# Supplementary material for: Fragmentation and transferability in Hirshfeld atom refinement
Source: IUCrJ. 2022 Feb 26;9(Pt 2):298–315. doi: 10.1107/S2052252522000690 (PMC8895009; doi:10.1107/S2052252522000690)
Supplement: Supplementary file 2 [file m-09-00298-sup2.zip › cif/rubrene/QQQCIG17_frag_2.cif]

data_QQQCIG17_frag_2
_audit_creation_date               2020-12-13
_audit_creation_method
;
Olex2 1.3
(compiled 2020.07.31 svn.rc2a77460 for OlexSys, GUI svn.r6145)
;
_audit_contact_author_address      ?
_audit_contact_author_email        ?
_audit_contact_author_name         ''
_audit_contact_author_phone        ?
_publ_contact_author_id_orcid      ?
_publ_section_references
;
Bourhis, L.J., Dolomanov, O.V., Gildea, R.J., Howard, J.A.K., Puschmann, H.
 (2015). Acta Cryst. A71, 59-75.

Dolomanov, O.V., Bourhis, L.J., Gildea, R.J, Howard, J.A.K. & Puschmann, H.
 (2009), J. Appl. Cryst. 42, 339-341.
;
_chemical_formula_moiety           'C42 H28'
_chemical_formula_sum              'C42 H28'
_chemical_formula_weight           532.690
loop_
  _atom_type_symbol
  _atom_type_scat_dispersion_real
  _atom_type_scat_dispersion_imag
  _atom_type_scat_Cromer_Mann_a1
  _atom_type_scat_Cromer_Mann_a2
  _atom_type_scat_Cromer_Mann_a3
  _atom_type_scat_Cromer_Mann_a4
  _atom_type_scat_Cromer_Mann_b1
  _atom_type_scat_Cromer_Mann_b2
  _atom_type_scat_Cromer_Mann_b3
  _atom_type_scat_Cromer_Mann_b4
  _atom_type_scat_Cromer_Mann_c
  _atom_type_scat_source
  _atom_type_scat_dispersion_source
 H 0.00000 0.00000 0.49300 0.32291 0.14019 0.04081 10.51090 26.12570 3.14236
 57.79970 0.0030380000826
 'International Tables Volume C Table 6.1.1.4 (pp. 500-502)'
 'Henke, Gullikson and Davis, At. Data and Nucl. Data Tables, 1993, 54, 2'
 C 0.00347 0.00161 2.31000 1.02000 1.58860 0.86500 20.84390 10.20750 0.56870
 51.65120 0.215599998832
 'International Tables Volume C Table 6.1.1.4 (pp. 500-502)'
 'Henke, Gullikson and Davis, At. Data and Nucl. Data Tables, 1993, 54, 2'

_space_group_crystal_system        'orthorhombic'
_space_group_IT_number             64
_space_group_name_H-M_alt          'C m c e'
_space_group_name_Hall             '-C 2ac 2'
loop_
  _space_group_symop_id
  _space_group_symop_operation_xyz
 1 x,y,z
 2 x,-y,-z
 3 -x+1/2,y,-z+1/2
 4 -x+1/2,-y,z+1/2
 5 -x,-y,-z
 6 -x,y,z
 7 x-1/2,-y,z-1/2
 8 x-1/2,y,-z-1/2
 9 x+1/2,y+1/2,z
 10 x+1/2,-y+1/2,-z
 11 -x+1,y+1/2,-z+1/2
 12 -x+1,-y+1/2,z+1/2
 13 -x+1/2,-y+1/2,-z
 14 -x+1/2,y+1/2,z
 15 x,-y+1/2,z-1/2
 16 x,y+1/2,-z-1/2

_symmetry_Int_Tables_number        64
_cell_length_a                     26.8106(3)
_cell_length_b                     7.1602(1)
_cell_length_c                     14.2029(1)
_cell_angle_alpha                  90
_cell_angle_beta                   90
_cell_angle_gamma                  90
_cell_volume                       2726.52(5)
_cell_formula_units_Z              4
_cell_measurement_temperature      100(2)
_exptl_absorpt_coefficient_mu      0.073
_exptl_crystal_density_diffrn      1.298
_exptl_crystal_F_000               1120.440
_exptl_crystal_size_max            0.24
_exptl_crystal_size_mid            0.22
_exptl_crystal_size_min            0.18
_exptl_crystal_description       Block
_exptl_crystal_colour            Orange
_diffrn_measurement_device_type  'SuperNova, Single source at offset, Atlas'
_diffrn_reflns_av_R_equivalents    0.0000
_diffrn_reflns_av_unetI/netI       0.0297
_diffrn_reflns_Laue_measured_fraction_full  0.9992
_diffrn_reflns_Laue_measured_fraction_max  0.9984
_diffrn_reflns_limit_h_max         57
_diffrn_reflns_limit_h_min         0
_diffrn_reflns_limit_k_max         15
_diffrn_reflns_limit_k_min         0
_diffrn_reflns_limit_l_max         31
_diffrn_reflns_limit_l_min         0
_diffrn_reflns_number              7692
_diffrn_reflns_point_group_measured_fraction_full  0.9992
_diffrn_reflns_point_group_measured_fraction_max  0.9984
_diffrn_reflns_theta_full          25.2406
_diffrn_reflns_theta_max           51.42
_diffrn_reflns_theta_min           2.87
_diffrn_ambient_temperature        100(2)
_diffrn_measured_fraction_theta_full  0.9992
_diffrn_measured_fraction_theta_max  0.9984
_diffrn_radiation_type             'Mo K\a'
_diffrn_radiation_wavelength       0.7107
_reflns_Friedel_coverage           0.0
_reflns_limit_h_max                57
_reflns_limit_h_min                0
_reflns_limit_k_max                15
_reflns_limit_k_min                0
_reflns_limit_l_max                31
_reflns_limit_l_min                0
_reflns_number_gt                  6381
_reflns_number_total               7692
_reflns_threshold_expression       I>=2u(I)
_computing_molecular_graphics      'Olex2 1.3 (Dolomanov et al., 2009)'
_computing_publication_material    'Olex2 1.3 (Dolomanov et al., 2009)'
_computing_structure_refinement    'olex2.refine 1.3 (Bourhis et al., 2015)'
_refine_diff_density_max           0.2788
_refine_diff_density_min           -0.2174
_refine_diff_density_rms           0.0526
_refine_ls_d_res_high              0.4546
_refine_ls_d_res_low               7.1014
_refine_ls_goodness_of_fit_ref     1.0325
_refine_ls_hydrogen_treatment      refall
_refine_ls_matrix_type             full
_refine_ls_number_constraints      0
_refine_ls_number_parameters       159
_refine_ls_number_reflns           7692
_refine_ls_number_restraints       0
_refine_ls_R_factor_all            0.0362
_refine_ls_R_factor_gt             0.0258
_refine_ls_restrained_S_all        1.0325
_refine_ls_shift/su_max            0.0009
_refine_ls_shift/su_mean           0.0001
_refine_ls_structure_factor_coef   Fsqd
_refine_ls_weighting_details      
 'w=1/[\s^2^(Fo^2^)+(0.0058P)^2^+0.3886P] where P=(Fo^2^+2Fc^2^)/3'
_refine_ls_weighting_scheme        calc
_refine_ls_wR_factor_gt            0.0641
_refine_ls_wR_factor_ref           0.0673
_olex2_refinement_description
;
;
loop_
  _atom_site_label
  _atom_site_type_symbol
  _atom_site_fract_x
  _atom_site_fract_y
  _atom_site_fract_z
  _atom_site_U_iso_or_equiv
  _atom_site_adp_type
  _atom_site_occupancy
  _atom_site_site_symmetry_order
  _atom_site_refinement_flags_posn
  _atom_site_refinement_flags_adp
  _atom_site_refinement_flags_occupancy
 C(1) C 0.027319(10) 0.0 0.0 0.00967(4) Uani 1.000000 2 S T P
 C(2) C 0.053204(8) -0.14443(3) 0.048950(15) 0.01021(3) Uani 1.000000 1 . . .
 C(3) C 0.026844(8) -0.29586(3) 0.087624(15) 0.01043(3) Uani 1.000000 1 . . .
 C(4) C 0.052111(9) -0.44714(3) 0.133996(17) 0.01325(3) Uani 1.000000 1 . . .
 C(5) C 0.026533(10) -0.59000(3) 0.175491(18) 0.01487(4) Uani 1.000000 1 . . .
 C(6) C 0.107548(8) -0.13457(3) 0.072691(15) 0.01121(3) Uani 1.000000 1 . . .
 C(7) C 0.142875(9) -0.24856(4) 0.028650(18) 0.01449(3) Uani 1.000000 1 . . .
 C(8) C 0.192112(9) -0.25164(4) 0.05964(2) 0.01863(4) Uani 1.000000 1 . . .
 C(9) C 0.207133(10) -0.13933(5) 0.13456(2) 0.02077(5) Uani 1.000000 1 . . .
 C(10 C 0.172307(11) -0.02460(5) 0.17887(2) 0.02002(5) Uani 1.000000 1 . . .
 C(11 C 0.122836(9) -0.02348(4) 0.148322(18) 0.01531(4) Uani 1.000000 1 . . .
 H(4) H 0.0919(2) -0.4484(8) 0.1361(5) 0.0279(15) Uani 1.000000 1 . . .
 H(5) H 0.0465(2) -0.7010(8) 0.2100(5) 0.0350(17) Uani 1.000000 1 . . .
 H(7) H 0.1317(2) -0.3333(9) -0.0295(5) 0.0332(16) Uani 1.000000 1 . . .
 H(8) H 0.2184(2) -0.3432(10) 0.0250(5) 0.0401(18) Uani 1.000000 1 . . .
 H(9) H 0.2455(2) -0.1417(10) 0.1580(5) 0.0402(18) Uani 1.000000 1 . . .
 H(10 H 0.1829(3) 0.0637(10) 0.2371(5) 0.0423(19) Uani 1.000000 1 . . .
 H(11 H 0.0958(2) 0.0630(10) 0.1818(5) 0.0330(16) Uani 1.000000 1 . . .

loop_
  _atom_site_aniso_label
  _atom_site_aniso_U_11
  _atom_site_aniso_U_22
  _atom_site_aniso_U_33
  _atom_site_aniso_U_12
  _atom_site_aniso_U_13
  _atom_site_aniso_U_23
 C(1) 0.00974(8) 0.00889(8) 0.01039(9) -0.000000 -0.000000 0.00123(7)
 C(2) 0.01034(6) 0.00956(6) 0.01073(6) 0.00076(5) -0.00003(5) 0.00126(5)
 C(3) 0.01195(7) 0.00911(6) 0.01023(6) 0.00079(5) 0.00022(5) 0.00131(5)
 C(4) 0.01485(8) 0.01143(7) 0.01346(7) 0.00269(6) 0.00104(6) 0.00317(6)
 C(5) 0.01851(9) 0.01108(7) 0.01504(8) 0.00206(6) 0.00076(6) 0.00390(6)
 C(6) 0.01065(6) 0.01158(7) 0.01141(7) 0.00131(5) -0.00023(5) 0.00056(5)
 C(7) 0.01209(7) 0.01418(8) 0.01721(8) 0.00170(6) 0.00207(6) -0.00098(6)
 C(8) 0.01139(7) 0.01986(10) 0.02464(11) 0.00276(7) 0.00233(7) 0.00178(8)
 C(9) 0.01226(8) 0.02704(13) 0.02301(11) 0.00010(8) -0.00330(7) 0.00401(10)
 C(10 0.01673(9) 0.02680(12) 0.01653(9) -0.00132(8) -0.00494(7) -0.00135(8)
 C(11 0.01440(8) 0.01853(9) 0.01301(8) 0.00125(7) -0.00176(6) -0.00236(7)
 H(4) 0.025(3) 0.023(3) 0.036(4) 0.005(3) 0.003(3) 0.015(3)
 H(5) 0.032(4) 0.025(3) 0.049(5) 0.010(3) 0.004(3) 0.013(3)
 H(7) 0.033(4) 0.034(4) 0.033(4) -0.000(3) 0.003(3) -0.003(3)
 H(8) 0.024(3) 0.039(4) 0.058(5) 0.005(3) 0.007(3) -0.005(4)
 H(9) 0.026(4) 0.058(5) 0.037(4) 0.000(3) -0.006(3) -0.000(4)
 H(10 0.047(4) 0.052(5) 0.027(4) -0.007(4) -0.009(3) -0.013(4)
 H(11 0.022(3) 0.046(4) 0.031(4) 0.008(3) -0.004(3) -0.008(3)

loop_
  _geom_bond_atom_site_label_1
  _geom_bond_atom_site_label_2
  _geom_bond_distance
  _geom_bond_site_symmetry_2
  _geom_bond_publ_flag
 C(1) C(1) 1.4649(6) 5 ?
 C(1) C(2) 1.4264(2) . ?
 C(1) C(2) 1.4264(2) 2 ?
 C(2) C(3) 1.4060(3) . ?
 C(2) C(6) 1.4972(3) . ?
 C(3) C(3) 1.4394(4) 6 ?
 C(3) C(4) 1.4374(3) . ?
 C(4) C(5) 1.3653(3) . ?
 C(4) H(4) 1.068(6) . ?
 C(5) C(5) 1.4227(5) 6 ?
 C(5) H(5) 1.076(6) . ?
 C(6) C(7) 1.3980(3) . ?
 C(6) C(11 1.3981(3) . ?
 C(7) C(8) 1.3917(4) . ?
 C(7) H(7) 1.068(7) . ?
 C(8) C(9) 1.3932(5) . ?
 C(8) H(8) 1.081(6) . ?
 C(9) C(10 1.3938(5) . ?
 C(9) H(9) 1.083(6) . ?
 C(10 C(11 1.3955(4) . ?
 C(10 H(10 1.079(7) . ?
 C(11 H(11 1.065(6) . ?

loop_
  _geom_angle_atom_site_label_1
  _geom_angle_atom_site_label_2
  _geom_angle_atom_site_label_3
  _geom_angle
  _geom_angle_site_symmetry_1
  _geom_angle_site_symmetry_3
  _geom_angle_publ_flag
 C(2) C(1) C(2) 121.77(3) 2 . ?
 C(3) C(2) C(1) 120.331(19) . 2 ?
 C(6) C(2) C(1) 123.304(19) . 2 ?
 C(6) C(2) C(3) 115.947(18) . . ?
 C(3) C(3) C(2) 120.175(12) 6 . ?
 C(4) C(3) C(2) 121.55(2) . . ?
 C(5) C(4) C(3) 121.71(2) . . ?
 H(4) C(4) C(3) 119.3(3) . . ?
 H(4) C(4) C(5) 119.0(3) . . ?
 C(5) C(5) C(4) 120.153(13) 6 . ?
 H(5) C(5) C(4) 120.0(3) . . ?
 C(7) C(6) C(2) 122.07(2) . . ?
 C(11 C(6) C(2) 119.02(2) . . ?
 C(11 C(6) C(7) 118.51(2) . . ?
 C(8) C(7) C(6) 120.68(2) . . ?
 H(7) C(7) C(6) 119.2(3) . . ?
 H(7) C(7) C(8) 120.1(3) . . ?
 C(9) C(8) C(7) 120.44(3) . . ?
 H(8) C(8) C(7) 118.9(4) . . ?
 H(8) C(8) C(9) 120.7(4) . . ?
 C(10 C(9) C(8) 119.43(2) . . ?
 H(9) C(9) C(8) 120.1(4) . . ?
 H(9) C(9) C(10 120.5(4) . . ?
 C(11 C(10 C(9) 119.98(3) . . ?
 H(10 C(10 C(9) 121.0(4) . . ?
 H(10 C(10 C(11 119.0(4) . . ?
 C(10 C(11 C(6) 120.95(2) . . ?
 H(11 C(11 C(6) 118.3(3) . . ?
 H(11 C(11 C(10 120.8(3) . . ?

loop_
  _geom_torsion_atom_site_label_1
  _geom_torsion_atom_site_label_2
  _geom_torsion_atom_site_label_3
  _geom_torsion_atom_site_label_4
  _geom_torsion
  _geom_torsion_site_symmetry_1
  _geom_torsion_site_symmetry_2
  _geom_torsion_site_symmetry_3
  _geom_torsion_site_symmetry_4
  _geom_torsion_publ_flag
 C(1) C(1) C(2) C(3) 7.056(10) 5 . . . ?
 C(1) C(1) C(2) C(3) 7.056(10) 6 2 . . ?
 C(1) C(1) C(2) C(6) -165.219(13) 5 . . . ?
 C(1) C(1) C(2) C(6) -165.219(13) 6 2 . . ?
 C(1) C(2) C(3) C(3) -7.13(2) . . . 6 ?
 C(1) C(2) C(3) C(3) -7.13(2) 2 . . 6 ?
 C(1) C(2) C(3) C(4) 177.459(18) 2 . . . ?
 C(1) C(2) C(3) C(4) 177.459(18) . . . . ?
 C(1) C(2) C(6) C(7) -110.09(2) 2 . . . ?
 C(1) C(2) C(6) C(7) -110.09(2) . . . . ?
 C(1) C(2) C(6) C(11 77.21(2) . . . . ?
 C(1) C(2) C(6) C(11 77.21(2) 2 . . . ?
 C(2) C(3) C(3) C(2) -0.00(3) . . 6 6 ?
 C(2) C(3) C(3) C(4) -175.566(15) . . 6 6 ?
 C(2) C(3) C(4) C(5) 176.88(2) . . . . ?
 C(2) C(6) C(7) C(8) -172.56(2) . . . . ?
 C(2) C(6) C(11 C(10 173.54(2) . . . . ?
 C(3) C(3) C(4) C(5) 1.374(16) 6 . . . ?
 C(3) C(4) C(5) C(5) -1.40(3) . . . 6 ?
 C(4) C(5) C(5) C(4) 0.00(3) . . 6 6 ?
 C(6) C(7) C(8) C(9) -0.72(3) . . . . ?
 C(6) C(11 C(10 C(9) -0.80(3) . . . . ?
 C(7) C(8) C(9) C(10 0.50(3) . . . . ?
 C(8) C(9) C(10 C(11 0.25(4) . . . . ?

loop_
  _refln_index_h
  _refln_index_k
  _refln_index_l
  _refln_F_squared_calc
  _refln_F_squared_meas
  _refln_F_squared_sigma
  _refln_F_squared_weight
  _refln_observed_status
0 0 2 35621.800 38413.300 906.979 0.002 o
0 0 4 28007.400 29372.800 648.295 0.003 o
0 0 6 9676.570 10401.700 243.082 0.021 o
0 0 8 5638.810 5957.700 144.369 0.057 o
0 0 10 7876.550 8046.550 186.771 0.035 o
0 0 12 334.695 478.845 13.400 4.169 o
0 0 14 724.784 845.484 29.146 1.191 o
0 0 16 767.868 797.144 43.097 0.637 o
0 0 18 604.614 673.519 19.118 2.231 o
0 0 20 308.213 367.189 20.625 2.496 o
0 0 22 1895.680 2020.440 95.359 0.139 o
0 0 24 30.358 78.063 16.051 5.038 o
0 0 26 152.146 194.437 24.064 2.155 o
0 0 28 153.113 196.427 22.514 2.424 o
0 0 30 10.175 30.993 6.590 27.732 o
0 2 0 412.544 440.559 13.603 3.914 o
0 2 1 19859.500 20496.600 447.734 0.006 o
0 2 2 48751.300 49466.700 1160.000 0.001 o
0 2 3 6744.870 7113.650 152.754 0.050 o
0 2 4 10452.300 10743.900 265.935 0.018 o
0 2 5 18.785 25.716 4.201 53.707 o
0 2 6 31258.300 32644.400 773.512 0.002 o
0 2 7 9759.730 10050.500 228.225 0.023 o
0 2 8 3988.230 4186.710 94.732 0.125 o
0 2 9 0.725 -0.356 2.829 169.569 o
0 2 10 0.479 0.415 0.966 1251.040 o
0 2 11 2027.140 2098.560 47.764 0.432 o
0 2 12 814.819 843.172 19.914 1.878 o
0 2 13 238.562 238.059 6.429 10.223 o
0 2 14 244.688 244.751 6.683 9.799 o
0 2 15 834.882 803.768 22.345 1.649 o
0 2 16 1026.450 1009.610 27.046 1.194 o
0 2 17 1.993 4.845 1.592 377.466 o
0 2 18 152.418 157.938 5.413 15.428 o
0 2 19 394.498 401.460 11.096 4.916 o
0 2 20 36.273 34.136 2.855 63.112 o
0 2 21 9.773 11.562 3.532 84.138 o
0 2 22 467.999 478.109 19.982 2.355 o
0 2 23 4.103 0.915 2.939 141.441 o
0 2 24 19.639 14.146 3.888 63.005 o
0 2 25 7.878 6.183 2.761 132.686 o
0 2 26 6.299 7.352 2.778 134.799 o
0 2 27 19.536 27.003 3.854 59.288 o
0 2 28 431.113 439.823 23.378 1.925 o
0 2 29 185.827 198.833 9.097 8.799 o
0 2 30 2.122 1.821 4.667 61.549 o
0 4 0 2437.900 2476.630 55.633 0.327 o
0 4 1 292.405 311.963 8.496 7.260 o
0 4 2 667.003 651.827 15.433 2.724 o
0 4 3 205.746 211.411 8.233 9.266 o
0 4 4 1163.420 1205.670 36.253 0.764 o
0 4 5 434.963 462.743 12.824 4.042 o
0 4 6 2102.600 2120.700 48.730 0.416 o
0 4 7 653.646 656.562 16.356 2.591 o
0 4 8 507.954 482.013 12.265 3.937 o
0 4 9 3608.760 3498.590 79.240 0.172 o
0 4 10 273.160 254.779 6.895 9.038 o
0 4 11 458.099 467.444 12.545 4.042 o
0 4 12 227.576 216.468 6.522 10.587 o
0 4 13 4484.790 4406.150 107.751 0.099 o
0 4 14 13.592 16.737 1.855 152.017 o
0 4 15 132.027 130.757 5.938 15.970 o
0 4 16 347.478 343.998 9.267 6.189 o
0 4 17 230.335 236.085 6.853 9.992 o
0 4 18 100.521 108.810 8.360 12.584 o
0 4 19 4.018 0.728 2.838 151.190 o
0 4 20 117.033 115.679 5.506 18.260 o
0 4 21 41.017 38.032 3.541 49.358 o
0 4 22 2.153 5.260 2.719 160.910 o
0 4 23 3.785 2.295 4.413 66.932 o
0 4 24 112.239 115.434 6.200 16.755 o
0 4 25 4.650 9.131 7.522 23.557 o
0 4 26 3.100 3.261 2.973 138.005 o
0 4 27 2.526 2.126 2.770 161.484 o
0 4 28 3.095 3.278 4.438 66.377 o
0 4 29 46.170 41.750 7.479 18.930 o
0 4 30 1.010 4.710 3.574 101.770 o
0 6 0 3.944 4.820 1.398 385.835 o
0 6 1 1551.930 1499.430 33.864 0.763 o
0 6 2 0.001 6.488 1.542 431.740 o
0 6 3 6767.540 6681.240 151.060 0.052 o
0 6 4 112.550 113.791 3.803 23.628 o
0 6 5 925.971 896.552 20.998 1.684 o
0 6 6 5.498 232.181 16.966 4.347 o
0 6 7 737.010 714.651 18.846 2.116 o
0 6 8 392.868 380.369 9.995 5.426 o
0 6 9 23.134 50.551 3.812 51.247 o
0 6 10 38.989 40.361 2.194 68.785 o
0 6 11 203.428 207.557 6.429 11.356 o
0 6 12 98.150 135.017 6.421 16.429 o
0 6 13 830.708 837.039 21.150 1.749 o
0 6 14 887.110 893.909 21.277 1.684 o
0 6 15 57.238 52.431 2.626 48.536 o
0 6 16 65.773 62.901 2.871 41.374 o
0 6 17 404.891 404.781 11.122 4.849 o
0 6 18 48.251 142.200 15.857 4.916 o
0 6 19 30.860 32.501 3.414 58.143 o
0 6 20 641.056 652.750 23.116 1.739 o
0 6 21 486.261 522.307 17.381 2.756 o
0 6 22 162.459 165.553 7.479 11.540 o
0 6 23 1.714 0.254 4.023 83.352 o
0 6 24 92.419 104.295 7.556 14.645 o
0 6 25 486.686 483.868 26.800 1.518 o
0 6 26 218.617 226.404 19.245 3.033 o
0 6 27 24.146 21.311 4.193 52.193 o
0 6 28 0.191 2.151 3.642 102.180 o
0 8 0 3227.040 3231.940 79.647 0.175 o
0 8 1 515.679 497.124 13.959 3.460 o
0 8 2 2548.430 2478.080 64.552 0.259 o
0 8 3 1711.560 1650.450 47.027 0.469 o
0 8 4 984.201 1000.260 33.170 0.915 o
0 8 5 385.591 383.486 10.232 5.359 o
0 8 6 38.477 37.354 2.202 70.491 o
0 8 7 3.434 1.008 1.398 467.092 o
0 8 8 496.697 609.085 30.095 1.237 o
0 8 9 9.868 9.927 1.592 217.664 o
0 8 10 692.729 716.583 18.923 2.148 o
0 8 11 358.904 371.255 10.562 5.404 o
0 8 12 8.024 24.793 2.202 136.897 o
0 8 13 187.159 202.560 6.463 11.799 o
0 8 14 97.585 92.411 5.446 20.664 o
0 8 15 120.067 113.409 6.251 16.277 o
0 8 16 125.021 140.472 7.420 13.079 o
0 8 17 24.346 22.345 4.134 52.802 o
0 8 18 223.929 238.457 9.792 7.447 o
0 8 19 425.481 415.089 14.230 3.730 o
0 8 20 10.342 11.477 4.811 50.849 o
0 8 21 9.820 8.496 5.082 47.124 o
0 8 22 144.110 154.059 7.767 11.737 o
0 8 23 50.458 50.500 6.700 21.506 o
0 8 24 26.566 58.157 8.555 15.848 o
0 8 25 0.809 1.271 2.888 159.349 o
0 8 26 61.994 61.944 5.353 26.273 o
0 10 0 968.468 1016.930 36.465 0.796 o
0 10 1 363.149 377.574 10.503 5.388 o
0 10 2 731.971 751.125 18.855 2.103 o
0 10 3 357.819 360.870 11.435 5.060 o
0 10 4 0.174 -0.508 4.362 72.823 o
0 10 5 26.309 21.549 3.117 71.809 o
0 10 6 93.589 93.352 6.005 19.108 o
0 10 7 46.376 45.088 2.677 55.363 o
0 10 8 8.763 8.479 2.084 180.093 o
0 10 9 131.620 133.137 9.267 10.080 o
0 10 10 2069.600 2167.810 61.063 0.296 o
0 10 11 311.247 317.782 12.375 4.993 o
0 10 12 2535.190 2686.540 66.407 0.246 o
0 10 13 301.539 298.825 9.927 6.360 o
0 10 14 32.015 24.428 3.007 67.662 o
0 10 15 109.907 114.578 5.616 18.455 o
0 10 16 143.492 146.113 6.429 14.155 o
0 10 17 65.585 52.050 4.566 31.074 o
0 10 18 45.580 42.818 4.278 38.889 o
0 10 19 10.396 8.140 3.981 70.871 o
0 10 20 9.604 10.291 6.793 27.796 o
0 10 21 11.959 13.603 3.464 82.351 o
0 10 22 48.227 45.443 4.430 36.477 o
0 10 23 0.289 -2.897 5.633 43.676 o
0 10 24 71.779 63.299 5.031 26.575 o
0 12 0 1.532 7.945 3.227 117.304 o
0 12 1 81.751 72.879 5.963 20.924 o
0 12 2 27.599 25.902 3.363 63.608 o
0 12 3 279.476 293.633 11.723 5.544 o
0 12 4 871.700 927.367 29.570 1.114 o
0 12 5 1271.210 1349.310 49.357 0.464 o
0 12 6 781.077 818.100 21.498 1.755 o
0 12 7 4.235 2.600 2.787 150.977 o
0 12 8 5.051 9.089 3.829 81.015 o
0 12 9 92.215 95.512 7.793 14.279 o
0 12 10 0.043 -0.551 5.997 38.611 o
0 12 11 0.618 -2.499 6.217 35.787 o
0 12 12 7.547 10.469 5.302 44.196 o
0 12 13 39.731 36.897 5.938 27.572 o
0 12 14 251.087 246.512 9.309 7.480 o
0 12 15 14.168 17.762 3.075 90.004 o
0 12 16 23.795 22.235 6.429 27.563 o
0 12 17 0.979 3.422 3.481 108.378 o
0 12 18 203.256 199.477 9.673 8.009 o
0 12 19 0.000 -1.440 6.836 29.728 o
0 12 20 0.800 -3.227 6.014 38.187 o
0 14 0 150.372 174.675 19.482 3.143 o
0 14 1 345.888 332.749 13.832 4.236 o
0 14 2 101.319 97.324 5.701 19.377 o
0 14 3 41.110 36.753 4.091 43.136 o
0 14 4 1.232 2.736 2.804 162.758 o
0 14 5 246.950 234.612 10.359 6.821 o
0 14 6 114.372 120.685 8.479 11.811 o
0 14 7 18.230 20.541 4.879 44.522 o
0 14 8 13.631 12.739 3.515 79.175 o
0 14 9 9.743 4.540 3.049 111.905 o
0 14 10 18.149 15.467 3.947 62.302 o
0 14 11 0.787 -3.930 5.802 41.012 o
0 14 12 28.203 15.526 3.100 73.309 o
0 14 13 30.830 21.210 3.727 56.350 o
0 14 14 70.838 68.771 4.854 27.246 o
1 1 1 6496.010 6881.030 147.443 0.054 o
1 1 2 37540.100 38973.300 850.228 0.002 o
1 1 3 8520.540 9005.830 207.210 0.028 o
1 1 4 46272.000 48550.300 1094.480 0.001 o
1 1 5 1334.490 1397.060 31.400 0.883 o
1 1 6 1375.550 1448.930 33.119 0.814 o
1 1 7 261.398 280.521 7.420 8.601 o
1 1 8 0.670 1.465 0.712 1597.100 o
1 1 9 583.280 595.558 13.747 3.240 o
1 1 10 0.097 0.415 0.568 3465.070 o
1 1 11 15.199 15.145 0.805 211.921 o
1 1 12 744.598 752.480 17.398 2.271 o
1 1 13 640.837 633.785 14.815 2.887 o
1 1 14 0.242 0.263 0.661 2604.830 o
1 1 15 174.637 170.686 4.599 15.518 o
1 1 16 526.069 509.144 12.621 3.749 o
1 1 17 19.564 20.439 1.304 147.289 o
1 1 18 101.618 105.371 3.371 26.871 o
1 1 19 856.077 892.325 20.998 1.729 o
1 1 20 394.535 414.132 11.299 4.808 o
1 1 21 166.814 173.557 5.565 14.229 o
1 1 22 10.083 8.775 1.779 200.841 o
1 1 23 192.547 201.315 6.175 12.041 o
1 1 24 13.059 12.765 1.719 173.654 o
1 1 25 120.144 130.960 4.642 19.802 o
1 1 26 74.220 81.485 3.829 31.118 o
1 1 27 352.757 363.784 10.596 5.447 o
1 1 28 12.448 16.958 2.583 114.776 o
1 1 29 7.846 10.529 3.244 99.762 o
1 1 30 20.606 26.046 2.922 80.436 o
1 1 31 11.668 8.479 2.295 147.862 o
1 3 1 1.988 6.039 1.033 587.203 o
1 3 2 72.951 77.749 2.473 39.379 o
1 3 3 1238.860 1227.980 29.113 1.008 o
1 3 4 25.223 27.469 2.473 85.571 o
1 3 5 2353.580 2382.390 55.125 0.335 o
1 3 6 3427.420 3506.670 79.392 0.173 o
1 3 7 1048.510 1052.950 25.530 1.267 o
1 3 8 68.926 65.052 2.253 44.079 o
1 3 9 927.900 967.991 21.921 1.586 o
1 3 10 1243.700 1290.920 29.460 0.985 o
1 3 11 4545.280 4549.970 102.390 0.107 o
1 3 12 2546.840 2533.890 57.420 0.309 o
1 3 13 942.151 916.356 21.328 1.640 o
1 3 14 1260.100 1245.140 28.875 1.011 o
1 3 15 432.195 433.190 11.011 4.700 o
1 3 16 446.015 451.605 10.817 4.665 o
1 3 17 200.650 209.692 5.531 12.500 o
1 3 18 0.256 -3.430 4.023 85.458 o
1 3 19 30.551 26.970 2.109 87.441 o
1 3 20 0.152 -1.211 5.269 49.971 o
1 3 21 120.067 126.022 4.599 20.107 o
1 3 22 147.004 156.439 5.463 15.616 o
1 3 23 13.522 10.800 3.126 94.644 o
1 3 24 3.865 -1.381 6.709 30.193 o
1 3 25 5.689 4.438 3.270 109.034 o
1 3 26 0.709 -0.339 6.480 32.938 o
1 3 27 39.669 40.776 3.092 55.185 o
1 3 28 16.633 15.425 2.914 93.816 o
1 3 29 2.875 4.040 2.668 165.608 o
1 3 30 28.331 26.766 2.727 76.022 o
1 5 1 1.813 1.609 0.398 1660.110 o
1 5 2 384.612 368.545 8.538 6.171 o
1 5 3 1353.690 1329.210 29.977 0.937 o
1 5 4 922.335 901.261 20.464 1.731 o
1 5 5 4428.490 4312.100 96.765 0.119 o
1 5 6 1405.700 1366.940 32.611 0.832 o
1 5 7 3543.710 3477.630 79.748 0.171 o
1 5 8 542.941 543.085 13.146 3.529 o
1 5 9 266.319 251.569 6.615 9.409 o
1 5 10 1349.520 1347.190 31.273 0.889 o
1 5 11 35.525 36.202 1.669 83.077 o
1 5 12 47.796 47.036 1.880 62.891 o
1 5 13 12.012 13.680 1.499 194.625 o
1 5 14 163.169 161.750 4.472 16.515 o
1 5 15 0.045 -0.102 2.617 202.419 o
1 5 16 489.684 488.315 11.655 4.160 o
1 5 17 844.312 851.761 20.541 1.793 o
1 5 18 2.273 4.032 1.237 526.003 o
1 5 19 84.135 88.430 4.235 27.007 o
1 5 20 137.998 138.050 4.972 17.585 o
1 5 21 6.560 5.108 2.287 182.947 o
1 5 22 0.465 -2.533 5.336 48.574 o
1 5 23 0.650 -3.507 5.861 40.233 o
1 5 24 0.035 2.397 2.151 280.701 o
1 5 25 74.435 68.144 3.735 32.886 o
1 5 26 61.686 54.024 3.439 39.776 o
1 5 27 109.986 108.581 6.107 17.308 o
1 5 28 123.448 125.039 6.014 16.369 o
1 5 29 170.839 169.246 6.954 12.025 o
1 7 1 7671.310 7444.120 168.145 0.042 o
1 7 2 1490.860 1461.310 33.051 0.798 o
1 7 3 212.852 209.184 5.125 12.628 o
1 7 4 1637.440 1608.590 37.854 0.645 o
1 7 5 144.937 145.021 3.947 19.129 o
1 7 6 962.866 937.184 21.870 1.579 o
1 7 7 40.860 43.487 1.669 72.873 o
1 7 8 85.357 81.959 2.465 35.578 o
1 7 9 539.784 530.464 13.908 3.375 o
1 7 10 201.590 201.840 5.463 12.677 o
1 7 11 46.632 42.809 1.703 67.451 o
1 7 12 10.679 11.172 1.093 256.680 o
1 7 13 353.793 346.471 9.004 6.265 o
1 7 14 9.312 10.613 1.211 264.202 o
1 7 15 261.396 264.944 6.929 9.118 o
1 7 16 6.436 2.753 1.067 439.035 o
1 7 17 26.631 26.758 1.745 103.401 o
1 7 18 3.390 1.770 1.330 482.938 o
1 7 19 45.924 47.883 3.464 46.034 o
1 7 20 159.942 160.217 7.166 12.143 o
1 7 21 360.261 372.788 11.469 5.004 o
1 7 22 17.433 25.987 3.329 73.194 o
1 7 23 578.121 596.117 16.958 2.641 o
1 7 24 220.755 218.408 8.208 8.993 o
1 7 25 0.081 4.244 2.634 184.957 o
1 7 26 20.818 19.406 3.041 80.911 o
1 7 27 0.980 7.784 4.997 52.941 o
1 9 1 77.073 90.048 3.337 32.311 o
1 9 2 1818.220 1856.030 43.250 0.516 o
1 9 3 4.579 6.505 1.135 418.629 o
1 9 4 0.063 0.169 1.254 862.859 o
1 9 5 20.059 17.584 1.271 152.624 o
1 9 6 851.574 854.878 19.855 1.853 o
1 9 7 808.925 820.920 20.058 1.876 o
1 9 8 1804.250 1823.070 43.986 0.506 o
1 9 9 258.955 261.369 8.115 8.217 o
1 9 10 46.032 48.933 2.338 58.355 o
1 9 11 139.374 140.481 4.388 18.718 o
1 9 12 156.119 149.967 4.811 16.574 o
1 9 13 66.798 63.392 3.185 38.796 o
1 9 14 318.253 319.323 8.665 6.867 o
1 9 15 691.199 690.045 17.068 2.413 o
1 9 16 197.904 201.789 7.462 10.334 o
1 9 17 11.279 5.167 2.507 140.588 o
1 9 18 140.700 138.405 5.184 16.959 o
1 9 19 27.551 24.869 2.507 83.332 o
1 9 20 16.905 14.891 3.066 88.365 o
1 9 21 13.294 9.673 3.600 78.650 o
1 9 22 0.476 -3.812 6.615 31.651 o
1 9 23 0.228 -1.008 6.302 34.924 o
1 9 24 1.345 1.440 2.109 278.739 o
1 9 25 2.380 0.991 1.991 295.085 o
1 11 1 167.581 165.722 5.938 13.744 o
1 11 2 57.206 55.404 4.523 32.635 o
1 11 3 15.343 11.655 1.965 148.514 o
1 11 4 49.040 53.753 2.677 51.604 o
1 11 5 1.851 1.000 1.389 547.115 o
1 11 6 150.955 156.523 4.955 16.397 o
1 11 7 725.402 745.966 20.295 1.945 o
1 11 8 436.294 461.490 14.772 3.493 o
1 11 9 1094.890 1166.860 34.118 0.847 o
1 11 10 424.696 441.186 11.706 4.475 o
1 11 11 24.306 21.566 2.871 80.043 o
1 11 12 28.021 22.997 2.897 74.467 o
1 11 13 10.096 12.240 2.050 165.230 o
1 11 14 249.885 247.410 8.030 8.504 o
1 11 15 135.454 137.753 5.040 17.593 o
1 11 16 61.710 60.792 3.439 38.785 o
1 11 17 41.934 44.529 2.939 54.834 o
1 11 18 3.302 5.972 2.380 190.416 o
1 11 19 1.391 2.694 2.431 209.852 o
1 11 20 40.159 44.901 3.651 46.918 o
1 11 21 49.711 49.281 3.261 46.334 o
1 11 22 0.407 0.296 1.889 374.225 o
1 13 1 286.215 282.164 8.038 7.803 o
1 13 2 610.133 628.127 15.857 2.759 o
1 13 3 168.607 171.880 6.166 13.238 o
1 13 4 77.408 70.651 5.192 24.648 o
1 13 5 32.242 29.130 3.092 63.961 o
1 13 6 2.758 -0.034 6.641 30.996 o
1 13 7 0.098 -5.540 8.055 21.398 o
1 13 8 39.962 33.644 4.354 41.201 o
1 13 9 37.926 40.996 3.566 49.781 o
1 13 10 184.120 177.089 6.539 12.131 o
1 13 11 9.543 10.520 2.389 145.542 o
1 13 12 27.804 20.456 3.837 56.471 o
1 13 13 10.900 2.668 2.058 187.499 o
1 13 14 1.137 -0.237 5.573 44.296 o
1 13 15 28.204 26.224 2.507 81.636 o
1 13 16 1.010 3.024 2.050 286.089 o
1 13 17 0.003 -2.355 4.743 61.733 o
1 15 1 27.820 28.223 3.303 63.712 o
1 15 2 6.513 1.703 2.168 210.126 o
1 15 3 39.347 33.034 3.202 56.077 o
1 15 4 92.334 95.528 7.005 16.217 o
1 15 5 69.572 65.874 3.837 33.523 o
1 15 6 12.761 10.283 2.499 127.592 o
1 15 7 0.275 1.694 2.617 194.512 o
1 15 8 19.957 21.396 2.846 86.514 o
1 15 9 27.389 30.298 2.643 77.035 o
2 0 2 2423.150 2591.070 58.649 0.301 o
2 0 4 590.624 601.606 15.255 2.922 o
2 0 6 134.671 134.577 4.244 19.582 o
2 0 8 227.822 219.602 6.048 11.047 o
2 0 10 1059.370 1083.670 25.089 1.283 o
2 0 12 1305.520 1314.910 30.603 0.925 o
2 0 14 9.694 9.487 1.542 226.974 o
2 0 16 14.060 9.622 1.609 185.596 o
2 0 18 2.776 3.295 1.398 448.147 o
2 0 20 74.403 76.563 4.108 30.028 o
2 0 22 993.902 1066.870 37.735 0.749 o
2 0 24 655.967 691.061 21.582 1.877 o
2 0 26 0.191 4.049 2.939 150.771 o
2 0 28 16.843 18.558 3.947 62.128 o
2 0 30 13.169 10.834 4.870 48.668 o
2 2 0 6555.750 6736.470 143.250 0.057 o
2 2 1 522.112 525.068 12.816 3.688 o
2 2 2 3329.040 3371.510 73.794 0.195 o
2 2 3 1542.260 1551.010 36.372 0.693 o
2 2 4 141.871 149.646 4.574 17.864 o
2 2 5 7871.150 8046.330 196.393 0.032 o
2 2 6 3784.990 3992.630 95.546 0.125 o
2 2 7 7270.210 7652.120 171.592 0.041 o
2 2 8 1616.190 1670.330 37.854 0.644 o
2 2 9 794.993 799.499 18.288 2.088 o
2 2 10 856.088 873.555 19.990 1.829 o
2 2 11 266.520 270.577 6.581 9.272 o
2 2 12 594.874 589.028 13.790 3.213 o
2 2 13 242.624 239.448 5.989 10.549 o
2 2 14 538.518 520.604 12.494 3.729 o
2 2 15 1208.340 1194.890 28.816 1.032 o
2 2 16 1066.780 1053.080 26.902 1.183 o
2 2 17 855.264 862.577 21.447 1.699 o
2 2 18 181.579 180.418 5.116 14.220 o
2 2 19 328.266 339.356 9.080 6.457 o
2 2 20 0.124 2.651 1.406 590.397 o
2 2 21 137.284 137.203 7.157 13.204 o
2 2 22 5.788 5.582 1.982 225.781 o
2 2 23 1.212 -0.779 6.836 29.530 o
2 2 24 13.892 6.624 2.846 110.580 o
2 2 25 1.120 -4.582 6.497 32.685 o
2 2 26 5.153 5.480 2.041 223.578 o
2 2 27 4.163 6.997 2.541 164.521 o
2 2 28 84.775 89.277 4.320 26.490 o
2 2 29 70.620 72.269 5.099 25.806 o
2 2 30 160.728 163.571 6.658 12.859 o
2 4 0 1227.010 1251.100 28.698 1.026 o
2 4 1 116.443 113.850 3.608 23.793 o
2 4 2 113.769 119.500 3.346 24.544 o
2 4 3 40.611 44.562 1.457 75.186 o
2 4 4 834.066 830.568 19.126 1.949 o
2 4 5 0.521 1.313 0.593 2115.650 o
2 4 6 128.041 135.813 3.888 20.904 o
2 4 7 187.817 188.033 5.082 13.888 o
2 4 8 8090.560 8032.220 181.452 0.036 o
2 4 9 1671.580 1669.680 37.913 0.637 o
2 4 10 1188.260 1167.490 27.037 1.123 o
2 4 11 55.433 54.049 1.931 55.137 o
2 4 12 32.178 33.068 1.389 95.239 o
2 4 13 1633.340 1631.410 37.397 0.655 o
2 4 14 1424.730 1417.830 33.339 0.802 o
2 4 15 240.793 236.136 6.022 10.591 o
2 4 16 38.280 40.336 1.931 73.407 o
2 4 17 14.159 10.740 1.160 216.644 o
2 4 18 546.367 563.820 14.493 3.195 o
2 4 19 0.736 -1.203 4.616 64.603 o
2 4 20 61.720 65.433 3.591 37.045 o
2 4 21 79.965 82.832 3.676 30.746 o
2 4 22 57.130 57.607 3.151 43.003 o
2 4 23 22.529 22.268 2.270 99.995 o
2 4 24 66.482 65.018 3.549 36.185 o
2 4 25 10.466 10.656 2.380 142.311 o
2 4 26 42.691 37.278 3.083 54.578 o
2 4 27 6.985 5.963 2.143 193.571 o
2 4 28 1.477 0.246 2.295 244.395 o
2 4 29 0.007 -1.330 6.429 33.606 o
2 4 30 49.960 43.224 3.371 46.328 o
2 6 0 35.683 33.746 1.575 86.068 o
2 6 1 1085.680 1061.770 24.005 1.344 o
2 6 2 3681.100 3617.560 81.163 0.164 o
2 6 3 1650.420 1622.320 36.524 0.674 o
2 6 4 1786.920 1739.750 39.252 0.595 o
2 6 5 174.957 175.226 4.464 15.612 o
2 6 6 1214.550 1180.680 27.029 1.114 o
2 6 7 38.617 39.489 1.491 79.864 o
2 6 8 30.232 29.934 1.855 91.499 o
2 6 9 475.574 462.083 11.384 4.340 o
2 6 10 23.719 25.513 1.330 123.604 o
2 6 11 147.047 148.426 4.108 18.539 o
2 6 12 42.660 42.114 1.601 72.610 o
2 6 13 117.460 126.183 3.541 23.230 o
2 6 14 366.340 374.338 9.089 6.025 o
2 6 15 0.046 0.542 0.864 1676.260 o
2 6 16 0.003 -1.177 3.727 99.996 o
2 6 17 0.178 1.076 1.067 1048.780 o
2 6 18 141.624 144.402 4.820 17.516 o
2 6 19 31.767 33.873 2.363 76.164 o
2 6 20 580.705 591.450 16.585 2.705 o
2 6 21 257.197 270.992 8.513 7.871 o
2 6 22 14.468 13.866 2.363 124.735 o
2 6 23 22.462 20.371 3.151 75.482 o
2 6 24 14.841 13.519 2.651 109.964 o
2 6 25 254.646 246.733 8.818 7.812 o
2 6 26 129.359 129.452 5.980 16.040 o
2 6 27 21.790 22.811 4.523 47.774 o
2 6 28 24.405 24.090 2.795 80.403 o
2 8 0 1182.380 1163.420 27.359 1.110 o
2 8 1 436.881 428.455 10.901 4.728 o
2 8 2 62.800 62.189 2.609 44.432 o
2 8 3 445.162 438.061 11.079 4.609 o
2 8 4 1299.350 1254.060 31.306 0.905 o
2 8 5 2096.240 2055.800 51.254 0.388 o
2 8 6 59.275 59.877 2.067 50.507 o
2 8 7 233.715 229.114 5.717 11.138 o
2 8 8 1.294 2.211 0.779 1130.220 o
2 8 9 87.499 87.931 2.855 32.712 o
2 8 10 81.822 83.433 2.795 34.688 o
2 8 11 5.015 4.879 1.067 452.276 o
2 8 12 43.506 44.342 1.906 67.067 o
2 8 13 31.805 29.528 1.736 91.918 o
2 8 14 6.536 4.913 1.228 361.802 o
2 8 15 210.263 209.633 6.082 11.567 o
2 8 16 9.730 6.641 1.813 208.274 o
2 8 17 160.116 161.318 5.870 14.219 o
2 8 18 548.353 560.330 16.034 2.882 o
2 8 19 362.996 369.087 10.410 5.454 o
2 8 20 172.540 176.556 6.954 11.878 o
2 8 21 84.094 83.890 4.447 26.376 o
2 8 22 47.691 51.567 3.761 41.764 o
2 8 23 0.000 1.025 2.456 225.248 o
2 8 24 13.101 14.594 2.448 123.108 o
2 8 25 0.372 0.457 2.118 299.383 o
2 8 26 111.660 104.482 4.710 21.357 o
2 10 0 627.397 667.776 16.941 2.527 o
2 10 1 155.289 164.325 5.396 15.187 o
2 10 2 38.450 42.995 3.092 55.247 o
2 10 3 15.925 13.358 1.889 147.276 o
2 10 4 0.341 -1.567 4.269 75.849 o
2 10 5 199.604 199.595 5.607 12.589 o
2 10 6 7.979 8.995 1.592 240.710 o
2 10 7 23.158 19.880 1.465 129.356 o
2 10 8 44.631 46.739 2.897 53.267 o
2 10 9 54.441 54.202 3.176 44.360 o
2 10 10 502.558 526.559 17.330 2.737 o
2 10 11 6.436 11.596 2.617 138.597 o
2 10 12 1067.120 1108.940 28.943 1.071 o
2 10 13 201.996 207.439 6.488 11.322 o
2 10 14 0.172 0.076 1.787 427.581 o
2 10 15 8.223 1.254 2.245 189.444 o
2 10 16 16.154 11.613 1.838 153.066 o
2 10 17 10.162 8.089 1.880 192.403 o
2 10 18 0.887 -2.711 6.709 30.708 o
2 10 19 5.387 3.905 1.982 238.226 o
2 10 20 25.137 27.859 3.261 66.851 o
2 10 21 62.243 64.849 3.769 35.739 o
2 10 22 9.528 5.853 2.185 173.532 o
2 10 23 6.389 2.600 2.499 168.643 o
2 10 24 26.272 26.953 3.083 70.058 o
2 12 0 83.609 87.388 7.251 16.191 o
2 12 1 17.762 18.304 1.991 126.904 o
2 12 2 148.812 149.197 5.472 15.685 o
2 12 3 52.091 52.381 3.651 41.219 o
2 12 4 147.339 155.812 6.878 13.053 o
2 12 5 535.573 571.909 17.356 2.651 o
2 12 6 769.363 780.762 20.769 1.848 o
2 12 7 41.962 32.111 4.218 42.254 o
2 12 8 8.852 6.158 1.813 217.763 o
2 12 9 92.286 98.214 4.616 23.851 o
2 12 10 21.286 19.126 2.778 88.334 o
2 12 11 5.934 0.322 2.075 235.988 o
2 12 12 34.761 33.797 4.506 41.182 o
2 12 13 0.087 0.152 2.041 329.984 o
2 12 14 40.249 40.776 3.015 55.882 o
2 12 15 21.679 19.761 2.236 105.299 o
2 12 16 64.415 63.536 3.464 37.484 o
2 12 17 40.103 37.981 2.939 57.877 o
2 12 18 128.410 122.447 4.811 19.078 o
2 12 19 8.918 4.633 1.813 224.105 o
2 12 20 0.956 0.254 1.940 343.571 o
2 14 0 395.013 390.136 12.867 4.293 o
2 14 1 192.387 187.025 6.827 11.396 o
2 14 2 254.114 245.183 12.019 5.689 o
2 14 3 81.459 76.529 4.430 27.314 o
2 14 4 49.141 46.180 4.574 34.978 o
2 14 5 49.910 49.272 6.514 22.468 o
2 14 6 26.466 26.080 2.990 72.353 o
2 14 7 0.627 3.846 2.363 222.411 o
2 14 8 70.452 71.718 4.023 31.643 o
2 14 9 2.334 -0.703 6.014 37.774 o
2 14 10 0.922 1.457 2.567 198.024 o
2 14 11 8.353 6.810 2.228 173.397 o
2 14 12 12.494 8.979 2.490 130.973 o
2 14 13 6.851 1.999 1.914 243.722 o
2 14 14 2.405 4.743 2.084 248.949 o
3 1 1 14982.800 15428.500 346.039 0.010 o
3 1 2 8909.440 9217.910 202.272 0.029 o
3 1 3 81689.800 84702.600 1925.940 0.000 o
3 1 4 59.129 64.646 2.567 45.687 o
3 1 5 0.010 4.083 0.966 948.886 o
3 1 6 3454.690 3581.850 81.324 0.166 o
3 1 7 1149.000 1211.480 28.723 1.048 o
3 1 8 5752.180 5908.570 133.721 0.065 o
3 1 9 3296.830 3428.450 77.123 0.182 o
3 1 10 71.471 76.174 2.473 40.055 o
3 1 11 121.378 123.735 3.320 23.545 o
3 1 12 30.334 31.704 1.415 99.232 o
3 1 13 52.021 51.584 1.830 58.867 o
3 1 14 182.613 176.497 4.828 14.688 o
3 1 15 14.722 15.213 1.059 200.928 o
3 1 16 1.320 1.279 0.957 975.556 o
3 1 17 8.831 10.080 1.474 240.796 o
3 1 18 747.226 749.312 18.381 2.146 o
3 1 19 1641.860 1702.900 39.590 0.603 o
3 1 20 193.524 203.754 6.785 11.215 o
3 1 21 24.491 22.692 1.796 110.876 o
3 1 22 20.530 20.193 1.821 123.306 o
3 1 23 59.804 63.426 2.829 43.630 o
3 1 24 140.309 145.944 4.887 17.403 o
3 1 25 391.698 416.978 11.579 4.710 o
3 1 26 509.569 544.584 17.381 2.704 o
3 1 27 3.447 10.757 2.168 198.731 o
3 1 28 125.974 130.401 5.141 18.156 o
3 1 29 29.228 29.096 3.541 58.106 o
3 1 30 14.983 20.541 3.388 77.035 o
3 1 31 62.230 56.955 4.269 33.194 o
3 3 1 142.924 152.763 4.227 18.424 o
3 3 2 1806.750 1852.270 41.293 0.550 o
3 3 3 2410.310 2561.250 61.359 0.282 o
3 3 4 10261.900 10319.100 231.342 0.023 o
3 3 5 2443.110 2465.610 56.175 0.322 o
3 3 6 2661.750 2996.820 74.514 0.202 o
3 3 7 359.392 383.291 9.758 5.729 o
3 3 8 601.367 596.507 14.069 3.136 o
3 3 9 2628.710 2724.740 61.529 0.275 o
3 3 10 4525.260 4594.630 104.355 0.104 o
3 3 11 934.738 937.015 21.599 1.617 o
3 3 12 327.791 506.281 13.349 4.162 o
3 3 13 876.034 866.567 20.092 1.808 o
3 3 14 854.839 851.591 20.413 1.797 o
3 3 15 248.135 245.072 6.658 9.755 o
3 3 16 10.251 9.876 0.949 287.087 o
3 3 17 100.833 105.964 3.439 26.699 o
3 3 18 73.538 79.587 2.880 36.703 o
3 3 19 38.986 36.880 2.253 69.443 o
3 3 20 101.293 101.060 3.761 25.810 o
3 3 21 49.334 51.652 3.083 47.796 o
3 3 22 75.246 74.886 3.414 33.850 o
3 3 23 58.127 65.586 3.176 41.137 o
3 3 24 101.098 101.458 4.032 24.835 o
3 3 25 186.307 189.388 6.361 12.138 o
3 3 26 2.506 -1.008 7.352 25.392 o
3 3 27 4.491 7.513 2.287 188.523 o
3 3 28 57.909 58.894 3.439 40.179 o
3 3 29 12.516 13.697 3.303 87.170 o
3 3 30 52.931 46.172 3.185 46.421 o
3 5 1 25.856 32.729 1.084 114.418 o
3 5 2 536.935 556.341 12.765 3.618 o
3 5 3 325.305 304.602 7.174 7.778 o
3 5 4 329.554 329.539 7.801 7.214 o
3 5 5 1043.090 1009.840 23.133 1.430 o
3 5 6 5316.750 5246.780 118.822 0.081 o
3 5 7 515.275 514.082 12.282 3.861 o
3 5 8 2125.670 2113.050 48.603 0.416 o
3 5 9 8.362 8.309 0.898 342.882 o
3 5 10 302.496 296.936 7.674 7.771 o
3 5 11 0.720 0.534 0.703 1852.010 o
3 5 12 307.612 298.910 7.539 7.789 o
3 5 13 2.886 2.744 0.788 805.702 o
3 5 14 4.991 4.337 1.296 392.931 o
3 5 15 173.906 167.010 4.430 15.912 o
3 5 16 954.904 958.521 22.201 1.552 o
3 5 17 837.064 854.717 20.287 1.821 o
3 5 18 65.766 67.729 2.855 40.727 o
3 5 19 49.171 50.297 2.711 52.058 o
3 5 20 33.463 33.983 2.448 72.720 o
3 5 21 68.806 67.746 4.701 28.431 o
3 5 22 73.008 69.609 3.371 35.194 o
3 5 23 2.715 -1.457 6.293 34.458 o
3 5 24 0.389 -0.898 6.065 37.662 o
3 5 25 1.657 4.786 3.702 94.166 o
3 5 26 45.234 44.723 3.583 45.666 o
3 5 27 23.355 24.649 2.956 77.164 o
3 5 28 21.415 22.946 2.651 89.240 o
3 5 29 175.881 170.898 6.997 11.805 o
3 7 1 603.846 609.196 14.357 3.062 o
3 7 2 815.474 800.862 18.398 2.057 o
3 7 3 302.267 295.573 7.217 8.091 o
3 7 4 1810.740 1771.750 40.531 0.567 o
3 7 5 38.609 36.592 1.431 82.487 o
3 7 6 505.794 499.123 11.994 3.991 o
3 7 7 68.920 66.619 2.262 43.744 o
3 7 8 57.588 59.674 2.041 51.581 o
3 7 9 40.092 38.930 1.677 75.926 o
3 7 10 25.436 21.549 1.728 112.145 o
3 7 11 443.928 449.911 10.774 4.693 o
3 7 12 0.081 0.203 0.957 1441.840 o
3 7 13 0.319 0.415 1.025 1170.480 o
3 7 14 0.330 -0.237 3.464 114.918 o
3 7 15 83.865 85.500 2.948 33.288 o
3 7 16 11.161 6.022 1.186 273.398 o
3 7 17 13.704 11.816 1.838 164.092 o
3 7 18 49.916 44.088 2.346 57.340 o
3 7 19 36.180 31.162 3.676 51.516 o
3 7 20 11.431 11.274 1.991 165.591 o
3 7 21 222.427 232.951 9.385 7.822 o
3 7 22 159.711 168.839 6.886 12.452 o
3 7 23 377.220 390.898 12.146 4.618 o
3 7 24 3.035 7.937 2.871 138.071 o
3 7 25 13.913 17.500 3.566 74.698 o
3 7 26 5.717 5.260 4.134 72.160 o
3 7 27 38.834 36.016 3.236 55.026 o
3 9 1 6.456 7.632 0.991 381.107 o
3 9 2 1297.520 1310.510 29.934 0.952 o
3 9 3 64.479 65.696 2.262 45.588 o
3 9 4 661.291 675.671 15.950 2.631 o
3 9 5 40.538 36.965 1.584 77.813 o
3 9 6 2.968 3.430 0.949 657.230 o
3 9 7 322.901 314.961 7.877 7.314 o
3 9 8 1.815 6.302 1.372 438.222 o
3 9 9 262.780 258.371 8.174 8.140 o
3 9 10 1.770 0.008 1.245 691.067 o
3 9 11 86.775 87.372 4.320 26.352 o
3 9 12 44.112 38.803 2.516 60.809 o
3 9 13 0.038 -2.397 6.277 35.251 o
3 9 14 241.246 241.007 7.920 8.770 o
3 9 15 325.367 341.431 9.394 6.302 o
3 9 16 645.193 645.415 16.644 2.564 o
3 9 17 61.651 57.404 3.092 41.981 o
3 9 18 0.080 6.124 1.999 288.776 o
3 9 19 7.033 2.990 2.067 214.294 o
3 9 20 67.552 64.747 3.990 33.110 o
3 9 21 16.960 18.982 2.600 101.947 o
3 9 22 0.738 3.193 2.821 162.255 o
3 9 23 0.108 0.212 2.160 294.241 o
3 9 24 46.730 43.800 3.159 49.908 o
3 9 25 2.625 2.101 1.999 280.710 o
3 11 1 53.068 54.312 2.456 51.612 o
3 11 2 15.471 14.950 1.804 150.858 o
3 11 3 27.558 29.832 2.431 81.997 o
3 11 4 792.398 821.301 19.744 1.921 o
3 11 5 65.770 74.099 2.998 38.816 o
3 11 6 134.574 135.669 5.133 17.496 o
3 11 7 161.304 167.840 7.115 12.074 o
3 11 8 173.552 179.122 9.258 8.967 o
3 11 9 374.236 394.040 12.850 4.369 o
3 11 10 0.074 0.872 1.635 495.243 o
3 11 11 9.726 10.961 1.974 177.222 o
3 11 12 111.705 110.665 6.065 17.262 o
3 11 13 138.442 128.410 6.005 15.577 o
3 11 14 60.299 55.803 3.583 38.797 o
3 11 15 306.372 304.280 8.843 6.942 o
3 11 16 24.869 23.082 2.406 91.150 o
3 11 17 30.731 36.363 2.804 67.534 o
3 11 18 0.007 2.135 1.813 389.747 o
3 11 19 15.998 17.424 2.329 117.352 o
3 11 20 16.828 15.280 2.533 108.841 o
3 11 21 0.376 -3.244 5.667 43.127 o
3 11 22 29.977 25.369 2.490 80.382 o
3 13 1 179.962 188.677 6.039 12.784 o
3 13 2 645.249 684.954 20.464 2.016 o
3 13 3 43.460 47.459 2.948 53.093 o
3 13 4 7.172 3.303 1.830 246.525 o
3 13 5 9.790 8.004 2.245 161.248 o
3 13 6 65.201 60.902 3.295 38.830 o
3 13 7 0.011 7.047 2.355 214.994 o
3 13 8 165.938 171.702 6.429 12.921 o
3 13 9 4.793 2.355 2.355 195.856 o
3 13 10 12.821 7.428 2.338 142.417 o
3 13 11 0.623 1.753 2.194 267.051 o
3 13 12 19.991 13.070 2.321 113.216 o
3 13 13 39.069 38.125 3.126 55.831 o
3 13 14 24.962 22.701 2.660 84.179 o
3 13 15 11.002 7.860 2.236 156.559 o
3 13 16 14.874 14.264 3.490 77.657 o
3 13 17 0.750 -2.338 4.777 60.350 o
3 15 1 0.304 -0.305 5.861 40.337 o
3 15 2 8.347 8.047 2.363 157.993 o
3 15 3 0.321 1.347 2.245 262.283 o
3 15 4 291.455 290.787 10.842 5.947 o
3 15 5 200.937 195.385 7.623 10.154 o
3 15 6 104.038 114.477 5.531 19.091 o
3 15 7 99.663 108.141 5.108 20.962 o
3 15 8 2.057 4.972 2.338 209.109 o
3 15 9 4.609 6.624 2.372 180.911 o
4 0 0 351.743 387.586 8.995 6.128 o
4 0 2 1399.720 1433.610 33.017 0.815 o
4 0 4 1094.350 1139.370 28.037 1.104 o
4 0 6 159.200 155.253 5.387 15.230 o
4 0 8 329.888 340.406 8.750 6.620 o
4 0 10 2237.270 2304.270 53.499 0.355 o
4 0 12 183.331 198.147 5.887 12.743 o
4 0 14 107.271 105.447 4.921 21.031 o
4 0 16 492.577 481.708 13.180 3.737 o
4 0 18 463.092 462.947 12.248 4.120 o
4 0 20 79.782 81.281 3.651 31.047 o
4 0 22 1612.060 1702.450 44.130 0.519 o
4 0 24 779.819 849.465 22.861 1.622 o
4 0 26 292.852 306.186 10.605 6.015 o
4 0 28 196.312 192.980 9.800 8.021 o
4 0 30 1.810 -0.263 7.962 21.750 o
4 2 0 1118.740 1149.390 26.800 1.158 o
4 2 1 225.535 220.525 5.607 11.565 o
4 2 2 7176.960 7246.860 159.844 0.046 o
4 2 3 5648.730 5841.660 128.605 0.070 o
4 2 4 14253.800 14296.600 326.345 0.012 o
4 2 5 4771.370 4871.650 108.403 0.097 o
4 2 6 993.988 1047.260 25.614 1.282 o
4 2 7 1216.390 1258.390 30.070 0.969 o
4 2 8 380.646 387.594 9.478 5.703 o
4 2 9 788.400 785.201 18.118 2.121 o
4 2 10 257.431 235.476 5.836 10.417 o
4 2 11 299.356 294.861 7.242 8.116 o
4 2 12 399.266 401.215 9.665 5.466 o
4 2 13 23.180 22.582 1.220 133.104 o
4 2 14 408.285 409.948 10.020 5.244 o
4 2 15 1164.580 1130.350 27.520 1.111 o
4 2 16 226.538 224.532 5.887 11.190 o
4 2 17 309.852 312.683 7.852 7.482 o
4 2 18 81.734 80.578 2.694 35.536 o
4 2 19 27.838 28.850 1.559 103.623 o
4 2 20 380.846 396.268 11.198 4.955 o
4 2 21 7.844 11.105 2.084 177.737 o
4 2 22 64.768 64.154 3.422 37.604 o
4 2 23 106.984 108.700 4.684 21.662 o
4 2 24 34.229 32.992 3.956 48.186 o
4 2 25 162.745 169.331 5.565 14.473 o
4 2 26 1.007 -2.406 6.971 28.431 o
4 2 27 17.204 18.093 2.922 90.488 o
4 2 28 48.648 52.050 3.202 46.801 o
4 2 29 7.210 9.919 2.253 168.751 o
4 2 30 198.236 184.077 7.310 10.694 o
4 4 0 3218.810 3226.790 72.557 0.202 o
4 4 1 54.676 54.837 1.889 55.704 o
4 4 2 1336.650 1375.370 30.934 0.901 o
4 4 3 366.115 369.341 8.682 6.241 o
4 4 4 374.262 397.149 9.402 5.748 o
4 4 5 1120.500 1129.530 25.716 1.218 o
4 4 6 6885.720 6833.060 153.999 0.050 o
4 4 7 15.651 21.362 1.271 164.455 o
4 4 8 143.663 220.060 7.420 11.410 o
4 4 9 1776.060 1767.860 41.327 0.555 o
4 4 10 1784.990 1767.820 40.234 0.575 o
4 4 11 17.293 17.796 1.008 177.823 o
4 4 12 913.470 920.201 21.523 1.640 o
4 4 13 977.600 949.508 22.226 1.541 o
4 4 14 1269.870 1246.830 29.426 0.985 o
4 4 15 5.742 7.716 1.203 352.989 o
4 4 16 611.325 713.194 18.694 2.262 o
4 4 17 1.641 2.583 1.948 304.920 o
4 4 18 109.339 107.489 3.490 25.337 o
4 4 19 33.969 33.746 2.304 75.010 o
4 4 20 0.006 -0.398 5.446 46.824 o
4 4 21 178.479 181.172 6.658 12.068 o
4 4 22 12.432 12.536 2.075 151.702 o
4 4 23 26.474 25.326 2.761 78.094 o
4 4 24 165.275 170.915 6.336 13.100 o
4 4 25 57.863 62.206 3.846 36.598 o
4 4 26 99.155 99.128 5.506 20.082 o
4 4 27 0.442 1.533 2.151 281.067 o
4 4 28 0.218 -0.322 7.437 25.089 o
4 4 29 2.066 2.965 2.711 168.036 o
4 4 30 38.394 35.152 3.007 58.887 o
4 6 0 29.070 28.647 1.753 96.837 o
4 6 1 1279.140 1266.470 28.706 1.011 o
4 6 2 1993.860 1953.730 43.995 0.490 o
4 6 3 212.639 217.603 5.345 12.252 o
4 6 4 1582.700 1535.460 34.754 0.732 o
4 6 5 1399.530 1357.420 30.908 0.892 o
4 6 6 50.847 52.770 1.897 58.617 o
4 6 7 11.821 11.909 0.940 252.835 o
4 6 8 856.197 834.524 19.888 1.853 o
4 6 9 371.356 367.562 9.284 5.922 o
4 6 10 217.705 218.467 6.048 11.306 o
4 6 11 0.007 1.194 0.779 1818.880 o
4 6 12 357.153 355.788 8.555 6.429 o
4 6 13 63.819 62.020 2.109 47.653 o
4 6 14 15.139 11.952 1.050 211.103 o
4 6 15 87.856 85.703 2.795 33.129 o
4 6 16 71.093 67.305 2.592 40.834 o
4 6 17 77.753 76.191 3.126 34.743 o
4 6 18 21.612 22.218 2.135 106.448 o
4 6 19 436.191 431.056 11.664 4.464 o
4 6 20 21.713 24.301 2.295 98.799 o
4 6 21 53.504 52.889 3.380 43.099 o
4 6 22 0.512 -1.067 7.759 23.023 o
4 6 23 190.612 193.929 6.988 11.152 o
4 6 24 71.667 77.715 4.845 26.565 o
4 6 25 157.145 160.081 7.200 12.172 o
4 6 26 19.133 19.668 5.285 39.179 o
4 6 27 13.174 18.609 4.379 55.544 o
4 6 28 34.992 26.876 3.270 59.689 o
4 8 0 1523.320 1521.820 34.762 0.740 o
4 8 1 572.098 559.237 13.324 3.397 o
4 8 2 184.459 183.307 4.904 14.362 o
4 8 3 43.465 40.048 1.626 72.525 o
4 8 4 133.889 127.360 4.074 20.319 o
4 8 5 729.335 714.567 19.295 2.069 o
4 8 6 230.369 222.948 5.641 11.375 o
4 8 7 629.978 629.194 14.798 2.913 o
4 8 8 337.878 339.889 8.191 6.860 o
4 8 9 13.644 11.054 1.135 221.879 o
4 8 10 21.756 21.184 1.381 134.829 o
4 8 11 353.867 354.052 8.987 6.243 o
4 8 12 44.005 44.351 2.101 64.240 o
4 8 13 2.797 1.923 1.220 564.269 o
4 8 14 0.596 -1.643 4.523 67.385 o
4 8 15 4.215 1.406 1.431 417.940 o
4 8 16 199.106 199.705 5.904 12.224 o
4 8 17 19.110 15.873 1.669 141.707 o
4 8 18 642.447 654.732 17.017 2.504 o
4 8 19 111.426 113.952 4.566 21.405 o
4 8 20 325.074 325.253 9.970 6.059 o
4 8 21 3.042 -1.999 7.928 21.825 o
4 8 22 30.080 31.222 3.126 64.197 o
4 8 23 0.038 -2.456 6.624 31.652 o
4 8 24 17.949 18.008 2.761 95.020 o
4 8 25 79.097 74.446 4.023 29.857 o
4 8 26 0.496 2.007 3.583 105.022 o
4 10 0 1196.580 1230.130 30.934 0.942 o
4 10 1 473.572 487.604 11.765 4.185 o
4 10 2 355.653 372.805 10.224 5.572 o
4 10 3 170.852 173.752 5.158 14.720 o
4 10 4 84.360 83.136 3.083 32.787 o
4 10 5 30.941 30.078 2.253 81.614 o
4 10 6 1.212 0.144 1.203 780.658 o
4 10 7 78.181 78.512 3.015 34.969 o
4 10 8 135.232 139.083 4.599 18.564 o
4 10 9 82.820 84.729 4.345 26.948 o
4 10 10 244.427 242.006 8.614 8.130 o
4 10 11 211.704 207.125 7.081 10.421 o
4 10 12 679.015 671.732 17.364 2.396 o
4 10 13 35.281 31.908 2.905 63.855 o
4 10 14 15.665 14.476 2.135 132.321 o
4 10 15 64.251 60.724 3.117 40.426 o
4 10 16 72.937 69.516 4.422 29.168 o
4 10 17 43.562 41.649 3.854 43.963 o
4 10 18 18.716 13.908 2.041 128.292 o
4 10 19 1.911 2.592 1.940 302.392 o
4 10 20 88.093 89.125 5.828 20.252 o
4 10 21 5.063 2.372 3.414 104.661 o
4 10 22 0.021 3.151 2.101 287.800 o
4 10 23 0.012 -1.982 6.327 34.693 o
4 10 24 33.702 27.842 2.567 73.268 o
4 12 0 2.540 2.414 2.041 270.350 o
4 12 1 9.022 9.749 2.160 167.994 o
4 12 2 50.668 52.813 3.473 43.250 o
4 12 3 1.704 2.965 1.592 413.239 o
4 12 4 3.909 2.668 1.821 297.115 o
4 12 5 29.217 26.241 2.185 88.077 o
4 12 6 94.431 83.145 6.031 19.325 o
4 12 7 0.567 -1.863 7.572 24.162 o
4 12 8 76.448 74.759 3.803 31.465 o
4 12 9 51.708 47.493 4.227 37.044 o
4 12 10 0.001 0.517 2.007 339.019 o
4 12 11 1.834 4.481 2.194 236.688 o
4 12 12 124.679 118.814 6.827 14.652 o
4 12 13 10.329 7.911 2.177 164.530 o
4 12 14 36.765 40.251 2.855 60.565 o
4 12 15 5.710 1.135 2.151 222.046 o
4 12 16 238.012 232.723 7.683 9.097 o
4 12 17 11.758 10.978 2.160 152.012 o
4 12 18 169.148 157.464 7.911 10.876 o
4 12 19 85.873 79.299 3.812 29.378 o
4 12 20 0.235 1.177 1.940 349.376 o
4 14 0 160.133 141.192 14.002 5.413 o
4 14 1 58.336 53.617 3.761 38.255 o
4 14 2 58.936 55.540 3.270 41.758 o
4 14 3 72.713 69.787 4.718 27.610 o
4 14 4 24.308 20.930 2.787 82.718 o
4 14 5 17.025 16.712 3.558 72.191 o
4 14 6 56.187 53.914 3.668 39.580 o
4 14 7 0.148 2.126 2.262 255.883 o
4 14 8 38.019 40.099 3.270 53.873 o
4 14 9 157.116 157.819 6.310 13.646 o
4 14 10 10.099 14.484 2.414 134.536 o
4 14 11 23.921 20.287 2.482 92.593 o
4 14 12 0.203 -2.600 5.336 48.689 o
4 14 13 28.527 18.686 3.939 54.804 o
4 14 14 10.529 6.429 2.126 171.840 o
5 1 1 1087.140 1098.270 24.471 1.307 o
5 1 2 5281.150 5341.620 117.272 0.083 o
5 1 3 189.690 200.434 5.353 13.228 o
5 1 4 2304.040 2404.450 55.388 0.334 o
5 1 5 1164.090 1228.960 27.834 1.083 o
5 1 6 493.291 518.876 12.206 3.942 o
5 1 7 2105.650 2202.640 49.670 0.403 o
5 1 8 49.270 55.845 1.813 59.431 o
5 1 9 2221.390 2202.980 49.611 0.398 o
5 1 10 106.259 107.827 2.998 27.307 o
5 1 11 33.825 31.586 1.245 96.184 o
5 1 12 137.200 134.255 3.668 20.730 o
5 1 13 516.378 496.142 11.875 3.995 o
5 1 14 153.406 141.412 4.015 18.539 o
5 1 15 75.988 71.430 2.473 39.415 o
5 1 16 13.397 14.611 1.287 197.661 o
5 1 17 304.975 292.405 7.547 7.854 o
5 1 18 68.656 70.736 2.651 40.688 o
5 1 19 0.340 4.464 1.957 309.029 o
5 1 20 105.262 110.936 3.693 24.955 o
5 1 21 85.146 87.948 3.219 31.527 o
5 1 22 66.792 71.854 3.176 37.687 o
5 1 23 194.520 208.269 6.378 11.636 o
5 1 24 278.981 303.171 9.487 6.799 o
5 1 25 3.475 4.396 2.211 218.482 o
5 1 26 110.954 113.553 4.430 21.876 o
5 1 27 38.221 41.810 2.821 59.550 o
5 1 28 8.603 11.342 2.270 156.882 o
5 1 29 8.758 11.503 2.236 158.521 o
5 1 30 87.215 84.034 3.913 28.324 o
5 1 31 36.756 32.128 2.626 67.363 o
5 3 1 2879.250 2816.990 62.503 0.263 o
5 3 2 6972.780 6928.270 153.559 0.050 o
5 3 3 3219.700 3260.020 74.090 0.196 o
5 3 4 3446.090 3531.420 82.789 0.161 o
5 3 5 51.015 55.964 1.982 56.727 o
5 3 6 917.930 931.467 21.286 1.654 o
5 3 7 5394.670 5410.490 121.871 0.077 o
5 3 8 270.578 280.445 6.751 8.991 o
5 3 9 139.060 151.052 4.159 18.880 o
5 3 10 2608.900 2649.040 59.885 0.287 o
5 3 11 3427.650 3396.890 76.936 0.182 o
5 3 12 623.260 606.002 14.256 3.047 o
5 3 13 144.762 142.386 3.939 19.252 o
5 3 14 17.517 13.315 0.940 194.120 o
5 3 15 8.099 4.820 1.101 352.836 o
5 3 16 0.004 -0.949 3.896 91.489 o
5 3 17 421.661 433.961 10.317 4.998 o
5 3 18 51.841 54.337 1.982 56.719 o
5 3 19 57.945 53.261 2.092 52.627 o
5 3 20 54.578 52.601 3.066 45.614 o
5 3 21 101.632 106.853 3.879 24.993 o
5 3 22 0.259 3.481 1.787 374.160 o
5 3 23 156.131 163.706 7.327 11.956 o
5 3 24 1.283 -0.178 5.785 41.094 o
5 3 25 64.670 60.300 3.846 35.178 o
5 3 26 0.001 -4.803 6.819 29.876 o
5 3 27 10.607 9.927 2.253 152.410 o
5 3 28 3.101 0.728 2.380 211.641 o
5 3 29 11.960 10.114 2.702 118.580 o
5 3 30 3.340 6.226 2.287 201.229 o
5 5 1 12.014 12.731 0.652 267.538 o
5 5 2 9.540 10.004 0.576 338.597 o
5 5 3 33.679 32.052 1.262 95.752 o
5 5 4 3151.380 3087.230 69.262 0.219 o
5 5 5 1531.350 1497.820 33.941 0.763 o
5 5 6 3092.170 3089.640 69.575 0.218 o
5 5 7 44.541 44.334 1.711 68.508 o
5 5 8 827.517 796.475 18.550 2.031 o
5 5 9 153.595 152.136 4.328 17.579 o
5 5 10 2969.210 2909.610 66.297 0.238 o
5 5 11 865.552 871.488 20.278 1.796 o
5 5 12 81.983 81.442 2.634 35.661 o
5 5 13 67.103 70.321 2.279 43.626 o
5 5 14 55.357 57.039 1.974 53.987 o
5 5 15 1.778 3.176 0.771 947.246 o
5 5 16 76.514 79.181 2.744 36.737 o
5 5 17 1468.500 1468.810 34.635 0.754 o
5 5 18 260.830 265.173 7.318 8.804 o
5 5 19 5.683 7.310 1.652 269.786 o
5 5 20 219.756 219.763 6.404 10.851 o
5 5 21 215.225 212.343 6.725 10.683 o
5 5 22 7.060 7.581 2.685 138.593 o
5 5 23 27.178 23.107 2.711 79.814 o
5 5 24 23.117 21.438 3.303 70.526 o
5 5 25 0.003 2.067 3.439 114.844 o
5 5 26 1.596 1.847 3.600 102.045 o
5 5 27 37.863 36.609 3.320 54.211 o
5 5 28 0.200 -2.279 7.615 23.933 o
5 5 29 124.129 113.613 6.277 16.011 o
5 7 1 120.204 110.919 3.159 24.827 o
5 7 2 4.815 2.829 0.822 606.711 o
5 7 3 286.885 276.531 6.793 8.738 o
5 7 4 143.911 140.243 3.803 19.677 o
5 7 5 149.899 150.205 4.125 18.263 o
5 7 6 85.353 83.975 2.719 34.193 o
5 7 7 438.348 415.750 10.435 4.917 o
5 7 8 99.995 101.627 3.024 28.610 o
5 7 9 230.996 226.082 5.717 11.241 o
5 7 10 301.360 309.312 7.700 7.695 o
5 7 11 328.452 334.477 8.233 6.951 o
5 7 12 998.318 1005.620 23.336 1.437 o
5 7 13 84.749 88.363 2.973 32.693 o
5 7 14 198.142 194.471 5.446 12.924 o
5 7 15 71.229 66.263 3.032 38.167 o
5 7 16 51.694 43.046 2.304 57.031 o
5 7 17 31.688 33.416 2.058 82.636 o
5 7 18 180.507 177.140 5.489 13.765 o
5 7 19 6.784 2.795 1.669 283.193 o
5 7 20 49.591 51.305 2.778 50.888 o
5 7 21 163.005 168.221 5.963 13.823 o
5 7 22 336.994 338.915 10.393 5.716 o
5 7 23 398.715 405.552 13.722 3.975 o
5 7 24 6.019 12.451 2.702 132.600 o
5 7 25 6.382 10.156 3.659 84.901 o
5 7 26 2.217 1.813 3.303 118.499 o
5 7 27 65.076 64.535 3.879 34.374 o
5 9 1 59.272 57.700 2.211 49.907 o
5 9 2 1.448 2.389 1.415 517.215 o
5 9 3 143.270 144.208 3.964 19.239 o
5 9 4 782.682 782.770 18.177 2.121 o
5 9 5 190.083 188.567 5.201 13.629 o
5 9 6 8.733 5.963 0.974 348.496 o
5 9 7 78.026 73.929 2.431 38.696 o
5 9 8 265.339 260.607 7.225 8.846 o
5 9 9 61.569 57.768 3.964 35.372 o
5 9 10 9.643 9.758 1.889 189.420 o
5 9 11 0.048 -1.194 4.972 56.159 o
5 9 12 71.575 77.334 2.948 37.111 o
5 9 13 2.790 1.050 1.550 425.843 o
5 9 14 409.536 430.886 11.731 4.549 o
5 9 15 18.100 13.425 2.092 128.441 o
5 9 16 492.909 489.501 14.273 3.448 o
5 9 17 38.321 34.178 2.346 69.782 o
5 9 18 125.276 123.362 4.633 19.725 o
5 9 19 46.627 44.105 2.634 56.005 o
5 9 20 5.942 0.119 2.397 190.245 o
5 9 21 10.140 6.022 2.279 161.492 o
5 9 22 0.606 1.957 2.151 275.635 o
5 9 23 1.384 0.500 2.151 274.947 o
5 9 24 167.037 161.241 6.082 13.611 o
5 9 25 3.699 6.463 2.490 173.680 o
5 11 1 81.632 73.150 3.176 33.945 o
5 11 2 1.265 0.864 1.448 547.369 o
5 11 3 470.918 480.607 12.816 3.902 o
5 11 4 0.385 1.677 1.525 525.829 o
5 11 5 35.329 33.212 2.228 75.256 o
5 11 6 3.398 2.922 1.499 396.084 o
5 11 7 179.228 173.752 6.607 12.223 o
5 11 8 97.551 99.933 3.922 25.761 o
5 11 9 2.549 -0.288 5.768 40.934 o
5 11 10 12.631 10.080 2.448 131.351 o
5 11 11 10.216 7.742 2.041 177.636 o
5 11 12 290.278 291.659 8.301 7.520 o
5 11 13 151.852 152.712 5.184 16.009 o
5 11 14 63.742 60.360 4.938 28.436 o
5 11 15 88.328 89.862 6.556 17.861 o
5 11 16 0.522 6.031 2.118 257.193 o
5 11 17 0.027 1.906 2.041 314.199 o
5 11 18 0.002 -1.465 5.582 44.580 o
5 11 19 23.909 21.498 2.482 91.650 o
5 11 20 86.976 81.273 5.370 22.353 o
5 11 21 4.052 2.346 3.100 126.680 o
5 11 22 34.825 34.855 2.770 65.369 o
5 13 1 33.459 30.129 4.481 42.500 o
5 13 2 15.580 7.674 3.558 78.512 o
5 13 3 12.235 7.488 1.897 179.385 o
5 13 4 199.225 199.773 7.505 10.279 o
5 13 5 15.963 16.805 2.423 113.952 o
5 13 6 112.242 110.013 5.379 19.113 o
5 13 7 11.752 11.232 2.329 139.885 o
5 13 8 36.584 32.763 5.057 35.313 o
5 13 9 45.430 45.528 4.218 39.096 o
5 13 10 40.174 40.539 4.210 41.544 o
5 13 11 7.682 10.207 3.270 99.184 o
5 13 12 69.932 73.582 4.430 29.279 o
5 13 13 67.112 66.941 3.854 33.829 o
5 13 14 85.925 85.881 4.710 24.888 o
5 13 15 6.942 8.885 2.753 131.919 o
5 13 16 0.586 0.737 2.795 172.327 o
5 13 17 15.049 15.128 3.871 66.621 o
5 15 1 14.698 16.119 2.312 123.462 o
5 15 2 12.844 10.562 2.160 148.310 o
5 15 3 9.326 9.724 2.550 136.460 o
5 15 4 1.883 4.015 2.406 204.424 o
5 15 5 116.183 113.164 7.115 14.496 o
5 15 6 12.194 15.780 2.863 103.614 o
5 15 7 219.849 219.780 8.098 9.102 o
5 15 8 13.758 18.084 2.736 103.662 o
5 15 9 3.065 0.678 2.439 203.289 o
6 0 0 18852.200 19648.400 471.459 0.006 o
6 0 2 3.708 6.573 1.220 420.870 o
6 0 4 2939.900 2924.330 70.829 0.216 o
6 0 6 3430.840 3634.760 81.171 0.166 o
6 0 8 1573.040 1607.690 36.617 0.681 o
6 0 10 1237.850 1209.610 28.105 1.054 o
6 0 12 1427.620 1466.890 34.364 0.767 o
6 0 14 1914.660 1922.680 45.714 0.470 o
6 0 16 12.528 14.374 1.415 195.248 o
6 0 18 13.838 11.689 2.109 145.399 o
6 0 20 189.250 192.692 8.064 9.906 o
6 0 22 213.026 243.260 9.555 7.732 o
6 0 24 0.151 2.863 2.600 193.673 o
6 0 26 77.415 82.654 9.021 12.364 o
6 0 28 11.213 10.884 2.905 108.860 o
6 0 30 4.151 4.371 4.303 68.909 o
6 2 0 1151.040 1142.960 33.221 0.872 o
6 2 1 318.471 333.452 8.470 6.913 o
6 2 2 7950.690 8063.380 177.869 0.038 o
6 2 3 3953.480 3917.930 86.745 0.145 o
6 2 4 297.303 286.162 7.225 8.211 o
6 2 5 7006.300 7212.530 164.265 0.044 o
6 2 6 3434.050 3629.310 83.966 0.158 o
6 2 7 641.336 659.560 15.331 2.775 o
6 2 8 334.576 327.853 8.106 6.996 o
6 2 9 244.520 256.397 6.370 9.979 o
6 2 10 502.464 501.809 11.977 4.003 o
6 2 11 242.134 231.994 5.878 10.748 o
6 2 12 767.395 784.006 18.313 2.119 o
6 2 13 320.383 323.720 8.055 7.187 o
6 2 14 264.636 253.797 6.539 9.484 o
6 2 15 194.424 187.821 4.997 13.766 o
6 2 16 567.347 572.366 14.129 3.219 o
6 2 17 0.495 1.686 1.008 1019.460 o
6 2 18 515.266 522.451 13.281 3.594 o
6 2 19 42.131 40.844 1.779 71.498 o
6 2 20 7.692 8.919 1.355 278.527 o
6 2 21 55.521 56.573 2.685 47.855 o
6 2 22 100.099 103.982 4.218 24.141 o
6 2 23 41.438 43.453 2.617 59.683 o
6 2 24 2.985 0.229 2.177 250.645 o
6 2 25 7.314 9.843 1.982 195.627 o
6 2 26 7.576 2.075 2.262 189.056 o
6 2 27 98.258 95.410 4.591 23.461 o
6 2 28 111.081 103.821 4.405 22.397 o
6 2 29 3.863 2.973 2.075 243.997 o
6 2 30 4.016 4.108 2.109 230.679 o
6 4 0 12658.600 12749.400 288.873 0.015 o
6 4 1 3752.920 3722.280 83.314 0.157 o
6 4 2 4461.330 4486.520 100.026 0.112 o
6 4 3 1067.950 1038.540 23.454 1.391 o
6 4 4 585.791 571.020 13.205 3.377 o
6 4 5 458.221 461.922 10.893 4.566 o
6 4 6 170.407 175.988 4.642 15.524 o
6 4 7 415.944 419.849 10.249 5.088 o
6 4 8 1644.360 1639.580 37.430 0.652 o
6 4 9 363.345 361.201 8.784 6.244 o
6 4 10 77.289 79.765 2.456 37.959 o
6 4 11 173.890 179.241 4.803 15.039 o
6 4 12 46.836 43.732 1.796 65.853 o
6 4 13 114.634 111.995 3.473 24.499 o
6 4 14 0.328 0.178 0.923 1446.340 o
6 4 15 65.670 64.747 2.389 44.452 o
6 4 16 106.415 107.167 3.185 26.726 o
6 4 17 51.543 55.091 2.185 54.778 o
6 4 18 0.000 -1.067 3.744 99.099 o
6 4 19 0.096 -4.532 5.446 46.787 o
6 4 20 27.586 23.387 2.423 86.450 o
6 4 21 327.631 324.321 9.241 6.435 o
6 4 22 7.274 7.115 1.940 211.407 o
6 4 23 41.538 42.521 3.261 51.518 o
6 4 24 0.017 -0.508 6.022 38.293 o
6 4 25 89.089 95.994 4.506 24.760 o
6 4 26 9.903 10.139 3.151 100.577 o
6 4 27 4.632 -0.508 9.470 15.285 o
6 4 28 19.649 15.983 2.609 99.370 o
6 4 29 5.281 4.125 2.050 227.521 o
6 4 30 0.236 -0.813 5.751 41.915 o
6 6 0 897.537 928.206 21.794 1.624 o
6 6 1 391.673 390.474 9.250 5.723 o
6 6 2 609.927 610.144 14.095 3.100 o
6 6 3 95.978 96.638 2.948 29.949 o
6 6 4 115.624 117.467 3.176 24.933 o
6 6 5 2.540 1.880 0.652 1046.590 o
6 6 6 118.222 128.317 3.888 22.098 o
6 6 7 446.387 439.052 10.715 4.726 o
6 6 8 689.931 677.907 16.017 2.578 o
6 6 9 7.449 12.451 1.338 260.286 o
6 6 10 531.503 532.463 12.502 3.730 o
6 6 11 41.584 41.530 1.550 74.627 o
6 6 12 133.348 136.898 3.710 20.842 o
6 6 13 160.304 160.928 4.303 16.991 o
6 6 14 107.101 108.268 3.380 25.925 o
6 6 15 234.252 266.452 7.115 9.396 o
6 6 16 28.633 25.436 1.982 94.707 o
6 6 17 138.120 137.347 4.523 18.603 o
6 6 18 1.289 13.146 1.948 238.133 o
6 6 19 105.584 104.609 4.083 23.973 o
6 6 20 32.527 31.484 2.312 77.657 o
6 6 21 14.139 34.271 2.897 84.141 o
6 6 22 73.481 70.304 3.879 32.029 o
6 6 23 1.377 0.889 2.346 232.392 o
6 6 24 15.110 21.066 2.855 93.846 o
6 6 25 18.675 20.270 3.176 79.079 o
6 6 26 5.139 6.480 2.931 129.080 o
6 6 27 24.239 22.057 3.024 75.907 o
6 6 28 0.812 0.635 2.168 278.101 o
6 8 0 160.136 157.752 5.141 15.572 o
6 8 1 9.253 4.854 1.423 274.896 o
6 8 2 36.677 35.194 1.787 80.297 o
6 8 3 3.317 2.151 1.050 619.693 o
6 8 4 120.617 117.094 3.481 23.539 o
6 8 5 88.405 82.044 3.100 32.013 o
6 8 6 706.793 701.666 16.322 2.494 o
6 8 7 111.083 111.732 3.363 25.268 o
6 8 8 249.668 250.011 6.319 9.988 o
6 8 9 40.537 39.667 1.762 73.892 o
6 8 10 34.151 28.985 1.770 88.075 o
6 8 11 44.017 41.937 2.092 65.289 o
6 8 12 137.189 139.676 4.235 19.237 o
6 8 13 39.592 35.719 1.914 74.689 o
6 8 14 18.387 18.779 2.338 109.608 o
6 8 15 9.320 6.158 1.448 261.467 o
6 8 16 8.964 8.521 1.516 242.520 o
6 8 17 20.283 16.551 2.439 103.956 o
6 8 18 6.421 5.523 1.652 271.919 o
6 8 19 27.477 27.325 2.245 88.353 o
6 8 20 0.193 -0.059 5.396 47.631 o
6 8 21 32.640 25.131 2.634 74.355 o
6 8 22 0.880 -0.542 7.903 22.160 o
6 8 23 8.034 10.876 2.711 128.144 o
6 8 24 6.004 5.929 2.380 173.852 o
6 8 25 4.642 8.691 3.227 108.992 o
6 8 26 14.379 15.441 3.651 72.876 o
6 10 0 475.379 497.497 16.314 3.010 o
6 10 1 14.519 12.401 1.728 166.156 o
6 10 2 0.097 0.440 1.059 1154.340 o
6 10 3 166.504 164.308 4.582 16.089 o
6 10 4 183.092 190.549 5.396 13.568 o
6 10 5 67.820 66.890 2.651 41.569 o
6 10 6 3.226 2.550 1.262 503.429 o
6 10 7 8.074 3.541 1.542 281.852 o
6 10 8 9.972 5.319 1.279 282.863 o
6 10 9 10.524 5.624 1.415 254.476 o
6 10 10 22.309 15.340 2.456 100.555 o
6 10 11 58.155 56.218 2.982 44.310 o
6 10 12 183.637 194.665 5.895 12.777 o
6 10 13 33.213 26.419 2.871 68.413 o
6 10 14 43.532 43.732 2.567 58.875 o
6 10 15 17.945 17.279 2.075 123.972 o
6 10 16 28.425 29.324 2.338 83.398 o
6 10 17 6.230 6.226 1.855 236.924 o
6 10 18 3.976 2.211 1.872 288.126 o
6 10 19 0.310 -0.330 5.446 46.700 o
6 10 20 0.313 2.524 2.346 234.913 o
6 10 21 0.347 -1.863 6.319 34.710 o
6 10 22 121.903 117.145 4.972 19.303 o
6 10 23 0.157 1.677 2.643 191.803 o
6 12 0 336.750 359.100 13.468 4.353 o
6 12 1 33.914 33.534 2.346 74.387 o
6 12 2 87.048 83.018 4.320 26.604 o
6 12 3 8.962 6.116 1.643 238.817 o
6 12 4 39.078 34.042 3.015 58.676 o
6 12 5 34.375 23.827 2.668 72.562 o
6 12 6 71.187 63.121 4.328 30.522 o
6 12 7 138.561 140.438 5.048 17.315 o
6 12 8 9.180 7.725 2.118 176.600 o
6 12 9 43.277 48.705 4.100 40.384 o
6 12 10 40.008 39.819 3.574 48.991 o
6 12 11 46.846 46.807 3.075 50.097 o
6 12 12 3.539 6.759 2.007 238.537 o
6 12 13 2.147 2.634 2.075 266.908 o
6 12 14 2.503 -0.034 5.734 41.424 o
6 12 15 74.236 70.956 4.049 30.871 o
6 12 16 64.600 67.051 3.930 33.870 o
6 12 17 12.488 15.280 2.228 136.406 o
6 12 18 11.061 10.266 2.550 129.822 o
6 12 19 26.848 22.158 2.541 85.195 o
6 14 0 88.470 82.061 8.580 12.931 o
6 14 1 36.288 25.013 2.694 69.689 o
6 14 2 31.341 24.708 2.702 74.481 o
6 14 3 10.457 5.709 2.329 156.474 o
6 14 4 4.731 2.202 1.923 266.690 o
6 14 5 3.696 0.652 2.168 241.812 o
6 14 6 2.183 2.634 2.262 230.675 o
6 14 7 13.209 10.054 2.880 106.658 o
6 14 8 90.018 95.240 4.870 23.283 o
6 14 9 115.100 116.874 6.200 16.566 o
6 14 10 101.567 107.353 6.734 16.166 o
6 14 11 20.928 18.965 2.541 96.801 o
6 14 12 25.706 24.183 2.694 81.380 o
6 14 13 71.985 71.168 5.523 23.729 o
7 1 1 46.735 47.908 2.219 59.584 o
7 1 2 5325.780 5336.830 121.050 0.079 o
7 1 3 1362.330 1369.180 32.662 0.837 o
7 1 4 4.985 5.853 0.881 491.433 o
7 1 5 31.961 34.457 1.652 89.572 o
7 1 6 650.268 653.063 15.484 2.740 o
7 1 7 2189.920 2238.180 50.831 0.385 o
7 1 8 291.518 293.311 7.039 8.372 o
7 1 9 196.232 205.533 5.345 12.939 o
7 1 10 46.271 49.052 1.753 64.637 o
7 1 11 11.503 12.434 0.805 264.935 o
7 1 12 2206.550 2204.640 50.127 0.393 o
7 1 13 322.655 317.502 7.945 7.262 o
7 1 14 2205.880 2171.350 49.806 0.398 o
7 1 15 177.609 174.896 5.031 14.618 o
7 1 16 164.608 159.573 4.870 15.799 o
7 1 17 110.908 113.943 3.210 25.620 o
7 1 18 91.475 93.453 3.083 30.466 o
7 1 19 7.220 4.794 1.296 332.915 o
7 1 20 31.323 32.272 1.686 91.567 o
7 1 21 21.925 22.252 1.618 124.065 o
7 1 22 111.190 120.135 4.430 21.560 o
7 1 23 54.649 56.692 2.973 45.628 o
7 1 24 343.055 361.946 9.987 5.798 o
7 1 25 4.618 9.775 2.007 213.905 o
7 1 26 53.709 57.226 3.143 44.374 o
7 1 27 60.290 60.631 3.261 40.580 o
7 1 28 0.214 0.119 2.024 333.189 o
7 1 29 14.512 10.995 2.363 128.917 o
7 1 30 30.169 24.378 2.973 70.014 o
7 3 1 11509.900 11458.000 257.236 0.019 o
7 3 2 4162.570 4110.520 94.622 0.125 o
7 3 3 2942.440 2965.150 66.611 0.236 o
7 3 4 86.352 82.594 2.761 33.932 o
7 3 5 450.844 444.591 10.732 4.688 o
7 3 6 1.294 0.906 0.576 1770.670 o
7 3 7 1666.100 1643.750 36.998 0.660 o
7 3 8 1529.420 1532.730 34.762 0.738 o
7 3 9 203.600 208.252 5.243 12.789 o
7 3 10 1486.680 1466.120 33.390 0.788 o
7 3 11 814.464 789.029 18.279 2.076 o
7 3 12 315.661 310.269 7.733 7.506 o
7 3 13 56.063 58.420 2.219 51.210 o
7 3 14 24.943 23.776 1.220 125.709 o
7 3 15 325.487 325.778 8.403 6.922 o
7 3 16 69.123 69.601 2.202 43.498 o
7 3 17 13.087 11.545 1.008 235.148 o
7 3 18 8.455 10.435 1.059 297.695 o
7 3 19 6.190 8.072 1.186 342.381 o
7 3 20 469.080 477.939 11.901 4.178 o
7 3 21 457.620 467.300 11.952 4.222 o
7 3 22 257.009 264.918 8.860 7.647 o
7 3 23 225.668 227.048 7.335 9.687 o
7 3 24 60.119 61.469 3.532 38.440 o
7 3 25 5.862 7.818 2.592 150.152 o
7 3 26 0.606 2.880 2.329 233.215 o
7 3 27 2.140 1.880 2.575 186.985 o
7 3 28 68.390 68.051 3.922 33.019 o
7 3 29 3.943 1.779 2.914 142.577 o
7 3 30 0.253 1.779 2.050 308.826 o
7 5 1 400.894 419.502 9.817 5.340 o
7 5 2 871.116 882.440 20.075 1.807 o
7 5 3 558.462 562.922 13.332 3.423 o
7 5 4 277.854 284.900 6.886 8.740 o
7 5 5 699.617 730.880 16.966 2.393 o
7 5 6 584.511 585.072 13.747 3.248 o
7 5 7 723.294 725.231 16.915 2.375 o
7 5 8 1597.050 1568.070 35.931 0.697 o
7 5 9 282.784 284.256 7.310 8.358 o
7 5 10 640.378 629.541 15.272 2.811 o
7 5 11 60.961 63.155 2.245 47.669 o
7 5 12 99.749 100.119 3.134 28.368 o
7 5 13 0.989 1.770 0.813 1211.340 o
7 5 14 56.074 57.234 2.024 53.128 o
7 5 15 15.944 17.288 1.152 180.258 o
7 5 16 8.327 9.360 1.084 305.447 o
7 5 17 93.624 103.381 3.388 28.096 o
7 5 18 242.840 242.946 7.047 9.513 o
7 5 19 13.161 16.187 1.813 157.867 o
7 5 20 89.975 90.514 3.888 27.549 o
7 5 21 16.698 14.976 1.982 136.139 o
7 5 22 0.087 1.626 1.948 344.799 o
7 5 23 0.078 -3.761 6.039 38.062 o
7 5 24 11.683 9.673 2.753 117.101 o
7 5 25 21.342 20.930 2.846 84.930 o
7 5 26 0.905 5.514 2.871 151.081 o
7 5 27 22.641 15.128 2.592 95.423 o
7 5 28 18.539 15.975 2.439 108.234 o
7 5 29 13.207 8.911 2.338 138.271 o
7 7 1 214.770 211.072 5.446 12.167 o
7 7 2 150.245 148.400 3.981 18.584 o
7 7 3 0.070 -0.068 3.151 139.648 o
7 7 4 280.268 275.803 6.937 8.733 o
7 7 5 138.372 136.008 3.913 20.012 o
7 7 6 35.288 35.618 1.559 85.603 o
7 7 7 79.771 96.486 3.024 32.644 o
7 7 8 83.554 83.873 2.524 35.511 o
7 7 9 32.315 30.747 1.601 92.905 o
7 7 10 1315.120 1312.670 30.265 0.936 o
7 7 11 1743.700 1752.370 40.268 0.578 o
7 7 12 309.465 309.701 8.013 7.401 o
7 7 13 259.907 259.057 6.785 9.312 o
7 7 14 0.630 1.830 1.287 674.981 o
7 7 15 154.669 157.159 4.760 16.557 o
7 7 16 27.051 29.206 1.863 97.207 o
7 7 17 6.394 5.980 2.423 167.332 o
7 7 18 4.421 12.612 2.871 125.978 o
7 7 19 0.240 -2.126 6.166 36.470 o
7 7 20 35.026 33.890 3.049 60.916 o
7 7 21 22.900 34.440 2.727 77.788 o
7 7 22 102.111 99.255 4.532 23.078 o
7 7 23 16.977 18.965 2.609 101.602 o
7 7 24 21.798 36.177 4.074 51.529 o
7 7 25 7.165 18.863 2.914 108.571 o
7 7 26 0.001 0.983 2.787 175.972 o
7 7 27 44.567 37.829 3.100 53.186 o
7 9 1 1.303 -2.922 4.303 73.678 o
7 9 2 59.070 56.523 2.473 48.138 o
7 9 3 263.533 260.429 6.565 9.424 o
7 9 4 521.670 528.634 12.646 3.727 o
7 9 5 100.760 105.380 3.303 27.228 o
7 9 6 30.180 29.079 1.550 99.092 o
7 9 7 19.020 15.916 1.237 162.856 o
7 9 8 299.385 294.903 7.572 7.889 o
7 9 9 1.167 -1.686 6.412 33.538 o
7 9 10 15.152 16.246 1.584 162.521 o
7 9 11 5.503 2.490 1.804 277.587 o
7 9 12 371.742 378.099 10.054 5.533 o
7 9 13 3.609 3.617 1.372 422.617 o
7 9 14 412.304 413.929 10.605 4.986 o
7 9 15 4.706 3.473 1.499 354.572 o
7 9 16 12.017 15.391 1.974 154.208 o
7 9 17 17.851 16.111 1.889 134.998 o
7 9 18 0.716 -3.320 5.607 43.918 o
7 9 19 64.201 66.560 3.193 39.026 o
7 9 20 0.003 -0.593 5.878 40.196 o
7 9 21 1.429 1.296 1.982 310.976 o
7 9 22 9.607 9.394 2.363 149.465 o
7 9 23 10.723 9.656 3.261 94.706 o
7 9 24 106.976 105.778 5.040 20.672 o
7 9 25 9.566 12.587 2.643 125.178 o
7 11 1 26.505 22.184 2.228 94.340 o
7 11 2 358.915 364.665 9.343 5.991 o
7 11 3 144.239 145.249 4.879 17.216 o
7 11 4 0.264 0.788 1.575 523.680 o
7 11 5 0.369 0.305 1.491 589.163 o
7 11 6 79.065 80.070 3.210 33.575 o
7 11 7 13.541 9.063 1.804 174.899 o
7 11 8 14.202 10.461 2.135 144.750 o
7 11 9 1.147 -3.312 5.751 41.619 o
7 11 10 101.826 100.941 4.184 24.238 o
7 11 11 43.066 43.063 3.193 51.456 o
7 11 12 238.352 243.505 10.351 6.864 o
7 11 13 0.314 4.582 1.779 361.825 o
7 11 14 52.853 53.422 3.685 40.517 o
7 11 15 6.898 6.082 1.965 215.756 o
7 11 16 3.351 2.694 2.092 248.280 o
7 11 17 2.451 2.372 2.617 178.243 o
7 11 18 6.190 8.928 2.363 166.419 o
7 11 19 75.635 70.677 3.397 34.323 o
7 11 20 20.846 19.660 2.871 85.710 o
7 11 21 46.029 40.954 3.464 47.412 o
7 11 22 28.704 30.713 4.193 47.859 o
7 13 1 12.236 7.174 3.524 84.087 o
7 13 2 101.153 98.307 4.193 24.432 o
7 13 3 21.104 17.169 2.262 108.357 o
7 13 4 5.117 3.143 1.906 258.881 o
7 13 5 0.561 0.186 2.295 255.399 o
7 13 6 0.794 1.143 2.355 235.482 o
7 13 7 0.003 1.677 2.118 295.408 o
7 13 8 263.792 265.130 9.250 7.289 o
7 13 9 37.513 41.911 3.481 50.848 o
7 13 10 285.214 291.380 10.571 6.143 o
7 13 11 68.196 72.091 4.210 30.944 o
7 13 12 22.314 23.615 2.871 81.220 o
7 13 13 40.814 41.115 3.744 46.345 o
7 13 14 28.338 26.749 4.447 45.383 o
7 13 15 0.317 -2.135 5.235 50.540 o
7 13 16 20.654 18.855 2.338 104.659 o
7 13 17 10.407 6.226 1.889 196.382 o
7 15 1 16.108 13.536 2.033 137.983 o
7 15 2 1.494 -0.110 6.776 29.998 o
7 15 3 0.898 -0.949 5.650 43.202 o
7 15 4 25.017 20.930 2.982 76.740 o
7 15 5 16.633 14.586 3.829 66.572 o
7 15 6 131.387 126.835 6.387 15.128 o
7 15 7 15.642 15.865 2.761 101.090 o
7 15 8 29.171 27.977 3.032 68.076 o
8 0 0 6893.190 7246.740 154.990 0.049 o
8 0 2 186.564 183.569 8.182 9.907 o
8 0 4 458.249 473.856 11.901 4.223 o
8 0 6 634.204 624.154 15.264 2.827 o
8 0 8 612.918 624.976 14.925 2.923 o
8 0 10 1380.150 1428.620 33.094 0.816 o
8 0 12 3501.020 3480.400 79.215 0.173 o
8 0 14 162.438 148.307 4.955 16.026 o
8 0 16 2728.040 2679.660 71.642 0.216 o
8 0 18 618.907 626.534 16.382 2.657 o
8 0 20 33.289 32.882 2.473 72.963 o
8 0 22 1075.100 1127.480 28.681 1.079 o
8 0 24 65.412 70.490 4.481 29.998 o
8 0 26 580.154 602.580 17.601 2.527 o
8 0 28 121.265 123.142 5.811 17.017 o
8 0 30 0.960 3.405 6.082 36.867 o
8 2 0 8.557 8.004 1.321 277.697 o
8 2 1 381.769 361.955 9.334 5.846 o
8 2 2 457.093 457.483 10.952 4.560 o
8 2 3 0.001 1.609 0.720 1910.630 o
8 2 4 149.369 152.144 4.743 17.011 o
8 2 5 974.681 969.566 22.777 1.496 o
8 2 6 460.788 466.538 10.969 4.521 o
8 2 7 417.472 411.040 9.775 5.288 o
8 2 8 502.928 495.159 11.562 4.128 o
8 2 9 24.701 26.106 1.169 124.373 o
8 2 10 1401.120 1386.040 31.603 0.865 o
8 2 11 174.176 166.535 4.464 15.856 o
8 2 12 6.395 5.997 0.940 418.512 o
8 2 13 16.887 16.314 1.059 182.326 o
8 2 14 1043.570 1032.370 24.954 1.307 o
8 2 15 685.972 656.350 15.713 2.647 o
8 2 16 5.789 8.513 0.915 403.709 o
8 2 17 526.302 538.341 13.180 3.569 o
8 2 18 541.102 558.534 13.824 3.358 o
8 2 19 113.263 120.711 3.634 23.692 o
8 2 20 1245.590 1275.090 31.247 0.916 o
8 2 21 1.588 0.966 1.287 633.022 o
8 2 22 57.826 59.411 2.922 44.336 o
8 2 23 140.735 143.843 4.938 17.331 o
8 2 24 95.732 98.451 4.006 25.762 o
8 2 25 212.274 222.643 6.963 10.377 o
8 2 26 77.728 75.522 3.879 30.753 o
8 2 27 88.270 80.612 3.998 28.039 o
8 2 28 0.342 0.542 1.991 337.060 o
8 2 29 0.082 0.500 2.024 331.963 o
8 2 30 50.375 45.291 3.032 49.271 o
8 4 0 102.438 97.451 3.337 27.431 o
8 4 1 2134.520 2100.640 47.485 0.430 o
8 4 2 303.359 297.470 7.090 8.151 o
8 4 3 1204.570 1232.400 27.791 1.074 o
8 4 4 33.986 29.943 1.152 98.892 o
8 4 5 797.990 784.345 18.635 2.053 o
8 4 6 1300.640 1262.110 28.740 1.005 o
8 4 7 230.883 239.143 5.989 10.812 o
8 4 8 2504.920 2474.420 55.964 0.322 o
8 4 9 1137.130 1087.360 25.106 1.254 o
8 4 10 500.770 503.198 12.316 3.913 o
8 4 11 16.975 16.695 1.059 180.610 o
8 4 12 898.004 863.103 20.236 1.781 o
8 4 13 755.331 713.864 17.652 2.247 o
8 4 14 3.661 2.660 1.127 542.088 o
8 4 15 69.540 66.518 2.202 43.903 o
8 4 16 1123.880 1121.700 25.911 1.208 o
8 4 17 12.752 13.866 1.313 203.400 o
8 4 18 198.088 198.587 6.005 12.140 o
8 4 19 296.770 310.667 8.428 7.265 o
8 4 20 780.179 797.110 20.159 1.897 o
8 4 21 27.799 28.858 2.219 87.408 o
8 4 22 107.865 106.718 4.642 21.806 o
8 4 23 77.765 70.439 3.778 31.763 o
8 4 24 0.237 1.660 2.431 224.536 o
8 4 25 67.770 63.028 4.227 31.762 o
8 4 26 17.502 18.728 2.939 88.985 o
8 4 27 3.543 -0.169 8.013 21.329 o
8 4 28 25.509 26.334 2.821 77.178 o
8 4 29 0.297 0.254 2.694 188.594 o
8 6 0 36.280 37.126 1.728 80.578 o
8 6 1 335.730 323.499 7.801 7.182 o
8 6 2 4.326 5.125 0.584 653.100 o
8 6 3 309.084 302.984 7.293 7.908 o
8 6 4 502.906 475.076 11.164 4.279 o
8 6 5 557.203 550.047 13.095 3.496 o
8 6 6 244.644 235.213 6.217 10.332 o
8 6 7 2.166 2.761 0.856 841.433 o
8 6 8 45.620 44.596 1.931 64.928 o
8 6 9 3499.990 3470.520 81.544 0.165 o
8 6 10 143.523 150.264 4.227 18.466 o
8 6 11 16.641 15.196 1.381 169.508 o
8 6 12 105.342 104.871 3.100 27.314 o
8 6 13 1547.860 1574.490 36.812 0.681 o
8 6 14 1667.100 1671.160 38.320 0.629 o
8 6 15 3.403 2.804 1.143 544.126 o
8 6 16 76.995 72.167 2.880 36.768 o
8 6 17 31.184 28.647 1.991 88.011 o
8 6 18 4.323 4.278 2.151 220.359 o
8 6 19 386.705 378.785 10.368 5.309 o
8 6 20 98.242 101.170 3.981 25.378 o
8 6 21 28.699 30.332 2.355 82.010 o
8 6 22 28.827 32.043 2.956 68.132 o
8 6 23 208.493 207.252 8.564 8.925 o
8 6 24 71.056 67.365 5.302 25.067 o
8 6 25 55.158 57.929 4.887 30.338 o
8 6 26 6.789 8.801 3.490 92.117 o
8 6 27 7.294 3.981 2.058 209.093 o
8 6 28 11.073 10.469 3.109 99.986 o
8 8 0 60.147 69.203 4.430 31.352 o
8 8 1 1.309 0.042 1.042 971.362 o
8 8 2 8.866 8.911 0.983 314.324 o
8 8 3 21.748 22.345 1.271 136.729 o
8 8 4 69.109 74.005 2.482 41.076 o
8 8 5 318.361 315.351 7.920 7.334 o
8 8 6 238.776 241.125 6.192 10.417 o
8 8 7 588.315 583.708 13.722 3.247 o
8 8 8 767.054 789.351 18.821 2.057 o
8 8 9 47.508 46.655 2.973 50.946 o
8 8 10 19.674 19.660 1.575 137.005 o
8 8 11 38.874 39.294 2.101 70.781 o
8 8 12 3.418 6.810 1.271 410.626 o
8 8 13 37.177 35.601 2.151 73.429 o
8 8 14 147.039 159.386 4.989 16.459 o
8 8 15 808.458 819.235 19.905 1.893 o
8 8 16 46.437 56.023 2.863 50.389 o
8 8 17 125.307 122.498 4.303 20.620 o
8 8 18 449.322 444.244 13.620 3.794 o
8 8 19 38.593 37.422 2.567 64.663 o
8 8 20 154.937 167.222 6.988 12.460 o
8 8 21 19.225 19.143 2.151 114.783 o
8 8 22 24.357 24.361 2.448 89.743 o
8 8 23 29.585 26.860 3.727 55.425 o
8 8 24 3.070 6.895 2.719 152.946 o
8 8 25 97.713 97.832 5.133 21.484 o
8 8 26 12.265 11.155 2.550 124.830 o
8 10 0 1178.310 1211.160 31.679 0.918 o
8 10 1 0.003 -1.220 4.566 66.637 o
8 10 2 47.168 42.792 2.270 60.431 o
8 10 3 42.132 38.709 2.211 66.548 o
8 10 4 278.215 287.331 7.496 8.262 o
8 10 5 0.626 -1.821 4.438 69.934 o
8 10 6 4.986 5.413 1.321 371.425 o
8 10 7 36.502 34.076 1.779 81.340 o
8 10 8 6.001 4.006 1.389 346.889 o
8 10 9 2.814 -0.762 5.226 49.534 o
8 10 10 347.171 344.599 10.393 5.633 o
8 10 11 68.475 65.018 4.142 31.955 o
8 10 12 188.680 194.860 5.912 12.594 o
8 10 13 16.668 21.633 2.380 108.546 o
8 10 14 53.568 62.511 3.464 40.754 o
8 10 15 198.239 201.891 6.539 11.423 o
8 10 16 205.271 210.835 6.785 10.856 o
8 10 17 7.604 8.182 1.889 210.470 o
8 10 18 30.575 34.728 2.634 71.626 o
8 10 19 0.794 -0.788 6.454 33.179 o
8 10 20 88.170 83.856 4.142 27.177 o
8 10 21 34.862 41.386 3.092 57.884 o
8 10 22 289.423 281.385 8.995 7.120 o
8 10 23 35.818 31.933 4.134 45.480 o
8 12 0 6.917 6.107 3.693 85.621 o
8 12 1 0.818 -4.278 5.726 42.094 o
8 12 2 12.106 6.565 1.999 173.929 o
8 12 3 6.421 -0.042 5.980 37.115 o
8 12 4 2.211 -0.542 4.997 54.370 o
8 12 5 13.209 7.793 2.643 121.632 o
8 12 6 271.725 268.510 9.267 7.179 o
8 12 7 78.394 88.278 4.040 28.764 o
8 12 8 190.497 196.580 6.556 11.669 o
8 12 9 74.493 79.376 4.015 30.267 o
8 12 10 1.000 0.051 1.999 325.929 o
8 12 11 6.126 6.446 2.211 190.002 o
8 12 12 88.955 87.888 4.447 25.502 o
8 12 13 18.406 16.305 2.355 111.696 o
8 12 14 49.612 46.112 3.270 46.936 o
8 12 15 20.401 18.940 2.626 94.836 o
8 12 16 0.523 -1.694 6.725 30.618 o
8 12 17 154.207 149.586 6.268 13.975 o
8 12 18 12.230 14.891 3.744 72.650 o
8 12 19 33.925 31.425 2.482 72.894 o
8 14 0 21.962 17.635 3.812 61.689 o
8 14 1 2.971 -0.517 6.514 32.155 o
8 14 2 8.050 6.437 2.067 193.115 o
8 14 3 14.765 11.164 2.168 139.190 o
8 14 4 9.108 7.352 2.202 170.131 o
8 14 5 0.669 2.694 2.372 225.960 o
8 14 6 50.511 43.826 3.430 45.381 o
8 14 7 5.081 5.590 2.609 156.998 o
8 14 8 3.138 0.339 3.439 109.517 o
8 14 9 2.398 3.041 2.516 189.139 o
8 14 10 83.864 85.059 6.590 18.179 o
8 14 11 1.999 1.660 2.389 215.734 o
8 14 12 70.428 65.247 5.345 25.063 o
8 14 13 25.786 19.304 2.998 76.361 o
9 1 1 2836.890 2829.610 65.035 0.248 o
9 1 2 264.478 261.285 6.573 9.393 o
9 1 3 5136.860 5138.440 121.041 0.079 o
9 1 4 165.800 165.926 4.625 16.012 o
9 1 5 7342.270 7434.130 169.720 0.041 o
9 1 6 1727.550 1734.510 39.396 0.598 o
9 1 7 3807.580 3848.660 86.855 0.146 o
9 1 8 1461.840 1505.680 34.102 0.768 o
9 1 9 652.999 715.100 16.619 2.511 o
9 1 10 254.283 261.463 6.556 9.585 o
9 1 11 1980.200 2019.450 45.918 0.461 o
9 1 12 126.659 121.346 3.515 22.620 o
9 1 13 1985.880 1961.050 44.842 0.477 o
9 1 14 301.541 303.865 7.793 7.663 o
9 1 15 2008.360 2007.520 47.900 0.433 o
9 1 16 988.329 997.552 26.394 1.246 o
9 1 17 1124.750 1151.630 26.792 1.156 o
9 1 18 269.436 274.778 7.327 8.599 o
9 1 19 281.037 286.594 7.327 8.353 o
9 1 20 24.647 22.370 1.575 117.874 o
9 1 21 16.061 16.559 1.550 159.340 o
9 1 22 52.446 51.983 2.406 53.020 o
9 1 23 123.606 136.991 4.955 18.553 o
9 1 24 242.908 256.609 8.115 8.467 o
9 1 25 1.078 0.957 2.431 220.025 o
9 1 26 77.662 75.759 4.379 28.171 o
9 1 27 21.978 18.830 2.228 105.951 o
9 1 28 0.593 -2.753 6.480 32.961 o
9 1 29 74.063 71.913 4.210 29.934 o
9 1 30 7.129 6.963 1.804 231.294 o
9 3 1 269.240 273.922 9.953 6.719 o
9 3 2 87.316 81.527 2.871 33.334 o
9 3 3 929.374 1028.570 24.954 1.352 o
9 3 4 1146.930 1143.870 25.868 1.199 o
9 3 5 3.644 4.726 0.822 622.387 o
9 3 6 23.869 77.436 3.752 45.763 o
9 3 7 1073.940 1063.100 24.115 1.341 o
9 3 8 141.582 139.837 3.735 20.012 o
9 3 9 24.814 392.448 14.654 5.093 o
9 3 10 50.267 46.485 1.703 63.073 o
9 3 11 2584.220 2568.680 58.327 0.300 o
9 3 12 129.581 128.334 3.718 21.510 o
9 3 13 66.676 62.681 2.135 46.160 o
9 3 14 355.528 341.728 8.335 6.616 o
9 3 15 46.424 46.214 1.787 65.276 o
9 3 16 253.522 249.375 6.226 10.003 o
9 3 17 248.132 252.188 6.683 9.667 o
9 3 18 9.678 22.743 1.736 163.899 o
9 3 19 838.761 844.510 19.846 1.867 o
9 3 20 115.625 122.947 3.854 22.697 o
9 3 21 723.783 740.088 18.550 2.153 o
9 3 22 0.031 5.480 1.753 366.270 o
9 3 23 10.880 21.870 2.939 97.151 o
9 3 24 424.730 448.428 12.528 4.193 o
9 3 25 3.866 6.522 3.600 93.814 o
9 3 26 56.620 59.631 3.702 38.366 o
9 3 27 61.340 63.544 3.956 34.815 o
9 3 28 12.373 16.500 3.625 75.117 o
9 3 29 112.739 114.799 5.633 18.221 o
9 3 30 0.244 1.406 1.838 383.301 o
9 5 1 120.336 117.789 3.143 24.462 o
9 5 2 2528.580 2507.230 56.531 0.317 o
9 5 3 25.078 26.936 1.127 123.174 o
9 5 4 131.993 127.352 3.481 21.917 o
9 5 5 13.662 15.280 0.906 218.854 o
9 5 6 578.802 555.282 13.070 3.442 o
9 5 7 221.673 219.729 5.607 11.676 o
9 5 8 39.425 35.016 1.465 81.973 o
9 5 9 7.530 5.226 0.864 411.492 o
9 5 10 9.623 6.742 0.872 336.330 o
9 5 11 355.694 346.733 8.708 6.400 o
9 5 12 0.036 0.610 0.957 1382.860 o
9 5 13 1.276 1.635 1.271 644.025 o
9 5 14 19.313 21.117 1.897 122.361 o
9 5 15 16.598 14.772 1.237 179.197 o
9 5 16 984.778 996.722 23.183 1.456 o
9 5 17 60.029 62.443 2.448 46.681 o
9 5 18 1740.690 1754.970 40.827 0.568 o
9 5 19 282.561 283.951 7.810 7.999 o
9 5 20 128.684 131.485 4.608 19.249 o
9 5 21 67.699 64.722 3.126 38.757 o
9 5 22 430.871 429.743 12.434 4.234 o
9 5 23 23.694 28.553 4.057 52.775 o
9 5 24 1.410 0.872 3.278 123.758 o
9 5 25 3.138 4.845 3.600 96.459 o
9 5 26 147.135 145.969 6.675 13.579 o
9 5 27 3.426 5.599 2.253 207.636 o
9 5 28 170.155 158.387 8.191 10.475 o
9 5 29 26.714 24.149 2.490 85.361 o
9 7 1 5.417 4.642 0.686 560.914 o
9 7 2 219.638 207.024 5.429 12.105 o
9 7 3 34.050 32.060 1.415 92.527 o
9 7 4 33.832 35.431 1.592 87.199 o
9 7 5 264.817 268.908 7.081 8.907 o
9 7 6 19.714 20.507 1.194 150.928 o
9 7 7 10.651 8.174 0.932 296.207 o
9 7 8 37.621 40.048 1.711 77.553 o
9 7 9 99.849 97.705 2.982 29.095 o
9 7 10 35.203 38.311 2.075 75.356 o
9 7 11 300.285 299.867 7.827 7.679 o
9 7 12 13.135 16.348 1.753 161.489 o
9 7 13 824.774 814.881 19.321 1.943 o
9 7 14 170.631 179.808 5.252 14.457 o
9 7 15 114.322 112.003 3.879 23.304 o
9 7 16 1.137 2.880 1.372 544.586 o
9 7 17 131.947 133.408 6.217 15.314 o
9 7 18 359.476 367.130 9.622 5.845 o
9 7 19 148.372 153.567 5.226 16.078 o
9 7 20 58.775 59.555 3.075 42.725 o
9 7 21 304.846 301.637 8.657 7.085 o
9 7 22 87.032 85.051 3.998 27.894 o
9 7 23 206.750 188.660 7.013 10.807 o
9 7 24 63.083 68.466 4.100 32.948 o
9 7 25 17.376 17.627 2.541 104.815 o
9 7 26 0.621 5.641 2.516 192.376 o
9 7 27 100.496 92.894 6.785 16.454 o
9 9 1 2.773 0.483 1.076 716.618 o
9 9 2 43.946 37.837 1.897 69.645 o
9 9 3 296.541 299.799 7.606 7.871 o
9 9 4 16.195 14.815 1.415 170.982 o
9 9 5 10.066 8.115 1.110 283.870 o
9 9 6 656.580 667.277 16.348 2.580 o
9 9 7 301.384 303.569 7.606 7.790 o
9 9 8 98.890 95.579 3.143 28.822 o
9 9 9 75.205 87.270 3.795 30.598 o
9 9 10 35.155 33.644 2.558 69.281 o
9 9 11 28.763 26.648 2.727 75.620 o
9 9 12 322.365 375.338 12.096 4.921 o
9 9 13 6.648 7.920 1.567 266.848 o
9 9 14 208.861 210.268 6.361 11.268 o
9 9 15 38.472 52.863 2.829 55.828 o
9 9 16 792.460 788.606 19.524 1.958 o
9 9 17 0.000 2.236 1.575 501.118 o
9 9 18 28.235 32.407 2.855 70.545 o
9 9 19 86.077 82.095 3.456 30.788 o
9 9 20 12.402 14.078 2.135 144.716 o
9 9 21 0.361 -0.762 6.793 30.039 o
9 9 22 0.371 -1.016 6.734 30.567 o
9 9 23 23.855 16.526 3.397 69.896 o
9 9 24 185.070 176.607 7.268 11.135 o
9 9 25 17.792 13.798 2.329 117.401 o
9 11 1 93.586 88.710 3.337 29.456 o
9 11 2 202.237 199.036 5.726 12.368 o
9 11 3 276.506 278.395 7.488 8.351 o
9 11 4 118.648 122.668 4.930 19.452 o
9 11 5 218.741 217.967 7.428 9.804 o
9 11 6 1.289 -1.889 5.506 45.324 o
9 11 7 40.240 36.660 4.371 40.464 o
9 11 8 131.943 136.661 5.243 17.370 o
9 11 9 28.703 24.471 3.295 64.644 o
9 11 10 73.139 72.193 3.651 33.227 o
9 11 11 1.365 2.516 1.804 353.030 o
9 11 12 212.633 221.830 7.234 10.088 o
9 11 13 184.748 182.316 7.183 11.184 o
9 11 14 5.799 8.775 2.397 165.623 o
9 11 15 232.750 238.355 7.522 9.286 o
9 11 16 36.826 39.065 2.795 61.842 o
9 11 17 11.944 16.009 2.118 143.823 o
9 11 18 82.701 84.238 4.074 28.251 o
9 11 19 253.890 238.957 7.284 9.147 o
9 11 20 21.046 21.845 2.685 89.576 o
9 11 21 92.186 93.699 5.269 21.682 o
9 13 1 69.120 61.977 3.651 35.245 o
9 13 2 8.800 6.395 2.084 186.393 o
9 13 3 5.364 2.473 1.948 252.276 o
9 13 4 14.988 8.970 2.067 149.008 o
9 13 5 1.830 -1.592 6.734 30.315 o
9 13 6 61.203 59.081 3.973 35.244 o
9 13 7 0.221 -1.643 6.277 35.209 o
9 13 8 113.045 123.421 5.582 18.067 o
9 13 9 18.512 24.750 2.863 85.677 o
9 13 10 189.898 183.942 6.565 11.842 o
9 13 11 85.471 84.568 4.142 27.508 o
9 13 12 53.086 53.490 4.023 37.578 o
9 13 13 12.142 16.449 4.710 50.580 o
9 13 14 58.855 56.819 3.871 36.840 o
9 13 15 0.082 -1.143 6.853 29.568 o
9 13 16 4.557 3.998 2.228 208.513 o
9 15 1 9.164 7.149 1.796 212.811 o
9 15 2 22.185 17.432 2.202 107.931 o
9 15 3 7.639 9.690 2.067 185.004 o
9 15 4 24.270 17.847 2.507 93.213 o
9 15 5 5.704 3.617 2.439 175.869 o
9 15 6 132.350 129.766 5.836 16.202 o
9 15 7 2.387 -1.626 5.573 43.843 o
9 15 8 0.177 -2.126 5.523 45.474 o
10 0 0 823.873 859.520 21.430 1.721 o
10 0 2 737.592 750.218 18.321 2.163 o
10 0 4 3756.290 3653.390 81.993 0.161 o
10 0 6 4414.550 4442.750 99.865 0.113 o
10 0 8 620.509 618.826 15.441 2.822 o
10 0 10 16.672 20.049 1.686 142.204 o
10 0 12 1688.990 1756.550 40.836 0.572 o
10 0 14 2373.120 2393.280 56.480 0.323 o
10 0 16 450.666 453.096 14.366 3.574 o
10 0 18 45.762 43.326 2.770 55.106 o
10 0 20 80.415 74.759 3.558 32.021 o
10 0 22 644.303 674.697 19.905 2.089 o
10 0 24 94.266 97.019 5.116 21.887 o
10 0 26 79.421 74.437 4.667 26.609 o
10 0 28 71.392 65.755 4.667 28.373 o
10 0 30 14.858 12.748 2.871 101.004 o
10 2 0 553.067 547.362 14.815 3.130 o
10 2 1 1545.740 1532.080 34.881 0.733 o
10 2 2 199.416 212.673 5.726 12.251 o
10 2 3 2340.030 2352.220 56.404 0.325 o
10 2 4 3708.000 3690.620 86.372 0.148 o
10 2 5 3458.730 3520.040 78.723 0.175 o
10 2 6 342.944 334.731 8.123 6.875 o
10 2 7 3594.020 3568.060 81.476 0.164 o
10 2 8 1.482 1.474 0.525 1632.560 o
10 2 9 23.895 25.115 1.059 131.235 o
10 2 10 152.020 148.502 3.879 18.663 o
10 2 11 151.631 148.375 3.956 18.544 o
10 2 12 1.835 0.847 0.720 1258.770 o
10 2 13 394.623 378.446 9.919 5.454 o
10 2 14 977.147 962.494 23.548 1.441 o
10 2 15 1098.780 1104.870 25.242 1.257 o
10 2 16 1686.900 1690.900 38.693 0.618 o
10 2 17 2197.660 2194.480 50.644 0.388 o
10 2 18 67.417 68.983 2.761 40.639 o
10 2 19 44.221 40.302 1.863 68.728 o
10 2 20 1.994 2.456 1.906 310.952 o
10 2 21 223.604 222.634 6.073 11.085 o
10 2 22 103.568 102.212 3.507 26.346 o
10 2 23 107.159 109.581 4.159 23.290 o
10 2 24 0.863 0.737 1.855 369.420 o
10 2 25 93.469 95.766 4.252 25.257 o
10 2 26 71.750 75.149 3.837 32.137 o
10 2 27 154.425 154.347 5.743 14.812 o
10 2 28 1.238 2.634 1.923 318.645 o
10 2 29 8.092 5.353 2.262 175.689 o
10 2 30 23.541 21.921 2.702 85.443 o
10 4 0 1413.790 1474.250 33.466 0.796 o
10 4 1 158.597 159.530 4.150 17.402 o
10 4 2 1.298 1.830 0.483 1722.190 o
10 4 3 265.687 269.653 6.497 9.364 o
10 4 4 471.973 485.207 11.393 4.307 o
10 4 5 12.948 16.255 0.957 217.625 o
10 4 6 378.950 391.279 9.275 5.793 o
10 4 7 26.572 26.698 1.135 119.189 o
10 4 8 1321.030 1291.080 29.612 0.962 o
10 4 9 927.926 920.099 21.396 1.642 o
10 4 10 346.403 321.492 8.148 6.890 o
10 4 11 22.208 17.923 1.304 141.867 o
10 4 12 87.692 84.949 2.871 32.901 o
10 4 13 500.504 500.445 12.282 3.927 o
10 4 14 184.365 179.927 5.048 14.222 o
10 4 15 33.273 31.078 1.643 90.308 o
10 4 16 37.312 37.032 1.652 80.582 o
10 4 17 1.761 4.032 1.169 592.315 o
10 4 18 1614.630 1641.880 38.311 0.635 o
10 4 19 78.873 77.233 2.948 35.317 o
10 4 20 1260.220 1295.930 32.018 0.883 o
10 4 21 7.454 5.404 1.821 233.483 o
10 4 22 89.313 91.014 4.252 26.072 o
10 4 23 62.603 66.712 3.820 35.086 o
10 4 24 0.054 2.016 2.346 240.310 o
10 4 25 77.479 76.131 4.650 26.838 o
10 4 26 21.764 23.014 2.982 79.258 o
10 4 27 0.084 -3.193 7.251 26.411 o
10 4 28 138.676 135.381 5.463 16.547 o
10 4 29 3.211 1.245 2.067 263.827 o
10 6 0 78.736 66.086 2.804 37.537 o
10 6 1 4.557 5.243 0.661 604.726 o
10 6 2 7.379 5.701 0.601 460.980 o
10 6 3 0.869 1.067 0.576 1997.990 o
10 6 4 115.282 103.711 3.032 26.253 o
10 6 5 17.010 16.068 1.033 183.607 o
10 6 6 393.016 371.450 9.368 5.724 o
10 6 7 20.340 17.889 1.262 151.107 o
10 6 8 1117.730 1083.920 25.877 1.218 o
10 6 9 545.179 546.058 13.603 3.413 o
10 6 10 57.068 61.520 2.431 48.268 o
10 6 11 99.975 99.747 2.990 28.882 o
10 6 12 3.105 2.329 0.932 703.492 o
10 6 13 117.810 113.638 3.414 24.223 o
10 6 14 4.715 4.430 1.101 461.681 o
10 6 15 209.724 203.364 5.624 12.212 o
10 6 16 180.543 183.917 5.158 14.130 o
10 6 17 233.033 228.454 6.463 10.403 o
10 6 18 848.151 863.094 21.006 1.743 o
10 6 19 139.238 145.105 5.048 17.145 o
10 6 20 460.289 462.083 12.231 4.137 o
10 6 21 1.018 0.635 2.024 312.547 o
10 6 22 44.957 45.240 3.092 51.193 o
10 6 23 133.573 130.020 5.590 16.678 o
10 6 24 7.166 6.522 2.338 170.054 o
10 6 25 239.558 230.842 7.716 9.056 o
10 6 26 0.192 1.533 2.024 319.561 o
10 6 27 25.344 20.778 2.677 84.489 o
10 6 28 42.670 40.624 3.896 44.017 o
10 8 0 638.537 602.131 20.041 2.111 o
10 8 1 104.161 99.459 3.151 27.699 o
10 8 2 70.672 66.568 2.838 39.524 o
10 8 3 24.423 26.360 1.491 115.896 o
10 8 4 1682.560 1653.800 37.820 0.639 o
10 8 5 485.015 470.875 11.206 4.342 o
10 8 6 292.609 286.907 7.090 8.365 o
10 8 7 246.027 250.765 6.598 9.796 o
10 8 8 0.962 0.110 1.059 1003.250 o
10 8 9 40.885 39.243 1.796 73.284 o
10 8 10 98.551 97.248 4.599 23.305 o
10 8 11 0.075 0.127 1.304 799.480 o
10 8 12 41.979 40.658 2.423 62.943 o
10 8 13 26.786 35.262 2.939 68.849 o
10 8 14 1272.660 1316.380 31.230 0.907 o
10 8 15 149.512 151.052 5.938 14.729 o
10 8 16 455.616 464.861 12.019 4.213 o
10 8 17 393.218 403.561 10.690 5.076 o
10 8 18 77.363 72.667 3.227 34.672 o
10 8 19 55.472 57.370 2.939 45.473 o
10 8 20 77.978 77.334 3.922 30.328 o
10 8 21 29.496 27.241 2.346 83.162 o
10 8 22 2.391 -1.745 6.090 36.835 o
10 8 23 37.707 30.993 3.007 60.744 o
10 8 24 4.135 0.779 2.846 149.802 o
10 8 25 19.369 18.982 2.871 88.282 o
10 8 26 10.753 9.173 2.423 141.076 o
10 10 0 173.761 180.020 10.012 8.190 o
10 10 1 29.589 22.853 1.880 97.911 o
10 10 2 79.850 79.638 3.380 32.578 o
10 10 3 51.803 50.703 2.185 55.892 o
10 10 4 40.434 38.117 2.211 68.249 o
10 10 5 2.520 2.389 1.465 446.651 o
10 10 6 214.462 211.538 5.878 11.669 o
10 10 7 45.566 46.578 2.160 61.533 o
10 10 8 126.489 124.980 4.320 20.382 o
10 10 9 60.967 63.731 2.744 43.805 o
10 10 10 169.568 179.859 6.277 12.907 o
10 10 11 60.420 56.989 2.846 44.447 o
10 10 12 597.964 596.956 14.874 2.985 o
10 10 13 0.000 8.928 1.838 306.271 o
10 10 14 189.611 185.077 5.946 12.670 o
10 10 15 67.810 74.903 4.159 31.053 o
10 10 16 55.073 55.532 3.159 44.034 o
10 10 17 69.914 75.869 3.515 34.324 o
10 10 18 34.067 31.942 2.821 66.282 o
10 10 19 17.137 17.559 2.304 115.442 o
10 10 20 11.943 20.125 3.151 88.831 o
10 10 21 5.732 5.158 2.270 190.086 o
10 10 22 84.806 79.985 4.684 25.485 o
10 10 23 40.556 37.608 3.337 52.282 o
10 12 0 14.876 10.630 2.194 138.215 o
10 12 1 50.392 43.741 3.447 45.271 o
10 12 2 38.623 33.526 3.041 58.755 o
10 12 3 2.865 -1.389 5.760 40.953 o
10 12 4 86.843 81.510 5.429 22.126 o
10 12 5 265.031 260.785 11.037 6.131 o
10 12 6 16.306 11.621 1.914 147.746 o
10 12 7 166.054 171.270 5.980 13.631 o
10 12 8 7.939 5.252 2.058 199.138 o
10 12 9 0.747 -1.211 6.404 33.715 o
10 12 10 7.866 6.488 2.804 129.324 o
10 12 11 4.658 3.642 2.075 232.060 o
10 12 12 39.934 39.260 2.965 57.226 o
10 12 13 8.861 14.018 3.490 85.250 o
10 12 14 8.288 10.012 2.279 160.800 o
10 12 15 94.772 97.934 4.430 24.297 o
10 12 16 59.221 59.403 3.922 36.047 o
10 12 17 248.565 239.609 7.784 8.789 o
10 12 18 23.965 22.455 2.482 90.817 o
10 12 19 10.811 7.937 1.753 201.124 o
10 14 0 0.992 -3.117 8.750 18.082 o
10 14 1 82.451 77.605 3.837 29.966 o
10 14 2 3.528 0.288 1.991 282.690 o
10 14 3 99.925 96.520 4.989 21.838 o
10 14 4 5.506 4.328 1.982 234.775 o
10 14 5 2.733 2.575 2.431 199.816 o
10 14 6 3.154 0.949 2.550 186.688 o
10 14 7 0.034 -5.413 6.505 32.817 o
10 14 8 51.357 51.025 3.862 39.777 o
10 14 9 12.961 10.461 2.753 112.966 o
10 14 10 39.659 37.591 3.439 51.406 o
10 14 11 3.832 -0.491 7.183 26.415 o
10 14 12 8.086 9.114 2.668 133.602 o
10 14 13 29.482 26.792 3.219 64.619 o
11 1 1 217.824 213.385 5.607 11.864 o
11 1 2 589.390 604.088 14.247 3.117 o
11 1 3 4749.330 4711.920 107.472 0.098 o
11 1 4 607.151 605.943 15.221 2.895 o
11 1 5 138.643 123.252 3.812 20.730 o
11 1 6 15.431 18.313 0.872 194.545 o
11 1 7 57.827 55.599 1.719 55.015 o
11 1 8 1458.010 1507.660 34.246 0.764 o
11 1 9 0.058 1.914 0.584 2297.820 o
11 1 10 2430.780 2451.050 55.565 0.328 o
11 1 11 788.299 780.373 18.279 2.105 o
11 1 12 279.630 283.968 7.251 8.447 o
11 1 13 56.704 57.209 2.168 51.617 o
11 1 14 47.710 44.503 1.745 65.391 o
11 1 15 15.076 14.434 1.194 192.675 o
11 1 16 3.204 3.922 0.940 625.023 o
11 1 17 178.238 175.836 5.887 13.272 o
11 1 18 360.111 366.800 9.021 6.131 o
11 1 19 1206.740 1223.560 28.960 1.022 o
11 1 20 391.677 407.085 10.300 5.231 o
11 1 21 216.687 222.702 6.116 11.204 o
11 1 22 22.425 18.211 1.703 125.341 o
11 1 23 143.209 141.514 5.463 16.159 o
11 1 24 19.576 20.947 2.058 115.419 o
11 1 25 85.362 85.347 3.990 28.159 o
11 1 26 40.408 44.037 2.804 57.657 o
11 1 27 15.017 13.866 3.253 85.358 o
11 1 28 0.023 2.439 1.931 342.825 o
11 1 29 85.863 74.946 3.676 30.400 o
11 1 30 14.497 12.223 2.075 143.915 o
11 3 1 162.939 162.046 4.261 16.891 o
11 3 2 682.539 646.067 14.823 2.805 o
11 3 3 321.004 325.354 7.844 7.299 o
11 3 4 44.063 42.513 1.499 72.221 o
11 3 5 172.354 176.031 4.608 15.487 o
11 3 6 654.054 644.890 14.916 2.837 o
11 3 7 4.951 4.735 0.652 598.167 o
11 3 8 0.038 0.407 0.593 3354.740 o
11 3 9 571.421 567.877 13.425 3.366 o
11 3 10 134.740 132.874 3.685 20.953 o
11 3 11 417.067 410.761 10.004 5.201 o
11 3 12 2535.540 2432.830 55.464 0.326 o
11 3 13 1401.850 1362.180 31.721 0.863 o
11 3 14 1367.870 1339.440 32.382 0.848 o
11 3 15 19.395 17.542 1.448 147.668 o
11 3 16 5.863 4.794 1.033 432.870 o
11 3 17 533.630 549.166 13.332 3.500 o
11 3 18 30.926 28.359 1.965 89.171 o
11 3 19 7.197 5.328 1.194 348.776 o
11 3 20 10.194 8.987 1.398 241.089 o
11 3 21 49.928 54.295 3.193 45.914 o
11 3 22 288.287 296.064 8.216 7.575 o
11 3 23 278.411 282.681 9.326 7.004 o
11 3 24 157.704 170.898 6.149 13.660 o
11 3 25 47.304 50.068 4.108 38.914 o
11 3 26 63.261 62.418 4.726 29.588 o
11 3 27 111.506 110.580 4.947 20.399 o
11 3 28 0.085 1.965 2.194 272.926 o
11 3 29 5.345 5.319 2.143 208.339 o
11 3 30 0.007 -1.296 9.123 16.691 o
11 5 1 7.944 8.140 0.737 379.758 o
11 5 2 37.234 38.896 1.364 83.718 o
11 5 3 0.001 0.864 0.534 3499.330 o
11 5 4 91.116 91.988 2.600 32.636 o
11 5 5 12.587 11.825 0.856 251.208 o
11 5 6 1020.690 994.071 22.802 1.466 o
11 5 7 192.712 184.941 4.786 14.175 o
11 5 8 43.687 40.488 1.516 73.409 o
11 5 9 0.124 -0.068 3.820 94.974 o
11 5 10 1341.370 1304.740 29.900 0.945 o
11 5 11 100.861 96.511 3.134 28.474 o
11 5 12 19.033 19.922 1.601 137.708 o
11 5 13 163.710 171.279 4.659 15.925 o
11 5 14 628.927 626.246 14.823 2.912 o
11 5 15 84.536 89.726 2.998 32.483 o
11 5 16 1707.610 1715.300 39.540 0.597 o
11 5 17 15.428 13.883 1.609 165.504 o
11 5 18 10.955 13.205 1.559 198.940 o
11 5 19 16.809 12.646 1.575 163.748 o
11 5 20 137.829 137.626 4.599 18.441 o
11 5 21 0.513 -3.515 5.260 49.963 o
11 5 22 129.060 129.808 5.294 17.620 o
11 5 23 48.012 52.550 4.794 32.829 o
11 5 24 219.218 228.293 7.886 9.248 o
11 5 25 0.105 1.965 2.211 268.709 o
11 5 26 111.041 112.283 5.302 19.335 o
11 5 27 37.353 31.459 2.998 60.964 o
11 5 28 65.480 61.969 4.481 30.727 o
11 5 29 16.992 18.110 2.262 116.994 o
11 7 1 705.875 660.924 16.399 2.510 o
11 7 2 506.204 487.180 11.960 4.019 o
11 7 3 34.934 38.244 1.728 81.548 o
11 7 4 47.102 45.189 2.185 60.647 o
11 7 5 16.755 17.229 1.364 164.545 o
11 7 6 491.015 490.306 11.799 4.110 o
11 7 7 228.179 229.512 5.811 11.170 o
11 7 8 34.835 31.662 1.491 90.277 o
11 7 9 11.701 9.953 1.076 253.382 o
11 7 10 43.236 40.819 2.753 57.573 o
11 7 11 536.749 558.399 13.620 3.415 o
11 7 12 1235.120 1236.900 29.655 0.985 o
11 7 13 23.304 26.436 1.991 103.323 o
11 7 14 209.813 216.510 6.395 11.130 o
11 7 15 32.239 32.221 2.024 83.382 o
11 7 16 73.481 76.843 3.092 35.861 o
11 7 17 4.654 4.913 1.609 313.341 o
11 7 18 0.657 -0.601 5.048 54.141 o
11 7 19 40.953 38.752 2.558 62.494 o
11 7 20 0.985 1.237 1.923 337.772 o
11 7 21 399.451 399.182 11.147 4.878 o
11 7 22 41.190 42.470 4.074 42.311 o
11 7 23 161.891 159.480 6.353 13.379 o
11 7 24 31.034 26.080 4.100 49.162 o
11 7 25 1.929 0.500 2.236 249.603 o
11 7 26 23.550 23.463 2.787 82.072 o
11 7 27 23.687 16.178 2.431 98.118 o
11 9 1 40.705 38.083 2.236 67.653 o
11 9 2 38.698 42.716 1.982 71.085 o
11 9 3 85.553 86.609 2.982 32.669 o
11 9 4 3.996 1.550 1.110 562.897 o
11 9 5 2.549 1.618 1.508 441.892 o
11 9 6 22.804 15.272 1.279 145.668 o
11 9 7 392.148 387.882 9.605 5.574 o
11 9 8 835.387 832.101 20.430 1.816 o
11 9 9 80.968 79.409 3.075 33.935 o
11 9 10 837.813 876.714 22.294 1.631 o
11 9 11 122.375 126.394 4.210 20.948 o
11 9 12 4.141 4.760 1.389 383.741 o
11 9 13 7.762 6.319 1.974 206.512 o
11 9 14 12.612 11.901 1.711 179.424 o
11 9 15 193.114 202.856 6.226 11.938 o
11 9 16 26.781 30.036 2.863 72.910 o
11 9 17 1.954 1.948 1.660 395.171 o
11 9 18 153.189 144.436 5.150 16.214 o
11 9 19 35.680 36.694 2.855 62.603 o
11 9 20 26.164 27.003 2.727 78.306 o
11 9 21 9.554 7.615 2.262 161.914 o
11 9 22 2.400 2.998 2.583 180.756 o
11 9 23 1.263 -0.296 5.912 39.369 o
11 9 24 2.005 0.169 2.456 211.254 o
11 11 1 0.109 -1.194 4.955 56.507 o
11 11 2 7.085 4.523 2.355 174.338 o
11 11 3 64.743 56.556 3.566 37.599 o
11 11 4 0.607 -0.839 5.133 52.407 o
11 11 5 58.233 47.824 3.659 39.948 o
11 11 6 94.214 96.469 3.549 27.892 o
11 11 7 80.336 78.164 4.244 28.257 o
11 11 8 198.799 203.771 6.327 11.646 o
11 11 9 159.394 146.994 6.819 12.905 o
11 11 10 149.876 148.468 7.013 12.862 o
11 11 11 8.009 15.162 2.168 158.850 o
11 11 12 81.027 84.551 4.235 27.722 o
11 11 13 75.114 74.370 4.142 29.913 o
11 11 14 6.816 8.750 2.338 166.024 o
11 11 15 140.989 146.588 5.438 16.196 o
11 11 16 15.539 17.186 2.143 127.987 o
11 11 17 12.672 13.697 1.991 153.912 o
11 11 18 2.581 6.200 2.092 237.460 o
11 11 19 102.098 98.197 6.268 17.628 o
11 11 20 19.738 20.278 2.321 105.712 o
11 11 21 11.200 15.636 2.609 118.330 o
11 13 1 127.077 127.428 6.277 15.544 o
11 13 2 110.622 108.649 5.565 18.744 o
11 13 3 23.375 19.651 2.414 96.159 o
11 13 4 0.162 -3.066 6.226 35.799 o
11 13 5 1.572 -0.551 6.293 34.713 o
11 13 6 6.109 1.508 2.202 209.552 o
11 13 7 0.374 -3.481 6.471 33.092 o
11 13 8 0.008 -3.024 9.919 14.119 o
11 13 9 0.673 4.040 2.787 164.118 o
11 13 10 12.414 8.877 2.380 138.416 o
11 13 11 30.387 29.053 2.888 69.422 o
11 13 12 34.725 27.241 4.023 48.319 o
11 13 13 13.468 15.331 3.295 85.017 o
11 13 14 104.685 97.689 5.048 21.171 o
11 13 15 6.384 6.717 2.600 149.560 o
11 13 16 34.578 30.409 2.778 67.258 o
11 15 1 1.308 -0.627 5.429 46.584 o
11 15 2 3.559 4.599 1.728 308.392 o
11 15 3 5.248 1.160 1.745 304.945 o
11 15 4 46.053 37.956 2.922 54.579 o
11 15 5 22.590 17.398 2.855 85.380 o
11 15 6 24.706 21.337 2.558 88.325 o
11 15 7 1.400 -0.364 7.886 22.207 o
12 0 0 53440.600 53495.100 1232.720 0.001 o
12 0 2 7450.410 7445.300 169.517 0.041 o
12 0 4 5674.030 5643.800 137.812 0.062 o
12 0 6 21.520 30.324 1.626 114.156 o
12 0 8 1772.880 1811.750 41.411 0.552 o
12 0 10 3252.880 3283.810 74.683 0.193 o
12 0 12 601.490 628.999 15.704 2.798 o
12 0 14 2721.160 2730.430 62.892 0.264 o
12 0 16 0.146 1.398 1.753 421.787 o
12 0 18 401.048 401.426 10.740 5.021 o
12 0 20 263.030 275.600 8.360 7.887 o
12 0 22 283.926 291.973 9.749 6.641 o
12 0 24 10.421 8.047 2.922 113.069 o
12 0 26 11.028 10.808 2.880 110.637 o
12 0 28 3.451 -1.008 6.446 32.726 o
12 0 30 0.025 5.065 3.286 121.169 o
12 2 0 645.395 634.869 18.804 2.252 o
12 2 1 1990.740 1982.640 47.544 0.439 o
12 2 2 247.451 253.797 7.242 9.168 o
12 2 3 1248.370 1238.450 29.155 1.003 o
12 2 4 1122.970 1119.280 25.377 1.238 o
12 2 5 0.061 0.263 0.525 4264.810 o
12 2 6 1144.080 1154.120 26.182 1.182 o
12 2 7 367.523 362.056 8.640 6.279 o
12 2 8 3327.270 3384.800 76.242 0.186 o
12 2 9 574.257 574.738 13.442 3.348 o
12 2 10 588.004 586.537 13.764 3.236 o
12 2 11 153.611 155.228 4.184 17.762 o
12 2 12 37.961 37.007 1.643 79.941 o
12 2 13 541.371 532.810 12.943 3.594 o
12 2 14 1294.730 1280.620 29.460 0.975 o
12 2 15 58.002 50.788 1.736 56.182 o
12 2 16 41.564 44.080 1.779 70.503 o
12 2 17 9.339 9.682 1.084 286.283 o
12 2 18 23.590 21.574 1.381 128.263 o
12 2 19 0.726 1.923 1.542 493.663 o
12 2 20 313.656 322.525 8.242 7.149 o
12 2 21 8.654 7.733 1.787 215.678 o
12 2 22 3.982 2.770 1.338 436.531 o
12 2 23 13.807 10.427 1.991 156.158 o
12 2 24 13.030 7.598 2.168 153.215 o
12 2 25 2.139 4.913 2.101 247.881 o
12 2 26 43.519 47.019 3.041 52.066 o
12 2 27 1.754 2.363 2.499 198.310 o
12 2 28 29.407 28.071 2.846 71.665 o
12 2 29 20.151 22.768 2.482 96.838 o
12 2 30 9.902 10.368 2.202 158.536 o
12 4 0 450.405 444.524 11.367 4.478 o
12 4 1 84.541 84.475 2.592 34.900 o
12 4 2 193.897 190.744 4.921 13.835 o
12 4 3 40.393 42.513 1.448 76.634 o
12 4 4 59.690 95.029 3.109 36.936 o
12 4 5 0.001 -0.398 2.406 240.031 o
12 4 6 7.495 8.132 0.669 403.240 o
12 4 7 13.222 12.189 0.779 247.287 o
12 4 8 615.935 606.002 14.230 3.066 o
12 4 9 174.248 154.397 4.244 16.519 o
12 4 10 5.132 3.058 0.805 585.133 o
12 4 11 147.382 141.658 3.990 18.988 o
12 4 12 149.193 285.595 16.958 3.811 o
12 4 13 507.211 493.533 13.375 3.630 o
12 4 14 582.304 585.953 13.824 3.236 o
12 4 15 479.616 466.284 11.774 4.199 o
12 4 16 399.399 392.804 9.597 5.518 o
12 4 17 159.194 159.971 4.515 16.696 o
12 4 18 42.158 40.929 2.151 66.428 o
12 4 19 39.444 40.327 2.041 70.645 o
12 4 20 224.299 229.673 6.700 10.331 o
12 4 21 85.267 96.808 3.896 27.738 o
12 4 22 130.107 131.807 5.269 17.559 o
12 4 23 19.247 23.014 3.566 67.110 o
12 4 24 31.798 37.295 3.583 53.539 o
12 4 25 51.053 50.746 5.861 25.608 o
12 4 26 62.486 57.166 4.074 34.454 o
12 4 27 15.408 13.739 2.592 111.152 o
12 4 28 0.342 1.245 2.007 324.554 o
12 4 29 6.214 2.583 2.380 182.515 o
12 6 0 57.320 62.189 2.719 45.671 o
12 6 1 845.236 814.135 19.609 1.897 o
12 6 2 185.833 183.264 4.870 14.358 o
12 6 3 808.603 768.938 17.838 2.142 o
12 6 4 21.489 19.473 1.084 149.689 o
12 6 5 0.683 -0.246 3.591 106.235 o
12 6 6 17.230 47.163 2.626 79.408 o
12 6 7 4.719 4.159 0.940 524.984 o
12 6 8 487.306 471.595 12.401 3.982 o
12 6 9 10.634 35.381 3.100 81.897 o
12 6 10 132.838 137.499 3.846 20.543 o
12 6 11 4.143 4.726 0.906 553.917 o
12 6 12 89.397 151.526 6.827 15.468 o
12 6 13 56.969 55.870 2.914 45.404 o
12 6 14 437.674 438.476 10.757 4.752 o
12 6 15 210.738 234.713 6.302 10.997 o
12 6 16 19.228 15.458 1.364 156.877 o
12 6 17 218.466 220.627 6.039 11.270 o
12 6 18 0.228 5.048 1.813 347.360 o
12 6 19 2.114 3.617 2.465 195.858 o
12 6 20 356.869 347.428 10.461 5.533 o
12 6 21 472.963 476.677 16.271 3.043 o
12 6 22 9.133 13.773 2.228 152.363 o
12 6 23 38.046 38.532 2.829 60.656 o
12 6 24 13.181 11.587 3.185 92.207 o
12 6 25 255.275 250.468 9.148 7.532 o
12 6 26 66.600 58.420 4.006 33.871 o
12 6 27 3.326 1.940 2.135 245.004 o
12 6 28 4.056 2.931 2.609 168.632 o
12 8 0 262.472 255.245 9.072 7.484 o
12 8 1 12.801 10.529 1.143 231.791 o
12 8 2 326.113 317.782 8.580 6.851 o
12 8 3 570.841 546.989 13.112 3.462 o
12 8 4 70.752 69.711 2.600 40.512 o
12 8 5 80.579 78.418 2.583 36.630 o
12 8 6 2.218 2.939 1.347 501.588 o
12 8 7 71.578 66.865 2.321 42.407 o
12 8 8 0.095 -0.991 3.761 98.038 o
12 8 9 276.088 273.008 7.539 8.355 o
12 8 10 187.463 181.384 5.421 13.539 o
12 8 11 65.405 68.474 2.922 40.261 o
12 8 12 19.566 18.880 2.067 117.729 o
12 8 13 303.800 310.624 9.131 6.761 o
12 8 14 107.310 112.723 4.125 23.222 o
12 8 15 228.453 237.043 7.268 9.613 o
12 8 16 8.522 10.969 2.609 133.078 o
12 8 17 57.118 61.927 3.151 42.268 o
12 8 18 37.071 41.657 3.286 53.733 o
12 8 19 289.764 284.925 8.606 7.357 o
12 8 20 73.320 67.221 3.371 35.401 o
12 8 21 75.531 73.912 4.269 29.209 o
12 8 22 14.981 15.416 2.736 103.886 o
12 8 23 5.119 3.092 4.786 56.395 o
12 8 24 8.420 7.166 2.694 133.988 o
12 8 25 1.727 0.678 2.262 245.850 o
12 8 26 16.247 11.621 2.423 119.844 o
12 10 0 291.575 299.384 8.911 7.065 o
12 10 1 18.182 15.865 1.525 152.639 o
12 10 2 62.898 60.317 2.888 42.636 o
12 10 3 143.935 144.352 5.125 16.747 o
12 10 4 52.208 48.577 2.338 54.752 o
12 10 5 18.028 15.374 1.482 156.617 o
12 10 6 1.961 0.093 1.389 566.980 o
12 10 7 25.060 22.675 2.465 89.473 o
12 10 8 7.331 7.005 1.482 277.493 o
12 10 9 305.675 300.460 8.309 7.302 o
12 10 10 483.223 479.896 15.306 3.235 o
12 10 11 82.433 80.316 3.464 31.581 o
12 10 12 606.868 617.369 16.831 2.607 o
12 10 13 320.386 320.780 9.529 6.349 o
12 10 14 8.871 9.622 1.821 202.368 o
12 10 15 156.763 163.655 5.480 14.986 o
12 10 16 63.534 66.272 3.100 39.922 o
12 10 17 0.579 0.195 1.745 431.402 o
12 10 18 3.366 2.499 1.880 293.538 o
12 10 19 64.159 61.910 3.126 40.211 o
12 10 20 0.622 -0.093 6.014 38.235 o
12 10 21 53.211 48.315 3.219 45.553 o
12 10 22 1.181 0.042 2.821 168.016 o
12 10 23 1.783 0.542 2.185 261.696 o
12 12 0 16.221 22.040 3.498 71.948 o
12 12 1 0.364 0.263 1.609 510.995 o
12 12 2 0.345 0.771 1.601 504.714 o
12 12 3 24.644 22.218 2.033 103.551 o
12 12 4 193.521 192.861 6.031 12.321 o
12 12 5 226.534 238.601 11.486 6.221 o
12 12 6 94.698 99.179 7.488 14.816 o
12 12 7 28.969 24.801 2.812 74.475 o
12 12 8 23.475 22.421 3.947 56.502 o
12 12 9 65.529 64.747 3.854 34.417 o
12 12 10 12.504 13.764 2.533 121.397 o
12 12 11 2.723 1.203 2.075 268.776 o
12 12 12 6.120 12.121 3.253 101.114 o
12 12 13 0.388 2.304 2.592 195.168 o
12 12 14 54.674 52.228 3.532 41.461 o
12 12 15 106.395 111.741 4.769 21.314 o
12 12 16 11.730 20.651 2.600 111.273 o
12 12 17 3.098 1.991 1.703 350.834 o
12 12 18 52.787 53.126 3.346 43.619 o
12 12 19 8.879 9.817 2.151 169.322 o
12 14 0 80.268 84.720 5.057 24.131 o
12 14 1 66.738 70.380 4.760 28.220 o
12 14 2 27.265 26.656 2.609 80.073 o
12 14 3 31.918 32.086 2.897 66.618 o
12 14 4 1.336 1.745 2.092 280.652 o
12 14 5 50.196 47.239 3.532 43.846 o
12 14 6 5.397 5.302 2.550 161.775 o
12 14 7 0.692 1.271 2.414 225.071 o
12 14 8 11.706 10.639 2.812 112.717 o
12 14 9 22.856 19.321 3.168 75.184 o
12 14 10 1.134 2.770 2.160 261.195 o
12 14 11 2.521 4.057 2.482 189.286 o
12 14 12 0.093 -1.228 6.073 37.635 o
13 1 1 2258.110 2239.510 50.348 0.388 o
13 1 2 6288.160 6390.930 145.216 0.056 o
13 1 3 395.102 404.561 11.892 4.607 o
13 1 4 7141.300 7198.600 161.733 0.045 o
13 1 5 85.448 89.574 2.727 33.527 o
13 1 6 10.145 13.256 0.898 269.422 o
13 1 7 115.692 111.927 3.041 25.650 o
13 1 8 881.816 871.471 20.015 1.809 o
13 1 9 34.412 32.433 1.279 93.916 o
13 1 10 1360.810 1362.570 31.086 0.892 o
13 1 11 286.082 284.892 7.157 8.420 o
13 1 12 2290.760 2273.060 51.957 0.369 o
13 1 13 1004.100 992.038 23.243 1.444 o
13 1 14 250.624 252.289 6.573 9.719 o
13 1 15 274.687 269.238 6.768 9.001 o
13 1 16 203.350 202.602 5.252 12.876 o
13 1 17 85.378 92.496 2.956 32.231 o
13 1 18 16.376 15.458 1.991 135.971 o
13 1 19 250.407 260.624 6.802 9.446 o
13 1 20 1.649 2.075 1.245 618.348 o
13 1 21 34.840 31.671 1.813 84.428 o
13 1 22 53.905 54.202 2.431 51.459 o
13 1 23 151.495 156.684 4.760 16.738 o
13 1 24 38.404 35.431 2.778 62.277 o
13 1 25 53.126 56.878 3.126 44.809 o
13 1 26 42.573 42.547 2.821 56.564 o
13 1 27 164.260 164.613 5.878 13.983 o
13 1 28 13.099 14.306 2.151 140.567 o
13 1 29 0.836 -1.177 5.904 39.606 o
13 1 30 0.007 -3.430 7.742 23.174 o
13 3 1 17.002 21.557 0.983 169.933 o
13 3 2 1.989 3.422 0.568 1084.380 o
13 3 3 171.648 149.095 3.888 17.407 o
13 3 4 1.435 1.982 0.407 1749.790 o
13 3 5 327.590 333.054 7.894 7.162 o
13 3 6 383.334 387.281 9.156 5.830 o
13 3 7 759.084 733.752 16.949 2.324 o
13 3 8 583.495 582.514 13.595 3.285 o
13 3 9 236.912 242.193 6.124 10.511 o
13 3 10 1786.930 1792.360 40.903 0.561 o
13 3 11 283.562 264.182 6.751 8.915 o
13 3 12 13.795 10.867 0.788 247.702 o
13 3 13 285.282 266.689 7.200 8.528 o
13 3 14 26.333 26.698 1.372 113.980 o
13 3 15 214.551 204.008 5.235 12.526 o
13 3 16 500.826 496.743 12.138 3.972 o
13 3 17 206.975 205.677 5.480 12.433 o
13 3 18 33.957 34.788 1.745 84.764 o
13 3 19 196.451 197.630 5.413 12.972 o
13 3 20 59.112 57.073 2.439 48.278 o
13 3 21 153.717 161.343 4.930 16.182 o
13 3 22 16.518 17.830 1.745 144.044 o
13 3 23 0.264 4.057 1.719 391.212 o
13 3 24 172.321 178.928 6.387 12.671 o
13 3 25 5.644 7.742 3.058 117.550 o
13 3 26 42.993 42.750 3.422 48.828 o
13 3 27 2.737 4.532 2.677 164.174 o
13 3 28 0.483 0.042 2.236 270.716 o
13 3 29 15.684 14.560 2.363 120.347 o
13 5 1 16.414 13.697 1.118 190.681 o
13 5 2 22.164 22.938 1.448 128.283 o
13 5 3 191.158 172.761 4.574 14.783 o
13 5 4 123.772 118.627 3.236 23.786 o
13 5 5 814.189 757.909 17.474 2.186 o
13 5 6 478.015 463.811 11.164 4.395 o
13 5 7 1270.300 1201.630 27.596 1.070 o
13 5 8 0.241 -0.737 2.990 154.290 o
13 5 9 21.325 17.957 0.932 159.068 o
13 5 10 0.838 0.144 0.720 1841.630 o
13 5 11 12.350 9.927 1.228 231.572 o
13 5 12 459.290 447.886 11.469 4.403 o
13 5 13 2.611 1.880 0.906 797.587 o
13 5 14 44.604 43.529 2.321 61.337 o
13 5 15 0.281 -2.550 3.541 110.166 o
13 5 16 0.941 -1.016 3.634 103.288 o
13 5 17 122.721 118.322 4.006 21.819 o
13 5 18 65.358 63.849 3.193 39.084 o
13 5 19 133.313 124.904 4.252 20.025 o
13 5 20 23.962 23.946 1.991 104.509 o
13 5 21 23.104 22.336 2.007 107.459 o
13 5 22 175.613 181.477 6.251 12.728 o
13 5 23 1.665 3.549 2.007 282.261 o
13 5 24 49.923 48.323 3.320 45.844 o
13 5 25 10.241 8.564 3.718 78.956 o
13 5 26 8.402 9.504 2.456 147.079 o
13 5 27 32.237 33.746 3.829 50.664 o
13 5 28 3.258 4.481 2.109 236.498 o
13 7 1 2436.780 2264.510 57.082 0.318 o
13 7 2 202.829 186.932 5.819 12.411 o
13 7 3 38.642 33.831 1.660 80.780 o
13 7 4 478.066 458.254 11.367 4.343 o
13 7 5 118.660 108.979 3.253 24.857 o
13 7 6 225.040 219.068 5.819 11.367 o
13 7 7 13.040 12.460 1.076 225.675 o
13 7 8 516.633 508.407 12.062 3.924 o
13 7 9 144.260 142.200 5.074 16.893 o
13 7 10 294.640 288.940 7.479 8.050 o
13 7 11 14.278 18.686 1.796 148.525 o
13 7 12 144.138 153.364 5.878 15.019 o
13 7 13 347.136 357.974 9.521 6.012 o
13 7 14 283.845 280.766 7.886 7.948 o
13 7 15 165.861 171.423 6.005 13.594 o
13 7 16 16.192 15.695 1.677 153.497 o
13 7 17 2.438 1.508 1.423 487.036 o
13 7 18 83.286 79.096 3.278 32.461 o
13 7 19 38.731 34.136 2.253 70.948 o
13 7 20 147.916 148.079 5.311 16.070 o
13 7 21 42.591 43.885 2.897 55.181 o
13 7 22 38.423 38.133 2.965 58.531 o
13 7 23 77.743 71.786 3.820 31.409 o
13 7 24 1.019 0.720 3.126 137.171 o
13 7 25 0.518 0.678 2.905 160.345 o
13 7 26 0.135 -0.728 5.514 45.630 o
13 7 27 9.050 7.157 2.270 164.829 o
13 9 1 12.069 13.722 1.508 193.387 o
13 9 2 924.158 930.611 22.006 1.591 o
13 9 3 0.959 1.931 1.237 684.910 o
13 9 4 3.975 1.974 1.465 404.592 o
13 9 5 2.397 -2.973 4.337 71.494 o
13 9 6 12.063 9.699 1.228 235.666 o
13 9 7 164.225 161.911 4.676 16.101 o
13 9 8 144.994 138.863 4.218 18.764 o
13 9 9 52.514 55.006 2.744 48.985 o
13 9 10 353.170 367.291 11.283 5.132 o
13 9 11 20.511 23.022 2.118 108.560 o
13 9 12 874.811 869.582 21.117 1.714 o
13 9 13 48.764 48.721 2.922 50.395 o
13 9 14 216.893 216.146 6.497 10.855 o
13 9 15 212.772 203.136 6.395 11.220 o
13 9 16 1.779 4.091 1.821 322.460 o
13 9 17 4.477 4.870 1.694 298.000 o
13 9 18 78.922 82.298 3.735 30.681 o
13 9 19 2.031 5.421 1.855 297.451 o
13 9 20 69.793 73.717 4.676 27.971 o
13 9 21 4.332 -0.517 8.504 18.913 o
13 9 22 28.577 20.625 3.718 58.059 o
13 9 23 0.347 -5.353 6.166 36.444 o
13 9 24 0.749 -1.177 5.751 41.748 o
13 11 1 51.538 51.728 2.600 51.631 o
13 11 2 63.189 68.263 2.990 40.505 o
13 11 3 36.212 30.612 2.516 70.457 o
13 11 4 5.264 3.795 2.050 229.299 o
13 11 5 14.855 13.629 2.253 129.850 o
13 11 6 27.391 26.631 2.736 76.931 o
13 11 7 233.580 238.728 8.292 8.572 o
13 11 8 0.033 0.263 1.796 425.154 o
13 11 9 311.546 298.046 9.199 6.708 o
13 11 10 0.472 -1.965 6.234 35.628 o
13 11 11 14.750 12.172 1.991 148.298 o
13 11 12 58.717 60.436 3.227 41.375 o
13 11 13 9.916 9.300 2.135 166.689 o
13 11 14 252.993 251.552 8.072 8.397 o
13 11 15 6.463 9.876 2.363 162.640 o
13 11 16 71.017 77.207 3.583 33.540 o
13 11 17 7.478 8.360 1.830 218.069 o
13 11 18 28.534 27.266 3.083 67.902 o
13 11 19 11.217 9.512 1.948 175.003 o
13 11 20 57.206 55.659 3.871 37.419 o
13 11 21 40.035 34.745 2.888 59.707 o
13 13 1 37.287 36.185 4.252 42.775 o
13 13 2 158.985 149.578 5.980 14.300 o
13 13 3 31.543 32.179 3.439 57.398 o
13 13 4 58.667 58.047 3.600 38.810 o
13 13 5 12.548 10.851 3.015 100.992 o
13 13 6 15.758 8.098 2.812 106.477 o
13 13 7 0.045 -2.550 6.344 34.500 o
13 13 8 3.363 4.167 3.354 109.696 o
13 13 9 28.776 33.703 3.507 57.520 o
13 13 10 15.854 15.391 3.193 85.184 o
13 13 11 0.120 -0.695 5.887 40.046 o
13 13 12 24.358 18.846 3.990 56.271 o
13 13 13 4.270 8.089 2.931 129.282 o
13 13 14 21.111 20.388 2.982 81.639 o
13 13 15 18.048 11.418 2.541 110.065 o
13 13 16 9.753 11.545 3.447 87.304 o
13 15 1 27.540 24.208 2.541 82.923 o
13 15 2 0.271 -1.237 5.319 48.969 o
13 15 3 20.231 18.448 2.677 93.802 o
13 15 4 25.915 15.687 2.965 79.141 o
13 15 5 12.486 10.004 3.388 86.737 o
13 15 6 2.879 -1.135 5.413 46.237 o
14 0 0 15675.200 16103.000 381.386 0.009 o
14 0 2 857.184 813.136 21.625 1.697 o
14 0 4 1606.710 1556.420 36.499 0.683 o
14 0 6 479.071 497.006 12.197 4.025 o
14 0 8 7260.090 7085.420 160.996 0.046 o
14 0 10 578.371 585.030 14.535 3.100 o
14 0 12 6277.190 6160.070 142.615 0.058 o
14 0 14 186.018 197.223 5.929 12.617 o
14 0 16 770.374 779.848 18.779 2.063 o
14 0 18 398.245 415.741 11.105 4.860 o
14 0 20 58.227 54.109 3.702 38.689 o
14 0 22 218.344 215.325 7.318 9.951 o
14 0 24 83.876 82.688 3.896 29.026 o
14 0 26 12.124 16.627 4.879 47.726 o
14 0 28 81.802 72.193 6.149 20.259 o
14 0 30 22.465 25.716 5.751 32.879 o
14 2 0 5465.010 5275.720 117.865 0.082 o
14 2 1 269.547 274.947 6.827 8.990 o
14 2 2 0.659 1.398 0.686 1688.970 o
14 2 3 10.498 12.545 0.712 286.106 o
14 2 4 904.805 905.107 20.820 1.710 o
14 2 5 432.735 427.015 10.004 5.075 o
14 2 6 7705.020 7589.830 170.686 0.041 o
14 2 7 1583.560 1559.670 35.440 0.712 o
14 2 8 250.732 254.237 6.353 9.896 o
14 2 9 1388.550 1371.470 31.730 0.864 o
14 2 10 0.548 1.601 0.703 1646.690 o
14 2 11 839.252 822.436 19.245 1.936 o
14 2 12 5.479 5.125 0.813 505.927 o
14 2 13 232.332 235.238 6.141 10.669 o
14 2 14 695.990 689.655 17.347 2.368 o
14 2 15 56.554 50.746 1.770 56.792 o
14 2 16 21.431 20.100 1.448 135.272 o
14 2 17 19.742 18.660 1.618 136.694 o
14 2 18 0.010 2.109 1.491 556.035 o
14 2 19 539.441 563.024 13.536 3.422 o
14 2 20 220.305 219.484 6.378 10.869 o
14 2 21 0.286 -0.652 5.836 40.694 o
14 2 22 7.851 5.201 1.415 294.900 o
14 2 23 83.704 89.921 3.456 30.514 o
14 2 24 10.350 8.818 1.584 219.244 o
14 2 25 133.184 135.915 5.184 17.454 o
14 2 26 0.004 3.303 2.109 284.791 o
14 2 27 38.261 37.972 2.795 61.210 o
14 2 28 167.092 161.843 6.310 13.231 o
14 2 29 72.668 64.773 4.193 30.895 o
14 2 30 19.906 17.949 2.829 89.626 o
14 4 0 30.380 30.307 2.329 80.511 o
14 4 1 975.073 947.052 21.870 1.570 o
14 4 2 719.559 707.468 16.576 2.437 o
14 4 3 223.776 219.636 5.489 11.752 o
14 4 4 648.474 637.275 14.747 2.883 o
14 4 5 443.037 435.367 10.359 4.875 o
14 4 6 417.251 406.517 9.749 5.312 o
14 4 7 97.496 97.468 2.812 30.125 o
14 4 8 582.993 555.036 13.121 3.421 o
14 4 9 199.085 180.825 4.921 13.827 o
14 4 10 26.356 22.167 1.067 127.913 o
14 4 11 13.578 10.605 1.101 227.372 o
14 4 12 0.018 -0.712 4.786 60.636 o
14 4 13 573.926 550.649 13.663 3.328 o
14 4 14 122.344 120.694 3.735 22.485 o
14 4 15 4.890 2.473 1.084 502.694 o
14 4 16 290.849 290.609 7.454 8.105 o
14 4 17 0.318 -0.339 6.056 37.786 o
14 4 18 150.379 143.886 4.328 18.024 o
14 4 19 6.651 8.284 1.516 272.540 o
14 4 20 538.533 558.865 14.069 3.309 o
14 4 21 213.573 218.399 7.268 10.067 o
14 4 22 674.103 690.121 19.406 2.117 o
14 4 23 34.865 37.159 3.541 52.567 o
14 4 24 24.693 28.545 2.829 76.654 o
14 4 25 72.938 71.464 3.896 31.925 o
14 4 26 35.921 34.034 4.379 42.177 o
14 4 27 0.380 7.107 3.159 126.263 o
14 4 28 31.126 30.874 3.354 59.497 o
14 4 29 1.391 -0.771 6.124 36.685 o
14 6 0 372.967 353.078 9.682 5.774 o
14 6 1 0.109 0.568 0.839 1725.760 o
14 6 2 816.125 774.977 18.677 2.036 o
14 6 3 946.433 890.216 21.311 1.647 o
14 6 4 661.294 639.045 15.213 2.779 o
14 6 5 1358.530 1328.050 30.730 0.908 o
14 6 6 46.084 45.172 1.694 67.006 o
14 6 7 207.435 199.163 5.150 12.926 o
14 6 8 37.307 36.168 1.406 84.839 o
14 6 9 881.546 864.822 20.354 1.780 o
14 6 10 67.876 67.949 2.270 43.828 o
14 6 11 246.897 252.094 6.658 9.713 o
14 6 12 33.973 33.797 1.669 86.804 o
14 6 13 30.428 27.512 1.677 97.215 o
14 6 14 4.344 3.278 1.355 410.070 o
14 6 15 365.318 372.331 9.622 5.788 o
14 6 16 116.295 115.925 3.659 23.549 o
14 6 17 52.400 51.940 2.245 54.616 o
14 6 18 93.875 91.039 3.312 29.324 o
14 6 19 2.041 1.465 1.457 488.903 o
14 6 20 4.658 1.559 1.635 340.316 o
14 6 21 9.055 8.064 1.948 193.238 o
14 6 22 26.797 29.866 3.541 59.430 o
14 6 23 100.318 101.161 4.540 23.134 o
14 6 24 0.433 2.287 2.626 190.194 o
14 6 25 0.050 0.305 2.253 270.817 o
14 6 26 70.641 63.316 3.837 33.567 o
14 6 27 17.317 18.982 3.151 82.268 o
14 8 0 21.017 20.566 1.974 115.577 o
14 8 1 13.275 15.297 1.355 191.226 o
14 8 2 5.684 5.031 1.101 416.148 o
14 8 3 216.167 207.286 5.616 11.984 o
14 8 4 9.313 8.979 1.423 247.883 o
14 8 5 300.423 291.761 7.784 7.753 o
14 8 6 111.697 111.715 3.337 25.273 o
14 8 7 2.815 0.381 1.050 738.130 o
14 8 8 221.491 226.065 6.005 11.167 o
14 8 9 296.602 299.791 7.945 7.642 o
14 8 10 1.648 2.312 1.448 491.781 o
14 8 11 82.894 85.313 3.490 30.910 o
14 8 12 309.505 312.352 8.657 6.987 o
14 8 13 31.990 36.194 2.439 73.246 o
14 8 14 413.204 407.279 11.003 4.848 o
14 8 15 110.785 111.419 4.074 23.095 o
14 8 16 433.461 424.042 11.528 4.535 o
14 8 17 3.247 5.650 1.542 351.655 o
14 8 18 352.751 350.164 10.639 5.467 o
14 8 19 21.950 18.330 2.651 91.965 o
14 8 20 15.926 13.366 2.279 125.630 o
14 8 21 0.123 -4.591 6.251 35.518 o
14 8 22 28.083 25.140 3.151 67.808 o
14 8 23 0.998 -1.838 5.616 43.686 o
14 8 24 1.289 -1.719 8.674 18.382 o
14 8 25 11.054 4.201 1.948 192.766 o
14 10 0 640.360 695.407 18.499 2.267 o
14 10 1 1.934 5.438 1.728 331.391 o
14 10 2 86.044 93.784 3.846 28.067 o
14 10 3 19.688 12.993 1.770 139.916 o
14 10 4 21.824 16.983 1.923 120.113 o
14 10 5 45.959 47.629 2.575 56.058 o
14 10 6 266.170 267.629 7.251 8.760 o
14 10 7 2.359 2.346 1.457 457.256 o
14 10 8 104.775 106.320 3.862 24.714 o
14 10 9 80.317 86.220 3.710 30.219 o
14 10 10 118.578 119.711 4.438 20.920 o
14 10 11 105.464 104.668 4.006 24.241 o
14 10 12 49.650 45.401 2.660 53.641 o
14 10 13 5.767 3.710 1.626 300.637 o
14 10 14 114.490 109.852 4.210 22.390 o
14 10 15 8.957 8.801 1.745 213.442 o
14 10 16 115.503 114.053 5.209 19.219 o
14 10 17 17.388 13.442 1.830 144.663 o
14 10 18 32.609 35.440 2.507 71.739 o
14 10 19 23.608 24.115 2.346 94.085 o
14 10 20 6.737 4.422 2.363 175.734 o
14 10 21 2.059 0.754 1.940 316.142 o
14 10 22 70.133 64.900 3.583 35.104 o
14 12 0 145.715 142.310 7.539 12.215 o
14 12 1 25.520 22.150 1.974 103.695 o
14 12 2 156.863 156.117 5.379 15.330 o
14 12 3 40.623 39.819 2.778 59.221 o
14 12 4 12.633 10.088 1.914 168.396 o
14 12 5 165.538 169.085 6.920 12.227 o
14 12 6 286.049 295.361 8.758 7.240 o
14 12 7 43.355 44.622 3.049 52.666 o
14 12 8 20.570 26.605 3.329 69.894 o
14 12 9 68.957 64.231 5.150 26.279 o
14 12 10 0.044 3.430 2.804 167.025 o
14 12 11 12.042 10.927 2.736 115.513 o
14 12 12 0.221 1.906 2.473 216.312 o
14 12 13 8.208 7.691 2.482 149.615 o
14 12 14 1.596 3.456 2.753 164.590 o
14 12 15 28.548 29.943 3.515 58.710 o
14 12 16 129.798 128.639 5.429 17.292 o
14 12 17 14.640 15.569 3.236 85.288 o
14 12 18 204.399 188.567 8.775 8.921 o
14 14 0 161.147 169.381 7.420 11.610 o
14 14 1 49.998 50.932 3.066 47.837 o
14 14 2 172.621 169.204 5.836 13.661 o
14 14 3 0.772 5.480 1.948 295.204 o
14 14 4 45.806 43.114 3.015 52.196 o
14 14 5 66.499 65.086 4.854 28.141 o
14 14 6 15.321 11.723 2.939 98.282 o
14 14 7 6.439 9.995 2.338 164.772 o
14 14 8 5.046 6.039 2.262 192.784 o
14 14 9 4.907 5.709 1.957 237.847 o
14 14 10 34.735 30.434 3.947 48.639 o
14 14 11 0.287 6.742 2.973 141.924 o
14 14 12 38.341 41.157 3.913 45.350 o
15 1 1 11.968 10.978 0.822 267.015 o
15 1 2 554.833 522.866 12.257 3.738 o
15 1 3 1519.710 1551.940 35.491 0.719 o
15 1 4 225.329 225.760 5.641 11.467 o
15 1 5 787.532 792.265 18.652 2.057 o
15 1 6 337.350 325.236 7.793 7.162 o
15 1 7 380.605 396.802 9.732 5.563 o
15 1 8 3532.420 3474.050 78.224 0.176 o
15 1 9 93.264 96.206 2.812 30.986 o
15 1 10 1208.650 1178.750 27.020 1.117 o
15 1 11 992.093 1000.580 23.200 1.450 o
15 1 12 71.056 68.008 2.372 42.084 o
15 1 13 7.121 5.141 1.008 393.689 o
15 1 14 722.015 695.237 17.085 2.371 o
15 1 15 185.254 193.344 5.065 13.908 o
15 1 16 247.707 248.410 6.353 10.011 o
15 1 17 424.536 429.252 10.418 4.958 o
15 1 18 13.312 10.300 1.381 207.498 o
15 1 19 17.158 17.254 1.652 147.485 o
15 1 20 37.965 35.813 2.126 72.950 o
15 1 21 44.715 47.671 2.719 55.073 o
15 1 22 44.554 46.002 2.541 57.813 o
15 1 23 0.704 -0.872 5.218 50.682 o
15 1 24 31.503 29.799 1.999 86.549 o
15 1 25 26.048 21.345 2.143 98.335 o
15 1 26 48.431 50.974 3.922 40.133 o
15 1 27 64.291 63.434 3.261 38.970 o
15 1 28 69.672 70.634 3.617 34.345 o
15 1 29 42.735 42.962 3.659 46.167 o
15 1 30 0.001 -1.457 9.284 16.117 o
15 3 1 1095.040 1102.130 24.996 1.273 o
15 3 2 323.078 323.745 7.759 7.337 o
15 3 3 319.517 310.396 7.454 7.637 o
15 3 4 2228.920 2174.950 48.916 0.407 o
15 3 5 210.986 204.398 5.065 12.832 o
15 3 6 1782.070 1758.360 39.684 0.586 o
15 3 7 108.293 97.926 2.744 28.559 o
15 3 8 0.515 -0.229 4.066 83.357 o
15 3 9 135.975 136.745 3.735 20.575 o
15 3 10 21.601 25.394 1.203 134.210 o
15 3 11 480.678 469.511 11.189 4.366 o
15 3 12 3.593 10.088 1.143 391.697 o
15 3 13 163.077 166.197 4.464 16.419 o
15 3 14 94.218 91.556 2.939 30.732 o
15 3 15 11.237 14.832 1.135 226.754 o
15 3 16 4.517 3.422 1.889 268.049 o
15 3 17 165.790 163.528 4.498 16.290 o
15 3 18 104.329 109.970 3.414 26.060 o
15 3 19 18.206 18.626 1.609 142.749 o
15 3 20 222.760 230.969 6.260 10.809 o
15 3 21 295.137 317.062 8.445 7.238 o
15 3 22 2.486 6.005 1.609 346.185 o
15 3 23 734.302 747.254 20.117 1.957 o
15 3 24 278.390 287.068 9.139 7.106 o
15 3 25 1.297 7.284 3.278 115.509 o
15 3 26 92.495 92.022 4.701 23.839 o
15 3 27 65.226 66.602 3.896 34.003 o
15 3 28 3.538 8.801 2.304 188.583 o
15 3 29 4.401 3.998 2.838 143.047 o
15 5 1 3.222 2.846 0.915 680.729 o
15 5 2 295.536 286.052 7.064 8.349 o
15 5 3 98.853 100.636 2.956 29.112 o
15 5 4 968.510 926.368 21.455 1.612 o
15 5 5 2750.140 2641.120 59.953 0.284 o
15 5 6 451.040 429.277 10.435 4.824 o
15 5 7 687.837 656.147 15.552 2.670 o
15 5 8 43.582 45.401 1.559 70.632 o
15 5 9 92.036 84.890 2.524 33.488 o
15 5 10 90.007 87.499 2.626 33.221 o
15 5 11 145.268 139.989 3.947 19.283 o
15 5 12 159.325 156.744 4.235 17.287 o
15 5 13 335.244 332.283 8.284 6.868 o
15 5 14 83.958 84.568 2.677 34.634 o
15 5 15 4.532 8.284 1.228 369.740 o
15 5 16 193.976 199.087 5.531 12.872 o
15 5 17 1315.560 1333.030 31.281 0.896 o
15 5 18 51.067 52.177 2.956 48.204 o
15 5 19 24.175 23.725 1.813 109.883 o
15 5 20 94.413 95.800 3.591 27.744 o
15 5 21 0.074 0.034 1.643 509.962 o
15 5 22 1.447 0.542 1.813 372.317 o
15 5 23 74.476 70.346 3.769 32.460 o
15 5 24 193.421 190.413 6.700 11.489 o
15 5 25 31.344 31.256 3.075 64.142 o
15 5 26 97.160 91.505 4.650 23.562 o
15 5 27 8.670 7.505 2.194 172.908 o
15 5 28 4.634 3.744 2.033 238.719 o
15 7 1 464.908 432.877 11.994 4.245 o
15 7 2 474.695 442.287 11.926 4.213 o
15 7 3 39.218 39.074 2.101 70.561 o
15 7 4 13.008 13.476 1.177 213.445 o
15 7 5 18.649 18.321 1.194 160.723 o
15 7 6 710.156 706.977 16.373 2.479 o
15 7 7 734.088 723.689 16.898 2.365 o
15 7 8 110.742 110.386 3.397 25.286 o
15 7 9 6.927 6.573 1.448 292.702 o
15 7 10 214.142 215.672 7.132 10.227 o
15 7 11 2690.760 2727.920 63.172 0.263 o
15 7 12 327.105 341.592 9.114 6.439 o
15 7 13 349.714 363.793 9.978 5.752 o
15 7 14 12.591 13.722 1.762 170.457 o
15 7 15 16.615 16.111 2.346 116.674 o
15 7 16 148.618 149.078 4.786 17.053 o
15 7 17 68.604 62.172 2.821 40.939 o
15 7 18 90.519 94.207 4.032 26.615 o
15 7 19 72.523 76.326 4.057 30.651 o
15 7 20 11.298 5.624 2.160 166.878 o
15 7 21 41.419 41.522 3.041 54.659 o
15 7 22 48.130 45.350 2.948 51.244 o
15 7 23 64.086 61.461 3.566 37.127 o
15 7 24 49.908 55.701 5.065 30.268 o
15 7 25 24.178 23.852 4.125 52.637 o
15 7 26 2.465 2.795 2.075 261.713 o
15 9 1 0.004 0.119 1.423 680.456 o
15 9 2 103.801 104.626 4.032 24.343 o
15 9 3 225.560 254.703 6.971 9.791 o
15 9 4 818.401 851.905 21.938 1.680 o
15 9 5 128.548 128.012 4.032 20.828 o
15 9 6 23.430 52.601 2.888 65.326 o
15 9 7 6.860 4.294 1.423 318.616 o
15 9 8 39.405 41.606 2.456 64.054 o
15 9 9 22.177 35.643 2.287 88.947 o
15 9 10 636.173 646.296 16.221 2.644 o
15 9 11 3.338 2.753 1.575 375.035 o
15 9 12 114.982 124.184 4.481 20.914 o
15 9 13 0.001 -1.262 5.751 41.992 o
15 9 14 4.831 2.109 1.592 342.037 o
15 9 15 55.684 55.633 2.846 46.556 o
15 9 16 115.284 114.053 4.252 21.992 o
15 9 17 103.009 109.157 4.210 23.577 o
15 9 18 371.379 364.123 10.308 5.465 o
15 9 19 33.501 40.158 2.905 62.109 o
15 9 20 39.446 40.370 3.693 47.668 o
15 9 21 0.270 7.022 2.092 259.294 o
15 9 22 52.057 50.398 3.168 46.088 o
15 9 23 0.527 -0.178 5.692 42.692 o
15 9 24 4.007 3.566 2.151 226.625 o
15 11 1 2.588 3.837 1.601 372.320 o
15 11 2 374.128 381.106 10.241 5.428 o
15 11 3 148.017 158.438 5.108 16.204 o
15 11 4 251.416 274.236 9.267 7.359 o
15 11 5 12.352 10.749 1.770 179.669 o
15 11 6 145.035 153.660 6.819 13.267 o
15 11 7 166.136 165.612 5.658 14.257 o
15 11 8 16.737 24.132 2.609 97.269 o
15 11 9 188.131 201.391 7.725 10.233 o
15 11 10 52.492 51.771 3.185 45.483 o
15 11 11 64.940 58.428 3.168 40.193 o
15 11 12 68.197 69.974 3.473 35.662 o
15 11 13 2.063 2.287 1.863 322.773 o
15 11 14 4.271 1.931 2.262 214.627 o
15 11 15 8.871 5.811 1.863 212.861 o
15 11 16 0.394 3.778 2.126 271.742 o
15 11 17 3.325 6.412 1.830 275.604 o
15 11 18 14.177 12.096 2.024 148.656 o
15 11 19 111.423 105.540 5.489 19.011 o
15 11 20 68.900 61.258 3.786 34.495 o
15 13 1 18.571 19.236 2.499 102.449 o
15 13 2 214.522 231.672 7.259 9.929 o
15 13 3 45.798 49.340 3.210 48.508 o
15 13 4 140.196 143.318 6.183 14.811 o
15 13 5 8.466 13.680 2.516 134.892 o
15 13 6 51.445 51.305 3.405 43.879 o
15 13 7 2.764 2.956 2.490 190.262 o
15 13 8 7.208 7.928 4.345 63.783 o
15 13 9 45.263 46.756 4.438 36.989 o
15 13 10 137.697 135.576 6.107 15.238 o
15 13 11 18.544 17.220 2.939 88.560 o
15 13 12 0.575 4.532 2.473 202.673 o
15 13 13 90.815 88.668 4.845 23.640 o
15 13 14 120.116 111.105 5.014 19.533 o
15 13 15 7.113 2.499 2.516 163.489 o
15 15 1 6.510 7.039 1.677 256.631 o
15 15 2 0.401 3.735 2.075 283.805 o
15 15 3 1.161 0.305 1.762 403.290 o
15 15 4 61.195 58.284 3.752 36.938 o
15 15 5 31.227 35.872 2.965 64.423 o
16 0 0 22.507 66.331 5.607 30.255 o
16 0 2 10.353 10.808 0.974 275.893 o
16 0 4 147.944 144.919 4.405 17.988 o
16 0 6 65.372 67.365 2.795 41.315 o
16 0 8 4.961 7.623 0.856 462.111 o
16 0 10 6364.120 6256.800 143.259 0.057 o
16 0 12 2634.640 2590.360 60.139 0.286 o
16 0 14 510.117 504.290 15.230 3.171 o
16 0 16 8.352 10.461 1.533 236.551 o
16 0 18 101.194 102.694 5.404 20.111 o
16 0 20 750.604 782.660 20.693 1.869 o
16 0 22 140.519 139.964 5.607 16.034 o
16 0 24 436.062 439.636 14.450 3.607 o
16 0 26 3.094 1.762 5.336 47.076 o
16 0 28 6.721 0.644 4.676 58.642 o
16 0 30 27.472 27.512 4.955 39.395 o
16 2 0 180.575 183.603 5.192 14.084 o
16 2 1 166.864 159.861 4.083 17.042 o
16 2 2 634.094 631.286 14.569 2.945 o
16 2 3 619.162 646.296 15.035 2.874 o
16 2 4 3014.900 2958.080 67.382 0.231 o
16 2 5 1380.510 1348.590 30.637 0.906 o
16 2 6 36.791 37.795 1.372 84.925 o
16 2 7 7.478 5.734 0.576 460.928 o
16 2 8 956.932 954.819 21.964 1.570 o
16 2 9 2.694 2.626 0.703 906.315 o
16 2 10 72.595 69.990 2.338 41.451 o
16 2 11 5.596 4.540 0.805 517.089 o
16 2 12 0.800 0.856 0.720 1660.760 o
16 2 13 5.336 5.201 0.983 459.577 o
16 2 14 113.542 114.993 3.371 24.756 o
16 2 15 84.750 81.976 2.744 34.433 o
16 2 16 1603.340 1606.820 36.660 0.677 o
16 2 17 347.084 360.803 8.877 6.326 o
16 2 18 1583.370 1624.300 37.812 0.650 o
16 2 19 362.876 367.477 9.292 5.977 o
16 2 20 1.332 -0.652 7.081 27.512 o
16 2 21 121.445 123.726 3.998 21.713 o
16 2 22 4.959 2.711 1.372 394.679 o
16 2 23 11.779 9.021 1.609 203.847 o
16 2 24 2.199 -0.474 6.709 30.479 o
16 2 25 5.001 3.744 2.228 205.968 o
16 2 26 0.048 4.269 2.380 222.940 o
16 2 27 182.134 177.843 6.285 12.535 o
16 2 28 19.028 23.437 3.134 78.029 o
16 2 29 2.673 5.370 2.473 185.061 o
16 4 0 797.677 747.313 17.813 2.167 o
16 4 1 462.746 459.796 10.825 4.573 o
16 4 2 759.142 743.467 17.279 2.275 o
16 4 3 485.932 489.569 11.511 4.213 o
16 4 4 1849.230 1805.920 40.963 0.555 o
16 4 5 131.757 139.769 3.778 20.697 o
16 4 6 91.748 83.086 2.524 33.742 o
16 4 7 1.516 1.626 0.618 1408.980 o
16 4 8 148.928 135.271 3.769 19.562 o
16 4 9 430.528 401.681 9.843 5.215 o
16 4 10 1150.550 1101.350 25.326 1.235 o
16 4 11 0.314 -0.627 3.947 88.691 o
16 4 12 0.005 0.220 0.686 2774.960 o
16 4 13 224.622 221.195 5.701 11.479 o
16 4 14 163.710 160.022 4.303 16.829 o
16 4 15 33.327 30.688 1.474 93.749 o
16 4 16 41.454 37.769 1.813 73.217 o
16 4 17 11.222 5.726 1.304 259.463 o
16 4 18 5.954 2.600 1.279 395.072 o
16 4 19 12.781 10.478 1.406 208.873 o
16 4 20 117.196 120.508 4.006 22.228 o
16 4 21 419.150 432.343 11.681 4.524 o
16 4 22 126.138 124.641 4.540 19.854 o
16 4 23 24.640 26.648 2.414 88.562 o
16 4 24 198.042 200.976 6.912 10.986 o
16 4 25 257.436 257.668 9.622 7.128 o
16 4 26 43.213 43.055 3.600 46.622 o
16 4 27 0.754 4.269 3.718 95.299 o
16 4 28 28.209 28.748 3.829 54.012 o
16 4 29 3.206 0.822 2.338 216.947 o
16 6 0 2.472 3.498 1.448 435.204 o
16 6 1 431.033 419.028 10.537 4.907 o
16 6 2 614.338 574.340 14.273 3.092 o
16 6 3 251.684 241.015 6.641 9.742 o
16 6 4 79.277 74.556 2.719 36.757 o
16 6 5 269.796 250.180 6.454 9.496 o
16 6 6 581.599 559.085 13.129 3.417 o
16 6 7 136.928 131.824 3.939 20.227 o
16 6 8 176.646 169.957 4.337 15.856 o
16 6 9 248.411 243.599 6.268 10.122 o
16 6 10 185.351 177.327 4.862 14.508 o
16 6 11 245.397 238.991 6.607 9.911 o
16 6 12 0.658 -0.923 3.600 105.794 o
16 6 13 356.899 360.676 9.419 5.983 o
16 6 14 673.061 685.471 16.365 2.543 o
16 6 15 764.556 760.374 18.025 2.167 o
16 6 16 326.174 314.207 8.106 7.146 o
16 6 17 3.784 2.058 1.431 421.391 o
16 6 18 9.781 9.148 1.643 216.281 o
16 6 19 58.366 59.860 2.863 44.539 o
16 6 20 16.524 14.476 1.813 146.989 o
16 6 21 16.993 18.567 2.168 120.579 o
16 6 22 0.983 -1.415 5.980 38.568 o
16 6 23 8.920 9.817 2.389 149.503 o
16 6 24 11.866 9.461 2.423 136.550 o
16 6 25 1.166 1.296 2.168 268.565 o
16 6 26 6.717 8.352 2.151 186.384 o
16 6 27 4.530 3.727 1.914 261.023 o
16 8 0 127.299 123.718 5.048 18.515 o
16 8 1 214.133 213.444 6.480 10.969 o
16 8 2 12.938 11.155 1.542 193.503 o
16 8 3 42.575 38.506 1.940 70.023 o
16 8 4 55.748 51.279 2.533 50.332 o
16 8 5 149.600 141.277 4.117 18.589 o
16 8 6 517.566 504.392 12.536 3.802 o
16 8 7 1191.050 1203.310 28.808 1.035 o
16 8 8 996.453 1024.530 25.564 1.288 o
16 8 9 224.810 211.818 5.980 11.287 o
16 8 10 101.855 101.864 3.642 26.113 o
16 8 11 150.638 158.455 5.184 15.928 o
16 8 12 9.561 27.012 2.414 117.601 o
16 8 13 0.875 -1.135 4.667 63.112 o
16 8 14 40.869 38.337 2.558 62.708 o
16 8 15 130.342 133.645 4.735 18.752 o
16 8 16 42.407 65.391 3.888 40.081 o
16 8 17 142.350 146.545 4.955 17.127 o
16 8 18 1.411 3.549 1.974 294.255 o
16 8 19 16.530 17.610 2.177 122.796 o
16 8 20 21.247 23.878 2.702 87.280 o
16 8 21 41.870 43.106 3.083 53.432 o
16 8 22 1.425 0.280 2.245 255.159 o
16 8 23 27.730 28.537 3.253 64.648 o
16 8 24 13.982 16.670 2.668 107.611 o
16 8 25 6.154 1.889 2.846 139.748 o
16 10 0 1793.090 1886.290 46.960 0.459 o
16 10 1 245.076 286.374 8.716 7.769 o
16 10 2 236.574 247.774 7.183 9.455 o
16 10 3 21.894 21.015 3.109 76.856 o
16 10 4 17.874 19.736 2.041 122.213 o
16 10 5 161.455 163.859 5.141 15.371 o
16 10 6 3.850 0.957 2.304 216.036 o
16 10 7 54.045 57.090 2.863 46.778 o
16 10 8 147.743 150.315 4.887 16.864 o
16 10 9 5.796 7.903 1.779 244.089 o
16 10 10 0.280 0.347 2.490 219.816 o
16 10 11 55.444 49.789 2.863 47.724 o
16 10 12 156.739 155.431 5.989 14.259 o
16 10 13 8.326 7.335 2.287 166.556 o
16 10 14 4.502 2.312 2.202 219.908 o
16 10 15 6.389 6.454 2.202 189.175 o
16 10 16 32.968 30.756 2.355 76.723 o
16 10 17 6.514 4.896 1.677 270.462 o
16 10 18 49.325 48.264 2.812 51.411 o
16 10 19 23.854 22.268 2.389 93.929 o
16 10 20 22.651 22.556 2.617 88.713 o
16 10 21 0.361 1.880 1.948 336.128 o
16 10 22 209.238 182.460 7.683 10.051 o
16 12 0 7.267 11.164 2.456 148.319 o
16 12 1 42.151 50.881 2.727 55.522 o
16 12 2 39.430 41.725 2.567 62.399 o
16 12 3 36.158 33.195 3.202 57.973 o
16 12 4 52.452 54.549 3.032 46.388 o
16 12 5 95.093 110.817 5.938 18.624 o
16 12 6 648.067 663.982 17.246 2.456 o
16 12 7 75.723 82.484 4.125 29.230 o
16 12 8 50.344 48.882 4.244 37.075 o
16 12 9 25.843 27.071 2.922 74.025 o
16 12 10 0.003 -0.856 6.319 34.788 o
16 12 11 2.510 1.008 2.583 186.319 o
16 12 12 0.363 -3.617 6.183 36.241 o
16 12 13 16.291 18.448 2.939 91.032 o
16 12 14 21.560 21.947 2.694 88.477 o
16 12 15 154.068 144.945 5.828 14.870 o
16 12 16 64.235 61.596 3.702 36.121 o
16 12 17 81.426 82.018 4.150 28.251 o
16 12 18 58.118 51.627 3.820 38.117 o
16 14 0 82.074 79.723 4.997 24.461 o
16 14 1 7.277 7.691 2.185 181.360 o
16 14 2 10.640 8.631 1.948 181.023 o
16 14 3 1.429 1.567 2.719 174.369 o
16 14 4 7.087 9.843 2.101 184.570 o
16 14 5 22.349 24.022 2.685 86.121 o
16 14 6 2.913 6.776 2.600 165.460 o
16 14 7 9.596 8.979 2.262 158.442 o
16 14 8 5.865 8.597 2.685 141.099 o
16 14 9 158.868 166.239 8.623 10.072 o
16 14 10 70.599 70.084 4.828 27.320 o
16 14 11 2.291 8.064 2.863 141.231 o
17 1 1 1065.980 1056.270 24.301 1.334 o
17 1 2 209.830 209.150 5.353 12.449 o
17 1 3 2401.210 2371.580 53.583 0.348 o
17 1 4 1089.270 1056.410 24.310 1.324 o
17 1 5 508.991 486.282 11.308 4.195 o
17 1 6 326.243 320.670 7.674 7.371 o
17 1 7 1582.740 1548.750 35.152 0.720 o
17 1 8 221.218 224.727 5.599 11.632 o
17 1 9 5067.300 4946.950 111.885 0.091 o
17 1 10 947.822 928.231 21.608 1.611 o
17 1 11 896.348 856.004 20.066 1.800 o
17 1 12 390.524 393.829 9.682 5.533 o
17 1 13 2.646 2.558 0.864 787.593 o
17 1 14 733.832 739.961 17.466 2.281 o
17 1 15 1500.650 1509.280 34.313 0.756 o
17 1 16 865.565 897.628 20.752 1.743 o
17 1 17 37.879 37.964 2.185 71.034 o
17 1 18 63.500 61.385 2.524 44.945 o
17 1 19 0.292 -1.016 5.912 39.652 o
17 1 20 314.248 321.585 8.606 6.929 o
17 1 21 14.167 12.468 1.423 189.850 o
17 1 22 81.279 84.932 3.303 32.155 o
17 1 23 10.075 9.682 1.660 209.710 o
17 1 24 24.689 21.862 1.897 108.123 o
17 1 25 51.603 49.416 3.143 46.720 o
17 1 26 1.348 -2.262 6.421 33.413 o
17 1 27 39.884 35.389 3.041 57.368 o
17 1 28 33.311 31.213 3.109 62.088 o
17 1 29 52.661 62.028 4.684 31.770 o
17 3 1 1125.650 1110.310 25.292 1.244 o
17 3 2 6214.150 6126.820 137.829 0.061 o
17 3 3 5043.400 4937.300 110.995 0.092 o
17 3 4 84.925 83.246 2.448 35.603 o
17 3 5 202.028 193.149 4.811 13.641 o
17 3 6 785.313 755.377 17.424 2.223 o
17 3 7 1854.800 1814.640 41.191 0.550 o
17 3 8 888.317 848.161 19.710 1.842 o
17 3 9 85.903 77.207 2.507 35.826 o
17 3 10 442.460 432.851 10.402 4.868 o
17 3 11 273.867 259.735 6.463 9.336 o
17 3 12 240.843 231.918 6.607 10.067 o
17 3 13 70.203 66.653 2.321 42.916 o
17 3 14 269.227 269.035 6.598 9.226 o
17 3 15 24.386 24.098 1.660 113.716 o
17 3 16 5.922 4.201 1.211 391.664 o
17 3 17 36.939 36.007 1.940 76.993 o
17 3 18 55.371 55.853 2.228 52.131 o
17 3 19 132.942 137.245 4.125 19.890 o
17 3 20 248.475 245.030 6.615 9.788 o
17 3 21 56.589 54.913 3.600 39.872 o
17 3 22 155.577 156.735 4.955 16.157 o
17 3 23 309.669 313.513 9.775 6.325 o
17 3 24 77.918 84.077 3.608 31.348 o
17 3 25 235.906 235.696 10.656 6.709 o
17 3 26 11.989 18.558 4.371 56.420 o
17 3 27 34.462 35.050 3.049 60.905 o
17 3 28 8.552 8.089 2.372 156.237 o
17 3 29 10.790 4.650 2.372 153.908 o
17 5 1 50.971 47.408 1.753 61.727 o
17 5 2 895.582 875.435 20.320 1.770 o
17 5 3 754.327 721.597 17.042 2.324 o
17 5 4 5227.100 5079.720 115.315 0.086 o
17 5 5 1079.100 1037.080 24.098 1.345 o
17 5 6 4250.430 4121.490 93.674 0.126 o
17 5 7 3.795 2.634 0.610 818.717 o
17 5 8 74.938 70.710 2.262 41.013 o
17 5 9 0.854 -0.576 2.575 202.728 o
17 5 10 7.549 6.683 0.762 408.037 o
17 5 11 66.002 66.653 2.507 43.184 o
17 5 12 114.991 109.174 3.210 25.410 o
17 5 13 77.555 75.420 2.524 38.129 o
17 5 14 47.235 45.892 1.914 63.370 o
17 5 15 30.485 28.748 1.838 92.418 o
17 5 16 200.516 201.044 5.734 12.378 o
17 5 17 1200.810 1212.670 28.825 1.031 o
17 5 18 222.738 216.358 6.336 10.895 o
17 5 19 117.763 115.832 3.998 22.420 o
17 5 20 121.492 125.962 4.354 20.655 o
17 5 21 120.175 120.067 4.244 21.312 o
17 5 22 3.295 5.285 1.940 262.023 o
17 5 23 0.764 -0.712 6.073 37.459 o
17 5 24 162.538 157.023 5.870 14.208 o
17 5 25 12.754 12.214 2.482 125.694 o
17 5 26 28.799 29.121 3.591 57.495 o
17 5 27 13.975 15.975 2.711 106.490 o
17 5 28 11.246 11.359 3.244 93.139 o
17 7 1 0.141 -0.644 4.481 69.058 o
17 7 2 316.974 321.594 8.352 7.054 o
17 7 3 45.595 40.725 2.855 54.902 o
17 7 4 29.493 27.393 1.601 100.803 o
17 7 5 1.387 1.262 0.864 1094.260 o
17 7 6 0.466 -0.508 3.227 131.843 o
17 7 7 91.269 86.567 2.829 32.206 o
17 7 8 1166.720 1161.990 27.258 1.119 o
17 7 9 801.122 807.588 21.464 1.749 o
17 7 10 802.466 800.430 20.549 1.839 o
17 7 11 1480.060 1481.230 36.541 0.700 o
17 7 12 18.736 22.811 2.380 102.988 o
17 7 13 128.880 121.261 5.125 18.303 o
17 7 14 22.233 18.677 2.236 105.276 o
17 7 15 17.340 18.186 1.821 136.517 o
17 7 16 76.259 75.208 3.244 34.540 o
17 7 17 2.133 -2.456 4.964 55.142 o
17 7 18 13.221 11.045 1.965 159.243 o
17 7 19 44.209 41.996 3.295 49.942 o
17 7 20 43.866 38.227 2.880 56.308 o
17 7 21 5.433 4.760 2.448 173.253 o
17 7 22 28.160 26.639 2.439 83.065 o
17 7 23 147.485 141.277 5.260 16.364 o
17 7 24 7.314 8.013 2.067 192.758 o
17 7 25 15.208 15.992 2.355 120.114 o
17 7 26 71.266 63.307 5.362 24.997 o
17 9 1 43.206 45.943 2.346 61.152 o
17 9 2 245.192 250.477 7.081 9.376 o
17 9 3 780.882 816.516 19.710 1.936 o
17 9 4 401.032 402.917 11.706 4.653 o
17 9 5 366.629 376.498 9.893 5.642 o
17 9 6 2.311 1.160 1.423 500.733 o
17 9 7 0.008 -0.983 4.489 68.915 o
17 9 8 239.821 239.753 6.963 9.674 o
17 9 9 21.414 22.963 1.889 114.739 o
17 9 10 420.954 432.106 11.359 4.629 o
17 9 11 4.864 4.455 1.728 287.953 o
17 9 12 269.359 271.695 9.131 7.281 o
17 9 13 5.017 3.507 1.592 323.740 o
17 9 14 3.113 -2.126 4.955 54.773 o
17 9 15 2.589 -2.617 5.370 47.070 o
17 9 16 8.132 10.088 1.880 199.806 o
17 9 17 77.487 78.291 3.769 31.127 o
17 9 18 121.840 123.642 4.726 19.725 o
17 9 19 192.286 191.311 6.607 11.626 o
17 9 20 5.382 6.895 2.228 191.558 o
17 9 21 10.935 13.188 2.236 145.506 o
17 9 22 45.199 36.456 2.634 59.282 o
17 9 23 20.784 16.500 2.143 114.544 o
17 9 24 9.900 6.073 2.456 147.963 o
17 11 1 25.449 25.877 2.245 92.570 o
17 11 2 7.833 10.274 2.406 151.817 o
17 11 3 816.282 865.068 21.083 1.756 o
17 11 4 138.721 150.010 5.828 15.432 o
17 11 5 3.364 6.675 1.736 292.307 o
17 11 6 22.241 23.573 2.168 102.630 o
17 11 7 194.264 207.108 7.217 10.640 o
17 11 8 367.671 379.785 10.927 5.174 o
17 11 9 0.072 1.033 2.245 267.593 o
17 11 10 57.952 54.092 5.845 24.678 o
17 11 11 4.611 6.124 3.168 115.520 o
17 11 12 3.953 3.261 1.931 268.333 o
17 11 13 34.015 33.822 2.575 69.933 o
17 11 14 5.535 6.217 1.982 225.163 o
17 11 15 10.609 9.809 1.931 179.180 o
17 11 16 1.094 1.465 2.041 299.335 o
17 11 17 8.023 6.827 1.804 223.325 o
17 11 18 18.633 16.517 2.262 114.871 o
17 11 19 224.827 206.067 7.141 10.101 o
17 11 20 71.361 62.511 3.803 33.711 o
17 13 1 24.739 26.055 2.211 94.539 o
17 13 2 32.189 30.570 3.574 55.319 o
17 13 3 12.858 16.780 2.202 134.058 o
17 13 4 264.369 277.827 8.953 7.426 o
17 13 5 2.343 9.453 2.660 155.964 o
17 13 6 94.349 96.409 4.320 24.852 o
17 13 7 14.812 15.941 2.524 113.102 o
17 13 8 36.382 37.092 3.227 56.260 o
17 13 9 78.276 78.359 4.303 28.262 o
17 13 10 197.793 210.886 8.030 9.619 o
17 13 11 93.585 100.136 5.243 21.366 o
17 13 12 40.019 45.613 3.702 46.246 o
17 13 13 149.526 149.451 6.268 14.155 o
17 13 14 143.938 142.827 5.802 15.409 o
17 13 15 7.544 4.320 1.957 218.957 o
17 15 1 10.491 12.714 2.160 153.750 o
17 15 2 10.894 10.766 1.855 181.293 o
17 15 3 43.563 35.135 3.202 53.131 o
18 0 0 710.305 864.864 34.542 0.921 o
18 0 2 1423.470 1382.940 32.179 0.842 o
18 0 4 1283.330 1230.070 28.147 1.039 o
18 0 6 107.092 107.692 3.278 26.296 o
18 0 8 40.566 42.699 1.897 70.520 o
18 0 10 1671.390 1600.260 38.184 0.635 o
18 0 12 1560.700 1545.520 37.744 0.658 o
18 0 14 257.529 252.289 8.436 8.041 o
18 0 16 656.582 664.075 16.246 2.599 o
18 0 18 1.744 15.467 2.609 149.959 o
18 0 20 3.653 2.838 1.796 306.022 o
18 0 22 0.355 -0.923 8.106 21.110 o
18 0 24 33.383 33.966 2.948 63.792 o
18 0 26 16.893 15.814 3.185 83.792 o
18 0 28 15.840 17.136 4.057 60.940 o
18 2 0 7873.700 7843.310 176.861 0.038 o
18 2 1 5.622 7.039 0.669 493.054 o
18 2 2 548.305 531.988 12.375 3.715 o
18 2 3 2673.420 2608.700 58.666 0.295 o
18 2 4 1072.980 1070.410 24.386 1.323 o
18 2 5 5335.720 5211.270 117.153 0.083 o
18 2 6 317.908 318.011 7.640 7.496 o
18 2 7 10.690 9.156 0.686 313.567 o
18 2 8 369.047 350.647 8.470 6.396 o
18 2 9 889.394 880.670 20.490 1.757 o
18 2 10 321.370 297.301 7.513 7.654 o
18 2 11 388.294 373.661 9.216 5.816 o
18 2 12 102.323 96.189 2.939 28.973 o
18 2 13 147.731 149.324 4.049 18.585 o
18 2 14 23.974 22.023 1.304 128.812 o
18 2 15 26.632 26.165 1.525 109.921 o
18 2 16 178.939 178.538 4.777 14.876 o
18 2 17 23.930 24.090 1.745 112.167 o
18 2 18 1053.660 1067.360 24.835 1.304 o
18 2 19 61.398 63.705 2.567 44.990 o
18 2 20 256.218 265.291 7.124 9.036 o
18 2 21 41.974 37.574 2.168 67.765 o
18 2 22 9.303 8.580 1.550 234.352 o
18 2 23 15.209 9.970 1.635 175.604 o
18 2 24 66.478 64.485 3.261 38.208 o
18 2 25 2.872 4.422 1.703 329.476 o
18 2 26 148.539 152.390 7.344 12.303 o
18 2 27 221.847 218.111 7.827 9.347 o
18 2 28 49.386 43.123 4.091 39.470 o
18 2 29 37.702 40.759 3.583 49.725 o
18 4 0 4745.410 4582.300 104.372 0.103 o
18 4 1 1262.280 1227.600 28.088 1.047 o
18 4 2 10444.300 10242.800 231.766 0.023 o
18 4 3 1755.170 1699.570 38.642 0.612 o
18 4 4 1688.340 1654.520 37.964 0.635 o
18 4 5 3.788 2.626 0.703 764.855 o
18 4 6 2874.750 2808.580 63.824 0.255 o
18 4 7 18.985 15.213 0.966 177.359 o
18 4 8 491.611 468.164 11.206 4.322 o
18 4 9 42.893 40.183 1.516 74.380 o
18 4 10 225.972 216.163 5.650 11.564 o
18 4 11 113.637 117.763 3.430 24.410 o
18 4 12 50.997 47.366 2.007 59.209 o
18 4 13 11.240 10.766 0.974 264.107 o
18 4 14 621.154 606.493 14.340 3.034 o
18 4 15 7.240 6.437 1.101 354.011 o
18 4 16 10.641 8.724 1.237 256.299 o
18 4 17 39.043 34.144 2.211 71.336 o
18 4 18 6.327 3.524 1.465 327.314 o
18 4 19 65.507 57.480 2.507 45.048 o
18 4 20 122.657 120.025 4.532 20.321 o
18 4 21 383.895 387.281 10.520 5.237 o
18 4 22 27.712 27.427 2.287 86.881 o
18 4 23 21.844 24.174 2.236 100.596 o
18 4 24 24.978 24.555 2.329 92.001 o
18 4 25 289.572 283.579 10.130 6.397 o
18 4 26 81.015 80.875 5.980 20.595 o
18 4 27 1.843 3.668 2.279 226.070 o
18 4 28 6.077 8.487 2.795 132.434 o
18 6 0 3546.980 3390.460 91.785 0.136 o
18 6 1 12.776 11.706 1.203 221.254 o
18 6 2 250.055 229.648 6.776 9.753 o
18 6 3 357.412 364.877 9.207 6.067 o
18 6 4 66.064 63.163 2.338 44.947 o
18 6 5 378.308 364.106 8.962 6.036 o
18 6 6 8.970 43.749 3.219 75.634 o
18 6 7 7.076 8.775 1.127 327.536 o
18 6 8 3457.140 3360.600 77.106 0.181 o
18 6 9 594.192 605.841 14.882 2.982 o
18 6 10 909.229 901.363 22.438 1.573 o
18 6 11 13.231 11.071 1.567 189.692 o
18 6 12 46.829 49.281 2.101 60.383 o
18 6 13 1730.180 1717.180 39.556 0.595 o
18 6 14 990.701 986.998 23.192 1.454 o
18 6 15 134.027 160.674 5.514 16.036 o
18 6 16 0.267 -1.660 4.176 79.341 o
18 6 17 124.635 128.021 4.269 20.541 o
18 6 18 49.602 59.657 3.998 37.895 o
18 6 19 69.908 65.018 2.897 39.596 o
18 6 20 205.009 198.621 6.226 11.675 o
18 6 21 24.848 26.639 2.295 91.511 o
18 6 22 25.116 22.861 2.329 93.138 o
18 6 23 8.291 6.344 2.380 160.827 o
18 6 24 56.526 51.550 3.253 43.406 o
18 6 25 12.882 9.284 2.236 145.529 o
18 6 26 48.557 47.180 3.126 48.675 o
18 6 27 5.703 6.454 2.118 204.301 o
18 8 0 66.285 64.823 4.049 32.989 o
18 8 1 314.641 312.742 8.911 6.785 o
18 8 2 137.415 139.092 4.311 19.070 o
18 8 3 10.604 8.860 1.347 243.173 o
18 8 4 204.818 209.065 5.938 11.891 o
18 8 5 3.174 2.702 1.254 506.207 o
18 8 6 961.229 975.826 22.946 1.489 o
18 8 7 1761.370 1763.300 42.648 0.533 o
18 8 8 1217.220 1221.620 28.494 1.040 o
18 8 9 10.242 9.444 1.779 197.192 o
18 8 10 62.572 60.724 2.888 42.678 o
18 8 11 201.867 195.775 6.073 11.988 o
18 8 12 381.443 383.241 10.385 5.319 o
18 8 13 14.186 13.629 1.770 161.875 o
18 8 14 32.712 28.113 2.329 79.037 o
18 8 15 488.945 480.429 12.629 3.899 o
18 8 16 28.338 31.044 2.575 77.076 o
18 8 17 45.380 43.334 2.524 58.344 o
18 8 18 1.135 -2.465 5.277 49.360 o
18 8 19 166.990 158.040 5.743 14.230 o
18 8 20 9.664 10.241 2.380 146.238 o
18 8 21 2.710 1.491 2.456 200.461 o
18 8 22 1.081 0.008 2.007 322.196 o
18 8 23 10.087 5.726 1.923 196.902 o
18 8 24 12.538 10.927 2.135 150.582 o
18 8 25 5.416 -0.805 5.260 47.779 o
18 10 0 1533.720 1648.160 44.190 0.525 o
18 10 1 488.312 517.801 13.171 3.701 o
18 10 2 22.338 28.249 2.922 77.145 o
18 10 3 242.854 254.441 7.945 8.626 o
18 10 4 347.181 369.290 10.029 5.727 o
18 10 5 2.955 -0.661 6.200 35.426 o
18 10 6 4.718 1.847 2.092 237.883 o
18 10 7 154.137 157.455 5.235 15.689 o
18 10 8 8.519 6.632 2.151 180.466 o
18 10 9 147.485 144.538 6.116 14.614 o
18 10 10 20.345 19.363 2.634 94.289 o
18 10 11 170.498 166.163 5.785 13.874 o
18 10 12 221.926 224.710 6.988 10.132 o
18 10 13 4.969 2.109 2.380 192.221 o
18 10 14 82.862 89.294 3.744 29.372 o
18 10 15 9.422 5.658 2.626 137.925 o
18 10 16 67.094 69.703 3.617 35.036 o
18 10 17 28.228 28.723 2.202 87.303 o
18 10 18 3.305 3.481 1.813 302.405 o
18 10 19 4.529 3.752 1.889 265.704 o
18 10 20 10.535 6.133 2.795 122.494 o
18 10 21 30.450 27.910 2.550 77.025 o
18 10 22 398.151 359.287 10.834 5.107 o
18 12 0 898.333 990.480 25.911 1.309 o
18 12 1 2.555 8.030 2.355 191.657 o
18 12 2 114.221 122.803 4.837 20.030 o
18 12 3 39.842 56.565 2.880 53.401 o
18 12 4 59.982 63.841 3.591 37.712 o
18 12 5 325.272 330.394 11.342 5.358 o
18 12 6 277.770 304.924 10.258 6.330 o
18 12 7 132.739 137.990 5.353 17.038 o
18 12 8 20.537 19.888 2.744 89.951 o
18 12 9 18.330 20.617 3.320 75.261 o
18 12 10 75.204 80.036 4.388 28.176 o
18 12 11 52.576 51.534 4.244 36.177 o
18 12 12 6.486 6.471 2.567 152.526 o
18 12 13 8.653 5.565 2.787 129.450 o
18 12 14 5.042 3.558 2.202 209.892 o
18 12 15 100.967 103.669 4.845 21.907 o
18 12 16 254.057 251.671 8.614 7.948 o
18 12 17 91.890 85.796 4.693 24.280 o
18 14 0 89.187 96.486 7.556 14.941 o
18 14 1 15.589 18.813 2.202 122.546 o
18 14 2 98.487 92.149 4.006 25.812 o
18 14 3 21.766 22.718 2.321 99.328 o
18 14 4 19.052 21.108 2.948 84.843 o
18 14 5 41.747 44.461 3.168 52.081 o
18 14 6 24.976 27.351 3.320 65.955 o
18 14 7 2.108 5.243 2.575 176.811 o
18 14 8 168.204 172.058 6.988 12.010 o
18 14 9 264.737 277.285 10.393 6.463 o
18 14 10 310.767 341.041 11.943 5.130 o
19 1 1 415.328 411.921 9.766 5.301 o
19 1 2 787.447 771.792 17.695 2.179 o
19 1 3 3.715 3.930 0.542 786.649 o
19 1 4 146.544 143.123 3.676 19.640 o
19 1 5 205.267 201.831 5.040 13.090 o
19 1 6 4.082 3.769 0.652 704.538 o
19 1 7 3316.880 3237.260 72.972 0.199 o
19 1 8 1032.780 1006.120 23.107 1.437 o
19 1 9 1633.980 1592.090 36.338 0.682 o
19 1 10 110.701 103.567 3.100 26.663 o
19 1 11 208.817 211.733 5.565 12.189 o
19 1 12 490.907 474.153 12.257 4.007 o
19 1 13 177.680 173.955 4.955 14.752 o
19 1 14 1060.260 1056.940 24.149 1.346 o
19 1 15 274.159 266.181 6.929 8.906 o
19 1 16 54.681 52.016 2.312 52.719 o
19 1 17 88.799 92.843 3.354 29.838 o
19 1 18 286.007 289.974 8.004 7.783 o
19 1 19 64.610 69.050 2.821 41.115 o
19 1 20 2.254 -0.263 8.767 17.937 o
19 1 21 133.846 135.576 4.337 19.387 o
19 1 22 18.144 18.533 1.753 136.360 o
19 1 23 6.567 4.142 1.533 302.654 o
19 1 24 11.525 9.987 1.745 189.549 o
19 1 25 0.014 -1.711 7.445 25.056 o
19 1 26 14.158 12.545 2.431 123.924 o
19 1 27 6.080 4.438 2.533 162.170 o
19 1 28 0.000 -1.974 8.445 19.477 o
19 1 29 30.839 30.349 3.312 60.602 o
19 3 1 10085.500 9877.360 223.312 0.024 o
19 3 2 7033.600 6927.830 156.235 0.048 o
19 3 3 82.618 80.689 2.600 35.762 o
19 3 4 834.584 803.802 18.491 2.028 o
19 3 5 850.836 828.950 19.041 1.945 o
19 3 6 92.423 87.524 2.609 32.790 o
19 3 7 25.612 26.936 1.271 118.102 o
19 3 8 67.307 61.910 2.016 46.826 o
19 3 9 177.706 167.975 4.506 15.587 o
19 3 10 288.064 269.611 6.929 8.670 o
19 3 11 178.830 176.395 4.718 15.018 o
19 3 12 174.734 167.975 4.599 15.577 o
19 3 13 634.456 627.619 14.518 2.957 o
19 3 14 81.233 82.061 2.482 36.500 o
19 3 15 749.064 758.189 17.737 2.220 o
19 3 16 47.320 48.095 2.016 61.384 o
19 3 17 0.165 -2.694 4.557 66.751 o
19 3 18 328.969 334.291 8.564 6.759 o
19 3 19 31.066 28.918 1.872 90.615 o
19 3 20 214.393 220.009 6.615 10.738 o
19 3 21 262.253 271.746 8.631 7.717 o
19 3 22 112.031 115.459 4.176 22.460 o
19 3 23 488.699 498.547 15.306 3.204 o
19 3 24 289.214 289.228 10.266 6.297 o
19 3 25 27.356 27.884 2.583 79.836 o
19 3 26 10.935 12.909 2.897 107.665 o
19 3 27 0.166 2.541 2.262 253.149 o
19 3 28 35.791 32.331 3.490 54.093 o
19 5 1 382.754 376.236 9.495 5.719 o
19 5 2 1422.580 1385.270 31.865 0.852 o
19 5 3 195.407 190.684 5.311 13.256 o
19 5 4 2993.250 2909.550 66.662 0.236 o
19 5 5 1186.000 1132.870 26.326 1.165 o
19 5 6 1262.300 1228.780 28.486 1.029 o
19 5 7 716.089 701.251 17.025 2.382 o
19 5 8 100.443 98.832 2.871 29.303 o
19 5 9 352.439 328.878 8.064 6.846 o
19 5 10 269.674 261.081 6.548 9.327 o
19 5 11 0.144 -1.736 2.982 155.600 o
19 5 12 654.310 635.606 14.882 2.850 o
19 5 13 34.254 29.468 1.974 83.567 o
19 5 14 61.530 55.913 2.202 49.341 o
19 5 15 142.037 133.713 3.998 19.634 o
19 5 16 12.563 10.952 1.431 206.475 o
19 5 17 762.962 771.064 19.287 2.016 o
19 5 18 33.738 32.789 2.634 69.576 o
19 5 19 33.372 29.926 3.193 61.046 o
19 5 20 51.587 46.180 2.439 54.730 o
19 5 21 18.152 18.660 2.279 112.724 o
19 5 22 24.023 22.751 2.829 80.791 o
19 5 23 0.366 1.169 1.813 393.276 o
19 5 24 14.948 14.645 2.516 114.743 o
19 5 25 6.048 7.488 1.974 215.914 o
19 5 26 4.986 6.293 2.355 181.509 o
19 5 27 94.443 88.829 7.488 15.045 o
19 7 1 206.247 206.863 5.751 12.107 o
19 7 2 122.695 134.314 3.981 21.185 o
19 7 3 1.646 3.041 1.033 735.608 o
19 7 4 218.107 213.038 5.590 11.881 o
19 7 5 474.971 465.090 11.367 4.342 o
19 7 6 0.258 0.440 1.000 1236.970 o
19 7 7 34.126 31.120 1.550 90.720 o
19 7 8 24.297 24.513 1.872 106.900 o
19 7 9 344.236 331.343 9.173 6.311 o
19 7 10 863.095 868.727 23.124 1.551 o
19 7 11 2885.940 2885.110 74.107 0.202 o
19 7 12 27.599 32.831 2.219 84.923 o
19 7 13 151.497 153.991 4.938 16.467 o
19 7 14 468.184 472.450 12.299 4.072 o
19 7 15 542.603 543.483 13.891 3.357 o
19 7 16 3.073 3.456 1.652 349.693 o
19 7 17 12.206 8.453 1.728 191.670 o
19 7 18 3.224 -2.202 5.167 50.451 o
19 7 19 19.999 17.339 2.651 96.007 o
19 7 20 1.113 -4.015 7.462 24.815 o
19 7 21 17.066 12.163 3.092 89.252 o
19 7 22 23.123 18.381 2.389 98.567 o
19 7 23 32.852 32.890 2.821 66.899 o
19 7 24 1.469 1.406 2.118 275.227 o
19 7 25 4.601 3.380 1.991 248.369 o
19 7 26 2.354 -0.212 5.226 49.745 o
19 9 1 81.810 77.444 3.007 34.311 o
19 9 2 347.614 345.742 9.250 6.190 o
19 9 3 565.965 597.117 14.899 3.039 o
19 9 4 1733.910 1853.500 43.410 0.519 o
19 9 5 358.370 390.127 10.300 5.469 o
19 9 6 0.005 -1.042 4.828 59.585 o
19 9 7 6.707 6.056 1.575 277.499 o
19 9 8 400.770 401.088 10.596 5.080 o
19 9 9 27.544 25.445 1.880 99.276 o
19 9 10 0.029 -0.542 4.820 59.779 o
19 9 11 5.736 4.608 1.872 248.572 o
19 9 12 195.534 193.810 6.099 12.161 o
19 9 13 5.891 5.641 2.135 203.848 o
19 9 14 40.346 38.608 2.753 60.172 o
19 9 15 0.369 -0.525 5.192 51.340 o
19 9 16 150.124 154.313 5.472 15.505 o
19 9 17 82.014 79.918 3.541 31.316 o
19 9 18 8.515 10.715 2.143 169.616 o
19 9 19 235.759 226.260 7.894 8.990 o
19 9 20 66.788 69.143 3.990 32.816 o
19 9 21 19.855 16.670 2.312 109.701 o
19 9 22 15.890 11.740 1.838 153.945 o
19 9 23 15.704 7.810 2.092 146.789 o
19 11 1 330.754 354.060 9.859 5.972 o
19 11 2 396.968 451.241 12.841 4.185 o
19 11 3 778.348 831.288 20.371 1.863 o
19 11 4 14.294 15.399 2.770 103.839 o
19 11 5 25.679 28.816 2.329 87.719 o
19 11 6 56.885 55.769 3.049 44.285 o
19 11 7 195.045 199.087 6.683 11.361 o
19 11 8 7.165 6.709 2.338 169.559 o
19 11 9 4.788 4.574 2.499 171.964 o
19 11 10 4.481 5.133 2.499 172.115 o
19 11 11 29.891 29.858 4.540 43.066 o
19 11 12 5.483 3.007 3.219 114.129 o
19 11 13 69.840 69.389 3.490 35.235 o
19 11 14 6.042 7.437 1.957 218.456 o
19 11 15 114.309 119.000 4.718 20.507 o
19 11 16 16.548 19.406 3.414 75.233 o
19 11 17 3.337 4.811 1.974 258.025 o
19 11 18 49.248 39.684 2.965 51.910 o
19 11 19 115.436 100.941 4.540 21.703 o
19 13 1 8.630 11.884 1.872 190.739 o
19 13 2 128.421 143.809 5.074 17.755 o
19 13 3 43.400 51.822 3.210 49.025 o
19 13 4 151.508 150.814 6.107 14.343 o
19 13 5 1.543 3.498 2.448 202.919 o
19 13 6 1.207 1.804 1.855 348.341 o
19 13 7 1.358 5.158 2.702 166.927 o
19 13 8 102.829 114.409 6.116 17.530 o
19 13 9 134.591 137.838 6.742 14.060 o
19 13 10 90.970 100.678 5.328 21.275 o
19 13 11 178.049 188.795 7.107 11.368 o
19 13 12 367.682 370.916 13.188 4.317 o
19 13 13 166.171 171.262 6.556 12.725 o
19 13 14 219.087 214.825 7.479 9.775 o
20 0 0 51.987 161.114 8.724 12.546 o
20 0 2 3558.550 3492.300 78.935 0.173 o
20 0 4 38.549 33.077 1.499 83.858 o
20 0 6 2629.490 2570.890 58.496 0.298 o
20 0 8 144.702 147.215 4.616 17.678 o
20 0 10 3498.320 3345.010 77.063 0.181 o
20 0 12 7728.640 7616.430 187.415 0.035 o
20 0 14 436.099 452.969 11.969 4.322 o
20 0 16 388.999 383.317 10.088 5.401 o
20 0 18 84.304 81.739 3.549 30.692 o
20 0 20 15.794 32.958 2.905 82.595 o
20 0 22 207.740 223.388 7.852 9.519 o
20 0 24 11.141 5.065 2.499 141.901 o
20 0 26 26.104 24.886 3.109 70.610 o
20 0 28 47.097 40.615 8.453 15.609 o
20 2 0 4574.260 4502.640 101.526 0.109 o
20 2 1 57.419 50.246 1.813 56.076 o
20 2 2 67.964 60.394 1.855 47.874 o
20 2 3 2303.400 2250.760 50.847 0.381 o
20 2 4 727.038 705.427 16.780 2.401 o
20 2 5 3806.530 3674.660 83.297 0.157 o
20 2 6 3422.250 3297.220 74.480 0.192 o
20 2 7 299.443 288.644 7.047 8.290 o
20 2 8 632.020 599.675 14.120 3.062 o
20 2 9 54.882 53.558 1.923 55.669 o
20 2 10 537.918 503.824 12.333 3.796 o
20 2 11 45.258 46.155 1.847 65.575 o
20 2 12 102.083 100.323 3.092 28.150 o
20 2 13 514.563 505.408 13.171 3.646 o
20 2 14 104.634 97.570 2.871 28.735 o
20 2 15 72.318 73.345 2.406 40.617 o
20 2 16 126.666 126.403 3.735 21.814 o
20 2 17 6.787 9.427 1.237 307.930 o
20 2 18 451.441 453.197 11.376 4.454 o
20 2 19 166.100 160.657 4.820 15.790 o
20 2 20 23.894 25.631 1.889 106.048 o
20 2 21 23.877 20.863 1.965 108.797 o
20 2 22 10.722 9.368 1.796 192.403 o
20 2 23 4.625 2.295 1.660 326.651 o
20 2 24 148.481 148.223 5.158 16.340 o
20 2 25 13.209 15.687 2.033 144.794 o
20 2 26 48.390 48.255 2.880 51.145 o
20 2 27 183.581 185.907 7.733 10.477 o
20 2 28 285.385 282.842 10.452 6.242 o
20 2 29 1.531 3.015 2.295 229.349 o
20 4 0 2633.910 2609.800 60.029 0.286 o
20 4 1 4669.960 4561.660 103.253 0.105 o
20 4 2 83.061 84.483 3.049 33.078 o
20 4 3 1979.880 1951.720 44.469 0.484 o
20 4 4 413.690 408.499 9.953 5.246 o
20 4 5 827.459 797.042 18.652 2.020 o
20 4 6 9.632 8.513 0.805 326.960 o
20 4 7 177.215 158.802 4.328 16.116 o
20 4 8 1.736 12.646 1.304 366.461 o
20 4 9 2.080 2.490 0.686 1042.530 o
20 4 10 52.133 52.660 1.957 57.287 o
20 4 11 295.413 282.469 7.047 8.387 o
20 4 12 239.996 234.315 6.531 10.134 o
20 4 13 4.956 5.353 0.881 504.305 o
20 4 14 781.516 763.551 17.754 2.182 o
20 4 15 4.278 2.533 1.084 531.728 o
20 4 16 47.272 47.282 2.143 60.293 o
20 4 17 112.717 111.995 3.651 24.175 o
20 4 18 0.125 -1.872 5.125 52.828 o
20 4 19 91.493 90.031 3.295 29.873 o
20 4 20 458.506 468.130 11.926 4.225 o
20 4 21 532.910 544.889 14.018 3.349 o
20 4 22 331.963 331.563 11.071 5.443 o
20 4 23 122.874 129.689 4.735 19.407 o
20 4 24 13.351 15.839 2.185 134.951 o
20 4 25 171.811 163.943 7.301 11.574 o
20 4 26 75.164 74.980 4.820 26.407 o
20 4 27 3.802 3.439 2.863 144.279 o
20 4 28 13.492 12.028 2.423 127.112 o
20 6 0 439.643 431.987 13.781 3.794 o
20 6 1 1061.690 1019.810 25.242 1.285 o
20 6 2 323.828 311.895 8.106 7.182 o
20 6 3 293.159 280.944 7.157 8.350 o
20 6 4 34.662 36.550 1.398 88.422 o
20 6 5 536.524 523.560 12.409 3.752 o
20 6 6 170.143 171.795 4.633 15.648 o
20 6 7 462.660 453.561 10.715 4.623 o
20 6 8 564.855 552.520 13.392 3.407 o
20 6 9 1255.890 1209.880 29.392 0.994 o
20 6 10 7.994 7.056 1.025 344.045 o
20 6 11 154.585 147.435 4.252 17.808 o
20 6 12 20.985 22.040 1.542 130.022 o
20 6 13 1463.530 1457.700 34.703 0.753 o
20 6 14 375.634 374.482 9.538 5.752 o
20 6 15 178.829 181.333 5.269 14.080 o
20 6 16 23.397 22.285 1.711 116.791 o
20 6 17 137.056 135.314 4.913 17.856 o
20 6 18 124.616 118.974 4.176 21.163 o
20 6 19 0.646 -1.135 4.693 62.604 o
20 6 20 36.956 38.379 2.473 67.072 o
20 6 21 0.199 -1.050 5.497 45.886 o
20 6 22 1.401 2.643 1.601 424.996 o
20 6 23 76.320 70.312 3.718 32.385 o
20 6 24 23.715 21.184 2.346 96.391 o
20 6 25 19.846 20.049 3.083 80.487 o
20 6 26 19.697 19.829 3.447 70.981 o
20 8 0 468.378 473.128 17.466 2.806 o
20 8 1 53.278 57.666 2.439 50.837 o
20 8 2 568.598 579.388 14.095 3.216 o
20 8 3 13.876 15.441 1.796 157.373 o
20 8 4 29.426 31.899 2.575 75.423 o
20 8 5 363.657 366.080 9.233 6.005 o
20 8 6 1101.370 1115.230 26.487 1.185 o
20 8 7 381.091 380.395 10.063 5.467 o
20 8 8 1316.400 1319.200 32.052 0.870 o
20 8 9 0.738 -2.092 5.269 49.699 o
20 8 10 39.362 37.227 2.770 61.080 o
20 8 11 5.972 2.389 2.007 235.936 o
20 8 12 0.317 -1.974 5.463 46.409 o
20 8 13 33.657 31.518 2.219 78.197 o
20 8 14 113.288 121.346 4.472 21.201 o
20 8 15 495.526 497.429 13.078 3.733 o
20 8 16 87.243 85.745 3.727 29.029 o
20 8 17 58.681 58.640 3.134 42.432 o
20 8 18 31.839 33.644 2.490 73.715 o
20 8 19 154.143 156.464 5.751 14.764 o
20 8 20 40.031 37.659 2.973 57.542 o
20 8 21 5.625 6.022 2.414 172.205 o
20 8 22 25.215 24.496 2.499 86.977 o
20 8 23 1.505 2.473 1.999 295.138 o
20 8 24 0.137 -1.982 7.844 22.565 o
20 10 0 4947.390 5174.300 140.574 0.062 o
20 10 1 6.838 37.354 4.743 47.701 o
20 10 2 712.746 748.473 19.558 2.038 o
20 10 3 132.653 145.055 4.845 17.980 o
20 10 4 114.475 121.219 4.311 21.569 o
20 10 5 189.263 202.788 6.158 12.134 o
20 10 6 0.700 1.525 2.380 229.815 o
20 10 7 0.003 -2.160 7.666 23.638 o
20 10 8 41.306 40.285 3.109 54.177 o
20 10 9 60.878 65.721 3.642 36.863 o
20 10 10 85.699 84.051 4.066 27.858 o
20 10 11 0.839 0.432 1.982 330.584 o
20 10 12 8.085 8.123 2.355 159.775 o
20 10 13 0.140 0.373 2.194 283.624 o
20 10 14 32.621 32.543 2.397 75.294 o
20 10 15 4.215 3.532 1.728 306.230 o
20 10 16 32.330 29.248 2.287 79.704 o
20 10 17 19.233 18.110 1.991 122.896 o
20 10 18 14.982 15.738 1.965 141.891 o
20 10 19 4.989 0.076 1.635 349.415 o
20 10 20 3.703 3.117 1.855 289.110 o
20 10 21 17.855 17.093 3.109 84.115 o
20 12 0 18.903 19.287 2.939 86.563 o
20 12 1 120.609 127.733 4.574 20.068 o
20 12 2 48.081 53.439 2.871 50.134 o
20 12 3 51.936 55.667 2.871 47.889 o
20 12 4 2.189 10.173 2.177 209.686 o
20 12 5 16.358 15.611 2.050 132.665 o
20 12 6 258.259 254.966 7.759 8.556 o
20 12 7 317.356 327.497 10.656 5.749 o
20 12 8 42.626 54.083 3.685 43.823 o
20 12 9 2.710 5.811 2.448 186.509 o
20 12 10 1.007 -1.914 6.649 31.233 o
20 12 11 90.229 92.284 4.667 24.205 o
20 12 12 0.052 2.406 2.821 167.738 o
20 12 13 0.989 -2.414 5.701 42.410 o
20 12 14 30.989 26.986 2.787 71.900 o
20 12 15 53.217 55.261 3.600 40.853 o
20 12 16 287.582 269.382 9.165 7.086 o
20 12 17 53.432 57.708 3.456 41.636 o
20 14 0 0.007 11.164 2.956 136.353 o
20 14 1 68.687 69.736 3.447 35.734 o
20 14 2 17.581 20.600 2.253 112.827 o
20 14 3 8.763 12.782 2.075 168.656 o
20 14 4 17.403 17.474 2.151 121.727 o
20 14 5 1.257 1.135 2.270 246.906 o
20 14 6 0.106 4.388 2.168 262.190 o
20 14 7 15.890 21.362 4.269 55.299 o
20 14 8 71.792 80.392 4.616 27.501 o
20 14 9 178.742 184.662 7.488 10.905 o
21 1 1 688.269 682.811 15.755 2.617 o
21 1 2 192.000 193.065 4.870 13.931 o
21 1 3 1308.120 1293.620 29.782 0.958 o
21 1 4 797.990 774.359 17.813 2.153 o
21 1 5 1.957 4.134 0.703 903.794 o
21 1 6 3319.950 3177.900 71.718 0.205 o
21 1 7 3228.210 3162.230 71.405 0.208 o
21 1 8 2750.470 2661.070 60.410 0.280 o
21 1 9 382.102 366.292 8.979 5.993 o
21 1 10 136.035 125.514 3.642 21.255 o
21 1 11 332.660 323.288 8.047 7.071 o
21 1 12 25.632 20.837 1.415 122.277 o
21 1 13 338.998 326.405 8.165 6.927 o
21 1 14 521.681 522.103 12.562 3.758 o
21 1 15 1089.160 1101.800 25.902 1.223 o
21 1 16 570.920 584.327 13.968 3.232 o
21 1 17 49.194 52.618 2.253 56.188 o
21 1 18 35.518 34.593 1.940 79.436 o
21 1 19 52.016 52.431 2.499 52.216 o
21 1 20 165.228 166.806 5.125 15.166 o
21 1 21 143.284 150.230 5.150 16.574 o
21 1 22 8.147 5.048 1.635 255.403 o
21 1 23 6.313 2.465 1.770 272.915 o
21 1 24 0.482 -0.347 6.099 37.221 o
21 1 25 9.556 7.174 2.456 147.122 o
21 1 26 62.486 60.851 3.151 40.702 o
21 1 27 86.262 76.623 4.286 27.304 o
21 1 28 43.437 40.276 3.541 47.789 o
21 1 29 38.649 37.473 3.803 47.279 o
21 3 1 3346.560 3294.080 74.260 0.194 o
21 3 2 25.769 24.979 1.152 123.358 o
21 3 3 145.054 145.851 3.862 19.267 o
21 3 4 833.861 814.822 18.880 1.982 o
21 3 5 58.876 56.260 1.897 52.910 o
21 3 6 897.433 887.150 21.074 1.698 o
21 3 7 64.057 66.340 2.177 46.198 o
21 3 8 531.357 500.064 11.858 3.945 o
21 3 9 312.228 313.013 7.750 7.518 o
21 3 10 371.008 352.299 8.911 6.157 o
21 3 11 130.300 128.343 3.583 21.779 o
21 3 12 52.383 50.272 1.753 59.754 o
21 3 13 195.727 193.649 4.938 13.693 o
21 3 14 14.872 11.553 1.143 208.462 o
21 3 15 0.415 -0.601 3.769 97.033 o
21 3 16 40.156 36.922 1.923 73.362 o
21 3 17 2.477 0.457 1.160 678.349 o
21 3 18 6.354 5.252 1.728 261.423 o
21 3 19 27.557 25.326 1.982 96.646 o
21 3 20 138.818 140.667 4.430 18.655 o
21 3 21 466.067 475.423 13.959 3.612 o
21 3 22 86.712 87.685 4.345 26.230 o
21 3 23 215.862 220.669 8.436 8.833 o
21 3 24 350.328 358.279 10.817 5.377 o
21 3 25 1.953 8.309 2.194 217.180 o
21 3 26 184.024 170.982 7.962 10.343 o
21 3 27 6.625 9.241 2.583 144.851 o
21 3 28 0.465 -0.313 7.716 23.281 o
21 5 1 125.713 115.993 3.456 23.137 o
21 5 2 465.480 448.589 11.240 4.451 o
21 5 3 419.636 409.270 10.105 5.152 o
21 5 4 379.127 369.146 9.394 5.812 o
21 5 5 2091.550 2038.090 47.188 0.437 o
21 5 6 3.848 5.269 1.110 477.144 o
21 5 7 824.936 807.342 18.846 1.996 o
21 5 8 144.610 148.231 3.922 19.092 o
21 5 9 442.007 438.713 10.402 4.857 o
21 5 10 720.269 714.423 16.559 2.435 o
21 5 11 24.067 19.329 1.347 131.420 o
21 5 12 0.002 -0.957 3.210 134.775 o
21 5 13 6.432 3.608 0.957 455.306 o
21 5 14 67.940 64.823 2.355 43.829 o
21 5 15 2.888 0.398 1.110 683.907 o
21 5 16 281.569 284.138 7.471 8.257 o
21 5 17 746.385 748.008 18.728 2.106 o
21 5 18 430.251 432.479 11.130 4.668 o
21 5 19 91.315 86.787 3.464 29.448 o
21 5 20 10.314 8.242 1.770 201.992 o
21 5 21 3.759 2.253 1.626 355.168 o
21 5 22 137.657 139.888 5.184 17.087 o
21 5 23 0.200 -0.246 5.633 43.708 o
21 5 24 0.881 -0.508 9.046 16.926 o
21 5 25 21.994 28.901 2.990 75.485 o
21 5 26 41.956 43.182 3.651 46.533 o
21 5 27 85.148 79.672 4.947 24.335 o
21 7 1 299.262 317.020 8.038 7.455 o
21 7 2 1141.500 1137.180 26.216 1.184 o
21 7 3 348.209 345.446 8.606 6.520 o
21 7 4 41.466 41.454 2.101 67.487 o
21 7 5 23.120 23.073 1.474 124.373 o
21 7 6 955.439 951.668 22.040 1.566 o
21 7 7 77.297 119.923 5.946 19.510 o
21 7 8 459.854 461.117 11.697 4.304 o
21 7 9 100.209 104.134 3.405 27.030 o
21 7 10 395.755 386.866 11.054 4.961 o
21 7 11 1464.200 1473.290 34.593 0.755 o
21 7 12 77.552 80.985 3.456 32.506 o
21 7 13 357.613 364.165 10.859 5.301 o
21 7 14 255.352 251.451 7.276 9.030 o
21 7 15 8.933 8.428 1.796 209.406 o
21 7 16 41.177 36.863 2.346 66.144 o
21 7 17 11.055 12.401 2.041 160.737 o
21 7 18 0.698 2.694 2.389 222.768 o
21 7 19 96.837 102.068 4.201 24.679 o
21 7 20 0.002 -3.803 6.183 36.330 o
21 7 21 0.751 6.370 2.346 212.880 o
21 7 22 0.299 -2.931 5.675 43.025 o
21 7 23 43.037 43.148 3.253 50.732 o
21 7 24 4.361 6.607 2.558 162.839 o
21 7 25 0.405 1.991 2.118 286.586 o
21 9 1 5.165 5.328 1.550 313.424 o
21 9 2 9.225 11.139 2.406 144.349 o
21 9 3 373.033 459.745 12.892 4.238 o
21 9 4 3161.400 3276.580 77.563 0.183 o
21 9 5 213.049 239.702 6.895 10.257 o
21 9 6 645.102 694.450 17.703 2.374 o
21 9 7 1.518 -0.661 5.455 46.072 o
21 9 8 58.530 55.159 2.533 48.176 o
21 9 9 0.470 10.164 3.236 116.643 o
21 9 10 116.987 113.028 4.760 20.410 o
21 9 11 1.994 -0.491 6.590 31.610 o
21 9 12 0.905 -1.542 6.751 30.323 o
21 9 13 1.991 -2.168 5.040 53.598 o
21 9 14 5.204 2.634 1.804 280.886 o
21 9 15 13.615 11.858 2.143 143.774 o
21 9 16 2.430 1.821 1.660 383.519 o
21 9 17 62.391 65.950 3.778 35.514 o
21 9 18 75.691 75.886 3.600 32.614 o
21 9 19 148.544 145.012 5.489 15.763 o
21 9 20 3.817 6.725 2.050 229.114 o
21 9 21 21.411 24.013 2.312 99.067 o
21 9 22 3.582 2.617 2.482 187.034 o
21 9 23 13.522 11.240 2.033 152.691 o
21 11 1 0.108 7.572 2.050 266.571 o
21 11 2 977.698 1002.000 24.539 1.365 o
21 11 3 720.435 764.440 20.185 1.953 o
21 11 4 282.349 304.695 8.530 7.382 o
21 11 5 23.184 25.106 2.346 93.966 o
21 11 6 126.229 133.315 4.735 19.043 o
21 11 7 44.124 43.097 2.897 54.538 o
21 11 8 85.674 90.074 4.684 24.779 o
21 11 9 26.220 27.063 2.897 74.227 o
21 11 10 10.898 13.485 3.109 97.557 o
21 11 11 0.154 -1.279 5.980 38.799 o
21 11 12 5.601 6.149 2.177 198.790 o
21 11 13 3.081 3.092 2.033 260.533 o
21 11 14 18.951 13.265 2.880 93.029 o
21 11 15 0.001 1.321 1.906 365.195 o
21 11 16 30.180 27.088 2.694 74.635 o
21 11 17 0.194 -0.466 5.014 55.132 o
21 11 18 24.712 22.201 2.634 85.551 o
21 11 19 172.591 162.216 6.869 12.199 o
21 13 1 0.885 0.085 1.770 411.670 o
21 13 2 22.200 26.826 2.787 81.656 o
21 13 3 49.602 49.399 2.880 50.282 o
21 13 4 74.297 75.149 3.973 30.902 o
21 13 5 6.210 6.785 2.092 202.299 o
21 13 6 92.636 89.549 5.438 21.223 o
21 13 7 0.133 -3.854 5.853 40.506 o
21 13 8 16.008 18.110 2.677 101.637 o
21 13 9 89.153 87.007 4.879 23.772 o
21 13 10 53.648 48.281 3.693 40.998 o
21 13 11 85.761 80.646 4.362 26.749 o
21 13 12 122.524 126.420 5.489 17.637 o
21 13 13 80.755 81.231 5.446 22.650 o
22 0 0 1315.080 1421.270 37.541 0.696 o
22 0 2 55.329 56.523 2.118 52.929 o
22 0 4 1887.910 1888.480 43.089 0.513 o
22 0 6 91.782 86.711 3.414 29.596 o
22 0 8 11.155 11.130 1.355 225.037 o
22 0 10 578.465 566.785 14.713 3.082 o
22 0 12 2643.760 2662.610 60.919 0.279 o
22 0 14 819.073 827.561 19.804 1.892 o
22 0 16 31.455 30.993 3.541 56.163 o
22 0 18 50.778 51.983 3.143 46.532 o
22 0 20 20.604 14.315 2.998 85.772 o
22 0 22 67.194 85.822 4.481 28.474 o
22 0 24 54.652 41.683 4.921 31.669 o
22 0 26 50.159 49.670 4.930 31.703 o
22 0 28 41.988 42.513 8.741 14.959 o
22 2 0 22.891 22.590 1.423 127.449 o
22 2 1 1399.160 1395.910 31.738 0.860 o
22 2 2 401.332 389.949 9.326 5.630 o
22 2 3 152.273 156.464 4.134 17.902 o
22 2 4 1799.780 1721.890 39.243 0.595 o
22 2 5 1693.760 1669.340 38.040 0.632 o
22 2 6 1084.940 1048.050 24.225 1.333 o
22 2 7 1.170 1.118 0.695 1493.050 o
22 2 8 0.353 1.626 0.627 1998.600 o
22 2 9 145.784 141.345 3.862 19.376 o
22 2 10 31.972 30.078 1.652 92.974 o
22 2 11 145.183 139.778 3.990 19.207 o
22 2 12 8.187 7.098 1.042 336.505 o
22 2 13 161.995 155.617 4.091 17.425 o
22 2 14 58.640 56.895 2.033 51.817 o
22 2 15 5.540 4.049 1.203 407.662 o
22 2 16 1.048 2.541 1.135 735.351 o
22 2 17 629.790 632.565 15.204 2.837 o
22 2 18 198.538 201.052 5.777 12.383 o
22 2 19 185.275 189.812 5.717 13.050 o
22 2 20 64.797 62.731 3.143 39.772 o
22 2 21 94.565 85.754 3.600 28.437 o
22 2 22 66.722 64.239 3.109 39.222 o
22 2 23 11.788 7.649 1.948 177.093 o
22 2 24 44.629 46.299 2.888 53.486 o
22 2 25 32.248 33.602 2.643 70.413 o
22 2 26 55.460 55.743 3.193 43.559 o
22 2 27 155.034 159.742 8.564 10.289 o
22 2 28 51.009 48.349 3.718 41.602 o
22 4 0 1304.510 1288.200 30.603 0.927 o
22 4 1 708.310 700.811 16.559 2.458 o
22 4 2 41.935 38.599 1.457 76.989 o
22 4 3 332.997 320.162 8.004 7.108 o
22 4 4 458.323 447.768 10.808 4.623 o
22 4 5 32.769 30.205 1.372 97.008 o
22 4 6 86.899 79.528 2.617 34.811 o
22 4 7 2.863 2.380 0.669 927.269 o
22 4 8 44.660 40.014 1.533 72.475 o
22 4 9 51.213 46.960 1.736 61.877 o
22 4 10 247.136 240.295 5.963 10.467 o
22 4 11 25.490 22.929 1.203 125.812 o
22 4 12 40.397 37.541 1.533 78.341 o
22 4 13 79.805 75.259 2.626 37.019 o
22 4 14 9.505 6.488 1.127 303.655 o
22 4 15 19.793 16.161 1.533 144.946 o
22 4 16 33.264 29.172 2.118 82.121 o
22 4 17 0.129 -1.957 4.549 67.029 o
22 4 18 198.139 195.953 5.633 12.657 o
22 4 19 91.389 91.429 3.397 29.345 o
22 4 20 944.723 959.978 23.632 1.450 o
22 4 21 134.979 132.070 4.362 19.372 o
22 4 22 93.795 97.087 3.998 26.130 o
22 4 23 30.733 35.889 3.346 58.265 o
22 4 24 23.719 25.487 3.388 66.317 o
22 4 25 95.976 96.189 4.269 24.868 o
22 4 26 58.647 56.997 5.353 27.052 o
22 4 27 6.127 6.937 3.303 103.660 o
22 6 0 344.003 336.256 9.131 6.316 o
22 6 1 231.262 225.514 5.955 10.995 o
22 6 2 635.869 613.456 14.603 2.952 o
22 6 3 359.492 363.124 8.708 6.304 o
22 6 4 18.962 19.270 1.050 162.957 o
22 6 5 14.331 13.747 1.245 197.013 o
22 6 6 2.452 2.101 0.923 789.297 o
22 6 7 84.528 77.512 2.812 34.663 o
22 6 8 708.950 689.986 16.712 2.442 o
22 6 9 701.355 689.206 16.094 2.543 o
22 6 10 7.209 8.479 1.313 296.071 o
22 6 11 141.050 137.770 4.371 18.734 o
22 6 12 20.777 18.254 1.542 137.027 o
22 6 13 285.217 288.779 7.598 8.087 o
22 6 14 473.484 465.225 11.621 4.269 o
22 6 15 252.413 244.090 6.725 9.625 o
22 6 16 0.723 1.957 1.296 655.076 o
22 6 17 84.328 86.321 4.023 28.086 o
22 6 18 180.217 180.715 5.692 13.410 o
22 6 19 6.325 2.694 1.635 298.017 o
22 6 20 3.570 1.160 2.084 256.409 o
22 6 21 102.662 102.466 4.100 24.357 o
22 6 22 8.465 7.572 1.686 230.835 o
22 6 23 32.230 33.644 2.871 66.181 o
22 6 24 0.690 2.863 2.660 182.200 o
22 6 25 2.602 4.921 2.448 190.164 o
22 6 26 27.757 30.798 3.303 62.794 o
22 8 0 34.140 35.855 2.719 66.391 o
22 8 1 9.085 7.911 2.126 175.803 o
22 8 2 30.432 30.849 2.245 81.951 o
22 8 3 281.976 282.859 7.437 8.285 o
22 8 4 147.729 144.131 4.345 18.148 o
22 8 5 13.522 11.562 1.728 173.799 o
22 8 6 76.836 78.800 2.956 35.569 o
22 8 7 777.281 795.306 19.710 1.947 o
22 8 8 291.343 291.439 8.064 7.671 o
22 8 9 9.392 6.717 2.007 189.357 o
22 8 10 12.969 8.428 2.007 163.690 o
22 8 11 5.677 0.830 1.559 346.577 o
22 8 12 2.872 -3.380 4.828 57.745 o
22 8 13 89.456 90.548 3.718 28.348 o
22 8 14 582.866 593.983 15.255 2.942 o
22 8 15 396.165 401.816 10.952 4.962 o
22 8 16 290.590 293.226 8.538 7.350 o
22 8 17 160.018 157.599 5.472 14.991 o
22 8 18 3.934 7.208 2.058 224.391 o
22 8 19 96.157 100.119 4.422 24.054 o
22 8 20 0.007 -2.262 5.853 40.545 o
22 8 21 4.655 0.923 1.906 280.161 o
22 8 22 0.204 3.659 2.151 269.422 o
22 8 23 5.432 3.507 2.397 182.565 o
22 8 24 0.273 -1.711 6.581 32.016 o
22 10 0 1226.610 1296.280 37.871 0.704 o
22 10 1 0.063 13.459 3.109 121.591 o
22 10 2 201.425 217.374 6.522 11.175 o
22 10 3 57.853 60.461 2.998 43.508 o
22 10 4 5.728 8.530 1.736 247.800 o
22 10 5 5.474 9.876 2.245 179.519 o
22 10 6 58.029 62.833 3.786 36.916 o
22 10 7 32.551 33.822 2.287 76.824 o
22 10 8 6.410 4.074 1.889 241.267 o
22 10 9 17.933 15.475 2.228 119.509 o
22 10 10 10.862 8.318 3.532 84.849 o
22 10 11 26.180 23.666 2.592 83.741 o
22 10 12 44.408 47.341 3.388 47.594 o
22 10 13 110.867 113.147 5.497 18.767 o
22 10 14 39.611 41.200 2.982 56.598 o
22 10 15 48.189 50.339 3.049 48.939 o
22 10 16 10.285 12.951 2.643 122.594 o
22 10 17 28.057 28.909 2.711 75.545 o
22 10 18 0.598 -1.008 5.252 50.084 o
22 10 19 0.013 -3.846 5.141 52.539 o
22 10 20 0.695 -1.609 5.489 45.833 o
22 10 21 6.744 10.029 2.389 158.675 o
22 12 0 27.192 25.174 4.591 44.229 o
22 12 1 6.755 10.427 1.923 204.276 o
22 12 2 111.306 113.579 4.218 22.491 o
22 12 3 41.099 42.657 3.092 53.861 o
22 12 4 6.021 5.929 1.728 261.353 o
22 12 5 1.101 0.051 1.762 409.052 o
22 12 6 326.001 340.211 11.672 5.175 o
22 12 7 85.954 86.812 3.930 28.228 o
22 12 8 40.104 46.722 3.591 47.247 o
22 12 9 2.885 1.923 2.389 207.247 o
22 12 10 1.254 -1.084 5.963 38.710 o
22 12 11 0.002 2.685 2.084 296.159 o
22 12 12 5.127 6.556 2.507 164.097 o
22 12 13 12.496 10.503 2.677 118.047 o
22 12 14 6.834 4.582 1.940 226.677 o
22 12 15 41.291 35.923 2.982 57.181 o
22 12 16 151.959 142.522 6.548 13.693 o
22 14 0 125.655 127.563 6.912 14.264 o
22 14 1 8.431 11.198 1.830 198.861 o
22 14 2 46.801 48.484 2.871 51.975 o
22 14 3 0.797 3.566 2.541 194.936 o
22 14 4 0.022 -2.516 6.395 33.959 o
22 14 5 0.477 3.668 2.295 236.724 o
22 14 6 1.648 -0.034 7.725 23.111 o
22 14 7 6.087 9.233 2.617 144.314 o
22 14 8 17.509 14.154 2.363 116.110 o
23 1 1 7.269 8.835 0.652 402.032 o
23 1 2 849.684 839.962 19.329 1.912 o
23 1 3 1854.590 1750.320 39.828 0.578 o
23 1 4 3404.870 3284.240 74.310 0.193 o
23 1 5 608.736 601.928 14.103 3.109 o
23 1 6 359.060 336.273 8.182 6.689 o
23 1 7 23.413 22.192 1.169 134.541 o
23 1 8 634.929 624.036 14.882 2.893 o
23 1 9 798.676 773.554 18.237 2.103 o
23 1 10 512.015 503.359 12.189 3.912 o
23 1 11 208.329 200.950 5.345 12.630 o
23 1 12 319.269 311.836 8.775 6.827 o
23 1 13 298.690 299.647 7.488 7.926 o
23 1 14 50.684 57.666 2.634 50.266 o
23 1 15 766.473 775.358 18.288 2.127 o
23 1 16 374.594 379.124 9.555 5.736 o
23 1 17 24.086 23.598 1.847 109.154 o
23 1 18 4.100 2.295 1.465 396.046 o
23 1 19 24.256 23.116 2.143 100.005 o
23 1 20 0.004 -0.720 5.311 49.245 o
23 1 21 31.311 31.577 2.228 80.769 o
23 1 22 4.768 4.286 2.151 216.360 o
23 1 23 48.904 46.960 2.846 51.580 o
23 1 24 59.318 63.934 3.253 40.435 o
23 1 25 144.992 145.266 5.116 16.684 o
23 1 26 0.075 -2.219 6.548 32.386 o
23 1 27 8.015 6.971 1.880 213.131 o
23 1 28 0.398 -6.014 5.989 38.621 o
23 3 1 14.894 17.068 0.856 203.985 o
23 3 2 1842.570 1759.650 40.107 0.573 o
23 3 3 464.174 443.185 10.690 4.647 o
23 3 4 38.351 34.152 1.448 84.169 o
23 3 5 57.905 51.296 1.847 55.210 o
23 3 6 145.347 139.235 3.727 19.768 o
23 3 7 112.809 110.589 3.227 25.541 o
23 3 8 348.562 332.893 8.140 6.822 o
23 3 9 803.595 756.368 18.465 2.080 o
23 3 10 176.099 164.037 4.371 15.973 o
23 3 11 1.834 1.287 0.703 1222.340 o
23 3 12 41.460 43.241 1.609 73.141 o
23 3 13 12.150 10.825 1.279 224.390 o
23 3 14 2.818 2.304 0.839 801.979 o
23 3 15 6.566 4.582 1.067 404.403 o
23 3 16 173.491 171.685 4.701 15.386 o
23 3 17 14.945 10.715 1.211 206.304 o
23 3 18 11.617 11.901 2.058 157.985 o
23 3 19 122.943 127.097 4.472 20.180 o
23 3 20 59.525 58.556 2.897 44.076 o
23 3 21 157.289 152.034 5.192 15.747 o
23 3 22 1.773 2.295 1.940 307.352 o
23 3 23 190.756 190.049 6.556 11.749 o
23 3 24 226.493 236.661 7.352 9.570 o
23 3 25 54.080 51.534 3.693 40.357 o
23 3 26 1.024 -2.177 6.514 32.535 o
23 3 27 111.090 111.233 5.404 19.079 o
23 3 28 15.560 17.398 2.626 105.322 o
23 5 1 190.891 181.689 5.252 13.652 o
23 5 2 343.978 331.885 8.267 6.799 o
23 5 3 91.836 90.345 3.176 30.287 o
23 5 4 547.612 523.120 12.756 3.636 o
23 5 5 748.004 734.438 18.931 2.086 o
23 5 6 131.611 121.117 3.481 22.242 o
23 5 7 487.968 479.506 11.266 4.297 o
23 5 8 0.737 1.000 0.720 1656.220 o
23 5 9 63.813 63.053 2.084 47.609 o
23 5 10 289.380 283.680 7.013 8.487 o
23 5 11 16.595 14.637 1.084 188.239 o
23 5 12 0.769 -1.287 3.600 105.563 o
23 5 13 117.127 113.884 3.608 23.718 o
23 5 14 60.619 59.106 2.355 47.855 o
23 5 15 0.022 -3.524 4.438 70.490 o
23 5 16 129.221 122.651 4.015 21.039 o
23 5 17 310.683 308.388 8.326 7.198 o
23 5 18 219.523 229.894 7.945 9.173 o
23 5 19 108.751 104.439 3.930 24.143 o
23 5 20 25.380 25.013 2.058 98.703 o
23 5 21 1.894 0.966 1.652 415.384 o
23 5 22 44.560 45.867 2.821 54.453 o
23 5 23 2.863 4.422 3.905 83.866 o
23 5 24 4.677 5.514 2.499 170.004 o
23 5 25 0.062 3.973 2.389 222.731 o
23 5 26 51.465 47.180 3.558 43.159 o
23 5 27 0.404 2.600 4.650 62.949 o
23 7 1 499.591 508.119 12.206 3.939 o
23 7 2 367.670 382.267 9.495 5.798 o
23 7 3 95.589 103.169 3.642 26.860 o
23 7 4 118.609 116.069 3.583 23.518 o
23 7 5 96.918 91.547 3.058 29.796 o
23 7 6 81.817 81.205 2.846 34.694 o
23 7 7 416.874 409.482 10.308 5.088 o
23 7 8 119.122 122.015 4.582 20.383 o
23 7 9 0.018 -1.330 3.930 89.898 o
23 7 10 0.495 -1.016 3.854 92.717 o
23 7 11 665.644 677.610 17.601 2.375 o
23 7 12 182.429 181.774 5.624 13.415 o
23 7 13 386.041 390.610 10.393 5.269 o
23 7 14 132.798 139.142 4.760 18.350 o
23 7 15 36.414 35.313 2.355 70.883 o
23 7 16 16.391 13.586 1.923 143.034 o
23 7 17 0.861 2.439 2.016 301.767 o
23 7 18 36.779 34.407 2.880 62.227 o
23 7 19 28.856 26.538 2.550 79.648 o
23 7 20 1.840 2.973 1.999 285.937 o
23 7 21 11.682 11.723 3.092 98.457 o
23 7 22 17.506 12.714 2.880 95.899 o
23 7 23 18.709 14.976 2.414 110.026 o
23 7 24 4.486 3.803 2.626 162.456 o
23 7 25 33.347 21.803 3.956 51.181 o
23 9 1 0.315 -3.846 5.929 39.419 o
23 9 2 3.503 1.457 1.652 363.186 o
23 9 3 271.387 276.862 7.725 8.252 o
23 9 4 206.451 225.320 6.607 10.866 o
23 9 5 42.424 47.256 2.634 57.598 o
23 9 6 291.790 320.492 8.750 7.062 o
23 9 7 1.470 4.379 2.168 245.834 o
23 9 8 2.086 1.050 1.948 310.603 o
23 9 9 23.430 19.406 2.151 105.000 o
23 9 10 121.785 122.634 5.014 19.008 o
23 9 11 1.307 -1.160 5.319 48.510 o
23 9 12 77.769 81.874 4.591 26.693 o
23 9 13 4.408 3.346 1.999 249.289 o
23 9 14 36.633 36.177 3.481 52.734 o
23 9 15 40.016 36.998 2.558 63.853 o
23 9 16 0.799 0.695 1.762 408.427 o
23 9 17 18.582 16.271 2.389 109.911 o
23 9 18 127.996 126.911 4.837 18.890 o
23 9 19 19.830 20.871 2.338 104.285 o
23 9 20 102.054 93.902 4.218 24.487 o
23 9 21 0.089 0.169 1.838 405.752 o
23 9 22 7.400 3.066 2.211 192.843 o
23 11 1 92.246 89.277 3.778 27.774 o
23 11 2 3.855 7.412 2.024 229.300 o
23 11 3 113.529 114.121 4.447 21.569 o
23 11 4 51.894 52.406 2.982 47.549 o
23 11 5 48.262 46.985 3.515 44.776 o
23 11 6 24.523 24.894 2.626 84.220 o
23 11 7 69.249 74.573 3.642 33.851 o
23 11 8 191.738 205.033 6.980 11.004 o
23 11 9 130.918 139.778 6.175 15.306 o
23 11 10 2.069 0.872 2.312 231.645 o
23 11 11 6.190 1.914 2.423 179.904 o
23 11 12 15.864 16.085 2.321 119.866 o
23 11 13 18.156 20.837 2.473 102.647 o
23 11 14 30.227 29.756 2.702 73.044 o
23 11 15 2.933 0.728 2.024 280.468 o
23 11 16 23.750 18.228 2.753 86.231 o
23 11 17 0.001 -0.949 5.057 54.320 o
23 11 18 10.874 8.394 1.957 179.548 o
23 13 1 15.954 14.086 1.897 145.212 o
23 13 2 145.218 149.544 5.404 15.982 o
23 13 3 20.292 21.667 2.177 108.377 o
23 13 4 2.026 -0.745 5.878 39.596 o
23 13 5 0.155 1.084 1.821 397.193 o
23 13 6 0.000 -1.974 7.013 28.239 o
23 13 7 0.004 2.118 2.211 269.043 o
23 13 8 21.462 23.793 2.626 89.307 o
23 13 9 13.790 12.646 2.262 134.447 o
23 13 10 205.046 199.231 7.276 10.425 o
23 13 11 42.171 41.911 3.303 50.833 o
23 13 12 4.706 5.048 2.109 219.708 o
24 0 0 944.687 959.046 25.115 1.349 o
24 0 2 4234.160 4034.860 91.327 0.132 o
24 0 4 2206.380 2148.960 49.289 0.404 o
24 0 6 2074.280 2032.080 47.188 0.438 o
24 0 8 2473.920 2365.790 54.922 0.334 o
24 0 10 219.819 218.679 6.200 11.084 o
24 0 12 624.277 637.681 16.500 2.622 o
24 0 14 62.643 64.519 3.126 40.275 o
24 0 16 1.769 8.089 1.974 257.155 o
24 0 18 57.869 62.045 3.803 36.932 o
24 0 20 257.020 280.292 9.461 7.132 o
24 0 22 76.340 84.898 5.040 24.636 o
24 0 24 132.116 134.348 6.522 14.659 o
24 0 26 2.471 0.025 3.176 129.419 o
24 0 28 0.093 4.549 5.116 51.853 o
24 2 0 4212.080 4127.950 94.487 0.125 o
24 2 1 82.513 82.772 2.643 35.336 o
24 2 2 463.344 443.592 10.562 4.692 o
24 2 3 0.012 -0.102 3.270 129.901 o
24 2 4 127.845 126.030 3.566 22.153 o
24 2 5 877.499 828.323 19.346 1.893 o
24 2 6 0.722 0.898 0.745 1617.240 o
24 2 7 290.825 266.901 6.717 8.808 o
24 2 8 542.490 517.225 12.180 3.801 o
24 2 9 776.506 763.186 17.872 2.173 o
24 2 10 581.538 562.202 13.815 3.266 o
24 2 11 246.333 242.176 6.370 10.083 o
24 2 12 1.536 -0.110 3.117 137.336 o
24 2 13 102.115 102.957 3.117 27.860 o
24 2 14 5.094 3.430 1.076 475.382 o
24 2 15 57.000 56.353 2.338 50.256 o
24 2 16 273.627 277.641 7.344 8.506 o
24 2 17 1.157 5.726 1.787 327.926 o
24 2 18 332.371 343.498 9.004 6.447 o
24 2 19 347.176 351.960 9.411 6.088 o
24 2 20 1.571 -0.017 6.734 30.360 o
24 2 21 5.709 4.472 1.550 311.302 o
24 2 22 4.008 3.253 1.855 283.415 o
24 2 23 103.255 102.601 4.286 23.637 o
24 2 24 124.840 124.616 4.854 19.143 o
24 2 25 30.605 30.713 2.592 74.453 o
24 2 26 0.179 4.032 1.880 338.413 o
24 2 27 5.260 3.591 2.312 193.568 o
24 2 28 0.006 0.805 2.990 153.553 o
24 4 0 42.814 38.896 2.719 58.907 o
24 4 1 11.560 9.444 0.881 277.909 o
24 4 2 1208.130 1175.400 26.995 1.119 o
24 4 3 63.143 65.933 2.160 46.767 o
24 4 4 477.235 461.837 11.215 4.387 o
24 4 5 5.251 4.320 0.703 575.166 o
24 4 6 9.938 10.156 1.127 269.050 o
24 4 7 110.631 108.700 3.032 26.539 o
24 4 8 827.134 815.584 19.600 1.911 o
24 4 9 113.495 111.851 3.100 25.757 o
24 4 10 8.937 10.020 0.966 305.382 o
24 4 11 24.983 25.123 1.508 115.555 o
24 4 12 668.862 667.023 17.517 2.389 o
24 4 13 73.560 69.126 2.363 41.133 o
24 4 14 14.153 13.188 1.237 201.001 o
24 4 15 3.162 1.042 1.016 698.887 o
24 4 16 11.809 7.581 1.364 235.242 o
24 4 17 0.006 -2.092 4.633 64.701 o
24 4 18 14.328 11.672 1.669 173.318 o
24 4 19 0.097 -0.330 6.183 36.306 o
24 4 20 15.106 11.731 2.041 144.591 o
24 4 21 103.270 104.702 4.023 24.428 o
24 4 22 13.549 12.545 2.770 108.412 o
24 4 23 0.811 -0.119 6.759 30.263 o
24 4 24 22.729 26.936 2.990 75.750 o
24 4 25 118.387 116.611 5.387 18.457 o
24 4 26 35.274 32.433 3.896 48.635 o
24 4 27 1.706 5.963 2.312 211.684 o
24 6 0 2049.540 2045.600 48.239 0.426 o
24 6 1 487.980 490.670 11.723 4.142 o
24 6 2 1.431 1.719 0.839 1071.110 o
24 6 3 484.314 477.465 11.367 4.283 o
24 6 4 111.421 109.716 3.066 26.263 o
24 6 5 129.639 131.985 3.617 21.592 o
24 6 6 551.122 546.888 13.341 3.458 o
24 6 7 91.638 90.844 2.871 31.546 o
24 6 8 60.188 57.082 2.355 48.486 o
24 6 9 659.912 659.357 15.518 2.715 o
24 6 10 477.902 470.697 11.410 4.307 o
24 6 11 575.072 576.780 13.900 3.246 o
24 6 12 141.877 142.759 4.786 17.622 o
24 6 13 99.641 96.037 3.329 27.972 o
24 6 14 181.817 183.510 5.345 13.815 o
24 6 15 107.498 113.714 3.837 24.072 o
24 6 16 12.915 10.452 1.406 207.886 o
24 6 17 2.591 0.881 1.499 457.923 o
24 6 18 51.438 54.947 2.990 47.124 o
24 6 19 1.157 -0.610 5.091 52.987 o
24 6 20 61.831 65.298 3.075 40.779 o
24 6 21 2.650 0.940 1.830 334.240 o
24 6 22 1.021 -1.762 5.514 45.289 o
24 6 23 1.626 -2.160 5.895 39.488 o
24 6 24 72.486 73.251 4.303 29.580 o
24 6 25 12.695 14.035 2.490 122.770 o
24 8 0 265.482 276.794 9.885 6.784 o
24 8 1 287.985 288.110 7.776 7.930 o
24 8 2 968.203 981.010 23.141 1.470 o
24 8 3 120.508 123.387 3.981 21.860 o
24 8 4 676.679 706.816 17.017 2.428 o
24 8 5 955.183 966.661 23.971 1.420 o
24 8 6 62.836 62.249 2.668 43.968 o
24 8 7 240.773 238.737 6.759 9.858 o
24 8 8 215.089 243.683 9.241 7.966 o
24 8 9 211.254 219.500 6.531 10.908 o
24 8 10 20.637 16.848 2.084 116.891 o
24 8 11 0.009 -3.244 5.404 47.560 o
24 8 12 0.306 3.066 2.524 202.843 o
24 8 13 13.031 12.231 2.262 137.794 o
24 8 14 0.721 2.118 1.711 409.914 o
24 8 15 19.574 20.659 2.143 112.448 o
24 8 16 25.974 23.869 2.465 87.264 o
24 8 17 0.034 2.914 1.991 319.425 o
24 8 18 53.270 56.031 3.473 41.817 o
24 8 19 2.074 -0.364 6.819 29.535 o
24 8 20 24.824 30.146 2.634 80.296 o
24 8 21 0.971 2.685 2.058 287.230 o
24 8 22 123.309 117.899 6.929 14.512 o
24 8 23 24.024 25.276 3.015 74.637 o
24 10 0 6.103 6.709 2.524 157.440 o
24 10 1 129.018 131.519 4.659 19.099 o
24 10 2 201.318 214.994 6.802 10.879 o
24 10 3 19.877 21.455 2.448 99.680 o
24 10 4 150.114 165.900 5.463 15.259 o
24 10 5 354.935 362.810 9.902 5.757 o
24 10 6 51.463 51.999 3.219 45.517 o
24 10 7 38.261 33.483 2.507 67.493 o
24 10 8 108.749 109.708 4.701 21.409 o
24 10 9 44.163 44.647 2.939 53.571 o
24 10 10 197.906 198.528 7.479 10.348 o
24 10 11 0.183 -1.728 5.802 41.202 o
24 10 12 150.820 159.082 6.183 14.073 o
24 10 13 7.091 7.869 2.262 174.221 o
24 10 14 0.308 1.228 2.092 300.910 o
24 10 15 1.288 2.990 1.940 309.811 o
24 10 16 0.672 1.304 1.914 346.593 o
24 10 17 10.256 11.096 2.024 169.470 o
24 10 18 3.101 2.168 2.651 171.201 o
24 10 19 35.270 32.043 2.990 62.380 o
24 10 20 5.011 3.718 2.211 208.314 o
24 12 0 90.579 90.294 4.811 23.711 o
24 12 1 15.409 15.543 1.974 140.187 o
24 12 2 3.535 1.457 1.711 344.464 o
24 12 3 47.329 51.898 2.812 51.500 o
24 12 4 61.736 64.730 3.117 40.584 o
24 12 5 28.039 31.027 2.888 70.674 o
24 12 6 335.122 340.440 11.596 5.161 o
24 12 7 3.385 6.217 2.617 162.778 o
24 12 8 15.446 20.066 4.125 58.791 o
24 12 9 14.026 17.296 3.651 72.310 o
24 12 10 26.701 25.259 2.880 75.059 o
24 12 11 29.808 31.849 2.804 70.369 o
24 12 12 36.755 33.576 3.473 53.477 o
24 12 13 0.000 -1.575 5.548 45.126 o
24 12 14 32.362 31.967 2.643 71.074 o
24 12 15 38.990 32.289 2.634 65.311 o
24 14 0 12.801 11.122 2.651 117.807 o
24 14 1 0.453 0.059 1.601 516.762 o
24 14 2 0.248 1.381 1.923 352.544 o
24 14 3 1.466 1.499 1.711 396.671 o
24 14 4 10.470 7.623 2.609 132.175 o
24 14 5 1.050 1.186 2.118 282.903 o
24 14 6 15.729 15.492 3.676 70.856 o
25 1 1 60.755 66.984 2.050 48.315 o
25 1 2 28.774 20.541 0.966 125.477 o
25 1 3 1187.380 1143.780 26.258 1.166 o
25 1 4 968.220 922.895 21.396 1.618 o
25 1 5 99.899 100.983 3.007 28.736 o
25 1 6 593.604 581.311 13.764 3.229 o
25 1 7 839.181 817.024 19.439 1.918 o
25 1 8 11.180 10.291 0.923 273.114 o
25 1 9 7.605 8.055 0.898 363.443 o
25 1 10 88.539 87.998 2.770 32.862 o
25 1 11 242.168 236.839 6.031 10.546 o
25 1 12 218.214 219.966 5.692 11.671 o
25 1 13 100.365 94.249 3.270 28.220 o
25 1 14 125.113 126.598 3.896 21.529 o
25 1 15 4.689 5.633 1.313 378.601 o
25 1 16 20.299 20.769 1.719 127.205 o
25 1 17 367.547 380.784 10.020 5.566 o
25 1 18 29.156 33.272 2.380 79.105 o
25 1 19 27.120 26.902 2.126 92.263 o
25 1 20 76.772 80.163 3.541 32.295 o
25 1 21 42.553 43.394 2.694 57.969 o
25 1 22 57.713 58.759 4.676 31.189 o
25 1 23 24.293 24.073 2.533 87.661 o
25 1 24 9.823 6.827 2.075 179.500 o
25 1 25 35.390 34.889 2.668 66.626 o
25 1 26 5.365 1.516 2.151 223.472 o
25 1 27 1.329 -0.661 5.921 39.239 o
25 1 28 0.494 2.897 3.727 96.505 o
25 3 1 16.529 13.917 0.830 204.813 o
25 3 2 163.984 161.843 4.320 16.736 o
25 3 3 0.072 0.025 0.762 2302.790 o
25 3 4 82.266 75.700 2.567 36.632 o
25 3 5 26.537 22.116 1.355 119.772 o
25 3 6 10.484 8.911 0.839 303.498 o
25 3 7 0.904 1.160 0.703 1580.490 o
25 3 8 346.535 340.127 8.301 6.720 o
25 3 9 251.088 237.525 6.073 10.310 o
25 3 10 127.077 134.170 3.617 21.724 o
25 3 11 614.894 597.693 14.273 3.068 o
25 3 12 360.415 360.642 8.809 6.256 o
25 3 13 3.353 3.702 1.262 472.219 o
25 3 14 480.849 481.259 11.791 4.163 o
25 3 15 26.722 27.605 1.550 107.464 o
25 3 16 18.455 18.186 1.533 146.238 o
25 3 17 48.015 42.970 2.465 57.511 o
25 3 18 45.172 41.640 2.135 63.960 o
25 3 19 45.439 40.056 2.185 63.718 o
25 3 20 54.486 47.231 2.592 51.366 o
25 3 21 10.233 5.345 2.744 127.700 o
25 3 22 18.718 15.475 2.101 123.176 o
25 3 23 127.868 133.865 6.073 15.800 o
25 3 24 13.194 16.271 2.694 108.622 o
25 3 25 0.189 -1.592 6.022 38.246 o
25 3 26 13.651 12.121 2.990 98.846 o
25 3 27 26.630 26.284 2.846 75.381 o
25 5 1 52.964 51.025 1.838 58.362 o
25 5 2 18.690 16.687 1.381 155.714 o
25 5 3 5.689 6.895 0.779 466.818 o
25 5 4 70.970 67.924 2.380 42.076 o
25 5 5 457.065 457.195 11.079 4.519 o
25 5 6 39.448 38.921 1.550 78.408 o
25 5 7 108.921 111.563 3.244 25.917 o
25 5 8 80.161 76.826 2.431 37.708 o
25 5 9 0.476 -1.321 3.329 123.972 o
25 5 10 600.830 591.840 14.027 3.150 o
25 5 11 61.979 62.291 2.448 45.924 o
25 5 12 486.516 485.630 11.740 4.151 o
25 5 13 87.860 87.041 2.846 32.766 o
25 5 14 52.217 53.033 2.118 55.621 o
25 5 15 3.769 0.940 1.796 321.311 o
25 5 16 27.559 26.216 1.736 102.322 o
25 5 17 310.523 313.598 8.555 7.033 o
25 5 18 27.586 24.835 2.007 96.345 o
25 5 19 0.497 -3.286 5.209 50.946 o
25 5 20 73.822 69.245 3.278 35.603 o
25 5 21 25.333 23.505 2.363 91.306 o
25 5 22 101.226 99.493 4.244 24.175 o
25 5 23 31.462 25.919 3.498 58.424 o
25 5 24 1.743 -1.279 6.065 37.307 o
25 5 25 6.159 5.675 4.244 68.289 o
25 5 26 7.656 8.691 3.405 94.455 o
25 7 1 436.907 452.223 11.088 4.611 o
25 7 2 3.436 3.312 1.372 433.746 o
25 7 3 80.656 76.817 2.838 35.518 o
25 7 4 40.535 42.072 2.050 68.734 o
25 7 5 7.163 4.955 1.508 291.078 o
25 7 6 9.459 6.260 1.313 278.501 o
25 7 7 273.139 268.451 7.132 8.744 o
25 7 8 216.604 212.868 5.938 11.528 o
25 7 9 52.663 53.685 2.685 49.785 o
25 7 10 377.923 384.647 10.130 5.443 o
25 7 11 110.855 111.902 4.193 22.694 o
25 7 12 0.002 -1.431 4.616 65.179 o
25 7 13 2.027 1.287 1.889 326.068 o
25 7 14 47.463 48.764 2.694 53.539 o
25 7 15 0.203 -2.007 5.633 43.707 o
25 7 16 92.434 94.444 3.854 27.065 o
25 7 17 61.657 60.063 3.219 40.569 o
25 7 18 78.660 78.605 3.871 30.361 o
25 7 19 0.360 7.166 2.101 255.594 o
25 7 20 0.364 -0.813 5.684 42.875 o
25 7 21 2.804 5.243 2.931 138.969 o
25 7 22 18.555 17.407 2.423 107.334 o
25 7 23 94.138 85.838 5.040 22.702 o
25 7 24 94.374 94.394 6.751 16.827 o
25 9 1 0.521 -5.421 5.404 47.344 o
25 9 2 4.485 0.525 1.618 361.017 o
25 9 3 12.165 14.162 3.083 95.811 o
25 9 4 62.645 61.258 3.007 41.669 o
25 9 5 4.152 6.802 1.736 279.326 o
25 9 6 593.999 617.098 16.975 2.601 o
25 9 7 46.766 52.643 2.948 50.141 o
25 9 8 88.659 92.513 3.939 27.378 o
25 9 9 56.061 54.498 2.880 46.332 o
25 9 10 0.138 3.803 2.245 249.518 o
25 9 11 3.787 2.533 2.024 256.858 o
25 9 12 189.914 191.387 6.819 11.414 o
25 9 13 0.582 -1.245 5.429 46.879 o
25 9 14 9.791 6.065 2.245 166.095 o
25 9 15 44.587 43.334 3.159 51.046 o
25 9 16 144.450 145.326 5.794 15.346 o
25 9 17 4.410 5.269 2.499 172.137 o
25 9 18 58.710 63.672 4.074 34.572 o
25 9 19 0.600 -1.228 6.149 36.581 o
25 9 20 5.337 2.761 2.016 239.280 o
25 9 21 0.098 -0.872 5.616 44.009 o
25 11 1 24.657 22.328 2.262 96.368 o
25 11 2 25.475 23.378 2.211 95.559 o
25 11 3 0.016 -2.050 8.081 21.271 o
25 11 4 3.600 2.456 2.397 198.511 o
25 11 5 0.343 -0.551 5.692 42.755 o
25 11 6 3.471 3.032 1.931 276.592 o
25 11 7 107.940 106.269 4.676 21.712 o
25 11 8 316.401 316.460 10.215 6.022 o
25 11 9 109.812 118.043 5.285 19.266 o
25 11 10 156.103 164.342 6.404 13.411 o
25 11 11 7.085 8.284 4.074 71.197 o
25 11 12 7.187 7.403 2.118 190.103 o
25 11 13 5.501 6.598 2.084 209.732 o
25 11 14 0.194 1.313 1.923 354.596 o
25 11 15 14.501 11.283 2.041 147.908 o
25 11 16 5.230 4.777 3.075 121.540 o
25 11 17 9.455 6.310 1.940 197.538 o
25 11 18 14.033 13.688 2.448 121.766 o
25 13 1 38.987 38.057 2.507 65.011 o
25 13 2 147.484 141.133 5.989 14.927 o
25 13 3 14.631 14.772 2.016 142.099 o
25 13 4 1.193 -0.373 5.582 44.142 o
25 13 5 1.065 1.406 2.194 263.533 o
25 13 6 7.893 10.791 2.202 167.448 o
25 13 7 0.162 -1.347 6.946 28.768 o
25 13 8 3.096 1.101 2.744 163.866 o
25 13 9 0.012 -1.457 5.548 45.122 o
25 13 10 79.165 66.001 3.685 32.438 o
25 13 11 0.132 -0.457 5.429 47.065 o
26 0 0 2212.050 2122.650 57.175 0.325 o
26 0 2 152.475 141.455 4.134 18.362 o
26 0 4 232.302 205.567 5.861 11.309 o
26 0 6 1522.970 1474.200 34.864 0.740 o
26 0 8 166.311 160.530 5.014 15.447 o
26 0 10 16.249 16.085 1.355 170.672 o
26 0 12 88.224 91.683 3.312 30.218 o
26 0 14 499.929 506.984 13.281 3.655 o
26 0 16 57.318 58.691 3.744 37.973 o
26 0 18 79.979 85.135 5.921 20.724 o
26 0 20 97.887 105.083 5.294 20.630 o
26 0 22 851.288 890.140 25.555 1.370 o
26 0 24 125.305 114.256 8.072 12.301 o
26 0 26 125.234 126.217 6.141 15.960 o
26 0 28 0.358 -4.938 5.751 41.875 o
26 2 0 846.035 806.656 19.287 1.932 o
26 2 1 145.009 135.221 3.668 20.072 o
26 2 2 24.504 24.920 1.177 126.476 o
26 2 3 13.646 12.350 0.872 235.353 o
26 2 4 14.488 14.764 0.949 211.327 o
26 2 5 2.121 2.473 0.830 890.865 o
26 2 6 42.889 35.626 1.474 77.372 o
26 2 7 423.113 408.889 9.800 5.252 o
26 2 8 638.994 637.436 15.052 2.845 o
26 2 9 107.886 103.923 3.270 26.468 o
26 2 10 24.023 18.398 1.033 143.334 o
26 2 11 4.275 2.838 0.898 608.771 o
26 2 12 9.046 7.886 1.008 316.871 o
26 2 13 24.889 23.471 1.779 109.613 o
26 2 14 5.305 5.972 1.296 362.830 o
26 2 15 520.625 532.031 12.892 3.663 o
26 2 16 764.632 784.904 18.660 2.080 o
26 2 17 86.571 91.302 3.244 30.841 o
26 2 18 138.324 145.021 4.523 18.340 o
26 2 19 1.633 1.059 1.906 331.326 o
26 2 20 66.323 60.546 2.880 41.517 o
26 2 21 8.049 3.507 1.821 237.144 o
26 2 22 47.407 43.614 3.075 50.591 o
26 2 23 57.306 61.986 4.032 35.392 o
26 2 24 7.207 11.706 2.092 178.929 o
26 2 25 76.123 78.274 4.930 25.553 o
26 2 26 53.505 51.686 3.778 39.776 o
26 2 27 2.086 1.042 2.804 162.724 o
26 4 0 562.506 539.908 15.467 2.986 o
26 4 1 3.983 4.303 0.796 624.610 o
26 4 2 252.134 251.027 6.336 9.915 o
26 4 3 145.114 140.667 3.829 19.520 o
26 4 4 88.444 85.796 2.702 33.404 o
26 4 5 23.047 23.387 1.101 135.775 o
26 4 6 122.285 118.204 3.261 23.902 o
26 4 7 53.956 49.094 1.753 59.099 o
26 4 8 46.820 45.291 1.762 65.608 o
26 4 9 856.957 870.955 20.752 1.758 o
26 4 10 1246.190 1224.800 28.113 1.050 o
26 4 11 8.316 10.351 1.287 269.428 o
26 4 12 536.691 546.117 13.502 3.457 o
26 4 13 700.027 694.610 16.754 2.444 o
26 4 14 92.316 95.605 3.143 29.893 o
26 4 15 0.717 -1.660 4.286 74.859 o
26 4 16 33.735 28.206 2.135 81.788 o
26 4 17 1.891 -3.244 5.684 42.358 o
26 4 18 101.067 97.299 3.761 26.079 o
26 4 19 43.316 38.633 2.448 62.354 o
26 4 20 237.760 234.696 7.132 9.597 o
26 4 21 17.081 17.737 2.380 112.040 o
26 4 22 10.439 4.794 2.262 164.525 o
26 4 23 6.965 8.098 2.338 166.941 o
26 4 24 1.144 1.863 2.041 295.231 o
26 4 25 4.091 1.940 2.550 177.814 o
26 4 26 12.587 17.703 4.405 55.648 o
26 6 0 478.298 484.326 11.969 4.115 o
26 6 1 170.902 172.109 4.438 15.921 o
26 6 2 270.730 272.652 7.369 8.563 o
26 6 3 432.742 433.732 10.258 4.965 o
26 6 4 21.944 20.176 1.093 146.097 o
26 6 5 40.422 40.353 1.643 75.271 o
26 6 6 138.030 134.094 3.913 20.112 o
26 6 7 44.119 46.282 1.974 64.947 o
26 6 8 337.525 331.402 8.326 6.827 o
26 6 9 512.398 514.539 12.460 3.822 o
26 6 10 74.291 79.240 2.871 36.603 o
26 6 11 0.574 1.974 1.076 889.433 o
26 6 12 30.093 31.027 1.855 90.864 o
26 6 13 280.901 284.324 7.759 8.055 o
26 6 14 0.155 -0.457 4.311 74.566 o
26 6 15 15.800 14.560 1.567 164.522 o
26 6 16 163.538 162.199 5.023 15.521 o
26 6 17 2.897 5.091 1.643 337.909 o
26 6 18 143.993 141.717 5.065 16.939 o
26 6 19 132.992 141.378 5.141 17.403 o
26 6 20 33.146 30.010 2.516 73.737 o
26 6 21 4.637 6.598 2.033 224.413 o
26 6 22 29.918 24.606 2.685 76.429 o
26 6 23 23.343 23.395 2.855 80.550 o
26 6 24 7.464 2.185 2.982 125.054 o
26 6 25 72.754 75.640 5.192 24.899 o
26 8 0 62.579 60.521 3.608 37.340 o
26 8 1 26.605 27.283 1.906 98.635 o
26 8 2 11.035 9.190 1.863 184.577 o
26 8 3 53.738 60.300 2.846 46.399 o
26 8 4 102.867 99.501 3.507 26.620 o
26 8 5 76.174 75.267 3.134 35.167 o
26 8 6 227.143 226.014 6.531 10.484 o
26 8 7 35.603 37.566 2.753 63.977 o
26 8 8 44.594 48.747 2.592 56.337 o
26 8 9 5.670 3.032 2.109 220.101 o
26 8 10 11.538 6.310 2.668 127.100 o
26 8 11 7.448 5.345 1.965 214.189 o
26 8 12 9.194 5.929 2.041 189.781 o
26 8 13 0.035 -2.600 5.802 41.249 o
26 8 14 132.778 137.482 5.768 16.136 o
26 8 15 74.051 72.947 3.905 31.525 o
26 8 16 14.872 12.104 2.092 141.675 o
26 8 17 6.463 7.522 2.194 186.120 o
26 8 18 21.298 27.723 3.083 74.547 o
26 8 19 8.806 14.137 2.516 132.986 o
26 8 20 6.963 12.807 4.608 56.241 o
26 8 21 18.393 23.852 2.922 84.656 o
26 8 22 4.237 6.768 2.380 181.803 o
26 8 23 12.680 3.168 3.007 109.028 o
26 10 0 2.805 -0.771 5.209 49.852 o
26 10 1 22.188 23.014 3.185 73.536 o
26 10 2 0.044 -3.219 6.217 35.925 o
26 10 3 0.190 -1.660 5.319 49.005 o
26 10 4 7.011 7.700 1.796 229.974 o
26 10 5 9.519 13.222 2.329 144.563 o
26 10 6 32.391 28.757 2.473 76.044 o
26 10 7 21.471 22.794 2.287 100.937 o
26 10 8 138.001 140.819 5.938 15.452 o
26 10 9 9.845 13.561 2.499 131.599 o
26 10 10 68.069 73.641 4.066 31.665 o
26 10 11 1.147 3.456 2.262 237.052 o
26 10 12 309.917 317.485 9.944 6.213 o
26 10 13 8.462 12.350 2.389 146.202 o
26 10 14 3.106 1.880 2.135 247.836 o
26 10 15 47.183 46.155 3.134 49.437 o
26 10 16 0.327 0.390 2.270 262.664 o
26 10 17 0.075 1.287 1.982 337.564 o
26 10 18 19.816 22.142 2.702 90.687 o
26 10 19 0.121 -1.923 5.031 54.803 o
26 12 0 29.498 32.314 3.261 61.754 o
26 12 1 5.330 4.303 2.126 215.048 o
26 12 2 4.257 3.837 2.135 225.612 o
26 12 3 35.839 32.120 2.389 72.380 o
26 12 4 27.202 27.808 2.355 85.642 o
26 12 5 93.831 91.725 5.014 22.541 o
26 12 6 39.661 39.582 2.744 60.429 o
26 12 7 0.444 1.042 1.974 335.114 o
26 12 8 4.162 1.440 2.279 215.129 o
26 12 9 7.463 7.098 2.211 179.411 o
26 12 10 14.196 13.900 2.516 117.579 o
26 12 11 0.222 -0.398 6.988 28.412 o
26 12 12 16.473 12.790 2.126 132.892 o
26 12 13 28.468 26.860 2.541 80.117 o
26 12 14 3.944 1.965 2.914 142.218 o
26 14 0 74.407 68.881 4.405 29.075 o
26 14 1 36.038 35.499 2.321 71.733 o
26 14 2 39.753 34.415 2.355 68.258 o
26 14 3 19.787 17.195 2.194 114.059 o
27 1 1 28.180 25.292 1.093 117.762 o
27 1 2 101.533 96.833 2.804 29.528 o
27 1 3 35.256 38.735 1.499 84.475 o
27 1 4 294.639 291.007 7.242 8.202 o
27 1 5 291.111 275.159 6.980 8.548 o
27 1 6 560.653 539.214 12.799 3.570 o
27 1 7 43.382 42.995 1.880 68.068 o
27 1 8 43.695 40.073 1.626 72.286 o
27 1 9 153.284 153.779 4.125 17.939 o
27 1 10 213.368 208.921 5.548 12.119 o
27 1 11 41.614 38.006 1.677 74.795 o
27 1 12 104.669 105.879 3.769 25.070 o
27 1 13 165.092 169.576 4.896 15.497 o
27 1 14 262.573 268.154 7.124 8.913 o
27 1 15 65.941 59.123 2.541 44.330 o
27 1 16 25.895 29.053 1.948 97.193 o
27 1 17 10.476 11.189 2.219 152.772 o
27 1 18 97.442 101.449 4.015 25.333 o
27 1 19 132.737 146.198 5.014 17.561 o
27 1 20 114.679 125.378 4.599 20.557 o
27 1 21 243.498 248.825 7.539 9.011 o
27 1 22 53.170 56.421 3.168 44.496 o
27 1 23 1.279 0.813 2.795 168.369 o
27 1 24 273.818 273.973 8.885 7.393 o
27 1 25 9.919 6.946 1.999 185.998 o
27 1 26 103.285 96.791 4.549 23.026 o
27 1 27 3.346 2.143 2.126 245.200 o
27 3 1 65.657 65.535 2.109 46.162 o
27 3 2 732.928 718.090 17.136 2.338 o
27 3 3 17.648 25.741 1.415 140.008 o
27 3 4 12.951 9.317 1.143 236.457 o
27 3 5 45.305 43.800 2.101 63.454 o
27 3 6 0.649 0.212 1.016 1130.440 o
27 3 7 257.697 255.931 6.260 9.830 o
27 3 8 999.039 983.712 22.455 1.504 o
27 3 9 12.618 38.252 2.151 107.948 o
27 3 10 834.688 825.587 19.160 1.947 o
27 3 11 1437.810 1428.050 32.806 0.816 o
27 3 12 60.728 65.713 2.414 45.991 o
27 3 13 373.104 377.506 9.343 5.848 o
27 3 14 262.797 264.842 7.030 9.012 o
27 3 15 13.972 39.218 3.498 66.290 o
27 3 16 0.493 -3.236 5.057 54.050 o
27 3 17 9.476 7.827 1.567 234.365 o
27 3 18 21.546 27.003 2.058 104.168 o
27 3 19 88.510 90.633 5.150 22.602 o
27 3 20 133.435 128.622 4.854 18.431 o
27 3 21 157.468 170.847 6.226 13.544 o
27 3 22 19.142 19.092 2.795 91.040 o
27 3 23 123.445 118.492 4.820 19.549 o
27 3 24 78.742 81.823 3.973 29.559 o
27 3 25 0.317 3.143 2.135 275.308 o
27 3 26 0.827 1.914 1.931 331.350 o
27 3 27 128.225 115.205 5.904 16.633 o
27 5 1 58.440 59.631 1.889 52.322 o
27 5 2 4.306 2.312 0.686 736.378 o
27 5 3 129.111 125.403 3.320 22.673 o
27 5 4 500.039 494.261 11.867 4.054 o
27 5 5 19.951 19.770 1.245 149.471 o
27 5 6 638.185 638.732 14.942 2.865 o
27 5 7 0.654 -0.652 3.210 132.603 o
27 5 8 402.097 392.956 9.605 5.498 o
27 5 9 86.926 88.456 2.897 32.588 o
27 5 10 307.004 298.207 7.674 7.711 o
27 5 11 50.477 52.474 2.194 56.068 o
27 5 12 11.429 12.595 1.372 214.361 o
27 5 13 30.750 33.153 2.033 84.561 o
27 5 14 87.040 86.558 3.185 31.457 o
27 5 15 15.036 16.068 1.863 146.876 o
27 5 16 392.433 393.930 10.148 5.326 o
27 5 17 18.204 19.567 2.024 122.269 o
27 5 18 261.013 255.770 7.437 8.775 o
27 5 19 21.830 20.566 2.194 105.650 o
27 5 20 0.256 -0.839 6.260 35.391 o
27 5 21 5.672 7.657 2.558 154.230 o
27 5 22 17.884 18.093 2.439 107.356 o
27 5 23 3.065 1.025 2.050 270.837 o
27 5 24 28.921 26.284 2.507 80.713 o
27 5 25 4.327 3.295 1.931 263.175 o
27 7 1 426.117 441.940 11.028 4.701 o
27 7 2 761.412 775.689 18.491 2.107 o
27 7 3 187.003 188.923 5.446 13.387 o
27 7 4 41.868 43.368 2.050 67.019 o
27 7 5 8.274 6.234 1.415 280.398 o
27 7 6 52.392 47.874 2.651 51.657 o
27 7 7 438.124 440.432 11.071 4.637 o
27 7 8 161.973 165.527 5.031 15.502 o
27 7 9 19.405 16.348 1.584 143.716 o
27 7 10 0.328 1.906 1.364 633.817 o
27 7 11 530.296 540.196 14.383 3.278 o
27 7 12 1.522 4.599 2.007 276.687 o
27 7 13 162.069 169.746 6.073 13.650 o
27 7 14 5.075 5.667 2.863 135.565 o
27 7 15 1.856 0.483 1.753 383.965 o
27 7 16 13.601 18.415 3.261 83.923 o
27 7 17 0.706 2.101 2.245 252.856 o
27 7 18 32.679 30.807 3.464 56.712 o
27 7 19 3.135 -0.025 6.124 36.252 o
27 7 20 40.088 40.785 3.888 45.042 o
27 7 21 289.559 289.347 13.595 4.628 o
27 7 22 18.672 21.786 3.270 75.647 o
27 7 23 133.669 118.695 8.436 11.411 o
27 7 24 0.449 0.483 2.541 209.314 o
27 9 1 0.731 -3.320 5.980 38.638 o
27 9 2 41.073 36.185 2.338 66.635 o
27 9 3 106.634 112.774 4.150 23.207 o
27 9 4 245.860 249.985 7.700 8.825 o
27 9 5 8.082 9.055 2.431 151.333 o
27 9 6 42.746 46.849 3.363 48.712 o
27 9 7 147.933 148.578 5.031 16.612 o
27 9 8 143.549 138.278 4.803 17.619 o
27 9 9 21.817 29.096 2.329 93.435 o
27 9 10 41.392 39.285 2.965 56.336 o
27 9 11 51.382 50.974 4.091 37.808 o
27 9 12 10.100 14.662 2.448 132.130 o
27 9 13 2.398 1.177 3.329 117.167 o
27 9 14 156.056 161.656 6.209 13.787 o
27 9 15 60.737 62.325 4.125 33.921 o
27 9 16 117.587 120.601 5.277 18.670 o
27 9 17 2.144 6.327 2.363 199.569 o
27 9 18 29.578 34.779 3.253 60.976 o
27 9 19 10.461 9.275 2.236 155.803 o
27 9 20 17.723 15.806 2.617 102.899 o
27 9 21 12.114 13.265 3.075 97.029 o
27 11 1 0.000 -0.881 5.853 40.547 o
27 11 2 0.258 -0.178 5.768 41.663 o
27 11 3 6.893 2.135 1.906 243.894 o
27 11 4 0.218 -0.686 5.836 40.715 o
27 11 5 33.054 31.730 2.846 66.752 o
27 11 6 19.513 19.092 2.583 97.717 o
27 11 7 2.388 2.541 2.838 154.343 o
27 11 8 0.845 1.338 1.931 336.991 o
27 11 9 44.668 40.175 3.956 42.759 o
27 11 10 2.031 0.779 2.211 251.881 o
27 11 11 22.477 17.364 2.516 96.358 o
27 11 12 35.020 34.568 3.524 53.410 o
27 11 13 64.808 61.537 3.591 36.752 o
27 11 14 35.216 35.440 2.838 63.696 o
27 11 15 46.006 43.089 3.049 51.702 o
27 11 16 1.465 2.101 1.999 298.862 o
27 11 17 10.956 10.402 1.974 171.814 o
27 13 1 53.613 54.591 2.846 47.638 o
27 13 2 46.604 43.410 2.567 57.038 o
27 13 3 3.050 -1.906 5.531 44.260 o
27 13 4 5.748 3.388 2.135 214.196 o
27 13 5 9.557 8.530 2.846 118.887 o
27 13 6 1.166 2.778 2.168 258.954 o
27 13 7 5.777 3.744 2.253 196.775 o
27 13 8 92.540 86.965 4.913 23.287 o
27 13 9 8.218 8.191 3.117 107.607 o
27 13 10 98.185 91.175 6.836 16.482 o
28 0 0 179.906 216.561 9.165 8.688 o
28 0 2 46.423 41.801 2.524 58.167 o
28 0 4 746.431 723.249 17.229 2.307 o
28 0 6 17.350 19.346 1.965 127.746 o
28 0 8 53.586 52.127 2.168 54.621 o
28 0 10 1776.210 1752.840 41.285 0.557 o
28 0 12 809.735 816.592 19.914 1.892 o
28 0 14 292.429 303.653 10.105 6.310 o
28 0 16 61.178 59.547 3.642 37.591 o
28 0 18 151.873 152.314 6.285 13.982 o
28 0 20 1364.920 1449.340 39.040 0.652 o
28 0 22 415.572 434.978 16.331 3.181 o
28 0 24 8.748 3.769 2.787 132.009 o
28 0 26 45.364 41.556 3.829 43.601 o
28 2 0 615.372 584.437 16.288 2.710 o
28 2 1 159.190 154.126 4.083 17.649 o
28 2 2 10.293 10.029 0.762 305.271 o
28 2 3 119.567 111.351 3.346 24.348 o
28 2 4 231.684 224.549 5.895 11.058 o
28 2 5 232.879 222.982 5.768 11.180 o
28 2 6 561.431 538.773 13.324 3.447 o
28 2 7 454.964 444.727 10.393 4.785 o
28 2 8 1393.890 1372.280 31.086 0.885 o
28 2 9 131.677 129.376 3.532 21.731 o
28 2 10 125.116 119.788 3.430 23.072 o
28 2 11 32.756 31.340 1.584 92.055 o
28 2 12 196.548 198.587 5.362 13.020 o
28 2 13 5.935 3.439 1.050 449.937 o
28 2 14 92.685 95.266 3.227 29.517 o
28 2 15 260.127 264.588 7.098 9.000 o
28 2 16 357.747 369.476 9.775 5.777 o
28 2 17 994.581 1047.070 26.521 1.228 o
28 2 18 865.214 899.550 22.328 1.606 o
28 2 19 158.417 156.693 5.116 15.723 o
28 2 20 16.802 16.178 2.431 112.314 o
28 2 21 133.036 132.603 4.701 18.687 o
28 2 22 6.503 4.625 2.677 146.998 o
28 2 23 114.391 120.152 4.854 20.071 o
28 2 24 30.926 30.248 2.702 72.111 o
28 2 25 55.694 52.685 3.168 44.253 o
28 2 26 5.743 5.260 2.058 216.809 o
28 2 27 85.375 76.623 4.947 24.481 o
28 4 0 91.981 90.836 2.948 31.169 o
28 4 1 76.927 78.715 2.414 38.420 o
28 4 2 127.408 123.667 3.600 22.219 o
28 4 3 62.018 69.940 2.270 45.663 o
28 4 4 1497.370 1493.910 34.296 0.758 o
28 4 5 3.667 5.658 0.872 568.160 o
28 4 6 474.709 479.269 11.477 4.282 o
28 4 7 16.213 14.434 1.050 193.428 o
28 4 8 0.608 11.401 1.042 510.624 o
28 4 9 90.679 86.016 3.159 30.949 o
28 4 10 27.985 25.403 1.592 106.025 o
28 4 11 38.237 40.547 1.923 73.470 o
28 4 12 284.210 282.003 7.378 8.304 o
28 4 13 80.623 81.739 2.931 34.482 o
28 4 14 1882.610 1895.360 43.758 0.502 o
28 4 15 180.029 189.295 5.557 13.466 o
28 4 16 259.809 259.531 8.115 8.218 o
28 4 17 1.688 -2.651 5.607 43.571 o
28 4 18 55.675 50.924 2.694 48.957 o
28 4 19 2.400 -2.092 5.963 38.392 o
28 4 20 17.373 16.195 2.194 121.621 o
28 4 21 83.541 85.398 3.939 28.667 o
28 4 22 91.695 88.888 4.235 25.973 o
28 4 23 37.926 39.904 3.032 57.305 o
28 4 24 50.870 47.663 4.049 38.769 o
28 4 25 118.731 108.183 5.108 19.481 o
28 4 26 30.036 30.781 2.736 72.029 o
28 6 0 39.987 37.989 1.914 73.121 o
28 6 1 1.917 0.661 0.805 1129.490 o
28 6 2 139.247 137.380 3.795 20.157 o
28 6 3 10.998 9.707 0.932 279.007 o
28 6 4 270.375 270.323 6.776 9.054 o
28 6 5 2.636 1.787 0.889 814.355 o
28 6 6 176.812 167.620 4.582 15.516 o
28 6 7 112.469 120.109 3.718 23.558 o
28 6 8 25.453 25.352 2.253 92.750 o
28 6 9 208.925 204.051 5.616 12.235 o
28 6 10 63.496 59.403 2.482 45.643 o
28 6 11 203.057 202.560 5.777 12.229 o
28 6 12 162.928 158.717 4.938 15.780 o
28 6 13 11.149 11.427 2.270 145.820 o
28 6 14 242.314 242.057 7.132 9.452 o
28 6 15 458.730 474.373 12.900 3.925 o
28 6 16 395.224 398.021 10.783 5.043 o
28 6 17 79.128 86.626 5.675 21.653 o
28 6 18 35.855 35.550 2.668 65.971 o
28 6 19 6.553 2.067 2.245 198.305 o
28 6 20 61.581 60.563 3.634 37.412 o
28 6 21 41.246 35.830 3.015 56.762 o
28 6 22 1.569 -0.627 7.005 28.075 o
28 6 23 91.404 90.777 5.091 22.538 o
28 6 24 0.970 1.652 2.744 173.697 o
28 8 0 306.645 321.060 10.571 5.886 o
28 8 1 1.684 1.279 1.457 509.796 o
28 8 2 43.752 40.827 2.304 63.160 o
28 8 3 3.531 0.076 1.457 455.828 o
28 8 4 27.186 27.054 1.804 100.458 o
28 8 5 44.141 45.630 2.567 57.877 o
28 8 6 13.225 11.088 1.703 178.857 o
28 8 7 128.846 125.581 4.235 20.389 o
28 8 8 167.231 170.339 5.404 14.539 o
28 8 9 146.188 144.792 5.506 15.848 o
28 8 10 28.881 25.225 2.050 92.745 o
28 8 11 3.339 2.321 2.685 165.841 o
28 8 12 0.863 -0.373 5.379 47.646 o
28 8 13 25.827 24.166 2.626 82.989 o
28 8 14 31.050 30.976 2.838 68.968 o
28 8 15 0.712 -0.686 5.489 45.826 o
28 8 16 4.099 4.227 2.007 246.287 o
28 8 17 192.286 196.055 7.395 10.592 o
28 8 18 321.649 332.884 12.341 4.921 o
28 8 19 129.663 135.000 6.581 14.626 o
28 8 20 318.723 323.220 10.520 5.823 o
28 8 21 69.278 73.692 4.752 27.648 o
28 8 22 17.256 19.456 2.998 86.855 o
28 10 0 49.291 49.009 3.786 41.421 o
28 10 1 5.547 2.041 2.084 229.824 o
28 10 2 0.753 -3.126 5.565 44.572 o
28 10 3 3.247 -0.127 5.353 47.088 o
28 10 4 49.413 46.892 2.905 50.704 o
28 10 5 74.949 66.780 3.202 36.086 o
28 10 6 8.510 5.895 2.194 178.470 o
28 10 7 6.503 0.424 2.143 219.341 o
28 10 8 1.223 1.592 1.923 329.135 o
28 10 9 146.166 151.899 5.717 15.270 o
28 10 10 145.637 148.172 5.946 14.937 o
28 10 11 0.028 3.430 2.905 156.202 o
28 10 12 126.885 135.669 5.701 16.634 o
28 10 13 25.875 27.427 3.947 53.715 o
28 10 14 12.904 13.985 2.363 129.270 o
28 10 15 0.126 1.575 2.965 153.897 o
28 10 16 84.098 82.222 3.990 28.589 o
28 10 17 47.092 45.486 3.202 48.883 o
28 10 18 69.382 63.223 5.209 25.987 o
28 10 19 77.612 80.824 4.371 27.844 o
28 12 0 6.058 1.203 2.406 184.891 o
28 12 1 53.599 49.645 2.863 48.560 o
28 12 2 0.431 -2.499 5.777 41.485 o
28 12 3 7.764 4.930 1.872 225.648 o
28 12 4 5.549 18.736 2.329 149.458 o
28 12 5 178.714 181.113 7.301 11.189 o
28 12 6 118.143 118.551 7.293 13.944 o
28 12 7 49.917 54.236 3.981 38.698 o
28 12 8 122.088 128.537 6.522 15.209 o
28 12 9 11.008 10.478 2.253 149.527 o
28 12 10 1.242 -0.373 6.615 31.509 o
28 12 11 10.708 10.495 2.168 157.145 o
28 12 12 63.356 62.952 3.803 35.466 o
28 12 13 5.972 7.674 1.948 219.159 o
29 1 1 231.936 219.060 5.650 11.375 o
29 1 2 7.560 8.894 0.822 366.702 o
29 1 3 623.733 593.466 15.179 2.885 o
29 1 4 147.565 142.818 3.871 19.179 o
29 1 5 14.470 14.484 0.898 215.758 o
29 1 6 346.736 336.544 8.055 6.868 o
29 1 7 92.058 85.906 2.533 33.341 o
29 1 8 57.704 58.750 1.931 52.612 o
29 1 9 115.855 113.333 3.176 25.152 o
29 1 10 65.960 64.883 2.143 45.951 o
29 1 11 129.249 135.068 3.896 20.814 o
29 1 12 351.684 351.756 8.860 6.334 o
29 1 13 4.507 3.854 1.525 347.944 o
29 1 14 513.636 521.714 12.977 3.675 o
29 1 15 408.608 411.735 10.512 5.046 o
29 1 16 522.372 528.888 13.273 3.569 o
29 1 17 172.475 181.316 5.658 13.724 o
29 1 18 136.265 143.665 5.252 16.912 o
29 1 19 833.404 857.046 21.608 1.699 o
29 1 20 54.641 61.207 3.083 43.821 o
29 1 21 84.455 85.567 3.651 29.852 o
29 1 22 196.853 200.281 6.327 11.743 o
29 1 23 142.918 139.430 4.955 17.296 o
29 1 24 112.165 104.050 4.676 21.437 o
29 1 25 30.875 26.055 2.380 81.385 o
29 1 26 59.489 50.966 3.058 44.138 o
29 1 27 2.606 -0.381 6.624 31.179 o
29 3 1 17.919 19.202 1.050 168.491 o
29 3 2 7.758 8.513 0.847 362.469 o
29 3 3 220.097 222.889 6.522 10.680 o
29 3 4 53.761 51.237 1.931 56.956 o
29 3 5 454.141 455.713 11.088 4.532 o
29 3 6 111.477 110.928 3.083 26.125 o
29 3 7 177.369 174.243 4.506 15.457 o
29 3 8 355.484 359.109 8.716 6.348 o
29 3 9 59.557 63.638 2.151 48.867 o
29 3 10 840.862 831.423 19.567 1.898 o
29 3 11 81.181 79.130 2.931 34.651 o
29 3 12 61.935 62.376 2.507 45.483 o
29 3 13 726.612 734.514 18.576 2.150 o
29 3 14 57.134 59.292 2.592 47.388 o
29 3 15 179.268 178.030 5.446 13.858 o
29 3 16 21.576 17.745 2.414 101.170 o
29 3 17 387.487 377.752 10.283 5.343 o
29 3 18 158.349 155.372 5.023 15.928 o
29 3 19 31.495 28.291 2.634 73.908 o
29 3 20 106.913 98.010 4.210 23.754 o
29 3 21 94.328 93.487 4.159 25.657 o
29 3 22 0.594 5.726 4.422 67.939 o
29 3 23 291.703 292.201 9.427 6.771 o
29 3 24 6.469 6.700 2.482 159.576 o
29 3 25 1.920 5.548 1.982 269.983 o
29 3 26 8.266 7.928 2.143 178.929 o
29 5 1 41.888 42.411 1.719 71.744 o
29 5 2 1259.760 1270.480 30.002 0.962 o
29 5 3 53.055 52.423 2.092 55.548 o
29 5 4 7.359 7.877 0.898 371.900 o
29 5 5 315.361 324.050 7.937 7.309 o
29 5 6 1740.900 1776.690 40.742 0.568 o
29 5 7 50.278 48.433 1.982 59.590 o
29 5 8 16.960 17.178 1.398 161.854 o
29 5 9 3.199 1.982 1.076 619.310 o
29 5 10 3.759 2.998 1.169 509.013 o
29 5 11 162.996 168.119 4.921 15.585 o
29 5 12 1453.260 1462.350 34.008 0.775 o
29 5 13 231.442 239.135 6.692 10.099 o
29 5 14 71.296 70.981 2.914 38.240 o
29 5 15 47.917 46.807 2.338 57.834 o
29 5 16 941.060 965.848 24.776 1.371 o
29 5 17 325.746 340.643 9.876 6.047 o
29 5 18 171.624 172.626 6.293 12.931 o
29 5 19 5.516 4.464 2.626 156.020 o
29 5 20 0.467 -5.235 6.734 30.551 o
29 5 21 2.114 0.017 2.863 158.808 o
29 5 22 0.162 -2.770 5.811 41.089 o
29 5 23 38.093 37.702 3.278 54.374 o
29 5 24 6.299 2.939 2.295 190.733 o
29 5 25 0.926 4.718 2.126 258.606 o
29 7 1 1.310 1.084 1.254 677.097 o
29 7 2 123.024 121.228 3.990 21.707 o
29 7 3 51.021 47.654 3.066 48.104 o
29 7 4 1.479 -0.152 4.057 82.461 o
29 7 5 6.914 6.480 1.796 237.170 o
29 7 6 294.002 296.784 8.038 7.627 o
29 7 7 22.068 21.532 2.439 95.973 o
29 7 8 206.806 201.501 5.819 12.085 o
29 7 9 66.916 68.449 3.312 37.217 o
29 7 10 535.088 542.212 14.493 3.241 o
29 7 11 626.887 623.731 16.610 2.610 o
29 7 12 50.288 55.616 3.312 44.391 o
29 7 13 124.564 124.209 5.023 18.744 o
29 7 14 44.882 42.843 2.990 53.052 o
29 7 15 11.126 11.799 3.456 84.913 o
29 7 16 279.393 282.232 8.919 7.268 o
29 7 17 4.489 2.473 3.930 82.044 o
29 7 18 39.857 45.782 3.676 46.568 o
29 7 19 172.353 171.855 6.903 12.020 o
29 7 20 47.051 51.694 4.913 32.228 o
29 7 21 165.005 164.121 7.242 11.836 o
29 7 22 2.069 5.031 2.643 169.972 o
29 7 23 1.574 -2.101 7.937 21.910 o
29 9 1 1.072 -2.287 6.175 36.166 o
29 9 2 0.617 0.136 1.686 460.155 o
29 9 3 163.840 162.258 6.005 13.832 o
29 9 4 132.167 138.465 5.099 17.632 o
29 9 5 72.979 70.219 3.227 35.995 o
29 9 6 14.979 14.467 2.118 135.567 o
29 9 7 123.036 124.692 4.523 20.133 o
29 9 8 23.713 21.074 2.024 106.941 o
29 9 9 50.321 44.029 2.677 53.462 o
29 9 10 4.548 3.837 2.219 210.431 o
29 9 11 57.618 59.665 3.659 38.415 o
29 9 12 237.159 244.666 8.208 8.552 o
29 9 13 0.305 0.390 2.143 294.167 o
29 9 14 93.241 96.096 4.820 23.101 o
29 9 15 36.963 36.295 3.049 58.806 o
29 9 16 88.197 89.083 4.455 25.487 o
29 9 17 33.011 37.846 3.371 55.876 o
29 9 18 233.046 229.351 7.860 9.040 o
29 9 19 58.575 61.605 3.651 37.951 o
29 9 20 10.253 10.300 2.253 153.138 o
29 11 1 25.749 25.208 2.600 83.077 o
29 11 2 62.441 59.038 3.202 40.614 o
29 11 3 180.718 178.563 6.031 12.933 o
29 11 4 27.616 26.351 2.423 84.383 o
29 11 5 87.397 91.115 4.201 26.530 o
29 11 6 46.843 43.876 3.151 49.934 o
29 11 7 28.762 24.827 3.795 55.358 o
29 11 8 5.389 5.201 2.092 215.427 o
29 11 9 13.391 15.848 3.193 88.327 o
29 11 10 81.928 75.208 4.566 26.701 o
29 11 11 2.212 1.296 2.177 253.482 o
29 11 12 11.767 11.071 2.939 105.825 o
29 11 13 29.621 24.149 2.575 79.564 o
29 11 14 73.259 70.388 3.752 32.798 o
29 11 15 111.404 110.233 4.896 20.572 o
29 11 16 39.928 35.465 2.668 62.834 o
29 13 1 13.236 13.493 2.050 148.015 o
29 13 2 2.293 0.102 1.508 482.240 o
29 13 3 0.005 -2.016 5.540 45.263 o
29 13 4 7.354 4.396 2.456 163.225 o
29 13 5 0.185 -4.379 6.590 31.950 o
29 13 6 7.148 3.727 1.931 229.012 o
29 13 7 4.608 1.008 2.084 245.129 o
29 13 8 53.322 53.516 3.490 42.067 o
30 0 0 120.778 165.815 11.918 7.108 o
30 0 2 127.606 119.652 4.006 21.327 o
30 0 4 36.781 38.125 1.957 75.730 o
30 0 6 0.324 3.752 1.575 455.077 o
30 0 8 165.920 168.831 4.803 15.634 o
30 0 10 1279.420 1301.650 34.136 0.807 o
30 0 12 1219.130 1222.840 29.722 0.987 o
30 0 14 8.179 7.640 2.279 167.306 o
30 0 16 21.860 17.923 3.405 70.893 o
30 0 18 0.135 16.687 5.540 42.240 o
30 0 20 103.410 110.513 5.633 18.974 o
30 0 22 4.557 3.185 2.829 144.731 o
30 0 24 4.001 1.067 2.304 214.249 o
30 0 26 7.251 4.684 2.482 160.658 o
30 2 0 42.138 47.629 2.499 59.375 o
30 2 1 74.153 78.147 2.262 40.101 o
30 2 2 15.628 14.696 0.830 208.904 o
30 2 3 52.189 53.236 1.762 58.826 o
30 2 4 790.447 789.182 19.397 1.973 o
30 2 5 681.250 663.922 15.348 2.706 o
30 2 6 106.280 113.757 3.143 26.438 o
30 2 7 74.371 72.684 2.338 40.462 o
30 2 8 276.591 272.279 6.742 8.967 o
30 2 9 5.483 4.371 1.186 409.292 o
30 2 10 98.322 95.512 2.990 29.491 o
30 2 11 3.485 1.914 1.042 621.034 o
30 2 12 5.518 5.760 1.160 394.253 o
30 2 13 0.181 1.398 1.177 860.557 o
30 2 14 362.408 358.660 9.300 6.008 o
30 2 15 40.313 40.344 2.185 67.759 o
30 2 16 28.438 30.197 2.228 85.376 o
30 2 17 307.479 316.494 8.733 6.941 o
30 2 18 120.612 120.618 4.159 21.485 o
30 2 19 27.905 29.384 2.270 85.661 o
30 2 20 0.179 -0.449 5.717 42.432 o
30 2 21 53.778 51.271 2.880 47.963 o
30 2 22 2.753 0.008 2.058 280.562 o
30 2 23 1.731 -1.304 6.039 37.621 o
30 2 24 0.086 1.304 1.906 363.300 o
30 2 25 15.626 17.313 2.236 122.923 o
30 2 26 13.150 13.019 2.355 130.501 o
30 4 0 44.670 43.148 2.092 64.295 o
30 4 1 285.140 279.411 6.768 8.761 o
30 4 2 140.888 143.488 3.854 19.672 o
30 4 3 165.004 158.861 4.150 17.057 o
30 4 4 209.248 208.548 5.548 12.242 o
30 4 5 11.041 8.115 1.042 277.784 o
30 4 6 38.083 36.041 1.728 79.070 o
30 4 7 8.043 5.379 1.381 296.278 o
30 4 8 225.954 223.990 5.819 11.283 o
30 4 9 10.401 10.283 1.110 264.009 o
30 4 10 24.017 21.667 1.474 123.811 o
30 4 11 12.986 10.546 1.355 211.362 o
30 4 12 0.506 -0.144 4.227 77.186 o
30 4 13 17.415 20.397 1.906 128.649 o
30 4 14 50.395 53.236 2.990 47.931 o
30 4 15 60.221 59.589 2.583 46.125 o
30 4 16 68.663 68.102 3.041 38.570 o
30 4 17 27.167 22.861 2.024 98.376 o
30 4 18 127.326 123.599 5.328 17.828 o
30 4 19 14.574 11.486 2.228 135.751 o
30 4 20 63.266 60.233 3.473 38.179 o
30 4 21 127.581 130.104 5.514 17.178 o
30 4 22 69.681 72.184 4.074 31.449 o
30 4 23 34.338 35.787 3.075 60.325 o
30 4 24 10.504 13.205 2.380 137.511 o
30 4 25 72.047 65.247 3.685 33.999 o
30 6 0 1.549 1.143 1.203 695.874 o
30 6 1 43.297 41.285 1.897 68.679 o
30 6 2 0.502 -0.771 3.388 119.646 o
30 6 3 20.219 27.037 1.415 129.113 o
30 6 4 0.736 0.263 1.008 1119.490 o
30 6 5 0.793 0.136 0.940 1254.900 o
30 6 6 29.228 26.504 1.660 100.742 o
30 6 7 59.703 56.124 2.194 50.211 o
30 6 8 143.155 144.911 4.371 18.361 o
30 6 9 86.910 96.257 3.295 30.124 o
30 6 10 81.405 81.781 3.693 30.499 o
30 6 11 21.114 20.668 1.830 120.688 o
30 6 12 8.272 23.158 2.321 131.848 o
30 6 13 190.670 194.784 5.870 12.592 o
30 6 14 28.941 32.450 2.727 72.458 o
30 6 15 304.714 314.741 9.665 6.422 o
30 6 16 6.408 7.420 1.618 265.080 o
30 6 17 6.147 7.005 2.135 196.822 o
30 6 18 54.590 58.073 3.617 39.858 o
30 6 19 2.772 1.143 3.414 110.958 o
30 6 20 25.163 20.659 2.626 86.230 o
30 6 21 14.964 14.323 2.516 115.099 o
30 6 22 0.921 -2.024 5.396 47.325 o
30 6 23 35.449 33.932 4.625 39.677 o
30 6 24 0.000 2.982 2.702 180.694 o
30 8 0 12.991 9.241 2.880 108.003 o
30 8 1 3.899 1.194 1.474 416.214 o
30 8 2 25.621 21.100 1.753 111.440 o
30 8 3 0.295 -5.751 6.073 37.582 o
30 8 4 69.107 63.375 2.787 40.819 o
30 8 5 67.196 63.172 2.982 40.116 o
30 8 6 48.594 46.968 2.448 56.140 o
30 8 7 143.439 142.869 4.667 17.778 o
30 8 8 170.864 166.908 5.218 14.766 o
30 8 9 19.323 18.008 1.999 122.420 o
30 8 10 4.594 3.778 1.703 303.364 o
30 8 11 38.576 40.412 2.948 57.953 o
30 8 12 1.414 0.805 2.024 304.022 o
30 8 13 14.404 11.105 2.346 130.049 o
30 8 14 125.204 126.716 5.387 17.718 o
30 8 15 34.788 32.314 2.982 62.777 o
30 8 16 62.214 69.033 3.981 33.840 o
30 8 17 138.832 133.298 5.557 16.393 o
30 8 18 12.494 12.028 2.668 116.539 o
30 8 19 0.630 5.091 3.058 136.545 o
30 8 20 11.037 7.335 3.193 99.146 o
30 8 21 49.414 45.274 4.591 34.883 o
30 10 0 498.095 514.861 15.348 3.159 o
30 10 1 10.265 15.933 2.126 150.194 o
30 10 2 80.094 83.467 4.506 26.667 o
30 10 3 11.552 4.354 1.863 197.531 o
30 10 4 7.746 6.310 2.575 146.886 o
30 10 5 0.673 -6.310 8.335 19.945 o
30 10 6 10.085 5.506 2.295 161.562 o
30 10 7 6.149 4.828 2.033 218.670 o
30 10 8 3.214 -0.296 5.650 42.411 o
30 10 9 15.439 14.086 3.295 83.233 o
30 10 10 42.583 42.242 3.278 50.863 o
30 10 11 3.094 5.235 2.253 211.857 o
30 10 12 44.822 46.909 3.422 47.138 o
30 10 13 0.021 -1.626 5.260 50.193 o
30 10 14 1.091 2.829 2.109 272.484 o
30 10 15 3.893 2.456 2.067 248.109 o
30 10 16 3.876 7.818 1.940 240.304 o
30 10 17 7.245 8.081 3.744 81.986 o
30 10 18 0.013 -0.534 4.887 58.143 o
30 12 0 25.315 27.368 3.295 66.200 o
30 12 1 6.987 5.336 2.219 187.010 o
30 12 2 2.971 0.110 1.787 349.147 o
30 12 3 0.011 0.923 1.753 434.537 o
30 12 4 6.440 8.606 1.974 207.940 o
30 12 5 100.299 94.868 5.413 20.459 o
30 12 6 41.850 38.091 2.990 56.074 o
30 12 7 58.096 51.508 4.227 34.995 o
30 12 8 17.550 12.358 2.516 111.261 o
30 12 9 3.353 -0.246 5.819 39.994 o
30 12 10 4.313 2.888 2.279 207.826 o
30 12 11 3.212 -0.491 5.277 48.434 o
30 12 12 2.482 2.931 1.880 304.692 o
31 1 1 122.218 124.921 3.727 22.317 o
31 1 2 250.091 247.215 6.598 9.753 o
31 1 3 50.789 52.516 1.880 58.896 o
31 1 4 32.041 31.738 1.398 96.465 o
31 1 5 0.082 -0.601 3.193 135.933 o
31 1 6 2.378 2.126 0.805 902.501 o
31 1 7 464.034 461.117 10.825 4.565 o
31 1 8 857.700 854.217 19.956 1.838 o
31 1 9 497.697 492.381 11.723 4.105 o
31 1 10 678.400 668.827 15.713 2.648 o
31 1 11 88.772 87.931 3.007 31.792 o
31 1 12 52.642 51.178 2.541 51.801 o
31 1 13 49.615 46.180 2.109 59.456 o
31 1 14 15.967 11.647 2.075 139.477 o
31 1 15 124.620 127.885 4.201 20.723 o
31 1 16 4.078 2.490 1.567 362.197 o
31 1 17 79.736 80.519 3.464 32.078 o
31 1 18 22.130 23.590 2.321 97.872 o
31 1 19 21.947 28.164 2.346 93.486 o
31 1 20 69.913 78.689 4.023 31.096 o
31 1 21 47.112 48.027 2.846 52.217 o
31 1 22 87.288 81.722 4.235 27.035 o
31 1 23 14.254 12.079 2.160 139.901 o
31 1 24 3.409 2.744 2.067 252.068 o
31 1 25 3.408 5.692 1.770 292.129 o
31 1 26 15.516 14.332 1.965 142.532 o
31 3 1 1636.580 1614.440 37.498 0.653 o
31 3 2 1621.480 1631.200 37.024 0.665 o
31 3 3 0.280 1.880 1.211 778.871 o
31 3 4 45.255 47.891 1.753 65.915 o
31 3 5 340.387 330.852 8.123 6.917 o
31 3 6 36.703 33.305 1.415 87.548 o
31 3 7 72.261 67.831 2.270 42.314 o
31 3 8 45.367 39.124 1.736 69.805 o
31 3 9 5.681 8.623 1.160 352.845 o
31 3 10 569.818 568.733 13.832 3.280 o
31 3 11 346.990 348.004 8.860 6.387 o
31 3 12 529.274 533.598 13.730 3.437 o
31 3 13 78.959 77.165 3.439 32.697 o
31 3 14 294.749 303.755 8.267 7.428 o
31 3 15 391.183 395.667 10.435 5.210 o
31 3 16 0.083 -2.346 5.192 51.481 o
31 3 17 24.445 19.922 1.957 108.862 o
31 3 18 172.374 175.429 5.692 13.783 o
31 3 19 6.712 5.692 1.872 232.212 o
31 3 20 1.173 -1.660 8.250 20.317 o
31 3 21 106.019 103.262 6.370 16.984 o
31 3 22 0.749 -0.966 6.251 35.371 o
31 3 23 54.865 53.185 3.405 42.354 o
31 3 24 187.588 185.060 6.548 11.912 o
31 3 25 7.101 8.708 2.177 180.203 o
31 5 1 51.412 53.600 1.855 58.378 o
31 5 2 187.094 185.577 5.184 13.816 o
31 5 3 2.245 0.745 1.194 659.951 o
31 5 4 675.395 689.291 16.856 2.464 o
31 5 5 42.750 40.539 1.728 71.707 o
31 5 6 27.078 25.724 1.381 113.141 o
31 5 7 118.052 112.689 3.481 24.052 o
31 5 8 98.516 96.977 3.159 28.707 o
31 5 9 1.897 -0.525 3.913 87.883 o
31 5 10 250.850 248.444 6.980 9.387 o
31 5 11 35.771 36.753 2.016 76.593 o
31 5 12 836.329 861.222 20.668 1.783 o
31 5 13 22.035 26.732 1.999 105.342 o
31 5 14 236.090 244.590 7.310 9.374 o
31 5 15 123.643 125.293 4.921 19.029 o
31 5 16 0.831 -0.339 5.294 49.185 o
31 5 17 41.815 38.718 3.168 53.549 o
31 5 18 6.899 6.133 2.270 179.550 o
31 5 19 6.625 7.403 2.423 162.547 o
31 5 20 58.512 57.319 5.235 27.727 o
31 5 21 1.685 3.346 2.202 242.837 o
31 5 22 97.971 86.635 4.650 23.735 o
31 5 23 2.416 4.006 2.236 226.019 o
31 5 24 2.671 5.074 2.736 157.221 o
31 7 1 85.193 89.294 3.278 31.121 o
31 7 2 12.228 10.215 1.592 197.550 o
31 7 3 30.050 27.308 1.897 92.908 o
31 7 4 1.477 -0.830 4.955 55.704 o
31 7 5 101.360 98.493 3.778 25.903 o
31 7 6 18.471 15.441 2.024 127.505 o
31 7 7 0.063 -3.583 4.904 57.712 o
31 7 8 19.081 18.703 1.736 133.652 o
31 7 9 88.651 84.288 3.270 30.986 o
31 7 10 32.185 36.871 3.176 59.765 o
31 7 11 526.501 514.988 15.128 3.149 o
31 7 12 117.684 115.442 4.820 20.094 o
31 7 13 35.688 37.837 5.616 30.376 o
31 7 14 249.350 262.301 8.420 8.094 o
31 7 15 100.989 112.444 4.981 21.078 o
31 7 16 36.186 37.651 3.930 46.701 o
31 7 17 12.487 10.368 2.668 118.706 o
31 7 18 39.046 39.878 3.837 46.215 o
31 7 19 10.243 14.120 3.092 98.894 o
31 7 20 18.031 18.745 3.168 81.012 o
31 7 21 2.927 7.107 2.668 157.874 o
31 7 22 11.461 8.894 2.583 128.623 o
31 9 1 18.149 17.610 1.931 129.532 o
31 9 2 183.814 197.740 6.200 12.307 o
31 9 3 79.720 79.604 3.524 31.864 o
31 9 4 162.319 165.002 5.963 13.908 o
31 9 5 81.839 83.120 3.786 29.852 o
31 9 6 9.791 10.173 2.279 153.500 o
31 9 7 0.048 0.068 1.779 436.074 o
31 9 8 17.425 15.780 1.974 132.760 o
31 9 9 0.520 3.159 1.863 345.827 o
31 9 10 81.319 86.287 4.379 26.893 o
31 9 11 5.796 3.430 2.346 186.401 o
31 9 12 18.093 20.532 2.871 89.018 o
31 9 13 1.927 0.271 2.202 257.967 o
31 9 14 3.027 2.304 2.135 246.320 o
31 9 15 0.615 -0.856 5.667 43.044 o
31 9 16 16.755 16.949 2.490 108.968 o
31 9 17 27.145 27.029 4.023 51.935 o
31 9 18 0.117 5.599 3.447 109.889 o
31 9 19 59.486 54.278 3.685 38.446 o
31 11 1 89.686 92.657 4.040 26.797 o
31 11 2 48.942 50.077 4.244 37.284 o
31 11 3 110.154 104.312 4.422 22.407 o
31 11 4 10.201 6.539 2.151 171.035 o
31 11 5 0.001 -3.473 6.590 31.985 o
31 11 6 0.037 4.015 2.168 265.505 o
31 11 7 25.628 24.208 2.634 82.998 o
31 11 8 27.310 25.564 2.888 74.070 o
31 11 9 4.122 3.066 2.727 155.994 o
31 11 10 72.463 75.234 5.226 24.799 o
31 11 11 0.302 -2.287 6.980 28.468 o
31 11 12 22.346 20.295 2.600 91.409 o
31 11 13 9.322 10.664 2.143 165.517 o
31 11 14 16.450 19.583 3.702 67.725 o
31 11 15 9.174 11.147 1.931 183.893 o
31 13 1 7.131 4.794 1.559 283.547 o
31 13 2 37.573 35.838 2.473 67.629 o
31 13 3 7.197 6.463 2.524 153.067 o
31 13 4 12.384 12.494 1.991 157.953 o
31 13 5 0.087 -2.211 7.030 28.090 o
31 13 6 10.352 9.944 2.202 157.424 o
32 0 0 482.062 578.914 35.008 0.968 o
32 0 2 53.660 52.618 2.363 52.621 o
32 0 4 0.278 0.144 0.906 1522.940 o
32 0 6 2.464 3.558 1.084 610.606 o
32 0 8 28.327 24.759 1.652 104.451 o
32 0 10 70.734 67.373 2.948 38.689 o
32 0 12 467.565 450.368 12.519 4.046 o
32 0 14 93.760 84.390 4.701 24.117 o
32 0 16 121.698 121.532 5.997 16.590 o
32 0 18 230.428 222.109 8.115 8.902 o
32 0 20 763.791 778.619 23.624 1.585 o
32 0 22 32.566 33.763 3.286 58.739 o
32 0 24 4.096 5.607 2.355 189.419 o
32 0 26 9.672 12.909 3.176 97.332 o
32 2 0 29.398 25.547 1.423 107.042 o
32 2 1 139.921 140.252 3.591 20.436 o
32 2 2 194.569 196.029 5.235 13.296 o
32 2 3 823.228 832.355 19.101 1.960 o
32 2 4 280.645 286.120 7.056 8.563 o
32 2 5 407.465 408.254 10.012 5.257 o
32 2 6 636.270 625.747 14.628 2.935 o
32 2 7 22.489 22.480 1.279 133.679 o
32 2 8 643.577 645.474 15.619 2.734 o
32 2 9 144.536 139.235 4.006 19.236 o
32 2 10 83.326 77.749 2.719 35.369 o
32 2 11 121.689 117.433 3.735 22.707 o
32 2 12 23.410 20.473 1.575 123.847 o
32 2 13 77.668 72.260 2.982 36.020 o
32 2 14 65.010 63.858 3.490 37.109 o
32 2 15 36.023 31.145 2.033 79.198 o
32 2 16 195.950 191.591 5.785 12.592 o
32 2 17 122.633 126.250 4.396 20.439 o
32 2 18 21.632 22.590 2.075 108.071 o
32 2 19 0.252 -1.982 5.980 38.772 o
32 2 20 44.688 44.173 3.608 45.714 o
32 2 21 14.758 12.460 2.143 138.401 o
32 2 22 91.333 83.441 4.167 26.661 o
32 2 23 7.749 10.130 2.634 135.364 o
32 2 24 19.598 20.490 3.990 58.706 o
32 2 25 1.538 1.279 1.847 349.536 o
32 4 0 717.302 715.736 17.068 2.366 o
32 4 1 388.874 378.082 9.495 5.674 o
32 4 2 352.689 361.133 8.657 6.392 o
32 4 3 575.962 577.940 14.103 3.200 o
32 4 4 378.054 383.402 9.224 5.849 o
32 4 5 27.986 32.543 1.635 98.046 o
32 4 6 639.639 661.610 15.729 2.709 o
32 4 7 34.092 37.795 1.957 78.932 o
32 4 8 0.023 -1.660 4.371 72.691 o
32 4 9 26.893 22.845 1.457 115.075 o
32 4 10 241.634 243.031 6.683 9.872 o
32 4 11 72.718 69.465 2.956 37.800 o
32 4 12 62.752 66.111 2.855 41.959 o
32 4 13 47.552 54.600 2.677 52.143 o
32 4 14 1784.720 1806.100 43.656 0.513 o
32 4 15 107.182 113.808 4.447 22.160 o
32 4 16 95.842 96.299 3.922 26.213 o
32 4 17 19.725 14.002 1.940 129.856 o
32 4 18 2.955 0.923 2.558 186.976 o
32 4 19 47.861 46.502 2.990 50.624 o
32 4 20 258.997 253.771 7.886 8.451 o
32 4 21 21.548 16.424 3.558 68.160 o
32 4 22 2.068 3.278 2.143 250.146 o
32 4 23 3.267 6.700 2.338 193.453 o
32 4 24 0.137 -1.465 8.047 21.440 o
32 4 25 14.888 12.629 2.406 123.071 o
32 6 0 24.419 22.421 1.669 115.430 o
32 6 1 81.638 79.638 2.575 36.253 o
32 6 2 146.233 147.579 4.100 18.639 o
32 6 3 244.677 252.620 6.581 9.819 o
32 6 4 148.642 150.975 4.328 17.913 o
32 6 5 34.655 31.891 1.643 87.651 o
32 6 6 122.922 124.946 3.761 22.160 o
32 6 7 13.775 14.120 1.321 194.265 o
32 6 8 771.185 766.261 18.186 2.139 o
32 6 9 380.023 384.410 9.800 5.575 o
32 6 10 26.452 23.531 1.906 102.476 o
32 6 11 110.586 108.564 3.752 24.286 o
32 6 12 6.564 10.266 1.677 237.636 o
32 6 13 653.684 659.992 17.779 2.373 o
32 6 14 39.711 40.768 3.032 55.970 o
32 6 15 63.845 62.452 3.625 36.644 o
32 6 16 236.849 238.262 8.547 8.310 o
32 6 17 98.555 100.119 4.684 22.858 o
32 6 18 111.989 112.732 5.158 19.662 o
32 6 19 0.363 0.356 2.050 319.916 o
32 6 20 37.457 35.542 3.176 56.829 o
32 6 21 15.970 14.078 2.346 121.062 o
32 6 22 10.192 9.690 2.592 130.830 o
32 6 23 6.045 5.150 2.770 140.221 o
32 8 0 267.271 265.350 9.029 7.408 o
32 8 1 15.415 12.324 2.600 112.393 o
32 8 2 59.107 57.285 2.838 44.954 o
32 8 3 22.569 19.575 2.363 99.338 o
32 8 4 0.400 -3.227 5.590 44.298 o
32 8 5 9.353 7.310 1.652 227.691 o
32 8 6 72.769 76.267 3.363 34.535 o
32 8 7 202.940 206.143 6.183 11.682 o
32 8 8 186.419 191.735 6.014 12.573 o
32 8 9 70.776 74.226 3.439 34.770 o
32 8 10 2.391 5.523 1.982 263.884 o
32 8 11 2.504 4.574 2.177 232.270 o
32 8 12 23.355 26.741 2.668 83.408 o
32 8 13 16.700 19.719 2.660 99.465 o
32 8 14 48.227 52.194 3.913 40.087 o
32 8 15 203.590 207.837 7.310 10.327 o
32 8 16 58.270 57.514 3.388 40.689 o
32 8 17 4.047 3.346 2.355 197.668 o
32 8 18 122.347 118.060 6.014 16.607 o
32 8 19 112.209 108.370 5.794 18.020 o
32 8 20 170.766 171.702 7.649 11.028 o
32 10 0 918.758 945.985 29.299 1.113 o
32 10 1 67.337 71.854 4.100 31.773 o
32 10 2 158.066 162.343 5.607 14.735 o
32 10 3 55.880 54.380 3.558 40.522 o
32 10 4 9.231 6.869 2.024 188.166 o
32 10 5 50.197 51.313 3.905 39.705 o
32 10 6 12.599 7.505 2.753 117.532 o
32 10 7 28.321 30.832 2.829 71.737 o
32 10 8 16.018 18.855 3.414 76.095 o
32 10 9 175.106 190.185 7.505 10.903 o
32 10 10 1.688 6.675 2.245 219.065 o
32 10 11 22.988 25.267 2.812 80.968 o
32 10 12 9.927 13.129 2.473 133.641 o
32 10 13 21.175 20.430 2.575 93.998 o
32 10 14 10.360 12.333 3.236 94.139 o
32 10 15 12.788 8.199 2.592 125.170 o
32 10 16 1.065 1.050 1.779 388.445 o
32 10 17 36.143 33.407 2.753 65.181 o
32 12 0 53.553 44.876 3.905 39.664 o
32 12 1 15.659 12.485 1.991 144.043 o
32 12 2 3.884 4.244 2.024 245.645 o
32 12 3 53.051 48.129 3.346 44.434 o
32 12 4 11.685 11.960 2.321 139.355 o
32 12 5 6.208 6.293 2.448 165.023 o
32 12 6 8.931 6.437 1.999 194.387 o
32 12 7 4.020 0.957 2.135 242.761 o
32 12 8 7.647 6.903 2.321 168.089 o
32 12 9 8.886 1.143 2.202 190.235 o
32 12 10 4.558 -0.364 5.607 42.578 o
32 12 11 33.957 28.833 2.761 68.793 o
33 1 1 9.900 8.708 0.813 318.802 o
33 1 2 8.908 7.378 0.906 339.858 o
33 1 3 1.301 0.576 0.728 1474.140 o
33 1 4 88.797 91.209 2.711 32.734 o
33 1 5 4.668 3.066 0.822 608.673 o
33 1 6 524.796 524.052 12.909 3.659 o
33 1 7 1519.040 1514.160 35.330 0.725 o
33 1 8 50.883 51.966 1.957 58.290 o
33 1 9 246.054 248.994 6.387 10.006 o
33 1 10 181.822 180.232 5.048 14.315 o
33 1 11 576.007 592.467 15.425 2.923 o
33 1 12 44.431 43.893 2.355 60.905 o
33 1 13 78.558 76.538 3.007 35.156 o
33 1 14 43.577 39.565 2.253 64.455 o
33 1 15 70.612 65.035 2.948 39.057 o
33 1 16 3.184 0.576 1.703 365.703 o
33 1 17 75.342 80.638 3.651 31.939 o
33 1 18 233.959 243.734 7.479 9.260 o
33 1 19 215.171 233.909 7.183 9.974 o
33 1 20 143.944 153.254 5.413 15.937 o
33 1 21 143.145 144.072 5.218 16.604 o
33 1 22 0.395 -0.584 6.141 36.733 o
33 1 23 2.398 2.778 2.304 220.856 o
33 1 24 48.938 44.198 3.092 49.543 o
33 1 25 7.481 9.402 2.050 188.728 o
33 3 1 832.523 834.430 19.982 1.862 o
33 3 2 68.336 64.137 2.101 45.432 o
33 3 3 15.955 13.908 0.949 202.993 o
33 3 4 7.606 6.937 1.110 338.618 o
33 3 5 143.483 146.579 4.125 18.803 o
33 3 6 8.114 7.606 1.321 287.253 o
33 3 7 10.241 8.250 1.491 233.561 o
33 3 8 239.412 238.948 6.277 10.344 o
33 3 9 13.888 34.728 1.982 115.374 o
33 3 10 424.379 437.180 11.164 4.672 o
33 3 11 90.972 93.784 3.549 28.585 o
33 3 12 138.194 144.123 5.472 16.329 o
33 3 13 973.932 991.886 25.470 1.308 o
33 3 14 52.614 54.989 2.600 50.307 o
33 3 15 70.749 68.212 3.058 37.872 o
33 3 16 1.419 -3.202 5.709 42.143 o
33 3 17 84.726 82.366 3.481 30.886 o
33 3 18 60.290 60.427 3.320 40.154 o
33 3 19 9.321 5.717 2.041 189.636 o
33 3 20 43.438 37.100 3.261 51.925 o
33 3 21 2.637 -1.237 6.192 35.596 o
33 3 22 89.913 85.618 4.159 26.742 o
33 3 23 0.442 0.271 2.363 242.229 o
33 3 24 9.097 12.231 2.617 128.676 o
33 3 25 37.459 34.864 4.786 37.371 o
33 5 1 80.550 80.257 2.541 36.614 o
33 5 2 0.035 0.500 0.839 1787.660 o
33 5 3 9.409 7.428 1.067 305.867 o
33 5 4 40.438 40.598 1.821 72.700 o
33 5 5 219.697 226.311 5.997 11.217 o
33 5 6 11.684 13.087 1.287 217.560 o
33 5 7 278.996 276.726 7.674 8.190 o
33 5 8 49.876 49.374 2.431 54.883 o
33 5 9 45.320 46.595 2.490 57.761 o
33 5 10 140.777 137.762 4.303 18.903 o
33 5 11 6.697 5.887 1.448 302.163 o
33 5 12 122.684 122.862 4.278 20.888 o
33 5 13 98.499 91.980 3.439 28.023 o
33 5 14 147.376 149.222 4.837 17.016 o
33 5 15 52.752 50.526 2.575 51.576 o
33 5 16 76.662 79.257 4.040 29.774 o
33 5 17 66.085 71.625 4.828 27.857 o
33 5 18 41.855 41.564 3.176 52.665 o
33 5 19 29.064 26.572 3.583 58.276 o
33 5 20 6.963 6.810 2.202 184.276 o
33 5 21 6.666 -0.330 5.709 40.473 o
33 5 22 0.089 0.169 2.558 210.826 o
33 5 23 13.255 10.444 2.312 137.000 o
33 7 1 107.353 106.557 3.812 24.574 o
33 7 2 304.604 313.699 8.411 7.180 o
33 7 3 68.663 70.888 3.261 36.780 o
33 7 4 57.146 52.143 2.795 47.126 o
33 7 5 12.687 11.232 1.719 180.321 o
33 7 6 14.523 12.739 1.948 150.744 o
33 7 7 262.946 269.984 7.844 8.320 o
33 7 8 21.666 22.861 2.329 99.100 o
33 7 9 67.280 71.566 3.600 34.886 o
33 7 10 109.806 115.459 4.371 22.076 o
33 7 11 29.227 29.663 2.524 77.972 o
33 7 12 59.594 59.911 3.524 38.871 o
33 7 13 7.092 7.810 2.524 150.619 o
33 7 14 84.897 81.798 4.184 27.597 o
33 7 15 9.814 7.988 2.567 136.623 o
33 7 16 18.258 18.169 2.524 103.150 o
33 7 17 5.395 1.465 2.550 171.732 o
33 7 18 1.763 1.618 2.600 186.987 o
33 7 19 16.927 10.554 2.888 98.496 o
33 7 20 6.730 7.776 3.066 114.283 o
33 7 21 138.182 136.525 8.403 11.137 o
33 9 1 3.052 0.839 1.753 349.555 o
33 9 2 31.010 31.306 2.838 68.856 o
33 9 3 48.999 54.625 3.227 45.887 o
33 9 4 655.064 695.093 17.915 2.332 o
33 9 5 91.135 91.590 4.125 26.323 o
33 9 6 115.167 129.020 5.006 19.269 o
33 9 7 85.132 91.869 4.167 26.931 o
33 9 8 263.801 280.953 8.750 7.561 o
33 9 9 20.741 25.148 2.423 95.691 o
33 9 10 101.689 103.779 4.887 21.696 o
33 9 11 6.018 7.386 2.245 183.840 o
33 9 12 0.233 2.118 2.143 281.915 o
33 9 13 0.197 0.407 2.135 298.091 o
33 9 14 4.315 4.515 2.533 171.115 o
33 9 15 14.543 11.011 2.423 125.495 o
33 9 16 72.102 61.596 4.345 30.397 o
33 9 17 7.294 5.777 2.397 165.649 o
33 9 18 44.707 45.528 3.464 47.008 o
33 11 1 24.659 21.261 2.270 97.041 o
33 11 2 114.599 123.913 4.964 19.608 o
33 11 3 138.235 144.606 5.523 16.208 o
33 11 4 32.080 29.426 3.049 64.746 o
33 11 5 11.006 13.010 2.279 142.716 o
33 11 6 0.000 0.542 2.135 300.238 o
33 11 7 54.809 53.626 4.117 36.371 o
33 11 8 0.016 0.534 3.015 151.541 o
33 11 9 8.398 8.843 3.227 101.107 o
33 11 10 13.350 12.189 3.083 95.472 o
33 11 11 23.982 25.216 3.685 60.195 o
33 11 12 7.356 5.624 2.338 171.461 o
33 11 13 81.683 76.640 6.463 19.009 o
33 13 1 6.177 6.302 1.592 280.410 o
33 13 2 2.954 2.262 1.838 313.054 o
34 0 0 3134.470 3332.740 130.841 0.074 o
34 0 2 28.660 39.929 2.058 82.344 o
34 0 4 313.037 316.105 8.767 6.870 o
34 0 6 1767.100 1748.130 43.631 0.516 o
34 0 8 419.132 420.586 11.816 4.502 o
34 0 10 29.433 26.843 2.126 88.759 o
34 0 12 94.214 98.519 4.278 24.906 o
34 0 14 148.153 148.214 6.514 13.788 o
34 0 16 140.200 142.065 6.844 13.588 o
34 0 18 118.408 123.879 5.938 16.845 o
34 0 20 0.049 6.480 3.998 82.504 o
34 0 22 550.333 556.993 17.703 2.580 o
34 0 24 96.298 90.133 5.870 19.461 o
34 2 0 400.525 397.513 10.605 5.087 o
34 2 1 265.434 265.969 6.556 9.351 o
34 2 2 22.564 18.872 1.135 144.786 o
34 2 3 24.493 22.624 1.381 124.007 o
34 2 4 0.993 -0.440 5.218 50.544 o
34 2 5 560.474 574.128 13.578 3.351 o
34 2 6 410.136 410.422 10.249 5.143 o
34 2 7 310.036 303.653 7.657 7.655 o
34 2 8 149.550 147.020 4.303 18.030 o
34 2 9 446.662 441.440 10.935 4.644 o
34 2 10 120.775 117.153 3.727 22.834 o
34 2 11 9.217 6.878 1.415 262.974 o
34 2 12 120.965 120.796 4.049 21.749 o
34 2 13 27.723 20.575 2.372 89.652 o
34 2 14 113.662 111.393 3.990 23.067 o
34 2 15 249.174 251.713 7.310 9.098 o
34 2 16 531.746 535.453 14.027 3.361 o
34 2 17 22.480 27.800 2.982 75.763 o
34 2 18 479.303 486.452 13.349 3.723 o
34 2 19 1.769 5.065 2.270 221.612 o
34 2 20 29.040 24.911 2.990 70.452 o
34 2 21 6.420 1.974 2.253 198.541 o
34 2 22 0.505 0.474 2.312 250.754 o
34 2 23 57.166 54.837 3.625 39.504 o
34 2 24 19.669 20.176 2.592 96.192 o
34 2 25 27.088 25.072 2.660 80.002 o
34 4 0 7.283 8.462 1.304 296.389 o
34 4 1 226.872 234.544 5.904 11.044 o
34 4 2 77.141 72.294 2.397 39.365 o
34 4 3 35.244 34.822 1.508 87.057 o
34 4 4 180.719 178.445 4.701 14.918 o
34 4 5 11.898 11.672 1.220 228.205 o
34 4 6 42.116 43.038 1.821 69.933 o
34 4 7 18.296 16.026 1.330 161.618 o
34 4 8 42.751 39.828 1.999 68.463 o
34 4 9 454.537 458.889 11.452 4.406 o
34 4 10 442.321 450.046 11.604 4.422 o
34 4 11 113.643 113.198 4.125 22.568 o
34 4 12 486.017 496.244 12.858 3.821 o
34 4 13 363.308 371.170 10.088 5.591 o
34 4 14 0.399 -1.050 4.710 62.337 o
34 4 15 31.866 26.698 1.940 89.577 o
34 4 16 161.541 158.692 5.743 14.432 o
34 4 17 0.593 -3.405 6.429 33.483 o
34 4 18 58.943 53.702 3.092 43.552 o
34 4 19 0.013 -2.914 8.885 17.593 o
34 4 20 14.148 11.054 2.439 125.661 o
34 4 21 45.067 41.310 4.472 37.448 o
34 4 22 10.524 8.945 3.329 92.791 o
34 4 23 0.164 1.626 2.109 295.445 o
34 4 24 13.508 14.450 3.227 87.956 o
34 6 0 139.845 131.968 4.413 18.917 o
34 6 1 22.182 21.362 1.330 134.880 o
34 6 2 118.951 117.399 3.558 23.484 o
34 6 3 117.615 117.958 3.591 23.499 o
34 6 4 1.445 1.770 1.177 698.038 o
34 6 5 0.621 -3.473 4.523 67.364 o
34 6 6 22.910 19.372 2.109 107.606 o
34 6 7 122.028 119.991 4.083 21.597 o
34 6 8 10.473 6.404 1.703 215.552 o
34 6 9 5.266 2.355 1.143 466.515 o
34 6 10 19.736 17.381 2.380 106.509 o
34 6 11 26.529 25.792 1.906 100.153 o
34 6 12 0.041 1.177 1.423 634.815 o
34 6 13 1.846 1.169 1.652 413.675 o
34 6 14 228.454 222.719 6.912 10.101 o
34 6 15 8.094 8.182 1.787 218.632 o
34 6 16 111.958 113.714 4.938 20.265 o
34 6 17 1.699 1.880 2.058 282.304 o
34 6 18 95.446 93.140 4.455 24.394 o
34 6 19 94.712 91.022 4.464 24.565 o
34 6 20 155.673 148.400 7.064 12.600 o
34 6 21 33.023 31.349 3.100 62.395 o
34 6 22 25.349 21.769 5.362 36.406 o
34 8 0 5.361 2.346 2.346 192.961 o
34 8 1 45.514 47.214 2.524 57.046 o
34 8 2 1.152 1.050 1.914 338.870 o
34 8 3 87.858 88.634 3.710 28.779 o
34 8 4 114.875 118.864 4.777 20.299 o
34 8 5 16.900 20.473 2.304 112.480 o
34 8 6 523.356 529.744 13.773 3.446 o
34 8 7 48.616 49.992 2.846 50.972 o
34 8 8 378.524 383.054 10.469 5.300 o
34 8 9 13.517 14.772 2.592 114.419 o
34 8 10 0.178 1.372 1.813 395.793 o
34 8 11 0.001 -2.007 5.777 41.624 o
34 8 12 59.854 52.914 3.752 38.003 o
34 8 13 8.140 5.861 2.202 179.931 o
34 8 14 16.538 17.330 2.524 107.593 o
34 8 15 20.621 19.710 2.575 95.533 o
34 8 16 6.826 5.836 3.032 118.507 o
34 8 17 3.923 4.659 2.744 151.774 o
34 8 18 5.558 3.846 4.676 58.362 o
34 8 19 85.110 71.092 4.557 26.589 o
34 8 20 22.194 18.448 2.863 84.953 o
34 10 0 164.829 162.520 7.428 11.591 o
34 10 1 5.455 7.505 1.999 217.625 o
34 10 2 31.672 26.792 2.753 72.031 o
34 10 3 0.041 -0.229 6.768 30.319 o
34 10 4 3.324 -0.220 6.463 32.584 o
34 10 5 33.165 32.492 3.447 56.187 o
34 10 6 58.615 56.743 3.388 40.702 o
34 10 7 8.541 10.495 2.448 145.186 o
34 10 8 89.106 90.311 4.379 25.615 o
34 10 9 142.587 137.177 6.505 14.219 o
34 10 10 83.692 82.467 5.404 22.477 o
34 10 11 0.405 6.590 3.905 85.709 o
34 10 12 362.133 373.906 13.197 4.329 o
34 10 13 35.281 34.457 2.998 61.366 o
34 10 14 53.820 49.492 3.363 43.745 o
34 10 15 0.188 1.152 1.889 368.845 o
34 10 16 16.314 11.418 1.897 149.159 o
34 12 0 0.259 1.279 4.625 64.243 o
34 12 1 6.415 4.854 2.092 208.285 o
34 12 2 0.037 0.796 2.126 299.825 o
34 12 3 4.733 2.897 1.753 297.039 o
34 12 4 65.977 64.010 3.600 36.092 o
34 12 5 32.183 38.540 2.965 62.688 o
34 12 6 146.877 134.094 5.370 16.354 o
34 12 7 0.539 3.032 2.295 239.424 o
34 12 8 13.293 9.800 2.346 135.870 o
34 12 9 5.946 2.888 2.719 149.227 o
35 1 1 51.341 54.812 2.219 54.649 o
35 1 2 421.771 427.329 10.673 4.882 o
35 1 3 339.090 337.619 8.318 6.789 o
35 1 4 886.115 888.124 20.803 1.729 o
35 1 5 306.092 305.644 8.081 7.416 o
35 1 6 193.602 182.366 4.820 14.144 o
35 1 7 18.590 14.027 1.152 174.291 o
35 1 8 10.797 5.624 1.084 295.293 o
35 1 9 1.875 -1.635 5.751 41.385 o
35 1 10 61.846 61.927 2.406 46.366 o
35 1 11 73.303 69.525 2.922 37.839 o
35 1 12 50.318 46.434 2.380 56.019 o
35 1 13 9.844 5.540 2.016 189.389 o
35 1 14 108.143 104.287 3.837 24.529 o
35 1 15 7.824 4.616 3.151 110.637 o
35 1 16 63.521 62.977 3.193 39.749 o
35 1 17 194.770 202.534 6.548 11.493 o
35 1 18 76.776 81.146 3.862 30.512 o
35 1 19 78.599 90.861 4.159 27.973 o
35 1 20 158.270 161.487 5.836 14.346 o
35 1 21 22.084 20.405 2.287 102.059 o
35 1 22 15.065 16.966 2.795 99.773 o
35 1 23 4.410 1.127 1.923 278.604 o
35 1 24 0.851 0.669 1.889 358.463 o
35 1 25 10.340 14.315 2.168 150.337 o
35 3 1 44.591 42.928 1.669 69.584 o
35 3 2 79.774 73.116 2.414 38.407 o
35 3 3 25.469 25.970 1.499 113.559 o
35 3 4 27.029 25.233 1.779 103.211 o
35 3 5 62.517 62.740 2.177 47.582 o
35 3 6 74.017 69.686 2.473 40.267 o
35 3 7 0.051 -2.956 3.846 93.845 o
35 3 8 12.618 10.368 1.381 212.948 o
35 3 9 123.051 118.949 3.964 21.877 o
35 3 10 0.127 1.669 1.423 610.812 o
35 3 11 1270.480 1282.790 30.510 0.938 o
35 3 12 360.421 364.420 11.875 4.857 o
35 3 13 72.605 74.929 3.710 32.715 o
35 3 14 428.693 412.904 11.816 4.479 o
35 3 15 12.210 11.757 2.058 155.590 o
35 3 16 7.899 3.761 1.957 218.286 o
35 3 17 24.424 21.261 2.219 99.043 o
35 3 18 1.219 -3.896 5.972 38.611 o
35 3 19 38.424 36.126 2.846 60.973 o
35 3 20 21.009 15.043 2.346 107.607 o
35 3 21 0.251 -1.347 6.243 35.584 o
35 3 22 73.968 70.050 3.981 31.383 o
35 3 23 78.612 77.622 4.117 29.199 o
35 3 24 9.540 9.766 2.863 116.371 o
35 5 1 3.205 1.694 0.932 724.182 o
35 5 2 24.860 25.038 1.398 119.152 o
35 5 3 41.045 40.565 1.813 72.235 o
35 5 4 20.471 22.624 1.465 133.610 o
35 5 5 883.131 902.481 21.235 1.688 o
35 5 6 4.798 5.387 1.220 405.041 o
35 5 7 267.016 257.685 6.903 9.107 o
35 5 8 19.060 14.179 1.559 150.756 o
35 5 9 25.499 19.431 1.703 115.369 o
35 5 10 107.307 104.236 4.515 22.382 o
35 5 11 76.424 74.692 3.295 34.278 o
35 5 12 232.113 227.369 6.700 10.195 o
35 5 13 34.462 31.171 2.168 78.455 o
35 5 14 87.473 89.337 3.634 29.122 o
35 5 15 5.351 8.818 1.855 232.631 o
35 5 16 70.374 75.276 3.744 32.937 o
35 5 17 469.774 480.328 13.595 3.692 o
35 5 18 40.983 39.480 3.219 53.126 o
35 5 19 1.436 2.592 2.109 269.386 o
35 5 20 33.560 32.738 2.931 64.423 o
35 5 21 7.932 3.803 2.482 159.508 o
35 5 22 60.534 55.396 4.015 35.531 o
35 5 23 9.328 7.081 3.490 89.529 o
35 7 1 689.446 690.350 17.059 2.416 o
35 7 2 104.158 104.245 3.820 25.054 o
35 7 3 3.439 0.237 1.601 398.611 o
35 7 4 171.579 173.210 5.540 14.093 o
35 7 5 6.356 6.073 2.185 192.647 o
35 7 6 23.256 22.802 2.778 83.100 o
35 7 7 7.495 4.049 1.711 257.466 o
35 7 8 52.704 54.320 3.337 43.513 o
35 7 9 19.803 23.429 2.355 101.206 o
35 7 10 332.198 326.455 9.063 6.487 o
35 7 11 147.127 152.373 5.285 16.053 o
35 7 12 0.742 3.981 2.160 258.501 o
35 7 13 12.525 7.810 2.194 153.089 o
35 7 14 8.228 18.415 2.998 102.797 o
35 7 15 0.033 -3.126 5.565 44.840 o
35 7 16 50.174 51.906 3.718 41.297 o
35 7 17 21.757 21.709 3.608 64.652 o
35 7 18 30.572 28.825 3.702 54.718 o
35 7 19 0.072 -0.330 5.429 47.089 o
35 7 20 7.742 7.361 3.176 106.436 o
35 9 1 12.068 9.080 1.940 172.140 o
35 9 2 31.964 28.088 3.405 58.995 o
35 9 3 21.166 21.854 2.389 98.968 o
35 9 4 21.726 23.031 2.431 95.547 o
35 9 5 43.151 44.774 3.075 52.423 o
35 9 6 351.061 381.724 10.884 5.277 o
35 9 7 78.753 90.497 4.362 27.034 o
35 9 8 371.731 368.934 10.834 5.221 o
35 9 9 27.646 30.697 2.871 71.559 o
35 9 10 1.102 1.804 2.507 204.107 o
35 9 11 2.303 4.150 2.414 199.509 o
35 9 12 66.897 73.828 4.108 31.619 o
35 9 13 5.772 7.632 2.262 182.771 o
35 9 14 30.571 28.892 3.702 54.700 o
35 9 15 90.010 87.973 4.108 26.786 o
35 9 16 146.578 137.668 6.141 14.745 o
35 9 17 33.460 27.283 3.913 50.420 o
35 11 1 14.295 10.588 2.177 141.460 o
35 11 2 7.313 6.539 2.101 194.111 o
35 11 3 16.488 15.280 2.295 120.485 o
35 11 4 1.384 3.947 2.084 266.513 o
35 11 5 0.903 1.135 1.914 343.345 o
35 11 6 6.692 2.524 2.931 130.417 o
35 11 7 62.670 63.138 3.702 36.317 o
35 11 8 212.282 212.055 8.640 8.758 o
35 11 9 178.690 176.437 8.860 9.341 o
35 11 10 223.576 223.278 10.088 7.300 o
35 11 11 4.827 3.083 3.998 78.768 o
35 11 12 10.408 9.944 3.075 103.336 o
36 0 0 4693.620 5300.550 130.240 0.071 o
36 0 2 2113.440 2148.290 49.992 0.400 o
36 0 4 398.188 403.985 10.681 5.053 o
36 0 6 384.404 427.007 12.350 4.442 o
36 0 8 1901.040 1883.670 44.325 0.492 o
36 0 10 67.288 63.282 3.024 39.780 o
36 0 12 295.922 330.216 10.571 5.928 o
36 0 14 52.453 48.560 3.803 40.343 o
36 0 16 184.168 187.838 7.301 10.980 o
36 0 18 36.499 37.625 3.744 48.924 o
36 0 20 51.854 52.821 4.176 36.743 o
36 0 22 147.717 159.200 7.386 12.162 o
36 0 24 82.344 87.948 5.463 22.115 o
36 2 0 579.601 580.312 17.618 2.540 o
36 2 1 7.053 7.344 1.313 308.399 o
36 2 2 469.071 478.490 11.664 4.248 o
36 2 3 1.609 -0.246 3.668 100.158 o
36 2 4 28.678 24.954 1.389 110.096 o
36 2 5 867.518 873.733 20.913 1.735 o
36 2 6 616.113 622.198 14.866 2.931 o
36 2 7 858.139 864.958 20.337 1.798 o
36 2 8 353.477 344.811 8.750 6.404 o
36 2 9 390.722 398.123 10.012 5.380 o
36 2 10 342.762 345.166 9.284 6.211 o
36 2 11 154.259 149.315 4.887 16.543 o
36 2 12 1.130 -6.175 5.565 44.432 o
36 2 13 39.133 32.255 2.041 74.968 o
36 2 14 9.863 10.249 1.948 180.831 o
36 2 15 354.226 353.738 9.868 5.808 o
36 2 16 488.643 496.777 13.866 3.550 o
36 2 17 96.725 97.316 5.116 21.652 o
36 2 18 82.733 80.773 4.040 28.672 o
36 2 19 162.673 163.054 6.005 13.861 o
36 2 20 18.105 12.401 2.744 100.384 o
36 2 21 21.114 21.574 2.770 87.079 o
36 2 22 65.056 63.968 3.600 36.325 o
36 2 23 5.599 3.371 2.024 232.038 o
36 2 24 29.013 24.979 2.694 77.028 o
36 4 0 132.107 140.540 4.515 18.919 o
36 4 1 22.020 22.540 1.321 133.729 o
36 4 2 189.499 195.961 5.184 13.542 o
36 4 3 0.358 0.280 1.076 1080.090 o
36 4 4 51.334 57.641 2.092 55.038 o
36 4 5 2.415 1.855 1.287 550.387 o
36 4 6 16.564 15.848 1.448 164.367 o
36 4 7 10.668 7.428 1.677 212.335 o
36 4 8 431.995 441.898 11.045 4.669 o
36 4 9 581.253 576.339 14.798 3.050 o
36 4 10 284.365 282.808 7.954 7.881 o
36 4 11 5.306 4.837 1.601 304.281 o
36 4 12 8.215 18.635 2.228 146.072 o
36 4 13 486.579 475.212 12.748 3.881 o
36 4 14 12.566 11.977 2.245 141.014 o
36 4 15 0.485 0.449 1.872 376.640 o
36 4 16 40.216 35.694 2.804 60.517 o
36 4 17 0.915 -3.032 6.700 30.780 o
36 4 18 41.228 35.897 3.812 46.438 o
36 4 19 1.936 -3.278 8.496 19.112 o
36 4 20 8.551 11.164 2.812 120.029 o
36 4 21 82.316 73.811 4.676 26.229 o
36 4 22 19.811 18.389 3.591 68.006 o
36 4 23 2.447 -2.177 5.285 48.618 o
36 6 0 379.032 387.205 10.385 5.321 o
36 6 1 287.698 293.709 7.505 8.090 o
36 6 2 63.775 65.239 2.516 44.182 o
36 6 3 807.814 827.561 20.134 1.867 o
36 6 4 281.920 283.189 7.378 8.327 o
36 6 5 146.813 142.564 4.286 18.379 o
36 6 6 101.621 97.612 4.405 23.661 o
36 6 7 1.323 -1.423 4.422 69.827 o
36 6 8 0.204 -2.719 4.625 64.782 o
36 6 9 53.864 56.243 2.694 48.576 o
36 6 10 221.412 214.808 6.133 11.166 o
36 6 11 236.055 239.702 6.886 9.816 o
36 6 12 35.118 38.235 2.897 61.773 o
36 6 13 0.598 -0.144 4.989 55.461 o
36 6 14 4.654 1.855 1.889 277.007 o
36 6 15 89.675 82.645 3.888 28.171 o
36 6 16 9.027 10.012 2.431 145.477 o
36 6 17 2.485 -0.330 7.064 27.480 o
36 6 18 69.675 73.489 5.108 25.806 o
36 6 19 35.059 35.381 4.743 38.364 o
36 6 20 100.562 95.876 6.598 16.870 o
36 6 21 10.324 6.912 2.753 124.565 o
36 8 0 88.273 81.476 5.692 21.024 o
36 8 1 51.682 54.193 2.795 49.058 o
36 8 2 564.113 599.531 15.416 2.940 o
36 8 3 115.622 134.323 6.387 15.671 o
36 8 4 694.367 735.395 19.168 2.107 o
36 8 5 743.731 782.194 19.482 2.005 o
36 8 6 10.514 17.059 2.363 131.989 o
36 8 7 5.826 12.087 2.041 191.747 o
36 8 8 241.302 245.953 7.428 9.167 o
36 8 9 172.047 172.778 6.353 12.826 o
36 8 10 4.887 5.091 3.219 113.055 o
36 8 11 0.310 0.864 2.414 230.743 o
36 8 12 4.777 1.889 2.304 204.546 o
36 8 13 0.548 2.990 2.143 271.209 o
36 8 14 0.781 0.661 2.897 160.034 o
36 8 15 1.259 1.643 2.312 235.978 o
36 8 16 61.547 56.844 4.159 34.108 o
36 8 17 19.129 17.449 3.312 76.337 o
36 8 18 195.619 182.053 10.029 7.890 o
36 10 0 14.760 14.018 5.548 38.131 o
36 10 1 23.180 23.912 2.651 86.009 o
36 10 2 88.442 92.242 4.184 26.388 o
36 10 3 9.542 11.892 2.245 153.411 o
36 10 4 22.656 26.114 2.600 86.636 o
36 10 5 145.210 144.970 5.480 15.941 o
36 10 6 27.401 25.191 2.558 82.051 o
36 10 7 0.170 2.956 2.075 293.447 o
36 10 8 47.233 46.477 3.176 48.876 o
36 10 9 20.238 25.750 3.253 72.443 o
36 10 10 388.943 405.509 12.629 4.368 o
36 10 11 1.993 6.488 4.252 71.462 o
36 10 12 382.926 391.796 12.604 4.427 o
36 10 13 25.616 23.039 2.829 78.722 o
36 10 14 0.020 -2.067 8.538 19.053 o
36 12 0 11.342 13.959 3.143 94.965 o
36 12 1 0.027 -1.237 5.446 46.816 o
36 12 2 0.400 -0.347 6.988 28.385 o
36 12 3 48.724 41.479 2.702 54.755 o
36 12 4 92.184 89.498 4.218 25.941 o
36 12 5 128.047 124.040 7.666 12.798 o
36 12 6 260.014 238.483 13.146 5.084 o
37 1 1 17.871 18.677 2.016 124.866 o
37 1 2 617.399 622.680 15.873 2.749 o
37 1 3 3218.480 3294.610 76.758 0.185 o
37 1 4 2431.710 2506.810 57.869 0.308 o
37 1 5 0.137 6.327 1.796 340.463 o
37 1 6 333.508 348.089 8.758 6.552 o
37 1 7 890.443 904.853 21.786 1.636 o
37 1 8 305.524 302.391 7.996 7.494 o
37 1 9 99.641 96.257 3.176 28.525 o
37 1 10 327.380 325.304 8.326 6.951 o
37 1 11 17.486 18.448 1.897 131.907 o
37 1 12 288.346 288.449 7.852 7.870 o
37 1 13 0.351 -0.601 5.031 54.674 o
37 1 14 29.654 24.945 2.414 82.840 o
37 1 15 71.654 73.988 4.388 29.198 o
37 1 16 22.621 18.745 2.084 109.845 o
37 1 17 110.319 111.563 4.616 21.452 o
37 1 18 3.163 6.946 2.143 220.052 o
37 1 19 218.965 225.811 7.056 10.110 o
37 1 20 2.301 6.277 2.727 156.981 o
37 1 21 3.954 7.047 2.067 223.691 o
37 1 22 2.539 2.118 1.948 293.813 o
37 1 23 11.866 8.614 2.016 168.210 o
37 1 24 13.737 12.723 2.304 132.026 o
37 3 1 188.698 189.439 5.040 13.888 o
37 3 2 191.385 192.954 5.870 12.598 o
37 3 3 155.217 158.302 4.371 17.226 o
37 3 4 173.234 180.994 4.904 14.871 o
37 3 5 4.382 4.227 1.398 381.952 o
37 3 6 6.090 4.049 1.533 311.892 o
37 3 7 50.117 45.994 2.084 59.456 o
37 3 8 0.681 1.220 1.338 653.477 o
37 3 9 1022.710 1042.060 24.835 1.320 o
37 3 10 434.184 442.948 12.155 4.288 o
37 3 11 533.410 534.775 13.722 3.428 o
37 3 12 55.117 56.548 4.083 36.196 o
37 3 13 20.497 18.787 2.482 99.813 o
37 3 14 141.259 142.065 4.981 17.261 o
37 3 15 9.708 6.327 2.067 182.560 o
37 3 16 58.706 53.736 3.244 42.345 o
37 3 17 21.619 23.158 2.719 86.762 o
37 3 18 0.800 -3.092 6.090 37.242 o
37 3 19 0.043 -1.084 6.260 35.441 o
37 3 20 0.506 -1.770 6.954 28.645 o
37 3 21 8.698 3.930 2.465 157.135 o
37 3 22 5.458 3.312 2.922 133.775 o
37 3 23 39.933 32.009 2.812 61.883 o
37 5 1 185.740 190.430 5.158 13.812 o
37 5 2 59.614 60.800 2.262 48.645 o
37 5 3 10.644 7.217 1.559 226.802 o
37 5 4 53.935 50.432 2.151 55.061 o
37 5 5 577.176 589.282 14.230 3.160 o
37 5 6 567.401 582.158 14.078 3.219 o
37 5 7 375.267 390.152 10.410 5.323 o
37 5 8 56.680 55.930 3.058 44.258 o
37 5 9 70.241 68.135 3.388 35.926 o
37 5 10 320.562 326.566 9.470 6.357 o
37 5 11 2.600 -0.068 4.735 60.149 o
37 5 12 1.869 0.136 1.618 445.329 o
37 5 13 63.528 62.266 3.151 40.163 o
37 5 14 28.609 26.792 2.321 85.244 o
37 5 15 11.216 9.936 1.813 185.644 o
37 5 16 92.345 95.800 4.489 24.464 o
37 5 17 263.627 260.251 8.911 7.561 o
37 5 18 8.976 12.697 2.685 124.206 o
37 5 19 28.698 24.496 3.346 63.639 o
37 5 20 8.156 8.250 2.651 136.009 o
37 5 21 0.022 -5.955 5.514 45.674 o
37 5 22 1.209 -1.889 4.786 59.830 o
37 7 1 1365.810 1421.610 34.110 0.787 o
37 7 2 2.094 5.929 1.906 281.009 o
37 7 3 175.768 173.396 5.607 13.827 o
37 7 4 12.942 10.656 1.770 176.453 o
37 7 5 44.861 46.096 4.066 40.625 o
37 7 6 34.148 35.118 2.626 68.324 o
37 7 7 341.163 344.184 9.690 6.019 o
37 7 8 7.836 6.581 2.135 186.686 o
37 7 9 64.828 63.502 3.236 38.987 o
37 7 10 54.457 57.463 3.092 44.503 o
37 7 11 73.477 73.311 5.014 25.792 o
37 7 12 109.924 109.615 5.192 19.832 o
37 7 13 37.473 41.369 3.473 51.110 o
37 7 14 3.051 2.897 3.735 91.871 o
37 7 15 41.117 43.148 3.473 48.979 o
37 7 16 1.036 1.897 3.541 106.438 o
37 7 17 35.116 41.928 5.218 33.231 o
37 7 18 0.007 -6.158 6.031 38.188 o
37 7 19 2.055 0.322 4.752 59.990 o
37 9 1 0.509 0.424 1.991 334.804 o
37 9 2 6.228 7.073 2.135 195.989 o
37 9 3 0.476 0.915 2.982 152.113 o
37 9 4 217.916 236.814 7.564 9.513 o
37 9 5 5.858 8.631 2.406 164.890 o
37 9 6 410.538 411.650 11.596 4.634 o
37 9 7 124.029 135.144 5.235 17.904 o
37 9 8 4.208 7.708 2.194 201.236 o
37 9 9 93.935 90.692 4.311 25.274 o
37 9 10 79.460 78.740 4.557 26.836 o
37 9 11 3.891 0.398 2.482 192.411 o
37 9 12 45.237 48.764 3.752 43.154 o
37 9 13 15.179 16.424 2.643 106.423 o
37 9 14 242.013 239.152 10.435 6.792 o
37 9 15 171.949 164.824 12.579 6.172 o
37 9 16 113.694 99.425 5.192 19.932 o
37 11 1 18.802 25.047 2.550 94.942 o
37 11 2 21.307 21.032 2.770 87.190 o
37 11 3 0.240 -0.025 5.819 40.945 o
37 11 4 23.916 27.723 2.600 83.828 o
37 11 5 6.941 8.445 2.126 187.351 o
37 11 6 1.319 7.047 2.194 228.926 o
37 11 7 298.840 284.400 13.002 4.854 o
37 11 8 215.895 218.061 8.496 8.796 o
37 11 9 249.734 238.728 8.589 8.104 o
37 11 10 17.835 16.170 2.583 103.665 o
38 0 0 2181.770 2665.180 68.796 0.238 o
38 0 2 363.673 377.574 13.205 4.313 o
38 0 4 587.530 575.196 15.704 2.866 o
38 0 6 441.205 462.277 15.323 3.342 o
38 0 8 5.413 4.134 2.033 228.796 o
38 0 10 0.153 -4.227 5.362 48.251 o
38 0 12 33.054 27.190 3.363 59.297 o
38 0 14 511.964 508.890 14.789 3.261 o
38 0 16 291.273 298.969 10.122 6.328 o
38 0 18 0.212 4.472 2.761 168.180 o
38 0 20 4.168 3.430 4.278 70.076 o
38 0 22 424.479 423.627 13.349 3.980 o
38 2 0 12.983 7.081 1.770 187.236 o
38 2 1 110.808 104.541 3.320 25.882 o
38 2 2 286.585 286.992 7.700 8.009 o
38 2 3 215.946 221.906 6.022 11.335 o
38 2 4 368.119 366.427 9.072 6.049 o
38 2 5 234.380 235.196 6.175 10.591 o
38 2 6 239.459 230.012 6.099 10.613 o
38 2 7 330.774 327.658 8.436 6.845 o
38 2 8 406.077 402.968 10.274 5.175 o
38 2 9 0.789 -1.279 4.591 65.271 o
38 2 10 10.583 6.920 1.542 230.833 o
38 2 11 130.065 128.995 4.371 19.824 o
38 2 12 187.321 185.738 5.726 13.038 o
38 2 13 106.346 106.167 5.006 20.813 o
38 2 14 17.946 13.137 1.991 134.568 o
38 2 15 213.963 201.882 6.480 11.109 o
38 2 16 69.022 70.177 3.947 32.520 o
38 2 17 3.436 2.135 2.567 179.141 o
38 2 18 4.054 3.718 3.210 117.335 o
38 2 19 87.993 86.135 3.990 27.712 o
38 2 20 19.280 10.478 2.177 125.142 o
38 2 21 0.162 -1.152 5.955 39.128 o
38 2 22 17.478 14.815 2.897 93.552 o
38 2 23 2.927 2.135 2.355 211.104 o
38 4 0 2357.200 2412.550 68.229 0.241 o
38 4 1 55.108 65.340 2.617 46.761 o
38 4 2 101.313 106.150 3.261 27.244 o
38 4 3 17.941 14.832 1.296 168.204 o
38 4 4 34.224 32.551 1.736 86.084 o
38 4 5 85.207 79.553 2.753 34.563 o
38 4 6 16.138 10.317 1.626 170.043 o
38 4 7 25.013 27.325 1.677 108.058 o
38 4 8 872.091 894.112 21.549 1.670 o
38 4 9 532.722 548.819 14.290 3.284 o
38 4 10 798.744 813.670 20.075 1.885 o
38 4 11 0.550 2.533 1.686 419.422 o
38 4 12 96.897 102.534 4.227 24.552 o
38 4 13 530.150 520.748 14.273 3.325 o
38 4 14 92.182 93.267 4.337 25.230 o
38 4 15 62.581 62.232 3.541 37.603 o
38 4 16 6.880 7.903 2.151 186.787 o
38 4 17 29.740 28.918 2.668 74.685 o
38 4 18 6.585 6.234 2.135 196.442 o
38 4 19 0.045 -2.355 6.175 36.419 o
38 4 20 121.944 120.321 6.353 15.780 o
38 4 21 4.008 4.142 3.896 82.894 o
38 4 22 11.317 7.115 3.829 75.023 o
38 6 0 264.494 274.465 8.504 7.769 o
38 6 1 1104.530 1133.450 28.935 1.059 o
38 6 2 1248.040 1305.450 32.916 0.852 o
38 6 3 1260.360 1293.240 31.467 0.903 o
38 6 4 378.349 381.682 9.927 5.538 o
38 6 5 0.654 -3.405 5.946 39.099 o
38 6 6 172.988 166.332 4.896 15.213 o
38 6 7 12.460 8.945 1.355 223.044 o
38 6 8 6.190 4.422 2.084 213.068 o
38 6 9 7.077 5.573 1.482 292.187 o
38 6 10 6.083 6.709 1.609 275.807 o
38 6 11 163.005 154.762 5.184 15.433 o
38 6 12 67.679 65.645 2.973 39.658 o
38 6 13 38.609 37.117 2.287 69.144 o
38 6 14 43.261 43.029 2.871 55.365 o
38 6 15 12.109 12.036 2.202 145.431 o
38 6 16 0.076 -3.405 5.658 43.360 o
38 6 17 80.078 80.790 5.184 23.826 o
38 6 18 0.598 0.178 2.177 282.516 o
38 6 19 16.183 9.097 3.007 96.334 o
38 6 20 26.726 22.362 2.998 73.756 o
38 8 0 45.337 40.785 3.710 45.016 o
38 8 1 26.864 20.888 2.787 79.592 o
38 8 2 23.502 18.279 3.786 60.902 o
38 8 3 375.480 390.720 10.757 5.175 o
38 8 4 67.020 74.327 3.676 34.158 o
38 8 5 681.355 692.925 17.788 2.322 o
38 8 6 8.500 12.002 1.957 183.048 o
38 8 7 64.572 70.660 3.803 34.303 o
38 8 8 6.269 8.708 2.024 202.720 o
38 8 9 11.293 10.512 1.923 173.882 o
38 8 10 0.000 -0.771 5.497 45.965 o
38 8 11 0.737 2.702 2.338 231.265 o
38 8 12 13.989 10.749 2.838 106.247 o
38 8 13 59.521 63.223 4.515 31.487 o
38 8 14 75.740 72.862 4.743 26.843 o
38 8 15 15.218 13.654 2.507 115.708 o
38 8 16 107.911 102.703 6.124 17.552 o
38 8 17 6.753 6.615 2.838 130.309 o
38 10 0 14.618 17.788 3.685 70.597 o
38 10 1 15.352 12.960 2.888 99.176 o
38 10 2 13.251 16.644 2.846 101.421 o
38 10 3 38.187 40.344 2.956 58.099 o
38 10 4 75.604 79.985 3.981 30.200 o
38 10 5 57.944 63.926 3.617 38.063 o
38 10 6 27.489 27.173 2.617 79.298 o
38 10 7 27.875 22.624 2.685 79.900 o
38 10 8 0.771 2.634 2.295 239.073 o
38 10 9 4.964 12.883 2.804 128.409 o
38 10 10 252.504 251.044 8.868 7.773 o
38 10 11 8.541 16.873 4.659 53.208 o
38 10 12 316.477 312.996 10.232 6.025 o
38 10 13 105.940 104.219 6.344 17.030 o
38 12 0 114.791 108.835 6.209 16.774 o
38 12 1 9.894 9.284 2.024 176.564 o
38 12 2 76.939 77.580 3.930 30.443 o
39 1 1 79.941 76.089 3.837 30.531 o
39 1 2 208.757 210.945 5.734 12.000 o
39 1 3 487.702 490.670 12.409 3.948 o
39 1 4 14.868 14.882 1.974 143.464 o
39 1 5 3.008 3.905 1.262 482.584 o
39 1 6 543.458 569.029 14.010 3.300 o
39 1 7 3.860 4.142 1.415 392.601 o
39 1 8 239.346 242.193 6.878 9.740 o
39 1 9 1.558 -1.957 4.701 61.725 o
39 1 10 0.989 -1.406 4.464 68.825 o
39 1 11 92.268 92.242 3.879 27.137 o
39 1 12 116.613 112.986 4.074 22.444 o
39 1 13 60.062 55.032 2.753 45.721 o
39 1 14 2.261 -2.160 6.810 29.577 o
39 1 15 48.705 46.172 3.371 46.239 o
39 1 16 74.618 67.483 3.464 34.511 o
39 1 17 3.122 5.082 3.049 129.021 o
39 1 18 61.625 64.324 3.541 37.579 o
39 1 19 205.341 203.043 6.725 11.013 o
39 1 20 174.569 181.977 6.429 12.494 o
39 1 21 29.769 28.604 2.533 77.771 o
39 1 22 0.869 1.101 2.185 270.052 o
39 1 23 4.347 4.506 2.668 157.318 o
39 3 1 73.307 74.319 3.041 36.509 o
39 3 2 289.461 288.026 7.335 8.224 o
39 3 3 65.073 73.997 2.592 41.693 o
39 3 4 610.525 624.959 15.086 2.898 o
39 3 5 28.302 28.359 1.609 101.967 o
39 3 6 60.952 81.002 3.117 38.422 o
39 3 7 0.098 -1.508 5.853 40.517 o
39 3 8 473.673 491.415 12.409 3.991 o
39 3 9 200.900 205.736 7.225 10.502 o
39 3 10 550.512 558.585 14.942 3.098 o
39 3 11 857.634 879.671 21.811 1.660 o
39 3 12 381.351 425.127 12.833 4.290 o
39 3 13 268.132 276.421 8.123 7.997 o
39 3 14 284.818 282.105 8.301 7.635 o
39 3 15 82.144 79.011 3.862 29.773 o
39 3 16 63.846 61.537 3.981 34.303 o
39 3 17 30.829 28.435 2.711 72.927 o
39 3 18 3.373 2.482 2.253 221.460 o
39 3 19 18.665 17.178 4.625 48.806 o
39 3 20 1.162 2.050 2.626 186.159 o
39 3 21 1.008 -6.632 6.412 33.572 o
39 3 22 13.607 9.546 2.583 121.410 o
39 5 1 9.008 5.175 1.304 295.057 o
39 5 2 324.021 321.729 8.157 7.100 o
39 5 3 1.450 -0.246 4.523 66.670 o
39 5 4 713.726 739.918 17.779 2.261 o
39 5 5 427.858 442.059 12.214 4.293 o
39 5 6 1012.390 1049.040 24.827 1.323 o
39 5 7 290.419 293.201 8.013 7.706 o
39 5 8 207.299 201.764 5.836 12.046 o
39 5 9 4.287 3.278 1.652 325.757 o
39 5 10 12.107 7.107 1.618 207.998 o
39 5 11 0.497 -0.983 5.031 54.593 o
39 5 12 11.057 8.292 1.965 177.994 o
39 5 13 0.061 0.847 1.711 454.983 o
39 5 14 67.088 72.430 4.066 31.968 o
39 5 15 3.286 6.260 1.863 270.488 o
39 5 16 55.208 60.156 3.676 38.891 o
39 5 17 171.621 169.017 9.182 9.161 o
39 5 18 1.100 2.448 2.719 173.740 o
39 5 19 39.869 36.092 3.210 54.774 o
39 5 20 6.718 4.854 2.507 160.462 o
39 5 21 2.288 -4.726 6.742 30.162 o
39 7 1 1198.510 1246.680 30.265 0.967 o
39 7 2 521.168 554.443 15.060 3.135 o
39 7 3 17.460 22.743 2.600 97.519 o
39 7 4 128.105 132.688 5.650 16.765 o
39 7 5 50.785 50.678 2.778 50.463 o
39 7 6 50.404 49.289 2.804 50.719 o
39 7 7 9.157 6.370 1.838 211.162 o
39 7 8 121.270 121.609 4.481 20.506 o
39 7 9 14.431 12.036 2.592 115.542 o
39 7 10 2.258 0.601 2.600 187.073 o
39 7 11 3.868 0.415 2.245 227.922 o
39 7 12 1.792 -1.635 6.759 30.097 o
39 7 13 48.172 45.892 3.871 41.484 o
39 7 14 0.377 -0.212 5.768 41.624 o
39 7 15 63.544 52.550 3.778 36.883 o
39 7 16 0.384 1.084 2.778 174.533 o
39 7 17 0.004 -0.906 6.463 33.255 o
39 7 18 9.199 5.421 3.388 95.356 o
39 9 1 4.497 1.923 2.092 239.834 o
39 9 2 20.363 19.931 2.770 89.370 o
39 9 3 0.100 2.067 2.151 282.189 o
39 9 4 143.219 154.313 5.701 15.381 o
39 9 5 6.726 12.350 2.490 145.507 o
39 9 6 29.628 30.349 2.685 73.703 o
39 9 7 170.764 168.280 6.192 13.186 o
39 9 8 64.143 65.188 3.854 34.680 o
39 9 9 53.176 49.594 3.032 47.109 o
39 9 10 0.156 -1.000 5.658 43.332 o
39 9 11 34.175 32.933 3.549 53.936 o
39 9 12 61.574 54.803 5.031 28.650 o
39 9 13 11.475 10.410 2.753 116.692 o
39 9 14 109.496 111.317 6.336 16.669 o
39 9 15 121.225 111.258 9.978 9.524 o
39 11 1 19.855 21.396 2.744 89.843 o
39 11 2 31.438 40.141 3.117 60.132 o
39 11 3 5.253 4.599 1.999 233.314 o
39 11 4 80.067 74.624 3.693 31.389 o
39 11 5 0.101 0.508 2.617 200.080 o
39 11 6 17.097 15.569 2.185 123.680 o
39 11 7 104.859 100.518 5.904 18.423 o
39 11 8 14.405 13.874 3.905 66.834 o
40 0 0 2382.250 2907.490 97.180 0.130 o
40 0 2 20.908 22.142 2.482 96.066 o
40 0 4 375.649 407.796 11.697 4.758 o
40 0 6 474.608 496.972 13.425 3.701 o
40 0 8 2.685 2.075 3.117 130.051 o
40 0 10 13.122 6.929 1.863 178.686 o
40 0 12 192.921 196.851 9.021 8.785 o
40 0 14 0.513 -1.228 5.421 47.054 o
40 0 16 1.896 9.080 3.617 94.176 o
40 0 18 0.625 -2.287 5.895 39.781 o
40 0 20 41.167 42.691 4.820 35.182 o
40 0 22 476.719 447.751 19.058 2.516 o
40 2 0 920.418 952.194 23.717 1.457 o
40 2 1 10.800 11.562 1.440 217.954 o
40 2 2 13.428 12.824 1.406 195.009 o
40 2 3 68.488 69.059 2.753 40.351 o
40 2 4 24.176 22.556 1.550 119.677 o
40 2 5 1.455 1.677 1.533 471.688 o
40 2 6 1036.190 1068.410 25.225 1.287 o
40 2 7 623.845 640.485 15.458 2.796 o
40 2 8 65.852 66.848 2.744 41.592 o
40 2 9 6.999 4.659 1.465 304.259 o
40 2 10 143.365 144.047 4.947 17.158 o
40 2 11 20.758 15.552 1.719 134.064 o
40 2 12 0.378 -3.600 7.013 28.183 o
40 2 13 18.186 13.976 2.135 125.279 o
40 2 14 35.813 32.594 2.567 69.013 o
40 2 15 204.183 209.844 6.793 10.882 o
40 2 16 152.828 161.030 8.631 10.232 o
40 2 17 180.192 183.908 6.505 12.193 o
40 2 18 21.407 17.991 2.490 98.572 o
40 2 19 5.677 5.336 2.897 131.603 o
40 2 20 1.928 -2.414 7.750 22.934 o
40 2 21 15.845 12.850 2.160 133.025 o
40 2 22 6.617 6.175 2.092 201.520 o
40 4 0 114.998 123.659 5.014 19.449 o
40 4 1 106.141 109.530 3.659 25.046 o
40 4 2 20.818 22.811 1.736 122.074 o
40 4 3 0.560 -0.618 6.039 37.932 o
40 4 4 183.524 183.756 5.158 14.019 o
40 4 5 35.165 29.943 1.728 86.751 o
40 4 6 35.020 29.985 1.872 84.195 o
40 4 7 5.619 3.058 1.364 374.176 o
40 4 8 237.594 238.855 6.692 9.982 o
40 4 9 326.249 331.224 8.936 6.587 o
40 4 10 91.635 99.874 4.159 25.595 o
40 4 11 58.448 62.808 3.185 41.413 o
40 4 12 169.331 171.465 6.251 13.089 o
40 4 13 374.247 385.545 10.681 5.227 o
40 4 14 223.370 218.332 6.734 10.433 o
40 4 15 44.105 46.062 3.117 51.113 o
40 4 16 1.801 -0.110 6.073 37.189 o
40 4 17 2.785 0.542 2.007 288.078 o
40 4 18 57.114 49.899 3.219 43.790 o
40 4 19 0.037 -2.821 6.869 29.430 o
40 4 20 1.580 -0.288 5.963 38.619 o
40 4 21 16.688 14.501 2.389 116.570 o
40 6 0 205.179 215.799 7.310 10.214 o
40 6 1 5.761 6.192 1.516 302.322 o
40 6 2 249.940 255.186 7.090 9.249 o
40 6 3 113.843 114.883 3.727 23.664 o
40 6 4 74.047 71.829 2.736 38.422 o
40 6 5 33.067 34.754 1.940 82.344 o
40 6 6 0.395 0.932 1.296 730.114 o
40 6 7 54.680 53.465 2.711 48.676 o
40 6 8 0.141 0.720 1.584 526.413 o
40 6 9 2.367 0.788 1.669 396.901 o
40 6 10 19.739 14.688 1.830 133.888 o
40 6 11 13.637 12.104 2.101 145.920 o
40 6 12 0.001 -1.550 5.065 54.139 o
40 6 13 0.063 -0.195 4.955 56.534 o
40 6 14 33.223 30.392 2.151 80.724 o
40 6 15 0.057 1.491 1.559 526.760 o
40 6 16 0.497 2.024 1.779 390.713 o
40 6 17 2.074 -0.195 4.947 55.546 o
40 6 18 11.223 9.546 3.456 86.324 o
40 6 19 35.461 33.576 3.303 56.720 o
40 8 0 85.659 82.611 5.548 21.733 o
40 8 1 5.989 5.667 2.922 128.300 o
40 8 2 1.119 2.685 1.931 318.047 o
40 8 3 47.804 48.510 2.956 50.540 o
40 8 4 112.936 120.821 5.607 18.087 o
40 8 5 28.741 28.299 2.592 77.787 o
40 8 6 113.765 110.521 4.227 22.376 o
40 8 7 0.214 2.719 1.703 420.123 o
40 8 8 8.019 6.107 2.177 182.551 o
40 8 9 4.455 3.981 1.965 251.081 o
40 8 10 0.125 -2.897 5.692 42.829 o
40 8 11 20.358 10.910 4.176 57.553 o
40 8 12 0.741 2.363 3.685 98.693 o
40 8 13 0.453 -4.074 5.997 38.497 o
40 8 14 3.319 8.089 2.634 156.992 o
40 8 15 22.548 23.768 4.786 43.624 o
40 8 16 0.913 10.715 4.938 53.402 o
40 10 0 70.959 73.269 8.343 14.224 o
40 10 1 4.027 5.472 2.236 205.683 o
40 10 2 12.063 11.757 2.482 128.470 o
40 10 3 0.028 0.398 2.533 214.588 o
40 10 4 2.725 5.819 2.499 180.299 o
40 10 5 7.313 8.021 2.168 181.868 o
40 10 6 0.029 2.185 1.914 351.193 o
40 10 7 19.095 19.016 2.651 96.120 o
40 10 8 6.526 5.226 1.974 221.749 o
40 10 9 43.886 40.319 3.346 49.881 o
40 10 10 120.815 109.987 5.260 18.854 o
40 10 11 4.906 11.808 3.710 83.847 o
41 1 1 9.361 6.963 2.219 168.278 o
41 1 2 32.845 32.179 1.923 84.646 o
41 1 3 28.550 26.233 1.830 98.043 o
41 1 4 437.827 440.949 11.181 4.600 o
41 1 5 433.255 457.991 11.570 4.453 o
41 1 6 276.336 286.492 8.199 7.780 o
41 1 7 58.599 58.056 2.634 46.683 o
41 1 8 4.111 1.643 1.601 361.616 o
41 1 9 16.782 16.602 1.762 144.517 o
41 1 10 0.824 -3.346 5.929 39.272 o
41 1 11 23.390 21.769 2.007 107.453 o
41 1 12 19.150 13.993 2.016 128.047 o
41 1 13 0.079 -6.395 6.226 35.819 o
41 1 14 14.390 8.208 1.940 162.297 o
41 1 15 45.119 40.869 2.727 56.729 o
41 1 16 15.616 14.704 2.177 129.853 o
41 1 17 2.823 5.429 2.617 167.646 o
41 1 18 119.261 118.932 5.692 17.544 o
41 1 19 201.326 211.623 6.912 10.789 o
41 1 20 19.485 21.506 2.363 103.412 o
41 1 21 101.008 94.842 4.049 25.176 o
41 1 22 7.491 6.022 2.202 183.430 o
41 3 1 650.906 659.399 16.907 2.507 o
41 3 2 272.004 271.161 7.124 8.747 o
41 3 3 340.202 347.420 9.419 6.152 o
41 3 4 411.615 422.314 10.452 5.027 o
41 3 5 15.126 13.790 1.559 170.620 o
41 3 6 205.297 203.754 5.667 12.283 o
41 3 7 36.532 30.002 1.804 83.451 o
41 3 8 8.176 6.319 1.415 281.213 o
41 3 9 8.845 7.911 1.559 241.666 o
41 3 10 127.896 131.290 4.735 18.998 o
41 3 11 193.460 195.877 6.624 11.515 o
41 3 12 2.402 4.726 1.779 315.778 o
41 3 13 366.272 369.188 11.105 5.135 o
41 3 14 34.064 36.109 2.685 66.934 o
41 3 15 64.460 64.832 3.922 34.199 o
41 3 16 4.864 6.378 2.431 173.698 o
41 3 17 14.383 13.663 4.049 63.440 o
41 3 18 33.430 32.535 2.795 67.023 o
41 3 19 58.126 52.609 3.219 42.952 o
41 3 20 0.003 0.025 1.847 406.892 o
41 3 21 4.033 4.735 2.490 176.718 o
41 5 1 152.296 155.803 4.794 16.654 o
41 5 2 1122.520 1138.020 27.715 1.112 o
41 5 3 155.800 160.555 4.837 16.269 o
41 5 4 36.164 33.856 2.219 74.196 o
41 5 5 257.081 258.218 7.056 9.136 o
41 5 6 36.801 37.278 2.414 68.642 o
41 5 7 216.075 214.410 6.175 11.254 o
41 5 8 89.279 82.603 3.320 30.794 o
41 5 9 115.086 113.045 4.659 20.857 o
41 5 10 2.973 3.168 2.177 234.648 o
41 5 11 0.671 -1.491 8.318 20.026 o
41 5 12 150.225 150.535 5.023 16.458 o
41 5 13 22.350 22.480 2.092 106.066 o
41 5 14 4.054 6.209 1.813 270.183 o
41 5 15 33.994 33.924 4.074 46.551 o
41 5 16 223.826 219.340 7.479 9.647 o
41 5 17 83.864 83.628 4.794 24.903 o
41 5 18 76.897 71.464 4.176 29.677 o
41 5 19 0.286 -3.143 8.809 17.883 o
41 5 20 22.451 18.669 2.473 96.684 o
41 7 1 58.497 60.029 3.430 39.898 o
41 7 2 317.860 325.320 9.732 6.239 o
41 7 3 8.600 9.377 2.194 168.202 o
41 7 4 231.101 235.984 7.217 9.624 o
41 7 5 58.622 66.763 3.405 39.067 o
41 7 6 140.524 139.261 5.201 16.909 o
41 7 7 15.336 14.594 2.135 133.211 o
41 7 8 3.959 1.991 2.592 173.589 o
41 7 9 0.893 -1.491 5.658 43.076 o
41 7 10 84.166 81.561 3.998 28.590 o
41 7 11 74.470 72.887 3.990 30.983 o
41 7 12 9.341 14.146 3.041 102.868 o
41 7 13 0.013 0.068 3.210 134.623 o
41 7 14 14.076 14.747 3.312 84.020 o
41 7 15 42.141 36.711 5.675 28.978 o
41 7 16 13.910 11.672 3.702 73.796 o
41 7 17 0.670 2.321 3.109 137.016 o
41 9 1 2.570 1.033 2.177 250.797 o
41 9 2 17.975 14.332 2.939 91.616 o
41 9 3 0.127 -0.356 5.811 41.100 o
41 9 4 88.292 85.593 4.057 27.410 o
41 9 5 17.809 22.548 3.168 79.001 o
41 9 6 93.896 99.425 4.388 24.471 o
41 9 7 125.832 126.962 5.243 18.024 o
41 9 8 340.321 332.376 10.418 5.703 o
41 9 9 37.991 37.668 3.447 52.113 o
41 9 10 6.408 9.851 2.558 146.500 o
41 9 11 18.452 17.949 3.761 65.335 o
41 9 12 5.194 5.768 2.295 188.654 o
41 9 13 0.028 -1.067 5.048 54.487 o
41 11 1 28.916 28.841 3.371 61.407 o
41 11 2 14.653 12.621 2.253 132.114 o
41 11 3 0.289 -1.016 5.446 46.709 o
41 11 4 45.760 38.904 2.812 55.862 o
41 11 5 38.462 38.557 2.812 60.613 o
42 0 0 1379.620 1862.280 51.390 0.419 o
42 0 2 198.261 197.452 9.563 8.185 o
42 0 4 34.773 34.102 3.634 52.083 o
42 0 6 227.519 241.354 8.394 8.550 o
42 0 8 0.599 0.059 1.965 345.140 o
42 0 10 4.921 4.904 2.118 217.199 o
42 0 12 5.229 2.668 2.727 151.974 o
42 0 14 120.534 134.263 9.012 10.655 o
42 0 16 31.294 30.366 3.862 51.462 o
42 0 18 1.006 -1.406 6.310 34.655 o
42 0 20 22.503 23.395 7.386 21.898 o
42 2 0 130.112 122.752 5.667 16.885 o
42 2 1 25.685 21.515 2.482 88.926 o
42 2 2 451.799 462.396 11.647 4.348 o
42 2 3 357.521 364.437 9.427 5.961 o
42 2 4 103.946 107.980 4.015 24.197 o
42 2 5 104.564 104.964 3.541 25.921 o
42 2 6 290.360 289.703 8.208 7.594 o
42 2 7 115.336 124.497 4.117 21.902 o
42 2 8 180.551 183.603 5.353 13.847 o
42 2 9 51.630 48.001 2.499 53.585 o
42 2 10 15.406 15.043 2.643 107.414 o
42 2 11 65.049 63.197 3.337 38.250 o
42 2 12 24.029 16.771 2.151 106.506 o
42 2 13 52.898 50.644 2.948 47.826 o
42 2 14 83.460 86.668 4.142 27.647 o
42 2 15 116.550 118.907 4.921 19.766 o
42 2 16 88.159 90.675 4.667 24.528 o
42 2 17 121.773 125.073 5.116 18.663 o
42 2 18 13.693 8.487 4.134 63.900 o
42 2 19 0.089 -4.328 5.760 41.840 o
42 2 20 22.631 20.219 2.321 100.044 o
42 2 21 8.550 5.989 1.796 223.417 o
42 4 0 1723.140 1776.170 46.367 0.474 o
42 4 1 89.890 103.491 3.752 27.198 o
42 4 2 734.064 751.175 19.863 1.984 o
42 4 3 62.486 61.376 2.482 45.652 o
42 4 4 2.945 -1.042 4.938 55.233 o
42 4 5 0.500 -4.472 5.379 47.800 o
42 4 6 57.446 57.251 2.583 47.762 o
42 4 7 1.350 -2.338 5.175 51.192 o
42 4 8 35.877 34.788 2.287 72.827 o
42 4 9 109.699 106.286 3.896 24.048 o
42 4 10 63.373 62.697 2.948 41.636 o
42 4 11 56.211 56.421 2.838 46.258 o
42 4 12 2.836 3.430 2.287 216.708 o
42 4 13 40.896 42.521 3.854 44.788 o
42 4 14 213.120 212.284 6.658 10.806 o
42 4 15 28.445 29.731 3.363 61.582 o
42 4 16 4.883 5.692 1.931 242.288 o
42 4 17 0.647 2.948 2.431 215.051 o
42 4 18 79.378 74.785 4.354 28.113 o
42 4 19 6.079 5.633 2.499 162.471 o
42 4 20 5.742 2.770 2.109 220.644 o
42 6 0 332.792 366.503 10.893 5.420 o
42 6 1 0.527 3.532 1.440 520.683 o
42 6 2 91.255 92.505 3.236 29.953 o
42 6 3 1.268 1.431 1.381 573.928 o
42 6 4 5.661 4.582 1.398 346.019 o
42 6 5 5.470 4.345 1.592 307.543 o
42 6 6 3.798 2.160 1.677 340.705 o
42 6 7 13.750 13.925 1.660 170.882 o
42 6 8 151.418 148.282 4.879 16.737 o
42 6 9 0.093 0.830 1.660 480.982 o
42 6 10 87.128 85.635 3.507 30.058 o
42 6 11 45.357 41.860 2.473 59.474 o
42 6 12 16.818 17.288 2.499 108.098 o
42 6 13 37.566 36.677 2.338 69.470 o
42 6 14 32.501 31.764 2.363 76.514 o
42 6 15 13.396 9.843 2.727 113.954 o
42 6 16 0.039 -2.888 5.311 49.229 o
42 6 17 28.431 29.384 3.820 53.854 o
42 6 18 4.360 15.560 5.557 40.827 o
42 8 0 7.307 7.733 3.854 78.255 o
42 8 1 7.171 6.878 2.490 155.166 o
42 8 2 59.665 66.552 3.583 37.497 o
42 8 3 1.057 3.329 1.863 332.498 o
42 8 4 208.496 211.691 6.751 10.812 o
42 8 5 9.302 12.384 2.168 159.301 o
42 8 6 145.026 142.370 5.150 16.689 o
42 8 7 10.636 14.366 2.118 152.553 o
42 8 8 12.002 17.678 2.694 109.711 o
42 8 9 0.249 2.490 2.897 158.224 o
42 8 10 11.751 8.436 2.338 144.599 o
42 8 11 0.997 -0.745 5.557 44.616 o
42 8 12 54.985 58.378 4.320 34.236 o
42 8 13 0.054 0.076 2.600 204.692 o
42 8 14 51.758 50.814 4.989 30.888 o
42 8 15 9.461 9.190 2.982 110.820 o
42 10 0 3.817 1.000 3.439 107.303 o
42 10 1 12.569 10.690 2.270 141.755 o
42 10 2 15.868 17.618 2.931 92.656 o
42 10 3 43.441 45.282 3.320 49.240 o
42 10 4 29.710 31.865 2.948 67.612 o
42 10 5 22.803 21.684 3.303 70.704 o
42 10 6 6.575 4.049 1.880 240.947 o
42 10 7 0.099 -2.516 5.269 49.996 o
42 10 8 6.059 5.218 2.507 162.788 o
42 10 9 32.921 33.746 4.261 44.679 o
43 1 1 76.311 80.511 3.583 32.126 o
43 1 2 16.455 13.197 2.355 120.523 o
43 1 3 89.074 99.671 3.634 28.074 o
43 1 4 7.184 8.919 1.694 235.893 o
43 1 5 3.660 4.396 1.482 373.869 o
43 1 6 52.337 53.651 2.617 50.599 o
43 1 7 131.992 127.843 4.388 19.682 o
43 1 8 9.201 13.510 1.762 191.812 o
43 1 9 272.618 288.551 8.072 7.904 o
43 1 10 264.409 276.023 8.860 7.502 o
43 1 11 91.906 94.461 4.972 22.751 o
43 1 12 49.373 47.705 3.600 43.395 o
43 1 13 0.588 -0.254 6.895 29.126 o
43 1 14 19.153 13.790 2.279 116.239 o
43 1 15 35.036 35.084 2.812 64.395 o
43 1 16 32.783 32.501 2.880 66.042 o
43 1 17 14.669 17.991 2.423 115.681 o
43 1 18 19.552 19.719 2.753 91.320 o
43 1 19 27.605 28.443 2.643 77.835 o
43 1 20 47.472 44.486 3.219 48.750 o
43 1 21 15.420 14.594 2.245 127.068 o
43 3 1 52.793 49.009 3.007 47.642 o
43 3 2 136.142 133.027 5.040 17.692 o
43 3 3 331.016 336.899 9.148 6.408 o
43 3 4 22.852 21.032 1.609 123.458 o
43 3 5 25.720 24.555 1.694 109.070 o
43 3 6 168.812 173.617 5.150 14.822 o
43 3 7 296.159 308.600 8.343 7.337 o
43 3 8 20.051 21.650 1.779 124.275 o
43 3 9 1.313 -0.347 6.327 34.403 o
43 3 10 76.035 76.775 3.270 34.274 o
43 3 11 75.614 75.234 3.566 32.884 o
43 3 12 65.451 71.456 4.015 32.696 o
43 3 13 89.349 91.141 4.278 25.953 o
43 3 14 71.208 78.342 3.973 31.174 o
43 3 15 0.977 -1.296 7.030 27.960 o
43 3 16 1.999 2.880 2.363 214.495 o
43 3 17 3.777 1.525 2.744 159.514 o
43 3 18 6.873 9.097 2.067 192.055 o
43 3 19 14.807 14.018 2.126 136.461 o
43 3 20 4.480 2.024 1.940 267.857 o
43 5 1 7.587 7.657 1.448 274.658 o
43 5 2 3.781 4.328 2.456 183.382 o
43 5 3 43.937 45.782 2.279 61.541 o
43 5 4 309.065 320.789 8.530 7.028 o
43 5 5 54.290 59.284 2.634 48.251 o
43 5 6 156.519 156.828 5.108 15.826 o
43 5 7 0.008 -1.033 6.099 37.344 o
43 5 8 1.110 0.229 1.601 482.294 o
43 5 9 0.490 -2.041 6.988 28.371 o
43 5 10 0.077 -0.889 5.328 48.900 o
43 5 11 4.784 2.829 1.618 328.852 o
43 5 12 0.005 -0.923 5.116 53.066 o
43 5 13 0.218 -0.152 5.285 49.621 o
43 5 14 17.942 18.355 2.194 117.222 o
43 5 15 3.405 1.813 1.745 333.756 o
43 5 16 7.570 6.158 2.270 175.527 o
43 5 17 46.395 43.614 4.269 38.624 o
43 5 18 3.207 4.693 3.202 118.817 o
43 7 1 4.971 4.599 2.295 194.173 o
43 7 2 3.113 4.803 2.414 191.415 o
43 7 3 7.474 8.369 2.702 134.553 o
43 7 4 6.747 10.266 2.346 161.802 o
43 7 5 0.058 -0.500 6.243 35.630 o
43 7 6 11.876 11.791 2.338 137.881 o
43 7 7 50.127 43.309 2.838 51.976 o
43 7 8 65.237 64.409 3.405 37.563 o
43 7 9 62.618 67.085 3.854 34.811 o
43 7 10 50.444 54.032 4.244 36.396 o
43 7 11 7.898 0.584 2.312 185.951 o
43 7 12 17.633 22.972 3.659 66.315 o
43 7 13 1.148 -2.380 6.124 36.746 o
43 7 14 0.334 2.922 3.126 135.727 o
43 7 15 0.483 3.795 6.107 36.637 o
43 7 16 0.126 -0.059 5.099 53.355 o
43 9 1 8.495 10.274 2.312 156.393 o
43 9 2 13.291 16.000 2.897 99.828 o
43 9 3 13.647 16.610 2.770 103.923 o
43 9 4 63.747 65.213 3.778 35.280 o
43 9 5 9.483 6.421 1.889 202.523 o
43 9 6 14.023 18.000 3.498 76.279 o
43 9 7 11.090 12.612 2.431 133.292 o
43 9 8 76.114 73.014 4.032 30.448 o
43 9 9 16.269 18.203 3.574 71.751 o
43 9 10 162.377 166.307 7.183 11.965 o
43 9 11 0.363 2.524 3.973 85.730 o
44 0 0 407.911 839.428 29.011 1.303 o
44 0 2 67.949 70.346 5.912 22.466 o
44 0 4 11.641 12.680 4.515 55.460 o
44 0 6 0.003 1.753 2.863 164.882 o
44 0 8 378.881 413.861 12.595 4.403 o
44 0 10 354.891 369.781 15.425 3.636 o
44 0 12 62.965 60.834 7.039 18.805 o
44 0 14 2.168 -0.169 5.777 40.935 o
44 0 16 20.781 20.185 3.490 68.795 o
44 0 18 19.381 15.899 3.278 77.874 o
44 0 20 25.972 20.879 3.159 71.472 o
44 2 0 9.121 6.717 2.448 150.527 o
44 2 1 8.424 4.938 1.635 252.726 o
44 2 2 286.901 289.745 8.081 7.720 o
44 2 3 18.245 17.169 1.779 137.184 o
44 2 4 245.494 250.358 7.124 9.334 o
44 2 5 231.694 230.470 6.844 10.029 o
44 2 6 130.806 136.915 4.582 18.973 o
44 2 7 22.583 25.208 1.982 106.337 o
44 2 8 63.839 66.958 2.998 40.446 o
44 2 9 49.943 48.950 2.778 51.294 o
44 2 10 13.764 9.648 2.355 134.005 o
44 2 11 4.933 4.320 3.100 121.322 o
44 2 12 32.414 29.536 2.567 73.715 o
44 2 13 4.326 4.303 2.846 142.049 o
44 2 14 0.301 5.353 2.465 202.862 o
44 2 15 3.795 2.694 2.490 184.369 o
44 2 16 32.893 30.798 3.185 61.221 o
44 2 17 30.327 29.418 2.668 73.820 o
44 2 18 101.729 100.594 4.388 23.551 o
44 2 19 5.343 3.286 1.897 256.727 o
44 2 20 0.363 -1.931 6.709 30.800 o
44 4 0 448.897 462.345 13.231 3.879 o
44 4 1 0.519 -0.737 4.854 58.632 o
44 4 2 32.574 29.087 1.923 87.160 o
44 4 3 35.962 34.161 1.991 78.276 o
44 4 4 149.762 148.248 4.828 16.928 o
44 4 5 68.402 65.001 3.363 36.943 o
44 4 6 98.069 93.360 3.490 27.787 o
44 4 7 2.216 0.932 1.804 351.652 o
44 4 8 16.784 15.789 1.965 135.329 o
44 4 9 15.425 16.915 1.965 138.110 o
44 4 10 122.127 120.186 4.676 19.969 o
44 4 11 0.103 -1.821 5.684 42.965 o
44 4 12 0.312 5.768 1.779 347.934 o
44 4 13 3.373 5.590 1.948 257.522 o
44 4 14 6.624 8.487 1.770 233.406 o
44 4 15 0.227 0.144 2.397 238.525 o
44 4 16 9.283 4.167 1.948 206.025 o
44 4 17 1.722 -4.616 5.387 47.138 o
44 4 18 12.540 7.378 2.482 133.979 o
44 4 19 0.316 -1.474 4.794 60.219 o
44 6 0 6.449 7.827 2.550 151.204 o
44 6 1 111.644 115.391 4.159 22.552 o
44 6 2 95.029 94.063 3.549 27.949 o
44 6 3 3.124 3.617 1.703 332.565 o
44 6 4 4.032 2.058 1.465 401.580 o
44 6 5 146.827 141.370 4.625 17.708 o
44 6 6 61.765 62.587 2.846 42.955 o
44 6 7 0.050 -0.559 4.972 56.158 o
44 6 8 12.703 13.908 1.821 165.072 o
44 6 9 0.061 0.288 1.897 380.235 o
44 6 10 0.425 -1.482 5.404 47.385 o
44 6 11 4.466 5.641 1.626 306.409 o
44 6 12 15.934 14.035 1.736 154.869 o
44 6 13 25.785 22.607 2.236 94.948 o
44 6 14 37.882 32.738 2.677 65.328 o
44 6 15 35.356 28.528 3.126 61.298 o
44 6 16 9.596 12.579 4.379 59.625 o
44 6 17 13.027 14.789 3.075 94.166 o
44 8 0 98.781 103.957 6.251 17.701 o
44 8 1 47.982 44.562 3.219 48.506 o
44 8 2 53.636 50.255 3.371 43.595 o
44 8 3 0.038 -0.601 5.938 39.387 o
44 8 4 3.692 3.083 2.033 253.069 o
44 8 5 6.676 11.841 2.202 171.151 o
44 8 6 55.971 56.734 3.286 42.406 o
44 8 7 99.055 99.188 4.540 23.365 o
44 8 8 160.856 154.821 6.192 13.765 o
44 8 9 0.005 -1.516 5.108 53.242 o
44 8 10 22.915 20.752 3.363 69.629 o
44 8 11 27.167 29.900 2.956 70.595 o
44 8 12 0.000 -0.686 9.190 16.446 o
44 8 13 0.059 -0.424 4.786 60.607 o
44 10 0 184.109 184.103 8.267 9.850 o
44 10 1 33.020 37.126 2.939 63.018 o
44 10 2 71.294 66.179 3.888 32.822 o
44 10 3 6.045 7.056 2.050 207.841 o
44 10 4 3.422 7.640 2.007 235.158 o
44 10 5 4.632 3.253 1.965 253.306 o
44 10 6 16.941 11.122 2.143 133.183 o
45 1 1 39.790 39.124 4.032 43.840 o
45 1 2 173.276 172.939 5.870 13.519 o
45 1 3 41.454 41.589 2.804 57.769 o
45 1 4 94.500 95.240 3.685 27.400 o
45 1 5 9.835 11.139 1.719 199.836 o
45 1 6 161.197 165.138 5.345 15.001 o
45 1 7 25.553 31.374 2.202 89.274 o
45 1 8 419.909 418.088 11.045 4.777 o
45 1 9 48.530 51.432 2.778 51.379 o
45 1 10 180.585 184.001 6.217 12.585 o
45 1 11 44.460 43.461 3.329 49.093 o
45 1 12 2.757 -1.406 8.157 20.655 o
45 1 13 4.981 4.472 2.253 199.944 o
45 1 14 84.513 84.127 4.481 26.155 o
45 1 15 12.684 8.352 2.329 141.768 o
45 1 16 45.513 43.097 3.295 49.088 o
45 1 17 10.201 9.538 2.389 144.888 o
45 1 18 10.746 10.325 2.279 149.089 o
45 1 19 27.062 22.675 2.558 84.115 o
45 1 20 3.572 2.202 1.957 275.628 o
45 3 1 28.155 24.843 1.940 97.142 o
45 3 2 20.544 15.695 1.719 134.547 o
45 3 3 38.411 38.938 2.270 68.772 o
45 3 4 231.347 237.051 7.056 9.766 o
45 3 5 0.021 2.948 1.338 637.628 o
45 3 6 275.080 285.806 7.894 8.020 o
45 3 7 1.222 -1.440 5.285 49.164 o
45 3 8 0.325 -4.210 5.506 45.697 o
45 3 9 2.687 6.353 2.160 224.592 o
45 3 10 0.144 -0.186 7.225 26.589 o
45 3 11 19.299 18.906 2.634 96.459 o
45 3 12 25.632 22.929 3.143 71.210 o
45 3 13 104.461 107.523 4.303 23.198 o
45 3 14 8.873 8.826 2.660 132.058 o
45 3 15 7.245 9.978 2.363 158.627 o
45 3 16 0.282 0.330 3.439 116.314 o
45 3 17 34.475 32.729 3.117 60.589 o
45 3 18 7.658 7.649 2.101 187.975 o
45 3 19 2.036 1.796 1.897 318.574 o
45 5 1 16.807 16.593 2.753 98.575 o
45 5 2 109.507 108.014 4.328 22.589 o
45 5 3 15.689 14.340 1.855 148.230 o
45 5 4 13.811 13.646 1.736 166.011 o
45 5 5 24.880 24.767 2.228 94.898 o
45 5 6 3.060 2.372 1.525 405.566 o
45 5 7 0.743 -0.127 6.073 37.464 o
45 5 8 37.447 35.414 2.389 69.316 o
45 5 9 0.208 -2.965 5.260 50.105 o
45 5 10 1.398 -0.898 5.319 48.470 o
45 5 11 0.223 -1.279 5.878 40.130 o
45 5 12 7.564 6.251 1.669 250.033 o
45 5 13 37.521 33.619 2.279 71.931 o
45 5 14 36.021 34.313 2.270 73.216 o
45 5 15 5.678 9.707 2.414 162.314 o
45 5 16 121.091 113.570 4.981 19.466 o
45 5 17 62.410 55.557 3.295 40.447 o
45 7 1 42.398 39.794 3.193 52.628 o
45 7 2 0.037 2.211 2.346 239.448 o
45 7 3 13.911 14.671 4.464 54.607 o
45 7 4 64.656 62.553 4.286 32.036 o
45 7 5 0.170 1.465 1.914 356.319 o
45 7 6 134.141 131.561 5.006 17.936 o
45 7 7 39.312 38.566 2.880 59.045 o
45 7 8 9.538 9.656 2.838 117.950 o
45 7 9 19.750 15.289 3.422 73.813 o
45 7 10 0.895 3.032 3.286 121.570 o
45 7 11 215.169 212.953 7.911 9.420 o
45 7 12 50.898 51.364 3.727 41.076 o
45 7 13 37.349 34.390 3.049 59.176 o
45 7 14 1.340 0.068 2.626 191.570 o
45 9 1 0.050 -2.075 6.200 36.120 o
45 9 2 92.705 89.210 5.658 20.467 o
45 9 3 41.172 43.715 3.388 49.845 o
45 9 4 66.984 67.339 4.786 28.273 o
45 9 5 0.021 0.584 2.321 254.053 o
45 9 6 38.696 33.153 2.897 61.040 o
45 9 7 36.466 34.627 3.515 52.751 o
45 9 8 104.544 100.662 4.989 21.249 o
45 9 9 2.764 8.225 2.448 178.665 o
46 0 0 271.511 563.346 20.481 2.448 o
46 0 2 59.020 63.655 4.769 29.936 o
46 0 4 16.038 13.315 3.219 85.491 o
46 0 6 295.432 301.222 10.004 6.355 o
46 0 8 720.793 783.236 31.400 1.075 o
46 0 10 342.980 356.441 12.629 4.653 o
46 0 12 793.221 852.659 24.623 1.471 o
46 0 14 0.641 -1.465 6.268 35.206 o
46 0 16 75.067 74.666 5.997 21.281 o
46 0 18 68.881 67.924 8.445 14.157 o
46 2 0 4.450 5.218 2.727 149.868 o
46 2 1 0.589 -0.754 5.506 45.594 o
46 2 2 9.982 9.029 1.999 179.122 o
46 2 3 4.627 4.498 2.075 228.136 o
46 2 4 161.017 157.523 5.057 15.688 o
46 2 5 1.177 2.863 1.567 443.590 o
46 2 6 78.651 84.305 3.541 31.534 o
46 2 7 14.645 13.493 1.779 159.427 o
46 2 8 14.936 14.416 1.974 144.104 o
46 2 9 248.774 260.090 7.920 8.522 o
46 2 10 28.183 27.097 2.668 77.357 o
46 2 11 35.425 35.855 2.685 65.913 o
46 2 12 3.204 1.643 2.016 271.976 o
46 2 13 59.619 60.944 3.414 39.560 o
46 2 14 298.452 311.505 9.394 6.647 o
46 2 15 45.527 47.900 3.380 47.097 o
46 2 16 16.915 17.534 2.550 105.523 o
46 2 17 97.367 95.876 4.777 22.854 o
46 2 18 0.060 -2.126 5.192 51.492 o
46 2 19 75.723 62.697 3.574 34.141 o
46 4 0 5.372 7.445 2.262 185.895 o
46 4 1 72.206 73.167 3.058 36.836 o
46 4 2 23.240 25.589 2.075 101.677 o
46 4 3 27.106 26.665 2.228 89.828 o
46 4 4 26.296 25.945 2.084 95.547 o
46 4 5 22.262 23.556 2.058 106.257 o
46 4 6 1.550 -0.093 5.269 49.328 o
46 4 7 5.881 1.703 1.745 290.025 o
46 4 8 11.164 10.317 1.897 177.339 o
46 4 9 33.310 30.629 2.329 76.921 o
46 4 10 51.881 50.102 2.812 49.739 o
46 4 11 8.852 10.198 1.821 200.335 o
46 4 12 90.914 91.200 4.134 26.343 o
46 4 13 14.622 13.680 1.974 146.801 o
46 4 14 18.495 16.890 2.109 121.437 o
46 4 15 39.202 36.117 3.117 56.467 o
46 4 16 77.995 73.395 3.735 31.669 o
46 4 17 4.235 4.913 1.787 281.838 o
46 6 0 0.157 -1.287 5.463 46.473 o
46 6 1 34.708 34.932 2.448 71.053 o
46 6 2 0.081 1.338 1.762 421.135 o
46 6 3 2.519 2.465 1.626 384.037 o
46 6 4 13.575 12.629 1.762 168.112 o
46 6 5 36.112 32.848 2.160 75.834 o
46 6 6 17.599 15.314 1.770 143.400 o
46 6 7 19.989 18.143 2.634 95.923 o
46 6 8 10.406 9.089 1.669 208.538 o
46 6 9 147.562 135.449 4.667 17.753 o
46 6 10 48.279 46.138 2.575 55.142 o
46 6 11 41.854 37.625 2.329 65.529 o
46 6 12 14.879 13.908 1.686 163.329 o
46 6 13 49.565 43.199 3.295 47.297 o
46 6 14 11.107 7.852 1.821 192.533 o
46 6 15 118.354 121.693 6.471 15.646 o
46 8 0 0.055 1.584 4.464 68.951 o
46 8 1 4.482 -0.008 6.514 31.866 o
46 8 2 14.614 17.525 2.804 99.753 o
46 8 3 17.905 17.906 3.829 64.228 o
46 8 4 55.678 53.151 3.405 42.087 o
46 8 5 2.167 4.464 2.109 248.566 o
46 8 6 47.791 44.562 3.024 50.750 o
46 8 7 13.047 11.291 2.228 141.586 o
46 8 8 25.549 27.927 2.727 78.484 o
46 8 9 62.975 54.939 5.336 26.698 o
46 8 10 2.149 2.550 2.067 269.258 o
46 8 11 0.432 -2.126 5.946 39.162 o
47 1 1 35.757 31.984 3.397 55.599 o
47 1 2 13.037 13.637 2.702 111.561 o
47 1 3 228.806 241.998 7.903 8.968 o
47 1 4 53.101 58.589 3.447 41.673 o
47 1 5 20.957 22.209 2.685 89.436 o
47 1 6 13.101 14.789 1.931 153.558 o
47 1 7 4.441 4.032 1.787 285.355 o
47 1 8 92.341 94.461 3.905 26.870 o
47 1 9 0.050 0.695 1.982 344.544 o
47 1 10 195.251 205.626 7.030 10.855 o
47 1 11 18.692 22.972 2.694 92.069 o
47 1 12 35.231 36.067 2.956 61.516 o
47 1 13 12.329 6.776 2.058 167.111 o
47 1 14 0.081 -1.389 6.014 38.384 o
47 1 15 60.556 60.800 3.380 39.564 o
47 1 16 20.393 18.220 2.490 100.237 o
47 1 17 0.340 1.110 2.973 153.129 o
47 1 18 77.220 79.096 4.371 28.030 o
47 3 1 37.927 39.946 2.465 65.752 o
47 3 2 60.687 55.574 3.049 42.957 o
47 3 3 44.822 42.132 2.677 57.166 o
47 3 4 40.310 40.336 2.643 61.175 o
47 3 5 37.863 38.455 2.668 63.260 o
47 3 6 0.097 2.668 1.677 436.336 o
47 3 7 33.826 39.438 3.092 59.176 o
47 3 8 52.141 50.195 3.015 47.584 o
47 3 9 61.524 66.789 4.083 33.558 o
47 3 10 23.205 22.302 2.355 96.041 o
47 3 11 120.165 121.507 4.845 19.611 o
47 3 12 133.708 136.906 5.184 17.395 o
47 3 13 138.358 136.576 5.167 17.177 o
47 3 14 123.192 117.196 4.710 19.910 o
47 3 15 7.095 5.980 1.914 221.226 o
47 3 16 17.475 15.306 2.524 107.755 o
47 3 17 9.089 5.328 1.719 231.372 o
47 5 1 0.514 -1.465 5.514 45.483 o
47 5 2 0.515 0.898 2.380 234.833 o
47 5 3 18.131 15.806 1.974 130.430 o
47 5 4 24.483 20.871 2.058 104.432 o
47 5 5 15.322 17.661 1.974 136.706 o
47 5 6 265.382 266.638 7.827 8.322 o
47 5 7 3.197 4.481 2.016 253.796 o
47 5 8 58.334 55.828 2.897 45.031 o
47 5 9 5.814 0.627 1.533 352.695 o
47 5 10 19.926 17.407 1.965 123.023 o
47 5 11 0.002 -1.313 5.717 42.491 o
47 5 12 2.872 1.143 1.474 453.281 o
47 5 13 23.658 26.834 2.168 96.951 o
47 5 14 82.064 75.344 3.498 31.954 o
47 5 15 17.367 18.245 1.999 127.798 o
47 5 16 231.154 207.379 10.952 6.667 o
47 7 1 23.809 20.007 3.227 72.377 o
47 7 2 42.808 36.490 3.422 50.360 o
47 7 3 5.749 4.074 2.567 161.424 o
47 7 4 100.310 99.704 4.794 22.324 o
47 7 5 7.101 4.735 2.143 197.114 o
47 7 6 0.000 -4.540 5.836 40.783 o
47 7 7 42.422 35.127 2.990 56.617 o
47 7 8 0.859 3.346 1.872 333.894 o
47 7 9 0.346 2.727 1.821 369.489 o
47 7 10 0.113 -1.448 7.208 26.718 o
47 7 11 114.160 102.440 5.302 19.464 o
47 7 12 92.478 80.934 4.311 26.065 o
47 9 1 0.002 -2.600 5.743 42.116 o
47 9 2 23.113 24.530 3.913 56.701 o
47 9 3 17.326 15.475 2.567 106.119 o
47 9 4 2.340 -1.575 5.506 44.925 o
47 9 5 0.281 1.203 3.625 103.880 o
47 9 6 0.021 -3.439 5.387 47.854 o
48 0 0 14.080 197.063 11.376 8.749 o
48 0 2 3.703 -1.415 6.090 36.506 o
48 0 4 28.855 23.353 5.345 35.533 o
48 0 6 4.599 -0.246 5.845 39.294 o
48 0 8 16.121 26.673 4.100 56.808 o
48 0 10 7.473 8.301 3.219 103.866 o
48 0 12 0.588 5.675 3.253 121.134 o
48 0 14 38.551 40.556 5.573 29.965 o
48 0 16 21.193 23.133 4.735 44.920 o
48 0 18 103.212 101.136 5.904 18.509 o
48 2 0 72.267 73.302 5.014 25.945 o
48 2 1 89.086 90.844 4.244 26.147 o
48 2 2 38.329 39.971 2.922 58.615 o
48 2 3 37.860 38.379 2.863 60.328 o
48 2 4 10.847 8.894 2.295 150.412 o
48 2 5 251.509 258.854 7.869 8.534 o
48 2 6 20.654 23.327 2.312 101.131 o
48 2 7 161.825 161.555 5.929 14.048 o
48 2 8 24.811 23.268 2.228 96.299 o
48 2 9 19.236 20.634 2.838 88.356 o
48 2 10 0.049 -3.973 8.479 19.318 o
48 2 11 0.288 -2.058 5.955 39.092 o
48 2 12 22.599 19.837 2.761 86.463 o
48 2 13 20.918 20.659 2.380 100.839 o
48 2 14 5.479 1.728 1.889 266.518 o
48 2 15 124.336 122.396 4.862 19.235 o
48 2 16 18.921 19.329 2.270 110.496 o
48 2 17 203.922 190.617 6.370 11.631 o
48 4 0 8.858 5.023 2.465 153.945 o
48 4 1 16.104 13.519 2.228 127.510 o
48 4 2 42.718 39.861 2.507 61.531 o
48 4 3 15.981 13.019 1.931 145.239 o
48 4 4 112.664 116.958 4.422 21.595 o
48 4 5 6.223 7.462 1.855 230.685 o
48 4 6 8.726 5.421 1.770 227.760 o
48 4 7 5.179 4.515 1.830 263.336 o
48 4 8 77.969 75.649 4.083 29.639 o
48 4 9 91.811 87.905 4.091 26.619 o
48 4 10 111.523 107.311 4.616 21.533 o
48 4 11 0.559 -0.220 7.911 22.142 o
48 4 12 84.228 80.333 3.871 29.280 o
48 4 13 89.029 86.465 3.888 27.982 o
48 4 14 98.984 92.242 4.176 25.099 o
48 4 15 3.386 2.338 2.194 231.774 o
48 4 16 51.006 46.866 3.202 46.898 o
48 6 0 1.758 -4.667 8.420 19.470 o
48 6 1 10.385 2.456 2.185 178.395 o
48 6 2 130.260 124.887 4.625 19.329 o
48 6 3 14.559 16.466 2.177 130.410 o
48 6 4 208.546 192.133 6.260 11.626 o
48 6 5 0.002 0.703 1.847 396.723 o
48 6 6 0.683 1.160 1.550 508.802 o
48 6 7 7.276 4.252 1.830 240.128 o
48 6 8 34.951 29.299 2.346 75.526 o
48 6 9 50.651 47.053 2.719 52.040 o
48 6 10 1.255 -0.720 4.659 63.057 o
48 6 11 3.835 1.516 1.575 378.231 o
48 6 12 11.095 10.732 1.753 189.169 o
48 6 13 12.095 6.632 2.795 117.623 o
48 8 0 157.231 146.486 8.470 10.504 o
48 8 1 23.032 23.997 3.185 72.208 o
48 8 2 0.083 -1.736 6.073 37.638 o
48 8 3 0.620 0.263 2.439 226.022 o
48 8 4 83.260 84.686 5.557 21.823 o
48 8 5 103.737 96.782 7.556 14.344 o
48 8 6 3.488 8.047 3.083 121.282 o
48 8 7 26.410 25.411 2.550 83.393 o
48 8 8 15.650 10.935 2.067 142.479 o
49 1 1 3.082 -0.136 6.209 35.302 o
49 1 2 44.241 45.706 3.092 51.432 o
49 1 3 252.683 264.232 8.292 8.140 o
49 1 4 141.820 153.694 5.794 15.277 o
49 1 5 107.109 115.756 4.870 20.773 o
49 1 6 27.963 28.545 2.380 83.508 o
49 1 7 209.347 217.688 7.234 10.194 o
49 1 8 74.767 76.623 3.956 30.777 o
49 1 9 13.386 10.978 2.270 138.236 o
49 1 10 173.653 178.631 6.480 12.498 o
49 1 11 153.786 168.941 6.217 13.723 o
49 1 12 102.173 111.173 4.879 21.356 o
49 1 13 38.712 43.792 3.159 53.968 o
49 1 14 76.636 89.769 5.099 24.073 o
49 1 15 30.960 30.036 2.863 68.971 o
49 1 16 30.106 27.808 2.592 76.537 o
49 1 17 144.297 138.244 5.336 16.450 o
49 3 1 13.972 8.750 2.024 156.839 o
49 3 2 0.744 0.102 1.847 384.186 o
49 3 3 0.739 0.229 1.838 385.898 o
49 3 4 0.257 -1.135 5.726 42.281 o
49 3 5 22.600 20.871 2.922 81.163 o
49 3 6 16.582 14.544 2.143 128.845 o
49 3 7 0.031 -0.872 5.472 46.380 o
49 3 8 65.868 62.638 3.447 37.337 o
49 3 9 52.666 54.447 3.143 45.295 o
49 3 10 146.026 145.605 5.912 15.040 o
49 3 11 254.095 262.284 8.072 8.309 o
49 3 12 72.937 78.291 3.778 31.936 o
49 3 13 2.856 3.998 1.847 297.572 o
49 3 14 0.394 -1.237 5.345 48.452 o
49 3 15 2.836 2.262 1.880 304.351 o
49 3 16 0.240 -3.795 6.327 34.642 o
49 5 1 3.258 0.491 1.686 370.510 o
49 5 2 26.772 27.884 2.279 88.114 o
49 5 3 0.003 -3.109 5.972 38.952 o
49 5 4 47.620 48.179 2.812 52.294 o
49 5 5 66.614 67.712 3.405 36.773 o
49 5 6 163.107 147.748 5.285 15.406 o
49 5 7 9.361 8.148 1.813 205.205 o
49 5 8 67.057 61.850 3.202 38.824 o
49 5 9 0.518 -2.355 4.972 55.884 o
49 5 10 21.145 21.311 2.118 109.049 o
49 5 11 20.180 21.040 2.499 97.743 o
49 5 12 29.963 21.557 2.058 93.753 o
49 5 13 7.871 5.387 1.601 262.008 o
49 5 14 35.613 31.383 2.304 74.526 o
49 7 1 106.096 105.947 6.209 17.334 o
49 7 2 4.661 2.626 2.321 200.308 o
49 7 3 21.872 19.744 2.651 90.979 o
49 7 4 6.087 7.412 2.389 168.490 o
49 7 5 2.565 -0.644 5.540 44.305 o
49 7 6 2.402 -0.102 6.802 29.626 o
49 7 7 18.303 13.146 4.320 55.307 o
49 7 8 21.435 19.685 2.135 109.600 o
49 7 9 8.507 4.345 1.694 246.356 o
49 7 10 50.074 42.995 2.948 50.868 o
50 0 0 1135.560 1398.370 43.029 0.584 o
50 0 2 88.497 95.859 5.921 19.654 o
50 0 4 104.460 97.646 8.106 13.133 o
50 0 6 86.945 85.229 5.624 21.224 o
50 0 8 140.778 151.924 6.759 13.547 o
50 0 10 2.749 2.583 3.049 134.267 o
50 0 12 1.828 -2.067 6.573 31.802 o
50 0 14 45.099 40.691 4.252 39.575 o
50 0 16 321.180 317.714 11.596 5.297 o
50 2 0 0.312 -0.881 6.404 33.808 o
50 2 1 34.498 32.374 2.727 67.403 o
50 2 2 7.127 2.456 2.075 214.616 o
50 2 3 50.823 50.966 3.219 45.972 o
50 2 4 51.142 51.220 3.244 45.549 o
50 2 5 38.683 44.080 3.134 54.242 o
50 2 6 237.271 246.707 7.928 8.780 o
50 2 7 38.521 40.531 2.812 59.900 o
50 2 8 74.752 70.812 3.718 32.648 o
50 2 9 6.831 7.742 2.321 170.210 o
50 2 10 78.131 80.680 4.049 29.371 o
50 2 11 15.378 16.111 2.279 123.244 o
50 2 12 1.079 -0.178 5.633 43.397 o
50 2 13 15.480 11.892 2.160 135.875 o
50 2 14 34.468 34.720 2.812 64.985 o
50 2 15 32.525 31.764 3.075 63.054 o
50 2 16 20.548 18.279 2.245 109.007 o
50 4 0 47.376 48.222 3.905 41.043 o
50 4 1 3.331 0.432 1.686 369.386 o
50 4 2 9.569 11.570 2.482 136.978 o
50 4 3 15.787 17.322 2.279 120.426 o
50 4 4 12.392 12.646 2.033 154.575 o
50 4 5 13.352 10.393 2.016 156.521 o
50 4 6 0.127 -2.389 6.353 34.390 o
50 4 7 1.699 0.152 1.863 353.224 o
50 4 8 0.482 1.008 1.804 395.692 o
50 4 9 147.713 140.642 5.362 16.163 o
50 4 10 73.234 68.822 5.091 25.735 o
50 4 11 0.000 -1.940 5.345 48.624 o
50 4 12 18.438 15.458 1.991 129.194 o
50 4 13 104.510 95.351 4.328 23.743 o
50 4 14 1.737 1.372 1.863 338.765 o
50 6 0 23.594 15.086 4.286 52.514 o
50 6 1 108.987 102.051 4.786 21.457 o
50 6 2 45.266 40.293 3.371 48.953 o
50 6 3 277.255 257.287 9.749 6.854 o
50 6 4 45.582 38.896 4.252 39.698 o
50 6 5 1.037 1.067 1.719 412.976 o
50 6 6 8.264 5.438 1.652 249.140 o
50 6 7 15.951 15.128 2.024 136.203 o
50 6 8 12.443 10.148 1.838 175.363 o
50 6 9 7.575 5.201 1.787 238.178 o
50 6 10 22.761 16.348 2.541 95.890 o
50 6 11 40.274 35.508 3.210 54.710 o
50 8 0 20.967 22.142 6.014 31.227 o
50 8 1 1.027 3.600 3.422 111.635 o
50 8 2 25.897 25.631 3.049 71.786 o
50 8 3 30.452 31.374 3.524 56.926 o
50 8 4 5.466 9.402 2.804 132.337 o
51 1 1 60.486 62.536 6.056 22.931 o
51 1 2 204.724 217.535 7.293 10.224 o
51 1 3 60.665 67.864 3.803 35.522 o
51 1 4 113.130 121.295 5.540 18.240 o
51 1 5 1.993 2.668 2.634 178.048 o
51 1 6 7.192 8.911 2.338 163.709 o
51 1 7 0.509 1.152 2.677 186.561 o
51 1 8 7.407 8.242 2.304 167.425 o
51 1 9 5.351 6.463 2.101 209.281 o
51 1 10 0.007 -1.448 6.039 38.081 o
51 1 11 2.846 -0.576 5.921 38.808 o
51 1 12 19.549 17.551 2.389 106.396 o
51 1 13 36.326 33.543 2.753 64.981 o
51 1 14 1.060 0.974 1.931 336.287 o
51 1 15 85.948 85.923 4.083 27.609 o
51 3 1 37.343 44.037 3.049 56.170 o
51 3 2 21.640 20.922 2.363 99.813 o
51 3 3 50.374 52.762 3.244 45.547 o
51 3 4 25.320 28.155 3.981 53.264 o
51 3 5 40.690 38.032 4.523 38.606 o
51 3 6 11.491 10.935 4.481 56.752 o
51 3 7 0.395 -2.694 6.217 35.840 o
51 3 8 0.036 -1.686 11.884 9.835 o
51 3 9 60.316 69.228 3.727 35.969 o
51 3 10 4.820 6.565 2.922 130.553 o
51 3 11 101.902 94.741 4.811 22.350 o
51 3 12 109.455 111.368 4.710 21.250 o
51 3 13 0.475 -0.449 5.150 52.131 o
51 3 14 43.912 39.387 2.770 57.375 o
51 5 1 17.386 12.748 2.558 109.310 o
51 5 2 89.357 85.677 3.769 28.514 o
51 5 3 6.319 2.245 1.796 269.553 o
51 5 4 28.465 24.767 2.321 86.849 o
51 5 5 140.461 128.207 5.836 15.843 o
51 5 6 10.341 9.639 2.897 112.720 o
51 5 7 73.868 65.815 4.176 30.684 o
51 5 8 0.124 -2.084 4.743 61.648 o
51 5 9 7.893 3.668 2.160 193.279 o
51 5 10 69.353 66.255 4.049 32.230 o
51 5 11 0.217 -3.405 5.006 55.305 o
51 5 12 44.064 35.144 2.651 60.254 o
51 7 1 285.965 287.204 10.486 6.202 o
51 7 2 7.574 11.689 2.575 137.399 o
51 7 3 4.020 3.803 2.456 183.529 o
51 7 4 0.288 -1.381 6.539 32.428 o
51 7 5 33.807 30.942 4.413 43.034 o
51 7 6 5.775 9.563 3.397 97.316 o
51 7 7 6.189 2.634 3.227 112.380 o
52 0 0 333.106 449.098 20.473 2.445 o
52 0 2 102.096 110.419 6.226 17.389 o
52 0 4 2.229 -2.880 6.260 34.936 o
52 0 6 3.949 2.431 5.633 42.008 o
52 0 8 58.897 61.834 5.946 23.645 o
52 0 10 23.681 22.142 3.524 64.796 o
52 0 12 94.341 94.012 5.828 19.598 o
52 0 14 61.532 57.022 6.344 21.807 o
52 2 0 3.392 7.462 3.049 124.640 o
52 2 1 5.245 4.726 2.262 196.008 o
52 2 2 1.296 -2.685 6.031 37.841 o
52 2 3 3.725 2.473 2.346 204.546 o
52 2 4 3.035 5.607 3.058 127.867 o
52 2 5 3.519 3.947 2.092 239.463 o
52 2 6 6.801 6.488 3.752 83.256 o
52 2 7 14.598 14.679 2.660 108.822 o
52 2 8 18.534 16.619 2.355 111.036 o
52 2 9 7.583 7.200 2.007 200.466 o
52 2 10 53.250 46.130 3.092 47.221 o
52 2 11 47.306 43.741 3.795 42.882 o
52 2 12 3.075 1.847 2.541 185.371 o
52 2 13 1.656 1.626 2.185 256.495 o
52 2 14 166.733 157.709 5.743 14.247 o
52 4 0 0.000 3.083 4.515 66.839 o
52 4 1 7.460 4.286 2.109 200.223 o
52 4 2 18.954 16.551 2.363 109.803 o
52 4 3 10.452 6.565 2.084 175.765 o
52 4 4 19.210 19.880 2.346 106.280 o
52 4 5 1.333 5.904 2.101 251.501 o
52 4 6 105.945 95.884 4.625 22.547 o
52 4 7 6.763 8.284 2.194 181.818 o
52 4 8 381.278 371.018 11.105 5.053 o
52 4 9 5.610 5.760 1.931 234.229 o
52 4 10 15.196 12.782 1.948 147.852 o
52 4 11 1.891 3.676 1.703 359.399 o
52 4 12 27.163 25.614 2.321 88.109 o
52 6 0 15.050 10.029 3.024 96.811 o
52 6 1 32.145 32.272 4.506 42.286 o
52 6 2 34.622 27.554 3.973 48.988 o
52 6 3 55.671 44.698 3.414 43.468 o
52 6 4 2.930 0.076 2.058 277.489 o
52 6 5 13.455 7.640 2.888 108.328 o
52 6 6 46.011 39.192 3.498 47.410 o
52 6 7 4.861 5.667 2.304 190.218 o
52 6 8 0.113 -4.447 4.786 60.570 o
53 1 1 0.008 -1.321 5.963 39.061 o
53 1 2 0.825 -0.712 6.497 32.744 o
53 1 3 48.311 48.984 3.261 46.968 o
53 1 4 63.587 70.253 3.829 34.402 o
53 1 5 1.090 4.134 2.194 246.682 o
53 1 6 10.776 8.733 2.567 132.122 o
53 1 7 44.974 46.892 3.498 46.251 o
53 1 8 29.652 26.309 4.117 49.497 o
53 1 9 19.041 18.474 3.651 67.215 o
53 1 10 1.538 -3.905 5.717 41.980 o
53 1 11 1.597 -1.440 6.615 31.443 o
53 1 12 63.337 57.115 3.371 39.353 o
53 1 13 117.851 121.634 4.955 19.478 o
53 3 1 176.081 177.394 6.336 12.653 o
53 3 2 74.220 74.590 5.116 25.142 o
53 3 3 3.701 4.184 2.931 137.658 o
53 3 4 0.276 -2.312 5.904 39.770 o
53 3 5 12.082 3.380 2.812 121.009 o
53 3 6 8.730 4.769 2.448 156.539 o
53 3 7 106.877 98.756 5.955 18.205 o
53 3 8 13.297 11.427 3.405 84.058 o
53 3 9 11.845 8.292 2.253 150.606 o
53 3 10 6.294 6.810 2.431 164.895 o
53 3 11 19.725 19.465 2.846 88.225 o
53 3 12 77.952 74.124 3.871 30.883 o
53 5 1 9.549 6.725 2.711 129.885 o
53 5 2 40.143 35.186 2.753 61.502 o
53 5 3 0.086 -2.380 5.463 46.502 o
53 5 4 5.385 5.235 2.795 140.488 o
53 5 5 67.396 58.267 3.312 38.462 o
53 5 6 9.772 9.699 2.727 123.689 o
53 5 7 120.916 102.381 4.472 21.361 o
53 5 8 79.830 72.531 3.718 31.495 o
53 5 9 2.784 0.186 2.888 152.839 o
54 0 0 168.197 239.770 12.892 5.738 o
54 0 2 6.244 6.243 2.982 122.738 o
54 0 4 0.002 -6.251 6.149 36.731 o
54 0 6 22.407 23.759 3.829 58.962 o
54 0 8 2.180 -4.371 6.437 33.068 o
54 0 10 83.545 79.079 5.302 23.063 o
54 0 12 268.267 264.004 11.825 5.649 o
54 2 0 0.893 -4.422 6.387 33.862 o
54 2 1 0.813 -2.626 6.141 36.629 o
54 2 2 22.379 20.786 2.363 98.577 o
54 2 3 105.652 114.892 4.913 20.799 o
54 2 4 9.357 15.280 2.439 134.094 o
54 2 5 115.230 121.465 5.413 18.437 o
54 2 6 230.950 248.842 8.394 8.449 o
54 2 7 2.341 5.201 2.998 135.231 o
54 2 8 30.786 23.327 3.405 61.412 o
54 2 9 1.887 3.668 2.516 190.467 o
54 2 10 2.001 -3.261 5.514 44.917 o
54 2 11 3.413 -0.593 5.184 50.044 o
54 4 0 480.157 482.530 16.991 2.874 o
54 4 1 104.163 105.498 4.837 21.566 o
54 4 2 181.690 165.485 7.284 11.329 o
54 4 3 71.446 60.961 5.480 24.544 o
54 4 4 0.185 -2.871 6.336 34.561 o
54 4 5 6.459 1.059 2.990 129.196 o
54 4 6 2.411 -1.957 5.150 51.167 o
54 4 7 3.175 1.101 1.999 279.969 o
54 4 8 5.686 7.691 2.058 207.096 o
54 4 9 1.562 -0.152 6.217 35.563 o
54 6 0 18.017 20.092 3.990 59.877 o
54 6 1 12.085 5.997 7.064 25.811 o
54 6 2 1.974 2.041 3.270 121.145 o
54 6 3 2.693 -1.177 4.633 62.668 o
54 6 4 0.071 -5.370 7.420 25.221 o
55 1 1 1.039 2.135 2.050 292.586 o
55 1 2 8.373 6.581 2.177 178.944 o
55 1 3 28.493 29.163 3.159 65.617 o
55 1 4 0.132 0.390 2.058 321.440 o
55 1 5 36.093 35.025 3.151 58.220 o
55 1 6 76.162 78.571 4.345 28.355 o
55 1 7 231.915 244.090 8.750 8.165 o
55 1 8 76.515 79.105 4.599 27.012 o
55 1 9 80.918 80.502 5.023 24.438 o
55 1 10 7.535 3.473 2.338 176.527 o
55 1 11 0.750 -5.751 5.557 44.708 o
55 3 1 311.270 306.660 12.350 5.031 o
55 3 2 142.712 140.743 6.209 14.710 o
55 3 3 40.057 35.533 4.760 36.854 o
55 3 4 97.521 90.997 5.590 20.246 o
55 3 5 1.153 -3.270 5.751 41.617 o
55 3 6 12.722 8.072 2.329 142.151 o
55 3 7 79.104 77.461 5.006 24.896 o
55 3 8 19.442 18.872 2.643 95.942 o
55 3 9 46.206 43.148 3.312 48.574 o
55 5 1 3.391 -0.432 4.760 59.009 o
55 5 2 17.858 9.360 2.668 107.133 o
55 5 3 1.078 0.830 1.931 337.426 o
55 5 4 147.745 130.748 6.988 13.265 o
55 5 5 111.842 96.647 5.963 17.939 o
56 0 0 53.625 78.063 11.723 8.598 o
56 0 2 142.232 159.209 7.632 11.929 o
56 0 4 10.812 10.918 4.006 68.523 o
56 0 6 37.427 40.514 4.074 43.967 o
56 0 8 28.304 23.997 3.947 53.332 o
56 2 0 12.487 6.565 4.981 48.072 o
56 2 1 1.332 -9.394 8.665 18.415 o
56 2 2 57.287 50.576 3.193 43.831 o
56 2 3 148.306 151.704 5.709 15.196 o
56 2 4 269.944 287.441 9.360 7.040 o
56 2 5 397.762 412.531 12.231 4.459 o
56 2 6 67.728 74.005 4.447 29.510 o
56 2 7 3.243 1.448 2.279 223.327 o
56 2 8 19.630 21.150 2.677 92.583 o
56 4 0 16.814 7.403 2.939 99.501 o
56 4 1 62.783 54.117 3.574 38.401 o
56 4 2 72.758 60.165 3.464 35.799 o
56 4 3 85.128 78.503 5.277 23.036 o
56 4 4 27.602 20.651 3.126 70.811 o
56 4 5 16.039 12.773 3.007 93.481 o
57 1 1 51.502 51.398 3.718 40.956 o
57 1 2 118.040 110.928 4.710 20.556 o
57 1 3 40.928 32.230 3.092 56.964 o
57 1 4 71.054 68.330 3.854 32.856 o
57 1 5 7.190 4.311 2.888 129.029 o
57 1 6 115.176 121.804 5.616 17.897 o
57 1 7 41.061 47.874 3.659 45.856 o
57 3 1 217.036 210.014 8.835 8.521 o
57 3 2 113.060 117.873 5.065 19.660 o

_iucr_refine_instructions_details
;
TITL RUBRENE_XRAY_MULTIPOLEMODEL OLEX2: imported from CIF
CELL 0.7107 26.8106 7.1602 14.2029 90 90 90
ZERR 4 0.0003 0.0001 0.0001 0 0 0
LATT 7
SYMM -X,0.5-Y,0.5+Z
SYMM +X,-Y,-Z
SYMM -X,0.5+Y,0.5-Z
SFAC C H
UNIT 168 112

SIZE 0.24 0.22 0.18
TEMP -173(2)
CONF
MORE -1
BOND $H
ACTA 
WGHT 0.005774 0.388605
FVAR 1.086549
REM <olex2.extras>
REM <HklSrc "%.\\rubrene.hkl">
REM </olex2.extras>

C(1)  1     0.02732  0.00000  0.00000  10.50000  0.00974  0.00889  0.01039 =
 0.00123  0.00000  0.00000 
C(2)  1     0.05320 -0.14443  0.04895  11.00000  0.01034  0.00956  0.01073 =
 0.00126 -0.00003  0.00076 
C(3)  1     0.02684 -0.29586  0.08762  11.00000  0.01195  0.00911  0.01023 =
 0.00131  0.00022  0.00079 
C(4)  1     0.05211 -0.44714  0.13400  11.00000  0.01485  0.01143  0.01346 =
 0.00317  0.00104  0.00269 
C(5)  1     0.02653 -0.59000  0.17549  11.00000  0.01851  0.01108  0.01504 =
 0.00390  0.00076  0.00206 
C(6)  1     0.10755 -0.13457  0.07269  11.00000  0.01065  0.01158  0.01141 =
 0.00056 -0.00023  0.00131 
C(7)  1     0.14287 -0.24856  0.02865  11.00000  0.01209  0.01418  0.01721 =
 -0.00098  0.00207  0.00170 
C(8)  1     0.19211 -0.25164  0.05964  11.00000  0.01139  0.01986  0.02464 =
 0.00178  0.00233  0.00276 
C(9)  1     0.20713 -0.13933  0.13456  11.00000  0.01226  0.02704  0.02301 =
 0.00401 -0.00330  0.00010 
C(10  1     0.17231 -0.02460  0.17887  11.00000  0.01673  0.02680  0.01653 =
 -0.00135 -0.00494 -0.00132 
C(11  1     0.12284 -0.02348  0.14832  11.00000  0.01440  0.01853  0.01301 =
 -0.00236 -0.00176  0.00125 
H(4)  2     0.09194 -0.44837  0.13606  11.00000  0.02496  0.02262  0.03603 =
 0.01508  0.00273  0.00466 
H(5)  2     0.04647 -0.70096  0.21000  11.00000  0.03155  0.02483  0.04857 =
 0.01297  0.00415  0.00975 
H(7)  2     0.13169 -0.33332 -0.02953  11.00000  0.03326  0.03389  0.03259 =
 -0.00253  0.00314 -0.00028 
H(8)  2     0.21837 -0.34319  0.02496  11.00000  0.02360  0.03904  0.05780 =
 -0.00476  0.00746  0.00486 
H(9)  2     0.24555 -0.14172  0.15804  11.00000  0.02570  0.05818  0.03667 =
 -0.00023 -0.00582  0.00028 
H(10  2     0.18290  0.06372  0.23712  11.00000  0.04709  0.05241  0.02735 =
 -0.01262 -0.00882 -0.00724 
H(11  2     0.09579  0.06300  0.18176  11.00000  0.02237  0.04574  0.03091 =
 -0.00774 -0.00422  0.00758 
HKLF 4

END
Q1 1 0.166667 -0.25 0.0375 11 0.05 0.28
Q4 1 0.08 -0.15 0.0625 11 0.05 0.25
Q2 1 0.046667 -0.35 0.1125 11 0.05 0.26
Q3 1 0 -0.325 0.075 11 0.05 0.26
Q5 1 0 -0.45 0.1375 11 0.05 0.25

  REM The information below was added by Olex2.
  REM
  REM R1 = 0.0258 for 6381 Fo > 4sig(Fo) and 0.0362 for all 7692 data
  REM 159 parameters refined using 0 restraints
  REM Highest difference peak 0.2788, deepest hole -0.2174
  REM Mean Shift 0.0001, Max Shift 0.0009.

  REM +++ Tabular Listing of Refinement Information +++
  REM R1_all = 0.0362
  REM R1_gt = 0.0258
  REM wR_ref = 0.0673
  REM GOOF = 1.0325
  REM Shift_max = 0.0009
  REM Shift_mean = 0.0001
  REM Reflections_all = 7692
  REM Reflections_gt = 6381
  REM Parameters = 159
  REM Hole = -0.2174
  REM Peak = 0.2788
  REM Flack = n/a

  
;
_olex2_submission_special_instructions  'No special instructions were received'

# start Validation Reply Form
_vrf_PLAT183_QQQCIG17_frag_2
;
PROBLEM: Missing _cell_measurement_reflns_used Value ....     Please Do ! 
RESPONSE: We did not collect the X-ray data, we used the following
data set to carry out Hirshfeld Atom Refinement:
 	 	M.R.V. Jorgensen, V.R. Hathwar, M. Sist, X. Wang, C.M. Hoffmann, A.L. 
		Briseno, J. Overgaard, B.B. Iversen CCDC 1025039: 
		Experimental Crystal Structure Determination, 2014, 
		DOI: 10.5517/cc13dmsx
This field was not found in the corresponding CIF file.
;
_vrf_PLAT184_QQQCIG17_frag_2
;
PROBLEM: Missing _cell_measurement_reflns_min Value ....     Please Do ! 
RESPONSE: We did not collect the X-ray data, we used the following
data set to carry out Hirshfeld Atom Refinement:
 	 	M.R.V. Jorgensen, V.R. Hathwar, M. Sist, X. Wang, C.M. Hoffmann, A.L. 
		Briseno, J. Overgaard, B.B. Iversen CCDC 1025039: 
		Experimental Crystal Structure Determination, 2014, 
		DOI: 10.5517/cc13dmsx
This field was not found in the corresponding CIF file.
;
_vrf_PLAT185_QQQCIG17_frag_2
;
PROBLEM: Missing _cell_measurement_reflns_max Value ....     Please Do ! 
RESPONSE: We did not collect the X-ray data, we used the following
data set to carry out Hirshfeld Atom Refinement:
 	 	M.R.V. Jorgensen, V.R. Hathwar, M. Sist, X. Wang, C.M. Hoffmann, A.L. 
		Briseno, J. Overgaard, B.B. Iversen CCDC 1025039: 
		Experimental Crystal Structure Determination, 2014, 
		DOI: 10.5517/cc13dmsx
This field was not found in the corresponding CIF file.
;
# end Validation Reply Form
