# Supplementary material for: Fragmentation and transferability in Hirshfeld atom refinement
Source: IUCrJ. 2022 Feb 26;9(Pt 2):298–315. doi: 10.1107/S2052252522000690 (PMC8895009; doi:10.1107/S2052252522000690)
Supplement: Supplementary file 2 [file m-09-00298-sup2.zip › cif/rubrene/QQQCIG17.cif]

data_QQQCIG17
_audit_creation_date               2020-12-12
_audit_creation_method
;
Olex2 1.3
(compiled 2020.07.31 svn.rc2a77460 for OlexSys, GUI svn.r6145)
;
_audit_contact_author_address      ?
_audit_contact_author_email        ?
_audit_contact_author_name         ''
_audit_contact_author_phone        ?
_publ_contact_author_id_orcid      ?
_publ_section_references
;
Bourhis, L.J., Dolomanov, O.V., Gildea, R.J., Howard, J.A.K., Puschmann, H.
 (2015). Acta Cryst. A71, 59-75.

Dolomanov, O.V., Bourhis, L.J., Gildea, R.J, Howard, J.A.K. & Puschmann, H.
 (2009), J. Appl. Cryst. 42, 339-341.
;
_chemical_formula_moiety           'C42 H28'
_chemical_formula_sum              'C42 H28'
_chemical_formula_weight           532.690
loop_
  _atom_type_symbol
  _atom_type_scat_dispersion_real
  _atom_type_scat_dispersion_imag
  _atom_type_scat_Cromer_Mann_a1
  _atom_type_scat_Cromer_Mann_a2
  _atom_type_scat_Cromer_Mann_a3
  _atom_type_scat_Cromer_Mann_a4
  _atom_type_scat_Cromer_Mann_b1
  _atom_type_scat_Cromer_Mann_b2
  _atom_type_scat_Cromer_Mann_b3
  _atom_type_scat_Cromer_Mann_b4
  _atom_type_scat_Cromer_Mann_c
  _atom_type_scat_source
  _atom_type_scat_dispersion_source
 H 0.00000 0.00000 0.49300 0.32291 0.14019 0.04081 10.51090 26.12570 3.14236
 57.79970 0.0030380000826
 'International Tables Volume C Table 6.1.1.4 (pp. 500-502)'
 'Henke, Gullikson and Davis, At. Data and Nucl. Data Tables, 1993, 54, 2'
 C 0.00347 0.00161 2.31000 1.02000 1.58860 0.86500 20.84390 10.20750 0.56870
 51.65120 0.215599998832
 'International Tables Volume C Table 6.1.1.4 (pp. 500-502)'
 'Henke, Gullikson and Davis, At. Data and Nucl. Data Tables, 1993, 54, 2'

_space_group_crystal_system        'orthorhombic'
_space_group_IT_number             64
_space_group_name_H-M_alt          'C m c e'
_space_group_name_Hall             '-C 2ac 2'
loop_
  _space_group_symop_id
  _space_group_symop_operation_xyz
 1 x,y,z
 2 x,-y,-z
 3 -x+1/2,y,-z+1/2
 4 -x+1/2,-y,z+1/2
 5 -x,-y,-z
 6 -x,y,z
 7 x-1/2,-y,z-1/2
 8 x-1/2,y,-z-1/2
 9 x+1/2,y+1/2,z
 10 x+1/2,-y+1/2,-z
 11 -x+1,y+1/2,-z+1/2
 12 -x+1,-y+1/2,z+1/2
 13 -x+1/2,-y+1/2,-z
 14 -x+1/2,y+1/2,z
 15 x,-y+1/2,z-1/2
 16 x,y+1/2,-z-1/2

_symmetry_Int_Tables_number        64
_cell_length_a                     26.8106(3)
_cell_length_b                     7.1602(1)
_cell_length_c                     14.2029(1)
_cell_angle_alpha                  90
_cell_angle_beta                   90
_cell_angle_gamma                  90
_cell_volume                       2726.52(5)
_cell_formula_units_Z              4
_cell_measurement_temperature      100(2)
_exptl_absorpt_coefficient_mu      0.073
_exptl_crystal_density_diffrn      1.298
_exptl_crystal_F_000               1120.440
_exptl_crystal_size_max            0.24
_exptl_crystal_size_mid            0.22
_exptl_crystal_size_min            0.18
_exptl_crystal_description       Block
_exptl_crystal_colour            Orange
_diffrn_measurement_device_type  'SuperNova, Single source at offset, Atlas'
_diffrn_reflns_av_R_equivalents    0.0000
_diffrn_reflns_av_unetI/netI       0.0297
_diffrn_reflns_Laue_measured_fraction_full  0.9992
_diffrn_reflns_Laue_measured_fraction_max  0.9984
_diffrn_reflns_limit_h_max         57
_diffrn_reflns_limit_h_min         0
_diffrn_reflns_limit_k_max         15
_diffrn_reflns_limit_k_min         0
_diffrn_reflns_limit_l_max         31
_diffrn_reflns_limit_l_min         0
_diffrn_reflns_number              7692
_diffrn_reflns_point_group_measured_fraction_full  0.9992
_diffrn_reflns_point_group_measured_fraction_max  0.9984
_diffrn_reflns_theta_full          25.2406
_diffrn_reflns_theta_max           51.42
_diffrn_reflns_theta_min           2.87
_diffrn_ambient_temperature        100(2)
_diffrn_measured_fraction_theta_full  0.9992
_diffrn_measured_fraction_theta_max  0.9984
_diffrn_radiation_type             'Mo K\a'
_diffrn_radiation_wavelength       0.7107
_reflns_Friedel_coverage           0.0
_reflns_limit_h_max                57
_reflns_limit_h_min                0
_reflns_limit_k_max                15
_reflns_limit_k_min                0
_reflns_limit_l_max                31
_reflns_limit_l_min                0
_reflns_number_gt                  6381
_reflns_number_total               7692
_reflns_threshold_expression       I>=2u(I)
_computing_molecular_graphics      'Olex2 1.3 (Dolomanov et al., 2009)'
_computing_publication_material    'Olex2 1.3 (Dolomanov et al., 2009)'
_computing_structure_refinement    'olex2.refine 1.3 (Bourhis et al., 2015)'
_refine_diff_density_max           0.2783
_refine_diff_density_min           -0.2165
_refine_diff_density_rms           0.0526
_refine_ls_d_res_high              0.4546
_refine_ls_d_res_low               7.1014
_refine_ls_goodness_of_fit_ref     1.0320
_refine_ls_hydrogen_treatment      refall
_refine_ls_matrix_type             full
_refine_ls_number_constraints      0
_refine_ls_number_parameters       159
_refine_ls_number_reflns           7692
_refine_ls_number_restraints       0
_refine_ls_R_factor_all            0.0361
_refine_ls_R_factor_gt             0.0258
_refine_ls_restrained_S_all        1.0320
_refine_ls_shift/su_max            0.0001
_refine_ls_shift/su_mean           0.0000
_refine_ls_structure_factor_coef   Fsqd
_refine_ls_weighting_details      
 'w=1/[\s^2^(Fo^2^)+(0.0058P)^2^+0.3886P] where P=(Fo^2^+2Fc^2^)/3'
_refine_ls_weighting_scheme        calc
_refine_ls_wR_factor_gt            0.0640
_refine_ls_wR_factor_ref           0.0672
_olex2_refinement_description
;
;
loop_
  _atom_site_label
  _atom_site_type_symbol
  _atom_site_fract_x
  _atom_site_fract_y
  _atom_site_fract_z
  _atom_site_U_iso_or_equiv
  _atom_site_adp_type
  _atom_site_occupancy
  _atom_site_site_symmetry_order
  _atom_site_refinement_flags_posn
  _atom_site_refinement_flags_adp
  _atom_site_refinement_flags_occupancy
 C(1) C 0.027318(10) 0.0 0.0 0.00966(4) Uani 1.000000 2 S T P
 C(2) C 0.053201(8) -0.14443(3) 0.048951(15) 0.01020(3) Uani 1.000000 1 . . .
 C(3) C 0.026844(8) -0.29586(3) 0.087623(15) 0.01042(3) Uani 1.000000 1 . . .
 C(4) C 0.052109(9) -0.44714(3) 0.133994(17) 0.01323(3) Uani 1.000000 1 . . .
 C(5) C 0.026532(10) -0.59000(3) 0.175491(18) 0.01486(4) Uani 1.000000 1 . . .
 C(6) C 0.107547(8) -0.13458(3) 0.072690(15) 0.01120(3) Uani 1.000000 1 . . .
 C(7) C 0.142873(9) -0.24857(4) 0.028648(18) 0.01448(3) Uani 1.000000 1 . . .
 C(8) C 0.192111(9) -0.25164(4) 0.05964(2) 0.01862(4) Uani 1.000000 1 . . .
 C(9) C 0.207132(10) -0.13934(5) 0.13456(2) 0.02076(5) Uani 1.000000 1 . . .
 C(10 C 0.172307(11) -0.02460(5) 0.17887(2) 0.02001(5) Uani 1.000000 1 . . .
 C(11 C 0.122834(9) -0.02349(4) 0.148324(18) 0.01530(4) Uani 1.000000 1 . . .
 H(4) H 0.0921(2) -0.4482(8) 0.1361(5) 0.0279(15) Uani 1.000000 1 . . .
 H(5) H 0.0464(2) -0.7013(8) 0.2100(5) 0.0349(17) Uani 1.000000 1 . . .
 H(7) H 0.1316(2) -0.3334(9) -0.0295(5) 0.0338(16) Uani 1.000000 1 . . .
 H(8) H 0.2184(2) -0.3432(10) 0.0248(5) 0.0398(18) Uani 1.000000 1 . . .
 H(9) H 0.2456(2) -0.1415(10) 0.1581(5) 0.0401(18) Uani 1.000000 1 . . .
 H(10 H 0.1830(3) 0.0639(10) 0.2371(5) 0.0419(19) Uani 1.000000 1 . . .
 H(11 H 0.0959(2) 0.0633(10) 0.1819(5) 0.0333(16) Uani 1.000000 1 . . .

loop_
  _atom_site_aniso_label
  _atom_site_aniso_U_11
  _atom_site_aniso_U_22
  _atom_site_aniso_U_33
  _atom_site_aniso_U_12
  _atom_site_aniso_U_13
  _atom_site_aniso_U_23
 C(1) 0.00974(8) 0.00888(8) 0.01037(9) -0.000000 -0.000000 0.00121(7)
 C(2) 0.01033(6) 0.00956(6) 0.01071(6) 0.00077(5) -0.00002(5) 0.00124(5)
 C(3) 0.01196(7) 0.00911(6) 0.01020(6) 0.00079(5) 0.00020(5) 0.00130(5)
 C(4) 0.01479(8) 0.01143(7) 0.01347(7) 0.00268(6) 0.00104(6) 0.00318(6)
 C(5) 0.01849(9) 0.01106(7) 0.01504(8) 0.00206(6) 0.00076(6) 0.00392(6)
 C(6) 0.01067(6) 0.01154(7) 0.01140(7) 0.00131(5) -0.00021(5) 0.00059(5)
 C(7) 0.01208(7) 0.01417(8) 0.01719(8) 0.00170(6) 0.00206(6) -0.00097(6)
 C(8) 0.01137(7) 0.01985(10) 0.02463(11) 0.00276(7) 0.00233(7) 0.00177(8)
 C(9) 0.01223(8) 0.02704(13) 0.02300(11) 0.00011(8) -0.00329(7) 0.00400(10)
 C(10 0.01672(9) 0.02678(12) 0.01652(9) -0.00131(8) -0.00494(7) -0.00135(8)
 C(11 0.01439(8) 0.01850(9) 0.01300(8) 0.00124(7) -0.00176(6) -0.00234(7)
 H(4) 0.024(3) 0.023(3) 0.037(4) 0.005(3) 0.003(3) 0.015(3)
 H(5) 0.031(4) 0.026(3) 0.048(5) 0.009(3) 0.004(3) 0.013(3)
 H(7) 0.033(4) 0.034(4) 0.034(4) -0.000(3) 0.003(3) -0.004(3)
 H(8) 0.023(3) 0.039(4) 0.057(5) 0.005(3) 0.006(3) -0.005(4)
 H(9) 0.026(4) 0.058(5) 0.036(4) 0.000(3) -0.006(3) -0.001(4)
 H(10 0.047(4) 0.052(5) 0.027(4) -0.007(4) -0.009(3) -0.013(4)
 H(11 0.022(3) 0.046(4) 0.031(4) 0.008(3) -0.004(3) -0.008(3)

loop_
  _geom_bond_atom_site_label_1
  _geom_bond_atom_site_label_2
  _geom_bond_distance
  _geom_bond_site_symmetry_2
  _geom_bond_publ_flag
 C(1) C(1) 1.4648(6) 5 ?
 C(1) C(2) 1.4263(2) . ?
 C(1) C(2) 1.4263(2) 2 ?
 C(2) C(3) 1.4059(3) . ?
 C(2) C(6) 1.4972(3) . ?
 C(3) C(3) 1.4394(4) 6 ?
 C(3) C(4) 1.4373(3) . ?
 C(4) C(5) 1.3653(3) . ?
 C(4) H(4) 1.074(6) . ?
 C(5) C(5) 1.4227(5) 6 ?
 C(5) H(5) 1.077(6) . ?
 C(6) C(7) 1.3980(3) . ?
 C(6) C(11 1.3981(3) . ?
 C(7) C(8) 1.3917(4) . ?
 C(7) H(7) 1.069(7) . ?
 C(8) C(9) 1.3932(5) . ?
 C(8) H(8) 1.082(6) . ?
 C(9) C(10 1.3938(5) . ?
 C(9) H(9) 1.083(6) . ?
 C(10 C(11 1.3956(4) . ?
 C(10 H(10 1.081(7) . ?
 C(11 H(11 1.066(6) . ?

loop_
  _geom_angle_atom_site_label_1
  _geom_angle_atom_site_label_2
  _geom_angle_atom_site_label_3
  _geom_angle
  _geom_angle_site_symmetry_1
  _geom_angle_site_symmetry_3
  _geom_angle_publ_flag
 C(2) C(1) C(2) 121.77(3) 2 . ?
 C(3) C(2) C(1) 120.334(19) . 2 ?
 C(6) C(2) C(1) 123.303(19) . 2 ?
 C(6) C(2) C(3) 115.946(18) . . ?
 C(3) C(3) C(2) 120.174(12) 6 . ?
 C(4) C(3) C(2) 121.555(19) . . ?
 C(5) C(4) C(3) 121.72(2) . . ?
 H(4) C(4) C(3) 119.3(3) . . ?
 H(4) C(4) C(5) 119.0(3) . . ?
 C(5) C(5) C(4) 120.150(13) 6 . ?
 H(5) C(5) C(4) 120.1(3) . . ?
 C(7) C(6) C(2) 122.07(2) . . ?
 C(11 C(6) C(2) 119.02(2) . . ?
 C(11 C(6) C(7) 118.51(2) . . ?
 C(8) C(7) C(6) 120.68(2) . . ?
 H(7) C(7) C(6) 119.1(3) . . ?
 H(7) C(7) C(8) 120.2(3) . . ?
 C(9) C(8) C(7) 120.44(3) . . ?
 H(8) C(8) C(7) 118.8(4) . . ?
 H(8) C(8) C(9) 120.7(4) . . ?
 C(10 C(9) C(8) 119.43(2) . . ?
 H(9) C(9) C(8) 120.2(4) . . ?
 H(9) C(9) C(10 120.4(4) . . ?
 C(11 C(10 C(9) 119.98(3) . . ?
 H(10 C(10 C(9) 120.9(4) . . ?
 H(10 C(10 C(11 119.1(4) . . ?
 C(10 C(11 C(6) 120.95(2) . . ?
 H(11 C(11 C(6) 118.5(3) . . ?
 H(11 C(11 C(10 120.6(3) . . ?

loop_
  _geom_torsion_atom_site_label_1
  _geom_torsion_atom_site_label_2
  _geom_torsion_atom_site_label_3
  _geom_torsion_atom_site_label_4
  _geom_torsion
  _geom_torsion_site_symmetry_1
  _geom_torsion_site_symmetry_2
  _geom_torsion_site_symmetry_3
  _geom_torsion_site_symmetry_4
  _geom_torsion_publ_flag
 C(1) C(1) C(2) C(3) 7.058(10) 5 . . . ?
 C(1) C(1) C(2) C(3) 7.058(10) 6 2 . . ?
 C(1) C(1) C(2) C(6) -165.222(13) 5 . . . ?
 C(1) C(1) C(2) C(6) -165.222(13) 6 2 . . ?
 C(1) C(2) C(3) C(3) -7.13(2) . . . 6 ?
 C(1) C(2) C(3) C(3) -7.13(2) 2 . . 6 ?
 C(1) C(2) C(3) C(4) 177.457(18) 2 . . . ?
 C(1) C(2) C(3) C(4) 177.457(18) . . . . ?
 C(1) C(2) C(6) C(7) -110.09(2) 2 . . . ?
 C(1) C(2) C(6) C(7) -110.09(2) . . . . ?
 C(1) C(2) C(6) C(11 77.21(2) . . . . ?
 C(1) C(2) C(6) C(11 77.21(2) 2 . . . ?
 C(2) C(3) C(3) C(2) 0.00(3) . . 6 6 ?
 C(2) C(3) C(3) C(4) -175.565(15) . . 6 6 ?
 C(2) C(3) C(4) C(5) 176.87(2) . . . . ?
 C(2) C(6) C(7) C(8) -172.56(2) . . . . ?
 C(2) C(6) C(11 C(10 173.54(2) . . . . ?
 C(3) C(3) C(4) C(5) 1.373(16) 6 . . . ?
 C(3) C(4) C(5) C(5) -1.40(3) . . . 6 ?
 C(4) C(5) C(5) C(4) -0.00(3) . . 6 6 ?
 C(6) C(7) C(8) C(9) -0.72(3) . . . . ?
 C(6) C(11 C(10 C(9) -0.80(3) . . . . ?
 C(7) C(8) C(9) C(10 0.50(3) . . . . ?
 C(8) C(9) C(10 C(11 0.25(4) . . . . ?

loop_
  _refln_index_h
  _refln_index_k
  _refln_index_l
  _refln_F_squared_calc
  _refln_F_squared_meas
  _refln_F_squared_sigma
  _refln_F_squared_weight
  _refln_observed_status
0 0 2 35682.300 38458.500 908.047 0.002 o
0 0 4 27976.800 29407.400 649.058 0.003 o
0 0 6 9716.300 10413.900 243.368 0.021 o
0 0 8 5594.070 5964.710 144.538 0.058 o
0 0 10 7824.190 8056.020 186.991 0.035 o
0 0 12 325.966 479.409 13.416 4.203 o
0 0 14 712.042 846.480 29.181 1.195 o
0 0 16 769.283 798.082 43.148 0.637 o
0 0 18 603.180 674.312 19.140 2.235 o
0 0 20 307.920 367.622 20.650 2.498 o
0 0 22 1897.350 2022.820 95.471 0.139 o
0 0 24 30.474 78.155 16.070 5.039 o
0 0 26 152.150 194.666 24.093 2.155 o
0 0 28 152.808 196.659 22.541 2.425 o
0 0 30 10.270 31.029 6.598 27.726 o
0 2 0 414.140 441.078 13.619 3.912 o
0 2 1 19955.700 20520.700 448.261 0.006 o
0 2 2 48938.200 49524.900 1161.360 0.001 o
0 2 3 6883.870 7122.020 152.934 0.050 o
0 2 4 10528.100 10756.600 266.248 0.018 o
0 2 5 20.125 25.746 4.206 53.027 o
0 2 6 31284.700 32682.800 774.422 0.002 o
0 2 7 9777.930 10062.400 228.494 0.023 o
0 2 8 3983.010 4191.640 94.844 0.125 o
0 2 9 0.767 -0.356 2.832 169.359 o
0 2 10 0.579 0.416 0.967 1223.070 o
0 2 11 2033.940 2101.030 47.821 0.431 o
0 2 12 815.488 844.165 19.937 1.880 o
0 2 13 238.543 238.339 6.437 10.238 o
0 2 14 246.785 245.039 6.691 9.773 o
0 2 15 834.064 804.714 22.371 1.651 o
0 2 16 1030.160 1010.790 27.078 1.194 o
0 2 17 2.055 4.851 1.594 376.019 o
0 2 18 152.122 158.124 5.419 15.462 o
0 2 19 394.488 401.933 11.109 4.921 o
0 2 20 35.998 34.176 2.858 63.398 o
0 2 21 9.784 11.576 3.536 84.166 o
0 2 22 467.828 478.671 20.005 2.357 o
0 2 23 4.133 0.916 2.943 141.371 o
0 2 24 19.598 14.162 3.892 63.079 o
0 2 25 7.893 6.191 2.765 132.716 o
0 2 26 6.404 7.361 2.782 134.515 o
0 2 27 19.614 27.035 3.859 59.280 o
0 2 28 432.006 440.340 23.406 1.926 o
0 2 29 186.194 199.067 9.108 8.802 o
0 2 30 2.133 1.823 4.673 61.547 o
0 4 0 2428.520 2479.540 55.699 0.327 o
0 4 1 288.009 312.330 8.506 7.315 o
0 4 2 662.687 652.594 15.451 2.733 o
0 4 3 199.540 211.660 8.243 9.380 o
0 4 4 1169.910 1207.090 36.296 0.764 o
0 4 5 422.913 463.288 12.839 4.086 o
0 4 6 2112.900 2123.200 48.787 0.415 o
0 4 7 655.236 657.335 16.375 2.591 o
0 4 8 509.031 482.581 12.280 3.939 o
0 4 9 3618.270 3502.710 79.333 0.172 o
0 4 10 272.129 255.079 6.903 9.067 o
0 4 11 461.652 467.995 12.559 4.034 o
0 4 12 225.627 216.723 6.530 10.643 o
0 4 13 4486.250 4411.340 107.878 0.099 o
0 4 14 13.708 16.757 1.857 151.703 o
0 4 15 132.211 130.911 5.945 15.981 o
0 4 16 347.784 344.403 9.277 6.194 o
0 4 17 230.529 236.363 6.861 10.002 o
0 4 18 100.413 108.938 8.370 12.596 o
0 4 19 4.096 0.729 2.841 150.908 o
0 4 20 117.396 115.816 5.512 18.259 o
0 4 21 41.259 38.077 3.545 49.304 o
0 4 22 2.161 5.266 2.722 160.920 o
0 4 23 3.826 2.298 4.418 66.908 o
0 4 24 112.194 115.570 6.208 16.776 o
0 4 25 4.597 9.142 7.531 23.565 o
0 4 26 3.119 3.265 2.977 137.977 o
0 4 27 2.550 2.129 2.773 161.408 o
0 4 28 3.091 3.282 4.444 66.390 o
0 4 29 46.305 41.800 7.488 18.931 o
0 4 30 1.004 4.715 3.579 101.796 o
0 6 0 4.203 4.825 1.399 379.126 o
0 6 1 1557.700 1501.190 33.904 0.762 o
0 6 2 0.011 6.496 1.543 431.535 o
0 6 3 6773.810 6689.100 151.238 0.052 o
0 6 4 113.064 113.925 3.808 23.609 o
0 6 5 933.169 897.607 21.023 1.681 o
0 6 6 6.168 232.454 16.986 4.345 o
0 6 7 726.808 715.493 18.869 2.128 o
0 6 8 392.491 380.817 10.007 5.435 o
0 6 9 22.782 50.611 3.816 51.464 o
0 6 10 40.513 40.409 2.196 67.562 o
0 6 11 204.695 207.802 6.437 11.340 o
0 6 12 99.358 135.176 6.428 16.384 o
0 6 13 831.454 838.025 21.175 1.750 o
0 6 14 888.323 894.962 21.303 1.685 o
0 6 15 57.595 52.493 2.629 48.453 o
0 6 16 65.842 62.975 2.875 41.415 o
0 6 17 405.818 405.257 11.135 4.850 o
0 6 18 48.445 142.368 15.875 4.916 o
0 6 19 30.710 32.539 3.418 58.298 o
0 6 20 642.033 653.519 23.143 1.739 o
0 6 21 486.625 522.922 17.402 2.758 o
0 6 22 162.470 165.748 7.488 11.553 o
0 6 23 1.782 0.254 4.028 83.273 o
0 6 24 92.340 104.418 7.564 14.660 o
0 6 25 487.318 484.438 26.832 1.519 o
0 6 26 218.532 226.670 19.267 3.035 o
0 6 27 24.397 21.337 4.198 52.102 o
0 6 28 0.191 2.154 3.647 102.186 o
0 8 0 3224.900 3235.740 79.740 0.175 o
0 8 1 515.056 497.710 13.976 3.465 o
0 8 2 2545.490 2481.000 64.629 0.259 o
0 8 3 1709.630 1652.400 47.083 0.469 o
0 8 4 986.958 1001.440 33.209 0.915 o
0 8 5 386.131 383.938 10.244 5.362 o
0 8 6 38.951 37.398 2.205 70.158 o
0 8 7 3.452 1.009 1.399 466.757 o
0 8 8 496.198 609.803 30.131 1.238 o
0 8 9 9.920 9.939 1.594 217.476 o
0 8 10 692.068 717.426 18.945 2.150 o
0 8 11 359.552 371.692 10.575 5.407 o
0 8 12 8.115 24.822 2.205 136.702 o
0 8 13 187.753 202.798 6.470 11.798 o
0 8 14 97.460 92.520 5.453 20.697 o
0 8 15 120.380 113.543 6.258 16.280 o
0 8 16 125.106 140.638 7.429 13.088 o
0 8 17 24.043 22.371 4.138 52.999 o
0 8 18 224.318 238.738 9.803 7.450 o
0 8 19 425.185 415.578 14.247 3.734 o
0 8 20 10.286 11.491 4.817 50.893 o
0 8 21 9.881 8.506 5.088 47.112 o
0 8 22 144.574 154.240 7.776 11.736 o
0 8 23 50.779 50.560 6.708 21.492 o
0 8 24 26.471 58.226 8.565 15.857 o
0 8 25 0.803 1.272 2.892 159.395 o
0 8 26 62.273 62.017 5.360 26.261 o
0 10 0 967.815 1018.130 36.508 0.797 o
0 10 1 364.133 378.019 10.516 5.388 o
0 10 2 731.184 752.009 18.877 2.105 o
0 10 3 358.247 361.295 11.448 5.064 o
0 10 4 0.176 -0.509 4.367 72.824 o
0 10 5 26.387 21.574 3.121 71.807 o
0 10 6 93.562 93.462 6.013 19.129 o
0 10 7 46.324 45.141 2.680 55.473 o
0 10 8 8.692 8.489 2.086 180.686 o
0 10 9 131.706 133.294 9.277 10.087 o
0 10 10 2070.070 2170.360 61.135 0.296 o
0 10 11 311.484 318.156 12.390 4.996 o
0 10 12 2537.910 2689.700 66.486 0.246 o
0 10 13 301.747 299.177 9.939 6.366 o
0 10 14 32.133 24.457 3.011 67.640 o
0 10 15 110.192 114.713 5.622 18.458 o
0 10 16 144.096 146.285 6.437 14.149 o
0 10 17 65.619 52.111 4.571 31.102 o
0 10 18 45.519 42.868 4.283 38.945 o
0 10 19 10.435 8.150 3.986 70.865 o
0 10 20 9.613 10.304 6.801 27.800 o
0 10 21 11.945 13.619 3.468 82.417 o
0 10 22 48.589 45.497 4.435 36.423 o
0 10 23 0.282 -2.900 5.639 43.681 o
0 10 24 72.424 63.373 5.037 26.518 o
0 12 0 1.532 7.955 3.231 117.331 o
0 12 1 81.954 72.965 5.970 20.927 o
0 12 2 27.492 25.933 3.367 63.752 o
0 12 3 279.577 293.979 11.737 5.548 o
0 12 4 872.248 928.459 29.605 1.115 o
0 12 5 1273.210 1350.900 49.415 0.464 o
0 12 6 782.834 819.063 21.523 1.755 o
0 12 7 4.284 2.603 2.790 150.823 o
0 12 8 5.017 9.099 3.833 81.082 o
0 12 9 92.591 95.624 7.802 14.275 o
0 12 10 0.043 -0.551 6.004 38.612 o
0 12 11 0.617 -2.502 6.225 35.789 o
0 12 12 7.589 10.482 5.309 44.191 o
0 12 13 40.031 36.940 5.945 27.547 o
0 12 14 251.655 246.803 9.320 7.481 o
0 12 15 14.284 17.783 3.078 89.898 o
0 12 16 23.909 22.261 6.437 27.558 o
0 12 17 0.969 3.426 3.485 108.415 o
0 12 18 204.088 199.711 9.685 8.007 o
0 12 19 0.000 -1.442 6.844 29.729 o
0 12 20 0.827 -3.231 6.021 38.182 o
0 14 0 150.621 174.881 19.505 3.143 o
0 14 1 346.457 333.141 13.848 4.237 o
0 14 2 101.515 97.439 5.707 19.385 o
0 14 3 40.942 36.796 4.096 43.238 o
0 14 4 1.228 2.739 2.807 162.806 o
0 14 5 247.703 234.888 10.371 6.821 o
0 14 6 114.759 120.828 8.489 11.810 o
0 14 7 18.405 20.565 4.885 44.478 o
0 14 8 13.748 12.754 3.519 79.087 o
0 14 9 9.787 4.545 3.053 111.867 o
0 14 10 18.173 15.485 3.952 62.324 o
0 14 11 0.790 -3.935 5.809 41.013 o
0 14 12 28.332 15.544 3.104 73.258 o
0 14 13 30.952 21.235 3.731 56.330 o
0 14 14 71.289 68.852 4.859 27.213 o
1 1 1 6532.090 6889.130 147.617 0.054 o
1 1 2 37579.700 39019.200 851.229 0.002 o
1 1 3 8538.780 9016.430 207.454 0.028 o
1 1 4 46393.200 48607.500 1095.770 0.001 o
1 1 5 1326.480 1398.700 31.436 0.885 o
1 1 6 1384.680 1450.630 33.158 0.813 o
1 1 7 263.839 280.851 7.429 8.577 o
1 1 8 0.883 1.467 0.712 1503.370 o
1 1 9 592.378 596.259 13.764 3.224 o
1 1 10 0.000 0.416 0.568 3696.100 o
1 1 11 16.123 15.163 0.806 204.807 o
1 1 12 734.618 753.366 17.419 2.284 o
1 1 13 647.270 634.531 14.832 2.879 o
1 1 14 0.216 0.263 0.661 2638.840 o
1 1 15 174.172 170.887 4.605 15.564 o
1 1 16 523.042 509.743 12.636 3.762 o
1 1 17 19.003 20.463 1.306 149.845 o
1 1 18 102.436 105.495 3.375 26.801 o
1 1 19 856.465 893.376 21.023 1.730 o
1 1 20 394.726 414.620 11.313 4.813 o
1 1 21 167.131 173.762 5.572 14.236 o
1 1 22 10.085 8.786 1.781 201.050 o
1 1 23 192.733 201.552 6.182 12.052 o
1 1 24 13.117 12.780 1.722 173.548 o
1 1 25 120.134 131.114 4.647 19.830 o
1 1 26 74.411 81.581 3.833 31.125 o
1 1 27 353.260 364.213 10.609 5.450 o
1 1 28 12.475 16.978 2.587 114.811 o
1 1 29 7.773 10.541 3.248 99.947 o
1 1 30 20.719 26.077 2.926 80.380 o
1 1 31 11.690 8.489 2.298 147.913 o
1 3 1 2.725 6.046 1.035 543.863 o
1 3 2 74.013 77.841 2.476 39.135 o
1 3 3 1204.000 1229.430 29.147 1.017 o
1 3 4 26.994 27.502 2.476 83.314 o
1 3 5 2358.770 2385.200 55.190 0.335 o
1 3 6 3424.890 3510.800 79.486 0.173 o
1 3 7 1038.520 1054.190 25.560 1.271 o
1 3 8 68.398 65.129 2.256 44.349 o
1 3 9 927.938 969.130 21.947 1.587 o
1 3 10 1240.600 1292.440 29.494 0.986 o
1 3 11 4550.540 4555.330 102.510 0.107 o
1 3 12 2553.860 2536.880 57.488 0.309 o
1 3 13 943.141 917.434 21.353 1.641 o
1 3 14 1261.060 1246.610 28.909 1.011 o
1 3 15 432.120 433.700 11.024 4.705 o
1 3 16 447.061 452.136 10.829 4.666 o
1 3 17 200.706 209.939 5.538 12.517 o
1 3 18 0.244 -3.435 4.028 85.478 o
1 3 19 30.787 27.001 2.112 87.233 o
1 3 20 0.143 -1.213 5.275 49.977 o
1 3 21 120.601 126.170 4.605 20.094 o
1 3 22 146.834 156.623 5.470 15.645 o
1 3 23 13.647 10.812 3.129 94.503 o
1 3 24 3.890 -1.382 6.716 30.191 o
1 3 25 5.727 4.444 3.273 108.989 o
1 3 26 0.712 -0.339 6.487 32.939 o
1 3 27 39.642 40.824 3.095 55.269 o
1 3 28 16.715 15.443 2.917 93.763 o
1 3 29 2.886 4.045 2.671 165.605 o
1 3 30 28.525 26.798 2.731 75.904 o
1 5 1 2.319 1.611 0.399 1437.610 o
1 5 2 378.891 368.979 8.548 6.223 o
1 5 3 1368.690 1330.770 30.012 0.935 o
1 5 4 940.654 902.323 20.488 1.721 o
1 5 5 4423.900 4317.180 96.879 0.119 o
1 5 6 1403.800 1368.550 32.649 0.833 o
1 5 7 3570.530 3481.720 79.842 0.170 o
1 5 8 548.279 543.724 13.161 3.519 o
1 5 9 261.205 251.865 6.623 9.512 o
1 5 10 1348.690 1348.780 31.309 0.890 o
1 5 11 35.896 36.245 1.671 82.737 o
1 5 12 47.217 47.091 1.883 63.431 o
1 5 13 12.079 13.696 1.501 194.420 o
1 5 14 162.282 161.940 4.478 16.587 o
1 5 15 0.046 -0.102 2.620 202.421 o
1 5 16 488.672 488.890 11.669 4.168 o
1 5 17 845.144 852.764 20.565 1.794 o
1 5 18 2.290 4.037 1.238 525.519 o
1 5 19 84.323 88.534 4.240 27.017 o
1 5 20 138.038 138.212 4.978 17.607 o
1 5 21 6.554 5.114 2.290 183.104 o
1 5 22 0.480 -2.536 5.343 48.569 o
1 5 23 0.630 -3.511 5.868 40.241 o
1 5 24 0.034 2.400 2.154 280.750 o
1 5 25 74.647 68.224 3.740 32.887 o
1 5 26 61.599 54.087 3.443 39.856 o
1 5 27 110.173 108.709 6.114 17.316 o
1 5 28 123.364 125.186 6.021 16.392 o
1 5 29 171.436 169.445 6.962 12.023 o
1 7 1 7677.740 7452.880 168.343 0.042 o
1 7 2 1497.620 1463.030 33.090 0.797 o
1 7 3 211.891 209.430 5.131 12.677 o
1 7 4 1638.850 1610.490 37.898 0.645 o
1 7 5 144.588 145.191 3.952 19.183 o
1 7 6 963.228 938.288 21.896 1.581 o
1 7 7 40.627 43.538 1.671 73.230 o
1 7 8 84.493 82.055 2.468 35.847 o
1 7 9 543.134 531.088 13.925 3.371 o
1 7 10 203.544 202.077 5.470 12.635 o
1 7 11 46.216 42.859 1.705 67.926 o
1 7 12 10.677 11.185 1.094 257.098 o
1 7 13 354.911 346.879 9.015 6.264 o
1 7 14 9.471 10.626 1.213 262.523 o
1 7 15 262.163 265.256 6.937 9.118 o
1 7 16 6.423 2.756 1.069 440.100 o
1 7 17 26.684 26.789 1.747 103.453 o
1 7 18 3.409 1.772 1.331 482.525 o
1 7 19 46.042 47.939 3.468 46.043 o
1 7 20 159.649 160.405 7.174 12.164 o
1 7 21 360.253 373.227 11.482 5.009 o
1 7 22 17.334 26.018 3.333 73.352 o
1 7 23 578.736 596.819 16.978 2.643 o
1 7 24 221.267 218.665 8.217 8.995 o
1 7 25 0.086 4.249 2.637 184.948 o
1 7 26 20.884 19.428 3.044 80.906 o
1 7 27 0.985 7.793 5.003 52.944 o
1 9 1 77.527 90.154 3.341 32.268 o
1 9 2 1817.180 1858.220 43.300 0.516 o
1 9 3 4.600 6.513 1.136 418.432 o
1 9 4 0.051 0.170 1.255 864.648 o
1 9 5 19.979 17.605 1.272 153.229 o
1 9 6 850.460 855.884 19.878 1.855 o
1 9 7 809.895 821.887 20.081 1.877 o
1 9 8 1806.070 1825.220 44.038 0.506 o
1 9 9 259.190 261.677 8.124 8.224 o
1 9 10 46.086 48.991 2.341 58.410 o
1 9 11 139.383 140.646 4.393 18.746 o
1 9 12 156.100 150.144 4.817 16.599 o
1 9 13 66.713 63.467 3.189 38.876 o
1 9 14 318.514 319.699 8.675 6.873 o
1 9 15 690.948 690.857 17.088 2.416 o
1 9 16 198.300 202.027 7.471 10.338 o
1 9 17 11.260 5.173 2.510 140.770 o
1 9 18 141.167 138.568 5.190 16.957 o
1 9 19 27.530 24.898 2.510 83.465 o
1 9 20 17.052 14.908 3.070 88.226 o
1 9 21 13.353 9.685 3.604 78.627 o
1 9 22 0.470 -3.816 6.623 31.654 o
1 9 23 0.223 -1.009 6.309 34.926 o
1 9 24 1.331 1.442 2.112 279.010 o
1 9 25 2.331 0.992 1.993 295.996 o
1 11 1 167.831 165.917 5.945 13.753 o
1 11 2 57.354 55.470 4.528 32.640 o
1 11 3 15.443 11.669 1.967 148.286 o
1 11 4 48.946 53.816 2.680 51.726 o
1 11 5 1.818 1.001 1.391 549.280 o
1 11 6 150.644 156.708 4.961 16.436 o
1 11 7 725.972 746.844 20.319 1.946 o
1 11 8 436.659 462.033 14.790 3.496 o
1 11 9 1096.430 1168.230 34.159 0.847 o
1 11 10 425.190 441.706 11.720 4.478 o
1 11 11 24.322 21.591 2.875 80.110 o
1 11 12 28.146 23.024 2.900 74.422 o
1 11 13 10.091 12.254 2.052 165.422 o
1 11 14 250.388 247.702 8.039 8.508 o
1 11 15 135.485 137.915 5.046 17.615 o
1 11 16 61.980 60.863 3.443 38.761 o
1 11 17 42.013 44.581 2.943 54.861 o
1 11 18 3.299 5.979 2.383 190.520 o
1 11 19 1.413 2.697 2.434 209.720 o
1 11 20 40.510 44.954 3.655 46.824 o
1 11 21 49.763 49.339 3.265 46.373 o
1 11 22 0.422 0.297 1.891 373.871 o
1 13 1 285.996 282.496 8.048 7.815 o
1 13 2 611.058 628.866 15.875 2.760 o
1 13 3 169.005 172.083 6.174 13.241 o
1 13 4 77.581 70.734 5.198 24.655 o
1 13 5 32.313 29.164 3.095 63.980 o
1 13 6 2.733 -0.034 6.649 31.003 o
1 13 7 0.099 -5.546 8.065 21.399 o
1 13 8 40.070 33.684 4.359 41.204 o
1 13 9 37.948 41.045 3.570 49.825 o
1 13 10 185.000 177.298 6.547 12.122 o
1 13 11 9.572 10.533 2.391 145.547 o
1 13 12 27.938 20.480 3.842 56.440 o
1 13 13 10.941 2.671 2.061 187.412 o
1 13 14 1.128 -0.237 5.580 44.302 o
1 13 15 28.239 26.255 2.510 81.696 o
1 13 16 1.015 3.027 2.052 286.083 o
1 13 17 0.002 -2.358 4.749 61.737 o
1 15 1 27.990 28.256 3.307 63.647 o
1 15 2 6.516 1.705 2.171 210.242 o
1 15 3 39.431 33.073 3.206 56.095 o
1 15 4 92.538 95.641 7.013 16.221 o
1 15 5 69.585 65.951 3.842 33.564 o
1 15 6 12.736 10.295 2.502 127.784 o
1 15 7 0.265 1.696 2.620 194.599 o
1 15 8 19.949 21.421 2.849 86.612 o
1 15 9 27.486 30.334 2.646 77.022 o
2 0 2 2438.780 2594.120 58.718 0.301 o
2 0 4 587.143 602.314 15.273 2.931 o
2 0 6 134.409 134.735 4.249 19.631 o
2 0 8 225.217 219.861 6.055 11.125 o
2 0 10 1075.300 1084.950 25.119 1.279 o
2 0 12 1289.480 1316.460 30.639 0.929 o
2 0 14 8.196 9.498 1.543 242.651 o
2 0 16 14.031 9.634 1.611 186.036 o
2 0 18 2.847 3.299 1.399 445.844 o
2 0 20 74.639 76.654 4.113 30.026 o
2 0 22 994.989 1068.120 37.780 0.749 o
2 0 24 657.106 691.875 21.608 1.877 o
2 0 26 0.184 4.054 2.943 150.816 o
2 0 28 17.005 18.580 3.952 62.050 o
2 0 30 13.304 10.846 4.876 48.626 o
2 2 0 6554.890 6744.400 143.419 0.057 o
2 2 1 513.310 525.686 12.831 3.717 o
2 2 2 3293.380 3375.480 73.880 0.196 o
2 2 3 1509.820 1552.840 36.414 0.698 o
2 2 4 138.342 149.822 4.579 18.108 o
2 2 5 7868.060 8055.810 196.625 0.032 o
2 2 6 3803.610 3997.330 95.658 0.125 o
2 2 7 7279.010 7661.130 171.794 0.041 o
2 2 8 1620.330 1672.300 37.898 0.644 o
2 2 9 797.131 800.440 18.309 2.089 o
2 2 10 855.347 874.583 20.014 1.832 o
2 2 11 267.268 270.895 6.589 9.273 o
2 2 12 593.219 589.721 13.806 3.220 o
2 2 13 243.462 239.730 5.996 10.546 o
2 2 14 541.132 521.217 12.508 3.726 o
2 2 15 1207.680 1196.300 28.850 1.033 o
2 2 16 1070.780 1054.320 26.933 1.183 o
2 2 17 854.324 863.593 21.472 1.701 o
2 2 18 181.485 180.631 5.122 14.245 o
2 2 19 328.430 339.755 9.091 6.463 o
2 2 20 0.109 2.654 1.408 591.546 o
2 2 21 137.351 137.364 7.166 13.216 o
2 2 22 5.845 5.589 1.984 225.404 o
2 2 23 1.205 -0.780 6.844 29.532 o
2 2 24 13.908 6.632 2.849 110.631 o
2 2 25 1.134 -4.588 6.504 32.684 o
2 2 26 5.101 5.487 2.044 224.208 o
2 2 27 4.160 7.005 2.544 164.616 o
2 2 28 85.075 89.382 4.325 26.484 o
2 2 29 70.749 72.354 5.105 25.816 o
2 2 30 161.149 163.763 6.666 12.861 o
2 4 0 1230.150 1252.570 28.731 1.026 o
2 4 1 113.839 113.984 3.613 24.114 o
2 4 2 116.206 119.640 3.350 24.307 o
2 4 3 43.418 44.615 1.459 72.448 o
2 4 4 830.636 831.546 19.149 1.954 o
2 4 5 0.990 1.314 0.594 1787.110 o
2 4 6 131.405 135.973 3.892 20.659 o
2 4 7 188.462 188.255 5.088 13.884 o
2 4 8 8102.280 8041.680 181.665 0.036 o
2 4 9 1680.510 1671.650 37.958 0.637 o
2 4 10 1184.170 1168.870 27.069 1.125 o
2 4 11 56.442 54.113 1.934 54.659 o
2 4 12 31.646 33.107 1.391 96.318 o
2 4 13 1634.320 1633.330 37.441 0.655 o
2 4 14 1425.400 1419.490 33.379 0.803 o
2 4 15 240.516 236.414 6.029 10.613 o
2 4 16 38.294 40.383 1.934 73.510 o
2 4 17 14.265 10.753 1.162 216.069 o
2 4 18 546.130 564.484 14.510 3.199 o
2 4 19 0.769 -1.204 4.622 64.581 o
2 4 20 61.900 65.510 3.596 37.047 o
2 4 21 80.218 82.929 3.680 30.744 o
2 4 22 57.272 57.675 3.155 43.014 o
2 4 23 22.461 22.295 2.273 100.251 o
2 4 24 66.686 65.095 3.553 36.184 o
2 4 25 10.534 10.668 2.383 142.175 o
2 4 26 42.837 37.322 3.087 54.567 o
2 4 27 7.034 5.970 2.146 193.377 o
2 4 28 1.480 0.246 2.298 244.403 o
2 4 29 0.007 -1.331 6.437 33.607 o
2 4 30 49.984 43.275 3.375 46.377 o
2 6 0 37.003 33.786 1.577 84.417 o
2 6 1 1089.460 1063.020 24.033 1.343 o
2 6 2 3689.970 3621.820 81.258 0.164 o
2 6 3 1653.410 1624.230 36.567 0.674 o
2 6 4 1787.170 1741.800 39.298 0.596 o
2 6 5 179.042 175.432 4.469 15.447 o
2 6 6 1222.710 1182.070 27.061 1.113 o
2 6 7 40.634 39.535 1.493 77.656 o
2 6 8 30.632 29.969 1.857 91.017 o
2 6 9 476.363 462.627 11.398 4.342 o
2 6 10 23.168 25.543 1.331 125.411 o
2 6 11 148.259 148.601 4.113 18.489 o
2 6 12 42.130 42.164 1.603 73.265 o
2 6 13 117.386 126.331 3.545 23.274 o
2 6 14 367.015 374.779 9.099 6.028 o
2 6 15 0.041 0.543 0.865 1679.050 o
2 6 16 0.003 -1.179 3.731 100.000 o
2 6 17 0.182 1.077 1.069 1048.200 o
2 6 18 141.785 144.572 4.825 17.531 o
2 6 19 31.764 33.913 2.366 76.273 o
2 6 20 581.340 592.146 16.605 2.707 o
2 6 21 257.677 271.311 8.523 7.874 o
2 6 22 14.483 13.882 2.366 124.818 o
2 6 23 22.367 20.395 3.155 75.655 o
2 6 24 14.809 13.535 2.654 110.136 o
2 6 25 255.094 247.023 8.828 7.816 o
2 6 26 129.328 129.605 5.987 16.060 o
2 6 27 21.948 22.837 4.528 47.736 o
2 6 28 24.468 24.118 2.799 80.416 o
2 8 0 1184.740 1164.790 27.391 1.110 o
2 8 1 438.198 428.960 10.914 4.728 o
2 8 2 62.276 62.263 2.612 44.698 o
2 8 3 444.370 438.576 11.092 4.618 o
2 8 4 1302.180 1255.540 31.343 0.906 o
2 8 5 2098.660 2058.220 51.314 0.388 o
2 8 6 59.606 59.947 2.069 50.434 o
2 8 7 233.578 229.384 5.724 11.158 o
2 8 8 1.322 2.213 0.780 1124.630 o
2 8 9 87.634 88.034 2.858 32.738 o
2 8 10 82.188 83.531 2.799 34.660 o
2 8 11 5.066 4.885 1.069 450.920 o
2 8 12 43.353 44.395 1.908 67.308 o
2 8 13 32.048 29.562 1.738 91.682 o
2 8 14 6.591 4.919 1.230 360.903 o
2 8 15 210.648 209.879 6.089 11.573 o
2 8 16 9.735 6.649 1.815 208.460 o
2 8 17 159.727 161.508 5.877 14.252 o
2 8 18 548.985 560.990 16.053 2.884 o
2 8 19 363.237 369.521 10.422 5.459 o
2 8 20 172.751 176.764 6.962 11.887 o
2 8 21 84.183 83.989 4.452 26.397 o
2 8 22 47.748 51.628 3.765 41.794 o
2 8 23 0.000 1.026 2.459 225.260 o
2 8 24 13.158 14.612 2.451 123.062 o
2 8 25 0.385 0.458 2.120 299.192 o
2 8 26 111.960 104.605 4.715 21.360 o
2 10 0 628.763 668.563 16.961 2.527 o
2 10 1 155.199 164.518 5.402 15.211 o
2 10 2 38.744 43.046 3.095 55.147 o
2 10 3 15.987 13.373 1.891 147.218 o
2 10 4 0.346 -1.569 4.274 75.847 o
2 10 5 199.747 199.830 5.614 12.603 o
2 10 6 7.974 9.006 1.594 241.038 o
2 10 7 23.258 19.903 1.467 129.255 o
2 10 8 44.839 46.794 2.900 53.228 o
2 10 9 54.528 54.266 3.180 44.388 o
2 10 10 502.432 527.179 17.351 2.740 o
2 10 11 6.414 11.610 2.620 138.761 o
2 10 12 1068.470 1110.240 28.977 1.072 o
2 10 13 202.200 207.683 6.496 11.332 o
2 10 14 0.172 0.076 1.789 427.620 o
2 10 15 8.297 1.255 2.247 189.091 o
2 10 16 16.218 11.627 1.840 152.986 o
2 10 17 10.195 8.099 1.883 192.383 o
2 10 18 0.876 -2.714 6.716 30.711 o
2 10 19 5.415 3.909 1.984 238.092 o
2 10 20 25.183 27.892 3.265 66.878 o
2 10 21 62.458 64.925 3.774 35.733 o
2 10 22 9.618 5.860 2.188 173.178 o
2 10 23 6.384 2.603 2.502 168.762 o
2 10 24 26.440 26.984 3.087 69.978 o
2 12 0 83.543 87.491 7.259 16.207 o
2 12 1 17.784 18.326 1.993 127.001 o
2 12 2 149.198 149.372 5.478 15.688 o
2 12 3 52.030 52.442 3.655 41.289 o
2 12 4 147.273 155.995 6.886 13.070 o
2 12 5 535.977 572.582 17.376 2.652 o
2 12 6 770.690 781.682 20.794 1.848 o
2 12 7 41.886 32.149 4.223 42.320 o
2 12 8 8.883 6.165 1.815 217.709 o
2 12 9 92.563 98.329 4.622 23.852 o
2 12 10 21.361 19.149 2.782 88.316 o
2 12 11 5.919 0.322 2.078 236.297 o
2 12 12 34.783 33.837 4.512 41.209 o
2 12 13 0.083 0.153 2.044 330.075 o
2 12 14 40.376 40.824 3.019 55.879 o
2 12 15 21.779 19.785 2.239 105.227 o
2 12 16 64.684 63.611 3.468 37.464 o
2 12 17 40.099 38.026 2.943 57.955 o
2 12 18 128.776 122.591 4.817 19.079 o
2 12 19 8.954 4.639 1.815 224.001 o
2 12 20 0.963 0.254 1.942 343.473 o
2 14 0 395.646 390.595 12.882 4.295 o
2 14 1 192.669 187.245 6.835 11.403 o
2 14 2 254.344 245.471 12.034 5.692 o
2 14 3 81.397 76.620 4.435 27.357 o
2 14 4 49.188 46.235 4.579 35.001 o
2 14 5 50.038 49.330 6.521 22.471 o
2 14 6 26.510 26.111 2.994 72.388 o
2 14 7 0.639 3.850 2.366 222.342 o
2 14 8 70.625 71.803 4.028 31.651 o
2 14 9 2.350 -0.704 6.021 37.773 o
2 14 10 0.927 1.459 2.570 198.013 o
2 14 11 8.356 6.818 2.230 173.516 o
2 14 12 12.529 8.989 2.493 130.977 o
2 14 13 6.915 2.001 1.917 243.216 o
2 14 14 2.443 4.749 2.086 248.614 o
3 1 1 14971.500 15446.600 346.446 0.010 o
3 1 2 8903.710 9228.760 202.510 0.029 o
3 1 3 81767.000 84802.300 1928.200 0.000 o
3 1 4 60.330 64.722 2.570 45.290 o
3 1 5 0.030 4.088 0.967 945.913 o
3 1 6 3458.390 3586.070 81.419 0.166 o
3 1 7 1150.990 1212.910 28.757 1.048 o
3 1 8 5761.650 5915.530 133.879 0.065 o
3 1 9 3288.370 3432.480 77.213 0.182 o
3 1 10 69.214 76.263 2.476 40.817 o
3 1 11 122.160 123.880 3.324 23.501 o
3 1 12 31.007 31.742 1.416 98.172 o
3 1 13 50.718 51.645 1.832 59.831 o
3 1 14 182.371 176.704 4.834 14.720 o
3 1 15 14.792 15.231 1.060 200.741 o
3 1 16 1.155 1.281 0.958 1006.480 o
3 1 17 8.663 10.092 1.476 242.930 o
3 1 18 749.685 750.194 18.402 2.146 o
3 1 19 1644.040 1704.910 39.637 0.603 o
3 1 20 193.738 203.994 6.793 11.224 o
3 1 21 24.529 22.719 1.798 110.956 o
3 1 22 20.612 20.217 1.823 123.251 o
3 1 23 59.812 63.501 2.832 43.692 o
3 1 24 140.753 146.116 4.893 17.402 o
3 1 25 391.912 417.469 11.593 4.714 o
3 1 26 510.993 545.225 17.402 2.704 o
3 1 27 3.436 10.770 2.171 198.928 o
3 1 28 126.396 130.554 5.148 18.154 o
3 1 29 29.185 29.130 3.545 58.190 o
3 1 30 15.035 20.565 3.392 77.033 o
3 1 31 62.307 57.022 4.274 33.216 o
3 3 1 140.219 152.942 4.232 18.629 o
3 3 2 1817.350 1854.450 41.342 0.550 o
3 3 3 2450.680 2564.270 61.431 0.281 o
3 3 4 10189.300 10331.300 231.614 0.023 o
3 3 5 2431.420 2468.510 56.242 0.323 o
3 3 6 2651.250 3000.340 74.601 0.202 o
3 3 7 364.583 383.743 9.769 5.702 o
3 3 8 596.376 597.209 14.086 3.149 o
3 3 9 2631.220 2727.950 61.601 0.275 o
3 3 10 4528.850 4600.040 104.477 0.104 o
3 3 11 939.123 938.118 21.625 1.616 o
3 3 12 328.480 506.877 13.365 4.164 o
3 3 13 875.377 867.587 20.115 1.810 o
3 3 14 853.945 852.594 20.438 1.800 o
3 3 15 247.172 245.361 6.666 9.787 o
3 3 16 10.453 9.888 0.950 284.475 o
3 3 17 101.176 106.089 3.443 26.694 o
3 3 18 73.222 79.681 2.883 36.841 o
3 3 19 38.967 36.923 2.256 69.565 o
3 3 20 101.523 101.179 3.765 25.819 o
3 3 21 49.277 51.713 3.087 47.885 o
3 3 22 75.281 74.975 3.418 33.891 o
3 3 23 58.288 65.663 3.180 41.143 o
3 3 24 101.386 101.577 4.037 24.837 o
3 3 25 186.506 189.611 6.369 12.149 o
3 3 26 2.527 -1.009 7.361 25.391 o
3 3 27 4.500 7.522 2.290 188.566 o
3 3 28 58.051 58.964 3.443 40.190 o
3 3 29 12.561 13.713 3.307 87.163 o
3 3 30 52.970 46.226 3.189 46.468 o
3 5 1 26.975 32.768 1.085 111.933 o
3 5 2 541.153 556.996 12.780 3.611 o
3 5 3 320.769 304.961 7.183 7.844 o
3 5 4 337.436 329.927 7.810 7.144 o
3 5 5 1045.000 1011.030 23.160 1.430 o
3 5 6 5314.340 5252.950 118.962 0.081 o
3 5 7 522.368 514.687 12.296 3.844 o
3 5 8 2119.260 2115.530 48.660 0.417 o
3 5 9 8.644 8.319 0.899 337.331 o
3 5 10 303.700 297.286 7.683 7.768 o
3 5 11 0.760 0.534 0.704 1828.260 o
3 5 12 308.242 299.262 7.547 7.792 o
3 5 13 2.966 2.748 0.789 797.215 o
3 5 14 5.117 4.342 1.297 389.748 o
3 5 15 173.900 167.206 4.435 15.937 o
3 5 16 954.190 959.649 22.227 1.554 o
3 5 17 838.751 855.723 20.310 1.821 o
3 5 18 65.761 67.809 2.858 40.790 o
3 5 19 49.262 50.356 2.714 52.087 o
3 5 20 33.455 34.023 2.451 72.828 o
3 5 21 68.848 67.826 4.707 28.456 o
3 5 22 73.160 69.691 3.375 35.209 o
3 5 23 2.699 -1.459 6.301 34.464 o
3 5 24 0.401 -0.899 6.072 37.660 o
3 5 25 1.655 4.791 3.706 94.185 o
3 5 26 45.408 44.776 3.587 45.651 o
3 5 27 23.442 24.678 2.960 77.148 o
3 5 28 21.377 22.973 2.654 89.394 o
3 5 29 176.387 171.099 7.005 11.805 o
3 7 1 604.882 609.913 14.374 3.063 o
3 7 2 819.078 801.805 18.419 2.056 o
3 7 3 304.587 295.921 7.225 8.073 o
3 7 4 1811.610 1773.840 40.578 0.567 o
3 7 5 38.919 36.635 1.433 82.239 o
3 7 6 506.670 499.711 12.008 3.993 o
3 7 7 68.995 66.698 2.264 43.791 o
3 7 8 57.475 59.744 2.044 51.724 o
3 7 9 39.446 38.975 1.679 76.761 o
3 7 10 24.994 21.574 1.730 113.370 o
3 7 11 443.764 450.440 10.787 4.699 o
3 7 12 0.071 0.204 0.958 1445.810 o
3 7 13 0.281 0.416 1.026 1180.410 o
3 7 14 0.337 -0.237 3.468 114.905 o
3 7 15 83.606 85.600 2.951 33.395 o
3 7 16 11.179 6.029 1.187 273.562 o
3 7 17 13.700 11.830 1.840 164.313 o
3 7 18 49.953 44.140 2.349 57.408 o
3 7 19 36.081 31.199 3.680 51.618 o
3 7 20 11.380 11.287 1.993 166.034 o
3 7 21 222.997 233.226 9.396 7.823 o
3 7 22 159.902 169.038 6.894 12.461 o
3 7 23 378.208 391.358 12.161 4.619 o
3 7 24 3.032 7.946 2.875 138.129 o
3 7 25 13.990 17.520 3.570 74.666 o
3 7 26 5.792 5.266 4.138 72.106 o
3 7 27 38.890 36.058 3.239 55.060 o
3 9 1 6.383 7.641 0.992 383.650 o
3 9 2 1299.480 1312.050 29.969 0.953 o
3 9 3 64.431 65.773 2.264 45.682 o
3 9 4 662.562 676.466 15.968 2.632 o
3 9 5 40.373 37.008 1.586 78.137 o
3 9 6 3.066 3.435 0.950 650.162 o
3 9 7 323.336 315.332 7.887 7.319 o
3 9 8 1.794 6.309 1.374 439.247 o
3 9 9 263.260 258.675 8.184 8.144 o
3 9 10 1.795 0.008 1.247 689.190 o
3 9 11 86.862 87.475 4.325 26.374 o
3 9 12 44.317 38.848 2.519 60.756 o
3 9 13 0.041 -2.400 6.284 35.251 o
3 9 14 241.223 241.290 7.929 8.781 o
3 9 15 325.618 341.833 9.405 6.308 o
3 9 16 646.008 646.175 16.664 2.566 o
3 9 17 61.732 57.471 3.095 42.015 o
3 9 18 0.080 6.131 2.001 288.846 o
3 9 19 7.055 2.994 2.069 214.271 o
3 9 20 67.769 64.823 3.994 33.107 o
3 9 21 17.067 19.004 2.603 101.842 o
3 9 22 0.750 3.197 2.824 162.222 o
3 9 23 0.101 0.212 2.162 294.370 o
3 9 24 46.835 43.852 3.163 49.924 o
3 9 25 2.584 2.103 2.001 281.426 o
3 11 1 53.163 54.376 2.459 51.645 o
3 11 2 15.465 14.968 1.806 151.083 o
3 11 3 27.659 29.868 2.434 81.976 o
3 11 4 793.719 822.268 19.768 1.922 o
3 11 5 65.826 74.186 3.002 38.858 o
3 11 6 135.087 135.829 5.139 17.489 o
3 11 7 161.120 168.037 7.123 12.093 o
3 11 8 173.670 179.333 9.269 8.974 o
3 11 9 374.386 394.504 12.865 4.373 o
3 11 10 0.074 0.873 1.637 495.304 o
3 11 11 9.778 10.973 1.976 177.091 o
3 11 12 111.802 110.795 6.072 17.275 o
3 11 13 138.614 128.562 6.013 15.588 o
3 11 14 60.275 55.868 3.587 38.855 o
3 11 15 307.160 304.638 8.853 6.943 o
3 11 16 24.959 23.109 2.408 91.125 o
3 11 17 30.756 36.406 2.807 67.596 o
3 11 18 0.007 2.137 1.815 389.776 o
3 11 19 16.056 17.444 2.332 117.332 o
3 11 20 16.876 15.299 2.536 108.846 o
3 11 21 0.373 -3.248 5.673 43.130 o
3 11 22 29.961 25.398 2.493 80.506 o
3 13 1 179.984 188.899 6.046 12.801 o
3 13 2 646.105 685.761 20.488 2.017 o
3 13 3 43.510 47.515 2.951 53.137 o
3 13 4 7.091 3.307 1.832 247.666 o
3 13 5 9.818 8.014 2.247 161.253 o
3 13 6 65.256 60.974 3.299 38.869 o
3 13 7 0.010 7.056 2.358 215.050 o
3 13 8 166.412 171.904 6.437 12.922 o
3 13 9 4.843 2.358 2.358 195.599 o
3 13 10 12.895 7.437 2.341 142.277 o
3 13 11 0.637 1.755 2.196 266.913 o
3 13 12 20.012 13.085 2.324 113.302 o
3 13 13 39.215 38.170 3.129 55.815 o
3 13 14 25.054 22.727 2.663 84.156 o
3 13 15 11.007 7.870 2.239 156.684 o
3 13 16 14.965 14.281 3.494 77.607 o
3 13 17 0.756 -2.341 4.783 60.349 o
3 15 1 0.306 -0.305 5.868 40.339 o
3 15 2 8.384 8.056 2.366 157.936 o
3 15 3 0.311 1.348 2.247 262.440 o
3 15 4 292.139 291.129 10.855 5.949 o
3 15 5 201.396 195.615 7.632 10.156 o
3 15 6 104.067 114.611 5.538 19.111 o
3 15 7 100.009 108.268 5.114 20.958 o
3 15 8 2.074 4.978 2.341 209.041 o
3 15 9 4.627 6.632 2.374 180.900 o
4 0 0 365.288 388.042 9.006 6.037 o
4 0 2 1392.660 1435.290 33.056 0.816 o
4 0 4 1085.260 1140.710 28.070 1.107 o
4 0 6 160.634 155.436 5.393 15.187 o
4 0 8 329.789 340.807 8.760 6.629 o
4 0 10 2257.510 2306.980 53.562 0.355 o
4 0 12 181.362 198.380 5.894 12.823 o
4 0 14 110.740 105.571 4.927 20.770 o
4 0 16 492.153 482.276 13.195 3.742 o
4 0 18 463.247 463.492 12.262 4.125 o
4 0 20 79.789 81.377 3.655 31.089 o
4 0 22 1614.720 1704.460 44.182 0.519 o
4 0 24 781.181 850.465 22.888 1.623 o
4 0 26 293.161 306.546 10.617 6.019 o
4 0 28 197.010 193.207 9.812 8.020 o
4 0 30 1.779 -0.263 7.971 21.754 o
4 2 0 1115.160 1150.740 26.832 1.160 o
4 2 1 223.248 220.785 5.614 11.642 o
4 2 2 7145.890 7255.390 160.032 0.046 o
4 2 3 5643.900 5848.530 128.757 0.070 o
4 2 4 14221.600 14313.500 326.730 0.012 o
4 2 5 4792.170 4877.390 108.531 0.097 o
4 2 6 1011.210 1048.490 25.645 1.277 o
4 2 7 1220.070 1259.870 30.105 0.969 o
4 2 8 384.540 388.051 9.489 5.685 o
4 2 9 788.671 786.125 18.139 2.123 o
4 2 10 256.619 235.753 5.843 10.450 o
4 2 11 298.608 295.208 7.251 8.137 o
4 2 12 398.314 401.687 9.676 5.478 o
4 2 13 22.998 22.608 1.221 133.940 o
4 2 14 406.838 410.430 10.032 5.259 o
4 2 15 1166.350 1131.680 27.552 1.112 o
4 2 16 227.956 224.796 5.894 11.172 o
4 2 17 309.425 313.051 7.861 7.497 o
4 2 18 81.780 80.673 2.697 35.583 o
4 2 19 27.852 28.884 1.560 103.765 o
4 2 20 381.722 396.735 11.211 4.956 o
4 2 21 7.875 11.118 2.086 177.708 o
4 2 22 64.878 64.230 3.426 37.626 o
4 2 23 106.955 108.828 4.690 21.693 o
4 2 24 34.193 33.031 3.960 48.247 o
4 2 25 162.840 169.530 5.572 14.489 o
4 2 26 0.999 -2.408 6.979 28.433 o
4 2 27 17.184 18.114 2.926 90.600 o
4 2 28 48.895 52.111 3.206 46.761 o
4 2 29 7.220 9.930 2.256 168.824 o
4 2 30 198.886 184.294 7.319 10.693 o
4 4 0 3208.840 3230.580 72.642 0.203 o
4 4 1 53.522 54.902 1.891 56.483 o
4 4 2 1340.160 1376.990 30.970 0.901 o
4 4 3 371.196 369.776 8.692 6.210 o
4 4 4 376.758 397.617 9.413 5.739 o
4 4 5 1123.380 1130.860 25.746 1.219 o
4 4 6 6872.210 6841.100 154.181 0.050 o
4 4 7 15.284 21.387 1.272 166.586 o
4 4 8 143.689 220.319 7.429 11.422 o
4 4 9 1781.370 1769.940 41.376 0.555 o
4 4 10 1782.220 1769.900 40.282 0.576 o
4 4 11 17.642 17.817 1.009 176.085 o
4 4 12 913.250 921.284 21.549 1.641 o
4 4 13 979.675 950.626 22.252 1.541 o
4 4 14 1270.700 1248.300 29.461 0.986 o
4 4 15 5.787 7.726 1.204 352.376 o
4 4 16 612.091 714.034 18.716 2.263 o
4 4 17 1.622 2.587 1.950 305.369 o
4 4 18 109.646 107.615 3.494 25.339 o
4 4 19 33.877 33.786 2.307 75.215 o
4 4 20 0.005 -0.399 5.453 46.826 o
4 4 21 178.530 181.385 6.666 12.081 o
4 4 22 12.393 12.551 2.078 152.033 o
4 4 23 26.458 25.356 2.765 78.203 o
4 4 24 165.493 171.116 6.343 13.110 o
4 4 25 57.974 62.279 3.850 36.615 o
4 4 26 99.341 99.245 5.512 20.090 o
4 4 27 0.450 1.535 2.154 280.998 o
4 4 28 0.213 -0.322 7.446 25.090 o
4 4 29 2.086 2.968 2.714 167.973 o
4 4 30 38.419 35.193 3.011 58.944 o
4 6 0 28.226 28.680 1.755 98.499 o
4 6 1 1282.500 1267.960 28.740 1.011 o
4 6 2 1997.300 1956.030 44.047 0.490 o
4 6 3 213.676 217.859 5.351 12.240 o
4 6 4 1585.580 1537.270 34.795 0.732 o
4 6 5 1391.170 1359.020 30.945 0.894 o
4 6 6 51.293 52.832 1.900 58.429 o
4 6 7 12.532 11.923 0.941 245.032 o
4 6 8 853.980 835.506 19.912 1.857 o
4 6 9 369.646 367.995 9.294 5.941 o
4 6 10 218.380 218.724 6.055 11.305 o
4 6 11 0.020 1.196 0.780 1811.210 o
4 6 12 356.790 356.207 8.565 6.441 o
4 6 13 63.704 62.093 2.112 47.784 o
4 6 14 15.096 11.966 1.052 211.822 o
4 6 15 88.061 85.804 2.799 33.140 o
4 6 16 71.200 67.385 2.595 40.866 o
4 6 17 77.790 76.280 3.129 34.787 o
4 6 18 21.727 22.244 2.137 106.343 o
4 6 19 436.979 431.563 11.677 4.466 o
4 6 20 21.718 24.330 2.298 98.912 o
4 6 21 53.769 52.951 3.384 43.063 o
4 6 22 0.499 -1.069 7.768 23.026 o
4 6 23 190.750 194.157 6.996 11.162 o
4 6 24 71.843 77.807 4.851 26.571 o
4 6 25 157.599 160.269 7.208 12.172 o
4 6 26 19.151 19.691 5.292 39.192 o
4 6 27 13.235 18.631 4.384 55.535 o
4 6 28 35.041 26.908 3.273 59.723 o
4 8 0 1524.080 1523.620 34.803 0.740 o
4 8 1 573.415 559.896 13.339 3.398 o
4 8 2 185.141 183.523 4.910 14.357 o
4 8 3 43.319 40.095 1.628 72.796 o
4 8 4 133.908 127.510 4.079 20.349 o
4 8 5 732.129 715.408 19.318 2.068 o
4 8 6 230.505 223.210 5.648 11.388 o
4 8 7 629.268 629.935 14.815 2.917 o
4 8 8 338.054 340.290 8.200 6.868 o
4 8 9 13.710 11.067 1.136 221.638 o
4 8 10 21.802 21.209 1.382 134.896 o
4 8 11 353.662 354.469 8.998 6.253 o
4 8 12 44.280 44.403 2.103 64.129 o
4 8 13 2.844 1.925 1.221 561.970 o
4 8 14 0.580 -1.645 4.528 67.403 o
4 8 15 4.238 1.408 1.433 417.531 o
4 8 16 199.300 199.940 5.911 12.236 o
4 8 17 19.093 15.892 1.671 141.980 o
4 8 18 643.461 655.503 17.037 2.505 o
4 8 19 111.791 114.086 4.571 21.403 o
4 8 20 325.780 325.636 9.981 6.060 o
4 8 21 3.098 -2.001 7.938 21.821 o
4 8 22 30.178 31.258 3.129 64.193 o
4 8 23 0.040 -2.459 6.632 31.653 o
4 8 24 17.979 18.029 2.765 95.062 o
4 8 25 79.454 74.534 4.028 29.836 o
4 8 26 0.503 2.010 3.587 105.016 o
4 10 0 1198.290 1231.580 30.970 0.942 o
4 10 1 473.937 488.178 11.779 4.189 o
4 10 2 356.451 373.244 10.236 5.573 o
4 10 3 170.963 173.957 5.165 14.737 o
4 10 4 84.493 83.234 3.087 32.811 o
4 10 5 30.993 30.114 2.256 81.663 o
4 10 6 1.211 0.144 1.204 781.156 o
4 10 7 78.384 78.604 3.019 34.977 o
4 10 8 135.505 139.247 4.605 18.572 o
4 10 9 82.982 84.829 4.350 26.960 o
4 10 10 244.379 242.291 8.624 8.140 o
4 10 11 212.343 207.369 7.090 10.421 o
4 10 12 679.874 672.523 17.385 2.397 o
4 10 13 35.268 31.945 2.909 63.944 o
4 10 14 15.582 14.493 2.137 132.746 o
4 10 15 64.382 60.795 3.121 40.444 o
4 10 16 72.816 69.598 4.427 29.222 o
4 10 17 43.748 41.698 3.859 43.944 o
4 10 18 18.731 13.925 2.044 128.412 o
4 10 19 1.902 2.595 1.942 302.656 o
4 10 20 88.333 89.230 5.834 20.254 o
4 10 21 5.150 2.374 3.418 104.514 o
4 10 22 0.022 3.155 2.103 287.827 o
4 10 23 0.010 -1.984 6.335 34.695 o
4 10 24 33.679 27.875 2.570 73.390 o
4 12 0 2.596 2.417 2.044 269.694 o
4 12 1 9.018 9.761 2.162 168.166 o
4 12 2 50.745 52.875 3.477 43.277 o
4 12 3 1.679 2.968 1.594 414.232 o
4 12 4 3.869 2.671 1.823 297.949 o
4 12 5 29.357 26.272 2.188 87.999 o
4 12 6 94.486 83.243 6.038 19.340 o
4 12 7 0.577 -1.866 7.581 24.162 o
4 12 8 76.568 74.847 3.808 31.485 o
4 12 9 51.782 47.549 4.232 37.064 o
4 12 10 0.002 0.517 2.010 339.029 o
4 12 11 1.868 4.486 2.196 236.416 o
4 12 12 124.979 118.953 6.835 14.655 o
4 12 13 10.292 7.921 2.179 164.869 o
4 12 14 36.885 40.298 2.858 60.560 o
4 12 15 5.718 1.136 2.154 222.105 o
4 12 16 238.542 232.997 7.692 9.100 o
4 12 17 11.836 10.991 2.162 151.826 o
4 12 18 169.172 157.649 7.921 10.887 o
4 12 19 86.365 79.393 3.816 29.339 o
4 12 20 0.241 1.179 1.942 349.269 o
4 14 0 160.179 141.358 14.018 5.416 o
4 14 1 58.501 53.680 3.765 38.258 o
4 14 2 58.880 55.605 3.273 41.834 o
4 14 3 72.887 69.869 4.724 27.617 o
4 14 4 24.332 20.955 2.790 82.779 o
4 14 5 17.082 16.732 3.562 72.187 o
4 14 6 56.399 53.977 3.672 39.567 o
4 14 7 0.146 2.129 2.264 255.928 o
4 14 8 38.192 40.146 3.273 53.842 o
4 14 9 157.623 158.005 6.318 13.644 o
4 14 10 10.155 14.501 2.417 134.460 o
4 14 11 23.978 20.310 2.485 92.614 o
4 14 12 0.207 -2.603 5.343 48.689 o
4 14 13 28.701 18.708 3.943 54.752 o
4 14 14 10.567 6.437 2.129 171.791 o
5 1 1 1089.930 1099.570 24.500 1.308 o
5 1 2 5267.020 5347.910 117.410 0.083 o
5 1 3 191.859 200.670 5.360 13.174 o
5 1 4 2308.650 2407.280 55.453 0.334 o
5 1 5 1172.700 1230.410 27.866 1.082 o
5 1 6 498.516 519.487 12.220 3.930 o
5 1 7 2107.280 2205.230 49.729 0.403 o
5 1 8 50.701 55.911 1.815 58.595 o
5 1 9 2224.290 2205.580 49.669 0.399 o
5 1 10 106.594 107.954 3.002 27.305 o
5 1 11 34.624 31.623 1.247 94.989 o
5 1 12 136.467 134.413 3.672 20.824 o
5 1 13 513.831 496.726 11.889 4.008 o
5 1 14 152.906 141.579 4.020 18.602 o
5 1 15 76.308 71.514 2.476 39.387 o
5 1 16 13.325 14.629 1.289 198.485 o
5 1 17 305.652 292.749 7.556 7.856 o
5 1 18 69.152 70.819 2.654 40.598 o
5 1 19 0.333 4.469 1.959 309.233 o
5 1 20 105.467 111.067 3.697 24.968 o
5 1 21 85.207 88.051 3.223 31.564 o
5 1 22 66.886 71.939 3.180 37.716 o
5 1 23 194.792 208.514 6.386 11.644 o
5 1 24 279.750 303.527 9.498 6.800 o
5 1 25 3.462 4.401 2.213 218.703 o
5 1 26 111.401 113.687 4.435 21.866 o
5 1 27 38.245 41.859 2.824 59.613 o
5 1 28 8.578 11.355 2.273 157.125 o
5 1 29 8.790 11.516 2.239 158.505 o
5 1 30 87.450 84.133 3.918 28.328 o
5 1 31 36.790 32.166 2.629 67.426 o
5 3 1 2869.140 2820.310 62.576 0.263 o
5 3 2 6991.980 6936.430 153.740 0.050 o
5 3 3 3236.770 3263.860 74.177 0.196 o
5 3 4 3488.120 3535.580 82.887 0.161 o
5 3 5 53.572 56.029 1.984 55.312 o
5 3 6 929.128 932.563 21.311 1.649 o
5 3 7 5414.040 5416.860 122.015 0.077 o
5 3 8 270.082 280.775 6.759 9.011 o
5 3 9 138.302 151.229 4.164 18.960 o
5 3 10 2615.760 2652.160 59.956 0.287 o
5 3 11 3441.330 3400.890 77.027 0.182 o
5 3 12 622.569 606.716 14.272 3.052 o
5 3 13 144.510 142.554 3.943 19.300 o
5 3 14 17.660 13.331 0.941 193.468 o
5 3 15 8.334 4.825 1.102 347.992 o
5 3 16 0.001 -0.950 3.901 91.497 o
5 3 17 421.478 434.472 10.329 5.005 o
5 3 18 51.862 54.401 1.984 56.801 o
5 3 19 58.013 53.324 2.095 52.680 o
5 3 20 54.547 52.663 3.070 45.690 o
5 3 21 101.719 106.979 3.884 25.019 o
5 3 22 0.263 3.485 1.789 374.156 o
5 3 23 156.215 163.899 7.335 11.967 o
5 3 24 1.284 -0.178 5.792 41.096 o
5 3 25 64.690 60.371 3.850 35.218 o
5 3 26 0.001 -4.808 6.827 29.877 o
5 3 27 10.606 9.939 2.256 152.552 o
5 3 28 3.124 0.729 2.383 211.522 o
5 3 29 12.005 10.126 2.705 118.558 o
5 3 30 3.338 6.233 2.290 201.339 o
5 5 1 11.859 12.746 0.653 270.121 o
5 5 2 9.337 10.015 0.577 343.638 o
5 5 3 33.143 32.090 1.264 96.856 o
5 5 4 3150.560 3090.860 69.344 0.219 o
5 5 5 1533.280 1499.580 33.981 0.764 o
5 5 6 3101.750 3093.280 69.657 0.218 o
5 5 7 43.595 44.386 1.713 69.471 o
5 5 8 828.482 797.413 18.572 2.032 o
5 5 9 153.516 152.315 4.333 17.611 o
5 5 10 2968.260 2913.030 66.375 0.238 o
5 5 11 865.462 872.514 20.302 1.798 o
5 5 12 81.803 81.538 2.637 35.763 o
5 5 13 67.820 70.404 2.281 43.442 o
5 5 14 55.646 57.106 1.976 53.920 o
5 5 15 1.782 3.180 0.772 947.613 o
5 5 16 76.468 79.274 2.748 36.807 o
5 5 17 1470.830 1470.540 34.676 0.754 o
5 5 18 260.979 265.485 7.327 8.813 o
5 5 19 5.660 7.319 1.654 270.346 o
5 5 20 220.158 220.022 6.411 10.856 o
5 5 21 215.358 212.593 6.733 10.694 o
5 5 22 7.062 7.590 2.688 138.667 o
5 5 23 27.215 23.134 2.714 79.866 o
5 5 24 23.156 21.464 3.307 70.554 o
5 5 25 0.003 2.069 3.443 114.852 o
5 5 26 1.607 1.849 3.604 102.038 o
5 5 27 38.045 36.652 3.324 54.173 o
5 5 28 0.198 -2.281 7.624 23.935 o
5 5 29 124.536 113.746 6.284 16.009 o
5 7 1 120.666 111.050 3.163 24.814 o
5 7 2 4.878 2.832 0.823 603.291 o
5 7 3 284.812 276.857 6.801 8.781 o
5 7 4 143.636 140.409 3.808 19.729 o
5 7 5 150.240 150.381 4.130 18.270 o
5 7 6 85.779 84.074 2.722 34.155 o
5 7 7 437.674 416.239 10.448 4.926 o
5 7 8 99.940 101.747 3.027 28.665 o
5 7 9 229.584 226.348 5.724 11.292 o
5 7 10 301.871 309.676 7.709 7.700 o
5 7 11 328.570 334.871 8.243 6.959 o
5 7 12 998.277 1006.810 23.363 1.438 o
5 7 13 84.446 88.467 2.977 32.806 o
5 7 14 198.360 194.700 5.453 12.936 o
5 7 15 71.071 66.341 3.036 38.269 o
5 7 16 51.650 43.097 2.307 57.150 o
5 7 17 31.620 33.455 2.061 82.846 o
5 7 18 180.626 177.349 5.495 13.780 o
5 7 19 6.843 2.799 1.671 282.584 o
5 7 20 49.731 51.365 2.782 50.893 o
5 7 21 163.466 168.419 5.970 13.825 o
5 7 22 337.652 339.314 10.405 5.718 o
5 7 23 400.015 406.029 13.738 3.974 o
5 7 24 6.038 12.466 2.705 132.611 o
5 7 25 6.364 10.168 3.663 84.957 o
5 7 26 2.251 1.815 3.307 118.431 o
5 7 27 65.233 64.612 3.884 34.383 o
5 9 1 59.289 57.768 2.213 49.982 o
5 9 2 1.439 2.391 1.416 517.914 o
5 9 3 143.261 144.377 3.969 19.270 o
5 9 4 783.972 783.691 18.199 2.122 o
5 9 5 189.811 188.789 5.207 13.659 o
5 9 6 8.672 5.970 0.975 350.447 o
5 9 7 78.173 74.016 2.434 38.720 o
5 9 8 265.850 260.914 7.234 8.850 o
5 9 9 61.912 57.836 3.969 35.335 o
5 9 10 9.707 9.769 1.891 189.190 o
5 9 11 0.046 -1.196 4.978 56.162 o
5 9 12 71.880 77.425 2.951 37.089 o
5 9 13 2.833 1.052 1.552 424.653 o
5 9 14 409.665 431.394 11.745 4.554 o
5 9 15 18.170 13.441 2.095 128.387 o
5 9 16 493.932 490.077 14.289 3.449 o
5 9 17 38.492 34.218 2.349 69.729 o
5 9 18 125.374 123.507 4.639 19.745 o
5 9 19 46.790 44.157 2.637 55.991 o
5 9 20 5.950 0.119 2.400 190.289 o
5 9 21 10.196 6.029 2.281 161.359 o
5 9 22 0.612 1.959 2.154 275.606 o
5 9 23 1.408 0.500 2.154 274.660 o
5 9 24 167.532 161.431 6.089 13.611 o
5 9 25 3.622 6.470 2.493 174.190 o
5 11 1 81.793 73.236 3.180 33.962 o
5 11 2 1.272 0.865 1.450 547.202 o
5 11 3 471.611 481.173 12.831 3.904 o
5 11 4 0.386 1.679 1.526 525.903 o
5 11 5 35.492 33.251 2.230 75.195 o
5 11 6 3.447 2.926 1.501 394.946 o
5 11 7 179.660 173.957 6.615 12.226 o
5 11 8 97.605 100.051 3.926 25.791 o
5 11 9 2.540 -0.288 5.775 40.940 o
5 11 10 12.673 10.092 2.451 131.336 o
5 11 11 10.175 7.751 2.044 178.051 o
5 11 12 290.655 292.003 8.311 7.526 o
5 11 13 152.388 152.892 5.190 16.005 o
5 11 14 63.661 60.431 4.944 28.477 o
5 11 15 88.869 89.968 6.564 17.845 o
5 11 16 0.529 6.038 2.120 257.177 o
5 11 17 0.026 1.908 2.044 314.243 o
5 11 18 0.001 -1.467 5.589 44.582 o
5 11 19 23.820 21.523 2.485 91.902 o
5 11 20 86.929 81.369 5.377 22.382 o
5 11 21 4.095 2.349 3.104 126.588 o
5 11 22 34.766 34.897 2.773 65.500 o
5 13 1 33.493 30.165 4.486 42.522 o
5 13 2 15.552 7.683 3.562 78.595 o
5 13 3 12.260 7.497 1.900 179.441 o
5 13 4 199.957 200.008 7.514 10.276 o
5 13 5 16.014 16.825 2.425 113.948 o
5 13 6 112.523 110.142 5.385 19.117 o
5 13 7 11.815 11.245 2.332 139.788 o
5 13 8 36.755 32.802 5.063 35.299 o
5 13 9 45.594 45.582 4.223 39.088 o
5 13 10 40.318 40.587 4.215 41.537 o
5 13 11 7.693 10.219 3.273 99.212 o
5 13 12 70.082 73.668 4.435 29.289 o
5 13 13 67.306 67.020 3.859 33.830 o
5 13 14 86.083 85.982 4.715 24.900 o
5 13 15 6.906 8.896 2.756 132.109 o
5 13 16 0.604 0.738 2.799 172.243 o
5 13 17 15.207 15.146 3.876 66.529 o
5 15 1 14.802 16.138 2.315 123.297 o
5 15 2 12.899 10.575 2.162 148.237 o
5 15 3 9.376 9.735 2.553 136.390 o
5 15 4 1.900 4.020 2.408 204.355 o
5 15 5 116.530 113.297 7.123 14.496 o
5 15 6 12.220 15.799 2.866 103.643 o
5 15 7 220.653 220.039 8.107 9.100 o
5 15 8 13.810 18.105 2.739 103.648 o
5 15 9 3.087 0.678 2.442 203.186 o
6 0 0 18711.400 19671.600 472.014 0.006 o
6 0 2 3.600 6.581 1.221 424.890 o
6 0 4 2929.650 2927.770 70.912 0.216 o
6 0 6 3419.220 3639.040 81.267 0.166 o
6 0 8 1584.580 1609.580 36.660 0.680 o
6 0 10 1247.890 1211.030 28.138 1.053 o
6 0 12 1438.420 1468.620 34.405 0.767 o
6 0 14 1918.060 1924.950 45.768 0.470 o
6 0 16 12.580 14.391 1.416 195.154 o
6 0 18 13.813 11.703 2.112 145.661 o
6 0 20 189.093 192.919 8.073 9.920 o
6 0 22 213.978 243.546 9.566 7.729 o
6 0 24 0.158 2.866 2.603 193.648 o
6 0 26 77.580 82.751 9.032 12.366 o
6 0 28 11.188 10.897 2.909 108.992 o
6 0 30 4.158 4.376 4.308 68.917 o
6 2 0 1157.280 1144.310 33.260 0.871 o
6 2 1 315.637 333.845 8.480 6.949 o
6 2 2 7953.550 8072.870 178.078 0.038 o
6 2 3 3961.340 3922.540 86.847 0.145 o
6 2 4 290.668 286.499 7.234 8.311 o
6 2 5 7013.060 7221.020 164.459 0.044 o
6 2 6 3463.480 3633.590 84.065 0.157 o
6 2 7 645.336 660.337 15.349 2.771 o
6 2 8 330.703 328.239 8.116 7.043 o
6 2 9 244.656 256.699 6.377 9.991 o
6 2 10 499.523 502.399 11.991 4.017 o
6 2 11 242.095 232.267 5.885 10.765 o
6 2 12 767.385 784.930 18.334 2.121 o
6 2 13 319.231 324.101 8.065 7.208 o
6 2 14 264.560 254.096 6.547 9.499 o
6 2 15 195.815 188.043 5.003 13.736 o
6 2 16 568.847 573.040 14.145 3.219 o
6 2 17 0.510 1.688 1.009 1017.020 o
6 2 18 515.766 523.066 13.297 3.597 o
6 2 19 42.307 40.892 1.781 71.450 o
6 2 20 7.729 8.930 1.357 278.349 o
6 2 21 55.566 56.640 2.688 47.908 o
6 2 22 100.195 104.104 4.223 24.164 o
6 2 23 41.415 43.504 2.620 59.783 o
6 2 24 2.970 0.229 2.179 250.910 o
6 2 25 7.316 9.854 1.984 195.778 o
6 2 26 7.571 2.078 2.264 189.221 o
6 2 27 98.255 95.522 4.596 23.492 o
6 2 28 111.423 103.943 4.410 22.395 o
6 2 29 3.850 2.977 2.078 244.271 o
6 2 30 3.987 4.113 2.112 231.092 o
6 4 0 12710.300 12764.400 289.213 0.015 o
6 4 1 3743.260 3726.660 83.412 0.157 o
6 4 2 4487.170 4491.800 100.144 0.112 o
6 4 3 1072.710 1039.760 23.482 1.390 o
6 4 4 585.856 571.692 13.221 3.381 o
6 4 5 456.590 462.466 10.906 4.578 o
6 4 6 171.188 176.196 4.647 15.511 o
6 4 7 417.305 420.344 10.261 5.087 o
6 4 8 1646.980 1641.510 37.474 0.653 o
6 4 9 363.815 361.626 8.794 6.249 o
6 4 10 77.951 79.859 2.459 37.843 o
6 4 11 174.428 179.452 4.808 15.038 o
6 4 12 47.193 43.784 1.798 65.675 o
6 4 13 115.520 112.127 3.477 24.437 o
6 4 14 0.355 0.178 0.924 1436.290 o
6 4 15 65.476 64.823 2.391 44.597 o
6 4 16 106.371 107.293 3.189 26.775 o
6 4 17 51.532 55.156 2.188 54.872 o
6 4 18 0.000 -1.069 3.748 99.103 o
6 4 19 0.098 -4.537 5.453 46.788 o
6 4 20 27.645 23.414 2.425 86.481 o
6 4 21 327.783 324.703 9.252 6.442 o
6 4 22 7.275 7.123 1.942 211.586 o
6 4 23 41.605 42.571 3.265 51.547 o
6 4 24 0.017 -0.509 6.029 38.295 o
6 4 25 89.228 96.107 4.512 24.776 o
6 4 26 9.903 10.151 3.155 100.636 o
6 4 27 4.628 -0.509 9.481 15.286 o
6 4 28 19.706 16.002 2.612 99.371 o
6 4 29 5.264 4.130 2.052 227.839 o
6 4 30 0.237 -0.814 5.758 41.917 o
6 6 0 894.029 929.298 21.820 1.628 o
6 6 1 392.398 390.934 9.261 5.726 o
6 6 2 611.788 610.863 14.111 3.100 o
6 6 3 96.442 96.752 2.951 29.919 o
6 6 4 115.914 117.605 3.180 24.940 o
6 6 5 2.763 1.883 0.653 1004.490 o
6 6 6 118.362 128.468 3.892 22.118 o
6 6 7 444.569 439.569 10.728 4.740 o
6 6 8 689.505 678.705 16.036 2.581 o
6 6 9 7.736 12.466 1.340 257.025 o
6 6 10 531.445 533.090 12.517 3.734 o
6 6 11 41.267 41.579 1.552 75.091 o
6 6 12 132.998 137.059 3.714 20.904 o
6 6 13 160.427 161.118 4.308 17.011 o
6 6 14 107.292 108.395 3.384 25.942 o
6 6 15 234.605 266.765 7.123 9.402 o
6 6 16 28.650 25.466 1.984 94.820 o
6 6 17 138.057 137.508 4.528 18.635 o
6 6 18 1.291 13.161 1.950 238.232 o
6 6 19 105.846 104.732 4.088 23.979 o
6 6 20 32.635 31.521 2.315 77.645 o
6 6 21 14.099 34.311 2.900 84.267 o
6 6 22 73.719 70.387 3.884 32.025 o
6 6 23 1.373 0.890 2.349 232.480 o
6 6 24 15.233 21.090 2.858 93.726 o
6 6 25 18.788 20.293 3.180 79.014 o
6 6 26 5.174 6.487 2.934 129.028 o
6 6 27 24.282 22.083 3.027 75.939 o
6 6 28 0.815 0.636 2.171 278.109 o
6 8 0 160.080 157.937 5.148 15.597 o
6 8 1 9.216 4.859 1.425 275.787 o
6 8 2 36.567 35.236 1.789 80.563 o
6 8 3 3.337 2.154 1.052 618.974 o
6 8 4 120.756 117.232 3.485 23.562 o
6 8 5 87.730 82.140 3.104 32.195 o
6 8 6 707.841 702.492 16.342 2.495 o
6 8 7 110.645 111.864 3.367 25.361 o
6 8 8 250.113 250.305 6.326 9.993 o
6 8 9 40.570 39.713 1.764 73.983 o
6 8 10 34.075 29.020 1.772 88.330 o
6 8 11 43.989 41.986 2.095 65.415 o
6 8 12 137.388 139.840 4.240 19.252 o
6 8 13 39.590 35.761 1.917 74.814 o
6 8 14 18.450 18.801 2.341 109.593 o
6 8 15 9.369 6.165 1.450 261.177 o
6 8 16 8.959 8.531 1.518 242.869 o
6 8 17 20.344 16.570 2.442 103.955 o
6 8 18 6.478 5.529 1.654 271.405 o
6 8 19 27.553 27.358 2.247 88.362 o
6 8 20 0.196 -0.059 5.402 47.632 o
6 8 21 32.804 25.161 2.637 74.283 o
6 8 22 0.868 -0.543 7.912 22.162 o
6 8 23 8.035 10.889 2.714 128.224 o
6 8 24 6.012 5.936 2.383 173.910 o
6 8 25 4.687 8.701 3.231 108.933 o
6 8 26 14.414 15.460 3.655 72.887 o
6 10 0 475.680 498.083 16.333 3.012 o
6 10 1 14.549 12.415 1.730 166.223 o
6 10 2 0.096 0.441 1.060 1154.740 o
6 10 3 166.706 164.501 4.588 16.104 o
6 10 4 183.142 190.773 5.402 13.585 o
6 10 5 67.907 66.969 2.654 41.606 o
6 10 6 3.241 2.553 1.264 503.179 o
6 10 7 8.067 3.545 1.543 282.281 o
6 10 8 10.038 5.326 1.281 282.283 o
6 10 9 10.551 5.631 1.416 254.493 o
6 10 10 22.300 15.358 2.459 100.692 o
6 10 11 58.362 56.284 2.985 44.298 o
6 10 12 184.073 194.895 5.902 12.780 o
6 10 13 33.301 26.450 2.875 68.420 o
6 10 14 43.681 43.784 2.570 58.863 o
6 10 15 18.046 17.300 2.078 123.838 o
6 10 16 28.512 29.359 2.341 83.398 o
6 10 17 6.285 6.233 1.857 236.549 o
6 10 18 4.024 2.213 1.874 287.559 o
6 10 19 0.312 -0.331 5.453 46.701 o
6 10 20 0.311 2.527 2.349 234.961 o
6 10 21 0.338 -1.866 6.326 34.714 o
6 10 22 121.869 117.283 4.978 19.331 o
6 10 23 0.166 1.679 2.646 191.755 o
6 12 0 337.382 359.523 13.484 4.355 o
6 12 1 34.037 33.574 2.349 74.366 o
6 12 2 87.199 83.116 4.325 26.619 o
6 12 3 8.990 6.123 1.645 238.792 o
6 12 4 39.090 34.082 3.019 58.743 o
6 12 5 34.394 23.855 2.671 72.640 o
6 12 6 71.169 63.195 4.333 30.562 o
6 12 7 138.797 140.604 5.054 17.326 o
6 12 8 9.209 7.734 2.120 176.589 o
6 12 9 43.389 48.762 4.104 40.391 o
6 12 10 40.006 39.866 3.579 49.047 o
6 12 11 47.035 46.862 3.078 50.075 o
6 12 12 3.524 6.767 2.010 238.838 o
6 12 13 2.145 2.637 2.078 267.036 o
6 12 14 2.501 -0.034 5.741 41.428 o
6 12 15 74.260 71.040 4.054 30.907 o
6 12 16 64.656 67.130 3.935 33.901 o
6 12 17 12.401 15.299 2.230 136.846 o
6 12 18 11.062 10.278 2.553 129.925 o
6 12 19 27.104 22.184 2.544 84.955 o
6 14 0 88.701 82.157 8.591 12.932 o
6 14 1 36.455 25.042 2.697 69.632 o
6 14 2 31.383 24.737 2.705 74.533 o
6 14 3 10.518 5.716 2.332 156.331 o
6 14 4 4.721 2.205 1.925 266.990 o
6 14 5 3.699 0.653 2.171 241.886 o
6 14 6 2.193 2.637 2.264 230.645 o
6 14 7 13.272 10.066 2.883 106.607 o
6 14 8 90.248 95.353 4.876 23.287 o
6 14 9 115.295 117.011 6.208 16.574 o
6 14 10 101.770 107.480 6.742 16.172 o
6 14 11 20.973 18.987 2.544 96.832 o
6 14 12 25.691 24.211 2.697 81.494 o
6 14 13 72.210 71.252 5.529 23.728 o
7 1 1 48.092 47.965 2.222 58.785 o
7 1 2 5325.570 5343.120 121.192 0.079 o
7 1 3 1362.210 1370.790 32.700 0.838 o
7 1 4 5.242 5.860 0.882 480.784 o
7 1 5 32.183 34.498 1.654 89.385 o
7 1 6 647.283 653.832 15.502 2.748 o
7 1 7 2197.290 2240.810 50.890 0.385 o
7 1 8 297.183 293.656 7.047 8.307 o
7 1 9 198.487 205.775 5.351 12.886 o
7 1 10 45.041 49.109 1.755 65.729 o
7 1 11 11.935 12.449 0.806 259.836 o
7 1 12 2207.580 2207.230 50.187 0.393 o
7 1 13 322.027 317.876 7.955 7.278 o
7 1 14 2215.290 2173.900 49.864 0.397 o
7 1 15 178.484 175.102 5.037 14.604 o
7 1 16 165.598 159.761 4.876 15.775 o
7 1 17 110.622 114.077 3.214 25.698 o
7 1 18 91.941 93.563 3.087 30.433 o
7 1 19 7.168 4.800 1.297 334.417 o
7 1 20 31.516 32.310 1.688 91.412 o
7 1 21 21.846 22.278 1.620 124.486 o
7 1 22 111.360 120.276 4.435 21.575 o
7 1 23 54.728 56.759 2.977 45.662 o
7 1 24 343.365 362.372 9.998 5.803 o
7 1 25 4.581 9.786 2.010 214.370 o
7 1 26 53.791 57.293 3.146 44.405 o
7 1 27 60.469 60.702 3.265 40.581 o
7 1 28 0.217 0.119 2.027 333.139 o
7 1 29 14.530 11.007 2.366 128.995 o
7 1 30 30.245 24.406 2.977 70.025 o
7 3 1 11507.000 11471.500 257.539 0.019 o
7 3 2 4162.510 4115.360 94.734 0.125 o
7 3 3 2949.880 2968.640 66.689 0.236 o
7 3 4 87.674 82.692 2.765 33.702 o
7 3 5 449.734 445.115 10.745 4.699 o
7 3 6 1.334 0.907 0.577 1749.750 o
7 3 7 1652.970 1645.690 37.042 0.662 o
7 3 8 1527.020 1534.530 34.803 0.739 o
7 3 9 203.465 208.497 5.249 12.812 o
7 3 10 1477.180 1467.850 33.429 0.790 o
7 3 11 810.910 789.958 18.300 2.082 o
7 3 12 316.812 310.634 7.743 7.503 o
7 3 13 56.154 58.489 2.222 51.249 o
7 3 14 25.326 23.804 1.221 124.805 o
7 3 15 325.699 326.161 8.412 6.929 o
7 3 16 69.401 69.683 2.205 43.472 o
7 3 17 13.062 11.559 1.009 235.799 o
7 3 18 8.550 10.448 1.060 296.574 o
7 3 19 6.169 8.082 1.187 343.262 o
7 3 20 469.329 478.502 11.915 4.182 o
7 3 21 458.100 467.851 11.966 4.225 o
7 3 22 257.611 265.230 8.870 7.649 o
7 3 23 225.992 227.315 7.344 9.694 o
7 3 24 60.051 61.542 3.536 38.509 o
7 3 25 5.861 7.827 2.595 150.241 o
7 3 26 0.613 2.883 2.332 233.186 o
7 3 27 2.166 1.883 2.578 186.859 o
7 3 28 68.440 68.131 3.926 33.051 o
7 3 29 3.989 1.781 2.917 142.448 o
7 3 30 0.263 1.781 2.052 308.698 o
7 5 1 403.002 419.996 9.829 5.335 o
7 5 2 871.983 883.479 20.098 1.809 o
7 5 3 560.814 563.585 13.348 3.421 o
7 5 4 282.527 285.235 6.894 8.683 o
7 5 5 699.450 731.741 16.986 2.395 o
7 5 6 591.967 585.761 13.764 3.236 o
7 5 7 726.855 726.085 16.935 2.373 o
7 5 8 1592.000 1569.920 35.974 0.698 o
7 5 9 281.412 284.591 7.319 8.388 o
7 5 10 640.208 630.282 15.290 2.814 o
7 5 11 60.566 63.229 2.247 47.918 o
7 5 12 99.940 100.237 3.138 28.384 o
7 5 13 0.986 1.772 0.814 1212.930 o
7 5 14 56.183 57.301 2.027 53.159 o
7 5 15 15.951 17.308 1.153 180.510 o
7 5 16 8.167 9.371 1.085 308.706 o
7 5 17 93.943 103.502 3.392 28.091 o
7 5 18 242.667 243.232 7.056 9.529 o
7 5 19 13.179 16.206 1.815 157.979 o
7 5 20 90.127 90.621 3.892 27.566 o
7 5 21 16.638 14.993 1.984 136.520 o
7 5 22 0.085 1.628 1.950 344.877 o
7 5 23 0.079 -3.765 6.046 38.063 o
7 5 24 11.650 9.685 2.756 117.273 o
7 5 25 21.295 20.955 2.849 85.081 o
7 5 26 0.911 5.521 2.875 151.083 o
7 5 27 22.743 15.146 2.595 95.357 o
7 5 28 18.500 15.994 2.442 108.439 o
7 5 29 13.271 8.921 2.341 138.178 o
7 7 1 215.136 211.321 5.453 12.175 o
7 7 2 150.354 148.575 3.986 18.607 o
7 7 3 0.091 -0.068 3.155 139.579 o
7 7 4 279.178 276.128 6.945 8.762 o
7 7 5 138.237 136.168 3.918 20.054 o
7 7 6 35.303 35.660 1.560 85.728 o
7 7 7 80.270 96.599 3.027 32.594 o
7 7 8 83.716 83.972 2.527 35.532 o
7 7 9 31.987 30.784 1.603 93.594 o
7 7 10 1315.610 1314.210 30.300 0.936 o
7 7 11 1743.540 1754.430 40.315 0.579 o
7 7 12 309.370 310.066 8.022 7.411 o
7 7 13 260.063 259.362 6.793 9.322 o
7 7 14 0.630 1.832 1.289 675.200 o
7 7 15 154.982 157.344 4.766 16.565 o
7 7 16 27.046 29.240 1.866 97.363 o
7 7 17 6.420 5.987 2.425 167.303 o
7 7 18 4.418 12.627 2.875 126.044 o
7 7 19 0.238 -2.129 6.174 36.473 o
7 7 20 34.987 33.930 3.053 61.016 o
7 7 21 22.882 34.481 2.731 77.895 o
7 7 22 102.220 99.372 4.537 23.098 o
7 7 23 16.940 18.987 2.612 101.776 o
7 7 24 21.915 36.219 4.079 51.509 o
7 7 25 7.186 18.886 2.917 108.590 o
7 7 26 0.002 0.984 2.790 175.980 o
7 7 27 44.597 37.873 3.104 53.239 o
7 9 1 1.318 -2.926 4.308 73.669 o
7 9 2 59.014 56.589 2.476 48.239 o
7 9 3 263.601 260.736 6.572 9.436 o
7 9 4 522.208 529.256 12.661 3.730 o
7 9 5 100.662 105.504 3.307 27.284 o
7 9 6 30.219 29.113 1.552 99.186 o
7 9 7 19.000 15.934 1.238 163.230 o
7 9 8 300.058 295.251 7.581 7.892 o
7 9 9 1.133 -1.688 6.420 33.547 o
7 9 10 15.231 16.265 1.586 162.363 o
7 9 11 5.508 2.493 1.806 277.728 o
7 9 12 372.098 378.544 10.066 5.538 o
7 9 13 3.609 3.621 1.374 422.970 o
7 9 14 412.513 414.416 10.617 4.991 o
7 9 15 4.693 3.477 1.501 355.199 o
7 9 16 12.014 15.409 1.976 154.390 o
7 9 17 17.879 16.130 1.891 135.084 o
7 9 18 0.716 -3.324 5.614 43.920 o
7 9 19 64.336 66.638 3.197 39.043 o
7 9 20 0.003 -0.594 5.885 40.198 o
7 9 21 1.445 1.297 1.984 310.771 o
7 9 22 9.628 9.405 2.366 149.500 o
7 9 23 10.750 9.668 3.265 94.715 o
7 9 24 107.136 105.902 5.046 20.685 o
7 9 25 9.543 12.602 2.646 125.338 o
7 11 1 26.497 22.210 2.230 94.481 o
7 11 2 359.142 365.095 9.354 5.997 o
7 11 3 144.534 145.420 4.885 17.224 o
7 11 4 0.257 0.789 1.577 524.082 o
7 11 5 0.375 0.305 1.493 588.911 o
7 11 6 79.169 80.164 3.214 33.603 o
7 11 7 13.526 9.074 1.806 175.203 o
7 11 8 14.210 10.473 2.137 144.878 o
7 11 9 1.133 -3.316 5.758 41.626 o
7 11 10 102.086 101.060 4.189 24.243 o
7 11 11 43.060 43.114 3.197 51.524 o
7 11 12 238.692 243.792 10.363 6.868 o
7 11 13 0.305 4.588 1.781 362.134 o
7 11 14 52.836 53.485 3.689 40.572 o
7 11 15 6.943 6.089 1.967 215.548 o
7 11 16 3.383 2.697 2.095 248.036 o
7 11 17 2.451 2.374 2.620 178.294 o
7 11 18 6.172 8.938 2.366 166.622 o
7 11 19 75.683 70.760 3.401 34.362 o
7 11 20 20.831 19.683 2.875 85.817 o
7 11 21 46.034 41.002 3.468 47.468 o
7 11 22 28.862 30.750 4.198 47.830 o
7 13 1 12.225 7.183 3.528 84.148 o
7 13 2 101.166 98.422 4.198 24.464 o
7 13 3 21.166 17.190 2.264 108.355 o
7 13 4 5.121 3.146 1.908 259.019 o
7 13 5 0.561 0.187 2.298 255.428 o
7 13 6 0.795 1.145 2.358 235.506 o
7 13 7 0.002 1.679 2.120 295.438 o
7 13 8 264.047 265.442 9.261 7.294 o
7 13 9 37.522 41.961 3.485 50.900 o
7 13 10 285.647 291.723 10.583 6.146 o
7 13 11 68.130 72.176 4.215 30.993 o
7 13 12 22.264 23.643 2.875 81.366 o
7 13 13 40.774 41.163 3.748 46.411 o
7 13 14 28.312 26.781 4.452 45.426 o
7 13 15 0.328 -2.137 5.241 50.537 o
7 13 16 20.683 18.877 2.341 104.725 o
7 13 17 10.447 6.233 1.891 196.302 o
7 15 1 16.114 13.552 2.035 138.128 o
7 15 2 1.495 -0.110 6.784 29.999 o
7 15 3 0.896 -0.950 5.656 43.205 o
7 15 4 24.971 20.955 2.985 76.871 o
7 15 5 16.665 14.603 3.833 66.588 o
7 15 6 131.372 126.984 6.394 15.146 o
7 15 7 15.654 15.884 2.765 101.159 o
7 15 8 29.170 28.011 3.036 68.153 o
8 0 0 6973.850 7255.270 155.173 0.049 o
8 0 2 186.153 183.785 8.192 9.925 o
8 0 4 457.342 474.414 11.915 4.231 o
8 0 6 631.054 624.889 15.281 2.835 o
8 0 8 605.695 625.712 14.942 2.939 o
8 0 10 1393.020 1430.300 33.133 0.814 o
8 0 12 3542.580 3484.490 79.308 0.172 o
8 0 14 164.539 148.482 4.961 15.946 o
8 0 16 2731.610 2682.820 71.727 0.216 o
8 0 18 619.441 627.272 16.401 2.659 o
8 0 20 33.064 32.921 2.476 73.288 o
8 0 22 1074.800 1128.810 28.714 1.080 o
8 0 24 65.444 70.573 4.486 30.026 o
8 0 26 580.692 603.290 17.622 2.529 o
8 0 28 121.581 123.287 5.817 17.020 o
8 0 30 0.936 3.409 6.089 36.876 o
8 2 0 9.394 8.014 1.323 266.507 o
8 2 1 376.565 362.381 9.345 5.889 o
8 2 2 465.580 458.022 10.965 4.531 o
8 2 3 0.021 1.611 0.721 1897.830 o
8 2 4 153.460 152.323 4.749 16.811 o
8 2 5 967.451 970.708 22.804 1.501 o
8 2 6 453.882 467.087 10.982 4.555 o
8 2 7 410.959 411.524 9.786 5.331 o
8 2 8 499.410 495.742 11.576 4.146 o
8 2 9 24.508 26.136 1.170 125.153 o
8 2 10 1412.660 1387.670 31.640 0.863 o
8 2 11 174.420 166.731 4.469 15.869 o
8 2 12 6.087 6.004 0.941 429.471 o
8 2 13 16.646 16.333 1.060 184.152 o
8 2 14 1042.680 1033.590 24.983 1.308 o
8 2 15 682.915 657.123 15.731 2.654 o
8 2 16 5.787 8.523 0.916 404.330 o
8 2 17 526.371 538.975 13.195 3.573 o
8 2 18 542.142 559.192 13.840 3.360 o
8 2 19 113.790 120.853 3.638 23.672 o
8 2 20 1247.250 1276.590 31.284 0.916 o
8 2 21 1.577 0.967 1.289 634.261 o
8 2 22 57.878 59.481 2.926 44.381 o
8 2 23 140.933 144.013 4.944 17.344 o
8 2 24 95.942 98.567 4.011 25.772 o
8 2 25 212.705 222.905 6.971 10.381 o
8 2 26 77.735 75.611 3.884 30.794 o
8 2 27 88.347 80.707 4.003 28.066 o
8 2 28 0.342 0.543 1.993 337.100 o
8 2 29 0.080 0.500 2.027 332.035 o
8 2 30 50.437 45.344 3.036 49.311 o
8 4 0 105.398 97.566 3.341 27.057 o
8 4 1 2131.820 2103.110 47.541 0.430 o
8 4 2 311.146 297.820 7.098 8.062 o
8 4 3 1208.790 1233.850 27.824 1.074 o
8 4 4 33.745 29.978 1.153 99.520 o
8 4 5 797.890 785.269 18.657 2.055 o
8 4 6 1286.530 1263.600 28.774 1.009 o
8 4 7 227.372 239.425 5.996 10.908 o
8 4 8 2498.310 2477.330 56.029 0.323 o
8 4 9 1141.740 1088.640 25.136 1.254 o
8 4 10 502.862 503.790 12.330 3.911 o
8 4 11 17.214 16.715 1.060 179.470 o
8 4 12 895.709 864.119 20.259 1.784 o
8 4 13 753.649 714.704 17.673 2.251 o
8 4 14 3.521 2.663 1.128 550.455 o
8 4 15 69.931 66.596 2.205 43.836 o
8 4 16 1125.630 1123.020 25.941 1.208 o
8 4 17 12.796 13.882 1.314 203.357 o
8 4 18 198.697 198.821 6.013 12.139 o
8 4 19 296.895 311.033 8.438 7.273 o
8 4 20 780.370 798.049 20.183 1.898 o
8 4 21 27.855 28.892 2.222 87.448 o
8 4 22 108.017 106.843 4.647 21.822 o
8 4 23 77.857 70.522 3.782 31.789 o
8 4 24 0.235 1.662 2.434 224.583 o
8 4 25 67.935 63.102 4.232 31.769 o
8 4 26 17.525 18.750 2.943 89.032 o
8 4 27 3.582 -0.170 8.022 21.327 o
8 4 28 25.596 26.365 2.824 77.168 o
8 4 29 0.299 0.254 2.697 188.595 o
8 6 0 36.125 37.169 1.730 80.901 o
8 6 1 338.003 323.880 7.810 7.169 o
8 6 2 4.028 5.131 0.585 678.855 o
8 6 3 312.050 303.341 7.302 7.883 o
8 6 4 503.954 475.635 11.177 4.281 o
8 6 5 557.810 550.695 13.111 3.498 o
8 6 6 244.834 235.490 6.225 10.342 o
8 6 7 2.223 2.765 0.857 834.900 o
8 6 8 46.338 44.649 1.934 64.471 o
8 6 9 3505.110 3474.610 81.640 0.165 o
8 6 10 142.838 150.441 4.232 18.539 o
8 6 11 16.501 15.214 1.382 170.529 o
8 6 12 105.170 104.995 3.104 27.382 o
8 6 13 1548.940 1576.350 36.855 0.681 o
8 6 14 1668.260 1673.130 38.365 0.629 o
8 6 15 3.416 2.807 1.145 543.979 o
8 6 16 77.129 72.252 2.883 36.792 o
8 6 17 31.253 28.680 1.993 88.046 o
8 6 18 4.272 4.283 2.154 220.951 o
8 6 19 386.865 379.231 10.380 5.314 o
8 6 20 98.533 101.289 3.986 25.379 o
8 6 21 28.772 30.368 2.358 82.029 o
8 6 22 28.884 32.081 2.960 68.160 o
8 6 23 208.601 207.496 8.574 8.933 o
8 6 24 71.136 67.444 5.309 25.083 o
8 6 25 55.182 57.997 4.893 30.364 o
8 6 26 6.829 8.811 3.494 92.091 o
8 6 27 7.334 3.986 2.061 208.937 o
8 6 28 11.092 10.482 3.112 100.015 o
8 8 0 60.004 69.284 4.435 31.414 o
8 8 1 1.299 0.042 1.043 973.604 o
8 8 2 8.862 8.921 0.984 314.887 o
8 8 3 21.794 22.371 1.272 136.800 o
8 8 4 68.883 74.093 2.485 41.215 o
8 8 5 317.846 315.722 7.929 7.349 o
8 8 6 239.782 241.409 6.199 10.411 o
8 8 7 587.895 584.395 13.738 3.252 o
8 8 8 768.242 790.281 18.843 2.058 o
8 8 9 47.610 46.710 2.977 50.966 o
8 8 10 19.631 19.683 1.577 137.364 o
8 8 11 38.883 39.340 2.103 70.883 o
8 8 12 3.433 6.818 1.272 410.553 o
8 8 13 37.234 35.643 2.154 73.484 o
8 8 14 147.172 159.574 4.995 16.476 o
8 8 15 809.339 820.199 19.929 1.894 o
8 8 16 46.519 56.089 2.866 50.420 o
8 8 17 125.407 122.642 4.308 20.643 o
8 8 18 449.672 444.767 13.636 3.796 o
8 8 19 38.620 37.466 2.570 64.732 o
8 8 20 155.239 167.418 6.996 12.466 o
8 8 21 19.317 19.166 2.154 114.700 o
8 8 22 24.544 24.389 2.451 89.574 o
8 8 23 29.646 26.891 3.731 55.442 o
8 8 24 3.068 6.903 2.722 153.007 o
8 8 25 97.938 97.948 5.139 21.490 o
8 8 26 12.377 11.169 2.553 124.610 o
8 10 0 1178.770 1212.580 31.716 0.919 o
8 10 1 0.004 -1.221 4.571 66.639 o
8 10 2 46.983 42.843 2.273 60.653 o
8 10 3 42.213 38.755 2.213 66.584 o
8 10 4 278.573 287.669 7.505 8.268 o
8 10 5 0.619 -1.823 4.444 69.944 o
8 10 6 4.978 5.419 1.323 372.023 o
8 10 7 36.624 34.116 1.781 81.322 o
8 10 8 6.047 4.011 1.391 346.236 o
8 10 9 2.827 -0.763 5.232 49.533 o
8 10 10 347.171 345.005 10.405 5.639 o
8 10 11 68.571 65.095 4.147 31.976 o
8 10 12 188.405 195.090 5.919 12.620 o
8 10 13 16.708 21.659 2.383 108.575 o
8 10 14 53.570 62.585 3.468 40.805 o
8 10 15 198.710 202.128 6.547 11.427 o
8 10 16 205.307 211.084 6.793 10.869 o
8 10 17 7.640 8.192 1.891 210.368 o
8 10 18 30.700 34.769 2.637 71.597 o
8 10 19 0.795 -0.789 6.462 33.180 o
8 10 20 88.379 83.955 4.147 27.184 o
8 10 21 34.954 41.435 3.095 57.896 o
8 10 22 289.754 281.716 9.006 7.125 o
8 10 23 35.903 31.971 4.138 45.489 o
8 12 0 6.902 6.114 3.697 85.671 o
8 12 1 0.824 -4.283 5.733 42.094 o
8 12 2 12.124 6.572 2.001 174.019 o
8 12 3 6.391 -0.042 5.987 37.128 o
8 12 4 2.242 -0.543 5.003 54.358 o
8 12 5 13.117 7.802 2.646 121.992 o
8 12 6 272.269 268.826 9.277 7.182 o
8 12 7 78.331 88.382 4.045 28.811 o
8 12 8 190.629 196.811 6.564 11.681 o
8 12 9 74.632 79.469 4.020 30.282 o
8 12 10 1.010 0.051 2.001 325.806 o
8 12 11 6.115 6.454 2.213 190.202 o
8 12 12 89.129 87.992 4.452 25.514 o
8 12 13 18.396 16.325 2.358 111.846 o
8 12 14 49.980 46.167 3.273 46.845 o
8 12 15 20.314 18.962 2.629 95.086 o
8 12 16 0.515 -1.696 6.733 30.620 o
8 12 17 154.339 149.762 6.275 13.988 o
8 12 18 12.174 14.908 3.748 72.744 o
8 12 19 34.015 31.462 2.485 72.905 o
8 14 0 21.894 17.656 3.816 61.784 o
8 14 1 2.965 -0.517 6.521 32.159 o
8 14 2 7.996 6.445 2.069 193.660 o
8 14 3 14.790 11.177 2.171 139.257 o
8 14 4 9.079 7.361 2.205 170.433 o
8 14 5 0.683 2.697 2.374 225.868 o
8 14 6 50.689 43.877 3.435 45.369 o
8 14 7 5.120 5.597 2.612 156.892 o
8 14 8 3.202 0.339 3.443 109.394 o
8 14 9 2.345 3.044 2.519 189.548 o
8 14 10 83.880 85.159 6.598 18.194 o
8 14 11 1.981 1.662 2.391 215.950 o
8 14 12 70.523 65.324 5.351 25.077 o
8 14 13 25.802 19.327 3.002 76.425 o
9 1 1 2858.810 2832.940 65.112 0.248 o
9 1 2 257.928 261.592 6.581 9.520 o
9 1 3 5146.780 5144.490 121.184 0.079 o
9 1 4 168.595 166.121 4.630 15.899 o
9 1 5 7334.060 7442.880 169.920 0.042 o
9 1 6 1739.800 1736.550 39.442 0.597 o
9 1 7 3809.000 3853.190 86.957 0.146 o
9 1 8 1480.430 1507.450 34.142 0.766 o
9 1 9 659.027 715.942 16.638 2.506 o
9 1 10 260.719 261.770 6.564 9.484 o
9 1 11 1988.410 2021.830 45.972 0.460 o
9 1 12 127.526 121.489 3.519 22.572 o
9 1 13 1981.900 1963.360 44.895 0.478 o
9 1 14 305.257 304.223 7.802 7.631 o
9 1 15 2013.970 2009.890 47.956 0.433 o
9 1 16 992.823 998.727 26.425 1.246 o
9 1 17 1123.380 1152.980 26.823 1.158 o
9 1 18 269.235 275.101 7.335 8.614 o
9 1 19 280.881 286.931 7.335 8.367 o
9 1 20 24.528 22.396 1.577 118.373 o
9 1 21 16.153 16.579 1.552 159.137 o
9 1 22 52.501 52.044 2.408 53.073 o
9 1 23 123.791 137.152 4.961 18.566 o
9 1 24 243.149 256.911 8.124 8.474 o
9 1 25 1.100 0.958 2.434 219.868 o
9 1 26 77.853 75.848 4.384 28.177 o
9 1 27 22.066 18.852 2.230 105.904 o
9 1 28 0.606 -2.756 6.487 32.960 o
9 1 29 74.130 71.998 4.215 29.960 o
9 1 30 7.152 6.971 1.806 231.282 o
9 3 1 272.790 274.245 9.964 6.695 o
9 3 2 84.787 81.623 2.875 33.929 o
9 3 3 926.085 1029.780 24.983 1.354 o
9 3 4 1148.880 1145.220 25.899 1.200 o
9 3 5 3.427 4.732 0.823 639.267 o
9 3 6 24.154 77.527 3.757 45.693 o
9 3 7 1068.740 1064.350 24.143 1.344 o
9 3 8 138.413 140.002 3.740 20.290 o
9 3 9 24.158 392.910 14.671 5.098 o
9 3 10 48.050 46.540 1.705 64.889 o
9 3 11 2577.570 2571.710 58.395 0.301 o
9 3 12 129.732 128.485 3.723 21.530 o
9 3 13 66.359 62.754 2.137 46.367 o
9 3 14 354.586 342.130 8.345 6.633 o
9 3 15 46.265 46.269 1.789 65.515 o
9 3 16 252.828 249.669 6.233 10.031 o
9 3 17 248.470 252.484 6.691 9.674 o
9 3 18 9.781 22.770 1.738 163.569 o
9 3 19 839.063 845.504 19.869 1.868 o
9 3 20 115.764 123.092 3.859 22.718 o
9 3 21 724.484 740.959 18.572 2.154 o
9 3 22 0.035 5.487 1.755 366.266 o
9 3 23 10.928 21.896 2.943 97.139 o
9 3 24 425.089 448.956 12.542 4.196 o
9 3 25 3.900 6.530 3.604 93.782 o
9 3 26 56.745 59.701 3.706 38.379 o
9 3 27 61.526 63.619 3.960 34.815 o
9 3 28 12.353 16.520 3.630 75.181 o
9 3 29 113.278 114.934 5.639 18.208 o
9 3 30 0.250 1.408 1.840 383.196 o
9 5 1 119.253 117.927 3.146 24.626 o
9 5 2 2524.640 2510.180 56.598 0.317 o
9 5 3 24.917 26.967 1.128 123.850 o
9 5 4 137.169 127.502 3.485 21.488 o
9 5 5 12.965 15.299 0.907 225.657 o
9 5 6 589.867 555.936 13.085 3.419 o
9 5 7 220.216 219.988 5.614 11.732 o
9 5 8 38.830 35.058 1.467 82.878 o
9 5 9 7.487 5.232 0.865 413.502 o
9 5 10 9.347 6.750 0.873 342.843 o
9 5 11 355.319 347.142 8.718 6.412 o
9 5 12 0.036 0.611 0.958 1383.230 o
9 5 13 1.261 1.637 1.272 645.517 o
9 5 14 19.410 21.141 1.900 122.258 o
9 5 15 16.630 14.790 1.238 179.297 o
9 5 16 983.847 997.896 23.211 1.457 o
9 5 17 59.924 62.517 2.451 46.799 o
9 5 18 1741.780 1757.040 40.875 0.568 o
9 5 19 282.962 284.286 7.819 8.005 o
9 5 20 128.547 131.640 4.613 19.286 o
9 5 21 67.698 64.798 3.129 38.814 o
9 5 22 431.456 430.249 12.449 4.236 o
9 5 23 23.787 28.587 4.062 52.766 o
9 5 24 1.441 0.873 3.282 123.686 o
9 5 25 3.148 4.851 3.604 96.464 o
9 5 26 147.515 146.141 6.682 13.581 o
9 5 27 3.419 5.605 2.256 207.789 o
9 5 28 170.372 158.573 8.200 10.481 o
9 5 29 26.742 24.177 2.493 85.430 o
9 7 1 5.506 4.647 0.687 556.664 o
9 7 2 219.863 207.267 5.436 12.117 o
9 7 3 34.000 32.098 1.416 92.769 o
9 7 4 34.229 35.473 1.594 86.781 o
9 7 5 265.161 269.225 7.090 8.914 o
9 7 6 19.523 20.531 1.196 152.001 o
9 7 7 10.579 8.184 0.933 297.893 o
9 7 8 37.267 40.095 1.713 78.084 o
9 7 9 100.022 97.820 2.985 29.115 o
9 7 10 35.312 38.356 2.078 75.355 o
9 7 11 300.725 300.220 7.836 7.684 o
9 7 12 12.982 16.367 1.755 162.442 o
9 7 13 825.278 815.840 19.344 1.944 o
9 7 14 170.863 180.020 5.258 14.468 o
9 7 15 114.192 112.135 3.884 23.352 o
9 7 16 1.135 2.883 1.374 544.962 o
9 7 17 131.974 133.565 6.225 15.331 o
9 7 18 359.971 367.562 9.634 5.849 o
9 7 19 148.451 153.748 5.232 16.096 o
9 7 20 58.764 59.625 3.078 42.789 o
9 7 21 305.240 301.993 8.667 7.090 o
9 7 22 87.312 85.151 4.003 27.891 o
9 7 23 207.174 188.882 7.022 10.811 o
9 7 24 63.027 68.546 4.104 32.999 o
9 7 25 17.392 17.648 2.544 104.891 o
9 7 26 0.633 5.648 2.519 192.331 o
9 7 27 100.759 93.004 6.793 16.456 o
9 9 1 2.794 0.483 1.077 715.299 o
9 9 2 44.075 37.882 1.900 69.643 o
9 9 3 296.629 300.152 7.615 7.881 o
9 9 4 16.160 14.832 1.416 171.439 o
9 9 5 10.083 8.124 1.111 284.063 o
9 9 6 656.229 668.062 16.367 2.583 o
9 9 7 301.432 303.926 7.615 7.800 o
9 9 8 98.728 95.692 3.146 28.893 o
9 9 9 75.022 87.373 3.799 30.671 o
9 9 10 35.086 33.684 2.561 69.438 o
9 9 11 28.890 26.679 2.731 75.576 o
9 9 12 323.054 375.780 12.110 4.922 o
9 9 13 6.685 7.929 1.569 266.636 o
9 9 14 208.793 210.515 6.369 11.285 o
9 9 15 38.448 52.926 2.832 55.915 o
9 9 16 793.602 789.534 19.547 1.959 o
9 9 17 0.000 2.239 1.577 501.200 o
9 9 18 28.317 32.446 2.858 70.551 o
9 9 19 86.035 82.191 3.460 30.841 o
9 9 20 12.444 14.094 2.137 144.705 o
9 9 21 0.359 -0.763 6.801 30.041 o
9 9 22 0.372 -1.018 6.742 30.569 o
9 9 23 23.842 16.545 3.401 69.971 o
9 9 24 185.617 176.815 7.276 11.135 o
9 9 25 17.851 13.814 2.332 117.382 o
9 11 1 93.881 88.814 3.341 29.453 o
9 11 2 202.284 199.270 5.733 12.384 o
9 11 3 276.597 278.723 7.497 8.361 o
9 11 4 118.671 122.812 4.936 19.476 o
9 11 5 218.952 218.224 7.437 9.812 o
9 11 6 1.328 -1.891 5.512 45.312 o
9 11 7 40.091 36.703 4.376 40.547 o
9 11 8 131.850 136.821 5.249 17.398 o
9 11 9 28.634 24.500 3.299 64.765 o
9 11 10 73.153 72.278 3.655 33.270 o
9 11 11 1.362 2.519 1.806 353.211 o
9 11 12 212.915 222.091 7.242 10.095 o
9 11 13 185.106 182.530 7.191 11.188 o
9 11 14 5.742 8.786 2.400 166.021 o
9 11 15 233.262 238.636 7.531 9.289 o
9 11 16 37.042 39.111 2.799 61.768 o
9 11 17 11.907 16.028 2.120 144.115 o
9 11 18 82.818 84.337 4.079 28.271 o
9 11 19 254.257 239.238 7.293 9.153 o
9 11 20 21.090 21.871 2.688 89.606 o
9 11 21 92.572 93.809 5.275 21.673 o
9 13 1 69.026 62.050 3.655 35.314 o
9 13 2 8.730 6.403 2.086 187.014 o
9 13 3 5.354 2.476 1.950 252.571 o
9 13 4 15.115 8.981 2.069 148.656 o
9 13 5 1.857 -1.594 6.742 30.313 o
9 13 6 61.410 59.150 3.977 35.238 o
9 13 7 0.222 -1.645 6.284 35.210 o
9 13 8 113.328 123.567 5.589 18.070 o
9 13 9 18.444 24.779 2.866 85.852 o
9 13 10 190.558 184.159 6.572 11.840 o
9 13 11 85.336 84.668 4.147 27.564 o
9 13 12 52.985 53.553 4.028 37.648 o
9 13 13 12.092 16.469 4.715 50.624 o
9 13 14 58.832 56.886 3.876 36.891 o
9 13 15 0.083 -1.145 6.861 29.569 o
9 13 16 4.598 4.003 2.230 208.292 o
9 15 1 9.264 7.157 1.798 212.195 o
9 15 2 22.212 17.453 2.205 108.013 o
9 15 3 7.630 9.701 2.069 185.220 o
9 15 4 24.223 17.868 2.510 93.401 o
9 15 5 5.757 3.621 2.442 175.664 o
9 15 6 132.194 129.918 5.843 16.230 o
9 15 7 2.453 -1.628 5.580 43.823 o
9 15 8 0.186 -2.129 5.529 45.473 o
10 0 0 858.499 860.532 21.455 1.700 o
10 0 2 744.203 751.102 18.343 2.158 o
10 0 4 3758.270 3657.690 82.090 0.161 o
10 0 6 4433.870 4447.980 99.983 0.112 o
10 0 8 630.097 619.555 15.460 2.810 o
10 0 10 17.636 20.073 1.688 138.844 o
10 0 12 1715.990 1758.620 40.884 0.570 o
10 0 14 2382.380 2396.100 56.547 0.323 o
10 0 16 449.044 453.629 14.383 3.582 o
10 0 18 45.468 43.377 2.773 55.351 o
10 0 20 80.435 74.847 3.562 32.063 o
10 0 22 644.310 675.491 19.929 2.091 o
10 0 24 94.552 97.133 5.122 21.887 o
10 0 26 79.367 74.525 4.673 26.648 o
10 0 28 71.674 65.833 4.673 28.362 o
10 0 30 15.029 12.763 2.875 100.764 o
10 2 0 535.828 548.006 14.832 3.168 o
10 2 1 1526.770 1533.890 34.922 0.736 o
10 2 2 209.474 212.924 5.733 11.983 o
10 2 3 2323.530 2354.990 56.470 0.326 o
10 2 4 3698.880 3694.970 86.474 0.149 o
10 2 5 3449.730 3524.180 78.816 0.175 o
10 2 6 346.929 335.125 8.133 6.847 o
10 2 7 3574.450 3572.260 81.572 0.164 o
10 2 8 1.689 1.476 0.526 1538.270 o
10 2 9 24.325 25.144 1.060 130.093 o
10 2 10 150.012 148.677 3.884 18.828 o
10 2 11 151.013 148.550 3.960 18.614 o
10 2 12 1.650 0.848 0.721 1317.200 o
10 2 13 395.073 378.892 9.930 5.458 o
10 2 14 980.350 963.627 23.575 1.441 o
10 2 15 1095.440 1106.170 25.271 1.259 o
10 2 16 1687.890 1692.890 38.738 0.618 o
10 2 17 2199.580 2197.060 50.704 0.388 o
10 2 18 66.951 69.064 2.765 40.848 o
10 2 19 44.567 40.349 1.866 68.537 o
10 2 20 2.042 2.459 1.908 310.213 o
10 2 21 223.726 222.897 6.080 11.097 o
10 2 22 103.627 102.332 3.511 26.379 o
10 2 23 107.406 109.710 4.164 23.297 o
10 2 24 0.859 0.738 1.857 369.596 o
10 2 25 93.698 95.878 4.257 25.263 o
10 2 26 71.805 75.237 3.842 32.168 o
10 2 27 154.791 154.528 5.750 14.816 o
10 2 28 1.239 2.637 1.925 318.729 o
10 2 29 8.109 5.360 2.264 175.722 o
10 2 30 23.595 21.947 2.705 85.465 o
10 4 0 1418.510 1475.990 33.506 0.796 o
10 4 1 158.137 159.718 4.155 17.456 o
10 4 2 0.917 1.832 0.483 1965.120 o
10 4 3 266.807 269.971 6.504 9.358 o
10 4 4 473.003 485.778 11.406 4.309 o
10 4 5 13.318 16.274 0.958 214.758 o
10 4 6 385.655 391.740 9.286 5.756 o
10 4 7 27.914 26.730 1.136 115.926 o
10 4 8 1327.630 1292.600 29.647 0.962 o
10 4 9 931.278 921.183 21.421 1.642 o
10 4 10 347.188 321.870 8.158 6.892 o
10 4 11 21.975 17.944 1.306 142.994 o
10 4 12 86.449 85.049 2.875 33.212 o
10 4 13 499.273 501.034 12.296 3.936 o
10 4 14 182.978 180.139 5.054 14.297 o
10 4 15 33.206 31.114 1.645 90.561 o
10 4 16 37.245 37.076 1.654 80.800 o
10 4 17 1.759 4.037 1.170 592.934 o
10 4 18 1614.860 1643.820 38.356 0.636 o
10 4 19 78.853 77.323 2.951 35.377 o
10 4 20 1261.770 1297.450 32.056 0.883 o
10 4 21 7.504 5.410 1.823 233.201 o
10 4 22 89.554 91.121 4.257 26.075 o
10 4 23 62.577 66.791 3.825 35.136 o
10 4 24 0.055 2.018 2.349 240.324 o
10 4 25 77.726 76.221 4.656 26.836 o
10 4 26 21.828 23.041 2.985 79.262 o
10 4 27 0.089 -3.197 7.259 26.411 o
10 4 28 139.012 135.541 5.470 16.552 o
10 4 29 3.208 1.247 2.069 263.993 o
10 6 0 78.207 66.163 2.807 37.739 o
10 6 1 4.201 5.249 0.661 630.980 o
10 6 2 7.680 5.707 0.602 450.136 o
10 6 3 1.024 1.069 0.577 1891.170 o
10 6 4 116.204 103.833 3.036 26.177 o
10 6 5 16.940 16.087 1.035 184.365 o
10 6 6 393.932 371.887 9.379 5.726 o
10 6 7 20.991 17.910 1.264 148.631 o
10 6 8 1122.650 1085.200 25.907 1.217 o
10 6 9 547.367 546.700 13.619 3.412 o
10 6 10 57.574 61.593 2.434 48.123 o
10 6 11 99.382 99.864 2.994 29.023 o
10 6 12 3.185 2.332 0.933 697.034 o
10 6 13 117.914 113.772 3.418 24.250 o
10 6 14 4.707 4.435 1.102 462.561 o
10 6 15 209.608 203.604 5.631 12.233 o
10 6 16 180.793 184.133 5.165 14.141 o
10 6 17 233.234 228.723 6.470 10.413 o
10 6 18 849.146 864.110 21.031 1.744 o
10 6 19 139.205 145.276 5.054 17.170 o
10 6 20 460.527 462.627 12.246 4.140 o
10 6 21 1.010 0.636 2.027 312.756 o
10 6 22 45.094 45.293 3.095 51.193 o
10 6 23 133.691 130.173 5.597 16.693 o
10 6 24 7.217 6.530 2.341 169.894 o
10 6 25 239.990 231.114 7.726 9.061 o
10 6 26 0.191 1.535 2.027 319.621 o
10 6 27 25.498 20.802 2.680 84.382 o
10 6 28 42.855 40.672 3.901 43.996 o
10 8 0 638.353 602.840 20.064 2.112 o
10 8 1 104.626 99.576 3.155 27.676 o
10 8 2 70.552 66.647 2.841 39.622 o
10 8 3 24.481 26.391 1.493 115.938 o
10 8 4 1682.670 1655.750 37.865 0.639 o
10 8 5 485.568 471.429 11.220 4.345 o
10 8 6 292.211 287.245 7.098 8.382 o
10 8 7 245.961 251.060 6.606 9.810 o
10 8 8 0.939 0.110 1.060 1008.010 o
10 8 9 41.005 39.289 1.798 73.286 o
10 8 10 98.973 97.362 4.605 23.291 o
10 8 11 0.077 0.127 1.306 799.270 o
10 8 12 41.989 40.706 2.425 63.029 o
10 8 13 26.806 35.304 2.943 68.908 o
10 8 14 1274.240 1317.930 31.267 0.908 o
10 8 15 149.641 151.229 5.945 14.742 o
10 8 16 456.541 465.408 12.034 4.214 o
10 8 17 393.210 404.036 10.702 5.082 o
10 8 18 77.370 72.753 3.231 34.723 o
10 8 19 55.546 57.437 2.943 45.510 o
10 8 20 78.190 77.425 3.926 30.331 o
10 8 21 29.447 27.273 2.349 83.340 o
10 8 22 2.363 -1.747 6.097 36.845 o
10 8 23 37.831 31.029 3.011 60.734 o
10 8 24 4.139 0.780 2.849 149.835 o
10 8 25 19.527 19.004 2.875 88.138 o
10 8 26 10.718 9.184 2.425 141.323 o
10 10 0 173.706 180.232 10.024 8.197 o
10 10 1 29.579 22.880 1.883 98.082 o
10 10 2 79.509 79.732 3.384 32.695 o
10 10 3 51.918 50.763 2.188 55.915 o
10 10 4 40.420 38.161 2.213 68.367 o
10 10 5 2.502 2.391 1.467 447.634 o
10 10 6 214.941 211.787 5.885 11.673 o
10 10 7 45.609 46.633 2.162 61.600 o
10 10 8 126.762 125.127 4.325 20.390 o
10 10 9 61.096 63.806 2.748 43.825 o
10 10 10 169.167 180.071 6.284 12.936 o
10 10 11 60.560 57.056 2.849 44.461 o
10 10 12 597.882 597.659 14.891 2.988 o
10 10 13 0.001 8.938 1.840 306.373 o
10 10 14 189.948 185.295 5.953 12.677 o
10 10 15 67.948 74.991 4.164 31.066 o
10 10 16 55.276 55.597 3.163 44.020 o
10 10 17 70.166 75.958 3.519 34.315 o
10 10 18 34.138 31.979 2.824 66.308 o
10 10 19 17.262 17.580 2.307 115.264 o
10 10 20 11.970 20.149 3.155 88.853 o
10 10 21 5.728 5.165 2.273 190.235 o
10 10 22 84.999 80.080 4.690 25.493 o
10 10 23 40.695 37.653 3.341 52.273 o
10 12 0 14.930 10.643 2.196 138.175 o
10 12 1 50.465 43.792 3.451 45.299 o
10 12 2 38.664 33.565 3.044 58.803 o
10 12 3 2.918 -1.391 5.767 40.940 o
10 12 4 86.760 81.606 5.436 22.158 o
10 12 5 264.816 261.092 11.050 6.138 o
10 12 6 16.244 11.635 1.917 148.189 o
10 12 7 165.926 171.472 5.987 13.653 o
10 12 8 7.955 5.258 2.061 199.187 o
10 12 9 0.745 -1.213 6.411 33.717 o
10 12 10 7.900 6.496 2.807 129.292 o
10 12 11 4.700 3.647 2.078 231.778 o
10 12 12 40.089 39.306 2.968 57.205 o
10 12 13 8.909 14.035 3.494 85.228 o
10 12 14 8.215 10.024 2.281 161.279 o
10 12 15 94.806 98.049 4.435 24.325 o
10 12 16 59.198 59.472 3.926 36.096 o
10 12 17 249.010 239.891 7.793 8.794 o
10 12 18 24.075 22.481 2.485 90.757 o
10 12 19 10.911 7.946 1.755 200.607 o
10 14 0 0.973 -3.121 8.760 18.084 o
10 14 1 82.585 77.697 3.842 29.985 o
10 14 2 3.486 0.288 1.993 283.444 o
10 14 3 100.135 96.633 4.995 21.846 o
10 14 4 5.487 4.333 1.984 235.134 o
10 14 5 2.710 2.578 2.434 200.054 o
10 14 6 3.126 0.950 2.553 186.924 o
10 14 7 0.036 -5.419 6.513 32.818 o
10 14 8 51.206 51.085 3.867 39.868 o
10 14 9 12.828 10.473 2.756 113.376 o
10 14 10 39.611 37.636 3.443 51.489 o
10 14 11 3.880 -0.492 7.191 26.410 o
10 14 12 8.097 9.125 2.671 133.651 o
10 14 13 29.504 26.823 3.223 64.671 o
11 1 1 217.956 213.636 5.614 11.878 o
11 1 2 600.574 604.799 14.264 3.098 o
11 1 3 4759.050 4717.470 107.598 0.098 o
11 1 4 615.280 606.656 15.239 2.884 o
11 1 5 140.960 123.397 3.816 20.575 o
11 1 6 16.358 18.334 0.873 188.531 o
11 1 7 57.653 55.665 1.722 55.212 o
11 1 8 1474.410 1509.440 34.286 0.762 o
11 1 9 0.186 1.917 0.585 2179.040 o
11 1 10 2454.560 2453.940 55.631 0.328 o
11 1 11 785.542 781.291 18.300 2.109 o
11 1 12 282.936 284.303 7.259 8.413 o
11 1 13 57.527 57.276 2.171 51.292 o
11 1 14 46.975 44.556 1.747 66.102 o
11 1 15 15.609 14.450 1.196 189.359 o
11 1 16 2.984 3.926 0.941 642.186 o
11 1 17 179.382 176.043 5.894 13.252 o
11 1 18 360.020 367.232 9.032 6.140 o
11 1 19 1207.620 1225.000 28.994 1.023 o
11 1 20 391.790 407.564 10.312 5.237 o
11 1 21 216.857 222.964 6.123 11.215 o
11 1 22 22.482 18.233 1.705 125.365 o
11 1 23 143.179 141.681 5.470 16.182 o
11 1 24 19.569 20.972 2.061 115.586 o
11 1 25 85.380 85.448 3.994 28.194 o
11 1 26 40.521 44.089 2.807 57.664 o
11 1 27 15.017 13.882 3.256 85.419 o
11 1 28 0.026 2.442 1.934 342.821 o
11 1 29 85.975 75.034 3.680 30.424 o
11 1 30 14.528 12.237 2.078 143.960 o
11 3 1 164.756 162.237 4.266 16.818 o
11 3 2 670.165 646.828 14.841 2.828 o
11 3 3 325.970 325.737 7.853 7.258 o
11 3 4 42.609 42.563 1.501 73.804 o
11 3 5 171.951 176.238 4.613 15.529 o
11 3 6 650.480 645.649 14.934 2.846 o
11 3 7 5.326 4.740 0.653 575.100 o
11 3 8 0.022 0.407 0.594 3388.710 o
11 3 9 568.728 568.546 13.441 3.376 o
11 3 10 130.801 133.031 3.689 21.321 o
11 3 11 415.327 411.244 10.015 5.217 o
11 3 12 2542.470 2435.690 55.529 0.326 o
11 3 13 1403.100 1363.780 31.759 0.863 o
11 3 14 1367.230 1341.020 32.420 0.849 o
11 3 15 19.362 17.563 1.450 148.035 o
11 3 16 5.940 4.800 1.035 430.786 o
11 3 17 533.209 549.813 13.348 3.505 o
11 3 18 30.795 28.392 1.967 89.503 o
11 3 19 7.306 5.334 1.196 346.798 o
11 3 20 10.136 8.998 1.399 242.043 o
11 3 21 50.009 54.359 3.197 45.942 o
11 3 22 288.379 296.412 8.226 7.584 o
11 3 23 278.872 283.014 9.337 7.007 o
11 3 24 157.965 171.099 6.157 13.668 o
11 3 25 47.308 50.127 4.113 38.955 o
11 3 26 63.471 62.491 4.732 29.585 o
11 3 27 111.702 110.711 4.952 20.410 o
11 3 28 0.088 1.967 2.196 272.920 o
11 3 29 5.391 5.326 2.146 208.104 o
11 3 30 0.007 -1.297 9.133 16.691 o
11 5 1 7.587 8.150 0.738 390.286 o
11 5 2 36.990 38.942 1.365 84.189 o
11 5 3 0.000 0.865 0.534 3502.120 o
11 5 4 94.042 92.096 2.603 32.110 o
11 5 5 12.549 11.838 0.857 252.088 o
11 5 6 1031.630 995.241 22.829 1.463 o
11 5 7 194.257 185.159 4.791 14.137 o
11 5 8 44.154 40.536 1.518 73.069 o
11 5 9 0.079 -0.068 3.825 95.053 o
11 5 10 1344.120 1306.270 29.936 0.945 o
11 5 11 100.683 96.625 3.138 28.547 o
11 5 12 18.914 19.946 1.603 138.337 o
11 5 13 164.135 171.480 4.664 15.928 o
11 5 14 628.944 626.984 14.841 2.916 o
11 5 15 84.485 89.832 3.002 32.544 o
11 5 16 1707.250 1717.310 39.586 0.598 o
11 5 17 15.523 13.899 1.611 165.257 o
11 5 18 10.949 13.221 1.560 199.235 o
11 5 19 16.780 12.661 1.577 164.131 o
11 5 20 137.892 137.788 4.605 18.464 o
11 5 21 0.516 -3.519 5.266 49.964 o
11 5 22 129.264 129.961 5.300 17.631 o
11 5 23 48.128 52.612 4.800 32.836 o
11 5 24 219.812 228.561 7.895 9.249 o
11 5 25 0.104 1.967 2.213 268.758 o
11 5 26 111.299 112.415 5.309 19.340 o
11 5 27 37.389 31.496 3.002 61.015 o
11 5 28 65.640 62.042 4.486 30.733 o
11 5 29 17.044 18.131 2.264 116.994 o
11 7 1 706.518 661.702 16.418 2.512 o
11 7 2 505.958 487.754 11.974 4.024 o
11 7 3 34.852 38.289 1.730 81.784 o
11 7 4 46.941 45.242 2.188 60.855 o
11 7 5 16.822 17.249 1.365 164.465 o
11 7 6 490.959 490.883 11.813 4.115 o
11 7 7 227.756 229.783 5.817 11.197 o
11 7 8 34.778 31.699 1.493 90.521 o
11 7 9 11.881 9.964 1.077 251.657 o
11 7 10 43.448 40.867 2.756 57.521 o
11 7 11 538.771 559.056 13.636 3.414 o
11 7 12 1237.770 1238.360 29.690 0.985 o
11 7 13 23.408 26.467 1.993 103.259 o
11 7 14 209.945 216.765 6.403 11.142 o
11 7 15 32.325 32.259 2.027 83.396 o
11 7 16 73.757 76.933 3.095 35.847 o
11 7 17 4.674 4.919 1.611 313.244 o
11 7 18 0.648 -0.602 5.054 54.149 o
11 7 19 40.946 38.797 2.561 62.589 o
11 7 20 1.009 1.238 1.925 337.343 o
11 7 21 399.996 399.652 11.160 4.881 o
11 7 22 41.292 42.520 4.079 42.319 o
11 7 23 162.211 159.667 6.360 13.385 o
11 7 24 31.046 26.111 4.104 49.199 o
11 7 25 1.903 0.500 2.239 249.969 o
11 7 26 23.653 23.491 2.790 82.032 o
11 7 27 23.756 16.197 2.434 98.114 o
11 9 1 40.785 38.127 2.239 67.688 o
11 9 2 38.538 42.766 1.984 71.349 o
11 9 3 85.628 86.711 2.985 32.706 o
11 9 4 3.997 1.552 1.111 563.465 o
11 9 5 2.557 1.620 1.510 441.868 o
11 9 6 22.628 15.290 1.281 146.623 o
11 9 7 392.497 388.339 9.617 5.579 o
11 9 8 835.697 833.081 20.454 1.818 o
11 9 9 80.988 79.503 3.078 33.983 o
11 9 10 838.680 877.747 22.320 1.632 o
11 9 11 122.543 126.543 4.215 20.965 o
11 9 12 4.182 4.766 1.391 382.968 o
11 9 13 7.727 6.326 1.976 206.969 o
11 9 14 12.572 11.915 1.713 179.894 o
11 9 15 193.117 203.095 6.233 11.954 o
11 9 16 26.861 30.071 2.866 72.914 o
11 9 17 1.951 1.950 1.662 395.453 o
11 9 18 153.691 144.606 5.156 16.211 o
11 9 19 35.653 36.737 2.858 62.703 o
11 9 20 26.233 27.035 2.731 78.319 o
11 9 21 9.578 7.624 2.264 161.933 o
11 9 22 2.402 3.002 2.587 180.797 o
11 9 23 1.259 -0.297 5.919 39.373 o
11 9 24 2.010 0.170 2.459 211.257 o
11 11 1 0.115 -1.196 4.961 56.506 o
11 11 2 7.084 4.528 2.358 174.459 o
11 11 3 64.718 56.623 3.570 37.656 o
11 11 4 0.597 -0.840 5.139 52.414 o
11 11 5 58.217 47.880 3.663 40.004 o
11 11 6 94.030 96.582 3.553 27.961 o
11 11 7 80.208 78.256 4.249 28.313 o
11 11 8 198.863 204.011 6.335 11.660 o
11 11 9 159.430 147.167 6.827 12.919 o
11 11 10 149.941 148.643 7.022 12.874 o
11 11 11 8.047 15.180 2.171 158.808 o
11 11 12 81.130 84.650 4.240 27.743 o
11 11 13 75.261 74.457 4.147 29.926 o
11 11 14 6.793 8.760 2.341 166.260 o
11 11 15 141.253 146.760 5.444 16.204 o
11 11 16 15.549 17.207 2.146 128.105 o
11 11 17 12.632 13.713 1.993 154.263 o
11 11 18 2.585 6.208 2.095 237.528 o
11 11 19 102.206 98.312 6.275 17.640 o
11 11 20 19.775 20.302 2.324 105.761 o
11 11 21 11.301 15.655 2.612 118.165 o
11 13 1 126.947 127.578 6.284 15.568 o
11 13 2 110.638 108.777 5.572 18.765 o
11 13 3 23.405 19.674 2.417 96.225 o
11 13 4 0.170 -3.070 6.233 35.798 o
11 13 5 1.582 -0.551 6.301 34.713 o
11 13 6 6.126 1.510 2.205 209.544 o
11 13 7 0.383 -3.485 6.479 33.092 o
11 13 8 0.009 -3.027 9.930 14.119 o
11 13 9 0.676 4.045 2.790 164.127 o
11 13 10 12.419 8.887 2.383 138.525 o
11 13 11 30.307 29.087 2.892 69.577 o
11 13 12 34.685 27.273 4.028 48.381 o
11 13 13 13.463 15.349 3.299 85.082 o
11 13 14 104.774 97.803 5.054 21.190 o
11 13 15 6.370 6.725 2.603 149.703 o
11 13 16 34.714 30.444 2.782 67.229 o
11 15 1 1.328 -0.628 5.436 46.578 o
11 15 2 3.557 4.605 1.730 308.641 o
11 15 3 5.256 1.162 1.747 305.048 o
11 15 4 46.099 38.000 2.926 54.629 o
11 15 5 22.713 17.419 2.858 85.303 o
11 15 6 24.645 21.362 2.561 88.520 o
11 15 7 1.419 -0.365 7.895 22.206 o
12 0 0 53982.500 53558.100 1234.170 0.001 o
12 0 2 7517.360 7454.060 169.717 0.041 o
12 0 4 5651.040 5650.440 137.975 0.062 o
12 0 6 22.255 30.360 1.628 112.560 o
12 0 8 1785.510 1813.880 41.460 0.552 o
12 0 10 3255.630 3287.670 74.771 0.193 o
12 0 12 613.829 629.740 15.723 2.782 o
12 0 14 2714.610 2733.650 62.966 0.264 o
12 0 16 0.120 1.399 1.755 422.720 o
12 0 18 399.977 401.899 10.753 5.033 o
12 0 20 263.427 275.924 8.370 7.892 o
12 0 22 284.313 292.316 9.761 6.645 o
12 0 24 10.507 8.056 2.926 112.939 o
12 0 26 10.987 10.821 2.883 110.808 o
12 0 28 3.498 -1.009 6.454 32.720 o
12 0 30 0.029 5.071 3.290 121.171 o
12 2 0 667.971 635.617 18.826 2.231 o
12 2 1 2011.090 1984.980 47.600 0.438 o
12 2 2 258.973 254.096 7.251 8.995 o
12 2 3 1262.310 1239.910 29.189 1.000 o
12 2 4 1111.550 1120.600 25.407 1.243 o
12 2 5 0.017 0.263 0.526 4419.930 o
12 2 6 1143.870 1155.480 26.213 1.183 o
12 2 7 361.611 362.483 8.650 6.334 o
12 2 8 3313.220 3388.780 76.331 0.186 o
12 2 9 570.507 575.415 13.458 3.360 o
12 2 10 587.324 587.228 13.780 3.241 o
12 2 11 154.606 155.410 4.189 17.729 o
12 2 12 37.203 37.050 1.645 80.998 o
12 2 13 541.745 533.437 12.958 3.597 o
12 2 14 1298.830 1282.130 29.494 0.975 o
12 2 15 57.433 50.848 1.738 56.624 o
12 2 16 41.597 44.132 1.781 70.590 o
12 2 17 9.316 9.693 1.085 287.075 o
12 2 18 23.895 21.599 1.382 127.542 o
12 2 19 0.757 1.925 1.543 492.391 o
12 2 20 313.118 322.905 8.251 7.164 o
12 2 21 8.671 7.743 1.789 215.757 o
12 2 22 3.994 2.773 1.340 436.540 o
12 2 23 13.864 10.439 1.993 156.081 o
12 2 24 13.027 7.607 2.171 153.384 o
12 2 25 2.164 4.919 2.103 247.699 o
12 2 26 43.618 47.074 3.044 52.084 o
12 2 27 1.772 2.366 2.502 198.227 o
12 2 28 29.432 28.104 2.849 71.726 o
12 2 29 20.206 22.795 2.485 96.852 o
12 2 30 9.944 10.380 2.205 158.482 o
12 4 0 443.896 445.047 11.381 4.510 o
12 4 1 85.775 84.574 2.595 34.676 o
12 4 2 193.316 190.968 4.927 13.878 o
12 4 3 40.995 42.563 1.450 76.109 o
12 4 4 58.863 95.141 3.112 37.201 o
12 4 5 0.015 -0.399 2.408 239.885 o
12 4 6 7.217 8.141 0.670 412.565 o
12 4 7 13.086 12.203 0.780 249.303 o
12 4 8 618.092 606.716 14.247 3.065 o
12 4 9 174.669 154.579 4.249 16.523 o
12 4 10 5.228 3.061 0.806 579.993 o
12 4 11 147.171 141.825 3.994 19.032 o
12 4 12 147.938 285.931 16.978 3.816 o
12 4 13 506.420 494.114 13.390 3.636 o
12 4 14 580.088 586.643 13.840 3.245 o
12 4 15 479.145 466.833 11.788 4.206 o
12 4 16 399.828 393.266 9.608 5.523 o
12 4 17 159.378 160.159 4.520 16.712 o
12 4 18 42.081 40.977 2.154 66.596 o
12 4 19 39.549 40.375 2.044 70.658 o
12 4 20 224.511 229.944 6.708 10.340 o
12 4 21 85.379 96.921 3.901 27.760 o
12 4 22 130.387 131.962 5.275 17.565 o
12 4 23 19.298 23.041 3.570 67.120 o
12 4 24 31.856 37.339 3.587 53.562 o
12 4 25 51.144 50.806 5.868 25.616 o
12 4 26 62.645 57.234 4.079 34.460 o
12 4 27 15.442 13.755 2.595 111.179 o
12 4 28 0.342 1.247 2.010 324.604 o
12 4 29 6.232 2.587 2.383 182.511 o
12 6 0 57.533 62.263 2.722 45.656 o
12 6 1 848.038 815.094 19.632 1.897 o
12 6 2 186.928 183.480 4.876 14.336 o
12 6 3 809.861 769.843 17.860 2.143 o
12 6 4 21.536 19.496 1.085 149.755 o
12 6 5 0.677 -0.246 3.596 106.254 o
12 6 6 17.472 47.218 2.629 79.206 o
12 6 7 5.096 4.164 0.941 506.986 o
12 6 8 485.697 472.150 12.415 3.991 o
12 6 9 10.247 35.422 3.104 82.446 o
12 6 10 132.987 137.661 3.850 20.563 o
12 6 11 4.100 4.732 0.907 557.123 o
12 6 12 88.894 151.704 6.835 15.505 o
12 6 13 57.027 55.936 2.917 45.447 o
12 6 14 438.435 438.992 10.770 4.754 o
12 6 15 210.828 234.990 6.309 11.010 o
12 6 16 19.183 15.477 1.365 157.341 o
12 6 17 218.818 220.887 6.046 11.277 o
12 6 18 0.218 5.054 1.815 347.680 o
12 6 19 2.152 3.621 2.468 195.649 o
12 6 20 357.342 347.837 10.473 5.536 o
12 6 21 473.783 477.238 16.291 3.044 o
12 6 22 9.110 13.789 2.230 152.596 o
12 6 23 37.933 38.577 2.832 60.814 o
12 6 24 13.176 11.601 3.189 92.278 o
12 6 25 255.725 250.763 9.159 7.536 o
12 6 26 66.686 58.489 4.011 33.895 o
12 6 27 3.271 1.942 2.137 245.735 o
12 6 28 4.082 2.934 2.612 168.564 o
12 8 0 262.217 255.546 9.082 7.495 o
12 8 1 12.758 10.541 1.145 232.595 o
12 8 2 325.854 318.156 8.591 6.862 o
12 8 3 570.774 547.633 13.127 3.466 o
12 8 4 70.820 69.793 2.603 40.557 o
12 8 5 80.619 78.511 2.587 36.681 o
12 8 6 2.221 2.943 1.348 501.770 o
12 8 7 71.762 66.944 2.324 42.416 o
12 8 8 0.089 -0.992 3.765 98.052 o
12 8 9 276.415 273.329 7.547 8.362 o
12 8 10 187.110 181.597 5.427 13.571 o
12 8 11 65.479 68.555 2.926 40.299 o
12 8 12 19.595 18.903 2.069 117.806 o
12 8 13 304.471 310.990 9.142 6.763 o
12 8 14 106.973 112.856 4.130 23.290 o
12 8 15 228.897 237.322 7.276 9.618 o
12 8 16 8.443 10.982 2.612 133.432 o
12 8 17 56.990 62.000 3.155 42.370 o
12 8 18 37.146 41.706 3.290 53.755 o
12 8 19 290.083 285.261 8.616 7.363 o
12 8 20 73.421 67.300 3.375 35.429 o
12 8 21 75.662 73.999 4.274 29.225 o
12 8 22 15.020 15.434 2.739 103.901 o
12 8 23 5.159 3.095 4.791 56.382 o
12 8 24 8.373 7.174 2.697 134.231 o
12 8 25 1.716 0.678 2.264 246.035 o
12 8 26 16.342 11.635 2.425 119.716 o
12 10 0 291.932 299.737 8.921 7.070 o
12 10 1 18.219 15.884 1.526 152.711 o
12 10 2 62.753 60.388 2.892 42.750 o
12 10 3 144.051 144.522 5.131 16.764 o
12 10 4 52.302 48.635 2.341 54.785 o
12 10 5 18.092 15.392 1.484 156.565 o
12 10 6 1.944 0.093 1.391 568.329 o
12 10 7 25.157 22.702 2.468 89.440 o
12 10 8 7.395 7.013 1.484 276.903 o
12 10 9 306.340 300.814 8.319 7.304 o
12 10 10 483.282 480.461 15.324 3.238 o
12 10 11 82.423 80.410 3.468 31.629 o
12 10 12 607.575 618.096 16.850 2.608 o
12 10 13 320.839 321.158 9.540 6.353 o
12 10 14 8.890 9.634 1.823 202.433 o
12 10 15 157.121 163.848 5.487 14.991 o
12 10 16 63.646 66.350 3.104 39.947 o
12 10 17 0.577 0.195 1.747 431.547 o
12 10 18 3.370 2.502 1.883 293.641 o
12 10 19 64.357 61.983 3.129 40.208 o
12 10 20 0.616 -0.093 6.021 38.239 o
12 10 21 53.266 48.372 3.223 45.593 o
12 10 22 1.184 0.042 2.824 168.022 o
12 10 23 1.781 0.543 2.188 261.787 o
12 12 0 16.183 22.066 3.502 72.037 o
12 12 1 0.369 0.263 1.611 510.788 o
12 12 2 0.339 0.772 1.603 505.090 o
12 12 3 24.565 22.244 2.035 103.857 o
12 12 4 193.632 193.088 6.038 12.335 o
12 12 5 226.919 238.882 11.499 6.223 o
12 12 6 94.909 99.296 7.497 14.819 o
12 12 7 29.015 24.830 2.815 74.515 o
12 12 8 23.527 22.447 3.952 56.514 o
12 12 9 65.787 64.823 3.859 34.404 o
12 12 10 12.505 13.780 2.536 121.501 o
12 12 11 2.732 1.204 2.078 268.760 o
12 12 12 6.122 12.135 3.256 101.156 o
12 12 13 0.388 2.307 2.595 195.192 o
12 12 14 54.778 52.290 3.536 41.480 o
12 12 15 106.723 111.872 4.774 21.314 o
12 12 16 11.777 20.675 2.603 111.260 o
12 12 17 3.103 1.993 1.705 350.915 o
12 12 18 52.974 53.188 3.350 43.609 o
12 12 19 8.898 9.829 2.154 169.368 o
12 14 0 80.429 84.820 5.063 24.140 o
12 14 1 66.882 70.463 4.766 28.230 o
12 14 2 27.269 26.688 2.612 80.168 o
12 14 3 31.925 32.123 2.900 66.692 o
12 14 4 1.334 1.747 2.095 280.750 o
12 14 5 50.317 47.295 3.536 43.856 o
12 14 6 5.405 5.309 2.553 161.820 o
12 14 7 0.683 1.272 2.417 225.194 o
12 14 8 11.753 10.651 2.815 112.691 o
12 14 9 22.916 19.344 3.172 75.192 o
12 14 10 1.141 2.773 2.162 261.173 o
12 14 11 2.541 4.062 2.485 189.217 o
12 14 12 0.096 -1.230 6.080 37.636 o
13 1 1 2278.910 2242.140 50.407 0.388 o
13 1 2 6338.640 6398.460 145.387 0.056 o
13 1 3 399.545 405.037 11.906 4.594 o
13 1 4 7193.170 7207.070 161.923 0.045 o
13 1 5 87.357 89.679 2.731 33.180 o
13 1 6 10.150 13.272 0.899 269.784 o
13 1 7 114.804 112.059 3.044 25.804 o
13 1 8 878.732 872.497 20.039 1.813 o
13 1 9 35.232 32.471 1.281 92.746 o
13 1 10 1353.380 1364.180 31.123 0.894 o
13 1 11 284.214 285.227 7.166 8.458 o
13 1 12 2286.250 2275.740 52.018 0.370 o
13 1 13 1008.270 993.206 23.270 1.443 o
13 1 14 253.012 252.586 6.581 9.689 o
13 1 15 273.168 269.555 6.776 9.038 o
13 1 16 201.348 202.841 5.258 12.959 o
13 1 17 85.607 92.605 2.960 32.237 o
13 1 18 16.287 15.477 1.993 136.448 o
13 1 19 250.546 260.931 6.810 9.457 o
13 1 20 1.666 2.078 1.247 617.460 o
13 1 21 34.907 31.708 1.815 84.476 o
13 1 22 53.994 54.266 2.434 51.496 o
13 1 23 151.563 156.869 4.766 16.759 o
13 1 24 38.529 35.473 2.782 62.268 o
13 1 25 53.184 56.945 3.129 44.849 o
13 1 26 42.712 42.597 2.824 56.557 o
13 1 27 164.504 164.806 5.885 13.993 o
13 1 28 13.169 14.323 2.154 140.460 o
13 1 29 0.846 -1.179 5.911 39.605 o
13 1 30 0.007 -3.435 7.751 23.175 o
13 3 1 16.570 21.582 0.984 172.594 o
13 3 2 1.152 3.426 0.568 1307.260 o
13 3 3 165.844 149.271 3.892 17.780 o
13 3 4 1.835 1.984 0.407 1550.220 o
13 3 5 332.104 333.446 7.904 7.126 o
13 3 6 381.133 387.737 9.167 5.853 o
13 3 7 761.962 734.616 16.969 2.323 o
13 3 8 584.771 583.200 13.611 3.286 o
13 3 9 234.615 242.478 6.131 10.575 o
13 3 10 1775.930 1794.470 40.951 0.562 o
13 3 11 281.206 264.493 6.759 8.964 o
13 3 12 14.059 10.880 0.789 245.173 o
13 3 13 284.699 267.003 7.208 8.548 o
13 3 14 26.450 26.730 1.374 113.889 o
13 3 15 215.106 204.248 5.241 12.528 o
13 3 16 502.273 497.328 12.152 3.972 o
13 3 17 206.907 205.919 5.487 12.454 o
13 3 18 33.881 34.829 1.747 85.004 o
13 3 19 196.849 197.863 5.419 12.978 o
13 3 20 59.273 57.140 2.442 48.284 o
13 3 21 153.774 161.533 4.936 16.202 o
13 3 22 16.632 17.851 1.747 143.799 o
13 3 23 0.263 4.062 1.722 391.332 o
13 3 24 172.404 179.138 6.394 12.684 o
13 3 25 5.675 7.751 3.061 117.522 o
13 3 26 43.063 42.800 3.426 48.855 o
13 3 27 2.740 4.537 2.680 164.213 o
13 3 28 0.482 0.042 2.239 270.748 o
13 3 29 15.718 14.578 2.366 120.382 o
13 5 1 16.524 13.713 1.119 190.254 o
13 5 2 22.329 22.965 1.450 127.982 o
13 5 3 192.994 172.965 4.579 14.729 o
13 5 4 125.577 118.767 3.239 23.632 o
13 5 5 808.747 758.802 17.495 2.193 o
13 5 6 481.390 464.357 11.177 4.388 o
13 5 7 1271.730 1203.040 27.629 1.071 o
13 5 8 0.290 -0.738 2.994 154.082 o
13 5 9 20.919 17.978 0.933 161.307 o
13 5 10 0.811 0.144 0.721 1860.810 o
13 5 11 12.184 9.939 1.230 233.603 o
13 5 12 459.754 448.414 11.482 4.407 o
13 5 13 2.666 1.883 0.907 791.973 o
13 5 14 44.665 43.580 2.324 61.389 o
13 5 15 0.282 -2.553 3.545 110.170 o
13 5 16 0.926 -1.018 3.638 103.327 o
13 5 17 122.547 118.462 4.011 21.868 o
13 5 18 65.519 63.925 3.197 39.093 o
13 5 19 133.592 125.051 4.257 20.034 o
13 5 20 23.982 23.974 1.993 104.616 o
13 5 21 23.165 22.363 2.010 107.476 o
13 5 22 175.680 181.691 6.258 12.742 o
13 5 23 1.695 3.553 2.010 281.908 o
13 5 24 50.051 48.380 3.324 45.852 o
13 5 25 10.326 8.574 3.723 78.894 o
13 5 26 8.447 9.515 2.459 147.006 o
13 5 27 32.227 33.786 3.833 50.717 o
13 5 28 3.253 4.486 2.112 236.668 o
13 7 1 2436.370 2267.180 57.149 0.318 o
13 7 2 203.681 187.152 5.826 12.403 o
13 7 3 38.604 33.870 1.662 80.966 o
13 7 4 477.979 458.794 11.381 4.349 o
13 7 5 118.678 109.108 3.256 24.896 o
13 7 6 225.126 219.326 5.826 11.381 o
13 7 7 12.935 12.475 1.077 227.056 o
13 7 8 516.658 509.005 12.076 3.929 o
13 7 9 144.648 142.368 5.080 16.896 o
13 7 10 293.873 289.281 7.488 8.070 o
13 7 11 14.100 18.708 1.798 149.453 o
13 7 12 143.485 153.545 5.885 15.066 o
13 7 13 347.227 358.395 9.532 6.019 o
13 7 14 284.100 281.097 7.895 7.955 o
13 7 15 166.431 171.625 6.013 13.592 o
13 7 16 16.259 15.714 1.679 153.417 o
13 7 17 2.442 1.510 1.425 487.167 o
13 7 18 83.301 79.189 3.282 32.507 o
13 7 19 38.826 34.176 2.256 70.966 o
13 7 20 147.767 148.253 5.317 16.099 o
13 7 21 42.600 43.937 2.900 55.251 o
13 7 22 38.359 38.178 2.968 58.647 o
13 7 23 77.901 71.871 3.825 31.422 o
13 7 24 1.024 0.721 3.129 137.167 o
13 7 25 0.535 0.678 2.909 160.275 o
13 7 26 0.137 -0.729 5.521 45.631 o
13 7 27 9.103 7.166 2.273 164.693 o
13 9 1 12.109 13.738 1.510 193.369 o
13 9 2 924.282 931.707 22.032 1.593 o
13 9 3 0.966 1.934 1.238 684.660 o
13 9 4 3.957 1.976 1.467 405.472 o
13 9 5 2.401 -2.977 4.342 71.498 o
13 9 6 11.986 9.710 1.230 236.825 o
13 9 7 164.386 162.101 4.681 16.117 o
13 9 8 145.086 139.026 4.223 18.787 o
13 9 9 52.617 55.071 2.748 49.010 o
13 9 10 353.403 367.723 11.296 5.137 o
13 9 11 20.526 23.049 2.120 108.666 o
13 9 12 875.386 870.606 21.141 1.715 o
13 9 13 48.709 48.779 2.926 50.491 o
13 9 14 217.026 216.401 6.504 10.867 o
13 9 15 212.803 203.375 6.403 11.235 o
13 9 16 1.799 4.096 1.823 322.219 o
13 9 17 4.451 4.876 1.696 298.660 o
13 9 18 79.011 82.395 3.740 30.708 o
13 9 19 2.044 5.427 1.857 297.376 o
13 9 20 70.011 73.804 4.681 27.970 o
13 9 21 4.344 -0.517 8.514 18.913 o
13 9 22 28.662 20.650 3.723 58.058 o
13 9 23 0.344 -5.360 6.174 36.446 o
13 9 24 0.745 -1.179 5.758 41.751 o
13 11 1 51.641 51.789 2.603 51.657 o
13 11 2 63.182 68.343 2.994 40.566 o
13 11 3 36.233 30.648 2.519 70.536 o
13 11 4 5.282 3.799 2.052 229.270 o
13 11 5 14.878 13.645 2.256 129.916 o
13 11 6 27.326 26.662 2.739 77.095 o
13 11 7 233.749 239.009 8.302 8.579 o
13 11 8 0.031 0.263 1.798 425.235 o
13 11 9 312.026 298.397 9.210 6.712 o
13 11 10 0.465 -1.967 6.242 35.631 o
13 11 11 14.757 12.186 1.993 148.447 o
13 11 12 58.922 60.507 3.231 41.366 o
13 11 13 9.949 9.311 2.137 166.677 o
13 11 14 253.755 251.848 8.082 8.397 o
13 11 15 6.440 9.888 2.366 162.864 o
13 11 16 71.312 77.298 3.587 33.523 o
13 11 17 7.502 8.370 1.832 218.063 o
13 11 18 28.538 27.298 3.087 67.972 o
13 11 19 11.267 9.523 1.950 174.904 o
13 11 20 57.438 55.724 3.876 37.403 o
13 11 21 40.128 34.786 2.892 59.724 o
13 13 1 37.245 36.228 4.257 42.828 o
13 13 2 159.366 149.754 5.987 14.304 o
13 13 3 31.701 32.217 3.443 57.360 o
13 13 4 58.830 58.116 3.604 38.813 o
13 13 5 12.530 10.863 3.019 101.099 o
13 13 6 15.801 8.107 2.815 106.479 o
13 13 7 0.044 -2.553 6.352 34.502 o
13 13 8 3.390 4.172 3.358 109.665 o
13 13 9 28.744 33.743 3.511 57.597 o
13 13 10 15.976 15.409 3.197 85.085 o
13 13 11 0.123 -0.695 5.894 40.046 o
13 13 12 24.317 18.869 3.994 56.338 o
13 13 13 4.269 8.099 2.934 129.336 o
13 13 14 21.146 20.412 2.985 81.675 o
13 13 15 18.072 11.431 2.544 110.125 o
13 13 16 9.818 11.559 3.451 87.257 o
13 15 1 27.655 24.237 2.544 82.879 o
13 15 2 0.269 -1.238 5.326 48.972 o
13 15 3 20.303 18.470 2.680 93.784 o
13 15 4 26.003 15.706 2.968 79.123 o
13 15 5 12.461 10.015 3.392 86.823 o
13 15 6 2.889 -1.136 5.419 46.238 o
14 0 0 15960.700 16121.900 381.835 0.009 o
14 0 2 835.825 814.093 21.650 1.711 o
14 0 4 1613.030 1558.250 36.542 0.683 o
14 0 6 482.431 497.591 12.212 4.019 o
14 0 8 7245.970 7093.760 161.185 0.046 o
14 0 10 581.926 585.718 14.552 3.096 o
14 0 12 6253.850 6167.330 142.783 0.058 o
14 0 14 183.770 197.456 5.936 12.703 o
14 0 16 771.539 780.766 18.801 2.064 o
14 0 18 399.245 416.231 11.118 4.861 o
14 0 20 57.998 54.172 3.706 38.802 o
14 0 22 218.569 215.578 7.327 9.959 o
14 0 24 83.957 82.785 3.901 29.053 o
14 0 26 12.173 16.647 4.885 47.723 o
14 0 28 81.859 72.278 6.157 20.273 o
14 0 30 22.554 25.746 5.758 32.876 o
14 2 0 5428.480 5281.930 118.004 0.082 o
14 2 1 275.194 275.271 6.835 8.914 o
14 2 2 0.828 1.399 0.687 1604.780 o
14 2 3 11.047 12.559 0.712 278.438 o
14 2 4 920.873 906.173 20.845 1.701 o
14 2 5 427.634 427.518 10.015 5.108 o
14 2 6 7724.770 7598.760 170.887 0.041 o
14 2 7 1569.710 1561.510 35.482 0.714 o
14 2 8 248.755 254.537 6.360 9.948 o
14 2 9 1394.450 1373.080 31.767 0.864 o
14 2 10 0.538 1.603 0.704 1652.770 o
14 2 11 839.655 823.405 19.267 1.938 o
14 2 12 5.326 5.131 0.814 514.169 o
14 2 13 232.563 235.515 6.148 10.680 o
14 2 14 694.035 690.467 17.368 2.372 o
14 2 15 56.002 50.806 1.772 57.231 o
14 2 16 21.492 20.124 1.450 135.284 o
14 2 17 19.790 18.682 1.620 136.732 o
14 2 18 0.004 2.112 1.493 556.449 o
14 2 19 539.438 563.687 13.552 3.426 o
14 2 20 220.758 219.742 6.386 10.873 o
14 2 21 0.293 -0.653 5.843 40.694 o
14 2 22 7.875 5.207 1.416 294.874 o
14 2 23 83.793 90.027 3.460 30.543 o
14 2 24 10.371 8.828 1.586 219.328 o
14 2 25 133.468 136.075 5.190 17.461 o
14 2 26 0.004 3.307 2.112 284.836 o
14 2 27 38.328 38.017 2.799 61.244 o
14 2 28 167.535 162.033 6.318 13.233 o
14 2 29 72.833 64.849 4.198 30.904 o
14 2 30 20.001 17.970 2.832 89.573 o
14 4 0 32.278 30.343 2.332 78.379 o
14 4 1 972.874 948.167 21.896 1.573 o
14 4 2 716.885 708.301 16.596 2.443 o
14 4 3 223.118 219.895 5.495 11.787 o
14 4 4 650.045 638.025 14.764 2.883 o
14 4 5 440.002 435.880 10.371 4.895 o
14 4 6 416.794 406.996 9.761 5.321 o
14 4 7 98.485 97.583 2.815 30.006 o
14 4 8 583.080 555.690 13.136 3.425 o
14 4 9 198.066 181.038 4.927 13.886 o
14 4 10 26.612 22.193 1.069 127.368 o
14 4 11 13.561 10.617 1.102 227.913 o
14 4 12 0.010 -0.712 4.791 60.644 o
14 4 13 571.784 551.297 13.679 3.337 o
14 4 14 121.763 120.836 3.740 22.576 o
14 4 15 5.015 2.476 1.085 497.468 o
14 4 16 291.343 290.951 7.463 8.110 o
14 4 17 0.329 -0.339 6.063 37.784 o
14 4 18 150.638 144.055 4.333 18.036 o
14 4 19 6.700 8.294 1.518 272.158 o
14 4 20 539.196 559.523 14.086 3.311 o
14 4 21 213.908 218.656 7.276 10.073 o
14 4 22 675.061 690.934 19.428 2.118 o
14 4 23 34.876 37.203 3.545 52.617 o
14 4 24 24.765 28.579 2.832 76.660 o
14 4 25 73.075 71.548 3.901 31.941 o
14 4 26 35.985 34.074 4.384 42.192 o
14 4 27 0.364 7.115 3.163 126.329 o
14 4 28 31.224 30.911 3.358 59.495 o
14 4 29 1.415 -0.772 6.131 36.681 o
14 6 0 373.345 353.493 9.693 5.779 o
14 6 1 0.099 0.568 0.840 1731.850 o
14 6 2 816.833 775.889 18.699 2.038 o
14 6 3 946.043 891.264 21.337 1.649 o
14 6 4 661.849 639.797 15.231 2.781 o
14 6 5 1359.990 1329.610 30.767 0.909 o
14 6 6 45.551 45.225 1.696 67.576 o
14 6 7 206.058 199.398 5.156 12.991 o
14 6 8 36.649 36.211 1.408 85.889 o
14 6 9 879.098 865.840 20.378 1.784 o
14 6 10 68.100 68.029 2.273 43.820 o
14 6 11 247.317 252.391 6.666 9.719 o
14 6 12 34.263 33.837 1.671 86.540 o
14 6 13 30.251 27.544 1.679 97.689 o
14 6 14 4.356 3.282 1.357 410.107 o
14 6 15 365.502 372.769 9.634 5.794 o
14 6 16 116.323 116.062 3.663 23.583 o
14 6 17 52.441 52.001 2.247 54.681 o
14 6 18 93.756 91.146 3.316 29.388 o
14 6 19 2.035 1.467 1.459 489.434 o
14 6 20 4.675 1.560 1.637 340.234 o
14 6 21 9.113 8.073 1.950 193.021 o
14 6 22 26.937 29.902 3.545 59.393 o
14 6 23 100.756 101.280 4.545 23.120 o
14 6 24 0.424 2.290 2.629 190.277 o
14 6 25 0.050 0.305 2.256 270.837 o
14 6 26 70.685 63.390 3.842 33.602 o
14 6 27 17.418 19.004 3.155 82.209 o
14 8 0 21.215 20.590 1.976 115.241 o
14 8 1 13.354 15.315 1.357 190.967 o
14 8 2 5.594 5.037 1.102 419.631 o
14 8 3 215.918 207.530 5.622 12.009 o
14 8 4 9.324 8.989 1.425 248.084 o
14 8 5 300.449 292.104 7.793 7.763 o
14 8 6 111.591 111.847 3.341 25.326 o
14 8 7 2.794 0.382 1.052 740.920 o
14 8 8 221.538 226.331 6.013 11.182 o
14 8 9 296.995 300.144 7.955 7.648 o
14 8 10 1.654 2.315 1.450 491.767 o
14 8 11 83.131 85.414 3.494 30.912 o
14 8 12 309.761 312.720 8.667 6.994 o
14 8 13 31.860 36.236 2.442 73.477 o
14 8 14 413.174 407.759 11.016 4.854 o
14 8 15 110.704 111.550 4.079 23.137 o
14 8 16 433.369 424.542 11.542 4.541 o
14 8 17 3.277 5.656 1.543 351.223 o
14 8 18 353.371 350.576 10.651 5.470 o
14 8 19 21.900 18.351 2.654 92.145 o
14 8 20 15.967 13.382 2.281 125.648 o
14 8 21 0.123 -4.596 6.258 35.519 o
14 8 22 28.171 25.170 3.155 67.804 o
14 8 23 0.995 -1.840 5.622 43.689 o
14 8 24 1.305 -1.722 8.684 18.382 o
14 8 25 11.076 4.206 1.950 192.813 o
14 10 0 640.416 696.225 18.521 2.269 o
14 10 1 1.962 5.444 1.730 330.986 o
14 10 2 86.159 93.894 3.850 28.089 o
14 10 3 19.756 13.009 1.772 139.868 o
14 10 4 21.874 17.003 1.925 120.148 o
14 10 5 45.868 47.685 2.578 56.194 o
14 10 6 266.573 267.944 7.259 8.766 o
14 10 7 2.361 2.349 1.459 457.461 o
14 10 8 104.870 106.445 3.867 24.739 o
14 10 9 80.215 86.321 3.714 30.279 o
14 10 10 118.672 119.852 4.444 20.942 o
14 10 11 105.636 104.791 4.011 24.257 o
14 10 12 49.900 45.455 2.663 53.585 o
14 10 13 5.769 3.714 1.628 300.877 o
14 10 14 114.606 109.981 4.215 22.412 o
14 10 15 9.050 8.811 1.747 212.882 o
14 10 16 115.992 114.187 5.215 19.209 o
14 10 17 17.486 13.458 1.832 144.475 o
14 10 18 32.748 35.482 2.510 71.702 o
14 10 19 23.665 24.143 2.349 94.109 o
14 10 20 6.768 4.427 2.366 175.669 o
14 10 21 2.068 0.755 1.942 316.092 o
14 10 22 70.314 64.976 3.587 35.110 o
14 12 0 145.868 142.478 7.547 12.223 o
14 12 1 25.623 22.176 1.976 103.637 o
14 12 2 157.212 156.301 5.385 15.335 o
14 12 3 40.651 39.866 2.782 59.283 o
14 12 4 12.640 10.100 1.917 168.552 o
14 12 5 166.213 169.284 6.928 12.222 o
14 12 6 286.688 295.709 8.769 7.242 o
14 12 7 43.337 44.674 3.053 52.744 o
14 12 8 20.645 26.637 3.333 69.886 o
14 12 9 69.159 64.306 5.156 26.279 o
14 12 10 0.045 3.435 2.807 167.038 o
14 12 11 12.068 10.940 2.739 115.539 o
14 12 12 0.233 1.908 2.476 216.231 o
14 12 13 8.286 7.700 2.485 149.391 o
14 12 14 1.632 3.460 2.756 164.440 o
14 12 15 28.455 29.978 3.519 58.827 o
14 12 16 130.051 128.791 5.436 17.300 o
14 12 17 14.677 15.587 3.239 85.301 o
14 12 18 205.167 188.789 8.786 8.918 o
14 14 0 161.783 169.581 7.429 11.606 o
14 14 1 50.107 50.992 3.070 47.855 o
14 14 2 173.114 169.403 5.843 13.662 o
14 14 3 0.791 5.487 1.950 294.975 o
14 14 4 45.847 43.165 3.019 52.245 o
14 14 5 66.773 65.163 4.859 28.130 o
14 14 6 15.413 11.737 2.943 98.197 o
14 14 7 6.518 10.007 2.341 164.486 o
14 14 8 5.106 6.046 2.264 192.484 o
14 14 9 4.844 5.716 1.959 238.679 o
14 14 10 34.660 30.470 3.952 48.718 o
14 14 11 0.278 6.750 2.977 141.980 o
14 14 12 38.373 41.206 3.918 45.383 o
15 1 1 12.626 10.991 0.823 258.985 o
15 1 2 543.672 523.481 12.271 3.775 o
15 1 3 1529.540 1553.760 35.532 0.718 o
15 1 4 229.394 226.026 5.648 11.381 o
15 1 5 781.165 793.198 18.674 2.065 o
15 1 6 343.274 325.619 7.802 7.112 o
15 1 7 379.182 397.269 9.744 5.579 o
15 1 8 3543.140 3478.140 78.316 0.176 o
15 1 9 93.410 96.319 2.815 31.010 o
15 1 10 1205.850 1180.140 27.052 1.118 o
15 1 11 995.527 1001.750 23.228 1.450 o
15 1 12 71.562 68.088 2.374 41.986 o
15 1 13 7.241 5.148 1.009 390.827 o
15 1 14 720.222 696.056 17.105 2.375 o
15 1 15 185.283 193.572 5.071 13.928 o
15 1 16 245.911 248.702 6.360 10.060 o
15 1 17 424.681 429.757 10.431 4.963 o
15 1 18 13.383 10.312 1.382 207.236 o
15 1 19 17.132 17.274 1.654 147.801 o
15 1 20 37.833 35.855 2.129 73.195 o
15 1 21 44.738 47.727 2.722 55.138 o
15 1 22 44.470 46.057 2.544 57.951 o
15 1 23 0.702 -0.873 5.224 50.685 o
15 1 24 31.441 29.834 2.001 86.767 o
15 1 25 26.076 21.370 2.146 98.421 o
15 1 26 48.573 51.035 3.926 40.135 o
15 1 27 64.509 63.509 3.265 38.963 o
15 1 28 69.886 70.717 3.621 34.344 o
15 1 29 42.907 43.012 3.663 46.150 o
15 1 30 0.000 -1.459 9.294 16.118 o
15 3 1 1108.770 1103.420 25.025 1.269 o
15 3 2 333.513 324.126 7.768 7.238 o
15 3 3 310.221 310.761 7.463 7.756 o
15 3 4 2211.890 2177.510 48.974 0.408 o
15 3 5 214.655 204.638 5.071 12.736 o
15 3 6 1783.510 1760.430 39.730 0.587 o
15 3 7 109.170 98.041 2.748 28.472 o
15 3 8 0.540 -0.229 4.071 83.329 o
15 3 9 135.382 136.906 3.740 20.655 o
15 3 10 21.117 25.424 1.204 136.091 o
15 3 11 477.614 470.064 11.203 4.383 o
15 3 12 3.681 10.100 1.145 389.617 o
15 3 13 164.102 166.392 4.469 16.391 o
15 3 14 93.555 91.664 2.943 30.902 o
15 3 15 11.290 14.849 1.136 226.593 o
15 3 16 4.588 3.426 1.891 267.285 o
15 3 17 165.720 163.721 4.503 16.318 o
15 3 18 104.550 110.100 3.418 26.072 o
15 3 19 18.238 18.648 1.611 142.839 o
15 3 20 222.897 231.241 6.267 10.821 o
15 3 21 295.332 317.435 8.455 7.245 o
15 3 22 2.478 6.013 1.611 346.578 o
15 3 23 735.354 748.133 20.141 1.957 o
15 3 24 278.668 287.406 9.150 7.111 o
15 3 25 1.285 7.293 3.282 115.561 o
15 3 26 92.829 92.130 4.707 23.833 o
15 3 27 65.371 66.681 3.901 34.014 o
15 3 28 3.569 8.811 2.307 188.475 o
15 3 29 4.449 4.003 2.841 142.917 o
15 5 1 3.291 2.849 0.916 675.651 o
15 5 2 293.508 286.389 7.073 8.389 o
15 5 3 99.806 100.755 2.960 29.007 o
15 5 4 969.285 927.458 21.481 1.613 o
15 5 5 2741.250 2644.230 60.024 0.284 o
15 5 6 451.602 429.782 10.448 4.828 o
15 5 7 686.280 656.919 15.570 2.675 o
15 5 8 43.201 45.455 1.560 71.115 o
15 5 9 91.671 84.990 2.527 33.623 o
15 5 10 90.464 87.602 2.629 33.181 o
15 5 11 145.436 140.154 3.952 19.301 o
15 5 12 159.310 156.928 4.240 17.314 o
15 5 13 335.059 332.674 8.294 6.879 o
15 5 14 84.063 84.668 2.680 34.667 o
15 5 15 4.540 8.294 1.230 369.940 o
15 5 16 194.517 199.321 5.538 12.873 o
15 5 17 1316.260 1334.600 31.318 0.897 o
15 5 18 51.194 52.239 2.960 48.216 o
15 5 19 24.236 23.753 1.815 109.907 o
15 5 20 94.631 95.912 3.596 27.753 o
15 5 21 0.071 0.034 1.645 510.125 o
15 5 22 1.434 0.543 1.815 372.770 o
15 5 23 74.511 70.429 3.774 32.497 o
15 5 24 193.894 190.637 6.708 11.492 o
15 5 25 31.476 31.292 3.078 64.114 o
15 5 26 97.551 91.613 4.656 23.552 o
15 5 27 8.680 7.514 2.196 172.995 o
15 5 28 4.677 3.748 2.035 238.409 o
15 7 1 464.498 433.387 12.008 4.251 o
15 7 2 475.641 442.808 11.940 4.215 o
15 7 3 39.336 39.120 2.103 70.562 o
15 7 4 13.189 13.492 1.179 212.251 o
15 7 5 18.730 18.343 1.196 160.599 o
15 7 6 710.824 707.810 16.392 2.480 o
15 7 7 734.066 724.541 16.918 2.368 o
15 7 8 110.615 110.515 3.401 25.341 o
15 7 9 6.992 6.581 1.450 292.001 o
15 7 10 215.207 215.926 7.140 10.219 o
15 7 11 2690.650 2731.140 63.246 0.263 o
15 7 12 326.743 341.994 9.125 6.450 o
15 7 13 350.199 364.221 9.990 5.756 o
15 7 14 12.567 13.738 1.764 170.793 o
15 7 15 16.479 16.130 2.349 117.149 o
15 7 16 148.892 149.254 4.791 17.062 o
15 7 17 68.750 62.245 2.824 40.956 o
15 7 18 90.690 94.318 4.037 26.628 o
15 7 19 72.731 76.416 4.062 30.653 o
15 7 20 11.261 5.631 2.162 167.228 o
15 7 21 41.433 41.571 3.044 54.721 o
15 7 22 48.138 45.404 2.951 51.311 o
15 7 23 64.264 61.533 3.570 37.130 o
15 7 24 50.040 55.767 5.071 30.272 o
15 7 25 24.234 23.881 4.130 52.647 o
15 7 26 2.462 2.799 2.078 261.861 o
15 9 1 0.004 0.119 1.425 680.450 o
15 9 2 103.965 104.749 4.037 24.359 o
15 9 3 225.330 255.003 6.979 9.808 o
15 9 4 819.466 852.908 21.964 1.681 o
15 9 5 128.660 128.163 4.037 20.851 o
15 9 6 23.386 52.663 2.892 65.433 o
15 9 7 6.910 4.300 1.425 318.033 o
15 9 8 39.449 41.655 2.459 64.111 o
15 9 9 22.307 35.685 2.290 88.867 o
15 9 10 636.959 647.057 16.240 2.646 o
15 9 11 3.340 2.756 1.577 375.239 o
15 9 12 115.314 124.330 4.486 20.915 o
15 9 13 0.001 -1.264 5.758 41.994 o
15 9 14 4.826 2.112 1.594 342.435 o
15 9 15 55.807 55.699 2.849 46.574 o
15 9 16 115.492 114.187 4.257 22.005 o
15 9 17 102.945 109.286 4.215 23.616 o
15 9 18 372.176 364.552 10.320 5.466 o
15 9 19 33.432 40.205 2.909 62.236 o
15 9 20 39.647 40.417 3.697 47.633 o
15 9 21 0.279 7.030 2.095 259.258 o
15 9 22 52.015 50.458 3.172 46.167 o
15 9 23 0.529 -0.178 5.699 42.694 o
15 9 24 4.016 3.570 2.154 226.650 o
15 11 1 2.612 3.842 1.603 371.940 o
15 11 2 374.284 381.555 10.253 5.434 o
15 11 3 148.126 158.624 5.114 16.221 o
15 11 4 251.557 274.559 9.277 7.365 o
15 11 5 12.314 10.761 1.772 180.122 o
15 11 6 145.484 153.841 6.827 13.266 o
15 11 7 166.415 165.807 5.665 14.266 o
15 11 8 16.800 24.160 2.612 97.255 o
15 11 9 188.593 201.628 7.734 10.236 o
15 11 10 52.718 51.832 3.189 45.457 o
15 11 11 65.104 58.497 3.172 40.201 o
15 11 12 68.421 70.056 3.477 35.658 o
15 11 13 2.077 2.290 1.866 322.645 o
15 11 14 4.318 1.934 2.264 214.328 o
15 11 15 8.879 5.817 1.866 213.008 o
15 11 16 0.410 3.782 2.129 271.575 o
15 11 17 3.366 6.420 1.832 275.190 o
15 11 18 14.269 12.110 2.027 148.452 o
15 11 19 111.525 105.665 5.495 19.027 o
15 11 20 69.120 61.330 3.791 34.492 o
15 13 1 18.576 19.259 2.502 102.550 o
15 13 2 215.326 231.945 7.268 9.926 o
15 13 3 46.014 49.398 3.214 48.474 o
15 13 4 140.569 143.487 6.191 14.813 o
15 13 5 8.460 13.696 2.519 135.011 o
15 13 6 51.571 51.365 3.409 43.889 o
15 13 7 2.783 2.960 2.493 190.195 o
15 13 8 7.198 7.938 4.350 63.809 o
15 13 9 45.291 46.811 4.444 37.018 o
15 13 10 138.217 135.736 6.114 15.233 o
15 13 11 18.439 17.241 2.943 88.797 o
15 13 12 0.543 4.537 2.476 202.957 o
15 13 13 90.877 88.772 4.851 23.662 o
15 13 14 120.217 111.236 5.020 19.551 o
15 13 15 7.129 2.502 2.519 163.508 o
15 15 1 6.585 7.047 1.679 255.967 o
15 15 2 0.401 3.740 2.078 283.860 o
15 15 3 1.167 0.305 1.764 403.207 o
15 15 4 61.531 58.353 3.757 36.899 o
15 15 5 31.163 35.914 2.968 64.549 o
16 0 0 28.254 66.409 5.614 29.316 o
16 0 2 9.874 10.821 0.975 283.334 o
16 0 4 144.232 145.090 4.410 18.248 o
16 0 6 64.971 67.444 2.799 41.508 o
16 0 8 5.597 7.632 0.857 438.731 o
16 0 10 6382.710 6264.160 143.428 0.057 o
16 0 12 2624.010 2593.410 60.210 0.286 o
16 0 14 513.183 504.884 15.248 3.168 o
16 0 16 8.359 10.473 1.535 236.753 o
16 0 18 101.204 102.815 5.410 20.134 o
16 0 20 750.264 783.581 20.717 1.870 o
16 0 22 140.669 140.129 5.614 16.047 o
16 0 24 436.466 440.154 14.467 3.609 o
16 0 26 3.109 1.764 5.343 47.075 o
16 0 28 6.733 0.645 4.681 58.647 o
16 0 30 27.544 27.544 4.961 39.399 o
16 2 0 183.954 183.819 5.198 13.977 o
16 2 1 167.642 160.049 4.088 17.026 o
16 2 2 636.202 632.029 14.586 2.944 o
16 2 3 627.483 647.057 15.053 2.863 o
16 2 4 3041.830 2961.560 67.461 0.231 o
16 2 5 1395.170 1350.180 30.673 0.904 o
16 2 6 37.760 37.839 1.374 83.783 o
16 2 7 6.618 5.741 0.577 498.685 o
16 2 8 959.441 955.944 21.989 1.571 o
16 2 9 2.562 2.629 0.704 928.330 o
16 2 10 72.791 70.073 2.341 41.458 o
16 2 11 5.581 4.545 0.806 518.660 o
16 2 12 0.764 0.857 0.721 1680.550 o
16 2 13 5.261 5.207 0.984 463.189 o
16 2 14 112.847 115.129 3.375 24.877 o
16 2 15 84.599 82.073 2.748 34.523 o
16 2 16 1604.530 1608.710 36.703 0.677 o
16 2 17 347.509 361.228 8.887 6.331 o
16 2 18 1582.850 1626.210 37.856 0.651 o
16 2 19 363.056 367.910 9.303 5.984 o
16 2 20 1.336 -0.653 7.090 27.513 o
16 2 21 121.557 123.872 4.003 21.736 o
16 2 22 4.952 2.714 1.374 395.286 o
16 2 23 11.833 9.032 1.611 203.693 o
16 2 24 2.182 -0.475 6.716 30.484 o
16 2 25 5.060 3.748 2.230 205.620 o
16 2 26 0.048 4.274 2.383 222.969 o
16 2 27 182.417 178.053 6.292 12.543 o
16 2 28 19.139 23.465 3.138 77.973 o
16 2 29 2.681 5.377 2.476 185.076 o
16 4 0 786.561 748.193 17.834 2.180 o
16 4 1 462.901 460.337 10.838 4.578 o
16 4 2 766.126 744.343 17.300 2.270 o
16 4 3 488.076 490.145 11.525 4.210 o
16 4 4 1849.920 1808.050 41.011 0.555 o
16 4 5 133.780 139.934 3.782 20.565 o
16 4 6 92.863 83.183 2.527 33.561 o
16 4 7 1.640 1.628 0.619 1366.160 o
16 4 8 149.025 135.431 3.774 19.587 o
16 4 9 428.561 402.154 9.854 5.233 o
16 4 10 1151.410 1102.640 25.356 1.235 o
16 4 11 0.325 -0.628 3.952 88.679 o
16 4 12 0.002 0.220 0.687 2779.470 o
16 4 13 224.090 221.455 5.707 11.509 o
16 4 14 164.157 160.210 4.308 16.831 o
16 4 15 33.619 30.724 1.476 93.432 o
16 4 16 41.466 37.814 1.815 73.327 o
16 4 17 11.212 5.733 1.306 259.973 o
16 4 18 5.948 2.603 1.281 395.716 o
16 4 19 12.749 10.490 1.408 209.435 o
16 4 20 117.339 120.649 4.011 22.248 o
16 4 21 419.446 432.852 11.694 4.528 o
16 4 22 126.511 124.788 4.545 19.854 o
16 4 23 24.658 26.679 2.417 88.647 o
16 4 24 198.379 201.212 6.920 10.992 o
16 4 25 257.910 257.971 9.634 7.131 o
16 4 26 43.288 43.105 3.604 46.645 o
16 4 27 0.788 4.274 3.723 95.253 o
16 4 28 28.283 28.782 3.833 54.020 o
16 4 29 3.209 0.823 2.341 217.005 o
16 6 0 2.472 3.502 1.450 435.474 o
16 6 1 430.750 419.521 10.550 4.915 o
16 6 2 612.995 575.016 14.289 3.098 o
16 6 3 251.734 241.299 6.649 9.755 o
16 6 4 79.403 74.644 2.722 36.784 o
16 6 5 268.822 250.475 6.462 9.527 o
16 6 6 582.910 559.743 13.145 3.418 o
16 6 7 136.169 131.979 3.943 20.318 o
16 6 8 175.911 170.158 4.342 15.917 o
16 6 9 247.879 243.885 6.275 10.147 o
16 6 10 185.241 177.535 4.868 14.535 o
16 6 11 245.843 239.272 6.615 9.916 o
16 6 12 0.669 -0.924 3.604 105.778 o
16 6 13 356.465 361.100 9.430 5.993 o
16 6 14 674.028 686.278 16.384 2.544 o
16 6 15 765.138 761.269 18.046 2.169 o
16 6 16 326.563 314.577 8.116 7.152 o
16 6 17 3.786 2.061 1.433 421.666 o
16 6 18 9.802 9.159 1.645 216.361 o
16 6 19 58.441 59.930 2.866 44.577 o
16 6 20 16.560 14.493 1.815 147.037 o
16 6 21 17.067 18.589 2.171 120.521 o
16 6 22 0.976 -1.416 5.987 38.572 o
16 6 23 8.965 9.829 2.391 149.432 o
16 6 24 11.864 9.473 2.425 136.678 o
16 6 25 1.161 1.297 2.171 268.690 o
16 6 26 6.734 8.362 2.154 186.415 o
16 6 27 4.525 3.731 1.917 261.258 o
16 8 0 127.586 123.863 5.054 18.521 o
16 8 1 214.084 213.695 6.487 10.985 o
16 8 2 13.041 11.169 1.543 193.047 o
16 8 3 42.542 38.551 1.942 70.169 o
16 8 4 55.690 51.340 2.536 50.439 o
16 8 5 149.888 141.443 4.121 18.599 o
16 8 6 518.156 504.986 12.551 3.805 o
16 8 7 1190.760 1204.720 28.842 1.036 o
16 8 8 997.488 1025.740 25.594 1.289 o
16 8 9 225.165 212.067 5.987 11.295 o
16 8 10 101.893 101.984 3.647 26.147 o
16 8 11 150.586 158.641 5.190 15.953 o
16 8 12 9.568 27.044 2.417 117.686 o
16 8 13 0.855 -1.136 4.673 63.131 o
16 8 14 40.815 38.382 2.561 62.838 o
16 8 15 130.342 133.802 4.740 18.778 o
16 8 16 42.420 65.468 3.892 40.120 o
16 8 17 142.603 146.718 4.961 17.136 o
16 8 18 1.396 3.553 1.976 294.606 o
16 8 19 16.546 17.631 2.179 122.893 o
16 8 20 21.275 23.906 2.705 87.335 o
16 8 21 41.970 43.156 3.087 53.446 o
16 8 22 1.443 0.280 2.247 254.987 o
16 8 23 27.810 28.570 3.256 64.653 o
16 8 24 13.981 16.689 2.671 107.709 o
16 8 25 6.179 1.891 2.849 139.718 o
16 10 0 1794.380 1888.520 47.015 0.459 o
16 10 1 245.472 286.711 8.726 7.773 o
16 10 2 236.772 248.066 7.191 9.464 o
16 10 3 21.883 21.040 3.112 76.942 o
16 10 4 17.875 19.759 2.044 122.366 o
16 10 5 161.606 164.052 5.148 15.386 o
16 10 6 3.825 0.958 2.307 216.341 o
16 10 7 54.157 57.157 2.866 46.800 o
16 10 8 147.952 150.492 4.893 16.876 o
16 10 9 5.785 7.912 1.781 244.423 o
16 10 10 0.278 0.348 2.493 219.851 o
16 10 11 55.541 49.847 2.866 47.753 o
16 10 12 157.166 155.614 5.996 14.260 o
16 10 13 8.348 7.344 2.290 166.572 o
16 10 14 4.530 2.315 2.205 219.776 o
16 10 15 6.398 6.462 2.205 189.246 o
16 10 16 33.020 30.792 2.358 76.774 o
16 10 17 6.531 4.902 1.679 270.496 o
16 10 18 49.372 48.321 2.815 51.461 o
16 10 19 23.989 22.295 2.391 93.825 o
16 10 20 22.628 22.583 2.620 88.848 o
16 10 21 0.379 1.883 1.950 335.806 o
16 10 22 209.622 182.674 7.692 10.055 o
16 12 0 7.301 11.177 2.459 148.285 o
16 12 1 42.167 50.941 2.731 55.590 o
16 12 2 39.580 41.774 2.570 62.377 o
16 12 3 36.192 33.234 3.206 58.020 o
16 12 4 52.435 54.613 3.036 46.459 o
16 12 5 95.018 110.948 5.945 18.649 o
16 12 6 649.252 664.763 17.266 2.457 o
16 12 7 75.658 82.581 4.130 29.278 o
16 12 8 50.481 48.940 4.249 37.079 o
16 12 9 25.868 27.103 2.926 74.081 o
16 12 10 0.002 -0.857 6.326 34.789 o
16 12 11 2.522 1.009 2.587 186.293 o
16 12 12 0.368 -3.621 6.191 36.241 o
16 12 13 16.371 18.470 2.943 90.988 o
16 12 14 21.710 21.973 2.697 88.355 o
16 12 15 153.948 145.115 5.834 14.895 o
16 12 16 64.282 61.669 3.706 36.156 o
16 12 17 81.337 82.115 4.155 28.302 o
16 12 18 58.212 51.688 3.825 38.138 o
16 14 0 82.470 79.817 5.003 24.445 o
16 14 1 7.305 7.700 2.188 181.326 o
16 14 2 10.711 8.641 1.950 180.778 o
16 14 3 1.423 1.569 2.722 174.435 o
16 14 4 7.093 9.854 2.103 184.684 o
16 14 5 22.344 24.050 2.688 86.224 o
16 14 6 2.929 6.784 2.603 165.439 o
16 14 7 9.677 8.989 2.264 158.204 o
16 14 8 5.824 8.608 2.688 141.329 o
16 14 9 158.829 166.435 8.633 10.082 o
16 14 10 70.532 70.166 4.834 27.359 o
16 14 11 2.268 8.073 2.866 141.357 o
17 1 1 1074.860 1057.510 24.330 1.332 o
17 1 2 211.892 209.396 5.360 12.406 o
17 1 3 2411.810 2374.370 53.647 0.348 o
17 1 4 1091.780 1057.660 24.338 1.325 o
17 1 5 508.270 486.855 11.321 4.203 o
17 1 6 330.989 321.048 7.683 7.330 o
17 1 7 1590.070 1550.570 35.193 0.720 o
17 1 8 221.748 224.991 5.605 11.635 o
17 1 9 5079.870 4952.780 112.016 0.091 o
17 1 10 952.283 929.324 21.633 1.610 o
17 1 11 896.264 857.012 20.090 1.802 o
17 1 12 392.424 394.292 9.693 5.529 o
17 1 13 2.669 2.561 0.865 785.960 o
17 1 14 733.334 740.832 17.486 2.283 o
17 1 15 1502.460 1511.060 34.354 0.756 o
17 1 16 863.857 898.684 20.777 1.746 o
17 1 17 37.864 38.009 2.188 71.156 o
17 1 18 63.678 61.457 2.527 44.949 o
17 1 19 0.296 -1.018 5.919 39.653 o
17 1 20 314.516 321.964 8.616 6.935 o
17 1 21 14.108 12.483 1.425 190.530 o
17 1 22 81.390 85.032 3.307 32.181 o
17 1 23 10.099 9.693 1.662 209.756 o
17 1 24 24.692 21.888 1.900 108.276 o
17 1 25 51.722 49.474 3.146 46.734 o
17 1 26 1.358 -2.264 6.428 33.413 o
17 1 27 39.856 35.431 3.044 57.458 o
17 1 28 33.365 31.250 3.112 62.121 o
17 1 29 52.827 62.101 4.690 31.770 o
17 3 1 1145.170 1111.620 25.322 1.238 o
17 3 2 6252.560 6134.030 137.992 0.061 o
17 3 3 5071.080 4943.110 111.126 0.092 o
17 3 4 87.020 83.344 2.451 35.168 o
17 3 5 201.488 193.377 4.817 13.682 o
17 3 6 786.081 756.266 17.444 2.224 o
17 3 7 1859.730 1816.780 41.240 0.550 o
17 3 8 889.008 849.159 19.734 1.843 o
17 3 9 85.121 77.298 2.510 36.078 o
17 3 10 440.321 433.361 10.414 4.885 o
17 3 11 271.974 260.040 6.470 9.382 o
17 3 12 241.267 232.191 6.615 10.073 o
17 3 13 69.690 66.732 2.324 43.167 o
17 3 14 268.804 269.352 6.606 9.246 o
17 3 15 24.312 24.127 1.662 114.072 o
17 3 16 5.916 4.206 1.213 392.329 o
17 3 17 37.000 36.050 1.942 77.047 o
17 3 18 55.300 55.919 2.230 52.252 o
17 3 19 133.189 137.407 4.130 19.901 o
17 3 20 248.823 245.319 6.623 9.795 o
17 3 21 56.608 54.978 3.604 39.917 o
17 3 22 155.828 156.920 4.961 16.167 o
17 3 23 310.091 313.882 9.786 6.329 o
17 3 24 77.939 84.176 3.613 31.388 o
17 3 25 236.360 235.973 10.668 6.711 o
17 3 26 11.963 18.580 4.376 56.461 o
17 3 27 34.590 35.092 3.053 60.889 o
17 3 28 8.500 8.099 2.374 156.594 o
17 3 29 10.894 4.656 2.374 153.577 o
17 5 1 51.894 47.464 1.755 61.179 o
17 5 2 892.282 876.466 20.344 1.774 o
17 5 3 752.479 722.447 17.062 2.328 o
17 5 4 5235.470 5085.700 115.451 0.086 o
17 5 5 1076.420 1038.300 24.127 1.348 o
17 5 6 4254.010 4126.340 93.784 0.126 o
17 5 7 3.873 2.637 0.611 810.333 o
17 5 8 75.121 70.794 2.264 41.025 o
17 5 9 0.810 -0.577 2.578 203.083 o
17 5 10 7.518 6.691 0.763 409.686 o
17 5 11 66.234 66.732 2.510 43.173 o
17 5 12 115.467 109.303 3.214 25.393 o
17 5 13 77.339 75.509 2.527 38.252 o
17 5 14 47.376 45.946 1.917 63.370 o
17 5 15 30.487 28.782 1.840 92.559 o
17 5 16 200.917 201.280 5.741 12.384 o
17 5 17 1201.410 1214.090 28.858 1.032 o
17 5 18 223.024 216.613 6.343 10.903 o
17 5 19 117.930 115.968 4.003 22.438 o
17 5 20 121.700 126.111 4.359 20.667 o
17 5 21 120.150 120.208 4.249 21.345 o
17 5 22 3.298 5.292 1.942 262.132 o
17 5 23 0.768 -0.712 6.080 37.459 o
17 5 24 162.686 157.208 5.877 14.221 o
17 5 25 12.809 12.229 2.485 125.645 o
17 5 26 28.926 29.155 3.596 57.471 o
17 5 27 14.071 15.994 2.714 106.381 o
17 5 28 11.262 11.372 3.248 93.170 o
17 7 1 0.142 -0.645 4.486 69.060 o
17 7 2 317.489 321.972 8.362 7.058 o
17 7 3 45.258 40.773 2.858 55.170 o
17 7 4 29.649 27.425 1.603 100.674 o
17 7 5 1.401 1.264 0.865 1092.190 o
17 7 6 0.459 -0.509 3.231 131.874 o
17 7 7 91.247 86.669 2.832 32.263 o
17 7 8 1167.250 1163.360 27.290 1.120 o
17 7 9 800.611 808.539 21.489 1.750 o
17 7 10 803.783 801.373 20.573 1.840 o
17 7 11 1480.360 1482.970 36.584 0.701 o
17 7 12 18.625 22.837 2.383 103.327 o
17 7 13 128.952 121.404 5.131 18.323 o
17 7 14 22.294 18.699 2.239 105.284 o
17 7 15 17.277 18.207 1.823 136.920 o
17 7 16 76.270 75.297 3.248 34.589 o
17 7 17 2.134 -2.459 4.969 55.146 o
17 7 18 13.184 11.058 1.967 159.603 o
17 7 19 44.450 42.045 3.299 49.892 o
17 7 20 43.868 38.272 2.883 56.383 o
17 7 21 5.465 4.766 2.451 173.166 o
17 7 22 28.210 26.671 2.442 83.109 o
17 7 23 147.943 141.443 5.266 16.363 o
17 7 24 7.348 8.022 2.069 192.679 o
17 7 25 15.248 16.011 2.358 120.132 o
17 7 26 71.606 63.382 5.368 24.982 o
17 9 1 43.293 45.997 2.349 61.183 o
17 9 2 245.317 250.771 7.090 9.387 o
17 9 3 781.095 817.477 19.734 1.937 o
17 9 4 401.321 403.392 11.720 4.657 o
17 9 5 366.901 376.942 9.905 5.647 o
17 9 6 2.322 1.162 1.425 500.508 o
17 9 7 0.007 -0.984 4.495 68.919 o
17 9 8 239.957 240.035 6.971 9.685 o
17 9 9 21.518 22.990 1.891 114.643 o
17 9 10 421.624 432.615 11.372 4.632 o
17 9 11 4.866 4.461 1.730 288.160 o
17 9 12 269.957 272.015 9.142 7.283 o
17 9 13 5.084 3.511 1.594 322.733 o
17 9 14 3.116 -2.129 4.961 54.777 o
17 9 15 2.630 -2.620 5.377 47.058 o
17 9 16 8.168 10.100 1.883 199.727 o
17 9 17 77.809 78.384 3.774 31.111 o
17 9 18 121.968 123.787 4.732 19.743 o
17 9 19 192.588 191.536 6.615 11.633 o
17 9 20 5.412 6.903 2.230 191.476 o
17 9 21 11.024 13.204 2.239 145.293 o
17 9 22 45.178 36.499 2.637 59.382 o
17 9 23 20.886 16.520 2.146 114.442 o
17 9 24 9.901 6.080 2.459 148.072 o
17 11 1 25.474 25.907 2.247 92.655 o
17 11 2 7.768 10.287 2.408 152.207 o
17 11 3 817.066 866.086 21.108 1.757 o
17 11 4 138.910 150.186 5.834 15.443 o
17 11 5 3.335 6.682 1.738 292.971 o
17 11 6 22.172 23.601 2.171 102.900 o
17 11 7 194.411 207.352 7.225 10.649 o
17 11 8 368.368 380.232 10.940 5.176 o
17 11 9 0.076 1.035 2.247 267.553 o
17 11 10 58.074 54.155 5.851 24.684 o
17 11 11 4.625 6.131 3.172 115.523 o
17 11 12 3.957 3.265 1.934 268.436 o
17 11 13 34.190 33.862 2.578 69.868 o
17 11 14 5.578 6.225 1.984 224.923 o
17 11 15 10.730 9.820 1.934 178.647 o
17 11 16 1.112 1.467 2.044 299.101 o
17 11 17 7.976 6.835 1.806 223.984 o
17 11 18 18.499 16.537 2.264 115.339 o
17 11 19 224.633 206.309 7.149 10.118 o
17 11 20 71.281 62.585 3.808 33.773 o
17 13 1 24.807 26.085 2.213 94.552 o
17 13 2 32.354 30.605 3.579 55.281 o
17 13 3 12.888 16.799 2.205 134.098 o
17 13 4 265.040 278.154 8.964 7.427 o
17 13 5 2.342 9.464 2.663 156.024 o
17 13 6 94.468 96.523 4.325 24.871 o
17 13 7 14.877 15.960 2.527 113.057 o
17 13 8 36.282 37.135 3.231 56.386 o
17 13 9 78.325 78.451 4.308 28.290 o
17 13 10 198.294 211.134 8.039 9.621 o
17 13 11 93.448 100.254 5.249 21.402 o
17 13 12 39.919 45.666 3.706 46.336 o
17 13 13 149.637 149.627 6.275 14.168 o
17 13 14 144.057 142.995 5.809 15.423 o
17 13 15 7.507 4.325 1.959 219.482 o
17 15 1 10.496 12.729 2.162 153.876 o
17 15 2 10.952 10.778 1.857 181.139 o
17 15 3 43.701 35.176 3.206 53.125 o
18 0 0 720.279 865.883 34.583 0.919 o
18 0 2 1411.760 1384.560 32.217 0.845 o
18 0 4 1275.650 1231.520 28.180 1.041 o
18 0 6 107.625 107.819 3.282 26.268 o
18 0 8 41.819 42.749 1.900 69.482 o
18 0 10 1674.590 1602.140 38.229 0.635 o
18 0 12 1556.290 1547.340 37.788 0.659 o
18 0 14 259.030 252.586 8.446 8.031 o
18 0 16 657.451 664.857 16.265 2.600 o
18 0 18 1.787 15.485 2.612 149.838 o
18 0 20 3.599 2.841 1.798 307.166 o
18 0 22 0.342 -0.924 8.116 21.112 o
18 0 24 33.503 34.006 2.951 63.777 o
18 0 26 16.883 15.833 3.189 83.872 o
18 0 28 15.898 17.156 4.062 60.934 o
18 2 0 7864.020 7852.540 177.069 0.038 o
18 2 1 5.290 7.047 0.670 509.411 o
18 2 2 546.194 532.615 12.390 3.725 o
18 2 3 2695.120 2611.770 58.735 0.295 o
18 2 4 1080.800 1071.670 24.415 1.321 o
18 2 5 5363.820 5217.400 117.291 0.083 o
18 2 6 320.072 318.385 7.649 7.483 o
18 2 7 10.371 9.167 0.687 320.116 o
18 2 8 368.602 351.060 8.480 6.408 o
18 2 9 888.842 881.707 20.514 1.759 o
18 2 10 321.507 297.651 7.522 7.663 o
18 2 11 388.346 374.101 9.227 5.823 o
18 2 12 103.017 96.302 2.943 28.911 o
18 2 13 147.385 149.499 4.054 18.637 o
18 2 14 24.297 22.049 1.306 128.036 o
18 2 15 26.713 26.196 1.526 109.918 o
18 2 16 178.976 178.748 4.783 14.897 o
18 2 17 24.042 24.118 1.747 112.073 o
18 2 18 1053.980 1068.620 24.864 1.305 o
18 2 19 61.442 63.781 2.570 45.044 o
18 2 20 256.429 265.603 7.132 9.044 o
18 2 21 42.008 37.619 2.171 67.841 o
18 2 22 9.326 8.591 1.552 234.405 o
18 2 23 15.164 9.981 1.637 176.112 o
18 2 24 66.378 64.561 3.265 38.290 o
18 2 25 2.860 4.427 1.705 329.920 o
18 2 26 148.627 152.569 7.352 12.314 o
18 2 27 222.094 218.368 7.836 9.354 o
18 2 28 49.560 43.173 4.096 39.461 o
18 2 29 37.764 40.807 3.587 49.750 o
18 4 0 4771.520 4587.700 104.494 0.103 o
18 4 1 1265.320 1229.040 28.121 1.047 o
18 4 2 10468.300 10254.800 232.038 0.023 o
18 4 3 1765.090 1701.570 38.687 0.612 o
18 4 4 1685.720 1656.470 38.009 0.636 o
18 4 5 3.960 2.629 0.704 747.678 o
18 4 6 2877.510 2811.890 63.899 0.255 o
18 4 7 18.564 15.231 0.967 180.191 o
18 4 8 491.779 468.716 11.220 4.327 o
18 4 9 42.409 40.231 1.518 75.018 o
18 4 10 226.174 216.418 5.656 11.576 o
18 4 11 113.554 117.902 3.435 24.459 o
18 4 12 51.137 47.422 2.010 59.216 o
18 4 13 11.313 10.778 0.975 263.590 o
18 4 14 620.789 607.208 14.357 3.038 o
18 4 15 7.204 6.445 1.102 355.370 o
18 4 16 10.616 8.735 1.238 256.991 o
18 4 17 39.178 34.184 2.213 71.316 o
18 4 18 6.306 3.528 1.467 328.089 o
18 4 19 65.428 57.547 2.510 45.152 o
18 4 20 122.715 120.166 4.537 20.345 o
18 4 21 383.895 387.737 10.533 5.243 o
18 4 22 27.684 27.459 2.290 87.038 o
18 4 23 21.887 24.203 2.239 100.643 o
18 4 24 25.048 24.584 2.332 92.008 o
18 4 25 290.107 283.912 10.143 6.400 o
18 4 26 81.169 80.970 5.987 20.603 o
18 4 27 1.867 3.672 2.281 225.906 o
18 4 28 6.084 8.497 2.799 132.480 o
18 6 0 3552.010 3394.450 91.893 0.136 o
18 6 1 12.714 11.720 1.204 222.170 o
18 6 2 251.726 229.918 6.784 9.736 o
18 6 3 356.963 365.307 9.218 6.078 o
18 6 4 66.230 63.238 2.341 44.959 o
18 6 5 376.916 364.535 8.972 6.054 o
18 6 6 8.874 43.801 3.223 75.790 o
18 6 7 6.976 8.786 1.128 329.997 o
18 6 8 3456.060 3364.560 77.196 0.181 o
18 6 9 594.123 606.555 14.900 2.985 o
18 6 10 908.895 902.424 22.464 1.574 o
18 6 11 13.220 11.084 1.569 190.027 o
18 6 12 46.783 49.339 2.103 60.511 o
18 6 13 1731.230 1719.210 39.603 0.595 o
18 6 14 991.840 988.160 23.219 1.455 o
18 6 15 134.346 160.863 5.521 16.040 o
18 6 16 0.264 -1.662 4.181 79.349 o
18 6 17 124.648 128.171 4.274 20.570 o
18 6 18 49.691 59.727 4.003 37.913 o
18 6 19 70.005 65.095 2.900 39.628 o
18 6 20 205.337 198.855 6.233 11.683 o
18 6 21 24.916 26.671 2.298 91.525 o
18 6 22 25.268 22.888 2.332 93.012 o
18 6 23 8.311 6.352 2.383 160.847 o
18 6 24 56.829 51.611 3.256 43.357 o
18 6 25 12.940 9.294 2.239 145.447 o
18 6 26 48.746 47.235 3.129 48.655 o
18 6 27 5.691 6.462 2.120 204.543 o
18 8 0 66.538 64.900 4.054 32.977 o
18 8 1 314.857 313.110 8.921 6.792 o
18 8 2 137.694 139.255 4.316 19.079 o
18 8 3 10.525 8.870 1.348 244.400 o
18 8 4 204.626 209.311 5.945 11.912 o
18 8 5 3.122 2.705 1.255 509.152 o
18 8 6 962.540 976.975 22.973 1.489 o
18 8 7 1761.910 1765.370 42.698 0.533 o
18 8 8 1219.080 1223.060 28.528 1.041 o
18 8 9 10.233 9.456 1.781 197.483 o
18 8 10 62.627 60.795 2.892 42.723 o
18 8 11 202.209 196.006 6.080 11.995 o
18 8 12 381.876 383.692 10.397 5.322 o
18 8 13 14.172 13.645 1.772 162.150 o
18 8 14 32.692 28.146 2.332 79.172 o
18 8 15 489.818 480.995 12.644 3.900 o
18 8 16 28.363 31.080 2.578 77.145 o
18 8 17 45.522 43.385 2.527 58.339 o
18 8 18 1.159 -2.468 5.283 49.352 o
18 8 19 167.275 158.226 5.750 14.238 o
18 8 20 9.694 10.253 2.383 146.239 o
18 8 21 2.756 1.493 2.459 200.177 o
18 8 22 1.102 0.008 2.010 321.853 o
18 8 23 10.168 5.733 1.925 196.523 o
18 8 24 12.591 10.940 2.137 150.512 o
18 8 25 5.477 -0.806 5.266 47.761 o
18 10 0 1534.820 1650.100 44.242 0.525 o
18 10 1 489.411 518.410 13.187 3.702 o
18 10 2 22.284 28.282 2.926 77.285 o
18 10 3 243.178 254.740 7.955 8.632 o
18 10 4 347.513 369.725 10.041 5.731 o
18 10 5 2.933 -0.661 6.208 35.434 o
18 10 6 4.707 1.849 2.095 238.143 o
18 10 7 154.396 157.641 5.241 15.699 o
18 10 8 8.589 6.640 2.154 180.195 o
18 10 9 147.825 144.708 6.123 14.618 o
18 10 10 20.334 19.386 2.637 94.409 o
18 10 11 170.860 166.358 5.792 13.880 o
18 10 12 222.493 224.974 6.996 10.134 o
18 10 13 4.988 2.112 2.383 192.185 o
18 10 14 83.136 89.400 3.748 29.369 o
18 10 15 9.370 5.665 2.629 138.206 o
18 10 16 67.410 69.784 3.621 35.010 o
18 10 17 28.408 28.757 2.205 87.168 o
18 10 18 3.361 3.485 1.815 301.643 o
18 10 19 4.498 3.757 1.891 266.288 o
18 10 20 10.515 6.140 2.799 122.633 o
18 10 21 30.755 27.943 2.553 76.788 o
18 10 22 398.344 359.710 10.846 5.112 o
18 12 0 900.345 991.646 25.941 1.309 o
18 12 1 2.552 8.039 2.358 191.756 o
18 12 2 114.366 122.948 4.842 20.046 o
18 12 3 39.934 56.632 2.883 53.421 o
18 12 4 60.015 63.916 3.596 37.752 o
18 12 5 325.767 330.783 11.355 5.360 o
18 12 6 278.003 305.283 10.270 6.335 o
18 12 7 132.808 138.153 5.360 17.057 o
18 12 8 20.640 19.912 2.748 89.890 o
18 12 9 18.411 20.641 3.324 75.237 o
18 12 10 75.117 80.130 4.393 28.224 o
18 12 11 52.792 51.594 4.249 36.163 o
18 12 12 6.467 6.479 2.570 152.696 o
18 12 13 8.669 5.572 2.790 129.478 o
18 12 14 4.983 3.562 2.205 210.499 o
18 12 15 100.844 103.791 4.851 21.946 o
18 12 16 254.275 251.967 8.624 7.955 o
18 12 17 91.684 85.897 4.698 24.334 o
18 14 0 89.378 96.599 7.564 14.944 o
18 14 1 15.673 18.835 2.205 122.449 o
18 14 2 98.664 92.257 4.011 25.827 o
18 14 3 21.861 22.744 2.324 99.275 o
18 14 4 19.029 21.133 2.951 84.954 o
18 14 5 41.827 44.513 3.172 52.105 o
18 14 6 25.054 27.383 3.324 65.955 o
18 14 7 2.136 5.249 2.578 176.699 o
18 14 8 168.426 172.261 6.996 12.018 o
18 14 9 265.019 277.612 10.405 6.467 o
18 14 10 311.472 341.443 11.957 5.131 o
19 1 1 419.689 412.406 9.778 5.283 o
19 1 2 787.928 772.701 17.715 2.181 o
19 1 3 3.643 3.935 0.543 796.267 o
19 1 4 144.735 143.292 3.680 19.807 o
19 1 5 207.082 202.069 5.046 13.050 o
19 1 6 3.697 3.774 0.653 743.192 o
19 1 7 3323.360 3241.070 73.058 0.199 o
19 1 8 1032.550 1007.300 23.134 1.438 o
19 1 9 1633.890 1593.970 36.381 0.682 o
19 1 10 109.789 103.689 3.104 26.831 o
19 1 11 209.886 211.982 5.572 12.176 o
19 1 12 493.286 474.711 12.271 4.004 o
19 1 13 177.688 174.160 4.961 14.774 o
19 1 14 1061.150 1058.180 24.177 1.347 o
19 1 15 273.970 266.494 6.937 8.921 o
19 1 16 54.464 52.078 2.315 52.918 o
19 1 17 88.683 92.953 3.358 29.902 o
19 1 18 286.763 290.315 8.014 7.784 o
19 1 19 64.582 69.132 2.824 41.186 o
19 1 20 2.279 -0.263 8.777 17.936 o
19 1 21 133.754 135.736 4.342 19.422 o
19 1 22 18.090 18.555 1.755 136.740 o
19 1 23 6.557 4.147 1.535 303.145 o
19 1 24 11.524 9.998 1.747 189.787 o
19 1 25 0.016 -1.713 7.454 25.056 o
19 1 26 14.214 12.559 2.434 123.884 o
19 1 27 6.108 4.444 2.536 162.122 o
19 1 28 0.000 -1.976 8.455 19.478 o
19 1 29 30.939 30.385 3.316 60.597 o
19 3 1 10122.900 9888.990 223.575 0.024 o
19 3 2 7047.250 6935.990 156.419 0.048 o
19 3 3 81.850 80.784 2.603 36.008 o
19 3 4 835.987 804.748 18.512 2.029 o
19 3 5 850.764 829.926 19.064 1.947 o
19 3 6 91.687 87.627 2.612 32.996 o
19 3 7 25.403 26.967 1.272 118.854 o
19 3 8 66.917 61.983 2.018 47.070 o
19 3 9 178.045 168.173 4.512 15.595 o
19 3 10 286.611 269.928 6.937 8.704 o
19 3 11 178.830 176.603 4.724 15.040 o
19 3 12 174.440 168.173 4.605 15.615 o
19 3 13 635.050 628.357 14.535 2.959 o
19 3 14 81.286 82.157 2.485 36.548 o
19 3 15 749.922 759.082 17.758 2.221 o
19 3 16 47.390 48.151 2.018 61.436 o
19 3 17 0.151 -2.697 4.562 66.765 o
19 3 18 329.420 334.684 8.574 6.764 o
19 3 19 30.994 28.952 1.874 90.869 o
19 3 20 214.787 220.268 6.623 10.743 o
19 3 21 262.428 272.065 8.641 7.724 o
19 3 22 112.316 115.595 4.181 22.465 o
19 3 23 489.324 499.134 15.324 3.206 o
19 3 24 289.283 289.569 10.278 6.304 o
19 3 25 27.422 27.917 2.587 79.857 o
19 3 26 11.018 12.924 2.900 107.563 o
19 3 27 0.175 2.544 2.264 253.074 o
19 3 28 35.724 32.369 3.494 54.188 o
19 5 1 380.520 376.679 9.506 5.741 o
19 5 2 1427.800 1386.900 31.903 0.852 o
19 5 3 195.783 190.909 5.317 13.263 o
19 5 4 2998.740 2912.970 66.740 0.236 o
19 5 5 1186.390 1134.200 26.357 1.166 o
19 5 6 1263.830 1230.230 28.519 1.030 o
19 5 7 717.448 702.077 17.045 2.383 o
19 5 8 99.861 98.948 2.875 29.447 o
19 5 9 351.882 329.265 8.073 6.861 o
19 5 10 270.040 261.389 6.555 9.334 o
19 5 11 0.127 -1.738 2.985 155.685 o
19 5 12 653.948 636.354 14.900 2.854 o
19 5 13 34.216 29.503 1.976 83.748 o
19 5 14 61.508 55.979 2.205 49.434 o
19 5 15 141.933 133.870 4.003 19.672 o
19 5 16 12.541 10.965 1.433 206.942 o
19 5 17 763.701 771.972 19.310 2.017 o
19 5 18 33.750 32.827 2.637 69.657 o
19 5 19 33.426 29.961 3.197 61.078 o
19 5 20 51.768 46.235 2.442 54.713 o
19 5 21 18.248 18.682 2.281 112.626 o
19 5 22 24.099 22.778 2.832 80.787 o
19 5 23 0.370 1.170 1.815 393.227 o
19 5 24 14.908 14.662 2.519 114.954 o
19 5 25 5.988 7.497 1.976 216.607 o
19 5 26 4.991 6.301 2.358 181.576 o
19 5 27 94.774 88.933 7.497 15.043 o
19 7 1 206.633 207.106 5.758 12.114 o
19 7 2 122.011 134.472 3.986 21.275 o
19 7 3 1.579 3.044 1.035 743.041 o
19 7 4 218.413 213.288 5.597 11.890 o
19 7 5 475.393 465.637 11.381 4.345 o
19 7 6 0.265 0.441 1.001 1235.200 o
19 7 7 33.899 31.157 1.552 91.227 o
19 7 8 24.295 24.542 1.874 107.061 o
19 7 9 343.792 331.733 9.184 6.322 o
19 7 10 863.904 869.750 23.151 1.551 o
19 7 11 2888.370 2888.510 74.194 0.202 o
19 7 12 27.592 32.870 2.222 85.049 o
19 7 13 151.413 154.172 4.944 16.494 o
19 7 14 468.935 473.007 12.313 4.074 o
19 7 15 543.538 544.122 13.908 3.359 o
19 7 16 3.059 3.460 1.654 350.233 o
19 7 17 12.252 8.463 1.730 191.593 o
19 7 18 3.228 -2.205 5.173 50.455 o
19 7 19 19.963 17.359 2.654 96.171 o
19 7 20 1.130 -4.020 7.471 24.814 o
19 7 21 17.116 12.178 3.095 89.251 o
19 7 22 23.239 18.402 2.391 98.478 o
19 7 23 33.081 32.929 2.824 66.790 o
19 7 24 1.452 1.408 2.120 275.536 o
19 7 25 4.658 3.384 1.993 247.873 o
19 7 26 2.319 -0.212 5.232 49.766 o
19 9 1 81.978 77.535 3.011 34.328 o
19 9 2 347.223 346.150 9.261 6.200 o
19 9 3 566.503 597.820 14.917 3.041 o
19 9 4 1735.680 1855.680 43.462 0.519 o
19 9 5 358.857 390.586 10.312 5.472 o
19 9 6 0.005 -1.043 4.834 59.587 o
19 9 7 6.665 6.063 1.577 278.389 o
19 9 8 401.525 401.560 10.609 5.082 o
19 9 9 27.624 25.475 1.883 99.278 o
19 9 10 0.032 -0.543 4.825 59.779 o
19 9 11 5.758 4.613 1.874 248.516 o
19 9 12 195.929 194.038 6.106 12.166 o
19 9 13 5.921 5.648 2.137 203.749 o
19 9 14 40.423 38.653 2.756 60.202 o
19 9 15 0.379 -0.526 5.198 51.338 o
19 9 16 150.391 154.494 5.478 15.513 o
19 9 17 82.374 80.012 3.545 31.294 o
19 9 18 8.496 10.728 2.146 169.868 o
19 9 19 236.572 226.526 7.904 8.988 o
19 9 20 66.741 69.225 3.994 32.867 o
19 9 21 19.967 16.689 2.315 109.580 o
19 9 22 15.936 11.754 1.840 153.947 o
19 9 23 15.856 7.819 2.095 146.350 o
19 11 1 331.173 354.477 9.871 5.976 o
19 11 2 397.311 451.772 12.856 4.188 o
19 11 3 779.640 832.267 20.395 1.864 o
19 11 4 14.222 15.417 2.773 104.074 o
19 11 5 25.818 28.850 2.332 87.634 o
19 11 6 56.966 55.834 3.053 44.318 o
19 11 7 195.508 199.321 6.691 11.364 o
19 11 8 7.142 6.716 2.341 169.798 o
19 11 9 4.795 4.579 2.502 172.013 o
19 11 10 4.502 5.139 2.502 172.085 o
19 11 11 29.897 29.893 4.545 43.096 o
19 11 12 5.533 3.011 3.223 114.047 o
19 11 13 70.204 69.471 3.494 35.199 o
19 11 14 6.013 7.446 1.959 218.883 o
19 11 15 114.824 119.140 4.724 20.493 o
19 11 16 16.648 19.428 3.418 75.183 o
19 11 17 3.329 4.817 1.976 258.265 o
19 11 18 49.064 39.730 2.968 52.075 o
19 11 19 115.383 101.060 4.545 21.738 o
19 13 1 8.635 11.898 1.874 190.898 o
19 13 2 128.711 143.979 5.080 17.761 o
19 13 3 43.479 51.883 3.214 49.051 o
19 13 4 152.103 150.992 6.114 14.337 o
19 13 5 1.547 3.502 2.451 202.940 o
19 13 6 1.217 1.806 1.857 348.219 o
19 13 7 1.376 5.165 2.705 166.870 o
19 13 8 102.835 114.544 6.123 17.548 o
19 13 9 134.903 138.000 6.750 14.063 o
19 13 10 91.133 100.797 5.334 21.285 o
19 13 11 178.120 189.018 7.115 11.380 o
19 13 12 368.099 371.353 13.204 4.319 o
19 13 13 166.362 171.463 6.564 12.735 o
19 13 14 219.366 215.078 7.488 9.782 o
20 0 0 50.028 161.304 8.735 12.612 o
20 0 2 3565.650 3496.410 79.028 0.173 o
20 0 4 39.819 33.116 1.501 82.362 o
20 0 6 2641.000 2573.920 58.565 0.298 o
20 0 8 142.954 147.388 4.622 17.809 o
20 0 10 3501.370 3348.950 77.154 0.181 o
20 0 12 7736.240 7625.400 187.635 0.035 o
20 0 14 437.013 453.502 11.983 4.323 o
20 0 16 389.674 383.768 10.100 5.403 o
20 0 18 84.420 81.835 3.553 30.716 o
20 0 20 15.940 32.997 2.909 82.485 o
20 0 22 208.339 223.651 7.861 9.520 o
20 0 24 11.229 5.071 2.502 141.684 o
20 0 26 26.176 24.915 3.112 70.617 o
20 0 28 47.101 40.663 8.463 15.616 o
20 2 0 4582.950 4507.940 101.645 0.109 o
20 2 1 57.733 50.305 1.815 55.989 o
20 2 2 68.500 60.465 1.857 47.729 o
20 2 3 2311.730 2253.410 50.907 0.381 o
20 2 4 728.848 706.258 16.799 2.401 o
20 2 5 3810.140 3678.990 83.395 0.157 o
20 2 6 3427.510 3301.110 74.567 0.192 o
20 2 7 301.406 288.984 7.056 8.276 o
20 2 8 635.432 600.381 14.137 3.059 o
20 2 9 55.025 53.621 1.925 55.681 o
20 2 10 540.491 504.418 12.347 3.793 o
20 2 11 45.135 46.209 1.849 65.785 o
20 2 12 102.414 100.441 3.095 28.146 o
20 2 13 513.913 506.003 13.187 3.652 o
20 2 14 104.516 97.685 2.875 28.802 o
20 2 15 72.513 73.431 2.408 40.623 o
20 2 16 126.751 126.552 3.740 21.840 o
20 2 17 6.802 9.439 1.238 308.058 o
20 2 18 451.844 453.731 11.389 4.457 o
20 2 19 166.211 160.846 4.825 15.808 o
20 2 20 23.946 25.661 1.891 106.092 o
20 2 21 23.935 20.887 1.967 108.823 o
20 2 22 10.771 9.379 1.798 192.285 o
20 2 23 4.615 2.298 1.662 327.121 o
20 2 24 148.917 148.397 5.165 16.340 o
20 2 25 13.259 15.706 2.035 144.762 o
20 2 26 48.379 48.312 2.883 51.222 o
20 2 27 183.772 186.126 7.743 10.485 o
20 2 28 286.138 283.175 10.465 6.243 o
20 2 29 1.524 3.019 2.298 229.476 o
20 4 0 2641.820 2612.870 60.100 0.286 o
20 4 1 4675.280 4567.030 103.375 0.105 o
20 4 2 82.972 84.583 3.053 33.148 o
20 4 3 1982.510 1954.020 44.522 0.484 o
20 4 4 416.817 408.980 9.964 5.235 o
20 4 5 827.054 797.981 18.674 2.022 o
20 4 6 9.466 8.523 0.806 330.863 o
20 4 7 178.092 158.989 4.333 16.098 o
20 4 8 1.739 12.661 1.306 366.689 o
20 4 9 2.058 2.493 0.687 1048.320 o
20 4 10 52.151 52.722 1.959 57.372 o
20 4 11 295.909 282.802 7.056 8.392 o
20 4 12 240.401 234.591 6.538 10.140 o
20 4 13 4.915 5.360 0.882 507.002 o
20 4 14 781.857 764.450 17.775 2.184 o
20 4 15 4.288 2.536 1.085 531.816 o
20 4 16 47.271 47.337 2.146 60.390 o
20 4 17 112.984 112.127 3.655 24.182 o
20 4 18 0.124 -1.874 5.131 52.831 o
20 4 19 91.474 90.137 3.299 29.922 o
20 4 20 458.879 468.682 11.940 4.228 o
20 4 21 533.394 545.530 14.035 3.351 o
20 4 22 332.580 331.953 11.084 5.445 o
20 4 23 123.239 129.842 4.740 19.407 o
20 4 24 13.414 15.858 2.188 134.877 o
20 4 25 172.245 164.137 7.310 11.576 o
20 4 26 75.303 75.068 4.825 26.418 o
20 4 27 3.789 3.443 2.866 144.376 o
20 4 28 13.535 12.042 2.425 127.104 o
20 6 0 439.934 432.496 13.797 3.797 o
20 6 1 1063.150 1021.010 25.271 1.286 o
20 6 2 322.640 312.262 8.116 7.203 o
20 6 3 293.011 281.275 7.166 8.364 o
20 6 4 34.879 36.593 1.399 88.259 o
20 6 5 538.038 524.177 12.424 3.752 o
20 6 6 171.292 171.998 4.639 15.617 o
20 6 7 462.638 454.095 10.728 4.629 o
20 6 8 565.634 553.171 13.407 3.409 o
20 6 9 1257.090 1211.300 29.427 0.995 o
20 6 10 7.978 7.064 1.026 344.929 o
20 6 11 154.597 147.608 4.257 17.835 o
20 6 12 20.948 22.066 1.543 130.338 o
20 6 13 1464.920 1459.420 34.744 0.754 o
20 6 14 376.220 374.923 9.549 5.755 o
20 6 15 179.144 181.547 5.275 14.088 o
20 6 16 23.437 22.312 1.713 116.867 o
20 6 17 137.362 135.473 4.919 17.862 o
20 6 18 124.785 119.115 4.181 21.180 o
20 6 19 0.663 -1.136 4.698 62.596 o
20 6 20 37.017 38.424 2.476 67.115 o
20 6 21 0.202 -1.052 5.504 45.887 o
20 6 22 1.392 2.646 1.603 425.494 o
20 6 23 76.493 70.395 3.723 32.395 o
20 6 24 23.652 21.209 2.349 96.624 o
20 6 25 19.940 20.073 3.087 80.447 o
20 6 26 19.764 19.852 3.451 70.975 o
20 8 0 467.887 473.685 17.486 2.809 o
20 8 1 53.302 57.734 2.442 50.904 o
20 8 2 568.631 580.071 14.111 3.219 o
20 8 3 13.827 15.460 1.798 157.799 o
20 8 4 29.594 31.937 2.578 75.341 o
20 8 5 363.656 366.511 9.244 6.013 o
20 8 6 1102.590 1116.540 26.518 1.186 o
20 8 7 381.070 380.842 10.075 5.473 o
20 8 8 1318.630 1320.750 32.090 0.870 o
20 8 9 0.736 -2.095 5.275 49.703 o
20 8 10 39.322 37.271 2.773 61.191 o
20 8 11 6.011 2.391 2.010 235.701 o
20 8 12 0.317 -1.976 5.470 46.411 o
20 8 13 33.740 31.555 2.222 78.216 o
20 8 14 113.415 121.489 4.478 21.219 o
20 8 15 496.166 498.015 13.094 3.736 o
20 8 16 87.180 85.846 3.731 29.081 o
20 8 17 58.795 58.709 3.138 42.454 o
20 8 18 31.964 33.684 2.493 73.688 o
20 8 19 154.496 156.648 5.758 14.769 o
20 8 20 40.120 37.703 2.977 57.561 o
20 8 21 5.702 6.029 2.417 171.882 o
20 8 22 25.172 24.525 2.502 87.146 o
20 8 23 1.490 2.476 2.001 295.471 o
20 8 24 0.141 -1.984 7.853 22.566 o
20 10 0 4951.820 5180.390 140.739 0.062 o
20 10 1 6.897 37.398 4.749 47.694 o
20 10 2 712.953 749.355 19.581 2.039 o
20 10 3 132.917 145.225 4.851 17.989 o
20 10 4 114.681 121.362 4.316 21.581 o
20 10 5 189.525 203.027 6.165 12.143 o
20 10 6 0.703 1.526 2.383 229.819 o
20 10 7 0.003 -2.162 7.675 23.639 o
20 10 8 41.454 40.332 3.112 54.164 o
20 10 9 60.999 65.799 3.647 36.880 o
20 10 10 85.945 84.150 4.071 27.859 o
20 10 11 0.849 0.432 1.984 330.436 o
20 10 12 8.144 8.133 2.358 159.614 o
20 10 13 0.148 0.373 2.196 283.524 o
20 10 14 32.747 32.581 2.400 75.265 o
20 10 15 4.223 3.536 1.730 306.319 o
20 10 16 32.462 29.282 2.290 79.661 o
20 10 17 19.329 18.131 1.993 122.788 o
20 10 18 14.858 15.756 1.967 142.533 o
20 10 19 4.954 0.076 1.637 350.496 o
20 10 20 3.713 3.121 1.857 289.122 o
20 10 21 18.058 17.113 3.112 83.919 o
20 12 0 18.995 19.310 2.943 86.516 o
20 12 1 120.938 127.883 4.579 20.070 o
20 12 2 48.069 53.502 2.875 50.209 o
20 12 3 52.063 55.733 2.875 47.903 o
20 12 4 2.183 10.185 2.179 209.836 o
20 12 5 16.396 15.629 2.052 132.699 o
20 12 6 258.424 255.266 7.768 8.565 o
20 12 7 318.054 327.883 10.668 5.751 o
20 12 8 42.576 54.147 3.689 43.890 o
20 12 9 2.692 5.817 2.451 186.693 o
20 12 10 0.988 -1.917 6.657 31.238 o
20 12 11 90.649 92.393 4.673 24.188 o
20 12 12 0.049 2.408 2.824 167.767 o
20 12 13 0.990 -2.417 5.707 42.413 o
20 12 14 30.855 27.018 2.790 72.118 o
20 12 15 53.225 55.326 3.604 40.901 o
20 12 16 287.860 269.699 9.176 7.091 o
20 12 17 53.456 57.776 3.460 41.682 o
20 14 0 0.009 11.177 2.960 136.374 o
20 14 1 68.943 69.818 3.451 35.722 o
20 14 2 17.622 20.624 2.256 112.862 o
20 14 3 8.787 12.797 2.078 168.685 o
20 14 4 17.522 17.495 2.154 121.545 o
20 14 5 1.272 1.136 2.273 246.782 o
20 14 6 0.104 4.393 2.171 262.257 o
20 14 7 16.011 21.387 4.274 55.260 o
20 14 8 71.825 80.487 4.622 27.528 o
20 14 9 178.918 184.879 7.497 10.913 o
21 1 1 686.183 683.615 15.773 2.623 o
21 1 2 188.878 193.292 4.876 14.071 o
21 1 3 1304.010 1295.140 29.817 0.960 o
21 1 4 795.824 775.270 17.834 2.157 o
21 1 5 1.926 4.138 0.704 909.555 o
21 1 6 3322.290 3181.640 71.803 0.205 o
21 1 7 3226.920 3165.960 71.489 0.208 o
21 1 8 2753.790 2664.200 60.482 0.280 o
21 1 9 380.463 366.723 8.989 6.012 o
21 1 10 135.918 125.661 3.647 21.299 o
21 1 11 333.259 323.668 8.056 7.075 o
21 1 12 25.637 20.862 1.416 122.470 o
21 1 13 338.845 326.789 8.175 6.938 o
21 1 14 522.230 522.718 12.576 3.760 o
21 1 15 1090.350 1103.090 25.933 1.224 o
21 1 16 571.084 585.015 13.984 3.236 o
21 1 17 49.165 52.680 2.256 56.294 o
21 1 18 35.724 34.634 1.942 79.318 o
21 1 19 52.051 52.493 2.502 52.278 o
21 1 20 165.688 167.003 5.131 15.167 o
21 1 21 143.303 150.407 5.156 16.595 o
21 1 22 8.165 5.054 1.637 255.453 o
21 1 23 6.291 2.468 1.772 273.455 o
21 1 24 0.495 -0.348 6.106 37.220 o
21 1 25 9.540 7.183 2.459 147.301 o
21 1 26 62.720 60.923 3.155 40.688 o
21 1 27 86.477 76.713 4.291 27.309 o
21 1 28 43.571 40.324 3.545 47.787 o
21 1 29 38.743 37.517 3.808 47.288 o
21 3 1 3345.550 3297.960 74.347 0.194 o
21 3 2 26.139 25.008 1.153 122.530 o
21 3 3 144.882 146.023 3.867 19.310 o
21 3 4 834.428 815.781 18.903 1.983 o
21 3 5 59.354 56.326 1.900 52.751 o
21 3 6 901.414 888.194 21.099 1.697 o
21 3 7 64.048 66.418 2.179 46.279 o
21 3 8 532.628 500.652 11.872 3.946 o
21 3 9 312.199 313.382 7.759 7.529 o
21 3 10 371.412 352.713 8.921 6.162 o
21 3 11 130.816 128.494 3.587 21.767 o
21 3 12 52.700 50.331 1.755 59.646 o
21 3 13 195.947 193.877 4.944 13.705 o
21 3 14 14.897 11.567 1.145 208.607 o
21 3 15 0.412 -0.602 3.774 97.043 o
21 3 16 40.134 36.966 1.925 73.505 o
21 3 17 2.456 0.458 1.162 680.722 o
21 3 18 6.352 5.258 1.730 261.690 o
21 3 19 27.650 25.356 1.984 96.627 o
21 3 20 138.982 140.833 4.435 18.672 o
21 3 21 466.581 475.983 13.976 3.615 o
21 3 22 86.931 87.788 4.350 26.235 o
21 3 23 216.245 220.929 8.446 8.837 o
21 3 24 350.700 358.700 10.829 5.381 o
21 3 25 1.967 8.319 2.196 217.151 o
21 3 26 184.537 171.184 7.971 10.344 o
21 3 27 6.610 9.252 2.587 144.998 o
21 3 28 0.475 -0.314 7.726 23.281 o
21 5 1 125.517 116.129 3.460 23.194 o
21 5 2 464.674 449.117 11.253 4.459 o
21 5 3 420.596 409.752 10.117 5.153 o
21 5 4 378.217 369.581 9.405 5.826 o
21 5 5 2091.010 2040.490 47.244 0.438 o
21 5 6 3.892 5.275 1.111 475.813 o
21 5 7 825.452 808.293 18.869 1.998 o
21 5 8 145.740 148.406 3.926 19.044 o
21 5 9 441.741 439.229 10.414 4.864 o
21 5 10 721.185 715.264 16.579 2.436 o
21 5 11 24.101 19.352 1.348 131.534 o
21 5 12 0.002 -0.958 3.214 134.782 o
21 5 13 6.444 3.613 0.958 455.525 o
21 5 14 68.108 64.900 2.358 43.841 o
21 5 15 2.857 0.399 1.111 687.196 o
21 5 16 281.520 284.472 7.480 8.269 o
21 5 17 747.214 748.888 18.750 2.107 o
21 5 18 430.545 432.988 11.143 4.672 o
21 5 19 91.550 86.889 3.468 29.454 o
21 5 20 10.338 8.251 1.772 202.036 o
21 5 21 3.734 2.256 1.628 356.013 o
21 5 22 137.982 140.052 5.190 17.091 o
21 5 23 0.191 -0.246 5.639 43.713 o
21 5 24 0.896 -0.509 9.057 16.926 o
21 5 25 21.988 28.935 2.994 75.567 o
21 5 26 42.078 43.233 3.655 46.535 o
21 5 27 85.471 79.766 4.952 24.327 o
21 7 1 299.227 317.393 8.048 7.465 o
21 7 2 1140.860 1138.520 26.247 1.185 o
21 7 3 347.855 345.853 8.616 6.532 o
21 7 4 41.513 41.503 2.103 67.553 o
21 7 5 23.180 23.100 1.476 124.400 o
21 7 6 955.902 952.789 22.066 1.567 o
21 7 7 77.197 120.064 5.953 19.536 o
21 7 8 460.801 461.660 11.711 4.305 o
21 7 9 100.300 104.257 3.409 27.059 o
21 7 10 395.992 387.321 11.067 4.966 o
21 7 11 1465.980 1475.020 34.634 0.756 o
21 7 12 77.469 81.080 3.460 32.570 o
21 7 13 358.003 364.594 10.872 5.304 o
21 7 14 255.627 251.747 7.285 9.038 o
21 7 15 9.008 8.438 1.798 209.018 o
21 7 16 41.191 36.906 2.349 66.232 o
21 7 17 11.079 12.415 2.044 160.786 o
21 7 18 0.707 2.697 2.391 222.727 o
21 7 19 96.958 102.188 4.206 24.699 o
21 7 20 0.002 -3.808 6.191 36.331 o
21 7 21 0.758 6.377 2.349 212.879 o
21 7 22 0.293 -2.934 5.682 43.029 o
21 7 23 43.201 43.199 3.256 50.715 o
21 7 24 4.335 6.615 2.561 163.045 o
21 7 25 0.419 1.993 2.120 286.402 o
21 9 1 5.207 5.334 1.552 312.949 o
21 9 2 9.120 11.152 2.408 144.875 o
21 9 3 373.715 460.286 12.907 4.239 o
21 9 4 3165.500 3280.440 77.654 0.183 o
21 9 5 213.323 239.984 6.903 10.264 o
21 9 6 646.106 695.267 17.724 2.375 o
21 9 7 1.539 -0.661 5.461 46.067 o
21 9 8 58.713 55.224 2.536 48.172 o
21 9 9 0.457 10.176 3.239 116.700 o
21 9 10 117.008 113.161 4.766 20.436 o
21 9 11 2.029 -0.492 6.598 31.605 o
21 9 12 0.915 -1.543 6.759 30.323 o
21 9 13 1.993 -2.171 5.046 53.601 o
21 9 14 5.236 2.637 1.806 280.633 o
21 9 15 13.633 11.872 2.146 143.861 o
21 9 16 2.403 1.823 1.662 384.472 o
21 9 17 62.560 66.028 3.782 35.519 o
21 9 18 75.902 75.975 3.604 32.618 o
21 9 19 148.947 145.183 5.495 15.765 o
21 9 20 3.806 6.733 2.052 229.357 o
21 9 21 21.473 24.042 2.315 99.074 o
21 9 22 3.598 2.620 2.485 186.998 o
21 9 23 13.605 11.253 2.035 152.500 o
21 11 1 0.109 7.581 2.052 266.623 o
21 11 2 979.367 1003.180 24.567 1.365 o
21 11 3 721.699 765.340 20.209 1.954 o
21 11 4 282.385 305.054 8.540 7.390 o
21 11 5 23.127 25.136 2.349 94.178 o
21 11 6 126.261 133.472 4.740 19.067 o
21 11 7 44.239 43.148 2.900 54.547 o
21 11 8 85.943 90.180 4.690 24.778 o
21 11 9 26.208 27.095 2.900 74.322 o
21 11 10 10.906 13.501 3.112 97.606 o
21 11 11 0.148 -1.281 5.987 38.802 o
21 11 12 5.632 6.157 2.179 198.694 o
21 11 13 3.104 3.095 2.035 260.369 o
21 11 14 18.935 13.280 2.883 93.141 o
21 11 15 0.001 1.323 1.908 365.221 o
21 11 16 30.338 27.120 2.697 74.563 o
21 11 17 0.189 -0.466 5.020 55.137 o
21 11 18 24.652 22.227 2.637 85.735 o
21 11 19 172.875 162.407 6.878 12.205 o
21 13 1 0.886 0.085 1.772 411.702 o
21 13 2 22.180 26.857 2.790 81.768 o
21 13 3 49.694 49.457 2.883 50.309 o
21 13 4 74.402 75.237 3.977 30.924 o
21 13 5 6.210 6.793 2.095 202.448 o
21 13 6 92.879 89.654 5.444 21.226 o
21 13 7 0.125 -3.859 5.860 40.510 o
21 13 8 16.053 18.131 2.680 101.646 o
21 13 9 89.362 87.110 4.885 23.778 o
21 13 10 53.901 48.338 3.697 40.968 o
21 13 11 85.754 80.741 4.367 26.784 o
21 13 12 122.621 126.569 5.495 17.653 o
21 13 13 80.979 81.326 5.453 22.652 o
22 0 0 1333.100 1422.950 37.585 0.695 o
22 0 2 53.297 56.589 2.120 54.111 o
22 0 4 1896.550 1890.700 43.139 0.512 o
22 0 6 93.528 86.813 3.418 29.354 o
22 0 8 11.468 11.143 1.357 222.433 o
22 0 10 577.190 567.452 14.730 3.087 o
22 0 12 2646.030 2665.740 60.990 0.279 o
22 0 14 819.289 828.535 19.827 1.894 o
22 0 16 31.259 31.029 3.545 56.336 o
22 0 18 50.955 52.044 3.146 46.523 o
22 0 20 20.558 14.332 3.002 85.917 o
22 0 22 67.421 85.923 4.486 28.473 o
22 0 24 54.714 41.732 4.927 31.687 o
22 0 26 50.178 49.729 4.936 31.728 o
22 0 28 41.953 42.563 8.752 14.966 o
22 2 0 21.928 22.617 1.425 130.657 o
22 2 1 1399.740 1397.560 31.776 0.860 o
22 2 2 399.293 390.408 9.337 5.650 o
22 2 3 153.605 156.648 4.138 17.849 o
22 2 4 1800.950 1723.920 39.289 0.595 o
22 2 5 1686.590 1671.300 38.085 0.633 o
22 2 6 1088.590 1049.290 24.254 1.333 o
22 2 7 1.106 1.119 0.695 1521.370 o
22 2 8 0.344 1.628 0.628 2006.850 o
22 2 9 145.848 141.511 3.867 19.402 o
22 2 10 32.295 30.114 1.654 92.606 o
22 2 11 145.089 139.942 3.994 19.244 o
22 2 12 8.223 7.106 1.043 336.254 o
22 2 13 161.907 155.800 4.096 17.458 o
22 2 14 58.464 56.962 2.035 51.994 o
22 2 15 5.545 4.054 1.204 407.998 o
22 2 16 1.056 2.544 1.136 734.937 o
22 2 17 630.891 633.310 15.222 2.839 o
22 2 18 198.838 201.289 5.784 12.391 o
22 2 19 185.581 190.035 5.724 13.058 o
22 2 20 64.960 62.805 3.146 39.781 o
22 2 21 94.693 85.855 3.604 28.460 o
22 2 22 66.799 64.315 3.112 39.257 o
22 2 23 11.824 7.658 1.950 177.076 o
22 2 24 44.739 46.353 2.892 53.500 o
22 2 25 32.347 33.641 2.646 70.413 o
22 2 26 55.647 55.809 3.197 43.552 o
22 2 27 155.307 159.930 8.574 10.293 o
22 2 28 51.250 48.406 3.723 41.574 o
22 4 0 1304.240 1289.710 30.639 0.928 o
22 4 1 706.371 701.636 16.579 2.463 o
22 4 2 41.899 38.645 1.459 77.166 o
22 4 3 331.833 320.539 8.014 7.129 o
22 4 4 457.411 448.295 10.821 4.633 o
22 4 5 32.655 30.241 1.374 97.380 o
22 4 6 87.312 79.622 2.620 34.775 o
22 4 7 2.922 2.383 0.670 919.208 o
22 4 8 44.782 40.061 1.535 72.484 o
22 4 9 51.163 47.015 1.738 62.021 o
22 4 10 247.628 240.578 5.970 10.472 o
22 4 11 25.716 22.956 1.204 125.365 o
22 4 12 40.745 37.585 1.535 78.079 o
22 4 13 79.523 75.348 2.629 37.153 o
22 4 14 9.608 6.496 1.128 302.348 o
22 4 15 19.763 16.180 1.535 145.290 o
22 4 16 33.287 29.206 2.120 82.215 o
22 4 17 0.129 -1.959 4.554 67.032 o
22 4 18 198.283 196.184 5.639 12.671 o
22 4 19 91.625 91.537 3.401 29.351 o
22 4 20 946.139 961.108 23.660 1.451 o
22 4 21 135.257 132.225 4.367 19.381 o
22 4 22 94.099 97.201 4.003 26.127 o
22 4 23 30.833 35.931 3.350 58.262 o
22 4 24 23.745 25.517 3.392 66.356 o
22 4 25 96.345 96.302 4.274 24.858 o
22 4 26 58.760 57.064 5.360 27.061 o
22 4 27 6.201 6.945 3.307 103.552 o
22 6 0 344.130 336.652 9.142 6.322 o
22 6 1 231.192 225.780 5.962 11.012 o
22 6 2 635.573 614.178 14.620 2.955 o
22 6 3 359.578 363.551 8.718 6.312 o
22 6 4 19.114 19.293 1.052 162.487 o
22 6 5 14.433 13.764 1.247 196.583 o
22 6 6 2.394 2.103 0.924 796.883 o
22 6 7 84.520 77.603 2.815 34.721 o
22 6 8 709.733 690.798 16.732 2.444 o
22 6 9 702.383 690.018 16.113 2.544 o
22 6 10 7.154 8.489 1.314 297.345 o
22 6 11 141.157 137.932 4.376 18.755 o
22 6 12 20.943 18.275 1.543 136.662 o
22 6 13 285.550 289.119 7.607 8.094 o
22 6 14 473.927 465.773 11.635 4.273 o
22 6 15 252.603 244.377 6.733 9.635 o
22 6 16 0.728 1.959 1.297 654.957 o
22 6 17 84.300 86.423 4.028 28.128 o
22 6 18 180.569 180.928 5.699 13.416 o
22 6 19 6.312 2.697 1.637 298.525 o
22 6 20 3.591 1.162 2.086 256.273 o
22 6 21 103.004 102.586 4.104 24.354 o
22 6 22 8.477 7.581 1.688 230.973 o
22 6 23 32.358 33.684 2.875 66.156 o
22 6 24 0.705 2.866 2.663 182.136 o
22 6 25 2.627 4.927 2.451 190.066 o
22 6 26 27.764 30.834 3.307 62.852 o
22 8 0 34.217 35.897 2.722 66.413 o
22 8 1 9.087 7.921 2.129 175.947 o
22 8 2 30.433 30.885 2.247 82.066 o
22 8 3 282.290 283.192 7.446 8.292 o
22 8 4 148.252 144.301 4.350 18.143 o
22 8 5 13.516 11.576 1.730 174.057 o
22 8 6 76.851 78.892 2.960 35.620 o
22 8 7 777.922 796.242 19.734 1.948 o
22 8 8 292.109 291.782 8.073 7.672 o
22 8 9 9.420 6.725 2.010 189.349 o
22 8 10 12.987 8.438 2.010 163.780 o
22 8 11 5.695 0.831 1.560 346.490 o
22 8 12 2.887 -3.384 4.834 57.742 o
22 8 13 89.618 90.655 3.723 28.364 o
22 8 14 584.128 594.682 15.273 2.943 o
22 8 15 396.838 402.289 10.965 4.965 o
22 8 16 291.024 293.572 8.548 7.354 o
22 8 17 160.346 157.785 5.478 14.998 o
22 8 18 3.931 7.217 2.061 224.549 o
22 8 19 96.259 100.237 4.427 24.075 o
22 8 20 0.006 -2.264 5.860 40.547 o
22 8 21 4.635 0.924 1.908 280.620 o
22 8 22 0.199 3.663 2.154 269.526 o
22 8 23 5.450 3.511 2.400 182.555 o
22 8 24 0.281 -1.713 6.589 32.016 o
22 10 0 1228.300 1297.800 37.916 0.705 o
22 10 1 0.059 13.475 3.112 121.629 o
22 10 2 201.504 217.630 6.530 11.187 o
22 10 3 57.924 60.532 3.002 43.545 o
22 10 4 5.726 8.540 1.738 248.043 o
22 10 5 5.507 9.888 2.247 179.440 o
22 10 6 58.227 62.907 3.791 36.911 o
22 10 7 32.647 33.862 2.290 76.828 o
22 10 8 6.408 4.079 1.891 241.484 o
22 10 9 17.928 15.493 2.230 119.664 o
22 10 10 10.851 8.328 3.536 84.908 o
22 10 11 26.183 23.694 2.595 83.838 o
22 10 12 44.472 47.397 3.392 47.625 o
22 10 13 110.836 113.280 5.504 18.792 o
22 10 14 39.714 41.248 2.985 56.609 o
22 10 15 48.360 50.398 3.053 48.928 o
22 10 16 10.341 12.966 2.646 122.531 o
22 10 17 28.068 28.943 2.714 75.624 o
22 10 18 0.597 -1.009 5.258 50.087 o
22 10 19 0.012 -3.850 5.148 52.541 o
22 10 20 0.700 -1.611 5.495 45.833 o
22 10 21 6.824 10.041 2.391 158.411 o
22 12 0 27.218 25.203 4.596 44.250 o
22 12 1 6.759 10.439 1.925 204.426 o
22 12 2 111.534 113.713 4.223 22.501 o
22 12 3 41.184 42.707 3.095 53.883 o
22 12 4 6.029 5.936 1.730 261.484 o
22 12 5 1.104 0.051 1.764 409.039 o
22 12 6 326.700 340.612 11.686 5.176 o
22 12 7 86.142 86.915 3.935 28.238 o
22 12 8 40.147 46.777 3.596 47.281 o
22 12 9 2.884 1.925 2.391 207.325 o
22 12 10 1.264 -1.085 5.970 38.709 o
22 12 11 0.002 2.688 2.086 296.195 o
22 12 12 5.130 6.564 2.510 164.171 o
22 12 13 12.591 10.516 2.680 117.897 o
22 12 14 6.905 4.588 1.942 226.187 o
22 12 15 41.262 35.965 2.985 57.273 o
22 12 16 152.252 142.690 6.555 13.699 o
22 14 0 125.841 127.714 6.920 14.271 o
22 14 1 8.452 11.211 1.832 198.910 o
22 14 2 46.953 48.541 2.875 51.970 o
22 14 3 0.813 3.570 2.544 194.857 o
22 14 4 0.019 -2.519 6.403 33.961 o
22 14 5 0.489 3.672 2.298 236.633 o
22 14 6 1.671 -0.034 7.734 23.110 o
22 14 7 6.159 9.244 2.620 144.119 o
22 14 8 17.408 14.171 2.366 116.492 o
23 1 1 7.529 8.845 0.653 395.008 o
23 1 2 860.629 840.950 19.352 1.905 o
23 1 3 1860.760 1752.380 39.874 0.578 o
23 1 4 3423.580 3288.110 74.398 0.193 o
23 1 5 609.053 602.637 14.120 3.111 o
23 1 6 360.295 336.669 8.192 6.688 o
23 1 7 24.079 22.218 1.170 132.554 o
23 1 8 637.088 624.770 14.900 2.893 o
23 1 9 799.639 774.465 18.258 2.104 o
23 1 10 513.539 503.951 12.203 3.912 o
23 1 11 208.254 201.187 5.351 12.651 o
23 1 12 319.762 312.203 8.786 6.831 o
23 1 13 298.960 300.000 7.497 7.934 o
23 1 14 50.799 57.734 2.637 50.286 o
23 1 15 767.538 776.271 18.309 2.128 o
23 1 16 375.151 379.570 9.566 5.740 o
23 1 17 24.019 23.626 1.849 109.464 o
23 1 18 4.084 2.298 1.467 396.860 o
23 1 19 24.272 23.143 2.146 100.111 o
23 1 20 0.004 -0.721 5.317 49.247 o
23 1 21 31.351 31.615 2.230 80.836 o
23 1 22 4.734 4.291 2.154 216.790 o
23 1 23 48.972 47.015 2.849 51.619 o
23 1 24 59.265 64.009 3.256 40.507 o
23 1 25 145.119 145.437 5.122 16.700 o
23 1 26 0.074 -2.222 6.555 32.388 o
23 1 27 8.051 6.979 1.883 213.031 o
23 1 28 0.390 -6.021 5.996 38.625 o
23 3 1 16.080 17.088 0.857 195.507 o
23 3 2 1844.210 1761.720 40.154 0.573 o
23 3 3 462.783 443.707 10.702 4.659 o
23 3 4 38.170 34.193 1.450 84.559 o
23 3 5 57.651 51.357 1.849 55.453 o
23 3 6 146.216 139.399 3.731 19.736 o
23 3 7 113.005 110.719 3.231 25.559 o
23 3 8 347.801 333.285 8.150 6.838 o
23 3 9 803.629 757.258 18.487 2.082 o
23 3 10 176.988 164.230 4.376 15.955 o
23 3 11 1.865 1.289 0.704 1215.360 o
23 3 12 41.515 43.292 1.611 73.212 o
23 3 13 12.198 10.838 1.281 224.275 o
23 3 14 2.813 2.307 0.840 803.581 o
23 3 15 6.578 4.588 1.069 404.613 o
23 3 16 173.735 171.888 4.707 15.398 o
23 3 17 15.006 10.728 1.213 206.157 o
23 3 18 11.647 11.915 2.061 158.007 o
23 3 19 123.033 127.247 4.478 20.202 o
23 3 20 59.663 58.624 2.900 44.091 o
23 3 21 157.744 152.213 5.198 15.748 o
23 3 22 1.781 2.298 1.942 307.325 o
23 3 23 191.294 190.273 6.564 11.749 o
23 3 24 227.019 236.940 7.361 9.572 o
23 3 25 54.270 51.594 3.697 40.348 o
23 3 26 1.032 -2.179 6.521 32.535 o
23 3 27 111.277 111.364 5.410 19.089 o
23 3 28 15.611 17.419 2.629 105.318 o
23 5 1 190.042 181.903 5.258 13.703 o
23 5 2 343.763 332.276 8.277 6.810 o
23 5 3 92.036 90.451 3.180 30.300 o
23 5 4 549.107 523.736 12.771 3.636 o
23 5 5 747.027 735.303 18.953 2.089 o
23 5 6 131.658 121.260 3.485 22.274 o
23 5 7 488.125 480.071 11.279 4.301 o
23 5 8 0.706 1.001 0.721 1673.250 o
23 5 9 63.900 63.127 2.086 47.653 o
23 5 10 289.341 284.014 7.022 8.500 o
23 5 11 16.607 14.654 1.085 188.482 o
23 5 12 0.778 -1.289 3.604 105.551 o
23 5 13 117.341 114.018 3.613 23.732 o
23 5 14 60.651 59.176 2.358 47.919 o
23 5 15 0.022 -3.528 4.444 70.492 o
23 5 16 129.174 122.795 4.020 21.075 o
23 5 17 311.223 308.751 8.336 7.202 o
23 5 18 219.994 230.164 7.955 9.176 o
23 5 19 109.047 104.562 3.935 24.146 o
23 5 20 25.408 25.042 2.061 98.791 o
23 5 21 1.898 0.967 1.654 415.426 o
23 5 22 44.621 45.921 2.824 54.495 o
23 5 23 2.835 4.427 3.909 83.918 o
23 5 24 4.685 5.521 2.502 170.047 o
23 5 25 0.063 3.977 2.391 222.760 o
23 5 26 51.734 47.235 3.562 43.119 o
23 5 27 0.393 2.603 4.656 62.962 o
23 7 1 500.264 508.717 12.220 3.941 o
23 7 2 368.524 382.717 9.506 5.800 o
23 7 3 95.779 103.290 3.647 26.873 o
23 7 4 118.422 116.206 3.587 23.575 o
23 7 5 96.957 91.655 3.061 29.837 o
23 7 6 81.739 81.301 2.849 34.767 o
23 7 7 416.930 409.964 10.320 5.093 o
23 7 8 119.052 122.159 4.588 20.417 o
23 7 9 0.020 -1.331 3.935 89.898 o
23 7 10 0.509 -1.018 3.859 92.700 o
23 7 11 667.006 678.408 17.622 2.375 o
23 7 12 182.555 181.988 5.631 13.429 o
23 7 13 386.787 391.070 10.405 5.271 o
23 7 14 132.895 139.306 4.766 18.370 o
23 7 15 36.526 35.354 2.358 70.881 o
23 7 16 16.457 13.602 1.925 142.965 o
23 7 17 0.869 2.442 2.018 301.693 o
23 7 18 36.903 34.447 2.883 62.217 o
23 7 19 28.918 26.569 2.553 79.675 o
23 7 20 1.821 2.977 2.001 286.319 o
23 7 21 11.719 11.737 3.095 98.457 o
23 7 22 17.455 12.729 2.883 96.074 o
23 7 23 18.657 14.993 2.417 110.268 o
23 7 24 4.511 3.808 2.629 162.402 o
23 7 25 33.327 21.828 3.960 51.238 o
23 9 1 0.321 -3.850 5.936 39.419 o
23 9 2 3.541 1.459 1.654 362.497 o
23 9 3 271.702 277.188 7.734 8.258 o
23 9 4 206.585 225.585 6.615 10.877 o
23 9 5 42.455 47.312 2.637 57.660 o
23 9 6 291.870 320.870 8.760 7.070 o
23 9 7 1.483 4.384 2.171 245.766 o
23 9 8 2.073 1.052 1.950 310.963 o
23 9 9 23.487 19.428 2.154 105.026 o
23 9 10 121.979 122.778 5.020 19.020 o
23 9 11 1.321 -1.162 5.326 48.507 o
23 9 12 77.985 81.971 4.596 26.695 o
23 9 13 4.397 3.350 2.001 249.577 o
23 9 14 36.664 36.219 3.485 52.775 o
23 9 15 40.022 37.042 2.561 63.939 o
23 9 16 0.771 0.695 1.764 409.360 o
23 9 17 18.541 16.291 2.391 110.127 o
23 9 18 128.633 127.061 4.842 18.872 o
23 9 19 19.840 20.895 2.341 104.388 o
23 9 20 102.459 94.013 4.223 24.475 o
23 9 21 0.082 0.170 1.840 405.990 o
23 9 22 7.383 3.070 2.213 193.099 o
23 11 1 92.445 89.382 3.782 27.785 o
23 11 2 3.846 7.420 2.027 229.520 o
23 11 3 113.745 114.255 4.452 21.580 o
23 11 4 51.987 52.468 2.985 47.576 o
23 11 5 48.317 47.040 3.519 44.810 o
23 11 6 24.584 24.924 2.629 84.238 o
23 11 7 69.412 74.661 3.647 33.861 o
23 11 8 191.862 205.275 6.988 11.015 o
23 11 9 131.227 139.942 6.182 15.310 o
23 11 10 2.047 0.873 2.315 231.933 o
23 11 11 6.224 1.917 2.425 179.803 o
23 11 12 15.908 16.104 2.324 119.877 o
23 11 13 18.210 20.862 2.476 102.653 o
23 11 14 30.302 29.791 2.705 73.060 o
23 11 15 2.938 0.729 2.027 280.509 o
23 11 16 23.893 18.250 2.756 86.128 o
23 11 17 0.001 -0.950 5.063 54.322 o
23 11 18 10.919 8.404 1.959 179.470 o
23 13 1 15.982 14.103 1.900 145.287 o
23 13 2 145.546 149.720 5.410 15.987 o
23 13 3 20.282 21.693 2.179 108.534 o
23 13 4 2.020 -0.746 5.885 39.600 o
23 13 5 0.156 1.085 1.823 397.201 o
23 13 6 0.001 -1.976 7.022 28.240 o
23 13 7 0.006 2.120 2.213 269.050 o
23 13 8 21.511 23.821 2.629 89.333 o
23 13 9 13.812 12.661 2.264 134.515 o
23 13 10 205.970 199.465 7.285 10.418 o
23 13 11 42.063 41.961 3.307 50.947 o
23 13 12 4.682 5.054 2.112 220.061 o
24 0 0 959.954 960.175 25.144 1.344 o
24 0 2 4249.940 4039.610 91.435 0.132 o
24 0 4 2200.760 2151.490 49.347 0.404 o
24 0 6 2081.410 2034.470 47.244 0.438 o
24 0 8 2475.930 2368.580 54.986 0.334 o
24 0 10 220.074 218.936 6.208 11.093 o
24 0 12 626.634 638.432 16.520 2.621 o
24 0 14 62.579 64.595 3.129 40.353 o
24 0 16 1.791 8.099 1.976 256.997 o
24 0 18 57.895 62.118 3.808 36.971 o
24 0 20 257.229 280.622 9.473 7.138 o
24 0 22 76.492 84.998 5.046 24.645 o
24 0 24 131.962 134.506 6.530 14.682 o
24 0 26 2.450 0.025 3.180 129.509 o
24 0 28 0.097 4.554 5.122 51.855 o
24 2 0 4226.490 4132.810 94.598 0.125 o
24 2 1 82.602 82.870 2.646 35.373 o
24 2 2 467.300 444.114 10.575 4.681 o
24 2 3 0.000 -0.102 3.273 129.944 o
24 2 4 127.388 126.179 3.570 22.231 o
24 2 5 882.758 829.299 19.369 1.891 o
24 2 6 0.774 0.899 0.746 1593.110 o
24 2 7 291.119 267.215 6.725 8.816 o
24 2 8 543.727 517.833 12.195 3.802 o
24 2 9 778.155 764.085 17.893 2.173 o
24 2 10 581.050 562.864 13.831 3.270 o
24 2 11 246.371 242.461 6.377 10.097 o
24 2 12 1.497 -0.110 3.121 137.492 o
24 2 13 102.376 103.078 3.121 27.867 o
24 2 14 5.089 3.435 1.077 476.179 o
24 2 15 57.132 56.419 2.341 50.274 o
24 2 16 274.054 277.968 7.352 8.511 o
24 2 17 1.152 5.733 1.789 328.161 o
24 2 18 332.920 343.902 9.015 6.451 o
24 2 19 347.856 352.374 9.422 6.091 o
24 2 20 1.580 -0.017 6.742 30.360 o
24 2 21 5.755 4.478 1.552 310.781 o
24 2 22 4.022 3.256 1.857 283.384 o
24 2 23 103.452 102.722 4.291 23.649 o
24 2 24 125.109 124.762 4.859 19.151 o
24 2 25 30.746 30.750 2.595 74.402 o
24 2 26 0.190 4.037 1.883 338.246 o
24 2 27 5.308 3.596 2.315 193.342 o
24 2 28 0.007 0.806 2.994 153.555 o
24 4 0 42.605 38.942 2.722 59.125 o
24 4 1 11.108 9.456 0.882 285.074 o
24 4 2 1209.670 1176.790 27.027 1.119 o
24 4 3 62.092 66.011 2.162 47.283 o
24 4 4 477.669 462.381 11.228 4.390 o
24 4 5 5.165 4.325 0.704 581.460 o
24 4 6 10.082 10.168 1.128 267.524 o
24 4 7 110.589 108.828 3.036 26.588 o
24 4 8 826.696 816.544 19.623 1.914 o
24 4 9 113.630 111.983 3.104 25.783 o
24 4 10 8.944 10.032 0.967 305.731 o
24 4 11 24.948 25.153 1.510 115.828 o
24 4 12 668.963 667.808 17.537 2.391 o
24 4 13 73.638 69.208 2.366 41.177 o
24 4 14 14.104 13.204 1.238 201.685 o
24 4 15 3.145 1.043 1.018 701.221 o
24 4 16 11.805 7.590 1.365 235.623 o
24 4 17 0.006 -2.095 4.639 64.703 o
24 4 18 14.389 11.686 1.671 173.209 o
24 4 19 0.093 -0.331 6.191 36.309 o
24 4 20 15.142 11.745 2.044 144.622 o
24 4 21 103.497 104.825 4.028 24.437 o
24 4 22 13.665 12.559 2.773 108.248 o
24 4 23 0.806 -0.119 6.767 30.266 o
24 4 24 22.839 26.967 2.994 75.709 o
24 4 25 118.864 116.749 5.393 18.449 o
24 4 26 35.317 32.471 3.901 48.663 o
24 4 27 1.735 5.970 2.315 211.509 o
24 6 0 2052.190 2048.010 48.295 0.426 o
24 6 1 487.986 491.248 11.737 4.147 o
24 6 2 1.459 1.722 0.840 1066.200 o
24 6 3 484.154 478.027 11.381 4.289 o
24 6 4 111.889 109.846 3.070 26.245 o
24 6 5 129.595 132.140 3.621 21.631 o
24 6 6 551.101 547.532 13.357 3.462 o
24 6 7 91.602 90.951 2.875 31.605 o
24 6 8 60.282 57.149 2.358 48.523 o
24 6 9 660.977 660.133 15.536 2.716 o
24 6 10 478.594 471.251 11.423 4.310 o
24 6 11 575.700 577.459 13.916 3.248 o
24 6 12 141.774 142.927 4.791 17.653 o
24 6 13 99.756 96.150 3.333 27.999 o
24 6 14 182.038 183.726 5.351 13.826 o
24 6 15 107.683 113.848 3.842 24.088 o
24 6 16 12.992 10.465 1.408 207.570 o
24 6 17 2.608 0.882 1.501 457.541 o
24 6 18 51.492 55.012 2.994 47.167 o
24 6 19 1.155 -0.611 5.097 52.992 o
24 6 20 61.960 65.375 3.078 40.797 o
24 6 21 2.644 0.941 1.832 334.521 o
24 6 22 1.023 -1.764 5.521 45.291 o
24 6 23 1.620 -2.162 5.902 39.492 o
24 6 24 72.410 73.338 4.308 29.628 o
24 6 25 12.725 14.052 2.493 122.797 o
24 8 0 265.769 277.120 9.897 6.788 o
24 8 1 288.246 288.449 7.785 7.937 o
24 8 2 969.167 982.165 23.168 1.471 o
24 8 3 120.728 123.533 3.986 21.872 o
24 8 4 676.854 707.648 17.037 2.430 o
24 8 5 956.459 967.799 23.999 1.421 o
24 8 6 62.963 62.322 2.671 43.990 o
24 8 7 241.125 239.018 6.767 9.864 o
24 8 8 215.253 243.970 9.252 7.972 o
24 8 9 211.539 219.759 6.538 10.916 o
24 8 10 20.661 16.867 2.086 116.985 o
24 8 11 0.008 -3.248 5.410 47.562 o
24 8 12 0.301 3.070 2.527 202.906 o
24 8 13 13.066 12.246 2.264 137.809 o
24 8 14 0.755 2.120 1.713 408.942 o
24 8 15 19.639 20.683 2.146 112.436 o
24 8 16 26.104 23.898 2.468 87.189 o
24 8 17 0.031 2.917 1.993 319.530 o
24 8 18 53.235 56.097 3.477 41.882 o
24 8 19 2.026 -0.365 6.827 29.544 o
24 8 20 24.939 30.181 2.637 80.252 o
24 8 21 1.010 2.688 2.061 286.698 o
24 8 22 123.573 118.038 6.937 14.516 o
24 8 23 24.031 25.305 3.019 74.707 o
24 10 0 6.067 6.716 2.527 157.694 o
24 10 1 129.265 131.674 4.664 19.109 o
24 10 2 201.676 215.247 6.810 10.885 o
24 10 3 19.904 21.481 2.451 99.744 o
24 10 4 150.279 166.095 5.470 15.272 o
24 10 5 355.659 363.237 9.913 5.760 o
24 10 6 51.700 52.061 3.223 45.485 o
24 10 7 38.339 33.523 2.510 67.523 o
24 10 8 109.005 109.837 4.707 21.415 o
24 10 9 44.269 44.700 2.943 53.586 o
24 10 10 198.103 198.762 7.488 10.356 o
24 10 11 0.180 -1.730 5.809 41.205 o
24 10 12 150.890 159.269 6.191 14.088 o
24 10 13 7.079 7.878 2.264 174.413 o
24 10 14 0.299 1.230 2.095 301.101 o
24 10 15 1.304 2.994 1.942 309.610 o
24 10 16 0.653 1.306 1.917 347.096 o
24 10 17 10.232 11.109 2.027 169.773 o
24 10 18 3.071 2.171 2.654 171.418 o
24 10 19 35.323 32.081 2.994 62.418 o
24 10 20 5.047 3.723 2.213 208.143 o
24 12 0 90.695 90.400 4.817 23.727 o
24 12 1 15.465 15.561 1.976 140.154 o
24 12 2 3.521 1.459 1.713 345.010 o
24 12 3 47.436 51.959 2.815 51.519 o
24 12 4 61.794 64.807 3.121 40.624 o
24 12 5 28.001 31.063 2.892 70.792 o
24 12 6 335.842 340.841 11.610 5.162 o
24 12 7 3.373 6.225 2.620 162.899 o
24 12 8 15.485 20.090 4.130 58.799 o
24 12 9 14.042 17.317 3.655 72.339 o
24 12 10 26.709 25.288 2.883 75.135 o
24 12 11 29.913 31.886 2.807 70.356 o
24 12 12 36.842 33.616 3.477 53.489 o
24 12 13 0.001 -1.577 5.555 45.128 o
24 12 14 32.486 32.005 2.646 71.049 o
24 12 15 38.964 32.327 2.637 65.423 o
24 14 0 12.821 11.135 2.654 117.853 o
24 14 1 0.446 0.059 1.603 517.220 o
24 14 2 0.249 1.382 1.925 352.563 o
24 14 3 1.499 1.501 1.713 395.870 o
24 14 4 10.464 7.632 2.612 132.294 o
24 14 5 1.062 1.187 2.120 282.793 o
24 14 6 15.790 15.511 3.680 70.844 o
25 1 1 60.526 67.062 2.052 48.498 o
25 1 2 29.850 20.565 0.967 122.615 o
25 1 3 1187.080 1145.120 26.289 1.167 o
25 1 4 970.856 923.981 21.421 1.618 o
25 1 5 99.959 101.102 3.011 28.773 o
25 1 6 594.041 581.996 13.780 3.232 o
25 1 7 841.856 817.986 19.462 1.918 o
25 1 8 11.117 10.304 0.924 274.467 o
25 1 9 7.673 8.065 0.899 362.359 o
25 1 10 88.603 88.102 2.773 32.903 o
25 1 11 242.761 237.118 6.038 10.548 o
25 1 12 218.711 220.225 5.699 11.674 o
25 1 13 100.536 94.361 3.273 28.239 o
25 1 14 125.881 126.747 3.901 21.494 o
25 1 15 4.661 5.639 1.314 379.748 o
25 1 16 20.524 20.794 1.722 126.712 o
25 1 17 368.084 381.233 10.032 5.569 o
25 1 18 29.180 33.311 2.383 79.182 o
25 1 19 27.102 26.933 2.129 92.422 o
25 1 20 76.754 80.258 3.545 32.344 o
25 1 21 42.642 43.445 2.697 57.994 o
25 1 22 57.690 58.828 4.681 31.225 o
25 1 23 24.261 24.101 2.536 87.813 o
25 1 24 9.830 6.835 2.078 179.625 o
25 1 25 35.373 34.930 2.671 66.729 o
25 1 26 5.344 1.518 2.154 223.800 o
25 1 27 1.330 -0.661 5.928 39.241 o
25 1 28 0.479 2.900 3.731 96.540 o
25 3 1 17.305 13.933 0.831 199.269 o
25 3 2 163.359 162.033 4.325 16.796 o
25 3 3 0.064 0.025 0.763 2310.980 o
25 3 4 81.822 75.789 2.570 36.806 o
25 3 5 26.729 22.142 1.357 119.465 o
25 3 6 10.685 8.921 0.840 300.588 o
25 3 7 0.909 1.162 0.704 1579.830 o
25 3 8 346.302 340.527 8.311 6.731 o
25 3 9 251.303 237.805 6.080 10.321 o
25 3 10 126.618 134.328 3.621 21.799 o
25 3 11 615.552 598.396 14.289 3.070 o
25 3 12 360.746 361.066 8.820 6.262 o
25 3 13 3.380 3.706 1.264 471.563 o
25 3 14 481.571 481.826 11.805 4.166 o
25 3 15 26.731 27.637 1.552 107.619 o
25 3 16 18.494 18.207 1.535 146.301 o
25 3 17 48.066 43.021 2.468 57.568 o
25 3 18 45.254 41.689 2.137 63.999 o
25 3 19 45.474 40.103 2.188 63.793 o
25 3 20 54.791 47.286 2.595 51.294 o
25 3 21 10.147 5.351 2.748 128.049 o
25 3 22 18.779 15.493 2.103 123.157 o
25 3 23 128.471 134.023 6.080 15.790 o
25 3 24 13.171 16.291 2.697 108.765 o
25 3 25 0.195 -1.594 6.029 38.246 o
25 3 26 13.657 12.135 2.994 98.909 o
25 3 27 26.710 26.314 2.849 75.381 o
25 5 1 52.281 51.085 1.840 58.904 o
25 5 2 18.639 16.706 1.382 156.193 o
25 5 3 5.680 6.903 0.780 467.906 o
25 5 4 70.951 68.004 2.383 42.152 o
25 5 5 456.909 457.733 11.092 4.526 o
25 5 6 39.531 38.967 1.552 78.448 o
25 5 7 109.031 111.694 3.248 25.945 o
25 5 8 79.969 76.916 2.434 37.823 o
25 5 9 0.475 -1.323 3.333 123.983 o
25 5 10 600.900 592.537 14.043 3.153 o
25 5 11 61.980 62.364 2.451 45.997 o
25 5 12 486.942 486.202 11.754 4.154 o
25 5 13 87.984 87.144 2.849 32.794 o
25 5 14 52.230 53.095 2.120 55.705 o
25 5 15 3.769 0.941 1.798 321.507 o
25 5 16 27.516 26.247 1.738 102.567 o
25 5 17 310.994 313.967 8.565 7.038 o
25 5 18 27.514 24.864 2.010 96.612 o
25 5 19 0.497 -3.290 5.215 50.948 o
25 5 20 74.035 69.327 3.282 35.605 o
25 5 21 25.417 23.533 2.366 91.293 o
25 5 22 101.640 99.610 4.249 24.162 o
25 5 23 31.521 25.950 3.502 58.445 o
25 5 24 1.733 -1.281 6.072 37.312 o
25 5 25 6.144 5.682 4.249 68.321 o
25 5 26 7.607 8.701 3.409 94.579 o
25 7 1 437.644 452.756 11.101 4.614 o
25 7 2 3.423 3.316 1.374 434.552 o
25 7 3 80.571 76.908 2.841 35.595 o
25 7 4 40.554 42.122 2.052 68.825 o
25 7 5 7.165 4.961 1.510 291.365 o
25 7 6 9.420 6.267 1.314 279.460 o
25 7 7 273.293 268.767 7.140 8.753 o
25 7 8 216.745 213.119 5.945 11.541 o
25 7 9 52.713 53.748 2.688 49.836 o
25 7 10 378.128 385.100 10.143 5.449 o
25 7 11 111.171 112.033 4.198 22.696 o
25 7 12 0.001 -1.433 4.622 65.182 o
25 7 13 2.062 1.289 1.891 325.505 o
25 7 14 47.457 48.821 2.697 53.619 o
25 7 15 0.209 -2.010 5.639 43.707 o
25 7 16 92.686 94.555 3.859 27.068 o
25 7 17 61.884 60.134 3.223 40.556 o
25 7 18 78.822 78.697 3.876 30.374 o
25 7 19 0.357 7.174 2.103 255.708 o
25 7 20 0.378 -0.814 5.690 42.872 o
25 7 21 2.794 5.249 2.934 139.047 o
25 7 22 18.530 17.427 2.425 107.506 o
25 7 23 94.062 85.939 5.046 22.736 o
25 7 24 94.697 94.505 6.759 16.825 o
25 9 1 0.521 -5.427 5.410 47.347 o
25 9 2 4.472 0.526 1.620 361.591 o
25 9 3 12.188 14.179 3.087 95.838 o
25 9 4 62.750 61.330 3.011 41.696 o
25 9 5 4.151 6.810 1.738 279.562 o
25 9 6 594.819 617.825 16.995 2.602 o
25 9 7 46.818 52.705 2.951 50.185 o
25 9 8 88.637 92.622 3.943 27.419 o
25 9 9 56.136 54.562 2.883 46.370 o
25 9 10 0.131 3.808 2.247 249.640 o
25 9 11 3.795 2.536 2.027 256.901 o
25 9 12 190.111 191.613 6.827 11.423 o
25 9 13 0.574 -1.247 5.436 46.885 o
25 9 14 9.812 6.072 2.247 166.128 o
25 9 15 44.594 43.385 3.163 51.108 o
25 9 16 144.522 145.497 5.801 15.363 o
25 9 17 4.398 5.275 2.502 172.282 o
25 9 18 59.106 63.746 4.079 34.523 o
25 9 19 0.605 -1.230 6.157 36.582 o
25 9 20 5.392 2.765 2.018 238.853 o
25 9 21 0.094 -0.873 5.622 44.012 o
25 11 1 24.679 22.354 2.264 96.457 o
25 11 2 25.497 23.406 2.213 95.650 o
25 11 3 0.014 -2.052 8.090 21.272 o
25 11 4 3.624 2.459 2.400 198.419 o
25 11 5 0.342 -0.551 5.699 42.757 o
25 11 6 3.465 3.036 1.934 276.823 o
25 11 7 108.125 106.394 4.681 21.724 o
25 11 8 316.687 316.833 10.227 6.027 o
25 11 9 110.112 118.182 5.292 19.268 o
25 11 10 156.146 164.535 6.411 13.425 o
25 11 11 7.117 8.294 4.079 71.189 o
25 11 12 7.230 7.412 2.120 189.966 o
25 11 13 5.495 6.606 2.086 209.930 o
25 11 14 0.197 1.314 1.925 354.554 o
25 11 15 14.541 11.296 2.044 147.913 o
25 11 16 5.241 4.783 3.078 121.557 o
25 11 17 9.491 6.318 1.942 197.473 o
25 11 18 14.049 13.704 2.451 121.841 o
25 13 1 38.961 38.102 2.510 65.124 o
25 13 2 147.743 141.299 5.996 14.934 o
25 13 3 14.606 14.790 2.018 142.360 o
25 13 4 1.188 -0.373 5.589 44.147 o
25 13 5 1.077 1.408 2.196 263.432 o
25 13 6 7.895 10.804 2.205 167.576 o
25 13 7 0.157 -1.348 6.954 28.770 o
25 13 8 3.096 1.102 2.748 163.916 o
25 13 9 0.014 -1.459 5.555 45.123 o
25 13 10 79.501 66.079 3.689 32.417 o
25 13 11 0.129 -0.458 5.436 47.068 o
26 0 0 2212.850 2125.150 57.242 0.325 o
26 0 2 151.722 141.621 4.138 18.439 o
26 0 4 233.058 205.809 5.868 11.306 o
26 0 6 1523.660 1475.930 34.905 0.741 o
26 0 8 166.482 160.719 5.020 15.461 o
26 0 10 16.370 16.104 1.357 170.283 o
26 0 12 87.700 91.791 3.316 30.355 o
26 0 14 500.125 507.581 13.297 3.659 o
26 0 16 57.385 58.760 3.748 38.002 o
26 0 18 80.108 85.236 5.928 20.733 o
26 0 20 98.053 105.207 5.300 20.640 o
26 0 22 852.082 891.188 25.585 1.371 o
26 0 24 125.448 114.391 8.082 12.308 o
26 0 26 125.570 126.365 6.148 15.962 o
26 0 28 0.365 -4.944 5.758 41.875 o
26 2 0 843.999 807.606 19.310 1.936 o
26 2 1 144.466 135.380 3.672 20.146 o
26 2 2 24.892 24.949 1.179 125.543 o
26 2 3 13.642 12.364 0.873 235.809 o
26 2 4 14.733 14.781 0.950 209.668 o
26 2 5 2.067 2.476 0.831 899.995 o
26 2 6 42.987 35.668 1.476 77.401 o
26 2 7 422.667 409.370 9.812 5.262 o
26 2 8 638.690 638.186 15.069 2.848 o
26 2 9 107.798 104.045 3.273 26.522 o
26 2 10 24.023 18.419 1.035 143.599 o
26 2 11 4.290 2.841 0.899 608.544 o
26 2 12 8.987 7.895 1.009 318.484 o
26 2 13 24.821 23.499 1.781 109.933 o
26 2 14 5.330 5.979 1.297 362.604 o
26 2 15 520.980 532.657 12.907 3.667 o
26 2 16 766.170 785.828 18.682 2.081 o
26 2 17 86.444 91.409 3.248 30.911 o
26 2 18 138.793 145.191 4.528 18.337 o
26 2 19 1.684 1.060 1.908 330.384 o
26 2 20 66.432 60.617 2.883 41.545 o
26 2 21 8.030 3.511 1.823 237.573 o
26 2 22 47.362 43.665 3.078 50.680 o
26 2 23 57.389 62.059 4.037 35.414 o
26 2 24 7.192 11.720 2.095 179.166 o
26 2 25 76.148 78.367 4.936 25.578 o
26 2 26 53.490 51.747 3.782 39.828 o
26 2 27 2.069 1.043 2.807 162.843 o
26 4 0 562.433 540.544 15.485 2.989 o
26 4 1 4.078 4.308 0.797 618.645 o
26 4 2 252.129 251.323 6.343 9.929 o
26 4 3 146.173 140.833 3.833 19.474 o
26 4 4 88.733 85.897 2.705 33.398 o
26 4 5 23.043 23.414 1.102 136.026 o
26 4 6 121.975 118.343 3.265 23.975 o
26 4 7 53.956 49.152 1.755 59.204 o
26 4 8 46.680 45.344 1.764 65.834 o
26 4 9 857.916 871.980 20.777 1.759 o
26 4 10 1247.400 1226.250 28.146 1.050 o
26 4 11 8.316 10.363 1.289 269.791 o
26 4 12 537.206 546.760 13.518 3.460 o
26 4 13 701.170 695.428 16.774 2.445 o
26 4 14 92.541 95.717 3.146 29.902 o
26 4 15 0.719 -1.662 4.291 74.861 o
26 4 16 33.900 28.239 2.137 81.704 o
26 4 17 1.913 -3.248 5.690 42.353 o
26 4 18 101.280 97.413 3.765 26.090 o
26 4 19 43.304 38.679 2.451 62.456 o
26 4 20 238.035 234.973 7.140 9.605 o
26 4 21 17.164 17.758 2.383 111.968 o
26 4 22 10.383 4.800 2.264 164.957 o
26 4 23 6.935 8.107 2.341 167.215 o
26 4 24 1.176 1.866 2.044 294.788 o
26 4 25 4.065 1.942 2.553 178.039 o
26 4 26 12.656 17.724 4.410 55.633 o
26 6 0 478.341 484.896 11.983 4.119 o
26 6 1 170.776 172.312 4.444 15.951 o
26 6 2 271.143 272.973 7.378 8.568 o
26 6 3 432.726 434.243 10.270 4.971 o
26 6 4 22.121 20.200 1.094 145.649 o
26 6 5 40.554 40.400 1.645 75.260 o
26 6 6 138.205 134.252 3.918 20.130 o
26 6 7 44.325 46.336 1.976 64.890 o
26 6 8 337.732 331.792 8.336 6.835 o
26 6 9 512.779 515.145 12.475 3.825 o
26 6 10 74.226 79.333 2.875 36.677 o
26 6 11 0.579 1.976 1.077 889.111 o
26 6 12 30.083 31.063 1.857 91.020 o
26 6 13 281.255 284.659 7.768 8.061 o
26 6 14 0.150 -0.458 4.316 74.574 o
26 6 15 15.854 14.578 1.569 164.489 o
26 6 16 163.971 162.390 5.029 15.523 o
26 6 17 2.894 5.097 1.645 338.193 o
26 6 18 144.326 141.884 5.071 16.944 o
26 6 19 133.080 141.545 5.148 17.421 o
26 6 20 33.216 30.046 2.519 73.767 o
26 6 21 4.597 6.606 2.035 224.940 o
26 6 22 29.979 24.635 2.688 76.457 o
26 6 23 23.413 23.423 2.858 80.551 o
26 6 24 7.447 2.188 2.985 125.163 o
26 6 25 72.881 75.729 5.198 24.910 o
26 8 0 62.634 60.592 3.613 37.375 o
26 8 1 26.600 27.315 1.908 98.789 o
26 8 2 11.017 9.201 1.866 184.899 o
26 8 3 53.778 60.371 2.849 46.449 o
26 8 4 103.119 99.618 3.511 26.627 o
26 8 5 76.167 75.356 3.138 35.222 o
26 8 6 227.211 226.280 6.538 10.497 o
26 8 7 35.622 37.610 2.756 64.045 o
26 8 8 44.647 48.804 2.595 56.387 o
26 8 9 5.713 3.036 2.112 219.862 o
26 8 10 11.579 6.318 2.671 127.074 o
26 8 11 7.436 5.351 1.967 214.475 o
26 8 12 9.200 5.936 2.044 189.916 o
26 8 13 0.033 -2.603 5.809 41.252 o
26 8 14 132.799 137.644 5.775 16.155 o
26 8 15 74.042 73.032 3.909 31.568 o
26 8 16 14.838 12.118 2.095 141.965 o
26 8 17 6.437 7.531 2.196 186.421 o
26 8 18 21.315 27.756 3.087 74.601 o
26 8 19 8.781 14.154 2.519 133.170 o
26 8 20 6.921 12.822 4.613 56.282 o
26 8 21 18.349 23.881 2.926 84.795 o
26 8 22 4.228 6.776 2.383 181.948 o
26 8 23 12.771 3.172 3.011 108.901 o
26 10 0 2.790 -0.772 5.215 49.864 o
26 10 1 22.209 23.041 3.189 73.583 o
26 10 2 0.043 -3.223 6.225 35.926 o
26 10 3 0.189 -1.662 5.326 49.008 o
26 10 4 7.039 7.709 1.798 229.913 o
26 10 5 9.505 13.238 2.332 144.742 o
26 10 6 32.397 28.791 2.476 76.141 o
26 10 7 21.526 22.820 2.290 100.959 o
26 10 8 138.208 140.985 5.945 15.462 o
26 10 9 9.839 13.577 2.502 131.724 o
26 10 10 68.068 73.728 4.071 31.704 o
26 10 11 1.155 3.460 2.264 237.025 o
26 10 12 310.081 317.859 9.956 6.219 o
26 10 13 8.448 12.364 2.391 146.375 o
26 10 14 3.088 1.883 2.137 248.149 o
26 10 15 47.282 46.209 3.138 49.456 o
26 10 16 0.328 0.390 2.273 262.669 o
26 10 17 0.078 1.289 1.984 337.548 o
26 10 18 19.878 22.168 2.705 90.687 o
26 10 19 0.119 -1.925 5.037 54.806 o
26 12 0 29.539 32.352 3.265 61.789 o
26 12 1 5.340 4.308 2.129 215.105 o
26 12 2 4.265 3.842 2.137 225.668 o
26 12 3 35.839 32.157 2.391 72.485 o
26 12 4 27.216 27.841 2.358 85.736 o
26 12 5 93.717 91.833 5.020 22.578 o
26 12 6 39.719 39.629 2.748 60.471 o
26 12 7 0.427 1.043 1.976 335.520 o
26 12 8 4.164 1.442 2.281 215.211 o
26 12 9 7.474 7.106 2.213 179.485 o
26 12 10 14.238 13.916 2.519 117.584 o
26 12 11 0.221 -0.399 6.996 28.413 o
26 12 12 16.563 12.805 2.129 132.754 o
26 12 13 28.533 26.891 2.544 80.141 o
26 12 14 3.931 1.967 2.917 142.314 o
26 14 0 74.306 68.962 4.410 29.126 o
26 14 1 36.087 35.541 2.324 71.790 o
26 14 2 39.746 34.456 2.358 68.367 o
26 14 3 19.780 17.215 2.196 114.217 o
27 1 1 27.996 25.322 1.094 118.457 o
27 1 2 101.432 96.947 2.807 29.595 o
27 1 3 35.589 38.781 1.501 84.175 o
27 1 4 295.506 291.350 7.251 8.202 o
27 1 5 291.677 275.483 6.988 8.552 o
27 1 6 560.149 539.848 12.814 3.575 o
27 1 7 43.493 43.046 1.883 68.085 o
27 1 8 43.720 40.120 1.628 72.388 o
27 1 9 152.997 153.960 4.130 17.985 o
27 1 10 213.453 209.167 5.555 12.134 o
27 1 11 41.558 38.051 1.679 74.983 o
27 1 12 104.693 106.004 3.774 25.104 o
27 1 13 165.312 169.776 4.902 15.510 o
27 1 14 262.326 268.470 7.132 8.929 o
27 1 15 65.763 59.193 2.544 44.468 o
27 1 16 25.818 29.087 1.950 97.471 o
27 1 17 10.466 11.203 2.222 152.960 o
27 1 18 97.534 101.569 4.020 25.358 o
27 1 19 132.809 146.370 5.020 17.581 o
27 1 20 114.945 125.526 4.605 20.563 o
27 1 21 243.641 249.118 7.547 9.020 o
27 1 22 53.230 56.487 3.172 44.535 o
27 1 23 1.278 0.814 2.799 168.400 o
27 1 24 274.351 274.296 8.896 7.396 o
27 1 25 9.948 6.954 2.001 185.995 o
27 1 26 103.473 96.905 4.554 23.037 o
27 1 27 3.346 2.146 2.129 245.312 o
27 3 1 65.893 65.612 2.112 46.146 o
27 3 2 734.383 718.936 17.156 2.338 o
27 3 3 17.777 25.772 1.416 139.748 o
27 3 4 12.719 9.328 1.145 239.299 o
27 3 5 45.090 43.852 2.103 63.720 o
27 3 6 0.619 0.212 1.018 1138.180 o
27 3 7 258.267 256.233 6.267 9.834 o
27 3 8 999.576 984.870 22.481 1.505 o
27 3 9 12.661 38.297 2.154 107.972 o
27 3 10 835.993 826.559 19.183 1.948 o
27 3 11 1439.080 1429.730 32.844 0.816 o
27 3 12 60.843 65.790 2.417 46.019 o
27 3 13 373.420 377.951 9.354 5.853 o
27 3 14 263.346 265.154 7.039 9.016 o
27 3 15 14.004 39.264 3.502 66.312 o
27 3 16 0.487 -3.239 5.063 54.057 o
27 3 17 9.499 7.836 1.569 234.412 o
27 3 18 21.456 27.035 2.061 104.491 o
27 3 19 88.411 90.739 5.156 22.637 o
27 3 20 133.381 128.774 4.859 18.460 o
27 3 21 157.325 171.048 6.233 13.566 o
27 3 22 19.172 19.115 2.799 91.083 o
27 3 23 123.438 118.631 4.825 19.576 o
27 3 24 78.762 81.920 3.977 29.595 o
27 3 25 0.318 3.146 2.137 275.343 o
27 3 26 0.830 1.917 1.934 331.376 o
27 3 27 128.420 115.341 5.911 16.643 o
27 5 1 58.784 59.701 1.891 52.236 o
27 5 2 4.363 2.315 0.687 731.811 o
27 5 3 128.966 125.551 3.324 22.725 o
27 5 4 500.136 494.843 11.881 4.058 o
27 5 5 20.038 19.793 1.247 149.357 o
27 5 6 638.492 639.484 14.959 2.867 o
27 5 7 0.649 -0.653 3.214 132.628 o
27 5 8 402.449 393.419 9.617 5.503 o
27 5 9 86.924 88.560 2.900 32.641 o
27 5 10 307.375 298.558 7.683 7.717 o
27 5 11 50.557 52.536 2.196 56.111 o
27 5 12 11.398 12.610 1.374 214.926 o
27 5 13 30.839 33.192 2.035 84.567 o
27 5 14 87.140 86.660 3.189 31.487 o
27 5 15 15.063 16.087 1.866 146.954 o
27 5 16 392.602 394.394 10.159 5.331 o
27 5 17 18.256 19.590 2.027 122.280 o
27 5 18 261.259 256.072 7.446 8.782 o
27 5 19 21.898 20.590 2.196 105.644 o
27 5 20 0.260 -0.840 6.267 35.391 o
27 5 21 5.716 7.666 2.561 154.123 o
27 5 22 17.941 18.114 2.442 107.353 o
27 5 23 3.068 1.026 2.052 270.905 o
27 5 24 29.028 26.314 2.510 80.688 o
27 5 25 4.305 3.299 1.934 263.622 o
27 7 1 426.547 442.460 11.041 4.705 o
27 7 2 762.041 776.602 18.512 2.109 o
27 7 3 187.372 189.145 5.453 13.394 o
27 7 4 41.777 43.419 2.052 67.203 o
27 7 5 8.293 6.242 1.416 280.465 o
27 7 6 52.421 47.931 2.654 51.720 o
27 7 7 438.717 440.951 11.084 4.640 o
27 7 8 162.000 165.722 5.037 15.523 o
27 7 9 19.385 16.367 1.586 144.015 o
27 7 10 0.327 1.908 1.365 634.049 o
27 7 11 530.436 540.832 14.400 3.281 o
27 7 12 1.498 4.605 2.010 277.125 o
27 7 13 162.099 169.946 6.080 13.666 o
27 7 14 5.065 5.673 2.866 135.657 o
27 7 15 1.846 0.483 1.755 384.379 o
27 7 16 13.619 18.436 3.265 83.959 o
27 7 17 0.700 2.103 2.247 252.967 o
27 7 18 32.756 30.843 3.468 56.725 o
27 7 19 3.154 -0.025 6.131 36.250 o
27 7 20 40.150 40.833 3.892 45.066 o
27 7 21 290.069 289.688 13.611 4.630 o
27 7 22 18.685 21.811 3.273 75.696 o
27 7 23 133.929 118.835 8.446 11.414 o
27 7 24 0.459 0.483 2.544 209.255 o
27 9 1 0.741 -3.324 5.987 38.637 o
27 9 2 41.127 36.228 2.341 66.691 o
27 9 3 106.572 112.907 4.155 23.247 o
27 9 4 246.162 250.280 7.709 8.832 o
27 9 5 8.085 9.065 2.434 151.428 o
27 9 6 42.805 46.905 3.367 48.744 o
27 9 7 148.108 148.753 5.037 16.626 o
27 9 8 143.624 138.441 4.808 17.640 o
27 9 9 21.799 29.130 2.332 93.580 o
27 9 10 41.407 39.332 2.968 56.401 o
27 9 11 51.497 51.035 4.096 37.819 o
27 9 12 10.078 14.679 2.451 132.313 o
27 9 13 2.382 1.179 3.333 117.230 o
27 9 14 156.297 161.847 6.216 13.795 o
27 9 15 60.778 62.398 4.130 33.952 o
27 9 16 117.717 120.743 5.283 18.684 o
27 9 17 2.122 6.335 2.366 199.804 o
27 9 18 29.523 34.820 3.256 61.079 o
27 9 19 10.445 9.286 2.239 156.019 o
27 9 20 17.768 15.824 2.620 102.914 o
27 9 21 12.098 13.280 3.078 97.125 o
27 11 1 0.000 -0.882 5.860 40.548 o
27 11 2 0.259 -0.178 5.775 41.664 o
27 11 3 6.859 2.137 1.908 244.474 o
27 11 4 0.213 -0.687 5.843 40.718 o
27 11 5 33.101 31.767 2.849 66.796 o
27 11 6 19.601 19.115 2.587 97.665 o
27 11 7 2.365 2.544 2.841 154.479 o
27 11 8 0.858 1.340 1.934 336.773 o
27 11 9 44.664 40.222 3.960 42.806 o
27 11 10 2.010 0.780 2.213 252.203 o
27 11 11 22.476 17.385 2.519 96.472 o
27 11 12 35.120 34.608 3.528 53.414 o
27 11 13 64.922 61.609 3.596 36.773 o
27 11 14 35.129 35.482 2.841 63.843 o
27 11 15 46.128 43.139 3.053 51.710 o
27 11 16 1.442 2.103 2.001 299.343 o
27 11 17 10.937 10.414 1.976 172.098 o
27 13 1 53.605 54.656 2.849 47.711 o
27 13 2 46.550 43.462 2.570 57.156 o
27 13 3 3.038 -1.908 5.538 44.269 o
27 13 4 5.702 3.392 2.137 214.731 o
27 13 5 9.613 8.540 2.849 118.819 o
27 13 6 1.158 2.782 2.171 259.123 o
27 13 7 5.775 3.748 2.256 196.916 o
27 13 8 92.755 87.067 4.919 23.293 o
27 13 9 8.159 8.200 3.121 107.791 o
27 13 10 98.460 91.282 6.844 16.483 o
28 0 0 176.871 216.816 9.176 8.740 o
28 0 2 46.565 41.850 2.527 58.164 o
28 0 4 745.017 724.100 17.249 2.311 o
28 0 6 17.280 19.369 1.967 128.124 o
28 0 8 53.592 52.188 2.171 54.707 o
28 0 10 1776.580 1754.900 41.333 0.557 o
28 0 12 809.374 817.553 19.937 1.894 o
28 0 14 293.082 304.011 10.117 6.312 o
28 0 16 61.259 59.617 3.647 37.618 o
28 0 18 152.100 152.493 6.292 13.990 o
28 0 20 1366.400 1451.050 39.086 0.652 o
28 0 22 416.330 435.490 16.350 3.182 o
28 0 24 8.737 3.774 2.790 132.125 o
28 0 26 45.505 41.604 3.833 43.599 o
28 2 0 615.055 585.125 16.308 2.713 o
28 2 1 159.788 154.308 4.088 17.642 o
28 2 2 10.292 10.041 0.763 305.817 o
28 2 3 119.715 111.482 3.350 24.371 o
28 2 4 232.174 224.813 5.902 11.062 o
28 2 5 232.752 223.244 5.775 11.199 o
28 2 6 561.312 539.407 13.339 3.451 o
28 2 7 455.382 445.250 10.405 4.789 o
28 2 8 1396.040 1373.900 31.123 0.885 o
28 2 9 132.122 129.528 3.536 21.726 o
28 2 10 125.056 119.929 3.435 23.115 o
28 2 11 32.810 31.377 1.586 92.123 o
28 2 12 196.902 198.821 5.368 13.027 o
28 2 13 5.976 3.443 1.052 449.029 o
28 2 14 92.653 95.378 3.231 29.568 o
28 2 15 260.346 264.900 7.106 9.009 o
28 2 16 357.976 369.911 9.786 5.782 o
28 2 17 994.964 1048.300 26.552 1.229 o
28 2 18 865.638 900.609 22.354 1.607 o
28 2 19 158.409 156.877 5.122 15.746 o
28 2 20 16.880 16.197 2.434 112.250 o
28 2 21 133.151 132.759 4.707 18.706 o
28 2 22 6.552 4.630 2.680 146.882 o
28 2 23 114.539 120.293 4.859 20.086 o
28 2 24 30.917 30.283 2.705 72.211 o
28 2 25 55.820 52.748 3.172 44.268 o
28 2 26 5.801 5.266 2.061 216.450 o
28 2 27 85.597 76.713 4.952 24.484 o
28 4 0 92.433 90.943 2.951 31.137 o
28 4 1 76.893 78.808 2.417 38.494 o
28 4 2 127.261 123.813 3.604 22.268 o
28 4 3 62.017 70.022 2.273 45.738 o
28 4 4 1498.370 1495.660 34.337 0.758 o
28 4 5 3.615 5.665 0.873 572.088 o
28 4 6 475.585 479.833 11.491 4.284 o
28 4 7 16.282 14.450 1.052 193.277 o
28 4 8 0.589 11.415 1.043 511.939 o
28 4 9 90.873 86.118 3.163 30.963 o
28 4 10 28.057 25.433 1.594 106.048 o
28 4 11 38.388 40.595 1.925 73.436 o
28 4 12 284.534 282.335 7.386 8.311 o
28 4 13 80.823 81.835 2.934 34.491 o
28 4 14 1884.650 1897.590 43.809 0.502 o
28 4 15 180.174 189.518 5.563 13.479 o
28 4 16 260.083 259.837 8.124 8.225 o
28 4 17 1.712 -2.654 5.614 43.566 o
28 4 18 55.621 50.984 2.697 49.055 o
28 4 19 2.372 -2.095 5.970 38.402 o
28 4 20 17.348 16.214 2.196 121.833 o
28 4 21 83.639 85.499 3.943 28.691 o
28 4 22 91.875 88.992 4.240 25.985 o
28 4 23 37.866 39.951 3.036 57.413 o
28 4 24 50.965 47.719 4.054 38.785 o
28 4 25 118.929 108.311 5.114 19.492 o
28 4 26 30.093 30.817 2.739 72.062 o
28 6 0 39.807 38.034 1.917 73.421 o
28 6 1 1.912 0.661 0.806 1131.990 o
28 6 2 139.352 137.542 3.799 20.181 o
28 6 3 11.043 9.718 0.933 278.826 o
28 6 4 270.682 270.641 6.784 9.062 o
28 6 5 2.649 1.789 0.890 813.751 o
28 6 6 177.193 167.817 4.588 15.522 o
28 6 7 112.417 120.251 3.723 23.599 o
28 6 8 25.643 25.382 2.256 92.568 o
28 6 9 208.971 204.291 5.622 12.252 o
28 6 10 63.314 59.472 2.485 45.788 o
28 6 11 203.388 202.798 5.784 12.237 o
28 6 12 162.887 158.904 4.944 15.805 o
28 6 13 11.120 11.440 2.273 146.072 o
28 6 14 242.602 242.342 7.140 9.460 o
28 6 15 459.334 474.932 12.915 3.927 o
28 6 16 395.831 398.490 10.795 5.046 o
28 6 17 79.382 86.728 5.682 21.652 o
28 6 18 35.939 35.592 2.671 65.990 o
28 6 19 6.578 2.069 2.247 198.247 o
28 6 20 61.666 60.634 3.638 37.438 o
28 6 21 41.300 35.872 3.019 56.803 o
28 6 22 1.576 -0.628 7.013 28.076 o
28 6 23 91.578 90.883 5.097 22.548 o
28 6 24 0.957 1.654 2.748 173.793 o
28 8 0 306.862 321.438 10.583 5.890 o
28 8 1 1.699 1.281 1.459 509.335 o
28 8 2 43.744 40.875 2.307 63.263 o
28 8 3 3.521 0.076 1.459 456.531 o
28 8 4 27.310 27.086 1.806 100.377 o
28 8 5 44.061 45.684 2.570 58.012 o
28 8 6 13.238 11.101 1.705 179.007 o
28 8 7 128.723 125.729 4.240 20.429 o
28 8 8 167.562 170.539 5.410 14.546 o
28 8 9 146.299 144.963 5.512 15.863 o
28 8 10 28.884 25.254 2.052 92.877 o
28 8 11 3.337 2.324 2.688 165.906 o
28 8 12 0.860 -0.373 5.385 47.649 o
28 8 13 25.817 24.194 2.629 83.103 o
28 8 14 31.089 31.012 2.841 69.016 o
28 8 15 0.696 -0.687 5.495 45.834 o
28 8 16 4.114 4.232 2.010 246.260 o
28 8 17 192.515 196.285 7.403 10.600 o
28 8 18 322.233 333.276 12.356 4.922 o
28 8 19 130.124 135.159 6.589 14.623 o
28 8 20 319.228 323.600 10.533 5.826 o
28 8 21 69.320 73.779 4.757 27.672 o
28 8 22 17.276 19.479 3.002 86.904 o
28 10 0 49.266 49.067 3.791 41.477 o
28 10 1 5.565 2.044 2.086 229.795 o
28 10 2 0.744 -3.129 5.572 44.577 o
28 10 3 3.262 -0.127 5.360 47.087 o
28 10 4 49.579 46.947 2.909 50.695 o
28 10 5 75.070 66.859 3.206 36.110 o
28 10 6 8.531 5.902 2.196 178.487 o
28 10 7 6.530 0.424 2.146 219.249 o
28 10 8 1.205 1.594 1.925 329.584 o
28 10 9 146.568 152.077 5.724 15.272 o
28 10 10 145.680 148.346 5.953 14.953 o
28 10 11 0.030 3.435 2.909 156.209 o
28 10 12 126.952 135.829 5.707 16.651 o
28 10 13 25.915 27.459 3.952 53.736 o
28 10 14 12.983 14.001 2.366 129.150 o
28 10 15 0.129 1.577 2.968 153.896 o
28 10 16 84.225 82.318 3.994 28.608 o
28 10 17 47.210 45.539 3.206 48.893 o
28 10 18 69.340 63.297 5.215 26.018 o
28 10 19 77.873 80.919 4.376 27.841 o
28 12 0 6.034 1.204 2.408 185.148 o
28 12 1 53.724 49.703 2.866 48.575 o
28 12 2 0.428 -2.502 5.784 41.488 o
28 12 3 7.817 4.936 1.874 225.359 o
28 12 4 5.570 18.759 2.332 149.480 o
28 12 5 178.725 181.326 7.310 11.201 o
28 12 6 118.469 118.690 7.302 13.945 o
28 12 7 49.809 54.300 3.986 38.772 o
28 12 8 122.495 128.689 6.530 15.207 o
28 12 9 11.056 10.490 2.256 149.468 o
28 12 10 1.249 -0.373 6.623 31.509 o
28 12 11 10.795 10.507 2.171 156.895 o
28 12 12 63.699 63.026 3.808 35.430 o
28 12 13 6.049 7.683 1.950 218.649 o
29 1 1 231.975 219.318 5.656 11.391 o
29 1 2 7.716 8.904 0.823 363.422 o
29 1 3 621.329 594.165 15.197 2.893 o
29 1 4 147.040 142.987 3.876 19.247 o
29 1 5 14.438 14.501 0.899 216.413 o
29 1 6 347.382 336.940 8.065 6.872 o
29 1 7 91.938 86.007 2.536 33.423 o
29 1 8 57.825 58.819 1.934 52.639 o
29 1 9 116.020 113.467 3.180 25.174 o
29 1 10 66.365 64.959 2.146 45.868 o
29 1 11 129.733 135.227 3.901 20.806 o
29 1 12 352.327 352.171 8.870 6.337 o
29 1 13 4.561 3.859 1.526 347.037 o
29 1 14 513.978 522.328 12.992 3.679 o
29 1 15 408.930 412.220 10.524 5.050 o
29 1 16 522.610 529.511 13.289 3.572 o
29 1 17 172.861 181.530 5.665 13.729 o
29 1 18 136.506 143.835 5.258 16.921 o
29 1 19 834.604 858.055 21.633 1.700 o
29 1 20 54.675 61.279 3.087 43.870 o
29 1 21 84.707 85.668 3.655 29.852 o
29 1 22 197.346 200.517 6.335 11.746 o
29 1 23 143.084 139.594 4.961 17.311 o
29 1 24 112.590 104.172 4.681 21.428 o
29 1 25 30.983 26.085 2.383 81.362 o
29 1 26 59.732 51.026 3.061 44.112 o
29 1 27 2.618 -0.382 6.632 31.180 o
29 3 1 17.770 19.225 1.052 169.574 o
29 3 2 7.774 8.523 0.848 362.650 o
29 3 3 220.035 223.151 6.530 10.696 o
29 3 4 53.991 51.297 1.934 56.913 o
29 3 5 454.529 456.249 11.101 4.536 o
29 3 6 111.524 111.058 3.087 26.162 o
29 3 7 177.749 174.449 4.512 15.464 o
29 3 8 355.906 359.531 8.726 6.353 o
29 3 9 59.803 63.713 2.154 48.837 o
29 3 10 841.945 832.402 19.590 1.899 o
29 3 11 81.042 79.223 2.934 34.737 o
29 3 12 62.221 62.449 2.510 45.444 o
29 3 13 727.812 735.379 18.597 2.151 o
29 3 14 57.126 59.362 2.595 47.465 o
29 3 15 179.486 178.239 5.453 13.870 o
29 3 16 21.631 17.766 2.417 101.187 o
29 3 17 388.015 378.197 10.295 5.346 o
29 3 18 158.599 155.554 5.029 15.939 o
29 3 19 31.492 28.324 2.637 74.006 o
29 3 20 107.223 98.126 4.215 23.755 o
29 3 21 94.355 93.597 4.164 25.689 o
29 3 22 0.611 5.733 4.427 67.931 o
29 3 23 292.392 292.545 9.439 6.773 o
29 3 24 6.444 6.708 2.485 159.790 o
29 3 25 1.889 5.555 1.984 270.515 o
29 3 26 8.299 7.938 2.146 178.884 o
29 5 1 41.872 42.461 1.722 71.880 o
29 5 2 1261.190 1271.970 30.037 0.962 o
29 5 3 53.001 52.485 2.095 55.672 o
29 5 4 7.282 7.887 0.899 374.478 o
29 5 5 315.397 324.431 7.946 7.318 o
29 5 6 1741.840 1778.780 40.790 0.569 o
29 5 7 50.377 48.490 1.984 59.624 o
29 5 8 16.984 17.198 1.399 161.990 o
29 5 9 3.177 1.984 1.077 621.485 o
29 5 10 3.733 3.002 1.170 510.788 o
29 5 11 163.192 168.317 4.927 15.598 o
29 5 12 1455.380 1464.080 34.048 0.775 o
29 5 13 231.739 239.416 6.699 10.107 o
29 5 14 71.600 71.065 2.917 38.215 o
29 5 15 48.102 46.862 2.341 57.808 o
29 5 16 942.306 966.985 24.805 1.372 o
29 5 17 325.894 341.044 9.888 6.053 o
29 5 18 172.094 172.829 6.301 12.933 o
29 5 19 5.545 4.469 2.629 155.965 o
29 5 20 0.455 -5.241 6.742 30.554 o
29 5 21 2.095 0.017 2.866 158.927 o
29 5 22 0.168 -2.773 5.817 41.089 o
29 5 23 38.171 37.746 3.282 54.395 o
29 5 24 6.317 2.943 2.298 190.728 o
29 5 25 0.937 4.724 2.129 258.543 o
29 7 1 1.298 1.085 1.255 678.444 o
29 7 2 123.165 121.370 3.994 21.727 o
29 7 3 50.953 47.710 3.070 48.199 o
29 7 4 1.508 -0.153 4.062 82.432 o
29 7 5 6.931 6.487 1.798 237.217 o
29 7 6 294.549 297.133 8.048 7.630 o
29 7 7 22.156 21.557 2.442 95.937 o
29 7 8 206.893 201.738 5.826 12.099 o
29 7 9 66.916 68.529 3.316 37.270 o
29 7 10 535.987 542.850 14.510 3.243 o
29 7 11 627.096 624.465 16.630 2.612 o
29 7 12 50.260 55.682 3.316 44.458 o
29 7 13 124.658 124.355 5.029 18.762 o
29 7 14 44.959 42.893 2.994 53.082 o
29 7 15 11.200 11.813 3.460 84.862 o
29 7 16 279.794 282.564 8.930 7.272 o
29 7 17 4.527 2.476 3.935 82.014 o
29 7 18 39.932 45.836 3.680 46.588 o
29 7 19 172.742 172.057 6.911 12.024 o
29 7 20 47.174 51.755 4.919 32.233 o
29 7 21 165.525 164.315 7.251 11.835 o
29 7 22 2.085 5.037 2.646 169.935 o
29 7 23 1.595 -2.103 7.946 21.909 o
29 9 1 1.091 -2.290 6.182 36.164 o
29 9 2 0.612 0.136 1.688 460.426 o
29 9 3 163.924 162.449 6.013 13.847 o
29 9 4 132.215 138.628 5.105 17.653 o
29 9 5 72.960 70.302 3.231 36.052 o
29 9 6 14.947 14.484 2.120 135.834 o
29 9 7 123.393 124.839 4.528 20.133 o
29 9 8 23.732 21.099 2.027 107.051 o
29 9 9 50.316 44.081 2.680 53.544 o
29 9 10 4.555 3.842 2.222 210.490 o
29 9 11 57.758 59.735 3.663 38.425 o
29 9 12 237.512 244.954 8.217 8.557 o
29 9 13 0.306 0.390 2.146 294.184 o
29 9 14 93.275 96.209 4.825 23.126 o
29 9 15 36.987 36.338 3.053 58.862 o
29 9 16 88.248 89.188 4.461 25.513 o
29 9 17 33.069 37.890 3.375 55.902 o
29 9 18 233.441 229.621 7.870 9.044 o
29 9 19 58.635 61.677 3.655 37.983 o
29 9 20 10.252 10.312 2.256 153.283 o
29 11 1 25.864 25.237 2.603 83.029 o
29 11 2 62.526 59.108 3.206 40.645 o
29 11 3 180.908 178.774 6.038 12.944 o
29 11 4 27.634 26.382 2.425 84.469 o
29 11 5 87.494 91.223 4.206 26.552 o
29 11 6 46.885 43.928 3.155 49.979 o
29 11 7 28.698 24.856 3.799 55.443 o
29 11 8 5.439 5.207 2.095 215.139 o
29 11 9 13.336 15.867 3.197 88.471 o
29 11 10 82.247 75.297 4.571 26.690 o
29 11 11 2.224 1.297 2.179 253.415 o
29 11 12 11.800 11.084 2.943 105.830 o
29 11 13 29.679 24.177 2.578 79.597 o
29 11 14 73.349 70.471 3.757 32.824 o
29 11 15 111.722 110.363 4.902 20.573 o
29 11 16 39.862 35.507 2.671 62.971 o
29 13 1 13.244 13.509 2.052 148.147 o
29 13 2 2.324 0.102 1.510 481.153 o
29 13 3 0.005 -2.018 5.546 45.264 o
29 13 4 7.429 4.401 2.459 162.961 o
29 13 5 0.183 -4.384 6.598 31.952 o
29 13 6 7.130 3.731 1.934 229.380 o
29 13 7 4.632 1.009 2.086 244.999 o
29 13 8 53.455 53.579 3.494 42.076 o
30 0 0 118.793 166.011 11.932 7.131 o
30 0 2 127.580 119.793 4.011 21.362 o
30 0 4 36.314 38.170 1.959 76.356 o
30 0 6 0.306 3.757 1.577 455.909 o
30 0 8 165.614 169.030 4.808 15.671 o
30 0 10 1281.080 1303.190 34.176 0.808 o
30 0 12 1219.150 1224.280 29.757 0.988 o
30 0 14 8.209 7.649 2.281 167.278 o
30 0 16 21.954 17.944 3.409 70.865 o
30 0 18 0.134 16.706 5.546 42.245 o
30 0 20 103.684 110.643 5.639 18.977 o
30 0 22 4.629 3.189 2.832 144.504 o
30 0 24 4.031 1.069 2.307 214.087 o
30 0 26 7.296 4.690 2.485 160.544 o
30 2 0 42.151 47.685 2.502 59.453 o
30 2 1 74.093 78.239 2.264 40.188 o
30 2 2 15.483 14.713 0.831 210.471 o
30 2 3 52.371 53.299 1.764 58.810 o
30 2 4 790.818 790.111 19.420 1.974 o
30 2 5 680.776 664.704 15.366 2.710 o
30 2 6 106.592 113.891 3.146 26.439 o
30 2 7 74.526 72.770 2.341 40.483 o
30 2 8 277.089 272.600 6.750 8.972 o
30 2 9 5.433 4.376 1.187 411.360 o
30 2 10 98.467 95.624 2.994 29.515 o
30 2 11 3.504 1.917 1.043 620.376 o
30 2 12 5.539 5.767 1.162 394.134 o
30 2 13 0.181 1.399 1.179 860.771 o
30 2 14 362.517 359.082 9.311 6.015 o
30 2 15 40.336 40.392 2.188 67.843 o
30 2 16 28.448 30.232 2.230 85.480 o
30 2 17 308.110 316.867 8.743 6.943 o
30 2 18 120.736 120.760 4.164 21.505 o
30 2 19 28.028 29.418 2.273 85.609 o
30 2 20 0.185 -0.449 5.724 42.431 o
30 2 21 53.740 51.331 2.883 48.048 o
30 2 22 2.761 0.008 2.061 280.541 o
30 2 23 1.724 -1.306 6.046 37.625 o
30 2 24 0.082 1.306 1.908 363.434 o
30 2 25 15.701 17.334 2.239 122.849 o
30 2 26 13.108 13.034 2.358 130.765 o
30 4 0 44.639 43.199 2.095 64.423 o
30 4 1 284.763 279.740 6.776 8.780 o
30 4 2 141.291 143.657 3.859 19.673 o
30 4 3 164.574 159.048 4.155 17.108 o
30 4 4 209.771 208.794 5.555 12.245 o
30 4 5 10.986 8.124 1.043 279.031 o
30 4 6 38.207 36.084 1.730 79.057 o
30 4 7 8.071 5.385 1.382 296.189 o
30 4 8 226.171 224.253 5.826 11.294 o
30 4 9 10.408 10.295 1.111 264.323 o
30 4 10 24.008 21.693 1.476 124.041 o
30 4 11 13.032 10.558 1.357 211.289 o
30 4 12 0.488 -0.144 4.232 77.210 o
30 4 13 17.470 20.421 1.908 128.647 o
30 4 14 50.690 53.299 2.994 47.870 o
30 4 15 60.363 59.659 2.587 46.140 o
30 4 16 68.545 68.182 3.044 38.661 o
30 4 17 27.286 22.888 2.027 98.303 o
30 4 18 127.261 123.745 5.334 17.855 o
30 4 19 14.549 11.499 2.230 135.984 o
30 4 20 63.330 60.303 3.477 38.213 o
30 4 21 127.867 130.258 5.521 17.183 o
30 4 22 70.017 72.269 4.079 31.426 o
30 4 23 34.310 35.829 3.078 60.416 o
30 4 24 10.621 13.221 2.383 137.219 o
30 4 25 72.211 65.324 3.689 34.009 o
30 6 0 1.534 1.145 1.204 697.601 o
30 6 1 43.314 41.333 1.900 68.778 o
30 6 2 0.506 -0.772 3.392 119.644 o
30 6 3 20.229 27.069 1.416 129.287 o
30 6 4 0.735 0.263 1.009 1120.380 o
30 6 5 0.797 0.136 0.941 1254.150 o
30 6 6 29.088 26.535 1.662 101.173 o
30 6 7 59.726 56.191 2.196 50.284 o
30 6 8 143.090 145.081 4.376 18.393 o
30 6 9 86.918 96.370 3.299 30.168 o
30 6 10 81.438 81.877 3.697 30.537 o
30 6 11 21.219 20.692 1.832 120.577 o
30 6 12 8.268 23.185 2.324 131.974 o
30 6 13 190.621 195.013 5.877 12.611 o
30 6 14 29.046 32.488 2.731 72.443 o
30 6 15 305.298 315.112 9.676 6.425 o
30 6 16 6.474 7.429 1.620 264.472 o
30 6 17 6.106 7.013 2.137 197.254 o
30 6 18 54.648 58.141 3.621 39.890 o
30 6 19 2.740 1.145 3.418 111.050 o
30 6 20 25.257 20.683 2.629 86.202 o
30 6 21 15.023 14.340 2.519 115.067 o
30 6 22 0.919 -2.027 5.402 47.329 o
30 6 23 35.571 33.972 4.630 39.673 o
30 6 24 0.000 2.985 2.705 180.711 o
30 8 0 13.009 9.252 2.883 108.047 o
30 8 1 3.911 1.196 1.476 416.159 o
30 8 2 25.590 21.125 1.755 111.686 o
30 8 3 0.294 -5.758 6.080 37.584 o
30 8 4 69.234 63.450 2.790 40.843 o
30 8 5 67.169 63.246 2.985 40.184 o
30 8 6 48.585 47.023 2.451 56.231 o
30 8 7 143.469 143.037 4.673 17.802 o
30 8 8 171.134 167.105 5.224 14.776 o
30 8 9 19.375 18.029 2.001 122.436 o
30 8 10 4.585 3.782 1.705 303.753 o
30 8 11 38.648 40.460 2.951 57.981 o
30 8 12 1.408 0.806 2.027 304.211 o
30 8 13 14.417 11.118 2.349 130.140 o
30 8 14 125.372 126.866 5.393 17.730 o
30 8 15 34.790 32.352 2.985 62.852 o
30 8 16 62.366 69.115 3.986 33.849 o
30 8 17 139.200 133.455 5.563 16.395 o
30 8 18 12.500 12.042 2.671 116.623 o
30 8 19 0.645 5.097 3.061 136.513 o
30 8 20 11.072 7.344 3.197 99.141 o
30 8 21 49.533 45.327 4.596 34.890 o
30 10 0 498.309 515.467 15.366 3.161 o
30 10 1 10.321 15.951 2.129 150.107 o
30 10 2 80.092 83.565 4.512 26.700 o
30 10 3 11.558 4.359 1.866 197.710 o
30 10 4 7.770 6.318 2.578 146.884 o
30 10 5 0.690 -6.318 8.345 19.945 o
30 10 6 10.090 5.512 2.298 161.678 o
30 10 7 6.154 4.834 2.035 218.795 o
30 10 8 3.219 -0.297 5.656 42.413 o
30 10 9 15.525 14.103 3.299 83.181 o
30 10 10 42.647 42.291 3.282 50.895 o
30 10 11 3.089 5.241 2.256 211.988 o
30 10 12 44.855 46.964 3.426 47.181 o
30 10 13 0.021 -1.628 5.266 50.195 o
30 10 14 1.081 2.832 2.112 272.702 o
30 10 15 3.930 2.459 2.069 247.815 o
30 10 16 3.898 7.827 1.942 240.225 o
30 10 17 7.267 8.090 3.748 81.990 o
30 10 18 0.013 -0.534 4.893 58.146 o
30 12 0 25.315 27.400 3.299 66.264 o
30 12 1 7.021 5.343 2.222 186.922 o
30 12 2 2.982 0.110 1.789 349.078 o
30 12 3 0.011 0.924 1.755 434.544 o
30 12 4 6.445 8.616 1.976 208.075 o
30 12 5 100.528 94.980 5.419 20.465 o
30 12 6 41.954 38.136 2.994 56.086 o
30 12 7 58.109 51.569 4.232 35.032 o
30 12 8 17.629 12.373 2.519 111.196 o
30 12 9 3.390 -0.246 5.826 39.987 o
30 12 10 4.300 2.892 2.281 208.030 o
30 12 11 3.236 -0.492 5.283 48.428 o
30 12 12 2.506 2.934 1.883 304.413 o
31 1 1 122.929 125.068 3.731 22.285 o
31 1 2 249.590 247.506 6.606 9.776 o
31 1 3 51.343 52.578 1.883 58.637 o
31 1 4 32.122 31.776 1.399 96.492 o
31 1 5 0.078 -0.602 3.197 135.952 o
31 1 6 2.431 2.129 0.806 895.586 o
31 1 7 463.430 461.660 10.838 4.573 o
31 1 8 858.203 855.223 19.980 1.840 o
31 1 9 498.434 492.961 11.737 4.108 o
31 1 10 678.245 669.614 15.731 2.652 o
31 1 11 88.806 88.034 3.011 31.836 o
31 1 12 52.593 51.238 2.544 51.904 o
31 1 13 49.558 46.235 2.112 59.592 o
31 1 14 15.998 11.660 2.078 139.531 o
31 1 15 124.781 128.036 4.206 20.741 o
31 1 16 4.071 2.493 1.569 362.657 o
31 1 17 79.721 80.614 3.468 32.127 o
31 1 18 22.052 23.618 2.324 98.133 o
31 1 19 21.902 28.197 2.349 93.675 o
31 1 20 70.182 78.782 4.028 31.086 o
31 1 21 47.032 48.083 2.849 52.331 o
31 1 22 87.349 81.818 4.240 27.062 o
31 1 23 14.314 12.093 2.162 139.836 o
31 1 24 3.374 2.748 2.069 252.612 o
31 1 25 3.389 5.699 1.772 292.632 o
31 1 26 15.494 14.349 1.967 142.791 o
31 3 1 1637.050 1616.340 37.542 0.653 o
31 3 2 1623.160 1633.120 37.068 0.665 o
31 3 3 0.269 1.883 1.213 780.425 o
31 3 4 45.362 47.948 1.755 65.940 o
31 3 5 340.475 331.241 8.133 6.926 o
31 3 6 36.457 33.345 1.416 88.059 o
31 3 7 72.279 67.910 2.273 42.380 o
31 3 8 45.434 39.171 1.738 69.865 o
31 3 9 5.694 8.633 1.162 352.962 o
31 3 10 569.856 569.402 13.848 3.284 o
31 3 11 347.427 348.414 8.870 6.391 o
31 3 12 529.607 534.226 13.747 3.440 o
31 3 13 78.912 77.256 3.443 32.754 o
31 3 14 295.373 304.113 8.277 7.430 o
31 3 15 391.681 396.132 10.448 5.213 o
31 3 16 0.083 -2.349 5.198 51.483 o
31 3 17 24.404 19.946 1.959 109.112 o
31 3 18 172.514 175.636 5.699 13.796 o
31 3 19 6.721 5.699 1.874 232.321 o
31 3 20 1.198 -1.662 8.260 20.316 o
31 3 21 106.187 103.384 6.377 16.993 o
31 3 22 0.732 -0.967 6.258 35.377 o
31 3 23 55.138 53.248 3.409 42.317 o
31 3 24 187.903 185.278 6.555 11.919 o
31 3 25 7.192 8.718 2.179 179.787 o
31 5 1 51.592 53.663 1.857 58.362 o
31 5 2 187.505 185.795 5.190 13.821 o
31 5 3 2.256 0.746 1.196 659.612 o
31 5 4 676.226 690.103 16.876 2.465 o
31 5 5 42.689 40.587 1.730 71.888 o
31 5 6 27.104 25.755 1.382 113.270 o
31 5 7 118.115 112.822 3.485 24.084 o
31 5 8 98.482 97.091 3.163 28.758 o
31 5 9 1.889 -0.526 3.918 87.905 o
31 5 10 251.004 248.736 6.988 9.397 o
31 5 11 35.754 36.796 2.018 76.730 o
31 5 12 837.025 862.236 20.692 1.784 o
31 5 13 21.974 26.764 2.001 105.613 o
31 5 14 236.352 244.878 7.319 9.381 o
31 5 15 123.407 125.441 4.927 19.071 o
31 5 16 0.850 -0.339 5.300 49.179 o
31 5 17 41.772 38.764 3.172 53.640 o
31 5 18 6.966 6.140 2.273 179.274 o
31 5 19 6.660 7.412 2.425 162.479 o
31 5 20 58.524 57.386 5.241 27.750 o
31 5 21 1.695 3.350 2.205 242.793 o
31 5 22 98.111 86.737 4.656 23.750 o
31 5 23 2.411 4.011 2.239 226.155 o
31 5 24 2.696 5.080 2.739 157.157 o
31 7 1 85.376 89.400 3.282 31.135 o
31 7 2 12.287 10.227 1.594 197.379 o
31 7 3 30.095 27.340 1.900 92.979 o
31 7 4 1.478 -0.831 4.961 55.708 o
31 7 5 101.410 98.609 3.782 25.935 o
31 7 6 18.449 15.460 2.027 127.737 o
31 7 7 0.056 -3.587 4.910 57.718 o
31 7 8 19.093 18.724 1.738 133.803 o
31 7 9 88.555 84.388 3.273 31.051 o
31 7 10 32.254 36.915 3.180 59.786 o
31 7 11 527.368 515.595 15.146 3.151 o
31 7 12 117.903 115.578 4.825 20.104 o
31 7 13 35.766 37.882 5.622 30.382 o
31 7 14 249.850 262.610 8.429 8.097 o
31 7 15 101.068 112.576 4.986 21.097 o
31 7 16 36.293 37.695 3.935 46.703 o
31 7 17 12.466 10.380 2.671 118.858 o
31 7 18 39.104 39.925 3.842 46.240 o
31 7 19 10.231 14.137 3.095 98.980 o
31 7 20 18.096 18.767 3.172 81.001 o
31 7 21 2.887 7.115 2.671 158.115 o
31 7 22 11.524 8.904 2.587 128.535 o
31 9 1 18.201 17.631 1.934 129.541 o
31 9 2 183.808 197.973 6.208 12.324 o
31 9 3 79.894 79.698 3.528 31.877 o
31 9 4 162.372 165.197 5.970 13.924 o
31 9 5 82.039 83.217 3.791 29.860 o
31 9 6 9.797 10.185 2.281 153.603 o
31 9 7 0.044 0.068 1.781 436.240 o
31 9 8 17.481 15.799 1.976 132.745 o
31 9 9 0.516 3.163 1.866 346.002 o
31 9 10 81.397 86.389 4.384 26.916 o
31 9 11 5.827 3.435 2.349 186.311 o
31 9 12 18.124 20.556 2.875 89.056 o
31 9 13 1.942 0.271 2.205 257.857 o
31 9 14 3.039 2.307 2.137 246.297 o
31 9 15 0.616 -0.857 5.673 43.045 o
31 9 16 16.748 16.969 2.493 109.098 o
31 9 17 27.302 27.061 4.028 51.897 o
31 9 18 0.116 5.605 3.451 109.903 o
31 9 19 59.781 54.342 3.689 38.413 o
31 11 1 89.779 92.766 4.045 26.821 o
31 11 2 49.029 50.136 4.249 37.300 o
31 11 3 110.344 104.435 4.427 22.421 o
31 11 4 10.209 6.547 2.154 171.151 o
31 11 5 0.001 -3.477 6.598 31.987 o
31 11 6 0.037 4.020 2.171 265.552 o
31 11 7 25.720 24.237 2.637 82.980 o
31 11 8 27.409 25.594 2.892 74.052 o
31 11 9 4.129 3.070 2.731 156.020 o
31 11 10 72.602 75.322 5.232 24.809 o
31 11 11 0.299 -2.290 6.988 28.470 o
31 11 12 22.279 20.319 2.603 91.618 o
31 11 13 9.334 10.677 2.146 165.610 o
31 11 14 16.403 19.607 3.706 67.811 o
31 11 15 9.159 11.160 1.934 184.173 o
31 13 1 7.164 4.800 1.560 283.355 o
31 13 2 37.685 35.880 2.476 67.629 o
31 13 3 7.195 6.470 2.527 153.174 o
31 13 4 12.429 12.508 1.993 157.918 o
31 13 5 0.088 -2.213 7.039 28.091 o
31 13 6 10.387 9.956 2.205 157.406 o
32 0 0 479.663 579.596 35.049 0.969 o
32 0 2 53.737 52.680 2.366 52.664 o
32 0 4 0.290 0.144 0.907 1518.020 o
32 0 6 2.363 3.562 1.085 618.246 o
32 0 8 28.634 24.788 1.654 103.996 o
32 0 10 70.929 67.452 2.951 38.694 o
32 0 12 468.592 450.898 12.534 4.047 o
32 0 14 94.029 84.489 4.707 24.118 o
32 0 16 121.753 121.676 6.004 16.606 o
32 0 18 230.818 222.371 8.124 8.906 o
32 0 20 764.287 779.536 23.652 1.586 o
32 0 22 32.375 33.803 3.290 58.928 o
32 0 24 4.081 5.614 2.358 189.613 o
32 0 26 9.739 12.924 3.180 97.272 o
32 2 0 29.538 25.577 1.425 106.926 o
32 2 1 140.321 140.417 3.596 20.438 o
32 2 2 194.221 196.260 5.241 13.328 o
32 2 3 824.734 833.335 19.123 1.961 o
32 2 4 280.594 286.457 7.064 8.576 o
32 2 5 408.240 408.734 10.024 5.259 o
32 2 6 636.722 626.483 14.646 2.938 o
32 2 7 22.556 22.507 1.281 133.680 o
32 2 8 643.654 646.234 15.638 2.736 o
32 2 9 144.552 139.399 4.011 19.265 o
32 2 10 83.462 77.841 2.722 35.395 o
32 2 11 121.758 117.571 3.740 22.735 o
32 2 12 23.464 20.497 1.577 123.890 o
32 2 13 77.864 72.346 2.985 36.028 o
32 2 14 65.001 63.933 3.494 37.161 o
32 2 15 35.901 31.182 2.035 79.465 o
32 2 16 196.435 191.816 5.792 12.595 o
32 2 17 122.450 126.399 4.401 20.483 o
32 2 18 21.655 22.617 2.078 108.165 o
32 2 19 0.246 -1.984 5.987 38.775 o
32 2 20 44.855 44.225 3.613 45.701 o
32 2 21 14.819 12.475 2.146 138.338 o
32 2 22 91.469 83.540 4.172 26.679 o
32 2 23 7.769 10.143 2.637 135.383 o
32 2 24 19.674 20.514 3.994 58.697 o
32 2 25 1.529 1.281 1.849 349.855 o
32 4 0 717.732 716.578 17.088 2.368 o
32 4 1 388.984 378.527 9.506 5.680 o
32 4 2 353.233 361.558 8.667 6.396 o
32 4 3 576.262 578.620 14.120 3.203 o
32 4 4 378.612 383.853 9.235 5.852 o
32 4 5 28.004 32.581 1.637 98.169 o
32 4 6 640.908 662.389 15.748 2.710 o
32 4 7 34.057 37.839 1.959 79.094 o
32 4 8 0.021 -1.662 4.376 72.696 o
32 4 9 26.941 22.871 1.459 115.152 o
32 4 10 242.060 243.317 6.691 9.878 o
32 4 11 72.828 69.547 2.960 37.829 o
32 4 12 62.624 66.189 2.858 42.064 o
32 4 13 47.886 54.664 2.680 52.048 o
32 4 14 1785.890 1808.220 43.708 0.513 o
32 4 15 107.103 113.942 4.452 22.197 o
32 4 16 96.001 96.413 3.926 26.229 o
32 4 17 19.827 14.018 1.942 129.710 o
32 4 18 2.964 0.924 2.561 186.974 o
32 4 19 47.906 46.557 2.994 50.672 o
32 4 20 259.472 254.070 7.895 8.455 o
32 4 21 21.617 16.443 3.562 68.155 o
32 4 22 2.105 3.282 2.146 249.795 o
32 4 23 3.274 6.708 2.341 193.490 o
32 4 24 0.146 -1.467 8.056 21.440 o
32 4 25 14.946 12.644 2.408 123.033 o
32 6 0 24.504 22.447 1.671 115.396 o
32 6 1 81.783 79.732 2.578 36.278 o
32 6 2 146.394 147.753 4.104 18.657 o
32 6 3 245.036 252.917 6.589 9.826 o
32 6 4 148.876 151.153 4.333 17.926 o
32 6 5 34.697 31.928 1.645 87.739 o
32 6 6 123.165 125.093 3.765 22.171 o
32 6 7 13.801 14.137 1.323 194.378 o
32 6 8 772.123 767.163 18.207 2.140 o
32 6 9 380.668 384.862 9.812 5.578 o
32 6 10 26.540 23.558 1.908 102.456 o
32 6 11 110.427 108.692 3.757 24.341 o
32 6 12 6.555 10.278 1.679 237.970 o
32 6 13 654.246 660.769 17.800 2.375 o
32 6 14 39.768 40.816 3.036 56.008 o
32 6 15 63.848 62.525 3.630 36.691 o
32 6 16 237.245 238.543 8.557 8.315 o
32 6 17 98.617 100.237 4.690 22.881 o
32 6 18 112.363 112.865 5.165 19.660 o
32 6 19 0.373 0.356 2.052 319.750 o
32 6 20 37.399 35.583 3.180 56.932 o
32 6 21 15.969 14.094 2.349 121.196 o
32 6 22 10.217 9.701 2.595 130.852 o
32 6 23 6.008 5.156 2.773 140.426 o
32 8 0 267.392 265.663 9.040 7.415 o
32 8 1 15.457 12.339 2.603 112.398 o
32 8 2 59.156 57.352 2.841 45.003 o
32 8 3 22.549 19.598 2.366 99.498 o
32 8 4 0.386 -3.231 5.597 44.306 o
32 8 5 9.357 7.319 1.654 227.916 o
32 8 6 72.788 76.357 3.367 34.580 o
32 8 7 203.310 206.385 6.191 11.689 o
32 8 8 186.652 191.960 6.021 12.583 o
32 8 9 70.740 74.313 3.443 34.827 o
32 8 10 2.405 5.529 1.984 263.837 o
32 8 11 2.502 4.579 2.179 232.384 o
32 8 12 23.355 26.772 2.671 83.503 o
32 8 13 16.687 19.742 2.663 99.587 o
32 8 14 48.384 52.256 3.918 40.084 o
32 8 15 204.193 208.081 7.319 10.327 o
32 8 16 58.411 57.581 3.392 40.700 o
32 8 17 4.012 3.350 2.358 198.012 o
32 8 18 122.658 118.199 6.021 16.609 o
32 8 19 112.360 108.497 5.801 18.031 o
32 8 20 171.139 171.904 7.658 11.031 o
32 10 0 920.236 947.099 29.333 1.114 o
32 10 1 67.567 71.939 4.104 31.768 o
32 10 2 158.224 162.534 5.614 14.748 o
32 10 3 56.023 54.444 3.562 40.529 o
32 10 4 9.232 6.878 2.027 188.338 o
32 10 5 50.203 51.374 3.909 39.748 o
32 10 6 12.659 7.514 2.756 117.470 o
32 10 7 28.346 30.868 2.832 71.797 o
32 10 8 15.976 18.877 3.418 76.196 o
32 10 9 175.455 190.409 7.514 10.907 o
32 10 10 1.649 6.682 2.247 219.496 o
32 10 11 23.037 25.297 2.815 80.995 o
32 10 12 9.885 13.145 2.476 133.889 o
32 10 13 21.189 20.454 2.578 94.081 o
32 10 14 10.374 12.347 3.239 94.172 o
32 10 15 12.800 8.209 2.595 125.240 o
32 10 16 1.053 1.052 1.781 388.879 o
32 10 17 36.291 33.446 2.756 65.149 o
32 12 0 53.671 44.929 3.909 39.675 o
32 12 1 15.690 12.500 1.993 144.096 o
32 12 2 3.897 4.249 2.027 245.638 o
32 12 3 53.253 48.185 3.350 44.418 o
32 12 4 11.716 11.974 2.324 139.375 o
32 12 5 6.294 6.301 2.451 164.690 o
32 12 6 8.921 6.445 2.001 194.635 o
32 12 7 4.056 0.958 2.137 242.481 o
32 12 8 7.684 6.911 2.324 168.020 o
32 12 9 8.883 1.145 2.205 190.410 o
32 12 10 4.511 -0.365 5.614 42.599 o
32 12 11 34.106 28.867 2.765 68.749 o
33 1 1 9.777 8.718 0.814 321.722 o
33 1 2 8.936 7.386 0.907 339.794 o
33 1 3 1.280 0.577 0.729 1484.120 o
33 1 4 89.237 91.316 2.714 32.699 o
33 1 5 4.695 3.070 0.823 607.703 o
33 1 6 525.895 524.669 12.924 3.660 o
33 1 7 1520.790 1515.940 35.371 0.726 o
33 1 8 51.047 52.027 1.959 58.284 o
33 1 9 246.485 249.287 6.394 10.012 o
33 1 10 181.971 180.444 5.054 14.331 o
33 1 11 576.562 593.164 15.443 2.925 o
33 1 12 44.506 43.945 2.358 60.946 o
33 1 13 78.832 76.628 3.011 35.147 o
33 1 14 43.671 39.612 2.256 64.482 o
33 1 15 70.792 65.112 2.951 39.065 o
33 1 16 3.218 0.577 1.705 365.060 o
33 1 17 75.498 80.733 3.655 31.953 o
33 1 18 233.876 244.021 7.488 9.273 o
33 1 19 215.138 234.184 7.191 9.987 o
33 1 20 143.989 153.434 5.419 15.956 o
33 1 21 143.273 144.242 5.224 16.620 o
33 1 22 0.388 -0.585 6.148 36.737 o
33 1 23 2.396 2.782 2.307 220.943 o
33 1 24 48.975 44.250 3.095 49.593 o
33 1 25 7.475 9.413 2.052 188.932 o
33 3 1 834.042 835.413 20.005 1.862 o
33 3 2 68.311 64.213 2.103 45.520 o
33 3 3 15.994 13.925 0.950 203.052 o
33 3 4 7.629 6.945 1.111 338.599 o
33 3 5 143.755 146.752 4.130 18.814 o
33 3 6 8.132 7.615 1.323 287.359 o
33 3 7 10.267 8.260 1.493 233.597 o
33 3 8 239.820 239.230 6.284 10.351 o
33 3 9 14.033 34.769 1.984 115.149 o
33 3 10 424.513 437.695 11.177 4.677 o
33 3 11 90.700 93.894 3.553 28.669 o
33 3 12 138.295 144.293 5.478 16.345 o
33 3 13 974.441 993.053 25.500 1.309 o
33 3 14 52.544 55.054 2.603 50.417 o
33 3 15 70.811 68.292 3.061 37.912 o
33 3 16 1.412 -3.206 5.716 42.148 o
33 3 17 84.715 82.463 3.485 30.933 o
33 3 18 60.399 60.499 3.324 40.176 o
33 3 19 9.378 5.724 2.044 189.430 o
33 3 20 43.575 37.144 3.265 51.921 o
33 3 21 2.647 -1.238 6.199 35.597 o
33 3 22 90.103 85.719 4.164 26.753 o
33 3 23 0.438 0.271 2.366 242.292 o
33 3 24 9.113 12.246 2.620 128.717 o
33 3 25 37.599 34.905 4.791 37.364 o
33 5 1 80.660 80.351 2.544 36.647 o
33 5 2 0.038 0.500 0.840 1786.160 o
33 5 3 9.463 7.437 1.069 305.396 o
33 5 4 40.473 40.646 1.823 72.787 o
33 5 5 219.936 226.577 6.004 11.227 o
33 5 6 11.707 13.102 1.289 217.675 o
33 5 7 279.214 277.052 7.683 8.198 o
33 5 8 49.901 49.432 2.434 54.954 o
33 5 9 45.377 46.650 2.493 57.811 o
33 5 10 141.019 137.924 4.308 18.915 o
33 5 11 6.658 5.894 1.450 303.175 o
33 5 12 122.856 123.007 4.283 20.905 o
33 5 13 98.601 92.088 3.443 28.051 o
33 5 14 147.546 149.398 4.842 17.031 o
33 5 15 52.591 50.585 2.578 51.735 o
33 5 16 76.610 79.350 4.045 29.822 o
33 5 17 66.053 71.710 4.834 27.892 o
33 5 18 41.974 41.613 3.180 52.669 o
33 5 19 29.203 26.603 3.587 58.243 o
33 5 20 7.015 6.818 2.205 184.084 o
33 5 21 6.665 -0.331 5.716 40.480 o
33 5 22 0.092 0.170 2.561 210.808 o
33 5 23 13.290 10.456 2.315 137.011 o
33 7 1 107.247 106.682 3.816 24.622 o
33 7 2 304.974 314.068 8.421 7.186 o
33 7 3 68.815 70.972 3.265 36.794 o
33 7 4 57.196 52.205 2.799 47.176 o
33 7 5 12.749 11.245 1.722 180.172 o
33 7 6 14.547 12.754 1.950 150.824 o
33 7 7 263.084 270.302 7.853 8.328 o
33 7 8 21.783 22.888 2.332 99.008 o
33 7 9 67.307 71.650 3.604 34.926 o
33 7 10 109.875 115.595 4.376 22.100 o
33 7 11 29.448 29.698 2.527 77.823 o
33 7 12 59.716 59.981 3.528 38.887 o
33 7 13 7.163 7.819 2.527 150.417 o
33 7 14 85.125 81.894 4.189 27.601 o
33 7 15 9.839 7.997 2.570 136.638 o
33 7 16 18.314 18.190 2.527 103.150 o
33 7 17 5.413 1.467 2.553 171.715 o
33 7 18 1.773 1.620 2.603 186.963 o
33 7 19 16.908 10.566 2.892 98.618 o
33 7 20 6.726 7.785 3.070 114.347 o
33 7 21 138.174 136.686 8.412 11.148 o
33 9 1 3.061 0.840 1.755 349.539 o
33 9 2 30.925 31.343 2.841 69.015 o
33 9 3 49.102 54.690 3.231 45.906 o
33 9 4 656.502 695.912 17.936 2.333 o
33 9 5 91.384 91.698 4.130 26.327 o
33 9 6 115.751 129.172 5.012 19.253 o
33 9 7 85.123 91.978 4.172 26.968 o
33 9 8 263.893 281.284 8.760 7.569 o
33 9 9 20.717 25.178 2.425 95.844 o
33 9 10 101.844 103.901 4.893 21.709 o
33 9 11 6.026 7.395 2.247 183.912 o
33 9 12 0.238 2.120 2.146 281.879 o
33 9 13 0.187 0.407 2.137 298.276 o
33 9 14 4.269 4.520 2.536 171.444 o
33 9 15 14.502 11.024 2.425 125.741 o
33 9 16 71.989 61.669 4.350 30.453 o
33 9 17 7.358 5.784 2.400 165.429 o
33 9 18 44.735 45.582 3.468 47.053 o
33 11 1 24.780 21.286 2.273 96.955 o
33 11 2 115.006 124.059 4.969 19.604 o
33 11 3 138.592 144.776 5.529 16.211 o
33 11 4 32.147 29.461 3.053 64.769 o
33 11 5 11.052 13.026 2.281 142.677 o
33 11 6 0.000 0.543 2.137 300.256 o
33 11 7 55.074 53.689 4.121 36.346 o
33 11 8 0.022 0.534 3.019 151.522 o
33 11 9 8.349 8.853 3.231 101.251 o
33 11 10 13.286 12.203 3.087 95.651 o
33 11 11 23.983 25.246 3.689 60.245 o
33 11 12 7.436 5.631 2.341 171.141 o
33 11 13 81.873 76.730 6.470 19.013 o
33 13 1 6.140 6.309 1.594 281.220 o
33 13 2 2.917 2.264 1.840 313.910 o
34 0 0 3133.850 3336.660 130.995 0.074 o
34 0 2 28.929 39.976 2.061 82.121 o
34 0 4 314.124 316.477 8.777 6.868 o
34 0 6 1769.420 1750.180 43.682 0.516 o
34 0 8 420.200 421.082 11.830 4.502 o
34 0 10 29.548 26.874 2.129 88.719 o
34 0 12 94.469 98.635 4.283 24.909 o
34 0 14 148.303 148.389 6.521 13.799 o
34 0 16 140.509 142.232 6.852 13.592 o
34 0 18 118.825 124.025 5.945 16.842 o
34 0 20 0.053 6.487 4.003 82.506 o
34 0 22 550.875 557.649 17.724 2.582 o
34 0 24 96.604 90.239 5.877 19.460 o
34 2 0 402.149 397.981 10.617 5.085 o
34 2 1 265.860 266.282 6.564 9.357 o
34 2 2 22.465 18.894 1.136 145.435 o
34 2 3 24.624 22.651 1.382 123.841 o
34 2 4 0.998 -0.441 5.224 50.544 o
34 2 5 561.871 574.804 13.594 3.351 o
34 2 6 410.429 410.905 10.261 5.148 o
34 2 7 310.280 304.011 7.666 7.663 o
34 2 8 150.066 147.193 4.308 18.026 o
34 2 9 447.345 441.960 10.948 4.647 o
34 2 10 121.102 117.291 3.731 22.837 o
34 2 11 9.266 6.886 1.416 262.679 o
34 2 12 121.083 120.938 4.054 21.771 o
34 2 13 27.668 20.599 2.374 89.855 o
34 2 14 113.750 111.525 3.994 23.093 o
34 2 15 248.952 252.010 7.319 9.113 o
34 2 16 532.111 536.083 14.043 3.363 o
34 2 17 22.369 27.832 2.985 75.959 o
34 2 18 480.189 487.025 13.365 3.724 o
34 2 19 1.765 5.071 2.273 221.726 o
34 2 20 29.216 24.941 2.994 70.368 o
34 2 21 6.470 1.976 2.256 198.300 o
34 2 22 0.505 0.475 2.315 250.778 o
34 2 23 57.293 54.902 3.630 39.517 o
34 2 24 19.745 20.200 2.595 96.164 o
34 2 25 27.183 25.102 2.663 79.985 o
34 4 0 7.320 8.472 1.306 296.162 o
34 4 1 227.627 234.820 5.911 11.043 o
34 4 2 77.175 72.379 2.400 39.422 o
34 4 3 35.316 34.863 1.510 87.104 o
34 4 4 180.785 178.655 4.707 14.938 o
34 4 5 11.931 11.686 1.221 228.235 o
34 4 6 42.191 43.089 1.823 69.981 o
34 4 7 18.396 16.045 1.331 161.392 o
34 4 8 42.824 39.874 2.001 68.510 o
34 4 9 454.779 459.430 11.465 4.410 o
34 4 10 442.510 450.576 11.618 4.426 o
34 4 11 113.916 113.331 4.130 22.574 o
34 4 12 486.583 496.828 12.873 3.824 o
34 4 13 363.010 371.607 10.100 5.600 o
34 4 14 0.404 -1.052 4.715 62.336 o
34 4 15 31.813 26.730 1.942 89.796 o
34 4 16 161.728 158.879 5.750 14.444 o
34 4 17 0.588 -3.409 6.437 33.485 o
34 4 18 58.978 53.765 3.095 43.601 o
34 4 19 0.013 -2.917 8.896 17.594 o
34 4 20 14.143 11.067 2.442 125.797 o
34 4 21 45.170 41.358 4.478 37.457 o
34 4 22 10.535 8.955 3.333 92.824 o
34 4 23 0.161 1.628 2.112 295.523 o
34 4 24 13.524 14.467 3.231 87.994 o
34 6 0 140.161 132.123 4.418 18.924 o
34 6 1 22.116 21.387 1.331 135.331 o
34 6 2 118.958 117.537 3.562 23.521 o
34 6 3 117.579 118.097 3.596 23.540 o
34 6 4 1.471 1.772 1.179 696.114 o
34 6 5 0.622 -3.477 4.528 67.367 o
34 6 6 22.873 19.395 2.112 107.831 o
34 6 7 122.244 120.132 4.088 21.610 o
34 6 8 10.542 6.411 1.705 215.207 o
34 6 9 5.262 2.358 1.145 467.265 o
34 6 10 19.848 17.402 2.383 106.396 o
34 6 11 26.568 25.823 1.908 100.230 o
34 6 12 0.039 1.179 1.425 635.029 o
34 6 13 1.842 1.170 1.654 413.973 o
34 6 14 229.006 222.981 6.920 10.103 o
34 6 15 8.130 8.192 1.789 218.536 o
34 6 16 112.074 113.848 4.944 20.282 o
34 6 17 1.695 1.883 2.061 282.452 o
34 6 18 95.409 93.249 4.461 24.430 o
34 6 19 94.805 91.129 4.469 24.587 o
34 6 20 155.848 148.575 7.073 12.609 o
34 6 21 33.145 31.386 3.104 62.378 o
34 6 22 25.415 21.794 5.368 36.408 o
34 8 0 5.357 2.349 2.349 193.095 o
34 8 1 45.522 47.269 2.527 57.126 o
34 8 2 1.132 1.052 1.917 339.376 o
34 8 3 87.832 88.738 3.714 28.825 o
34 8 4 114.565 119.004 4.783 20.350 o
34 8 5 17.000 20.497 2.307 112.372 o
34 8 6 524.019 530.367 13.789 3.448 o
34 8 7 48.745 50.051 2.849 50.981 o
34 8 8 379.692 383.505 10.482 5.299 o
34 8 9 13.514 14.790 2.595 114.530 o
34 8 10 0.174 1.374 1.815 395.941 o
34 8 11 0.001 -2.010 5.784 41.625 o
34 8 12 59.863 52.977 3.757 38.048 o
34 8 13 8.111 5.868 2.205 180.247 o
34 8 14 16.513 17.351 2.527 107.756 o
34 8 15 20.816 19.734 2.578 95.308 o
34 8 16 6.872 5.843 3.036 118.443 o
34 8 17 3.863 4.664 2.748 152.089 o
34 8 18 5.539 3.850 4.681 58.386 o
34 8 19 85.173 71.175 4.562 26.614 o
34 8 20 22.230 18.470 2.866 84.993 o
34 10 0 165.442 162.712 7.437 11.588 o
34 10 1 5.433 7.514 2.001 217.983 o
34 10 2 31.805 26.823 2.756 71.992 o
34 10 3 0.038 -0.229 6.776 30.321 o
34 10 4 3.305 -0.220 6.470 32.590 o
34 10 5 33.222 32.531 3.451 56.212 o
34 10 6 58.591 56.810 3.392 40.764 o
34 10 7 8.562 10.507 2.451 145.213 o
34 10 8 89.422 90.417 4.384 25.609 o
34 10 9 142.890 137.339 6.513 14.224 o
34 10 10 83.369 82.564 5.410 22.532 o
34 10 11 0.413 6.598 3.909 85.708 o
34 10 12 362.138 374.347 13.212 4.333 o
34 10 13 35.232 34.498 3.002 61.475 o
34 10 14 53.880 49.550 3.367 43.781 o
34 10 15 0.190 1.153 1.891 368.851 o
34 10 16 16.383 11.431 1.900 149.062 o
34 12 0 0.262 1.281 4.630 64.245 o
34 12 1 6.441 4.859 2.095 208.226 o
34 12 2 0.035 0.797 2.129 299.872 o
34 12 3 4.704 2.900 1.755 297.748 o
34 12 4 65.972 64.086 3.604 36.142 o
34 12 5 32.071 38.585 2.968 62.845 o
34 12 6 147.048 134.252 5.377 16.367 o
34 12 7 0.562 3.036 2.298 239.222 o
34 12 8 13.294 9.812 2.349 135.999 o
34 12 9 5.956 2.892 2.722 149.258 o
35 1 1 51.383 54.876 2.222 54.712 o
35 1 2 421.529 427.832 10.685 4.889 o
35 1 3 339.294 338.017 8.328 6.797 o
35 1 4 885.564 889.170 20.828 1.730 o
35 1 5 306.071 306.004 8.090 7.426 o
35 1 6 193.433 182.581 4.825 14.172 o
35 1 7 18.465 14.043 1.153 175.304 o
35 1 8 10.725 5.631 1.085 296.946 o
35 1 9 1.856 -1.637 5.758 41.394 o
35 1 10 62.038 62.000 2.408 46.363 o
35 1 11 73.277 69.606 2.926 37.905 o
35 1 12 50.532 46.489 2.383 55.980 o
35 1 13 9.808 5.546 2.018 189.814 o
35 1 14 108.396 104.410 3.842 24.537 o
35 1 15 7.854 4.622 3.155 110.621 o
35 1 16 63.678 63.051 3.197 39.759 o
35 1 17 194.656 202.773 6.555 11.510 o
35 1 18 76.798 81.241 3.867 30.549 o
35 1 19 78.642 90.968 4.164 28.002 o
35 1 20 158.569 161.677 5.843 14.352 o
35 1 21 22.182 20.429 2.290 101.997 o
35 1 22 15.137 16.986 2.799 99.728 o
35 1 23 4.442 1.128 1.925 278.300 o
35 1 24 0.853 0.670 1.891 358.489 o
35 1 25 10.338 14.332 2.171 150.489 o
35 3 1 44.746 42.978 1.671 69.564 o
35 3 2 79.972 73.202 2.417 38.417 o
35 3 3 25.481 26.001 1.501 113.714 o
35 3 4 26.981 25.263 1.781 103.467 o
35 3 5 62.473 62.814 2.179 47.681 o
35 3 6 73.958 69.768 2.476 40.352 o
35 3 7 0.051 -2.960 3.850 93.849 o
35 3 8 12.699 10.380 1.382 212.573 o
35 3 9 122.788 119.089 3.969 21.934 o
35 3 10 0.124 1.671 1.425 611.114 o
35 3 11 1270.610 1284.300 30.546 0.939 o
35 3 12 360.506 364.849 11.889 4.862 o
35 3 13 72.703 75.017 3.714 32.739 o
35 3 14 428.846 413.390 11.830 4.483 o
35 3 15 12.200 11.771 2.061 155.802 o
35 3 16 7.935 3.765 1.959 218.154 o
35 3 17 24.465 21.286 2.222 99.098 o
35 3 18 1.217 -3.901 5.979 38.613 o
35 3 19 38.431 36.169 2.849 61.048 o
35 3 20 21.052 15.061 2.349 107.642 o
35 3 21 0.252 -1.348 6.250 35.585 o
35 3 22 74.178 70.132 3.986 31.384 o
35 3 23 78.715 77.714 4.121 29.221 o
35 3 24 9.587 9.778 2.866 116.328 o
35 5 1 3.221 1.696 0.933 723.431 o
35 5 2 24.905 25.068 1.399 119.231 o
35 5 3 41.148 40.612 1.815 72.255 o
35 5 4 20.384 22.651 1.467 134.110 o
35 5 5 883.941 903.544 21.260 1.689 o
35 5 6 4.741 5.393 1.221 407.259 o
35 5 7 267.116 257.988 6.911 9.118 o
35 5 8 19.095 14.196 1.560 150.840 o
35 5 9 25.573 19.454 1.705 115.367 o
35 5 10 107.267 104.359 4.520 22.416 o
35 5 11 76.517 74.779 3.299 34.308 o
35 5 12 232.295 227.637 6.708 10.205 o
35 5 13 34.446 31.208 2.171 78.591 o
35 5 14 87.570 89.442 3.638 29.149 o
35 5 15 5.347 8.828 1.857 232.866 o
35 5 16 70.350 75.365 3.748 32.986 o
35 5 17 470.450 480.893 13.611 3.694 o
35 5 18 41.010 39.527 3.223 53.176 o
35 5 19 1.460 2.595 2.112 269.139 o
35 5 20 33.570 32.776 2.934 64.494 o
35 5 21 7.935 3.808 2.485 159.598 o
35 5 22 60.662 55.461 4.020 35.544 o
35 5 23 9.290 7.090 3.494 89.629 o
35 7 1 689.387 691.163 17.079 2.419 o
35 7 2 104.338 104.367 3.825 25.069 o
35 7 3 3.463 0.237 1.603 398.152 o
35 7 4 171.909 173.414 5.546 14.100 o
35 7 5 6.410 6.080 2.188 192.406 o
35 7 6 23.276 22.829 2.782 83.166 o
35 7 7 7.468 4.054 1.713 258.061 o
35 7 8 52.644 54.384 3.341 43.591 o
35 7 9 19.756 23.457 2.358 101.415 o
35 7 10 332.698 326.840 9.074 6.491 o
35 7 11 147.625 152.552 5.292 16.050 o
35 7 12 0.731 3.986 2.162 258.706 o
35 7 13 12.608 7.819 2.196 152.884 o
35 7 14 8.247 18.436 3.002 102.824 o
35 7 15 0.032 -3.129 5.572 44.842 o
35 7 16 50.221 51.967 3.723 41.331 o
35 7 17 21.747 21.735 3.613 64.712 o
35 7 18 30.723 28.858 3.706 54.685 o
35 7 19 0.077 -0.331 5.436 47.089 o
35 7 20 7.675 7.369 3.180 106.629 o
35 9 1 12.072 9.091 1.942 172.310 o
35 9 2 32.122 28.121 3.409 58.954 o
35 9 3 21.236 21.879 2.391 98.959 o
35 9 4 21.894 23.058 2.434 95.374 o
35 9 5 43.219 44.827 3.078 52.456 o
35 9 6 350.872 382.174 10.897 5.284 o
35 9 7 78.771 90.604 4.367 27.065 o
35 9 8 372.012 369.369 10.846 5.225 o
35 9 9 27.660 30.733 2.875 71.628 o
35 9 10 1.103 1.806 2.510 204.133 o
35 9 11 2.320 4.155 2.417 199.456 o
35 9 12 67.192 73.914 4.113 31.602 o
35 9 13 5.714 7.641 2.264 183.249 o
35 9 14 30.473 28.926 3.706 54.807 o
35 9 15 89.921 88.077 4.113 26.834 o
35 9 16 146.577 137.831 6.148 14.763 o
35 9 17 33.475 27.315 3.918 50.460 o
35 11 1 14.261 10.600 2.179 141.740 o
35 11 2 7.359 6.547 2.103 193.939 o
35 11 3 16.576 15.299 2.298 120.380 o
35 11 4 1.389 3.952 2.086 266.534 o
35 11 5 0.914 1.136 1.917 343.174 o
35 11 6 6.665 2.527 2.934 130.560 o
35 11 7 62.681 63.212 3.706 36.361 o
35 11 8 212.136 212.305 8.650 8.769 o
35 11 9 178.892 176.645 8.870 9.347 o
35 11 10 223.652 223.541 10.100 7.306 o
35 11 11 4.808 3.087 4.003 78.808 o
35 11 12 10.428 9.956 3.078 103.361 o
36 0 0 4693.940 5306.790 130.393 0.071 o
36 0 2 2115.220 2150.820 50.051 0.400 o
36 0 4 398.867 404.460 10.694 5.055 o
36 0 6 384.591 427.510 12.364 4.446 o
36 0 8 1902.210 1885.890 44.377 0.493 o
36 0 10 67.496 63.356 3.027 39.777 o
36 0 12 296.220 330.605 10.583 5.932 o
36 0 14 52.655 48.618 3.808 40.329 o
36 0 16 184.159 188.059 7.310 10.993 o
36 0 18 36.556 37.670 3.748 48.949 o
36 0 20 51.855 52.883 4.181 36.782 o
36 0 22 148.030 159.388 7.395 12.166 o
36 0 24 82.583 88.051 5.470 22.116 o
36 2 0 580.188 580.995 17.639 2.541 o
36 2 1 7.027 7.352 1.314 309.258 o
36 2 2 469.404 479.053 11.677 4.252 o
36 2 3 1.619 -0.246 3.672 100.149 o
36 2 4 28.733 24.983 1.391 110.161 o
36 2 5 867.209 874.761 20.938 1.737 o
36 2 6 616.199 622.930 14.883 2.934 o
36 2 7 858.690 865.976 20.361 1.799 o
36 2 8 353.601 345.217 8.760 6.411 o
36 2 9 391.140 398.592 10.024 5.384 o
36 2 10 343.329 345.573 9.294 6.215 o
36 2 11 154.442 149.491 4.893 16.557 o
36 2 12 1.127 -6.182 5.572 44.436 o
36 2 13 39.293 32.293 2.044 74.918 o
36 2 14 9.858 10.261 1.950 181.045 o
36 2 15 354.500 354.155 9.880 5.813 o
36 2 16 489.176 497.362 13.882 3.552 o
36 2 17 96.984 97.430 5.122 21.655 o
36 2 18 82.814 80.868 4.045 28.698 o
36 2 19 162.692 163.246 6.013 13.878 o
36 2 20 18.095 12.415 2.748 100.502 o
36 2 21 21.178 21.599 2.773 87.080 o
36 2 22 65.203 64.043 3.604 36.337 o
36 2 23 5.583 3.375 2.027 232.360 o
36 2 24 29.036 25.008 2.697 77.097 o
36 4 0 132.583 140.705 4.520 18.914 o
36 4 1 22.163 22.566 1.323 133.477 o
36 4 2 189.963 196.192 5.190 13.545 o
36 4 3 0.353 0.280 1.077 1081.320 o
36 4 4 51.368 57.709 2.095 55.108 o
36 4 5 2.404 1.857 1.289 551.440 o
36 4 6 16.504 15.867 1.450 164.917 o
36 4 7 10.633 7.437 1.679 212.881 o
36 4 8 432.117 442.418 11.058 4.674 o
36 4 9 581.492 577.018 14.815 3.053 o
36 4 10 284.187 283.141 7.963 7.893 o
36 4 11 5.319 4.842 1.603 304.347 o
36 4 12 8.295 18.657 2.230 145.882 o
36 4 13 487.001 475.771 12.763 3.884 o
36 4 14 12.617 11.991 2.247 140.967 o
36 4 15 0.489 0.449 1.874 376.572 o
36 4 16 40.378 35.736 2.807 60.487 o
36 4 17 0.928 -3.036 6.708 30.780 o
36 4 18 41.351 35.940 3.816 46.438 o
36 4 19 1.928 -3.282 8.506 19.113 o
36 4 20 8.604 11.177 2.815 119.963 o
36 4 21 82.521 73.897 4.681 26.234 o
36 4 22 19.843 18.411 3.596 68.030 o
36 4 23 2.454 -2.179 5.292 48.619 o
36 6 0 380.012 387.661 10.397 5.322 o
36 6 1 287.722 294.055 7.514 8.101 o
36 6 2 63.702 65.315 2.519 44.279 o
36 6 3 807.867 828.535 20.158 1.869 o
36 6 4 282.038 283.522 7.386 8.337 o
36 6 5 146.737 142.732 4.291 18.412 o
36 6 6 101.606 97.727 4.410 23.694 o
36 6 7 1.321 -1.425 4.427 69.834 o
36 6 8 0.218 -2.722 4.630 64.774 o
36 6 9 53.872 56.309 2.697 48.645 o
36 6 10 221.763 215.061 6.140 11.174 o
36 6 11 236.307 239.984 6.894 9.825 o
36 6 12 35.157 38.280 2.900 61.822 o
36 6 13 0.592 -0.144 4.995 55.468 o
36 6 14 4.701 1.857 1.891 276.531 o
36 6 15 89.893 82.742 3.892 28.178 o
36 6 16 9.100 10.024 2.434 145.303 o
36 6 17 2.499 -0.331 7.073 27.480 o
36 6 18 69.853 73.575 5.114 25.811 o
36 6 19 35.150 35.422 4.749 38.369 o
36 6 20 100.792 95.989 6.606 16.874 o
36 6 21 10.395 6.920 2.756 124.448 o
36 8 0 88.454 81.572 5.699 21.031 o
36 8 1 51.916 54.257 2.799 49.023 o
36 8 2 564.832 600.237 15.434 2.941 o
36 8 3 115.513 134.481 6.394 15.693 o
36 8 4 694.723 736.261 19.191 2.108 o
36 8 5 744.592 783.115 19.505 2.007 o
36 8 6 10.549 17.079 2.366 131.996 o
36 8 7 5.855 12.101 2.044 191.695 o
36 8 8 241.319 246.243 7.437 9.179 o
36 8 9 172.427 172.981 6.360 12.830 o
36 8 10 4.890 5.097 3.223 113.086 o
36 8 11 0.309 0.865 2.417 230.771 o
36 8 12 4.783 1.891 2.307 204.605 o
36 8 13 0.549 2.994 2.146 271.247 o
36 8 14 0.781 0.661 2.900 160.048 o
36 8 15 1.244 1.645 2.315 236.183 o
36 8 16 61.442 56.911 4.164 34.171 o
36 8 17 19.036 17.469 3.316 76.501 o
36 8 18 195.645 182.267 10.041 7.896 o
36 10 0 14.752 14.035 5.555 38.147 o
36 10 1 23.281 23.940 2.654 85.967 o
36 10 2 88.580 92.351 4.189 26.406 o
36 10 3 9.521 11.906 2.247 153.636 o
36 10 4 22.683 26.145 2.603 86.698 o
36 10 5 145.503 145.141 5.487 15.948 o
36 10 6 27.533 25.221 2.561 81.987 o
36 10 7 0.170 2.960 2.078 293.491 o
36 10 8 47.331 46.532 3.180 48.895 o
36 10 9 20.230 25.780 3.256 72.515 o
36 10 10 389.127 405.987 12.644 4.372 o
36 10 11 1.970 6.496 4.257 71.494 o
36 10 12 383.299 392.257 12.619 4.430 o
36 10 13 25.553 23.067 2.832 78.884 o
36 10 14 0.021 -2.069 8.548 19.054 o
36 12 0 11.418 13.976 3.146 94.901 o
36 12 1 0.027 -1.238 5.453 46.817 o
36 12 2 0.401 -0.348 6.996 28.386 o
36 12 3 48.722 41.528 2.705 54.836 o
36 12 4 92.234 89.603 4.223 25.970 o
36 12 5 128.059 124.186 7.675 12.809 o
36 12 6 260.389 238.763 13.161 5.086 o
37 1 1 17.924 18.699 2.018 124.873 o
37 1 2 617.363 623.413 15.892 2.751 o
37 1 3 3220.650 3298.490 76.849 0.185 o
37 1 4 2433.990 2509.760 57.938 0.308 o
37 1 5 0.139 6.335 1.798 340.512 o
37 1 6 334.221 348.499 8.769 6.554 o
37 1 7 891.183 905.918 21.811 1.637 o
37 1 8 305.610 302.747 8.005 7.503 o
37 1 9 99.848 96.370 3.180 28.539 o
37 1 10 327.370 325.687 8.336 6.960 o
37 1 11 17.514 18.470 1.900 131.992 o
37 1 12 288.409 288.789 7.861 7.880 o
37 1 13 0.352 -0.602 5.037 54.676 o
37 1 14 29.738 24.974 2.417 82.844 o
37 1 15 71.594 74.076 4.393 29.242 o
37 1 16 22.578 18.767 2.086 110.090 o
37 1 17 110.425 111.694 4.622 21.472 o
37 1 18 3.181 6.954 2.146 220.002 o
37 1 19 219.460 226.077 7.064 10.113 o
37 1 20 2.299 6.284 2.731 157.038 o
37 1 21 3.937 7.056 2.069 223.984 o
37 1 22 2.553 2.120 1.950 293.710 o
37 1 23 11.883 8.624 2.018 168.300 o
37 1 24 13.793 12.737 2.307 131.978 o
37 3 1 188.602 189.662 5.046 13.913 o
37 3 2 192.088 193.182 5.877 12.594 o
37 3 3 155.506 158.489 4.376 17.236 o
37 3 4 173.423 181.207 4.910 14.885 o
37 3 5 4.367 4.232 1.399 382.716 o
37 3 6 6.125 4.054 1.535 311.572 o
37 3 7 50.153 46.048 2.086 59.530 o
37 3 8 0.702 1.221 1.340 652.035 o
37 3 9 1023.430 1043.280 24.864 1.321 o
37 3 10 434.684 443.470 12.169 4.290 o
37 3 11 533.679 535.405 13.738 3.431 o
37 3 12 55.046 56.615 4.088 36.255 o
37 3 13 20.524 18.809 2.485 99.877 o
37 3 14 141.323 142.232 4.986 17.282 o
37 3 15 9.696 6.335 2.069 182.806 o
37 3 16 58.797 53.799 3.248 42.373 o
37 3 17 21.663 23.185 2.722 86.794 o
37 3 18 0.796 -3.095 6.097 37.245 o
37 3 19 0.045 -1.085 6.267 35.441 o
37 3 20 0.505 -1.772 6.962 28.647 o
37 3 21 8.709 3.935 2.468 157.196 o
37 3 22 5.448 3.316 2.926 133.864 o
37 3 23 40.068 32.047 2.815 61.869 o
37 5 1 185.863 190.654 5.165 13.828 o
37 5 2 59.593 60.872 2.264 48.734 o
37 5 3 10.673 7.225 1.560 226.814 o
37 5 4 53.663 50.492 2.154 55.308 o
37 5 5 577.630 589.976 14.247 3.162 o
37 5 6 567.590 582.844 14.094 3.222 o
37 5 7 375.346 390.612 10.422 5.329 o
37 5 8 56.748 55.995 3.061 44.295 o
37 5 9 70.326 68.216 3.392 35.956 o
37 5 10 320.942 326.950 9.481 6.362 o
37 5 11 2.625 -0.068 4.740 60.139 o
37 5 12 1.883 0.136 1.620 445.001 o
37 5 13 63.586 62.339 3.155 40.203 o
37 5 14 28.670 26.823 2.324 85.278 o
37 5 15 11.264 9.947 1.815 185.551 o
37 5 16 92.571 95.912 4.495 24.470 o
37 5 17 264.169 260.558 8.921 7.564 o
37 5 18 8.997 12.712 2.688 124.233 o
37 5 19 28.761 24.525 3.350 63.655 o
37 5 20 8.194 8.260 2.654 135.967 o
37 5 21 0.023 -5.962 5.521 45.676 o
37 5 22 1.185 -1.891 4.791 59.850 o
37 7 1 1366.200 1423.290 34.150 0.787 o
37 7 2 2.128 5.936 1.908 280.639 o
37 7 3 175.915 173.601 5.614 13.841 o
37 7 4 13.018 10.668 1.772 176.229 o
37 7 5 44.806 46.150 4.071 40.684 o
37 7 6 34.210 35.159 2.629 68.361 o
37 7 7 341.554 344.589 9.701 6.024 o
37 7 8 7.854 6.589 2.137 186.715 o
37 7 9 64.908 63.577 3.239 39.019 o
37 7 10 54.539 57.531 3.095 44.534 o
37 7 11 73.584 73.397 5.020 25.806 o
37 7 12 110.056 109.744 5.198 19.847 o
37 7 13 37.484 41.418 3.477 51.161 o
37 7 14 3.045 2.900 3.740 91.898 o
37 7 15 41.273 43.199 3.477 48.965 o
37 7 16 1.039 1.900 3.545 106.445 o
37 7 17 35.244 41.978 5.224 33.228 o
37 7 18 0.005 -6.165 6.038 38.190 o
37 7 19 2.065 0.322 4.757 59.990 o
37 9 1 0.512 0.424 1.993 334.769 o
37 9 2 6.261 7.081 2.137 195.898 o
37 9 3 0.479 0.916 2.985 152.115 o
37 9 4 218.346 237.093 7.573 9.517 o
37 9 5 5.855 8.641 2.408 165.009 o
37 9 6 411.304 412.135 11.610 4.635 o
37 9 7 124.259 135.303 5.241 17.913 o
37 9 8 4.198 7.717 2.196 201.428 o
37 9 9 94.252 90.799 4.316 25.270 o
37 9 10 79.627 78.833 4.562 26.845 o
37 9 11 3.895 0.399 2.485 192.451 o
37 9 12 45.202 48.821 3.757 43.215 o
37 9 13 15.114 16.443 2.646 106.660 o
37 9 14 242.336 239.433 10.448 6.796 o
37 9 15 172.039 165.018 12.593 6.175 o
37 9 16 113.918 99.542 5.198 19.940 o
37 11 1 18.796 25.076 2.553 95.056 o
37 11 2 21.403 21.057 2.773 87.146 o
37 11 3 0.236 -0.025 5.826 40.948 o
37 11 4 23.923 27.756 2.603 83.917 o
37 11 5 6.915 8.455 2.129 187.669 o
37 11 6 1.315 7.056 2.196 229.044 o
37 11 7 299.127 284.735 13.017 4.856 o
37 11 8 216.215 218.317 8.506 8.801 o
37 11 9 250.221 239.009 8.599 8.107 o
37 11 10 17.799 16.189 2.587 103.844 o
38 0 0 2181.950 2668.310 68.877 0.238 o
38 0 2 363.682 378.019 13.221 4.317 o
38 0 4 587.715 575.873 15.723 2.868 o
38 0 6 441.499 462.822 15.341 3.344 o
38 0 8 5.412 4.138 2.035 228.956 o
38 0 10 0.156 -4.232 5.368 48.252 o
38 0 12 32.927 27.222 3.367 59.444 o
38 0 14 512.094 509.489 14.807 3.264 o
38 0 16 292.113 299.321 10.134 6.328 o
38 0 18 0.222 4.478 2.765 168.148 o
38 0 20 4.187 3.435 4.283 70.072 o
38 0 22 425.502 424.126 13.365 3.980 o
38 2 0 12.998 7.090 1.772 187.373 o
38 2 1 110.900 104.664 3.324 25.912 o
38 2 2 286.873 287.330 7.709 8.016 o
38 2 3 216.161 222.167 6.029 11.346 o
38 2 4 368.599 366.858 9.082 6.053 o
38 2 5 234.410 235.473 6.182 10.605 o
38 2 6 239.492 230.283 6.106 10.627 o
38 2 7 331.084 328.044 8.446 6.851 o
38 2 8 406.328 403.443 10.287 5.180 o
38 2 9 0.793 -1.281 4.596 65.272 o
38 2 10 10.527 6.928 1.543 231.684 o
38 2 11 130.197 129.147 4.376 19.843 o
38 2 12 187.427 185.956 5.733 13.053 o
38 2 13 106.409 106.292 5.012 20.834 o
38 2 14 17.934 13.153 1.993 134.783 o
38 2 15 214.315 202.120 6.487 11.115 o
38 2 16 69.175 70.259 3.952 32.532 o
38 2 17 3.458 2.137 2.570 179.071 o
38 2 18 4.048 3.723 3.214 117.386 o
38 2 19 88.218 86.236 3.994 27.717 o
38 2 20 19.375 10.490 2.179 125.019 o
38 2 21 0.171 -1.153 5.962 39.127 o
38 2 22 17.501 14.832 2.900 93.598 o
38 2 23 2.912 2.137 2.358 211.304 o
38 4 0 2359.740 2415.390 68.309 0.241 o
38 4 1 55.184 65.417 2.620 46.800 o
38 4 2 101.282 106.275 3.265 27.291 o
38 4 3 17.990 14.849 1.297 168.218 o
38 4 4 34.359 32.590 1.738 86.038 o
38 4 5 85.337 79.647 2.756 34.590 o
38 4 6 16.207 10.329 1.628 169.912 o
38 4 7 24.969 27.358 1.679 108.321 o
38 4 8 872.677 895.165 21.574 1.671 o
38 4 9 533.384 549.465 14.306 3.286 o
38 4 10 800.044 814.628 20.098 1.886 o
38 4 11 0.546 2.536 1.688 419.655 o
38 4 12 97.031 102.654 4.232 24.570 o
38 4 13 531.158 521.361 14.289 3.326 o
38 4 14 92.241 93.377 4.342 25.256 o
38 4 15 62.670 62.305 3.545 37.629 o
38 4 16 6.884 7.912 2.154 186.901 o
38 4 17 29.850 28.952 2.671 74.663 o
38 4 18 6.563 6.242 2.137 196.746 o
38 4 19 0.047 -2.358 6.182 36.420 o
38 4 20 121.949 120.463 6.360 15.797 o
38 4 21 4.030 4.147 3.901 82.883 o
38 4 22 11.347 7.123 3.833 75.027 o
38 6 0 264.046 274.788 8.514 7.784 o
38 6 1 1105.940 1134.780 28.969 1.059 o
38 6 2 1249.240 1306.990 32.955 0.853 o
38 6 3 1261.510 1294.760 31.504 0.904 o
38 6 4 378.981 382.131 9.939 5.541 o
38 6 5 0.637 -3.409 5.953 39.106 o
38 6 6 173.284 166.528 4.902 15.223 o
38 6 7 12.503 8.955 1.357 222.975 o
38 6 8 6.194 4.427 2.086 213.189 o
38 6 9 7.017 5.580 1.484 293.462 o
38 6 10 6.080 6.716 1.611 276.120 o
38 6 11 163.242 154.944 5.190 15.444 o
38 6 12 67.846 65.722 2.977 39.668 o
38 6 13 38.806 37.161 2.290 69.071 o
38 6 14 43.313 43.080 2.875 55.410 o
38 6 15 12.062 12.050 2.205 145.764 o
38 6 16 0.071 -3.409 5.665 43.364 o
38 6 17 80.155 80.885 5.190 23.844 o
38 6 18 0.621 0.178 2.179 282.199 o
38 6 19 16.225 9.108 3.011 96.338 o
38 6 20 26.844 22.388 3.002 73.717 o
38 8 0 45.383 40.833 3.714 45.049 o
38 8 1 27.011 20.913 2.790 79.511 o
38 8 2 23.595 18.300 3.791 60.886 o
38 8 3 375.768 391.180 10.770 5.179 o
38 8 4 67.165 74.415 3.680 34.171 o
38 8 5 682.607 693.741 17.809 2.322 o
38 8 6 8.562 12.017 1.959 182.839 o
38 8 7 64.642 70.743 3.808 34.331 o
38 8 8 6.295 8.718 2.027 202.681 o
38 8 9 11.286 10.524 1.925 174.116 o
38 8 10 0.000 -0.772 5.504 45.966 o
38 8 11 0.744 2.705 2.341 231.236 o
38 8 12 14.027 10.761 2.841 106.252 o
38 8 13 59.797 63.297 4.520 31.469 o
38 8 14 75.791 72.948 4.749 26.867 o
38 8 15 15.224 13.670 2.510 115.809 o
38 8 16 107.978 102.824 6.131 17.567 o
38 8 17 6.742 6.623 2.841 130.412 o
38 10 0 14.594 17.809 3.689 70.664 o
38 10 1 15.404 12.975 2.892 99.165 o
38 10 2 13.241 16.664 2.849 101.523 o
38 10 3 38.246 40.392 2.960 58.135 o
38 10 4 75.804 80.080 3.986 30.205 o
38 10 5 58.048 64.001 3.621 38.083 o
38 10 6 27.593 27.205 2.620 79.273 o
38 10 7 27.976 22.651 2.688 79.877 o
38 10 8 0.775 2.637 2.298 239.069 o
38 10 9 5.010 12.899 2.807 128.332 o
38 10 10 252.967 251.340 8.879 7.776 o
38 10 11 8.494 16.893 4.664 53.250 o
38 10 12 317.124 313.365 10.244 6.027 o
38 10 13 106.004 104.342 6.352 17.044 o
38 12 0 114.869 108.964 6.216 16.788 o
38 12 1 9.892 9.294 2.027 176.749 o
38 12 2 77.125 77.671 3.935 30.451 o
39 1 1 80.085 76.179 3.842 30.548 o
39 1 2 208.733 211.194 5.741 12.018 o
39 1 3 488.405 491.248 12.424 3.950 o
39 1 4 14.815 14.900 1.976 143.843 o
39 1 5 3.014 3.909 1.264 482.744 o
39 1 6 544.407 569.699 14.026 3.301 o
39 1 7 3.824 4.147 1.416 394.001 o
39 1 8 239.493 242.478 6.886 9.750 o
39 1 9 1.549 -1.959 4.707 61.737 o
39 1 10 0.967 -1.408 4.469 68.849 o
39 1 11 92.259 92.351 3.884 27.177 o
39 1 12 116.891 113.119 4.079 22.450 o
39 1 13 60.071 55.097 2.756 45.787 o
39 1 14 2.305 -2.162 6.818 29.572 o
39 1 15 48.710 46.226 3.375 46.296 o
39 1 16 74.708 67.563 3.468 34.541 o
39 1 17 3.164 5.088 3.053 128.929 o
39 1 18 61.650 64.400 3.545 37.622 o
39 1 19 205.866 203.282 6.733 11.015 o
39 1 20 174.788 182.191 6.437 12.503 o
39 1 21 29.786 28.638 2.536 77.853 o
39 1 22 0.859 1.102 2.188 270.231 o
39 1 23 4.363 4.512 2.671 157.310 o
39 3 1 73.677 74.406 3.044 36.472 o
39 3 2 290.002 288.365 7.344 8.229 o
39 3 3 65.142 74.084 2.595 41.736 o
39 3 4 611.825 625.695 15.103 2.899 o
39 3 5 28.398 28.392 1.611 101.947 o
39 3 6 61.007 81.097 3.121 38.461 o
39 3 7 0.097 -1.510 5.860 40.519 o
39 3 8 474.174 491.994 12.424 3.994 o
39 3 9 201.156 205.978 7.234 10.509 o
39 3 10 551.606 559.243 14.959 3.099 o
39 3 11 859.385 880.706 21.837 1.660 o
39 3 12 382.222 425.627 12.848 4.291 o
39 3 13 268.416 276.747 8.133 8.003 o
39 3 14 285.644 282.437 8.311 7.635 o
39 3 15 82.517 79.104 3.867 29.752 o
39 3 16 63.981 61.609 3.986 34.316 o
39 3 17 30.916 28.468 2.714 72.932 o
39 3 18 3.397 2.485 2.256 221.341 o
39 3 19 18.704 17.198 4.630 48.814 o
39 3 20 1.162 2.052 2.629 186.197 o
39 3 21 1.013 -6.640 6.420 33.572 o
39 3 22 13.620 9.557 2.587 121.482 o
39 5 1 8.973 5.181 1.306 296.036 o
39 5 2 324.558 322.108 8.167 7.104 o
39 5 3 1.461 -0.246 4.528 66.666 o
39 5 4 714.625 740.789 17.800 2.263 o
39 5 5 428.238 442.579 12.229 4.297 o
39 5 6 1014.250 1050.270 24.856 1.324 o
39 5 7 290.714 293.546 8.022 7.712 o
39 5 8 207.662 202.001 5.843 12.053 o
39 5 9 4.286 3.282 1.654 326.033 o
39 5 10 12.177 7.115 1.620 207.707 o
39 5 11 0.511 -0.984 5.037 54.588 o
39 5 12 11.114 8.302 1.967 177.847 o
39 5 13 0.057 0.848 1.713 455.144 o
39 5 14 67.380 72.515 4.071 31.951 o
39 5 15 3.291 6.267 1.866 270.584 o
39 5 16 55.487 60.227 3.680 38.859 o
39 5 17 171.881 169.216 9.193 9.165 o
39 5 18 1.090 2.451 2.722 173.824 o
39 5 19 39.922 36.135 3.214 54.811 o
39 5 20 6.752 4.859 2.510 160.392 o
39 5 21 2.297 -4.732 6.750 30.163 o
39 7 1 1200.310 1248.150 30.300 0.967 o
39 7 2 521.842 555.096 15.078 3.137 o
39 7 3 17.548 22.770 2.603 97.464 o
39 7 4 128.183 132.844 5.656 16.781 o
39 7 5 50.813 50.738 2.782 50.523 o
39 7 6 50.468 49.347 2.807 50.761 o
39 7 7 9.199 6.377 1.840 211.028 o
39 7 8 121.588 121.752 4.486 20.509 o
39 7 9 14.506 12.050 2.595 115.462 o
39 7 10 2.279 0.602 2.603 186.984 o
39 7 11 3.939 0.416 2.247 227.332 o
39 7 12 1.798 -1.637 6.767 30.097 o
39 7 13 48.119 45.946 3.876 41.548 o
39 7 14 0.372 -0.212 5.775 41.628 o
39 7 15 63.815 52.612 3.782 36.861 o
39 7 16 0.377 1.085 2.782 174.587 o
39 7 17 0.006 -0.907 6.470 33.256 o
39 7 18 9.229 5.427 3.392 95.350 o
39 9 1 4.522 1.925 2.095 239.699 o
39 9 2 20.435 19.954 2.773 89.355 o
39 9 3 0.100 2.069 2.154 282.210 o
39 9 4 143.332 154.494 5.707 15.396 o
39 9 5 6.710 12.364 2.493 145.669 o
39 9 6 29.631 30.385 2.688 73.791 o
39 9 7 171.070 168.478 6.199 13.193 o
39 9 8 64.178 65.264 3.859 34.715 o
39 9 9 53.404 49.652 3.036 47.079 o
39 9 10 0.161 -1.001 5.665 43.333 o
39 9 11 34.195 32.971 3.553 53.981 o
39 9 12 61.578 54.868 5.037 28.678 o
39 9 13 11.460 10.422 2.756 116.817 o
39 9 14 109.672 111.448 6.343 16.677 o
39 9 15 121.484 111.389 9.990 9.526 o
39 11 1 19.901 21.421 2.748 89.865 o
39 11 2 31.387 40.188 3.121 60.235 o
39 11 3 5.280 4.605 2.001 233.199 o
39 11 4 80.269 74.712 3.697 31.396 o
39 11 5 0.098 0.509 2.620 200.116 o
39 11 6 17.237 15.587 2.188 123.428 o
39 11 7 104.920 100.636 5.911 18.439 o
39 11 8 14.424 13.891 3.909 66.856 o
40 0 0 2385.130 2910.910 97.295 0.130 o
40 0 2 20.979 22.168 2.485 96.054 o
40 0 4 376.293 408.276 11.711 4.760 o
40 0 6 475.652 497.557 13.441 3.702 o
40 0 8 2.672 2.078 3.121 130.121 o
40 0 10 13.196 6.937 1.866 178.463 o
40 0 12 192.943 197.083 9.032 8.793 o
40 0 14 0.500 -1.230 5.427 47.061 o
40 0 16 1.847 9.091 3.621 94.276 o
40 0 18 0.616 -2.290 5.902 39.785 o
40 0 20 41.224 42.741 4.825 35.198 o
40 0 22 477.712 448.278 19.081 2.517 o
40 2 0 922.289 953.315 23.745 1.458 o
40 2 1 10.832 11.576 1.442 217.957 o
40 2 2 13.405 12.839 1.408 195.461 o
40 2 3 68.348 69.140 2.756 40.457 o
40 2 4 24.270 22.583 1.552 119.617 o
40 2 5 1.513 1.679 1.535 469.512 o
40 2 6 1037.090 1069.660 25.254 1.287 o
40 2 7 624.991 641.239 15.477 2.797 o
40 2 8 65.860 66.927 2.748 41.654 o
40 2 9 6.951 4.664 1.467 305.430 o
40 2 10 143.674 144.216 4.952 17.164 o
40 2 11 20.895 15.570 1.722 133.805 o
40 2 12 0.387 -3.604 7.022 28.183 o
40 2 13 18.192 13.992 2.137 125.417 o
40 2 14 35.839 32.632 2.570 69.085 o
40 2 15 204.578 210.091 6.801 10.887 o
40 2 16 153.141 161.219 8.641 10.235 o
40 2 17 180.540 184.125 6.513 12.199 o
40 2 18 21.397 18.012 2.493 98.704 o
40 2 19 5.730 5.343 2.900 131.490 o
40 2 20 1.951 -2.417 7.759 22.933 o
40 2 21 15.938 12.865 2.162 132.871 o
40 2 22 6.639 6.182 2.095 201.506 o
40 4 0 114.614 123.804 5.020 19.502 o
40 4 1 105.990 109.659 3.663 25.102 o
40 4 2 20.975 22.837 1.738 121.817 o
40 4 3 0.531 -0.619 6.046 37.942 o
40 4 4 183.703 183.972 5.165 14.033 o
40 4 5 35.191 29.978 1.730 86.859 o
40 4 6 35.102 30.020 1.874 84.221 o
40 4 7 5.649 3.061 1.365 373.794 o
40 4 8 238.259 239.136 6.699 9.982 o
40 4 9 326.840 331.614 8.947 6.590 o
40 4 10 92.087 99.991 4.164 25.573 o
40 4 11 58.464 62.882 3.189 41.466 o
40 4 12 169.716 171.667 6.258 13.093 o
40 4 13 375.310 385.999 10.694 5.227 o
40 4 14 223.594 218.589 6.742 10.443 o
40 4 15 44.154 46.116 3.121 51.155 o
40 4 16 1.798 -0.110 6.080 37.192 o
40 4 17 2.815 0.543 2.010 287.734 o
40 4 18 57.228 49.958 3.223 43.810 o
40 4 19 0.036 -2.824 6.878 29.431 o
40 4 20 1.593 -0.288 5.970 38.618 o
40 4 21 16.689 14.518 2.391 116.695 o
40 6 0 205.216 216.053 7.319 10.226 o
40 6 1 5.788 6.199 1.518 302.171 o
40 6 2 250.589 255.486 7.098 9.251 o
40 6 3 114.079 115.019 3.731 23.675 o
40 6 4 74.408 71.913 2.739 38.383 o
40 6 5 33.086 34.795 1.942 82.448 o
40 6 6 0.385 0.933 1.297 731.260 o
40 6 7 54.690 53.528 2.714 48.744 o
40 6 8 0.134 0.721 1.586 526.842 o
40 6 9 2.336 0.789 1.671 397.985 o
40 6 10 19.785 14.705 1.832 133.924 o
40 6 11 13.630 12.118 2.103 146.107 o
40 6 12 0.001 -1.552 5.071 54.141 o
40 6 13 0.071 -0.195 4.961 56.532 o
40 6 14 33.144 30.427 2.154 80.940 o
40 6 15 0.053 1.493 1.560 527.040 o
40 6 16 0.503 2.027 1.781 390.627 o
40 6 17 2.082 -0.195 4.952 55.546 o
40 6 18 11.328 9.557 3.460 86.226 o
40 6 19 35.516 33.616 3.307 56.752 o
40 8 0 85.920 82.709 5.555 21.733 o
40 8 1 5.987 5.673 2.926 128.367 o
40 8 2 1.109 2.688 1.934 318.317 o
40 8 3 47.883 48.567 2.960 50.571 o
40 8 4 113.303 120.963 5.614 18.086 o
40 8 5 28.801 28.333 2.595 77.817 o
40 8 6 113.668 110.651 4.232 22.417 o
40 8 7 0.218 2.722 1.705 420.066 o
40 8 8 7.949 6.114 2.179 183.132 o
40 8 9 4.425 3.986 1.967 251.601 o
40 8 10 0.122 -2.900 5.699 42.832 o
40 8 11 20.389 10.923 4.181 57.569 o
40 8 12 0.768 2.366 3.689 98.653 o
40 8 13 0.446 -4.079 6.004 38.501 o
40 8 14 3.320 8.099 2.637 157.051 o
40 8 15 22.596 23.796 4.791 43.633 o
40 8 16 0.910 10.728 4.944 53.410 o
40 10 0 70.901 73.355 8.353 14.235 o
40 10 1 4.060 5.478 2.239 205.534 o
40 10 2 12.066 11.771 2.485 128.574 o
40 10 3 0.031 0.399 2.536 214.573 o
40 10 4 2.763 5.826 2.502 180.137 o
40 10 5 7.338 8.031 2.171 181.857 o
40 10 6 0.031 2.188 1.917 351.187 o
40 10 7 19.131 19.038 2.654 96.158 o
40 10 8 6.578 5.232 1.976 221.452 o
40 10 9 44.111 40.366 3.350 49.837 o
40 10 10 120.972 110.117 5.266 18.867 o
40 10 11 4.916 11.822 3.714 83.861 o
41 1 1 9.358 6.971 2.222 168.438 o
41 1 2 32.915 32.217 1.925 84.684 o
41 1 3 28.733 26.264 1.832 97.867 o
41 1 4 438.593 441.468 11.194 4.602 o
41 1 5 433.671 458.531 11.584 4.456 o
41 1 6 276.799 286.830 8.209 7.784 o
41 1 7 58.266 58.124 2.637 46.892 o
41 1 8 4.133 1.645 1.603 361.356 o
41 1 9 16.926 16.621 1.764 144.154 o
41 1 10 0.819 -3.350 5.936 39.276 o
41 1 11 23.495 21.794 2.010 107.378 o
41 1 12 19.069 14.009 2.018 128.464 o
41 1 13 0.082 -6.403 6.233 35.819 o
41 1 14 14.349 8.217 1.942 162.693 o
41 1 15 45.232 40.917 2.731 56.741 o
41 1 16 15.644 14.722 2.179 129.914 o
41 1 17 2.834 5.436 2.620 167.644 o
41 1 18 119.400 119.072 5.699 17.557 o
41 1 19 201.911 211.872 6.920 10.790 o
41 1 20 19.502 21.532 2.366 103.498 o
41 1 21 101.134 94.954 4.054 25.197 o
41 1 22 7.531 6.029 2.205 183.318 o
41 3 1 650.691 660.176 16.927 2.509 o
41 3 2 271.618 271.480 7.132 8.765 o
41 3 3 340.850 347.829 9.430 6.155 o
41 3 4 411.633 422.812 10.465 5.033 o
41 3 5 15.050 13.806 1.560 171.275 o
41 3 6 205.596 203.994 5.673 12.292 o
41 3 7 36.842 30.037 1.806 83.185 o
41 3 8 8.233 6.326 1.416 280.714 o
41 3 9 8.768 7.921 1.560 242.801 o
41 3 10 128.275 131.445 4.740 18.998 o
41 3 11 193.771 196.107 6.632 11.522 o
41 3 12 2.445 4.732 1.781 315.150 o
41 3 13 366.722 369.623 11.118 5.138 o
41 3 14 34.190 36.152 2.688 66.916 o
41 3 15 64.458 64.908 3.926 34.242 o
41 3 16 4.825 6.386 2.434 174.009 o
41 3 17 14.432 13.679 4.054 63.437 o
41 3 18 33.432 32.573 2.799 67.106 o
41 3 19 58.145 52.671 3.223 43.005 o
41 3 20 0.004 0.025 1.849 406.884 o
41 3 21 4.053 4.740 2.493 176.681 o
41 5 1 152.723 155.987 4.800 16.655 o
41 5 2 1124.350 1139.360 27.748 1.113 o
41 5 3 156.294 160.744 4.842 16.268 o
41 5 4 35.989 33.896 2.222 74.488 o
41 5 5 257.136 258.522 7.064 9.147 o
41 5 6 37.226 37.322 2.417 68.366 o
41 5 7 216.518 214.662 6.182 11.258 o
41 5 8 89.453 82.700 3.324 30.810 o
41 5 9 115.253 113.178 4.664 20.872 o
41 5 10 3.035 3.172 2.179 234.118 o
41 5 11 0.669 -1.493 8.328 20.027 o
41 5 12 150.590 150.712 5.029 16.462 o
41 5 13 22.425 22.507 2.095 106.049 o
41 5 14 4.077 6.216 1.815 270.060 o
41 5 15 34.053 33.964 4.079 46.569 o
41 5 16 224.608 219.598 7.488 9.645 o
41 5 17 83.939 83.726 4.800 24.924 o
41 5 18 77.238 71.548 4.181 29.659 o
41 5 19 0.290 -3.146 8.820 17.883 o
41 5 20 22.492 18.691 2.476 96.726 o
41 7 1 58.770 60.100 3.435 39.869 o
41 7 2 318.497 325.703 9.744 6.242 o
41 7 3 8.658 9.388 2.196 168.039 o
41 7 4 231.627 236.262 7.225 9.627 o
41 7 5 58.704 66.842 3.409 39.096 o
41 7 6 140.826 139.425 5.207 16.916 o
41 7 7 15.413 14.612 2.137 133.108 o
41 7 8 4.000 1.993 2.595 173.422 o
41 7 9 0.909 -1.493 5.665 43.073 o
41 7 10 84.064 81.657 4.003 28.644 o
41 7 11 74.401 72.973 3.994 31.035 o
41 7 12 9.306 14.162 3.044 103.001 o
41 7 13 0.013 0.068 3.214 134.628 o
41 7 14 14.094 14.764 3.316 84.054 o
41 7 15 42.154 36.754 5.682 28.996 o
41 7 16 13.899 11.686 3.706 73.850 o
41 7 17 0.671 2.324 3.112 137.029 o
41 9 1 2.605 1.035 2.179 250.472 o
41 9 2 18.072 14.349 2.943 91.548 o
41 9 3 0.123 -0.356 5.817 41.103 o
41 9 4 88.267 85.694 4.062 27.450 o
41 9 5 17.777 22.575 3.172 79.105 o
41 9 6 94.256 99.542 4.393 24.463 o
41 9 7 126.182 127.111 5.249 18.026 o
41 9 8 340.757 332.768 10.431 5.706 o
41 9 9 38.054 37.712 3.451 52.140 o
41 9 10 6.354 9.863 2.561 146.802 o
41 9 11 18.563 17.970 3.765 65.292 o
41 9 12 5.219 5.775 2.298 188.601 o
41 9 13 0.028 -1.069 5.054 54.489 o
41 11 1 28.941 28.875 3.375 61.452 o
41 11 2 14.599 12.636 2.256 132.432 o
41 11 3 0.289 -1.018 5.453 46.711 o
41 11 4 45.905 38.950 2.815 55.855 o
41 11 5 38.590 38.602 2.815 60.606 o
42 0 0 1383.960 1864.470 51.450 0.419 o
42 0 2 198.720 197.685 9.574 8.187 o
42 0 4 34.709 34.142 3.638 52.169 o
42 0 6 227.804 241.638 8.404 8.555 o
42 0 8 0.613 0.059 1.967 344.877 o
42 0 10 5.035 4.910 2.120 216.342 o
42 0 12 5.301 2.671 2.731 151.733 o
42 0 14 120.527 134.421 9.023 10.663 o
42 0 16 31.313 30.402 3.867 51.500 o
42 0 18 1.019 -1.408 6.318 34.654 o
42 0 20 22.583 23.423 7.395 21.898 o
42 2 0 129.974 122.897 5.673 16.914 o
42 2 1 25.699 21.540 2.485 89.017 o
42 2 2 452.585 462.940 11.660 4.350 o
42 2 3 357.370 364.866 9.439 5.969 o
42 2 4 104.440 108.107 4.020 24.177 o
42 2 5 104.094 105.088 3.545 26.021 o
42 2 6 290.968 290.044 8.217 7.596 o
42 2 7 115.743 124.644 4.121 21.897 o
42 2 8 181.186 183.819 5.360 13.843 o
42 2 9 51.434 48.058 2.502 53.773 o
42 2 10 15.402 15.061 2.646 107.523 o
42 2 11 64.915 63.272 3.341 38.341 o
42 2 12 24.050 16.791 2.154 106.604 o
42 2 13 53.062 50.704 2.951 47.823 o
42 2 14 83.801 86.771 4.147 27.634 o
42 2 15 116.691 119.047 4.927 19.781 o
42 2 16 88.385 90.782 4.673 24.532 o
42 2 17 122.057 125.220 5.122 18.669 o
42 2 18 13.656 8.497 4.138 63.959 o
42 2 19 0.088 -4.333 5.767 41.842 o
42 2 20 22.636 20.242 2.324 100.159 o
42 2 21 8.535 5.996 1.798 223.780 o
42 4 0 1724.120 1778.260 46.421 0.475 o
42 4 1 89.746 103.612 3.757 27.257 o
42 4 2 734.316 752.060 19.886 1.985 o
42 4 3 62.259 61.448 2.485 45.815 o
42 4 4 2.932 -1.043 4.944 55.246 o
42 4 5 0.496 -4.478 5.385 47.804 o
42 4 6 57.389 57.319 2.587 47.861 o
42 4 7 1.365 -2.341 5.181 51.187 o
42 4 8 35.759 34.829 2.290 73.051 o
42 4 9 109.915 106.411 3.901 24.060 o
42 4 10 63.418 62.771 2.951 41.684 o
42 4 11 56.250 56.487 2.841 46.310 o
42 4 12 2.827 3.435 2.290 216.868 o
42 4 13 41.097 42.571 3.859 44.760 o
42 4 14 213.564 212.534 6.666 10.810 o
42 4 15 28.453 29.766 3.367 61.638 o
42 4 16 4.915 5.699 1.934 242.116 o
42 4 17 0.640 2.951 2.434 215.148 o
42 4 18 79.441 74.873 4.359 28.139 o
42 4 19 6.059 5.639 2.502 162.665 o
42 4 20 5.726 2.773 2.112 220.930 o
42 6 0 333.507 366.935 10.906 5.421 o
42 6 1 0.521 3.536 1.442 521.179 o
42 6 2 91.213 92.614 3.239 30.007 o
42 6 3 1.253 1.433 1.382 575.081 o
42 6 4 5.612 4.588 1.399 347.492 o
42 6 5 5.472 4.350 1.594 307.779 o
42 6 6 3.784 2.162 1.679 341.260 o
42 6 7 13.756 13.942 1.662 171.077 o
42 6 8 151.508 148.456 4.885 16.756 o
42 6 9 0.089 0.831 1.662 481.201 o
42 6 10 87.323 85.736 3.511 30.069 o
42 6 11 45.413 41.910 2.476 59.526 o
42 6 12 16.868 17.308 2.502 108.101 o
42 6 13 37.559 36.720 2.341 69.579 o
42 6 14 32.449 31.801 2.366 76.678 o
42 6 15 13.446 9.854 2.731 113.929 o
42 6 16 0.034 -2.892 5.317 49.233 o
42 6 17 28.506 29.418 3.825 53.861 o
42 6 18 4.366 15.578 5.563 40.833 o
42 8 0 7.332 7.743 3.859 78.255 o
42 8 1 7.181 6.886 2.493 155.222 o
42 8 2 59.902 66.630 3.587 37.483 o
42 8 3 1.067 3.333 1.866 332.392 o
42 8 4 209.044 211.940 6.759 10.813 o
42 8 5 9.350 12.398 2.171 159.220 o
42 8 6 144.982 142.537 5.156 16.715 o
42 8 7 10.629 14.383 2.120 152.734 o
42 8 8 11.895 17.698 2.697 110.043 o
42 8 9 0.243 2.493 2.900 158.267 o
42 8 10 11.790 8.446 2.341 144.577 o
42 8 11 1.003 -0.746 5.563 44.616 o
42 8 12 54.917 58.446 4.325 34.288 o
42 8 13 0.055 0.076 2.603 204.699 o
42 8 14 51.821 50.873 4.995 30.905 o
42 8 15 9.524 9.201 2.985 110.744 o
42 10 0 3.764 1.001 3.443 107.441 o
42 10 1 12.532 10.702 2.273 142.035 o
42 10 2 15.976 17.639 2.934 92.562 o
42 10 3 43.413 45.336 3.324 49.313 o
42 10 4 29.715 31.903 2.951 67.686 o
42 10 5 22.908 21.710 3.307 70.671 o
42 10 6 6.524 4.054 1.883 241.703 o
42 10 7 0.098 -2.519 5.275 49.998 o
42 10 8 6.059 5.224 2.510 162.878 o
42 10 9 33.123 33.786 4.266 44.642 o
43 1 1 76.227 80.605 3.587 32.187 o
43 1 2 16.574 13.212 2.358 120.330 o
43 1 3 89.372 99.788 3.638 28.071 o
43 1 4 7.246 8.930 1.696 235.492 o
43 1 5 3.666 4.401 1.484 374.008 o
43 1 6 52.361 53.714 2.620 50.663 o
43 1 7 131.915 127.993 4.393 19.716 o
43 1 8 9.291 13.526 1.764 191.409 o
43 1 9 272.818 288.890 8.082 7.911 o
43 1 10 265.061 276.348 8.870 7.504 o
43 1 11 92.008 94.573 4.978 22.768 o
43 1 12 49.405 47.761 3.604 43.436 o
43 1 13 0.583 -0.254 6.903 29.128 o
43 1 14 19.123 13.806 2.281 116.453 o
43 1 15 35.063 35.126 2.815 64.456 o
43 1 16 32.779 32.539 2.883 66.126 o
43 1 17 14.750 18.012 2.425 115.594 o
43 1 18 19.691 19.742 2.756 91.196 o
43 1 19 27.639 28.477 2.646 77.891 o
43 1 20 47.784 44.539 3.223 48.674 o
43 1 21 15.481 14.612 2.247 127.026 o
43 3 1 52.522 49.067 3.011 47.825 o
43 3 2 135.873 133.183 5.046 17.733 o
43 3 3 331.108 337.296 9.159 6.415 o
43 3 4 22.865 21.057 1.611 123.612 o
43 3 5 25.655 24.584 1.696 109.387 o
43 3 6 169.334 173.821 5.156 14.821 o
43 3 7 296.247 308.963 8.353 7.345 o
43 3 8 20.067 21.676 1.781 124.406 o
43 3 9 1.307 -0.348 6.335 34.406 o
43 3 10 76.230 76.866 3.273 34.282 o
43 3 11 75.760 75.322 3.570 32.900 o
43 3 12 65.654 71.540 4.020 32.695 o
43 3 13 89.528 91.248 4.283 25.965 o
43 3 14 71.354 78.434 3.977 31.187 o
43 3 15 0.979 -1.297 7.039 27.961 o
43 3 16 2.040 2.883 2.366 214.201 o
43 3 17 3.759 1.526 2.748 159.650 o
43 3 18 6.854 9.108 2.069 192.347 o
43 3 19 14.940 14.035 2.129 136.155 o
43 3 20 4.465 2.027 1.942 268.223 o
43 5 1 7.538 7.666 1.450 275.678 o
43 5 2 3.779 4.333 2.459 183.472 o
43 5 3 43.862 45.836 2.281 61.689 o
43 5 4 309.123 321.167 8.540 7.036 o
43 5 5 54.303 59.354 2.637 48.318 o
43 5 6 156.458 157.013 5.114 15.851 o
43 5 7 0.009 -1.035 6.106 37.345 o
43 5 8 1.099 0.229 1.603 482.909 o
43 5 9 0.499 -2.044 6.996 28.371 o
43 5 10 0.073 -0.890 5.334 48.903 o
43 5 11 4.785 2.832 1.620 329.121 o
43 5 12 0.004 -0.924 5.122 53.069 o
43 5 13 0.227 -0.153 5.292 49.619 o
43 5 14 17.925 18.377 2.196 117.406 o
43 5 15 3.435 1.815 1.747 333.337 o
43 5 16 7.601 6.165 2.273 175.476 o
43 5 17 46.417 43.665 4.274 38.657 o
43 5 18 3.188 4.698 3.206 118.899 o
43 7 1 5.069 4.605 2.298 193.598 o
43 7 2 3.135 4.808 2.417 191.345 o
43 7 3 7.532 8.379 2.705 134.437 o
43 7 4 6.724 10.278 2.349 162.024 o
43 7 5 0.058 -0.500 6.250 35.631 o
43 7 6 11.929 11.805 2.341 137.823 o
43 7 7 50.396 43.360 2.841 51.915 o
43 7 8 65.270 64.484 3.409 37.606 o
43 7 9 62.690 67.164 3.859 34.838 o
43 7 10 50.480 54.096 4.249 36.425 o
43 7 11 7.843 0.585 2.315 186.434 o
43 7 12 17.647 22.999 3.663 66.352 o
43 7 13 1.160 -2.383 6.131 36.745 o
43 7 14 0.330 2.926 3.129 135.754 o
43 7 15 0.482 3.799 6.114 36.640 o
43 7 16 0.127 -0.059 5.105 53.357 o
43 9 1 8.502 10.287 2.315 156.486 o
43 9 2 13.238 16.019 2.900 100.006 o
43 9 3 13.584 16.630 2.773 104.139 o
43 9 4 63.679 65.290 3.782 35.342 o
43 9 5 9.463 6.428 1.891 202.886 o
43 9 6 13.966 18.021 3.502 76.390 o
43 9 7 11.171 12.627 2.434 133.140 o
43 9 8 76.298 73.100 4.037 30.455 o
43 9 9 16.348 18.224 3.579 71.725 o
43 9 10 162.583 166.503 7.191 11.972 o
43 9 11 0.369 2.527 3.977 85.728 o
44 0 0 407.629 840.416 29.045 1.303 o
44 0 2 68.064 70.429 5.919 22.475 o
44 0 4 11.712 12.695 4.520 55.442 o
44 0 6 0.001 1.755 2.866 164.900 o
44 0 8 379.931 414.348 12.610 4.403 o
44 0 10 355.005 370.217 15.443 3.638 o
44 0 12 62.745 60.906 7.047 18.832 o
44 0 14 2.127 -0.170 5.784 40.951 o
44 0 16 20.965 20.209 3.494 68.689 o
44 0 18 19.519 15.918 3.282 77.784 o
44 0 20 25.917 20.904 3.163 71.597 o
44 2 0 9.086 6.725 2.451 150.792 o
44 2 1 8.480 4.944 1.637 252.338 o
44 2 2 287.218 290.086 8.090 7.727 o
44 2 3 18.173 17.190 1.781 137.628 o
44 2 4 245.469 250.653 7.132 9.347 o
44 2 5 231.749 230.741 6.852 10.041 o
44 2 6 131.016 137.076 4.588 18.986 o
44 2 7 22.544 25.237 1.984 106.565 o
44 2 8 63.909 67.037 3.002 40.483 o
44 2 9 50.042 49.008 2.782 51.318 o
44 2 10 13.787 9.659 2.358 134.062 o
44 2 11 4.952 4.325 3.104 121.313 o
44 2 12 32.349 29.571 2.570 73.879 o
44 2 13 4.314 4.308 2.849 142.145 o
44 2 14 0.285 5.360 2.468 203.023 o
44 2 15 3.805 2.697 2.493 184.381 o
44 2 16 33.078 30.834 3.189 61.161 o
44 2 17 30.320 29.452 2.671 73.921 o
44 2 18 101.917 100.712 4.393 23.564 o
44 2 19 5.301 3.290 1.900 257.426 o
44 2 20 0.359 -1.934 6.716 30.802 o
44 4 0 449.747 462.890 13.246 3.880 o
44 4 1 0.535 -0.738 4.859 58.624 o
44 4 2 32.586 29.121 1.925 87.280 o
44 4 3 35.825 34.201 1.993 78.556 o
44 4 4 150.075 148.422 4.834 16.935 o
44 4 5 68.435 65.078 3.367 36.987 o
44 4 6 98.111 93.470 3.494 27.823 o
44 4 7 2.213 0.933 1.806 351.866 o
44 4 8 16.798 15.807 1.967 135.455 o
44 4 9 15.493 16.935 1.967 138.039 o
44 4 10 122.314 120.327 4.681 19.982 o
44 4 11 0.102 -1.823 5.690 42.967 o
44 4 12 0.315 5.775 1.781 347.972 o
44 4 13 3.414 5.597 1.950 257.160 o
44 4 14 6.617 8.497 1.772 233.693 o
44 4 15 0.224 0.144 2.400 238.570 o
44 4 16 9.276 4.172 1.950 206.285 o
44 4 17 1.744 -4.622 5.393 47.133 o
44 4 18 12.600 7.386 2.485 133.897 o
44 4 19 0.310 -1.476 4.800 60.226 o
44 6 0 6.488 7.836 2.553 151.128 o
44 6 1 111.873 115.527 4.164 22.562 o
44 6 2 95.243 94.174 3.553 27.960 o
44 6 3 3.132 3.621 1.705 332.603 o
44 6 4 4.038 2.061 1.467 401.748 o
44 6 5 147.219 141.536 4.630 17.711 o
44 6 6 61.900 62.661 2.849 42.973 o
44 6 7 0.050 -0.560 4.978 56.160 o
44 6 8 12.713 13.925 1.823 165.220 o
44 6 9 0.055 0.288 1.900 380.425 o
44 6 10 0.427 -1.484 5.410 47.386 o
44 6 11 4.427 5.648 1.628 307.337 o
44 6 12 15.971 14.052 1.738 154.914 o
44 6 13 25.836 22.634 2.239 94.991 o
44 6 14 37.947 32.776 2.680 65.365 o
44 6 15 35.351 28.562 3.129 61.373 o
44 6 16 9.588 12.593 4.384 59.653 o
44 6 17 12.985 14.807 3.078 94.305 o
44 8 0 98.907 104.079 6.258 17.712 o
44 8 1 48.036 44.615 3.223 48.545 o
44 8 2 53.679 50.314 3.375 43.637 o
44 8 3 0.036 -0.602 5.945 39.389 o
44 8 4 3.680 3.087 2.035 253.347 o
44 8 5 6.721 11.855 2.205 171.037 o
44 8 6 56.090 56.801 3.290 42.423 o
44 8 7 99.118 99.305 4.545 23.389 o
44 8 8 161.121 155.003 6.199 13.773 o
44 8 9 0.007 -1.518 5.114 53.243 o
44 8 10 22.965 20.777 3.367 69.646 o
44 8 11 27.267 29.936 2.960 70.579 o
44 8 12 0.000 -0.687 9.201 16.446 o
44 8 13 0.058 -0.424 4.791 60.611 o
44 10 0 184.123 184.320 8.277 9.860 o
44 10 1 33.069 37.169 2.943 63.058 o
44 10 2 71.262 66.257 3.892 32.872 o
44 10 3 6.052 7.064 2.052 207.938 o
44 10 4 3.426 7.649 2.010 235.251 o
44 10 5 4.612 3.256 1.967 253.710 o
44 10 6 16.932 11.135 2.146 133.373 o
45 1 1 39.865 39.171 4.037 43.856 o
45 1 2 173.732 173.143 5.877 13.521 o
45 1 3 41.592 41.638 2.807 57.761 o
45 1 4 94.747 95.353 3.689 27.405 o
45 1 5 9.840 11.152 1.722 200.026 o
45 1 6 161.393 165.332 5.351 15.013 o
45 1 7 25.569 31.411 2.205 89.371 o
45 1 8 420.006 418.580 11.058 4.782 o
45 1 9 48.627 51.492 2.782 51.404 o
45 1 10 180.338 184.218 6.225 12.609 o
45 1 11 44.485 43.513 3.333 49.142 o
45 1 12 2.821 -1.408 8.167 20.651 o
45 1 13 4.961 4.478 2.256 200.212 o
45 1 14 84.737 84.227 4.486 26.159 o
45 1 15 12.654 8.362 2.332 142.018 o
45 1 16 45.407 43.148 3.299 49.198 o
45 1 17 10.182 9.549 2.391 145.080 o
45 1 18 10.633 10.338 2.281 149.694 o
45 1 19 27.102 22.702 2.561 84.166 o
45 1 20 3.533 2.205 1.959 276.331 o
45 3 1 28.140 24.873 1.942 97.316 o
45 3 2 20.563 15.714 1.722 134.679 o
45 3 3 38.426 38.984 2.273 68.861 o
45 3 4 231.676 237.330 7.064 9.772 o
45 3 5 0.022 2.951 1.340 637.759 o
45 3 6 275.525 286.143 7.904 8.025 o
45 3 7 1.224 -1.442 5.292 49.167 o
45 3 8 0.323 -4.215 5.512 45.699 o
45 3 9 2.709 6.360 2.162 224.485 o
45 3 10 0.145 -0.187 7.234 26.590 o
45 3 11 19.270 18.928 2.637 96.610 o
45 3 12 25.674 22.956 3.146 71.243 o
45 3 13 104.460 107.649 4.308 23.231 o
45 3 14 8.897 8.836 2.663 132.068 o
45 3 15 7.206 9.990 2.366 158.928 o
45 3 16 0.282 0.331 3.443 116.318 o
45 3 17 34.631 32.768 3.121 60.553 o
45 3 18 7.655 7.658 2.103 188.155 o
45 3 19 2.052 1.798 1.900 318.398 o
45 5 1 16.738 16.613 2.756 98.794 o
45 5 2 109.693 108.141 4.333 22.602 o
45 5 3 15.735 14.357 1.857 148.233 o
45 5 4 13.847 13.662 1.738 166.044 o
45 5 5 24.883 24.796 2.230 95.020 o
45 5 6 3.074 2.374 1.526 405.436 o
45 5 7 0.758 -0.127 6.080 37.462 o
45 5 8 37.575 35.456 2.391 69.300 o
45 5 9 0.215 -2.968 5.266 50.104 o
45 5 10 1.417 -0.899 5.326 48.464 o
45 5 11 0.224 -1.281 5.885 40.131 o
45 5 12 7.552 6.258 1.671 250.427 o
45 5 13 37.492 33.658 2.281 72.066 o
45 5 14 36.046 34.354 2.273 73.299 o
45 5 15 5.627 9.718 2.417 162.668 o
45 5 16 121.184 113.704 4.986 19.485 o
45 5 17 62.645 55.622 3.299 40.431 o
45 7 1 42.475 39.840 3.197 52.654 o
45 7 2 0.035 2.213 2.349 239.492 o
45 7 3 13.948 14.688 4.469 54.611 o
45 7 4 64.853 62.627 4.291 32.035 o
45 7 5 0.177 1.467 1.917 356.198 o
45 7 6 134.501 131.716 5.012 17.938 o
45 7 7 39.291 38.611 2.883 59.136 o
45 7 8 9.564 9.668 2.841 117.959 o
45 7 9 19.808 15.307 3.426 73.813 o
45 7 10 0.888 3.036 3.290 121.607 o
45 7 11 215.348 213.204 7.921 9.428 o
45 7 12 50.967 51.425 3.731 41.103 o
45 7 13 37.203 34.430 3.053 59.345 o
45 7 14 1.339 0.068 2.629 191.608 o
45 9 1 0.052 -2.078 6.208 36.121 o
45 9 2 92.914 89.315 5.665 20.473 o
45 9 3 41.216 43.767 3.392 49.883 o
45 9 4 67.075 67.418 4.791 28.290 o
45 9 5 0.021 0.585 2.324 254.060 o
45 9 6 38.654 33.192 2.900 61.148 o
45 9 7 36.509 34.667 3.519 52.786 o
45 9 8 104.612 100.780 4.995 21.270 o
45 9 9 2.738 8.234 2.451 178.895 o
46 0 0 272.824 564.009 20.505 2.448 o
46 0 2 59.101 63.730 4.774 29.953 o
46 0 4 16.262 13.331 3.223 85.253 o
46 0 6 295.502 301.577 10.015 6.361 o
46 0 8 721.590 784.158 31.436 1.075 o
46 0 10 343.970 356.860 12.644 4.653 o
46 0 12 794.246 853.662 24.652 1.472 o
46 0 14 0.598 -1.467 6.275 35.218 o
46 0 16 74.916 74.754 6.004 21.314 o
46 0 18 69.270 68.004 8.455 14.150 o
46 2 0 4.429 5.224 2.731 150.018 o
46 2 1 0.595 -0.755 5.512 45.594 o
46 2 2 10.031 9.040 2.001 179.007 o
46 2 3 4.677 4.503 2.078 227.797 o
46 2 4 161.336 157.708 5.063 15.695 o
46 2 5 1.175 2.866 1.569 443.826 o
46 2 6 78.599 84.405 3.545 31.589 o
46 2 7 14.603 13.509 1.781 159.835 o
46 2 8 15.010 14.434 1.976 143.989 o
46 2 9 248.865 260.397 7.929 8.531 o
46 2 10 28.259 27.128 2.671 77.367 o
46 2 11 35.386 35.897 2.688 66.032 o
46 2 12 3.180 1.645 2.018 272.440 o
46 2 13 59.778 61.016 3.418 39.566 o
46 2 14 298.814 311.872 9.405 6.652 o
46 2 15 45.520 47.956 3.384 47.158 o
46 2 16 16.930 17.554 2.553 105.599 o
46 2 17 97.334 95.989 4.783 22.886 o
46 2 18 0.060 -2.129 5.198 51.494 o
46 2 19 75.766 62.771 3.579 34.180 o
46 4 0 5.396 7.454 2.264 185.857 o
46 4 1 72.394 73.253 3.061 36.843 o
46 4 2 23.241 25.619 2.078 101.813 o
46 4 3 27.159 26.696 2.230 89.872 o
46 4 4 26.380 25.975 2.086 95.538 o
46 4 5 22.410 23.584 2.061 106.089 o
46 4 6 1.526 -0.093 5.275 49.343 o
46 4 7 5.849 1.705 1.747 290.774 o
46 4 8 11.194 10.329 1.900 177.363 o
46 4 9 33.387 30.665 2.332 76.945 o
46 4 10 51.898 50.161 2.815 49.803 o
46 4 11 8.883 10.210 1.823 200.312 o
46 4 12 90.912 91.308 4.138 26.379 o
46 4 13 14.630 13.696 1.976 146.946 o
46 4 14 18.409 16.910 2.112 121.827 o
46 4 15 39.251 36.160 3.121 56.507 o
46 4 16 78.330 73.482 3.740 31.649 o
46 4 17 4.246 4.919 1.789 281.879 o
46 6 0 0.157 -1.289 5.470 46.475 o
46 6 1 34.856 34.973 2.451 71.013 o
46 6 2 0.085 1.340 1.764 421.049 o
46 6 3 2.568 2.468 1.628 382.922 o
46 6 4 13.660 12.644 1.764 167.873 o
46 6 5 36.110 32.887 2.162 75.951 o
46 6 6 17.630 15.332 1.772 143.478 o
46 6 7 19.984 18.165 2.637 96.034 o
46 6 8 10.430 9.099 1.671 208.591 o
46 6 9 147.663 135.609 4.673 17.773 o
46 6 10 48.326 46.192 2.578 55.197 o
46 6 11 41.795 37.670 2.332 65.676 o
46 6 12 14.829 13.925 1.688 163.799 o
46 6 13 49.814 43.250 3.299 47.254 o
46 6 14 11.188 7.861 1.823 192.200 o
46 6 15 118.488 121.837 6.479 15.656 o
46 8 0 0.053 1.586 4.469 68.956 o
46 8 1 4.512 -0.008 6.521 31.864 o
46 8 2 14.648 17.546 2.807 99.776 o
46 8 3 17.957 17.927 3.833 64.230 o
46 8 4 55.721 53.214 3.409 42.128 o
46 8 5 2.153 4.469 2.112 248.827 o
46 8 6 47.803 44.615 3.027 50.813 o
46 8 7 13.038 11.304 2.230 141.767 o
46 8 8 25.546 27.960 2.731 78.578 o
46 8 9 62.968 55.003 5.343 26.724 o
46 8 10 2.155 2.553 2.069 269.276 o
46 8 11 0.447 -2.129 5.953 39.160 o
47 1 1 35.787 32.022 3.401 55.643 o
47 1 2 12.953 13.653 2.705 111.853 o
47 1 3 229.092 242.283 7.912 8.974 o
47 1 4 53.092 58.658 3.451 41.730 o
47 1 5 20.975 22.235 2.688 89.505 o
47 1 6 13.131 14.807 1.934 153.607 o
47 1 7 4.496 4.037 1.789 284.738 o
47 1 8 92.458 94.573 3.909 26.892 o
47 1 9 0.054 0.695 1.984 344.492 o
47 1 10 195.423 205.868 7.039 10.864 o
47 1 11 18.631 22.999 2.697 92.261 o
47 1 12 35.191 36.109 2.960 61.621 o
47 1 13 12.292 6.784 2.061 167.481 o
47 1 14 0.083 -1.391 6.021 38.385 o
47 1 15 60.732 60.872 3.384 39.566 o
47 1 16 20.286 18.241 2.493 100.551 o
47 1 17 0.335 1.111 2.977 153.164 o
47 1 18 77.198 79.189 4.376 28.068 o
47 3 1 38.063 39.993 2.468 65.736 o
47 3 2 61.010 55.639 3.053 42.908 o
47 3 3 44.904 42.181 2.680 57.198 o
47 3 4 40.360 40.383 2.646 61.225 o
47 3 5 37.778 38.501 2.671 63.410 o
47 3 6 0.089 2.671 1.679 436.674 o
47 3 7 33.824 39.484 3.095 59.248 o
47 3 8 52.229 50.254 3.019 47.613 o
47 3 9 61.468 66.867 4.088 33.610 o
47 3 10 23.245 22.329 2.358 96.092 o
47 3 11 120.186 121.650 4.851 19.636 o
47 3 12 134.126 137.067 5.190 17.394 o
47 3 13 138.478 136.737 5.173 17.194 o
47 3 14 123.464 117.334 4.715 19.917 o
47 3 15 7.085 5.987 1.917 221.517 o
47 3 16 17.456 15.324 2.527 107.909 o
47 3 17 9.104 5.334 1.722 231.480 o
47 5 1 0.514 -1.467 5.521 45.486 o
47 5 2 0.508 0.899 2.383 234.934 o
47 5 3 18.053 15.824 1.976 130.850 o
47 5 4 24.576 20.895 2.061 104.389 o
47 5 5 15.360 17.681 1.976 136.739 o
47 5 6 265.972 266.952 7.836 8.325 o
47 5 7 3.167 4.486 2.018 254.288 o
47 5 8 58.182 55.894 2.900 45.156 o
47 5 9 5.840 0.628 1.535 352.422 o
47 5 10 20.122 17.427 1.967 122.637 o
47 5 11 0.003 -1.314 5.724 42.493 o
47 5 12 2.877 1.145 1.476 453.363 o
47 5 13 23.679 26.866 2.171 97.042 o
47 5 14 82.078 75.432 3.502 31.998 o
47 5 15 17.352 18.267 2.001 128.005 o
47 5 16 231.428 207.624 10.965 6.670 o
47 7 1 23.951 20.030 3.231 72.308 o
47 7 2 42.937 36.533 3.426 50.358 o
47 7 3 5.695 4.079 2.570 161.769 o
47 7 4 100.407 99.822 4.800 22.343 o
47 7 5 7.061 4.740 2.146 197.558 o
47 7 6 0.000 -4.545 5.843 40.784 o
47 7 7 42.527 35.168 2.994 56.628 o
47 7 8 0.863 3.350 1.874 333.908 o
47 7 9 0.350 2.731 1.823 369.445 o
47 7 10 0.112 -1.450 7.217 26.720 o
47 7 11 114.420 102.561 5.309 19.469 o
47 7 12 92.808 81.029 4.316 26.057 o
47 9 1 0.001 -2.603 5.750 42.118 o
47 9 2 23.116 24.559 3.918 56.742 o
47 9 3 17.418 15.493 2.570 106.034 o
47 9 4 2.342 -1.577 5.512 44.928 o
47 9 5 0.281 1.204 3.630 103.887 o
47 9 6 0.019 -3.443 5.393 47.857 o
48 0 0 13.944 197.295 11.389 8.753 o
48 0 2 3.729 -1.416 6.097 36.503 o
48 0 4 28.782 23.380 5.351 35.571 o
48 0 6 4.599 -0.246 5.851 39.298 o
48 0 8 16.112 26.704 4.104 56.848 o
48 0 10 7.433 8.311 3.223 103.994 o
48 0 12 0.593 5.682 3.256 121.135 o
48 0 14 38.492 40.604 5.580 29.995 o
48 0 16 21.202 23.160 4.740 44.943 o
48 0 18 103.015 101.255 5.911 18.542 o
48 2 0 72.520 73.389 5.020 25.941 o
48 2 1 89.382 90.951 4.249 26.144 o
48 2 2 38.274 40.019 2.926 58.726 o
48 2 3 37.968 38.424 2.866 60.333 o
48 2 4 10.740 8.904 2.298 151.002 o
48 2 5 252.289 259.158 7.878 8.534 o
48 2 6 20.720 23.355 2.315 101.126 o
48 2 7 162.045 161.745 5.936 14.058 o
48 2 8 24.974 23.295 2.230 96.145 o
48 2 9 19.432 20.658 2.841 88.157 o
48 2 10 0.047 -3.977 8.489 19.319 o
48 2 11 0.287 -2.061 5.962 39.094 o
48 2 12 22.727 19.861 2.765 86.379 o
48 2 13 21.129 20.683 2.383 100.558 o
48 2 14 5.471 1.730 1.891 266.820 o
48 2 15 124.422 122.541 4.868 19.255 o
48 2 16 18.979 19.352 2.273 110.495 o
48 2 17 204.651 190.841 6.377 11.628 o
48 4 0 8.825 5.029 2.468 154.204 o
48 4 1 16.215 13.535 2.230 127.318 o
48 4 2 42.800 39.908 2.510 61.563 o
48 4 3 16.099 13.034 1.934 144.961 o
48 4 4 112.954 117.096 4.427 21.599 o
48 4 5 6.289 7.471 1.857 230.230 o
48 4 6 8.712 5.427 1.772 228.128 o
48 4 7 5.133 4.520 1.832 264.133 o
48 4 8 78.159 75.738 4.088 29.646 o
48 4 9 92.048 88.009 4.096 26.623 o
48 4 10 111.479 107.437 4.622 21.566 o
48 4 11 0.554 -0.220 7.921 22.143 o
48 4 12 84.154 80.427 3.876 29.332 o
48 4 13 89.263 86.567 3.892 27.987 o
48 4 14 99.190 92.351 4.181 25.109 o
48 4 15 3.390 2.341 2.196 231.830 o
48 4 16 51.188 46.922 3.206 46.885 o
48 6 0 1.735 -4.673 8.429 19.472 o
48 6 1 10.425 2.459 2.188 178.315 o
48 6 2 130.422 125.034 4.630 19.345 o
48 6 3 14.604 16.486 2.179 130.413 o
48 6 4 208.965 192.359 6.267 11.631 o
48 6 5 0.003 0.704 1.849 396.734 o
48 6 6 0.696 1.162 1.552 508.296 o
48 6 7 7.268 4.257 1.832 240.440 o
48 6 8 35.114 29.333 2.349 75.461 o
48 6 9 50.796 47.108 2.722 52.043 o
48 6 10 1.246 -0.721 4.664 63.068 o
48 6 11 3.841 1.518 1.577 378.347 o
48 6 12 11.059 10.745 1.755 189.638 o
48 6 13 12.158 6.640 2.799 117.547 o
48 8 0 157.739 146.659 8.480 10.503 o
48 8 1 23.095 24.025 3.189 72.216 o
48 8 2 0.083 -1.738 6.080 37.639 o
48 8 3 0.624 0.263 2.442 226.012 o
48 8 4 83.542 84.786 5.563 21.821 o
48 8 5 103.981 96.896 7.564 14.346 o
48 8 6 3.511 8.056 3.087 121.261 o
48 8 7 26.468 25.441 2.553 83.420 o
48 8 8 15.712 10.948 2.069 142.413 o
49 1 1 3.147 -0.136 6.216 35.290 o
49 1 2 44.341 45.760 3.095 51.449 o
49 1 3 253.578 264.543 8.302 8.138 o
49 1 4 142.080 153.875 5.801 15.284 o
49 1 5 107.398 115.892 4.876 20.776 o
49 1 6 28.059 28.579 2.383 83.493 o
49 1 7 210.079 217.944 7.242 10.192 o
49 1 8 74.750 76.713 3.960 30.821 o
49 1 9 13.403 10.991 2.273 138.315 o
49 1 10 173.832 178.841 6.487 12.508 o
49 1 11 154.388 169.140 6.225 13.718 o
49 1 12 102.376 111.304 4.885 21.365 o
49 1 13 38.834 43.843 3.163 53.967 o
49 1 14 76.784 89.874 5.105 24.083 o
49 1 15 31.271 30.071 2.866 68.778 o
49 1 16 30.136 27.841 2.595 76.603 o
49 1 17 144.379 138.407 5.343 16.468 o
49 3 1 14.044 8.760 2.027 156.690 o
49 3 2 0.732 0.102 1.849 384.583 o
49 3 3 0.732 0.229 1.840 386.143 o
49 3 4 0.247 -1.136 5.733 42.286 o
49 3 5 22.634 20.895 2.926 81.204 o
49 3 6 16.467 14.561 2.146 129.357 o
49 3 7 0.028 -0.873 5.478 46.383 o
49 3 8 66.040 62.712 3.451 37.343 o
49 3 9 52.612 54.511 3.146 45.377 o
49 3 10 146.631 145.777 5.919 15.033 o
49 3 11 254.382 262.593 8.082 8.316 o
49 3 12 73.164 78.384 3.782 31.935 o
49 3 13 2.885 4.003 1.849 297.261 o
49 3 14 0.393 -1.238 5.351 48.454 o
49 3 15 2.808 2.264 1.883 304.994 o
49 3 16 0.242 -3.799 6.335 34.643 o
49 5 1 3.234 0.492 1.688 371.330 o
49 5 2 27.037 27.917 2.281 87.849 o
49 5 3 0.003 -3.112 5.979 38.953 o
49 5 4 47.661 48.236 2.815 52.347 o
49 5 5 66.568 67.792 3.409 36.837 o
49 5 6 163.683 147.922 5.292 15.401 o
49 5 7 9.358 8.158 1.815 205.445 o
49 5 8 67.078 61.923 3.206 38.874 o
49 5 9 0.519 -2.358 4.978 55.886 o
49 5 10 21.126 21.337 2.120 109.234 o
49 5 11 20.194 21.065 2.502 97.829 o
49 5 12 30.171 21.582 2.061 93.552 o
49 5 13 7.876 5.393 1.603 262.231 o
49 5 14 35.793 31.420 2.307 74.447 o
49 7 1 106.258 106.072 6.216 17.343 o
49 7 2 4.691 2.629 2.324 200.184 o
49 7 3 21.838 19.768 2.654 91.131 o
49 7 4 6.092 7.420 2.391 168.572 o
49 7 5 2.566 -0.645 5.546 44.309 o
49 7 6 2.401 -0.102 6.810 29.629 o
49 7 7 18.274 13.161 4.325 55.355 o
49 7 8 21.497 19.708 2.137 109.603 o
49 7 9 8.525 4.350 1.696 246.424 o
49 7 10 50.191 43.046 2.951 50.882 o
50 0 0 1137.490 1400.020 43.080 0.585 o
50 0 2 88.543 95.972 5.928 19.670 o
50 0 4 104.821 97.761 8.116 13.131 o
50 0 6 86.896 85.329 5.631 21.251 o
50 0 8 140.567 152.103 6.767 13.569 o
50 0 10 2.798 2.587 3.053 134.134 o
50 0 12 1.761 -2.069 6.581 31.817 o
50 0 14 45.168 40.739 4.257 39.594 o
50 0 16 321.988 318.088 11.610 5.298 o
50 2 0 0.315 -0.882 6.411 33.808 o
50 2 1 34.468 32.412 2.731 67.517 o
50 2 2 7.152 2.459 2.078 214.567 o
50 2 3 50.757 51.026 3.223 46.059 o
50 2 4 51.054 51.281 3.248 45.643 o
50 2 5 38.753 44.132 3.138 54.270 o
50 2 6 237.551 246.998 7.938 8.786 o
50 2 7 38.637 40.578 2.815 59.901 o
50 2 8 75.098 70.895 3.723 32.624 o
50 2 9 6.818 7.751 2.324 170.400 o
50 2 10 78.341 80.775 4.054 29.375 o
50 2 11 15.274 16.130 2.281 123.675 o
50 2 12 1.099 -0.178 5.639 43.393 o
50 2 13 15.373 11.906 2.162 136.398 o
50 2 14 34.593 34.761 2.815 64.968 o
50 2 15 32.655 31.801 3.078 63.031 o
50 2 16 20.549 18.300 2.247 109.140 o
50 4 0 47.419 48.278 3.909 41.075 o
50 4 1 3.388 0.432 1.688 368.170 o
50 4 2 9.544 11.584 2.485 137.173 o
50 4 3 15.929 17.342 2.281 120.177 o
50 4 4 12.405 12.661 2.035 154.684 o
50 4 5 13.463 10.405 2.018 156.193 o
50 4 6 0.115 -2.391 6.360 34.394 o
50 4 7 1.724 0.153 1.866 352.740 o
50 4 8 0.504 1.009 1.806 395.102 o
50 4 9 148.326 140.807 5.368 16.154 o
50 4 10 73.363 68.903 5.097 25.747 o
50 4 11 0.000 -1.942 5.351 48.626 o
50 4 12 18.563 15.477 1.993 128.975 o
50 4 13 104.878 95.463 4.333 23.736 o
50 4 14 1.693 1.374 1.866 339.818 o
50 6 0 23.477 15.103 4.291 52.610 o
50 6 1 109.265 102.171 4.791 21.461 o
50 6 2 45.361 40.341 3.375 48.971 o
50 6 3 277.640 257.590 9.761 6.858 o
50 6 4 45.820 38.942 4.257 39.667 o
50 6 5 1.004 1.069 1.722 414.140 o
50 6 6 8.264 5.444 1.654 249.414 o
50 6 7 15.981 15.146 2.027 136.262 o
50 6 8 12.424 10.159 1.840 175.678 o
50 6 9 7.715 5.207 1.789 236.934 o
50 6 10 22.790 16.367 2.544 95.953 o
50 6 11 40.250 35.550 3.214 54.791 o
50 8 0 20.860 22.168 6.021 31.259 o
50 8 1 1.021 3.604 3.426 111.664 o
50 8 2 25.939 25.661 3.053 71.821 o
50 8 3 30.494 31.411 3.528 56.957 o
50 8 4 5.511 9.413 2.807 132.255 o
51 1 1 60.367 62.610 6.063 22.962 o
51 1 2 204.987 217.791 7.302 10.231 o
51 1 3 60.935 67.944 3.808 35.502 o
51 1 4 113.047 121.438 5.546 18.267 o
51 1 5 1.976 2.671 2.637 178.194 o
51 1 6 7.242 8.921 2.341 163.575 o
51 1 7 0.517 1.153 2.680 186.531 o
51 1 8 7.332 8.251 2.307 167.941 o
51 1 9 5.370 6.470 2.103 209.270 o
51 1 10 0.010 -1.450 6.046 38.082 o
51 1 11 2.847 -0.577 5.928 38.811 o
51 1 12 19.628 17.571 2.391 106.353 o
51 1 13 36.203 33.582 2.756 65.165 o
51 1 14 1.032 0.975 1.934 336.954 o
51 1 15 85.754 86.024 4.088 27.674 o
51 3 1 37.568 44.089 3.053 56.106 o
51 3 2 21.777 20.946 2.366 99.679 o
51 3 3 50.600 52.824 3.248 45.519 o
51 3 4 25.319 28.189 3.986 53.306 o
51 3 5 40.749 38.077 4.528 38.624 o
51 3 6 11.589 10.948 4.486 56.716 o
51 3 7 0.368 -2.697 6.225 35.848 o
51 3 8 0.033 -1.688 11.898 9.835 o
51 3 9 60.313 69.310 3.731 36.016 o
51 3 10 4.932 6.572 2.926 130.252 o
51 3 11 102.422 94.852 4.817 22.329 o
51 3 12 109.502 111.499 4.715 21.274 o
51 3 13 0.497 -0.449 5.156 52.122 o
51 3 14 44.077 39.434 2.773 57.353 o
51 5 1 17.360 12.763 2.561 109.480 o
51 5 2 89.329 85.778 3.774 28.559 o
51 5 3 6.324 2.247 1.798 269.711 o
51 5 4 28.477 24.796 2.324 86.949 o
51 5 5 140.453 128.358 5.843 15.863 o
51 5 6 10.429 9.651 2.900 112.588 o
51 5 7 73.815 65.892 4.181 30.732 o
51 5 8 0.114 -2.086 4.749 61.658 o
51 5 9 7.903 3.672 2.162 193.362 o
51 5 10 69.288 66.333 4.054 32.283 o
51 5 11 0.222 -3.409 5.012 55.305 o
51 5 12 44.045 35.185 2.654 60.354 o
51 7 1 286.538 287.542 10.499 6.204 o
51 7 2 7.623 11.703 2.578 137.318 o
51 7 3 4.044 3.808 2.459 183.461 o
51 7 4 0.283 -1.382 6.547 32.431 o
51 7 5 33.793 30.979 4.418 43.075 o
51 7 6 5.756 9.574 3.401 97.387 o
51 7 7 6.135 2.637 3.231 112.549 o
52 0 0 333.446 449.626 20.497 2.445 o
52 0 2 102.086 110.549 6.233 17.408 o
52 0 4 2.222 -2.883 6.267 34.940 o
52 0 6 4.031 2.434 5.639 41.986 o
52 0 8 59.122 61.906 5.953 23.641 o
52 0 10 23.575 22.168 3.528 64.936 o
52 0 12 94.031 94.123 5.834 19.642 o
52 0 14 61.492 57.090 6.352 21.827 o
52 2 0 3.447 7.471 3.053 124.521 o
52 2 1 5.242 4.732 2.264 196.147 o
52 2 2 1.303 -2.688 6.038 37.841 o
52 2 3 3.719 2.476 2.349 204.684 o
52 2 4 3.075 5.614 3.061 127.780 o
52 2 5 3.552 3.952 2.095 239.240 o
52 2 6 6.771 6.496 3.757 83.322 o
52 2 7 14.713 14.696 2.663 108.667 o
52 2 8 18.557 16.638 2.358 111.110 o
52 2 9 7.559 7.208 2.010 200.821 o
52 2 10 53.285 46.184 3.095 47.272 o
52 2 11 47.268 43.792 3.799 42.944 o
52 2 12 3.079 1.849 2.544 185.406 o
52 2 13 1.647 1.628 2.188 256.670 o
52 2 14 166.975 157.895 5.750 14.256 o
52 4 0 0.000 3.087 4.520 66.843 o
52 4 1 7.424 4.291 2.112 200.649 o
52 4 2 18.911 16.570 2.366 110.028 o
52 4 3 10.388 6.572 2.086 176.306 o
52 4 4 19.170 19.903 2.349 106.489 o
52 4 5 1.329 5.911 2.103 251.628 o
52 4 6 105.930 95.997 4.630 22.578 o
52 4 7 6.752 8.294 2.196 182.022 o
52 4 8 381.826 371.455 11.118 5.056 o
52 4 9 5.666 5.767 1.934 233.834 o
52 4 10 15.311 12.797 1.950 147.566 o
52 4 11 1.907 3.680 1.705 359.173 o
52 4 12 27.060 25.645 2.324 88.376 o
52 6 0 15.058 10.041 3.027 96.872 o
52 6 1 32.183 32.310 4.512 42.306 o
52 6 2 34.773 27.587 3.977 48.966 o
52 6 3 55.685 44.751 3.418 43.521 o
52 6 4 2.889 0.076 2.061 278.191 o
52 6 5 13.439 7.649 2.892 108.446 o
52 6 6 46.078 39.238 3.502 47.439 o
52 6 7 4.829 5.673 2.307 190.543 o
52 6 8 0.108 -4.452 4.791 60.577 o
53 1 1 0.008 -1.323 5.970 39.062 o
53 1 2 0.845 -0.712 6.504 32.742 o
53 1 3 48.505 49.042 3.265 46.948 o
53 1 4 63.719 70.336 3.833 34.417 o
53 1 5 1.097 4.138 2.196 246.670 o
53 1 6 10.889 8.743 2.570 131.860 o
53 1 7 44.904 46.947 3.502 46.334 o
53 1 8 29.539 26.340 4.121 49.590 o
53 1 9 18.983 18.496 3.655 67.314 o
53 1 10 1.524 -3.909 5.724 41.987 o
53 1 11 1.603 -1.442 6.623 31.444 o
53 1 12 63.379 57.183 3.375 39.395 o
53 1 13 117.964 121.777 4.961 19.495 o
53 3 1 176.100 177.603 6.343 12.669 o
53 3 2 74.232 74.678 5.122 25.167 o
53 3 3 3.756 4.189 2.934 137.507 o
53 3 4 0.266 -2.315 5.911 39.775 o
53 3 5 12.103 3.384 2.815 121.039 o
53 3 6 8.725 4.774 2.451 156.672 o
53 3 7 107.252 98.872 5.962 18.201 o
53 3 8 13.325 11.440 3.409 84.073 o
53 3 9 11.905 8.302 2.256 150.496 o
53 3 10 6.295 6.818 2.434 164.993 o
53 3 11 19.718 19.488 2.849 88.322 o
53 3 12 78.131 74.211 3.876 30.893 o
53 5 1 9.614 6.733 2.714 129.768 o
53 5 2 40.271 35.227 2.756 61.495 o
53 5 3 0.092 -2.383 5.470 46.501 o
53 5 4 5.355 5.241 2.799 140.659 o
53 5 5 67.373 58.336 3.316 38.523 o
53 5 6 9.915 9.710 2.731 123.369 o
53 5 7 121.112 102.502 4.478 21.374 o
53 5 8 79.837 72.617 3.723 31.538 o
53 5 9 2.783 0.187 2.892 152.879 o
54 0 0 168.832 240.052 12.907 5.738 o
54 0 2 6.308 6.250 2.985 122.612 o
54 0 4 0.001 -6.258 6.157 36.733 o
54 0 6 22.437 23.787 3.833 58.988 o
54 0 8 2.251 -4.376 6.445 33.056 o
54 0 10 83.247 79.172 5.309 23.118 o
54 0 12 268.390 264.314 11.838 5.653 o
54 2 0 0.891 -4.427 6.394 33.864 o
54 2 1 0.799 -2.629 6.148 36.634 o
54 2 2 22.476 20.811 2.366 98.522 o
54 2 3 105.461 115.027 4.919 20.841 o
54 2 4 9.300 15.299 2.442 134.396 o
54 2 5 115.005 121.608 5.419 18.474 o
54 2 6 231.269 249.135 8.404 8.454 o
54 2 7 2.375 5.207 3.002 135.152 o
54 2 8 30.887 23.355 3.409 61.403 o
54 2 9 1.875 3.672 2.519 190.599 o
54 2 10 1.982 -3.265 5.521 44.927 o
54 2 11 3.387 -0.594 5.190 50.061 o
54 4 0 480.547 483.098 17.012 2.876 o
54 4 1 104.304 105.622 4.842 21.581 o
54 4 2 181.720 165.680 7.293 11.342 o
54 4 3 71.403 61.033 5.487 24.573 o
54 4 4 0.182 -2.875 6.343 34.563 o
54 4 5 6.530 1.060 2.994 129.030 o
54 4 6 2.388 -1.959 5.156 51.184 o
54 4 7 3.183 1.102 2.001 279.985 o
54 4 8 5.646 7.700 2.061 207.568 o
54 4 9 1.551 -0.153 6.225 35.568 o
54 6 0 18.078 20.115 3.994 59.874 o
54 6 1 12.132 6.004 7.073 25.811 o
54 6 2 1.976 2.044 3.273 121.159 o
54 6 3 2.699 -1.179 4.639 62.671 o
54 6 4 0.069 -5.377 7.429 25.222 o
55 1 1 0.996 2.137 2.052 293.340 o
55 1 2 8.442 6.589 2.179 178.679 o
55 1 3 28.583 29.198 3.163 65.615 o
55 1 4 0.120 0.390 2.061 321.702 o
55 1 5 35.968 35.066 3.155 58.368 o
55 1 6 76.023 78.663 4.350 28.411 o
55 1 7 232.250 244.377 8.760 8.170 o
55 1 8 76.469 79.198 4.605 27.050 o
55 1 9 80.958 80.597 5.029 24.461 o
55 1 10 7.556 3.477 2.341 176.532 o
55 1 11 0.732 -5.758 5.563 44.717 o
55 3 1 311.013 307.021 12.364 5.037 o
55 3 2 142.854 140.909 6.216 14.722 o
55 3 3 39.997 35.575 4.766 36.900 o
55 3 4 97.481 91.104 5.597 20.272 o
55 3 5 1.175 -3.273 5.758 41.612 o
55 3 6 12.753 8.082 2.332 142.172 o
55 3 7 78.921 77.552 5.012 24.946 o
55 3 8 19.375 18.894 2.646 96.159 o
55 3 9 46.208 43.199 3.316 48.634 o
55 5 1 3.402 -0.432 4.766 59.010 o
55 5 2 17.756 9.371 2.671 107.458 o
55 5 3 1.067 0.831 1.934 337.737 o
55 5 4 147.881 130.902 6.996 13.274 o
55 5 5 111.990 96.760 5.970 17.950 o
56 0 0 53.526 78.155 11.737 8.602 o
56 0 2 142.294 159.396 7.641 11.939 o
56 0 4 10.810 10.931 4.011 68.556 o
56 0 6 37.436 40.561 4.079 44.006 o
56 0 8 28.194 24.025 3.952 53.435 o
56 2 0 12.463 6.572 4.986 48.098 o
56 2 1 1.384 -9.405 8.675 18.413 o
56 2 2 57.360 50.636 3.197 43.865 o
56 2 3 147.887 151.882 5.716 15.234 o
56 2 4 270.433 287.779 9.371 7.043 o
56 2 5 398.349 413.017 12.246 4.462 o
56 2 6 67.744 74.093 4.452 29.542 o
56 2 7 3.267 1.450 2.281 223.199 o
56 2 8 19.721 21.175 2.680 92.535 o
56 4 0 16.646 7.412 2.943 99.897 o
56 4 1 62.900 54.181 3.579 38.420 o
56 4 2 72.752 60.236 3.468 35.851 o
56 4 3 85.140 78.596 5.283 23.060 o
56 4 4 27.765 20.675 3.129 70.733 o
56 4 5 15.977 12.788 3.011 93.659 o
57 1 1 51.426 51.459 3.723 41.028 o
57 1 2 118.493 111.058 4.715 20.547 o
57 1 3 40.902 32.268 3.095 57.052 o
57 1 4 71.233 68.411 3.859 32.863 o
57 1 5 7.132 4.316 2.892 129.275 o
57 1 6 115.347 121.947 5.622 17.908 o
57 1 7 41.152 47.931 3.663 45.871 o
57 3 1 217.232 210.261 8.845 8.527 o
57 3 2 113.320 118.012 5.071 19.666 o

_iucr_refine_instructions_details
;
TITL RUBRENE_XRAY_MULTIPOLEMODEL OLEX2: imported from CIF
CELL 0.7107 26.8106 7.1602 14.2029 90 90 90
ZERR 4 0.0003 0.0001 0.0001 0 0 0
LATT 7
SYMM -X,0.5-Y,0.5+Z
SYMM +X,-Y,-Z
SYMM -X,0.5+Y,0.5-Z
SFAC C H
UNIT 168 112

SIZE 0.24 0.22 0.18
TEMP -173(2)
CONF
MORE -1
BOND $H
ACTA 
WGHT 0.005774 0.388605
FVAR 1.08591
REM <olex2.extras>
REM <HklSrc "%.\\rubrene.hkl">
REM </olex2.extras>

C(1)  1     0.02732  0.00000  0.00000  10.50000  0.00974  0.00888  0.01037 =
 0.00121 -0.00000  0.00000 
C(2)  1     0.05320 -0.14443  0.04895  11.00000  0.01033  0.00956  0.01071 =
 0.00124 -0.00002  0.00077 
C(3)  1     0.02684 -0.29586  0.08762  11.00000  0.01196  0.00911  0.01020 =
 0.00130  0.00020  0.00079 
C(4)  1     0.05211 -0.44714  0.13399  11.00000  0.01479  0.01143  0.01347 =
 0.00318  0.00104  0.00268 
C(5)  1     0.02653 -0.59000  0.17549  11.00000  0.01849  0.01106  0.01504 =
 0.00392  0.00076  0.00206 
C(6)  1     0.10755 -0.13458  0.07269  11.00000  0.01067  0.01154  0.01140 =
 0.00059 -0.00021  0.00131 
C(7)  1     0.14287 -0.24857  0.02865  11.00000  0.01208  0.01417  0.01719 =
 -0.00097  0.00206  0.00170 
C(8)  1     0.19211 -0.25164  0.05964  11.00000  0.01137  0.01985  0.02463 =
 0.00177  0.00233  0.00276 
C(9)  1     0.20713 -0.13934  0.13456  11.00000  0.01223  0.02704  0.02300 =
 0.00400 -0.00329  0.00011 
C(10  1     0.17231 -0.02460  0.17887  11.00000  0.01672  0.02678  0.01652 =
 -0.00135 -0.00494 -0.00131 
C(11  1     0.12283 -0.02349  0.14832  11.00000  0.01439  0.01850  0.01300 =
 -0.00234 -0.00176  0.00124 
H(4)  2     0.09214 -0.44825  0.13612  11.00000  0.02413  0.02265  0.03696 =
 0.01546  0.00300  0.00548 
H(5)  2     0.04643 -0.70127  0.20998  11.00000  0.03094  0.02568  0.04806 =
 0.01327  0.00408  0.00927 
H(7)  2     0.13165 -0.33344 -0.02953  11.00000  0.03340  0.03373  0.03433 =
 -0.00397  0.00263 -0.00020 
H(8)  2     0.21838 -0.34319  0.02476  11.00000  0.02288  0.03909  0.05741 =
 -0.00515  0.00634  0.00473 
H(9)  2     0.24557 -0.14146  0.15808  11.00000  0.02562  0.05824  0.03645 =
 -0.00075 -0.00594  0.00003 
H(10  2     0.18300  0.06394  0.23714  11.00000  0.04675  0.05225  0.02659 =
 -0.01261 -0.00916 -0.00668 
H(11  2     0.09588  0.06328  0.18191  11.00000  0.02220  0.04644  0.03118 =
 -0.00803 -0.00439  0.00753 
HKLF 4

END
Q1 1 0.166667 -0.25 0.0375 11 0.05 0.28
Q4 1 0.08 -0.15 0.0625 11 0.05 0.25
Q2 1 0.046667 -0.35 0.1125 11 0.05 0.27
Q3 1 0 -0.325 0.075 11 0.05 0.26
Q5 1 0 -0.45 0.1375 11 0.05 0.25

  REM The information below was added by Olex2.
  REM
  REM R1 = 0.0258 for 6381 Fo > 4sig(Fo) and 0.0361 for all 7692 data
  REM 159 parameters refined using 0 restraints
  REM Highest difference peak 0.2783, deepest hole -0.2165
  REM Mean Shift 0.0000, Max Shift 0.0001.

  REM +++ Tabular Listing of Refinement Information +++
  REM R1_all = 0.0361
  REM R1_gt = 0.0258
  REM wR_ref = 0.0672
  REM GOOF = 1.0320
  REM Shift_max = 0.0001
  REM Shift_mean = 0.0000
  REM Reflections_all = 7692
  REM Reflections_gt = 6381
  REM Parameters = 159
  REM Hole = -0.2165
  REM Peak = 0.2783
  REM Flack = n/a

  
;
_olex2_submission_special_instructions  'No special instructions were received'

# start Validation Reply Form
_vrf_PLAT183_QQQCIG17
;
PROBLEM: Missing _cell_measurement_reflns_used Value ....     Please Do ! 
RESPONSE: We did not collect the X-ray data, we used the following
data set to carry out Hirshfeld Atom Refinement:
 	 	M.R.V. Jorgensen, V.R. Hathwar, M. Sist, X. Wang, C.M. Hoffmann, A.L. 
		Briseno, J. Overgaard, B.B. Iversen CCDC 1025039: 
		Experimental Crystal Structure Determination, 2014, 
		DOI: 10.5517/cc13dmsx
This field was not found in the corresponding CIF file.
;
_vrf_PLAT184_QQQCIG17
;
PROBLEM: Missing _cell_measurement_reflns_min Value ....     Please Do ! 
RESPONSE: We did not collect the X-ray data, we used the following
data set to carry out Hirshfeld Atom Refinement:
 	 	M.R.V. Jorgensen, V.R. Hathwar, M. Sist, X. Wang, C.M. Hoffmann, A.L. 
		Briseno, J. Overgaard, B.B. Iversen CCDC 1025039: 
		Experimental Crystal Structure Determination, 2014, 
		DOI: 10.5517/cc13dmsx
This field was not found in the corresponding CIF file.
;
_vrf_PLAT185_QQQCIG17
;
PROBLEM: Missing _cell_measurement_reflns_max Value ....     Please Do ! 
RESPONSE: We did not collect the X-ray data, we used the following
data set to carry out Hirshfeld Atom Refinement:
 	 	M.R.V. Jorgensen, V.R. Hathwar, M. Sist, X. Wang, C.M. Hoffmann, A.L. 
		Briseno, J. Overgaard, B.B. Iversen CCDC 1025039: 
		Experimental Crystal Structure Determination, 2014, 
		DOI: 10.5517/cc13dmsx
This field was not found in the corresponding CIF file.
;
# end Validation Reply Form
