# Supplementary material for: Fragmentation and transferability in Hirshfeld atom refinement
Source: IUCrJ. 2022 Feb 26;9(Pt 2):298–315. doi: 10.1107/S2052252522000690 (PMC8895009; doi:10.1107/S2052252522000690)
Supplement: Supplementary file 2 [file m-09-00298-sup2.zip › cif/rubrene/QQQCIG17_frag_3.cif]

data_QQQCIG17_frag_3
_audit_creation_date               2020-12-14
_audit_creation_method
;
Olex2 1.3
(compiled 2020.07.31 svn.rc2a77460 for OlexSys, GUI svn.r6145)
;
_audit_contact_author_address      ?
_audit_contact_author_email        ?
_audit_contact_author_name         ''
_audit_contact_author_phone        ?
_publ_contact_author_id_orcid      ?
_publ_section_references
;
Bourhis, L.J., Dolomanov, O.V., Gildea, R.J., Howard, J.A.K., Puschmann, H.
 (2015). Acta Cryst. A71, 59-75.

Dolomanov, O.V., Bourhis, L.J., Gildea, R.J, Howard, J.A.K. & Puschmann, H.
 (2009), J. Appl. Cryst. 42, 339-341.
;
_chemical_formula_moiety           'C42 H28'
_chemical_formula_sum              'C42 H28'
_chemical_formula_weight           532.690
loop_
  _atom_type_symbol
  _atom_type_scat_dispersion_real
  _atom_type_scat_dispersion_imag
  _atom_type_scat_Cromer_Mann_a1
  _atom_type_scat_Cromer_Mann_a2
  _atom_type_scat_Cromer_Mann_a3
  _atom_type_scat_Cromer_Mann_a4
  _atom_type_scat_Cromer_Mann_b1
  _atom_type_scat_Cromer_Mann_b2
  _atom_type_scat_Cromer_Mann_b3
  _atom_type_scat_Cromer_Mann_b4
  _atom_type_scat_Cromer_Mann_c
  _atom_type_scat_source
  _atom_type_scat_dispersion_source
 H 0.00000 0.00000 0.49300 0.32291 0.14019 0.04081 10.51090 26.12570 3.14236
 57.79970 0.0030380000826
 'International Tables Volume C Table 6.1.1.4 (pp. 500-502)'
 'Henke, Gullikson and Davis, At. Data and Nucl. Data Tables, 1993, 54, 2'
 C 0.00347 0.00161 2.31000 1.02000 1.58860 0.86500 20.84390 10.20750 0.56870
 51.65120 0.215599998832
 'International Tables Volume C Table 6.1.1.4 (pp. 500-502)'
 'Henke, Gullikson and Davis, At. Data and Nucl. Data Tables, 1993, 54, 2'

_space_group_crystal_system        'orthorhombic'
_space_group_IT_number             64
_space_group_name_H-M_alt          'C m c e'
_space_group_name_Hall             '-C 2ac 2'
loop_
  _space_group_symop_id
  _space_group_symop_operation_xyz
 1 x,y,z
 2 x,-y,-z
 3 -x+1/2,y,-z+1/2
 4 -x+1/2,-y,z+1/2
 5 -x,-y,-z
 6 -x,y,z
 7 x-1/2,-y,z-1/2
 8 x-1/2,y,-z-1/2
 9 x+1/2,y+1/2,z
 10 x+1/2,-y+1/2,-z
 11 -x+1,y+1/2,-z+1/2
 12 -x+1,-y+1/2,z+1/2
 13 -x+1/2,-y+1/2,-z
 14 -x+1/2,y+1/2,z
 15 x,-y+1/2,z-1/2
 16 x,y+1/2,-z-1/2

_symmetry_Int_Tables_number        64
_cell_length_a                     26.8106(3)
_cell_length_b                     7.1602(1)
_cell_length_c                     14.2029(1)
_cell_angle_alpha                  90
_cell_angle_beta                   90
_cell_angle_gamma                  90
_cell_volume                       2726.52(5)
_cell_formula_units_Z              4
_cell_measurement_temperature      100(2)
_exptl_absorpt_coefficient_mu      0.073
_exptl_crystal_density_diffrn      1.298
_exptl_crystal_F_000               1120.440
_exptl_crystal_size_max            0.24
_exptl_crystal_size_mid            0.22
_exptl_crystal_size_min            0.18
_exptl_crystal_description       Block
_exptl_crystal_colour            Orange
_diffrn_measurement_device_type  'SuperNova, Single source at offset, Atlas'
_diffrn_reflns_av_R_equivalents    0.0000
_diffrn_reflns_av_unetI/netI       0.0297
_diffrn_reflns_Laue_measured_fraction_full  0.9992
_diffrn_reflns_Laue_measured_fraction_max  0.9984
_diffrn_reflns_limit_h_max         57
_diffrn_reflns_limit_h_min         0
_diffrn_reflns_limit_k_max         15
_diffrn_reflns_limit_k_min         0
_diffrn_reflns_limit_l_max         31
_diffrn_reflns_limit_l_min         0
_diffrn_reflns_number              7692
_diffrn_reflns_point_group_measured_fraction_full  0.9992
_diffrn_reflns_point_group_measured_fraction_max  0.9984
_diffrn_reflns_theta_full          25.2406
_diffrn_reflns_theta_max           51.42
_diffrn_reflns_theta_min           2.87
_diffrn_ambient_temperature        100(2)
_diffrn_measured_fraction_theta_full  0.9992
_diffrn_measured_fraction_theta_max  0.9984
_diffrn_radiation_type             'Mo K\a'
_diffrn_radiation_wavelength       0.7107
_reflns_Friedel_coverage           0.0
_reflns_limit_h_max                57
_reflns_limit_h_min                0
_reflns_limit_k_max                15
_reflns_limit_k_min                0
_reflns_limit_l_max                31
_reflns_limit_l_min                0
_reflns_number_gt                  6381
_reflns_number_total               7692
_reflns_threshold_expression       I>=2u(I)
_computing_molecular_graphics      'Olex2 1.3 (Dolomanov et al., 2009)'
_computing_publication_material    'Olex2 1.3 (Dolomanov et al., 2009)'
_computing_structure_refinement    'olex2.refine 1.3 (Bourhis et al., 2015)'
_refine_diff_density_max           0.2784
_refine_diff_density_min           -0.2164
_refine_diff_density_rms           0.0526
_refine_ls_d_res_high              0.4546
_refine_ls_d_res_low               7.1014
_refine_ls_goodness_of_fit_ref     1.0320
_refine_ls_hydrogen_treatment      refall
_refine_ls_matrix_type             full
_refine_ls_number_constraints      0
_refine_ls_number_parameters       159
_refine_ls_number_reflns           7692
_refine_ls_number_restraints       0
_refine_ls_R_factor_all            0.0361
_refine_ls_R_factor_gt             0.0258
_refine_ls_restrained_S_all        1.0320
_refine_ls_shift/su_max            0.0009
_refine_ls_shift/su_mean           0.0000
_refine_ls_structure_factor_coef   Fsqd
_refine_ls_weighting_details      
 'w=1/[\s^2^(Fo^2^)+(0.0058P)^2^+0.3886P] where P=(Fo^2^+2Fc^2^)/3'
_refine_ls_weighting_scheme        calc
_refine_ls_wR_factor_gt            0.0640
_refine_ls_wR_factor_ref           0.0672
_olex2_refinement_description
;
;
loop_
  _atom_site_label
  _atom_site_type_symbol
  _atom_site_fract_x
  _atom_site_fract_y
  _atom_site_fract_z
  _atom_site_U_iso_or_equiv
  _atom_site_adp_type
  _atom_site_occupancy
  _atom_site_site_symmetry_order
  _atom_site_refinement_flags_posn
  _atom_site_refinement_flags_adp
  _atom_site_refinement_flags_occupancy
 C(1) C 0.027318(10) 0.0 0.0 0.00966(4) Uani 1.000000 2 S T P
 C(2) C 0.053202(8) -0.14443(3) 0.048952(15) 0.01020(3) Uani 1.000000 1 . . .
 C(3) C 0.026844(8) -0.29586(3) 0.087623(15) 0.01042(3) Uani 1.000000 1 . . .
 C(4) C 0.052110(9) -0.44714(3) 0.133995(17) 0.01323(3) Uani 1.000000 1 . . .
 C(5) C 0.026531(10) -0.59000(3) 0.175491(18) 0.01486(4) Uani 1.000000 1 . . .
 C(6) C 0.107548(8) -0.13457(3) 0.072689(15) 0.01120(3) Uani 1.000000 1 . . .
 C(7) C 0.142874(9) -0.24856(4) 0.028646(18) 0.01448(3) Uani 1.000000 1 . . .
 C(8) C 0.192111(9) -0.25163(4) 0.05964(2) 0.01862(4) Uani 1.000000 1 . . .
 C(9) C 0.207132(10) -0.13934(5) 0.13456(2) 0.02076(5) Uani 1.000000 1 . . .
 C(10 C 0.172308(11) -0.02460(5) 0.17887(2) 0.02001(5) Uani 1.000000 1 . . .
 C(11 C 0.122835(9) -0.02348(4) 0.148322(18) 0.01530(4) Uani 1.000000 1 . . .
 H(4) H 0.0921(2) -0.4482(8) 0.1361(5) 0.0280(15) Uani 1.000000 1 . . .
 H(5) H 0.0464(2) -0.7011(8) 0.2099(5) 0.0351(17) Uani 1.000000 1 . . .
 H(7) H 0.1316(2) -0.3334(9) -0.0295(5) 0.0338(16) Uani 1.000000 1 . . .
 H(8) H 0.2183(2) -0.3430(10) 0.0248(5) 0.0400(18) Uani 1.000000 1 . . .
 H(9) H 0.2455(2) -0.1415(10) 0.1580(5) 0.0403(18) Uani 1.000000 1 . . .
 H(10 H 0.1830(3) 0.0639(10) 0.2371(5) 0.0419(19) Uani 1.000000 1 . . .
 H(11 H 0.0959(2) 0.0633(10) 0.1819(5) 0.0332(16) Uani 1.000000 1 . . .

loop_
  _atom_site_aniso_label
  _atom_site_aniso_U_11
  _atom_site_aniso_U_22
  _atom_site_aniso_U_33
  _atom_site_aniso_U_12
  _atom_site_aniso_U_13
  _atom_site_aniso_U_23
 C(1) 0.00973(8) 0.00887(8) 0.01038(9) -0.000000 -0.000000 0.00122(7)
 C(2) 0.01035(6) 0.00956(6) 0.01070(6) 0.00078(5) -0.00002(5) 0.00124(5)
 C(3) 0.01195(7) 0.00911(6) 0.01020(6) 0.00079(5) 0.00021(5) 0.00129(5)
 C(4) 0.01480(8) 0.01143(7) 0.01347(7) 0.00268(6) 0.00104(6) 0.00318(6)
 C(5) 0.01850(9) 0.01105(7) 0.01503(8) 0.00206(6) 0.00076(6) 0.00391(6)
 C(6) 0.01065(6) 0.01155(7) 0.01141(7) 0.00131(5) -0.00022(5) 0.00058(5)
 C(7) 0.01208(7) 0.01417(8) 0.01720(8) 0.00170(6) 0.00206(6) -0.00098(6)
 C(8) 0.01137(7) 0.01985(10) 0.02463(11) 0.00276(7) 0.00233(7) 0.00178(8)
 C(9) 0.01224(8) 0.02704(13) 0.02300(11) 0.00011(8) -0.00329(7) 0.00401(10)
 C(10 0.01672(9) 0.02679(12) 0.01652(9) -0.00131(8) -0.00494(7) -0.00135(8)
 C(11 0.01438(8) 0.01851(9) 0.01301(8) 0.00125(7) -0.00176(6) -0.00236(7)
 H(4) 0.024(3) 0.023(3) 0.037(4) 0.005(3) 0.003(3) 0.015(3)
 H(5) 0.031(4) 0.026(3) 0.048(5) 0.009(3) 0.004(3) 0.013(3)
 H(7) 0.033(4) 0.034(4) 0.034(4) -0.000(3) 0.003(3) -0.004(3)
 H(8) 0.023(3) 0.039(4) 0.058(5) 0.005(3) 0.006(3) -0.005(4)
 H(9) 0.026(4) 0.058(5) 0.037(4) 0.000(3) -0.006(3) -0.000(4)
 H(10 0.047(4) 0.052(5) 0.027(4) -0.007(4) -0.009(3) -0.013(4)
 H(11 0.022(3) 0.046(4) 0.031(4) 0.008(3) -0.004(3) -0.008(3)

loop_
  _geom_bond_atom_site_label_1
  _geom_bond_atom_site_label_2
  _geom_bond_distance
  _geom_bond_site_symmetry_2
  _geom_bond_publ_flag
 C(1) C(1) 1.4648(6) 5 ?
 C(1) C(2) 1.4263(2) . ?
 C(1) C(2) 1.4263(2) 2 ?
 C(2) C(3) 1.4059(3) . ?
 C(2) C(6) 1.4972(3) . ?
 C(3) C(3) 1.4394(4) 6 ?
 C(3) C(4) 1.4373(3) . ?
 C(4) C(5) 1.3653(3) . ?
 C(4) H(4) 1.073(6) . ?
 C(5) C(5) 1.4226(5) 6 ?
 C(5) H(5) 1.075(6) . ?
 C(6) C(7) 1.3980(3) . ?
 C(6) C(11 1.3981(3) . ?
 C(7) C(8) 1.3917(4) . ?
 C(7) H(7) 1.069(7) . ?
 C(8) C(9) 1.3932(5) . ?
 C(8) H(8) 1.080(6) . ?
 C(9) C(10 1.3938(5) . ?
 C(9) H(9) 1.082(6) . ?
 C(10 C(11 1.3956(4) . ?
 C(10 H(10 1.080(7) . ?
 C(11 H(11 1.066(6) . ?

loop_
  _geom_angle_atom_site_label_1
  _geom_angle_atom_site_label_2
  _geom_angle_atom_site_label_3
  _geom_angle
  _geom_angle_site_symmetry_1
  _geom_angle_site_symmetry_3
  _geom_angle_publ_flag
 C(2) C(1) C(2) 121.77(3) 2 . ?
 C(3) C(2) C(1) 120.333(19) . 2 ?
 C(6) C(2) C(1) 123.302(19) . 2 ?
 C(6) C(2) C(3) 115.948(18) . . ?
 C(3) C(3) C(2) 120.175(12) 6 . ?
 C(4) C(3) C(2) 121.554(19) . . ?
 C(5) C(4) C(3) 121.72(2) . . ?
 H(4) C(4) C(3) 119.3(3) . . ?
 H(4) C(4) C(5) 119.0(3) . . ?
 C(5) C(5) C(4) 120.152(13) 6 . ?
 H(5) C(5) C(4) 120.1(3) . . ?
 C(7) C(6) C(2) 122.07(2) . . ?
 C(11 C(6) C(2) 119.02(2) . . ?
 C(11 C(6) C(7) 118.51(2) . . ?
 C(8) C(7) C(6) 120.68(2) . . ?
 H(7) C(7) C(6) 119.1(3) . . ?
 H(7) C(7) C(8) 120.2(3) . . ?
 C(9) C(8) C(7) 120.44(3) . . ?
 H(8) C(8) C(7) 118.8(4) . . ?
 H(8) C(8) C(9) 120.8(4) . . ?
 C(10 C(9) C(8) 119.43(2) . . ?
 H(9) C(9) C(8) 120.1(4) . . ?
 H(9) C(9) C(10 120.4(4) . . ?
 C(11 C(10 C(9) 119.98(3) . . ?
 H(10 C(10 C(9) 120.9(4) . . ?
 H(10 C(10 C(11 119.1(4) . . ?
 C(10 C(11 C(6) 120.95(2) . . ?
 H(11 C(11 C(6) 118.4(3) . . ?
 H(11 C(11 C(10 120.6(3) . . ?

loop_
  _geom_torsion_atom_site_label_1
  _geom_torsion_atom_site_label_2
  _geom_torsion_atom_site_label_3
  _geom_torsion_atom_site_label_4
  _geom_torsion
  _geom_torsion_site_symmetry_1
  _geom_torsion_site_symmetry_2
  _geom_torsion_site_symmetry_3
  _geom_torsion_site_symmetry_4
  _geom_torsion_publ_flag
 C(1) C(1) C(2) C(3) 7.059(10) 5 . . . ?
 C(1) C(1) C(2) C(3) 7.059(10) 6 2 . . ?
 C(1) C(1) C(2) C(6) -165.222(13) 5 . . . ?
 C(1) C(1) C(2) C(6) -165.222(13) 6 2 . . ?
 C(1) C(2) C(3) C(3) -7.13(2) . . . 6 ?
 C(1) C(2) C(3) C(3) -7.13(2) 2 . . 6 ?
 C(1) C(2) C(3) C(4) 177.458(18) 2 . . . ?
 C(1) C(2) C(3) C(4) 177.458(18) . . . . ?
 C(1) C(2) C(6) C(7) -110.09(2) 2 . . . ?
 C(1) C(2) C(6) C(7) -110.09(2) . . . . ?
 C(1) C(2) C(6) C(11 77.22(2) . . . . ?
 C(1) C(2) C(6) C(11 77.22(2) 2 . . . ?
 C(2) C(3) C(3) C(2) 0.00(3) . . 6 6 ?
 C(2) C(3) C(3) C(4) -175.564(15) . . 6 6 ?
 C(2) C(3) C(4) C(5) 176.87(2) . . . . ?
 C(2) C(6) C(7) C(8) -172.55(2) . . . . ?
 C(2) C(6) C(11 C(10 173.54(2) . . . . ?
 C(3) C(3) C(4) C(5) 1.374(16) 6 . . . ?
 C(3) C(4) C(5) C(5) -1.40(3) . . . 6 ?
 C(4) C(5) C(5) C(4) 0.00(3) . . 6 6 ?
 C(6) C(7) C(8) C(9) -0.72(3) . . . . ?
 C(6) C(11 C(10 C(9) -0.80(3) . . . . ?
 C(7) C(8) C(9) C(10 0.50(3) . . . . ?
 C(8) C(9) C(10 C(11 0.25(4) . . . . ?

loop_
  _refln_index_h
  _refln_index_k
  _refln_index_l
  _refln_F_squared_calc
  _refln_F_squared_meas
  _refln_F_squared_sigma
  _refln_F_squared_weight
  _refln_observed_status
0 0 2 35673.200 38453.600 907.932 0.002 o
0 0 4 27979.500 29403.700 648.976 0.003 o
0 0 6 9695.440 10412.600 243.337 0.021 o
0 0 8 5596.480 5963.960 144.520 0.058 o
0 0 10 7817.510 8055.000 186.967 0.035 o
0 0 12 326.233 479.349 13.414 4.202 o
0 0 14 713.029 846.373 29.177 1.195 o
0 0 16 768.632 797.982 43.142 0.637 o
0 0 18 603.464 674.227 19.138 2.235 o
0 0 20 307.975 367.575 20.647 2.498 o
0 0 22 1897.440 2022.560 95.459 0.139 o
0 0 24 30.436 78.145 16.068 5.039 o
0 0 26 152.511 194.641 24.090 2.155 o
0 0 28 152.577 196.634 22.538 2.426 o
0 0 30 10.314 31.026 6.597 27.723 o
0 2 0 410.760 441.022 13.618 3.923 o
0 2 1 19951.800 20518.100 448.204 0.006 o
0 2 2 48984.400 49518.600 1161.220 0.001 o
0 2 3 6871.910 7121.120 152.915 0.050 o
0 2 4 10521.600 10755.200 266.214 0.018 o
0 2 5 19.499 25.743 4.206 53.363 o
0 2 6 31282.900 32678.700 774.325 0.002 o
0 2 7 9765.220 10061.100 228.465 0.023 o
0 2 8 3985.320 4191.110 94.832 0.125 o
0 2 9 0.752 -0.356 2.832 169.465 o
0 2 10 0.520 0.415 0.967 1239.930 o
0 2 11 2031.270 2100.770 47.815 0.432 o
0 2 12 815.815 844.058 19.935 1.879 o
0 2 13 238.279 238.309 6.436 10.244 o
0 2 14 246.926 245.008 6.690 9.771 o
0 2 15 833.006 804.612 22.368 1.652 o
0 2 16 1029.950 1010.670 27.074 1.194 o
0 2 17 2.094 4.850 1.594 375.042 o
0 2 18 152.241 158.104 5.418 15.457 o
0 2 19 394.565 401.882 11.108 4.921 o
0 2 20 36.013 34.171 2.858 63.389 o
0 2 21 9.785 11.574 3.536 84.173 o
0 2 22 467.959 478.611 20.003 2.357 o
0 2 23 4.146 0.916 2.942 141.342 o
0 2 24 19.595 14.160 3.892 63.086 o
0 2 25 7.844 6.190 2.764 132.887 o
0 2 26 6.386 7.360 2.781 134.589 o
0 2 27 19.592 27.032 3.858 59.299 o
0 2 28 432.109 440.285 23.403 1.926 o
0 2 29 186.087 199.042 9.107 8.804 o
0 2 30 2.152 1.823 4.672 61.543 o
0 4 0 2419.580 2479.230 55.692 0.328 o
0 4 1 289.166 312.291 8.505 7.303 o
0 4 2 659.416 652.512 15.449 2.738 o
0 4 3 198.932 211.633 8.242 9.391 o
0 4 4 1173.380 1206.940 36.291 0.763 o
0 4 5 422.622 463.230 12.838 4.087 o
0 4 6 2117.600 2122.930 48.781 0.415 o
0 4 7 654.974 657.252 16.373 2.591 o
0 4 8 507.095 482.520 12.278 3.945 o
0 4 9 3612.640 3502.270 79.323 0.172 o
0 4 10 271.621 255.047 6.902 9.075 o
0 4 11 460.002 467.936 12.558 4.040 o
0 4 12 225.465 216.696 6.529 10.647 o
0 4 13 4487.080 4410.780 107.864 0.099 o
0 4 14 13.806 16.755 1.857 151.285 o
0 4 15 132.163 130.894 5.944 15.983 o
0 4 16 347.715 344.359 9.276 6.195 o
0 4 17 230.506 236.334 6.860 10.002 o
0 4 18 100.465 108.924 8.369 12.596 o
0 4 19 4.088 0.729 2.841 150.960 o
0 4 20 117.256 115.801 5.512 18.268 o
0 4 21 41.273 38.072 3.544 49.299 o
0 4 22 2.143 5.266 2.722 161.024 o
0 4 23 3.793 2.298 4.418 66.945 o
0 4 24 112.261 115.555 6.207 16.773 o
0 4 25 4.616 9.141 7.530 23.567 o
0 4 26 3.128 3.265 2.976 137.962 o
0 4 27 2.538 2.128 2.773 161.488 o
0 4 28 3.103 3.281 4.443 66.390 o
0 4 29 46.252 41.794 7.487 18.936 o
0 4 30 1.012 4.714 3.578 101.795 o
0 6 0 4.142 4.825 1.399 380.802 o
0 6 1 1557.970 1501.000 33.900 0.762 o
0 6 2 0.008 6.495 1.543 431.699 o
0 6 3 6776.240 6688.260 151.219 0.052 o
0 6 4 112.555 113.910 3.807 23.663 o
0 6 5 934.507 897.494 21.020 1.680 o
0 6 6 6.080 232.425 16.984 4.346 o
0 6 7 727.758 715.402 18.866 2.127 o
0 6 8 391.449 380.769 10.005 5.441 o
0 6 9 22.973 50.604 3.816 51.373 o
0 6 10 40.483 40.404 2.196 67.587 o
0 6 11 204.893 207.775 6.436 11.335 o
0 6 12 99.511 135.159 6.427 16.377 o
0 6 13 831.318 837.919 21.173 1.750 o
0 6 14 888.615 894.849 21.300 1.685 o
0 6 15 57.628 52.486 2.629 48.438 o
0 6 16 65.891 62.967 2.874 41.399 o
0 6 17 405.554 405.206 11.133 4.851 o
0 6 18 48.364 142.350 15.873 4.917 o
0 6 19 30.779 32.535 3.417 58.257 o
0 6 20 642.256 653.436 23.140 1.739 o
0 6 21 486.675 522.856 17.399 2.758 o
0 6 22 162.745 165.727 7.487 11.546 o
0 6 23 1.737 0.254 4.028 83.342 o
0 6 24 92.354 104.405 7.563 14.660 o
0 6 25 487.598 484.377 26.828 1.519 o
0 6 26 218.388 226.642 19.265 3.035 o
0 6 27 24.374 21.334 4.197 52.118 o
0 6 28 0.184 2.154 3.646 102.214 o
0 8 0 3225.110 3235.330 79.730 0.175 o
0 8 1 515.232 497.647 13.974 3.464 o
0 8 2 2545.080 2480.690 64.620 0.259 o
0 8 3 1709.310 1652.190 47.077 0.469 o
0 8 4 986.259 1001.310 33.205 0.916 o
0 8 5 386.100 383.889 10.243 5.363 o
0 8 6 38.816 37.394 2.205 70.282 o
0 8 7 3.461 1.009 1.399 466.425 o
0 8 8 496.367 609.726 30.127 1.238 o
0 8 9 9.890 9.938 1.594 217.744 o
0 8 10 692.304 717.336 18.943 2.150 o
0 8 11 359.260 371.645 10.574 5.408 o
0 8 12 8.128 24.819 2.205 136.664 o
0 8 13 187.800 202.773 6.470 11.797 o
0 8 14 97.466 92.509 5.452 20.698 o
0 8 15 120.271 113.529 6.258 16.286 o
0 8 16 125.209 140.620 7.428 13.086 o
0 8 17 24.154 22.368 4.138 52.946 o
0 8 18 224.124 238.708 9.802 7.453 o
0 8 19 425.447 415.525 14.245 3.733 o
0 8 20 10.305 11.489 4.816 50.890 o
0 8 21 9.881 8.505 5.088 47.118 o
0 8 22 144.323 154.221 7.775 11.744 o
0 8 23 50.702 50.553 6.707 21.500 o
0 8 24 26.546 58.218 8.564 15.855 o
0 8 25 0.797 1.272 2.891 159.448 o
0 8 26 62.148 62.009 5.359 26.279 o
0 10 0 967.403 1018.000 36.503 0.797 o
0 10 1 364.025 377.971 10.514 5.389 o
0 10 2 730.849 751.914 18.875 2.106 o
0 10 3 358.411 361.250 11.447 5.063 o
0 10 4 0.175 -0.509 4.367 72.837 o
0 10 5 26.325 21.571 3.120 71.871 o
0 10 6 93.575 93.450 6.012 19.129 o
0 10 7 46.337 45.135 2.679 55.465 o
0 10 8 8.681 8.488 2.086 180.768 o
0 10 9 131.704 133.277 9.276 10.087 o
0 10 10 2069.870 2170.080 61.127 0.296 o
0 10 11 311.411 318.116 12.388 4.997 o
0 10 12 2537.620 2689.360 66.477 0.246 o
0 10 13 301.608 299.139 9.938 6.367 o
0 10 14 32.102 24.454 3.010 67.669 o
0 10 15 110.177 114.699 5.622 18.459 o
0 10 16 143.878 146.267 6.436 14.158 o
0 10 17 65.529 52.105 4.570 31.119 o
0 10 18 45.429 42.863 4.282 38.972 o
0 10 19 10.485 8.149 3.985 70.825 o
0 10 20 9.573 10.302 6.800 27.810 o
0 10 21 11.965 13.618 3.468 82.399 o
0 10 22 48.551 45.491 4.435 36.434 o
0 10 23 0.289 -2.900 5.639 43.685 o
0 10 24 72.230 63.365 5.037 26.545 o
0 12 0 1.510 7.954 3.231 117.401 o
0 12 1 81.935 72.955 5.969 20.930 o
0 12 2 27.517 25.930 3.366 63.736 o
0 12 3 279.580 293.941 11.735 5.549 o
0 12 4 872.065 928.342 29.601 1.115 o
0 12 5 1272.950 1350.730 49.409 0.464 o
0 12 6 782.543 818.959 21.520 1.756 o
0 12 7 4.286 2.603 2.790 150.831 o
0 12 8 5.020 9.098 3.833 81.087 o
0 12 9 92.441 95.612 7.801 14.282 o
0 12 10 0.042 -0.551 6.003 38.619 o
0 12 11 0.630 -2.501 6.224 35.791 o
0 12 12 7.564 10.480 5.308 44.205 o
0 12 13 39.902 36.936 5.944 27.567 o
0 12 14 251.470 246.771 9.319 7.484 o
0 12 15 14.257 17.781 3.078 89.945 o
0 12 16 23.912 22.258 6.436 27.561 o
0 12 17 0.980 3.426 3.485 108.407 o
0 12 18 203.872 199.686 9.683 8.010 o
0 12 19 0.000 -1.441 6.843 29.734 o
0 12 20 0.819 -3.231 6.020 38.190 o
0 14 0 150.424 174.859 19.502 3.144 o
0 14 1 346.534 333.099 13.847 4.237 o
0 14 2 101.429 97.427 5.707 19.392 o
0 14 3 40.988 36.791 4.095 43.224 o
0 14 4 1.227 2.739 2.807 162.837 o
0 14 5 247.686 234.858 10.370 6.821 o
0 14 6 114.594 120.812 8.488 11.815 o
0 14 7 18.362 20.562 4.884 44.499 o
0 14 8 13.699 12.753 3.519 79.152 o
0 14 9 9.766 4.545 3.053 111.925 o
0 14 10 18.131 15.483 3.951 62.360 o
0 14 11 0.794 -3.934 5.808 41.018 o
0 14 12 28.272 15.543 3.103 73.321 o
0 14 13 30.906 21.232 3.731 56.361 o
0 14 14 71.248 68.843 4.859 27.220 o
1 1 1 6509.160 6888.260 147.598 0.054 o
1 1 2 37539.500 39014.300 851.121 0.002 o
1 1 3 8547.300 9015.290 207.428 0.028 o
1 1 4 46384.900 48601.300 1095.630 0.001 o
1 1 5 1324.160 1398.520 31.433 0.885 o
1 1 6 1384.760 1450.450 33.154 0.813 o
1 1 7 263.451 280.816 7.428 8.583 o
1 1 8 0.869 1.467 0.712 1509.310 o
1 1 9 592.384 596.184 13.762 3.224 o
1 1 10 0.000 0.415 0.568 3696.450 o
1 1 11 15.919 15.161 0.806 206.409 o
1 1 12 733.841 753.271 17.416 2.285 o
1 1 13 648.388 634.451 14.830 2.877 o
1 1 14 0.208 0.263 0.661 2650.590 o
1 1 15 174.182 170.865 4.604 15.563 o
1 1 16 523.211 509.679 12.634 3.761 o
1 1 17 19.002 20.460 1.306 149.846 o
1 1 18 102.312 105.482 3.375 26.818 o
1 1 19 856.433 893.263 21.020 1.730 o
1 1 20 394.634 414.567 11.311 4.813 o
1 1 21 167.109 173.740 5.571 14.237 o
1 1 22 10.054 8.784 1.781 201.293 o
1 1 23 192.749 201.526 6.181 12.051 o
1 1 24 13.148 12.778 1.721 173.382 o
1 1 25 120.134 131.098 4.647 19.830 o
1 1 26 74.514 81.570 3.833 31.107 o
1 1 27 352.965 364.167 10.607 5.452 o
1 1 28 12.490 16.975 2.586 114.780 o
1 1 29 7.825 10.540 3.248 99.862 o
1 1 30 20.751 26.074 2.925 80.346 o
1 1 31 11.695 8.488 2.298 147.901 o
1 3 1 2.860 6.046 1.034 536.587 o
1 3 2 73.998 77.831 2.476 39.139 o
1 3 3 1207.190 1229.270 29.143 1.016 o
1 3 4 27.171 27.498 2.476 83.087 o
1 3 5 2361.090 2384.900 55.183 0.335 o
1 3 6 3430.300 3510.360 79.476 0.173 o
1 3 7 1042.130 1054.050 25.556 1.270 o
1 3 8 68.432 65.121 2.255 44.335 o
1 3 9 926.927 969.008 21.944 1.588 o
1 3 10 1241.280 1292.280 29.491 0.986 o
1 3 11 4547.680 4554.750 102.497 0.107 o
1 3 12 2550.620 2536.560 57.481 0.309 o
1 3 13 943.007 917.319 21.351 1.642 o
1 3 14 1260.330 1246.450 28.906 1.012 o
1 3 15 432.178 433.646 11.023 4.705 o
1 3 16 447.264 452.079 10.828 4.666 o
1 3 17 200.723 209.912 5.537 12.516 o
1 3 18 0.241 -3.434 4.028 85.495 o
1 3 19 30.776 26.998 2.111 87.248 o
1 3 20 0.145 -1.213 5.274 49.984 o
1 3 21 120.522 126.154 4.604 20.101 o
1 3 22 146.891 156.603 5.469 15.643 o
1 3 23 13.621 10.811 3.129 94.553 o
1 3 24 3.898 -1.382 6.716 30.194 o
1 3 25 5.719 4.443 3.273 109.019 o
1 3 26 0.709 -0.339 6.487 32.944 o
1 3 27 39.705 40.819 3.095 55.234 o
1 3 28 16.696 15.441 2.917 93.800 o
1 3 29 2.861 4.045 2.671 165.749 o
1 3 30 28.434 26.794 2.730 76.005 o
1 5 1 2.418 1.611 0.399 1400.380 o
1 5 2 379.232 368.932 8.547 6.221 o
1 5 3 1370.060 1330.610 30.008 0.935 o
1 5 4 940.018 902.209 20.486 1.721 o
1 5 5 4425.650 4316.630 96.867 0.119 o
1 5 6 1404.060 1368.380 32.645 0.833 o
1 5 7 3569.980 3481.280 79.832 0.170 o
1 5 8 549.527 543.655 13.160 3.516 o
1 5 9 261.717 251.834 6.622 9.503 o
1 5 10 1350.710 1348.610 31.305 0.889 o
1 5 11 35.711 36.240 1.670 82.973 o
1 5 12 47.316 47.085 1.882 63.355 o
1 5 13 12.058 13.694 1.501 194.566 o
1 5 14 162.316 161.920 4.477 16.585 o
1 5 15 0.047 -0.102 2.620 202.449 o
1 5 16 488.739 488.828 11.667 4.168 o
1 5 17 845.236 852.656 20.562 1.794 o
1 5 18 2.283 4.036 1.238 525.916 o
1 5 19 84.245 88.523 4.240 27.028 o
1 5 20 137.989 138.195 4.977 17.610 o
1 5 21 6.554 5.113 2.289 183.122 o
1 5 22 0.485 -2.535 5.342 48.574 o
1 5 23 0.634 -3.510 5.868 40.245 o
1 5 24 0.030 2.400 2.154 280.848 o
1 5 25 74.725 68.216 3.739 32.872 o
1 5 26 61.721 54.081 3.443 39.820 o
1 5 27 110.156 108.695 6.114 17.317 o
1 5 28 123.400 125.171 6.020 16.391 o
1 5 29 171.437 169.424 6.961 12.023 o
1 7 1 7678.060 7451.940 168.321 0.042 o
1 7 2 1496.210 1462.850 33.086 0.798 o
1 7 3 211.885 209.403 5.130 12.677 o
1 7 4 1638.440 1610.280 37.894 0.645 o
1 7 5 144.573 145.173 3.951 19.184 o
1 7 6 962.921 938.169 21.893 1.581 o
1 7 7 40.680 43.532 1.670 73.175 o
1 7 8 84.806 82.045 2.467 35.770 o
1 7 9 543.232 531.021 13.923 3.371 o
1 7 10 203.324 202.052 5.469 12.642 o
1 7 11 46.342 42.854 1.704 67.816 o
1 7 12 10.692 11.184 1.094 256.914 o
1 7 13 354.873 346.835 9.013 6.264 o
1 7 14 9.483 10.624 1.213 262.361 o
1 7 15 262.154 265.222 6.936 9.118 o
1 7 16 6.437 2.756 1.068 439.621 o
1 7 17 26.694 26.786 1.747 103.433 o
1 7 18 3.401 1.772 1.331 482.894 o
1 7 19 46.017 47.933 3.468 46.054 o
1 7 20 159.786 160.385 7.173 12.161 o
1 7 21 360.586 373.180 11.481 5.008 o
1 7 22 17.377 26.014 3.332 73.314 o
1 7 23 578.972 596.744 16.975 2.642 o
1 7 24 221.250 218.637 8.216 8.996 o
1 7 25 0.082 4.248 2.637 184.998 o
1 7 26 20.874 19.426 3.044 80.924 o
1 7 27 0.974 7.792 5.003 52.957 o
1 9 1 77.635 90.143 3.341 32.247 o
1 9 2 1817.120 1857.980 43.295 0.516 o
1 9 3 4.615 6.512 1.136 417.958 o
1 9 4 0.050 0.170 1.255 864.817 o
1 9 5 19.985 17.603 1.272 153.201 o
1 9 6 850.294 855.776 19.875 1.855 o
1 9 7 809.484 821.783 20.079 1.878 o
1 9 8 1806.270 1824.990 44.033 0.506 o
1 9 9 259.154 261.644 8.123 8.225 o
1 9 10 46.069 48.985 2.340 58.421 o
1 9 11 139.402 140.628 4.392 18.744 o
1 9 12 156.042 150.125 4.816 16.602 o
1 9 13 66.749 63.459 3.188 38.866 o
1 9 14 318.542 319.659 8.674 6.873 o
1 9 15 691.059 690.770 17.086 2.416 o
1 9 16 198.403 202.001 7.470 10.336 o
1 9 17 11.216 5.172 2.510 140.944 o
1 9 18 141.053 138.551 5.189 16.963 o
1 9 19 27.555 24.895 2.510 83.434 o
1 9 20 17.019 14.906 3.069 88.280 o
1 9 21 13.370 9.683 3.604 78.614 o
1 9 22 0.474 -3.816 6.622 31.658 o
1 9 23 0.226 -1.009 6.309 34.931 o
1 9 24 1.345 1.441 2.111 278.841 o
1 9 25 2.361 0.992 1.993 295.534 o
1 11 1 167.757 165.896 5.944 13.755 o
1 11 2 57.369 55.463 4.528 32.638 o
1 11 3 15.431 11.667 1.967 148.338 o
1 11 4 48.952 53.809 2.679 51.723 o
1 11 5 1.828 1.001 1.391 548.777 o
1 11 6 150.650 156.688 4.960 16.436 o
1 11 7 725.961 746.750 20.316 1.946 o
1 11 8 436.626 461.975 14.788 3.496 o
1 11 9 1096.180 1168.080 34.154 0.847 o
1 11 10 425.092 441.650 11.718 4.479 o
1 11 11 24.388 21.588 2.874 80.034 o
1 11 12 28.078 23.021 2.900 74.495 o
1 11 13 10.119 12.252 2.052 165.285 o
1 11 14 250.211 247.670 8.038 8.510 o
1 11 15 135.766 137.898 5.045 17.599 o
1 11 16 61.901 60.855 3.443 38.784 o
1 11 17 42.030 44.575 2.942 54.852 o
1 11 18 3.307 5.978 2.383 190.489 o
1 11 19 1.388 2.696 2.434 209.953 o
1 11 20 40.471 44.949 3.655 46.842 o
1 11 21 49.714 49.332 3.265 46.394 o
1 11 22 0.430 0.297 1.891 373.733 o
1 13 1 286.139 282.461 8.047 7.814 o
1 13 2 610.828 628.787 15.873 2.761 o
1 13 3 168.929 172.061 6.173 13.244 o
1 13 4 77.433 70.725 5.198 24.673 o
1 13 5 32.322 29.160 3.095 63.975 o
1 13 6 2.725 -0.034 6.648 31.008 o
1 13 7 0.096 -5.545 8.064 21.403 o
1 13 8 39.971 33.680 4.358 41.238 o
1 13 9 38.024 41.039 3.570 49.792 o
1 13 10 184.819 177.276 6.546 12.127 o
1 13 11 9.577 10.531 2.391 145.539 o
1 13 12 27.893 20.477 3.841 56.470 o
1 13 13 10.910 2.671 2.060 187.628 o
1 13 14 1.130 -0.237 5.579 44.307 o
1 13 15 28.286 26.252 2.510 81.640 o
1 13 16 1.010 3.027 2.052 286.200 o
1 13 17 0.002 -2.357 4.748 61.746 o
1 15 1 27.980 28.253 3.307 63.658 o
1 15 2 6.541 1.704 2.171 210.054 o
1 15 3 39.388 33.069 3.205 56.122 o
1 15 4 92.491 95.629 7.012 16.224 o
1 15 5 69.616 65.943 3.841 33.558 o
1 15 6 12.737 10.294 2.501 127.788 o
1 15 7 0.270 1.696 2.620 194.597 o
1 15 8 19.975 21.419 2.849 86.580 o
1 15 9 27.445 30.330 2.646 77.069 o
2 0 2 2430.350 2593.790 58.710 0.301 o
2 0 4 589.517 602.238 15.271 2.927 o
2 0 6 135.179 134.718 4.248 19.574 o
2 0 8 224.021 219.833 6.054 11.154 o
2 0 10 1077.630 1084.810 25.116 1.278 o
2 0 12 1290.320 1316.290 30.636 0.928 o
2 0 14 8.256 9.497 1.543 241.994 o
2 0 16 14.066 9.632 1.611 185.815 o
2 0 18 2.832 3.298 1.399 446.421 o
2 0 20 74.647 76.644 4.112 30.026 o
2 0 22 995.050 1067.990 37.775 0.749 o
2 0 24 657.019 691.788 21.605 1.878 o
2 0 26 0.191 4.053 2.942 150.810 o
2 0 28 17.012 18.578 3.951 62.051 o
2 0 30 13.343 10.845 4.876 48.615 o
2 2 0 6549.120 6743.550 143.401 0.057 o
2 2 1 511.613 525.620 12.829 3.722 o
2 2 2 3287.630 3375.050 73.871 0.196 o
2 2 3 1509.250 1552.640 36.410 0.698 o
2 2 4 138.384 149.803 4.579 18.105 o
2 2 5 7866.210 8054.790 196.600 0.032 o
2 2 6 3799.500 3996.830 95.646 0.125 o
2 2 7 7277.000 7660.160 171.773 0.041 o
2 2 8 1619.440 1672.090 37.894 0.644 o
2 2 9 795.777 800.339 18.307 2.090 o
2 2 10 855.427 874.473 20.011 1.832 o
2 2 11 266.682 270.861 6.588 9.283 o
2 2 12 593.523 589.647 13.804 3.220 o
2 2 13 243.565 239.700 5.995 10.544 o
2 2 14 541.318 521.151 12.507 3.726 o
2 2 15 1206.580 1196.150 28.846 1.033 o
2 2 16 1070.920 1054.180 26.930 1.183 o
2 2 17 854.034 863.484 21.469 1.701 o
2 2 18 181.462 180.608 5.121 14.246 o
2 2 19 328.435 339.712 9.090 6.464 o
2 2 20 0.108 2.654 1.408 591.678 o
2 2 21 137.296 137.347 7.165 13.218 o
2 2 22 5.844 5.588 1.984 225.433 o
2 2 23 1.201 -0.780 6.843 29.537 o
2 2 24 13.910 6.631 2.849 110.636 o
2 2 25 1.122 -4.587 6.504 32.691 o
2 2 26 5.122 5.486 2.043 224.035 o
2 2 27 4.165 7.004 2.544 164.605 o
2 2 28 85.070 89.371 4.324 26.485 o
2 2 29 70.777 72.345 5.105 25.814 o
2 2 30 161.130 163.743 6.665 12.861 o
2 4 0 1233.230 1252.410 28.728 1.025 o
2 4 1 114.342 113.970 3.612 24.058 o
2 4 2 116.832 119.625 3.349 24.236 o
2 4 3 43.508 44.609 1.458 72.356 o
2 4 4 830.152 831.441 19.146 1.954 o
2 4 5 1.053 1.314 0.594 1750.570 o
2 4 6 131.221 135.956 3.892 20.674 o
2 4 7 188.029 188.231 5.088 13.900 o
2 4 8 8097.410 8040.660 181.642 0.036 o
2 4 9 1678.740 1671.440 37.953 0.637 o
2 4 10 1185.280 1168.720 27.066 1.125 o
2 4 11 56.272 54.106 1.933 54.753 o
2 4 12 31.716 33.103 1.391 96.196 o
2 4 13 1633.730 1633.130 37.436 0.655 o
2 4 14 1424.790 1419.320 33.374 0.803 o
2 4 15 240.619 236.384 6.029 10.611 o
2 4 16 38.218 40.378 1.933 73.587 o
2 4 17 14.235 10.752 1.162 216.332 o
2 4 18 546.076 564.412 14.508 3.199 o
2 4 19 0.760 -1.204 4.621 64.598 o
2 4 20 61.894 65.502 3.595 37.049 o
2 4 21 80.275 82.918 3.680 30.734 o
2 4 22 57.216 57.667 3.154 43.034 o
2 4 23 22.499 22.292 2.272 100.182 o
2 4 24 66.664 65.087 3.553 36.190 o
2 4 25 10.515 10.667 2.383 142.258 o
2 4 26 42.847 37.317 3.086 54.562 o
2 4 27 7.002 5.969 2.145 193.614 o
2 4 28 1.476 0.246 2.298 244.488 o
2 4 29 0.007 -1.331 6.436 33.612 o
2 4 30 50.032 43.270 3.375 46.359 o
2 6 0 36.810 33.781 1.577 84.674 o
2 6 1 1089.240 1062.880 24.030 1.344 o
2 6 2 3688.070 3621.360 81.248 0.164 o
2 6 3 1653.540 1624.020 36.562 0.674 o
2 6 4 1787.510 1741.580 39.293 0.596 o
2 6 5 178.945 175.410 4.469 15.452 o
2 6 6 1221.810 1181.920 27.057 1.113 o
2 6 7 40.430 39.530 1.492 77.884 o
2 6 8 30.711 29.966 1.857 90.893 o
2 6 9 476.678 462.568 11.396 4.341 o
2 6 10 23.142 25.540 1.331 125.483 o
2 6 11 148.644 148.582 4.112 18.463 o
2 6 12 42.101 42.159 1.603 73.292 o
2 6 13 117.249 126.315 3.544 23.288 o
2 6 14 367.051 374.732 9.098 6.028 o
2 6 15 0.041 0.543 0.865 1679.420 o
2 6 16 0.003 -1.179 3.731 100.015 o
2 6 17 0.182 1.077 1.068 1048.360 o
2 6 18 141.751 144.554 4.825 17.533 o
2 6 19 31.749 33.908 2.366 76.290 o
2 6 20 581.474 592.072 16.602 2.707 o
2 6 21 257.579 271.276 8.522 7.875 o
2 6 22 14.478 13.880 2.366 124.838 o
2 6 23 22.414 20.393 3.154 75.609 o
2 6 24 14.798 13.533 2.654 110.168 o
2 6 25 255.177 246.992 8.827 7.815 o
2 6 26 129.250 129.588 5.986 16.064 o
2 6 27 21.964 22.835 4.528 47.734 o
2 6 28 24.538 24.115 2.798 80.335 o
2 8 0 1184.110 1164.640 27.388 1.110 o
2 8 1 437.931 428.906 10.913 4.729 o
2 8 2 62.375 62.255 2.612 44.660 o
2 8 3 444.184 438.521 11.091 4.619 o
2 8 4 1301.940 1255.380 31.339 0.906 o
2 8 5 2098.560 2057.960 51.308 0.388 o
2 8 6 59.559 59.940 2.069 50.455 o
2 8 7 233.539 229.355 5.723 11.159 o
2 8 8 1.331 2.213 0.780 1122.540 o
2 8 9 87.642 88.023 2.858 32.736 o
2 8 10 82.121 83.521 2.798 34.675 o
2 8 11 5.057 4.884 1.068 451.300 o
2 8 12 43.310 44.389 1.908 67.343 o
2 8 13 32.068 29.559 1.738 91.650 o
2 8 14 6.598 4.918 1.229 360.758 o
2 8 15 210.622 209.853 6.088 11.574 o
2 8 16 9.743 6.648 1.815 208.406 o
2 8 17 159.807 161.487 5.876 14.249 o
2 8 18 548.961 560.919 16.051 2.884 o
2 8 19 363.223 369.475 10.421 5.460 o
2 8 20 172.688 176.741 6.961 11.889 o
2 8 21 84.226 83.978 4.452 26.392 o
2 8 22 47.726 51.622 3.765 41.803 o
2 8 23 0.000 1.026 2.459 225.294 o
2 8 24 13.169 14.610 2.450 123.040 o
2 8 25 0.380 0.458 2.120 299.319 o
2 8 26 111.972 104.591 4.714 21.359 o
2 10 0 628.650 668.478 16.959 2.528 o
2 10 1 155.241 164.497 5.401 15.210 o
2 10 2 38.761 43.041 3.095 55.139 o
2 10 3 15.994 13.372 1.891 147.190 o
2 10 4 0.344 -1.569 4.274 75.862 o
2 10 5 199.761 199.805 5.613 12.602 o
2 10 6 7.966 9.005 1.594 241.131 o
2 10 7 23.279 19.901 1.467 129.186 o
2 10 8 44.841 46.788 2.900 53.228 o
2 10 9 54.501 54.259 3.180 44.399 o
2 10 10 502.450 527.112 17.349 2.740 o
2 10 11 6.406 11.608 2.620 138.803 o
2 10 12 1068.400 1110.100 28.974 1.072 o
2 10 13 202.107 207.657 6.495 11.334 o
2 10 14 0.173 0.076 1.789 427.625 o
2 10 15 8.265 1.255 2.247 189.315 o
2 10 16 16.190 11.625 1.840 153.110 o
2 10 17 10.239 8.098 1.882 192.085 o
2 10 18 0.876 -2.713 6.716 30.716 o
2 10 19 5.454 3.909 1.984 237.707 o
2 10 20 25.239 27.888 3.265 66.835 o
2 10 21 62.395 64.917 3.773 35.749 o
2 10 22 9.589 5.859 2.188 173.348 o
2 10 23 6.375 2.603 2.501 168.828 o
2 10 24 26.404 26.981 3.086 70.013 o
2 12 0 83.496 87.480 7.258 16.210 o
2 12 1 17.785 18.324 1.993 127.001 o
2 12 2 149.156 149.353 5.478 15.690 o
2 12 3 52.047 52.436 3.655 41.285 o
2 12 4 147.285 155.976 6.885 13.070 o
2 12 5 535.943 572.510 17.374 2.652 o
2 12 6 770.489 781.583 20.791 1.849 o
2 12 7 41.862 32.145 4.223 42.330 o
2 12 8 8.868 6.164 1.815 217.853 o
2 12 9 92.473 98.317 4.621 23.862 o
2 12 10 21.372 19.146 2.781 88.305 o
2 12 11 5.904 0.322 2.077 236.476 o
2 12 12 34.842 33.832 4.511 41.193 o
2 12 13 0.085 0.153 2.043 330.093 o
2 12 14 40.358 40.819 3.019 55.891 o
2 12 15 21.767 19.782 2.239 105.253 o
2 12 16 64.612 63.603 3.468 37.483 o
2 12 17 40.172 38.021 2.942 57.910 o
2 12 18 128.797 122.576 4.816 19.078 o
2 12 19 8.950 4.638 1.815 224.050 o
2 12 20 0.965 0.254 1.942 343.466 o
2 14 0 395.457 390.546 12.880 4.296 o
2 14 1 192.703 187.222 6.834 11.403 o
2 14 2 254.388 245.440 12.032 5.692 o
2 14 3 81.388 76.610 4.435 27.359 o
2 14 4 49.245 46.229 4.579 34.990 o
2 14 5 50.066 49.324 6.521 22.470 o
2 14 6 26.479 26.108 2.993 72.421 o
2 14 7 0.638 3.850 2.366 222.381 o
2 14 8 70.612 71.794 4.028 31.654 o
2 14 9 2.353 -0.704 6.020 37.778 o
2 14 10 0.918 1.458 2.569 198.111 o
2 14 11 8.380 6.817 2.230 173.394 o
2 14 12 12.530 8.988 2.493 130.982 o
2 14 13 6.889 2.001 1.916 243.523 o
2 14 14 2.445 4.748 2.086 248.626 o
3 1 1 14983.600 15444.700 346.403 0.010 o
3 1 2 8898.110 9227.600 202.484 0.029 o
3 1 3 81725.400 84791.600 1927.960 0.000 o
3 1 4 61.322 64.714 2.569 44.910 o
3 1 5 0.013 4.087 0.967 948.940 o
3 1 6 3454.880 3585.620 81.409 0.166 o
3 1 7 1148.210 1212.750 28.753 1.049 o
3 1 8 5761.350 5914.780 133.862 0.065 o
3 1 9 3287.710 3432.050 77.204 0.183 o
3 1 10 69.087 76.254 2.476 40.856 o
3 1 11 121.972 123.865 3.324 23.520 o
3 1 12 31.344 31.738 1.416 97.566 o
3 1 13 50.727 51.639 1.832 59.824 o
3 1 14 182.845 176.682 4.833 14.701 o
3 1 15 14.773 15.229 1.060 200.877 o
3 1 16 1.159 1.280 0.958 1005.840 o
3 1 17 8.675 10.090 1.475 242.799 o
3 1 18 749.739 750.099 18.400 2.146 o
3 1 19 1643.730 1704.690 39.632 0.603 o
3 1 20 193.770 203.968 6.792 11.223 o
3 1 21 24.521 22.716 1.798 110.973 o
3 1 22 20.602 20.215 1.823 123.279 o
3 1 23 59.846 63.493 2.832 43.680 o
3 1 24 140.664 146.097 4.893 17.407 o
3 1 25 392.012 417.416 11.591 4.714 o
3 1 26 510.836 545.156 17.399 2.704 o
3 1 27 3.434 10.769 2.171 198.957 o
3 1 28 126.401 130.538 5.147 18.154 o
3 1 29 29.251 29.126 3.544 58.151 o
3 1 30 15.030 20.562 3.392 77.045 o
3 1 31 62.247 57.014 4.274 33.230 o
3 3 1 140.967 152.923 4.231 18.580 o
3 3 2 1814.670 1854.220 41.336 0.550 o
3 3 3 2446.910 2563.950 61.424 0.282 o
3 3 4 10204.400 10330.000 231.585 0.023 o
3 3 5 2439.620 2468.200 56.234 0.323 o
3 3 6 2660.680 2999.970 74.592 0.202 o
3 3 7 364.979 383.694 9.768 5.700 o
3 3 8 599.323 597.134 14.084 3.143 o
3 3 9 2628.460 2727.600 61.593 0.275 o
3 3 10 4526.970 4599.460 104.464 0.104 o
3 3 11 938.201 937.999 21.622 1.616 o
3 3 12 328.331 506.813 13.363 4.165 o
3 3 13 875.887 867.478 20.113 1.810 o
3 3 14 853.707 852.486 20.435 1.800 o
3 3 15 247.565 245.330 6.665 9.779 o
3 3 16 10.460 9.887 0.950 284.366 o
3 3 17 101.074 106.075 3.443 26.707 o
3 3 18 73.217 79.671 2.883 36.842 o
3 3 19 38.941 36.919 2.255 69.588 o
3 3 20 101.514 101.166 3.765 25.820 o
3 3 21 49.309 51.706 3.086 47.872 o
3 3 22 75.320 74.965 3.417 33.883 o
3 3 23 58.239 65.655 3.180 41.158 o
3 3 24 101.363 101.564 4.036 24.839 o
3 3 25 186.420 189.587 6.368 12.151 o
3 3 26 2.526 -1.009 7.360 25.395 o
3 3 27 4.505 7.521 2.289 188.556 o
3 3 28 57.998 58.956 3.443 40.206 o
3 3 29 12.549 13.711 3.307 87.187 o
3 3 30 52.973 46.220 3.188 46.468 o
3 5 1 26.874 32.764 1.085 112.169 o
3 5 2 540.950 556.925 12.778 3.611 o
3 5 3 320.497 304.922 7.182 7.847 o
3 5 4 336.451 329.885 7.809 7.154 o
3 5 5 1043.630 1010.900 23.157 1.431 o
3 5 6 5312.120 5252.290 118.947 0.081 o
3 5 7 523.957 514.622 12.295 3.839 o
3 5 8 2119.520 2115.270 48.654 0.417 o
3 5 9 8.907 8.318 0.899 331.856 o
3 5 10 303.508 297.248 7.682 7.770 o
3 5 11 0.753 0.534 0.704 1832.810 o
3 5 12 308.197 299.224 7.547 7.793 o
3 5 13 2.958 2.747 0.789 798.209 o
3 5 14 5.089 4.341 1.297 390.570 o
3 5 15 173.847 167.185 4.435 15.940 o
3 5 16 954.175 959.528 22.224 1.554 o
3 5 17 838.660 855.615 20.308 1.822 o
3 5 18 65.712 67.800 2.858 40.805 o
3 5 19 49.308 50.350 2.713 52.064 o
3 5 20 33.519 34.019 2.450 72.766 o
3 5 21 68.867 67.817 4.706 28.454 o
3 5 22 73.183 69.682 3.375 35.204 o
3 5 23 2.703 -1.458 6.300 34.469 o
3 5 24 0.403 -0.899 6.071 37.665 o
3 5 25 1.649 4.791 3.705 94.208 o
3 5 26 45.288 44.770 3.587 45.700 o
3 5 27 23.423 24.675 2.959 77.172 o
3 5 28 21.403 22.970 2.654 89.359 o
3 5 29 176.332 171.077 7.004 11.807 o
3 7 1 604.680 609.836 14.372 3.063 o
3 7 2 818.327 801.704 18.417 2.056 o
3 7 3 304.336 295.883 7.224 8.076 o
3 7 4 1811.460 1773.610 40.573 0.568 o
3 7 5 38.766 36.630 1.433 82.430 o
3 7 6 506.496 499.648 12.007 3.994 o
3 7 7 69.049 66.689 2.264 43.770 o
3 7 8 57.434 59.736 2.043 51.744 o
3 7 9 39.417 38.971 1.679 76.792 o
3 7 10 25.010 21.571 1.730 113.331 o
3 7 11 443.662 450.384 10.786 4.700 o
3 7 12 0.072 0.204 0.958 1445.790 o
3 7 13 0.283 0.415 1.026 1180.040 o
3 7 14 0.345 -0.237 3.468 114.904 o
3 7 15 83.631 85.590 2.951 33.389 o
3 7 16 11.193 6.029 1.187 273.368 o
3 7 17 13.724 11.829 1.840 164.197 o
3 7 18 49.990 44.135 2.349 57.385 o
3 7 19 36.125 31.195 3.680 51.599 o
3 7 20 11.398 11.286 1.993 165.944 o
3 7 21 222.683 233.196 9.395 7.827 o
3 7 22 159.773 169.017 6.894 12.465 o
3 7 23 377.986 391.309 12.159 4.620 o
3 7 24 3.055 7.945 2.874 138.063 o
3 7 25 13.999 17.518 3.570 74.663 o
3 7 26 5.753 5.266 4.138 72.153 o
3 7 27 38.897 36.054 3.239 55.057 o
3 9 1 6.386 7.640 0.992 383.554 o
3 9 2 1299.290 1311.880 29.966 0.953 o
3 9 3 64.456 65.765 2.264 45.672 o
3 9 4 662.516 676.381 15.966 2.632 o
3 9 5 40.415 37.003 1.586 78.087 o
3 9 6 3.058 3.434 0.950 650.759 o
3 9 7 323.202 315.292 7.886 7.320 o
3 9 8 1.786 6.309 1.374 439.599 o
3 9 9 263.315 258.642 8.182 8.144 o
3 9 10 1.792 0.008 1.246 689.564 o
3 9 11 86.833 87.463 4.324 26.379 o
3 9 12 44.287 38.843 2.518 60.777 o
3 9 13 0.041 -2.400 6.283 35.257 o
3 9 14 241.312 241.260 7.928 8.780 o
3 9 15 325.254 341.790 9.403 6.311 o
3 9 16 646.136 646.093 16.662 2.566 o
3 9 17 61.660 57.464 3.095 42.039 o
3 9 18 0.080 6.130 2.001 288.885 o
3 9 19 7.086 2.993 2.069 214.021 o
3 9 20 67.666 64.815 3.994 33.129 o
3 9 21 17.047 19.002 2.603 101.886 o
3 9 22 0.736 3.197 2.824 162.312 o
3 9 23 0.104 0.212 2.162 294.370 o
3 9 24 46.805 43.846 3.163 49.939 o
3 9 25 2.611 2.103 2.001 281.063 o
3 11 1 53.142 54.369 2.459 51.655 o
3 11 2 15.468 14.966 1.806 151.071 o
3 11 3 27.709 29.864 2.434 81.915 o
3 11 4 793.455 822.165 19.765 1.922 o
3 11 5 65.763 74.176 3.002 38.876 o
3 11 6 135.012 135.812 5.138 17.494 o
3 11 7 161.192 168.016 7.123 12.091 o
3 11 8 173.638 179.311 9.268 8.975 o
3 11 9 374.406 394.454 12.863 4.373 o
3 11 10 0.073 0.873 1.636 495.444 o
3 11 11 9.775 10.972 1.976 177.121 o
3 11 12 111.797 110.781 6.071 17.276 o
3 11 13 138.696 128.545 6.012 15.584 o
3 11 14 60.291 55.861 3.587 38.851 o
3 11 15 307.099 304.600 8.852 6.944 o
3 11 16 24.933 23.106 2.408 91.168 o
3 11 17 30.756 36.401 2.807 67.597 o
3 11 18 0.007 2.137 1.815 389.835 o
3 11 19 16.046 17.442 2.332 117.363 o
3 11 20 16.880 15.297 2.535 108.843 o
3 11 21 0.365 -3.248 5.673 43.139 o
3 11 22 30.053 25.395 2.493 80.397 o
3 13 1 179.974 188.875 6.046 12.801 o
3 13 2 646.089 685.674 20.486 2.017 o
3 13 3 43.519 47.509 2.951 53.133 o
3 13 4 7.102 3.307 1.832 247.553 o
3 13 5 9.821 8.013 2.247 161.249 o
3 13 6 65.337 60.966 3.298 38.846 o
3 13 7 0.011 7.055 2.357 215.072 o
3 13 8 166.465 171.883 6.436 12.920 o
3 13 9 4.828 2.357 2.357 195.727 o
3 13 10 12.877 7.436 2.340 142.352 o
3 13 11 0.633 1.755 2.196 266.993 o
3 13 12 20.018 13.084 2.323 113.290 o
3 13 13 39.168 38.165 3.129 55.843 o
3 13 14 25.052 22.724 2.662 84.162 o
3 13 15 11.004 7.869 2.239 156.708 o
3 13 16 14.907 14.279 3.493 77.678 o
3 13 17 0.748 -2.340 4.782 60.364 o
3 15 1 0.301 -0.305 5.868 40.346 o
3 15 2 8.389 8.055 2.366 157.926 o
3 15 3 0.314 1.348 2.247 262.438 o
3 15 4 292.155 291.092 10.853 5.949 o
3 15 5 201.373 195.591 7.631 10.157 o
3 15 6 104.167 114.597 5.537 19.104 o
3 15 7 99.928 108.255 5.113 20.966 o
3 15 8 2.071 4.977 2.340 209.093 o
3 15 9 4.620 6.631 2.374 180.963 o
4 0 0 355.740 387.993 9.005 6.107 o
4 0 2 1396.410 1435.110 33.052 0.816 o
4 0 4 1091.710 1140.570 28.066 1.106 o
4 0 6 160.421 155.416 5.393 15.197 o
4 0 8 332.124 340.764 8.759 6.609 o
4 0 10 2261.350 2306.690 53.555 0.355 o
4 0 12 181.299 198.355 5.893 12.825 o
4 0 14 110.787 105.558 4.926 20.767 o
4 0 16 492.240 482.215 13.194 3.742 o
4 0 18 463.334 463.433 12.261 4.124 o
4 0 20 79.841 81.367 3.655 31.080 o
4 0 22 1614.730 1704.240 44.177 0.519 o
4 0 24 781.129 850.358 22.886 1.623 o
4 0 26 293.013 306.508 10.616 6.020 o
4 0 28 196.747 193.183 9.810 8.024 o
4 0 30 1.776 -0.263 7.970 21.757 o
4 2 0 1118.430 1150.600 26.828 1.159 o
4 2 1 225.758 220.757 5.613 11.576 o
4 2 2 7139.660 7254.480 160.012 0.046 o
4 2 3 5629.580 5847.800 128.740 0.070 o
4 2 4 14222.900 14311.700 326.688 0.012 o
4 2 5 4779.150 4876.770 108.517 0.097 o
4 2 6 1005.520 1048.360 25.641 1.279 o
4 2 7 1225.740 1259.710 30.101 0.968 o
4 2 8 382.282 388.002 9.488 5.700 o
4 2 9 791.036 786.026 18.137 2.121 o
4 2 10 256.319 235.723 5.842 10.457 o
4 2 11 299.509 295.171 7.250 8.125 o
4 2 12 398.636 401.636 9.675 5.476 o
4 2 13 23.153 22.606 1.221 133.421 o
4 2 14 406.636 410.378 10.031 5.260 o
4 2 15 1165.740 1131.540 27.549 1.112 o
4 2 16 228.090 224.768 5.893 11.169 o
4 2 17 309.518 313.011 7.860 7.496 o
4 2 18 81.766 80.663 2.696 35.586 o
4 2 19 27.844 28.880 1.560 103.780 o
4 2 20 381.765 396.685 11.210 4.956 o
4 2 21 7.894 11.116 2.086 177.610 o
4 2 22 64.912 64.222 3.426 37.617 o
4 2 23 106.924 108.814 4.689 21.696 o
4 2 24 34.161 33.027 3.960 48.264 o
4 2 25 162.793 169.509 5.571 14.491 o
4 2 26 1.005 -2.408 6.978 28.437 o
4 2 27 17.212 18.112 2.925 90.563 o
4 2 28 48.830 52.105 3.205 46.788 o
4 2 29 7.186 9.929 2.255 169.017 o
4 2 30 198.669 184.271 7.318 10.698 o
4 4 0 3204.540 3230.180 72.633 0.203 o
4 4 1 53.804 54.895 1.891 56.313 o
4 4 2 1342.450 1376.820 30.966 0.900 o
4 4 3 371.788 369.729 8.691 6.206 o
4 4 4 376.222 397.566 9.412 5.742 o
4 4 5 1128.070 1130.720 25.743 1.217 o
4 4 6 6875.540 6840.240 154.161 0.050 o
4 4 7 15.516 21.385 1.272 165.395 o
4 4 8 142.987 220.291 7.428 11.440 o
4 4 9 1784.290 1769.720 41.370 0.555 o
4 4 10 1784.920 1769.680 40.276 0.575 o
4 4 11 17.828 17.815 1.009 175.011 o
4 4 12 913.663 921.168 21.546 1.641 o
4 4 13 979.368 950.506 22.250 1.541 o
4 4 14 1270.980 1248.140 29.457 0.986 o
4 4 15 5.796 7.725 1.204 352.180 o
4 4 16 612.172 713.944 18.714 2.263 o
4 4 17 1.623 2.586 1.950 305.383 o
4 4 18 109.675 107.602 3.493 25.335 o
4 4 19 33.892 33.781 2.306 75.199 o
4 4 20 0.004 -0.399 5.452 46.834 o
4 4 21 178.591 181.363 6.665 12.080 o
4 4 22 12.419 12.549 2.077 151.926 o
4 4 23 26.435 25.353 2.764 78.231 o
4 4 24 165.495 171.094 6.342 13.110 o
4 4 25 57.983 62.272 3.850 36.613 o
4 4 26 99.367 99.233 5.512 20.089 o
4 4 27 0.443 1.535 2.154 281.132 o
4 4 28 0.218 -0.322 7.445 25.094 o
4 4 29 2.082 2.968 2.713 168.015 o
4 4 30 38.410 35.189 3.010 58.952 o
4 6 0 28.391 28.677 1.755 98.198 o
4 6 1 1282.010 1267.800 28.736 1.011 o
4 6 2 1996.960 1955.780 44.041 0.490 o
4 6 3 213.689 217.832 5.350 12.240 o
4 6 4 1584.040 1537.080 34.790 0.732 o
4 6 5 1391.240 1358.850 30.941 0.894 o
4 6 6 51.406 52.826 1.899 58.356 o
4 6 7 12.527 11.922 0.941 245.084 o
4 6 8 854.975 835.401 19.909 1.856 o
4 6 9 370.035 367.948 9.293 5.939 o
4 6 10 218.432 218.697 6.054 11.304 o
4 6 11 0.021 1.196 0.780 1810.830 o
4 6 12 357.006 356.162 8.564 6.439 o
4 6 13 63.642 62.085 2.111 47.809 o
4 6 14 15.083 11.964 1.051 211.926 o
4 6 15 88.071 85.793 2.798 33.138 o
4 6 16 71.199 67.376 2.595 40.866 o
4 6 17 77.737 76.271 3.129 34.799 o
4 6 18 21.689 22.241 2.137 106.426 o
4 6 19 436.718 431.509 11.676 4.467 o
4 6 20 21.726 24.327 2.298 98.900 o
4 6 21 53.737 52.944 3.383 43.075 o
4 6 22 0.512 -1.068 7.767 23.028 o
4 6 23 190.661 194.132 6.995 11.164 o
4 6 24 71.788 77.797 4.850 26.579 o
4 6 25 157.549 160.249 7.207 12.174 o
4 6 26 19.153 19.689 5.291 39.196 o
4 6 27 13.259 18.629 4.384 55.526 o
4 6 28 35.120 26.905 3.273 59.672 o
4 8 0 1524.570 1523.420 34.799 0.740 o
4 8 1 573.176 559.825 13.338 3.398 o
4 8 2 185.089 183.499 4.909 14.359 o
4 8 3 43.338 40.090 1.628 72.775 o
4 8 4 133.957 127.494 4.079 20.345 o
4 8 5 732.121 715.318 19.316 2.069 o
4 8 6 230.581 223.182 5.647 11.386 o
4 8 7 629.282 629.855 14.813 2.917 o
4 8 8 338.323 340.247 8.199 6.866 o
4 8 9 13.692 11.065 1.136 221.797 o
4 8 10 21.805 21.207 1.382 134.883 o
4 8 11 353.817 354.424 8.996 6.252 o
4 8 12 44.254 44.397 2.103 64.148 o
4 8 13 2.851 1.925 1.221 561.590 o
4 8 14 0.579 -1.645 4.528 67.414 o
4 8 15 4.243 1.408 1.433 417.399 o
4 8 16 199.244 199.915 5.910 12.237 o
4 8 17 19.044 15.890 1.670 142.164 o
4 8 18 643.451 655.420 17.035 2.505 o
4 8 19 111.691 114.071 4.570 21.412 o
4 8 20 325.551 325.595 9.980 6.062 o
4 8 21 3.085 -2.001 7.937 21.826 o
4 8 22 30.106 31.255 3.129 64.251 o
4 8 23 0.041 -2.459 6.631 31.658 o
4 8 24 18.026 18.027 2.764 94.989 o
4 8 25 79.303 74.524 4.028 29.862 o
4 8 26 0.489 2.010 3.587 105.062 o
4 10 0 1197.930 1231.420 30.966 0.942 o
4 10 1 473.965 488.116 11.778 4.189 o
4 10 2 356.433 373.197 10.234 5.573 o
4 10 3 170.973 173.935 5.164 14.736 o
4 10 4 84.547 83.224 3.086 32.800 o
4 10 5 30.978 30.110 2.255 81.683 o
4 10 6 1.218 0.144 1.204 780.349 o
4 10 7 78.442 78.594 3.019 34.963 o
4 10 8 135.483 139.229 4.604 18.574 o
4 10 9 82.879 84.818 4.350 26.975 o
4 10 10 244.482 242.260 8.623 8.139 o
4 10 11 212.235 207.343 7.089 10.423 o
4 10 12 679.965 672.438 17.383 2.397 o
4 10 13 35.262 31.941 2.908 63.951 o
4 10 14 15.663 14.491 2.137 132.486 o
4 10 15 64.374 60.788 3.120 40.447 o
4 10 16 72.917 69.589 4.426 29.207 o
4 10 17 43.761 41.692 3.858 43.941 o
4 10 18 18.683 13.923 2.043 128.559 o
4 10 19 1.926 2.595 1.942 302.294 o
4 10 20 88.306 89.219 5.834 20.257 o
4 10 21 5.114 2.374 3.417 104.601 o
4 10 22 0.023 3.154 2.103 287.855 o
4 10 23 0.010 -1.984 6.334 34.700 o
4 10 24 33.716 27.871 2.569 73.354 o
4 12 0 2.590 2.417 2.043 269.800 o
4 12 1 9.029 9.760 2.162 168.117 o
4 12 2 50.739 52.868 3.476 43.281 o
4 12 3 1.696 2.968 1.594 413.731 o
4 12 4 3.880 2.671 1.823 297.803 o
4 12 5 29.312 26.269 2.188 88.065 o
4 12 6 94.457 83.232 6.037 19.343 o
4 12 7 0.581 -1.865 7.580 24.165 o
4 12 8 76.634 74.838 3.807 31.474 o
4 12 9 51.772 47.543 4.231 37.069 o
4 12 10 0.002 0.517 2.010 339.079 o
4 12 11 1.858 4.486 2.196 236.545 o
4 12 12 125.023 118.938 6.834 14.654 o
4 12 13 10.320 7.920 2.179 164.734 o
4 12 14 36.797 40.293 2.858 60.621 o
4 12 15 5.725 1.136 2.154 222.064 o
4 12 16 238.410 232.967 7.691 9.102 o
4 12 17 11.813 10.989 2.162 151.935 o
4 12 18 169.459 157.629 7.920 10.881 o
4 12 19 86.252 79.383 3.816 29.358 o
4 12 20 0.237 1.179 1.942 349.423 o
4 14 0 160.212 141.341 14.016 5.416 o
4 14 1 58.493 53.674 3.765 38.261 o
4 14 2 58.962 55.598 3.273 41.807 o
4 14 3 72.825 69.861 4.723 27.627 o
4 14 4 24.377 20.952 2.790 82.724 o
4 14 5 17.058 16.730 3.561 72.216 o
4 14 6 56.363 53.970 3.672 39.579 o
4 14 7 0.145 2.128 2.264 255.983 o
4 14 8 38.109 40.141 3.273 53.889 o
4 14 9 157.610 157.985 6.317 13.645 o
4 14 10 10.129 14.499 2.417 134.557 o
4 14 11 24.008 20.308 2.484 92.568 o
4 14 12 0.202 -2.603 5.342 48.699 o
4 14 13 28.652 18.705 3.943 54.783 o
4 14 14 10.539 6.436 2.128 171.956 o
5 1 1 1082.250 1099.430 24.497 1.311 o
5 1 2 5282.150 5347.230 117.395 0.083 o
5 1 3 190.452 200.644 5.359 13.221 o
5 1 4 2312.890 2406.980 55.446 0.334 o
5 1 5 1173.680 1230.250 27.863 1.082 o
5 1 6 497.376 519.422 12.219 3.934 o
5 1 7 2108.930 2204.950 49.722 0.403 o
5 1 8 50.589 55.904 1.815 58.665 o
5 1 9 2223.810 2205.300 49.663 0.399 o
5 1 10 106.803 107.941 3.002 27.275 o
5 1 11 34.554 31.619 1.246 95.105 o
5 1 12 135.903 134.396 3.672 20.870 o
5 1 13 514.510 496.663 11.888 4.006 o
5 1 14 152.637 141.561 4.019 18.619 o
5 1 15 76.177 71.505 2.476 39.425 o
5 1 16 13.290 14.627 1.289 198.746 o
5 1 17 305.654 292.712 7.555 7.856 o
5 1 18 69.199 70.810 2.654 40.583 o
5 1 19 0.334 4.469 1.959 309.252 o
5 1 20 105.471 111.053 3.697 24.968 o
5 1 21 85.166 88.040 3.222 31.572 o
5 1 22 66.847 71.929 3.180 37.727 o
5 1 23 194.647 208.488 6.385 11.648 o
5 1 24 279.499 303.489 9.497 6.802 o
5 1 25 3.453 4.401 2.213 218.806 o
5 1 26 111.304 113.673 4.435 21.875 o
5 1 27 38.191 41.854 2.824 59.650 o
5 1 28 8.578 11.354 2.272 157.135 o
5 1 29 8.775 11.515 2.239 158.585 o
5 1 30 87.377 84.123 3.917 28.339 o
5 1 31 36.787 32.162 2.629 67.429 o
5 3 1 2876.740 2819.950 62.568 0.263 o
5 3 2 6992.760 6935.560 153.720 0.050 o
5 3 3 3236.140 3263.450 74.168 0.196 o
5 3 4 3479.230 3535.130 82.876 0.161 o
5 3 5 52.223 56.022 1.984 56.096 o
5 3 6 923.250 932.446 21.308 1.652 o
5 3 7 5417.320 5416.180 121.999 0.077 o
5 3 8 271.195 280.739 6.758 8.993 o
5 3 9 138.254 151.210 4.163 18.964 o
5 3 10 2613.120 2651.820 59.948 0.287 o
5 3 11 3441.440 3400.460 77.017 0.182 o
5 3 12 622.160 606.639 14.271 3.052 o
5 3 13 145.019 142.536 3.943 19.264 o
5 3 14 17.640 13.329 0.941 193.600 o
5 3 15 8.269 4.825 1.102 349.452 o
5 3 16 0.001 -0.950 3.900 91.510 o
5 3 17 421.598 434.417 10.328 5.004 o
5 3 18 51.909 54.394 1.984 56.771 o
5 3 19 57.949 53.318 2.094 52.712 o
5 3 20 54.553 52.656 3.069 45.688 o
5 3 21 101.642 106.966 3.883 25.028 o
5 3 22 0.260 3.485 1.789 374.269 o
5 3 23 156.191 163.878 7.335 11.968 o
5 3 24 1.290 -0.178 5.791 41.100 o
5 3 25 64.666 60.364 3.850 35.224 o
5 3 26 0.001 -4.808 6.826 29.881 o
5 3 27 10.581 9.938 2.255 152.670 o
5 3 28 3.118 0.729 2.383 211.598 o
5 3 29 11.946 10.124 2.705 118.721 o
5 3 30 3.333 6.232 2.289 201.398 o
5 5 1 11.805 12.744 0.653 270.847 o
5 5 2 9.383 10.014 0.577 342.606 o
5 5 3 32.996 32.086 1.263 97.112 o
5 5 4 3152.390 3090.470 69.335 0.219 o
5 5 5 1531.070 1499.390 33.976 0.764 o
5 5 6 3101.900 3092.890 69.648 0.218 o
5 5 7 43.303 44.380 1.713 69.734 o
5 5 8 828.242 797.312 18.570 2.032 o
5 5 9 152.664 152.296 4.333 17.662 o
5 5 10 2969.530 2912.660 66.367 0.238 o
5 5 11 865.442 872.404 20.299 1.798 o
5 5 12 81.835 81.528 2.637 35.755 o
5 5 13 67.705 70.395 2.281 43.482 o
5 5 14 55.510 57.099 1.976 53.993 o
5 5 15 1.785 3.180 0.772 947.213 o
5 5 16 76.432 79.264 2.747 36.816 o
5 5 17 1470.890 1470.350 34.672 0.754 o
5 5 18 260.864 265.451 7.326 8.815 o
5 5 19 5.654 7.318 1.653 270.455 o
5 5 20 220.049 219.994 6.410 10.859 o
5 5 21 215.438 212.566 6.733 10.692 o
5 5 22 7.048 7.589 2.688 138.730 o
5 5 23 27.184 23.131 2.713 79.905 o
5 5 24 23.142 21.461 3.307 70.571 o
5 5 25 0.003 2.069 3.443 114.869 o
5 5 26 1.607 1.848 3.604 102.053 o
5 5 27 37.998 36.647 3.324 54.201 o
5 5 28 0.198 -2.281 7.623 23.938 o
5 5 29 124.445 113.732 6.283 16.014 o
5 7 1 120.676 111.036 3.163 24.813 o
5 7 2 4.897 2.832 0.822 602.049 o
5 7 3 284.643 276.822 6.800 8.784 o
5 7 4 143.537 140.391 3.807 19.736 o
5 7 5 150.250 150.362 4.129 18.269 o
5 7 6 85.680 84.063 2.722 34.176 o
5 7 7 437.891 416.187 10.446 4.925 o
5 7 8 100.052 101.734 3.027 28.647 o
5 7 9 229.837 226.320 5.723 11.286 o
5 7 10 301.971 309.637 7.708 7.699 o
5 7 11 328.482 334.828 8.242 6.960 o
5 7 12 998.426 1006.680 23.360 1.438 o
5 7 13 84.505 88.456 2.976 32.794 o
5 7 14 198.370 194.675 5.452 12.935 o
5 7 15 71.109 66.333 3.036 38.258 o
5 7 16 51.655 43.092 2.306 57.146 o
5 7 17 31.645 33.451 2.060 82.814 o
5 7 18 180.633 177.326 5.495 13.780 o
5 7 19 6.843 2.798 1.670 282.603 o
5 7 20 49.722 51.359 2.781 50.897 o
5 7 21 163.209 168.398 5.969 13.834 o
5 7 22 337.497 339.272 10.404 5.719 o
5 7 23 399.740 405.978 13.736 3.975 o
5 7 24 6.052 12.464 2.705 132.579 o
5 7 25 6.342 10.167 3.663 84.997 o
5 7 26 2.235 1.815 3.307 118.489 o
5 7 27 65.168 64.603 3.883 34.398 o
5 9 1 59.338 57.761 2.213 49.958 o
5 9 2 1.442 2.391 1.416 517.832 o
5 9 3 143.313 144.359 3.968 19.266 o
5 9 4 783.952 783.592 18.197 2.122 o
5 9 5 189.885 188.765 5.206 13.656 o
5 9 6 8.671 5.969 0.975 350.456 o
5 9 7 78.137 74.007 2.434 38.729 o
5 9 8 265.791 260.881 7.233 8.851 o
5 9 9 61.902 57.828 3.968 35.338 o
5 9 10 9.682 9.768 1.891 189.366 o
5 9 11 0.049 -1.196 4.977 56.169 o
5 9 12 71.791 77.415 2.951 37.111 o
5 9 13 2.821 1.051 1.552 425.108 o
5 9 14 409.718 431.339 11.744 4.554 o
5 9 15 18.109 13.440 2.094 128.577 o
5 9 16 493.699 490.016 14.287 3.450 o
5 9 17 38.423 34.214 2.349 69.791 o
5 9 18 125.432 123.492 4.638 19.741 o
5 9 19 46.827 44.151 2.637 55.969 o
5 9 20 5.939 0.119 2.400 190.384 o
5 9 21 10.183 6.029 2.281 161.434 o
5 9 22 0.601 1.959 2.154 275.802 o
5 9 23 1.408 0.500 2.154 274.703 o
5 9 24 167.325 161.411 6.088 13.618 o
5 9 25 3.652 6.470 2.493 174.040 o
5 11 1 81.680 73.227 3.180 33.986 o
5 11 2 1.278 0.865 1.450 546.935 o
5 11 3 471.678 481.112 12.829 3.904 o
5 11 4 0.391 1.679 1.526 525.698 o
5 11 5 35.411 33.247 2.230 75.281 o
5 11 6 3.434 2.925 1.501 395.359 o
5 11 7 179.569 173.935 6.614 12.229 o
5 11 8 97.570 100.038 3.926 25.796 o
5 11 9 2.543 -0.288 5.774 40.945 o
5 11 10 12.659 10.090 2.450 131.388 o
5 11 11 10.181 7.750 2.043 178.025 o
5 11 12 290.599 291.966 8.310 7.526 o
5 11 13 152.235 152.872 5.189 16.013 o
5 11 14 63.714 60.423 4.943 28.470 o
5 11 15 88.703 89.956 6.563 17.856 o
5 11 16 0.529 6.037 2.120 257.210 o
5 11 17 0.027 1.908 2.043 314.280 o
5 11 18 0.001 -1.467 5.588 44.588 o
5 11 19 23.901 21.520 2.484 91.776 o
5 11 20 86.992 81.358 5.376 22.377 o
5 11 21 4.086 2.349 3.103 126.630 o
5 11 22 34.819 34.892 2.773 65.459 o
5 13 1 33.515 30.161 4.486 42.518 o
5 13 2 15.569 7.682 3.561 78.582 o
5 13 3 12.272 7.496 1.899 179.375 o
5 13 4 199.849 199.983 7.513 10.278 o
5 13 5 16.004 16.823 2.425 113.977 o
5 13 6 112.431 110.128 5.384 19.124 o
5 13 7 11.777 11.243 2.332 139.932 o
5 13 8 36.748 32.798 5.062 35.304 o
5 13 9 45.544 45.576 4.223 39.104 o
5 13 10 40.273 40.582 4.214 41.554 o
5 13 11 7.703 10.217 3.273 99.205 o
5 13 12 70.050 73.659 4.435 29.295 o
5 13 13 67.274 67.011 3.858 33.838 o
5 13 14 86.098 85.971 4.714 24.899 o
5 13 15 6.917 8.895 2.756 132.087 o
5 13 16 0.591 0.738 2.798 172.343 o
5 13 17 15.151 15.144 3.875 66.581 o
5 15 1 14.759 16.136 2.315 123.424 o
5 15 2 12.896 10.574 2.162 148.256 o
5 15 3 9.369 9.734 2.552 136.426 o
5 15 4 1.902 4.019 2.408 204.362 o
5 15 5 116.491 113.283 7.123 14.498 o
5 15 6 12.199 15.797 2.866 103.692 o
5 15 7 220.444 220.011 8.106 9.103 o
5 15 8 13.806 18.103 2.739 103.663 o
5 15 9 3.077 0.678 2.442 203.281 o
6 0 0 18733.600 19669.100 471.955 0.006 o
6 0 2 3.616 6.580 1.221 424.368 o
6 0 4 2931.680 2927.400 70.903 0.216 o
6 0 6 3422.080 3638.580 81.257 0.166 o
6 0 8 1583.040 1609.380 36.656 0.680 o
6 0 10 1247.420 1210.880 28.134 1.053 o
6 0 12 1436.630 1468.440 34.400 0.767 o
6 0 14 1919.090 1924.700 45.763 0.470 o
6 0 16 12.627 14.389 1.416 194.822 o
6 0 18 13.814 11.701 2.111 145.661 o
6 0 20 189.219 192.894 8.072 9.918 o
6 0 22 213.814 243.515 9.565 7.731 o
6 0 24 0.155 2.866 2.603 193.695 o
6 0 26 77.546 82.740 9.030 12.368 o
6 0 28 11.213 10.896 2.908 108.945 o
6 0 30 4.153 4.375 4.307 68.931 o
6 2 0 1152.990 1144.160 33.256 0.872 o
6 2 1 315.053 333.802 8.479 6.954 o
6 2 2 7941.640 8071.850 178.056 0.038 o
6 2 3 3964.500 3922.050 86.836 0.145 o
6 2 4 293.422 286.463 7.233 8.274 o
6 2 5 7012.790 7220.110 164.438 0.044 o
6 2 6 3463.810 3633.130 84.055 0.157 o
6 2 7 645.792 660.253 15.347 2.771 o
6 2 8 331.039 328.198 8.115 7.040 o
6 2 9 245.343 256.667 6.376 9.978 o
6 2 10 499.925 502.336 11.990 4.016 o
6 2 11 241.910 232.238 5.885 10.769 o
6 2 12 767.423 784.830 18.332 2.121 o
6 2 13 319.013 324.060 8.064 7.211 o
6 2 14 264.235 254.064 6.546 9.504 o
6 2 15 195.896 188.019 5.003 13.733 o
6 2 16 569.012 572.968 14.143 3.219 o
6 2 17 0.503 1.687 1.009 1018.410 o
6 2 18 515.807 523.000 13.296 3.597 o
6 2 19 42.312 40.887 1.781 71.443 o
6 2 20 7.721 8.929 1.357 278.473 o
6 2 21 55.576 56.633 2.688 47.904 o
6 2 22 100.218 104.091 4.223 24.162 o
6 2 23 41.357 43.498 2.620 59.822 o
6 2 24 2.972 0.229 2.179 250.918 o
6 2 25 7.296 9.853 1.984 195.938 o
6 2 26 7.574 2.077 2.264 189.218 o
6 2 27 98.345 95.510 4.596 23.483 o
6 2 28 111.361 103.930 4.409 22.401 o
6 2 29 3.846 2.976 2.077 244.334 o
6 2 30 3.994 4.112 2.111 231.048 o
6 4 0 12705.800 12762.800 289.176 0.015 o
6 4 1 3744.220 3726.190 83.402 0.157 o
6 4 2 4485.620 4491.240 100.131 0.112 o
6 4 3 1072.710 1039.630 23.479 1.390 o
6 4 4 585.213 571.620 13.219 3.382 o
6 4 5 455.137 462.407 10.904 4.584 o
6 4 6 172.061 176.173 4.647 15.471 o
6 4 7 418.242 420.291 10.260 5.083 o
6 4 8 1647.490 1641.300 37.470 0.653 o
6 4 9 363.763 361.580 8.793 6.249 o
6 4 10 77.646 79.849 2.459 37.925 o
6 4 11 174.376 179.429 4.808 15.040 o
6 4 12 47.293 43.778 1.798 65.593 o
6 4 13 115.592 112.113 3.476 24.429 o
6 4 14 0.359 0.178 0.924 1434.970 o
6 4 15 65.411 64.815 2.391 44.621 o
6 4 16 106.371 107.279 3.188 26.775 o
6 4 17 51.532 55.149 2.188 54.871 o
6 4 18 0.000 -1.068 3.748 99.118 o
6 4 19 0.096 -4.536 5.452 46.796 o
6 4 20 27.616 23.411 2.425 86.522 o
6 4 21 327.767 324.662 9.251 6.442 o
6 4 22 7.271 7.123 1.942 211.635 o
6 4 23 41.598 42.566 3.265 51.552 o
6 4 24 0.018 -0.509 6.029 38.300 o
6 4 25 89.283 96.095 4.511 24.770 o
6 4 26 9.891 10.150 3.154 100.667 o
6 4 27 4.627 -0.509 9.480 15.288 o
6 4 28 19.633 16.000 2.612 99.511 o
6 4 29 5.263 4.129 2.052 227.866 o
6 4 30 0.242 -0.814 5.757 41.922 o
6 6 0 894.345 929.181 21.817 1.628 o
6 6 1 392.656 390.885 9.259 5.724 o
6 6 2 611.232 610.785 14.110 3.101 o
6 6 3 96.459 96.740 2.951 29.915 o
6 6 4 115.837 117.590 3.180 24.948 o
6 6 5 2.731 1.882 0.653 1010.490 o
6 6 6 118.365 128.452 3.892 22.118 o
6 6 7 444.698 439.513 10.726 4.740 o
6 6 8 690.117 678.619 16.034 2.581 o
6 6 9 7.662 12.464 1.340 257.950 o
6 6 10 531.705 533.022 12.515 3.734 o
6 6 11 41.310 41.574 1.552 75.043 o
6 6 12 133.125 137.042 3.714 20.893 o
6 6 13 160.343 161.097 4.307 17.015 o
6 6 14 107.274 108.382 3.383 25.944 o
6 6 15 234.511 266.732 7.123 9.404 o
6 6 16 28.637 25.463 1.984 94.841 o
6 6 17 138.045 137.491 4.528 18.635 o
6 6 18 1.293 13.160 1.950 238.235 o
6 6 19 105.789 104.719 4.087 23.985 o
6 6 20 32.643 31.517 2.315 77.636 o
6 6 21 14.080 34.307 2.900 84.299 o
6 6 22 73.656 70.378 3.883 32.038 o
6 6 23 1.377 0.890 2.349 232.475 o
6 6 24 15.199 21.088 2.858 93.788 o
6 6 25 18.749 20.291 3.180 79.065 o
6 6 26 5.183 6.487 2.934 129.013 o
6 6 27 24.276 22.080 3.027 75.950 o
6 6 28 0.817 0.636 2.171 278.108 o
6 8 0 159.910 157.917 5.147 15.604 o
6 8 1 9.205 4.859 1.425 275.945 o
6 8 2 36.556 35.231 1.789 80.575 o
6 8 3 3.337 2.154 1.051 618.975 o
6 8 4 120.787 117.217 3.485 23.558 o
6 8 5 87.794 82.130 3.103 32.182 o
6 8 6 708.033 702.404 16.340 2.495 o
6 8 7 110.709 111.850 3.366 25.353 o
6 8 8 250.158 250.273 6.326 9.993 o
6 8 9 40.592 39.708 1.764 73.958 o
6 8 10 34.100 29.016 1.772 88.292 o
6 8 11 43.965 41.981 2.094 65.434 o
6 8 12 137.375 139.823 4.240 19.253 o
6 8 13 39.538 35.757 1.916 74.867 o
6 8 14 18.429 18.799 2.340 109.643 o
6 8 15 9.359 6.164 1.450 261.309 o
6 8 16 8.970 8.530 1.518 242.757 o
6 8 17 20.342 16.568 2.442 103.961 o
6 8 18 6.448 5.528 1.653 271.827 o
6 8 19 27.563 27.354 2.247 88.349 o
6 8 20 0.193 -0.059 5.401 47.640 o
6 8 21 32.794 25.158 2.637 74.295 o
6 8 22 0.864 -0.543 7.911 22.166 o
6 8 23 7.998 10.887 2.713 128.349 o
6 8 24 6.022 5.935 2.383 173.869 o
6 8 25 4.656 8.700 3.231 109.015 o
6 8 26 14.388 15.458 3.655 72.919 o
6 10 0 475.635 498.020 16.331 3.012 o
6 10 1 14.544 12.414 1.730 166.250 o
6 10 2 0.099 0.441 1.060 1154.330 o
6 10 3 166.641 164.480 4.587 16.107 o
6 10 4 183.155 190.749 5.401 13.585 o
6 10 5 67.881 66.961 2.654 41.614 o
6 10 6 3.226 2.552 1.263 503.913 o
6 10 7 8.053 3.544 1.543 282.493 o
6 10 8 10.027 5.325 1.280 282.445 o
6 10 9 10.534 5.630 1.416 254.694 o
6 10 10 22.307 15.356 2.459 100.682 o
6 10 11 58.360 56.277 2.985 44.298 o
6 10 12 183.995 194.870 5.902 12.783 o
6 10 13 33.293 26.447 2.874 68.429 o
6 10 14 43.628 43.778 2.569 58.898 o
6 10 15 18.012 17.298 2.077 123.939 o
6 10 16 28.512 29.355 2.340 83.399 o
6 10 17 6.264 6.232 1.857 236.783 o
6 10 18 4.022 2.213 1.874 287.612 o
6 10 19 0.311 -0.331 5.452 46.709 o
6 10 20 0.315 2.527 2.349 234.955 o
6 10 21 0.339 -1.865 6.326 34.719 o
6 10 22 121.995 117.268 4.977 19.322 o
6 10 23 0.163 1.679 2.646 191.803 o
6 12 0 337.478 359.478 13.482 4.354 o
6 12 1 34.010 33.569 2.349 74.394 o
6 12 2 87.202 83.105 4.324 26.619 o
6 12 3 8.964 6.122 1.645 239.077 o
6 12 4 39.084 34.078 3.019 58.748 o
6 12 5 34.367 23.852 2.671 72.667 o
6 12 6 71.211 63.187 4.333 30.555 o
6 12 7 138.768 140.586 5.054 17.328 o
6 12 8 9.202 7.733 2.120 176.639 o
6 12 9 43.388 48.756 4.104 40.394 o
6 12 10 40.001 39.861 3.578 49.051 o
6 12 11 47.008 46.856 3.078 50.089 o
6 12 12 3.528 6.766 2.010 238.815 o
6 12 13 2.139 2.637 2.077 267.136 o
6 12 14 2.491 -0.034 5.740 41.438 o
6 12 15 74.351 71.031 4.053 30.891 o
6 12 16 64.638 67.122 3.934 33.905 o
6 12 17 12.445 15.297 2.230 136.700 o
6 12 18 11.070 10.277 2.552 129.908 o
6 12 19 27.021 22.182 2.544 85.069 o
6 14 0 88.661 82.147 8.589 12.934 o
6 14 1 36.434 25.039 2.696 69.652 o
6 14 2 31.375 24.734 2.705 74.542 o
6 14 3 10.500 5.715 2.332 156.421 o
6 14 4 4.725 2.205 1.925 266.960 o
6 14 5 3.696 0.653 2.171 241.945 o
6 14 6 2.189 2.637 2.264 230.712 o
6 14 7 13.281 10.065 2.883 106.597 o
6 14 8 90.190 95.341 4.876 23.294 o
6 14 9 115.253 116.997 6.207 16.577 o
6 14 10 101.720 107.466 6.741 16.175 o
6 14 11 20.961 18.985 2.544 96.856 o
6 14 12 25.713 24.208 2.696 81.468 o
6 14 13 72.195 71.243 5.528 23.731 o
7 1 1 48.356 47.959 2.222 58.613 o
7 1 2 5334.740 5342.440 121.177 0.079 o
7 1 3 1360.990 1370.620 32.696 0.838 o
7 1 4 5.043 5.859 0.882 489.512 o
7 1 5 32.858 34.494 1.653 88.386 o
7 1 6 646.596 653.750 15.500 2.749 o
7 1 7 2198.130 2240.530 50.884 0.385 o
7 1 8 296.993 293.619 7.046 8.310 o
7 1 9 197.978 205.749 5.350 12.902 o
7 1 10 45.236 49.103 1.755 65.569 o
7 1 11 11.913 12.447 0.806 260.110 o
7 1 12 2207.630 2206.950 50.180 0.393 o
7 1 13 321.865 317.836 7.954 7.280 o
7 1 14 2214.410 2173.630 49.858 0.397 o
7 1 15 178.476 175.079 5.037 14.604 o
7 1 16 165.589 159.740 4.876 15.775 o
7 1 17 110.556 114.063 3.214 25.706 o
7 1 18 91.916 93.552 3.086 30.436 o
7 1 19 7.170 4.799 1.297 334.387 o
7 1 20 31.471 32.306 1.687 91.481 o
7 1 21 21.851 22.275 1.620 124.470 o
7 1 22 111.309 120.261 4.435 21.579 o
7 1 23 54.754 56.752 2.976 45.652 o
7 1 24 343.421 362.327 9.997 5.803 o
7 1 25 4.587 9.785 2.010 214.336 o
7 1 26 53.791 57.286 3.146 44.405 o
7 1 27 60.450 60.694 3.265 40.587 o
7 1 28 0.217 0.119 2.027 333.186 o
7 1 29 14.543 11.006 2.366 128.960 o
7 1 30 30.253 24.403 2.976 70.020 o
7 3 1 11507.600 11470.100 257.506 0.019 o
7 3 2 4162.320 4114.840 94.722 0.125 o
7 3 3 2945.050 2968.260 66.681 0.237 o
7 3 4 88.064 82.681 2.764 33.617 o
7 3 5 448.368 445.059 10.743 4.705 o
7 3 6 1.270 0.907 0.577 1787.060 o
7 3 7 1654.510 1645.480 37.037 0.662 o
7 3 8 1524.840 1534.340 34.799 0.740 o
7 3 9 203.336 208.471 5.249 12.816 o
7 3 10 1474.700 1467.660 33.425 0.790 o
7 3 11 809.733 789.859 18.298 2.083 o
7 3 12 316.826 310.595 7.742 7.503 o
7 3 13 56.270 58.481 2.222 51.191 o
7 3 14 25.329 23.801 1.221 124.792 o
7 3 15 325.341 326.120 8.411 6.933 o
7 3 16 69.341 69.674 2.205 43.493 o
7 3 17 13.089 11.557 1.009 235.517 o
7 3 18 8.547 10.446 1.060 296.612 o
7 3 19 6.186 8.081 1.187 342.900 o
7 3 20 469.344 478.441 11.913 4.182 o
7 3 21 458.151 467.791 11.964 4.225 o
7 3 22 257.438 265.197 8.869 7.651 o
7 3 23 226.045 227.286 7.343 9.693 o
7 3 24 60.161 61.534 3.536 38.479 o
7 3 25 5.872 7.826 2.595 150.208 o
7 3 26 0.614 2.883 2.332 233.213 o
7 3 27 2.175 1.882 2.578 186.827 o
7 3 28 68.405 68.122 3.926 33.059 o
7 3 29 3.993 1.781 2.917 142.447 o
7 3 30 0.257 1.781 2.052 308.843 o
7 5 1 402.875 419.943 9.827 5.336 o
7 5 2 872.520 883.368 20.096 1.808 o
7 5 3 560.347 563.514 13.346 3.422 o
7 5 4 282.633 285.199 6.894 8.682 o
7 5 5 699.293 731.649 16.984 2.395 o
7 5 6 590.911 585.687 13.762 3.238 o
7 5 7 725.300 725.993 16.933 2.375 o
7 5 8 1592.330 1569.720 35.969 0.698 o
7 5 9 282.164 284.555 7.318 8.378 o
7 5 10 640.289 630.203 15.288 2.814 o
7 5 11 60.512 63.221 2.247 47.940 o
7 5 12 99.843 100.225 3.137 28.398 o
7 5 13 0.989 1.772 0.814 1212.290 o
7 5 14 56.157 57.294 2.027 53.172 o
7 5 15 15.947 17.306 1.153 180.529 o
7 5 16 8.175 9.370 1.085 308.560 o
7 5 17 93.895 103.489 3.392 28.098 o
7 5 18 242.612 243.202 7.055 9.530 o
7 5 19 13.159 16.204 1.815 158.073 o
7 5 20 90.040 90.609 3.892 27.578 o
7 5 21 16.666 14.991 1.984 136.424 o
7 5 22 0.084 1.628 1.950 344.947 o
7 5 23 0.078 -3.765 6.046 38.070 o
7 5 24 11.637 9.683 2.756 117.316 o
7 5 25 21.337 20.952 2.849 85.028 o
7 5 26 0.897 5.520 2.874 151.164 o
7 5 27 22.716 15.144 2.595 95.407 o
7 5 28 18.538 15.992 2.442 108.360 o
7 5 29 13.270 8.920 2.340 138.187 o
7 7 1 215.224 211.294 5.452 12.172 o
7 7 2 150.688 148.556 3.985 18.584 o
7 7 3 0.087 -0.068 3.154 139.613 o
7 7 4 279.046 276.093 6.944 8.764 o
7 7 5 138.476 136.151 3.917 20.035 o
7 7 6 35.293 35.655 1.560 85.740 o
7 7 7 80.212 96.587 3.027 32.605 o
7 7 8 83.752 83.962 2.527 35.523 o
7 7 9 32.024 30.780 1.603 93.532 o
7 7 10 1315.660 1314.050 30.296 0.937 o
7 7 11 1743.640 1754.210 40.310 0.579 o
7 7 12 309.311 310.027 8.021 7.412 o
7 7 13 260.117 259.329 6.792 9.321 o
7 7 14 0.629 1.832 1.289 675.357 o
7 7 15 154.875 157.324 4.765 16.570 o
7 7 16 27.084 29.236 1.865 97.294 o
7 7 17 6.418 5.986 2.425 167.328 o
7 7 18 4.441 12.626 2.874 125.991 o
7 7 19 0.234 -2.128 6.173 36.479 o
7 7 20 34.962 33.925 3.053 61.036 o
7 7 21 22.904 34.477 2.730 77.874 o
7 7 22 102.144 99.360 4.536 23.106 o
7 7 23 16.944 18.985 2.612 101.772 o
7 7 24 21.869 36.215 4.079 51.536 o
7 7 25 7.179 18.883 2.917 108.615 o
7 7 26 0.001 0.984 2.790 176.008 o
7 7 27 44.649 37.868 3.103 53.212 o
7 9 1 1.316 -2.925 4.307 73.682 o
7 9 2 59.007 56.582 2.476 48.241 o
7 9 3 263.569 260.703 6.571 9.437 o
7 9 4 522.195 529.190 12.659 3.730 o
7 9 5 100.613 105.490 3.307 27.291 o
7 9 6 30.250 29.109 1.552 99.126 o
7 9 7 18.975 15.932 1.238 163.350 o
7 9 8 300.018 295.213 7.580 7.893 o
7 9 9 1.127 -1.687 6.419 33.553 o
7 9 10 15.226 16.263 1.586 162.385 o
7 9 11 5.505 2.493 1.806 277.796 o
7 9 12 372.159 378.497 10.065 5.538 o
7 9 13 3.613 3.621 1.374 422.861 o
7 9 14 412.688 414.364 10.616 4.990 o
7 9 15 4.681 3.476 1.501 355.523 o
7 9 16 12.022 15.407 1.976 154.363 o
7 9 17 17.883 16.128 1.891 135.070 o
7 9 18 0.718 -3.324 5.613 43.926 o
7 9 19 64.306 66.630 3.197 39.052 o
7 9 20 0.003 -0.594 5.885 40.204 o
7 9 21 1.448 1.297 1.984 310.764 o
7 9 22 9.636 9.403 2.366 149.475 o
7 9 23 10.754 9.666 3.265 94.718 o
7 9 24 107.209 105.889 5.045 20.679 o
7 9 25 9.509 12.600 2.646 125.446 o
7 11 1 26.490 22.207 2.230 94.495 o
7 11 2 359.074 365.048 9.353 5.998 o
7 11 3 144.487 145.402 4.884 17.226 o
7 11 4 0.258 0.789 1.577 524.104 o
7 11 5 0.377 0.305 1.492 588.865 o
7 11 6 79.190 80.154 3.214 33.599 o
7 11 7 13.534 9.073 1.806 175.158 o
7 11 8 14.218 10.472 2.137 144.852 o
7 11 9 1.136 -3.315 5.757 41.631 o
7 11 10 102.126 101.047 4.189 24.239 o
7 11 11 43.119 43.108 3.197 51.496 o
7 11 12 238.849 243.761 10.362 6.867 o
7 11 13 0.307 4.587 1.781 362.143 o
7 11 14 52.908 53.479 3.688 40.550 o
7 11 15 6.962 6.088 1.967 215.400 o
7 11 16 3.369 2.696 2.094 248.225 o
7 11 17 2.446 2.374 2.620 178.349 o
7 11 18 6.182 8.937 2.366 166.583 o
7 11 19 75.661 70.751 3.400 34.367 o
7 11 20 20.826 19.680 2.874 85.828 o
7 11 21 46.111 40.997 3.468 47.436 o
7 11 22 28.850 30.746 4.197 47.839 o
7 13 1 12.222 7.182 3.527 84.159 o
7 13 2 101.191 98.410 4.197 24.462 o
7 13 3 21.170 17.187 2.264 108.349 o
7 13 4 5.126 3.146 1.908 258.978 o
7 13 5 0.566 0.187 2.298 255.405 o
7 13 6 0.796 1.145 2.357 235.524 o
7 13 7 0.003 1.679 2.120 295.474 o
7 13 8 264.060 265.409 9.259 7.295 o
7 13 9 37.565 41.955 3.485 50.881 o
7 13 10 285.726 291.686 10.582 6.145 o
7 13 11 68.137 72.167 4.214 30.993 o
7 13 12 22.276 23.640 2.874 81.355 o
7 13 13 40.770 41.158 3.748 46.414 o
7 13 14 28.316 26.777 4.452 45.428 o
7 13 15 0.327 -2.137 5.240 50.545 o
7 13 16 20.690 18.875 2.340 104.715 o
7 13 17 10.472 6.232 1.891 196.135 o
7 15 1 16.115 13.550 2.035 138.130 o
7 15 2 1.493 -0.110 6.783 30.004 o
7 15 3 0.902 -0.950 5.656 43.210 o
7 15 4 24.995 20.952 2.985 76.849 o
7 15 5 16.642 14.601 3.833 66.613 o
7 15 6 131.444 126.968 6.393 15.143 o
7 15 7 15.641 15.882 2.764 101.191 o
7 15 8 29.184 28.007 3.036 68.143 o
8 0 0 7021.640 7254.360 155.153 0.049 o
8 0 2 184.594 183.762 8.191 9.955 o
8 0 4 458.607 474.354 11.913 4.227 o
8 0 6 630.800 624.810 15.280 2.835 o
8 0 8 605.490 625.633 14.940 2.940 o
8 0 10 1390.410 1430.120 33.128 0.815 o
8 0 12 3540.220 3484.050 79.298 0.173 o
8 0 14 164.477 148.463 4.960 15.949 o
8 0 16 2730.930 2682.480 71.718 0.216 o
8 0 18 619.491 627.193 16.399 2.659 o
8 0 20 33.132 32.916 2.476 73.221 o
8 0 22 1074.920 1128.660 28.711 1.080 o
8 0 24 65.476 70.564 4.486 30.022 o
8 0 26 580.357 603.213 17.620 2.529 o
8 0 28 121.558 123.271 5.817 17.022 o
8 0 30 0.931 3.409 6.088 36.882 o
8 2 0 9.602 8.013 1.323 263.778 o
8 2 1 375.468 362.335 9.344 5.896 o
8 2 2 466.858 457.964 10.964 4.525 o
8 2 3 0.025 1.611 0.721 1895.260 o
8 2 4 152.578 152.304 4.748 16.859 o
8 2 5 968.563 970.585 22.801 1.500 o
8 2 6 451.532 467.028 10.981 4.565 o
8 2 7 412.239 411.472 9.785 5.324 o
8 2 8 498.358 495.680 11.574 4.149 o
8 2 9 24.337 26.133 1.170 125.653 o
8 2 10 1411.770 1387.490 31.636 0.864 o
8 2 11 174.343 166.710 4.469 15.872 o
8 2 12 6.093 6.003 0.941 429.281 o
8 2 13 16.528 16.331 1.060 184.898 o
8 2 14 1042.150 1033.460 24.980 1.309 o
8 2 15 682.721 657.040 15.729 2.654 o
8 2 16 5.801 8.522 0.916 403.900 o
8 2 17 526.421 538.907 13.194 3.573 o
8 2 18 542.023 559.121 13.838 3.360 o
8 2 19 113.817 120.838 3.638 23.669 o
8 2 20 1247.020 1276.430 31.280 0.916 o
8 2 21 1.579 0.967 1.289 634.100 o
8 2 22 57.850 59.473 2.925 44.392 o
8 2 23 140.936 143.995 4.943 17.343 o
8 2 24 95.877 98.554 4.011 25.781 o
8 2 25 212.735 222.877 6.970 10.380 o
8 2 26 77.692 75.601 3.883 30.802 o
8 2 27 88.423 80.697 4.002 28.055 o
8 2 28 0.341 0.543 1.993 337.177 o
8 2 29 0.083 0.500 2.027 332.031 o
8 2 30 50.403 45.339 3.036 49.327 o
8 4 0 104.856 97.554 3.341 27.132 o
8 4 1 2131.770 2102.840 47.535 0.430 o
8 4 2 310.125 297.783 7.097 8.075 o
8 4 3 1208.100 1233.700 27.820 1.074 o
8 4 4 33.901 29.974 1.153 99.228 o
8 4 5 798.675 785.170 18.654 2.055 o
8 4 6 1287.560 1263.440 28.770 1.009 o
8 4 7 227.505 239.395 5.995 10.905 o
8 4 8 2496.450 2477.020 56.022 0.323 o
8 4 9 1142.650 1088.510 25.133 1.253 o
8 4 10 502.974 503.726 12.329 3.911 o
8 4 11 16.963 16.713 1.060 180.988 o
8 4 12 895.593 864.010 20.257 1.784 o
8 4 13 753.243 714.614 17.671 2.252 o
8 4 14 3.534 2.662 1.128 549.739 o
8 4 15 69.929 66.588 2.205 43.836 o
8 4 16 1125.680 1122.880 25.938 1.208 o
8 4 17 12.790 13.880 1.314 203.401 o
8 4 18 198.726 198.796 6.012 12.139 o
8 4 19 296.791 310.993 8.437 7.274 o
8 4 20 780.326 797.948 20.181 1.898 o
8 4 21 27.843 28.889 2.222 87.467 o
8 4 22 108.047 106.830 4.647 21.819 o
8 4 23 77.841 70.513 3.782 31.792 o
8 4 24 0.235 1.662 2.434 224.619 o
8 4 25 67.943 63.094 4.231 31.769 o
8 4 26 17.499 18.748 2.942 89.076 o
8 4 27 3.579 -0.170 8.021 21.330 o
8 4 28 25.600 26.362 2.824 77.166 o
8 4 29 0.300 0.254 2.696 188.614 o
8 6 0 36.182 37.164 1.730 80.829 o
8 6 1 337.901 323.839 7.809 7.170 o
8 6 2 4.060 5.130 0.585 676.077 o
8 6 3 311.667 303.303 7.301 7.887 o
8 6 4 503.909 475.575 11.176 4.281 o
8 6 5 557.379 550.625 13.109 3.499 o
8 6 6 244.899 235.460 6.224 10.341 o
8 6 7 2.229 2.764 0.856 834.147 o
8 6 8 46.145 44.643 1.933 64.621 o
8 6 9 3505.020 3474.170 81.630 0.165 o
8 6 10 143.047 150.422 4.231 18.525 o
8 6 11 16.506 15.212 1.382 170.499 o
8 6 12 105.291 104.982 3.103 27.365 o
8 6 13 1549.050 1576.150 36.851 0.681 o
8 6 14 1668.270 1672.920 38.360 0.629 o
8 6 15 3.398 2.807 1.145 545.016 o
8 6 16 77.057 72.243 2.883 36.810 o
8 6 17 31.262 28.677 1.993 88.033 o
8 6 18 4.299 4.282 2.154 220.722 o
8 6 19 386.847 379.183 10.379 5.314 o
8 6 20 98.524 101.276 3.985 25.380 o
8 6 21 28.751 30.364 2.357 82.056 o
8 6 22 28.834 32.077 2.959 68.206 o
8 6 23 208.575 207.470 8.573 8.934 o
8 6 24 71.156 67.435 5.308 25.082 o
8 6 25 55.230 57.990 4.893 30.357 o
8 6 26 6.823 8.810 3.493 92.109 o
8 6 27 7.358 3.985 2.060 208.755 o
8 6 28 11.137 10.480 3.112 99.940 o
8 8 0 59.967 69.275 4.435 31.422 o
8 8 1 1.293 0.042 1.043 974.876 o
8 8 2 8.881 8.920 0.984 314.539 o
8 8 3 21.820 22.368 1.272 136.705 o
8 8 4 68.894 74.083 2.484 41.211 o
8 8 5 317.765 315.682 7.928 7.350 o
8 8 6 239.822 241.379 6.198 10.410 o
8 8 7 587.751 584.322 13.736 3.252 o
8 8 8 767.854 790.181 18.841 2.059 o
8 8 9 47.643 46.704 2.976 50.950 o
8 8 10 19.612 19.680 1.577 137.430 o
8 8 11 38.926 39.335 2.103 70.842 o
8 8 12 3.432 6.817 1.272 410.628 o
8 8 13 37.237 35.638 2.154 73.481 o
8 8 14 147.246 159.554 4.994 16.472 o
8 8 15 809.304 820.096 19.926 1.894 o
8 8 16 46.486 56.082 2.866 50.436 o
8 8 17 125.380 122.627 4.307 20.645 o
8 8 18 449.808 444.711 13.635 3.796 o
8 8 19 38.650 37.461 2.569 64.709 o
8 8 20 155.194 167.397 6.995 12.467 o
8 8 21 19.267 19.163 2.154 114.825 o
8 8 22 24.488 24.386 2.450 89.660 o
8 8 23 29.705 26.888 3.731 55.411 o
8 8 24 3.093 6.902 2.722 152.917 o
8 8 25 97.982 97.935 5.138 21.487 o
8 8 26 12.306 11.167 2.552 124.824 o
8 10 0 1179.130 1212.430 31.712 0.919 o
8 10 1 0.004 -1.221 4.570 66.650 o
8 10 2 46.971 42.837 2.272 60.661 o
8 10 3 42.224 38.750 2.213 66.575 o
8 10 4 278.632 287.633 7.504 8.267 o
8 10 5 0.621 -1.823 4.443 69.953 o
8 10 6 4.982 5.418 1.323 371.943 o
8 10 7 36.600 34.112 1.781 81.350 o
8 10 8 6.044 4.011 1.391 346.317 o
8 10 9 2.831 -0.763 5.232 49.538 o
8 10 10 347.362 344.961 10.404 5.638 o
8 10 11 68.507 65.087 4.146 31.989 o
8 10 12 188.535 195.065 5.919 12.616 o
8 10 13 16.714 21.656 2.383 108.568 o
8 10 14 53.693 62.577 3.468 40.768 o
8 10 15 198.549 202.103 6.546 11.431 o
8 10 16 205.520 211.057 6.792 10.864 o
8 10 17 7.633 8.191 1.891 210.436 o
8 10 18 30.665 34.765 2.637 71.632 o
8 10 19 0.790 -0.789 6.461 33.187 o
8 10 20 88.364 83.945 4.146 27.186 o
8 10 21 34.977 41.430 3.095 57.883 o
8 10 22 289.940 281.681 9.005 7.124 o
8 10 23 35.858 31.967 4.138 45.509 o
8 12 0 6.921 6.114 3.697 85.655 o
8 12 1 0.828 -4.282 5.732 42.099 o
8 12 2 12.118 6.571 2.001 174.057 o
8 12 3 6.413 -0.042 5.986 37.128 o
8 12 4 2.225 -0.543 5.003 54.376 o
8 12 5 13.144 7.801 2.646 121.925 o
8 12 6 272.281 268.792 9.276 7.182 o
8 12 7 78.308 88.371 4.045 28.815 o
8 12 8 190.822 196.786 6.563 11.676 o
8 12 9 74.539 79.459 4.019 30.298 o
8 12 10 1.007 0.051 2.001 325.897 o
8 12 11 6.143 6.453 2.213 190.032 o
8 12 12 89.157 87.981 4.452 25.511 o
8 12 13 18.450 16.323 2.357 111.724 o
8 12 14 49.901 46.161 3.273 46.878 o
8 12 15 20.361 18.960 2.629 95.010 o
8 12 16 0.514 -1.696 6.733 30.625 o
8 12 17 154.267 149.743 6.275 13.991 o
8 12 18 12.249 14.906 3.748 72.678 o
8 12 19 33.976 31.458 2.484 72.945 o
8 14 0 21.921 17.654 3.816 61.770 o
8 14 1 2.968 -0.517 6.521 32.163 o
8 14 2 8.017 6.444 2.069 193.523 o
8 14 3 14.794 11.176 2.171 139.245 o
8 14 4 9.104 7.360 2.205 170.312 o
8 14 5 0.683 2.696 2.374 225.896 o
8 14 6 50.648 43.872 3.434 45.386 o
8 14 7 5.117 5.596 2.612 156.925 o
8 14 8 3.172 0.339 3.443 109.477 o
8 14 9 2.345 3.044 2.518 189.572 o
8 14 10 83.882 85.149 6.597 18.195 o
8 14 11 1.974 1.662 2.391 216.041 o
8 14 12 70.450 65.316 5.350 25.087 o
8 14 13 25.831 19.324 3.002 76.396 o
9 1 1 2845.420 2832.580 65.104 0.248 o
9 1 2 257.892 261.559 6.580 9.521 o
9 1 3 5147.340 5143.840 121.168 0.079 o
9 1 4 168.582 166.100 4.630 15.900 o
9 1 5 7325.870 7441.940 169.899 0.042 o
9 1 6 1740.050 1736.330 39.437 0.597 o
9 1 7 3808.210 3852.710 86.946 0.146 o
9 1 8 1480.970 1507.260 34.137 0.766 o
9 1 9 658.251 715.852 16.636 2.507 o
9 1 10 261.305 261.737 6.563 9.474 o
9 1 11 1988.730 2021.570 45.966 0.461 o
9 1 12 127.885 121.474 3.519 22.537 o
9 1 13 1981.680 1963.110 44.889 0.478 o
9 1 14 304.577 304.184 7.801 7.639 o
9 1 15 2013.960 2009.630 47.950 0.433 o
9 1 16 992.570 998.601 26.421 1.246 o
9 1 17 1123.450 1152.840 26.820 1.158 o
9 1 18 269.225 275.067 7.335 8.614 o
9 1 19 280.877 286.895 7.335 8.367 o
9 1 20 24.530 22.394 1.577 118.367 o
9 1 21 16.141 16.577 1.552 159.195 o
9 1 22 52.506 52.037 2.408 53.070 o
9 1 23 123.775 137.135 4.960 18.567 o
9 1 24 243.162 256.879 8.123 8.474 o
9 1 25 1.089 0.958 2.434 219.998 o
9 1 26 77.858 75.838 4.384 28.177 o
9 1 27 22.035 18.849 2.230 105.970 o
9 1 28 0.610 -2.756 6.487 32.965 o
9 1 29 74.199 71.989 4.214 29.949 o
9 1 30 7.129 6.970 1.806 231.527 o
9 3 1 271.890 274.210 9.963 6.703 o
9 3 2 84.141 81.613 2.874 34.070 o
9 3 3 924.626 1029.650 24.980 1.355 o
9 3 4 1149.120 1145.070 25.896 1.200 o
9 3 5 3.399 4.731 0.822 641.471 o
9 3 6 23.680 77.517 3.756 45.882 o
9 3 7 1069.870 1064.210 24.140 1.344 o
9 3 8 138.829 139.984 3.739 20.257 o
9 3 9 24.004 392.860 14.669 5.100 o
9 3 10 47.708 46.534 1.704 65.159 o
9 3 11 2576.320 2571.380 58.388 0.301 o
9 3 12 129.625 128.469 3.722 21.540 o
9 3 13 66.449 62.746 2.137 46.330 o
9 3 14 354.431 342.087 8.344 6.635 o
9 3 15 46.424 46.263 1.789 65.386 o
9 3 16 252.901 249.637 6.232 10.030 o
9 3 17 248.597 252.453 6.690 9.672 o
9 3 18 9.760 22.767 1.738 163.681 o
9 3 19 838.823 845.398 19.867 1.869 o
9 3 20 115.803 123.076 3.858 22.714 o
9 3 21 724.446 740.866 18.570 2.154 o
9 3 22 0.035 5.486 1.755 366.311 o
9 3 23 10.941 21.893 2.942 97.124 o
9 3 24 425.053 448.900 12.541 4.196 o
9 3 25 3.886 6.529 3.604 93.817 o
9 3 26 56.744 59.694 3.705 38.380 o
9 3 27 61.528 63.611 3.960 34.815 o
9 3 28 12.336 16.518 3.629 75.205 o
9 3 29 113.214 114.919 5.639 18.213 o
9 3 30 0.244 1.408 1.840 383.424 o
9 5 1 119.685 117.912 3.146 24.576 o
9 5 2 2524.520 2509.860 56.590 0.317 o
9 5 3 24.963 26.964 1.128 123.713 o
9 5 4 136.953 127.485 3.485 21.506 o
9 5 5 13.206 15.297 0.907 223.393 o
9 5 6 588.396 555.865 13.084 3.423 o
9 5 7 219.749 219.960 5.613 11.745 o
9 5 8 39.084 35.053 1.467 82.549 o
9 5 9 7.264 5.232 0.865 420.722 o
9 5 10 9.555 6.749 0.873 338.328 o
9 5 11 355.529 347.098 8.717 6.410 o
9 5 12 0.032 0.611 0.958 1384.850 o
9 5 13 1.253 1.636 1.272 646.259 o
9 5 14 19.414 21.139 1.899 122.247 o
9 5 15 16.605 14.788 1.238 179.448 o
9 5 16 983.830 997.770 23.208 1.457 o
9 5 17 59.945 62.509 2.450 46.789 o
9 5 18 1741.180 1756.810 40.870 0.568 o
9 5 19 282.721 284.250 7.818 8.008 o
9 5 20 128.623 131.623 4.613 19.280 o
9 5 21 67.698 64.790 3.129 38.814 o
9 5 22 431.351 430.194 12.447 4.237 o
9 5 23 23.703 28.584 4.062 52.814 o
9 5 24 1.435 0.873 3.281 123.721 o
9 5 25 3.152 4.850 3.604 96.469 o
9 5 26 147.568 146.123 6.682 13.579 o
9 5 27 3.417 5.605 2.255 207.823 o
9 5 28 170.499 158.553 8.199 10.479 o
9 5 29 26.715 24.174 2.493 85.469 o
9 7 1 5.456 4.647 0.687 559.557 o
9 7 2 219.375 207.241 5.435 12.131 o
9 7 3 34.045 32.094 1.416 92.694 o
9 7 4 34.302 35.469 1.594 86.676 o
9 7 5 264.956 269.191 7.089 8.917 o
9 7 6 19.582 20.528 1.196 151.745 o
9 7 7 10.639 8.182 0.933 296.892 o
9 7 8 37.331 40.090 1.713 78.010 o
9 7 9 99.957 97.808 2.985 29.125 o
9 7 10 35.358 38.352 2.077 75.305 o
9 7 11 300.623 300.182 7.835 7.685 o
9 7 12 12.964 16.365 1.755 162.535 o
9 7 13 825.160 815.737 19.341 1.944 o
9 7 14 170.786 179.997 5.257 14.471 o
9 7 15 114.211 112.121 3.883 23.350 o
9 7 16 1.144 2.883 1.374 544.531 o
9 7 17 132.007 133.548 6.224 15.330 o
9 7 18 359.911 367.516 9.632 5.849 o
9 7 19 148.559 153.729 5.232 16.091 o
9 7 20 58.743 59.618 3.078 42.797 o
9 7 21 305.212 301.954 8.666 7.090 o
9 7 22 87.160 85.140 4.002 27.914 o
9 7 23 207.039 188.858 7.021 10.814 o
9 7 24 63.095 68.538 4.104 32.986 o
9 7 25 17.348 17.645 2.544 104.988 o
9 7 26 0.628 5.647 2.518 192.393 o
9 7 27 100.679 92.992 6.792 16.461 o
9 9 1 2.790 0.483 1.077 715.718 o
9 9 2 44.061 37.877 1.899 69.654 o
9 9 3 296.568 300.114 7.614 7.882 o
9 9 4 16.181 14.830 1.416 171.323 o
9 9 5 10.032 8.123 1.111 284.820 o
9 9 6 656.118 667.978 16.365 2.584 o
9 9 7 301.401 303.888 7.614 7.801 o
9 9 8 98.780 95.680 3.146 28.885 o
9 9 9 75.045 87.362 3.799 30.668 o
9 9 10 35.104 33.680 2.561 69.423 o
9 9 11 28.838 26.676 2.730 75.633 o
9 9 12 322.907 375.732 12.108 4.923 o
9 9 13 6.686 7.928 1.569 266.629 o
9 9 14 208.887 210.489 6.368 11.283 o
9 9 15 38.379 52.919 2.832 55.957 o
9 9 16 793.248 789.435 19.545 1.959 o
9 9 17 0.000 2.239 1.577 501.262 o
9 9 18 28.280 32.442 2.858 70.588 o
9 9 19 86.081 82.181 3.460 30.833 o
9 9 20 12.434 14.092 2.137 144.750 o
9 9 21 0.363 -0.763 6.800 30.044 o
9 9 22 0.372 -1.018 6.741 30.573 o
9 9 23 23.862 16.543 3.400 69.957 o
9 9 24 185.530 176.792 7.275 11.137 o
9 9 25 17.777 13.813 2.332 117.576 o
9 11 1 93.815 88.803 3.341 29.464 o
9 11 2 202.276 199.245 5.732 12.384 o
9 11 3 276.616 278.687 7.496 8.361 o
9 11 4 118.760 122.796 4.935 19.470 o
9 11 5 218.784 218.196 7.436 9.816 o
9 11 6 1.316 -1.891 5.512 45.324 o
9 11 7 40.151 36.698 4.375 40.531 o
9 11 8 131.922 136.804 5.249 17.394 o
9 11 9 28.640 24.497 3.298 64.763 o
9 11 10 73.063 72.269 3.655 33.289 o
9 11 11 1.366 2.518 1.806 353.172 o
9 11 12 213.052 222.063 7.241 10.092 o
9 11 13 185.002 182.507 7.190 11.191 o
9 11 14 5.763 8.784 2.400 165.929 o
9 11 15 233.051 238.606 7.530 9.293 o
9 11 16 37.002 39.106 2.798 61.798 o
9 11 17 11.904 16.026 2.120 144.133 o
9 11 18 82.775 84.326 4.079 28.278 o
9 11 19 254.110 239.208 7.292 9.156 o
9 11 20 21.038 21.868 2.688 89.688 o
9 11 21 92.524 93.797 5.274 21.678 o
9 13 1 69.115 62.043 3.655 35.294 o
9 13 2 8.754 6.402 2.086 186.868 o
9 13 3 5.359 2.476 1.950 252.528 o
9 13 4 15.078 8.980 2.069 148.811 o
9 13 5 1.856 -1.594 6.741 30.317 o
9 13 6 61.373 59.143 3.977 35.248 o
9 13 7 0.218 -1.645 6.283 35.216 o
9 13 8 113.263 123.551 5.588 18.075 o
9 13 9 18.505 24.776 2.866 85.774 o
9 13 10 190.431 184.135 6.571 11.843 o
9 13 11 85.355 84.657 4.146 27.562 o
9 13 12 53.044 53.546 4.028 37.633 o
9 13 13 12.086 16.467 4.714 50.633 o
9 13 14 58.838 56.879 3.875 36.890 o
9 13 15 0.085 -1.145 6.860 29.573 o
9 13 16 4.577 4.002 2.230 208.479 o
9 15 1 9.238 7.156 1.798 212.421 o
9 15 2 22.200 17.450 2.205 108.041 o
9 15 3 7.634 9.700 2.069 185.206 o
9 15 4 24.261 17.866 2.510 93.343 o
9 15 5 5.746 3.621 2.442 175.743 o
9 15 6 132.329 129.902 5.842 16.223 o
9 15 7 2.436 -1.628 5.579 43.836 o
9 15 8 0.185 -2.128 5.528 45.480 o
10 0 0 869.659 860.423 21.453 1.694 o
10 0 2 747.549 751.007 18.341 2.155 o
10 0 4 3753.430 3657.230 82.079 0.161 o
10 0 6 4432.540 4447.420 99.970 0.113 o
10 0 8 629.946 619.477 15.458 2.810 o
10 0 10 17.359 20.070 1.687 139.846 o
10 0 12 1715.930 1758.400 40.878 0.570 o
10 0 14 2383.940 2395.790 56.540 0.323 o
10 0 16 449.235 453.572 14.381 3.582 o
10 0 18 45.546 43.371 2.773 55.307 o
10 0 20 80.460 74.838 3.561 32.059 o
10 0 22 644.255 675.406 19.926 2.091 o
10 0 24 94.470 97.121 5.121 21.895 o
10 0 26 79.380 74.516 4.672 26.647 o
10 0 28 71.684 65.824 4.672 28.362 o
10 0 30 15.064 12.761 2.874 100.704 o
10 2 0 537.492 547.937 14.830 3.165 o
10 2 1 1523.180 1533.690 34.917 0.737 o
10 2 2 208.136 212.897 5.732 12.021 o
10 2 3 2322.690 2354.690 56.463 0.326 o
10 2 4 3693.130 3694.500 86.463 0.149 o
10 2 5 3444.800 3523.740 78.806 0.175 o
10 2 6 347.090 335.083 8.132 6.846 o
10 2 7 3570.500 3571.810 81.562 0.164 o
10 2 8 1.750 1.475 0.526 1511.650 o
10 2 9 24.406 25.141 1.060 129.834 o
10 2 10 149.866 148.658 3.883 18.837 o
10 2 11 151.290 148.531 3.960 18.596 o
10 2 12 1.610 0.848 0.721 1330.370 o
10 2 13 395.328 378.844 9.929 5.457 o
10 2 14 980.618 963.505 23.572 1.441 o
10 2 15 1094.980 1106.030 25.268 1.259 o
10 2 16 1688.280 1692.680 38.733 0.618 o
10 2 17 2199.440 2196.790 50.697 0.388 o
10 2 18 67.008 69.055 2.764 40.829 o
10 2 19 44.570 40.344 1.865 68.533 o
10 2 20 2.037 2.459 1.908 310.337 o
10 2 21 223.734 222.868 6.080 11.097 o
10 2 22 103.666 102.319 3.510 26.373 o
10 2 23 107.347 109.696 4.163 23.304 o
10 2 24 0.854 0.738 1.857 369.761 o
10 2 25 93.700 95.866 4.257 25.263 o
10 2 26 71.741 75.228 3.841 32.181 o
10 2 27 154.864 154.509 5.749 14.813 o
10 2 28 1.246 2.637 1.925 318.635 o
10 2 29 8.132 5.359 2.264 175.608 o
10 2 30 23.617 21.944 2.705 85.438 o
10 4 0 1417.920 1475.800 33.502 0.796 o
10 4 1 158.188 159.698 4.155 17.453 o
10 4 2 0.980 1.832 0.483 1921.210 o
10 4 3 267.547 269.937 6.504 9.345 o
10 4 4 472.881 485.717 11.405 4.309 o
10 4 5 13.483 16.272 0.958 213.339 o
10 4 6 384.271 391.690 9.285 5.765 o
10 4 7 27.508 26.727 1.136 116.953 o
10 4 8 1326.060 1292.430 29.643 0.962 o
10 4 9 930.683 921.066 21.419 1.642 o
10 4 10 347.325 321.830 8.157 6.891 o
10 4 11 22.173 17.942 1.306 142.238 o
10 4 12 86.716 85.038 2.874 33.155 o
10 4 13 498.616 500.971 12.295 3.938 o
10 4 14 183.025 180.116 5.054 14.295 o
10 4 15 33.169 31.110 1.645 90.615 o
10 4 16 37.206 37.071 1.653 80.845 o
10 4 17 1.753 4.036 1.170 593.336 o
10 4 18 1614.680 1643.610 38.352 0.636 o
10 4 19 78.872 77.314 2.951 35.372 o
10 4 20 1261.450 1297.290 32.051 0.883 o
10 4 21 7.479 5.410 1.823 233.464 o
10 4 22 89.536 91.109 4.257 26.078 o
10 4 23 62.663 66.782 3.824 35.117 o
10 4 24 0.056 2.018 2.349 240.344 o
10 4 25 77.705 76.212 4.655 26.840 o
10 4 26 21.777 23.038 2.985 79.326 o
10 4 27 0.088 -3.197 7.258 26.416 o
10 4 28 138.911 135.524 5.469 16.557 o
10 4 29 3.205 1.246 2.069 264.054 o
10 6 0 78.578 66.155 2.807 37.639 o
10 6 1 4.262 5.249 0.661 626.482 o
10 6 2 7.611 5.707 0.602 452.770 o
10 6 3 0.988 1.068 0.577 1915.680 o
10 6 4 116.342 103.820 3.036 26.158 o
10 6 5 16.837 16.085 1.034 185.017 o
10 6 6 393.278 371.840 9.378 5.730 o
10 6 7 21.102 17.908 1.263 148.169 o
10 6 8 1121.420 1085.060 25.904 1.218 o
10 6 9 547.822 546.631 13.618 3.411 o
10 6 10 57.351 61.585 2.434 48.220 o
10 6 11 99.395 99.852 2.993 29.020 o
10 6 12 3.196 2.332 0.933 696.031 o
10 6 13 117.960 113.758 3.417 24.244 o
10 6 14 4.683 4.435 1.102 463.527 o
10 6 15 209.574 203.578 5.630 12.234 o
10 6 16 180.849 184.110 5.164 14.139 o
10 6 17 233.185 228.694 6.470 10.415 o
10 6 18 849.172 864.001 21.029 1.744 o
10 6 19 139.211 145.258 5.054 17.170 o
10 6 20 460.600 462.568 12.244 4.140 o
10 6 21 1.017 0.636 2.027 312.659 o
10 6 22 45.066 45.288 3.095 51.207 o
10 6 23 133.638 130.156 5.596 16.696 o
10 6 24 7.210 6.529 2.340 169.945 o
10 6 25 239.951 231.085 7.725 9.062 o
10 6 26 0.191 1.535 2.027 319.666 o
10 6 27 25.513 20.800 2.679 84.365 o
10 6 28 42.850 40.666 3.900 44.000 o
10 8 0 638.198 602.764 20.062 2.113 o
10 8 1 104.467 99.563 3.154 27.699 o
10 8 2 70.556 66.638 2.841 39.620 o
10 8 3 24.530 26.387 1.492 115.813 o
10 8 4 1682.640 1655.540 37.860 0.639 o
10 8 5 485.323 471.370 11.218 4.346 o
10 8 6 292.241 287.209 7.097 8.382 o
10 8 7 245.797 251.028 6.605 9.813 o
10 8 8 0.928 0.110 1.060 1010.220 o
10 8 9 41.103 39.284 1.798 73.185 o
10 8 10 98.971 97.350 4.604 23.292 o
10 8 11 0.076 0.127 1.306 799.578 o
10 8 12 42.013 40.700 2.425 63.011 o
10 8 13 26.756 35.299 2.942 68.955 o
10 8 14 1274.180 1317.770 31.263 0.908 o
10 8 15 149.662 151.210 5.944 14.742 o
10 8 16 456.416 465.349 12.032 4.215 o
10 8 17 393.300 403.985 10.701 5.081 o
10 8 18 77.373 72.743 3.231 34.722 o
10 8 19 55.497 57.430 2.942 45.529 o
10 8 20 78.094 77.415 3.926 30.349 o
10 8 21 29.513 27.269 2.349 83.255 o
10 8 22 2.373 -1.747 6.097 36.848 o
10 8 23 37.828 31.026 3.010 60.738 o
10 8 24 4.156 0.780 2.849 149.781 o
10 8 25 19.486 19.002 2.874 88.201 o
10 8 26 10.756 9.183 2.425 141.193 o
10 10 0 173.777 180.209 10.023 8.197 o
10 10 1 29.611 22.877 1.882 98.023 o
10 10 2 79.491 79.722 3.383 32.699 o
10 10 3 51.921 50.757 2.188 55.912 o
10 10 4 40.425 38.157 2.213 68.361 o
10 10 5 2.510 2.391 1.467 447.351 o
10 10 6 214.857 211.761 5.885 11.675 o
10 10 7 45.609 46.627 2.162 61.599 o
10 10 8 126.647 125.111 4.324 20.400 o
10 10 9 61.084 63.798 2.747 43.830 o
10 10 10 169.297 180.048 6.283 12.932 o
10 10 11 60.572 57.048 2.849 44.456 o
10 10 12 597.847 597.583 14.890 2.988 o
10 10 13 0.000 8.937 1.840 306.414 o
10 10 14 189.762 185.271 5.952 12.683 o
10 10 15 67.868 74.982 4.163 31.081 o
10 10 16 55.194 55.590 3.163 44.051 o
10 10 17 70.143 75.949 3.519 34.320 o
10 10 18 34.101 31.975 2.824 66.340 o
10 10 19 17.265 17.578 2.306 115.261 o
10 10 20 11.972 20.147 3.154 88.859 o
10 10 21 5.718 5.164 2.272 190.318 o
10 10 22 84.960 80.070 4.689 25.498 o
10 10 23 40.639 37.648 3.341 52.303 o
10 12 0 14.930 10.642 2.196 138.182 o
10 12 1 50.413 43.787 3.451 45.321 o
10 12 2 38.668 33.561 3.044 58.801 o
10 12 3 2.895 -1.391 5.766 40.953 o
10 12 4 86.844 81.596 5.435 22.151 o
10 12 5 264.989 261.059 11.049 6.137 o
10 12 6 16.263 11.633 1.916 148.116 o
10 12 7 165.978 171.450 5.986 13.651 o
10 12 8 7.963 5.257 2.060 199.146 o
10 12 9 0.743 -1.213 6.410 33.723 o
10 12 10 7.895 6.495 2.807 129.322 o
10 12 11 4.687 3.646 2.077 231.925 o
10 12 12 40.069 39.301 2.968 57.218 o
10 12 13 8.892 14.033 3.493 85.259 o
10 12 14 8.225 10.023 2.281 161.242 o
10 12 15 94.832 98.037 4.435 24.323 o
10 12 16 59.194 59.465 3.926 36.098 o
10 12 17 248.887 239.861 7.792 8.796 o
10 12 18 24.011 22.479 2.484 90.859 o
10 12 19 10.862 7.945 1.755 200.982 o
10 14 0 0.979 -3.120 8.759 18.087 o
10 14 1 82.592 77.687 3.841 29.984 o
10 14 2 3.500 0.288 1.993 283.273 o
10 14 3 100.121 96.621 4.994 21.848 o
10 14 4 5.493 4.333 1.984 235.098 o
10 14 5 2.711 2.578 2.434 200.074 o
10 14 6 3.144 0.950 2.552 186.835 o
10 14 7 0.035 -5.418 6.512 32.823 o
10 14 8 51.329 51.079 3.867 39.833 o
10 14 9 12.864 10.472 2.756 113.299 o
10 14 10 39.663 37.631 3.443 51.465 o
10 14 11 3.879 -0.492 7.190 26.415 o
10 14 12 8.077 9.124 2.671 133.731 o
10 14 13 29.535 26.820 3.222 64.649 o
11 1 1 216.342 213.609 5.613 11.922 o
11 1 2 601.726 604.723 14.262 3.096 o
11 1 3 4762.170 4716.880 107.585 0.098 o
11 1 4 616.331 606.580 15.237 2.883 o
11 1 5 141.599 123.381 3.816 20.523 o
11 1 6 16.270 18.332 0.873 189.108 o
11 1 7 57.657 55.658 1.721 55.208 o
11 1 8 1474.300 1509.250 34.282 0.762 o
11 1 9 0.170 1.916 0.585 2193.950 o
11 1 10 2456.680 2453.630 55.624 0.328 o
11 1 11 784.223 781.193 18.298 2.111 o
11 1 12 283.227 284.267 7.258 8.409 o
11 1 13 57.463 57.269 2.171 51.323 o
11 1 14 47.077 44.550 1.747 66.016 o
11 1 15 15.636 14.449 1.196 189.172 o
11 1 16 2.987 3.926 0.941 641.986 o
11 1 17 179.258 176.021 5.893 13.256 o
11 1 18 359.987 367.185 9.030 6.140 o
11 1 19 1207.290 1224.840 28.991 1.023 o
11 1 20 391.603 407.512 10.311 5.238 o
11 1 21 216.829 222.936 6.122 11.216 o
11 1 22 22.443 18.230 1.704 125.479 o
11 1 23 143.145 141.663 5.469 16.184 o
11 1 24 19.601 20.969 2.060 115.509 o
11 1 25 85.382 85.437 3.994 28.194 o
11 1 26 40.552 44.084 2.807 57.646 o
11 1 27 15.007 13.880 3.256 85.440 o
11 1 28 0.026 2.442 1.933 342.857 o
11 1 29 85.987 75.024 3.680 30.422 o
11 1 30 14.521 12.236 2.077 143.991 o
11 3 1 165.619 162.216 4.265 16.771 o
11 3 2 668.819 646.746 14.839 2.831 o
11 3 3 327.103 325.696 7.852 7.246 o
11 3 4 42.346 42.557 1.501 74.071 o
11 3 5 171.427 176.216 4.613 15.553 o
11 3 6 652.187 645.567 14.932 2.843 o
11 3 7 5.297 4.740 0.653 576.850 o
11 3 8 0.022 0.407 0.594 3390.700 o
11 3 9 567.183 568.474 13.440 3.380 o
11 3 10 130.938 133.014 3.688 21.309 o
11 3 11 415.142 411.192 10.014 5.218 o
11 3 12 2542.000 2435.380 55.522 0.326 o
11 3 13 1403.390 1363.610 31.755 0.863 o
11 3 14 1367.350 1340.850 32.416 0.849 o
11 3 15 19.468 17.561 1.450 147.602 o
11 3 16 5.939 4.799 1.034 430.841 o
11 3 17 532.994 549.743 13.346 3.506 o
11 3 18 30.814 28.389 1.967 89.473 o
11 3 19 7.303 5.333 1.196 346.861 o
11 3 20 10.131 8.996 1.399 242.100 o
11 3 21 49.992 54.352 3.197 45.950 o
11 3 22 288.234 296.375 8.225 7.586 o
11 3 23 278.773 282.978 9.336 7.008 o
11 3 24 157.836 171.077 6.156 13.673 o
11 3 25 47.305 50.121 4.112 38.957 o
11 3 26 63.425 62.484 4.731 29.594 o
11 3 27 111.704 110.697 4.952 20.410 o
11 3 28 0.088 1.967 2.196 272.956 o
11 3 29 5.402 5.325 2.145 208.035 o
11 3 30 0.007 -1.297 9.132 16.694 o
11 5 1 7.590 8.149 0.738 390.197 o
11 5 2 37.245 38.937 1.365 83.848 o
11 5 3 0.000 0.865 0.534 3503.360 o
11 5 4 93.692 92.085 2.603 32.178 o
11 5 5 12.716 11.837 0.856 250.124 o
11 5 6 1030.910 995.116 22.826 1.463 o
11 5 7 194.196 185.136 4.791 14.140 o
11 5 8 44.030 40.531 1.518 73.191 o
11 5 9 0.074 -0.068 3.824 95.077 o
11 5 10 1343.870 1306.110 29.932 0.946 o
11 5 11 100.562 96.612 3.137 28.565 o
11 5 12 18.871 19.943 1.603 138.491 o
11 5 13 164.291 171.459 4.664 15.921 o
11 5 14 628.856 626.904 14.839 2.916 o
11 5 15 84.461 89.821 3.002 32.548 o
11 5 16 1707.250 1717.100 39.581 0.598 o
11 5 17 15.521 13.898 1.611 165.264 o
11 5 18 10.937 13.219 1.560 199.331 o
11 5 19 16.808 12.659 1.577 163.991 o
11 5 20 137.855 137.771 4.604 18.466 o
11 5 21 0.518 -3.519 5.266 49.971 o
11 5 22 129.239 129.944 5.300 17.633 o
11 5 23 48.123 52.605 4.799 32.838 o
11 5 24 219.763 228.533 7.894 9.250 o
11 5 25 0.101 1.967 2.213 268.842 o
11 5 26 111.295 112.401 5.308 19.341 o
11 5 27 37.361 31.492 3.002 61.035 o
11 5 28 65.638 62.034 4.486 30.734 o
11 5 29 17.045 18.129 2.264 116.996 o
11 7 1 706.461 661.619 16.416 2.512 o
11 7 2 505.618 487.692 11.973 4.026 o
11 7 3 34.728 38.284 1.730 81.939 o
11 7 4 46.915 45.237 2.188 60.872 o
11 7 5 16.742 17.247 1.365 164.868 o
11 7 6 490.903 490.821 11.812 4.115 o
11 7 7 228.112 229.754 5.817 11.188 o
11 7 8 34.775 31.695 1.492 90.522 o
11 7 9 11.869 9.963 1.077 251.796 o
11 7 10 43.449 40.861 2.756 57.521 o
11 7 11 538.373 558.986 13.635 3.415 o
11 7 12 1238.050 1238.200 29.686 0.985 o
11 7 13 23.341 26.464 1.993 103.393 o
11 7 14 209.944 216.738 6.402 11.142 o
11 7 15 32.361 32.255 2.027 83.349 o
11 7 16 73.691 76.924 3.095 35.863 o
11 7 17 4.674 4.918 1.611 313.276 o
11 7 18 0.651 -0.602 5.054 54.156 o
11 7 19 40.956 38.792 2.561 62.581 o
11 7 20 1.003 1.238 1.925 337.507 o
11 7 21 400.051 399.601 11.159 4.881 o
11 7 22 41.280 42.515 4.079 42.325 o
11 7 23 162.203 159.647 6.359 13.385 o
11 7 24 31.056 26.108 4.104 49.197 o
11 7 25 1.913 0.500 2.239 249.883 o
11 7 26 23.633 23.488 2.790 82.061 o
11 7 27 23.734 16.195 2.434 98.157 o
11 9 1 40.783 38.123 2.239 67.689 o
11 9 2 38.527 42.761 1.984 71.359 o
11 9 3 85.647 86.700 2.985 32.701 o
11 9 4 3.983 1.552 1.111 564.334 o
11 9 5 2.536 1.620 1.509 442.687 o
11 9 6 22.586 15.288 1.280 146.789 o
11 9 7 392.516 388.290 9.615 5.579 o
11 9 8 835.603 832.976 20.452 1.818 o
11 9 9 81.017 79.493 3.078 33.977 o
11 9 10 838.504 877.636 22.317 1.632 o
11 9 11 122.544 126.527 4.214 20.965 o
11 9 12 4.173 4.765 1.391 383.241 o
11 9 13 7.743 6.326 1.976 206.854 o
11 9 14 12.586 11.913 1.713 179.811 o
11 9 15 193.093 203.069 6.232 11.955 o
11 9 16 26.839 30.067 2.866 72.938 o
11 9 17 1.975 1.950 1.662 394.805 o
11 9 18 153.539 144.588 5.155 16.219 o
11 9 19 35.705 36.732 2.858 62.665 o
11 9 20 26.209 27.032 2.730 78.350 o
11 9 21 9.591 7.623 2.264 161.881 o
11 9 22 2.399 3.002 2.586 180.834 o
11 9 23 1.265 -0.297 5.919 39.377 o
11 9 24 2.012 0.170 2.459 211.269 o
11 11 1 0.115 -1.196 4.960 56.515 o
11 11 2 7.073 4.528 2.357 174.538 o
11 11 3 64.769 56.616 3.570 37.643 o
11 11 4 0.602 -0.839 5.138 52.419 o
11 11 5 58.241 47.874 3.663 39.998 o
11 11 6 94.085 96.570 3.553 27.953 o
11 11 7 80.289 78.246 4.248 28.301 o
11 11 8 198.894 203.985 6.334 11.659 o
11 11 9 159.426 147.149 6.826 12.920 o
11 11 10 149.892 148.624 7.021 12.877 o
11 11 11 8.007 15.178 2.171 159.003 o
11 11 12 81.116 84.640 4.240 27.745 o
11 11 13 75.265 74.448 4.146 29.926 o
11 11 14 6.797 8.759 2.340 166.249 o
11 11 15 141.324 146.742 5.444 16.201 o
11 11 16 15.544 17.204 2.145 128.123 o
11 11 17 12.647 13.711 1.993 154.202 o
11 11 18 2.590 6.207 2.094 237.504 o
11 11 19 102.241 98.300 6.275 17.638 o
11 11 20 19.730 20.299 2.323 105.858 o
11 11 21 11.268 15.653 2.612 118.260 o
11 13 1 127.109 127.562 6.283 15.561 o
11 13 2 110.630 108.763 5.571 18.766 o
11 13 3 23.411 19.672 2.417 96.218 o
11 13 4 0.169 -3.069 6.232 35.804 o
11 13 5 1.585 -0.551 6.300 34.717 o
11 13 6 6.113 1.509 2.205 209.670 o
11 13 7 0.378 -3.485 6.478 33.098 o
11 13 8 0.008 -3.027 9.929 14.121 o
11 13 9 0.674 4.045 2.790 164.162 o
11 13 10 12.440 8.886 2.383 138.459 o
11 13 11 30.366 29.084 2.891 69.526 o
11 13 12 34.715 27.269 4.028 48.370 o
11 13 13 13.465 15.347 3.298 85.086 o
11 13 14 104.768 97.791 5.054 21.191 o
11 13 15 6.404 6.724 2.603 149.579 o
11 13 16 34.677 30.441 2.781 67.261 o
11 15 1 1.322 -0.627 5.435 46.588 o
11 15 2 3.556 4.604 1.730 308.681 o
11 15 3 5.245 1.162 1.747 305.248 o
11 15 4 46.115 37.995 2.925 54.620 o
11 15 5 22.670 17.416 2.858 85.366 o
11 15 6 24.664 21.359 2.561 88.494 o
11 15 7 1.416 -0.365 7.894 22.210 o
12 0 0 54013.500 53551.400 1234.020 0.001 o
12 0 2 7514.330 7453.120 169.695 0.041 o
12 0 4 5656.590 5649.730 137.957 0.062 o
12 0 6 22.390 30.356 1.628 112.240 o
12 0 8 1787.730 1813.650 41.455 0.552 o
12 0 10 3253.470 3287.260 74.761 0.193 o
12 0 12 614.075 629.660 15.720 2.781 o
12 0 14 2713.760 2733.300 62.958 0.264 o
12 0 16 0.118 1.399 1.755 422.831 o
12 0 18 400.093 401.848 10.752 5.032 o
12 0 20 263.380 275.889 8.369 7.893 o
12 0 22 284.343 292.280 9.760 6.645 o
12 0 24 10.487 8.055 2.925 112.996 o
12 0 26 11.039 10.819 2.883 110.699 o
12 0 28 3.499 -1.009 6.453 32.724 o
12 0 30 0.029 5.071 3.290 121.188 o
12 2 0 669.952 635.536 18.824 2.229 o
12 2 1 2012.780 1984.730 47.594 0.438 o
12 2 2 260.610 254.064 7.250 8.970 o
12 2 3 1264.950 1239.750 29.186 1.000 o
12 2 4 1112.220 1120.460 25.404 1.243 o
12 2 5 0.010 0.263 0.526 4446.190 o
12 2 6 1141.830 1155.330 26.209 1.184 o
12 2 7 360.802 362.437 8.649 6.341 o
12 2 8 3312.740 3388.360 76.322 0.186 o
12 2 9 571.376 575.342 13.457 3.358 o
12 2 10 586.807 587.154 13.779 3.242 o
12 2 11 153.995 155.391 4.189 17.766 o
12 2 12 37.244 37.046 1.645 80.946 o
12 2 13 541.202 533.370 12.956 3.599 o
12 2 14 1298.850 1281.970 29.491 0.975 o
12 2 15 57.284 50.842 1.738 56.712 o
12 2 16 41.543 44.126 1.781 70.639 o
12 2 17 9.302 9.692 1.085 287.277 o
12 2 18 23.891 21.597 1.382 127.552 o
12 2 19 0.753 1.925 1.543 492.649 o
12 2 20 313.115 322.864 8.250 7.164 o
12 2 21 8.672 7.742 1.789 215.755 o
12 2 22 3.979 2.773 1.340 437.075 o
12 2 23 13.855 10.438 1.993 156.125 o
12 2 24 13.027 7.606 2.171 153.393 o
12 2 25 2.167 4.918 2.103 247.699 o
12 2 26 43.578 47.068 3.044 52.105 o
12 2 27 1.772 2.366 2.501 198.249 o
12 2 28 29.476 28.100 2.849 71.686 o
12 2 29 20.190 22.792 2.484 96.884 o
12 2 30 9.959 10.379 2.205 158.422 o
12 4 0 444.824 444.991 11.379 4.506 o
12 4 1 85.720 84.564 2.595 34.688 o
12 4 2 193.303 190.944 4.926 13.878 o
12 4 3 40.931 42.557 1.450 76.176 o
12 4 4 59.107 95.129 3.112 37.138 o
12 4 5 0.018 -0.399 2.408 239.885 o
12 4 6 7.248 8.140 0.670 411.569 o
12 4 7 13.038 12.202 0.780 249.851 o
12 4 8 616.957 606.639 14.245 3.067 o
12 4 9 174.095 154.560 4.248 16.553 o
12 4 10 5.262 3.061 0.806 577.871 o
12 4 11 147.127 141.807 3.994 19.035 o
12 4 12 148.226 285.895 16.975 3.816 o
12 4 13 505.774 494.052 13.389 3.638 o
12 4 14 580.139 586.569 13.838 3.245 o
12 4 15 479.113 466.774 11.786 4.206 o
12 4 16 399.586 393.216 9.607 5.524 o
12 4 17 159.403 160.139 4.519 16.710 o
12 4 18 42.087 40.972 2.154 66.591 o
12 4 19 39.530 40.370 2.043 70.675 o
12 4 20 224.433 229.915 6.707 10.342 o
12 4 21 85.335 96.909 3.900 27.767 o
12 4 22 130.304 131.946 5.274 17.571 o
12 4 23 19.327 23.038 3.570 67.100 o
12 4 24 31.842 37.334 3.587 53.572 o
12 4 25 51.159 50.799 5.868 25.616 o
12 4 26 62.589 57.226 4.079 34.474 o
12 4 27 15.441 13.753 2.595 111.188 o
12 4 28 0.339 1.246 2.010 324.693 o
12 4 29 6.221 2.586 2.383 182.596 o
12 6 0 57.184 62.255 2.722 45.793 o
12 6 1 847.910 814.991 19.630 1.897 o
12 6 2 186.612 183.457 4.876 14.349 o
12 6 3 809.882 769.746 17.857 2.143 o
12 6 4 21.347 19.494 1.085 150.545 o
12 6 5 0.655 -0.246 3.595 106.316 o
12 6 6 17.330 47.212 2.629 79.377 o
12 6 7 5.113 4.163 0.941 506.189 o
12 6 8 485.216 472.090 12.414 3.993 o
12 6 9 10.239 35.418 3.103 82.463 o
12 6 10 132.917 137.644 3.850 20.569 o
12 6 11 4.088 4.731 0.907 557.869 o
12 6 12 88.819 151.685 6.834 15.509 o
12 6 13 57.045 55.929 2.917 45.440 o
12 6 14 438.526 438.937 10.769 4.754 o
12 6 15 210.680 234.960 6.309 11.014 o
12 6 16 19.161 15.475 1.365 157.440 o
12 6 17 218.812 220.859 6.046 11.277 o
12 6 18 0.220 5.054 1.815 347.675 o
12 6 19 2.139 3.621 2.467 195.768 o
12 6 20 357.265 347.793 10.472 5.537 o
12 6 21 473.674 477.178 16.289 3.044 o
12 6 22 9.153 13.787 2.230 152.421 o
12 6 23 38.020 38.572 2.832 60.755 o
12 6 24 13.185 11.600 3.188 92.271 o
12 6 25 255.732 250.731 9.158 7.536 o
12 6 26 66.573 58.481 4.011 33.920 o
12 6 27 3.284 1.942 2.137 245.614 o
12 6 28 4.085 2.934 2.612 168.566 o
12 8 0 262.365 255.514 9.081 7.493 o
12 8 1 12.795 10.540 1.145 232.220 o
12 8 2 325.779 318.116 8.589 6.863 o
12 8 3 570.528 547.564 13.126 3.467 o
12 8 4 70.737 69.784 2.603 40.581 o
12 8 5 80.621 78.501 2.586 36.680 o
12 8 6 2.217 2.942 1.348 501.983 o
12 8 7 71.742 66.935 2.323 42.422 o
12 8 8 0.087 -0.992 3.765 98.071 o
12 8 9 276.223 273.295 7.547 8.365 o
12 8 10 187.199 181.575 5.427 13.568 o
12 8 11 65.443 68.546 2.925 40.309 o
12 8 12 19.610 18.900 2.069 117.770 o
12 8 13 304.416 310.951 9.141 6.764 o
12 8 14 107.106 112.842 4.129 23.276 o
12 8 15 228.714 237.292 7.275 9.621 o
12 8 16 8.470 10.981 2.612 133.354 o
12 8 17 57.060 61.992 3.154 42.346 o
12 8 18 37.098 41.701 3.290 53.783 o
12 8 19 289.988 285.225 8.615 7.364 o
12 8 20 73.390 67.291 3.375 35.436 o
12 8 21 75.658 73.990 4.274 29.226 o
12 8 22 14.977 15.432 2.739 103.992 o
12 8 23 5.149 3.095 4.791 56.395 o
12 8 24 8.395 7.173 2.696 134.167 o
12 8 25 1.713 0.678 2.264 246.099 o
12 8 26 16.299 11.633 2.425 119.837 o
12 10 0 291.777 299.699 8.920 7.072 o
12 10 1 18.203 15.882 1.526 152.777 o
12 10 2 62.678 60.381 2.891 42.775 o
12 10 3 144.039 144.503 5.130 16.765 o
12 10 4 52.269 48.629 2.340 54.803 o
12 10 5 18.069 15.390 1.484 156.672 o
12 10 6 1.947 0.093 1.391 568.166 o
12 10 7 25.141 22.699 2.467 89.465 o
12 10 8 7.366 7.012 1.484 277.328 o
12 10 9 306.195 300.776 8.318 7.306 o
12 10 10 483.203 480.400 15.322 3.238 o
12 10 11 82.458 80.400 3.468 31.622 o
12 10 12 607.400 618.018 16.848 2.609 o
12 10 13 320.663 321.117 9.539 6.354 o
12 10 14 8.872 9.632 1.823 202.578 o
12 10 15 157.110 163.827 5.486 14.992 o
12 10 16 63.619 66.342 3.103 39.955 o
12 10 17 0.574 0.195 1.747 431.704 o
12 10 18 3.346 2.501 1.882 294.050 o
12 10 19 64.392 61.975 3.129 40.198 o
12 10 20 0.614 -0.093 6.020 38.245 o
12 10 21 53.254 48.366 3.222 45.598 o
12 10 22 1.177 0.042 2.824 168.083 o
12 10 23 1.784 0.543 2.188 261.778 o
12 12 0 16.158 22.063 3.502 72.067 o
12 12 1 0.367 0.263 1.611 510.979 o
12 12 2 0.342 0.772 1.603 505.036 o
12 12 3 24.590 22.241 2.035 103.806 o
12 12 4 193.599 193.064 6.037 12.336 o
12 12 5 226.871 238.852 11.498 6.224 o
12 12 6 94.853 99.284 7.496 14.822 o
12 12 7 28.991 24.827 2.815 74.543 o
12 12 8 23.493 22.445 3.951 56.538 o
12 12 9 65.734 64.815 3.858 34.416 o
12 12 10 12.510 13.779 2.535 121.494 o
12 12 11 2.740 1.204 2.077 268.689 o
12 12 12 6.112 12.134 3.256 101.185 o
12 12 13 0.391 2.306 2.595 195.204 o
12 12 14 54.718 52.283 3.536 41.500 o
12 12 15 106.677 111.858 4.774 21.318 o
12 12 16 11.789 20.672 2.603 111.241 o
12 12 17 3.106 1.993 1.704 350.893 o
12 12 18 52.939 53.182 3.349 43.623 o
12 12 19 8.910 9.827 2.154 169.314 o
12 14 0 80.375 84.809 5.062 24.147 o
12 14 1 66.893 70.454 4.765 28.229 o
12 14 2 27.272 26.684 2.612 80.166 o
12 14 3 31.942 32.119 2.900 66.680 o
12 14 4 1.335 1.747 2.094 280.773 o
12 14 5 50.308 47.289 3.536 43.861 o
12 14 6 5.398 5.308 2.552 161.868 o
12 14 7 0.686 1.272 2.417 225.193 o
12 14 8 11.729 10.650 2.815 112.756 o
12 14 9 22.904 19.341 3.171 75.209 o
12 14 10 1.134 2.773 2.162 261.290 o
12 14 11 2.543 4.062 2.484 189.225 o
12 14 12 0.095 -1.229 6.080 37.642 o
13 1 1 2266.580 2241.860 50.401 0.388 o
13 1 2 6340.310 6397.650 145.368 0.056 o
13 1 3 397.790 404.986 11.905 4.601 o
13 1 4 7196.790 7206.160 161.903 0.045 o
13 1 5 87.656 89.668 2.730 33.118 o
13 1 6 10.072 13.270 0.899 270.841 o
13 1 7 114.890 112.045 3.044 25.793 o
13 1 8 877.988 872.387 20.037 1.814 o
13 1 9 35.156 32.467 1.280 92.865 o
13 1 10 1351.710 1364.010 31.119 0.894 o
13 1 11 284.303 285.191 7.165 8.457 o
13 1 12 2286.250 2275.450 52.012 0.370 o
13 1 13 1008.540 993.081 23.267 1.443 o
13 1 14 253.070 252.554 6.580 9.688 o
13 1 15 273.278 269.521 6.775 9.036 o
13 1 16 201.357 202.815 5.257 12.959 o
13 1 17 85.589 92.593 2.959 32.240 o
13 1 18 16.302 15.475 1.993 136.398 o
13 1 19 250.505 260.898 6.809 9.458 o
13 1 20 1.664 2.077 1.246 617.654 o
13 1 21 34.906 31.704 1.815 84.477 o
13 1 22 53.981 54.259 2.434 51.502 o
13 1 23 151.524 156.849 4.765 16.761 o
13 1 24 38.519 35.469 2.781 62.277 o
13 1 25 53.147 56.938 3.129 44.864 o
13 1 26 42.716 42.591 2.824 56.556 o
13 1 27 164.386 164.786 5.885 13.997 o
13 1 28 13.156 14.321 2.154 140.514 o
13 1 29 0.843 -1.179 5.910 39.612 o
13 1 30 0.007 -3.434 7.750 23.179 o
13 3 1 16.786 21.580 0.984 171.398 o
13 3 2 1.171 3.426 0.568 1301.160 o
13 3 3 165.958 149.252 3.892 17.773 o
13 3 4 1.773 1.984 0.407 1578.320 o
13 3 5 332.146 333.404 7.903 7.126 o
13 3 6 382.089 387.688 9.166 5.846 o
13 3 7 762.106 734.523 16.967 2.323 o
13 3 8 585.550 583.126 13.609 3.285 o
13 3 9 234.088 242.447 6.130 10.587 o
13 3 10 1778.540 1794.240 40.946 0.562 o
13 3 11 281.024 264.459 6.758 8.967 o
13 3 12 13.958 10.879 0.789 246.296 o
13 3 13 284.893 266.969 7.207 8.545 o
13 3 14 26.455 26.727 1.374 113.873 o
13 3 15 215.019 204.223 5.240 12.530 o
13 3 16 502.299 497.265 12.151 3.972 o
13 3 17 206.942 205.893 5.486 12.453 o
13 3 18 33.834 34.824 1.747 85.066 o
13 3 19 196.771 197.838 5.418 12.980 o
13 3 20 59.226 57.133 2.442 48.304 o
13 3 21 153.767 161.513 4.935 16.203 o
13 3 22 16.602 17.849 1.747 143.917 o
13 3 23 0.264 4.062 1.721 391.353 o
13 3 24 172.418 179.116 6.393 12.684 o
13 3 25 5.664 7.750 3.061 117.564 o
13 3 26 43.048 42.795 3.426 48.864 o
13 3 27 2.743 4.536 2.679 164.216 o
13 3 28 0.480 0.042 2.239 270.819 o
13 3 29 15.695 14.576 2.366 120.449 o
13 5 1 16.609 13.711 1.119 189.678 o
13 5 2 22.525 22.962 1.450 127.385 o
13 5 3 193.319 172.943 4.579 14.715 o
13 5 4 125.180 118.752 3.239 23.674 o
13 5 5 809.216 758.706 17.493 2.193 o
13 5 6 482.123 464.298 11.176 4.385 o
13 5 7 1271.890 1202.890 27.625 1.071 o
13 5 8 0.287 -0.738 2.993 154.122 o
13 5 9 20.902 17.976 0.933 161.384 o
13 5 10 0.790 0.144 0.721 1874.150 o
13 5 11 12.209 9.938 1.229 233.351 o
13 5 12 459.564 448.357 11.481 4.408 o
13 5 13 2.674 1.882 0.907 791.091 o
13 5 14 44.679 43.575 2.323 61.378 o
13 5 15 0.282 -2.552 3.544 110.186 o
13 5 16 0.922 -1.018 3.638 103.351 o
13 5 17 122.574 118.447 4.011 21.865 o
13 5 18 65.510 63.916 3.197 39.096 o
13 5 19 133.506 125.035 4.257 20.040 o
13 5 20 23.981 23.971 1.993 104.620 o
13 5 21 23.175 22.360 2.010 107.456 o
13 5 22 175.566 181.668 6.258 12.746 o
13 5 23 1.682 3.553 2.010 282.137 o
13 5 24 49.925 48.374 3.324 45.903 o
13 5 25 10.328 8.573 3.722 78.900 o
13 5 26 8.421 9.514 2.459 147.120 o
13 5 27 32.250 33.781 3.833 50.708 o
13 5 28 3.251 4.486 2.111 236.719 o
13 7 1 2436.190 2266.890 57.142 0.318 o
13 7 2 203.261 187.128 5.825 12.415 o
13 7 3 38.660 33.866 1.662 80.895 o
13 7 4 478.054 458.736 11.379 4.348 o
13 7 5 118.788 109.094 3.256 24.882 o
13 7 6 225.088 219.299 5.825 11.382 o
13 7 7 12.957 12.473 1.077 226.835 o
13 7 8 516.844 508.941 12.074 3.928 o
13 7 9 144.735 142.350 5.079 16.891 o
13 7 10 293.959 289.244 7.487 8.069 o
13 7 11 14.117 18.705 1.798 149.383 o
13 7 12 143.522 153.525 5.885 15.065 o
13 7 13 347.247 358.350 9.531 6.019 o
13 7 14 284.129 281.062 7.894 7.955 o
13 7 15 166.430 171.603 6.012 13.592 o
13 7 16 16.242 15.712 1.679 153.491 o
13 7 17 2.441 1.509 1.425 487.254 o
13 7 18 83.310 79.179 3.281 32.505 o
13 7 19 38.830 34.171 2.255 70.962 o
13 7 20 147.852 148.234 5.316 16.095 o
13 7 21 42.672 43.931 2.900 55.210 o
13 7 22 38.390 38.174 2.968 58.628 o
13 7 23 77.942 71.862 3.824 31.415 o
13 7 24 1.027 0.721 3.129 137.177 o
13 7 25 0.524 0.678 2.908 160.354 o
13 7 26 0.135 -0.729 5.520 45.639 o
13 7 27 9.073 7.165 2.272 164.856 o
13 9 1 12.147 13.736 1.509 193.108 o
13 9 2 924.256 931.589 22.029 1.593 o
13 9 3 0.969 1.933 1.238 684.488 o
13 9 4 3.957 1.976 1.467 405.502 o
13 9 5 2.402 -2.976 4.341 71.506 o
13 9 6 11.970 9.709 1.229 236.992 o
13 9 7 164.311 162.081 4.681 16.121 o
13 9 8 145.113 139.009 4.223 18.785 o
13 9 9 52.597 55.064 2.747 49.019 o
13 9 10 353.376 367.677 11.294 5.137 o
13 9 11 20.532 23.047 2.120 108.655 o
13 9 12 875.313 870.496 21.139 1.715 o
13 9 13 48.759 48.773 2.925 50.467 o
13 9 14 217.106 216.373 6.504 10.865 o
13 9 15 212.925 203.349 6.402 11.232 o
13 9 16 1.807 4.095 1.823 322.100 o
13 9 17 4.446 4.876 1.696 298.769 o
13 9 18 78.967 82.384 3.739 30.716 o
13 9 19 2.048 5.427 1.857 297.355 o
13 9 20 69.951 73.795 4.681 27.980 o
13 9 21 4.354 -0.517 8.513 18.916 o
13 9 22 28.632 20.647 3.722 58.080 o
13 9 23 0.346 -5.359 6.173 36.451 o
13 9 24 0.748 -1.179 5.757 41.757 o
13 11 1 51.563 51.783 2.603 51.696 o
13 11 2 63.231 68.334 2.993 40.551 o
13 11 3 36.262 30.644 2.518 70.509 o
13 11 4 5.282 3.799 2.052 229.297 o
13 11 5 14.885 13.643 2.255 129.900 o
13 11 6 27.326 26.659 2.739 77.098 o
13 11 7 233.813 238.979 8.301 8.579 o
13 11 8 0.032 0.263 1.798 425.282 o
13 11 9 311.970 298.359 9.208 6.712 o
13 11 10 0.467 -1.967 6.241 35.636 o
13 11 11 14.792 12.185 1.993 148.307 o
13 11 12 58.856 60.499 3.231 41.387 o
13 11 13 9.935 9.310 2.137 166.760 o
13 11 14 253.608 251.817 8.081 8.399 o
13 11 15 6.479 9.887 2.366 162.688 o
13 11 16 71.274 77.288 3.587 33.531 o
13 11 17 7.505 8.369 1.832 218.054 o
13 11 18 28.530 27.295 3.086 67.982 o
13 11 19 11.221 9.522 1.950 175.176 o
13 11 20 57.404 55.717 3.875 37.413 o
13 11 21 40.112 34.782 2.891 59.735 o
13 13 1 37.259 36.223 4.257 42.826 o
13 13 2 159.227 149.735 5.986 14.309 o
13 13 3 31.653 32.213 3.443 57.392 o
13 13 4 58.744 58.108 3.604 38.839 o
13 13 5 12.556 10.862 3.019 101.056 o
13 13 6 15.813 8.106 2.815 106.460 o
13 13 7 0.045 -2.552 6.351 34.507 o
13 13 8 3.371 4.172 3.358 109.721 o
13 13 9 28.792 33.739 3.510 57.569 o
13 13 10 15.931 15.407 3.197 85.152 o
13 13 11 0.124 -0.695 5.893 40.052 o
13 13 12 24.366 18.866 3.994 56.313 o
13 13 13 4.262 8.098 2.934 129.374 o
13 13 14 21.168 20.410 2.985 81.653 o
13 13 15 18.099 11.430 2.544 110.070 o
13 13 16 9.809 11.557 3.451 87.277 o
13 15 1 27.642 24.234 2.544 82.898 o
13 15 2 0.272 -1.238 5.325 48.978 o
13 15 3 20.288 18.468 2.679 93.812 o
13 15 4 25.978 15.704 2.968 79.155 o
13 15 5 12.484 10.014 3.392 86.800 o
13 15 6 2.886 -1.136 5.418 46.246 o
14 0 0 15930.700 16119.900 381.786 0.009 o
14 0 2 841.574 813.991 21.648 1.708 o
14 0 4 1615.890 1558.050 36.537 0.682 o
14 0 6 481.106 497.528 12.210 4.023 o
14 0 8 7241.360 7092.860 161.165 0.046 o
14 0 10 580.859 585.644 14.550 3.098 o
14 0 12 6250.510 6166.550 142.765 0.058 o
14 0 14 184.176 197.431 5.935 12.691 o
14 0 16 771.833 780.667 18.799 2.064 o
14 0 18 399.284 416.178 11.116 4.861 o
14 0 20 57.992 54.165 3.705 38.805 o
14 0 22 218.607 215.551 7.326 9.958 o
14 0 24 83.956 82.774 3.900 29.054 o
14 0 26 12.155 16.645 4.884 47.736 o
14 0 28 81.841 72.269 6.156 20.276 o
14 0 30 22.540 25.743 5.757 32.882 o
14 2 0 5429.250 5281.260 117.989 0.082 o
14 2 1 274.807 275.236 6.834 8.920 o
14 2 2 0.966 1.399 0.687 1541.550 o
14 2 3 11.203 12.558 0.712 276.187 o
14 2 4 917.610 906.058 20.842 1.703 o
14 2 5 429.163 427.464 10.014 5.101 o
14 2 6 7722.930 7597.800 170.865 0.041 o
14 2 7 1571.300 1561.310 35.477 0.714 o
14 2 8 249.172 254.505 6.359 9.940 o
14 2 9 1393.060 1372.910 31.763 0.864 o
14 2 10 0.524 1.603 0.704 1659.790 o
14 2 11 839.113 823.301 19.265 1.938 o
14 2 12 5.358 5.130 0.814 512.564 o
14 2 13 232.650 235.486 6.147 10.678 o
14 2 14 693.978 690.380 17.366 2.373 o
14 2 15 55.976 50.799 1.772 57.244 o
14 2 16 21.469 20.121 1.450 135.360 o
14 2 17 19.817 18.680 1.620 136.639 o
14 2 18 0.004 2.111 1.492 556.506 o
14 2 19 539.349 563.615 13.550 3.426 o
14 2 20 220.811 219.714 6.385 10.872 o
14 2 21 0.292 -0.653 5.842 40.700 o
14 2 22 7.860 5.206 1.416 295.119 o
14 2 23 83.764 90.016 3.460 30.548 o
14 2 24 10.386 8.827 1.586 219.194 o
14 2 25 133.406 136.058 5.189 17.465 o
14 2 26 0.004 3.307 2.111 284.869 o
14 2 27 38.345 38.013 2.798 61.233 o
14 2 28 167.429 162.013 6.317 13.236 o
14 2 29 72.774 64.841 4.197 30.915 o
14 2 30 19.984 17.968 2.832 89.603 o
14 4 0 32.228 30.339 2.332 78.436 o
14 4 1 972.778 948.047 21.893 1.573 o
14 4 2 718.517 708.212 16.594 2.441 o
14 4 3 222.762 219.867 5.495 11.796 o
14 4 4 651.322 637.944 14.762 2.881 o
14 4 5 439.041 435.825 10.370 4.900 o
14 4 6 416.348 406.944 9.760 5.324 o
14 4 7 98.867 97.571 2.815 29.940 o
14 4 8 582.711 555.619 13.134 3.426 o
14 4 9 197.930 181.015 4.926 13.891 o
14 4 10 26.671 22.190 1.068 127.185 o
14 4 11 13.536 10.616 1.102 228.153 o
14 4 12 0.010 -0.712 4.791 60.653 o
14 4 13 572.057 551.227 13.677 3.336 o
14 4 14 121.704 120.821 3.739 22.581 o
14 4 15 5.001 2.476 1.085 498.128 o
14 4 16 291.352 290.914 7.462 8.110 o
14 4 17 0.325 -0.339 6.063 37.791 o
14 4 18 150.642 144.037 4.333 18.036 o
14 4 19 6.681 8.293 1.518 272.421 o
14 4 20 539.115 559.452 14.084 3.311 o
14 4 21 213.876 218.629 7.275 10.074 o
14 4 22 674.997 690.846 19.426 2.119 o
14 4 23 34.852 37.198 3.544 52.632 o
14 4 24 24.784 28.575 2.832 76.641 o
14 4 25 73.060 71.539 3.900 31.944 o
14 4 26 35.915 34.070 4.384 42.218 o
14 4 27 0.370 7.114 3.163 126.330 o
14 4 28 31.177 30.907 3.358 59.529 o
14 4 29 1.404 -0.772 6.130 36.689 o
14 6 0 372.425 353.449 9.692 5.785 o
14 6 1 0.105 0.568 0.839 1728.680 o
14 6 2 816.068 775.792 18.697 2.039 o
14 6 3 946.639 891.152 21.334 1.649 o
14 6 4 662.142 639.717 15.229 2.781 o
14 6 5 1360.290 1329.440 30.763 0.909 o
14 6 6 45.634 45.220 1.696 67.503 o
14 6 7 206.257 199.372 5.155 12.984 o
14 6 8 36.548 36.206 1.408 86.025 o
14 6 9 879.537 865.731 20.376 1.783 o
14 6 10 67.975 68.020 2.272 43.864 o
14 6 11 247.482 252.359 6.665 9.716 o
14 6 12 34.254 33.832 1.670 86.550 o
14 6 13 30.213 27.541 1.679 97.755 o
14 6 14 4.360 3.281 1.357 409.999 o
14 6 15 365.501 372.722 9.632 5.795 o
14 6 16 116.328 116.047 3.663 23.582 o
14 6 17 52.443 51.995 2.247 54.679 o
14 6 18 93.841 91.135 3.315 29.374 o
14 6 19 2.043 1.467 1.458 489.103 o
14 6 20 4.662 1.560 1.636 340.519 o
14 6 21 9.093 8.072 1.950 193.168 o
14 6 22 26.882 29.898 3.544 59.432 o
14 6 23 100.595 101.268 4.545 23.137 o
14 6 24 0.423 2.289 2.629 190.310 o
14 6 25 0.051 0.305 2.255 270.865 o
14 6 26 70.627 63.382 3.841 33.615 o
14 6 27 17.406 19.002 3.154 82.230 o
14 8 0 21.106 20.588 1.976 115.513 o
14 8 1 13.358 15.313 1.357 190.938 o
14 8 2 5.624 5.037 1.102 418.644 o
14 8 3 215.891 207.504 5.622 12.009 o
14 8 4 9.323 8.988 1.425 248.091 o
14 8 5 300.496 292.068 7.792 7.762 o
14 8 6 111.622 111.833 3.341 25.322 o
14 8 7 2.779 0.382 1.051 742.498 o
14 8 8 221.507 226.303 6.012 11.182 o
14 8 9 296.843 300.106 7.954 7.650 o
14 8 10 1.654 2.315 1.450 491.824 o
14 8 11 83.045 85.403 3.493 30.928 o
14 8 12 309.632 312.681 8.666 6.995 o
14 8 13 31.888 36.232 2.442 73.449 o
14 8 14 413.069 407.708 11.014 4.855 o
14 8 15 110.750 111.536 4.079 23.133 o
14 8 16 433.555 424.488 11.540 4.540 o
14 8 17 3.266 5.656 1.543 351.491 o
14 8 18 353.297 350.532 10.650 5.471 o
14 8 19 21.942 18.349 2.654 92.081 o
14 8 20 15.959 13.380 2.281 125.677 o
14 8 21 0.122 -4.596 6.258 35.525 o
14 8 22 28.143 25.166 3.154 67.831 o
14 8 23 1.000 -1.840 5.622 43.694 o
14 8 24 1.299 -1.721 8.683 18.385 o
14 8 25 11.072 4.206 1.950 192.855 o
14 10 0 640.552 696.138 18.519 2.269 o
14 10 1 1.956 5.444 1.730 331.135 o
14 10 2 86.220 93.882 3.850 28.080 o
14 10 3 19.750 13.007 1.772 139.889 o
14 10 4 21.861 17.001 1.925 120.184 o
14 10 5 45.870 47.679 2.578 56.192 o
14 10 6 266.450 267.910 7.258 8.768 o
14 10 7 2.348 2.349 1.458 457.996 o
14 10 8 104.801 106.431 3.867 24.747 o
14 10 9 80.305 86.310 3.714 30.263 o
14 10 10 118.660 119.837 4.443 20.943 o
14 10 11 105.631 104.778 4.011 24.258 o
14 10 12 49.877 45.449 2.662 53.597 o
14 10 13 5.777 3.714 1.628 300.762 o
14 10 14 114.540 109.967 4.214 22.418 o
14 10 15 9.005 8.810 1.747 213.277 o
14 10 16 115.772 114.173 5.215 19.225 o
14 10 17 17.431 13.457 1.832 144.691 o
14 10 18 32.741 35.477 2.510 71.710 o
14 10 19 23.615 24.140 2.349 94.193 o
14 10 20 6.786 4.426 2.366 175.585 o
14 10 21 2.067 0.755 1.942 316.141 o
14 10 22 70.271 64.968 3.587 35.120 o
14 12 0 145.777 142.460 7.547 12.227 o
14 12 1 25.612 22.173 1.976 103.659 o
14 12 2 157.157 156.281 5.384 15.338 o
14 12 3 40.622 39.861 2.781 59.303 o
14 12 4 12.636 10.099 1.916 168.581 o
14 12 5 166.004 169.263 6.928 12.228 o
14 12 6 286.542 295.671 8.768 7.244 o
14 12 7 43.380 44.669 3.053 52.723 o
14 12 8 20.617 26.633 3.332 69.916 o
14 12 9 69.094 64.298 5.155 26.289 o
14 12 10 0.044 3.434 2.807 167.067 o
14 12 11 12.046 10.938 2.739 115.603 o
14 12 12 0.229 1.908 2.476 216.295 o
14 12 13 8.251 7.699 2.484 149.550 o
14 12 14 1.626 3.460 2.756 164.492 o
14 12 15 28.484 29.974 3.519 58.812 o
14 12 16 130.013 128.774 5.435 17.302 o
14 12 17 14.628 15.585 3.239 85.374 o
14 12 18 205.043 188.765 8.784 8.921 o
14 14 0 161.584 169.559 7.428 11.612 o
14 14 1 50.105 50.986 3.069 47.857 o
14 14 2 173.040 169.381 5.842 13.665 o
14 14 3 0.788 5.486 1.950 295.067 o
14 14 4 45.905 43.159 3.019 52.216 o
14 14 5 66.734 65.154 4.859 28.137 o
14 14 6 15.350 11.735 2.942 98.317 o
14 14 7 6.499 10.005 2.340 164.593 o
14 14 8 5.076 6.046 2.264 192.707 o
14 14 9 4.871 5.715 1.959 238.406 o
14 14 10 34.686 30.466 3.951 48.709 o
14 14 11 0.283 6.749 2.976 141.982 o
14 14 12 38.367 41.201 3.917 45.387 o
15 1 1 12.175 10.989 0.822 264.748 o
15 1 2 545.433 523.415 12.270 3.770 o
15 1 3 1527.430 1553.570 35.528 0.718 o
15 1 4 229.155 225.997 5.647 11.387 o
15 1 5 780.996 793.098 18.671 2.065 o
15 1 6 341.871 325.578 7.801 7.126 o
15 1 7 379.177 397.219 9.743 5.579 o
15 1 8 3542.470 3477.700 78.306 0.176 o
15 1 9 93.042 96.307 2.815 31.077 o
15 1 10 1206.190 1179.990 27.049 1.118 o
15 1 11 995.190 1001.630 23.225 1.450 o
15 1 12 71.466 68.080 2.374 42.017 o
15 1 13 7.293 5.147 1.009 389.346 o
15 1 14 719.869 695.968 17.103 2.376 o
15 1 15 185.221 193.547 5.071 13.930 o
15 1 16 245.832 248.671 6.359 10.062 o
15 1 17 424.566 429.703 10.430 4.964 o
15 1 18 13.395 10.311 1.382 207.138 o
15 1 19 17.116 17.272 1.653 147.866 o
15 1 20 37.866 35.850 2.128 73.161 o
15 1 21 44.733 47.721 2.722 55.141 o
15 1 22 44.493 46.051 2.544 57.936 o
15 1 23 0.698 -0.873 5.223 50.695 o
15 1 24 31.468 29.830 2.001 86.728 o
15 1 25 26.088 21.368 2.145 98.400 o
15 1 26 48.552 51.028 3.926 40.142 o
15 1 27 64.458 63.501 3.265 38.977 o
15 1 28 69.844 70.708 3.621 34.353 o
15 1 29 42.844 43.007 3.663 46.177 o
15 1 30 0.001 -1.458 9.293 16.120 o
15 3 1 1105.980 1103.290 25.022 1.270 o
15 3 2 332.920 324.085 7.767 7.244 o
15 3 3 311.748 310.722 7.462 7.738 o
15 3 4 2216.200 2177.230 48.968 0.408 o
15 3 5 214.074 204.613 5.071 12.754 o
15 3 6 1786.650 1760.210 39.725 0.586 o
15 3 7 109.607 98.028 2.747 28.404 o
15 3 8 0.569 -0.229 4.070 83.304 o
15 3 9 135.112 136.889 3.739 20.677 o
15 3 10 21.173 25.421 1.204 135.895 o
15 3 11 477.239 470.005 11.201 4.385 o
15 3 12 3.640 10.099 1.145 390.777 o
15 3 13 163.922 166.371 4.469 16.400 o
15 3 14 93.550 91.652 2.942 30.902 o
15 3 15 11.279 14.847 1.136 226.694 o
15 3 16 4.590 3.426 1.891 267.277 o
15 3 17 165.742 163.700 4.502 16.317 o
15 3 18 104.614 110.086 3.417 26.064 o
15 3 19 18.229 18.646 1.611 142.871 o
15 3 20 222.928 231.212 6.266 10.820 o
15 3 21 295.285 317.395 8.454 7.246 o
15 3 22 2.487 6.012 1.611 346.417 o
15 3 23 735.099 748.039 20.138 1.958 o
15 3 24 278.637 287.370 9.149 7.112 o
15 3 25 1.288 7.292 3.281 115.571 o
15 3 26 92.798 92.118 4.706 23.837 o
15 3 27 65.368 66.672 3.900 34.016 o
15 3 28 3.573 8.810 2.306 188.465 o
15 3 29 4.452 4.002 2.841 142.921 o
15 5 1 3.349 2.849 0.916 670.714 o
15 5 2 292.966 286.353 7.072 8.396 o
15 5 3 100.580 100.742 2.959 28.884 o
15 5 4 968.230 927.341 21.478 1.614 o
15 5 5 2739.820 2643.900 60.016 0.284 o
15 5 6 452.062 429.728 10.446 4.826 o
15 5 7 687.093 656.836 15.568 2.674 o
15 5 8 43.130 45.449 1.560 71.180 o
15 5 9 91.460 84.979 2.527 33.667 o
15 5 10 90.754 87.591 2.629 33.120 o
15 5 11 145.364 140.136 3.951 19.306 o
15 5 12 159.634 156.908 4.240 17.296 o
15 5 13 335.014 332.632 8.293 6.880 o
15 5 14 83.999 84.657 2.679 34.681 o
15 5 15 4.542 8.293 1.229 369.911 o
15 5 16 194.489 199.296 5.537 12.874 o
15 5 17 1316.120 1334.430 31.314 0.897 o
15 5 18 51.182 52.232 2.959 48.222 o
15 5 19 24.234 23.750 1.815 109.912 o
15 5 20 94.642 95.900 3.595 27.751 o
15 5 21 0.071 0.034 1.645 510.206 o
15 5 22 1.430 0.543 1.815 372.913 o
15 5 23 74.521 70.420 3.773 32.495 o
15 5 24 193.718 190.613 6.707 11.496 o
15 5 25 31.433 31.288 3.078 64.149 o
15 5 26 97.416 91.601 4.655 23.566 o
15 5 27 8.690 7.513 2.196 172.955 o
15 5 28 4.672 3.748 2.035 238.488 o
15 7 1 464.981 433.332 12.007 4.249 o
15 7 2 475.237 442.752 11.939 4.216 o
15 7 3 39.340 39.115 2.103 70.557 o
15 7 4 13.149 13.491 1.179 212.582 o
15 7 5 18.687 18.341 1.196 160.803 o
15 7 6 710.634 707.720 16.390 2.481 o
15 7 7 734.398 724.450 16.916 2.367 o
15 7 8 110.717 110.502 3.400 25.329 o
15 7 9 7.019 6.580 1.450 291.579 o
15 7 10 215.084 215.899 7.140 10.221 o
15 7 11 2690.350 2730.790 63.238 0.263 o
15 7 12 326.705 341.951 9.124 6.450 o
15 7 13 350.009 364.175 9.989 5.757 o
15 7 14 12.594 13.736 1.764 170.653 o
15 7 15 16.517 16.128 2.349 117.054 o
15 7 16 148.780 149.235 4.791 17.069 o
15 7 17 68.741 62.238 2.824 40.959 o
15 7 18 90.629 94.306 4.036 26.637 o
15 7 19 72.700 76.406 4.062 30.659 o
15 7 20 11.293 5.630 2.162 167.074 o
15 7 21 41.484 41.565 3.044 54.693 o
15 7 22 48.131 45.398 2.951 51.314 o
15 7 23 64.219 61.525 3.570 37.142 o
15 7 24 50.053 55.760 5.071 30.272 o
15 7 25 24.253 23.878 4.129 52.641 o
15 7 26 2.468 2.798 2.077 261.808 o
15 9 1 0.004 0.119 1.425 680.545 o
15 9 2 103.977 104.736 4.036 24.358 o
15 9 3 225.357 254.971 6.978 9.808 o
15 9 4 819.377 852.800 21.961 1.681 o
15 9 5 128.631 128.147 4.036 20.853 o
15 9 6 23.373 52.656 2.891 65.446 o
15 9 7 6.875 4.299 1.425 318.711 o
15 9 8 39.421 41.650 2.459 64.133 o
15 9 9 22.295 35.681 2.289 88.887 o
15 9 10 636.731 646.975 16.238 2.646 o
15 9 11 3.353 2.756 1.577 374.939 o
15 9 12 115.306 124.314 4.486 20.916 o
15 9 13 0.001 -1.263 5.757 42.000 o
15 9 14 4.830 2.111 1.594 342.370 o
15 9 15 55.737 55.692 2.849 46.603 o
15 9 16 115.558 114.173 4.257 21.998 o
15 9 17 103.040 109.272 4.214 23.606 o
15 9 18 371.857 364.506 10.319 5.469 o
15 9 19 33.523 40.200 2.908 62.171 o
15 9 20 39.564 40.412 3.697 47.671 o
15 9 21 0.276 7.029 2.094 259.323 o
15 9 22 52.083 50.452 3.171 46.140 o
15 9 23 0.532 -0.178 5.698 42.699 o
15 9 24 4.023 3.570 2.154 226.611 o
15 11 1 2.600 3.841 1.603 372.272 o
15 11 2 374.311 381.507 10.251 5.434 o
15 11 3 148.232 158.604 5.113 16.216 o
15 11 4 251.593 274.524 9.276 7.365 o
15 11 5 12.337 10.760 1.772 179.986 o
15 11 6 145.449 153.822 6.826 13.268 o
15 11 7 166.281 165.786 5.664 14.271 o
15 11 8 16.797 24.157 2.612 97.266 o
15 11 9 188.447 201.603 7.733 10.239 o
15 11 10 52.706 51.825 3.188 45.462 o
15 11 11 65.039 58.490 3.171 40.221 o
15 11 12 68.312 70.047 3.476 35.684 o
15 11 13 2.063 2.289 1.865 322.947 o
15 11 14 4.300 1.933 2.264 214.512 o
15 11 15 8.902 5.817 1.865 212.828 o
15 11 16 0.407 3.782 2.128 271.658 o
15 11 17 3.349 6.419 1.832 275.456 o
15 11 18 14.267 12.108 2.027 148.462 o
15 11 19 111.500 105.651 5.495 19.029 o
15 11 20 69.033 61.322 3.790 34.512 o
15 13 1 18.561 19.256 2.501 102.585 o
15 13 2 215.135 231.916 7.267 9.930 o
15 13 3 45.995 49.392 3.214 48.484 o
15 13 4 140.419 143.469 6.190 14.820 o
15 13 5 8.446 13.694 2.518 135.071 o
15 13 6 51.572 51.359 3.409 43.890 o
15 13 7 2.779 2.959 2.493 190.241 o
15 13 8 7.179 7.937 4.350 63.832 o
15 13 9 45.314 46.805 4.443 37.014 o
15 13 10 138.059 135.719 6.114 15.240 o
15 13 11 18.485 17.238 2.942 88.734 o
15 13 12 0.555 4.536 2.476 202.899 o
15 13 13 90.801 88.761 4.850 23.671 o
15 13 14 120.257 111.222 5.020 19.549 o
15 13 15 7.097 2.501 2.518 163.681 o
15 15 1 6.567 7.046 1.679 256.194 o
15 15 2 0.397 3.739 2.077 283.964 o
15 15 3 1.166 0.305 1.764 403.297 o
15 15 4 61.456 58.346 3.756 36.919 o
15 15 5 31.214 35.910 2.968 64.510 o
16 0 0 28.057 66.401 5.613 29.351 o
16 0 2 10.194 10.819 0.975 278.623 o
16 0 4 143.499 145.071 4.409 18.294 o
16 0 6 65.281 67.435 2.798 41.407 o
16 0 8 5.456 7.631 0.856 443.865 o
16 0 10 6377.070 6263.370 143.409 0.057 o
16 0 12 2624.460 2593.080 60.203 0.286 o
16 0 14 512.998 504.820 15.246 3.168 o
16 0 16 8.353 10.472 1.535 236.828 o
16 0 18 101.081 102.802 5.410 20.144 o
16 0 20 750.115 783.482 20.715 1.871 o
16 0 22 140.607 140.111 5.613 16.050 o
16 0 24 436.473 440.098 14.466 3.609 o
16 0 26 3.109 1.764 5.342 47.082 o
16 0 28 6.733 0.644 4.681 58.654 o
16 0 30 27.515 27.541 4.960 39.410 o
16 2 0 183.192 183.796 5.198 14.005 o
16 2 1 168.415 160.029 4.087 16.983 o
16 2 2 634.583 631.950 14.584 2.947 o
16 2 3 624.970 646.975 15.051 2.867 o
16 2 4 3038.050 2961.190 67.452 0.231 o
16 2 5 1391.350 1350.010 30.669 0.905 o
16 2 6 37.744 37.834 1.374 83.801 o
16 2 7 6.809 5.740 0.577 489.978 o
16 2 8 959.415 955.823 21.987 1.571 o
16 2 9 2.539 2.629 0.704 931.960 o
16 2 10 72.871 70.064 2.340 41.431 o
16 2 11 5.536 4.545 0.806 520.908 o
16 2 12 0.761 0.856 0.721 1682.130 o
16 2 13 5.293 5.206 0.984 461.931 o
16 2 14 112.833 115.114 3.375 24.878 o
16 2 15 84.540 82.062 2.747 34.535 o
16 2 16 1604.460 1608.500 36.698 0.677 o
16 2 17 347.411 361.182 8.886 6.332 o
16 2 18 1582.920 1626.010 37.851 0.651 o
16 2 19 362.918 367.864 9.302 5.985 o
16 2 20 1.339 -0.653 7.089 27.517 o
16 2 21 121.634 123.856 4.002 21.729 o
16 2 22 4.972 2.713 1.374 394.723 o
16 2 23 11.825 9.030 1.611 203.760 o
16 2 24 2.181 -0.475 6.716 30.489 o
16 2 25 5.060 3.748 2.230 205.639 o
16 2 26 0.048 4.274 2.383 223.001 o
16 2 27 182.522 178.030 6.292 12.540 o
16 2 28 19.114 23.462 3.137 78.005 o
16 2 29 2.676 5.376 2.476 185.131 o
16 4 0 787.425 748.098 17.832 2.179 o
16 4 1 462.915 460.279 10.836 4.578 o
16 4 2 764.021 744.249 17.298 2.272 o
16 4 3 487.359 490.083 11.523 4.213 o
16 4 4 1847.140 1807.820 41.006 0.555 o
16 4 5 134.432 139.916 3.782 20.513 o
16 4 6 92.931 83.173 2.527 33.546 o
16 4 7 1.732 1.628 0.619 1334.930 o
16 4 8 149.377 135.414 3.773 19.560 o
16 4 9 428.424 402.103 9.853 5.233 o
16 4 10 1152.520 1102.510 25.353 1.235 o
16 4 11 0.332 -0.627 3.951 88.682 o
16 4 12 0.002 0.220 0.687 2780.160 o
16 4 13 224.178 221.427 5.707 11.507 o
16 4 14 164.308 160.190 4.307 16.823 o
16 4 15 33.530 30.720 1.475 93.575 o
16 4 16 41.473 37.809 1.815 73.319 o
16 4 17 11.234 5.732 1.306 259.696 o
16 4 18 5.959 2.603 1.280 395.405 o
16 4 19 12.763 10.489 1.408 209.318 o
16 4 20 117.351 120.634 4.011 22.247 o
16 4 21 419.466 432.798 11.693 4.528 o
16 4 22 126.331 124.772 4.545 19.868 o
16 4 23 24.696 26.676 2.417 88.594 o
16 4 24 198.350 201.187 6.919 10.993 o
16 4 25 257.868 257.939 9.632 7.132 o
16 4 26 43.316 43.100 3.604 46.635 o
16 4 27 0.774 4.274 3.722 95.291 o
16 4 28 28.327 28.779 3.833 53.999 o
16 4 29 3.209 0.822 2.340 217.027 o
16 6 0 2.526 3.502 1.450 433.638 o
16 6 1 430.822 419.468 10.548 4.914 o
16 6 2 612.883 574.944 14.287 3.098 o
16 6 3 252.136 241.268 6.648 9.748 o
16 6 4 79.417 74.634 2.722 36.780 o
16 6 5 268.688 250.443 6.461 9.530 o
16 6 6 583.075 559.673 13.143 3.418 o
16 6 7 136.234 131.962 3.943 20.313 o
16 6 8 175.677 170.136 4.341 15.928 o
16 6 9 247.908 243.855 6.275 10.147 o
16 6 10 185.069 177.513 4.867 14.542 o
16 6 11 245.967 239.242 6.614 9.914 o
16 6 12 0.668 -0.924 3.604 105.796 o
16 6 13 356.453 361.055 9.429 5.993 o
16 6 14 673.849 686.191 16.382 2.545 o
16 6 15 764.979 761.173 18.044 2.169 o
16 6 16 326.449 314.538 8.115 7.153 o
16 6 17 3.787 2.060 1.433 421.661 o
16 6 18 9.808 9.158 1.645 216.316 o
16 6 19 58.392 59.923 2.866 44.595 o
16 6 20 16.571 14.491 1.815 146.995 o
16 6 21 17.046 18.587 2.171 120.582 o
16 6 22 0.984 -1.416 5.986 38.575 o
16 6 23 8.969 9.827 2.391 149.427 o
16 6 24 11.877 9.471 2.425 136.643 o
16 6 25 1.163 1.297 2.171 268.701 o
16 6 26 6.751 8.361 2.154 186.317 o
16 6 27 4.538 3.731 1.916 261.117 o
16 8 0 127.682 123.848 5.054 18.515 o
16 8 1 214.018 213.668 6.487 10.986 o
16 8 2 13.038 11.167 1.543 193.071 o
16 8 3 42.574 38.547 1.942 70.138 o
16 8 4 55.686 51.333 2.535 50.440 o
16 8 5 149.902 141.425 4.121 18.598 o
16 8 6 518.004 504.922 12.549 3.805 o
16 8 7 1190.530 1204.570 28.838 1.036 o
16 8 8 997.376 1025.610 25.590 1.289 o
16 8 9 225.012 212.040 5.986 11.299 o
16 8 10 101.918 101.971 3.646 26.144 o
16 8 11 150.606 158.621 5.189 15.952 o
16 8 12 9.564 27.040 2.417 117.704 o
16 8 13 0.852 -1.136 4.672 63.143 o
16 8 14 40.777 38.377 2.561 62.867 o
16 8 15 130.372 133.786 4.740 18.776 o
16 8 16 42.383 65.460 3.892 40.133 o
16 8 17 142.626 146.699 4.960 17.135 o
16 8 18 1.395 3.553 1.976 294.655 o
16 8 19 16.566 17.628 2.179 122.840 o
16 8 20 21.279 23.903 2.705 87.332 o
16 8 21 42.033 43.151 3.086 53.413 o
16 8 22 1.453 0.280 2.247 254.911 o
16 8 23 27.867 28.567 3.256 64.610 o
16 8 24 13.984 16.687 2.671 107.708 o
16 8 25 6.154 1.891 2.849 139.825 o
16 10 0 1794.330 1888.280 47.009 0.459 o
16 10 1 245.443 286.675 8.725 7.774 o
16 10 2 236.839 248.035 7.190 9.463 o
16 10 3 21.889 21.037 3.112 76.939 o
16 10 4 17.848 19.757 2.043 122.445 o
16 10 5 161.542 164.031 5.147 15.389 o
16 10 6 3.832 0.958 2.306 216.306 o
16 10 7 54.185 57.150 2.866 46.788 o
16 10 8 148.051 150.473 4.893 16.871 o
16 10 9 5.787 7.911 1.781 244.420 o
16 10 10 0.278 0.348 2.493 219.884 o
16 10 11 55.580 49.841 2.866 47.736 o
16 10 12 157.214 155.594 5.995 14.259 o
16 10 13 8.338 7.343 2.289 166.636 o
16 10 14 4.525 2.315 2.205 219.838 o
16 10 15 6.406 6.461 2.205 189.206 o
16 10 16 33.043 30.788 2.357 76.750 o
16 10 17 6.512 4.901 1.679 270.766 o
16 10 18 49.466 48.315 2.815 51.414 o
16 10 19 23.919 22.292 2.391 93.942 o
16 10 20 22.640 22.580 2.620 88.834 o
16 10 21 0.374 1.882 1.950 335.947 o
16 10 22 209.478 182.651 7.691 10.058 o
16 12 0 7.317 11.176 2.459 148.230 o
16 12 1 42.167 50.935 2.730 55.590 o
16 12 2 39.528 41.769 2.569 62.415 o
16 12 3 36.189 33.230 3.205 58.023 o
16 12 4 52.466 54.606 3.036 46.447 o
16 12 5 95.077 110.934 5.944 18.646 o
16 12 6 649.134 664.680 17.264 2.457 o
16 12 7 75.679 82.571 4.129 29.275 o
16 12 8 50.437 48.934 4.248 37.092 o
16 12 9 25.923 27.100 2.925 74.027 o
16 12 10 0.002 -0.856 6.326 34.795 o
16 12 11 2.502 1.009 2.586 186.446 o
16 12 12 0.364 -3.621 6.190 36.248 o
16 12 13 16.316 18.468 2.942 91.079 o
16 12 14 21.738 21.970 2.696 88.318 o
16 12 15 154.106 145.097 5.834 14.888 o
16 12 16 64.213 61.661 3.705 36.174 o
16 12 17 81.345 82.105 4.155 28.301 o
16 12 18 58.269 51.681 3.824 38.123 o
16 14 0 82.339 79.807 5.003 24.460 o
16 14 1 7.300 7.699 2.188 181.371 o
16 14 2 10.697 8.640 1.950 180.875 o
16 14 3 1.421 1.569 2.722 174.468 o
16 14 4 7.077 9.853 2.103 184.797 o
16 14 5 22.352 24.047 2.688 86.216 o
16 14 6 2.916 6.783 2.603 165.526 o
16 14 7 9.676 8.988 2.264 158.216 o
16 14 8 5.834 8.606 2.688 141.305 o
16 14 9 158.875 166.414 8.632 10.082 o
16 14 10 70.549 70.157 4.833 27.358 o
16 14 11 2.271 8.072 2.866 141.364 o
17 1 1 1073.120 1057.380 24.327 1.333 o
17 1 2 212.417 209.370 5.359 12.391 o
17 1 3 2410.150 2374.070 53.640 0.348 o
17 1 4 1092.260 1057.520 24.335 1.325 o
17 1 5 509.101 486.793 11.320 4.200 o
17 1 6 329.796 321.007 7.682 7.343 o
17 1 7 1588.360 1550.380 35.189 0.720 o
17 1 8 221.376 224.963 5.605 11.645 o
17 1 9 5076.950 4952.150 112.002 0.091 o
17 1 10 952.084 929.207 21.631 1.610 o
17 1 11 895.904 856.904 20.087 1.802 o
17 1 12 392.639 394.242 9.692 5.527 o
17 1 13 2.675 2.561 0.865 785.249 o
17 1 14 733.449 740.738 17.484 2.283 o
17 1 15 1502.250 1510.870 34.349 0.757 o
17 1 16 864.010 898.571 20.774 1.746 o
17 1 17 37.882 38.004 2.188 71.138 o
17 1 18 63.644 61.449 2.527 44.962 o
17 1 19 0.295 -1.018 5.919 39.659 o
17 1 20 314.472 321.923 8.615 6.936 o
17 1 21 14.107 12.481 1.425 190.534 o
17 1 22 81.392 85.021 3.307 32.181 o
17 1 23 10.079 9.692 1.662 209.927 o
17 1 24 24.709 21.885 1.899 108.238 o
17 1 25 51.732 49.468 3.146 46.730 o
17 1 26 1.356 -2.264 6.427 33.418 o
17 1 27 39.833 35.426 3.044 57.474 o
17 1 28 33.352 31.246 3.112 62.133 o
17 1 29 52.802 62.093 4.689 31.776 o
17 3 1 1141.720 1111.480 25.319 1.239 o
17 3 2 6249.180 6133.260 137.974 0.061 o
17 3 3 5069.140 4942.480 111.112 0.092 o
17 3 4 86.355 83.334 2.450 35.323 o
17 3 5 201.411 193.352 4.816 13.684 o
17 3 6 783.458 756.171 17.442 2.227 o
17 3 7 1857.640 1816.550 41.235 0.550 o
17 3 8 887.583 849.052 19.731 1.845 o
17 3 9 85.151 77.288 2.510 36.070 o
17 3 10 440.153 433.306 10.412 4.886 o
17 3 11 272.033 260.008 6.470 9.381 o
17 3 12 241.358 232.162 6.614 10.071 o
17 3 13 69.781 66.723 2.323 43.134 o
17 3 14 268.784 269.318 6.605 9.247 o
17 3 15 24.322 24.123 1.662 114.045 o
17 3 16 5.907 4.206 1.213 392.580 o
17 3 17 37.007 36.045 1.942 77.038 o
17 3 18 55.371 55.912 2.230 52.214 o
17 3 19 133.271 137.389 4.129 19.895 o
17 3 20 248.629 245.288 6.622 9.799 o
17 3 21 56.641 54.971 3.604 39.908 o
17 3 22 155.754 156.900 4.960 16.171 o
17 3 23 310.015 313.842 9.785 6.330 o
17 3 24 77.998 84.165 3.612 31.377 o
17 3 25 236.238 235.943 10.667 6.713 o
17 3 26 11.936 18.578 4.375 56.483 o
17 3 27 34.624 35.087 3.053 60.867 o
17 3 28 8.500 8.098 2.374 156.604 o
17 3 29 10.925 4.655 2.374 153.454 o
17 5 1 52.062 47.458 1.755 61.060 o
17 5 2 892.064 876.355 20.342 1.774 o
17 5 3 751.323 722.355 17.060 2.330 o
17 5 4 5235.250 5085.050 115.436 0.086 o
17 5 5 1075.220 1038.170 24.123 1.348 o
17 5 6 4251.710 4125.820 93.772 0.126 o
17 5 7 3.865 2.637 0.611 811.274 o
17 5 8 75.123 70.785 2.264 41.023 o
17 5 9 0.802 -0.577 2.578 203.181 o
17 5 10 7.501 6.690 0.763 410.187 o
17 5 11 66.230 66.723 2.510 43.173 o
17 5 12 115.538 109.289 3.214 25.384 o
17 5 13 77.410 75.499 2.527 38.231 o
17 5 14 47.449 45.941 1.916 63.314 o
17 5 15 30.488 28.779 1.840 92.558 o
17 5 16 200.857 201.255 5.740 12.386 o
17 5 17 1201.470 1213.940 28.855 1.032 o
17 5 18 222.925 216.585 6.342 10.906 o
17 5 19 117.933 115.954 4.002 22.438 o
17 5 20 121.709 126.095 4.358 20.667 o
17 5 21 120.278 120.193 4.248 21.334 o
17 5 22 3.279 5.291 1.942 262.400 o
17 5 23 0.765 -0.712 6.080 37.466 o
17 5 24 162.592 157.188 5.876 14.225 o
17 5 25 12.803 12.227 2.484 125.673 o
17 5 26 28.904 29.152 3.595 57.488 o
17 5 27 14.044 15.992 2.713 106.445 o
17 5 28 11.280 11.371 3.248 93.151 o
17 7 1 0.144 -0.644 4.486 69.069 o
17 7 2 317.435 321.931 8.361 7.059 o
17 7 3 45.285 40.768 2.858 55.155 o
17 7 4 29.694 27.422 1.603 100.586 o
17 7 5 1.391 1.263 0.865 1094.380 o
17 7 6 0.468 -0.509 3.231 131.864 o
17 7 7 91.152 86.658 2.832 32.281 o
17 7 8 1167.020 1163.210 27.286 1.120 o
17 7 9 800.688 808.437 21.486 1.750 o
17 7 10 803.601 801.272 20.571 1.840 o
17 7 11 1480.120 1482.780 36.580 0.701 o
17 7 12 18.639 22.835 2.383 103.303 o
17 7 13 128.912 121.389 5.130 18.326 o
17 7 14 22.273 18.697 2.239 105.329 o
17 7 15 17.309 18.205 1.823 136.811 o
17 7 16 76.329 75.287 3.248 34.576 o
17 7 17 2.132 -2.459 4.969 55.156 o
17 7 18 13.177 11.057 1.967 159.639 o
17 7 19 44.415 42.040 3.298 49.909 o
17 7 20 43.797 38.267 2.883 56.426 o
17 7 21 5.419 4.765 2.450 173.443 o
17 7 22 28.232 26.667 2.442 83.081 o
17 7 23 147.899 141.425 5.266 16.366 o
17 7 24 7.342 8.021 2.069 192.732 o
17 7 25 15.303 16.009 2.357 119.991 o
17 7 26 71.455 63.374 5.367 25.001 o
17 9 1 43.300 45.991 2.349 61.178 o
17 9 2 245.321 250.740 7.089 9.387 o
17 9 3 781.218 817.374 19.731 1.938 o
17 9 4 401.297 403.341 11.718 4.658 o
17 9 5 366.916 376.894 9.904 5.647 o
17 9 6 2.320 1.162 1.425 500.642 o
17 9 7 0.007 -0.984 4.494 68.929 o
17 9 8 239.957 240.005 6.970 9.685 o
17 9 9 21.528 22.987 1.891 114.621 o
17 9 10 421.590 432.560 11.371 4.632 o
17 9 11 4.888 4.460 1.730 287.827 o
17 9 12 269.913 271.980 9.141 7.283 o
17 9 13 5.060 3.510 1.594 323.221 o
17 9 14 3.103 -2.128 4.960 54.792 o
17 9 15 2.598 -2.620 5.376 47.078 o
17 9 16 8.158 10.099 1.882 199.814 o
17 9 17 77.750 78.374 3.773 31.122 o
17 9 18 121.968 123.772 4.731 19.743 o
17 9 19 192.786 191.512 6.614 11.628 o
17 9 20 5.394 6.902 2.230 191.615 o
17 9 21 10.990 13.202 2.239 145.436 o
17 9 22 45.262 36.495 2.637 59.327 o
17 9 23 20.905 16.518 2.145 114.398 o
17 9 24 9.931 6.080 2.459 147.962 o
17 11 1 25.442 25.904 2.247 92.707 o
17 11 2 7.760 10.285 2.408 152.255 o
17 11 3 817.167 865.977 21.105 1.757 o
17 11 4 138.808 150.167 5.834 15.448 o
17 11 5 3.345 6.682 1.738 292.830 o
17 11 6 22.205 23.598 2.171 102.836 o
17 11 7 194.495 207.326 7.224 10.648 o
17 11 8 368.290 380.184 10.938 5.177 o
17 11 9 0.073 1.034 2.247 267.635 o
17 11 10 58.139 54.148 5.851 24.679 o
17 11 11 4.621 6.130 3.171 115.547 o
17 11 12 3.983 3.265 1.933 268.116 o
17 11 13 34.177 33.858 2.578 69.879 o
17 11 14 5.574 6.224 1.984 224.979 o
17 11 15 10.698 9.819 1.933 178.843 o
17 11 16 1.101 1.467 2.043 299.320 o
17 11 17 8.007 6.834 1.806 223.707 o
17 11 18 18.565 16.535 2.264 115.179 o
17 11 19 224.926 206.283 7.148 10.112 o
17 11 20 71.300 62.577 3.807 33.769 o
17 13 1 24.819 26.082 2.213 94.534 o
17 13 2 32.314 30.602 3.578 55.306 o
17 13 3 12.916 16.797 2.205 134.010 o
17 13 4 265.022 278.119 8.963 7.428 o
17 13 5 2.330 9.463 2.662 156.098 o
17 13 6 94.443 96.511 4.324 24.874 o
17 13 7 14.869 15.958 2.527 113.080 o
17 13 8 36.301 37.131 3.231 56.376 o
17 13 9 78.365 78.442 4.307 28.285 o
17 13 10 198.243 211.108 8.038 9.622 o
17 13 11 93.559 100.242 5.249 21.393 o
17 13 12 39.941 45.661 3.705 46.329 o
17 13 13 149.613 149.608 6.275 14.169 o
17 13 14 144.044 142.977 5.808 15.424 o
17 13 15 7.489 4.324 1.959 219.651 o
17 15 1 10.496 12.727 2.162 153.885 o
17 15 2 10.957 10.777 1.857 181.117 o
17 15 3 43.695 35.172 3.205 53.129 o
18 0 0 720.627 865.773 34.578 0.919 o
18 0 2 1411.920 1384.390 32.213 0.845 o
18 0 4 1276.720 1231.360 28.177 1.041 o
18 0 6 107.180 107.805 3.281 26.326 o
18 0 8 41.528 42.744 1.899 69.745 o
18 0 10 1674.400 1601.940 38.224 0.635 o
18 0 12 1556.560 1547.140 37.783 0.659 o
18 0 14 258.916 252.554 8.445 8.033 o
18 0 16 657.410 664.773 16.263 2.600 o
18 0 18 1.778 15.483 2.612 149.894 o
18 0 20 3.625 2.841 1.798 306.739 o
18 0 22 0.346 -0.924 8.115 21.114 o
18 0 24 33.479 34.002 2.951 63.797 o
18 0 26 16.883 15.831 3.188 83.878 o
18 0 28 15.855 17.154 4.062 60.970 o
18 2 0 7867.860 7851.550 177.047 0.038 o
18 2 1 5.427 7.046 0.670 502.855 o
18 2 2 546.686 532.547 12.388 3.724 o
18 2 3 2690.260 2611.440 58.727 0.295 o
18 2 4 1082.730 1071.530 24.412 1.321 o
18 2 5 5363.070 5216.750 117.276 0.083 o
18 2 6 320.152 318.345 7.648 7.482 o
18 2 7 10.282 9.166 0.687 321.828 o
18 2 8 367.813 351.015 8.479 6.415 o
18 2 9 888.514 881.596 20.511 1.759 o
18 2 10 321.688 297.613 7.521 7.661 o
18 2 11 388.155 374.053 9.225 5.825 o
18 2 12 102.992 96.290 2.942 28.914 o
18 2 13 147.288 149.481 4.053 18.643 o
18 2 14 24.254 22.046 1.306 128.165 o
18 2 15 26.720 26.192 1.526 109.901 o
18 2 16 178.972 178.726 4.782 14.897 o
18 2 17 24.040 24.115 1.747 112.076 o
18 2 18 1054.080 1068.490 24.861 1.305 o
18 2 19 61.424 63.772 2.569 45.050 o
18 2 20 256.463 265.570 7.131 9.044 o
18 2 21 42.075 37.614 2.171 67.783 o
18 2 22 9.317 8.589 1.552 234.507 o
18 2 23 15.139 9.980 1.636 176.255 o
18 2 24 66.406 64.552 3.265 38.283 o
18 2 25 2.842 4.426 1.704 330.333 o
18 2 26 148.591 152.550 7.352 12.315 o
18 2 27 222.249 218.341 7.835 9.352 o
18 2 28 49.539 43.168 4.095 39.469 o
18 2 29 37.717 40.802 3.587 49.774 o
18 4 0 4768.030 4587.120 104.481 0.103 o
18 4 1 1265.490 1228.890 28.117 1.047 o
18 4 2 10463.100 10253.500 232.009 0.023 o
18 4 3 1764.220 1701.350 38.682 0.612 o
18 4 4 1684.920 1656.260 38.004 0.636 o
18 4 5 4.001 2.629 0.704 743.456 o
18 4 6 2879.460 2811.530 63.891 0.255 o
18 4 7 18.337 15.229 0.967 181.576 o
18 4 8 491.914 468.656 11.218 4.326 o
18 4 9 42.371 40.225 1.518 75.056 o
18 4 10 225.629 216.390 5.656 11.590 o
18 4 11 113.467 117.887 3.434 24.468 o
18 4 12 51.076 47.416 2.010 59.255 o
18 4 13 11.292 10.777 0.975 263.856 o
18 4 14 620.879 607.131 14.355 3.038 o
18 4 15 7.208 6.444 1.102 355.264 o
18 4 16 10.620 8.734 1.238 256.941 o
18 4 17 39.148 34.180 2.213 71.344 o
18 4 18 6.330 3.527 1.467 327.606 o
18 4 19 65.482 57.540 2.510 45.130 o
18 4 20 122.764 120.151 4.536 20.342 o
18 4 21 383.986 387.688 10.531 5.243 o
18 4 22 27.722 27.456 2.289 86.986 o
18 4 23 21.917 24.200 2.239 100.588 o
18 4 24 25.014 24.581 2.332 92.064 o
18 4 25 290.187 283.877 10.141 6.399 o
18 4 26 81.083 80.960 5.986 20.611 o
18 4 27 1.862 3.672 2.281 225.985 o
18 4 28 6.124 8.496 2.798 132.362 o
18 6 0 3553.850 3394.020 91.881 0.136 o
18 6 1 12.681 11.718 1.204 222.474 o
18 6 2 251.553 229.889 6.783 9.739 o
18 6 3 356.990 365.260 9.217 6.078 o
18 6 4 66.173 63.230 2.340 44.979 o
18 6 5 377.310 364.489 8.971 6.051 o
18 6 6 8.922 43.795 3.222 75.745 o
18 6 7 7.015 8.784 1.128 329.207 o
18 6 8 3455.980 3364.130 77.187 0.181 o
18 6 9 594.209 606.478 14.898 2.985 o
18 6 10 908.762 902.310 22.462 1.575 o
18 6 11 13.193 11.082 1.569 190.210 o
18 6 12 46.776 49.332 2.103 60.516 o
18 6 13 1730.900 1718.990 39.598 0.595 o
18 6 14 991.727 988.036 23.216 1.455 o
18 6 15 134.253 160.843 5.520 16.045 o
18 6 16 0.268 -1.662 4.180 79.356 o
18 6 17 124.646 128.155 4.274 20.570 o
18 6 18 49.702 59.719 4.002 37.911 o
18 6 19 69.997 65.087 2.900 39.630 o
18 6 20 205.324 198.830 6.232 11.683 o
18 6 21 24.921 26.667 2.298 91.518 o
18 6 22 25.224 22.886 2.332 93.085 o
18 6 23 8.292 6.351 2.383 160.951 o
18 6 24 56.763 51.605 3.256 43.381 o
18 6 25 12.922 9.293 2.239 145.524 o
18 6 26 48.769 47.229 3.129 48.646 o
18 6 27 5.706 6.461 2.120 204.443 o
18 8 0 66.463 64.892 4.053 32.994 o
18 8 1 314.813 313.071 8.920 6.792 o
18 8 2 137.702 139.238 4.316 19.078 o
18 8 3 10.549 8.869 1.348 244.130 o
18 8 4 204.627 209.285 5.944 11.913 o
18 8 5 3.133 2.705 1.255 508.640 o
18 8 6 962.507 976.851 22.970 1.489 o
18 8 7 1762.050 1765.150 42.693 0.533 o
18 8 8 1219.060 1222.900 28.524 1.041 o
18 8 9 10.234 9.454 1.781 197.480 o
18 8 10 62.619 60.788 2.891 42.726 o
18 8 11 202.061 195.981 6.080 11.999 o
18 8 12 381.755 383.643 10.396 5.323 o
18 8 13 14.218 13.643 1.772 161.928 o
18 8 14 32.728 28.143 2.332 79.130 o
18 8 15 489.541 480.934 12.643 3.901 o
18 8 16 28.356 31.076 2.578 77.154 o
18 8 17 45.512 43.380 2.527 58.346 o
18 8 18 1.148 -2.467 5.283 49.365 o
18 8 19 167.303 158.206 5.749 14.238 o
18 8 20 9.666 10.251 2.383 146.359 o
18 8 21 2.770 1.492 2.459 200.096 o
18 8 22 1.107 0.008 2.010 321.806 o
18 8 23 10.214 5.732 1.925 196.202 o
18 8 24 12.598 10.938 2.137 150.491 o
18 8 25 5.432 -0.806 5.266 47.786 o
18 10 0 1534.530 1649.890 44.236 0.525 o
18 10 1 489.167 518.345 13.185 3.703 o
18 10 2 22.258 28.278 2.925 77.317 o
18 10 3 243.073 254.708 7.954 8.634 o
18 10 4 347.491 369.678 10.039 5.732 o
18 10 5 2.941 -0.661 6.207 35.438 o
18 10 6 4.695 1.848 2.094 238.283 o
18 10 7 154.438 157.621 5.240 15.697 o
18 10 8 8.570 6.639 2.154 180.321 o
18 10 9 147.722 144.690 6.122 14.623 o
18 10 10 20.319 19.384 2.637 94.438 o
18 10 11 170.859 166.337 5.791 13.880 o
18 10 12 222.402 224.946 6.995 10.136 o
18 10 13 4.977 2.111 2.383 192.281 o
18 10 14 83.086 89.388 3.748 29.377 o
18 10 15 9.382 5.664 2.629 138.174 o
18 10 16 67.361 69.776 3.621 35.021 o
18 10 17 28.360 28.753 2.205 87.238 o
18 10 18 3.364 3.485 1.815 301.613 o
18 10 19 4.509 3.756 1.891 266.167 o
18 10 20 10.550 6.139 2.798 122.545 o
18 10 21 30.684 27.939 2.552 76.868 o
18 10 22 398.575 359.664 10.845 5.111 o
18 12 0 900.474 991.520 25.938 1.309 o
18 12 1 2.554 8.038 2.357 191.765 o
18 12 2 114.424 122.932 4.842 20.041 o
18 12 3 39.868 56.624 2.883 53.457 o
18 12 4 60.001 63.908 3.595 37.757 o
18 12 5 325.594 330.741 11.354 5.361 o
18 12 6 278.061 305.244 10.268 6.335 o
18 12 7 132.805 138.135 5.359 17.057 o
18 12 8 20.596 19.909 2.747 89.961 o
18 12 9 18.415 20.639 3.324 75.237 o
18 12 10 75.144 80.120 4.392 28.220 o
18 12 11 52.787 51.588 4.248 36.166 o
18 12 12 6.467 6.478 2.569 152.709 o
18 12 13 8.692 5.571 2.790 129.417 o
18 12 14 4.984 3.561 2.205 210.512 o
18 12 15 101.044 103.777 4.850 21.928 o
18 12 16 254.183 251.935 8.623 7.956 o
18 12 17 91.818 85.886 4.697 24.319 o
18 14 0 89.346 96.587 7.563 14.947 o
18 14 1 15.661 18.832 2.205 122.486 o
18 14 2 98.626 92.246 4.011 25.832 o
18 14 3 21.834 22.741 2.323 99.328 o
18 14 4 19.040 21.130 2.951 84.945 o
18 14 5 41.797 44.508 3.171 52.121 o
18 14 6 25.048 27.380 3.324 65.963 o
18 14 7 2.137 5.249 2.578 176.715 o
18 14 8 168.411 172.239 6.995 12.019 o
18 14 9 264.984 277.577 10.404 6.468 o
18 14 10 311.263 341.400 11.956 5.133 o
19 1 1 419.489 412.354 9.777 5.284 o
19 1 2 787.521 772.603 17.713 2.181 o
19 1 3 3.599 3.934 0.543 801.555 o
19 1 4 145.066 143.274 3.680 19.782 o
19 1 5 206.186 202.043 5.045 13.080 o
19 1 6 3.704 3.773 0.653 742.469 o
19 1 7 3321.590 3240.670 73.049 0.200 o
19 1 8 1032.930 1007.170 23.131 1.438 o
19 1 9 1635.510 1593.770 36.376 0.682 o
19 1 10 109.926 103.676 3.103 26.811 o
19 1 11 209.711 211.956 5.571 12.181 o
19 1 12 493.176 474.651 12.270 4.004 o
19 1 13 177.538 174.138 4.960 14.780 o
19 1 14 1060.990 1058.050 24.174 1.347 o
19 1 15 274.045 266.460 6.936 8.920 o
19 1 16 54.486 52.071 2.315 52.906 o
19 1 17 88.680 92.941 3.358 29.902 o
19 1 18 286.689 290.278 8.013 7.785 o
19 1 19 64.534 69.123 2.824 41.202 o
19 1 20 2.273 -0.263 8.776 17.939 o
19 1 21 133.730 135.719 4.341 19.424 o
19 1 22 18.080 18.553 1.755 136.773 o
19 1 23 6.570 4.146 1.535 302.944 o
19 1 24 11.567 9.997 1.747 189.502 o
19 1 25 0.016 -1.713 7.453 25.060 o
19 1 26 14.192 12.558 2.434 123.955 o
19 1 27 6.121 4.443 2.535 162.075 o
19 1 28 0.000 -1.976 8.454 19.481 o
19 1 29 30.948 30.381 3.315 60.594 o
19 3 1 10115.700 9887.740 223.547 0.024 o
19 3 2 7051.510 6935.110 156.400 0.048 o
19 3 3 81.588 80.773 2.603 36.071 o
19 3 4 836.658 804.646 18.510 2.028 o
19 3 5 850.498 829.821 19.061 1.947 o
19 3 6 91.683 87.616 2.612 32.996 o
19 3 7 25.369 26.964 1.272 118.940 o
19 3 8 66.815 61.975 2.018 47.111 o
19 3 9 178.115 168.152 4.511 15.592 o
19 3 10 286.883 269.894 6.936 8.700 o
19 3 11 178.976 176.580 4.723 15.034 o
19 3 12 174.469 168.152 4.604 15.613 o
19 3 13 635.120 628.278 14.533 2.959 o
19 3 14 81.340 82.147 2.484 36.534 o
19 3 15 749.899 758.986 17.756 2.221 o
19 3 16 47.393 48.145 2.018 61.432 o
19 3 17 0.151 -2.696 4.562 66.776 o
19 3 18 329.422 334.642 8.573 6.764 o
19 3 19 31.006 28.948 1.874 90.848 o
19 3 20 214.728 220.240 6.622 10.744 o
19 3 21 262.573 272.031 8.640 7.723 o
19 3 22 112.218 115.581 4.180 22.474 o
19 3 23 489.419 499.071 15.322 3.206 o
19 3 24 289.493 289.532 10.277 6.302 o
19 3 25 27.356 27.914 2.586 79.938 o
19 3 26 11.010 12.922 2.900 107.589 o
19 3 27 0.180 2.544 2.264 253.050 o
19 3 28 35.726 32.365 3.493 54.189 o
19 5 1 380.761 376.631 9.505 5.739 o
19 5 2 1428.420 1386.730 31.899 0.852 o
19 5 3 195.796 190.885 5.316 13.263 o
19 5 4 3001.150 2912.600 66.732 0.236 o
19 5 5 1185.860 1134.060 26.354 1.166 o
19 5 6 1263.810 1230.080 28.516 1.030 o
19 5 7 717.171 701.988 17.043 2.384 o
19 5 8 100.019 98.936 2.874 29.421 o
19 5 9 351.969 329.224 8.072 6.860 o
19 5 10 270.005 261.356 6.554 9.335 o
19 5 11 0.127 -1.738 2.985 155.709 o
19 5 12 653.935 636.274 14.898 2.854 o
19 5 13 34.240 29.499 1.976 83.715 o
19 5 14 61.496 55.971 2.205 49.438 o
19 5 15 141.959 133.853 4.002 19.670 o
19 5 16 12.564 10.964 1.433 206.764 o
19 5 17 763.574 771.874 19.307 2.017 o
19 5 18 33.740 32.823 2.637 69.667 o
19 5 19 33.392 29.957 3.197 61.104 o
19 5 20 51.760 46.229 2.442 54.717 o
19 5 21 18.224 18.680 2.281 112.686 o
19 5 22 24.106 22.775 2.832 80.781 o
19 5 23 0.370 1.170 1.815 393.280 o
19 5 24 14.896 14.661 2.518 114.989 o
19 5 25 6.025 7.496 1.976 216.301 o
19 5 26 5.018 6.300 2.357 181.432 o
19 5 27 94.715 88.922 7.496 15.047 o
19 7 1 206.614 207.080 5.757 12.114 o
19 7 2 122.078 134.455 3.985 21.270 o
19 7 3 1.599 3.044 1.034 740.976 o
19 7 4 218.275 213.261 5.596 11.894 o
19 7 5 475.411 465.578 11.379 4.345 o
19 7 6 0.262 0.441 1.001 1236.430 o
19 7 7 33.899 31.153 1.552 91.224 o
19 7 8 24.280 24.539 1.874 107.094 o
19 7 9 343.872 331.691 9.183 6.322 o
19 7 10 864.072 869.640 23.148 1.551 o
19 7 11 2887.870 2888.140 74.185 0.202 o
19 7 12 27.598 32.866 2.222 85.042 o
19 7 13 151.470 154.153 4.943 16.491 o
19 7 14 468.837 472.947 12.312 4.075 o
19 7 15 543.314 544.054 13.906 3.359 o
19 7 16 3.077 3.460 1.653 349.855 o
19 7 17 12.250 8.462 1.730 191.614 o
19 7 18 3.248 -2.205 5.172 50.453 o
19 7 19 19.917 17.357 2.654 96.254 o
19 7 20 1.134 -4.019 7.470 24.818 o
19 7 21 17.059 12.176 3.095 89.341 o
19 7 22 23.233 18.400 2.391 98.491 o
19 7 23 33.043 32.925 2.824 66.824 o
19 7 24 1.461 1.408 2.120 275.450 o
19 7 25 4.654 3.383 1.993 247.943 o
19 7 26 2.341 -0.212 5.232 49.763 o
19 9 1 81.971 77.526 3.010 34.329 o
19 9 2 347.237 346.106 9.259 6.200 o
19 9 3 566.384 597.744 14.915 3.042 o
19 9 4 1735.420 1855.450 43.456 0.519 o
19 9 5 358.687 390.537 10.311 5.473 o
19 9 6 0.006 -1.043 4.833 59.596 o
19 9 7 6.686 6.063 1.577 278.097 o
19 9 8 401.357 401.509 10.607 5.083 o
19 9 9 27.654 25.472 1.882 99.222 o
19 9 10 0.030 -0.543 4.825 59.790 o
19 9 11 5.759 4.613 1.874 248.524 o
19 9 12 195.834 194.014 6.105 12.169 o
19 9 13 5.913 5.647 2.137 203.834 o
19 9 14 40.450 38.648 2.756 60.184 o
19 9 15 0.378 -0.526 5.198 51.346 o
19 9 16 150.351 154.475 5.478 15.515 o
19 9 17 82.330 80.002 3.544 31.303 o
19 9 18 8.509 10.726 2.145 169.809 o
19 9 19 236.515 226.498 7.903 8.989 o
19 9 20 66.774 69.216 3.994 32.861 o
19 9 21 19.977 16.687 2.315 109.560 o
19 9 22 15.884 11.752 1.840 154.178 o
19 9 23 15.822 7.818 2.094 146.492 o
19 11 1 331.024 354.432 9.870 5.978 o
19 11 2 397.147 451.715 12.854 4.189 o
19 11 3 779.511 832.162 20.393 1.864 o
19 11 4 14.212 15.415 2.773 104.101 o
19 11 5 25.773 28.846 2.332 87.700 o
19 11 6 56.993 55.827 3.053 44.308 o
19 11 7 195.318 199.296 6.690 11.368 o
19 11 8 7.140 6.716 2.340 169.821 o
19 11 9 4.787 4.579 2.501 172.070 o
19 11 10 4.511 5.138 2.501 172.051 o
19 11 11 29.939 29.889 4.545 43.085 o
19 11 12 5.548 3.010 3.222 114.024 o
19 11 13 70.129 69.462 3.493 35.217 o
19 11 14 6.009 7.445 1.959 218.938 o
19 11 15 114.792 119.125 4.723 20.496 o
19 11 16 16.599 19.426 3.417 75.241 o
19 11 17 3.324 4.816 1.976 258.355 o
19 11 18 49.172 39.725 2.968 52.021 o
19 11 19 115.418 101.047 4.545 21.735 o
19 13 1 8.621 11.896 1.874 191.003 o
19 13 2 128.672 143.961 5.079 17.763 o
19 13 3 43.494 51.876 3.214 49.045 o
19 13 4 151.961 150.973 6.114 14.343 o
19 13 5 1.541 3.502 2.450 203.006 o
19 13 6 1.206 1.806 1.857 348.518 o
19 13 7 1.374 5.164 2.705 166.904 o
19 13 8 102.828 114.529 6.122 17.549 o
19 13 9 134.896 137.983 6.749 14.064 o
19 13 10 91.156 100.784 5.333 21.284 o
19 13 11 178.135 188.994 7.114 11.380 o
19 13 12 368.077 371.306 13.202 4.320 o
19 13 13 166.345 171.442 6.563 12.736 o
19 13 14 219.337 215.051 7.487 9.782 o
20 0 0 50.992 161.284 8.734 12.584 o
20 0 2 3567.930 3495.970 79.018 0.173 o
20 0 4 39.669 33.111 1.501 82.549 o
20 0 6 2638.970 2573.590 58.558 0.298 o
20 0 8 143.019 147.369 4.621 17.805 o
20 0 10 3502.090 3348.530 77.144 0.181 o
20 0 12 7736.660 7624.440 187.612 0.035 o
20 0 14 436.847 453.445 11.981 4.324 o
20 0 16 389.674 383.720 10.099 5.403 o
20 0 18 84.417 81.825 3.553 30.717 o
20 0 20 15.892 32.993 2.908 82.550 o
20 0 22 208.257 223.623 7.860 9.521 o
20 0 24 11.215 5.071 2.501 141.746 o
20 0 26 26.169 24.912 3.112 70.627 o
20 0 28 47.179 40.658 8.462 15.614 o
20 2 0 4575.140 4507.370 101.632 0.109 o
20 2 1 57.992 50.299 1.815 55.836 o
20 2 2 68.438 60.457 1.857 47.754 o
20 2 3 2310.930 2253.120 50.901 0.381 o
20 2 4 729.747 706.168 16.797 2.400 o
20 2 5 3813.770 3678.530 83.385 0.157 o
20 2 6 3427.230 3300.690 74.558 0.192 o
20 2 7 300.236 288.947 7.055 8.291 o
20 2 8 635.388 600.305 14.135 3.059 o
20 2 9 55.153 53.614 1.925 55.605 o
20 2 10 540.286 504.354 12.346 3.793 o
20 2 11 45.328 46.203 1.848 65.627 o
20 2 12 102.338 100.428 3.095 28.157 o
20 2 13 514.382 505.940 13.185 3.651 o
20 2 14 104.484 97.672 2.874 28.806 o
20 2 15 72.463 73.422 2.408 40.638 o
20 2 16 126.784 126.536 3.739 21.837 o
20 2 17 6.796 9.437 1.238 308.176 o
20 2 18 451.681 453.674 11.388 4.458 o
20 2 19 166.269 160.826 4.825 15.805 o
20 2 20 23.923 25.658 1.891 106.141 o
20 2 21 23.935 20.884 1.967 108.824 o
20 2 22 10.756 9.378 1.798 192.394 o
20 2 23 4.590 2.298 1.662 327.641 o
20 2 24 148.905 148.378 5.164 16.341 o
20 2 25 13.295 15.704 2.035 144.625 o
20 2 26 48.310 48.306 2.883 51.256 o
20 2 27 183.889 186.102 7.742 10.482 o
20 2 28 285.931 283.139 10.463 6.245 o
20 2 29 1.525 3.019 2.298 229.500 o
20 4 0 2644.940 2612.540 60.092 0.286 o
20 4 1 4675.480 4566.450 103.362 0.105 o
20 4 2 83.449 84.572 3.053 33.049 o
20 4 3 1983.070 1953.770 44.516 0.484 o
20 4 4 416.092 408.929 9.963 5.239 o
20 4 5 826.701 797.880 18.671 2.022 o
20 4 6 9.391 8.522 0.806 332.410 o
20 4 7 178.229 158.969 4.333 16.091 o
20 4 8 1.716 12.659 1.306 367.289 o
20 4 9 2.040 2.493 0.687 1052.160 o
20 4 10 52.138 52.715 1.959 57.379 o
20 4 11 295.710 282.766 7.055 8.395 o
20 4 12 240.267 234.561 6.537 10.143 o
20 4 13 4.898 5.359 0.882 507.818 o
20 4 14 781.875 764.353 17.773 2.184 o
20 4 15 4.270 2.535 1.085 532.779 o
20 4 16 47.270 47.331 2.145 60.390 o
20 4 17 112.946 112.113 3.655 24.186 o
20 4 18 0.122 -1.874 5.130 52.840 o
20 4 19 91.457 90.126 3.298 29.925 o
20 4 20 458.948 468.622 11.939 4.228 o
20 4 21 533.290 545.461 14.033 3.352 o
20 4 22 332.668 331.912 11.082 5.445 o
20 4 23 123.160 129.826 4.740 19.413 o
20 4 24 13.411 15.856 2.188 134.894 o
20 4 25 172.293 164.116 7.309 11.575 o
20 4 26 75.263 75.058 4.825 26.424 o
20 4 27 3.785 3.443 2.866 144.410 o
20 4 28 13.501 12.040 2.425 127.215 o
20 6 0 439.276 432.441 13.796 3.799 o
20 6 1 1063.390 1020.880 25.268 1.286 o
20 6 2 322.370 312.223 8.115 7.206 o
20 6 3 292.999 281.240 7.165 8.364 o
20 6 4 34.830 36.588 1.399 88.328 o
20 6 5 537.765 524.111 12.422 3.753 o
20 6 6 171.194 171.976 4.638 15.622 o
20 6 7 462.481 454.038 10.726 4.630 o
20 6 8 565.533 553.101 13.406 3.409 o
20 6 9 1256.700 1211.150 29.423 0.995 o
20 6 10 7.965 7.063 1.026 345.202 o
20 6 11 154.564 147.590 4.257 17.837 o
20 6 12 20.994 22.063 1.543 130.193 o
20 6 13 1464.850 1459.240 34.739 0.754 o
20 6 14 376.251 374.876 9.548 5.755 o
20 6 15 179.139 181.524 5.274 14.089 o
20 6 16 23.439 22.309 1.713 116.860 o
20 6 17 137.156 135.456 4.918 17.875 o
20 6 18 124.895 119.099 4.180 21.170 o
20 6 19 0.654 -1.136 4.697 62.612 o
20 6 20 37.026 38.419 2.476 67.108 o
20 6 21 0.202 -1.051 5.503 45.894 o
20 6 22 1.393 2.646 1.603 425.503 o
20 6 23 76.442 70.386 3.722 32.406 o
20 6 24 23.738 21.207 2.349 96.476 o
20 6 25 19.898 20.070 3.086 80.503 o
20 6 26 19.744 19.850 3.451 70.999 o
20 8 0 467.885 473.625 17.484 2.809 o
20 8 1 53.293 57.727 2.442 50.908 o
20 8 2 568.648 579.997 14.110 3.219 o
20 8 3 13.873 15.458 1.798 157.588 o
20 8 4 29.616 31.933 2.578 75.319 o
20 8 5 363.542 366.464 9.242 6.014 o
20 8 6 1102.550 1116.400 26.515 1.186 o
20 8 7 380.962 380.794 10.073 5.474 o
20 8 8 1318.330 1320.580 32.086 0.870 o
20 8 9 0.740 -2.094 5.274 49.709 o
20 8 10 39.307 37.266 2.773 61.202 o
20 8 11 5.997 2.391 2.010 235.872 o
20 8 12 0.319 -1.976 5.469 46.417 o
20 8 13 33.717 31.551 2.222 78.243 o
20 8 14 113.501 121.474 4.477 21.212 o
20 8 15 496.178 497.952 13.092 3.736 o
20 8 16 87.307 85.835 3.731 29.060 o
20 8 17 58.823 58.702 3.137 42.444 o
20 8 18 31.869 33.680 2.493 73.786 o
20 8 19 154.428 156.629 5.757 14.772 o
20 8 20 40.092 37.699 2.976 57.579 o
20 8 21 5.698 6.029 2.417 171.921 o
20 8 22 25.210 24.522 2.501 87.095 o
20 8 23 1.467 2.476 2.001 295.880 o
20 8 24 0.136 -1.984 7.852 22.570 o
20 10 0 4951.830 5179.730 140.722 0.062 o
20 10 1 6.878 37.394 4.748 47.708 o
20 10 2 712.801 749.260 19.579 2.040 o
20 10 3 132.816 145.207 4.850 17.995 o
20 10 4 114.668 121.346 4.316 21.582 o
20 10 5 189.483 203.002 6.164 12.144 o
20 10 6 0.711 1.526 2.383 229.780 o
20 10 7 0.003 -2.162 7.674 23.642 o
20 10 8 41.374 40.327 3.112 54.209 o
20 10 9 60.926 65.790 3.646 36.899 o
20 10 10 85.909 84.139 4.070 27.865 o
20 10 11 0.846 0.432 1.984 330.528 o
20 10 12 8.108 8.132 2.357 159.793 o
20 10 13 0.143 0.373 2.196 283.649 o
20 10 14 32.760 32.577 2.400 75.252 o
20 10 15 4.196 3.536 1.730 306.823 o
20 10 16 32.500 29.279 2.289 79.617 o
20 10 17 19.341 18.129 1.993 122.756 o
20 10 18 14.912 15.754 1.967 142.331 o
20 10 19 4.977 0.076 1.636 350.006 o
20 10 20 3.703 3.120 1.857 289.309 o
20 10 21 18.019 17.111 3.112 83.975 o
20 12 0 19.006 19.307 2.942 86.506 o
20 12 1 120.908 127.867 4.579 20.073 o
20 12 2 48.093 53.496 2.874 50.198 o
20 12 3 52.009 55.726 2.874 47.926 o
20 12 4 2.200 10.184 2.179 209.717 o
20 12 5 16.365 15.627 2.052 132.804 o
20 12 6 258.499 255.234 7.767 8.564 o
20 12 7 317.881 327.842 10.667 5.752 o
20 12 8 42.681 54.140 3.688 43.853 o
20 12 9 2.691 5.817 2.450 186.725 o
20 12 10 0.988 -1.916 6.656 31.243 o
20 12 11 90.573 92.381 4.672 24.197 o
20 12 12 0.050 2.408 2.824 167.785 o
20 12 13 0.996 -2.417 5.707 42.417 o
20 12 14 30.881 27.015 2.790 72.094 o
20 12 15 53.275 55.319 3.604 40.886 o
20 12 16 287.816 269.665 9.175 7.092 o
20 12 17 53.421 57.769 3.460 41.694 o
20 14 0 0.007 11.176 2.959 136.397 o
20 14 1 68.896 69.810 3.451 35.734 o
20 14 2 17.648 20.622 2.255 112.804 o
20 14 3 8.764 12.795 2.077 168.817 o
20 14 4 17.504 17.493 2.154 121.597 o
20 14 5 1.280 1.136 2.272 246.722 o
20 14 6 0.105 4.392 2.171 262.282 o
20 14 7 15.984 21.385 4.274 55.281 o
20 14 8 71.850 80.477 4.621 27.525 o
20 14 9 178.876 184.856 7.496 10.914 o
21 1 1 684.574 683.529 15.771 2.626 o
21 1 2 189.648 193.267 4.876 14.041 o
21 1 3 1305.790 1294.980 29.813 0.959 o
21 1 4 797.287 775.173 17.832 2.156 o
21 1 5 2.020 4.138 0.704 895.468 o
21 1 6 3325.090 3181.240 71.794 0.205 o
21 1 7 3229.040 3165.560 71.480 0.208 o
21 1 8 2754.510 2663.860 60.474 0.281 o
21 1 9 381.431 366.676 8.988 6.006 o
21 1 10 135.976 125.645 3.646 21.294 o
21 1 11 333.064 323.627 8.055 7.077 o
21 1 12 25.663 20.859 1.416 122.394 o
21 1 13 338.757 326.748 8.174 6.939 o
21 1 14 522.003 522.652 12.575 3.761 o
21 1 15 1090.270 1102.950 25.930 1.224 o
21 1 16 570.883 584.941 13.982 3.236 o
21 1 17 49.166 52.673 2.255 56.292 o
21 1 18 35.749 34.629 1.942 79.287 o
21 1 19 52.057 52.486 2.501 52.275 o
21 1 20 165.671 166.982 5.130 15.168 o
21 1 21 143.290 150.388 5.155 16.596 o
21 1 22 8.181 5.054 1.636 255.278 o
21 1 23 6.315 2.467 1.772 273.148 o
21 1 24 0.485 -0.348 6.105 37.228 o
21 1 25 9.550 7.182 2.459 147.271 o
21 1 26 62.651 60.915 3.154 40.709 o
21 1 27 86.448 76.703 4.290 27.314 o
21 1 28 43.517 40.319 3.544 47.812 o
21 1 29 38.748 37.512 3.807 47.289 o
21 3 1 3348.890 3297.540 74.338 0.194 o
21 3 2 26.371 25.005 1.153 121.878 o
21 3 3 144.164 146.004 3.867 19.361 o
21 3 4 833.156 815.678 18.900 1.985 o
21 3 5 59.426 56.319 1.899 52.712 o
21 3 6 900.582 888.082 21.096 1.697 o
21 3 7 64.033 66.409 2.179 46.284 o
21 3 8 532.457 500.589 11.871 3.946 o
21 3 9 312.655 313.342 7.759 7.524 o
21 3 10 371.694 352.669 8.920 6.160 o
21 3 11 130.508 128.478 3.587 21.794 o
21 3 12 52.696 50.324 1.755 59.646 o
21 3 13 195.955 193.852 4.943 13.705 o
21 3 14 14.874 11.566 1.145 208.788 o
21 3 15 0.413 -0.602 3.773 97.057 o
21 3 16 40.188 36.961 1.925 73.449 o
21 3 17 2.460 0.458 1.162 680.423 o
21 3 18 6.345 5.257 1.730 261.790 o
21 3 19 27.609 25.353 1.984 96.698 o
21 3 20 139.101 140.815 4.435 18.664 o
21 3 21 466.631 475.923 13.974 3.615 o
21 3 22 86.958 87.777 4.350 26.232 o
21 3 23 216.239 220.901 8.445 8.837 o
21 3 24 350.747 358.655 10.828 5.381 o
21 3 25 1.956 8.318 2.196 217.269 o
21 3 26 184.445 171.162 7.970 10.346 o
21 3 27 6.592 9.251 2.586 145.083 o
21 3 28 0.476 -0.314 7.725 23.284 o
21 5 1 125.473 116.115 3.460 23.198 o
21 5 2 464.064 449.061 11.252 4.462 o
21 5 3 420.755 409.700 10.116 5.153 o
21 5 4 377.452 369.534 9.403 5.831 o
21 5 5 2090.680 2040.230 47.238 0.438 o
21 5 6 3.901 5.274 1.111 475.455 o
21 5 7 825.361 808.191 18.866 1.998 o
21 5 8 145.510 148.387 3.926 19.059 o
21 5 9 442.038 439.174 10.412 4.863 o
21 5 10 720.811 715.173 16.577 2.436 o
21 5 11 24.132 19.350 1.348 131.431 o
21 5 12 0.002 -0.958 3.214 134.803 o
21 5 13 6.453 3.612 0.958 455.158 o
21 5 14 68.086 64.892 2.357 43.848 o
21 5 15 2.860 0.399 1.111 687.034 o
21 5 16 281.604 284.436 7.479 8.268 o
21 5 17 747.052 748.794 18.748 2.107 o
21 5 18 430.660 432.933 11.142 4.672 o
21 5 19 91.431 86.878 3.468 29.473 o
21 5 20 10.317 8.250 1.772 202.204 o
21 5 21 3.750 2.255 1.628 355.658 o
21 5 22 137.836 140.035 5.189 17.100 o
21 5 23 0.198 -0.246 5.639 43.717 o
21 5 24 0.887 -0.509 9.056 16.929 o
21 5 25 22.003 28.931 2.993 75.555 o
21 5 26 42.116 43.227 3.655 46.522 o
21 5 27 85.425 79.756 4.952 24.333 o
21 7 1 299.339 317.353 8.047 7.464 o
21 7 2 1140.850 1138.370 26.243 1.185 o
21 7 3 348.076 345.809 8.615 6.530 o
21 7 4 41.507 41.497 2.103 67.558 o
21 7 5 23.216 23.098 1.475 124.293 o
21 7 6 955.944 952.669 22.063 1.567 o
21 7 7 77.169 120.049 5.952 19.539 o
21 7 8 460.682 461.602 11.710 4.306 o
21 7 9 100.281 104.244 3.409 27.062 o
21 7 10 395.961 387.273 11.065 4.966 o
21 7 11 1465.660 1474.840 34.629 0.756 o
21 7 12 77.549 81.070 3.460 32.554 o
21 7 13 358.032 364.548 10.870 5.304 o
21 7 14 255.605 251.715 7.284 9.038 o
21 7 15 8.956 8.437 1.798 209.454 o
21 7 16 41.209 36.902 2.349 66.216 o
21 7 17 11.069 12.414 2.043 160.840 o
21 7 18 0.707 2.696 2.391 222.750 o
21 7 19 97.087 102.175 4.206 24.684 o
21 7 20 0.002 -3.807 6.190 36.337 o
21 7 21 0.749 6.376 2.349 212.984 o
21 7 22 0.297 -2.934 5.681 43.034 o
21 7 23 43.157 43.193 3.256 50.738 o
21 7 24 4.347 6.614 2.561 163.004 o
21 7 25 0.411 1.993 2.120 286.577 o
21 9 1 5.198 5.333 1.552 313.124 o
21 9 2 9.127 11.150 2.408 144.857 o
21 9 3 373.583 460.228 12.905 4.240 o
21 9 4 3164.840 3280.030 77.644 0.183 o
21 9 5 213.197 239.954 6.902 10.267 o
21 9 6 645.816 695.179 17.722 2.376 o
21 9 7 1.534 -0.661 5.461 46.076 o
21 9 8 58.644 55.217 2.535 48.202 o
21 9 9 0.458 10.175 3.239 116.711 o
21 9 10 117.099 113.147 4.765 20.429 o
21 9 11 2.014 -0.492 6.597 31.613 o
21 9 12 0.904 -1.543 6.758 30.329 o
21 9 13 1.988 -2.171 5.045 53.612 o
21 9 14 5.221 2.637 1.806 280.881 o
21 9 15 13.653 11.871 2.145 143.788 o
21 9 16 2.421 1.823 1.662 384.014 o
21 9 17 62.557 66.019 3.782 35.520 o
21 9 18 75.815 75.966 3.604 32.636 o
21 9 19 148.974 145.165 5.495 15.764 o
21 9 20 3.805 6.733 2.052 229.395 o
21 9 21 21.538 24.039 2.315 98.958 o
21 9 22 3.580 2.620 2.484 187.138 o
21 9 23 13.576 11.252 2.035 152.633 o
21 11 1 0.110 7.580 2.052 266.651 o
21 11 2 979.014 1003.050 24.564 1.366 o
21 11 3 721.587 765.243 20.206 1.954 o
21 11 4 282.474 305.015 8.539 7.390 o
21 11 5 23.146 25.133 2.349 94.150 o
21 11 6 126.305 133.455 4.740 19.064 o
21 11 7 44.184 43.142 2.900 54.579 o
21 11 8 85.949 90.168 4.689 24.778 o
21 11 9 26.266 27.091 2.900 74.264 o
21 11 10 10.927 13.499 3.112 97.578 o
21 11 11 0.150 -1.280 5.986 38.807 o
21 11 12 5.659 6.156 2.179 198.511 o
21 11 13 3.105 3.095 2.035 260.376 o
21 11 14 18.924 13.278 2.883 93.164 o
21 11 15 0.001 1.323 1.908 365.265 o
21 11 16 30.300 27.117 2.696 74.605 o
21 11 17 0.187 -0.466 5.020 55.146 o
21 11 18 24.688 22.224 2.637 85.688 o
21 11 19 172.672 162.386 6.877 12.211 o
21 13 1 0.892 0.085 1.772 411.589 o
21 13 2 22.207 26.854 2.790 81.738 o
21 13 3 49.673 49.451 2.883 50.319 o
21 13 4 74.444 75.228 3.977 30.917 o
21 13 5 6.204 6.792 2.094 202.512 o
21 13 6 92.971 89.643 5.444 21.219 o
21 13 7 0.125 -3.858 5.859 40.516 o
21 13 8 16.007 18.129 2.679 101.743 o
21 13 9 89.418 87.099 4.884 23.773 o
21 13 10 53.874 48.332 3.697 40.978 o
21 13 11 85.751 80.731 4.367 26.785 o
21 13 12 122.618 126.553 5.495 17.654 o
21 13 13 80.862 81.316 5.452 22.665 o
22 0 0 1328.440 1422.770 37.580 0.695 o
22 0 2 54.021 56.582 2.120 53.715 o
22 0 4 1895.890 1890.460 43.134 0.513 o
22 0 6 92.949 86.802 3.417 29.449 o
22 0 8 11.241 11.142 1.357 224.545 o
22 0 10 577.635 567.380 14.728 3.087 o
22 0 12 2645.680 2665.410 60.983 0.279 o
22 0 14 819.280 828.431 19.825 1.894 o
22 0 16 31.288 31.026 3.544 56.321 o
22 0 18 50.963 52.037 3.146 46.520 o
22 0 20 20.590 14.330 3.002 85.877 o
22 0 22 67.403 85.912 4.486 28.476 o
22 0 24 54.705 41.726 4.926 31.691 o
22 0 26 50.113 49.722 4.935 31.742 o
22 0 28 41.972 42.557 8.751 14.967 o
22 2 0 21.958 22.614 1.425 130.560 o
22 2 1 1399.710 1397.380 31.772 0.860 o
22 2 2 399.647 390.359 9.336 5.648 o
22 2 3 152.876 156.629 4.138 17.893 o
22 2 4 1800.650 1723.700 39.284 0.595 o
22 2 5 1689.870 1671.090 38.080 0.633 o
22 2 6 1088.820 1049.150 24.251 1.333 o
22 2 7 1.157 1.119 0.695 1499.960 o
22 2 8 0.350 1.628 0.627 2002.310 o
22 2 9 145.908 141.493 3.867 19.397 o
22 2 10 32.373 30.110 1.653 92.480 o
22 2 11 144.845 139.924 3.994 19.261 o
22 2 12 8.213 7.106 1.043 336.452 o
22 2 13 161.899 155.781 4.095 17.458 o
22 2 14 58.469 56.955 2.035 51.990 o
22 2 15 5.535 4.053 1.204 408.338 o
22 2 16 1.060 2.544 1.136 734.598 o
22 2 17 630.761 633.230 15.220 2.839 o
22 2 18 198.792 201.263 5.783 12.393 o
22 2 19 185.625 190.011 5.723 13.057 o
22 2 20 64.929 62.797 3.146 39.790 o
22 2 21 94.670 85.844 3.604 28.463 o
22 2 22 66.818 64.307 3.112 39.252 o
22 2 23 11.816 7.657 1.950 177.131 o
22 2 24 44.747 46.348 2.891 53.496 o
22 2 25 32.349 33.637 2.646 70.412 o
22 2 26 55.552 55.802 3.197 43.586 o
22 2 27 155.403 159.910 8.573 10.291 o
22 2 28 51.180 48.400 3.722 41.597 o
22 4 0 1302.330 1289.550 30.636 0.929 o
22 4 1 706.877 701.547 16.577 2.462 o
22 4 2 41.962 38.640 1.458 77.094 o
22 4 3 332.071 320.498 8.013 7.127 o
22 4 4 456.898 448.238 10.819 4.635 o
22 4 5 32.702 30.237 1.374 97.293 o
22 4 6 87.484 79.612 2.620 34.734 o
22 4 7 2.940 2.383 0.670 916.411 o
22 4 8 44.683 40.056 1.535 72.579 o
22 4 9 51.202 47.009 1.738 61.992 o
22 4 10 247.484 240.548 5.969 10.475 o
22 4 11 25.671 22.953 1.204 125.494 o
22 4 12 40.700 37.580 1.535 78.127 o
22 4 13 79.607 75.338 2.629 37.130 o
22 4 14 9.594 6.495 1.128 302.594 o
22 4 15 19.772 16.178 1.535 145.251 o
22 4 16 33.329 29.203 2.120 82.162 o
22 4 17 0.130 -1.959 4.553 67.041 o
22 4 18 198.189 196.159 5.639 12.674 o
22 4 19 91.562 91.525 3.400 29.361 o
22 4 20 945.889 960.987 23.657 1.451 o
22 4 21 135.169 132.208 4.367 19.387 o
22 4 22 94.043 97.189 4.002 26.134 o
22 4 23 30.820 35.927 3.349 58.273 o
22 4 24 23.788 25.514 3.392 66.325 o
22 4 25 96.293 96.290 4.274 24.865 o
22 4 26 58.816 57.057 5.359 27.055 o
22 4 27 6.182 6.944 3.307 103.603 o
22 6 0 344.060 336.609 9.141 6.323 o
22 6 1 231.011 225.751 5.961 11.017 o
22 6 2 635.744 614.101 14.618 2.955 o
22 6 3 359.625 363.505 8.717 6.312 o
22 6 4 19.135 19.290 1.051 162.380 o
22 6 5 14.371 13.762 1.246 197.032 o
22 6 6 2.386 2.103 0.924 797.832 o
22 6 7 84.589 77.594 2.815 34.705 o
22 6 8 709.856 690.711 16.730 2.444 o
22 6 9 702.256 689.931 16.111 2.545 o
22 6 10 7.150 8.488 1.314 297.411 o
22 6 11 141.228 137.915 4.375 18.750 o
22 6 12 20.941 18.273 1.543 136.667 o
22 6 13 285.475 289.083 7.606 8.095 o
22 6 14 473.829 465.714 11.633 4.273 o
22 6 15 252.517 244.346 6.733 9.636 o
22 6 16 0.729 1.959 1.297 654.959 o
22 6 17 84.406 86.412 4.028 28.112 o
22 6 18 180.572 180.905 5.698 13.416 o
22 6 19 6.336 2.696 1.636 298.139 o
22 6 20 3.591 1.162 2.086 256.306 o
22 6 21 102.884 102.573 4.104 24.367 o
22 6 22 8.479 7.580 1.687 230.954 o
22 6 23 32.282 33.680 2.874 66.220 o
22 6 24 0.708 2.866 2.662 182.147 o
22 6 25 2.627 4.926 2.450 190.091 o
22 6 26 27.741 30.831 3.307 62.873 o
22 8 0 34.237 35.893 2.722 66.398 o
22 8 1 9.068 7.920 2.128 176.067 o
22 8 2 30.402 30.881 2.247 82.105 o
22 8 3 282.323 283.156 7.445 8.292 o
22 8 4 148.218 144.283 4.350 18.145 o
22 8 5 13.500 11.574 1.730 174.151 o
22 8 6 76.820 78.882 2.959 35.628 o
22 8 7 777.889 796.142 19.731 1.949 o
22 8 8 291.832 291.745 8.072 7.675 o
22 8 9 9.433 6.724 2.010 189.271 o
22 8 10 13.000 8.437 2.010 163.724 o
22 8 11 5.697 0.831 1.560 346.479 o
22 8 12 2.883 -3.383 4.833 57.753 o
22 8 13 89.650 90.643 3.722 28.359 o
22 8 14 584.031 594.607 15.271 2.943 o
22 8 15 396.751 402.238 10.964 4.965 o
22 8 16 291.085 293.534 8.547 7.354 o
22 8 17 160.352 157.765 5.478 14.998 o
22 8 18 3.933 7.216 2.060 224.559 o
22 8 19 96.272 100.225 4.426 24.074 o
22 8 20 0.006 -2.264 5.859 40.553 o
22 8 21 4.651 0.924 1.908 280.417 o
22 8 22 0.201 3.663 2.154 269.539 o
22 8 23 5.469 3.510 2.400 182.456 o
22 8 24 0.276 -1.713 6.588 32.021 o
22 10 0 1228.060 1297.640 37.911 0.705 o
22 10 1 0.060 13.473 3.112 121.642 o
22 10 2 201.418 217.603 6.529 11.190 o
22 10 3 57.955 60.525 3.002 43.535 o
22 10 4 5.737 8.539 1.738 247.938 o
22 10 5 5.510 9.887 2.247 179.440 o
22 10 6 58.212 62.899 3.790 36.916 o
22 10 7 32.651 33.858 2.289 76.824 o
22 10 8 6.418 4.079 1.891 241.394 o
22 10 9 17.913 15.492 2.230 119.707 o
22 10 10 10.860 8.327 3.536 84.904 o
22 10 11 26.199 23.691 2.595 83.820 o
22 10 12 44.481 47.391 3.392 47.622 o
22 10 13 111.007 113.266 5.503 18.781 o
22 10 14 39.667 41.243 2.985 56.638 o
22 10 15 48.238 50.392 3.053 48.983 o
22 10 16 10.312 12.965 2.646 122.622 o
22 10 17 28.028 28.940 2.713 75.669 o
22 10 18 0.596 -1.009 5.257 50.095 o
22 10 19 0.013 -3.850 5.147 52.549 o
22 10 20 0.699 -1.611 5.495 45.841 o
22 10 21 6.816 10.039 2.391 158.463 o
22 12 0 27.236 25.200 4.596 44.247 o
22 12 1 6.752 10.438 1.925 204.489 o
22 12 2 111.541 113.698 4.223 22.500 o
22 12 3 41.159 42.702 3.095 53.898 o
22 12 4 6.012 5.935 1.730 261.709 o
22 12 5 1.106 0.051 1.764 409.030 o
22 12 6 326.621 340.569 11.684 5.177 o
22 12 7 86.098 86.904 3.934 28.245 o
22 12 8 40.209 46.772 3.595 47.257 o
22 12 9 2.875 1.925 2.391 207.428 o
22 12 10 1.274 -1.085 5.969 38.712 o
22 12 11 0.002 2.688 2.086 296.234 o
22 12 12 5.120 6.563 2.510 164.236 o
22 12 13 12.552 10.514 2.679 118.007 o
22 12 14 6.906 4.587 1.942 226.199 o
22 12 15 41.291 35.961 2.985 57.256 o
22 12 16 152.133 142.672 6.554 13.704 o
22 14 0 125.841 127.697 6.919 14.272 o
22 14 1 8.438 11.210 1.832 199.020 o
22 14 2 46.958 48.535 2.874 51.968 o
22 14 3 0.818 3.570 2.544 194.847 o
22 14 4 0.019 -2.518 6.402 33.966 o
22 14 5 0.495 3.672 2.298 236.604 o
22 14 6 1.661 -0.034 7.733 23.115 o
22 14 7 6.127 9.242 2.620 144.254 o
22 14 8 17.449 14.169 2.366 116.394 o
23 1 1 7.412 8.844 0.653 398.448 o
23 1 2 858.066 840.844 19.350 1.908 o
23 1 3 1858.660 1752.160 39.869 0.578 o
23 1 4 3419.000 3287.690 74.388 0.193 o
23 1 5 608.772 602.561 14.118 3.112 o
23 1 6 359.392 336.626 8.191 6.696 o
23 1 7 23.860 22.216 1.170 133.271 o
23 1 8 636.896 624.691 14.898 2.893 o
23 1 9 799.675 774.367 18.256 2.104 o
23 1 10 513.356 503.888 12.202 3.913 o
23 1 11 208.263 201.162 5.350 12.651 o
23 1 12 319.596 312.163 8.784 6.833 o
23 1 13 298.913 299.962 7.496 7.934 o
23 1 14 50.797 57.727 2.637 50.287 o
23 1 15 767.346 776.173 18.307 2.128 o
23 1 16 375.248 379.523 9.565 5.739 o
23 1 17 24.022 23.623 1.848 109.458 o
23 1 18 4.093 2.298 1.467 396.625 o
23 1 19 24.302 23.140 2.145 100.056 o
23 1 20 0.004 -0.721 5.316 49.255 o
23 1 21 31.356 31.611 2.230 80.830 o
23 1 22 4.733 4.290 2.154 216.820 o
23 1 23 49.018 47.009 2.849 51.596 o
23 1 24 59.264 64.001 3.256 40.508 o
23 1 25 145.066 145.419 5.121 16.703 o
23 1 26 0.074 -2.222 6.554 32.392 o
23 1 27 8.034 6.978 1.882 213.182 o
23 1 28 0.389 -6.020 5.995 38.631 o
23 3 1 15.867 17.086 0.856 197.032 o
23 3 2 1845.270 1761.500 40.149 0.573 o
23 3 3 462.754 443.651 10.701 4.659 o
23 3 4 38.064 34.188 1.450 84.700 o
23 3 5 57.721 51.350 1.848 55.411 o
23 3 6 145.927 139.382 3.731 19.757 o
23 3 7 112.823 110.705 3.231 25.581 o
23 3 8 347.560 333.243 8.149 6.841 o
23 3 9 803.340 757.163 18.485 2.082 o
23 3 10 177.131 164.209 4.375 15.948 o
23 3 11 1.858 1.289 0.704 1217.290 o
23 3 12 41.514 43.286 1.611 73.211 o
23 3 13 12.185 10.836 1.280 224.391 o
23 3 14 2.801 2.306 0.839 805.100 o
23 3 15 6.599 4.587 1.068 403.953 o
23 3 16 173.708 171.866 4.706 15.399 o
23 3 17 15.008 10.726 1.213 206.139 o
23 3 18 11.645 11.913 2.060 158.024 o
23 3 19 123.011 127.231 4.477 20.204 o
23 3 20 59.638 58.617 2.900 44.100 o
23 3 21 157.622 152.194 5.198 15.754 o
23 3 22 1.789 2.298 1.942 307.219 o
23 3 23 191.217 190.249 6.563 11.752 o
23 3 24 226.881 236.910 7.360 9.575 o
23 3 25 54.255 51.588 3.697 40.353 o
23 3 26 1.032 -2.179 6.521 32.540 o
23 3 27 111.229 111.349 5.410 19.093 o
23 3 28 15.584 17.416 2.629 105.379 o
23 5 1 189.915 181.880 5.257 13.707 o
23 5 2 343.391 332.234 8.276 6.814 o
23 5 3 92.152 90.440 3.180 30.279 o
23 5 4 549.279 523.670 12.770 3.636 o
23 5 5 747.264 735.210 18.951 2.089 o
23 5 6 131.578 121.245 3.485 22.281 o
23 5 7 488.237 480.010 11.277 4.301 o
23 5 8 0.702 1.001 0.721 1675.380 o
23 5 9 63.806 63.120 2.086 47.692 o
23 5 10 289.290 283.978 7.021 8.501 o
23 5 11 16.591 14.652 1.085 188.581 o
23 5 12 0.776 -1.289 3.604 105.571 o
23 5 13 117.347 114.003 3.612 23.731 o
23 5 14 60.643 59.168 2.357 47.921 o
23 5 15 0.021 -3.527 4.443 70.504 o
23 5 16 129.104 122.779 4.019 21.081 o
23 5 17 311.075 308.712 8.335 7.204 o
23 5 18 219.828 230.135 7.954 9.179 o
23 5 19 108.933 104.549 3.934 24.159 o
23 5 20 25.359 25.039 2.060 98.880 o
23 5 21 1.910 0.967 1.653 415.079 o
23 5 22 44.556 45.915 2.824 54.531 o
23 5 23 2.845 4.426 3.909 83.917 o
23 5 24 4.669 5.520 2.501 170.148 o
23 5 25 0.063 3.977 2.391 222.786 o
23 5 26 51.650 47.229 3.561 43.149 o
23 5 27 0.394 2.603 4.655 62.970 o
23 7 1 500.094 508.653 12.219 3.942 o
23 7 2 368.451 382.668 9.505 5.801 o
23 7 3 95.680 103.277 3.646 26.887 o
23 7 4 118.554 116.191 3.587 23.561 o
23 7 5 96.947 91.644 3.061 29.838 o
23 7 6 81.770 81.290 2.849 34.760 o
23 7 7 417.055 409.912 10.319 5.093 o
23 7 8 119.012 122.144 4.587 20.421 o
23 7 9 0.019 -1.331 3.934 89.912 o
23 7 10 0.511 -1.018 3.858 92.711 o
23 7 11 666.662 678.323 17.620 2.376 o
23 7 12 182.623 181.965 5.630 13.427 o
23 7 13 386.609 391.020 10.404 5.272 o
23 7 14 132.864 139.289 4.765 18.372 o
23 7 15 36.490 35.350 2.357 70.914 o
23 7 16 16.456 13.601 1.925 142.972 o
23 7 17 0.875 2.442 2.018 301.626 o
23 7 18 36.895 34.443 2.883 62.224 o
23 7 19 28.869 26.566 2.552 79.736 o
23 7 20 1.839 2.976 2.001 286.082 o
23 7 21 11.728 11.735 3.095 98.449 o
23 7 22 17.488 12.727 2.883 96.021 o
23 7 23 18.691 14.991 2.417 110.195 o
23 7 24 4.511 3.807 2.629 162.419 o
23 7 25 33.341 21.826 3.960 51.234 o
23 9 1 0.318 -3.850 5.935 39.426 o
23 9 2 3.550 1.458 1.653 362.289 o
23 9 3 271.776 277.153 7.733 8.257 o
23 9 4 206.641 225.556 6.614 10.876 o
23 9 5 42.401 47.306 2.637 57.694 o
23 9 6 291.982 320.829 8.759 7.069 o
23 9 7 1.487 4.384 2.171 245.751 o
23 9 8 2.074 1.051 1.950 310.977 o
23 9 9 23.472 19.426 2.154 105.058 o
23 9 10 121.965 122.763 5.020 19.021 o
23 9 11 1.318 -1.162 5.325 48.515 o
23 9 12 77.975 81.960 4.596 26.698 o
23 9 13 4.401 3.349 2.001 249.548 o
23 9 14 36.685 36.215 3.485 52.767 o
23 9 15 40.008 37.037 2.561 63.950 o
23 9 16 0.784 0.695 1.764 409.012 o
23 9 17 18.587 16.289 2.391 110.029 o
23 9 18 128.493 127.045 4.842 18.882 o
23 9 19 19.885 20.893 2.340 104.298 o
23 9 20 102.372 94.001 4.223 24.485 o
23 9 21 0.085 0.170 1.840 405.955 o
23 9 22 7.394 3.069 2.213 193.043 o
23 11 1 92.479 89.371 3.782 27.780 o
23 11 2 3.857 7.419 2.027 229.435 o
23 11 3 113.767 114.241 4.452 21.578 o
23 11 4 52.011 52.461 2.985 47.566 o
23 11 5 48.311 47.034 3.519 44.813 o
23 11 6 24.558 24.921 2.629 84.275 o
23 11 7 69.358 74.651 3.646 33.873 o
23 11 8 191.816 205.249 6.987 11.016 o
23 11 9 131.220 139.924 6.181 15.311 o
23 11 10 2.061 0.873 2.315 231.822 o
23 11 11 6.203 1.916 2.425 179.944 o
23 11 12 15.856 16.102 2.323 120.021 o
23 11 13 18.181 20.859 2.476 102.714 o
23 11 14 30.249 29.788 2.705 73.115 o
23 11 15 2.937 0.729 2.027 280.559 o
23 11 16 23.826 18.247 2.756 86.225 o
23 11 17 0.001 -0.950 5.062 54.331 o
23 11 18 10.919 8.403 1.959 179.478 o
23 13 1 15.938 14.101 1.899 145.465 o
23 13 2 145.539 149.701 5.410 15.988 o
23 13 3 20.294 21.690 2.179 108.512 o
23 13 4 2.023 -0.746 5.885 39.605 o
23 13 5 0.158 1.085 1.823 397.200 o
23 13 6 0.001 -1.976 7.021 28.244 o
23 13 7 0.006 2.120 2.213 269.091 o
23 13 8 21.456 23.818 2.629 89.418 o
23 13 9 13.846 12.659 2.264 134.406 o
23 13 10 205.751 199.440 7.284 10.423 o
23 13 11 42.149 41.955 3.307 50.906 o
23 13 12 4.684 5.054 2.111 220.061 o
24 0 0 958.439 960.054 25.141 1.345 o
24 0 2 4243.690 4039.100 91.423 0.132 o
24 0 4 2200.820 2151.220 49.341 0.404 o
24 0 6 2079.750 2034.210 47.238 0.438 o
24 0 8 2476.260 2368.280 54.979 0.334 o
24 0 10 219.949 218.909 6.207 11.096 o
24 0 12 626.511 638.351 16.518 2.622 o
24 0 14 62.558 64.586 3.129 40.359 o
24 0 16 1.787 8.098 1.976 257.078 o
24 0 18 57.948 62.111 3.807 36.958 o
24 0 20 257.266 280.587 9.471 7.138 o
24 0 22 76.466 84.987 5.045 24.649 o
24 0 24 131.959 134.489 6.529 14.682 o
24 0 26 2.433 0.025 3.180 129.579 o
24 0 28 0.100 4.553 5.121 51.861 o
24 2 0 4224.190 4132.290 94.586 0.125 o
24 2 1 82.600 82.859 2.646 35.373 o
24 2 2 466.888 444.058 10.574 4.683 o
24 2 3 0.001 -0.102 3.273 129.961 o
24 2 4 127.377 126.163 3.570 22.232 o
24 2 5 882.232 829.194 19.367 1.892 o
24 2 6 0.787 0.899 0.746 1587.380 o
24 2 7 291.721 267.181 6.724 8.807 o
24 2 8 543.866 517.768 12.193 3.802 o
24 2 9 777.736 763.988 17.891 2.174 o
24 2 10 581.054 562.793 13.830 3.270 o
24 2 11 246.416 242.430 6.376 10.096 o
24 2 12 1.490 -0.110 3.120 137.535 o
24 2 13 102.399 103.065 3.120 27.863 o
24 2 14 5.074 3.434 1.077 476.845 o
24 2 15 57.156 56.412 2.340 50.261 o
24 2 16 274.007 277.933 7.352 8.512 o
24 2 17 1.158 5.732 1.789 328.075 o
24 2 18 332.906 343.859 9.013 6.451 o
24 2 19 347.791 352.330 9.420 6.091 o
24 2 20 1.574 -0.017 6.741 30.366 o
24 2 21 5.750 4.477 1.552 310.874 o
24 2 22 4.019 3.256 1.857 283.443 o
24 2 23 103.335 102.709 4.290 23.662 o
24 2 24 125.106 124.747 4.859 19.151 o
24 2 25 30.694 30.746 2.595 74.458 o
24 2 26 0.188 4.036 1.882 338.326 o
24 2 27 5.308 3.595 2.315 193.367 o
24 2 28 0.007 0.806 2.993 153.578 o
24 4 0 42.930 38.937 2.722 58.914 o
24 4 1 11.119 9.454 0.882 284.904 o
24 4 2 1210.200 1176.640 27.023 1.119 o
24 4 3 62.142 66.002 2.162 47.261 o
24 4 4 477.288 462.322 11.226 4.392 o
24 4 5 5.139 4.324 0.704 583.128 o
24 4 6 10.139 10.167 1.128 266.763 o
24 4 7 110.625 108.814 3.036 26.583 o
24 4 8 826.779 816.441 19.621 1.914 o
24 4 9 113.746 111.968 3.103 25.768 o
24 4 10 8.964 10.031 0.967 305.377 o
24 4 11 24.941 25.149 1.509 115.845 o
24 4 12 669.001 667.724 17.535 2.391 o
24 4 13 73.687 69.199 2.366 41.161 o
24 4 14 14.103 13.202 1.238 201.695 o
24 4 15 3.154 1.043 1.018 700.402 o
24 4 16 11.825 7.589 1.365 235.421 o
24 4 17 0.006 -2.094 4.638 64.713 o
24 4 18 14.397 11.684 1.670 173.167 o
24 4 19 0.094 -0.331 6.190 36.314 o
24 4 20 15.087 11.744 2.043 144.838 o
24 4 21 103.516 104.812 4.028 24.435 o
24 4 22 13.593 12.558 2.773 108.413 o
24 4 23 0.805 -0.119 6.766 30.270 o
24 4 24 22.823 26.964 2.993 75.730 o
24 4 25 118.773 116.734 5.393 18.455 o
24 4 26 35.270 32.467 3.900 48.686 o
24 4 27 1.720 5.969 2.315 211.661 o
24 6 0 2052.580 2047.750 48.289 0.426 o
24 6 1 487.876 491.186 11.735 4.147 o
24 6 2 1.452 1.721 0.839 1067.810 o
24 6 3 484.217 477.967 11.379 4.289 o
24 6 4 111.864 109.832 3.069 26.248 o
24 6 5 129.471 132.124 3.621 21.641 o
24 6 6 551.078 547.462 13.355 3.462 o
24 6 7 91.513 90.940 2.874 31.621 o
24 6 8 60.261 57.142 2.357 48.531 o
24 6 9 660.821 660.050 15.534 2.716 o
24 6 10 478.359 471.192 11.421 4.311 o
24 6 11 575.624 577.386 13.914 3.248 o
24 6 12 141.748 142.909 4.791 17.654 o
24 6 13 99.680 96.138 3.332 28.010 o
24 6 14 181.864 183.703 5.350 13.833 o
24 6 15 107.544 113.834 3.841 24.103 o
24 6 16 12.942 10.463 1.408 207.968 o
24 6 17 2.595 0.882 1.501 458.114 o
24 6 18 51.555 55.005 2.993 47.141 o
24 6 19 1.153 -0.611 5.096 53.001 o
24 6 20 62.011 65.367 3.078 40.781 o
24 6 21 2.638 0.941 1.832 334.683 o
24 6 22 1.027 -1.764 5.520 45.296 o
24 6 23 1.618 -2.162 5.902 39.499 o
24 6 24 72.443 73.329 4.307 29.624 o
24 6 25 12.686 14.050 2.493 122.915 o
24 8 0 265.685 277.085 9.895 6.789 o
24 8 1 288.315 288.413 7.784 7.937 o
24 8 2 969.243 982.041 23.165 1.471 o
24 8 3 120.653 123.517 3.985 21.879 o
24 8 4 676.925 707.559 17.035 2.430 o
24 8 5 956.188 967.677 23.996 1.421 o
24 8 6 62.990 62.314 2.671 43.980 o
24 8 7 241.057 238.988 6.766 9.866 o
24 8 8 215.361 243.939 9.251 7.971 o
24 8 9 211.463 219.731 6.537 10.918 o
24 8 10 20.636 16.865 2.086 117.051 o
24 8 11 0.008 -3.248 5.410 47.569 o
24 8 12 0.298 3.069 2.527 202.961 o
24 8 13 13.074 12.244 2.264 137.790 o
24 8 14 0.743 2.120 1.713 409.380 o
24 8 15 19.616 20.681 2.145 112.493 o
24 8 16 26.074 23.895 2.467 87.233 o
24 8 17 0.033 2.917 1.993 319.548 o
24 8 18 53.335 56.090 3.476 41.850 o
24 8 19 2.052 -0.365 6.826 29.544 o
24 8 20 24.912 30.178 2.637 80.287 o
24 8 21 0.998 2.688 2.060 286.914 o
24 8 22 123.626 118.023 6.936 14.515 o
24 8 23 24.023 25.302 3.019 74.719 o
24 10 0 6.087 6.716 2.527 157.619 o
24 10 1 129.185 131.657 4.664 19.115 o
24 10 2 201.671 215.220 6.809 10.885 o
24 10 3 19.922 21.478 2.450 99.713 o
24 10 4 150.159 166.074 5.469 15.277 o
24 10 5 355.638 363.191 9.912 5.760 o
24 10 6 51.660 52.054 3.222 45.501 o
24 10 7 38.313 33.519 2.510 67.545 o
24 10 8 108.841 109.823 4.706 21.430 o
24 10 9 44.246 44.694 2.942 53.599 o
24 10 10 198.067 198.737 7.487 10.357 o
24 10 11 0.183 -1.730 5.808 41.210 o
24 10 12 150.950 159.249 6.190 14.086 o
24 10 13 7.093 7.877 2.264 174.348 o
24 10 14 0.297 1.229 2.094 301.180 o
24 10 15 1.291 2.993 1.942 309.895 o
24 10 16 0.656 1.306 1.916 347.076 o
24 10 17 10.226 11.108 2.027 169.811 o
24 10 18 3.097 2.171 2.654 171.300 o
24 10 19 35.305 32.077 2.993 62.432 o
24 10 20 5.032 3.722 2.213 208.285 o
24 12 0 90.652 90.389 4.816 23.733 o
24 12 1 15.442 15.559 1.976 140.241 o
24 12 2 3.522 1.458 1.713 345.000 o
24 12 3 47.404 51.952 2.815 51.535 o
24 12 4 61.794 64.798 3.120 40.624 o
24 12 5 28.007 31.059 2.891 70.789 o
24 12 6 335.765 340.798 11.608 5.163 o
24 12 7 3.378 6.224 2.620 162.895 o
24 12 8 15.475 20.087 4.129 58.812 o
24 12 9 14.011 17.315 3.655 72.376 o
24 12 10 26.669 25.285 2.883 75.180 o
24 12 11 29.858 31.882 2.807 70.409 o
24 12 12 36.724 33.612 3.476 53.555 o
24 12 13 0.001 -1.577 5.554 45.135 o
24 12 14 32.481 32.001 2.646 71.055 o
24 12 15 39.014 32.323 2.637 65.383 o
24 14 0 12.789 11.133 2.654 117.945 o
24 14 1 0.446 0.059 1.603 517.271 o
24 14 2 0.247 1.382 1.925 352.661 o
24 14 3 1.501 1.501 1.713 395.853 o
24 14 4 10.457 7.631 2.612 132.325 o
24 14 5 1.068 1.187 2.120 282.736 o
24 14 6 15.767 15.508 3.680 70.873 o
25 1 1 60.363 67.054 2.052 48.569 o
25 1 2 29.793 20.562 0.967 122.769 o
25 1 3 1187.760 1144.980 26.286 1.167 o
25 1 4 971.967 923.865 21.419 1.618 o
25 1 5 100.292 101.090 3.010 28.720 o
25 1 6 594.727 581.922 13.779 3.231 o
25 1 7 841.573 817.883 19.460 1.918 o
25 1 8 11.187 10.302 0.924 273.475 o
25 1 9 7.627 8.064 0.899 363.488 o
25 1 10 88.580 88.091 2.773 32.907 o
25 1 11 242.720 237.088 6.037 10.549 o
25 1 12 218.675 220.198 5.698 11.675 o
25 1 13 100.509 94.349 3.273 28.242 o
25 1 14 125.832 126.731 3.900 21.498 o
25 1 15 4.690 5.639 1.314 378.993 o
25 1 16 20.517 20.791 1.721 126.733 o
25 1 17 367.925 381.184 10.031 5.570 o
25 1 18 29.164 33.306 2.383 79.203 o
25 1 19 27.139 26.930 2.128 92.364 o
25 1 20 76.731 80.248 3.544 32.349 o
25 1 21 42.609 43.439 2.696 58.015 o
25 1 22 57.622 58.821 4.681 31.239 o
25 1 23 24.245 24.098 2.535 87.838 o
25 1 24 9.800 6.834 2.077 179.819 o
25 1 25 35.375 34.926 2.671 66.728 o
25 1 26 5.367 1.518 2.154 223.614 o
25 1 27 1.333 -0.661 5.927 39.246 o
25 1 28 0.484 2.900 3.731 96.545 o
25 3 1 17.345 13.931 0.831 198.966 o
25 3 2 163.720 162.013 4.324 16.776 o
25 3 3 0.057 0.025 0.763 2319.170 o
25 3 4 81.757 75.779 2.569 36.822 o
25 3 5 26.661 22.139 1.357 119.643 o
25 3 6 10.673 8.920 0.839 300.793 o
25 3 7 0.895 1.162 0.704 1586.460 o
25 3 8 346.270 340.484 8.310 6.732 o
25 3 9 251.323 237.775 6.080 10.320 o
25 3 10 126.586 134.311 3.621 21.802 o
25 3 11 615.562 598.321 14.287 3.070 o
25 3 12 360.817 361.021 8.818 6.261 o
25 3 13 3.370 3.705 1.263 471.993 o
25 3 14 481.658 481.765 11.803 4.165 o
25 3 15 26.734 27.634 1.552 107.611 o
25 3 16 18.504 18.205 1.535 146.262 o
25 3 17 48.069 43.015 2.467 57.565 o
25 3 18 45.182 41.684 2.137 64.054 o
25 3 19 45.489 40.098 2.188 63.780 o
25 3 20 54.662 47.280 2.595 51.357 o
25 3 21 10.183 5.350 2.747 127.950 o
25 3 22 18.773 15.492 2.103 123.176 o
25 3 23 128.310 134.006 6.080 15.798 o
25 3 24 13.184 16.289 2.696 108.743 o
25 3 25 0.195 -1.594 6.029 38.252 o
25 3 26 13.656 12.134 2.993 98.918 o
25 3 27 26.657 26.311 2.849 75.440 o
25 5 1 52.337 51.079 1.840 58.866 o
25 5 2 18.597 16.704 1.382 156.381 o
25 5 3 5.661 6.902 0.780 468.694 o
25 5 4 70.898 67.995 2.383 42.169 o
25 5 5 456.925 457.676 11.091 4.526 o
25 5 6 39.603 38.962 1.552 78.362 o
25 5 7 108.938 111.680 3.248 25.956 o
25 5 8 79.951 76.907 2.434 37.827 o
25 5 9 0.471 -1.323 3.332 124.013 o
25 5 10 600.887 592.462 14.042 3.153 o
25 5 11 62.014 62.356 2.450 45.983 o
25 5 12 486.893 486.141 11.752 4.154 o
25 5 13 87.991 87.133 2.849 32.792 o
25 5 14 52.230 53.089 2.120 55.703 o
25 5 15 3.781 0.941 1.798 321.296 o
25 5 16 27.596 26.243 1.738 102.410 o
25 5 17 310.961 313.927 8.564 7.038 o
25 5 18 27.598 24.861 2.010 96.466 o
25 5 19 0.499 -3.290 5.215 50.955 o
25 5 20 74.033 69.318 3.281 35.605 o
25 5 21 25.445 23.530 2.366 91.251 o
25 5 22 101.606 99.597 4.248 24.166 o
25 5 23 31.482 25.947 3.502 58.473 o
25 5 24 1.731 -1.280 6.071 37.318 o
25 5 25 6.153 5.681 4.248 68.322 o
25 5 26 7.641 8.700 3.409 94.532 o
25 7 1 437.544 452.698 11.099 4.614 o
25 7 2 3.439 3.315 1.374 434.021 o
25 7 3 80.610 76.898 2.841 35.586 o
25 7 4 40.565 42.116 2.052 68.815 o
25 7 5 7.145 4.960 1.509 291.686 o
25 7 6 9.422 6.266 1.314 279.438 o
25 7 7 273.299 268.733 7.140 8.753 o
25 7 8 216.588 213.092 5.944 11.545 o
25 7 9 52.715 53.742 2.688 49.835 o
25 7 10 378.084 385.051 10.141 5.449 o
25 7 11 111.131 112.019 4.197 22.700 o
25 7 12 0.001 -1.433 4.621 65.192 o
25 7 13 2.053 1.289 1.891 325.725 o
25 7 14 47.512 48.815 2.696 53.590 o
25 7 15 0.204 -2.010 5.639 43.715 o
25 7 16 92.685 94.544 3.858 27.069 o
25 7 17 61.879 60.126 3.222 40.558 o
25 7 18 78.813 78.687 3.875 30.376 o
25 7 19 0.353 7.173 2.103 255.786 o
25 7 20 0.372 -0.814 5.690 42.881 o
25 7 21 2.794 5.249 2.934 139.065 o
25 7 22 18.548 17.425 2.425 107.472 o
25 7 23 94.119 85.929 5.045 22.732 o
25 7 24 94.659 94.493 6.758 16.828 o
25 9 1 0.520 -5.427 5.410 47.354 o
25 9 2 4.464 0.526 1.620 361.827 o
25 9 3 12.198 14.177 3.086 95.829 o
25 9 4 62.702 61.322 3.010 41.712 o
25 9 5 4.149 6.809 1.738 279.612 o
25 9 6 594.669 617.747 16.992 2.603 o
25 9 7 46.829 52.699 2.951 50.180 o
25 9 8 88.627 92.610 3.943 27.421 o
25 9 9 56.118 54.556 2.883 46.377 o
25 9 10 0.131 3.807 2.247 249.671 o
25 9 11 3.796 2.535 2.027 256.913 o
25 9 12 190.158 191.589 6.826 11.422 o
25 9 13 0.571 -1.246 5.435 46.893 o
25 9 14 9.802 6.071 2.247 166.191 o
25 9 15 44.522 43.380 3.163 51.145 o
25 9 16 144.570 145.478 5.800 15.361 o
25 9 17 4.404 5.274 2.501 172.268 o
25 9 18 59.036 63.739 4.079 34.540 o
25 9 19 0.598 -1.229 6.156 36.589 o
25 9 20 5.380 2.764 2.018 239.006 o
25 9 21 0.096 -0.873 5.622 44.018 o
25 11 1 24.691 22.351 2.264 96.438 o
25 11 2 25.512 23.403 2.213 95.626 o
25 11 3 0.015 -2.052 8.089 21.275 o
25 11 4 3.621 2.459 2.400 198.457 o
25 11 5 0.346 -0.551 5.698 42.762 o
25 11 6 3.460 3.036 1.933 276.921 o
25 11 7 108.025 106.381 4.681 21.734 o
25 11 8 316.590 316.793 10.226 6.028 o
25 11 9 110.031 118.167 5.291 19.275 o
25 11 10 156.175 164.514 6.410 13.425 o
25 11 11 7.099 8.293 4.079 71.215 o
25 11 12 7.214 7.411 2.120 190.086 o
25 11 13 5.512 6.605 2.086 209.811 o
25 11 14 0.199 1.314 1.925 354.550 o
25 11 15 14.541 11.294 2.043 147.919 o
25 11 16 5.265 4.782 3.078 121.504 o
25 11 17 9.484 6.317 1.942 197.536 o
25 11 18 14.028 13.703 2.450 121.905 o
25 13 1 38.946 38.097 2.510 65.137 o
25 13 2 147.722 141.281 5.995 14.936 o
25 13 3 14.615 14.788 2.018 142.330 o
25 13 4 1.188 -0.373 5.588 44.154 o
25 13 5 1.068 1.408 2.196 263.575 o
25 13 6 7.896 10.803 2.205 167.581 o
25 13 7 0.156 -1.348 6.953 28.774 o
25 13 8 3.085 1.102 2.747 163.987 o
25 13 9 0.014 -1.458 5.554 45.130 o
25 13 10 79.408 66.070 3.688 32.436 o
25 13 11 0.132 -0.458 5.435 47.074 o
26 0 0 2217.830 2124.880 57.235 0.325 o
26 0 2 150.847 141.603 4.138 18.496 o
26 0 4 232.528 205.783 5.868 11.319 o
26 0 6 1522.850 1475.740 34.901 0.741 o
26 0 8 166.151 160.699 5.020 15.476 o
26 0 10 16.356 16.102 1.357 170.354 o
26 0 12 87.843 91.779 3.315 30.330 o
26 0 14 500.266 507.517 13.296 3.659 o
26 0 16 57.383 58.753 3.748 38.003 o
26 0 18 80.084 85.225 5.927 20.736 o
26 0 20 97.996 105.194 5.300 20.645 o
26 0 22 852.222 891.075 25.582 1.371 o
26 0 24 125.446 114.377 8.081 12.309 o
26 0 26 125.599 126.349 6.147 15.961 o
26 0 28 0.370 -4.943 5.757 41.880 o
26 2 0 843.147 807.504 19.307 1.937 o
26 2 1 144.497 135.363 3.672 20.143 o
26 2 2 24.984 24.946 1.179 125.270 o
26 2 3 13.689 12.363 0.873 235.320 o
26 2 4 14.766 14.779 0.950 209.388 o
26 2 5 2.022 2.476 0.831 906.890 o
26 2 6 43.024 35.664 1.475 77.356 o
26 2 7 422.791 409.319 9.810 5.261 o
26 2 8 638.679 638.106 15.068 2.849 o
26 2 9 107.731 104.032 3.273 26.531 o
26 2 10 24.030 18.417 1.034 143.563 o
26 2 11 4.286 2.841 0.899 608.822 o
26 2 12 8.992 7.894 1.009 318.388 o
26 2 13 24.824 23.496 1.781 109.926 o
26 2 14 5.342 5.978 1.297 362.337 o
26 2 15 521.013 532.590 12.905 3.667 o
26 2 16 765.859 785.729 18.680 2.081 o
26 2 17 86.502 91.398 3.248 30.901 o
26 2 18 138.680 145.173 4.528 18.344 o
26 2 19 1.671 1.060 1.908 330.686 o
26 2 20 66.436 60.610 2.883 41.543 o
26 2 21 8.041 3.510 1.823 237.467 o
26 2 22 47.363 43.660 3.078 50.680 o
26 2 23 57.430 62.051 4.036 35.406 o
26 2 24 7.195 11.718 2.094 179.158 o
26 2 25 76.250 78.357 4.935 25.567 o
26 2 26 53.477 51.740 3.782 39.833 o
26 2 27 2.082 1.043 2.807 162.802 o
26 4 0 562.289 540.476 15.483 2.990 o
26 4 1 4.091 4.307 0.797 617.722 o
26 4 2 252.199 251.291 6.342 9.928 o
26 4 3 146.126 140.815 3.833 19.477 o
26 4 4 88.615 85.886 2.705 33.422 o
26 4 5 23.040 23.411 1.102 136.033 o
26 4 6 121.954 118.328 3.265 23.977 o
26 4 7 53.998 49.146 1.755 59.174 o
26 4 8 46.729 45.339 1.764 65.792 o
26 4 9 857.649 871.870 20.774 1.759 o
26 4 10 1247.290 1226.090 28.143 1.051 o
26 4 11 8.330 10.362 1.289 269.600 o
26 4 12 537.203 546.691 13.516 3.460 o
26 4 13 701.195 695.340 16.772 2.445 o
26 4 14 92.442 95.705 3.146 29.919 o
26 4 15 0.717 -1.662 4.290 74.874 o
26 4 16 33.862 28.236 2.137 81.751 o
26 4 17 1.913 -3.248 5.690 42.359 o
26 4 18 101.280 97.401 3.765 26.090 o
26 4 19 43.303 38.674 2.450 62.456 o
26 4 20 238.076 234.943 7.140 9.604 o
26 4 21 17.160 17.756 2.383 111.980 o
26 4 22 10.432 4.799 2.264 164.719 o
26 4 23 6.951 8.106 2.340 167.144 o
26 4 24 1.163 1.865 2.043 295.034 o
26 4 25 4.079 1.942 2.552 177.975 o
26 4 26 12.656 17.722 4.409 55.639 o
26 6 0 478.301 484.835 11.981 4.119 o
26 6 1 170.807 172.290 4.443 15.950 o
26 6 2 271.177 272.938 7.377 8.568 o
26 6 3 432.660 434.188 10.268 4.972 o
26 6 4 22.119 20.198 1.094 145.652 o
26 6 5 40.572 40.395 1.645 75.238 o
26 6 6 138.250 134.235 3.917 20.126 o
26 6 7 44.307 46.331 1.976 64.904 o
26 6 8 337.648 331.750 8.335 6.835 o
26 6 9 512.724 515.080 12.473 3.826 o
26 6 10 74.264 79.323 2.874 36.667 o
26 6 11 0.582 1.976 1.077 888.864 o
26 6 12 30.138 31.059 1.857 90.934 o
26 6 13 281.201 284.623 7.767 8.061 o
26 6 14 0.152 -0.458 4.316 74.584 o
26 6 15 15.833 14.576 1.569 164.596 o
26 6 16 163.943 162.369 5.028 15.525 o
26 6 17 2.894 5.096 1.645 338.224 o
26 6 18 144.296 141.866 5.071 16.946 o
26 6 19 133.093 141.527 5.147 17.420 o
26 6 20 33.229 30.042 2.518 73.754 o
26 6 21 4.613 6.605 2.035 224.813 o
26 6 22 29.950 24.632 2.688 76.491 o
26 6 23 23.416 23.420 2.858 80.552 o
26 6 24 7.439 2.188 2.985 125.200 o
26 6 25 72.922 75.720 5.198 24.906 o
26 8 0 62.681 60.584 3.612 37.363 o
26 8 1 26.572 27.312 1.908 98.841 o
26 8 2 11.035 9.200 1.865 184.794 o
26 8 3 53.782 60.364 2.849 46.448 o
26 8 4 103.080 99.606 3.510 26.632 o
26 8 5 76.177 75.347 3.137 35.219 o
26 8 6 227.204 226.252 6.537 10.498 o
26 8 7 35.589 37.605 2.756 64.071 o
26 8 8 44.633 48.798 2.595 56.395 o
26 8 9 5.718 3.036 2.111 219.830 o
26 8 10 11.588 6.317 2.671 127.056 o
26 8 11 7.419 5.350 1.967 214.636 o
26 8 12 9.190 5.935 2.043 189.991 o
26 8 13 0.034 -2.603 5.808 41.257 o
26 8 14 132.876 137.627 5.774 16.152 o
26 8 15 74.026 73.023 3.909 31.571 o
26 8 16 14.875 12.117 2.094 141.830 o
26 8 17 6.432 7.530 2.196 186.472 o
26 8 18 21.295 27.753 3.086 74.625 o
26 8 19 8.780 14.152 2.518 133.183 o
26 8 20 6.941 12.821 4.613 56.278 o
26 8 21 18.338 23.878 2.925 84.814 o
26 8 22 4.240 6.775 2.383 181.895 o
26 8 23 12.759 3.171 3.010 108.936 o
26 10 0 2.791 -0.772 5.215 49.871 o
26 10 1 22.198 23.038 3.188 73.599 o
26 10 2 0.044 -3.222 6.224 35.932 o
26 10 3 0.186 -1.662 5.325 49.016 o
26 10 4 7.046 7.708 1.798 229.854 o
26 10 5 9.517 13.236 2.332 144.703 o
26 10 6 32.359 28.787 2.476 76.183 o
26 10 7 21.541 22.818 2.289 100.932 o
26 10 8 138.270 140.967 5.944 15.459 o
26 10 9 9.863 13.575 2.501 131.658 o
26 10 10 68.033 73.719 4.070 31.712 o
26 10 11 1.162 3.460 2.264 236.984 o
26 10 12 310.073 317.819 9.955 6.219 o
26 10 13 8.442 12.363 2.391 146.408 o
26 10 14 3.078 1.882 2.137 248.286 o
26 10 15 47.280 46.203 3.137 49.458 o
26 10 16 0.331 0.390 2.272 262.671 o
26 10 17 0.080 1.289 1.984 337.550 o
26 10 18 19.871 22.165 2.705 90.701 o
26 10 19 0.124 -1.925 5.037 54.812 o
26 12 0 29.518 32.348 3.265 61.807 o
26 12 1 5.349 4.307 2.128 215.041 o
26 12 2 4.268 3.841 2.137 225.658 o
26 12 3 35.822 32.153 2.391 72.501 o
26 12 4 27.192 27.837 2.357 85.769 o
26 12 5 93.749 91.822 5.020 22.576 o
26 12 6 39.710 39.623 2.747 60.478 o
26 12 7 0.429 1.043 1.976 335.524 o
26 12 8 4.156 1.441 2.281 215.303 o
26 12 9 7.483 7.106 2.213 179.441 o
26 12 10 14.238 13.914 2.518 117.591 o
26 12 11 0.219 -0.399 6.995 28.417 o
26 12 12 16.589 12.804 2.128 132.672 o
26 12 13 28.533 26.888 2.544 80.143 o
26 12 14 3.928 1.967 2.917 142.343 o
26 14 0 74.343 68.953 4.409 29.121 o
26 14 1 36.094 35.536 2.323 71.784 o
26 14 2 39.744 34.451 2.357 68.368 o
26 14 3 19.771 17.213 2.196 114.242 o
27 1 1 28.181 25.319 1.094 117.967 o
27 1 2 101.958 96.935 2.807 29.507 o
27 1 3 35.478 38.776 1.501 84.321 o
27 1 4 294.292 291.313 7.250 8.218 o
27 1 5 291.484 275.448 6.987 8.555 o
27 1 6 559.769 539.780 12.812 3.576 o
27 1 7 43.385 43.041 1.882 68.177 o
27 1 8 43.747 40.115 1.628 72.359 o
27 1 9 153.166 153.941 4.129 17.974 o
27 1 10 213.519 209.141 5.554 12.132 o
27 1 11 41.596 38.046 1.679 74.940 o
27 1 12 104.752 105.991 3.773 25.097 o
27 1 13 165.314 169.754 4.901 15.510 o
27 1 14 262.407 268.436 7.131 8.928 o
27 1 15 65.782 59.185 2.544 44.460 o
27 1 16 25.834 29.084 1.950 97.441 o
27 1 17 10.440 11.201 2.222 153.081 o
27 1 18 97.575 101.556 4.019 25.353 o
27 1 19 132.811 146.352 5.020 17.581 o
27 1 20 114.942 125.510 4.604 20.564 o
27 1 21 243.724 249.086 7.547 9.019 o
27 1 22 53.229 56.480 3.171 44.535 o
27 1 23 1.279 0.814 2.798 168.419 o
27 1 24 274.317 274.261 8.895 7.397 o
27 1 25 9.934 6.953 2.001 186.095 o
27 1 26 103.507 96.892 4.553 23.034 o
27 1 27 3.343 2.145 2.128 245.376 o
27 3 1 66.093 65.604 2.111 46.065 o
27 3 2 734.153 718.845 17.154 2.339 o
27 3 3 17.792 25.768 1.416 139.692 o
27 3 4 12.787 9.327 1.145 238.571 o
27 3 5 45.244 43.846 2.103 63.602 o
27 3 6 0.622 0.212 1.018 1137.430 o
27 3 7 258.126 256.200 6.266 9.837 o
27 3 8 999.546 984.746 22.479 1.505 o
27 3 9 12.648 38.292 2.154 108.004 o
27 3 10 836.258 826.455 19.180 1.948 o
27 3 11 1439.120 1429.550 32.840 0.816 o
27 3 12 60.818 65.782 2.417 46.028 o
27 3 13 373.358 377.903 9.353 5.854 o
27 3 14 263.206 265.121 7.038 9.018 o
27 3 15 13.998 39.259 3.502 66.321 o
27 3 16 0.491 -3.239 5.062 54.062 o
27 3 17 9.513 7.835 1.569 234.273 o
27 3 18 21.498 27.032 2.060 104.406 o
27 3 19 88.459 90.728 5.155 22.633 o
27 3 20 133.414 128.757 4.859 18.458 o
27 3 21 157.400 171.026 6.232 13.563 o
27 3 22 19.177 19.112 2.798 91.081 o
27 3 23 123.546 118.616 4.825 19.569 o
27 3 24 78.764 81.909 3.977 29.595 o
27 3 25 0.315 3.146 2.137 275.413 o
27 3 26 0.824 1.916 1.933 331.542 o
27 3 27 128.436 115.326 5.910 16.643 o
27 5 1 58.771 59.694 1.891 52.241 o
27 5 2 4.338 2.315 0.687 734.300 o
27 5 3 128.937 125.535 3.324 22.727 o
27 5 4 500.124 494.781 11.879 4.058 o
27 5 5 20.025 19.791 1.246 149.408 o
27 5 6 638.559 639.403 14.957 2.867 o
27 5 7 0.656 -0.653 3.214 132.627 o
27 5 8 402.564 393.369 9.615 5.502 o
27 5 9 87.000 88.549 2.900 32.625 o
27 5 10 307.421 298.520 7.682 7.717 o
27 5 11 50.526 52.529 2.196 56.128 o
27 5 12 11.428 12.609 1.374 214.666 o
27 5 13 30.824 33.188 2.035 84.586 o
27 5 14 87.127 86.649 3.188 31.489 o
27 5 15 15.074 16.085 1.865 146.912 o
27 5 16 392.584 394.344 10.158 5.332 o
27 5 17 18.253 19.587 2.027 122.291 o
27 5 18 261.156 256.039 7.445 8.784 o
27 5 19 21.894 20.588 2.196 105.655 o
27 5 20 0.259 -0.839 6.266 35.397 o
27 5 21 5.707 7.665 2.561 154.175 o
27 5 22 17.948 18.112 2.442 107.341 o
27 5 23 3.075 1.026 2.052 270.850 o
27 5 24 29.054 26.311 2.510 80.657 o
27 5 25 4.324 3.298 1.933 263.407 o
27 7 1 426.430 442.405 11.040 4.705 o
27 7 2 762.086 776.504 18.510 2.109 o
27 7 3 187.411 189.121 5.452 13.393 o
27 7 4 41.813 43.414 2.052 67.172 o
27 7 5 8.283 6.241 1.416 280.615 o
27 7 6 52.430 47.925 2.654 51.715 o
27 7 7 438.713 440.895 11.082 4.640 o
27 7 8 162.030 165.701 5.037 15.521 o
27 7 9 19.385 16.365 1.586 144.015 o
27 7 10 0.327 1.908 1.365 634.100 o
27 7 11 530.498 540.764 14.398 3.281 o
27 7 12 1.508 4.604 2.010 277.023 o
27 7 13 162.063 169.924 6.080 13.668 o
27 7 14 5.077 5.673 2.866 135.629 o
27 7 15 1.856 0.483 1.755 384.138 o
27 7 16 13.613 18.434 3.265 83.974 o
27 7 17 0.704 2.103 2.247 252.959 o
27 7 18 32.802 30.839 3.468 56.700 o
27 7 19 3.145 -0.025 6.130 36.258 o
27 7 20 40.059 40.828 3.892 45.102 o
27 7 21 290.059 289.651 13.609 4.630 o
27 7 22 18.666 21.809 3.273 75.722 o
27 7 23 133.888 118.820 8.445 11.416 o
27 7 24 0.457 0.483 2.544 209.298 o
27 9 1 0.734 -3.324 5.986 38.645 o
27 9 2 41.145 36.223 2.340 66.675 o
27 9 3 106.657 112.893 4.155 23.238 o
27 9 4 246.165 250.248 7.708 8.832 o
27 9 5 8.086 9.064 2.434 151.438 o
27 9 6 42.840 46.899 3.366 48.730 o
27 9 7 148.236 148.734 5.037 16.619 o
27 9 8 143.576 138.424 4.808 17.643 o
27 9 9 21.820 29.126 2.332 93.547 o
27 9 10 41.394 39.327 2.968 56.409 o
27 9 11 51.549 51.028 4.095 37.806 o
27 9 12 10.080 14.678 2.450 132.314 o
27 9 13 2.377 1.179 3.332 117.260 o
27 9 14 156.243 161.826 6.215 13.798 o
27 9 15 60.727 62.390 4.129 33.964 o
27 9 16 117.709 120.727 5.283 18.685 o
27 9 17 2.149 6.334 2.366 199.625 o
27 9 18 29.541 34.816 3.256 61.070 o
27 9 19 10.463 9.285 2.239 155.945 o
27 9 20 17.772 15.822 2.620 102.911 o
27 9 21 12.140 13.278 3.078 97.058 o
27 11 1 0.000 -0.882 5.859 40.554 o
27 11 2 0.261 -0.178 5.774 41.670 o
27 11 3 6.867 2.137 1.908 244.393 o
27 11 4 0.215 -0.687 5.842 40.724 o
27 11 5 33.126 31.763 2.849 66.777 o
27 11 6 19.584 19.112 2.586 97.699 o
27 11 7 2.370 2.544 2.841 154.480 o
27 11 8 0.863 1.340 1.933 336.726 o
27 11 9 44.669 40.217 3.960 42.806 o
27 11 10 2.000 0.780 2.213 252.352 o
27 11 11 22.446 17.383 2.518 96.528 o
27 11 12 35.139 34.604 3.527 53.406 o
27 11 13 64.921 61.602 3.595 36.773 o
27 11 14 35.173 35.477 2.841 63.811 o
27 11 15 46.166 43.134 3.053 51.691 o
27 11 16 1.445 2.103 2.001 299.324 o
27 11 17 10.954 10.412 1.976 172.010 o
27 13 1 53.600 54.649 2.849 47.713 o
27 13 2 46.568 43.456 2.569 57.144 o
27 13 3 3.029 -1.908 5.537 44.279 o
27 13 4 5.709 3.392 2.137 214.688 o
27 13 5 9.622 8.539 2.849 118.805 o
27 13 6 1.161 2.781 2.171 259.112 o
27 13 7 5.775 3.748 2.255 196.928 o
27 13 8 92.762 87.056 4.918 23.293 o
27 13 9 8.174 8.199 3.120 107.768 o
27 13 10 98.429 91.271 6.843 16.485 o
28 0 0 178.438 216.789 9.175 8.718 o
28 0 2 46.262 41.845 2.527 58.357 o
28 0 4 745.487 724.009 17.247 2.311 o
28 0 6 17.206 19.367 1.967 128.354 o
28 0 8 53.417 52.181 2.171 54.804 o
28 0 10 1776.720 1754.680 41.328 0.557 o
28 0 12 809.305 817.450 19.935 1.894 o
28 0 14 292.969 303.972 10.116 6.313 o
28 0 16 61.229 59.609 3.646 37.627 o
28 0 18 152.029 152.474 6.292 13.993 o
28 0 20 1366.170 1450.870 39.081 0.652 o
28 0 22 416.257 435.435 16.348 3.183 o
28 0 24 8.728 3.773 2.790 132.168 o
28 0 26 45.484 41.599 3.833 43.608 o
28 2 0 614.559 585.051 16.306 2.714 o
28 2 1 159.404 154.288 4.087 17.665 o
28 2 2 10.281 10.039 0.763 306.005 o
28 2 3 119.220 111.468 3.349 24.426 o
28 2 4 231.937 224.785 5.902 11.068 o
28 2 5 233.146 223.216 5.774 11.190 o
28 2 6 561.507 539.339 13.338 3.451 o
28 2 7 455.675 445.194 10.404 4.788 o
28 2 8 1396.020 1373.720 31.119 0.885 o
28 2 9 132.113 129.512 3.536 21.727 o
28 2 10 125.058 119.913 3.434 23.114 o
28 2 11 32.804 31.373 1.586 92.130 o
28 2 12 196.914 198.796 5.367 13.027 o
28 2 13 5.978 3.443 1.051 448.965 o
28 2 14 92.639 95.366 3.231 29.570 o
28 2 15 260.295 264.866 7.106 9.010 o
28 2 16 358.007 369.865 9.785 5.782 o
28 2 17 994.955 1048.170 26.549 1.229 o
28 2 18 865.758 900.496 22.351 1.607 o
28 2 19 158.375 156.858 5.121 15.748 o
28 2 20 16.873 16.195 2.434 112.272 o
28 2 21 133.113 132.743 4.706 18.709 o
28 2 22 6.542 4.630 2.679 146.934 o
28 2 23 114.491 120.278 4.859 20.090 o
28 2 24 30.925 30.279 2.705 72.204 o
28 2 25 55.849 52.741 3.171 44.257 o
28 2 26 5.781 5.266 2.060 216.647 o
28 2 27 85.640 76.703 4.952 24.480 o
28 4 0 92.124 90.931 2.951 31.193 o
28 4 1 77.007 78.798 2.417 38.462 o
28 4 2 127.336 123.797 3.604 22.261 o
28 4 3 62.075 70.013 2.272 45.715 o
28 4 4 1498.270 1495.480 34.333 0.759 o
28 4 5 3.610 5.664 0.873 572.394 o
28 4 6 475.676 479.773 11.489 4.284 o
28 4 7 16.334 14.449 1.051 192.907 o
28 4 8 0.588 11.413 1.043 512.032 o
28 4 9 90.829 86.107 3.163 30.970 o
28 4 10 28.094 25.429 1.594 105.969 o
28 4 11 38.337 40.590 1.925 73.486 o
28 4 12 284.361 282.299 7.385 8.314 o
28 4 13 80.796 81.825 2.934 34.497 o
28 4 14 1884.660 1897.350 43.804 0.502 o
28 4 15 180.120 189.494 5.562 13.482 o
28 4 16 260.041 259.804 8.123 8.225 o
28 4 17 1.715 -2.654 5.613 43.571 o
28 4 18 55.688 50.977 2.696 49.025 o
28 4 19 2.381 -2.094 5.969 38.406 o
28 4 20 17.344 16.212 2.196 121.848 o
28 4 21 83.609 85.488 3.943 28.696 o
28 4 22 91.832 88.981 4.240 25.991 o
28 4 23 37.919 39.946 3.036 57.382 o
28 4 24 50.972 47.713 4.053 38.785 o
28 4 25 118.902 108.297 5.113 19.494 o
28 4 26 30.077 30.814 2.739 72.080 o
28 6 0 39.840 38.029 1.916 73.387 o
28 6 1 1.926 0.661 0.806 1128.650 o
28 6 2 139.349 137.525 3.799 20.181 o
28 6 3 11.047 9.717 0.933 278.757 o
28 6 4 270.557 270.607 6.783 9.064 o
28 6 5 2.662 1.789 0.890 812.102 o
28 6 6 177.173 167.796 4.587 15.523 o
28 6 7 112.482 120.236 3.722 23.592 o
28 6 8 25.665 25.378 2.255 92.535 o
28 6 9 209.019 204.265 5.622 12.250 o
28 6 10 63.366 59.465 2.484 45.767 o
28 6 11 203.413 202.773 5.783 12.236 o
28 6 12 162.981 158.884 4.943 15.801 o
28 6 13 11.111 11.438 2.272 146.114 o
28 6 14 242.352 242.311 7.140 9.464 o
28 6 15 459.242 474.872 12.914 3.928 o
28 6 16 395.591 398.440 10.794 5.047 o
28 6 17 79.302 86.717 5.681 21.660 o
28 6 18 35.944 35.587 2.671 65.987 o
28 6 19 6.579 2.069 2.247 198.257 o
28 6 20 61.666 60.627 3.638 37.439 o
28 6 21 41.325 35.867 3.019 56.788 o
28 6 22 1.573 -0.627 7.012 28.080 o
28 6 23 91.586 90.872 5.096 22.548 o
28 6 24 0.970 1.653 2.747 173.745 o
28 8 0 306.772 321.397 10.582 5.891 o
28 8 1 1.702 1.280 1.458 509.257 o
28 8 2 43.768 40.870 2.306 63.245 o
28 8 3 3.529 0.076 1.458 456.283 o
28 8 4 27.240 27.083 1.806 100.509 o
28 8 5 44.130 45.678 2.569 57.969 o
28 8 6 13.250 11.099 1.704 178.942 o
28 8 7 128.737 125.713 4.240 20.427 o
28 8 8 167.403 170.518 5.410 14.553 o
28 8 9 146.291 144.944 5.512 15.864 o
28 8 10 28.886 25.251 2.052 92.874 o
28 8 11 3.343 2.323 2.688 165.897 o
28 8 12 0.868 -0.373 5.384 47.653 o
28 8 13 25.828 24.191 2.629 83.091 o
28 8 14 31.069 31.009 2.841 69.037 o
28 8 15 0.695 -0.687 5.495 45.842 o
28 8 16 4.103 4.231 2.010 246.409 o
28 8 17 192.473 196.261 7.402 10.601 o
28 8 18 321.904 333.234 12.354 4.924 o
28 8 19 129.967 135.142 6.588 14.630 o
28 8 20 319.121 323.559 10.531 5.827 o
28 8 21 69.440 73.769 4.757 27.656 o
28 8 22 17.317 19.477 3.002 86.852 o
28 10 0 49.278 49.061 3.790 41.475 o
28 10 1 5.552 2.043 2.086 229.948 o
28 10 2 0.747 -3.129 5.571 44.583 o
28 10 3 3.275 -0.127 5.359 47.089 o
28 10 4 49.549 46.941 2.908 50.710 o
28 10 5 75.109 66.850 3.205 36.100 o
28 10 6 8.551 5.902 2.196 178.382 o
28 10 7 6.514 0.424 2.145 219.410 o
28 10 8 1.218 1.594 1.925 329.363 o
28 10 9 146.522 152.058 5.723 15.274 o
28 10 10 145.642 148.327 5.952 14.955 o
28 10 11 0.030 3.434 2.908 156.232 o
28 10 12 126.834 135.812 5.707 16.658 o
28 10 13 25.896 27.456 3.951 53.751 o
28 10 14 12.986 13.999 2.366 129.146 o
28 10 15 0.131 1.577 2.968 153.913 o
28 10 16 84.253 82.308 3.994 28.604 o
28 10 17 47.220 45.533 3.205 48.889 o
28 10 18 69.441 63.289 5.215 26.007 o
28 10 19 77.909 80.909 4.375 27.836 o
28 12 0 6.031 1.204 2.408 185.188 o
28 12 1 53.720 49.697 2.866 48.577 o
28 12 2 0.429 -2.501 5.783 41.494 o
28 12 3 7.816 4.935 1.874 225.380 o
28 12 4 5.582 18.756 2.332 149.439 o
28 12 5 178.737 181.303 7.309 11.201 o
28 12 6 118.505 118.676 7.301 13.944 o
28 12 7 49.802 54.293 3.985 38.775 o
28 12 8 122.508 128.673 6.529 15.207 o
28 12 9 11.074 10.489 2.255 149.400 o
28 12 10 1.239 -0.373 6.622 31.516 o
28 12 11 10.764 10.506 2.171 157.044 o
28 12 12 63.630 63.018 3.807 35.447 o
28 12 13 6.019 7.682 1.950 218.930 o
29 1 1 231.534 219.290 5.656 11.402 o
29 1 2 7.616 8.903 0.822 365.902 o
29 1 3 621.822 594.090 15.195 2.892 o
29 1 4 147.307 142.969 3.875 19.228 o
29 1 5 14.414 14.499 0.899 216.612 o
29 1 6 347.276 336.897 8.064 6.873 o
29 1 7 92.057 85.996 2.535 33.397 o
29 1 8 57.695 58.812 1.933 52.705 o
29 1 9 115.978 113.452 3.180 25.178 o
29 1 10 66.465 64.951 2.145 45.828 o
29 1 11 129.763 135.210 3.900 20.803 o
29 1 12 352.488 352.126 8.869 6.336 o
29 1 13 4.551 3.858 1.526 347.294 o
29 1 14 513.933 522.262 12.990 3.679 o
29 1 15 408.793 412.168 10.523 5.051 o
29 1 16 522.594 529.444 13.287 3.573 o
29 1 17 172.835 181.507 5.664 13.730 o
29 1 18 136.492 143.816 5.257 16.922 o
29 1 19 834.319 857.947 21.631 1.700 o
29 1 20 54.691 61.271 3.086 43.864 o
29 1 21 84.644 85.657 3.655 29.863 o
29 1 22 197.278 200.492 6.334 11.748 o
29 1 23 143.053 139.577 4.960 17.313 o
29 1 24 112.467 104.159 4.681 21.439 o
29 1 25 30.970 26.082 2.383 81.379 o
29 1 26 59.672 51.020 3.061 44.134 o
29 1 27 2.613 -0.382 6.631 31.185 o
29 3 1 17.855 19.222 1.051 169.116 o
29 3 2 7.792 8.522 0.848 362.214 o
29 3 3 220.180 223.123 6.529 10.693 o
29 3 4 53.960 51.291 1.933 56.931 o
29 3 5 454.435 456.192 11.099 4.536 o
29 3 6 111.578 111.044 3.086 26.155 o
29 3 7 177.802 174.427 4.511 15.461 o
29 3 8 355.848 359.486 8.725 6.353 o
29 3 9 59.837 63.705 2.154 48.821 o
29 3 10 841.787 832.297 19.587 1.899 o
29 3 11 81.109 79.213 2.934 34.721 o
29 3 12 62.188 62.441 2.510 45.456 o
29 3 13 727.340 735.286 18.595 2.151 o
29 3 14 57.168 59.355 2.595 47.447 o
29 3 15 179.442 178.217 5.452 13.871 o
29 3 16 21.641 17.764 2.417 101.170 o
29 3 17 387.998 378.149 10.294 5.347 o
29 3 18 158.571 155.535 5.028 15.941 o
29 3 19 31.515 28.321 2.637 73.984 o
29 3 20 107.112 98.113 4.214 23.767 o
29 3 21 94.355 93.585 4.163 25.689 o
29 3 22 0.605 5.732 4.426 67.946 o
29 3 23 292.226 292.509 9.437 6.774 o
29 3 24 6.445 6.707 2.484 159.801 o
29 3 25 1.892 5.554 1.984 270.511 o
29 3 26 8.309 7.937 2.145 178.832 o
29 5 1 41.860 42.456 1.721 71.890 o
29 5 2 1260.920 1271.810 30.034 0.962 o
29 5 3 53.041 52.478 2.094 55.647 o
29 5 4 7.282 7.886 0.899 374.484 o
29 5 5 315.342 324.390 7.945 7.319 o
29 5 6 1741.210 1778.560 40.785 0.569 o
29 5 7 50.311 48.484 1.984 59.666 o
29 5 8 16.959 17.196 1.399 162.111 o
29 5 9 3.166 1.984 1.077 622.303 o
29 5 10 3.743 3.002 1.170 510.339 o
29 5 11 163.167 168.296 4.926 15.600 o
29 5 12 1455.000 1463.890 34.044 0.775 o
29 5 13 231.760 239.386 6.699 10.107 o
29 5 14 71.534 71.056 2.917 38.233 o
29 5 15 48.080 46.856 2.340 57.821 o
29 5 16 942.027 966.863 24.802 1.372 o
29 5 17 325.878 341.001 9.887 6.053 o
29 5 18 171.903 172.807 6.300 12.939 o
29 5 19 5.541 4.469 2.629 156.000 o
29 5 20 0.461 -5.240 6.741 30.558 o
29 5 21 2.103 0.017 2.866 158.914 o
29 5 22 0.164 -2.773 5.817 41.096 o
29 5 23 38.153 37.741 3.281 54.407 o
29 5 24 6.326 2.942 2.298 190.684 o
29 5 25 0.926 4.723 2.128 258.707 o
29 7 1 1.299 1.085 1.255 678.502 o
29 7 2 123.115 121.355 3.994 21.731 o
29 7 3 50.947 47.704 3.069 48.202 o
29 7 4 1.511 -0.153 4.062 82.440 o
29 7 5 6.928 6.487 1.798 237.262 o
29 7 6 294.415 297.096 8.047 7.632 o
29 7 7 22.164 21.554 2.442 95.925 o
29 7 8 206.935 201.713 5.825 12.098 o
29 7 9 66.933 68.521 3.315 37.265 o
29 7 10 535.769 542.782 14.508 3.243 o
29 7 11 627.088 624.386 16.628 2.613 o
29 7 12 50.301 55.675 3.315 44.444 o
29 7 13 124.603 124.340 5.028 18.767 o
29 7 14 44.946 42.888 2.993 53.090 o
29 7 15 11.179 11.812 3.460 84.898 o
29 7 16 279.695 282.528 8.929 7.274 o
29 7 17 4.525 2.476 3.934 82.028 o
29 7 18 39.889 45.830 3.680 46.608 o
29 7 19 172.658 172.035 6.911 12.027 o
29 7 20 47.070 51.749 4.918 32.255 o
29 7 21 165.478 164.294 7.250 11.837 o
29 7 22 2.068 5.037 2.646 170.046 o
29 7 23 1.589 -2.103 7.945 21.913 o
29 9 1 1.083 -2.289 6.181 36.171 o
29 9 2 0.617 0.136 1.687 460.278 o
29 9 3 163.952 162.428 6.012 13.847 o
29 9 4 132.207 138.610 5.105 17.654 o
29 9 5 73.013 70.293 3.231 36.039 o
29 9 6 14.927 14.482 2.120 135.908 o
29 9 7 123.377 124.823 4.528 20.135 o
29 9 8 23.709 21.096 2.027 107.100 o
29 9 9 50.351 44.075 2.679 53.525 o
29 9 10 4.539 3.841 2.222 210.646 o
29 9 11 57.803 59.728 3.663 38.413 o
29 9 12 237.495 244.923 8.216 8.558 o
29 9 13 0.304 0.390 2.145 294.252 o
29 9 14 93.252 96.197 4.825 23.129 o
29 9 15 37.001 36.334 3.053 58.855 o
29 9 16 88.223 89.176 4.460 25.517 o
29 9 17 33.127 37.885 3.375 55.871 o
29 9 18 233.324 229.593 7.869 9.046 o
29 9 19 58.729 61.669 3.655 37.958 o
29 9 20 10.256 10.311 2.255 153.273 o
29 11 1 25.871 25.234 2.603 83.022 o
29 11 2 62.525 59.100 3.205 40.646 o
29 11 3 180.858 178.751 6.037 12.946 o
29 11 4 27.651 26.379 2.425 84.448 o
29 11 5 87.536 91.211 4.206 26.547 o
29 11 6 46.909 43.922 3.154 49.969 o
29 11 7 28.721 24.853 3.799 55.434 o
29 11 8 5.441 5.206 2.094 215.136 o
29 11 9 13.361 15.865 3.197 88.441 o
29 11 10 82.330 75.287 4.570 26.680 o
29 11 11 2.240 1.297 2.179 253.261 o
29 11 12 11.831 11.082 2.942 105.776 o
29 11 13 29.644 24.174 2.578 79.640 o
29 11 14 73.370 70.463 3.756 32.820 o
29 11 15 111.718 110.349 4.901 20.574 o
29 11 16 39.902 35.503 2.671 62.941 o
29 13 1 13.239 13.507 2.052 148.171 o
29 13 2 2.320 0.102 1.509 481.337 o
29 13 3 0.005 -2.018 5.545 45.271 o
29 13 4 7.430 4.401 2.459 162.970 o
29 13 5 0.180 -4.384 6.597 31.957 o
29 13 6 7.132 3.731 1.933 229.374 o
29 13 7 4.634 1.009 2.086 245.002 o
29 13 8 53.436 53.572 3.493 42.083 o
30 0 0 119.071 165.990 11.930 7.129 o
30 0 2 127.940 119.778 4.011 21.331 o
30 0 4 36.310 38.165 1.959 76.360 o
30 0 6 0.293 3.756 1.577 456.477 o
30 0 8 165.403 169.008 4.808 15.681 o
30 0 10 1280.730 1303.020 34.171 0.808 o
30 0 12 1218.950 1224.120 29.754 0.988 o
30 0 14 8.203 7.648 2.281 167.324 o
30 0 16 21.919 17.942 3.409 70.903 o
30 0 18 0.134 16.704 5.545 42.251 o
30 0 20 103.558 110.629 5.639 18.986 o
30 0 22 4.604 3.188 2.832 144.620 o
30 0 24 4.013 1.068 2.306 214.268 o
30 0 26 7.298 4.689 2.484 160.548 o
30 2 0 42.101 47.679 2.501 59.485 o
30 2 1 74.121 78.230 2.264 40.178 o
30 2 2 15.525 14.711 0.831 210.117 o
30 2 3 52.429 53.292 1.764 58.771 o
30 2 4 790.624 790.011 19.418 1.975 o
30 2 5 681.240 664.620 15.364 2.709 o
30 2 6 106.527 113.876 3.146 26.448 o
30 2 7 74.522 72.760 2.340 40.483 o
30 2 8 277.032 272.565 6.749 8.973 o
30 2 9 5.472 4.375 1.187 410.142 o
30 2 10 98.461 95.612 2.993 29.515 o
30 2 11 3.503 1.916 1.043 620.510 o
30 2 12 5.533 5.766 1.162 394.319 o
30 2 13 0.179 1.399 1.179 861.107 o
30 2 14 362.437 359.037 9.310 6.016 o
30 2 15 40.336 40.387 2.188 67.843 o
30 2 16 28.464 30.229 2.230 85.459 o
30 2 17 307.866 316.827 8.742 6.946 o
30 2 18 120.716 120.744 4.163 21.507 o
30 2 19 27.958 29.415 2.272 85.706 o
30 2 20 0.186 -0.449 5.723 42.438 o
30 2 21 53.757 51.325 2.883 48.041 o
30 2 22 2.753 0.008 2.060 280.695 o
30 2 23 1.724 -1.306 6.046 37.631 o
30 2 24 0.082 1.306 1.908 363.490 o
30 2 25 15.694 17.332 2.239 122.873 o
30 2 26 13.120 13.033 2.357 130.733 o
30 4 0 44.680 43.193 2.094 64.390 o
30 4 1 284.622 279.705 6.775 8.782 o
30 4 2 141.307 143.638 3.858 19.672 o
30 4 3 164.632 159.028 4.155 17.104 o
30 4 4 209.755 208.767 5.554 12.246 o
30 4 5 10.964 8.123 1.043 279.347 o
30 4 6 38.250 36.079 1.730 79.005 o
30 4 7 8.069 5.384 1.382 296.234 o
30 4 8 226.212 224.225 5.825 11.293 o
30 4 9 10.399 10.294 1.111 264.439 o
30 4 10 24.049 21.690 1.475 123.922 o
30 4 11 13.013 10.557 1.357 211.450 o
30 4 12 0.495 -0.144 4.231 77.214 o
30 4 13 17.471 20.418 1.908 128.644 o
30 4 14 50.603 53.292 2.993 47.908 o
30 4 15 60.289 59.651 2.586 46.170 o
30 4 16 68.612 68.173 3.044 38.642 o
30 4 17 27.269 22.886 2.027 98.334 o
30 4 18 127.332 123.729 5.333 17.851 o
30 4 19 14.569 11.498 2.230 135.920 o
30 4 20 63.328 60.296 3.476 38.214 o
30 4 21 127.773 130.241 5.520 17.189 o
30 4 22 69.908 72.260 4.079 31.447 o
30 4 23 34.345 35.825 3.078 60.393 o
30 4 24 10.595 13.219 2.383 137.317 o
30 4 25 72.188 65.316 3.688 34.015 o
30 6 0 1.536 1.145 1.204 697.471 o
30 6 1 43.311 41.328 1.899 68.778 o
30 6 2 0.506 -0.772 3.392 119.661 o
30 6 3 20.206 27.066 1.416 129.356 o
30 6 4 0.734 0.263 1.009 1120.740 o
30 6 5 0.800 0.136 0.941 1253.510 o
30 6 6 29.113 26.532 1.662 101.123 o
30 6 7 59.728 56.184 2.196 50.281 o
30 6 8 143.072 145.063 4.375 18.394 o
30 6 9 86.879 96.358 3.298 30.174 o
30 6 10 81.453 81.867 3.697 30.534 o
30 6 11 21.188 20.689 1.832 120.662 o
30 6 12 8.290 23.182 2.323 131.913 o
30 6 13 190.634 194.989 5.876 12.610 o
30 6 14 29.006 32.484 2.730 72.485 o
30 6 15 305.108 315.072 9.675 6.427 o
30 6 16 6.440 7.428 1.620 264.930 o
30 6 17 6.119 7.012 2.137 197.180 o
30 6 18 54.660 58.134 3.621 39.887 o
30 6 19 2.749 1.145 3.417 111.045 o
30 6 20 25.233 20.681 2.629 86.237 o
30 6 21 15.012 14.338 2.518 115.101 o
30 6 22 0.918 -2.027 5.401 47.336 o
30 6 23 35.536 33.968 4.630 39.686 o
30 6 24 0.000 2.985 2.705 180.738 o
30 8 0 13.000 9.251 2.883 108.075 o
30 8 1 3.915 1.196 1.475 416.066 o
30 8 2 25.578 21.122 1.755 111.712 o
30 8 3 0.293 -5.757 6.080 37.589 o
30 8 4 69.163 63.442 2.790 40.865 o
30 8 5 67.195 63.238 2.985 40.176 o
30 8 6 48.654 47.017 2.450 56.190 o
30 8 7 143.409 143.019 4.672 17.805 o
30 8 8 171.091 167.084 5.223 14.778 o
30 8 9 19.350 18.027 2.001 122.508 o
30 8 10 4.575 3.782 1.704 303.948 o
30 8 11 38.632 40.455 2.951 57.992 o
30 8 12 1.407 0.806 2.027 304.255 o
30 8 13 14.415 11.116 2.349 130.152 o
30 8 14 125.342 126.850 5.393 17.732 o
30 8 15 34.782 32.348 2.985 62.860 o
30 8 16 62.343 69.106 3.985 33.854 o
30 8 17 139.133 133.438 5.562 16.399 o
30 8 18 12.476 12.040 2.671 116.690 o
30 8 19 0.639 5.096 3.061 136.551 o
30 8 20 11.032 7.343 3.197 99.224 o
30 8 21 49.576 45.322 4.596 34.882 o
30 10 0 498.393 515.402 15.364 3.161 o
30 10 1 10.297 15.950 2.128 150.216 o
30 10 2 80.100 83.555 4.511 26.700 o
30 10 3 11.541 4.358 1.865 197.841 o
30 10 4 7.766 6.317 2.578 146.914 o
30 10 5 0.685 -6.317 8.344 19.948 o
30 10 6 10.088 5.512 2.298 161.696 o
30 10 7 6.158 4.833 2.035 218.776 o
30 10 8 3.218 -0.297 5.656 42.420 o
30 10 9 15.513 14.101 3.298 83.204 o
30 10 10 42.629 42.286 3.281 50.905 o
30 10 11 3.089 5.240 2.255 212.014 o
30 10 12 44.808 46.958 3.426 47.202 o
30 10 13 0.020 -1.628 5.266 50.203 o
30 10 14 1.074 2.832 2.111 272.825 o
30 10 15 3.938 2.459 2.069 247.749 o
30 10 16 3.895 7.826 1.942 240.282 o
30 10 17 7.250 8.089 3.748 82.020 o
30 10 18 0.013 -0.534 4.893 58.154 o
30 12 0 25.318 27.396 3.298 66.265 o
30 12 1 7.017 5.342 2.222 186.962 o
30 12 2 2.983 0.110 1.789 349.087 o
30 12 3 0.012 0.924 1.755 434.603 o
30 12 4 6.449 8.615 1.976 208.057 o
30 12 5 100.476 94.968 5.418 20.470 o
30 12 6 41.975 38.131 2.993 56.075 o
30 12 7 58.097 51.562 4.231 35.036 o
30 12 8 17.647 12.371 2.518 111.158 o
30 12 9 3.384 -0.246 5.825 39.995 o
30 12 10 4.295 2.891 2.281 208.092 o
30 12 11 3.230 -0.492 5.283 48.438 o
30 12 12 2.496 2.934 1.882 304.627 o
31 1 1 122.783 125.052 3.731 22.298 o
31 1 2 249.796 247.475 6.605 9.772 o
31 1 3 51.232 52.571 1.882 58.707 o
31 1 4 32.094 31.772 1.399 96.537 o
31 1 5 0.075 -0.602 3.197 135.984 o
31 1 6 2.436 2.128 0.806 894.914 o
31 1 7 463.663 461.602 10.836 4.572 o
31 1 8 858.067 855.115 19.977 1.840 o
31 1 9 498.138 492.898 11.735 4.109 o
31 1 10 678.323 669.530 15.729 2.652 o
31 1 11 88.783 88.023 3.010 31.840 o
31 1 12 52.591 51.232 2.544 51.905 o
31 1 13 49.563 46.229 2.111 59.587 o
31 1 14 15.975 11.659 2.077 139.621 o
31 1 15 124.683 128.020 4.206 20.748 o
31 1 16 4.092 2.493 1.569 362.173 o
31 1 17 79.761 80.604 3.468 32.119 o
31 1 18 22.110 23.615 2.323 98.031 o
31 1 19 21.938 28.194 2.349 93.618 o
31 1 20 70.064 78.772 4.028 31.108 o
31 1 21 47.086 48.077 2.849 52.304 o
31 1 22 87.271 81.808 4.240 27.073 o
31 1 23 14.298 12.091 2.162 139.898 o
31 1 24 3.378 2.747 2.069 252.594 o
31 1 25 3.397 5.698 1.772 292.534 o
31 1 26 15.512 14.347 1.967 142.726 o
31 3 1 1636.590 1616.140 37.538 0.653 o
31 3 2 1623.290 1632.920 37.063 0.665 o
31 3 3 0.270 1.882 1.213 780.340 o
31 3 4 45.358 47.942 1.755 65.942 o
31 3 5 340.511 331.199 8.132 6.925 o
31 3 6 36.447 33.340 1.416 88.070 o
31 3 7 72.234 67.902 2.272 42.394 o
31 3 8 45.416 39.166 1.738 69.879 o
31 3 9 5.700 8.632 1.162 352.851 o
31 3 10 570.147 569.330 13.847 3.283 o
31 3 11 347.329 348.370 8.869 6.392 o
31 3 12 529.686 534.158 13.745 3.440 o
31 3 13 79.044 77.246 3.443 32.727 o
31 3 14 295.276 304.074 8.276 7.432 o
31 3 15 391.824 396.082 10.446 5.212 o
31 3 16 0.082 -2.349 5.198 51.491 o
31 3 17 24.426 19.943 1.959 109.062 o
31 3 18 172.483 175.614 5.698 13.797 o
31 3 19 6.720 5.698 1.874 232.345 o
31 3 20 1.196 -1.662 8.259 20.319 o
31 3 21 106.182 103.370 6.376 16.994 o
31 3 22 0.736 -0.967 6.258 35.381 o
31 3 23 55.074 53.241 3.409 42.340 o
31 3 24 187.802 185.255 6.554 11.922 o
31 3 25 7.167 8.717 2.179 179.955 o
31 5 1 51.562 53.657 1.857 58.379 o
31 5 2 187.439 185.772 5.189 13.823 o
31 5 3 2.244 0.746 1.196 660.628 o
31 5 4 676.542 690.015 16.874 2.465 o
31 5 5 42.626 40.582 1.730 71.948 o
31 5 6 27.087 25.752 1.382 113.309 o
31 5 7 118.120 112.808 3.485 24.083 o
31 5 8 98.526 97.079 3.163 28.751 o
31 5 9 1.889 -0.526 3.917 87.917 o
31 5 10 250.930 248.705 6.987 9.399 o
31 5 11 35.794 36.791 2.018 76.686 o
31 5 12 837.093 862.127 20.689 1.784 o
31 5 13 22.023 26.761 2.001 105.513 o
31 5 14 236.410 244.847 7.318 9.380 o
31 5 15 123.597 125.425 4.926 19.058 o
31 5 16 0.848 -0.339 5.300 49.187 o
31 5 17 41.755 38.759 3.171 53.650 o
31 5 18 6.941 6.139 2.272 179.437 o
31 5 19 6.650 7.411 2.425 162.541 o
31 5 20 58.538 57.379 5.240 27.750 o
31 5 21 1.693 3.349 2.205 242.851 o
31 5 22 98.045 86.726 4.655 23.758 o
31 5 23 2.420 4.011 2.239 226.090 o
31 5 24 2.682 5.079 2.739 157.239 o
31 7 1 85.263 89.388 3.281 31.156 o
31 7 2 12.282 10.226 1.594 197.422 o
31 7 3 30.115 27.337 1.899 92.945 o
31 7 4 1.491 -0.831 4.960 55.708 o
31 7 5 101.436 98.597 3.782 25.931 o
31 7 6 18.442 15.458 2.027 127.761 o
31 7 7 0.060 -3.587 4.909 57.724 o
31 7 8 19.060 18.722 1.738 133.913 o
31 7 9 88.649 84.377 3.273 31.034 o
31 7 10 32.234 36.910 3.180 59.802 o
31 7 11 526.931 515.530 15.144 3.152 o
31 7 12 117.870 115.564 4.825 20.107 o
31 7 13 35.742 37.877 5.622 30.389 o
31 7 14 249.875 262.577 8.428 8.097 o
31 7 15 101.039 112.562 4.986 21.100 o
31 7 16 36.310 37.690 3.934 46.698 o
31 7 17 12.492 10.379 2.671 118.797 o
31 7 18 39.105 39.920 3.841 46.241 o
31 7 19 10.234 14.135 3.095 98.983 o
31 7 20 18.085 18.765 3.171 81.020 o
31 7 21 2.900 7.114 2.671 158.072 o
31 7 22 11.515 8.903 2.586 128.571 o
31 9 1 18.174 17.628 1.933 129.627 o
31 9 2 183.887 197.948 6.207 12.322 o
31 9 3 79.806 79.688 3.527 31.894 o
31 9 4 162.360 165.176 5.969 13.925 o
31 9 5 81.936 83.207 3.790 29.878 o
31 9 6 9.788 10.184 2.281 153.655 o
31 9 7 0.046 0.068 1.781 436.230 o
31 9 8 17.470 15.797 1.976 132.782 o
31 9 9 0.520 3.163 1.865 345.964 o
31 9 10 81.377 86.378 4.384 26.919 o
31 9 11 5.811 3.434 2.349 186.432 o
31 9 12 18.150 20.554 2.874 89.023 o
31 9 13 1.937 0.271 2.205 257.945 o
31 9 14 3.046 2.306 2.137 246.244 o
31 9 15 0.613 -0.856 5.673 43.053 o
31 9 16 16.787 16.967 2.493 109.017 o
31 9 17 27.293 27.057 4.028 51.906 o
31 9 18 0.119 5.605 3.451 109.911 o
31 9 19 59.773 54.335 3.688 38.416 o
31 11 1 89.781 92.754 4.045 26.821 o
31 11 2 49.003 50.129 4.248 37.309 o
31 11 3 110.305 104.422 4.426 22.424 o
31 11 4 10.211 6.546 2.154 171.149 o
31 11 5 0.001 -3.476 6.597 31.991 o
31 11 6 0.037 4.019 2.171 265.587 o
31 11 7 25.644 24.234 2.637 83.079 o
31 11 8 27.407 25.590 2.891 74.057 o
31 11 9 4.120 3.069 2.730 156.079 o
31 11 10 72.572 75.313 5.232 24.814 o
31 11 11 0.299 -2.289 6.987 28.474 o
31 11 12 22.283 20.316 2.603 91.616 o
31 11 13 9.346 10.675 2.145 165.555 o
31 11 14 16.423 19.604 3.705 67.799 o
31 11 15 9.177 11.159 1.933 184.066 o
31 13 1 7.150 4.799 1.560 283.573 o
31 13 2 37.663 35.876 2.476 67.648 o
31 13 3 7.190 6.470 2.527 153.208 o
31 13 4 12.398 12.507 1.993 158.068 o
31 13 5 0.087 -2.213 7.038 28.096 o
31 13 6 10.405 9.955 2.205 157.332 o
32 0 0 479.574 579.522 35.045 0.969 o
32 0 2 53.730 52.673 2.366 52.667 o
32 0 4 0.280 0.144 0.907 1522.410 o
32 0 6 2.383 3.561 1.085 616.883 o
32 0 8 28.601 24.785 1.653 104.061 o
32 0 10 70.951 67.444 2.951 38.687 o
32 0 12 468.151 450.841 12.532 4.049 o
32 0 14 93.943 84.479 4.706 24.128 o
32 0 16 121.820 121.660 6.003 16.603 o
32 0 18 230.705 222.343 8.123 8.908 o
32 0 20 764.362 779.438 23.649 1.586 o
32 0 22 32.457 33.798 3.290 58.877 o
32 0 24 4.101 5.613 2.357 189.503 o
32 0 26 9.735 12.922 3.180 97.288 o
32 2 0 29.524 25.573 1.425 106.953 o
32 2 1 140.346 140.399 3.595 20.435 o
32 2 2 194.151 196.235 5.240 13.330 o
32 2 3 824.400 833.230 19.121 1.961 o
32 2 4 280.466 286.420 7.063 8.578 o
32 2 5 407.821 408.683 10.023 5.262 o
32 2 6 636.791 626.404 14.644 2.938 o
32 2 7 22.540 22.504 1.280 133.729 o
32 2 8 643.742 646.152 15.636 2.736 o
32 2 9 144.653 139.382 4.011 19.257 o
32 2 10 83.409 77.831 2.722 35.407 o
32 2 11 121.874 117.556 3.739 22.724 o
32 2 12 23.455 20.494 1.577 123.915 o
32 2 13 77.844 72.336 2.985 36.032 o
32 2 14 65.064 63.925 3.493 37.146 o
32 2 15 35.925 31.178 2.035 79.437 o
32 2 16 196.275 191.792 5.791 12.600 o
32 2 17 122.585 126.383 4.401 20.472 o
32 2 18 21.643 22.614 2.077 108.191 o
32 2 19 0.250 -1.984 5.986 38.780 o
32 2 20 44.837 44.219 3.612 45.710 o
32 2 21 14.820 12.473 2.145 138.339 o
32 2 22 91.445 83.529 4.172 26.683 o
32 2 23 7.763 10.141 2.637 135.414 o
32 2 24 19.669 20.511 3.994 58.705 o
32 2 25 1.527 1.280 1.848 349.947 o
32 4 0 718.008 716.488 17.086 2.368 o
32 4 1 388.750 378.480 9.505 5.682 o
32 4 2 353.083 361.513 8.666 6.398 o
32 4 3 576.246 578.547 14.118 3.203 o
32 4 4 378.648 383.805 9.234 5.852 o
32 4 5 27.998 32.577 1.636 98.180 o
32 4 6 640.713 662.305 15.746 2.710 o
32 4 7 34.068 37.834 1.959 79.082 o
32 4 8 0.020 -1.662 4.375 72.707 o
32 4 9 26.944 22.869 1.458 115.142 o
32 4 10 242.038 243.286 6.690 9.878 o
32 4 11 72.828 69.538 2.959 37.828 o
32 4 12 62.659 66.180 2.858 42.053 o
32 4 13 47.817 54.657 2.679 52.083 o
32 4 14 1786.140 1808.000 43.702 0.513 o
32 4 15 107.165 113.927 4.452 22.192 o
32 4 16 95.999 96.400 3.926 26.230 o
32 4 17 19.784 14.016 1.942 129.846 o
32 4 18 2.958 0.924 2.561 187.040 o
32 4 19 47.932 46.551 2.993 50.660 o
32 4 20 259.316 254.038 7.894 8.457 o
32 4 21 21.603 16.441 3.561 68.172 o
32 4 22 2.098 3.281 2.145 249.916 o
32 4 23 3.269 6.707 2.340 193.546 o
32 4 24 0.145 -1.467 8.055 21.444 o
32 4 25 14.947 12.643 2.408 123.034 o
32 6 0 24.454 22.445 1.670 115.520 o
32 6 1 81.789 79.722 2.578 36.275 o
32 6 2 146.450 147.734 4.104 18.653 o
32 6 3 244.948 252.885 6.588 9.827 o
32 6 4 148.867 151.134 4.333 17.926 o
32 6 5 34.692 31.924 1.645 87.744 o
32 6 6 123.149 125.077 3.765 22.172 o
32 6 7 13.811 14.135 1.323 194.308 o
32 6 8 772.083 767.066 18.205 2.140 o
32 6 9 380.389 384.814 9.810 5.580 o
32 6 10 26.533 23.555 1.908 102.470 o
32 6 11 110.598 108.678 3.756 24.321 o
32 6 12 6.540 10.277 1.679 238.140 o
32 6 13 654.257 660.686 17.798 2.375 o
32 6 14 39.806 40.811 3.036 55.986 o
32 6 15 63.872 62.517 3.629 36.686 o
32 6 16 237.205 238.513 8.556 8.315 o
32 6 17 98.572 100.225 4.689 22.886 o
32 6 18 112.328 112.850 5.164 19.663 o
32 6 19 0.370 0.356 2.052 319.868 o
32 6 20 37.431 35.579 3.180 56.915 o
32 6 21 15.982 14.092 2.349 121.164 o
32 6 22 10.206 9.700 2.595 130.895 o
32 6 23 6.031 5.155 2.773 140.356 o
32 8 0 267.481 265.629 9.039 7.414 o
32 8 1 15.446 12.337 2.603 112.432 o
32 8 2 59.135 57.345 2.841 45.011 o
32 8 3 22.559 19.596 2.366 99.481 o
32 8 4 0.389 -3.231 5.596 44.311 o
32 8 5 9.358 7.318 1.653 227.910 o
32 8 6 72.829 76.347 3.366 34.571 o
32 8 7 203.135 206.359 6.190 11.693 o
32 8 8 186.680 191.936 6.020 12.582 o
32 8 9 70.787 74.304 3.443 34.816 o
32 8 10 2.416 5.528 1.984 263.723 o
32 8 11 2.494 4.579 2.179 232.494 o
32 8 12 23.401 26.769 2.671 83.446 o
32 8 13 16.679 19.740 2.662 99.606 o
32 8 14 48.377 52.249 3.917 40.088 o
32 8 15 204.127 208.055 7.318 10.329 o
32 8 16 58.407 57.574 3.392 40.702 o
32 8 17 4.019 3.349 2.357 197.980 o
32 8 18 122.585 118.184 6.020 16.614 o
32 8 19 112.319 108.483 5.800 18.034 o
32 8 20 171.176 171.883 7.657 11.030 o
32 10 0 920.130 946.979 29.330 1.114 o
32 10 1 67.482 71.929 4.104 31.785 o
32 10 2 158.240 162.513 5.613 14.747 o
32 10 3 55.964 54.437 3.561 40.548 o
32 10 4 9.230 6.877 2.027 188.364 o
32 10 5 50.223 51.367 3.909 39.743 o
32 10 6 12.660 7.513 2.756 117.475 o
32 10 7 28.350 30.864 2.832 71.796 o
32 10 8 16.038 18.875 3.417 76.134 o
32 10 9 175.386 190.384 7.513 10.909 o
32 10 10 1.661 6.682 2.247 219.415 o
32 10 11 23.015 25.294 2.815 81.026 o
32 10 12 9.886 13.143 2.476 133.894 o
32 10 13 21.216 20.452 2.578 94.038 o
32 10 14 10.399 12.346 3.239 94.141 o
32 10 15 12.764 8.208 2.595 125.353 o
32 10 16 1.055 1.051 1.781 388.861 o
32 10 17 36.325 33.442 2.756 65.123 o
32 12 0 53.654 44.923 3.909 39.682 o
32 12 1 15.684 12.498 1.993 144.124 o
32 12 2 3.896 4.248 2.027 245.673 o
32 12 3 53.185 48.179 3.349 44.443 o
32 12 4 11.735 11.973 2.323 139.314 o
32 12 5 6.260 6.300 2.450 164.875 o
32 12 6 8.922 6.444 2.001 194.640 o
32 12 7 4.044 0.958 2.137 242.643 o
32 12 8 7.651 6.911 2.323 168.208 o
32 12 9 8.902 1.145 2.205 190.299 o
32 12 10 4.518 -0.365 5.613 42.602 o
32 12 11 34.058 28.863 2.764 68.793 o
33 1 1 9.787 8.717 0.814 321.519 o
33 1 2 8.945 7.385 0.907 339.606 o
33 1 3 1.287 0.577 0.729 1481.260 o
33 1 4 89.038 91.305 2.713 32.739 o
33 1 5 4.687 3.069 0.822 608.218 o
33 1 6 525.705 524.602 12.922 3.661 o
33 1 7 1520.270 1515.750 35.367 0.726 o
33 1 8 51.015 52.020 1.959 58.303 o
33 1 9 246.409 249.256 6.393 10.013 o
33 1 10 181.970 180.421 5.054 14.331 o
33 1 11 576.336 593.089 15.441 2.926 o
33 1 12 44.537 43.939 2.357 60.924 o
33 1 13 78.759 76.618 3.010 35.164 o
33 1 14 43.645 39.607 2.255 64.502 o
33 1 15 70.754 65.104 2.951 39.076 o
33 1 16 3.201 0.577 1.704 365.515 o
33 1 17 75.419 80.722 3.655 31.969 o
33 1 18 233.954 243.990 7.487 9.272 o
33 1 19 215.179 234.154 7.190 9.986 o
33 1 20 144.027 153.415 5.418 15.954 o
33 1 21 143.292 144.223 5.223 16.619 o
33 1 22 0.387 -0.585 6.147 36.743 o
33 1 23 2.394 2.781 2.306 220.986 o
33 1 24 48.962 44.245 3.095 49.600 o
33 1 25 7.466 9.412 2.052 189.000 o
33 3 1 834.077 835.307 20.003 1.862 o
33 3 2 68.317 64.205 2.103 45.517 o
33 3 3 15.982 13.923 0.950 203.136 o
33 3 4 7.640 6.944 1.111 338.361 o
33 3 5 143.543 146.733 4.129 18.828 o
33 3 6 8.112 7.614 1.323 287.668 o
33 3 7 10.248 8.259 1.492 233.796 o
33 3 8 239.738 239.199 6.283 10.352 o
33 3 9 14.009 34.765 1.984 115.211 o
33 3 10 424.462 437.639 11.176 4.677 o
33 3 11 90.758 93.882 3.553 28.660 o
33 3 12 138.257 144.274 5.478 16.347 o
33 3 13 974.537 992.928 25.497 1.309 o
33 3 14 52.567 55.047 2.603 50.406 o
33 3 15 70.810 68.283 3.061 37.912 o
33 3 16 1.404 -3.205 5.715 42.157 o
33 3 17 84.761 82.452 3.485 30.925 o
33 3 18 60.382 60.491 3.324 40.181 o
33 3 19 9.347 5.723 2.043 189.652 o
33 3 20 43.577 37.139 3.265 51.920 o
33 3 21 2.651 -1.238 6.198 35.601 o
33 3 22 90.084 85.708 4.163 26.756 o
33 3 23 0.435 0.271 2.366 242.360 o
33 3 24 9.106 12.244 2.620 128.750 o
33 3 25 37.566 34.901 4.791 37.376 o
33 5 1 80.648 80.341 2.544 36.650 o
33 5 2 0.037 0.500 0.839 1786.950 o
33 5 3 9.464 7.436 1.068 305.381 o
33 5 4 40.446 40.641 1.823 72.811 o
33 5 5 219.782 226.548 6.003 11.230 o
33 5 6 11.723 13.100 1.289 217.533 o
33 5 7 279.279 277.017 7.682 8.197 o
33 5 8 49.874 49.425 2.434 54.968 o
33 5 9 45.350 46.644 2.493 57.828 o
33 5 10 140.982 137.906 4.307 18.917 o
33 5 11 6.678 5.893 1.450 302.845 o
33 5 12 122.810 122.991 4.282 20.908 o
33 5 13 98.609 92.076 3.443 28.049 o
33 5 14 147.534 149.379 4.842 17.031 o
33 5 15 52.696 50.579 2.578 51.682 o
33 5 16 76.591 79.340 4.045 29.826 o
33 5 17 66.076 71.701 4.833 27.889 o
33 5 18 41.959 41.608 3.180 52.678 o
33 5 19 29.156 26.599 3.587 58.276 o
33 5 20 6.994 6.817 2.205 184.232 o
33 5 21 6.663 -0.331 5.715 40.486 o
33 5 22 0.089 0.170 2.561 210.870 o
33 5 23 13.291 10.455 2.315 137.015 o
33 7 1 107.304 106.669 3.816 24.616 o
33 7 2 304.983 314.029 8.420 7.186 o
33 7 3 68.787 70.963 3.265 36.801 o
33 7 4 57.238 52.198 2.798 47.158 o
33 7 5 12.734 11.243 1.721 180.266 o
33 7 6 14.523 12.753 1.950 150.933 o
33 7 7 263.111 270.267 7.852 8.328 o
33 7 8 21.732 22.886 2.332 99.104 o
33 7 9 67.347 71.641 3.604 34.917 o
33 7 10 109.918 115.581 4.375 22.096 o
33 7 11 29.369 29.694 2.527 77.914 o
33 7 12 59.707 59.974 3.527 38.891 o
33 7 13 7.162 7.818 2.527 150.433 o
33 7 14 85.091 81.884 4.189 27.606 o
33 7 15 9.795 7.996 2.569 136.801 o
33 7 16 18.311 18.188 2.527 103.161 o
33 7 17 5.406 1.467 2.552 171.774 o
33 7 18 1.769 1.620 2.603 187.014 o
33 7 19 16.891 10.565 2.891 98.655 o
33 7 20 6.734 7.784 3.069 114.339 o
33 7 21 138.200 136.668 8.411 11.148 o
33 9 1 3.046 0.839 1.755 349.915 o
33 9 2 30.955 31.339 2.841 68.990 o
33 9 3 49.099 54.683 3.231 45.908 o
33 9 4 656.242 695.824 17.934 2.333 o
33 9 5 91.331 91.686 4.129 26.334 o
33 9 6 115.613 129.156 5.011 19.263 o
33 9 7 85.211 91.966 4.172 26.956 o
33 9 8 263.914 281.248 8.759 7.569 o
33 9 9 20.743 25.175 2.425 95.803 o
33 9 10 101.806 103.888 4.893 21.713 o
33 9 11 6.041 7.394 2.247 183.834 o
33 9 12 0.233 2.120 2.145 281.991 o
33 9 13 0.186 0.407 2.137 298.326 o
33 9 14 4.292 4.519 2.535 171.336 o
33 9 15 14.505 11.023 2.425 125.736 o
33 9 16 72.077 61.661 4.350 30.439 o
33 9 17 7.343 5.783 2.400 165.523 o
33 9 18 44.766 45.576 3.468 47.041 o
33 11 1 24.753 21.283 2.272 97.004 o
33 11 2 114.924 124.043 4.969 19.610 o
33 11 3 138.513 144.758 5.528 16.215 o
33 11 4 32.139 29.457 3.053 64.777 o
33 11 5 11.037 13.024 2.281 142.739 o
33 11 6 0.000 0.543 2.137 300.301 o
33 11 7 54.959 53.682 4.121 36.376 o
33 11 8 0.021 0.534 3.019 151.548 o
33 11 9 8.383 8.852 3.231 101.197 o
33 11 10 13.307 12.202 3.086 95.622 o
33 11 11 23.994 25.243 3.688 60.242 o
33 11 12 7.431 5.630 2.340 171.184 o
33 11 13 81.873 76.720 6.470 19.014 o
33 13 1 6.155 6.309 1.594 281.024 o
33 13 2 2.927 2.264 1.840 313.752 o
34 0 0 3135.410 3336.240 130.979 0.074 o
34 0 2 28.888 39.971 2.060 82.174 o
34 0 4 313.971 316.437 8.776 6.870 o
34 0 6 1769.210 1749.960 43.677 0.516 o
34 0 8 420.059 421.028 11.829 4.503 o
34 0 10 29.541 26.871 2.128 88.728 o
34 0 12 94.408 98.622 4.282 24.917 o
34 0 14 148.249 148.370 6.521 13.801 o
34 0 16 140.394 142.214 6.851 13.597 o
34 0 18 118.750 124.009 5.944 16.846 o
34 0 20 0.053 6.487 4.002 82.518 o
34 0 22 550.824 557.578 17.722 2.582 o
34 0 24 96.532 90.228 5.876 19.466 o
34 2 0 401.914 397.931 10.616 5.086 o
34 2 1 266.062 266.248 6.563 9.353 o
34 2 2 22.462 18.892 1.136 145.441 o
34 2 3 24.551 22.648 1.382 124.046 o
34 2 4 0.997 -0.441 5.223 50.552 o
34 2 5 561.641 574.732 13.592 3.352 o
34 2 6 410.384 410.853 10.260 5.148 o
34 2 7 310.238 303.972 7.665 7.663 o
34 2 8 150.047 147.174 4.307 18.027 o
34 2 9 447.294 441.904 10.947 4.647 o
34 2 10 121.049 117.276 3.731 22.842 o
34 2 11 9.246 6.885 1.416 262.940 o
34 2 12 121.069 120.923 4.053 21.772 o
34 2 13 27.716 20.596 2.374 89.784 o
34 2 14 113.726 111.511 3.994 23.095 o
34 2 15 249.035 251.978 7.318 9.112 o
34 2 16 532.184 536.015 14.042 3.363 o
34 2 17 22.391 27.829 2.985 75.938 o
34 2 18 480.079 486.963 13.363 3.725 o
34 2 19 1.771 5.071 2.272 221.692 o
34 2 20 29.186 24.938 2.993 70.399 o
34 2 21 6.445 1.976 2.255 198.507 o
34 2 22 0.508 0.475 2.315 250.784 o
34 2 23 57.285 54.895 3.629 39.520 o
34 2 24 19.728 20.198 2.595 96.197 o
34 2 25 27.154 25.099 2.662 80.022 o
34 4 0 7.288 8.471 1.306 296.688 o
34 4 1 227.442 234.790 5.910 11.047 o
34 4 2 77.034 72.370 2.400 39.462 o
34 4 3 35.307 34.858 1.509 87.115 o
34 4 4 180.798 178.632 4.706 14.937 o
34 4 5 11.924 11.684 1.221 228.300 o
34 4 6 42.228 43.083 1.823 69.945 o
34 4 7 18.375 16.043 1.331 161.493 o
34 4 8 42.820 39.869 2.001 68.513 o
34 4 9 454.792 459.372 11.464 4.410 o
34 4 10 442.687 450.519 11.617 4.425 o
34 4 11 113.909 113.317 4.129 22.575 o
34 4 12 486.584 496.765 12.871 3.824 o
34 4 13 363.097 371.561 10.099 5.599 o
34 4 14 0.399 -1.051 4.714 62.349 o
34 4 15 31.835 26.727 1.942 89.762 o
34 4 16 161.704 158.859 5.749 14.445 o
34 4 17 0.593 -3.409 6.436 33.489 o
34 4 18 59.003 53.758 3.095 43.593 o
34 4 19 0.012 -2.917 8.895 17.597 o
34 4 20 14.170 11.065 2.442 125.724 o
34 4 21 45.181 41.353 4.477 37.456 o
34 4 22 10.526 8.954 3.332 92.849 o
34 4 23 0.163 1.628 2.111 295.529 o
34 4 24 13.539 14.466 3.231 87.980 o
34 6 0 140.283 132.107 4.418 18.916 o
34 6 1 22.118 21.385 1.331 135.321 o
34 6 2 118.966 117.522 3.561 23.520 o
34 6 3 117.662 118.082 3.595 23.531 o
34 6 4 1.467 1.772 1.179 696.498 o
34 6 5 0.620 -3.476 4.528 67.379 o
34 6 6 22.875 19.392 2.111 107.827 o
34 6 7 122.243 120.117 4.087 21.610 o
34 6 8 10.512 6.410 1.704 215.473 o
34 6 9 5.258 2.357 1.145 467.410 o
34 6 10 19.808 17.399 2.383 106.482 o
34 6 11 26.534 25.819 1.908 100.294 o
34 6 12 0.041 1.179 1.425 635.009 o
34 6 13 1.853 1.170 1.653 413.653 o
34 6 14 228.902 222.953 6.919 10.105 o
34 6 15 8.124 8.191 1.789 218.602 o
34 6 16 112.163 113.834 4.943 20.276 o
34 6 17 1.685 1.882 2.060 282.635 o
34 6 18 95.455 93.238 4.460 24.426 o
34 6 19 94.764 91.118 4.469 24.592 o
34 6 20 155.808 148.556 7.072 12.611 o
34 6 21 33.114 31.382 3.103 62.403 o
34 6 22 25.415 21.792 5.367 36.412 o
34 8 0 5.351 2.349 2.349 193.153 o
34 8 1 45.545 47.263 2.527 57.112 o
34 8 2 1.143 1.051 1.916 339.198 o
34 8 3 87.851 88.727 3.714 28.822 o
34 8 4 114.718 118.989 4.782 20.338 o
34 8 5 17.002 20.494 2.306 112.371 o
34 8 6 524.014 530.300 13.787 3.448 o
34 8 7 48.717 50.044 2.849 50.995 o
34 8 8 379.445 383.457 10.480 5.301 o
34 8 9 13.484 14.788 2.595 114.611 o
34 8 10 0.175 1.374 1.815 395.985 o
34 8 11 0.001 -2.010 5.783 41.632 o
34 8 12 59.888 52.970 3.756 38.042 o
34 8 13 8.136 5.868 2.205 180.110 o
34 8 14 16.519 17.349 2.527 107.750 o
34 8 15 20.759 19.731 2.578 95.408 o
34 8 16 6.841 5.842 3.036 118.537 o
34 8 17 3.868 4.664 2.747 152.086 o
34 8 18 5.541 3.850 4.681 58.392 o
34 8 19 85.115 71.166 4.562 26.622 o
34 8 20 22.228 18.468 2.866 84.999 o
34 10 0 165.297 162.691 7.436 11.592 o
34 10 1 5.451 7.513 2.001 217.843 o
34 10 2 31.794 26.820 2.756 72.004 o
34 10 3 0.039 -0.229 6.775 30.325 o
34 10 4 3.298 -0.220 6.470 32.596 o
34 10 5 33.207 32.526 3.451 56.224 o
34 10 6 58.617 56.803 3.392 40.756 o
34 10 7 8.571 10.506 2.450 145.188 o
34 10 8 89.360 90.406 4.384 25.617 o
34 10 9 142.841 137.321 6.512 14.226 o
34 10 10 83.491 82.554 5.410 22.521 o
34 10 11 0.412 6.597 3.909 85.721 o
34 10 12 362.144 374.299 13.211 4.333 o
34 10 13 35.259 34.494 3.002 61.458 o
34 10 14 53.869 49.544 3.366 43.785 o
34 10 15 0.193 1.153 1.891 368.823 o
34 10 16 16.371 11.430 1.899 149.114 o
34 12 0 0.259 1.280 4.630 64.257 o
34 12 1 6.436 4.859 2.094 208.283 o
34 12 2 0.036 0.797 2.128 299.908 o
34 12 3 4.717 2.900 1.755 297.557 o
34 12 4 65.994 64.078 3.604 36.137 o
34 12 5 32.110 38.581 2.968 62.818 o
34 12 6 147.046 134.235 5.376 16.367 o
34 12 7 0.556 3.036 2.298 239.317 o
34 12 8 13.331 9.810 2.349 135.879 o
34 12 9 5.961 2.891 2.722 149.253 o
35 1 1 51.467 54.869 2.222 54.665 o
35 1 2 421.721 427.778 10.684 4.888 o
35 1 3 339.404 337.974 8.327 6.796 o
35 1 4 885.530 889.057 20.825 1.731 o
35 1 5 305.971 305.965 8.089 7.427 o
35 1 6 193.386 182.558 4.825 14.174 o
35 1 7 18.495 14.042 1.153 175.126 o
35 1 8 10.745 5.630 1.085 296.622 o
35 1 9 1.863 -1.636 5.757 41.398 o
35 1 10 61.930 61.992 2.408 46.406 o
35 1 11 73.321 69.598 2.925 37.892 o
35 1 12 50.477 46.483 2.383 56.012 o
35 1 13 9.817 5.545 2.018 189.767 o
35 1 14 108.393 104.396 3.841 24.537 o
35 1 15 7.863 4.621 3.154 110.611 o
35 1 16 63.703 63.043 3.197 39.752 o
35 1 17 194.834 202.747 6.554 11.506 o
35 1 18 76.694 81.231 3.867 30.568 o
35 1 19 78.637 90.957 4.163 28.004 o
35 1 20 158.408 161.657 5.842 14.359 o
35 1 21 22.143 20.427 2.289 102.074 o
35 1 22 15.103 16.984 2.798 99.797 o
35 1 23 4.425 1.128 1.925 278.576 o
35 1 24 0.857 0.670 1.891 358.439 o
35 1 25 10.327 14.330 2.171 150.542 o
35 3 1 44.610 42.973 1.670 69.686 o
35 3 2 79.781 73.193 2.417 38.469 o
35 3 3 25.488 25.997 1.501 113.695 o
35 3 4 26.992 25.260 1.781 103.443 o
35 3 5 62.474 62.806 2.179 47.679 o
35 3 6 73.903 69.759 2.476 40.369 o
35 3 7 0.052 -2.959 3.850 93.861 o
35 3 8 12.669 10.379 1.382 212.826 o
35 3 9 122.915 119.074 3.968 21.922 o
35 3 10 0.122 1.670 1.425 611.383 o
35 3 11 1270.800 1284.140 30.542 0.939 o
35 3 12 360.636 364.803 11.888 4.862 o
35 3 13 72.621 75.007 3.714 32.756 o
35 3 14 428.959 413.338 11.829 4.483 o
35 3 15 12.229 11.769 2.060 155.680 o
35 3 16 7.946 3.765 1.959 218.075 o
35 3 17 24.439 21.283 2.222 99.147 o
35 3 18 1.217 -3.900 5.978 38.619 o
35 3 19 38.445 36.164 2.849 61.039 o
35 3 20 21.036 15.059 2.349 107.680 o
35 3 21 0.249 -1.348 6.249 35.591 o
35 3 22 74.127 70.123 3.985 31.394 o
35 3 23 78.763 77.704 4.121 29.213 o
35 3 24 9.571 9.777 2.866 116.378 o
35 5 1 3.209 1.696 0.933 724.695 o
35 5 2 24.872 25.065 1.399 119.315 o
35 5 3 41.080 40.607 1.815 72.320 o
35 5 4 20.432 22.648 1.467 133.946 o
35 5 5 884.063 903.430 21.258 1.689 o
35 5 6 4.751 5.393 1.221 406.965 o
35 5 7 267.216 257.956 6.911 9.116 o
35 5 8 19.111 14.194 1.560 150.772 o
35 5 9 25.512 19.451 1.704 115.518 o
35 5 10 107.335 104.346 4.519 22.410 o
35 5 11 76.575 74.770 3.298 34.295 o
35 5 12 232.372 227.608 6.707 10.204 o
35 5 13 34.475 31.204 2.171 78.557 o
35 5 14 87.561 89.431 3.638 29.150 o
35 5 15 5.342 8.827 1.857 232.932 o
35 5 16 70.362 75.355 3.748 32.984 o
35 5 17 470.357 480.833 13.609 3.695 o
35 5 18 40.994 39.522 3.222 53.186 o
35 5 19 1.455 2.595 2.111 269.250 o
35 5 20 33.630 32.772 2.934 64.449 o
35 5 21 7.937 3.807 2.484 159.600 o
35 5 22 60.694 55.454 4.019 35.537 o
35 5 23 9.288 7.089 3.493 89.641 o
35 7 1 689.535 691.075 17.077 2.418 o
35 7 2 104.259 104.354 3.824 25.079 o
35 7 3 3.456 0.237 1.603 398.408 o
35 7 4 171.894 173.392 5.545 14.101 o
35 7 5 6.398 6.080 2.188 192.506 o
35 7 6 23.308 22.826 2.781 83.128 o
35 7 7 7.503 4.053 1.713 257.632 o
35 7 8 52.716 54.377 3.341 43.566 o
35 7 9 19.788 23.454 2.357 101.359 o
35 7 10 332.616 326.799 9.073 6.492 o
35 7 11 147.567 152.533 5.291 16.053 o
35 7 12 0.733 3.985 2.162 258.715 o
35 7 13 12.613 7.818 2.196 152.867 o
35 7 14 8.260 18.434 3.002 102.807 o
35 7 15 0.031 -3.129 5.571 44.849 o
35 7 16 50.228 51.961 3.722 41.330 o
35 7 17 21.800 21.732 3.612 64.675 o
35 7 18 30.670 28.855 3.705 54.718 o
35 7 19 0.075 -0.331 5.435 47.097 o
35 7 20 7.713 7.368 3.180 106.561 o
35 9 1 12.105 9.090 1.942 172.137 o
35 9 2 32.098 28.117 3.409 58.972 o
35 9 3 21.256 21.877 2.391 98.925 o
35 9 4 21.839 23.055 2.434 95.470 o
35 9 5 43.234 44.821 3.078 52.449 o
35 9 6 350.939 382.126 10.896 5.284 o
35 9 7 78.779 90.592 4.367 27.064 o
35 9 8 371.904 369.322 10.845 5.226 o
35 9 9 27.668 30.729 2.874 71.623 o
35 9 10 1.103 1.806 2.510 204.168 o
35 9 11 2.309 4.155 2.417 199.556 o
35 9 12 67.082 73.905 4.112 31.624 o
35 9 13 5.716 7.640 2.264 183.251 o
35 9 14 30.536 28.923 3.705 54.774 o
35 9 15 89.875 88.065 4.112 26.841 o
35 9 16 146.590 137.813 6.147 14.763 o
35 9 17 33.483 27.312 3.917 50.459 o
35 11 1 14.285 10.599 2.179 141.656 o
35 11 2 7.349 6.546 2.103 194.024 o
35 11 3 16.564 15.297 2.298 120.417 o
35 11 4 1.382 3.951 2.086 266.654 o
35 11 5 0.906 1.136 1.916 343.397 o
35 11 6 6.664 2.527 2.934 130.579 o
35 11 7 62.685 63.204 3.705 36.361 o
35 11 8 212.183 212.278 8.649 8.769 o
35 11 9 178.874 176.623 8.869 9.347 o
35 11 10 223.714 223.513 10.099 7.306 o
35 11 11 4.823 3.086 4.002 78.802 o
35 11 12 10.404 9.955 3.078 103.417 o
36 0 0 4692.660 5306.120 130.377 0.071 o
36 0 2 2115.020 2150.550 50.044 0.400 o
36 0 4 398.785 404.409 10.692 5.056 o
36 0 6 384.989 427.456 12.363 4.444 o
36 0 8 1902.210 1885.650 44.372 0.493 o
36 0 10 67.482 63.348 3.027 39.781 o
36 0 12 296.301 330.563 10.582 5.931 o
36 0 14 52.454 48.611 3.807 40.392 o
36 0 16 184.339 188.036 7.309 10.990 o
36 0 18 36.567 37.665 3.748 48.946 o
36 0 20 51.863 52.877 4.180 36.782 o
36 0 22 147.887 159.367 7.394 12.171 o
36 0 24 82.487 88.040 5.469 22.126 o
36 2 0 580.255 580.922 17.637 2.541 o
36 2 1 7.016 7.352 1.314 309.450 o
36 2 2 469.156 478.993 11.676 4.253 o
36 2 3 1.607 -0.246 3.672 100.186 o
36 2 4 28.735 24.980 1.391 110.153 o
36 2 5 867.584 874.651 20.935 1.737 o
36 2 6 616.100 622.851 14.881 2.934 o
36 2 7 858.595 865.867 20.359 1.799 o
36 2 8 353.667 345.173 8.759 6.411 o
36 2 9 391.221 398.541 10.023 5.384 o
36 2 10 343.172 345.529 9.293 6.216 o
36 2 11 154.492 149.472 4.893 16.554 o
36 2 12 1.134 -6.181 5.571 44.440 o
36 2 13 39.197 32.289 2.043 75.018 o
36 2 14 9.873 10.260 1.950 180.963 o
36 2 15 354.440 354.110 9.878 5.814 o
36 2 16 488.999 497.299 13.880 3.553 o
36 2 17 96.833 97.418 5.121 21.669 o
36 2 18 82.807 80.858 4.045 28.700 o
36 2 19 162.813 163.225 6.012 13.874 o
36 2 20 18.092 12.414 2.747 100.511 o
36 2 21 21.197 21.597 2.773 87.057 o
36 2 22 65.162 64.035 3.604 36.348 o
36 2 23 5.581 3.375 2.027 232.402 o
36 2 24 29.047 25.005 2.696 77.087 o
36 4 0 132.479 140.688 4.519 18.921 o
36 4 1 22.152 22.563 1.323 133.511 o
36 4 2 189.893 196.167 5.189 13.548 o
36 4 3 0.351 0.280 1.077 1081.810 o
36 4 4 51.429 57.701 2.094 55.073 o
36 4 5 2.405 1.857 1.289 551.419 o
36 4 6 16.567 15.865 1.450 164.599 o
36 4 7 10.646 7.436 1.679 212.775 o
36 4 8 432.250 442.362 11.057 4.674 o
36 4 9 581.414 576.945 14.813 3.053 o
36 4 10 284.331 283.105 7.962 7.892 o
36 4 11 5.325 4.842 1.603 304.261 o
36 4 12 8.278 18.654 2.230 145.958 o
36 4 13 486.841 475.711 12.761 3.885 o
36 4 14 12.579 11.990 2.247 141.113 o
36 4 15 0.486 0.449 1.874 376.720 o
36 4 16 40.311 35.731 2.807 60.533 o
36 4 17 0.921 -3.036 6.707 30.785 o
36 4 18 41.327 35.935 3.816 46.450 o
36 4 19 1.918 -3.281 8.505 19.117 o
36 4 20 8.600 11.176 2.815 119.985 o
36 4 21 82.564 73.888 4.681 26.229 o
36 4 22 19.831 18.408 3.595 68.046 o
36 4 23 2.458 -2.179 5.291 48.625 o
36 6 0 379.963 387.612 10.396 5.322 o
36 6 1 287.745 294.018 7.513 8.100 o
36 6 2 63.673 65.307 2.518 44.289 o
36 6 3 808.129 828.431 20.155 1.869 o
36 6 4 282.033 283.487 7.385 8.337 o
36 6 5 146.818 142.714 4.290 18.407 o
36 6 6 101.615 97.715 4.409 23.694 o
36 6 7 1.323 -1.425 4.426 69.843 o
36 6 8 0.213 -2.722 4.630 64.788 o
36 6 9 53.902 56.302 2.696 48.632 o
36 6 10 221.829 215.034 6.139 11.172 o
36 6 11 236.406 239.954 6.894 9.823 o
36 6 12 35.198 38.275 2.900 61.794 o
36 6 13 0.596 -0.144 4.994 55.474 o
36 6 14 4.680 1.857 1.891 276.847 o
36 6 15 89.858 82.732 3.892 28.183 o
36 6 16 9.088 10.023 2.434 145.359 o
36 6 17 2.487 -0.331 7.072 27.485 o
36 6 18 69.891 73.566 5.113 25.807 o
36 6 19 35.091 35.418 4.748 38.388 o
36 6 20 100.793 95.977 6.605 16.875 o
36 6 21 10.367 6.919 2.756 124.540 o
36 8 0 88.474 81.562 5.698 21.030 o
36 8 1 51.904 54.250 2.798 49.029 o
36 8 2 564.888 600.161 15.432 2.941 o
36 8 3 115.476 134.464 6.393 15.695 o
36 8 4 694.866 736.168 19.189 2.108 o
36 8 5 744.382 783.016 19.502 2.007 o
36 8 6 10.560 17.077 2.366 131.967 o
36 8 7 5.858 12.100 2.043 191.691 o
36 8 8 241.489 246.212 7.436 9.176 o
36 8 9 172.462 172.960 6.359 12.829 o
36 8 10 4.874 5.096 3.222 113.137 o
36 8 11 0.305 0.865 2.417 230.848 o
36 8 12 4.798 1.891 2.306 204.504 o
36 8 13 0.544 2.993 2.145 271.348 o
36 8 14 0.780 0.661 2.900 160.078 o
36 8 15 1.251 1.645 2.315 236.142 o
36 8 16 61.544 56.904 4.163 34.150 o
36 8 17 19.058 17.467 3.315 76.483 o
36 8 18 195.774 182.244 10.039 7.895 o
36 10 0 14.761 14.033 5.554 38.149 o
36 10 1 23.250 23.937 2.654 86.014 o
36 10 2 88.508 92.339 4.189 26.415 o
36 10 3 9.544 11.905 2.247 153.546 o
36 10 4 22.621 26.142 2.603 86.787 o
36 10 5 145.539 145.122 5.486 15.947 o
36 10 6 27.509 25.217 2.561 82.019 o
36 10 7 0.171 2.959 2.077 293.515 o
36 10 8 47.282 46.526 3.180 48.918 o
36 10 9 20.268 25.777 3.256 72.482 o
36 10 10 389.190 405.935 12.643 4.372 o
36 10 11 1.974 6.495 4.257 71.500 o
36 10 12 383.232 392.207 12.617 4.430 o
36 10 13 25.575 23.064 2.832 78.860 o
36 10 14 0.022 -2.069 8.547 19.056 o
36 12 0 11.384 13.974 3.146 94.965 o
36 12 1 0.026 -1.238 5.452 46.825 o
36 12 2 0.401 -0.348 6.995 28.390 o
36 12 3 48.732 41.523 2.705 54.830 o
36 12 4 92.282 89.592 4.223 25.964 o
36 12 5 128.010 124.170 7.674 12.812 o
36 12 6 260.378 238.733 13.160 5.087 o
37 1 1 17.942 18.697 2.018 124.821 o
37 1 2 617.324 623.335 15.890 2.752 o
37 1 3 3221.330 3298.070 76.839 0.185 o
37 1 4 2433.960 2509.440 57.930 0.308 o
37 1 5 0.142 6.334 1.798 340.491 o
37 1 6 334.232 348.455 8.768 6.554 o
37 1 7 891.351 905.804 21.809 1.637 o
37 1 8 305.629 302.709 8.004 7.503 o
37 1 9 99.854 96.358 3.180 28.537 o
37 1 10 327.557 325.645 8.335 6.958 o
37 1 11 17.526 18.468 1.899 131.956 o
37 1 12 288.474 288.752 7.860 7.879 o
37 1 13 0.356 -0.602 5.037 54.682 o
37 1 14 29.712 24.971 2.417 82.878 o
37 1 15 71.643 74.066 4.392 29.235 o
37 1 16 22.619 18.765 2.086 109.999 o
37 1 17 110.451 111.680 4.621 21.470 o
37 1 18 3.166 6.953 2.145 220.165 o
37 1 19 219.408 226.048 7.063 10.114 o
37 1 20 2.295 6.283 2.730 157.074 o
37 1 21 3.953 7.055 2.069 223.859 o
37 1 22 2.554 2.120 1.950 293.724 o
37 1 23 11.904 8.623 2.018 168.195 o
37 1 24 13.792 12.736 2.306 131.988 o
37 3 1 188.646 189.638 5.045 13.911 o
37 3 2 191.894 193.157 5.876 12.600 o
37 3 3 155.524 158.469 4.375 17.235 o
37 3 4 173.360 181.185 4.909 14.887 o
37 3 5 4.368 4.231 1.399 382.727 o
37 3 6 6.107 4.053 1.535 311.912 o
37 3 7 50.177 46.042 2.086 59.513 o
37 3 8 0.700 1.221 1.340 652.316 o
37 3 9 1023.500 1043.150 24.861 1.321 o
37 3 10 434.438 443.414 12.168 4.291 o
37 3 11 533.523 535.337 13.736 3.431 o
37 3 12 55.067 56.607 4.087 36.251 o
37 3 13 20.482 18.807 2.484 99.959 o
37 3 14 141.340 142.214 4.986 17.281 o
37 3 15 9.730 6.334 2.069 182.606 o
37 3 16 58.791 53.792 3.248 42.376 o
37 3 17 21.678 23.182 2.722 86.777 o
37 3 18 0.798 -3.095 6.097 37.250 o
37 3 19 0.044 -1.085 6.266 35.447 o
37 3 20 0.507 -1.772 6.961 28.651 o
37 3 21 8.713 3.934 2.467 157.191 o
37 3 22 5.446 3.315 2.925 133.884 o
37 3 23 40.060 32.043 2.815 61.876 o
37 5 1 185.941 190.630 5.164 13.825 o
37 5 2 59.577 60.864 2.264 48.740 o
37 5 3 10.690 7.224 1.560 226.661 o
37 5 4 53.751 50.485 2.154 55.256 o
37 5 5 577.531 589.901 14.245 3.162 o
37 5 6 567.580 582.770 14.092 3.222 o
37 5 7 375.387 390.562 10.421 5.329 o
37 5 8 56.702 55.989 3.061 44.313 o
37 5 9 70.351 68.207 3.392 35.950 o
37 5 10 320.959 326.909 9.480 6.362 o
37 5 11 2.620 -0.068 4.740 60.151 o
37 5 12 1.883 0.136 1.620 445.052 o
37 5 13 63.564 62.331 3.154 40.210 o
37 5 14 28.710 26.820 2.323 85.225 o
37 5 15 11.242 9.946 1.815 185.695 o
37 5 16 92.521 95.900 4.494 24.476 o
37 5 17 264.068 260.525 8.920 7.565 o
37 5 18 8.989 12.710 2.688 124.266 o
37 5 19 28.797 24.522 3.349 63.631 o
37 5 20 8.220 8.259 2.654 135.888 o
37 5 21 0.023 -5.961 5.520 45.683 o
37 5 22 1.182 -1.891 4.791 59.861 o
37 7 1 1366.010 1423.110 34.146 0.787 o
37 7 2 2.131 5.935 1.908 280.633 o
37 7 3 175.962 173.579 5.613 13.839 o
37 7 4 13.012 10.667 1.772 176.267 o
37 7 5 44.803 46.144 4.070 40.687 o
37 7 6 34.232 35.155 2.629 68.342 o
37 7 7 341.523 344.546 9.700 6.024 o
37 7 8 7.859 6.588 2.137 186.695 o
37 7 9 64.882 63.569 3.239 39.027 o
37 7 10 54.595 57.523 3.095 44.513 o
37 7 11 73.640 73.388 5.020 25.800 o
37 7 12 110.050 109.730 5.198 19.848 o
37 7 13 37.564 41.413 3.476 51.124 o
37 7 14 3.037 2.900 3.739 91.924 o
37 7 15 41.245 43.193 3.476 48.979 o
37 7 16 1.040 1.899 3.544 106.458 o
37 7 17 35.225 41.972 5.223 33.234 o
37 7 18 0.006 -6.164 6.037 38.196 o
37 7 19 2.054 0.322 4.757 60.006 o
37 9 1 0.518 0.424 1.993 334.691 o
37 9 2 6.246 7.080 2.137 196.022 o
37 9 3 0.481 0.916 2.985 152.128 o
37 9 4 218.327 237.063 7.572 9.517 o
37 9 5 5.855 8.640 2.408 165.021 o
37 9 6 411.025 412.083 11.608 4.637 o
37 9 7 124.195 135.286 5.240 17.917 o
37 9 8 4.175 7.716 2.196 201.621 o
37 9 9 94.150 90.787 4.316 25.282 o
37 9 10 79.641 78.823 4.562 26.844 o
37 9 11 3.888 0.399 2.484 192.522 o
37 9 12 45.260 48.815 3.756 43.196 o
37 9 13 15.140 16.441 2.646 106.610 o
37 9 14 242.350 239.403 10.446 6.796 o
37 9 15 171.924 164.998 12.592 6.176 o
37 9 16 113.861 99.529 5.198 19.945 o
37 11 1 18.783 25.073 2.552 95.082 o
37 11 2 21.392 21.054 2.773 87.166 o
37 11 3 0.236 -0.025 5.825 40.955 o
37 11 4 23.955 27.753 2.603 83.877 o
37 11 5 6.943 8.454 2.128 187.497 o
37 11 6 1.311 7.055 2.196 229.102 o
37 11 7 299.157 284.699 13.016 4.856 o
37 11 8 216.126 218.290 8.505 8.802 o
37 11 9 250.075 238.979 8.598 8.109 o
37 11 10 17.799 16.187 2.586 103.849 o
38 0 0 2181.750 2667.980 68.868 0.239 o
38 0 2 363.704 377.971 13.219 4.318 o
38 0 4 587.654 575.800 15.720 2.869 o
38 0 6 441.432 462.763 15.339 3.344 o
38 0 8 5.427 4.138 2.035 228.832 o
38 0 10 0.157 -4.231 5.367 48.259 o
38 0 12 32.982 27.218 3.366 59.410 o
38 0 14 512.340 509.425 14.805 3.263 o
38 0 16 291.872 299.283 10.133 6.330 o
38 0 18 0.218 4.477 2.764 168.193 o
38 0 20 4.184 3.434 4.282 70.085 o
38 0 22 425.335 424.072 13.363 3.981 o
38 2 0 12.986 7.089 1.772 187.453 o
38 2 1 110.866 104.651 3.324 25.916 o
38 2 2 286.893 287.294 7.708 8.015 o
38 2 3 216.046 222.139 6.029 11.349 o
38 2 4 368.494 366.812 9.081 6.054 o
38 2 5 234.315 235.443 6.181 10.608 o
38 2 6 239.437 230.254 6.105 10.628 o
38 2 7 330.881 328.003 8.445 6.853 o
38 2 8 406.411 403.392 10.285 5.179 o
38 2 9 0.802 -1.280 4.596 65.275 o
38 2 10 10.551 6.928 1.543 231.452 o
38 2 11 130.226 129.130 4.375 19.841 o
38 2 12 187.406 185.933 5.732 13.053 o
38 2 13 106.420 106.279 5.011 20.833 o
38 2 14 17.958 13.151 1.993 134.706 o
38 2 15 214.198 202.094 6.487 11.118 o
38 2 16 69.115 70.251 3.951 32.544 o
38 2 17 3.443 2.137 2.569 179.180 o
38 2 18 4.052 3.722 3.214 117.389 o
38 2 19 88.199 86.225 3.994 27.720 o
38 2 20 19.354 10.489 2.179 125.084 o
38 2 21 0.169 -1.153 5.961 39.134 o
38 2 22 17.516 14.830 2.900 93.579 o
38 2 23 2.914 2.137 2.357 211.311 o
38 4 0 2359.240 2415.080 68.300 0.241 o
38 4 1 55.183 65.409 2.620 46.800 o
38 4 2 101.267 106.262 3.265 27.293 o
38 4 3 17.975 14.847 1.297 168.291 o
38 4 4 34.332 32.586 1.738 86.074 o
38 4 5 85.377 79.637 2.756 34.580 o
38 4 6 16.188 10.328 1.628 170.013 o
38 4 7 24.968 27.354 1.679 108.323 o
38 4 8 872.585 895.052 21.571 1.671 o
38 4 9 533.222 549.396 14.305 3.287 o
38 4 10 799.550 814.525 20.096 1.886 o
38 4 11 0.543 2.535 1.687 419.796 o
38 4 12 96.944 102.641 4.231 24.581 o
38 4 13 530.979 521.295 14.287 3.327 o
38 4 14 92.206 93.365 4.341 25.260 o
38 4 15 62.648 62.297 3.544 37.635 o
38 4 16 6.888 7.911 2.154 186.889 o
38 4 17 29.840 28.948 2.671 74.676 o
38 4 18 6.580 6.241 2.137 196.638 o
38 4 19 0.047 -2.357 6.181 36.425 o
38 4 20 121.951 120.448 6.359 15.797 o
38 4 21 4.036 4.146 3.900 82.886 o
38 4 22 11.334 7.123 3.833 75.048 o
38 6 0 264.191 274.753 8.513 7.782 o
38 6 1 1105.640 1134.640 28.965 1.060 o
38 6 2 1248.990 1306.820 32.950 0.853 o
38 6 3 1261.190 1294.590 31.500 0.904 o
38 6 4 378.817 382.083 9.938 5.542 o
38 6 5 0.635 -3.409 5.952 39.112 o
38 6 6 173.146 166.507 4.901 15.229 o
38 6 7 12.481 8.954 1.357 223.183 o
38 6 8 6.208 4.426 2.086 213.089 o
38 6 9 7.031 5.579 1.484 293.257 o
38 6 10 6.066 6.716 1.611 276.334 o
38 6 11 163.193 154.924 5.189 15.446 o
38 6 12 67.754 65.714 2.976 39.695 o
38 6 13 38.735 37.156 2.289 69.134 o
38 6 14 43.307 43.075 2.874 55.414 o
38 6 15 12.114 12.049 2.205 145.563 o
38 6 16 0.072 -3.409 5.664 43.370 o
38 6 17 80.244 80.875 5.189 23.836 o
38 6 18 0.621 0.178 2.179 282.243 o
38 6 19 16.206 9.107 3.010 96.378 o
38 6 20 26.831 22.385 3.002 73.733 o
38 8 0 45.386 40.828 3.714 45.050 o
38 8 1 27.000 20.910 2.790 79.526 o
38 8 2 23.558 18.298 3.790 60.915 o
38 8 3 375.565 391.131 10.769 5.180 o
38 8 4 67.123 74.405 3.680 34.181 o
38 8 5 682.208 693.653 17.806 2.323 o
38 8 6 8.549 12.015 1.959 182.930 o
38 8 7 64.665 70.734 3.807 34.327 o
38 8 8 6.290 8.717 2.027 202.739 o
38 8 9 11.313 10.523 1.925 173.965 o
38 8 10 0.000 -0.772 5.503 45.973 o
38 8 11 0.746 2.705 2.340 231.241 o
38 8 12 14.049 10.760 2.841 106.213 o
38 8 13 59.724 63.289 4.519 31.484 o
38 8 14 75.808 72.939 4.748 26.866 o
38 8 15 15.236 13.668 2.510 115.785 o
38 8 16 107.957 102.811 6.130 17.569 o
38 8 17 6.737 6.622 2.841 130.441 o
38 10 0 14.630 17.806 3.688 70.636 o
38 10 1 15.399 12.973 2.891 99.181 o
38 10 2 13.278 16.662 2.849 101.459 o
38 10 3 38.210 40.387 2.959 58.159 o
38 10 4 75.849 80.070 3.985 30.198 o
38 10 5 58.011 63.993 3.621 38.094 o
38 10 6 27.597 27.201 2.620 79.270 o
38 10 7 27.977 22.648 2.688 79.878 o
38 10 8 0.776 2.637 2.298 239.090 o
38 10 9 4.986 12.897 2.807 128.416 o
38 10 10 252.812 251.308 8.878 7.778 o
38 10 11 8.506 16.891 4.664 53.251 o
38 10 12 316.976 313.325 10.243 6.028 o
38 10 13 105.976 104.329 6.351 17.046 o
38 12 0 114.847 108.950 6.215 16.790 o
38 12 1 9.892 9.293 2.027 176.760 o
38 12 2 77.088 77.661 3.934 30.458 o
39 1 1 80.029 76.169 3.841 30.558 o
39 1 2 208.683 211.167 5.740 12.019 o
39 1 3 487.986 491.186 12.422 3.951 o
39 1 4 14.768 14.898 1.976 144.028 o
39 1 5 3.019 3.909 1.263 482.581 o
39 1 6 544.434 569.627 14.025 3.301 o
39 1 7 3.847 4.146 1.416 393.362 o
39 1 8 239.459 242.447 6.885 9.751 o
39 1 9 1.549 -1.959 4.706 61.746 o
39 1 10 0.971 -1.408 4.469 68.856 o
39 1 11 92.199 92.339 3.883 27.185 o
39 1 12 116.811 113.105 4.079 22.458 o
39 1 13 60.102 55.090 2.756 45.775 o
39 1 14 2.291 -2.162 6.817 29.578 o
39 1 15 48.677 46.220 3.375 46.310 o
39 1 16 74.675 67.554 3.468 34.548 o
39 1 17 3.153 5.088 3.053 128.980 o
39 1 18 61.685 64.391 3.544 37.613 o
39 1 19 205.727 203.256 6.733 11.019 o
39 1 20 174.860 182.168 6.436 12.502 o
39 1 21 29.785 28.634 2.535 77.856 o
39 1 22 0.867 1.102 2.188 270.162 o
39 1 23 4.353 4.511 2.671 157.370 o
39 3 1 73.538 74.397 3.044 36.507 o
39 3 2 289.926 288.328 7.343 8.230 o
39 3 3 65.188 74.075 2.595 41.720 o
39 3 4 611.329 625.616 15.101 2.900 o
39 3 5 28.393 28.389 1.611 101.954 o
39 3 6 60.952 81.087 3.120 38.477 o
39 3 7 0.096 -1.509 5.859 40.525 o
39 3 8 474.085 491.932 12.422 3.995 o
39 3 9 200.997 205.952 7.233 10.513 o
39 3 10 551.334 559.172 14.957 3.099 o
39 3 11 858.950 880.595 21.834 1.661 o
39 3 12 381.934 425.573 12.846 4.293 o
39 3 13 268.368 276.712 8.132 8.004 o
39 3 14 285.349 282.401 8.310 7.639 o
39 3 15 82.442 79.094 3.867 29.765 o
39 3 16 63.984 61.602 3.985 34.316 o
39 3 17 30.894 28.465 2.713 72.955 o
39 3 18 3.394 2.484 2.255 221.388 o
39 3 19 18.699 17.196 4.630 48.822 o
39 3 20 1.162 2.052 2.629 186.221 o
39 3 21 1.012 -6.639 6.419 33.578 o
39 3 22 13.628 9.556 2.586 121.468 o
39 5 1 8.956 5.181 1.306 296.312 o
39 5 2 324.345 322.067 8.166 7.106 o
39 5 3 1.455 -0.246 4.528 66.681 o
39 5 4 714.257 740.696 17.798 2.263 o
39 5 5 428.114 442.523 12.227 4.297 o
39 5 6 1013.510 1050.140 24.853 1.324 o
39 5 7 290.609 293.509 8.021 7.714 o
39 5 8 207.502 201.976 5.842 12.058 o
39 5 9 4.296 3.281 1.653 325.856 o
39 5 10 12.144 7.114 1.620 207.978 o
39 5 11 0.503 -0.984 5.037 54.601 o
39 5 12 11.080 8.301 1.967 178.057 o
39 5 13 0.058 0.848 1.713 455.197 o
39 5 14 67.239 72.506 4.070 31.979 o
39 5 15 3.295 6.266 1.865 270.557 o
39 5 16 55.377 60.220 3.680 38.892 o
39 5 17 171.881 169.195 9.191 9.165 o
39 5 18 1.096 2.450 2.722 173.815 o
39 5 19 39.946 36.130 3.214 54.799 o
39 5 20 6.758 4.859 2.510 160.379 o
39 5 21 2.289 -4.731 6.749 30.168 o
39 7 1 1199.720 1247.990 30.296 0.967 o
39 7 2 521.834 555.026 15.076 3.137 o
39 7 3 17.566 22.767 2.603 97.437 o
39 7 4 128.195 132.827 5.656 16.781 o
39 7 5 50.804 50.731 2.781 50.527 o
39 7 6 50.466 49.341 2.807 50.762 o
39 7 7 9.233 6.376 1.840 210.757 o
39 7 8 121.510 121.737 4.486 20.516 o
39 7 9 14.460 12.049 2.595 115.581 o
39 7 10 2.271 0.602 2.603 187.062 o
39 7 11 3.914 0.415 2.247 227.594 o
39 7 12 1.801 -1.636 6.766 30.101 o
39 7 13 48.218 45.941 3.875 41.517 o
39 7 14 0.368 -0.212 5.774 41.635 o
39 7 15 63.785 52.605 3.782 36.870 o
39 7 16 0.376 1.085 2.781 174.616 o
39 7 17 0.005 -0.907 6.470 33.261 o
39 7 18 9.232 5.427 3.392 95.356 o
39 9 1 4.520 1.925 2.094 239.739 o
39 9 2 20.404 19.952 2.773 89.406 o
39 9 3 0.102 2.069 2.154 282.223 o
39 9 4 143.460 154.475 5.707 15.390 o
39 9 5 6.717 12.363 2.493 145.653 o
39 9 6 29.721 30.381 2.688 73.702 o
39 9 7 171.175 168.457 6.198 13.190 o
39 9 8 64.121 65.256 3.858 34.729 o
39 9 9 53.370 49.646 3.036 47.094 o
39 9 10 0.160 -1.001 5.664 43.339 o
39 9 11 34.215 32.967 3.553 53.973 o
39 9 12 61.570 54.861 5.037 28.680 o
39 9 13 11.466 10.421 2.756 116.811 o
39 9 14 109.614 111.434 6.342 16.680 o
39 9 15 121.355 111.375 9.989 9.529 o
39 11 1 19.816 21.419 2.747 89.998 o
39 11 2 31.405 40.183 3.120 60.225 o
39 11 3 5.283 4.604 2.001 233.191 o
39 11 4 80.209 74.702 3.697 31.407 o
39 11 5 0.099 0.509 2.620 200.138 o
39 11 6 17.207 15.585 2.188 123.516 o
39 11 7 104.907 100.623 5.910 18.441 o
39 11 8 14.396 13.889 3.909 66.885 o
40 0 0 2384.070 2910.540 97.282 0.130 o
40 0 2 21.053 22.165 2.484 95.931 o
40 0 4 376.341 408.225 11.710 4.760 o
40 0 6 475.884 497.494 13.440 3.701 o
40 0 8 2.650 2.077 3.120 130.206 o
40 0 10 13.158 6.936 1.865 178.693 o
40 0 12 192.936 197.058 9.030 8.794 o
40 0 14 0.507 -1.229 5.427 47.066 o
40 0 16 1.869 9.090 3.621 94.253 o
40 0 18 0.627 -2.289 5.902 39.788 o
40 0 20 41.211 42.735 4.825 35.204 o
40 0 22 477.748 448.221 19.078 2.517 o
40 2 0 922.419 953.194 23.742 1.458 o
40 2 1 10.800 11.574 1.441 218.245 o
40 2 2 13.424 12.838 1.408 195.328 o
40 2 3 68.462 69.131 2.756 40.421 o
40 2 4 24.288 22.580 1.552 119.569 o
40 2 5 1.490 1.679 1.535 470.491 o
40 2 6 1037.140 1069.530 25.251 1.287 o
40 2 7 624.568 641.158 15.475 2.798 o
40 2 8 65.862 66.918 2.747 41.652 o
40 2 9 6.976 4.664 1.467 305.014 o
40 2 10 143.642 144.198 4.952 17.166 o
40 2 11 20.804 15.568 1.721 134.110 o
40 2 12 0.383 -3.604 7.021 28.188 o
40 2 13 18.239 13.991 2.137 125.283 o
40 2 14 35.851 32.628 2.569 69.074 o
40 2 15 204.438 210.065 6.800 10.890 o
40 2 16 153.097 161.199 8.640 10.236 o
40 2 17 180.503 184.101 6.512 12.200 o
40 2 18 21.393 18.010 2.493 98.716 o
40 2 19 5.707 5.342 2.900 131.579 o
40 2 20 1.947 -2.417 7.759 22.937 o
40 2 21 15.892 12.863 2.162 133.027 o
40 2 22 6.638 6.181 2.094 201.534 o
40 4 0 114.997 123.788 5.020 19.475 o
40 4 1 106.007 109.645 3.663 25.100 o
40 4 2 20.897 22.835 1.738 122.034 o
40 4 3 0.535 -0.619 6.046 37.947 o
40 4 4 183.706 183.949 5.164 14.033 o
40 4 5 35.179 29.974 1.730 86.873 o
40 4 6 35.067 30.017 1.874 84.266 o
40 4 7 5.644 3.061 1.365 373.945 o
40 4 8 237.856 239.106 6.699 9.990 o
40 4 9 326.738 331.572 8.946 6.591 o
40 4 10 91.814 99.979 4.163 25.608 o
40 4 11 58.490 62.874 3.188 41.458 o
40 4 12 169.591 171.645 6.258 13.098 o
40 4 13 375.092 385.950 10.692 5.229 o
40 4 14 223.636 218.561 6.741 10.442 o
40 4 15 44.133 46.110 3.120 51.166 o
40 4 16 1.811 -0.110 6.080 37.195 o
40 4 17 2.818 0.543 2.010 287.722 o
40 4 18 57.201 49.951 3.222 43.820 o
40 4 19 0.036 -2.824 6.877 29.435 o
40 4 20 1.592 -0.288 5.969 38.623 o
40 4 21 16.692 14.517 2.391 116.692 o
40 6 0 205.269 216.026 7.318 10.225 o
40 6 1 5.765 6.198 1.518 302.578 o
40 6 2 250.366 255.454 7.097 9.254 o
40 6 3 113.881 115.004 3.731 23.696 o
40 6 4 74.274 71.904 2.739 38.420 o
40 6 5 33.013 34.790 1.942 82.540 o
40 6 6 0.391 0.933 1.297 730.715 o
40 6 7 54.763 53.521 2.713 48.712 o
40 6 8 0.138 0.721 1.586 526.698 o
40 6 9 2.331 0.789 1.670 398.189 o
40 6 10 19.762 14.703 1.832 134.003 o
40 6 11 13.690 12.117 2.103 145.873 o
40 6 12 0.001 -1.552 5.071 54.149 o
40 6 13 0.068 -0.195 4.960 56.542 o
40 6 14 33.181 30.424 2.154 80.895 o
40 6 15 0.056 1.492 1.560 526.985 o
40 6 16 0.498 2.027 1.781 390.831 o
40 6 17 2.069 -0.195 4.952 55.562 o
40 6 18 11.296 9.556 3.460 86.278 o
40 6 19 35.533 33.612 3.307 56.743 o
40 8 0 85.921 82.698 5.554 21.734 o
40 8 1 5.993 5.673 2.925 128.363 o
40 8 2 1.124 2.688 1.933 318.082 o
40 8 3 47.830 48.561 2.959 50.597 o
40 8 4 113.166 120.948 5.613 18.095 o
40 8 5 28.757 28.329 2.595 77.869 o
40 8 6 113.797 110.637 4.231 22.405 o
40 8 7 0.219 2.722 1.704 420.089 o
40 8 8 8.011 6.114 2.179 182.756 o
40 8 9 4.442 3.985 1.967 251.425 o
40 8 10 0.119 -2.900 5.698 42.840 o
40 8 11 20.415 10.921 4.180 57.558 o
40 8 12 0.760 2.366 3.688 98.682 o
40 8 13 0.448 -4.079 6.003 38.506 o
40 8 14 3.323 8.098 2.637 157.053 o
40 8 15 22.590 23.793 4.791 43.639 o
40 8 16 0.907 10.726 4.943 53.419 o
40 10 0 70.979 73.346 8.352 14.233 o
40 10 1 4.050 5.478 2.239 205.632 o
40 10 2 12.086 11.769 2.484 128.521 o
40 10 3 0.028 0.399 2.535 214.633 o
40 10 4 2.759 5.825 2.501 180.187 o
40 10 5 7.382 8.030 2.171 181.601 o
40 10 6 0.031 2.188 1.916 351.238 o
40 10 7 19.101 19.036 2.654 96.214 o
40 10 8 6.563 5.232 1.976 221.604 o
40 10 9 44.067 40.361 3.349 49.859 o
40 10 10 120.905 110.103 5.266 18.872 o
40 10 11 4.895 11.820 3.714 83.898 o
41 1 1 9.380 6.970 2.222 168.335 o
41 1 2 32.820 32.213 1.925 84.811 o
41 1 3 28.629 26.260 1.832 98.052 o
41 1 4 438.216 441.413 11.193 4.604 o
41 1 5 433.772 458.473 11.583 4.456 o
41 1 6 276.615 286.793 8.208 7.787 o
41 1 7 58.411 58.117 2.637 46.832 o
41 1 8 4.126 1.645 1.603 361.557 o
41 1 9 16.872 16.619 1.764 144.365 o
41 1 10 0.827 -3.349 5.935 39.280 o
41 1 11 23.506 21.792 2.010 107.355 o
41 1 12 19.120 14.008 2.018 128.309 o
41 1 13 0.080 -6.402 6.232 35.825 o
41 1 14 14.382 8.216 1.942 162.537 o
41 1 15 45.247 40.912 2.730 56.732 o
41 1 16 15.640 14.720 2.179 129.930 o
41 1 17 2.821 5.435 2.620 167.733 o
41 1 18 119.426 119.057 5.698 17.556 o
41 1 19 201.713 211.845 6.919 10.795 o
41 1 20 19.513 21.529 2.366 103.479 o
41 1 21 101.143 94.942 4.053 25.196 o
41 1 22 7.521 6.029 2.205 183.399 o
41 3 1 651.085 660.092 16.925 2.509 o
41 3 2 271.901 271.446 7.131 8.761 o
41 3 3 340.766 347.785 9.429 6.156 o
41 3 4 411.876 422.758 10.463 5.031 o
41 3 5 15.069 13.804 1.560 171.178 o
41 3 6 205.722 203.968 5.673 12.288 o
41 3 7 36.744 30.034 1.806 83.311 o
41 3 8 8.212 6.326 1.416 281.031 o
41 3 9 8.826 7.920 1.560 242.172 o
41 3 10 128.258 131.428 4.740 19.000 o
41 3 11 193.618 196.083 6.631 11.526 o
41 3 12 2.421 4.731 1.781 315.626 o
41 3 13 366.630 369.576 11.116 5.139 o
41 3 14 34.127 36.147 2.688 66.970 o
41 3 15 64.539 64.900 3.926 34.225 o
41 3 16 4.842 6.385 2.434 173.928 o
41 3 17 14.405 13.677 4.053 63.463 o
41 3 18 33.484 32.569 2.798 67.063 o
41 3 19 58.155 52.665 3.222 43.002 o
41 3 20 0.004 0.025 1.848 406.941 o
41 3 21 4.053 4.740 2.493 176.695 o
41 5 1 152.823 155.967 4.799 16.650 o
41 5 2 1124.470 1139.210 27.744 1.113 o
41 5 3 156.161 160.724 4.842 16.274 o
41 5 4 36.124 33.892 2.222 74.348 o
41 5 5 257.021 258.490 7.063 9.149 o
41 5 6 37.065 37.317 2.417 68.508 o
41 5 7 216.267 214.635 6.181 11.265 o
41 5 8 89.455 82.690 3.324 30.810 o
41 5 9 115.304 113.164 4.664 20.868 o
41 5 10 3.006 3.171 2.179 234.438 o
41 5 11 0.666 -1.492 8.327 20.031 o
41 5 12 150.662 150.693 5.028 16.458 o
41 5 13 22.440 22.504 2.094 106.019 o
41 5 14 4.081 6.215 1.815 270.031 o
41 5 15 34.106 33.959 4.079 46.551 o
41 5 16 224.483 219.570 7.487 9.647 o
41 5 17 83.932 83.716 4.799 24.925 o
41 5 18 77.207 71.539 4.180 29.664 o
41 5 19 0.290 -3.146 8.818 17.886 o
41 5 20 22.463 18.688 2.476 96.779 o
41 7 1 58.591 60.092 3.434 39.923 o
41 7 2 318.493 325.662 9.743 6.242 o
41 7 3 8.661 9.387 2.196 168.037 o
41 7 4 231.463 236.232 7.224 9.630 o
41 7 5 58.724 66.833 3.409 39.090 o
41 7 6 140.718 139.407 5.206 16.922 o
41 7 7 15.455 14.610 2.137 132.976 o
41 7 8 3.995 1.993 2.595 173.472 o
41 7 9 0.897 -1.492 5.664 43.083 o
41 7 10 84.147 81.647 4.002 28.632 o
41 7 11 74.400 72.964 3.994 31.036 o
41 7 12 9.349 14.160 3.044 102.926 o
41 7 13 0.014 0.068 3.214 134.648 o
41 7 14 14.063 14.762 3.315 84.101 o
41 7 15 42.162 36.749 5.681 28.997 o
41 7 16 13.882 11.684 3.705 73.875 o
41 7 17 0.664 2.323 3.112 137.071 o
41 9 1 2.591 1.034 2.179 250.667 o
41 9 2 18.041 14.347 2.942 91.602 o
41 9 3 0.122 -0.356 5.817 41.110 o
41 9 4 88.383 85.683 4.062 27.434 o
41 9 5 17.789 22.572 3.171 79.096 o
41 9 6 94.066 99.529 4.392 24.485 o
41 9 7 126.257 127.095 5.249 18.021 o
41 9 8 340.671 332.726 10.430 5.707 o
41 9 9 38.128 37.707 3.451 52.104 o
41 9 10 6.375 9.861 2.561 146.732 o
41 9 11 18.526 17.968 3.765 65.326 o
41 9 12 5.225 5.774 2.298 188.577 o
41 9 13 0.029 -1.068 5.054 54.498 o
41 11 1 29.015 28.872 3.375 61.403 o
41 11 2 14.597 12.634 2.255 132.443 o
41 11 3 0.291 -1.018 5.452 46.717 o
41 11 4 45.963 38.945 2.815 55.821 o
41 11 5 38.594 38.597 2.815 60.603 o
42 0 0 1382.610 1864.240 51.444 0.419 o
42 0 2 198.551 197.660 9.573 8.190 o
42 0 4 34.757 34.137 3.638 52.146 o
42 0 6 227.938 241.608 8.403 8.554 o
42 0 8 0.602 0.059 1.967 345.171 o
42 0 10 4.995 4.909 2.120 216.710 o
42 0 12 5.290 2.671 2.730 151.795 o
42 0 14 120.593 134.405 9.022 10.663 o
42 0 16 31.357 30.398 3.867 51.481 o
42 0 18 1.021 -1.408 6.317 34.659 o
42 0 20 22.577 23.420 7.394 21.901 o
42 2 0 130.018 122.881 5.673 16.912 o
42 2 1 25.739 21.537 2.484 88.960 o
42 2 2 452.514 462.882 11.659 4.350 o
42 2 3 357.557 364.820 9.437 5.968 o
42 2 4 104.374 108.093 4.019 24.184 o
42 2 5 104.289 105.075 3.544 25.996 o
42 2 6 290.742 290.007 8.216 7.599 o
42 2 7 115.573 124.628 4.121 21.912 o
42 2 8 181.044 183.796 5.359 13.848 o
42 2 9 51.509 48.052 2.501 53.733 o
42 2 10 15.407 15.059 2.646 107.517 o
42 2 11 65.010 63.264 3.341 38.315 o
42 2 12 24.024 16.789 2.154 106.660 o
42 2 13 53.084 50.697 2.951 47.813 o
42 2 14 83.722 86.760 4.146 27.646 o
42 2 15 116.607 119.032 4.926 19.788 o
42 2 16 88.309 90.770 4.672 24.542 o
42 2 17 122.041 125.205 5.121 18.670 o
42 2 18 13.654 8.496 4.138 63.968 o
42 2 19 0.087 -4.333 5.766 41.849 o
42 2 20 22.645 20.240 2.323 100.146 o
42 2 21 8.529 5.995 1.798 223.849 o
42 4 0 1724.500 1778.040 46.415 0.475 o
42 4 1 89.729 103.599 3.756 27.260 o
42 4 2 734.589 751.965 19.884 1.985 o
42 4 3 62.279 61.441 2.484 45.806 o
42 4 4 2.932 -1.043 4.943 55.254 o
42 4 5 0.496 -4.477 5.384 47.811 o
42 4 6 57.487 57.311 2.586 47.818 o
42 4 7 1.357 -2.340 5.181 51.199 o
42 4 8 35.841 34.824 2.289 72.969 o
42 4 9 109.810 106.398 3.900 24.071 o
42 4 10 63.459 62.763 2.951 41.670 o
42 4 11 56.236 56.480 2.841 46.316 o
42 4 12 2.829 3.434 2.289 216.875 o
42 4 13 41.024 42.566 3.858 44.789 o
42 4 14 213.665 212.507 6.665 10.808 o
42 4 15 28.450 29.762 3.366 61.643 o
42 4 16 4.932 5.698 1.933 241.944 o
42 4 17 0.638 2.951 2.434 215.187 o
42 4 18 79.433 74.863 4.358 28.141 o
42 4 19 6.065 5.639 2.501 162.647 o
42 4 20 5.736 2.773 2.111 220.861 o
42 6 0 333.456 366.888 10.904 5.422 o
42 6 1 0.527 3.536 1.441 520.929 o
42 6 2 91.231 92.602 3.239 30.003 o
42 6 3 1.280 1.433 1.382 573.495 o
42 6 4 5.622 4.587 1.399 347.273 o
42 6 5 5.504 4.350 1.594 307.245 o
42 6 6 3.788 2.162 1.679 341.201 o
42 6 7 13.758 13.940 1.662 171.071 o
42 6 8 151.525 148.438 4.884 16.755 o
42 6 9 0.089 0.831 1.662 481.280 o
42 6 10 87.262 85.725 3.510 30.079 o
42 6 11 45.484 41.904 2.476 59.478 o
42 6 12 16.815 17.306 2.501 108.222 o
42 6 13 37.612 36.715 2.340 69.530 o
42 6 14 32.436 31.797 2.366 76.693 o
42 6 15 13.440 9.853 2.730 113.951 o
42 6 16 0.035 -2.891 5.316 49.240 o
42 6 17 28.500 29.415 3.824 53.867 o
42 6 18 4.363 15.576 5.562 40.840 o
42 8 0 7.300 7.742 3.858 78.300 o
42 8 1 7.185 6.885 2.493 155.220 o
42 8 2 59.815 66.621 3.587 37.507 o
42 8 3 1.059 3.332 1.865 332.587 o
42 8 4 208.955 211.913 6.758 10.816 o
42 8 5 9.333 12.397 2.171 159.309 o
42 8 6 145.030 142.519 5.155 16.712 o
42 8 7 10.624 14.381 2.120 152.764 o
42 8 8 11.961 17.696 2.696 109.900 o
42 8 9 0.243 2.493 2.900 158.290 o
42 8 10 11.737 8.445 2.340 144.791 o
42 8 11 0.999 -0.746 5.562 44.624 o
42 8 12 54.934 58.439 4.324 34.285 o
42 8 13 0.053 0.076 2.603 204.740 o
42 8 14 51.810 50.867 4.994 30.909 o
42 8 15 9.499 9.200 2.985 110.811 o
42 10 0 3.761 1.001 3.443 107.462 o
42 10 1 12.560 10.701 2.272 141.938 o
42 10 2 15.961 17.637 2.934 92.593 o
42 10 3 43.501 45.330 3.324 49.274 o
42 10 4 29.719 31.899 2.951 67.685 o
42 10 5 22.938 21.707 3.307 70.647 o
42 10 6 6.543 4.053 1.882 241.515 o
42 10 7 0.096 -2.518 5.274 50.007 o
42 10 8 6.054 5.223 2.510 162.919 o
42 10 9 33.081 33.781 4.265 44.660 o
43 1 1 76.256 80.595 3.587 32.182 o
43 1 2 16.531 13.211 2.357 120.452 o
43 1 3 89.304 99.775 3.638 28.081 o
43 1 4 7.216 8.929 1.696 235.816 o
43 1 5 3.668 4.401 1.484 373.974 o
43 1 6 52.358 53.708 2.620 50.665 o
43 1 7 131.922 127.977 4.392 19.716 o
43 1 8 9.286 13.524 1.764 191.448 o
43 1 9 272.850 288.854 8.081 7.911 o
43 1 10 265.035 276.313 8.869 7.504 o
43 1 11 92.011 94.561 4.977 22.768 o
43 1 12 49.422 47.755 3.604 43.431 o
43 1 13 0.586 -0.254 6.902 29.132 o
43 1 14 19.143 13.804 2.281 116.405 o
43 1 15 35.051 35.121 2.815 64.467 o
43 1 16 32.787 32.535 2.883 66.121 o
43 1 17 14.745 18.010 2.425 115.611 o
43 1 18 19.661 19.740 2.756 91.248 o
43 1 19 27.624 28.473 2.646 77.910 o
43 1 20 47.703 44.533 3.222 48.711 o
43 1 21 15.455 14.610 2.247 127.108 o
43 3 1 52.512 49.061 3.010 47.830 o
43 3 2 135.960 133.167 5.045 17.728 o
43 3 3 331.181 337.253 9.158 6.414 o
43 3 4 22.844 21.054 1.611 123.672 o
43 3 5 25.686 24.581 1.696 109.316 o
43 3 6 169.245 173.799 5.155 14.825 o
43 3 7 296.302 308.924 8.352 7.345 o
43 3 8 20.062 21.673 1.781 124.419 o
43 3 9 1.306 -0.348 6.334 34.412 o
43 3 10 76.206 76.856 3.273 34.287 o
43 3 11 75.709 75.313 3.570 32.911 o
43 3 12 65.609 71.531 4.019 32.705 o
43 3 13 89.474 91.237 4.282 25.972 o
43 3 14 71.311 78.424 3.977 31.195 o
43 3 15 0.982 -1.297 7.038 27.965 o
43 3 16 2.030 2.883 2.366 214.318 o
43 3 17 3.761 1.526 2.747 159.660 o
43 3 18 6.877 9.107 2.069 192.200 o
43 3 19 14.916 14.033 2.128 136.242 o
43 3 20 4.460 2.027 1.942 268.318 o
43 5 1 7.531 7.665 1.450 275.779 o
43 5 2 3.788 4.333 2.459 183.437 o
43 5 3 43.945 45.830 2.281 61.629 o
43 5 4 309.197 321.126 8.539 7.036 o
43 5 5 54.259 59.346 2.637 48.337 o
43 5 6 156.443 156.993 5.113 15.852 o
43 5 7 0.008 -1.034 6.105 37.351 o
43 5 8 1.110 0.229 1.603 482.506 o
43 5 9 0.497 -2.043 6.995 28.376 o
43 5 10 0.075 -0.890 5.333 48.910 o
43 5 11 4.781 2.832 1.620 329.209 o
43 5 12 0.004 -0.924 5.121 53.077 o
43 5 13 0.225 -0.153 5.291 49.628 o
43 5 14 17.937 18.375 2.196 117.378 o
43 5 15 3.427 1.815 1.747 333.541 o
43 5 16 7.615 6.164 2.272 175.409 o
43 5 17 46.426 43.660 4.274 38.657 o
43 5 18 3.187 4.697 3.205 118.916 o
43 7 1 5.021 4.604 2.298 193.955 o
43 7 2 3.129 4.808 2.417 191.402 o
43 7 3 7.504 8.377 2.705 134.546 o
43 7 4 6.748 10.277 2.349 161.921 o
43 7 5 0.059 -0.500 6.249 35.636 o
43 7 6 11.904 11.803 2.340 137.922 o
43 7 7 50.340 43.354 2.841 51.943 o
43 7 8 65.245 64.476 3.409 37.613 o
43 7 9 62.683 67.156 3.858 34.840 o
43 7 10 50.443 54.089 4.248 36.436 o
43 7 11 7.851 0.585 2.315 186.396 o
43 7 12 17.668 22.996 3.663 66.340 o
43 7 13 1.161 -2.383 6.130 36.750 o
43 7 14 0.336 2.925 3.129 135.752 o
43 7 15 0.486 3.799 6.114 36.644 o
43 7 16 0.124 -0.059 5.105 53.367 o
43 9 1 8.527 10.285 2.315 156.383 o
43 9 2 13.256 16.017 2.900 99.979 o
43 9 3 13.607 16.628 2.773 104.100 o
43 9 4 63.685 65.282 3.782 35.341 o
43 9 5 9.470 6.427 1.891 202.838 o
43 9 6 13.995 18.018 3.502 76.366 o
43 9 7 11.152 12.626 2.434 133.210 o
43 9 8 76.251 73.091 4.036 30.464 o
43 9 9 16.357 18.222 3.578 71.722 o
43 9 10 162.579 166.481 7.190 11.973 o
43 9 11 0.363 2.527 3.977 85.749 o
44 0 0 407.962 840.310 29.041 1.303 o
44 0 2 68.030 70.420 5.919 22.480 o
44 0 4 11.680 12.693 4.519 55.467 o
44 0 6 0.002 1.755 2.866 164.922 o
44 0 8 379.560 414.296 12.609 4.405 o
44 0 10 354.949 370.170 15.441 3.638 o
44 0 12 62.766 60.898 7.046 18.832 o
44 0 14 2.128 -0.170 5.783 40.957 o
44 0 16 20.915 20.206 3.493 68.738 o
44 0 18 19.464 15.915 3.281 77.850 o
44 0 20 25.951 20.901 3.163 71.567 o
44 2 0 9.099 6.724 2.450 150.749 o
44 2 1 8.489 4.943 1.636 252.241 o
44 2 2 287.208 290.050 8.089 7.727 o
44 2 3 18.123 17.187 1.781 137.805 o
44 2 4 245.554 250.621 7.131 9.346 o
44 2 5 231.626 230.712 6.851 10.044 o
44 2 6 131.083 137.059 4.587 18.981 o
44 2 7 22.547 25.234 1.984 106.561 o
44 2 8 63.952 67.028 3.002 40.470 o
44 2 9 50.025 49.002 2.781 51.327 o
44 2 10 13.767 9.658 2.357 134.135 o
44 2 11 4.941 4.324 3.103 121.359 o
44 2 12 32.339 29.567 2.569 73.891 o
44 2 13 4.331 4.307 2.849 142.099 o
44 2 14 0.290 5.359 2.467 203.011 o
44 2 15 3.798 2.696 2.493 184.448 o
44 2 16 33.014 30.831 3.188 61.208 o
44 2 17 30.342 29.448 2.671 73.900 o
44 2 18 101.899 100.700 4.392 23.566 o
44 2 19 5.314 3.290 1.899 257.296 o
44 2 20 0.358 -1.933 6.716 30.807 o
44 4 0 450.007 462.831 13.245 3.880 o
44 4 1 0.533 -0.738 4.859 58.635 o
44 4 2 32.546 29.118 1.925 87.336 o
44 4 3 35.814 34.197 1.993 78.568 o
44 4 4 150.065 148.404 4.833 16.936 o
44 4 5 68.360 65.070 3.366 37.006 o
44 4 6 98.093 93.458 3.493 27.826 o
44 4 7 2.221 0.933 1.806 351.732 o
44 4 8 16.807 15.805 1.967 135.427 o
44 4 9 15.468 16.933 1.967 138.131 o
44 4 10 122.348 120.312 4.681 19.980 o
44 4 11 0.102 -1.823 5.690 42.973 o
44 4 12 0.316 5.774 1.781 347.987 o
44 4 13 3.401 5.596 1.950 257.343 o
44 4 14 6.635 8.496 1.772 233.527 o
44 4 15 0.225 0.144 2.400 238.589 o
44 4 16 9.294 4.172 1.950 206.150 o
44 4 17 1.733 -4.621 5.393 47.144 o
44 4 18 12.600 7.385 2.484 133.904 o
44 4 19 0.310 -1.475 4.799 60.236 o
44 6 0 6.478 7.835 2.552 151.187 o
44 6 1 111.853 115.513 4.163 22.564 o
44 6 2 95.254 94.162 3.553 27.958 o
44 6 3 3.129 3.621 1.704 332.689 o
44 6 4 4.047 2.060 1.467 401.500 o
44 6 5 147.102 141.519 4.630 17.718 o
44 6 6 61.912 62.653 2.849 42.968 o
44 6 7 0.051 -0.560 4.977 56.168 o
44 6 8 12.690 13.923 1.823 165.340 o
44 6 9 0.057 0.288 1.899 380.431 o
44 6 10 0.430 -1.484 5.410 47.392 o
44 6 11 4.446 5.647 1.628 307.025 o
44 6 12 15.999 14.050 1.738 154.793 o
44 6 13 25.820 22.631 2.239 95.019 o
44 6 14 37.880 32.772 2.679 65.419 o
44 6 15 35.367 28.558 3.129 61.364 o
44 6 16 9.586 12.592 4.384 59.661 o
44 6 17 13.007 14.805 3.078 94.277 o
44 8 0 98.890 104.066 6.258 17.714 o
44 8 1 48.033 44.609 3.222 48.547 o
44 8 2 53.666 50.307 3.375 43.643 o
44 8 3 0.035 -0.602 5.944 39.395 o
44 8 4 3.684 3.086 2.035 253.318 o
44 8 5 6.733 11.854 2.205 170.984 o
44 8 6 56.007 56.794 3.290 42.451 o
44 8 7 99.089 99.292 4.545 23.392 o
44 8 8 161.020 154.984 6.198 13.777 o
44 8 9 0.007 -1.518 5.113 53.251 o
44 8 10 22.977 20.774 3.366 69.639 o
44 8 11 27.264 29.932 2.959 70.585 o
44 8 12 0.000 -0.687 9.200 16.449 o
44 8 13 0.057 -0.424 4.791 60.621 o
44 10 0 183.999 184.296 8.276 9.863 o
44 10 1 33.085 37.164 2.942 63.048 o
44 10 2 71.242 66.248 3.892 32.877 o
44 10 3 6.058 7.063 2.052 207.911 o
44 10 4 3.427 7.648 2.010 235.259 o
44 10 5 4.620 3.256 1.967 253.637 o
44 10 6 16.933 11.133 2.145 133.372 o
45 1 1 39.768 39.166 4.036 43.893 o
45 1 2 173.583 173.121 5.876 13.526 o
45 1 3 41.597 41.633 2.807 57.758 o
45 1 4 94.607 95.341 3.688 27.425 o
45 1 5 9.865 11.150 1.721 199.845 o
45 1 6 161.212 165.311 5.350 15.021 o
45 1 7 25.639 31.407 2.205 89.267 o
45 1 8 419.946 418.527 11.057 4.782 o
45 1 9 48.551 51.486 2.781 51.442 o
45 1 10 180.429 184.195 6.224 12.606 o
45 1 11 44.456 43.507 3.332 49.156 o
45 1 12 2.793 -1.408 8.166 20.656 o
45 1 13 4.958 4.477 2.255 200.254 o
45 1 14 84.594 84.216 4.486 26.178 o
45 1 15 12.671 8.361 2.332 141.959 o
45 1 16 45.399 43.142 3.298 49.202 o
45 1 17 10.202 9.548 2.391 145.012 o
45 1 18 10.657 10.336 2.281 149.603 o
45 1 19 27.123 22.699 2.561 84.141 o
45 1 20 3.541 2.205 1.959 276.251 o
45 3 1 28.027 24.870 1.942 97.515 o
45 3 2 20.523 15.712 1.721 134.816 o
45 3 3 38.358 38.979 2.272 68.922 o
45 3 4 231.807 237.300 7.063 9.770 o
45 3 5 0.021 2.951 1.340 637.923 o
45 3 6 275.563 286.107 7.903 8.024 o
45 3 7 1.212 -1.441 5.291 49.179 o
45 3 8 0.321 -4.214 5.512 45.707 o
45 3 9 2.716 6.359 2.162 224.439 o
45 3 10 0.148 -0.187 7.233 26.594 o
45 3 11 19.243 18.926 2.637 96.663 o
45 3 12 25.652 22.953 3.146 71.266 o
45 3 13 104.511 107.636 4.307 23.226 o
45 3 14 8.890 8.835 2.662 132.102 o
45 3 15 7.233 9.989 2.366 158.812 o
45 3 16 0.280 0.331 3.443 116.343 o
45 3 17 34.621 32.764 3.120 60.562 o
45 3 18 7.680 7.657 2.103 188.003 o
45 3 19 2.049 1.798 1.899 318.484 o
45 5 1 16.782 16.611 2.756 98.719 o
45 5 2 109.800 108.127 4.333 22.592 o
45 5 3 15.703 14.355 1.857 148.364 o
45 5 4 13.899 13.660 1.738 165.780 o
45 5 5 24.899 24.793 2.230 94.994 o
45 5 6 3.084 2.374 1.526 405.159 o
45 5 7 0.757 -0.127 6.080 37.468 o
45 5 8 37.585 35.452 2.391 69.292 o
45 5 9 0.214 -2.968 5.266 50.113 o
45 5 10 1.414 -0.899 5.325 48.473 o
45 5 11 0.227 -1.280 5.885 40.137 o
45 5 12 7.579 6.258 1.670 250.133 o
45 5 13 37.544 33.654 2.281 72.016 o
45 5 14 36.022 34.349 2.272 73.323 o
45 5 15 5.673 9.717 2.417 162.453 o
45 5 16 121.188 113.690 4.986 19.485 o
45 5 17 62.584 55.615 3.298 40.450 o
45 7 1 42.381 39.836 3.197 52.704 o
45 7 2 0.037 2.213 2.349 239.507 o
45 7 3 13.976 14.686 4.469 54.602 o
45 7 4 64.780 62.619 4.290 32.050 o
45 7 5 0.176 1.467 1.916 356.268 o
45 7 6 134.493 131.700 5.011 17.939 o
45 7 7 39.374 38.606 2.883 59.083 o
45 7 8 9.578 9.666 2.841 117.932 o
45 7 9 19.730 15.305 3.426 73.898 o
45 7 10 0.896 3.036 3.290 121.601 o
45 7 11 215.311 213.177 7.920 9.429 o
45 7 12 51.016 51.418 3.731 41.088 o
45 7 13 37.230 34.426 3.053 59.329 o
45 7 14 1.339 0.068 2.629 191.631 o
45 9 1 0.054 -2.077 6.207 36.126 o
45 9 2 92.794 89.303 5.664 20.483 o
45 9 3 41.184 43.761 3.392 49.899 o
45 9 4 66.963 67.410 4.791 28.308 o
45 9 5 0.022 0.585 2.323 254.095 o
45 9 6 38.622 33.188 2.900 61.172 o
45 9 7 36.548 34.663 3.519 52.767 o
45 9 8 104.636 100.767 4.994 21.268 o
45 9 9 2.750 8.233 2.450 178.842 o
46 0 0 272.259 563.938 20.503 2.449 o
46 0 2 58.975 63.721 4.774 29.976 o
46 0 4 16.234 13.329 3.222 85.296 o
46 0 6 295.683 301.539 10.014 6.360 o
46 0 8 722.262 784.059 31.433 1.075 o
46 0 10 343.402 356.815 12.643 4.655 o
46 0 12 793.918 853.555 24.649 1.472 o
46 0 14 0.603 -1.467 6.275 35.222 o
46 0 16 74.996 74.745 6.003 21.308 o
46 0 18 69.233 67.995 8.454 14.153 o
46 2 0 4.426 5.223 2.730 150.046 o
46 2 1 0.582 -0.755 5.512 45.606 o
46 2 2 9.999 9.039 2.001 179.209 o
46 2 3 4.615 4.502 2.077 228.419 o
46 2 4 161.241 157.689 5.062 15.700 o
46 2 5 1.195 2.866 1.569 443.144 o
46 2 6 78.606 84.394 3.544 31.588 o
46 2 7 14.571 13.507 1.781 159.988 o
46 2 8 15.008 14.432 1.976 144.003 o
46 2 9 248.986 260.364 7.928 8.530 o
46 2 10 28.288 27.125 2.671 77.336 o
46 2 11 35.479 35.893 2.688 65.957 o
46 2 12 3.169 1.645 2.018 272.619 o
46 2 13 59.690 61.008 3.417 39.593 o
46 2 14 298.793 311.833 9.403 6.652 o
46 2 15 45.501 47.950 3.383 47.167 o
46 2 16 16.927 17.552 2.552 105.611 o
46 2 17 97.386 95.977 4.782 22.881 o
46 2 18 0.060 -2.128 5.198 51.502 o
46 2 19 75.787 62.763 3.578 34.175 o
46 4 0 5.336 7.453 2.264 186.259 o
46 4 1 72.374 73.244 3.061 36.848 o
46 4 2 23.339 25.616 2.077 101.626 o
46 4 3 27.104 26.693 2.230 89.956 o
46 4 4 26.377 25.972 2.086 95.543 o
46 4 5 22.426 23.581 2.060 106.056 o
46 4 6 1.545 -0.093 5.274 49.341 o
46 4 7 5.859 1.704 1.747 290.638 o
46 4 8 11.162 10.328 1.899 177.555 o
46 4 9 33.383 30.661 2.332 76.950 o
46 4 10 51.852 50.155 2.815 49.824 o
46 4 11 8.890 10.209 1.823 200.262 o
46 4 12 90.921 91.296 4.138 26.378 o
46 4 13 14.626 13.694 1.976 146.966 o
46 4 14 18.477 16.908 2.111 121.640 o
46 4 15 39.272 36.156 3.120 56.496 o
46 4 16 78.199 73.473 3.739 31.674 o
46 4 17 4.255 4.918 1.789 281.765 o
46 6 0 0.153 -1.289 5.469 46.484 o
46 6 1 34.804 34.968 2.450 71.061 o
46 6 2 0.085 1.340 1.764 421.113 o
46 6 3 2.536 2.467 1.628 383.830 o
46 6 4 13.655 12.643 1.764 167.908 o
46 6 5 36.220 32.883 2.162 75.833 o
46 6 6 17.642 15.331 1.772 143.434 o
46 6 7 19.943 18.163 2.637 96.109 o
46 6 8 10.406 9.098 1.670 208.789 o
46 6 9 147.650 135.592 4.672 17.774 o
46 6 10 48.273 46.186 2.578 55.228 o
46 6 11 41.878 37.665 2.332 65.609 o
46 6 12 14.828 13.923 1.687 163.808 o
46 6 13 49.701 43.244 3.298 47.302 o
46 6 14 11.189 7.860 1.823 192.197 o
46 6 15 118.461 121.821 6.478 15.658 o
46 8 0 0.058 1.586 4.469 68.962 o
46 8 1 4.499 -0.008 6.521 31.871 o
46 8 2 14.615 17.544 2.807 99.843 o
46 8 3 17.915 17.925 3.833 64.268 o
46 8 4 55.776 53.207 3.409 42.110 o
46 8 5 2.139 4.469 2.111 249.008 o
46 8 6 47.900 44.609 3.027 50.766 o
46 8 7 13.009 11.303 2.230 141.882 o
46 8 8 25.639 27.956 2.730 78.473 o
46 8 9 62.938 54.996 5.342 26.729 o
46 8 10 2.141 2.552 2.069 269.507 o
46 8 11 0.447 -2.128 5.952 39.166 o
47 1 1 35.856 32.018 3.400 55.605 o
47 1 2 13.001 13.652 2.705 111.747 o
47 1 3 229.012 242.252 7.911 8.976 o
47 1 4 53.201 58.651 3.451 41.695 o
47 1 5 21.024 22.233 2.688 89.436 o
47 1 6 13.190 14.805 1.933 153.352 o
47 1 7 4.461 4.036 1.789 285.293 o
47 1 8 92.354 94.561 3.909 26.906 o
47 1 9 0.050 0.695 1.984 344.615 o
47 1 10 195.433 205.842 7.038 10.865 o
47 1 11 18.598 22.996 2.696 92.318 o
47 1 12 35.250 36.105 2.959 61.580 o
47 1 13 12.304 6.783 2.060 167.427 o
47 1 14 0.085 -1.391 6.020 38.390 o
47 1 15 60.734 60.864 3.383 39.566 o
47 1 16 20.284 18.239 2.493 100.558 o
47 1 17 0.338 1.111 2.976 153.172 o
47 1 18 77.176 79.179 4.375 28.072 o
47 3 1 37.921 39.988 2.467 65.851 o
47 3 2 60.897 55.632 3.053 42.947 o
47 3 3 44.977 42.176 2.679 57.154 o
47 3 4 40.279 40.378 2.646 61.282 o
47 3 5 37.819 38.496 2.671 63.380 o
47 3 6 0.088 2.671 1.679 436.768 o
47 3 7 33.927 39.479 3.095 59.181 o
47 3 8 52.230 50.248 3.019 47.612 o
47 3 9 61.392 66.859 4.087 33.627 o
47 3 10 23.270 22.326 2.357 96.052 o
47 3 11 120.200 121.635 4.850 19.635 o
47 3 12 134.004 137.050 5.189 17.402 o
47 3 13 138.510 136.719 5.172 17.192 o
47 3 14 123.404 117.319 4.714 19.922 o
47 3 15 7.086 5.986 1.916 221.514 o
47 3 16 17.470 15.322 2.527 107.884 o
47 3 17 9.097 5.333 1.721 231.552 o
47 5 1 0.515 -1.467 5.520 45.492 o
47 5 2 0.501 0.899 2.383 235.040 o
47 5 3 18.128 15.822 1.976 130.611 o
47 5 4 24.483 20.893 2.060 104.578 o
47 5 5 15.345 17.679 1.976 136.794 o
47 5 6 265.701 266.918 7.835 8.329 o
47 5 7 3.181 4.486 2.018 254.148 o
47 5 8 58.163 55.887 2.900 45.163 o
47 5 9 5.831 0.627 1.535 352.644 o
47 5 10 20.075 17.425 1.967 122.771 o
47 5 11 0.003 -1.314 5.723 42.499 o
47 5 12 2.863 1.145 1.475 453.942 o
47 5 13 23.684 26.862 2.171 97.034 o
47 5 14 82.041 75.423 3.502 32.005 o
47 5 15 17.378 18.264 2.001 127.929 o
47 5 16 231.352 207.597 10.964 6.671 o
47 7 1 23.848 20.028 3.231 72.413 o
47 7 2 42.963 36.529 3.426 50.347 o
47 7 3 5.706 4.079 2.569 161.732 o
47 7 4 100.500 99.809 4.799 22.335 o
47 7 5 7.071 4.740 2.145 197.502 o
47 7 6 0.000 -4.545 5.842 40.790 o
47 7 7 42.556 35.163 2.993 56.611 o
47 7 8 0.867 3.349 1.874 333.855 o
47 7 9 0.339 2.730 1.823 369.770 o
47 7 10 0.114 -1.450 7.216 26.723 o
47 7 11 114.266 102.548 5.308 19.481 o
47 7 12 92.828 81.019 4.316 26.055 o
47 9 1 0.001 -2.603 5.749 42.124 o
47 9 2 23.187 24.556 3.917 56.704 o
47 9 3 17.375 15.492 2.569 106.130 o
47 9 4 2.367 -1.577 5.512 44.925 o
47 9 5 0.279 1.204 3.629 103.907 o
47 9 6 0.018 -3.443 5.393 47.864 o
48 0 0 14.001 197.270 11.388 8.754 o
48 0 2 3.710 -1.416 6.097 36.513 o
48 0 4 28.785 23.377 5.350 35.574 o
48 0 6 4.600 -0.246 5.851 39.303 o
48 0 8 16.090 26.701 4.104 56.866 o
48 0 10 7.491 8.310 3.222 103.889 o
48 0 12 0.583 5.681 3.256 121.182 o
48 0 14 38.483 40.599 5.579 29.999 o
48 0 16 21.221 23.157 4.740 44.940 o
48 0 18 103.059 101.242 5.910 18.540 o
48 2 0 72.469 73.379 5.020 25.948 o
48 2 1 89.403 90.940 4.248 26.141 o
48 2 2 38.305 40.014 2.925 58.707 o
48 2 3 38.032 38.419 2.866 60.291 o
48 2 4 10.794 8.903 2.298 150.783 o
48 2 5 251.911 259.126 7.877 8.539 o
48 2 6 20.732 23.352 2.315 101.106 o
48 2 7 161.839 161.725 5.935 14.066 o
48 2 8 24.942 23.293 2.230 96.202 o
48 2 9 19.390 20.655 2.841 88.222 o
48 2 10 0.048 -3.977 8.488 19.322 o
48 2 11 0.290 -2.060 5.961 39.099 o
48 2 12 22.702 19.858 2.764 86.417 o
48 2 13 21.090 20.681 2.383 100.636 o
48 2 14 5.487 1.730 1.891 266.626 o
48 2 15 124.363 122.525 4.867 19.259 o
48 2 16 18.985 19.350 2.272 110.485 o
48 2 17 204.422 190.817 6.376 11.634 o
48 4 0 8.780 5.028 2.467 154.413 o
48 4 1 16.191 13.533 2.230 127.396 o
48 4 2 42.705 39.903 2.510 61.630 o
48 4 3 16.036 13.033 1.933 145.209 o
48 4 4 112.804 117.081 4.426 21.613 o
48 4 5 6.302 7.470 1.857 230.121 o
48 4 6 8.721 5.427 1.772 228.050 o
48 4 7 5.146 4.519 1.832 263.985 o
48 4 8 78.004 75.728 4.087 29.672 o
48 4 9 92.007 87.998 4.095 26.629 o
48 4 10 111.459 107.424 4.621 21.568 o
48 4 11 0.556 -0.220 7.920 22.146 o
48 4 12 84.165 80.417 3.875 29.331 o
48 4 13 89.216 86.556 3.892 27.994 o
48 4 14 99.076 92.339 4.180 25.123 o
48 4 15 3.390 2.340 2.196 231.854 o
48 4 16 51.183 46.916 3.205 46.888 o
48 6 0 1.737 -4.672 8.428 19.475 o
48 6 1 10.416 2.459 2.188 178.379 o
48 6 2 130.365 125.018 4.630 19.349 o
48 6 3 14.580 16.484 2.179 130.494 o
48 6 4 208.923 192.335 6.266 11.633 o
48 6 5 0.003 0.704 1.848 396.782 o
48 6 6 0.691 1.162 1.552 508.627 o
48 6 7 7.247 4.257 1.832 240.676 o
48 6 8 35.082 29.330 2.349 75.495 o
48 6 9 50.761 47.102 2.722 52.061 o
48 6 10 1.236 -0.721 4.664 63.085 o
48 6 11 3.846 1.518 1.577 378.249 o
48 6 12 11.027 10.743 1.755 189.855 o
48 6 13 12.125 6.639 2.798 117.642 o
48 8 0 157.833 146.640 8.479 10.502 o
48 8 1 23.092 24.022 3.188 72.222 o
48 8 2 0.081 -1.738 6.080 37.645 o
48 8 3 0.628 0.263 2.442 226.000 o
48 8 4 83.533 84.775 5.562 21.823 o
48 8 5 103.878 96.884 7.563 14.351 o
48 8 6 3.494 8.055 3.086 121.321 o
48 8 7 26.448 25.438 2.552 83.448 o
48 8 8 15.678 10.947 2.069 142.549 o
49 1 1 3.134 -0.136 6.215 35.298 o
49 1 2 44.372 45.754 3.095 51.435 o
49 1 3 253.308 264.510 8.301 8.142 o
49 1 4 142.049 153.856 5.800 15.286 o
49 1 5 107.423 115.877 4.876 20.774 o
49 1 6 28.033 28.575 2.383 83.529 o
49 1 7 209.958 217.917 7.241 10.195 o
49 1 8 74.822 76.703 3.960 30.808 o
49 1 9 13.397 10.989 2.272 138.344 o
49 1 10 173.975 178.819 6.487 12.504 o
49 1 11 154.491 169.119 6.224 13.715 o
49 1 12 102.370 111.290 4.884 21.366 o
49 1 13 38.786 43.838 3.163 53.995 o
49 1 14 76.709 89.863 5.105 24.092 o
49 1 15 31.189 30.067 2.866 68.852 o
49 1 16 30.100 27.837 2.595 76.644 o
49 1 17 144.491 138.390 5.342 16.462 o
49 3 1 13.987 8.759 2.027 156.956 o
49 3 2 0.735 0.102 1.848 384.538 o
49 3 3 0.725 0.229 1.840 386.404 o
49 3 4 0.244 -1.136 5.732 42.293 o
49 3 5 22.670 20.893 2.925 81.164 o
49 3 6 16.480 14.559 2.145 129.318 o
49 3 7 0.028 -0.873 5.478 46.390 o
49 3 8 65.995 62.704 3.451 37.355 o
49 3 9 52.619 54.505 3.146 45.375 o
49 3 10 146.454 145.758 5.919 15.041 o
49 3 11 254.390 262.560 8.081 8.316 o
49 3 12 73.161 78.374 3.782 31.936 o
49 3 13 2.861 4.002 1.848 297.688 o
49 3 14 0.390 -1.238 5.350 48.463 o
49 3 15 2.825 2.264 1.882 304.729 o
49 3 16 0.239 -3.799 6.334 34.648 o
49 5 1 3.246 0.492 1.687 371.047 o
49 5 2 26.998 27.914 2.281 87.906 o
49 5 3 0.003 -3.112 5.978 38.959 o
49 5 4 47.622 48.230 2.815 52.367 o
49 5 5 66.649 67.783 3.409 36.816 o
49 5 6 163.469 147.903 5.291 15.411 o
49 5 7 9.357 8.157 1.815 205.463 o
49 5 8 67.034 61.915 3.205 38.887 o
49 5 9 0.518 -2.357 4.977 55.895 o
49 5 10 21.122 21.334 2.120 109.245 o
49 5 11 20.195 21.062 2.501 97.829 o
49 5 12 30.134 21.580 2.060 93.612 o
49 5 13 7.890 5.393 1.603 262.061 o
49 5 14 35.828 31.416 2.306 74.410 o
49 7 1 106.191 106.058 6.215 17.348 o
49 7 2 4.683 2.629 2.323 200.263 o
49 7 3 21.859 19.765 2.654 91.103 o
49 7 4 6.086 7.419 2.391 168.616 o
49 7 5 2.571 -0.644 5.545 44.313 o
49 7 6 2.402 -0.102 6.809 29.633 o
49 7 7 18.282 13.160 4.324 55.355 o
49 7 8 21.472 19.706 2.137 109.662 o
49 7 9 8.506 4.350 1.696 246.645 o
49 7 10 50.193 43.041 2.951 50.882 o
50 0 0 1137.290 1399.840 43.075 0.585 o
50 0 2 88.642 95.960 5.927 19.664 o
50 0 4 104.736 97.749 8.115 13.135 o
50 0 6 87.073 85.318 5.630 21.236 o
50 0 8 140.698 152.084 6.766 13.565 o
50 0 10 2.771 2.586 3.053 134.241 o
50 0 12 1.794 -2.069 6.580 31.815 o
50 0 14 45.263 40.734 4.257 39.569 o
50 0 16 321.909 318.048 11.608 5.298 o
50 2 0 0.312 -0.882 6.410 33.814 o
50 2 1 34.461 32.408 2.730 67.523 o
50 2 2 7.142 2.459 2.077 214.666 o
50 2 3 50.798 51.020 3.222 46.043 o
50 2 4 51.138 51.274 3.248 45.611 o
50 2 5 38.761 44.126 3.137 54.267 o
50 2 6 237.602 246.966 7.937 8.786 o
50 2 7 38.553 40.573 2.815 59.959 o
50 2 8 75.085 70.886 3.722 32.627 o
50 2 9 6.848 7.750 2.323 170.251 o
50 2 10 78.347 80.765 4.053 29.375 o
50 2 11 15.322 16.128 2.281 123.541 o
50 2 12 1.095 -0.178 5.639 43.401 o
50 2 13 15.416 11.905 2.162 136.256 o
50 2 14 34.561 34.756 2.815 64.994 o
50 2 15 32.591 31.797 3.078 63.080 o
50 2 16 20.565 18.298 2.247 109.108 o
50 4 0 47.368 48.272 3.909 41.093 o
50 4 1 3.379 0.432 1.687 368.428 o
50 4 2 9.547 11.583 2.484 137.172 o
50 4 3 15.888 17.340 2.281 120.292 o
50 4 4 12.420 12.659 2.035 154.622 o
50 4 5 13.455 10.404 2.018 156.232 o
50 4 6 0.121 -2.391 6.359 34.398 o
50 4 7 1.713 0.153 1.865 353.044 o
50 4 8 0.499 1.009 1.806 395.308 o
50 4 9 148.199 140.789 5.367 16.161 o
50 4 10 73.308 68.894 5.096 25.755 o
50 4 11 0.000 -1.942 5.350 48.634 o
50 4 12 18.500 15.475 1.993 129.171 o
50 4 13 104.795 95.451 4.333 23.745 o
50 4 14 1.716 1.374 1.865 339.359 o
50 6 0 23.550 15.101 4.290 52.577 o
50 6 1 109.247 102.158 4.791 21.462 o
50 6 2 45.339 40.336 3.375 48.982 o
50 6 3 277.645 257.557 9.760 6.859 o
50 6 4 45.764 38.937 4.257 39.686 o
50 6 5 1.011 1.068 1.721 413.973 o
50 6 6 8.283 5.444 1.653 249.200 o
50 6 7 15.993 15.144 2.027 136.226 o
50 6 8 12.433 10.158 1.840 175.630 o
50 6 9 7.665 5.206 1.789 237.478 o
50 6 10 22.824 16.365 2.544 95.897 o
50 6 11 40.303 35.545 3.214 54.762 o
50 8 0 20.904 22.165 6.020 31.254 o
50 8 1 1.022 3.604 3.426 111.678 o
50 8 2 25.926 25.658 3.053 71.837 o
50 8 3 30.470 31.407 3.527 56.974 o
50 8 4 5.500 9.412 2.807 132.305 o
51 1 1 60.467 62.602 6.063 22.953 o
51 1 2 205.061 217.764 7.301 10.230 o
51 1 3 60.890 67.936 3.807 35.514 o
51 1 4 113.128 121.423 5.545 18.262 o
51 1 5 1.984 2.671 2.637 178.166 o
51 1 6 7.227 8.920 2.340 163.661 o
51 1 7 0.515 1.153 2.679 186.568 o
51 1 8 7.371 8.250 2.306 167.746 o
51 1 9 5.372 6.470 2.103 209.267 o
51 1 10 0.008 -1.450 6.046 38.088 o
51 1 11 2.842 -0.577 5.927 38.818 o
51 1 12 19.617 17.569 2.391 106.379 o
51 1 13 36.284 33.578 2.756 65.102 o
51 1 14 1.045 0.975 1.933 336.732 o
51 1 15 85.885 86.013 4.087 27.656 o
51 3 1 37.524 44.084 3.053 56.133 o
51 3 2 21.766 20.944 2.366 99.702 o
51 3 3 50.572 52.817 3.248 45.531 o
51 3 4 25.310 28.185 3.985 53.315 o
51 3 5 40.762 38.072 4.528 38.623 o
51 3 6 11.561 10.947 4.486 56.739 o
51 3 7 0.380 -2.696 6.224 35.851 o
51 3 8 0.034 -1.687 11.896 9.837 o
51 3 9 60.367 69.301 3.731 36.004 o
51 3 10 4.882 6.571 2.925 130.425 o
51 3 11 102.278 94.840 4.816 22.343 o
51 3 12 109.511 111.485 4.714 21.274 o
51 3 13 0.491 -0.449 5.155 52.133 o
51 3 14 44.027 39.428 2.773 57.384 o
51 5 1 17.367 12.761 2.561 109.469 o
51 5 2 89.405 85.768 3.773 28.547 o
51 5 3 6.343 2.247 1.798 269.476 o
51 5 4 28.513 24.793 2.323 86.900 o
51 5 5 140.531 128.342 5.842 15.860 o
51 5 6 10.400 9.649 2.900 112.665 o
51 5 7 73.911 65.884 4.180 30.716 o
51 5 8 0.118 -2.086 4.748 61.664 o
51 5 9 7.916 3.672 2.162 193.285 o
51 5 10 69.348 66.325 4.053 32.272 o
51 5 11 0.216 -3.409 5.011 55.316 o
51 5 12 44.066 35.180 2.654 60.339 o
51 7 1 286.532 287.506 10.497 6.204 o
51 7 2 7.606 11.701 2.578 137.390 o
51 7 3 4.034 3.807 2.459 183.543 o
51 7 4 0.282 -1.382 6.546 32.436 o
51 7 5 33.830 30.975 4.418 43.065 o
51 7 6 5.762 9.573 3.400 97.388 o
51 7 7 6.151 2.637 3.231 112.525 o
52 0 0 333.458 449.570 20.494 2.446 o
52 0 2 102.236 110.535 6.232 17.400 o
52 0 4 2.225 -2.883 6.266 34.944 o
52 0 6 3.996 2.434 5.639 42.003 o
52 0 8 59.165 61.898 5.952 23.638 o
52 0 10 23.605 22.165 3.527 64.916 o
52 0 12 94.159 94.111 5.834 19.633 o
52 0 14 61.638 57.082 6.351 21.816 o
52 2 0 3.428 7.470 3.053 124.591 o
52 2 1 5.242 4.731 2.264 196.161 o
52 2 2 1.307 -2.688 6.037 37.846 o
52 2 3 3.734 2.476 2.349 204.588 o
52 2 4 3.065 5.613 3.061 127.829 o
52 2 5 3.553 3.951 2.094 239.249 o
52 2 6 6.779 6.495 3.756 83.323 o
52 2 7 14.669 14.694 2.662 108.770 o
52 2 8 18.593 16.636 2.357 111.030 o
52 2 9 7.561 7.207 2.010 200.817 o
52 2 10 53.320 46.178 3.095 47.258 o
52 2 11 47.273 43.787 3.799 42.943 o
52 2 12 3.082 1.848 2.544 185.411 o
52 2 13 1.654 1.628 2.188 256.620 o
52 2 14 167.063 157.875 5.749 14.253 o
52 4 0 0.000 3.086 4.519 66.853 o
52 4 1 7.427 4.290 2.111 200.643 o
52 4 2 18.922 16.568 2.366 110.007 o
52 4 3 10.404 6.571 2.086 176.225 o
52 4 4 19.192 19.901 2.349 106.447 o
52 4 5 1.332 5.910 2.103 251.631 o
52 4 6 106.078 95.985 4.630 22.564 o
52 4 7 6.778 8.293 2.196 181.876 o
52 4 8 381.922 371.408 11.116 5.055 o
52 4 9 5.660 5.766 1.933 233.920 o
52 4 10 15.270 12.795 1.950 147.735 o
52 4 11 1.907 3.680 1.704 359.231 o
52 4 12 27.087 25.641 2.323 88.338 o
52 6 0 15.128 10.039 3.027 96.757 o
52 6 1 32.190 32.306 4.511 42.307 o
52 6 2 34.767 27.583 3.977 48.971 o
52 6 3 55.718 44.745 3.417 43.510 o
52 6 4 2.908 0.076 2.060 277.947 o
52 6 5 13.456 7.648 2.891 108.416 o
52 6 6 46.048 39.233 3.502 47.453 o
52 6 7 4.845 5.673 2.306 190.453 o
52 6 8 0.109 -4.452 4.791 60.585 o
53 1 1 0.009 -1.323 5.969 39.068 o
53 1 2 0.834 -0.712 6.504 32.748 o
53 1 3 48.423 49.035 3.265 46.983 o
53 1 4 63.680 70.327 3.833 34.426 o
53 1 5 1.100 4.138 2.196 246.671 o
53 1 6 10.875 8.742 2.569 131.913 o
53 1 7 45.007 46.941 3.502 46.294 o
53 1 8 29.544 26.337 4.121 49.591 o
53 1 9 18.995 18.493 3.655 67.309 o
53 1 10 1.529 -3.909 5.723 41.992 o
53 1 11 1.604 -1.441 6.622 31.448 o
53 1 12 63.404 57.175 3.375 39.388 o
53 1 13 117.977 121.762 4.960 19.495 o
53 3 1 176.155 177.581 6.342 12.667 o
53 3 2 74.197 74.668 5.121 25.172 o
53 3 3 3.746 4.189 2.934 137.560 o
53 3 4 0.273 -2.315 5.910 39.779 o
53 3 5 12.111 3.383 2.815 121.027 o
53 3 6 8.726 4.774 2.450 156.679 o
53 3 7 107.229 98.859 5.961 18.203 o
53 3 8 13.304 11.438 3.409 84.109 o
53 3 9 11.904 8.301 2.255 150.506 o
53 3 10 6.309 6.817 2.434 164.932 o
53 3 11 19.715 19.485 2.849 88.331 o
53 3 12 78.074 74.202 3.875 30.904 o
53 5 1 9.615 6.733 2.713 129.778 o
53 5 2 40.237 35.223 2.756 61.520 o
53 5 3 0.088 -2.383 5.469 46.510 o
53 5 4 5.344 5.240 2.798 140.715 o
53 5 5 67.392 58.329 3.315 38.518 o
53 5 6 9.887 9.709 2.730 123.459 o
53 5 7 121.134 102.489 4.477 21.372 o
53 5 8 79.845 72.608 3.722 31.536 o
53 5 9 2.779 0.187 2.891 152.917 o
54 0 0 168.715 240.022 12.905 5.739 o
54 0 2 6.312 6.249 2.985 122.614 o
54 0 4 0.001 -6.258 6.156 36.738 o
54 0 6 22.469 23.784 3.833 58.972 o
54 0 8 2.227 -4.375 6.444 33.066 o
54 0 10 83.291 79.162 5.308 23.115 o
54 0 12 268.322 264.281 11.837 5.654 o
54 2 0 0.893 -4.426 6.393 33.869 o
54 2 1 0.807 -2.629 6.147 36.637 o
54 2 2 22.465 20.808 2.366 98.543 o
54 2 3 105.553 115.012 4.918 20.834 o
54 2 4 9.315 15.297 2.442 134.355 o
54 2 5 115.065 121.592 5.418 18.471 o
54 2 6 231.304 249.103 8.403 8.454 o
54 2 7 2.372 5.206 3.002 135.179 o
54 2 8 30.894 23.352 3.409 61.401 o
54 2 9 1.894 3.672 2.518 190.492 o
54 2 10 1.983 -3.265 5.520 44.934 o
54 2 11 3.409 -0.594 5.189 50.059 o
54 4 0 480.776 483.037 17.009 2.875 o
54 4 1 104.288 105.609 4.842 21.583 o
54 4 2 181.743 165.659 7.292 11.341 o
54 4 3 71.413 61.025 5.486 24.573 o
54 4 4 0.181 -2.874 6.342 34.569 o
54 4 5 6.529 1.060 2.993 129.046 o
54 4 6 2.393 -1.959 5.155 51.189 o
54 4 7 3.168 1.102 2.001 280.232 o
54 4 8 5.668 7.699 2.060 207.404 o
54 4 9 1.556 -0.153 6.224 35.572 o
54 6 0 18.004 20.113 3.994 59.929 o
54 6 1 12.148 6.003 7.072 25.812 o
54 6 2 1.970 2.043 3.273 121.193 o
54 6 3 2.707 -1.179 4.638 62.674 o
54 6 4 0.069 -5.376 7.428 25.226 o
55 1 1 1.002 2.137 2.052 293.284 o
55 1 2 8.427 6.588 2.179 178.781 o
55 1 3 28.572 29.194 3.163 65.626 o
55 1 4 0.123 0.390 2.060 321.683 o
55 1 5 36.092 35.062 3.154 58.291 o
55 1 6 75.996 78.653 4.350 28.416 o
55 1 7 232.294 244.346 8.759 8.170 o
55 1 8 76.404 79.188 4.604 27.060 o
55 1 9 80.928 80.587 5.028 24.466 o
55 1 10 7.538 3.476 2.340 176.646 o
55 1 11 0.737 -5.757 5.562 44.721 o
55 3 1 311.126 306.983 12.363 5.037 o
55 3 2 142.856 140.891 6.215 14.723 o
55 3 3 39.985 35.570 4.765 36.905 o
55 3 4 97.609 91.093 5.596 20.262 o
55 3 5 1.166 -3.273 5.757 41.621 o
55 3 6 12.738 8.081 2.332 142.234 o
55 3 7 79.005 77.543 5.011 24.937 o
55 3 8 19.431 18.892 2.646 96.067 o
55 3 9 46.178 43.193 3.315 48.648 o
55 5 1 3.410 -0.432 4.765 59.013 o
55 5 2 17.799 9.370 2.671 107.373 o
55 5 3 1.078 0.831 1.933 337.554 o
55 5 4 147.816 130.886 6.995 13.277 o
55 5 5 111.933 96.748 5.969 17.954 o
56 0 0 53.599 78.145 11.735 8.602 o
56 0 2 142.183 159.376 7.640 11.943 o
56 0 4 10.761 10.930 4.011 68.606 o
56 0 6 37.440 40.556 4.079 44.007 o
56 0 8 28.222 24.022 3.951 53.424 o
56 2 0 12.449 6.571 4.986 48.110 o
56 2 1 1.365 -9.403 8.674 18.416 o
56 2 2 57.369 50.630 3.197 43.862 o
56 2 3 147.978 151.863 5.715 15.230 o
56 2 4 270.471 287.743 9.370 7.043 o
56 2 5 398.071 412.965 12.244 4.463 o
56 2 6 67.731 74.083 4.452 29.545 o
56 2 7 3.249 1.450 2.281 223.383 o
56 2 8 19.694 21.173 2.679 92.582 o
56 4 0 16.673 7.411 2.942 99.853 o
56 4 1 62.840 54.174 3.578 38.437 o
56 4 2 72.731 60.228 3.468 35.856 o
56 4 3 85.120 78.586 5.283 23.063 o
56 4 4 27.721 20.672 3.129 70.777 o
56 4 5 15.980 12.787 3.010 93.661 o
57 1 1 51.391 51.452 3.722 41.041 o
57 1 2 118.348 111.044 4.714 20.559 o
57 1 3 40.966 32.264 3.095 57.014 o
57 1 4 71.155 68.402 3.858 32.879 o
57 1 5 7.161 4.316 2.891 129.199 o
57 1 6 115.210 121.932 5.622 17.917 o
57 1 7 41.114 47.925 3.663 45.888 o
57 3 1 217.023 210.234 8.844 8.530 o
57 3 2 113.232 117.997 5.071 19.672 o

_iucr_refine_instructions_details
;
TITL RUBRENE_XRAY_MULTIPOLEMODEL OLEX2: imported from CIF
CELL 0.7107 26.8106 7.1602 14.2029 90 90 90
ZERR 4 0.0003 0.0001 0.0001 0 0 0
LATT 7
SYMM -X,0.5-Y,0.5+Z
SYMM +X,-Y,-Z
SYMM -X,0.5+Y,0.5-Z
SFAC C H
UNIT 168 112

SIZE 0.24 0.22 0.18
TEMP -173(2)
CONF
MORE -1
BOND $H
ACTA 
WGHT 0.005774 0.388605
FVAR 1.085979
REM <olex2.extras>
REM <HklSrc "%.\\rubrene.hkl">
REM </olex2.extras>

C(1)  1     0.02732  0.00000  0.00000  10.50000  0.00973  0.00887  0.01038 =
 0.00122 -0.00000  0.00000 
C(2)  1     0.05320 -0.14443  0.04895  11.00000  0.01035  0.00956  0.01070 =
 0.00124 -0.00002  0.00078 
C(3)  1     0.02684 -0.29586  0.08762  11.00000  0.01195  0.00911  0.01020 =
 0.00129  0.00021  0.00079 
C(4)  1     0.05211 -0.44714  0.13399  11.00000  0.01480  0.01143  0.01347 =
 0.00318  0.00104  0.00268 
C(5)  1     0.02653 -0.59000  0.17549  11.00000  0.01850  0.01105  0.01503 =
 0.00391  0.00076  0.00206 
C(6)  1     0.10755 -0.13457  0.07269  11.00000  0.01065  0.01155  0.01141 =
 0.00058 -0.00022  0.00131 
C(7)  1     0.14287 -0.24856  0.02865  11.00000  0.01208  0.01417  0.01720 =
 -0.00098  0.00206  0.00170 
C(8)  1     0.19211 -0.25163  0.05964  11.00000  0.01137  0.01985  0.02463 =
 0.00178  0.00233  0.00276 
C(9)  1     0.20713 -0.13934  0.13456  11.00000  0.01224  0.02704  0.02300 =
 0.00401 -0.00329  0.00011 
C(10  1     0.17231 -0.02460  0.17887  11.00000  0.01672  0.02679  0.01652 =
 -0.00135 -0.00494 -0.00131 
C(11  1     0.12283 -0.02348  0.14832  11.00000  0.01438  0.01851  0.01301 =
 -0.00236 -0.00176  0.00125 
H(4)  2     0.09213 -0.44822  0.13610  11.00000  0.02440  0.02258  0.03696 =
 0.01541  0.00272  0.00534 
H(5)  2     0.04644 -0.70107  0.20990  11.00000  0.03136  0.02594  0.04803 =
 0.01326  0.00405  0.00942 
H(7)  2     0.13160 -0.33342 -0.02949  11.00000  0.03341  0.03383  0.03404 =
 -0.00360  0.00257 -0.00008 
H(8)  2     0.21832 -0.34298  0.02479  11.00000  0.02293  0.03932  0.05785 =
 -0.00518  0.00646  0.00483 
H(9)  2     0.24554 -0.14151  0.15805  11.00000  0.02601  0.05819  0.03657 =
 -0.00050 -0.00600  0.00014 
H(10  2     0.18300  0.06386  0.23709  11.00000  0.04678  0.05226  0.02673 =
 -0.01251 -0.00908 -0.00663 
H(11  2     0.09585  0.06325  0.18188  11.00000  0.02175  0.04634  0.03145 =
 -0.00816 -0.00441  0.00759 
HKLF 4

END
Q1 1 0.166667 -0.25 0.0375 11 0.05 0.28
Q4 1 0.08 -0.15 0.0625 11 0.05 0.25
Q2 1 0.046667 -0.35 0.1125 11 0.05 0.27
Q3 1 0 -0.325 0.075 11 0.05 0.26
Q5 1 0 -0.45 0.1375 11 0.05 0.25

  REM The information below was added by Olex2.
  REM
  REM R1 = 0.0258 for 6381 Fo > 4sig(Fo) and 0.0361 for all 7692 data
  REM 159 parameters refined using 0 restraints
  REM Highest difference peak 0.2784, deepest hole -0.2164
  REM Mean Shift 0.0000, Max Shift 0.0009.

  REM +++ Tabular Listing of Refinement Information +++
  REM R1_all = 0.0361
  REM R1_gt = 0.0258
  REM wR_ref = 0.0672
  REM GOOF = 1.0320
  REM Shift_max = 0.0009
  REM Shift_mean = 0.0000
  REM Reflections_all = 7692
  REM Reflections_gt = 6381
  REM Parameters = 159
  REM Hole = -0.2164
  REM Peak = 0.2784
  REM Flack = n/a

  
;
_olex2_submission_special_instructions  'No special instructions were received'

# start Validation Reply Form
_vrf_PLAT183_QQQCIG17_frag_3
;
PROBLEM: Missing _cell_measurement_reflns_used Value ....     Please Do ! 
RESPONSE: We did not collect the X-ray data, we used the following
data set to carry out Hirshfeld Atom Refinement:
 	 	M.R.V. Jorgensen, V.R. Hathwar, M. Sist, X. Wang, C.M. Hoffmann, A.L. 
		Briseno, J. Overgaard, B.B. Iversen CCDC 1025039: 
		Experimental Crystal Structure Determination, 2014, 
		DOI: 10.5517/cc13dmsx
This field was not found in the corresponding CIF file.
;
_vrf_PLAT184_QQQCIG17_frag_3
;
PROBLEM: Missing _cell_measurement_reflns_min Value ....     Please Do ! 
RESPONSE: We did not collect the X-ray data, we used the following
data set to carry out Hirshfeld Atom Refinement:
 	 	M.R.V. Jorgensen, V.R. Hathwar, M. Sist, X. Wang, C.M. Hoffmann, A.L. 
		Briseno, J. Overgaard, B.B. Iversen CCDC 1025039: 
		Experimental Crystal Structure Determination, 2014, 
		DOI: 10.5517/cc13dmsx
This field was not found in the corresponding CIF file.
;
_vrf_PLAT185_QQQCIG17_frag_3
;
PROBLEM: Missing _cell_measurement_reflns_max Value ....     Please Do ! 
RESPONSE: We did not collect the X-ray data, we used the following
data set to carry out Hirshfeld Atom Refinement:
 	 	M.R.V. Jorgensen, V.R. Hathwar, M. Sist, X. Wang, C.M. Hoffmann, A.L. 
		Briseno, J. Overgaard, B.B. Iversen CCDC 1025039: 
		Experimental Crystal Structure Determination, 2014, 
		DOI: 10.5517/cc13dmsx
This field was not found in the corresponding CIF file.
;
# end Validation Reply Form
