# Supplementary material for: Fragmentation and transferability in Hirshfeld atom refinement
Source: IUCrJ. 2022 Feb 26;9(Pt 2):298–315. doi: 10.1107/S2052252522000690 (PMC8895009; doi:10.1107/S2052252522000690)
Supplement: Supplementary file 2 [file m-09-00298-sup2.zip › cif/rubrene/QQQCIG17_frag_1.cif]

data_QQQCIG17_frag_1
_audit_creation_date               2020-12-13
_audit_creation_method
;
Olex2 1.3
(compiled 2020.07.31 svn.rc2a77460 for OlexSys, GUI svn.r6145)
;
_audit_contact_author_address      ?
_audit_contact_author_email        ?
_audit_contact_author_name         ''
_audit_contact_author_phone        ?
_publ_contact_author_id_orcid      ?
_publ_section_references
;
Bourhis, L.J., Dolomanov, O.V., Gildea, R.J., Howard, J.A.K., Puschmann, H.
 (2015). Acta Cryst. A71, 59-75.

Dolomanov, O.V., Bourhis, L.J., Gildea, R.J, Howard, J.A.K. & Puschmann, H.
 (2009), J. Appl. Cryst. 42, 339-341.
;
_chemical_formula_moiety           'C42 H28'
_chemical_formula_sum              'C42 H28'
_chemical_formula_weight           532.690
loop_
  _atom_type_symbol
  _atom_type_scat_dispersion_real
  _atom_type_scat_dispersion_imag
  _atom_type_scat_Cromer_Mann_a1
  _atom_type_scat_Cromer_Mann_a2
  _atom_type_scat_Cromer_Mann_a3
  _atom_type_scat_Cromer_Mann_a4
  _atom_type_scat_Cromer_Mann_b1
  _atom_type_scat_Cromer_Mann_b2
  _atom_type_scat_Cromer_Mann_b3
  _atom_type_scat_Cromer_Mann_b4
  _atom_type_scat_Cromer_Mann_c
  _atom_type_scat_source
  _atom_type_scat_dispersion_source
 H 0.00000 0.00000 0.49300 0.32291 0.14019 0.04081 10.51090 26.12570 3.14236
 57.79970 0.0030380000826
 'International Tables Volume C Table 6.1.1.4 (pp. 500-502)'
 'Henke, Gullikson and Davis, At. Data and Nucl. Data Tables, 1993, 54, 2'
 C 0.00347 0.00161 2.31000 1.02000 1.58860 0.86500 20.84390 10.20750 0.56870
 51.65120 0.215599998832
 'International Tables Volume C Table 6.1.1.4 (pp. 500-502)'
 'Henke, Gullikson and Davis, At. Data and Nucl. Data Tables, 1993, 54, 2'

_space_group_crystal_system        'orthorhombic'
_space_group_IT_number             64
_space_group_name_H-M_alt          'C m c e'
_space_group_name_Hall             '-C 2ac 2'
loop_
  _space_group_symop_id
  _space_group_symop_operation_xyz
 1 x,y,z
 2 x,-y,-z
 3 -x+1/2,y,-z+1/2
 4 -x+1/2,-y,z+1/2
 5 -x,-y,-z
 6 -x,y,z
 7 x-1/2,-y,z-1/2
 8 x-1/2,y,-z-1/2
 9 x+1/2,y+1/2,z
 10 x+1/2,-y+1/2,-z
 11 -x+1,y+1/2,-z+1/2
 12 -x+1,-y+1/2,z+1/2
 13 -x+1/2,-y+1/2,-z
 14 -x+1/2,y+1/2,z
 15 x,-y+1/2,z-1/2
 16 x,y+1/2,-z-1/2

_symmetry_Int_Tables_number        64
_cell_length_a                     26.8106(3)
_cell_length_b                     7.1602(1)
_cell_length_c                     14.2029(1)
_cell_angle_alpha                  90
_cell_angle_beta                   90
_cell_angle_gamma                  90
_cell_volume                       2726.52(5)
_cell_formula_units_Z              4
_cell_measurement_temperature      100(2)
_exptl_absorpt_coefficient_mu      0.073
_exptl_crystal_density_diffrn      1.298
_exptl_crystal_F_000               1120.440
_exptl_crystal_size_max            0.24
_exptl_crystal_size_mid            0.22
_exptl_crystal_size_min            0.18
_exptl_crystal_description       Block
_exptl_crystal_colour            Orange
_diffrn_measurement_device_type  'SuperNova, Single source at offset, Atlas'
_diffrn_reflns_av_R_equivalents    0.0000
_diffrn_reflns_av_unetI/netI       0.0297
_diffrn_reflns_Laue_measured_fraction_full  0.9992
_diffrn_reflns_Laue_measured_fraction_max  0.9984
_diffrn_reflns_limit_h_max         57
_diffrn_reflns_limit_h_min         0
_diffrn_reflns_limit_k_max         15
_diffrn_reflns_limit_k_min         0
_diffrn_reflns_limit_l_max         31
_diffrn_reflns_limit_l_min         0
_diffrn_reflns_number              7692
_diffrn_reflns_point_group_measured_fraction_full  0.9992
_diffrn_reflns_point_group_measured_fraction_max  0.9984
_diffrn_reflns_theta_full          25.2406
_diffrn_reflns_theta_max           51.42
_diffrn_reflns_theta_min           2.87
_diffrn_ambient_temperature        100(2)
_diffrn_measured_fraction_theta_full  0.9992
_diffrn_measured_fraction_theta_max  0.9984
_diffrn_radiation_type             'Mo K\a'
_diffrn_radiation_wavelength       0.7107
_reflns_Friedel_coverage           0.0
_reflns_limit_h_max                57
_reflns_limit_h_min                0
_reflns_limit_k_max                15
_reflns_limit_k_min                0
_reflns_limit_l_max                31
_reflns_limit_l_min                0
_reflns_number_gt                  6381
_reflns_number_total               7692
_reflns_threshold_expression       I>=2u(I)
_computing_molecular_graphics      'Olex2 1.3 (Dolomanov et al., 2009)'
_computing_publication_material    'Olex2 1.3 (Dolomanov et al., 2009)'
_computing_structure_refinement    'olex2.refine 1.3 (Bourhis et al., 2015)'
_refine_diff_density_max           0.2757
_refine_diff_density_min           -0.2136
_refine_diff_density_rms           0.0527
_refine_ls_d_res_high              0.4546
_refine_ls_d_res_low               7.1014
_refine_ls_goodness_of_fit_ref     1.0401
_refine_ls_hydrogen_treatment      refall
_refine_ls_matrix_type             full
_refine_ls_number_constraints      0
_refine_ls_number_parameters       159
_refine_ls_number_reflns           7692
_refine_ls_number_restraints       0
_refine_ls_R_factor_all            0.0365
_refine_ls_R_factor_gt             0.0262
_refine_ls_restrained_S_all        1.0401
_refine_ls_shift/su_max            0.0008
_refine_ls_shift/su_mean           0.0000
_refine_ls_structure_factor_coef   Fsqd
_refine_ls_weighting_details      
 'w=1/[\s^2^(Fo^2^)+(0.0058P)^2^+0.3886P] where P=(Fo^2^+2Fc^2^)/3'
_refine_ls_weighting_scheme        calc
_refine_ls_wR_factor_gt            0.0646
_refine_ls_wR_factor_ref           0.0678
_olex2_refinement_description
;
;
loop_
  _atom_site_label
  _atom_site_type_symbol
  _atom_site_fract_x
  _atom_site_fract_y
  _atom_site_fract_z
  _atom_site_U_iso_or_equiv
  _atom_site_adp_type
  _atom_site_occupancy
  _atom_site_site_symmetry_order
  _atom_site_refinement_flags_posn
  _atom_site_refinement_flags_adp
  _atom_site_refinement_flags_occupancy
 C(1) C 0.027317(11) 0.0 0.0 0.00969(4) Uani 1.000000 2 S T P
 C(2) C 0.053204(8) -0.14443(3) 0.048951(15) 0.01022(3) Uani 1.000000 1 . . .
 C(3) C 0.026845(8) -0.29586(3) 0.087623(15) 0.01044(3) Uani 1.000000 1 . . .
 C(4) C 0.052112(9) -0.44713(3) 0.133997(17) 0.01326(3) Uani 1.000000 1 . . .
 C(5) C 0.026533(10) -0.58999(3) 0.175491(18) 0.01489(4) Uani 1.000000 1 . . .
 C(6) C 0.107550(8) -0.13458(3) 0.072692(15) 0.01123(3) Uani 1.000000 1 . . .
 C(7) C 0.142877(9) -0.24856(4) 0.028652(19) 0.01451(4) Uani 1.000000 1 . . .
 C(8) C 0.192110(9) -0.25164(4) 0.05965(2) 0.01864(4) Uani 1.000000 1 . . .
 C(9) C 0.207131(10) -0.13934(5) 0.13457(2) 0.02079(5) Uani 1.000000 1 . . .
 C(10 C 0.172305(11) -0.02460(5) 0.17888(2) 0.02004(5) Uani 1.000000 1 . . .
 C(11 C 0.122835(9) -0.02348(4) 0.148324(18) 0.01532(4) Uani 1.000000 1 . . .
 H(4) H 0.0920(2) -0.4480(8) 0.1360(5) 0.0277(15) Uani 1.000000 1 . . .
 H(5) H 0.0466(2) -0.7009(8) 0.2099(5) 0.0346(17) Uani 1.000000 1 . . .
 H(7) H 0.1318(2) -0.3332(9) -0.0297(5) 0.0335(16) Uani 1.000000 1 . . .
 H(8) H 0.2183(2) -0.3433(10) 0.0251(5) 0.0407(19) Uani 1.000000 1 . . .
 H(9) H 0.2457(2) -0.1414(10) 0.1581(5) 0.0401(18) Uani 1.000000 1 . . .
 H(10 H 0.1830(3) 0.0639(10) 0.2370(5) 0.0415(19) Uani 1.000000 1 . . .
 H(11 H 0.0959(2) 0.0626(10) 0.1817(5) 0.0329(16) Uani 1.000000 1 . . .

loop_
  _atom_site_aniso_label
  _atom_site_aniso_U_11
  _atom_site_aniso_U_22
  _atom_site_aniso_U_33
  _atom_site_aniso_U_12
  _atom_site_aniso_U_13
  _atom_site_aniso_U_23
 C(1) 0.00974(8) 0.00889(8) 0.01042(9) -0.000000 -0.000000 0.00125(7)
 C(2) 0.01033(6) 0.00958(6) 0.01076(6) 0.00077(5) -0.00003(5) 0.00129(5)
 C(3) 0.01195(7) 0.00913(6) 0.01024(6) 0.00079(5) 0.00023(5) 0.00131(5)
 C(4) 0.01483(8) 0.01145(7) 0.01349(7) 0.00270(6) 0.00103(6) 0.00318(6)
 C(5) 0.01853(9) 0.01109(7) 0.01505(8) 0.00207(6) 0.00076(6) 0.00390(6)
 C(6) 0.01065(6) 0.01161(7) 0.01142(7) 0.00132(5) -0.00022(5) 0.00055(5)
 C(7) 0.01210(7) 0.01419(8) 0.01723(8) 0.00171(6) 0.00207(6) -0.00099(7)
 C(8) 0.01141(7) 0.01986(10) 0.02466(11) 0.00276(7) 0.00233(7) 0.00178(9)
 C(9) 0.01227(8) 0.02706(13) 0.02303(11) 0.00011(8) -0.00330(7) 0.00400(10)
 C(10 0.01675(9) 0.02682(12) 0.01653(9) -0.00132(9) -0.00493(7) -0.00135(9)
 C(11 0.01438(8) 0.01856(9) 0.01303(8) 0.00127(7) -0.00178(6) -0.00240(7)
 H(4) 0.025(3) 0.022(3) 0.036(4) 0.003(3) 0.002(3) 0.015(3)
 H(5) 0.031(4) 0.025(3) 0.048(5) 0.009(3) 0.004(3) 0.013(3)
 H(7) 0.033(4) 0.034(4) 0.034(4) 0.001(3) 0.005(3) -0.002(3)
 H(8) 0.023(3) 0.039(4) 0.060(5) 0.005(3) 0.008(3) -0.006(4)
 H(9) 0.027(4) 0.057(5) 0.036(4) 0.001(4) -0.007(3) -0.000(4)
 H(10 0.047(4) 0.051(5) 0.026(4) -0.008(4) -0.008(3) -0.012(4)
 H(11 0.022(3) 0.047(4) 0.030(4) 0.007(3) -0.004(3) -0.008(3)

loop_
  _geom_bond_atom_site_label_1
  _geom_bond_atom_site_label_2
  _geom_bond_distance
  _geom_bond_site_symmetry_2
  _geom_bond_publ_flag
 C(1) C(1) 1.4647(6) 5 ?
 C(1) C(2) 1.4264(2) . ?
 C(1) C(2) 1.4264(2) 2 ?
 C(2) C(3) 1.4059(3) . ?
 C(2) C(6) 1.4972(3) . ?
 C(3) C(3) 1.4395(4) 6 ?
 C(3) C(4) 1.4373(3) . ?
 C(4) C(5) 1.3653(3) . ?
 C(4) H(4) 1.071(6) . ?
 C(5) C(5) 1.4227(5) 6 ?
 C(5) H(5) 1.076(6) . ?
 C(6) C(7) 1.3980(3) . ?
 C(6) C(11 1.3981(3) . ?
 C(7) C(8) 1.3916(4) . ?
 C(7) H(7) 1.069(7) . ?
 C(8) C(9) 1.3932(5) . ?
 C(8) H(8) 1.079(6) . ?
 C(9) C(10 1.3939(5) . ?
 C(9) H(9) 1.086(6) . ?
 C(10 C(11 1.3955(4) . ?
 C(10 H(10 1.080(7) . ?
 C(11 H(11 1.062(6) . ?

loop_
  _geom_angle_atom_site_label_1
  _geom_angle_atom_site_label_2
  _geom_angle_atom_site_label_3
  _geom_angle
  _geom_angle_site_symmetry_1
  _geom_angle_site_symmetry_3
  _geom_angle_publ_flag
 C(2) C(1) C(2) 121.77(3) 2 . ?
 C(3) C(2) C(1) 120.330(19) . 2 ?
 C(6) C(2) C(1) 123.307(19) . 2 ?
 C(6) C(2) C(3) 115.946(18) . . ?
 C(3) C(3) C(2) 120.175(12) 6 . ?
 C(4) C(3) C(2) 121.55(2) . . ?
 C(5) C(4) C(3) 121.71(2) . . ?
 H(4) C(4) C(3) 119.2(3) . . ?
 H(4) C(4) C(5) 119.1(3) . . ?
 C(5) C(5) C(4) 120.152(13) 6 . ?
 H(5) C(5) C(4) 119.9(3) . . ?
 C(7) C(6) C(2) 122.08(2) . . ?
 C(11 C(6) C(2) 119.02(2) . . ?
 C(11 C(6) C(7) 118.51(2) . . ?
 C(8) C(7) C(6) 120.69(2) . . ?
 H(7) C(7) C(6) 119.3(3) . . ?
 H(7) C(7) C(8) 120.0(3) . . ?
 C(9) C(8) C(7) 120.44(3) . . ?
 H(8) C(8) C(7) 118.9(4) . . ?
 H(8) C(8) C(9) 120.7(4) . . ?
 C(10 C(9) C(8) 119.43(2) . . ?
 H(9) C(9) C(8) 120.1(4) . . ?
 H(9) C(9) C(10 120.5(4) . . ?
 C(11 C(10 C(9) 119.98(3) . . ?
 H(10 C(10 C(9) 120.9(4) . . ?
 H(10 C(10 C(11 119.1(4) . . ?
 C(10 C(11 C(6) 120.95(2) . . ?
 H(11 C(11 C(6) 118.3(3) . . ?
 H(11 C(11 C(10 120.8(3) . . ?

loop_
  _geom_torsion_atom_site_label_1
  _geom_torsion_atom_site_label_2
  _geom_torsion_atom_site_label_3
  _geom_torsion_atom_site_label_4
  _geom_torsion
  _geom_torsion_site_symmetry_1
  _geom_torsion_site_symmetry_2
  _geom_torsion_site_symmetry_3
  _geom_torsion_site_symmetry_4
  _geom_torsion_publ_flag
 C(1) C(1) C(2) C(3) 7.056(10) 5 . . . ?
 C(1) C(1) C(2) C(3) 7.056(10) 6 2 . . ?
 C(1) C(1) C(2) C(6) -165.221(13) 5 . . . ?
 C(1) C(1) C(2) C(6) -165.221(13) 6 2 . . ?
 C(1) C(2) C(3) C(3) -7.13(2) . . . 6 ?
 C(1) C(2) C(3) C(3) -7.13(2) 2 . . 6 ?
 C(1) C(2) C(3) C(4) 177.461(18) 2 . . . ?
 C(1) C(2) C(3) C(4) 177.461(18) . . . . ?
 C(1) C(2) C(6) C(7) -110.09(2) 2 . . . ?
 C(1) C(2) C(6) C(7) -110.09(2) . . . . ?
 C(1) C(2) C(6) C(11 77.21(2) . . . . ?
 C(1) C(2) C(6) C(11 77.21(2) 2 . . . ?
 C(2) C(3) C(3) C(2) 0.00(3) . . 6 6 ?
 C(2) C(3) C(3) C(4) -175.563(15) . . 6 6 ?
 C(2) C(3) C(4) C(5) 176.88(2) . . . . ?
 C(2) C(6) C(7) C(8) -172.56(2) . . . . ?
 C(2) C(6) C(11 C(10 173.54(2) . . . . ?
 C(3) C(3) C(4) C(5) 1.379(16) 6 . . . ?
 C(3) C(4) C(5) C(5) -1.41(3) . . . 6 ?
 C(4) C(5) C(5) C(4) -0.00(3) . . 6 6 ?
 C(6) C(7) C(8) C(9) -0.72(3) . . . . ?
 C(6) C(11 C(10 C(9) -0.79(3) . . . . ?
 C(7) C(8) C(9) C(10 0.50(3) . . . . ?
 C(8) C(9) C(10 C(11 0.25(4) . . . . ?

loop_
  _refln_index_h
  _refln_index_k
  _refln_index_l
  _refln_F_squared_calc
  _refln_F_squared_meas
  _refln_F_squared_sigma
  _refln_F_squared_weight
  _refln_observed_status
0 0 2 35660.900 38361.100 905.747 0.002 o
0 0 4 27881.800 29332.900 647.414 0.003 o
0 0 6 9631.370 10387.500 242.752 0.021 o
0 0 8 5628.900 5949.610 144.172 0.058 o
0 0 10 7834.780 8035.620 186.517 0.035 o
0 0 12 333.764 478.195 13.382 4.183 o
0 0 14 728.624 844.336 29.107 1.193 o
0 0 16 774.462 796.061 43.039 0.639 o
0 0 18 601.320 672.604 19.092 2.241 o
0 0 20 306.592 366.691 20.597 2.506 o
0 0 22 1895.530 2017.690 95.230 0.140 o
0 0 24 30.156 77.957 16.029 5.056 o
0 0 26 151.826 194.173 24.032 2.162 o
0 0 28 152.858 196.160 22.484 2.433 o
0 0 30 10.192 30.951 6.581 27.819 o
0 2 0 416.886 439.961 13.585 3.910 o
0 2 1 19795.500 20468.700 447.126 0.006 o
0 2 2 48801.400 49399.500 1158.420 0.001 o
0 2 3 6692.700 7103.980 152.547 0.051 o
0 2 4 10392.600 10729.300 265.574 0.018 o
0 2 5 23.059 25.681 4.196 51.633 o
0 2 6 31459.600 32600.100 772.461 0.002 o
0 2 7 9789.790 10036.900 227.915 0.024 o
0 2 8 4027.930 4181.030 94.604 0.125 o
0 2 9 1.259 -0.355 2.825 167.314 o
0 2 10 0.584 0.414 0.964 1224.750 o
0 2 11 2023.590 2095.710 47.699 0.433 o
0 2 12 804.077 842.026 19.887 1.891 o
0 2 13 239.724 237.736 6.420 10.219 o
0 2 14 244.111 244.418 6.674 9.829 o
0 2 15 835.720 802.676 22.314 1.653 o
0 2 16 1026.140 1008.230 27.009 1.198 o
0 2 17 2.107 4.838 1.590 375.499 o
0 2 18 151.566 157.723 5.405 15.497 o
0 2 19 394.925 400.915 11.081 4.924 o
0 2 20 36.133 34.089 2.851 63.345 o
0 2 21 9.707 11.546 3.527 84.472 o
0 2 22 467.950 477.459 19.954 2.361 o
0 2 23 4.074 0.914 2.935 141.997 o
0 2 24 19.714 14.126 3.883 63.121 o
0 2 25 7.887 6.175 2.758 133.031 o
0 2 26 6.267 7.342 2.775 135.302 o
0 2 27 19.544 26.967 3.849 59.441 o
0 2 28 429.994 439.225 23.346 1.932 o
0 2 29 185.268 198.563 9.085 8.829 o
0 2 30 2.095 1.819 4.661 61.777 o
0 4 0 2409.630 2473.260 55.558 0.329 o
0 4 1 304.139 311.539 8.484 7.156 o
0 4 2 639.972 650.941 15.412 2.772 o
0 4 3 195.089 211.124 8.222 9.467 o
0 4 4 1115.830 1204.030 36.204 0.772 o
0 4 5 426.505 462.115 12.807 4.079 o
0 4 6 2077.200 2117.820 48.664 0.418 o
0 4 7 653.489 655.670 16.334 2.597 o
0 4 8 504.395 481.359 12.248 3.957 o
0 4 9 3606.810 3493.840 79.132 0.172 o
0 4 10 270.414 254.433 6.885 9.099 o
0 4 11 446.311 466.809 12.527 4.090 o
0 4 12 226.692 216.174 6.513 10.626 o
0 4 13 4490.550 4400.170 107.605 0.099 o
0 4 14 12.961 16.715 1.852 155.120 o
0 4 15 129.690 130.579 5.930 16.119 o
0 4 16 345.863 343.530 9.254 6.214 o
0 4 17 231.531 235.765 6.843 9.989 o
0 4 18 100.770 108.662 8.349 12.609 o
0 4 19 4.030 0.727 2.834 151.616 o
0 4 20 116.723 115.522 5.498 18.318 o
0 4 21 40.902 37.980 3.536 49.520 o
0 4 22 2.182 5.253 2.715 161.285 o
0 4 23 3.775 2.292 4.407 67.162 o
0 4 24 111.976 115.277 6.192 16.807 o
0 4 25 4.593 9.119 7.511 23.643 o
0 4 26 3.110 3.257 2.969 138.410 o
0 4 27 2.528 2.123 2.766 161.994 o
0 4 28 3.087 3.274 4.432 66.605 o
0 4 29 45.870 41.694 7.469 19.006 o
0 4 30 0.988 4.703 3.570 102.154 o
0 6 0 2.938 4.813 1.396 417.074 o
0 6 1 1543.510 1497.390 33.818 0.766 o
0 6 2 0.000 6.479 1.540 433.093 o
0 6 3 6744.520 6672.160 150.855 0.052 o
0 6 4 107.329 113.636 3.798 24.239 o
0 6 5 929.806 895.334 20.970 1.686 o
0 6 6 4.532 231.865 16.943 4.365 o
0 6 7 725.805 713.681 18.821 2.132 o
0 6 8 390.951 379.853 9.981 5.449 o
0 6 9 21.944 50.482 3.806 51.972 o
0 6 10 38.206 40.306 2.191 69.611 o
0 6 11 203.745 207.275 6.420 11.370 o
0 6 12 98.428 134.834 6.412 16.454 o
0 6 13 828.920 835.902 21.122 1.755 o
0 6 14 889.127 892.695 21.249 1.687 o
0 6 15 57.572 52.360 2.622 48.472 o
0 6 16 65.631 62.815 2.868 41.492 o
0 6 17 403.796 404.231 11.107 4.864 o
0 6 18 47.908 142.007 15.835 4.934 o
0 6 19 30.902 32.457 3.409 58.251 o
0 6 20 640.170 651.863 23.084 1.744 o
0 6 21 485.183 521.597 17.358 2.765 o
0 6 22 162.257 165.328 7.469 11.572 o
0 6 23 1.679 0.254 4.018 83.680 o
0 6 24 92.099 104.154 7.545 14.696 o
0 6 25 485.574 483.211 26.764 1.523 o
0 6 26 218.316 226.096 19.218 3.043 o
0 6 27 24.061 21.282 4.187 52.377 o
0 6 28 0.203 2.149 3.637 102.506 o
0 8 0 3221.780 3227.550 79.538 0.175 o
0 8 1 511.482 496.449 13.940 3.478 o
0 8 2 2551.560 2474.720 64.465 0.260 o
0 8 3 1700.610 1648.210 46.964 0.471 o
0 8 4 988.976 998.904 33.125 0.917 o
0 8 5 385.493 382.965 10.218 5.371 o
0 8 6 39.189 37.303 2.199 69.954 o
0 8 7 3.739 1.007 1.396 456.147 o
0 8 8 496.864 608.258 30.054 1.241 o
0 8 9 9.374 9.914 1.590 222.601 o
0 8 10 692.948 715.609 18.897 2.153 o
0 8 11 358.214 370.751 10.548 5.420 o
0 8 12 8.046 24.759 2.199 137.159 o
0 8 13 187.551 202.285 6.454 11.812 o
0 8 14 97.386 92.286 5.439 20.725 o
0 8 15 119.991 113.255 6.243 16.318 o
0 8 16 124.680 140.281 7.410 13.121 o
0 8 17 24.206 22.314 4.128 53.017 o
0 8 18 223.375 238.133 9.778 7.471 o
0 8 19 425.401 414.525 14.211 3.739 o
0 8 20 10.401 11.462 4.805 50.979 o
0 8 21 9.671 8.484 5.075 47.336 o
0 8 22 143.668 153.849 7.757 11.777 o
0 8 23 50.139 50.432 6.691 21.593 o
0 8 24 26.731 58.078 8.543 15.889 o
0 8 25 0.823 1.269 2.884 159.819 o
0 8 26 61.589 61.859 5.346 26.390 o
0 10 0 967.735 1015.550 36.415 0.799 o
0 10 1 362.975 377.061 10.489 5.400 o
0 10 2 730.622 750.104 18.829 2.109 o
0 10 3 357.887 360.380 11.419 5.072 o
0 10 4 0.177 -0.508 4.356 73.073 o
0 10 5 26.162 21.519 3.113 72.117 o
0 10 6 93.194 93.225 5.997 19.180 o
0 10 7 46.340 45.026 2.673 55.486 o
0 10 8 8.722 8.467 2.081 180.787 o
0 10 9 131.829 132.956 9.254 10.103 o
0 10 10 2067.860 2164.860 60.980 0.297 o
0 10 11 310.702 317.350 12.358 5.008 o
0 10 12 2531.960 2682.890 66.317 0.247 o
0 10 13 301.471 298.419 9.914 6.375 o
0 10 14 31.736 24.395 3.003 68.048 o
0 10 15 109.697 114.423 5.608 18.508 o
0 10 16 142.844 145.915 6.420 14.211 o
0 10 17 65.618 51.980 4.559 31.137 o
0 10 18 45.351 42.759 4.272 39.045 o
0 10 19 10.344 8.129 3.976 71.134 o
0 10 20 9.612 10.277 6.784 27.887 o
0 10 21 12.006 13.585 3.460 82.524 o
0 10 22 48.359 45.382 4.424 36.530 o
0 10 23 0.297 -2.893 5.625 43.825 o
0 10 24 71.392 63.213 5.025 26.688 o
0 12 0 1.466 7.934 3.223 117.856 o
0 12 1 81.752 72.780 5.955 20.974 o
0 12 2 27.613 25.867 3.358 63.747 o
0 12 3 278.567 293.234 11.707 5.563 o
0 12 4 869.482 926.107 29.530 1.118 o
0 12 5 1268.860 1347.480 49.290 0.465 o
0 12 6 780.104 816.988 21.468 1.760 o
0 12 7 4.161 2.597 2.783 151.760 o
0 12 8 4.960 9.076 3.823 81.384 o
0 12 9 91.918 95.382 7.782 14.328 o
0 12 10 0.045 -0.550 5.989 38.744 o
0 12 11 0.619 -2.495 6.209 35.911 o
0 12 12 7.591 10.455 5.295 44.322 o
0 12 13 39.444 36.847 5.930 27.690 o
0 12 14 250.244 246.178 9.296 7.506 o
0 12 15 14.025 17.738 3.071 90.457 o
0 12 16 23.723 22.204 6.420 27.658 o
0 12 17 0.967 3.417 3.477 108.771 o
0 12 18 201.963 199.206 9.660 8.045 o
0 12 19 0.000 -1.438 6.826 29.831 o
0 12 20 0.790 -3.223 6.006 38.322 o
0 14 0 150.314 174.438 19.455 3.153 o
0 14 1 344.960 332.297 13.813 4.250 o
0 14 2 100.984 97.192 5.693 19.444 o
0 14 3 40.952 36.703 4.086 43.294 o
0 14 4 1.258 2.732 2.800 163.171 o
0 14 5 246.362 234.293 10.345 6.842 o
0 14 6 113.814 120.522 8.467 11.857 o
0 14 7 18.185 20.513 4.872 44.669 o
0 14 8 13.448 12.722 3.510 79.611 o
0 14 9 9.723 4.534 3.045 112.271 o
0 14 10 18.085 15.446 3.942 62.521 o
0 14 11 0.773 -3.925 5.794 41.158 o
0 14 12 28.114 15.505 3.096 73.565 o
0 14 13 30.819 21.181 3.722 56.494 o
0 14 14 70.899 68.677 4.847 27.299 o
1 1 1 6526.790 6871.680 147.243 0.054 o
1 1 2 37455.600 38920.400 849.073 0.002 o
1 1 3 8556.430 8993.600 206.929 0.029 o
1 1 4 46374.600 48484.400 1092.990 0.001 o
1 1 5 1358.210 1395.160 31.357 0.881 o
1 1 6 1376.710 1446.960 33.074 0.816 o
1 1 7 257.871 280.140 7.410 8.669 o
1 1 8 0.123 1.463 0.711 1913.590 o
1 1 9 575.556 594.749 13.729 3.264 o
1 1 10 0.220 0.414 0.567 3217.890 o
1 1 11 14.981 15.124 0.804 214.072 o
1 1 12 743.119 751.458 17.375 2.278 o
1 1 13 643.002 632.924 14.794 2.889 o
1 1 14 0.301 0.262 0.660 2539.760 o
1 1 15 177.136 170.454 4.593 15.430 o
1 1 16 524.124 508.452 12.604 3.762 o
1 1 17 20.041 20.411 1.303 145.610 o
1 1 18 101.290 105.228 3.367 26.962 o
1 1 19 854.621 891.113 20.970 1.734 o
1 1 20 393.247 413.569 11.284 4.825 o
1 1 21 166.788 173.322 5.557 14.258 o
1 1 22 9.993 8.763 1.776 201.973 o
1 1 23 192.349 201.041 6.166 12.070 o
1 1 24 13.052 12.748 1.717 174.045 o
1 1 25 119.735 130.782 4.635 19.871 o
1 1 26 74.073 81.374 3.823 31.207 o
1 1 27 351.849 363.290 10.582 5.464 o
1 1 28 12.416 16.935 2.580 115.140 o
1 1 29 7.827 10.514 3.240 100.091 o
1 1 30 20.590 26.011 2.918 80.645 o
1 1 31 11.603 8.467 2.292 148.491 o
1 3 1 1.763 6.031 1.032 603.534 o
1 3 2 70.895 77.644 2.470 40.056 o
1 3 3 1273.670 1226.310 29.073 1.002 o
1 3 4 23.656 27.432 2.470 87.960 o
1 3 5 2316.280 2379.160 55.050 0.337 o
1 3 6 3392.900 3501.910 79.285 0.174 o
1 3 7 1047.520 1051.520 25.495 1.270 o
1 3 8 69.566 64.964 2.250 43.914 o
1 3 9 931.371 966.676 21.892 1.588 o
1 3 10 1257.460 1289.170 29.420 0.985 o
1 3 11 4528.640 4543.790 102.250 0.108 o
1 3 12 2526.470 2530.450 57.343 0.310 o
1 3 13 933.323 915.111 21.299 1.650 o
1 3 14 1261.160 1243.450 28.836 1.013 o
1 3 15 433.696 432.602 10.996 4.703 o
1 3 16 445.337 450.991 10.802 4.678 o
1 3 17 200.462 209.407 5.524 12.529 o
1 3 18 0.254 -3.426 4.018 85.757 o
1 3 19 30.659 26.933 2.106 87.444 o
1 3 20 0.147 -1.210 5.261 50.146 o
1 3 21 120.525 125.851 4.593 20.110 o
1 3 22 146.876 156.226 5.456 15.653 o
1 3 23 13.592 10.785 3.121 94.781 o
1 3 24 3.874 -1.379 6.699 30.294 o
1 3 25 5.656 4.432 3.265 109.443 o
1 3 26 0.712 -0.338 6.471 33.051 o
1 3 27 39.515 40.721 3.087 55.387 o
1 3 28 16.557 15.403 2.910 94.174 o
1 3 29 2.886 4.035 2.665 166.071 o
1 3 30 28.105 26.730 2.724 76.429 o
1 5 1 2.795 1.607 0.398 1274.610 o
1 5 2 401.100 368.044 8.527 6.061 o
1 5 3 1373.210 1327.400 29.936 0.936 o
1 5 4 913.134 900.037 20.436 1.741 o
1 5 5 4407.380 4306.240 96.634 0.119 o
1 5 6 1417.640 1365.090 32.566 0.832 o
1 5 7 3538.860 3472.900 79.640 0.171 o
1 5 8 533.824 542.347 13.128 3.560 o
1 5 9 267.754 251.227 6.606 9.402 o
1 5 10 1346.940 1345.360 31.230 0.892 o
1 5 11 35.066 36.153 1.666 83.809 o
1 5 12 47.635 46.972 1.878 63.109 o
1 5 13 11.628 13.661 1.497 197.770 o
1 5 14 161.105 161.530 4.466 16.652 o
1 5 15 0.025 -0.102 2.614 203.281 o
1 5 16 488.415 487.652 11.639 4.173 o
1 5 17 842.922 850.604 20.513 1.798 o
1 5 18 2.273 4.026 1.235 527.368 o
1 5 19 83.555 88.310 4.229 27.142 o
1 5 20 137.855 137.862 4.965 17.627 o
1 5 21 6.556 5.101 2.284 183.474 o
1 5 22 0.472 -2.529 5.329 48.738 o
1 5 23 0.656 -3.502 5.854 40.370 o
1 5 24 0.033 2.394 2.149 281.679 o
1 5 25 74.341 68.051 3.730 32.968 o
1 5 26 61.414 53.950 3.434 39.934 o
1 5 27 109.924 108.434 6.099 17.350 o
1 5 28 122.939 124.869 6.006 16.431 o
1 5 29 170.607 169.016 6.945 12.058 o
1 7 1 7657.700 7434.010 167.916 0.042 o
1 7 2 1489.120 1459.330 33.006 0.800 o
1 7 3 207.422 208.899 5.118 12.820 o
1 7 4 1636.670 1606.410 37.803 0.647 o
1 7 5 138.866 144.824 3.942 19.596 o
1 7 6 960.468 935.911 21.841 1.584 o
1 7 7 39.315 43.428 1.666 74.564 o
1 7 8 85.756 81.848 2.462 35.538 o
1 7 9 540.093 529.743 13.889 3.382 o
1 7 10 201.282 201.566 5.456 12.709 o
1 7 11 46.118 42.751 1.700 67.995 o
1 7 12 10.686 11.157 1.091 257.024 o
1 7 13 353.599 346.000 8.992 6.279 o
1 7 14 9.278 10.599 1.210 265.134 o
1 7 15 261.735 264.584 6.919 9.130 o
1 7 16 6.410 2.749 1.066 440.792 o
1 7 17 26.428 26.721 1.743 103.986 o
1 7 18 3.402 1.768 1.328 483.636 o
1 7 19 46.109 47.818 3.460 46.057 o
1 7 20 159.723 159.999 7.156 12.176 o
1 7 21 359.743 372.282 11.453 5.018 o
1 7 22 17.550 25.952 3.324 73.265 o
1 7 23 577.122 595.308 16.935 2.649 o
1 7 24 219.619 218.111 8.197 9.030 o
1 7 25 0.075 4.238 2.631 185.613 o
1 7 26 20.762 19.379 3.037 81.175 o
1 7 27 0.982 7.774 4.991 53.119 o
1 9 1 77.839 89.926 3.333 32.219 o
1 9 2 1813.750 1853.510 43.191 0.517 o
1 9 3 4.585 6.496 1.133 419.316 o
1 9 4 0.057 0.169 1.252 866.652 o
1 9 5 19.739 17.561 1.269 154.275 o
1 9 6 852.404 853.717 19.828 1.856 o
1 9 7 807.388 819.805 20.030 1.882 o
1 9 8 1804.760 1820.600 43.927 0.507 o
1 9 9 259.006 261.014 8.104 8.234 o
1 9 10 45.730 48.867 2.335 58.651 o
1 9 11 138.990 140.290 4.382 18.778 o
1 9 12 155.382 149.764 4.805 16.643 o
1 9 13 66.772 63.306 3.181 38.874 o
1 9 14 317.501 318.890 8.653 6.888 o
1 9 15 690.836 689.108 17.045 2.419 o
1 9 16 197.984 201.515 7.452 10.354 o
1 9 17 11.333 5.160 2.504 140.748 o
1 9 18 140.343 138.217 5.177 17.012 o
1 9 19 27.425 24.835 2.504 83.666 o
1 9 20 16.958 14.871 3.062 88.513 o
1 9 21 13.303 9.660 3.595 78.862 o
1 9 22 0.480 -3.806 6.606 31.760 o
1 9 23 0.235 -1.007 6.293 35.043 o
1 9 24 1.310 1.438 2.106 280.146 o
1 9 25 2.443 0.990 1.988 294.971 o
1 11 1 167.260 165.497 5.930 13.783 o
1 11 2 56.885 55.329 4.517 32.774 o
1 11 3 15.356 11.639 1.962 148.770 o
1 11 4 48.880 53.680 2.673 51.779 o
1 11 5 1.887 0.998 1.387 546.684 o
1 11 6 150.332 156.311 4.948 16.459 o
1 11 7 723.860 744.953 20.267 1.951 o
1 11 8 436.033 460.863 14.752 3.503 o
1 11 9 1093.820 1165.270 34.072 0.849 o
1 11 10 424.940 440.587 11.690 4.484 o
1 11 11 24.226 21.536 2.868 80.319 o
1 11 12 27.905 22.966 2.893 74.751 o
1 11 13 10.046 12.223 2.047 165.877 o
1 11 14 249.300 247.074 8.019 8.530 o
1 11 15 135.182 137.566 5.033 17.643 o
1 11 16 61.347 60.709 3.434 38.964 o
1 11 17 41.888 44.468 2.935 54.969 o
1 11 18 3.292 5.963 2.377 191.059 o
1 11 19 1.384 2.690 2.428 210.596 o
1 11 20 39.894 44.840 3.646 47.133 o
1 11 21 49.724 49.214 3.257 46.422 o
1 11 22 0.399 0.296 1.886 375.716 o
1 13 1 285.418 281.781 8.027 7.828 o
1 13 2 609.003 627.274 15.835 2.767 o
1 13 3 168.776 171.647 6.158 13.259 o
1 13 4 77.147 70.555 5.185 24.734 o
1 13 5 32.052 29.090 3.087 64.247 o
1 13 6 2.761 -0.034 6.632 31.101 o
1 13 7 0.097 -5.532 8.044 21.473 o
1 13 8 39.831 33.599 4.348 41.344 o
1 13 9 38.008 40.941 3.561 49.855 o
1 13 10 183.712 176.849 6.530 12.168 o
1 13 11 9.484 10.506 2.385 146.153 o
1 13 12 27.747 20.428 3.832 56.648 o
1 13 13 10.854 2.665 2.055 188.250 o
1 13 14 1.127 -0.237 5.566 44.452 o
1 13 15 28.121 26.189 2.504 81.904 o
1 13 16 1.019 3.020 2.047 286.880 o
1 13 17 0.004 -2.352 4.737 61.947 o
1 15 1 27.735 28.185 3.299 63.926 o
1 15 2 6.492 1.700 2.165 210.869 o
1 15 3 39.315 32.989 3.197 56.214 o
1 15 4 92.056 95.399 6.995 16.271 o
1 15 5 69.350 65.784 3.832 33.637 o
1 15 6 12.651 10.269 2.495 128.247 o
1 15 7 0.268 1.692 2.614 195.227 o
1 15 8 19.946 21.367 2.842 86.734 o
1 15 9 27.274 30.257 2.639 77.325 o
2 0 2 2444.210 2587.550 58.569 0.302 o
2 0 4 586.878 600.789 15.234 2.935 o
2 0 6 137.099 134.394 4.238 19.440 o
2 0 8 228.496 219.304 6.040 11.052 o
2 0 10 1064.480 1082.200 25.055 1.285 o
2 0 12 1308.170 1313.120 30.562 0.927 o
2 0 14 9.971 9.474 1.540 224.795 o
2 0 16 13.418 9.609 1.607 190.192 o
2 0 18 3.016 3.290 1.396 440.481 o
2 0 20 74.792 76.459 4.103 30.023 o
2 0 22 992.159 1065.420 37.684 0.752 o
2 0 24 654.645 690.123 21.553 1.883 o
2 0 26 0.203 4.043 2.935 151.230 o
2 0 28 16.865 18.533 3.942 62.285 o
2 0 30 13.146 10.819 4.864 48.828 o
2 2 0 6568.910 6727.320 143.056 0.057 o
2 2 1 523.290 524.355 12.798 3.693 o
2 2 2 3346.040 3366.930 73.693 0.196 o
2 2 3 1548.140 1548.910 36.322 0.695 o
2 2 4 143.010 149.442 4.568 17.827 o
2 2 5 7874.710 8035.400 196.127 0.032 o
2 2 6 3781.590 3987.210 95.416 0.125 o
2 2 7 7261.980 7641.720 171.359 0.041 o
2 2 8 1617.980 1668.070 37.803 0.646 o
2 2 9 802.187 798.413 18.263 2.087 o
2 2 10 854.240 872.368 19.963 1.835 o
2 2 11 272.290 270.209 6.573 9.194 o
2 2 12 591.267 588.228 13.771 3.228 o
2 2 13 238.912 239.123 5.980 10.649 o
2 2 14 539.888 519.897 12.477 3.733 o
2 2 15 1208.680 1193.270 28.777 1.034 o
2 2 16 1065.480 1051.640 26.865 1.187 o
2 2 17 852.527 861.406 21.418 1.704 o
2 2 18 180.968 180.173 5.109 14.270 o
2 2 19 329.009 338.895 9.068 6.464 o
2 2 20 0.123 2.648 1.404 592.396 o
2 2 21 137.298 137.016 7.148 13.234 o
2 2 22 5.784 5.574 1.979 226.414 o
2 2 23 1.206 -0.778 6.826 29.633 o
2 2 24 13.837 6.615 2.842 110.993 o
2 2 25 1.115 -4.576 6.488 32.799 o
2 2 26 5.141 5.473 2.039 224.292 o
2 2 27 4.127 6.987 2.538 165.197 o
2 2 28 84.583 89.156 4.314 26.569 o
2 2 29 70.288 72.171 5.092 25.907 o
2 2 30 160.243 163.349 6.649 12.902 o
2 4 0 1226.250 1249.400 28.659 1.028 o
2 4 1 120.250 113.695 3.603 23.430 o
2 4 2 121.269 119.337 3.341 23.752 o
2 4 3 44.785 44.502 1.455 71.102 o
2 4 4 863.906 829.440 19.100 1.930 o
2 4 5 0.984 1.311 0.592 1792.690 o
2 4 6 122.019 135.629 3.883 21.456 o
2 4 7 187.151 187.778 5.075 13.937 o
2 4 8 8056.550 8021.310 181.205 0.036 o
2 4 9 1667.470 1667.410 37.862 0.639 o
2 4 10 1178.980 1165.910 27.001 1.129 o
2 4 11 54.255 53.976 1.929 55.905 o
2 4 12 32.333 33.023 1.387 95.119 o
2 4 13 1636.120 1629.200 37.346 0.656 o
2 4 14 1425.070 1415.900 33.294 0.804 o
2 4 15 240.453 235.815 6.014 10.618 o
2 4 16 38.204 40.281 1.929 73.607 o
2 4 17 14.332 10.726 1.159 215.484 o
2 4 18 545.522 563.054 14.473 3.204 o
2 4 19 0.753 -1.201 4.610 64.812 o
2 4 20 61.739 65.344 3.587 37.114 o
2 4 21 79.928 82.719 3.671 30.810 o
2 4 22 57.014 57.529 3.147 43.126 o
2 4 23 22.460 22.238 2.267 100.329 o
2 4 24 66.504 64.930 3.544 36.250 o
2 4 25 10.470 10.641 2.377 142.654 o
2 4 26 42.708 37.227 3.079 54.679 o
2 4 27 6.950 5.955 2.140 194.324 o
2 4 28 1.483 0.245 2.292 245.125 o
2 4 29 0.008 -1.328 6.420 33.722 o
2 4 30 49.719 43.165 3.367 46.519 o
2 6 0 36.577 33.700 1.573 84.973 o
2 6 1 1076.680 1060.320 23.972 1.351 o
2 6 2 3685.470 3612.640 81.053 0.165 o
2 6 3 1640.130 1620.110 36.474 0.677 o
2 6 4 1799.860 1737.390 39.198 0.596 o
2 6 5 176.254 174.988 4.458 15.578 o
2 6 6 1205.140 1179.080 26.992 1.120 o
2 6 7 39.687 39.435 1.489 78.719 o
2 6 8 30.505 29.893 1.852 91.228 o
2 6 9 473.028 461.455 11.369 4.359 o
2 6 10 24.042 25.478 1.328 122.880 o
2 6 11 146.022 148.224 4.103 18.639 o
2 6 12 42.460 42.057 1.599 72.918 o
2 6 13 117.653 126.011 3.536 23.250 o
2 6 14 365.328 373.830 9.076 6.045 o
2 6 15 0.048 0.541 0.863 1680.950 o
2 6 16 0.004 -1.176 3.722 100.341 o
2 6 17 0.183 1.074 1.066 1051.170 o
2 6 18 141.608 144.206 4.813 17.550 o
2 6 19 31.715 33.827 2.360 76.365 o
2 6 20 579.729 590.647 16.562 2.713 o
2 6 21 256.687 270.624 8.501 7.894 o
2 6 22 14.515 13.847 2.360 124.888 o
2 6 23 22.487 20.343 3.147 75.637 o
2 6 24 14.840 13.500 2.648 110.235 o
2 6 25 254.158 246.397 8.806 7.835 o
2 6 26 129.240 129.276 5.972 16.080 o
2 6 27 21.749 22.780 4.517 47.926 o
2 6 28 24.340 24.057 2.791 80.661 o
2 8 0 1183.090 1161.840 27.322 1.112 o
2 8 1 437.743 427.873 10.886 4.734 o
2 8 2 62.551 62.105 2.605 44.600 o
2 8 3 443.401 437.466 11.064 4.627 o
2 8 4 1301.940 1252.360 31.264 0.907 o
2 8 5 2096.360 2053.010 51.184 0.389 o
2 8 6 60.145 59.795 2.064 50.170 o
2 8 7 231.575 228.803 5.710 11.210 o
2 8 8 1.424 2.208 0.778 1102.710 o
2 8 9 86.399 87.811 2.851 32.990 o
2 8 10 82.347 83.320 2.791 34.625 o
2 8 11 4.935 4.872 1.066 456.318 o
2 8 12 43.602 44.282 1.903 67.094 o
2 8 13 31.835 29.488 1.734 92.020 o
2 8 14 6.565 4.906 1.227 361.819 o
2 8 15 210.077 209.348 6.073 11.594 o
2 8 16 9.698 6.632 1.810 209.006 o
2 8 17 159.809 161.099 5.862 14.259 o
2 8 18 547.546 559.569 16.013 2.891 o
2 8 19 362.642 368.585 10.396 5.468 o
2 8 20 172.300 176.316 6.945 11.910 o
2 8 21 83.644 83.776 4.441 26.489 o
2 8 22 47.622 51.497 3.756 41.878 o
2 8 23 0.000 1.024 2.453 226.025 o
2 8 24 12.994 14.575 2.445 123.711 o
2 8 25 0.368 0.457 2.115 300.467 o
2 8 26 111.142 104.340 4.703 21.444 o
2 10 0 627.044 666.869 16.918 2.533 o
2 10 1 154.975 164.101 5.388 15.230 o
2 10 2 38.412 42.937 3.087 55.384 o
2 10 3 16.009 13.340 1.886 147.234 o
2 10 4 0.344 -1.565 4.263 76.109 o
2 10 5 199.112 199.324 5.600 12.627 o
2 10 6 7.926 8.983 1.590 241.825 o
2 10 7 23.200 19.853 1.463 129.432 o
2 10 8 44.801 46.676 2.893 53.279 o
2 10 9 54.558 54.128 3.172 44.402 o
2 10 10 501.443 525.844 17.307 2.746 o
2 10 11 6.418 11.580 2.614 139.053 o
2 10 12 1066.000 1107.430 28.904 1.074 o
2 10 13 202.171 207.157 6.479 11.340 o
2 10 14 0.158 0.076 1.785 429.532 o
2 10 15 8.197 1.252 2.242 190.117 o
2 10 16 16.055 11.597 1.836 153.805 o
2 10 17 10.097 8.078 1.878 193.293 o
2 10 18 0.886 -2.707 6.699 30.814 o
2 10 19 5.382 3.900 1.979 238.925 o
2 10 20 25.034 27.821 3.257 67.096 o
2 10 21 62.149 64.761 3.764 35.835 o
2 10 22 9.536 5.845 2.182 173.916 o
2 10 23 6.340 2.597 2.495 169.387 o
2 10 24 26.164 26.916 3.079 70.318 o
2 12 0 83.247 87.270 7.241 16.251 o
2 12 1 17.800 18.279 1.988 127.045 o
2 12 2 148.583 148.994 5.464 15.727 o
2 12 3 51.865 52.309 3.646 41.379 o
2 12 4 146.971 155.600 6.869 13.095 o
2 12 5 535.007 571.132 17.332 2.658 o
2 12 6 768.676 779.702 20.741 1.853 o
2 12 7 42.007 32.068 4.213 42.339 o
2 12 8 8.909 6.150 1.810 217.755 o
2 12 9 92.088 98.080 4.610 23.922 o
2 12 10 21.263 19.100 2.775 88.571 o
2 12 11 5.906 0.321 2.072 236.921 o
2 12 12 34.675 33.751 4.500 41.315 o
2 12 13 0.091 0.152 2.039 331.037 o
2 12 14 40.221 40.721 3.011 56.012 o
2 12 15 21.623 19.735 2.233 105.631 o
2 12 16 64.130 63.450 3.460 37.632 o
2 12 17 39.961 37.929 2.935 58.082 o
2 12 18 127.873 122.281 4.805 19.152 o
2 12 19 8.843 4.627 1.810 225.336 o
2 12 20 0.947 0.254 1.937 344.893 o
2 14 0 394.739 389.606 12.849 4.304 o
2 14 1 191.854 186.771 6.818 11.433 o
2 14 2 253.646 244.849 12.003 5.706 o
2 14 3 81.169 76.426 4.424 27.412 o
2 14 4 48.958 46.118 4.568 35.104 o
2 14 5 49.793 49.205 6.505 22.541 o
2 14 6 26.330 26.045 2.986 72.650 o
2 14 7 0.632 3.840 2.360 223.093 o
2 14 8 70.170 71.621 4.018 31.761 o
2 14 9 2.329 -0.702 6.006 37.905 o
2 14 10 0.914 1.455 2.563 198.745 o
2 14 11 8.326 6.801 2.225 173.996 o
2 14 12 12.469 8.966 2.487 131.379 o
2 14 13 6.851 1.996 1.912 244.350 o
2 14 14 2.425 4.737 2.081 249.470 o
3 1 1 14929.200 15407.500 345.569 0.010 o
3 1 2 8886.800 9205.390 201.997 0.030 o
3 1 3 81660.200 84587.500 1923.320 0.000 o
3 1 4 57.120 64.558 2.563 46.572 o
3 1 5 0.180 4.077 0.964 923.784 o
3 1 6 3475.190 3576.990 81.213 0.166 o
3 1 7 1166.930 1209.830 28.684 1.046 o
3 1 8 5720.990 5900.550 133.540 0.066 o
3 1 9 3268.590 3423.790 77.018 0.183 o
3 1 10 70.064 76.070 2.470 40.552 o
3 1 11 118.742 123.567 3.316 23.866 o
3 1 12 28.918 31.661 1.413 102.076 o
3 1 13 49.807 51.514 1.827 60.440 o
3 1 14 180.009 176.257 4.822 14.823 o
3 1 15 15.328 15.192 1.057 196.764 o
3 1 16 1.172 1.277 0.956 1005.190 o
3 1 17 9.105 10.066 1.472 238.357 o
3 1 18 746.355 748.294 18.356 2.152 o
3 1 19 1643.860 1700.590 39.537 0.604 o
3 1 20 192.541 203.477 6.776 11.262 o
3 1 21 24.328 22.661 1.793 111.448 o
3 1 22 20.733 20.166 1.819 122.960 o
3 1 23 59.714 63.340 2.825 43.740 o
3 1 24 140.279 145.746 4.881 17.438 o
3 1 25 391.000 416.412 11.563 4.724 o
3 1 26 508.580 543.844 17.358 2.712 o
3 1 27 3.475 10.743 2.165 199.087 o
3 1 28 125.510 130.224 5.135 18.222 o
3 1 29 29.168 29.056 3.536 58.283 o
3 1 30 15.012 20.513 3.384 77.209 o
3 1 31 62.144 56.877 4.263 33.284 o
3 3 1 145.686 152.555 4.221 18.278 o
3 3 2 1796.980 1849.750 41.237 0.553 o
3 3 3 2415.090 2557.770 61.276 0.283 o
3 3 4 10296.000 10305.100 231.028 0.023 o
3 3 5 2470.230 2462.260 56.099 0.323 o
3 3 6 2651.410 2992.740 74.412 0.202 o
3 3 7 370.096 382.771 9.745 5.672 o
3 3 8 602.660 595.697 14.050 3.140 o
3 3 9 2622.080 2721.040 61.445 0.276 o
3 3 10 4511.500 4588.390 104.213 0.104 o
3 3 11 943.227 935.742 21.570 1.616 o
3 3 12 332.719 505.593 13.331 4.156 o
3 3 13 874.615 865.390 20.064 1.813 o
3 3 14 850.220 850.435 20.386 1.805 o
3 3 15 245.178 244.740 6.649 9.829 o
3 3 16 10.472 9.863 0.947 284.177 o
3 3 17 101.469 105.820 3.434 26.659 o
3 3 18 73.411 79.479 2.876 36.799 o
3 3 19 38.904 36.830 2.250 69.640 o
3 3 20 101.010 100.922 3.756 25.892 o
3 3 21 49.434 51.582 3.079 47.847 o
3 3 22 75.252 74.785 3.409 33.911 o
3 3 23 58.076 65.497 3.172 41.231 o
3 3 24 100.982 101.320 4.026 24.895 o
3 3 25 186.171 189.131 6.353 12.167 o
3 3 26 2.517 -1.007 7.342 25.477 o
3 3 27 4.490 7.503 2.284 189.069 o
3 3 28 57.848 58.814 3.434 40.278 o
3 3 29 12.463 13.678 3.299 87.486 o
3 3 30 52.771 46.109 3.181 46.576 o
3 5 1 23.933 32.685 1.083 119.519 o
3 5 2 531.945 555.585 12.748 3.639 o
3 5 3 321.823 304.188 7.165 7.834 o
3 5 4 326.420 329.091 7.791 7.260 o
3 5 5 1036.800 1008.470 23.101 1.436 o
3 5 6 5313.710 5239.650 118.661 0.081 o
3 5 7 515.042 513.384 12.265 3.870 o
3 5 8 2123.410 2110.180 48.537 0.418 o
3 5 9 8.603 8.298 0.897 338.213 o
3 5 10 300.736 296.533 7.664 7.808 o
3 5 11 0.671 0.533 0.702 1889.320 o
3 5 12 309.970 298.504 7.528 7.776 o
3 5 13 2.932 2.741 0.787 801.764 o
3 5 14 4.771 4.331 1.294 400.294 o
3 5 15 173.437 166.783 4.424 15.962 o
3 5 16 955.901 957.219 22.171 1.555 o
3 5 17 837.753 853.556 20.259 1.825 o
3 5 18 65.690 67.637 2.851 40.822 o
3 5 19 49.324 50.229 2.707 52.075 o
3 5 20 33.562 33.937 2.445 72.761 o
3 5 21 68.774 67.654 4.695 28.499 o
3 5 22 72.896 69.515 3.367 35.285 o
3 5 23 2.719 -1.455 6.285 34.575 o
3 5 24 0.396 -0.897 6.057 37.790 o
3 5 25 1.679 4.779 3.697 94.445 o
3 5 26 45.056 44.663 3.578 45.835 o
3 5 27 23.301 24.615 2.952 77.403 o
3 5 28 21.357 22.915 2.648 89.526 o
3 5 29 175.454 170.665 6.987 11.842 o
3 7 1 605.682 608.368 14.338 3.065 o
3 7 2 821.701 799.775 18.373 2.056 o
3 7 3 302.534 295.171 7.207 8.103 o
3 7 4 1821.080 1769.340 40.475 0.568 o
3 7 5 39.175 36.542 1.430 81.889 o
3 7 6 510.424 498.445 11.978 3.985 o
3 7 7 68.212 66.529 2.259 44.069 o
3 7 8 58.174 59.593 2.039 51.369 o
3 7 9 40.471 38.877 1.675 75.633 o
3 7 10 25.191 21.519 1.726 112.918 o
3 7 11 443.273 449.300 10.760 4.705 o
3 7 12 0.065 0.203 0.956 1452.740 o
3 7 13 0.348 0.414 1.024 1166.640 o
3 7 14 0.329 -0.237 3.460 115.317 o
3 7 15 84.135 85.383 2.944 33.287 o
3 7 16 11.043 6.014 1.184 275.520 o
3 7 17 13.759 11.800 1.836 164.152 o
3 7 18 49.671 44.028 2.343 57.590 o
3 7 19 36.150 31.120 3.671 51.650 o
3 7 20 11.435 11.259 1.988 165.945 o
3 7 21 221.705 232.635 9.372 7.849 o
3 7 22 159.479 168.610 6.877 12.486 o
3 7 23 376.440 390.367 12.130 4.633 o
3 7 24 3.010 7.926 2.868 138.592 o
3 7 25 13.912 17.476 3.561 74.906 o
3 7 26 5.685 5.253 4.128 72.423 o
3 7 27 38.870 35.967 3.231 55.122 o
3 9 1 6.463 7.621 0.990 381.616 o
3 9 2 1295.740 1308.730 29.893 0.955 o
3 9 3 63.934 65.607 2.259 45.875 o
3 9 4 661.976 674.753 15.928 2.636 o
3 9 5 40.516 36.914 1.582 77.955 o
3 9 6 3.054 3.426 0.947 651.719 o
3 9 7 323.231 314.533 7.867 7.324 o
3 9 8 1.812 6.293 1.370 439.499 o
3 9 9 263.134 258.020 8.163 8.153 o
3 9 10 1.810 0.008 1.243 689.430 o
3 9 11 86.389 87.253 4.314 26.455 o
3 9 12 44.409 38.750 2.512 60.712 o
3 9 13 0.034 -2.394 6.268 35.374 o
3 9 14 240.515 240.679 7.909 8.800 o
3 9 15 324.746 340.967 9.381 6.320 o
3 9 16 644.594 644.538 16.622 2.571 o
3 9 17 61.712 57.325 3.087 42.038 o
3 9 18 0.076 6.116 1.996 289.771 o
3 9 19 7.073 2.986 2.064 214.509 o
3 9 20 67.449 64.659 3.984 33.200 o
3 9 21 16.845 18.956 2.597 102.411 o
3 9 22 0.730 3.189 2.817 162.835 o
3 9 23 0.104 0.211 2.157 295.320 o
3 9 24 46.586 43.741 3.155 50.076 o
3 9 25 2.638 2.098 1.996 281.362 o
3 11 1 53.092 54.238 2.453 51.689 o
3 11 2 15.446 14.930 1.802 151.267 o
3 11 3 27.608 29.792 2.428 82.098 o
3 11 4 791.100 820.186 19.718 1.927 o
3 11 5 65.556 73.998 2.994 38.947 o
3 11 6 134.512 135.485 5.126 17.534 o
3 11 7 161.007 167.612 7.105 12.109 o
3 11 8 173.118 178.879 9.246 8.996 o
3 11 9 373.639 393.505 12.832 4.382 o
3 11 10 0.082 0.871 1.633 496.560 o
3 11 11 9.628 10.946 1.971 178.215 o
3 11 12 111.265 110.515 6.057 17.326 o
3 11 13 138.301 128.236 5.997 15.616 o
3 11 14 60.191 55.727 3.578 38.905 o
3 11 15 305.313 303.867 8.831 6.966 o
3 11 16 24.797 23.050 2.402 91.449 o
3 11 17 30.662 36.314 2.800 67.736 o
3 11 18 0.007 2.132 1.810 391.058 o
3 11 19 15.890 17.400 2.326 117.898 o
3 11 20 16.757 15.260 2.529 109.252 o
3 11 21 0.366 -3.240 5.659 43.279 o
3 11 22 29.942 25.334 2.487 80.583 o
3 13 1 179.397 188.421 6.031 12.828 o
3 13 2 644.145 684.024 20.436 2.022 o
3 13 3 43.569 47.395 2.944 53.140 o
3 13 4 7.198 3.299 1.827 246.831 o
3 13 5 9.701 7.994 2.242 162.087 o
3 13 6 65.161 60.819 3.290 38.914 o
3 13 7 0.013 7.038 2.352 215.684 o
3 13 8 165.560 171.469 6.420 12.960 o
3 13 9 4.774 2.352 2.352 196.567 o
3 13 10 12.791 7.418 2.335 142.877 o
3 13 11 0.630 1.751 2.191 267.848 o
3 13 12 19.934 13.052 2.318 113.594 o
3 13 13 38.901 38.073 3.121 56.047 o
3 13 14 24.877 22.670 2.656 84.474 o
3 13 15 10.911 7.850 2.233 157.360 o
3 13 16 14.784 14.245 3.485 77.972 o
3 13 17 0.738 -2.335 4.771 60.566 o
3 15 1 0.301 -0.305 5.854 40.478 o
3 15 2 8.307 8.036 2.360 158.597 o
3 15 3 0.329 1.345 2.242 263.066 o
3 15 4 290.757 290.392 10.827 5.966 o
3 15 5 200.445 195.120 7.613 10.185 o
3 15 6 103.735 114.321 5.524 19.153 o
3 15 7 99.269 107.994 5.101 21.039 o
3 15 8 2.046 4.965 2.335 209.850 o
3 15 9 4.582 6.615 2.368 181.604 o
4 0 0 345.118 387.059 8.983 6.191 o
4 0 2 1390.300 1431.660 32.972 0.818 o
4 0 4 1122.160 1137.820 27.999 1.099 o
4 0 6 159.972 155.042 5.380 15.225 o
4 0 8 327.150 339.944 8.738 6.657 o
4 0 10 2216.110 2301.140 53.426 0.357 o
4 0 12 183.946 197.878 5.879 12.749 o
4 0 14 106.179 105.304 4.915 21.166 o
4 0 16 494.784 481.054 13.162 3.739 o
4 0 18 466.751 462.318 12.232 4.117 o
4 0 20 80.398 81.171 3.646 30.993 o
4 0 22 1608.500 1700.140 44.071 0.521 o
4 0 24 777.625 848.311 22.830 1.628 o
4 0 26 292.707 305.770 10.591 6.030 o
4 0 28 196.020 192.718 9.787 8.045 o
4 0 30 1.796 -0.262 7.951 21.826 o
4 2 0 1101.510 1147.830 26.764 1.166 o
4 2 1 230.195 220.226 5.600 11.466 o
4 2 2 7203.700 7237.020 159.627 0.046 o
4 2 3 5618.090 5833.720 128.431 0.070 o
4 2 4 14175.300 14277.200 325.902 0.012 o
4 2 5 4838.750 4865.030 108.256 0.097 o
4 2 6 953.133 1045.830 25.579 1.300 o
4 2 7 1216.730 1256.680 30.029 0.972 o
4 2 8 364.161 387.068 9.465 5.824 o
4 2 9 798.116 784.134 18.093 2.117 o
4 2 10 259.583 235.156 5.828 10.390 o
4 2 11 290.827 294.461 7.232 8.243 o
4 2 12 386.995 400.670 9.652 5.551 o
4 2 13 22.188 22.551 1.218 136.689 o
4 2 14 404.042 409.391 10.007 5.279 o
4 2 15 1159.850 1128.810 27.483 1.116 o
4 2 16 225.438 224.227 5.879 11.238 o
4 2 17 308.668 312.258 7.841 7.510 o
4 2 18 81.479 80.469 2.690 35.654 o
4 2 19 28.007 28.811 1.556 103.453 o
4 2 20 380.642 395.730 11.183 4.967 o
4 2 21 7.731 11.089 2.081 178.860 o
4 2 22 64.787 64.067 3.417 37.671 o
4 2 23 107.071 108.552 4.678 21.697 o
4 2 24 34.283 32.947 3.950 48.279 o
4 2 25 162.384 169.101 5.557 14.516 o
4 2 26 0.991 -2.402 6.962 28.531 o
4 2 27 17.264 18.068 2.918 90.619 o
4 2 28 48.566 51.980 3.197 46.928 o
4 2 29 7.208 9.905 2.250 169.202 o
4 2 30 197.667 183.827 7.300 10.730 o
4 4 0 3209.080 3222.400 72.458 0.203 o
4 4 1 52.481 54.763 1.886 57.105 o
4 4 2 1345.990 1373.500 30.892 0.901 o
4 4 3 367.603 368.839 8.670 6.242 o
4 4 4 376.365 396.609 9.389 5.746 o
4 4 5 1133.370 1127.990 25.681 1.217 o
4 4 6 6915.450 6823.780 153.790 0.050 o
4 4 7 17.317 21.333 1.269 156.693 o
4 4 8 145.851 219.761 7.410 11.382 o
4 4 9 1778.120 1765.460 41.271 0.557 o
4 4 10 1790.140 1765.420 40.179 0.576 o
4 4 11 19.169 17.772 1.007 167.616 o
4 4 12 913.694 918.951 21.494 1.644 o
4 4 13 976.888 948.219 22.196 1.545 o
4 4 14 1264.650 1245.140 29.386 0.989 o
4 4 15 6.117 7.706 1.201 345.184 o
4 4 16 609.805 712.226 18.669 2.269 o
4 4 17 1.662 2.580 1.946 305.510 o
4 4 18 109.360 107.343 3.485 25.378 o
4 4 19 33.872 33.700 2.301 75.252 o
4 4 20 0.007 -0.398 5.439 46.986 o
4 4 21 178.444 180.926 6.649 12.094 o
4 4 22 12.448 12.519 2.072 151.976 o
4 4 23 26.435 25.292 2.758 78.307 o
4 4 24 165.277 170.682 6.327 13.127 o
4 4 25 57.743 62.122 3.840 36.705 o
4 4 26 99.073 98.994 5.498 20.132 o
4 4 27 0.432 1.531 2.149 282.158 o
4 4 28 0.221 -0.321 7.427 25.175 o
4 4 29 2.051 2.961 2.707 168.660 o
4 4 30 38.276 35.104 3.003 59.085 o
4 6 0 25.421 28.608 1.751 103.885 o
4 6 1 1277.610 1264.750 28.667 1.014 o
4 6 2 2008.990 1951.070 43.935 0.490 o
4 6 3 208.495 217.308 5.338 12.396 o
4 6 4 1580.670 1533.380 34.707 0.734 o
4 6 5 1408.700 1355.580 30.866 0.892 o
4 6 6 51.699 52.699 1.895 58.161 o
4 6 7 11.396 11.893 0.939 258.426 o
4 6 8 855.925 833.390 19.861 1.858 o
4 6 9 370.994 367.063 9.271 5.936 o
4 6 10 218.740 218.170 6.040 11.302 o
4 6 11 0.002 1.193 0.778 1827.620 o
4 6 12 357.590 355.305 8.543 6.439 o
4 6 13 63.895 61.936 2.106 47.694 o
4 6 14 15.464 11.935 1.049 208.738 o
4 6 15 87.772 85.587 2.791 33.200 o
4 6 16 71.030 67.214 2.588 40.920 o
4 6 17 77.440 76.087 3.121 34.875 o
4 6 18 21.328 22.188 2.132 107.267 o
4 6 19 434.966 430.470 11.648 4.479 o
4 6 20 21.789 24.268 2.292 98.865 o
4 6 21 53.239 52.817 3.375 43.278 o
4 6 22 0.519 -1.066 7.748 23.102 o
4 6 23 190.206 193.665 6.979 11.185 o
4 6 24 71.557 77.610 4.838 26.639 o
4 6 25 156.845 159.864 7.190 12.208 o
4 6 26 19.104 19.641 5.278 39.305 o
4 6 27 13.226 18.584 4.373 55.678 o
4 6 28 35.013 26.840 3.265 59.806 o
4 8 0 1523.590 1519.760 34.715 0.742 o
4 8 1 569.894 558.478 13.306 3.409 o
4 8 2 186.157 183.058 4.898 14.320 o
4 8 3 44.337 39.993 1.624 71.780 o
4 8 4 132.478 127.187 4.069 20.466 o
4 8 5 730.441 713.596 19.269 2.073 o
4 8 6 231.508 222.645 5.634 11.367 o
4 8 7 628.948 628.339 14.778 2.921 o
4 8 8 340.523 339.428 8.180 6.849 o
4 8 9 13.501 11.039 1.133 223.570 o
4 8 10 22.197 21.156 1.379 133.561 o
4 8 11 354.396 353.571 8.975 6.252 o
4 8 12 43.779 44.291 2.098 64.522 o
4 8 13 2.754 1.920 1.218 568.308 o
4 8 14 0.577 -1.641 4.517 67.634 o
4 8 15 4.228 1.404 1.430 418.555 o
4 8 16 198.696 199.434 5.896 12.259 o
4 8 17 19.082 15.852 1.666 142.066 o
4 8 18 641.989 653.843 16.994 2.510 o
4 8 19 111.403 113.797 4.559 21.449 o
4 8 20 324.367 324.811 9.956 6.077 o
4 8 21 3.042 -1.996 7.917 21.900 o
4 8 22 29.846 31.179 3.121 64.522 o
4 8 23 0.035 -2.453 6.615 31.763 o
4 8 24 17.925 17.983 2.758 95.288 o
4 8 25 78.903 74.345 4.018 29.949 o
4 8 26 0.489 2.005 3.578 105.396 o
4 10 0 1194.510 1228.460 30.892 0.945 o
4 10 1 473.063 486.941 11.749 4.196 o
4 10 2 355.098 372.299 10.210 5.587 o
4 10 3 170.932 173.516 5.151 14.744 o
4 10 4 84.505 83.023 3.079 32.814 o
4 10 5 30.635 30.037 2.250 82.151 o
4 10 6 1.239 0.144 1.201 779.834 o
4 10 7 78.393 78.405 3.011 34.980 o
4 10 8 135.276 138.894 4.593 18.595 o
4 10 9 82.651 84.614 4.339 27.026 o
4 10 10 243.852 241.677 8.603 8.155 o
4 10 11 211.479 206.844 7.072 10.447 o
4 10 12 678.258 670.820 17.341 2.403 o
4 10 13 35.252 31.864 2.901 64.008 o
4 10 14 15.636 14.456 2.132 132.706 o
4 10 15 64.134 60.641 3.113 40.536 o
4 10 16 72.760 69.422 4.416 29.258 o
4 10 17 43.444 41.592 3.849 44.106 o
4 10 18 18.595 13.889 2.039 128.926 o
4 10 19 1.922 2.588 1.937 303.144 o
4 10 20 88.009 89.004 5.820 20.305 o
4 10 21 5.029 2.368 3.409 105.064 o
4 10 22 0.024 3.147 2.098 288.719 o
4 10 23 0.013 -1.979 6.319 34.813 o
4 10 24 33.767 27.804 2.563 73.345 o
4 12 0 2.572 2.411 2.039 270.720 o
4 12 1 8.983 9.736 2.157 168.621 o
4 12 2 50.558 52.741 3.468 43.379 o
4 12 3 1.692 2.961 1.590 414.835 o
4 12 4 3.910 2.665 1.819 297.921 o
4 12 5 29.144 26.206 2.182 88.347 o
4 12 6 94.460 83.032 6.023 19.367 o
4 12 7 0.562 -1.861 7.562 24.246 o
4 12 8 76.317 74.658 3.798 31.551 o
4 12 9 51.630 47.429 4.221 37.148 o
4 12 10 0.002 0.516 2.005 340.186 o
4 12 11 1.832 4.475 2.191 237.447 o
4 12 12 124.567 118.652 6.818 14.690 o
4 12 13 10.304 7.901 2.174 165.056 o
4 12 14 36.578 40.196 2.851 60.817 o
4 12 15 5.689 1.133 2.149 222.857 o
4 12 16 237.296 232.407 7.672 9.128 o
4 12 17 11.726 10.963 2.157 152.504 o
4 12 18 169.068 157.250 7.901 10.903 o
4 12 19 85.568 79.192 3.806 29.483 o
4 12 20 0.232 1.176 1.937 350.615 o
4 14 0 159.942 141.000 13.982 5.430 o
4 14 1 58.196 53.544 3.756 38.373 o
4 14 2 58.846 55.465 3.265 41.868 o
4 14 3 72.420 69.692 4.712 27.714 o
4 14 4 24.294 20.902 2.783 82.920 o
4 14 5 16.936 16.689 3.553 72.473 o
4 14 6 56.154 53.840 3.663 39.672 o
4 14 7 0.142 2.123 2.259 256.822 o
4 14 8 37.885 40.044 3.265 54.062 o
4 14 9 156.624 157.605 6.302 13.692 o
4 14 10 10.071 14.465 2.411 134.971 o
4 14 11 23.905 20.259 2.478 92.813 o
4 14 12 0.196 -2.597 5.329 48.861 o
4 14 13 28.420 18.660 3.933 55.004 o
4 14 14 10.523 6.420 2.123 172.287 o
5 1 1 1069.000 1096.780 24.438 1.318 o
5 1 2 5316.560 5334.360 117.113 0.083 o
5 1 3 177.571 200.161 5.346 13.675 o
5 1 4 2275.480 2401.180 55.312 0.336 o
5 1 5 1130.450 1227.290 27.796 1.095 o
5 1 6 495.846 518.171 12.189 3.942 o
5 1 7 2080.810 2199.640 49.603 0.405 o
5 1 8 42.639 55.769 1.810 64.293 o
5 1 9 2205.780 2199.990 49.543 0.400 o
5 1 10 110.561 107.681 2.994 26.754 o
5 1 11 33.834 31.543 1.243 96.306 o
5 1 12 139.138 134.073 3.663 20.606 o
5 1 13 510.185 495.468 11.859 4.023 o
5 1 14 156.634 141.220 4.009 18.360 o
5 1 15 76.460 71.333 2.470 39.339 o
5 1 16 12.809 14.591 1.286 202.413 o
5 1 17 305.815 292.008 7.537 7.859 o
5 1 18 69.016 70.640 2.648 40.644 o
5 1 19 0.325 4.458 1.954 310.301 o
5 1 20 104.767 110.785 3.688 25.058 o
5 1 21 85.195 87.828 3.214 31.573 o
5 1 22 67.014 71.756 3.172 37.697 o
5 1 23 193.964 207.986 6.370 11.674 o
5 1 24 278.783 302.759 9.474 6.816 o
5 1 25 3.472 4.390 2.208 219.159 o
5 1 26 110.633 113.399 4.424 21.947 o
5 1 27 38.119 41.753 2.817 59.737 o
5 1 28 8.594 11.326 2.267 157.325 o
5 1 29 8.717 11.487 2.233 159.116 o
5 1 30 87.027 83.920 3.908 28.406 o
5 1 31 36.602 32.084 2.622 67.625 o
5 3 1 2873.110 2813.160 62.418 0.263 o
5 3 2 6950.620 6918.860 153.350 0.050 o
5 3 3 3269.740 3255.590 73.989 0.196 o
5 3 4 3425.360 3526.620 82.677 0.162 o
5 3 5 52.028 55.888 1.979 56.208 o
5 3 6 912.967 930.201 21.257 1.661 o
5 3 7 5439.990 5403.140 121.706 0.078 o
5 3 8 274.208 280.064 6.742 8.950 o
5 3 9 139.265 150.846 4.153 18.899 o
5 3 10 2580.300 2645.440 59.804 0.289 o
5 3 11 3442.890 3392.270 76.832 0.182 o
5 3 12 614.190 605.179 14.236 3.071 o
5 3 13 146.562 142.193 3.933 19.157 o
5 3 14 17.115 13.297 0.939 197.276 o
5 3 15 8.131 4.813 1.100 352.729 o
5 3 16 0.000 -0.947 3.891 91.812 o
5 3 17 421.392 433.372 10.303 5.010 o
5 3 18 51.843 54.263 1.979 56.807 o
5 3 19 58.027 53.189 2.089 52.666 o
5 3 20 54.467 52.529 3.062 45.744 o
5 3 21 101.686 106.708 3.874 25.032 o
5 3 22 0.256 3.477 1.785 375.462 o
5 3 23 155.888 163.484 7.317 11.990 o
5 3 24 1.277 -0.178 5.777 41.238 o
5 3 25 64.670 60.218 3.840 35.249 o
5 3 26 0.001 -4.796 6.809 29.979 o
5 3 27 10.609 9.914 2.250 152.773 o
5 3 28 3.088 0.727 2.377 212.413 o
5 3 29 11.916 10.100 2.698 119.006 o
5 3 30 3.316 6.217 2.284 202.015 o
5 5 1 13.819 12.714 0.651 245.719 o
5 5 2 8.253 9.990 0.575 369.144 o
5 5 3 34.150 32.008 1.260 95.085 o
5 5 4 3155.350 3083.030 69.168 0.220 o
5 5 5 1517.830 1495.780 33.895 0.767 o
5 5 6 3106.670 3085.450 69.481 0.219 o
5 5 7 45.368 44.274 1.709 67.890 o
5 5 8 821.042 795.393 18.525 2.041 o
5 5 9 150.521 151.929 4.322 17.794 o
5 5 10 2971.370 2905.650 66.207 0.239 o
5 5 11 866.707 870.304 20.250 1.800 o
5 5 12 81.557 81.332 2.631 35.821 o
5 5 13 68.198 70.225 2.275 43.304 o
5 5 14 54.411 56.962 1.971 54.596 o
5 5 15 1.698 3.172 0.770 963.044 o
5 5 16 75.678 79.073 2.741 37.013 o
5 5 17 1467.530 1466.810 34.588 0.756 o
5 5 18 260.674 264.812 7.308 8.824 o
5 5 19 5.615 7.300 1.649 271.379 o
5 5 20 219.174 219.465 6.395 10.885 o
5 5 21 214.759 212.055 6.716 10.714 o
5 5 22 7.089 7.571 2.681 138.879 o
5 5 23 27.158 23.076 2.707 80.009 o
5 5 24 23.091 21.409 3.299 70.722 o
5 5 25 0.003 2.064 3.434 115.239 o
5 5 26 1.624 1.844 3.595 102.334 o
5 5 27 37.757 36.559 3.316 54.388 o
5 5 28 0.199 -2.275 7.604 24.017 o
5 5 29 123.785 113.458 6.268 16.064 o
5 7 1 121.185 110.768 3.155 24.752 o
5 7 2 5.078 2.825 0.821 590.159 o
5 7 3 287.335 276.156 6.784 8.747 o
5 7 4 140.272 140.053 3.798 19.983 o
5 7 5 147.964 150.001 4.119 18.419 o
5 7 6 87.118 83.861 2.715 33.861 o
5 7 7 438.779 415.185 10.421 4.925 o
5 7 8 99.798 101.489 3.020 28.687 o
5 7 9 232.732 225.775 5.710 11.218 o
5 7 10 302.385 308.891 7.689 7.698 o
5 7 11 329.068 334.023 8.222 6.959 o
5 7 12 996.829 1004.260 23.304 1.441 o
5 7 13 85.010 88.243 2.969 32.695 o
5 7 14 197.762 194.206 5.439 12.960 o
5 7 15 71.279 66.174 3.028 38.221 o
5 7 16 51.666 42.988 2.301 57.142 o
5 7 17 31.747 33.370 2.055 82.708 o
5 7 18 179.958 176.900 5.481 13.811 o
5 7 19 6.697 2.791 1.666 285.177 o
5 7 20 49.684 51.235 2.775 50.937 o
5 7 21 162.673 167.993 5.955 13.864 o
5 7 22 335.963 338.455 10.379 5.735 o
5 7 23 397.838 405.001 13.703 3.987 o
5 7 24 6.070 12.434 2.698 132.810 o
5 7 25 6.361 10.142 3.654 85.192 o
5 7 26 2.181 1.810 3.299 118.987 o
5 7 27 64.983 64.448 3.874 34.465 o
5 9 1 59.730 57.622 2.208 49.772 o
5 9 2 1.367 2.385 1.413 522.843 o
5 9 3 143.115 144.012 3.959 19.283 o
5 9 4 781.909 781.706 18.153 2.126 o
5 9 5 190.385 188.311 5.194 13.643 o
5 9 6 8.578 5.955 0.973 352.645 o
5 9 7 78.326 73.829 2.428 38.672 o
5 9 8 264.616 260.253 7.215 8.875 o
5 9 9 61.720 57.689 3.959 35.411 o
5 9 10 9.662 9.745 1.886 189.727 o
5 9 11 0.058 -1.193 4.965 56.348 o
5 9 12 71.672 77.229 2.944 37.151 o
5 9 13 2.768 1.049 1.548 427.807 o
5 9 14 408.793 430.301 11.716 4.563 o
5 9 15 18.017 13.407 2.089 128.966 o
5 9 16 492.176 488.836 14.253 3.458 o
5 9 17 38.278 34.131 2.343 69.947 o
5 9 18 124.926 123.195 4.627 19.788 o
5 9 19 46.553 44.045 2.631 56.151 o
5 9 20 5.890 0.118 2.394 191.145 o
5 9 21 10.016 6.014 2.275 162.506 o
5 9 22 0.610 1.954 2.149 276.503 o
5 9 23 1.384 0.499 2.149 275.836 o
5 9 24 166.706 161.022 6.073 13.650 o
5 9 25 3.750 6.454 2.487 173.912 o
5 11 1 81.622 73.050 3.172 34.006 o
5 11 2 1.279 0.863 1.446 548.277 o
5 11 3 470.478 479.954 12.798 3.912 o
5 11 4 0.404 1.675 1.523 526.575 o
5 11 5 35.209 33.167 2.225 75.520 o
5 11 6 3.382 2.918 1.497 397.610 o
5 11 7 178.916 173.516 6.598 12.258 o
5 11 8 97.359 99.797 3.916 25.833 o
5 11 9 2.524 -0.288 5.760 41.082 o
5 11 10 12.598 10.066 2.445 131.781 o
5 11 11 10.207 7.731 2.039 178.113 o
5 11 12 289.841 291.263 8.290 7.541 o
5 11 13 151.633 152.504 5.177 16.050 o
5 11 14 63.663 60.278 4.931 28.514 o
5 11 15 88.084 89.740 6.547 17.920 o
5 11 16 0.517 6.023 2.115 258.080 o
5 11 17 0.028 1.903 2.039 315.241 o
5 11 18 0.002 -1.463 5.574 44.734 o
5 11 19 23.932 21.468 2.478 91.806 o
5 11 20 86.921 81.162 5.363 22.408 o
5 11 21 4.059 2.343 3.096 127.062 o
5 11 22 34.901 34.808 2.766 65.440 o
5 13 1 33.395 30.088 4.475 42.631 o
5 13 2 15.516 7.664 3.553 78.803 o
5 13 3 12.230 7.478 1.895 179.806 o
5 13 4 198.826 199.502 7.495 10.309 o
5 13 5 15.856 16.782 2.419 114.475 o
5 13 6 111.983 109.863 5.371 19.172 o
5 13 7 11.763 11.216 2.326 140.185 o
5 13 8 36.496 32.719 5.050 35.428 o
5 13 9 45.277 45.466 4.213 39.231 o
5 13 10 40.096 40.484 4.204 41.669 o
5 13 11 7.651 10.193 3.265 99.534 o
5 13 12 69.863 73.482 4.424 29.353 o
5 13 13 66.965 66.850 3.849 33.929 o
5 13 14 85.838 85.764 4.703 24.951 o
5 13 15 6.914 8.873 2.749 132.386 o
5 13 16 0.577 0.736 2.791 172.964 o
5 13 17 14.974 15.107 3.866 66.871 o
5 15 1 14.610 16.097 2.309 123.997 o
5 15 2 12.839 10.548 2.157 148.669 o
5 15 3 9.283 9.711 2.546 136.975 o
5 15 4 1.864 4.009 2.402 205.222 o
5 15 5 115.868 113.010 7.105 14.543 o
5 15 6 12.177 15.759 2.859 103.921 o
5 15 7 219.116 219.481 8.087 9.134 o
5 15 8 13.708 18.060 2.732 104.022 o
5 15 9 3.056 0.677 2.436 203.990 o
6 0 0 19256.700 19621.700 470.819 0.006 o
6 0 2 3.321 6.564 1.218 435.096 o
6 0 4 2907.060 2920.350 70.733 0.217 o
6 0 6 3487.180 3629.820 81.061 0.166 o
6 0 8 1551.230 1605.500 36.568 0.685 o
6 0 10 1227.430 1207.960 28.066 1.060 o
6 0 12 1408.800 1464.900 34.318 0.772 o
6 0 14 1918.820 1920.070 45.652 0.471 o
6 0 16 12.291 14.355 1.413 197.320 o
6 0 18 14.057 11.673 2.106 144.860 o
6 0 20 188.606 192.430 8.053 9.941 o
6 0 22 213.105 242.929 9.542 7.749 o
6 0 24 0.145 2.859 2.597 194.369 o
6 0 26 77.275 82.541 9.009 12.403 o
6 0 28 11.201 10.870 2.901 109.179 o
6 0 30 4.163 4.365 4.297 69.126 o
6 2 0 1168.830 1141.410 33.176 0.871 o
6 2 1 330.696 332.999 8.459 6.813 o
6 2 2 7982.710 8052.420 177.627 0.038 o
6 2 3 3919.880 3912.610 86.627 0.146 o
6 2 4 290.934 285.773 7.215 8.312 o
6 2 5 7013.460 7202.730 164.042 0.044 o
6 2 6 3386.040 3624.380 83.853 0.158 o
6 2 7 647.419 658.664 15.310 2.771 o
6 2 8 343.575 327.408 8.095 6.924 o
6 2 9 246.016 256.049 6.361 9.969 o
6 2 10 506.594 501.127 11.961 3.998 o
6 2 11 241.862 231.679 5.870 10.774 o
6 2 12 774.401 782.941 18.288 2.117 o
6 2 13 320.274 323.280 8.044 7.202 o
6 2 14 260.419 253.452 6.530 9.576 o
6 2 15 194.447 187.566 4.991 13.789 o
6 2 16 568.258 571.589 14.109 3.224 o
6 2 17 0.493 1.683 1.007 1022.750 o
6 2 18 513.957 521.741 13.264 3.605 o
6 2 19 42.041 40.788 1.776 71.696 o
6 2 20 7.727 8.907 1.353 278.598 o
6 2 21 55.510 56.497 2.681 47.945 o
6 2 22 100.094 103.841 4.213 24.188 o
6 2 23 41.411 43.394 2.614 59.813 o
6 2 24 2.963 0.228 2.174 251.679 o
6 2 25 7.318 9.829 1.979 196.085 o
6 2 26 7.565 2.072 2.259 189.636 o
6 2 27 98.072 95.280 4.585 23.527 o
6 2 28 110.940 103.680 4.399 22.453 o
6 2 29 3.841 2.969 2.072 244.943 o
6 2 30 4.010 4.103 2.106 231.409 o
6 4 0 12621.700 12732.100 288.480 0.015 o
6 4 1 3720.450 3717.220 83.201 0.157 o
6 4 2 4484.210 4480.430 99.890 0.112 o
6 4 3 1055.110 1037.130 23.422 1.400 o
6 4 4 592.463 570.244 13.187 3.368 o
6 4 5 445.967 461.294 10.878 4.627 o
6 4 6 171.122 175.749 4.635 15.518 o
6 4 7 429.037 419.279 10.235 5.032 o
6 4 8 1634.760 1637.350 37.380 0.655 o
6 4 9 363.359 360.710 8.772 6.256 o
6 4 10 75.351 79.657 2.453 38.556 o
6 4 11 175.585 178.997 4.796 14.992 o
6 4 12 46.391 43.673 1.793 66.319 o
6 4 13 114.010 111.843 3.468 24.612 o
6 4 14 0.315 0.178 0.922 1455.890 o
6 4 15 65.616 64.659 2.385 44.544 o
6 4 16 106.218 107.021 3.181 26.797 o
6 4 17 51.837 55.016 2.182 54.702 o
6 4 18 0.000 -1.066 3.739 99.443 o
6 4 19 0.103 -4.525 5.439 46.947 o
6 4 20 27.519 23.355 2.419 86.717 o
6 4 21 327.307 323.880 9.229 6.452 o
6 4 22 7.309 7.105 1.937 211.645 o
6 4 23 41.388 42.463 3.257 51.701 o
6 4 24 0.018 -0.508 6.014 38.426 o
6 4 25 88.843 95.864 4.500 24.840 o
6 4 26 9.873 10.125 3.147 100.918 o
6 4 27 4.631 -0.508 9.457 15.337 o
6 4 28 19.639 15.962 2.605 99.615 o
6 4 29 5.295 4.119 2.047 228.009 o
6 4 30 0.235 -0.812 5.744 42.061 o
6 6 0 896.040 926.945 21.765 1.629 o
6 6 1 389.932 389.944 9.237 5.746 o
6 6 2 604.554 609.315 14.075 3.117 o
6 6 3 96.256 96.507 2.944 29.950 o
6 6 4 116.183 117.307 3.172 24.907 o
6 6 5 2.263 1.878 0.651 1108.680 o
6 6 6 116.199 128.143 3.883 22.327 o
6 6 7 448.768 438.455 10.700 4.725 o
6 6 8 690.448 676.986 15.996 2.583 o
6 6 9 7.520 12.434 1.337 259.930 o
6 6 10 532.975 531.739 12.485 3.734 o
6 6 11 41.177 41.474 1.548 75.168 o
6 6 12 133.208 136.712 3.705 20.888 o
6 6 13 158.996 160.709 4.297 17.093 o
6 6 14 107.394 108.121 3.375 25.932 o
6 6 15 233.693 266.090 7.105 9.425 o
6 6 16 28.721 25.402 1.979 94.728 o
6 6 17 138.047 137.160 4.517 18.642 o
6 6 18 1.293 13.128 1.946 238.787 o
6 6 19 105.437 104.467 4.077 24.033 o
6 6 20 32.541 31.442 2.309 77.787 o
6 6 21 14.117 34.224 2.893 84.380 o
6 6 22 73.481 70.208 3.874 32.092 o
6 6 23 1.377 0.888 2.343 233.156 o
6 6 24 15.028 21.037 2.851 94.216 o
6 6 25 18.673 20.242 3.172 79.279 o
6 6 26 5.092 6.471 2.927 129.619 o
6 6 27 24.247 22.027 3.020 76.074 o
6 6 28 0.802 0.634 2.165 279.180 o
6 8 0 159.737 157.537 5.135 15.620 o
6 8 1 9.280 4.847 1.421 275.073 o
6 8 2 36.667 35.147 1.785 80.439 o
6 8 3 3.253 2.149 1.049 625.697 o
6 8 4 119.429 116.935 3.477 23.704 o
6 8 5 88.011 81.932 3.096 32.144 o
6 8 6 705.376 700.713 16.300 2.501 o
6 8 7 111.619 111.581 3.358 25.245 o
6 8 8 250.803 249.671 6.310 9.984 o
6 8 9 40.837 39.613 1.759 73.701 o
6 8 10 33.912 28.946 1.768 88.567 o
6 8 11 44.089 41.880 2.089 65.338 o
6 8 12 137.415 139.486 4.229 19.255 o
6 8 13 39.619 35.671 1.912 74.783 o
6 8 14 18.325 18.753 2.335 109.987 o
6 8 15 9.223 6.150 1.446 263.244 o
6 8 16 8.998 8.510 1.514 242.655 o
6 8 17 20.214 16.529 2.436 104.323 o
6 8 18 6.386 5.515 1.649 273.053 o
6 8 19 27.448 27.288 2.242 88.566 o
6 8 20 0.193 -0.059 5.388 47.796 o
6 8 21 32.543 25.097 2.631 74.605 o
6 8 22 0.887 -0.541 7.892 22.236 o
6 8 23 8.051 10.861 2.707 128.446 o
6 8 24 5.967 5.921 2.377 174.551 o
6 8 25 4.632 8.679 3.223 109.353 o
6 8 26 14.289 15.421 3.646 73.169 o
6 10 0 474.324 496.821 16.292 3.019 o
6 10 1 14.591 12.384 1.726 166.113 o
6 10 2 0.095 0.440 1.057 1158.870 o
6 10 3 166.518 164.085 4.576 16.116 o
6 10 4 182.589 190.290 5.388 13.611 o
6 10 5 67.431 66.799 2.648 41.766 o
6 10 6 3.169 2.546 1.260 507.408 o
6 10 7 8.051 3.536 1.540 282.808 o
6 10 8 9.893 5.312 1.277 284.571 o
6 10 9 10.436 5.617 1.413 256.032 o
6 10 10 22.273 15.319 2.453 100.838 o
6 10 11 58.174 56.141 2.978 44.384 o
6 10 12 183.285 194.401 5.887 12.813 o
6 10 13 33.256 26.383 2.868 68.518 o
6 10 14 43.461 43.673 2.563 59.029 o
6 10 15 17.918 17.256 2.072 124.308 o
6 10 16 28.391 29.285 2.335 83.605 o
6 10 17 6.209 6.217 1.852 237.745 o
6 10 18 3.956 2.208 1.869 289.237 o
6 10 19 0.304 -0.330 5.439 46.864 o
6 10 20 0.304 2.521 2.343 235.789 o
6 10 21 0.356 -1.861 6.310 34.829 o
6 10 22 121.513 116.986 4.965 19.369 o
6 10 23 0.151 1.675 2.639 192.501 o
6 12 0 336.473 358.612 13.450 4.365 o
6 12 1 33.817 33.489 2.343 74.627 o
6 12 2 87.003 82.905 4.314 26.663 o
6 12 3 8.916 6.107 1.641 239.832 o
6 12 4 39.073 33.996 3.011 58.799 o
6 12 5 34.367 23.795 2.665 72.713 o
6 12 6 71.069 63.035 4.322 30.607 o
6 12 7 138.293 140.248 5.041 17.364 o
6 12 8 9.191 7.714 2.115 176.971 o
6 12 9 43.281 48.638 4.094 40.477 o
6 12 10 39.927 39.765 3.570 49.136 o
6 12 11 46.753 46.743 3.071 50.241 o
6 12 12 3.524 6.750 2.005 239.382 o
6 12 13 2.147 2.631 2.072 267.735 o
6 12 14 2.489 -0.034 5.727 41.570 o
6 12 15 74.110 70.860 4.043 30.956 o
6 12 16 64.532 66.960 3.925 33.955 o
6 12 17 12.474 15.260 2.225 136.771 o
6 12 18 11.126 10.252 2.546 129.950 o
6 12 19 26.714 22.128 2.538 85.554 o
6 14 0 88.332 81.949 8.569 12.971 o
6 14 1 36.208 24.979 2.690 69.900 o
6 14 2 31.278 24.674 2.698 74.700 o
6 14 3 10.403 5.701 2.326 157.118 o
6 14 4 4.700 2.199 1.920 267.831 o
6 14 5 3.672 0.651 2.165 242.797 o
6 14 6 2.187 2.631 2.259 231.355 o
6 14 7 13.205 10.041 2.876 106.945 o
6 14 8 89.795 95.111 4.864 23.355 o
6 14 9 114.748 116.715 6.192 16.622 o
6 14 10 101.390 107.207 6.725 16.214 o
6 14 11 20.904 18.939 2.538 97.058 o
6 14 12 25.693 24.150 2.690 81.572 o
6 14 13 71.690 71.071 5.515 23.817 o
7 1 1 44.651 47.843 2.216 61.112 o
7 1 2 5242.150 5329.580 120.885 0.079 o
7 1 3 1392.040 1367.320 32.617 0.835 o
7 1 4 4.845 5.845 0.880 498.728 o
7 1 5 33.826 34.410 1.649 86.988 o
7 1 6 661.001 652.176 15.463 2.730 o
7 1 7 2207.030 2235.140 50.761 0.386 o
7 1 8 280.480 292.913 7.029 8.543 o
7 1 9 199.851 205.254 5.338 12.846 o
7 1 10 51.120 48.985 1.751 61.130 o
7 1 11 11.759 12.418 0.804 262.008 o
7 1 12 2223.630 2201.640 50.059 0.394 o
7 1 13 320.386 317.071 7.934 7.300 o
7 1 14 2202.420 2168.400 49.738 0.399 o
7 1 15 178.123 174.658 5.025 14.623 o
7 1 16 163.301 159.356 4.864 15.890 o
7 1 17 111.296 113.788 3.206 25.614 o
7 1 18 91.599 93.326 3.079 30.495 o
7 1 19 7.291 4.788 1.294 332.123 o
7 1 20 31.364 32.228 1.683 91.651 o
7 1 21 21.977 22.221 1.616 124.130 o
7 1 22 111.229 119.972 4.424 21.598 o
7 1 23 54.415 56.615 2.969 45.805 o
7 1 24 342.564 361.455 9.973 5.814 o
7 1 25 4.589 9.761 2.005 214.729 o
7 1 26 53.499 57.148 3.138 44.538 o
7 1 27 60.203 60.548 3.257 40.685 o
7 1 28 0.208 0.118 2.022 334.445 o
7 1 29 14.451 10.980 2.360 129.411 o
7 1 30 30.078 24.345 2.969 70.250 o
7 3 1 11430.900 11442.500 256.886 0.019 o
7 3 2 4165.660 4104.940 94.494 0.125 o
7 3 3 2910.300 2961.120 66.520 0.238 o
7 3 4 83.784 82.482 2.758 34.557 o
7 3 5 437.742 443.987 10.717 4.757 o
7 3 6 2.389 0.905 0.575 1302.560 o
7 3 7 1675.200 1641.520 36.948 0.661 o
7 3 8 1526.060 1530.640 34.715 0.741 o
7 3 9 205.285 207.969 5.236 12.758 o
7 3 10 1487.910 1464.130 33.345 0.790 o
7 3 11 820.505 787.958 18.254 2.076 o
7 3 12 313.080 309.847 7.723 7.549 o
7 3 13 56.441 58.341 2.216 51.107 o
7 3 14 24.760 23.744 1.218 126.441 o
7 3 15 328.500 325.335 8.391 6.908 o
7 3 16 68.945 69.506 2.199 43.629 o
7 3 17 12.813 11.529 1.007 238.385 o
7 3 18 8.279 10.421 1.057 301.172 o
7 3 19 6.132 8.061 1.184 344.352 o
7 3 20 468.564 477.290 11.885 4.189 o
7 3 21 457.294 466.666 11.935 4.232 o
7 3 22 256.356 264.559 8.848 7.671 o
7 3 23 225.123 226.739 7.325 9.717 o
7 3 24 60.090 61.386 3.527 38.524 o
7 3 25 5.883 7.808 2.588 150.497 o
7 3 26 0.603 2.876 2.326 234.025 o
7 3 27 2.121 1.878 2.571 187.712 o
7 3 28 68.240 67.958 3.916 33.117 o
7 3 29 3.922 1.776 2.910 143.104 o
7 3 30 0.251 1.776 2.047 309.905 o
7 5 1 396.185 418.932 9.804 5.378 o
7 5 2 868.603 881.242 20.047 1.814 o
7 5 3 559.137 562.157 13.314 3.429 o
7 5 4 277.003 284.513 6.877 8.769 o
7 5 5 697.129 729.888 16.943 2.401 o
7 5 6 587.343 584.277 13.729 3.249 o
7 5 7 726.968 724.246 16.892 2.376 o
7 5 8 1597.480 1565.940 35.882 0.699 o
7 5 9 278.616 283.870 7.300 8.432 o
7 5 10 643.730 628.686 15.251 2.812 o
7 5 11 59.886 63.069 2.242 48.211 o
7 5 12 101.017 99.984 3.130 28.222 o
7 5 13 1.071 1.768 0.812 1192.300 o
7 5 14 55.703 57.156 2.022 53.409 o
7 5 15 15.918 17.265 1.150 180.705 o
7 5 16 8.527 9.347 1.083 302.535 o
7 5 17 93.110 103.240 3.384 28.223 o
7 5 18 242.699 242.616 7.038 9.534 o
7 5 19 13.127 16.165 1.810 158.356 o
7 5 20 89.797 90.391 3.883 27.626 o
7 5 21 16.715 14.955 1.979 136.360 o
7 5 22 0.083 1.624 1.946 346.047 o
7 5 23 0.080 -3.756 6.031 38.194 o
7 5 24 11.661 9.660 2.749 117.465 o
7 5 25 21.391 20.902 2.842 85.061 o
7 5 26 0.906 5.507 2.868 151.574 o
7 5 27 22.549 15.107 2.588 95.789 o
7 5 28 18.481 15.953 2.436 108.603 o
7 5 29 13.159 8.899 2.335 138.773 o
7 7 1 216.226 210.786 5.439 12.147 o
7 7 2 148.051 148.199 3.976 18.762 o
7 7 3 0.091 -0.068 3.147 140.057 o
7 7 4 281.008 275.428 6.928 8.739 o
7 7 5 137.431 135.824 3.908 20.118 o
7 7 6 34.910 35.569 1.556 86.259 o
7 7 7 80.125 96.355 3.020 32.629 o
7 7 8 83.715 83.759 2.521 35.529 o
7 7 9 32.382 30.706 1.599 92.942 o
7 7 10 1314.470 1310.880 30.223 0.938 o
7 7 11 1742.310 1749.990 40.213 0.580 o
7 7 12 308.560 309.280 8.002 7.425 o
7 7 13 260.237 258.705 6.776 9.324 o
7 7 14 0.653 1.827 1.286 675.082 o
7 7 15 154.135 156.945 4.754 16.615 o
7 7 16 26.892 29.166 1.861 97.663 o
7 7 17 6.362 5.972 2.419 167.970 o
7 7 18 4.369 12.595 2.868 126.510 o
7 7 19 0.239 -2.123 6.158 36.597 o
7 7 20 35.029 33.844 3.045 61.043 o
7 7 21 22.777 34.394 2.724 78.100 o
7 7 22 101.934 99.121 4.525 23.142 o
7 7 23 16.867 18.939 2.605 102.054 o
7 7 24 21.754 36.128 4.069 51.688 o
7 7 25 7.140 18.838 2.910 108.930 o
7 7 26 0.001 0.981 2.783 176.580 o
7 7 27 44.480 37.777 3.096 53.339 o
7 9 1 1.270 -2.918 4.297 73.963 o
7 9 2 58.795 56.446 2.470 48.339 o
7 9 3 264.431 260.075 6.556 9.426 o
7 9 4 520.616 527.916 12.629 3.738 o
7 9 5 100.730 105.236 3.299 27.278 o
7 9 6 30.078 29.039 1.548 99.437 o
7 9 7 19.152 15.894 1.235 162.454 o
7 9 8 298.828 294.503 7.562 7.912 o
7 9 9 1.197 -1.683 6.403 33.648 o
7 9 10 15.140 16.224 1.582 162.884 o
7 9 11 5.433 2.487 1.802 279.330 o
7 9 12 371.111 377.586 10.041 5.549 o
7 9 13 3.588 3.612 1.370 424.381 o
7 9 14 411.530 413.366 10.591 5.001 o
7 9 15 4.674 3.468 1.497 356.203 o
7 9 16 12.018 15.370 1.971 154.547 o
7 9 17 17.710 16.089 1.886 135.745 o
7 9 18 0.717 -3.316 5.600 44.069 o
7 9 19 63.888 66.469 3.189 39.189 o
7 9 20 0.004 -0.592 5.870 40.335 o
7 9 21 1.451 1.294 1.979 311.579 o
7 9 22 9.626 9.381 2.360 149.766 o
7 9 23 10.658 9.643 3.257 95.083 o
7 9 24 106.637 105.634 5.033 20.742 o
7 9 25 9.499 12.570 2.639 125.707 o
7 11 1 26.451 22.154 2.225 94.612 o
7 11 2 358.807 364.170 9.330 6.004 o
7 11 3 143.942 145.052 4.872 17.265 o
7 11 4 0.261 0.787 1.573 525.564 o
7 11 5 0.369 0.305 1.489 591.167 o
7 11 6 79.028 79.961 3.206 33.642 o
7 11 7 13.419 9.051 1.802 175.961 o
7 11 8 14.123 10.447 2.132 145.382 o
7 11 9 1.128 -3.307 5.744 41.769 o
7 11 10 101.512 100.804 4.179 24.319 o
7 11 11 43.093 43.005 3.189 51.549 o
7 11 12 238.066 243.175 10.337 6.884 o
7 11 13 0.308 4.576 1.776 363.113 o
7 11 14 52.801 53.350 3.680 40.618 o
7 11 15 6.952 6.073 1.962 215.839 o
7 11 16 3.363 2.690 2.089 248.878 o
7 11 17 2.433 2.368 2.614 178.925 o
7 11 18 6.183 8.916 2.360 166.914 o
7 11 19 75.378 70.581 3.392 34.444 o
7 11 20 20.891 19.633 2.868 85.849 o
7 11 21 46.079 40.898 3.460 47.491 o
7 11 22 28.538 30.672 4.187 48.055 o
7 13 1 12.147 7.165 3.519 84.446 o
7 13 2 100.930 98.173 4.187 24.503 o
7 13 3 21.037 17.146 2.259 108.728 o
7 13 4 5.115 3.138 1.903 259.609 o
7 13 5 0.556 0.186 2.292 256.328 o
7 13 6 0.793 1.142 2.352 236.276 o
7 13 7 0.004 1.675 2.115 296.395 o
7 13 8 263.134 264.770 9.237 7.312 o
7 13 9 37.485 41.854 3.477 50.974 o
7 13 10 284.583 290.984 10.557 6.162 o
7 13 11 67.871 71.993 4.204 31.068 o
7 13 12 22.265 23.583 2.868 81.467 o
7 13 13 40.762 41.059 3.739 46.470 o
7 13 14 28.321 26.713 4.441 45.510 o
7 13 15 0.295 -2.132 5.228 50.726 o
7 13 16 20.573 18.829 2.335 105.049 o
7 13 17 10.360 6.217 1.886 197.171 o
7 15 1 16.012 13.517 2.030 138.617 o
7 15 2 1.477 -0.110 6.767 30.104 o
7 15 3 0.909 -0.947 5.642 43.348 o
7 15 4 24.904 20.902 2.978 77.040 o
7 15 5 16.558 14.566 3.823 66.820 o
7 15 6 130.961 126.663 6.378 15.180 o
7 15 7 15.669 15.843 2.758 101.287 o
7 15 8 29.188 27.939 3.028 68.211 o
8 0 0 6781.520 7236.900 154.780 0.049 o
8 0 2 188.731 183.320 8.171 9.889 o
8 0 4 471.326 473.213 11.885 4.186 o
8 0 6 657.917 623.306 15.243 2.794 o
8 0 8 629.492 624.127 14.905 2.901 o
8 0 10 1382.390 1426.680 33.049 0.818 o
8 0 12 3467.800 3475.670 79.107 0.174 o
8 0 14 158.364 148.106 4.948 16.258 o
8 0 16 2728.030 2676.020 71.545 0.217 o
8 0 18 619.058 625.683 16.359 2.663 o
8 0 20 33.278 32.837 2.470 73.115 o
8 0 22 1072.740 1125.950 28.642 1.083 o
8 0 24 64.861 70.394 4.475 30.158 o
8 0 26 579.310 601.762 17.578 2.534 o
8 0 28 121.001 122.975 5.803 17.068 o
8 0 30 0.954 3.400 6.073 36.995 o
8 2 0 4.141 7.994 1.320 361.016 o
8 2 1 385.023 361.463 9.322 5.836 o
8 2 2 434.239 456.862 10.937 4.668 o
8 2 3 0.003 1.607 0.719 1914.760 o
8 2 4 144.199 151.938 4.737 17.334 o
8 2 5 948.908 968.249 22.746 1.513 o
8 2 6 449.397 465.904 10.954 4.578 o
8 2 7 415.859 410.482 9.761 5.307 o
8 2 8 499.738 494.487 11.546 4.148 o
8 2 9 24.761 26.070 1.167 124.386 o
8 2 10 1397.740 1384.150 31.560 0.868 o
8 2 11 166.667 166.309 4.458 16.255 o
8 2 12 6.391 5.989 0.939 419.423 o
8 2 13 18.499 16.292 1.057 173.082 o
8 2 14 1045.820 1030.970 24.920 1.309 o
8 2 15 685.650 655.458 15.691 2.653 o
8 2 16 5.962 8.501 0.914 399.227 o
8 2 17 524.771 537.610 13.162 3.581 o
8 2 18 540.277 557.776 13.805 3.368 o
8 2 19 112.574 120.547 3.629 23.806 o
8 2 20 1244.270 1273.360 31.205 0.918 o
8 2 21 1.666 0.964 1.286 629.084 o
8 2 22 57.720 59.330 2.918 44.456 o
8 2 23 140.886 143.648 4.931 17.355 o
8 2 24 95.507 98.317 4.001 25.839 o
8 2 25 211.763 222.341 6.953 10.408 o
8 2 26 77.434 75.419 3.874 30.866 o
8 2 27 87.802 80.503 3.993 28.163 o
8 2 28 0.340 0.541 1.988 338.249 o
8 2 29 0.080 0.499 2.022 333.160 o
8 2 30 50.110 45.229 3.028 49.487 o
8 4 0 99.397 97.319 3.333 27.919 o
8 4 1 2140.120 2097.780 47.420 0.431 o
8 4 2 298.922 297.066 7.080 8.225 o
8 4 3 1200.140 1230.730 27.753 1.078 o
8 4 4 33.541 29.902 1.150 99.853 o
8 4 5 788.594 783.280 18.609 2.066 o
8 4 6 1317.440 1260.400 28.701 1.004 o
8 4 7 224.290 238.818 5.980 10.984 o
8 4 8 2537.230 2471.050 55.888 0.322 o
8 4 9 1147.330 1085.890 25.072 1.254 o
8 4 10 498.369 502.514 12.299 3.929 o
8 4 11 16.024 16.672 1.057 186.896 o
8 4 12 898.062 861.930 20.208 1.785 o
8 4 13 757.754 712.894 17.628 2.250 o
8 4 14 3.528 2.656 1.125 550.737 o
8 4 15 68.269 66.427 2.199 44.439 o
8 4 16 1120.790 1120.180 25.876 1.212 o
8 4 17 12.756 13.847 1.311 203.732 o
8 4 18 197.654 198.317 5.997 12.176 o
8 4 19 295.541 310.245 8.417 7.293 o
8 4 20 779.924 796.027 20.132 1.902 o
8 4 21 27.665 28.819 2.216 87.768 o
8 4 22 107.785 106.573 4.635 21.856 o
8 4 23 77.514 70.344 3.773 31.872 o
8 4 24 0.248 1.658 2.428 225.198 o
8 4 25 67.590 62.942 4.221 31.864 o
8 4 26 17.344 18.703 2.935 89.441 o
8 4 27 3.559 -0.169 8.002 21.401 o
8 4 28 25.461 26.299 2.817 77.402 o
8 4 29 0.302 0.254 2.690 189.210 o
8 6 0 33.076 37.075 1.726 84.819 o
8 6 1 335.663 323.060 7.791 7.196 o
8 6 2 3.857 5.118 0.584 693.842 o
8 6 3 306.294 302.573 7.283 7.957 o
8 6 4 500.104 474.431 11.149 4.299 o
8 6 5 561.209 549.300 13.077 3.493 o
8 6 6 244.887 234.893 6.209 10.346 o
8 6 7 2.014 2.758 0.854 863.922 o
8 6 8 45.210 44.536 1.929 65.358 o
8 6 9 3502.440 3465.810 81.433 0.166 o
8 6 10 144.400 150.060 4.221 18.442 o
8 6 11 17.221 15.175 1.379 166.728 o
8 6 12 106.305 104.729 3.096 27.222 o
8 6 13 1543.230 1572.350 36.762 0.683 o
8 6 14 1671.060 1668.890 38.268 0.630 o
8 6 15 3.333 2.800 1.142 549.319 o
8 6 16 77.204 72.069 2.876 36.776 o
8 6 17 31.081 28.608 1.988 88.315 o
8 6 18 4.408 4.272 2.149 220.223 o
8 6 19 385.382 378.271 10.354 5.327 o
8 6 20 97.941 101.032 3.976 25.462 o
8 6 21 28.799 30.291 2.352 82.043 o
8 6 22 28.696 32.000 2.952 68.395 o
8 6 23 207.915 206.971 8.552 8.954 o
8 6 24 70.950 67.273 5.295 25.139 o
8 6 25 55.008 57.850 4.881 30.437 o
8 6 26 6.745 8.789 3.485 92.468 o
8 6 27 7.312 3.976 2.055 209.483 o
8 6 28 11.057 10.455 3.104 100.294 o
8 8 0 61.185 69.109 4.424 31.230 o
8 8 1 1.253 0.042 1.040 984.023 o
8 8 2 8.638 8.899 0.981 319.119 o
8 8 3 21.252 22.314 1.269 138.708 o
8 8 4 69.042 73.905 2.478 41.164 o
8 8 5 319.386 314.922 7.909 7.337 o
8 8 6 237.374 240.798 6.183 10.466 o
8 8 7 588.552 582.915 13.703 3.254 o
8 8 8 764.890 788.279 18.796 2.064 o
8 8 9 47.236 46.591 2.969 51.178 o
8 8 10 19.353 19.633 1.573 138.384 o
8 8 11 38.907 39.240 2.098 70.871 o
8 8 12 3.365 6.801 1.269 413.306 o
8 8 13 37.117 35.553 2.149 73.619 o
8 8 14 147.157 159.170 4.982 16.484 o
8 8 15 807.110 818.122 19.878 1.899 o
8 8 16 46.343 55.947 2.859 50.531 o
8 8 17 124.897 122.332 4.297 20.692 o
8 8 18 449.167 443.641 13.602 3.803 o
8 8 19 38.367 37.371 2.563 64.963 o
8 8 20 154.521 166.994 6.979 12.500 o
8 8 21 19.262 19.117 2.149 114.930 o
8 8 22 24.106 24.328 2.445 90.311 o
8 8 23 29.677 26.823 3.722 55.508 o
8 8 24 3.046 6.885 2.715 153.525 o
8 8 25 97.504 97.700 5.126 21.548 o
8 8 26 12.255 11.140 2.546 125.172 o
8 10 0 1177.880 1209.510 31.636 0.921 o
8 10 1 0.004 -1.218 4.559 66.868 o
8 10 2 47.323 42.734 2.267 60.426 o
8 10 3 42.220 38.657 2.208 66.588 o
8 10 4 277.586 286.941 7.486 8.287 o
8 10 5 0.683 -1.819 4.432 70.123 o
8 10 6 4.971 5.405 1.320 372.660 o
8 10 7 36.153 34.030 1.776 81.907 o
8 10 8 5.914 4.001 1.387 349.638 o
8 10 9 2.779 -0.761 5.219 49.718 o
8 10 10 346.604 344.131 10.379 5.649 o
8 10 11 68.480 64.930 4.136 32.020 o
8 10 12 188.633 194.596 5.904 12.620 o
8 10 13 16.578 21.604 2.377 108.990 o
8 10 14 53.508 62.426 3.460 40.855 o
8 10 15 197.874 201.616 6.530 11.456 o
8 10 16 204.983 210.549 6.776 10.884 o
8 10 17 7.521 8.171 1.886 211.671 o
8 10 18 30.427 34.681 2.631 71.915 o
8 10 19 0.799 -0.787 6.446 33.293 o
8 10 20 87.967 83.743 4.136 27.258 o
8 10 21 34.752 41.330 3.087 58.078 o
8 10 22 288.884 281.003 8.983 7.141 o
8 10 23 35.856 31.890 4.128 45.577 o
8 12 0 6.834 6.099 3.688 86.001 o
8 12 1 0.803 -4.272 5.718 42.245 o
8 12 2 12.086 6.556 1.996 174.439 o
8 12 3 6.384 -0.042 5.972 37.249 o
8 12 4 2.223 -0.541 4.991 54.549 o
8 12 5 13.211 7.782 2.639 121.937 o
8 12 6 270.978 268.145 9.254 7.202 o
8 12 7 78.298 88.158 4.035 28.836 o
8 12 8 190.160 196.313 6.547 11.702 o
8 12 9 74.309 79.268 4.009 30.359 o
8 12 10 1.022 0.051 1.996 326.576 o
8 12 11 6.098 6.437 2.208 190.704 o
8 12 12 88.693 87.769 4.441 25.586 o
8 12 13 18.314 16.283 2.352 112.157 o
8 12 14 49.426 46.050 3.265 47.108 o
8 12 15 20.351 18.914 2.622 95.135 o
8 12 16 0.536 -1.692 6.716 30.721 o
8 12 17 153.950 149.383 6.260 14.014 o
8 12 18 12.175 14.871 3.739 72.913 o
8 12 19 33.882 31.382 2.478 73.077 o
8 14 0 21.950 17.611 3.806 61.861 o
8 14 1 2.958 -0.516 6.505 32.268 o
8 14 2 8.003 6.429 2.064 193.934 o
8 14 3 14.698 11.149 2.165 139.743 o
8 14 4 9.052 7.342 2.199 170.864 o
8 14 5 0.667 2.690 2.368 226.733 o
8 14 6 50.475 43.766 3.426 45.487 o
8 14 7 5.050 5.583 2.605 157.603 o
8 14 8 3.142 0.338 3.434 109.867 o
8 14 9 2.409 3.037 2.512 189.662 o
8 14 10 83.695 84.944 6.581 18.235 o
8 14 11 2.021 1.658 2.385 216.238 o
8 14 12 70.226 65.158 5.338 25.146 o
8 14 13 25.598 19.278 2.994 76.742 o
9 1 1 2708.350 2825.770 64.947 0.251 o
9 1 2 281.775 260.930 6.564 9.121 o
9 1 3 5107.080 5131.460 120.877 0.080 o
9 1 4 154.292 165.700 4.619 16.628 o
9 1 5 7242.920 7424.030 169.490 0.042 o
9 1 6 1705.660 1732.150 39.342 0.601 o
9 1 7 3844.340 3843.430 86.737 0.146 o
9 1 8 1454.300 1503.630 34.055 0.771 o
9 1 9 666.599 714.129 16.596 2.499 o
9 1 10 246.048 261.107 6.547 9.753 o
9 1 11 1966.750 2016.710 45.855 0.463 o
9 1 12 122.172 121.181 3.510 23.104 o
9 1 13 1979.710 1958.390 44.781 0.479 o
9 1 14 302.417 303.452 7.782 7.668 o
9 1 15 2000.380 2004.800 47.835 0.434 o
9 1 16 987.616 996.197 26.358 1.250 o
9 1 17 1128.060 1150.060 26.755 1.158 o
9 1 18 269.201 274.405 7.317 8.620 o
9 1 19 281.219 286.205 7.317 8.367 o
9 1 20 24.502 22.340 1.573 118.448 o
9 1 21 16.043 16.537 1.548 159.716 o
9 1 22 52.614 51.912 2.402 53.020 o
9 1 23 123.152 136.805 4.948 18.620 o
9 1 24 242.869 256.260 8.104 8.485 o
9 1 25 1.107 0.956 2.428 220.498 o
9 1 26 77.445 75.656 4.373 28.262 o
9 1 27 21.984 18.804 2.225 106.153 o
9 1 28 0.579 -2.749 6.471 33.078 o
9 1 29 73.840 71.816 4.204 30.033 o
9 1 30 7.140 6.953 1.802 231.741 o
9 3 1 264.880 273.550 9.939 6.773 o
9 3 2 88.599 81.416 2.868 33.121 o
9 3 3 920.012 1027.170 24.920 1.359 o
9 3 4 1160.160 1142.320 25.833 1.198 o
9 3 5 2.658 4.720 0.821 704.354 o
9 3 6 26.438 77.331 3.747 44.883 o
9 3 7 1093.960 1061.650 24.082 1.337 o
9 3 8 142.177 139.647 3.730 20.000 o
9 3 9 26.623 391.915 14.634 5.100 o
9 3 10 49.147 46.422 1.700 64.017 o
9 3 11 2604.900 2565.190 58.248 0.301 o
9 3 12 127.266 128.160 3.713 21.753 o
9 3 13 66.447 62.595 2.132 46.323 o
9 3 14 355.836 341.263 8.323 6.626 o
9 3 15 45.032 46.151 1.785 66.514 o
9 3 16 252.625 249.037 6.217 10.039 o
9 3 17 245.574 251.845 6.674 9.732 o
9 3 18 9.692 22.712 1.734 164.188 o
9 3 19 840.106 843.363 19.819 1.870 o
9 3 20 115.327 122.780 3.849 22.767 o
9 3 21 723.032 739.082 18.525 2.159 o
9 3 22 0.028 5.473 1.751 367.538 o
9 3 23 10.819 21.841 2.935 97.519 o
9 3 24 424.266 447.819 12.511 4.204 o
9 3 25 3.841 6.513 3.595 94.156 o
9 3 26 56.340 59.550 3.697 38.523 o
9 3 27 61.316 63.458 3.950 34.893 o
9 3 28 12.378 16.478 3.620 75.323 o
9 3 29 112.453 114.643 5.625 18.278 o
9 3 30 0.245 1.404 1.836 384.568 o
9 5 1 123.497 117.629 3.138 24.145 o
9 5 2 2507.700 2503.820 56.454 0.318 o
9 5 3 23.498 26.899 1.125 128.024 o
9 5 4 129.934 127.179 3.477 22.143 o
9 5 5 14.733 15.260 0.905 209.976 o
9 5 6 570.018 554.528 13.052 3.471 o
9 5 7 226.296 219.431 5.600 11.576 o
9 5 8 39.939 34.969 1.463 81.448 o
9 5 9 7.665 5.219 0.863 407.913 o
9 5 10 11.064 6.733 0.871 308.856 o
9 5 11 352.634 346.262 8.696 6.438 o
9 5 12 0.007 0.609 0.956 1397.810 o
9 5 13 1.466 1.633 1.269 631.473 o
9 5 14 19.124 21.088 1.895 123.133 o
9 5 15 16.539 14.752 1.235 179.843 o
9 5 16 986.152 995.368 23.152 1.459 o
9 5 17 60.324 62.358 2.445 46.638 o
9 5 18 1738.700 1752.590 40.772 0.569 o
9 5 19 282.015 283.566 7.799 8.022 o
9 5 20 128.866 131.307 4.602 19.272 o
9 5 21 67.549 64.634 3.121 38.870 o
9 5 22 430.445 429.159 12.418 4.245 o
9 5 23 23.692 28.515 4.052 52.915 o
9 5 24 1.411 0.871 3.274 124.172 o
9 5 25 3.119 4.838 3.595 96.806 o
9 5 26 146.973 145.771 6.666 13.614 o
9 5 27 3.441 5.591 2.250 208.125 o
9 5 28 169.428 158.172 8.180 10.515 o
9 5 29 26.656 24.116 2.487 85.614 o
9 7 1 5.770 4.635 0.685 541.771 o
9 7 2 221.991 206.742 5.422 12.060 o
9 7 3 34.340 32.017 1.413 92.200 o
9 7 4 32.319 35.383 1.590 89.553 o
9 7 5 263.497 268.543 7.072 8.945 o
9 7 6 19.172 20.479 1.193 153.517 o
9 7 7 10.815 8.163 0.930 293.988 o
9 7 8 37.835 39.993 1.709 77.434 o
9 7 9 98.634 97.573 2.978 29.339 o
9 7 10 35.538 38.259 2.072 75.132 o
9 7 11 300.362 299.460 7.816 7.693 o
9 7 12 13.127 16.326 1.751 161.862 o
9 7 13 826.388 813.774 19.295 1.946 o
9 7 14 170.770 179.564 5.244 14.478 o
9 7 15 114.389 111.851 3.874 23.338 o
9 7 16 1.080 2.876 1.370 549.412 o
9 7 17 131.733 133.227 6.209 15.357 o
9 7 18 358.202 366.631 9.609 5.866 o
9 7 19 148.082 153.359 5.219 16.123 o
9 7 20 58.855 59.474 3.071 42.777 o
9 7 21 304.170 301.228 8.645 7.106 o
9 7 22 86.830 84.935 3.993 27.978 o
9 7 23 206.280 188.404 7.004 10.840 o
9 7 24 62.947 68.373 4.094 33.045 o
9 7 25 17.345 17.603 2.538 105.121 o
9 7 26 0.610 5.634 2.512 193.077 o
9 7 27 100.356 92.768 6.776 16.501 o
9 9 1 2.672 0.482 1.074 728.217 o
9 9 2 44.114 37.786 1.895 69.600 o
9 9 3 297.611 299.392 7.596 7.874 o
9 9 4 16.106 14.794 1.413 171.770 o
9 9 5 10.120 8.104 1.108 283.551 o
9 9 6 655.944 666.370 16.326 2.587 o
9 9 7 302.313 303.156 7.596 7.794 o
9 9 8 98.620 95.450 3.138 28.912 o
9 9 9 75.556 87.151 3.790 30.595 o
9 9 10 35.300 33.599 2.555 69.284 o
9 9 11 28.645 26.611 2.724 75.907 o
9 9 12 322.930 374.828 12.079 4.930 o
9 9 13 6.632 7.909 1.565 267.668 o
9 9 14 208.524 209.982 6.353 11.298 o
9 9 15 38.436 52.792 2.825 55.960 o
9 9 16 791.492 787.535 19.498 1.963 o
9 9 17 0.000 2.233 1.573 502.793 o
9 9 18 28.155 32.364 2.851 70.772 o
9 9 19 85.841 81.983 3.451 30.885 o
9 9 20 12.350 14.059 2.132 145.254 o
9 9 21 0.379 -0.761 6.784 30.140 o
9 9 22 0.378 -1.015 6.725 30.672 o
9 9 23 23.675 16.503 3.392 70.234 o
9 9 24 184.633 176.367 7.258 11.169 o
9 9 25 17.725 13.779 2.326 117.833 o
9 11 1 93.328 88.589 3.333 29.550 o
9 11 2 202.355 198.766 5.718 12.387 o
9 11 3 276.055 278.017 7.478 8.374 o
9 11 4 118.623 122.501 4.923 19.492 o
9 11 5 218.305 217.671 7.418 9.833 o
9 11 6 1.287 -1.886 5.498 45.481 o
9 11 7 40.008 36.610 4.365 40.635 o
9 11 8 132.088 136.475 5.236 17.396 o
9 11 9 28.499 24.438 3.290 64.955 o
9 11 10 73.324 72.095 3.646 33.253 o
9 11 11 1.386 2.512 1.802 353.642 o
9 11 12 212.179 221.528 7.224 10.117 o
9 11 13 184.427 182.068 7.173 11.216 o
9 11 14 5.811 8.763 2.394 166.026 o
9 11 15 231.749 238.032 7.511 9.322 o
9 11 16 36.679 39.012 2.791 62.072 o
9 11 17 11.892 15.987 2.115 144.357 o
9 11 18 82.673 84.123 4.069 28.311 o
9 11 19 252.865 238.632 7.275 9.182 o
9 11 20 21.053 21.815 2.681 89.768 o
9 11 21 92.099 93.572 5.261 21.737 o
9 13 1 68.855 61.893 3.646 35.376 o
9 13 2 8.792 6.386 2.081 186.909 o
9 13 3 5.411 2.470 1.946 252.397 o
9 13 4 14.927 8.958 2.064 149.584 o
9 13 5 1.787 -1.590 6.725 30.427 o
9 13 6 61.149 59.000 3.967 35.331 o
9 13 7 0.215 -1.641 6.268 35.332 o
9 13 8 112.618 123.254 5.574 18.132 o
9 13 9 18.497 24.717 2.859 85.902 o
9 13 10 189.347 183.692 6.556 11.881 o
9 13 11 85.097 84.453 4.136 27.616 o
9 13 12 53.009 53.418 4.018 37.681 o
9 13 13 12.188 16.427 4.703 50.713 o
9 13 14 58.729 56.742 3.866 36.950 o
9 13 15 0.068 -1.142 6.843 29.673 o
9 13 16 4.525 3.993 2.225 209.369 o
9 15 1 9.169 7.139 1.793 213.255 o
9 15 2 22.091 17.408 2.199 108.354 o
9 15 3 7.636 9.677 2.064 185.493 o
9 15 4 24.126 17.823 2.504 93.644 o
9 15 5 5.675 3.612 2.436 176.547 o
9 15 6 131.840 129.589 5.828 16.262 o
9 15 7 2.333 -1.624 5.566 44.012 o
9 15 8 0.169 -2.123 5.515 45.635 o
10 0 0 836.996 858.352 21.401 1.717 o
10 0 2 721.008 749.199 18.297 2.184 o
10 0 4 3718.550 3648.420 81.882 0.162 o
10 0 6 4402.370 4436.720 99.730 0.113 o
10 0 8 608.206 617.986 15.421 2.849 o
10 0 10 17.041 20.022 1.683 141.086 o
10 0 12 1684.300 1754.170 40.780 0.574 o
10 0 14 2361.020 2390.030 56.404 0.324 o
10 0 16 448.150 452.480 14.346 3.589 o
10 0 18 45.380 43.267 2.766 55.429 o
10 0 20 80.801 74.658 3.553 32.006 o
10 0 22 643.495 673.780 19.878 2.095 o
10 0 24 93.871 96.888 5.109 21.970 o
10 0 26 79.543 74.336 4.661 26.649 o
10 0 28 71.329 65.666 4.661 28.445 o
10 0 30 14.835 12.730 2.868 101.305 o
10 2 0 594.656 546.618 14.794 3.056 o
10 2 1 1518.680 1530.000 34.834 0.739 o
10 2 2 186.159 212.384 5.718 12.671 o
10 2 3 2340.510 2349.030 56.327 0.326 o
10 2 4 3718.310 3685.610 86.255 0.149 o
10 2 5 3444.490 3515.260 78.616 0.175 o
10 2 6 347.687 334.276 8.112 6.844 o
10 2 7 3617.850 3563.210 81.366 0.164 o
10 2 8 1.624 1.472 0.524 1567.900 o
10 2 9 23.881 25.081 1.057 131.472 o
10 2 10 154.744 148.300 3.874 18.513 o
10 2 11 145.864 148.173 3.950 18.963 o
10 2 12 2.081 0.846 0.719 1192.530 o
10 2 13 386.955 377.932 9.905 5.511 o
10 2 14 977.423 961.186 23.516 1.445 o
10 2 15 1104.030 1103.370 25.207 1.258 o
10 2 16 1685.840 1688.600 38.640 0.620 o
10 2 17 2194.720 2191.500 50.575 0.389 o
10 2 18 66.997 68.889 2.758 40.840 o
10 2 19 43.584 40.247 1.861 69.407 o
10 2 20 2.028 2.453 1.903 311.280 o
10 2 21 224.054 222.332 6.065 11.095 o
10 2 22 103.225 102.073 3.502 26.437 o
10 2 23 107.252 109.432 4.153 23.324 o
10 2 24 0.875 0.736 1.852 370.307 o
10 2 25 93.342 95.636 4.246 25.322 o
10 2 26 71.599 75.047 3.832 32.230 o
10 2 27 153.871 154.137 5.735 14.865 o
10 2 28 1.245 2.631 1.920 319.531 o
10 2 29 8.004 5.346 2.259 176.662 o
10 2 30 23.428 21.892 2.698 85.787 o
10 4 0 1401.940 1472.250 33.421 0.800 o
10 4 1 160.977 159.314 4.145 17.294 o
10 4 2 1.769 1.827 0.482 1498.650 o
10 4 3 271.855 269.287 6.488 9.276 o
10 4 4 468.978 484.548 11.377 4.328 o
10 4 5 13.297 16.233 0.956 214.916 o
10 4 6 363.837 390.748 9.262 5.908 o
10 4 7 27.005 26.662 1.133 118.217 o
10 4 8 1301.920 1289.320 29.572 0.969 o
10 4 9 940.615 918.850 21.367 1.639 o
10 4 10 343.861 321.055 8.137 6.928 o
10 4 11 23.218 17.899 1.303 138.373 o
10 4 12 87.747 84.834 2.868 32.944 o
10 4 13 503.132 499.765 12.265 3.928 o
10 4 14 184.583 179.683 5.041 14.239 o
10 4 15 33.575 31.035 1.641 89.989 o
10 4 16 37.560 36.982 1.649 80.404 o
10 4 17 1.753 4.026 1.167 594.405 o
10 4 18 1615.300 1639.650 38.259 0.637 o
10 4 19 78.564 77.128 2.944 35.450 o
10 4 20 1258.910 1294.170 31.974 0.885 o
10 4 21 7.340 5.397 1.819 235.224 o
10 4 22 89.056 90.890 4.246 26.157 o
10 4 23 62.510 66.622 3.815 35.179 o
10 4 24 0.049 2.013 2.343 241.178 o
10 4 25 77.320 76.028 4.644 26.917 o
10 4 26 21.833 22.983 2.978 79.364 o
10 4 27 0.085 -3.189 7.241 26.503 o
10 4 28 138.471 135.198 5.456 16.591 o
10 4 29 3.209 1.243 2.064 264.650 o
10 6 0 76.661 65.996 2.800 38.161 o
10 6 1 4.445 5.236 0.660 613.506 o
10 6 2 8.063 5.693 0.601 435.935 o
10 6 3 0.854 1.066 0.575 2013.830 o
10 6 4 114.671 103.570 3.028 26.375 o
10 6 5 18.010 16.046 1.032 177.775 o
10 6 6 395.543 370.945 9.355 5.719 o
10 6 7 20.206 17.865 1.260 151.919 o
10 6 8 1110.870 1082.450 25.842 1.223 o
10 6 9 548.551 545.316 13.585 3.413 o
10 6 10 56.420 61.437 2.428 48.636 o
10 6 11 100.620 99.611 2.986 28.827 o
10 6 12 2.938 2.326 0.930 720.838 o
10 6 13 117.327 113.484 3.409 24.317 o
10 6 14 4.940 4.424 1.100 453.864 o
10 6 15 208.794 203.088 5.617 12.261 o
10 6 16 179.837 183.667 5.151 14.183 o
10 6 17 232.600 228.143 6.454 10.432 o
10 6 18 847.466 861.922 20.978 1.747 o
10 6 19 138.987 144.908 5.041 17.192 o
10 6 20 459.779 461.455 12.215 4.148 o
10 6 21 1.002 0.634 2.022 313.873 o
10 6 22 44.834 45.179 3.087 51.357 o
10 6 23 133.295 129.843 5.583 16.727 o
10 6 24 7.135 6.513 2.335 170.683 o
10 6 25 239.040 230.529 7.706 9.084 o
10 6 26 0.189 1.531 2.022 320.697 o
10 6 27 25.308 20.750 2.673 84.719 o
10 6 28 42.572 40.569 3.891 44.153 o
10 8 0 641.488 601.313 20.014 2.113 o
10 8 1 104.298 99.324 3.147 27.724 o
10 8 2 70.224 66.478 2.834 39.725 o
10 8 3 24.212 26.324 1.489 116.620 o
10 8 4 1681.980 1651.550 37.769 0.641 o
10 8 5 486.987 470.235 11.191 4.343 o
10 8 6 292.993 286.518 7.080 8.376 o
10 8 7 246.009 250.424 6.589 9.815 o
10 8 8 0.858 0.110 1.057 1026.320 o
10 8 9 41.003 39.190 1.793 73.280 o
10 8 10 98.650 97.116 4.593 23.341 o
10 8 11 0.082 0.127 1.303 801.328 o
10 8 12 42.058 40.602 2.419 62.997 o
10 8 13 26.798 35.214 2.935 68.991 o
10 8 14 1271.300 1314.600 31.188 0.910 o
10 8 15 149.538 150.846 5.930 14.758 o
10 8 16 454.797 464.229 12.003 4.225 o
10 8 17 392.743 403.013 10.675 5.089 o
10 8 18 77.233 72.568 3.223 34.764 o
10 8 19 55.536 57.292 2.935 45.532 o
10 8 20 77.767 77.229 3.916 30.424 o
10 8 21 29.274 27.204 2.343 83.613 o
10 8 22 2.392 -1.743 6.082 36.961 o
10 8 23 37.657 30.951 3.003 60.903 o
10 8 24 4.102 0.778 2.842 150.414 o
10 8 25 19.362 18.956 2.868 88.501 o
10 8 26 10.664 9.161 2.419 141.764 o
10 10 0 173.719 179.776 9.998 8.211 o
10 10 1 29.484 22.822 1.878 98.268 o
10 10 2 79.880 79.530 3.375 32.631 o
10 10 3 51.710 50.635 2.182 56.038 o
10 10 4 40.454 38.065 2.208 68.350 o
10 10 5 2.457 2.385 1.463 450.270 o
10 10 6 214.410 211.251 5.870 11.692 o
10 10 7 45.291 46.515 2.157 61.833 o
10 10 8 126.439 124.810 4.314 20.423 o
10 10 9 60.973 63.644 2.741 43.880 o
10 10 10 169.154 179.615 6.268 12.947 o
10 10 11 60.452 56.911 2.842 44.513 o
10 10 12 597.398 596.145 14.854 2.993 o
10 10 13 0.001 8.916 1.836 307.219 o
10 10 14 189.840 184.826 5.938 12.687 o
10 10 15 67.661 74.802 4.153 31.146 o
10 10 16 55.070 55.456 3.155 44.120 o
10 10 17 69.473 75.766 3.510 34.488 o
10 10 18 33.909 31.898 2.817 66.549 o
10 10 19 17.038 17.535 2.301 115.947 o
10 10 20 11.937 20.098 3.147 89.081 o
10 10 21 5.734 5.151 2.267 190.607 o
10 10 22 84.569 79.877 4.678 25.568 o
10 10 23 40.577 37.557 3.333 52.383 o
10 12 0 14.905 10.616 2.191 138.423 o
10 12 1 50.355 43.681 3.443 45.378 o
10 12 2 38.517 33.480 3.037 58.945 o
10 12 3 2.867 -1.387 5.752 41.092 o
10 12 4 86.625 81.399 5.422 22.197 o
10 12 5 264.764 260.431 11.022 6.148 o
10 12 6 16.402 11.605 1.912 147.655 o
10 12 7 165.907 171.038 5.972 13.663 o
10 12 8 7.851 5.244 2.055 200.302 o
10 12 9 0.753 -1.210 6.395 33.831 o
10 12 10 7.795 6.479 2.800 129.914 o
10 12 11 4.675 3.637 2.072 232.540 o
10 12 12 39.636 39.207 2.961 57.526 o
10 12 13 8.891 13.999 3.485 85.458 o
10 12 14 8.338 9.998 2.275 160.975 o
10 12 15 94.552 97.801 4.424 24.370 o
10 12 16 59.238 59.322 3.916 36.118 o
10 12 17 247.991 239.284 7.774 8.816 o
10 12 18 23.993 22.424 2.478 90.963 o
10 12 19 10.748 7.926 1.751 202.039 o
10 14 0 1.018 -3.113 8.738 18.143 o
10 14 1 82.145 77.500 3.832 30.075 o
10 14 2 3.513 0.288 1.988 283.748 o
10 14 3 99.530 96.388 4.982 21.920 o
10 14 4 5.436 4.322 1.979 236.124 o
10 14 5 2.718 2.571 2.428 200.556 o
10 14 6 3.139 0.947 2.546 187.373 o
10 14 7 0.031 -5.405 6.496 32.932 o
10 14 8 51.172 50.956 3.857 39.918 o
10 14 9 12.987 10.447 2.749 113.195 o
10 14 10 39.622 37.540 3.434 51.537 o
10 14 11 3.767 -0.491 7.173 26.513 o
10 14 12 8.074 9.102 2.665 134.011 o
10 14 13 29.270 26.755 3.214 64.934 o
11 1 1 195.552 213.095 5.600 12.526 o
11 1 2 560.591 603.267 14.228 3.182 o
11 1 3 4772.400 4705.520 107.326 0.098 o
11 1 4 584.275 605.120 15.200 2.942 o
11 1 5 132.604 123.085 3.806 21.273 o
11 1 6 14.951 18.288 0.871 198.303 o
11 1 7 57.720 55.524 1.717 55.156 o
11 1 8 1434.900 1505.610 34.199 0.769 o
11 1 9 0.164 1.912 0.584 2203.350 o
11 1 10 2405.540 2447.730 55.490 0.330 o
11 1 11 794.914 779.313 18.254 2.103 o
11 1 12 278.960 283.583 7.241 8.473 o
11 1 13 55.810 57.131 2.165 52.153 o
11 1 14 47.729 44.443 1.743 65.474 o
11 1 15 14.493 14.414 1.193 197.140 o
11 1 16 3.054 3.916 0.939 637.492 o
11 1 17 177.140 175.597 5.879 13.335 o
11 1 18 359.879 366.301 9.009 6.145 o
11 1 19 1206.310 1221.900 28.921 1.025 o
11 1 20 391.008 406.532 10.286 5.246 o
11 1 21 215.895 222.400 6.107 11.244 o
11 1 22 22.273 18.186 1.700 126.010 o
11 1 23 143.102 141.322 5.456 16.197 o
11 1 24 19.629 20.919 2.055 115.518 o
11 1 25 85.028 85.231 3.984 28.263 o
11 1 26 40.394 43.977 2.800 57.779 o
11 1 27 14.887 13.847 3.248 85.764 o
11 1 28 0.023 2.436 1.929 343.992 o
11 1 29 85.611 74.844 3.671 30.500 o
11 1 30 14.493 12.206 2.072 144.243 o
11 3 1 169.654 161.826 4.255 16.559 o
11 3 2 677.677 645.189 14.803 2.819 o
11 3 3 320.387 324.912 7.833 7.320 o
11 3 4 41.326 42.455 1.497 75.118 o
11 3 5 180.137 175.792 4.602 15.162 o
11 3 6 646.201 644.014 14.896 2.857 o
11 3 7 3.956 4.728 0.651 674.099 o
11 3 8 0.085 0.406 0.592 3269.730 o
11 3 9 571.217 567.106 13.407 3.374 o
11 3 10 135.842 132.694 3.680 20.895 o
11 3 11 418.171 410.203 9.990 5.206 o
11 3 12 2531.660 2429.520 55.389 0.327 o
11 3 13 1400.170 1360.320 31.678 0.865 o
11 3 14 1370.460 1337.620 32.338 0.850 o
11 3 15 19.160 17.518 1.446 148.884 o
11 3 16 5.625 4.788 1.032 442.222 o
11 3 17 535.452 548.420 13.314 3.504 o
11 3 18 30.677 28.320 1.962 89.700 o
11 3 19 7.121 5.321 1.193 351.201 o
11 3 20 10.279 8.975 1.396 240.636 o
11 3 21 49.783 54.221 3.189 46.063 o
11 3 22 288.065 295.662 8.205 7.593 o
11 3 23 277.446 282.297 9.313 7.029 o
11 3 24 157.255 170.665 6.141 13.704 o
11 3 25 47.278 50.000 4.103 39.011 o
11 3 26 63.074 62.333 4.720 29.686 o
11 3 27 111.194 110.430 4.940 20.465 o
11 3 28 0.081 1.962 2.191 273.908 o
11 3 29 5.343 5.312 2.140 208.929 o
11 3 30 0.009 -1.294 9.110 16.748 o
11 5 1 7.661 8.129 0.736 388.152 o
11 5 2 36.638 38.843 1.362 84.633 o
11 5 3 0.006 0.863 0.533 3499.470 o
11 5 4 90.043 91.863 2.597 32.905 o
11 5 5 13.812 11.809 0.854 237.886 o
11 5 6 1013.410 992.721 22.771 1.473 o
11 5 7 191.135 184.690 4.779 14.261 o
11 5 8 42.260 40.433 1.514 74.993 o
11 5 9 0.125 -0.068 3.815 95.301 o
11 5 10 1328.700 1302.970 29.860 0.950 o
11 5 11 102.749 96.380 3.130 28.233 o
11 5 12 18.143 19.895 1.599 141.197 o
11 5 13 162.720 171.046 4.652 16.002 o
11 5 14 627.333 625.396 14.803 2.922 o
11 5 15 84.550 89.605 2.994 32.535 o
11 5 16 1705.830 1712.970 39.486 0.599 o
11 5 17 15.436 13.864 1.607 165.777 o
11 5 18 10.990 13.187 1.556 199.085 o
11 5 19 16.702 12.629 1.573 164.583 o
11 5 20 137.822 137.439 4.593 18.476 o
11 5 21 0.516 -3.510 5.253 50.135 o
11 5 22 129.102 129.632 5.287 17.653 o
11 5 23 47.892 52.479 4.788 32.933 o
11 5 24 219.030 227.983 7.875 9.271 o
11 5 25 0.102 1.962 2.208 269.662 o
11 5 26 110.596 112.130 5.295 19.407 o
11 5 27 37.283 31.416 2.994 61.138 o
11 5 28 65.151 61.885 4.475 30.853 o
11 5 29 17.011 18.085 2.259 117.201 o
11 7 1 705.793 660.026 16.376 2.516 o
11 7 2 507.473 486.518 11.944 4.023 o
11 7 3 33.536 38.192 1.726 83.468 o
11 7 4 47.489 45.128 2.182 60.480 o
11 7 5 16.360 17.205 1.362 166.858 o
11 7 6 490.582 489.640 11.783 4.120 o
11 7 7 228.662 229.201 5.803 11.179 o
11 7 8 35.116 31.619 1.489 89.983 o
11 7 9 11.439 9.939 1.074 256.990 o
11 7 10 43.294 40.763 2.749 57.645 o
11 7 11 536.476 557.640 13.602 3.423 o
11 7 12 1233.190 1235.220 29.614 0.988 o
11 7 13 23.240 26.400 1.988 103.647 o
11 7 14 209.296 216.216 6.386 11.165 o
11 7 15 32.154 32.177 2.022 83.640 o
11 7 16 73.121 76.739 3.087 36.012 o
11 7 17 4.729 4.906 1.607 312.773 o
11 7 18 0.675 -0.601 5.041 54.318 o
11 7 19 40.705 38.699 2.555 62.793 o
11 7 20 0.982 1.235 1.920 338.936 o
11 7 21 398.961 398.640 11.132 4.891 o
11 7 22 41.036 42.413 4.069 42.462 o
11 7 23 161.589 159.263 6.344 13.417 o
11 7 24 30.835 26.045 4.094 49.377 o
11 7 25 1.951 0.499 2.233 250.144 o
11 7 26 23.495 23.431 2.783 82.325 o
11 7 27 23.640 16.156 2.428 98.408 o
11 9 1 40.538 38.031 2.233 67.915 o
11 9 2 38.484 42.658 1.979 71.408 o
11 9 3 85.630 86.492 2.978 32.708 o
11 9 4 3.956 1.548 1.108 566.560 o
11 9 5 2.599 1.616 1.506 441.328 o
11 9 6 22.895 15.251 1.277 145.524 o
11 9 7 391.930 387.356 9.592 5.587 o
11 9 8 834.975 830.971 20.403 1.821 o
11 9 9 81.117 79.302 3.071 33.961 o
11 9 10 837.129 875.523 22.264 1.635 o
11 9 11 122.366 126.223 4.204 20.987 o
11 9 12 4.202 4.754 1.387 382.991 o
11 9 13 7.801 6.310 1.971 206.715 o
11 9 14 12.563 11.885 1.709 180.090 o
11 9 15 193.219 202.581 6.217 11.959 o
11 9 16 26.865 29.995 2.859 72.987 o
11 9 17 1.933 1.946 1.658 396.980 o
11 9 18 153.045 144.240 5.143 16.252 o
11 9 19 35.632 36.644 2.851 62.766 o
11 9 20 26.015 26.967 2.724 78.647 o
11 9 21 9.528 7.604 2.259 162.450 o
11 9 22 2.396 2.994 2.580 181.357 o
11 9 23 1.241 -0.296 5.904 39.511 o
11 9 24 1.982 0.169 2.453 212.130 o
11 11 1 0.105 -1.193 4.948 56.706 o
11 11 2 7.103 4.517 2.352 174.711 o
11 11 3 64.653 56.480 3.561 37.697 o
11 11 4 0.598 -0.837 5.126 52.592 o
11 11 5 58.228 47.759 3.654 40.031 o
11 11 6 93.938 96.338 3.544 27.983 o
11 11 7 80.116 78.058 4.238 28.348 o
11 11 8 198.863 203.494 6.319 11.667 o
11 11 9 159.036 146.795 6.809 12.945 o
11 11 10 150.243 148.266 7.004 12.879 o
11 11 11 7.957 15.141 2.165 159.496 o
11 11 12 81.031 84.436 4.229 27.778 o
11 11 13 74.894 74.269 4.136 30.011 o
11 11 14 6.804 8.738 2.335 166.535 o
11 11 15 140.592 146.389 5.431 16.248 o
11 11 16 15.511 17.163 2.140 128.351 o
11 11 17 12.693 13.678 1.988 154.157 o
11 11 18 2.548 6.192 2.089 238.514 o
11 11 19 101.893 98.063 6.260 17.681 o
11 11 20 19.783 20.250 2.318 105.842 o
11 11 21 11.119 15.615 2.605 118.848 o
11 13 1 126.709 127.255 6.268 15.595 o
11 13 2 110.518 108.502 5.557 18.791 o
11 13 3 23.427 19.625 2.411 96.269 o
11 13 4 0.157 -3.062 6.217 35.924 o
11 13 5 1.545 -0.550 6.285 34.839 o
11 13 6 6.091 1.506 2.199 210.281 o
11 13 7 0.369 -3.477 6.463 33.208 o
11 13 8 0.007 -3.020 9.905 14.168 o
11 13 9 0.663 4.035 2.783 164.714 o
11 13 10 12.458 8.865 2.377 138.595 o
11 13 11 30.320 29.014 2.884 69.632 o
11 13 12 34.716 27.204 4.018 48.441 o
11 13 13 13.486 15.310 3.290 85.223 o
11 13 14 104.386 97.556 5.041 21.241 o
11 13 15 6.334 6.708 2.597 150.198 o
11 13 16 34.427 30.367 2.775 67.522 o
11 15 1 1.307 -0.626 5.422 46.744 o
11 15 2 3.537 4.593 1.726 309.636 o
11 15 3 5.237 1.159 1.743 305.929 o
11 15 4 45.911 37.904 2.918 54.764 o
11 15 5 22.470 17.375 2.851 85.742 o
11 15 6 24.574 21.308 2.555 88.706 o
11 15 7 1.375 -0.364 7.875 22.286 o
12 0 0 53174.900 53422.500 1231.050 0.001 o
12 0 2 7419.520 7435.180 169.287 0.042 o
12 0 4 5564.000 5636.130 137.625 0.063 o
12 0 6 22.257 30.283 1.624 112.582 o
12 0 8 1756.920 1809.290 41.355 0.555 o
12 0 10 3243.420 3279.350 74.582 0.194 o
12 0 12 599.831 628.145 15.683 2.808 o
12 0 14 2719.220 2726.720 62.807 0.265 o
12 0 16 0.143 1.396 1.751 423.301 o
12 0 18 400.249 400.881 10.726 5.036 o
12 0 20 263.679 275.225 8.349 7.896 o
12 0 22 283.791 291.576 9.736 6.657 o
12 0 24 10.401 8.036 2.918 113.428 o
12 0 26 11.042 10.793 2.876 110.902 o
12 0 28 3.460 -1.007 6.437 32.836 o
12 0 30 0.025 5.058 3.282 121.578 o
12 2 0 640.260 634.007 18.779 2.263 o
12 2 1 1998.350 1979.950 47.480 0.440 o
12 2 2 248.469 253.452 7.232 9.170 o
12 2 3 1240.860 1236.770 29.115 1.007 o
12 2 4 1107.570 1117.760 25.343 1.247 o
12 2 5 0.122 0.262 0.524 4081.560 o
12 2 6 1160.300 1152.550 26.146 1.180 o
12 2 7 376.026 361.565 8.628 6.225 o
12 2 8 3333.840 3380.200 76.138 0.186 o
12 2 9 575.542 573.957 13.424 3.352 o
12 2 10 597.179 585.741 13.746 3.223 o
12 2 11 153.654 155.017 4.179 17.790 o
12 2 12 40.331 36.957 1.641 77.312 o
12 2 13 545.323 532.086 12.925 3.592 o
12 2 14 1291.450 1278.880 29.420 0.978 o
12 2 15 59.259 50.719 1.734 55.525 o
12 2 16 41.369 44.020 1.776 70.798 o
12 2 17 9.373 9.668 1.083 286.267 o
12 2 18 23.604 21.545 1.379 128.420 o
12 2 19 0.685 1.920 1.540 497.095 o
12 2 20 313.126 322.087 8.230 7.168 o
12 2 21 8.706 7.723 1.785 215.721 o
12 2 22 4.024 2.766 1.337 436.107 o
12 2 23 13.768 10.413 1.988 156.672 o
12 2 24 13.037 7.588 2.165 153.538 o
12 2 25 2.127 4.906 2.098 248.774 o
12 2 26 43.380 46.955 3.037 52.242 o
12 2 27 1.750 2.360 2.495 198.979 o
12 2 28 29.311 28.033 2.842 71.911 o
12 2 29 20.060 22.737 2.478 97.212 o
12 2 30 9.884 10.354 2.199 159.010 o
12 4 0 452.463 443.920 11.352 4.479 o
12 4 1 84.306 84.360 2.588 35.010 o
12 4 2 191.560 190.485 4.915 13.946 o
12 4 3 40.646 42.455 1.446 76.468 o
12 4 4 56.743 94.900 3.104 37.783 o
12 4 5 0.002 -0.398 2.402 240.843 o
12 4 6 8.934 8.120 0.668 364.329 o
12 4 7 13.642 12.172 0.778 242.925 o
12 4 8 607.507 605.179 14.211 3.089 o
12 4 9 177.258 154.188 4.238 16.390 o
12 4 10 4.742 3.054 0.804 612.233 o
12 4 11 146.701 141.466 3.984 19.067 o
12 4 12 150.553 285.207 16.935 3.819 o
12 4 13 508.330 492.863 13.357 3.635 o
12 4 14 585.737 585.157 13.805 3.236 o
12 4 15 478.069 465.651 11.758 4.214 o
12 4 16 399.000 392.270 9.584 5.532 o
12 4 17 159.621 159.754 4.509 16.703 o
12 4 18 42.512 40.873 2.149 66.248 o
12 4 19 39.350 40.273 2.039 70.853 o
12 4 20 223.593 229.361 6.691 10.366 o
12 4 21 85.040 96.676 3.891 27.825 o
12 4 22 129.893 131.628 5.261 17.607 o
12 4 23 19.303 22.983 3.561 67.238 o
12 4 24 31.652 37.244 3.578 53.744 o
12 4 25 50.858 50.677 5.854 25.699 o
12 4 26 62.331 57.089 4.069 34.562 o
12 4 27 15.423 13.720 2.588 111.383 o
12 4 28 0.344 1.243 2.005 325.602 o
12 4 29 6.137 2.580 2.377 183.517 o
12 6 0 56.757 62.105 2.715 45.974 o
12 6 1 842.360 813.030 19.582 1.904 o
12 6 2 185.507 183.015 4.864 14.396 o
12 6 3 807.642 767.893 17.814 2.148 o
12 6 4 21.157 19.447 1.083 151.315 o
12 6 5 0.522 -0.245 3.587 106.941 o
12 6 6 16.707 47.099 2.622 80.215 o
12 6 7 5.101 4.153 0.939 506.977 o
12 6 8 488.958 470.954 12.384 3.985 o
12 6 9 10.409 35.333 3.096 82.399 o
12 6 10 133.279 137.312 3.840 20.543 o
12 6 11 4.146 4.720 0.905 554.850 o
12 6 12 89.567 151.320 6.818 15.498 o
12 6 13 56.525 55.794 2.910 45.660 o
12 6 14 437.008 437.880 10.743 4.765 o
12 6 15 209.672 234.394 6.293 11.044 o
12 6 16 19.418 15.437 1.362 156.262 o
12 6 17 218.388 220.327 6.031 11.293 o
12 6 18 0.239 5.041 1.810 348.223 o
12 6 19 2.069 3.612 2.462 196.805 o
12 6 20 356.566 346.956 10.447 5.547 o
12 6 21 472.108 476.030 16.249 3.052 o
12 6 22 9.151 13.754 2.225 152.666 o
12 6 23 38.137 38.479 2.825 60.714 o
12 6 24 13.127 11.572 3.181 92.544 o
12 6 25 254.577 250.128 9.136 7.557 o
12 6 26 66.409 58.341 4.001 33.983 o
12 6 27 3.342 1.937 2.132 245.562 o
12 6 28 4.013 2.927 2.605 169.379 o
12 8 0 261.230 254.899 9.059 7.514 o
12 8 1 12.615 10.514 1.142 234.059 o
12 8 2 326.627 317.350 8.569 6.860 o
12 8 3 569.467 546.246 13.094 3.473 o
12 8 4 71.466 69.616 2.597 40.358 o
12 8 5 80.841 78.312 2.580 36.622 o
12 8 6 2.241 2.935 1.345 501.869 o
12 8 7 70.949 66.774 2.318 42.688 o
12 8 8 0.095 -0.990 3.756 98.377 o
12 8 9 276.087 272.637 7.528 8.372 o
12 8 10 187.824 181.138 5.414 13.551 o
12 8 11 65.460 68.381 2.918 40.315 o
12 8 12 19.652 18.855 2.064 117.743 o
12 8 13 303.489 310.202 9.119 6.778 o
12 8 14 107.290 112.570 4.119 23.267 o
12 8 15 228.268 236.721 7.258 9.636 o
12 8 16 8.513 10.954 2.605 133.468 o
12 8 17 57.142 61.843 3.147 42.340 o
12 8 18 36.908 41.601 3.282 53.938 o
12 8 19 289.561 284.538 8.594 7.375 o
12 8 20 73.177 67.129 3.367 35.501 o
12 8 21 75.200 73.812 4.263 29.323 o
12 8 22 14.931 15.395 2.732 104.243 o
12 8 23 5.054 3.087 4.779 56.620 o
12 8 24 8.476 7.156 2.690 134.169 o
12 8 25 1.727 0.677 2.259 246.643 o
12 8 26 16.108 11.605 2.419 120.498 o
12 10 0 291.569 298.978 8.899 7.080 o
12 10 1 18.126 15.843 1.523 153.152 o
12 10 2 62.734 60.235 2.884 42.768 o
12 10 3 143.795 144.155 5.118 16.787 o
12 10 4 52.135 48.511 2.335 54.884 o
12 10 5 17.999 15.353 1.480 157.022 o
12 10 6 1.911 0.093 1.387 571.630 o
12 10 7 25.056 22.644 2.462 89.664 o
12 10 8 7.313 6.995 1.480 278.370 o
12 10 9 305.102 300.052 8.298 7.322 o
12 10 10 482.731 479.244 15.285 3.244 o
12 10 11 82.398 80.207 3.460 31.644 o
12 10 12 605.671 616.531 16.808 2.615 o
12 10 13 319.995 320.345 9.516 6.366 o
12 10 14 8.772 9.609 1.819 203.601 o
12 10 15 156.481 163.433 5.473 15.027 o
12 10 16 63.220 66.182 3.096 40.090 o
12 10 17 0.580 0.195 1.743 432.782 o
12 10 18 3.315 2.495 1.878 295.214 o
12 10 19 63.893 61.826 3.121 40.366 o
12 10 20 0.616 -0.093 6.006 38.369 o
12 10 21 53.228 48.249 3.214 45.635 o
12 10 22 1.149 0.042 2.817 168.749 o
12 10 23 1.779 0.541 2.182 262.583 o
12 12 0 16.150 22.010 3.494 72.210 o
12 12 1 0.364 0.262 1.607 512.693 o
12 12 2 0.343 0.770 1.599 506.503 o
12 12 3 24.548 22.188 2.030 103.939 o
12 12 4 192.940 192.599 6.023 12.362 o
12 12 5 226.022 238.277 11.470 6.240 o
12 12 6 94.656 99.044 7.478 14.855 o
12 12 7 28.958 24.767 2.808 74.645 o
12 12 8 23.255 22.390 3.942 56.783 o
12 12 9 65.366 64.659 3.849 34.524 o
12 12 10 12.448 13.746 2.529 121.855 o
12 12 11 2.717 1.201 2.072 269.677 o
12 12 12 6.022 12.105 3.248 101.607 o
12 12 13 0.394 2.301 2.588 195.784 o
12 12 14 54.508 52.157 3.527 41.599 o
12 12 15 106.082 111.589 4.762 21.384 o
12 12 16 11.715 20.623 2.597 111.589 o
12 12 17 3.083 1.988 1.700 352.167 o
12 12 18 52.390 53.054 3.341 43.849 o
12 12 19 8.882 9.804 2.149 169.725 o
12 14 0 80.266 84.605 5.050 24.184 o
12 14 1 66.514 70.284 4.754 28.318 o
12 14 2 27.194 26.620 2.605 80.326 o
12 14 3 31.782 32.042 2.893 66.872 o
12 14 4 1.310 1.743 2.089 281.929 o
12 14 5 50.094 47.175 3.527 43.974 o
12 14 6 5.368 5.295 2.546 162.386 o
12 14 7 0.690 1.269 2.411 225.847 o
12 14 8 11.615 10.624 2.808 113.233 o
12 14 9 22.822 19.295 3.164 75.401 o
12 14 10 1.124 2.766 2.157 262.165 o
12 14 11 2.503 4.052 2.478 189.995 o
12 14 12 0.090 -1.227 6.065 37.766 o
13 1 1 2246.280 2236.470 50.279 0.390 o
13 1 2 6197.730 6382.250 145.018 0.056 o
13 1 3 410.485 404.011 11.876 4.553 o
13 1 4 7127.270 7188.820 161.513 0.045 o
13 1 5 77.595 89.452 2.724 35.344 o
13 1 6 10.002 13.238 0.897 271.814 o
13 1 7 117.258 111.775 3.037 25.495 o
13 1 8 895.925 870.287 19.988 1.804 o
13 1 9 35.107 32.389 1.277 92.912 o
13 1 10 1367.210 1360.720 31.044 0.893 o
13 1 11 289.594 284.505 7.148 8.388 o
13 1 12 2281.550 2269.970 51.886 0.371 o
13 1 13 1002.200 990.691 23.211 1.448 o
13 1 14 248.089 251.946 6.564 9.785 o
13 1 15 275.032 268.873 6.759 9.012 o
13 1 16 204.159 202.327 5.244 12.873 o
13 1 17 84.858 92.371 2.952 32.389 o
13 1 18 16.348 15.437 1.988 136.350 o
13 1 19 250.136 260.270 6.792 9.469 o
13 1 20 1.642 2.072 1.243 620.507 o
13 1 21 34.763 31.628 1.810 84.670 o
13 1 22 53.825 54.128 2.428 51.587 o
13 1 23 151.444 156.472 4.754 16.771 o
13 1 24 38.334 35.383 2.775 62.450 o
13 1 25 53.057 56.801 3.121 44.922 o
13 1 26 42.497 42.489 2.817 56.719 o
13 1 27 163.778 164.389 5.870 14.030 o
13 1 28 13.070 14.287 2.149 140.995 o
13 1 29 0.828 -1.176 5.896 39.745 o
13 1 30 0.008 -3.426 7.731 23.255 o
13 3 1 18.626 21.528 0.981 161.831 o
13 3 2 1.674 3.417 0.567 1160.720 o
13 3 3 178.977 148.892 3.883 17.018 o
13 3 4 2.018 1.979 0.406 1472.070 o
13 3 5 323.116 332.601 7.884 7.221 o
13 3 6 390.131 386.755 9.144 5.796 o
13 3 7 751.796 732.755 16.926 2.337 o
13 3 8 587.508 581.723 13.576 3.284 o
13 3 9 234.478 241.864 6.116 10.583 o
13 3 10 1804.110 1789.920 40.848 0.561 o
13 3 11 283.054 263.823 6.742 8.939 o
13 3 12 13.285 10.853 0.787 254.058 o
13 3 13 283.790 266.326 7.190 8.565 o
13 3 14 25.425 26.662 1.370 116.416 o
13 3 15 216.287 203.731 5.228 12.495 o
13 3 16 497.871 496.068 12.121 3.990 o
13 3 17 207.404 205.397 5.473 12.443 o
13 3 18 34.163 34.740 1.743 84.624 o
13 3 19 196.339 197.362 5.405 12.999 o
13 3 20 58.849 56.996 2.436 48.474 o
13 3 21 153.709 161.124 4.923 16.212 o
13 3 22 16.453 17.806 1.743 144.575 o
13 3 23 0.267 4.052 1.717 392.374 o
13 3 24 172.110 178.684 6.378 12.703 o
13 3 25 5.627 7.731 3.054 117.949 o
13 3 26 42.898 42.692 3.417 48.975 o
13 3 27 2.702 4.525 2.673 164.867 o
13 3 28 0.483 0.042 2.233 271.635 o
13 3 29 15.687 14.541 2.360 120.615 o
13 5 1 17.151 13.678 1.117 186.082 o
13 5 2 24.231 22.907 1.446 122.412 o
13 5 3 193.956 172.526 4.568 14.691 o
13 5 4 121.226 118.466 3.231 24.102 o
13 5 5 818.372 756.880 17.451 2.186 o
13 5 6 481.589 463.181 11.149 4.391 o
13 5 7 1274.240 1200.000 27.559 1.072 o
13 5 8 0.156 -0.736 2.986 155.204 o
13 5 9 21.719 17.933 0.930 157.437 o
13 5 10 0.982 0.144 0.719 1759.640 o
13 5 11 12.492 9.914 1.227 230.548 o
13 5 12 461.643 447.278 11.453 4.404 o
13 5 13 2.694 1.878 0.905 789.592 o
13 5 14 45.153 43.470 2.318 61.057 o
13 5 15 0.258 -2.546 3.536 110.600 o
13 5 16 0.933 -1.015 3.629 103.657 o
13 5 17 122.494 118.161 4.001 21.878 o
13 5 18 65.299 63.763 3.189 39.172 o
13 5 19 132.870 124.734 4.246 20.095 o
13 5 20 23.967 23.913 1.988 104.696 o
13 5 21 23.014 22.306 2.005 107.860 o
13 5 22 175.141 181.231 6.243 12.769 o
13 5 23 1.668 3.544 2.005 283.090 o
13 5 24 49.712 48.258 3.316 46.020 o
13 5 25 10.235 8.552 3.713 79.198 o
13 5 26 8.405 9.491 2.453 147.459 o
13 5 27 32.218 33.700 3.823 50.796 o
13 5 28 3.245 4.475 2.106 237.334 o
13 7 1 2431.620 2261.440 57.004 0.319 o
13 7 2 203.037 186.678 5.811 12.428 o
13 7 3 37.828 33.785 1.658 81.916 o
13 7 4 479.567 457.632 11.352 4.346 o
13 7 5 116.705 108.831 3.248 25.129 o
13 7 6 226.487 218.771 5.811 11.352 o
13 7 7 13.108 12.443 1.074 225.391 o
13 7 8 517.001 507.716 12.045 3.931 o
13 7 9 145.653 142.007 5.067 16.850 o
13 7 10 294.904 288.548 7.469 8.062 o
13 7 11 14.211 18.660 1.793 149.103 o
13 7 12 143.973 153.156 5.870 15.057 o
13 7 13 347.540 357.487 9.508 6.022 o
13 7 14 283.734 280.385 7.875 7.966 o
13 7 15 165.800 171.190 5.997 13.624 o
13 7 16 16.189 15.674 1.675 153.800 o
13 7 17 2.507 1.506 1.421 485.331 o
13 7 18 83.332 78.989 3.274 32.509 o
13 7 19 38.841 34.089 2.250 70.969 o
13 7 20 147.753 147.877 5.304 16.109 o
13 7 21 42.546 43.825 2.893 55.316 o
13 7 22 38.453 38.082 2.961 58.631 o
13 7 23 77.582 71.689 3.815 31.500 o
13 7 24 0.992 0.719 3.121 137.730 o
13 7 25 0.503 0.677 2.901 160.961 o
13 7 26 0.132 -0.727 5.507 45.789 o
13 7 27 9.032 7.148 2.267 165.343 o
13 9 1 12.138 13.703 1.506 193.282 o
13 9 2 923.269 929.347 21.976 1.596 o
13 9 3 0.964 1.929 1.235 686.509 o
13 9 4 3.897 1.971 1.463 408.053 o
13 9 5 2.358 -2.969 4.331 71.772 o
13 9 6 12.026 9.685 1.227 236.453 o
13 9 7 163.849 161.691 4.669 16.148 o
13 9 8 145.297 138.674 4.213 18.776 o
13 9 9 52.399 54.932 2.741 49.126 o
13 9 10 352.770 366.792 11.267 5.146 o
13 9 11 20.487 22.991 2.115 108.830 o
13 9 12 874.302 868.401 21.088 1.718 o
13 9 13 48.687 48.655 2.918 50.528 o
13 9 14 216.545 215.853 6.488 10.884 o
13 9 15 212.587 202.860 6.386 11.247 o
13 9 16 1.782 4.086 1.819 323.386 o
13 9 17 4.483 4.864 1.692 298.668 o
13 9 18 78.763 82.186 3.730 30.768 o
13 9 19 2.012 5.414 1.852 298.645 o
13 9 20 69.798 73.617 4.669 28.032 o
13 9 21 4.356 -0.516 8.493 18.976 o
13 9 22 28.500 20.597 3.713 58.251 o
13 9 23 0.349 -5.346 6.158 36.570 o
13 9 24 0.729 -1.176 5.744 41.898 o
13 11 1 51.371 51.658 2.597 51.806 o
13 11 2 63.121 68.170 2.986 40.599 o
13 11 3 36.257 30.570 2.512 70.548 o
13 11 4 5.246 3.790 2.047 230.104 o
13 11 5 14.799 13.610 2.250 130.321 o
13 11 6 27.276 26.595 2.732 77.224 o
13 11 7 233.237 238.404 8.281 8.595 o
13 11 8 0.033 0.262 1.793 426.621 o
13 11 9 311.263 297.641 9.186 6.724 o
13 11 10 0.460 -1.962 6.226 35.754 o
13 11 11 14.745 12.155 1.988 148.633 o
13 11 12 58.568 60.354 3.223 41.502 o
13 11 13 9.918 9.288 2.132 167.088 o
13 11 14 252.450 251.211 8.061 8.422 o
13 11 15 6.464 9.863 2.360 163.080 o
13 11 16 70.681 77.102 3.578 33.676 o
13 11 17 7.503 8.349 1.827 218.372 o
13 11 18 28.510 27.229 3.079 68.075 o
13 11 19 11.138 9.499 1.946 175.851 o
13 11 20 57.014 55.583 3.866 37.549 o
13 11 21 40.024 34.698 2.884 59.833 o
13 13 1 37.121 36.136 4.246 42.938 o
13 13 2 158.648 149.375 5.972 14.342 o
13 13 3 31.514 32.135 3.434 57.548 o
13 13 4 58.495 57.968 3.595 38.937 o
13 13 5 12.539 10.836 3.011 101.281 o
13 13 6 15.729 8.087 2.808 106.807 o
13 13 7 0.045 -2.546 6.336 34.620 o
13 13 8 3.342 4.162 3.350 110.097 o
13 13 9 28.787 33.658 3.502 57.650 o
13 13 10 15.812 15.370 3.189 85.463 o
13 13 11 0.122 -0.694 5.879 40.184 o
13 13 12 24.319 18.821 3.984 56.443 o
13 13 13 4.257 8.078 2.927 129.717 o
13 13 14 21.107 20.360 2.978 81.839 o
13 13 15 18.061 11.402 2.538 110.288 o
13 13 16 9.748 11.529 3.443 87.564 o
13 15 1 27.485 24.175 2.538 83.164 o
13 15 2 0.271 -1.235 5.312 49.138 o
13 15 3 20.224 18.423 2.673 94.029 o
13 15 4 25.867 15.666 2.961 79.376 o
13 15 5 12.448 9.990 3.384 87.033 o
13 15 6 2.853 -1.133 5.405 46.405 o
14 0 0 15378.000 16081.100 380.868 0.009 o
14 0 2 853.100 812.031 21.595 1.703 o
14 0 4 1562.460 1554.300 36.449 0.690 o
14 0 6 483.016 496.331 12.181 4.021 o
14 0 8 7260.880 7075.790 160.777 0.046 o
14 0 10 585.009 584.235 14.515 3.094 o
14 0 12 6286.120 6151.710 142.421 0.058 o
14 0 14 185.259 196.956 5.921 12.665 o
14 0 16 767.433 778.788 18.753 2.071 o
14 0 18 397.029 415.177 11.089 4.877 o
14 0 20 58.278 54.035 3.697 38.754 o
14 0 22 218.162 215.032 7.308 9.975 o
14 0 24 83.644 82.575 3.891 29.119 o
14 0 26 12.102 16.605 4.872 47.882 o
14 0 28 81.530 72.095 6.141 20.329 o
14 0 30 22.468 25.681 5.744 32.976 o
14 2 0 5481.000 5268.550 117.705 0.082 o
14 2 1 263.611 274.574 6.818 9.102 o
14 2 2 0.967 1.396 0.685 1543.030 o
14 2 3 10.521 12.527 0.711 286.179 o
14 2 4 894.038 903.877 20.792 1.721 o
14 2 5 434.277 426.435 9.990 5.078 o
14 2 6 7738.190 7579.520 170.454 0.041 o
14 2 7 1577.890 1557.550 35.392 0.715 o
14 2 8 255.353 253.892 6.344 9.827 o
14 2 9 1383.380 1369.600 31.687 0.867 o
14 2 10 0.638 1.599 0.702 1606.340 o
14 2 11 840.212 821.319 19.218 1.940 o
14 2 12 6.123 5.118 0.812 477.751 o
14 2 13 228.830 234.919 6.133 10.768 o
14 2 14 698.566 688.718 17.324 2.370 o
14 2 15 56.863 50.677 1.768 56.688 o
14 2 16 21.512 20.073 1.446 135.217 o
14 2 17 19.869 18.635 1.616 136.492 o
14 2 18 0.014 2.106 1.489 557.598 o
14 2 19 539.083 562.259 13.517 3.431 o
14 2 20 219.759 219.185 6.370 10.902 o
14 2 21 0.282 -0.651 5.828 40.836 o
14 2 22 7.852 5.194 1.413 295.500 o
14 2 23 83.729 89.799 3.451 30.565 o
14 2 24 10.392 8.806 1.582 219.320 o
14 2 25 132.972 135.730 5.177 17.501 o
14 2 26 0.004 3.299 2.106 285.749 o
14 2 27 38.177 37.921 2.791 61.391 o
14 2 28 166.734 161.623 6.302 13.270 o
14 2 29 72.488 64.685 4.187 30.992 o
14 2 30 19.815 17.924 2.825 89.975 o
14 4 0 33.605 30.266 2.326 76.916 o
14 4 1 981.503 945.766 21.841 1.570 o
14 4 2 719.832 706.507 16.554 2.443 o
14 4 3 229.359 219.338 5.481 11.625 o
14 4 4 657.494 636.409 14.727 2.873 o
14 4 5 444.380 434.776 10.345 4.878 o
14 4 6 412.811 405.965 9.736 5.348 o
14 4 7 94.660 97.336 2.808 30.670 o
14 4 8 571.732 554.282 13.103 3.456 o
14 4 9 198.975 180.579 4.915 13.855 o
14 4 10 25.539 22.137 1.066 130.651 o
14 4 11 13.071 10.591 1.100 232.749 o
14 4 12 0.033 -0.711 4.779 60.836 o
14 4 13 574.469 549.901 13.644 3.334 o
14 4 14 123.015 120.530 3.730 22.459 o
14 4 15 4.922 2.470 1.083 502.211 o
14 4 16 290.513 290.214 7.444 8.125 o
14 4 17 0.345 -0.338 6.048 37.909 o
14 4 18 149.972 143.690 4.322 18.081 o
14 4 19 6.746 8.273 1.514 271.839 o
14 4 20 537.460 558.106 14.050 3.319 o
14 4 21 213.216 218.103 7.258 10.095 o
14 4 22 672.771 689.184 19.379 2.124 o
14 4 23 34.855 37.109 3.536 52.693 o
14 4 24 24.588 28.506 2.825 76.941 o
14 4 25 72.853 71.367 3.891 32.005 o
14 4 26 35.844 33.988 4.373 42.309 o
14 4 27 0.381 7.097 3.155 126.681 o
14 4 28 31.098 30.832 3.350 59.652 o
14 4 29 1.373 -0.770 6.116 36.816 o
14 6 0 370.199 352.598 9.668 5.804 o
14 6 1 0.084 0.567 0.837 1745.460 o
14 6 2 810.046 773.924 18.652 2.047 o
14 6 3 945.910 889.007 21.282 1.651 o
14 6 4 661.708 638.177 15.192 2.785 o
14 6 5 1367.750 1326.240 30.689 0.909 o
14 6 6 47.746 45.111 1.692 65.730 o
14 6 7 204.924 198.893 5.143 13.031 o
14 6 8 36.969 36.119 1.404 85.423 o
14 6 9 881.664 863.647 20.327 1.784 o
14 6 10 67.448 67.857 2.267 44.053 o
14 6 11 246.517 251.752 6.649 9.739 o
14 6 12 33.998 33.751 1.666 86.908 o
14 6 13 30.676 27.474 1.675 96.933 o
14 6 14 4.306 3.274 1.353 412.260 o
14 6 15 365.652 371.825 9.609 5.798 o
14 6 16 116.426 115.768 3.654 23.576 o
14 6 17 52.456 51.870 2.242 54.675 o
14 6 18 93.866 90.916 3.307 29.375 o
14 6 19 2.035 1.463 1.455 490.565 o
14 6 20 4.679 1.556 1.633 340.750 o
14 6 21 9.063 8.053 1.946 193.636 o
14 6 22 26.780 29.826 3.536 59.586 o
14 6 23 99.959 101.024 4.534 23.216 o
14 6 24 0.438 2.284 2.622 190.798 o
14 6 25 0.053 0.305 2.250 271.718 o
14 6 26 70.585 63.230 3.832 33.646 o
14 6 27 17.262 18.956 3.147 82.546 o
14 8 0 20.781 20.538 1.971 116.395 o
14 8 1 13.143 15.277 1.353 192.478 o
14 8 2 5.737 5.025 1.100 415.264 o
14 8 3 215.015 207.005 5.608 12.038 o
14 8 4 9.408 8.966 1.421 247.294 o
14 8 5 300.350 291.365 7.774 7.769 o
14 8 6 110.796 111.564 3.333 25.425 o
14 8 7 2.708 0.381 1.049 750.958 o
14 8 8 221.342 225.758 5.997 11.191 o
14 8 9 295.781 299.384 7.934 7.667 o
14 8 10 1.633 2.309 1.446 493.873 o
14 8 11 83.093 85.197 3.485 30.930 o
14 8 12 309.154 311.928 8.645 7.005 o
14 8 13 31.904 36.145 2.436 73.475 o
14 8 14 412.805 406.726 10.988 4.861 o
14 8 15 110.850 111.268 4.069 23.131 o
14 8 16 433.089 423.466 11.512 4.546 o
14 8 17 3.272 5.642 1.540 351.997 o
14 8 18 352.150 349.688 10.624 5.483 o
14 8 19 21.907 18.305 2.648 92.237 o
14 8 20 15.876 13.348 2.275 126.060 o
14 8 21 0.117 -4.585 6.243 35.642 o
14 8 22 28.068 25.106 3.147 67.975 o
14 8 23 1.020 -1.836 5.608 43.828 o
14 8 24 1.269 -1.717 8.662 18.447 o
14 8 25 11.046 4.196 1.946 193.257 o
14 10 0 639.464 694.462 18.474 2.274 o
14 10 1 1.936 5.431 1.726 332.323 o
14 10 2 86.028 93.656 3.840 28.123 o
14 10 3 19.664 12.976 1.768 140.259 o
14 10 4 21.801 16.960 1.920 120.401 o
14 10 5 45.891 47.564 2.571 56.200 o
14 10 6 265.476 267.265 7.241 8.788 o
14 10 7 2.355 2.343 1.455 458.691 o
14 10 8 104.463 106.175 3.857 24.795 o
14 10 9 80.082 86.103 3.705 30.317 o
14 10 10 118.486 119.549 4.432 20.967 o
14 10 11 105.401 104.526 4.001 24.293 o
14 10 12 49.540 45.339 2.656 53.797 o
14 10 13 5.804 3.705 1.624 300.742 o
14 10 14 114.401 109.703 4.204 22.440 o
14 10 15 8.898 8.789 1.743 214.428 o
14 10 16 115.305 113.898 5.202 19.272 o
14 10 17 17.293 13.424 1.827 145.319 o
14 10 18 32.541 35.392 2.504 71.945 o
14 10 19 23.484 24.082 2.343 94.484 o
14 10 20 6.697 4.416 2.360 176.455 o
14 10 21 2.057 0.753 1.937 317.174 o
14 10 22 70.029 64.812 3.578 35.195 o
14 12 0 145.465 142.117 7.528 12.251 o
14 12 1 25.501 22.120 1.971 103.923 o
14 12 2 156.538 155.905 5.371 15.374 o
14 12 3 40.510 39.765 2.775 59.410 o
14 12 4 12.622 10.075 1.912 168.816 o
14 12 5 165.214 168.855 6.911 12.263 o
14 12 6 285.301 294.960 8.746 7.263 o
14 12 7 43.227 44.561 3.045 52.839 o
14 12 8 20.501 26.569 3.324 70.132 o
14 12 9 68.805 64.143 5.143 26.360 o
14 12 10 0.041 3.426 2.800 167.607 o
14 12 11 12.007 10.912 2.732 115.903 o
14 12 12 0.216 1.903 2.470 217.087 o
14 12 13 8.176 7.681 2.478 150.153 o
14 12 14 1.593 3.451 2.749 165.138 o
14 12 15 28.470 29.902 3.510 58.902 o
14 12 16 129.549 128.464 5.422 17.342 o
14 12 17 14.626 15.547 3.231 85.535 o
14 12 18 203.878 188.311 8.763 8.950 o
14 14 0 160.859 169.151 7.410 11.644 o
14 14 1 49.888 50.863 3.062 47.978 o
14 14 2 172.279 168.974 5.828 13.700 o
14 14 3 0.768 5.473 1.946 296.188 o
14 14 4 45.727 43.056 3.011 52.339 o
14 14 5 66.314 64.998 4.847 28.233 o
14 14 6 15.264 11.707 2.935 98.636 o
14 14 7 6.418 9.981 2.335 165.328 o
14 14 8 5.024 6.031 2.259 193.481 o
14 14 9 4.922 5.701 1.954 238.328 o
14 14 10 34.684 30.393 3.942 48.779 o
14 14 11 0.295 6.733 2.969 142.367 o
14 14 12 38.274 41.102 3.908 45.482 o
15 1 1 11.608 10.963 0.821 272.303 o
15 1 2 580.199 522.156 12.240 3.675 o
15 1 3 1529.370 1549.830 35.443 0.720 o
15 1 4 227.039 225.453 5.634 11.444 o
15 1 5 779.266 791.189 18.626 2.069 o
15 1 6 332.612 324.794 7.782 7.224 o
15 1 7 382.669 396.263 9.719 5.562 o
15 1 8 3548.230 3469.330 78.117 0.176 o
15 1 9 91.742 96.076 2.808 31.316 o
15 1 10 1216.300 1177.150 26.984 1.117 o
15 1 11 990.095 999.217 23.169 1.455 o
15 1 12 71.045 67.916 2.368 42.154 o
15 1 13 7.176 5.135 1.007 392.793 o
15 1 14 723.290 694.293 17.061 2.375 o
15 1 15 185.331 193.081 5.058 13.930 o
15 1 16 247.776 248.072 6.344 10.028 o
15 1 17 424.653 428.668 10.404 4.967 o
15 1 18 13.370 10.286 1.379 207.402 o
15 1 19 17.190 17.231 1.649 147.628 o
15 1 20 38.048 35.764 2.123 72.993 o
15 1 21 44.720 47.606 2.715 55.173 o
15 1 22 44.544 45.940 2.538 57.925 o
15 1 23 0.702 -0.871 5.211 50.858 o
15 1 24 31.412 29.758 1.996 86.828 o
15 1 25 26.022 21.316 2.140 98.570 o
15 1 26 48.390 50.905 3.916 40.234 o
15 1 27 64.180 63.348 3.257 39.075 o
15 1 28 69.501 70.538 3.612 34.449 o
15 1 29 42.541 42.903 3.654 46.347 o
15 1 30 0.001 -1.455 9.271 16.173 o
15 3 1 1104.930 1100.630 24.962 1.272 o
15 3 2 324.349 323.305 7.748 7.338 o
15 3 3 325.767 309.974 7.444 7.580 o
15 3 4 2220.640 2171.990 48.850 0.408 o
15 3 5 207.822 204.120 5.058 12.956 o
15 3 6 1755.320 1755.970 39.630 0.590 o
15 3 7 109.067 97.793 2.741 28.483 o
15 3 8 0.413 -0.228 4.060 83.778 o
15 3 9 136.253 136.559 3.730 20.587 o
15 3 10 22.486 25.360 1.201 131.492 o
15 3 11 482.090 468.873 11.174 4.370 o
15 3 12 3.599 10.075 1.142 392.388 o
15 3 13 163.518 165.971 4.458 16.425 o
15 3 14 94.898 91.432 2.935 30.661 o
15 3 15 11.651 14.811 1.133 223.230 o
15 3 16 4.419 3.417 1.886 270.110 o
15 3 17 165.026 163.306 4.492 16.357 o
15 3 18 103.921 109.821 3.409 26.157 o
15 3 19 18.141 18.601 1.607 143.256 o
15 3 20 222.287 230.656 6.251 10.840 o
15 3 21 294.984 316.631 8.433 7.255 o
15 3 22 2.496 5.997 1.607 346.904 o
15 3 23 732.734 746.239 20.090 1.963 o
15 3 24 277.887 286.678 9.127 7.126 o
15 3 25 1.304 7.275 3.274 115.871 o
15 3 26 92.426 91.897 4.695 23.896 o
15 3 27 65.091 66.512 3.891 34.102 o
15 3 28 3.535 8.789 2.301 189.153 o
15 3 29 4.431 3.993 2.834 143.371 o
15 5 1 3.249 2.842 0.914 679.798 o
15 5 2 289.825 285.663 7.055 8.444 o
15 5 3 102.278 100.499 2.952 28.617 o
15 5 4 960.251 925.109 21.426 1.621 o
15 5 5 2757.340 2637.530 59.872 0.284 o
15 5 6 451.973 428.694 10.421 4.830 o
15 5 7 691.405 655.255 15.530 2.670 o
15 5 8 43.642 45.339 1.556 70.681 o
15 5 9 93.115 84.775 2.521 33.311 o
15 5 10 90.263 87.380 2.622 33.220 o
15 5 11 144.579 139.799 3.942 19.365 o
15 5 12 158.456 156.531 4.229 17.366 o
15 5 13 335.265 331.832 8.273 6.882 o
15 5 14 83.868 84.453 2.673 34.711 o
15 5 15 4.517 8.273 1.227 370.958 o
15 5 16 193.184 198.817 5.524 12.921 o
15 5 17 1315.230 1331.220 31.238 0.898 o
15 5 18 51.114 52.106 2.952 48.275 o
15 5 19 24.191 23.693 1.810 110.041 o
15 5 20 94.513 95.669 3.587 27.779 o
15 5 21 0.080 0.034 1.641 511.420 o
15 5 22 1.461 0.541 1.810 373.116 o
15 5 23 74.151 70.251 3.764 32.588 o
15 5 24 193.037 190.155 6.691 11.523 o
15 5 25 31.246 31.213 3.071 64.359 o
15 5 26 96.712 91.381 4.644 23.657 o
15 5 27 8.668 7.495 2.191 173.358 o
15 5 28 4.603 3.739 2.030 239.719 o
15 7 1 464.273 432.289 11.978 4.256 o
15 7 2 474.650 441.687 11.910 4.223 o
15 7 3 39.122 39.021 2.098 70.772 o
15 7 4 12.860 13.458 1.176 215.084 o
15 7 5 19.050 18.297 1.193 159.054 o
15 7 6 708.199 706.017 16.351 2.487 o
15 7 7 734.194 722.706 16.875 2.371 o
15 7 8 110.555 110.236 3.392 25.351 o
15 7 9 7.120 6.564 1.446 290.279 o
15 7 10 214.009 215.379 7.122 10.251 o
15 7 11 2690.300 2724.220 63.086 0.264 o
15 7 12 326.221 341.128 9.102 6.459 o
15 7 13 349.757 363.299 9.965 5.764 o
15 7 14 12.549 13.703 1.759 171.038 o
15 7 15 16.631 16.089 2.343 116.893 o
15 7 16 148.239 148.876 4.779 17.106 o
15 7 17 68.541 62.088 2.817 41.029 o
15 7 18 90.362 94.079 4.026 26.687 o
15 7 19 72.497 76.223 4.052 30.718 o
15 7 20 11.328 5.617 2.157 167.120 o
15 7 21 41.467 41.465 3.037 54.742 o
15 7 22 48.039 45.289 2.944 51.387 o
15 7 23 63.978 61.377 3.561 37.227 o
15 7 24 49.782 55.625 5.058 30.365 o
15 7 25 24.179 23.820 4.119 52.777 o
15 7 26 2.476 2.791 2.072 262.373 o
15 9 1 0.006 0.118 1.421 682.630 o
15 9 2 103.640 104.484 4.026 24.406 o
15 9 3 224.814 254.357 6.962 9.825 o
15 9 4 818.316 850.748 21.908 1.685 o
15 9 5 128.494 127.838 4.026 20.869 o
15 9 6 23.277 52.529 2.884 65.597 o
15 9 7 6.866 4.289 1.421 319.188 o
15 9 8 39.259 41.550 2.453 64.284 o
15 9 9 22.128 35.595 2.284 89.203 o
15 9 10 634.938 645.418 16.199 2.652 o
15 9 11 3.342 2.749 1.573 375.938 o
15 9 12 114.641 124.015 4.475 20.982 o
15 9 13 0.002 -1.260 5.744 42.138 o
15 9 14 4.879 2.106 1.590 341.864 o
15 9 15 55.350 55.558 2.842 46.778 o
15 9 16 115.171 113.898 4.246 22.043 o
15 9 17 102.861 109.009 4.204 23.637 o
15 9 18 370.641 363.628 10.294 5.481 o
15 9 19 33.535 40.103 2.901 62.215 o
15 9 20 39.260 40.315 3.688 47.856 o
15 9 21 0.269 7.012 2.089 260.146 o
15 9 22 52.028 50.330 3.164 46.190 o
15 9 23 0.530 -0.178 5.684 42.839 o
15 9 24 4.000 3.561 2.149 227.349 o
15 11 1 2.557 3.832 1.599 374.181 o
15 11 2 373.901 380.588 10.227 5.441 o
15 11 3 147.767 158.223 5.101 16.247 o
15 11 4 250.892 273.863 9.254 7.381 o
15 11 5 12.317 10.734 1.768 180.262 o
15 11 6 144.734 153.452 6.809 13.306 o
15 11 7 165.817 165.387 5.651 14.298 o
15 11 8 16.652 24.099 2.605 97.647 o
15 11 9 187.819 201.117 7.714 10.262 o
15 11 10 52.361 51.700 3.181 45.623 o
15 11 11 64.655 58.349 3.164 40.354 o
15 11 12 68.025 69.879 3.468 35.771 o
15 11 13 2.033 2.284 1.861 324.339 o
15 11 14 4.249 1.929 2.259 215.451 o
15 11 15 8.844 5.803 1.861 213.596 o
15 11 16 0.386 3.773 2.123 272.748 o
15 11 17 3.315 6.403 1.827 276.515 o
15 11 18 14.108 12.079 2.022 149.265 o
15 11 19 111.230 105.397 5.481 19.065 o
15 11 20 68.813 61.174 3.781 34.584 o
15 13 1 18.554 19.210 2.495 102.713 o
15 13 2 214.049 231.358 7.249 9.959 o
15 13 3 45.816 49.273 3.206 48.598 o
15 13 4 139.916 143.124 6.175 14.854 o
15 13 5 8.445 13.661 2.512 135.323 o
15 13 6 51.367 51.235 3.400 43.996 o
15 13 7 2.735 2.952 2.487 191.052 o
15 13 8 7.163 7.917 4.339 64.019 o
15 13 9 45.131 46.693 4.432 37.112 o
15 13 10 137.196 135.392 6.099 15.293 o
15 13 11 18.505 17.197 2.935 88.834 o
15 13 12 0.576 4.525 2.470 203.335 o
15 13 13 90.611 88.547 4.838 23.711 o
15 13 14 119.845 110.955 5.008 19.592 o
15 13 15 7.114 2.495 2.512 163.949 o
15 15 1 6.476 7.029 1.675 257.671 o
15 15 2 0.401 3.730 2.072 284.724 o
15 15 3 1.162 0.305 1.759 404.539 o
15 15 4 61.172 58.205 3.747 37.019 o
15 15 5 31.173 35.823 2.961 64.603 o
16 0 0 20.050 66.241 5.600 30.772 o
16 0 2 10.079 10.793 0.973 280.309 o
16 0 4 144.997 144.722 4.399 18.205 o
16 0 6 62.902 67.273 2.791 42.200 o
16 0 8 4.746 7.613 0.854 471.762 o
16 0 10 6367.580 6248.300 143.064 0.057 o
16 0 12 2642.690 2586.840 60.058 0.286 o
16 0 14 510.146 503.605 15.209 3.179 o
16 0 16 8.492 10.447 1.531 235.605 o
16 0 18 101.101 102.555 5.397 20.162 o
16 0 20 749.458 781.597 20.665 1.874 o
16 0 22 140.514 139.774 5.600 16.066 o
16 0 24 435.368 439.039 14.431 3.618 o
16 0 26 3.067 1.759 5.329 47.247 o
16 0 28 6.698 0.643 4.669 58.849 o
16 0 30 27.319 27.474 4.948 39.549 o
16 2 0 169.130 183.354 5.185 14.562 o
16 2 1 165.143 159.644 4.077 17.167 o
16 2 2 632.523 630.429 14.549 2.954 o
16 2 3 617.072 645.418 15.014 2.884 o
16 2 4 2962.610 2954.060 67.290 0.233 o
16 2 5 1377.830 1346.760 30.596 0.909 o
16 2 6 34.899 37.743 1.370 87.696 o
16 2 7 7.136 5.727 0.575 475.588 o
16 2 8 952.790 953.522 21.934 1.577 o
16 2 9 2.606 2.622 0.702 921.778 o
16 2 10 72.929 69.895 2.335 41.408 o
16 2 11 5.071 4.534 0.804 545.646 o
16 2 12 0.851 0.854 0.719 1638.920 o
16 2 13 5.137 5.194 0.981 468.484 o
16 2 14 113.879 114.837 3.367 24.758 o
16 2 15 84.088 81.865 2.741 34.638 o
16 2 16 1603.020 1604.630 36.610 0.678 o
16 2 17 347.817 360.313 8.865 6.333 o
16 2 18 1582.230 1622.090 37.760 0.652 o
16 2 19 362.599 366.978 9.279 5.992 o
16 2 20 1.314 -0.651 7.072 27.610 o
16 2 21 121.304 123.558 3.993 21.765 o
16 2 22 4.988 2.707 1.370 394.766 o
16 2 23 11.747 9.009 1.607 204.509 o
16 2 24 2.183 -0.474 6.699 30.586 o
16 2 25 5.014 3.739 2.225 206.452 o
16 2 26 0.049 4.263 2.377 223.675 o
16 2 27 181.865 177.602 6.276 12.568 o
16 2 28 19.019 23.406 3.130 78.233 o
16 2 29 2.658 5.363 2.470 185.728 o
16 4 0 784.257 746.298 17.789 2.185 o
16 4 1 461.964 459.171 10.810 4.586 o
16 4 2 767.222 742.457 17.256 2.272 o
16 4 3 487.821 488.904 11.496 4.215 o
16 4 4 1850.820 1803.470 40.907 0.556 o
16 4 5 134.446 139.579 3.773 20.514 o
16 4 6 92.234 82.973 2.521 33.689 o
16 4 7 1.395 1.624 0.617 1458.240 o
16 4 8 148.034 135.088 3.764 19.660 o
16 4 9 433.781 401.135 9.829 5.208 o
16 4 10 1148.220 1099.850 25.292 1.239 o
16 4 11 0.265 -0.626 3.942 89.070 o
16 4 12 0.002 0.220 0.685 2788.540 o
16 4 13 224.640 220.894 5.693 11.499 o
16 4 14 164.528 159.804 4.297 16.814 o
16 4 15 33.010 30.646 1.472 94.418 o
16 4 16 41.460 37.718 1.810 73.326 o
16 4 17 11.174 5.718 1.303 260.538 o
16 4 18 5.931 2.597 1.277 396.588 o
16 4 19 12.931 10.464 1.404 208.037 o
16 4 20 116.848 120.344 4.001 22.301 o
16 4 21 419.006 431.756 11.665 4.535 o
16 4 22 125.910 124.472 4.534 19.908 o
16 4 23 24.628 26.611 2.411 88.762 o
16 4 24 197.819 200.703 6.902 11.014 o
16 4 25 256.958 257.318 9.609 7.149 o
16 4 26 43.101 42.996 3.595 46.770 o
16 4 27 0.746 4.263 3.713 95.635 o
16 4 28 28.206 28.709 3.823 54.149 o
16 4 29 3.193 0.821 2.335 217.736 o
16 6 0 2.414 3.494 1.446 438.442 o
16 6 1 430.168 418.459 10.523 4.922 o
16 6 2 611.383 573.560 14.253 3.104 o
16 6 3 251.603 240.688 6.632 9.762 o
16 6 4 78.639 74.455 2.715 36.981 o
16 6 5 269.357 249.840 6.446 9.521 o
16 6 6 580.834 558.326 13.111 3.427 o
16 6 7 137.448 131.645 3.933 20.221 o
16 6 8 177.298 169.727 4.331 15.852 o
16 6 9 250.019 243.268 6.260 10.109 o
16 6 10 186.167 177.086 4.855 14.501 o
16 6 11 245.571 238.666 6.598 9.926 o
16 6 12 0.682 -0.922 3.595 106.108 o
16 6 13 357.144 360.186 9.406 5.993 o
16 6 14 671.700 684.540 16.343 2.551 o
16 6 15 764.571 759.341 18.000 2.172 o
16 6 16 326.123 313.781 8.095 7.161 o
16 6 17 3.820 2.055 1.430 421.250 o
16 6 18 9.844 9.136 1.641 216.197 o
16 6 19 58.245 59.779 2.859 44.665 o
16 6 20 16.460 14.456 1.810 147.536 o
16 6 21 16.946 18.542 2.165 120.966 o
16 6 22 1.007 -1.413 5.972 38.694 o
16 6 23 8.903 9.804 2.385 149.964 o
16 6 24 11.820 9.449 2.419 137.049 o
16 6 25 1.151 1.294 2.165 269.655 o
16 6 26 6.694 8.340 2.149 187.024 o
16 6 27 4.572 3.722 1.912 261.208 o
16 8 0 127.181 123.550 5.041 18.559 o
16 8 1 214.086 213.154 6.471 10.991 o
16 8 2 13.139 11.140 1.540 192.468 o
16 8 3 42.351 38.454 1.937 70.343 o
16 8 4 55.500 51.210 2.529 50.537 o
16 8 5 149.389 141.085 4.111 18.635 o
16 8 6 517.173 503.707 12.519 3.811 o
16 8 7 1190.210 1201.670 28.768 1.038 o
16 8 8 995.628 1023.140 25.529 1.292 o
16 8 9 225.071 211.530 5.972 11.302 o
16 8 10 101.742 101.726 3.637 26.173 o
16 8 11 150.133 158.239 5.177 15.983 o
16 8 12 9.597 26.975 2.411 117.802 o
16 8 13 0.865 -1.133 4.661 63.337 o
16 8 14 40.578 38.285 2.555 63.041 o
16 8 15 130.323 133.464 4.728 18.789 o
16 8 16 42.278 65.302 3.883 40.211 o
16 8 17 142.253 146.346 4.948 17.165 o
16 8 18 1.385 3.544 1.971 295.594 o
16 8 19 16.508 17.586 2.174 123.123 o
16 8 20 21.195 23.846 2.698 87.552 o
16 8 21 41.819 43.047 3.079 53.568 o
16 8 22 1.439 0.279 2.242 255.820 o
16 8 23 27.653 28.498 3.248 64.859 o
16 8 24 14.019 16.647 2.665 107.797 o
16 8 25 6.136 1.886 2.842 140.232 o
16 10 0 1791.560 1883.730 46.896 0.461 o
16 10 1 245.198 285.985 8.704 7.785 o
16 10 2 236.381 247.438 7.173 9.478 o
16 10 3 21.950 20.986 3.104 76.979 o
16 10 4 17.788 19.709 2.039 122.708 o
16 10 5 161.197 163.636 5.135 15.412 o
16 10 6 3.839 0.956 2.301 216.779 o
16 10 7 54.019 57.013 2.859 46.875 o
16 10 8 147.733 150.111 4.881 16.895 o
16 10 9 5.774 7.892 1.776 244.944 o
16 10 10 0.284 0.347 2.487 220.533 o
16 10 11 55.491 49.721 2.859 47.791 o
16 10 12 156.744 155.220 5.980 14.287 o
16 10 13 8.308 7.325 2.284 167.088 o
16 10 14 4.454 2.309 2.199 220.982 o
16 10 15 6.409 6.446 2.199 189.548 o
16 10 16 32.844 30.714 2.352 77.005 o
16 10 17 6.450 4.889 1.675 271.992 o
16 10 18 49.380 48.199 2.808 51.479 o
16 10 19 23.698 22.238 2.385 94.383 o
16 10 20 22.562 22.526 2.614 89.040 o
16 10 21 0.352 1.878 1.946 337.432 o
16 10 22 208.273 182.212 7.672 10.091 o
16 12 0 7.279 11.149 2.453 148.673 o
16 12 1 42.074 50.812 2.724 55.674 o
16 12 2 39.337 41.668 2.563 62.584 o
16 12 3 36.074 33.150 3.197 58.151 o
16 12 4 52.466 54.475 3.028 46.470 o
16 12 5 94.846 110.667 5.930 18.683 o
16 12 6 646.947 663.080 17.222 2.463 o
16 12 7 75.464 82.372 4.119 29.331 o
16 12 8 50.073 48.816 4.238 37.230 o
16 12 9 25.846 27.034 2.918 74.188 o
16 12 10 0.002 -0.854 6.310 34.909 o
16 12 11 2.495 1.007 2.580 187.015 o
16 12 12 0.342 -3.612 6.175 36.372 o
16 12 13 16.234 18.423 2.935 91.349 o
16 12 14 21.570 21.917 2.690 88.662 o
16 12 15 153.731 144.748 5.820 14.915 o
16 12 16 64.035 61.513 3.697 36.242 o
16 12 17 81.304 81.907 4.145 28.326 o
16 12 18 58.248 51.557 3.815 38.161 o
16 14 0 81.892 79.615 4.991 24.536 o
16 14 1 7.296 7.681 2.182 181.718 o
16 14 2 10.638 8.620 1.946 181.452 o
16 14 3 1.439 1.565 2.715 174.887 o
16 14 4 7.025 9.829 2.098 185.440 o
16 14 5 22.294 23.989 2.681 86.389 o
16 14 6 2.901 6.767 2.597 166.028 o
16 14 7 9.608 8.966 2.259 158.786 o
16 14 8 5.795 8.586 2.681 141.771 o
16 14 9 158.488 166.013 8.611 10.104 o
16 14 10 70.461 69.988 4.822 27.400 o
16 14 11 2.325 8.053 2.859 141.551 o
17 1 1 1047.470 1054.830 24.268 1.345 o
17 1 2 206.337 208.866 5.346 12.577 o
17 1 3 2374.040 2368.360 53.511 0.350 o
17 1 4 1082.180 1054.980 24.277 1.331 o
17 1 5 523.491 485.622 11.293 4.153 o
17 1 6 322.613 320.235 7.664 7.424 o
17 1 7 1573.250 1546.650 35.104 0.723 o
17 1 8 220.049 224.421 5.591 11.684 o
17 1 9 5042.750 4940.230 111.733 0.091 o
17 1 10 943.480 926.970 21.578 1.617 o
17 1 11 898.422 854.842 20.039 1.803 o
17 1 12 388.906 393.294 9.668 5.555 o
17 1 13 2.786 2.555 0.863 773.459 o
17 1 14 733.236 738.956 17.442 2.287 o
17 1 15 1501.180 1507.230 34.267 0.758 o
17 1 16 863.704 896.408 20.724 1.749 o
17 1 17 37.993 37.913 2.182 71.050 o
17 1 18 64.024 61.301 2.521 44.821 o
17 1 19 0.294 -1.015 5.904 39.789 o
17 1 20 314.503 321.148 8.594 6.941 o
17 1 21 14.115 12.451 1.421 190.545 o
17 1 22 81.100 84.817 3.299 32.248 o
17 1 23 10.062 9.668 1.658 210.259 o
17 1 24 24.591 21.832 1.895 108.535 o
17 1 25 51.506 49.349 3.138 46.851 o
17 1 26 1.357 -2.259 6.412 33.526 o
17 1 27 39.809 35.341 3.037 57.532 o
17 1 28 33.189 31.171 3.104 62.312 o
17 1 29 52.490 61.944 4.678 31.877 o
17 3 1 1130.640 1108.800 25.258 1.245 o
17 3 2 6184.300 6118.500 137.642 0.061 o
17 3 3 5069.020 4930.590 110.845 0.092 o
17 3 4 84.751 83.133 2.445 35.700 o
17 3 5 201.060 192.887 4.805 13.699 o
17 3 6 788.047 754.351 17.400 2.225 o
17 3 7 1851.220 1812.180 41.135 0.552 o
17 3 8 889.646 847.009 19.684 1.846 o
17 3 9 87.251 77.102 2.504 35.556 o
17 3 10 438.472 432.263 10.387 4.897 o
17 3 11 276.043 259.382 6.454 9.316 o
17 3 12 242.226 231.603 6.598 10.059 o
17 3 13 70.409 66.563 2.318 42.911 o
17 3 14 267.962 268.670 6.589 9.265 o
17 3 15 24.229 24.065 1.658 114.291 o
17 3 16 5.985 4.196 1.210 390.674 o
17 3 17 36.845 35.959 1.937 77.226 o
17 3 18 55.250 55.778 2.225 52.278 o
17 3 19 132.596 137.059 4.119 19.951 o
17 3 20 248.208 244.697 6.606 9.811 o
17 3 21 56.354 54.839 3.595 40.024 o
17 3 22 155.421 156.522 4.948 16.195 o
17 3 23 309.280 313.087 9.761 6.342 o
17 3 24 77.853 83.962 3.603 31.419 o
17 3 25 235.584 235.376 10.641 6.728 o
17 3 26 11.903 18.533 4.365 56.641 o
17 3 27 34.426 35.003 3.045 61.060 o
17 3 28 8.498 8.078 2.368 156.894 o
17 3 29 10.771 4.644 2.368 154.379 o
17 5 1 51.539 47.344 1.751 61.414 o
17 5 2 899.315 874.246 20.293 1.772 o
17 5 3 750.108 720.617 17.019 2.334 o
17 5 4 5230.490 5072.820 115.159 0.086 o
17 5 5 1076.230 1035.670 24.065 1.350 o
17 5 6 4262.890 4115.890 93.546 0.127 o
17 5 7 4.020 2.631 0.609 792.753 o
17 5 8 74.572 70.614 2.259 41.192 o
17 5 9 0.751 -0.575 2.571 204.209 o
17 5 10 7.627 6.674 0.761 406.257 o
17 5 11 65.019 66.563 2.504 43.605 o
17 5 12 114.911 109.026 3.206 25.461 o
17 5 13 78.734 75.317 2.521 37.868 o
17 5 14 47.325 45.830 1.912 63.403 o
17 5 15 30.347 28.709 1.836 92.797 o
17 5 16 200.129 200.770 5.727 12.413 o
17 5 17 1200.510 1211.020 28.785 1.034 o
17 5 18 222.327 216.064 6.327 10.925 o
17 5 19 117.810 115.675 3.993 22.456 o
17 5 20 120.964 125.791 4.348 20.736 o
17 5 21 120.143 119.904 4.238 21.354 o
17 5 22 3.326 5.278 1.937 262.365 o
17 5 23 0.745 -0.711 6.065 37.593 o
17 5 24 162.181 156.810 5.862 14.250 o
17 5 25 12.680 12.198 2.478 126.224 o
17 5 26 28.673 29.081 3.587 57.712 o
17 5 27 13.874 15.953 2.707 106.972 o
17 5 28 11.164 11.343 3.240 93.535 o
17 7 1 0.154 -0.643 4.475 69.285 o
17 7 2 317.560 321.157 8.340 7.063 o
17 7 3 45.880 40.670 2.851 54.845 o
17 7 4 29.788 27.356 1.599 100.406 o
17 7 5 1.271 1.260 0.863 1123.740 o
17 7 6 0.477 -0.508 3.223 132.261 o
17 7 7 90.838 86.449 2.825 32.343 o
17 7 8 1168.610 1160.410 27.221 1.122 o
17 7 9 801.017 806.491 21.435 1.753 o
17 7 10 802.042 799.343 20.521 1.844 o
17 7 11 1479.530 1479.210 36.491 0.702 o
17 7 12 18.733 22.780 2.377 103.221 o
17 7 13 128.985 121.097 5.118 18.333 o
17 7 14 22.077 18.652 2.233 105.814 o
17 7 15 17.357 18.161 1.819 136.726 o
17 7 16 76.132 75.106 3.240 34.631 o
17 7 17 2.121 -2.453 4.957 55.337 o
17 7 18 13.228 11.030 1.962 159.557 o
17 7 19 44.017 41.939 3.290 50.136 o
17 7 20 43.709 38.175 2.876 56.511 o
17 7 21 5.419 4.754 2.445 173.829 o
17 7 22 28.018 26.603 2.436 83.414 o
17 7 23 147.233 141.085 5.253 16.409 o
17 7 24 7.365 8.002 2.064 192.895 o
17 7 25 15.235 15.970 2.352 120.319 o
17 7 26 70.885 63.221 5.354 25.101 o
17 9 1 43.190 45.881 2.343 61.271 o
17 9 2 244.935 250.136 7.072 9.399 o
17 9 3 779.623 815.407 19.684 1.942 o
17 9 4 400.509 402.370 11.690 4.666 o
17 9 5 366.815 375.987 9.880 5.653 o
17 9 6 2.343 1.159 1.421 500.597 o
17 9 7 0.011 -0.981 4.483 69.152 o
17 9 8 239.380 239.427 6.953 9.701 o
17 9 9 21.474 22.932 1.886 114.806 o
17 9 10 420.751 431.519 11.343 4.640 o
17 9 11 4.906 4.449 1.726 288.056 o
17 9 12 269.036 271.326 9.119 7.300 o
17 9 13 5.031 3.502 1.590 324.275 o
17 9 14 3.134 -2.123 4.948 54.946 o
17 9 15 2.521 -2.614 5.363 47.259 o
17 9 16 8.148 10.075 1.878 200.159 o
17 9 17 77.300 78.185 3.764 31.221 o
17 9 18 121.423 123.474 4.720 19.794 o
17 9 19 191.914 191.051 6.598 11.659 o
17 9 20 5.306 6.885 2.225 192.617 o
17 9 21 10.824 13.170 2.233 146.300 o
17 9 22 45.168 36.407 2.631 59.411 o
17 9 23 20.727 16.478 2.140 114.915 o
17 9 24 9.845 6.065 2.453 148.573 o
17 11 1 25.515 25.842 2.242 92.645 o
17 11 2 7.811 10.261 2.402 152.317 o
17 11 3 814.721 863.893 21.054 1.761 o
17 11 4 138.318 149.806 5.820 15.483 o
17 11 5 3.345 6.666 1.734 293.405 o
17 11 6 22.260 23.541 2.165 102.796 o
17 11 7 193.930 206.827 7.207 10.670 o
17 11 8 367.059 379.269 10.912 5.189 o
17 11 9 0.069 1.032 2.242 268.549 o
17 11 10 57.830 54.018 5.837 24.756 o
17 11 11 4.604 6.116 3.164 115.897 o
17 11 12 3.932 3.257 1.929 269.367 o
17 11 13 34.044 33.776 2.571 70.044 o
17 11 14 5.519 6.209 1.979 225.914 o
17 11 15 10.612 9.795 1.929 179.571 o
17 11 16 1.085 1.463 2.039 300.454 o
17 11 17 8.028 6.818 1.802 223.806 o
17 11 18 18.612 16.495 2.259 115.169 o
17 11 19 224.402 205.787 7.131 10.130 o
17 11 20 71.361 62.426 3.798 33.777 o
17 13 1 24.784 26.019 2.208 94.649 o
17 13 2 32.084 30.528 3.570 55.510 o
17 13 3 12.845 16.757 2.199 134.413 o
17 13 4 263.854 277.450 8.941 7.448 o
17 13 5 2.327 9.440 2.656 156.522 o
17 13 6 94.113 96.278 4.314 24.928 o
17 13 7 14.831 15.919 2.521 113.326 o
17 13 8 36.269 37.041 3.223 56.449 o
17 13 9 78.035 78.253 4.297 28.357 o
17 13 10 197.122 210.600 8.019 9.653 o
17 13 11 93.245 100.000 5.236 21.442 o
17 13 12 39.997 45.551 3.697 46.359 o
17 13 13 149.315 149.248 6.260 14.193 o
17 13 14 143.695 142.633 5.794 15.452 o
17 13 15 7.582 4.314 1.954 219.163 o
17 15 1 10.450 12.697 2.157 154.302 o
17 15 2 10.888 10.751 1.852 181.734 o
17 15 3 43.450 35.087 3.197 53.300 o
18 0 0 718.008 863.690 34.495 0.922 o
18 0 2 1407.420 1381.060 32.135 0.847 o
18 0 4 1270.460 1228.400 28.109 1.044 o
18 0 6 106.990 107.546 3.274 26.353 o
18 0 8 40.169 42.641 1.895 71.008 o
18 0 10 1664.890 1598.090 38.132 0.637 o
18 0 12 1559.560 1543.420 37.693 0.660 o
18 0 14 258.270 251.946 8.425 8.048 o
18 0 16 657.531 663.173 16.224 2.603 o
18 0 18 1.719 15.446 2.605 150.523 o
18 0 20 3.629 2.834 1.793 307.304 o
18 0 22 0.339 -0.922 8.095 21.184 o
18 0 24 33.401 33.920 2.944 63.912 o
18 0 26 16.923 15.793 3.181 83.969 o
18 0 28 15.834 17.112 4.052 61.117 o
18 2 0 7813.320 7832.650 176.621 0.038 o
18 2 1 6.621 7.029 0.668 452.228 o
18 2 2 547.820 531.266 12.358 3.724 o
18 2 3 2647.760 2605.150 58.586 0.297 o
18 2 4 1064.710 1068.950 24.353 1.330 o
18 2 5 5323.340 5204.190 116.994 0.083 o
18 2 6 313.301 317.579 7.630 7.562 o
18 2 7 11.163 9.144 0.685 305.544 o
18 2 8 366.324 350.170 8.459 6.431 o
18 2 9 886.602 879.474 20.462 1.763 o
18 2 10 321.703 296.897 7.503 7.664 o
18 2 11 384.722 373.153 9.203 5.852 o
18 2 12 102.886 96.059 2.935 28.929 o
18 2 13 146.709 149.121 4.043 18.684 o
18 2 14 24.287 21.993 1.303 128.044 o
18 2 15 26.581 26.129 1.523 110.215 o
18 2 16 179.357 178.295 4.771 14.885 o
18 2 17 23.917 24.057 1.743 112.394 o
18 2 18 1052.450 1065.910 24.801 1.308 o
18 2 19 61.292 63.619 2.563 45.107 o
18 2 20 255.530 264.931 7.114 9.064 o
18 2 21 41.952 37.523 2.165 67.899 o
18 2 22 9.329 8.569 1.548 234.583 o
18 2 23 15.190 9.956 1.633 176.045 o
18 2 24 66.326 64.397 3.257 38.321 o
18 2 25 2.873 4.416 1.700 330.395 o
18 2 26 148.075 152.183 7.334 12.345 o
18 2 27 221.363 217.815 7.816 9.375 o
18 2 28 49.342 43.064 4.086 39.572 o
18 2 29 37.570 40.704 3.578 49.898 o
18 4 0 4716.070 4576.080 104.230 0.104 o
18 4 1 1257.340 1225.930 28.049 1.051 o
18 4 2 10456.300 10228.800 231.451 0.023 o
18 4 3 1748.140 1697.260 38.589 0.615 o
18 4 4 1700.690 1652.270 37.913 0.636 o
18 4 5 4.240 2.622 0.702 719.660 o
18 4 6 2879.550 2804.760 63.737 0.255 o
18 4 7 17.973 15.192 0.964 183.785 o
18 4 8 490.464 467.528 11.191 4.335 o
18 4 9 44.535 40.129 1.514 72.817 o
18 4 10 224.716 215.870 5.642 11.618 o
18 4 11 115.257 117.603 3.426 24.269 o
18 4 12 51.449 47.302 2.005 59.005 o
18 4 13 11.188 10.751 0.973 265.204 o
18 4 14 619.532 605.670 14.321 3.044 o
18 4 15 7.375 6.429 1.100 351.537 o
18 4 16 10.626 8.713 1.235 256.953 o
18 4 17 39.105 34.098 2.208 71.400 o
18 4 18 6.289 3.519 1.463 328.810 o
18 4 19 65.493 57.402 2.504 45.127 o
18 4 20 122.332 119.862 4.525 20.385 o
18 4 21 383.912 386.755 10.506 5.248 o
18 4 22 27.633 27.390 2.284 87.162 o
18 4 23 21.687 24.142 2.233 101.102 o
18 4 24 24.941 24.522 2.326 92.243 o
18 4 25 288.888 283.193 10.117 6.417 o
18 4 26 80.691 80.765 5.972 20.671 o
18 4 27 1.834 3.663 2.275 226.867 o
18 4 28 6.063 8.476 2.791 132.866 o
18 6 0 3551.150 3385.850 91.660 0.137 o
18 6 1 13.197 11.690 1.201 217.832 o
18 6 2 248.971 229.336 6.767 9.792 o
18 6 3 355.005 364.381 9.195 6.097 o
18 6 4 66.225 63.078 2.335 44.958 o
18 6 5 378.394 363.612 8.949 6.047 o
18 6 6 9.418 43.690 3.214 75.360 o
18 6 7 7.345 8.763 1.125 322.833 o
18 6 8 3459.600 3356.040 77.001 0.182 o
18 6 9 595.605 605.018 14.862 2.986 o
18 6 10 911.387 900.139 22.407 1.576 o
18 6 11 12.923 11.056 1.565 192.159 o
18 6 12 46.535 49.214 2.098 60.685 o
18 6 13 1726.650 1714.850 39.503 0.597 o
18 6 14 989.179 985.658 23.160 1.459 o
18 6 15 134.023 160.456 5.507 16.068 o
18 6 16 0.261 -1.658 4.170 79.623 o
18 6 17 124.401 127.847 4.263 20.597 o
18 6 18 49.456 59.576 3.993 38.018 o
18 6 19 69.993 64.930 2.893 39.639 o
18 6 20 204.897 198.351 6.217 11.701 o
18 6 21 24.863 26.603 2.292 91.671 o
18 6 22 25.084 22.830 2.326 93.377 o
18 6 23 8.277 6.336 2.377 161.322 o
18 6 24 56.265 51.480 3.248 43.582 o
18 6 25 12.891 9.271 2.233 145.833 o
18 6 26 48.243 47.116 3.121 48.911 o
18 6 27 5.748 6.446 2.115 204.508 o
18 8 0 66.013 64.736 4.043 33.113 o
18 8 1 314.214 312.317 8.899 6.803 o
18 8 2 136.979 138.903 4.306 19.134 o
18 8 3 10.664 8.848 1.345 242.972 o
18 8 4 203.758 208.781 5.930 11.942 o
18 8 5 3.156 2.698 1.252 508.315 o
18 8 6 959.467 974.500 22.915 1.493 o
18 8 7 1761.060 1760.900 42.590 0.534 o
18 8 8 1216.850 1219.960 28.456 1.043 o
18 8 9 10.056 9.432 1.776 198.989 o
18 8 10 62.437 60.641 2.884 42.800 o
18 8 11 201.362 195.509 6.065 12.025 o
18 8 12 381.262 382.720 10.370 5.331 o
18 8 13 14.220 13.610 1.768 162.035 o
18 8 14 32.723 28.075 2.326 79.171 o
18 8 15 487.691 479.777 12.612 3.911 o
18 8 16 28.262 31.002 2.571 77.319 o
18 8 17 45.165 43.275 2.521 58.587 o
18 8 18 1.122 -2.462 5.270 49.536 o
18 8 19 166.749 157.825 5.735 14.268 o
18 8 20 9.658 10.227 2.377 146.636 o
18 8 21 2.696 1.489 2.453 201.199 o
18 8 22 1.072 0.008 2.005 323.430 o
18 8 23 10.049 5.718 1.920 197.635 o
18 8 24 12.440 10.912 2.132 151.342 o
18 8 25 5.407 -0.804 5.253 47.943 o
18 10 0 1531.540 1645.920 44.130 0.527 o
18 10 1 488.257 517.097 13.153 3.709 o
18 10 2 22.374 28.210 2.918 77.283 o
18 10 3 242.808 254.095 7.934 8.645 o
18 10 4 346.312 368.788 10.015 5.745 o
18 10 5 2.940 -0.660 6.192 35.551 o
18 10 6 4.662 1.844 2.089 239.154 o
18 10 7 154.130 157.241 5.228 15.720 o
18 10 8 8.483 6.623 2.149 181.142 o
18 10 9 147.078 144.342 6.107 14.661 o
18 10 10 20.315 19.337 2.631 94.553 o
18 10 11 170.411 165.937 5.777 13.905 o
18 10 12 221.642 224.404 6.979 10.158 o
18 10 13 4.926 2.106 2.377 193.085 o
18 10 14 82.689 89.173 3.739 29.456 o
18 10 15 9.398 5.651 2.622 138.386 o
18 10 16 66.837 69.608 3.612 35.164 o
18 10 17 28.253 28.684 2.199 87.433 o
18 10 18 3.283 3.477 1.810 303.644 o
18 10 19 4.566 3.747 1.886 265.933 o
18 10 20 10.473 6.124 2.791 123.002 o
18 10 21 30.242 27.872 2.546 77.412 o
18 10 22 396.821 358.798 10.819 5.125 o
18 12 0 897.194 989.134 25.876 1.313 o
18 12 1 2.565 8.019 2.352 192.169 o
18 12 2 114.113 122.636 4.830 20.078 o
18 12 3 39.775 56.488 2.876 53.543 o
18 12 4 59.949 63.754 3.587 37.797 o
18 12 5 324.920 329.945 11.326 5.372 o
18 12 6 277.283 304.510 10.244 6.349 o
18 12 7 132.399 137.803 5.346 17.092 o
18 12 8 20.583 19.861 2.741 90.088 o
18 12 9 18.339 20.589 3.316 75.445 o
18 12 10 75.068 79.927 4.382 28.256 o
18 12 11 52.469 51.464 4.238 36.285 o
18 12 12 6.425 6.463 2.563 153.223 o
18 12 13 8.638 5.557 2.783 129.860 o
18 12 14 5.041 3.553 2.199 210.495 o
18 12 15 100.736 103.528 4.838 21.973 o
18 12 16 253.658 251.329 8.603 7.970 o
18 12 17 91.731 85.680 4.686 24.348 o
18 14 0 89.032 96.355 7.545 14.986 o
18 14 1 15.564 18.787 2.199 122.888 o
18 14 2 98.269 92.024 4.001 25.888 o
18 14 3 21.681 22.687 2.318 99.692 o
18 14 4 18.955 21.079 2.944 85.180 o
18 14 5 41.528 44.400 3.164 52.300 o
18 14 6 24.978 27.314 3.316 66.112 o
18 14 7 2.098 5.236 2.571 177.430 o
18 14 8 167.717 171.824 6.979 12.050 o
18 14 9 264.004 276.908 10.379 6.484 o
18 14 10 310.037 340.578 11.927 5.146 o
19 1 1 412.737 411.362 9.753 5.326 o
19 1 2 785.737 770.744 17.671 2.186 o
19 1 3 3.590 3.925 0.541 802.545 o
19 1 4 143.448 142.929 3.671 19.904 o
19 1 5 207.150 201.557 5.033 13.051 o
19 1 6 4.340 3.764 0.651 682.460 o
19 1 7 3298.710 3232.870 72.873 0.200 o
19 1 8 1029.700 1004.750 23.076 1.442 o
19 1 9 1627.900 1589.930 36.288 0.684 o
19 1 10 110.111 103.426 3.096 26.785 o
19 1 11 208.882 211.446 5.557 12.209 o
19 1 12 493.853 473.509 12.240 4.006 o
19 1 13 177.638 173.719 4.948 14.781 o
19 1 14 1060.150 1055.500 24.116 1.349 o
19 1 15 274.228 265.819 6.919 8.922 o
19 1 16 54.444 51.946 2.309 52.931 o
19 1 17 88.726 92.717 3.350 29.902 o
19 1 18 285.982 289.580 7.994 7.799 o
19 1 19 64.288 68.956 2.817 41.290 o
19 1 20 2.264 -0.262 8.755 17.998 o
19 1 21 133.706 135.392 4.331 19.432 o
19 1 22 18.050 18.508 1.751 136.945 o
19 1 23 6.543 4.136 1.531 303.764 o
19 1 24 11.473 9.973 1.743 190.300 o
19 1 25 0.014 -1.709 7.435 25.143 o
19 1 26 14.197 12.527 2.428 124.109 o
19 1 27 6.064 4.432 2.529 162.714 o
19 1 28 0.000 -1.971 8.433 19.545 o
19 1 29 30.731 30.308 3.307 60.815 o
19 3 1 10021.600 9863.940 223.009 0.024 o
19 3 2 7008.100 6918.420 156.023 0.048 o
19 3 3 80.865 80.579 2.597 36.248 o
19 3 4 833.685 802.710 18.466 2.034 o
19 3 5 846.972 827.824 19.015 1.953 o
19 3 6 91.335 87.405 2.605 33.064 o
19 3 7 25.058 26.899 1.269 119.752 o
19 3 8 66.861 61.826 2.013 47.082 o
19 3 9 178.529 167.747 4.500 15.575 o
19 3 10 285.801 269.245 6.919 8.720 o
19 3 11 179.132 176.155 4.712 15.031 o
19 3 12 174.489 167.747 4.593 15.615 o
19 3 13 635.982 626.766 14.498 2.961 o
19 3 14 81.042 81.949 2.478 36.606 o
19 3 15 749.292 757.159 17.713 2.225 o
19 3 16 47.310 48.029 2.013 61.490 o
19 3 17 0.174 -2.690 4.551 66.975 o
19 3 18 328.179 333.836 8.552 6.780 o
19 3 19 31.077 28.878 1.869 90.753 o
19 3 20 214.211 219.710 6.606 10.763 o
19 3 21 262.047 271.376 8.620 7.736 o
19 3 22 111.585 115.302 4.170 22.545 o
19 3 23 487.578 497.870 15.285 3.214 o
19 3 24 288.854 288.835 10.252 6.315 o
19 3 25 27.263 27.846 2.580 80.114 o
19 3 26 10.912 12.891 2.893 108.006 o
19 3 27 0.161 2.538 2.259 254.062 o
19 3 28 35.727 32.287 3.485 54.250 o
19 5 1 380.964 375.725 9.482 5.742 o
19 5 2 1417.880 1383.390 31.822 0.855 o
19 5 3 194.791 190.425 5.304 13.301 o
19 5 4 2988.830 2905.590 66.571 0.237 o
19 5 5 1187.420 1131.330 26.290 1.167 o
19 5 6 1265.170 1227.120 28.447 1.031 o
19 5 7 720.014 700.299 17.002 2.383 o
19 5 8 101.086 98.698 2.868 29.246 o
19 5 9 349.358 328.431 8.053 6.888 o
19 5 10 270.154 260.727 6.539 9.336 o
19 5 11 0.154 -1.734 2.978 156.094 o
19 5 12 653.618 634.743 14.862 2.858 o
19 5 13 33.990 29.428 1.971 84.057 o
19 5 14 61.455 55.837 2.199 49.453 o
19 5 15 141.831 133.531 3.993 19.682 o
19 5 16 12.521 10.937 1.430 207.195 o
19 5 17 761.864 770.016 19.261 2.022 o
19 5 18 33.689 32.744 2.631 69.759 o
19 5 19 33.477 29.885 3.189 61.107 o
19 5 20 51.503 46.118 2.436 54.870 o
19 5 21 18.079 18.635 2.275 113.140 o
19 5 22 23.954 22.720 2.825 81.057 o
19 5 23 0.353 1.167 1.810 394.969 o
19 5 24 14.968 14.625 2.512 114.967 o
19 5 25 6.111 7.478 1.971 215.924 o
19 5 26 4.938 6.285 2.352 182.324 o
19 5 27 94.079 88.708 7.478 15.099 o
19 7 1 206.070 206.582 5.744 12.135 o
19 7 2 121.870 134.132 3.976 21.293 o
19 7 3 1.638 3.037 1.032 738.301 o
19 7 4 217.757 212.748 5.583 11.912 o
19 7 5 471.982 464.458 11.352 4.362 o
19 7 6 0.239 0.440 0.998 1246.430 o
19 7 7 33.799 31.078 1.548 91.366 o
19 7 8 24.392 24.480 1.869 106.890 o
19 7 9 344.312 330.893 9.161 6.323 o
19 7 10 862.342 867.547 23.093 1.555 o
19 7 11 2883.480 2881.190 74.006 0.202 o
19 7 12 27.803 32.786 2.216 84.811 o
19 7 13 151.393 153.782 4.931 16.503 o
19 7 14 467.549 471.809 12.282 4.083 o
19 7 15 541.613 542.744 13.873 3.367 o
19 7 16 3.101 3.451 1.649 350.005 o
19 7 17 12.210 8.442 1.726 192.042 o
19 7 18 3.232 -2.199 5.160 50.618 o
19 7 19 19.926 17.315 2.648 96.351 o
19 7 20 1.106 -4.009 7.452 24.902 o
19 7 21 17.073 12.147 3.087 89.469 o
19 7 22 23.019 18.356 2.385 98.962 o
19 7 23 32.895 32.846 2.817 67.001 o
19 7 24 1.454 1.404 2.115 276.318 o
19 7 25 4.577 3.375 1.988 249.343 o
19 7 26 2.365 -0.211 5.219 49.910 o
19 9 1 81.782 77.339 3.003 34.376 o
19 9 2 347.003 345.273 9.237 6.207 o
19 9 3 565.507 596.306 14.879 3.047 o
19 9 4 1731.470 1850.980 43.352 0.520 o
19 9 5 357.881 389.597 10.286 5.483 o
19 9 6 0.004 -1.040 4.822 59.793 o
19 9 7 6.708 6.048 1.573 278.119 o
19 9 8 399.501 400.543 10.582 5.098 o
19 9 9 27.529 25.410 1.878 99.478 o
19 9 10 0.026 -0.541 4.813 59.988 o
19 9 11 5.707 4.602 1.869 249.561 o
19 9 12 195.192 193.547 6.090 12.194 o
19 9 13 5.877 5.634 2.132 204.509 o
19 9 14 40.199 38.555 2.749 60.389 o
19 9 15 0.375 -0.524 5.185 51.515 o
19 9 16 149.924 154.103 5.464 15.544 o
19 9 17 81.629 79.809 3.536 31.445 o
19 9 18 8.493 10.700 2.140 170.163 o
19 9 19 234.880 225.952 7.884 9.023 o
19 9 20 66.471 69.049 3.984 32.949 o
19 9 21 19.863 16.647 2.309 109.915 o
19 9 22 15.800 11.724 1.836 154.656 o
19 9 23 15.571 7.799 2.089 147.644 o
19 11 1 330.608 353.579 9.846 5.986 o
19 11 2 396.514 450.628 12.824 4.196 o
19 11 3 777.297 830.159 20.343 1.869 o
19 11 4 14.234 15.378 2.766 104.222 o
19 11 5 25.614 28.777 2.326 87.990 o
19 11 6 56.828 55.693 3.045 44.389 o
19 11 7 194.391 198.817 6.674 11.400 o
19 11 8 7.124 6.699 2.335 170.238 o
19 11 9 4.767 4.568 2.495 172.589 o
19 11 10 4.454 5.126 2.495 172.777 o
19 11 11 29.943 29.817 4.534 43.162 o
19 11 12 5.485 3.003 3.214 114.478 o
19 11 13 69.774 69.295 3.485 35.318 o
19 11 14 6.040 7.427 1.954 219.039 o
19 11 15 114.359 118.838 4.712 20.543 o
19 11 16 16.541 19.379 3.409 75.439 o
19 11 17 3.316 4.805 1.971 259.030 o
19 11 18 49.251 39.630 2.961 52.007 o
19 11 19 115.022 100.804 4.534 21.782 o
19 13 1 8.609 11.868 1.869 191.327 o
19 13 2 128.101 143.614 5.067 17.809 o
19 13 3 43.222 51.751 3.206 49.207 o
19 13 4 151.191 150.610 6.099 14.385 o
19 13 5 1.544 3.494 2.445 203.562 o
19 13 6 1.200 1.802 1.852 349.614 o
19 13 7 1.387 5.151 2.698 167.315 o
19 13 8 102.491 114.254 6.107 17.590 o
19 13 9 134.431 137.651 6.733 14.097 o
19 13 10 90.638 100.542 5.321 21.350 o
19 13 11 177.277 188.539 7.097 11.412 o
19 13 12 367.073 370.412 13.170 4.330 o
19 13 13 165.820 171.029 6.547 12.763 o
19 13 14 218.725 214.533 7.469 9.802 o
20 0 0 56.763 160.896 8.713 12.441 o
20 0 2 3572.710 3487.550 78.828 0.174 o
20 0 4 37.316 33.032 1.497 85.645 o
20 0 6 2627.500 2567.400 58.417 0.299 o
20 0 8 146.915 147.015 4.610 17.579 o
20 0 10 3494.930 3340.470 76.959 0.182 o
20 0 12 7716.000 7606.080 187.160 0.035 o
20 0 14 438.000 452.353 11.952 4.324 o
20 0 16 389.746 382.796 10.075 5.408 o
20 0 18 84.111 81.628 3.544 30.783 o
20 0 20 15.790 32.913 2.901 82.803 o
20 0 22 207.789 223.085 7.841 9.539 o
20 0 24 11.171 5.058 2.495 142.149 o
20 0 26 26.047 24.852 3.104 70.827 o
20 0 28 46.904 40.560 8.442 15.665 o
20 2 0 4553.360 4496.520 101.388 0.109 o
20 2 1 58.905 50.178 1.810 55.290 o
20 2 2 67.397 60.312 1.852 48.190 o
20 2 3 2287.500 2247.700 50.778 0.382 o
20 2 4 733.114 704.469 16.757 2.399 o
20 2 5 3789.420 3669.670 83.184 0.157 o
20 2 6 3423.850 3292.750 74.379 0.192 o
20 2 7 300.657 288.252 7.038 8.290 o
20 2 8 635.323 598.860 14.101 3.062 o
20 2 9 55.143 53.485 1.920 55.602 o
20 2 10 537.690 503.140 12.316 3.804 o
20 2 11 45.870 46.092 1.844 65.185 o
20 2 12 101.816 100.186 3.087 28.237 o
20 2 13 515.323 504.722 13.153 3.652 o
20 2 14 104.009 97.437 2.868 28.878 o
20 2 15 72.604 73.245 2.402 40.592 o
20 2 16 126.777 126.231 3.730 21.841 o
20 2 17 6.745 9.415 1.235 309.314 o
20 2 18 450.738 452.582 11.360 4.466 o
20 2 19 165.761 160.439 4.813 15.834 o
20 2 20 23.848 25.596 1.886 106.340 o
20 2 21 23.991 20.834 1.962 108.745 o
20 2 22 10.703 9.355 1.793 192.958 o
20 2 23 4.575 2.292 1.658 328.517 o
20 2 24 148.285 148.021 5.151 16.381 o
20 2 25 13.175 15.666 2.030 145.245 o
20 2 26 48.318 48.190 2.876 51.277 o
20 2 27 182.971 185.655 7.723 10.513 o
20 2 28 284.936 282.457 10.438 6.260 o
20 2 29 1.513 3.011 2.292 230.255 o
20 4 0 2613.150 2606.250 59.948 0.287 o
20 4 1 4662.980 4555.460 103.113 0.106 o
20 4 2 82.395 84.368 3.045 33.273 o
20 4 3 1972.990 1949.070 44.409 0.485 o
20 4 4 410.806 407.944 9.939 5.272 o
20 4 5 824.045 795.960 18.626 2.027 o
20 4 6 9.942 8.501 0.804 321.357 o
20 4 7 178.479 158.586 4.322 16.080 o
20 4 8 1.829 12.629 1.303 365.084 o
20 4 9 2.132 2.487 0.685 1034.210 o
20 4 10 51.537 52.589 1.954 57.748 o
20 4 11 295.384 282.085 7.038 8.403 o
20 4 12 240.899 233.997 6.522 10.135 o
20 4 13 4.934 5.346 0.880 506.287 o
20 4 14 782.312 762.513 17.730 2.186 o
20 4 15 4.282 2.529 1.083 532.655 o
20 4 16 47.201 47.217 2.140 60.441 o
20 4 17 112.915 111.843 3.646 24.195 o
20 4 18 0.122 -1.869 5.118 53.013 o
20 4 19 91.233 89.909 3.290 29.969 o
20 4 20 458.042 467.495 11.910 4.236 o
20 4 21 532.133 544.149 13.999 3.358 o
20 4 22 331.433 331.113 11.056 5.459 o
20 4 23 122.404 129.513 4.728 19.478 o
20 4 24 13.192 15.818 2.182 135.803 o
20 4 25 171.261 163.721 7.292 11.614 o
20 4 26 74.751 74.878 4.813 26.519 o
20 4 27 3.780 3.434 2.859 144.817 o
20 4 28 13.453 12.011 2.419 127.537 o
20 6 0 436.374 431.401 13.762 3.812 o
20 6 1 1060.990 1018.430 25.207 1.289 o
20 6 2 323.649 311.471 8.095 7.198 o
20 6 3 291.155 280.563 7.148 8.393 o
20 6 4 34.748 36.500 1.396 88.429 o
20 6 5 538.906 522.849 12.392 3.753 o
20 6 6 169.149 171.562 4.627 15.722 o
20 6 7 462.694 452.945 10.700 4.632 o
20 6 8 563.265 551.770 13.373 3.418 o
20 6 9 1256.660 1208.230 29.352 0.997 o
20 6 10 7.964 7.046 1.024 345.314 o
20 6 11 154.377 147.235 4.246 17.852 o
20 6 12 20.954 22.010 1.540 130.341 o
20 6 13 1461.030 1455.720 34.656 0.756 o
20 6 14 375.297 373.974 9.525 5.766 o
20 6 15 178.863 181.087 5.261 14.105 o
20 6 16 23.370 22.255 1.709 117.065 o
20 6 17 136.553 135.130 4.906 17.921 o
20 6 18 124.616 118.813 4.170 21.201 o
20 6 19 0.658 -1.133 4.686 62.811 o
20 6 20 36.990 38.327 2.470 67.169 o
20 6 21 0.212 -1.049 5.490 46.040 o
20 6 22 1.363 2.639 1.599 427.585 o
20 6 23 76.119 70.217 3.713 32.487 o
20 6 24 23.730 21.156 2.343 96.562 o
20 6 25 19.878 20.022 3.079 80.645 o
20 6 26 19.575 19.802 3.443 71.279 o
20 8 0 467.671 472.485 17.442 2.814 o
20 8 1 53.486 57.588 2.436 50.823 o
20 8 2 567.244 578.601 14.075 3.226 o
20 8 3 13.880 15.421 1.793 157.675 o
20 8 4 29.469 31.856 2.571 75.531 o
20 8 5 363.433 365.582 9.220 6.019 o
20 8 6 1098.770 1113.720 26.451 1.189 o
20 8 7 380.672 379.878 10.049 5.481 o
20 8 8 1314.970 1317.400 32.008 0.872 o
20 8 9 0.715 -2.089 5.261 49.882 o
20 8 10 39.276 37.177 2.766 61.260 o
20 8 11 5.945 2.385 2.005 236.854 o
20 8 12 0.329 -1.971 5.456 46.565 o
20 8 13 33.732 31.475 2.216 78.253 o
20 8 14 113.435 121.181 4.466 21.229 o
20 8 15 494.517 496.754 13.060 3.745 o
20 8 16 87.192 85.629 3.722 29.091 o
20 8 17 58.430 58.560 3.130 42.598 o
20 8 18 31.537 33.599 2.487 74.170 o
20 8 19 153.787 156.252 5.744 14.809 o
20 8 20 39.953 37.608 2.969 57.707 o
20 8 21 5.587 6.014 2.411 172.911 o
20 8 22 25.320 24.463 2.495 87.010 o
20 8 23 1.485 2.470 1.996 296.390 o
20 8 24 0.136 -1.979 7.833 22.644 o
20 10 0 4940.940 5167.270 140.383 0.062 o
20 10 1 6.850 37.303 4.737 47.843 o
20 10 2 712.239 747.457 19.532 2.043 o
20 10 3 132.474 144.858 4.838 18.026 o
20 10 4 114.145 121.054 4.306 21.638 o
20 10 5 188.653 202.513 6.150 12.176 o
20 10 6 0.713 1.523 2.377 230.463 o
20 10 7 0.003 -2.157 7.655 23.720 o
20 10 8 41.093 40.230 3.104 54.407 o
20 10 9 60.607 65.632 3.637 37.007 o
20 10 10 85.641 83.937 4.060 27.921 o
20 10 11 0.835 0.431 1.979 331.752 o
20 10 12 8.029 8.112 2.352 160.462 o
20 10 13 0.142 0.372 2.191 284.577 o
20 10 14 32.670 32.499 2.394 75.386 o
20 10 15 4.188 3.527 1.726 307.522 o
20 10 16 32.307 29.208 2.284 79.880 o
20 10 17 19.274 18.085 1.988 123.023 o
20 10 18 15.059 15.716 1.962 141.899 o
20 10 19 5.037 0.076 1.633 349.226 o
20 10 20 3.699 3.113 1.852 289.990 o
20 10 21 17.708 17.070 3.104 84.522 o
20 12 0 18.797 19.261 2.935 86.923 o
20 12 1 120.304 127.559 4.568 20.129 o
20 12 2 48.038 53.367 2.868 50.249 o
20 12 3 51.829 55.592 2.868 48.024 o
20 12 4 2.173 10.159 2.174 210.436 o
20 12 5 16.381 15.590 2.047 132.864 o
20 12 6 257.826 254.619 7.748 8.580 o
20 12 7 316.686 327.052 10.641 5.766 o
20 12 8 42.602 54.010 3.680 43.928 o
20 12 9 2.691 5.803 2.445 187.208 o
20 12 10 0.989 -1.912 6.640 31.345 o
20 12 11 89.994 92.159 4.661 24.281 o
20 12 12 0.050 2.402 2.817 168.319 o
20 12 13 0.983 -2.411 5.693 42.559 o
20 12 14 30.971 26.950 2.783 72.067 o
20 12 15 53.055 55.185 3.595 40.988 o
20 12 16 287.272 269.016 9.152 7.104 o
20 12 17 53.284 57.630 3.451 41.769 o
20 14 0 0.006 11.149 2.952 136.802 o
20 14 1 68.457 69.642 3.443 35.858 o
20 14 2 17.591 20.572 2.250 113.047 o
20 14 3 8.690 12.764 2.072 169.457 o
20 14 4 17.421 17.451 2.149 121.935 o
20 14 5 1.273 1.133 2.267 247.525 o
20 14 6 0.106 4.382 2.165 263.050 o
20 14 7 15.801 21.333 4.263 55.508 o
20 14 8 71.593 80.283 4.610 27.589 o
20 14 9 178.347 184.411 7.478 10.938 o
21 1 1 678.918 681.884 15.733 2.637 o
21 1 2 190.763 192.802 4.864 14.002 o
21 1 3 1297.790 1291.860 29.741 0.963 o
21 1 4 794.524 773.307 17.789 2.161 o
21 1 5 1.824 4.128 0.702 926.400 o
21 1 6 3312.840 3173.590 71.621 0.206 o
21 1 7 3222.210 3157.940 71.308 0.208 o
21 1 8 2745.400 2657.450 60.328 0.281 o
21 1 9 383.222 365.794 8.966 5.997 o
21 1 10 134.191 125.343 3.637 21.450 o
21 1 11 331.449 322.848 8.036 7.097 o
21 1 12 26.323 20.809 1.413 120.557 o
21 1 13 338.275 325.961 8.154 6.948 o
21 1 14 522.978 521.394 12.544 3.762 o
21 1 15 1087.130 1100.300 25.867 1.227 o
21 1 16 570.922 583.533 13.949 3.240 o
21 1 17 49.457 52.546 2.250 56.126 o
21 1 18 35.553 34.546 1.937 79.527 o
21 1 19 51.934 52.360 2.495 52.349 o
21 1 20 165.204 166.580 5.118 15.195 o
21 1 21 143.101 150.026 5.143 16.615 o
21 1 22 8.159 5.041 1.633 255.828 o
21 1 23 6.318 2.462 1.768 273.526 o
21 1 24 0.476 -0.347 6.090 37.352 o
21 1 25 9.492 7.165 2.453 147.766 o
21 1 26 62.416 60.768 3.147 40.799 o
21 1 27 86.254 76.519 4.280 27.360 o
21 1 28 43.398 40.222 3.536 47.909 o
21 1 29 38.466 37.422 3.798 47.465 o
21 3 1 3320.260 3289.610 74.159 0.194 o
21 3 2 25.534 24.945 1.150 124.211 o
21 3 3 144.711 145.653 3.857 19.324 o
21 3 4 832.935 813.715 18.855 1.987 o
21 3 5 59.699 56.184 1.895 52.559 o
21 3 6 894.939 885.945 21.046 1.703 o
21 3 7 63.720 66.250 2.174 46.407 o
21 3 8 532.480 499.384 11.842 3.950 o
21 3 9 314.491 312.588 7.740 7.508 o
21 3 10 372.044 351.820 8.899 6.162 o
21 3 11 129.879 128.168 3.578 21.853 o
21 3 12 52.484 50.203 1.751 59.775 o
21 3 13 195.891 193.386 4.931 13.710 o
21 3 14 14.963 11.538 1.142 208.055 o
21 3 15 0.398 -0.601 3.764 97.398 o
21 3 16 39.880 36.872 1.920 73.763 o
21 3 17 2.413 0.457 1.159 685.666 o
21 3 18 6.348 5.244 1.726 262.139 o
21 3 19 27.650 25.292 1.979 96.658 o
21 3 20 138.586 140.476 4.424 18.704 o
21 3 21 465.434 474.778 13.940 3.623 o
21 3 22 86.415 87.566 4.339 26.321 o
21 3 23 215.301 220.370 8.425 8.861 o
21 3 24 350.120 357.792 10.802 5.390 o
21 3 25 1.935 8.298 2.191 217.996 o
21 3 26 183.510 170.750 7.951 10.377 o
21 3 27 6.601 9.229 2.580 145.351 o
21 3 28 0.452 -0.313 7.706 23.363 o
21 5 1 125.239 115.835 3.451 23.223 o
21 5 2 463.683 447.980 11.225 4.467 o
21 5 3 420.119 408.714 10.091 5.160 o
21 5 4 380.332 368.645 9.381 5.816 o
21 5 5 2095.610 2035.320 47.124 0.438 o
21 5 6 3.674 5.261 1.108 485.730 o
21 5 7 827.177 806.246 18.821 1.999 o
21 5 8 144.051 148.030 3.916 19.164 o
21 5 9 441.512 438.117 10.387 4.869 o
21 5 10 717.622 713.452 16.537 2.443 o
21 5 11 24.196 19.303 1.345 131.203 o
21 5 12 0.001 -0.956 3.206 135.248 o
21 5 13 6.365 3.603 0.956 458.699 o
21 5 14 67.824 64.736 2.352 43.941 o
21 5 15 2.867 0.398 1.108 687.380 o
21 5 16 281.665 283.752 7.461 8.272 o
21 5 17 745.267 746.991 18.703 2.112 o
21 5 18 429.504 431.891 11.115 4.681 o
21 5 19 91.269 86.669 3.460 29.507 o
21 5 20 10.343 8.230 1.768 202.213 o
21 5 21 3.770 2.250 1.624 355.869 o
21 5 22 137.436 139.698 5.177 17.132 o
21 5 23 0.194 -0.245 5.625 43.862 o
21 5 24 0.869 -0.508 9.034 16.985 o
21 5 25 22.045 28.862 2.986 75.608 o
21 5 26 41.861 43.123 3.646 46.675 o
21 5 27 84.892 79.564 4.940 24.416 o
21 7 1 298.937 316.589 8.027 7.474 o
21 7 2 1140.410 1135.630 26.180 1.187 o
21 7 3 348.163 344.977 8.594 6.534 o
21 7 4 41.051 41.398 2.098 67.959 o
21 7 5 22.968 23.042 1.472 125.019 o
21 7 6 953.909 950.376 22.010 1.571 o
21 7 7 76.878 119.760 5.938 19.587 o
21 7 8 459.697 460.491 11.682 4.314 o
21 7 9 99.737 103.993 3.400 27.143 o
21 7 10 395.197 386.340 11.039 4.975 o
21 7 11 1463.430 1471.290 34.546 0.758 o
21 7 12 77.460 80.875 3.451 32.585 o
21 7 13 358.060 363.671 10.844 5.310 o
21 7 14 255.247 251.109 7.266 9.050 o
21 7 15 8.912 8.417 1.793 210.066 o
21 7 16 41.035 36.813 2.343 66.378 o
21 7 17 11.070 12.384 2.039 161.032 o
21 7 18 0.694 2.690 2.385 223.540 o
21 7 19 96.794 101.929 4.196 24.732 o
21 7 20 0.003 -3.798 6.175 36.456 o
21 7 21 0.755 6.361 2.343 213.529 o
21 7 22 0.295 -2.927 5.667 43.175 o
21 7 23 42.999 43.089 3.248 50.855 o
21 7 24 4.362 6.598 2.555 163.320 o
21 7 25 0.401 1.988 2.115 287.594 o
21 9 1 5.146 5.321 1.548 314.527 o
21 9 2 9.096 11.123 2.402 145.229 o
21 9 3 373.101 459.120 12.874 4.248 o
21 9 4 3158.090 3272.130 77.458 0.183 o
21 9 5 213.003 239.377 6.885 10.279 o
21 9 6 644.649 693.506 17.679 2.380 o
21 9 7 1.538 -0.660 5.447 46.222 o
21 9 8 58.496 55.084 2.529 48.273 o
21 9 9 0.478 10.151 3.231 117.006 o
21 9 10 117.043 112.875 4.754 20.446 o
21 9 11 1.981 -0.491 6.581 31.721 o
21 9 12 0.887 -1.540 6.742 30.431 o
21 9 13 1.974 -2.165 5.033 53.790 o
21 9 14 5.217 2.631 1.802 281.436 o
21 9 15 13.597 11.842 2.140 144.167 o
21 9 16 2.428 1.819 1.658 384.687 o
21 9 17 62.265 65.861 3.773 35.616 o
21 9 18 75.359 75.783 3.595 32.743 o
21 9 19 148.070 144.815 5.481 15.817 o
21 9 20 3.772 6.716 2.047 230.208 o
21 9 21 21.439 23.981 2.309 99.222 o
21 9 22 3.547 2.614 2.478 187.835 o
21 9 23 13.395 11.225 2.030 153.584 o
21 11 1 0.105 7.562 2.047 267.463 o
21 11 2 977.131 1000.640 24.505 1.369 o
21 11 3 719.453 763.402 20.157 1.959 o
21 11 4 281.937 304.281 8.518 7.402 o
21 11 5 23.171 25.072 2.343 94.181 o
21 11 6 126.113 133.134 4.728 19.088 o
21 11 7 43.901 43.039 2.893 54.769 o
21 11 8 85.743 89.951 4.678 24.823 o
21 11 9 26.310 27.026 2.893 74.298 o
21 11 10 10.885 13.466 3.104 97.850 o
21 11 11 0.152 -1.277 5.972 38.934 o
21 11 12 5.631 6.141 2.174 199.111 o
21 11 13 3.078 3.087 2.030 261.341 o
21 11 14 18.866 13.246 2.876 93.391 o
21 11 15 0.002 1.320 1.903 366.409 o
21 11 16 30.075 27.051 2.690 74.898 o
21 11 17 0.195 -0.465 5.008 55.322 o
21 11 18 24.716 22.171 2.631 85.730 o
21 11 19 171.874 161.995 6.860 12.245 o
21 13 1 0.883 0.085 1.768 413.087 o
21 13 2 22.179 26.789 2.783 81.868 o
21 13 3 49.445 49.332 2.876 50.452 o
21 13 4 74.288 75.047 3.967 30.966 o
21 13 5 6.210 6.776 2.089 202.836 o
21 13 6 92.628 89.427 5.431 21.271 o
21 13 7 0.126 -3.849 5.845 40.649 o
21 13 8 15.925 18.085 2.673 102.043 o
21 13 9 89.055 86.889 4.872 23.833 o
21 13 10 53.479 48.215 3.688 41.137 o
21 13 11 85.353 80.537 4.356 26.858 o
21 13 12 122.299 126.248 5.481 17.687 o
21 13 13 80.548 81.120 5.439 22.723 o
22 0 0 1304.090 1419.340 37.490 0.699 o
22 0 2 53.731 56.446 2.115 53.872 o
22 0 4 1882.880 1885.910 43.030 0.514 o
22 0 6 92.512 86.593 3.409 29.527 o
22 0 8 10.401 11.115 1.353 232.850 o
22 0 10 579.359 566.015 14.693 3.087 o
22 0 12 2640.530 2658.990 60.836 0.280 o
22 0 14 816.968 826.437 19.777 1.898 o
22 0 16 30.922 30.951 3.536 56.613 o
22 0 18 50.964 51.912 3.138 46.547 o
22 0 20 20.590 14.295 2.994 85.999 o
22 0 22 67.007 85.705 4.475 28.565 o
22 0 24 54.760 41.626 4.915 31.725 o
22 0 26 50.238 49.603 4.923 31.766 o
22 0 28 41.859 42.455 8.730 15.010 o
22 2 0 21.756 22.560 1.421 131.210 o
22 2 1 1395.760 1394.020 31.695 0.863 o
22 2 2 395.537 389.419 9.313 5.678 o
22 2 3 154.331 156.252 4.128 17.807 o
22 2 4 1791.890 1719.550 39.190 0.597 o
22 2 5 1689.960 1667.070 37.989 0.634 o
22 2 6 1086.370 1046.630 24.192 1.336 o
22 2 7 1.386 1.117 0.694 1411.280 o
22 2 8 0.311 1.624 0.626 2036.170 o
22 2 9 146.488 141.153 3.857 19.357 o
22 2 10 32.102 30.037 1.649 92.912 o
22 2 11 143.839 139.588 3.984 19.335 o
22 2 12 8.213 7.089 1.040 336.538 o
22 2 13 161.089 155.406 4.086 17.507 o
22 2 14 58.569 56.818 2.030 51.933 o
22 2 15 5.616 4.043 1.201 406.171 o
22 2 16 1.064 2.538 1.133 735.750 o
22 2 17 628.702 631.706 15.184 2.846 o
22 2 18 198.851 200.779 5.769 12.397 o
22 2 19 184.547 189.554 5.710 13.099 o
22 2 20 64.802 62.646 3.138 39.843 o
22 2 21 94.609 85.637 3.595 28.481 o
22 2 22 66.742 64.152 3.104 39.287 o
22 2 23 11.832 7.638 1.946 177.230 o
22 2 24 44.496 46.236 2.884 53.662 o
22 2 25 32.283 33.556 2.639 70.523 o
22 2 26 55.331 55.668 3.189 43.689 o
22 2 27 154.582 159.525 8.552 10.323 o
22 2 28 50.795 48.283 3.713 41.761 o
22 4 0 1299.750 1286.450 30.562 0.931 o
22 4 1 708.192 699.859 16.537 2.464 o
22 4 2 41.316 38.547 1.455 77.797 o
22 4 3 333.382 319.727 7.994 7.118 o
22 4 4 456.254 447.159 10.793 4.642 o
22 4 5 32.654 30.164 1.370 97.353 o
22 4 6 86.031 79.420 2.614 35.066 o
22 4 7 2.846 2.377 0.668 931.647 o
22 4 8 44.881 39.959 1.531 72.362 o
22 4 9 50.593 46.896 1.734 62.419 o
22 4 10 246.796 239.969 5.955 10.493 o
22 4 11 25.155 22.898 1.201 126.998 o
22 4 12 40.538 37.490 1.531 78.293 o
22 4 13 79.697 75.157 2.622 37.106 o
22 4 14 9.465 6.479 1.125 304.875 o
22 4 15 19.704 16.140 1.531 145.544 o
22 4 16 33.143 29.132 2.115 82.421 o
22 4 17 0.132 -1.954 4.542 67.259 o
22 4 18 198.206 195.687 5.625 12.679 o
22 4 19 91.109 91.305 3.392 29.442 o
22 4 20 943.398 958.674 23.600 1.455 o
22 4 21 134.587 131.890 4.356 19.435 o
22 4 22 93.616 96.955 3.993 26.202 o
22 4 23 30.659 35.840 3.341 58.445 o
22 4 24 23.658 25.453 3.384 66.530 o
22 4 25 95.770 96.059 4.263 24.941 o
22 4 26 58.385 56.919 5.346 27.155 o
22 4 27 6.129 6.928 3.299 103.974 o
22 6 0 343.668 335.799 9.119 6.331 o
22 6 1 231.232 225.208 5.947 11.016 o
22 6 2 634.285 612.623 14.583 2.961 o
22 6 3 360.262 362.630 8.696 6.311 o
22 6 4 18.974 19.244 1.049 163.145 o
22 6 5 14.661 13.729 1.243 194.976 o
22 6 6 2.420 2.098 0.922 794.819 o
22 6 7 84.127 77.407 2.808 34.811 o
22 6 8 707.110 689.048 16.689 2.450 o
22 6 9 701.790 688.270 16.072 2.548 o
22 6 10 7.096 8.467 1.311 298.556 o
22 6 11 141.219 137.583 4.365 18.756 o
22 6 12 20.499 18.229 1.540 138.246 o
22 6 13 284.796 288.387 7.588 8.108 o
22 6 14 473.931 464.593 11.605 4.277 o
22 6 15 252.200 243.758 6.716 9.647 o
22 6 16 0.713 1.954 1.294 657.885 o
22 6 17 84.335 86.204 4.018 28.140 o
22 6 18 180.128 180.469 5.684 13.439 o
22 6 19 6.294 2.690 1.633 299.253 o
22 6 20 3.558 1.159 2.081 257.315 o
22 6 21 102.569 102.327 4.094 24.413 o
22 6 22 8.440 7.562 1.683 231.610 o
22 6 23 32.133 33.599 2.868 66.399 o
22 6 24 0.693 2.859 2.656 182.791 o
22 6 25 2.611 4.915 2.445 190.698 o
22 6 26 27.712 30.756 3.299 62.973 o
22 8 0 34.437 35.806 2.715 66.279 o
22 8 1 9.169 7.901 2.123 175.753 o
22 8 2 30.285 30.807 2.242 82.292 o
22 8 3 282.075 282.474 7.427 8.300 o
22 8 4 147.354 143.936 4.339 18.204 o
22 8 5 13.562 11.546 1.726 173.923 o
22 8 6 76.854 78.693 2.952 35.625 o
22 8 7 776.080 794.226 19.684 1.953 o
22 8 8 290.857 291.043 8.053 7.692 o
22 8 9 9.356 6.708 2.005 190.053 o
22 8 10 12.982 8.417 2.005 163.986 o
22 8 11 5.608 0.829 1.556 348.987 o
22 8 12 2.880 -3.375 4.822 57.935 o
22 8 13 89.289 90.425 3.713 28.425 o
22 8 14 581.896 593.176 15.234 2.951 o
22 8 15 395.950 401.270 10.937 4.974 o
22 8 16 289.888 292.828 8.527 7.372 o
22 8 17 159.702 157.385 5.464 15.034 o
22 8 18 3.907 7.198 2.055 225.279 o
22 8 19 95.978 99.984 4.416 24.121 o
22 8 20 0.007 -2.259 5.845 40.685 o
22 8 21 4.635 0.922 1.903 281.222 o
22 8 22 0.208 3.654 2.149 270.258 o
22 8 23 5.455 3.502 2.394 182.950 o
22 8 24 0.274 -1.709 6.573 32.126 o
22 10 0 1224.600 1294.520 37.819 0.707 o
22 10 1 0.062 13.441 3.104 121.991 o
22 10 2 201.257 217.079 6.513 11.201 o
22 10 3 57.766 60.379 2.994 43.620 o
22 10 4 5.758 8.518 1.734 248.065 o
22 10 5 5.513 9.863 2.242 179.779 o
22 10 6 57.903 62.748 3.781 37.026 o
22 10 7 32.334 33.776 2.284 77.210 o
22 10 8 6.405 4.069 1.886 241.941 o
22 10 9 17.872 15.454 2.225 119.928 o
22 10 10 10.848 8.307 3.527 85.114 o
22 10 11 26.160 23.634 2.588 83.942 o
22 10 12 44.262 47.276 3.384 47.757 o
22 10 13 110.578 112.993 5.490 18.827 o
22 10 14 39.560 41.144 2.978 56.743 o
22 10 15 47.994 50.271 3.045 49.123 o
22 10 16 10.202 12.934 2.639 123.151 o
22 10 17 27.834 28.870 2.707 75.943 o
22 10 18 0.587 -1.007 5.244 50.262 o
22 10 19 0.015 -3.840 5.135 52.720 o
22 10 20 0.696 -1.607 5.481 45.991 o
22 10 21 6.702 10.015 2.385 159.308 o
22 12 0 27.206 25.140 4.585 44.344 o
22 12 1 6.762 10.413 1.920 204.733 o
22 12 2 111.092 113.425 4.213 22.553 o
22 12 3 41.075 42.599 3.087 53.985 o
22 12 4 6.026 5.921 1.726 261.926 o
22 12 5 1.099 0.051 1.759 410.432 o
22 12 6 325.303 339.749 11.656 5.191 o
22 12 7 85.722 86.695 3.925 28.317 o
22 12 8 40.063 46.659 3.587 47.368 o
22 12 9 2.847 1.920 2.385 208.204 o
22 12 10 1.280 -1.083 5.955 38.836 o
22 12 11 0.002 2.681 2.081 297.155 o
22 12 12 5.078 6.547 2.504 164.822 o
22 12 13 12.468 10.489 2.673 118.423 o
22 12 14 6.803 4.576 1.937 227.554 o
22 12 15 41.280 35.874 2.978 57.302 o
22 12 16 151.684 142.328 6.539 13.733 o
22 14 0 125.311 127.390 6.902 14.310 o
22 14 1 8.414 11.183 1.827 199.447 o
22 14 2 46.764 48.418 2.868 52.093 o
22 14 3 0.797 3.561 2.538 195.575 o
22 14 4 0.019 -2.512 6.386 34.078 o
22 14 5 0.480 3.663 2.292 237.471 o
22 14 6 1.641 -0.034 7.714 23.192 o
22 14 7 6.066 9.220 2.614 144.810 o
22 14 8 17.453 14.135 2.360 116.510 o
23 1 1 7.173 8.823 0.651 405.594 o
23 1 2 849.220 838.821 19.303 1.917 o
23 1 3 1850.330 1747.940 39.773 0.580 o
23 1 4 3414.500 3279.780 74.209 0.193 o
23 1 5 615.443 601.110 14.084 3.102 o
23 1 6 360.648 335.816 8.171 6.688 o
23 1 7 23.441 22.162 1.167 134.645 o
23 1 8 634.433 623.188 14.862 2.901 o
23 1 9 802.177 772.503 18.212 2.105 o
23 1 10 510.132 502.675 12.172 3.926 o
23 1 11 207.727 200.677 5.338 12.671 o
23 1 12 317.910 311.412 8.763 6.854 o
23 1 13 297.636 299.240 7.478 7.955 o
23 1 14 50.782 57.588 2.631 50.310 o
23 1 15 764.224 774.305 18.263 2.134 o
23 1 16 374.339 378.609 9.542 5.750 o
23 1 17 24.109 23.566 1.844 109.299 o
23 1 18 4.080 2.292 1.463 397.641 o
23 1 19 24.268 23.084 2.140 100.177 o
23 1 20 0.006 -0.719 5.304 49.415 o
23 1 21 31.302 31.535 2.225 80.931 o
23 1 22 4.832 4.280 2.149 216.418 o
23 1 23 48.791 46.896 2.842 51.733 o
23 1 24 59.329 63.847 3.248 40.509 o
23 1 25 144.930 145.069 5.109 16.719 o
23 1 26 0.074 -2.216 6.539 32.498 o
23 1 27 8.015 6.962 1.878 213.642 o
23 1 28 0.402 -6.006 5.980 38.754 o
23 3 1 15.120 17.045 0.854 202.543 o
23 3 2 1845.540 1757.260 40.053 0.574 o
23 3 3 462.100 442.583 10.675 4.666 o
23 3 4 38.413 34.106 1.446 84.209 o
23 3 5 57.784 51.227 1.844 55.361 o
23 3 6 146.560 139.046 3.722 19.710 o
23 3 7 113.928 110.439 3.223 25.445 o
23 3 8 348.787 332.441 8.129 6.833 o
23 3 9 803.786 755.340 18.440 2.085 o
23 3 10 177.083 163.814 4.365 15.952 o
23 3 11 1.831 1.286 0.702 1225.860 o
23 3 12 41.207 43.182 1.607 73.508 o
23 3 13 12.070 10.810 1.277 225.541 o
23 3 14 2.829 2.301 0.837 802.399 o
23 3 15 6.528 4.576 1.066 406.331 o
23 3 16 173.341 171.452 4.695 15.419 o
23 3 17 14.791 10.700 1.210 207.875 o
23 3 18 11.592 11.885 2.055 158.463 o
23 3 19 123.191 126.925 4.466 20.199 o
23 3 20 59.420 58.476 2.893 44.194 o
23 3 21 156.996 151.828 5.185 15.791 o
23 3 22 1.768 2.292 1.937 308.406 o
23 3 23 190.232 189.791 6.547 11.787 o
23 3 24 226.020 236.340 7.342 9.598 o
23 3 25 53.956 51.464 3.688 40.479 o
23 3 26 1.020 -2.174 6.505 32.648 o
23 3 27 110.989 111.081 5.397 19.126 o
23 3 28 15.501 17.375 2.622 105.699 o
23 5 1 190.914 181.442 5.244 13.676 o
23 5 2 342.524 331.434 8.256 6.826 o
23 5 3 91.178 90.222 3.172 30.454 o
23 5 4 547.250 522.409 12.739 3.645 o
23 5 5 749.001 733.440 18.905 2.091 o
23 5 6 130.152 120.953 3.477 22.417 o
23 5 7 488.096 478.855 11.250 4.305 o
23 5 8 0.761 0.998 0.719 1648.120 o
23 5 9 63.593 62.968 2.081 47.776 o
23 5 10 291.010 283.295 7.004 8.480 o
23 5 11 16.422 14.617 1.083 189.681 o
23 5 12 0.740 -1.286 3.595 105.984 o
23 5 13 116.615 113.729 3.603 23.813 o
23 5 14 60.533 59.026 2.352 47.970 o
23 5 15 0.021 -3.519 4.432 70.735 o
23 5 16 129.099 122.484 4.009 21.086 o
23 5 17 310.439 307.969 8.315 7.215 o
23 5 18 219.394 229.581 7.934 9.194 o
23 5 19 108.722 104.297 3.925 24.190 o
23 5 20 25.339 24.979 2.055 98.963 o
23 5 21 1.923 0.964 1.649 415.708 o
23 5 22 44.532 45.805 2.817 54.573 o
23 5 23 2.845 4.416 3.900 84.167 o
23 5 24 4.679 5.507 2.495 170.497 o
23 5 25 0.066 3.967 2.385 223.446 o
23 5 26 51.344 47.116 3.553 43.291 o
23 5 27 0.406 2.597 4.644 63.164 o
23 7 1 500.008 507.429 12.189 3.946 o
23 7 2 366.880 381.747 9.482 5.816 o
23 7 3 95.463 103.029 3.637 26.925 o
23 7 4 118.484 115.911 3.578 23.571 o
23 7 5 96.772 91.423 3.054 29.869 o
23 7 6 81.982 81.095 2.842 34.714 o
23 7 7 417.192 408.926 10.294 5.096 o
23 7 8 118.908 121.850 4.576 20.439 o
23 7 9 0.012 -1.328 3.925 90.218 o
23 7 10 0.492 -1.015 3.849 93.041 o
23 7 11 665.199 676.690 17.578 2.381 o
23 7 12 181.645 181.527 5.617 13.467 o
23 7 13 385.840 390.079 10.379 5.281 o
23 7 14 132.565 138.953 4.754 18.400 o
23 7 15 36.288 35.265 2.352 71.133 o
23 7 16 16.268 13.568 1.920 143.798 o
23 7 17 0.877 2.436 2.013 302.470 o
23 7 18 36.650 34.360 2.876 62.447 o
23 7 19 28.734 26.502 2.546 79.955 o
23 7 20 1.837 2.969 1.996 286.859 o
23 7 21 11.726 11.707 3.087 98.647 o
23 7 22 17.517 12.697 2.876 96.116 o
23 7 23 18.712 14.955 2.411 110.264 o
23 7 24 4.460 3.798 2.622 163.076 o
23 7 25 33.435 21.773 3.950 51.264 o
23 9 1 0.319 -3.840 5.921 39.555 o
23 9 2 3.558 1.455 1.649 362.834 o
23 9 3 271.395 276.486 7.714 8.268 o
23 9 4 206.208 225.014 6.598 10.893 o
23 9 5 42.578 47.192 2.631 57.610 o
23 9 6 291.229 320.057 8.738 7.082 o
23 9 7 1.465 4.373 2.165 246.668 o
23 9 8 2.116 1.049 1.946 311.030 o
23 9 9 23.356 19.379 2.149 105.360 o
23 9 10 121.538 122.467 5.008 19.062 o
23 9 11 1.316 -1.159 5.312 48.673 o
23 9 12 77.760 81.763 4.585 26.751 o
23 9 13 4.369 3.341 1.996 250.444 o
23 9 14 36.541 36.128 3.477 52.901 o
23 9 15 39.759 36.948 2.555 64.170 o
23 9 16 0.796 0.694 1.759 409.832 o
23 9 17 18.604 16.249 2.385 110.103 o
23 9 18 127.605 126.739 4.830 18.953 o
23 9 19 19.877 20.843 2.335 104.411 o
23 9 20 101.669 93.775 4.213 24.578 o
23 9 21 0.092 0.169 1.836 407.055 o
23 9 22 7.437 3.062 2.208 193.101 o
23 11 1 92.139 89.156 3.773 27.841 o
23 11 2 3.834 7.401 2.022 230.149 o
23 11 3 113.373 113.966 4.441 21.623 o
23 11 4 51.672 52.335 2.978 47.734 o
23 11 5 48.175 46.921 3.510 44.903 o
23 11 6 24.523 24.860 2.622 84.401 o
23 11 7 69.079 74.472 3.637 33.954 o
23 11 8 191.073 204.755 6.970 11.043 o
23 11 9 130.787 139.588 6.166 15.345 o
23 11 10 2.055 0.871 2.309 232.527 o
23 11 11 6.116 1.912 2.419 180.870 o
23 11 12 15.783 16.063 2.318 120.353 o
23 11 13 18.067 20.809 2.470 103.053 o
23 11 14 30.101 29.716 2.698 73.322 o
23 11 15 2.918 0.727 2.022 281.543 o
23 11 16 23.610 18.203 2.749 86.619 o
23 11 17 0.002 -0.947 5.050 54.508 o
23 11 18 10.885 8.383 1.954 179.895 o
23 13 1 15.960 14.067 1.895 145.482 o
23 13 2 144.737 149.341 5.397 16.037 o
23 13 3 20.304 21.638 2.174 108.572 o
23 13 4 2.026 -0.744 5.870 39.731 o
23 13 5 0.157 1.083 1.819 398.472 o
23 13 6 0.000 -1.971 7.004 28.337 o
23 13 7 0.005 2.115 2.208 269.954 o
23 13 8 21.377 23.761 2.622 89.633 o
23 13 9 13.796 12.629 2.259 134.740 o
23 13 10 204.324 198.960 7.266 10.462 o
23 13 11 42.151 41.854 3.299 50.949 o
23 13 12 4.719 5.041 2.106 220.206 o
24 0 0 953.084 957.743 25.081 1.349 o
24 0 2 4230.200 4029.380 91.203 0.132 o
24 0 4 2192.480 2146.040 49.222 0.406 o
24 0 6 2073.190 2029.320 47.124 0.440 o
24 0 8 2463.600 2362.580 54.847 0.335 o
24 0 10 219.982 218.382 6.192 11.101 o
24 0 12 623.297 636.815 16.478 2.630 o
24 0 14 62.637 64.431 3.121 40.351 o
24 0 16 1.735 8.078 1.971 258.337 o
24 0 18 57.744 61.961 3.798 37.042 o
24 0 20 257.244 279.911 9.449 7.146 o
24 0 22 76.250 84.783 5.033 24.701 o
24 0 24 132.182 134.166 6.513 14.689 o
24 0 26 2.477 0.025 3.172 129.829 o
24 0 28 0.094 4.542 5.109 52.032 o
24 2 0 4210.170 4122.350 94.358 0.125 o
24 2 1 82.125 82.660 2.639 35.484 o
24 2 2 467.418 442.989 10.548 4.684 o
24 2 3 0.003 -0.102 3.265 130.380 o
24 2 4 124.509 125.859 3.561 22.507 o
24 2 5 875.776 827.198 19.320 1.899 o
24 2 6 0.685 0.897 0.744 1639.660 o
24 2 7 289.506 266.538 6.708 8.844 o
24 2 8 545.491 516.522 12.164 3.801 o
24 2 9 775.332 762.150 17.848 2.179 o
24 2 10 581.912 561.438 13.796 3.272 o
24 2 11 244.612 241.847 6.361 10.136 o
24 2 12 1.511 -0.110 3.113 137.885 o
24 2 13 102.732 102.817 3.113 27.815 o
24 2 14 5.107 3.426 1.074 475.776 o
24 2 15 56.609 56.277 2.335 50.525 o
24 2 16 273.526 277.264 7.334 8.524 o
24 2 17 1.137 5.718 1.785 329.322 o
24 2 18 332.163 343.031 8.992 6.463 o
24 2 19 346.631 351.482 9.398 6.105 o
24 2 20 1.578 -0.017 6.725 30.463 o
24 2 21 5.665 4.466 1.548 312.840 o
24 2 22 4.009 3.248 1.852 284.184 o
24 2 23 103.100 102.462 4.280 23.699 o
24 2 24 124.677 124.446 4.847 19.192 o
24 2 25 30.549 30.672 2.588 74.661 o
24 2 26 0.174 4.026 1.878 339.620 o
24 2 27 5.284 3.587 2.309 193.960 o
24 2 28 0.005 0.804 2.986 154.088 o
24 4 0 44.343 38.843 2.715 58.035 o
24 4 1 11.308 9.432 0.880 282.021 o
24 4 2 1207.920 1173.810 26.958 1.122 o
24 4 3 63.261 65.844 2.157 46.792 o
24 4 4 474.584 461.210 11.200 4.406 o
24 4 5 5.256 4.314 0.702 575.757 o
24 4 6 9.801 10.142 1.125 271.401 o
24 4 7 111.177 108.552 3.028 26.508 o
24 4 8 828.717 814.476 19.574 1.915 o
24 4 9 113.227 111.699 3.096 25.833 o
24 4 10 8.922 10.007 0.964 306.156 o
24 4 11 25.123 25.089 1.506 115.392 o
24 4 12 669.038 666.116 17.493 2.395 o
24 4 13 73.237 69.033 2.360 41.301 o
24 4 14 14.148 13.170 1.235 201.372 o
24 4 15 3.156 1.040 1.015 701.022 o
24 4 16 11.782 7.571 1.362 235.954 o
24 4 17 0.007 -2.089 4.627 64.924 o
24 4 18 14.210 11.656 1.666 174.323 o
24 4 19 0.090 -0.330 6.175 36.434 o
24 4 20 15.127 11.716 2.039 144.817 o
24 4 21 103.053 104.560 4.018 24.497 o
24 4 22 13.498 12.527 2.766 108.800 o
24 4 23 0.788 -0.118 6.750 30.372 o
24 4 24 22.738 26.899 2.986 75.916 o
24 4 25 118.194 116.453 5.380 18.508 o
24 4 26 35.136 32.389 3.891 48.813 o
24 4 27 1.680 5.955 2.309 212.563 o
24 6 0 2045.020 2042.830 48.173 0.427 o
24 6 1 488.696 490.004 11.707 4.148 o
24 6 2 1.443 1.717 0.837 1071.160 o
24 6 3 483.708 476.816 11.352 4.295 o
24 6 4 111.102 109.567 3.062 26.347 o
24 6 5 128.890 131.806 3.612 21.695 o
24 6 6 550.473 546.145 13.323 3.467 o
24 6 7 91.415 90.721 2.868 31.640 o
24 6 8 59.921 57.004 2.352 48.683 o
24 6 9 659.396 658.461 15.497 2.722 o
24 6 10 477.471 470.058 11.394 4.318 o
24 6 11 574.598 575.996 13.881 3.254 o
24 6 12 141.969 142.565 4.779 17.649 o
24 6 13 99.429 95.906 3.324 28.051 o
24 6 14 181.876 183.261 5.338 13.838 o
24 6 15 107.095 113.560 3.832 24.160 o
24 6 16 12.960 10.438 1.404 207.900 o
24 6 17 2.576 0.880 1.497 459.818 o
24 6 18 51.417 54.873 2.986 47.223 o
24 6 19 1.144 -0.609 5.084 53.176 o
24 6 20 61.534 65.209 3.071 40.947 o
24 6 21 2.639 0.939 1.827 335.468 o
24 6 22 1.043 -1.759 5.507 45.436 o
24 6 23 1.629 -2.157 5.887 39.623 o
24 6 24 72.466 73.152 4.297 29.645 o
24 6 25 12.647 14.016 2.487 123.208 o
24 8 0 265.138 276.418 9.871 6.802 o
24 8 1 288.066 287.719 7.765 7.945 o
24 8 2 967.049 979.677 23.110 1.474 o
24 8 3 120.466 123.220 3.976 21.902 o
24 8 4 675.669 705.856 16.994 2.435 o
24 8 5 954.856 965.348 23.939 1.424 o
24 8 6 62.696 62.164 2.665 44.094 o
24 8 7 240.751 238.412 6.750 9.877 o
24 8 8 214.729 243.352 9.229 7.989 o
24 8 9 211.200 219.202 6.522 10.931 o
24 8 10 20.581 16.825 2.081 117.270 o
24 8 11 0.009 -3.240 5.397 47.725 o
24 8 12 0.310 3.062 2.521 203.495 o
24 8 13 13.028 12.215 2.259 138.129 o
24 8 14 0.710 2.115 1.709 411.561 o
24 8 15 19.537 20.631 2.140 112.767 o
24 8 16 25.927 23.837 2.462 87.508 o
24 8 17 0.032 2.910 1.988 320.547 o
24 8 18 53.355 55.955 3.468 41.874 o
24 8 19 2.072 -0.364 6.809 29.637 o
24 8 20 24.692 30.105 2.631 80.628 o
24 8 21 0.948 2.681 2.055 288.516 o
24 8 22 123.092 117.739 6.919 14.555 o
24 8 23 24.029 25.241 3.011 74.804 o
24 10 0 6.108 6.699 2.521 157.863 o
24 10 1 129.014 131.340 4.652 19.136 o
24 10 2 201.019 214.702 6.792 10.908 o
24 10 3 19.790 21.426 2.445 100.061 o
24 10 4 149.777 165.675 5.456 15.304 o
24 10 5 354.581 362.317 9.888 5.772 o
24 10 6 51.518 51.929 3.214 45.585 o
24 10 7 38.164 33.438 2.504 67.702 o
24 10 8 108.630 109.559 4.695 21.462 o
24 10 9 43.968 44.587 2.935 53.781 o
24 10 10 197.587 198.258 7.469 10.377 o
24 10 11 0.189 -1.726 5.794 41.343 o
24 10 12 150.695 158.865 6.175 14.108 o
24 10 13 7.104 7.858 2.259 174.610 o
24 10 14 0.305 1.227 2.089 301.975 o
24 10 15 1.269 2.986 1.937 311.120 o
24 10 16 0.665 1.303 1.912 347.906 o
24 10 17 10.225 11.081 2.022 170.034 o
24 10 18 3.144 2.165 2.648 171.507 o
24 10 19 35.157 32.000 2.986 62.594 o
24 10 20 5.039 3.713 2.208 208.677 o
24 12 0 90.567 90.171 4.805 23.762 o
24 12 1 15.391 15.522 1.971 140.548 o
24 12 2 3.564 1.455 1.709 344.784 o
24 12 3 47.258 51.827 2.808 51.633 o
24 12 4 61.688 64.642 3.113 40.674 o
24 12 5 27.976 30.985 2.884 70.888 o
24 12 6 334.263 339.978 11.580 5.177 o
24 12 7 3.387 6.209 2.614 163.268 o
24 12 8 15.352 20.039 4.119 59.020 o
24 12 9 13.959 17.273 3.646 72.578 o
24 12 10 26.571 25.224 2.876 75.362 o
24 12 11 29.682 31.805 2.800 70.635 o
24 12 12 36.467 33.531 3.468 53.752 o
24 12 13 0.000 -1.573 5.541 45.283 o
24 12 14 32.286 31.924 2.639 71.289 o
24 12 15 39.008 32.245 2.631 65.421 o
24 14 0 12.724 11.107 2.648 118.304 o
24 14 1 0.451 0.059 1.599 518.591 o
24 14 2 0.246 1.379 1.920 353.776 o
24 14 3 1.464 1.497 1.709 397.978 o
24 14 4 10.410 7.613 2.605 132.720 o
24 14 5 1.046 1.184 2.115 283.904 o
24 14 6 15.655 15.471 3.671 71.121 o
25 1 1 59.971 66.892 2.047 48.738 o
25 1 2 29.208 20.513 0.964 124.370 o
25 1 3 1175.750 1142.220 26.222 1.173 o
25 1 4 967.307 921.641 21.367 1.622 o
25 1 5 98.800 100.846 3.003 28.956 o
25 1 6 593.634 580.522 13.746 3.236 o
25 1 7 836.817 815.914 19.413 1.924 o
25 1 8 11.332 10.277 0.922 271.435 o
25 1 9 7.708 8.044 0.897 361.547 o
25 1 10 88.240 87.879 2.766 32.977 o
25 1 11 242.269 236.518 6.023 10.563 o
25 1 12 217.060 219.668 5.684 11.722 o
25 1 13 100.346 94.121 3.265 28.270 o
25 1 14 124.437 126.426 3.891 21.627 o
25 1 15 4.694 5.625 1.311 379.321 o
25 1 16 20.210 20.741 1.717 127.707 o
25 1 17 367.056 380.267 10.007 5.581 o
25 1 18 29.121 33.226 2.377 79.301 o
25 1 19 27.028 26.865 2.123 92.585 o
25 1 20 76.641 80.054 3.536 32.381 o
25 1 21 42.352 43.335 2.690 58.207 o
25 1 22 57.601 58.679 4.669 31.281 o
25 1 23 24.264 24.040 2.529 87.889 o
25 1 24 9.797 6.818 2.072 180.092 o
25 1 25 35.225 34.842 2.665 66.896 o
25 1 26 5.344 1.514 2.149 224.299 o
25 1 27 1.323 -0.660 5.913 39.376 o
25 1 28 0.491 2.893 3.722 96.839 o
25 3 1 16.695 13.898 0.829 203.795 o
25 3 2 164.213 161.623 4.314 16.752 o
25 3 3 0.081 0.025 0.761 2302.550 o
25 3 4 82.162 75.597 2.563 36.716 o
25 3 5 26.529 22.086 1.353 119.976 o
25 3 6 10.213 8.899 0.837 308.701 o
25 3 7 0.888 1.159 0.702 1592.150 o
25 3 8 345.167 339.665 8.290 6.746 o
25 3 9 252.012 237.203 6.065 10.309 o
25 3 10 126.775 133.988 3.612 21.787 o
25 3 11 615.406 596.881 14.253 3.074 o
25 3 12 359.584 360.152 8.797 6.275 o
25 3 13 3.337 3.697 1.260 474.047 o
25 3 14 479.654 480.606 11.775 4.176 o
25 3 15 26.498 27.567 1.548 108.127 o
25 3 16 18.264 18.161 1.531 147.263 o
25 3 17 48.096 42.912 2.462 57.562 o
25 3 18 45.126 41.584 2.132 64.102 o
25 3 19 45.395 40.002 2.182 63.858 o
25 3 20 54.253 47.166 2.588 51.571 o
25 3 21 10.178 5.338 2.741 128.214 o
25 3 22 18.672 15.454 2.098 123.560 o
25 3 23 127.712 133.683 6.065 15.842 o
25 3 24 13.209 16.249 2.690 108.860 o
25 3 25 0.187 -1.590 6.014 38.380 o
25 3 26 13.581 12.105 2.986 99.233 o
25 3 27 26.567 26.248 2.842 75.614 o
25 5 1 53.048 50.956 1.836 58.395 o
25 5 2 18.899 16.664 1.379 155.027 o
25 5 3 5.568 6.885 0.778 472.608 o
25 5 4 71.001 67.831 2.377 42.132 o
25 5 5 455.564 456.574 11.064 4.535 o
25 5 6 39.715 38.868 1.548 78.218 o
25 5 7 107.835 111.411 3.240 26.100 o
25 5 8 79.790 76.722 2.428 37.867 o
25 5 9 0.472 -1.320 3.324 124.409 o
25 5 10 600.884 591.036 14.008 3.157 o
25 5 11 61.938 62.206 2.445 46.016 o
25 5 12 486.680 484.970 11.724 4.159 o
25 5 13 87.863 86.923 2.842 32.819 o
25 5 14 52.140 52.961 2.115 55.755 o
25 5 15 3.737 0.939 1.793 322.842 o
25 5 16 27.594 26.180 1.734 102.426 o
25 5 17 310.270 313.172 8.543 7.050 o
25 5 18 27.586 24.801 2.005 96.520 o
25 5 19 0.496 -3.282 5.202 51.122 o
25 5 20 73.771 69.151 3.274 35.680 o
25 5 21 25.317 23.473 2.360 91.516 o
25 5 22 100.957 99.358 4.238 24.251 o
25 5 23 31.443 25.884 3.494 58.573 o
25 5 24 1.766 -1.277 6.057 37.429 o
25 5 25 6.109 5.667 4.238 68.552 o
25 5 26 7.642 8.679 3.400 94.762 o
25 7 1 436.763 451.609 11.073 4.622 o
25 7 2 3.419 3.307 1.370 435.423 o
25 7 3 80.659 76.713 2.834 35.576 o
25 7 4 40.087 42.015 2.047 69.250 o
25 7 5 7.132 4.948 1.506 292.213 o
25 7 6 9.380 6.251 1.311 280.196 o
25 7 7 272.453 268.086 7.122 8.771 o
25 7 8 216.683 212.579 5.930 11.547 o
25 7 9 52.375 53.612 2.681 50.009 o
25 7 10 377.416 384.124 10.117 5.458 o
25 7 11 110.697 111.750 4.187 22.752 o
25 7 12 0.002 -1.430 4.610 65.405 o
25 7 13 1.999 1.286 1.886 327.628 o
25 7 14 47.474 48.697 2.690 53.631 o
25 7 15 0.202 -2.005 5.625 43.859 o
25 7 16 92.115 94.316 3.849 27.160 o
25 7 17 61.678 59.982 3.214 40.639 o
25 7 18 78.667 78.498 3.866 30.419 o
25 7 19 0.352 7.156 2.098 256.517 o
25 7 20 0.351 -0.812 5.676 43.028 o
25 7 21 2.773 5.236 2.927 139.523 o
25 7 22 18.630 17.383 2.419 107.409 o
25 7 23 93.927 85.722 5.033 22.771 o
25 7 24 94.052 94.265 6.742 16.886 o
25 9 1 0.522 -5.414 5.397 47.508 o
25 9 2 4.513 0.524 1.616 361.265 o
25 9 3 12.151 14.143 3.079 96.093 o
25 9 4 62.726 61.174 3.003 41.718 o
25 9 5 4.181 6.792 1.734 279.651 o
25 9 6 593.362 616.260 16.951 2.608 o
25 9 7 46.886 52.572 2.944 50.181 o
25 9 8 88.517 92.387 3.933 27.450 o
25 9 9 56.028 54.424 2.876 46.430 o
25 9 10 0.148 3.798 2.242 250.236 o
25 9 11 3.770 2.529 2.022 257.817 o
25 9 12 189.722 191.127 6.809 11.443 o
25 9 13 0.585 -1.243 5.422 47.040 o
25 9 14 9.817 6.057 2.242 166.378 o
25 9 15 44.484 43.275 3.155 51.200 o
25 9 16 144.278 145.128 5.786 15.386 o
25 9 17 4.444 5.261 2.495 172.457 o
25 9 18 58.588 63.585 4.069 34.674 o
25 9 19 0.575 -1.227 6.141 36.714 o
25 9 20 5.316 2.758 2.013 240.163 o
25 9 21 0.100 -0.871 5.608 44.160 o
25 11 1 24.573 22.297 2.259 96.706 o
25 11 2 25.495 23.346 2.208 95.710 o
25 11 3 0.016 -2.047 8.070 21.345 o
25 11 4 3.579 2.453 2.394 199.271 o
25 11 5 0.342 -0.550 5.684 42.903 o
25 11 6 3.486 3.028 1.929 277.171 o
25 11 7 107.643 106.125 4.669 21.782 o
25 11 8 315.781 316.031 10.201 6.040 o
25 11 9 109.537 117.882 5.278 19.326 o
25 11 10 155.702 164.118 6.395 13.453 o
25 11 11 7.023 8.273 4.069 71.480 o
25 11 12 7.141 7.393 2.115 190.911 o
25 11 13 5.507 6.589 2.081 210.251 o
25 11 14 0.200 1.311 1.920 355.635 o
25 11 15 14.396 11.267 2.039 148.657 o
25 11 16 5.242 4.771 3.071 121.880 o
25 11 17 9.422 6.302 1.937 198.244 o
25 11 18 13.986 13.669 2.445 122.189 o
25 13 1 38.917 38.006 2.504 65.189 o
25 13 2 147.070 140.941 5.980 14.975 o
25 13 3 14.639 14.752 2.013 142.374 o
25 13 4 1.184 -0.372 5.574 44.298 o
25 13 5 1.051 1.404 2.191 264.581 o
25 13 6 7.868 10.777 2.199 168.010 o
25 13 7 0.163 -1.345 6.936 28.868 o
25 13 8 3.078 1.100 2.741 164.480 o
25 13 9 0.013 -1.455 5.541 45.278 o
25 13 10 78.919 65.911 3.680 32.548 o
25 13 11 0.142 -0.457 5.422 47.224 o
26 0 0 2214.290 2119.770 57.097 0.326 o
26 0 2 153.430 141.263 4.128 18.331 o
26 0 4 232.469 205.288 5.854 11.325 o
26 0 6 1526.640 1472.190 34.817 0.742 o
26 0 8 165.228 160.312 5.008 15.525 o
26 0 10 16.116 16.063 1.353 171.691 o
26 0 12 88.289 91.558 3.307 30.260 o
26 0 14 498.568 506.295 13.264 3.667 o
26 0 16 57.618 58.611 3.739 37.970 o
26 0 18 79.714 85.020 5.913 20.795 o
26 0 20 97.596 104.940 5.287 20.698 o
26 0 22 850.185 888.931 25.520 1.374 o
26 0 24 124.842 114.101 8.061 12.346 o
26 0 26 125.122 126.045 6.133 16.001 o
26 0 28 0.353 -4.931 5.744 42.022 o
26 2 0 842.188 805.560 19.261 1.940 o
26 2 1 146.071 135.037 3.663 20.023 o
26 2 2 25.002 24.886 1.176 125.187 o
26 2 3 13.581 12.333 0.871 236.370 o
26 2 4 14.593 14.744 0.947 210.772 o
26 2 5 2.193 2.470 0.829 882.297 o
26 2 6 43.039 35.578 1.472 77.313 o
26 2 7 423.972 408.333 9.787 5.258 o
26 2 8 639.919 636.570 15.031 2.850 o
26 2 9 108.238 103.781 3.265 26.465 o
26 2 10 23.873 18.373 1.032 144.110 o
26 2 11 4.278 2.834 0.897 609.766 o
26 2 12 9.132 7.875 1.007 315.810 o
26 2 13 24.717 23.439 1.776 110.194 o
26 2 14 5.272 5.963 1.294 364.440 o
26 2 15 519.476 531.308 12.874 3.675 o
26 2 16 763.914 783.838 18.635 2.086 o
26 2 17 86.589 91.178 3.240 30.892 o
26 2 18 137.835 144.824 4.517 18.405 o
26 2 19 1.615 1.057 1.903 332.737 o
26 2 20 66.352 60.464 2.876 41.580 o
26 2 21 7.979 3.502 1.819 238.454 o
26 2 22 47.470 43.555 3.071 50.660 o
26 2 23 57.332 61.902 4.026 35.462 o
26 2 24 7.177 11.690 2.089 179.563 o
26 2 25 75.923 78.168 4.923 25.634 o
26 2 26 53.401 51.616 3.773 39.892 o
26 2 27 2.059 1.040 2.800 163.393 o
26 4 0 562.006 539.175 15.446 2.994 o
26 4 1 3.948 4.297 0.795 628.376 o
26 4 2 252.361 250.686 6.327 9.929 o
26 4 3 145.697 140.476 3.823 19.509 o
26 4 4 87.624 85.680 2.698 33.632 o
26 4 5 22.962 23.355 1.100 136.267 o
26 4 6 121.593 118.043 3.257 24.016 o
26 4 7 54.110 49.027 1.751 59.086 o
26 4 8 47.072 45.229 1.759 65.504 o
26 4 9 856.592 869.771 20.724 1.762 o
26 4 10 1247.520 1223.140 28.075 1.052 o
26 4 11 8.391 10.337 1.286 268.939 o
26 4 12 535.736 545.375 13.483 3.467 o
26 4 13 699.715 693.667 16.732 2.450 o
26 4 14 92.224 95.475 3.138 29.960 o
26 4 15 0.706 -1.658 4.280 75.128 o
26 4 16 33.465 28.168 2.132 82.273 o
26 4 17 1.870 -3.240 5.676 42.510 o
26 4 18 100.878 97.167 3.756 26.150 o
26 4 19 43.271 38.581 2.445 62.498 o
26 4 20 237.398 234.377 7.122 9.623 o
26 4 21 17.063 17.713 2.377 112.333 o
26 4 22 10.359 4.788 2.259 165.343 o
26 4 23 6.933 8.087 2.335 167.559 o
26 4 24 1.150 1.861 2.039 296.088 o
26 4 25 4.077 1.937 2.546 178.440 o
26 4 26 12.571 17.679 4.399 55.824 o
26 6 0 479.006 483.668 11.952 4.121 o
26 6 1 170.913 171.875 4.432 15.947 o
26 6 2 271.563 272.282 7.359 8.568 o
26 6 3 432.213 433.143 10.244 4.978 o
26 6 4 22.048 20.149 1.091 145.894 o
26 6 5 40.982 40.298 1.641 74.794 o
26 6 6 138.044 133.912 3.908 20.145 o
26 6 7 44.214 46.219 1.971 64.978 o
26 6 8 336.982 330.952 8.315 6.846 o
26 6 9 512.499 513.841 12.443 3.830 o
26 6 10 74.161 79.132 2.868 36.699 o
26 6 11 0.571 1.971 1.074 892.636 o
26 6 12 30.135 30.985 1.852 90.955 o
26 6 13 280.695 283.938 7.748 8.073 o
26 6 14 0.152 -0.457 4.306 74.828 o
26 6 15 15.717 14.541 1.565 165.247 o
26 6 16 163.441 161.978 5.016 15.554 o
26 6 17 2.939 5.084 1.641 337.955 o
26 6 18 143.635 141.525 5.058 16.991 o
26 6 19 132.599 141.186 5.135 17.460 o
26 6 20 33.091 29.970 2.512 73.938 o
26 6 21 4.575 6.589 2.030 225.618 o
26 6 22 29.878 24.573 2.681 76.631 o
26 6 23 23.248 23.363 2.851 80.849 o
26 6 24 7.445 2.182 2.978 125.480 o
26 6 25 72.523 75.537 5.185 24.983 o
26 8 0 62.713 60.438 3.603 37.379 o
26 8 1 26.487 27.246 1.903 99.027 o
26 8 2 11.100 9.178 1.861 184.577 o
26 8 3 53.703 60.218 2.842 46.498 o
26 8 4 102.742 99.366 3.502 26.683 o
26 8 5 76.288 75.165 3.130 35.203 o
26 8 6 227.084 225.707 6.522 10.506 o
26 8 7 35.525 37.515 2.749 64.164 o
26 8 8 44.644 48.681 2.588 56.410 o
26 8 9 5.622 3.028 2.106 221.143 o
26 8 10 11.551 6.302 2.665 127.393 o
26 8 11 7.504 5.338 1.962 214.246 o
26 8 12 9.180 5.921 2.039 190.337 o
26 8 13 0.036 -2.597 5.794 41.392 o
26 8 14 132.643 137.295 5.760 16.177 o
26 8 15 73.967 72.847 3.900 31.603 o
26 8 16 14.833 12.088 2.089 142.129 o
26 8 17 6.429 7.511 2.191 186.841 o
26 8 18 21.350 27.686 3.079 74.671 o
26 8 19 8.846 14.118 2.512 133.204 o
26 8 20 7.011 12.790 4.602 56.392 o
26 8 21 18.430 23.820 2.918 84.811 o
26 8 22 4.225 6.759 2.377 182.411 o
26 8 23 12.670 3.164 3.003 109.346 o
26 10 0 2.753 -0.770 5.202 50.046 o
26 10 1 22.104 22.983 3.181 73.799 o
26 10 2 0.043 -3.214 6.209 36.050 o
26 10 3 0.184 -1.658 5.312 49.177 o
26 10 4 6.988 7.689 1.793 230.760 o
26 10 5 9.513 13.204 2.326 144.951 o
26 10 6 32.300 28.718 2.470 76.290 o
26 10 7 21.374 22.763 2.284 101.333 o
26 10 8 137.765 140.628 5.930 15.495 o
26 10 9 9.820 13.543 2.495 132.023 o
26 10 10 67.881 73.541 4.060 31.766 o
26 10 11 1.145 3.451 2.259 237.838 o
26 10 12 309.490 317.054 9.931 6.230 o
26 10 13 8.515 12.333 2.385 146.374 o
26 10 14 3.131 1.878 2.132 248.301 o
26 10 15 47.182 46.092 3.130 49.535 o
26 10 16 0.322 0.389 2.267 263.618 o
26 10 17 0.072 1.286 1.979 338.782 o
26 10 18 19.785 22.111 2.698 90.942 o
26 10 19 0.119 -1.920 5.025 54.994 o
26 12 0 29.319 32.270 3.257 62.023 o
26 12 1 5.323 4.297 2.123 215.706 o
26 12 2 4.249 3.832 2.132 226.338 o
26 12 3 35.726 32.076 2.385 72.626 o
26 12 4 27.089 27.770 2.352 85.968 o
26 12 5 93.606 91.601 5.008 22.610 o
26 12 6 39.706 39.528 2.741 60.516 o
26 12 7 0.445 1.040 1.971 336.212 o
26 12 8 4.196 1.438 2.275 215.475 o
26 12 9 7.429 7.089 2.208 180.088 o
26 12 10 14.160 13.881 2.512 117.956 o
26 12 11 0.227 -0.398 6.979 28.509 o
26 12 12 16.481 12.773 2.123 133.151 o
26 12 13 28.389 26.823 2.538 80.376 o
26 12 14 3.917 1.962 2.910 142.770 o
26 14 0 74.372 68.787 4.399 29.142 o
26 14 1 35.925 35.451 2.318 71.974 o
26 14 2 39.667 34.368 2.352 68.456 o
26 14 3 19.709 17.171 2.191 114.485 o
27 1 1 27.560 25.258 1.091 119.562 o
27 1 2 100.891 96.701 2.800 29.681 o
27 1 3 35.703 38.682 1.497 84.009 o
27 1 4 294.763 290.612 7.232 8.216 o
27 1 5 292.311 274.785 6.970 8.547 o
27 1 6 559.879 538.481 12.781 3.579 o
27 1 7 43.333 42.937 1.878 68.219 o
27 1 8 43.769 40.019 1.624 72.321 o
27 1 9 153.520 153.570 4.119 17.955 o
27 1 10 213.385 208.637 5.541 12.140 o
27 1 11 41.173 37.955 1.675 75.376 o
27 1 12 104.425 105.735 3.764 25.144 o
27 1 13 164.764 169.346 4.889 15.541 o
27 1 14 262.248 267.790 7.114 8.936 o
27 1 15 65.811 59.043 2.538 44.451 o
27 1 16 25.892 29.014 1.946 97.376 o
27 1 17 10.501 11.174 2.216 153.036 o
27 1 18 97.139 101.311 4.009 25.418 o
27 1 19 132.623 146.000 5.008 17.602 o
27 1 20 114.277 125.208 4.593 20.629 o
27 1 21 243.473 248.487 7.528 9.030 o
27 1 22 53.222 56.344 3.164 44.563 o
27 1 23 1.279 0.812 2.791 168.932 o
27 1 24 273.334 273.601 8.873 7.414 o
27 1 25 9.984 6.936 1.996 186.019 o
27 1 26 102.977 96.659 4.542 23.102 o
27 1 27 3.344 2.140 2.123 245.959 o
27 3 1 65.637 65.446 2.106 46.241 o
27 3 2 729.894 717.115 17.112 2.347 o
27 3 3 17.762 25.706 1.413 139.833 o
27 3 4 12.763 9.305 1.142 238.833 o
27 3 5 45.218 43.741 2.098 63.625 o
27 3 6 0.778 0.211 1.015 1103.850 o
27 3 7 258.419 255.584 6.251 9.835 o
27 3 8 999.688 982.375 22.424 1.508 o
27 3 9 12.820 38.200 2.149 107.750 o
27 3 10 832.770 824.466 19.134 1.953 o
27 3 11 1436.460 1426.110 32.761 0.818 o
27 3 12 60.653 65.624 2.411 46.098 o
27 3 13 373.041 376.993 9.330 5.860 o
27 3 14 262.216 264.482 7.021 9.039 o
27 3 15 13.814 39.164 3.494 66.597 o
27 3 16 0.504 -3.231 5.050 54.231 o
27 3 17 9.460 7.816 1.565 235.015 o
27 3 18 21.424 26.967 2.055 104.623 o
27 3 19 88.606 90.510 5.143 22.642 o
27 3 20 133.180 128.447 4.847 18.482 o
27 3 21 157.078 170.615 6.217 13.586 o
27 3 22 19.121 19.066 2.791 91.286 o
27 3 23 123.031 118.331 4.813 19.617 o
27 3 24 78.589 81.712 3.967 29.643 o
27 3 25 0.314 3.138 2.132 276.268 o
27 3 26 0.825 1.912 1.929 332.483 o
27 3 27 128.019 115.049 5.896 16.680 o
27 5 1 58.368 59.550 1.886 52.439 o
27 5 2 4.355 2.309 0.685 732.629 o
27 5 3 128.577 125.233 3.316 22.762 o
27 5 4 499.979 493.590 11.851 4.063 o
27 5 5 19.894 19.743 1.243 149.945 o
27 5 6 637.421 637.864 14.921 2.872 o
27 5 7 0.636 -0.651 3.206 133.115 o
27 5 8 402.050 392.422 9.592 5.509 o
27 5 9 86.551 88.336 2.893 32.717 o
27 5 10 307.000 297.802 7.664 7.726 o
27 5 11 50.480 52.403 2.191 56.159 o
27 5 12 11.368 12.578 1.370 215.287 o
27 5 13 30.804 33.108 2.030 84.639 o
27 5 14 86.969 86.441 3.181 31.524 o
27 5 15 15.082 16.046 1.861 146.992 o
27 5 16 391.754 393.395 10.134 5.341 o
27 5 17 18.115 19.540 2.022 122.769 o
27 5 18 260.773 255.423 7.427 8.796 o
27 5 19 21.871 20.538 2.191 105.777 o
27 5 20 0.256 -0.837 6.251 35.513 o
27 5 21 5.586 7.647 2.555 155.058 o
27 5 22 17.897 18.068 2.436 107.570 o
27 5 23 3.016 1.024 2.047 272.323 o
27 5 24 28.873 26.248 2.504 80.934 o
27 5 25 4.324 3.290 1.929 263.951 o
27 7 1 425.996 441.340 11.013 4.712 o
27 7 2 761.123 774.635 18.466 2.112 o
27 7 3 186.960 188.666 5.439 13.414 o
27 7 4 41.948 43.309 2.047 67.063 o
27 7 5 8.281 6.226 1.413 280.863 o
27 7 6 52.578 47.809 2.648 51.655 o
27 7 7 438.314 439.834 11.056 4.646 o
27 7 8 161.996 165.303 5.025 15.529 o
27 7 9 19.279 16.326 1.582 144.458 o
27 7 10 0.330 1.903 1.362 635.677 o
27 7 11 530.318 539.462 14.363 3.286 o
27 7 12 1.510 4.593 2.005 277.718 o
27 7 13 162.089 169.515 6.065 13.677 o
27 7 14 5.063 5.659 2.859 136.014 o
27 7 15 1.870 0.482 1.751 384.762 o
27 7 16 13.548 18.390 3.257 84.219 o
27 7 17 0.702 2.098 2.242 253.734 o
27 7 18 32.604 30.765 3.460 56.889 o
27 7 19 3.127 -0.025 6.116 36.377 o
27 7 20 40.061 40.729 3.883 45.157 o
27 7 21 289.177 288.954 13.576 4.642 o
27 7 22 18.703 21.756 3.265 75.805 o
27 7 23 133.274 118.534 8.425 11.449 o
27 7 24 0.439 0.482 2.538 210.113 o
27 9 1 0.730 -3.316 5.972 38.771 o
27 9 2 40.810 36.136 2.335 66.974 o
27 9 3 106.551 112.621 4.145 23.259 o
27 9 4 245.721 249.646 7.689 8.845 o
27 9 5 8.110 9.043 2.428 151.615 o
27 9 6 42.640 46.786 3.358 48.862 o
27 9 7 147.631 148.376 5.025 16.659 o
27 9 8 143.191 138.091 4.796 17.673 o
27 9 9 21.803 29.056 2.326 93.653 o
27 9 10 41.322 39.232 2.961 56.490 o
27 9 11 51.268 50.905 4.086 37.923 o
27 9 12 9.998 14.642 2.445 132.800 o
27 9 13 2.422 1.176 3.324 117.494 o
27 9 14 155.624 161.437 6.200 13.832 o
27 9 15 60.889 62.240 4.119 33.961 o
27 9 16 117.504 120.437 5.270 18.713 o
27 9 17 2.109 6.319 2.360 200.445 o
27 9 18 29.523 34.732 3.248 61.154 o
27 9 19 10.426 9.262 2.233 156.345 o
27 9 20 17.595 15.784 2.614 103.395 o
27 9 21 12.118 13.246 3.071 97.285 o
27 11 1 0.000 -0.880 5.845 40.688 o
27 11 2 0.264 -0.178 5.760 41.805 o
27 11 3 6.859 2.132 1.903 244.889 o
27 11 4 0.207 -0.685 5.828 40.860 o
27 11 5 32.921 31.687 2.842 67.003 o
27 11 6 19.570 19.066 2.580 97.835 o
27 11 7 2.406 2.538 2.834 154.761 o
27 11 8 0.830 1.337 1.929 338.400 o
27 11 9 44.695 40.120 3.950 42.847 o
27 11 10 2.058 0.778 2.208 252.357 o
27 11 11 22.452 17.341 2.512 96.608 o
27 11 12 34.910 34.520 3.519 53.591 o
27 11 13 64.593 61.453 3.587 36.880 o
27 11 14 35.099 35.392 2.834 63.915 o
27 11 15 45.858 43.030 3.045 51.879 o
27 11 16 1.454 2.098 1.996 299.997 o
27 11 17 10.962 10.387 1.971 172.169 o
27 13 1 53.449 54.517 2.842 47.796 o
27 13 2 46.541 43.352 2.563 57.179 o
27 13 3 3.040 -1.903 5.524 44.414 o
27 13 4 5.758 3.384 2.132 214.693 o
27 13 5 9.512 8.518 2.842 119.335 o
27 13 6 1.173 2.775 2.165 259.706 o
27 13 7 5.755 3.739 2.250 197.490 o
27 13 8 92.324 86.847 4.906 23.358 o
27 13 9 8.195 8.180 3.113 107.971 o
27 13 10 97.845 91.051 6.826 16.540 o
28 0 0 176.227 216.267 9.152 8.763 o
28 0 2 47.399 41.744 2.521 57.655 o
28 0 4 744.125 722.266 17.205 2.315 o
28 0 6 17.101 19.320 1.962 128.774 o
28 0 8 52.743 52.056 2.165 55.188 o
28 0 10 1775.040 1750.450 41.228 0.558 o
28 0 12 808.649 815.483 19.887 1.898 o
28 0 14 292.003 303.241 10.091 6.328 o
28 0 16 61.308 59.466 3.637 37.632 o
28 0 18 152.006 152.107 6.276 14.006 o
28 0 20 1362.960 1447.370 38.987 0.654 o
28 0 22 414.728 434.387 16.309 3.191 o
28 0 24 8.745 3.764 2.783 132.393 o
28 0 26 45.307 41.499 3.823 43.718 o
28 2 0 610.453 583.643 16.266 2.723 o
28 2 1 158.830 153.917 4.077 17.701 o
28 2 2 10.354 10.015 0.761 304.656 o
28 2 3 119.894 111.200 3.341 24.351 o
28 2 4 228.818 224.244 5.887 11.146 o
28 2 5 232.103 222.679 5.760 11.219 o
28 2 6 561.634 538.041 13.306 3.454 o
28 2 7 455.083 444.123 10.379 4.794 o
28 2 8 1390.850 1370.420 31.044 0.888 o
28 2 9 131.702 129.200 3.527 21.765 o
28 2 10 125.221 119.625 3.426 23.099 o
28 2 11 32.900 31.298 1.582 91.969 o
28 2 12 195.458 198.317 5.354 13.079 o
28 2 13 5.965 3.434 1.049 449.676 o
28 2 14 92.833 95.136 3.223 29.543 o
28 2 15 260.143 264.229 7.089 9.018 o
28 2 16 357.220 368.974 9.761 5.793 o
28 2 17 993.967 1045.650 26.485 1.232 o
28 2 18 863.853 898.328 22.297 1.611 o
28 2 19 158.083 156.480 5.109 15.768 o
28 2 20 16.744 16.156 2.428 112.709 o
28 2 21 132.948 132.423 4.695 18.728 o
28 2 22 6.472 4.619 2.673 147.550 o
28 2 23 114.198 119.989 4.847 20.126 o
28 2 24 30.839 30.206 2.698 72.344 o
28 2 25 55.629 52.614 3.164 44.362 o
28 2 26 5.736 5.253 2.055 217.453 o
28 2 27 85.159 76.519 4.940 24.558 o
28 4 0 91.812 90.713 2.944 31.252 o
28 4 1 76.458 78.608 2.411 38.612 o
28 4 2 127.729 123.499 3.595 22.226 o
28 4 3 61.480 69.845 2.267 45.950 o
28 4 4 1496.820 1491.880 34.250 0.760 o
28 4 5 3.708 5.651 0.871 566.825 o
28 4 6 474.534 478.618 11.462 4.292 o
28 4 7 15.978 14.414 1.049 195.383 o
28 4 8 0.606 11.386 1.040 511.998 o
28 4 9 90.334 85.900 3.155 31.065 o
28 4 10 27.805 25.368 1.590 106.580 o
28 4 11 38.344 40.492 1.920 73.484 o
28 4 12 284.697 281.620 7.368 8.314 o
28 4 13 80.580 81.628 2.927 34.550 o
28 4 14 1880.190 1892.780 43.698 0.504 o
28 4 15 180.049 189.038 5.549 13.491 o
28 4 16 259.171 259.179 8.104 8.244 o
28 4 17 1.674 -2.648 5.600 43.726 o
28 4 18 55.607 50.855 2.690 49.073 o
28 4 19 2.441 -2.089 5.955 38.512 o
28 4 20 17.307 16.173 2.191 122.063 o
28 4 21 83.566 85.282 3.933 28.718 o
28 4 22 91.495 88.767 4.229 26.049 o
28 4 23 37.905 39.850 3.028 57.437 o
28 4 24 50.744 47.598 4.043 38.891 o
28 4 25 118.496 108.036 5.101 19.537 o
28 4 26 30.051 30.739 2.732 72.165 o
28 6 0 39.825 37.938 1.912 73.403 o
28 6 1 1.874 0.660 0.804 1142.470 o
28 6 2 138.940 137.194 3.790 20.215 o
28 6 3 10.884 9.694 0.930 281.109 o
28 6 4 270.453 269.955 6.767 9.070 o
28 6 5 2.549 1.785 0.888 827.183 o
28 6 6 176.773 167.392 4.576 15.544 o
28 6 7 112.174 119.946 3.713 23.630 o
28 6 8 25.291 25.317 2.250 93.197 o
28 6 9 209.073 203.773 5.608 12.253 o
28 6 10 63.590 59.322 2.478 45.681 o
28 6 11 203.239 202.285 5.769 12.246 o
28 6 12 162.842 158.502 4.931 15.813 o
28 6 13 11.194 11.411 2.267 145.991 o
28 6 14 242.207 241.728 7.122 9.473 o
28 6 15 458.619 473.729 12.883 3.934 o
28 6 16 394.605 397.481 10.768 5.057 o
28 6 17 78.879 86.508 5.667 21.726 o
28 6 18 35.764 35.502 2.665 66.174 o
28 6 19 6.500 2.064 2.242 199.238 o
28 6 20 61.598 60.481 3.629 37.483 o
28 6 21 41.113 35.781 3.011 56.957 o
28 6 22 1.594 -0.626 6.995 28.168 o
28 6 23 91.318 90.653 5.084 22.595 o
28 6 24 0.967 1.649 2.741 174.293 o
28 8 0 306.113 320.624 10.557 5.903 o
28 8 1 1.643 1.277 1.455 513.308 o
28 8 2 43.614 40.772 2.301 63.373 o
28 8 3 3.554 0.076 1.455 456.140 o
28 8 4 27.247 27.017 1.802 100.517 o
28 8 5 43.873 45.568 2.563 58.153 o
28 8 6 13.183 11.073 1.700 179.466 o
28 8 7 128.994 125.411 4.229 20.413 o
28 8 8 166.891 170.107 5.397 14.581 o
28 8 9 146.590 144.595 5.498 15.860 o
28 8 10 28.724 25.190 2.047 93.167 o
28 8 11 3.292 2.318 2.681 166.606 o
28 8 12 0.843 -0.372 5.371 47.819 o
28 8 13 25.754 24.133 2.622 83.261 o
28 8 14 30.883 30.934 2.834 69.263 o
28 8 15 0.714 -0.685 5.481 45.984 o
28 8 16 4.128 4.221 2.005 246.651 o
28 8 17 192.049 195.788 7.385 10.620 o
28 8 18 320.877 332.432 12.325 4.936 o
28 8 19 129.457 134.817 6.573 14.667 o
28 8 20 318.048 322.781 10.506 5.841 o
28 8 21 69.150 73.592 4.745 27.728 o
28 8 22 17.259 19.430 2.994 87.067 o
28 10 0 49.080 48.943 3.781 41.579 o
28 10 1 5.612 2.039 2.081 229.814 o
28 10 2 0.750 -3.121 5.557 44.726 o
28 10 3 3.192 -0.127 5.346 47.271 o
28 10 4 49.293 46.828 2.901 50.858 o
28 10 5 74.918 66.689 3.197 36.157 o
28 10 6 8.503 5.887 2.191 178.969 o
28 10 7 6.494 0.423 2.140 220.028 o
28 10 8 1.220 1.590 1.920 330.251 o
28 10 9 145.863 151.692 5.710 15.315 o
28 10 10 145.271 147.970 5.938 14.983 o
28 10 11 0.024 3.426 2.901 156.752 o
28 10 12 126.666 135.485 5.693 16.681 o
28 10 13 25.936 27.390 3.942 53.820 o
28 10 14 12.769 13.966 2.360 130.003 o
28 10 15 0.129 1.573 2.961 154.413 o
28 10 16 83.780 82.110 3.984 28.694 o
28 10 17 46.842 45.424 3.197 49.094 o
28 10 18 69.383 63.137 5.202 26.047 o
28 10 19 77.363 80.714 4.365 27.939 o
28 12 0 6.026 1.201 2.402 185.630 o
28 12 1 53.553 49.577 2.859 48.670 o
28 12 2 0.435 -2.495 5.769 41.628 o
28 12 3 7.754 4.923 1.869 226.300 o
28 12 4 5.572 18.711 2.326 149.768 o
28 12 5 178.529 180.867 7.292 11.218 o
28 12 6 117.634 118.390 7.283 13.996 o
28 12 7 49.829 54.162 3.976 38.809 o
28 12 8 121.428 128.363 6.513 15.272 o
28 12 9 10.999 10.464 2.250 149.929 o
28 12 10 1.228 -0.372 6.606 31.620 o
28 12 11 10.681 10.480 2.165 157.644 o
28 12 12 63.006 62.866 3.798 35.622 o
28 12 13 5.955 7.664 1.946 219.883 o
29 1 1 232.643 218.762 5.642 11.378 o
29 1 2 7.469 8.882 0.821 369.608 o
29 1 3 622.004 592.660 15.158 2.895 o
29 1 4 147.815 142.624 3.866 19.194 o
29 1 5 14.332 14.465 0.897 217.279 o
29 1 6 345.418 336.087 8.044 6.894 o
29 1 7 91.093 85.790 2.529 33.597 o
29 1 8 57.713 58.670 1.929 52.688 o
29 1 9 115.269 113.179 3.172 25.264 o
29 1 10 65.666 64.795 2.140 46.139 o
29 1 11 129.178 134.885 3.891 20.856 o
29 1 12 351.230 351.279 8.848 6.350 o
29 1 13 4.578 3.849 1.523 347.221 o
29 1 14 513.006 521.005 12.959 3.685 o
29 1 15 407.977 411.176 10.497 5.060 o
29 1 16 521.511 528.170 13.255 3.579 o
29 1 17 172.111 181.070 5.651 13.764 o
29 1 18 135.799 143.470 5.244 16.971 o
29 1 19 832.712 855.882 21.578 1.704 o
29 1 20 54.682 61.124 3.079 43.889 o
29 1 21 84.323 85.451 3.646 29.929 o
29 1 22 196.516 200.009 6.319 11.775 o
29 1 23 142.686 139.241 4.948 17.342 o
29 1 24 111.860 103.908 4.669 21.505 o
29 1 25 30.837 26.019 2.377 81.589 o
29 1 26 59.309 50.897 3.054 44.285 o
29 1 27 2.589 -0.381 6.615 31.289 o
29 3 1 17.739 19.176 1.049 169.713 o
29 3 2 7.670 8.501 0.846 365.243 o
29 3 3 220.236 222.586 6.513 10.698 o
29 3 4 53.884 51.167 1.929 56.968 o
29 3 5 454.468 455.094 11.073 4.540 o
29 3 6 111.107 110.777 3.079 26.215 o
29 3 7 176.525 174.007 4.500 15.523 o
29 3 8 355.622 358.621 8.704 6.359 o
29 3 9 58.929 63.551 2.149 49.229 o
29 3 10 839.614 830.294 19.540 1.904 o
29 3 11 81.480 79.022 2.927 34.641 o
29 3 12 61.588 62.291 2.504 45.695 o
29 3 13 726.375 733.517 18.550 2.155 o
29 3 14 56.921 59.212 2.588 47.561 o
29 3 15 179.185 177.788 5.439 13.887 o
29 3 16 21.595 17.721 2.411 101.349 o
29 3 17 386.936 377.239 10.269 5.357 o
29 3 18 158.029 155.160 5.016 15.974 o
29 3 19 31.348 28.253 2.631 74.208 o
29 3 20 106.605 97.877 4.204 23.832 o
29 3 21 94.124 93.360 4.153 25.732 o
29 3 22 0.586 5.718 4.416 68.176 o
29 3 23 291.145 291.804 9.415 6.791 o
29 3 24 6.465 6.691 2.478 160.042 o
29 3 25 1.927 5.541 1.979 270.696 o
29 3 26 8.280 7.917 2.140 179.299 o
29 5 1 41.604 42.353 1.717 72.131 o
29 5 2 1259.550 1268.750 29.961 0.964 o
29 5 3 53.018 52.352 2.089 55.659 o
29 5 4 7.321 7.867 0.897 373.531 o
29 5 5 314.625 323.610 7.926 7.331 o
29 5 6 1738.590 1774.270 40.687 0.570 o
29 5 7 50.564 48.368 1.979 59.493 o
29 5 8 16.888 17.154 1.396 162.489 o
29 5 9 3.215 1.979 1.074 619.569 o
29 5 10 3.731 2.994 1.167 511.506 o
29 5 11 162.628 167.891 4.915 15.630 o
29 5 12 1450.810 1460.370 33.962 0.777 o
29 5 13 231.489 238.810 6.682 10.118 o
29 5 14 70.961 70.885 2.910 38.399 o
29 5 15 47.734 46.743 2.335 58.048 o
29 5 16 939.473 964.536 24.742 1.376 o
29 5 17 325.681 340.181 9.863 6.061 o
29 5 18 171.223 172.391 6.285 12.971 o
29 5 19 5.508 4.458 2.622 156.517 o
29 5 20 0.454 -5.228 6.725 30.659 o
29 5 21 2.136 0.017 2.859 159.230 o
29 5 22 0.161 -2.766 5.803 41.232 o
29 5 23 37.897 37.650 3.274 54.601 o
29 5 24 6.343 2.935 2.292 190.964 o
29 5 25 0.932 4.712 2.123 259.357 o
29 7 1 1.341 1.083 1.252 676.402 o
29 7 2 122.612 121.063 3.984 21.782 o
29 7 3 50.825 47.589 3.062 48.282 o
29 7 4 1.521 -0.152 4.052 82.688 o
29 7 5 6.902 6.471 1.793 237.874 o
29 7 6 293.308 296.381 8.027 7.650 o
29 7 7 22.227 21.502 2.436 95.903 o
29 7 8 207.022 201.227 5.811 12.101 o
29 7 9 66.615 68.356 3.307 37.366 o
29 7 10 534.422 541.476 14.473 3.250 o
29 7 11 626.470 622.883 16.588 2.617 o
29 7 12 49.961 55.541 3.307 44.602 o
29 7 13 124.383 124.040 5.016 18.793 o
29 7 14 45.005 42.785 2.986 53.091 o
29 7 15 11.005 11.783 3.451 85.321 o
29 7 16 278.379 281.848 8.907 7.294 o
29 7 17 4.461 2.470 3.925 82.346 o
29 7 18 39.915 45.720 3.671 46.649 o
29 7 19 172.012 171.621 6.894 12.056 o
29 7 20 46.835 51.624 4.906 32.351 o
29 7 21 164.813 163.898 7.232 11.867 o
29 7 22 2.073 5.025 2.639 170.491 o
29 7 23 1.573 -2.098 7.926 21.985 o
29 9 1 1.103 -2.284 6.166 36.284 o
29 9 2 0.620 0.135 1.683 461.579 o
29 9 3 163.519 162.037 5.997 13.872 o
29 9 4 132.073 138.277 5.092 17.672 o
29 9 5 73.108 70.124 3.223 36.028 o
29 9 6 15.050 14.448 2.115 135.618 o
29 9 7 122.678 124.523 4.517 20.198 o
29 9 8 23.649 21.046 2.022 107.281 o
29 9 9 50.195 43.969 2.673 53.626 o
29 9 10 4.483 3.832 2.216 211.583 o
29 9 11 57.589 59.584 3.654 38.502 o
29 9 12 236.647 244.334 8.197 8.578 o
29 9 13 0.318 0.389 2.140 294.964 o
29 9 14 92.914 95.966 4.813 23.183 o
29 9 15 37.142 36.246 3.045 58.812 o
29 9 16 88.136 88.962 4.449 25.546 o
29 9 17 32.965 37.794 3.367 56.029 o
29 9 18 232.523 229.040 7.850 9.067 o
29 9 19 58.598 61.521 3.646 38.022 o
29 9 20 10.320 10.286 2.250 153.224 o
29 11 1 25.578 25.174 2.597 83.475 o
29 11 2 62.367 58.958 3.197 40.713 o
29 11 3 180.231 178.321 6.023 12.975 o
29 11 4 27.520 26.315 2.419 84.681 o
29 11 5 87.127 90.992 4.196 26.619 o
29 11 6 46.683 43.817 3.147 50.108 o
29 11 7 28.736 24.793 3.790 55.510 o
29 11 8 5.352 5.194 2.089 216.337 o
29 11 9 13.442 15.826 3.189 88.490 o
29 11 10 81.506 75.106 4.559 26.814 o
29 11 11 2.202 1.294 2.174 254.401 o
29 11 12 11.714 11.056 2.935 106.220 o
29 11 13 29.465 24.116 2.571 79.910 o
29 11 14 73.231 70.293 3.747 32.867 o
29 11 15 111.143 110.083 4.889 20.634 o
29 11 16 39.900 35.417 2.665 62.975 o
29 13 1 13.171 13.475 2.047 148.610 o
29 13 2 2.271 0.102 1.506 484.573 o
29 13 3 0.003 -2.013 5.532 45.420 o
29 13 4 7.331 4.390 2.453 163.794 o
29 13 5 0.191 -4.373 6.581 32.060 o
29 13 6 7.110 3.722 1.929 229.959 o
29 13 7 4.602 1.007 2.081 245.899 o
29 13 8 53.136 53.443 3.485 42.215 o
30 0 0 119.169 165.590 11.902 7.144 o
30 0 2 127.508 119.490 4.001 21.373 o
30 0 4 36.780 38.073 1.954 75.858 o
30 0 6 0.274 3.747 1.573 458.502 o
30 0 8 165.981 168.602 4.796 15.659 o
30 0 10 1278.030 1299.890 34.089 0.810 o
30 0 12 1217.460 1221.180 29.682 0.990 o
30 0 14 8.320 7.630 2.275 167.006 o
30 0 16 21.771 17.899 3.400 71.155 o
30 0 18 0.148 16.664 5.532 42.378 o
30 0 20 103.459 110.362 5.625 19.012 o
30 0 22 4.485 3.181 2.825 145.457 o
30 0 24 3.992 1.066 2.301 214.977 o
30 0 26 7.184 4.678 2.478 161.428 o
30 2 0 41.059 47.564 2.495 60.209 o
30 2 1 74.275 78.041 2.259 40.127 o
30 2 2 15.529 14.676 0.829 210.012 o
30 2 3 51.943 53.164 1.759 59.076 o
30 2 4 787.968 788.110 19.371 1.980 o
30 2 5 678.932 663.021 15.327 2.716 o
30 2 6 106.350 113.602 3.138 26.473 o
30 2 7 73.784 72.585 2.335 40.708 o
30 2 8 276.333 271.909 6.733 8.988 o
30 2 9 5.494 4.365 1.184 409.813 o
30 2 10 98.494 95.382 2.986 29.510 o
30 2 11 3.464 1.912 1.040 623.972 o
30 2 12 5.470 5.752 1.159 396.463 o
30 2 13 0.179 1.396 1.176 863.662 o
30 2 14 362.225 358.173 9.288 6.022 o
30 2 15 40.175 40.289 2.182 67.995 o
30 2 16 28.531 30.156 2.225 85.411 o
30 2 17 307.111 316.064 8.721 6.958 o
30 2 18 120.317 120.454 4.153 21.549 o
30 2 19 27.801 29.344 2.267 85.971 o
30 2 20 0.172 -0.448 5.710 42.581 o
30 2 21 53.784 51.201 2.876 48.048 o
30 2 22 2.762 0.008 2.055 281.288 o
30 2 23 1.720 -1.303 6.031 37.753 o
30 2 24 0.083 1.303 1.903 364.597 o
30 2 25 15.599 17.290 2.233 123.272 o
30 2 26 13.072 13.001 2.352 131.062 o
30 4 0 44.904 43.089 2.089 64.220 o
30 4 1 284.247 279.032 6.759 8.791 o
30 4 2 140.761 143.293 3.849 19.715 o
30 4 3 163.713 158.645 4.145 17.158 o
30 4 4 208.753 208.265 5.541 12.279 o
30 4 5 11.051 8.104 1.040 278.090 o
30 4 6 37.968 35.992 1.726 79.329 o
30 4 7 7.992 5.371 1.379 297.720 o
30 4 8 225.605 223.685 5.811 11.312 o
30 4 9 10.238 10.269 1.108 266.602 o
30 4 10 23.872 21.638 1.472 124.429 o
30 4 11 12.981 10.531 1.353 211.780 o
30 4 12 0.501 -0.144 4.221 77.458 o
30 4 13 17.363 20.369 1.903 129.065 o
30 4 14 50.220 53.164 2.986 48.099 o
30 4 15 60.101 59.508 2.580 46.252 o
30 4 16 68.708 68.009 3.037 38.627 o
30 4 17 27.137 22.830 2.022 98.610 o
30 4 18 126.884 123.431 5.321 17.891 o
30 4 19 14.638 11.470 2.225 135.837 o
30 4 20 63.007 60.151 3.468 38.325 o
30 4 21 127.583 129.928 5.507 17.213 o
30 4 22 69.607 72.086 4.069 31.528 o
30 4 23 34.295 35.739 3.071 60.483 o
30 4 24 10.455 13.187 2.377 138.030 o
30 4 25 71.875 65.158 3.680 34.102 o
30 6 0 1.643 1.142 1.201 689.377 o
30 6 1 43.163 41.228 1.895 68.907 o
30 6 2 0.496 -0.770 3.384 120.074 o
30 6 3 20.232 27.001 1.413 129.292 o
30 6 4 0.775 0.262 1.007 1113.750 o
30 6 5 0.812 0.135 0.939 1252.840 o
30 6 6 29.095 26.468 1.658 101.160 o
30 6 7 59.525 56.048 2.191 50.375 o
30 6 8 143.037 144.714 4.365 18.402 o
30 6 9 86.605 96.126 3.290 30.229 o
30 6 10 81.056 81.670 3.688 30.618 o
30 6 11 21.038 20.640 1.827 121.120 o
30 6 12 8.189 23.127 2.318 132.453 o
30 6 13 190.533 194.519 5.862 12.620 o
30 6 14 28.913 32.406 2.724 72.638 o
30 6 15 304.485 314.313 9.652 6.438 o
30 6 16 6.432 7.410 1.616 265.379 o
30 6 17 6.161 6.995 2.132 197.241 o
30 6 18 54.565 57.994 3.612 39.947 o
30 6 19 2.797 1.142 3.409 111.266 o
30 6 20 25.151 20.631 2.622 86.430 o
30 6 21 14.918 14.304 2.512 115.491 o
30 6 22 0.919 -2.022 5.388 47.489 o
30 6 23 35.420 33.886 4.619 39.788 o
30 6 24 0.000 2.978 2.698 181.309 o
30 8 0 12.885 9.229 2.876 108.519 o
30 8 1 3.859 1.193 1.472 418.599 o
30 8 2 25.775 21.071 1.751 111.274 o
30 8 3 0.295 -5.744 6.065 37.712 o
30 8 4 69.166 63.289 2.783 40.870 o
30 8 5 66.774 63.086 2.978 40.316 o
30 8 6 48.674 46.904 2.445 56.190 o
30 8 7 143.174 142.675 4.661 17.826 o
30 8 8 171.108 166.681 5.211 14.783 o
30 8 9 19.425 17.983 1.996 122.376 o
30 8 10 4.596 3.773 1.700 304.132 o
30 8 11 38.489 40.357 2.944 58.125 o
30 8 12 1.390 0.804 2.022 305.427 o
30 8 13 14.384 11.089 2.343 130.413 o
30 8 14 124.857 126.544 5.380 17.775 o
30 8 15 34.705 32.270 2.978 62.971 o
30 8 16 61.999 68.939 3.976 33.957 o
30 8 17 138.639 133.117 5.549 16.436 o
30 8 18 12.505 12.011 2.665 116.809 o
30 8 19 0.632 5.084 3.054 136.993 o
30 8 20 10.999 7.325 3.189 99.497 o
30 8 21 49.364 45.212 4.585 34.978 o
30 10 0 497.579 514.162 15.327 3.167 o
30 10 1 10.384 15.911 2.123 150.049 o
30 10 2 80.060 83.353 4.500 26.728 o
30 10 3 11.669 4.348 1.861 197.108 o
30 10 4 7.719 6.302 2.571 147.406 o
30 10 5 0.675 -6.302 8.323 20.014 o
30 10 6 10.066 5.498 2.292 162.064 o
30 10 7 6.161 4.822 2.030 219.147 o
30 10 8 3.196 -0.296 5.642 42.561 o
30 10 9 15.453 14.067 3.290 83.436 o
30 10 10 42.566 42.184 3.274 50.978 o
30 10 11 3.123 5.228 2.250 212.241 o
30 10 12 44.781 46.845 3.417 47.255 o
30 10 13 0.022 -1.624 5.253 50.367 o
30 10 14 1.105 2.825 2.106 273.177 o
30 10 15 3.939 2.453 2.064 248.294 o
30 10 16 3.843 7.808 1.937 241.324 o
30 10 17 7.151 8.070 3.739 82.358 o
30 10 18 0.014 -0.533 4.881 58.345 o
30 12 0 25.278 27.331 3.290 66.388 o
30 12 1 6.999 5.329 2.216 187.432 o
30 12 2 2.975 0.110 1.785 350.095 o
30 12 3 0.010 0.922 1.751 436.030 o
30 12 4 6.445 8.594 1.971 208.437 o
30 12 5 100.322 94.739 5.405 20.502 o
30 12 6 41.692 38.039 2.986 56.281 o
30 12 7 58.023 51.438 4.221 35.089 o
30 12 8 17.433 12.341 2.512 111.789 o
30 12 9 3.356 -0.245 5.811 40.129 o
30 12 10 4.289 2.884 2.275 208.635 o
30 12 11 3.220 -0.491 5.270 48.594 o
30 12 12 2.431 2.927 1.878 306.483 o
31 1 1 121.573 124.751 3.722 22.417 o
31 1 2 249.789 246.880 6.589 9.777 o
31 1 3 50.941 52.445 1.878 58.888 o
31 1 4 31.624 31.695 1.396 97.346 o
31 1 5 0.057 -0.601 3.189 136.492 o
31 1 6 2.369 2.123 0.804 905.825 o
31 1 7 463.732 460.491 10.810 4.576 o
31 1 8 856.054 853.057 19.929 1.844 o
31 1 9 496.462 491.712 11.707 4.118 o
31 1 10 676.956 667.918 15.691 2.657 o
31 1 11 88.497 87.811 3.003 31.898 o
31 1 12 52.391 51.108 2.538 52.018 o
31 1 13 49.578 46.118 2.106 59.577 o
31 1 14 16.025 11.631 2.072 139.563 o
31 1 15 124.346 127.712 4.196 20.783 o
31 1 16 4.046 2.487 1.565 363.931 o
31 1 17 79.733 80.410 3.460 32.137 o
31 1 18 22.115 23.558 2.318 98.101 o
31 1 19 21.817 28.126 2.343 93.895 o
31 1 20 69.697 78.583 4.018 31.199 o
31 1 21 47.064 47.962 2.842 52.341 o
31 1 22 87.003 81.611 4.229 27.128 o
31 1 23 14.204 12.062 2.157 140.396 o
31 1 24 3.408 2.741 2.064 252.830 o
31 1 25 3.368 5.684 1.768 293.580 o
31 1 26 15.510 14.312 1.962 142.852 o
31 3 1 1631.550 1612.250 37.447 0.655 o
31 3 2 1617.920 1628.990 36.974 0.667 o
31 3 3 0.270 1.878 1.210 782.565 o
31 3 4 45.307 47.826 1.751 65.975 o
31 3 5 339.844 330.402 8.112 6.936 o
31 3 6 36.446 33.260 1.413 88.049 o
31 3 7 71.632 67.738 2.267 42.593 o
31 3 8 45.362 39.071 1.734 69.915 o
31 3 9 5.540 8.611 1.159 356.885 o
31 3 10 569.223 567.960 13.813 3.289 o
31 3 11 346.180 347.531 8.848 6.406 o
31 3 12 528.426 532.873 13.712 3.447 o
31 3 13 78.947 77.060 3.434 32.759 o
31 3 14 294.178 303.342 8.256 7.449 o
31 3 15 390.325 395.129 10.421 5.225 o
31 3 16 0.076 -2.343 5.185 51.663 o
31 3 17 24.479 19.895 1.954 108.988 o
31 3 18 172.214 175.191 5.684 13.815 o
31 3 19 6.734 5.684 1.869 232.579 o
31 3 20 1.171 -1.658 8.239 20.387 o
31 3 21 105.896 103.122 6.361 17.031 o
31 3 22 0.754 -0.964 6.243 35.492 o
31 3 23 54.729 53.113 3.400 42.484 o
31 3 24 187.163 184.809 6.539 11.948 o
31 3 25 7.041 8.696 2.174 181.040 o
31 5 1 51.464 53.528 1.852 58.434 o
31 5 2 186.822 185.325 5.177 13.851 o
31 5 3 2.214 0.744 1.193 664.276 o
31 5 4 674.205 688.355 16.833 2.471 o
31 5 5 42.836 40.484 1.726 71.734 o
31 5 6 27.101 25.689 1.379 113.259 o
31 5 7 117.538 112.536 3.477 24.149 o
31 5 8 98.456 96.845 3.155 28.764 o
31 5 9 1.908 -0.524 3.908 88.166 o
31 5 10 251.134 248.106 6.970 9.401 o
31 5 11 35.650 36.703 2.013 76.858 o
31 5 12 835.645 860.052 20.640 1.788 o
31 5 13 21.951 26.696 1.996 105.721 o
31 5 14 235.549 244.257 7.300 9.402 o
31 5 15 123.525 125.123 4.915 19.075 o
31 5 16 0.821 -0.338 5.287 49.359 o
31 5 17 41.838 38.665 3.164 53.648 o
31 5 18 6.873 6.124 2.267 180.188 o
31 5 19 6.615 7.393 2.419 163.048 o
31 5 20 58.389 57.241 5.228 27.812 o
31 5 21 1.675 3.341 2.199 243.705 o
31 5 22 97.645 86.517 4.644 23.817 o
31 5 23 2.431 4.001 2.233 226.572 o
31 5 24 2.652 5.067 2.732 157.807 o
31 7 1 85.226 89.173 3.274 31.170 o
31 7 2 12.141 10.201 1.590 198.578 o
31 7 3 30.020 27.271 1.895 93.117 o
31 7 4 1.495 -0.829 4.948 55.884 o
31 7 5 101.348 98.359 3.773 25.951 o
31 7 6 18.500 15.421 2.022 127.676 o
31 7 7 0.065 -3.578 4.898 57.910 o
31 7 8 19.052 18.677 1.734 133.996 o
31 7 9 88.569 84.174 3.265 31.054 o
31 7 10 32.120 36.821 3.172 59.941 o
31 7 11 525.786 514.289 15.107 3.158 o
31 7 12 117.434 115.285 4.813 20.153 o
31 7 13 35.581 37.786 5.608 30.479 o
31 7 14 248.669 261.945 8.408 8.120 o
31 7 15 100.882 112.291 4.974 21.131 o
31 7 16 36.069 37.599 3.925 46.861 o
31 7 17 12.496 10.354 2.665 118.985 o
31 7 18 38.931 39.824 3.832 46.368 o
31 7 19 10.165 14.101 3.087 99.313 o
31 7 20 17.974 18.719 3.164 81.288 o
31 7 21 2.922 7.097 2.665 158.384 o
31 7 22 11.435 8.882 2.580 129.036 o
31 9 1 18.162 17.586 1.929 129.751 o
31 9 2 183.437 197.472 6.192 12.343 o
31 9 3 79.371 79.496 3.519 31.990 o
31 9 4 162.369 164.778 5.955 13.934 o
31 9 5 81.746 83.007 3.781 29.925 o
31 9 6 9.892 10.159 2.275 153.438 o
31 9 7 0.051 0.068 1.776 437.483 o
31 9 8 17.412 15.759 1.971 133.071 o
31 9 9 0.514 3.155 1.861 347.084 o
31 9 10 81.092 86.170 4.373 26.979 o
31 9 11 5.749 3.426 2.343 187.239 o
31 9 12 18.087 20.504 2.868 89.242 o
31 9 13 1.943 0.271 2.199 258.600 o
31 9 14 3.046 2.301 2.132 246.852 o
31 9 15 0.621 -0.854 5.659 43.191 o
31 9 16 16.721 16.926 2.487 109.297 o
31 9 17 27.042 26.992 4.018 52.120 o
31 9 18 0.117 5.591 3.443 110.262 o
31 9 19 59.331 54.204 3.680 38.568 o
31 11 1 89.766 92.531 4.035 26.837 o
31 11 2 48.979 50.009 4.238 37.360 o
31 11 3 109.890 104.171 4.416 22.476 o
31 11 4 10.157 6.530 2.149 171.695 o
31 11 5 0.001 -3.468 6.581 32.096 o
31 11 6 0.038 4.009 2.165 266.380 o
31 11 7 25.551 24.175 2.631 83.275 o
31 11 8 27.362 25.529 2.884 74.179 o
31 11 9 4.126 3.062 2.724 156.457 o
31 11 10 72.410 75.131 5.219 24.863 o
31 11 11 0.302 -2.284 6.970 28.567 o
31 11 12 22.274 20.267 2.597 91.723 o
31 11 13 9.356 10.650 2.140 165.750 o
31 11 14 16.387 19.557 3.697 67.964 o
31 11 15 9.192 11.132 1.929 184.214 o
31 13 1 7.122 4.788 1.556 284.330 o
31 13 2 37.531 35.789 2.470 67.791 o
31 13 3 7.124 6.454 2.521 153.815 o
31 13 4 12.329 12.477 1.988 158.561 o
31 13 5 0.083 -2.208 7.021 28.189 o
31 13 6 10.362 9.931 2.199 157.760 o
32 0 0 481.258 578.128 34.960 0.972 o
32 0 2 53.512 52.546 2.360 52.787 o
32 0 4 0.270 0.144 0.905 1531.470 o
32 0 6 2.391 3.553 1.083 617.177 o
32 0 8 28.441 24.725 1.649 104.388 o
32 0 10 70.266 67.282 2.944 38.889 o
32 0 12 466.791 449.756 12.502 4.058 o
32 0 14 93.378 84.275 4.695 24.209 o
32 0 16 121.877 121.367 5.989 16.616 o
32 0 18 229.747 221.808 8.104 8.931 o
32 0 20 762.289 777.562 23.592 1.590 o
32 0 22 32.538 33.717 3.282 58.889 o
32 0 24 4.098 5.600 2.352 189.963 o
32 0 26 9.631 12.891 3.172 97.682 o
32 2 0 29.942 25.512 1.421 106.046 o
32 2 1 139.746 140.061 3.587 20.484 o
32 2 2 194.290 195.763 5.228 13.330 o
32 2 3 821.759 831.225 19.075 1.966 o
32 2 4 279.984 285.731 7.046 8.589 o
32 2 5 407.463 407.699 9.998 5.268 o
32 2 6 636.186 624.897 14.608 2.942 o
32 2 7 22.464 22.450 1.277 133.970 o
32 2 8 642.737 644.597 15.598 2.741 o
32 2 9 144.728 139.046 4.001 19.255 o
32 2 10 83.383 77.644 2.715 35.413 o
32 2 11 121.577 117.273 3.730 22.757 o
32 2 12 23.360 20.445 1.573 124.200 o
32 2 13 77.472 72.162 2.978 36.130 o
32 2 14 64.931 63.771 3.485 37.201 o
32 2 15 35.980 31.103 2.030 79.383 o
32 2 16 195.667 191.330 5.777 12.624 o
32 2 17 122.627 126.079 4.390 20.477 o
32 2 18 21.591 22.560 2.072 108.374 o
32 2 19 0.258 -1.979 5.972 38.904 o
32 2 20 44.600 44.113 3.603 45.848 o
32 2 21 14.718 12.443 2.140 138.852 o
32 2 22 91.192 83.328 4.162 26.732 o
32 2 23 7.715 10.117 2.631 135.852 o
32 2 24 19.576 20.462 3.984 58.881 o
32 2 25 1.529 1.277 1.844 350.852 o
32 4 0 716.492 714.763 17.045 2.373 o
32 4 1 388.750 377.569 9.482 5.686 o
32 4 2 352.029 360.643 8.645 6.410 o
32 4 3 574.913 577.155 14.084 3.210 o
32 4 4 377.675 382.881 9.212 5.863 o
32 4 5 28.076 32.499 1.633 98.047 o
32 4 6 638.673 660.711 15.708 2.717 o
32 4 7 33.850 37.743 1.954 79.352 o
32 4 8 0.020 -1.658 4.365 72.946 o
32 4 9 26.812 22.814 1.455 115.457 o
32 4 10 241.480 242.701 6.674 9.894 o
32 4 11 72.822 69.371 2.952 37.837 o
32 4 12 62.907 66.021 2.851 41.981 o
32 4 13 47.420 54.526 2.673 52.306 o
32 4 14 1783.470 1803.640 43.597 0.514 o
32 4 15 107.376 113.653 4.441 22.184 o
32 4 16 95.720 96.168 3.916 26.277 o
32 4 17 19.698 13.982 1.937 130.190 o
32 4 18 2.926 0.922 2.555 187.763 o
32 4 19 47.819 46.439 2.986 50.742 o
32 4 20 258.309 253.427 7.875 8.478 o
32 4 21 21.495 16.402 3.553 68.382 o
32 4 22 2.054 3.274 2.140 251.087 o
32 4 23 3.251 6.691 2.335 194.140 o
32 4 24 0.131 -1.463 8.036 21.515 o
32 4 25 14.837 12.612 2.402 123.505 o
32 6 0 24.413 22.390 1.666 115.640 o
32 6 1 81.591 79.530 2.571 36.322 o
32 6 2 145.950 147.378 4.094 18.689 o
32 6 3 244.429 252.276 6.573 9.842 o
32 6 4 148.273 150.770 4.322 17.967 o
32 6 5 34.658 31.848 1.641 87.785 o
32 6 6 122.853 124.776 3.756 22.204 o
32 6 7 13.704 14.101 1.320 195.109 o
32 6 8 770.600 765.220 18.161 2.144 o
32 6 9 379.159 383.887 9.787 5.592 o
32 6 10 26.362 23.499 1.903 102.837 o
32 6 11 110.796 108.417 3.747 24.305 o
32 6 12 6.633 10.252 1.675 237.476 o
32 6 13 652.779 659.096 17.755 2.380 o
32 6 14 39.572 40.712 3.028 56.167 o
32 6 15 63.637 62.367 3.620 36.769 o
32 6 16 236.545 237.939 8.535 8.333 o
32 6 17 98.126 99.984 4.678 22.947 o
32 6 18 111.850 112.579 5.151 19.713 o
32 6 19 0.359 0.355 2.047 321.085 o
32 6 20 37.449 35.493 3.172 56.955 o
32 6 21 15.988 14.059 2.343 121.288 o
32 6 22 10.132 9.677 2.588 131.367 o
32 6 23 6.060 5.143 2.766 140.580 o
32 8 0 266.421 264.990 9.017 7.433 o
32 8 1 15.412 12.308 2.597 112.669 o
32 8 2 58.974 57.207 2.834 45.085 o
32 8 3 22.453 19.548 2.360 99.761 o
32 8 4 0.386 -3.223 5.583 44.457 o
32 8 5 9.362 7.300 1.649 228.099 o
32 8 6 72.664 76.163 3.358 34.622 o
32 8 7 202.541 205.863 6.175 11.716 o
32 8 8 186.309 191.474 6.006 12.601 o
32 8 9 70.521 74.125 3.434 34.894 o
32 8 10 2.411 5.515 1.979 264.408 o
32 8 11 2.480 4.568 2.174 233.213 o
32 8 12 23.413 26.704 2.665 83.516 o
32 8 13 16.618 19.692 2.656 99.854 o
32 8 14 48.267 52.123 3.908 40.164 o
32 8 15 203.188 207.554 7.300 10.357 o
32 8 16 58.129 57.435 3.384 40.813 o
32 8 17 4.071 3.341 2.352 198.077 o
32 8 18 121.741 117.899 6.006 16.675 o
32 8 19 111.935 108.222 5.786 18.076 o
32 8 20 170.421 171.469 7.638 11.061 o
32 10 0 917.383 944.700 29.259 1.117 o
32 10 1 67.244 71.756 4.094 31.857 o
32 10 2 157.838 162.122 5.600 14.773 o
32 10 3 55.795 54.306 3.553 40.630 o
32 10 4 9.242 6.860 2.022 188.549 o
32 10 5 50.082 51.244 3.900 39.826 o
32 10 6 12.583 7.495 2.749 117.880 o
32 10 7 28.237 30.790 2.825 71.973 o
32 10 8 16.042 18.829 3.409 76.272 o
32 10 9 174.836 189.926 7.495 10.933 o
32 10 10 1.673 6.666 2.242 219.882 o
32 10 11 22.942 25.233 2.808 81.207 o
32 10 12 9.877 13.111 2.470 134.151 o
32 10 13 21.135 20.403 2.571 94.272 o
32 10 14 10.405 12.316 3.231 94.330 o
32 10 15 12.727 8.188 2.588 125.664 o
32 10 16 1.061 1.049 1.776 389.779 o
32 10 17 36.175 33.362 2.749 65.285 o
32 12 0 53.368 44.815 3.900 39.805 o
32 12 1 15.620 12.468 1.988 144.494 o
32 12 2 3.888 4.238 2.022 246.299 o
32 12 3 52.971 48.063 3.341 44.553 o
32 12 4 11.673 11.944 2.318 139.738 o
32 12 5 6.208 6.285 2.445 165.490 o
32 12 6 8.910 6.429 1.996 195.008 o
32 12 7 3.989 0.956 2.132 243.820 o
32 12 8 7.608 6.894 2.318 168.749 o
32 12 9 8.821 1.142 2.199 191.168 o
32 12 10 4.540 -0.364 5.600 42.727 o
32 12 11 33.934 28.794 2.758 68.952 o
33 1 1 9.811 8.696 0.812 320.995 o
33 1 2 9.052 7.368 0.905 337.315 o
33 1 3 1.244 0.575 0.727 1501.180 o
33 1 4 88.817 91.085 2.707 32.783 o
33 1 5 4.681 3.062 0.821 608.846 o
33 1 6 523.498 523.340 12.891 3.670 o
33 1 7 1517.360 1512.100 35.282 0.728 o
33 1 8 50.676 51.895 1.954 58.515 o
33 1 9 245.745 248.656 6.378 10.031 o
33 1 10 182.001 179.987 5.041 14.334 o
33 1 11 575.395 591.662 15.403 2.931 o
33 1 12 44.597 43.834 2.352 60.896 o
33 1 13 78.613 76.434 3.003 35.204 o
33 1 14 43.691 39.511 2.250 64.476 o
33 1 15 70.334 64.947 2.944 39.206 o
33 1 16 3.183 0.575 1.700 366.772 o
33 1 17 75.457 80.528 3.646 31.978 o
33 1 18 233.783 243.403 7.469 9.282 o
33 1 19 214.970 233.591 7.173 9.998 o
33 1 20 143.733 153.046 5.405 15.979 o
33 1 21 142.875 143.876 5.211 16.650 o
33 1 22 0.389 -0.584 6.133 36.862 o
33 1 23 2.424 2.775 2.301 221.307 o
33 1 24 48.797 44.138 3.087 49.706 o
33 1 25 7.468 9.389 2.047 189.289 o
33 3 1 831.487 833.297 19.954 1.867 o
33 3 2 68.278 64.050 2.098 45.523 o
33 3 3 16.000 13.889 0.947 202.943 o
33 3 4 7.615 6.928 1.108 339.056 o
33 3 5 143.267 146.380 4.119 18.851 o
33 3 6 8.175 7.596 1.320 286.894 o
33 3 7 10.202 8.239 1.489 234.429 o
33 3 8 238.958 238.624 6.268 10.373 o
33 3 9 13.960 34.681 1.979 115.442 o
33 3 10 423.744 436.586 11.149 4.685 o
33 3 11 90.699 93.656 3.544 28.678 o
33 3 12 137.983 143.927 5.464 16.372 o
33 3 13 973.602 990.538 25.436 1.312 o
33 3 14 52.493 54.915 2.597 50.454 o
33 3 15 70.761 68.119 3.054 37.935 o
33 3 16 1.397 -3.197 5.701 42.295 o
33 3 17 84.732 82.254 3.477 30.940 o
33 3 18 60.236 60.345 3.316 40.248 o
33 3 19 9.319 5.710 2.039 190.112 o
33 3 20 43.460 37.050 3.257 52.022 o
33 3 21 2.644 -1.235 6.183 35.717 o
33 3 22 89.634 85.502 4.153 26.832 o
33 3 23 0.448 0.271 2.360 242.983 o
33 3 24 9.125 12.215 2.614 128.931 o
33 3 25 37.347 34.817 4.779 37.498 o
33 5 1 80.551 80.147 2.538 36.672 o
33 5 2 0.041 0.499 0.837 1790.070 o
33 5 3 9.402 7.418 1.066 306.499 o
33 5 4 40.434 40.543 1.819 72.820 o
33 5 5 219.566 226.003 5.989 11.241 o
33 5 6 11.652 13.069 1.286 218.239 o
33 5 7 278.877 276.350 7.664 8.208 o
33 5 8 49.700 49.307 2.428 55.078 o
33 5 9 45.255 46.532 2.487 57.906 o
33 5 10 140.855 137.575 4.297 18.931 o
33 5 11 6.763 5.879 1.446 301.718 o
33 5 12 122.900 122.695 4.272 20.909 o
33 5 13 98.218 91.855 3.434 28.113 o
33 5 14 146.977 149.019 4.830 17.070 o
33 5 15 52.639 50.457 2.571 51.723 o
33 5 16 76.481 79.149 4.035 29.864 o
33 5 17 65.826 71.528 4.822 27.959 o
33 5 18 41.796 41.508 3.172 52.805 o
33 5 19 29.020 26.535 3.578 58.445 o
33 5 20 6.976 6.801 2.199 184.686 o
33 5 21 6.645 -0.330 5.701 40.614 o
33 5 22 0.086 0.169 2.555 211.582 o
33 5 23 13.291 10.430 2.309 137.197 o
33 7 1 106.963 106.412 3.806 24.662 o
33 7 2 303.956 313.273 8.400 7.202 o
33 7 3 68.609 70.792 3.257 36.862 o
33 7 4 56.745 52.073 2.791 47.379 o
33 7 5 12.638 11.216 1.717 180.985 o
33 7 6 14.398 12.722 1.946 151.599 o
33 7 7 262.453 269.617 7.833 8.343 o
33 7 8 21.660 22.830 2.326 99.320 o
33 7 9 67.211 71.469 3.595 34.970 o
33 7 10 109.539 115.302 4.365 22.142 o
33 7 11 29.227 29.623 2.521 78.130 o
33 7 12 59.437 59.829 3.519 38.993 o
33 7 13 7.111 7.799 2.521 150.958 o
33 7 14 84.848 81.687 4.179 27.659 o
33 7 15 9.782 7.977 2.563 137.096 o
33 7 16 18.186 18.144 2.521 103.530 o
33 7 17 5.408 1.463 2.546 172.169 o
33 7 18 1.781 1.616 2.597 187.481 o
33 7 19 16.873 10.540 2.884 98.840 o
33 7 20 6.743 7.765 3.062 114.589 o
33 7 21 137.986 136.340 8.391 11.170 o
33 9 1 3.007 0.837 1.751 351.592 o
33 9 2 30.884 31.264 2.834 69.114 o
33 9 3 49.023 54.551 3.223 45.969 o
33 9 4 653.867 694.149 17.890 2.339 o
33 9 5 90.953 91.465 4.119 26.398 o
33 9 6 114.921 128.845 4.999 19.325 o
33 9 7 84.905 91.745 4.162 27.016 o
33 9 8 263.412 280.571 8.738 7.581 o
33 9 9 20.696 25.114 2.419 95.974 o
33 9 10 101.365 103.638 4.881 21.769 o
33 9 11 6.034 7.376 2.242 184.240 o
33 9 12 0.228 2.115 2.140 282.943 o
33 9 13 0.191 0.406 2.132 299.208 o
33 9 14 4.298 4.509 2.529 171.721 o
33 9 15 14.541 10.996 2.419 125.798 o
33 9 16 72.079 61.513 4.339 30.465 o
33 9 17 7.276 5.769 2.394 166.192 o
33 9 18 44.758 45.466 3.460 47.087 o
33 11 1 24.565 21.232 2.267 97.400 o
33 11 2 114.567 123.744 4.957 19.650 o
33 11 3 137.913 144.409 5.515 16.257 o
33 11 4 32.044 29.386 3.045 64.915 o
33 11 5 11.020 12.993 2.275 143.011 o
33 11 6 0.000 0.541 2.132 301.273 o
33 11 7 54.676 53.553 4.111 36.484 o
33 11 8 0.016 0.533 3.011 152.065 o
33 11 9 8.434 8.831 3.223 101.334 o
33 11 10 13.393 12.172 3.079 95.654 o
33 11 11 23.940 25.182 3.680 60.377 o
33 11 12 7.392 5.617 2.335 171.728 o
33 11 13 81.512 76.536 6.454 19.069 o
33 13 1 6.133 6.293 1.590 281.718 o
33 13 2 2.954 2.259 1.836 313.979 o
34 0 0 3125.570 3328.210 130.664 0.075 o
34 0 2 28.541 39.875 2.055 82.648 o
34 0 4 312.037 315.675 8.755 6.894 o
34 0 6 1766.210 1745.750 43.572 0.518 o
34 0 8 419.238 420.015 11.800 4.511 o
34 0 10 29.465 26.806 2.123 88.875 o
34 0 12 94.125 98.385 4.272 24.965 o
34 0 14 148.042 148.013 6.505 13.822 o
34 0 16 140.415 141.872 6.835 13.611 o
34 0 18 118.305 123.710 5.930 16.887 o
34 0 20 0.047 6.471 3.993 82.786 o
34 0 22 548.965 556.236 17.679 2.589 o
34 0 24 96.194 90.010 5.862 19.513 o
34 2 0 399.925 396.973 10.591 5.101 o
34 2 1 265.036 265.607 6.547 9.375 o
34 2 2 22.377 18.846 1.133 145.738 o
34 2 3 24.445 22.594 1.379 124.339 o
34 2 4 0.996 -0.440 5.211 50.716 o
34 2 5 559.676 573.348 13.559 3.360 o
34 2 6 409.193 409.864 10.235 5.159 o
34 2 7 309.528 303.241 7.647 7.676 o
34 2 8 149.294 146.820 4.297 18.077 o
34 2 9 446.001 440.841 10.920 4.657 o
34 2 10 120.523 116.994 3.722 22.899 o
34 2 11 9.195 6.869 1.413 263.782 o
34 2 12 120.744 120.631 4.043 21.808 o
34 2 13 27.619 20.547 2.368 89.986 o
34 2 14 113.619 111.242 3.984 23.113 o
34 2 15 248.705 251.371 7.300 9.124 o
34 2 16 530.969 534.725 14.008 3.370 o
34 2 17 22.484 27.762 2.978 75.934 o
34 2 18 478.819 485.791 13.331 3.733 o
34 2 19 1.754 5.058 2.267 222.443 o
34 2 20 28.976 24.877 2.986 70.668 o
34 2 21 6.395 1.971 2.250 199.277 o
34 2 22 0.481 0.474 2.309 251.884 o
34 2 23 56.978 54.763 3.620 39.640 o
34 2 24 19.649 20.149 2.588 96.444 o
34 2 25 26.937 25.038 2.656 80.353 o
34 4 0 7.247 8.450 1.303 297.596 o
34 4 1 226.525 234.225 5.896 11.073 o
34 4 2 77.186 72.196 2.394 39.413 o
34 4 3 35.145 34.774 1.506 87.331 o
34 4 4 180.656 178.202 4.695 14.946 o
34 4 5 11.838 11.656 1.218 229.197 o
34 4 6 42.054 42.979 1.819 70.102 o
34 4 7 18.280 16.004 1.328 161.962 o
34 4 8 42.623 39.773 1.996 68.688 o
34 4 9 454.127 458.266 11.436 4.417 o
34 4 10 441.084 449.435 11.589 4.436 o
34 4 11 113.719 113.044 4.119 22.602 o
34 4 12 484.945 495.569 12.841 3.833 o
34 4 13 362.584 370.666 10.075 5.608 o
34 4 14 0.395 -1.049 4.703 62.556 o
34 4 15 31.843 26.662 1.937 89.765 o
34 4 16 161.443 158.476 5.735 14.464 o
34 4 17 0.598 -3.400 6.420 33.597 o
34 4 18 58.782 53.629 3.087 43.691 o
34 4 19 0.012 -2.910 8.873 17.654 o
34 4 20 14.091 11.039 2.436 126.131 o
34 4 21 44.915 41.254 4.466 37.579 o
34 4 22 10.521 8.933 3.324 93.061 o
34 4 23 0.166 1.624 2.106 296.417 o
34 4 24 13.485 14.431 3.223 88.227 o
34 6 0 139.214 131.789 4.407 18.995 o
34 6 1 22.063 21.333 1.328 135.502 o
34 6 2 118.518 117.239 3.553 23.570 o
34 6 3 117.577 117.798 3.587 23.543 o
34 6 4 1.453 1.768 1.176 699.237 o
34 6 5 0.588 -3.468 4.517 67.625 o
34 6 6 22.828 19.345 2.106 107.992 o
34 6 7 121.922 119.828 4.077 21.645 o
34 6 8 10.515 6.395 1.700 215.652 o
34 6 9 5.180 2.352 1.142 471.034 o
34 6 10 19.632 17.358 2.377 106.961 o
34 6 11 26.499 25.757 1.903 100.390 o
34 6 12 0.044 1.176 1.421 636.681 o
34 6 13 1.842 1.167 1.649 415.046 o
34 6 14 228.074 222.417 6.902 10.128 o
34 6 15 8.077 8.171 1.785 219.301 o
34 6 16 111.574 113.560 4.931 20.336 o
34 6 17 1.672 1.878 2.055 283.591 o
34 6 18 95.205 93.013 4.449 24.470 o
34 6 19 94.450 90.899 4.458 24.644 o
34 6 20 155.410 148.199 7.055 12.636 o
34 6 21 33.021 31.306 3.096 62.532 o
34 6 22 25.247 21.739 5.354 36.537 o
34 8 0 5.311 2.343 2.343 193.869 o
34 8 1 45.588 47.150 2.521 57.104 o
34 8 2 1.187 1.049 1.912 339.212 o
34 8 3 87.696 88.513 3.705 28.858 o
34 8 4 114.943 118.703 4.771 20.333 o
34 8 5 17.024 20.445 2.301 112.436 o
34 8 6 521.996 529.024 13.754 3.457 o
34 8 7 48.560 49.924 2.842 51.096 o
34 8 8 377.495 382.534 10.455 5.317 o
34 8 9 13.506 14.752 2.588 114.728 o
34 8 10 0.178 1.370 1.810 397.107 o
34 8 11 0.001 -2.005 5.769 41.768 o
34 8 12 59.740 52.842 3.747 38.112 o
34 8 13 8.138 5.854 2.199 180.409 o
34 8 14 16.486 17.307 2.521 107.956 o
34 8 15 20.634 19.684 2.571 95.724 o
34 8 16 6.823 5.828 3.028 118.868 o
34 8 17 3.951 4.652 2.741 152.119 o
34 8 18 5.527 3.840 4.669 58.573 o
34 8 19 85.146 70.995 4.551 26.640 o
34 8 20 22.175 18.423 2.859 85.174 o
34 10 0 164.395 162.300 7.418 11.629 o
34 10 1 5.470 7.495 1.996 218.073 o
34 10 2 31.646 26.755 2.749 72.205 o
34 10 3 0.045 -0.228 6.759 30.424 o
34 10 4 3.308 -0.220 6.454 32.698 o
34 10 5 33.003 32.448 3.443 56.411 o
34 10 6 58.636 56.666 3.384 40.775 o
34 10 7 8.545 10.480 2.445 145.555 o
34 10 8 88.955 90.188 4.373 25.685 o
34 10 9 142.320 136.991 6.496 14.261 o
34 10 10 83.555 82.355 5.397 22.541 o
34 10 11 0.397 6.581 3.900 86.010 o
34 10 12 361.355 373.398 13.179 4.342 o
34 10 13 35.277 34.410 2.994 61.497 o
34 10 14 53.848 49.425 3.358 43.822 o
34 10 15 0.188 1.150 1.886 370.108 o
34 10 16 16.343 11.402 1.895 149.335 o
34 12 0 0.250 1.277 4.619 64.472 o
34 12 1 6.391 4.847 2.089 209.030 o
34 12 2 0.035 0.795 2.123 300.888 o
34 12 3 4.716 2.893 1.751 298.111 o
34 12 4 65.867 63.923 3.595 36.190 o
34 12 5 32.124 38.488 2.961 62.865 o
34 12 6 146.791 133.912 5.363 16.390 o
34 12 7 0.519 3.028 2.292 240.431 o
34 12 8 13.365 9.787 2.343 135.946 o
34 12 9 5.979 2.884 2.715 149.532 o
35 1 1 51.422 54.737 2.216 54.693 o
35 1 2 421.369 426.748 10.658 4.894 o
35 1 3 338.831 337.161 8.307 6.805 o
35 1 4 884.202 886.918 20.775 1.734 o
35 1 5 305.394 305.229 8.070 7.438 o
35 1 6 193.171 182.119 4.813 14.185 o
35 1 7 18.514 14.008 1.150 174.986 o
35 1 8 10.810 5.617 1.083 295.557 o
35 1 9 1.856 -1.633 5.744 41.533 o
35 1 10 61.771 61.843 2.402 46.472 o
35 1 11 73.104 69.430 2.918 37.958 o
35 1 12 50.213 46.371 2.377 56.176 o
35 1 13 9.835 5.532 2.013 189.905 o
35 1 14 108.023 104.145 3.832 24.586 o
35 1 15 7.801 4.610 3.147 111.017 o
35 1 16 63.448 62.892 3.189 39.845 o
35 1 17 194.352 202.259 6.539 11.527 o
35 1 18 76.745 81.036 3.857 30.577 o
35 1 19 78.504 90.738 4.153 28.043 o
35 1 20 158.299 161.268 5.828 14.373 o
35 1 21 21.990 20.377 2.284 102.453 o
35 1 22 15.107 16.943 2.791 99.943 o
35 1 23 4.374 1.125 1.920 279.901 o
35 1 24 0.847 0.668 1.886 359.727 o
35 1 25 10.339 14.295 2.165 150.702 o
35 3 1 44.385 42.869 1.666 69.878 o
35 3 2 79.535 73.017 2.411 38.533 o
35 3 3 25.246 25.935 1.497 114.284 o
35 3 4 26.971 25.199 1.776 103.504 o
35 3 5 62.451 62.655 2.174 47.685 o
35 3 6 74.029 69.591 2.470 40.328 o
35 3 7 0.051 -2.952 3.840 94.171 o
35 3 8 12.617 10.354 1.379 213.342 o
35 3 9 123.022 118.787 3.959 21.918 o
35 3 10 0.127 1.666 1.421 612.815 o
35 3 11 1268.710 1281.050 30.469 0.941 o
35 3 12 360.124 363.925 11.859 4.870 o
35 3 13 72.478 74.827 3.705 32.804 o
35 3 14 428.368 412.343 11.800 4.490 o
35 3 15 12.209 11.741 2.055 155.947 o
35 3 16 7.889 3.756 1.954 218.917 o
35 3 17 24.389 21.232 2.216 99.303 o
35 3 18 1.236 -3.891 5.963 38.739 o
35 3 19 38.262 36.077 2.842 61.208 o
35 3 20 21.014 15.023 2.343 107.822 o
35 3 21 0.251 -1.345 6.234 35.707 o
35 3 22 73.789 69.955 3.976 31.479 o
35 3 23 78.348 77.517 4.111 29.300 o
35 3 24 9.488 9.753 2.859 116.825 o
35 5 1 3.169 1.692 0.930 729.213 o
35 5 2 24.679 25.004 1.396 119.825 o
35 5 3 41.081 40.509 1.810 72.314 o
35 5 4 20.442 22.594 1.463 133.930 o
35 5 5 881.675 901.255 21.206 1.693 o
35 5 6 4.767 5.380 1.218 406.895 o
35 5 7 266.993 257.335 6.894 9.124 o
35 5 8 19.038 14.160 1.556 151.114 o
35 5 9 25.328 19.405 1.700 115.991 o
35 5 10 107.300 104.094 4.509 22.426 o
35 5 11 76.310 74.590 3.290 34.365 o
35 5 12 231.954 227.061 6.691 10.218 o
35 5 13 34.460 31.128 2.165 78.598 o
35 5 14 87.265 89.215 3.629 29.209 o
35 5 15 5.327 8.806 1.852 233.475 o
35 5 16 70.153 75.174 3.739 33.048 o
35 5 17 468.915 479.675 13.576 3.703 o
35 5 18 40.866 39.427 3.214 53.299 o
35 5 19 1.438 2.588 2.106 270.225 o
35 5 20 33.496 32.693 2.927 64.608 o
35 5 21 7.933 3.798 2.478 159.939 o
35 5 22 60.402 55.321 4.009 35.638 o
35 5 23 9.279 7.072 3.485 89.868 o
35 7 1 689.338 689.412 17.036 2.422 o
35 7 2 103.785 104.103 3.815 25.143 o
35 7 3 3.428 0.237 1.599 400.025 o
35 7 4 171.517 172.975 5.532 14.122 o
35 7 5 6.319 6.065 2.182 193.424 o
35 7 6 23.285 22.771 2.775 83.249 o
35 7 7 7.513 4.043 1.709 257.851 o
35 7 8 52.751 54.246 3.333 43.583 o
35 7 9 19.811 23.397 2.352 101.408 o
35 7 10 331.609 326.012 9.051 6.505 o
35 7 11 146.859 152.166 5.278 16.097 o
35 7 12 0.745 3.976 2.157 259.310 o
35 7 13 12.512 7.799 2.191 153.505 o
35 7 14 8.233 18.390 2.994 103.074 o
35 7 15 0.033 -3.121 5.557 44.995 o
35 7 16 50.153 51.836 3.713 41.392 o
35 7 17 21.703 21.680 3.603 64.862 o
35 7 18 30.441 28.785 3.697 54.924 o
35 7 19 0.074 -0.330 5.422 47.252 o
35 7 20 7.742 7.351 3.172 106.750 o
35 9 1 12.082 9.068 1.937 172.444 o
35 9 2 31.932 28.049 3.400 59.151 o
35 9 3 21.194 21.824 2.385 99.129 o
35 9 4 21.628 23.000 2.428 95.918 o
35 9 5 43.112 44.713 3.071 52.550 o
35 9 6 350.652 381.206 10.870 5.291 o
35 9 7 78.461 90.374 4.356 27.130 o
35 9 8 370.935 368.433 10.819 5.237 o
35 9 9 27.563 30.655 2.868 71.795 o
35 9 10 1.089 1.802 2.504 204.886 o
35 9 11 2.276 4.145 2.411 200.338 o
35 9 12 66.764 73.727 4.103 31.710 o
35 9 13 5.760 7.621 2.259 183.347 o
35 9 14 30.495 28.853 3.697 54.875 o
35 9 15 89.858 87.853 4.103 26.859 o
35 9 16 146.382 137.481 6.133 14.784 o
35 9 17 33.559 27.246 3.908 50.496 o
35 11 1 14.340 10.573 2.174 141.608 o
35 11 2 7.299 6.530 2.098 194.710 o
35 11 3 16.489 15.260 2.292 120.752 o
35 11 4 1.370 3.942 2.081 267.541 o
35 11 5 0.893 1.133 1.912 344.690 o
35 11 6 6.643 2.521 2.927 130.961 o
35 11 7 62.453 63.052 3.697 36.445 o
35 11 8 211.996 211.767 8.628 8.782 o
35 11 9 178.429 176.198 8.848 9.368 o
35 11 10 223.630 222.975 10.075 7.317 o
35 11 11 4.864 3.079 3.993 78.981 o
35 11 12 10.315 9.931 3.071 103.811 o
36 0 0 4685.520 5293.350 130.063 0.071 o
36 0 2 2110.630 2145.370 49.924 0.401 o
36 0 4 398.044 403.436 10.667 5.064 o
36 0 6 384.018 426.427 12.333 4.454 o
36 0 8 1897.750 1881.110 44.265 0.494 o
36 0 10 67.407 63.196 3.020 39.815 o
36 0 12 295.577 329.768 10.557 5.944 o
36 0 14 52.314 48.495 3.798 40.472 o
36 0 16 184.011 187.583 7.292 11.008 o
36 0 18 36.337 37.574 3.739 49.111 o
36 0 20 51.971 52.749 4.170 36.795 o
36 0 22 147.390 158.984 7.376 12.199 o
36 0 24 82.364 87.828 5.456 22.164 o
36 2 0 579.048 579.523 17.594 2.547 o
36 2 1 7.030 7.334 1.311 309.459 o
36 2 2 468.230 477.840 11.648 4.260 o
36 2 3 1.607 -0.245 3.663 100.500 o
36 2 4 28.755 24.920 1.387 110.087 o
36 2 5 865.965 872.546 20.885 1.740 o
36 2 6 615.078 621.352 14.845 2.939 o
36 2 7 856.555 863.783 20.310 1.803 o
36 2 8 352.875 344.342 8.738 6.422 o
36 2 9 390.303 397.582 9.998 5.394 o
36 2 10 342.247 344.698 9.271 6.228 o
36 2 11 153.952 149.112 4.881 16.589 o
36 2 12 1.147 -6.166 5.557 44.579 o
36 2 13 39.057 32.211 2.039 75.172 o
36 2 14 9.919 10.235 1.946 180.908 o
36 2 15 353.565 353.258 9.855 5.825 o
36 2 16 488.252 496.102 13.847 3.559 o
36 2 17 96.365 97.184 5.109 21.731 o
36 2 18 82.851 80.663 4.035 28.710 o
36 2 19 162.452 162.833 5.997 13.897 o
36 2 20 18.093 12.384 2.741 100.647 o
36 2 21 21.052 21.545 2.766 87.367 o
36 2 22 64.808 63.881 3.595 36.459 o
36 2 23 5.593 3.367 2.022 232.725 o
36 2 24 28.934 24.945 2.690 77.278 o
36 4 0 131.459 140.349 4.509 18.999 o
36 4 1 21.989 22.509 1.320 134.048 o
36 4 2 189.227 195.695 5.177 13.576 o
36 4 3 0.361 0.279 1.074 1082.920 o
36 4 4 51.537 57.562 2.089 55.011 o
36 4 5 2.422 1.852 1.286 551.435 o
36 4 6 16.545 15.826 1.446 164.749 o
36 4 7 10.598 7.418 1.675 213.374 o
36 4 8 431.291 441.298 11.030 4.683 o
36 4 9 580.431 575.556 14.778 3.059 o
36 4 10 284.579 282.424 7.943 7.894 o
36 4 11 5.287 4.830 1.599 305.363 o
36 4 12 8.123 18.609 2.225 146.809 o
36 4 13 485.639 474.566 12.730 3.893 o
36 4 14 12.427 11.961 2.242 141.866 o
36 4 15 0.476 0.448 1.869 378.145 o
36 4 16 40.062 35.645 2.800 60.741 o
36 4 17 0.903 -3.028 6.691 30.889 o
36 4 18 41.050 35.849 3.806 46.617 o
36 4 19 1.914 -3.274 8.484 19.179 o
36 4 20 8.558 11.149 2.808 120.344 o
36 4 21 82.173 73.710 4.669 26.303 o
36 4 22 19.737 18.364 3.587 68.249 o
36 4 23 2.423 -2.174 5.278 48.794 o
36 6 0 378.699 386.679 10.370 5.334 o
36 6 1 287.387 293.310 7.495 8.110 o
36 6 2 63.815 65.150 2.512 44.241 o
36 6 3 807.203 826.437 20.107 1.872 o
36 6 4 282.033 282.804 7.368 8.342 o
36 6 5 146.809 142.371 4.280 18.412 o
36 6 6 101.593 97.480 4.399 23.710 o
36 6 7 1.332 -1.421 4.416 70.058 o
36 6 8 0.193 -2.715 4.619 65.016 o
36 6 9 53.736 56.167 2.690 48.720 o
36 6 10 221.337 214.516 6.124 11.189 o
36 6 11 235.849 239.377 6.877 9.839 o
36 6 12 35.156 38.183 2.893 61.873 o
36 6 13 0.602 -0.144 4.982 55.650 o
36 6 14 4.584 1.852 1.886 278.787 o
36 6 15 89.606 82.533 3.883 28.234 o
36 6 16 8.994 9.998 2.428 145.991 o
36 6 17 2.465 -0.330 7.055 27.577 o
36 6 18 69.645 73.389 5.101 25.870 o
36 6 19 34.938 35.333 4.737 38.498 o
36 6 20 100.170 95.746 6.589 16.932 o
36 6 21 10.276 6.902 2.749 125.044 o
36 8 0 88.131 81.366 5.684 21.084 o
36 8 1 51.499 54.120 2.791 49.231 o
36 8 2 563.339 598.716 15.395 2.948 o
36 8 3 115.617 134.140 6.378 15.707 o
36 8 4 693.508 734.396 19.142 2.113 o
36 8 5 742.399 781.131 19.455 2.012 o
36 8 6 10.534 17.036 2.360 132.251 o
36 8 7 5.820 12.071 2.039 192.284 o
36 8 8 241.275 245.619 7.418 9.186 o
36 8 9 171.712 172.543 6.344 12.863 o
36 8 10 4.866 5.084 3.214 113.458 o
36 8 11 0.312 0.863 2.411 231.513 o
36 8 12 4.813 1.886 2.301 204.862 o
36 8 13 0.544 2.986 2.140 272.148 o
36 8 14 0.779 0.660 2.893 160.588 o
36 8 15 1.257 1.641 2.309 236.768 o
36 8 16 61.476 56.767 4.153 34.197 o
36 8 17 19.060 17.425 3.307 76.608 o
36 8 18 195.435 181.806 10.015 7.912 o
36 10 0 14.756 13.999 5.541 38.251 o
36 10 1 23.072 23.879 2.648 86.348 o
36 10 2 88.269 92.117 4.179 26.463 o
36 10 3 9.553 11.876 2.242 153.743 o
36 10 4 22.538 26.079 2.597 86.992 o
36 10 5 144.757 144.773 5.473 15.995 o
36 10 6 27.390 25.157 2.555 82.234 o
36 10 7 0.174 2.952 2.072 294.354 o
36 10 8 47.056 46.414 3.172 49.053 o
36 10 9 20.217 25.715 3.248 72.644 o
36 10 10 388.076 404.958 12.612 4.382 o
36 10 11 2.013 6.479 4.246 71.681 o
36 10 12 382.295 391.264 12.587 4.440 o
36 10 13 25.736 23.008 2.825 78.756 o
36 10 14 0.020 -2.064 8.527 19.119 o
36 12 0 11.318 13.940 3.138 95.267 o
36 12 1 0.027 -1.235 5.439 46.978 o
36 12 2 0.398 -0.347 6.979 28.483 o
36 12 3 48.571 41.423 2.698 54.941 o
36 12 4 92.032 89.376 4.213 26.011 o
36 12 5 127.721 123.871 7.655 12.839 o
36 12 6 259.709 238.159 13.128 5.099 o
37 1 1 17.920 18.652 2.013 124.977 o
37 1 2 615.896 621.834 15.852 2.757 o
37 1 3 3214.920 3290.130 76.654 0.186 o
37 1 4 2428.510 2503.400 57.791 0.309 o
37 1 5 0.139 6.319 1.793 341.510 o
37 1 6 333.076 347.616 8.746 6.569 o
37 1 7 889.831 903.624 21.756 1.640 o
37 1 8 305.569 301.980 7.985 7.509 o
37 1 9 99.646 96.126 3.172 28.572 o
37 1 10 327.441 324.862 8.315 6.964 o
37 1 11 17.528 18.423 1.895 132.035 o
37 1 12 288.114 288.057 7.841 7.889 o
37 1 13 0.342 -0.601 5.025 54.869 o
37 1 14 29.626 24.911 2.411 83.038 o
37 1 15 71.553 73.888 4.382 29.276 o
37 1 16 22.634 18.719 2.081 110.028 o
37 1 17 110.429 111.411 4.610 21.484 o
37 1 18 3.126 6.936 2.140 221.031 o
37 1 19 218.461 225.504 7.046 10.140 o
37 1 20 2.303 6.268 2.724 157.465 o
37 1 21 3.965 7.038 2.064 224.217 o
37 1 22 2.517 2.115 1.946 295.059 o
37 1 23 11.810 8.603 2.013 168.890 o
37 1 24 13.715 12.705 2.301 132.408 o
37 3 1 187.899 189.182 5.033 13.943 o
37 3 2 191.146 192.692 5.862 12.629 o
37 3 3 155.080 158.087 4.365 17.264 o
37 3 4 173.098 180.748 4.898 14.903 o
37 3 5 4.411 4.221 1.396 382.081 o
37 3 6 6.016 4.043 1.531 313.972 o
37 3 7 50.262 45.931 2.081 59.455 o
37 3 8 0.663 1.218 1.337 657.012 o
37 3 9 1021.960 1040.640 24.801 1.324 o
37 3 10 434.097 442.346 12.138 4.297 o
37 3 11 532.695 534.049 13.703 3.437 o
37 3 12 54.961 56.471 4.077 36.314 o
37 3 13 20.402 18.762 2.478 100.210 o
37 3 14 141.422 141.872 4.974 17.285 o
37 3 15 9.709 6.319 2.064 182.995 o
37 3 16 58.484 53.663 3.240 42.502 o
37 3 17 21.580 23.127 2.715 87.013 o
37 3 18 0.807 -3.087 6.082 37.369 o
37 3 19 0.045 -1.083 6.251 35.563 o
37 3 20 0.512 -1.768 6.945 28.744 o
37 3 21 8.681 3.925 2.462 157.637 o
37 3 22 5.452 3.307 2.918 134.201 o
37 3 23 39.900 31.966 2.808 62.028 o
37 5 1 185.466 190.172 5.151 13.847 o
37 5 2 59.572 60.718 2.259 48.742 o
37 5 3 10.566 7.207 1.556 228.024 o
37 5 4 53.965 50.364 2.149 55.132 o
37 5 5 575.684 588.481 14.211 3.170 o
37 5 6 567.323 581.367 14.059 3.226 o
37 5 7 374.707 389.622 10.396 5.338 o
37 5 8 56.793 55.854 3.054 44.299 o
37 5 9 70.226 68.043 3.384 35.997 o
37 5 10 320.105 326.122 9.457 6.375 o
37 5 11 2.605 -0.068 4.728 60.350 o
37 5 12 1.859 0.135 1.616 447.043 o
37 5 13 63.442 62.181 3.147 40.264 o
37 5 14 28.634 26.755 2.318 85.375 o
37 5 15 11.200 9.922 1.810 186.152 o
37 5 16 92.268 95.669 4.483 24.522 o
37 5 17 263.235 259.898 8.899 7.582 o
37 5 18 9.006 12.680 2.681 124.454 o
37 5 19 28.606 24.463 3.341 63.858 o
37 5 20 8.178 8.239 2.648 136.309 o
37 5 21 0.023 -5.947 5.507 45.832 o
37 5 22 1.203 -1.886 4.779 60.039 o
37 7 1 1364.860 1419.680 34.064 0.789 o
37 7 2 2.126 5.921 1.903 281.370 o
37 7 3 175.621 173.161 5.600 13.859 o
37 7 4 12.863 10.641 1.768 177.277 o
37 7 5 44.743 46.033 4.060 40.755 o
37 7 6 34.023 35.070 2.622 68.569 o
37 7 7 340.604 343.716 9.677 6.036 o
37 7 8 7.879 6.573 2.132 186.883 o
37 7 9 64.778 63.416 3.231 39.074 o
37 7 10 54.405 57.385 3.087 44.607 o
37 7 11 73.350 73.211 5.008 25.866 o
37 7 12 109.946 109.466 5.185 19.872 o
37 7 13 37.400 41.313 3.468 51.259 o
37 7 14 3.027 2.893 3.730 92.212 o
37 7 15 41.011 43.089 3.468 49.133 o
37 7 16 1.045 1.895 3.536 106.780 o
37 7 17 35.068 41.871 5.211 33.330 o
37 7 18 0.008 -6.150 6.023 38.321 o
37 7 19 2.062 0.321 4.745 60.190 o
37 9 1 0.506 0.423 1.988 335.983 o
37 9 2 6.180 7.063 2.132 196.859 o
37 9 3 0.462 0.914 2.978 152.695 o
37 9 4 217.787 236.492 7.554 9.535 o
37 9 5 5.862 8.620 2.402 165.331 o
37 9 6 410.190 411.091 11.580 4.645 o
37 9 7 123.976 134.961 5.228 17.943 o
37 9 8 4.153 7.698 2.191 202.227 o
37 9 9 93.697 90.569 4.306 25.353 o
37 9 10 79.468 78.633 4.551 26.891 o
37 9 11 3.871 0.398 2.478 193.143 o
37 9 12 45.109 48.697 3.747 43.294 o
37 9 13 15.182 16.402 2.639 106.674 o
37 9 14 241.681 238.827 10.421 6.811 o
37 9 15 171.665 164.601 12.561 6.191 o
37 9 16 113.578 99.290 5.185 19.982 o
37 11 1 18.710 25.013 2.546 95.312 o
37 11 2 21.331 21.003 2.766 87.356 o
37 11 3 0.235 -0.025 5.811 41.089 o
37 11 4 23.820 27.686 2.597 84.135 o
37 11 5 6.971 8.433 2.123 187.645 o
37 11 6 1.307 7.038 2.191 229.751 o
37 11 7 298.230 284.014 12.984 4.869 o
37 11 8 215.449 217.764 8.484 8.822 o
37 11 9 249.156 238.404 8.577 8.129 o
37 11 10 17.865 16.148 2.580 103.845 o
38 0 0 2177.850 2661.560 68.703 0.239 o
38 0 2 363.076 377.061 13.187 4.326 o
38 0 4 585.983 574.414 15.683 2.875 o
38 0 6 440.608 461.649 15.302 3.351 o
38 0 8 5.375 4.128 2.030 229.785 o
38 0 10 0.150 -4.221 5.354 48.420 o
38 0 12 33.002 27.153 3.358 59.465 o
38 0 14 511.629 508.198 14.769 3.269 o
38 0 16 291.314 298.563 10.108 6.342 o
38 0 18 0.212 4.466 2.758 168.743 o
38 0 20 4.149 3.426 4.272 70.325 o
38 0 22 423.716 423.052 13.331 3.991 o
38 2 0 12.989 7.072 1.768 187.582 o
38 2 1 110.459 104.399 3.316 25.970 o
38 2 2 286.493 286.602 7.689 8.026 o
38 2 3 215.390 221.605 6.014 11.370 o
38 2 4 367.917 365.929 9.059 6.063 o
38 2 5 234.426 234.877 6.166 10.610 o
38 2 6 239.274 229.700 6.090 10.636 o
38 2 7 330.618 327.213 8.425 6.860 o
38 2 8 406.026 402.421 10.261 5.186 o
38 2 9 0.807 -1.277 4.585 65.482 o
38 2 10 10.543 6.911 1.540 231.696 o
38 2 11 129.909 128.820 4.365 19.872 o
38 2 12 187.354 185.485 5.718 13.062 o
38 2 13 106.242 106.023 4.999 20.864 o
38 2 14 17.860 13.120 1.988 135.134 o
38 2 15 213.925 201.608 6.471 11.132 o
38 2 16 68.975 70.082 3.942 32.596 o
38 2 17 3.456 2.132 2.563 179.578 o
38 2 18 4.036 3.713 3.206 117.755 o
38 2 19 87.860 86.018 3.984 27.784 o
38 2 20 19.274 10.464 2.174 125.417 o
38 2 21 0.165 -1.150 5.947 39.263 o
38 2 22 17.380 14.794 2.893 93.943 o
38 2 23 2.908 2.132 2.352 211.913 o
38 4 0 2353.100 2409.270 68.136 0.242 o
38 4 1 55.194 65.251 2.614 46.808 o
38 4 2 101.244 106.006 3.257 27.300 o
38 4 3 17.960 14.811 1.294 168.372 o
38 4 4 34.032 32.507 1.734 86.490 o
38 4 5 85.141 79.445 2.749 34.633 o
38 4 6 16.173 10.303 1.624 170.169 o
38 4 7 25.028 27.288 1.675 108.211 o
38 4 8 870.801 892.898 21.519 1.675 o
38 4 9 532.090 548.073 14.270 3.293 o
38 4 10 798.008 812.564 20.047 1.890 o
38 4 11 0.538 2.529 1.683 421.167 o
38 4 12 96.895 102.394 4.221 24.600 o
38 4 13 529.463 520.041 14.253 3.334 o
38 4 14 92.154 93.140 4.331 25.283 o
38 4 15 62.434 62.147 3.536 37.716 o
38 4 16 6.834 7.892 2.149 187.576 o
38 4 17 29.650 28.878 2.665 74.934 o
38 4 18 6.552 6.226 2.132 197.197 o
38 4 19 0.044 -2.352 6.166 36.545 o
38 4 20 121.486 120.158 6.344 15.837 o
38 4 21 4.011 4.136 3.891 83.159 o
38 4 22 11.317 7.105 3.823 75.246 o
38 6 0 264.123 274.092 8.493 7.790 o
38 6 1 1102.730 1131.910 28.895 1.062 o
38 6 2 1246.730 1303.680 32.871 0.855 o
38 6 3 1258.290 1291.480 31.425 0.906 o
38 6 4 378.324 381.164 9.914 5.550 o
38 6 5 0.656 -3.400 5.938 39.233 o
38 6 6 172.570 166.106 4.889 15.259 o
38 6 7 12.501 8.933 1.353 223.063 o
38 6 8 6.150 4.416 2.081 213.979 o
38 6 9 7.028 5.566 1.480 293.614 o
38 6 10 6.056 6.699 1.607 276.853 o
38 6 11 162.810 154.551 5.177 15.471 o
38 6 12 67.497 65.556 2.969 39.782 o
38 6 13 38.533 37.067 2.284 69.336 o
38 6 14 43.077 42.971 2.868 55.579 o
38 6 15 12.113 12.020 2.199 145.757 o
38 6 16 0.080 -3.400 5.651 43.510 o
38 6 17 79.872 80.680 5.177 23.902 o
38 6 18 0.595 0.178 2.174 283.516 o
38 6 19 16.093 9.085 3.003 96.737 o
38 6 20 26.630 22.331 2.994 74.022 o
38 8 0 45.380 40.729 3.705 45.098 o
38 8 1 26.800 20.860 2.783 79.841 o
38 8 2 23.495 18.254 3.781 61.065 o
38 8 3 375.128 390.189 10.743 5.188 o
38 8 4 67.058 74.226 3.671 34.217 o
38 8 5 680.626 691.984 17.764 2.328 o
38 8 6 8.488 11.986 1.954 183.564 o
38 8 7 64.396 70.564 3.798 34.412 o
38 8 8 6.282 8.696 2.022 203.151 o
38 8 9 11.278 10.497 1.920 174.355 o
38 8 10 0.000 -0.770 5.490 46.124 o
38 8 11 0.735 2.698 2.335 232.042 o
38 8 12 13.994 10.734 2.834 106.509 o
38 8 13 59.425 63.137 4.509 31.576 o
38 8 14 75.622 72.763 4.737 26.918 o
38 8 15 15.177 13.636 2.504 116.087 o
38 8 16 107.829 102.563 6.116 17.596 o
38 8 17 6.708 6.606 2.834 130.831 o
38 10 0 14.576 17.764 3.680 70.833 o
38 10 1 15.334 12.942 2.884 99.460 o
38 10 2 13.215 16.622 2.842 101.752 o
38 10 3 38.039 40.289 2.952 58.311 o
38 10 4 75.474 79.877 3.976 30.283 o
38 10 5 57.714 63.839 3.612 38.203 o
38 10 6 27.512 27.136 2.614 79.436 o
38 10 7 27.885 22.594 2.681 80.056 o
38 10 8 0.756 2.631 2.292 240.020 o
38 10 9 4.948 12.866 2.800 128.835 o
38 10 10 251.947 250.703 8.856 7.797 o
38 10 11 8.540 16.850 4.652 53.375 o
38 10 12 315.775 312.571 10.218 6.044 o
38 10 13 106.033 104.078 6.336 17.064 o
38 12 0 114.212 108.688 6.200 16.843 o
38 12 1 9.859 9.271 2.022 177.188 o
38 12 2 76.689 77.475 3.925 30.547 o
39 1 1 79.995 75.986 3.832 30.580 o
39 1 2 208.451 210.659 5.727 12.031 o
39 1 3 486.994 490.004 12.392 3.959 o
39 1 4 14.789 14.862 1.971 144.073 o
39 1 5 3.028 3.900 1.260 482.934 o
39 1 6 542.986 568.256 13.991 3.308 o
39 1 7 3.899 4.136 1.413 392.474 o
39 1 8 238.700 241.864 6.869 9.771 o
39 1 9 1.559 -1.954 4.695 61.936 o
39 1 10 0.987 -1.404 4.458 69.063 o
39 1 11 92.203 92.117 3.874 27.197 o
39 1 12 116.619 112.832 4.069 22.484 o
39 1 13 59.972 54.957 2.749 45.837 o
39 1 14 2.269 -2.157 6.801 29.677 o
39 1 15 48.699 46.109 3.367 46.337 o
39 1 16 74.458 67.392 3.460 34.612 o
39 1 17 3.128 5.075 3.045 129.413 o
39 1 18 61.514 64.236 3.536 37.683 o
39 1 19 205.048 202.767 6.716 11.042 o
39 1 20 174.166 181.730 6.420 12.532 o
39 1 21 29.789 28.566 2.529 77.905 o
39 1 22 0.855 1.100 2.182 271.139 o
39 1 23 4.348 4.500 2.665 157.790 o
39 3 1 73.204 74.218 3.037 36.599 o
39 3 2 289.027 287.634 7.325 8.246 o
39 3 3 64.943 73.896 2.588 41.806 o
39 3 4 609.195 624.110 15.065 2.907 o
39 3 5 28.168 28.320 1.607 102.395 o
39 3 6 60.775 80.892 3.113 38.544 o
39 3 7 0.094 -1.506 5.845 40.659 o
39 3 8 473.118 490.748 12.392 4.002 o
39 3 9 200.870 205.457 7.215 10.524 o
39 3 10 549.916 557.826 14.921 3.106 o
39 3 11 856.486 878.476 21.782 1.665 o
39 3 12 380.811 424.549 12.815 4.302 o
39 3 13 267.829 276.046 8.112 8.017 o
39 3 14 284.509 281.722 8.290 7.655 o
39 3 15 81.823 78.904 3.857 29.885 o
39 3 16 63.724 61.453 3.976 34.402 o
39 3 17 30.855 28.396 2.707 73.051 o
39 3 18 3.371 2.478 2.250 222.147 o
39 3 19 18.534 17.154 4.619 49.006 o
39 3 20 1.161 2.047 2.622 186.784 o
39 3 21 0.997 -6.623 6.403 33.690 o
39 3 22 13.616 9.533 2.580 121.685 o
39 5 1 8.907 5.168 1.303 297.290 o
39 5 2 323.419 321.292 8.146 7.120 o
39 5 3 1.435 -0.245 4.517 66.910 o
39 5 4 712.080 738.913 17.755 2.269 o
39 5 5 427.047 441.458 12.198 4.306 o
39 5 6 1011.020 1047.610 24.793 1.327 o
39 5 7 290.375 292.803 8.002 7.722 o
39 5 8 207.198 201.489 5.828 12.072 o
39 5 9 4.244 3.274 1.649 327.478 o
39 5 10 12.098 7.097 1.616 208.491 o
39 5 11 0.483 -0.981 5.025 54.789 o
39 5 12 11.031 8.281 1.962 178.556 o
39 5 13 0.059 0.846 1.709 456.602 o
39 5 14 66.892 72.332 4.060 32.072 o
39 5 15 3.313 6.251 1.861 270.878 o
39 5 16 55.157 60.075 3.671 38.986 o
39 5 17 170.975 168.788 9.169 9.194 o
39 5 18 1.095 2.445 2.715 174.346 o
39 5 19 39.663 36.043 3.206 55.006 o
39 5 20 6.753 4.847 2.504 160.746 o
39 5 21 2.261 -4.720 6.733 30.270 o
39 7 1 1197.190 1244.990 30.223 0.969 o
39 7 2 520.335 553.690 15.040 3.144 o
39 7 3 17.470 22.712 2.597 97.728 o
39 7 4 128.106 132.508 5.642 16.799 o
39 7 5 50.707 50.609 2.775 50.593 o
39 7 6 50.314 49.222 2.800 50.856 o
39 7 7 9.224 6.361 1.836 211.090 o
39 7 8 120.976 121.444 4.475 20.568 o
39 7 9 14.400 12.020 2.588 115.902 o
39 7 10 2.264 0.601 2.597 187.642 o
39 7 11 3.915 0.414 2.242 228.142 o
39 7 12 1.794 -1.633 6.750 30.200 o
39 7 13 48.183 45.830 3.866 41.572 o
39 7 14 0.374 -0.211 5.760 41.769 o
39 7 15 63.621 52.479 3.773 36.938 o
39 7 16 0.390 1.083 2.775 175.089 o
39 7 17 0.004 -0.905 6.454 33.370 o
39 7 18 9.159 5.414 3.384 95.706 o
39 9 1 4.488 1.920 2.089 240.620 o
39 9 2 20.242 19.904 2.766 89.758 o
39 9 3 0.103 2.064 2.149 283.087 o
39 9 4 142.901 154.103 5.693 15.427 o
39 9 5 6.715 12.333 2.487 145.949 o
39 9 6 29.549 30.308 2.681 73.937 o
39 9 7 170.797 168.052 6.183 13.212 o
39 9 8 63.944 65.099 3.849 34.796 o
39 9 9 53.110 49.526 3.028 47.226 o
39 9 10 0.157 -0.998 5.651 43.482 o
39 9 11 34.191 32.888 3.544 54.051 o
39 9 12 61.511 54.729 5.025 28.728 o
39 9 13 11.461 10.396 2.749 117.032 o
39 9 14 109.420 111.166 6.327 16.711 o
39 9 15 121.046 111.107 9.965 9.553 o
39 11 1 19.744 21.367 2.741 90.219 o
39 11 2 31.236 40.086 3.113 60.402 o
39 11 3 5.229 4.593 1.996 234.196 o
39 11 4 79.823 74.522 3.688 31.494 o
39 11 5 0.100 0.508 2.614 200.773 o
39 11 6 17.052 15.547 2.182 124.076 o
39 11 7 104.780 100.381 5.896 18.469 o
39 11 8 14.406 13.856 3.900 67.024 o
40 0 0 2380.890 2903.540 97.048 0.131 o
40 0 2 20.937 22.111 2.478 96.224 o
40 0 4 375.814 407.242 11.682 4.768 o
40 0 6 474.563 496.297 13.407 3.710 o
40 0 8 2.641 2.072 3.113 130.614 o
40 0 10 13.260 6.919 1.861 178.240 o
40 0 12 192.026 196.583 9.009 8.819 o
40 0 14 0.494 -1.227 5.414 47.224 o
40 0 16 1.897 9.068 3.612 94.482 o
40 0 18 0.632 -2.284 5.887 39.917 o
40 0 20 41.306 42.633 4.813 35.239 o
40 0 22 476.024 447.143 19.032 2.524 o
40 2 0 919.985 950.900 23.685 1.461 o
40 2 1 10.801 11.546 1.438 218.364 o
40 2 2 13.374 12.807 1.404 195.752 o
40 2 3 68.394 68.965 2.749 40.448 o
40 2 4 24.215 22.526 1.548 119.772 o
40 2 5 1.443 1.675 1.531 473.607 o
40 2 6 1035.310 1066.960 25.190 1.290 o
40 2 7 622.982 639.615 15.437 2.804 o
40 2 8 65.912 66.757 2.741 41.643 o
40 2 9 7.059 4.652 1.463 303.887 o
40 2 10 143.242 143.851 4.940 17.197 o
40 2 11 20.707 15.530 1.717 134.479 o
40 2 12 0.368 -3.595 7.004 28.282 o
40 2 13 18.084 13.957 2.132 125.844 o
40 2 14 36.012 32.550 2.563 68.968 o
40 2 15 204.032 209.559 6.784 10.908 o
40 2 16 152.634 160.811 8.620 10.261 o
40 2 17 180.106 183.658 6.496 12.221 o
40 2 18 21.317 17.967 2.487 98.951 o
40 2 19 5.664 5.329 2.893 132.039 o
40 2 20 1.907 -2.411 7.740 23.015 o
40 2 21 15.890 12.832 2.157 133.165 o
40 2 22 6.599 6.166 2.089 202.194 o
40 4 0 115.061 123.491 5.008 19.484 o
40 4 1 105.902 109.381 3.654 25.119 o
40 4 2 20.749 22.780 1.734 122.490 o
40 4 3 0.562 -0.617 6.031 38.063 o
40 4 4 183.145 183.506 5.151 14.059 o
40 4 5 35.049 29.902 1.726 87.053 o
40 4 6 35.051 29.944 1.869 84.292 o
40 4 7 5.596 3.054 1.362 375.619 o
40 4 8 237.385 238.531 6.682 10.005 o
40 4 9 325.995 330.774 8.924 6.603 o
40 4 10 91.591 99.738 4.153 25.650 o
40 4 11 58.499 62.722 3.181 41.476 o
40 4 12 169.184 171.232 6.243 13.121 o
40 4 13 373.867 385.021 10.667 5.240 o
40 4 14 223.114 218.035 6.725 10.459 o
40 4 15 44.127 45.999 3.113 51.205 o
40 4 16 1.773 -0.110 6.065 37.324 o
40 4 17 2.790 0.541 2.005 288.878 o
40 4 18 57.218 49.831 3.214 43.837 o
40 4 19 0.036 -2.817 6.860 29.532 o
40 4 20 1.577 -0.288 5.955 38.752 o
40 4 21 16.616 14.482 2.385 117.019 o
40 6 0 205.012 215.506 7.300 10.239 o
40 6 1 5.764 6.183 1.514 302.973 o
40 6 2 249.617 254.839 7.080 9.273 o
40 6 3 113.706 114.727 3.722 23.719 o
40 6 4 73.901 71.731 2.732 38.527 o
40 6 5 32.938 34.707 1.937 82.650 o
40 6 6 0.393 0.930 1.294 732.649 o
40 6 7 54.597 53.392 2.707 48.800 o
40 6 8 0.142 0.719 1.582 528.157 o
40 6 9 2.343 0.787 1.666 398.762 o
40 6 10 19.766 14.668 1.827 134.049 o
40 6 11 13.629 12.088 2.098 146.274 o
40 6 12 0.001 -1.548 5.058 54.326 o
40 6 13 0.067 -0.195 4.948 56.728 o
40 6 14 33.258 30.350 2.149 80.826 o
40 6 15 0.054 1.489 1.556 528.661 o
40 6 16 0.486 2.022 1.776 392.331 o
40 6 17 2.050 -0.195 4.940 55.749 o
40 6 18 11.193 9.533 3.451 86.614 o
40 6 19 35.307 33.531 3.299 56.939 o
40 8 0 85.559 82.499 5.541 21.792 o
40 8 1 5.988 5.659 2.918 128.689 o
40 8 2 1.112 2.681 1.929 319.179 o
40 8 3 47.759 48.444 2.952 50.659 o
40 8 4 112.827 120.657 5.600 18.133 o
40 8 5 28.664 28.261 2.588 78.034 o
40 8 6 113.684 110.371 4.221 22.425 o
40 8 7 0.213 2.715 1.700 421.542 o
40 8 8 8.073 6.099 2.174 182.681 o
40 8 9 4.436 3.976 1.962 252.001 o
40 8 10 0.124 -2.893 5.684 42.978 o
40 8 11 20.385 10.895 4.170 57.696 o
40 8 12 0.729 2.360 3.680 99.051 o
40 8 13 0.439 -4.069 5.989 38.635 o
40 8 14 3.300 8.078 2.631 157.557 o
40 8 15 22.460 23.735 4.779 43.779 o
40 8 16 0.921 10.700 4.931 53.578 o
40 10 0 70.754 73.169 8.332 14.272 o
40 10 1 4.025 5.464 2.233 206.301 o
40 10 2 12.048 11.741 2.478 128.835 o
40 10 3 0.028 0.398 2.529 215.331 o
40 10 4 2.726 5.811 2.495 180.850 o
40 10 5 7.322 8.011 2.165 182.286 o
40 10 6 0.029 2.182 1.912 352.384 o
40 10 7 19.059 18.990 2.648 96.403 o
40 10 8 6.470 5.219 1.971 222.839 o
40 10 9 43.895 40.264 3.341 49.981 o
40 10 10 120.691 109.838 5.253 18.901 o
40 10 11 4.894 11.792 3.705 84.126 o
41 1 1 9.306 6.953 2.216 168.993 o
41 1 2 32.822 32.135 1.920 84.822 o
41 1 3 28.475 26.197 1.827 98.348 o
41 1 4 437.581 440.350 11.166 4.611 o
41 1 5 433.031 457.369 11.555 4.464 o
41 1 6 275.965 286.103 8.188 7.801 o
41 1 7 58.658 57.977 2.631 46.739 o
41 1 8 4.146 1.641 1.599 361.733 o
41 1 9 16.795 16.579 1.759 144.745 o
41 1 10 0.846 -3.341 5.921 39.402 o
41 1 11 23.392 21.739 2.005 107.653 o
41 1 12 19.169 13.974 2.013 128.243 o
41 1 13 0.082 -6.386 6.217 35.942 o
41 1 14 14.368 8.197 1.937 162.748 o
41 1 15 45.047 40.814 2.724 56.878 o
41 1 16 15.626 14.684 2.174 130.106 o
41 1 17 2.829 5.422 2.614 168.138 o
41 1 18 119.139 118.771 5.684 17.588 o
41 1 19 201.180 211.336 6.902 10.815 o
41 1 20 19.478 21.477 2.360 103.650 o
41 1 21 100.843 94.714 4.043 25.243 o
41 1 22 7.469 6.014 2.199 184.056 o
41 3 1 650.420 658.504 16.884 2.513 o
41 3 2 271.305 270.793 7.114 8.775 o
41 3 3 339.973 346.948 9.406 6.167 o
41 3 4 411.107 421.741 10.438 5.040 o
41 3 5 15.064 13.771 1.556 171.276 o
41 3 6 205.102 203.477 5.659 12.311 o
41 3 7 36.473 29.961 1.802 83.662 o
41 3 8 8.171 6.310 1.413 281.865 o
41 3 9 8.881 7.901 1.556 241.787 o
41 3 10 127.508 131.112 4.728 19.061 o
41 3 11 193.330 195.611 6.615 11.542 o
41 3 12 2.447 4.720 1.776 315.842 o
41 3 13 366.307 368.687 11.089 5.146 o
41 3 14 34.061 36.060 2.681 67.070 o
41 3 15 64.378 64.744 3.916 34.287 o
41 3 16 4.851 6.370 2.428 174.274 o
41 3 17 14.437 13.644 4.043 63.582 o
41 3 18 33.359 32.490 2.791 67.221 o
41 3 19 57.996 52.538 3.214 43.079 o
41 3 20 0.002 0.025 1.844 408.330 o
41 3 21 4.036 4.728 2.487 177.227 o
41 5 1 152.170 155.592 4.788 16.691 o
41 5 2 1121.320 1136.470 27.677 1.116 o
41 5 3 155.405 160.337 4.830 16.319 o
41 5 4 36.013 33.810 2.216 74.485 o
41 5 5 256.905 257.868 7.046 9.156 o
41 5 6 36.846 37.227 2.411 68.729 o
41 5 7 216.050 214.119 6.166 11.276 o
41 5 8 89.265 82.491 3.316 30.851 o
41 5 9 114.882 112.892 4.652 20.914 o
41 5 10 2.964 3.164 2.174 235.451 o
41 5 11 0.661 -1.489 8.307 20.096 o
41 5 12 150.032 150.330 5.016 16.499 o
41 5 13 22.329 22.450 2.089 106.318 o
41 5 14 3.981 6.200 1.810 271.927 o
41 5 15 33.918 33.878 4.069 46.697 o
41 5 16 223.591 219.042 7.469 9.671 o
41 5 17 83.544 83.514 4.788 24.994 o
41 5 18 76.499 71.367 4.170 29.804 o
41 5 19 0.283 -3.138 8.797 17.945 o
41 5 20 22.465 18.643 2.470 96.864 o
41 7 1 58.438 59.948 3.426 39.994 o
41 7 2 317.507 324.879 9.719 6.256 o
41 7 3 8.620 9.364 2.191 168.523 o
41 7 4 230.668 235.663 7.207 9.652 o
41 7 5 58.507 66.673 3.400 39.177 o
41 7 6 140.274 139.072 5.194 16.956 o
41 7 7 15.379 14.575 2.132 133.360 o
41 7 8 3.984 1.988 2.588 173.980 o
41 7 9 0.886 -1.489 5.651 43.227 o
41 7 10 84.032 81.450 3.993 28.666 o
41 7 11 74.180 72.788 3.984 31.097 o
41 7 12 9.389 14.126 3.037 103.061 o
41 7 13 0.012 0.068 3.206 135.093 o
41 7 14 14.049 14.727 3.307 84.282 o
41 7 15 41.875 36.661 5.667 29.099 o
41 7 16 13.859 11.656 3.697 74.057 o
41 7 17 0.675 2.318 3.104 137.464 o
41 9 1 2.594 1.032 2.174 251.295 o
41 9 2 17.966 14.312 2.935 91.856 o
41 9 3 0.126 -0.355 5.803 41.243 o
41 9 4 88.158 85.477 4.052 27.482 o
41 9 5 17.785 22.517 3.164 79.228 o
41 9 6 93.623 99.290 4.382 24.551 o
41 9 7 125.846 126.790 5.236 18.059 o
41 9 8 339.785 331.925 10.404 5.719 o
41 9 9 37.993 37.616 3.443 52.228 o
41 9 10 6.408 9.838 2.555 146.908 o
41 9 11 18.410 17.924 3.756 65.546 o
41 9 12 5.156 5.760 2.292 189.445 o
41 9 13 0.026 -1.066 5.041 54.678 o
41 11 1 28.852 28.802 3.367 61.597 o
41 11 2 14.607 12.604 2.250 132.564 o
41 11 3 0.286 -1.015 5.439 46.871 o
41 11 4 45.734 38.851 2.808 55.983 o
41 11 5 38.379 38.505 2.808 60.791 o
42 0 0 1379.800 1859.750 51.320 0.420 o
42 0 2 198.201 197.184 9.550 8.206 o
42 0 4 34.814 34.055 3.629 52.182 o
42 0 6 227.478 241.026 8.383 8.569 o
42 0 8 0.607 0.059 1.962 346.112 o
42 0 10 4.900 4.898 2.115 217.994 o
42 0 12 5.144 2.665 2.724 152.804 o
42 0 14 120.256 134.081 9.000 10.689 o
42 0 16 31.292 30.325 3.857 51.589 o
42 0 18 0.989 -1.404 6.302 34.779 o
42 0 20 22.529 23.363 7.376 21.965 o
42 2 0 129.808 122.585 5.659 16.937 o
42 2 1 25.674 21.485 2.478 89.127 o
42 2 2 451.352 461.768 11.631 4.359 o
42 2 3 357.081 363.941 9.415 5.976 o
42 2 4 103.872 107.833 4.009 24.250 o
42 2 5 104.352 104.822 3.536 25.993 o
42 2 6 290.275 289.309 8.197 7.610 o
42 2 7 115.129 124.328 4.111 21.961 o
42 2 8 180.200 183.354 5.346 13.886 o
42 2 9 51.441 47.936 2.495 53.780 o
42 2 10 15.313 15.023 2.639 107.875 o
42 2 11 64.893 63.111 3.333 38.366 o
42 2 12 24.099 16.748 2.149 106.562 o
42 2 13 52.817 50.575 2.944 47.950 o
42 2 14 83.398 86.551 4.136 27.710 o
42 2 15 116.387 118.745 4.915 19.817 o
42 2 16 87.928 90.552 4.661 24.605 o
42 2 17 121.670 124.903 5.109 18.707 o
42 2 18 13.705 8.476 4.128 64.080 o
42 2 19 0.092 -4.322 5.752 41.984 o
42 2 20 22.634 20.191 2.318 100.244 o
42 2 21 8.577 5.980 1.793 223.686 o
42 4 0 1721.840 1773.760 46.304 0.476 o
42 4 1 89.812 103.350 3.747 27.260 o
42 4 2 732.710 750.155 19.836 1.990 o
42 4 3 62.509 61.293 2.478 45.719 o
42 4 4 2.928 -1.040 4.931 55.429 o
42 4 5 0.497 -4.466 5.371 47.967 o
42 4 6 57.110 57.173 2.580 47.989 o
42 4 7 1.346 -2.335 5.168 51.369 o
42 4 8 35.778 34.740 2.284 73.058 o
42 4 9 109.542 106.141 3.891 24.108 o
42 4 10 63.291 62.612 2.944 41.738 o
42 4 11 56.245 56.344 2.834 46.328 o
42 4 12 2.858 3.426 2.284 217.181 o
42 4 13 40.859 42.463 3.849 44.905 o
42 4 14 212.706 211.995 6.649 10.837 o
42 4 15 28.468 29.691 3.358 61.709 o
42 4 16 4.845 5.684 1.929 243.359 o
42 4 17 0.639 2.944 2.428 215.833 o
42 4 18 79.215 74.683 4.348 28.196 o
42 4 19 6.064 5.625 2.495 163.010 o
42 4 20 5.723 2.766 2.106 221.423 o
42 6 0 332.144 366.005 10.878 5.436 o
42 6 1 0.535 3.527 1.438 521.933 o
42 6 2 91.120 92.379 3.231 30.028 o
42 6 3 1.260 1.430 1.379 576.134 o
42 6 4 5.615 4.576 1.396 347.844 o
42 6 5 5.428 4.339 1.590 309.033 o
42 6 6 3.832 2.157 1.675 340.904 o
42 6 7 13.806 13.906 1.658 170.915 o
42 6 8 151.100 148.080 4.872 16.785 o
42 6 9 0.097 0.829 1.658 482.456 o
42 6 10 87.020 85.519 3.502 30.131 o
42 6 11 45.312 41.804 2.470 59.609 o
42 6 12 16.806 17.265 2.495 108.374 o
42 6 13 37.413 36.627 2.335 69.735 o
42 6 14 32.382 31.721 2.360 76.791 o
42 6 15 13.386 9.829 2.724 114.270 o
42 6 16 0.042 -2.884 5.304 49.399 o
42 6 17 28.252 29.344 3.815 54.086 o
42 6 18 4.398 15.539 5.549 40.950 o
42 8 0 7.316 7.723 3.849 78.488 o
42 8 1 7.145 6.869 2.487 155.713 o
42 8 2 59.633 66.461 3.578 37.581 o
42 8 3 1.048 3.324 1.861 333.714 o
42 8 4 208.221 211.403 6.742 10.840 o
42 8 5 9.259 12.367 2.165 159.898 o
42 8 6 144.670 142.176 5.143 16.741 o
42 8 7 10.562 14.346 2.115 153.240 o
42 8 8 11.970 17.654 2.690 110.062 o
42 8 9 0.249 2.487 2.893 158.761 o
42 8 10 11.654 8.425 2.335 145.333 o
42 8 11 0.978 -0.744 5.549 44.777 o
42 8 12 54.797 58.298 4.314 34.354 o
42 8 13 0.054 0.076 2.597 205.403 o
42 8 14 51.636 50.745 4.982 30.986 o
42 8 15 9.387 9.178 2.978 111.301 o
42 10 0 3.792 0.998 3.434 107.706 o
42 10 1 12.505 10.675 2.267 142.333 o
42 10 2 15.826 17.594 2.927 92.956 o
42 10 3 43.337 45.221 3.316 49.391 o
42 10 4 29.612 31.822 2.944 67.843 o
42 10 5 22.814 21.655 3.299 70.867 o
42 10 6 6.573 4.043 1.878 241.583 o
42 10 7 0.098 -2.512 5.261 50.170 o
42 10 8 6.027 5.211 2.504 163.413 o
42 10 9 32.780 33.700 4.255 44.845 o
43 1 1 76.107 80.401 3.578 32.226 o
43 1 2 16.523 13.179 2.352 120.609 o
43 1 3 88.976 99.535 3.629 28.140 o
43 1 4 7.220 8.907 1.692 236.071 o
43 1 5 3.626 4.390 1.480 375.713 o
43 1 6 52.230 53.578 2.614 50.741 o
43 1 7 131.586 127.669 4.382 19.747 o
43 1 8 9.156 13.492 1.759 192.558 o
43 1 9 271.888 288.159 8.061 7.929 o
43 1 10 263.436 275.648 8.848 7.529 o
43 1 11 91.423 94.333 4.965 22.847 o
43 1 12 49.169 47.640 3.595 43.559 o
43 1 13 0.582 -0.254 6.885 29.227 o
43 1 14 19.129 13.771 2.275 116.547 o
43 1 15 34.882 35.036 2.808 64.647 o
43 1 16 32.723 32.457 2.876 66.230 o
43 1 17 14.552 17.967 2.419 116.245 o
43 1 18 19.499 19.692 2.749 91.616 o
43 1 19 27.611 28.405 2.639 77.990 o
43 1 20 47.300 44.426 3.214 48.925 o
43 1 21 15.326 14.575 2.242 127.637 o
43 3 1 52.738 48.943 3.003 47.755 o
43 3 2 135.892 132.846 5.033 17.742 o
43 3 3 330.732 336.442 9.136 6.423 o
43 3 4 22.864 21.003 1.607 123.632 o
43 3 5 25.553 24.522 1.692 109.629 o
43 3 6 168.422 173.381 5.143 14.866 o
43 3 7 295.556 308.181 8.332 7.359 o
43 3 8 19.997 21.621 1.776 124.663 o
43 3 9 1.298 -0.347 6.319 34.525 o
43 3 10 75.820 76.671 3.265 34.384 o
43 3 11 75.682 75.131 3.561 32.932 o
43 3 12 65.260 71.359 4.009 32.802 o
43 3 13 89.157 91.017 4.272 26.029 o
43 3 14 70.919 78.236 3.967 31.290 o
43 3 15 0.964 -1.294 7.021 28.059 o
43 3 16 1.999 2.876 2.360 215.173 o
43 3 17 3.744 1.523 2.741 160.171 o
43 3 18 6.880 9.085 2.064 192.501 o
43 3 19 14.779 13.999 2.123 136.860 o
43 3 20 4.457 2.022 1.937 268.917 o
43 5 1 7.618 7.647 1.446 274.811 o
43 5 2 3.747 4.322 2.453 184.147 o
43 5 3 43.910 45.720 2.275 61.667 o
43 5 4 308.458 320.353 8.518 7.048 o
43 5 5 54.346 59.203 2.631 48.311 o
43 5 6 156.240 156.615 5.101 15.869 o
43 5 7 0.009 -1.032 6.090 37.474 o
43 5 8 1.096 0.228 1.599 484.437 o
43 5 9 0.490 -2.039 6.979 28.470 o
43 5 10 0.077 -0.888 5.321 49.069 o
43 5 11 4.797 2.825 1.616 329.426 o
43 5 12 0.004 -0.922 5.109 53.251 o
43 5 13 0.217 -0.152 5.278 49.794 o
43 5 14 17.902 18.330 2.191 117.574 o
43 5 15 3.382 1.810 1.743 335.177 o
43 5 16 7.551 6.150 2.267 176.104 o
43 5 17 46.440 43.555 4.263 38.702 o
43 5 18 3.198 4.686 3.197 119.223 o
43 7 1 4.983 4.593 2.292 194.647 o
43 7 2 3.109 4.796 2.411 192.029 o
43 7 3 7.414 8.357 2.698 135.136 o
43 7 4 6.674 10.252 2.343 162.595 o
43 7 5 0.062 -0.499 6.234 35.752 o
43 7 6 11.876 11.775 2.335 138.217 o
43 7 7 49.939 43.250 2.834 52.169 o
43 7 8 64.942 64.321 3.400 37.713 o
43 7 9 62.423 66.994 3.849 34.927 o
43 7 10 50.308 53.959 4.238 36.513 o
43 7 11 7.931 0.584 2.309 186.238 o
43 7 12 17.622 22.940 3.654 66.502 o
43 7 13 1.138 -2.377 6.116 36.875 o
43 7 14 0.335 2.918 3.121 136.181 o
43 7 15 0.491 3.790 6.099 36.761 o
43 7 16 0.120 -0.059 5.092 53.543 o
43 9 1 8.485 10.261 2.309 156.847 o
43 9 2 13.221 15.979 2.893 100.217 o
43 9 3 13.630 16.588 2.766 104.221 o
43 9 4 63.613 65.125 3.773 35.383 o
43 9 5 9.461 6.412 1.886 203.162 o
43 9 6 13.991 17.975 3.494 76.524 o
43 9 7 11.041 12.595 2.428 133.791 o
43 9 8 75.942 72.915 4.026 30.539 o
43 9 9 16.270 18.178 3.570 71.944 o
43 9 10 161.822 166.081 7.173 12.006 o
43 9 11 0.343 2.521 3.967 86.052 o
44 0 0 407.079 838.288 28.971 1.307 o
44 0 2 67.690 70.251 5.904 22.547 o
44 0 4 11.607 12.663 4.509 55.650 o
44 0 6 0.005 1.751 2.859 165.437 o
44 0 8 377.902 413.299 12.578 4.417 o
44 0 10 354.759 369.279 15.403 3.645 o
44 0 12 63.099 60.751 7.029 18.847 o
44 0 14 2.195 -0.169 5.769 41.067 o
44 0 16 20.669 20.157 3.485 69.071 o
44 0 18 19.267 15.877 3.274 78.203 o
44 0 20 25.924 20.851 3.155 71.684 o
44 2 0 9.204 6.708 2.445 150.575 o
44 2 1 8.442 4.931 1.633 253.065 o
44 2 2 286.673 289.351 8.070 7.739 o
44 2 3 18.158 17.146 1.776 137.751 o
44 2 4 245.642 250.018 7.114 9.350 o
44 2 5 231.313 230.156 6.835 10.056 o
44 2 6 130.570 136.729 4.576 19.025 o
44 2 7 22.596 25.174 1.979 106.511 o
44 2 8 63.701 66.867 2.994 40.561 o
44 2 9 49.811 48.884 2.775 51.453 o
44 2 10 13.646 9.635 2.352 134.720 o
44 2 11 4.918 4.314 3.096 121.738 o
44 2 12 32.308 29.496 2.563 73.969 o
44 2 13 4.322 4.297 2.842 142.499 o
44 2 14 0.313 5.346 2.462 203.443 o
44 2 15 3.812 2.690 2.487 184.827 o
44 2 16 32.770 30.756 3.181 61.443 o
44 2 17 30.343 29.378 2.665 73.955 o
44 2 18 101.563 100.457 4.382 23.615 o
44 2 19 5.340 3.282 1.895 257.449 o
44 2 20 0.357 -1.929 6.699 30.908 o
44 4 0 448.458 461.717 13.213 3.889 o
44 4 1 0.519 -0.736 4.847 58.834 o
44 4 2 32.584 29.048 1.920 87.294 o
44 4 3 35.948 34.114 1.988 78.424 o
44 4 4 149.842 148.047 4.822 16.955 o
44 4 5 68.359 64.913 3.358 37.023 o
44 4 6 97.883 93.233 3.485 27.863 o
44 4 7 2.218 0.930 1.802 352.683 o
44 4 8 16.737 15.767 1.962 135.768 o
44 4 9 15.400 16.892 1.962 138.487 o
44 4 10 122.019 120.022 4.669 20.015 o
44 4 11 0.099 -1.819 5.676 43.115 o
44 4 12 0.307 5.760 1.776 349.162 o
44 4 13 3.369 5.583 1.946 258.305 o
44 4 14 6.651 8.476 1.768 233.701 o
44 4 15 0.222 0.144 2.394 239.396 o
44 4 16 9.199 4.162 1.946 207.186 o
44 4 17 1.711 -4.610 5.380 47.305 o
44 4 18 12.630 7.368 2.478 134.011 o
44 4 19 0.312 -1.472 4.788 60.430 o
44 6 0 6.440 7.816 2.546 151.670 o
44 6 1 111.532 115.235 4.153 22.605 o
44 6 2 94.912 93.935 3.544 28.016 o
44 6 3 3.146 3.612 1.700 333.031 o
44 6 4 4.043 2.055 1.463 402.278 o
44 6 5 146.508 141.178 4.619 17.759 o
44 6 6 61.626 62.502 2.842 43.080 o
44 6 7 0.050 -0.558 4.965 56.353 o
44 6 8 12.690 13.889 1.819 165.489 o
44 6 9 0.061 0.288 1.895 381.536 o
44 6 10 0.414 -1.480 5.397 47.553 o
44 6 11 4.485 5.634 1.624 306.849 o
44 6 12 15.876 14.016 1.734 155.432 o
44 6 13 25.783 22.577 2.233 95.138 o
44 6 14 37.749 32.693 2.673 65.561 o
44 6 15 35.463 28.489 3.121 61.353 o
44 6 16 9.581 12.561 4.373 59.819 o
44 6 17 13.025 14.769 3.071 94.422 o
44 8 0 98.596 103.815 6.243 17.754 o
44 8 1 47.883 44.502 3.214 48.647 o
44 8 2 53.502 50.186 3.367 43.731 o
44 8 3 0.038 -0.601 5.930 39.524 o
44 8 4 3.676 3.079 2.030 253.991 o
44 8 5 6.686 11.825 2.199 171.546 o
44 8 6 55.789 56.657 3.282 42.550 o
44 8 7 98.770 99.053 4.534 23.441 o
44 8 8 160.449 154.611 6.183 13.809 o
44 8 9 0.005 -1.514 5.101 53.427 o
44 8 10 22.986 20.724 3.358 69.737 o
44 8 11 27.156 29.860 2.952 70.762 o
44 8 12 0.000 -0.685 9.178 16.503 o
44 8 13 0.061 -0.423 4.779 60.816 o
44 10 0 183.662 183.853 8.256 9.881 o
44 10 1 32.976 37.075 2.935 63.184 o
44 10 2 71.237 66.089 3.883 32.900 o
44 10 3 6.050 7.046 2.047 208.354 o
44 10 4 3.449 7.630 2.005 235.541 o
44 10 5 4.623 3.248 1.962 254.112 o
44 10 6 16.906 11.107 2.140 133.585 o
45 1 1 39.755 39.071 4.026 43.956 o
45 1 2 172.971 172.704 5.862 13.556 o
45 1 3 41.562 41.533 2.800 57.813 o
45 1 4 94.294 95.111 3.680 27.479 o
45 1 5 9.880 11.123 1.717 199.933 o
45 1 6 161.117 164.913 5.338 15.033 o
45 1 7 25.550 31.331 2.199 89.452 o
45 1 8 419.703 417.520 11.030 4.788 o
45 1 9 48.752 51.362 2.775 51.364 o
45 1 10 180.414 183.751 6.209 12.615 o
45 1 11 44.438 43.402 3.324 49.205 o
45 1 12 2.747 -1.404 8.146 20.727 o
45 1 13 4.948 4.466 2.250 200.764 o
45 1 14 84.328 84.013 4.475 26.233 o
45 1 15 12.751 8.340 2.326 141.857 o
45 1 16 45.489 43.039 3.290 49.200 o
45 1 17 10.226 9.525 2.385 145.157 o
45 1 18 10.764 10.311 2.275 149.378 o
45 1 19 27.113 22.644 2.555 84.222 o
45 1 20 3.560 2.199 1.954 276.595 o
45 3 1 28.102 24.810 1.937 97.408 o
45 3 2 20.544 15.674 1.717 134.787 o
45 3 3 38.594 38.885 2.267 68.732 o
45 3 4 231.202 236.729 7.046 9.788 o
45 3 5 0.020 2.944 1.337 639.782 o
45 3 6 274.920 285.418 7.884 8.038 o
45 3 7 1.230 -1.438 5.278 49.330 o
45 3 8 0.316 -4.204 5.498 45.858 o
45 3 9 2.713 6.344 2.157 225.015 o
45 3 10 0.146 -0.186 7.215 26.681 o
45 3 11 19.278 18.880 2.631 96.716 o
45 3 12 25.648 22.898 3.138 71.361 o
45 3 13 104.521 107.376 4.297 23.236 o
45 3 14 8.861 8.814 2.656 132.455 o
45 3 15 7.235 9.965 2.360 159.103 o
45 3 16 0.276 0.330 3.434 116.730 o
45 3 17 34.498 32.685 3.113 60.704 o
45 3 18 7.663 7.638 2.098 188.425 o
45 3 19 2.039 1.793 1.895 319.496 o
45 5 1 16.858 16.571 2.749 98.721 o
45 5 2 109.710 107.867 4.322 22.612 o
45 5 3 15.758 14.321 1.852 148.242 o
45 5 4 13.803 13.627 1.734 166.387 o
45 5 5 24.829 24.734 2.225 95.172 o
45 5 6 3.028 2.368 1.523 407.681 o
45 5 7 0.754 -0.127 6.065 37.591 o
45 5 8 37.411 35.366 2.385 69.475 o
45 5 9 0.203 -2.961 5.253 50.282 o
45 5 10 1.384 -0.897 5.312 48.642 o
45 5 11 0.226 -1.277 5.870 40.268 o
45 5 12 7.595 6.243 1.666 250.248 o
45 5 13 37.481 33.573 2.275 72.098 o
45 5 14 36.031 34.267 2.267 73.338 o
45 5 15 5.662 9.694 2.411 162.850 o
45 5 16 120.978 113.416 4.974 19.513 o
45 5 17 62.448 55.481 3.290 40.512 o
45 7 1 42.304 39.740 3.189 52.786 o
45 7 2 0.038 2.208 2.343 240.249 o
45 7 3 13.960 14.651 4.458 54.742 o
45 7 4 64.716 62.468 4.280 32.093 o
45 7 5 0.171 1.463 1.912 357.498 o
45 7 6 134.050 131.383 4.999 17.976 o
45 7 7 39.261 38.513 2.876 59.197 o
45 7 8 9.487 9.643 2.834 118.406 o
45 7 9 19.776 15.268 3.417 73.977 o
45 7 10 0.896 3.028 3.282 121.977 o
45 7 11 215.058 212.664 7.901 9.443 o
45 7 12 50.773 51.294 3.722 41.203 o
45 7 13 37.357 34.343 3.045 59.294 o
45 7 14 1.316 0.068 2.622 192.376 o
45 9 1 0.052 -2.072 6.192 36.245 o
45 9 2 92.595 89.088 5.651 20.522 o
45 9 3 41.136 43.656 3.384 49.968 o
45 9 4 66.860 67.248 4.779 28.355 o
45 9 5 0.020 0.584 2.318 254.940 o
45 9 6 38.725 33.108 2.893 61.142 o
45 9 7 36.421 34.580 3.510 52.894 o
45 9 8 104.504 100.525 4.982 21.296 o
45 9 9 2.762 8.214 2.445 179.220 o
46 0 0 271.769 562.580 20.453 2.455 o
46 0 2 58.824 63.568 4.762 30.039 o
46 0 4 16.085 13.297 3.214 85.652 o
46 0 6 295.367 300.813 9.990 6.370 o
46 0 8 718.814 782.172 31.357 1.078 o
46 0 10 343.120 355.956 12.612 4.663 o
46 0 12 791.724 851.500 24.590 1.476 o
46 0 14 0.645 -1.463 6.260 35.327 o
46 0 16 74.940 74.565 5.989 21.344 o
46 0 18 68.567 67.831 8.433 14.209 o
46 2 0 4.401 5.211 2.724 150.528 o
46 2 1 0.592 -0.753 5.498 45.750 o
46 2 2 10.057 9.017 1.996 179.094 o
46 2 3 4.628 4.492 2.072 228.767 o
46 2 4 161.104 157.309 5.050 15.713 o
46 2 5 1.164 2.859 1.565 445.409 o
46 2 6 78.326 84.191 3.536 31.654 o
46 2 7 14.718 13.475 1.776 159.397 o
46 2 8 14.897 14.397 1.971 144.560 o
46 2 9 248.355 259.737 7.909 8.546 o
46 2 10 28.165 27.060 2.665 77.540 o
46 2 11 35.284 35.806 2.681 66.159 o
46 2 12 3.220 1.641 2.013 272.560 o
46 2 13 59.461 60.861 3.409 39.684 o
46 2 14 297.682 311.082 9.381 6.668 o
46 2 15 45.458 47.835 3.375 47.225 o
46 2 16 16.824 17.510 2.546 105.958 o
46 2 17 97.388 95.746 4.771 22.899 o
46 2 18 0.059 -2.123 5.185 51.671 o
46 2 19 75.557 62.612 3.570 34.241 o
46 4 0 5.312 7.435 2.259 186.805 o
46 4 1 72.051 73.067 3.054 36.940 o
46 4 2 23.180 25.554 2.072 101.992 o
46 4 3 27.086 26.628 2.225 90.031 o
46 4 4 26.187 25.909 2.081 95.912 o
46 4 5 22.214 23.524 2.055 106.565 o
46 4 6 1.546 -0.093 5.261 49.499 o
46 4 7 5.841 1.700 1.743 291.389 o
46 4 8 11.084 10.303 1.895 178.212 o
46 4 9 33.363 30.587 2.326 77.006 o
46 4 10 51.727 50.034 2.808 49.902 o
46 4 11 8.908 10.184 1.819 200.374 o
46 4 12 90.864 91.076 4.128 26.401 o
46 4 13 14.651 13.661 1.971 146.997 o
46 4 14 18.454 16.867 2.106 121.800 o
46 4 15 39.172 36.069 3.113 56.602 o
46 4 16 77.879 73.296 3.730 31.751 o
46 4 17 4.256 4.906 1.785 282.280 o
46 6 0 0.147 -1.286 5.456 46.638 o
46 6 1 34.609 34.884 2.445 71.282 o
46 6 2 0.086 1.337 1.759 422.367 o
46 6 3 2.535 2.462 1.624 384.693 o
46 6 4 13.537 12.612 1.759 168.657 o
46 6 5 35.888 32.803 2.157 76.211 o
46 6 6 17.496 15.294 1.768 144.072 o
46 6 7 19.932 18.119 2.631 96.240 o
46 6 8 10.386 9.076 1.666 209.138 o
46 6 9 147.293 135.265 4.661 17.801 o
46 6 10 48.203 46.075 2.571 55.285 o
46 6 11 41.852 37.574 2.326 65.646 o
46 6 12 14.867 13.889 1.683 163.707 o
46 6 13 49.590 43.140 3.290 47.382 o
46 6 14 11.007 7.841 1.819 193.656 o
46 6 15 118.309 121.528 6.463 15.684 o
46 8 0 0.054 1.582 4.458 69.189 o
46 8 1 4.506 -0.008 6.505 31.970 o
46 8 2 14.639 17.501 2.800 99.956 o
46 8 3 17.888 17.882 3.823 64.416 o
46 8 4 55.652 53.079 3.400 42.179 o
46 8 5 2.148 4.458 2.106 249.539 o
46 8 6 47.554 44.502 3.020 50.964 o
46 8 7 13.110 11.276 2.225 141.682 o
46 8 8 25.330 27.889 2.724 78.908 o
46 8 9 62.994 54.864 5.329 26.760 o
46 8 10 2.158 2.546 2.064 269.972 o
46 8 11 0.439 -2.123 5.938 39.296 o
47 1 1 35.706 31.941 3.392 55.753 o
47 1 2 12.961 13.619 2.698 112.022 o
47 1 3 228.629 241.669 7.892 8.990 o
47 1 4 52.924 58.510 3.443 41.816 o
47 1 5 20.943 22.179 2.681 89.660 o
47 1 6 13.069 14.769 1.929 154.033 o
47 1 7 4.504 4.026 1.785 285.165 o
47 1 8 92.241 94.333 3.900 26.934 o
47 1 9 0.056 0.694 1.979 345.598 o
47 1 10 194.882 205.347 7.021 10.886 o
47 1 11 18.601 22.940 2.690 92.429 o
47 1 12 35.040 36.018 2.952 61.781 o
47 1 13 12.309 6.767 2.055 167.597 o
47 1 14 0.075 -1.387 6.006 38.518 o
47 1 15 60.605 60.718 3.375 39.626 o
47 1 16 20.385 18.195 2.487 100.471 o
47 1 17 0.343 1.108 2.969 153.639 o
47 1 18 77.077 78.989 4.365 28.109 o
47 3 1 38.035 39.892 2.462 65.787 o
47 3 2 60.801 55.498 3.045 42.997 o
47 3 3 44.764 42.074 2.673 57.308 o
47 3 4 40.285 40.281 2.639 61.308 o
47 3 5 37.715 38.403 2.665 63.494 o
47 3 6 0.094 2.665 1.675 437.880 o
47 3 7 33.849 39.384 3.087 59.289 o
47 3 8 52.102 50.127 3.011 47.691 o
47 3 9 61.365 66.698 4.077 33.663 o
47 3 10 23.188 22.272 2.352 96.269 o
47 3 11 120.214 121.342 4.838 19.646 o
47 3 12 133.583 136.720 5.177 17.437 o
47 3 13 138.130 136.390 5.160 17.224 o
47 3 14 122.987 117.036 4.703 19.964 o
47 3 15 7.019 5.972 1.912 222.479 o
47 3 16 17.421 15.285 2.521 108.121 o
47 3 17 9.091 5.321 1.717 231.872 o
47 5 1 0.493 -1.463 5.507 45.649 o
47 5 2 0.509 0.897 2.377 235.692 o
47 5 3 18.040 15.784 1.971 130.982 o
47 5 4 24.513 20.843 2.055 104.567 o
47 5 5 15.280 17.637 1.971 137.141 o
47 5 6 265.212 266.276 7.816 8.342 o
47 5 7 3.177 4.475 2.013 254.772 o
47 5 8 58.256 55.752 2.893 45.142 o
47 5 9 5.813 0.626 1.531 353.558 o
47 5 10 19.860 17.383 1.962 123.451 o
47 5 11 0.002 -1.311 5.710 42.639 o
47 5 12 2.857 1.142 1.472 455.076 o
47 5 13 23.560 26.798 2.165 97.314 o
47 5 14 81.966 75.241 3.494 32.031 o
47 5 15 17.280 18.220 1.996 128.325 o
47 5 16 230.792 207.098 10.937 6.686 o
47 7 1 23.903 19.980 3.223 72.460 o
47 7 2 42.706 36.441 3.417 50.516 o
47 7 3 5.759 4.069 2.563 161.842 o
47 7 4 99.907 99.569 4.788 22.408 o
47 7 5 7.081 4.728 2.140 197.782 o
47 7 6 0.000 -4.534 5.828 40.924 o
47 7 7 42.286 35.079 2.986 56.812 o
47 7 8 0.841 3.341 1.869 335.330 o
47 7 9 0.353 2.724 1.819 370.516 o
47 7 10 0.105 -1.446 7.198 26.812 o
47 7 11 114.106 102.301 5.295 19.508 o
47 7 12 92.153 80.824 4.306 26.158 o
47 9 1 0.002 -2.597 5.735 42.262 o
47 9 2 23.008 24.497 3.908 56.913 o
47 9 3 17.323 15.454 2.563 106.371 o
47 9 4 2.317 -1.573 5.498 45.087 o
47 9 5 0.290 1.201 3.620 104.220 o
47 9 6 0.023 -3.434 5.380 48.019 o
48 0 0 14.051 196.795 11.360 8.777 o
48 0 2 3.727 -1.413 6.082 36.624 o
48 0 4 28.803 23.321 5.338 35.646 o
48 0 6 4.654 -0.245 5.837 39.410 o
48 0 8 16.088 26.637 4.094 56.988 o
48 0 10 7.486 8.290 3.214 104.146 o
48 0 12 0.603 5.667 3.248 121.497 o
48 0 14 38.486 40.501 5.566 30.058 o
48 0 16 21.217 23.101 4.728 45.039 o
48 0 18 102.940 100.999 5.896 18.569 o
48 2 0 72.097 73.203 5.008 26.026 o
48 2 1 88.917 90.721 4.238 26.221 o
48 2 2 38.351 39.917 2.918 58.720 o
48 2 3 37.669 38.327 2.859 60.581 o
48 2 4 10.834 8.882 2.292 150.841 o
48 2 5 251.563 258.502 7.858 8.551 o
48 2 6 20.474 23.296 2.309 101.690 o
48 2 7 161.493 161.335 5.921 14.089 o
48 2 8 24.713 23.236 2.225 96.660 o
48 2 9 19.288 20.606 2.834 88.489 o
48 2 10 0.049 -3.967 8.467 19.385 o
48 2 11 0.284 -2.055 5.947 39.229 o
48 2 12 22.629 19.811 2.758 86.617 o
48 2 13 20.826 20.631 2.377 101.229 o
48 2 14 5.478 1.726 1.886 267.243 o
48 2 15 124.206 122.230 4.855 19.281 o
48 2 16 18.925 19.303 2.267 110.722 o
48 2 17 203.427 190.358 6.361 11.667 o
48 4 0 9.056 5.016 2.462 153.483 o
48 4 1 16.151 13.500 2.225 127.649 o
48 4 2 42.814 39.807 2.504 61.574 o
48 4 3 15.990 13.001 1.929 145.501 o
48 4 4 112.311 116.800 4.416 21.668 o
48 4 5 6.269 7.452 1.852 230.813 o
48 4 6 8.703 5.414 1.768 228.506 o
48 4 7 5.174 4.509 1.827 264.093 o
48 4 8 77.960 75.546 4.077 29.700 o
48 4 9 91.833 87.786 4.086 26.667 o
48 4 10 111.647 107.165 4.610 21.564 o
48 4 11 0.558 -0.220 7.901 22.219 o
48 4 12 84.119 80.224 3.866 29.353 o
48 4 13 88.959 86.348 3.883 28.046 o
48 4 14 98.547 92.117 4.170 25.199 o
48 4 15 3.389 2.335 2.191 232.437 o
48 4 16 50.787 46.803 3.197 47.081 o
48 6 0 1.742 -4.661 8.408 19.538 o
48 6 1 10.450 2.453 2.182 178.446 o
48 6 2 130.256 124.717 4.619 19.366 o
48 6 3 14.675 16.444 2.174 130.333 o
48 6 4 208.584 191.872 6.251 11.648 o
48 6 5 0.002 0.702 1.844 398.095 o
48 6 6 0.694 1.159 1.548 509.920 o
48 6 7 7.276 4.246 1.827 240.719 o
48 6 8 34.999 29.259 2.343 75.614 o
48 6 9 50.594 46.989 2.715 52.164 o
48 6 10 1.253 -0.719 4.652 63.274 o
48 6 11 3.804 1.514 1.573 380.074 o
48 6 12 11.123 10.717 1.751 189.388 o
48 6 13 12.105 6.623 2.791 117.908 o
48 8 0 157.105 146.287 8.459 10.532 o
48 8 1 22.988 23.964 3.181 72.424 o
48 8 2 0.084 -1.734 6.065 37.768 o
48 8 3 0.611 0.262 2.436 226.873 o
48 8 4 83.145 84.572 5.549 21.884 o
48 8 5 103.691 96.651 7.545 14.382 o
48 8 6 3.542 8.036 3.079 121.514 o
48 8 7 26.402 25.377 2.546 83.577 o
48 8 8 15.716 10.920 2.064 142.532 o
49 1 1 3.095 -0.135 6.200 35.420 o
49 1 2 44.178 45.644 3.087 51.567 o
49 1 3 252.891 263.873 8.281 8.154 o
49 1 4 141.607 153.486 5.786 15.318 o
49 1 5 106.719 115.598 4.864 20.847 o
49 1 6 27.873 28.506 2.377 83.791 o
49 1 7 209.728 217.392 7.224 10.208 o
49 1 8 74.713 76.519 3.950 30.848 o
49 1 9 13.350 10.963 2.267 138.687 o
49 1 10 173.372 178.388 6.471 12.532 o
49 1 11 153.594 168.712 6.209 13.759 o
49 1 12 101.964 111.022 4.872 21.418 o
49 1 13 38.719 43.732 3.155 54.078 o
49 1 14 76.441 89.647 5.092 24.148 o
49 1 15 30.885 29.995 2.859 69.184 o
49 1 16 29.996 27.770 2.588 76.814 o
49 1 17 144.139 138.057 5.329 16.490 o
49 3 1 14.097 8.738 2.022 156.609 o
49 3 2 0.717 0.102 1.844 386.195 o
49 3 3 0.717 0.228 1.836 387.782 o
49 3 4 0.275 -1.133 5.718 42.421 o
49 3 5 22.587 20.843 2.918 81.367 o
49 3 6 16.599 14.524 2.140 129.069 o
49 3 7 0.030 -0.871 5.464 46.541 o
49 3 8 65.737 62.553 3.443 37.443 o
49 3 9 52.805 54.373 3.138 45.329 o
49 3 10 145.766 145.407 5.904 15.082 o
49 3 11 253.757 261.928 8.061 8.331 o
49 3 12 72.582 78.185 3.773 32.067 o
49 3 13 2.825 3.993 1.844 298.955 o
49 3 14 0.411 -1.235 5.338 48.612 o
49 3 15 2.840 2.259 1.878 305.179 o
49 3 16 0.236 -3.790 6.319 34.763 o
49 5 1 3.294 0.491 1.683 370.614 o
49 5 2 26.588 27.846 2.275 88.557 o
49 5 3 0.004 -3.104 5.963 39.087 o
49 5 4 47.702 48.114 2.808 52.350 o
49 5 5 66.490 67.620 3.400 36.875 o
49 5 6 163.284 147.547 5.278 15.427 o
49 5 7 9.334 8.137 1.810 205.885 o
49 5 8 67.084 61.766 3.197 38.888 o
49 5 9 0.524 -2.352 4.965 56.074 o
49 5 10 20.984 21.282 2.115 109.628 o
49 5 11 20.090 21.012 2.495 98.120 o
49 5 12 29.828 21.528 2.055 94.143 o
49 5 13 7.924 5.380 1.599 261.912 o
49 5 14 35.554 31.340 2.301 74.723 o
49 7 1 106.080 105.803 6.200 17.375 o
49 7 2 4.613 2.622 2.318 201.253 o
49 7 3 21.863 19.718 2.648 91.195 o
49 7 4 6.030 7.401 2.385 169.267 o
49 7 5 2.540 -0.643 5.532 44.465 o
49 7 6 2.417 -0.102 6.792 29.726 o
49 7 7 18.336 13.128 4.314 55.447 o
49 7 8 21.380 19.658 2.132 109.943 o
49 7 9 8.509 4.339 1.692 246.892 o
49 7 10 50.127 42.937 2.944 50.938 o
50 0 0 1133.740 1396.470 42.971 0.586 o
50 0 2 88.505 95.729 5.913 19.699 o
50 0 4 104.280 97.513 8.095 13.173 o
50 0 6 87.119 85.113 5.617 21.258 o
50 0 8 140.643 151.718 6.750 13.582 o
50 0 10 2.743 2.580 3.045 134.722 o
50 0 12 1.811 -2.064 6.564 31.915 o
50 0 14 45.081 40.636 4.246 39.674 o
50 0 16 320.635 317.283 11.580 5.312 o
50 2 0 0.305 -0.880 6.395 33.926 o
50 2 1 34.400 32.330 2.724 67.622 o
50 2 2 7.105 2.453 2.072 215.368 o
50 2 3 50.856 50.897 3.214 46.050 o
50 2 4 51.036 51.151 3.240 45.681 o
50 2 5 38.888 44.020 3.130 54.242 o
50 2 6 236.726 246.372 7.917 8.806 o
50 2 7 38.495 40.475 2.808 60.037 o
50 2 8 74.766 70.716 3.713 32.709 o
50 2 9 6.874 7.731 2.318 170.440 o
50 2 10 78.007 80.570 4.043 29.450 o
50 2 11 15.376 16.089 2.275 123.526 o
50 2 12 1.098 -0.178 5.625 43.540 o
50 2 13 15.473 11.876 2.157 136.196 o
50 2 14 34.381 34.673 2.808 65.186 o
50 2 15 32.506 31.721 3.071 63.205 o
50 2 16 20.593 18.254 2.242 109.133 o
50 4 0 47.415 48.156 3.900 41.122 o
50 4 1 3.369 0.431 1.683 369.470 o
50 4 2 9.584 11.555 2.478 137.280 o
50 4 3 15.834 17.298 2.275 120.569 o
50 4 4 12.357 12.629 2.030 155.079 o
50 4 5 13.334 10.379 2.013 156.947 o
50 4 6 0.128 -2.385 6.344 34.510 o
50 4 7 1.667 0.152 1.861 355.079 o
50 4 8 0.468 1.007 1.802 397.397 o
50 4 9 147.649 140.451 5.354 16.198 o
50 4 10 73.202 68.728 5.084 25.798 o
50 4 11 0.000 -1.937 5.338 48.793 o
50 4 12 18.346 15.437 1.988 129.744 o
50 4 13 104.330 95.221 4.322 23.807 o
50 4 14 1.753 1.370 1.861 339.478 o
50 6 0 23.543 15.065 4.280 52.685 o
50 6 1 108.942 101.912 4.779 21.503 o
50 6 2 45.242 40.239 3.367 49.066 o
50 6 3 276.934 256.937 9.736 6.873 o
50 6 4 45.588 38.843 4.246 39.789 o
50 6 5 1.026 1.066 1.717 414.632 o
50 6 6 8.224 5.431 1.649 250.168 o
50 6 7 15.912 15.107 2.022 136.623 o
50 6 8 12.354 10.134 1.836 176.252 o
50 6 9 7.544 5.194 1.785 239.075 o
50 6 10 22.700 16.326 2.538 96.203 o
50 6 11 40.350 35.459 3.206 54.782 o
50 8 0 20.913 22.111 6.006 31.332 o
50 8 1 1.018 3.595 3.417 112.031 o
50 8 2 25.857 25.596 3.045 71.989 o
50 8 3 30.415 31.331 3.519 57.083 o
50 8 4 5.462 9.389 2.800 132.743 o
51 1 1 60.450 62.452 6.048 22.994 o
51 1 2 204.647 217.240 7.283 10.247 o
51 1 3 60.569 67.772 3.798 35.618 o
51 1 4 113.221 121.131 5.532 18.273 o
51 1 5 1.987 2.665 2.631 178.659 o
51 1 6 7.124 8.899 2.335 164.493 o
51 1 7 0.511 1.150 2.673 187.183 o
51 1 8 7.378 8.230 2.301 168.020 o
51 1 9 5.326 6.454 2.098 210.059 o
51 1 10 0.006 -1.446 6.031 38.214 o
51 1 11 2.839 -0.575 5.913 38.942 o
51 1 12 19.582 17.527 2.385 106.557 o
51 1 13 36.223 33.497 2.749 65.192 o
51 1 14 1.051 0.973 1.929 337.565 o
51 1 15 85.788 85.806 4.077 27.686 o
51 3 1 37.362 43.977 3.045 56.275 o
51 3 2 21.551 20.893 2.360 100.189 o
51 3 3 50.130 52.690 3.240 45.734 o
51 3 4 25.128 28.117 3.976 53.505 o
51 3 5 40.595 37.980 4.517 38.729 o
51 3 6 11.530 10.920 4.475 56.903 o
51 3 7 0.400 -2.690 6.209 35.963 o
51 3 8 0.037 -1.683 11.868 9.869 o
51 3 9 60.271 69.134 3.722 36.054 o
51 3 10 4.811 6.556 2.918 130.979 o
51 3 11 101.702 94.612 4.805 22.415 o
51 3 12 109.187 111.217 4.703 21.315 o
51 3 13 0.469 -0.448 5.143 52.314 o
51 3 14 43.820 39.334 2.766 57.541 o
51 5 1 17.248 12.730 2.555 109.874 o
51 5 2 89.075 85.561 3.764 28.610 o
51 5 3 6.304 2.242 1.793 270.428 o
51 5 4 28.377 24.734 2.318 87.142 o
51 5 5 140.195 128.033 5.828 15.888 o
51 5 6 10.317 9.626 2.893 113.087 o
51 5 7 73.838 65.725 4.170 30.752 o
51 5 8 0.124 -2.081 4.737 61.861 o
51 5 9 7.867 3.663 2.157 193.967 o
51 5 10 69.261 66.165 4.043 32.314 o
51 5 11 0.208 -3.400 4.999 55.502 o
51 5 12 43.961 35.096 2.648 60.435 o
51 7 1 285.543 286.814 10.472 6.219 o
51 7 2 7.560 11.673 2.571 137.825 o
51 7 3 4.052 3.798 2.453 183.876 o
51 7 4 0.288 -1.379 6.530 32.541 o
51 7 5 33.794 30.900 4.407 43.149 o
51 7 6 5.780 9.550 3.392 97.606 o
51 7 7 6.170 2.631 3.223 112.770 o
52 0 0 333.343 448.488 20.445 2.451 o
52 0 2 101.955 110.269 6.217 17.438 o
52 0 4 2.251 -2.876 6.251 35.050 o
52 0 6 3.962 2.428 5.625 42.145 o
52 0 8 58.730 61.749 5.938 23.724 o
52 0 10 23.455 22.111 3.519 65.137 o
52 0 12 94.018 93.885 5.820 19.667 o
52 0 14 61.541 56.945 6.336 21.863 o
52 2 0 3.374 7.452 3.045 125.083 o
52 2 1 5.240 4.720 2.259 196.600 o
52 2 2 1.264 -2.681 6.023 37.980 o
52 2 3 3.712 2.470 2.343 205.270 o
52 2 4 3.061 5.600 3.054 128.193 o
52 2 5 3.497 3.942 2.089 240.399 o
52 2 6 6.871 6.479 3.747 83.424 o
52 2 7 14.562 14.659 2.656 109.168 o
52 2 8 18.607 16.596 2.352 111.111 o
52 2 9 7.552 7.190 2.005 201.205 o
52 2 10 53.151 46.067 3.087 47.353 o
52 2 11 47.184 43.681 3.790 43.018 o
52 2 12 3.054 1.844 2.538 186.086 o
52 2 13 1.663 1.624 2.182 257.229 o
52 2 14 166.487 157.495 5.735 14.284 o
52 4 0 0.001 3.079 4.509 67.069 o
52 4 1 7.434 4.280 2.106 200.934 o
52 4 2 18.975 16.529 2.360 109.995 o
52 4 3 10.400 6.556 2.081 176.486 o
52 4 4 19.135 19.853 2.343 106.670 o
52 4 5 1.338 5.896 2.098 252.220 o
52 4 6 105.797 95.754 4.619 22.605 o
52 4 7 6.753 8.273 2.191 182.363 o
52 4 8 380.191 370.514 11.089 5.069 o
52 4 9 5.613 5.752 1.929 234.813 o
52 4 10 15.086 12.764 1.946 148.613 o
52 4 11 1.886 3.671 1.700 360.572 o
52 4 12 27.087 25.579 2.318 88.393 o
52 6 0 15.094 10.015 3.020 96.985 o
52 6 1 32.015 32.228 4.500 42.440 o
52 6 2 34.486 27.517 3.967 49.169 o
52 6 3 55.515 44.637 3.409 43.611 o
52 6 4 2.959 0.076 2.055 277.919 o
52 6 5 13.417 7.630 2.884 108.694 o
52 6 6 45.833 39.139 3.494 47.586 o
52 6 7 4.879 5.659 2.301 190.641 o
52 6 8 0.115 -4.441 4.779 60.779 o
53 1 1 0.008 -1.320 5.955 39.196 o
53 1 2 0.821 -0.711 6.488 32.858 o
53 1 3 47.991 48.917 3.257 47.196 o
53 1 4 63.349 70.158 3.823 34.526 o
53 1 5 1.094 4.128 2.191 247.432 o
53 1 6 10.733 8.721 2.563 132.607 o
53 1 7 45.122 46.828 3.494 46.290 o
53 1 8 29.533 26.273 4.111 49.678 o
53 1 9 18.989 18.449 3.646 67.439 o
53 1 10 1.530 -3.900 5.710 42.127 o
53 1 11 1.608 -1.438 6.606 31.549 o
53 1 12 63.219 57.038 3.367 39.462 o
53 1 13 117.677 121.469 4.948 19.529 o
53 3 1 176.042 177.153 6.327 12.680 o
53 3 2 74.048 74.489 5.109 25.220 o
53 3 3 3.700 4.179 2.927 138.093 o
53 3 4 0.291 -2.309 5.896 39.903 o
53 3 5 12.058 3.375 2.808 121.397 o
53 3 6 8.738 4.762 2.445 156.921 o
53 3 7 106.710 98.622 5.947 18.256 o
53 3 8 13.211 11.411 3.400 84.405 o
53 3 9 11.787 8.281 2.250 151.212 o
53 3 10 6.289 6.801 2.428 165.382 o
53 3 11 19.703 19.438 2.842 88.466 o
53 3 12 77.820 74.023 3.866 30.968 o
53 5 1 9.574 6.716 2.707 130.160 o
53 5 2 40.135 35.138 2.749 61.627 o
53 5 3 0.085 -2.377 5.456 46.663 o
53 5 4 5.364 5.228 2.791 140.983 o
53 5 5 67.193 58.188 3.307 38.590 o
53 5 6 9.737 9.685 2.724 124.124 o
53 5 7 120.639 102.242 4.466 21.425 o
53 5 8 79.739 72.433 3.713 31.572 o
53 5 9 2.790 0.186 2.884 153.309 o
54 0 0 167.248 239.444 12.874 5.760 o
54 0 2 6.165 6.234 2.978 123.325 o
54 0 4 0.002 -6.243 6.141 36.859 o
54 0 6 22.481 23.727 3.823 59.068 o
54 0 8 2.128 -4.365 6.429 33.192 o
54 0 10 83.522 78.972 5.295 23.117 o
54 0 12 268.037 263.645 11.809 5.664 o
54 2 0 0.873 -4.416 6.378 33.983 o
54 2 1 0.818 -2.622 6.133 36.754 o
54 2 2 22.256 20.758 2.360 99.008 o
54 2 3 105.649 114.736 4.906 20.842 o
54 2 4 9.351 15.260 2.436 134.459 o
54 2 5 115.274 121.300 5.405 18.473 o
54 2 6 230.517 248.504 8.383 8.474 o
54 2 7 2.317 5.194 2.994 135.749 o
54 2 8 30.674 23.296 3.400 61.633 o
54 2 9 1.898 3.663 2.512 191.001 o
54 2 10 2.038 -3.257 5.507 45.057 o
54 2 11 3.414 -0.592 5.177 50.212 o
54 4 0 479.601 481.875 16.968 2.882 o
54 4 1 104.082 105.355 4.830 21.617 o
54 4 2 181.372 165.260 7.275 11.362 o
54 4 3 71.417 60.878 5.473 24.606 o
54 4 4 0.181 -2.868 6.327 34.682 o
54 4 5 6.470 1.057 2.986 129.551 o
54 4 6 2.404 -1.954 5.143 51.345 o
54 4 7 3.168 1.100 1.996 280.910 o
54 4 8 5.668 7.681 2.055 207.790 o
54 4 9 1.536 -0.152 6.209 35.692 o
54 6 0 17.911 20.064 3.984 60.114 o
54 6 1 12.113 5.989 7.055 25.893 o
54 6 2 1.955 2.039 3.265 121.599 o
54 6 3 2.712 -1.176 4.627 62.866 o
54 6 4 0.070 -5.363 7.410 25.308 o
55 1 1 1.048 2.132 2.047 293.382 o
55 1 2 8.276 6.573 2.174 179.986 o
55 1 3 28.453 29.124 3.155 65.799 o
55 1 4 0.143 0.389 2.055 322.345 o
55 1 5 36.053 34.977 3.147 58.369 o
55 1 6 76.170 78.464 4.339 28.413 o
55 1 7 231.634 243.758 8.738 8.187 o
55 1 8 76.519 78.997 4.593 27.069 o
55 1 9 80.837 80.393 5.016 24.502 o
55 1 10 7.557 3.468 2.335 176.883 o
55 1 11 0.754 -5.744 5.549 44.860 o
55 3 1 311.090 306.244 12.333 5.045 o
55 3 2 142.563 140.552 6.200 14.748 o
55 3 3 40.072 35.485 4.754 36.944 o
55 3 4 97.360 90.873 5.583 20.304 o
55 3 5 1.145 -3.265 5.744 41.763 o
55 3 6 12.639 8.061 2.326 142.810 o
55 3 7 78.975 77.356 4.999 24.967 o
55 3 8 19.445 18.846 2.639 96.157 o
55 3 9 46.109 43.089 3.307 48.717 o
55 5 1 3.372 -0.431 4.754 59.221 o
55 5 2 17.848 9.347 2.665 107.409 o
55 5 3 1.095 0.829 1.929 338.155 o
55 5 4 147.503 130.571 6.979 13.302 o
55 5 5 111.552 96.515 5.955 17.996 o
56 0 0 53.810 77.957 11.707 8.622 o
56 0 2 141.944 158.992 7.621 11.965 o
56 0 4 10.718 10.903 4.001 68.812 o
56 0 6 37.235 40.459 4.069 44.143 o
56 0 8 28.187 23.964 3.942 53.530 o
56 2 0 12.373 6.556 4.974 48.272 o
56 2 1 1.322 -9.381 8.653 18.479 o
56 2 2 57.235 50.508 3.189 43.933 o
56 2 3 148.117 151.498 5.701 15.235 o
56 2 4 269.902 287.051 9.347 7.056 o
56 2 5 397.307 411.971 12.215 4.471 o
56 2 6 67.593 73.905 4.441 29.596 o
56 2 7 3.275 1.446 2.275 223.715 o
56 2 8 19.613 21.122 2.673 92.823 o
56 4 0 16.868 7.393 2.935 99.652 o
56 4 1 62.680 54.044 3.570 38.506 o
56 4 2 72.769 60.083 3.460 35.863 o
56 4 3 85.097 78.397 5.270 23.090 o
56 4 4 27.609 20.623 3.121 70.966 o
56 4 5 16.026 12.756 3.003 93.742 o
57 1 1 51.362 51.328 3.713 41.087 o
57 1 2 117.682 110.777 4.703 20.624 o
57 1 3 40.771 32.186 3.087 57.176 o
57 1 4 70.834 68.237 3.849 32.967 o
57 1 5 7.184 4.306 2.884 129.426 o
57 1 6 114.895 121.638 5.608 17.952 o
57 1 7 41.016 47.809 3.654 45.976 o
57 3 1 216.721 209.728 8.823 8.545 o
57 3 2 113.076 117.713 5.058 19.698 o

_iucr_refine_instructions_details
;
TITL RUBRENE_XRAY_MULTIPOLEMODEL OLEX2: imported from CIF
CELL 0.7107 26.8106 7.1602 14.2029 90 90 90
ZERR 4 0.0003 0.0001 0.0001 0 0 0
LATT 7
SYMM -X,0.5-Y,0.5+Z
SYMM +X,-Y,-Z
SYMM -X,0.5+Y,0.5-Z
SFAC C H
UNIT 168 112

SIZE 0.24 0.22 0.18
TEMP -173(2)
CONF
MORE -1
BOND $H
ACTA 
WGHT 0.005774 0.388605
FVAR 1.087288
REM <olex2.extras>
REM <HklSrc "%.\\rubrene.hkl">
REM </olex2.extras>

C(1)  1     0.02732  0.00000  0.00000  10.50000  0.00974  0.00889  0.01042 =
 0.00125  0.00000  0.00000 
C(2)  1     0.05320 -0.14443  0.04895  11.00000  0.01033  0.00958  0.01076 =
 0.00129 -0.00003  0.00077 
C(3)  1     0.02684 -0.29586  0.08762  11.00000  0.01195  0.00913  0.01024 =
 0.00131  0.00023  0.00079 
C(4)  1     0.05211 -0.44713  0.13400  11.00000  0.01483  0.01145  0.01349 =
 0.00318  0.00103  0.00270 
C(5)  1     0.02653 -0.58999  0.17549  11.00000  0.01853  0.01109  0.01505 =
 0.00390  0.00076  0.00207 
C(6)  1     0.10755 -0.13458  0.07269  11.00000  0.01065  0.01161  0.01142 =
 0.00055 -0.00022  0.00132 
C(7)  1     0.14288 -0.24856  0.02865  11.00000  0.01210  0.01419  0.01723 =
 -0.00099  0.00207  0.00171 
C(8)  1     0.19211 -0.25164  0.05965  11.00000  0.01141  0.01986  0.02466 =
 0.00178  0.00233  0.00276 
C(9)  1     0.20713 -0.13934  0.13457  11.00000  0.01227  0.02706  0.02303 =
 0.00400 -0.00330  0.00011 
C(10  1     0.17230 -0.02460  0.17888  11.00000  0.01675  0.02682  0.01653 =
 -0.00135 -0.00493 -0.00132 
C(11  1     0.12284 -0.02348  0.14832  11.00000  0.01438  0.01856  0.01303 =
 -0.00240 -0.00178  0.00127 
H(4)  2     0.09203 -0.44797  0.13597  11.00000  0.02487  0.02212  0.03605 =
 0.01523  0.00243  0.00347 
H(5)  2     0.04656 -0.70092  0.20991  11.00000  0.03094  0.02470  0.04819 =
 0.01284  0.00369  0.00935 
H(7)  2     0.13181 -0.33316 -0.02975  11.00000  0.03283  0.03417  0.03357 =
 -0.00157  0.00491  0.00099 
H(8)  2     0.21831 -0.34328  0.02505  11.00000  0.02279  0.03907  0.06014 =
 -0.00645  0.00828  0.00506 
H(9)  2     0.24567 -0.14142  0.15805  11.00000  0.02660  0.05738  0.03645 =
 -0.00013 -0.00700  0.00124 
H(10  2     0.18299  0.06386  0.23705  11.00000  0.04715  0.05119  0.02611 =
 -0.01161 -0.00826 -0.00755 
H(11  2     0.09585  0.06258  0.18174  11.00000  0.02182  0.04675  0.03019 =
 -0.00778 -0.00407  0.00698 
HKLF 4

END
Q1 1 0.166667 -0.25 0.0375 11 0.05 0.28
Q2 1 0.046667 -0.35 0.1125 11 0.05 0.25
Q3 1 0 -0.325 0.075 11 0.05 0.25
Q4 1 0 -0.45 0.1375 11 0.05 0.24
Q5 1 0 -0.6 0.1875 11 0.05 0.24

  REM The information below was added by Olex2.
  REM
  REM R1 = 0.0262 for 6381 Fo > 4sig(Fo) and 0.0365 for all 7692 data
  REM 159 parameters refined using 0 restraints
  REM Highest difference peak 0.2757, deepest hole -0.2136
  REM Mean Shift 0.0000, Max Shift 0.0008.

  REM +++ Tabular Listing of Refinement Information +++
  REM R1_all = 0.0365
  REM R1_gt = 0.0262
  REM wR_ref = 0.0678
  REM GOOF = 1.0401
  REM Shift_max = 0.0008
  REM Shift_mean = 0.0000
  REM Reflections_all = 7692
  REM Reflections_gt = 6381
  REM Parameters = 159
  REM Hole = -0.2136
  REM Peak = 0.2757
  REM Flack = n/a

  
;
_olex2_submission_special_instructions  'No special instructions were received'

# start Validation Reply Form
_vrf_PLAT183_QQQCIG17_frag_1
;
PROBLEM: Missing _cell_measurement_reflns_used Value ....     Please Do ! 
RESPONSE: We did not collect the X-ray data, we used the following
data set to carry out Hirshfeld Atom Refinement:
 	 	M.R.V. Jorgensen, V.R. Hathwar, M. Sist, X. Wang, C.M. Hoffmann, A.L. 
		Briseno, J. Overgaard, B.B. Iversen CCDC 1025039: 
		Experimental Crystal Structure Determination, 2014, 
		DOI: 10.5517/cc13dmsx
This field was not found in the corresponding CIF file.
;
_vrf_PLAT184_QQQCIG17_frag_1
;
PROBLEM: Missing _cell_measurement_reflns_min Value ....     Please Do ! 
RESPONSE: We did not collect the X-ray data, we used the following
data set to carry out Hirshfeld Atom Refinement:
 	 	M.R.V. Jorgensen, V.R. Hathwar, M. Sist, X. Wang, C.M. Hoffmann, A.L. 
		Briseno, J. Overgaard, B.B. Iversen CCDC 1025039: 
		Experimental Crystal Structure Determination, 2014, 
		DOI: 10.5517/cc13dmsx
This field was not found in the corresponding CIF file.
;
_vrf_PLAT185_QQQCIG17_frag_1
;
PROBLEM: Missing _cell_measurement_reflns_max Value ....     Please Do ! 
RESPONSE: We did not collect the X-ray data, we used the following
data set to carry out Hirshfeld Atom Refinement:
 	 	M.R.V. Jorgensen, V.R. Hathwar, M. Sist, X. Wang, C.M. Hoffmann, A.L. 
		Briseno, J. Overgaard, B.B. Iversen CCDC 1025039: 
		Experimental Crystal Structure Determination, 2014, 
		DOI: 10.5517/cc13dmsx
This field was not found in the corresponding CIF file.
;
# end Validation Reply Form
