# Supplementary material for: Fragmentation and transferability in Hirshfeld atom refinement
Source: IUCrJ. 2022 Feb 26;9(Pt 2):298–315. doi: 10.1107/S2052252522000690 (PMC8895009; doi:10.1107/S2052252522000690)
Supplement: Supplementary file 2 [file m-09-00298-sup2.zip › cif/extendingFragHar/CAMVES_fragHAR_no_mm.cif]

data_CAMVES_fragHAR_no_mm
_audit_creation_date               2021-06-17
_audit_creation_method
;
Olex2 1.3
(compiled 2020.07.31 svn.rc2a77460 for OlexSys, GUI svn.r6145)
;
_audit_contact_author_address      ?
_audit_contact_author_email        ?
_audit_contact_author_name         ''
_audit_contact_author_phone        ?
_publ_contact_author_id_orcid      ?
_publ_section_references
;
Bourhis, L.J., Dolomanov, O.V., Gildea, R.J., Howard, J.A.K., Puschmann, H.
 (2015). Acta Cryst. A71, 59-75.

Dolomanov, O.V., Bourhis, L.J., Gildea, R.J, Howard, J.A.K. & Puschmann, H.
 (2009), J. Appl. Cryst. 42, 339-341.
;
_chemical_formula_moiety           'C22 H34 N6 O6, H2 O'
_chemical_formula_sum              'C22 H36 N6 O7'
_chemical_formula_weight           496.567
_chemical_absolute_configuration   unk
loop_
  _atom_type_symbol
  _atom_type_scat_dispersion_real
  _atom_type_scat_dispersion_imag
  _atom_type_scat_Cromer_Mann_a1
  _atom_type_scat_Cromer_Mann_a2
  _atom_type_scat_Cromer_Mann_a3
  _atom_type_scat_Cromer_Mann_a4
  _atom_type_scat_Cromer_Mann_b1
  _atom_type_scat_Cromer_Mann_b2
  _atom_type_scat_Cromer_Mann_b3
  _atom_type_scat_Cromer_Mann_b4
  _atom_type_scat_Cromer_Mann_c
  _atom_type_scat_source
  _atom_type_scat_dispersion_source
 H 0.00000 0.00000 0.49300 0.32291 0.14019 0.04081 10.51090 26.12570 3.14236
 57.79970 0.0030380000826
 'International Tables Volume C Table 6.1.1.4 (pp. 500-502)'
 'Henke, Gullikson and Davis, At. Data and Nucl. Data Tables, 1993, 54, 2'
 C 0.00151 0.00091 2.31000 1.02000 1.58860 0.86500 20.84390 10.20750 0.56870
 51.65120 0.215599998832
 'International Tables Volume C Table 6.1.1.4 (pp. 500-502)'
 'Henke, Gullikson and Davis, At. Data and Nucl. Data Tables, 1993, 54, 2'
 O 0.00619 0.00355 3.04850 2.28680 1.54630 0.86700 13.27710 5.70110 0.32390
 32.90890 0.250800013542
 'International Tables Volume C Table 6.1.1.4 (pp. 500-502)'
 'Henke, Gullikson and Davis, At. Data and Nucl. Data Tables, 1993, 54, 2'
 N 0.00321 0.00186 12.21260 3.13220 2.01250 1.16630 0.00570 9.89330 28.99750
 0.58260 -11.5290002823
 'International Tables Volume C Table 6.1.1.4 (pp. 500-502)'
 'Henke, Gullikson and Davis, At. Data and Nucl. Data Tables, 1993, 54, 2'

_space_group_crystal_system        'orthorhombic'
_space_group_IT_number             19
_space_group_name_H-M_alt          'P 21 21 21'
_space_group_name_Hall             ' P 2ac 2ab'
loop_
  _space_group_symop_id
  _space_group_symop_operation_xyz
 1 x,y,z
 2 x+1/2,-y+1/2,-z
 3 -x,y+1/2,-z+1/2
 4 -x+1/2,-y,z+1/2

_symmetry_Int_Tables_number        19
_cell_length_a                     10.128(1)
_cell_length_b                     12.486(1)
_cell_length_c                     19.507(1)
_cell_angle_alpha                  90
_cell_angle_beta                   90
_cell_angle_gamma                  90
_cell_volume                       2466.8(3)
_cell_formula_units_Z              4
_cell_measurement_temperature    100(2)
_exptl_crystal_description       prism
_exptl_absorpt_coefficient_mu      0.062
_exptl_crystal_density_diffrn      1.337
_exptl_crystal_F_000               1064.156
_exptl_crystal_size_max            0.54
_exptl_crystal_size_mid            0.45
_exptl_crystal_size_min            0.4
_diffrn_measurement_device_type       'Nonius Kappa CCD'
_diffrn_reflns_av_R_equivalents    0.0000
_diffrn_reflns_av_unetI/netI       0.0342
_diffrn_reflns_Laue_measured_fraction_full  0.9988
_diffrn_reflns_Laue_measured_fraction_max  0.9881
_diffrn_reflns_limit_h_max         26
_diffrn_reflns_limit_h_min         0
_diffrn_reflns_limit_k_max         32
_diffrn_reflns_limit_k_min         0
_diffrn_reflns_limit_l_max         50
_diffrn_reflns_limit_l_min         0
_diffrn_reflns_number              24878
_diffrn_reflns_point_group_measured_fraction_full  0.9988
_diffrn_reflns_point_group_measured_fraction_max  0.9881
_diffrn_reflns_theta_full          19.5713
_diffrn_reflns_theta_max           47.37
_diffrn_reflns_theta_min           1.52
_diffrn_measured_fraction_theta_full  0.9988
_diffrn_measured_fraction_theta_max  0.9881
_diffrn_radiation_type             synchrotron
_diffrn_radiation_wavelength       0.5583
_reflns_Friedel_coverage           0.0
_reflns_limit_h_max                26
_reflns_limit_h_min                0
_reflns_limit_k_max                32
_reflns_limit_k_min                0
_reflns_limit_l_max                50
_reflns_limit_l_min                0
_reflns_number_gt                  22473
_reflns_number_total               24878
_reflns_threshold_expression       I>=2u(I)
_computing_molecular_graphics      'Olex2 1.3 (Dolomanov et al., 2009)'
_computing_publication_material    'Olex2 1.3 (Dolomanov et al., 2009)'
_computing_structure_refinement    'olex2.refine 1.3 (Bourhis et al., 2015)'
_refine_diff_density_max           0.4949
_refine_diff_density_min           -0.2760
_refine_diff_density_rms           0.0565
_refine_ls_d_res_high              0.3794
_refine_ls_d_res_low               10.5162
_refine_ls_goodness_of_fit_ref     1.0583
_refine_ls_hydrogen_treatment      refall
_refine_ls_matrix_type             full
_refine_ls_number_constraints      0
_refine_ls_number_parameters       640
_refine_ls_number_reflns           24878
_refine_ls_number_restraints       0
_refine_ls_R_factor_all            0.0316
_refine_ls_R_factor_gt             0.0270
_refine_ls_restrained_S_all        1.0583
_refine_ls_shift/su_max            0.0005
_refine_ls_shift/su_mean           0.0000
_refine_ls_structure_factor_coef   Fsqd
_refine_ls_weighting_details      
 'w=1/[\s^2^(Fo^2^)+(0.0299P)^2^+0.0105P] where P=(Fo^2^+2Fc^2^)/3'
_refine_ls_weighting_scheme        calc
_refine_ls_wR_factor_gt            0.0641
_refine_ls_wR_factor_ref           0.0657
_olex2_refinement_description
;
;
loop_
  _atom_site_label
  _atom_site_type_symbol
  _atom_site_fract_x
  _atom_site_fract_y
  _atom_site_fract_z
  _atom_site_U_iso_or_equiv
  _atom_site_adp_type
  _atom_site_occupancy
  _atom_site_refinement_flags_posn
 O11 O 0.44894(2) 0.77338(2) 0.481281(12) 0.01684(3) Uani 1.000000 .
 O21 O 0.66479(2) 0.608967(15) 0.517880(9) 0.01299(2) Uani 1.000000 .
 O31 O 0.44422(3) 0.414480(18) 0.695554(11) 0.01744(3) Uani 1.000000 .
 O41 O 0.27905(2) 0.26166(3) 0.501358(13) 0.01903(4) Uani 1.000000 .
 O51 O 0.42470(2) 0.46352(2) 0.416065(16) 0.02026(4) Uani 1.000000 .
 O61 O 0.49509(3) 0.63464(2) 0.273739(13) 0.01914(4) Uani 1.000000 .
 O71 O 0.72065(2) 0.219333(19) 0.289096(12) 0.01564(3) Uani 1.000000 .
 N11 N 0.62769(2) 0.752009(15) 0.586329(10) 0.01109(2) Uani 1.000000 .
 N21 N 0.55681(2) 0.470851(16) 0.602124(10) 0.01236(2) Uani 1.000000 .
 N31 N 0.494578(18) 0.285325(16) 0.530913(10) 0.01060(2) Uani 1.000000 .
 N41 N 0.54423(2) 0.316782(16) 0.388980(11) 0.01146(2) Uani 1.000000 .
 N51 N 0.61140(2) 0.604644(16) 0.370857(10) 0.01221(2) Uani 1.000000 .
 N61 N 0.612138(19) 0.814744(16) 0.406864(10) 0.01099(2) Uani 1.000000 .
 C11 C 0.56254(2) 0.803454(17) 0.470970(11) 0.01051(2) Uani 1.000000 .
 C12 C 0.65548(2) 0.828142(17) 0.530694(11) 0.01000(2) Uani 1.000000 .
 C13 C 0.62671(3) 0.938292(18) 0.563330(13) 0.01255(3) Uani 1.000000 .
 C14 C 0.64198(3) 0.917290(19) 0.640476(13) 0.01394(3) Uani 1.000000 .
 C15 C 0.58218(3) 0.806035(19) 0.648849(12) 0.01289(3) Uani 1.000000 .
 C21 C 0.63205(2) 0.646775(16) 0.574024(11) 0.01037(2) Uani 1.000000 .
 C22 C 0.59631(2) 0.571769(17) 0.633110(11) 0.01101(2) Uani 1.000000 .
 C23 C 0.71334(3) 0.55482(2) 0.681938(15) 0.01631(4) Uani 1.000000 .
 C31 C 0.48675(2) 0.398373(18) 0.636885(11) 0.01109(2) Uani 1.000000 .
 C32 C 0.46577(2) 0.289263(17) 0.603727(11) 0.01016(2) Uani 1.000000 .
 C33 C 0.54793(3) 0.20701(2) 0.643310(16) 0.01592(3) Uani 1.000000 .
 C41 C 0.39634(2) 0.26733(2) 0.485303(12) 0.01206(3) Uani 1.000000 .
 C42 C 0.44043(2) 0.24480(2) 0.411690(12) 0.01349(3) Uani 1.000000 .
 C43 C 0.48780(4) 0.12848(2) 0.406744(17) 0.02116(5) Uani 1.000000 .
 C51 C 0.52354(2) 0.423984(19) 0.390479(12) 0.01177(3) Uani 1.000000 .
 C52 C 0.63228(2) 0.492071(18) 0.356960(12) 0.01151(3) Uani 1.000000 .
 C53 C 0.77142(3) 0.46106(2) 0.379513(19) 0.01738(4) Uani 1.000000 .
 C61 C 0.54395(2) 0.667409(18) 0.328073(12) 0.01171(3) Uani 1.000000 .
 C62 C 0.53321(2) 0.786471(18) 0.346867(12) 0.01203(3) Uani 1.000000 .
 C63 C 0.59401(3) 0.85615(2) 0.290201(14) 0.01712(4) Uani 1.000000 .
 C64 C 0.74108(3) 0.85641(3) 0.309367(15) 0.01886(4) Uani 1.000000 .
 C65 C 0.74077(3) 0.86198(3) 0.388129(14) 0.01605(4) Uani 1.000000 .
 H12 H 0.7564(10) 0.8189(8) 0.5163(4) 0.0231(18) Uani 1.000000 .
 H13A H 0.6940(11) 0.9987(8) 0.5443(5) 0.026(2) Uani 1.000000 .
 H13B H 0.5226(10) 0.9600(7) 0.5512(5) 0.0196(18) Uani 1.000000 .
 H14A H 0.7458(10) 0.9168(8) 0.6541(5) 0.026(2) Uani 1.000000 .
 H14B H 0.5911(12) 0.9764(7) 0.6722(5) 0.027(2) Uani 1.000000 .
 H15A H 0.6173(11) 0.7632(8) 0.6953(5) 0.027(2) Uani 1.000000 .
 H15B H 0.4714(10) 0.8112(8) 0.6487(5) 0.024(2) Uani 1.000000 .
 H21 H 0.5824(12) 0.4607(8) 0.5548(5) 0.025(2) Uani 1.000000 .
 H22 H 0.5143(10) 0.6028(9) 0.6618(5) 0.028(2) Uani 1.000000 .
 H23A H 0.6884(12) 0.4929(8) 0.7204(6) 0.033(3) Uani 1.000000 .
 H23B H 0.7431(12) 0.6272(8) 0.7078(5) 0.032(2) Uani 1.000000 .
 H23C H 0.7978(12) 0.5263(9) 0.6543(6) 0.035(3) Uani 1.000000 .
 H31 H 0.5865(11) 0.2753(8) 0.5144(5) 0.024(2) Uani 1.000000 .
 H32 H 0.3621(9) 0.2720(7) 0.6092(5) 0.0204(18) Uani 1.000000 .
 H33A H 0.5304(13) 0.1278(8) 0.6207(6) 0.034(3) Uani 1.000000 .
 H33B H 0.5214(13) 0.2072(9) 0.6971(6) 0.037(3) Uani 1.000000 .
 H33C H 0.6502(10) 0.2266(10) 0.6403(7) 0.040(3) Uani 1.000000 .
 H41 H 0.6186(12) 0.2877(9) 0.3619(7) 0.032(2) Uani 1.000000 .
 H42 H 0.3537(9) 0.2553(9) 0.3800(5) 0.030(2) Uani 1.000000 .
 H43A H 0.5055(13) 0.1037(9) 0.3535(5) 0.035(3) Uani 1.000000 .
 H43B H 0.4124(15) 0.0765(9) 0.4291(7) 0.047(4) Uani 1.000000 .
 H43C H 0.5783(13) 0.1193(9) 0.4353(6) 0.039(3) Uani 1.000000 .
 H51 H 0.6360(12) 0.6313(9) 0.4160(6) 0.028(2) Uani 1.000000 .
 H52 H 0.6211(11) 0.4818(7) 0.3026(4) 0.024(2) Uani 1.000000 .
 H53A H 0.8446(11) 0.5113(9) 0.3549(6) 0.033(2) Uani 1.000000 .
 H53B H 0.7927(11) 0.3810(9) 0.3646(8) 0.046(3) Uani 1.000000 .
 H53C H 0.7824(12) 0.4733(12) 0.4329(7) 0.047(3) Uani 1.000000 .
 H62 H 0.4277(9) 0.8018(8) 0.3565(5) 0.023(2) Uani 1.000000 .
 H63A H 0.5527(11) 0.9360(8) 0.2938(6) 0.032(2) Uani 1.000000 .
 H63B H 0.5752(11) 0.8239(8) 0.2396(5) 0.027(2) Uani 1.000000 .
 H64A H 0.7961(13) 0.9228(10) 0.2870(6) 0.038(3) Uani 1.000000 .
 H64B H 0.7868(12) 0.7807(10) 0.2930(5) 0.034(3) Uani 1.000000 .
 H65A H 0.8214(11) 0.8165(10) 0.4098(5) 0.031(2) Uani 1.000000 .
 H65B H 0.7436(13) 0.9435(9) 0.4053(5) 0.039(3) Uani 1.000000 .
 H71A H 0.6546(16) 0.1895(10) 0.2635(7) 0.043(3) Uani 1.000000 .
 H71B H 0.7877(14) 0.1664(11) 0.2897(6) 0.032(3) Uani 1.000000 .

loop_
  _atom_site_aniso_label
  _atom_site_aniso_U_11
  _atom_site_aniso_U_22
  _atom_site_aniso_U_33
  _atom_site_aniso_U_12
  _atom_site_aniso_U_13
  _atom_site_aniso_U_23
 O11 0.00995(5) 0.02364(8) 0.01692(7) -0.00443(5) 0.00084(5) -0.00087(6)
 O21 0.01773(6) 0.01021(5) 0.01103(5) -0.00069(4) 0.00257(4) -0.00064(4)
 O31 0.02488(9) 0.01421(6) 0.01323(6) -0.00574(6) 0.00736(6) -0.00290(5)
 O41 0.00853(5) 0.03166(11) 0.01690(7) -0.00424(6) 0.00026(5) 0.00094(7)
 O51 0.01440(7) 0.01715(7) 0.02923(10) 0.00542(6) 0.00798(7) 0.00254(7)
 O61 0.02479(9) 0.01508(7) 0.01754(7) 0.00342(6) -0.01132(7) -0.00233(5)
 O71 0.01432(6) 0.01696(7) 0.01564(6) 0.00082(5) -0.00119(5) -0.00361(5)
 N11 0.01449(6) 0.00832(4) 0.01047(5) -0.00065(4) 0.00136(4) -0.00010(4)
 N21 0.01671(6) 0.00989(5) 0.01048(5) -0.00411(5) 0.00166(5) -0.00039(4)
 N31 0.00841(4) 0.01254(5) 0.01084(5) -0.00138(4) 0.00068(4) -0.00155(4)
 N41 0.01090(5) 0.01114(5) 0.01234(5) -0.00026(4) 0.00100(4) -0.00017(4)
 N51 0.01581(6) 0.01009(5) 0.01073(5) 0.00266(5) -0.00219(5) 0.00050(4)
 N61 0.01065(5) 0.01148(5) 0.01085(5) -0.00036(4) -0.00050(4) 0.00057(4)
 C11 0.00893(5) 0.01099(6) 0.01162(6) -0.00065(4) 0.00030(4) -0.00021(5)
 C12 0.00977(5) 0.00945(5) 0.01079(5) -0.00041(4) 0.00034(4) 0.00040(4)
 C13 0.01539(7) 0.00905(6) 0.01320(6) -0.00015(5) -0.00079(6) 0.00018(5)
 C14 0.01898(9) 0.00995(6) 0.01291(7) -0.00092(6) -0.00170(6) -0.00131(5)
 C15 0.01682(8) 0.01051(6) 0.01133(6) -0.00058(5) 0.00189(6) -0.00065(5)
 C21 0.01250(6) 0.00850(5) 0.01009(5) -0.00110(4) 0.00059(5) -0.00008(4)
 C22 0.01369(6) 0.00908(5) 0.01027(5) -0.00172(5) 0.00023(5) -0.00005(4)
 C23 0.01944(9) 0.01299(7) 0.01651(8) -0.00136(7) -0.00558(7) 0.00101(6)
 C31 0.01318(6) 0.00952(5) 0.01058(6) -0.00214(5) 0.00190(5) -0.00043(4)
 C32 0.01005(5) 0.00914(5) 0.01130(6) -0.00137(4) 0.00107(4) -0.00008(4)
 C33 0.01635(8) 0.01389(7) 0.01752(8) 0.00178(6) -0.00057(7) 0.00323(6)
 C41 0.00856(5) 0.01550(7) 0.01211(6) -0.00253(5) 0.00004(5) -0.00034(5)
 C42 0.01240(6) 0.01660(8) 0.01148(6) -0.00436(6) -0.00085(5) -0.00111(6)
 C43 0.03139(15) 0.01370(8) 0.01838(9) -0.00722(9) 0.00570(10) -0.00396(7)
 C51 0.00998(6) 0.01208(6) 0.01323(6) 0.00203(5) 0.00087(5) 0.00089(5)
 C52 0.01237(6) 0.01019(6) 0.01197(6) 0.00148(5) 0.00083(5) 0.00030(5)
 C53 0.01104(7) 0.01282(7) 0.02830(12) 0.00152(6) 0.00063(7) 0.00193(8)
 C61 0.01271(6) 0.01056(6) 0.01188(6) 0.00129(5) -0.00331(5) 0.00041(5)
 C62 0.01265(6) 0.01074(6) 0.01270(6) 0.00177(5) -0.00288(5) 0.00102(5)
 C63 0.02393(11) 0.01392(8) 0.01352(7) -0.00034(7) -0.00410(7) 0.00392(6)
 C64 0.02083(10) 0.02279(11) 0.01295(8) -0.00449(9) 0.00210(7) 0.00333(7)
 C65 0.01378(7) 0.02154(10) 0.01281(7) -0.00464(7) 0.00074(6) 0.00156(7)
 H12 0.023(4) 0.031(5) 0.016(4) -0.002(4) -0.000(3) 0.004(4)
 H13A 0.031(5) 0.020(4) 0.027(5) 0.004(4) -0.007(4) -0.006(4)
 H13B 0.028(5) 0.014(4) 0.018(4) 0.003(4) 0.005(4) 0.001(3)
 H14A 0.023(4) 0.024(5) 0.031(5) -0.011(4) -0.007(4) 0.004(4)
 H14B 0.043(6) 0.019(4) 0.019(4) 0.006(5) 0.003(4) -0.001(4)
 H15A 0.042(6) 0.027(5) 0.014(4) -0.017(5) -0.001(4) -0.002(4)
 H15B 0.018(4) 0.025(5) 0.030(5) -0.007(4) -0.001(4) -0.008(4)
 H21 0.030(6) 0.022(4) 0.022(4) 0.001(4) 0.002(4) -0.002(4)
 H22 0.023(5) 0.038(6) 0.024(4) -0.005(4) 0.002(4) -0.007(4)
 H23A 0.038(6) 0.028(5) 0.033(5) -0.004(5) -0.014(5) 0.015(5)
 H23B 0.044(7) 0.023(5) 0.029(5) 0.004(5) -0.010(5) -0.008(4)
 H23C 0.037(6) 0.026(5) 0.043(6) 0.006(5) -0.008(5) 0.000(5)
 H31 0.026(5) 0.017(4) 0.030(5) -0.007(4) -0.007(4) 0.001(4)
 H32 0.023(4) 0.017(4) 0.021(4) -0.001(4) 0.003(3) 0.007(3)
 H33A 0.045(7) 0.020(4) 0.037(6) 0.016(5) 0.001(5) 0.000(4)
 H33B 0.049(7) 0.033(6) 0.029(5) 0.014(6) -0.009(5) 0.003(5)
 H33C 0.015(4) 0.046(7) 0.060(8) -0.007(5) -0.004(5) 0.011(6)
 H41 0.032(6) 0.021(5) 0.041(7) -0.000(5) -0.000(5) 0.004(5)
 H42 0.020(5) 0.039(6) 0.031(5) 0.009(5) -0.007(4) -0.003(5)
 H43A 0.044(7) 0.034(6) 0.026(5) -0.009(6) 0.009(5) -0.013(5)
 H43B 0.066(9) 0.020(5) 0.055(8) -0.023(6) 0.034(7) -0.008(5)
 H43C 0.042(7) 0.029(5) 0.045(7) 0.003(6) -0.011(6) 0.000(5)
 H51 0.031(6) 0.022(4) 0.031(5) -0.000(4) -0.000(5) 0.013(4)
 H52 0.038(6) 0.020(4) 0.015(3) 0.003(4) -0.004(4) -0.004(3)
 H53A 0.021(5) 0.031(5) 0.047(6) -0.002(5) -0.000(5) -0.008(5)
 H53B 0.024(6) 0.021(5) 0.093(11) 0.008(4) -0.011(7) -0.012(6)
 H53C 0.021(6) 0.061(9) 0.059(8) 0.013(6) -0.004(6) 0.014(7)
 H62 0.017(4) 0.029(5) 0.023(4) 0.007(4) -0.003(4) -0.008(4)
 H63A 0.040(6) 0.024(5) 0.032(5) 0.006(5) -0.008(5) 0.011(4)
 H63B 0.033(5) 0.026(5) 0.023(4) -0.004(5) -0.008(4) 0.006(4)
 H64A 0.048(7) 0.043(7) 0.023(5) -0.016(6) -0.007(5) 0.005(5)
 H64B 0.040(7) 0.047(7) 0.015(4) -0.006(6) -0.001(4) 0.004(4)
 H65A 0.028(5) 0.048(7) 0.017(4) -0.004(5) 0.000(4) 0.007(4)
 H65B 0.053(8) 0.031(5) 0.032(5) -0.014(6) 0.017(6) -0.005(5)
 H71A 0.057(9) 0.024(6) 0.047(8) 0.007(6) -0.010(8) 0.000(6)
 H71B 0.043(7) 0.035(6) 0.017(5) 0.006(6) -0.001(5) -0.007(5)

loop_
  _geom_bond_atom_site_label_1
  _geom_bond_atom_site_label_2
  _geom_bond_distance
  _geom_bond_site_symmetry_2
  _geom_bond_publ_flag
 O11 C11 1.2269(3) . ?
 O21 C21 1.2378(3) . ?
 O31 C31 1.2392(3) . ?
 O41 C41 1.2305(3) . ?
 O51 C51 1.2226(3) . ?
 O61 C61 1.2392(3) . ?
 O71 H71A 0.914(14) . ?
 O71 H71B 0.948(13) . ?
 N11 C12 1.4699(3) . ?
 N11 C15 1.4679(3) . ?
 N11 C21 1.3364(3) . ?
 N21 C22 1.4537(3) . ?
 N21 C31 1.3350(3) . ?
 N21 H21 0.968(9) . ?
 N31 C32 1.4509(3) . ?
 N31 C41 1.3535(3) . ?
 N31 H31 0.993(11) . ?
 N41 C42 1.4523(3) . ?
 N41 C51 1.3551(3) . ?
 N41 H41 0.989(12) . ?
 N51 C52 1.4470(3) . ?
 N51 C61 1.3332(3) . ?
 N51 H51 0.974(11) . ?
 N61 C11 1.3550(3) . ?
 N61 C62 1.4606(3) . ?
 N61 C65 1.4760(3) . ?
 C11 C12 1.5292(3) . ?
 C12 C13 1.5433(3) . ?
 C12 H12 1.067(10) . ?
 C13 C14 1.5354(4) . ?
 C13 H13A 1.082(11) . ?
 C13 H13B 1.114(10) . ?
 C14 C15 1.5242(4) . ?
 C14 H14A 1.084(10) . ?
 C14 H14B 1.092(10) . ?
 C15 H15A 1.110(10) . ?
 C15 H15B 1.124(10) . ?
 C21 C22 1.5286(3) . ?
 C22 C23 1.5352(4) . ?
 C22 H22 1.074(10) . ?
 C23 H23A 1.107(10) . ?
 C23 H23B 1.078(10) . ?
 C23 H23C 1.073(12) . ?
 C31 C32 1.5230(3) . ?
 C32 C33 1.5309(4) . ?
 C32 H32 1.078(9) . ?
 C33 H33A 1.097(11) . ?
 C33 H33B 1.082(11) . ?
 C33 H33C 1.066(10) . ?
 C41 C42 1.5299(3) . ?
 C42 C43 1.5326(5) . ?
 C42 H42 1.082(9) . ?
 C43 H43A 1.099(10) . ?
 C43 H43B 1.093(11) . ?
 C43 H43C 1.078(12) . ?
 C51 C52 1.5373(3) . ?
 C52 C53 1.5262(4) . ?
 C52 H52 1.075(9) . ?
 C53 H53A 1.083(11) . ?
 C53 H53B 1.063(11) . ?
 C53 H53C 1.059(14) . ?
 C61 C62 1.5350(3) . ?
 C62 C63 1.5355(4) . ?
 C62 H62 1.102(10) . ?
 C63 C64 1.5357(5) . ?
 C63 H63A 1.084(10) . ?
 C63 H63B 1.083(9) . ?
 C64 C65 1.5380(4) . ?
 C64 H64A 1.090(12) . ?
 C64 H64B 1.100(12) . ?
 C65 H65A 1.080(11) . ?
 C65 H65B 1.072(11) . ?

loop_
  _geom_angle_atom_site_label_1
  _geom_angle_atom_site_label_2
  _geom_angle_atom_site_label_3
  _geom_angle
  _geom_angle_site_symmetry_1
  _geom_angle_site_symmetry_3
  _geom_angle_publ_flag
 H71B O71 H71A 104.3(11) . . ?
 C15 N11 C12 112.107(17) . . ?
 C21 N11 C12 119.795(18) . . ?
 C21 N11 C15 127.690(19) . . ?
 C31 N21 C22 121.510(19) . . ?
 H21 N21 C22 115.9(6) . . ?
 H21 N21 C31 122.6(6) . . ?
 C41 N31 C32 120.086(18) . . ?
 H31 N31 C32 120.7(6) . . ?
 H31 N31 C41 117.1(6) . . ?
 C51 N41 C42 119.52(2) . . ?
 H41 N41 C42 119.2(7) . . ?
 H41 N41 C51 119.4(6) . . ?
 C61 N51 C52 121.91(2) . . ?
 H51 N51 C52 117.6(6) . . ?
 H51 N51 C61 119.8(6) . . ?
 C62 N61 C11 120.760(19) . . ?
 C65 N61 C11 126.68(2) . . ?
 C65 N61 C62 112.410(19) . . ?
 N61 C11 O11 122.06(2) . . ?
 C12 C11 O11 120.93(2) . . ?
 C12 C11 N61 116.997(18) . . ?
 C11 C12 N11 108.318(17) . . ?
 C13 C12 N11 103.627(17) . . ?
 C13 C12 C11 112.193(18) . . ?
 H12 C12 N11 108.0(5) . . ?
 H12 C12 C11 111.6(5) . . ?
 H12 C12 C13 112.7(6) . . ?
 C14 C13 C12 103.480(18) . . ?
 H13A C13 C12 111.1(5) . . ?
 H13A C13 C14 113.1(5) . . ?
 H13B C13 C12 108.0(5) . . ?
 H13B C13 C14 110.2(5) . . ?
 H13B C13 H13A 110.7(7) . . ?
 C15 C14 C13 102.749(19) . . ?
 H14A C14 C13 109.8(5) . . ?
 H14A C14 C15 110.7(5) . . ?
 H14B C14 C13 113.1(5) . . ?
 H14B C14 C15 111.6(6) . . ?
 H14B C14 H14A 108.8(9) . . ?
 C14 C15 N11 101.831(19) . . ?
 H15A C15 N11 110.8(6) . . ?
 H15A C15 C14 113.5(5) . . ?
 H15B C15 N11 109.7(5) . . ?
 H15B C15 C14 110.1(5) . . ?
 H15B C15 H15A 110.4(8) . . ?
 N11 C21 O21 122.87(2) . . ?
 C22 C21 O21 119.796(19) . . ?
 C22 C21 N11 117.330(18) . . ?
 C21 C22 N21 106.422(17) . . ?
 C23 C22 N21 110.55(2) . . ?
 C23 C22 C21 111.68(2) . . ?
 H22 C22 N21 108.5(6) . . ?
 H22 C22 C21 110.8(6) . . ?
 H22 C22 C23 108.9(5) . . ?
 H23A C23 C22 109.9(6) . . ?
 H23B C23 C22 113.0(6) . . ?
 H23B C23 H23A 109.4(8) . . ?
 H23C C23 C22 110.4(6) . . ?
 H23C C23 H23A 106.9(9) . . ?
 H23C C23 H23B 106.9(9) . . ?
 N21 C31 O31 122.94(2) . . ?
 C32 C31 O31 119.27(2) . . ?
 C32 C31 N21 117.697(19) . . ?
 C31 C32 N31 114.711(17) . . ?
 C33 C32 N31 111.21(2) . . ?
 C33 C32 C31 108.06(2) . . ?
 H32 C32 N31 106.7(5) . . ?
 H32 C32 C31 105.8(5) . . ?
 H32 C32 C33 110.2(5) . . ?
 H33A C33 C32 108.3(6) . . ?
 H33B C33 C32 110.6(6) . . ?
 H33B C33 H33A 110.6(9) . . ?
 H33C C33 C32 110.3(7) . . ?
 H33C C33 H33A 109.9(10) . . ?
 H33C C33 H33B 107.2(10) . . ?
 N31 C41 O41 123.50(2) . . ?
 C42 C41 O41 120.67(2) . . ?
 C42 C41 N31 115.653(19) . . ?
 C41 C42 N41 112.573(19) . . ?
 C43 C42 N41 109.91(2) . . ?
 C43 C42 C41 108.95(2) . . ?
 H42 C42 N41 109.8(6) . . ?
 H42 C42 C41 106.0(5) . . ?
 H42 C42 C43 109.4(6) . . ?
 H43A C43 C42 112.1(6) . . ?
 H43B C43 C42 108.6(7) . . ?
 H43B C43 H43A 108.9(9) . . ?
 H43C C43 C42 109.5(6) . . ?
 H43C C43 H43A 108.6(10) . . ?
 H43C C43 H43B 109.0(11) . . ?
 N41 C51 O51 122.29(2) . . ?
 C52 C51 O51 122.47(2) . . ?
 C52 C51 N41 115.233(19) . . ?
 C51 C52 N51 110.659(19) . . ?
 C53 C52 N51 109.11(2) . . ?
 C53 C52 C51 113.49(2) . . ?
 H52 C52 N51 106.6(5) . . ?
 H52 C52 C51 106.1(6) . . ?
 H52 C52 C53 110.6(6) . . ?
 H53A C53 C52 110.9(6) . . ?
 H53B C53 C52 110.3(6) . . ?
 H53B C53 H53A 106.6(10) . . ?
 H53C C53 C52 110.1(6) . . ?
 H53C C53 H53A 106.3(10) . . ?
 H53C C53 H53B 112.6(12) . . ?
 N51 C61 O61 123.09(2) . . ?
 C62 C61 O61 119.71(2) . . ?
 C62 C61 N51 117.137(19) . . ?
 C61 C62 N61 112.745(18) . . ?
 C63 C62 N61 102.73(2) . . ?
 C63 C62 C61 110.39(2) . . ?
 H62 C62 N61 110.6(5) . . ?
 H62 C62 C61 106.1(5) . . ?
 H62 C62 C63 114.4(5) . . ?
 C64 C63 C62 102.41(2) . . ?
 H63A C63 C62 108.7(6) . . ?
 H63A C63 C64 110.9(6) . . ?
 H63B C63 C62 112.1(5) . . ?
 H63B C63 C64 113.2(6) . . ?
 H63B C63 H63A 109.4(8) . . ?
 C65 C64 C63 103.96(2) . . ?
 H64A C64 C63 113.6(7) . . ?
 H64A C64 C65 111.5(6) . . ?
 H64B C64 C63 109.6(6) . . ?
 H64B C64 C65 109.3(5) . . ?
 H64B C64 H64A 108.8(9) . . ?
 C64 C65 N61 103.36(2) . . ?
 H65A C65 N61 111.1(6) . . ?
 H65A C65 C64 111.4(5) . . ?
 H65B C65 N61 109.0(7) . . ?
 H65B C65 C64 110.8(6) . . ?
 H65B C65 H65A 110.9(9) . . ?

loop_
  _geom_torsion_atom_site_label_1
  _geom_torsion_atom_site_label_2
  _geom_torsion_atom_site_label_3
  _geom_torsion_atom_site_label_4
  _geom_torsion
  _geom_torsion_site_symmetry_1
  _geom_torsion_site_symmetry_2
  _geom_torsion_site_symmetry_3
  _geom_torsion_site_symmetry_4
  _geom_torsion_publ_flag
 O11 C11 N61 C62 -2.87(3) . . . . ?
 O11 C11 N61 C65 172.29(3) . . . . ?
 O11 C11 C12 N11 35.84(3) . . . . ?
 O11 C11 C12 C13 -77.93(3) . . . . ?
 O21 C21 N11 C12 3.45(3) . . . . ?
 O21 C21 N11 C15 175.51(2) . . . . ?
 O21 C21 C22 N21 -23.17(2) . . . . ?
 O21 C21 C22 C23 97.55(3) . . . . ?
 O31 C31 N21 C22 4.51(3) . . . . ?
 O31 C31 C32 N31 167.99(2) . . . . ?
 O31 C31 C32 C33 -67.33(3) . . . . ?
 O41 C41 N31 C32 5.69(3) . . . . ?
 O41 C41 C42 N41 140.88(3) . . . . ?
 O41 C41 C42 C43 -96.93(3) . . . . ?
 O51 C51 N41 C42 6.72(3) . . . . ?
 O51 C51 C52 N51 9.86(3) . . . . ?
 O51 C51 C52 C53 132.91(3) . . . . ?
 O61 C61 N51 C52 -0.29(3) . . . . ?
 O61 C61 C62 N61 -171.44(3) . . . . ?
 O61 C61 C62 C63 -57.19(3) . . . . ?
 N11 C12 C11 N61 -143.162(17) . . . . ?
 N11 C12 C13 C14 23.028(19) . . . . ?
 N11 C15 C14 C13 38.27(2) . . . . ?
 N11 C21 C22 N21 157.63(2) . . . . ?
 N11 C21 C22 C23 -81.64(2) . . . . ?
 N21 C31 C32 N31 -15.40(2) . . . . ?
 N21 C31 C32 C33 109.28(2) . . . . ?
 N31 C41 C42 N41 -43.82(2) . . . . ?
 N31 C41 C42 C43 78.36(3) . . . . ?
 N41 C51 C52 N51 -170.87(2) . . . . ?
 N41 C51 C52 C53 -47.82(3) . . . . ?
 N51 C61 C62 N61 5.93(3) . . . . ?
 N51 C61 C62 C63 120.18(2) . . . . ?
 N61 C11 C12 C13 103.07(2) . . . . ?
 N61 C62 C63 C64 35.68(2) . . . . ?
 N61 C65 C64 C63 25.47(2) . . . . ?
 C11 C12 C13 C14 139.65(2) . . . . ?
 C12 C13 C14 C15 -38.29(2) . . . . ?
 C61 C62 C63 C64 -84.77(2) . . . . ?
 C62 C63 C64 C65 -38.06(2) . . . . ?

loop_
  _refln_index_h
  _refln_index_k
  _refln_index_l
  _refln_F_squared_calc
  _refln_F_squared_meas
  _refln_F_squared_sigma
  _refln_F_squared_weight
  _refln_observed_status
0 0 2 9415.460 7346.670 640.801 0.000 o
0 0 6 848.817 854.889 28.550 0.053 o
0 0 8 7293.350 6311.730 379.863 0.000 o
0 0 10 11715.100 12556.900 621.039 0.000 o
0 0 12 208.151 218.108 7.316 0.818 o
0 0 14 591.524 582.976 21.223 0.102 o
0 0 16 1441.880 1468.600 51.970 0.017 o
0 0 18 1967.980 2182.220 85.639 0.007 o
0 0 20 2.704 3.658 0.363 456.872 o
0 0 22 8.278 8.052 0.363 281.912 o
0 0 24 743.889 732.285 34.405 0.047 o
0 0 26 166.252 161.755 6.218 1.212 o
0 0 28 128.425 133.941 5.855 1.542 o
0 0 30 4.263 5.492 0.736 128.519 o
0 0 32 14.222 15.368 1.098 50.536 o
0 0 34 37.667 33.669 2.197 12.267 o
0 0 36 87.085 75.017 6.954 1.415 o
0 0 38 0.702 -0.363 1.461 36.618 o
0 0 40 28.140 32.933 3.295 6.551 o
0 0 42 5.336 4.394 1.461 35.455 o
0 0 44 0.205 1.098 1.461 36.611 o
0 0 46 14.250 19.399 2.197 15.008 o
0 0 48 0.090 -0.736 1.461 36.695 o
0 0 50 36.325 43.918 4.394 3.721 o
0 1 1 1452.940 1438.590 126.624 0.004 o
0 1 2 13.464 12.446 0.736 94.063 o
0 1 3 1090.390 1220.120 27.814 0.040 o
0 1 4 1449.960 1463.480 35.866 0.025 o
0 1 5 2047.140 2044.990 53.068 0.012 o
0 1 6 5830.180 5228.120 258.731 0.001 o
0 1 7 12.268 13.171 0.363 193.499 o
0 1 8 1034.250 1008.590 23.420 0.052 o
0 1 9 4424.960 4742.860 162.853 0.002 o
0 1 10 144.952 145.651 3.658 2.321 o
0 1 11 361.359 394.869 9.876 0.347 o
0 1 12 5099.440 5352.550 170.169 0.001 o
0 1 13 656.883 698.989 17.202 0.111 o
0 1 14 4.669 4.394 0.363 394.902 o
0 1 15 273.823 289.478 8.052 0.570 o
0 1 16 237.630 232.015 6.591 0.819 o
0 1 17 275.870 283.623 9.150 0.502 o
0 1 18 98.886 103.567 3.658 3.340 o
0 1 19 1107.500 1081.050 32.208 0.037 o
0 1 20 4.762 5.492 0.363 379.287 o
0 1 21 272.978 279.592 8.052 0.579 o
0 1 22 126.527 105.764 4.021 2.593 o
0 1 23 29.761 31.109 1.098 33.485 o
0 1 24 10.365 10.612 0.363 231.159 o
0 1 25 25.345 27.451 0.736 55.119 o
0 1 26 12.023 10.612 0.363 210.444 o
0 1 27 21.029 21.959 0.736 66.825 o
0 1 28 51.825 54.892 1.834 12.212 o
0 1 29 214.067 203.839 6.591 0.918 o
0 1 30 12.170 12.446 0.736 97.413 o
0 1 31 2.672 2.933 0.736 135.831 o
0 1 32 48.651 43.182 1.834 13.471 o
0 1 33 23.169 23.057 1.098 40.642 o
0 1 34 23.445 19.762 1.098 41.652 o
0 1 35 4.671 3.658 0.736 129.861 o
0 1 36 190.912 182.252 11.710 0.459 o
0 1 37 39.866 36.964 2.560 9.426 o
0 1 38 18.000 17.202 1.461 30.110 o
0 1 39 10.925 10.975 1.098 54.858 o
0 1 40 0.515 0.736 1.098 64.608 o
0 1 41 7.014 6.218 1.098 59.453 o
0 1 42 2.208 3.295 1.098 63.230 o
0 1 43 0.315 -0.363 1.461 36.667 o
0 1 44 1.316 0.736 1.098 64.267 o
0 1 45 2.280 2.560 1.098 63.380 o
0 1 46 2.189 4.394 1.098 62.953 o
0 1 47 1.380 1.461 1.098 64.076 o
0 1 48 0.620 1.834 1.098 64.331 o
0 1 49 4.774 5.855 1.098 61.033 o
0 1 50 18.687 20.125 1.834 20.127 o
0 2 0 24342.400 16384.800 1418.470 0.000 o
0 2 1 43.955 51.597 1.834 13.542 o
0 2 2 8511.510 8203.020 351.686 0.000 o
0 2 3 2238.800 2249.560 70.261 0.008 o
0 2 4 11413.700 11555.200 361.200 0.000 o
0 2 5 0.221 1.098 0.363 571.050 o
0 2 6 2479.450 2707.380 77.950 0.007 o
0 2 7 262.655 262.399 7.689 0.634 o
0 2 8 1711.020 1634.750 44.644 0.017 o
0 2 9 487.995 506.125 12.809 0.202 o
0 2 10 2037.180 2069.140 53.794 0.012 o
0 2 11 1331.550 1303.920 32.208 0.030 o
0 2 12 868.851 873.552 22.685 0.065 o
0 2 13 1322.660 1342.350 37.690 0.026 o
0 2 14 4.041 4.021 0.363 415.629 o
0 2 15 7.020 7.689 0.363 307.760 o
0 2 16 2843.900 3045.900 87.463 0.005 o
0 2 17 166.953 161.392 5.855 1.298 o
0 2 18 31.766 34.405 1.098 31.311 o
0 2 19 255.345 255.446 7.689 0.652 o
0 2 20 18.628 19.762 0.736 73.653 o
0 2 21 412.546 392.309 10.975 0.288 o
0 2 22 122.608 114.541 4.394 2.344 o
0 2 23 117.085 114.179 3.295 3.246 o
0 2 24 50.864 51.970 1.461 15.606 o
0 2 25 39.763 40.623 1.461 19.637 o
0 2 26 14.807 17.202 0.736 84.907 o
0 2 27 103.723 101.733 2.933 4.085 o
0 2 28 1.200 1.461 0.363 534.526 o
0 2 29 408.693 401.097 14.643 0.214 o
0 2 30 79.851 78.313 3.658 3.949 o
0 2 31 54.491 46.478 2.197 10.082 o
0 2 32 57.226 51.597 2.933 6.574 o
0 2 33 47.788 42.447 2.197 10.880 o
0 2 34 222.503 195.424 8.788 0.652 o
0 2 35 21.595 20.125 1.461 28.443 o
0 2 36 0.318 0.736 0.736 143.493 o
0 2 37 83.353 53.431 5.119 2.465 o
0 2 38 0.038 0.363 0.736 144.403 o
0 2 39 7.944 9.150 1.098 57.772 o
0 2 40 0.081 2.933 1.461 36.504 o
0 2 42 0.019 1.461 1.098 64.662 o
0 2 43 21.187 22.322 1.834 19.561 o
0 2 44 0.290 0.736 1.098 64.699 o
0 2 45 3.612 3.295 1.098 62.478 o
0 2 46 3.481 4.394 1.098 62.242 o
0 2 47 0.432 0.363 1.098 64.717 o
0 2 48 1.809 2.933 1.098 63.523 o
0 2 49 1.328 1.098 1.461 36.457 o
0 2 50 37.863 46.478 4.394 3.694 o
0 3 1 4185.940 4408.740 154.066 0.002 o
0 3 2 6278.930 6791.510 259.829 0.001 o
0 3 3 98.948 107.961 2.933 4.131 o
0 3 4 4773.230 4479.730 146.386 0.002 o
0 3 5 7092.350 5189.330 232.751 0.001 o
0 3 6 1762.060 1740.880 51.597 0.014 o
0 3 7 1049.630 989.555 21.596 0.055 o
0 3 8 1442.450 1606.940 38.063 0.023 o
0 3 9 1401.680 1337.220 33.306 0.028 o
0 3 10 96.900 99.546 3.295 3.834 o
0 3 11 1179.340 1187.910 30.736 0.036 o
0 3 12 558.489 577.484 15.741 0.145 o
0 3 13 93.761 140.894 21.596 0.164 o
0 3 14 30.912 28.550 1.098 33.565 o
0 3 15 701.969 729.363 20.860 0.088 o
0 3 16 1709.500 1790.290 57.825 0.013 o
0 3 17 562.441 567.235 15.005 0.152 o
0 3 18 156.017 145.288 4.757 1.741 o
0 3 19 1.184 1.098 0.363 540.695 o
0 3 20 0.221 0.000 0.363 588.458 o
0 3 21 66.653 61.483 1.834 10.025 o
0 3 22 0.001 0.363 0.363 589.691 o
0 3 23 154.547 146.749 4.021 2.040 o
0 3 24 41.766 40.260 1.461 19.152 o
0 3 25 243.674 225.798 7.689 0.699 o
0 3 26 22.490 23.057 0.736 63.221 o
0 3 27 1.085 1.461 0.363 538.116 o
0 3 28 8.072 8.415 0.363 282.333 o
0 3 29 156.949 153.703 6.954 1.093 o
0 3 30 13.855 12.809 0.736 92.606 o
0 3 31 0.008 0.363 0.736 144.460 o
0 3 32 39.545 33.306 1.461 20.708 o
0 3 33 0.035 0.363 0.736 144.409 o
0 3 34 25.740 22.685 1.461 26.642 o
0 3 35 44.970 38.788 2.197 11.318 o
0 3 36 11.002 10.612 1.098 54.938 o
0 3 37 2.310 2.197 0.736 137.575 o
0 3 38 5.783 6.218 0.736 123.440 o
0 3 39 1.624 0.363 0.736 141.180 o
0 3 40 16.514 16.104 1.461 30.768 o
0 3 41 29.383 25.980 2.197 13.427 o
0 3 42 27.753 30.011 2.197 13.391 o
0 3 43 5.550 7.689 1.098 59.942 o
0 3 44 30.399 31.109 2.197 13.089 o
0 3 45 2.167 1.461 1.098 63.707 o
0 3 46 2.593 2.197 1.098 63.314 o
0 3 47 0.278 -0.363 1.098 64.849 o
0 3 48 0.026 -0.363 1.461 36.702 o
0 3 49 1.871 2.197 1.461 36.292 o
0 3 50 4.529 4.757 1.461 35.583 o
0 4 0 858.144 834.028 28.177 0.054 o
0 4 1 96.017 101.370 2.560 4.857 o
0 4 2 9026.770 9008.870 315.820 0.000 o
0 4 3 1271.890 1293.300 29.275 0.034 o
0 4 4 149.075 149.682 4.394 1.920 o
0 4 5 49.366 50.871 1.461 16.047 o
0 4 6 177.836 177.859 4.757 1.485 o
0 4 7 148.619 152.967 4.021 2.068 o
0 4 8 172.061 171.268 4.394 1.649 o
0 4 9 20.538 20.860 0.736 68.781 o
0 4 10 203.004 206.398 5.119 1.194 o
0 4 11 51.633 51.234 1.461 15.522 o
0 4 12 1963.100 2115.980 60.022 0.011 o
0 4 13 397.709 401.097 11.710 0.276 o
0 4 14 45.874 46.115 1.834 13.663 o
0 4 15 6.008 6.218 0.363 342.935 o
0 4 16 638.664 595.049 18.301 0.114 o
0 4 17 298.127 263.125 9.150 0.489 o
0 4 18 5.059 5.492 0.363 372.282 o
0 4 19 141.612 137.972 4.394 2.040 o
0 4 20 380.150 376.578 9.150 0.363 o
0 4 21 439.385 419.387 12.446 0.240 o
0 4 22 12.854 14.270 0.363 182.040 o
0 4 23 138.462 135.775 4.021 2.269 o
0 4 24 25.626 28.913 1.098 36.861 o
0 4 25 29.771 28.550 1.098 34.276 o
0 4 26 0.012 0.000 0.363 595.084 o
0 4 27 8.897 10.249 0.736 109.219 o
0 4 28 10.550 12.073 0.736 102.213 o
0 4 29 52.368 52.696 1.834 12.286 o
0 4 30 109.141 116.738 4.021 2.750 o
0 4 31 2.717 3.295 0.363 461.655 o
0 4 32 33.432 34.405 1.461 22.333 o
0 4 33 20.642 17.928 1.098 44.467 o
0 4 34 182.822 113.443 10.249 0.605 o
0 4 35 14.520 15.741 1.098 50.150 o
0 4 36 2.658 2.197 0.736 136.750 o
0 4 37 8.360 8.415 1.098 57.737 o
0 4 38 0.628 1.098 0.736 142.501 o
0 4 39 15.210 15.741 1.098 49.601 o
0 4 40 0.066 0.363 0.736 144.349 o
0 4 42 1.972 2.560 1.098 63.534 o
0 4 43 0.235 1.461 1.098 64.573 o
0 4 44 10.642 12.446 1.461 33.119 o
0 4 45 2.273 1.834 1.098 63.565 o
0 4 46 0.206 -1.098 1.461 36.680 o
0 4 47 1.888 1.098 1.461 36.374 o
0 4 48 14.728 20.125 2.560 11.245 o
0 4 49 5.025 5.492 1.461 35.405 o
0 4 50 3.437 3.295 0.736 133.495 o
0 5 1 10038.500 9802.270 318.017 0.000 o
0 5 2 649.649 675.931 15.368 0.124 o
0 5 3 119.338 113.080 2.933 3.541 o
0 5 4 1924.340 2011.330 56.354 0.012 o
0 5 5 767.882 763.757 19.762 0.085 o
0 5 6 254.642 281.426 6.954 0.692 o
0 5 7 916.819 835.852 25.617 0.057 o
0 5 8 1471.940 1464.940 46.840 0.019 o
0 5 9 4554.330 4392.270 132.842 0.002 o
0 5 10 475.879 471.357 12.809 0.212 o
0 5 11 504.189 516.001 15.005 0.170 o
0 5 12 65.966 68.799 2.560 6.960 o
0 5 13 18.968 19.399 0.736 73.329 o
0 5 14 281.418 286.545 8.415 0.539 o
0 5 15 86.259 86.737 2.560 5.542 o
0 5 16 658.561 619.941 24.519 0.080 o
0 5 17 23.596 24.156 0.736 60.421 o
0 5 18 266.321 252.513 7.689 0.636 o
0 5 19 99.942 97.349 4.021 3.015 o
0 5 20 90.445 87.826 2.197 6.054 o
0 5 21 72.582 73.929 2.197 7.561 o
0 5 22 151.678 144.925 4.757 1.774 o
0 5 23 6.776 5.855 0.363 330.649 o
0 5 24 6.538 7.316 0.363 320.702 o
0 5 25 112.211 114.914 4.394 2.454 o
0 5 26 28.623 28.550 1.098 35.007 o
0 5 27 145.527 141.630 4.757 1.833 o
0 5 28 136.833 124.065 4.021 2.355 o
0 5 29 41.651 42.084 1.461 18.943 o
0 5 30 119.644 113.816 4.021 2.630 o
0 5 31 0.185 0.363 0.363 583.863 o
0 5 32 14.594 14.270 0.736 88.946 o
0 5 33 15.101 11.710 0.736 90.855 o
0 5 34 189.320 180.781 9.513 0.634 o
0 5 35 6.864 7.689 1.098 59.052 o
0 5 36 16.873 17.202 1.098 47.699 o
0 5 37 2.284 2.933 0.736 136.766 o
0 5 38 11.448 12.446 1.098 53.882 o
0 5 39 3.159 4.757 0.736 132.350 o
0 5 40 94.976 96.614 6.218 1.639 o
0 5 41 38.542 40.985 2.197 11.829 o
0 5 42 19.676 20.860 1.834 19.916 o
0 5 43 0.742 1.098 1.098 64.437 o
0 5 44 4.189 6.218 1.461 35.503 o
0 5 45 39.394 45.742 4.394 3.682 o
0 5 46 0.481 -0.363 1.461 36.646 o
0 5 47 0.170 1.834 1.461 36.567 o
0 5 48 2.217 1.098 1.461 36.324 o
0 5 49 7.501 9.150 1.098 58.090 o
0 5 50 7.934 8.052 1.098 58.174 o
0 6 0 3190.990 3231.440 115.277 0.003 o
0 6 1 1143.570 1238.410 30.374 0.036 o
0 6 2 1363.080 1433.470 31.472 0.029 o
0 6 3 797.631 849.033 20.860 0.076 o
0 6 4 119.971 130.645 3.658 2.766 o
0 6 5 1849.430 1843.340 53.431 0.013 o
0 6 6 1204.290 1187.550 34.032 0.032 o
0 6 7 867.451 881.231 22.685 0.065 o
0 6 8 718.001 692.398 18.664 0.097 o
0 6 9 944.296 948.942 26.716 0.051 o
0 6 10 477.185 483.430 14.270 0.189 o
0 6 11 285.445 285.084 8.052 0.557 o
0 6 12 0.844 0.736 0.363 557.068 o
0 6 13 5.198 6.218 0.363 360.765 o
0 6 14 1032.830 925.512 37.327 0.034 o
0 6 15 133.277 136.138 4.021 2.326 o
0 6 16 690.012 677.030 21.223 0.089 o
0 6 17 256.071 240.803 6.954 0.730 o
0 6 18 286.170 264.223 7.316 0.622 o
0 6 19 24.529 27.078 0.736 56.623 o
0 6 20 4.213 5.492 0.363 392.615 o
0 6 21 867.790 775.467 22.322 0.069 o
0 6 22 161.719 164.687 5.855 1.313 o
0 6 23 218.912 201.279 6.218 0.962 o
0 6 24 21.569 23.783 0.736 64.200 o
0 6 25 106.801 94.417 3.295 3.668 o
0 6 26 151.069 142.728 5.119 1.652 o
0 6 27 155.364 152.242 5.119 1.595 o
0 6 28 303.323 281.426 10.975 0.388 o
0 6 29 44.953 45.742 1.834 13.827 o
0 6 30 4.687 4.757 0.363 389.999 o
0 6 31 50.827 51.234 1.834 12.594 o
0 6 32 0.520 0.736 0.363 567.303 o
0 6 33 4.440 4.757 0.736 129.024 o
0 6 34 50.389 52.333 2.933 6.835 o
0 6 35 0.060 0.000 0.736 144.706 o
0 6 36 6.147 5.492 0.736 123.434 o
0 6 37 23.399 23.783 1.461 27.235 o
0 6 38 3.159 3.295 0.736 134.191 o
0 6 39 12.600 13.171 1.098 52.694 o
0 6 40 74.545 74.292 4.757 2.763 o
0 6 41 0.420 0.736 1.098 64.646 o
0 6 42 49.212 43.918 2.933 7.053 o
0 6 43 32.721 30.374 3.295 6.473 o
0 6 44 19.530 12.446 2.197 14.870 o
0 6 45 12.386 18.301 2.197 15.184 o
0 6 46 49.473 53.794 5.119 2.697 o
0 6 47 16.599 16.467 1.461 30.682 o
0 6 48 2.616 1.834 0.736 137.281 o
0 6 49 4.887 6.218 1.098 60.849 o
0 7 1 0.036 0.363 0.363 588.565 o
0 7 2 23.801 22.685 0.736 61.302 o
0 7 3 95.352 97.712 2.560 4.951 o
0 7 4 923.740 963.575 23.783 0.058 o
0 7 5 3124.130 3324.750 107.588 0.004 o
0 7 6 2262.410 2507.930 83.442 0.007 o
0 7 7 2.440 2.933 0.363 474.857 o
0 7 8 608.903 645.558 16.467 0.126 o
0 7 9 1393.350 1402.000 38.788 0.024 o
0 7 10 965.654 970.891 27.814 0.048 o
0 7 11 180.522 180.781 5.855 1.199 o
0 7 12 115.581 113.443 3.295 3.283 o
0 7 13 64.466 68.437 2.197 8.346 o
0 7 14 349.528 334.121 10.612 0.352 o
0 7 15 0.152 0.363 0.363 584.883 o
0 7 16 1.061 1.834 0.363 533.058 o
0 7 17 79.305 79.411 2.197 6.941 o
0 7 18 28.268 24.881 0.736 52.765 o
0 7 19 2.704 3.295 0.363 462.023 o
0 7 20 300.063 278.866 9.513 0.460 o
0 7 21 130.052 136.138 3.658 2.580 o
0 7 22 184.184 165.776 5.855 1.215 o
0 7 23 61.571 59.649 1.834 10.698 o
0 7 24 15.780 14.270 0.736 86.077 o
0 7 25 0.248 0.736 0.363 575.943 o
0 7 26 0.819 1.461 0.363 546.438 o
0 7 27 2.330 2.197 0.363 488.892 o
0 7 28 108.642 88.199 3.295 3.696 o
0 7 29 104.031 95.878 3.658 3.317 o
0 7 30 143.520 141.993 4.757 1.847 o
0 7 31 124.852 119.308 4.021 2.528 o
0 7 32 6.951 6.591 0.363 319.706 o
0 7 33 193.115 205.300 8.415 0.728 o
0 7 34 0.527 0.736 0.736 143.077 o
0 7 35 48.086 44.644 2.933 7.084 o
0 7 36 0.225 0.000 1.098 64.870 o
0 7 37 8.335 8.415 1.098 57.755 o
0 7 38 1.181 2.197 1.098 63.999 o
0 7 39 9.992 11.710 1.098 55.292 o
0 7 40 42.701 35.130 2.560 9.310 o
0 7 41 16.718 16.104 1.461 30.702 o
0 7 42 28.854 32.208 2.197 13.183 o
0 7 43 6.374 11.347 1.834 22.354 o
0 7 44 0.363 0.000 0.736 144.127 o
0 7 45 0.088 1.461 1.098 64.634 o
0 7 46 5.228 4.394 0.736 127.411 o
0 7 47 15.115 16.467 1.461 31.156 o
0 7 48 0.599 2.197 1.098 64.261 o
0 8 0 0.460 0.000 0.363 580.882 o
0 8 1 2311.620 2480.490 64.778 0.008 o
0 8 2 114.108 117.474 3.295 3.272 o
0 8 3 107.412 108.324 2.933 3.897 o
0 8 4 1662.580 1827.980 46.478 0.016 o
0 8 5 177.050 186.273 5.855 1.202 o
0 8 6 89.243 87.100 2.560 5.407 o
0 8 7 611.333 606.759 19.399 0.110 o
0 8 8 219.958 231.290 8.052 0.700 o
0 8 9 1914.240 1980.940 64.043 0.010 o
0 8 10 794.826 817.188 26.716 0.060 o
0 8 11 73.178 70.261 2.197 7.647 o
0 8 12 382.014 375.842 12.809 0.264 o
0 8 13 1721.380 1785.160 57.452 0.013 o
0 8 14 866.606 776.203 29.275 0.053 o
0 8 15 103.744 107.588 3.295 3.590 o
0 8 16 10.092 10.249 0.363 237.288 o
0 8 17 283.976 302.286 13.907 0.288 o
0 8 18 2.119 3.295 0.363 478.916 o
0 8 19 405.425 367.427 12.073 0.272 o
0 8 20 8.288 8.788 0.363 275.560 o
0 8 21 185.030 169.807 4.757 1.465 o
0 8 22 192.849 170.169 5.119 1.331 o
0 8 23 183.000 182.978 5.492 1.263 o
0 8 24 195.457 185.911 5.855 1.130 o
0 8 25 2.787 2.933 0.363 464.831 o
0 8 26 2.094 1.834 0.363 501.382 o
0 8 27 0.181 0.000 0.363 589.725 o
0 8 28 264.065 234.585 9.150 0.543 o
0 8 29 24.397 25.617 1.098 38.844 o
0 8 30 118.184 117.111 4.021 2.628 o
0 8 31 7.841 7.689 0.736 115.707 o
0 8 32 31.685 34.405 1.461 22.863 o
0 8 33 4.245 6.954 0.736 126.614 o
0 8 34 37.044 34.405 2.197 12.291 o
0 8 35 0.131 -0.363 0.736 144.571 o
0 8 36 6.078 6.218 1.461 35.096 o
0 8 37 14.754 14.270 1.461 31.614 o
0 8 38 7.646 6.591 1.098 58.891 o
0 8 39 63.270 57.825 4.021 3.881 o
0 8 40 6.419 8.052 1.098 59.234 o
0 8 41 4.246 3.295 0.736 131.437 o
0 8 42 1.446 2.197 0.736 139.558 o
0 8 43 15.831 16.467 1.098 48.818 o
0 8 44 4.044 4.021 0.736 131.021 o
0 8 45 10.653 13.544 1.098 54.074 o
0 8 46 0.063 0.000 0.736 144.698 o
0 8 47 3.499 4.394 1.098 62.232 o
0 8 48 15.185 16.467 1.834 20.922 o
0 8 49 1.595 1.098 0.736 140.446 o
0 9 1 915.711 920.393 25.980 0.055 o
0 9 2 607.678 616.645 16.104 0.131 o
0 9 3 549.590 545.286 14.270 0.164 o
0 9 4 923.534 939.792 26.716 0.052 o
0 9 5 872.321 970.891 27.814 0.052 o
0 9 6 897.281 931.004 27.814 0.052 o
0 9 7 2109.120 2254.690 81.245 0.007 o
0 9 8 68.497 73.929 3.295 4.892 o
0 9 9 75.934 77.214 2.933 5.361 o
0 9 10 373.526 398.164 15.005 0.218 o
0 9 11 2.669 2.933 0.363 468.225 o
0 9 12 800.430 802.919 27.078 0.060 o
0 9 13 692.404 728.627 24.519 0.074 o
0 9 14 495.920 481.969 16.104 0.163 o
0 9 15 17.122 16.104 0.736 80.837 o
0 9 16 14.004 14.643 0.363 169.697 o
0 9 17 363.293 342.536 9.150 0.390 o
0 9 18 79.030 72.830 2.197 7.168 o
0 9 19 24.904 24.881 0.736 57.740 o
0 9 20 472.450 454.890 17.928 0.150 o
0 9 21 226.893 206.771 7.316 0.790 o
0 9 22 6.922 6.218 0.363 323.997 o
0 9 23 242.552 238.243 9.150 0.567 o
0 9 24 183.187 181.880 6.218 1.112 o
0 9 25 115.527 110.158 4.757 2.214 o
0 9 26 39.246 38.063 1.461 20.127 o
0 9 27 218.517 205.300 8.415 0.687 o
0 9 28 103.979 106.500 4.021 2.892 o
0 9 29 1.057 1.834 0.363 533.178 o
0 9 30 0.097 0.000 0.363 592.402 o
0 9 31 85.303 87.100 3.658 3.752 o
0 9 32 29.392 28.550 1.461 24.497 o
0 9 33 214.277 194.325 11.710 0.441 o
0 9 34 13.564 13.171 1.461 32.149 o
0 9 35 11.097 12.073 1.098 54.300 o
0 9 36 7.741 7.316 1.098 58.571 o
0 9 37 52.056 47.213 2.933 6.871 o
0 9 38 15.428 15.741 1.098 49.427 o
0 9 39 6.169 6.591 0.736 121.868 o
0 9 40 5.532 5.855 0.736 124.619 o
0 9 41 18.646 20.860 1.461 29.298 o
0 9 42 0.448 0.363 0.736 143.607 o
0 9 43 0.422 0.000 0.736 144.012 o
0 9 44 5.060 5.492 0.736 126.387 o
0 9 45 0.894 2.197 1.098 64.129 o
0 9 46 0.237 0.363 1.098 64.794 o
0 9 47 0.526 1.461 1.098 64.452 o
0 9 48 2.148 1.461 0.736 138.800 o
0 10 0 16.559 16.829 1.098 48.096 o
0 10 1 20.542 20.125 0.736 69.480 o
0 10 2 20.550 19.762 0.736 69.814 o
0 10 3 40.369 39.887 1.098 25.483 o
0 10 4 360.547 358.277 11.347 0.316 o
0 10 5 134.040 133.205 5.119 1.797 o
0 10 6 1855.290 1913.980 70.633 0.010 o
0 10 7 3198.170 3200.700 125.163 0.003 o
0 10 8 1518.690 1466.780 55.991 0.015 o
0 10 9 613.927 630.189 19.026 0.110 o
0 10 10 1381.830 1408.220 46.840 0.020 o
0 10 11 356.276 368.889 14.270 0.242 o
0 10 12 1066.490 1035.670 33.306 0.037 o
0 10 13 23.419 22.685 0.736 61.946 o
0 10 14 26.197 28.550 1.098 36.599 o
0 10 15 216.588 219.207 6.954 0.843 o
0 10 16 309.108 305.944 9.876 0.422 o
0 10 17 1210.610 1082.510 32.208 0.035 o
0 10 18 452.709 428.175 13.171 0.221 o
0 10 19 35.072 35.503 1.098 29.177 o
0 10 20 249.450 243.000 8.052 0.642 o
0 10 21 124.928 116.738 3.658 2.797 o
0 10 22 38.869 39.524 1.461 20.030 o
0 10 23 14.124 12.809 0.736 91.927 o
0 10 24 364.702 277.395 11.710 0.325 o
0 10 25 37.998 31.472 1.098 28.697 o
0 10 26 68.696 60.748 2.197 8.317 o
0 10 27 77.423 77.214 2.560 6.162 o
0 10 28 25.602 26.716 1.098 37.624 o
0 10 29 28.960 29.275 1.098 34.560 o
0 10 30 43.428 42.819 1.461 18.393 o
0 10 31 9.802 9.876 0.736 107.238 o
0 10 32 16.374 16.829 1.098 48.243 o
0 10 33 86.231 88.561 4.394 2.904 o
0 10 34 1.829 1.461 0.736 139.523 o
0 10 35 0.449 0.736 0.736 143.233 o
0 10 36 1.906 1.834 0.736 138.927 o
0 10 37 13.435 15.005 1.098 51.306 o
0 10 38 0.012 -0.363 0.736 144.795 o
0 10 39 64.480 64.043 4.021 3.814 o
0 10 40 20.040 23.057 1.461 28.472 o
0 10 41 20.513 18.664 1.098 44.283 o
0 10 42 0.516 1.461 0.736 142.358 o
0 10 43 2.986 3.658 0.736 134.171 o
0 10 44 5.235 5.855 0.736 125.426 o
0 10 45 10.677 11.710 1.461 33.214 o
0 10 46 0.384 0.000 1.098 64.808 o
0 10 47 6.743 8.415 1.098 58.885 o
0 10 48 2.287 3.295 0.736 136.323 o
0 11 1 548.004 535.763 16.829 0.142 o
0 11 2 1104.290 1126.070 33.669 0.035 o
0 11 3 1010.080 1033.470 32.933 0.039 o
0 11 4 60.760 57.452 1.834 10.923 o
0 11 5 679.284 671.900 22.322 0.086 o
0 11 6 99.963 103.204 3.658 3.324 o
0 11 7 586.275 595.422 20.125 0.109 o
0 11 8 120.419 128.448 4.021 2.527 o
0 11 9 59.423 60.748 2.197 9.048 o
0 11 10 68.141 74.292 2.197 7.860 o
0 11 11 5.978 6.954 0.363 335.803 o
0 11 12 180.435 176.760 5.492 1.289 o
0 11 13 9.809 9.513 0.363 246.449 o
0 11 14 4.443 5.492 0.363 386.981 o
0 11 15 19.739 20.498 0.736 70.681 o
0 11 16 17.984 18.301 0.736 76.534 o
0 11 17 57.072 56.727 1.834 11.417 o
0 11 18 197.992 200.543 7.316 0.861 o
0 11 19 92.259 88.924 2.560 5.245 o
0 11 20 80.498 77.587 2.560 6.007 o
0 11 21 14.663 15.368 0.736 87.441 o
0 11 22 0.072 0.363 0.363 587.425 o
0 11 23 95.046 88.924 2.933 4.526 o
0 11 24 83.342 74.654 2.560 5.943 o
0 11 25 128.042 115.640 3.658 2.758 o
0 11 26 345.706 311.064 10.249 0.376 o
0 11 27 3.818 4.394 0.363 416.562 o
0 11 28 0.003 0.736 0.736 144.111 o
0 11 29 458.479 393.770 18.301 0.154 o
0 11 30 291.310 221.777 9.876 0.476 o
0 11 31 0.005 1.098 0.736 143.753 o
0 11 32 65.566 61.846 3.295 5.144 o
0 11 33 8.358 8.415 0.736 113.257 o
0 11 34 2.935 2.197 0.736 136.087 o
0 11 35 15.983 16.829 1.098 48.553 o
0 11 36 15.458 16.829 1.098 48.971 o
0 11 37 27.057 27.451 1.461 25.427 o
0 11 38 3.411 3.658 0.736 133.104 o
0 11 39 2.965 2.933 0.736 135.118 o
0 11 40 24.042 25.617 1.461 26.718 o
0 11 41 4.554 3.295 0.736 130.638 o
0 11 42 1.818 2.933 0.736 137.864 o
0 11 43 2.091 1.834 0.736 138.504 o
0 11 44 10.016 8.788 1.098 56.380 o
0 11 45 16.490 17.928 1.834 20.625 o
0 11 46 3.742 4.757 1.098 61.987 o
0 11 47 3.897 3.295 1.098 62.318 o
0 12 0 211.529 236.046 10.612 0.496 o
0 12 1 189.168 187.735 5.855 1.151 o
0 12 2 0.253 0.363 0.363 581.678 o
0 12 3 0.150 0.000 0.363 590.724 o
0 12 4 0.968 1.098 0.363 547.451 o
0 12 5 928.025 906.848 30.374 0.046 o
0 12 6 102.315 107.961 3.295 3.617 o
0 12 7 55.107 55.991 1.834 11.711 o
0 12 8 17.015 16.829 0.736 80.262 o
0 12 9 95.069 95.878 2.933 4.419 o
0 12 10 1.619 1.834 0.363 515.833 o
0 12 11 15.031 13.907 0.736 88.319 o
0 12 12 33.876 33.306 1.098 30.427 o
0 12 13 119.982 122.966 3.295 3.107 o
0 12 14 48.309 47.213 1.461 16.691 o
0 12 15 30.868 31.109 1.098 32.810 o
0 12 16 284.310 275.571 7.316 0.616 o
0 12 17 344.289 335.955 10.249 0.368 o
0 12 18 108.180 104.665 3.295 3.526 o
0 12 19 0.629 1.461 0.363 552.397 o
0 12 20 1.772 1.461 0.363 516.860 o
0 12 21 1.955 2.560 0.363 494.675 o
0 12 22 148.172 141.993 4.394 1.962 o
0 12 23 1.299 2.197 0.363 520.065 o
0 12 24 138.106 132.479 5.119 1.771 o
0 12 25 0.091 0.000 0.363 592.584 o
0 12 26 4.888 4.394 0.363 389.509 o
0 12 27 0.214 1.098 0.363 571.264 o
0 12 28 7.945 8.052 0.363 287.651 o
0 12 29 35.822 36.229 1.834 15.999 o
0 12 30 18.360 17.565 1.098 46.384 o
0 12 31 63.026 62.209 3.295 5.210 o
0 12 32 46.976 47.213 2.560 8.682 o
0 12 33 25.693 25.980 1.461 26.114 o
0 12 34 2.377 3.658 0.736 135.667 o
0 12 35 43.029 45.016 2.197 11.207 o
0 12 36 129.784 125.889 6.218 1.431 o
0 12 37 111.274 102.469 5.119 2.071 o
0 12 38 33.026 31.835 1.834 16.821 o
0 12 39 1.276 1.461 0.736 140.746 o
0 12 40 36.412 43.545 2.197 11.911 o
0 12 41 16.950 16.829 1.461 30.511 o
0 12 42 1.897 1.461 0.736 139.371 o
0 12 43 0.278 1.461 0.736 142.846 o
0 12 44 2.798 2.560 0.736 135.978 o
0 12 45 4.122 4.394 1.098 61.871 o
0 12 46 13.508 15.005 1.461 31.886 o
0 12 47 0.018 0.363 0.736 144.442 o
0 13 1 11.756 11.710 0.363 207.168 o
0 13 2 113.246 106.500 3.295 3.400 o
0 13 3 315.786 333.023 10.249 0.390 o
0 13 4 200.506 208.968 6.218 1.008 o
0 13 5 48.232 55.628 1.834 12.649 o
0 13 6 2.651 2.560 0.363 474.142 o
0 13 7 59.002 61.120 1.834 10.914 o
0 13 8 184.956 192.128 6.591 1.020 o
0 13 9 0.041 0.363 0.363 588.425 o
0 13 10 0.130 0.000 0.363 591.342 o
0 13 11 5.448 6.591 0.363 351.028 o
0 13 12 152.911 144.190 4.394 1.911 o
0 13 13 45.690 43.918 1.461 17.696 o
0 13 14 429.581 415.729 13.544 0.224 o
0 13 15 396.930 393.407 10.612 0.305 o
0 13 16 102.045 99.173 2.933 4.168 o
0 13 17 300.170 300.089 10.249 0.415 o
0 13 18 15.079 14.270 0.736 87.764 o
0 13 19 37.707 35.503 1.098 27.811 o
0 13 20 1.190 1.834 0.363 529.057 o
0 13 21 26.076 26.353 1.098 37.424 o
0 13 22 171.108 159.558 5.119 1.479 o
0 13 23 192.160 176.397 7.689 0.849 o
0 13 24 150.479 140.894 6.218 1.315 o
0 13 25 0.411 0.363 0.363 576.693 o
0 13 26 66.613 65.141 3.295 5.068 o
0 13 27 170.843 174.201 7.316 0.958 o
0 13 28 105.603 110.883 5.492 1.884 o
0 13 29 20.736 20.498 1.461 28.666 o
0 13 30 4.733 2.933 0.736 130.645 o
0 13 31 1.544 1.834 0.736 139.744 o
0 13 32 0.015 1.461 0.736 143.376 o
0 13 33 32.753 33.306 1.834 16.744 o
0 13 34 12.893 13.544 1.098 52.315 o
0 13 35 3.067 2.197 0.736 135.766 o
0 13 36 19.156 20.498 1.461 29.189 o
0 13 37 0.920 0.363 0.736 142.656 o
0 13 38 0.093 0.736 0.736 143.937 o
0 13 39 0.002 0.000 1.098 64.955 o
0 13 40 6.344 7.689 1.098 59.408 o
0 13 41 5.365 5.119 0.736 126.067 o
0 13 42 6.349 4.757 0.736 123.888 o
0 13 43 4.368 3.658 0.736 130.650 o
0 13 44 0.688 0.736 0.736 142.751 o
0 13 45 12.421 11.710 1.461 32.709 o
0 14 0 87.200 94.417 4.394 2.857 o
0 14 1 224.808 231.290 6.591 0.853 o
0 14 2 689.636 675.196 18.664 0.101 o
0 14 3 6.017 7.316 0.363 331.227 o
0 14 4 50.285 48.675 1.461 16.086 o
0 14 5 160.933 159.195 4.757 1.656 o
0 14 6 114.407 110.158 3.295 3.340 o
0 14 7 52.298 54.167 1.834 12.197 o
0 14 8 118.417 116.738 3.658 2.898 o
0 14 9 21.415 22.322 0.736 65.786 o
0 14 10 193.218 181.154 5.855 1.148 o
0 14 11 170.138 175.299 5.492 1.342 o
0 14 12 417.197 401.459 13.171 0.238 o
0 14 13 25.902 26.353 1.098 37.543 o
0 14 14 224.077 230.554 6.218 0.903 o
0 14 15 152.624 151.506 4.021 2.035 o
0 14 16 2.770 2.933 0.363 465.309 o
0 14 17 0.882 0.736 0.363 555.867 o
0 14 18 19.943 19.399 0.736 71.363 o
0 14 19 131.010 125.526 4.021 2.415 o
0 14 20 85.858 83.069 2.560 5.639 o
0 14 21 179.708 149.682 5.855 1.268 o
0 14 22 167.955 158.822 6.591 1.128 o
0 14 23 24.781 26.353 1.098 38.318 o
0 14 24 265.775 251.415 10.975 0.426 o
0 14 25 5.910 6.591 0.363 341.046 o
0 14 26 69.041 65.504 2.197 8.114 o
0 14 27 46.772 46.478 1.834 13.505 o
0 14 28 276.895 278.866 11.347 0.391 o
0 14 29 12.339 13.544 1.098 52.752 o
0 14 30 10.689 12.809 1.098 54.332 o
0 14 31 6.225 8.052 0.736 119.694 o
0 14 32 4.638 5.119 0.736 128.017 o
0 14 33 2.916 2.933 0.736 135.237 o
0 14 34 11.880 12.446 1.098 53.545 o
0 14 35 1.136 0.736 0.736 141.821 o
0 14 36 0.914 1.461 0.736 141.523 o
0 14 37 13.526 13.171 1.098 51.961 o
0 14 38 14.574 15.368 1.098 50.256 o
0 14 39 22.861 25.617 1.461 27.109 o
0 14 40 0.212 0.363 0.736 144.068 o
0 14 41 1.817 0.736 0.736 140.356 o
0 14 42 3.733 2.933 0.736 133.207 o
0 14 43 3.423 3.658 0.736 133.074 o
0 14 44 1.498 1.098 0.736 140.658 o
0 14 45 3.567 2.933 0.736 133.624 o
0 15 1 155.191 155.537 4.394 1.843 o
0 15 2 89.306 93.318 2.560 5.276 o
0 15 3 9.760 10.612 0.363 239.379 o
0 15 4 35.633 37.690 1.098 28.311 o
0 15 5 73.219 73.556 2.197 7.530 o
0 15 6 5.110 5.855 0.363 366.899 o
0 15 7 19.935 20.498 0.736 70.297 o
0 15 8 0.001 0.000 0.363 595.453 o
0 15 9 0.362 0.363 0.363 578.227 o
0 15 10 13.696 13.907 0.736 91.623 o
0 15 11 41.286 42.819 1.461 18.943 o
0 15 12 580.023 592.489 19.026 0.116 o
0 15 13 144.134 137.236 4.021 2.198 o
0 15 14 9.756 10.249 0.363 241.959 o
0 15 15 153.451 156.635 4.757 1.718 o
0 15 16 31.558 28.177 1.098 33.282 o
0 15 17 126.223 120.769 3.658 2.747 o
0 15 18 42.509 42.447 1.461 18.675 o
0 15 19 2.438 2.560 0.363 480.352 o
0 15 20 37.535 37.690 1.461 20.657 o
0 15 21 19.565 19.399 0.736 72.119 o
0 15 22 435.417 349.862 15.741 0.196 o
0 15 23 13.509 12.446 0.736 93.948 o
0 15 24 22.321 23.420 1.098 41.130 o
0 15 25 83.425 82.344 2.933 5.009 o
0 15 26 83.705 88.199 3.295 4.295 o
0 15 27 14.797 12.809 1.098 51.096 o
0 15 28 18.354 17.565 1.098 46.389 o
0 15 29 6.783 6.218 0.736 120.688 o
0 15 30 17.081 18.301 1.098 47.101 o
0 15 31 15.143 14.643 1.098 50.092 o
0 15 32 0.548 0.736 0.736 143.035 o
0 15 33 19.879 19.762 1.461 29.072 o
0 15 34 28.613 28.177 1.461 24.807 o
0 15 35 3.703 4.021 0.736 131.899 o
0 15 36 1.591 1.461 0.736 140.054 o
0 15 37 2.917 2.933 0.736 135.235 o
0 15 38 0.622 0.736 0.736 142.885 o
0 15 39 0.002 1.461 0.736 143.402 o
0 15 40 26.028 25.617 1.461 26.064 o
0 15 41 0.638 0.363 0.736 143.228 o
0 15 42 7.068 6.591 0.736 119.381 o
0 15 43 14.168 17.928 2.197 15.069 o
0 15 44 2.333 2.197 0.736 137.519 o
0 15 45 4.297 3.658 0.736 130.835 o
0 16 0 8.389 8.788 0.736 112.651 o
0 16 1 112.356 108.324 2.933 3.769 o
0 16 2 53.821 55.991 1.834 11.877 o
0 16 3 88.831 84.903 2.560 5.471 o
0 16 4 27.759 30.374 1.098 34.976 o
0 16 5 134.280 133.578 4.021 2.329 o
0 16 6 209.444 199.445 5.492 1.114 o
0 16 7 0.082 0.736 0.363 581.211 o
0 16 8 4.640 5.492 0.363 382.211 o
0 16 9 24.711 26.353 1.098 38.366 o
0 16 10 0.674 1.098 0.363 556.719 o
0 16 11 49.569 54.167 2.933 6.831 o
0 16 12 189.069 174.201 10.249 0.571 o
0 16 13 324.611 308.504 9.513 0.424 o
0 16 14 2.576 3.295 0.363 465.678 o
0 16 15 10.517 11.347 0.363 224.387 o
0 16 16 0.573 0.736 0.363 565.633 o
0 16 17 2.949 2.933 0.363 460.224 o
0 16 18 1.427 1.098 0.363 533.119 o
0 16 19 34.495 34.032 1.098 29.885 o
0 16 20 1.452 1.834 0.363 520.964 o
0 16 21 151.202 135.775 5.119 1.674 o
0 16 22 167.490 165.050 5.119 1.484 o
0 16 23 197.930 198.719 6.591 0.972 o
0 16 24 3.003 2.560 0.736 135.480 o
0 16 25 0.304 1.098 0.736 143.160 o
0 16 26 0.008 0.000 0.736 144.803 o
0 16 27 73.250 66.240 5.855 1.983 o
0 16 28 27.161 28.550 1.834 18.071 o
0 16 29 1.091 1.098 0.736 141.533 o
0 16 30 26.970 28.550 1.834 18.103 o
0 16 31 11.370 12.073 1.098 54.088 o
0 16 32 28.499 28.550 1.834 17.848 o
0 16 33 0.094 0.363 1.098 64.850 o
0 16 34 84.613 91.121 4.394 2.908 o
0 16 35 0.184 -0.363 0.736 144.470 o
0 16 36 9.653 10.249 0.736 107.135 o
0 16 37 6.663 7.689 1.098 59.191 o
0 16 38 32.438 36.964 2.197 12.612 o
0 16 40 24.459 24.881 1.834 18.823 o
0 16 41 3.884 2.933 0.736 132.824 o
0 16 42 0.626 1.098 0.736 142.505 o
0 16 43 4.782 5.119 1.098 61.256 o
0 16 44 30.328 24.881 2.197 13.390 o
0 17 1 44.721 48.312 1.461 17.401 o
0 17 2 220.462 221.777 6.218 0.926 o
0 17 3 37.296 39.161 1.098 27.106 o
0 17 4 27.393 28.550 1.098 35.806 o
0 17 5 23.094 21.596 0.736 63.441 o
0 17 6 172.396 176.397 5.855 1.242 o
0 17 7 98.141 98.810 3.658 3.397 o
0 17 8 10.338 10.612 0.736 104.765 o
0 17 9 32.734 34.405 1.098 30.760 o
0 17 10 9.106 8.415 0.363 265.353 o
0 17 11 213.301 207.497 7.689 0.774 o
0 17 12 110.492 110.158 3.658 3.080 o
0 17 13 29.448 28.177 1.098 34.599 o
0 17 14 39.989 37.690 1.461 19.974 o
0 17 15 29.341 27.451 1.098 34.898 o
0 17 16 12.306 12.809 0.736 96.582 o
0 17 17 167.047 159.195 5.119 1.504 o
0 17 18 23.145 22.685 0.736 62.413 o
0 17 19 17.466 15.741 0.736 80.472 o
0 17 20 133.637 117.111 3.658 2.664 o
0 17 21 12.248 10.975 0.736 99.144 o
0 17 22 1.913 3.295 0.736 137.216 o
0 17 23 40.433 35.130 1.834 15.344 o
0 17 24 234.698 193.227 11.347 0.449 o
0 17 25 0.435 1.098 0.736 142.895 o
0 17 26 77.954 80.147 4.021 3.478 o
0 17 27 3.111 4.394 0.736 132.933 o
0 17 28 44.733 44.281 2.560 8.907 o
0 17 29 15.053 13.171 1.098 50.749 o
0 17 30 7.828 6.954 1.098 58.637 o
0 17 31 8.439 9.150 1.098 57.413 o
0 17 32 44.959 46.115 2.933 7.180 o
0 17 33 10.634 8.415 1.098 56.056 o
0 17 34 0.148 0.363 0.736 144.191 o
0 17 35 11.472 10.249 1.098 54.716 o
0 17 36 5.563 5.855 0.736 124.533 o
0 17 37 5.208 5.492 0.736 125.988 o
0 17 38 1.550 2.197 0.736 139.323 o
0 17 39 0.136 0.363 0.736 144.214 o
0 17 40 13.018 10.975 1.098 53.229 o
0 17 41 6.984 4.757 0.736 122.149 o
0 17 42 28.671 22.322 2.197 13.663 o
0 17 43 2.301 1.461 0.736 138.450 o
0 18 0 160.496 162.118 6.591 1.147 o
0 18 1 1.499 1.834 0.363 519.516 o
0 18 2 24.934 25.617 0.736 57.123 o
0 18 3 18.566 19.026 0.736 74.543 o
0 18 4 354.914 320.587 10.249 0.366 o
0 18 5 136.590 141.257 4.757 1.905 o
0 18 6 674.081 664.221 22.322 0.086 o
0 18 7 85.689 90.023 2.933 4.806 o
0 18 8 1.102 1.098 0.363 543.255 o
0 18 9 149.681 153.703 4.757 1.757 o
0 18 10 285.329 277.767 12.809 0.328 o
0 18 11 338.669 364.495 12.073 0.305 o
0 18 12 12.218 11.710 0.736 98.253 o
0 18 13 1.264 1.461 0.363 532.547 o
0 18 14 2.343 2.197 0.363 488.504 o
0 18 15 93.703 92.955 2.933 4.505 o
0 18 16 56.608 57.089 2.197 9.436 o
0 18 17 0.005 0.000 0.363 595.322 o
0 18 18 20.105 20.498 1.098 43.892 o
0 18 19 1.101 1.098 0.363 543.274 o
0 18 20 181.801 166.511 9.876 0.616 o
0 18 21 23.824 25.617 1.461 26.790 o
0 18 22 34.992 33.306 1.834 16.375 o
0 18 23 43.909 42.084 2.197 11.262 o
0 18 24 0.833 0.363 0.736 142.835 o
0 18 25 9.858 8.788 0.736 108.582 o
0 18 26 131.911 126.262 6.218 1.421 o
0 18 28 0.262 1.461 0.736 142.878 o
0 18 29 4.206 2.933 0.736 132.006 o
0 18 30 0.017 0.000 0.736 144.786 o
0 18 31 83.442 84.541 5.119 2.348 o
0 18 32 1.233 1.098 1.098 64.224 o
0 18 33 0.034 0.736 0.736 144.051 o
0 18 34 1.290 1.098 0.736 141.107 o
0 18 35 24.606 26.716 1.834 18.647 o
0 18 36 32.213 32.571 2.197 12.845 o
0 18 37 2.111 1.834 0.736 138.458 o
0 18 38 0.556 -0.363 0.736 143.750 o
0 18 39 9.592 14.643 1.834 21.794 o
0 18 40 0.164 0.736 0.736 143.798 o
0 18 41 0.634 0.363 0.736 143.236 o
0 18 42 2.069 1.098 0.736 139.393 o
0 19 1 1.377 1.834 0.363 523.266 o
0 19 2 4.363 4.394 0.363 402.586 o
0 19 3 7.656 7.689 0.363 296.011 o
0 19 4 5.551 5.855 0.363 356.904 o
0 19 5 1.150 1.461 0.363 536.075 o
0 19 6 42.718 41.358 1.461 18.761 o
0 19 7 60.937 59.649 1.834 10.773 o
0 19 8 58.509 58.923 3.295 5.386 o
0 19 9 19.925 19.762 0.736 71.038 o
0 19 10 130.853 128.448 5.119 1.835 o
0 19 11 9.587 10.975 0.736 106.320 o
0 19 12 4.560 4.021 0.363 402.310 o
0 19 13 35.692 36.229 1.834 16.021 o
0 19 14 58.009 58.923 2.933 6.395 o
0 19 15 0.742 1.098 0.363 554.572 o
0 19 16 0.629 0.736 0.363 563.872 o
0 19 17 121.395 115.640 4.021 2.596 o
0 19 18 9.561 7.316 1.098 57.263 o
0 19 19 15.187 11.347 1.461 31.932 o
0 19 20 84.518 72.830 4.757 2.676 o
0 19 21 0.739 0.736 1.098 64.515 o
0 19 22 1.832 2.197 1.098 63.691 o
0 19 23 1.686 2.933 1.098 63.583 o
0 19 24 49.862 44.644 4.021 4.181 o
0 19 25 5.904 6.218 0.736 123.108 o
0 19 26 78.071 83.069 4.394 3.034 o
0 19 27 79.534 78.686 4.021 3.465 o
0 19 28 59.962 56.727 3.658 4.583 o
0 19 29 0.009 0.363 0.736 144.459 o
0 19 30 43.390 31.109 2.560 9.390 o
0 19 31 36.795 40.260 2.197 12.032 o
0 19 32 16.244 15.741 1.461 30.912 o
0 19 33 10.899 11.710 1.098 54.594 o
0 19 34 27.338 28.913 1.834 18.012 o
0 19 35 0.274 1.098 0.736 143.219 o
0 19 36 4.952 5.119 0.736 127.178 o
0 19 37 0.501 0.000 0.736 143.858 o
0 19 38 0.966 1.098 0.736 141.798 o
0 19 39 0.077 0.363 0.736 144.329 o
0 19 40 7.167 6.591 0.736 119.107 o
0 19 41 0.105 -0.363 0.736 144.620 o
0 20 0 6.123 6.591 0.736 121.994 o
0 20 1 0.484 0.736 0.363 568.445 o
0 20 2 3.318 3.295 0.363 444.776 o
0 20 3 191.887 196.159 5.855 1.124 o
0 20 4 21.011 22.322 0.736 66.524 o
0 20 5 183.627 185.538 5.855 1.177 o
0 20 6 3.200 3.295 0.363 448.044 o
0 20 7 21.114 21.596 0.736 67.005 o
0 20 8 28.794 28.913 1.098 34.781 o
0 20 9 90.330 80.882 3.658 3.715 o
0 20 10 65.465 68.064 2.197 8.285 o
0 20 11 177.025 170.542 6.218 1.155 o
0 20 12 11.652 11.710 0.736 99.750 o
0 20 13 42.727 45.379 1.834 14.188 o
0 20 14 179.857 180.056 7.689 0.871 o
0 20 15 152.934 153.340 5.855 1.379 o
0 20 16 25.748 26.353 1.461 26.035 o
0 20 17 15.492 20.125 2.933 8.671 o
0 20 18 149.082 161.755 15.741 0.290 o
0 20 19 132.464 126.624 8.052 0.962 o
0 20 20 9.732 5.855 1.461 34.260 o
0 20 21 0.496 1.461 1.098 64.464 o
0 20 22 18.575 15.005 1.834 20.533 o
0 20 24 8.482 8.052 1.461 34.299 o
0 20 25 6.965 4.757 1.098 59.976 o
0 20 26 3.618 3.295 1.098 62.475 o
0 20 27 35.967 38.788 2.933 7.679 o
0 20 28 2.050 1.461 1.098 63.764 o
0 20 29 6.953 5.492 1.461 34.980 o
0 20 30 15.897 14.643 1.834 20.950 o
0 20 31 1.831 2.197 1.098 63.692 o
0 20 32 0.114 0.000 1.461 36.692 o
0 20 33 2.024 2.560 1.834 23.110 o
0 20 34 7.326 8.788 1.834 22.388 o
0 20 35 5.809 2.933 1.461 35.508 o
0 20 36 0.674 0.736 1.461 36.573 o
0 20 37 0.000 -0.736 1.098 64.955 o
0 20 39 22.400 20.125 2.197 14.321 o
0 21 1 205.189 203.476 7.689 0.794 o
0 21 2 5.292 4.757 0.363 375.454 o
0 21 3 3.072 2.560 0.363 462.011 o
0 21 4 0.030 0.363 0.363 588.777 o
0 21 5 13.889 14.643 0.736 90.224 o
0 21 6 130.858 137.236 4.021 2.347 o
0 21 7 126.617 126.262 3.658 2.700 o
0 21 8 5.278 6.591 0.363 354.796 o
0 21 9 20.577 19.762 0.736 69.762 o
0 21 10 133.967 141.993 6.218 1.380 o
0 21 11 174.601 167.973 6.591 1.091 o
0 21 12 15.974 16.467 1.098 48.704 o
0 21 13 48.699 44.281 2.197 10.710 o
0 21 14 12.995 14.643 1.461 32.099 o
0 21 15 2.165 1.461 1.098 63.708 o
0 21 16 0.980 0.363 1.098 64.492 o
0 21 17 23.767 27.078 2.197 13.893 o
0 21 18 24.127 25.617 2.197 13.927 o
0 21 19 0.000 -0.736 1.098 64.955 o
0 21 20 3.014 1.834 1.098 63.191 o
0 21 21 79.858 71.359 4.757 2.727 o
0 21 22 47.910 43.545 3.295 5.902 o
0 21 23 15.565 19.026 1.834 20.681 o
0 21 24 2.627 2.933 1.098 63.107 o
0 21 25 22.688 21.223 1.834 19.408 o
0 21 26 0.081 1.098 1.098 64.710 o
0 21 27 4.292 2.197 1.098 62.405 o
0 21 28 4.124 3.295 1.098 62.188 o
0 21 29 30.558 24.519 2.197 13.385 o
0 21 30 2.104 2.560 1.098 63.469 o
0 21 31 0.010 0.363 1.834 23.289 o
0 21 32 1.009 1.834 1.098 64.159 o
0 21 33 3.751 3.658 1.834 22.947 o
0 21 34 2.385 2.933 1.461 36.149 o
0 21 35 20.330 23.783 2.560 10.900 o
0 21 36 5.773 4.394 1.461 35.363 o
0 21 37 0.009 -1.098 1.098 64.952 o
0 21 38 4.947 3.658 1.098 61.599 o
0 22 0 0.125 1.461 1.098 64.619 o
0 22 1 50.242 51.234 1.834 12.675 o
0 22 2 56.509 57.452 2.197 9.429 o
0 22 3 5.071 4.757 0.363 380.693 o
0 22 4 32.227 32.933 1.098 31.469 o
0 22 5 147.312 155.900 4.757 1.766 o
0 22 6 0.117 1.098 0.363 574.343 o
0 22 7 174.189 178.221 6.591 1.076 o
0 22 8 0.003 0.736 0.736 144.111 o
0 22 9 37.536 38.063 1.834 15.573 o
0 22 10 37.330 39.524 1.834 15.489 o
0 22 11 219.063 200.543 13.171 0.362 o
0 22 12 27.386 27.814 2.197 13.528 o
0 22 13 203.614 183.351 12.073 0.429 o
0 22 14 0.664 0.363 1.098 64.623 o
0 22 15 8.899 9.150 1.098 57.075 o
0 22 16 1.198 0.736 1.834 23.216 o
0 22 17 8.348 7.689 1.834 22.339 o
0 22 18 12.642 13.171 1.461 32.427 o
0 22 19 3.676 2.560 1.098 62.646 o
0 22 20 1.167 1.461 1.098 64.172 o
0 22 21 0.722 1.461 1.098 64.368 o
0 22 22 2.276 4.021 1.098 63.006 o
0 22 23 0.466 0.000 1.098 64.775 o
0 22 24 0.358 0.363 1.098 64.746 o
0 22 25 16.198 12.809 1.461 31.391 o
0 22 26 18.981 15.741 1.834 20.417 o
0 22 28 0.181 0.363 1.098 64.816 o
0 22 29 0.039 0.000 1.098 64.941 o
0 22 30 3.114 3.295 1.098 62.751 o
0 22 31 9.642 12.809 1.461 33.351 o
0 22 32 1.022 3.295 1.098 63.816 o
0 22 33 0.085 -0.736 1.461 36.695 o
0 22 34 0.406 0.000 1.461 36.656 o
0 22 35 1.140 0.736 1.461 36.510 o
0 22 37 0.019 0.000 1.098 64.948 o
0 23 1 52.706 53.431 2.933 6.719 o
0 23 2 3.025 3.658 0.736 134.073 o
0 23 3 0.934 1.834 0.736 141.082 o
0 23 4 8.810 9.513 0.736 110.477 o
0 23 5 31.785 26.353 1.461 24.085 o
0 23 6 0.007 0.736 0.363 583.590 o
0 23 7 177.923 184.812 6.954 0.988 o
0 23 8 12.610 10.975 1.098 53.549 o
0 23 9 39.761 36.229 2.560 9.455 o
0 23 10 40.926 37.327 2.560 9.351 o
0 23 12 1.412 2.197 1.098 63.891 o
0 23 13 24.626 20.498 1.834 19.154 o
0 23 14 22.265 22.685 1.834 19.359 o
0 23 15 20.722 18.301 2.560 11.014 o
0 23 16 2.305 5.119 1.834 23.001 o
0 23 17 4.041 4.757 1.834 22.881 o
0 23 18 36.252 12.073 2.197 13.435 o
0 23 19 7.448 5.119 1.461 34.908 o
0 23 20 13.829 15.368 1.834 21.190 o
0 23 21 0.050 0.000 1.461 36.700 o
0 23 22 28.177 26.353 2.197 13.522 o
0 23 23 26.835 32.571 3.658 5.434 o
0 23 24 7.963 10.249 1.461 34.150 o
0 23 25 0.962 0.736 1.461 36.534 o
0 23 26 11.682 8.415 1.461 33.394 o
0 23 27 3.029 1.098 1.098 63.371 o
0 23 28 0.985 0.363 1.098 64.490 o
0 23 29 0.162 1.098 1.098 64.678 o
0 23 30 6.274 8.415 1.461 34.797 o
0 23 31 9.053 8.788 1.461 34.056 o
0 23 32 0.139 0.363 1.098 64.832 o
0 23 33 2.320 1.098 1.461 36.308 o
0 23 34 21.916 15.005 2.197 14.577 o
0 23 35 11.191 10.249 1.834 21.867 o
0 23 36 1.341 1.461 1.461 36.429 o
0 24 0 0.000 0.736 0.736 144.117 o
0 24 1 0.177 0.736 0.736 143.772 o
0 24 2 13.410 13.907 1.098 51.762 o
0 24 3 0.108 0.736 0.736 143.907 o
0 24 4 35.751 39.524 2.197 12.169 o
0 24 5 108.187 101.733 5.492 1.896 o
0 24 6 0.300 0.363 0.736 143.897 o
0 24 7 14.216 13.544 1.461 31.893 o
0 24 8 3.334 3.295 1.098 62.631 o
0 24 10 0.350 -0.363 1.098 64.821 o
0 24 11 89.252 83.442 5.492 2.068 o
0 24 12 13.582 13.907 1.461 32.032 o
0 24 13 2.056 2.197 1.098 63.582 o
0 24 14 32.922 35.503 2.560 9.886 o
0 24 15 5.248 10.975 2.197 15.842 o
0 24 16 75.640 61.120 6.218 1.786 o
0 24 17 10.746 6.954 1.834 22.114 o
0 24 18 12.153 10.249 1.834 21.748 o
0 24 19 19.699 14.270 2.197 14.786 o
0 24 20 19.856 20.498 1.834 19.916 o
0 24 21 24.800 24.519 2.197 13.916 o
0 24 22 20.063 16.467 1.834 20.197 o
0 24 23 18.774 17.202 1.834 20.337 o
0 24 24 7.162 8.415 1.461 34.583 o
0 24 25 0.665 1.461 1.098 64.392 o
0 24 26 16.666 21.223 1.834 20.352 o
0 24 27 9.489 8.788 1.461 33.941 o
0 24 28 0.213 2.197 1.834 23.230 o
0 24 29 21.987 21.959 1.834 19.462 o
0 24 30 0.044 0.000 1.098 64.939 o
0 24 31 5.329 5.855 1.461 35.301 o
0 24 32 0.037 -0.736 1.098 64.941 o
0 24 33 1.665 3.658 1.098 63.414 o
0 24 34 27.349 23.783 2.560 10.535 o
0 25 1 30.389 29.275 1.461 24.065 o
0 25 2 110.686 96.976 6.218 1.572 o
0 25 3 0.000 0.736 0.736 144.117 o
0 25 4 19.482 20.125 1.098 44.514 o
0 25 5 0.477 2.933 1.098 64.151 o
0 25 6 21.791 20.860 1.461 28.256 o
0 25 7 6.472 5.492 1.098 60.059 o
0 25 8 0.813 -0.736 0.736 143.242 o
0 25 9 2.027 1.461 1.098 63.774 o
0 25 10 0.483 0.736 1.098 64.621 o
0 25 11 22.063 22.685 1.834 19.391 o
0 25 12 0.004 0.000 0.736 144.811 o
0 25 13 0.184 0.736 1.461 36.637 o
0 25 14 7.673 9.513 1.834 22.313 o
0 25 15 72.054 61.846 6.218 1.798 o
0 25 16 28.952 33.306 3.658 5.395 o
0 25 17 51.325 35.503 4.021 4.225 o
0 25 18 20.144 21.596 2.933 8.521 o
0 25 19 13.704 10.975 2.197 15.346 o
0 25 20 1.676 2.197 1.834 23.144 o
0 25 21 2.879 3.295 1.461 36.033 o
0 25 22 0.365 0.000 1.098 64.815 o
0 25 23 5.226 5.855 1.461 35.323 o
0 25 24 7.037 6.218 1.461 34.876 o
0 25 25 5.179 4.021 1.098 61.349 o
0 25 26 1.716 1.834 1.098 63.833 o
0 25 27 16.789 18.664 1.834 20.526 o
0 25 28 0.441 1.834 1.098 64.408 o
0 25 29 0.800 0.736 1.834 23.238 o
0 25 30 27.173 36.592 2.560 10.188 o
0 25 31 3.209 6.218 1.461 35.700 o
0 25 32 7.293 11.710 1.834 22.235 o
0 25 33 0.206 -0.363 1.461 36.680 o
0 26 0 20.420 19.399 1.834 19.914 o
0 26 1 19.222 17.202 1.098 45.851 o
0 26 2 6.207 5.855 0.736 122.773 o
0 26 3 9.646 9.150 0.736 108.667 o
0 26 4 0.004 -0.363 0.736 144.811 o
0 26 5 3.004 1.834 0.736 136.356 o
0 26 6 7.553 6.591 1.098 58.956 o
0 26 7 0.316 0.000 1.098 64.834 o
0 26 10 0.274 0.363 1.098 64.780 o
0 26 11 0.724 1.461 1.098 64.367 o
0 26 12 2.937 4.757 1.834 22.967 o
0 26 13 44.674 43.182 4.757 3.156 o
0 26 14 9.730 10.612 1.834 22.020 o
0 26 15 13.020 14.270 2.197 15.280 o
0 26 16 19.467 23.057 2.933 8.520 o
0 26 17 1.076 0.363 1.461 36.544 o
0 26 19 0.001 -0.363 1.461 36.706 o
0 26 20 0.161 1.098 1.461 36.617 o
0 26 21 2.515 1.834 1.098 63.445 o
0 26 22 4.637 6.218 1.098 61.005 o
0 26 23 2.863 1.461 1.098 63.364 o
0 26 24 0.216 1.834 1.834 23.240 o
0 26 25 0.520 1.098 1.098 64.530 o
0 26 26 0.005 0.000 1.098 64.953 o
0 26 27 21.162 21.223 1.834 19.653 o
0 26 28 0.808 0.000 1.461 36.604 o
0 26 29 0.917 0.363 1.098 64.518 o
0 26 30 8.312 7.689 1.461 34.388 o
0 26 31 1.085 1.461 1.834 23.202 o
0 27 1 3.081 2.560 0.736 135.291 o
0 27 2 0.742 0.000 0.736 143.383 o
0 27 3 0.194 -0.363 1.098 64.881 o
0 27 4 0.008 0.000 1.098 64.952 o
0 27 5 7.905 6.218 1.098 58.841 o
0 27 6 66.951 60.022 4.021 3.807 o
0 27 7 14.130 17.565 1.461 31.294 o
0 27 8 14.378 15.741 1.461 31.502 o
0 27 9 1.207 1.461 0.736 140.894 o
0 27 10 0.055 1.098 0.736 143.655 o
0 27 11 0.415 -0.736 1.461 36.654 o
0 27 12 18.380 12.809 2.197 14.945 o
0 27 13 7.426 9.876 1.834 22.320 o
0 27 14 22.050 24.881 2.933 8.414 o
0 27 15 28.667 32.571 3.658 5.405 o
0 27 16 35.749 41.358 4.394 3.738 o
0 27 17 7.299 9.150 1.834 22.372 o
0 27 18 1.636 2.197 1.461 36.329 o
0 27 19 11.143 12.446 2.197 15.465 o
0 27 20 0.436 -0.363 1.461 36.652 o
0 27 21 5.805 4.757 1.461 35.317 o
0 27 22 5.992 5.492 1.098 60.373 o
0 27 23 2.321 3.658 1.098 63.078 o
0 27 24 7.192 8.788 1.461 34.530 o
0 27 25 15.245 17.202 1.834 20.860 o
0 27 26 0.134 -1.461 1.834 23.292 o
0 27 27 6.386 5.855 1.098 59.996 o
0 27 28 6.223 6.591 1.098 59.860 o
0 27 29 30.188 28.913 3.295 6.551 o
0 28 0 190.608 182.252 12.073 0.437 o
0 28 1 52.834 55.991 2.933 6.662 o
0 28 2 12.287 14.270 1.098 52.508 o
0 28 3 122.452 118.210 8.052 0.989 o
0 28 4 71.219 78.313 4.021 3.598 o
0 28 5 10.027 12.073 1.461 33.346 o
0 28 6 41.961 41.358 2.933 7.395 o
0 28 7 30.550 31.835 2.560 10.131 o
0 28 8 32.083 34.032 2.560 9.978 o
0 28 9 2.717 5.492 1.834 22.956 o
0 28 10 13.051 12.809 2.197 15.328 o
0 28 11 6.164 5.855 1.834 22.648 o
0 28 12 7.015 6.218 1.834 22.550 o
0 28 13 27.529 32.933 3.658 5.420 o
0 28 14 0.992 1.461 1.461 36.479 o
0 28 15 0.613 0.736 1.461 36.581 o
0 28 16 4.755 8.415 1.834 22.660 o
0 28 17 4.709 5.119 1.461 35.509 o
0 28 18 3.970 4.394 1.461 35.730 o
0 28 19 6.369 5.492 1.461 35.112 o
0 28 20 3.087 3.295 1.461 35.996 o
0 28 21 0.829 0.736 1.461 36.552 o
0 28 22 1.065 2.933 1.461 36.360 o
0 28 23 1.440 2.197 1.461 36.359 o
0 28 24 3.230 1.834 1.098 63.079 o
0 28 25 0.093 0.736 1.098 64.778 o
0 28 26 0.861 0.363 1.098 64.542 o
0 29 1 0.149 0.000 1.098 64.899 o
0 29 2 0.124 1.098 1.098 64.693 o
0 29 3 1.882 2.197 0.736 138.568 o
0 29 4 0.005 -0.363 1.098 64.954 o
0 29 5 5.500 6.218 1.098 60.456 o
0 29 6 35.900 43.918 4.757 3.217 o
0 29 7 0.915 1.461 1.461 36.490 o
0 29 8 1.986 2.933 1.461 36.215 o
0 29 9 3.822 4.394 1.834 22.913 o
0 29 10 4.203 2.933 1.461 35.825 o
0 29 11 14.924 12.073 2.197 15.225 o
0 29 12 1.796 2.933 1.461 36.246 o
0 29 13 30.378 29.638 3.295 6.538 o
0 29 15 8.808 10.249 1.834 22.148 o
0 29 16 0.910 2.197 1.461 36.438 o
0 29 17 15.551 20.860 2.560 11.192 o
0 29 18 4.380 3.658 1.461 35.721 o
0 29 19 3.904 2.197 1.461 35.948 o
0 29 20 3.244 1.098 1.461 36.159 o
0 29 21 4.930 4.021 1.461 35.576 o
0 29 22 20.299 21.223 2.560 10.964 o
0 29 23 10.384 10.249 1.461 33.500 o
0 29 24 0.561 2.197 1.834 23.211 o
0 30 1 19.108 22.685 1.461 28.843 o
0 30 2 0.424 0.736 0.736 143.282 o
0 30 3 4.717 5.855 1.834 22.778 o
0 30 4 0.808 0.736 1.461 36.555 o
0 30 5 8.079 8.052 1.834 22.348 o
0 30 6 8.737 9.150 1.834 22.217 o
0 30 7 1.548 1.098 1.461 36.425 o
0 30 8 14.232 16.104 2.197 15.130 o
0 30 9 0.134 -0.363 1.461 36.689 o
0 30 10 15.567 13.171 2.197 15.140 o
0 30 11 2.157 2.197 1.461 36.247 o
0 30 12 5.234 2.560 1.461 35.662 o
0 30 13 17.463 18.301 2.560 11.164 o
0 30 14 0.033 -0.736 1.461 36.702 o
0 30 15 8.248 9.150 1.834 22.271 o
0 30 16 4.870 4.757 1.461 35.514 o
0 30 17 1.421 0.736 1.461 36.470 o
0 30 18 2.727 0.363 1.461 36.302 o
0 30 19 0.082 0.000 1.461 36.696 o
0 30 20 8.559 6.954 1.461 34.418 o
0 31 2 1.258 -1.098 1.834 23.233 o
0 31 3 1.702 2.560 1.834 23.130 o
0 31 4 0.346 1.461 1.834 23.243 o
0 31 5 21.480 18.301 2.560 10.977 o
0 31 6 15.579 16.829 2.560 11.278 o
0 31 7 0.287 0.000 1.461 36.670 o
0 31 8 0.091 1.461 1.461 36.602 o
0 31 9 7.650 8.415 1.834 22.374 o
0 31 10 12.289 17.202 2.560 11.405 o
0 31 11 5.069 5.855 1.834 22.748 o
0 31 12 1.618 3.658 1.461 36.216 o
0 31 13 32.724 44.281 4.757 3.238 o
0 31 14 0.378 -0.363 1.461 36.659 o
0 31 15 5.817 4.757 1.461 35.314 o
0 31 16 1.898 2.197 1.461 36.288 o
0 32 3 6.092 8.788 1.834 22.514 o
0 32 4 8.618 11.347 2.197 15.651 o
0 32 5 3.778 3.658 1.834 22.945 o
0 32 7 0.393 -0.363 1.461 36.657 o
0 32 8 10.048 12.073 2.197 15.545 o
0 32 9 0.509 1.098 1.461 36.571 o
0 32 10 4.431 5.119 1.461 35.566 o
0 32 11 15.713 14.270 2.197 15.089 o
1 0 1 1146.380 969.430 49.773 0.022 o
1 0 2 298.738 290.939 8.052 0.535 o
1 0 3 308.906 308.504 6.954 0.573 o
1 0 4 10351.800 11001.500 674.833 0.000 o
1 0 5 1765.860 1983.510 64.406 0.011 o
1 0 6 1006.080 1047.020 25.617 0.049 o
1 0 7 3271.910 3748.910 143.454 0.003 o
1 0 8 5952.900 5898.930 253.612 0.001 o
1 0 9 617.370 624.334 15.368 0.134 o
1 0 10 1025.670 997.607 23.783 0.052 o
1 0 11 182.322 202.740 5.119 1.302 o
1 0 12 109.899 110.520 2.933 3.804 o
1 0 13 1555.490 1584.250 34.405 0.023 o
1 0 14 2525.580 2698.970 69.535 0.007 o
1 0 15 478.394 491.482 13.171 0.202 o
1 0 16 548.568 520.032 12.446 0.186 o
1 0 17 679.819 708.865 19.026 0.099 o
1 0 18 484.410 461.844 15.005 0.181 o
1 0 19 670.334 665.683 20.125 0.096 o
1 0 20 157.423 168.345 5.855 1.324 o
1 0 21 11.064 10.612 0.363 222.114 o
1 0 22 12.471 12.809 0.363 193.269 o
1 0 23 39.516 38.788 1.098 26.131 o
1 0 24 100.327 87.463 2.933 4.388 o
1 0 25 350.494 365.231 13.171 0.270 o
1 0 26 26.819 29.275 1.098 35.945 o
1 0 27 263.491 264.586 9.150 0.527 o
1 0 28 0.104 0.736 0.363 580.504 o
1 0 29 5.979 5.855 0.363 347.465 o
1 0 30 0.775 0.363 0.363 565.155 o
1 0 31 210.300 202.015 9.150 0.630 o
1 0 32 2.250 2.197 0.736 137.714 o
1 0 33 66.460 53.431 2.197 8.775 o
1 0 34 10.099 9.150 0.736 107.419 o
1 0 35 52.992 49.037 3.295 5.683 o
1 0 36 0.098 -0.736 0.736 144.633 o
1 0 37 0.001 0.000 0.736 144.816 o
1 0 38 17.370 15.005 1.461 30.669 o
1 0 39 9.895 11.347 1.098 55.505 o
1 0 40 0.008 -0.363 1.098 64.952 o
1 0 41 20.114 21.223 1.834 19.819 o
1 0 42 4.178 5.492 1.098 61.511 o
1 0 43 36.061 40.623 2.933 7.640 o
1 0 44 21.541 26.353 1.834 19.179 o
1 0 45 0.453 0.363 1.461 36.627 o
1 0 46 0.191 1.834 1.098 64.514 o
1 0 47 7.944 9.150 1.098 57.772 o
1 0 48 21.087 26.716 2.197 14.148 o
1 0 49 9.439 11.710 1.098 55.713 o
1 0 50 0.279 0.736 1.098 64.703 o
1 1 0 79.498 84.541 2.560 5.892 o
1 1 1 6091.150 6317.960 385.355 0.000 o
1 1 2 435.831 465.865 10.249 0.273 o
1 1 3 4846.080 4762.260 147.112 0.002 o
1 1 4 7062.250 7203.950 225.435 0.001 o
1 1 5 1585.750 1567.050 37.327 0.022 o
1 1 6 2933.450 2945.990 65.504 0.007 o
1 1 7 792.273 821.219 15.368 0.096 o
1 1 8 4288.180 4226.860 145.288 0.002 o
1 1 9 2886.810 2879.010 66.240 0.007 o
1 1 10 2808.990 2851.940 56.727 0.008 o
1 1 11 168.012 170.905 3.295 2.053 o
1 1 12 50.757 48.675 1.098 19.717 o
1 1 13 332.528 344.007 6.218 0.546 o
1 1 14 30.239 31.109 0.736 46.215 o
1 1 15 424.498 433.294 8.052 0.337 o
1 1 16 206.351 201.279 4.394 1.330 o
1 1 17 175.855 192.491 4.394 1.547 o
1 1 18 27.066 27.078 0.736 52.911 o
1 1 19 195.288 200.180 4.757 1.320 o
1 1 20 281.138 294.234 6.591 0.657 o
1 1 21 7.264 7.689 0.363 303.189 o
1 1 22 24.893 23.783 0.363 84.514 o
1 1 23 31.710 31.835 0.736 44.109 o
1 1 24 4.802 5.492 0.363 378.342 o
1 1 25 15.029 14.643 0.363 160.994 o
1 1 26 173.398 162.490 4.021 1.792 o
1 1 27 47.070 49.400 1.098 20.858 o
1 1 28 259.752 234.948 6.218 0.801 o
1 1 29 50.073 46.840 1.098 20.256 o
1 1 30 35.505 32.208 1.098 29.831 o
1 1 31 2.672 3.658 0.363 457.780 o
1 1 32 97.008 91.121 2.933 4.433 o
1 1 33 430.252 459.284 16.829 0.170 o
1 1 34 37.790 38.063 1.461 20.532 o
1 1 35 2.178 2.933 0.736 137.016 o
1 1 36 43.401 42.819 1.834 14.280 o
1 1 37 45.056 45.016 1.834 13.866 o
1 1 38 25.850 23.783 1.461 26.424 o
1 1 39 12.516 13.544 0.736 95.085 o
1 1 40 25.147 25.980 1.461 26.294 o
1 1 41 2.707 2.933 0.736 135.748 o
1 1 42 61.731 64.043 2.933 6.146 o
1 1 43 21.090 21.223 1.098 42.867 o
1 1 44 12.229 12.073 0.736 97.746 o
1 1 45 2.920 3.295 0.736 134.781 o
1 1 46 0.050 0.363 0.736 144.379 o
1 1 47 1.694 1.834 0.736 139.407 o
1 1 48 0.651 1.098 0.736 142.453 o
1 1 49 0.128 0.000 0.736 144.577 o
1 1 50 2.281 3.295 0.736 136.339 o
1 2 0 6215.320 6327.830 313.261 0.001 o
1 2 1 1677.260 1792.850 36.592 0.020 o
1 2 2 1458.950 1586.080 39.887 0.022 o
1 2 3 850.236 907.584 20.860 0.070 o
1 2 4 1389.760 1447.020 30.011 0.029 o
1 2 5 1926.620 1909.950 44.644 0.015 o
1 2 6 1719.500 1748.570 37.690 0.019 o
1 2 7 513.894 539.431 10.249 0.221 o
1 2 8 1184.140 1218.280 23.420 0.043 o
1 2 9 37.216 37.327 0.736 36.046 o
1 2 10 798.000 806.577 15.368 0.096 o
1 2 11 745.254 782.794 14.270 0.108 o
1 2 12 657.145 653.610 12.073 0.146 o
1 2 13 678.430 683.983 12.446 0.136 o
1 2 14 380.253 415.366 7.689 0.391 o
1 2 15 253.795 257.633 5.119 0.900 o
1 2 16 303.514 289.840 6.954 0.596 o
1 2 17 33.804 33.306 0.736 41.098 o
1 2 18 188.468 189.569 4.021 1.566 o
1 2 19 537.069 546.385 13.544 0.174 o
1 2 20 973.746 879.770 22.322 0.060 o
1 2 21 252.427 276.296 5.855 0.802 o
1 2 22 484.829 465.502 10.249 0.249 o
1 2 23 227.677 221.041 5.492 1.005 o
1 2 24 228.789 219.943 5.492 1.003 o
1 2 25 154.675 147.112 3.295 2.363 o
1 2 26 86.740 83.805 2.197 6.368 o
1 2 27 130.429 135.039 3.658 2.582 o
1 2 28 235.760 203.839 6.218 0.907 o
1 2 29 113.660 123.329 3.295 3.224 o
1 2 30 12.010 12.073 0.363 202.238 o
1 2 31 13.007 13.171 0.363 185.941 o
1 2 32 7.819 6.954 0.363 299.726 o
1 2 33 98.228 98.075 5.119 2.185 o
1 2 34 85.473 77.214 2.560 5.787 o
1 2 35 95.095 91.494 4.021 3.130 o
1 2 36 81.070 83.069 3.658 3.876 o
1 2 37 24.408 22.322 1.098 40.011 o
1 2 38 8.097 8.788 0.736 113.465 o
1 2 39 45.813 49.037 2.197 10.757 o
1 2 40 40.621 39.887 1.834 14.938 o
1 2 41 21.123 25.254 1.461 27.747 o
1 2 42 2.134 2.197 0.736 137.984 o
1 2 43 30.624 36.592 2.197 12.805 o
1 2 44 3.145 3.295 0.736 134.225 o
1 2 45 3.031 2.933 0.736 134.955 o
1 2 46 1.134 1.098 0.736 141.442 o
1 2 47 4.409 5.492 0.736 128.130 o
1 2 48 2.740 3.658 0.736 134.779 o
1 2 49 5.941 5.855 0.736 123.503 o
1 2 50 0.715 2.197 1.461 36.466 o
1 3 0 14946.800 16037.500 687.279 0.000 o
1 3 1 2044.600 2162.460 42.084 0.014 o
1 3 2 2783.380 2985.880 80.147 0.006 o
1 3 3 1175.820 1277.930 27.078 0.038 o
1 3 4 5467.240 5210.190 125.526 0.002 o
1 3 5 1049.910 1109.600 22.322 0.051 o
1 3 6 702.079 678.491 14.643 0.120 o
1 3 7 1534.420 1501.170 30.011 0.026 o
1 3 8 4790.780 4444.230 104.303 0.003 o
1 3 9 1367.460 1400.540 25.980 0.033 o
1 3 10 612.046 616.282 11.347 0.166 o
1 3 11 258.346 255.073 4.757 0.927 o
1 3 12 876.811 895.511 17.928 0.076 o
1 3 13 163.441 155.537 3.295 2.196 o
1 3 14 649.920 629.091 11.710 0.153 o
1 3 15 13.921 14.270 0.363 172.097 o
1 3 16 118.563 111.256 2.560 3.951 o
1 3 17 2992.340 3666.930 94.054 0.004 o
1 3 18 36.206 37.690 1.098 28.017 o
1 3 19 62.672 61.120 1.098 14.743 o
1 3 20 297.168 292.400 6.218 0.653 o
1 3 21 440.681 445.004 9.150 0.298 o
1 3 22 36.367 38.426 0.736 36.303 o
1 3 23 178.397 175.299 3.658 1.806 o
1 3 24 102.060 98.075 2.197 5.238 o
1 3 25 44.702 45.742 1.098 22.421 o
1 3 26 424.954 427.076 11.347 0.265 o
1 3 27 21.272 21.223 0.736 67.057 o
1 3 28 120.835 115.640 3.295 3.160 o
1 3 29 14.317 13.907 0.363 170.180 o
1 3 30 18.025 17.928 0.736 76.845 o
1 3 31 5.514 5.492 0.363 361.819 o
1 3 32 54.882 55.628 2.197 9.646 o
1 3 33 240.932 223.963 8.415 0.638 o
1 3 34 61.815 55.255 2.197 9.077 o
1 3 35 2.757 2.197 0.736 136.513 o
1 3 36 11.876 11.347 0.736 99.636 o
1 3 37 6.225 6.218 0.736 122.225 o
1 3 38 2.952 2.560 0.736 135.606 o
1 3 39 26.341 24.519 1.098 37.872 o
1 3 40 7.842 8.052 0.736 115.198 o
1 3 41 16.777 15.741 1.098 48.354 o
1 3 42 5.884 6.591 0.736 122.652 o
1 3 43 12.344 10.249 0.736 99.853 o
1 3 44 6.475 7.689 0.736 119.505 o
1 3 45 8.287 9.513 0.736 111.928 o
1 3 46 6.004 7.689 0.736 120.808 o
1 3 47 0.604 0.363 0.736 143.295 o
1 3 48 1.900 3.658 0.736 136.815 o
1 3 49 17.589 24.881 2.933 8.548 o
1 3 50 4.204 4.021 1.461 35.720 o
1 4 0 1092.960 1169.250 27.814 0.041 o
1 4 1 1305.250 1411.150 31.835 0.030 o
1 4 2 5149.120 5427.940 147.112 0.002 o
1 4 3 122.033 135.775 2.933 3.229 o
1 4 4 563.935 625.423 12.809 0.165 o
1 4 5 214.694 212.989 4.021 1.319 o
1 4 6 1640.850 1690.000 39.161 0.020 o
1 4 7 2929.920 3048.100 69.162 0.006 o
1 4 8 4262.250 4050.460 98.448 0.003 o
1 4 9 886.732 867.324 17.928 0.077 o
1 4 10 562.437 574.561 11.347 0.186 o
1 4 11 406.942 384.630 6.954 0.401 o
1 4 12 786.778 820.121 16.829 0.091 o
1 4 13 363.742 375.107 8.052 0.413 o
1 4 14 434.253 425.978 9.876 0.292 o
1 4 15 878.391 907.947 20.860 0.068 o
1 4 16 748.966 745.094 17.928 0.094 o
1 4 17 1856.710 1832.000 41.358 0.016 o
1 4 18 68.539 68.064 1.461 11.137 o
1 4 19 341.439 321.675 7.316 0.498 o
1 4 20 106.259 100.634 2.197 5.001 o
1 4 21 119.973 106.862 2.560 3.974 o
1 4 22 139.689 146.014 2.933 2.791 o
1 4 23 2.150 2.197 0.363 494.267 o
1 4 24 5.543 5.855 0.363 357.081 o
1 4 25 3.017 3.658 0.363 448.086 o
1 4 26 73.205 68.799 1.461 10.460 o
1 4 27 48.998 47.939 1.098 20.437 o
1 4 28 33.740 34.032 0.736 40.795 o
1 4 29 93.350 91.857 2.933 4.533 o
1 4 30 69.166 65.877 1.834 9.529 o
1 4 31 32.064 29.638 1.098 32.534 o
1 4 32 184.177 167.247 5.119 1.385 o
1 4 33 45.944 43.918 1.098 22.293 o
1 4 34 19.742 17.565 1.098 45.304 o
1 4 35 27.108 27.814 1.098 36.237 o
1 4 36 35.797 32.571 1.461 21.900 o
1 4 37 5.894 7.316 0.736 121.626 o
1 4 38 76.660 70.996 2.933 5.447 o
1 4 39 9.545 9.150 0.736 108.945 o
1 4 40 7.204 7.316 0.736 117.999 o
1 4 41 55.501 57.825 2.560 7.856 o
1 4 42 15.922 15.005 0.736 84.869 o
1 4 43 5.652 7.316 0.736 122.292 o
1 4 44 19.790 20.860 1.461 28.920 o
1 4 45 5.978 6.218 0.736 122.904 o
1 4 46 0.715 0.363 0.736 143.073 o
1 4 47 1.191 2.197 1.098 63.994 o
1 4 48 16.915 15.741 2.197 14.945 o
1 4 49 32.485 39.161 2.560 9.803 o
1 4 50 18.716 21.596 1.461 29.153 o
1 5 0 3208.510 3633.630 106.500 0.004 o
1 5 1 6018.480 6552.530 171.268 0.001 o
1 5 2 2377.650 2559.540 66.975 0.008 o
1 5 3 1503.050 1645.720 32.933 0.024 o
1 5 4 1506.520 1627.800 32.208 0.025 o
1 5 5 3616.340 3885.770 88.924 0.004 o
1 5 6 146.483 158.097 3.295 2.399 o
1 5 7 1540.770 1581.320 36.592 0.022 o
1 5 8 1708.280 1744.170 40.623 0.018 o
1 5 9 387.004 395.604 7.316 0.405 o
1 5 10 520.257 530.281 9.513 0.230 o
1 5 11 1339.160 1339.420 28.550 0.032 o
1 5 12 737.400 790.110 15.368 0.104 o
1 5 13 293.822 294.597 5.855 0.683 o
1 5 14 57.145 55.628 1.461 13.994 o
1 5 15 790.649 747.291 21.959 0.076 o
1 5 16 211.124 222.875 5.119 1.122 o
1 5 17 422.581 438.051 9.876 0.295 o
1 5 18 115.839 103.567 3.295 3.377 o
1 5 19 325.973 313.261 7.316 0.524 o
1 5 20 98.326 102.469 2.197 5.307 o
1 5 21 18.227 18.664 0.363 125.066 o
1 5 22 209.930 203.476 5.492 1.104 o
1 5 23 41.800 40.985 1.098 24.600 o
1 5 24 494.871 465.139 12.073 0.217 o
1 5 25 16.620 17.565 0.363 138.433 o
1 5 26 215.377 214.087 5.119 1.123 o
1 5 27 37.569 37.327 1.098 27.424 o
1 5 28 29.241 28.913 0.736 48.783 o
1 5 29 162.929 154.438 4.021 1.922 o
1 5 30 0.805 0.736 0.363 558.287 o
1 5 31 47.168 47.213 1.461 16.954 o
1 5 32 82.602 77.587 2.197 6.794 o
1 5 33 2.997 2.560 0.363 464.173 o
1 5 34 10.475 9.876 0.736 105.394 o
1 5 35 6.430 6.954 0.363 326.510 o
1 5 36 98.639 91.857 3.658 3.452 o
1 5 37 13.871 13.171 0.736 92.107 o
1 5 38 55.396 53.431 2.197 9.697 o
1 5 39 27.363 29.275 1.461 25.032 o
1 5 40 4.462 4.394 0.736 129.443 o
1 5 41 22.140 23.420 1.098 41.264 o
1 5 42 62.232 65.141 4.021 3.841 o
1 5 43 4.981 5.119 0.736 127.101 o
1 5 44 12.745 12.073 1.098 53.012 o
1 5 45 24.174 29.638 2.197 13.740 o
1 5 46 1.348 2.197 1.098 63.921 o
1 5 47 1.818 0.736 0.736 140.354 o
1 5 48 5.667 5.855 0.736 124.253 o
1 5 49 16.945 20.125 1.461 29.977 o
1 5 50 6.917 8.415 0.736 117.269 o
1 6 0 26492.900 26328.000 849.033 0.000 o
1 6 1 3436.100 3684.500 71.732 0.005 o
1 6 2 7948.880 7808.150 201.642 0.001 o
1 6 3 585.280 619.205 11.347 0.173 o
1 6 4 170.695 173.828 3.658 1.885 o
1 6 5 2254.450 2412.050 49.037 0.011 o
1 6 6 1122.060 1131.550 22.322 0.048 o
1 6 7 315.860 310.338 6.218 0.602 o
1 6 8 640.060 654.708 15.005 0.130 o
1 6 9 279.693 286.545 6.218 0.695 o
1 6 10 479.084 505.762 11.347 0.226 o
1 6 11 196.700 214.087 5.119 1.205 o
1 6 12 512.558 525.524 11.710 0.205 o
1 6 13 201.040 206.771 4.757 1.272 o
1 6 14 535.780 562.116 15.005 0.158 o
1 6 15 30.813 32.933 0.736 44.498 o
1 6 16 1364.160 1298.070 31.835 0.030 o
1 6 17 45.171 43.545 1.098 22.668 o
1 6 18 35.733 36.592 0.736 37.672 o
1 6 19 193.519 198.346 4.021 1.499 o
1 6 20 47.045 46.840 1.098 21.328 o
1 6 21 135.623 135.039 2.933 2.965 o
1 6 22 243.555 231.653 5.119 0.979 o
1 6 23 92.428 92.955 2.197 5.818 o
1 6 24 686.641 688.740 14.643 0.122 o
1 6 25 24.200 24.519 0.736 59.143 o
1 6 26 20.281 20.498 0.736 69.623 o
1 6 27 94.703 96.251 2.560 5.003 o
1 6 28 9.899 10.249 0.363 239.964 o
1 6 29 44.302 45.379 1.461 17.857 o
1 6 30 3.396 3.295 0.363 442.637 o
1 6 31 73.646 71.732 2.197 7.563 o
1 6 32 106.209 103.930 2.933 3.987 o
1 6 33 25.516 27.451 1.098 37.431 o
1 6 34 29.773 30.011 1.461 24.143 o
1 6 35 5.303 5.855 0.736 125.241 o
1 6 36 18.501 18.664 0.736 75.057 o
1 6 37 129.641 114.541 7.316 1.140 o
1 6 38 16.084 17.202 0.736 81.946 o
1 6 39 2.785 4.021 0.736 134.218 o
1 6 40 73.205 72.830 3.295 4.777 o
1 6 41 28.734 28.177 1.461 24.768 o
1 6 42 84.061 106.500 5.855 1.834 o
1 6 43 6.916 8.415 1.098 58.764 o
1 6 44 17.242 18.301 1.461 30.178 o
1 6 45 2.980 4.394 0.736 133.263 o
1 6 46 1.210 1.461 0.736 140.888 o
1 6 47 3.546 4.021 0.736 132.301 o
1 6 48 0.357 0.363 0.736 143.786 o
1 6 49 0.517 0.736 0.736 143.096 o
1 7 0 1638.250 1702.450 40.260 0.019 o
1 7 1 37.412 37.327 0.736 35.880 o
1 7 2 53.678 59.286 1.461 14.303 o
1 7 3 75.369 81.971 1.834 8.196 o
1 7 4 691.776 713.621 12.446 0.131 o
1 7 5 623.974 654.708 13.544 0.143 o
1 7 6 9.045 9.150 0.363 260.556 o
1 7 7 90.222 94.054 2.197 5.903 o
1 7 8 207.135 205.300 4.757 1.245 o
1 7 9 1247.540 1247.560 30.011 0.034 o
1 7 10 462.731 457.813 11.710 0.236 o
1 7 11 553.562 579.681 13.907 0.163 o
1 7 12 855.261 832.930 20.860 0.072 o
1 7 13 2835.110 2940.130 65.504 0.007 o
1 7 14 2202.460 2139.780 47.939 0.012 o
1 7 15 548.532 586.634 17.202 0.134 o
1 7 16 179.910 178.221 4.394 1.569 o
1 7 17 39.072 38.426 1.098 26.427 o
1 7 18 161.950 154.801 3.295 2.219 o
1 7 19 116.714 116.013 2.197 4.309 o
1 7 20 105.442 104.665 2.197 4.951 o
1 7 21 8.565 9.513 0.363 265.223 o
1 7 22 3.505 3.658 0.363 434.702 o
1 7 23 73.506 72.458 1.461 10.189 o
1 7 24 225.184 222.875 5.492 1.010 o
1 7 25 138.973 133.941 3.295 2.687 o
1 7 26 68.079 66.975 1.461 11.279 o
1 7 27 57.013 57.089 1.461 13.883 o
1 7 28 82.870 82.706 2.197 6.624 o
1 7 29 67.668 67.701 1.461 11.286 o
1 7 30 21.607 20.860 0.736 66.773 o
1 7 31 37.733 37.690 1.098 27.253 o
1 7 32 30.463 30.374 0.736 46.385 o
1 7 33 20.294 21.959 0.736 68.201 o
1 7 34 18.588 18.301 1.098 45.918 o
1 7 35 32.381 38.426 1.834 16.383 o
1 7 36 13.301 13.907 0.736 92.619 o
1 7 37 84.225 87.463 3.658 3.770 o
1 7 38 18.407 19.026 1.098 45.775 o
1 7 39 6.178 6.591 0.736 121.842 o
1 7 40 23.885 24.156 1.461 27.012 o
1 7 41 50.078 48.675 2.560 8.450 o
1 7 42 11.046 11.710 0.736 101.367 o
1 7 43 4.347 5.119 0.736 128.789 o
1 7 44 4.671 5.119 0.736 127.931 o
1 7 45 1.230 0.736 0.736 141.622 o
1 7 46 5.987 8.052 0.736 120.353 o
1 7 47 0.196 0.000 0.736 144.447 o
1 7 48 0.687 1.834 0.736 141.610 o
1 7 49 9.116 9.150 0.736 110.131 o
1 8 0 1044.400 1156.800 28.550 0.042 o
1 8 1 2346.600 2473.530 52.696 0.010 o
1 8 2 190.653 197.621 4.021 1.521 o
1 8 3 185.820 196.159 4.757 1.383 o
1 8 4 1300.540 1316.000 30.011 0.032 o
1 8 5 801.322 838.785 18.301 0.084 o
1 8 6 1193.570 1199.620 29.275 0.036 o
1 8 7 268.666 288.742 5.855 0.746 o
1 8 8 543.948 540.157 13.171 0.177 o
1 8 9 1979.110 2064.390 56.354 0.012 o
1 8 10 24.127 23.420 0.736 60.153 o
1 8 11 45.036 48.312 1.098 21.801 o
1 8 12 469.478 460.010 11.347 0.239 o
1 8 13 1186.010 1112.160 30.011 0.037 o
1 8 14 746.906 746.928 19.399 0.089 o
1 8 15 358.776 352.422 8.415 0.416 o
1 8 16 8.964 9.513 0.363 259.009 o
1 8 17 141.622 140.159 3.295 2.598 o
1 8 18 16.038 16.467 0.363 146.250 o
1 8 19 120.967 117.837 2.560 3.790 o
1 8 20 38.772 38.426 0.736 34.309 o
1 8 21 36.720 35.866 0.736 37.113 o
1 8 22 99.505 95.152 2.197 5.421 o
1 8 23 278.829 270.078 5.855 0.744 o
1 8 24 186.746 172.366 3.658 1.745 o
1 8 25 10.969 10.975 0.363 221.037 o
1 8 26 298.812 280.690 6.954 0.612 o
1 8 27 47.856 43.918 1.098 21.568 o
1 8 28 6.650 6.591 0.363 325.720 o
1 8 29 27.621 27.451 0.736 51.882 o
1 8 30 45.884 46.478 1.098 21.827 o
1 8 31 4.362 5.492 0.363 388.948 o
1 8 32 17.114 17.928 0.736 78.825 o
1 8 33 22.097 24.156 1.098 41.025 o
1 8 34 7.922 6.954 0.736 116.506 o
1 8 35 26.559 26.716 1.461 25.710 o
1 8 36 22.122 20.860 1.098 42.228 o
1 8 37 6.194 8.052 0.736 119.779 o
1 8 38 21.588 24.519 1.461 27.715 o
1 8 39 8.511 8.415 0.736 112.831 o
1 8 40 20.336 21.223 1.098 43.439 o
1 8 41 2.112 2.197 0.363 495.408 o
1 8 42 1.441 1.098 0.736 140.780 o
1 8 43 0.209 0.363 0.736 144.073 o
1 8 44 4.337 5.855 0.736 127.839 o
1 8 45 2.028 2.560 0.736 137.809 o
1 8 46 0.017 -0.363 0.736 144.786 o
1 8 47 15.767 17.202 1.098 48.577 o
1 8 48 14.034 14.643 1.098 50.974 o
1 8 49 0.780 0.736 0.736 142.561 o
1 9 0 0.322 0.736 0.363 573.596 o
1 9 1 398.952 431.097 9.150 0.329 o
1 9 2 839.431 880.506 20.860 0.072 o
1 9 3 455.276 463.305 11.347 0.244 o
1 9 4 638.028 658.366 15.005 0.130 o
1 9 5 193.715 202.377 4.757 1.322 o
1 9 6 188.205 193.227 5.492 1.217 o
1 9 7 34.991 36.229 1.098 29.027 o
1 9 8 34.460 35.503 0.736 39.366 o
1 9 9 119.496 117.474 3.658 2.875 o
1 9 10 1178.270 1170.710 31.472 0.035 o
1 9 11 628.070 626.894 15.005 0.134 o
1 9 12 221.120 241.166 6.954 0.807 o
1 9 13 99.548 95.152 2.560 4.841 o
1 9 14 250.722 242.637 6.591 0.775 o
1 9 15 88.394 77.950 2.197 6.440 o
1 9 16 779.571 728.264 21.596 0.079 o
1 9 17 17.672 18.301 0.363 129.419 o
1 9 18 253.575 247.021 5.492 0.877 o
1 9 19 61.428 62.582 1.461 12.635 o
1 9 20 760.799 709.601 15.368 0.106 o
1 9 21 169.548 162.490 3.295 2.083 o
1 9 22 67.404 69.535 1.461 11.193 o
1 9 23 42.191 39.524 1.098 24.749 o
1 9 24 73.341 67.701 2.197 7.725 o
1 9 25 109.049 102.106 2.933 3.936 o
1 9 26 192.769 174.926 5.119 1.319 o
1 9 27 25.883 25.617 0.736 55.683 o
1 9 28 94.145 94.417 2.933 4.470 o
1 9 29 49.550 49.773 1.461 16.127 o
1 9 30 143.073 136.138 3.295 2.607 o
1 9 31 118.557 125.526 3.295 3.110 o
1 9 32 11.717 13.171 0.736 97.647 o
1 9 33 1.507 2.560 0.736 139.010 o
1 9 34 5.560 4.757 0.736 126.031 o
1 9 35 20.282 19.762 1.098 44.039 o
1 9 36 22.613 21.959 1.098 41.454 o
1 9 37 1.612 1.834 0.363 516.040 o
1 9 38 28.270 25.980 1.461 25.272 o
1 9 39 12.587 11.710 0.736 97.283 o
1 9 40 13.978 13.171 0.736 91.838 o
1 9 41 4.216 4.394 0.363 406.314 o
1 9 42 4.155 5.119 0.736 129.296 o
1 9 43 2.539 2.560 0.363 477.388 o
1 9 44 2.516 2.197 0.363 483.391 o
1 9 45 11.853 11.347 0.736 99.697 o
1 9 46 6.719 6.954 0.736 119.847 o
1 9 47 5.383 6.218 0.736 124.531 o
1 9 48 1.660 1.834 0.736 139.485 o
1 10 0 21.083 20.860 0.736 67.748 o
1 10 1 1017.110 1044.080 24.156 0.051 o
1 10 2 750.851 744.731 18.301 0.093 o
1 10 3 990.652 1036.410 25.254 0.050 o
1 10 4 316.834 320.587 8.415 0.476 o
1 10 5 212.272 222.502 5.119 1.118 o
1 10 6 585.063 605.298 15.741 0.138 o
1 10 7 58.478 59.649 1.461 13.387 o
1 10 8 148.590 148.946 4.021 2.089 o
1 10 9 117.733 123.692 2.933 3.455 o
1 10 10 372.366 375.107 11.710 0.295 o
1 10 11 77.005 81.971 2.197 7.005 o
1 10 12 152.070 152.242 3.658 2.196 o
1 10 13 205.015 197.984 5.855 1.071 o
1 10 14 45.467 46.478 1.098 21.985 o
1 10 15 215.161 208.232 5.855 1.017 o
1 10 16 40.028 36.592 1.098 26.408 o
1 10 17 155.122 149.309 3.295 2.342 o
1 10 18 4.178 5.119 0.363 398.102 o
1 10 19 67.357 65.141 1.834 9.755 o
1 10 20 187.718 176.760 3.658 1.718 o
1 10 21 39.797 39.161 0.736 33.222 o
1 10 22 71.172 68.064 1.461 10.776 o
1 10 23 135.145 123.329 3.295 2.836 o
1 10 24 48.238 46.478 1.098 20.962 o
1 10 25 40.918 38.788 1.098 25.483 o
1 10 26 103.347 94.417 2.560 4.716 o
1 10 27 13.424 13.544 0.363 180.056 o
1 10 28 37.184 35.866 1.098 27.984 o
1 10 29 11.539 12.073 0.363 207.575 o
1 10 30 8.677 7.689 0.363 278.243 o
1 10 31 28.089 30.374 1.098 34.764 o
1 10 32 16.898 17.202 1.098 47.680 o
1 10 33 40.031 41.358 1.834 14.915 o
1 10 34 41.199 40.623 1.461 19.254 o
1 10 35 7.058 6.954 0.363 314.069 o
1 10 36 33.384 32.933 1.098 30.808 o
1 10 37 9.989 9.150 0.736 107.721 o
1 10 38 38.701 38.063 1.461 20.278 o
1 10 39 6.470 6.591 0.363 329.387 o
1 10 40 25.096 25.617 1.098 38.355 o
1 10 41 4.813 4.394 0.363 391.346 o
1 10 42 6.928 7.689 0.736 118.247 o
1 10 43 1.618 2.197 0.363 510.318 o
1 10 44 15.131 15.741 1.098 49.664 o
1 10 45 1.798 2.560 0.363 499.363 o
1 10 46 4.957 4.757 0.736 127.650 o
1 10 47 4.631 4.757 0.736 128.517 o
1 10 48 2.314 2.933 0.736 136.693 o
1 11 0 110.732 109.422 3.295 3.422 o
1 11 1 15.093 13.544 0.363 165.035 o
1 11 2 1681.590 1668.060 43.918 0.018 o
1 11 3 1086.480 1103.740 28.550 0.041 o
1 11 4 848.087 858.547 22.685 0.067 o
1 11 5 3.973 5.119 0.363 403.272 o
1 11 6 448.240 451.595 11.347 0.249 o
1 11 7 157.059 167.247 6.591 1.150 o
1 11 8 40.993 42.819 1.098 24.552 o
1 11 9 19.144 18.664 0.736 73.722 o
1 11 10 533.191 528.084 13.544 0.177 o
1 11 11 147.284 147.848 3.658 2.279 o
1 11 12 35.394 34.032 0.736 39.176 o
1 11 13 200.182 193.590 4.394 1.388 o
1 11 14 138.087 139.796 2.933 2.875 o
1 11 15 344.178 337.779 6.591 0.517 o
1 11 16 42.721 40.260 0.736 30.708 o
1 11 17 50.197 50.871 1.098 19.540 o
1 11 18 168.908 166.149 3.658 1.940 o
1 11 19 107.120 105.764 2.197 4.860 o
1 11 20 163.382 152.967 3.295 2.213 o
1 11 21 197.935 184.812 4.394 1.429 o
1 11 22 28.057 27.451 0.736 51.289 o
1 11 23 9.956 10.249 0.363 239.174 o
1 11 24 7.720 8.788 0.363 285.170 o
1 11 25 10.390 9.150 0.363 240.772 o
1 11 26 154.786 157.734 3.658 2.134 o
1 11 27 98.204 88.924 2.197 5.631 o
1 11 28 96.402 95.515 2.560 4.952 o
1 11 29 25.724 25.617 0.736 55.920 o
1 11 30 20.145 21.596 0.736 68.830 o
1 11 31 49.282 47.576 1.834 13.065 o
1 11 32 53.055 52.333 1.834 12.218 o
1 11 33 34.330 29.638 1.098 31.207 o
1 11 34 3.381 2.933 0.363 448.054 o
1 11 35 0.280 0.363 0.363 580.839 o
1 11 36 12.083 12.809 0.736 97.165 o
1 11 37 6.881 7.316 0.363 313.982 o
1 11 38 25.619 25.617 1.098 37.991 o
1 11 39 34.912 35.866 1.834 16.178 o
1 11 40 91.330 91.494 5.855 1.835 o
1 11 41 22.954 22.322 1.098 41.069 o
1 11 42 1.442 1.461 0.363 527.001 o
1 11 43 1.168 0.736 0.363 546.875 o
1 11 44 1.477 1.098 0.363 531.549 o
1 11 45 22.684 24.881 1.098 40.332 o
1 11 46 13.078 12.446 1.098 52.603 o
1 11 47 19.119 15.741 1.098 46.504 o
1 12 0 205.412 206.035 6.591 0.939 o
1 12 1 136.944 141.257 3.295 2.662 o
1 12 2 250.784 252.876 6.218 0.801 o
1 12 3 127.610 128.821 2.933 3.185 o
1 12 4 848.272 881.604 27.814 0.054 o
1 12 5 123.220 121.868 2.933 3.353 o
1 12 6 337.641 338.515 8.415 0.444 o
1 12 7 57.397 61.846 1.461 13.384 o
1 12 8 24.259 26.716 0.736 57.318 o
1 12 9 45.388 44.644 1.098 22.368 o
1 12 10 213.181 211.155 4.757 1.201 o
1 12 11 37.740 35.866 0.736 36.223 o
1 12 12 17.597 17.565 0.363 132.136 o
1 12 13 242.811 239.342 5.492 0.923 o
1 12 14 7.818 8.415 0.363 286.702 o
1 12 15 229.454 245.560 5.119 1.005 o
1 12 16 126.584 125.526 2.933 3.241 o
1 12 17 207.453 197.984 4.394 1.333 o
1 12 18 84.078 84.168 1.834 7.410 o
1 12 19 88.629 82.706 1.834 7.130 o
1 12 20 34.522 33.669 0.736 40.198 o
1 12 21 149.816 131.744 3.295 2.539 o
1 12 22 314.571 297.530 8.788 0.473 o
1 12 23 41.498 38.788 1.098 25.221 o
1 12 24 30.688 30.374 0.736 46.119 o
1 12 25 15.255 14.270 0.363 160.669 o
1 12 26 39.886 40.260 1.098 25.619 o
1 12 27 187.121 185.175 4.757 1.407 o
1 12 28 73.242 70.261 2.197 7.642 o
1 12 29 116.248 111.256 3.658 2.976 o
1 12 30 38.460 38.788 1.461 20.244 o
1 12 31 46.294 43.182 1.834 13.818 o
1 12 32 6.784 6.591 0.736 120.169 o
1 12 33 21.735 22.322 1.098 41.971 o
1 12 34 4.826 4.757 0.363 386.599 o
1 12 35 0.150 0.363 0.363 584.969 o
1 12 36 30.461 32.933 1.461 23.468 o
1 12 37 1.663 2.197 0.363 508.937 o
1 12 38 14.294 15.005 0.736 88.780 o
1 12 39 9.562 9.876 0.736 107.899 o
1 12 40 23.128 24.156 1.098 40.273 o
1 12 41 7.380 8.052 0.736 116.485 o
1 12 42 8.703 9.150 0.736 111.276 o
1 12 43 6.466 6.591 0.736 121.049 o
1 12 44 4.219 4.021 0.736 130.566 o
1 12 45 7.058 8.415 0.736 116.876 o
1 12 46 5.290 4.757 0.736 126.758 o
1 12 47 12.875 11.710 1.098 53.052 o
1 13 0 333.273 328.629 9.513 0.407 o
1 13 1 18.613 19.762 0.363 119.824 o
1 13 2 43.020 41.721 1.098 23.918 o
1 13 3 37.178 38.788 0.736 35.462 o
1 13 4 124.638 124.790 2.560 3.600 o
1 13 5 41.698 43.918 1.098 24.013 o
1 13 6 196.881 192.864 5.492 1.180 o
1 13 7 61.879 64.406 1.461 12.413 o
1 13 8 120.504 122.593 2.933 3.405 o
1 13 9 250.454 235.684 6.218 0.823 o
1 13 10 696.613 661.289 19.762 0.096 o
1 13 11 83.746 86.737 1.834 7.339 o
1 13 12 136.466 131.744 2.933 2.980 o
1 13 13 26.662 27.451 0.736 53.217 o
1 13 14 461.441 453.429 8.788 0.290 o
1 13 15 33.452 34.405 0.736 40.898 o
1 13 16 134.619 134.303 2.933 2.991 o
1 13 17 11.757 11.710 0.363 207.157 o
1 13 18 231.204 217.020 5.119 1.052 o
1 13 19 105.605 102.831 2.197 4.982 o
1 13 20 0.546 0.736 0.363 566.483 o
1 13 21 39.646 39.524 0.736 33.199 o
1 13 22 22.379 19.762 0.736 66.361 o
1 13 23 16.702 16.104 0.363 142.838 o
1 13 24 132.452 121.132 2.933 3.165 o
1 13 25 81.578 80.147 2.197 6.778 o
1 13 26 73.813 72.095 1.834 8.774 o
1 13 27 46.577 42.447 1.098 22.332 o
1 13 28 119.170 115.640 4.021 2.624 o
1 13 29 12.046 12.446 0.736 97.736 o
1 13 30 8.511 8.788 0.736 112.312 o
1 13 31 17.700 16.467 0.736 79.142 o
1 13 32 106.917 107.588 3.658 3.163 o
1 13 33 39.124 41.721 1.461 19.662 o
1 13 34 17.735 18.664 0.736 76.679 o
1 13 35 26.781 28.550 1.098 36.210 o
1 13 36 14.412 14.270 0.736 89.392 o
1 13 37 45.124 45.379 1.834 13.828 o
1 13 38 11.633 11.347 0.736 100.283 o
1 13 39 3.555 4.021 0.363 428.455 o
1 13 40 22.593 27.078 1.098 39.607 o
1 13 41 16.089 16.104 1.098 48.757 o
1 13 42 0.400 0.736 0.363 571.112 o
1 13 43 0.582 0.000 0.736 143.700 o
1 13 44 1.078 1.461 0.363 538.334 o
1 13 45 0.671 -0.363 0.363 574.176 o
1 13 46 1.470 1.098 0.736 140.719 o
1 14 0 195.562 197.984 5.492 1.175 o
1 14 1 76.041 76.489 1.461 9.641 o
1 14 2 12.608 12.809 0.363 191.844 o
1 14 3 449.914 454.890 9.513 0.282 o
1 14 4 53.042 55.628 1.098 17.924 o
1 14 5 9.197 9.876 0.363 252.745 o
1 14 6 377.104 378.775 8.788 0.375 o
1 14 7 25.473 26.716 0.736 55.475 o
1 14 8 150.377 145.651 3.658 2.255 o
1 14 9 128.841 124.790 3.295 2.931 o
1 14 10 107.485 106.500 2.560 4.366 o
1 14 11 35.857 38.426 0.736 36.746 o
1 14 12 304.282 298.255 5.855 0.657 o
1 14 13 13.203 14.270 0.363 178.701 o
1 14 14 189.876 188.833 4.021 1.558 o
1 14 15 130.560 129.920 2.933 3.114 o
1 14 16 26.575 27.078 0.736 53.605 o
1 14 17 106.470 102.831 2.933 3.995 o
1 14 18 241.407 232.015 5.119 0.986 o
1 14 19 48.591 48.675 1.098 20.451 o
1 14 20 26.192 25.254 0.736 55.493 o
1 14 21 168.164 157.734 4.757 1.612 o
1 14 22 69.674 64.406 1.461 11.235 o
1 14 23 28.559 28.177 0.736 50.138 o
1 14 24 60.375 58.923 1.461 13.120 o
1 14 25 19.772 19.399 0.736 71.703 o
1 14 26 5.889 6.218 0.363 345.500 o
1 14 27 8.991 9.513 0.363 258.590 o
1 14 28 25.396 26.716 1.098 37.766 o
1 14 29 22.727 21.596 1.098 41.504 o
1 14 30 1.029 0.363 0.363 557.131 o
1 14 31 13.070 13.544 0.736 93.666 o
1 14 32 83.278 87.100 2.933 4.934 o
1 14 33 14.949 15.741 0.736 86.303 o
1 14 34 46.372 45.742 1.834 13.617 o
1 14 35 1.831 1.461 0.363 515.028 o
1 14 36 2.968 2.197 0.363 470.196 o
1 14 37 11.038 10.975 0.736 102.376 o
1 14 38 14.022 16.467 0.736 87.661 o
1 14 39 1.101 1.098 0.363 543.272 o
1 14 40 5.042 5.492 0.363 372.683 o
1 14 41 2.105 1.834 0.363 501.063 o
1 14 42 2.856 2.560 0.363 468.198 o
1 14 43 3.442 2.933 0.736 133.937 o
1 14 44 0.218 0.363 0.363 582.795 o
1 14 45 1.146 1.461 0.363 536.219 o
1 15 0 55.754 57.825 1.461 14.049 o
1 15 1 322.702 333.396 6.954 0.533 o
1 15 2 297.243 297.892 6.218 0.648 o
1 15 3 80.858 81.971 1.834 7.744 o
1 15 4 110.590 111.256 2.560 4.191 o
1 15 5 9.476 10.249 0.363 245.942 o
1 15 6 126.324 128.086 2.933 3.220 o
1 15 7 132.307 133.578 2.933 3.043 o
1 15 8 15.095 14.643 0.363 160.450 o
1 15 9 49.722 50.499 1.098 19.758 o
1 15 10 1.207 1.461 0.363 534.324 o
1 15 11 45.307 47.576 1.098 21.838 o
1 15 12 264.142 262.399 6.218 0.757 o
1 15 13 126.260 128.821 2.933 3.213 o
1 15 14 198.225 201.642 4.394 1.376 o
1 15 15 86.762 83.442 1.834 7.238 o
1 15 16 8.773 8.788 0.363 267.680 o
1 15 17 59.151 59.286 1.461 13.301 o
1 15 18 157.088 147.112 3.658 2.168 o
1 15 19 51.435 49.037 1.098 19.435 o
1 15 20 4.450 4.394 0.363 400.388 o
1 15 21 17.424 19.026 0.736 76.957 o
1 15 22 121.669 105.764 3.658 2.933 o
1 15 23 0.072 0.736 0.363 581.532 o
1 15 24 77.856 77.214 2.197 7.102 o
1 15 25 37.123 34.767 1.098 28.296 o
1 15 26 5.274 5.492 0.363 367.291 o
1 15 27 80.858 79.411 2.933 5.148 o
1 15 28 26.824 27.814 1.098 36.426 o
1 15 29 26.056 24.881 1.098 37.944 o
1 15 30 25.169 24.519 1.098 38.687 o
1 15 31 37.464 35.503 1.461 20.987 o
1 15 32 26.378 26.716 1.098 37.095 o
1 15 33 5.138 4.757 0.736 127.166 o
1 15 34 0.380 1.098 0.363 566.005 o
1 15 35 2.310 3.295 0.363 473.371 o
1 15 36 10.396 11.710 0.736 103.117 o
1 15 37 12.777 13.544 0.736 94.414 o
1 15 38 3.087 3.658 0.363 446.152 o
1 15 39 1.672 1.834 0.363 514.207 o
1 15 40 4.808 5.492 0.736 127.064 o
1 15 41 2.512 2.933 0.363 472.754 o
1 15 42 0.742 1.098 0.363 554.581 o
1 15 43 7.496 7.316 0.736 117.185 o
1 15 44 11.334 11.347 0.736 101.080 o
1 15 45 5.801 5.492 0.736 124.380 o
1 16 0 92.559 90.396 2.560 5.203 o
1 16 1 213.768 211.155 4.394 1.262 o
1 16 2 107.894 109.422 2.197 4.756 o
1 16 3 211.320 216.284 4.394 1.262 o
1 16 4 157.962 156.262 3.295 2.260 o
1 16 5 213.387 215.922 4.757 1.189 o
1 16 6 132.085 136.873 3.295 2.774 o
1 16 7 387.714 386.454 9.876 0.332 o
1 16 8 32.869 32.933 0.736 42.258 o
1 16 9 46.692 45.742 1.461 17.238 o
1 16 10 20.387 19.399 0.736 70.487 o
1 16 11 389.788 384.257 8.788 0.363 o
1 16 12 28.386 30.011 0.736 49.173 o
1 16 13 127.240 131.381 3.295 2.901 o
1 16 14 177.634 172.366 4.021 1.715 o
1 16 15 27.902 27.451 0.736 51.498 o
1 16 16 16.739 16.829 0.363 140.097 o
1 16 17 108.177 102.469 2.560 4.410 o
1 16 18 10.787 10.612 0.363 225.646 o
1 16 19 125.390 125.889 2.560 3.566 o
1 16 20 49.297 45.742 1.098 20.717 o
1 16 21 8.248 8.052 0.363 282.425 o
1 16 22 83.458 77.587 2.197 6.742 o
1 16 23 31.135 29.275 0.736 46.240 o
1 16 24 4.698 4.757 0.363 389.737 o
1 16 25 129.766 124.427 4.757 2.029 o
1 16 26 18.307 19.026 0.736 75.083 o
1 16 27 58.273 55.255 2.197 9.372 o
1 16 28 7.566 6.954 0.736 117.494 o
1 16 29 16.925 16.467 0.736 80.871 o
1 16 30 11.615 12.809 0.736 98.394 o
1 16 31 82.511 82.706 3.295 4.396 o
1 16 32 9.004 10.249 0.736 108.922 o
1 16 33 2.002 2.560 0.736 137.869 o
1 16 34 22.857 25.617 1.098 39.941 o
1 16 35 12.085 12.809 0.736 97.160 o
1 16 36 0.135 0.736 0.736 143.854 o
1 16 37 16.278 19.026 1.098 47.449 o
1 16 38 4.231 4.021 0.363 410.690 o
1 16 39 2.039 2.197 0.363 497.588 o
1 16 40 9.762 11.347 0.736 105.332 o
1 16 41 0.726 0.736 0.363 560.792 o
1 16 42 1.474 1.098 0.363 531.641 o
1 16 43 7.935 6.218 0.736 117.493 o
1 16 44 16.959 13.171 1.098 49.231 o
1 17 0 50.569 50.871 1.461 15.787 o
1 17 1 65.582 65.141 1.461 11.779 o
1 17 2 1281.190 1276.110 25.980 0.036 o
1 17 3 133.598 135.402 2.560 3.255 o
1 17 4 51.114 51.597 1.098 19.127 o
1 17 5 350.050 343.272 6.954 0.489 o
1 17 6 977.329 965.036 25.617 0.052 o
1 17 7 674.333 664.947 16.467 0.115 o
1 17 8 68.612 69.535 1.461 11.024 o
1 17 9 38.129 37.690 1.098 27.059 o
1 17 10 11.086 10.612 0.363 221.837 o
1 17 11 494.706 489.658 10.975 0.228 o
1 17 12 60.882 62.209 1.834 10.630 o
1 17 13 106.130 103.567 2.560 4.460 o
1 17 14 3.546 4.021 0.363 428.708 o
1 17 15 66.368 64.778 1.834 9.878 o
1 17 16 13.049 13.544 0.363 183.678 o
1 17 17 24.101 24.156 0.736 59.595 o
1 17 18 58.615 58.923 1.461 13.428 o
1 17 19 39.224 36.592 1.098 26.793 o
1 17 20 33.393 32.208 0.736 42.089 o
1 17 21 23.519 21.959 0.736 62.395 o
1 17 22 13.871 14.270 0.736 90.733 o
1 17 23 23.660 25.254 1.098 39.496 o
1 17 24 31.618 31.109 1.461 23.392 o
1 17 25 5.507 5.492 0.363 361.983 o
1 17 26 8.020 6.954 0.736 116.231 o
1 17 27 8.333 9.876 0.736 111.296 o
1 17 28 9.172 9.513 0.736 109.474 o
1 17 29 1.885 1.461 0.363 513.385 o
1 17 30 52.083 50.136 2.197 10.134 o
1 17 31 115.145 115.640 4.394 2.418 o
1 17 32 21.886 23.420 1.098 41.451 o
1 17 33 2.232 2.560 0.736 137.331 o
1 17 34 4.233 4.757 0.736 129.568 o
1 17 35 3.343 3.658 0.736 133.276 o
1 17 36 1.393 1.834 0.736 140.080 o
1 17 37 8.528 7.689 0.736 113.794 o
1 17 38 9.176 8.052 0.736 111.489 o
1 17 39 3.603 4.021 0.363 427.174 o
1 17 40 7.900 7.689 0.736 115.543 o
1 17 41 4.874 3.295 0.363 403.545 o
1 17 42 0.420 0.000 0.363 582.150 o
1 17 43 2.774 2.560 0.736 136.036 o
1 18 0 1.459 1.834 0.363 520.725 o
1 18 1 78.715 80.882 1.461 9.097 o
1 18 2 66.708 65.877 1.461 11.557 o
1 18 3 3.852 3.658 0.363 425.360 o
1 18 4 3.473 3.658 0.363 435.549 o
1 18 5 526.179 509.420 12.809 0.190 o
1 18 6 223.684 223.963 5.855 0.962 o
1 18 7 64.510 65.504 1.461 11.914 o
1 18 8 46.058 48.312 1.098 21.421 o
1 18 9 17.662 17.928 0.363 130.614 o
1 18 10 16.249 16.104 0.363 146.036 o
1 18 11 126.942 123.329 3.295 2.977 o
1 18 12 345.096 335.955 9.150 0.408 o
1 18 13 33.065 31.472 1.098 31.407 o
1 18 14 6.855 7.689 0.363 310.888 o
1 18 15 9.809 9.513 0.363 246.453 o
1 18 16 141.574 139.433 4.021 2.214 o
1 18 17 98.808 90.023 2.560 4.965 o
1 18 18 94.740 94.417 2.560 5.037 o
1 18 19 22.372 21.596 0.736 64.716 o
1 18 20 40.137 43.545 1.834 14.727 o
1 18 21 14.262 15.368 0.736 88.415 o
1 18 22 61.346 57.089 2.560 7.540 o
1 18 23 19.320 17.928 1.098 45.492 o
1 18 24 46.755 45.742 2.197 10.823 o
1 18 25 25.231 24.881 1.461 26.447 o
1 18 26 15.969 15.368 0.736 84.331 o
1 18 27 13.467 12.446 0.736 94.055 o
1 18 28 2.262 2.933 0.736 136.818 o
1 18 29 17.105 15.005 0.736 82.123 o
1 18 30 41.231 42.084 1.834 14.671 o
1 18 31 10.190 10.249 0.736 105.665 o
1 18 32 18.093 16.829 1.098 46.883 o
1 18 33 0.192 0.363 0.363 583.618 o
1 18 34 1.056 1.098 0.363 544.684 o
1 18 35 8.994 8.788 0.736 110.973 o
1 18 36 1.334 1.461 0.363 530.362 o
1 18 37 5.511 4.757 0.363 370.319 o
1 18 38 10.742 9.150 0.736 105.655 o
1 18 39 17.224 16.104 0.736 80.607 o
1 18 40 2.418 1.834 0.363 491.681 o
1 18 41 0.674 0.363 0.363 568.330 o
1 18 42 5.403 4.394 0.736 126.944 o
1 19 0 170.372 175.299 4.757 1.540 o
1 19 1 63.644 69.162 1.461 11.768 o
1 19 2 15.667 15.741 0.363 151.653 o
1 19 3 13.408 13.544 0.363 180.201 o
1 19 4 14.513 15.368 0.363 162.253 o
1 19 5 42.932 43.918 1.098 23.497 o
1 19 6 97.627 99.173 2.197 5.414 o
1 19 7 60.132 60.022 1.461 13.067 o
1 19 8 11.962 12.446 0.363 200.703 o
1 19 9 22.070 23.057 0.736 63.956 o
1 19 10 301.180 295.333 7.689 0.550 o
1 19 11 106.333 108.686 2.933 3.920 o
1 19 12 19.575 19.399 0.736 72.098 o
1 19 13 2.112 2.197 0.363 495.402 o
1 19 14 142.916 127.350 4.394 2.078 o
1 19 15 1.661 1.461 0.363 520.261 o
1 19 16 11.817 11.710 0.363 206.469 o
1 19 17 111.445 101.733 2.933 3.877 o
1 19 18 42.281 44.281 1.461 18.499 o
1 19 19 124.735 114.179 6.954 1.249 o
1 19 20 15.349 14.270 1.098 50.076 o
1 19 21 9.983 10.249 1.098 55.855 o
1 19 22 44.543 40.985 4.021 4.282 o
1 19 23 99.909 102.831 5.119 2.155 o
1 19 24 3.154 2.197 0.736 135.555 o
1 19 25 15.982 13.544 1.098 49.861 o
1 19 26 24.326 24.156 1.098 39.413 o
1 19 27 126.444 112.355 8.788 0.854 o
1 19 28 56.315 56.354 2.197 9.492 o
1 19 29 16.180 14.643 0.736 84.687 o
1 19 30 8.857 8.415 0.736 111.870 o
1 19 31 4.249 4.757 0.736 129.526 o
1 19 32 16.718 15.368 1.461 30.820 o
1 19 33 13.141 11.710 0.736 95.840 o
1 19 34 0.113 0.363 0.736 144.258 o
1 19 35 0.410 0.736 0.363 570.804 o
1 19 36 2.073 1.834 0.363 502.005 o
1 19 37 0.776 1.098 0.363 553.497 o
1 19 38 5.663 4.394 0.363 371.020 o
1 19 39 10.618 9.513 0.736 105.498 o
1 19 40 2.012 1.834 0.736 138.685 o
1 19 41 2.579 2.933 0.736 136.057 o
1 20 0 95.430 96.614 2.933 4.398 o
1 20 1 86.711 86.737 1.834 7.123 o
1 20 2 3.010 3.295 0.363 453.355 o
1 20 3 174.886 173.828 4.021 1.732 o
1 20 4 25.698 24.881 0.736 56.516 o
1 20 5 15.678 16.467 0.363 148.869 o
1 20 6 66.088 68.437 1.461 11.460 o
1 20 7 30.019 28.913 0.736 47.810 o
1 20 8 81.050 84.168 1.834 7.642 o
1 20 9 127.845 128.821 3.295 2.913 o
1 20 10 275.837 266.057 7.316 0.638 o
1 20 11 36.476 36.592 1.098 28.160 o
1 20 12 0.132 0.363 0.363 585.530 o
1 20 13 100.935 102.831 2.560 4.652 o
1 20 14 32.954 36.229 1.461 22.203 o
1 20 15 37.604 39.161 1.098 26.956 o
1 20 16 18.799 20.860 1.098 44.758 o
1 20 17 3.626 3.658 0.736 132.559 o
1 20 18 20.597 21.223 1.098 43.241 o
1 20 19 24.643 18.301 1.834 19.329 o
1 20 20 9.924 10.975 1.098 55.624 o
1 20 21 22.994 23.057 1.461 27.490 o
1 20 22 0.226 -0.363 0.736 144.390 o
1 20 23 13.140 13.171 1.098 52.267 o
1 20 24 11.433 11.347 1.098 54.321 o
1 20 25 10.049 10.612 1.098 55.667 o
1 20 26 21.693 21.959 1.461 28.105 o
1 20 27 21.295 20.498 1.461 28.480 o
1 20 28 34.418 31.109 2.560 9.927 o
1 20 29 38.219 39.524 1.834 15.347 o
1 20 30 11.181 10.612 0.736 102.481 o
1 20 31 12.052 11.347 0.736 99.171 o
1 20 32 47.910 50.136 2.560 8.537 o
1 20 33 23.157 22.322 1.461 27.558 o
1 20 34 0.296 0.000 0.736 144.255 o
1 20 35 3.763 3.295 0.736 132.671 o
1 20 36 0.663 -0.363 0.736 143.540 o
1 20 37 1.869 1.834 0.736 139.012 o
1 20 38 4.707 5.119 1.098 61.302 o
1 20 39 5.838 6.591 1.098 60.115 o
1 20 40 2.738 2.933 1.098 63.049 o
1 21 0 2.912 2.933 0.363 461.269 o
1 21 1 34.691 35.130 0.736 39.323 o
1 21 2 10.182 10.612 0.363 233.600 o
1 21 3 37.846 38.063 1.098 27.106 o
1 21 4 0.411 0.736 0.363 570.761 o
1 21 5 40.961 40.260 1.098 25.131 o
1 21 6 149.335 146.749 2.933 2.623 o
1 21 7 6.730 7.316 0.363 316.917 o
1 21 8 42.890 43.545 1.098 23.591 o
1 21 9 94.175 96.614 2.197 5.640 o
1 21 10 130.940 129.920 3.658 2.611 o
1 21 11 94.228 97.712 2.933 4.417 o
1 21 12 4.710 5.119 0.363 385.027 o
1 21 13 150.906 163.952 5.492 1.469 o
1 21 14 27.203 30.374 1.461 24.907 o
1 21 15 142.235 122.593 6.591 1.278 o
1 21 16 2.558 2.933 0.736 136.109 o
1 21 17 9.830 11.347 1.098 55.554 o
1 21 18 1.873 1.461 0.736 139.423 o
1 21 19 9.611 10.249 1.098 56.136 o
1 21 20 15.825 16.467 1.098 48.823 o
1 21 21 9.536 10.249 1.098 56.192 o
1 21 22 19.651 22.685 1.461 28.663 o
1 21 23 32.318 31.472 1.834 16.968 o
1 21 24 0.395 0.736 1.098 64.656 o
1 21 25 12.658 9.876 1.098 53.941 o
1 21 26 10.942 8.415 1.098 55.823 o
1 21 27 7.838 8.788 1.098 57.979 o
1 21 28 19.325 16.829 1.098 45.916 o
1 21 29 24.963 24.519 1.461 26.596 o
1 21 30 20.120 24.519 1.461 28.203 o
1 21 31 2.568 2.560 0.736 136.532 o
1 21 32 0.032 0.363 0.736 144.414 o
1 21 33 5.198 5.119 1.098 60.998 o
1 21 34 0.828 1.834 0.736 141.309 o
1 21 35 0.585 0.736 0.736 142.960 o
1 21 36 5.254 4.757 1.098 61.076 o
1 21 37 2.651 1.834 0.736 137.198 o
1 21 38 6.695 6.218 1.098 59.669 o
1 22 0 4.216 3.658 0.363 415.777 o
1 22 1 86.844 85.266 2.197 6.321 o
1 22 2 117.298 118.210 3.295 3.203 o
1 22 3 119.938 123.329 2.933 3.410 o
1 22 4 8.606 9.150 0.363 267.453 o
1 22 5 8.226 9.513 0.363 270.646 o
1 22 6 38.349 40.623 1.098 26.249 o
1 22 7 143.492 150.045 4.021 2.136 o
1 22 8 36.518 39.161 1.098 27.490 o
1 22 9 3.849 4.394 0.363 415.765 o
1 22 10 38.743 40.260 1.461 19.964 o
1 22 11 27.183 27.451 1.098 36.307 o
1 22 12 2.185 1.461 0.736 138.716 o
1 22 13 20.690 18.664 1.098 44.147 o
1 22 14 74.700 19.026 2.560 7.867 o
1 22 15 39.365 34.767 2.197 12.049 o
1 22 16 8.322 8.415 1.098 57.765 o
1 22 17 27.264 26.353 2.197 13.607 o
1 22 18 2.158 2.197 1.098 63.532 o
1 22 19 35.074 30.374 2.560 9.910 o
1 22 20 0.140 1.834 1.098 64.535 o
1 22 21 13.062 11.347 1.098 53.048 o
1 22 22 22.881 17.928 1.461 28.380 o
1 22 23 49.900 50.136 2.560 8.416 o
1 22 24 5.830 5.855 1.098 60.361 o
1 22 25 1.129 2.197 1.098 64.023 o
1 22 26 46.498 52.333 3.658 4.901 o
1 22 27 7.566 8.052 1.098 58.434 o
1 22 28 0.003 0.000 0.736 144.812 o
1 22 29 0.067 1.461 0.736 143.271 o
1 22 30 3.852 4.021 0.736 131.516 o
1 22 31 0.986 1.098 0.736 141.756 o
1 22 32 3.335 5.855 0.736 130.480 o
1 22 33 5.494 6.954 1.098 60.222 o
1 22 34 15.686 17.565 1.098 48.497 o
1 22 35 5.514 6.218 0.736 124.174 o
1 22 36 0.175 0.363 1.461 36.662 o
1 22 37 0.832 1.461 0.736 141.697 o
1 23 0 29.478 32.571 1.834 17.350 o
1 23 1 1.100 1.461 0.363 537.636 o
1 23 2 0.261 0.736 0.363 575.518 o
1 23 3 5.322 5.855 0.363 362.068 o
1 23 4 6.325 6.218 0.363 336.241 o
1 23 5 21.619 20.860 0.736 66.750 o
1 23 6 0.528 0.736 0.363 567.069 o
1 23 7 100.150 120.034 9.513 0.770 o
1 23 8 48.289 46.478 1.834 13.285 o
1 23 9 6.606 6.591 0.736 120.663 o
1 23 10 12.463 12.073 1.098 53.233 o
1 23 11 48.142 46.115 2.197 10.676 o
1 23 12 16.290 14.643 1.098 49.178 o
1 23 13 5.050 5.855 0.736 125.926 o
1 23 14 0.108 0.363 0.736 144.268 o
1 23 15 25.378 21.596 1.461 26.942 o
1 23 16 53.284 53.794 3.295 5.607 o
1 23 17 0.618 1.098 1.098 64.489 o
1 23 18 24.098 28.913 1.834 18.550 o
1 23 19 6.848 5.119 1.098 59.934 o
1 23 20 66.288 58.923 2.933 6.068 o
1 23 21 2.577 2.933 0.736 136.062 o
1 23 22 43.760 42.819 3.295 6.027 o
1 23 23 3.493 2.933 0.736 133.809 o
1 23 24 32.791 26.353 1.461 23.768 o
1 23 25 17.388 19.762 1.461 29.892 o
1 23 26 74.162 74.292 4.757 2.766 o
1 23 27 19.982 19.026 1.098 44.553 o
1 23 28 1.989 2.933 0.736 137.463 o
1 23 29 10.300 11.347 1.098 55.195 o
1 23 30 18.077 20.860 1.461 29.485 o
1 23 31 2.254 3.658 1.098 63.113 o
1 23 32 3.528 4.757 0.736 131.404 o
1 23 33 5.783 7.689 1.098 59.787 o
1 23 34 6.487 8.788 1.461 34.702 o
1 23 35 29.011 26.716 1.834 17.916 o
1 23 36 0.698 0.736 1.098 64.532 o
1 24 0 3.355 3.295 0.736 133.700 o
1 24 1 11.842 12.073 0.736 98.766 o
1 24 2 3.824 3.295 0.363 430.970 o
1 24 3 11.941 11.710 0.736 98.983 o
1 24 4 6.571 6.218 0.363 331.127 o
1 24 5 3.127 2.197 0.363 465.631 o
1 24 6 35.385 30.736 1.461 22.297 o
1 24 7 27.842 27.078 1.461 25.233 o
1 24 8 18.159 18.664 1.098 46.111 o
1 24 9 6.499 6.591 0.736 120.958 o
1 24 10 21.930 23.420 1.461 27.784 o
1 24 11 159.778 163.952 7.689 0.932 o
1 24 12 17.099 17.928 1.461 30.285 o
1 24 13 4.060 3.658 0.736 131.449 o
1 24 14 9.335 10.249 1.098 56.343 o
1 24 15 5.186 4.394 0.736 127.525 o
1 24 16 8.095 8.415 1.098 57.928 o
1 24 17 0.127 1.098 1.461 36.621 o
1 24 18 69.451 73.193 4.021 3.665 o
1 24 19 16.660 17.928 1.461 30.427 o
1 24 20 48.367 46.115 2.560 8.631 o
1 24 21 0.279 0.736 1.098 64.703 o
1 24 22 12.861 13.171 1.098 52.488 o
1 24 23 1.928 1.461 0.736 139.300 o
1 24 24 11.870 11.710 1.098 53.840 o
1 24 25 0.361 0.363 1.098 64.745 o
1 24 26 4.606 4.021 0.736 129.554 o
1 24 27 0.691 0.000 0.736 143.483 o
1 24 28 1.118 0.736 0.736 141.859 o
1 24 29 2.436 2.197 0.736 137.277 o
1 24 30 3.525 4.021 0.736 132.355 o
1 24 31 0.657 1.098 1.098 64.473 o
1 24 32 1.518 2.197 0.736 139.395 o
1 24 33 2.909 3.658 0.736 134.361 o
1 24 34 0.475 -0.363 1.098 64.772 o
1 25 0 0.387 1.098 0.736 142.992 o
1 25 1 21.899 21.596 0.736 65.565 o
1 25 2 15.519 16.829 0.736 83.677 o
1 25 3 1.967 2.197 0.363 499.754 o
1 25 4 25.488 24.156 1.098 38.591 o
1 25 5 13.313 14.270 0.736 92.129 o
1 25 6 11.084 10.249 0.736 103.232 o
1 25 7 27.618 27.078 1.461 25.306 o
1 25 8 28.105 28.550 1.461 24.910 o
1 25 9 10.480 10.249 0.736 104.872 o
1 25 10 3.488 3.295 0.736 133.366 o
1 25 11 47.577 46.478 2.560 8.668 o
1 25 12 18.909 17.928 1.461 29.694 o
1 25 13 2.286 1.461 0.736 138.484 o
1 25 14 0.924 1.461 0.736 141.503 o
1 25 15 1.045 0.000 0.736 142.772 o
1 25 16 0.685 1.098 1.098 64.461 o
1 25 17 7.976 6.954 1.098 58.533 o
1 25 18 28.989 35.130 2.933 8.007 o
1 25 19 64.666 50.136 5.119 2.609 o
1 25 20 35.671 30.011 2.197 12.636 o
1 25 21 10.854 15.741 1.834 21.564 o
1 25 22 13.174 13.171 1.098 52.240 o
1 25 23 4.559 5.119 0.736 128.229 o
1 25 24 21.876 23.057 1.461 27.862 o
1 25 25 1.446 2.933 0.736 138.723 o
1 25 26 8.226 8.415 1.098 57.834 o
1 25 27 4.907 3.658 0.736 129.240 o
1 25 28 7.834 8.415 1.098 58.116 o
1 25 29 3.577 4.021 0.736 132.222 o
1 25 30 7.379 6.218 1.098 59.204 o
1 25 31 0.974 0.736 0.736 142.161 o
1 25 32 4.993 7.689 1.098 60.309 o
1 26 0 11.722 13.907 1.098 53.095 o
1 26 1 11.846 12.809 0.736 97.787 o
1 26 2 1.709 1.834 0.363 513.072 o
1 26 3 61.278 66.975 2.560 7.266 o
1 26 4 23.497 22.322 1.098 40.672 o
1 26 5 41.831 38.426 1.834 14.863 o
1 26 6 31.649 35.503 1.834 16.745 o
1 26 7 20.048 20.125 1.098 44.079 o
1 26 8 4.784 5.119 0.736 127.628 o
1 26 9 0.192 -0.363 0.736 144.455 o
1 26 10 23.336 23.420 1.461 27.317 o
1 26 11 74.357 77.587 4.394 3.111 o
1 26 12 13.654 12.446 1.098 52.148 o
1 26 13 38.169 35.503 2.560 9.573 o
1 26 14 26.565 25.254 2.197 13.722 o
1 26 15 12.546 11.347 1.461 32.726 o
1 26 16 30.128 35.503 2.933 7.959 o
1 26 17 20.042 17.202 1.834 20.143 o
1 26 18 30.155 23.783 2.197 13.457 o
1 26 19 27.742 31.472 2.560 10.301 o
1 26 20 16.548 19.399 1.461 30.225 o
1 26 21 4.369 5.492 1.098 61.395 o
1 26 22 6.283 4.757 1.098 60.423 o
1 26 23 4.510 4.394 0.736 129.318 o
1 26 24 0.636 1.098 0.736 142.485 o
1 26 25 2.972 2.560 0.736 135.555 o
1 26 26 6.462 6.954 1.098 59.578 o
1 26 27 12.869 14.643 1.098 51.899 o
1 26 28 4.943 3.658 0.736 129.146 o
1 26 29 0.204 0.736 0.736 143.719 o
1 26 30 7.643 8.788 1.098 58.119 o
1 26 31 2.697 2.560 1.098 63.168 o
1 27 0 23.014 25.980 1.461 26.999 o
1 27 1 66.609 70.261 2.560 6.887 o
1 27 2 99.379 103.204 3.658 3.335 o
1 27 3 4.387 5.119 0.736 128.684 o
1 27 4 24.573 24.519 1.098 39.108 o
1 27 5 134.643 124.790 5.119 1.822 o
1 27 6 74.229 70.996 2.933 5.536 o
1 27 7 7.011 6.954 1.098 59.204 o
1 27 8 35.524 31.109 1.834 16.468 o
1 27 9 8.762 9.876 1.098 56.908 o
1 27 10 38.727 29.638 2.933 7.748 o
1 27 11 1.757 1.098 0.736 140.089 o
1 27 12 21.777 19.026 1.461 28.565 o
1 27 13 14.201 18.664 1.834 20.905 o
1 27 14 3.778 2.560 1.098 62.590 o
1 27 15 3.751 3.658 1.098 62.298 o
1 27 16 4.506 4.394 1.098 61.644 o
1 27 17 2.952 4.394 1.098 62.539 o
1 27 18 18.407 19.026 1.834 20.254 o
1 27 19 15.120 19.399 1.834 20.719 o
1 27 20 7.394 5.855 1.098 59.318 o
1 27 21 0.641 0.363 0.736 143.221 o
1 27 22 26.467 18.664 1.461 27.067 o
1 27 23 9.285 7.316 1.098 57.465 o
1 27 24 7.100 10.612 1.098 57.854 o
1 27 25 0.724 1.834 0.736 141.531 o
1 27 26 13.223 16.829 1.098 50.750 o
1 27 27 2.744 2.933 0.736 135.658 o
1 27 28 0.423 1.098 1.098 64.571 o
1 27 29 2.905 3.295 1.098 62.864 o
1 28 0 15.412 15.368 1.098 49.589 o
1 28 1 4.018 3.658 0.363 420.983 o
1 28 2 22.624 24.156 1.098 40.640 o
1 28 3 43.467 45.742 2.197 11.131 o
1 28 4 36.962 35.503 1.461 21.131 o
1 28 5 27.768 27.451 2.197 13.509 o
1 28 6 12.173 10.612 1.098 54.032 o
1 28 7 33.649 34.405 2.197 12.619 o
1 28 8 4.156 5.119 0.736 129.293 o
1 28 9 7.974 8.052 1.098 58.145 o
1 28 10 2.509 1.461 0.736 137.968 o
1 28 11 10.896 9.513 1.461 33.460 o
1 28 12 0.501 1.098 1.098 64.538 o
1 28 13 27.621 25.980 2.197 13.591 o
1 28 14 17.744 15.741 1.461 30.430 o
1 28 15 5.579 8.788 1.461 34.916 o
1 28 16 7.930 10.975 1.461 34.064 o
1 28 17 3.783 2.560 1.098 62.587 o
1 28 18 0.694 2.197 1.461 36.469 o
1 28 19 0.545 0.363 1.098 64.671 o
1 28 20 2.763 0.736 1.098 63.594 o
1 28 21 25.263 22.685 1.834 18.871 o
1 28 22 9.304 8.788 1.098 56.911 o
1 28 23 2.822 2.560 0.736 135.921 o
1 28 24 0.101 1.461 0.736 143.204 o
1 28 25 1.468 2.197 0.736 139.508 o
1 28 26 0.982 2.560 1.098 64.007 o
1 29 0 4.070 5.119 0.736 129.520 o
1 29 1 23.785 24.519 1.098 39.669 o
1 29 2 13.493 13.171 1.098 51.987 o
1 29 3 19.467 19.762 1.098 44.666 o
1 29 4 9.128 11.347 0.736 107.068 o
1 29 5 12.183 12.073 0.736 97.868 o
1 29 6 7.671 8.788 1.098 58.098 o
1 29 7 15.971 17.202 1.461 30.766 o
1 29 8 16.443 16.104 1.098 48.476 o
1 29 9 13.295 13.907 1.098 51.853 o
1 29 10 2.412 1.834 1.098 63.496 o
1 29 11 10.181 9.876 1.461 33.608 o
1 29 12 5.637 5.119 1.098 60.721 o
1 29 13 4.078 4.394 1.098 61.897 o
1 29 14 5.652 5.855 1.098 60.476 o
1 29 15 8.153 8.788 1.461 34.289 o
1 29 16 0.192 0.363 1.098 64.812 o
1 29 17 4.985 4.394 1.098 61.354 o
1 29 18 6.980 9.150 1.461 34.537 o
1 29 19 2.896 2.560 1.098 63.064 o
1 29 20 0.560 -0.363 0.736 143.743 o
1 29 21 0.771 1.461 1.098 64.346 o
1 29 22 3.425 1.834 0.736 135.336 o
1 29 23 4.394 4.021 0.736 130.111 o
1 29 24 0.884 1.461 1.461 36.495 o
1 30 0 2.853 1.461 1.098 63.368 o
1 30 1 2.658 2.560 0.736 136.317 o
1 30 2 1.639 2.197 0.736 139.122 o
1 30 3 5.279 6.591 0.736 124.308 o
1 30 4 0.173 0.736 0.736 143.780 o
1 30 5 14.576 16.467 1.461 31.326 o
1 30 6 4.631 5.119 0.736 128.035 o
1 30 7 12.969 15.741 1.834 21.282 o
1 30 8 0.918 1.834 1.098 64.200 o
1 30 9 2.437 2.197 1.098 63.393 o
1 30 10 5.439 4.394 1.098 61.074 o
1 30 11 0.081 0.000 1.098 64.924 o
1 30 12 1.014 0.363 1.098 64.477 o
1 30 13 11.157 13.544 1.461 32.811 o
1 30 14 4.416 5.119 1.098 61.480 o
1 30 15 2.694 2.560 1.098 63.169 o
1 30 16 5.192 6.218 1.098 60.655 o
1 30 17 5.403 4.021 1.098 61.212 o
1 30 18 6.262 6.218 1.098 59.958 o
1 30 19 0.680 0.736 1.461 36.572 o
1 30 20 5.863 4.394 1.098 60.808 o
1 31 0 0.040 0.363 1.098 64.871 o
1 31 1 5.751 6.954 1.098 60.052 o
1 31 2 3.310 3.658 0.736 133.359 o
1 31 3 10.043 12.073 1.098 55.114 o
1 31 4 3.393 4.394 1.098 62.292 o
1 31 5 0.225 -0.736 1.461 36.678 o
1 31 6 0.641 -0.363 1.098 64.706 o
1 31 7 1.188 1.461 1.098 64.163 o
1 31 8 3.496 4.394 1.098 62.234 o
1 31 9 13.754 13.171 1.461 32.092 o
1 31 10 2.456 2.933 1.098 63.196 o
1 31 11 3.878 5.119 1.098 61.801 o
1 31 12 9.801 13.907 1.461 33.150 o
1 31 13 5.499 6.591 1.098 60.337 o
1 31 14 3.044 4.394 1.098 62.488 o
1 31 15 1.671 0.363 1.098 64.192 o
1 31 16 1.020 0.000 1.098 64.551 o
1 32 3 0.012 1.834 1.834 23.251 o
1 32 4 2.646 1.834 1.098 63.379 o
1 32 5 1.501 1.098 1.098 64.103 o
1 32 6 2.840 3.658 1.098 62.802 o
1 32 7 0.096 1.098 1.098 64.704 o
1 32 8 5.980 5.119 1.098 60.502 o
1 32 9 2.264 2.560 1.098 63.389 o
1 32 10 16.871 16.467 1.834 20.677 o
1 32 11 0.457 0.000 1.098 64.779 o
2 0 1 26364.600 27885.900 1513.240 0.000 o
2 0 2 760.267 817.561 18.664 0.087 o
2 0 3 13036.700 14935.600 585.909 0.000 o
2 0 4 9642.070 9928.890 425.242 0.000 o
2 0 5 2029.220 2082.690 59.649 0.011 o
2 0 6 2129.220 2208.940 57.825 0.010 o
2 0 7 580.006 605.298 15.741 0.139 o
2 0 8 839.678 812.432 20.498 0.075 o
2 0 9 170.007 172.366 4.394 1.661 o
2 0 10 345.043 331.924 8.052 0.455 o
2 0 11 2385.570 2511.220 67.701 0.008 o
2 0 12 44.394 43.918 1.461 18.014 o
2 0 13 20.278 20.125 0.736 69.992 o
2 0 14 371.061 383.531 11.347 0.303 o
2 0 15 54.344 54.167 1.834 11.928 o
2 0 16 2584.570 2818.630 97.349 0.005 o
2 0 17 621.005 617.008 17.202 0.121 o
2 0 18 311.348 306.680 8.052 0.509 o
2 0 19 116.212 117.111 4.021 2.653 o
2 0 20 14.187 14.270 0.363 169.727 o
2 0 21 8.747 9.513 0.363 262.366 o
2 0 22 1.293 0.736 0.363 542.937 o
2 0 23 1.590 1.461 0.363 522.432 o
2 0 24 377.494 380.599 10.612 0.320 o
2 0 25 325.620 301.550 9.513 0.426 o
2 0 26 68.941 70.633 2.197 7.934 o
2 0 27 13.838 13.544 0.736 91.721 o
2 0 28 3.756 4.021 0.363 423.116 o
2 0 29 325.423 307.406 11.347 0.351 o
2 0 30 131.598 112.717 4.021 2.486 o
2 0 31 5.989 5.855 0.363 347.250 o
2 0 32 45.250 43.545 2.197 11.067 o
2 0 33 57.421 42.084 4.021 4.089 o
2 0 34 1.366 0.000 0.736 142.109 o
2 0 35 4.970 5.855 0.736 126.143 o
2 0 36 33.557 29.275 1.834 16.945 o
2 0 37 0.657 0.000 0.736 143.551 o
2 0 38 8.177 8.415 1.098 57.870 o
2 0 39 6.257 5.492 0.736 123.136 o
2 0 40 16.448 15.741 1.461 30.847 o
2 0 41 2.156 2.560 1.098 63.443 o
2 0 42 47.303 53.431 3.658 4.874 o
2 0 43 3.116 3.295 1.098 62.750 o
2 0 44 5.319 5.855 1.098 60.689 o
2 0 45 0.721 1.461 1.098 64.368 o
2 0 46 3.878 3.658 1.098 62.226 o
2 0 47 1.093 1.461 1.098 64.205 o
2 0 48 5.552 8.415 1.461 34.966 o
2 0 49 4.797 5.855 1.461 35.414 o
2 0 50 7.147 8.788 1.461 34.541 o
2 1 0 45581.100 36596.100 3655.220 0.000 o
2 1 1 3182.430 3068.950 72.830 0.006 o
2 1 2 4774.860 4881.550 106.862 0.002 o
2 1 3 634.396 672.999 11.347 0.154 o
2 1 4 1734.560 1913.620 36.592 0.018 o
2 1 5 15990.800 16003.500 503.928 0.000 o
2 1 6 1006.410 995.783 17.565 0.064 o
2 1 7 886.441 907.947 17.928 0.075 o
2 1 8 553.332 542.716 9.876 0.210 o
2 1 9 1339.980 1303.550 27.078 0.034 o
2 1 10 762.264 802.919 16.104 0.097 o
2 1 11 1063.210 1096.050 19.762 0.055 o
2 1 12 871.977 922.227 16.829 0.078 o
2 1 13 4341.520 4803.980 96.614 0.003 o
2 1 14 249.940 277.032 5.492 0.844 o
2 1 15 455.928 457.450 9.513 0.278 o
2 1 16 550.484 552.602 10.975 0.197 o
2 1 17 86.373 80.147 1.834 7.389 o
2 1 18 1059.980 1068.240 24.156 0.049 o
2 1 19 267.710 278.493 6.218 0.730 o
2 1 20 146.954 138.335 2.560 2.942 o
2 1 21 219.964 229.456 5.119 1.072 o
2 1 22 63.889 64.778 1.098 14.079 o
2 1 23 298.812 289.105 6.591 0.628 o
2 1 24 36.437 38.063 0.736 36.399 o
2 1 25 142.612 141.630 3.295 2.572 o
2 1 26 63.506 60.022 1.461 12.504 o
2 1 27 55.814 60.385 1.834 11.346 o
2 1 28 319.234 309.965 8.788 0.461 o
2 1 29 10.343 10.249 0.363 233.886 o
2 1 30 29.549 30.374 0.736 47.489 o
2 1 31 7.658 8.788 0.363 286.254 o
2 1 32 99.687 95.515 2.933 4.288 o
2 1 33 87.155 79.048 2.933 4.939 o
2 1 34 42.293 34.032 1.461 19.845 o
2 1 35 18.255 17.928 1.098 46.324 o
2 1 36 3.015 2.933 0.736 134.994 o
2 1 37 179.143 165.776 7.316 0.948 o
2 1 38 2.050 2.197 0.736 138.181 o
2 1 39 66.264 72.830 2.933 5.801 o
2 1 40 0.071 0.363 0.736 144.340 o
2 1 41 22.679 21.223 1.098 41.677 o
2 1 42 15.133 16.104 1.098 49.518 o
2 1 43 3.441 3.658 0.736 133.029 o
2 1 44 6.467 6.591 0.736 121.046 o
2 1 45 2.347 2.933 0.736 136.615 o
2 1 46 3.894 4.021 0.736 131.408 o
2 1 47 7.150 8.052 0.736 117.124 o
2 1 48 4.584 6.591 1.098 60.922 o
2 1 49 5.221 8.052 1.098 60.040 o
2 1 50 13.807 15.741 1.461 31.680 o
2 2 0 5013.340 5498.200 337.779 0.001 o
2 2 1 7549.570 7464.510 231.653 0.001 o
2 2 2 1085.790 1079.950 29.638 0.040 o
2 2 3 1348.390 1482.510 36.964 0.025 o
2 2 4 1612.070 1837.130 46.115 0.017 o
2 2 5 515.859 514.912 11.710 0.206 o
2 2 6 2046.910 2005.840 46.115 0.013 o
2 2 7 3126.020 3205.080 79.411 0.005 o
2 2 8 1625.560 1681.230 30.736 0.023 o
2 2 9 940.797 963.575 17.928 0.069 o
2 2 10 2013.570 2102.090 38.063 0.015 o
2 2 11 265.780 279.964 5.492 0.796 o
2 2 12 1031.540 1058.360 20.498 0.056 o
2 2 13 148.216 150.780 3.658 2.250 o
2 2 14 749.633 754.244 16.467 0.100 o
2 2 15 362.339 393.045 8.052 0.406 o
2 2 16 607.609 624.334 13.544 0.149 o
2 2 17 718.629 703.373 15.741 0.110 o
2 2 18 206.742 208.968 4.757 1.238 o
2 2 19 14.411 16.467 0.363 158.607 o
2 2 20 238.735 234.212 4.394 1.086 o
2 2 21 143.693 146.014 2.933 2.722 o
2 2 22 79.989 83.805 1.834 7.740 o
2 2 23 324.979 333.023 7.316 0.512 o
2 2 24 258.682 252.150 6.954 0.713 o
2 2 25 427.504 427.812 10.249 0.287 o
2 2 26 3.193 3.658 0.363 443.229 o
2 2 27 55.248 56.354 1.461 14.283 o
2 2 28 23.814 25.254 0.736 59.172 o
2 2 29 93.128 91.494 2.560 5.158 o
2 2 30 92.542 84.903 2.197 6.020 o
2 2 31 4.946 5.492 0.363 374.944 o
2 2 32 1.522 2.197 0.363 513.238 o
2 2 33 160.547 136.873 4.394 1.877 o
2 2 34 56.332 53.431 2.197 9.616 o
2 2 35 80.028 70.261 2.933 5.339 o
2 2 36 48.565 51.234 2.197 10.402 o
2 2 37 10.545 10.612 0.736 104.201 o
2 2 38 22.427 21.596 1.098 41.726 o
2 2 39 31.901 39.161 1.834 16.402 o
2 2 40 8.688 9.150 0.736 111.318 o
2 2 41 5.398 5.855 0.736 124.984 o
2 2 42 21.163 20.498 1.098 43.086 o
2 2 43 0.541 0.363 0.736 143.421 o
2 2 44 2.209 2.560 0.736 137.385 o
2 2 45 1.333 1.834 0.736 140.212 o
2 2 46 8.464 9.513 1.098 57.261 o
2 2 47 0.595 1.461 1.098 64.422 o
2 2 48 1.666 0.363 0.736 141.091 o
2 2 49 21.210 23.420 1.834 19.469 o
2 2 50 14.306 13.171 1.098 51.343 o
2 3 0 5890.520 5990.420 257.270 0.001 o
2 3 1 6374.160 6249.880 180.781 0.001 o
2 3 2 2602.620 2706.650 60.385 0.008 o
2 3 3 1665.670 1726.610 36.964 0.020 o
2 3 4 4097.620 3769.030 91.857 0.003 o
2 3 5 4347.010 4423.010 116.376 0.003 o
2 3 6 1831.070 1932.640 43.918 0.015 o
2 3 7 669.524 675.569 12.446 0.139 o
2 3 8 1438.480 1456.530 27.451 0.030 o
2 3 9 513.985 544.550 11.710 0.202 o
2 3 10 823.124 833.292 17.202 0.086 o
2 3 11 1501.800 1524.230 33.306 0.025 o
2 3 12 1856.560 1868.240 46.115 0.015 o
2 3 13 160.687 178.584 4.394 1.707 o
2 3 14 1097.540 1041.890 22.322 0.051 o
2 3 15 679.467 707.041 16.467 0.112 o
2 3 16 1265.340 1227.070 29.638 0.034 o
2 3 17 99.556 109.422 2.560 4.584 o
2 3 18 381.308 380.236 8.788 0.371 o
2 3 19 118.526 117.111 2.197 4.228 o
2 3 20 478.489 474.290 10.249 0.250 o
2 3 21 111.490 96.251 2.560 4.403 o
2 3 22 91.798 94.779 2.197 5.803 o
2 3 23 108.520 109.059 2.197 4.739 o
2 3 24 29.512 30.374 0.736 47.534 o
2 3 25 31.130 33.306 0.736 43.936 o
2 3 26 151.130 151.143 4.021 2.052 o
2 3 27 11.999 10.612 0.363 210.723 o
2 3 28 121.767 124.427 2.933 3.357 o
2 3 29 1.972 1.834 0.363 505.071 o
2 3 30 119.850 122.966 3.295 3.110 o
2 3 31 33.703 32.208 1.098 30.833 o
2 3 32 33.213 34.032 1.098 30.595 o
2 3 33 2.464 2.560 0.363 479.600 o
2 3 34 154.908 153.703 5.119 1.593 o
2 3 35 10.867 10.975 0.736 102.837 o
2 3 36 2.687 3.295 0.736 135.355 o
2 3 37 15.879 15.368 1.098 49.217 o
2 3 38 4.206 4.757 0.736 129.640 o
2 3 39 9.185 8.415 0.736 110.961 o
2 3 40 28.413 28.550 1.461 24.811 o
2 3 41 54.581 55.255 2.560 7.985 o
2 3 42 3.574 3.658 0.736 132.691 o
2 3 43 8.614 10.249 0.736 110.001 o
2 3 44 4.047 2.933 0.736 132.411 o
2 3 45 22.791 24.156 1.834 19.155 o
2 3 46 10.079 9.513 1.098 56.060 o
2 3 47 3.562 2.933 1.098 62.606 o
2 3 48 1.020 2.560 1.098 63.989 o
2 3 49 3.574 5.855 0.736 129.857 o
2 3 50 1.935 1.461 0.736 139.284 o
2 4 0 36.705 36.229 1.098 28.136 o
2 4 1 6517.470 6600.110 200.543 0.001 o
2 4 2 7692.060 7646.760 231.653 0.001 o
2 4 3 2779.950 2827.420 60.385 0.007 o
2 4 4 4667.750 4644.050 141.257 0.002 o
2 4 5 213.871 225.798 4.394 1.224 o
2 4 6 1701.150 1929.710 41.358 0.017 o
2 4 7 1037.350 1091.660 21.959 0.053 o
2 4 8 2514.810 2577.460 51.597 0.009 o
2 4 9 999.350 965.772 20.860 0.059 o
2 4 10 354.562 371.448 7.316 0.452 o
2 4 11 861.286 824.142 18.301 0.079 o
2 4 12 342.349 349.127 7.316 0.480 o
2 4 13 132.893 133.941 2.933 3.028 o
2 4 14 1061.220 1053.600 24.881 0.048 o
2 4 15 119.343 112.717 2.560 3.907 o
2 4 16 257.350 261.301 6.218 0.774 o
2 4 17 230.035 234.585 5.492 0.973 o
2 4 18 501.587 503.565 12.073 0.208 o
2 4 19 146.754 140.159 2.933 2.720 o
2 4 20 1.927 1.834 0.363 506.420 o
2 4 21 460.782 458.911 9.150 0.282 o
2 4 22 353.465 337.416 6.954 0.489 o
2 4 23 3.797 3.658 0.363 426.836 o
2 4 24 339.774 333.396 8.052 0.460 o
2 4 25 2.880 3.295 0.363 457.021 o
2 4 26 37.378 37.690 0.736 35.755 o
2 4 27 100.604 101.007 2.933 4.183 o
2 4 28 37.506 38.788 1.098 27.095 o
2 4 29 1.246 1.461 0.363 533.091 o
2 4 30 85.072 86.737 2.560 5.594 o
2 4 31 43.571 43.918 1.098 23.235 o
2 4 32 2.286 2.197 0.363 490.204 o
2 4 33 31.326 30.736 0.736 45.165 o
2 4 34 29.057 30.374 1.098 34.151 o
2 4 35 79.503 69.898 3.658 4.041 o
2 4 36 4.370 3.658 0.363 411.801 o
2 4 37 16.074 15.741 1.098 48.913 o
2 4 38 2.563 2.560 0.736 136.545 o
2 4 39 5.533 6.591 0.736 123.614 o
2 4 40 1.973 2.197 0.736 138.358 o
2 4 41 8.697 8.052 0.736 112.820 o
2 4 42 3.926 3.295 0.736 132.256 o
2 4 43 1.353 1.098 0.736 140.972 o
2 4 44 23.724 23.420 1.461 27.188 o
2 4 45 3.704 4.394 1.098 62.114 o
2 4 46 2.622 1.834 1.098 63.391 o
2 4 47 0.006 0.363 1.098 64.884 o
2 4 48 0.593 0.000 0.736 143.677 o
2 4 49 5.929 7.316 1.098 59.814 o
2 4 50 2.721 4.021 0.736 134.378 o
2 5 0 430.927 469.533 11.710 0.246 o
2 5 1 315.819 346.204 6.591 0.552 o
2 5 2 511.346 539.431 10.249 0.222 o
2 5 3 997.391 1083.610 21.959 0.055 o
2 5 4 4884.330 4708.830 109.422 0.002 o
2 5 5 304.922 305.209 6.218 0.626 o
2 5 6 604.811 601.277 10.975 0.173 o
2 5 7 2436.080 2504.640 57.452 0.009 o
2 5 8 334.980 360.474 6.591 0.514 o
2 5 9 1678.130 1680.490 35.503 0.021 o
2 5 10 909.207 871.718 17.202 0.076 o
2 5 11 4.247 3.658 0.363 414.992 o
2 5 12 1692.630 1732.460 38.063 0.019 o
2 5 13 134.717 129.920 2.933 3.032 o
2 5 14 847.495 841.344 21.959 0.069 o
2 5 15 733.034 692.761 15.005 0.113 o
2 5 16 762.989 765.229 19.399 0.086 o
2 5 17 36.542 36.592 0.736 36.950 o
2 5 18 59.102 57.452 1.098 16.030 o
2 5 19 104.820 105.028 2.197 4.969 o
2 5 20 82.196 79.048 1.461 8.827 o
2 5 21 54.473 57.825 1.098 17.204 o
2 5 22 286.266 286.182 6.218 0.682 o
2 5 23 46.530 46.478 1.098 21.585 o
2 5 24 191.711 182.615 3.658 1.660 o
2 5 25 167.425 165.776 3.658 1.957 o
2 5 26 156.429 162.490 4.021 1.945 o
2 5 27 16.237 17.928 0.363 139.780 o
2 5 28 159.384 152.604 3.658 2.111 o
2 5 29 177.883 170.169 4.394 1.611 o
2 5 30 134.997 135.039 4.757 1.942 o
2 5 31 1.721 2.197 0.363 507.179 o
2 5 32 11.822 12.446 0.363 202.253 o
2 5 33 114.834 118.935 3.658 2.937 o
2 5 34 19.489 21.223 0.736 70.459 o
2 5 35 15.089 16.104 0.736 85.540 o
2 5 36 59.923 63.680 2.560 7.434 o
2 5 37 15.711 16.104 0.736 84.075 o
2 5 38 24.919 31.835 1.834 18.171 o
2 5 39 8.117 8.788 0.736 113.410 o
2 5 40 95.886 98.810 5.119 2.200 o
2 5 41 2.274 2.197 0.736 137.659 o
2 5 42 48.415 52.333 2.933 6.915 o
2 5 43 19.015 19.762 1.461 29.357 o
2 5 44 11.149 11.710 1.098 54.401 o
2 5 45 3.503 4.757 0.736 131.467 o
2 5 46 21.921 24.881 1.834 19.237 o
2 5 47 5.492 6.954 1.098 60.223 o
2 5 48 1.447 0.736 0.736 141.161 o
2 5 49 2.003 2.197 0.736 138.289 o
2 6 0 37.177 34.405 1.098 28.362 o
2 6 1 3501.210 3681.210 78.686 0.004 o
2 6 2 78.543 83.805 1.461 8.960 o
2 6 3 175.890 177.123 3.295 1.934 o
2 6 4 782.674 789.374 14.643 0.101 o
2 6 5 1043.070 1059.830 20.860 0.055 o
2 6 6 2261.340 2363.380 51.234 0.011 o
2 6 7 72.855 72.458 1.461 10.271 o
2 6 8 182.345 191.393 4.021 1.604 o
2 6 9 146.947 157.361 3.295 2.398 o
2 6 10 28.654 29.275 0.736 49.301 o
2 6 11 610.957 623.962 12.446 0.157 o
2 6 12 464.203 457.450 10.249 0.261 o
2 6 13 103.571 104.303 2.560 4.534 o
2 6 14 272.748 283.623 6.218 0.713 o
2 6 15 1200.380 1150.210 30.011 0.036 o
2 6 16 359.229 342.909 8.415 0.420 o
2 6 17 241.479 229.093 5.492 0.944 o
2 6 18 607.643 581.142 11.710 0.169 o
2 6 19 72.977 69.898 1.461 10.418 o
2 6 20 473.534 454.890 10.612 0.250 o
2 6 21 7.353 8.052 0.363 298.203 o
2 6 22 45.197 45.742 1.098 22.229 o
2 6 23 155.075 149.682 3.295 2.340 o
2 6 24 37.809 37.327 1.098 27.305 o
2 6 25 6.374 6.954 0.363 327.644 o
2 6 26 27.349 28.550 0.736 51.505 o
2 6 27 117.078 116.376 2.560 3.920 o
2 6 28 102.267 99.546 2.560 4.663 o
2 6 29 21.405 20.498 0.736 67.484 o
2 6 30 28.269 28.177 0.736 50.520 o
2 6 31 11.745 10.975 0.363 211.586 o
2 6 32 9.953 10.249 0.363 239.218 o
2 6 33 26.406 29.638 1.098 36.097 o
2 6 34 36.230 35.130 1.461 21.397 o
2 6 35 38.909 37.327 1.834 15.412 o
2 6 36 25.442 21.959 1.098 39.399 o
2 6 37 27.797 29.638 1.098 35.188 o
2 6 38 17.912 19.026 1.098 46.163 o
2 6 39 0.687 0.736 0.736 142.752 o
2 6 40 36.626 33.669 2.197 12.367 o
2 6 41 92.884 78.686 4.021 3.259 o
2 6 42 8.712 9.876 1.098 56.945 o
2 6 43 23.132 24.156 1.098 40.270 o
2 6 44 1.081 1.834 0.736 140.763 o
2 6 45 19.632 20.860 1.461 28.972 o
2 6 46 18.599 21.223 1.461 29.254 o
2 6 47 13.486 14.270 1.461 32.006 o
2 6 48 13.111 21.959 1.834 20.825 o
2 6 49 8.032 9.150 0.736 113.142 o
2 7 0 753.531 675.196 21.596 0.083 o
2 7 1 447.149 456.352 8.788 0.298 o
2 7 2 373.904 401.822 7.689 0.403 o
2 7 3 641.331 624.697 12.073 0.152 o
2 7 4 304.023 288.742 5.492 0.692 o
2 7 5 124.185 124.427 2.560 3.616 o
2 7 6 395.947 418.662 8.788 0.345 o
2 7 7 98.811 97.712 2.197 5.393 o
2 7 8 1635.970 1781.500 40.623 0.019 o
2 7 9 725.941 744.368 16.829 0.102 o
2 7 10 680.021 663.859 16.467 0.114 o
2 7 11 120.741 120.769 3.295 3.113 o
2 7 12 128.941 134.676 3.658 2.606 o
2 7 13 171.310 176.025 4.021 1.752 o
2 7 14 168.682 169.444 4.021 1.803 o
2 7 15 19.723 20.498 0.736 70.712 o
2 7 16 179.388 174.201 3.658 1.802 o
2 7 17 191.304 178.584 4.394 1.491 o
2 7 18 146.433 144.552 3.658 2.310 o
2 7 19 137.757 136.873 2.933 2.908 o
2 7 20 109.846 106.862 2.197 4.730 o
2 7 21 192.131 185.911 4.394 1.462 o
2 7 22 39.189 36.592 1.098 26.810 o
2 7 23 10.650 10.975 0.363 225.078 o
2 7 24 186.102 176.025 4.021 1.634 o
2 7 25 97.538 100.272 2.197 5.393 o
2 7 26 44.006 41.358 0.736 29.485 o
2 7 27 161.452 165.776 3.658 2.018 o
2 7 28 87.885 86.737 2.197 6.222 o
2 7 29 40.063 41.358 1.098 25.288 o
2 7 30 175.245 180.056 4.394 1.595 o
2 7 31 18.789 18.301 0.736 74.833 o
2 7 32 184.722 172.366 6.218 1.124 o
2 7 33 1.001 1.834 0.736 140.938 o
2 7 34 119.038 110.883 4.394 2.402 o
2 7 35 22.626 22.685 1.098 41.177 o
2 7 36 2.598 1.098 0.736 138.183 o
2 7 37 17.628 18.301 1.098 46.670 o
2 7 38 5.860 5.492 0.736 124.221 o
2 7 39 42.430 43.545 2.560 9.070 o
2 7 40 18.264 16.104 1.098 47.034 o
2 7 41 2.140 3.295 0.736 136.676 o
2 7 42 28.968 30.011 1.834 17.648 o
2 7 43 1.869 2.197 0.736 138.598 o
2 7 44 4.863 6.218 0.736 125.940 o
2 7 45 3.711 4.394 0.736 131.399 o
2 7 46 12.413 14.643 1.461 32.275 o
2 7 47 1.554 2.197 0.736 139.314 o
2 7 48 11.777 11.710 1.098 53.912 o
2 7 49 5.945 5.492 0.736 123.989 o
2 8 0 705.070 668.615 17.202 0.107 o
2 8 1 1703.210 1822.480 38.063 0.019 o
2 8 2 345.980 364.868 7.689 0.451 o
2 8 3 49.410 51.597 1.098 19.679 o
2 8 4 422.929 422.320 8.788 0.324 o
2 8 5 400.021 423.056 9.876 0.313 o
2 8 6 458.825 464.041 10.612 0.255 o
2 8 7 357.370 374.744 7.689 0.433 o
2 8 8 218.954 225.798 5.119 1.084 o
2 8 9 13.064 13.171 0.363 185.371 o
2 8 10 129.462 128.821 2.933 3.147 o
2 8 11 23.603 22.685 0.736 61.636 o
2 8 12 420.385 422.683 10.612 0.284 o
2 8 13 6.203 6.218 0.363 338.793 o
2 8 14 159.422 161.755 4.021 1.920 o
2 8 15 89.927 83.069 2.197 6.211 o
2 8 16 302.531 294.234 6.591 0.617 o
2 8 17 107.155 103.930 2.197 4.896 o
2 8 18 128.524 124.065 2.560 3.510 o
2 8 19 238.463 226.896 4.757 1.054 o
2 8 20 179.190 171.268 3.295 1.930 o
2 8 21 124.122 124.065 2.560 3.622 o
2 8 22 290.521 280.690 6.218 0.679 o
2 8 23 45.707 44.281 1.098 22.314 o
2 8 24 88.187 87.826 2.197 6.176 o
2 8 25 125.061 124.065 2.933 3.289 o
2 8 26 133.332 126.624 3.658 2.601 o
2 8 27 5.079 5.492 0.363 371.823 o
2 8 28 152.599 155.537 4.021 2.016 o
2 8 29 105.389 101.733 2.933 4.039 o
2 8 30 43.958 45.016 1.098 22.857 o
2 8 31 62.636 64.043 1.461 12.321 o
2 8 32 33.417 33.669 1.098 30.582 o
2 8 33 53.629 55.628 2.197 9.755 o
2 8 34 11.473 10.612 0.736 101.696 o
2 8 35 17.667 17.565 0.736 78.011 o
2 8 36 61.109 55.628 2.560 7.595 o
2 8 37 12.947 12.809 0.736 94.924 o
2 8 38 15.803 15.741 0.736 84.284 o
2 8 39 12.218 12.446 0.736 97.286 o
2 8 40 4.636 5.855 0.736 127.040 o
2 8 41 4.698 4.757 0.736 128.341 o
2 8 42 13.488 15.005 1.098 51.264 o
2 8 43 0.392 0.000 0.736 144.071 o
2 8 44 10.198 11.710 0.736 103.654 o
2 8 45 5.706 5.855 0.736 124.144 o
2 8 46 13.348 12.809 0.736 93.895 o
2 8 47 5.834 6.218 0.736 123.299 o
2 8 48 0.352 0.363 0.736 143.795 o
2 8 49 10.902 10.612 1.461 33.305 o
2 9 0 52.755 57.452 1.834 11.921 o
2 9 1 322.816 342.173 7.316 0.509 o
2 9 2 1042.360 1107.760 23.783 0.049 o
2 9 3 174.175 177.123 3.658 1.837 o
2 9 4 207.170 212.989 4.394 1.293 o
2 9 5 1205.160 1212.430 27.078 0.038 o
2 9 6 977.266 1022.860 22.322 0.056 o
2 9 7 835.671 876.848 24.519 0.062 o
2 9 8 418.521 429.636 12.073 0.253 o
2 9 9 500.401 505.026 12.446 0.203 o
2 9 10 812.496 807.675 19.026 0.082 o
2 9 11 397.546 408.413 9.876 0.319 o
2 9 12 699.050 666.781 19.026 0.099 o
2 9 13 192.043 195.787 6.218 1.057 o
2 9 14 144.759 139.433 3.658 2.362 o
2 9 15 100.018 101.370 2.560 4.710 o
2 9 16 108.472 108.686 2.560 4.298 o
2 9 17 327.817 313.633 6.591 0.559 o
2 9 18 88.119 83.805 1.834 7.127 o
2 9 19 346.397 327.168 8.052 0.456 o
2 9 20 169.561 156.262 3.658 1.984 o
2 9 21 281.957 277.032 5.855 0.729 o
2 9 22 47.357 47.576 1.098 21.082 o
2 9 23 49.977 49.400 1.461 16.074 o
2 9 24 394.734 366.329 8.788 0.366 o
2 9 25 46.376 45.016 1.098 21.917 o
2 9 26 125.830 123.329 3.295 2.997 o
2 9 27 41.502 41.721 1.098 24.570 o
2 9 28 8.896 9.150 0.363 262.865 o
2 9 29 41.822 41.721 1.098 24.430 o
2 9 30 165.555 140.159 4.757 1.691 o
2 9 31 5.200 6.218 0.363 360.712 o
2 9 32 44.873 45.016 1.834 13.893 o
2 9 33 69.498 65.877 2.560 6.850 o
2 9 34 27.008 25.980 1.461 25.683 o
2 9 35 40.382 39.161 1.834 15.032 o
2 9 36 1.628 1.098 0.736 140.374 o
2 9 37 13.310 13.171 0.736 93.527 o
2 9 38 5.724 5.855 0.736 124.097 o
2 9 39 0.115 0.736 0.736 143.894 o
2 9 40 31.296 31.109 1.834 17.169 o
2 9 41 1.283 1.461 0.736 140.730 o
2 9 42 2.467 3.295 0.736 135.889 o
2 9 43 3.077 3.295 0.363 451.497 o
2 9 44 9.553 9.150 0.736 108.924 o
2 9 45 5.538 5.855 0.736 124.603 o
2 9 46 4.291 5.492 0.736 128.445 o
2 9 47 1.474 1.834 0.736 139.900 o
2 9 48 2.149 1.834 0.736 138.370 o
2 10 0 1427.410 1406.760 41.358 0.022 o
2 10 1 567.199 584.810 14.643 0.152 o
2 10 2 114.554 116.013 2.560 3.998 o
2 10 3 1242.530 1268.780 35.866 0.029 o
2 10 4 699.208 710.699 16.467 0.109 o
2 10 5 54.557 56.354 1.461 14.416 o
2 10 6 704.153 719.849 18.301 0.099 o
2 10 7 3536.520 3869.680 121.868 0.003 o
2 10 8 772.580 736.316 20.498 0.083 o
2 10 9 226.499 238.243 5.855 0.931 o
2 10 10 21.271 21.959 0.736 66.380 o
2 10 11 774.400 779.498 19.762 0.084 o
2 10 12 687.512 683.248 16.104 0.114 o
2 10 13 229.388 225.798 5.492 0.990 o
2 10 14 82.998 79.411 1.834 7.676 o
2 10 15 281.786 271.177 7.689 0.597 o
2 10 16 136.521 139.433 3.295 2.682 o
2 10 17 463.553 438.787 9.150 0.286 o
2 10 18 86.828 84.541 1.834 7.193 o
2 10 19 15.344 14.643 0.363 158.438 o
2 10 20 54.418 51.234 1.098 18.166 o
2 10 21 113.285 107.961 2.560 4.158 o
2 10 22 6.250 6.218 0.363 337.801 o
2 10 23 20.185 19.399 0.363 112.592 o
2 10 24 155.398 147.848 3.295 2.348 o
2 10 25 247.957 246.658 6.218 0.816 o
2 10 26 286.657 288.016 8.415 0.531 o
2 10 27 54.956 53.794 1.461 14.587 o
2 10 28 120.510 122.231 3.295 3.104 o
2 10 29 56.835 58.923 1.461 13.747 o
2 10 30 31.157 29.638 0.736 46.000 o
2 10 31 19.991 21.959 0.736 68.775 o
2 10 32 44.517 43.182 1.834 14.084 o
2 10 33 10.891 10.612 0.736 103.263 o
2 10 34 2.887 2.197 0.736 136.202 o
2 10 35 25.261 24.156 1.098 38.751 o
2 10 36 85.222 82.344 3.658 3.801 o
2 10 37 27.814 28.550 1.461 25.004 o
2 10 38 14.959 15.368 0.736 86.726 o
2 10 39 30.191 30.736 1.461 23.897 o
2 10 40 1.757 3.295 0.363 489.605 o
2 10 41 8.759 8.415 0.736 112.142 o
2 10 42 3.590 4.021 0.736 132.188 o
2 10 43 3.453 3.295 0.363 441.053 o
2 10 44 7.293 6.218 0.736 119.276 o
2 10 45 6.473 6.954 0.736 120.527 o
2 10 46 0.464 1.098 0.363 563.334 o
2 10 47 0.203 1.461 0.736 142.998 o
2 10 48 8.017 8.052 0.736 114.712 o
2 11 0 747.273 731.560 28.177 0.061 o
2 11 1 1011.090 1004.560 25.980 0.049 o
2 11 2 17.833 19.399 0.363 125.215 o
2 11 3 134.365 140.894 3.295 2.705 o
2 11 4 765.897 790.846 22.322 0.075 o
2 11 5 301.735 303.385 7.316 0.566 o
2 11 6 672.632 677.030 16.829 0.112 o
2 11 7 103.500 103.204 2.933 4.071 o
2 11 8 265.568 253.249 5.855 0.798 o
2 11 9 49.263 48.675 1.098 20.219 o
2 11 10 9.350 10.975 0.363 242.579 o
2 11 11 48.782 47.576 1.098 20.576 o
2 11 12 181.204 179.683 4.021 1.658 o
2 11 13 308.433 303.747 6.218 0.621 o
2 11 14 313.648 299.354 6.591 0.594 o
2 11 15 33.700 32.571 0.736 41.581 o
2 11 16 127.138 122.966 2.933 3.256 o
2 11 17 70.333 72.095 1.461 10.619 o
2 11 18 104.804 99.546 2.197 5.086 o
2 11 19 7.887 8.052 0.363 288.663 o
2 11 20 177.187 174.563 4.021 1.710 o
2 11 21 24.255 24.519 0.736 59.054 o
2 11 22 91.136 88.199 2.197 6.008 o
2 11 23 67.659 68.064 1.461 11.261 o
2 11 24 25.707 23.783 0.736 57.345 o
2 11 25 136.377 135.402 2.933 2.948 o
2 11 26 22.209 21.223 0.736 65.343 o
2 11 27 38.877 39.161 1.098 26.345 o
2 11 28 66.343 68.437 1.834 9.688 o
2 11 29 295.543 297.892 6.954 0.603 o
2 11 30 20.007 21.223 0.736 69.452 o
2 11 31 51.876 52.696 1.834 12.352 o
2 11 32 21.870 19.762 0.736 67.303 o
2 11 33 61.707 58.923 2.197 8.937 o
2 11 34 14.429 14.643 0.736 88.892 o
2 11 35 6.970 7.316 0.363 312.270 o
2 11 36 26.288 26.353 1.098 37.279 o
2 11 37 2.219 2.197 0.363 492.194 o
2 11 38 18.816 20.498 1.098 44.885 o
2 11 39 4.138 4.394 0.363 408.302 o
2 11 40 24.963 25.254 1.098 38.574 o
2 11 41 5.598 5.855 0.736 124.438 o
2 11 42 2.198 1.461 0.736 138.687 o
2 11 43 7.505 7.316 0.736 117.161 o
2 11 44 6.029 5.855 0.736 123.262 o
2 11 45 2.461 1.834 0.363 490.398 o
2 11 46 3.192 3.658 0.736 133.655 o
2 11 47 1.268 1.834 0.363 526.644 o
2 12 0 123.789 124.065 3.658 2.758 o
2 12 1 92.918 92.220 2.197 5.812 o
2 12 2 448.904 453.429 12.446 0.230 o
2 12 3 17.730 17.565 0.363 131.314 o
2 12 4 259.660 266.057 5.855 0.797 o
2 12 5 543.432 541.991 12.446 0.185 o
2 12 6 231.245 234.212 5.492 0.969 o
2 12 7 5.735 6.591 0.363 344.789 o
2 12 8 207.326 216.647 4.757 1.216 o
2 12 9 228.509 231.290 5.855 0.935 o
2 12 10 240.266 231.653 5.492 0.943 o
2 12 11 18.491 17.202 0.363 127.800 o
2 12 12 282.604 284.348 5.855 0.719 o
2 12 13 171.823 161.019 3.658 1.937 o
2 12 14 256.652 246.658 5.119 0.908 o
2 12 15 350.587 334.121 6.954 0.494 o
2 12 16 673.904 657.268 14.270 0.128 o
2 12 17 58.488 56.727 1.098 16.279 o
2 12 18 97.230 96.976 2.197 5.484 o
2 12 19 114.548 115.640 2.560 4.004 o
2 12 20 143.649 134.676 3.295 2.609 o
2 12 21 137.998 123.692 3.295 2.785 o
2 12 22 216.896 214.087 5.119 1.116 o
2 12 23 140.371 127.350 3.295 2.717 o
2 12 24 129.427 117.111 3.658 2.726 o
2 12 25 200.912 201.642 5.119 1.215 o
2 12 26 9.565 9.513 0.363 249.998 o
2 12 27 23.719 22.322 0.736 61.746 o
2 12 28 25.138 23.783 0.736 58.234 o
2 12 29 28.700 29.275 1.098 34.725 o
2 12 30 53.745 54.530 1.834 11.982 o
2 12 31 18.962 18.664 0.736 74.097 o
2 12 32 90.739 89.660 3.295 4.100 o
2 12 33 1.495 1.098 0.363 531.005 o
2 12 34 19.168 18.664 0.736 73.672 o
2 12 35 37.735 36.964 1.461 20.703 o
2 12 36 36.620 37.690 1.461 20.916 o
2 12 37 56.129 57.825 2.197 9.445 o
2 12 38 14.039 16.467 0.736 87.622 o
2 12 39 12.686 13.171 0.736 95.128 o
2 12 40 81.773 83.069 3.295 4.411 o
2 12 41 3.776 4.757 0.736 130.761 o
2 12 42 35.063 37.690 1.834 16.004 o
2 12 43 1.286 0.363 0.363 549.016 o
2 12 44 5.444 5.119 0.736 125.856 o
2 12 45 8.281 8.788 0.736 112.953 o
2 12 46 9.525 8.788 0.736 109.500 o
2 12 47 2.639 2.560 0.736 136.361 o
2 13 0 91.478 85.266 2.560 5.352 o
2 13 1 21.314 23.420 0.736 64.976 o
2 13 2 60.818 60.748 1.461 12.889 o
2 13 3 182.315 185.538 3.658 1.726 o
2 13 4 27.978 30.736 0.736 49.232 o
2 13 5 111.317 114.914 2.560 4.112 o
2 13 6 59.067 59.649 1.098 15.765 o
2 13 7 44.700 45.016 1.098 22.564 o
2 13 8 188.732 187.372 4.021 1.572 o
2 13 9 119.867 120.396 2.560 3.785 o
2 13 10 45.380 45.016 1.098 22.299 o
2 13 11 382.516 367.055 9.513 0.353 o
2 13 12 82.184 74.654 1.834 7.932 o
2 13 13 531.674 522.591 10.612 0.213 o
2 13 14 16.472 15.741 0.363 145.739 o
2 13 15 64.446 62.582 1.461 12.150 o
2 13 16 248.209 227.632 5.119 0.969 o
2 13 17 166.977 160.656 3.658 1.988 o
2 13 18 246.600 236.409 5.119 0.960 o
2 13 19 98.792 91.121 1.834 6.190 o
2 13 20 71.010 69.162 1.834 9.180 o
2 13 21 12.317 12.073 0.363 198.847 o
2 13 22 132.109 118.572 3.295 2.928 o
2 13 23 72.130 70.261 1.834 9.019 o
2 13 24 121.530 106.862 2.933 3.563 o
2 13 25 10.844 11.347 0.363 220.269 o
2 13 26 22.587 21.223 0.736 64.664 o
2 13 27 32.679 29.638 0.736 44.254 o
2 13 28 131.024 125.889 4.021 2.412 o
2 13 29 58.581 58.188 2.197 9.224 o
2 13 30 7.973 8.788 0.736 113.810 o
2 13 31 11.347 10.249 0.736 102.521 o
2 13 32 6.390 6.218 0.363 334.872 o
2 13 33 35.177 35.130 1.461 21.705 o
2 13 34 17.727 17.928 0.736 77.487 o
2 13 35 0.362 0.363 0.363 578.223 o
2 13 36 18.800 18.664 0.736 74.433 o
2 13 37 46.436 47.939 1.834 13.447 o
2 13 38 15.172 16.467 0.736 84.913 o
2 13 39 4.987 5.855 0.736 126.096 o
2 13 40 3.289 2.933 0.363 450.626 o
2 13 41 16.554 16.104 1.098 48.388 o
2 13 42 1.659 1.098 0.363 525.898 o
2 13 43 0.384 0.363 0.736 143.733 o
2 13 44 6.776 7.316 0.736 119.185 o
2 13 45 5.528 5.119 0.736 125.628 o
2 13 46 4.454 5.492 0.736 128.012 o
2 14 0 60.108 66.240 1.834 10.488 o
2 14 1 19.329 20.125 0.363 115.082 o
2 14 2 122.941 128.086 2.560 3.601 o
2 14 3 238.746 237.508 5.119 0.985 o
2 14 4 178.243 182.978 3.658 1.773 o
2 14 5 30.292 30.736 0.736 46.373 o
2 14 6 102.065 99.173 2.560 4.676 o
2 14 7 37.043 38.426 1.098 27.412 o
2 14 8 226.430 231.653 5.492 0.990 o
2 14 9 130.953 133.578 2.933 3.069 o
2 14 10 242.412 239.342 5.492 0.924 o
2 14 11 273.354 273.736 5.855 0.753 o
2 14 12 423.545 417.563 9.150 0.317 o
2 14 13 266.516 263.860 5.855 0.782 o
2 14 14 147.720 145.651 3.295 2.469 o
2 14 15 626.622 591.764 12.809 0.154 o
2 14 16 82.164 80.510 1.834 7.698 o
2 14 17 13.490 14.643 0.363 174.310 o
2 14 18 7.840 8.415 0.363 286.321 o
2 14 19 71.681 68.437 1.834 9.150 o
2 14 20 5.578 5.492 0.363 360.379 o
2 14 21 1.897 2.197 0.363 501.841 o
2 14 22 47.298 48.312 1.098 20.971 o
2 14 23 33.967 31.835 0.736 41.685 o
2 14 24 105.008 88.924 2.933 4.229 o
2 14 25 4.273 4.757 0.363 400.273 o
2 14 26 22.486 21.959 0.736 64.190 o
2 14 27 61.923 58.923 1.834 10.700 o
2 14 28 27.458 27.451 1.098 36.125 o
2 14 29 94.742 94.779 3.295 3.941 o
2 14 30 4.956 5.119 0.736 127.168 o
2 14 31 55.340 55.255 2.197 9.623 o
2 14 32 19.492 20.498 0.736 71.169 o
2 14 33 1.472 1.834 0.363 520.336 o
2 14 34 1.735 1.461 0.363 517.972 o
2 14 35 5.526 7.316 0.736 122.638 o
2 14 36 5.832 5.855 0.363 350.677 o
2 14 37 13.943 14.270 0.736 90.553 o
2 14 38 0.909 0.363 0.736 142.680 o
2 14 39 0.529 0.363 0.736 143.445 o
2 14 40 23.120 24.519 1.098 40.147 o
2 14 41 1.828 2.197 0.363 503.934 o
2 14 42 4.907 4.757 0.736 127.784 o
2 14 43 17.011 15.741 1.098 48.169 o
2 14 44 1.950 2.197 0.363 500.272 o
2 14 45 1.279 1.461 0.363 532.079 o
2 14 46 0.629 0.363 1.461 36.604 o
2 15 0 234.009 233.114 6.591 0.827 o
2 15 1 16.989 17.202 0.363 137.190 o
2 15 2 323.518 321.675 6.218 0.579 o
2 15 3 45.555 46.478 1.098 21.951 o
2 15 4 35.703 39.161 0.736 36.559 o
2 15 5 25.573 26.353 0.736 55.596 o
2 15 6 104.691 103.567 2.197 5.005 o
2 15 7 57.885 58.923 1.098 16.152 o
2 15 8 35.249 35.503 0.736 38.618 o
2 15 9 10.862 10.975 0.363 222.384 o
2 15 10 149.609 146.386 3.295 2.437 o
2 15 11 64.951 64.778 1.461 11.902 o
2 15 12 136.054 135.039 3.295 2.725 o
2 15 13 160.112 163.216 3.295 2.190 o
2 15 14 83.042 83.069 1.834 7.530 o
2 15 15 44.560 45.016 1.098 22.619 o
2 15 16 138.735 136.500 3.295 2.671 o
2 15 17 14.118 13.907 0.363 171.957 o
2 15 18 60.924 58.188 1.461 13.089 o
2 15 19 2.747 2.933 0.363 465.995 o
2 15 20 6.543 6.218 0.363 331.712 o
2 15 21 354.213 337.054 9.876 0.373 o
2 15 22 128.499 124.427 3.658 2.686 o
2 15 23 220.194 218.108 5.492 1.037 o
2 15 24 7.644 8.052 0.363 292.954 o
2 15 25 37.178 40.623 1.098 26.808 o
2 15 26 104.712 105.028 3.295 3.597 o
2 15 27 37.602 36.592 1.461 20.793 o
2 15 28 106.718 107.961 5.492 1.886 o
2 15 29 86.831 90.758 3.295 4.183 o
2 15 30 26.256 27.814 1.098 36.806 o
2 15 31 61.906 63.680 2.560 7.322 o
2 15 32 33.871 31.472 1.098 30.946 o
2 15 33 21.177 22.322 1.098 42.388 o
2 15 34 75.288 82.706 3.295 4.587 o
2 15 35 10.027 10.249 0.736 106.111 o
2 15 36 1.410 1.461 0.363 528.015 o
2 15 37 6.264 6.954 0.736 121.105 o
2 15 38 16.634 16.829 0.736 81.119 o
2 15 39 15.963 15.368 0.736 84.346 o
2 15 40 2.824 3.295 0.736 135.018 o
2 15 41 32.735 35.503 1.461 22.377 o
2 15 42 5.154 5.855 0.736 125.645 o
2 15 43 7.821 9.513 0.736 113.224 o
2 15 44 0.752 0.736 0.363 559.983 o
2 15 45 11.658 10.975 1.098 54.291 o
2 16 0 31.875 34.767 1.098 31.144 o
2 16 1 263.545 267.881 5.855 0.785 o
2 16 2 409.299 418.289 9.150 0.326 o
2 16 3 19.120 19.762 0.363 117.115 o
2 16 4 8.180 8.788 0.363 277.366 o
2 16 5 304.387 313.261 6.954 0.576 o
2 16 6 193.050 196.522 4.394 1.423 o
2 16 7 17.375 18.301 0.363 131.232 o
2 16 8 8.482 8.788 0.363 272.384 o
2 16 9 96.548 101.007 2.197 5.422 o
2 16 10 92.553 88.924 1.834 6.648 o
2 16 11 78.506 77.587 1.834 8.116 o
2 16 12 30.274 30.011 0.736 46.829 o
2 16 13 48.456 48.675 1.098 20.498 o
2 16 14 27.500 28.177 0.736 51.552 o
2 16 15 0.462 0.000 0.363 580.806 o
2 16 16 64.344 61.846 1.461 12.224 o
2 16 17 53.562 53.431 1.098 18.094 o
2 16 18 28.960 27.814 0.736 49.851 o
2 16 19 28.697 27.451 0.736 50.434 o
2 16 20 12.089 12.446 0.363 199.307 o
2 16 21 56.965 55.255 1.461 14.063 o
2 16 22 78.555 66.975 2.560 6.357 o
2 16 23 16.207 16.104 0.363 146.339 o
2 16 24 38.684 38.063 1.461 20.283 o
2 16 25 85.345 80.147 2.933 4.981 o
2 16 26 0.778 1.834 0.363 541.893 o
2 16 27 32.110 32.571 1.098 31.642 o
2 16 28 38.075 42.447 1.834 15.137 o
2 16 29 16.854 17.565 0.736 79.801 o
2 16 30 24.015 24.519 1.098 39.505 o
2 16 31 0.807 0.000 0.363 569.883 o
2 16 32 14.821 15.368 0.736 87.059 o
2 16 33 28.240 28.177 1.098 35.375 o
2 16 34 9.820 10.612 0.736 106.179 o
2 16 35 34.111 33.669 1.461 22.239 o
2 16 36 2.239 2.197 0.363 491.604 o
2 16 37 1.365 1.098 0.363 535.034 o
2 16 38 8.447 8.052 0.736 113.514 o
2 16 39 16.980 16.829 1.098 47.763 o
2 16 40 16.034 19.399 1.098 47.495 o
2 16 41 6.739 7.316 0.736 119.289 o
2 16 42 13.802 13.907 1.098 51.451 o
2 16 43 4.585 4.757 0.736 128.641 o
2 16 44 5.998 5.119 0.736 124.352 o
2 17 0 27.964 27.814 0.736 51.170 o
2 17 1 31.948 31.109 0.736 44.248 o
2 17 2 72.799 77.587 1.461 9.960 o
2 17 3 264.563 260.202 5.855 0.792 o
2 17 4 19.870 19.762 0.363 113.260 o
2 17 5 265.974 261.664 6.218 0.753 o
2 17 6 70.338 68.437 1.461 10.863 o
2 17 7 25.952 25.980 0.736 55.310 o
2 17 8 51.836 51.597 1.461 15.441 o
2 17 9 95.066 95.515 2.197 5.623 o
2 17 10 26.918 24.881 0.736 54.696 o
2 17 11 187.576 192.491 4.394 1.470 o
2 17 12 158.475 161.392 4.021 1.931 o
2 17 13 53.453 55.255 1.461 14.739 o
2 17 14 50.039 47.939 1.461 16.221 o
2 17 15 3.265 4.021 0.363 436.274 o
2 17 16 103.916 102.831 2.560 4.548 o
2 17 17 76.077 72.458 1.834 8.551 o
2 17 18 74.617 72.830 1.834 8.666 o
2 17 19 165.925 146.386 4.394 1.793 o
2 17 20 92.176 89.297 2.197 5.924 o
2 17 21 26.718 26.353 0.736 53.920 o
2 17 22 40.295 39.524 1.461 19.642 o
2 17 23 161.922 148.583 5.855 1.348 o
2 17 24 7.751 8.052 0.736 115.452 o
2 17 25 43.418 42.819 1.834 14.278 o
2 17 26 24.124 22.322 1.098 40.216 o
2 17 27 28.986 28.913 1.098 34.658 o
2 17 28 18.606 19.762 0.736 73.698 o
2 17 29 13.043 13.907 0.736 93.272 o
2 17 30 5.376 6.954 0.736 123.546 o
2 17 31 30.539 30.011 1.461 23.901 o
2 17 32 20.585 19.762 1.098 43.807 o
2 17 33 1.824 2.560 0.363 498.601 o
2 17 34 23.144 24.881 1.098 39.999 o
2 17 35 7.173 8.052 0.736 117.060 o
2 17 36 7.604 8.415 0.736 115.358 o
2 17 37 0.525 0.363 0.363 573.067 o
2 17 38 3.198 3.295 0.363 448.105 o
2 17 39 13.800 12.073 0.736 93.680 o
2 17 40 8.967 9.513 0.736 110.041 o
2 17 41 7.011 7.689 0.736 118.015 o
2 17 42 9.484 10.612 0.736 107.100 o
2 17 43 3.270 3.658 0.736 133.460 o
2 18 0 156.164 159.195 4.394 1.820 o
2 18 1 23.884 23.783 0.736 60.254 o
2 18 2 46.756 45.379 1.098 21.706 o
2 18 3 111.500 113.080 2.560 4.134 o
2 18 4 23.319 24.881 0.736 60.279 o
2 18 5 126.499 134.676 2.933 3.148 o
2 18 6 384.171 371.448 8.052 0.396 o
2 18 7 19.806 20.860 0.736 70.194 o
2 18 8 68.181 68.064 1.834 9.518 o
2 18 9 99.180 96.614 2.560 4.828 o
2 18 10 121.047 116.738 2.933 3.459 o
2 18 11 304.972 294.234 10.612 0.398 o
2 18 12 9.357 9.150 0.363 255.789 o
2 18 13 33.625 33.669 1.098 30.466 o
2 18 14 27.882 26.353 0.736 52.279 o
2 18 15 170.014 162.490 4.757 1.584 o
2 18 16 73.226 70.633 2.197 7.630 o
2 18 17 97.660 96.976 2.560 4.877 o
2 18 18 12.409 11.710 0.363 199.827 o
2 18 19 49.158 46.478 1.098 20.636 o
2 18 20 79.508 74.292 4.021 3.499 o
2 18 21 26.012 27.814 1.098 36.971 o
2 18 22 3.540 4.021 0.736 132.317 o
2 18 23 1.848 1.461 0.736 139.480 o
2 18 24 53.326 49.773 1.834 12.354 o
2 18 25 16.393 15.368 0.736 83.344 o
2 18 26 21.858 22.322 1.098 41.880 o
2 18 27 24.958 23.420 1.098 39.224 o
2 18 28 0.939 0.363 0.363 559.966 o
2 18 29 7.362 6.954 0.736 118.063 o
2 18 30 4.294 4.394 0.363 404.327 o
2 18 31 45.085 45.742 1.834 13.807 o
2 18 32 0.902 1.461 0.363 543.827 o
2 18 33 1.126 0.736 0.363 548.184 o
2 18 34 0.199 0.000 0.363 589.156 o
2 18 35 24.721 24.881 1.098 38.875 o
2 18 36 1.765 2.197 0.363 505.847 o
2 18 37 1.097 0.000 0.363 560.699 o
2 18 38 2.280 2.560 0.363 484.996 o
2 18 39 9.329 8.052 0.736 111.063 o
2 18 40 1.065 0.363 0.363 555.994 o
2 18 41 1.016 1.098 0.363 545.963 o
2 18 42 1.534 1.834 0.736 139.765 o
2 19 0 183.378 168.345 4.757 1.480 o
2 19 1 8.123 9.150 0.363 275.305 o
2 19 2 19.776 21.223 0.736 69.898 o
2 19 3 172.530 175.662 4.021 1.744 o
2 19 4 77.805 77.950 1.834 8.160 o
2 19 5 5.523 6.218 0.363 353.488 o
2 19 6 108.780 108.324 2.560 4.294 o
2 19 7 71.501 72.458 1.834 8.974 o
2 19 8 6.408 6.954 0.363 326.947 o
2 19 9 10.304 9.513 0.363 239.448 o
2 19 10 160.889 164.687 4.021 1.893 o
2 19 11 35.199 36.964 1.098 28.725 o
2 19 12 36.840 35.866 1.098 28.159 o
2 19 13 23.187 26.353 0.736 59.297 o
2 19 14 110.519 112.717 3.295 3.393 o
2 19 15 44.638 45.379 1.461 17.774 o
2 19 16 129.537 125.526 4.394 2.217 o
2 19 17 1.125 1.461 0.363 536.857 o
2 19 18 105.594 107.961 3.658 3.183 o
2 19 19 2.327 1.834 0.736 137.957 o
2 19 20 48.459 46.115 2.197 10.647 o
2 19 21 21.385 20.125 1.098 43.060 o
2 19 22 3.002 4.021 0.736 133.677 o
2 19 23 17.495 17.202 1.098 47.207 o
2 19 24 78.589 72.830 2.933 5.344 o
2 19 25 40.128 38.788 2.933 7.517 o
2 19 26 69.628 67.338 2.933 5.777 o
2 19 27 31.785 31.472 1.461 23.283 o
2 19 28 25.356 27.078 1.461 26.044 o
2 19 29 31.861 31.109 1.834 17.075 o
2 19 30 41.580 39.887 3.658 5.116 o
2 19 31 12.059 13.171 1.098 53.119 o
2 19 32 6.906 8.415 0.736 117.298 o
2 19 33 41.263 43.918 1.834 14.524 o
2 19 34 21.449 21.959 1.098 42.321 o
2 19 35 3.540 4.757 0.736 131.372 o
2 19 36 1.459 2.197 0.736 139.529 o
2 19 37 2.510 3.658 0.736 135.343 o
2 19 38 12.310 11.347 0.736 98.489 o
2 19 39 4.298 6.591 0.736 126.959 o
2 19 40 11.970 9.876 1.098 54.475 o
2 19 41 4.219 5.119 0.736 129.127 o
2 20 0 53.583 53.068 1.834 12.100 o
2 20 1 77.157 76.851 1.834 8.262 o
2 20 2 9.078 9.150 0.363 260.044 o
2 20 3 35.547 36.592 1.098 28.640 o
2 20 4 23.116 24.156 0.736 61.217 o
2 20 5 46.327 48.675 1.098 21.256 o
2 20 6 124.015 127.350 2.933 3.276 o
2 20 7 28.462 29.638 0.736 49.315 o
2 20 8 144.215 142.355 3.295 2.543 o
2 20 9 13.053 13.544 0.363 183.637 o
2 20 10 163.199 168.345 4.394 1.727 o
2 20 11 17.130 17.202 0.736 79.591 o
2 20 12 50.284 50.136 1.834 12.745 o
2 20 13 176.343 174.201 4.757 1.505 o
2 20 14 202.078 202.015 7.689 0.802 o
2 20 15 47.722 45.016 2.197 10.766 o
2 20 16 61.925 62.582 2.197 8.772 o
2 20 17 19.515 21.223 1.461 28.951 o
2 20 18 46.646 48.675 2.197 10.696 o
2 20 19 52.548 49.037 1.834 12.509 o
2 20 20 8.279 6.954 0.736 115.511 o
2 20 21 18.173 17.928 1.098 46.389 o
2 20 22 65.517 57.452 4.021 3.849 o
2 20 23 4.693 5.119 0.736 127.871 o
2 20 24 31.211 27.814 1.834 17.457 o
2 20 25 8.590 9.876 1.098 57.036 o
2 20 26 13.220 13.544 1.098 52.056 o
2 20 27 43.017 40.623 1.834 14.508 o
2 20 28 32.048 32.933 1.461 22.977 o
2 20 29 33.348 35.130 1.834 16.495 o
2 20 30 19.473 19.762 1.098 44.661 o
2 20 31 21.719 23.783 1.098 41.441 o
2 20 32 5.122 6.954 0.736 124.239 o
2 20 33 3.873 4.757 0.736 130.509 o
2 20 34 20.021 19.026 1.098 44.522 o
2 20 35 4.495 4.394 0.736 129.356 o
2 20 36 4.965 4.757 0.736 127.629 o
2 20 37 3.194 3.295 0.736 134.103 o
2 20 38 2.555 2.560 0.736 136.563 o
2 20 39 4.040 3.295 0.736 131.966 o
2 20 40 1.382 1.098 0.736 140.908 o
2 21 0 65.710 63.307 2.197 8.447 o
2 21 1 1.875 2.560 0.363 497.070 o
2 21 2 71.979 73.929 1.834 8.859 o
2 21 3 4.615 4.021 0.363 400.924 o
2 21 4 17.921 17.202 0.363 131.251 o
2 21 5 180.660 178.957 4.021 1.665 o
2 21 6 55.198 56.727 1.098 17.156 o
2 21 7 43.863 43.918 1.098 23.116 o
2 21 8 2.873 2.560 0.363 467.728 o
2 21 9 42.469 45.016 1.098 23.461 o
2 21 10 22.486 22.685 0.736 63.552 o
2 21 11 34.119 33.306 1.098 30.292 o
2 21 12 20.409 20.125 0.736 69.736 o
2 21 13 81.994 69.535 3.658 3.994 o
2 21 14 15.920 14.270 1.098 49.621 o
2 21 15 15.227 15.741 1.098 49.587 o
2 21 16 24.384 24.881 1.461 26.727 o
2 21 17 3.795 4.757 0.736 130.712 o
2 21 18 26.324 29.275 1.461 25.369 o
2 21 19 35.530 35.866 1.834 16.077 o
2 21 20 44.154 44.281 2.560 8.943 o
2 21 21 2.524 2.933 0.736 136.190 o
2 21 22 51.847 56.727 3.295 5.606 o
2 21 23 41.478 41.721 3.295 6.103 o
2 21 24 17.164 17.202 1.098 47.469 o
2 21 25 23.192 26.716 2.197 13.962 o
2 21 26 33.416 36.964 1.834 16.333 o
2 21 27 16.861 14.643 1.098 48.724 o
2 21 28 15.820 15.005 1.098 49.408 o
2 21 29 3.995 4.394 0.736 130.663 o
2 21 30 11.785 12.073 1.098 53.765 o
2 21 31 2.177 2.197 0.736 137.886 o
2 21 32 7.932 9.150 1.098 57.781 o
2 21 33 0.641 0.736 0.736 142.846 o
2 21 34 8.233 8.415 0.736 113.604 o
2 21 35 4.734 5.855 0.736 126.777 o
2 21 36 7.015 8.052 0.736 117.499 o
2 21 37 1.260 0.736 1.098 64.291 o
2 21 38 8.913 8.052 1.098 57.467 o
2 22 0 26.050 28.177 1.098 36.823 o
2 22 1 83.654 87.100 2.560 5.648 o
2 22 2 25.477 25.980 0.736 56.020 o
2 22 3 9.524 10.249 0.363 245.255 o
2 22 4 106.575 107.225 2.560 4.384 o
2 22 5 69.572 73.929 1.834 9.089 o
2 22 6 38.597 38.788 1.098 26.567 o
2 22 7 14.371 15.005 0.736 88.591 o
2 22 8 3.284 4.394 0.363 430.738 o
2 22 9 13.212 13.907 0.736 92.842 o
2 22 10 4.547 4.757 0.363 393.436 o
2 22 11 39.448 38.788 1.834 15.210 o
2 22 12 25.186 26.716 1.834 18.552 o
2 22 13 76.927 79.784 4.394 3.067 o
2 22 14 49.423 45.016 2.560 8.600 o
2 22 15 32.106 34.032 1.834 16.791 o
2 22 16 11.088 11.347 1.098 54.588 o
2 22 17 43.091 49.037 2.560 8.863 o
2 22 18 5.644 5.492 0.736 124.808 o
2 22 19 36.397 36.592 1.834 15.876 o
2 22 20 10.592 8.415 1.098 56.087 o
2 22 21 4.748 4.394 0.736 128.688 o
2 22 22 25.512 24.881 1.461 26.355 o
2 22 23 4.821 4.021 0.736 128.989 o
2 22 24 0.004 0.000 0.736 144.811 o
2 22 25 2.299 1.834 0.736 138.023 o
2 22 26 22.369 22.685 1.461 27.760 o
2 22 27 23.488 24.519 1.461 27.084 o
2 22 28 35.342 35.130 1.834 16.168 o
2 22 29 27.726 28.913 1.461 24.974 o
2 22 30 21.725 24.519 1.461 27.669 o
2 22 31 3.124 3.658 0.736 133.826 o
2 22 32 5.780 6.591 1.098 60.153 o
2 22 33 8.774 9.513 1.098 57.034 o
2 22 34 5.777 5.492 0.736 124.447 o
2 22 35 1.557 2.560 0.736 138.895 o
2 22 36 0.034 -0.363 0.736 144.753 o
2 22 37 2.472 1.834 1.098 63.466 o
2 23 0 2.815 3.295 0.736 135.040 o
2 23 1 12.104 11.710 0.736 98.553 o
2 23 2 9.829 10.249 0.736 106.652 o
2 23 3 26.752 27.451 1.098 36.595 o
2 23 4 18.491 19.026 0.736 74.698 o
2 23 5 23.819 25.980 1.098 39.125 o
2 23 6 6.532 6.954 0.736 120.365 o
2 23 7 71.320 71.732 3.295 4.844 o
2 23 8 44.539 45.379 1.834 13.916 o
2 23 9 71.118 63.680 2.560 6.822 o
2 23 10 8.693 8.788 1.098 57.360 o
2 23 11 71.650 59.286 3.295 5.008 o
2 23 12 18.451 17.202 1.461 29.963 o
2 23 13 50.702 50.871 2.933 6.852 o
2 23 14 0.286 0.000 0.736 144.275 o
2 23 15 34.277 27.451 2.197 12.893 o
2 23 16 15.948 16.104 1.098 48.870 o
2 23 17 52.103 51.597 3.658 4.796 o
2 23 18 18.239 17.565 1.098 46.479 o
2 23 19 9.377 9.876 1.098 56.451 o
2 23 20 3.387 4.394 1.098 62.295 o
2 23 21 4.867 4.394 1.098 61.426 o
2 23 22 31.152 29.275 1.834 17.345 o
2 23 23 2.216 2.197 0.736 137.793 o
2 23 24 21.399 20.860 1.461 28.386 o
2 23 25 12.038 12.809 1.098 53.279 o
2 23 26 2.404 2.933 0.736 136.478 o
2 23 27 17.379 17.202 1.098 47.299 o
2 23 28 1.962 2.197 0.736 138.382 o
2 23 29 0.224 -0.363 0.736 144.394 o
2 23 30 10.963 11.347 1.098 54.685 o
2 23 31 14.197 17.202 1.098 49.826 o
2 23 32 2.360 2.197 0.736 137.456 o
2 23 33 0.999 1.461 1.098 64.247 o
2 23 34 5.964 6.954 0.736 121.932 o
2 23 35 11.650 10.975 1.098 54.298 o
2 23 36 22.017 20.125 2.197 14.354 o
2 24 0 27.321 27.814 1.834 18.106 o
2 24 1 42.244 41.721 1.461 18.837 o
2 24 2 30.084 32.208 1.098 32.952 o
2 24 3 2.498 2.560 0.363 478.614 o
2 24 4 8.467 9.513 0.736 111.428 o
2 24 5 28.167 29.275 1.834 17.843 o
2 24 6 35.640 31.472 1.461 22.110 o
2 24 7 78.788 80.882 3.295 4.518 o
2 24 8 63.975 61.483 2.933 6.108 o
2 24 9 16.475 16.829 1.098 48.163 o
2 24 10 34.535 26.716 1.834 16.995 o
2 24 11 11.802 11.710 1.098 53.893 o
2 24 12 37.028 39.524 2.197 12.045 o
2 24 13 5.810 5.855 0.736 123.861 o
2 24 14 11.851 11.710 1.098 53.855 o
2 24 15 24.532 21.223 1.461 27.284 o
2 24 16 10.911 11.347 1.098 54.725 o
2 24 17 12.069 13.544 1.098 52.965 o
2 24 18 24.511 32.571 2.197 13.574 o
2 24 19 1.684 2.933 1.098 63.584 o
2 24 20 2.957 3.658 1.098 62.738 o
2 24 21 44.649 36.229 2.197 11.471 o
2 24 22 26.707 26.716 1.834 18.299 o
2 24 23 7.159 7.689 1.098 58.847 o
2 24 24 3.232 2.933 0.736 134.459 o
2 24 25 4.588 5.492 1.098 61.261 o
2 24 26 1.768 2.197 0.736 138.828 o
2 24 27 5.262 5.492 0.736 125.843 o
2 24 28 9.108 10.612 1.098 56.377 o
2 24 29 2.287 1.461 0.736 138.481 o
2 24 30 3.287 2.560 0.736 134.784 o
2 24 31 14.965 16.104 1.461 31.261 o
2 24 32 1.963 1.834 0.736 138.798 o
2 24 33 0.284 0.000 0.736 144.279 o
2 24 34 0.038 2.197 1.461 36.560 o
2 25 0 16.794 16.829 1.098 47.910 o
2 25 1 24.586 25.980 1.098 38.584 o
2 25 2 2.537 2.197 0.363 482.788 o
2 25 3 9.163 10.249 0.736 108.483 o
2 25 4 2.406 3.658 0.363 465.362 o
2 25 5 14.349 14.270 0.736 89.548 o
2 25 6 20.189 20.860 1.098 43.690 o
2 25 7 0.026 0.363 0.736 144.426 o
2 25 8 53.791 54.530 2.560 8.053 o
2 25 9 20.691 21.223 1.461 28.561 o
2 25 10 32.584 33.669 2.197 12.757 o
2 25 11 4.875 5.119 0.736 127.385 o
2 25 12 15.950 15.368 1.098 49.160 o
2 25 13 10.336 11.710 1.098 55.028 o
2 25 14 119.143 73.556 7.316 1.219 o
2 25 15 23.402 23.783 1.461 27.234 o
2 25 16 19.948 18.664 1.461 29.231 o
2 25 17 25.054 24.881 2.197 13.876 o
2 25 18 18.989 20.498 1.834 20.051 o
2 25 19 40.738 34.032 2.197 11.952 o
2 25 20 9.696 9.150 1.098 56.484 o
2 25 21 5.500 5.119 1.098 60.808 o
2 25 22 1.506 1.834 1.098 63.932 o
2 25 23 4.125 3.658 0.736 131.281 o
2 25 24 2.338 2.197 0.736 137.508 o
2 25 25 0.423 0.363 0.736 143.655 o
2 25 26 8.997 10.612 1.098 56.460 o
2 25 27 0.545 0.363 0.736 143.414 o
2 25 28 5.523 5.492 0.736 125.136 o
2 25 29 10.279 10.612 1.098 55.492 o
2 25 30 4.684 6.218 1.098 60.976 o
2 25 31 3.828 3.295 0.736 132.508 o
2 25 32 2.311 2.933 0.736 136.700 o
2 26 0 17.150 16.829 1.098 47.628 o
2 26 1 13.690 15.368 0.736 89.819 o
2 26 2 4.403 5.119 0.363 392.529 o
2 26 3 9.740 10.612 0.736 106.397 o
2 26 4 8.826 9.513 0.736 110.433 o
2 26 5 7.083 6.954 0.736 118.838 o
2 26 6 0.397 0.000 0.736 144.062 o
2 26 7 18.366 20.125 1.098 45.379 o
2 26 8 10.310 11.347 0.736 103.842 o
2 26 9 57.326 60.022 3.295 5.404 o
2 26 10 4.899 3.658 0.736 129.261 o
2 26 11 12.685 12.446 1.098 52.913 o
2 26 12 0.859 0.363 0.736 142.781 o
2 26 13 0.378 0.363 0.736 143.744 o
2 26 14 22.603 20.125 1.461 28.108 o
2 26 15 0.156 0.363 0.736 144.177 o
2 26 16 11.934 7.316 1.461 33.477 o
2 26 17 7.477 7.689 1.461 34.595 o
2 26 18 0.931 1.461 1.098 64.277 o
2 26 19 3.085 2.560 1.098 62.964 o
2 26 20 1.499 1.461 1.098 64.022 o
2 26 21 4.820 2.933 0.736 130.419 o
2 26 22 5.537 5.119 1.098 60.785 o
2 26 23 4.250 4.394 0.736 129.999 o
2 26 24 0.658 1.098 1.098 64.472 o
2 26 25 11.796 15.005 1.098 52.604 o
2 26 26 2.008 2.560 0.736 137.857 o
2 26 27 3.966 4.394 0.736 130.739 o
2 26 28 1.602 2.560 0.736 138.793 o
2 26 29 5.323 5.492 0.736 125.679 o
2 26 30 7.289 6.954 1.098 59.013 o
2 26 31 1.882 1.834 1.834 23.142 o
2 27 0 26.835 29.275 1.461 25.203 o
2 27 1 70.560 64.043 2.197 8.056 o
2 27 2 8.092 7.689 0.736 115.008 o
2 27 3 44.604 44.644 2.197 11.076 o
2 27 4 29.455 25.617 1.461 24.948 o
2 27 5 35.750 34.767 1.834 16.131 o
2 27 6 14.836 15.741 1.098 49.899 o
2 27 7 11.323 12.073 1.098 54.125 o
2 27 8 25.224 28.913 1.834 18.363 o
2 27 9 17.904 18.301 1.461 29.962 o
2 27 10 1.389 1.098 0.736 140.894 o
2 27 11 1.094 0.736 0.736 141.909 o
2 27 12 15.603 16.104 1.098 49.143 o
2 27 13 15.298 15.368 1.098 49.679 o
2 27 14 5.774 4.757 0.736 125.452 o
2 27 15 48.702 30.736 2.560 9.078 o
2 27 16 1.795 3.658 1.098 63.348 o
2 27 17 9.289 7.316 1.098 57.461 o
2 27 18 12.122 13.171 1.461 32.582 o
2 27 19 2.233 2.933 1.098 63.310 o
2 27 20 14.758 14.643 1.461 31.555 o
2 27 21 2.133 3.295 0.736 136.693 o
2 27 22 4.747 4.021 0.736 129.183 o
2 27 23 2.909 3.295 0.736 134.809 o
2 27 24 14.204 13.544 1.098 51.276 o
2 27 25 17.153 21.959 1.461 29.609 o
2 27 26 3.116 4.021 0.736 133.392 o
2 27 27 3.621 2.933 0.736 133.489 o
2 27 28 2.467 2.560 0.736 136.773 o
2 27 29 11.928 15.368 2.197 15.317 o
2 28 0 7.334 8.415 1.098 58.470 o
2 28 1 67.663 66.975 2.560 6.918 o
2 28 2 25.458 27.451 1.461 25.950 o
2 28 3 9.155 10.249 0.736 108.506 o
2 28 4 44.965 46.478 2.197 10.956 o
2 28 5 2.053 1.461 0.736 139.018 o
2 28 6 6.574 8.052 0.736 118.725 o
2 28 7 28.873 25.980 1.834 18.000 o
2 28 8 7.372 6.591 0.736 118.539 o
2 28 9 26.087 25.980 1.834 18.463 o
2 28 10 3.901 3.658 0.736 131.858 o
2 28 11 8.988 9.513 1.098 56.876 o
2 28 12 3.945 3.658 0.736 131.743 o
2 28 13 7.074 6.218 0.736 119.883 o
2 28 14 2.085 0.363 1.098 64.005 o
2 28 15 9.812 7.689 1.461 34.001 o
2 28 16 1.128 1.461 1.098 64.190 o
2 28 17 21.302 17.565 1.834 19.919 o
2 28 18 3.631 4.757 1.098 62.052 o
2 28 19 8.451 9.150 1.098 57.404 o
2 28 20 2.466 2.197 0.736 137.206 o
2 28 21 3.040 1.461 0.736 136.716 o
2 28 22 2.265 1.834 0.736 138.101 o
2 28 23 5.204 2.933 0.736 129.413 o
2 28 24 2.263 2.197 0.736 137.684 o
2 28 25 0.893 0.736 0.736 142.329 o
2 28 26 1.078 0.363 1.834 23.233 o
2 29 0 10.450 11.710 1.098 54.941 o
2 29 1 6.327 6.591 0.736 121.431 o
2 29 2 7.089 8.052 0.736 117.295 o
2 29 3 10.588 10.975 0.736 103.594 o
2 29 4 4.850 4.394 0.736 128.419 o
2 29 5 5.949 6.591 0.736 122.474 o
2 29 6 31.974 32.208 2.197 12.886 o
2 29 7 0.381 0.363 0.736 143.737 o
2 29 8 0.056 0.000 0.736 144.712 o
2 29 9 1.081 0.736 0.736 141.937 o
2 29 10 22.009 22.322 1.461 27.940 o
2 29 11 0.235 0.736 0.736 143.659 o
2 29 12 6.630 5.119 1.098 60.078 o
2 29 13 8.302 9.513 1.461 34.157 o
2 29 14 2.947 2.933 1.098 62.939 o
2 29 15 12.235 10.249 1.461 32.977 o
2 29 16 4.513 4.757 1.098 61.530 o
2 29 17 2.995 4.757 1.098 62.414 o
2 29 18 12.580 11.347 1.461 32.716 o
2 29 19 1.544 2.197 1.098 63.829 o
2 29 20 1.086 0.363 0.736 142.316 o
2 29 21 15.674 14.270 1.098 49.817 o
2 29 22 4.722 4.394 0.736 128.758 o
2 29 23 5.181 6.954 1.098 60.425 o
2 30 0 4.073 5.492 1.098 61.574 o
2 30 1 3.735 5.119 0.736 130.396 o
2 30 2 16.557 17.565 1.098 47.806 o
2 30 3 0.005 0.363 0.736 144.466 o
2 30 4 0.017 0.000 0.736 144.785 o
2 30 5 11.804 11.710 1.098 53.892 o
2 30 6 1.746 1.834 0.736 139.291 o
2 30 7 5.761 5.855 0.736 123.996 o
2 30 8 1.082 0.736 0.736 141.934 o
2 30 9 4.449 3.658 0.736 130.440 o
2 30 10 1.179 2.197 1.098 64.000 o
2 30 11 13.175 12.446 1.461 32.376 o
2 30 12 8.686 8.788 1.461 34.152 o
2 30 13 18.683 23.420 2.197 14.496 o
2 30 14 7.326 10.249 1.461 34.313 o
2 30 15 0.020 0.363 1.098 64.878 o
2 30 16 8.333 6.954 1.098 58.281 o
2 30 17 6.035 4.757 1.098 60.583 o
2 30 18 0.906 1.461 1.098 64.288 o
2 30 19 5.803 4.757 1.098 60.731 o
2 31 0 1.148 2.197 1.098 64.014 o
2 31 1 2.480 2.197 0.736 137.173 o
2 31 2 1.504 1.834 0.736 139.834 o
2 31 3 2.930 3.658 0.736 134.310 o
2 31 4 5.621 5.492 0.736 124.870 o
2 31 5 1.490 2.560 0.736 139.048 o
2 31 6 13.789 14.270 1.098 51.317 o
2 31 7 6.755 9.150 1.461 34.593 o
2 31 8 15.454 16.467 1.834 20.883 o
2 31 9 0.643 0.736 1.098 64.555 o
2 31 10 1.064 -0.363 1.098 64.533 o
2 31 11 10.286 10.612 1.461 33.477 o
2 31 12 19.035 20.498 1.834 20.044 o
2 31 13 8.123 10.612 1.461 34.061 o
2 31 14 5.784 6.954 1.098 60.031 o
2 31 15 4.496 4.757 1.098 61.541 o
2 31 16 1.796 1.461 1.098 63.884 o
2 32 0 3.171 2.197 1.098 63.015 o
2 32 1 2.434 2.560 0.736 136.853 o
2 32 2 9.467 10.975 1.098 55.971 o
2 32 3 0.206 0.736 1.098 64.733 o
2 32 4 0.296 1.098 1.098 64.623 o
2 32 5 22.135 23.057 2.197 14.217 o
2 32 6 1.093 1.834 1.098 64.122 o
2 32 7 14.083 14.270 1.461 31.822 o
2 32 8 3.759 5.492 1.098 61.761 o
2 32 9 7.365 10.249 1.461 34.303 o
2 32 10 4.567 3.295 1.098 61.933 o
3 0 1 2183.450 2455.600 58.923 0.010 o
3 0 2 5236.720 5814.760 188.833 0.001 o
3 0 3 2783.330 2936.840 79.411 0.006 o
3 0 4 6246.320 6568.270 203.113 0.001 o
3 0 5 3011.680 3373.070 104.665 0.004 o
3 0 6 24.062 25.254 0.736 58.774 o
3 0 7 39.013 39.887 1.098 26.110 o
3 0 8 634.052 672.999 16.104 0.122 o
3 0 9 2.008 2.197 0.363 498.519 o
3 0 10 12.182 12.446 0.363 198.296 o
3 0 11 142.069 140.894 4.021 2.201 o
3 0 12 213.568 215.186 5.492 1.067 o
3 0 13 1441.240 1440.420 41.721 0.022 o
3 0 14 644.402 637.506 16.829 0.119 o
3 0 15 349.472 329.002 10.249 0.367 o
3 0 16 1341.680 1422.860 40.260 0.024 o
3 0 17 4.762 4.394 0.363 392.610 o
3 0 18 88.595 85.266 2.933 4.789 o
3 0 19 871.937 831.468 22.685 0.066 o
3 0 20 2.726 2.560 0.363 471.951 o
3 0 21 35.691 35.130 1.098 28.948 o
3 0 22 56.605 57.825 1.461 13.890 o
3 0 23 7.811 6.954 0.363 299.883 o
3 0 24 59.667 55.991 1.834 11.143 o
3 0 25 61.030 61.846 1.834 10.634 o
3 0 26 16.287 17.565 0.736 81.072 o
3 0 27 108.354 86.365 3.658 3.325 o
3 0 28 169.269 152.967 6.954 1.058 o
3 0 29 13.367 13.171 0.736 93.383 o
3 0 30 2.300 2.560 0.363 484.409 o
3 0 31 99.764 83.442 5.492 2.004 o
3 0 32 12.629 11.710 0.736 97.173 o
3 0 33 58.977 50.871 2.197 9.499 o
3 0 34 1.824 1.461 0.736 139.535 o
3 0 35 0.181 1.098 1.098 64.670 o
3 0 36 1.362 0.363 0.736 141.738 o
3 0 37 5.966 5.119 0.736 124.439 o
3 0 38 8.648 8.052 1.098 57.660 o
3 0 39 4.198 3.658 0.736 131.091 o
3 0 40 13.692 14.643 1.098 51.246 o
3 0 41 2.238 1.834 0.736 138.165 o
3 0 42 19.566 18.664 1.461 29.357 o
3 0 44 2.531 3.658 1.461 36.062 o
3 0 45 0.255 -1.098 1.098 64.858 o
3 0 46 13.658 20.125 2.197 15.025 o
3 0 47 4.289 3.295 1.461 35.774 o
3 0 48 2.617 2.933 1.461 36.110 o
3 0 49 1.198 1.834 1.461 36.422 o
3 0 50 1.154 1.098 1.098 64.258 o
3 1 0 289.670 295.695 7.689 0.567 o
3 1 1 768.434 829.634 14.643 0.101 o
3 1 2 5098.200 5329.490 119.308 0.002 o
3 1 3 1974.090 2166.130 43.545 0.014 o
3 1 4 1169.560 1269.520 25.617 0.040 o
3 1 5 742.043 772.182 14.270 0.109 o
3 1 6 6536.650 6297.460 168.345 0.001 o
3 1 7 729.927 767.426 14.643 0.110 o
3 1 8 5302.710 5507.350 182.252 0.001 o
3 1 9 303.245 304.483 5.855 0.653 o
3 1 10 1704.580 1812.610 30.736 0.021 o
3 1 11 230.946 248.119 4.757 1.042 o
3 1 12 107.660 117.111 2.560 4.191 o
3 1 13 213.676 204.574 5.119 1.151 o
3 1 14 1016.260 1010.050 19.762 0.059 o
3 1 15 757.408 746.565 16.467 0.100 o
3 1 16 756.048 744.368 17.202 0.097 o
3 1 17 169.447 170.905 4.021 1.790 o
3 1 18 215.122 215.922 5.492 1.060 o
3 1 19 147.292 147.848 4.021 2.108 o
3 1 20 14.497 13.907 0.363 168.599 o
3 1 21 129.951 127.350 2.560 3.435 o
3 1 22 14.898 16.829 0.363 153.364 o
3 1 23 43.643 45.379 1.098 22.911 o
3 1 24 36.192 37.327 0.736 36.934 o
3 1 25 811.601 829.997 21.223 0.074 o
3 1 26 237.421 210.067 6.218 0.894 o
3 1 27 72.024 72.830 2.197 7.637 o
3 1 28 69.431 66.240 1.834 9.484 o
3 1 29 142.786 118.572 3.658 2.525 o
3 1 30 41.245 38.063 1.098 25.500 o
3 1 31 70.412 64.406 2.197 8.053 o
3 1 32 44.138 46.840 1.461 17.718 o
3 1 33 15.265 16.104 0.363 153.328 o
3 1 34 130.832 126.987 3.658 2.634 o
3 1 35 263.598 269.716 13.907 0.302 o
3 1 36 1.120 2.197 0.736 140.282 o
3 1 37 32.451 32.933 1.461 22.854 o
3 1 38 28.585 28.550 1.098 35.031 o
3 1 39 6.362 5.492 0.736 122.845 o
3 1 40 9.212 9.150 0.736 109.865 o
3 1 41 5.020 3.658 0.736 128.942 o
3 1 42 14.133 15.005 0.736 89.173 o
3 1 43 5.353 5.119 0.736 126.102 o
3 1 44 0.708 0.736 0.736 142.708 o
3 1 45 7.894 8.788 1.098 57.939 o
3 1 46 5.143 4.757 1.098 61.145 o
3 1 47 0.696 0.363 0.736 143.112 o
3 1 48 4.712 5.119 1.098 61.299 o
3 1 49 0.943 0.000 1.461 36.586 o
3 1 50 2.479 2.197 0.736 137.175 o
3 2 0 1432.370 1565.580 49.037 0.018 o
3 2 1 485.496 503.192 10.249 0.240 o
3 2 2 1500.970 1672.080 33.306 0.024 o
3 2 3 1199.300 1157.540 24.156 0.042 o
3 2 4 4546.910 4011.300 156.998 0.002 o
3 2 5 333.690 327.530 6.218 0.558 o
3 2 6 3134.170 2981.860 81.608 0.005 o
3 2 7 699.391 662.760 13.171 0.130 o
3 2 8 1172.740 1177.660 23.420 0.044 o
3 2 9 10.757 10.612 0.363 226.032 o
3 2 10 579.753 573.463 11.347 0.181 o
3 2 11 235.353 237.870 4.757 1.045 o
3 2 12 271.153 282.887 5.855 0.747 o
3 2 13 369.955 377.676 7.316 0.432 o
3 2 14 72.239 75.017 1.461 10.187 o
3 2 15 703.255 722.046 18.301 0.099 o
3 2 16 1688.220 1776.740 39.887 0.018 o
3 2 17 225.242 233.487 5.119 1.043 o
3 2 18 110.235 104.303 2.197 4.765 o
3 2 19 828.548 805.116 17.928 0.084 o
3 2 20 34.936 35.866 0.736 38.742 o
3 2 21 19.703 20.125 0.363 113.187 o
3 2 22 456.937 458.186 9.150 0.284 o
3 2 23 6.790 7.689 0.363 312.132 o
3 2 24 66.091 66.603 1.461 11.594 o
3 2 25 85.446 86.737 1.834 7.214 o
3 2 26 51.766 48.312 1.461 15.804 o
3 2 27 115.370 108.686 3.295 3.335 o
3 2 28 203.710 189.932 6.954 0.912 o
3 2 29 32.983 34.767 1.098 30.518 o
3 2 30 27.023 25.617 0.736 54.011 o
3 2 31 31.588 34.032 1.098 31.520 o
3 2 32 180.080 169.071 5.855 1.225 o
3 2 33 296.551 293.136 8.788 0.495 o
3 2 34 130.849 136.873 5.492 1.655 o
3 2 35 10.043 10.612 0.736 105.569 o
3 2 36 14.633 15.368 0.736 87.512 o
3 2 37 22.058 24.519 1.098 40.920 o
3 2 38 79.400 79.411 3.295 4.521 o
3 2 39 6.257 7.689 0.736 120.109 o
3 2 40 26.272 29.275 1.461 25.386 o
3 2 41 4.061 4.021 0.736 130.977 o
3 2 42 23.946 25.617 1.461 26.750 o
3 2 43 12.032 13.544 1.098 52.994 o
3 2 44 1.295 2.560 1.098 63.861 o
3 2 45 1.810 0.736 0.736 140.372 o
3 2 46 12.886 13.907 1.461 32.243 o
3 2 47 6.190 6.591 1.098 59.882 o
3 2 48 0.973 1.098 0.736 141.783 o
3 2 49 5.112 5.855 1.098 60.821 o
3 2 50 0.763 0.000 0.736 143.341 o
3 3 0 429.154 445.740 12.809 0.232 o
3 3 1 740.483 745.829 15.005 0.108 o
3 3 2 234.393 234.212 4.757 1.056 o
3 3 3 1460.750 1568.150 30.011 0.027 o
3 3 4 826.692 834.028 17.928 0.083 o
3 3 5 1119.420 1080.310 21.596 0.050 o
3 3 6 211.051 224.336 4.757 1.180 o
3 3 7 972.176 951.865 18.301 0.066 o
3 3 8 465.699 475.015 10.249 0.256 o
3 3 9 188.509 197.984 4.021 1.535 o
3 3 10 815.587 808.038 15.368 0.094 o
3 3 11 423.531 426.714 8.415 0.331 o
3 3 12 594.743 630.552 13.544 0.151 o
3 3 13 794.347 791.209 17.565 0.089 o
3 3 14 257.892 262.762 6.591 0.736 o
3 3 15 467.060 459.647 11.710 0.234 o
3 3 16 1207.620 1200.360 28.913 0.036 o
3 3 17 83.752 84.903 2.197 6.507 o
3 3 18 525.233 483.067 12.809 0.194 o
3 3 19 53.975 54.530 1.098 17.812 o
3 3 20 557.070 540.157 12.073 0.185 o
3 3 21 87.784 90.396 1.834 6.919 o
3 3 22 129.152 116.013 2.560 3.597 o
3 3 23 66.570 67.701 1.461 11.444 o
3 3 24 292.882 293.136 5.855 0.687 o
3 3 25 26.196 26.716 0.736 54.412 o
3 3 26 114.359 111.619 2.933 3.678 o
3 3 27 42.290 42.447 1.098 24.074 o
3 3 28 26.291 27.078 0.736 54.012 o
3 3 29 81.832 83.069 2.197 6.675 o
3 3 30 29.502 29.638 0.736 48.001 o
3 3 31 25.542 26.353 0.736 55.643 o
3 3 32 82.254 82.344 2.197 6.671 o
3 3 33 7.561 6.954 0.363 304.501 o
3 3 34 47.016 50.136 1.834 13.205 o
3 3 35 122.045 122.593 4.021 2.543 o
3 3 36 17.782 18.301 0.736 76.967 o
3 3 37 91.470 89.660 4.021 3.198 o
3 3 38 0.693 0.736 0.736 142.740 o
3 3 39 10.136 8.788 0.736 107.816 o
3 3 40 53.546 54.167 2.560 8.078 o
3 3 41 33.081 36.229 1.834 16.449 o
3 3 42 15.712 15.368 1.098 49.350 o
3 3 43 0.217 0.000 0.736 144.407 o
3 3 44 5.643 5.119 0.736 125.318 o
3 3 45 4.762 4.394 0.736 128.652 o
3 3 46 12.495 12.446 1.098 53.062 o
3 3 47 13.617 15.741 1.461 31.739 o
3 3 48 14.304 16.829 1.461 31.355 o
3 3 49 5.948 6.954 1.098 59.923 o
3 3 50 1.753 2.197 1.098 63.730 o
3 4 0 385.437 419.024 12.446 0.261 o
3 4 1 1450.950 1527.150 30.374 0.027 o
3 4 2 2709.870 2871.700 65.877 0.007 o
3 4 3 751.615 746.565 15.368 0.105 o
3 4 4 253.702 243.363 4.757 0.964 o
3 4 5 1123.370 1224.500 23.783 0.044 o
3 4 6 536.182 525.524 10.249 0.215 o
3 4 7 33.849 32.208 0.736 41.615 o
3 4 8 793.155 753.881 16.104 0.097 o
3 4 9 1230.500 1228.530 26.716 0.038 o
3 4 10 714.614 739.239 16.104 0.107 o
3 4 11 446.430 450.497 9.513 0.285 o
3 4 12 253.136 255.073 5.855 0.829 o
3 4 13 135.992 128.821 2.933 3.018 o
3 4 14 394.127 398.164 8.788 0.354 o
3 4 15 270.856 278.130 6.218 0.723 o
3 4 16 656.920 614.448 14.643 0.133 o
3 4 17 942.026 939.419 20.860 0.063 o
3 4 18 12.034 11.347 0.363 206.064 o
3 4 19 82.064 77.950 1.461 8.897 o
3 4 20 42.446 41.358 0.736 30.521 o
3 4 21 12.199 13.171 0.363 194.228 o
3 4 22 287.497 268.254 5.855 0.726 o
3 4 23 191.589 193.227 4.394 1.442 o
3 4 24 271.527 263.125 5.119 0.837 o
3 4 25 430.225 416.465 8.788 0.321 o
3 4 26 440.546 451.232 9.876 0.281 o
3 4 27 199.204 198.719 4.394 1.379 o
3 4 28 87.431 86.365 2.197 6.257 o
3 4 29 54.127 55.255 1.461 14.607 o
3 4 30 3.580 4.394 0.363 422.825 o
3 4 31 107.734 113.080 2.933 3.827 o
3 4 32 34.887 36.592 1.098 28.987 o
3 4 33 123.264 109.059 4.021 2.614 o
3 4 34 8.889 9.876 0.736 109.755 o
3 4 35 6.464 5.855 0.736 122.068 o
3 4 36 2.619 3.658 0.736 135.078 o
3 4 37 6.523 5.855 0.736 121.904 o
3 4 38 8.225 8.415 0.736 113.627 o
3 4 39 31.109 27.814 1.461 24.068 o
3 4 40 1.569 1.834 0.736 139.687 o
3 4 41 0.655 0.000 0.736 143.554 o
3 4 42 4.773 4.394 0.736 128.621 o
3 4 43 16.340 16.467 1.098 48.413 o
3 4 44 16.522 17.928 1.098 47.690 o
3 4 45 10.517 11.347 0.736 103.280 o
3 4 46 13.593 14.643 1.098 51.324 o
3 4 47 19.719 18.301 1.098 45.037 o
3 4 48 4.081 5.119 0.736 129.492 o
3 4 49 30.684 36.964 3.658 5.336 o
3 4 50 1.014 0.000 1.461 36.577 o
3 5 0 341.730 372.910 11.347 0.322 o
3 5 1 896.782 899.532 17.202 0.076 o
3 5 2 2006.850 2155.140 45.742 0.013 o
3 5 3 2872.060 2911.220 66.975 0.007 o
3 5 4 2340.110 2401.070 56.354 0.010 o
3 5 5 196.337 198.346 4.394 1.397 o
3 5 6 223.115 233.850 4.757 1.104 o
3 5 7 926.390 920.755 19.026 0.069 o
3 5 8 722.356 693.497 13.171 0.123 o
3 5 9 608.428 601.277 11.710 0.166 o
3 5 10 694.729 658.366 14.270 0.125 o
3 5 11 857.816 853.790 17.928 0.079 o
3 5 12 298.102 308.504 7.316 0.568 o
3 5 13 853.951 815.727 19.399 0.077 o
3 5 14 60.149 59.649 1.461 13.096 o
3 5 15 898.745 900.268 21.596 0.065 o
3 5 16 331.581 325.706 8.052 0.474 o
3 5 17 4.345 5.119 0.363 393.955 o
3 5 18 318.902 307.043 7.316 0.538 o
3 5 19 19.628 19.026 0.363 116.378 o
3 5 20 41.003 40.623 0.736 31.787 o
3 5 21 318.875 305.944 6.591 0.579 o
3 5 22 238.487 235.684 5.119 0.990 o
3 5 23 27.129 25.980 0.736 53.598 o
3 5 24 83.398 81.245 1.834 7.573 o
3 5 25 172.935 170.542 4.021 1.762 o
3 5 26 6.452 6.954 0.363 326.064 o
3 5 27 229.830 229.829 4.757 1.084 o
3 5 28 45.093 46.840 1.098 22.058 o
3 5 29 199.378 206.035 5.119 1.212 o
3 5 30 7.974 8.052 0.363 287.151 o
3 5 31 46.024 45.379 1.098 21.982 o
3 5 32 107.179 102.106 2.933 3.986 o
3 5 33 35.682 34.767 1.098 29.048 o
3 5 34 33.014 28.177 1.461 23.413 o
3 5 35 53.360 50.499 2.197 10.004 o
3 5 36 20.549 17.928 1.098 44.539 o
3 5 37 1.766 0.736 0.736 140.469 o
3 5 38 12.861 13.171 1.098 52.487 o
3 5 39 24.787 26.353 1.461 26.351 o
3 5 40 7.459 9.150 1.098 58.120 o
3 5 41 0.634 0.363 0.736 143.235 o
3 5 42 23.276 23.420 1.461 27.336 o
3 5 43 8.374 8.788 0.736 112.695 o
3 5 44 3.967 4.757 0.736 130.265 o
3 5 45 3.994 5.119 0.736 129.719 o
3 5 46 2.537 2.933 0.736 136.158 o
3 5 47 1.925 1.834 0.736 138.884 o
3 5 48 3.320 4.757 0.736 131.937 o
3 5 49 3.622 5.119 1.461 35.727 o
3 6 0 1942.170 2012.790 65.141 0.010 o
3 6 1 740.435 746.928 13.907 0.113 o
3 6 2 890.931 910.144 17.565 0.075 o
3 6 3 1658.790 1761.370 34.767 0.021 o
3 6 4 798.000 824.515 15.741 0.093 o
3 6 5 107.437 110.158 2.197 4.760 o
3 6 6 404.055 396.703 8.052 0.367 o
3 6 7 281.151 307.043 5.855 0.697 o
3 6 8 4.413 4.394 0.363 401.309 o
3 6 9 43.009 45.379 1.098 23.166 o
3 6 10 427.942 428.538 9.150 0.311 o
3 6 11 58.497 58.923 1.461 13.448 o
3 6 12 143.159 144.190 3.295 2.545 o
3 6 13 147.333 156.635 3.658 2.226 o
3 6 14 1543.290 1447.020 38.063 0.022 o
3 6 15 199.996 193.963 4.394 1.388 o
3 6 16 877.153 826.339 19.762 0.074 o
3 6 17 41.742 40.985 0.736 31.134 o
3 6 18 157.882 147.848 3.658 2.155 o
3 6 19 129.300 126.624 2.933 3.173 o
3 6 20 18.175 17.928 0.363 127.521 o
3 6 21 133.923 138.335 2.933 2.966 o
3 6 22 83.047 80.882 1.834 7.615 o
3 6 23 422.799 411.345 8.415 0.337 o
3 6 24 510.015 506.860 10.612 0.224 o
3 6 25 31.522 30.736 0.736 44.940 o
3 6 26 131.600 128.448 2.933 3.108 o
3 6 27 153.723 151.879 3.295 2.344 o
3 6 28 111.055 113.443 2.560 4.142 o
3 6 29 39.899 40.260 1.098 25.613 o
3 6 30 10.127 9.513 0.363 241.926 o
3 6 31 83.984 84.168 2.560 5.698 o
3 6 32 143.087 128.821 4.394 2.069 o
3 6 33 83.069 84.541 3.658 3.822 o
3 6 34 12.041 13.544 1.098 52.987 o
3 6 35 1.970 2.197 0.736 138.364 o
3 6 36 44.642 45.016 2.560 8.891 o
3 6 37 5.325 5.492 0.736 125.673 o
3 6 38 46.644 51.597 3.658 4.906 o
3 6 39 8.625 8.788 1.098 57.409 o
3 6 40 9.926 10.249 0.736 106.385 o
3 6 41 46.182 49.037 2.197 10.723 o
3 6 42 63.419 61.120 2.933 6.137 o
3 6 43 19.703 22.322 1.098 43.503 o
3 6 44 2.767 2.197 0.736 136.490 o
3 6 45 3.671 5.119 0.736 130.563 o
3 6 46 1.433 1.461 0.736 140.402 o
3 6 47 5.401 6.591 1.098 60.400 o
3 6 48 0.590 1.834 0.736 141.814 o
3 6 49 8.361 9.513 1.098 57.337 o
3 7 0 1579.820 1738.320 46.478 0.017 o
3 7 1 892.354 950.404 17.202 0.075 o
3 7 2 28.873 31.835 0.736 47.422 o
3 7 3 343.004 360.474 7.689 0.457 o
3 7 4 1503.060 1556.800 33.306 0.025 o
3 7 5 1597.030 1619.380 35.866 0.022 o
3 7 6 73.781 74.292 1.461 10.041 o
3 7 7 285.263 305.209 6.591 0.639 o
3 7 8 404.548 400.361 8.415 0.356 o
3 7 9 687.022 701.549 16.829 0.109 o
3 7 10 452.790 444.642 9.876 0.276 o
3 7 11 43.617 46.115 1.098 22.774 o
3 7 12 238.730 238.969 6.591 0.808 o
3 7 13 736.201 700.450 17.202 0.101 o
3 7 14 303.210 310.701 7.689 0.537 o
3 7 15 53.692 53.431 1.461 14.873 o
3 7 16 325.358 312.535 7.689 0.507 o
3 7 17 99.868 95.152 2.197 5.404 o
3 7 18 201.533 181.880 4.021 1.501 o
3 7 19 64.536 63.307 1.098 14.097 o
3 7 20 134.628 136.138 3.295 2.739 o
3 7 21 96.668 99.173 2.197 5.459 o
3 7 22 64.183 65.504 1.461 11.964 o
3 7 23 41.826 40.623 1.098 24.668 o
3 7 24 737.685 739.611 19.399 0.090 o
3 7 25 11.377 12.809 0.363 205.214 o
3 7 26 259.077 247.021 5.855 0.824 o
3 7 27 17.506 17.565 0.363 132.708 o
3 7 28 70.290 71.732 1.461 10.649 o
3 7 29 229.587 232.015 5.492 0.979 o
3 7 30 1.318 1.461 0.363 530.844 o
3 7 31 0.045 0.363 0.363 588.280 o
3 7 32 5.878 6.591 0.363 341.733 o
3 7 33 11.607 11.347 0.736 100.352 o
3 7 34 63.276 57.825 2.560 7.410 o
3 7 35 8.917 9.876 0.736 109.677 o
3 7 36 11.566 10.249 0.736 101.932 o
3 7 37 14.118 12.809 0.736 91.943 o
3 7 38 56.852 51.970 2.933 6.581 o
3 7 39 11.624 11.347 0.736 100.306 o
3 7 40 34.893 35.130 1.834 16.241 o
3 7 41 0.206 0.000 0.736 144.428 o
3 7 42 57.610 58.923 2.933 6.411 o
3 7 43 4.503 4.394 0.736 129.334 o
3 7 44 26.819 32.571 1.834 17.793 o
3 7 45 5.890 5.119 0.736 124.645 o
3 7 46 1.405 2.560 0.736 139.242 o
3 7 47 1.906 1.834 0.736 138.928 o
3 7 48 4.818 5.119 0.736 127.538 o
3 7 49 3.276 2.933 0.736 134.352 o
3 8 0 2854.530 2991.370 87.463 0.005 o
3 8 1 34.492 37.327 0.736 38.473 o
3 8 2 301.103 315.095 6.954 0.580 o
3 8 3 45.685 47.213 1.098 21.764 o
3 8 4 751.409 792.670 18.301 0.090 o
3 8 5 1109.950 1166.690 25.617 0.043 o
3 8 6 813.252 849.033 19.762 0.078 o
3 8 7 414.531 420.486 13.171 0.235 o
3 8 8 701.029 692.398 18.301 0.101 o
3 8 9 568.796 562.851 15.005 0.151 o
3 8 10 132.882 139.070 2.933 2.979 o
3 8 11 74.177 72.458 1.834 8.723 o
3 8 12 3463.290 3951.650 118.935 0.003 o
3 8 13 548.624 533.203 12.446 0.184 o
3 8 14 741.054 724.969 17.565 0.098 o
3 8 15 652.412 631.651 13.544 0.139 o
3 8 16 633.410 599.080 12.446 0.154 o
3 8 17 37.025 38.063 0.736 35.896 o
3 8 18 44.873 45.016 1.098 22.496 o
3 8 19 36.885 35.503 0.736 37.127 o
3 8 20 34.855 34.767 0.736 39.340 o
3 8 21 106.080 105.028 2.197 4.917 o
3 8 22 83.979 83.069 1.461 8.447 o
3 8 23 68.496 66.603 1.461 11.246 o
3 8 24 36.754 35.503 0.736 37.244 o
3 8 25 416.490 401.822 9.513 0.318 o
3 8 26 45.316 44.644 1.098 22.395 o
3 8 27 355.306 331.924 8.052 0.444 o
3 8 28 80.870 80.147 2.197 6.821 o
3 8 29 60.620 61.846 1.461 12.830 o
3 8 30 59.465 54.530 1.461 13.669 o
3 8 31 57.901 53.431 1.461 14.058 o
3 8 32 14.128 14.643 0.736 89.633 o
3 8 33 82.387 76.851 2.933 5.139 o
3 8 34 8.457 7.689 0.736 113.990 o
3 8 35 57.483 53.431 2.197 9.517 o
3 8 36 8.118 8.052 0.736 114.429 o
3 8 37 4.488 4.394 0.736 129.375 o
3 8 38 27.838 27.078 1.461 25.234 o
3 8 39 50.507 56.354 2.560 8.194 o
3 8 40 2.320 2.197 0.736 137.550 o
3 8 41 3.895 3.295 0.736 132.336 o
3 8 42 15.770 17.202 1.098 48.575 o
3 8 43 11.945 11.710 1.098 53.781 o
3 8 44 1.785 2.560 0.736 138.372 o
3 8 45 0.390 1.834 0.736 142.234 o
3 8 46 10.701 10.612 0.736 103.778 o
3 8 47 0.705 0.736 0.363 561.448 o
3 8 48 4.427 3.658 0.736 130.496 o
3 8 49 3.651 3.295 0.736 132.955 o
3 9 0 364.681 366.329 11.710 0.301 o
3 9 1 1594.080 1713.060 39.524 0.020 o
3 9 2 71.023 72.830 1.461 10.481 o
3 9 3 301.105 309.602 6.954 0.584 o
3 9 4 285.978 288.742 6.218 0.680 o
3 9 5 100.026 108.324 2.560 4.587 o
3 9 6 38.337 39.887 1.098 26.429 o
3 9 7 984.827 988.829 24.519 0.053 o
3 9 8 683.251 714.357 18.301 0.101 o
3 9 9 59.720 59.286 1.461 13.202 o
3 9 10 109.005 104.665 3.295 3.508 o
3 9 11 151.148 151.143 5.119 1.625 o
3 9 12 13.468 15.005 0.363 172.860 o
3 9 13 111.816 106.500 2.560 4.227 o
3 9 14 219.658 215.186 5.492 1.044 o
3 9 15 12.643 12.809 0.363 191.478 o
3 9 16 267.749 254.710 5.855 0.791 o
3 9 17 12.041 11.710 0.363 203.923 o
3 9 18 77.312 75.017 1.461 9.579 o
3 9 19 8.463 7.689 0.363 281.856 o
3 9 20 115.929 114.541 2.197 4.362 o
3 9 21 162.919 158.459 3.295 2.185 o
3 9 22 32.432 31.472 0.736 43.512 o
3 9 23 112.339 109.422 2.560 4.165 o
3 9 24 50.293 48.312 1.098 19.932 o
3 9 25 39.721 40.623 1.098 25.611 o
3 9 26 39.018 39.887 0.736 33.542 o
3 9 27 55.633 56.727 1.461 14.175 o
3 9 28 112.014 111.982 2.560 4.135 o
3 9 29 63.362 62.582 1.461 12.322 o
3 9 30 13.297 15.005 0.363 174.410 o
3 9 31 58.496 60.385 1.834 11.019 o
3 9 32 84.381 84.541 3.295 4.324 o
3 9 33 2.624 2.560 0.736 136.398 o
3 9 34 41.374 36.964 1.834 15.049 o
3 9 35 4.779 3.295 0.736 130.051 o
3 9 36 17.482 19.026 1.098 46.500 o
3 9 37 34.707 35.866 1.834 16.211 o
3 9 38 12.251 13.907 1.098 52.679 o
3 9 39 15.090 15.005 1.098 49.989 o
3 9 40 3.098 2.560 0.736 135.249 o
3 9 41 5.168 5.119 0.736 126.599 o
3 9 42 7.477 8.052 0.736 116.214 o
3 9 43 2.843 2.933 0.736 135.416 o
3 9 44 6.665 6.954 0.736 119.996 o
3 9 45 17.283 18.301 1.098 46.942 o
3 9 46 0.512 0.736 0.363 567.573 o
3 9 47 11.226 11.347 0.736 101.371 o
3 9 48 5.418 5.492 0.736 125.422 o
3 10 0 201.558 201.279 5.855 1.078 o
3 10 1 1491.440 1582.780 46.478 0.018 o
3 10 2 2473.330 2536.480 79.411 0.007 o
3 10 3 669.776 709.963 19.026 0.100 o
3 10 4 1576.550 1689.640 41.358 0.019 o
3 10 5 660.917 645.558 15.741 0.123 o
3 10 6 316.961 298.991 6.954 0.567 o
3 10 7 156.428 154.801 4.394 1.836 o
3 10 8 421.475 406.579 10.612 0.288 o
3 10 9 171.950 175.299 4.021 1.750 o
3 10 10 191.185 193.590 5.492 1.203 o
3 10 11 98.538 103.567 2.560 4.724 o
3 10 12 437.932 420.486 13.544 0.221 o
3 10 13 75.905 76.851 1.834 8.371 o
3 10 14 18.480 18.664 0.363 123.614 o
3 10 15 91.592 91.121 2.560 5.228 o
3 10 16 162.218 157.734 3.295 2.198 o
3 10 17 69.291 66.603 1.461 11.134 o
3 10 18 184.027 182.978 4.021 1.623 o
3 10 19 167.058 159.921 3.295 2.127 o
3 10 20 135.425 127.723 2.933 3.039 o
3 10 21 335.465 320.587 6.954 0.524 o
3 10 22 82.541 77.950 1.834 7.770 o
3 10 23 227.589 211.891 4.757 1.133 o
3 10 24 27.527 28.177 0.736 51.516 o
3 10 25 21.013 21.223 0.736 67.540 o
3 10 26 137.470 136.138 3.658 2.479 o
3 10 27 69.036 68.799 1.834 9.394 o
3 10 28 13.194 13.544 0.363 182.266 o
3 10 29 87.828 89.660 2.560 5.413 o
3 10 30 170.552 165.776 4.394 1.681 o
3 10 31 71.353 71.359 2.197 7.736 o
3 10 32 60.647 59.649 2.197 8.993 o
3 10 33 1.292 1.834 0.363 525.883 o
3 10 34 7.213 6.218 0.736 119.498 o
3 10 35 5.124 4.757 0.736 127.205 o
3 10 36 16.156 15.368 1.098 48.996 o
3 10 37 24.296 24.881 1.461 26.756 o
3 10 38 38.226 37.690 1.834 15.492 o
3 10 39 21.643 22.685 1.098 41.905 o
3 10 40 3.813 3.295 0.736 132.545 o
3 10 41 9.111 8.052 0.736 111.669 o
3 10 42 0.500 1.098 0.363 562.205 o
3 10 43 2.479 2.560 0.736 136.745 o
3 10 44 20.283 21.959 1.098 43.200 o
3 10 45 5.332 5.492 0.736 125.653 o
3 10 46 7.149 7.316 0.736 118.150 o
3 10 47 2.299 2.197 0.363 489.821 o
3 10 48 5.965 5.492 0.736 123.933 o
3 11 0 30.260 32.208 1.098 32.846 o
3 11 1 616.780 612.614 13.171 0.151 o
3 11 2 19.343 20.125 0.363 115.012 o
3 11 3 614.376 607.858 15.741 0.133 o
3 11 4 281.856 275.208 6.954 0.646 o
3 11 5 80.380 81.608 1.834 7.797 o
3 11 6 12.429 12.446 0.363 195.637 o
3 11 7 274.377 279.964 7.316 0.628 o
3 11 8 113.185 113.816 2.560 4.072 o
3 11 9 25.230 25.254 0.736 56.947 o
3 11 10 761.089 757.177 19.762 0.086 o
3 11 11 407.203 380.599 10.975 0.294 o
3 11 12 80.227 80.147 1.461 8.975 o
3 11 13 124.824 123.692 2.560 3.609 o
3 11 14 68.633 71.359 1.461 10.896 o
3 11 15 1.408 1.461 0.363 528.054 o
3 11 16 55.085 53.794 1.098 17.599 o
3 11 17 147.946 147.112 3.658 2.275 o
3 11 18 293.132 280.690 5.492 0.726 o
3 11 19 37.745 36.229 0.736 36.063 o
3 11 20 195.062 189.932 3.658 1.604 o
3 11 21 61.738 61.120 1.461 12.704 o
3 11 22 190.173 177.496 4.021 1.598 o
3 11 23 23.338 23.783 0.736 61.157 o
3 11 24 48.806 47.576 1.098 20.567 o
3 11 25 16.166 16.104 0.363 146.635 o
3 11 26 116.615 113.816 2.933 3.597 o
3 11 27 1.563 1.461 0.363 523.288 o
3 11 28 0.781 0.736 0.363 559.044 o
3 11 29 75.138 69.535 1.834 8.770 o
3 11 30 36.195 37.690 1.098 28.023 o
3 11 31 10.129 9.150 0.363 244.467 o
3 11 32 23.473 24.156 1.098 40.024 o
3 11 33 26.168 27.078 1.098 37.114 o
3 11 34 8.856 9.513 0.736 110.349 o
3 11 35 16.019 16.467 0.736 82.937 o
3 11 36 28.394 29.275 1.461 24.701 o
3 11 37 0.725 1.098 0.363 555.109 o
3 11 38 3.428 3.295 0.736 133.517 o
3 11 39 17.405 18.664 1.098 46.703 o
3 11 40 3.615 4.757 0.736 131.179 o
3 11 41 2.992 3.295 0.736 134.604 o
3 11 42 33.003 34.767 1.834 16.582 o
3 11 43 3.292 2.933 0.736 134.312 o
3 11 44 0.013 0.363 0.736 144.450 o
3 11 45 6.440 7.689 0.736 119.602 o
3 11 46 1.504 1.098 0.363 530.727 o
3 11 47 5.957 6.591 0.736 122.452 o
3 12 0 165.891 165.776 5.119 1.491 o
3 12 1 293.461 290.576 6.591 0.637 o
3 12 2 246.627 251.052 5.119 0.934 o
3 12 3 389.006 378.402 8.415 0.377 o
3 12 4 165.215 171.268 4.021 1.825 o
3 12 5 121.339 118.210 2.560 3.775 o
3 12 6 17.480 16.467 0.363 136.383 o
3 12 7 255.676 255.446 5.855 0.821 o
3 12 8 269.976 264.223 6.954 0.679 o
3 12 9 22.704 22.685 0.736 63.173 o
3 12 10 22.902 22.685 0.736 62.831 o
3 12 11 144.112 139.433 3.295 2.566 o
3 12 12 21.190 21.596 0.363 102.775 o
3 12 13 107.413 102.469 2.197 4.915 o
3 12 14 105.490 103.567 1.834 5.480 o
3 12 15 272.525 267.881 5.855 0.762 o
3 12 16 74.407 73.556 1.461 10.010 o
3 12 17 97.991 97.712 1.834 6.044 o
3 12 18 30.431 30.736 0.736 46.208 o
3 12 19 43.572 42.084 1.098 23.611 o
3 12 20 70.380 67.338 2.197 7.949 o
3 12 21 41.011 42.084 1.098 24.705 o
3 12 22 38.351 37.690 1.098 26.951 o
3 12 23 393.556 378.402 8.415 0.373 o
3 12 24 30.245 29.275 0.736 47.309 o
3 12 25 42.629 42.447 1.098 23.930 o
3 12 26 45.562 44.644 1.098 22.300 o
3 12 27 168.294 156.635 4.394 1.733 o
3 12 28 60.261 61.120 1.461 12.952 o
3 12 29 13.749 13.544 0.736 91.945 o
3 12 30 33.363 32.208 1.098 31.026 o
3 12 31 30.169 27.814 1.098 34.257 o
3 12 32 7.585 8.788 0.363 287.521 o
3 12 33 69.392 70.633 2.197 7.901 o
3 12 34 20.570 20.860 1.098 43.400 o
3 12 35 1.522 2.560 0.363 507.729 o
3 12 36 5.251 5.492 0.736 125.874 o
3 12 37 14.639 15.368 0.736 87.498 o
3 12 38 3.478 3.658 0.736 132.935 o
3 12 39 55.230 55.991 2.560 7.925 o
3 12 40 31.400 34.405 1.461 22.950 o
3 12 41 12.842 14.270 1.098 52.068 o
3 12 42 9.726 11.347 0.736 105.430 o
3 12 43 3.033 2.933 0.736 134.950 o
3 12 44 3.187 3.658 0.363 443.386 o
3 12 45 1.400 1.461 0.363 528.323 o
3 12 46 10.250 10.612 0.736 105.004 o
3 12 47 3.263 3.658 0.736 133.477 o
3 13 0 832.203 798.898 24.156 0.066 o
3 13 1 7.873 9.150 0.363 279.471 o
3 13 2 91.371 90.758 1.834 6.666 o
3 13 3 388.790 391.210 8.788 0.361 o
3 13 4 98.848 101.007 2.197 5.316 o
3 13 5 139.696 145.651 2.933 2.794 o
3 13 6 44.301 45.742 1.098 22.578 o
3 13 7 187.532 176.760 4.021 1.620 o
3 13 8 56.095 58.188 1.461 13.951 o
3 13 9 24.428 24.519 0.736 58.777 o
3 13 10 22.067 22.685 0.736 64.290 o
3 13 11 16.376 17.202 0.363 141.302 o
3 13 12 134.253 130.645 2.933 3.034 o
3 13 13 211.256 200.543 4.394 1.305 o
3 13 14 37.771 36.964 0.736 35.729 o
3 13 15 113.197 111.982 2.197 4.506 o
3 13 16 101.308 102.106 2.197 5.182 o
3 13 17 6.668 6.954 0.363 321.716 o
3 13 18 120.423 112.355 2.560 3.882 o
3 13 19 136.858 135.039 2.933 2.942 o
3 13 20 102.364 90.758 2.560 4.818 o
3 13 21 8.679 8.052 0.363 275.184 o
3 13 22 31.976 30.736 0.736 44.426 o
3 13 23 22.140 21.223 0.736 65.467 o
3 13 24 55.907 55.628 1.461 14.227 o
3 13 25 9.531 9.876 0.363 247.845 o
3 13 26 55.267 49.773 1.461 14.925 o
3 13 27 10.657 9.513 0.363 234.603 o
3 13 28 36.404 36.964 1.461 21.082 o
3 13 29 38.489 37.327 1.461 20.440 o
3 13 30 9.167 9.513 0.736 109.488 o
3 13 31 8.490 8.415 0.363 275.314 o
3 13 32 6.807 6.954 0.363 318.973 o
3 13 33 52.740 54.892 1.834 12.090 o
3 13 34 70.427 69.898 2.560 6.695 o
3 13 35 15.645 16.104 0.736 84.230 o
3 13 36 7.071 6.218 0.736 119.891 o
3 13 37 2.478 1.834 0.736 137.604 o
3 13 38 9.357 9.876 0.736 108.463 o
3 13 39 5.642 5.855 0.736 124.321 o
3 13 40 21.684 23.420 1.098 41.601 o
3 13 41 3.162 3.295 0.736 134.183 o
3 13 42 9.431 10.975 0.736 106.747 o
3 13 43 1.617 1.461 0.363 521.617 o
3 13 44 3.662 3.658 0.363 430.451 o
3 13 45 5.148 5.855 0.736 125.661 o
3 13 46 0.450 0.363 0.363 575.457 o
3 14 0 0.933 1.461 0.363 542.862 o
3 14 1 153.872 154.438 3.295 2.325 o
3 14 2 16.906 17.565 0.363 136.546 o
3 14 3 3.625 4.394 0.363 421.639 o
3 14 4 65.132 63.680 1.461 11.959 o
3 14 5 323.797 331.561 6.954 0.533 o
3 14 6 343.158 331.924 8.788 0.426 o
3 14 7 184.692 180.418 4.021 1.628 o
3 14 8 124.216 122.966 2.560 3.634 o
3 14 9 119.018 120.396 2.560 3.808 o
3 14 10 108.363 107.588 2.197 4.774 o
3 14 11 363.070 346.930 8.052 0.428 o
3 14 12 52.735 54.167 1.098 18.231 o
3 14 13 301.842 304.483 7.689 0.543 o
3 14 14 270.241 268.980 5.855 0.766 o
3 14 15 18.579 17.928 0.363 125.153 o
3 14 16 5.509 5.492 0.363 361.923 o
3 14 17 5.194 5.492 0.363 369.144 o
3 14 18 241.264 219.207 4.757 1.059 o
3 14 19 95.963 89.297 2.197 5.732 o
3 14 20 10.485 10.612 0.363 229.575 o
3 14 21 23.558 20.860 0.363 94.532 o
3 14 22 9.617 8.788 0.363 254.604 o
3 14 23 142.680 135.775 3.658 2.412 o
3 14 24 18.545 19.026 0.736 74.587 o
3 14 25 5.959 5.119 0.363 356.003 o
3 14 26 6.339 6.954 0.363 328.350 o
3 14 27 18.561 17.565 0.736 76.089 o
3 14 28 59.492 57.452 2.197 9.178 o
3 14 29 25.681 26.353 1.098 37.695 o
3 14 30 7.731 6.954 0.363 301.339 o
3 14 31 30.718 31.109 1.098 32.901 o
3 14 32 34.355 36.229 1.461 21.786 o
3 14 33 54.128 53.794 1.834 11.980 o
3 14 34 17.295 16.829 0.736 79.639 o
3 14 35 2.991 2.560 0.363 464.342 o
3 14 36 8.736 9.876 0.736 110.179 o
3 14 37 42.006 43.182 1.834 14.466 o
3 14 38 1.830 1.834 0.736 139.100 o
3 14 39 4.592 4.394 0.736 129.101 o
3 14 40 4.280 5.119 0.736 128.966 o
3 14 41 2.509 2.560 0.736 136.672 o
3 14 42 4.678 5.119 0.736 127.911 o
3 14 43 8.123 8.415 0.736 113.911 o
3 14 44 1.675 0.736 0.363 531.029 o
3 14 45 5.644 5.855 0.736 124.313 o
3 14 46 6.901 8.415 1.461 34.647 o
3 15 0 110.733 107.225 2.933 3.825 o
3 15 1 72.639 72.458 1.461 10.298 o
3 15 2 435.786 456.725 10.612 0.268 o
3 15 3 368.665 365.966 8.788 0.388 o
3 15 4 31.804 32.933 0.736 43.400 o
3 15 5 58.584 60.022 1.461 13.336 o
3 15 6 186.599 179.320 3.658 1.716 o
3 15 7 48.487 48.675 1.098 20.487 o
3 15 8 17.281 16.829 0.363 136.498 o
3 15 9 173.286 174.563 4.021 1.742 o
3 15 10 40.822 42.819 1.098 24.626 o
3 15 11 48.226 45.016 1.098 21.230 o
3 15 12 49.133 47.576 1.098 20.454 o
3 15 13 88.851 85.639 1.834 7.010 o
3 15 14 1.342 1.834 0.363 524.348 o
3 15 15 73.796 73.929 1.834 8.691 o
3 15 16 102.755 103.204 2.197 5.095 o
3 15 17 369.116 371.448 9.150 0.373 o
3 15 18 141.885 135.402 3.295 2.631 o
3 15 19 51.511 49.400 1.461 15.742 o
3 15 20 36.400 36.229 1.098 28.292 o
3 15 21 137.455 125.526 3.295 2.779 o
3 15 22 16.777 16.829 0.363 139.840 o
3 15 23 81.857 68.064 1.834 8.236 o
3 15 24 20.358 18.301 0.736 71.631 o
3 15 25 1.156 1.098 0.363 541.568 o
3 15 26 52.609 50.136 1.834 12.426 o
3 15 27 9.303 10.612 0.736 107.598 o
3 15 28 29.707 30.736 1.098 33.633 o
3 15 29 123.799 117.837 4.394 2.315 o
3 15 30 25.223 24.519 1.098 38.650 o
3 15 31 3.596 4.021 0.363 427.351 o
3 15 32 38.005 36.592 1.461 20.679 o
3 15 33 20.116 21.596 1.098 43.465 o
3 15 34 14.389 15.741 0.736 87.651 o
3 15 35 27.706 28.177 1.098 35.723 o
3 15 36 9.191 9.876 0.736 108.920 o
3 15 37 6.273 6.218 0.363 337.329 o
3 15 38 3.454 3.658 0.736 132.995 o
3 15 39 7.419 7.689 0.736 116.880 o
3 15 40 23.071 22.685 1.098 40.850 o
3 15 41 5.748 6.591 0.736 123.025 o
3 15 42 8.561 9.513 0.736 111.168 o
3 15 43 1.766 1.834 0.363 511.316 o
3 15 44 12.642 14.270 1.098 52.227 o
3 15 45 6.379 6.218 1.461 35.028 o
3 16 0 2.886 3.295 0.363 456.868 o
3 16 1 180.639 185.538 3.658 1.741 o
3 16 2 125.416 124.427 2.560 3.584 o
3 16 3 91.064 92.220 1.834 6.638 o
3 16 4 38.393 39.161 0.736 34.318 o
3 16 5 118.340 117.111 2.560 3.873 o
3 16 6 63.698 61.120 1.461 12.385 o
3 16 7 165.687 165.776 3.658 1.975 o
3 16 8 200.142 202.377 4.394 1.363 o
3 16 9 56.647 56.354 1.098 16.812 o
3 16 10 94.545 93.318 2.197 5.703 o
3 16 11 290.820 273.374 8.052 0.558 o
3 16 12 245.348 240.803 5.492 0.912 o
3 16 13 32.168 32.571 0.736 43.201 o
3 16 14 213.017 214.087 5.492 1.072 o
3 16 15 14.599 15.005 0.363 163.049 o
3 16 16 50.617 49.773 1.098 19.582 o
3 16 17 60.035 57.825 1.461 13.274 o
3 16 18 16.803 17.202 0.363 138.417 o
3 16 19 9.397 9.876 0.363 249.803 o
3 16 20 13.982 13.907 0.363 173.184 o
3 16 21 82.493 78.313 2.197 6.778 o
3 16 22 90.082 81.245 2.197 6.252 o
3 16 23 4.708 5.119 0.363 385.067 o
3 16 24 42.708 42.084 1.461 18.670 o
3 16 25 10.184 10.975 0.736 104.690 o
3 16 26 86.188 81.971 3.658 3.785 o
3 16 27 74.016 70.633 2.933 5.551 o
3 16 28 16.841 15.741 0.736 81.884 o
3 16 29 21.002 19.762 0.736 68.943 o
3 16 30 52.755 52.696 2.197 9.960 o
3 16 31 19.956 18.664 0.736 72.071 o
3 16 32 24.018 23.783 1.098 39.766 o
3 16 33 6.271 6.591 0.363 333.476 o
3 16 34 9.487 9.876 0.736 108.104 o
3 16 35 1.472 2.197 0.363 514.781 o
3 16 36 6.215 6.954 0.736 121.241 o
3 16 37 30.338 30.374 1.461 23.907 o
3 16 38 11.282 12.809 0.736 99.275 o
3 16 39 28.688 28.913 1.461 24.665 o
3 16 40 9.721 10.249 0.736 106.948 o
3 16 41 2.770 2.560 0.363 470.683 o
3 16 42 1.621 2.560 0.363 504.709 o
3 16 43 7.385 7.689 0.736 116.976 o
3 16 44 26.476 28.913 1.834 18.155 o
3 17 0 115.945 116.376 3.295 3.247 o
3 17 1 530.804 526.250 11.710 0.199 o
3 17 2 142.293 148.211 3.295 2.529 o
3 17 3 73.058 76.489 1.834 8.641 o
3 17 4 47.997 47.939 1.098 20.788 o
3 17 5 439.650 436.227 10.249 0.278 o
3 17 6 102.509 103.204 2.197 5.106 o
3 17 7 72.809 71.732 1.461 10.322 o
3 17 8 115.601 108.686 2.933 3.684 o
3 17 9 229.911 225.062 4.757 1.094 o
3 17 10 31.353 32.208 0.736 44.300 o
3 17 11 23.034 22.685 0.736 62.605 o
3 17 12 401.003 401.097 10.249 0.310 o
3 17 13 188.256 189.206 4.757 1.389 o
3 17 14 120.052 124.427 3.295 3.092 o
3 17 15 10.529 10.975 0.363 226.633 o
3 17 16 41.073 40.985 1.098 24.920 o
3 17 17 28.265 28.550 0.736 50.279 o
3 17 18 53.279 53.068 1.461 14.993 o
3 17 19 17.152 16.467 0.363 138.544 o
3 17 20 59.709 55.991 1.461 13.494 o
3 17 21 62.602 63.680 1.834 10.350 o
3 17 22 11.873 11.710 0.736 99.162 o
3 17 23 0.041 0.363 0.736 144.397 o
3 17 24 22.211 23.783 1.098 41.078 o
3 17 25 32.123 31.472 1.461 23.179 o
3 17 26 14.781 14.270 0.736 88.487 o
3 17 27 18.538 18.664 0.736 74.978 o
3 17 28 18.042 17.928 0.736 76.808 o
3 17 29 51.295 50.136 2.560 8.333 o
3 17 30 10.843 10.975 0.736 102.904 o
3 17 31 3.487 3.658 0.736 132.912 o
3 17 32 9.428 10.249 0.736 107.753 o
3 17 33 20.691 21.223 1.098 43.169 o
3 17 34 17.224 17.565 0.736 78.981 o
3 17 35 4.196 4.394 0.363 406.804 o
3 17 36 20.133 20.860 1.098 43.732 o
3 17 37 0.167 0.736 0.363 578.514 o
3 17 38 0.043 0.000 0.363 594.116 o
3 17 39 3.692 4.394 0.736 131.449 o
3 17 40 0.458 0.736 0.363 569.280 o
3 17 41 1.048 1.098 0.363 544.951 o
3 17 42 1.672 1.461 0.363 519.923 o
3 17 43 1.905 1.461 0.736 139.351 o
3 18 0 656.566 666.781 20.498 0.096 o
3 18 1 260.708 266.057 5.855 0.794 o
3 18 2 462.136 471.357 13.907 0.200 o
3 18 3 98.100 99.173 2.197 5.393 o
3 18 4 9.021 9.513 0.363 258.144 o
3 18 5 362.684 357.541 8.415 0.410 o
3 18 6 511.586 501.005 15.368 0.166 o
3 18 7 307.959 317.654 7.689 0.526 o
3 18 8 0.166 0.363 0.363 584.469 o
3 18 9 38.015 35.866 1.098 27.565 o
3 18 10 103.349 99.909 2.560 4.618 o
3 18 11 31.820 32.208 0.736 43.780 o
3 18 12 28.102 28.550 0.736 50.494 o
3 18 13 102.952 109.059 2.933 4.006 o
3 18 14 43.172 41.721 1.098 23.854 o
3 18 15 32.391 33.669 0.736 42.374 o
3 18 16 61.791 55.991 1.461 13.129 o
3 18 17 1.318 1.834 0.363 525.070 o
3 18 18 91.961 91.494 2.197 5.879 o
3 18 19 35.031 34.032 1.098 29.594 o
3 18 20 112.053 107.225 4.021 2.775 o
3 18 21 112.125 117.474 4.757 2.212 o
3 18 22 11.194 12.073 0.736 100.485 o
3 18 23 0.069 0.363 0.736 144.343 o
3 18 24 31.224 31.472 1.834 17.150 o
3 18 25 3.403 4.394 0.736 132.190 o
3 18 26 11.081 10.249 0.736 103.240 o
3 18 27 14.329 12.809 0.736 91.412 o
3 18 28 23.650 23.057 1.098 40.293 o
3 18 29 9.852 10.612 0.736 106.093 o
3 18 30 26.670 27.814 1.098 36.529 o
3 18 31 9.499 9.876 0.736 108.070 o
3 18 32 15.467 14.643 0.736 86.379 o
3 18 33 3.298 3.658 0.363 440.331 o
3 18 34 2.696 3.295 0.363 462.255 o
3 18 35 21.042 21.596 1.098 42.763 o
3 18 36 0.141 0.363 0.363 585.257 o
3 18 37 9.102 9.513 0.736 109.668 o
3 18 38 0.765 1.834 0.363 542.274 o
3 18 39 14.784 14.643 1.098 50.377 o
3 18 40 2.818 4.021 0.736 134.137 o
3 18 41 3.151 3.658 0.736 133.757 o
3 18 42 2.050 1.461 0.736 139.025 o
3 19 0 25.782 26.353 1.098 37.626 o
3 19 1 37.501 37.327 0.736 35.804 o
3 19 2 10.207 10.249 0.363 235.717 o
3 19 3 235.766 238.969 5.492 0.946 o
3 19 4 71.326 73.556 1.461 10.395 o
3 19 5 33.289 33.306 0.736 41.626 o
3 19 6 60.695 62.209 1.461 12.787 o
3 19 7 57.019 58.188 1.461 13.781 o
3 19 8 177.675 178.584 4.757 1.483 o
3 19 9 94.360 96.976 2.560 5.003 o
3 19 10 45.623 44.644 1.098 22.277 o
3 19 11 61.558 63.680 1.834 10.468 o
3 19 12 15.287 15.005 0.363 157.444 o
3 19 13 6.527 6.591 0.363 328.210 o
3 19 14 76.691 79.784 2.197 7.094 o
3 19 15 0.474 0.363 0.363 574.694 o
3 19 16 2.179 2.560 0.363 487.994 o
3 19 17 0.967 2.197 0.736 140.618 o
3 19 18 93.602 95.152 3.658 3.515 o
3 19 19 0.157 0.736 0.736 143.812 o
3 19 20 48.612 48.675 1.834 13.082 o
3 19 21 11.170 10.612 0.736 102.510 o
3 19 22 3.535 4.021 0.736 132.328 o
3 19 23 31.845 30.011 1.461 23.492 o
3 19 24 46.176 44.644 2.197 10.928 o
3 19 25 8.924 9.150 0.736 110.663 o
3 19 26 11.589 12.073 0.736 99.434 o
3 19 27 56.547 55.255 2.197 9.519 o
3 19 28 66.023 64.778 2.560 7.066 o
3 19 29 58.216 59.286 2.933 6.380 o
3 19 30 1.693 1.461 0.736 139.828 o
3 19 31 18.293 20.498 1.098 45.291 o
3 19 32 4.457 4.394 0.736 129.456 o
3 19 33 8.497 8.788 0.736 112.352 o
3 19 34 11.743 11.710 0.736 99.508 o
3 19 35 0.418 0.363 0.363 576.468 o
3 19 36 3.836 4.757 0.736 130.607 o
3 19 37 1.874 2.560 0.736 138.168 o
3 19 38 16.997 17.565 1.098 47.458 o
3 19 39 6.143 6.218 0.736 122.452 o
3 19 40 0.518 1.098 0.736 142.727 o
3 19 41 0.037 1.098 0.736 143.690 o
3 20 0 92.850 94.779 2.933 4.504 o
3 20 1 58.480 59.286 1.461 13.419 o
3 20 2 3.373 3.658 0.363 438.279 o
3 20 3 16.038 16.829 0.363 144.953 o
3 20 4 19.805 20.860 0.736 70.196 o
3 20 5 186.944 181.880 4.394 1.508 o
3 20 6 10.843 11.347 0.363 220.272 o
3 20 7 43.979 43.182 1.098 23.218 o
3 20 8 92.526 95.152 2.197 5.757 o
3 20 9 204.815 204.574 5.492 1.123 o
3 20 10 281.145 284.721 8.415 0.540 o
3 20 11 12.019 12.073 0.363 202.139 o
3 20 12 5.736 5.855 0.363 352.801 o
3 20 13 46.896 47.576 1.461 16.975 o
3 20 14 10.704 12.446 0.736 101.297 o
3 20 15 69.920 69.162 2.560 6.741 o
3 20 16 89.007 91.494 3.658 3.637 o
3 20 17 22.097 24.519 1.834 19.238 o
3 20 18 16.429 16.829 1.098 48.199 o
3 20 19 16.150 13.907 1.098 49.582 o
3 20 20 1.596 1.461 0.736 140.043 o
3 20 21 19.212 20.498 1.098 44.579 o
3 20 22 32.994 30.011 1.834 16.978 o
3 20 23 46.124 42.819 2.197 11.018 o
3 20 24 43.400 36.229 2.560 9.234 o
3 20 25 17.227 16.104 1.098 47.854 o
3 20 26 20.317 20.125 1.098 43.873 o
3 20 27 26.092 23.783 1.098 38.299 o
3 20 28 77.931 73.929 2.933 5.348 o
3 20 29 30.106 34.405 1.461 23.350 o
3 20 30 1.660 1.834 0.736 139.485 o
3 20 31 13.518 14.270 0.736 91.615 o
3 20 32 10.648 10.249 0.736 104.414 o
3 20 33 1.726 1.461 0.736 139.754 o
3 20 34 7.877 8.788 0.736 114.076 o
3 20 35 6.178 6.591 0.736 121.843 o
3 20 36 28.305 28.550 1.461 24.846 o
3 20 37 8.066 11.710 1.098 56.745 o
3 20 38 5.021 4.394 0.736 127.964 o
3 20 39 5.631 4.757 0.736 125.840 o
3 20 40 9.269 8.415 1.098 57.074 o
3 21 0 65.952 66.975 2.197 8.289 o
3 21 1 74.595 74.654 2.197 7.400 o
3 21 2 151.545 157.734 4.394 1.865 o
3 21 3 90.150 87.463 2.197 6.080 o
3 21 4 80.826 81.608 2.197 6.779 o
3 21 5 26.973 25.617 0.736 54.082 o
3 21 6 57.751 53.431 1.461 14.086 o
3 21 7 47.313 47.939 1.098 21.032 o
3 21 8 7.644 7.316 0.363 299.608 o
3 21 9 63.976 62.209 1.834 10.279 o
3 21 10 36.989 36.964 1.098 27.805 o
3 21 11 68.084 72.830 2.197 7.916 o
3 21 12 25.893 28.550 1.098 36.803 o
3 21 13 45.162 47.576 1.834 13.660 o
3 21 14 7.277 8.052 0.736 116.772 o
3 21 15 81.134 84.903 4.021 3.392 o
3 21 16 26.047 23.420 1.461 26.419 o
3 21 17 9.402 10.612 1.098 56.156 o
3 21 18 5.868 4.757 0.736 125.199 o
3 21 19 2.530 2.560 0.736 136.622 o
3 21 20 1.876 1.098 0.736 139.823 o
3 21 21 37.675 33.669 2.197 12.266 o
3 21 22 19.850 19.026 1.461 29.203 o
3 21 23 4.090 2.560 0.736 132.776 o
3 21 24 8.955 9.513 1.098 56.900 o
3 21 25 12.543 10.975 1.098 53.602 o
3 21 26 77.579 88.924 4.757 2.666 o
3 21 27 12.096 15.005 1.098 52.367 o
3 21 28 0.583 1.834 0.736 141.829 o
3 21 29 57.384 55.628 2.560 7.810 o
3 21 30 4.982 6.218 1.098 60.788 o
3 21 31 1.422 0.363 0.736 141.611 o
3 21 32 13.528 13.907 1.098 51.668 o
3 21 33 0.241 0.000 0.736 144.361 o
3 21 34 3.219 2.933 0.736 134.492 o
3 21 35 6.891 6.591 0.736 119.874 o
3 21 36 4.927 5.855 0.736 126.258 o
3 21 37 4.494 4.394 0.736 129.360 o
3 21 38 0.359 1.461 0.736 142.681 o
3 22 0 1.441 1.834 0.363 521.297 o
3 22 1 38.593 38.788 1.098 26.569 o
3 22 2 39.492 38.426 1.098 26.228 o
3 22 3 14.581 15.368 0.736 87.638 o
3 22 4 2.841 3.658 0.363 453.013 o
3 22 5 6.813 6.954 0.363 318.853 o
3 22 6 41.073 41.721 1.461 19.142 o
3 22 7 27.937 28.550 1.098 35.450 o
3 22 8 32.429 31.109 1.461 23.140 o
3 22 9 29.560 30.011 1.461 24.211 o
3 22 10 47.333 50.499 2.197 10.549 o
3 22 11 13.890 16.467 0.736 87.981 o
3 22 12 9.679 8.052 1.098 56.905 o
3 22 13 4.130 3.658 1.098 62.081 o
3 22 14 5.103 5.855 0.736 125.782 o
3 22 15 22.975 21.596 1.461 27.739 o
3 22 16 19.963 19.399 1.098 44.423 o
3 22 17 32.603 34.032 1.834 16.709 o
3 22 18 60.445 65.877 3.295 5.232 o
3 22 19 4.258 4.757 0.736 129.502 o
3 22 20 114.736 111.982 5.119 2.010 o
3 22 21 5.139 5.119 1.098 61.035 o
3 22 22 23.080 26.716 1.461 26.855 o
3 22 23 2.067 2.560 0.736 137.719 o
3 22 24 6.210 6.218 1.098 59.993 o
3 22 25 26.154 23.783 1.461 26.324 o
3 22 26 16.052 16.467 1.098 48.642 o
3 22 27 6.157 7.316 1.098 59.662 o
3 22 28 5.948 8.415 1.098 59.431 o
3 22 29 0.944 0.000 0.736 142.976 o
3 22 30 0.765 0.000 1.098 64.656 o
3 22 31 6.891 7.689 1.098 59.033 o
3 22 32 4.551 5.492 0.736 127.753 o
3 22 33 18.734 16.829 1.461 29.931 o
3 22 34 3.770 4.021 0.736 131.728 o
3 22 35 22.502 22.322 1.461 27.776 o
3 22 36 4.850 5.492 0.736 126.951 o
3 22 37 1.680 0.000 1.461 36.485 o
3 23 0 5.566 6.591 0.736 123.522 o
3 23 1 83.284 85.266 2.933 4.965 o
3 23 2 9.491 9.876 0.363 248.423 o
3 23 3 37.113 34.767 1.098 28.301 o
3 23 4 47.397 47.213 1.834 13.361 o
3 23 5 75.705 69.898 2.560 6.426 o
3 23 6 17.838 19.026 1.461 29.865 o
3 23 7 4.778 5.492 0.736 127.146 o
3 23 8 9.674 9.876 1.098 56.229 o
3 23 9 29.500 28.177 1.461 24.522 o
3 23 10 9.609 10.975 0.736 106.261 o
3 23 11 26.141 26.353 2.197 13.710 o
3 23 12 28.830 23.783 1.834 18.190 o
3 23 13 30.422 31.109 1.834 17.314 o
3 23 14 7.218 9.513 1.098 58.163 o
3 23 15 5.783 4.394 0.736 125.919 o
3 23 16 30.659 27.451 1.834 17.580 o
3 23 17 7.032 6.591 0.736 119.481 o
3 23 18 45.648 42.084 2.560 8.919 o
3 23 19 50.805 50.499 2.560 8.351 o
3 23 20 1.308 2.560 0.736 139.460 o
3 23 21 54.905 55.255 3.658 4.702 o
3 23 22 10.703 10.975 1.098 55.029 o
3 23 23 1.493 1.834 0.736 139.859 o
3 23 24 4.650 5.492 0.736 127.488 o
3 23 25 48.283 44.281 2.197 10.748 o
3 23 26 8.128 8.788 1.098 57.770 o
3 23 27 0.709 1.098 0.736 142.334 o
3 23 28 13.346 17.202 1.461 31.596 o
3 23 29 11.380 11.347 1.098 54.363 o
3 23 30 9.663 10.975 1.098 55.822 o
3 23 31 1.956 1.461 0.736 139.237 o
3 23 32 0.583 0.000 0.736 143.697 o
3 23 33 10.297 12.073 1.098 54.918 o
3 23 34 14.759 14.643 1.461 31.555 o
3 23 35 2.400 2.933 0.736 136.489 o
3 24 0 12.754 13.907 1.098 52.281 o
3 24 1 18.960 18.664 0.736 74.101 o
3 24 2 16.171 18.664 0.736 80.100 o
3 24 3 21.475 21.596 1.098 42.437 o
3 24 4 7.784 8.052 0.736 115.361 o
3 24 5 46.619 46.115 2.197 10.818 o
3 24 6 51.013 48.675 3.295 5.744 o
3 24 7 18.330 19.762 1.098 45.549 o
3 24 8 47.851 46.478 2.197 10.687 o
3 24 9 2.677 2.933 0.736 135.821 o
3 24 10 20.507 20.498 1.098 43.586 o
3 24 11 9.979 10.612 1.098 55.720 o
3 24 12 0.511 1.098 0.736 142.740 o
3 24 13 2.348 1.461 0.736 138.340 o
3 24 14 0.929 0.363 0.736 142.637 o
3 24 15 44.492 42.447 2.933 7.272 o
3 24 16 5.858 6.954 0.736 122.224 o
3 24 17 7.216 6.954 0.736 118.468 o
3 24 18 9.949 9.876 1.098 56.022 o
3 24 19 36.146 37.327 1.834 15.857 o
3 24 20 40.101 25.254 3.295 6.354 o
3 24 21 49.211 54.167 5.855 2.111 o
3 24 22 37.533 35.866 2.197 12.173 o
3 24 23 16.174 16.829 1.461 30.761 o
3 24 24 29.742 30.736 1.834 17.459 o
3 24 25 42.496 40.985 2.197 11.449 o
3 24 26 16.304 15.741 1.461 30.893 o
3 24 27 3.761 3.658 0.736 132.216 o
3 24 28 1.551 1.098 0.736 140.540 o
3 24 29 1.868 0.736 0.736 140.244 o
3 24 30 2.802 4.021 0.736 134.176 o
3 24 31 3.676 4.021 0.736 131.969 o
3 24 32 11.798 13.171 1.098 53.325 o
3 24 33 0.004 1.834 0.736 143.023 o
3 24 34 2.040 1.834 1.098 63.679 o
3 25 0 39.274 39.161 1.834 15.208 o
3 25 1 9.922 10.612 0.736 105.899 o
3 25 2 69.236 67.338 2.560 6.825 o
3 25 3 13.178 13.171 0.736 93.865 o
3 25 4 27.209 25.980 1.461 25.618 o
3 25 5 31.146 29.275 1.461 23.826 o
3 25 6 4.876 5.492 0.736 126.883 o
3 25 7 26.410 28.177 1.461 25.520 o
3 25 8 20.395 24.519 1.461 28.111 o
3 25 9 13.089 12.809 1.098 52.450 o
3 25 10 5.933 6.954 1.098 59.932 o
3 25 11 62.169 58.551 3.295 5.287 o
3 25 12 16.836 17.202 1.461 30.487 o
3 25 13 11.780 13.907 1.098 53.050 o
3 25 14 0.637 0.736 0.736 142.854 o
3 25 15 4.647 2.933 0.736 130.869 o
3 25 16 8.120 8.052 1.098 58.041 o
3 25 17 10.809 10.249 1.098 55.225 o
3 25 18 37.363 35.130 1.834 15.838 o
3 25 19 6.199 8.415 1.098 59.260 o
3 25 20 20.541 19.026 1.461 28.975 o
3 25 21 0.456 0.736 1.098 64.632 o
3 25 22 6.513 6.591 1.098 59.666 o
3 25 23 0.483 1.461 0.736 142.426 o
3 25 24 5.013 5.119 1.098 61.113 o
3 25 25 5.371 5.855 1.098 60.656 o
3 25 26 16.003 18.664 1.098 47.809 o
3 25 27 0.289 1.098 0.736 143.189 o
3 25 28 0.119 0.736 0.736 143.887 o
3 25 29 8.846 8.415 1.098 57.384 o
3 25 30 2.375 1.461 0.736 138.279 o
3 25 31 3.963 4.021 0.736 131.230 o
3 25 32 2.258 4.394 1.098 62.917 o
3 26 0 188.165 186.636 10.249 0.566 o
3 26 1 2.438 4.394 0.736 134.616 o
3 26 2 24.954 25.617 1.098 38.454 o
3 26 3 9.852 10.612 0.736 106.093 o
3 26 4 64.694 57.452 4.021 3.862 o
3 26 5 9.103 9.513 0.736 109.666 o
3 26 6 20.570 19.399 1.098 43.957 o
3 26 7 43.745 40.985 2.933 7.331 o
3 26 8 58.867 57.452 4.021 3.952 o
3 26 9 26.956 25.980 1.461 25.700 o
3 26 10 4.598 4.757 0.736 128.606 o
3 26 11 53.007 58.551 6.218 1.869 o
3 26 12 2.493 1.461 0.736 138.006 o
3 26 13 11.156 11.347 1.098 54.536 o
3 26 14 9.433 9.876 1.098 56.410 o
3 26 15 20.978 27.814 2.197 14.110 o
3 26 16 8.866 7.689 1.098 57.634 o
3 26 17 5.804 5.855 0.736 123.877 o
3 26 18 22.252 24.881 1.834 19.183 o
3 26 19 75.962 71.732 7.316 1.322 o
3 26 20 4.141 4.757 1.098 61.753 o
3 26 21 7.929 7.689 1.098 58.306 o
3 26 22 2.363 2.933 0.736 136.576 o
3 26 23 8.305 8.052 1.098 57.908 o
3 26 24 1.965 1.834 0.736 138.793 o
3 26 25 2.390 4.757 0.736 134.285 o
3 26 26 5.464 6.591 1.098 60.359 o
3 26 27 7.170 9.513 1.098 58.197 o
3 26 28 6.572 8.052 1.098 59.128 o
3 26 29 3.967 5.119 0.736 129.789 o
3 26 30 4.168 5.855 1.098 61.407 o
3 27 0 26.825 29.275 1.834 18.067 o
3 27 1 19.451 19.026 1.098 44.963 o
3 27 2 27.442 29.638 1.461 24.948 o
3 27 3 14.493 16.104 1.098 50.027 o
3 27 4 25.751 25.980 1.461 26.095 o
3 27 5 62.601 66.975 3.295 5.155 o
3 27 6 4.731 5.119 0.736 127.770 o
3 27 7 0.230 -0.363 0.736 144.382 o
3 27 8 5.529 6.591 0.736 123.625 o
3 27 9 10.508 9.876 1.098 55.598 o
3 27 10 1.196 1.461 0.736 140.918 o
3 27 11 5.143 6.218 0.736 125.184 o
3 27 12 20.298 20.125 1.461 28.873 o
3 27 13 24.244 21.959 1.461 27.258 o
3 27 14 19.544 19.026 1.461 29.304 o
3 27 15 8.661 8.052 1.098 57.650 o
3 27 16 10.809 9.513 1.098 55.507 o
3 27 17 0.555 -0.363 1.098 64.740 o
3 27 18 4.694 5.119 1.098 61.310 o
3 27 19 32.171 34.405 2.197 12.761 o
3 27 20 1.143 1.098 1.098 64.263 o
3 27 21 17.825 11.347 1.098 49.268 o
3 27 22 4.161 4.394 0.736 130.233 o
3 27 23 3.071 3.658 0.736 133.957 o
3 27 24 11.048 11.710 1.098 54.479 o
3 27 25 0.203 0.736 0.736 143.722 o
3 27 26 3.755 2.933 0.736 133.150 o
3 27 27 2.197 2.933 0.736 136.972 o
3 27 28 6.135 7.316 1.461 34.958 o
3 28 0 17.008 17.928 1.461 30.314 o
3 28 1 0.223 1.098 0.736 143.322 o
3 28 2 8.597 8.788 0.736 112.073 o
3 28 3 24.309 28.550 1.461 26.147 o
3 28 4 23.242 24.156 1.461 27.226 o
3 28 5 3.776 3.658 0.736 132.178 o
3 28 6 10.599 12.446 1.098 54.542 o
3 28 7 23.938 22.322 1.461 27.299 o
3 28 8 15.589 16.829 1.098 48.866 o
3 28 9 2.766 4.021 0.736 134.265 o
3 28 10 12.880 12.446 1.098 52.759 o
3 28 11 11.463 10.975 1.098 54.443 o
3 28 12 6.810 5.492 0.736 121.616 o
3 28 13 2.715 2.560 0.736 136.180 o
3 28 14 4.311 4.021 0.736 130.327 o
3 28 15 4.952 5.119 0.736 127.179 o
3 28 16 1.236 0.736 1.098 64.302 o
3 28 17 3.473 4.394 1.098 62.246 o
3 28 18 11.509 12.809 1.461 32.816 o
3 28 19 7.035 6.954 1.098 59.188 o
3 28 20 29.947 28.913 1.834 17.577 o
3 28 21 6.279 6.591 1.098 59.822 o
3 28 22 21.259 17.928 1.461 28.919 o
3 28 23 4.161 2.933 0.736 132.119 o
3 28 24 0.518 0.363 0.736 143.468 o
3 28 25 3.857 4.757 1.098 61.920 o
3 28 26 5.650 7.689 1.461 35.026 o
3 29 0 10.578 12.446 1.098 54.558 o
3 29 1 4.451 5.855 0.736 127.536 o
3 29 2 3.388 3.658 0.736 133.162 o
3 29 3 14.083 13.907 1.098 51.227 o
3 29 4 12.295 13.171 1.098 52.934 o
3 29 5 0.063 0.000 0.736 144.700 o
3 29 6 4.938 5.119 0.736 127.216 o
3 29 7 4.839 3.658 0.736 129.419 o
3 29 8 5.375 5.119 0.736 126.043 o
3 29 9 0.016 0.736 0.736 144.086 o
3 29 10 0.351 -0.363 0.736 144.149 o
3 29 11 6.703 7.316 0.736 119.389 o
3 29 12 1.682 2.197 0.736 139.025 o
3 29 13 20.382 17.928 1.098 44.667 o
3 29 14 15.557 16.467 1.834 20.868 o
3 29 15 15.220 16.104 1.834 20.943 o
3 29 16 33.815 35.866 2.933 7.816 o
3 29 17 2.872 2.933 1.098 62.978 o
3 29 18 4.902 5.492 1.098 61.067 o
3 29 19 0.796 1.098 0.736 142.153 o
3 29 20 7.188 6.591 1.098 59.207 o
3 29 21 3.246 1.834 1.098 63.071 o
3 29 22 7.044 6.954 1.098 59.181 o
3 29 23 1.323 -0.363 1.834 23.230 o
3 30 0 4.327 4.757 1.461 35.623 o
3 30 1 18.747 21.223 1.098 44.658 o
3 30 2 14.550 15.741 1.098 50.126 o
3 30 3 15.104 16.829 1.098 49.252 o
3 30 4 2.790 3.295 0.736 135.102 o
3 30 5 29.963 30.736 1.834 17.422 o
3 30 6 5.194 4.757 0.736 127.016 o
3 30 7 10.951 10.975 1.098 54.838 o
3 30 8 5.988 5.855 0.736 123.375 o
3 30 9 0.831 1.461 0.736 141.699 o
3 30 10 2.347 1.834 0.736 137.911 o
3 30 11 6.347 6.218 0.736 121.890 o
3 30 12 6.439 7.316 1.098 59.471 o
3 30 13 4.922 4.394 1.098 61.392 o
3 30 14 0.005 0.736 1.098 64.812 o
3 30 15 1.691 2.933 1.098 63.581 o
3 30 16 5.399 6.954 1.098 60.284 o
3 30 17 11.231 5.119 1.098 56.842 o
3 30 18 4.309 4.394 1.098 61.761 o
3 30 19 2.214 2.560 1.098 63.414 o
3 31 0 0.376 -0.363 1.098 64.811 o
3 31 1 0.117 1.098 0.736 143.532 o
3 31 2 5.010 6.218 0.736 125.543 o
3 31 3 1.765 3.295 0.736 137.563 o
3 31 4 1.110 0.363 0.736 142.266 o
3 31 5 2.805 2.933 0.736 135.509 o
3 31 6 0.477 1.461 0.736 142.438 o
3 31 7 0.582 0.363 0.736 143.339 o
3 31 8 8.536 9.150 1.098 57.342 o
3 31 9 4.501 3.658 0.736 130.303 o
3 31 10 12.303 13.171 1.461 32.529 o
3 31 11 0.391 -0.363 1.098 64.805 o
3 31 12 0.489 -0.363 1.098 64.766 o
3 31 13 11.234 15.005 1.461 32.574 o
3 31 14 4.870 5.855 1.098 60.974 o
3 31 15 6.719 6.591 1.098 59.527 o
3 32 0 4.007 4.021 1.098 62.047 o
3 32 1 3.004 4.394 0.736 133.204 o
3 32 2 3.203 3.658 0.736 133.627 o
3 32 3 4.594 12.073 1.461 34.762 o
3 32 4 0.464 0.363 1.098 64.704 o
3 32 5 6.753 7.689 1.098 59.129 o
3 32 6 1.456 2.933 0.736 138.701 o
3 32 7 5.544 5.855 1.098 60.545 o
3 32 8 8.120 9.513 1.461 34.204 o
3 32 9 10.078 10.249 1.834 22.001 o
3 32 10 4.205 2.560 1.098 62.351 o
4 0 0 1695.100 1733.200 68.437 0.011 o
4 0 1 102.013 120.396 3.295 3.490 o
4 0 2 3674.780 3804.540 94.779 0.004 o
4 0 3 3543.880 3707.190 102.106 0.004 o
4 0 4 757.138 810.235 19.762 0.084 o
4 0 5 2970.170 2916.710 78.686 0.006 o
4 0 6 825.190 891.480 23.783 0.064 o
4 0 7 3786.150 4080.100 124.065 0.003 o
4 0 8 331.244 355.344 8.788 0.426 o
4 0 9 5.478 5.492 0.363 362.641 o
4 0 10 1658.550 1844.080 45.016 0.017 o
4 0 11 996.871 1056.890 24.519 0.051 o
4 0 12 571.981 582.613 16.467 0.137 o
4 0 13 5.039 5.492 0.363 372.769 o
4 0 14 1773.310 1792.850 62.209 0.012 o
4 0 15 26.484 24.881 1.098 37.648 o
4 0 16 9.881 10.612 0.736 106.011 o
4 0 17 558.507 583.712 21.596 0.103 o
4 0 18 1559.690 1625.600 65.877 0.012 o
4 0 19 845.267 866.961 34.032 0.043 o
4 0 20 105.922 103.204 4.394 2.589 o
4 0 21 0.313 0.363 0.363 579.789 o
4 0 22 41.384 44.281 1.461 18.728 o
4 0 23 1.963 1.834 0.363 505.347 o
4 0 24 60.783 60.022 1.834 10.769 o
4 0 25 39.966 36.229 1.461 20.182 o
4 0 26 449.344 437.325 11.710 0.246 o
4 0 27 172.265 170.169 4.757 1.544 o
4 0 28 135.918 133.941 4.394 2.113 o
4 0 29 297.986 270.814 9.513 0.466 o
4 0 30 5.956 7.316 0.363 332.481 o
4 0 31 8.458 9.513 0.736 111.452 o
4 0 32 0.731 1.098 0.363 554.914 o
4 0 33 49.651 38.788 1.834 13.646 o
4 0 34 3.047 2.933 0.736 134.916 o
4 0 35 14.225 14.643 1.098 50.822 o
4 0 36 90.085 91.857 4.757 2.534 o
4 0 37 0.084 1.098 1.098 64.709 o
4 0 38 28.991 24.156 1.461 25.334 o
4 0 39 72.087 86.002 5.492 2.163 o
4 0 40 5.601 7.316 1.098 60.032 o
4 0 41 5.582 6.218 1.098 60.404 o
4 0 42 0.450 0.736 0.736 143.232 o
4 0 43 3.392 2.933 1.461 35.974 o
4 0 44 2.137 2.197 1.461 36.250 o
4 0 45 0.004 0.000 1.098 64.954 o
4 0 46 0.052 0.363 1.098 64.866 o
4 0 47 2.991 4.021 1.098 62.621 o
4 0 48 0.693 1.461 1.098 64.380 o
4 0 49 3.986 4.757 1.461 35.691 o
4 0 50 0.036 -0.363 1.098 64.942 o
4 1 0 645.001 723.135 18.301 0.105 o
4 1 1 11313.700 11356.100 275.571 0.000 o
4 1 2 6576.470 6620.610 151.506 0.001 o
4 1 3 481.119 492.953 8.788 0.268 o
4 1 4 1074.150 1205.480 24.881 0.045 o
4 1 5 3297.660 3569.950 80.882 0.005 o
4 1 6 828.269 844.277 14.643 0.093 o
4 1 7 808.604 835.126 15.368 0.093 o
4 1 8 2866.720 3074.810 56.727 0.007 o
4 1 9 853.758 852.692 16.467 0.084 o
4 1 10 133.011 134.303 2.560 3.281 o
4 1 11 464.344 456.352 9.150 0.281 o
4 1 12 33.833 35.503 0.736 39.974 o
4 1 13 23.052 23.420 0.736 61.946 o
4 1 14 188.518 197.621 4.394 1.447 o
4 1 15 475.743 473.554 11.347 0.234 o
4 1 16 845.655 833.292 21.223 0.072 o
4 1 17 1183.080 1163.030 30.011 0.036 o
4 1 18 177.027 172.729 4.021 1.719 o
4 1 19 147.246 144.190 2.933 2.678 o
4 1 20 403.077 400.724 9.150 0.337 o
4 1 21 90.525 89.297 2.197 6.011 o
4 1 22 143.305 141.630 2.560 2.982 o
4 1 23 254.672 251.415 5.855 0.830 o
4 1 24 179.523 173.465 3.658 1.804 o
4 1 25 28.834 30.374 0.736 48.376 o
4 1 26 147.972 141.993 3.295 2.491 o
4 1 27 72.690 71.359 1.461 10.361 o
4 1 28 85.084 80.147 2.197 6.569 o
4 1 29 359.754 333.023 10.249 0.358 o
4 1 30 15.167 15.005 0.363 158.405 o
4 1 31 32.012 35.503 1.098 30.857 o
4 1 32 43.078 44.281 1.098 23.362 o
4 1 33 133.624 126.262 3.658 2.599 o
4 1 34 26.206 25.617 0.736 55.203 o
4 1 35 20.390 18.301 0.736 71.567 o
4 1 36 45.920 41.358 1.461 17.953 o
4 1 37 32.533 32.571 1.834 16.842 o
4 1 38 31.276 30.736 1.461 23.556 o
4 1 39 19.666 17.202 1.098 45.505 o
4 1 40 3.320 2.933 0.736 134.241 o
4 1 41 11.190 10.249 0.736 102.946 o
4 1 42 3.849 4.394 0.736 131.042 o
4 1 43 10.012 9.150 1.098 56.247 o
4 1 44 13.036 12.073 1.098 52.783 o
4 1 45 6.781 4.757 0.736 122.705 o
4 1 46 1.820 1.834 0.736 139.123 o
4 1 47 1.780 1.461 0.736 139.632 o
4 1 48 0.999 0.736 0.736 142.108 o
4 1 49 4.461 5.492 1.098 61.338 o
4 1 50 15.855 16.104 1.461 30.979 o
4 2 0 1915.480 2085.980 56.354 0.012 o
4 2 1 77.093 84.903 1.834 7.929 o
4 2 2 1549.090 1685.620 28.177 0.025 o
4 2 3 1248.270 1337.590 24.156 0.038 o
4 2 4 758.203 776.939 14.643 0.105 o
4 2 5 3238.580 3335.000 73.556 0.005 o
4 2 6 1862.550 1965.950 42.819 0.015 o
4 2 7 344.869 360.474 7.689 0.454 o
4 2 8 921.004 957.720 19.026 0.068 o
4 2 9 1408.090 1432.010 29.638 0.029 o
4 2 10 1014.410 1028.720 24.156 0.051 o
4 2 11 19.762 19.026 0.363 115.685 o
4 2 12 281.419 266.783 5.855 0.742 o
4 2 13 452.718 469.533 10.249 0.263 o
4 2 14 907.560 933.564 24.519 0.058 o
4 2 15 1982.160 1967.040 44.644 0.014 o
4 2 16 11.747 11.710 0.363 207.272 o
4 2 17 17.936 17.928 0.363 128.951 o
4 2 18 550.253 550.768 12.446 0.182 o
4 2 19 22.551 23.057 0.363 94.179 o
4 2 20 97.254 90.758 1.834 6.294 o
4 2 21 296.129 292.773 6.218 0.655 o
4 2 22 5.778 6.218 0.363 347.894 o
4 2 23 24.916 24.519 0.363 83.237 o
4 2 24 139.142 137.599 2.933 2.876 o
4 2 25 462.895 476.477 9.876 0.263 o
4 2 26 41.626 40.985 1.098 24.676 o
4 2 27 243.543 248.492 5.855 0.865 o
4 2 28 234.165 243.000 6.954 0.775 o
4 2 29 54.011 58.551 1.461 14.310 o
4 2 30 97.002 95.152 2.560 4.936 o
4 2 31 50.969 53.068 1.461 15.469 o
4 2 32 14.165 14.270 0.363 169.924 o
4 2 33 43.396 45.379 1.098 23.010 o
4 2 34 3.415 4.757 0.363 422.389 o
4 2 35 93.291 92.220 4.394 2.798 o
4 2 36 23.887 24.881 1.098 39.467 o
4 2 37 15.736 16.104 0.736 84.015 o
4 2 38 89.942 84.541 4.021 3.260 o
4 2 39 32.781 32.933 1.834 16.770 o
4 2 40 17.718 19.026 1.098 46.314 o
4 2 41 16.384 17.202 1.098 48.087 o
4 2 42 2.726 2.197 0.736 136.588 o
4 2 43 2.424 1.834 0.736 137.731 o
4 2 44 6.926 5.492 0.736 121.293 o
4 2 45 18.800 12.073 1.098 48.205 o
4 2 46 19.604 14.643 1.461 30.004 o
4 2 47 1.886 1.098 0.736 139.801 o
4 2 48 6.227 5.492 1.098 60.220 o
4 2 49 13.089 12.073 1.098 52.741 o
4 2 50 0.548 1.098 1.098 64.519 o
4 3 0 163.380 168.708 4.757 1.607 o
4 3 1 2193.690 2334.460 53.068 0.011 o
4 3 2 9.700 9.513 0.363 248.024 o
4 3 3 2586.940 2670.060 61.846 0.008 o
4 3 4 254.095 239.342 4.757 0.970 o
4 3 5 2176.760 2461.450 51.597 0.011 o
4 3 6 460.975 466.963 8.052 0.300 o
4 3 7 4135.420 4242.950 111.256 0.003 o
4 3 8 677.895 680.688 13.907 0.128 o
4 3 9 78.609 76.116 1.834 8.170 o
4 3 10 697.663 713.259 15.368 0.114 o
4 3 11 1261.630 1282.690 26.716 0.036 o
4 3 12 703.456 722.409 15.741 0.111 o
4 3 13 138.964 151.506 3.295 2.553 o
4 3 14 732.104 732.285 17.565 0.098 o
4 3 15 955.315 920.030 21.959 0.061 o
4 3 16 567.674 558.095 12.809 0.172 o
4 3 17 27.583 28.913 0.736 50.944 o
4 3 18 150.895 149.682 3.658 2.225 o
4 3 19 95.299 92.955 1.834 6.346 o
4 3 20 2.395 2.197 0.363 486.973 o
4 3 21 190.871 181.517 4.021 1.578 o
4 3 22 65.111 62.209 1.461 12.076 o
4 3 23 238.836 237.870 4.757 1.031 o
4 3 24 276.328 271.540 5.492 0.779 o
4 3 25 148.980 151.143 3.295 2.413 o
4 3 26 12.150 12.073 0.363 200.684 o
4 3 27 281.436 284.348 6.218 0.694 o
4 3 28 23.943 23.783 0.736 60.156 o
4 3 29 54.357 55.628 1.461 14.525 o
4 3 30 148.751 145.651 5.119 1.658 o
4 3 31 106.777 111.619 3.295 3.482 o
4 3 32 1.039 1.098 0.363 545.233 o
4 3 33 215.562 190.304 5.492 1.108 o
4 3 34 18.622 18.301 0.736 75.184 o
4 3 35 143.832 140.894 5.492 1.570 o
4 3 36 44.690 43.918 1.834 14.002 o
4 3 37 12.217 11.710 0.736 98.256 o
4 3 38 28.242 25.617 1.098 36.213 o
4 3 39 20.163 19.399 1.098 44.270 o
4 3 40 39.432 34.767 2.197 12.043 o
4 3 41 8.148 8.415 0.736 113.842 o
4 3 42 9.444 8.788 1.098 56.807 o
4 3 43 1.286 0.736 0.736 141.505 o
4 3 44 4.413 5.119 0.736 128.616 o
4 3 45 31.634 32.933 1.834 16.961 o
4 3 46 2.398 2.197 0.736 137.366 o
4 3 47 4.092 4.021 0.736 130.895 o
4 3 48 8.561 8.052 1.098 57.723 o
4 3 49 0.914 0.363 0.736 142.670 o
4 3 50 0.319 0.736 0.736 143.493 o
4 4 0 97.425 101.007 2.933 4.274 o
4 4 1 933.411 919.294 20.860 0.064 o
4 4 2 2397.030 2491.830 53.068 0.010 o
4 4 3 564.235 559.193 10.612 0.195 o
4 4 4 3111.120 3155.320 76.851 0.005 o
4 4 5 902.908 915.999 16.104 0.078 o
4 4 6 700.453 700.813 13.907 0.122 o
4 4 7 1077.070 1105.570 23.783 0.048 o
4 4 8 641.703 640.065 15.005 0.131 o
4 4 9 539.190 548.209 10.249 0.210 o
4 4 10 67.003 72.458 1.461 11.045 o
4 4 11 49.706 49.037 1.098 20.007 o
4 4 12 514.650 514.539 11.347 0.211 o
4 4 13 31.478 32.571 0.736 43.958 o
4 4 14 452.467 423.781 10.249 0.275 o
4 4 15 34.276 34.405 0.736 40.078 o
4 4 16 86.312 87.826 2.197 6.279 o
4 4 17 76.728 73.556 1.834 8.444 o
4 4 18 294.155 294.234 6.218 0.658 o
4 4 19 230.658 225.435 4.394 1.143 o
4 4 20 34.324 34.032 0.736 40.214 o
4 4 21 118.054 116.013 2.197 4.263 o
4 4 22 268.753 266.057 5.119 0.841 o
4 4 23 183.231 176.760 3.295 1.862 o
4 4 24 183.964 176.397 3.658 1.752 o
4 4 25 37.328 40.985 0.736 34.441 o
4 4 26 170.801 175.662 3.658 1.875 o
4 4 27 222.984 193.590 5.119 1.134 o
4 4 28 107.781 107.961 2.560 4.332 o
4 4 29 8.343 8.052 0.363 280.815 o
4 4 30 55.992 57.825 1.461 14.004 o
4 4 31 78.102 80.147 2.197 6.993 o
4 4 32 92.447 99.546 2.933 4.443 o
4 4 33 17.699 18.664 0.736 76.755 o
4 4 34 39.484 38.426 1.834 15.233 o
4 4 35 35.790 38.426 1.461 21.049 o
4 4 36 98.129 98.448 4.394 2.705 o
4 4 37 2.766 2.197 0.736 136.491 o
4 4 38 107.417 100.272 5.119 2.108 o
4 4 39 2.978 1.834 0.736 136.419 o
4 4 40 97.773 90.758 8.415 0.980 o
4 4 41 31.043 25.254 3.295 6.573 o
4 4 42 1.666 1.834 0.736 139.470 o
4 4 43 2.399 1.834 0.736 137.789 o
4 4 44 18.565 21.596 1.098 44.655 o
4 4 45 2.162 2.560 0.736 137.494 o
4 4 46 0.950 1.461 0.736 141.448 o
4 4 47 4.842 4.757 1.098 61.331 o
4 4 48 1.160 1.461 0.736 140.998 o
4 4 49 1.669 2.197 0.736 139.055 o
4 5 0 13.417 13.171 0.363 181.906 o
4 5 1 213.245 224.699 5.119 1.109 o
4 5 2 78.951 79.048 1.461 9.170 o
4 5 3 635.565 629.091 14.270 0.138 o
4 5 4 64.774 63.680 1.461 12.014 o
4 5 5 705.859 709.963 13.907 0.121 o
4 5 6 2525.520 2653.590 61.846 0.008 o
4 5 7 309.725 315.095 6.218 0.609 o
4 5 8 664.578 662.387 13.544 0.134 o
4 5 9 461.174 475.751 10.975 0.245 o
4 5 10 554.894 542.716 12.446 0.181 o
4 5 11 312.726 304.483 7.316 0.549 o
4 5 12 95.909 100.272 2.197 5.469 o
4 5 13 458.093 450.859 10.249 0.265 o
4 5 14 628.614 621.039 14.643 0.137 o
4 5 15 30.869 32.208 0.736 44.846 o
4 5 16 102.398 104.665 2.933 4.081 o
4 5 17 560.562 524.426 11.710 0.190 o
4 5 18 366.263 337.416 7.316 0.458 o
4 5 19 43.815 43.918 0.736 28.791 o
4 5 20 207.652 194.325 4.021 1.419 o
4 5 21 29.457 29.638 0.736 48.057 o
4 5 22 16.565 16.467 0.363 142.533 o
4 5 23 12.016 12.073 0.363 202.170 o
4 5 24 174.601 176.025 3.658 1.838 o
4 5 25 27.548 27.451 0.736 51.983 o
4 5 26 163.570 157.361 4.757 1.645 o
4 5 27 87.691 87.100 1.834 7.040 o
4 5 28 124.544 129.184 3.295 2.968 o
4 5 29 146.108 150.407 3.295 2.458 o
4 5 30 29.885 30.374 1.098 33.635 o
4 5 31 73.546 75.390 2.560 6.397 o
4 5 32 22.055 25.254 1.098 40.654 o
4 5 33 45.649 45.379 1.461 17.530 o
4 5 34 7.166 8.415 1.098 58.589 o
4 5 35 129.427 118.572 5.855 1.575 o
4 5 36 25.735 24.519 1.461 26.341 o
4 5 37 52.619 48.312 2.197 10.168 o
4 5 38 8.044 8.052 0.736 114.636 o
4 5 39 14.214 15.368 1.098 50.542 o
4 5 40 39.033 39.524 1.834 15.217 o
4 5 41 15.701 15.741 1.098 49.210 o
4 5 42 21.066 20.498 1.098 43.161 o
4 5 43 1.474 1.098 0.736 140.711 o
4 5 44 0.086 0.363 0.736 144.311 o
4 5 45 8.751 9.513 0.736 110.640 o
4 5 46 14.171 12.809 1.098 51.594 o
4 5 47 19.433 17.928 1.098 45.404 o
4 5 48 8.157 9.876 1.461 34.148 o
4 5 49 5.049 4.394 1.461 35.514 o
4 6 0 0.021 0.363 0.363 589.058 o
4 6 1 1254.070 1303.190 28.550 0.034 o
4 6 2 132.653 132.117 2.560 3.315 o
4 6 3 571.522 551.504 12.809 0.172 o
4 6 4 279.580 286.545 6.218 0.695 o
4 6 5 201.401 222.139 5.492 1.101 o
4 6 6 141.927 141.993 2.933 2.787 o
4 6 7 119.696 117.837 2.560 3.825 o
4 6 8 124.710 133.578 4.021 2.442 o
4 6 9 20.876 19.399 0.363 109.223 o
4 6 10 616.564 632.376 16.104 0.128 o
4 6 11 1033.800 1023.600 24.881 0.050 o
4 6 12 1.785 2.560 0.363 499.773 o
4 6 13 133.689 132.117 3.295 2.787 o
4 6 14 97.906 102.469 2.560 4.767 o
4 6 15 156.973 147.848 3.658 2.165 o
4 6 16 236.867 239.342 5.492 0.942 o
4 6 17 165.609 159.195 3.295 2.148 o
4 6 18 5.651 5.492 0.363 358.725 o
4 6 19 135.180 131.381 2.933 3.008 o
4 6 20 147.515 145.288 2.933 2.664 o
4 6 21 4.139 4.757 0.363 403.648 o
4 6 22 23.030 22.685 0.363 93.058 o
4 6 23 66.670 66.240 1.461 11.536 o
4 6 24 118.680 118.572 2.197 4.199 o
4 6 25 135.639 128.448 2.933 3.028 o
4 6 26 50.047 48.312 1.461 16.178 o
4 6 27 96.251 97.712 2.197 5.513 o
4 6 28 273.380 266.057 7.316 0.642 o
4 6 29 43.749 44.644 1.098 23.016 o
4 6 30 12.514 13.171 0.363 190.938 o
4 6 31 82.431 83.442 2.560 5.784 o
4 6 32 8.844 9.876 0.736 109.881 o
4 6 33 26.934 27.078 1.461 25.528 o
4 6 34 35.952 32.933 1.834 16.248 o
4 6 35 7.911 7.316 0.736 116.031 o
4 6 36 1.228 1.098 0.736 141.240 o
4 6 37 19.206 20.125 1.098 44.727 o
4 6 38 21.015 20.498 1.098 43.199 o
4 6 39 63.613 62.209 2.560 7.268 o
4 6 40 22.472 21.959 1.098 41.558 o
4 6 41 1.549 1.461 0.736 140.148 o
4 6 42 26.274 28.913 1.461 25.445 o
4 6 43 11.630 11.710 0.736 99.807 o
4 6 44 0.320 0.736 0.736 143.491 o
4 6 45 0.982 0.000 0.736 142.900 o
4 6 46 15.763 17.565 1.098 48.436 o
4 6 47 4.491 6.218 1.098 61.096 o
4 6 48 13.068 16.467 2.197 15.201 o
4 6 49 2.209 1.834 1.098 63.596 o
4 7 0 12.330 13.171 0.363 192.846 o
4 7 1 993.859 1004.200 20.125 0.060 o
4 7 2 604.074 636.044 12.446 0.157 o
4 7 3 189.715 192.864 4.394 1.455 o
4 7 4 918.186 928.082 20.498 0.066 o
4 7 5 27.269 28.177 0.736 51.868 o
4 7 6 2902.230 3083.950 73.556 0.006 o
4 7 7 205.830 219.943 5.119 1.151 o
4 7 8 14.539 14.270 0.363 166.666 o
4 7 9 219.173 216.284 5.119 1.102 o
4 7 10 181.857 188.470 4.757 1.428 o
4 7 11 532.570 531.006 12.073 0.194 o
4 7 12 992.575 1003.830 24.519 0.052 o
4 7 13 134.302 132.117 3.658 2.549 o
4 7 14 412.545 413.532 10.612 0.291 o
4 7 15 319.121 310.701 6.591 0.575 o
4 7 16 249.372 241.539 6.954 0.743 o
4 7 17 54.532 53.068 1.098 17.863 o
4 7 18 20.291 19.399 0.363 112.068 o
4 7 19 174.758 162.118 3.295 2.027 o
4 7 20 200.898 197.621 4.394 1.372 o
4 7 21 260.302 262.026 4.757 0.909 o
4 7 22 81.183 79.048 1.461 8.932 o
4 7 23 363.980 355.717 7.316 0.450 o
4 7 24 2.024 2.560 0.363 492.618 o
4 7 25 24.015 22.685 0.736 60.946 o
4 7 26 27.874 27.814 0.736 51.292 o
4 7 27 84.054 79.784 1.834 7.579 o
4 7 28 16.022 15.741 0.363 149.006 o
4 7 29 49.259 50.136 1.098 19.973 o
4 7 30 34.702 35.866 0.736 38.962 o
4 7 31 7.005 7.316 0.363 311.589 o
4 7 32 5.367 5.119 0.363 369.459 o
4 7 33 22.318 20.860 1.098 42.081 o
4 7 34 37.859 31.835 1.461 21.403 o
4 7 35 7.662 7.689 0.736 116.204 o
4 7 36 1.424 1.461 0.736 140.422 o
4 7 37 22.087 24.156 1.461 27.609 o
4 7 38 38.691 42.447 1.834 15.040 o
4 7 39 0.022 0.000 0.736 144.776 o
4 7 40 23.764 25.617 1.098 39.292 o
4 7 41 5.438 5.492 0.736 125.367 o
4 7 42 14.301 15.005 1.098 50.617 o
4 7 43 0.670 0.363 0.736 143.164 o
4 7 44 0.158 0.000 0.736 144.519 o
4 7 45 10.081 10.249 0.736 105.961 o
4 7 46 2.512 2.560 0.736 136.666 o
4 7 47 13.992 16.104 1.098 50.426 o
4 7 48 4.300 3.658 0.736 130.828 o
4 7 49 4.082 3.295 0.736 131.857 o
4 8 0 47.183 47.939 1.461 16.866 o
4 8 1 1088.640 1154.980 25.617 0.044 o
4 8 2 2006.420 2191.010 50.871 0.012 o
4 8 3 28.974 28.177 0.736 49.596 o
4 8 4 431.405 445.377 10.249 0.280 o
4 8 5 418.938 413.169 9.150 0.322 o
4 8 6 230.742 240.067 5.855 0.915 o
4 8 7 507.309 510.881 13.171 0.191 o
4 8 8 521.036 521.130 13.171 0.186 o
4 8 9 176.200 170.542 6.591 1.082 o
4 8 10 612.748 614.811 18.301 0.116 o
4 8 11 1148.760 1152.410 27.078 0.041 o
4 8 12 21.584 23.783 0.736 64.172 o
4 8 13 112.080 110.883 2.560 4.150 o
4 8 14 64.934 64.778 1.461 11.905 o
4 8 15 262.693 249.218 6.218 0.776 o
4 8 16 15.453 15.005 0.363 156.135 o
4 8 17 153.843 156.635 3.295 2.311 o
4 8 18 347.900 331.561 6.954 0.500 o
4 8 19 9.455 10.612 0.363 243.658 o
4 8 20 197.967 187.372 4.021 1.506 o
4 8 21 29.916 30.374 0.736 47.041 o
4 8 22 188.876 189.569 4.021 1.563 o
4 8 23 40.815 38.063 0.736 32.867 o
4 8 24 42.125 40.985 0.736 30.868 o
4 8 25 67.653 64.406 1.834 9.762 o
4 8 26 65.021 62.944 1.834 10.123 o
4 8 27 16.479 16.104 0.363 144.403 o
4 8 28 24.191 23.783 0.736 59.752 o
4 8 29 49.047 49.037 1.098 20.232 o
4 8 30 165.656 179.320 4.021 1.786 o
4 8 31 58.865 58.188 1.834 11.107 o
4 8 32 198.580 174.563 6.591 1.006 o
4 8 33 7.441 7.689 0.736 116.820 o
4 8 34 12.921 15.005 1.098 51.714 o
4 8 35 14.628 14.270 0.736 88.862 o
4 8 36 4.237 3.658 0.736 130.992 o
4 8 37 14.607 15.005 1.098 50.374 o
4 8 38 15.174 15.005 1.098 49.922 o
4 8 39 60.969 59.649 2.560 7.489 o
4 8 40 7.836 9.150 0.736 113.686 o
4 8 41 1.508 1.098 0.736 140.635 o
4 8 42 26.527 25.254 1.461 25.959 o
4 8 43 0.436 1.098 1.098 64.565 o
4 8 44 10.515 12.809 1.098 54.467 o
4 8 45 9.452 10.975 0.736 106.692 o
4 8 46 0.279 1.098 0.363 569.215 o
4 8 47 1.040 1.098 0.363 545.188 o
4 8 48 5.985 5.119 0.736 124.387 o
4 9 0 438.513 454.155 12.446 0.233 o
4 9 1 506.600 521.130 11.710 0.208 o
4 9 2 1858.460 1963.380 52.696 0.013 o
4 9 3 748.015 756.078 17.202 0.097 o
4 9 4 61.045 61.483 1.461 12.789 o
4 9 5 372.502 368.889 8.052 0.408 o
4 9 6 912.415 922.227 21.959 0.063 o
4 9 7 316.483 315.095 7.689 0.516 o
4 9 8 6.459 5.492 0.363 341.070 o
4 9 9 274.045 281.063 6.591 0.683 o
4 9 10 545.541 519.669 13.544 0.175 o
4 9 11 925.271 920.393 21.596 0.063 o
4 9 12 64.709 65.141 1.834 10.037 o
4 9 13 225.897 218.108 5.119 1.071 o
4 9 14 38.242 37.327 0.736 35.185 o
4 9 15 502.531 490.021 12.073 0.210 o
4 9 16 167.315 165.776 4.021 1.831 o
4 9 17 89.493 86.002 1.834 6.953 o
4 9 18 76.509 74.292 1.461 9.714 o
4 9 19 95.207 89.297 1.834 6.466 o
4 9 20 52.416 52.333 1.098 18.605 o
4 9 21 89.698 87.100 1.834 6.901 o
4 9 22 23.192 23.783 0.736 61.403 o
4 9 23 181.974 187.735 4.757 1.430 o
4 9 24 104.670 101.733 2.197 5.045 o
4 9 25 307.985 291.674 6.591 0.610 o
4 9 26 27.410 25.980 0.736 53.200 o
4 9 27 50.629 50.871 1.098 19.399 o
4 9 28 25.659 26.716 0.736 55.200 o
4 9 29 68.358 66.603 1.461 11.266 o
4 9 30 138.628 130.283 3.658 2.502 o
4 9 31 3.757 4.021 0.363 423.078 o
4 9 32 68.267 67.701 2.560 6.867 o
4 9 33 71.308 68.437 2.933 5.693 o
4 9 34 27.173 26.353 1.098 36.681 o
4 9 35 32.199 32.208 1.461 23.042 o
4 9 36 9.183 9.876 0.736 108.944 o
4 9 37 15.154 14.643 1.098 50.082 o
4 9 38 7.277 6.591 0.736 118.802 o
4 9 39 17.303 17.928 1.461 30.218 o
4 9 40 72.824 77.950 4.021 3.575 o
4 9 41 12.177 12.809 0.736 96.920 o
4 9 42 0.431 1.098 0.736 142.903 o
4 9 43 0.367 0.363 0.363 578.078 o
4 9 44 16.093 17.565 1.098 48.173 o
4 9 45 2.064 2.933 0.363 485.888 o
4 9 46 1.460 1.834 0.363 520.719 o
4 9 47 4.512 4.757 0.363 394.309 o
4 9 48 4.210 5.119 0.736 129.151 o
4 10 0 0.171 0.363 0.363 584.301 o
4 10 1 335.054 352.785 8.052 0.455 o
4 10 2 463.945 475.388 10.975 0.244 o
4 10 3 71.005 73.556 1.834 8.969 o
4 10 4 707.529 686.543 16.829 0.107 o
4 10 5 924.635 952.600 23.420 0.059 o
4 10 6 406.418 392.672 9.150 0.337 o
4 10 7 17.604 19.399 0.363 126.551 o
4 10 8 423.516 426.341 11.347 0.266 o
4 10 9 207.565 210.429 5.492 1.100 o
4 10 10 331.170 317.292 7.689 0.496 o
4 10 11 170.979 163.952 4.021 1.807 o
4 10 12 703.497 696.429 17.202 0.105 o
4 10 13 71.204 65.504 1.461 10.945 o
4 10 14 124.713 125.526 2.560 3.588 o
4 10 15 317.025 305.209 6.218 0.605 o
4 10 16 208.816 212.989 4.394 1.284 o
4 10 17 155.592 151.143 3.295 2.324 o
4 10 18 165.337 162.490 3.658 1.995 o
4 10 19 120.496 111.982 2.197 4.248 o
4 10 20 4.372 4.757 0.363 397.802 o
4 10 21 32.148 31.472 0.736 43.824 o
4 10 22 239.292 241.166 4.757 1.023 o
4 10 23 13.865 14.270 0.363 172.599 o
4 10 24 50.176 49.037 1.098 19.850 o
4 10 25 89.152 83.069 2.197 6.253 o
4 10 26 10.882 10.975 0.363 222.127 o
4 10 27 180.796 180.781 4.757 1.458 o
4 10 28 36.391 35.866 0.736 37.407 o
4 10 29 96.453 93.318 2.560 4.992 o
4 10 30 11.750 12.073 0.363 205.158 o
4 10 31 12.222 12.446 0.363 197.854 o
4 10 32 50.226 47.213 2.197 10.434 o
4 10 33 94.008 93.318 3.658 3.525 o
4 10 34 47.307 48.675 2.197 10.635 o
4 10 35 11.131 10.249 1.098 54.979 o
4 10 36 27.121 27.814 1.461 25.348 o
4 10 37 13.784 15.005 1.098 51.028 o
4 10 38 26.791 25.254 1.461 25.873 o
4 10 39 9.174 9.150 0.736 109.970 o
4 10 40 10.940 9.513 0.736 104.622 o
4 10 41 1.119 0.363 0.363 554.264 o
4 10 42 10.392 10.975 0.736 104.126 o
4 10 43 1.244 1.461 0.363 533.160 o
4 10 44 3.095 2.933 0.736 134.799 o
4 10 45 2.730 3.295 0.736 135.250 o
4 10 46 0.195 1.461 0.363 566.110 o
4 10 47 9.141 9.513 0.736 109.561 o
4 10 48 2.449 2.197 1.098 63.387 o
4 11 0 4.351 4.394 0.363 402.876 o
4 11 1 46.278 44.644 1.098 22.025 o
4 11 2 91.645 99.909 2.197 5.683 o
4 11 3 18.571 18.301 0.363 124.128 o
4 11 4 254.145 258.731 6.218 0.785 o
4 11 5 187.877 192.128 5.119 1.301 o
4 11 6 59.479 60.385 1.098 15.575 o
4 11 7 175.321 166.874 4.394 1.642 o
4 11 8 128.708 128.448 3.295 2.901 o
4 11 9 151.309 152.604 4.394 1.889 o
4 11 10 216.989 212.989 5.119 1.118 o
4 11 11 22.279 21.959 0.363 97.427 o
4 11 12 1526.950 1434.210 32.571 0.025 o
4 11 13 344.447 335.955 6.954 0.501 o
4 11 14 173.350 170.169 3.295 1.998 o
4 11 15 96.943 94.779 1.834 6.191 o
4 11 16 172.277 166.149 3.295 2.032 o
4 11 17 8.280 8.415 0.363 278.817 o
4 11 18 24.330 24.519 0.736 58.934 o
4 11 19 13.958 13.171 0.363 176.780 o
4 11 20 129.708 121.495 2.560 3.513 o
4 11 21 139.621 127.723 2.933 2.959 o
4 11 22 95.067 94.054 2.197 5.659 o
4 11 23 1.110 1.834 0.363 531.540 o
4 11 24 2.359 2.560 0.363 482.664 o
4 11 25 24.906 23.783 0.736 58.602 o
4 11 26 146.968 138.335 4.394 1.989 o
4 11 27 100.787 100.634 2.560 4.696 o
4 11 28 60.643 60.385 1.461 12.949 o
4 11 29 12.179 12.809 0.363 196.368 o
4 11 30 22.933 21.223 0.736 64.052 o
4 11 31 27.216 26.716 1.098 36.531 o
4 11 32 72.017 70.996 2.560 6.585 o
4 11 33 5.193 6.591 0.363 356.691 o
4 11 34 61.825 60.748 2.560 7.409 o
4 11 35 30.508 32.933 1.834 17.148 o
4 11 36 0.749 0.736 0.736 142.625 o
4 11 37 7.232 6.954 0.736 118.424 o
4 11 38 35.623 34.767 1.461 21.628 o
4 11 39 5.918 6.954 0.736 122.058 o
4 11 40 5.427 5.855 0.736 124.904 o
4 11 41 6.905 8.052 0.736 117.807 o
4 11 42 13.659 15.005 0.736 90.345 o
4 11 43 3.811 3.295 0.736 132.551 o
4 11 44 7.266 8.052 0.736 116.803 o
4 11 45 19.919 19.762 1.098 44.318 o
4 11 46 2.064 1.461 0.363 507.928 o
4 11 47 1.143 1.461 0.363 536.306 o
4 12 0 1640.080 1608.400 44.644 0.018 o
4 12 1 13.133 14.270 0.363 179.371 o
4 12 2 53.323 51.970 1.098 18.384 o
4 12 3 127.020 130.645 3.295 2.912 o
4 12 4 229.139 227.994 5.492 0.987 o
4 12 5 71.141 69.898 1.461 10.658 o
4 12 6 89.688 94.779 2.197 5.911 o
4 12 7 80.037 77.587 1.834 7.988 o
4 12 8 199.941 194.325 4.394 1.387 o
4 12 9 174.002 170.905 4.394 1.637 o
4 12 10 18.192 17.202 0.363 129.595 o
4 12 11 266.308 269.716 5.855 0.775 o
4 12 12 241.831 229.829 5.119 0.988 o
4 12 13 110.895 109.422 2.197 4.640 o
4 12 14 11.881 11.710 0.363 205.735 o
4 12 15 95.589 91.494 2.197 5.696 o
4 12 16 308.239 306.307 6.591 0.597 o
4 12 17 385.854 365.231 8.052 0.397 o
4 12 18 415.789 396.340 8.788 0.339 o
4 12 19 92.140 92.955 2.197 5.832 o
4 12 20 14.196 14.270 0.363 169.651 o
4 12 21 162.885 159.195 3.295 2.181 o
4 12 22 80.186 79.048 1.834 7.916 o
4 12 23 277.868 267.156 6.218 0.720 o
4 12 24 64.260 61.846 1.461 12.238 o
4 12 25 24.803 22.685 0.736 59.649 o
4 12 26 9.140 8.415 0.363 264.808 o
4 12 27 6.331 6.591 0.363 332.238 o
4 12 28 15.044 15.368 0.736 86.523 o
4 12 29 20.439 19.026 0.736 70.750 o
4 12 30 1.996 2.197 0.363 498.869 o
4 12 31 35.731 32.933 1.098 29.512 o
4 12 32 18.307 17.928 0.736 76.242 o
4 12 33 27.491 28.913 1.098 35.623 o
4 12 34 31.260 32.208 1.098 32.247 o
4 12 35 13.442 13.171 0.736 93.194 o
4 12 36 15.477 15.741 1.098 49.388 o
4 12 37 36.739 37.690 1.834 15.732 o
4 12 38 16.511 16.829 1.098 48.134 o
4 12 39 3.934 3.658 0.736 131.772 o
4 12 40 3.661 3.295 0.736 132.932 o
4 12 41 41.922 42.084 2.197 11.452 o
4 12 42 1.396 1.461 0.363 528.443 o
4 12 43 7.475 8.052 0.736 116.221 o
4 12 44 2.888 3.295 0.736 134.860 o
4 12 45 1.874 1.461 0.363 513.721 o
4 12 46 21.452 25.617 1.461 27.578 o
4 12 47 1.359 0.363 1.098 64.330 o
4 13 0 13.504 14.270 0.363 175.893 o
4 13 1 31.806 30.736 0.736 44.617 o
4 13 2 134.481 133.941 2.560 3.252 o
4 13 3 100.851 97.712 2.197 5.300 o
4 13 4 35.150 36.964 0.736 38.033 o
4 13 5 339.644 325.706 7.316 0.498 o
4 13 6 75.801 77.214 1.834 8.364 o
4 13 7 103.212 98.810 2.560 4.642 o
4 13 8 222.062 217.020 4.394 1.204 o
4 13 9 671.671 648.853 15.368 0.123 o
4 13 10 132.046 128.821 2.933 3.095 o
4 13 11 16.687 16.467 0.363 141.693 o
4 13 12 157.958 154.438 3.295 2.272 o
4 13 13 252.830 246.295 6.218 0.804 o
4 13 14 48.068 47.939 1.098 20.763 o
4 13 15 13.688 14.270 0.363 174.198 o
4 13 16 230.194 226.160 4.394 1.143 o
4 13 17 42.207 41.721 0.736 30.560 o
4 13 18 58.105 57.452 1.461 13.650 o
4 13 19 120.105 106.500 2.197 4.356 o
4 13 20 77.652 72.830 1.834 8.394 o
4 13 21 95.116 91.121 1.834 6.414 o
4 13 22 266.305 275.208 6.954 0.675 o
4 13 23 57.602 58.188 1.098 16.319 o
4 13 24 20.896 23.057 0.736 66.060 o
4 13 25 14.747 14.643 0.363 163.323 o
4 13 26 0.382 0.363 0.363 577.600 o
4 13 27 3.817 4.021 0.363 421.502 o
4 13 28 46.083 45.742 1.461 17.382 o
4 13 29 174.112 157.361 5.492 1.367 o
4 13 30 21.112 20.498 0.736 68.035 o
4 13 31 1.784 1.461 0.363 516.485 o
4 13 32 19.847 21.223 0.736 69.761 o
4 13 33 4.268 4.394 0.363 404.973 o
4 13 34 0.364 0.736 0.363 572.261 o
4 13 35 11.628 12.073 0.736 99.332 o
4 13 36 34.428 32.933 1.461 22.254 o
4 13 37 7.420 6.954 0.736 117.902 o
4 13 38 55.016 54.530 2.560 7.981 o
4 13 39 0.647 0.363 0.736 143.209 o
4 13 40 30.842 30.011 1.461 23.806 o
4 13 41 11.774 13.544 0.736 97.011 o
4 13 42 6.576 6.954 0.736 120.242 o
4 13 43 8.796 9.876 0.736 110.014 o
4 13 44 1.266 1.461 0.363 532.461 o
4 13 45 18.143 19.399 1.098 45.836 o
4 13 46 2.756 2.933 0.736 135.629 o
4 14 0 346.765 344.370 9.150 0.403 o
4 14 1 32.983 33.669 0.736 41.754 o
4 14 2 27.256 27.814 0.736 52.134 o
4 14 3 52.613 54.167 1.098 18.267 o
4 14 4 224.473 222.139 5.119 1.069 o
4 14 5 64.738 65.504 1.461 11.880 o
4 14 6 52.119 51.234 1.098 18.867 o
4 14 7 141.833 140.531 3.295 2.592 o
4 14 8 16.876 16.467 0.363 140.398 o
4 14 9 98.345 98.810 2.197 5.390 o
4 14 10 410.855 401.097 9.150 0.331 o
4 14 11 92.552 92.593 2.197 5.821 o
4 14 12 87.204 84.541 2.197 6.321 o
4 14 13 249.950 254.347 5.492 0.877 o
4 14 14 590.110 581.142 13.171 0.161 o
4 14 15 27.142 28.177 0.736 52.041 o
4 14 16 503.493 494.052 9.513 0.245 o
4 14 17 274.554 255.446 5.492 0.805 o
4 14 18 20.469 21.223 0.363 106.854 o
4 14 19 177.130 167.610 4.394 1.626 o
4 14 20 54.802 50.499 1.461 14.945 o
4 14 21 47.225 45.742 1.098 21.464 o
4 14 22 4.253 4.021 0.363 410.141 o
4 14 23 13.214 12.446 0.363 187.494 o
4 14 24 17.590 17.928 0.363 131.059 o
4 14 25 7.696 8.052 0.363 292.038 o
4 14 26 22.385 22.685 1.098 41.354 o
4 14 27 29.904 31.472 1.461 23.871 o
4 14 28 123.054 115.640 4.021 2.574 o
4 14 29 85.278 82.344 2.933 4.947 o
4 14 30 17.481 18.664 0.736 77.225 o
4 14 31 15.313 15.368 0.736 85.880 o
4 14 32 66.797 63.680 2.197 8.350 o
4 14 33 10.322 10.249 0.736 105.304 o
4 14 34 12.448 12.073 0.736 97.172 o
4 14 35 3.398 4.757 0.363 422.849 o
4 14 36 0.771 1.098 0.736 142.205 o
4 14 37 0.942 0.736 0.736 142.228 o
4 14 38 4.453 5.119 0.736 128.509 o
4 14 39 1.484 1.461 0.363 525.699 o
4 14 40 0.192 0.736 0.363 577.709 o
4 14 41 13.689 13.907 0.736 91.641 o
4 14 42 16.136 17.928 1.098 47.996 o
4 14 43 1.193 1.461 0.363 534.737 o
4 14 44 2.984 3.295 0.736 134.626 o
4 14 45 7.543 9.513 0.736 113.997 o
4 15 0 128.637 130.645 3.658 2.639 o
4 15 1 53.806 52.696 1.098 18.131 o
4 15 2 74.568 75.390 1.461 9.879 o
4 15 3 71.953 70.996 1.461 10.479 o
4 15 4 43.167 43.545 1.098 23.477 o
4 15 5 85.489 85.266 1.834 7.264 o
4 15 6 74.131 75.753 1.834 8.577 o
4 15 7 186.315 183.714 4.021 1.603 o
4 15 8 11.989 10.975 0.363 208.721 o
4 15 9 94.279 92.593 2.197 5.734 o
4 15 10 380.569 366.692 8.052 0.401 o
4 15 11 69.964 69.535 1.461 10.840 o
4 15 12 124.821 123.692 2.560 3.609 o
4 15 13 75.288 75.753 1.834 8.474 o
4 15 14 16.216 17.928 0.363 139.925 o
4 15 15 6.541 5.855 0.363 335.508 o
4 15 16 135.127 133.941 3.295 2.748 o
4 15 17 68.625 65.504 1.461 11.306 o
4 15 18 47.995 50.499 1.461 16.391 o
4 15 19 76.805 69.162 1.834 8.634 o
4 15 20 51.613 50.499 1.461 15.604 o
4 15 21 134.882 137.236 3.658 2.506 o
4 15 22 130.853 121.868 3.295 2.921 o
4 15 23 45.686 39.524 1.098 23.268 o
4 15 24 41.357 40.985 1.461 19.164 o
4 15 25 99.994 93.691 3.295 3.830 o
4 15 26 27.509 25.980 1.098 36.581 o
4 15 27 41.199 41.721 1.834 14.704 o
4 15 28 8.884 10.249 0.736 109.253 o
4 15 29 231.497 220.305 8.415 0.655 o
4 15 30 0.001 0.363 0.363 589.698 o
4 15 31 10.529 11.710 0.736 102.758 o
4 15 32 38.741 38.426 1.461 20.217 o
4 15 33 24.673 23.783 1.098 39.298 o
4 15 34 8.130 7.316 0.363 290.866 o
4 15 35 10.511 9.876 0.736 105.295 o
4 15 36 13.644 13.544 0.736 92.211 o
4 15 37 14.258 15.741 1.098 50.359 o
4 15 38 12.175 13.171 0.736 96.453 o
4 15 39 21.560 23.057 1.098 41.828 o
4 15 40 16.735 17.928 1.098 47.521 o
4 15 41 3.226 3.295 0.363 447.333 o
4 15 42 2.689 3.295 0.736 135.349 o
4 15 43 5.542 6.218 0.736 124.098 o
4 15 44 0.596 1.098 0.363 559.170 o
4 15 45 8.512 9.876 1.834 22.202 o
4 16 0 381.839 391.583 11.347 0.295 o
4 16 1 68.055 70.633 1.461 11.026 o
4 16 2 235.799 224.699 5.492 0.970 o
4 16 3 30.471 29.638 0.736 46.816 o
4 16 4 130.299 128.086 3.295 2.877 o
4 16 5 94.457 93.691 2.197 5.698 o
4 16 6 41.417 43.545 1.098 24.212 o
4 16 7 15.528 16.467 0.363 149.974 o
4 16 8 63.401 64.778 1.461 12.142 o
4 16 9 40.745 41.721 1.098 24.902 o
4 16 10 70.584 73.193 1.834 9.026 o
4 16 11 19.118 19.026 0.736 73.403 o
4 16 12 97.810 100.634 2.560 4.804 o
4 16 13 62.650 61.846 1.461 12.495 o
4 16 14 34.383 36.592 1.098 29.254 o
4 16 15 31.012 33.306 0.736 44.067 o
4 16 16 110.159 107.225 2.933 3.840 o
4 16 17 33.755 34.032 0.736 40.781 o
4 16 18 110.441 110.883 2.933 3.786 o
4 16 19 6.105 6.218 0.363 340.866 o
4 16 20 46.475 43.918 1.461 17.507 o
4 16 21 136.618 123.692 3.295 2.808 o
4 16 22 14.309 14.270 0.363 168.662 o
4 16 23 93.888 88.199 2.933 4.573 o
4 16 24 34.245 34.405 1.098 29.920 o
4 16 25 4.270 4.394 0.363 404.941 o
4 16 26 21.250 21.596 1.098 42.606 o
4 16 27 13.859 14.270 0.736 90.761 o
4 16 28 18.941 20.125 0.736 72.645 o
4 16 29 43.135 47.213 1.834 13.989 o
4 16 30 9.491 9.876 0.736 108.093 o
4 16 31 2.012 2.560 0.363 492.963 o
4 16 32 13.120 13.907 0.736 93.076 o
4 16 33 22.096 23.783 1.098 41.163 o
4 16 34 35.288 33.306 1.098 29.651 o
4 16 35 14.302 15.368 0.736 88.315 o
4 16 36 8.513 9.876 0.736 110.797 o
4 16 37 19.969 21.223 1.098 43.719 o
4 16 38 6.109 6.218 0.736 122.545 o
4 16 39 0.545 0.363 0.363 572.430 o
4 16 40 5.366 6.218 0.736 124.578 o
4 16 41 29.584 32.933 1.461 23.742 o
4 16 42 0.624 1.098 0.363 558.285 o
4 16 43 3.265 2.197 0.363 461.678 o
4 16 44 3.804 5.119 1.461 35.691 o
4 17 0 12.315 12.809 0.736 96.560 o
4 17 1 22.026 22.322 0.736 64.685 o
4 17 2 84.532 85.266 1.834 7.335 o
4 17 3 16.378 16.104 0.363 145.114 o
4 17 4 121.787 122.231 2.560 3.708 o
4 17 5 175.500 180.418 4.757 1.491 o
4 17 6 125.741 129.547 2.933 3.216 o
4 17 7 42.333 43.182 1.098 23.900 o
4 17 8 2.700 2.933 0.363 467.324 o
4 17 9 53.414 52.696 1.461 15.004 o
4 17 10 20.560 20.125 0.736 69.444 o
4 17 11 405.682 393.770 9.513 0.328 o
4 17 12 72.186 71.732 1.834 8.943 o
4 17 13 168.859 166.511 4.021 1.814 o
4 17 14 0.571 0.736 0.363 565.685 o
4 17 15 26.044 25.980 0.736 55.174 o
4 17 16 53.623 54.167 1.461 14.814 o
4 17 17 37.542 39.161 1.098 26.986 o
4 17 18 291.324 290.203 7.316 0.592 o
4 17 19 73.499 69.535 1.834 8.923 o
4 17 20 15.334 14.643 0.363 158.515 o
4 17 21 51.743 51.234 1.461 15.499 o
4 17 22 29.147 27.451 1.098 35.023 o
4 17 23 1.939 2.560 0.363 495.151 o
4 17 24 21.270 21.223 1.098 42.732 o
4 17 25 12.509 13.544 0.736 95.104 o
4 17 26 4.927 5.492 0.736 126.745 o
4 17 27 23.793 21.959 1.098 40.588 o
4 17 28 36.365 34.405 1.461 21.464 o
4 17 29 15.985 15.741 0.736 83.858 o
4 17 30 4.519 4.757 0.363 394.143 o
4 17 31 13.220 12.809 0.736 94.222 o
4 17 32 11.389 11.347 0.736 100.934 o
4 17 33 11.528 12.809 0.736 98.623 o
4 17 34 10.092 10.612 0.736 105.435 o
4 17 35 1.467 1.834 0.363 520.497 o
4 17 36 3.714 4.394 0.363 419.305 o
4 17 37 16.256 17.202 1.098 48.188 o
4 17 38 3.514 3.295 0.736 133.301 o
4 17 39 3.954 5.119 0.736 129.825 o
4 17 40 0.830 1.461 0.736 141.701 o
4 17 41 0.521 0.736 0.736 143.089 o
4 17 42 2.229 2.197 0.736 137.763 o
4 17 43 3.748 5.119 1.461 35.702 o
4 18 0 4.725 5.119 0.363 384.660 o
4 18 1 177.788 167.973 4.394 1.620 o
4 18 2 20.586 21.223 0.736 68.344 o
4 18 3 77.572 80.510 1.834 8.072 o
4 18 4 111.583 111.256 2.560 4.160 o
4 18 5 199.402 198.346 4.021 1.459 o
4 18 6 9.239 9.513 0.363 254.842 o
4 18 7 84.169 84.903 2.197 6.483 o
4 18 8 171.353 164.314 4.757 1.569 o
4 18 9 144.277 148.946 3.658 2.309 o
4 18 10 15.446 15.005 0.363 156.186 o
4 18 11 33.663 33.306 1.098 30.546 o
4 18 12 82.300 79.411 1.834 7.731 o
4 18 13 48.919 49.400 1.461 16.308 o
4 18 14 55.090 52.696 1.461 14.669 o
4 18 15 51.963 52.696 1.461 15.300 o
4 18 16 109.408 104.665 2.933 3.892 o
4 18 17 33.366 30.736 1.098 31.445 o
4 18 18 92.685 89.660 2.560 5.213 o
4 18 19 21.580 21.959 0.736 65.814 o
4 18 20 16.403 15.368 0.736 83.321 o
4 18 21 33.903 32.208 1.098 30.720 o
4 18 22 53.116 57.089 1.834 11.897 o
4 18 23 142.504 131.381 5.855 1.479 o
4 18 24 75.428 72.830 2.933 5.459 o
4 18 25 145.988 147.848 5.492 1.539 o
4 18 26 11.839 12.809 0.736 97.804 o
4 18 27 49.727 49.400 1.834 12.873 o
4 18 28 15.441 17.565 1.098 48.692 o
4 18 29 26.016 26.353 1.098 37.465 o
4 18 30 10.393 11.347 0.736 103.617 o
4 18 31 25.567 25.254 1.098 38.153 o
4 18 32 0.491 -0.363 0.736 143.879 o
4 18 33 11.978 13.544 0.736 96.480 o
4 18 34 14.099 13.907 0.736 90.615 o
4 18 35 16.201 19.026 1.098 47.509 o
4 18 36 0.934 0.736 0.363 554.234 o
4 18 37 1.078 0.736 0.736 141.943 o
4 18 38 6.577 6.954 0.736 120.239 o
4 18 39 28.560 25.617 1.461 25.237 o
4 18 40 0.860 1.834 0.736 141.241 o
4 18 41 3.285 3.658 0.736 133.422 o
4 18 42 3.035 2.560 0.736 135.402 o
4 19 0 77.243 81.608 2.933 5.236 o
4 19 1 34.388 33.669 1.098 30.044 o
4 19 2 255.739 248.855 6.218 0.793 o
4 19 3 99.723 102.469 2.560 4.701 o
4 19 4 70.432 70.996 1.834 9.147 o
4 19 5 22.480 24.519 0.736 61.983 o
4 19 6 32.643 32.933 0.736 42.497 o
4 19 7 36.052 35.866 1.098 28.566 o
4 19 8 12.941 12.073 0.363 192.207 o
4 19 9 22.144 23.420 0.736 63.508 o
4 19 10 76.020 76.489 1.834 8.377 o
4 19 11 21.962 23.420 0.736 63.826 o
4 19 12 14.785 14.643 0.363 163.004 o
4 19 13 119.579 116.376 4.021 2.614 o
4 19 14 50.641 49.037 1.461 15.969 o
4 19 15 49.823 50.499 1.461 15.988 o
4 19 16 79.793 81.245 3.295 4.487 o
4 19 17 50.604 47.576 1.834 12.879 o
4 19 18 97.518 99.909 5.492 1.967 o
4 19 19 2.003 1.834 0.736 138.706 o
4 19 20 10.363 10.975 0.736 104.205 o
4 19 21 22.421 21.596 1.098 41.730 o
4 19 22 21.827 20.498 1.098 42.585 o
4 19 23 46.595 50.871 2.197 10.600 o
4 19 24 8.870 11.347 0.736 107.778 o
4 19 25 42.301 42.447 2.197 11.398 o
4 19 26 25.255 26.716 1.098 37.863 o
4 19 27 67.895 63.680 2.560 6.994 o
4 19 28 26.296 24.519 1.098 37.903 o
4 19 29 6.854 6.954 0.736 119.472 o
4 19 30 6.444 6.218 0.736 121.623 o
4 19 31 57.753 54.892 2.197 9.432 o
4 19 32 11.402 11.710 0.736 100.416 o
4 19 33 5.984 7.689 0.736 120.863 o
4 19 34 11.027 10.249 0.736 103.387 o
4 19 35 0.893 0.736 0.363 555.537 o
4 19 36 0.987 1.098 0.363 546.858 o
4 19 37 20.597 21.223 1.098 43.241 o
4 19 38 0.649 2.197 0.736 141.305 o
4 19 39 0.642 1.834 0.736 141.705 o
4 19 40 16.645 18.301 1.461 30.372 o
4 20 0 90.596 88.924 3.295 4.112 o
4 20 1 3.953 4.394 0.363 413.061 o
4 20 2 3.959 4.021 0.363 417.757 o
4 20 3 59.451 58.923 1.461 13.280 o
4 20 4 23.283 23.057 0.736 61.861 o
4 20 5 255.775 266.420 6.954 0.705 o
4 20 6 181.982 182.252 5.119 1.356 o
4 20 7 4.991 5.492 0.363 373.872 o
4 20 8 14.222 14.643 0.736 89.402 o
4 20 9 102.941 104.303 2.933 4.071 o
4 20 10 43.653 42.447 1.098 23.503 o
4 20 11 171.261 179.320 4.757 1.521 o
4 20 12 99.048 96.251 2.197 5.416 o
4 20 13 3.887 5.119 0.363 405.432 o
4 20 14 27.631 31.835 1.098 34.591 o
4 20 15 28.636 29.275 1.098 34.766 o
4 20 16 53.343 49.400 2.933 6.775 o
4 20 17 67.045 68.799 3.295 5.004 o
4 20 18 59.596 54.167 3.658 4.617 o
4 20 19 13.634 13.907 1.098 51.584 o
4 20 20 0.926 1.461 0.736 141.499 o
4 20 21 13.785 14.270 1.098 51.320 o
4 20 22 29.807 30.011 1.461 24.133 o
4 20 23 4.584 6.218 0.736 126.692 o
4 20 24 15.147 15.368 0.736 86.277 o
4 20 25 14.711 15.741 0.736 86.874 o
4 20 26 15.171 15.741 0.736 85.776 o
4 20 27 15.771 15.741 0.736 84.360 o
4 20 28 1.812 1.461 0.736 139.563 o
4 20 29 28.302 30.736 1.461 24.496 o
4 20 30 19.681 22.685 1.098 43.382 o
4 20 31 6.300 6.591 0.736 121.507 o
4 20 32 0.885 1.098 0.736 141.968 o
4 20 33 45.675 45.742 3.295 5.934 o
4 20 34 9.375 9.150 0.736 109.416 o
4 20 35 17.238 20.125 1.098 46.261 o
4 20 36 4.847 5.119 0.736 127.460 o
4 20 37 3.516 4.394 0.736 131.900 o
4 20 38 1.412 1.834 0.736 140.038 o
4 20 39 5.995 5.855 0.736 123.355 o
4 21 0 20.139 21.223 0.736 69.197 o
4 21 1 28.658 27.814 0.736 50.246 o
4 21 2 19.202 19.399 0.736 72.851 o
4 21 3 57.571 54.167 1.461 14.051 o
4 21 4 123.522 124.427 3.295 3.029 o
4 21 5 29.942 30.374 1.098 33.600 o
4 21 6 98.648 101.733 2.933 4.228 o
4 21 7 31.610 31.109 1.098 32.365 o
4 21 8 145.764 144.925 4.394 1.971 o
4 21 9 6.881 8.052 0.363 306.955 o
4 21 10 3.560 3.658 0.363 433.198 o
4 21 11 13.415 13.544 0.736 92.789 o
4 21 12 32.391 32.208 1.098 31.584 o
4 21 13 77.494 78.313 2.560 6.133 o
4 21 14 61.412 54.167 2.933 6.354 o
4 21 15 21.633 20.860 1.461 28.308 o
4 21 16 24.187 25.254 1.834 18.837 o
4 21 17 16.590 15.741 1.098 48.503 o
4 21 18 65.222 61.483 3.295 5.158 o
4 21 19 40.722 42.819 2.560 9.196 o
4 21 20 6.480 6.591 1.098 59.688 o
4 21 21 21.558 18.301 1.098 43.621 o
4 21 22 24.033 23.783 1.461 27.025 o
4 21 23 2.772 2.933 1.098 63.031 o
4 21 24 40.964 41.358 2.197 11.578 o
4 21 25 12.047 13.171 1.098 53.129 o
4 21 26 8.563 9.876 1.098 57.056 o
4 21 27 20.032 19.026 1.461 29.143 o
4 21 28 27.052 30.011 1.834 17.968 o
4 21 29 13.294 11.710 1.098 52.722 o
4 21 30 7.309 9.513 1.098 58.098 o
4 21 31 2.443 2.197 0.736 137.261 o
4 21 32 1.147 0.736 0.736 141.798 o
4 21 33 13.850 14.270 1.098 51.268 o
4 21 34 17.916 19.762 1.098 45.872 o
4 21 35 5.956 6.954 0.736 121.953 o
4 21 36 3.390 4.021 0.736 132.698 o
4 21 37 0.611 0.363 0.736 143.283 o
4 21 38 8.067 6.954 1.461 34.540 o
4 22 0 40.301 39.524 1.461 19.640 o
4 22 1 13.529 14.270 0.736 91.586 o
4 22 2 39.152 37.690 1.098 26.564 o
4 22 3 31.759 32.933 1.461 23.066 o
4 22 4 35.000 34.405 1.461 21.865 o
4 22 5 33.428 35.503 1.098 30.067 o
4 22 6 17.384 18.664 1.098 46.719 o
4 22 7 17.196 17.928 1.098 47.158 o
4 22 8 47.084 49.400 3.295 5.844 o
4 22 9 66.504 58.188 5.855 2.031 o
4 22 10 36.294 37.690 2.197 12.205 o
4 22 11 14.847 15.005 0.736 87.434 o
4 22 12 12.670 13.171 1.098 52.638 o
4 22 13 8.597 8.788 0.736 112.075 o
4 22 14 11.060 10.612 1.098 54.894 o
4 22 15 50.594 47.939 2.560 8.441 o
4 22 16 47.299 40.623 2.197 11.011 o
4 22 17 20.342 20.860 1.461 28.737 o
4 22 18 3.858 4.394 0.736 131.019 o
4 22 19 8.937 8.788 0.736 111.130 o
4 22 20 37.370 33.669 1.834 15.956 o
4 22 21 12.134 15.368 1.098 52.194 o
4 22 22 30.006 26.716 1.461 24.594 o
4 22 23 1.294 1.461 1.098 64.115 o
4 22 24 9.763 11.347 1.098 55.605 o
4 22 25 12.622 15.005 1.098 51.951 o
4 22 26 5.924 5.855 1.098 60.299 o
4 22 27 0.971 1.098 0.736 141.786 o
4 22 28 26.654 25.254 1.834 18.429 o
4 22 29 29.255 30.736 1.834 17.540 o
4 22 30 2.182 3.658 0.736 136.140 o
4 22 31 10.746 12.446 0.736 101.184 o
4 22 32 1.656 1.834 0.736 139.493 o
4 22 33 8.022 8.052 0.736 114.698 o
4 22 34 2.140 1.461 0.736 138.820 o
4 22 35 3.295 3.295 0.736 133.852 o
4 22 36 2.040 2.197 0.736 138.203 o
4 22 37 0.469 -0.363 1.461 36.648 o
4 23 0 5.241 2.933 1.098 61.641 o
4 23 1 28.028 27.814 1.098 35.631 o
4 23 2 6.065 6.218 0.736 122.666 o
4 23 3 4.724 5.119 0.736 127.789 o
4 23 4 5.577 5.492 0.736 124.990 o
4 23 5 2.262 1.461 0.736 138.540 o
4 23 6 12.107 11.347 1.098 53.796 o
4 23 7 24.517 20.498 1.834 19.171 o
4 23 8 31.853 30.011 1.834 17.167 o
4 23 9 51.099 46.115 2.560 8.465 o
4 23 10 6.449 6.591 0.736 121.094 o
4 23 11 47.015 45.379 2.560 8.735 o
4 23 12 39.526 36.229 2.197 11.963 o
4 23 13 9.598 9.150 1.098 56.557 o
4 23 14 44.087 44.281 4.394 3.643 o
4 23 15 53.169 55.628 3.295 5.584 o
4 23 16 22.110 20.860 1.461 28.149 o
4 23 17 7.631 8.052 0.736 115.786 o
4 23 18 39.436 36.592 1.834 15.387 o
4 23 19 10.618 10.612 1.098 55.233 o
4 23 20 21.199 18.664 1.098 43.757 o
4 23 21 12.957 12.073 1.098 52.846 o
4 23 22 0.926 1.098 1.098 64.358 o
4 23 23 5.730 7.689 1.098 59.823 o
4 23 24 7.355 5.855 1.098 59.344 o
4 23 25 2.936 3.295 0.736 134.744 o
4 23 26 17.196 19.026 1.461 30.075 o
4 23 27 12.061 16.104 1.098 51.961 o
4 23 28 4.953 6.954 1.098 60.572 o
4 23 29 8.397 9.150 1.098 57.443 o
4 23 30 10.747 10.975 0.736 103.163 o
4 23 31 12.351 13.544 0.736 95.513 o
4 23 32 1.087 1.461 0.736 141.153 o
4 23 33 2.340 2.933 0.736 136.631 o
4 23 34 0.006 1.098 0.736 143.753 o
4 23 35 8.865 8.052 1.098 57.503 o
4 24 0 82.954 77.214 5.119 2.380 o
4 24 1 29.169 31.472 1.834 17.493 o
4 24 2 26.449 27.451 1.461 25.626 o
4 24 3 5.564 5.492 0.736 125.026 o
4 24 4 1.950 2.197 0.736 138.412 o
4 24 5 38.679 35.503 2.197 12.080 o
4 24 6 9.364 10.249 1.098 56.321 o
4 24 7 55.010 51.970 2.933 6.656 o
4 24 8 10.772 10.249 1.098 55.254 o
4 24 9 29.897 29.638 1.834 17.524 o
4 24 10 4.398 4.394 0.736 129.612 o
4 24 11 3.168 2.560 0.736 135.077 o
4 24 12 1.883 2.560 0.736 138.146 o
4 24 13 26.547 24.156 1.834 18.538 o
4 24 14 16.705 16.104 1.461 30.706 o
4 24 15 10.997 11.347 1.098 54.659 o
4 24 16 2.560 3.658 0.736 135.221 o
4 24 17 33.139 30.374 1.834 16.923 o
4 24 19 20.059 19.762 1.098 44.210 o
4 24 20 23.982 24.519 1.461 26.920 o
4 24 21 15.117 17.928 1.461 30.923 o
4 24 22 47.683 52.333 2.933 6.945 o
4 24 23 0.465 0.000 1.098 64.776 o
4 24 24 1.652 0.363 1.098 64.201 o
4 24 25 3.242 4.394 0.736 132.601 o
4 24 26 5.421 6.954 1.098 60.269 o
4 24 27 2.400 1.834 0.736 137.787 o
4 24 28 2.271 2.197 0.736 137.665 o
4 24 29 3.661 2.933 0.736 133.389 o
4 24 30 4.482 5.492 0.736 127.936 o
4 24 31 9.406 9.513 0.736 108.829 o
4 24 32 4.449 4.757 0.736 128.999 o
4 24 33 2.885 2.197 0.736 136.207 o
4 24 34 2.826 2.197 1.834 23.068 o
4 25 0 13.509 12.809 1.098 52.118 o
4 25 1 5.357 5.855 0.736 125.094 o
4 25 2 18.323 22.322 1.098 44.562 o
4 25 3 71.383 71.359 3.295 4.848 o
4 25 4 5.024 5.119 0.736 126.987 o
4 25 5 6.822 6.218 0.736 120.580 o
4 25 6 8.399 8.052 0.736 113.648 o
4 25 7 11.780 15.005 1.461 32.411 o
4 25 8 18.589 17.928 1.098 46.062 o
4 25 9 8.734 9.150 0.736 111.189 o
4 25 10 78.698 73.929 5.119 2.424 o
4 25 11 37.747 40.623 2.560 9.444 o
4 25 12 14.771 15.368 1.098 50.099 o
4 25 13 17.327 16.467 1.461 30.448 o
4 25 14 87.299 74.654 4.021 3.376 o
4 25 15 25.745 24.156 1.461 26.397 o
4 25 16 9.362 9.513 0.736 108.948 o
4 25 17 25.930 24.156 1.461 26.337 o
4 25 18 33.147 29.275 1.461 23.202 o
4 25 19 3.783 5.492 0.736 129.785 o
4 25 20 17.849 17.928 1.461 30.041 o
4 25 21 5.397 4.021 1.098 61.216 o
4 25 22 16.895 15.368 1.098 48.409 o
4 25 23 0.553 1.098 0.736 142.656 o
4 25 24 8.883 8.788 1.098 57.221 o
4 25 25 6.720 9.150 1.098 58.644 o
4 25 26 6.228 6.954 1.098 59.736 o
4 25 27 5.947 5.492 0.736 123.983 o
4 25 28 9.870 10.612 1.098 55.803 o
4 25 29 0.769 0.363 1.098 64.580 o
4 25 30 1.092 1.834 0.736 140.739 o
4 25 31 1.082 0.736 0.736 141.935 o
4 25 32 10.622 11.347 2.197 15.532 o
4 26 0 54.179 55.255 3.295 5.561 o
4 26 1 15.618 15.368 1.098 49.425 o
4 26 2 9.232 9.876 0.736 108.808 o
4 26 3 1.864 1.834 0.736 139.023 o
4 26 4 23.924 23.420 1.461 27.121 o
4 26 5 18.654 17.565 1.098 46.154 o
4 26 6 24.990 24.519 1.461 26.587 o
4 26 7 1.600 1.098 0.736 140.433 o
4 26 8 12.755 12.446 1.098 52.858 o
4 26 9 11.479 12.446 1.098 53.858 o
4 26 10 4.206 5.119 0.736 129.162 o
4 26 11 1.303 1.834 0.736 140.278 o
4 26 12 11.174 10.975 1.098 54.666 o
4 26 13 28.055 27.814 1.834 17.984 o
4 26 14 8.782 8.052 1.098 57.563 o
4 26 15 38.772 35.866 2.197 12.054 o
4 26 16 21.934 20.125 1.098 42.645 o
4 26 17 3.214 3.658 0.736 133.599 o
4 26 18 2.998 2.933 0.736 135.036 o
4 26 19 5.558 5.492 1.098 60.652 o
4 26 20 9.575 9.513 1.098 56.439 o
4 26 21 8.031 6.954 1.098 58.494 o
4 26 22 12.137 12.809 1.098 53.200 o
4 26 23 0.194 0.736 1.098 64.737 o
4 26 24 16.967 14.270 1.098 48.788 o
4 26 25 2.425 2.560 1.098 63.307 o
4 26 26 2.471 1.834 0.736 137.620 o
4 26 27 8.079 12.446 1.461 33.830 o
4 26 28 3.840 3.658 0.736 132.013 o
4 26 29 7.042 6.591 0.736 119.454 o
4 26 30 6.793 6.954 1.098 59.353 o
4 27 0 4.357 5.119 0.736 128.763 o
4 27 1 80.359 79.048 3.295 4.501 o
4 27 2 55.857 55.991 2.560 7.888 o
4 27 3 4.396 5.119 0.736 128.661 o
4 27 4 56.116 55.991 2.933 6.530 o
4 27 5 20.463 19.762 1.098 43.900 o
4 27 6 4.628 4.394 0.736 129.006 o
4 27 7 0.517 1.098 0.736 142.729 o
4 27 8 19.666 17.565 1.098 45.363 o
4 27 9 23.238 24.881 1.461 27.106 o
4 27 10 2.279 3.658 0.736 135.907 o
4 27 11 24.094 25.254 1.834 18.852 o
4 27 12 19.980 22.685 1.461 28.554 o
4 27 13 2.190 1.834 0.736 138.276 o
4 27 14 10.093 8.788 1.098 56.322 o
4 27 15 3.527 3.658 0.736 132.809 o
4 27 16 4.094 2.197 0.736 133.224 o
4 27 17 12.043 12.073 1.098 53.563 o
4 27 18 3.241 4.757 1.098 62.275 o
4 27 19 28.781 32.933 2.197 13.156 o
4 27 20 0.840 0.736 0.736 142.437 o
4 27 21 12.850 10.975 1.098 53.361 o
4 27 22 4.222 5.119 0.736 129.119 o
4 27 23 7.126 5.492 0.736 120.743 o
4 27 24 12.473 10.612 1.098 53.798 o
4 27 25 14.582 16.104 1.461 31.381 o
4 27 26 3.328 3.295 0.736 133.770 o
4 27 27 9.589 12.073 1.098 55.461 o
4 28 0 3.833 2.933 0.736 132.954 o
4 28 1 1.309 1.098 0.736 141.067 o
4 28 2 4.580 4.757 0.736 128.654 o
4 28 3 39.983 40.260 2.197 11.725 o
4 28 4 5.258 4.757 0.736 126.843 o
4 28 5 19.856 19.026 1.098 44.650 o
4 28 6 12.146 12.809 1.098 53.194 o
4 28 7 7.165 7.316 0.736 118.107 o
4 28 8 20.713 18.301 1.098 44.269 o
4 28 9 7.484 6.591 0.736 118.229 o
4 28 10 7.678 8.415 1.098 58.227 o
4 28 11 6.445 6.218 0.736 121.621 o
4 28 12 17.105 16.104 1.098 47.951 o
4 28 13 4.655 4.757 0.736 128.454 o
4 28 14 13.182 10.975 1.098 53.100 o
4 28 15 15.081 15.368 1.098 49.852 o
4 28 16 15.614 16.104 1.461 31.055 o
4 28 17 14.423 14.643 1.461 31.659 o
4 28 18 14.688 17.928 1.461 31.059 o
4 28 19 5.249 4.021 0.736 127.852 o
4 28 20 16.168 13.171 1.098 49.861 o
4 28 21 2.266 1.461 0.736 138.529 o
4 28 22 13.002 10.975 1.098 53.241 o
4 28 23 2.650 4.021 0.736 134.553 o
4 28 24 18.187 17.202 1.461 30.049 o
4 28 25 0.703 0.363 1.461 36.594 o
4 29 0 0.772 1.461 0.736 141.824 o
4 29 1 26.749 28.177 1.461 25.410 o
4 29 2 9.354 9.150 0.736 109.474 o
4 29 3 2.577 2.197 0.736 136.943 o
4 29 4 18.843 19.026 1.098 45.435 o
4 29 5 1.621 1.834 0.736 139.572 o
4 29 6 9.904 8.788 0.736 108.455 o
4 29 7 6.501 8.052 0.736 118.928 o
4 29 8 3.477 2.197 0.736 134.762 o
4 29 9 26.965 23.783 1.461 26.057 o
4 29 10 2.297 2.560 0.736 137.178 o
4 29 11 6.661 7.689 0.736 118.987 o
4 29 12 3.346 2.933 0.736 134.178 o
4 29 13 2.917 2.933 0.736 135.235 o
4 29 14 1.054 1.461 0.736 141.225 o
4 29 15 4.540 4.394 0.736 129.237 o
4 29 16 0.830 0.736 1.098 64.476 o
4 29 17 0.364 -0.363 1.098 64.816 o
4 29 18 0.427 1.461 1.098 64.493 o
4 29 19 7.483 7.316 1.098 58.752 o
4 29 20 9.776 12.446 1.461 33.364 o
4 29 21 13.305 10.975 1.098 53.004 o
4 29 22 4.905 4.021 0.736 128.768 o
4 30 0 1.673 1.834 1.098 63.854 o
4 30 1 2.081 2.197 0.736 138.108 o
4 30 2 19.884 21.596 1.461 28.767 o
4 30 3 5.354 6.591 0.736 124.101 o
4 30 4 5.736 7.316 0.736 122.059 o
4 30 5 2.838 3.658 0.736 134.537 o
4 30 6 27.128 23.057 1.834 18.533 o
4 30 7 6.052 5.119 0.736 124.204 o
4 30 8 0.366 1.098 0.736 143.035 o
4 30 9 1.390 1.098 0.736 140.892 o
4 30 10 2.265 3.658 0.736 135.940 o
4 30 11 8.073 8.052 0.736 114.556 o
4 30 12 14.453 14.643 1.098 50.641 o
4 30 13 5.257 5.492 0.736 125.857 o
4 30 14 6.858 9.150 1.461 34.567 o
4 30 15 3.768 6.591 1.098 61.426 o
4 30 16 3.630 1.834 1.098 62.867 o
4 30 17 3.816 3.295 1.098 62.363 o
4 30 18 8.296 8.052 1.098 57.914 o
4 31 0 1.653 2.197 1.098 63.777 o
4 31 1 4.146 4.394 0.736 130.271 o
4 31 2 0.791 1.461 0.736 141.785 o
4 31 3 8.673 9.876 0.736 110.355 o
4 31 4 11.525 11.347 0.736 100.570 o
4 31 5 5.303 6.218 0.736 124.749 o
4 31 6 0.763 1.461 0.736 141.844 o
4 31 7 31.642 29.275 1.834 17.264 o
4 31 8 1.884 1.834 0.736 138.977 o
4 31 9 3.760 3.658 0.736 132.217 o
4 31 10 1.522 2.197 0.736 139.387 o
4 31 11 20.274 17.565 1.461 29.304 o
4 31 12 2.583 4.021 1.098 62.843 o
4 31 13 18.755 23.057 2.197 14.505 o
4 31 14 0.954 1.834 1.098 64.184 o
4 32 0 1.132 1.834 1.098 64.104 o
4 32 1 6.698 8.052 1.098 59.041 o
4 32 2 7.373 8.788 1.098 58.311 o
4 32 3 4.251 6.218 0.736 127.584 o
4 32 4 5.213 5.492 0.736 125.975 o
4 32 5 7.839 8.788 1.098 57.978 o
4 32 6 13.061 13.171 1.098 52.330 o
4 32 7 2.252 2.197 1.098 63.486 o
4 32 8 3.858 3.658 1.098 62.237 o
5 0 1 5.807 6.591 0.736 122.863 o
5 0 2 3388.900 3481.390 90.396 0.004 o
5 0 3 1400.010 1359.180 31.109 0.029 o
5 0 4 179.942 192.128 4.757 1.429 o
5 0 5 93.490 100.272 2.933 4.401 o
5 0 6 1252.800 1308.680 30.736 0.033 o
5 0 7 655.399 691.662 19.762 0.098 o
5 0 8 0.530 0.363 0.363 572.919 o
5 0 9 701.339 701.549 16.829 0.107 o
5 0 10 399.945 400.361 9.876 0.320 o
5 0 11 1068.920 1088.370 27.078 0.044 o
5 0 12 1129.050 1196.330 32.933 0.034 o
5 0 13 466.667 459.647 14.270 0.195 o
5 0 14 649.606 632.749 21.596 0.093 o
5 0 15 27.487 26.353 1.098 36.471 o
5 0 16 95.828 98.448 3.295 3.872 o
5 0 17 426.793 430.735 14.643 0.205 o
5 0 18 112.212 114.541 3.658 3.015 o
5 0 19 27.739 28.177 1.098 35.701 o
5 0 20 505.047 510.146 17.565 0.144 o
5 0 21 135.817 132.117 4.757 1.947 o
5 0 22 18.586 17.928 0.736 75.650 o
5 0 23 0.277 1.098 0.363 569.269 o
5 0 24 978.135 962.839 30.736 0.043 o
5 0 25 243.317 248.119 6.954 0.749 o
5 0 26 76.137 80.147 2.560 6.154 o
5 0 27 60.559 62.582 1.834 10.646 o
5 0 28 0.063 0.000 0.363 593.488 o
5 0 29 30.627 30.374 1.098 33.180 o
5 0 30 21.006 19.026 0.736 69.644 o
5 0 31 5.218 5.492 0.736 125.962 o
5 0 32 7.892 8.052 0.736 115.058 o
5 0 33 0.898 1.461 0.363 543.961 o
5 0 34 56.176 52.696 2.933 6.594 o
5 0 35 14.647 12.809 1.098 51.216 o
5 0 36 0.590 0.736 0.736 142.950 o
5 0 37 6.174 5.855 0.736 122.864 o
5 0 38 91.234 91.857 5.855 1.834 o
5 0 39 4.143 3.295 1.098 62.178 o
5 0 40 17.129 15.368 1.461 30.688 o
5 0 41 0.193 -0.736 0.736 144.452 o
5 0 42 0.079 0.736 0.736 143.963 o
5 0 43 3.609 5.119 1.098 61.959 o
5 0 44 0.884 1.098 1.461 36.520 o
5 0 45 8.336 6.218 1.461 34.565 o
5 0 46 2.112 2.933 1.098 63.371 o
5 0 47 2.779 2.933 1.098 63.027 o
5 0 48 19.047 10.975 1.461 30.778 o
5 0 49 7.096 5.119 1.098 59.768 o
5 1 0 661.377 682.885 16.829 0.114 o
5 1 1 323.085 362.298 6.591 0.529 o
5 1 2 544.541 575.287 10.975 0.195 o
5 1 3 1003.540 1073.360 19.026 0.060 o
5 1 4 771.828 818.660 14.643 0.101 o
5 1 5 1977.220 1977.290 35.503 0.016 o
5 1 6 489.244 514.912 8.788 0.258 o
5 1 7 665.669 666.781 11.347 0.147 o
5 1 8 1154.110 1233.290 23.783 0.043 o
5 1 9 11.654 11.710 0.363 208.344 o
5 1 10 27.189 29.638 0.736 50.987 o
5 1 11 1225.040 1293.680 29.638 0.034 o
5 1 12 386.512 396.703 9.513 0.340 o
5 1 13 182.058 186.273 4.394 1.526 o
5 1 14 939.645 946.010 22.322 0.060 o
5 1 15 374.609 395.604 9.513 0.349 o
5 1 16 39.607 42.819 1.098 25.165 o
5 1 17 102.907 101.370 2.560 4.608 o
5 1 18 800.448 767.426 17.565 0.090 o
5 1 19 274.761 279.592 5.855 0.743 o
5 1 20 56.866 58.188 1.461 13.809 o
5 1 21 363.311 355.344 7.689 0.437 o
5 1 22 53.094 56.354 1.098 17.803 o
5 1 23 116.480 112.717 2.560 3.990 o
5 1 24 35.537 36.592 0.736 37.850 o
5 1 25 133.123 132.842 2.933 3.034 o
5 1 26 116.086 115.277 2.560 3.964 o
5 1 27 38.016 39.161 0.736 34.621 o
5 1 28 159.233 158.097 3.295 2.233 o
5 1 29 18.735 19.399 0.736 73.806 o
5 1 30 46.008 47.213 1.098 21.643 o
5 1 31 50.254 51.970 1.461 15.736 o
5 1 32 37.645 38.788 1.098 27.027 o
5 1 33 29.421 30.011 0.736 47.870 o
5 1 34 64.770 61.846 2.933 6.070 o
5 1 35 37.302 40.260 1.461 20.362 o
5 1 36 21.890 21.596 1.098 42.126 o
5 1 37 46.594 46.840 1.834 13.504 o
5 1 38 8.999 9.513 0.736 109.953 o
5 1 39 2.810 2.197 0.736 136.388 o
5 1 40 5.167 4.394 0.736 127.574 o
5 1 41 5.508 5.855 0.736 124.685 o
5 1 42 14.029 13.907 1.098 51.271 o
5 1 43 9.354 10.249 1.098 56.329 o
5 1 44 9.625 10.249 1.098 56.125 o
5 1 45 3.273 2.197 0.736 135.264 o
5 1 46 0.514 1.098 0.736 142.735 o
5 1 47 1.797 2.197 0.736 138.762 o
5 1 48 0.801 1.461 0.736 141.763 o
5 1 49 3.281 2.197 0.736 135.245 o
5 2 0 1807.430 1933.740 52.333 0.013 o
5 2 1 1042.090 1091.300 20.498 0.055 o
5 2 2 1858.490 1929.350 34.767 0.018 o
5 2 3 491.942 513.078 9.513 0.246 o
5 2 4 1467.710 1596.690 28.913 0.027 o
5 2 5 1541.350 1629.630 28.913 0.026 o
5 2 6 232.192 237.145 4.757 1.059 o
5 2 7 63.508 65.141 1.461 12.097 o
5 2 8 993.733 1095.320 20.125 0.058 o
5 2 9 1422.910 1469.340 29.275 0.029 o
5 2 10 581.295 601.640 12.446 0.167 o
5 2 11 494.113 513.441 10.612 0.229 o
5 2 12 495.441 503.192 11.710 0.215 o
5 2 13 474.374 472.818 10.249 0.252 o
5 2 14 138.408 141.630 2.933 2.853 o
5 2 15 147.530 147.485 3.295 2.459 o
5 2 16 833.070 808.038 20.498 0.076 o
5 2 17 121.335 123.329 2.933 3.378 o
5 2 18 249.792 242.637 5.855 0.855 o
5 2 19 91.757 92.220 1.834 6.593 o
5 2 20 36.714 37.327 0.736 36.478 o
5 2 21 203.601 195.061 4.021 1.442 o
5 2 22 95.308 97.712 1.834 6.201 o
5 2 23 243.250 253.249 5.492 0.899 o
5 2 24 88.463 84.168 1.834 7.089 o
5 2 25 30.002 28.913 0.736 47.831 o
5 2 26 134.161 131.018 2.933 3.032 o
5 2 27 174.473 178.584 4.394 1.605 o
5 2 28 56.782 57.825 1.461 13.858 o
5 2 29 256.325 267.156 6.954 0.703 o
5 2 30 157.664 162.490 4.021 1.933 o
5 2 31 76.158 77.950 2.197 7.188 o
5 2 32 17.988 17.928 0.736 76.924 o
5 2 33 55.404 54.530 1.461 14.429 o
5 2 34 80.381 87.463 2.933 5.026 o
5 2 35 65.275 65.141 2.560 7.096 o
5 2 36 58.187 58.188 2.560 7.689 o
5 2 37 10.995 11.347 0.736 101.990 o
5 2 38 68.677 66.603 2.933 5.827 o
5 2 39 12.926 14.270 0.736 93.109 o
5 2 40 83.159 81.608 4.394 2.982 o
5 2 41 4.140 5.119 0.736 129.337 o
5 2 42 45.078 45.379 2.560 8.853 o
5 2 43 0.441 0.363 0.736 143.620 o
5 2 44 3.867 2.560 0.736 133.340 o
5 2 45 3.730 4.394 0.736 131.350 o
5 2 46 4.544 4.757 0.736 128.749 o
5 2 47 1.910 1.834 0.736 138.917 o
5 2 48 12.380 10.975 1.098 53.729 o
5 2 49 2.271 2.197 0.736 137.664 o
5 3 0 1202.320 1182.060 30.374 0.035 o
5 3 1 1369.110 1480.310 30.736 0.029 o
5 3 2 109.713 116.738 2.933 3.730 o
5 3 3 307.976 331.924 6.954 0.556 o
5 3 4 140.463 141.257 2.933 2.820 o
5 3 5 918.388 892.579 16.104 0.078 o
5 3 6 30.714 31.109 0.736 45.657 o
5 3 7 0.735 1.098 3.658 5.853 o
5 3 8 418.775 426.341 8.415 0.335 o
5 3 9 527.983 557.722 12.073 0.191 o
5 3 10 77.157 76.851 1.834 8.262 o
5 3 11 399.954 399.625 8.788 0.349 o
5 3 12 1666.400 1670.980 39.887 0.019 o
5 3 13 189.553 181.154 5.119 1.320 o
5 3 14 371.743 385.718 10.249 0.332 o
5 3 15 287.279 289.478 6.591 0.649 o
5 3 16 63.783 69.535 1.461 11.720 o
5 3 17 178.615 169.807 4.021 1.718 o
5 3 18 8.674 8.415 0.363 272.289 o
5 3 19 360.604 360.474 8.052 0.424 o
5 3 20 81.414 80.510 1.834 7.758 o
5 3 21 406.271 400.724 7.316 0.384 o
5 3 22 146.729 149.309 2.933 2.644 o
5 3 23 98.210 96.251 2.197 5.455 o
5 3 24 148.941 143.454 3.658 2.286 o
5 3 25 26.507 26.716 0.736 53.962 o
5 3 26 58.726 60.385 1.461 13.279 o
5 3 27 169.728 171.268 4.021 1.786 o
5 3 28 97.704 98.448 2.197 5.428 o
5 3 29 38.278 41.721 1.098 26.024 o
5 3 30 4.615 5.492 0.363 382.809 o
5 3 31 51.754 53.431 1.461 15.268 o
5 3 32 47.555 51.597 1.461 16.367 o
5 3 33 3.186 3.658 0.363 443.426 o
5 3 34 81.578 76.851 2.933 5.167 o
5 3 35 60.236 59.649 2.197 9.027 o
5 3 36 18.632 17.928 1.098 46.029 o
5 3 37 56.916 60.022 2.933 6.417 o
5 3 38 40.261 38.426 1.834 15.110 o
5 3 39 8.187 9.513 0.736 112.206 o
5 3 40 16.094 15.368 1.098 49.046 o
5 3 41 18.029 17.928 1.098 46.502 o
5 3 42 7.513 7.689 0.736 116.618 o
5 3 43 3.220 2.933 0.736 134.489 o
5 3 44 13.570 12.073 1.098 52.361 o
5 3 45 0.621 0.736 0.736 142.886 o
5 3 46 11.885 9.513 0.736 102.063 o
5 3 47 34.358 30.011 2.197 12.762 o
5 3 48 4.593 4.394 0.736 129.099 o
5 3 49 1.686 0.363 0.736 141.048 o
5 4 0 91.317 99.173 3.295 3.970 o
5 4 1 80.218 83.805 1.834 7.722 o
5 4 2 2774.840 2787.160 65.877 0.007 o
5 4 3 704.567 715.818 13.171 0.124 o
5 4 4 258.604 263.488 5.492 0.838 o
5 4 5 498.698 506.860 9.150 0.250 o
5 4 6 45.671 47.213 1.098 21.769 o
5 4 7 272.557 281.063 5.119 0.808 o
5 4 8 905.486 908.320 22.322 0.063 o
5 4 9 560.970 532.478 14.643 0.159 o
5 4 10 8.098 8.052 0.363 285.002 o
5 4 11 27.273 26.353 0.736 53.129 o
5 4 12 621.119 652.874 16.467 0.123 o
5 4 13 545.814 539.794 12.446 0.184 o
5 4 14 260.577 275.208 6.954 0.686 o
5 4 15 538.793 560.654 13.171 0.176 o
5 4 16 392.985 372.184 9.513 0.344 o
5 4 17 23.822 23.057 0.736 60.956 o
5 4 18 125.678 122.966 2.560 3.596 o
5 4 19 96.933 98.810 2.197 5.455 o
5 4 20 49.813 47.939 1.098 20.157 o
5 4 21 55.674 55.255 1.098 17.227 o
5 4 22 266.292 264.959 5.119 0.850 o
5 4 23 193.549 195.787 4.021 1.508 o
5 4 24 59.137 58.551 1.098 15.884 o
5 4 25 270.230 271.177 6.591 0.701 o
5 4 26 267.838 260.928 8.052 0.600 o
5 4 27 137.997 141.630 3.295 2.642 o
5 4 28 26.854 27.451 0.736 52.947 o
5 4 29 55.717 57.452 1.461 14.091 o
5 4 30 68.735 66.240 1.834 9.555 o
5 4 31 7.030 7.689 0.363 307.566 o
5 4 32 14.945 15.368 0.736 86.760 o
5 4 33 2.515 2.560 0.363 478.106 o
5 4 34 149.556 138.697 6.218 1.323 o
5 4 35 18.070 17.565 1.098 46.612 o
5 4 36 7.388 7.689 0.736 116.969 o
5 4 37 54.859 52.696 2.197 9.775 o
5 4 38 0.337 0.736 0.736 143.457 o
5 4 39 23.924 22.322 1.098 40.361 o
5 4 40 44.073 44.644 2.933 7.245 o
5 4 41 3.755 2.560 0.736 133.621 o
5 4 42 4.453 4.394 0.736 129.467 o
5 4 43 5.568 5.492 0.736 125.015 o
5 4 44 4.571 4.757 0.736 128.678 o
5 4 45 16.799 16.104 1.098 48.194 o
5 4 46 4.530 4.757 0.736 128.786 o
5 4 47 1.548 1.461 0.736 140.150 o
5 4 48 3.696 2.933 0.736 133.301 o
5 4 49 5.917 6.218 1.098 60.185 o
5 5 0 92.876 88.561 2.560 5.227 o
5 5 1 283.216 289.840 5.855 0.711 o
5 5 2 1127.760 1192.670 22.685 0.046 o
5 5 3 610.276 640.801 12.809 0.152 o
5 5 4 2103.350 2216.260 44.644 0.013 o
5 5 5 555.353 562.116 11.347 0.190 o
5 5 6 245.924 245.922 5.119 0.945 o
5 5 7 1526.270 1664.390 38.063 0.021 o
5 5 8 16.760 16.467 0.363 141.187 o
5 5 9 245.909 244.098 5.492 0.905 o
5 5 10 1304.690 1273.540 28.913 0.033 o
5 5 11 1181.220 1211.690 30.736 0.035 o
5 5 12 60.342 56.727 1.461 13.316 o
5 5 13 246.655 238.243 6.218 0.830 o
5 5 14 887.534 886.361 20.125 0.070 o
5 5 15 491.213 486.000 11.710 0.220 o
5 5 16 734.786 725.704 17.565 0.099 o
5 5 17 137.361 135.402 2.933 2.929 o
5 5 18 71.855 73.929 1.461 10.304 o
5 5 19 429.805 424.880 8.415 0.327 o
5 5 20 251.213 240.803 5.492 0.894 o
5 5 21 52.287 54.892 1.098 18.256 o
5 5 22 62.384 63.307 1.461 12.420 o
5 5 23 170.361 167.610 3.295 2.045 o
5 5 24 112.109 109.785 2.197 4.587 o
5 5 25 116.308 118.572 2.560 3.910 o
5 5 26 208.133 211.891 4.757 1.224 o
5 5 27 12.640 12.809 0.363 191.505 o
5 5 28 370.552 379.138 9.150 0.369 o
5 5 29 6.725 7.316 0.363 317.009 o
5 5 30 25.079 26.716 0.736 56.065 o
5 5 31 250.212 223.601 7.316 0.725 o
5 5 32 28.897 30.736 1.098 34.138 o
5 5 33 64.910 67.338 2.560 7.056 o
5 5 34 114.373 97.712 4.394 2.525 o
5 5 35 16.999 16.104 1.098 48.035 o
5 5 36 17.244 16.829 1.098 47.553 o
5 5 37 18.975 19.762 1.098 45.047 o
5 5 38 20.014 19.399 1.098 44.384 o
5 5 39 15.134 17.202 0.736 84.138 o
5 5 40 1.596 1.461 0.363 522.247 o
5 5 41 10.958 11.347 0.736 102.091 o
5 5 42 11.545 12.073 1.098 53.952 o
5 5 43 25.689 26.353 1.461 26.054 o
5 5 44 5.594 4.394 0.736 126.429 o
5 5 45 1.118 0.736 0.736 141.860 o
5 5 46 9.814 8.415 0.736 109.218 o
5 5 47 0.568 0.736 0.736 142.993 o
5 5 48 4.410 3.658 0.736 130.542 o
5 5 49 15.330 17.565 2.197 14.996 o
5 6 0 588.796 596.147 17.928 0.122 o
5 6 1 1150.720 1141.430 24.881 0.043 o
5 6 2 226.567 246.658 5.492 0.964 o
5 6 3 167.541 184.449 4.021 1.749 o
5 6 4 1189.210 1225.970 26.353 0.039 o
5 6 5 325.147 325.706 6.591 0.554 o
5 6 6 170.982 176.760 5.855 1.247 o
5 6 7 313.323 333.396 7.316 0.528 o
5 6 8 278.584 281.788 6.218 0.702 o
5 6 9 393.616 393.407 8.788 0.356 o
5 6 10 18.924 19.026 0.736 73.801 o
5 6 11 231.242 247.394 5.855 0.902 o
5 6 12 340.881 336.681 8.415 0.442 o
5 6 13 144.492 141.993 3.658 2.350 o
5 6 14 85.318 83.442 2.197 6.459 o
5 6 15 161.992 166.511 3.658 2.009 o
5 6 16 691.251 666.045 13.171 0.131 o
5 6 17 100.730 105.028 2.197 5.143 o
5 6 18 279.106 264.959 5.119 0.813 o
5 6 19 236.367 227.259 4.394 1.112 o
5 6 20 28.488 28.550 0.736 49.987 o
5 6 21 2.708 3.295 0.363 461.920 o
5 6 22 470.420 456.352 9.150 0.277 o
5 6 23 15.030 13.907 0.363 164.035 o
5 6 24 100.661 98.810 2.197 5.284 o
5 6 25 112.840 113.816 2.197 4.485 o
5 6 26 20.700 20.860 0.736 68.472 o
5 6 27 38.215 37.690 1.098 27.017 o
5 6 28 0.331 0.363 0.363 579.228 o
5 6 29 2.054 1.834 0.363 502.595 o
5 6 30 38.486 39.161 1.098 26.531 o
5 6 31 34.219 36.229 1.098 29.439 o
5 6 32 7.322 8.052 0.363 298.776 o
5 6 33 22.872 22.685 1.098 40.996 o
5 6 34 2.902 3.295 0.736 134.827 o
5 6 35 11.125 12.073 0.736 100.670 o
5 6 36 17.255 15.741 1.098 47.975 o
5 6 37 11.111 12.073 0.736 100.709 o
5 6 38 2.844 2.560 0.736 135.869 o
5 6 39 27.206 28.177 1.098 36.052 o
5 6 40 19.195 18.664 1.098 45.303 o
5 6 41 8.699 9.876 0.736 110.281 o
5 6 42 5.269 5.492 0.736 125.824 o
5 6 43 7.802 8.415 0.736 114.806 o
5 6 44 2.194 2.197 0.736 137.846 o
5 6 45 0.442 0.363 0.736 143.618 o
5 6 46 4.930 5.492 1.098 61.049 o
5 6 47 2.507 2.560 0.736 136.678 o
5 6 48 6.600 9.150 1.098 58.728 o
5 6 49 4.091 3.658 1.098 62.103 o
5 7 0 57.759 54.167 1.834 11.491 o
5 7 1 848.764 893.314 18.664 0.076 o
5 7 2 252.651 256.171 5.855 0.829 o
5 7 3 365.958 373.282 8.415 0.400 o
5 7 4 140.534 143.454 3.295 2.590 o
5 7 5 864.932 920.755 22.685 0.064 o
5 7 6 310.488 309.240 6.954 0.569 o
5 7 7 757.276 787.188 17.928 0.092 o
5 7 8 53.651 55.255 1.461 14.700 o
5 7 9 315.662 322.048 7.316 0.532 o
5 7 10 2.883 2.560 0.363 467.423 o
5 7 11 422.439 415.004 10.975 0.277 o
5 7 12 97.827 98.075 2.560 4.851 o
5 7 13 151.836 150.407 4.021 2.049 o
5 7 14 133.935 134.303 3.658 2.539 o
5 7 15 153.126 147.112 3.295 2.384 o
5 7 16 436.580 434.393 9.150 0.303 o
5 7 17 9.335 9.150 0.363 256.122 o
5 7 18 7.773 9.150 0.363 281.159 o
5 7 19 16.781 17.202 0.363 138.564 o
5 7 20 263.342 267.156 5.119 0.855 o
5 7 21 83.434 80.147 1.834 7.613 o
5 7 22 13.636 13.544 0.363 178.041 o
5 7 23 178.282 172.729 3.658 1.819 o
5 7 24 107.869 107.588 2.197 4.793 o
5 7 25 37.295 36.964 0.736 36.133 o
5 7 26 4.875 4.757 0.363 385.409 o
5 7 27 348.563 322.411 7.689 0.472 o
5 7 28 0.184 0.363 0.363 583.879 o
5 7 29 109.981 110.883 2.933 3.797 o
5 7 30 75.098 75.753 2.197 7.330 o
5 7 31 101.888 107.588 2.933 4.055 o
5 7 32 65.501 65.877 2.560 7.064 o
5 7 33 66.220 62.582 4.021 3.799 o
5 7 34 18.101 20.498 1.098 45.440 o
5 7 35 58.465 58.188 2.560 7.673 o
5 7 36 12.792 12.446 0.736 95.791 o
5 7 37 4.490 4.757 0.736 128.891 o
5 7 38 36.087 34.767 2.560 9.720 o
5 7 39 1.697 1.461 0.736 139.819 o
5 7 40 48.202 50.871 2.197 10.452 o
5 7 41 60.511 58.923 2.197 9.034 o
5 7 42 13.658 13.544 0.736 92.174 o
5 7 43 46.907 47.576 3.295 5.874 o
5 7 44 22.927 20.498 1.834 19.428 o
5 7 45 0.083 0.000 1.098 64.924 o
5 7 46 12.619 15.741 1.461 32.046 o
5 7 47 3.216 4.394 1.098 62.392 o
5 7 48 2.270 2.933 0.736 136.798 o
5 8 0 1025.390 1072.270 30.736 0.041 o
5 8 1 355.645 363.769 7.316 0.455 o
5 8 2 362.681 377.303 8.415 0.401 o
5 8 3 370.078 384.630 8.788 0.379 o
5 8 4 741.909 741.808 18.301 0.094 o
5 8 5 535.229 554.064 14.643 0.162 o
5 8 6 65.088 61.846 1.461 12.107 o
5 8 7 158.338 152.967 5.855 1.355 o
5 8 8 319.162 319.851 7.316 0.529 o
5 8 9 1643.850 1638.410 40.985 0.019 o
5 8 10 211.525 215.549 5.119 1.136 o
5 8 11 7.237 8.052 0.363 300.332 o
5 8 12 98.654 102.469 2.197 5.292 o
5 8 13 863.270 799.623 19.762 0.076 o
5 8 14 24.498 23.783 0.736 59.255 o
5 8 15 344.034 324.971 6.954 0.509 o
5 8 16 78.198 77.950 1.461 9.313 o
5 8 17 213.465 212.989 4.757 1.195 o
5 8 18 31.777 31.835 0.736 44.034 o
5 8 19 114.340 114.541 2.560 4.027 o
5 8 20 18.549 19.026 0.363 122.202 o
5 8 21 416.001 400.361 8.415 0.347 o
5 8 22 145.452 144.925 2.933 2.702 o
5 8 23 88.065 88.561 1.834 6.963 o
5 8 24 53.249 55.255 1.098 17.918 o
5 8 25 30.007 30.374 0.736 46.931 o
5 8 26 100.989 99.546 2.197 5.253 o
5 8 27 50.343 47.576 1.098 20.039 o
5 8 28 115.640 116.013 2.560 3.967 o
5 8 29 70.506 74.654 1.834 8.964 o
5 8 30 101.020 102.106 2.560 4.662 o
5 8 31 68.654 71.359 2.197 7.928 o
5 8 32 25.523 24.156 1.098 38.567 o
5 8 33 94.014 92.220 3.658 3.535 o
5 8 34 10.034 10.249 0.736 106.091 o
5 8 35 18.508 19.399 1.098 45.551 o
5 8 36 24.674 25.617 1.461 26.509 o
5 8 37 21.992 20.498 1.098 42.462 o
5 8 38 46.952 49.400 2.560 8.617 o
5 8 39 3.157 2.560 0.736 135.103 o
5 8 40 3.452 3.295 0.736 133.457 o
5 8 41 8.678 9.513 0.736 110.843 o
5 8 42 22.017 25.617 1.461 27.390 o
5 8 43 7.999 9.876 0.736 112.224 o
5 8 44 0.743 0.736 0.736 142.637 o
5 8 45 23.542 28.550 2.197 13.847 o
5 8 46 1.544 1.834 1.098 63.914 o
5 8 47 0.567 0.736 0.736 142.996 o
5 8 48 2.169 1.834 0.736 138.324 o
5 9 0 2740.160 2799.600 102.469 0.005 o
5 9 1 951.249 944.911 22.685 0.059 o
5 9 2 176.627 185.175 4.021 1.672 o
5 9 3 1363.560 1352.230 31.472 0.029 o
5 9 4 530.291 553.701 13.907 0.171 o
5 9 5 1.624 1.834 0.363 515.664 o
5 9 6 352.579 349.127 8.415 0.424 o
5 9 7 1049.830 1038.600 25.617 0.048 o
5 9 8 671.673 693.497 17.202 0.110 o
5 9 9 2324.220 2327.510 64.778 0.009 o
5 9 10 29.691 28.550 0.736 48.445 o
5 9 11 168.244 163.952 4.021 1.830 o
5 9 12 328.695 308.504 8.052 0.487 o
5 9 13 321.619 312.898 7.316 0.530 o
5 9 14 161.179 157.734 3.658 2.064 o
5 9 15 57.189 55.991 1.098 16.715 o
5 9 16 37.219 35.866 0.736 36.674 o
5 9 17 39.644 39.887 0.736 33.063 o
5 9 18 197.947 189.569 4.394 1.414 o
5 9 19 247.371 236.046 5.855 0.871 o
5 9 20 6.643 6.591 0.363 325.860 o
5 9 21 72.810 73.556 1.461 10.207 o
5 9 22 25.154 25.617 0.736 56.786 o
5 9 23 8.708 9.150 0.363 265.820 o
5 9 24 57.968 58.551 1.098 16.179 o
5 9 25 30.386 31.472 0.736 45.828 o
5 9 26 71.439 67.701 1.461 10.764 o
5 9 27 78.593 80.147 2.197 6.962 o
5 9 28 252.013 240.067 6.218 0.814 o
5 9 29 34.895 37.327 1.098 28.789 o
5 9 30 59.881 61.483 1.834 10.789 o
5 9 31 53.163 54.530 1.834 12.058 o
5 9 32 0.460 0.736 0.363 569.218 o
5 9 33 34.460 35.130 1.461 21.917 o
5 9 34 37.469 39.524 2.197 12.003 o
5 9 35 54.569 55.628 2.560 7.975 o
5 9 36 11.399 10.975 0.736 101.408 o
5 9 37 35.893 35.503 1.834 16.047 o
5 9 38 3.890 4.394 0.736 130.937 o
5 9 39 7.397 8.052 1.098 58.554 o
5 9 40 5.122 4.394 0.736 127.695 o
5 9 41 1.752 1.834 0.736 139.278 o
5 9 42 6.047 4.021 0.736 125.710 o
5 9 43 3.342 4.394 0.736 132.347 o
5 9 44 1.606 1.461 0.363 521.938 o
5 9 45 9.084 9.876 0.736 109.218 o
5 9 46 2.247 2.197 0.736 137.720 o
5 9 47 7.932 8.052 0.736 114.948 o
5 9 48 0.149 1.098 0.736 143.469 o
5 10 0 248.883 250.316 8.052 0.637 o
5 10 1 126.094 136.873 3.295 2.874 o
5 10 2 116.932 118.935 2.933 3.529 o
5 10 3 665.820 661.289 15.368 0.123 o
5 10 4 31.657 32.208 0.736 43.960 o
5 10 5 53.398 57.089 1.098 17.610 o
5 10 6 231.462 236.046 5.855 0.919 o
5 10 7 90.255 86.365 2.197 6.103 o
5 10 8 139.044 136.500 3.658 2.455 o
5 10 9 298.282 300.089 7.689 0.551 o
5 10 10 286.291 288.742 7.316 0.602 o
5 10 11 11.010 10.975 0.363 220.518 o
5 10 12 547.380 532.105 11.347 0.197 o
5 10 13 31.317 34.032 0.736 43.332 o
5 10 14 187.520 178.957 3.658 1.710 o
5 10 15 12.496 13.907 0.363 187.370 o
5 10 16 24.293 24.881 0.736 58.703 o
5 10 17 55.066 53.794 1.098 17.604 o
5 10 18 64.706 62.944 1.461 12.081 o
5 10 19 53.958 53.794 1.098 17.924 o
5 10 20 50.579 49.400 1.098 19.656 o
5 10 21 162.398 156.635 3.658 2.057 o
5 10 22 10.811 11.347 0.363 220.677 o
5 10 23 12.985 14.270 0.363 180.777 o
5 10 24 6.097 6.591 0.363 337.100 o
5 10 25 8.455 8.415 0.363 275.891 o
5 10 26 50.791 51.234 1.098 19.288 o
5 10 27 73.902 75.390 1.834 8.615 o
5 10 28 34.714 35.503 0.736 39.123 o
5 10 29 170.240 167.973 4.021 1.796 o
5 10 30 34.252 37.327 1.098 29.128 o
5 10 31 125.625 129.547 5.119 1.868 o
5 10 32 79.859 79.784 3.295 4.504 o
5 10 33 10.460 9.876 0.736 105.434 o
5 10 34 21.958 22.322 1.098 41.805 o
5 10 35 40.136 37.690 2.197 11.834 o
5 10 36 18.438 20.860 1.461 29.366 o
5 10 37 15.431 17.202 1.098 48.843 o
5 10 38 1.939 2.560 0.736 138.017 o
5 10 39 1.557 0.000 0.736 141.709 o
5 10 40 15.805 17.202 1.461 30.819 o
5 10 41 5.739 6.591 0.736 123.048 o
5 10 42 6.767 7.689 0.736 118.692 o
5 10 43 5.228 5.855 0.363 364.187 o
5 10 44 10.067 10.975 0.736 105.008 o
5 10 45 1.181 1.098 0.363 540.792 o
5 10 46 1.246 1.098 0.736 141.203 o
5 10 47 3.528 2.933 0.736 133.723 o
5 11 0 91.279 87.826 2.933 4.661 o
5 11 1 282.228 284.721 5.855 0.719 o
5 11 2 18.094 18.301 0.363 126.897 o
5 11 3 66.853 67.338 1.461 11.429 o
5 11 4 310.596 315.820 6.591 0.585 o
5 11 5 534.506 510.146 11.710 0.201 o
5 11 6 121.956 126.624 2.933 3.329 o
5 11 7 36.306 37.690 0.736 36.674 o
5 11 8 57.354 55.255 1.098 16.770 o
5 11 9 296.701 312.535 7.689 0.545 o
5 11 10 38.231 37.327 0.736 35.194 o
5 11 11 236.373 232.388 5.855 0.909 o
5 11 12 3.394 4.394 0.363 427.788 o
5 11 13 37.989 39.161 0.736 34.643 o
5 11 14 14.953 13.544 0.363 166.226 o
5 11 15 25.824 25.617 0.736 55.771 o
5 11 16 139.145 136.138 2.560 3.125 o
5 11 17 132.241 128.086 2.560 3.371 o
5 11 18 312.897 305.944 6.591 0.589 o
5 11 19 37.030 36.229 0.736 36.680 o
5 11 20 1.108 1.098 0.363 543.072 o
5 11 21 132.233 129.547 2.933 3.084 o
5 11 22 46.470 43.545 1.098 22.162 o
5 11 23 69.289 67.701 1.834 9.424 o
5 11 24 114.137 107.225 2.933 3.738 o
5 11 25 62.353 60.022 1.461 12.693 o
5 11 26 276.557 253.974 7.316 0.647 o
5 11 27 24.609 25.980 0.736 57.346 o
5 11 28 226.058 232.015 5.855 0.942 o
5 11 29 31.365 33.669 1.098 31.756 o
5 11 30 29.929 30.736 1.098 33.496 o
5 11 31 51.743 52.333 2.197 10.066 o
5 11 32 12.472 12.446 0.736 96.623 o
5 11 33 2.210 2.560 0.736 137.383 o
5 11 34 2.207 3.295 0.736 136.515 o
5 11 35 14.449 15.005 1.098 50.500 o
5 11 36 17.439 18.301 1.098 46.819 o
5 11 37 29.309 29.275 1.461 24.408 o
5 11 38 16.347 16.467 1.098 48.408 o
5 11 39 26.661 25.980 1.461 25.797 o
5 11 40 4.989 4.757 0.736 127.566 o
5 11 41 2.212 2.933 0.736 136.936 o
5 11 42 8.130 8.052 0.736 114.398 o
5 11 43 3.539 3.295 0.363 438.711 o
5 11 44 7.884 8.788 0.736 114.058 o
5 11 45 0.288 0.363 0.363 580.575 o
5 11 46 0.629 0.363 0.363 569.775 o
5 11 47 3.830 5.119 0.736 130.149 o
5 12 0 2.480 2.933 0.363 473.682 o
5 12 1 137.394 143.454 2.933 2.855 o
5 12 2 446.096 436.590 10.612 0.268 o
5 12 3 476.047 479.772 10.612 0.244 o
5 12 4 136.042 135.775 3.295 2.719 o
5 12 5 108.571 104.303 2.197 4.831 o
5 12 6 13.264 13.544 0.363 181.583 o
5 12 7 148.388 146.386 3.295 2.454 o
5 12 8 20.100 20.860 0.363 109.441 o
5 12 9 113.504 112.355 2.197 4.488 o
5 12 10 69.577 71.732 1.834 9.195 o
5 12 11 76.679 75.390 1.834 8.367 o
5 12 12 174.977 178.221 4.394 1.603 o
5 12 13 66.432 64.406 1.461 11.707 o
5 12 14 53.311 53.794 1.098 18.115 o
5 12 15 144.024 140.531 2.933 2.764 o
5 12 16 94.680 89.660 2.197 5.787 o
5 12 17 100.309 97.349 2.197 5.333 o
5 12 18 45.764 45.379 1.098 22.081 o
5 12 19 29.903 27.451 0.736 48.870 o
5 12 20 160.801 158.459 3.295 2.211 o
5 12 21 95.701 93.318 2.197 5.646 o
5 12 22 4.392 4.757 0.363 397.293 o
5 12 23 91.385 89.660 2.197 5.956 o
5 12 24 14.200 13.544 0.363 172.850 o
5 12 25 97.288 96.614 2.197 5.490 o
5 12 26 91.947 90.396 2.197 5.908 o
5 12 27 29.172 30.374 1.098 34.079 o
5 12 28 7.774 8.788 0.363 284.247 o
5 12 29 3.078 3.295 0.363 451.455 o
5 12 30 12.043 11.710 0.736 98.713 o
5 12 31 3.439 3.658 0.363 436.482 o
5 12 32 9.310 8.052 0.363 264.986 o
5 12 33 6.163 7.316 0.736 120.883 o
5 12 34 47.477 47.213 1.834 13.349 o
5 12 35 20.032 21.223 1.098 43.671 o
5 12 36 19.979 19.762 1.098 44.272 o
5 12 37 0.927 1.461 0.736 141.497 o
5 12 38 13.832 15.368 0.736 89.467 o
5 12 39 25.333 25.980 1.098 38.063 o
5 12 40 20.279 20.125 1.098 43.902 o
5 12 41 3.644 3.658 0.736 132.512 o
5 12 42 13.081 16.104 0.736 90.417 o
5 12 43 3.172 2.933 0.363 453.915 o
5 12 44 0.720 1.098 0.736 142.312 o
5 12 45 0.833 1.461 0.363 546.005 o
5 12 46 0.472 0.000 0.363 580.491 o
5 13 0 22.110 24.881 0.736 62.306 o
5 13 1 11.649 12.446 0.363 204.194 o
5 13 2 263.317 268.980 5.855 0.784 o
5 13 3 15.887 15.005 0.363 152.776 o
5 13 4 168.338 173.102 4.021 1.790 o
5 13 5 214.213 219.943 4.757 1.175 o
5 13 6 114.475 109.059 2.560 4.105 o
5 13 7 104.318 102.469 2.197 5.044 o
5 13 8 94.535 94.417 1.834 6.348 o
5 13 9 44.819 46.840 1.098 22.163 o
5 13 10 339.530 337.416 7.316 0.490 o
5 13 11 66.226 66.603 1.461 11.575 o
5 13 12 32.388 31.109 0.736 43.760 o
5 13 13 443.026 428.175 8.788 0.309 o
5 13 14 6.243 6.218 0.363 337.945 o
5 13 15 116.468 113.080 2.933 3.609 o
5 13 16 172.714 169.071 3.295 2.011 o
5 13 17 154.556 153.703 3.295 2.321 o
5 13 18 154.876 139.796 2.933 2.590 o
5 13 19 43.635 41.358 1.098 23.736 o
5 13 20 129.780 124.427 3.295 2.918 o
5 13 21 135.255 129.547 3.295 2.782 o
5 13 22 3.699 3.658 0.363 429.452 o
5 13 23 30.874 29.638 0.736 46.334 o
5 13 24 96.989 90.758 2.197 5.645 o
5 13 25 178.055 162.853 4.757 1.530 o
5 13 26 165.078 159.558 4.021 1.878 o
5 13 27 61.660 64.406 1.834 10.416 o
5 13 28 14.176 14.643 0.736 89.514 o
5 13 29 6.931 6.591 0.363 320.095 o
5 13 30 72.088 67.338 2.197 7.826 o
5 13 31 4.912 5.492 0.363 375.736 o
5 13 32 67.750 66.240 2.560 6.933 o
5 13 33 21.188 19.762 0.736 68.589 o
5 13 34 7.712 8.052 0.736 115.560 o
5 13 35 11.202 11.710 0.736 100.950 o
5 13 36 0.847 0.736 0.363 556.978 o
5 13 37 6.027 6.954 0.736 121.758 o
5 13 38 4.597 5.492 0.736 127.631 o
5 13 39 2.691 2.197 0.363 478.246 o
5 13 40 5.158 5.492 0.736 126.124 o
5 13 41 4.065 5.119 0.736 129.534 o
5 13 42 23.162 24.519 1.098 40.118 o
5 13 43 2.193 2.197 0.363 492.973 o
5 13 44 3.755 4.394 0.363 418.209 o
5 13 45 2.739 3.295 0.363 461.035 o
5 13 46 1.173 4.021 1.461 36.258 o
5 14 0 298.697 297.530 8.415 0.510 o
5 14 1 602.836 579.681 16.467 0.132 o
5 14 2 155.645 161.019 4.021 1.959 o
5 14 3 200.009 196.522 4.757 1.304 o
5 14 4 60.969 60.385 1.461 12.894 o
5 14 5 363.903 362.298 8.052 0.420 o
5 14 6 23.358 23.420 0.736 61.429 o
5 14 7 392.469 380.236 8.415 0.373 o
5 14 8 524.626 527.348 11.347 0.206 o
5 14 9 26.314 25.980 0.736 54.777 o
5 14 10 231.912 235.684 5.119 1.014 o
5 14 11 46.805 45.742 1.098 21.620 o
5 14 12 12.680 12.446 0.363 192.985 o
5 14 13 111.408 108.686 2.197 4.634 o
5 14 14 18.685 18.301 0.363 123.481 o
5 14 15 3.773 3.658 0.363 427.485 o
5 14 16 10.444 10.612 0.363 230.113 o
5 14 17 211.540 195.061 5.119 1.181 o
5 14 18 80.076 78.686 1.834 7.940 o
5 14 19 49.689 50.136 1.098 19.829 o
5 14 20 3.239 2.933 0.363 452.038 o
5 14 21 36.572 37.327 1.098 27.924 o
5 14 22 93.458 85.639 1.834 6.697 o
5 14 23 37.752 37.690 1.098 27.244 o
5 14 24 30.591 29.275 0.736 46.890 o
5 14 25 29.278 29.275 1.098 34.358 o
5 14 26 8.708 9.876 0.736 110.256 o
5 14 27 9.331 9.513 0.363 253.450 o
5 14 28 0.768 1.098 0.363 553.751 o
5 14 29 30.293 30.374 1.098 33.384 o
5 14 30 13.046 13.171 0.736 94.203 o
5 14 31 4.036 4.757 0.363 406.268 o
5 14 32 73.392 74.654 3.658 4.118 o
5 14 33 18.185 20.498 0.736 73.809 o
5 14 34 42.664 43.182 1.834 14.365 o
5 14 35 47.058 47.576 1.834 13.383 o
5 14 36 23.564 25.254 1.098 39.564 o
5 14 37 7.216 7.689 0.736 117.446 o
5 14 38 2.670 1.834 0.736 137.154 o
5 14 39 5.243 6.218 0.736 124.911 o
5 14 40 15.386 17.202 1.098 48.880 o
5 14 41 8.671 8.052 0.736 112.892 o
5 14 42 4.073 4.757 0.736 129.987 o
5 14 43 11.784 13.907 0.736 96.513 o
5 14 44 7.364 8.052 0.736 116.530 o
5 14 45 0.207 0.736 0.736 143.713 o
5 15 0 465.142 473.917 16.104 0.170 o
5 15 1 133.034 133.205 2.933 3.032 o
5 15 2 65.834 68.437 1.461 11.498 o
5 15 3 13.576 14.270 0.363 175.226 o
5 15 4 103.879 103.930 2.197 5.032 o
5 15 5 547.059 542.716 12.446 0.184 o
5 15 6 82.141 78.313 1.834 7.788 o
5 15 7 142.053 139.070 3.295 2.600 o
5 15 8 171.668 169.444 4.021 1.777 o
5 15 9 124.040 125.526 3.295 3.009 o
5 15 10 8.129 8.052 0.363 284.459 o
5 15 11 180.042 173.828 4.021 1.690 o
5 15 12 37.651 39.161 0.736 34.918 o
5 15 13 191.858 188.108 4.021 1.547 o
5 15 14 181.074 182.978 4.021 1.646 o
5 15 15 65.860 64.043 1.461 11.820 o
5 15 16 183.284 182.978 3.658 1.729 o
5 15 17 9.264 9.876 0.363 251.756 o
5 15 18 32.213 32.933 0.736 42.957 o
5 15 19 7.007 7.316 0.363 311.555 o
5 15 20 95.041 95.152 2.560 5.012 o
5 15 21 73.310 76.116 2.197 7.437 o
5 15 22 14.365 14.643 0.363 166.557 o
5 15 23 44.130 43.918 1.098 23.009 o
5 15 24 39.180 38.426 1.098 26.375 o
5 15 25 67.311 64.406 2.560 7.006 o
5 15 26 32.219 29.638 1.461 23.434 o
5 15 27 7.532 7.316 0.736 117.086 o
5 15 28 59.415 57.452 1.834 11.085 o
5 15 29 100.544 92.593 3.295 3.830 o
5 15 30 11.028 11.347 0.736 101.903 o
5 15 31 13.305 13.171 0.736 93.541 o
5 15 32 20.049 19.762 0.736 70.794 o
5 15 33 9.819 11.347 0.736 105.177 o
5 15 34 12.758 12.446 0.736 95.880 o
5 15 35 4.027 4.394 0.363 411.148 o
5 15 36 5.926 6.218 0.736 123.047 o
5 15 37 11.776 12.073 0.736 98.939 o
5 15 38 7.235 7.689 0.736 117.394 o
5 15 39 8.966 9.513 0.736 110.046 o
5 15 40 8.234 7.689 0.736 114.614 o
5 15 41 0.700 1.098 0.363 555.878 o
5 15 42 5.040 5.119 0.736 126.942 o
5 15 43 13.384 14.643 1.098 51.491 o
5 15 44 10.706 10.612 1.098 55.166 o
5 16 0 12.465 13.171 0.736 95.699 o
5 16 1 91.404 91.494 2.197 5.908 o
5 16 2 169.291 170.905 4.021 1.791 o
5 16 3 206.332 212.253 4.757 1.232 o
5 16 4 344.467 346.567 8.052 0.448 o
5 16 5 51.834 51.234 1.098 18.956 o
5 16 6 11.881 11.710 0.363 205.730 o
5 16 7 125.106 125.889 2.560 3.574 o
5 16 8 27.514 27.451 0.736 52.029 o
5 16 9 121.334 119.671 2.933 3.419 o
5 16 10 74.878 77.587 2.933 5.392 o
5 16 11 95.827 93.691 2.560 5.009 o
5 16 12 123.523 125.889 3.295 3.015 o
5 16 13 21.611 22.322 0.736 65.430 o
5 16 14 131.323 134.676 2.933 3.051 o
5 16 15 149.290 150.780 3.295 2.411 o
5 16 16 63.192 60.022 1.461 12.555 o
5 16 17 18.760 20.125 0.736 73.013 o
5 16 18 25.693 24.881 0.736 56.524 o
5 16 19 2.881 2.197 0.363 472.720 o
5 16 20 51.346 50.499 1.461 15.660 o
5 16 21 117.488 109.059 3.295 3.289 o
5 16 22 33.918 34.032 1.098 30.202 o
5 16 23 0.369 0.000 0.363 583.759 o
5 16 24 13.057 15.005 0.736 91.847 o
5 16 25 18.596 16.829 1.098 46.488 o
5 16 26 4.204 3.658 0.363 416.093 o
5 16 27 37.791 36.964 1.461 20.687 o
5 16 28 3.806 4.021 0.363 421.773 o
5 16 29 19.185 19.399 0.736 72.886 o
5 16 30 17.692 17.202 0.736 78.351 o
5 16 31 7.657 5.492 0.363 316.627 o
5 16 32 6.383 6.218 0.363 335.017 o
5 16 33 26.866 27.078 1.098 36.644 o
5 16 34 15.242 15.368 0.736 86.050 o
5 16 35 5.506 6.218 0.736 124.195 o
5 16 36 2.663 2.933 0.363 468.400 o
5 16 37 10.787 12.446 0.736 101.075 o
5 16 38 4.396 4.757 0.736 129.140 o
5 16 39 17.404 17.928 1.098 46.994 o
5 16 40 11.560 12.073 0.736 99.513 o
5 16 41 3.596 4.394 0.736 131.694 o
5 16 42 3.113 2.933 0.736 134.755 o
5 16 43 5.363 4.394 0.736 127.051 o
5 17 0 660.425 666.418 23.783 0.081 o
5 17 1 23.449 24.881 0.736 60.067 o
5 17 2 10.965 10.975 0.363 221.086 o
5 17 3 62.260 60.385 1.461 12.678 o
5 17 4 107.150 107.225 2.560 4.365 o
5 17 5 41.644 41.358 1.098 24.587 o
5 17 6 5.401 5.492 0.363 364.381 o
5 17 7 97.925 102.106 2.197 5.333 o
5 17 8 223.828 226.533 5.855 0.958 o
5 17 9 44.142 44.644 1.098 22.858 o
5 17 10 28.611 31.109 0.736 48.194 o
5 17 11 144.523 144.552 3.295 2.523 o
5 17 12 189.777 193.963 4.757 1.367 o
5 17 13 32.894 34.405 0.736 41.467 o
5 17 14 33.217 32.208 0.736 42.273 o
5 17 15 27.584 28.550 0.736 51.187 o
5 17 16 46.249 47.939 1.098 21.419 o
5 17 17 90.210 83.069 2.197 6.195 o
5 17 18 99.432 97.349 2.560 4.805 o
5 17 19 33.965 33.669 1.098 30.277 o
5 17 20 14.910 16.467 0.736 85.533 o
5 17 21 51.840 49.400 1.834 12.581 o
5 17 22 64.165 60.748 2.197 8.667 o
5 17 23 3.463 4.021 0.736 132.513 o
5 17 24 29.641 31.109 1.461 24.011 o
5 17 25 32.126 30.011 1.461 23.404 o
5 17 26 39.017 38.063 1.834 15.336 o
5 17 27 13.141 13.171 0.736 93.961 o
5 17 28 9.591 9.876 0.736 107.817 o
5 17 29 12.844 13.171 0.736 94.721 o
5 17 30 1.274 1.098 0.363 537.866 o
5 17 31 2.381 2.933 0.363 476.572 o
5 17 32 3.064 2.560 0.363 462.246 o
5 17 33 1.363 1.834 0.363 523.700 o
5 17 34 9.078 9.513 0.736 109.733 o
5 17 35 0.772 0.736 0.363 559.340 o
5 17 36 12.675 14.270 0.736 93.747 o
5 17 37 1.359 1.461 0.736 140.565 o
5 17 38 3.717 4.394 0.736 131.384 o
5 17 39 10.209 11.347 1.098 55.265 o
5 17 40 0.699 1.098 0.736 142.355 o
5 17 41 2.990 3.658 0.736 134.160 o
5 17 42 1.183 1.098 0.736 141.338 o
5 18 0 91.986 94.417 4.021 3.154 o
5 18 1 107.645 111.982 2.933 3.843 o
5 18 2 23.324 24.881 0.736 60.272 o
5 18 3 97.033 100.272 2.197 5.416 o
5 18 4 22.884 23.783 0.736 61.922 o
5 18 5 114.068 111.256 2.560 4.084 o
5 18 6 12.063 13.171 0.363 195.673 o
5 18 7 12.951 13.544 0.363 184.642 o
5 18 8 1.685 1.834 0.363 513.810 o
5 18 9 172.467 166.874 4.394 1.663 o
5 18 10 23.910 24.156 0.736 59.906 o
5 18 11 24.535 24.156 0.736 58.897 o
5 18 12 22.869 23.783 0.736 61.947 o
5 18 13 45.433 43.545 1.098 22.564 o
5 18 14 142.931 147.848 4.021 2.154 o
5 18 15 30.577 28.177 0.736 47.576 o
5 18 16 52.081 52.696 1.098 18.652 o
5 18 17 41.873 43.545 1.098 24.018 o
5 18 18 74.769 78.686 2.560 6.255 o
5 18 19 39.970 37.327 1.461 20.029 o
5 18 20 44.608 43.545 2.197 11.127 o
5 18 21 47.987 46.478 1.834 13.329 o
5 18 22 13.617 13.544 0.736 92.278 o
5 18 23 53.202 47.939 1.834 12.495 o
5 18 24 70.573 70.996 2.560 6.659 o
5 18 25 42.600 42.819 1.834 14.403 o
5 18 26 5.811 5.855 0.736 123.859 o
5 18 27 4.202 4.757 0.736 129.649 o
5 18 28 35.072 35.503 2.197 12.429 o
5 18 29 7.063 6.591 0.736 119.397 o
5 18 30 4.465 4.394 0.363 399.992 o
5 18 31 14.711 15.005 0.736 87.762 o
5 18 32 5.078 5.855 0.736 125.849 o
5 18 33 11.891 11.347 0.736 99.596 o
5 18 34 23.104 24.519 1.098 40.159 o
5 18 35 16.972 19.026 1.098 46.901 o
5 18 36 1.246 1.461 0.736 140.812 o
5 18 37 2.951 3.658 0.736 134.257 o
5 18 38 22.921 26.716 1.461 26.908 o
5 18 39 0.608 1.461 0.736 142.166 o
5 18 40 0.436 0.000 0.736 143.985 o
5 18 41 7.187 7.316 0.736 118.045 o
5 19 0 530.407 536.498 17.928 0.135 o
5 19 1 20.363 21.223 0.736 68.769 o
5 19 2 74.834 75.017 1.834 8.547 o
5 19 3 84.095 83.805 2.197 6.519 o
5 19 4 318.091 321.675 8.052 0.492 o
5 19 5 85.980 86.365 2.560 5.562 o
5 19 6 23.721 24.519 0.736 59.918 o
5 19 7 86.995 91.494 2.560 5.409 o
5 19 8 358.261 352.059 8.788 0.403 o
5 19 9 104.976 113.080 2.933 3.898 o
5 19 10 38.105 38.426 1.098 26.891 o
5 19 11 33.413 35.503 1.098 30.075 o
5 19 12 3.844 3.295 0.363 430.447 o
5 19 13 72.807 73.193 2.197 7.571 o
5 19 14 28.882 29.275 0.736 49.009 o
5 19 15 40.429 39.161 1.461 19.655 o
5 19 16 114.367 116.376 3.658 2.965 o
5 19 17 3.288 3.295 0.363 445.614 o
5 19 18 15.282 16.829 1.098 49.111 o
5 19 19 48.089 49.037 2.197 10.546 o
5 19 20 60.030 52.696 2.197 9.332 o
5 19 21 14.055 12.446 0.736 92.560 o
5 19 22 2.048 1.461 0.736 139.028 o
5 19 23 7.643 8.052 0.736 115.752 o
5 19 24 62.880 61.846 2.197 8.725 o
5 19 25 36.386 32.571 1.461 21.726 o
5 19 26 32.938 33.669 1.461 22.593 o
5 19 27 5.375 5.855 0.736 125.047 o
5 19 28 47.980 48.312 2.197 10.590 o
5 19 29 13.400 13.544 0.736 92.826 o
5 19 30 0.205 0.363 0.363 583.206 o
5 19 31 1.476 1.461 0.363 525.967 o
5 19 32 31.845 30.736 1.461 23.379 o
5 19 33 6.143 6.218 0.736 122.451 o
5 19 34 7.744 9.150 0.736 113.941 o
5 19 35 8.901 9.513 0.736 110.225 o
5 19 36 1.291 1.461 0.363 531.682 o
5 19 37 10.364 10.975 0.736 104.201 o
5 19 38 2.778 2.933 0.736 135.576 o
5 19 39 10.320 12.446 1.098 54.757 o
5 19 40 2.069 1.834 0.736 138.554 o
5 20 0 198.968 204.574 7.316 0.854 o
5 20 1 257.836 261.301 6.218 0.773 o
5 20 2 3.325 4.021 0.363 434.650 o
5 20 3 52.068 52.696 1.461 15.279 o
5 20 4 145.601 144.925 4.021 2.141 o
5 20 5 184.061 186.636 5.119 1.334 o
5 20 6 36.387 36.964 1.098 28.110 o
5 20 7 31.672 32.571 1.098 31.897 o
5 20 8 116.838 111.982 4.394 2.419 o
5 20 9 29.245 30.011 1.098 34.147 o
5 20 10 9.556 9.876 0.363 247.481 o
5 20 11 78.028 75.390 1.834 8.250 o
5 20 12 27.403 27.078 1.098 36.285 o
5 20 13 106.987 109.785 3.295 3.497 o
5 20 14 24.133 26.353 1.098 38.771 o
5 20 15 53.788 54.167 1.834 12.000 o
5 20 16 120.402 120.034 5.119 1.939 o
5 20 17 26.772 23.783 1.098 37.828 o
5 20 18 35.503 33.669 1.834 16.261 o
5 20 19 18.503 17.202 1.098 46.414 o
5 20 20 0.233 0.736 0.736 143.663 o
5 20 21 28.013 27.814 1.461 25.059 o
5 20 22 18.279 15.005 1.098 47.456 o
5 20 23 18.787 16.467 1.098 46.480 o
5 20 24 0.136 -0.363 0.736 144.561 o
5 20 25 34.173 36.229 1.834 16.269 o
5 20 26 6.707 7.316 0.736 119.378 o
5 20 27 74.080 78.313 3.658 4.066 o
5 20 28 8.802 9.513 0.736 110.499 o
5 20 29 55.711 57.825 2.197 9.481 o
5 20 30 14.435 16.467 0.736 86.666 o
5 20 31 4.217 4.757 0.363 401.671 o
5 20 32 11.915 12.446 0.736 98.081 o
5 20 33 3.517 4.757 0.736 131.433 o
5 20 34 0.166 0.736 0.736 143.795 o
5 20 35 13.791 14.643 0.736 90.466 o
5 20 36 11.811 13.907 0.736 96.442 o
5 20 37 4.141 5.492 0.736 128.842 o
5 20 38 7.507 9.513 0.736 114.097 o
5 20 39 7.121 7.689 1.098 58.874 o
5 21 0 45.758 47.576 1.834 13.573 o
5 21 1 34.614 36.229 1.098 29.228 o
5 21 2 39.908 39.161 1.098 25.862 o
5 21 3 121.935 124.427 3.658 2.784 o
5 21 4 33.575 35.130 1.098 30.089 o
5 21 5 33.302 32.933 1.098 30.854 o
5 21 6 27.593 28.550 1.098 35.675 o
5 21 7 8.870 9.150 0.736 110.813 o
5 21 8 42.513 44.644 1.461 18.394 o
5 21 9 4.075 5.119 0.736 129.506 o
5 21 10 64.087 62.944 2.560 7.222 o
5 21 11 26.585 27.078 1.098 36.833 o
5 21 12 10.188 11.710 0.736 103.680 o
5 21 13 26.867 27.451 1.098 36.518 o
5 21 14 6.930 8.415 0.736 117.231 o
5 21 15 41.690 43.918 2.560 9.104 o
5 21 16 14.366 13.907 1.098 51.003 o
5 21 17 68.558 68.437 4.394 3.235 o
5 21 18 85.998 87.826 5.492 2.074 o
5 21 19 12.168 12.809 1.098 53.176 o
5 21 20 18.495 16.467 1.098 46.710 o
5 21 21 45.796 46.115 2.197 10.895 o
5 21 22 17.007 18.301 1.098 47.160 o
5 21 23 28.522 25.617 1.461 25.250 o
5 21 24 0.995 0.736 0.736 142.116 o
5 21 25 1.397 0.736 0.736 141.266 o
5 21 26 2.766 2.197 0.736 136.493 o
5 21 27 18.761 17.565 1.098 46.070 o
5 21 28 24.164 25.254 1.461 26.738 o
5 21 29 0.374 0.363 0.736 143.752 o
5 21 30 30.228 30.011 1.461 23.999 o
5 21 31 13.339 13.171 0.736 93.454 o
5 21 32 2.582 3.295 0.736 135.610 o
5 21 33 19.183 20.498 1.461 29.180 o
5 21 34 0.218 0.363 0.736 144.057 o
5 21 35 0.287 0.000 1.098 64.845 o
5 21 36 12.060 13.544 1.098 52.972 o
5 21 37 7.924 8.052 1.098 58.181 o
5 21 38 4.788 3.658 1.461 35.641 o
5 22 0 21.448 22.322 1.098 42.186 o
5 22 1 67.141 70.633 2.197 8.065 o
5 22 2 17.506 18.664 0.736 77.171 o
5 22 3 45.775 44.644 1.834 13.787 o
5 22 4 43.755 43.918 1.461 18.173 o
5 22 5 52.651 52.333 2.560 8.186 o
5 22 6 66.496 60.385 3.295 5.138 o
5 22 7 3.308 3.658 0.736 133.365 o
5 22 8 13.013 13.171 1.098 52.367 o
5 22 9 8.645 9.876 0.736 110.431 o
5 22 10 21.096 21.959 1.461 28.304 o
5 22 11 6.293 6.218 0.736 122.038 o
5 22 12 1.609 0.000 0.736 141.598 o
5 22 13 7.280 7.689 0.736 117.267 o
5 22 14 106.594 105.028 4.757 2.318 o
5 22 15 3.585 3.658 0.736 132.663 o
5 22 16 39.287 38.426 2.197 11.880 o
5 22 17 61.456 62.944 3.295 5.244 o
5 22 18 1.733 0.363 0.736 140.946 o
5 22 19 77.586 74.292 4.394 3.092 o
5 22 20 5.061 5.855 0.736 125.896 o
5 22 21 20.524 24.519 1.461 28.069 o
5 22 22 19.948 17.202 1.098 45.285 o
5 22 23 0.283 -0.363 0.736 144.281 o
5 22 24 54.215 44.644 2.560 8.322 o
5 22 25 24.543 21.959 1.461 27.159 o
5 22 26 1.459 1.834 0.736 139.933 o
5 22 27 0.002 0.000 1.098 64.954 o
5 22 28 8.757 9.876 1.098 56.912 o
5 22 29 3.143 2.933 0.736 134.680 o
5 22 30 12.036 13.171 0.736 96.814 o
5 22 31 0.251 0.363 0.736 143.992 o
5 22 32 5.313 5.855 0.736 125.214 o
5 22 33 1.807 0.736 0.736 140.378 o
5 22 34 11.361 13.907 1.098 53.379 o
5 22 35 5.892 6.218 0.736 123.140 o
5 22 36 0.672 1.098 0.736 142.411 o
5 23 0 16.475 12.446 1.461 31.361 o
5 23 1 37.890 36.964 1.834 15.605 o
5 23 2 70.188 68.799 3.295 4.916 o
5 23 3 25.480 23.420 1.461 26.606 o
5 23 4 12.196 12.446 1.098 53.297 o
5 23 5 6.352 6.591 0.736 121.364 o
5 23 6 59.091 57.825 3.295 5.385 o
5 23 7 2.202 2.560 0.736 137.401 o
5 23 8 48.292 43.182 2.560 8.724 o
5 23 9 4.377 4.757 0.736 129.190 o
5 23 10 22.375 21.596 1.461 27.939 o
5 23 11 10.033 10.612 1.098 55.679 o
5 23 12 15.751 17.565 1.098 48.445 o
5 23 13 40.625 41.721 2.933 7.440 o
5 23 14 3.251 3.658 0.736 133.508 o
5 23 15 40.639 40.260 2.197 11.662 o
5 23 16 0.636 0.363 0.736 143.231 o
5 23 17 21.679 22.685 1.461 27.990 o
5 23 18 25.905 24.519 1.834 18.614 o
5 23 19 28.723 26.353 1.461 25.065 o
5 23 20 84.626 88.924 4.021 3.307 o
5 23 21 16.827 19.399 1.098 46.868 o
5 23 22 30.540 31.835 1.834 17.234 o
5 23 23 9.597 8.052 1.098 56.965 o
5 23 24 10.347 10.612 1.098 55.440 o
5 23 25 22.556 20.498 1.461 28.062 o
5 23 26 13.274 14.643 1.098 51.578 o
5 23 27 0.655 0.363 1.098 64.627 o
5 23 28 5.835 6.954 1.098 59.997 o
5 23 29 1.837 1.834 0.736 139.084 o
5 23 30 5.701 5.855 0.736 124.159 o
5 23 31 8.663 7.689 0.736 113.418 o
5 23 32 8.063 9.150 0.736 113.056 o
5 23 33 18.222 18.301 1.098 46.204 o
5 23 34 6.986 7.689 0.736 118.086 o
5 23 35 0.946 -1.098 1.834 23.250 o
5 24 0 0.316 -0.363 1.098 64.834 o
5 24 1 81.741 81.245 4.021 3.411 o
5 24 2 54.185 50.871 2.560 8.138 o
5 24 3 1.168 1.461 0.736 140.980 o
5 24 4 17.790 17.202 1.098 46.975 o
5 24 5 20.306 19.026 1.461 29.052 o
5 24 6 14.208 15.368 1.098 50.547 o
5 24 7 6.182 6.591 0.736 121.831 o
5 24 8 3.536 3.658 0.736 132.788 o
5 24 9 3.314 2.933 0.736 134.257 o
5 24 10 6.431 6.954 0.736 120.645 o
5 24 11 19.208 19.399 1.461 29.354 o
5 24 12 27.190 27.451 1.834 18.158 o
5 24 13 13.538 12.073 1.098 52.386 o
5 24 14 13.037 12.073 1.098 52.782 o
5 24 15 21.128 21.959 1.461 28.293 o
5 24 16 22.096 22.685 1.461 27.851 o
5 24 17 25.913 23.420 1.461 26.463 o
5 24 18 25.713 25.617 1.461 26.167 o
5 24 19 8.223 8.415 0.736 113.633 o
5 24 20 11.623 9.876 1.098 54.744 o
5 24 21 4.456 5.492 0.736 128.007 o
5 24 22 15.861 14.643 1.461 31.208 o
5 24 23 19.981 18.301 1.834 20.068 o
5 24 24 2.353 3.658 1.098 63.060 o
5 24 25 57.499 54.167 2.933 6.511 o
5 24 26 6.698 6.218 1.098 59.667 o
5 24 27 1.419 2.197 0.736 139.617 o
5 24 28 3.931 4.757 0.736 130.359 o
5 24 29 10.033 10.612 0.736 105.597 o
5 24 30 3.676 4.021 0.736 131.968 o
5 24 31 0.735 1.098 0.736 142.280 o
5 24 32 0.661 -0.363 0.363 574.506 o
5 24 33 0.017 0.363 1.098 64.880 o
5 25 0 1.030 2.197 1.098 64.068 o
5 25 1 26.717 27.814 1.461 25.479 o
5 25 2 18.655 17.928 1.098 46.010 o
5 25 3 8.553 9.876 0.736 110.686 o
5 25 4 21.158 23.420 1.834 19.478 o
5 25 5 58.192 55.628 5.119 2.634 o
5 25 6 0.025 -0.363 0.736 144.771 o
5 25 7 8.668 9.150 0.736 111.373 o
5 25 8 14.987 13.544 1.098 50.653 o
5 25 9 48.169 49.773 2.933 6.977 o
5 25 10 10.965 10.249 1.098 55.106 o
5 25 11 21.967 21.223 1.461 28.137 o
5 25 12 7.441 6.954 0.736 117.842 o
5 25 13 1.969 2.197 0.736 138.367 o
5 25 14 22.663 20.125 1.098 42.099 o
5 25 15 11.269 14.643 1.461 32.617 o
5 25 16 6.448 6.218 0.736 121.612 o
5 25 17 2.638 2.933 0.736 135.915 o
5 25 18 14.040 15.005 1.098 50.825 o
5 25 19 19.754 20.860 1.098 44.023 o
5 25 20 1.976 1.461 0.736 139.191 o
5 25 21 17.015 14.270 1.461 30.901 o
5 25 22 3.026 2.933 0.736 134.969 o
5 25 23 0.493 0.736 1.098 64.617 o
5 25 24 11.016 15.741 1.461 32.529 o
5 25 25 9.073 8.788 1.098 57.081 o
5 25 26 1.213 2.560 1.098 63.900 o
5 25 27 2.373 2.197 0.736 137.426 o
5 25 28 0.062 0.736 0.736 143.997 o
5 25 29 2.581 3.295 0.736 135.613 o
5 25 30 4.521 3.658 0.736 130.253 o
5 25 31 8.309 12.809 1.834 22.058 o
5 26 0 32.107 33.669 2.197 12.803 o
5 26 1 51.013 49.773 2.197 10.247 o
5 26 2 13.411 13.544 0.736 92.798 o
5 26 3 47.966 49.773 2.197 10.524 o
5 26 4 53.239 46.478 2.197 10.195 o
5 26 5 29.507 28.913 1.461 24.403 o
5 26 6 11.527 10.612 0.736 101.551 o
5 26 7 17.629 16.829 1.098 47.249 o
5 26 8 14.727 13.171 1.098 51.008 o
5 26 9 15.393 14.270 1.098 50.040 o
5 26 10 33.060 30.374 1.461 23.059 o
5 26 11 6.491 6.591 0.736 120.978 o
5 26 12 3.745 4.394 0.736 131.313 o
5 26 13 7.681 8.052 1.098 58.353 o
5 26 14 7.525 7.689 1.098 58.591 o
5 26 15 13.361 15.005 1.098 51.364 o
5 26 16 6.510 6.218 0.736 121.442 o
5 26 17 1.527 0.736 0.736 140.988 o
5 26 18 33.249 34.405 2.197 12.658 o
5 26 19 7.284 6.591 0.736 118.782 o
5 26 20 7.205 6.591 0.736 119.002 o
5 26 21 2.677 0.736 0.736 138.420 o
5 26 22 10.460 10.249 1.098 55.493 o
5 26 23 13.078 13.171 1.098 52.316 o
5 26 24 0.554 0.736 0.736 143.022 o
5 26 25 7.633 6.591 1.098 58.900 o
5 26 26 1.098 1.098 1.098 64.283 o
5 26 27 16.430 17.202 1.098 48.051 o
5 26 28 2.483 2.933 0.736 136.289 o
5 26 29 4.379 3.295 0.736 131.092 o
5 27 0 6.951 7.316 1.098 59.121 o
5 27 1 12.134 12.073 0.736 97.996 o
5 27 2 7.249 8.788 0.736 115.827 o
5 27 3 23.087 21.959 1.098 41.105 o
5 27 4 25.529 24.881 1.461 26.349 o
5 27 5 6.880 7.689 0.736 118.381 o
5 27 6 3.135 3.295 0.736 134.251 o
5 27 7 1.666 2.560 0.736 138.646 o
5 27 8 45.096 44.281 2.197 11.046 o
5 27 9 27.305 28.177 1.461 25.229 o
5 27 10 5.940 5.855 0.736 123.506 o
5 27 11 5.175 5.119 0.736 126.580 o
5 27 12 23.848 24.519 1.461 26.964 o
5 27 13 18.412 17.202 1.461 29.975 o
5 27 14 9.624 10.249 1.098 56.126 o
5 27 15 19.871 18.301 1.461 29.316 o
5 27 16 4.315 5.492 0.736 128.380 o
5 27 17 6.416 5.855 0.736 122.199 o
5 27 18 9.175 8.788 0.736 110.471 o
5 27 19 9.841 9.876 0.736 107.131 o
5 27 20 25.451 20.860 1.461 27.040 o
5 27 21 6.742 7.689 1.098 59.136 o
5 27 22 1.608 0.000 0.736 141.602 o
5 27 23 4.150 5.492 1.098 61.528 o
5 27 24 5.740 5.855 1.098 60.419 o
5 27 25 1.599 2.933 1.098 63.626 o
5 27 26 5.208 4.757 1.098 61.105 o
5 27 27 9.698 8.052 0.736 110.040 o
5 28 0 3.865 4.021 0.736 131.484 o
5 28 1 9.151 8.788 0.736 110.538 o
5 28 2 16.308 18.301 1.098 47.712 o
5 28 3 6.792 7.316 0.736 119.141 o
5 28 4 10.987 10.975 0.736 102.513 o
5 28 5 0.005 0.363 0.736 144.465 o
5 28 6 9.290 8.788 0.736 110.151 o
5 28 7 0.305 0.363 0.736 143.886 o
5 28 8 11.725 10.975 0.736 100.535 o
5 28 9 8.821 9.876 0.736 109.944 o
5 28 10 0.870 1.098 0.736 141.998 o
5 28 11 2.090 2.197 0.736 138.087 o
5 28 12 7.823 7.689 0.736 115.757 o
5 28 13 0.845 1.098 0.736 142.051 o
5 28 14 8.300 8.052 0.736 113.923 o
5 28 15 1.737 1.098 0.736 140.132 o
5 28 16 0.765 1.098 0.736 142.217 o
5 28 17 11.127 13.907 1.098 53.562 o
5 28 18 11.146 10.612 1.098 54.828 o
5 28 19 3.235 4.757 0.736 132.155 o
5 28 20 11.557 10.612 1.098 54.510 o
5 28 21 18.468 16.104 1.461 30.136 o
5 28 22 4.762 5.119 1.098 61.268 o
5 28 23 1.533 1.098 0.736 140.580 o
5 28 24 2.810 1.461 0.736 137.262 o
5 29 0 0.556 1.098 0.736 142.649 o
5 29 1 2.792 2.197 0.736 136.429 o
5 29 2 2.118 2.197 0.736 138.022 o
5 29 3 8.869 7.689 0.736 112.846 o
5 29 4 12.063 12.446 1.098 53.401 o
5 29 5 8.110 9.513 0.736 112.420 o
5 29 6 4.387 4.021 0.736 130.130 o
5 29 7 16.019 19.762 1.461 30.338 o
5 29 8 14.459 13.907 1.098 50.929 o
5 29 9 2.157 2.197 0.736 137.932 o
5 29 10 4.417 5.492 0.736 128.109 o
5 29 11 23.479 23.420 2.197 14.083 o
5 29 12 0.136 0.363 0.736 144.214 o
5 29 13 7.160 7.316 0.736 118.120 o
5 29 14 7.379 6.591 0.736 118.521 o
5 29 15 48.340 53.794 2.933 6.888 o
5 29 16 1.425 2.560 0.736 139.196 o
5 29 17 22.167 25.980 1.834 19.108 o
5 29 18 0.636 1.461 1.098 64.404 o
5 29 19 6.959 5.855 1.098 59.613 o
5 29 20 22.016 24.156 1.834 19.280 o
5 29 21 2.534 1.461 0.736 137.910 o
5 29 22 4.471 3.658 1.834 22.891 o
5 30 0 21.648 24.156 1.834 19.340 o
5 30 1 0.020 1.098 0.736 143.725 o
5 30 2 21.427 21.223 1.098 42.613 o
5 30 3 1.446 2.933 0.736 138.724 o
5 30 4 12.495 11.710 0.736 97.524 o
5 30 5 4.401 4.394 0.736 129.604 o
5 30 6 7.676 8.052 0.736 115.660 o
5 30 7 3.685 5.492 0.736 130.040 o
5 30 8 17.884 20.860 1.461 29.549 o
5 30 9 0.907 0.000 0.736 143.052 o
5 30 10 0.556 0.736 0.736 143.019 o
5 30 11 1.836 2.197 0.736 138.674 o
5 30 12 0.630 0.000 0.736 143.605 o
5 30 13 3.953 4.394 0.736 130.772 o
5 30 14 0.328 0.736 0.736 143.474 o
5 30 15 10.317 12.446 1.461 33.211 o
5 30 16 6.811 7.316 1.098 59.217 o
5 30 17 20.906 16.829 1.461 29.217 o
5 30 18 4.129 5.492 1.834 22.844 o
5 31 0 5.286 4.757 1.098 61.057 o
5 31 1 2.358 2.197 0.736 137.462 o
5 31 2 2.601 3.658 0.736 135.122 o
5 31 3 2.105 2.197 0.736 138.053 o
5 31 4 7.915 9.150 0.736 113.467 o
5 31 5 1.537 1.461 0.736 140.174 o
5 31 6 2.139 2.560 0.736 137.548 o
5 31 7 13.540 13.171 1.098 51.951 o
5 31 8 2.211 2.560 0.736 137.381 o
5 31 9 13.531 16.104 1.461 31.709 o
5 31 10 4.035 3.295 0.736 131.979 o
5 31 11 12.421 11.347 1.098 53.551 o
5 31 12 4.194 4.021 0.736 130.631 o
5 31 13 7.263 5.492 0.736 120.362 o
5 32 4 3.467 6.218 1.098 61.719 o
5 32 5 0.659 1.834 1.098 64.314 o
5 32 6 1.116 1.098 1.098 64.275 o
6 0 0 2445.800 2466.940 98.810 0.005 o
6 0 1 4550.570 4827.760 149.682 0.002 o
6 0 2 123.062 118.935 3.295 3.087 o
6 0 3 787.504 779.861 18.664 0.086 o
6 0 4 835.252 919.294 25.254 0.060 o
6 0 5 861.448 932.466 27.078 0.054 o
6 0 6 0.011 0.736 0.363 583.449 o
6 0 7 88.986 94.054 2.560 5.274 o
6 0 8 135.660 142.728 4.394 2.074 o
6 0 9 261.101 266.420 7.689 0.634 o
6 0 10 1699.180 1665.860 50.499 0.015 o
6 0 11 50.435 51.970 1.461 15.697 o
6 0 12 18.002 18.664 0.736 76.108 o
6 0 13 1019.580 1130.820 34.405 0.036 o
6 0 14 85.757 89.297 3.295 4.228 o
6 0 15 1244.260 1205.480 40.623 0.026 o
6 0 16 358.041 356.080 11.347 0.318 o
6 0 17 464.219 454.155 14.643 0.191 o
6 0 18 0.360 0.736 0.363 572.373 o
6 0 19 595.510 597.246 18.664 0.117 o
6 0 20 147.610 154.438 4.394 1.913 o
6 0 21 238.413 230.554 7.316 0.741 o
6 0 22 1.767 8.415 1.098 62.072 o
6 0 23 357.404 357.914 11.347 0.317 o
6 0 24 163.800 163.589 4.757 1.622 o
6 0 25 2.774 2.933 0.363 465.219 o
6 0 26 0.030 1.461 0.363 571.332 o
6 0 27 223.130 226.533 6.218 0.911 o
6 0 28 25.678 24.156 0.736 57.102 o
6 0 29 2.026 1.834 0.363 503.425 o
6 0 30 68.610 73.193 2.197 7.865 o
6 0 31 245.696 249.953 9.150 0.556 o
6 0 32 10.876 11.347 0.736 102.311 o
6 0 33 0.030 1.834 0.736 142.971 o
6 0 34 0.004 0.000 0.736 144.810 o
6 0 35 6.527 6.591 0.736 120.880 o
6 0 36 24.007 34.032 2.197 13.553 o
6 0 37 0.020 1.461 1.098 64.661 o
6 0 38 6.633 7.689 0.736 119.064 o
6 0 39 15.322 14.643 1.098 49.949 o
6 0 40 0.854 0.736 1.098 64.466 o
6 0 41 7.110 8.052 1.098 58.755 o
6 0 42 1.382 1.461 1.098 64.075 o
6 0 43 3.859 2.560 1.098 62.545 o
6 0 44 5.303 4.394 1.098 61.158 o
6 0 45 8.438 7.316 1.461 34.403 o
6 0 46 23.422 21.959 2.197 14.152 o
6 0 47 0.109 1.098 1.098 64.699 o
6 0 48 4.458 4.757 1.098 61.564 o
6 1 0 1524.300 1546.550 36.592 0.023 o
6 1 1 231.301 236.409 4.757 1.064 o
6 1 2 208.513 226.160 4.394 1.250 o
6 1 3 914.661 1002.740 19.762 0.065 o
6 1 4 852.834 898.071 16.467 0.082 o
6 1 5 568.595 597.982 10.975 0.184 o
6 1 6 1360.320 1410.050 28.550 0.031 o
6 1 7 140.724 141.630 2.560 3.035 o
6 1 8 319.703 334.857 7.316 0.518 o
6 1 9 235.844 243.000 5.119 0.986 o
6 1 10 182.088 193.963 5.855 1.166 o
6 1 11 123.520 125.889 2.933 3.303 o
6 1 12 305.506 307.043 6.954 0.579 o
6 1 13 914.875 890.755 19.026 0.071 o
6 1 14 632.284 645.558 15.005 0.132 o
6 1 15 24.388 25.980 0.736 57.688 o
6 1 16 249.162 254.347 6.591 0.765 o
6 1 17 77.402 75.390 1.834 8.304 o
6 1 18 146.477 145.288 2.933 2.682 o
6 1 19 2.354 2.933 0.363 477.351 o
6 1 20 132.947 130.645 2.933 3.059 o
6 1 21 29.367 31.109 0.736 47.262 o
6 1 22 90.890 92.955 2.197 5.896 o
6 1 23 61.744 59.286 1.098 15.166 o
6 1 24 24.228 23.420 0.736 59.987 o
6 1 25 25.039 25.254 0.736 57.242 o
6 1 26 278.995 279.229 6.218 0.704 o
6 1 27 48.004 49.037 1.098 20.592 o
6 1 28 6.138 6.591 0.363 336.240 o
6 1 29 66.630 68.437 1.834 9.659 o
6 1 30 118.707 125.889 2.933 3.409 o
6 1 31 55.887 55.628 1.461 14.231 o
6 1 32 87.856 92.593 2.560 5.351 o
6 1 33 32.219 33.669 1.098 31.262 o
6 1 34 24.335 23.057 1.098 39.798 o
6 1 35 24.256 23.057 1.098 39.856 o
6 1 36 15.418 16.829 0.736 83.912 o
6 1 37 14.080 14.643 0.736 89.750 o
6 1 38 29.171 28.177 1.461 24.628 o
6 1 39 4.441 4.757 0.736 129.022 o
6 1 40 63.158 61.483 2.933 6.140 o
6 1 41 1.696 1.834 0.736 139.403 o
6 1 42 0.100 0.363 0.736 144.283 o
6 1 43 1.079 1.461 0.736 141.172 o
6 1 44 6.375 6.954 0.736 120.800 o
6 1 45 0.038 0.363 0.736 144.403 o
6 1 46 2.427 1.461 0.736 138.158 o
6 1 47 12.929 14.643 1.461 32.119 o
6 1 48 2.131 1.461 0.736 138.840 o
6 1 49 9.143 6.954 1.098 57.699 o
6 2 0 76.841 77.214 2.560 6.190 o
6 2 1 2036.290 2189.180 40.985 0.014 o
6 2 2 1340.650 1396.510 23.783 0.035 o
6 2 3 3067.420 3331.710 72.458 0.006 o
6 2 4 590.645 614.086 12.446 0.163 o
6 2 5 311.383 334.121 6.591 0.569 o
6 2 6 936.004 970.166 18.664 0.067 o
6 2 7 662.944 698.253 13.544 0.131 o
6 2 8 280.209 296.794 5.855 0.710 o
6 2 9 633.987 653.610 13.544 0.141 o
6 2 10 543.435 566.147 13.171 0.174 o
6 2 11 3119.740 3572.510 98.810 0.004 o
6 2 12 117.531 129.184 2.933 3.398 o
6 2 13 37.111 43.918 1.098 26.056 o
6 2 14 747.264 749.125 17.202 0.097 o
6 2 15 713.747 702.647 17.565 0.102 o
6 2 16 5.203 6.954 0.363 352.442 o
6 2 17 31.770 33.306 0.736 43.234 o
6 2 18 11.902 11.710 0.363 205.501 o
6 2 19 114.055 114.179 2.197 4.435 o
6 2 20 137.790 139.433 2.560 3.119 o
6 2 21 539.837 529.908 10.975 0.204 o
6 2 22 230.134 233.114 5.119 1.025 o
6 2 23 129.426 131.018 2.560 3.404 o
6 2 24 82.467 82.706 1.834 7.589 o
6 2 25 3.513 3.295 0.363 439.426 o
6 2 26 186.106 184.812 4.394 1.504 o
6 2 27 86.953 84.541 1.834 7.184 o
6 2 28 3.584 4.021 0.363 427.688 o
6 2 29 52.917 58.923 1.461 14.485 o
6 2 30 114.396 115.277 2.560 4.014 o
6 2 31 47.802 46.840 1.098 21.054 o
6 2 32 40.427 37.327 1.098 26.047 o
6 2 33 8.341 8.788 0.736 112.786 o
6 2 34 18.116 17.565 0.736 77.040 o
6 2 35 7.582 8.052 0.736 115.923 o
6 2 36 2.526 2.933 0.736 136.184 o
6 2 37 69.082 72.095 2.560 6.708 o
6 2 38 77.129 72.095 2.933 5.410 o
6 2 39 86.184 80.510 3.295 4.330 o
6 2 40 26.116 26.353 1.098 37.397 o
6 2 41 0.604 0.736 0.736 142.920 o
6 2 42 11.368 12.073 1.098 54.090 o
6 2 43 0.418 0.736 0.736 143.296 o
6 2 44 24.362 23.057 1.461 27.036 o
6 2 45 53.543 45.016 2.560 8.351 o
6 2 46 4.114 2.933 0.736 132.239 o
6 2 47 3.229 2.560 0.736 134.928 o
6 2 48 3.435 3.295 0.736 133.500 o
6 2 49 4.830 4.021 0.736 128.964 o
6 3 0 85.301 80.510 2.560 5.721 o
6 3 1 1632.330 1650.120 35.503 0.021 o
6 3 2 661.815 689.476 13.544 0.132 o
6 3 3 3250.900 3448.460 69.898 0.005 o
6 3 4 373.952 371.821 8.052 0.405 o
6 3 5 336.972 360.101 6.954 0.495 o
6 3 6 983.128 1001.280 20.860 0.059 o
6 3 7 714.937 738.513 16.104 0.107 o
6 3 8 1538.090 1602.180 32.933 0.024 o
6 3 9 527.525 526.250 11.710 0.200 o
6 3 10 471.030 493.679 12.809 0.210 o
6 3 11 3.593 4.021 0.363 427.443 o
6 3 12 103.907 107.588 2.560 4.467 o
6 3 13 395.594 404.755 10.249 0.312 o
6 3 14 56.865 60.022 1.461 13.642 o
6 3 15 322.082 333.758 8.415 0.463 o
6 3 16 47.320 47.939 1.098 21.030 o
6 3 17 57.037 54.167 1.098 17.002 o
6 3 18 333.658 336.318 6.591 0.533 o
6 3 19 93.849 95.152 1.834 6.368 o
6 3 20 24.706 26.716 0.736 56.630 o
6 3 21 71.653 73.193 1.834 8.925 o
6 3 22 179.826 175.299 3.295 1.903 o
6 3 23 443.403 421.584 9.150 0.303 o
6 3 24 59.707 57.825 1.461 13.332 o
6 3 25 5.164 4.757 0.363 378.483 o
6 3 26 14.982 14.643 0.363 161.374 o
6 3 27 123.899 126.624 2.933 3.286 o
6 3 28 137.673 129.920 3.295 2.740 o
6 3 29 67.288 69.898 1.461 11.184 o
6 3 30 254.964 258.731 5.855 0.819 o
6 3 31 113.903 111.982 2.933 3.685 o
6 3 32 66.526 66.603 1.834 9.765 o
6 3 33 22.159 21.596 1.098 41.926 o
6 3 34 3.788 3.658 0.736 132.147 o
6 3 35 7.494 7.689 0.736 116.672 o
6 3 36 5.852 5.119 0.736 124.749 o
6 3 37 11.222 12.446 0.736 99.914 o
6 3 38 72.208 70.996 3.658 4.180 o
6 3 39 28.741 28.913 1.461 24.647 o
6 3 40 22.277 20.860 1.098 42.112 o
6 3 41 48.478 47.576 2.197 10.578 o
6 3 42 10.343 8.415 0.736 107.760 o
6 3 43 6.270 7.316 0.736 120.588 o
6 3 44 11.104 10.975 1.098 54.720 o
6 3 45 12.610 11.347 1.098 53.403 o
6 3 46 4.776 3.295 0.736 130.059 o
6 3 47 4.830 4.021 0.736 128.965 o
6 3 48 2.399 2.197 0.736 137.365 o
6 3 49 5.738 5.492 0.736 124.553 o
6 4 0 1910.740 2012.420 50.499 0.013 o
6 4 1 177.435 175.662 3.658 1.813 o
6 4 2 928.560 969.430 19.762 0.066 o
6 4 3 706.879 708.502 16.467 0.108 o
6 4 4 793.745 832.930 16.829 0.090 o
6 4 5 1229.340 1238.410 27.078 0.037 o
6 4 6 1003.150 992.125 21.596 0.057 o
6 4 7 503.034 530.643 11.347 0.212 o
6 4 8 611.636 616.645 12.809 0.155 o
6 4 9 29.845 31.109 0.736 46.684 o
6 4 10 749.055 774.379 19.399 0.087 o
6 4 11 2104.960 2327.150 54.167 0.011 o
6 4 12 560.007 540.892 13.171 0.173 o
6 4 13 886.873 887.459 19.399 0.072 o
6 4 14 299.725 303.385 6.954 0.591 o
6 4 15 169.253 168.708 3.295 2.051 o
6 4 16 279.860 279.229 5.855 0.731 o
6 4 17 149.403 154.066 2.933 2.563 o
6 4 18 162.309 159.558 3.295 2.186 o
6 4 19 6.759 6.954 0.363 319.924 o
6 4 20 65.752 64.778 1.098 13.692 o
6 4 21 81.589 80.882 1.834 7.729 o
6 4 22 107.835 108.686 2.197 4.773 o
6 4 23 47.535 46.115 1.098 21.282 o
6 4 24 175.996 178.957 4.021 1.702 o
6 4 25 228.604 225.435 5.119 1.046 o
6 4 26 117.995 118.210 2.560 3.868 o
6 4 27 21.353 22.685 0.736 65.569 o
6 4 28 93.936 96.614 2.197 5.651 o
6 4 29 102.581 108.686 2.560 4.493 o
6 4 30 10.401 11.347 0.363 225.877 o
6 4 31 26.757 26.353 0.736 53.864 o
6 4 32 28.115 30.736 1.098 34.632 o
6 4 33 24.427 26.353 1.098 38.564 o
6 4 34 6.177 6.954 0.736 121.346 o
6 4 35 188.503 174.563 6.591 1.037 o
6 4 36 7.474 8.052 0.736 116.223 o
6 4 37 10.160 11.347 0.736 104.248 o
6 4 38 18.768 16.104 1.098 46.638 o
6 4 39 27.059 27.451 1.834 18.180 o
6 4 40 35.266 33.306 1.834 16.330 o
6 4 41 2.582 1.098 0.736 138.221 o
6 4 42 14.685 15.005 1.098 50.311 o
6 4 43 12.208 14.643 1.098 52.422 o
6 4 44 7.236 6.591 0.736 118.917 o
6 4 45 7.213 5.119 0.736 121.018 o
6 4 46 0.659 0.363 0.736 143.185 o
6 4 47 13.148 10.249 0.736 97.728 o
6 4 48 0.504 0.736 0.736 143.123 o
6 4 49 4.295 3.658 0.736 130.840 o
6 5 0 0.480 1.098 0.736 142.803 o
6 5 1 694.829 698.616 15.368 0.116 o
6 5 2 78.630 82.344 2.197 6.891 o
6 5 3 980.995 976.383 20.860 0.060 o
6 5 4 242.811 260.202 5.492 0.890 o
6 5 5 254.554 279.229 7.316 0.664 o
6 5 6 34.840 39.887 1.098 28.154 o
6 5 7 321.660 287.281 8.052 0.508 o
6 5 8 77.784 80.510 1.834 8.054 o
6 5 9 225.570 218.481 5.119 1.072 o
6 5 10 88.208 93.318 2.197 6.027 o
6 5 11 876.611 899.169 21.959 0.066 o
6 5 12 143.334 148.946 3.658 2.321 o
6 5 13 209.720 214.450 5.492 1.084 o
6 5 14 88.383 83.442 2.197 6.286 o
6 5 15 187.948 193.963 4.021 1.554 o
6 5 16 117.016 118.935 2.560 3.885 o
6 5 17 64.582 66.240 1.461 11.847 o
6 5 18 21.600 23.057 0.363 97.956 o
6 5 19 309.863 298.991 5.492 0.668 o
6 5 20 0.273 0.736 0.363 575.149 o
6 5 21 120.507 118.935 2.560 3.788 o
6 5 22 69.352 70.996 1.461 10.823 o
6 5 23 139.855 143.454 2.560 3.034 o
6 5 24 178.044 170.905 3.295 1.944 o
6 5 25 67.205 69.162 1.461 11.248 o
6 5 26 330.660 330.463 8.415 0.455 o
6 5 27 17.665 18.664 0.736 76.829 o
6 5 28 162.479 172.366 4.394 1.717 o
6 5 29 36.186 35.503 1.098 28.591 o
6 5 30 18.841 19.026 0.736 73.972 o
6 5 31 35.506 36.964 0.736 37.709 o
6 5 32 57.518 61.846 1.834 11.048 o
6 5 33 29.631 29.275 1.098 34.135 o
6 5 34 5.380 6.218 0.736 124.539 o
6 5 35 2.101 1.461 0.736 138.908 o
6 5 36 12.247 13.171 1.098 52.972 o
6 5 37 1.551 1.461 0.736 140.143 o
6 5 38 17.037 16.829 1.098 47.718 o
6 5 39 30.467 30.736 1.461 23.810 o
6 5 40 28.778 31.109 1.834 17.588 o
6 5 41 6.552 8.415 0.736 118.282 o
6 5 42 13.373 13.544 0.736 92.896 o
6 5 43 10.291 8.788 0.736 107.388 o
6 5 44 5.962 5.855 0.736 123.446 o
6 5 45 2.052 2.197 0.736 138.174 o
6 5 46 4.101 2.933 0.736 132.274 o
6 5 47 9.005 8.788 0.736 110.942 o
6 5 48 11.321 9.150 0.736 104.078 o
6 6 0 1.640 2.197 0.363 509.643 o
6 6 1 1240.870 1280.130 32.933 0.031 o
6 6 2 19.561 19.399 0.736 72.127 o
6 6 3 1053.910 1076.660 24.156 0.049 o
6 6 4 380.200 376.205 8.415 0.386 o
6 6 5 399.288 408.050 9.150 0.337 o
6 6 6 53.022 56.727 1.461 14.679 o
6 6 7 482.256 475.388 10.975 0.236 o
6 6 8 402.737 432.932 10.612 0.291 o
6 6 9 503.850 513.814 12.073 0.206 o
6 6 10 248.843 252.150 6.954 0.733 o
6 6 11 190.721 187.735 5.492 1.218 o
6 6 12 23.163 25.617 0.736 59.932 o
6 6 13 395.052 389.749 8.415 0.367 o
6 6 14 84.419 82.344 1.834 7.453 o
6 6 15 104.538 105.028 2.197 4.981 o
6 6 16 55.745 56.727 1.098 17.006 o
6 6 17 437.193 419.387 9.150 0.308 o
6 6 18 14.086 16.104 0.363 162.743 o
6 6 19 91.915 89.297 1.461 7.459 o
6 6 20 94.021 89.660 1.834 6.530 o
6 6 21 164.200 161.392 3.295 2.152 o
6 6 22 110.385 113.443 2.197 4.583 o
6 6 23 162.069 163.589 3.295 2.164 o
6 6 24 230.410 221.404 4.757 1.099 o
6 6 25 30.198 30.011 0.736 46.920 o
6 6 26 172.783 171.641 4.757 1.536 o
6 6 27 106.071 107.225 2.560 4.401 o
6 6 28 78.505 81.245 2.197 6.933 o
6 6 29 66.973 68.799 1.834 9.604 o
6 6 30 58.150 61.483 1.461 13.284 o
6 6 31 43.678 43.545 1.098 23.267 o
6 6 32 37.122 38.063 1.461 20.721 o
6 6 33 11.884 12.073 0.736 98.655 o
6 6 34 2.997 2.933 0.736 135.040 o
6 6 35 82.489 81.608 3.658 3.863 o
6 6 36 5.156 5.119 0.736 126.632 o
6 6 37 16.986 18.664 1.098 47.033 o
6 6 38 2.500 2.560 0.736 136.696 o
6 6 39 5.625 5.119 0.736 125.364 o
6 6 40 21.160 19.762 1.098 43.368 o
6 6 41 6.280 6.954 0.736 121.062 o
6 6 42 2.887 2.933 0.736 135.308 o
6 6 43 8.454 6.954 0.736 115.024 o
6 6 44 1.492 0.736 0.736 141.064 o
6 6 45 23.789 22.322 1.461 27.349 o
6 6 46 0.459 0.736 0.736 143.214 o
6 6 47 20.325 16.104 1.461 29.528 o
6 6 48 0.630 0.736 0.736 142.869 o
6 7 0 15.085 17.202 0.736 84.253 o
6 7 1 4.183 4.757 0.363 402.542 o
6 7 2 85.086 83.069 1.834 7.376 o
6 7 3 389.316 403.656 9.513 0.336 o
6 7 4 107.828 110.158 2.560 4.295 o
6 7 5 1384.530 1367.590 31.472 0.029 o
6 7 6 325.200 312.535 8.415 0.471 o
6 7 7 253.549 243.000 7.316 0.699 o
6 7 8 32.272 32.571 0.736 43.089 o
6 7 9 209.508 204.574 4.757 1.235 o
6 7 10 376.718 386.091 9.150 0.361 o
6 7 11 810.739 825.613 22.322 0.071 o
6 7 12 28.448 28.913 0.736 49.802 o
6 7 13 431.969 415.729 10.975 0.272 o
6 7 14 19.976 21.223 0.363 109.169 o
6 7 15 2.766 2.197 0.363 476.081 o
6 7 16 46.312 45.016 1.098 21.941 o
6 7 17 13.854 14.270 0.363 172.695 o
6 7 18 76.213 74.654 1.461 9.728 o
6 7 19 94.824 91.857 1.834 6.410 o
6 7 20 552.412 535.037 10.975 0.199 o
6 7 21 83.194 84.541 1.461 8.452 o
6 7 22 11.527 12.446 0.363 205.572 o
6 7 23 271.048 256.907 5.119 0.848 o
6 7 24 122.911 121.868 2.197 4.008 o
6 7 25 45.471 45.016 1.098 22.263 o
6 7 26 89.516 90.396 1.834 6.801 o
6 7 27 10.602 10.975 0.363 225.689 o
6 7 28 69.529 69.535 1.834 9.308 o
6 7 29 86.488 86.365 1.834 7.152 o
6 7 30 97.115 101.370 2.560 4.816 o
6 7 31 64.245 66.240 1.834 10.028 o
6 7 32 23.875 24.881 1.098 39.475 o
6 7 33 5.980 7.316 0.736 121.388 o
6 7 34 0.551 0.736 0.736 143.029 o
6 7 35 96.521 96.251 4.021 3.073 o
6 7 36 21.667 21.596 1.098 42.293 o
6 7 37 63.661 62.209 3.295 5.192 o
6 7 38 0.019 0.000 0.736 144.783 o
6 7 39 9.996 10.249 0.736 106.195 o
6 7 40 3.819 2.933 0.736 132.989 o
6 7 41 5.287 4.757 0.736 126.768 o
6 7 42 9.831 9.876 1.098 56.110 o
6 7 43 1.465 1.461 0.736 140.332 o
6 7 44 11.384 10.612 1.098 54.644 o
6 7 45 7.523 7.316 1.098 58.724 o
6 7 46 3.682 3.295 0.736 132.877 o
6 7 47 2.726 3.295 0.736 135.259 o
6 7 48 4.847 5.855 0.736 126.473 o
6 8 0 324.848 311.064 9.150 0.438 o
6 8 1 1016.240 999.078 28.177 0.046 o
6 8 2 2294.880 2365.940 62.944 0.009 o
6 8 3 154.616 158.097 3.658 2.134 o
6 8 4 93.633 88.561 2.197 5.868 o
6 8 5 18.949 17.928 0.363 123.041 o
6 8 6 697.368 681.051 16.467 0.111 o
6 8 7 181.988 174.563 4.757 1.469 o
6 8 8 31.741 34.767 0.736 42.482 o
6 8 9 514.591 499.171 13.171 0.191 o
6 8 10 149.011 154.438 4.021 2.057 o
6 8 11 189.496 193.963 4.394 1.453 o
6 8 12 41.893 40.985 1.098 24.559 o
6 8 13 59.903 57.825 1.098 15.784 o
6 8 14 110.242 118.572 2.560 4.089 o
6 8 15 19.989 20.498 0.363 110.851 o
6 8 16 94.603 91.494 1.834 6.435 o
6 8 17 26.526 25.617 0.736 54.732 o
6 8 18 101.398 95.878 1.834 5.903 o
6 8 19 44.318 46.840 1.098 22.357 o
6 8 20 51.040 53.431 1.098 18.861 o
6 8 21 23.945 24.156 0.736 59.849 o
6 8 22 172.095 171.641 3.658 1.882 o
6 8 23 126.739 126.987 2.933 3.222 o
6 8 24 40.417 39.887 1.098 25.461 o
6 8 25 9.365 9.876 0.363 250.267 o
6 8 26 45.549 46.478 1.098 21.953 o
6 8 27 254.879 252.150 5.855 0.828 o
6 8 28 36.530 38.063 1.098 27.759 o
6 8 29 7.105 8.052 0.363 302.775 o
6 8 30 35.196 35.866 1.098 29.015 o
6 8 31 191.632 208.595 5.855 1.101 o
6 8 32 59.517 62.209 2.197 8.981 o
6 8 33 4.670 4.757 0.736 128.415 o
6 8 34 15.632 16.467 0.736 83.836 o
6 8 35 53.047 52.333 2.560 8.162 o
6 8 36 5.056 5.855 0.736 125.909 o
6 8 37 13.101 13.907 1.098 52.007 o
6 8 38 16.631 17.565 1.098 47.747 o
6 8 39 3.506 2.560 0.736 134.243 o
6 8 40 11.930 10.975 0.736 99.988 o
6 8 41 4.814 4.394 0.736 128.512 o
6 8 42 32.540 30.736 1.834 16.993 o
6 8 43 0.756 0.363 0.736 142.990 o
6 8 44 1.879 2.933 1.098 63.488 o
6 8 45 11.665 13.171 1.098 53.429 o
6 8 46 0.753 0.363 0.736 142.996 o
6 8 47 2.013 2.560 0.736 137.845 o
6 8 48 0.906 0.736 0.736 142.303 o
6 9 0 76.157 80.510 2.560 6.144 o
6 9 1 861.391 876.112 24.156 0.062 o
6 9 2 283.968 290.203 9.876 0.451 o
6 9 3 83.803 88.199 1.834 7.281 o
6 9 4 564.812 541.255 15.368 0.151 o
6 9 5 670.517 683.983 19.026 0.101 o
6 9 6 2.950 3.295 0.363 455.054 o
6 9 7 188.882 196.159 4.757 1.366 o
6 9 8 900.189 924.051 24.519 0.058 o
6 9 9 115.676 116.738 2.560 3.955 o
6 9 10 327.553 324.971 8.788 0.445 o
6 9 11 78.533 78.686 1.834 8.068 o
6 9 12 178.892 175.662 4.021 1.692 o
6 9 13 447.901 434.393 10.249 0.274 o
6 9 14 34.441 36.592 0.736 38.866 o
6 9 15 114.227 110.520 2.933 3.695 o
6 9 16 210.805 197.984 4.394 1.314 o
6 9 17 163.741 166.149 2.933 2.268 o
6 9 18 37.892 37.690 0.736 35.325 o
6 9 19 69.344 69.162 1.461 10.949 o
6 9 20 74.489 74.292 1.834 8.611 o
6 9 21 23.355 21.959 0.363 93.203 o
6 9 22 104.009 98.448 2.197 5.144 o
6 9 23 154.179 152.604 3.295 2.333 o
6 9 24 3.541 3.658 0.363 433.715 o
6 9 25 30.784 31.109 0.736 45.576 o
6 9 26 16.635 17.202 0.363 139.545 o
6 9 27 0.199 0.363 0.363 583.415 o
6 9 28 75.384 72.830 2.197 7.408 o
6 9 29 10.939 11.710 0.363 216.857 o
6 9 30 9.464 10.612 0.363 243.527 o
6 9 31 19.796 20.125 1.098 44.273 o
6 9 32 9.164 9.876 0.736 108.995 o
6 9 33 2.911 4.021 0.363 446.002 o
6 9 34 55.586 57.825 2.197 9.491 o
6 9 35 3.180 3.295 0.736 134.139 o
6 9 36 11.166 10.612 0.736 102.521 o
6 9 37 1.887 2.560 0.736 138.136 o
6 9 38 11.294 12.446 1.098 54.002 o
6 9 39 20.362 23.420 1.834 19.605 o
6 9 40 34.803 37.690 2.197 12.349 o
6 9 41 0.674 0.736 0.736 142.779 o
6 9 42 5.311 6.591 0.736 124.218 o
6 9 43 11.611 13.171 1.098 53.472 o
6 9 44 24.627 23.783 1.461 26.828 o
6 9 45 2.799 1.834 0.736 136.847 o
6 9 46 0.110 0.000 0.736 144.611 o
6 9 47 7.531 6.218 0.736 118.615 o
6 10 0 600.243 591.391 17.928 0.121 o
6 10 1 259.592 252.876 6.218 0.779 o
6 10 2 174.333 176.760 4.021 1.724 o
6 10 3 363.402 372.547 9.876 0.354 o
6 10 4 34.958 35.866 0.736 38.721 o
6 10 5 89.974 93.318 2.197 5.934 o
6 10 6 121.697 122.231 2.933 3.383 o
6 10 7 216.502 220.678 5.492 1.046 o
6 10 8 104.994 107.225 2.560 4.436 o
6 10 9 124.955 128.448 2.560 3.545 o
6 10 10 368.266 335.955 7.689 0.442 o
6 10 11 34.130 32.933 0.736 40.957 o
6 10 12 29.137 28.550 0.736 49.147 o
6 10 13 432.178 410.247 8.415 0.331 o
6 10 14 206.914 202.015 4.394 1.325 o
6 10 15 11.270 10.975 0.363 217.302 o
6 10 16 30.783 31.109 0.736 45.577 o
6 10 17 71.923 69.535 1.461 10.579 o
6 10 18 17.770 17.565 0.363 131.066 o
6 10 19 28.333 30.011 0.736 49.241 o
6 10 20 81.090 81.245 1.834 7.754 o
6 10 21 147.187 148.211 3.295 2.458 o
6 10 22 20.518 21.596 0.736 68.120 o
6 10 23 0.153 0.736 0.363 578.953 o
6 10 24 130.108 131.381 2.933 3.108 o
6 10 25 174.737 176.397 3.658 1.835 o
6 10 26 145.324 147.485 3.295 2.490 o
6 10 27 104.708 97.712 2.560 4.609 o
6 10 28 2.662 2.197 0.363 479.116 o
6 10 29 29.017 30.374 1.098 34.176 o
6 10 30 59.147 55.255 2.197 9.299 o
6 10 31 9.466 10.975 0.736 106.653 o
6 10 32 39.089 38.063 1.834 15.325 o
6 10 33 79.906 81.608 3.658 3.915 o
6 10 34 25.640 27.451 1.461 25.890 o
6 10 35 18.965 18.664 1.098 45.482 o
6 10 36 11.347 10.975 1.098 54.532 o
6 10 37 15.839 17.565 1.098 48.376 o
6 10 38 7.607 8.052 0.736 115.854 o
6 10 39 1.828 1.834 0.736 139.105 o
6 10 40 35.898 35.866 2.560 9.698 o
6 10 41 2.100 1.834 0.363 501.217 o
6 10 42 2.977 2.560 0.736 135.543 o
6 10 43 4.326 4.021 0.736 130.287 o
6 10 44 5.313 5.855 0.736 125.214 o
6 10 45 2.703 2.197 0.736 136.643 o
6 10 46 1.934 2.197 0.736 138.448 o
6 10 47 1.131 0.363 0.736 142.223 o
6 11 0 139.674 143.454 4.394 2.033 o
6 11 1 401.195 409.511 8.788 0.345 o
6 11 2 278.486 284.348 6.591 0.671 o
6 11 3 75.595 77.587 1.834 8.366 o
6 11 4 571.634 559.556 12.809 0.171 o
6 11 5 107.102 107.225 2.560 4.367 o
6 11 6 225.759 214.087 4.757 1.136 o
6 11 7 104.640 104.303 2.197 4.992 o
6 11 8 78.787 80.147 1.834 7.986 o
6 11 9 709.221 686.543 16.104 0.111 o
6 11 10 152.167 156.998 3.658 2.168 o
6 11 11 50.896 49.037 1.098 19.611 o
6 11 12 99.503 98.075 2.197 5.353 o
6 11 13 4.156 4.021 0.363 412.630 o
6 11 14 68.914 68.437 1.461 11.059 o
6 11 15 426.882 408.050 8.788 0.327 o
6 11 16 67.797 66.603 1.461 11.346 o
6 11 17 325.550 307.043 6.954 0.548 o
6 11 18 56.969 53.068 1.098 17.172 o
6 11 19 73.744 74.292 1.834 8.679 o
6 11 20 122.316 124.427 2.933 3.345 o
6 11 21 48.179 47.213 1.098 20.852 o
6 11 22 120.524 125.163 2.933 3.376 o
6 11 23 12.389 12.073 0.363 198.068 o
6 11 24 73.302 73.193 1.461 10.168 o
6 11 25 8.307 8.052 0.363 281.416 o
6 11 26 26.812 25.254 0.736 54.579 o
6 11 27 17.700 16.829 0.363 133.806 o
6 11 28 24.727 25.617 0.736 57.444 o
6 11 29 9.869 11.347 0.736 105.040 o
6 11 30 15.900 16.467 0.736 83.213 o
6 11 31 58.878 57.089 2.560 7.681 o
6 11 32 0.815 1.461 0.736 141.734 o
6 11 33 51.235 51.970 2.197 10.128 o
6 11 34 4.617 5.119 0.736 128.072 o
6 11 35 41.521 41.358 1.834 14.682 o
6 11 36 24.151 23.783 1.098 39.670 o
6 11 37 10.796 10.612 0.736 103.520 o
6 11 38 13.506 15.005 0.736 90.725 o
6 11 39 2.192 1.461 0.736 138.700 o
6 11 40 9.019 9.150 0.736 110.399 o
6 11 41 2.894 2.933 0.736 135.292 o
6 11 42 12.651 13.907 0.736 94.272 o
6 11 43 8.519 9.876 0.736 110.781 o
6 11 44 4.439 4.394 0.736 129.504 o
6 11 45 2.765 3.295 0.736 135.164 o
6 11 46 3.056 3.295 0.736 134.445 o
6 12 0 28.951 31.109 1.098 33.987 o
6 12 1 356.190 352.059 7.316 0.461 o
6 12 2 41.235 42.084 1.098 24.607 o
6 12 3 128.855 131.744 2.933 3.130 o
6 12 4 224.231 223.238 5.492 1.013 o
6 12 5 77.623 75.390 1.461 9.522 o
6 12 6 10.140 9.876 0.363 239.201 o
6 12 7 56.833 55.628 1.098 16.860 o
6 12 8 58.931 60.748 1.461 13.212 o
6 12 9 119.268 117.474 2.560 3.842 o
6 12 10 412.481 398.164 8.415 0.350 o
6 12 11 197.159 193.963 4.394 1.405 o
6 12 12 89.645 91.121 2.197 6.009 o
6 12 13 176.267 177.123 4.021 1.707 o
6 12 14 110.084 107.225 2.560 4.270 o
6 12 15 214.423 207.497 4.394 1.268 o
6 12 16 83.628 75.017 2.197 6.809 o
6 12 17 661.900 636.407 15.741 0.123 o
6 12 18 49.554 50.871 1.098 19.752 o
6 12 19 118.197 114.541 2.197 4.283 o
6 12 20 4.523 3.658 0.363 407.863 o
6 12 21 352.128 349.127 8.415 0.424 o
6 12 22 312.540 294.234 7.689 0.536 o
6 12 23 48.275 49.037 1.098 20.498 o
6 12 24 50.868 50.136 1.098 19.441 o
6 12 25 0.962 0.736 0.363 553.365 o
6 12 26 5.597 5.855 0.363 355.869 o
6 12 27 9.090 10.249 0.363 251.567 o
6 12 28 89.134 84.541 2.933 4.783 o
6 12 29 4.258 4.021 0.363 409.999 o
6 12 30 22.190 20.498 0.736 66.035 o
6 12 31 0.142 0.736 0.363 579.312 o
6 12 32 17.112 17.202 0.736 79.630 o
6 12 33 34.897 35.866 1.461 21.680 o
6 12 34 32.885 32.208 1.461 22.832 o
6 12 35 24.405 26.353 1.098 38.580 o
6 12 36 43.791 43.182 1.834 14.194 o
6 12 37 17.008 15.741 1.098 48.172 o
6 12 38 4.687 5.855 0.736 126.903 o
6 12 39 11.639 12.446 0.736 98.810 o
6 12 40 8.394 8.788 0.736 112.638 o
6 12 41 0.708 0.736 0.363 561.362 o
6 12 42 1.087 1.461 0.363 538.038 o
6 12 43 9.031 10.975 0.736 107.849 o
6 12 44 0.593 0.736 0.736 142.942 o
6 12 45 13.711 12.073 0.736 93.908 o
6 12 46 3.653 4.021 0.736 132.028 o
6 13 0 8.555 8.052 0.363 277.237 o
6 13 1 438.112 437.325 10.975 0.264 o
6 13 2 761.176 770.711 22.322 0.076 o
6 13 3 176.445 173.465 4.021 1.721 o
6 13 4 285.541 286.918 6.218 0.682 o
6 13 5 76.136 79.784 1.834 8.224 o
6 13 6 203.153 205.300 4.021 1.412 o
6 13 7 36.048 36.964 0.736 37.222 o
6 13 8 119.820 117.111 2.197 4.185 o
6 13 9 18.970 18.301 0.363 121.879 o
6 13 10 221.691 218.481 5.119 1.087 o
6 13 11 340.240 327.530 7.316 0.496 o
6 13 12 26.289 24.519 0.736 55.897 o
6 13 13 386.026 369.251 8.415 0.384 o
6 13 14 713.495 645.920 18.664 0.100 o
6 13 15 145.727 129.920 3.658 2.411 o
6 13 16 296.342 267.156 6.218 0.681 o
6 13 17 199.797 190.667 5.492 1.172 o
6 13 18 5.381 5.492 0.363 364.848 o
6 13 19 162.044 152.604 3.295 2.232 o
6 13 20 26.622 27.451 0.736 53.273 o
6 13 21 13.211 13.544 0.363 182.096 o
6 13 22 13.095 13.171 0.363 185.056 o
6 13 23 108.672 103.930 2.560 4.369 o
6 13 24 40.161 40.623 0.736 32.400 o
6 13 25 0.208 0.363 0.363 583.135 o
6 13 26 26.384 24.881 1.098 37.717 o
6 13 27 13.537 13.907 0.736 92.023 o
6 13 28 17.029 16.829 0.736 80.231 o
6 13 29 11.946 12.073 0.736 98.490 o
6 13 30 7.843 8.415 0.736 114.690 o
6 13 31 5.521 6.954 0.363 345.509 o
6 13 32 37.324 36.592 1.461 20.872 o
6 13 33 26.807 28.913 1.098 36.072 o
6 13 34 15.767 16.829 0.736 83.100 o
6 13 35 18.192 17.928 0.736 76.487 o
6 13 36 7.622 7.316 0.736 116.834 o
6 13 37 38.735 43.545 1.834 14.947 o
6 13 38 32.329 32.571 1.461 22.947 o
6 13 39 0.865 0.000 0.736 143.136 o
6 13 40 3.617 4.021 0.736 132.119 o
6 13 41 22.201 23.783 1.098 41.085 o
6 13 42 24.220 25.980 1.461 26.600 o
6 13 43 0.465 0.736 0.363 569.056 o
6 13 44 3.039 4.021 0.363 442.479 o
6 13 45 6.527 8.052 0.736 118.855 o
6 14 0 24.523 26.353 0.736 57.189 o
6 14 1 54.714 55.991 1.461 14.421 o
6 14 2 167.893 161.755 4.757 1.600 o
6 14 3 28.335 29.275 0.736 49.714 o
6 14 4 166.112 169.444 3.658 1.952 o
6 14 5 29.227 30.374 0.736 47.886 o
6 14 6 390.263 391.210 11.710 0.282 o
6 14 7 112.053 111.982 2.197 4.548 o
6 14 8 14.224 14.643 0.363 167.774 o
6 14 9 224.918 219.207 4.394 1.185 o
6 14 10 11.413 10.975 0.363 215.566 o
6 14 11 29.740 30.011 0.736 47.477 o
6 14 12 146.902 140.159 3.295 2.520 o
6 14 13 47.881 49.773 1.098 20.507 o
6 14 14 43.344 40.985 1.098 23.937 o
6 14 15 43.377 42.084 1.098 23.693 o
6 14 16 135.125 132.117 3.295 2.763 o
6 14 17 146.226 125.163 3.295 2.643 o
6 14 18 45.516 45.742 1.098 22.106 o
6 14 19 17.961 18.664 0.736 76.195 o
6 14 20 45.731 44.281 1.098 22.305 o
6 14 21 42.332 42.447 1.098 24.056 o
6 14 22 30.982 31.835 0.736 44.930 o
6 14 23 118.267 118.935 3.295 3.177 o
6 14 24 0.562 1.098 0.363 560.248 o
6 14 25 107.587 103.204 3.658 3.189 o
6 14 26 213.747 188.108 8.052 0.749 o
6 14 27 30.763 30.374 1.098 33.096 o
6 14 28 8.873 8.788 0.736 111.309 o
6 14 29 144.373 135.402 5.492 1.582 o
6 14 30 18.662 19.762 0.736 73.583 o
6 14 31 2.140 2.560 0.363 489.165 o
6 14 32 19.968 22.322 1.098 43.302 o
6 14 33 96.353 94.054 3.658 3.474 o
6 14 34 14.451 14.270 0.736 89.297 o
6 14 35 3.655 4.394 0.363 420.855 o
6 14 36 3.277 3.658 0.363 440.918 o
6 14 37 1.280 1.098 0.363 537.679 o
6 14 38 4.329 3.658 0.736 130.751 o
6 14 39 0.892 0.363 0.363 561.449 o
6 14 40 20.878 22.685 1.461 28.256 o
6 14 41 13.730 13.907 0.736 91.537 o
6 14 42 4.159 4.394 0.736 130.237 o
6 14 43 0.510 1.834 0.363 550.282 o
6 14 44 3.634 4.021 0.363 426.337 o
6 15 0 5.262 6.218 0.363 359.314 o
6 15 1 100.990 101.370 2.560 4.676 o
6 15 2 168.277 167.973 4.394 1.690 o
6 15 3 193.924 199.082 4.757 1.330 o
6 15 4 109.903 110.158 2.560 4.229 o
6 15 5 19.777 20.125 0.736 70.973 o
6 15 6 51.426 49.400 1.098 19.379 o
6 15 7 555.978 537.960 13.544 0.170 o
6 15 8 2.420 2.933 0.363 475.444 o
6 15 9 89.627 84.168 2.197 6.197 o
6 15 10 191.902 197.258 4.394 1.427 o
6 15 11 53.417 52.696 1.098 18.247 o
6 15 12 4.272 4.394 0.363 404.877 o
6 15 13 129.141 132.479 2.933 3.117 o
6 15 14 86.984 89.660 2.197 6.191 o
6 15 15 42.337 42.819 1.098 23.975 o
6 15 16 51.693 51.234 1.461 15.509 o
6 15 17 49.552 49.400 1.098 19.998 o
6 15 18 214.001 205.673 5.119 1.147 o
6 15 19 54.525 51.597 1.098 18.080 o
6 15 20 71.471 71.359 1.461 10.518 o
6 15 21 79.502 73.929 1.834 8.187 o
6 15 22 10.054 10.249 0.363 237.814 o
6 15 23 11.378 11.710 0.736 100.480 o
6 15 24 34.179 32.933 1.461 22.329 o
6 15 25 0.476 0.736 0.363 568.706 o
6 15 26 27.191 28.177 1.098 36.062 o
6 15 27 2.108 2.197 0.363 495.509 o
6 15 28 70.942 65.504 2.197 7.974 o
6 15 29 0.910 0.736 0.363 554.990 o
6 15 30 2.610 2.933 0.363 469.917 o
6 15 31 5.091 5.492 0.363 371.551 o
6 15 32 17.767 16.104 0.736 79.394 o
6 15 33 16.344 15.741 0.736 83.026 o
6 15 34 24.810 25.980 1.098 38.428 o
6 15 35 2.744 3.295 0.363 460.875 o
6 15 36 13.584 13.544 0.736 92.362 o
6 15 37 41.343 44.644 1.834 14.456 o
6 15 38 9.547 9.876 0.736 107.939 o
6 15 39 4.469 5.492 0.736 127.970 o
6 15 40 0.988 1.834 0.363 535.332 o
6 15 41 14.828 17.202 1.098 49.323 o
6 15 42 29.447 27.451 1.461 24.655 o
6 15 43 2.651 3.295 0.736 135.443 o
6 15 44 3.959 4.757 0.736 130.286 o
6 16 0 0.277 1.461 0.363 563.534 o
6 16 1 43.136 42.447 1.098 23.717 o
6 16 2 46.756 47.939 1.098 21.234 o
6 16 3 32.732 31.109 0.736 43.382 o
6 16 4 42.252 43.918 1.098 23.780 o
6 16 5 24.238 24.156 0.736 59.373 o
6 16 6 86.852 90.396 2.197 6.178 o
6 16 7 50.892 51.597 1.461 15.640 o
6 16 8 23.096 21.596 0.736 63.439 o
6 16 9 25.832 26.353 0.736 55.212 o
6 16 10 154.738 158.097 4.021 1.982 o
6 16 11 76.666 80.510 2.197 7.073 o
6 16 12 43.481 43.545 1.098 23.347 o
6 16 13 332.660 306.680 10.612 0.373 o
6 16 14 10.775 10.249 0.363 228.156 o
6 16 15 6.721 6.218 0.363 328.055 o
6 16 16 63.538 62.582 1.834 10.307 o
6 16 17 105.533 102.469 2.560 4.498 o
6 16 18 102.513 102.469 2.933 4.108 o
6 16 19 78.842 65.504 1.834 8.615 o
6 16 20 15.167 15.368 0.363 156.955 o
6 16 21 67.918 67.338 1.834 9.582 o
6 16 22 35.529 35.130 1.461 21.602 o
6 16 23 64.148 64.778 2.933 6.037 o
6 16 24 12.271 11.710 0.736 98.114 o
6 16 25 20.732 20.498 1.098 43.414 o
6 16 26 16.256 15.741 1.098 48.769 o
6 16 27 55.825 52.696 2.197 9.691 o
6 16 28 16.975 16.829 0.736 80.353 o
6 16 29 16.780 16.467 1.098 48.064 o
6 16 30 6.711 7.316 0.736 119.367 o
6 16 31 4.064 4.021 0.736 130.969 o
6 16 32 0.947 1.461 0.363 542.414 o
6 16 33 57.269 55.991 2.197 9.426 o
6 16 34 22.958 23.783 1.098 40.532 o
6 16 35 4.024 4.021 0.736 131.073 o
6 16 36 6.097 5.855 0.736 123.077 o
6 16 37 21.761 21.959 1.098 42.087 o
6 16 38 1.771 2.560 0.736 138.406 o
6 16 39 6.707 7.316 0.736 119.378 o
6 16 40 8.519 7.316 0.736 114.337 o
6 16 41 0.521 0.363 0.736 143.462 o
6 16 42 4.016 4.757 0.736 130.138 o
6 16 43 2.737 2.933 0.736 135.675 o
6 17 0 85.348 86.002 2.933 4.883 o
6 17 1 128.292 125.526 3.658 2.681 o
6 17 2 4.322 4.394 0.363 403.624 o
6 17 3 9.173 9.513 0.363 255.827 o
6 17 4 348.733 340.712 9.513 0.389 o
6 17 5 31.682 32.933 0.736 43.533 o
6 17 6 73.215 74.654 1.834 8.711 o
6 17 7 46.005 45.016 1.098 22.058 o
6 17 8 31.661 32.933 0.736 43.556 o
6 17 9 48.748 49.773 1.098 20.208 o
6 17 10 18.236 17.565 0.736 76.780 o
6 17 11 66.991 65.877 1.834 9.754 o
6 17 12 95.312 98.075 2.560 4.945 o
6 17 13 157.727 159.195 4.021 1.948 o
6 17 14 41.711 42.447 1.098 24.322 o
6 17 15 12.229 12.809 0.363 195.837 o
6 17 16 0.445 0.363 0.363 575.593 o
6 17 17 81.683 79.411 2.197 6.794 o
6 17 18 47.722 47.576 1.098 20.951 o
6 17 19 29.401 30.736 1.098 33.823 o
6 17 20 41.722 41.721 1.461 18.972 o
6 17 21 12.483 13.907 0.736 94.703 o
6 17 22 60.183 59.649 2.560 7.533 o
6 17 23 33.863 34.405 1.461 22.203 o
6 17 24 6.893 6.954 0.736 119.364 o
6 17 25 37.045 37.690 1.461 20.795 o
6 17 26 4.332 3.295 0.736 131.213 o
6 17 27 16.636 17.202 0.736 80.695 o
6 17 28 4.512 4.394 0.363 398.821 o
6 17 29 2.140 1.834 0.363 499.997 o
6 17 30 1.520 1.461 0.363 524.588 o
6 17 31 25.343 25.617 1.098 38.182 o
6 17 32 7.648 7.316 0.736 116.763 o
6 17 33 10.095 11.347 0.736 104.425 o
6 17 34 3.465 3.295 0.363 440.736 o
6 17 35 2.827 2.560 0.736 135.909 o
6 17 36 12.327 12.809 0.736 96.528 o
6 17 37 1.273 1.461 0.736 140.752 o
6 17 38 0.865 1.461 0.736 141.628 o
6 17 39 0.286 0.736 0.736 143.557 o
6 17 40 5.419 5.492 0.736 125.419 o
6 17 41 0.430 0.736 0.736 143.272 o
6 17 42 10.825 14.270 1.098 53.657 o
6 18 0 347.578 351.324 11.710 0.314 o
6 18 1 2.016 2.560 0.363 492.851 o
6 18 2 89.850 87.826 2.197 6.086 o
6 18 3 135.740 132.117 3.658 2.529 o
6 18 4 115.569 110.158 3.295 3.316 o
6 18 5 44.856 42.819 1.098 22.937 o
6 18 6 108.554 116.738 2.933 3.759 o
6 18 7 129.464 136.138 3.295 2.823 o
6 18 8 159.028 160.293 4.394 1.792 o
6 18 9 29.187 28.913 0.736 48.852 o
6 18 10 23.426 23.420 0.736 61.315 o
6 18 11 160.051 152.604 4.021 1.958 o
6 18 12 42.883 44.644 1.098 23.368 o
6 18 13 117.397 119.308 2.933 3.514 o
6 18 14 28.370 28.550 0.736 50.142 o
6 18 15 13.273 13.544 0.363 181.499 o
6 18 16 80.988 81.971 2.933 5.099 o
6 18 17 33.499 34.032 1.098 30.435 o
6 18 18 171.491 180.418 5.119 1.418 o
6 18 19 7.655 7.316 0.736 116.743 o
6 18 20 121.722 117.474 4.757 2.128 o
6 18 21 4.329 4.757 0.736 129.315 o
6 18 22 53.799 57.452 4.021 4.029 o
6 18 23 127.377 125.889 4.394 2.237 o
6 18 24 45.459 46.840 1.834 13.671 o
6 18 25 39.335 37.327 1.461 20.204 o
6 18 26 2.338 2.560 0.736 137.080 o
6 18 27 5.127 5.119 0.363 375.064 o
6 18 28 26.720 26.353 1.098 36.986 o
6 18 29 32.807 34.405 1.461 22.521 o
6 18 30 5.249 5.492 0.736 125.878 o
6 18 31 16.853 17.928 1.098 47.428 o
6 18 32 8.822 9.150 0.736 110.946 o
6 18 33 13.564 14.643 0.736 91.032 o
6 18 34 4.198 4.394 0.363 406.766 o
6 18 35 1.702 1.834 0.736 139.389 o
6 18 36 2.819 3.295 0.736 135.032 o
6 18 37 10.395 10.975 0.736 104.117 o
6 18 38 5.404 5.855 0.736 124.966 o
6 18 39 8.448 9.513 0.736 111.482 o
6 18 40 0.685 1.098 0.736 142.383 o
6 18 41 0.880 0.736 0.736 142.356 o
6 19 0 15.499 16.829 0.736 83.724 o
6 19 1 38.782 40.985 1.098 25.961 o
6 19 2 227.728 223.963 5.492 0.999 o
6 19 3 9.973 9.876 0.363 241.540 o
6 19 4 86.099 86.002 2.560 5.565 o
6 19 5 193.140 195.424 5.492 1.190 o
6 19 6 15.976 14.270 0.363 154.916 o
6 19 7 19.555 20.860 0.736 70.685 o
6 19 8 20.605 20.498 0.736 68.999 o
6 19 9 5.468 5.119 0.363 367.120 o
6 19 10 190.230 197.984 5.492 1.197 o
6 19 11 37.534 38.063 1.098 27.259 o
6 19 12 142.203 147.112 4.021 2.166 o
6 19 13 12.204 12.446 0.363 198.055 o
6 19 14 14.938 16.104 0.736 85.898 o
6 19 15 2.082 1.834 0.363 501.732 o
6 19 16 16.934 16.829 0.736 80.442 o
6 19 17 30.434 28.550 1.098 33.861 o
6 19 18 5.174 6.591 0.736 124.592 o
6 19 19 16.270 14.643 1.098 49.195 o
6 19 20 16.773 16.467 1.098 48.071 o
6 19 21 23.961 26.353 1.098 38.892 o
6 19 22 41.507 40.260 1.834 14.770 o
6 19 23 33.435 30.374 1.461 22.944 o
6 19 24 6.538 6.591 0.736 120.851 o
6 19 25 6.764 8.415 0.736 117.695 o
6 19 26 18.171 17.928 1.098 46.390 o
6 19 27 30.972 31.109 1.461 23.593 o
6 19 28 24.200 24.881 1.098 39.244 o
6 19 29 3.138 2.560 0.363 460.134 o
6 19 30 8.046 7.689 0.736 115.136 o
6 19 31 22.787 23.057 1.098 40.922 o
6 19 32 23.271 23.783 1.098 40.305 o
6 19 33 9.949 10.975 0.736 105.330 o
6 19 34 8.989 9.876 0.736 109.478 o
6 19 35 13.258 13.907 0.736 92.725 o
6 19 36 3.879 4.394 0.736 130.966 o
6 19 37 0.197 0.363 0.363 583.475 o
6 19 38 1.809 1.461 0.736 139.568 o
6 19 39 0.480 0.363 0.363 574.480 o
6 19 40 3.681 4.757 0.736 131.009 o
6 20 0 26.296 27.451 1.098 36.902 o
6 20 1 97.080 97.712 2.560 4.885 o
6 20 2 11.454 11.347 0.363 212.832 o
6 20 3 44.749 45.379 1.461 17.748 o
6 20 4 69.964 69.162 1.834 9.283 o
6 20 5 158.980 161.019 4.394 1.790 o
6 20 6 10.370 10.612 0.363 231.097 o
6 20 7 44.405 44.644 1.461 17.922 o
6 20 8 6.116 6.954 0.363 332.929 o
6 20 9 49.555 51.234 1.461 15.966 o
6 20 10 9.223 10.249 0.736 108.318 o
6 20 11 41.729 43.918 1.834 14.452 o
6 20 12 18.995 19.399 0.736 73.273 o
6 20 13 12.686 13.907 0.736 94.184 o
6 20 14 29.312 31.835 1.098 33.538 o
6 20 15 19.373 18.664 0.736 73.251 o
6 20 16 53.784 59.649 2.197 9.568 o
6 20 17 8.060 10.249 1.098 57.288 o
6 20 18 0.292 0.736 0.736 143.546 o
6 20 19 61.703 67.338 3.295 5.175 o
6 20 20 1.779 1.098 0.736 140.040 o
6 20 21 8.963 10.249 0.736 109.036 o
6 20 22 5.169 5.492 0.736 126.093 o
6 20 23 10.700 10.249 0.736 104.273 o
6 20 24 3.183 3.658 0.736 133.677 o
6 20 25 23.052 20.125 1.098 41.809 o
6 20 26 29.710 29.638 1.461 24.223 o
6 20 27 12.130 13.544 0.736 96.085 o
6 20 28 5.000 5.492 0.736 126.550 o
6 20 29 3.981 4.394 0.736 130.700 o
6 20 30 12.733 13.907 0.736 94.062 o
6 20 31 9.593 10.612 0.736 106.800 o
6 20 32 24.880 24.881 1.098 38.763 o
6 20 33 9.982 9.876 0.736 106.743 o
6 20 34 64.902 65.141 2.560 7.117 o
6 20 35 1.968 2.560 0.363 494.280 o
6 20 36 5.385 8.052 0.736 122.014 o
6 20 37 2.444 3.658 0.736 135.504 o
6 20 38 13.260 15.005 0.736 91.338 o
6 20 39 3.636 4.021 0.736 132.071 o
6 21 0 17.414 19.399 1.098 46.407 o
6 21 1 18.493 20.125 0.736 73.558 o
6 21 2 6.591 7.316 0.363 319.657 o
6 21 3 62.065 66.240 2.197 8.617 o
6 21 4 2.043 2.560 0.363 492.052 o
6 21 5 51.467 51.597 1.834 12.482 o
6 21 6 111.077 111.256 4.021 2.761 o
6 21 7 12.864 14.270 1.098 52.051 o
6 21 8 73.486 88.924 8.052 1.101 o
6 21 9 31.848 30.736 1.461 23.378 o
6 21 10 16.100 17.202 1.098 48.312 o
6 21 11 78.046 73.929 3.295 4.631 o
6 21 12 27.035 27.451 1.461 25.434 o
6 21 13 3.958 4.757 0.736 130.289 o
6 21 14 55.162 53.068 2.197 9.733 o
6 21 15 65.472 62.944 2.933 6.021 o
6 21 16 78.223 81.245 3.295 4.528 o
6 21 17 2.971 2.933 0.736 135.104 o
6 21 18 12.131 15.005 1.098 52.340 o
6 21 19 12.742 11.347 1.098 53.299 o
6 21 20 12.404 13.544 1.098 52.701 o
6 21 21 26.253 27.451 1.461 25.689 o
6 21 22 0.255 0.363 0.736 143.984 o
6 21 23 3.750 3.658 0.736 132.242 o
6 21 24 50.485 49.037 2.560 8.414 o
6 21 25 0.162 0.736 0.736 143.802 o
6 21 26 8.545 9.513 0.736 111.211 o
6 21 27 19.127 19.026 1.098 45.215 o
6 21 28 37.707 36.592 1.461 20.763 o
6 21 29 6.398 6.954 0.736 120.735 o
6 21 30 6.606 7.689 0.736 119.139 o
6 21 31 7.617 9.150 0.736 114.296 o
6 21 32 11.395 11.710 0.736 100.435 o
6 21 33 3.320 3.295 0.736 133.790 o
6 21 34 0.316 0.736 0.736 143.498 o
6 21 35 4.352 5.119 0.736 128.775 o
6 21 36 6.385 7.316 0.736 120.269 o
6 21 37 8.158 8.052 1.834 22.340 o
6 22 0 6.452 7.689 0.736 119.568 o
6 22 1 1.027 1.098 0.363 545.596 o
6 22 2 13.007 13.544 0.736 93.826 o
6 22 3 78.189 82.706 3.295 4.510 o
6 22 4 6.725 6.954 0.736 119.831 o
6 22 5 21.824 20.860 1.098 42.451 o
6 22 6 12.212 12.446 1.098 53.284 o
6 22 7 19.027 18.664 1.461 29.534 o
6 22 8 1.323 1.098 0.736 141.037 o
6 22 9 59.327 50.871 4.757 3.006 o
6 22 10 55.092 53.431 2.560 8.009 o
6 22 11 9.086 9.876 0.736 109.212 o
6 22 12 21.031 24.156 1.098 41.813 o
6 22 13 2.537 2.933 0.736 136.158 o
6 22 14 22.712 20.498 1.098 41.923 o
6 22 15 31.379 31.835 1.461 23.353 o
6 22 16 9.302 9.876 0.736 108.614 o
6 22 17 34.100 30.736 1.461 22.686 o
6 22 18 56.155 52.333 2.560 7.978 o
6 22 19 4.471 4.394 0.736 129.419 o
6 22 20 1.821 2.197 0.736 138.707 o
6 22 21 43.261 40.623 1.834 14.470 o
6 22 22 62.634 63.307 4.021 3.849 o
6 22 23 7.233 8.052 0.736 116.895 o
6 22 24 26.366 29.275 1.461 25.356 o
6 22 25 5.321 5.855 0.736 125.193 o
6 22 26 19.900 19.399 1.098 44.472 o
6 22 27 0.141 0.363 0.736 144.205 o
6 22 28 18.242 17.202 1.098 46.619 o
6 22 29 6.578 6.591 0.736 120.740 o
6 22 30 17.530 21.959 1.461 29.485 o
6 22 31 5.084 5.855 0.736 125.834 o
6 22 32 2.410 1.461 0.736 138.198 o
6 22 33 0.732 1.834 0.736 141.513 o
6 22 34 1.185 2.197 0.736 140.139 o
6 22 35 1.523 1.834 0.736 139.791 o
6 22 36 1.291 -1.098 1.834 23.231 o
6 23 0 10.487 11.710 1.461 33.267 o
6 23 1 18.638 18.664 1.098 45.737 o
6 23 2 17.882 18.664 1.098 46.328 o
6 23 3 42.200 42.084 2.197 11.425 o
6 23 4 28.728 31.109 1.834 17.597 o
6 23 5 15.208 13.544 1.098 50.477 o
6 23 6 15.564 15.741 1.098 49.319 o
6 23 7 0.158 0.363 0.736 144.172 o
6 23 8 26.537 26.716 1.461 25.717 o
6 23 9 18.557 19.399 1.461 29.568 o
6 23 10 38.461 42.819 2.560 9.334 o
6 23 11 9.479 9.513 0.736 108.627 o
6 23 12 12.929 13.907 1.098 52.143 o
6 23 13 24.867 23.783 1.461 26.749 o
6 23 14 6.585 5.855 0.736 121.736 o
6 23 15 49.773 51.970 2.560 8.369 o
6 23 16 22.673 22.322 1.461 27.719 o
6 23 17 20.326 20.498 1.461 28.802 o
6 23 18 50.224 48.312 2.560 8.452 o
6 23 19 0.250 1.098 0.736 143.269 o
6 23 20 15.256 15.005 1.098 49.857 o
6 23 21 12.943 12.809 1.098 52.566 o
6 23 22 55.822 59.649 2.933 6.468 o
6 23 23 1.462 2.560 0.736 139.113 o
6 23 24 3.942 5.492 1.098 61.653 o
6 23 25 0.522 0.736 1.098 64.605 o
6 23 26 0.918 1.098 0.736 141.899 o
6 23 27 1.717 1.461 0.736 139.775 o
6 23 28 7.314 8.415 0.736 116.164 o
6 23 29 27.070 30.374 1.834 17.935 o
6 23 30 1.464 2.560 0.736 139.107 o
6 23 31 0.718 1.098 0.736 142.315 o
6 23 32 2.343 1.461 0.736 138.353 o
6 23 33 2.149 2.197 0.736 137.951 o
6 23 34 6.738 7.689 1.098 59.139 o
6 24 0 31.759 29.638 2.197 13.029 o
6 24 1 12.220 12.446 1.098 53.278 o
6 24 2 12.143 11.347 0.736 98.928 o
6 24 3 5.906 5.855 0.736 123.598 o
6 24 4 0.525 0.736 0.736 143.079 o
6 24 5 8.233 7.316 0.736 115.135 o
6 24 6 5.482 4.757 0.736 126.242 o
6 24 7 2.127 2.560 0.736 137.578 o
6 24 8 6.098 6.218 0.736 122.576 o
6 24 9 57.386 55.255 2.933 6.494 o
6 24 10 2.859 3.295 0.736 134.934 o
6 24 11 32.722 33.669 1.834 16.719 o
6 24 12 14.412 14.270 1.098 50.822 o
6 24 13 67.250 68.064 3.295 5.009 o
6 24 14 5.958 6.591 0.736 122.449 o
6 24 15 27.463 28.177 1.834 18.052 o
6 24 16 39.403 42.447 2.560 9.288 o
6 24 17 26.438 25.980 1.834 18.405 o
6 24 18 0.915 1.461 0.736 141.522 o
6 24 19 1.257 1.098 0.736 141.179 o
6 24 20 4.004 4.757 0.736 130.169 o
6 24 21 19.871 19.399 1.098 44.494 o
6 24 22 4.609 4.394 0.736 129.056 o
6 24 23 5.875 6.591 1.098 60.090 o
6 24 24 2.384 3.295 1.098 63.139 o
6 24 25 18.972 19.399 1.461 29.431 o
6 24 26 4.046 5.119 0.736 129.584 o
6 24 27 5.653 4.394 0.736 126.270 o
6 24 28 5.441 5.119 0.736 125.864 o
6 24 29 3.922 4.394 0.736 130.853 o
6 24 30 0.819 0.736 0.736 142.481 o
6 24 31 1.261 1.098 0.736 141.171 o
6 24 32 13.388 15.741 1.098 51.051 o
6 24 33 0.627 0.363 1.834 23.257 o
6 25 0 200.864 173.102 11.347 0.479 o
6 25 1 2.251 2.560 0.736 137.285 o
6 25 2 2.265 1.461 0.736 138.533 o
6 25 3 52.421 51.597 2.560 8.222 o
6 25 4 63.780 61.846 3.295 5.194 o
6 25 5 0.161 0.000 0.736 144.515 o
6 25 6 8.941 10.975 1.098 56.366 o
6 25 7 18.764 19.026 1.461 29.561 o
6 25 8 34.613 32.933 1.834 16.468 o
6 25 9 9.603 11.347 1.098 55.727 o
6 25 10 27.354 28.177 1.834 18.070 o
6 25 11 52.658 50.871 2.933 6.773 o
6 25 12 1.411 1.098 0.736 140.847 o
6 25 13 2.815 2.560 0.736 135.937 o
6 25 14 16.136 14.270 1.098 49.449 o
6 25 15 13.275 12.446 1.098 52.447 o
6 25 16 3.184 2.560 0.736 135.037 o
6 25 17 7.335 8.788 0.736 115.587 o
6 25 18 11.016 13.907 1.098 53.649 o
6 25 19 7.334 7.689 0.736 117.117 o
6 25 20 13.185 13.544 1.098 52.084 o
6 25 21 7.673 5.855 0.736 118.725 o
6 25 22 1.977 2.560 0.736 137.928 o
6 25 23 6.053 5.855 1.098 60.215 o
6 25 24 16.302 18.301 1.461 30.482 o
6 25 25 2.350 2.933 1.098 63.250 o
6 25 26 10.771 8.788 0.736 106.073 o
6 25 27 1.291 1.461 0.736 140.714 o
6 25 28 8.432 6.954 0.736 115.086 o
6 25 29 1.005 1.461 0.736 141.330 o
6 25 30 6.224 5.492 0.736 123.224 o
6 25 31 5.053 5.492 2.197 15.978 o
6 26 0 78.449 81.971 5.492 2.137 o
6 26 1 10.471 9.876 0.736 105.405 o
6 26 2 12.955 14.270 1.098 51.979 o
6 26 3 38.853 39.524 1.834 15.246 o
6 26 4 8.387 8.052 0.736 113.680 o
6 26 5 20.129 20.498 1.461 28.867 o
6 26 6 17.991 17.202 1.098 46.817 o
6 26 7 22.578 21.959 1.461 27.811 o
6 26 8 40.535 41.358 2.197 11.619 o
6 26 9 16.754 15.741 1.098 48.373 o
6 26 10 6.519 8.415 0.736 118.374 o
6 26 11 4.018 4.757 0.736 130.130 o
6 26 12 13.431 13.544 1.098 51.889 o
6 26 13 16.247 14.270 1.098 49.361 o
6 26 14 18.727 18.301 1.098 45.809 o
6 26 15 12.380 13.907 1.098 52.577 o
6 26 16 43.158 43.545 2.197 11.264 o
6 26 17 2.005 2.197 0.736 138.283 o
6 26 18 24.289 23.420 1.461 27.000 o
6 26 19 8.000 9.876 0.736 112.221 o
6 26 20 11.085 9.150 0.736 104.719 o
6 26 21 1.814 1.098 0.736 139.963 o
6 26 22 1.344 2.197 0.736 139.785 o
6 26 23 0.156 -0.363 1.098 64.896 o
6 26 24 2.864 4.021 1.098 62.690 o
6 26 25 0.611 0.736 0.736 142.906 o
6 26 26 1.109 0.736 0.736 141.878 o
6 26 27 1.269 2.197 0.736 139.952 o
6 26 28 0.310 0.736 0.736 143.510 o
6 27 0 24.078 24.156 1.834 18.945 o
6 27 1 0.222 0.000 0.736 144.397 o
6 27 2 1.646 1.461 0.736 139.933 o
6 27 3 19.103 20.125 1.098 44.807 o
6 27 4 7.820 6.954 0.736 116.788 o
6 27 5 18.855 18.301 1.098 45.709 o
6 27 6 19.032 20.498 1.098 44.718 o
6 27 7 4.971 5.492 0.736 126.628 o
6 27 8 15.976 16.829 1.098 48.558 o
6 27 9 6.187 5.855 0.736 122.829 o
6 27 10 1.573 1.461 0.736 140.095 o
6 27 11 1.348 1.834 0.736 140.180 o
6 27 12 4.298 3.658 0.736 130.833 o
6 27 13 15.133 13.907 1.098 50.392 o
6 27 14 9.032 9.876 1.098 56.708 o
6 27 15 24.130 21.959 1.834 19.116 o
6 27 16 1.736 2.933 0.736 138.055 o
6 27 17 3.928 4.757 0.736 130.366 o
6 27 18 11.631 13.171 1.098 53.455 o
6 27 19 4.733 5.119 0.736 127.763 o
6 27 20 1.338 0.363 0.736 141.789 o
6 27 21 0.346 0.000 0.736 144.159 o
6 27 22 2.673 1.834 0.736 137.145 o
6 27 23 4.492 4.394 0.736 129.363 o
6 27 24 8.169 7.689 0.736 114.792 o
6 27 25 10.036 10.612 0.736 105.588 o
6 27 26 0.270 0.000 0.736 144.306 o
6 28 0 2.960 2.933 0.736 135.129 o
6 28 1 29.072 29.275 1.461 24.484 o
6 28 2 35.013 35.130 1.834 16.221 o
6 28 3 1.387 1.834 0.736 140.092 o
6 28 4 40.327 30.374 2.197 12.169 o
6 28 5 10.171 10.612 0.736 105.220 o
6 28 6 27.163 27.078 1.461 25.454 o
6 28 7 4.333 4.021 0.736 130.269 o
6 28 8 1.001 0.736 0.736 142.104 o
6 28 9 4.646 4.394 0.736 128.959 o
6 28 10 8.720 8.788 0.736 111.734 o
6 28 11 3.714 3.658 0.736 132.335 o
6 28 12 14.531 15.368 1.098 50.290 o
6 28 13 0.504 1.098 0.736 142.754 o
6 28 14 3.909 4.394 0.736 130.886 o
6 28 15 1.692 2.197 0.736 139.001 o
6 28 16 34.335 38.426 1.834 16.063 o
6 28 17 0.648 0.363 0.736 143.208 o
6 28 18 2.589 2.560 0.736 136.481 o
6 28 19 36.318 32.208 2.197 12.467 o
6 28 20 5.693 5.855 0.736 124.181 o
6 28 21 1.167 2.197 0.736 140.179 o
6 28 22 8.783 10.249 1.098 56.755 o
6 28 23 23.352 19.399 2.197 14.270 o
6 28 24 17.589 17.202 2.197 14.836 o
6 29 0 11.749 13.544 1.098 53.216 o
6 29 1 1.347 2.560 0.736 139.372 o
6 29 2 0.548 -0.363 0.736 143.766 o
6 29 3 2.510 1.834 0.736 137.530 o
6 29 4 2.307 2.560 0.736 137.154 o
6 29 5 4.386 4.757 0.736 129.167 o
6 29 6 5.410 6.218 0.736 124.456 o
6 29 7 2.778 1.461 0.736 137.339 o
6 29 8 2.543 1.834 0.736 137.453 o
6 29 9 3.901 3.295 0.736 132.321 o
6 29 10 10.724 10.612 1.098 55.152 o
6 29 11 2.862 2.560 0.736 135.824 o
6 29 12 1.245 0.736 0.736 141.592 o
6 29 13 4.368 5.492 0.736 128.239 o
6 29 14 0.984 0.363 0.736 142.525 o
6 29 15 0.988 0.736 0.736 142.132 o
6 29 16 5.287 7.689 1.098 60.116 o
6 29 17 3.344 3.658 0.736 133.272 o
6 29 18 7.023 8.415 1.098 58.689 o
6 29 19 1.696 0.736 0.736 140.621 o
6 29 20 9.018 9.513 1.098 56.854 o
6 29 21 0.481 -1.461 1.834 23.274 o
6 30 0 4.368 5.855 1.098 61.285 o
6 30 1 7.515 9.876 0.736 113.569 o
6 30 2 13.124 13.907 1.098 51.989 o
6 30 3 1.245 1.834 0.736 140.407 o
6 30 4 5.102 6.218 0.736 125.293 o
6 30 5 3.316 4.394 0.736 132.412 o
6 30 6 13.339 13.171 1.098 52.110 o
6 30 7 6.011 6.591 0.736 122.303 o
6 30 8 8.717 8.415 0.736 112.260 o
6 30 9 1.691 1.461 0.736 139.833 o
6 30 10 4.264 5.492 0.736 128.515 o
6 30 11 19.174 16.104 1.098 46.319 o
6 30 12 8.017 8.052 0.736 114.710 o
6 30 13 9.934 11.710 1.098 55.337 o
6 30 14 6.024 8.052 0.736 120.250 o
6 30 15 4.938 3.658 0.736 129.158 o
6 30 16 2.622 2.560 0.736 136.402 o
6 30 17 7.311 9.876 2.197 15.764 o
6 31 0 9.838 9.513 1.461 33.751 o
6 31 1 2.654 2.560 0.736 136.326 o
6 31 2 4.707 5.492 0.736 127.336 o
6 31 3 30.579 34.405 2.560 10.055 o
6 31 4 9.884 10.612 0.736 106.004 o
6 31 5 14.032 14.270 1.098 51.124 o
6 31 6 15.756 16.829 1.098 48.733 o
6 31 7 7.287 9.150 0.736 115.214 o
6 31 8 1.004 0.736 0.736 142.099 o
6 31 9 7.086 7.316 0.736 118.326 o
6 31 10 2.887 2.933 0.736 135.309 o
6 31 11 4.935 4.394 0.736 128.192 o
6 31 12 8.209 10.975 1.461 33.991 o
7 0 1 3.666 4.757 0.363 415.803 o
7 0 2 29.182 32.571 1.098 33.392 o
7 0 3 1705.130 1758.810 53.068 0.014 o
7 0 4 6.497 7.316 0.363 321.512 o
7 0 5 2841.690 2914.520 91.857 0.005 o
7 0 6 117.404 119.308 3.658 2.893 o
7 0 7 848.920 836.225 27.078 0.057 o
7 0 8 121.788 120.396 3.658 2.817 o
7 0 9 3.444 4.021 0.363 431.447 o
7 0 10 566.202 586.634 17.928 0.126 o
7 0 11 113.920 105.028 3.295 3.402 o
7 0 12 130.439 130.283 4.021 2.393 o
7 0 13 137.221 134.303 4.021 2.291 o
7 0 14 0.235 0.000 0.363 588.035 o
7 0 15 827.059 791.209 25.254 0.063 o
7 0 16 147.913 156.998 4.757 1.757 o
7 0 17 223.698 218.481 6.591 0.872 o
7 0 18 9.379 9.150 0.363 255.460 o
7 0 19 4.244 4.021 0.363 410.355 o
7 0 20 86.293 88.199 2.560 5.509 o
7 0 21 96.298 91.121 2.560 5.041 o
7 0 22 10.505 11.347 0.363 224.543 o
7 0 23 770.945 783.519 23.420 0.072 o
7 0 24 180.370 164.314 6.218 1.154 o
7 0 25 35.666 38.426 1.461 21.084 o
7 0 26 10.518 10.612 0.363 229.143 o
7 0 27 124.462 120.034 4.021 2.529 o
7 0 28 1.157 1.098 0.363 541.542 o
7 0 29 11.242 11.347 0.736 101.327 o
7 0 30 118.295 113.443 3.295 3.230 o
7 0 31 10.617 10.612 0.736 104.006 o
7 0 32 33.927 35.503 1.461 22.020 o
7 0 33 72.421 66.603 4.021 3.670 o
7 0 34 58.887 62.944 3.295 5.318 o
7 0 35 0.700 1.834 0.736 141.583 o
7 0 36 3.972 2.560 0.736 133.075 o
7 0 37 12.653 12.073 1.098 53.084 o
7 0 38 7.346 7.689 0.736 117.085 o
7 0 39 92.277 88.199 5.492 2.035 o
7 0 40 49.855 44.644 2.560 8.585 o
7 0 41 14.182 14.270 1.461 31.792 o
7 0 42 5.811 5.492 1.098 60.491 o
7 0 43 2.074 1.461 1.098 63.752 o
7 0 44 35.793 36.592 2.560 9.683 o
7 0 45 3.099 3.658 1.098 62.661 o
7 0 46 3.061 2.197 1.098 63.072 o
7 0 47 1.999 1.098 1.098 63.873 o
7 0 48 6.463 5.492 1.098 60.065 o
7 0 49 0.238 1.461 1.098 64.572 o
7 1 0 183.790 194.688 5.119 1.315 o
7 1 1 56.973 58.923 1.461 13.722 o
7 1 2 231.676 257.270 5.492 0.930 o
7 1 3 184.187 184.449 3.658 1.715 o
7 1 4 513.403 550.405 11.347 0.205 o
7 1 5 549.302 591.764 11.347 0.187 o
7 1 6 152.771 172.729 3.658 2.074 o
7 1 7 513.539 544.550 11.347 0.206 o
7 1 8 324.960 350.588 6.954 0.518 o
7 1 9 216.782 230.917 5.119 1.082 o
7 1 10 774.167 795.965 17.202 0.092 o
7 1 11 4146.290 4319.440 123.692 0.003 o
7 1 12 792.928 817.561 18.664 0.084 o
7 1 13 365.383 378.039 9.150 0.374 o
7 1 14 402.206 413.532 9.876 0.314 o
7 1 15 113.631 117.474 2.560 4.004 o
7 1 16 183.377 187.009 4.021 1.613 o
7 1 17 25.786 25.617 0.736 55.828 o
7 1 18 458.305 449.771 9.876 0.272 o
7 1 19 159.904 159.195 3.295 2.217 o
7 1 20 89.844 92.593 2.197 5.960 o
7 1 21 354.014 341.075 7.316 0.470 o
7 1 22 131.189 127.350 2.560 3.405 o
7 1 23 59.812 61.483 1.461 12.997 o
7 1 24 154.976 145.288 3.295 2.371 o
7 1 25 14.687 15.368 0.363 160.821 o
7 1 26 2.974 2.933 0.363 459.506 o
7 1 27 20.577 20.860 0.736 68.705 o
7 1 28 7.704 8.052 0.363 291.902 o
7 1 29 5.263 6.218 0.363 359.302 o
7 1 30 56.864 56.354 1.098 16.754 o
7 1 31 55.964 51.970 1.098 17.608 o
7 1 32 10.070 10.249 0.363 237.594 o
7 1 33 21.782 20.860 1.098 42.483 o
7 1 34 23.296 21.596 1.098 41.084 o
7 1 35 78.663 78.313 3.295 4.555 o
7 1 36 4.270 5.855 0.736 128.017 o
7 1 37 6.536 6.591 0.736 120.854 o
7 1 38 6.279 6.954 0.736 121.063 o
7 1 39 2.896 2.560 0.736 135.741 o
7 1 40 28.478 29.638 1.461 24.615 o
7 1 41 10.929 10.975 0.736 102.670 o
7 1 42 6.230 6.954 0.736 121.200 o
7 1 43 14.650 17.202 1.098 49.465 o
7 1 44 1.339 0.736 0.736 141.392 o
7 1 45 0.802 1.461 0.736 141.761 o
7 1 46 0.288 0.363 0.736 143.920 o
7 1 47 1.958 1.461 0.736 139.232 o
7 1 48 7.057 6.218 0.736 119.930 o
7 1 49 2.724 2.197 0.736 136.593 o
7 2 0 476.703 468.797 12.809 0.212 o
7 2 1 1350.540 1391.750 27.814 0.032 o
7 2 2 132.312 149.309 3.295 2.671 o
7 2 3 315.357 345.468 6.954 0.535 o
7 2 4 431.249 452.694 9.876 0.286 o
7 2 5 966.449 1002.360 21.223 0.060 o
7 2 6 430.778 434.030 9.513 0.299 o
7 2 7 158.963 165.413 3.658 2.046 o
7 2 8 91.960 94.417 2.197 5.804 o
7 2 9 64.095 71.732 1.461 11.511 o
7 2 10 618.129 631.288 13.544 0.146 o
7 2 11 1775.790 1782.960 47.576 0.015 o
7 2 12 275.195 287.281 6.591 0.675 o
7 2 13 318.150 331.924 8.052 0.486 o
7 2 14 104.825 108.686 2.560 4.418 o
7 2 15 12.309 13.907 0.363 189.261 o
7 2 16 175.551 179.683 3.658 1.812 o
7 2 17 21.812 21.959 0.363 99.344 o
7 2 18 7.939 8.415 0.363 284.613 o
7 2 19 19.679 19.399 0.363 115.148 o
7 2 20 90.210 88.199 1.834 6.828 o
7 2 21 95.208 92.955 1.834 6.352 o
7 2 22 71.301 68.437 1.461 10.733 o
7 2 23 182.174 177.859 4.021 1.657 o
7 2 24 56.782 55.628 1.098 16.873 o
7 2 25 38.092 39.524 1.098 26.633 o
7 2 26 147.492 146.749 3.658 2.283 o
7 2 27 93.909 99.546 2.560 4.971 o
7 2 28 168.497 170.542 4.021 1.800 o
7 2 29 11.611 12.446 0.363 204.626 o
7 2 30 42.748 45.379 1.098 23.272 o
7 2 31 47.629 47.576 1.098 20.984 o
7 2 32 2.720 3.295 0.363 461.561 o
7 2 33 7.786 8.052 0.736 115.356 o
7 2 34 39.699 33.669 1.461 20.613 o
7 2 35 13.917 14.270 0.736 90.618 o
7 2 36 13.145 13.171 0.736 93.950 o
7 2 37 17.124 18.301 1.098 47.067 o
7 2 38 16.729 17.202 0.736 80.485 o
7 2 39 71.513 75.017 2.933 5.562 o
7 2 40 38.006 39.887 1.834 15.352 o
7 2 41 7.654 7.316 0.736 116.745 o
7 2 42 19.159 20.125 1.098 44.764 o
7 2 43 11.503 12.073 1.098 53.985 o
7 2 44 4.124 4.021 0.736 130.812 o
7 2 45 2.641 2.197 0.736 136.792 o
7 2 46 11.404 10.975 1.098 54.488 o
7 2 47 4.284 4.394 0.736 129.909 o
7 2 48 2.239 2.560 0.736 137.314 o
7 2 49 3.134 2.933 0.736 134.703 o
7 3 0 750.595 772.545 23.783 0.072 o
7 3 1 1458.500 1621.580 35.130 0.024 o
7 3 2 529.504 544.550 10.975 0.205 o
7 3 3 47.660 53.794 1.834 12.855 o
7 3 4 4.745 5.119 0.363 384.186 o
7 3 5 427.912 439.149 9.513 0.299 o
7 3 6 101.429 107.225 2.197 5.066 o
7 3 7 496.864 513.441 10.975 0.223 o
7 3 8 136.895 132.842 3.295 2.729 o
7 3 9 56.447 57.825 1.098 16.669 o
7 3 10 543.555 511.617 14.643 0.165 o
7 3 11 20.282 19.762 0.363 111.215 o
7 3 12 90.621 93.318 2.197 5.901 o
7 3 13 201.929 190.304 4.757 1.311 o
7 3 14 162.198 165.413 4.021 1.878 o
7 3 15 46.408 45.742 1.098 21.768 o
7 3 16 33.342 32.208 0.736 42.143 o
7 3 17 87.907 88.561 1.834 6.974 o
7 3 18 292.503 291.302 5.855 0.689 o
7 3 19 223.668 213.352 4.757 1.147 o
7 3 20 177.728 176.760 3.658 1.806 o
7 3 21 67.777 68.437 1.461 11.218 o
7 3 22 98.782 96.251 2.197 5.429 o
7 3 23 83.205 86.002 2.197 6.507 o
7 3 24 127.462 131.744 3.295 2.895 o
7 3 25 18.025 17.565 0.363 129.508 o
7 3 26 39.559 38.788 1.098 26.111 o
7 3 27 88.066 89.660 2.197 6.133 o
7 3 28 34.418 35.130 0.736 39.586 o
7 3 29 10.731 11.347 0.363 221.680 o
7 3 30 96.404 98.075 2.560 4.904 o
7 3 31 43.180 43.545 1.098 23.471 o
7 3 32 47.697 46.478 1.461 16.916 o
7 3 33 28.820 27.814 1.098 35.117 o
7 3 34 21.594 24.156 1.098 41.395 o
7 3 35 14.773 14.270 0.736 88.507 o
7 3 36 5.869 5.492 0.736 124.195 o
7 3 37 11.082 10.975 0.736 102.258 o
7 3 38 38.068 40.260 1.834 15.312 o
7 3 39 26.771 30.736 1.461 24.988 o
7 3 40 53.577 49.037 2.560 8.229 o
7 3 41 1.791 2.197 0.736 138.775 o
7 3 42 15.160 13.907 0.736 88.005 o
7 3 43 3.377 2.197 0.736 135.009 o
7 3 44 8.006 7.689 0.736 115.248 o
7 3 45 5.023 4.757 0.736 127.475 o
7 3 46 13.163 12.446 1.098 52.535 o
7 3 47 6.806 8.052 0.736 118.082 o
7 3 48 0.512 1.098 0.736 142.739 o
7 3 49 4.245 4.021 1.461 35.712 o
7 4 0 223.747 246.295 7.689 0.716 o
7 4 1 138.315 142.355 3.295 2.632 o
7 4 2 63.205 68.799 1.834 10.002 o
7 4 3 489.214 517.099 10.975 0.225 o
7 4 4 235.104 248.119 5.492 0.933 o
7 4 5 1371.560 1436.770 34.405 0.027 o
7 4 6 124.214 132.842 3.295 2.941 o
7 4 7 86.413 98.075 2.197 5.996 o
7 4 8 352.961 360.474 8.052 0.432 o
7 4 9 582.023 584.437 13.544 0.159 o
7 4 10 340.347 350.961 8.415 0.435 o
7 4 11 103.204 98.448 2.560 4.649 o
7 4 12 198.701 195.424 4.394 1.392 o
7 4 13 221.516 218.108 4.757 1.146 o
7 4 14 158.362 156.262 3.295 2.255 o
7 4 15 269.676 264.223 5.855 0.774 o
7 4 16 371.575 387.915 7.689 0.412 o
7 4 17 108.437 107.225 2.197 4.778 o
7 4 18 39.287 39.887 0.736 33.335 o
7 4 19 16.365 15.741 0.363 146.506 o
7 4 20 50.706 50.871 1.098 19.374 o
7 4 21 322.400 335.955 7.316 0.514 o
7 4 22 2.900 2.933 0.363 461.616 o
7 4 23 159.437 156.998 3.658 2.087 o
7 4 24 114.488 107.961 2.933 3.720 o
7 4 25 169.919 158.822 3.295 2.100 o
7 4 26 11.141 11.347 0.363 216.602 o
7 4 27 157.829 161.019 4.394 1.799 o
7 4 28 63.919 62.944 1.461 12.205 o
7 4 29 163.842 165.413 4.021 1.863 o
7 4 30 63.389 61.120 1.461 12.434 o
7 4 31 139.159 140.159 3.658 2.430 o
7 4 32 17.786 17.928 0.736 77.359 o
7 4 33 10.535 11.347 0.736 103.232 o
7 4 34 24.704 23.783 1.098 39.276 o
7 4 35 13.080 13.907 0.736 93.179 o
7 4 36 12.855 13.907 0.736 93.751 o
7 4 37 15.454 17.565 1.098 48.681 o
7 4 38 0.011 0.000 0.736 144.798 o
7 4 39 9.558 10.249 0.736 107.396 o
7 4 40 7.289 9.150 0.736 115.210 o
7 4 41 2.668 3.295 0.736 135.402 o
7 4 42 2.267 1.834 0.736 138.097 o
7 4 43 16.301 16.467 1.098 48.445 o
7 4 44 29.556 30.374 1.834 17.520 o
7 4 45 3.377 3.658 0.736 133.189 o
7 4 46 3.297 3.295 0.736 133.847 o
7 4 47 10.548 9.513 0.736 105.691 o
7 4 48 0.989 0.363 0.736 142.515 o
7 5 0 128.446 130.645 4.021 2.415 o
7 5 1 669.379 711.062 17.202 0.109 o
7 5 2 112.920 123.329 2.933 3.572 o
7 5 3 292.468 309.965 7.316 0.575 o
7 5 4 49.822 50.136 1.461 16.027 o
7 5 5 337.081 340.712 9.150 0.413 o
7 5 6 413.801 397.801 10.249 0.303 o
7 5 7 345.455 353.520 8.788 0.414 o
7 5 8 9.258 9.150 0.363 257.283 o
7 5 9 263.089 281.788 7.316 0.646 o
7 5 10 485.784 480.145 12.446 0.212 o
7 5 11 362.270 360.474 9.150 0.383 o
7 5 12 128.783 129.184 2.933 3.157 o
7 5 13 301.305 292.400 6.591 0.621 o
7 5 14 66.785 64.778 1.461 11.627 o
7 5 15 65.619 69.535 1.461 11.449 o
7 5 16 232.733 228.357 5.119 1.025 o
7 5 17 581.734 551.504 12.446 0.173 o
7 5 18 11.394 10.975 0.363 215.790 o
7 5 19 114.926 111.982 2.197 4.443 o
7 5 20 100.316 100.272 1.834 5.841 o
7 5 21 26.431 27.078 0.736 53.811 o
7 5 22 493.631 474.653 9.876 0.249 o
7 5 23 38.620 39.161 0.736 34.138 o
7 5 24 202.214 204.937 4.394 1.343 o
7 5 25 10.031 10.612 0.363 235.643 o
7 5 26 90.954 92.955 2.197 5.893 o
7 5 27 4.506 4.757 0.363 394.461 o
7 5 28 98.133 102.106 2.933 4.238 o
7 5 29 5.121 5.855 0.363 366.640 o
7 5 30 34.982 36.229 1.098 29.032 o
7 5 31 69.509 72.095 1.834 9.184 o
7 5 32 31.030 32.208 1.461 23.404 o
7 5 33 79.065 84.903 2.933 5.115 o
7 5 34 47.846 44.644 1.834 13.482 o
7 5 35 27.948 28.913 1.461 24.902 o
7 5 36 6.247 5.492 0.736 123.163 o
7 5 37 9.415 9.150 0.736 109.304 o
7 5 38 5.494 5.855 0.736 124.721 o
7 5 39 39.553 39.161 1.834 15.163 o
7 5 40 6.814 6.591 0.736 120.085 o
7 5 41 14.292 16.104 1.098 50.188 o
7 5 42 0.977 1.834 0.736 140.990 o
7 5 43 5.124 4.757 0.736 127.205 o
7 5 44 8.985 9.513 1.098 56.878 o
7 5 45 10.780 9.513 0.736 105.057 o
7 5 46 9.492 9.150 0.736 109.093 o
7 5 47 2.825 2.560 0.736 135.913 o
7 5 48 6.195 6.954 0.736 121.296 o
7 6 0 852.944 846.837 28.913 0.053 o
7 6 1 50.243 52.333 1.834 12.599 o
7 6 2 799.038 793.043 17.565 0.089 o
7 6 3 177.475 174.201 4.021 1.709 o
7 6 4 24.459 25.617 0.736 57.861 o
7 6 5 334.911 348.391 8.415 0.442 o
7 6 6 49.724 50.136 1.098 19.817 o
7 6 7 232.037 249.218 7.316 0.735 o
7 6 8 325.736 342.909 8.788 0.438 o
7 6 9 180.330 175.299 4.394 1.576 o
7 6 10 33.611 34.405 1.098 30.269 o
7 6 11 151.640 155.900 3.658 2.180 o
7 6 12 258.279 259.829 6.218 0.774 o
7 6 13 92.701 96.976 1.834 6.382 o
7 6 14 50.729 50.871 1.098 19.367 o
7 6 15 628.494 620.303 12.446 0.153 o
7 6 16 86.748 84.541 1.834 7.199 o
7 6 17 0.668 1.834 0.363 545.333 o
7 6 18 146.259 144.925 2.933 2.688 o
7 6 19 127.368 124.790 2.197 3.828 o
7 6 20 165.680 165.776 3.295 2.109 o
7 6 21 26.251 26.353 0.736 54.596 o
7 6 22 113.775 114.914 2.197 4.432 o
7 6 23 338.316 330.463 6.954 0.513 o
7 6 24 1.417 1.461 0.363 527.777 o
7 6 25 129.393 130.645 2.933 3.130 o
7 6 26 8.249 8.788 0.363 276.210 o
7 6 27 10.334 9.150 0.363 241.568 o
7 6 28 2.997 3.295 0.363 453.739 o
7 6 29 6.257 6.954 0.363 330.031 o
7 6 30 2.554 2.560 0.363 476.962 o
7 6 31 65.423 62.209 2.197 8.512 o
7 6 32 20.117 21.959 1.098 43.326 o
7 6 33 35.912 35.866 1.461 21.383 o
7 6 34 6.936 7.316 0.736 118.741 o
7 6 35 6.531 7.316 0.736 119.866 o
7 6 36 9.873 11.710 1.098 55.383 o
7 6 37 30.875 28.550 1.834 17.452 o
7 6 38 36.069 36.229 1.834 15.959 o
7 6 39 4.485 5.119 0.736 128.424 o
7 6 40 8.193 8.415 0.736 113.716 o
7 6 41 61.737 66.240 2.933 6.103 o
7 6 42 2.489 2.933 0.736 136.274 o
7 6 43 11.799 11.710 0.736 99.360 o
7 6 44 2.773 2.933 0.736 135.586 o
7 6 45 2.452 2.197 0.736 137.240 o
7 6 46 6.675 5.855 0.736 121.485 o
7 6 47 12.315 11.347 1.098 53.634 o
7 6 48 1.077 0.000 0.736 142.707 o
7 7 0 211.480 221.777 10.249 0.527 o
7 7 1 164.290 172.004 4.394 1.705 o
7 7 2 526.306 517.472 13.544 0.181 o
7 7 3 386.366 390.848 9.876 0.332 o
7 7 4 466.532 456.352 12.446 0.223 o
7 7 5 231.475 228.357 5.119 1.029 o
7 7 6 85.000 86.365 2.197 6.394 o
7 7 7 486.670 499.534 11.347 0.224 o
7 7 8 47.026 42.447 1.098 22.159 o
7 7 9 861.982 835.126 22.685 0.067 o
7 7 10 323.290 319.851 7.316 0.523 o
7 7 11 62.008 62.209 1.461 12.570 o
7 7 12 228.905 225.798 4.757 1.097 o
7 7 13 255.127 245.560 5.119 0.915 o
7 7 14 135.151 133.205 2.933 2.992 o
7 7 15 661.677 640.801 12.446 0.144 o
7 7 16 70.442 71.359 1.461 10.653 o
7 7 17 688.652 649.579 12.809 0.135 o
7 7 18 32.508 32.933 0.736 42.640 o
7 7 19 313.782 324.245 6.218 0.594 o
7 7 20 79.931 80.882 1.461 8.967 o
7 7 21 177.909 182.615 4.021 1.672 o
7 7 22 104.302 106.127 2.197 4.968 o
7 7 23 14.605 14.270 0.363 166.105 o
7 7 24 2.090 2.560 0.363 490.625 o
7 7 25 6.733 6.954 0.363 320.428 o
7 7 26 67.232 68.799 1.834 9.578 o
7 7 27 50.076 51.970 1.461 15.774 o
7 7 28 150.245 149.309 4.021 2.070 o
7 7 29 7.177 7.689 0.363 304.799 o
7 7 30 57.364 61.846 2.197 9.173 o
7 7 31 54.489 55.255 1.834 11.838 o
7 7 32 38.853 38.788 1.834 15.304 o
7 7 33 81.502 80.882 3.658 3.890 o
7 7 34 4.452 4.394 0.736 129.470 o
7 7 35 26.662 27.814 1.461 25.497 o
7 7 36 1.603 2.197 0.736 139.204 o
7 7 37 39.364 37.690 2.560 9.435 o
7 7 38 26.256 25.617 1.461 25.989 o
7 7 39 34.618 35.866 1.834 16.226 o
7 7 40 12.842 13.907 1.098 52.212 o
7 7 41 5.249 6.218 0.736 124.895 o
7 7 42 9.447 11.347 0.736 106.195 o
7 7 43 4.172 4.021 0.736 130.690 o
7 7 44 9.999 10.612 0.736 105.690 o
7 7 45 19.262 12.446 1.461 30.472 o
7 7 46 2.100 2.933 0.736 137.203 o
7 7 47 6.226 5.855 0.736 122.723 o
7 8 0 489.347 490.384 18.664 0.138 o
7 8 1 57.493 61.483 1.461 13.399 o
7 8 2 980.275 969.067 23.057 0.056 o
7 8 3 378.530 383.531 9.876 0.339 o
7 8 4 441.811 453.792 10.612 0.266 o
7 8 5 204.052 203.476 5.492 1.128 o
7 8 6 974.963 1019.570 28.177 0.047 o
7 8 7 50.362 49.037 1.098 19.788 o
7 8 8 20.165 21.223 0.736 69.147 o
7 8 9 295.578 282.887 7.316 0.591 o
7 8 10 205.611 206.771 4.757 1.249 o
7 8 11 28.135 28.550 0.736 50.451 o
7 8 12 82.143 85.639 1.834 7.501 o
7 8 13 27.337 28.177 0.736 51.774 o
7 8 14 255.559 269.343 6.954 0.702 o
7 8 15 70.012 68.064 1.461 10.933 o
7 8 16 226.108 218.108 5.119 1.070 o
7 8 17 257.001 246.295 5.492 0.868 o
7 8 18 26.077 27.451 0.736 54.052 o
7 8 19 24.564 23.420 0.363 86.227 o
7 8 20 188.487 191.766 4.021 1.558 o
7 8 21 49.749 47.576 1.098 20.241 o
7 8 22 37.816 38.426 0.736 35.084 o
7 8 23 107.568 107.961 2.197 4.798 o
7 8 24 22.507 23.057 0.736 63.192 o
7 8 25 139.955 145.651 2.933 2.790 o
7 8 26 91.760 88.924 2.197 5.956 o
7 8 27 101.375 98.075 2.560 4.721 o
7 8 28 122.455 122.593 3.295 3.065 o
7 8 29 73.078 76.851 2.197 7.428 o
7 8 30 27.549 28.550 1.098 35.703 o
7 8 31 15.599 16.467 0.736 83.912 o
7 8 32 24.758 25.254 1.098 38.718 o
7 8 33 41.523 44.281 1.834 14.456 o
7 8 34 20.070 20.125 1.098 44.062 o
7 8 35 3.526 2.933 0.736 133.727 o
7 8 36 15.026 15.368 1.098 49.896 o
7 8 37 18.767 19.026 1.461 29.560 o
7 8 38 18.965 19.399 1.461 29.434 o
7 8 39 1.665 1.461 0.736 139.891 o
7 8 40 10.071 9.876 0.736 106.500 o
7 8 41 22.163 20.860 1.098 42.197 o
7 8 42 0.194 1.461 0.736 143.016 o
7 8 43 9.726 8.788 1.098 56.597 o
7 8 44 17.694 19.026 1.461 29.912 o
7 8 45 10.039 8.788 1.098 56.363 o
7 8 46 10.206 10.975 1.098 55.410 o
7 8 47 5.187 5.492 0.736 126.046 o
7 9 0 238.682 244.461 7.689 0.691 o
7 9 1 906.993 885.262 22.322 0.064 o
7 9 2 552.798 547.846 12.446 0.181 o
7 9 3 644.144 657.268 14.643 0.131 o
7 9 4 1336.740 1340.150 28.550 0.032 o
7 9 5 203.615 206.035 5.119 1.192 o
7 9 6 350.805 315.095 8.788 0.427 o
7 9 7 759.546 730.824 22.685 0.076 o
7 9 8 53.241 51.597 1.098 18.465 o
7 9 9 406.198 412.071 10.249 0.303 o
7 9 10 75.808 75.390 1.834 8.444 o
7 9 11 198.833 192.128 4.394 1.401 o
7 9 12 17.309 17.928 0.363 132.802 o
7 9 13 325.709 317.292 6.954 0.540 o
7 9 14 25.274 27.814 0.736 54.957 o
7 9 15 64.840 65.141 1.461 11.892 o
7 9 16 2.343 2.197 0.363 488.505 o
7 9 17 236.346 226.896 4.757 1.063 o
7 9 18 87.964 86.002 1.834 7.060 o
7 9 19 223.689 219.943 5.119 1.076 o
7 9 20 151.636 152.967 3.295 2.364 o
7 9 21 24.982 26.716 0.736 56.211 o
7 9 22 19.057 19.026 0.363 119.413 o
7 9 23 2.963 3.658 0.363 449.617 o
7 9 24 3.902 4.394 0.363 414.384 o
7 9 25 231.608 226.896 4.757 1.083 o
7 9 26 11.692 12.446 0.363 203.713 o
7 9 27 1.202 1.098 0.363 540.110 o
7 9 28 60.222 57.452 1.834 10.988 o
7 9 29 72.391 75.017 2.560 6.464 o
7 9 30 87.497 85.639 3.295 4.231 o
7 9 31 21.784 22.322 1.098 41.934 o
7 9 32 8.596 8.052 0.736 113.099 o
7 9 33 3.441 3.295 0.736 133.485 o
7 9 34 29.477 30.011 1.461 24.237 o
7 9 35 7.940 8.788 0.736 113.902 o
7 9 36 17.694 17.565 1.098 46.908 o
7 9 37 6.693 7.316 0.736 119.416 o
7 9 38 12.226 10.612 1.098 53.991 o
7 9 39 2.883 2.560 1.461 36.096 o
7 9 40 3.033 4.021 1.098 62.597 o
7 9 41 15.770 15.741 1.098 49.155 o
7 9 42 0.934 0.363 0.736 142.628 o
7 9 43 0.085 -0.363 0.736 144.659 o
7 9 44 2.531 2.560 0.736 136.620 o
7 9 45 0.731 0.363 0.736 143.042 o
7 9 46 4.081 3.658 0.736 131.394 o
7 9 47 2.671 2.560 0.736 136.284 o
7 10 0 577.310 582.613 18.301 0.122 o
7 10 1 69.443 69.898 1.461 10.886 o
7 10 2 303.124 308.867 6.591 0.603 o
7 10 3 196.385 196.159 4.757 1.325 o
7 10 4 140.936 140.894 3.295 2.603 o
7 10 5 61.884 62.209 1.461 12.590 o
7 10 6 43.779 45.379 1.098 22.856 o
7 10 7 240.681 249.581 6.218 0.831 o
7 10 8 131.203 129.920 2.933 3.101 o
7 10 9 687.635 623.962 14.270 0.129 o
7 10 10 124.763 121.495 2.560 3.639 o
7 10 11 606.915 602.738 16.104 0.132 o
7 10 12 325.260 317.292 6.591 0.560 o
7 10 13 451.471 437.325 9.513 0.286 o
7 10 14 68.838 66.240 1.461 11.223 o
7 10 15 181.879 171.641 4.021 1.684 o
7 10 16 135.472 136.873 2.933 2.951 o
7 10 17 39.142 38.426 0.736 34.016 o
7 10 18 222.910 222.502 4.757 1.130 o
7 10 19 160.906 155.900 3.295 2.225 o
7 10 20 53.073 55.628 1.098 17.915 o
7 10 21 69.913 69.162 1.461 10.872 o
7 10 22 90.947 91.857 1.834 6.657 o
7 10 23 104.888 103.204 2.560 4.508 o
7 10 24 203.756 203.113 4.394 1.339 o
7 10 25 6.930 6.954 0.363 316.552 o
7 10 26 93.330 94.054 2.197 5.745 o
7 10 27 133.947 124.065 3.295 2.849 o
7 10 28 25.151 24.519 1.098 38.700 o
7 10 29 32.902 32.571 1.461 22.771 o
7 10 30 19.172 19.762 1.098 44.895 o
7 10 31 51.595 49.037 1.834 12.639 o
7 10 32 3.971 4.757 0.736 130.255 o
7 10 33 30.800 31.835 1.461 23.533 o
7 10 34 13.643 13.544 0.736 92.213 o
7 10 35 14.124 13.907 0.736 90.553 o
7 10 36 2.020 3.295 0.736 136.961 o
7 10 37 74.467 77.587 4.021 3.552 o
7 10 38 12.495 11.710 1.461 32.688 o
7 10 39 9.710 9.513 1.098 56.338 o
7 10 40 10.204 11.347 1.834 21.920 o
7 10 41 28.328 27.078 1.461 25.076 o
7 10 42 6.540 6.218 0.736 121.358 o
7 10 43 2.730 3.658 0.736 134.803 o
7 10 44 7.846 9.150 0.736 113.658 o
7 10 45 11.856 12.446 0.736 98.236 o
7 10 46 1.686 1.461 0.736 139.844 o
7 11 0 168.282 162.490 5.492 1.383 o
7 11 1 5.856 6.591 0.363 342.212 o
7 11 2 87.347 86.737 1.834 7.077 o
7 11 3 166.749 166.511 4.021 1.832 o
7 11 4 258.602 255.809 6.218 0.778 o
7 11 5 196.931 198.719 4.394 1.392 o
7 11 6 182.406 192.864 4.021 1.598 o
7 11 7 228.968 227.994 5.119 1.040 o
7 11 8 11.148 12.446 0.363 209.953 o
7 11 9 135.974 136.500 2.933 2.945 o
7 11 10 74.533 71.732 1.834 8.724 o
7 11 11 126.403 120.769 2.933 3.296 o
7 11 12 223.122 209.331 4.757 1.159 o
7 11 13 140.340 138.697 2.933 2.845 o
7 11 14 96.956 95.152 1.834 6.180 o
7 11 15 5.948 7.316 0.363 332.643 o
7 11 16 109.761 105.028 2.560 4.316 o
7 11 17 100.113 104.665 2.197 5.178 o
7 11 18 210.057 208.595 5.119 1.158 o
7 11 19 87.022 91.857 2.197 6.130 o
7 11 20 3.006 2.933 0.363 458.590 o
7 11 21 342.427 330.463 7.316 0.491 o
7 11 22 46.176 47.939 1.098 21.446 o
7 11 23 11.634 11.710 0.363 208.572 o
7 11 24 50.674 52.333 1.461 15.608 o
7 11 25 238.325 212.626 5.492 0.982 o
7 11 26 38.814 38.063 1.098 26.637 o
7 11 27 8.209 8.052 0.363 283.098 o
7 11 28 20.395 22.322 0.736 67.669 o
7 11 29 77.241 79.411 4.021 3.495 o
7 11 30 15.294 14.270 0.736 87.242 o
7 11 31 13.319 15.741 1.098 51.106 o
7 11 32 0.032 0.363 0.736 144.413 o
7 11 33 8.898 9.876 0.736 109.731 o
7 11 34 5.169 5.119 0.736 126.595 o
7 11 35 10.176 10.612 0.736 105.206 o
7 11 36 8.188 8.052 0.736 114.237 o
7 11 37 1.546 2.197 0.363 512.494 o
7 11 38 16.448 17.202 1.098 48.036 o
7 11 39 0.481 0.000 0.736 143.898 o
7 11 40 14.236 13.907 1.098 51.106 o
7 11 41 0.213 1.098 0.736 143.343 o
7 11 42 1.469 0.363 0.736 141.512 o
7 11 43 14.914 15.741 1.098 49.837 o
7 11 44 0.837 0.736 0.736 142.444 o
7 11 45 4.677 4.757 0.736 128.395 o
7 11 46 0.501 0.736 0.736 143.129 o
7 12 0 54.676 55.628 1.834 11.790 o
7 12 1 71.326 67.338 1.461 10.804 o
7 12 2 180.054 182.252 4.021 1.657 o
7 12 3 84.955 86.737 1.834 7.250 o
7 12 4 83.528 84.903 1.834 7.424 o
7 12 5 58.198 60.385 1.461 13.372 o
7 12 6 23.745 23.420 0.736 60.782 o
7 12 7 258.902 257.633 5.855 0.810 o
7 12 8 91.266 89.297 1.834 6.721 o
7 12 9 6.778 7.689 0.363 312.380 o
7 12 10 10.775 10.975 0.363 223.480 o
7 12 11 119.281 116.013 2.560 3.862 o
7 12 12 39.565 38.063 1.098 26.279 o
7 12 13 416.941 414.631 9.150 0.322 o
7 12 14 175.013 169.807 3.658 1.863 o
7 12 15 16.615 16.467 0.363 142.188 o
7 12 16 35.299 36.964 1.098 28.672 o
7 12 17 148.009 146.749 3.658 2.277 o
7 12 18 97.850 96.614 2.197 5.464 o
7 12 19 10.977 10.249 0.363 225.529 o
7 12 20 17.959 18.301 0.363 127.699 o
7 12 21 129.842 129.547 2.560 3.411 o
7 12 22 28.502 28.177 0.736 50.213 o
7 12 23 122.459 121.868 3.295 3.071 o
7 12 24 39.056 36.964 1.098 26.785 o
7 12 25 32.310 32.208 0.736 43.244 o
7 12 26 32.208 32.571 1.098 31.585 o
7 12 27 23.517 23.420 1.098 40.258 o
7 12 28 1.809 2.197 0.363 504.511 o
7 12 29 10.519 9.513 0.736 105.770 o
7 12 30 27.762 27.451 1.098 35.924 o
7 12 31 12.683 12.446 0.736 96.076 o
7 12 32 17.541 17.928 0.736 77.891 o
7 12 33 8.415 8.415 0.736 113.099 o
7 12 34 47.697 48.312 1.834 13.239 o
7 12 35 11.751 13.171 0.736 97.559 o
7 12 36 2.626 3.295 0.363 464.242 o
7 12 37 22.378 23.783 1.098 40.956 o
7 12 38 7.270 7.689 0.736 117.297 o
7 12 39 9.170 8.415 0.736 111.001 o
7 12 40 8.992 9.150 0.736 110.476 o
7 12 41 2.495 2.560 0.736 136.707 o
7 12 42 18.051 17.565 1.098 46.627 o
7 12 43 4.945 5.492 0.736 126.697 o
7 12 44 9.185 10.249 0.736 108.424 o
7 12 45 2.501 2.560 0.736 136.692 o
7 13 0 63.015 63.307 2.197 8.657 o
7 13 1 10.380 12.073 0.363 221.534 o
7 13 2 6.615 6.954 0.363 322.788 o
7 13 3 36.514 34.032 0.736 38.127 o
7 13 4 219.034 215.549 5.119 1.104 o
7 13 5 185.307 190.304 3.658 1.681 o
7 13 6 219.185 219.207 4.757 1.154 o
7 13 7 626.600 619.205 13.907 0.143 o
7 13 8 52.488 52.696 1.098 18.527 o
7 13 9 366.320 365.231 8.052 0.416 o
7 13 10 102.635 107.225 2.197 5.015 o
7 13 11 202.865 195.061 4.394 1.368 o
7 13 12 73.837 74.654 1.834 8.654 o
7 13 13 195.005 187.009 4.021 1.528 o
7 13 14 32.648 32.571 1.098 31.331 o
7 13 15 144.611 131.018 2.933 2.837 o
7 13 16 56.381 58.551 1.461 13.865 o
7 13 17 145.952 138.697 3.295 2.545 o
7 13 18 39.770 39.887 1.098 25.758 o
7 13 19 41.634 42.819 1.098 24.275 o
7 13 20 81.615 82.706 1.834 7.655 o
7 13 21 18.666 19.399 0.363 120.527 o
7 13 22 23.685 23.783 0.736 60.581 o
7 13 23 1.510 1.098 0.363 530.541 o
7 13 24 9.351 9.150 0.363 255.881 o
7 13 25 1.520 1.834 0.363 518.873 o
7 13 26 32.572 31.472 1.098 31.693 o
7 13 27 3.692 3.658 0.363 429.635 o
7 13 28 1.183 1.461 0.363 535.047 o
7 13 29 30.735 33.306 1.098 32.233 o
7 13 30 6.383 6.218 0.363 335.027 o
7 13 31 23.557 23.783 1.098 40.098 o
7 13 32 2.365 4.021 0.363 461.360 o
7 13 33 7.533 8.415 0.736 115.555 o
7 13 34 0.525 0.363 0.363 573.067 o
7 13 35 15.771 16.829 0.736 83.091 o
7 13 36 6.757 8.052 0.736 118.217 o
7 13 37 1.887 1.834 0.363 507.660 o
7 13 38 0.963 1.098 0.363 547.618 o
7 13 39 2.298 2.197 0.736 137.603 o
7 13 40 13.558 14.270 0.736 91.514 o
7 13 41 0.774 1.098 0.736 142.199 o
7 13 42 11.500 13.171 1.098 53.558 o
7 13 43 4.285 4.394 0.736 129.907 o
7 13 44 2.564 1.834 0.363 487.349 o
7 13 45 2.559 2.560 0.736 136.554 o
7 14 0 137.268 134.676 8.052 0.945 o
7 14 1 71.612 68.437 1.834 9.157 o
7 14 2 100.415 103.204 2.560 4.663 o
7 14 3 49.518 51.597 1.098 19.643 o
7 14 4 306.031 311.064 6.591 0.597 o
7 14 5 112.770 114.541 2.560 4.073 o
7 14 6 72.589 70.996 1.461 10.397 o
7 14 7 27.346 26.716 0.736 52.772 o
7 14 8 119.299 120.034 2.560 3.806 o
7 14 9 44.755 46.478 1.098 22.258 o
7 14 10 147.973 146.749 3.658 2.277 o
7 14 11 39.490 40.985 1.098 25.634 o
7 14 12 55.935 55.628 1.098 17.104 o
7 14 13 71.979 68.437 1.461 10.643 o
7 14 14 18.316 20.125 0.736 73.923 o
7 14 15 64.135 60.022 1.461 12.403 o
7 14 16 308.478 299.354 7.689 0.538 o
7 14 17 12.306 13.544 0.363 191.163 o
7 14 18 60.798 60.385 1.461 12.923 o
7 14 19 58.381 53.431 1.461 13.969 o
7 14 20 1.844 1.834 0.363 508.961 o
7 14 21 100.080 101.733 2.560 4.702 o
7 14 22 12.748 12.809 0.363 190.398 o
7 14 23 107.895 101.733 2.933 3.971 o
7 14 24 1.774 2.560 0.363 500.083 o
7 14 25 15.664 13.544 0.736 87.226 o
7 14 26 0.806 1.461 0.363 546.839 o
7 14 27 43.513 43.182 1.461 18.326 o
7 14 28 57.433 59.649 2.197 9.258 o
7 14 29 0.013 0.736 0.363 583.397 o
7 14 30 44.078 46.478 1.834 13.902 o
7 14 31 5.068 4.394 0.363 385.126 o
7 14 32 43.362 47.576 1.834 13.927 o
7 14 33 28.047 30.374 1.461 24.636 o
7 14 34 50.973 50.871 2.197 10.201 o
7 14 35 26.019 26.716 1.098 37.339 o
7 14 36 29.573 28.913 1.098 34.286 o
7 14 37 34.538 35.866 1.461 21.785 o
7 14 38 34.606 35.866 1.461 21.765 o
7 14 39 0.714 1.098 0.736 142.324 o
7 14 40 8.303 9.513 0.736 111.883 o
7 14 41 7.136 7.316 0.736 118.186 o
7 14 42 4.978 5.855 0.736 126.121 o
7 14 43 16.019 16.467 1.098 48.668 o
7 14 44 4.693 5.492 0.736 127.372 o
7 15 0 43.006 41.721 1.461 18.640 o
7 15 1 99.096 97.712 2.560 4.810 o
7 15 2 209.384 208.232 5.119 1.161 o
7 15 3 31.960 31.835 0.736 43.831 o
7 15 4 161.251 163.952 4.021 1.893 o
7 15 5 73.546 75.390 1.834 8.647 o
7 15 6 251.568 250.316 6.591 0.765 o
7 15 7 4.786 5.119 0.363 383.179 o
7 15 8 18.562 18.301 0.736 75.308 o
7 15 9 121.165 125.163 2.933 3.362 o
7 15 10 67.951 68.799 1.834 9.504 o
7 15 11 45.816 45.016 1.098 22.130 o
7 15 12 159.991 160.293 4.394 1.785 o
7 15 13 11.681 11.347 0.363 210.138 o
7 15 14 25.772 28.177 0.736 53.969 o
7 15 15 163.387 161.019 3.658 2.023 o
7 15 16 103.681 100.634 2.197 5.111 o
7 15 17 55.259 55.255 1.461 14.387 o
7 15 18 4.818 4.757 0.363 386.800 o
7 15 19 3.508 2.933 0.363 444.533 o
7 15 20 21.928 20.860 0.736 66.182 o
7 15 21 2.496 2.560 0.363 478.656 o
7 15 22 114.831 105.028 3.658 3.051 o
7 15 23 33.387 32.571 1.461 22.624 o
7 15 24 13.415 11.710 0.736 95.133 o
7 15 25 12.061 11.710 0.736 98.666 o
7 15 26 64.594 60.748 2.197 8.634 o
7 15 27 107.009 108.686 4.021 2.834 o
7 15 28 25.190 24.881 1.098 38.545 o
7 15 29 13.243 13.544 0.736 93.225 o
7 15 30 42.728 41.358 1.834 14.495 o
7 15 31 0.344 0.000 0.363 584.569 o
7 15 32 30.085 31.835 1.461 23.757 o
7 15 33 2.622 1.834 0.736 137.266 o
7 15 34 22.433 21.959 1.098 41.587 o
7 15 35 37.881 42.084 1.834 15.197 o
7 15 36 3.085 2.933 0.736 134.823 o
7 15 37 9.688 10.249 0.736 107.039 o
7 15 38 5.139 5.119 0.736 126.676 o
7 15 39 18.484 21.223 1.098 44.861 o
7 15 40 15.662 17.202 1.098 48.660 o
7 15 41 8.756 9.876 0.736 110.124 o
7 15 42 0.198 1.098 0.736 143.373 o
7 15 43 3.188 4.394 0.736 132.737 o
7 16 0 72.703 73.929 2.560 6.476 o
7 16 1 77.341 78.313 1.834 8.184 o
7 16 2 55.423 54.530 1.461 14.425 o
7 16 3 40.200 40.985 1.098 25.311 o
7 16 4 22.989 23.420 0.736 62.053 o
7 16 5 14.742 14.643 0.363 163.368 o
7 16 6 31.521 33.306 0.736 43.505 o
7 16 7 50.337 48.312 1.461 16.114 o
7 16 8 205.240 207.497 5.855 1.053 o
7 16 9 80.761 80.510 2.197 6.817 o
7 16 10 74.527 73.929 1.834 8.624 o
7 16 11 8.475 7.689 0.363 281.648 o
7 16 12 5.247 5.855 0.363 363.754 o
7 16 13 57.236 58.188 1.834 11.306 o
7 16 14 115.470 117.474 2.933 3.581 o
7 16 15 138.634 126.624 3.295 2.751 o
7 16 16 10.890 10.249 0.363 226.653 o
7 16 17 19.864 20.498 0.736 70.435 o
7 16 18 49.014 46.840 1.098 20.623 o
7 16 19 17.986 16.467 0.363 133.143 o
7 16 20 64.510 68.799 1.834 9.862 o
7 16 21 76.038 81.608 2.560 6.123 o
7 16 22 9.455 9.150 0.736 109.194 o
7 16 23 5.984 6.591 0.363 339.481 o
7 16 24 4.565 5.492 0.363 384.028 o
7 16 25 8.588 8.788 0.736 112.101 o
7 16 26 30.580 28.550 1.461 24.119 o
7 16 27 41.557 38.426 1.461 19.451 o
7 16 28 0.189 0.363 0.363 583.738 o
7 16 29 18.136 17.202 0.736 77.386 o
7 16 30 4.686 5.119 0.736 127.888 o
7 16 31 2.452 1.834 0.363 490.671 o
7 16 32 25.765 28.550 1.098 36.889 o
7 16 33 6.793 7.316 0.736 119.138 o
7 16 34 3.537 4.394 0.736 131.847 o
7 16 35 1.393 1.098 0.736 140.886 o
7 16 36 4.226 4.021 0.736 130.549 o
7 16 37 4.045 4.394 0.736 130.533 o
7 16 38 3.906 4.021 0.736 131.377 o
7 16 39 0.437 0.736 0.736 143.258 o
7 16 40 8.787 9.876 0.736 110.039 o
7 16 41 0.883 1.098 0.736 141.971 o
7 16 42 1.367 1.461 0.736 140.547 o
7 17 0 338.294 344.733 12.446 0.299 o
7 17 1 102.950 102.469 2.933 4.096 o
7 17 2 192.626 192.864 4.757 1.354 o
7 17 3 103.039 102.106 2.933 4.099 o
7 17 4 9.179 9.876 0.363 253.014 o
7 17 5 47.014 46.115 1.461 17.118 o
7 17 6 6.200 6.218 0.363 338.868 o
7 17 7 20.725 21.596 0.736 67.731 o
7 17 8 8.318 8.788 0.363 275.080 o
7 17 9 153.629 150.780 4.021 2.029 o
7 17 10 11.156 11.347 0.363 216.417 o
7 17 11 2.349 2.197 0.363 488.331 o
7 17 12 81.024 82.344 2.197 6.745 o
7 17 13 13.045 13.907 0.363 181.947 o
7 17 14 24.731 23.783 0.736 58.881 o
7 17 15 106.413 94.054 2.560 4.613 o
7 17 16 42.389 39.524 1.098 24.662 o
7 17 17 225.245 225.435 6.218 0.907 o
7 17 18 35.646 37.327 1.098 28.398 o
7 17 19 44.514 48.312 1.461 17.450 o
7 17 20 46.051 49.037 2.560 8.683 o
7 17 21 135.738 131.744 6.954 1.189 o
7 17 22 17.838 19.026 1.098 46.221 o
7 17 23 26.349 24.519 1.461 26.139 o
7 17 24 20.065 19.762 0.736 70.763 o
7 17 25 38.120 37.690 1.461 20.492 o
7 17 26 10.480 10.975 0.736 103.886 o
7 17 27 23.916 23.057 1.098 40.100 o
7 17 28 26.039 24.881 1.098 37.955 o
7 17 29 58.025 59.649 3.295 5.389 o
7 17 30 10.398 10.612 0.736 104.602 o
7 17 31 4.882 4.757 0.736 127.850 o
7 17 32 9.803 9.876 0.736 107.235 o
7 17 33 42.076 40.985 2.197 11.489 o
7 17 34 0.470 1.098 0.363 563.162 o
7 17 35 8.619 9.876 0.736 110.504 o
7 17 36 0.038 0.363 0.736 144.402 o
7 17 37 5.313 6.591 0.736 124.214 o
7 17 38 40.301 44.281 1.834 14.645 o
7 17 39 6.068 7.316 0.736 121.146 o
7 17 40 3.148 3.295 0.736 134.217 o
7 17 41 1.582 2.197 0.736 139.251 o
7 18 0 0.829 2.197 0.363 534.635 o
7 18 1 81.541 81.245 2.197 6.747 o
7 18 2 15.692 15.741 0.363 151.466 o
7 18 3 32.065 30.736 1.098 32.206 o
7 18 4 16.138 15.741 0.736 83.503 o
7 18 5 17.462 17.928 0.736 78.061 o
7 18 6 47.918 46.840 1.461 16.824 o
7 18 7 34.760 34.767 1.098 29.542 o
7 18 8 114.997 117.837 2.933 3.588 o
7 18 9 245.333 243.000 6.591 0.788 o
7 18 10 88.972 85.266 2.933 4.776 o
7 18 11 92.943 92.220 2.197 5.810 o
7 18 12 19.440 19.026 0.736 72.747 o
7 18 13 109.692 99.546 3.295 3.548 o
7 18 14 8.606 9.513 0.363 264.572 o
7 18 15 4.297 4.394 0.363 404.245 o
7 18 16 81.904 85.266 2.560 5.766 o
7 18 17 50.037 48.312 1.834 12.906 o
7 18 18 40.779 42.819 1.461 19.075 o
7 18 19 34.038 32.933 1.461 22.372 o
7 18 20 14.139 15.741 0.736 88.259 o
7 18 21 61.564 55.628 3.658 4.561 o
7 18 22 6.605 7.316 0.736 119.661 o
7 18 23 11.828 11.347 0.736 99.763 o
7 18 24 18.538 20.125 1.098 45.245 o
7 18 25 23.777 23.057 1.098 40.200 o
7 18 26 3.858 3.295 0.363 430.071 o
7 18 27 16.431 15.368 0.736 83.255 o
7 18 28 6.120 6.218 0.736 122.514 o
7 18 29 25.890 25.980 1.098 37.679 o
7 18 30 2.866 2.560 0.363 467.910 o
7 18 31 8.394 10.249 0.736 110.611 o
7 18 32 3.839 5.492 0.736 129.636 o
7 18 33 35.452 39.161 1.834 15.821 o
7 18 34 8.250 8.052 0.736 114.062 o
7 18 35 1.475 1.834 0.736 139.897 o
7 18 36 1.868 1.461 0.363 513.914 o
7 18 37 16.711 18.301 1.098 47.394 o
7 18 38 0.108 0.736 0.736 143.907 o
7 18 39 4.102 4.757 0.736 129.912 o
7 18 40 0.465 0.363 0.736 143.573 o
7 19 0 508.533 477.212 19.762 0.127 o
7 19 1 208.600 207.870 5.855 1.041 o
7 19 2 33.205 31.835 1.098 31.223 o
7 19 3 52.004 52.696 1.461 15.292 o
7 19 4 399.861 399.625 11.710 0.276 o
7 19 5 74.986 76.116 2.197 7.325 o
7 19 6 45.050 46.478 1.461 17.542 o
7 19 7 76.434 77.214 2.197 7.194 o
7 19 8 215.567 216.647 5.855 1.001 o
7 19 9 55.205 54.530 1.834 11.793 o
7 19 10 65.671 66.975 1.834 9.836 o
7 19 11 14.535 15.005 0.736 88.190 o
7 19 12 21.291 20.860 0.736 67.360 o
7 19 13 91.207 92.955 2.933 4.583 o
7 19 14 71.880 73.193 2.197 7.635 o
7 19 15 50.513 47.213 1.834 12.917 o
7 19 16 42.445 41.721 1.461 18.785 o
7 19 17 127.586 124.790 4.394 2.240 o
7 19 18 2.370 3.658 0.736 135.685 o
7 19 19 6.456 9.150 0.736 117.529 o
7 19 20 79.768 79.784 4.021 3.453 o
7 19 21 23.529 23.783 1.098 40.118 o
7 19 22 30.190 32.208 1.461 23.666 o
7 19 23 1.802 1.461 0.736 139.585 o
7 19 24 33.549 34.032 1.461 22.353 o
7 19 25 19.429 19.399 0.736 72.392 o
7 19 26 0.793 0.736 0.363 558.669 o
7 19 27 17.494 17.928 0.736 77.991 o
7 19 28 7.931 8.052 0.736 114.951 o
7 19 29 34.527 33.669 1.461 22.115 o
7 19 30 1.910 1.834 0.363 506.938 o
7 19 31 7.523 6.954 0.736 117.616 o
7 19 32 2.374 2.560 0.363 482.246 o
7 19 33 9.736 10.975 0.736 105.912 o
7 19 34 0.931 0.736 0.736 142.251 o
7 19 35 0.077 0.363 0.736 144.328 o
7 19 36 11.626 13.907 0.736 96.924 o
7 19 37 7.437 8.415 0.736 115.822 o
7 19 38 2.675 4.021 0.736 134.491 o
7 19 39 1.048 0.736 0.736 142.005 o
7 20 0 402.924 400.724 15.741 0.198 o
7 20 1 37.242 39.887 1.098 26.956 o
7 20 2 11.351 12.809 0.363 205.511 o
7 20 3 132.906 131.381 4.021 2.358 o
7 20 4 70.359 73.193 2.197 7.741 o
7 20 5 30.111 30.374 1.098 33.496 o
7 20 6 38.937 39.887 1.461 19.962 o
7 20 7 89.496 91.121 2.560 5.313 o
7 20 8 43.213 41.721 1.834 14.393 o
7 20 9 78.790 80.510 2.560 6.019 o
7 20 10 36.934 36.592 1.461 20.983 o
7 20 11 20.056 20.860 1.098 43.791 o
7 20 12 2.774 3.658 0.736 134.696 o
7 20 13 15.058 15.741 0.736 86.044 o
7 20 14 65.684 68.799 2.933 5.900 o
7 20 15 36.637 35.503 1.461 21.225 o
7 20 16 11.581 10.612 0.736 101.404 o
7 20 17 18.104 18.664 1.098 46.154 o
7 20 18 34.707 33.669 1.461 22.061 o
7 20 19 4.063 5.855 0.736 128.567 o
7 20 20 12.973 13.544 1.098 52.252 o
7 20 21 8.963 9.150 0.736 110.555 o
7 20 22 1.925 1.834 0.736 138.885 o
7 20 23 8.987 9.513 0.736 109.987 o
7 20 24 25.049 23.783 1.098 39.032 o
7 20 25 55.972 51.597 2.197 9.726 o
7 20 26 14.999 16.467 0.736 85.322 o
7 20 27 9.605 8.788 0.736 109.282 o
7 20 28 34.875 35.866 1.461 21.686 o
7 20 29 23.030 23.783 1.098 40.480 o
7 20 30 14.737 15.368 0.736 87.262 o
7 20 31 9.401 10.249 0.736 107.829 o
7 20 32 1.842 2.197 0.363 503.509 o
7 20 33 16.293 18.664 1.098 47.580 o
7 20 34 7.884 8.415 0.736 114.576 o
7 20 35 7.466 8.052 0.736 116.245 o
7 20 36 4.594 4.394 0.736 129.095 o
7 20 37 0.232 0.363 0.363 582.374 o
7 20 38 1.225 1.098 0.736 141.247 o
7 21 0 77.799 80.147 4.021 3.480 o
7 21 1 43.469 45.379 1.461 18.062 o
7 21 2 15.981 16.829 0.736 82.607 o
7 21 3 54.601 59.286 2.197 9.513 o
7 21 4 44.951 45.379 1.834 13.854 o
7 21 5 37.371 38.426 1.461 20.599 o
7 21 6 58.334 61.483 2.560 7.586 o
7 21 7 1.644 1.098 0.736 140.338 o
7 21 8 27.601 27.078 1.461 25.311 o
7 21 9 18.262 18.301 1.098 46.172 o
7 21 10 11.370 10.975 0.736 101.483 o
7 21 11 29.899 32.571 1.834 17.280 o
7 21 12 53.245 53.431 2.560 8.118 o
7 21 13 20.219 20.860 1.098 43.667 o
7 21 14 35.917 38.426 1.834 15.806 o
7 21 15 17.041 16.467 1.098 47.858 o
7 21 16 46.628 45.016 1.834 13.633 o
7 21 17 10.603 13.171 0.736 100.598 o
7 21 18 9.505 10.249 0.736 107.541 o
7 21 19 24.612 25.617 1.461 26.530 o
7 21 20 38.979 40.985 2.197 11.787 o
7 21 21 6.119 6.954 0.736 121.505 o
7 21 22 15.891 17.202 1.098 48.478 o
7 21 23 0.193 1.098 0.736 143.381 o
7 21 24 4.103 3.658 0.736 131.337 o
7 21 25 20.692 17.928 1.098 44.429 o
7 21 26 3.612 3.295 0.736 133.054 o
7 21 27 1.454 2.197 0.736 139.540 o
7 21 28 3.901 5.492 0.736 129.475 o
7 21 29 8.812 9.513 0.736 110.472 o
7 21 30 8.181 8.415 0.736 113.749 o
7 21 31 1.897 1.461 0.736 139.369 o
7 21 32 10.426 14.643 1.098 53.823 o
7 21 33 13.227 12.809 0.736 94.205 o
7 21 34 1.433 1.098 0.736 140.797 o
7 21 35 1.687 2.197 0.736 139.012 o
7 21 36 1.900 1.834 0.736 138.941 o
7 21 37 22.019 24.156 2.560 10.806 o
7 22 0 38.825 40.985 2.933 7.525 o
7 22 1 8.211 9.513 0.736 112.139 o
7 22 2 56.019 55.628 2.560 7.890 o
7 22 3 8.236 8.788 0.736 113.078 o
7 22 4 41.538 42.447 2.197 11.471 o
7 22 5 25.524 22.685 1.461 26.713 o
7 22 6 58.529 60.385 3.295 5.364 o
7 22 7 2.724 3.295 0.736 135.265 o
7 22 8 38.410 38.788 2.197 11.947 o
7 22 9 8.087 6.954 0.736 116.045 o
7 22 10 25.089 26.353 1.461 26.252 o
7 22 11 14.135 15.368 1.098 50.605 o
7 22 12 52.732 49.037 2.197 10.125 o
7 22 13 18.553 18.301 1.098 45.945 o
7 22 14 2.483 2.197 0.736 137.167 o
7 22 15 6.847 7.316 0.736 118.990 o
7 22 16 16.520 14.643 0.736 83.892 o
7 22 17 35.765 35.130 1.834 16.098 o
7 22 18 9.600 8.788 0.736 109.294 o
7 22 19 9.336 8.415 0.736 110.541 o
7 22 20 24.071 26.353 1.461 26.587 o
7 22 21 18.201 18.301 1.098 46.221 o
7 22 22 66.911 66.240 2.933 5.902 o
7 22 23 10.894 10.975 0.736 102.765 o
7 22 24 7.632 6.218 0.736 118.333 o
7 22 25 8.041 6.218 0.736 117.199 o
7 22 26 6.576 7.316 0.736 119.740 o
7 22 27 9.840 9.876 0.736 107.135 o
7 22 28 25.422 27.814 1.461 25.902 o
7 22 29 9.337 10.612 0.736 107.504 o
7 22 30 3.455 3.658 0.736 132.992 o
7 22 31 8.267 8.788 0.736 112.993 o
7 22 32 0.593 1.461 0.736 142.199 o
7 22 33 5.718 6.954 0.736 122.610 o
7 22 34 9.167 9.150 0.736 109.990 o
7 22 35 2.272 1.834 1.834 23.117 o
7 23 0 45.544 47.939 3.295 5.907 o
7 23 1 100.718 100.272 4.757 2.395 o
7 23 2 40.882 42.819 2.197 11.516 o
7 23 3 25.522 27.451 1.461 25.929 o
7 23 4 22.599 21.959 1.461 27.804 o
7 23 5 33.291 33.306 1.834 16.655 o
7 23 6 20.528 20.498 1.461 28.735 o
7 23 7 14.787 13.907 1.098 50.668 o
7 23 8 4.865 5.492 0.736 126.913 o
7 23 9 16.991 15.368 1.098 48.333 o
7 23 10 12.554 12.446 1.098 53.015 o
7 23 11 12.897 11.347 0.736 96.946 o
7 23 12 20.392 22.685 1.098 42.843 o
7 23 13 2.540 2.560 0.736 136.598 o
7 23 14 1.118 2.197 0.736 140.287 o
7 23 15 9.723 9.513 0.736 107.954 o
7 23 16 46.989 47.576 2.197 10.716 o
7 23 17 54.855 50.499 2.560 8.109 o
7 23 18 2.389 3.658 0.736 135.638 o
7 23 19 27.418 28.177 1.834 18.060 o
7 23 20 25.553 28.550 2.197 13.663 o
7 23 21 8.640 8.052 0.736 112.979 o
7 23 22 19.308 20.860 1.098 44.365 o
7 23 23 3.896 4.394 0.736 130.921 o
7 23 24 38.239 39.887 1.834 15.315 o
7 23 25 27.440 27.451 1.461 25.303 o
7 23 26 6.372 5.855 0.736 122.322 o
7 23 27 1.070 2.197 0.736 140.393 o
7 23 28 1.279 1.461 0.736 140.739 o
7 23 29 1.503 1.461 0.736 140.248 o
7 23 30 5.866 5.855 0.736 123.709 o
7 23 31 2.119 2.560 0.736 137.596 o
7 23 32 0.841 0.000 0.736 143.184 o
7 23 33 1.598 1.834 0.736 139.624 o
7 23 34 0.465 1.098 1.834 23.246 o
7 24 0 78.388 73.929 5.119 2.426 o
7 24 1 13.889 15.741 1.098 50.653 o
7 24 2 47.791 49.037 2.560 8.577 o
7 24 3 3.809 4.021 0.736 131.628 o
7 24 4 8.224 8.415 0.736 113.631 o
7 24 5 11.161 11.347 1.098 54.532 o
7 24 6 37.585 34.032 1.834 15.891 o
7 24 7 0.469 0.000 0.736 143.920 o
7 24 8 16.219 15.005 1.098 49.090 o
7 24 9 8.980 8.788 0.736 111.011 o
7 24 10 6.385 5.855 0.736 122.286 o
7 24 11 3.364 4.021 0.736 132.763 o
7 24 12 53.869 54.530 2.560 8.048 o
7 24 13 38.051 38.426 1.834 15.461 o
7 24 14 14.864 15.368 1.098 50.025 o
7 24 15 4.669 4.394 0.736 128.897 o
7 24 16 20.925 19.762 1.461 28.726 o
7 24 17 11.613 13.907 1.098 53.181 o
7 24 18 30.174 27.451 1.834 17.661 o
7 24 19 22.939 22.322 1.461 27.631 o
7 24 20 0.513 -0.363 0.736 143.836 o
7 24 21 28.947 30.374 1.834 17.622 o
7 24 22 2.400 2.933 0.736 136.488 o
7 24 23 0.233 -0.363 0.736 144.376 o
7 24 24 9.374 10.975 0.736 106.905 o
7 24 25 4.486 5.119 0.736 128.422 o
7 24 26 9.591 9.513 0.736 108.317 o
7 24 27 1.629 1.461 0.736 139.970 o
7 24 28 22.716 27.451 1.834 18.898 o
7 24 29 10.396 7.689 0.736 108.614 o
7 24 30 5.168 4.394 0.736 127.571 o
7 24 31 5.574 4.394 0.736 126.482 o
7 24 32 2.093 4.394 2.197 16.114 o
7 25 0 2.565 1.834 1.098 63.420 o
7 25 1 10.565 9.513 0.736 105.643 o
7 25 2 15.679 16.104 1.098 49.083 o
7 25 3 5.589 5.119 0.736 125.462 o
[truncated: 542,112 more chars]
