# Supplementary material for: Fragmentation and transferability in Hirshfeld atom refinement
Source: IUCrJ. 2022 Feb 26;9(Pt 2):298–315. doi: 10.1107/S2052252522000690 (PMC8895009; doi:10.1107/S2052252522000690)
Supplement: Supplementary file 2 [file m-09-00298-sup2.zip › cif/extendingFragHar/DUCMAQ_frag_model2.cif]

data_DUCMAQ_frag_model2
_audit_creation_date               2021-07-13
_audit_creation_method
;
Olex2 1.3
(compiled 2020.07.31 svn.rc2a77460 for OlexSys, GUI svn.r6145)
;
_audit_contact_author_address      ?
_audit_contact_author_email        ?
_audit_contact_author_name         ''
_audit_contact_author_phone        ?
_publ_contact_author_id_orcid      ?
_publ_section_references
;
Bourhis, L.J., Dolomanov, O.V., Gildea, R.J., Howard, J.A.K., Puschmann, H.
 (2015). Acta Cryst. A71, 59-75.

Dolomanov, O.V., Bourhis, L.J., Gildea, R.J, Howard, J.A.K. & Puschmann, H.
 (2009), J. Appl. Cryst. 42, 339-341.
;
_chemical_formula_moiety           'C12 H19 N5 O4, C3 H8 O, H2 O'
_chemical_formula_sum              'C15 H29 N5 O6'
_chemical_formula_weight           375.428
_chemical_absolute_configuration   unk
loop_
  _atom_type_symbol
  _atom_type_scat_dispersion_real
  _atom_type_scat_dispersion_imag
  _atom_type_scat_Cromer_Mann_a1
  _atom_type_scat_Cromer_Mann_a2
  _atom_type_scat_Cromer_Mann_a3
  _atom_type_scat_Cromer_Mann_a4
  _atom_type_scat_Cromer_Mann_b1
  _atom_type_scat_Cromer_Mann_b2
  _atom_type_scat_Cromer_Mann_b3
  _atom_type_scat_Cromer_Mann_b4
  _atom_type_scat_Cromer_Mann_c
  _atom_type_scat_source
  _atom_type_scat_dispersion_source
 H 0.00000 0.00000 0.49300 0.32291 0.14019 0.04081 10.51090 26.12570 3.14236
 57.79970 0.0030380000826
 'International Tables Volume C Table 6.1.1.4 (pp. 500-502)'
 'Henke, Gullikson and Davis, At. Data and Nucl. Data Tables, 1993, 54, 2'
 C 0.00153 0.00092 2.31000 1.02000 1.58860 0.86500 20.84390 10.20750 0.56870
 51.65120 0.215599998832
 'International Tables Volume C Table 6.1.1.4 (pp. 500-502)'
 'Henke, Gullikson and Davis, At. Data and Nucl. Data Tables, 1993, 54, 2'
 O 0.00624 0.00357 3.04850 2.28680 1.54630 0.86700 13.27710 5.70110 0.32390
 32.90890 0.250800013542
 'International Tables Volume C Table 6.1.1.4 (pp. 500-502)'
 'Henke, Gullikson and Davis, At. Data and Nucl. Data Tables, 1993, 54, 2'
 N 0.00324 0.00187 12.21260 3.13220 2.01250 1.16630 0.00570 9.89330 28.99750
 0.58260 -11.5290002823
 'International Tables Volume C Table 6.1.1.4 (pp. 500-502)'
 'Henke, Gullikson and Davis, At. Data and Nucl. Data Tables, 1993, 54, 2'

_space_group_crystal_system        'monoclinic'
_space_group_IT_number             4
_space_group_name_H-M_alt          'P 1 21 1'
_space_group_name_Hall             ' P 2yb'
loop_
  _space_group_symop_id
  _space_group_symop_operation_xyz
 1 x,y,z
 2 -x,y+1/2,-z

_symmetry_Int_Tables_number        4
_cell_length_a                     8.7410(17)
_cell_length_b                     9.4200(19)
_cell_length_c                     11.989(2)
_cell_angle_alpha                  90
_cell_angle_beta                   95.49(3)
_cell_angle_gamma                  90
_cell_volume                       982.6(3)
_cell_formula_units_Z              2
_cell_measurement_temperature      100.0
_cell_measurement_reflns_used    43348
_cell_measurement_theta_min      2.17
_cell_measurement_theta_max      40.63
_exptl_crystal_description       block
_exptl_absorpt_coefficient_mu      0.060
_exptl_crystal_density_diffrn      1.269
_exptl_crystal_F_000               404.064
_exptl_crystal_size_max            0.4
_exptl_crystal_size_mid            0.35
_exptl_crystal_size_min            0.25
_diffrn_measurement_device_type  'MarCCD 165 detector'
_diffrn_reflns_av_R_equivalents    0.0000
_diffrn_reflns_av_unetI/netI       0.0144
_diffrn_reflns_Laue_measured_fraction_full  0.9984
_diffrn_reflns_Laue_measured_fraction_max  0.9895
_diffrn_reflns_limit_h_max         20
_diffrn_reflns_limit_h_min         -20
_diffrn_reflns_limit_k_max         21
_diffrn_reflns_limit_k_min         0
_diffrn_reflns_limit_l_max         27
_diffrn_reflns_limit_l_min         0
_diffrn_reflns_number              13235
_diffrn_reflns_point_group_measured_fraction_full  0.9984
_diffrn_reflns_point_group_measured_fraction_max  0.9895
_diffrn_reflns_theta_full          19.6334
_diffrn_reflns_theta_max           40.63
_diffrn_reflns_theta_min           2.17
_diffrn_ambient_temperature        100.0
_diffrn_measured_fraction_theta_full  0.9984
_diffrn_measured_fraction_theta_max  0.9895
_diffrn_radiation_type             synchrotron
_diffrn_radiation_wavelength       0.56
_reflns_Friedel_coverage           0.0
_reflns_limit_h_max                20
_reflns_limit_h_min                -20
_reflns_limit_k_max                21
_reflns_limit_k_min                0
_reflns_limit_l_max                27
_reflns_limit_l_min                0
_reflns_number_gt                  12389
_reflns_number_total               13235
_reflns_threshold_expression       I>=2u(I)
_computing_molecular_graphics      'Olex2 1.3 (Dolomanov et al., 2009)'
_computing_publication_material    'Olex2 1.3 (Dolomanov et al., 2009)'
_computing_structure_refinement    'olex2.refine 1.3 (Bourhis et al., 2015)'
_refine_diff_density_max           0.1598
_refine_diff_density_min           -0.3026
_refine_diff_density_rms           0.0363
_refine_ls_d_res_high              0.4300
_refine_ls_d_res_low               7.3941
_refine_ls_goodness_of_fit_ref     1.1078
_refine_ls_hydrogen_treatment      refall
_refine_ls_matrix_type             full
_refine_ls_number_constraints      0
_refine_ls_number_parameters       496
_refine_ls_number_reflns           13235
_refine_ls_number_restraints       1
_refine_ls_R_factor_all            0.0258
_refine_ls_R_factor_gt             0.0233
_refine_ls_restrained_S_all        1.1078
_refine_ls_shift/su_max            0.0007
_refine_ls_shift/su_mean           0.0000
_refine_ls_structure_factor_coef   Fsqd
_refine_ls_weighting_details      
 'w=1/[\s^2^(Fo^2^)+(0.0198P)^2^+0.0190P] where P=(Fo^2^+2Fc^2^)/3'
_refine_ls_weighting_scheme        calc
_refine_ls_wR_factor_gt            0.0513
_refine_ls_wR_factor_ref           0.0521
_olex2_refinement_description
;
;
loop_
  _atom_site_label
  _atom_site_type_symbol
  _atom_site_fract_x
  _atom_site_fract_y
  _atom_site_fract_z
  _atom_site_U_iso_or_equiv
  _atom_site_adp_type
  _atom_site_occupancy
  _atom_site_refinement_flags_posn
 O1 O 0.93288(4) -0.19163(3) 0.50610(2) 0.01735(4) Uani 1.000000 .
 O2 O 1.04572(4) 0.16956(3) 0.23879(2) 0.02098(5) Uani 1.000000 .
 O3 O 0.91859(3) 0.05947(4) -0.08494(2) 0.01837(4) Uani 1.000000 .
 O4 O 1.11843(4) 0.20539(3) -0.09683(2) 0.01782(4) Uani 1.000000 .
 O5 O 0.62484(3) 0.06595(3) 0.58428(2) 0.01726(4) Uani 1.000000 .
 O6 O 0.68231(4) -0.11646(4) -0.03406(3) 0.02025(5) Uani 1.000000 .
 N1 N 0.89033(3) -0.04540(3) 0.69943(2) 0.01300(3) Uani 1.000000 .
 N2 N 0.96416(3) 0.01899(3) 0.416921(18) 0.01190(3) Uani 1.000000 .
 N3 N 1.04648(3) -0.02940(3) 0.130426(19) 0.01332(3) Uani 1.000000 .
 N4 N 0.61013(4) 0.13685(4) 0.35740(2) 0.01630(4) Uani 1.000000 .
 N5 N 0.50565(4) 0.24209(4) 0.20176(3) 0.01886(5) Uani 1.000000 .
 C1 C 0.99964(4) 0.01267(3) 0.62187(2) 0.01293(4) Uani 1.000000 .
 C2 C 0.96203(4) -0.06227(3) 0.50890(2) 0.01207(3) Uani 1.000000 .
 C3 C 0.93080(3) -0.04497(3) 0.30616(2) 0.01121(3) Uani 1.000000 .
 C4 C 1.01198(3) 0.04302(3) 0.22130(2) 0.01192(3) Uani 1.000000 .
 C5 C 1.14241(4) 0.03207(4) 0.04935(2) 0.01379(4) Uani 1.000000 .
 C6 C 1.05045(4) 0.10629(3) -0.05044(2) 0.01275(4) Uani 1.000000 .
 C7 C 1.16623(4) -0.01529(6) 0.66855(3) 0.02160(6) Uani 1.000000 .
 C8 C 1.24121(6) -0.08524(6) 0.00245(4) 0.02698(9) Uani 1.000000 .
 C9 C 0.75556(4) -0.06539(3) 0.27432(2) 0.01333(4) Uani 1.000000 .
 C10 C 0.65793(4) 0.06597(4) 0.26469(2) 0.01360(4) Uani 1.000000 .
 C11 C 0.51883(4) 0.24151(4) 0.31575(3) 0.01845(5) Uani 1.000000 .
 C12 C 0.59316(4) 0.13037(4) 0.16799(3) 0.01761(5) Uani 1.000000 .
 C13 C 0.54314(5) 0.14879(5) 0.75871(3) 0.02142(6) Uani 1.000000 .
 C14 C 0.55864(4) 0.18698(4) 0.63617(3) 0.01616(4) Uani 1.000000 .
 C15 C 0.65682(6) 0.31978(5) 0.62600(5) 0.02743(8) Uani 1.000000 .
 H1 H 0.9798(12) 0.1273(11) 0.6129(8) 0.027(2) Uani 1.000000 .
 H3 H 0.9808(10) -0.1498(10) 0.3077(7) 0.0220(19) Uani 1.000000 .
 H5 H 1.2186(11) 0.1128(12) 0.0950(8) 0.030(2) Uani 1.000000 .
 H7A H 1.1902(13) 0.0480(15) 0.7489(8) 0.041(3) Uani 1.000000 .
 H7B H 1.2472(13) 0.0245(18) 0.6079(8) 0.052(4) Uani 1.000000 .
 H7C H 1.1874(13) -0.1324(14) 0.6808(10) 0.042(3) Uani 1.000000 .
 H8A H 1.3106(15) -0.1393(16) 0.0707(10) 0.057(4) Uani 1.000000 .
 H8B H 1.3159(13) -0.0379(16) -0.0567(10) 0.049(4) Uani 1.000000 .
 H8C H 1.1682(15) -0.1674(13) -0.0425(11) 0.047(3) Uani 1.000000 .
 H9A H 0.7178(11) -0.1357(12) 0.3385(8) 0.028(2) Uani 1.000000 .
 H9B H 0.7433(11) -0.1239(11) 0.1940(8) 0.027(2) Uani 1.000000 .
 H11 H 0.4605(13) 0.3208(12) 0.3640(9) 0.034(3) Uani 1.000000 .
 H12 H 0.6004(13) 0.1022(16) 0.0795(8) 0.040(3) Uani 1.000000 .
 H1NA H 0.9052(13) -0.1555(13) 0.7083(9) 0.025(2) Uani 1.000000 .
 H1NB H 0.7761(12) -0.0214(12) 0.6651(9) 0.024(2) Uani 1.000000 .
 H1NC H 0.9078(14) 0.0052(14) 0.7815(9) 0.027(3) Uani 1.000000 .
 H2N H 0.9890(12) 0.1260(12) 0.4231(9) 0.024(2) Uani 1.000000 .
 H3N H 1.0078(13) -0.1306(12) 0.1201(9) 0.028(2) Uani 1.000000 .
 H5N H 0.4371(14) 0.3087(14) 0.1467(10) 0.034(3) Uani 1.000000 .
 H13A H 0.4745(14) 0.0516(14) 0.7647(9) 0.042(3) Uani 1.000000 .
 H13B H 0.4835(14) 0.2341(15) 0.7997(9) 0.046(3) Uani 1.000000 .
 H13C H 0.6571(12) 0.1357(16) 0.8029(9) 0.046(3) Uani 1.000000 .
 H14 H 0.4434(11) 0.2086(12) 0.5909(8) 0.034(3) Uani 1.000000 .
 H15A H 0.7703(14) 0.3007(17) 0.6725(12) 0.059(4) Uani 1.000000 .
 H15B H 0.6043(16) 0.4128(14) 0.6640(13) 0.060(4) Uani 1.000000 .
 H15C H 0.6775(16) 0.3399(17) 0.5370(11) 0.057(4) Uani 1.000000 .
 H5O H 0.6253(13) 0.0904(16) 0.5025(10) 0.029(3) Uani 1.000000 .
 H6OA H 0.7386(16) -0.1890(14) 0.0100(11) 0.036(3) Uani 1.000000 .
 H6OB H 0.7667(13) -0.0491(14) -0.0474(10) 0.026(3) Uani 1.000000 .

loop_
  _atom_site_aniso_label
  _atom_site_aniso_U_11
  _atom_site_aniso_U_22
  _atom_site_aniso_U_33
  _atom_site_aniso_U_12
  _atom_site_aniso_U_13
  _atom_site_aniso_U_23
 O1 0.03048(12) 0.01001(7) 0.01128(7) -0.00102(8) 0.00050(7) 0.00064(5)
 O2 0.03529(15) 0.01189(8) 0.01715(9) -0.00656(9) 0.00972(9) -0.00330(7)
 O3 0.01851(9) 0.02398(11) 0.01221(7) -0.00249(9) -0.00066(6) 0.00099(7)
 O4 0.02268(11) 0.01495(8) 0.01591(8) -0.00020(8) 0.00227(7) 0.00541(7)
 O5 0.01916(9) 0.01812(9) 0.01423(7) 0.00432(8) 0.00011(6) -0.00025(7)
 O6 0.01980(10) 0.02083(11) 0.01931(10) -0.00215(9) -0.00229(8) -0.00271(8)
 N1 0.01597(8) 0.01261(8) 0.01050(6) 0.00120(7) 0.00162(6) 0.00027(6)
 N2 0.01675(8) 0.01025(7) 0.00868(6) -0.00062(6) 0.00114(5) 0.00002(5)
 N3 0.01939(9) 0.01205(8) 0.00880(6) -0.00167(7) 0.00279(6) -0.00047(5)
 N4 0.01850(10) 0.01793(10) 0.01242(7) 0.00429(8) 0.00119(7) -0.00026(7)
 N5 0.01851(11) 0.02005(11) 0.01732(9) 0.00390(9) -0.00194(8) 0.00228(8)
 C1 0.01735(10) 0.01202(8) 0.00937(7) -0.00077(8) 0.00103(6) -0.00057(6)
 C2 0.01747(9) 0.00987(8) 0.00878(6) 0.00029(7) 0.00082(6) 0.00003(6)
 C3 0.01481(9) 0.00982(7) 0.00910(6) -0.00018(7) 0.00161(6) -0.00010(6)
 C4 0.01662(9) 0.01002(8) 0.00925(6) -0.00106(7) 0.00195(6) -0.00020(6)
 C5 0.01609(9) 0.01552(10) 0.00987(7) 0.00034(8) 0.00186(6) 0.00228(7)
 C6 0.01688(10) 0.01220(8) 0.00922(7) 0.00079(8) 0.00150(6) 0.00065(6)
 C7 0.01571(11) 0.0340(2) 0.01492(10) -0.00239(12) 0.00075(8) -0.00391(11)
 C8 0.03134(19) 0.02819(19) 0.02353(15) 0.01547(16) 0.01361(14) 0.01095(14)
 C9 0.01524(9) 0.01222(9) 0.01249(8) -0.00115(7) 0.00110(7) -0.00141(7)
 C10 0.01468(9) 0.01465(9) 0.01132(8) 0.00053(8) 0.00045(6) -0.00019(7)
 C11 0.01842(12) 0.01930(12) 0.01743(11) 0.00525(10) 0.00067(9) -0.00037(9)
 C12 0.01964(12) 0.02026(12) 0.01247(9) 0.00261(10) -0.00091(8) 0.00105(8)
 C13 0.02044(13) 0.02827(17) 0.01552(10) 0.00555(13) 0.00164(9) -0.00141(11)
 C14 0.01425(10) 0.01787(11) 0.01608(10) 0.00252(9) -0.00004(8) -0.00083(8)
 C15 0.02900(19) 0.02069(16) 0.0332(2) -0.00395(15) 0.00608(16) -0.00421(15)
 H1 0.039(6) 0.014(4) 0.028(5) 0.000(4) 0.004(4) -0.007(4)
 H3 0.030(5) 0.014(4) 0.022(4) 0.013(4) 0.001(4) -0.003(3)
 H5 0.031(5) 0.041(7) 0.017(4) -0.010(5) 0.008(4) 0.003(5)
 H7A 0.038(6) 0.060(9) 0.025(5) 0.001(6) 0.002(5) -0.033(6)
 H7B 0.034(6) 0.103(12) 0.022(5) -0.023(8) 0.010(5) 0.006(7)
 H7C 0.037(7) 0.039(7) 0.050(7) 0.012(6) 0.004(6) 0.001(6)
 H8A 0.071(9) 0.066(10) 0.034(6) 0.044(8) 0.005(6) 0.023(7)
 H8B 0.043(7) 0.063(10) 0.044(7) 0.008(7) 0.024(6) 0.013(7)
 H8C 0.067(9) 0.022(6) 0.053(8) -0.008(6) 0.014(7) -0.004(6)
 H9A 0.028(5) 0.032(6) 0.025(5) -0.007(5) 0.005(4) 0.004(4)
 H9B 0.024(5) 0.029(5) 0.027(5) 0.001(5) 0.004(4) -0.014(4)
 H11 0.039(6) 0.028(6) 0.037(6) 0.010(5) 0.005(5) -0.010(5)
 H12 0.040(6) 0.061(9) 0.022(5) 0.014(7) 0.006(5) 0.003(6)
 H1NA 0.029(6) 0.025(6) 0.020(5) 0.003(5) 0.001(4) -0.003(5)
 H1NB 0.027(5) 0.025(6) 0.020(5) 0.002(5) 0.001(4) -0.006(5)
 H1NC 0.033(6) 0.027(7) 0.021(5) 0.010(6) -0.003(5) -0.007(5)
 H2N 0.022(5) 0.020(5) 0.028(5) -0.004(4) -0.002(4) -0.001(4)
 H3N 0.038(6) 0.021(5) 0.026(5) -0.002(5) 0.009(5) -0.004(4)
 H5N 0.037(7) 0.031(7) 0.031(6) 0.020(6) -0.004(5) -0.006(6)
 H13A 0.057(8) 0.039(7) 0.033(6) -0.015(6) 0.014(5) 0.001(6)
 H13B 0.052(8) 0.057(9) 0.029(6) 0.023(7) 0.004(5) -0.019(6)
 H13C 0.033(6) 0.077(10) 0.027(6) 0.005(7) -0.007(4) -0.006(6)
 H14 0.029(5) 0.045(7) 0.027(5) 0.017(5) -0.008(4) -0.009(5)
 H15A 0.038(7) 0.062(10) 0.075(10) -0.009(7) 0.002(7) -0.003(8)
 H15B 0.074(10) 0.021(6) 0.090(11) 0.003(7) 0.030(8) -0.009(7)
 H15C 0.077(10) 0.055(10) 0.039(7) -0.021(8) 0.014(7) -0.008(7)
 H5O 0.013(5) 0.043(8) 0.033(6) 0.009(6) 0.008(4) 0.006(6)
 H6OA 0.044(8) 0.024(7) 0.039(8) -0.001(6) -0.001(6) -0.010(6)
 H6OB 0.019(5) 0.028(7) 0.029(6) 0.001(5) -0.005(5) -0.001(6)

loop_
  _geom_bond_atom_site_label_1
  _geom_bond_atom_site_label_2
  _geom_bond_distance
  _geom_bond_site_symmetry_2
  _geom_bond_publ_flag
 O1 C2 1.2447(4) . ?
 O2 C4 1.2410(4) . ?
 O3 C6 1.2660(5) . ?
 O4 C6 1.2638(5) . ?
 O5 C14 1.4458(5) . ?
 O5 H5O 1.007(11) . ?
 O6 H6OA 0.969(14) . ?
 O6 H6OB 0.998(12) . ?
 N1 C1 1.4989(5) . ?
 N1 H1NA 1.050(12) . ?
 N1 H1NB 1.067(11) . ?
 N1 H1NC 1.091(11) . ?
 N2 C2 1.3440(4) . ?
 N2 C3 1.4619(4) . ?
 N2 H2N 1.033(11) . ?
 N3 C4 1.3440(4) . ?
 N3 C5 1.4627(5) . ?
 N3 H3N 1.015(11) . ?
 N4 C10 1.3944(5) . ?
 N4 C11 1.3350(5) . ?
 N5 C11 1.3605(5) . ?
 N5 C12 1.3842(6) . ?
 N5 H5N 1.055(12) . ?
 C1 C2 1.5348(5) . ?
 C1 C7 1.5320(6) . ?
 C1 H1 1.097(10) . ?
 C3 C4 1.5375(5) . ?
 C3 C9 1.5547(5) . ?
 C3 H3 1.079(9) . ?
 C5 C6 1.5434(5) . ?
 C5 C8 1.5415(6) . ?
 C5 H5 1.119(10) . ?
 C7 H7A 1.135(10) . ?
 C7 H7B 1.126(10) . ?
 C7 H7C 1.125(13) . ?
 C8 H8A 1.097(11) . ?
 C8 H8B 1.103(11) . ?
 C8 H8C 1.110(12) . ?
 C9 C10 1.5013(5) . ?
 C9 H9A 1.091(9) . ?
 C9 H9B 1.106(9) . ?
 C10 C12 1.3809(5) . ?
 C11 H11 1.100(10) . ?
 C12 H12 1.101(10) . ?
 C13 C14 1.5311(6) . ?
 C13 H13A 1.101(12) . ?
 C13 H13B 1.099(11) . ?
 C13 H13C 1.090(10) . ?
 C14 C15 1.5286(7) . ?
 C14 H14 1.116(9) . ?
 C15 H15A 1.105(13) . ?
 C15 H15B 1.107(12) . ?
 C15 H15C 1.115(12) . ?

loop_
  _geom_angle_atom_site_label_1
  _geom_angle_atom_site_label_2
  _geom_angle_atom_site_label_3
  _geom_angle
  _geom_angle_site_symmetry_1
  _geom_angle_site_symmetry_3
  _geom_angle_publ_flag
 H5O O5 C14 106.1(8) . . ?
 H6OB O6 H6OA 101.0(10) . . ?
 H1NA N1 C1 110.1(6) . . ?
 H1NB N1 C1 108.2(6) . . ?
 H1NB N1 H1NA 110.5(9) . . ?
 H1NC N1 C1 111.0(7) . . ?
 H1NC N1 H1NA 109.6(9) . . ?
 H1NC N1 H1NB 107.5(8) . . ?
 C3 N2 C2 119.56(2) . . ?
 H2N N2 C2 121.1(6) . . ?
 H2N N2 C3 119.3(6) . . ?
 C5 N3 C4 121.68(3) . . ?
 H3N N3 C4 118.5(6) . . ?
 H3N N3 C5 119.8(6) . . ?
 C11 N4 C10 105.63(3) . . ?
 C12 N5 C11 107.14(3) . . ?
 H5N N5 C11 128.2(6) . . ?
 H5N N5 C12 124.5(6) . . ?
 C2 C1 N1 106.50(2) . . ?
 C7 C1 N1 110.53(3) . . ?
 C7 C1 C2 111.05(3) . . ?
 H1 C1 N1 108.4(5) . . ?
 H1 C1 C2 110.3(5) . . ?
 H1 C1 C7 109.9(5) . . ?
 N2 C2 O1 123.66(3) . . ?
 C1 C2 O1 120.01(2) . . ?
 C1 C2 N2 116.33(2) . . ?
 C4 C3 N2 108.32(2) . . ?
 C9 C3 N2 112.35(2) . . ?
 C9 C3 C4 114.23(2) . . ?
 H3 C3 N2 108.4(4) . . ?
 H3 C3 C4 107.0(5) . . ?
 H3 C3 C9 106.2(5) . . ?
 N3 C4 O2 123.81(3) . . ?
 C3 C4 O2 121.55(3) . . ?
 C3 C4 N3 114.60(2) . . ?
 C6 C5 N3 113.91(3) . . ?
 C8 C5 N3 109.60(3) . . ?
 C8 C5 C6 108.08(3) . . ?
 H5 C5 N3 107.2(4) . . ?
 H5 C5 C6 108.2(6) . . ?
 H5 C5 C8 109.7(5) . . ?
 O4 C6 O3 124.42(3) . . ?
 C5 C6 O3 119.06(3) . . ?
 C5 C6 O4 116.34(3) . . ?
 H7A C7 C1 108.1(6) . . ?
 H7B C7 C1 109.9(6) . . ?
 H7B C7 H7A 107.3(9) . . ?
 H7C C7 C1 110.8(6) . . ?
 H7C C7 H7A 112.9(10) . . ?
 H7C C7 H7B 107.7(10) . . ?
 H8A C8 C5 110.5(7) . . ?
 H8B C8 C5 109.4(7) . . ?
 H8B C8 H8A 110.4(10) . . ?
 H8C C8 C5 111.2(7) . . ?
 H8C C8 H8A 106.8(10) . . ?
 H8C C8 H8B 108.6(9) . . ?
 C10 C9 C3 117.15(2) . . ?
 H9A C9 C3 105.1(5) . . ?
 H9A C9 C10 110.3(6) . . ?
 H9B C9 C3 106.6(5) . . ?
 H9B C9 C10 109.7(5) . . ?
 H9B C9 H9A 107.5(8) . . ?
 C9 C10 N4 123.01(3) . . ?
 C12 C10 N4 109.20(3) . . ?
 C12 C10 C9 127.66(3) . . ?
 N5 C11 N4 111.64(3) . . ?
 H11 C11 N4 126.5(6) . . ?
 H11 C11 N5 121.8(6) . . ?
 C10 C12 N5 106.38(3) . . ?
 H12 C12 N5 123.3(6) . . ?
 H12 C12 C10 130.3(7) . . ?
 H13A C13 C14 110.9(6) . . ?
 H13B C13 C14 110.3(6) . . ?
 H13B C13 H13A 107.2(9) . . ?
 H13C C13 C14 109.4(6) . . ?
 H13C C13 H13A 110.7(10) . . ?
 H13C C13 H13B 108.4(9) . . ?
 C13 C14 O5 107.66(3) . . ?
 C15 C14 O5 111.11(3) . . ?
 C15 C14 C13 111.76(4) . . ?
 H14 C14 O5 108.3(5) . . ?
 H14 C14 C13 110.5(5) . . ?
 H14 C14 C15 107.4(6) . . ?
 H15A C15 C14 108.1(8) . . ?
 H15B C15 C14 110.9(7) . . ?
 H15B C15 H15A 107.9(11) . . ?
 H15C C15 C14 111.1(7) . . ?
 H15C C15 H15A 106.9(10) . . ?
 H15C C15 H15B 111.7(12) . . ?

loop_
  _geom_torsion_atom_site_label_1
  _geom_torsion_atom_site_label_2
  _geom_torsion_atom_site_label_3
  _geom_torsion_atom_site_label_4
  _geom_torsion
  _geom_torsion_site_symmetry_1
  _geom_torsion_site_symmetry_2
  _geom_torsion_site_symmetry_3
  _geom_torsion_site_symmetry_4
  _geom_torsion_publ_flag
 O1 C2 N2 C3 0.03(4) . . . . ?
 O1 C2 C1 N1 -41.32(3) . . . . ?
 O1 C2 C1 C7 79.08(4) . . . . ?
 O2 C4 N3 C5 6.67(4) . . . . ?
 O2 C4 C3 N2 -24.29(4) . . . . ?
 O2 C4 C3 C9 101.74(3) . . . . ?
 O3 C6 C5 N3 -31.73(3) . . . . ?
 O3 C6 C5 C8 90.32(4) . . . . ?
 O4 C6 C5 N3 152.80(3) . . . . ?
 O4 C6 C5 C8 -85.14(4) . . . . ?
 N1 C1 C2 N2 139.20(2) . . . . ?
 N2 C2 C1 C7 -100.41(3) . . . . ?
 N2 C3 C4 N3 153.72(2) . . . . ?
 N2 C3 C9 C10 62.44(3) . . . . ?
 N3 C4 C3 C9 -80.24(3) . . . . ?
 N4 C10 C9 C3 -79.16(3) . . . . ?
 N4 C10 C12 N5 0.33(3) . . . . ?
 N4 C11 N5 C12 0.37(4) . . . . ?
 N5 C12 C10 C9 176.19(3) . . . . ?
 C3 C9 C10 C12 105.49(3) . . . . ?

loop_
  _refln_index_h
  _refln_index_k
  _refln_index_l
  _refln_F_squared_calc
  _refln_F_squared_meas
  _refln_F_squared_sigma
  _refln_F_squared_weight
  _refln_observed_status
-20 0 1 1.693 1.195 0.422 101.750 o
-20 0 2 2.589 1.195 0.432 92.508 o
-20 0 3 3.118 2.601 0.452 80.230 o
-20 0 4 0.103 0.603 0.522 76.102 o
-20 0 5 3.956 3.103 0.412 86.470 o
-20 0 6 0.013 0.201 0.352 169.183 o
-20 0 7 1.042 0.803 0.472 87.587 o
-20 1 1 2.961 2.692 0.341 121.287 o
-20 1 2 1.427 1.004 0.271 214.482 o
-20 1 3 1.387 1.496 0.291 187.727 o
-20 1 5 0.059 0.603 0.271 270.729 o
-20 1 6 0.360 0.492 0.241 321.258 o
-20 2 1 0.766 0.000 0.231 334.871 o
-20 2 2 0.967 0.301 0.442 100.881 o
-20 2 4 0.345 0.301 0.462 96.237 o
-20 2 5 0.071 0.492 0.392 134.315 o
-20 2 6 0.243 0.703 0.432 108.959 o
-20 3 1 0.089 0.301 0.773 35.184 o
-20 3 5 0.175 0.100 0.733 39.137 o
-19 0 1 0.000 0.100 0.382 144.567 o
-19 0 2 0.017 0.100 0.532 74.418 o
-19 0 3 0.084 0.100 0.452 102.687 o
-19 0 4 5.656 4.399 0.432 71.272 o
-19 0 5 0.207 0.392 0.372 147.667 o
-19 0 6 1.392 2.199 0.502 74.258 o
-19 0 7 0.019 0.100 0.341 180.027 o
-19 0 8 0.328 0.392 0.321 192.316 o
-19 0 9 0.039 0.603 0.412 121.625 o
-19 0 10 0.224 0.201 0.412 121.769 o
-19 0 11 7.809 4.600 0.432 63.635 o
-19 0 12 0.158 0.803 0.422 114.275 o
-19 1 1 1.626 1.898 0.341 140.650 o
-19 1 2 6.961 6.407 0.372 74.252 o
-19 1 3 2.883 2.501 0.311 138.918 o
-19 1 4 3.763 3.304 0.331 115.243 o
-19 1 5 1.214 0.703 0.231 287.316 o
-19 1 6 0.067 0.392 0.271 275.124 o
-19 1 7 0.283 0.301 0.211 422.955 o
-19 1 8 5.881 5.996 0.512 54.432 o
-19 1 10 0.183 0.201 0.251 317.360 o
-19 1 12 4.370 4.499 0.532 56.427 o
-19 2 1 0.053 0.392 0.301 225.131 o
-19 2 2 0.262 0.392 0.231 357.267 o
-19 2 3 0.215 0.100 0.241 344.048 o
-19 2 4 6.586 2.601 0.472 63.411 o
-19 2 5 4.137 2.400 0.221 174.253 o
-19 2 6 1.079 0.301 0.311 187.551 o
-19 2 7 4.674 4.108 0.472 66.949 o
-19 2 8 0.401 0.100 0.582 61.288 o
-19 2 9 1.673 1.999 0.613 51.532 o
-19 2 10 0.941 0.603 0.522 73.243 o
-19 2 12 1.019 0.492 0.402 119.029 o
-19 3 1 0.616 1.195 0.341 159.955 o
-19 3 2 8.038 6.799 0.603 39.844 o
-19 3 3 0.979 1.296 0.532 69.479 o
-19 3 4 0.322 0.492 0.542 70.174 o
-19 3 5 0.587 0.703 0.542 69.078 o
-19 3 6 0.809 0.803 0.552 65.945 o
-19 3 7 2.164 1.999 0.653 45.194 o
-19 3 9 5.460 4.801 0.683 36.670 o
-19 3 10 0.451 0.703 0.532 72.031 o
-19 3 11 1.602 1.396 0.472 83.639 o
-19 4 1 2.950 3.304 0.331 123.102 o
-19 4 2 3.679 3.405 0.341 111.432 o
-19 4 3 0.427 0.201 0.301 216.892 o
-19 4 4 5.458 5.694 0.372 82.843 o
-19 4 5 1.593 1.296 0.331 152.057 o
-19 4 6 1.564 1.808 0.331 148.783 o
-19 4 7 2.526 2.601 0.372 111.850 o
-19 4 8 1.560 1.004 0.542 65.889 o
-19 4 9 0.864 1.496 0.552 64.876 o
-19 4 10 2.202 1.697 0.522 67.570 o
-19 5 1 0.084 0.392 0.311 210.463 o
-19 5 2 0.036 0.100 0.321 202.619 o
-19 5 3 0.830 1.597 0.372 132.871 o
-19 5 4 6.037 5.403 0.552 49.287 o
-19 5 5 0.325 1.195 0.492 83.259 o
-19 5 6 1.501 1.999 0.412 104.538 o
-19 5 8 1.718 1.808 0.352 133.896 o
-19 5 9 6.631 6.307 0.412 68.187 o
-19 5 10 0.938 1.396 0.352 146.121 o
-19 6 2 1.993 1.999 0.352 129.737 o
-19 6 4 0.809 0.100 0.341 165.735 o
-19 6 5 0.674 0.492 0.291 218.890 o
-19 6 6 0.629 0.803 0.311 191.973 o
-19 6 7 0.852 0.201 0.331 173.271 o
-19 6 8 0.261 0.492 0.311 204.531 o
-19 7 1 1.650 2.300 0.352 131.873 o
-19 7 2 0.463 1.105 0.352 154.831 o
-19 7 3 4.148 3.495 0.643 42.823 o
-19 7 4 0.169 0.603 0.352 163.234 o
-19 7 5 0.151 0.392 0.311 208.668 o
-19 7 6 2.285 2.199 0.352 125.574 o
-18 0 1 5.566 5.895 0.552 49.695 o
-18 0 2 4.454 4.399 0.502 61.456 o
-18 0 3 1.020 0.100 0.462 93.093 o
-18 0 4 8.956 8.396 0.693 31.238 o
-18 0 5 0.229 0.703 0.432 109.065 o
-18 0 6 10.158 11.098 0.562 37.881 o
-18 0 7 3.265 3.595 0.562 54.948 o
-18 0 8 0.481 0.803 0.372 141.565 o
-18 0 9 0.001 0.392 0.372 150.437 o
-18 0 10 0.131 0.392 0.452 101.474 o
-18 0 12 7.537 5.504 0.422 64.737 o
-18 0 13 0.000 0.000 0.321 204.741 o
-18 0 14 0.295 0.803 0.402 124.188 o
-18 1 1 1.128 0.904 0.311 180.181 o
-18 1 3 1.465 1.597 0.372 126.154 o
-18 1 4 1.429 1.396 0.362 133.482 o
-18 1 5 6.532 5.694 0.412 69.644 o
-18 1 6 0.391 0.703 0.261 272.267 o
-18 1 7 0.365 0.392 0.281 245.235 o
-18 1 8 3.224 3.003 0.341 117.282 o
-18 1 9 1.827 1.296 0.261 210.269 o
-18 1 10 5.380 4.198 0.311 105.017 o
-18 1 11 0.285 0.100 0.241 339.127 o
-18 1 12 0.729 0.100 0.231 333.970 o
-18 1 13 0.701 1.105 0.291 209.449 o
-18 1 14 1.130 1.296 0.311 176.254 o
-18 1 15 2.871 1.808 0.261 178.520 o
-18 2 1 5.293 5.202 0.392 80.035 o
-18 2 2 0.727 0.603 0.301 203.384 o
-18 2 3 3.472 2.902 0.372 103.346 o
-18 2 4 4.211 3.495 0.331 110.447 o
-18 2 5 3.173 2.601 0.261 164.813 o
-18 2 6 7.997 7.000 0.683 33.302 o
-18 2 7 0.027 0.201 0.231 384.723 o
-18 2 8 3.691 1.999 0.221 188.758 o
-18 2 9 0.133 0.492 0.221 394.249 o
-18 2 10 0.050 0.100 0.211 462.193 o
-18 2 11 6.524 4.399 0.321 93.158 o
-18 2 12 2.209 1.004 0.191 293.652 o
-18 2 13 4.533 3.003 0.432 78.543 o
-18 2 14 0.239 0.904 0.422 113.240 o
-18 2 15 1.436 0.603 0.552 64.547 o
-18 3 1 6.145 4.499 0.211 129.687 o
-18 3 2 4.524 3.103 0.191 176.579 o
-18 3 3 2.779 2.902 0.291 149.450 o
-18 3 4 10.634 11.198 0.412 50.220 o
-18 3 5 2.438 2.400 0.321 139.447 o
-18 3 6 0.132 0.392 0.402 127.746 o
-18 3 7 5.981 4.901 0.512 55.434 o
-18 3 8 0.531 0.392 0.432 108.015 o
-18 3 9 1.955 1.808 0.522 68.141 o
-18 3 10 1.691 2.099 0.492 76.025 o
-18 3 11 1.504 2.501 0.502 73.342 o
-18 3 12 3.889 3.897 0.542 56.549 o
-18 3 14 0.453 0.201 0.492 84.853 o
-18 4 1 0.762 0.703 0.311 190.108 o
-18 4 2 2.238 2.400 0.331 136.063 o
-18 4 3 0.825 0.603 0.291 212.967 o
-18 4 4 8.057 7.703 0.382 65.844 o
-18 4 5 0.069 0.703 0.291 234.500 o
-18 4 6 2.252 2.501 0.321 141.209 o
-18 4 7 2.310 2.400 0.331 135.189 o
-18 4 8 0.383 0.492 0.321 189.970 o
-18 4 9 0.995 0.703 0.321 175.293 o
-18 4 10 2.483 2.400 0.331 133.142 o
-18 4 11 3.122 2.902 0.362 109.994 o
-18 4 12 0.481 0.392 0.311 200.294 o
-18 4 13 3.699 4.108 0.382 94.305 o
-18 4 14 0.811 1.195 0.653 47.596 o
-18 5 1 2.294 2.099 0.341 131.459 o
-18 5 2 12.163 12.202 0.442 43.621 o
-18 5 3 5.467 5.403 0.372 83.541 o
-18 5 4 1.125 1.597 0.341 149.360 o
-18 5 5 0.576 0.703 0.372 141.008 o
-18 5 6 0.154 0.100 0.402 128.967 o
-18 5 7 1.672 1.999 0.382 117.024 o
-18 5 8 2.922 2.300 0.693 39.554 o
-18 5 9 5.226 4.700 0.382 84.062 o
-18 5 10 1.843 2.099 0.362 125.290 o
-18 5 11 4.521 4.991 0.372 89.796 o
-18 5 12 1.017 1.004 0.331 163.333 o
-18 5 13 0.545 0.904 0.311 192.731 o
-18 6 1 0.474 0.301 0.311 201.588 o
-18 6 2 3.475 3.103 0.352 110.373 o
-18 6 3 6.113 6.498 0.442 64.258 o
-18 6 4 2.386 2.099 0.552 60.307 o
-18 6 5 0.244 0.904 0.402 124.198 o
-18 6 6 2.354 1.999 0.331 137.098 o
-18 6 7 3.540 3.495 0.352 108.239 o
-18 6 8 6.632 6.699 0.382 73.070 o
-18 6 9 1.272 0.703 0.341 153.677 o
-18 6 10 1.677 1.697 0.341 141.289 o
-18 6 11 5.408 4.600 0.352 91.343 o
-18 6 12 1.036 1.105 0.331 162.188 o
-18 7 1 0.282 0.201 0.301 221.103 o
-18 7 3 3.982 3.696 0.422 82.078 o
-18 7 4 2.533 1.898 0.603 51.667 o
-18 7 6 2.150 1.697 0.311 154.975 o
-18 7 7 0.773 0.904 0.321 177.639 o
-18 7 8 0.241 0.100 0.311 210.150 o
-18 7 9 3.797 3.495 0.352 106.213 o
-18 7 10 0.052 0.392 0.311 211.326 o
-18 7 11 0.642 0.301 0.341 166.860 o
-18 8 1 3.849 3.696 0.362 101.428 o
-18 8 2 0.700 0.904 0.331 169.644 o
-18 8 3 0.325 0.100 0.311 207.924 o
-18 8 4 0.672 0.703 0.492 82.829 o
-18 8 5 1.461 1.898 0.382 119.370 o
-18 8 6 1.348 1.004 0.311 174.856 o
-18 8 7 4.797 5.403 0.382 84.458 o
-18 8 8 1.300 1.105 0.321 166.093 o
-18 8 9 1.187 1.296 0.311 175.156 o
-18 8 10 0.396 0.301 0.291 230.388 o
-18 9 1 0.623 0.803 0.372 139.834 o
-18 9 2 0.041 0.100 0.281 263.564 o
-18 9 3 5.530 5.504 0.372 82.961 o
-18 9 4 0.410 0.904 0.321 184.982 o
-18 9 5 2.018 1.597 0.472 81.388 o
-18 9 6 0.080 0.301 0.291 240.986 o
-18 9 7 0.566 0.492 0.311 197.036 o
-18 9 8 2.755 3.003 0.341 121.788 o
-18 10 1 1.793 2.400 0.552 61.375 o
-18 10 2 0.178 0.603 0.462 96.328 o
-18 10 3 0.635 0.803 0.341 162.785 o
-18 10 4 0.729 0.703 0.331 170.924 o
-17 0 1 0.004 1.296 0.582 60.834 o
-17 0 2 5.937 6.407 0.522 52.469 o
-17 0 3 11.370 10.696 0.613 33.261 o
-17 0 4 0.089 0.492 0.582 61.553 o
-17 0 5 0.892 0.492 0.462 92.731 o
-17 0 6 18.582 17.997 0.783 19.299 o
-17 0 7 4.308 4.700 0.673 38.817 o
-17 0 8 0.175 0.100 0.402 128.760 o
-17 0 9 0.080 0.492 0.402 127.759 o
-17 0 10 1.466 1.195 0.492 78.605 o
-17 0 11 3.440 3.495 0.562 54.690 o
-17 0 12 1.224 1.004 0.362 138.137 o
-17 0 13 9.700 9.099 0.552 40.592 o
-17 0 14 9.127 9.199 0.542 42.226 o
-17 0 15 2.510 1.496 0.472 79.529 o
-17 0 16 0.992 0.803 0.492 81.288 o
-17 0 17 8.601 6.498 0.532 46.187 o
-17 1 1 1.297 1.004 0.352 143.961 o
-17 1 2 3.244 2.792 0.311 132.653 o
-17 1 3 0.281 0.301 0.291 234.145 o
-17 1 4 7.365 6.799 0.422 63.233 o
-17 1 5 2.987 2.902 0.311 135.085 o
-17 1 6 1.085 1.396 0.331 159.043 o
-17 1 7 0.078 0.301 0.301 225.755 o
-17 1 8 3.283 3.204 0.412 89.776 o
-17 1 9 0.467 0.492 0.281 239.803 o
-17 1 10 1.054 1.105 0.291 200.238 o
-17 1 11 2.900 2.400 0.331 128.414 o
-17 1 12 0.177 0.703 0.291 230.946 o
-17 1 13 1.338 1.195 0.311 173.228 o
-17 1 14 0.512 0.492 0.281 238.226 o
-17 1 15 6.046 5.504 0.352 85.119 o
-17 1 16 1.759 2.099 0.331 144.090 o
-17 1 17 0.537 0.603 0.311 196.433 o
-17 2 1 16.318 16.491 0.412 36.089 o
-17 2 2 12.799 13.207 0.412 43.969 o
-17 2 3 4.813 4.399 0.291 116.074 o
-17 2 4 5.010 5.202 0.291 110.548 o
-17 2 5 4.002 3.696 0.291 128.277 o
-17 2 6 19.805 19.895 0.472 28.039 o
-17 2 7 0.286 0.392 0.271 265.440 o
-17 2 8 0.707 0.803 0.261 256.535 o
-17 2 9 1.840 1.396 0.321 154.895 o
-17 2 10 4.556 3.696 0.311 114.216 o
-17 2 11 0.538 0.904 0.281 230.409 o
-17 2 12 4.729 3.003 0.291 124.055 o
-17 2 13 8.239 5.604 0.301 83.967 o
-17 2 14 7.260 6.096 0.713 32.163 o
-17 2 15 0.586 0.904 0.291 215.470 o
-17 2 16 3.063 2.501 0.311 136.625 o
-17 2 17 2.980 2.199 0.291 151.733 o
-17 3 1 0.471 0.803 0.231 327.719 o
-17 3 2 21.622 21.201 0.442 26.949 o
-17 3 3 2.715 2.400 0.231 200.274 o
-17 3 4 7.638 6.598 0.251 95.089 o
-17 3 5 0.281 0.201 0.191 512.489 o
-17 3 6 1.204 0.703 0.191 374.106 o
-17 3 7 3.396 3.003 0.352 111.459 o
-17 3 8 2.664 2.902 0.352 118.399 o
-17 3 9 8.635 8.697 0.402 59.538 o
-17 3 10 1.173 1.697 0.341 147.981 o
-17 3 11 1.131 0.803 0.331 163.107 o
-17 3 12 2.905 3.103 0.352 115.284 o
-17 3 13 2.396 1.597 0.462 82.723 o
-17 3 14 2.544 2.601 0.482 74.558 o
-17 3 15 3.000 2.601 0.562 56.547 o
-17 3 16 1.959 1.195 0.542 64.550 o
-17 4 1 9.164 10.003 0.422 53.905 o
-17 4 2 0.914 0.703 0.321 176.855 o
-17 4 3 4.063 4.298 0.362 97.862 o
-17 4 4 6.825 7.000 0.382 71.692 o
-17 4 5 16.676 16.601 0.502 31.218 o
-17 4 6 1.905 2.099 0.311 155.663 o
-17 4 7 14.836 14.301 0.482 35.528 o
-17 4 8 10.149 9.400 0.392 55.661 o
-17 4 9 2.188 1.808 0.382 113.417 o
-17 4 10 1.705 2.300 0.512 70.513 o
-17 4 11 1.123 1.597 0.422 104.232 o
-17 4 12 5.839 5.202 0.372 82.166 o
-17 4 13 4.414 4.108 0.372 93.053 o
-17 4 14 0.104 0.703 0.291 233.346 o
-17 4 15 0.069 0.201 0.311 213.448 o
-17 4 16 0.166 0.100 0.311 212.167 o
-17 5 1 5.210 5.303 0.341 93.197 o
-17 5 2 2.864 2.692 0.331 127.224 o
-17 5 3 1.431 1.195 0.281 200.491 o
-17 5 4 0.352 0.301 0.291 231.813 o
-17 5 5 4.219 4.108 0.341 104.235 o
-17 5 6 6.069 5.403 0.362 82.869 o
-17 5 7 2.861 3.495 0.352 113.940 o
-17 5 8 1.418 1.697 0.311 167.154 o
-17 5 9 4.203 3.796 0.321 113.080 o
-17 5 10 3.498 3.103 0.352 110.183 o
-17 5 11 0.198 0.703 0.331 180.993 o
-17 5 12 1.917 2.199 0.311 154.688 o
-17 5 13 1.767 1.999 0.341 138.265 o
-17 5 14 0.845 0.803 0.301 197.950 o
-17 5 15 0.626 0.492 0.321 184.763 o
-17 5 16 1.270 1.195 0.331 157.707 o
-17 6 1 4.125 4.801 0.362 95.793 o
-17 6 2 0.248 0.392 0.311 206.143 o
-17 6 3 6.994 6.598 0.372 73.712 o
-17 6 5 3.844 3.405 0.341 110.043 o
-17 6 6 1.767 1.999 0.331 144.651 o
-17 6 7 3.893 4.499 0.352 101.715 o
-17 6 8 9.833 8.999 0.412 54.660 o
-17 6 9 2.142 1.496 0.321 149.630 o
-17 6 10 2.534 2.601 0.321 136.974 o
-17 6 11 9.291 9.591 0.402 56.486 o
-17 6 13 0.421 0.492 0.331 178.671 o
-17 6 14 1.213 1.195 0.301 185.064 o
-17 6 15 1.159 0.703 0.321 172.210 o
-17 7 1 0.677 0.392 0.311 195.607 o
-17 7 2 6.719 6.699 0.352 78.695 o
-17 7 3 2.063 1.496 0.321 150.785 o
-17 7 4 1.054 1.105 0.301 189.564 o
-17 7 5 0.623 0.703 0.291 217.285 o
-17 7 6 1.388 1.105 0.341 149.125 o
-17 7 7 0.977 0.492 0.432 104.571 o
-17 7 8 0.385 0.201 0.422 114.867 o
-17 7 9 0.013 0.100 0.442 107.855 o
-17 7 10 0.396 1.105 0.452 97.719 o
-17 7 11 4.441 4.901 0.482 64.489 o
-17 7 12 2.215 2.400 0.392 106.441 o
-17 7 13 0.191 0.904 0.372 144.552 o
-17 7 14 0.372 0.392 0.352 161.680 o
-17 8 1 0.799 1.396 0.341 155.574 o
-17 8 2 0.308 0.301 0.311 205.777 o
-17 8 3 0.748 1.105 0.291 208.181 o
-17 8 4 1.151 0.803 0.301 190.775 o
-17 8 7 0.304 0.392 0.412 120.212 o
-17 8 8 3.880 3.696 0.422 82.555 o
-17 8 9 0.384 0.603 0.331 178.324 o
-17 8 10 3.334 3.103 0.341 115.805 o
-17 8 11 6.191 4.991 0.352 85.721 o
-17 8 12 0.716 1.004 0.321 177.769 o
-17 9 1 2.688 2.501 0.452 82.347 o
-17 9 2 0.608 0.100 0.392 130.690 o
-17 9 3 1.976 1.999 0.341 135.735 o
-17 9 4 3.603 3.495 0.331 115.835 o
-17 9 5 1.418 1.396 0.281 198.307 o
-17 9 6 2.908 3.304 0.311 133.604 o
-17 9 7 0.577 1.105 0.372 138.577 o
-17 9 8 0.604 0.703 0.432 106.406 o
-17 9 9 2.840 3.003 0.341 120.953 o
-17 9 10 0.893 0.492 0.311 189.549 o
-17 9 11 3.283 3.003 0.341 116.732 o
-17 9 12 0.436 0.803 0.352 157.485 o
-17 10 1 2.991 3.003 0.362 110.656 o
-17 10 2 1.415 1.296 0.472 84.707 o
-17 10 3 2.423 3.304 0.593 52.141 o
-17 10 4 1.501 1.496 0.372 126.300 o
-17 10 5 0.382 0.100 0.321 194.398 o
-17 10 6 1.636 1.697 0.372 123.951 o
-17 10 7 0.094 0.392 0.321 197.704 o
-17 10 8 1.842 2.601 0.452 86.054 o
-17 10 9 0.406 0.603 0.392 130.172 o
-17 10 10 1.302 1.296 0.341 148.995 o
-17 11 2 2.974 3.204 0.372 105.916 o
-17 11 3 1.791 1.808 0.372 121.916 o
-17 11 4 1.740 2.400 0.673 43.027 o
-17 11 5 3.012 3.003 0.372 106.387 o
-17 11 6 1.961 2.501 0.341 132.967 o
-17 11 7 1.648 1.697 0.352 135.343 o
-17 11 8 0.276 0.100 0.341 175.137 o
-17 12 2 0.097 1.195 0.412 118.523 o
-16 0 1 6.039 6.407 0.522 52.260 o
-16 0 2 4.552 6.407 0.653 39.540 o
-16 0 3 12.805 12.996 0.623 30.332 o
-16 0 4 0.835 0.904 0.542 68.066 o
-16 0 5 21.588 21.793 0.793 17.260 o
-16 0 6 14.045 14.090 0.673 26.517 o
-16 0 7 0.035 0.603 0.552 68.352 o
-16 0 8 0.678 1.496 0.442 98.969 o
-16 0 9 0.769 0.803 0.492 82.213 o
-16 0 10 5.421 4.801 0.593 45.894 o
-16 0 11 0.931 1.004 0.412 112.454 o
-16 0 12 10.704 10.294 0.623 33.445 o
-16 0 13 2.424 2.501 0.623 48.438 o
-16 0 15 1.523 1.808 0.542 64.896 o
-16 0 16 0.408 0.301 0.402 125.496 o
-16 0 17 9.923 8.798 0.582 38.005 o
-16 0 18 7.047 6.598 0.502 52.628 o
-16 0 19 1.961 1.105 0.412 104.448 o
-16 1 1 2.526 2.400 0.271 171.759 o
-16 1 2 2.701 2.601 0.271 166.546 o
-16 1 3 4.352 4.600 0.291 119.645 o
-16 1 4 2.395 2.792 0.341 126.560 o
-16 1 5 1.334 1.296 0.301 181.445 o
-16 1 6 2.728 3.304 0.372 107.412 o
-16 1 7 1.818 1.496 0.352 134.540 o
-16 1 8 2.333 1.898 0.372 116.506 o
-16 1 9 1.797 2.199 0.301 164.044 o
-16 1 10 1.605 2.300 0.362 126.695 o
-16 1 11 8.683 7.703 0.452 54.171 o
-16 1 13 0.676 0.603 0.301 204.698 o
-16 1 14 0.008 0.603 0.382 141.377 o
-16 1 15 4.603 4.991 0.372 89.328 o
-16 1 16 4.341 3.796 0.382 91.377 o
-16 1 17 1.253 0.904 0.372 132.032 o
-16 1 18 0.134 0.301 0.331 186.389 o
-16 1 19 0.400 0.703 0.321 187.330 o
-16 2 1 0.733 0.703 0.251 274.730 o
-16 2 2 9.564 9.702 0.362 60.507 o
-16 2 3 9.304 9.491 0.352 62.958 o
-16 2 4 2.280 2.300 0.271 177.708 o
-16 2 5 14.370 14.090 0.372 43.215 o
-16 2 6 10.650 10.907 0.392 52.527 o
-16 2 7 5.711 6.096 0.321 92.929 o
-16 2 8 0.342 0.301 0.211 416.619 o
-16 2 9 0.253 0.603 0.241 324.511 o
-16 2 10 0.969 1.105 0.271 226.930 o
-16 2 11 7.405 7.000 0.331 78.710 o
-16 2 12 10.848 10.595 0.372 54.500 o
-16 2 13 8.497 7.703 0.372 65.870 o
-16 2 14 4.125 3.204 0.261 144.447 o
-16 2 15 1.686 0.803 0.261 221.738 o
-16 2 16 0.989 0.803 0.261 245.560 o
-16 2 17 5.328 4.298 0.311 105.032 o
-16 2 18 0.414 0.803 0.261 268.956 o
-16 2 19 0.928 0.703 0.291 208.759 o
-16 3 1 13.993 14.301 0.372 43.703 o
-16 3 2 0.843 1.105 0.221 316.506 o
-16 3 3 3.628 3.103 0.251 158.658 o
-16 3 4 3.141 3.003 0.261 161.786 o
-16 3 5 16.981 15.496 0.372 37.895 o
-16 3 6 2.455 2.199 0.201 241.553 o
-16 3 7 15.767 14.301 0.372 40.666 o
-16 3 8 15.422 11.399 0.352 45.097 o
-16 3 9 4.297 3.495 0.221 160.563 o
-16 3 10 2.472 2.099 0.221 221.306 o
-16 3 11 1.610 1.105 0.191 327.332 o
-16 3 12 0.516 0.301 0.201 432.828 o
-16 3 13 0.578 0.603 0.211 379.329 o
-16 3 14 6.617 5.795 0.352 81.393 o
-16 3 15 7.986 6.598 0.271 88.618 o
-16 3 16 0.120 0.201 0.201 490.226 o
-16 3 17 6.316 4.991 0.311 95.239 o
-16 3 18 0.241 0.392 0.201 460.619 o
-16 4 1 1.896 1.808 0.211 260.139 o
-16 4 2 25.050 24.897 0.633 18.867 o
-16 4 3 6.080 7.100 0.412 68.736 o
-16 4 4 2.296 1.999 0.352 126.507 o
-16 4 5 4.346 4.499 0.372 92.276 o
-16 4 6 4.150 4.399 0.402 85.000 o
-16 4 7 0.602 1.004 0.402 120.454 o
-16 4 8 1.150 1.396 0.311 174.887 o
-16 4 9 3.162 3.103 0.331 121.965 o
-16 4 10 2.972 2.692 0.341 121.185 o
-16 4 11 6.569 5.895 0.372 77.076 o
-16 4 12 2.826 2.902 0.341 121.582 o
-16 4 13 8.261 7.392 0.362 68.868 o
-16 4 14 0.454 0.492 0.321 188.425 o
-16 4 16 3.613 3.796 0.422 83.592 o
-16 4 17 3.372 3.003 0.432 83.808 o
-16 4 18 2.141 2.792 0.442 87.304 o
-16 5 1 8.555 10.003 0.422 55.410 o
-16 5 2 22.605 22.597 0.603 21.291 o
-16 5 3 11.345 12.996 0.703 27.260 o
-16 5 4 1.541 1.396 0.301 176.244 o
-16 5 5 15.473 15.296 0.462 35.271 o
-16 5 6 1.322 0.803 0.281 208.514 o
-16 5 7 12.686 12.594 0.442 42.417 o
-16 5 8 11.710 11.891 0.452 43.853 o
-16 5 9 6.095 6.407 0.452 62.739 o
-16 5 10 8.831 9.199 0.512 45.587 o
-16 5 11 6.266 6.598 0.482 57.238 o
-16 5 12 1.656 1.898 0.341 140.280 o
-16 5 13 1.320 1.496 0.331 154.621 o
-16 5 14 3.250 2.692 0.352 114.049 o
-16 5 15 0.395 0.392 0.301 215.112 o
-16 5 16 0.761 0.492 0.341 163.280 o
-16 5 17 9.112 8.697 0.392 59.490 o
-16 5 18 0.829 1.105 0.321 174.625 o
-16 6 1 11.902 11.891 0.442 44.346 o
-16 6 2 1.888 2.199 0.341 135.586 o
-16 6 3 0.330 0.201 0.301 219.711 o
-16 6 4 1.041 1.004 0.311 180.936 o
-16 6 5 5.670 5.694 0.352 86.653 o
-16 6 6 0.676 1.105 0.311 187.585 o
-16 6 7 7.778 7.392 0.382 67.371 o
-16 6 8 4.587 4.108 0.341 101.493 o
-16 6 9 0.815 0.803 0.341 159.895 o
-16 6 10 0.892 0.703 0.352 151.517 o
-16 6 11 5.034 4.901 0.372 87.164 o
-16 6 12 1.492 1.004 0.321 163.658 o
-16 6 13 3.370 3.304 0.321 123.486 o
-16 6 14 0.824 1.105 0.321 174.720 o
-16 6 15 0.577 0.803 0.352 155.363 o
-16 6 16 4.127 3.796 0.331 109.884 o
-16 6 17 2.183 1.999 0.331 139.230 o
-16 7 1 10.055 10.204 0.432 50.530 o
-16 7 2 5.365 5.092 0.352 90.128 o
-16 7 3 0.225 0.301 0.321 195.701 o
-16 7 4 1.265 0.603 0.311 180.475 o
-16 7 5 0.545 0.392 0.321 187.556 o
-16 7 6 0.933 1.004 0.281 216.684 o
-16 7 7 4.011 4.007 0.311 117.886 o
-16 7 8 0.026 0.301 0.301 227.360 o
-16 7 9 0.876 0.492 0.321 179.663 o
-16 7 10 2.704 2.300 0.311 142.588 o
-16 7 11 7.872 6.407 0.372 70.555 o
-16 7 12 0.884 0.803 0.301 197.027 o
-16 7 13 1.631 1.597 0.311 164.299 o
-16 7 15 1.589 1.195 0.331 152.853 o
-16 7 16 0.358 0.100 0.311 207.071 o
-16 8 1 4.886 5.403 0.542 52.839 o
-16 8 2 0.110 0.100 0.462 98.152 o
-16 8 3 2.825 2.601 0.331 128.140 o
-16 8 4 2.673 2.501 0.321 135.880 o
-16 8 5 2.131 1.999 0.301 160.066 o
-16 8 6 0.987 0.492 0.291 210.003 o
-16 8 7 1.712 1.496 0.311 163.771 o
-16 8 8 13.706 12.895 0.472 38.525 o
-16 8 9 3.999 3.796 0.331 110.973 o
-16 8 10 0.625 0.803 0.311 192.060 o
-16 8 11 4.832 4.801 0.352 94.305 o
-16 8 12 12.819 12.493 0.472 40.074 o
-16 8 13 1.243 1.496 0.341 148.411 o
-16 8 14 1.172 1.496 0.331 156.893 o
-16 8 15 1.125 0.703 0.301 192.530 o
-16 9 1 0.251 0.392 0.331 183.058 o
-16 9 2 0.946 0.492 0.362 144.787 o
-16 9 4 0.219 0.100 0.452 101.834 o
-16 9 5 3.743 3.405 0.382 96.231 o
-16 9 6 1.626 1.697 0.331 148.686 o
-16 9 7 1.464 1.496 0.311 168.132 o
-16 9 8 0.477 0.803 0.301 207.254 o
-16 9 9 1.720 2.300 0.331 143.268 o
-16 9 10 0.252 0.492 0.301 217.728 o
-16 9 11 6.122 5.795 0.372 79.361 o
-16 9 12 6.026 6.900 0.914 21.782 o
-16 9 13 0.568 0.904 0.331 172.031 o
-16 10 1 5.919 6.096 0.392 75.265 o
-16 10 2 0.473 0.603 0.321 186.827 o
-16 10 3 0.416 0.703 0.311 198.120 o
-16 10 4 3.740 3.304 0.362 103.639 o
-16 10 5 3.025 3.003 0.502 67.558 o
-16 10 6 1.369 1.898 0.321 158.325 o
-16 10 7 0.247 0.201 0.311 208.667 o
-16 10 8 9.867 9.902 0.432 51.271 o
-16 10 9 0.673 1.004 0.341 160.563 o
-16 10 10 2.652 2.300 0.352 121.390 o
-16 10 11 5.123 4.901 0.372 86.680 o
-16 10 12 3.091 3.595 0.372 103.591 o
-16 10 13 0.311 0.100 0.352 165.012 o
-16 11 1 1.470 2.300 0.502 73.808 o
-16 11 2 1.254 1.105 0.442 96.696 o
-16 11 3 1.702 1.808 0.341 140.265 o
-16 11 4 2.699 2.199 0.331 131.804 o
-16 11 5 3.031 3.003 0.331 123.813 o
-16 11 6 1.103 0.803 0.392 122.345 o
-16 11 8 0.071 0.000 0.382 144.312 o
-16 11 9 1.100 1.296 0.352 144.636 o
-16 11 10 0.558 1.105 0.331 170.396 o
-16 11 11 4.798 4.901 0.382 85.765 o
-16 11 12 0.213 0.201 0.362 156.991 o
-16 12 1 1.633 1.999 0.341 139.934 o
-16 12 2 3.524 3.897 0.382 96.061 o
-16 12 3 8.910 10.103 0.803 24.695 o
-16 12 4 0.784 1.496 0.452 94.385 o
-16 12 5 0.746 0.904 0.341 160.191 o
-16 12 6 2.121 1.697 0.352 129.991 o
-16 12 7 0.886 1.296 0.372 133.920 o
-16 12 8 5.717 6.598 0.522 52.728 o
-16 12 9 1.113 1.296 0.372 131.420 o
-16 13 2 0.244 0.000 0.442 106.604 o
-16 13 3 1.377 1.597 0.341 145.880 o
-16 13 4 1.578 1.597 0.362 130.712 o
-16 13 5 1.643 1.898 0.472 82.353 o
-16 13 6 2.243 2.400 0.362 119.905 o
-15 0 1 0.008 0.000 0.331 192.354 o
-15 0 2 1.019 1.597 0.562 62.219 o
-15 0 3 13.332 12.795 0.613 30.511 o
-15 0 4 4.056 4.700 0.613 45.619 o
-15 0 5 1.045 1.396 0.432 101.140 o
-15 0 6 5.731 5.604 0.613 42.632 o
-15 0 7 11.829 11.499 0.613 32.442 o
-15 0 8 3.014 3.304 0.552 57.470 o
-15 0 9 10.970 10.294 0.613 33.850 o
-15 0 10 25.212 25.489 0.884 13.973 o
-15 0 12 0.643 1.195 0.582 59.525 o
-15 0 13 0.568 0.603 0.412 117.040 o
-15 0 14 7.664 8.999 0.593 39.831 o
-15 0 15 0.766 1.105 0.482 84.799 o
-15 0 16 0.653 0.703 0.512 76.833 o
-15 0 17 26.258 26.092 1.065 11.125 o
-15 0 18 0.671 0.201 0.522 74.832 o
-15 0 19 0.807 1.396 0.522 72.378 o
-15 1 1 37.173 39.188 0.683 12.095 o
-15 1 2 1.070 1.496 0.271 217.754 o
-15 1 3 13.724 13.990 0.382 43.785 o
-15 1 4 3.331 3.304 0.281 144.361 o
-15 1 5 16.510 16.390 0.382 37.423 o
-15 1 6 1.151 1.808 0.281 199.830 o
-15 1 7 21.424 20.889 0.512 25.076 o
-15 1 8 1.486 0.904 0.261 226.491 o
-15 1 9 0.133 0.201 0.331 187.471 o
-15 1 10 0.170 0.000 0.271 279.422 o
-15 1 11 3.948 4.007 0.291 127.126 o
-15 1 12 1.622 1.496 0.281 192.138 o
-15 1 13 1.751 1.296 0.372 124.803 o
-15 1 14 7.463 7.904 0.462 55.549 o
-15 1 15 3.891 4.399 0.382 92.256 o
-15 1 16 0.694 0.100 0.311 198.666 o
-15 1 17 5.791 4.991 0.372 82.940 o
-15 1 18 0.463 0.603 0.301 210.301 o
-15 1 19 2.032 1.808 0.331 142.400 o
-15 1 20 1.825 1.808 0.331 145.166 o
-15 2 1 12.779 12.795 0.392 45.927 o
-15 2 2 4.005 4.108 0.301 121.618 o
-15 2 3 10.842 11.098 0.352 55.944 o
-15 2 4 25.049 24.595 0.482 22.283 o
-15 2 5 14.690 13.799 0.372 42.907 o
-15 2 6 9.866 9.300 0.321 65.294 o
-15 2 7 8.431 8.396 0.321 72.663 o
-15 2 8 1.770 1.697 0.241 228.780 o
-15 2 9 2.947 3.103 0.311 134.347 o
-15 2 10 1.808 1.697 0.261 205.222 o
-15 2 11 10.095 10.294 0.352 59.216 o
-15 2 12 22.061 21.502 0.462 25.883 o
-15 2 13 4.419 4.007 0.291 122.004 o
-15 2 14 0.576 0.392 0.271 253.569 o
-15 2 15 1.462 1.597 0.281 194.758 o
-15 2 16 1.518 1.296 0.231 259.206 o
-15 2 17 5.867 5.403 0.291 102.594 o
-15 2 18 1.967 1.999 0.251 207.065 o
-15 2 19 3.416 3.103 0.271 150.275 o
-15 2 20 0.406 0.201 0.241 327.578 o
-15 3 1 4.359 4.499 0.301 116.158 o
-15 3 2 7.933 7.994 0.331 74.011 o
-15 3 3 4.832 4.801 0.291 113.993 o
-15 3 4 0.296 0.603 0.221 374.672 o
-15 3 5 10.108 10.204 0.321 62.888 o
-15 3 6 1.253 1.195 0.231 273.299 o
-15 3 7 5.842 6.197 0.321 91.774 o
-15 3 8 4.386 4.298 0.241 142.607 o
-15 3 9 12.610 12.202 0.352 50.158 o
-15 3 10 3.942 3.796 0.241 153.269 o
-15 3 11 5.654 5.504 0.281 106.896 o
-15 3 12 12.758 12.001 0.372 48.385 o
-15 3 13 5.182 4.700 0.311 104.596 o
-15 3 14 5.337 4.600 0.281 113.733 o
-15 3 15 0.013 0.201 0.241 355.181 o
-15 3 16 1.633 1.396 0.251 226.204 o
-15 3 17 9.969 10.103 0.341 61.088 o
-15 3 18 3.759 3.304 0.271 143.718 o
-15 3 19 1.782 1.496 0.251 219.858 o
-15 3 20 3.721 3.405 0.271 143.554 o
-15 4 1 1.966 1.808 0.241 220.616 o
-15 4 2 11.562 10.907 0.311 58.267 o
-15 4 3 2.744 2.300 0.211 219.320 o
-15 4 4 11.888 10.796 0.422 47.101 o
-15 4 5 5.563 5.996 0.372 81.568 o
-15 4 6 14.582 14.502 0.492 35.135 o
-15 4 7 2.793 2.902 0.352 117.211 o
-15 4 8 4.459 4.700 0.372 91.003 o
-15 4 9 1.192 1.898 0.372 127.407 o
-15 4 10 1.993 2.099 0.462 83.406 o
-15 4 11 3.948 3.897 0.372 96.655 o
-15 4 12 20.599 20.598 0.582 23.566 o
-15 4 13 22.069 20.598 0.582 22.685 o
-15 4 14 13.502 8.697 0.291 57.702 o
-15 4 15 0.584 0.392 0.151 647.205 o
-15 4 16 0.825 0.603 0.161 524.781 o
-15 4 17 4.744 4.007 0.221 148.730 o
-15 4 18 8.686 6.598 0.281 82.638 o
-15 4 19 1.123 0.803 0.151 498.781 o
-15 5 1 10.947 9.591 0.452 47.326 o
-15 5 2 1.394 1.597 0.331 152.770 o
-15 5 3 6.105 6.407 0.382 75.900 o
-15 5 4 6.696 7.000 0.472 57.148 o
-15 5 5 5.665 6.096 0.492 57.822 o
-15 5 6 0.354 0.492 0.331 179.981 o
-15 5 7 21.277 20.397 0.593 22.917 o
-15 5 8 0.704 0.392 0.321 184.179 o
-15 5 9 5.924 6.197 0.372 79.346 o
-15 5 10 5.906 5.604 0.352 85.606 o
-15 5 11 3.841 4.007 0.331 111.425 o
-15 5 12 2.552 2.902 0.341 124.348 o
-15 5 13 1.992 1.396 0.321 152.579 o
-15 5 14 1.238 1.898 0.412 106.770 o
-15 5 15 2.162 1.296 0.452 87.677 o
-15 5 16 1.527 1.396 0.422 102.185 o
-15 5 17 15.775 16.290 0.623 26.750 o
-15 5 18 1.391 1.396 0.442 95.057 o
-15 5 19 2.826 2.501 0.452 81.729 o
-15 6 1 6.432 6.498 0.492 55.490 o
-15 6 2 12.833 13.106 0.532 35.576 o
-15 6 3 1.199 2.792 0.372 122.875 o
-15 6 4 0.897 1.296 0.362 140.334 o
-15 6 5 4.818 4.399 0.462 68.030 o
-15 6 6 7.837 6.799 0.492 52.025 o
-15 6 7 1.551 1.396 0.392 115.714 o
-15 6 8 6.245 5.795 0.392 74.529 o
-15 6 9 16.429 15.798 0.492 32.355 o
-15 6 10 5.950 6.598 0.372 78.289 o
-15 6 11 4.321 4.901 0.362 94.218 o
-15 6 12 13.086 13.106 0.462 39.942 o
-15 6 13 0.932 1.296 0.341 154.327 o
-15 6 14 2.460 2.300 0.321 139.813 o
-15 6 15 2.669 2.902 0.331 128.202 o
-15 6 16 1.828 1.396 0.341 141.280 o
-15 6 17 1.792 1.898 0.321 151.817 o
-15 6 18 5.653 5.604 0.382 79.750 o
-15 6 19 0.379 0.703 0.321 187.778 o
-15 7 1 17.180 18.399 0.713 21.936 o
-15 7 2 4.915 4.901 0.613 44.239 o
-15 7 3 7.221 7.000 0.693 33.250 o
-15 7 4 4.256 5.092 0.593 47.491 o
-15 7 5 1.563 1.004 0.452 91.496 o
-15 7 6 1.434 1.597 0.452 90.614 o
-15 7 7 12.936 11.790 0.522 36.899 o
-15 7 8 2.779 3.405 0.452 79.957 o
-15 7 9 5.122 4.801 0.432 72.522 o
-15 7 10 1.883 2.300 0.362 123.876 o
-15 7 11 16.447 14.301 0.502 32.623 o
-15 7 12 8.208 7.803 0.392 63.632 o
-15 7 13 0.268 0.301 0.321 194.702 o
-15 7 14 3.999 3.696 0.321 115.386 o
-15 7 15 0.201 0.803 0.311 202.146 o
-15 7 16 1.314 0.904 0.321 167.593 o
-15 7 17 3.917 3.495 0.341 109.059 o
-15 7 18 2.129 1.999 0.352 128.275 o
-15 8 1 6.133 6.197 0.382 76.239 o
-15 8 2 6.806 6.498 0.372 74.717 o
-15 8 3 0.918 1.004 0.352 149.051 o
-15 8 4 2.040 2.099 0.352 128.691 o
-15 8 5 1.983 2.501 0.402 103.597 o
-15 8 6 0.960 1.105 0.402 116.884 o
-15 8 7 2.477 2.400 0.452 83.534 o
-15 8 8 6.330 7.000 0.874 23.374 o
-15 8 9 1.130 1.105 0.442 97.429 o
-15 8 10 1.000 1.105 0.452 94.278 o
-15 8 11 0.149 0.603 0.442 105.206 o
-15 8 12 4.749 4.991 0.492 61.647 o
-15 8 13 4.281 4.007 0.442 75.064 o
-15 8 14 1.647 1.898 0.432 95.893 o
-15 8 15 3.227 2.199 0.452 80.626 o
-15 8 16 1.831 1.898 0.382 116.075 o
-15 8 17 4.574 4.399 0.372 91.216 o
-15 9 1 18.995 18.800 0.542 26.616 o
-15 9 2 7.497 7.703 0.382 67.819 o
-15 9 3 0.658 0.603 0.331 173.138 o
-15 9 4 0.241 0.301 0.331 184.180 o
-15 9 5 0.890 1.004 0.341 157.169 o
-15 9 6 6.150 5.604 0.382 77.471 o
-15 9 7 3.278 3.495 0.362 106.403 o
-15 9 8 8.143 7.502 0.472 53.121 o
-15 9 9 2.844 3.103 0.462 77.620 o
-15 9 10 1.560 1.808 0.472 82.913 o
-15 9 11 7.361 5.895 0.462 58.340 o
-15 9 12 0.277 0.703 0.382 137.614 o
-15 9 13 0.653 0.301 0.341 166.671 o
-15 9 14 0.290 0.100 0.311 208.858 o
-15 9 15 1.109 0.603 0.321 174.073 o
-15 9 16 0.725 1.195 0.331 166.666 o
-15 10 1 8.070 8.396 0.542 44.453 o
-15 10 2 1.726 1.999 0.643 47.107 o
-15 10 3 5.880 5.694 0.392 76.292 o
-15 10 4 1.871 2.601 0.352 127.808 o
-15 10 5 4.450 3.796 0.362 96.955 o
-15 10 6 4.698 4.600 0.341 98.944 o
-15 10 7 8.681 8.296 0.392 61.373 o
-15 10 8 5.988 5.604 0.392 76.020 o
-15 10 9 12.290 12.102 0.462 41.926 o
-15 10 10 4.875 4.991 0.452 68.874 o
-15 10 12 3.841 4.198 0.422 81.564 o
-15 10 13 0.498 0.492 0.352 158.914 o
-15 10 14 2.132 2.601 0.352 125.084 o
-15 10 15 3.898 4.700 0.392 88.361 o
-15 11 1 1.175 1.195 0.341 151.498 o
-15 11 2 18.627 18.590 0.562 26.235 o
-15 11 3 0.553 0.100 0.382 137.905 o
-15 11 4 2.033 2.501 0.482 76.667 o
-15 11 5 1.468 1.808 0.331 150.149 o
-15 11 6 1.121 1.496 0.311 174.488 o
-15 11 7 2.861 2.692 0.362 113.048 o
-15 11 8 4.983 4.499 0.372 88.564 o
-15 11 9 3.757 3.103 0.341 112.058 o
-15 11 10 0.236 0.301 0.331 184.280 o
-15 11 11 5.077 5.403 0.432 71.556 o
-15 11 12 0.515 0.201 0.532 72.628 o
-15 11 13 0.328 0.000 0.331 185.489 o
-15 11 14 0.328 0.301 0.341 172.350 o
-15 12 1 8.987 8.195 0.693 31.294 o
-15 12 2 0.751 1.004 0.352 151.388 o
-15 12 3 0.735 0.904 0.341 160.365 o
-15 12 4 1.149 1.195 0.321 167.939 o
-15 12 5 9.799 9.099 0.452 50.127 o
-15 12 6 2.755 2.400 0.422 91.656 o
-15 12 7 1.780 1.597 0.352 134.398 o
-15 12 8 8.787 8.396 0.402 59.533 o
-15 12 9 2.293 2.400 0.341 129.785 o
-15 12 10 2.525 3.405 0.362 112.873 o
-15 12 11 1.634 1.195 0.352 138.511 o
-15 12 12 2.984 2.692 0.372 107.806 o
-15 13 1 5.380 5.092 0.352 90.041 o
-15 13 2 1.332 1.396 0.372 128.555 o
-15 13 4 2.157 1.898 0.341 134.191 o
-15 13 5 6.800 6.900 0.372 73.892 o
-15 13 6 0.778 0.492 0.331 171.957 o
-15 13 7 1.248 1.195 0.352 143.364 o
-15 13 8 1.357 1.195 0.432 99.799 o
-15 13 9 1.552 1.697 0.352 136.480 o
-15 13 10 0.616 0.301 0.341 167.299 o
-15 14 2 1.424 0.904 0.482 82.368 o
-15 14 3 2.615 2.601 0.372 111.114 o
-15 14 4 2.289 3.204 0.372 111.312 o
-15 14 5 1.028 1.898 0.472 85.098 o
-15 14 6 3.196 2.692 0.352 114.529 o
-14 0 1 27.597 28.793 0.683 16.188 o
-14 0 2 2.611 2.400 0.311 143.165 o
-14 0 3 0.130 0.100 0.251 323.696 o
-14 0 4 1.590 1.697 0.281 190.555 o
-14 0 5 26.503 25.700 0.864 13.959 o
-14 0 6 5.337 6.197 0.492 58.517 o
-14 0 7 21.493 21.592 0.864 15.817 o
-14 0 8 3.628 4.007 0.452 75.237 o
-14 0 9 16.399 16.290 0.713 22.875 o
-14 0 11 0.019 0.201 0.422 117.852 o
-14 0 12 8.971 8.396 0.552 42.116 o
-14 0 13 14.128 14.191 0.824 20.619 o
-14 0 14 0.303 1.004 0.613 54.840 o
-14 0 15 0.738 0.301 0.492 83.402 o
-14 0 17 14.739 16.601 0.864 18.707 o
-14 0 18 1.917 1.808 0.472 81.369 o
-14 0 19 0.005 0.392 0.442 106.904 o
-14 0 20 6.063 6.307 0.603 42.755 o
-14 0 21 0.878 0.100 0.432 106.595 o
-14 1 1 4.145 4.801 0.281 124.824 o
-14 1 2 52.256 52.394 0.803 7.789 o
-14 1 3 10.107 10.294 0.341 60.357 o
-14 1 4 5.919 6.407 0.271 103.894 o
-14 1 5 12.050 12.303 0.382 48.729 o
-14 1 6 23.051 23.290 0.442 25.027 o
-14 1 7 38.781 37.993 0.643 12.236 o
-14 1 8 1.778 2.199 0.261 199.391 o
-14 1 9 5.980 6.699 0.301 94.374 o
-14 1 10 1.697 1.697 0.281 188.105 o
-14 1 11 1.991 2.300 0.301 159.902 o
-14 1 12 28.720 28.592 0.562 17.855 o
-14 1 13 1.309 1.396 0.271 212.238 o
-14 1 14 2.115 2.300 0.281 172.970 o
-14 1 15 12.171 12.694 0.412 45.584 o
-14 1 16 6.445 6.307 0.412 68.848 o
-14 1 17 0.315 0.201 0.352 164.135 o
-14 1 18 12.253 12.996 0.432 43.573 o
-14 1 19 4.561 5.504 0.372 88.118 o
-14 1 20 1.693 1.597 0.352 135.403 o
-14 1 21 18.591 17.194 0.582 26.021 o
-14 2 1 50.343 52.886 0.864 7.692 o
-14 2 2 4.039 4.600 0.271 131.519 o
-14 2 3 9.014 9.400 0.301 71.141 o
-14 2 4 19.729 20.498 0.462 28.195 o
-14 2 5 15.944 15.898 0.362 39.677 o
-14 2 6 0.900 1.195 0.221 310.231 o
-14 2 7 23.032 23.601 0.603 20.810 o
-14 2 8 0.649 0.603 0.231 322.628 o
-14 2 9 1.911 2.099 0.251 207.238 o
-14 2 10 11.399 11.891 0.402 48.779 o
-14 2 11 0.610 0.803 0.271 244.457 o
-14 2 12 4.805 4.991 0.291 113.357 o
-14 2 13 12.443 12.996 0.372 48.000 o
-14 2 14 5.255 4.991 0.291 109.324 o
-14 2 15 3.618 3.595 0.301 128.596 o
-14 2 16 2.125 2.400 0.341 131.658 o
-14 2 17 6.542 6.799 0.372 75.206 o
-14 2 18 0.522 0.100 0.301 215.620 o
-14 2 19 0.896 1.105 0.291 204.268 o
-14 2 20 1.027 1.004 0.291 202.193 o
-14 2 21 1.080 1.105 0.271 223.416 o
-14 3 1 9.248 9.199 0.321 67.759 o
-14 3 2 15.006 15.095 0.372 41.262 o
-14 3 3 35.508 33.895 0.582 14.246 o
-14 3 4 6.282 5.895 0.261 105.784 o
-14 3 5 5.894 5.795 0.271 106.628 o
-14 3 6 1.916 2.099 0.221 240.599 o
-14 3 7 74.636 72.290 1.034 4.579 o
-14 3 8 12.898 12.895 0.352 48.741 o
-14 3 9 16.760 16.199 0.412 35.705 o
-14 3 10 5.760 5.604 0.281 105.597 o
-14 3 11 22.439 23.089 0.512 23.642 o
-14 3 12 3.555 3.595 0.271 144.564 o
-14 3 13 2.438 2.099 0.261 184.776 o
-14 3 14 4.662 4.700 0.301 112.407 o
-14 3 15 4.356 4.298 0.301 117.153 o
-14 3 16 12.824 13.207 0.402 44.681 o
-14 3 17 1.553 1.496 0.291 184.083 o
-14 3 18 0.144 0.201 0.251 319.747 o
-14 3 19 8.853 9.300 0.331 67.642 o
-14 3 20 3.691 4.007 0.261 144.905 o
-14 3 21 1.434 1.396 0.251 232.843 o
-14 4 1 15.924 15.998 0.392 38.014 o
-14 4 2 6.164 6.307 0.251 107.812 o
-14 4 3 2.683 2.199 0.191 243.666 o
-14 4 4 10.213 8.898 0.251 73.882 o
-14 4 5 7.060 5.895 0.221 109.574 o
-14 4 6 3.418 2.902 0.181 214.799 o
-14 4 7 36.905 30.691 0.613 13.966 o
-14 4 8 25.123 16.902 0.432 26.153 o
-14 4 9 18.647 14.894 0.432 33.258 o
-14 4 10 8.466 7.191 0.271 84.038 o
-14 4 11 8.754 6.799 0.251 87.129 o
-14 4 12 6.704 5.303 0.251 107.479 o
-14 4 13 0.578 0.603 0.231 327.257 o
-14 4 14 3.084 3.003 0.231 183.769 o
-14 4 15 1.173 0.904 0.211 322.832 o
-14 4 16 3.055 2.601 0.221 197.143 o
-14 4 17 1.482 1.898 0.231 248.317 o
-14 4 18 5.576 5.604 0.281 107.132 o
-14 4 19 0.212 0.301 0.281 252.701 o
-14 4 20 2.577 1.898 0.211 231.663 o
-14 4 21 0.375 0.201 0.231 355.921 o
-14 5 1 0.276 0.703 0.432 108.723 o
-14 5 2 48.221 47.795 0.994 7.523 o
-14 5 3 8.038 7.994 0.372 66.978 o
-14 5 4 17.154 16.802 0.492 31.106 o
-14 5 5 0.141 0.301 0.311 210.141 o
-14 5 6 23.458 22.205 0.623 20.451 o
-14 5 7 3.328 3.003 0.341 116.324 o
-14 5 8 13.275 13.207 0.603 30.926 o
-14 5 9 7.649 7.000 0.402 65.221 o
-14 5 10 3.123 3.495 0.362 107.614 o
-14 5 11 8.699 7.703 0.412 59.410 o
-14 5 12 30.056 29.888 0.763 14.039 o
-14 5 13 5.216 4.991 0.362 88.586 o
-14 5 14 9.920 9.300 0.412 54.073 o
-14 5 15 1.311 1.808 0.341 145.355 o
-14 5 16 3.387 2.902 0.352 111.956 o
-14 5 17 8.344 8.396 0.382 63.715 o
-14 5 18 0.432 0.201 0.141 796.456 o
-14 5 19 0.702 0.603 0.141 647.737 o
-14 5 20 1.622 0.803 0.141 458.725 o
-14 6 1 28.121 28.693 0.773 14.575 o
-14 6 2 20.376 20.990 0.623 22.375 o
-14 6 3 4.153 4.298 0.362 97.261 o
-14 6 4 1.137 1.396 0.341 150.617 o
-14 6 5 4.444 4.298 0.362 95.357 o
-14 6 6 3.483 4.198 0.372 98.736 o
-14 6 7 29.533 27.196 0.683 15.809 o
-14 6 8 4.035 4.198 0.362 98.388 o
-14 6 9 5.515 5.604 0.392 78.098 o
-14 6 10 1.571 1.296 0.462 87.254 o
-14 6 11 8.424 8.798 0.482 49.942 o
-14 6 12 1.520 1.195 0.301 178.675 o
-14 6 13 0.204 0.301 0.281 253.016 o
-14 6 14 5.482 5.694 0.372 82.722 o
-14 6 15 5.941 5.504 0.372 80.922 o
-14 6 16 3.313 2.792 0.321 126.812 o
-14 6 17 4.634 4.298 0.341 100.462 o
-14 6 18 7.968 7.000 0.392 65.762 o
-14 6 19 0.649 0.703 0.311 192.652 o
-14 7 1 21.764 22.205 0.703 19.240 o
-14 7 2 3.043 2.902 0.392 98.897 o
-14 7 3 5.063 5.303 0.402 78.489 o
-14 7 4 21.921 20.889 0.623 21.566 o
-14 7 5 4.431 4.399 0.392 86.309 o
-14 7 6 5.537 5.604 0.372 82.673 o
-14 7 7 0.770 0.301 0.341 164.711 o
-14 7 8 7.692 7.703 0.402 63.929 o
-14 7 9 15.870 15.597 0.512 32.046 o
-14 7 10 3.301 3.796 0.362 105.076 o
-14 7 11 6.133 5.694 0.362 81.814 o
-14 7 12 9.925 9.702 0.452 49.243 o
-14 7 13 0.847 1.597 0.432 101.772 o
-14 7 14 13.674 13.498 0.582 31.528 o
-14 7 15 4.532 4.198 0.462 69.326 o
-14 7 16 13.311 12.303 0.552 34.236 o
-14 7 17 8.871 7.904 0.482 49.941 o
-14 7 18 3.916 4.298 0.492 64.994 o
-14 7 19 1.020 0.392 0.412 114.191 o
-14 8 1 6.574 7.000 0.412 67.175 o
-14 8 2 1.567 1.496 0.352 137.497 o
-14 8 3 8.312 8.195 0.422 58.429 o
-14 8 4 8.455 8.607 0.422 57.484 o
-14 8 5 12.189 12.594 0.482 40.194 o
-14 8 6 0.141 0.392 0.341 174.949 o
-14 8 7 19.655 19.895 0.593 24.057 o
-14 8 8 7.611 7.291 0.402 64.865 o
-14 8 9 0.285 0.201 0.331 184.306 o
-14 8 10 3.751 3.696 0.362 102.127 o
-14 8 11 5.134 5.403 0.372 85.275 o
-14 8 12 14.334 13.990 0.462 37.565 o
-14 8 13 0.152 0.201 0.341 176.513 o
-14 8 14 0.143 0.904 0.352 161.242 o
-14 8 15 1.406 1.808 0.311 166.379 o
-14 8 16 1.169 1.195 0.321 167.579 o
-14 8 17 1.121 1.296 0.321 167.552 o
-14 8 18 9.067 8.396 0.402 58.733 o
-14 8 19 0.509 0.603 0.362 149.890 o
-14 9 1 6.858 5.996 0.512 52.335 o
-14 9 2 15.603 14.793 0.874 18.436 o
-14 9 3 0.719 2.601 0.502 75.952 o
-14 9 4 6.928 6.799 0.412 66.310 o
-14 9 5 0.638 0.703 0.372 140.256 o
-14 9 6 0.879 1.195 0.352 148.272 o
-14 9 7 0.304 0.603 0.331 179.879 o
-14 9 8 2.804 2.400 0.331 129.483 o
-14 9 10 0.402 0.492 0.341 169.346 o
-14 9 11 5.059 4.198 0.362 91.834 o
-14 9 12 0.981 1.004 0.331 163.939 o
-14 9 13 1.984 2.199 0.341 134.445 o
-14 9 14 5.196 5.092 0.362 88.410 o
-14 9 15 0.344 0.603 0.331 179.086 o
-14 9 16 2.367 2.400 0.352 123.718 o
-14 9 17 6.242 5.895 0.402 72.306 o
-14 9 18 1.591 1.898 0.372 123.411 o
-14 10 1 23.540 22.496 0.643 19.854 o
-14 10 2 3.906 3.495 0.362 101.736 o
-14 10 3 3.907 3.696 0.352 104.594 o
-14 10 4 2.131 2.501 0.372 115.634 o
-14 10 5 2.625 3.796 0.432 85.505 o
-14 10 6 3.193 3.103 0.482 71.354 o
-14 10 7 0.051 0.201 0.412 123.332 o
-14 10 8 12.983 11.891 0.452 41.752 o
-14 10 10 2.219 1.597 0.362 124.031 o
-14 10 11 5.218 5.092 0.372 85.654 o
-14 10 12 22.496 22.496 0.582 21.902 o
-14 10 13 2.380 2.099 0.341 130.486 o
-14 10 14 2.060 1.808 0.352 130.050 o
-14 10 15 3.838 3.405 0.372 99.016 o
-14 10 16 0.857 0.803 0.341 159.234 o
-14 10 17 1.438 1.697 0.341 144.401 o
-14 11 1 12.337 10.595 0.904 19.320 o
-14 11 2 3.062 3.405 0.432 84.333 o
-14 11 3 9.322 8.195 0.402 58.301 o
-14 11 4 4.198 3.796 0.372 95.373 o
-14 11 5 3.963 4.198 0.362 98.881 o
-14 11 6 0.262 0.392 0.331 182.819 o
-14 11 7 3.748 3.796 0.372 98.304 o
-14 11 8 7.872 7.000 0.462 55.654 o
-14 11 9 0.947 0.803 0.482 84.664 o
-14 11 10 2.463 2.792 0.412 95.690 o
-14 11 11 7.162 7.100 0.382 70.187 o
-14 11 12 6.844 6.799 0.382 72.015 o
-14 11 13 1.175 0.904 0.341 153.635 o
-14 11 14 2.956 3.304 0.352 113.947 o
-14 11 15 0.790 0.904 0.331 168.060 o
-14 11 16 2.555 2.400 0.372 112.442 o
-14 12 1 1.436 0.603 0.362 138.008 o
-14 12 2 0.802 0.703 0.362 145.290 o
-14 12 3 10.903 12.001 1.356 10.060 o
-14 12 4 6.365 7.000 0.522 51.006 o
-14 12 5 0.596 0.904 0.341 162.601 o
-14 12 6 6.312 5.996 0.372 78.011 o
-14 12 7 0.082 0.301 0.311 211.722 o
-14 12 8 2.311 2.400 0.352 124.282 o
-14 12 9 6.160 6.498 0.382 75.469 o
-14 12 10 5.075 4.399 0.382 85.628 o
-14 12 11 2.814 3.304 0.442 82.840 o
-14 12 12 6.553 6.699 0.442 62.612 o
-14 12 13 1.868 1.808 0.362 126.516 o
-14 12 14 3.225 2.692 0.372 105.954 o
-14 12 15 2.154 2.300 0.352 126.415 o
-14 13 1 4.016 4.298 0.693 37.436 o
-14 13 2 0.658 0.703 0.402 121.302 o
-14 13 3 2.361 2.692 0.341 127.461 o
-14 13 4 10.129 9.902 0.412 52.842 o
-14 13 6 0.715 1.004 0.432 104.607 o
-14 13 7 7.867 7.703 0.382 66.502 o
-14 13 8 3.972 4.108 0.392 89.595 o
-14 13 9 2.389 1.999 0.341 130.955 o
-14 13 10 5.651 4.901 0.372 83.884 o
-14 13 11 3.929 3.897 0.372 96.781 o
-14 13 12 2.260 2.199 0.362 120.697 o
-14 13 13 3.892 4.399 0.482 66.927 o
-14 14 1 0.610 0.301 0.331 176.872 o
-14 14 2 0.486 0.492 0.341 167.898 o
-14 14 3 0.757 0.492 0.442 101.602 o
-14 14 4 2.985 3.204 0.362 109.882 o
-14 14 5 0.332 0.603 0.331 179.320 o
-14 14 6 5.953 5.504 0.372 80.868 o
-14 14 7 0.558 0.803 0.331 173.130 o
-14 14 8 0.541 0.603 0.422 112.065 o
-14 14 9 0.190 0.301 0.362 156.596 o
-14 14 10 1.045 0.803 0.341 156.330 o
-14 14 11 1.323 1.396 0.341 147.990 o
-14 15 1 4.003 4.007 0.492 65.169 o
-14 15 3 1.808 2.400 0.362 124.124 o
-14 15 4 10.970 10.997 0.482 43.311 o
-14 15 5 0.976 0.703 0.362 143.050 o
-14 15 6 3.646 3.595 0.392 92.957 o
-14 15 7 1.500 1.105 0.382 122.698 o
-14 15 8 1.864 2.099 0.341 136.467 o
-13 0 1 27.832 28.301 0.673 16.363 o
-13 0 2 24.507 24.595 0.562 20.752 o
-13 0 3 33.826 34.488 0.773 12.435 o
-13 0 4 1.289 1.396 0.251 237.925 o
-13 0 5 28.966 27.789 0.723 15.251 o
-13 0 6 3.670 4.298 0.372 97.156 o
-13 0 7 4.331 4.399 0.321 109.344 o
-13 0 8 0.994 1.898 0.382 123.741 o
-13 0 9 1.228 1.195 0.291 194.876 o
-13 0 10 0.568 0.904 0.331 172.034 o
-13 0 11 21.308 22.205 0.633 21.269 o
-13 0 12 1.843 2.099 0.331 142.975 o
-13 0 13 3.788 4.499 0.352 102.479 o
-13 0 14 16.908 18.590 0.603 25.953 o
-13 0 15 0.420 1.195 0.442 101.510 o
-13 0 16 0.510 0.904 0.382 133.859 o
-13 0 17 1.367 1.296 0.392 117.732 o
-13 0 18 1.532 1.396 0.392 115.872 o
-13 0 19 0.799 0.904 0.432 104.377 o
-13 0 20 1.400 1.195 0.382 123.215 o
-13 0 21 3.513 3.495 0.462 74.243 o
-13 0 22 0.219 0.703 0.683 44.646 o
-13 0 23 0.002 0.301 0.723 40.295 o
-13 1 1 7.131 7.392 0.311 83.102 o
-13 1 2 3.157 3.595 0.281 144.763 o
-13 1 3 35.354 36.094 0.623 13.535 o
-13 1 4 28.226 28.301 0.512 19.004 o
-13 1 5 23.364 23.400 0.452 24.502 o
-13 1 6 24.793 25.298 0.502 21.773 o
-13 1 7 55.827 55.498 0.834 7.110 o
-13 1 8 14.998 15.697 0.372 40.782 o
-13 1 9 48.538 48.889 0.773 8.620 o
-13 1 10 19.478 19.795 0.412 30.547 o
-13 1 11 16.052 16.701 0.432 35.274 o
-13 1 12 31.561 33.292 0.623 15.059 o
-13 1 13 35.348 37.199 0.683 12.753 o
-13 1 14 1.330 1.105 0.271 215.848 o
-13 1 15 0.103 0.100 0.281 261.009 o
-13 1 16 12.595 13.990 0.402 44.386 o
-13 1 17 4.946 5.202 0.341 95.225 o
-13 1 18 0.042 0.100 0.311 215.578 o
-13 1 19 1.469 1.808 0.331 150.131 o
-13 1 20 3.895 4.801 0.341 104.064 o
-13 1 21 17.429 18.098 0.472 31.073 o
-13 1 22 1.452 1.597 0.281 195.006 o
-13 1 23 13.230 13.297 0.412 43.134 o
-13 2 1 48.752 47.594 0.783 8.623 o
-13 2 2 9.546 10.595 0.352 60.426 o
-13 2 3 2.595 3.103 0.281 157.151 o
-13 2 4 12.295 13.106 0.341 50.677 o
-13 2 5 6.444 7.100 0.281 94.812 o
-13 2 6 3.163 3.103 0.231 180.867 o
-13 2 7 28.436 28.201 0.502 19.104 o
-13 2 8 23.408 23.290 0.452 24.509 o
-13 2 9 0.644 1.004 0.241 290.328 o
-13 2 10 1.625 1.898 0.241 230.257 o
-13 2 11 26.329 26.393 0.532 20.010 o
-13 2 12 14.646 15.496 0.402 39.710 o
-13 2 13 8.047 8.697 0.331 72.027 o
-13 2 14 9.229 9.591 0.341 64.374 o
-13 2 15 1.899 2.099 0.281 179.335 o
-13 2 16 12.573 12.594 0.372 48.151 o
-13 2 17 1.101 1.105 0.281 210.467 o
-13 2 18 7.328 7.603 0.372 70.347 o
-13 2 19 0.291 0.492 0.291 230.696 o
-13 2 20 3.093 3.204 0.311 132.004 o
-13 2 21 10.009 10.003 0.402 54.117 o
-13 2 22 1.502 1.999 0.291 179.865 o
-13 3 1 2.396 2.501 0.231 207.653 o
-13 3 2 37.871 38.987 0.673 12.054 o
-13 3 3 46.474 46.790 0.733 9.293 o
-13 3 4 10.713 11.499 0.331 57.840 o
-13 3 5 6.980 7.392 0.251 96.962 o
-13 3 6 48.065 47.393 0.703 9.182 o
-13 3 7 14.338 14.191 0.341 45.164 o
-13 3 8 11.560 10.907 0.311 58.274 o
-13 3 9 6.515 6.699 0.271 98.175 o
-13 3 10 0.191 0.301 0.251 313.833 o
-13 3 11 10.575 11.098 0.331 58.840 o
-13 3 12 30.398 29.988 0.552 17.054 o
-13 3 13 10.537 11.198 0.341 57.722 o
-13 3 14 24.248 23.501 0.502 22.631 o
-13 3 15 6.595 6.407 0.331 84.368 o
-13 3 16 4.655 5.403 0.331 99.557 o
-13 3 17 0.328 0.100 0.291 235.918 o
-13 3 18 3.798 4.600 0.321 113.106 o
-13 3 19 2.286 2.501 0.281 167.802 o
-13 3 20 3.189 3.696 0.352 110.285 o
-13 3 21 6.546 6.900 0.372 74.969 o
-13 3 22 0.722 0.603 0.291 215.864 o
-13 4 1 13.332 13.207 0.331 48.989 o
-13 4 2 13.820 13.598 0.341 46.792 o
-13 4 3 37.436 35.894 0.552 13.709 o
-13 4 4 17.693 16.099 0.341 37.877 o
-13 4 5 24.516 22.396 0.432 24.544 o
-13 4 6 2.442 1.999 0.161 295.973 o
-13 4 7 61.016 53.991 0.793 6.826 o
-13 4 8 12.210 10.495 0.291 58.890 o
-13 4 9 22.447 20.598 0.402 27.701 o
-13 4 10 23.487 20.889 0.402 26.693 o
-13 4 11 17.341 16.099 0.372 36.958 o
-13 4 12 1.774 1.597 0.221 256.212 o
-13 4 13 8.033 8.296 0.362 68.033 o
-13 4 14 4.611 4.700 0.301 112.874 o
-13 4 15 8.186 8.607 0.301 76.580 o
-13 4 16 0.780 0.904 0.221 326.964 o
-13 4 17 3.297 3.103 0.281 146.290 o
-13 4 18 21.064 21.592 0.492 25.696 o
-13 4 19 1.092 0.904 0.211 328.174 o
-13 4 20 0.024 0.301 0.221 414.351 o
-13 4 21 3.028 3.204 0.281 149.527 o
-13 4 22 2.142 1.808 0.261 195.164 o
-13 5 1 14.007 12.694 0.452 39.578 o
-13 5 2 60.896 59.685 1.185 5.296 o
-13 5 3 13.645 13.397 0.452 39.593 o
-13 5 4 6.325 6.096 0.352 82.106 o
-13 5 5 8.010 7.291 0.442 57.692 o
-13 5 6 21.123 20.990 0.532 24.637 o
-13 5 7 19.027 17.897 0.502 28.457 o
-13 5 8 17.961 16.701 0.472 31.241 o
-13 5 9 22.404 21.693 0.593 21.907 o
-13 5 10 20.837 20.789 0.673 20.760 o
-13 5 11 8.824 8.296 0.412 58.231 o
-13 5 12 8.441 8.496 0.432 56.352 o
-13 5 13 7.844 6.407 0.221 100.699 o
-13 5 14 4.853 3.696 0.201 158.993 o
-13 5 15 7.038 5.694 0.221 110.702 o
-13 5 16 7.649 7.502 0.281 85.929 o
-13 5 17 16.535 15.195 0.372 38.775 o
-13 5 18 2.519 2.300 0.231 207.036 o
-13 5 19 11.277 10.595 0.311 59.608 o
-13 5 20 0.652 0.904 0.201 387.761 o
-13 5 21 1.392 1.496 0.241 245.925 o
-13 5 22 3.550 2.792 0.231 175.880 o
-13 6 1 17.294 17.003 0.532 29.121 o
-13 6 2 50.662 51.390 1.085 6.687 o
-13 6 3 9.373 9.591 0.392 57.489 o
-13 6 4 6.328 5.694 0.372 78.634 o
-13 6 5 0.861 1.697 0.392 120.454 o
-13 6 7 25.222 22.898 0.593 20.132 o
-13 6 8 9.952 9.300 0.653 32.622 o
-13 6 9 26.436 26.192 0.693 16.865 o
-13 6 10 3.318 3.204 0.341 115.497 o
-13 6 11 10.709 10.204 0.462 46.248 o
-13 6 12 2.610 3.405 0.532 61.987 o
-13 6 13 7.909 8.296 0.502 49.158 o
-13 6 14 3.647 3.495 0.341 111.320 o
-13 6 15 5.899 5.795 0.372 80.424 o
-13 6 16 14.892 13.699 0.472 36.419 o
-13 6 17 6.944 6.407 0.382 72.400 o
-13 6 18 3.410 2.692 0.341 117.002 o
-13 6 19 1.384 1.296 0.341 147.851 o
-13 6 20 8.134 7.994 0.472 52.595 o
-13 6 21 1.199 0.703 0.121 611.801 o
-13 7 1 5.230 5.303 0.412 75.481 o
-13 7 2 50.816 50.486 1.115 6.573 o
-13 7 3 1.315 1.496 0.392 117.307 o
-13 7 4 2.761 2.902 0.482 73.223 o
-13 7 5 25.977 24.505 0.683 17.537 o
-13 7 6 6.043 5.996 0.372 79.263 o
-13 7 7 0.125 0.301 0.452 101.796 o
-13 7 8 10.926 10.495 0.442 47.444 o
-13 7 9 1.076 1.898 0.372 128.610 o
-13 7 10 1.021 1.195 0.341 153.750 o
-13 7 11 10.465 9.702 0.432 50.185 o
-13 7 12 14.007 13.498 0.492 36.447 o
-13 7 13 5.827 5.504 0.372 81.479 o
-13 7 14 13.841 13.899 0.482 37.027 o
-13 7 15 1.261 1.396 0.382 123.591 o
-13 7 16 8.740 7.994 0.432 56.231 o
-13 7 17 9.472 9.300 0.442 51.718 o
-13 7 19 1.363 1.105 0.341 149.472 o
-13 7 20 3.458 3.796 0.362 103.902 o
-13 7 21 1.302 1.195 0.352 142.671 o
-13 8 1 13.122 12.795 0.512 36.712 o
-13 8 2 2.320 2.400 0.382 109.934 o
-13 8 3 14.513 13.799 0.512 34.467 o
-13 8 4 4.827 4.901 0.402 80.485 o
-13 8 5 8.717 8.999 0.432 55.024 o
-13 8 6 6.781 6.799 0.412 66.810 o
-13 8 7 23.218 22.296 0.623 20.547 o
-13 8 8 50.738 48.186 1.034 7.057 o
-13 8 9 5.146 5.202 0.412 76.042 o
-13 8 10 13.633 13.498 0.522 35.049 o
-13 8 11 4.496 4.399 0.392 85.966 o
-13 8 12 4.569 4.007 0.362 95.489 o
-13 8 13 1.004 0.603 0.352 150.647 o
-13 8 14 15.649 15.095 0.512 32.531 o
-13 8 15 3.991 3.495 0.352 104.717 o
-13 8 16 12.623 11.499 0.432 44.234 o
-13 8 17 1.023 1.396 0.331 160.039 o
-13 8 18 0.824 0.201 0.331 173.789 o
-13 8 19 2.775 3.103 0.372 107.830 o
-13 8 20 0.882 1.105 0.341 156.526 o
-13 9 1 6.484 6.498 0.462 59.877 o
-13 9 2 13.851 13.397 0.502 36.080 o
-13 9 3 8.915 9.199 0.442 53.097 o
-13 9 4 1.029 1.396 0.362 138.127 o
-13 9 5 17.148 16.701 0.542 28.946 o
-13 9 6 2.699 3.003 0.372 108.822 o
-13 9 7 22.953 20.990 0.623 21.006 o
-13 9 8 12.763 11.600 0.452 42.340 o
-13 9 9 6.778 6.197 0.392 71.572 o
-13 9 10 1.834 1.999 0.372 120.604 o
-13 9 11 28.202 25.901 0.673 16.654 o
-13 9 12 1.583 1.296 0.341 145.142 o
-13 9 13 7.364 6.699 0.392 68.419 o
-13 9 14 10.338 10.204 0.442 48.907 o
-13 9 15 2.723 2.501 0.331 129.828 o
-13 9 16 1.668 1.296 0.331 150.954 o
-13 9 17 0.075 0.100 0.331 189.798 o
-13 9 18 0.034 0.100 0.362 160.474 o
-13 9 19 6.096 5.895 0.402 72.882 o
-13 10 2 15.899 17.194 0.954 15.957 o
-13 10 3 0.588 0.603 0.372 141.481 o
-13 10 4 9.078 8.296 0.442 53.775 o
-13 10 5 4.219 4.108 0.382 91.185 o
-13 10 6 17.496 16.902 0.542 28.567 o
-13 10 7 5.552 4.801 0.382 82.173 o
-13 10 8 15.661 14.994 0.512 32.572 o
-13 10 9 1.024 1.195 0.341 153.709 o
-13 10 10 2.416 2.501 0.341 127.895 o
-13 10 11 1.176 0.803 0.341 154.357 o
-13 10 12 7.738 7.502 0.382 67.317 o
-13 10 13 0.165 0.100 0.331 187.865 o
-13 10 14 1.849 2.400 0.341 134.860 o
-13 10 15 0.924 0.603 0.331 168.352 o
-13 10 16 7.935 7.502 0.402 63.472 o
-13 10 17 5.769 5.604 0.402 74.802 o
-13 10 18 3.859 3.495 0.372 98.569 o
-13 11 1 5.341 5.895 0.422 71.722 o
-13 11 2 23.033 22.296 0.653 19.892 o
-13 11 3 0.295 0.100 0.362 156.526 o
-13 11 4 3.315 3.204 0.382 99.702 o
-13 11 5 7.941 8.396 0.502 49.001 o
-13 11 6 9.244 8.798 0.512 45.228 o
-13 11 7 0.612 0.392 0.402 123.149 o
-13 11 8 3.747 3.405 0.372 99.638 o
-13 11 9 2.055 2.099 0.362 123.165 o
-13 11 10 2.235 2.601 0.372 114.299 o
-13 11 11 7.796 7.603 0.392 65.325 o
-13 11 12 1.699 1.999 0.352 133.013 o
-13 11 13 5.565 5.604 0.382 80.166 o
-13 11 14 7.368 7.904 0.412 63.081 o
-13 11 16 2.040 1.999 0.331 141.052 o
-13 11 17 1.240 1.396 0.352 142.179 o
-13 12 2 11.051 11.399 0.813 22.915 o
-13 12 3 4.755 4.700 0.372 89.292 o
-13 12 4 7.238 7.803 0.392 66.899 o
-13 12 5 9.517 9.300 0.432 52.749 o
-13 12 6 0.945 1.105 0.341 155.564 o
-13 12 7 6.995 6.307 0.382 72.394 o
-13 12 8 1.571 1.396 0.362 131.897 o
-13 12 9 4.098 4.007 0.472 68.986 o
-13 12 10 0.695 1.195 0.452 95.733 o
-13 12 11 2.799 2.601 0.341 123.362 o
-13 12 12 26.347 25.800 0.643 17.932 o
-13 12 13 3.165 2.902 0.352 113.876 o
-13 12 14 4.992 5.092 0.372 86.873 o
-13 12 15 1.471 1.396 0.362 133.006 o
-13 12 16 0.830 0.703 0.341 160.449 o
-13 13 1 21.779 20.197 0.633 21.546 o
-13 13 2 3.102 3.003 0.362 109.745 o
-13 13 3 0.376 0.703 0.352 159.180 o
-13 13 4 12.816 12.102 0.673 28.054 o
-13 13 5 4.508 4.499 0.402 82.965 o
-13 13 6 11.642 10.395 0.462 44.413 o
-13 13 7 4.533 4.007 0.372 92.636 o
-13 13 8 0.843 0.392 0.321 181.334 o
-13 13 9 5.056 5.403 0.372 85.688 o
-13 13 10 0.301 0.703 0.352 160.338 o
-13 13 11 1.616 2.099 0.372 122.201 o
-13 13 12 3.529 4.198 0.542 57.018 o
-13 13 13 1.819 1.195 0.362 130.274 o
-13 13 14 2.147 1.898 0.352 128.622 o
-13 14 1 3.005 2.501 0.372 108.390 o
-13 14 3 3.340 3.405 0.372 102.485 o
-13 14 4 3.411 3.103 0.352 110.910 o
-13 14 5 9.226 7.994 0.412 57.543 o
-13 14 6 0.817 0.703 0.362 145.091 o
-13 14 7 0.955 1.105 0.472 87.285 o
-13 14 8 4.681 4.700 0.382 86.926 o
-13 14 9 1.257 1.195 0.352 143.246 o
-13 14 10 4.241 3.897 0.372 94.778 o
-13 14 11 1.504 1.004 0.341 148.201 o
-13 14 12 2.325 1.898 0.362 121.512 o
-13 14 13 0.433 0.603 0.341 167.863 o
-13 15 1 0.893 0.904 0.402 118.328 o
-13 15 2 2.937 2.400 0.352 118.199 o
-13 15 3 0.204 0.201 0.331 185.975 o
-13 15 4 3.020 2.792 0.412 92.403 o
-13 15 5 2.521 2.501 0.362 116.875 o
-13 15 6 5.485 4.901 0.372 84.747 o
-13 15 7 0.953 1.004 0.331 164.408 o
-13 15 8 1.369 1.898 0.352 137.465 o
-13 15 9 1.242 1.898 0.362 132.757 o
-13 15 10 0.515 0.603 0.452 98.500 o
-13 15 11 7.413 6.498 0.402 66.876 o
-13 16 1 2.091 2.099 0.321 146.093 o
-13 16 2 4.806 5.403 0.402 79.424 o
-13 16 3 0.713 2.692 1.386 10.858 o
-13 16 4 4.709 4.499 0.382 87.319 o
-13 16 6 0.683 0.492 0.321 183.589 o
-13 16 8 0.512 1.004 0.341 163.166 o
-12 0 1 87.604 89.393 1.577 2.928 o
-12 0 2 158.270 158.077 2.651 1.064 o
-12 0 3 0.047 0.201 0.231 382.957 o
-12 0 4 12.172 13.297 0.412 45.022 o
-12 0 5 34.766 35.492 0.723 12.664 o
-12 0 6 25.344 26.694 0.562 19.804 o
-12 0 7 3.500 3.796 0.261 149.335 o
-12 0 8 17.412 17.003 0.442 33.007 o
-12 0 9 11.970 12.493 0.382 48.698 o
-12 0 10 0.557 0.603 0.251 285.638 o
-12 0 11 112.421 115.183 1.948 1.922 o
-12 0 12 11.889 12.403 0.412 46.401 o
-12 0 13 0.048 0.492 0.291 238.779 o
-12 0 14 20.485 22.095 0.633 21.727 o
-12 0 15 13.662 14.090 0.603 30.203 o
-12 0 16 12.431 14.301 0.623 30.098 o
-12 0 17 23.734 27.297 0.793 15.699 o
-12 0 18 21.087 22.095 0.683 20.069 o
-12 0 19 0.575 0.703 0.422 111.421 o
-12 0 21 0.345 0.703 0.362 151.468 o
-12 0 22 8.083 8.195 0.432 57.683 o
-12 0 23 5.005 4.991 0.372 87.079 o
-12 1 1 11.054 11.700 0.301 59.618 o
-12 1 2 46.443 46.991 0.753 9.162 o
-12 1 3 34.265 34.488 0.562 14.765 o
-12 1 4 0.138 0.301 0.201 480.442 o
-12 1 5 24.762 25.590 0.472 22.381 o
-12 1 6 14.381 15.095 0.341 44.218 o
-12 1 7 9.636 10.003 0.291 68.757 o
-12 1 8 14.561 14.301 0.352 43.982 o
-12 1 9 33.415 33.604 0.582 14.935 o
-12 1 10 15.075 16.099 0.362 40.910 o
-12 1 11 1.220 1.195 0.271 217.761 o
-12 1 12 0.750 0.703 0.261 256.851 o
-12 1 13 3.316 3.405 0.241 167.810 o
-12 1 14 2.084 2.300 0.251 199.870 o
-12 1 15 12.574 13.899 0.372 46.801 o
-12 1 16 0.592 0.301 0.251 291.556 o
-12 1 17 3.047 3.405 0.281 147.748 o
-12 1 18 2.415 2.400 0.271 173.959 o
-12 1 19 3.670 3.897 0.281 135.816 o
-12 1 20 19.471 21.402 0.462 28.027 o
-12 1 21 19.814 20.598 0.462 28.078 o
-12 1 22 1.624 1.808 0.291 179.301 o
-12 1 23 8.087 8.607 0.362 67.261 o
-12 2 1 3.173 3.796 0.261 154.517 o
-12 2 2 14.789 15.496 0.372 41.289 o
-12 2 3 9.491 10.796 0.301 66.500 o
-12 2 4 5.870 6.799 0.271 102.712 o
-12 2 5 30.380 30.400 0.512 17.584 o
-12 2 6 99.709 98.381 1.326 2.812 o
-12 2 7 12.170 12.493 0.311 54.313 o
-12 2 8 7.225 7.994 0.291 84.963 o
-12 2 9 7.938 8.396 0.301 78.282 o
-12 2 10 9.526 9.802 0.301 68.266 o
-12 2 11 81.001 80.987 1.155 3.878 o
-12 2 12 1.321 1.496 0.251 235.011 o
-12 2 13 27.396 28.492 0.552 18.624 o
-12 2 14 0.636 0.603 0.271 247.224 o
-12 2 15 5.284 5.795 0.321 96.766 o
-12 2 16 10.020 11.399 0.382 54.527 o
-12 2 17 25.904 26.996 0.613 18.460 o
-12 2 18 12.721 13.498 0.432 42.360 o
-12 2 19 1.409 1.999 0.352 136.383 o
-12 2 20 4.932 5.303 0.341 94.987 o
-12 2 21 20.020 20.397 0.502 26.622 o
-12 2 22 4.679 5.202 0.291 113.548 o
-12 2 23 5.524 5.604 0.311 98.620 o
-12 3 1 15.877 16.390 0.362 39.399 o
-12 3 2 6.877 7.191 0.271 93.881 o
-12 3 3 52.970 51.782 0.743 8.016 o
-12 3 4 1.889 1.898 0.221 245.468 o
-12 3 5 5.783 5.795 0.261 110.587 o
-12 3 6 0.538 0.603 0.191 448.382 o
-12 3 7 6.407 6.598 0.261 101.906 o
-12 3 8 1.520 1.597 0.241 239.287 o
-12 3 9 13.246 14.191 0.341 47.370 o
-12 3 10 6.753 7.100 0.311 85.999 o
-12 3 11 34.481 34.799 0.613 14.072 o
-12 3 12 6.979 7.392 0.301 86.026 o
-12 3 13 20.353 19.795 0.422 29.336 o
-12 3 14 38.993 38.194 0.693 11.712 o
-12 3 15 2.334 2.902 0.281 163.314 o
-12 3 16 1.593 1.808 0.321 155.527 o
-12 3 17 13.579 14.301 0.422 41.026 o
-12 3 18 1.876 2.300 0.362 123.944 o
-12 3 19 6.962 6.799 0.382 71.548 o
-12 3 20 5.092 5.092 0.331 97.578 o
-12 3 21 3.157 3.495 0.321 124.717 o
-12 3 22 3.896 4.198 0.352 102.795 o
-12 3 23 3.796 3.796 0.311 121.074 o
-12 4 1 13.483 14.090 0.321 48.413 o
-12 4 2 32.050 31.294 0.522 16.595 o
-12 4 3 10.966 10.907 0.271 64.375 o
-12 4 4 28.067 27.096 0.442 20.634 o
-12 4 5 25.505 23.601 0.382 24.555 o
-12 4 6 3.413 3.204 0.171 217.963 o
-12 4 7 113.319 106.175 1.346 2.414 o
-12 4 8 17.078 15.998 0.352 38.384 o
-12 4 9 2.857 3.003 0.221 197.074 o
-12 4 10 8.240 8.296 0.261 83.977 o
-12 4 11 9.191 8.999 0.291 72.697 o
-12 4 12 11.062 10.796 0.311 59.965 o
-12 4 13 15.968 16.390 0.442 35.057 o
-12 4 14 3.043 3.495 0.291 141.479 o
-12 4 15 11.934 12.202 0.372 49.965 o
-12 4 16 23.403 24.394 0.582 20.906 o
-12 4 17 23.016 23.400 0.482 23.960 o
-12 4 18 0.649 1.004 0.251 271.670 o
-12 4 19 2.131 1.808 0.291 169.375 o
-12 4 20 1.515 1.296 0.241 245.065 o
-12 4 21 4.490 4.700 0.281 121.647 o
-12 4 22 4.819 4.399 0.281 119.794 o
-12 4 23 3.069 3.103 0.281 149.661 o
-12 5 1 11.591 10.103 0.251 65.649 o
-12 5 2 3.039 2.692 0.372 107.383 o
-12 5 3 1.502 1.496 0.301 176.017 o
-12 5 4 22.942 21.502 0.542 23.008 o
-12 5 5 4.924 4.700 0.331 100.148 o
-12 5 6 1.589 0.803 0.372 128.975 o
-12 5 7 0.092 0.703 0.271 267.079 o
-12 5 8 27.551 25.097 0.623 17.975 o
-12 5 9 9.884 9.491 0.382 57.427 o
-12 5 10 22.260 20.498 0.613 21.765 o
-12 5 11 10.768 8.195 0.221 76.723 o
-12 5 12 3.569 2.902 0.181 210.138 o
-12 5 13 20.550 19.393 0.442 28.651 o
-12 5 14 23.804 22.205 0.462 24.353 o
-12 5 15 0.862 1.004 0.211 340.675 o
-12 5 16 2.796 3.103 0.261 167.149 o
-12 5 17 0.514 0.492 0.211 390.165 o
-12 5 18 6.190 6.699 0.311 90.531 o
-12 5 19 7.940 7.703 0.311 78.180 o
-12 5 20 2.837 2.601 0.241 186.393 o
-12 5 21 2.684 2.792 0.261 172.294 o
-12 5 22 2.434 2.400 0.231 208.006 o
-12 6 1 26.055 24.194 0.713 16.973 o
-12 6 2 11.191 10.294 0.422 49.019 o
-12 6 3 12.987 12.694 0.432 42.585 o
-12 6 4 27.822 28.492 0.673 16.333 o
-12 6 5 18.159 17.796 0.492 29.673 o
-12 6 6 31.079 28.592 0.663 15.393 o
-12 6 7 73.197 65.993 1.235 4.367 o
-12 6 8 8.922 7.904 0.352 67.031 o
-12 6 9 3.278 3.696 0.331 117.937 o
-12 6 10 2.712 2.902 0.341 122.723 o
-12 6 11 14.627 14.402 0.472 36.310 o
-12 6 12 19.062 20.096 0.713 20.629 o
-12 6 13 1.216 0.904 0.472 86.525 o
-12 6 14 1.283 1.105 0.352 143.498 o
-12 6 15 3.829 2.902 0.171 209.665 o
-12 6 16 26.204 23.501 0.442 22.798 o
-12 6 17 2.287 1.898 0.191 266.984 o
-12 6 18 6.983 5.895 0.241 105.191 o
-12 6 19 0.995 0.392 0.191 408.750 o
-12 6 20 0.944 1.195 0.201 350.876 o
-12 6 21 2.003 1.597 0.211 260.076 o
-12 6 22 2.340 2.199 0.201 246.048 o
-12 7 1 63.245 60.991 1.225 5.006 o
-12 7 2 28.200 28.100 0.703 15.767 o
-12 7 3 9.188 9.591 0.412 55.541 o
-12 7 4 3.909 3.595 0.352 104.961 o
-12 7 5 11.341 10.907 0.432 47.162 o
-12 7 6 1.857 1.697 0.392 111.927 o
-12 7 7 12.799 13.297 0.522 36.148 o
-12 7 8 12.383 11.891 0.432 44.312 o
-12 7 9 2.466 2.199 0.321 140.381 o
-12 7 10 7.216 7.000 0.432 61.797 o
-12 7 11 20.424 19.795 0.603 23.298 o
-12 7 12 7.621 7.392 0.432 60.055 o
-12 7 13 0.234 0.492 0.352 163.077 o
-12 7 14 6.300 5.604 0.412 70.669 o
-12 7 15 2.776 2.792 0.372 109.048 o
-12 7 16 24.815 24.897 0.673 18.117 o
-12 7 17 2.430 1.697 0.412 99.316 o
-12 7 18 6.584 7.191 0.432 63.417 o
-12 7 19 11.623 12.594 0.472 41.810 o
-12 7 20 2.529 2.902 0.372 110.584 o
-12 7 21 4.788 4.499 0.372 89.673 o
-12 7 22 0.120 0.301 0.482 89.672 o
-12 8 1 12.923 12.694 0.472 39.776 o
-12 8 2 28.547 28.000 0.723 15.346 o
-12 8 3 11.466 11.399 0.462 43.854 o
-12 8 4 33.810 32.188 0.733 13.178 o
-12 8 5 12.466 12.403 0.492 39.206 o
-12 8 6 7.188 6.799 0.492 53.432 o
-12 8 7 9.091 8.999 0.412 56.563 o
-12 8 8 6.959 6.598 0.372 73.856 o
-12 8 9 1.924 2.099 0.352 129.946 o
-12 8 10 0.748 0.492 0.352 155.137 o
-12 8 11 19.189 17.706 0.552 26.514 o
-12 8 12 1.057 1.004 0.362 140.161 o
-12 8 13 3.118 3.103 0.372 105.213 o
-12 8 14 13.893 12.996 0.462 38.856 o
-12 8 15 16.026 15.195 0.502 32.596 o
-12 8 16 7.316 7.000 0.432 61.502 o
-12 8 17 3.483 3.796 0.392 93.330 o
-12 8 18 5.382 6.197 0.372 81.969 o
-12 8 19 2.300 2.199 0.362 120.314 o
-12 8 20 1.101 1.195 0.372 132.102 o
-12 8 21 2.049 2.400 0.372 116.800 o
-12 9 1 27.976 28.492 0.773 14.643 o
-12 9 2 92.268 90.477 1.838 2.510 o
-12 9 3 12.259 11.700 0.472 41.517 o
-12 9 4 0.420 0.392 0.362 152.609 o
-12 9 5 1.422 2.199 0.352 135.050 o
-12 9 6 7.276 6.598 0.412 65.480 o
-12 9 7 11.112 10.003 0.432 48.520 o
-12 9 8 25.090 23.400 0.653 18.739 o
-12 9 9 6.461 5.604 0.372 78.226 o
-12 9 10 2.218 2.300 0.372 115.752 o
-12 9 11 6.556 6.197 0.422 66.835 o
-12 9 12 0.262 0.492 0.352 162.628 o
-12 9 13 0.793 0.904 0.352 151.501 o
-12 9 14 10.961 11.098 0.462 44.988 o
-12 9 15 0.603 0.603 0.352 156.478 o
-12 9 16 3.509 3.304 0.372 101.641 o
-12 9 17 0.562 0.392 0.341 167.445 o
-12 9 18 9.163 8.607 0.412 56.890 o
-12 9 19 5.476 4.700 0.382 82.794 o
-12 9 20 3.689 3.495 0.372 99.720 o
-12 10 1 49.006 49.492 1.135 6.665 o
-12 10 2 10.215 11.891 0.482 43.819 o
-12 10 3 13.121 13.106 0.492 37.839 o
-12 10 4 3.159 3.495 0.372 103.465 o
-12 10 5 7.373 6.799 0.412 64.831 o
-12 10 6 26.138 24.505 0.653 18.077 o
-12 10 7 7.805 7.502 0.422 60.848 o
-12 10 8 23.014 21.994 0.623 20.723 o
-12 10 9 13.002 13.498 0.512 36.426 o
-12 10 10 5.966 6.096 0.402 73.002 o
-12 10 11 20.282 20.197 0.582 23.888 o
-12 10 12 5.035 5.202 0.372 86.340 o
-12 10 13 3.443 3.796 0.372 100.380 o
-12 10 14 4.913 4.499 0.382 86.219 o
-12 10 15 4.058 4.198 0.372 94.984 o
-12 10 16 17.584 15.095 0.492 31.529 o
-12 10 17 0.261 0.492 0.341 171.852 o
-12 10 19 1.419 1.004 0.352 142.395 o
-12 10 20 1.359 1.496 0.341 146.807 o
-12 11 1 9.606 12.001 0.643 32.371 o
-12 11 2 48.908 44.390 2.059 3.511 o
-12 11 3 28.866 29.295 1.095 10.166 o
-12 11 4 17.393 17.897 0.582 26.631 o
-12 11 5 1.268 1.296 0.372 129.765 o
-12 11 6 1.092 1.195 0.352 145.408 o
-12 11 7 1.423 0.803 0.341 150.763 o
-12 11 8 21.522 19.594 0.603 22.713 o
-12 11 9 13.027 12.202 0.462 40.705 o
-12 11 10 2.491 1.898 0.362 119.936 o
-12 11 11 4.979 4.801 0.372 87.746 o
-12 11 12 8.543 7.803 0.412 59.713 o
-12 11 13 1.197 1.296 0.321 166.223 o
-12 11 14 0.618 0.803 0.331 172.023 o
-12 11 15 1.090 0.492 0.331 166.431 o
-12 11 16 0.564 0.603 0.331 174.881 o
-12 11 17 0.827 0.904 0.321 176.584 o
-12 11 18 0.244 0.000 0.352 166.963 o
-12 11 19 3.112 2.601 0.382 103.209 o
-12 12 1 0.805 0.904 0.352 151.336 o
-12 12 2 10.112 9.491 0.442 50.120 o
-12 12 3 11.823 10.907 0.442 45.367 o
-12 12 4 1.465 2.400 0.372 122.197 o
-12 12 5 6.978 6.498 0.402 68.412 o
-12 12 6 3.112 2.099 0.362 113.441 o
-12 12 7 5.364 5.202 0.462 65.000 o
-12 12 8 7.016 7.100 0.522 49.642 o
-12 12 9 4.970 3.696 0.452 70.804 o
-12 12 10 5.251 4.399 0.372 87.351 o
-12 12 11 6.297 5.996 0.372 78.081 o
-12 12 12 3.121 3.003 0.362 109.596 o
-12 12 13 0.715 1.105 0.321 176.819 o
-12 12 14 2.853 3.003 0.362 111.802 o
-12 12 15 1.908 1.496 0.331 146.152 o
-12 12 16 4.180 3.304 0.352 104.011 o
-12 12 17 3.886 3.495 0.362 101.879 o
-12 12 18 1.261 1.004 0.341 151.642 o
-12 13 1 1.500 1.597 0.362 131.571 o
-12 13 2 6.631 6.598 0.663 36.318 o
-12 13 3 6.975 6.498 0.582 43.425 o
-12 13 4 1.875 1.898 0.372 120.694 o
-12 13 5 3.627 3.495 0.372 100.148 o
-12 13 6 8.534 7.994 0.412 59.466 o
-12 13 7 1.444 1.697 0.352 137.779 o
-12 13 8 7.783 7.100 0.402 64.613 o
-12 13 9 3.035 2.792 0.372 107.024 o
-12 13 10 8.050 8.195 0.432 57.770 o
-12 13 11 2.208 2.300 0.412 98.811 o
-12 13 12 5.611 5.504 0.502 57.118 o
-12 13 13 6.452 5.996 0.392 73.266 o
-12 13 14 6.710 7.000 0.422 64.993 o
-12 13 15 3.097 3.003 0.341 118.472 o
-12 13 16 0.366 0.803 0.321 186.975 o
-12 14 1 0.241 0.603 0.422 114.408 o
-12 14 2 0.561 0.392 0.331 176.936 o
-12 14 3 9.548 8.296 0.432 53.858 o
-12 14 4 0.348 0.392 0.341 171.194 o
-12 14 5 0.805 0.803 0.372 137.666 o
-12 14 6 5.980 5.604 0.532 51.835 o
-12 14 7 3.871 3.796 0.372 97.490 o
-12 14 8 3.147 3.003 0.362 109.380 o
-12 14 9 6.348 5.504 0.372 78.987 o
-12 14 10 5.683 5.092 0.362 85.713 o
-12 14 11 3.460 2.902 0.372 103.428 o
-12 14 12 10.059 9.702 0.432 51.069 o
-12 14 13 0.104 0.301 0.362 157.872 o
-12 14 14 4.419 4.700 0.532 56.093 o
-12 14 15 3.756 3.696 0.392 92.009 o
-12 15 1 0.197 0.000 0.321 199.920 o
-12 15 2 1.486 1.496 0.352 138.488 o
-12 15 3 5.259 4.801 0.542 52.694 o
-12 15 4 5.301 5.604 0.382 81.431 o
-12 15 5 1.726 1.697 0.321 154.321 o
-12 15 6 19.400 18.098 0.542 26.576 o
-12 15 7 3.581 3.595 0.352 107.512 o
-12 15 8 4.502 4.298 0.382 89.014 o
-12 15 9 4.177 3.405 0.532 58.133 o
-12 15 10 1.791 1.597 0.362 128.424 o
-12 15 11 1.492 1.004 0.352 141.460 o
-12 15 12 0.552 0.803 0.341 164.158 o
-12 15 13 5.995 5.795 0.382 77.742 o
-12 16 1 6.956 7.000 0.412 65.877 o
-12 16 3 0.730 0.392 0.331 173.756 o
-12 16 4 0.504 0.392 0.311 199.741 o
-12 16 5 4.179 4.198 0.341 104.199 o
-12 16 6 0.792 1.105 0.402 118.334 o
-12 16 7 0.358 1.105 0.372 141.220 o
-12 16 8 1.279 1.808 0.321 160.518 o
-12 16 9 4.813 4.198 0.372 90.403 o
-12 16 10 9.241 8.607 0.422 55.441 o
-12 16 11 0.516 1.004 0.352 154.793 o
-12 17 2 3.046 3.204 0.412 91.091 o
-12 17 3 3.103 3.003 0.341 118.418 o
-12 17 4 0.629 0.803 0.321 181.507 o
-12 17 5 1.313 1.296 0.331 156.268 o
-12 17 6 3.977 3.405 0.352 105.171 o
-12 17 7 0.726 0.603 0.311 192.054 o
-11 0 1 23.280 23.400 0.532 22.495 o
-11 0 2 61.170 60.991 1.105 5.492 o
-11 0 3 53.255 52.786 0.894 7.251 o
-11 0 4 12.564 12.493 0.362 49.100 o
-11 0 5 37.802 37.993 0.713 11.804 o
-11 0 6 127.356 127.576 1.989 1.657 o
-11 0 7 0.615 1.004 0.231 312.288 o
-11 0 8 69.683 70.783 1.225 4.441 o
-11 0 9 2.228 2.501 0.261 184.966 o
-11 0 10 22.354 23.701 0.552 22.433 o
-11 0 11 33.902 35.100 0.733 12.803 o
-11 0 12 5.707 6.699 0.331 88.549 o
-11 0 13 39.814 41.598 0.844 9.968 o
-11 0 14 4.224 4.901 0.422 78.266 o
-11 0 15 4.426 5.795 0.422 75.527 o
-11 0 17 19.263 20.990 0.653 22.082 o
-11 0 18 0.649 0.603 0.392 127.706 o
-11 0 19 1.307 1.597 0.432 98.858 o
-11 0 20 5.331 5.303 0.482 61.374 o
-11 0 21 0.041 0.301 0.352 167.853 o
-11 0 22 14.257 14.793 0.522 33.631 o
-11 0 23 2.516 2.400 0.341 127.354 o
-11 0 24 1.162 1.296 0.321 166.819 o
-11 1 1 200.052 200.970 2.250 0.857 o
-11 1 2 65.820 66.987 0.864 5.672 o
-11 1 3 1.664 1.808 0.201 285.790 o
-11 1 4 39.561 39.599 0.593 12.304 o
-11 1 5 55.288 55.397 0.763 7.453 o
-11 1 6 32.519 32.288 0.522 16.232 o
-11 1 7 31.454 32.389 0.532 16.476 o
-11 1 8 23.964 25.298 0.452 23.442 o
-11 1 9 13.954 14.703 0.311 47.416 o
-11 1 10 0.413 0.703 0.181 498.125 o
-11 1 11 15.839 17.003 0.382 37.943 o
-11 1 12 4.214 4.991 0.241 140.151 o
-11 1 13 18.864 19.694 0.372 32.753 o
-11 1 14 2.854 3.405 0.231 184.435 o
-11 1 15 0.371 0.492 0.231 345.327 o
-11 1 16 11.453 12.996 0.362 51.045 o
-11 1 17 5.907 6.598 0.311 92.639 o
-11 1 18 6.361 7.392 0.331 82.989 o
-11 1 19 1.852 2.199 0.271 188.124 o
-11 1 20 4.936 5.092 0.281 115.206 o
-11 1 21 26.724 28.100 0.512 19.779 o
-11 1 22 7.889 8.798 0.331 72.477 o
-11 1 24 6.138 6.197 0.271 102.981 o
-11 2 1 133.046 133.783 1.647 1.728 o
-11 2 2 158.602 158.880 1.958 1.262 o
-11 2 3 15.993 17.003 0.362 38.753 o
-11 2 4 29.350 30.691 0.482 18.429 o
-11 2 5 14.047 13.899 0.331 46.714 o
-11 2 6 22.117 23.089 0.402 26.918 o
-11 2 7 6.873 6.799 0.251 99.978 o
-11 2 8 71.308 70.492 0.964 4.960 o
-11 2 9 17.527 18.690 0.402 33.684 o
-11 2 10 39.694 39.891 0.643 11.813 o
-11 2 11 45.080 45.294 0.743 9.561 o
-11 2 12 0.557 0.803 0.251 280.720 o
-11 2 13 25.539 26.895 0.522 20.491 o
-11 2 14 0.030 0.100 0.231 388.901 o
-11 2 15 2.079 2.300 0.251 200.019 o
-11 2 16 9.117 10.204 0.362 61.111 o
-11 2 17 14.165 15.998 0.432 38.244 o
-11 2 18 11.718 12.493 0.412 46.644 o
-11 2 19 0.391 0.201 0.301 217.919 o
-11 2 20 3.213 4.007 0.281 141.104 o
-11 2 21 1.442 1.597 0.281 195.257 o
-11 2 22 16.639 17.294 0.442 33.720 o
-11 2 23 1.246 1.597 0.271 211.184 o
-11 2 24 0.809 0.703 0.281 224.974 o
-11 3 1 2.902 3.595 0.221 188.536 o
-11 3 2 27.304 28.100 0.462 20.413 o
-11 3 3 138.798 138.875 1.848 1.551 o
-11 3 4 59.938 57.185 0.813 6.707 o
-11 3 5 4.868 4.901 0.221 140.213 o
-11 3 6 22.115 22.798 0.412 26.762 o
-11 3 7 1.806 1.808 0.191 293.716 o
-11 3 8 39.059 37.792 0.603 12.557 o
-11 3 9 8.589 9.099 0.271 78.318 o
-11 3 10 4.531 4.991 0.291 115.937 o
-11 3 11 39.716 39.298 0.673 11.616 o
-11 3 12 13.583 14.602 0.362 44.867 o
-11 3 13 59.017 59.294 0.904 6.381 o
-11 3 14 21.575 21.994 0.462 26.067 o
-11 3 15 15.135 15.998 0.452 35.802 o
-11 3 16 3.659 4.298 0.341 107.888 o
-11 3 17 3.246 3.304 0.321 124.784 o
-11 3 18 5.975 6.498 0.341 85.193 o
-11 3 19 2.650 2.792 0.281 158.826 o
-11 3 20 2.701 3.204 0.311 136.758 o
-11 3 21 13.410 13.598 0.422 41.864 o
-11 3 22 1.718 1.808 0.372 122.620 o
-11 3 23 1.079 1.296 0.291 197.273 o
-11 3 24 0.461 0.492 0.261 273.847 o
-11 4 1 7.894 7.904 0.231 92.816 o
-11 4 2 6.138 6.407 0.251 107.593 o
-11 4 3 14.766 14.402 0.311 46.036 o
-11 4 4 13.026 12.001 0.261 56.799 o
-11 4 5 7.658 7.191 0.201 103.193 o
-11 4 6 24.654 23.993 0.392 24.814 o
-11 4 7 21.436 20.598 0.352 30.151 o
-11 4 8 4.493 4.700 0.221 147.237 o
-11 4 9 26.453 26.092 0.462 21.442 o
-11 4 10 42.837 41.287 0.663 10.858 o
-11 4 11 14.771 14.703 0.341 43.856 o
-11 4 12 42.800 41.598 0.673 10.761 o
-11 4 13 4.514 4.991 0.301 112.433 o
-11 4 14 0.889 1.105 0.251 259.032 o
-11 4 15 4.094 4.108 0.301 120.703 o
-11 4 16 1.320 1.296 0.251 238.637 o
-11 4 17 15.399 16.701 0.442 35.569 o
-11 4 18 24.714 24.897 0.522 21.477 o
-11 4 19 5.490 5.403 0.291 105.605 o
-11 4 20 0.159 0.201 0.261 295.855 o
-11 4 21 4.028 4.298 0.311 116.329 o
-11 4 22 8.611 8.607 0.341 68.387 o
-11 4 23 1.377 1.808 0.251 227.849 o
-11 4 24 0.936 0.904 0.241 278.269 o
-11 5 1 22.357 21.502 0.372 28.240 o
-11 5 2 7.092 6.197 0.352 78.121 o
-11 5 3 18.477 18.800 0.542 27.012 o
-11 5 4 16.845 15.998 0.522 30.422 o
-11 5 5 1.893 2.099 0.301 163.257 o
-11 5 6 43.639 42.693 0.844 9.304 o
-11 5 7 7.102 7.100 0.392 68.642 o
-11 5 8 49.090 47.493 0.924 7.822 o
-11 5 9 45.549 40.292 0.653 10.508 o
-11 5 10 30.381 27.498 0.472 18.848 o
-11 5 11 19.846 18.399 0.352 33.108 o
-11 5 12 6.736 6.598 0.241 104.317 o
-11 5 13 4.980 5.092 0.251 125.722 o
-11 5 14 1.817 2.099 0.231 232.179 o
-11 5 15 40.971 39.690 0.773 10.497 o
-11 5 16 0.804 0.492 0.231 316.367 o
-11 5 17 5.449 5.303 0.301 103.267 o
-11 5 18 7.408 7.703 0.301 82.782 o
-11 5 19 9.279 9.300 0.352 63.354 o
-11 5 20 3.586 3.595 0.271 144.110 o
-11 5 21 1.025 1.195 0.241 267.389 o
-11 5 22 6.128 5.303 0.291 100.977 o
-11 5 23 3.715 4.198 0.251 148.354 o
-11 6 1 36.049 34.899 0.793 11.702 o
-11 6 2 7.077 6.307 0.362 75.930 o
-11 6 3 36.209 35.492 0.803 11.508 o
-11 6 4 134.821 130.579 2.149 1.494 o
-11 6 5 4.689 4.499 0.321 105.988 o
-11 6 6 52.998 49.793 0.954 7.151 o
-11 6 7 22.036 21.100 0.593 22.277 o
-11 6 8 7.656 7.191 0.372 69.879 o
-11 6 9 35.995 34.588 0.773 11.953 o
-11 6 10 17.197 18.098 0.512 29.576 o
-11 6 11 6.465 6.699 0.372 75.757 o
-11 6 12 28.124 29.597 0.874 12.982 o
-11 6 13 3.600 3.003 0.221 179.298 o
-11 6 14 6.038 5.504 0.231 118.721 o
-11 6 15 6.376 6.197 0.281 98.500 o
-11 6 16 31.395 29.697 0.593 16.137 o
-11 6 17 9.614 9.400 0.331 64.698 o
-11 6 18 16.568 16.199 0.412 35.953 o
-11 6 19 4.895 4.499 0.261 126.226 o
-11 6 20 1.877 1.898 0.241 222.002 o
-11 6 21 6.922 6.407 0.271 96.291 o
-11 6 22 0.296 0.492 0.241 325.315 o
-11 6 23 3.518 3.495 0.251 157.196 o
-11 7 1 7.133 7.392 0.402 66.303 o
-11 7 2 67.561 69.889 1.366 4.229 o
-11 7 3 40.266 40.493 0.854 9.905 o
-11 7 4 1.977 1.808 0.352 130.971 o
-11 7 5 18.299 18.198 0.512 28.561 o
-11 7 6 30.948 30.400 0.733 14.154 o
-11 7 7 37.212 36.396 0.844 10.845 o
-11 7 8 8.681 9.099 0.412 57.525 o
-11 7 9 29.700 27.588 0.663 16.012 o
-11 7 10 17.003 17.093 0.512 30.215 o
-11 7 11 19.076 17.997 0.522 27.610 o
-11 7 12 25.554 24.897 0.633 18.650 o
-11 7 13 18.056 18.098 0.562 26.841 o
-11 7 14 0.650 0.492 0.442 102.282 o
-11 7 15 9.005 9.099 0.552 41.563 o
-11 7 16 16.201 13.207 0.372 40.851 o
-11 7 17 5.306 4.600 0.211 140.173 o
-11 7 18 1.229 1.396 0.211 304.178 o
-11 7 19 1.098 0.703 0.201 358.039 o
-11 7 20 0.813 0.492 0.161 536.520 o
-11 7 21 2.097 1.898 0.211 249.781 o
-11 7 22 8.674 7.994 0.301 75.734 o
-11 7 23 1.570 1.496 0.181 335.882 o
-11 8 1 74.841 74.891 1.486 3.624 o
-11 8 2 9.169 9.199 0.462 50.249 o
-11 8 3 28.382 29.095 0.713 15.390 o
-11 8 4 28.496 29.396 0.703 15.467 o
-11 8 5 42.571 41.096 0.854 9.507 o
-11 8 6 17.710 17.796 0.522 28.837 o
-11 8 7 35.602 33.393 0.813 11.735 o
-11 8 8 0.310 0.392 0.321 192.716 o
-11 8 9 9.952 10.204 0.422 51.819 o
-11 8 10 1.698 1.396 0.352 136.531 o
-11 8 11 0.396 0.392 0.352 161.293 o
-11 8 12 6.983 6.197 0.382 72.667 o
-11 8 13 6.220 5.694 0.392 74.841 o
-11 8 14 1.590 1.396 0.392 115.376 o
-11 8 15 3.036 3.003 0.382 102.323 o
-11 8 16 19.349 18.298 0.552 26.177 o
-11 8 17 16.197 15.296 0.512 31.868 o
-11 8 18 6.352 6.900 0.412 68.126 o
-11 8 19 1.354 1.195 0.362 135.492 o
-11 8 20 9.603 10.395 0.432 51.312 o
-11 8 21 6.881 6.799 0.412 66.468 o
-11 8 22 0.980 1.396 0.341 152.886 o
-11 9 1 2.257 2.099 0.341 131.870 o
-11 9 2 2.003 2.300 0.392 108.418 o
-11 9 3 22.148 22.396 0.613 21.321 o
-11 9 4 45.744 44.993 0.934 8.291 o
-11 9 5 11.852 11.700 0.542 36.908 o
-11 9 6 14.287 14.402 0.552 32.146 o
-11 9 7 5.673 5.504 0.372 82.243 o
-11 9 8 2.095 2.199 0.341 133.154 o
-11 9 9 5.209 5.504 0.372 84.614 o
-11 9 10 1.666 1.697 0.372 123.657 o
-11 9 11 16.214 15.296 0.542 30.396 o
-11 9 12 0.578 1.004 0.352 153.881 o
-11 9 13 0.440 0.392 0.362 152.321 o
-11 9 14 0.493 0.603 0.372 142.652 o
-11 9 15 0.584 0.904 0.352 154.521 o
-11 9 16 10.021 10.395 0.452 48.352 o
-11 9 17 10.107 9.491 0.442 50.132 o
-11 9 18 4.835 4.801 0.372 88.549 o
-11 9 19 12.589 12.202 0.452 42.133 o
-11 9 20 5.422 4.991 0.382 82.343 o
-11 9 21 2.142 2.692 0.362 119.479 o
-11 10 1 36.898 36.396 0.864 10.712 o
-11 10 2 2.881 2.902 0.352 116.404 o
-11 10 3 6.967 7.904 0.402 65.997 o
-11 10 4 5.318 5.795 0.382 80.890 o
-11 10 5 5.702 6.197 0.392 75.974 o
-11 10 6 34.687 34.387 0.783 12.146 o
-11 10 7 0.760 1.105 0.362 143.242 o
-11 10 8 11.231 10.103 0.452 46.303 o
-11 10 9 14.610 13.397 0.502 35.171 o
-11 10 10 6.554 5.795 0.392 73.261 o
-11 10 11 3.839 3.495 0.382 95.336 o
-11 10 12 11.863 10.796 0.482 42.044 o
-11 10 13 2.408 2.199 0.372 114.541 o
-11 10 14 2.128 2.099 0.352 127.752 o
-11 10 15 0.852 0.904 0.352 150.665 o
-11 10 16 17.411 16.601 0.522 29.627 o
-11 10 17 9.242 8.798 0.422 55.197 o
-11 10 18 1.848 1.898 0.372 120.946 o
-11 10 19 2.571 2.692 0.372 111.108 o
-11 10 20 8.908 8.396 0.452 52.845 o
-11 10 21 0.586 1.004 0.352 153.762 o
-11 11 1 10.328 9.491 0.502 43.813 o
-11 11 2 40.927 40.393 0.924 9.272 o
-11 11 3 4.046 3.897 0.392 89.770 o
-11 11 4 8.310 8.296 0.412 59.676 o
-11 11 5 1.801 1.999 0.372 120.916 o
-11 11 6 11.991 10.997 0.472 42.493 o
-11 11 7 13.075 11.198 0.472 40.657 o
-11 11 8 3.698 4.007 0.362 101.390 o
-11 11 9 7.939 7.803 0.402 62.980 o
-11 11 10 1.392 1.004 0.372 129.990 o
-11 11 11 1.962 1.898 0.372 119.882 o
-11 11 12 1.200 1.195 0.341 151.150 o
-11 11 13 2.425 2.199 0.362 119.138 o
-11 11 14 3.804 3.495 0.372 98.941 o
-11 11 15 0.200 0.492 0.341 172.944 o
-11 11 16 3.469 3.003 0.331 119.431 o
-11 11 17 4.322 3.796 0.362 97.805 o
-11 11 18 2.931 2.400 0.372 109.375 o
-11 11 19 0.340 0.603 0.341 169.465 o
-11 11 20 1.797 1.597 0.372 122.871 o
-11 12 1 5.402 5.403 0.422 72.429 o
-11 12 2 26.052 26.293 0.753 15.874 o
-11 12 3 16.259 15.406 0.552 29.835 o
-11 12 4 14.205 14.090 0.532 33.500 o
-11 12 5 1.174 1.597 0.502 76.125 o
-11 12 6 12.459 12.493 0.613 31.410 o
-11 12 7 10.385 10.294 0.542 39.683 o
-11 12 8 1.157 1.296 0.442 96.706 o
-11 12 9 4.283 4.298 0.412 81.904 o
-11 12 10 21.384 19.001 0.582 23.574 o
-11 12 11 21.403 20.498 0.613 22.233 o
-11 12 12 23.827 21.894 0.623 20.347 o
-11 12 13 1.624 0.803 0.352 141.063 o
-11 12 14 9.701 8.798 0.432 52.904 o
-11 12 15 1.127 1.396 0.341 150.749 o
-11 12 16 2.493 2.400 0.352 122.458 o
-11 12 17 3.549 3.495 0.352 108.168 o
-11 12 18 0.753 1.004 0.372 137.104 o
-11 12 19 0.604 0.392 0.341 166.732 o
-11 13 1 8.516 7.703 0.934 20.033 o
-11 13 2 12.001 11.891 0.623 31.507 o
-11 13 3 0.303 0.100 0.352 165.150 o
-11 13 4 5.134 5.403 0.422 73.469 o
-11 13 5 13.357 12.403 0.522 36.014 o
-11 13 6 11.513 10.495 0.442 46.320 o
-11 13 7 5.592 5.403 0.402 75.967 o
-11 13 8 3.027 3.204 0.372 105.519 o
-11 13 9 11.149 9.802 0.452 46.739 o
-11 13 10 3.246 2.692 0.392 98.260 o
-11 13 11 4.922 5.202 0.452 68.356 o
-11 13 12 3.225 1.898 0.582 53.514 o
-11 13 14 2.893 2.601 0.382 104.797 o
-11 13 15 3.031 2.400 0.362 112.845 o
-11 13 16 0.116 0.000 0.341 179.123 o
-11 13 17 1.622 1.195 0.372 126.600 o
-11 14 1 10.158 9.802 0.422 51.808 o
-11 14 3 0.391 0.301 0.321 191.909 o
-11 14 4 1.561 1.195 0.341 146.108 o
-11 14 5 7.036 6.307 0.472 57.166 o
-11 14 6 5.263 5.202 0.402 77.822 o
-11 14 7 3.631 3.003 0.341 113.594 o
-11 14 8 2.229 1.898 0.352 127.742 o
-11 14 9 2.168 2.300 0.362 121.095 o
-11 14 10 15.139 14.191 0.512 33.555 o
-11 14 11 23.054 21.592 0.603 21.319 o
-11 14 12 0.151 0.100 0.331 188.167 o
-11 14 13 0.261 0.492 0.352 162.645 o
-11 14 14 17.090 15.597 0.593 27.306 o
-11 14 16 5.234 4.991 0.392 80.807 o
-11 15 1 1.465 2.199 0.321 154.484 o
-11 15 2 2.859 2.199 0.392 102.530 o
-11 15 3 1.277 1.296 0.482 82.159 o
-11 15 4 0.529 0.492 0.331 176.587 o
-11 15 5 7.258 6.799 0.372 72.214 o
-11 15 6 4.021 3.696 0.341 107.396 o
-11 15 7 0.595 0.603 0.301 206.795 o
-11 15 8 1.150 1.105 0.311 177.736 o
-11 15 9 6.616 6.498 0.512 52.316 o
-11 15 10 4.357 4.298 0.341 102.481 o
-11 15 11 0.474 0.492 0.352 159.291 o
-11 15 12 0.620 0.603 0.362 148.382 o
-11 15 13 1.378 0.703 0.352 144.871 o
-11 15 14 0.792 0.803 0.321 178.250 o
-11 16 1 2.022 1.496 0.894 25.316 o
-11 16 2 4.317 5.092 0.472 66.522 o
-11 16 3 2.015 1.808 0.311 156.229 o
-11 16 4 8.323 8.496 0.372 65.102 o
-11 16 5 6.721 6.498 0.372 75.084 o
-11 16 6 11.934 11.790 0.542 36.754 o
-11 16 7 1.266 1.296 0.321 165.021 o
-11 16 8 5.943 5.604 0.372 80.671 o
-11 16 9 5.202 4.901 0.341 94.532 o
-11 16 10 1.225 1.396 0.341 149.357 o
-11 16 11 2.910 3.003 0.331 125.070 o
-11 16 12 5.389 4.991 0.472 63.416 o
-11 16 13 1.763 1.597 0.331 147.458 o
-11 17 1 7.269 7.803 0.442 58.992 o
-11 17 2 3.248 3.204 0.331 120.613 o
-11 17 3 8.011 6.699 0.372 69.463 o
-11 17 4 1.627 1.396 0.442 93.723 o
-11 17 5 0.093 0.301 0.301 225.272 o
-11 17 6 2.893 2.902 0.321 130.881 o
-11 17 7 0.141 0.100 0.301 226.897 o
-11 17 8 1.147 1.004 0.311 178.801 o
-11 17 9 3.141 3.003 0.462 76.635 o
-11 17 10 6.608 6.799 0.362 76.925 o
-11 18 1 5.017 5.202 0.432 72.158 o
-11 18 2 2.960 2.792 0.331 125.656 o
-11 18 3 0.698 1.105 0.643 49.268 o
-11 18 4 1.657 2.199 0.331 144.787 o
-11 18 5 1.035 0.904 0.301 192.273 o
-11 18 6 1.530 1.597 0.311 166.062 o
-10 0 1 41.998 43.998 0.763 10.027 o
-10 0 2 83.105 83.186 1.346 3.462 o
-10 0 3 82.933 83.578 1.306 3.522 o
-10 0 4 0.318 0.603 0.211 403.674 o
-10 0 5 7.073 7.603 0.311 82.852 o
-10 0 6 65.933 66.886 1.175 4.844 o
-10 0 7 80.259 80.183 1.306 3.671 o
-10 0 8 123.688 125.879 1.958 1.721 o
-10 0 9 80.952 83.789 1.416 3.411 o
-10 0 10 145.669 149.570 2.430 1.230 o
-10 0 11 127.865 132.778 2.189 1.527 o
-10 0 12 71.420 74.087 1.275 4.182 o
-10 0 13 0.033 1.004 0.372 145.946 o
-10 0 14 3.248 4.007 0.321 121.138 o
-10 0 15 84.742 88.880 1.597 2.977 o
-10 0 16 42.116 45.394 0.934 8.712 o
-10 0 17 2.175 2.501 0.352 125.159 o
-10 0 18 3.577 3.495 0.372 100.498 o
-10 0 19 0.154 0.492 0.341 173.789 o
-10 0 20 0.661 0.904 0.392 126.095 o
-10 0 21 1.163 2.601 0.472 82.915 o
-10 0 22 45.174 49.793 1.105 7.130 o
-10 0 23 3.658 3.495 0.372 99.939 o
-10 0 24 0.263 0.603 0.331 180.694 o
-10 0 25 4.706 4.991 0.372 88.740 o
-10 1 1 96.541 100.792 1.105 3.084 o
-10 1 2 1.578 2.099 0.221 253.937 o
-10 1 3 4.562 4.991 0.211 148.378 o
-10 1 4 7.666 7.904 0.251 90.491 o
-10 1 5 19.667 21.201 0.402 30.009 o
-10 1 6 181.739 178.866 1.968 1.049 o
-10 1 7 91.260 90.990 1.135 3.362 o
-10 1 8 91.525 91.883 1.085 3.399 o
-10 1 9 11.097 12.403 0.271 61.329 o
-10 1 10 5.997 7.100 0.221 113.936 o
-10 1 11 22.173 23.400 0.392 27.014 o
-10 1 12 1.339 1.597 0.181 349.336 o
-10 1 13 27.277 28.693 0.452 20.450 o
-10 1 14 10.914 12.996 0.321 56.140 o
-10 1 15 11.487 12.694 0.321 54.980 o
-10 1 16 13.171 14.602 0.331 47.815 o
-10 1 17 23.907 26.092 0.472 22.755 o
-10 1 18 5.788 6.598 0.291 98.690 o
-10 1 19 1.961 1.898 0.261 198.561 o
-10 1 20 5.530 6.900 0.321 91.528 o
-10 1 21 7.644 8.296 0.321 76.382 o
-10 1 22 7.295 8.095 0.341 74.817 o
-10 1 23 0.383 0.603 0.231 340.523 o
-10 1 24 4.068 4.298 0.261 137.649 o
-10 2 1 64.793 62.990 0.824 6.010 o
-10 2 2 4.739 5.303 0.271 119.728 o
-10 2 3 60.225 59.193 0.793 6.655 o
-10 2 4 51.754 51.189 0.723 8.299 o
-10 2 5 25.454 25.298 0.452 22.486 o
-10 2 6 112.621 110.383 1.446 2.314 o
-10 2 7 1.197 1.004 0.221 298.593 o
-10 2 8 0.737 1.105 0.201 371.285 o
-10 2 9 27.332 27.297 0.462 20.615 o
-10 2 10 24.655 24.897 0.442 23.350 o
-10 2 11 64.343 64.787 0.924 5.693 o
-10 2 12 31.953 32.389 0.522 16.424 o
-10 2 13 70.107 72.591 0.994 4.900 o
-10 2 14 14.014 14.502 0.331 46.166 o
-10 2 15 78.644 82.081 1.075 4.086 o
-10 2 16 2.566 2.792 0.231 199.031 o
-10 2 17 12.860 13.699 0.362 47.191 o
-10 2 18 9.407 9.902 0.341 63.241 o
-10 2 19 2.497 2.692 0.291 155.441 o
-10 2 20 13.958 14.793 0.362 43.987 o
-10 2 21 12.782 13.699 0.372 46.583 o
-10 2 22 18.284 19.594 0.392 32.698 o
-10 2 23 5.513 5.895 0.301 100.518 o
-10 2 24 2.340 2.501 0.241 199.896 o
-10 2 25 0.143 0.301 0.221 402.427 o
-10 3 1 199.519 199.263 2.149 0.879 o
-10 3 2 13.555 13.397 0.321 49.023 o
-10 3 3 20.593 20.598 0.402 29.400 o
-10 3 4 6.216 6.598 0.271 100.800 o
-10 3 5 1.495 1.597 0.191 318.697 o
-10 3 6 0.375 0.703 0.191 462.811 o
-10 3 7 40.771 40.493 0.593 11.917 o
-10 3 8 5.803 5.996 0.231 118.605 o
-10 3 9 21.919 21.894 0.402 27.597 o
-10 3 10 36.789 37.490 0.643 12.775 o
-10 3 11 9.368 9.902 0.291 70.040 o
-10 3 12 21.455 21.502 0.422 27.573 o
-10 3 13 3.681 3.696 0.271 142.061 o
-10 3 14 5.549 5.694 0.301 101.000 o
-10 3 15 8.535 9.199 0.321 70.560 o
-10 3 16 11.063 11.499 0.372 52.826 o
-10 3 17 14.229 15.095 0.442 38.183 o
-10 3 18 10.333 11.399 0.352 56.934 o
-10 3 19 7.569 8.999 0.352 70.074 o
-10 3 20 1.768 2.099 0.241 222.258 o
-10 3 21 4.942 5.202 0.301 107.784 o
-10 3 22 1.637 1.396 0.241 238.680 o
-10 3 23 7.951 8.607 0.382 64.667 o
-10 3 24 1.799 1.597 0.331 146.966 o
-10 3 25 4.688 5.092 0.321 103.665 o
-10 4 1 47.473 45.194 0.643 9.796 o
-10 4 2 35.275 34.588 0.562 14.435 o
-10 4 3 50.511 48.186 0.673 8.921 o
-10 4 4 44.940 43.898 0.623 10.485 o
-10 4 5 0.996 1.296 0.141 515.196 o
-10 4 6 60.350 59.896 0.783 6.645 o
-10 4 7 9.823 9.702 0.231 76.412 o
-10 4 8 25.781 24.897 0.412 23.263 o
-10 4 9 63.166 61.985 0.854 6.092 o
-10 4 10 23.733 23.089 0.422 25.113 o
-10 4 11 0.927 1.004 0.221 314.420 o
-10 4 12 58.858 57.185 0.894 6.520 o
-10 4 13 18.930 18.198 0.392 32.757 o
-10 4 14 14.353 13.990 0.362 43.999 o
-10 4 15 18.056 17.997 0.402 33.470 o
-10 4 16 20.758 21.100 0.472 26.752 o
-10 4 17 31.181 33.995 0.653 14.666 o
-10 4 18 1.410 1.396 0.291 188.331 o
-10 4 19 7.662 7.603 0.311 79.800 o
-10 4 20 13.829 14.301 0.422 40.633 o
-10 4 21 11.051 11.600 0.382 51.755 o
-10 4 22 13.055 14.703 0.392 43.645 o
-10 4 23 0.758 0.904 0.241 287.072 o
-10 4 24 0.875 0.904 0.271 233.345 o
-10 5 1 34.016 33.493 0.562 15.003 o
-10 5 2 7.383 6.900 0.442 59.923 o
-10 5 3 43.441 42.693 0.894 8.987 o
-10 5 4 9.177 8.898 0.372 61.650 o
-10 5 5 27.317 26.694 0.613 17.934 o
-10 5 6 48.201 47.694 0.934 7.855 o
-10 5 7 33.519 32.389 0.753 12.983 o
-10 5 8 23.500 20.197 0.352 28.338 o
-10 5 9 23.555 21.894 0.372 27.009 o
-10 5 10 2.830 2.692 0.171 248.619 o
-10 5 11 52.145 50.094 0.753 8.176 o
-10 5 12 54.967 52.886 0.783 7.544 o
-10 5 13 21.985 22.095 0.442 26.296 o
-10 5 14 3.915 4.298 0.261 139.706 o
-10 5 15 37.718 37.892 0.673 12.213 o
-10 5 16 33.049 34.387 0.693 13.576 o
-10 5 17 13.492 13.598 0.412 42.431 o
-10 5 18 3.589 3.897 0.362 102.576 o
-10 5 19 3.056 3.796 0.311 129.001 o
-10 5 20 0.222 0.100 0.301 224.409 o
-10 5 21 0.635 1.296 0.311 186.409 o
-10 5 22 6.673 6.598 0.321 85.651 o
-10 5 23 0.547 0.492 0.271 252.724 o
-10 5 24 0.444 0.201 0.241 325.152 o
-10 6 1 5.368 4.901 0.392 80.387 o
-10 6 2 28.180 28.392 0.683 16.059 o
-10 6 3 66.909 65.993 1.245 4.636 o
-10 6 4 14.873 14.602 0.482 35.301 o
-10 6 5 5.631 5.996 0.331 91.122 o
-10 6 6 34.080 32.891 0.723 13.144 o
-10 6 7 0.212 0.100 0.331 186.874 o
-10 6 8 20.934 20.096 0.522 25.394 o
-10 6 9 96.073 95.288 1.637 2.607 o
-10 6 10 12.350 12.102 0.442 43.389 o
-10 6 11 23.487 21.693 0.462 24.758 o
-10 6 12 8.520 8.095 0.231 88.094 o
-10 6 13 7.821 7.291 0.271 87.507 o
-10 6 14 0.637 1.004 0.201 384.538 o
-10 6 15 7.592 7.291 0.311 80.948 o
-10 6 16 3.501 3.495 0.271 146.066 o
-10 6 17 49.418 49.994 0.954 7.497 o
-10 6 18 28.053 28.492 0.552 18.334 o
-10 6 19 6.310 6.407 0.321 88.284 o
-10 6 20 6.499 6.699 0.301 90.997 o
-10 6 21 5.301 5.504 0.311 100.604 o
-10 6 22 2.947 2.792 0.241 181.738 o
-10 6 23 1.073 1.195 0.261 235.459 o
-10 6 24 1.018 0.703 0.231 297.765 o
-10 7 1 43.047 42.894 0.944 8.685 o
-10 7 2 24.478 26.996 0.683 17.633 o
-10 7 3 17.813 17.294 0.552 27.735 o
-10 7 4 1.234 1.496 0.341 148.541 o
-10 7 5 40.559 41.387 0.844 9.867 o
-10 7 6 48.682 47.092 0.934 7.835 o
-10 7 7 5.608 5.895 0.382 79.280 o
-10 7 8 15.974 15.998 0.492 32.730 o
-10 7 9 9.355 8.999 0.412 55.875 o
-10 7 10 2.962 3.003 0.372 106.774 o
-10 7 11 32.635 31.696 0.743 13.409 o
-10 7 12 71.794 68.292 1.296 4.245 o
-10 7 13 29.948 28.201 0.753 14.443 o
-10 7 14 9.805 8.195 0.251 77.514 o
-10 7 15 1.274 1.195 0.201 327.157 o
-10 7 16 18.651 17.706 0.422 32.121 o
-10 7 17 5.711 5.403 0.261 113.063 o
-10 7 18 0.152 0.301 0.231 369.682 o
-10 7 19 0.495 0.492 0.241 312.986 o
-10 7 20 0.887 0.803 0.211 346.198 o
-10 7 21 10.146 10.103 0.341 60.533 o
-10 7 22 7.126 7.291 0.352 75.477 o
-10 7 23 1.686 1.597 0.211 274.642 o
-10 8 1 8.755 7.803 0.422 57.758 o
-10 8 2 18.430 19.594 0.663 22.594 o
-10 8 3 24.559 25.198 0.623 19.233 o
-10 8 4 57.674 54.985 1.065 6.077 o
-10 8 5 16.539 17.706 0.512 30.363 o
-10 8 6 50.276 49.492 0.984 7.286 o
-10 8 7 12.335 11.700 0.532 37.014 o
-10 8 8 41.952 41.287 0.894 9.289 o
-10 8 9 41.807 40.493 0.854 9.667 o
-10 8 10 10.299 10.103 0.412 52.207 o
-10 8 11 17.894 18.298 0.522 28.464 o
-10 8 12 11.516 10.696 0.442 46.127 o
-10 8 13 2.989 2.692 0.382 103.765 o
-10 8 14 2.103 2.099 0.382 112.917 o
-10 8 15 6.196 6.197 0.492 56.406 o
-10 8 16 28.765 28.592 0.813 13.812 o
-10 8 17 33.073 31.194 0.542 15.967 o
-10 8 18 1.511 1.597 0.201 299.912 o
-10 8 19 0.200 0.100 0.171 654.137 o
-10 8 20 11.437 10.997 0.311 58.508 o
-10 8 21 9.854 9.491 0.301 67.599 o
-10 8 22 1.228 1.296 0.201 326.842 o
-10 8 23 7.639 7.392 0.291 84.333 o
-10 9 1 50.173 49.191 1.034 7.063 o
-10 9 2 42.761 41.699 0.954 8.727 o
-10 9 3 64.539 64.396 1.235 4.820 o
-10 9 4 26.820 26.594 0.673 17.027 o
-10 9 5 31.686 31.796 0.733 13.770 o
-10 9 6 92.529 87.093 1.617 2.792 o
-10 9 7 26.882 25.901 0.673 17.131 o
-10 9 8 21.608 20.699 0.582 22.926 o
-10 9 10 17.366 15.496 0.502 31.083 o
-10 9 11 24.172 22.597 0.613 20.250 o
-10 9 12 1.495 2.099 0.362 128.905 o
-10 9 13 0.308 0.201 0.362 155.596 o
-10 9 14 2.492 2.300 0.382 108.969 o
-10 9 15 10.398 9.300 0.462 47.684 o
-10 9 16 4.331 4.901 0.422 77.806 o
-10 9 17 6.977 6.699 0.422 64.616 o
-10 9 18 0.495 0.703 0.362 149.393 o
-10 9 19 1.841 1.808 0.362 126.805 o
-10 9 20 1.998 2.199 0.341 134.288 o
-10 9 21 1.580 1.999 0.352 134.384 o
-10 9 22 14.067 14.301 0.502 35.278 o
-10 10 1 11.883 12.996 0.613 31.703 o
-10 10 2 48.830 50.285 1.135 6.648 o
-10 10 3 2.645 4.007 0.472 74.091 o
-10 10 4 20.671 19.795 0.613 22.846 o
-10 10 5 4.108 4.298 0.382 91.275 o
-10 10 6 2.996 3.495 0.382 100.885 o
-10 10 7 5.909 4.901 0.372 82.569 o
-10 10 8 37.685 35.894 0.813 11.088 o
-10 10 9 10.598 10.294 0.442 48.291 o
-10 10 10 21.163 19.694 0.593 23.193 o
-10 10 11 7.578 7.603 0.432 59.877 o
-10 10 12 14.096 13.397 0.502 35.783 o
-10 10 13 1.138 0.492 0.372 135.616 o
-10 10 14 17.302 17.194 0.593 26.560 o
-10 10 15 0.343 0.603 0.362 152.198 o
-10 10 16 15.379 13.498 0.502 34.226 o
-10 10 17 7.564 6.900 0.422 62.465 o
-10 10 18 7.109 6.900 0.412 65.534 o
-10 10 19 0.988 1.105 0.341 154.912 o
-10 10 20 4.566 4.198 0.382 88.938 o
-10 10 21 0.888 1.004 0.341 157.193 o
-10 11 1 30.616 29.888 0.753 14.032 o
-10 11 2 19.638 18.399 0.562 25.579 o
-10 11 3 19.561 18.901 0.582 24.771 o
-10 11 4 5.061 4.901 0.382 84.390 o
-10 11 5 2.453 2.300 0.362 118.412 o
-10 11 6 30.547 30.601 0.723 14.378 o
-10 11 7 2.046 2.199 0.372 117.730 o
-10 11 8 0.300 0.100 0.352 165.196 o
-10 11 9 3.917 3.897 0.402 87.519 o
-10 11 10 10.566 10.003 0.462 46.698 o
-10 11 11 9.729 8.999 0.452 50.382 o
-10 11 12 2.597 2.501 0.372 111.678 o
-10 11 13 1.125 0.803 0.362 140.568 o
-10 11 14 10.503 9.400 0.422 51.482 o
-10 11 15 1.255 1.195 0.372 130.440 o
-10 11 16 1.777 1.195 0.331 150.108 o
-10 11 17 5.340 5.504 0.372 83.932 o
-10 11 18 2.726 2.300 0.382 107.165 o
-10 11 19 0.501 0.703 0.352 157.267 o
-10 11 20 2.413 2.601 0.382 108.413 o
-10 11 21 1.068 1.195 0.341 153.055 o
-10 12 1 0.962 0.703 0.372 136.430 o
-10 12 2 20.962 20.789 0.743 18.862 o
-10 12 3 3.202 3.897 0.552 56.404 o
-10 12 4 11.464 11.790 0.562 35.920 o
-10 12 5 9.467 8.999 0.562 40.114 o
-10 12 6 0.435 0.000 0.502 82.063 o
-10 12 7 3.981 3.796 0.512 61.689 o
-10 12 8 23.408 21.201 0.743 17.845 o
-10 12 9 6.179 6.307 0.522 52.076 o
-10 12 10 4.719 4.801 0.522 56.894 o
-10 12 11 7.322 6.407 0.472 56.332 o
-10 12 12 5.272 5.303 0.392 79.896 o
-10 12 13 11.225 10.294 0.472 44.343 o
-10 12 14 0.908 1.195 0.362 140.820 o
-10 12 15 7.545 7.000 0.382 68.933 o
-10 12 16 11.002 9.902 0.432 48.848 o
-10 12 17 5.564 5.996 0.392 77.013 o
-10 12 18 0.630 0.100 0.362 151.697 o
-10 12 19 3.424 3.003 0.372 103.328 o
-10 12 20 5.231 5.303 0.402 77.742 o
-10 13 1 7.287 7.100 0.392 67.970 o
-10 13 2 36.852 35.191 0.824 11.214 o
-10 13 3 2.402 3.103 0.362 115.252 o
-10 13 4 10.105 10.103 0.442 49.492 o
-10 13 5 11.484 10.495 0.432 47.285 o
-10 13 6 17.147 16.199 0.502 30.954 o
-10 13 7 0.299 0.100 0.311 208.622 o
-10 13 8 3.883 3.796 0.382 94.128 o
-10 13 9 3.422 3.204 0.372 102.616 o
-10 13 10 17.391 15.496 0.542 29.256 o
-10 13 11 2.996 2.902 0.372 106.901 o
-10 13 12 6.625 6.498 0.452 61.071 o
-10 13 13 2.124 1.496 0.482 78.272 o
-10 13 14 0.075 0.301 0.472 93.710 o
-10 13 15 3.118 2.792 0.442 82.616 o
-10 13 16 0.278 0.703 0.372 144.732 o
-10 13 17 2.359 2.300 0.362 119.287 o
-10 13 18 11.396 10.595 0.502 41.288 o
-10 14 1 14.237 14.090 0.482 36.399 o
-10 14 2 6.645 6.498 0.372 75.408 o
-10 14 3 9.421 10.204 0.432 51.934 o
-10 14 4 42.834 41.186 0.964 8.681 o
-10 14 5 3.121 3.103 0.492 69.306 o
-10 14 6 0.151 0.100 0.331 188.147 o
-10 14 7 7.994 7.191 0.372 68.600 o
-10 14 8 0.501 0.392 0.311 199.827 o
-10 14 9 2.665 2.501 0.341 125.251 o
-10 14 10 19.440 18.198 0.532 26.871 o
-10 14 11 9.960 9.400 0.402 54.995 o
-10 14 12 10.705 9.902 0.432 49.465 o
-10 14 13 5.018 4.700 0.392 82.552 o
-10 14 14 5.698 5.996 0.412 72.216 o
-10 14 15 0.963 1.105 0.341 155.290 o
-10 14 16 4.445 4.991 0.472 66.275 o
-10 14 17 3.245 3.405 0.462 75.438 o
-10 15 1 4.342 4.399 0.412 81.391 o
-10 15 2 7.285 6.498 0.763 28.759 o
-10 15 3 6.122 6.197 0.402 72.188 o
-10 15 4 1.652 1.697 0.341 141.606 o
-10 15 5 8.530 8.296 0.382 63.273 o
-10 15 6 15.433 14.703 0.462 35.685 o
-10 15 7 1.368 1.496 0.311 169.866 o
-10 15 8 1.546 1.808 0.341 142.255 o
-10 15 9 5.078 4.399 0.442 71.289 o
-10 15 10 1.194 1.597 0.402 112.910 o
-10 15 11 9.575 8.898 0.382 59.146 o
-10 15 12 8.848 8.195 0.392 61.018 o
-10 15 13 2.589 2.400 0.321 137.538 o
-10 15 14 0.936 1.004 0.321 173.552 o
-10 15 15 0.905 1.396 0.352 146.562 o
-10 15 16 2.068 1.808 0.341 135.773 o
-10 16 1 5.584 6.900 0.854 24.666 o
-10 16 2 0.028 0.100 0.341 179.835 o
-10 16 3 1.135 1.396 0.321 166.428 o
-10 16 4 7.012 6.799 0.372 73.217 o
-10 16 5 5.557 5.403 0.372 83.082 o
-10 16 6 0.272 0.492 0.422 114.606 o
-10 16 7 2.814 3.003 0.331 126.092 o
-10 16 8 9.274 9.400 0.382 59.291 o
-10 16 9 3.942 3.495 0.331 112.778 o
-10 16 10 8.656 7.803 0.382 63.665 o
-10 16 11 6.370 5.694 0.362 80.642 o
-10 16 12 1.375 1.004 0.341 150.013 o
-10 16 13 1.004 1.597 0.442 96.720 o
-10 16 14 0.395 0.392 0.331 180.157 o
-10 17 1 1.680 1.597 0.372 124.018 o
-10 17 2 6.336 6.900 0.372 75.881 o
-10 17 3 6.823 6.096 0.382 73.524 o
-10 17 4 0.878 0.803 0.432 104.187 o
-10 17 5 4.070 3.696 0.331 110.796 o
-10 17 6 0.717 0.492 0.291 217.627 o
-10 17 7 1.954 1.999 0.321 148.731 o
-10 17 8 0.877 1.396 0.311 180.280 o
-10 17 9 1.032 0.703 0.362 142.340 o
-10 17 10 1.325 1.999 0.341 143.900 o
-10 17 11 4.323 4.399 0.352 99.024 o
-10 17 12 5.597 5.092 0.372 83.671 o
-10 18 1 0.026 0.603 0.311 209.189 o
-10 18 2 2.021 2.400 0.321 144.973 o
-10 18 4 7.086 5.795 0.372 75.022 o
-10 18 5 2.667 2.792 0.301 145.751 o
-10 18 6 0.239 0.492 0.291 232.379 o
-10 18 7 2.226 1.808 0.382 113.107 o
-10 18 8 0.777 1.004 0.311 186.469 o
-10 18 9 5.685 5.996 0.372 80.972 o
-10 19 1 2.962 2.501 0.311 137.908 o
-10 19 2 2.005 1.999 0.382 114.155 o
-10 19 3 0.851 1.105 0.311 183.844 o
-9 0 1 15.149 15.697 0.321 43.435 o
-9 0 2 9.051 9.400 0.281 73.888 o
-9 0 3 22.766 24.796 0.442 24.687 o
-9 0 4 42.365 43.898 0.673 10.626 o
-9 0 5 0.156 0.100 0.181 599.023 o
-9 0 6 19.587 20.297 0.442 29.117 o
-9 0 7 10.114 11.499 0.362 56.316 o
-9 0 8 70.309 71.587 1.235 4.371 o
-9 0 9 22.680 23.089 0.603 21.123 o
-9 0 10 27.914 29.597 0.613 17.123 o
-9 0 11 157.175 164.474 2.641 1.056 o
-9 0 12 169.266 171.575 2.742 0.956 o
-9 0 13 25.303 26.594 0.582 19.428 o
-9 0 14 0.315 0.492 0.281 245.241 o
-9 0 15 49.910 54.493 1.044 6.803 o
-9 0 16 60.756 65.792 1.235 4.981 o
-9 0 17 6.060 7.100 0.352 80.915 o
-9 0 18 20.549 22.697 0.633 21.535 o
-9 0 19 11.668 12.303 0.472 41.968 o
-9 0 20 4.397 4.991 0.382 87.679 o
-9 0 21 11.305 11.198 0.452 45.169 o
-9 0 22 4.404 4.901 0.462 68.569 o
-9 0 23 2.591 2.400 0.372 112.141 o
-9 0 24 0.150 0.392 0.311 208.699 o
-9 0 25 0.285 0.492 0.311 203.942 o
-9 0 26 0.801 0.803 0.311 188.134 o
-9 1 1 531.719 540.906 3.485 0.157 o
-9 1 2 15.964 16.701 0.271 43.631 o
-9 1 3 49.502 49.291 0.512 9.779 o
-9 1 4 21.865 22.998 0.311 29.621 o
-9 1 5 111.873 108.183 0.984 2.681 o
-9 1 6 17.103 18.298 0.321 38.028 o
-9 1 7 85.874 87.284 1.034 3.747 o
-9 1 8 91.797 93.088 1.115 3.335 o
-9 1 9 20.333 21.301 0.372 30.290 o
-9 1 10 40.167 42.994 0.562 12.003 o
-9 1 11 32.157 34.096 0.482 16.539 o
-9 1 12 43.869 47.493 0.653 10.159 o
-9 1 13 14.895 16.601 0.341 41.936 o
-9 1 14 57.526 59.485 0.803 6.861 o
-9 1 15 33.506 35.894 0.542 15.015 o
-9 1 16 33.532 36.094 0.562 14.742 o
-9 1 17 54.053 58.390 0.824 7.183 o
-9 1 18 21.748 22.898 0.442 26.166 o
-9 1 19 30.570 33.493 0.562 16.183 o
-9 1 20 3.698 4.007 0.271 139.694 o
-9 1 21 3.509 3.897 0.251 154.002 o
-9 1 22 1.950 2.601 0.281 173.253 o
-9 1 23 8.971 9.902 0.321 67.475 o
-9 1 24 11.617 12.102 0.331 54.495 o
-9 1 25 0.943 0.904 0.211 338.476 o
-9 1 26 0.191 0.301 0.211 433.155 o
-9 2 1 1.653 1.808 0.151 376.288 o
-9 2 2 41.454 42.191 0.482 12.379 o
-9 2 3 126.901 124.473 1.105 2.142 o
-9 2 4 156.071 155.375 1.346 1.476 o
-9 2 5 9.633 10.395 0.271 70.561 o
-9 2 6 8.674 9.199 0.251 80.759 o
-9 2 7 26.201 26.192 0.432 22.167 o
-9 2 8 95.447 93.581 1.225 3.092 o
-9 2 9 39.669 39.188 0.633 11.984 o
-9 2 10 82.052 83.487 1.044 3.961 o
-9 2 11 55.447 56.894 0.773 7.315 o
-9 2 12 84.295 87.093 1.075 3.755 o
-9 2 13 2.660 3.103 0.201 218.567 o
-9 2 14 0.328 0.201 0.191 505.048 o
-9 2 15 11.741 13.106 0.301 55.526 o
-9 2 16 4.058 4.991 0.241 142.353 o
-9 2 17 64.750 68.292 0.914 5.569 o
-9 2 18 4.671 5.202 0.271 120.959 o
-9 2 19 0.370 0.392 0.251 301.008 o
-9 2 20 2.885 3.003 0.271 159.713 o
-9 2 21 5.112 5.092 0.261 120.592 o
-9 2 22 14.806 15.697 0.352 42.289 o
-9 2 23 7.078 7.191 0.301 86.035 o
-9 2 24 3.049 3.103 0.261 162.526 o
-9 2 25 4.295 4.198 0.241 144.661 o
-9 3 1 91.948 94.585 0.884 3.564 o
-9 3 2 36.377 36.788 0.422 15.150 o
-9 3 3 66.732 65.993 0.683 6.098 o
-9 3 4 6.160 6.498 0.201 120.901 o
-9 3 5 164.338 157.876 1.727 1.288 o
-9 3 6 30.208 29.396 0.442 18.943 o
-9 3 7 96.639 95.388 1.165 3.097 o
-9 3 8 54.738 54.393 0.813 7.361 o
-9 3 9 0.285 0.392 0.211 417.839 o
-9 3 10 31.343 32.499 0.512 16.772 o
-9 3 11 46.975 47.594 0.713 9.274 o
-9 3 12 90.876 90.588 1.225 3.270 o
-9 3 13 6.214 6.900 0.301 92.175 o
-9 3 14 4.707 5.202 0.241 132.221 o
-9 3 15 1.990 2.400 0.221 232.451 o
-9 3 16 7.046 7.803 0.261 92.868 o
-9 3 17 30.189 31.595 0.512 17.416 o
-9 3 18 33.514 35.894 0.623 14.077 o
-9 3 19 6.474 7.100 0.291 92.236 o
-9 3 20 5.626 5.795 0.251 115.168 o
-9 3 21 1.232 1.105 0.251 245.389 o
-9 3 22 6.689 6.699 0.281 94.508 o
-9 3 23 1.698 1.808 0.221 254.991 o
-9 3 24 14.319 14.994 0.362 43.149 o
-9 3 25 2.347 1.999 0.291 163.762 o
-9 4 1 28.389 26.694 0.382 21.610 o
-9 4 2 138.833 127.476 1.476 1.774 o
-9 4 3 7.569 7.502 0.181 106.601 o
-9 4 4 2.422 2.501 0.131 320.985 o
-9 4 5 14.834 14.191 0.271 48.592 o
-9 4 6 35.847 33.604 0.472 15.391 o
-9 4 7 9.404 9.591 0.261 74.678 o
-9 4 8 57.382 58.691 0.864 6.694 o
-9 4 9 5.092 5.092 0.211 139.712 o
-9 4 10 14.660 14.793 0.331 44.604 o
-9 4 11 58.818 59.193 0.894 6.437 o
-9 4 12 8.306 8.798 0.291 77.216 o
-9 4 13 9.504 9.199 0.301 69.545 o
-9 4 14 10.338 10.003 0.311 63.650 o
-9 4 15 54.421 53.389 0.834 7.362 o
-9 4 16 3.028 3.304 0.291 142.988 o
-9 4 17 66.897 69.789 1.125 4.844 o
-9 4 18 1.651 2.199 0.362 126.745 o
-9 4 19 3.025 3.103 0.281 150.340 o
-9 4 20 1.980 2.400 0.271 183.014 o
-9 4 21 9.077 9.400 0.301 70.880 o
-9 4 22 4.477 4.700 0.291 117.885 o
-9 4 23 5.431 5.694 0.301 101.893 o
-9 4 24 0.419 0.492 0.251 295.612 o
-9 4 25 1.186 1.004 0.271 221.692 o
-9 5 1 39.843 40.493 0.803 10.379 o
-9 5 2 63.118 61.292 1.125 5.301 o
-9 5 3 6.168 6.498 0.372 77.526 o
-9 5 4 21.704 21.100 0.552 23.620 o
-9 5 5 14.011 13.207 0.442 39.862 o
-9 5 6 5.281 5.303 0.352 90.004 o
-9 5 7 105.559 102.579 1.597 2.393 o
-9 5 8 39.187 37.792 0.542 13.059 o
-9 5 9 55.943 55.186 0.733 7.512 o
-9 5 10 17.877 18.399 0.372 34.724 o
-9 5 11 10.023 10.696 0.301 64.740 o
-9 5 12 4.079 4.007 0.241 149.393 o
-9 5 13 15.728 16.199 0.412 37.072 o
-9 5 14 7.677 8.296 0.311 78.018 o
-9 5 15 14.068 13.990 0.372 43.849 o
-9 5 16 5.133 5.795 0.321 97.814 o
-9 5 17 37.234 38.394 0.713 11.883 o
-9 5 18 0.716 1.004 0.291 210.407 o
-9 5 19 8.400 8.396 0.352 68.050 o
-9 5 20 4.234 4.298 0.321 110.600 o
-9 5 21 6.556 7.100 0.341 80.601 o
-9 5 22 23.010 24.294 0.512 22.899 o
-9 5 23 0.495 0.392 0.311 199.966 o
-9 5 24 4.165 4.700 0.311 113.196 o
-9 5 25 2.414 2.692 0.291 156.782 o
-9 6 1 13.562 14.191 0.462 38.484 o
-9 6 2 27.101 24.294 0.743 16.039 o
-9 6 3 30.560 29.988 0.773 13.754 o
-9 6 4 10.592 10.796 0.402 51.769 o
-9 6 5 36.809 35.894 0.793 11.450 o
-9 6 6 58.397 57.797 1.095 5.816 o
-9 6 7 71.174 72.089 1.888 3.050 o
-9 6 8 47.120 45.495 0.894 8.335 o
-9 6 9 2.476 2.601 0.341 126.717 o
-9 6 10 4.604 4.198 0.161 178.432 o
-9 6 11 0.227 0.301 0.151 769.174 o
-9 6 12 30.812 29.988 0.512 17.490 o
-9 6 13 41.756 41.287 0.663 11.071 o
-9 6 14 8.022 8.396 0.291 79.618 o
-9 6 15 44.496 44.290 0.713 9.935 o
-9 6 16 21.589 22.396 0.472 25.608 o
-9 6 17 44.705 43.998 0.763 9.590 o
-9 6 18 5.914 5.795 0.311 95.240 o
-9 6 19 10.903 11.198 0.362 54.613 o
-9 6 20 0.728 0.301 0.251 284.639 o
-9 6 21 0.520 0.100 0.241 323.514 o
-9 6 22 22.172 22.095 0.502 24.430 o
-9 6 23 10.300 9.802 0.341 60.522 o
-9 6 24 0.246 0.492 0.211 416.695 o
-9 7 1 12.662 12.594 0.512 37.417 o
-9 7 2 34.149 35.100 0.763 12.408 o
-9 7 3 84.601 81.981 1.446 3.284 o
-9 7 4 61.309 64.496 1.215 5.045 o
-9 7 5 15.647 15.898 0.462 34.698 o
-9 7 6 76.925 76.588 1.356 3.764 o
-9 7 7 47.175 47.393 0.974 7.762 o
-9 7 8 14.356 14.602 0.462 37.128 o
-9 7 9 94.099 93.992 1.597 2.705 o
-9 7 10 44.560 43.486 0.904 8.720 o
-9 7 11 25.163 23.501 0.633 19.123 o
-9 7 12 1.938 1.999 0.141 361.722 o
-9 7 13 36.166 34.387 0.532 14.517 o
-9 7 14 13.544 13.106 0.331 48.632 o
-9 7 15 12.054 11.298 0.341 53.473 o
-9 7 16 24.216 23.601 0.482 23.109 o
-9 7 17 10.024 10.204 0.352 59.567 o
-9 7 18 3.914 4.007 0.281 132.089 o
-9 7 19 6.872 7.502 0.291 88.475 o
-9 7 20 2.933 2.692 0.241 183.171 o
-9 7 21 11.096 10.997 0.352 55.394 o
-9 7 22 25.351 24.696 0.522 21.180 o
-9 7 23 0.857 1.004 0.241 279.620 o
-9 7 24 11.217 10.003 0.372 54.312 o
-9 8 1 15.606 16.802 0.522 31.219 o
-9 8 2 167.682 161.973 2.772 0.977 o
-9 8 3 37.793 39.891 0.944 9.590 o
-9 8 4 41.983 40.694 0.834 9.776 o
-9 8 5 29.072 28.592 0.673 15.893 o
-9 8 6 56.377 54.885 1.065 6.178 o
-9 8 7 4.962 4.700 0.462 67.064 o
-9 8 8 6.633 7.191 0.402 68.407 o
-9 8 9 15.245 14.793 0.472 35.301 o
-9 8 10 22.543 21.301 0.593 21.939 o
-9 8 11 88.275 85.988 1.527 3.019 o
-9 8 12 78.319 78.787 1.466 3.488 o
-9 8 13 2.464 1.697 0.412 99.101 o
-9 8 14 1.159 1.105 0.141 504.166 o
-9 8 15 2.554 2.601 0.181 251.566 o
-9 8 16 22.996 22.697 0.472 24.481 o
-9 8 17 25.265 26.092 0.532 20.633 o
-9 8 18 1.639 1.597 0.201 292.741 o
-9 8 19 7.305 7.502 0.301 83.884 o
-9 8 20 8.567 8.697 0.311 73.029 o
-9 8 21 3.698 3.595 0.241 159.076 o
-9 8 22 5.141 4.991 0.291 110.326 o
-9 8 23 7.460 7.191 0.291 85.918 o
-9 9 1 6.936 6.900 0.412 66.112 o
-9 9 2 1.914 2.099 0.372 119.388 o
-9 9 3 8.029 8.296 0.402 61.936 o
-9 9 4 4.346 4.298 0.362 95.992 o
-9 9 5 18.639 19.202 0.532 27.104 o
-9 9 6 62.382 61.684 1.215 5.063 o
-9 9 7 3.102 3.696 0.352 111.016 o
-9 9 8 10.765 11.298 0.432 47.912 o
-9 9 9 25.995 26.092 0.653 17.817 o
-9 9 10 22.322 21.402 0.582 22.307 o
-9 9 11 22.484 21.402 0.562 22.765 o
-9 9 12 16.888 15.697 0.492 31.931 o
-9 9 13 13.393 14.301 0.964 16.739 o
-9 9 14 4.714 5.403 0.552 51.757 o
-9 9 15 20.451 19.594 0.723 19.843 o
-9 9 16 4.470 4.108 0.552 53.520 o
-9 9 17 3.407 3.405 0.181 207.506 o
-9 9 18 11.912 11.600 0.362 51.609 o
-9 9 19 8.033 7.502 0.301 80.036 o
-9 9 20 6.753 6.307 0.261 100.346 o
-9 9 21 6.990 6.598 0.261 97.487 o
-9 9 22 4.310 4.198 0.241 144.453 o
-9 9 23 0.173 0.201 0.181 584.900 o
-9 10 1 1.099 0.904 0.311 180.776 o
-9 10 2 6.519 6.197 0.362 78.726 o
-9 10 3 0.263 0.904 0.372 143.649 o
-9 10 4 24.028 23.501 0.713 17.843 o
-9 10 5 1.299 1.105 0.362 136.650 o
-9 10 6 2.674 3.204 0.372 108.230 o
-9 10 7 28.432 25.590 0.643 17.162 o
-9 10 8 4.791 4.499 0.372 89.661 o
-9 10 9 43.577 40.694 0.864 9.317 o
-9 10 10 5.403 4.298 0.392 81.655 o
-9 10 11 10.999 10.595 0.442 47.205 o
-9 10 12 6.177 5.795 0.412 70.772 o
-9 10 13 14.324 13.106 0.552 32.757 o
-9 10 14 1.693 1.898 0.472 82.136 o
-9 10 15 1.431 2.692 0.492 75.889 o
-9 10 16 26.081 24.294 0.713 16.946 o
-9 10 17 4.056 4.108 0.452 73.400 o
-9 10 18 7.029 6.799 0.412 65.968 o
-9 10 19 2.741 2.792 0.372 109.327 o
-9 10 20 7.310 7.703 0.412 63.579 o
-9 10 21 15.750 14.894 0.432 36.828 o
-9 10 22 2.731 2.601 0.151 276.200 o
-9 11 1 32.203 31.495 0.723 13.804 o
-9 11 2 43.364 42.994 0.894 8.977 o
-9 11 3 33.657 33.092 0.743 12.985 o
-9 11 4 5.538 5.895 0.352 86.828 o
-9 11 5 4.834 5.303 0.352 92.710 o
-9 11 6 15.265 14.602 0.452 36.528 o
-9 11 7 47.743 45.987 0.934 8.002 o
-9 11 8 13.389 12.996 0.502 36.904 o
-9 11 9 5.529 4.801 0.382 82.282 o
-9 11 10 16.757 15.095 0.582 28.188 o
-9 11 12 8.891 8.798 0.593 38.436 o
-9 11 13 17.133 17.003 0.653 24.433 o
-9 11 14 1.920 2.099 0.502 72.602 o
-9 11 15 6.293 6.307 0.482 57.535 o
-9 11 16 9.624 9.591 0.492 45.869 o
-9 11 17 5.345 5.202 0.412 75.213 o
-9 11 18 1.910 1.195 0.341 141.516 o
-9 11 19 10.950 10.796 0.472 44.383 o
-9 11 20 11.363 11.198 0.462 44.201 o
-9 11 21 0.642 0.803 0.362 146.740 o
-9 12 1 42.964 45.495 2.300 3.075 o
-9 12 2 4.940 5.996 0.552 50.763 o
-9 12 3 10.939 10.907 0.512 40.917 o
-9 12 4 17.185 16.390 0.582 27.351 o
-9 12 5 1.016 1.597 0.452 92.836 o
-9 12 6 23.310 21.994 0.663 19.591 o
-9 12 7 5.596 5.403 0.452 65.816 o
-9 12 8 7.220 7.191 0.512 50.388 o
-9 12 9 9.459 8.798 0.844 22.970 o
-9 12 10 6.454 5.895 0.402 71.484 o
-9 12 11 8.003 7.291 0.472 53.678 o
-9 12 12 9.702 8.697 0.492 46.524 o
-9 12 13 2.338 2.601 0.442 86.799 o
-9 12 14 10.663 9.591 0.542 39.783 o
-9 12 15 6.527 6.307 0.532 50.083 o
-9 12 16 10.348 9.199 0.593 36.501 o
-9 12 18 6.353 6.407 0.422 67.164 o
-9 12 19 0.469 0.201 0.341 170.738 o
-9 12 20 10.886 10.495 0.502 42.135 o
-9 13 1 21.154 20.297 0.603 22.722 o
-9 13 2 33.503 34.196 0.824 11.971 o
-9 13 3 2.101 2.501 0.372 115.901 o
-9 13 4 20.054 19.293 0.582 24.321 o
-9 13 5 16.960 16.902 0.542 29.021 o
-9 13 6 25.496 24.696 0.653 18.299 o
-9 13 7 1.972 1.808 0.352 131.027 o
-9 13 8 6.885 6.799 0.412 66.455 o
-9 13 9 9.328 8.396 0.432 54.266 o
-9 13 10 2.899 2.692 0.352 117.204 o
-9 13 11 4.404 4.801 0.341 100.309 o
-9 13 12 11.194 10.003 0.422 49.319 o
-9 13 13 4.448 4.007 0.362 96.278 o
-9 13 14 0.453 0.392 0.331 179.028 o
-9 13 15 3.095 2.792 0.382 102.652 o
-9 13 16 0.968 0.392 0.402 119.919 o
-9 13 17 6.903 5.895 0.532 49.761 o
-9 13 18 0.859 0.703 0.412 114.231 o
-9 13 19 0.516 0.703 0.372 141.749 o
-9 14 1 1.710 1.898 0.331 146.119 o
-9 14 2 3.915 3.897 0.362 100.250 o
-9 14 3 2.760 1.999 0.341 126.900 o
-9 14 4 2.222 2.501 0.372 114.844 o
-9 14 5 12.020 11.399 0.552 36.192 o
-9 14 6 6.071 5.996 0.512 54.014 o
-9 14 7 10.554 10.495 0.482 44.422 o
-9 14 8 8.251 7.291 0.412 61.319 o
-9 14 9 3.520 3.796 0.352 107.201 o
-9 14 10 12.087 11.198 0.432 45.472 o
-9 14 11 3.325 2.792 0.352 112.963 o
-9 14 12 5.406 5.202 0.372 84.371 o
-9 14 13 3.350 3.003 0.331 120.596 o
-9 14 14 6.475 5.996 0.352 81.605 o
-9 14 15 4.877 4.991 0.352 93.416 o
-9 14 16 0.505 1.195 0.372 138.902 o
-9 14 17 0.288 0.392 0.352 163.017 o
-9 14 18 1.175 1.496 0.412 108.702 o
-9 15 1 10.755 10.395 0.582 36.105 o
-9 15 2 4.232 5.202 0.783 29.857 o
-9 15 3 7.087 7.291 0.392 68.350 o
-9 15 4 10.255 10.294 0.402 53.158 o
-9 15 5 2.315 2.501 0.331 134.536 o
-9 15 6 30.340 28.301 0.673 15.526 o
-9 15 7 0.157 0.100 0.321 199.666 o
-9 15 8 7.287 7.904 0.382 68.220 o
-9 15 9 12.200 12.001 0.422 45.359 o
-9 15 10 3.972 3.595 0.362 100.910 o
-9 15 11 3.948 4.198 0.502 63.109 o
-9 15 12 18.363 16.701 0.542 27.933 o
-9 15 13 0.242 0.100 0.311 210.138 o
-9 15 14 1.529 1.195 0.321 161.437 o
-9 15 15 1.162 1.496 0.321 165.082 o
-9 15 16 1.284 1.999 0.362 131.736 o
-9 15 17 13.218 12.895 0.482 38.524 o
-9 16 1 1.840 2.199 0.442 90.376 o
-9 16 2 7.580 7.994 0.392 65.393 o
-9 16 3 7.861 6.900 0.372 69.649 o
-9 16 4 22.627 22.798 0.593 21.485 o
-9 16 5 8.086 8.195 0.382 64.905 o
-9 16 6 4.266 4.108 0.352 100.446 o
-9 16 7 1.877 1.999 0.422 98.010 o
-9 16 8 1.646 1.396 0.321 157.922 o
-9 16 9 4.226 4.007 0.331 108.182 o
-9 16 10 7.482 7.100 0.372 70.726 o
-9 16 12 7.949 7.000 0.362 70.833 o
-9 16 13 0.918 0.803 0.311 185.600 o
-9 16 14 2.237 2.601 0.362 119.017 o
-9 16 15 6.170 5.895 0.492 56.831 o
-9 17 1 14.906 15.496 0.603 28.593 o
-9 17 2 10.786 9.902 0.412 51.321 o
-9 17 3 6.259 5.895 0.352 82.962 o
-9 17 4 1.794 1.195 0.341 143.015 o
-9 17 5 12.264 10.696 0.452 43.928 o
-9 17 6 6.791 5.795 0.362 78.393 o
-9 17 7 5.596 5.303 0.341 90.810 o
-9 17 8 0.750 1.105 0.301 196.611 o
-9 17 9 2.007 1.697 0.311 157.225 o
-9 17 10 0.797 0.703 0.331 169.722 o
-9 17 11 18.443 16.802 0.582 26.267 o
-9 17 12 3.885 3.495 0.341 109.325 o
-9 17 13 2.551 2.300 0.321 138.649 o
-9 18 2 4.825 4.901 0.352 94.030 o
-9 18 3 1.770 2.099 0.442 91.019 o
-9 18 4 4.563 4.108 0.331 105.085 o
-9 18 5 1.810 1.898 0.311 158.786 o
-9 18 6 0.974 0.904 0.311 183.365 o
-9 18 7 0.206 0.803 0.311 202.015 o
-9 18 8 3.537 3.103 0.412 88.675 o
-9 18 9 4.657 4.499 0.341 99.581 o
-9 18 10 2.379 2.400 0.331 134.367 o
-9 18 11 1.159 0.803 0.301 190.588 o
-9 19 1 1.327 1.004 0.281 205.679 o
-9 19 2 3.799 3.595 0.402 88.969 o
-9 19 3 1.879 1.597 0.341 139.361 o
-9 19 4 2.323 2.601 0.311 145.757 o
-9 19 5 7.009 6.197 0.372 74.493 o
-9 19 6 8.061 7.291 0.372 68.169 o
-9 19 7 0.359 0.392 0.362 153.466 o
-8 0 1 25.268 24.897 0.412 23.609 o
-8 0 2 0.208 0.492 0.181 549.734 o
-8 0 3 56.346 57.797 0.743 7.287 o
-8 0 4 39.184 37.993 0.532 13.121 o
-8 0 5 254.230 258.055 2.481 0.576 o
-8 0 6 129.762 132.176 1.466 1.865 o
-8 0 7 3.673 4.007 0.261 145.173 o
-8 0 8 15.674 18.800 0.422 34.940 o
-8 0 9 57.135 58.993 0.984 6.261 o
-8 0 10 149.209 149.681 2.280 1.258 o
-8 0 11 196.007 195.567 3.133 0.739 o
-8 0 12 35.540 39.499 0.783 11.443 o
-8 0 13 0.427 1.195 0.352 154.694 o
-8 0 14 2.205 2.902 0.362 117.919 o
-8 0 15 0.183 0.201 0.311 210.357 o
-8 0 16 0.365 0.492 0.341 170.000 o
-8 0 17 0.191 0.703 0.382 138.617 o
-8 0 18 0.177 0.904 0.402 124.835 o
-8 0 19 79.711 84.281 1.647 3.086 o
-8 0 20 1.402 1.195 0.341 148.296 o
-8 0 21 3.058 3.003 0.362 110.103 o
-8 0 22 4.490 5.202 0.382 86.598 o
-8 0 23 16.786 17.294 0.582 27.310 o
-8 0 24 0.192 0.000 0.362 158.813 o
-8 0 25 6.360 6.699 0.372 76.216 o
-8 0 26 0.278 0.100 0.311 209.166 o
-8 1 1 126.272 129.384 0.964 2.175 o
-8 1 2 274.762 282.058 1.958 0.538 o
-8 1 3 112.716 115.987 0.914 2.613 o
-8 1 4 33.432 35.000 0.372 17.103 o
-8 1 5 351.901 351.937 2.350 0.347 o
-8 1 6 343.069 339.845 2.350 0.364 o
-8 1 7 131.838 132.075 1.095 2.004 o
-8 1 8 37.917 38.897 0.432 14.211 o
-8 1 9 37.674 39.399 0.512 13.519 o
-8 1 10 7.840 9.199 0.261 83.686 o
-8 1 11 6.918 7.803 0.231 100.327 o
-8 1 12 88.367 92.576 1.115 3.456 o
-8 1 13 116.307 121.781 1.456 2.146 o
-8 1 14 3.403 3.796 0.201 188.214 o
-8 1 15 10.379 11.700 0.291 62.880 o
-8 1 16 14.067 14.994 0.331 45.565 o
-8 1 17 33.455 35.693 0.552 14.948 o
-8 1 18 7.791 8.195 0.271 85.023 o
-8 1 19 27.741 30.199 0.552 18.100 o
-8 1 20 8.757 8.898 0.321 70.272 o
-8 1 21 7.115 7.904 0.281 87.906 o
-8 1 22 5.788 6.307 0.271 105.374 o
-8 1 23 0.688 0.803 0.231 313.950 o
-8 1 24 2.495 3.103 0.301 145.979 o
-8 1 25 1.693 1.697 0.241 231.371 o
-8 1 26 6.660 7.191 0.271 95.376 o
-8 2 1 142.164 144.870 1.105 1.764 o
-8 2 2 41.577 43.898 0.452 12.337 o
-8 2 3 80.070 81.981 0.713 4.593 o
-8 2 4 12.763 13.699 0.241 56.604 o
-8 2 5 97.019 99.084 0.834 3.353 o
-8 2 6 20.273 21.201 0.321 32.004 o
-8 2 7 28.238 29.597 0.392 20.691 o
-8 2 8 117.318 116.690 1.255 2.300 o
-8 2 9 17.601 17.997 0.331 37.084 o
-8 2 10 98.595 101.083 1.205 2.925 o
-8 2 11 16.696 17.897 0.352 37.551 o
-8 2 12 3.674 4.399 0.201 175.180 o
-8 2 13 50.688 51.390 0.683 8.619 o
-8 2 14 0.548 0.703 0.181 478.348 o
-8 2 15 51.216 51.691 0.713 8.384 o
-8 2 16 0.727 1.296 0.241 278.872 o
-8 2 17 22.108 23.802 0.432 25.813 o
-8 2 18 16.825 18.800 0.372 35.825 o
-8 2 19 15.381 17.003 0.382 38.611 o
-8 2 20 2.794 3.405 0.261 164.413 o
-8 2 21 9.677 10.696 0.311 64.754 o
-8 2 22 8.446 8.195 0.291 78.003 o
-8 2 23 0.862 1.105 0.221 315.298 o
-8 2 24 2.734 3.103 0.261 168.326 o
-8 2 25 13.303 14.090 0.382 44.464 o
-8 2 26 3.855 4.007 0.251 147.686 o
-8 3 1 136.298 138.674 1.055 1.903 o
-8 3 2 182.508 186.669 1.326 1.140 o
-8 3 3 146.017 144.679 1.115 1.713 o
-8 3 4 62.677 64.687 0.562 6.826 o
-8 3 5 119.573 118.879 0.944 2.414 o
-8 3 6 97.302 94.977 0.854 3.396 o
-8 3 7 42.281 42.894 0.502 11.954 o
-8 3 8 131.024 128.179 1.396 1.909 o
-8 3 9 16.060 16.290 0.352 39.722 o
-8 3 10 4.494 4.801 0.251 133.331 o
-8 3 11 84.315 85.185 1.095 3.762 o
-8 3 12 116.921 120.285 1.436 2.161 o
-8 3 13 11.605 12.594 0.271 59.375 o
-8 3 14 12.019 12.403 0.271 58.383 o
-8 3 15 13.462 14.402 0.352 45.995 o
-8 3 16 26.677 27.899 0.462 20.808 o
-8 3 17 31.144 33.795 0.532 16.329 o
-8 3 18 9.117 10.696 0.341 62.886 o
-8 3 19 9.405 10.907 0.372 57.976 o
-8 3 20 9.984 11.298 0.341 59.201 o
-8 3 21 2.718 3.204 0.241 182.252 o
-8 3 22 17.765 18.399 0.402 33.576 o
-8 3 23 10.765 11.198 0.311 60.267 o
-8 3 24 12.872 13.899 0.331 49.244 o
-8 3 25 1.278 1.597 0.261 222.077 o
-8 3 26 3.705 3.495 0.231 165.772 o
-8 4 1 203.302 199.564 1.416 0.965 o
-8 4 2 75.981 75.794 0.653 5.113 o
-8 4 3 62.438 61.885 0.542 7.046 o
-8 4 4 61.773 60.389 0.552 7.172 o
-8 4 5 130.520 126.672 1.075 2.077 o
-8 4 6 0.394 0.492 0.110 1037.730 o
-8 4 7 10.469 10.294 0.251 69.714 o
-8 4 8 21.709 20.990 0.372 29.085 o
-8 4 9 17.140 17.395 0.362 36.809 o
-8 4 10 30.238 31.093 0.532 17.201 o
-8 4 11 125.953 124.985 1.537 1.930 o
-8 4 12 47.346 45.093 0.683 9.589 o
-8 4 13 3.942 4.198 0.311 117.629 o
-8 4 14 13.393 13.598 0.341 47.684 o
-8 4 15 64.164 65.591 0.894 5.762 o
-8 4 16 13.025 14.090 0.352 47.199 o
-8 4 17 9.735 10.103 0.291 68.168 o
-8 4 18 7.532 8.095 0.321 77.380 o
-8 4 19 1.288 1.496 0.241 249.985 o
-8 4 20 2.089 2.400 0.261 189.311 o
-8 4 21 6.811 7.100 0.271 94.638 o
-8 4 22 8.212 8.396 0.321 73.608 o
-8 4 23 2.963 3.103 0.271 157.532 o
-8 4 24 6.839 7.000 0.271 94.795 o
-8 4 25 3.535 3.796 0.231 166.140 o
-8 4 26 8.366 8.195 0.301 76.705 o
-8 5 1 13.396 13.899 0.372 45.187 o
-8 5 2 33.736 33.604 0.623 14.346 o
-8 5 3 11.232 12.102 0.442 45.355 o
-8 5 4 51.211 49.994 0.783 8.152 o
-8 5 5 19.187 19.001 0.482 28.599 o
-8 5 6 120.354 118.779 1.747 1.926 o
-8 5 7 213.559 202.266 2.039 0.831 o
-8 5 8 21.128 20.096 0.352 30.730 o
-8 5 9 23.225 23.802 0.422 25.226 o
-8 5 10 39.075 38.987 0.562 12.758 o
-8 5 11 6.046 6.498 0.261 105.241 o
-8 5 12 97.144 97.789 1.326 2.883 o
-8 5 13 2.859 3.103 0.261 165.973 o
-8 5 14 16.839 18.690 0.422 33.607 o
-8 5 15 18.481 19.102 0.412 31.955 o
-8 5 16 9.327 10.294 0.352 61.583 o
-8 5 17 27.779 29.496 0.552 18.235 o
-8 5 18 12.143 13.207 0.412 45.159 o
-8 5 19 32.495 32.991 0.643 14.554 o
-8 5 20 3.061 3.204 0.271 155.098 o
-8 5 21 15.679 15.697 0.372 39.699 o
-8 5 22 26.394 26.895 0.532 19.852 o
-8 5 23 6.837 6.407 0.271 96.892 o
-8 5 24 13.435 13.207 0.382 45.041 o
-8 5 25 2.190 2.099 0.331 138.506 o
-8 6 1 67.112 66.595 1.115 4.944 o
-8 6 2 226.900 218.264 3.093 0.630 o
-8 6 3 145.687 138.483 2.029 1.418 o
-8 6 4 27.816 27.297 0.643 17.073 o
-8 6 5 4.442 4.399 0.341 101.491 o
-8 6 6 16.916 16.199 0.482 32.117 o
-8 6 7 17.793 17.395 0.542 28.116 o
-8 6 8 5.368 5.504 0.331 94.344 o
-8 6 9 38.992 40.192 0.593 12.370 o
-8 6 10 10.039 9.702 0.231 75.364 o
-8 6 11 137.377 135.671 1.727 1.633 o
-8 6 12 39.862 39.298 0.613 12.098 o
-8 6 13 2.833 2.792 0.261 169.395 o
-8 6 14 1.685 1.999 0.231 238.707 o
-8 6 15 26.942 28.894 0.532 19.107 o
-8 6 16 1.358 1.597 0.251 232.006 o
-8 6 17 32.260 32.097 0.633 14.893 o
-8 6 18 23.366 24.093 0.522 22.490 o
-8 6 19 3.881 4.700 0.311 115.822 o
-8 6 20 14.280 15.095 0.422 39.343 o
-8 6 21 9.701 9.902 0.382 57.364 o
-8 6 22 6.126 6.498 0.402 71.585 o
-8 6 23 6.281 6.307 0.301 93.675 o
-8 6 24 5.635 5.403 0.331 92.950 o
-8 6 25 6.803 7.000 0.311 85.998 o
-8 7 1 0.168 0.301 0.291 237.957 o
-8 7 2 16.722 16.290 0.532 29.945 o
-8 7 3 41.750 43.094 0.974 8.628 o
-8 7 4 8.031 9.491 0.562 41.746 o
-8 7 5 28.266 29.195 0.743 14.933 o
-8 7 6 19.654 19.895 0.552 25.386 o
-8 7 7 130.535 127.375 2.059 1.591 o
-8 7 8 24.449 24.696 0.613 19.619 o
-8 7 9 60.499 60.790 1.135 5.446 o
-8 7 10 83.103 78.285 1.175 3.816 o
-8 7 11 7.849 8.195 0.221 93.991 o
-8 7 12 3.727 3.796 0.221 168.444 o
-8 7 13 28.681 28.100 0.482 19.355 o
-8 7 14 25.498 25.489 0.482 21.751 o
-8 7 15 16.241 16.902 0.392 36.933 o
-8 7 16 32.327 32.700 0.613 15.043 o
-8 7 17 4.235 4.007 0.271 132.753 o
-8 7 18 0.363 0.492 0.251 298.649 o
-8 7 19 5.148 5.092 0.311 103.326 o
-8 7 20 1.490 1.898 0.281 190.527 o
-8 7 21 8.142 8.496 0.331 72.049 o
-8 7 22 14.179 14.602 0.412 40.502 o
-8 7 23 1.325 1.396 0.241 250.517 o
-8 7 24 9.899 9.300 0.352 61.345 o
-8 8 1 132.870 131.684 2.330 1.424 o
-8 8 2 4.460 4.991 0.392 84.619 o
-8 8 3 3.770 3.696 0.462 72.910 o
-8 8 4 1.982 1.697 0.311 157.637 o
-8 8 5 57.966 57.888 1.065 5.950 o
-8 8 6 94.944 92.084 1.537 2.775 o
-8 8 7 91.916 87.284 1.496 2.950 o
-8 8 8 4.081 4.007 0.372 95.442 o
-8 8 9 35.621 34.488 0.763 12.150 o
-8 8 10 13.144 13.799 0.552 33.617 o
-8 8 11 37.011 36.496 0.834 10.967 o
-8 8 12 61.537 57.797 0.773 6.665 o
-8 8 13 2.561 3.103 0.181 241.148 o
-8 8 14 38.630 38.696 0.643 12.189 o
-8 8 15 16.335 16.199 0.372 38.325 o
-8 8 16 78.264 77.582 1.135 4.094 o
-8 8 17 5.036 4.801 0.261 122.969 o
-8 8 18 7.953 8.396 0.331 73.059 o
-8 8 19 17.684 18.399 0.442 31.947 o
-8 8 20 2.900 3.103 0.241 179.345 o
-8 8 21 4.649 4.700 0.291 116.201 o
-8 8 22 6.517 6.699 0.301 90.888 o
-8 8 23 11.990 11.891 0.362 51.081 o
-8 8 24 0.753 0.904 0.281 223.575 o
-8 9 1 27.272 28.994 0.693 16.093 o
-8 9 2 67.758 67.188 1.155 4.792 o
-8 9 3 1.287 1.396 0.291 191.138 o
-8 9 4 32.588 33.393 0.733 13.333 o
-8 9 5 15.075 14.191 0.512 33.624 o
-8 9 6 48.809 47.895 0.974 7.564 o
-8 9 7 111.400 105.783 1.878 2.048 o
-8 9 8 25.010 24.696 0.623 19.144 o
-8 9 9 15.730 15.195 0.492 33.429 o
-8 9 10 53.072 53.288 1.135 6.205 o
-8 9 11 23.942 24.093 0.683 18.414 o
-8 9 12 2.018 2.501 0.352 126.793 o
-8 9 13 10.597 11.399 0.462 45.367 o
-8 9 14 0.884 0.803 0.141 582.077 o
-8 9 15 23.959 23.089 0.472 23.691 o
-8 9 16 17.972 16.802 0.402 34.283 o
-8 9 17 16.814 16.701 0.422 34.828 o
-8 9 18 5.530 5.604 0.251 117.072 o
-8 9 19 12.925 12.493 0.372 47.520 o
-8 9 20 1.684 1.898 0.211 267.636 o
-8 9 21 0.731 1.105 0.201 371.789 o
-8 9 22 1.860 2.300 0.221 238.940 o
-8 9 23 8.040 7.703 0.352 70.775 o
-8 10 1 0.642 0.703 0.281 230.295 o
-8 10 2 14.238 13.699 0.432 39.812 o
-8 10 3 35.298 34.899 0.763 12.176 o
-8 10 4 29.475 28.592 0.693 15.444 o
-8 10 5 29.637 30.199 0.683 15.295 o
-8 10 6 17.380 17.294 0.482 31.086 o
-8 10 7 7.012 7.291 0.352 75.981 o
-8 10 8 2.387 2.501 0.321 139.468 o
-8 10 9 5.532 5.694 0.432 69.374 o
-8 10 10 7.181 7.000 0.582 42.770 o
-8 10 11 34.453 31.495 0.763 12.749 o
-8 10 12 49.494 47.694 1.004 7.349 o
-8 10 13 35.353 33.694 0.824 11.648 o
-8 10 14 0.624 0.803 0.392 126.952 o
-8 10 15 0.214 0.492 0.372 146.918 o
-8 10 16 7.083 7.502 0.241 98.017 o
-8 10 17 10.325 10.204 0.281 66.930 o
-8 10 18 5.923 5.895 0.251 111.845 o
-8 10 19 9.770 9.591 0.321 65.119 o
-8 10 20 9.027 8.798 0.311 70.873 o
-8 10 21 11.389 11.600 0.352 53.839 o
-8 10 22 2.261 2.300 0.201 247.202 o
-8 10 23 4.046 4.007 0.261 139.900 o
-8 11 1 8.957 9.099 0.372 62.026 o
-8 11 2 16.202 16.099 0.452 34.438 o
-8 11 3 25.886 25.298 0.613 18.835 o
-8 11 4 15.031 15.095 0.462 35.943 o
-8 11 5 6.509 5.996 0.372 77.118 o
-8 11 6 59.582 56.090 1.105 5.758 o
-8 11 7 26.099 25.389 0.643 18.116 o
-8 11 8 50.037 48.287 1.014 7.217 o
-8 11 9 11.860 11.399 0.452 44.018 o
-8 11 10 15.927 15.496 0.502 32.542 o
-8 11 11 14.890 14.090 0.482 35.591 o
-8 11 12 28.226 25.298 0.693 16.396 o
-8 11 13 21.530 20.598 0.643 21.292 o
-8 11 14 13.970 13.106 0.542 33.699 o
-8 11 15 0.068 0.392 0.372 149.527 o
-8 11 16 0.490 0.492 0.352 159.035 o
-8 11 17 7.248 7.100 0.412 64.746 o
-8 11 18 0.266 0.703 0.362 152.576 o
-8 11 19 0.821 1.195 0.402 117.692 o
-8 11 20 0.163 0.392 0.110 1261.040 o
-8 11 21 5.162 5.504 0.271 114.530 o
-8 11 22 1.938 1.898 0.171 314.943 o
-8 12 1 7.913 8.607 0.462 53.652 o
-8 12 2 4.087 4.007 0.462 71.203 o
-8 12 3 4.692 5.303 0.432 73.206 o
-8 12 4 13.930 13.699 0.482 37.041 o
-8 12 5 20.620 19.895 0.552 24.721 o
-8 12 6 13.392 13.598 0.442 40.502 o
-8 12 7 26.669 25.097 0.643 17.944 o
-8 12 8 0.139 0.201 0.321 198.903 o
-8 12 9 4.184 4.198 0.372 94.192 o
-8 12 10 4.408 4.198 0.382 89.834 o
-8 12 11 2.918 2.501 0.372 109.076 o
-8 12 12 2.316 2.300 0.362 119.687 o
-8 12 13 3.828 4.007 0.362 100.471 o
-8 12 14 6.269 6.096 0.372 77.978 o
-8 12 15 2.917 2.400 0.331 128.228 o
-8 12 16 3.475 3.696 0.382 97.015 o
-8 12 17 12.495 12.202 0.502 38.590 o
-8 12 18 2.836 2.300 0.382 106.332 o
-8 12 19 2.121 2.601 0.412 98.406 o
-8 12 20 12.704 12.202 0.633 30.203 o
-8 12 21 5.326 4.499 0.382 84.063 o
-8 13 1 12.261 11.790 0.432 44.618 o
-8 13 2 34.167 33.795 0.753 12.665 o
-8 13 3 16.664 14.894 0.452 34.605 o
-8 13 4 7.846 7.803 0.382 66.403 o
-8 13 5 18.236 17.194 0.512 29.052 o
-8 13 6 38.047 35.000 0.773 11.489 o
-8 13 7 2.162 2.400 0.362 120.672 o
-8 13 8 11.014 10.204 0.442 47.557 o
-8 13 9 15.274 14.703 0.522 32.603 o
-8 13 10 3.867 3.405 0.372 98.819 o
-8 13 11 7.227 6.598 0.382 70.902 o
-8 13 12 24.359 22.798 0.633 19.643 o
-8 13 13 7.623 6.699 0.372 70.961 o
-8 13 14 12.577 11.399 0.452 42.808 o
-8 13 15 10.496 10.294 0.432 49.492 o
-8 13 16 5.320 4.991 0.372 85.379 o
-8 13 17 15.765 15.195 0.492 33.390 o
-8 13 18 6.793 6.799 0.442 61.753 o
-8 13 19 2.983 3.595 0.402 93.617 o
-8 13 20 4.025 4.499 0.552 54.028 o
-8 14 1 4.610 4.198 0.372 91.600 o
-8 14 2 2.905 2.902 0.362 111.791 o
-8 14 3 13.230 13.899 0.482 37.829 o
-8 14 4 6.428 5.996 0.412 69.474 o
-8 14 5 2.348 2.501 0.341 128.624 o
-8 14 6 4.109 3.595 0.372 96.590 o
-8 14 7 9.689 9.099 0.432 52.584 o
-8 14 8 28.976 26.393 0.723 15.462 o
-8 14 9 1.898 1.808 0.442 91.112 o
-8 14 10 28.219 26.493 0.783 14.694 o
-8 14 11 9.733 9.300 0.542 41.276 o
-8 14 12 15.882 14.994 0.492 33.372 o
-8 14 13 4.318 4.108 0.352 100.081 o
-8 14 14 1.985 1.808 0.352 130.879 o
-8 14 15 1.814 1.697 0.321 152.992 o
-8 14 16 1.002 0.904 0.321 173.252 o
-8 14 17 2.656 2.601 0.341 124.830 o
-8 14 18 9.947 9.199 0.402 55.286 o
-8 14 19 0.884 0.904 0.352 150.225 o
-8 15 1 25.212 24.294 0.673 18.079 o
-8 15 2 5.225 5.604 0.773 29.748 o
-8 15 3 13.447 12.795 0.603 30.956 o
-8 15 4 10.086 9.491 0.412 53.436 o
-8 15 5 7.989 7.291 0.382 66.798 o
-8 15 6 5.654 5.303 0.372 82.843 o
-8 15 7 8.992 8.496 0.392 60.137 o
-8 15 8 2.191 1.898 0.321 146.097 o
-8 15 9 21.125 18.901 0.542 25.038 o
-8 15 10 4.280 3.897 0.362 97.755 o
-8 15 11 16.810 15.597 0.492 32.063 o
-8 15 12 5.602 5.202 0.362 85.854 o
-8 15 13 0.448 0.492 0.311 199.881 o
-8 15 14 3.602 3.495 0.412 87.291 o
-8 15 15 1.861 1.898 0.452 87.675 o
-8 15 16 1.922 1.396 0.321 153.641 o
-8 15 17 15.921 14.894 0.502 32.867 o
-8 15 18 4.546 4.198 0.372 91.981 o
-8 16 1 12.826 14.301 1.245 11.288 o
-8 16 2 35.123 33.393 0.763 12.380 o
-8 16 3 5.494 5.895 0.372 82.161 o
-8 16 4 2.179 2.099 0.321 144.872 o
-8 16 5 11.427 11.298 0.402 49.349 o
-8 16 6 17.031 16.099 0.502 31.116 o
-8 16 7 11.832 12.001 0.432 45.203 o
-8 16 8 2.065 2.501 0.382 111.575 o
-8 16 9 1.439 1.898 0.452 89.810 o
-8 16 10 7.383 6.699 0.372 71.913 o
-8 16 11 2.227 2.099 0.291 164.996 o
-8 16 12 2.523 2.199 0.311 145.769 o
-8 16 13 1.611 1.396 0.311 166.406 o
-8 16 14 4.455 4.991 0.352 96.132 o
-8 16 15 10.899 10.907 0.412 49.958 o
-8 16 16 4.746 4.399 0.362 93.132 o
-8 17 1 4.119 4.298 0.412 82.685 o
-8 17 2 14.425 14.090 0.462 37.376 o
-8 17 3 1.950 2.501 0.311 151.886 o
-8 17 4 3.844 3.696 0.372 98.002 o
-8 17 5 0.921 1.396 0.341 153.750 o
-8 17 6 0.481 0.904 0.422 111.370 o
-8 17 7 2.619 2.199 0.321 138.432 o
-8 17 8 2.132 2.199 0.321 144.829 o
-8 17 9 4.958 4.007 0.352 96.058 o
-8 17 10 3.534 3.405 0.321 121.291 o
-8 17 11 7.715 7.392 0.372 69.273 o
-8 17 12 8.306 7.803 0.382 64.823 o
-8 17 13 0.361 0.201 0.392 132.767 o
-8 17 14 0.381 0.392 0.301 215.491 o
-8 18 1 6.627 6.197 0.362 78.219 o
-8 18 2 5.686 5.403 0.331 92.624 o
-8 18 3 7.581 7.392 0.352 73.294 o
-8 18 4 7.371 7.291 0.462 56.531 o
-8 18 5 1.575 1.697 0.321 156.664 o
-8 18 6 1.453 1.496 0.311 168.330 o
-8 18 7 0.280 0.603 0.321 191.034 o
-8 18 8 0.743 0.803 0.291 212.433 o
-8 18 9 0.190 0.301 0.422 116.032 o
-8 18 10 0.414 1.004 0.392 128.046 o
-8 18 11 2.918 3.103 0.311 134.696 o
-8 18 12 0.297 0.301 0.301 219.195 o
-8 19 1 9.974 9.300 0.372 58.647 o
-8 19 2 8.105 7.392 0.372 67.824 o
-8 19 3 1.532 1.597 0.402 110.243 o
-8 19 4 1.358 1.105 0.321 165.088 o
-8 19 5 2.507 2.400 0.311 144.596 o
-8 19 6 2.237 1.999 0.281 173.531 o
-8 19 7 1.248 1.296 0.281 203.917 o
-8 19 8 9.847 10.103 0.522 42.284 o
-8 19 9 1.743 2.400 0.311 155.852 o
-8 20 1 0.356 0.301 0.321 192.710 o
-8 20 2 7.407 7.603 0.492 52.086 o
-8 20 3 0.019 0.201 0.432 112.478 o
-8 20 4 5.776 6.900 0.382 76.260 o
-7 0 1 133.387 137.479 1.386 1.819 o
-7 0 2 198.237 205.359 2.009 0.893 o
-7 0 3 3.100 3.696 0.201 197.158 o
-7 0 4 165.384 167.075 1.677 1.259 o
-7 0 5 37.730 38.093 0.542 13.414 o
-7 0 6 64.431 67.489 0.793 5.944 o
-7 0 7 180.070 184.570 1.868 1.062 o
-7 0 8 61.533 66.987 0.864 5.994 o
-7 0 9 540.198 525.912 5.343 0.140 o
-7 0 10 241.643 241.162 3.053 0.574 o
-7 0 11 23.515 24.093 0.532 22.152 o
-7 0 12 1.986 2.400 0.291 166.610 o
-7 0 13 1.122 1.597 0.261 227.072 o
-7 0 14 3.167 4.007 0.301 131.437 o
-7 0 15 8.624 9.199 0.372 62.932 o
-7 0 16 66.902 67.790 1.265 4.544 o
-7 0 17 2.341 2.792 0.311 144.177 o
-7 0 18 48.500 49.793 0.994 7.395 o
-7 0 19 16.286 17.897 0.552 28.738 o
-7 0 20 59.610 59.485 1.235 5.217 o
-7 0 21 4.737 4.600 0.422 76.718 o
-7 0 22 21.294 23.501 0.613 21.480 o
-7 0 23 5.634 5.996 0.372 81.223 o
-7 0 24 12.150 12.202 0.422 45.264 o
-7 0 25 1.323 1.195 0.432 100.010 o
-7 1 1 98.369 101.776 0.783 3.305 o
-7 1 2 758.272 748.876 4.841 0.081 o
-7 1 3 93.115 94.183 0.743 3.668 o
-7 1 4 57.206 56.894 0.502 8.073 o
-7 1 5 335.070 327.040 2.149 0.389 o
-7 1 6 71.936 76.086 0.623 5.429 o
-7 1 7 36.743 39.599 0.392 14.806 o
-7 1 8 58.629 60.991 0.562 7.463 o
-7 1 9 39.339 40.895 0.452 13.333 o
-7 1 10 62.419 63.191 0.733 6.461 o
-7 1 11 12.472 13.498 0.321 51.430 o
-7 1 12 33.593 35.191 0.582 14.630 o
-7 1 13 3.388 4.499 0.211 174.191 o
-7 1 14 26.183 28.392 0.432 21.519 o
-7 1 15 16.247 17.495 0.341 39.002 o
-7 1 16 6.631 7.603 0.281 91.883 o
-7 1 17 104.784 105.180 1.245 2.686 o
-7 1 18 0.329 0.803 0.211 392.910 o
-7 1 19 9.147 9.491 0.311 68.990 o
-7 1 20 2.414 2.400 0.271 173.978 o
-7 1 21 0.927 1.597 0.291 197.301 o
-7 1 22 0.813 1.004 0.231 300.789 o
-7 1 23 3.594 3.897 0.261 147.153 o
-7 1 24 2.435 2.601 0.221 214.614 o
-7 1 25 4.450 4.298 0.281 124.231 o
-7 1 26 7.212 7.291 0.281 89.183 o
-7 2 1 188.102 186.770 1.326 1.103 o
-7 2 2 43.980 46.690 0.432 11.547 o
-7 2 3 229.495 231.059 1.617 0.761 o
-7 2 4 10.551 12.303 0.201 70.365 o
-7 2 5 106.058 106.978 0.864 2.930 o
-7 2 6 142.636 143.374 1.085 1.774 o
-7 2 7 67.856 71.084 0.653 5.867 o
-7 2 8 27.686 29.295 0.362 21.579 o
-7 2 9 18.664 19.001 0.271 37.182 o
-7 2 10 10.530 11.700 0.251 66.647 o
-7 2 11 12.124 12.694 0.301 55.035 o
-7 2 12 71.568 77.291 0.984 4.712 o
-7 2 13 44.859 46.399 0.633 10.207 o
-7 2 14 181.713 186.267 2.119 0.998 o
-7 2 15 32.193 33.795 0.492 16.457 o
-7 2 16 49.079 51.591 0.713 8.679 o
-7 2 17 10.180 10.907 0.281 66.148 o
-7 2 18 87.988 87.786 1.125 3.538 o
-7 2 19 33.851 35.894 0.593 14.328 o
-7 2 20 5.308 6.407 0.281 106.014 o
-7 2 21 4.955 5.403 0.311 103.614 o
-7 2 22 23.700 24.997 0.452 23.719 o
-7 2 23 0.033 0.201 0.211 457.969 o
-7 2 25 3.854 3.897 0.271 138.347 o
-7 2 26 3.155 3.204 0.221 187.168 o
-7 3 1 70.143 73.686 0.582 5.723 o
-7 3 2 117.645 122.273 0.884 2.449 o
-7 3 3 27.428 27.689 0.291 23.363 o
-7 3 4 22.916 23.601 0.301 28.540 o
-7 3 5 244.951 245.662 1.697 0.678 o
-7 3 6 69.654 67.288 0.582 6.020 o
-7 3 7 294.732 300.547 2.069 0.475 o
-7 3 8 25.190 25.389 0.341 24.963 o
-7 3 9 140.109 139.477 1.426 1.707 o
-7 3 10 3.328 3.696 0.221 177.680 o
-7 3 11 11.931 12.594 0.301 55.708 o
-7 3 12 96.140 96.192 1.105 3.164 o
-7 3 13 11.626 12.594 0.281 58.400 o
-7 3 14 10.862 11.700 0.271 63.332 o
-7 3 15 36.370 38.093 0.532 13.896 o
-7 3 16 12.766 13.207 0.311 51.870 o
-7 3 17 1.457 1.597 0.241 241.602 o
-7 3 18 6.089 7.191 0.261 102.081 o
-7 3 19 26.396 27.588 0.482 20.660 o
-7 3 20 4.611 4.298 0.281 122.501 o
-7 3 21 6.420 6.598 0.281 96.736 o
-7 3 22 11.206 11.499 0.321 57.439 o
-7 3 23 0.715 0.803 0.261 256.207 o
-7 3 24 1.194 1.396 0.231 271.345 o
-7 3 25 0.978 1.105 0.221 308.259 o
-7 3 26 10.148 10.003 0.311 64.312 o
-7 4 1 168.609 168.873 1.175 1.340 o
-7 4 2 403.044 401.629 2.732 0.268 o
-7 4 3 103.703 100.380 0.803 3.140 o
-7 4 4 44.693 42.693 0.382 12.124 o
-7 4 5 34.139 32.600 0.331 17.723 o
-7 4 6 129.910 126.873 0.984 2.124 o
-7 4 7 309.162 300.356 2.310 0.440 o
-7 4 8 40.193 39.599 0.452 13.275 o
-7 4 9 6.609 7.000 0.231 106.167 o
-7 4 10 51.841 51.691 0.743 8.161 o
-7 4 11 16.742 17.495 0.402 35.385 o
-7 4 12 138.880 137.679 1.697 1.620 o
-7 4 13 24.026 24.897 0.422 24.244 o
-7 4 14 30.177 32.097 0.472 17.897 o
-7 4 15 7.194 7.904 0.241 95.734 o
-7 4 16 29.226 30.892 0.472 18.595 o
-7 4 17 5.828 6.498 0.251 109.952 o
-7 4 18 24.516 26.493 0.442 22.920 o
-7 4 19 14.671 15.406 0.362 42.170 o
-7 4 20 5.021 5.303 0.261 120.435 o
-7 4 21 31.986 34.196 0.552 15.691 o
-7 4 22 3.876 4.007 0.261 142.264 o
-7 4 23 3.461 3.495 0.241 164.229 o
-7 4 24 12.352 13.498 0.341 50.092 o
-7 4 25 2.454 2.792 0.261 176.950 o
-7 4 26 1.016 0.703 0.231 297.909 o
-7 5 1 188.576 185.374 1.918 1.003 o
-7 5 2 112.230 115.083 1.336 2.357 o
-7 5 3 219.786 219.560 2.290 0.744 o
-7 5 4 101.666 99.888 1.185 2.880 o
-7 5 5 20.406 20.699 0.452 27.864 o
-7 5 6 125.784 121.279 1.175 2.154 o
-7 5 7 30.506 30.089 0.341 20.025 o
-7 5 8 55.817 54.292 0.683 7.774 o
-7 5 9 26.205 25.700 0.432 22.317 o
-7 5 10 10.094 10.294 0.291 66.424 o
-7 5 11 6.858 7.291 0.261 95.937 o
-7 5 12 89.357 91.080 1.195 3.347 o
-7 5 13 21.517 21.894 0.462 26.151 o
-7 5 14 8.271 9.099 0.341 68.744 o
-7 5 15 11.709 12.795 0.331 53.356 o
-7 5 16 33.727 33.995 0.542 15.256 o
-7 5 17 2.322 2.692 0.221 216.692 o
-7 5 18 0.599 0.603 0.241 303.703 o
-7 5 19 26.874 28.301 0.492 20.030 o
-7 5 20 3.399 4.198 0.291 132.419 o
-7 5 21 8.251 8.898 0.311 73.972 o
-7 5 22 0.782 0.803 0.231 308.369 o
-7 5 23 7.692 7.904 0.261 88.379 o
-7 5 24 1.582 1.496 0.221 266.805 o
-7 5 25 4.415 4.298 0.261 133.168 o
-7 5 26 0.863 0.904 0.211 344.265 o
-7 6 1 117.493 116.077 1.376 2.225 o
-7 6 2 48.413 49.793 0.773 8.576 o
-7 6 3 26.225 26.805 0.552 19.557 o
-7 6 4 106.710 107.279 1.376 2.512 o
-7 6 5 7.508 7.100 0.321 79.908 o
-7 6 6 34.444 34.297 0.753 12.544 o
-7 6 7 16.287 14.602 0.462 34.707 o
-7 6 8 44.874 43.587 0.582 10.787 o
-7 6 9 46.240 45.495 0.623 10.102 o
-7 6 10 15.494 15.406 0.311 43.633 o
-7 6 11 0.540 1.004 0.201 393.604 o
-7 6 12 102.381 102.780 1.376 2.652 o
-7 6 13 5.682 6.598 0.271 105.047 o
-7 6 14 74.426 75.895 1.135 4.299 o
-7 6 15 68.192 70.492 1.034 4.975 o
-7 6 16 9.008 9.591 0.331 66.526 o
-7 6 17 12.850 13.799 0.392 44.841 o
-7 6 18 2.279 2.300 0.291 162.321 o
-7 6 19 2.510 2.501 0.291 156.771 o
-7 6 20 0.994 0.904 0.281 216.361 o
-7 6 21 10.721 11.600 0.331 57.671 o
-7 6 22 13.354 13.207 0.372 45.937 o
-7 6 23 2.308 2.199 0.221 225.023 o
-7 6 24 5.737 5.504 0.321 94.688 o
-7 6 25 7.899 8.396 0.392 63.675 o
-7 7 1 105.612 102.880 1.386 2.572 o
-7 7 2 39.977 39.188 0.803 10.468 o
-7 7 3 50.169 49.894 0.924 7.576 o
-7 7 4 36.465 36.094 0.753 11.900 o
-7 7 5 9.570 9.802 0.412 54.315 o
-7 7 6 220.995 208.764 3.073 0.659 o
-7 7 7 178.384 171.072 2.681 0.931 o
-7 7 8 10.981 10.595 0.412 50.119 o
-7 7 9 117.979 116.378 1.376 2.214 o
-7 7 10 11.098 10.907 0.251 65.995 o
-7 7 11 33.393 34.196 0.542 15.334 o
-7 7 12 65.888 66.987 0.964 5.402 o
-7 7 13 46.500 47.895 0.763 9.029 o
-7 7 14 1.176 1.597 0.221 283.900 o
-7 7 15 1.406 1.496 0.231 259.672 o
-7 7 16 11.987 12.594 0.372 49.413 o
-7 7 17 5.728 6.598 0.311 93.807 o
-7 7 18 15.706 17.003 0.422 36.038 o
-7 7 19 2.235 2.199 0.291 163.961 o
-7 7 20 2.714 2.501 0.291 153.524 o
-7 7 21 3.591 3.595 0.291 133.755 o
-7 7 22 4.003 4.198 0.341 105.559 o
-7 7 23 3.064 3.495 0.281 146.830 o
-7 7 24 18.424 17.395 0.442 31.696 o
-7 7 25 5.195 5.303 0.291 108.504 o
-7 8 1 97.193 95.388 1.577 2.646 o
-7 8 2 58.472 59.796 1.095 5.742 o
-7 8 3 42.371 41.287 0.874 9.376 o
-7 8 4 17.716 18.098 0.482 30.364 o
-7 8 5 53.134 52.495 1.105 6.356 o
-7 8 6 15.696 16.491 0.492 32.763 o
-7 8 7 31.272 30.993 0.673 14.817 o
-7 8 8 95.074 91.482 1.537 2.778 o
-7 8 9 44.924 43.094 0.894 8.764 o
-7 8 10 6.713 7.000 0.291 91.023 o
-7 8 11 53.665 52.886 0.713 7.996 o
-7 8 12 149.653 145.282 1.898 1.404 o
-7 8 14 12.817 13.207 0.372 47.010 o
-7 8 15 10.096 10.796 0.372 56.215 o
-7 8 16 4.084 4.399 0.291 123.481 o
-7 8 17 2.789 3.495 0.321 128.711 o
-7 8 18 9.981 10.003 0.402 54.185 o
-7 8 19 24.041 23.802 0.532 21.933 o
-7 8 20 0.307 0.603 0.231 346.020 o
-7 8 21 4.432 4.600 0.291 118.835 o
-7 8 22 4.664 4.399 0.281 121.410 o
-7 8 23 9.368 8.898 0.331 66.478 o
-7 8 24 10.617 10.103 0.341 59.093 o
-7 9 1 5.668 6.096 0.352 85.558 o
-7 9 2 54.823 54.493 1.034 6.434 o
-7 9 3 3.472 3.897 0.321 119.460 o
-7 9 4 49.242 49.291 0.904 7.812 o
-7 9 5 2.720 2.792 0.331 128.242 o
-7 9 6 99.169 98.180 1.607 2.547 o
-7 9 7 85.304 80.585 1.356 3.418 o
-7 9 8 9.754 9.199 0.412 54.608 o
-7 9 9 84.138 83.688 1.466 3.243 o
-7 9 10 27.015 25.389 0.643 17.748 o
-7 9 11 101.103 97.487 1.547 2.574 o
-7 9 12 3.132 3.405 0.151 240.402 o
-7 9 13 2.441 2.501 0.201 236.411 o
-7 9 14 0.033 0.201 0.181 615.351 o
-7 9 15 37.648 36.998 0.643 12.624 o
-7 9 16 29.757 29.095 0.552 17.489 o
-7 9 17 4.686 4.801 0.291 115.369 o
-7 9 18 9.266 9.802 0.341 63.885 o
-7 9 19 5.433 5.795 0.281 107.540 o
-7 9 20 0.000 0.492 0.211 444.176 o
-7 9 21 8.534 8.607 0.311 73.366 o
-7 9 22 4.127 4.499 0.281 126.709 o
-7 9 23 3.102 2.902 0.231 184.507 o
-7 9 24 16.032 15.697 0.462 34.362 o
-7 10 1 37.093 36.295 0.753 11.747 o
-7 10 2 45.104 45.696 0.884 8.636 o
-7 10 3 46.479 46.198 0.944 8.076 o
-7 10 4 7.564 7.603 0.352 72.921 o
-7 10 5 15.647 15.998 0.452 35.167 o
-7 10 6 78.543 76.588 1.346 3.725 o
-7 10 7 12.359 11.790 0.442 43.639 o
-7 10 8 7.473 7.000 0.382 69.202 o
-7 10 9 28.789 28.392 0.673 16.021 o
-7 10 10 89.583 85.586 1.587 2.914 o
-7 10 11 69.178 67.087 1.245 4.503 o
-7 10 12 6.688 6.407 0.382 73.440 o
-7 10 13 12.281 12.996 0.301 54.204 o
-7 10 14 4.443 4.700 0.201 157.347 o
-7 10 15 6.056 6.197 0.281 100.897 o
-7 10 16 3.392 3.495 0.251 159.351 o
-7 10 17 3.063 2.792 0.221 194.476 o
-7 10 18 42.383 42.592 0.773 10.007 o
-7 10 19 7.827 7.904 0.311 78.241 o
-7 10 20 0.267 0.301 0.201 463.140 o
-7 10 21 2.228 2.099 0.201 252.642 o
-7 10 22 2.687 2.902 0.221 202.959 o
-7 10 23 8.930 8.607 0.352 65.738 o
-7 11 1 3.134 2.792 0.301 139.400 o
-7 11 2 68.556 66.796 1.175 4.711 o
-7 11 3 91.437 87.284 1.476 2.987 o
-7 11 4 25.991 25.097 0.613 18.833 o
-7 11 5 8.341 8.898 0.402 60.099 o
-7 11 6 13.500 12.795 0.522 35.613 o
-7 11 7 65.047 62.096 1.185 4.993 o
-7 11 8 16.500 16.290 0.492 32.025 o
-7 11 9 60.126 57.285 1.135 5.580 o
-7 11 10 76.285 73.083 1.346 3.869 o
-7 11 11 35.549 34.387 0.773 12.069 o
-7 11 12 17.959 17.395 0.532 28.386 o
-7 11 13 4.514 4.700 0.392 85.089 o
-7 11 14 3.413 3.003 0.372 103.404 o
-7 11 15 17.878 17.495 0.432 32.660 o
-7 11 16 0.244 0.201 0.161 700.169 o
-7 11 17 25.599 26.594 0.532 20.329 o
-7 11 18 6.108 6.598 0.271 101.631 o
-7 11 19 4.074 4.298 0.261 137.565 o
-7 11 20 0.135 0.100 0.151 844.375 o
-7 11 21 2.927 2.792 0.201 215.068 o
-7 11 22 0.788 0.904 0.171 468.835 o
-7 12 1 27.108 28.301 0.773 14.914 o
-7 12 2 1.826 2.501 0.402 104.702 o
-7 12 3 15.319 14.502 0.472 35.389 o
-7 12 4 4.327 4.007 0.352 100.368 o
-7 12 5 5.525 5.694 0.352 87.466 o
-7 12 6 12.758 12.303 0.412 44.857 o
-7 12 7 17.487 17.194 0.502 30.155 o
-7 12 8 8.536 8.697 0.382 62.609 o
-7 12 9 12.688 12.795 0.442 42.248 o
-7 12 10 2.737 2.902 0.352 117.726 o
-7 12 11 3.834 3.595 0.372 98.400 o
-7 12 12 9.255 8.496 0.422 55.546 o
-7 12 13 2.298 2.501 0.372 114.192 o
-7 12 14 2.151 2.199 0.362 121.744 o
-7 12 15 3.519 4.198 0.362 101.991 o
-7 12 16 19.266 19.202 0.562 25.558 o
-7 12 17 8.766 7.803 0.402 60.459 o
-7 12 18 11.984 12.102 0.462 42.414 o
-7 12 19 13.435 13.498 0.341 47.703 o
-7 12 20 1.299 1.195 0.161 419.141 o
-7 12 21 1.241 1.597 0.171 379.718 o
-7 12 22 0.801 0.803 0.161 512.123 o
-7 13 1 71.271 67.388 1.265 4.354 o
-7 13 2 39.216 38.595 0.803 10.654 o
-7 13 3 4.213 4.700 0.331 105.500 o
-7 13 4 21.197 21.402 0.552 23.847 o
-7 13 5 30.296 27.297 0.673 15.703 o
-7 13 6 18.541 17.093 0.552 27.242 o
-7 13 7 0.601 1.004 0.412 115.101 o
-7 13 8 1.844 1.808 0.452 87.988 o
-7 13 9 9.686 9.591 0.562 39.434 o
-7 13 10 3.580 3.696 0.482 69.055 o
-7 13 11 19.788 20.197 0.683 21.128 o
-7 13 12 9.305 8.296 0.552 41.708 o
-7 13 13 15.873 14.994 0.633 26.713 o
-7 13 14 7.332 7.191 0.492 52.689 o
-7 13 15 2.504 2.400 0.382 108.484 o
-7 13 16 5.488 5.504 0.382 80.772 o
-7 13 17 11.382 10.796 0.432 47.191 o
-7 13 18 8.264 8.898 0.422 57.607 o
-7 13 19 4.348 4.399 0.382 89.603 o
-7 13 20 5.630 5.303 0.372 82.967 o
-7 13 21 4.193 3.897 0.352 101.728 o
-7 14 1 1.200 1.004 0.311 177.738 o
-7 14 2 7.222 6.900 0.362 74.018 o
-7 14 3 0.708 0.703 0.311 191.317 o
-7 14 4 5.345 5.202 0.362 87.264 o
-7 14 5 27.294 25.298 0.673 17.090 o
-7 14 6 4.688 4.007 0.372 91.702 o
-7 14 7 12.204 12.001 0.442 43.725 o
-7 14 8 0.193 0.603 0.331 182.089 o
-7 14 9 8.887 7.994 0.402 59.824 o
-7 14 10 9.943 9.099 0.422 53.121 o
-7 14 11 2.212 2.400 0.352 125.290 o
-7 14 12 1.259 1.105 0.341 150.941 o
-7 14 13 8.037 7.000 0.392 65.530 o
-7 14 14 3.890 3.495 0.352 105.490 o
-7 14 15 3.623 4.007 0.362 101.928 o
-7 14 16 2.249 1.808 0.442 89.263 o
-7 14 17 2.162 2.099 0.392 107.966 o
-7 14 18 4.997 4.901 0.362 90.110 o
-7 14 19 3.983 4.108 0.341 106.067 o
-7 14 20 9.595 8.898 0.422 54.199 o
-7 15 1 8.702 8.607 0.392 60.837 o
-7 15 2 7.208 7.100 0.392 68.257 o
-7 15 3 17.557 17.294 0.552 27.941 o
-7 15 4 0.858 0.492 0.341 161.691 o
-7 15 5 20.424 19.594 0.623 22.740 o
-7 15 6 25.882 26.694 0.793 15.157 o
-7 15 7 2.163 3.304 0.452 82.903 o
-7 15 8 5.804 5.092 0.422 71.493 o
-7 15 9 2.488 2.792 0.341 125.580 o
-7 15 10 3.794 3.897 0.352 104.688 o
-7 15 11 25.887 24.696 0.623 18.759 o
-7 15 12 18.924 18.399 0.542 26.822 o
-7 15 13 7.493 6.799 0.392 67.773 o
-7 15 14 12.123 11.499 0.412 46.824 o
-7 15 15 0.194 0.803 0.301 214.955 o
-7 15 16 5.014 4.700 0.352 93.472 o
-7 15 17 5.722 5.092 0.352 88.056 o
-7 15 18 3.821 3.003 0.432 81.706 o
-7 16 1 0.489 1.105 0.382 132.993 o
-7 16 2 18.505 17.194 1.195 11.131 o
-7 16 3 5.903 5.795 0.422 69.826 o
-7 16 4 7.201 7.100 0.392 68.281 o
-7 16 5 5.675 5.202 0.352 88.006 o
-7 16 6 10.244 10.003 0.392 54.641 o
-7 16 7 12.605 12.102 0.432 43.737 o
-7 16 8 3.035 3.595 0.331 120.780 o
-7 16 9 7.789 7.904 0.382 66.424 o
-7 16 10 16.739 15.998 0.482 32.408 o
-7 16 11 3.955 3.495 0.341 108.751 o
-7 16 12 4.022 3.696 0.412 84.633 o
-7 16 13 2.422 2.601 0.412 96.524 o
-7 16 14 1.968 1.898 0.311 156.263 o
-7 16 15 2.687 2.902 0.352 118.192 o
-7 16 16 4.067 3.595 0.352 103.762 o
-7 16 17 6.316 6.799 0.392 72.203 o
-7 17 1 6.751 6.197 0.894 22.484 o
-7 17 2 5.767 5.403 0.341 89.485 o
-7 17 3 1.058 1.296 0.301 187.358 o
-7 17 4 1.407 1.808 0.301 174.838 o
-7 17 5 5.608 5.604 0.372 82.319 o
-7 17 6 21.125 21.100 0.542 24.293 o
-7 17 7 3.637 4.007 0.341 109.258 o
-7 17 8 0.568 0.703 0.432 106.657 o
-7 17 9 1.701 1.999 0.331 145.545 o
-7 17 10 0.482 0.392 0.301 212.683 o
-7 17 11 17.362 15.898 0.492 31.348 o
-7 17 12 4.446 4.600 0.372 91.379 o
-7 17 13 0.585 0.603 0.321 184.472 o
-7 17 14 1.966 1.999 0.321 148.559 o
-7 17 15 6.526 6.307 0.372 76.347 o
-7 18 1 20.713 20.598 0.813 17.299 o
-7 18 2 7.927 7.191 0.372 68.853 o
-7 18 3 11.687 11.499 0.412 47.690 o
-7 18 4 4.741 4.801 0.311 107.761 o
-7 18 5 5.355 4.801 0.341 93.870 o
-7 18 6 13.000 12.594 0.522 36.329 o
-7 18 8 3.026 3.003 0.301 139.439 o
-7 18 9 0.002 0.392 0.341 177.545 o
-7 18 10 5.698 5.996 0.372 80.910 o
-7 18 11 0.647 0.703 0.311 192.692 o
-7 18 12 0.432 0.492 0.382 137.047 o
-7 18 13 3.093 2.692 0.352 115.441 o
-7 19 1 4.162 3.796 0.372 95.598 o
-7 19 2 0.228 0.000 0.291 241.077 o
-7 19 3 5.976 5.694 0.352 84.979 o
-7 19 4 3.099 3.003 0.311 133.120 o
-7 19 5 3.139 3.003 0.392 97.946 o
-7 19 6 4.006 3.595 0.341 107.926 o
-7 19 7 2.343 3.003 0.311 142.727 o
-7 19 8 1.489 1.296 0.281 197.788 o
-7 19 9 1.378 1.004 0.291 193.596 o
-7 19 10 0.970 1.195 0.432 102.275 o
-7 20 1 5.614 7.392 0.412 69.899 o
-7 20 2 2.801 2.902 0.341 121.835 o
-7 20 4 5.155 5.694 0.462 64.887 o
-7 20 5 1.519 1.296 0.331 153.154 o
-7 20 6 1.399 2.099 0.341 142.271 o
-6 0 1 32.561 33.895 0.442 16.910 o
-6 0 2 20.314 21.201 0.341 31.328 o
-6 0 3 57.035 57.084 0.653 7.579 o
-6 0 4 202.849 201.965 1.968 0.886 o
-6 0 5 238.812 235.759 2.240 0.665 o
-6 0 6 227.166 232.656 2.260 0.703 o
-6 0 7 364.024 370.838 3.505 0.294 o
-6 0 8 259.495 266.963 2.521 0.552 o
-6 0 10 1.252 1.597 0.251 235.693 o
-6 0 11 24.923 27.789 0.582 19.328 o
-6 0 12 161.153 156.369 2.240 1.171 o
-6 0 13 13.313 13.799 0.462 39.110 o
-6 0 14 66.561 69.980 1.275 4.484 o
-6 0 15 92.604 94.384 1.617 2.711 o
-6 0 16 31.491 33.192 0.713 13.899 o
-6 0 17 24.092 24.897 0.603 19.967 o
-6 0 18 4.447 4.700 0.412 80.206 o
-6 0 19 78.072 78.094 1.406 3.610 o
-6 0 20 97.357 100.480 1.948 2.232 o
-6 0 21 2.276 2.501 0.341 129.411 o
-6 0 22 7.615 7.803 0.412 62.471 o
-6 0 23 1.112 1.004 0.321 170.312 o
-6 0 24 2.686 2.792 0.331 128.618 o
-6 0 25 0.817 0.904 0.301 197.425 o
-6 0 26 2.287 2.400 0.382 110.193 o
-6 0 27 2.545 2.501 0.321 137.457 o
-6 1 1 673.757 667.889 4.258 0.101 o
-6 1 2 738.356 722.383 4.630 0.086 o
-6 1 3 6.719 7.100 0.161 121.361 o
-6 1 4 105.067 106.978 0.824 2.986 o
-6 1 5 293.847 296.248 1.999 0.483 o
-6 1 6 8.734 9.300 0.181 90.598 o
-6 1 7 181.941 186.770 1.326 1.143 o
-6 1 8 143.511 149.781 1.135 1.706 o
-6 1 9 161.631 165.468 1.225 1.406 o
-6 1 10 108.821 113.978 0.994 2.678 o
-6 1 11 116.947 120.385 1.195 2.309 o
-6 1 12 68.042 67.891 0.834 5.558 o
-6 1 13 144.043 148.576 1.758 1.490 o
-6 1 14 3.851 4.499 0.241 149.113 o
-6 1 15 6.445 6.799 0.241 105.923 o
-6 1 16 29.926 30.601 0.462 18.492 o
-6 1 17 3.507 3.897 0.251 154.031 o
-6 1 18 20.097 20.397 0.382 30.664 o
-6 1 19 4.591 5.202 0.281 118.034 o
-6 1 20 1.593 1.697 0.251 222.625 o
-6 1 21 10.726 10.997 0.331 58.543 o
-6 1 22 0.024 0.301 0.291 242.977 o
-6 1 23 9.998 10.495 0.321 62.769 o
-6 1 24 5.702 5.795 0.261 111.321 o
-6 1 25 5.583 5.795 0.251 115.585 o
-6 1 26 1.681 2.300 0.251 210.908 o
-6 1 27 1.411 1.898 0.261 213.547 o
-6 2 1 345.660 340.638 2.230 0.364 o
-6 2 2 107.112 110.483 0.824 2.880 o
-6 2 3 34.344 33.604 0.321 17.504 o
-6 2 4 367.075 364.139 2.471 0.321 o
-6 2 5 31.051 32.188 0.352 19.068 o
-6 2 6 41.366 43.486 0.412 12.702 o
-6 2 7 170.082 170.570 1.205 1.314 o
-6 2 8 82.113 83.186 0.683 4.491 o
-6 2 9 155.649 156.972 1.175 1.518 o
-6 2 10 292.386 294.852 2.220 0.477 o
-6 2 11 28.432 30.501 0.432 19.706 o
-6 2 12 9.960 11.298 0.301 63.895 o
-6 2 13 83.835 85.988 1.105 3.750 o
-6 2 14 110.096 113.978 1.346 2.401 o
-6 2 15 54.839 56.693 0.753 7.471 o
-6 2 16 38.095 40.493 0.582 12.640 o
-6 2 17 5.781 6.096 0.271 106.312 o
-6 2 18 104.766 106.275 1.296 2.631 o
-6 2 19 22.231 23.089 0.412 26.548 o
-6 2 20 16.486 18.690 0.422 34.023 o
-6 2 21 2.320 2.501 0.251 191.451 o
-6 2 22 7.284 7.803 0.281 87.191 o
-6 2 23 6.452 6.799 0.301 90.978 o
-6 2 24 0.682 1.004 0.241 288.402 o
-6 2 25 25.275 25.590 0.442 22.724 o
-6 2 26 0.554 0.703 0.271 248.413 o
-6 2 27 0.347 0.201 0.211 421.460 o
-6 3 1 34.546 36.295 0.331 16.751 o
-6 3 2 180.084 175.873 1.195 1.216 o
-6 3 3 138.351 132.778 0.964 1.949 o
-6 3 4 85.189 81.690 0.643 4.418 o
-6 3 5 1006.360 978.931 6.237 0.047 o
-6 3 6 56.683 56.090 0.482 8.259 o
-6 3 7 50.392 52.786 0.482 9.460 o
-6 3 8 7.384 7.994 0.211 100.131 o
-6 3 9 47.857 47.985 0.492 10.293 o
-6 3 10 14.192 14.994 0.251 50.369 o
-6 3 11 142.642 133.783 1.356 1.738 o
-6 3 12 28.831 30.993 0.472 18.756 o
-6 3 13 1.215 1.396 0.201 324.367 o
-6 3 14 12.219 12.493 0.281 56.781 o
-6 3 15 27.279 29.095 0.442 20.518 o
-6 3 16 10.667 12.102 0.291 61.242 o
-6 3 17 0.572 0.803 0.211 371.213 o
-6 3 18 50.574 52.585 0.733 8.313 o
-6 3 19 9.678 10.495 0.331 62.619 o
-6 3 20 11.176 12.795 0.352 52.868 o
-6 3 21 29.453 30.199 0.532 17.706 o
-6 3 22 5.681 6.307 0.261 109.201 o
-6 3 23 17.801 18.198 0.372 34.947 o
-6 3 24 17.036 18.298 0.372 35.877 o
-6 3 25 0.375 0.392 0.231 348.761 o
-6 3 26 6.501 6.498 0.281 96.515 o
-6 3 27 5.537 5.604 0.251 116.996 o
-6 4 1 25.753 25.700 0.382 23.631 o
-6 4 2 983.956 982.637 8.778 0.044 o
-6 4 3 88.028 93.289 1.115 3.456 o
-6 4 4 9.016 9.902 0.161 89.331 o
-6 4 5 19.320 19.694 0.231 37.014 o
-6 4 6 74.228 75.985 0.623 5.273 o
-6 4 7 130.185 129.675 0.974 2.100 o
-6 4 8 107.755 107.882 0.904 2.844 o
-6 4 9 105.787 103.975 0.974 2.897 o
-6 4 10 14.255 15.095 0.331 45.097 o
-6 4 11 45.865 45.786 0.643 10.021 o
-6 4 12 53.733 55.789 0.723 7.771 o
-6 4 13 0.319 0.603 0.171 570.512 o
-6 4 14 49.303 53.288 0.703 8.582 o
-6 4 15 7.818 8.898 0.261 84.667 o
-6 4 16 6.349 7.291 0.251 102.157 o
-6 4 17 29.808 32.288 0.492 17.724 o
-6 4 18 22.788 23.993 0.422 25.484 o
-6 4 19 29.039 30.691 0.512 18.095 o
-6 4 20 13.196 13.990 0.352 46.950 o
-6 4 21 3.626 4.108 0.281 135.033 o
-6 4 22 2.053 2.099 0.271 184.716 o
-6 4 23 1.744 2.300 0.231 231.249 o
-6 4 24 9.246 8.999 0.291 72.462 o
-6 4 25 14.621 14.894 0.341 43.956 o
-6 4 26 3.690 3.796 0.231 163.237 o
-6 5 1 645.441 657.786 5.825 0.100 o
-6 5 2 207.097 214.257 2.109 0.823 o
-6 5 3 42.510 43.295 0.663 10.727 o
-6 5 4 6.798 6.799 0.321 84.407 o
-6 5 5 27.302 28.693 0.522 19.168 o
-6 5 6 252.436 249.749 1.758 0.645 o
-6 5 7 68.584 69.980 0.593 5.977 o
-6 5 8 27.091 28.392 0.362 22.227 o
-6 5 9 10.781 11.399 0.271 64.155 o
-6 5 10 37.408 37.792 0.582 13.164 o
-6 5 11 50.172 52.093 0.783 8.151 o
-6 5 12 19.161 19.795 0.372 32.356 o
-6 5 13 13.824 14.301 0.311 48.133 o
-6 5 14 11.246 12.102 0.291 59.389 o
-6 5 15 19.447 20.789 0.372 31.491 o
-6 5 16 65.234 68.192 0.884 5.618 o
-6 5 17 27.646 28.100 0.472 20.052 o
-6 5 18 50.858 53.991 0.743 8.140 o
-6 5 19 4.568 4.499 0.291 117.975 o
-6 5 20 31.316 32.288 0.522 16.686 o
-6 5 21 10.460 11.098 0.341 58.091 o
-6 5 22 4.073 4.499 0.261 136.251 o
-6 5 23 8.326 8.195 0.291 78.595 o
-6 5 24 17.414 17.897 0.392 34.746 o
-6 5 25 2.043 2.199 0.261 192.805 o
-6 5 26 2.184 2.099 0.221 230.917 o
-6 6 1 78.117 77.291 0.994 4.359 o
-6 6 2 267.047 273.862 2.692 0.517 o
-6 6 3 17.219 18.399 0.412 33.782 o
-6 6 4 208.537 207.559 2.119 0.829 o
-6 6 5 10.750 11.600 0.382 52.472 o
-6 6 6 24.101 23.501 0.472 23.461 o
-6 6 7 3.162 3.897 0.110 259.600 o
-6 6 8 36.072 36.094 0.462 14.991 o
-6 6 9 243.119 248.062 2.461 0.617 o
-6 6 10 0.440 0.603 0.201 424.435 o
-6 6 11 81.860 83.487 1.055 3.954 o
-6 6 12 31.480 32.800 0.532 16.389 o
-6 6 13 4.892 5.504 0.271 117.164 o
-6 6 14 75.227 76.688 1.135 4.245 o
-6 6 15 25.482 26.092 0.462 22.012 o
-6 6 16 9.323 10.395 0.311 66.587 o
-6 6 17 7.735 8.396 0.281 82.925 o
-6 6 18 25.464 26.694 0.462 21.844 o
-6 6 19 4.057 4.700 0.261 135.163 o
-6 6 20 28.925 29.496 0.522 18.244 o
-6 6 21 29.378 30.300 0.522 17.875 o
-6 6 22 2.784 3.103 0.261 167.374 o
-6 6 23 8.251 8.607 0.271 81.336 o
-6 6 24 10.604 11.098 0.321 59.844 o
-6 6 25 15.639 15.998 0.352 40.630 o
-6 6 26 6.104 5.604 0.271 105.671 o
-6 7 1 154.342 153.577 1.687 1.399 o
-6 7 2 40.884 43.396 0.663 11.035 o
-6 7 3 11.258 11.790 0.331 55.885 o
-6 7 4 135.383 135.580 1.607 1.709 o
-6 7 5 93.391 91.482 1.235 3.169 o
-6 7 6 66.133 65.189 1.115 5.039 o
-6 7 7 26.570 26.694 0.683 16.914 o
-6 7 8 119.107 116.479 1.225 2.287 o
-6 7 9 14.367 15.296 0.301 46.560 o
-6 7 10 4.260 4.901 0.211 154.034 o
-6 7 11 125.181 123.780 1.486 1.977 o
-6 7 12 55.128 55.889 0.834 7.161 o
-6 7 13 10.995 11.098 0.331 57.606 o
-6 7 14 1.797 2.300 0.241 218.194 o
-6 7 15 56.814 57.084 0.874 6.782 o
-6 7 16 2.131 2.400 0.281 171.682 o
-6 7 17 4.887 5.202 0.321 101.733 o
-6 7 18 4.445 4.198 0.311 112.941 o
-6 7 19 19.163 19.202 0.412 31.176 o
-6 7 20 8.479 8.898 0.331 69.862 o
-6 7 21 0.301 0.492 0.221 379.052 o
-6 7 22 0.582 0.603 0.231 326.979 o
-6 7 23 16.918 17.194 0.402 35.352 o
-6 7 24 12.649 12.493 0.382 47.282 o
-6 7 25 3.380 3.405 0.352 109.916 o
-6 8 1 8.100 7.803 0.321 75.421 o
-6 8 2 3.565 4.007 0.301 126.874 o
-6 8 3 77.522 75.985 1.185 4.067 o
-6 8 4 63.310 60.389 1.024 5.621 o
-6 8 5 162.268 153.969 2.179 1.189 o
-6 8 6 15.810 14.301 0.412 38.284 o
-6 8 7 17.209 17.595 0.582 26.879 o
-6 8 8 13.757 14.402 0.422 40.668 o
-6 8 9 21.965 22.095 0.341 29.166 o
-6 8 10 32.591 32.800 0.502 16.367 o
-6 8 11 9.671 9.591 0.291 69.442 o
-6 8 12 107.565 108.575 1.446 2.425 o
-6 8 13 19.604 20.498 0.432 29.363 o
-6 8 14 26.113 26.594 0.502 20.680 o
-6 8 15 53.046 53.389 0.824 7.554 o
-6 8 16 58.888 59.685 0.904 6.375 o
-6 8 17 9.113 9.902 0.372 60.302 o
-6 8 18 2.611 3.304 0.311 137.259 o
-6 8 19 7.368 7.000 0.331 78.892 o
-6 8 20 4.677 4.991 0.291 114.554 o
-6 8 21 10.546 10.395 0.362 56.645 o
-6 8 22 1.203 1.396 0.231 270.946 o
-6 8 23 9.498 9.400 0.412 54.996 o
-6 8 24 8.173 7.803 0.331 73.385 o
-6 8 25 16.975 15.898 0.452 33.654 o
-6 9 1 22.290 21.994 0.623 21.088 o
-6 9 2 107.421 104.979 1.727 2.231 o
-6 9 3 31.384 30.400 0.673 14.872 o
-6 9 4 24.075 24.897 0.633 19.296 o
-6 9 5 6.018 5.694 0.372 80.094 o
-6 9 6 137.968 136.675 2.290 1.382 o
-6 9 7 16.846 16.491 0.462 32.985 o
-6 9 8 23.532 23.189 0.542 22.154 o
-6 9 9 102.878 102.981 1.737 2.314 o
-6 9 10 15.037 14.994 0.291 46.088 o
-6 9 11 13.596 14.090 0.301 49.578 o
-6 9 12 70.246 69.287 0.994 4.987 o
-6 9 13 56.164 56.994 0.834 7.002 o
-6 9 14 15.266 15.798 0.372 40.270 o
-6 9 15 15.089 15.798 0.382 39.974 o
-6 9 16 5.261 5.895 0.291 105.469 o
-6 9 17 16.288 16.701 0.432 34.981 o
-6 9 18 6.228 6.197 0.311 91.873 o
-6 9 19 13.145 12.694 0.372 46.864 o
-6 9 20 1.057 0.803 0.251 258.278 o
-6 9 21 6.589 6.699 0.341 81.439 o
-6 9 22 2.334 3.003 0.271 169.659 o
-6 9 23 2.517 2.792 0.271 168.197 o
-6 9 24 2.993 2.902 0.261 165.354 o
-6 10 1 37.225 36.094 0.703 12.237 o
-6 10 2 4.173 3.595 0.362 99.503 o
-6 10 3 19.709 19.694 0.482 27.852 o
-6 10 4 4.705 4.991 0.331 100.676 o
-6 10 5 20.645 20.197 0.502 26.218 o
-6 10 6 49.992 49.090 0.934 7.587 o
-6 10 7 13.443 13.799 0.422 41.647 o
-6 10 8 47.015 46.790 0.914 8.154 o
-6 10 9 11.778 12.102 0.422 46.055 o
-6 10 10 24.966 24.394 0.653 18.581 o
-6 10 11 16.242 15.496 0.321 41.663 o
-6 10 12 14.788 15.195 0.321 44.590 o
-6 10 13 50.863 48.789 0.743 8.474 o
-6 10 14 23.795 24.194 0.452 23.926 o
-6 10 15 9.741 10.003 0.321 64.495 o
-6 10 16 30.407 29.496 0.542 17.302 o
-6 10 17 0.236 0.201 0.221 398.279 o
-6 10 18 39.924 37.892 0.703 11.459 o
-6 10 19 15.627 15.597 0.422 37.074 o
-6 10 20 2.061 2.501 0.271 180.195 o
-6 10 21 22.410 21.994 0.512 24.021 o
-6 10 22 13.584 13.106 0.382 44.856 o
-6 10 23 0.872 0.492 0.241 291.846 o
-6 10 24 2.092 1.898 0.231 226.248 o
-6 11 1 4.035 3.595 0.301 123.995 o
-6 11 2 14.695 13.899 0.422 39.615 o
-6 11 3 7.561 7.703 0.341 74.507 o
-6 11 4 5.534 5.996 0.422 70.811 o
-6 11 5 43.928 43.486 0.874 9.003 o
-6 11 6 6.964 6.699 0.331 81.657 o
-6 11 7 41.368 39.399 0.783 10.372 o
-6 11 8 8.753 7.703 0.372 64.988 o
-6 11 9 45.777 48.287 1.034 7.525 o
-6 11 10 57.946 56.291 1.135 5.756 o
-6 11 11 31.029 30.199 0.713 14.440 o
-6 11 12 1.404 1.597 0.121 488.918 o
-6 11 13 1.389 1.597 0.141 437.871 o
-6 11 14 3.363 3.495 0.241 166.052 o
-6 11 15 10.896 10.907 0.352 56.056 o
-6 11 16 17.704 18.098 0.462 31.227 o
-6 11 17 3.641 3.796 0.221 170.148 o
-6 11 18 0.125 0.201 0.211 446.677 o
-6 11 19 17.341 16.601 0.452 32.848 o
-6 11 20 1.036 1.195 0.201 343.909 o
-6 11 21 1.818 1.898 0.211 261.573 o
-6 11 22 9.418 8.496 0.311 69.892 o
-6 11 23 1.297 1.105 0.191 350.029 o
-6 12 1 10.157 10.103 0.382 55.856 o
-6 12 2 124.824 121.681 1.968 1.726 o
-6 12 3 141.129 135.078 2.169 1.413 o
-6 12 4 14.619 14.402 0.452 37.515 o
-6 12 5 5.535 5.604 0.341 90.268 o
-6 12 6 23.429 21.793 0.562 22.101 o
-6 12 7 39.255 38.495 0.924 9.644 o
-6 12 8 13.459 12.895 0.462 39.550 o
-6 12 9 17.023 16.902 0.492 31.186 o
-6 12 10 14.509 14.402 0.482 35.867 o
-6 12 11 2.299 2.099 0.352 125.952 o
-6 12 12 27.314 27.297 0.723 15.843 o
-6 12 13 24.306 23.802 0.633 19.439 o
-6 12 14 25.313 26.393 0.482 21.597 o
-6 12 15 23.897 24.505 0.462 23.509 o
-6 12 16 5.285 5.795 0.251 118.599 o
-6 12 17 0.220 0.301 0.181 565.474 o
-6 12 18 2.794 3.405 0.251 171.247 o
-6 12 19 1.293 1.396 0.191 339.446 o
-6 12 20 3.718 3.696 0.221 169.610 o
-6 12 21 10.440 10.495 0.341 59.039 o
-6 12 22 2.125 2.199 0.221 231.257 o
-6 13 1 11.000 10.595 0.432 48.146 o
-6 13 2 27.551 27.789 0.713 15.859 o
-6 13 3 8.779 9.099 0.442 53.533 o
-6 13 4 1.864 2.099 0.311 156.309 o
-6 13 5 7.820 7.392 0.362 70.570 o
-6 13 6 16.027 15.496 0.462 34.486 o
-6 13 7 79.271 75.182 1.386 3.653 o
-6 13 8 5.915 5.604 0.372 80.808 o
-6 13 9 13.037 12.303 0.452 41.342 o
-6 13 10 29.059 27.588 0.713 15.413 o
-6 13 11 23.442 21.994 0.643 20.017 o
-6 13 12 5.125 4.700 0.392 82.033 o
-6 13 13 5.127 5.202 0.372 85.848 o
-6 13 14 5.883 5.996 0.412 71.505 o
-6 13 15 2.693 2.601 0.352 119.550 o
-6 13 16 2.361 1.808 0.352 126.827 o
-6 13 17 5.365 5.895 0.211 130.713 o
-6 13 18 5.709 5.694 0.241 118.013 o
-6 13 19 9.253 9.802 0.331 65.263 o
-6 13 20 1.592 1.597 0.211 279.228 o
-6 13 21 1.363 1.808 0.191 320.431 o
-6 14 1 24.419 24.505 0.613 19.678 o
-6 14 2 8.209 7.904 0.362 68.108 o
-6 14 3 33.133 31.897 0.733 13.384 o
-6 14 4 44.254 41.488 0.874 9.096 o
-6 14 5 11.125 10.103 0.382 53.380 o
-6 14 6 7.966 7.502 0.372 68.130 o
-6 14 7 28.502 27.498 0.713 15.602 o
-6 14 8 22.549 20.498 0.603 21.883 o
-6 14 9 41.596 38.987 0.904 9.428 o
-6 14 10 18.740 17.495 0.542 27.316 o
-6 14 11 3.646 3.304 0.372 100.677 o
-6 14 12 0.486 0.703 0.352 157.492 o
-6 14 13 1.300 1.296 0.331 156.463 o
-6 14 14 2.864 2.199 0.352 119.831 o
-6 14 15 0.503 0.703 0.331 175.083 o
-6 14 16 0.390 0.603 0.321 188.628 o
-6 14 17 0.568 1.396 0.321 176.845 o
-6 14 18 14.183 13.397 0.472 37.536 o
-6 14 19 11.798 11.600 0.422 46.496 o
-6 14 20 5.534 5.303 0.452 66.174 o
-6 15 1 31.787 30.199 0.753 13.685 o
-6 15 2 2.574 3.304 0.352 117.375 o
-6 15 3 2.050 2.099 0.352 128.583 o
-6 15 4 4.786 4.399 0.362 92.885 o
-6 15 5 3.811 3.796 0.362 101.338 o
-6 15 6 14.556 14.090 0.472 36.598 o
-6 15 7 11.495 10.907 0.432 46.864 o
-6 15 8 8.547 8.296 0.392 61.785 o
-6 15 9 0.355 0.301 0.341 171.879 o
-6 15 10 1.172 1.105 0.331 159.984 o
-6 15 11 18.154 16.601 0.492 30.236 o
-6 15 12 6.607 6.407 0.372 75.772 o
-6 15 13 0.190 0.703 0.372 145.862 o
-6 15 14 1.788 1.898 0.462 84.801 o
-6 15 15 1.748 1.898 0.362 127.297 o
-6 15 16 2.564 2.501 0.331 131.621 o
-6 15 17 4.567 4.499 0.362 93.936 o
-6 15 18 0.418 0.492 0.321 189.218 o
-6 15 19 4.892 4.991 0.352 93.318 o
-6 16 1 15.363 14.894 0.472 35.099 o
-6 16 2 59.652 57.386 1.165 5.506 o
-6 16 3 16.924 16.601 0.512 30.520 o
-6 16 4 0.807 0.603 0.321 179.945 o
-6 16 5 17.400 15.998 0.542 29.031 o
-6 16 6 1.379 1.697 0.452 90.640 o
-6 16 7 11.121 11.790 0.532 38.496 o
-6 16 8 10.644 10.495 0.452 47.040 o
-6 16 9 8.295 8.195 0.372 65.715 o
-6 16 10 15.204 15.095 0.482 34.617 o
-6 16 11 2.362 2.300 0.352 124.277 o
-6 16 12 14.883 14.793 0.492 34.612 o
-6 16 13 10.172 10.495 0.402 53.117 o
-6 16 14 12.495 12.001 0.432 44.017 o
-6 16 15 1.798 2.099 0.311 157.367 o
-6 16 16 6.160 5.604 0.402 73.207 o
-6 16 17 10.694 10.595 0.512 41.508 o
-6 17 1 0.180 0.100 0.291 240.995 o
-6 17 2 0.516 0.703 0.301 207.550 o
-6 17 3 9.982 9.702 0.492 45.149 o
-6 17 4 0.193 0.392 0.372 147.853 o
-6 17 5 21.114 19.494 0.532 25.160 o
-6 17 6 31.082 30.892 0.723 14.189 o
-6 17 7 1.723 1.898 0.331 145.935 o
-6 17 8 0.325 0.904 0.311 197.890 o
-6 17 9 1.714 1.999 0.311 159.537 o
-6 17 10 3.828 3.897 0.341 108.145 o
-6 17 11 6.396 6.096 0.341 84.005 o
-6 17 12 8.215 7.904 0.502 48.948 o
-6 17 13 0.163 0.603 0.331 182.697 o
-6 17 14 7.181 7.100 0.372 71.919 o
-6 17 15 4.082 4.700 0.352 99.659 o
-6 17 16 4.594 5.202 0.362 91.607 o
-6 18 1 5.486 5.795 0.372 82.449 o
-6 18 2 1.803 2.601 0.552 61.108 o
-6 18 3 1.723 1.999 0.341 138.805 o
-6 18 4 2.742 2.601 0.321 134.434 o
-6 18 5 2.691 2.601 0.311 140.762 o
-6 18 6 17.911 16.902 0.492 30.324 o
-6 18 7 4.420 4.600 0.331 104.284 o
-6 18 8 9.366 9.491 0.382 58.894 o
-6 18 9 0.017 0.392 0.402 128.887 o
-6 18 10 0.696 0.301 0.311 196.228 o
-6 18 11 2.644 3.103 0.331 127.373 o
-6 18 12 0.686 0.201 0.311 197.658 o
-6 18 13 6.098 6.096 0.352 83.274 o
-6 18 14 4.518 5.092 0.362 92.407 o
-6 19 1 3.389 3.495 0.402 91.544 o
-6 19 2 0.552 0.703 0.552 66.776 o
-6 19 3 0.327 0.492 0.321 191.209 o
-6 19 4 3.468 3.204 0.362 106.061 o
-6 19 5 14.997 14.301 0.462 36.489 o
-6 19 6 7.535 6.598 0.352 75.198 o
-6 19 7 1.659 1.004 0.422 102.610 o
-6 19 8 2.190 2.199 0.311 150.553 o
-6 19 9 1.465 1.195 0.301 179.780 o
-6 19 10 0.996 0.803 0.301 194.344 o
-6 19 11 3.227 3.495 0.331 119.389 o
-6 20 1 0.628 0.904 0.552 66.298 o
-6 20 2 0.673 0.603 0.442 101.782 o
-6 20 3 3.332 3.103 0.352 111.574 o
-6 20 4 3.989 4.298 0.341 105.271 o
-6 20 5 2.359 2.792 0.331 132.305 o
-6 20 6 0.382 1.004 0.472 90.324 o
-6 20 7 0.140 0.201 0.321 198.884 o
-6 20 8 0.749 0.904 0.321 178.101 o
-5 0 1 290.005 276.253 2.461 0.486 o
-5 0 2 216.049 208.171 1.908 0.826 o
-5 0 3 262.285 265.456 2.420 0.554 o
-5 0 4 353.339 353.644 3.194 0.320 o
-5 0 5 360.712 360.744 3.324 0.306 o
-5 0 6 31.698 30.300 0.422 18.314 o
-5 0 7 254.104 253.365 2.400 0.588 o
-5 0 8 232.373 235.960 2.380 0.670 o
-5 0 9 319.906 329.551 3.214 0.367 o
-5 0 10 166.292 173.272 1.918 1.170 o
-5 0 11 12.305 13.397 0.352 49.497 o
-5 0 12 30.791 30.300 0.613 15.949 o
-5 0 13 35.716 36.195 0.743 12.154 o
-5 0 14 102.466 103.383 1.858 2.212 o
-5 0 15 35.800 37.199 0.743 12.026 o
-5 0 16 8.260 9.902 0.412 57.576 o
-5 0 17 144.717 141.074 2.290 1.316 o
-5 0 18 81.557 79.591 1.386 3.506 o
-5 0 19 43.271 42.392 0.874 9.170 o
-5 0 20 200.036 204.375 3.676 0.635 o
-5 0 21 0.705 1.004 0.432 104.673 o
-5 0 22 4.005 4.298 0.382 91.882 o
-5 0 23 0.452 0.603 0.331 177.007 o
-5 0 24 3.685 3.003 0.412 88.151 o
-5 0 25 1.321 1.396 0.301 180.679 o
-5 0 26 1.454 1.697 0.311 166.521 o
-5 0 27 1.768 2.099 0.331 143.971 o
-5 1 1 361.846 348.341 2.270 0.340 o
-5 1 2 524.142 508.316 3.324 0.167 o
-5 1 3 264.596 254.158 1.687 0.611 o
-5 1 4 122.388 123.981 0.934 2.311 o
-5 1 5 70.691 72.490 0.603 5.690 o
-5 1 6 11.773 12.795 0.191 65.242 o
-5 1 7 113.412 111.979 0.854 2.680 o
-5 1 8 310.976 309.646 2.099 0.438 o
-5 1 9 191.080 196.471 1.376 1.047 o
-5 1 10 49.233 54.785 0.522 9.318 o
-5 1 11 0.271 0.904 0.181 504.525 o
-5 1 12 62.545 63.492 0.743 6.407 o
-5 1 13 49.158 48.889 0.703 8.910 o
-5 1 14 32.576 33.604 0.512 16.097 o
-5 1 15 8.436 9.300 0.281 76.994 o
-5 1 16 45.820 46.198 0.633 10.054 o
-5 1 17 34.675 35.000 0.522 15.006 o
-5 1 18 17.624 18.800 0.372 34.790 o
-5 1 19 5.793 5.996 0.251 112.593 o
-5 1 20 0.510 0.301 0.231 342.219 o
-5 1 21 0.401 0.703 0.321 187.296 o
-5 1 22 14.178 14.994 0.362 43.402 o
-5 1 23 11.883 11.891 0.321 54.993 o
-5 1 24 5.137 5.604 0.301 104.544 o
-5 1 25 2.175 1.898 0.241 212.861 o
-5 1 26 3.688 4.108 0.241 154.885 o
-5 1 27 2.297 2.501 0.251 192.010 o
-5 2 1 340.825 335.135 2.109 0.377 o
-5 2 2 120.806 120.777 0.824 2.427 o
-5 2 3 352.452 339.042 2.260 0.356 o
-5 2 4 72.989 70.783 0.562 5.651 o
-5 2 5 250.630 249.458 1.667 0.657 o
-5 2 6 150.407 148.677 1.065 1.651 o
-5 2 7 199.645 203.963 1.426 0.972 o
-5 2 8 84.954 89.493 0.723 4.141 o
-5 2 9 84.638 88.489 0.723 4.180 o
-5 2 10 110.359 112.582 0.894 2.723 o
-5 2 11 32.894 34.297 0.402 17.154 o
-5 2 12 8.500 9.099 0.291 75.585 o
-5 2 13 9.150 10.395 0.281 71.280 o
-5 2 14 166.311 170.379 1.938 1.175 o
-5 2 15 60.467 63.592 0.813 6.373 o
-5 2 16 124.518 125.477 1.476 1.980 o
-5 2 17 38.464 39.499 0.582 12.672 o
-5 2 18 13.853 14.090 0.341 46.224 o
-5 2 19 77.166 78.094 1.024 4.331 o
-5 2 20 34.074 37.400 0.603 13.929 o
-5 2 21 38.104 37.691 0.633 12.525 o
-5 2 22 5.061 5.694 0.281 111.233 o
-5 2 23 17.716 18.499 0.372 34.864 o
-5 2 24 4.214 3.897 0.271 133.706 o
-5 2 25 24.640 24.595 0.422 23.920 o
-5 2 26 1.721 1.597 0.251 220.188 o
-5 2 27 5.200 5.694 0.291 106.798 o
-5 3 1 539.622 532.610 3.555 0.155 o
-5 3 2 352.812 340.437 2.220 0.356 o
-5 3 3 116.079 115.474 0.874 2.564 o
-5 3 4 93.737 97.980 0.723 3.589 o
-5 3 5 77.181 78.978 0.613 4.996 o
-5 3 6 176.629 180.071 1.255 1.216 o
-5 3 7 53.137 55.086 0.492 8.805 o
-5 3 8 274.899 272.547 1.888 0.552 o
-5 3 9 42.089 42.793 0.432 12.477 o
-5 3 10 3.199 2.792 0.181 223.712 o
-5 3 11 33.198 34.899 0.412 16.794 o
-5 3 12 8.544 9.099 0.251 81.728 o
-5 3 13 69.350 68.383 0.904 5.283 o
-5 3 14 24.393 24.796 0.412 24.253 o
-5 3 15 20.474 22.697 0.422 27.905 o
-5 3 16 9.983 10.294 0.301 65.609 o
-5 3 17 32.730 33.292 0.532 15.844 o
-5 3 18 18.473 19.202 0.372 33.500 o
-5 3 19 10.947 11.790 0.301 59.811 o
-5 3 20 8.201 8.095 0.301 77.733 o
-5 3 21 8.010 8.296 0.301 78.174 o
-5 3 22 18.116 18.590 0.422 32.223 o
-5 3 23 4.572 5.303 0.281 117.729 o
-5 3 24 4.417 4.801 0.251 134.306 o
-5 3 25 2.080 1.898 0.231 226.649 o
-5 3 26 2.783 2.902 0.231 192.096 o
-5 4 1 65.989 66.384 0.813 5.814 o
-5 4 2 449.144 452.829 4.198 0.200 o
-5 4 3 352.867 353.845 3.405 0.314 o
-5 4 4 80.677 80.394 0.623 4.728 o
-5 4 5 39.962 39.790 0.362 13.959 o
-5 4 6 437.100 438.829 2.882 0.230 o
-5 4 7 242.617 243.854 1.627 0.693 o
-5 4 8 66.872 71.787 0.633 5.960 o
-5 4 9 16.630 17.997 0.281 40.798 o
-5 4 10 26.999 27.899 0.362 22.442 o
-5 4 11 14.623 15.898 0.301 45.421 o
-5 4 12 2.641 3.204 0.201 217.566 o
-5 4 13 23.678 27.196 0.482 22.325 o
-5 4 14 23.235 25.590 0.402 25.042 o
-5 4 15 2.614 3.304 0.211 208.030 o
-5 4 16 46.393 48.889 0.663 9.553 o
-5 4 17 37.365 38.987 0.562 13.206 o
-5 4 18 21.332 21.994 0.412 27.768 o
-5 4 19 21.197 22.798 0.432 26.943 o
-5 4 20 55.584 56.090 0.824 7.145 o
-5 4 21 3.734 3.897 0.261 145.092 o
-5 4 22 48.953 48.990 0.713 8.879 o
-5 4 23 2.594 2.792 0.251 181.791 o
-5 4 24 9.053 8.798 0.281 75.260 o
-5 4 25 57.314 57.185 0.844 6.844 o
-5 4 26 1.454 1.004 0.221 284.831 o
-5 4 27 3.749 4.108 0.241 153.869 o
-5 5 1 57.911 59.193 0.824 6.767 o
-5 5 2 667.602 673.594 6.197 0.093 o
-5 5 3 155.782 155.777 1.687 1.377 o
-5 5 4 78.183 79.691 0.994 4.299 o
-5 5 5 173.020 171.675 1.245 1.278 o
-5 5 6 35.345 35.492 0.352 16.412 o
-5 5 7 153.438 157.072 1.145 1.548 o
-5 5 8 79.476 83.287 0.713 4.590 o
-5 5 9 100.279 101.675 0.924 3.128 o
-5 5 10 19.937 19.694 0.362 31.904 o
-5 5 11 6.843 7.603 0.261 94.949 o
-5 5 12 36.050 37.792 0.552 13.835 o
-5 5 13 44.360 46.891 0.613 10.378 o
-5 5 14 10.881 12.102 0.271 62.570 o
-5 5 15 22.918 23.802 0.392 26.232 o
-5 5 16 26.486 27.789 0.462 20.944 o
-5 5 17 0.985 0.904 0.201 359.076 o
-5 5 18 11.195 11.499 0.321 57.469 o
-5 5 19 34.007 34.899 0.562 14.781 o
-5 5 20 14.823 15.597 0.372 41.150 o
-5 5 21 8.747 9.300 0.301 72.488 o
-5 5 22 9.934 10.103 0.311 64.893 o
-5 5 23 5.972 6.407 0.261 106.243 o
-5 5 24 14.304 14.602 0.331 45.483 o
-5 5 25 2.573 2.199 0.211 226.604 o
-5 5 26 7.409 7.191 0.261 92.490 o
-5 6 1 282.935 285.954 2.702 0.476 o
-5 6 2 103.008 101.886 1.155 2.847 o
-5 6 3 38.266 39.188 0.603 12.581 o
-5 6 4 220.128 218.957 2.280 0.745 o
-5 6 5 20.738 20.598 0.392 29.588 o
-5 6 6 15.206 15.697 0.201 49.745 o
-5 6 7 14.944 15.296 0.221 49.873 o
-5 6 8 46.702 48.990 0.512 10.316 o
-5 6 9 46.122 44.490 0.593 10.397 o
-5 6 10 50.958 52.294 0.733 8.283 o
-5 6 11 50.733 53.690 0.813 7.843 o
-5 6 12 34.874 35.793 0.552 14.483 o
-5 6 13 8.366 9.491 0.281 76.874 o
-5 6 14 154.620 154.873 1.768 1.366 o
-5 6 15 12.607 13.397 0.331 50.426 o
-5 6 16 29.856 31.093 0.492 17.961 o
-5 6 17 8.539 9.702 0.301 72.517 o
-5 6 18 5.048 5.303 0.261 120.152 o
-5 6 19 0.867 1.004 0.251 262.066 o
-5 6 20 17.497 18.399 0.392 34.333 o
-5 6 21 0.515 0.492 0.211 390.104 o
-5 6 22 6.142 5.694 0.251 110.751 o
-5 6 23 1.898 1.898 0.211 258.120 o
-5 6 24 7.265 7.703 0.291 85.564 o
-5 6 25 40.510 40.092 0.653 11.531 o
-5 6 26 9.767 9.702 0.311 66.226 o
-5 7 1 187.716 191.470 1.938 0.988 o
-5 7 2 184.735 180.171 1.858 1.050 o
-5 7 3 17.130 17.997 0.372 35.953 o
-5 7 4 173.255 175.270 1.888 1.127 o
-5 7 5 139.915 136.083 1.557 1.676 o
-5 7 6 17.815 17.395 0.412 33.671 o
-5 7 7 216.941 216.266 1.697 0.830 o
-5 7 8 118.159 115.886 1.286 2.273 o
-5 7 9 93.484 93.992 1.095 3.290 o
-5 7 10 0.391 0.492 0.201 436.192 o
-5 7 11 41.359 42.693 0.603 11.465 o
-5 7 12 75.631 74.288 0.984 4.577 o
-5 7 13 10.829 10.796 0.331 58.534 o
-5 7 14 51.167 51.490 0.813 7.921 o
-5 7 15 47.762 48.186 0.743 8.942 o
-5 7 16 25.537 27.196 0.442 22.064 o
-5 7 17 43.222 44.199 0.633 10.716 o
-5 7 18 18.660 19.102 0.392 32.551 o
-5 7 19 6.035 6.799 0.291 96.209 o
-5 7 20 10.886 11.098 0.321 58.982 o
-5 7 21 1.085 1.105 0.211 322.019 o
-5 7 22 8.714 8.999 0.311 71.757 o
-5 7 23 5.405 5.795 0.241 120.673 o
-5 7 24 2.006 1.808 0.211 255.417 o
-5 7 25 5.435 5.795 0.251 117.067 o
-5 7 26 6.662 6.307 0.261 101.054 o
-5 8 1 19.209 19.494 0.422 30.602 o
-5 8 2 139.501 137.780 1.557 1.671 o
-5 8 3 46.715 44.993 0.713 9.516 o
-5 8 4 96.821 98.783 1.265 2.941 o
-5 8 5 199.330 192.564 2.270 0.875 o
-5 8 6 13.499 13.207 0.412 42.751 o
-5 8 7 3.785 3.595 0.121 233.306 o
-5 8 8 64.440 64.496 0.793 6.062 o
-5 8 9 79.903 79.982 1.034 4.145 o
-5 8 10 22.964 23.400 0.392 26.357 o
-5 8 11 52.589 53.690 0.733 7.991 o
-5 8 12 35.767 35.592 0.623 13.492 o
-5 8 13 25.013 25.800 0.472 22.165 o
-5 8 14 78.126 77.582 1.135 4.099 o
-5 8 15 55.671 55.186 0.884 6.939 o
-5 8 16 26.274 26.393 0.532 20.037 o
-5 8 17 7.283 7.703 0.331 77.620 o
-5 8 18 11.575 12.694 0.372 50.219 o
-5 8 19 1.867 1.999 0.261 199.700 o
-5 8 20 4.375 4.991 0.311 110.055 o
-5 8 21 5.548 5.504 0.271 110.933 o
-5 8 22 0.884 1.195 0.231 291.738 o
-5 8 23 3.608 4.108 0.261 145.383 o
-5 8 24 5.078 5.202 0.291 109.953 o
-5 8 25 21.564 21.301 0.562 23.353 o
-5 9 1 39.956 39.499 0.743 10.949 o
-5 9 2 45.108 43.587 0.813 9.229 o
-5 9 3 59.841 57.084 0.984 6.123 o
-5 9 4 12.119 12.001 0.382 48.904 o
-5 9 5 50.889 49.894 1.014 7.062 o
-5 9 6 52.190 52.786 1.024 6.769 o
-5 9 7 41.904 41.287 0.763 10.273 o
-5 9 8 34.416 35.492 0.482 15.453 o
-5 9 9 112.619 114.380 1.356 2.342 o
-5 9 10 3.446 3.595 0.201 189.620 o
-5 9 11 250.874 244.266 2.983 0.557 o
-5 9 12 63.284 63.984 0.954 5.710 o
-5 9 13 54.446 54.694 0.874 7.123 o
-5 9 14 23.253 23.993 0.502 23.096 o
-5 9 15 29.701 29.988 0.562 17.173 o
-5 9 16 26.121 26.996 0.552 19.561 o
-5 9 17 2.370 2.601 0.301 151.501 o
-5 9 18 9.448 10.103 0.422 53.105 o
-5 9 19 4.430 4.499 0.301 115.480 o
-5 9 20 2.340 2.199 0.281 169.618 o
-5 9 21 1.461 1.597 0.261 216.501 o
-5 9 22 1.883 1.496 0.231 240.678 o
-5 9 23 0.283 0.492 0.241 326.163 o
-5 9 24 2.513 2.400 0.291 157.539 o
-5 9 25 1.387 1.496 0.281 197.818 o
-5 10 1 84.964 81.690 1.466 3.248 o
-5 10 2 92.243 86.490 1.496 2.952 o
-5 10 3 39.061 38.093 0.803 10.726 o
-5 10 4 20.784 20.598 0.613 22.552 o
-5 10 5 53.423 52.093 0.974 6.912 o
-5 10 6 14.412 14.703 0.412 40.062 o
-5 10 7 73.728 73.886 1.306 4.030 o
-5 10 8 25.645 25.590 0.472 21.852 o
-5 10 9 99.351 98.683 1.225 2.917 o
-5 10 10 4.522 4.801 0.201 155.110 o
-5 10 11 65.034 64.496 0.934 5.626 o
-5 10 12 7.315 7.502 0.271 89.982 o
-5 10 13 44.176 44.892 0.713 9.938 o
-5 10 14 18.038 18.590 0.422 32.308 o
-5 10 15 2.768 2.902 0.261 169.577 o
-5 10 16 24.183 25.590 0.542 21.120 o
-5 10 17 1.230 1.105 0.231 276.526 o
-5 10 18 18.452 18.399 0.442 31.145 o
-5 10 20 7.564 7.703 0.321 78.160 o
-5 10 21 6.376 6.498 0.281 97.409 o
-5 10 22 10.130 9.199 0.331 63.273 o
-5 10 23 2.339 2.400 0.241 201.242 o
-5 10 24 1.597 1.808 0.321 155.455 o
-5 11 1 125.640 124.784 2.039 1.663 o
-5 11 2 2.522 2.601 0.362 116.415 o
-5 11 3 17.717 17.997 0.462 31.264 o
-5 11 4 70.005 68.383 1.175 4.599 o
-5 11 5 15.868 14.502 0.432 36.932 o
-5 11 6 92.667 88.589 1.547 2.855 o
-5 11 7 23.814 22.095 0.532 22.567 o
-5 11 8 52.545 51.691 0.984 6.966 o
-5 11 9 88.859 84.893 1.065 3.639 o
-5 11 10 13.199 12.895 0.291 52.736 o
-5 11 11 7.981 7.703 0.241 91.014 o
-5 11 12 14.726 14.602 0.352 43.403 o
-5 11 13 14.842 15.296 0.372 41.368 o
-5 11 14 3.300 3.796 0.231 170.720 o
-5 11 15 6.609 6.799 0.291 92.337 o
-5 11 16 2.857 3.003 0.231 189.069 o
-5 11 17 0.170 0.100 0.221 409.731 o
-5 11 18 8.093 8.607 0.321 73.667 o
-5 11 19 1.268 1.296 0.211 304.845 o
-5 11 20 5.930 5.504 0.291 101.724 o
-5 11 21 0.790 1.195 0.201 363.096 o
-5 11 22 11.357 11.298 0.341 55.296 o
-5 11 23 0.136 0.100 0.251 323.349 o
-5 12 1 50.924 48.397 0.924 7.575 o
-5 12 2 15.534 15.195 0.432 36.915 o
-5 12 3 0.886 1.004 0.271 231.273 o
-5 12 4 11.396 10.907 0.442 46.155 o
-5 12 5 42.420 41.287 0.824 9.737 o
-5 12 6 4.665 4.198 0.321 107.398 o
-5 12 7 48.050 46.087 0.934 7.962 o
-5 12 8 7.601 7.100 0.372 70.265 o
-5 12 9 8.200 8.607 0.382 63.841 o
-5 12 10 14.161 12.895 0.362 45.395 o
-5 12 11 12.330 12.493 0.291 55.604 o
-5 12 12 5.886 6.197 0.251 110.789 o
-5 12 13 5.558 5.694 0.281 106.904 o
-5 12 14 28.487 27.297 0.542 18.584 o
-5 12 15 28.552 29.095 0.603 17.144 o
-5 12 16 2.114 2.199 0.221 231.630 o
-5 12 17 7.184 7.803 0.301 83.725 o
-5 12 18 0.720 0.703 0.201 390.869 o
-5 12 19 4.293 5.092 0.261 129.795 o
-5 12 20 4.544 4.499 0.291 118.213 o
-5 12 21 20.047 18.399 0.542 25.983 o
-5 13 1 75.777 71.587 1.286 4.034 o
-5 13 2 10.610 10.495 0.382 54.178 o
-5 13 3 3.995 4.007 0.301 122.247 o
-5 13 4 2.169 2.199 0.301 157.793 o
-5 13 5 9.304 9.099 0.372 60.943 o
-5 13 6 6.865 6.699 0.362 76.000 o
-5 13 7 26.201 24.897 0.683 17.379 o
-5 13 8 34.007 33.192 0.813 12.083 o
-5 13 9 13.959 13.297 0.462 38.553 o
-5 13 10 48.787 47.985 0.964 7.615 o
-5 13 11 34.977 32.499 0.743 12.742 o
-5 13 12 2.072 2.199 0.161 312.224 o
-5 13 13 22.116 21.793 0.422 26.892 o
-5 13 14 1.953 1.999 0.211 253.644 o
-5 13 15 9.403 10.103 0.341 62.921 o
-5 13 16 0.563 0.201 0.221 369.149 o
-5 13 17 0.161 0.301 0.221 400.678 o
-5 13 18 4.728 4.901 0.231 138.006 o
-5 13 19 12.265 12.403 0.362 49.864 o
-5 13 20 3.066 2.902 0.241 177.955 o
-5 13 21 7.241 7.291 0.311 82.784 o
-5 14 1 22.221 22.095 0.593 21.897 o
-5 14 2 19.868 18.399 0.492 27.904 o
-5 14 3 38.167 36.396 0.773 11.326 o
-5 14 4 65.863 60.690 1.135 5.127 o
-5 14 5 6.332 6.407 0.362 79.111 o
-5 14 6 58.658 57.496 1.115 5.738 o
-5 14 7 29.747 28.592 0.673 15.670 o
-5 14 8 1.452 1.296 0.331 154.154 o
-5 14 9 21.301 21.592 0.623 21.708 o
-5 14 10 4.303 4.007 0.362 97.233 o
-5 14 11 4.985 4.991 0.372 87.184 o
-5 14 12 7.323 7.603 0.422 62.131 o
-5 14 13 3.223 3.595 0.372 102.640 o
-5 14 14 0.399 0.904 0.331 175.159 o
-5 14 15 14.100 14.090 0.321 47.085 o
-5 14 16 1.891 1.999 0.191 284.039 o
-5 14 17 1.069 1.195 0.191 364.664 o
-5 14 18 16.337 16.802 0.442 34.363 o
-5 14 19 3.526 3.204 0.191 199.662 o
-5 14 20 12.044 12.102 0.372 49.832 o
-5 15 1 6.923 6.900 0.402 67.890 o
-5 15 2 9.229 9.902 0.442 51.590 o
-5 15 3 12.195 11.790 0.502 39.281 o
-5 15 4 36.326 35.994 0.884 10.655 o
-5 15 5 27.940 25.298 0.743 15.616 o
-5 15 6 9.144 8.898 0.492 47.358 o
-5 15 7 9.548 10.294 0.542 40.834 o
-5 15 8 17.317 17.003 0.613 25.831 o
-5 15 9 7.706 7.100 0.442 58.758 o
-5 15 10 9.325 9.199 0.432 53.314 o
-5 15 11 15.157 15.095 0.512 33.049 o
-5 15 12 12.772 12.594 0.442 42.276 o
-5 15 13 1.249 0.703 0.331 162.001 o
-5 15 14 5.829 5.795 0.372 80.761 o
-5 15 15 3.166 2.792 0.362 110.082 o
-5 15 16 1.073 1.396 0.331 159.232 o
-5 15 17 2.896 2.501 0.321 133.194 o
-5 15 18 1.570 1.597 0.321 157.536 o
-5 15 19 16.404 15.898 0.603 27.284 o
-5 16 1 35.737 35.291 0.803 11.622 o
-5 16 2 22.919 23.089 0.613 20.748 o
-5 16 3 4.119 4.298 0.362 97.484 o
-5 16 4 1.398 1.105 0.321 164.398 o
-5 16 5 12.595 12.202 0.442 42.891 o
-5 16 6 4.515 4.499 0.341 100.598 o
-5 16 7 8.829 8.496 0.402 59.266 o
-5 16 8 1.415 1.195 0.331 155.474 o
-5 16 9 1.673 1.697 0.301 170.806 o
-5 16 10 30.553 28.392 0.673 15.443 o
-5 16 11 1.728 1.496 0.321 155.846 o
-5 16 12 9.011 9.400 0.402 57.497 o
-5 16 13 8.945 8.095 0.472 50.741 o
-5 16 14 2.280 2.099 0.412 98.990 o
-5 16 15 0.208 0.492 0.311 205.903 o
-5 16 16 10.435 10.595 0.412 51.332 o
-5 16 17 8.789 8.999 0.392 59.994 o
-5 16 18 6.906 7.291 0.372 72.646 o
-5 17 1 9.210 9.199 0.412 55.989 o
-5 17 2 2.749 3.595 0.352 114.481 o
-5 17 3 8.901 9.099 0.402 58.214 o
-5 17 4 0.942 0.904 0.311 184.024 o
-5 17 5 3.650 3.796 0.352 106.181 o
-5 17 6 26.463 26.092 0.653 17.634 o
-5 17 7 3.446 3.405 0.321 122.176 o
-5 17 8 12.740 12.694 0.492 38.626 o
-5 17 9 5.684 5.694 0.462 63.289 o
-5 17 10 2.994 4.108 0.352 110.199 o
-5 17 11 10.874 11.600 0.402 50.224 o
-5 17 12 1.866 1.808 0.331 144.611 o
-5 17 13 7.245 7.502 0.382 69.114 o
-5 17 14 10.978 10.997 0.422 48.731 o
-5 17 15 1.566 1.396 0.321 159.201 o
-5 17 16 3.841 4.108 0.412 84.510 o
-5 18 1 1.550 1.808 0.301 172.085 o
-5 18 2 19.396 19.393 0.532 26.448 o
-5 18 3 11.909 11.891 0.442 44.333 o
-5 18 4 1.430 1.195 0.331 155.248 o
-5 18 5 10.498 10.796 0.452 47.031 o
-5 18 6 0.706 1.105 0.422 108.940 o
-5 18 7 3.737 3.405 0.352 107.033 o
-5 18 8 8.976 8.095 0.372 63.586 o
-5 18 9 5.698 5.694 0.341 89.030 o
-5 18 10 13.970 13.207 0.432 40.596 o
-5 18 11 8.233 7.603 0.372 66.980 o
-5 18 12 9.666 9.591 0.392 56.692 o
-5 18 13 12.025 10.907 0.502 40.142 o
-5 18 14 2.907 3.103 0.321 129.581 o
-5 19 1 4.762 5.202 0.341 96.442 o
-5 19 2 4.556 4.901 0.341 98.881 o
-5 19 3 2.706 3.595 0.352 114.862 o
-5 19 4 1.980 2.099 0.372 118.786 o
-5 19 5 1.556 2.099 0.412 103.807 o
-5 19 6 0.209 0.492 0.321 193.875 o
-5 19 7 3.363 3.495 0.352 109.682 o
-5 19 8 3.454 3.595 0.341 112.552 o
-5 19 9 0.359 0.603 0.321 189.296 o
-5 19 10 2.898 3.495 0.362 109.409 o
-5 19 11 4.556 5.604 0.482 63.129 o
-5 19 12 0.469 0.803 0.321 184.794 o
-5 20 1 0.355 0.492 0.362 152.812 o
-5 20 2 7.917 8.607 0.402 61.802 o
-5 20 3 2.777 2.601 0.341 123.587 o
-5 20 4 0.433 0.201 0.432 109.407 o
-5 20 5 15.855 16.099 0.552 29.886 o
-5 20 6 4.022 4.600 0.362 97.126 o
-5 20 7 2.446 2.601 0.331 132.410 o
-5 20 8 0.717 0.603 0.311 192.250 o
-5 20 9 1.539 1.597 0.442 93.650 o
-5 21 1 2.554 2.400 0.362 117.033 o
-5 21 2 1.022 0.904 0.311 182.351 o
-5 21 3 2.245 1.597 0.321 147.441 o
-5 21 4 0.117 0.000 0.432 112.497 o
-4 0 1 265.787 261.259 2.330 0.558 o
-4 0 2 0.485 1.105 0.121 759.465 o
-4 0 3 41.097 41.287 0.462 12.727 o
-4 0 4 691.962 667.689 6.016 0.091 o
-4 0 5 286.244 267.154 2.400 0.505 o
-4 0 6 12.505 13.207 0.271 55.761 o
-4 0 7 23.326 23.701 0.402 25.694 o
-4 0 8 2.190 2.501 0.211 234.723 o
-4 0 9 187.878 189.973 1.958 0.988 o
-4 0 10 24.185 26.805 0.452 22.810 o
-4 0 11 2.149 2.902 0.241 199.620 o
-4 0 12 58.370 57.988 0.834 6.744 o
-4 0 13 116.054 113.074 1.727 2.038 o
-4 0 14 49.536 47.795 1.004 7.340 o
-4 0 15 153.015 157.775 2.551 1.122 o
-4 0 16 94.149 94.977 1.627 2.661 o
-4 0 17 1.643 1.808 0.291 178.913 o
-4 0 18 37.498 36.094 0.773 11.489 o
-4 0 19 23.627 24.505 0.623 19.820 o
-4 0 20 181.965 179.278 2.953 0.844 o
-4 0 21 0.961 0.904 0.352 149.151 o
-4 0 22 17.953 19.293 0.562 26.472 o
-4 0 23 15.764 15.597 0.512 32.154 o
-4 0 24 9.721 9.400 0.402 55.609 o
-4 0 25 11.045 11.700 0.412 48.804 o
-4 0 26 1.268 1.195 0.382 124.493 o
-4 0 27 1.439 1.808 0.352 137.171 o
-4 1 1 141.793 132.176 0.894 1.925 o
-4 1 2 343.592 318.544 2.059 0.386 o
-4 1 3 200.481 183.365 1.225 1.051 o
-4 1 4 843.822 816.968 5.152 0.067 o
-4 1 5 74.782 76.588 0.593 5.262 o
-4 1 6 366.699 359.037 2.390 0.326 o
-4 1 7 45.549 48.287 0.412 11.123 o
-4 1 8 360.312 363.938 2.400 0.330 o
-4 1 9 604.706 608.796 3.806 0.124 o
-4 1 10 865.958 872.254 5.534 0.062 o
-4 1 11 187.446 186.770 1.386 1.097 o
-4 1 12 91.904 93.380 0.884 3.587 o
-4 1 13 23.111 23.400 0.402 25.981 o
-4 1 14 8.825 8.999 0.291 74.324 o
-4 1 15 190.914 190.676 2.159 0.935 o
-4 1 16 1.772 2.400 0.201 265.979 o
-4 1 17 41.426 41.899 0.603 11.537 o
-4 1 18 18.792 19.001 0.372 33.240 o
-4 1 19 0.620 0.201 0.211 393.867 o
-4 1 20 22.215 22.296 0.432 26.321 o
-4 1 21 35.733 36.396 0.603 13.605 o
-4 1 22 0.284 0.492 0.241 326.087 o
-4 1 23 3.685 4.007 0.281 134.916 o
-4 1 24 3.943 4.298 0.251 144.209 o
-4 1 25 7.726 7.502 0.261 89.420 o
-4 1 26 2.840 2.792 0.231 192.056 o
-4 1 27 7.550 7.291 0.261 91.225 o
-4 2 1 83.180 79.591 0.542 4.704 o
-4 2 2 919.833 887.259 5.584 0.057 o
-4 2 3 154.940 149.570 0.984 1.614 o
-4 2 4 27.157 25.489 0.241 25.128 o
-4 2 5 154.885 151.177 1.034 1.593 o
-4 2 6 135.850 136.384 0.994 1.949 o
-4 2 7 156.446 153.768 1.095 1.547 o
-4 2 8 256.473 262.253 1.788 0.615 o
-4 2 9 111.842 113.486 0.874 2.688 o
-4 2 10 11.502 11.891 0.211 66.384 o
-4 2 11 302.401 309.445 2.119 0.452 o
-4 2 12 81.592 81.981 0.783 4.412 o
-4 2 13 105.949 105.582 1.175 2.712 o
-4 2 14 53.589 56.090 0.763 7.603 o
-4 2 15 1.965 2.099 0.211 251.077 o
-4 2 16 32.930 33.795 0.492 16.179 o
-4 2 17 5.671 6.096 0.231 119.467 o
-4 2 18 64.284 63.793 0.834 5.991 o
-4 2 19 15.663 15.798 0.341 41.310 o
-4 2 20 86.380 87.786 1.145 3.567 o
-4 2 21 1.400 1.296 0.231 264.306 o
-4 2 22 15.069 15.798 0.362 41.167 o
-4 2 23 9.595 9.300 0.301 68.980 o
-4 2 24 0.441 0.492 0.251 294.484 o
-4 2 25 11.457 11.700 0.301 58.383 o
-4 2 26 2.856 3.003 0.231 189.112 o
-4 2 27 4.124 4.198 0.241 147.236 o
-4 3 1 740.489 717.080 6.277 0.080 o
-4 3 2 1287.310 1230.890 11.017 0.027 o
-4 3 3 193.855 192.976 1.235 1.060 o
-4 3 4 1007.950 988.733 6.036 0.047 o
-4 3 5 14.845 14.703 0.191 52.406 o
-4 3 6 323.407 324.449 2.149 0.407 o
-4 3 7 68.777 69.789 0.582 5.989 o
-4 3 8 11.361 12.001 0.211 66.720 o
-4 3 9 1.891 2.300 0.161 320.750 o
-4 3 10 80.901 86.681 0.733 4.397 o
-4 3 11 8.486 9.300 0.211 87.776 o
-4 3 12 41.236 42.090 0.532 12.084 o
-4 3 13 14.681 14.994 0.321 44.991 o
-4 3 14 22.134 23.501 0.402 26.733 o
-4 3 15 166.999 168.672 1.918 1.181 o
-4 3 16 11.520 12.102 0.291 58.544 o
-4 3 17 53.073 53.097 0.723 8.012 o
-4 3 18 4.018 4.198 0.221 159.263 o
-4 3 19 13.203 13.598 0.321 49.592 o
-4 3 20 41.768 41.186 0.653 11.156 o
-4 3 21 3.860 4.007 0.321 115.237 o
-4 3 22 6.390 7.603 0.291 91.157 o
-4 3 23 8.518 8.697 0.311 73.241 o
-4 3 24 0.780 0.803 0.211 354.372 o
-4 3 25 1.531 1.697 0.241 237.056 o
-4 3 26 9.949 9.702 0.291 68.118 o
-4 3 27 0.853 0.803 0.211 348.785 o
-4 4 1 144.752 146.377 1.426 1.614 o
-4 4 2 176.116 180.473 1.768 1.119 o
-4 4 3 223.623 220.966 2.159 0.744 o
-4 4 4 95.980 95.981 0.693 3.568 o
-4 4 5 222.851 226.359 1.516 0.804 o
-4 4 6 75.163 73.786 0.593 5.333 o
-4 4 7 82.723 84.381 0.703 4.402 o
-4 4 8 358.909 370.838 2.471 0.326 o
-4 4 9 10.047 11.098 0.221 73.235 o
-4 4 10 32.038 32.800 0.372 18.206 o
-4 4 11 9.766 10.595 0.231 74.537 o
-4 4 12 94.486 94.484 1.024 3.327 o
-4 4 13 51.081 53.690 0.753 8.085 o
-4 4 14 56.480 59.896 0.763 7.089 o
-4 4 15 36.837 38.796 0.552 13.470 o
-4 4 16 35.672 37.490 0.562 13.885 o
-4 4 17 14.938 15.798 0.352 41.975 o
-4 4 18 8.295 9.300 0.271 79.299 o
-4 4 19 22.049 22.798 0.402 27.098 o
-4 4 20 53.032 54.493 0.793 7.627 o
-4 4 21 9.800 10.294 0.311 65.029 o
-4 4 22 20.919 21.201 0.402 28.807 o
-4 4 23 2.244 2.099 0.251 198.331 o
-4 4 24 5.485 5.795 0.261 113.348 o
-4 4 25 14.844 14.793 0.341 43.637 o
-4 4 26 3.162 3.103 0.221 188.190 o
-4 4 27 2.134 2.400 0.241 206.843 o
-4 5 1 494.169 483.620 4.379 0.172 o
-4 5 2 232.703 228.468 2.230 0.695 o
-4 5 3 97.762 92.285 1.075 3.205 o
-4 5 4 189.195 192.464 1.717 1.016 o
-4 5 5 22.370 21.592 0.241 31.550 o
-4 5 6 39.530 41.598 0.382 13.680 o
-4 5 7 0.200 0.492 0.131 930.690 o
-4 5 8 282.433 280.852 1.928 0.524 o
-4 5 9 190.877 195.065 1.466 1.039 o
-4 5 10 82.829 84.381 0.803 4.262 o
-4 5 11 95.047 95.388 1.065 3.252 o
-4 5 12 39.670 42.191 0.603 11.894 o
-4 5 13 1.126 1.396 0.201 330.358 o
-4 5 14 0.433 0.603 0.181 502.681 o
-4 5 15 71.356 74.388 0.944 4.888 o
-4 5 16 33.420 34.488 0.512 15.635 o
-4 5 17 16.526 17.093 0.362 37.897 o
-4 5 18 33.695 34.297 0.522 15.454 o
-4 5 19 17.039 16.902 0.362 37.298 o
-4 5 20 9.260 10.003 0.331 64.884 o
-4 5 21 2.408 3.003 0.251 183.583 o
-4 5 22 1.444 1.496 0.241 243.971 o
-4 5 23 0.452 0.603 0.211 390.837 o
-4 5 24 2.425 2.501 0.261 180.637 o
-4 5 25 8.616 8.195 0.281 78.829 o
-4 5 26 1.565 1.195 0.231 259.348 o
-4 6 1 229.802 226.359 2.220 0.709 o
-4 6 2 71.980 72.983 0.884 5.021 o
-4 6 3 76.348 75.383 0.944 4.588 o
-4 6 4 104.143 104.076 1.175 2.774 o
-4 6 5 477.393 469.621 2.953 0.199 o
-4 6 6 580.686 567.299 3.605 0.137 o
-4 6 7 15.165 15.496 0.221 49.103 o
-4 6 8 10.591 11.298 0.211 71.402 o
-4 6 9 18.295 19.001 0.301 36.605 o
-4 6 10 51.956 51.782 0.673 8.466 o
-4 6 11 20.527 20.990 0.372 30.251 o
-4 6 12 47.656 50.094 0.663 9.259 o
-4 6 13 71.942 74.589 0.884 4.975 o
-4 6 14 112.921 114.882 1.346 2.338 o
-4 6 15 99.787 103.784 1.235 2.831 o
-4 6 16 9.259 10.395 0.281 70.820 o
-4 6 17 0.114 0.392 0.221 400.829 o
-4 6 18 13.704 14.502 0.321 47.487 o
-4 6 19 11.110 11.700 0.311 58.432 o
-4 6 20 21.688 21.894 0.422 27.207 o
-4 6 21 13.400 13.297 0.352 47.244 o
-4 6 22 4.595 4.801 0.241 136.255 o
-4 6 23 0.154 0.392 0.251 313.328 o
-4 6 24 11.461 12.303 0.311 56.527 o
-4 6 25 20.048 19.795 0.382 31.030 o
-4 6 26 5.314 5.202 0.231 128.563 o
-4 7 1 340.152 335.135 3.133 0.345 o
-4 7 2 160.125 166.573 1.727 1.287 o
-4 7 3 75.394 75.694 1.004 4.514 o
-4 7 4 360.506 360.041 3.425 0.304 o
-4 7 5 182.734 184.068 1.265 1.157 o
-4 7 6 6.870 6.598 0.151 124.771 o
-4 7 7 72.192 74.589 0.653 5.411 o
-4 7 8 103.430 105.391 0.984 2.934 o
-4 7 9 69.633 69.789 0.864 5.314 o
-4 7 10 21.958 22.205 0.402 27.428 o
-4 7 11 20.214 20.699 0.442 28.367 o
-4 7 12 88.661 90.287 1.145 3.447 o
-4 7 13 4.614 5.504 0.231 135.500 o
-4 7 14 47.881 48.789 0.653 9.380 o
-4 7 15 126.397 127.185 1.547 1.903 o
-4 7 16 42.232 42.392 0.613 11.238 o
-4 7 17 10.585 11.700 0.301 61.112 o
-4 7 18 1.972 2.501 0.251 200.178 o
-4 7 19 28.238 29.597 0.512 18.698 o
-4 7 20 10.799 11.399 0.341 56.691 o
-4 7 21 13.173 13.106 0.321 50.228 o
-4 7 22 6.336 6.096 0.291 96.563 o
-4 7 23 14.550 14.894 0.341 44.089 o
-4 7 24 3.000 3.595 0.231 179.060 o
-4 7 25 0.818 1.105 0.211 340.241 o
-4 7 26 8.803 8.195 0.281 77.901 o
-4 8 1 11.547 12.001 0.291 58.615 o
-4 8 2 5.702 5.694 0.261 111.783 o
-4 8 3 3.725 3.796 0.251 151.332 o
-4 8 4 51.679 51.490 0.723 8.289 o
-4 8 5 110.614 107.279 0.844 2.816 o
-4 8 6 64.034 62.889 0.613 6.654 o
-4 8 7 101.884 101.384 1.075 2.955 o
-4 8 8 8.372 8.999 0.261 81.313 o
-4 8 9 28.857 29.988 0.472 18.981 o
-4 8 10 107.251 108.786 1.446 2.429 o
-4 8 11 14.443 14.894 0.341 44.291 o
-4 8 12 36.143 38.194 0.613 13.150 o
-4 8 13 43.783 44.099 0.723 10.003 o
-4 8 14 31.482 32.600 0.532 16.426 o
-4 8 15 26.957 28.392 0.472 20.336 o
-4 8 16 43.657 43.396 0.643 10.641 o
-4 8 17 14.631 15.798 0.362 41.904 o
-4 8 18 31.059 31.897 0.552 16.437 o
-4 8 19 2.788 3.204 0.271 159.648 o
-4 8 20 35.777 36.195 0.613 13.514 o
-4 8 21 9.008 9.300 0.281 74.312 o
-4 8 22 6.985 7.191 0.261 95.394 o
-4 8 23 3.716 3.495 0.241 159.636 o
-4 8 24 9.061 9.400 0.301 70.947 o
-4 8 25 35.795 35.492 0.643 13.282 o
-4 9 1 48.096 44.591 0.462 10.729 o
-4 9 2 131.222 125.979 1.506 1.867 o
-4 9 3 328.524 320.341 3.415 0.355 o
-4 9 4 32.058 30.892 0.452 17.620 o
-4 9 5 98.392 95.188 0.984 3.232 o
-4 9 6 15.863 16.491 0.281 43.524 o
-4 9 7 9.307 9.902 0.231 78.505 o
-4 9 8 54.424 55.397 0.803 7.383 o
-4 9 9 103.897 103.182 1.235 2.738 o
-4 9 10 48.492 48.598 0.693 9.083 o
-4 9 11 14.631 15.496 0.362 42.162 o
-4 9 12 2.949 3.495 0.221 188.614 o
-4 9 13 40.391 42.894 0.693 10.948 o
-4 9 14 27.939 28.301 0.512 19.140 o
-4 9 15 13.490 13.397 0.362 46.220 o
-4 9 16 54.780 55.086 0.854 7.154 o
-4 9 17 9.276 9.199 0.331 66.263 o
-4 9 18 10.189 10.495 0.331 60.961 o
-4 9 19 12.450 12.102 0.362 49.786 o
-4 9 20 18.707 18.590 0.382 33.187 o
-4 9 21 12.075 11.790 0.311 55.526 o
-4 9 22 6.816 6.307 0.271 97.408 o
-4 9 23 5.725 5.504 0.291 103.318 o
-4 9 24 1.372 1.296 0.261 223.877 o
-4 9 25 6.782 7.191 0.352 77.254 o
-4 10 1 58.857 53.489 0.623 7.682 o
-4 10 2 56.519 51.490 0.653 7.977 o
-4 10 3 11.219 10.997 0.281 62.280 o
-4 10 4 32.074 30.691 0.482 17.251 o
-4 10 5 31.334 30.089 0.442 18.254 o
-4 10 6 17.344 17.093 0.321 38.575 o
-4 10 7 89.018 88.790 1.065 3.563 o
-4 10 8 9.791 10.003 0.281 69.430 o
-4 10 9 23.277 23.501 0.402 25.811 o
-4 10 10 6.201 5.895 0.241 112.167 o
-4 10 11 6.772 6.799 0.251 100.763 o
-4 10 12 27.774 28.793 0.522 18.923 o
-4 10 13 15.238 15.998 0.372 40.156 o
-4 10 14 16.991 17.495 0.392 35.539 o
-4 10 15 21.311 21.592 0.442 27.044 o
-4 10 16 14.396 15.195 0.402 40.329 o
-4 10 17 21.867 22.597 0.482 25.040 o
-4 10 18 13.608 13.598 0.392 43.644 o
-4 10 19 22.061 21.502 0.462 25.883 o
-4 10 20 1.197 1.195 0.251 245.004 o
-4 10 21 6.888 7.392 0.311 84.427 o
-4 10 22 7.333 7.191 0.341 76.673 o
-4 10 23 0.312 0.201 0.231 360.879 o
-4 10 24 1.345 1.396 0.241 249.718 o
-4 11 1 46.807 44.490 0.653 9.909 o
-4 11 2 17.180 16.290 0.281 41.320 o
-4 11 3 121.989 116.479 1.527 2.055 o
-4 11 4 0.353 0.492 0.090 1336.720 o
-4 11 5 24.057 22.998 0.352 26.610 o
-4 11 6 64.227 62.588 0.793 6.158 o
-4 11 7 12.207 12.303 0.261 58.825 o
-4 11 8 16.717 17.003 0.331 39.142 o
-4 11 9 52.971 52.786 0.773 7.820 o
-4 11 10 1.441 1.597 0.181 341.613 o
-4 11 11 78.513 81.589 1.175 3.930 o
-4 11 12 89.629 89.684 1.225 3.322 o
-4 11 13 10.395 10.796 0.321 60.978 o
-4 11 14 5.922 5.795 0.261 109.336 o
-4 11 15 20.628 20.297 0.452 27.845 o
-4 11 16 30.821 31.294 0.582 16.203 o
-4 11 17 2.896 2.692 0.251 176.410 o
-4 11 18 17.010 16.290 0.402 35.817 o
-4 11 19 4.936 5.202 0.281 114.676 o
-4 11 20 2.864 3.103 0.251 172.855 o
-4 11 21 0.749 0.803 0.241 290.114 o
-4 11 22 0.427 0.603 0.211 393.152 o
-4 11 23 0.223 0.000 0.201 489.751 o
-4 12 1 140.122 133.783 1.637 1.653 o
-4 12 2 14.291 12.594 0.241 53.835 o
-4 12 3 59.039 50.797 0.683 7.601 o
-4 12 4 26.805 24.294 0.402 22.992 o
-4 12 5 21.284 19.202 0.321 31.992 o
-4 12 6 51.500 48.086 0.633 8.981 o
-4 12 7 9.523 9.199 0.211 81.929 o
-4 12 8 21.489 21.502 0.372 29.051 o
-4 12 9 42.516 43.195 0.673 10.663 o
-4 12 10 18.510 19.594 0.372 33.224 o
-4 12 11 12.099 12.303 0.331 52.989 o
-4 12 12 24.242 24.294 0.452 23.591 o
-4 12 13 5.389 6.096 0.281 106.636 o
-4 12 14 18.710 19.001 0.432 30.974 o
-4 12 15 29.396 28.894 0.542 17.842 o
-4 12 16 1.473 1.195 0.221 279.063 o
-4 12 17 4.753 5.604 0.271 118.055 o
-4 12 18 2.950 3.204 0.231 184.534 o
-4 12 19 7.164 7.191 0.291 87.656 o
-4 12 20 18.439 18.098 0.412 32.553 o
-4 12 21 8.208 8.195 0.331 72.402 o
-4 12 22 4.327 4.298 0.241 143.472 o
-4 12 23 1.760 1.808 0.221 252.422 o
-4 13 1 0.124 0.301 0.121 1173.890 o
-4 13 2 2.340 2.099 0.121 355.770 o
-4 13 3 106.113 96.192 1.386 2.633 o
-4 13 4 47.279 41.799 0.693 9.808 o
-4 13 5 15.162 12.694 0.341 45.018 o
-4 13 6 4.024 3.204 0.161 206.174 o
-4 13 7 23.988 21.502 0.362 27.061 o
-4 13 8 33.964 31.696 0.482 16.307 o
-4 13 9 1.764 1.999 0.151 358.384 o
-4 13 10 21.371 20.699 0.412 28.309 o
-4 13 11 17.049 17.194 0.392 35.659 o
-4 13 12 2.751 3.304 0.251 173.115 o
-4 13 13 5.330 5.795 0.301 102.285 o
-4 13 14 3.515 4.108 0.271 141.511 o
-4 13 15 8.707 8.898 0.341 67.481 o
-4 13 16 0.070 0.100 0.221 420.127 o
-4 13 17 4.647 4.991 0.271 122.343 o
-4 13 18 1.038 1.296 0.231 281.233 o
-4 13 19 1.165 0.904 0.251 251.854 o
-4 13 20 6.412 5.996 0.271 101.615 o
-4 13 21 2.129 1.808 0.211 250.334 o
-4 13 22 6.606 6.307 0.291 93.980 o
-4 14 1 29.566 25.590 0.412 20.742 o
-4 14 2 2.263 1.597 0.151 335.251 o
-4 14 3 46.071 44.490 0.924 8.343 o
-4 14 4 33.052 30.792 0.703 13.931 o
-4 14 5 16.175 14.894 0.522 31.595 o
-4 14 6 16.843 16.491 0.522 30.195 o
-4 14 7 35.962 32.600 0.733 12.613 o
-4 14 8 1.748 1.296 0.141 413.908 o
-4 14 9 60.884 54.594 0.834 6.669 o
-4 14 10 8.793 8.798 0.261 79.624 o
-4 14 11 13.528 13.207 0.352 47.074 o
-4 14 12 16.398 15.998 0.382 37.861 o
-4 14 13 3.459 3.405 0.241 165.107 o
-4 14 14 4.102 4.198 0.261 137.859 o
-4 14 15 0.195 0.201 0.241 341.893 o
-4 14 16 1.414 1.808 0.241 239.303 o
-4 14 17 2.263 2.300 0.191 259.017 o
-4 14 18 3.455 3.495 0.261 152.397 o
-4 14 19 7.934 8.195 0.301 78.798 o
-4 14 20 9.366 9.491 0.311 68.138 o
-4 14 21 10.123 10.103 0.352 59.418 o
-4 15 1 29.632 27.297 0.633 16.576 o
-4 15 2 10.812 10.395 0.402 51.725 o
-4 15 3 3.384 3.495 0.321 122.349 o
-4 15 4 47.927 46.198 0.934 7.969 o
-4 15 5 0.207 0.904 0.311 200.752 o
-4 15 6 7.792 7.994 0.392 64.683 o
-4 15 7 16.217 15.597 0.512 31.697 o
-4 15 8 48.494 45.394 0.994 7.618 o
-4 15 9 31.601 30.792 0.753 13.657 o
-4 15 10 2.767 3.696 0.352 113.886 o
-4 15 11 53.970 50.486 0.834 7.566 o
-4 15 12 10.368 10.103 0.291 65.760 o
-4 15 13 0.519 0.603 0.151 637.156 o
-4 15 14 0.490 0.603 0.171 538.409 o
-4 15 15 3.721 3.304 0.211 179.910 o
-4 15 16 3.916 4.007 0.221 162.825 o
-4 15 17 14.775 15.195 0.412 39.142 o
-4 15 18 0.185 0.301 0.201 473.971 o
-4 15 19 8.184 8.607 0.311 74.924 o
-4 15 20 0.706 0.603 0.161 545.750 o
-4 16 1 26.390 26.805 0.673 17.146 o
-4 16 2 24.517 23.400 0.643 19.208 o
-4 16 3 10.072 9.802 0.412 53.097 o
-4 16 4 8.664 8.496 0.402 59.743 o
-4 16 5 0.990 1.195 0.321 170.795 o
-4 16 6 9.566 9.591 0.402 55.763 o
-4 16 7 12.271 11.600 0.442 43.955 o
-4 16 8 8.005 7.502 0.392 64.791 o
-4 16 9 10.952 10.003 0.422 49.833 o
-4 16 10 14.852 14.793 0.542 31.930 o
-4 16 11 0.738 1.004 0.422 109.072 o
-4 16 12 16.094 16.491 0.542 29.963 o
-4 16 13 12.319 11.198 0.422 45.885 o
-4 16 14 2.839 2.902 0.321 131.511 o
-4 16 15 2.006 2.400 0.311 151.804 o
-4 16 16 4.707 4.801 0.372 89.280 o
-4 16 17 9.155 8.898 0.422 55.291 o
-4 16 18 0.639 0.603 0.372 140.853 o
-4 17 1 6.202 7.000 0.382 74.226 o
-4 17 2 7.067 7.000 0.402 67.206 o
-4 17 3 38.541 38.796 0.884 10.063 o
-4 17 4 2.945 3.696 0.402 93.547 o
-4 17 5 5.131 5.604 0.472 63.273 o
-4 17 6 45.248 41.899 0.954 8.410 o
-4 17 7 27.612 26.092 0.663 17.012 o
-4 17 8 7.721 7.603 0.382 67.198 o
-4 17 9 7.554 7.803 0.392 65.804 o
-4 17 10 4.474 4.499 0.372 91.513 o
-4 17 11 3.251 2.501 0.311 134.318 o
-4 17 12 4.221 4.007 0.331 108.228 o
-4 17 13 6.512 5.795 0.372 77.560 o
-4 17 14 8.966 8.496 0.442 53.801 o
-4 17 15 0.119 0.201 0.372 150.130 o
-4 17 16 2.913 2.902 0.321 130.660 o
-4 17 17 11.119 10.696 0.412 49.712 o
-4 18 1 0.649 1.105 0.331 168.779 o
-4 18 2 24.402 25.800 0.653 18.524 o
-4 18 3 0.722 1.496 0.432 102.917 o
-4 18 4 10.808 10.595 0.462 45.710 o
-4 18 5 3.264 3.405 0.352 110.877 o
-4 18 6 4.508 4.108 0.331 105.511 o
-4 18 7 18.405 18.690 0.542 27.110 o
-4 18 8 0.280 0.201 0.321 195.591 o
-4 18 9 2.348 2.400 0.331 134.742 o
-4 18 10 2.696 2.400 0.341 125.454 o
-4 18 11 0.241 0.201 0.422 116.027 o
-4 18 12 0.056 0.100 0.382 143.865 o
-4 18 13 0.167 0.392 0.352 164.993 o
-4 18 14 1.973 1.396 0.321 152.861 o
-4 18 15 1.759 1.697 0.341 140.241 o
-4 19 1 9.076 9.300 0.402 57.456 o
-4 19 2 5.112 5.403 0.392 80.412 o
-4 19 3 9.450 9.099 0.492 46.617 o
-4 19 4 1.370 1.396 0.311 170.746 o
-4 19 5 1.685 1.898 0.321 153.428 o
-4 19 6 6.157 6.096 0.372 78.494 o
-4 19 7 3.474 3.003 0.352 110.799 o
-4 19 8 0.058 0.100 0.311 215.141 o
-4 19 9 2.266 3.003 0.442 86.163 o
-4 19 10 11.231 11.790 0.472 43.081 o
-4 19 11 2.031 2.400 0.321 144.844 o
-4 19 12 1.338 1.105 0.341 149.820 o
-4 19 13 1.878 2.199 0.321 148.377 o
-4 20 1 1.273 1.004 0.311 176.308 o
-4 20 2 5.983 6.197 0.382 76.895 o
-4 20 3 1.019 0.703 0.412 112.952 o
-4 20 4 7.335 7.000 0.382 69.720 o
-4 20 5 5.349 5.795 0.372 83.143 o
-4 20 6 0.623 0.603 0.321 183.681 o
-4 20 7 4.127 4.007 0.372 95.151 o
-4 20 8 0.839 1.396 0.422 106.917 o
-4 20 9 3.434 3.796 0.341 111.858 o
-4 20 10 9.166 9.702 0.422 54.266 o
-4 21 1 0.659 0.603 0.301 205.134 o
-4 21 2 0.974 1.396 0.321 169.266 o
-4 21 3 12.889 13.799 0.603 31.005 o
-4 21 4 1.862 2.300 0.331 141.414 o
-4 21 5 4.940 4.991 0.362 90.182 o
-4 21 6 4.744 4.499 0.341 98.968 o
-3 0 1 0.610 0.603 0.110 885.613 o
-3 0 2 547.549 527.107 4.590 0.144 o
-3 0 3 533.639 541.317 4.710 0.145 o
-3 0 4 27.349 28.100 0.352 22.324 o
-3 0 5 1489.490 1411.960 12.584 0.021 o
-3 0 6 501.518 503.616 4.750 0.161 o
-3 0 7 226.537 234.564 2.310 0.697 o
-3 0 8 296.332 299.352 2.802 0.438 o
-3 0 9 35.699 35.392 0.522 14.613 o
-3 0 10 54.159 58.189 0.763 7.424 o
-3 0 11 33.420 35.191 0.552 15.041 o
-3 0 12 66.911 70.090 0.924 5.337 o
-3 0 13 49.827 51.390 0.894 7.683 o
-3 0 14 14.457 15.406 0.452 37.060 o
-3 0 16 0.962 0.603 0.281 221.793 o
-3 0 17 39.749 40.694 0.803 10.377 o
-3 0 18 1.981 1.898 0.301 163.474 o
-3 0 19 7.200 7.502 0.432 61.106 o
-3 0 20 199.801 199.775 3.304 0.695 o
-3 0 21 28.960 28.693 0.723 15.116 o
-3 0 22 4.766 4.991 0.372 88.400 o
-3 0 23 1.438 2.099 0.331 148.497 o
-3 0 24 1.683 1.697 0.321 154.986 o
-3 0 25 1.560 1.396 0.331 151.797 o
-3 0 26 2.439 3.103 0.331 129.630 o
-3 0 27 6.343 7.191 0.372 75.217 o
-3 1 1 133.109 133.080 0.894 2.054 o
-3 1 2 32.336 30.993 0.261 19.695 o
-3 1 3 553.285 520.308 3.224 0.155 o
-3 1 4 604.801 586.903 3.636 0.128 o
-3 1 5 1331.060 1282.980 7.914 0.028 o
-3 1 6 148.465 137.479 0.934 1.781 o
-3 1 7 209.972 207.368 1.426 0.911 o
-3 1 8 361.645 367.935 2.481 0.325 o
-3 1 9 155.265 159.774 1.185 1.505 o
-3 1 10 767.727 785.372 5.011 0.077 o
-3 1 11 24.034 26.895 0.341 25.274 o
-3 1 12 228.140 231.461 1.667 0.760 o
-3 1 13 89.507 90.086 0.964 3.647 o
-3 1 14 83.594 82.182 1.024 3.955 o
-3 1 15 55.934 57.797 0.763 7.255 o
-3 1 16 79.546 78.486 0.974 4.298 o
-3 1 17 21.553 21.994 0.382 28.464 o
-3 1 18 14.802 15.496 0.331 43.675 o
-3 1 19 2.853 3.103 0.301 141.052 o
-3 1 20 94.107 94.786 1.175 3.169 o
-3 1 21 66.985 65.993 0.944 5.415 o
-3 1 22 10.541 10.294 0.341 59.035 o
-3 1 23 1.136 1.004 0.231 283.628 o
-3 1 24 16.810 17.194 0.372 36.935 o
-3 1 25 10.493 10.595 0.311 62.122 o
-3 1 26 5.263 5.303 0.251 121.418 o
-3 1 27 0.599 0.492 0.261 267.691 o
-3 2 1 515.809 474.321 2.902 0.181 o
-3 2 2 764.854 716.879 4.349 0.083 o
-3 2 3 12.126 11.399 0.131 70.905 o
-3 2 4 16.140 16.802 0.181 47.137 o
-3 2 5 807.884 786.567 4.871 0.073 o
-3 2 6 559.147 553.500 3.505 0.146 o
-3 2 7 20.334 21.301 0.261 33.660 o
-3 2 8 69.513 72.892 0.613 5.746 o
-3 2 9 38.600 41.488 0.412 13.762 o
-3 2 10 146.283 149.078 1.145 1.674 o
-3 2 11 5.275 5.202 0.201 140.157 o
-3 2 12 0.528 0.603 0.191 449.626 o
-3 2 13 25.088 26.594 0.432 22.738 o
-3 2 14 97.054 97.688 1.215 3.001 o
-3 2 15 16.776 17.595 0.362 37.178 o
-3 2 16 17.585 18.298 0.352 36.030 o
-3 2 17 94.679 94.876 1.135 3.195 o
-3 2 18 42.570 41.387 0.603 11.346 o
-3 2 19 16.124 16.290 0.362 39.097 o
-3 2 20 44.342 44.591 0.643 10.401 o
-3 2 21 28.640 28.100 0.492 19.203 o
-3 2 22 10.361 10.495 0.331 60.420 o
-3 2 23 3.336 3.696 0.251 158.579 o
-3 2 24 8.932 8.999 0.311 70.850 o
-3 2 25 7.859 7.603 0.261 88.282 o
-3 2 26 4.149 4.007 0.271 133.822 o
-3 2 27 0.894 0.904 0.211 342.026 o
-3 3 1 115.220 117.182 1.125 2.417 o
-3 3 2 50.411 48.086 0.542 9.586 o
-3 3 3 1845.930 1772.600 10.987 0.014 o
-3 3 4 732.680 715.885 4.549 0.087 o
-3 3 5 16.087 15.998 0.191 47.764 o
-3 3 6 1422.210 1411.760 9.039 0.023 o
-3 3 7 459.984 464.328 3.063 0.207 o
-3 3 8 51.336 51.490 0.462 9.491 o
-3 3 9 19.283 20.197 0.271 35.459 o
-3 3 10 502.874 505.906 3.264 0.176 o
-3 3 11 103.334 108.183 0.894 2.968 o
-3 3 12 150.609 151.177 1.275 1.574 o
-3 3 13 68.029 70.683 0.864 5.390 o
-3 3 14 163.601 164.173 2.089 1.173 o
-3 3 15 25.879 27.096 0.432 22.088 o
-3 3 16 25.819 26.293 0.422 22.578 o
-3 3 17 8.107 9.199 0.261 82.204 o
-3 3 18 39.015 39.188 0.582 12.573 o
-3 3 19 6.317 6.197 0.251 106.962 o
-3 3 20 29.648 30.501 0.542 17.405 o
-3 3 21 1.777 1.697 0.231 240.853 o
-3 3 22 29.317 28.100 0.522 18.380 o
-3 3 23 2.574 2.692 0.231 200.144 o
-3 3 24 3.990 4.108 0.281 130.574 o
-3 3 25 7.504 8.396 0.271 86.110 o
-3 3 26 2.189 1.999 0.221 232.518 o
-3 3 27 6.436 6.598 0.271 99.130 o
-3 4 1 631.825 612.000 5.403 0.109 o
-3 4 2 144.552 146.276 1.456 1.606 o
-3 4 3 1163.080 1130.410 7.000 0.036 o
-3 4 4 27.693 26.192 0.241 24.438 o
-3 4 5 38.154 39.891 0.372 14.447 o
-3 4 6 86.859 88.288 0.683 4.125 o
-3 4 7 325.490 333.940 2.230 0.394 o
-3 4 8 398.553 398.536 2.661 0.274 o
-3 4 9 207.125 209.366 1.486 0.913 o
-3 4 10 46.953 49.392 0.482 10.381 o
-3 4 11 41.885 43.396 0.472 12.191 o
-3 4 12 19.468 20.498 0.362 31.979 o
-3 4 13 51.502 52.997 0.723 8.215 o
-3 4 14 37.867 39.891 0.542 13.132 o
-3 4 15 11.880 12.001 0.301 56.692 o
-3 4 16 2.441 3.003 0.221 208.475 o
-3 4 17 8.766 9.199 0.291 74.138 o
-3 4 18 10.879 10.796 0.271 64.891 o
-3 4 19 11.715 11.700 0.321 55.714 o
-3 4 20 17.918 18.198 0.382 34.371 o
-3 4 21 0.381 0.492 0.251 297.685 o
-3 4 22 12.470 12.594 0.341 50.866 o
-3 4 23 0.194 0.492 0.261 286.588 o
-3 4 24 11.766 11.298 0.301 58.058 o
-3 4 25 7.944 8.095 0.281 82.606 o
-3 4 26 5.203 5.303 0.251 122.064 o
-3 4 27 6.090 5.996 0.251 109.853 o
-3 5 1 186.788 182.270 1.747 1.053 o
-3 5 2 48.703 46.991 0.633 9.501 o
-3 5 3 458.918 443.127 2.862 0.216 o
-3 5 4 216.825 219.369 1.466 0.848 o
-3 5 5 12.662 13.106 0.181 62.115 o
-3 5 6 650.719 652.684 4.198 0.107 o
-3 5 7 44.110 45.394 0.422 11.722 o
-3 5 8 11.105 10.796 0.231 68.245 o
-3 5 9 104.030 103.684 0.824 3.065 o
-3 5 10 93.989 92.185 0.773 3.644 o
-3 5 11 60.366 61.785 0.623 7.051 o
-3 5 12 82.811 85.185 0.944 4.044 o
-3 5 13 31.850 33.292 0.542 16.029 o
-3 5 14 0.580 0.904 0.221 340.708 o
-3 5 15 251.667 250.553 2.812 0.563 o
-3 5 16 7.558 8.396 0.271 85.790 o
-3 5 17 71.483 71.787 0.944 4.956 o
-3 5 18 8.632 8.898 0.311 72.315 o
-3 5 19 13.214 13.799 0.321 49.338 o
-3 5 20 18.808 19.293 0.392 32.278 o
-3 5 21 18.000 18.499 0.392 33.663 o
-3 5 22 2.376 1.999 0.221 226.084 o
-3 5 23 4.189 4.198 0.311 115.283 o
-3 5 24 6.955 7.392 0.271 92.675 o
-3 5 25 0.183 0.201 0.231 371.275 o
-3 5 26 8.961 8.798 0.291 74.163 o
-3 5 27 0.667 0.703 0.251 277.869 o
-3 6 1 0.696 0.803 0.070 1109.940 o
-3 6 2 171.781 166.071 1.135 1.333 o
-3 6 3 275.800 271.954 1.808 0.555 o
-3 6 4 124.855 121.781 0.884 2.307 o
-3 6 5 111.093 112.381 0.844 2.738 o
-3 6 6 84.924 86.490 0.673 4.274 o
-3 6 7 196.102 206.765 1.486 0.975 o
-3 6 8 12.106 12.001 0.221 63.063 o
-3 6 9 158.813 162.676 1.245 1.441 o
-3 6 10 111.245 113.285 1.004 2.623 o
-3 6 11 96.781 98.592 1.075 3.140 o
-3 6 12 100.609 101.675 1.195 2.875 o
-3 6 13 23.472 24.897 0.372 25.840 o
-3 6 14 27.294 28.301 0.422 21.086 o
-3 6 15 69.218 71.587 0.894 5.213 o
-3 6 16 69.807 71.295 0.924 5.116 o
-3 6 17 7.012 7.502 0.261 94.124 o
-3 6 18 3.536 3.897 0.211 177.479 o
-3 6 19 5.271 6.407 0.291 103.331 o
-3 6 20 10.566 10.495 0.301 63.190 o
-3 6 21 10.732 10.595 0.331 59.126 o
-3 6 22 5.758 6.096 0.271 106.507 o
-3 6 23 0.760 0.803 0.211 355.891 o
-3 6 24 3.167 3.204 0.221 186.889 o
-3 6 25 6.671 6.498 0.261 100.246 o
-3 6 26 24.418 23.290 0.442 24.053 o
-3 7 1 180.692 180.674 1.225 1.189 o
-3 7 2 390.953 385.340 2.501 0.289 o
-3 7 3 78.778 77.883 0.613 4.931 o
-3 7 4 588.028 570.111 3.585 0.135 o
-3 7 5 271.943 274.847 1.868 0.557 o
-3 7 6 88.788 88.981 0.723 3.978 o
-3 7 7 23.777 26.293 0.331 25.927 o
-3 7 8 34.486 33.995 0.402 16.565 o
-3 7 9 22.803 23.189 0.352 27.612 o
-3 7 10 11.136 11.399 0.271 62.902 o
-3 7 11 12.329 12.895 0.291 55.051 o
-3 7 12 34.563 36.687 0.482 15.197 o
-3 7 13 2.013 2.400 0.171 295.264 o
-3 7 14 74.518 76.086 0.944 4.666 o
-3 7 15 181.069 181.266 2.059 1.027 o
-3 7 16 84.440 84.683 1.055 3.826 o
-3 7 17 22.232 23.089 0.392 27.096 o
-3 7 18 32.534 32.600 0.512 16.298 o
-3 7 19 7.283 7.100 0.271 91.479 o
-3 7 20 6.056 6.307 0.281 100.470 o
-3 7 21 11.705 12.303 0.331 53.999 o
-3 7 22 9.906 10.294 0.301 65.891 o
-3 7 23 5.816 5.996 0.251 112.372 o
-3 7 24 26.070 25.590 0.492 21.184 o
-3 7 25 5.900 6.197 0.261 107.765 o
-3 7 26 3.310 3.003 0.231 178.758 o
-3 8 1 32.009 31.294 0.321 19.161 o
-3 8 2 212.937 207.770 1.406 0.898 o
-3 8 3 7.563 7.904 0.161 108.586 o
-3 8 4 130.340 130.177 0.974 2.093 o
-3 8 5 147.273 145.975 1.105 1.693 o
-3 8 6 27.652 27.498 0.341 22.487 o
-3 8 7 29.716 30.089 0.372 20.044 o
-3 8 8 41.030 40.493 0.552 12.172 o
-3 8 9 47.978 47.694 0.663 9.396 o
-3 8 10 33.510 34.488 0.582 14.765 o
-3 8 11 60.530 61.684 0.773 6.578 o
-3 8 12 35.845 37.792 0.512 14.295 o
-3 8 13 24.971 25.901 0.422 23.254 o
-3 8 14 11.696 12.694 0.291 57.134 o
-3 8 15 138.978 142.771 1.747 1.572 o
-3 8 16 45.066 45.786 0.663 10.035 o
-3 8 17 24.477 25.097 0.422 23.859 o
-3 8 18 12.672 12.493 0.321 52.171 o
-3 8 19 0.374 0.201 0.201 455.922 o
-3 8 20 12.965 13.397 0.331 49.601 o
-3 8 21 17.019 17.003 0.362 37.254 o
-3 8 22 2.056 1.898 0.241 216.430 o
-3 8 23 0.843 0.803 0.211 349.504 o
-3 8 24 7.721 7.703 0.261 88.826 o
-3 8 25 7.958 8.697 0.281 80.919 o
-3 9 1 135.946 133.572 1.075 1.938 o
-3 9 2 59.107 58.390 0.522 7.678 o
-3 9 3 64.476 61.192 0.582 6.770 o
-3 9 4 67.506 67.388 0.663 6.022 o
-3 9 5 32.786 32.891 0.392 17.616 o
-3 9 6 164.379 162.164 1.607 1.303 o
-3 9 7 46.803 45.093 0.613 10.098 o
-3 9 8 119.646 121.781 1.366 2.147 o
-3 9 9 25.339 25.097 0.452 22.621 o
-3 9 10 48.330 48.889 0.693 9.085 o
-3 9 11 48.052 48.397 0.713 9.053 o
-3 9 12 66.085 66.695 0.964 5.398 o
-3 9 13 16.294 16.902 0.352 38.884 o
-3 9 14 40.358 42.090 0.613 11.671 o
-3 9 15 108.161 107.982 1.306 2.531 o
-3 9 16 5.628 6.407 0.241 115.230 o
-3 9 17 1.057 1.496 0.221 292.779 o
-3 9 18 52.163 54.292 0.793 7.737 o
-3 9 19 4.114 4.198 0.281 128.581 o
-3 9 20 23.314 23.892 0.422 25.125 o
-3 9 21 4.716 4.991 0.251 129.414 o
-3 9 22 4.311 4.399 0.241 142.976 o
-3 9 23 5.471 5.403 0.241 122.084 o
-3 9 24 5.194 4.991 0.261 120.258 o
-3 9 25 9.731 9.591 0.291 69.199 o
-3 10 1 319.335 309.445 2.862 0.395 o
-3 10 2 28.311 26.805 0.382 21.624 o
-3 10 3 31.113 29.597 0.432 18.611 o
-3 10 4 16.484 16.802 0.311 40.651 o
-3 10 5 86.448 83.387 1.014 3.829 o
-3 10 6 12.765 12.895 0.291 53.868 o
-3 10 7 33.553 32.800 0.532 15.641 o
-3 10 8 46.835 47.985 0.673 9.497 o
-3 10 9 4.812 5.403 0.221 137.508 o
-3 10 10 2.936 3.003 0.231 187.195 o
-3 10 11 48.816 52.495 0.793 8.244 o
-3 10 12 14.593 15.195 0.362 42.489 o
-3 10 13 2.570 2.792 0.261 174.582 o
-3 10 14 1.438 1.597 0.241 242.308 o
-3 10 15 18.484 19.001 0.422 31.605 o
-3 10 16 26.969 28.392 0.512 19.585 o
-3 10 17 12.914 12.795 0.352 48.815 o
-3 10 18 3.281 4.007 0.261 151.103 o
-3 10 19 18.420 19.293 0.412 31.918 o
-3 10 20 19.957 20.699 0.432 28.940 o
-3 10 21 10.791 11.098 0.311 60.345 o
-3 10 22 14.190 14.191 0.321 46.792 o
-3 10 23 0.782 0.703 0.191 414.789 o
-3 10 24 0.029 0.492 0.231 372.024 o
-3 11 1 10.243 10.003 0.261 70.075 o
-3 11 2 39.718 38.093 0.562 12.708 o
-3 11 3 3.468 3.696 0.201 187.853 o
-3 11 4 36.294 36.195 0.582 13.686 o
-3 11 5 39.697 39.891 0.552 12.571 o
-3 11 6 40.820 39.891 0.562 12.215 o
-3 11 7 22.261 22.798 0.412 26.642 o
-3 11 8 55.342 54.092 0.783 7.437 o
-3 11 9 42.776 43.195 0.643 10.830 o
-3 11 10 7.606 7.392 0.251 92.577 o
-3 11 11 0.409 0.492 0.191 472.323 o
-3 11 12 7.587 7.904 0.281 85.130 o
-3 11 13 19.091 19.393 0.432 30.393 o
-3 11 14 5.138 5.092 0.261 120.310 o
-3 11 15 36.015 36.788 0.663 12.850 o
-3 11 16 2.342 2.400 0.261 183.558 o
-3 11 17 10.181 10.003 0.352 59.394 o
-3 11 18 8.194 8.195 0.311 75.816 o
-3 11 19 22.935 22.597 0.522 23.213 o
-3 11 20 4.603 4.700 0.331 102.509 o
-3 11 21 7.538 6.900 0.321 80.262 o
-3 11 22 13.860 13.498 0.382 43.986 o
-3 11 23 3.042 3.003 0.241 177.390 o
-3 11 24 1.239 1.396 0.251 239.746 o
-3 12 1 7.811 7.803 0.231 93.739 o
-3 12 2 19.681 18.901 0.362 32.641 o
-3 12 3 59.810 57.597 0.773 6.838 o
-3 12 4 18.896 18.590 0.352 34.144 o
-3 12 5 6.419 6.307 0.221 113.695 o
-3 12 6 21.264 19.895 0.392 29.419 o
-3 12 7 0.499 0.703 0.161 575.997 o
-3 12 8 12.856 12.795 0.301 52.961 o
-3 12 9 38.837 38.696 0.643 12.142 o
-3 12 10 9.555 9.400 0.281 71.675 o
-3 12 11 6.676 7.000 0.281 93.575 o
-3 12 12 48.363 50.998 0.793 8.397 o
-3 12 13 15.549 16.099 0.382 39.036 o
-3 12 14 1.336 1.496 0.261 221.855 o
-3 12 15 4.536 4.700 0.261 129.235 o
-3 12 16 4.158 4.499 0.352 99.829 o
-3 12 17 4.473 4.399 0.261 131.823 o
-3 12 18 0.320 0.100 0.221 395.061 o
-3 12 19 1.115 1.296 0.311 176.548 o
-3 12 20 2.929 3.103 0.281 151.805 o
-3 12 21 11.615 11.790 0.372 51.162 o
-3 12 22 4.668 4.700 0.291 116.020 o
-3 12 23 1.499 1.296 0.231 260.016 o
-3 13 1 83.599 79.882 1.075 3.925 o
-3 13 2 46.697 45.394 0.663 9.791 o
-3 13 3 5.632 5.895 0.221 124.187 o
-3 13 4 42.590 41.699 0.623 11.162 o
-3 13 5 100.423 97.487 1.235 2.895 o
-3 13 6 4.979 4.901 0.221 138.664 o
-3 13 7 4.979 4.901 0.231 134.652 o
-3 13 8 18.216 17.294 0.362 35.426 o
-3 13 9 55.016 52.394 0.783 7.566 o
-3 13 10 100.608 97.176 1.336 2.795 o
-3 13 11 70.943 70.090 1.044 4.809 o
-3 13 12 7.345 7.100 0.291 86.853 o
-3 13 13 3.642 4.007 0.261 145.631 o
-3 13 14 19.818 20.297 0.452 28.555 o
-3 13 15 4.121 4.600 0.281 126.206 o
-3 13 16 2.713 3.103 0.251 175.941 o
-3 13 17 1.309 1.597 0.251 233.699 o
-3 13 18 3.648 3.897 0.251 151.750 o
-3 13 19 4.769 4.700 0.271 122.593 o
-3 13 20 5.359 5.303 0.301 103.978 o
-3 13 21 11.386 11.198 0.372 52.407 o
-3 13 22 1.603 1.597 0.251 223.906 o
-3 14 1 29.230 27.689 0.482 19.188 o
-3 14 2 46.977 45.194 0.713 9.459 o
-3 14 3 9.298 9.400 0.281 72.790 o
-3 14 4 2.289 1.898 0.181 280.109 o
-3 14 5 13.430 12.694 0.311 50.875 o
-3 14 6 1.841 1.898 0.221 247.361 o
-3 14 7 8.958 9.199 0.301 71.802 o
-3 14 8 4.972 5.092 0.241 129.623 o
-3 14 9 46.584 45.595 0.723 9.428 o
-3 14 10 6.417 6.407 0.271 99.996 o
-3 14 11 2.925 3.595 0.281 148.134 o
-3 14 12 8.272 8.798 0.352 67.778 o
-3 14 13 3.236 3.204 0.311 130.330 o
-3 14 14 2.662 2.400 0.271 169.158 o
-3 14 15 8.852 9.300 0.321 69.096 o
-3 14 16 5.674 6.197 0.281 103.884 o
-3 14 17 5.686 5.996 0.281 104.599 o
-3 14 18 5.363 5.303 0.281 110.284 o
-3 14 19 7.994 8.496 0.301 77.764 o
-3 14 20 4.258 4.499 0.271 129.496 o
-3 14 21 16.819 17.595 0.462 32.413 o
-3 15 1 10.300 9.300 0.281 68.794 o
-3 15 2 32.810 30.089 0.512 16.670 o
-3 15 3 12.264 11.399 0.301 56.457 o
-3 15 4 28.314 26.393 0.462 20.330 o
-3 15 5 12.866 12.493 0.372 47.641 o
-3 15 6 8.833 7.904 0.261 81.777 o
-3 15 7 7.149 6.498 0.251 99.022 o
-3 15 8 11.712 11.499 0.331 55.045 o
-3 15 9 43.333 41.990 0.703 10.406 o
-3 15 10 31.523 31.595 0.603 15.622 o
-3 15 11 75.421 74.288 1.135 4.291 o
-3 15 12 23.297 23.290 0.472 24.069 o
-3 15 13 3.633 3.495 0.221 173.373 o
-3 15 14 0.200 0.392 0.191 510.222 o
-3 15 15 15.207 14.994 0.442 36.919 o
-3 15 16 8.594 8.296 0.311 73.785 o
-3 15 17 11.223 10.997 0.331 57.093 o
-3 15 18 2.633 3.003 0.241 186.466 o
-3 15 19 19.194 19.393 0.472 28.793 o
-3 15 20 8.756 8.697 0.321 70.683 o
-3 16 1 49.904 44.490 0.763 8.789 o
-3 16 2 2.301 2.400 0.221 221.944 o
-3 16 3 16.391 15.095 0.432 35.860 o
-3 16 4 18.460 16.099 0.372 35.451 o
-3 16 5 9.277 8.396 0.311 70.671 o
-3 16 6 6.248 5.604 0.231 116.048 o
-3 16 7 17.817 15.798 0.392 35.568 o
-3 16 8 1.652 1.496 0.221 263.670 o
-3 16 9 35.831 36.295 0.773 11.809 o
-3 16 10 9.997 9.300 0.402 55.028 o
-3 16 11 4.627 4.499 0.241 137.847 o
-3 16 12 5.127 4.801 0.231 133.386 o
-3 16 13 11.192 10.907 0.321 58.350 o
-3 16 14 3.242 3.003 0.211 194.996 o
-3 16 15 3.005 3.003 0.231 185.589 o
-3 16 16 5.151 4.801 0.261 121.726 o
-3 16 17 2.719 2.902 0.231 193.678 o
-3 16 18 3.436 3.003 0.231 176.056 o
-3 17 1 0.949 0.803 0.221 319.296 o
-3 17 2 22.528 19.795 0.542 23.803 o
-3 17 3 55.201 54.594 1.185 5.811 o
-3 17 4 5.421 4.108 0.221 138.040 o
-3 17 5 7.165 4.700 0.221 114.261 o
-3 17 6 24.345 15.296 0.442 27.139 o
-3 17 7 14.296 13.899 0.552 32.386 o
-3 17 8 0.990 0.703 0.161 490.503 o
-3 17 9 2.334 1.808 0.161 308.120 o
-3 17 10 5.421 4.198 0.191 149.468 o
-3 17 11 5.541 5.303 0.261 115.172 o
-3 17 12 0.233 0.201 0.151 785.042 o
-3 17 13 4.977 4.499 0.231 137.350 o
-3 17 14 5.019 4.108 0.241 135.247 o
-3 17 15 3.295 2.601 0.181 223.676 o
-3 17 16 4.107 3.495 0.211 169.760 o
-3 17 17 15.645 15.798 0.582 28.801 o
-3 18 1 11.859 10.696 0.362 52.831 o
-3 18 2 4.286 2.792 0.181 191.827 o
-3 18 3 8.339 7.803 0.372 66.248 o
-3 18 4 4.056 3.796 0.341 106.720 o
-3 18 5 0.945 1.004 0.321 173.392 o
-3 18 6 6.754 7.100 0.372 73.667 o
-3 18 7 15.626 15.406 0.482 33.953 o
-3 18 8 1.489 1.898 0.331 149.200 o
-3 18 9 5.054 5.895 0.372 84.400 o
-3 18 10 0.958 0.392 0.422 109.710 o
-3 18 11 5.210 6.197 0.442 67.671 o
-3 18 12 6.425 6.900 0.372 75.491 o
-3 18 13 4.644 5.303 0.382 85.515 o
-3 18 14 0.056 0.392 0.341 176.536 o
-3 18 15 0.341 0.100 0.311 207.513 o
-3 19 1 0.635 0.703 0.382 133.594 o
-3 19 2 1.595 1.808 0.422 100.396 o
-3 19 3 3.249 3.304 0.362 107.369 o
-3 19 4 2.944 2.601 0.331 126.847 o
-3 19 5 0.585 0.392 0.301 209.857 o
-3 19 6 5.419 5.504 0.362 86.031 o
-3 19 7 20.639 21.100 0.582 23.388 o
-3 19 8 2.752 3.204 0.422 89.476 o
-3 19 9 2.692 2.199 0.382 107.810 o
-3 19 10 12.158 13.297 0.482 39.730 o
-3 19 11 0.585 0.803 0.341 163.607 o
-3 19 12 4.023 4.399 0.362 97.789 o
-3 19 13 3.702 4.600 0.372 95.970 o
-3 20 1 1.541 1.697 0.331 149.895 o
-3 20 2 0.114 0.301 0.402 128.370 o
-3 20 3 1.678 1.697 0.362 129.093 o
-3 20 4 5.476 4.901 0.352 90.038 o
-3 20 5 0.158 0.301 0.301 223.326 o
-3 20 6 4.190 4.399 0.352 99.954 o
-3 20 7 1.771 1.999 0.412 102.679 o
-3 20 8 0.608 0.603 0.372 141.234 o
-3 20 9 1.599 1.496 0.321 157.866 o
-3 20 10 1.578 1.808 0.331 148.586 o
-3 21 1 0.924 0.603 0.402 119.378 o
-3 21 2 3.762 3.796 0.442 77.602 o
-3 21 3 4.589 5.202 0.653 40.189 o
-3 21 4 5.571 6.197 0.512 54.898 o
-3 21 5 8.619 8.798 0.653 34.078 o
-3 21 6 15.363 15.496 0.643 26.465 o
-3 21 7 2.200 1.999 0.422 96.037 o
-2 0 1 698.846 678.886 6.648 0.086 o
-2 0 2 9.095 9.802 0.211 82.644 o
-2 0 3 5975.030 5798.030 63.713 0.001 o
-2 0 4 43.951 41.598 0.492 11.781 o
-2 0 5 6.488 7.191 0.191 116.306 o
-2 0 6 428.891 418.030 3.706 0.227 o
-2 0 7 475.127 481.220 4.349 0.180 o
-2 0 8 0.681 0.703 0.191 425.832 o
-2 0 9 86.770 88.981 1.055 3.654 o
-2 0 10 29.500 28.693 0.492 18.659 o
-2 0 11 449.779 450.820 4.288 0.198 o
-2 0 12 15.933 16.491 0.372 38.706 o
-2 0 13 2.577 2.902 0.311 140.285 o
-2 0 14 16.881 17.395 0.482 31.536 o
-2 0 15 112.897 110.875 1.928 1.957 o
-2 0 16 71.438 71.195 1.265 4.264 o
-2 0 17 20.414 20.990 0.532 25.127 o
-2 0 18 13.408 13.297 0.432 41.407 o
-2 0 19 3.636 3.897 0.352 105.901 o
-2 0 20 0.961 1.004 0.311 182.582 o
-2 0 21 1.582 2.099 0.512 71.236 o
-2 0 22 30.087 29.798 0.743 14.331 o
-2 0 23 2.580 3.103 0.341 123.033 o
-2 0 24 18.807 19.895 0.532 26.705 o
-2 0 25 0.536 0.000 0.311 203.813 o
-2 0 26 3.820 3.796 0.392 91.347 o
-2 0 27 1.600 0.703 0.301 182.075 o
-2 1 1 2389.530 2270.230 17.937 0.008 o
-2 1 2 41.673 40.795 0.352 13.359 o
-2 1 3 526.834 520.508 3.615 0.161 o
-2 1 4 253.805 245.461 1.567 0.660 o
-2 1 5 1248.860 1197.300 7.392 0.031 o
-2 1 6 0.176 0.301 0.100 1485.550 o
-2 1 7 468.155 466.819 2.943 0.204 o
-2 1 8 326.013 324.841 2.169 0.402 o
-2 1 9 46.106 49.693 0.462 10.616 o
-2 1 10 1943.800 1941.970 11.800 0.013 o
-2 1 11 4.798 4.700 0.181 160.087 o
-2 1 12 66.067 67.188 0.633 6.222 o
-2 1 13 159.714 162.275 1.527 1.362 o
-2 1 14 32.213 31.897 0.492 16.818 o
-2 1 15 141.542 138.583 1.587 1.632 o
-2 1 16 3.733 3.696 0.221 169.309 o
-2 1 17 10.530 10.395 0.271 66.952 o
-2 1 18 4.100 4.399 0.251 141.246 o
-2 1 19 46.604 45.394 0.653 9.867 o
-2 1 20 31.323 31.897 0.502 17.036 o
-2 1 21 41.440 40.393 0.673 11.146 o
-2 1 22 34.497 34.297 0.562 14.722 o
-2 1 23 6.061 6.096 0.271 104.003 o
-2 1 24 4.104 4.700 0.281 125.839 o
-2 1 25 5.475 5.694 0.241 120.466 o
-2 1 26 2.461 2.199 0.231 210.121 o
-2 1 27 6.039 6.197 0.281 101.025 o
-2 2 1 2253.600 2148.740 21.683 0.009 o
-2 2 2 3209.950 3064.090 23.701 0.005 o
-2 2 3 665.674 618.488 3.766 0.110 o
-2 2 4 676.926 634.486 3.867 0.106 o
-2 2 5 612.877 593.601 3.716 0.124 o
-2 2 6 199.592 199.364 1.326 0.997 o
-2 2 7 14.365 14.191 0.201 53.876 o
-2 2 8 15.858 16.601 0.251 44.908 o
-2 2 9 228.580 234.755 1.657 0.754 o
-2 2 10 324.188 328.044 2.189 0.402 o
-2 2 11 2.785 3.204 0.171 240.217 o
-2 2 12 31.094 32.600 0.392 18.451 o
-2 2 13 22.164 21.793 0.362 28.564 o
-2 2 14 85.545 84.783 1.044 3.795 o
-2 2 15 49.535 51.591 0.693 8.716 o
-2 2 16 0.161 0.201 0.201 484.319 o
-2 2 17 6.297 6.598 0.271 100.175 o
-2 2 18 18.668 18.399 0.362 34.149 o
-2 2 19 15.206 15.898 0.372 40.285 o
-2 2 20 33.770 34.196 0.532 15.327 o
-2 2 21 1.601 1.808 0.291 179.776 o
-2 2 22 5.638 5.604 0.301 100.668 o
-2 2 23 23.992 23.701 0.442 24.206 o
-2 2 24 33.013 31.897 0.512 16.251 o
-2 2 25 9.538 9.491 0.301 68.827 o
-2 2 26 7.067 7.000 0.261 95.490 o
-2 2 27 2.339 2.099 0.231 215.227 o
-2 3 1 768.225 731.070 6.407 0.075 o
-2 3 2 617.818 596.594 3.615 0.123 o
-2 3 3 717.582 682.492 4.158 0.093 o
-2 3 4 925.725 883.553 5.494 0.056 o
-2 3 5 150.432 148.978 1.014 1.662 o
-2 3 6 176.670 182.662 1.235 1.210 o
-2 3 7 459.543 461.516 3.063 0.208 o
-2 3 8 125.006 124.282 0.924 2.262 o
-2 3 9 179.458 179.067 1.286 1.194 o
-2 3 10 88.942 92.787 0.753 3.856 o
-2 3 11 58.199 61.985 0.593 7.365 o
-2 3 12 33.556 35.592 0.422 16.405 o
-2 3 13 22.885 24.093 0.392 26.141 o
-2 3 14 39.809 41.387 0.633 11.707 o
-2 3 15 162.316 162.164 1.818 1.263 o
-2 3 16 63.388 65.490 0.854 5.937 o
-2 3 17 154.074 153.176 1.788 1.371 o
-2 3 18 26.297 26.001 0.432 22.167 o
-2 3 19 0.489 0.201 0.211 406.655 o
-2 3 20 25.613 26.393 0.442 22.262 o
-2 3 21 19.297 18.590 0.382 32.509 o
-2 3 22 2.452 2.300 0.261 182.231 o
-2 3 23 2.615 3.003 0.271 164.448 o
-2 3 24 0.148 0.392 0.221 397.589 o
-2 3 25 9.142 8.697 0.251 79.615 o
-2 3 26 11.945 11.700 0.331 54.160 o
-2 3 27 1.742 1.697 0.221 255.457 o
-2 4 1 148.192 144.770 0.934 1.737 o
-2 4 2 1983.720 1868.190 11.529 0.013 o
-2 4 3 20.293 21.201 0.201 35.346 o
-2 4 4 889.680 867.956 5.393 0.060 o
-2 4 5 868.113 843.652 5.172 0.063 o
-2 4 6 105.969 106.787 0.813 2.970 o
-2 4 7 132.212 132.578 0.974 2.043 o
-2 4 8 351.525 348.944 2.320 0.350 o
-2 4 9 67.695 67.790 0.582 6.165 o
-2 4 10 358.915 362.331 2.390 0.333 o
-2 4 11 28.785 29.888 0.362 20.760 o
-2 4 12 193.121 192.765 1.758 0.988 o
-2 4 13 34.943 34.096 0.502 15.291 o
-2 4 14 46.369 48.287 0.683 9.490 o
-2 4 15 16.281 15.998 0.311 41.681 o
-2 4 16 9.631 9.802 0.281 70.503 o
-2 4 17 50.751 50.587 0.693 8.617 o
-2 4 18 24.120 24.194 0.412 24.666 o
-2 4 19 5.661 5.504 0.241 119.501 o
-2 4 20 51.320 49.793 0.763 8.250 o
-2 4 21 2.608 2.099 0.251 189.358 o
-2 4 22 1.398 1.697 0.231 255.779 o
-2 4 23 8.390 8.296 0.271 81.427 o
-2 4 24 10.642 10.204 0.321 61.135 o
-2 4 25 4.047 4.007 0.231 155.109 o
-2 4 26 8.033 7.603 0.271 85.335 o
-2 4 27 3.071 3.003 0.221 191.634 o
-2 5 1 113.121 110.875 0.753 2.757 o
-2 5 2 382.646 357.641 2.250 0.314 o
-2 5 3 586.175 567.710 3.605 0.135 o
-2 5 4 535.687 527.107 3.425 0.158 o
-2 5 5 690.541 682.492 4.449 0.097 o
-2 5 6 55.840 55.688 0.492 8.371 o
-2 5 7 76.540 82.885 0.683 4.812 o
-2 5 8 152.877 149.269 1.075 1.616 o
-2 5 9 321.657 323.646 2.139 0.410 o
-2 5 10 84.190 83.789 0.723 4.317 o
-2 5 11 269.131 274.053 2.119 0.550 o
-2 5 12 45.083 45.696 0.603 10.417 o
-2 5 13 14.494 14.793 0.321 45.559 o
-2 5 14 27.253 28.392 0.432 20.905 o
-2 5 15 24.280 24.696 0.402 24.601 o
-2 5 16 5.346 5.996 0.221 126.933 o
-2 5 17 1.118 1.296 0.211 313.876 o
-2 5 18 10.054 10.495 0.311 63.783 o
-2 5 19 7.687 7.703 0.301 81.303 o
-2 5 20 1.543 1.496 0.231 253.954 o
-2 5 21 25.905 26.001 0.462 21.788 o
-2 5 22 2.731 2.902 0.291 150.168 o
-2 5 23 1.298 1.195 0.211 306.029 o
-2 5 24 4.374 4.700 0.261 131.191 o
-2 5 25 9.964 9.199 0.281 70.371 o
-2 5 26 20.337 19.795 0.432 29.006 o
-2 5 27 4.648 4.499 0.251 133.277 o
-2 6 1 222.101 212.058 1.426 0.845 o
-2 6 2 99.873 96.885 0.723 3.385 o
-2 6 3 87.313 84.582 0.653 4.226 o
-2 6 4 6.643 7.191 0.161 121.717 o
-2 6 5 505.007 508.115 3.314 0.174 o
-2 6 6 85.541 85.878 0.703 4.223 o
-2 6 7 140.442 144.770 1.075 1.797 o
-2 6 8 540.444 538.315 3.475 0.154 o
-2 6 9 43.034 43.898 0.432 12.101 o
-2 6 10 5.727 6.096 0.201 128.262 o
-2 6 11 23.619 24.093 0.372 26.044 o
-2 6 12 23.114 23.501 0.402 25.940 o
-2 6 13 1.218 1.396 0.221 286.885 o
-2 6 14 0.425 0.703 0.201 420.567 o
-2 6 15 26.286 27.588 0.422 21.887 o
-2 6 16 12.973 14.301 0.331 48.573 o
-2 6 17 28.941 30.089 0.472 18.917 o
-2 6 18 4.798 5.092 0.231 135.783 o
-2 6 19 26.384 25.700 0.432 22.206 o
-2 6 20 42.395 42.191 0.683 10.707 o
-2 6 21 4.253 4.198 0.301 118.653 o
-2 6 22 7.350 7.100 0.261 93.190 o
-2 6 23 3.201 3.003 0.231 181.135 o
-2 6 24 2.315 2.692 0.241 198.057 o
-2 6 25 2.799 2.792 0.231 193.073 o
-2 6 26 10.040 9.400 0.311 65.777 o
-2 7 1 25.965 24.394 0.271 26.067 o
-2 7 2 12.794 12.493 0.191 62.046 o
-2 7 3 90.168 88.077 0.693 3.968 o
-2 7 4 210.583 211.867 1.476 0.892 o
-2 7 5 480.083 484.012 3.093 0.192 o
-2 7 6 456.062 452.226 2.943 0.214 o
-2 7 7 88.661 91.180 0.783 3.870 o
-2 7 8 10.575 11.298 0.221 70.442 o
-2 7 9 102.966 106.375 0.954 2.957 o
-2 7 10 1.109 1.105 0.151 478.339 o
-2 7 11 0.298 0.492 0.191 487.895 o
-2 7 12 33.416 34.488 0.492 15.873 o
-2 7 13 3.511 3.897 0.211 178.027 o
-2 7 14 50.129 52.686 0.693 8.559 o
-2 7 15 308.026 301.752 3.364 0.392 o
-2 7 16 90.475 89.393 1.115 3.439 o
-2 7 17 29.960 31.093 0.472 18.215 o
-2 7 18 2.778 3.003 0.231 190.986 o
-2 7 19 44.430 42.894 0.683 10.270 o
-2 7 20 29.927 31.194 0.502 17.758 o
-2 7 21 1.381 1.296 0.211 298.343 o
-2 7 22 1.708 1.898 0.211 266.526 o
-2 7 23 2.873 2.601 0.281 156.709 o
-2 7 24 4.664 4.499 0.221 146.168 o
-2 7 25 2.614 3.003 0.231 195.064 o
-2 7 26 13.238 13.397 0.341 48.231 o
-2 8 1 55.292 55.889 0.482 8.467 o
-2 8 2 262.532 259.652 1.737 0.606 o
-2 8 3 172.341 169.375 1.205 1.301 o
-2 8 4 218.157 214.066 1.506 0.850 o
-2 8 5 105.247 105.080 0.834 3.001 o
-2 8 6 13.491 14.090 0.241 53.976 o
-2 8 7 74.029 73.886 0.723 5.182 o
-2 8 8 15.052 15.798 0.301 44.672 o
-2 8 9 22.504 22.597 0.362 27.884 o
-2 8 10 29.253 30.601 0.452 18.960 o
-2 8 11 46.172 48.086 0.653 9.713 o
-2 8 12 36.704 38.696 0.532 13.712 o
-2 8 13 21.776 22.205 0.372 28.450 o
-2 8 14 1.531 1.808 0.221 262.127 o
-2 8 15 81.672 85.084 1.085 3.882 o
-2 8 16 43.387 44.792 0.643 10.560 o
-2 8 17 12.032 12.795 0.301 55.150 o
-2 8 18 10.209 10.595 0.301 64.258 o
-2 8 19 14.817 14.402 0.352 43.421 o
-2 8 20 17.656 17.495 0.372 35.590 o
-2 8 21 1.344 1.195 0.261 226.375 o
-2 8 22 1.257 1.195 0.211 308.459 o
-2 8 23 0.580 0.392 0.191 456.361 o
-2 8 24 1.611 1.496 0.201 297.105 o
-2 8 25 0.292 0.301 0.211 421.961 o
-2 9 1 32.744 31.796 0.372 18.112 o
-2 9 2 82.084 83.688 0.713 4.440 o
-2 9 3 44.059 44.290 0.442 11.750 o
-2 9 4 62.117 62.387 0.593 6.922 o
-2 9 5 115.249 116.981 1.055 2.462 o
-2 9 6 167.495 166.372 1.627 1.258 o
-2 9 7 52.020 53.097 0.693 8.279 o
-2 9 8 111.325 111.979 1.255 2.462 o
-2 9 9 55.285 53.790 0.803 7.376 o
-2 9 10 118.347 118.989 1.386 2.179 o
-2 9 11 15.745 16.290 0.291 43.422 o
-2 9 12 116.251 120.576 1.386 2.201 o
-2 9 13 41.385 42.693 0.582 11.609 o
-2 9 14 15.446 17.003 0.352 40.130 o
-2 9 15 121.984 124.473 1.486 2.019 o
-2 9 16 7.030 6.598 0.241 101.915 o
-2 9 17 56.203 57.185 0.824 7.028 o
-2 9 18 2.804 2.792 0.231 192.940 o
-2 9 19 13.025 13.397 0.331 49.463 o
-2 9 20 12.392 13.699 0.341 49.771 o
-2 9 21 0.188 0.392 0.211 428.423 o
-2 9 22 4.936 4.600 0.231 137.229 o
-2 9 23 15.059 15.296 0.352 42.199 o
-2 9 24 11.762 12.001 0.311 56.102 o
-2 9 25 6.982 7.000 0.271 93.811 o
-2 10 1 208.220 204.767 1.788 0.881 o
-2 10 2 18.941 19.001 0.331 34.593 o
-2 10 3 20.858 20.096 0.352 31.016 o
-2 10 4 196.784 191.068 1.938 0.944 o
-2 10 5 0.225 0.392 0.181 555.882 o
-2 10 6 83.324 79.982 1.014 4.029 o
-2 10 7 27.303 27.789 0.482 20.127 o
-2 10 8 38.706 38.696 0.562 12.890 o
-2 10 9 119.574 122.876 1.496 2.061 o
-2 10 10 22.278 23.189 0.422 26.194 o
-2 10 11 43.022 43.687 0.633 10.805 o
-2 10 12 27.148 28.592 0.432 20.907 o
-2 10 13 23.442 24.796 0.412 24.943 o
-2 10 14 8.664 9.099 0.271 77.947 o
-2 10 15 3.380 3.796 0.211 182.050 o
-2 10 16 36.185 37.892 0.552 13.781 o
-2 10 17 20.077 20.699 0.402 29.852 o
-2 10 18 15.355 15.998 0.362 40.535 o
-2 10 19 22.283 22.697 0.442 25.828 o
-2 10 20 2.017 1.898 0.241 217.605 o
-2 10 21 2.480 2.692 0.221 211.904 o
-2 10 22 2.118 2.400 0.211 239.199 o
-2 10 23 7.607 7.803 0.251 91.199 o
-2 10 24 2.144 1.999 0.221 234.097 o
-2 11 1 224.690 215.663 2.240 0.740 o
-2 11 2 73.322 72.179 0.934 4.861 o
-2 11 3 44.650 44.691 0.663 10.205 o
-2 11 4 16.117 16.290 0.372 38.582 o
-2 11 5 144.742 144.077 1.888 1.456 o
-2 11 6 21.892 21.402 0.372 28.717 o
-2 11 7 63.483 63.391 0.874 5.953 o
-2 11 8 34.798 35.693 0.562 14.412 o
-2 11 9 24.906 25.800 0.452 22.672 o
-2 11 10 17.015 17.595 0.372 36.377 o
-2 11 11 106.143 107.781 1.466 2.443 o
-2 11 12 20.576 21.994 0.442 27.491 o
-2 11 13 0.511 0.603 0.251 287.956 o
-2 11 14 1.883 2.099 0.221 241.866 o
-2 11 15 51.904 54.192 0.783 7.818 o
-2 11 16 0.870 1.195 0.211 333.400 o
-2 11 17 2.476 2.300 0.241 198.946 o
-2 11 18 17.980 19.202 0.412 32.450 o
-2 11 19 7.072 7.904 0.291 86.099 o
-2 11 20 12.618 13.397 0.321 51.200 o
-2 11 21 3.431 3.796 0.231 168.145 o
-2 11 22 10.929 11.399 0.311 59.443 o
-2 11 23 8.169 7.904 0.271 83.707 o
-2 11 24 0.873 1.697 0.241 263.005 o
-2 12 1 53.526 50.898 0.693 8.226 o
-2 12 2 11.263 10.395 0.261 65.288 o
-2 12 3 19.286 19.102 0.372 32.608 o
-2 12 4 21.125 21.693 0.382 29.005 o
-2 12 5 91.534 89.784 1.175 3.324 o
-2 12 6 16.981 17.294 0.372 36.629 o
-2 12 7 26.329 26.694 0.452 21.540 o
-2 12 8 14.533 14.402 0.331 45.230 o
-2 12 9 20.277 20.197 0.402 29.902 o
-2 12 10 7.635 7.291 0.281 86.628 o
-2 12 11 1.190 1.004 0.241 264.289 o
-2 12 12 10.890 11.098 0.331 57.910 o
-2 12 13 6.569 6.799 0.281 94.986 o
-2 12 14 3.408 3.495 0.251 159.073 o
-2 12 15 14.859 15.798 0.442 36.848 o
-2 12 16 7.228 7.502 0.311 82.296 o
-2 12 17 2.420 2.601 0.241 196.510 o
-2 12 18 11.873 12.102 0.382 49.329 o
-2 12 19 12.269 12.895 0.392 46.829 o
-2 12 20 1.611 1.697 0.241 234.225 o
-2 12 21 4.523 5.202 0.281 118.724 o
-2 12 22 2.810 2.902 0.261 168.788 o
-2 12 23 8.375 8.697 0.372 64.584 o
-2 13 1 33.878 33.493 0.542 15.289 o
-2 13 2 16.068 15.496 0.341 40.885 o
-2 13 3 12.046 12.403 0.301 55.653 o
-2 13 4 25.363 26.393 0.452 22.206 o
-2 13 5 2.271 2.199 0.211 237.244 o
-2 13 6 1.556 1.496 0.201 300.247 o
-2 13 7 8.748 8.496 0.271 79.038 o
-2 13 8 5.221 5.092 0.251 123.023 o
-2 13 9 29.115 29.095 0.502 18.579 o
-2 13 10 92.896 90.789 1.275 3.146 o
-2 13 11 5.341 5.202 0.261 117.654 o
-2 13 12 15.488 15.496 0.382 39.589 o
-2 13 13 2.691 2.902 0.261 171.068 o
-2 13 14 21.540 21.592 0.472 25.948 o
-2 13 15 0.349 0.301 0.241 328.056 o
-2 13 16 13.101 12.996 0.362 47.419 o
-2 13 17 6.471 6.900 0.291 92.910 o
-2 13 18 1.670 1.898 0.281 186.437 o
-2 13 19 6.255 6.699 0.331 85.431 o
-2 13 20 1.940 1.697 0.221 247.419 o
-2 13 21 19.264 19.895 0.482 28.145 o
-2 13 22 7.668 8.095 0.321 76.738 o
-2 14 1 42.179 40.694 0.663 11.046 o
-2 14 2 10.015 9.702 0.301 66.585 o
-2 14 3 0.976 0.904 0.201 359.805 o
-2 14 4 15.069 15.697 0.362 41.251 o
-2 14 5 2.076 2.300 0.221 231.212 o
-2 14 6 16.087 15.496 0.382 38.682 o
-2 14 7 0.717 0.904 0.231 309.223 o
-2 14 8 3.853 4.108 0.261 141.880 o
-2 14 9 4.024 3.897 0.251 145.974 o
-2 14 10 37.207 37.892 0.673 12.331 o
-2 14 11 6.062 6.498 0.301 94.498 o
-2 14 12 30.426 31.093 0.643 15.496 o
-2 14 13 1.887 1.898 0.281 181.701 o
-2 14 14 2.130 1.697 0.271 187.517 o
-2 14 15 6.561 6.799 0.291 92.646 o
-2 14 16 5.416 5.092 0.281 110.755 o
-2 14 17 0.422 0.603 0.231 337.778 o
-2 14 18 4.439 4.600 0.281 122.729 o
-2 14 19 1.253 1.898 0.281 196.190 o
-2 14 20 4.078 4.108 0.261 138.795 o
-2 14 21 8.592 8.798 0.341 68.100 o
-2 15 1 81.609 80.886 1.135 3.889 o
-2 15 2 26.625 25.800 0.472 21.225 o
-2 15 3 26.943 26.393 0.472 20.883 o
-2 15 4 34.760 33.292 0.552 14.914 o
-2 15 5 10.210 10.204 0.372 56.712 o
-2 15 6 14.161 13.899 0.331 46.478 o
-2 15 7 7.465 7.392 0.271 89.390 o
-2 15 8 18.432 18.198 0.412 32.505 o
-2 15 9 20.249 20.397 0.462 27.791 o
-2 15 10 16.209 16.390 0.402 36.814 o
-2 15 11 75.630 74.790 1.135 4.270 o
-2 15 12 2.027 2.199 0.261 193.184 o
-2 15 13 2.034 1.808 0.271 188.451 o
-2 15 14 1.070 1.105 0.231 284.408 o
-2 15 15 0.749 0.703 0.261 256.863 o
-2 15 16 3.996 4.198 0.271 134.553 o
-2 15 17 13.036 13.498 0.372 46.279 o
-2 15 18 7.077 6.799 0.281 91.598 o
-2 15 19 17.654 17.294 0.442 32.577 o
-2 15 20 6.055 6.799 0.352 81.694 o
-2 16 1 24.973 24.696 0.623 19.160 o
-2 16 2 21.672 21.894 0.482 25.438 o
-2 16 3 13.822 13.397 0.372 44.854 o
-2 16 4 7.294 7.291 0.291 86.591 o
-2 16 5 4.335 4.399 0.271 129.182 o
-2 16 6 7.436 7.392 0.301 83.471 o
-2 16 7 68.092 64.185 1.014 5.218 o
-2 16 8 3.822 3.304 0.251 153.728 o
-2 16 9 4.841 4.700 0.311 107.347 o
-2 16 10 0.014 0.392 0.311 212.345 o
-2 16 11 3.565 3.405 0.271 145.795 o
-2 16 12 6.678 7.100 0.301 88.654 o
-2 16 13 13.695 14.191 0.382 43.657 o
-2 16 14 3.876 4.007 0.261 142.259 o
-2 16 15 0.514 0.492 0.221 361.250 o
-2 16 16 5.514 5.996 0.281 106.012 o
-2 16 17 0.475 0.803 0.271 249.507 o
-2 16 18 0.585 0.603 0.191 442.772 o
-2 16 19 2.427 2.692 0.221 213.491 o
-2 17 1 5.549 4.991 0.301 103.706 o
-2 17 2 8.257 7.703 0.331 73.238 o
-2 17 3 29.586 28.201 0.582 17.248 o
-2 17 4 9.642 8.798 0.341 64.319 o
-2 17 5 4.759 4.600 0.291 115.627 o
-2 17 6 26.186 25.389 0.522 20.547 o
-2 17 7 28.509 27.588 0.522 18.862 o
-2 17 8 1.901 1.597 0.201 279.048 o
-2 17 9 1.907 1.898 0.201 271.406 o
-2 17 10 9.185 8.496 0.291 73.834 o
-2 17 11 5.228 4.991 0.251 123.496 o
-2 17 12 4.425 4.499 0.251 136.158 o
-2 17 13 20.124 19.895 0.492 27.079 o
-2 17 14 23.072 24.394 0.532 22.324 o
-2 17 15 5.852 5.895 0.261 109.515 o
-2 17 16 0.658 0.803 0.231 315.769 o
-2 17 17 6.468 7.000 0.291 92.600 o
-2 18 1 1.005 1.105 0.251 254.256 o
-2 18 2 0.077 0.100 0.251 327.098 o
-2 18 3 7.352 6.799 0.301 85.592 o
-2 18 4 1.867 1.898 0.231 233.967 o
-2 18 5 1.038 1.195 0.211 322.141 o
-2 18 6 5.010 4.700 0.251 127.651 o
-2 18 7 19.314 17.194 0.402 32.489 o
-2 18 8 6.749 6.407 0.261 99.994 o
-2 18 9 1.046 0.904 0.211 331.300 o
-2 18 10 1.374 1.496 0.211 293.167 o
-2 18 11 1.550 1.105 0.191 331.469 o
-2 18 12 1.344 1.004 0.181 373.358 o
-2 18 13 12.392 12.996 0.492 38.898 o
-2 18 14 1.836 1.697 0.211 265.266 o
-2 18 15 1.000 1.004 0.181 406.049 o
-2 19 1 2.007 1.808 0.231 230.672 o
-2 19 2 8.031 7.803 0.452 55.624 o
-2 19 3 1.326 1.004 0.201 330.094 o
-2 19 4 0.866 0.803 0.171 465.018 o
-2 19 5 1.200 0.803 0.181 395.977 o
-2 19 6 6.675 5.795 0.362 78.937 o
-2 19 7 4.148 2.792 0.181 195.397 o
-2 19 8 2.923 1.898 0.171 261.799 o
-2 19 9 0.725 0.603 0.151 589.520 o
-2 19 10 5.171 4.700 0.331 98.389 o
-2 19 11 3.266 3.304 0.362 107.240 o
-2 19 12 2.516 2.099 0.311 146.574 o
-2 19 13 2.721 2.692 0.352 118.858 o
-2 20 1 0.363 0.492 0.191 478.630 o
-2 20 2 6.853 5.504 0.653 37.505 o
-2 20 3 1.995 2.902 0.562 58.418 o
-2 20 4 1.407 1.004 0.402 113.588 o
-2 20 5 1.692 1.396 0.382 119.545 o
-2 20 6 9.002 8.396 0.462 51.456 o
-2 20 7 1.722 2.099 0.341 138.196 o
-2 20 8 0.369 1.597 0.412 114.577 o
-2 20 9 3.438 4.108 0.352 106.624 o
-2 20 10 1.271 1.396 0.341 148.722 o
-2 20 11 0.162 0.100 0.321 199.554 o
-2 21 1 0.549 0.904 0.352 155.033 o
-2 21 2 1.102 0.703 0.362 141.467 o
-2 21 3 4.555 4.399 0.412 80.401 o
-2 21 4 6.358 7.291 0.733 31.026 o
-2 21 5 4.778 5.303 0.502 59.429 o
-2 21 6 2.866 2.692 0.402 97.097 o
-2 21 7 2.830 2.501 0.402 97.936 o
-1 0 1 3.069 3.003 0.141 260.211 o
-1 0 2 2114.280 2047.460 21.412 0.010 o
-1 0 3 228.977 237.959 2.491 0.665 o
-1 0 4 92.948 93.289 1.044 3.375 o
-1 0 5 1321.900 1275.690 10.877 0.026 o
-1 0 6 0.710 0.904 0.151 561.845 o
-1 0 7 1.431 1.597 0.171 363.156 o
-1 0 8 132.926 132.176 1.386 1.860 o
-1 0 9 3.523 3.003 0.221 181.011 o
-1 0 10 488.323 492.117 4.539 0.170 o
-1 0 11 152.645 159.171 1.657 1.399 o
-1 0 12 67.254 69.588 0.904 5.381 o
-1 0 13 3.225 3.897 0.271 147.179 o
-1 0 14 75.064 75.383 1.275 4.007 o
-1 0 15 32.288 31.696 0.693 14.148 o
-1 0 16 4.667 4.700 0.452 70.099 o
-1 0 17 24.668 25.489 0.603 19.555 o
-1 0 18 45.200 44.099 0.924 8.473 o
-1 0 19 52.521 51.892 1.014 6.824 o
-1 0 20 5.759 5.895 0.362 83.201 o
-1 0 21 28.407 27.588 0.703 15.783 o
-1 0 22 11.509 10.395 0.422 48.260 o
-1 0 23 3.898 4.198 0.412 84.005 o
-1 0 24 10.131 9.802 0.422 51.869 o
-1 0 25 14.687 14.301 0.452 37.491 o
-1 0 26 0.413 0.603 0.301 211.667 o
-1 0 27 1.015 1.697 0.301 183.942 o
-1 1 1 1199.340 1145.820 8.125 0.033 o
-1 1 2 2288.830 2205.430 15.235 0.009 o
-1 1 3 201.775 201.663 1.456 0.963 o
-1 1 4 2452.700 2351.210 14.703 0.008 o
-1 1 5 1514.070 1466.260 9.179 0.021 o
-1 1 6 222.186 219.761 1.446 0.827 o
-1 1 7 220.712 218.566 1.466 0.833 o
-1 1 8 69.418 71.195 0.593 5.859 o
-1 1 9 422.085 432.823 2.812 0.242 o
-1 1 10 1102.630 1101.920 7.000 0.039 o
-1 1 11 9.318 10.495 0.211 79.519 o
-1 1 12 34.206 36.295 0.412 16.124 o
-1 1 13 85.601 85.586 0.844 4.051 o
-1 1 14 21.599 21.402 0.372 28.994 o
-1 1 15 46.248 46.298 0.653 9.851 o
-1 1 16 83.566 83.487 1.024 3.929 o
-1 1 17 41.523 42.392 0.593 11.537 o
-1 1 18 4.552 4.499 0.251 134.508 o
-1 1 19 40.369 39.298 0.582 12.231 o
-1 1 20 29.120 29.095 0.472 19.069 o
-1 1 21 128.713 124.885 1.577 1.872 o
-1 1 22 6.781 6.699 0.281 93.887 o
-1 1 23 0.105 0.392 0.241 341.505 o
-1 1 24 5.079 4.700 0.251 126.836 o
-1 1 25 6.438 6.598 0.281 96.605 o
-1 1 26 16.485 15.798 0.362 38.922 o
-1 1 27 1.850 1.999 0.241 221.250 o
-1 2 1 1897.680 1790.000 12.725 0.014 o
-1 2 2 201.801 187.965 1.356 1.013 o
-1 2 3 2532.430 2428.200 16.651 0.008 o
-1 2 4 507.865 498.022 3.103 0.177 o
-1 2 5 469.422 472.322 2.933 0.202 o
-1 2 6 1375.070 1357.270 8.607 0.025 o
-1 2 7 317.802 318.945 2.059 0.422 o
-1 2 8 270.523 272.356 1.848 0.564 o
-1 2 9 65.826 68.684 0.593 6.268 o
-1 2 10 96.202 98.783 0.783 3.431 o
-1 2 11 37.668 37.400 0.402 14.783 o
-1 2 12 283.864 287.953 2.019 0.510 o
-1 2 13 42.077 42.894 0.542 11.723 o
-1 2 14 93.527 92.486 1.105 3.301 o
-1 2 15 15.469 15.496 0.321 43.032 o
-1 2 16 13.739 13.699 0.301 49.699 o
-1 2 17 4.678 4.901 0.261 126.408 o
-1 2 18 36.316 36.094 0.542 14.107 o
-1 2 19 3.225 3.696 0.231 173.236 o
-1 2 20 13.820 13.598 0.331 47.504 o
-1 2 21 24.373 24.093 0.452 23.570 o
-1 2 22 14.247 13.799 0.352 45.050 o
-1 2 23 8.955 9.400 0.291 72.851 o
-1 2 24 25.975 24.394 0.452 22.443 o
-1 2 25 0.318 0.301 0.211 419.141 o
-1 2 26 1.962 1.597 0.211 261.866 o
-1 2 27 1.382 1.898 0.281 193.078 o
-1 3 1 102.847 101.284 0.763 3.182 o
-1 3 2 30.421 29.697 0.241 21.372 o
-1 3 3 1821.410 1745.300 10.565 0.015 o
-1 3 4 1246.490 1196.500 7.241 0.032 o
-1 3 5 405.390 400.133 2.581 0.270 o
-1 3 6 912.860 911.944 5.624 0.056 o
-1 3 7 305.719 310.650 2.069 0.447 o
-1 3 8 41.934 41.096 0.402 12.934 o
-1 3 9 114.709 117.985 0.924 2.539 o
-1 3 10 500.182 503.616 3.304 0.177 o
-1 3 11 171.860 175.070 1.275 1.268 o
-1 3 12 106.092 108.786 0.954 2.840 o
-1 3 13 32.898 32.288 0.462 16.853 o
-1 3 14 77.771 77.291 0.984 4.394 o
-1 3 15 77.232 78.486 0.944 4.463 o
-1 3 16 22.241 22.898 0.422 26.340 o
-1 3 17 7.241 6.900 0.241 99.096 o
-1 3 18 20.980 20.096 0.372 30.245 o
-1 3 19 2.650 2.400 0.301 148.813 o
-1 3 20 30.141 29.697 0.472 18.449 o
-1 3 21 4.669 5.403 0.271 119.938 o
-1 3 22 26.636 25.901 0.492 20.787 o
-1 3 23 10.536 10.103 0.291 65.147 o
-1 3 24 4.918 4.700 0.241 132.733 o
-1 3 25 0.076 0.100 0.231 384.824 o
-1 3 26 11.494 11.399 0.301 58.727 o
-1 3 27 0.831 0.904 0.211 346.671 o
-1 4 1 247.356 236.764 1.496 0.699 o
-1 4 2 308.524 296.449 1.848 0.463 o
-1 4 3 523.959 486.824 3.043 0.173 o
-1 4 4 488.526 476.922 2.993 0.191 o
-1 4 5 162.934 162.275 1.095 1.438 o
-1 4 6 18.551 18.499 0.231 39.133 o
-1 4 7 655.252 646.397 4.108 0.108 o
-1 4 8 140.654 139.477 1.024 1.846 o
-1 4 9 182.387 187.965 1.316 1.138 o
-1 4 10 165.614 171.966 1.286 1.329 o
-1 4 11 8.404 7.904 0.201 94.644 o
-1 4 12 2.301 2.792 0.181 258.344 o
-1 4 13 28.288 28.492 0.432 20.309 o
-1 4 14 11.133 11.790 0.291 60.236 o
-1 4 15 52.905 54.694 0.703 8.021 o
-1 4 16 35.878 35.793 0.522 14.493 o
-1 4 17 32.931 32.800 0.502 16.240 o
-1 4 18 0.789 0.703 0.241 290.631 o
-1 4 19 4.980 5.303 0.251 124.534 o
-1 4 20 6.953 6.799 0.301 87.912 o
-1 4 21 2.990 3.003 0.271 157.932 o
-1 4 22 15.197 15.697 0.372 40.460 o
-1 4 23 9.756 9.099 0.291 70.098 o
-1 4 24 18.950 18.590 0.372 33.297 o
-1 4 25 7.398 7.291 0.251 94.345 o
-1 4 26 3.721 3.204 0.221 174.556 o
-1 4 27 0.446 0.603 0.211 391.332 o
-1 5 1 111.597 104.879 0.753 2.877 o
-1 5 2 91.639 90.990 0.653 3.880 o
-1 5 3 105.179 103.885 0.743 3.083 o
-1 5 4 91.750 87.685 0.643 3.957 o
-1 5 5 67.832 67.589 0.542 6.244 o
-1 5 6 148.613 145.674 1.075 1.687 o
-1 5 7 210.624 210.863 1.496 0.892 o
-1 5 8 191.394 193.669 1.326 1.061 o
-1 5 9 61.258 65.380 0.562 6.936 o
-1 5 10 54.614 54.292 0.522 8.538 o
-1 5 11 99.807 99.988 0.914 3.177 o
-1 5 12 73.844 75.182 0.874 4.866 o
-1 5 13 13.293 13.699 0.321 49.273 o
-1 5 14 54.803 55.498 0.693 7.783 o
-1 5 15 183.790 178.575 2.009 1.030 o
-1 5 16 112.152 110.774 1.306 2.421 o
-1 5 17 118.734 116.981 1.416 2.171 o
-1 5 18 18.291 18.098 0.372 34.393 o
-1 5 19 8.296 8.496 0.261 83.098 o
-1 5 20 26.828 26.895 0.502 20.224 o
-1 5 21 10.740 10.003 0.311 62.288 o
-1 5 22 3.517 3.595 0.241 162.285 o
-1 5 23 1.935 1.999 0.281 179.642 o
-1 5 24 7.846 7.502 0.271 86.725 o
-1 5 25 1.955 2.300 0.241 213.421 o
-1 5 26 21.034 19.795 0.402 29.363 o
-1 5 27 1.275 1.004 0.211 313.170 o
-1 6 1 284.950 280.049 1.968 0.518 o
-1 6 2 109.045 102.479 0.793 2.957 o
-1 6 3 331.881 324.640 2.199 0.393 o
-1 6 4 76.006 76.688 0.623 5.130 o
-1 6 5 457.421 456.916 2.953 0.212 o
-1 6 6 60.842 61.785 0.522 7.278 o
-1 6 7 1.273 1.496 0.141 459.007 o
-1 6 8 49.352 49.592 0.462 10.006 o
-1 6 9 204.590 205.570 1.466 0.937 o
-1 6 10 21.580 21.793 0.311 30.539 o
-1 6 11 104.394 102.780 1.055 2.886 o
-1 6 12 37.947 38.796 0.562 13.076 o
-1 6 13 67.109 67.680 0.884 5.505 o
-1 6 14 22.018 21.693 0.362 28.749 o
-1 6 15 9.107 9.199 0.261 77.033 o
-1 6 16 132.638 128.279 1.527 1.824 o
-1 6 17 8.684 8.607 0.251 82.309 o
-1 6 18 13.257 12.895 0.311 51.051 o
-1 6 19 11.733 12.102 0.321 55.116 o
-1 6 20 13.256 12.694 0.352 48.184 o
-1 6 21 0.838 1.105 0.221 316.819 o
-1 6 22 0.441 0.803 0.211 382.646 o
-1 6 23 0.812 0.803 0.201 377.879 o
-1 6 24 4.902 4.901 0.251 127.734 o
-1 6 25 6.055 5.504 0.281 103.608 o
-1 6 26 6.894 6.598 0.261 98.191 o
-1 7 1 643.813 626.793 4.027 0.112 o
-1 7 2 419.020 411.331 2.812 0.252 o
-1 7 3 7.015 8.095 0.191 106.892 o
-1 7 4 127.260 125.678 0.944 2.199 o
-1 7 5 864.080 861.358 5.313 0.063 o
-1 7 6 185.891 188.477 1.356 1.107 o
-1 7 7 97.245 96.684 0.773 3.440 o
-1 7 8 8.234 8.296 0.191 96.151 o
-1 7 9 18.904 19.694 0.301 35.289 o
-1 7 10 1.456 1.808 0.171 352.484 o
-1 7 11 17.317 17.897 0.331 37.566 o
-1 7 12 49.895 51.189 0.683 8.744 o
-1 7 13 130.834 131.272 1.506 1.838 o
-1 7 14 30.800 33.092 0.472 17.418 o
-1 7 15 20.431 20.699 0.362 30.826 o
-1 7 16 131.022 130.479 1.557 1.816 o
-1 7 17 58.388 57.988 0.773 6.958 o
-1 7 18 31.590 32.800 0.532 16.348 o
-1 7 19 5.797 5.795 0.261 110.454 o
-1 7 20 9.819 9.702 0.301 67.326 o
-1 7 21 6.625 7.100 0.291 91.263 o
-1 7 22 4.949 4.700 0.251 128.370 o
-1 7 23 3.626 3.897 0.231 163.496 o
-1 7 24 3.503 3.495 0.221 176.096 o
-1 7 25 10.982 10.595 0.301 61.619 o
-1 7 26 2.985 3.103 0.251 170.460 o
-1 8 1 137.722 136.776 0.994 1.918 o
-1 8 2 202.621 201.563 1.396 0.966 o
-1 8 3 16.602 16.491 0.251 43.555 o
-1 8 4 258.232 262.855 1.858 0.605 o
-1 8 5 942.431 941.943 5.925 0.053 o
-1 8 6 228.154 228.860 1.667 0.765 o
-1 8 7 70.742 72.691 0.673 5.545 o
-1 8 8 51.964 53.097 0.542 8.938 o
-1 8 9 0.196 0.392 0.171 619.624 o
-1 8 10 118.276 118.678 1.316 2.227 o
-1 8 11 59.123 61.393 0.803 6.622 o
-1 8 12 3.798 4.108 0.191 181.564 o
-1 8 13 23.138 23.892 0.382 26.270 o
-1 8 14 13.955 14.090 0.281 50.110 o
-1 8 15 28.565 30.501 0.472 18.998 o
-1 8 16 20.194 19.895 0.402 30.134 o
-1 8 17 21.651 22.798 0.402 27.438 o
-1 8 18 7.717 7.502 0.281 85.538 o
-1 8 19 26.639 26.805 0.472 20.937 o
-1 8 20 35.844 36.295 0.582 13.799 o
-1 8 21 7.384 7.502 0.271 89.546 o
-1 8 22 2.377 2.300 0.211 231.635 o
-1 8 23 5.066 5.303 0.231 130.985 o
-1 8 24 4.304 4.600 0.231 146.277 o
-1 8 25 17.162 16.902 0.362 37.123 o
-1 9 1 141.593 140.170 1.075 1.812 o
-1 9 2 32.624 32.800 0.372 17.937 o
-1 9 3 99.972 102.288 0.854 3.187 o
-1 9 4 0.254 0.301 0.141 848.797 o
-1 9 5 145.296 145.674 1.245 1.674 o
-1 9 6 15.627 15.998 0.271 44.974 o
-1 9 7 56.821 54.885 0.633 7.807 o
-1 9 8 29.964 29.988 0.432 19.068 o
-1 9 9 23.317 24.595 0.392 25.601 o
-1 9 10 112.909 115.987 1.306 2.356 o
-1 9 11 28.973 30.199 0.452 19.193 o
-1 9 12 10.773 11.700 0.281 62.602 o
-1 9 13 16.193 16.390 0.331 40.469 o
-1 9 14 31.241 32.991 0.522 16.579 o
-1 9 15 10.553 11.098 0.301 62.213 o
-1 9 16 16.441 16.491 0.331 39.985 o
-1 9 17 70.338 72.591 0.964 4.955 o
-1 9 18 4.445 4.801 0.251 133.951 o
-1 9 19 13.860 13.899 0.341 46.403 o
-1 9 20 6.649 7.392 0.281 92.453 o
-1 9 21 1.142 1.396 0.221 290.882 o
-1 9 22 35.915 35.693 0.562 14.077 o
-1 9 23 7.115 7.191 0.251 96.710 o
-1 9 24 4.861 5.403 0.271 117.977 o
-1 9 25 0.915 1.004 0.201 360.664 o
-1 10 1 119.307 119.873 1.065 2.344 o
-1 10 2 124.155 123.077 1.095 2.208 o
-1 10 3 44.565 42.894 0.542 11.178 o
-1 10 4 28.762 26.895 0.432 20.485 o
-1 10 5 11.531 11.499 0.281 60.416 o
-1 10 6 11.931 11.600 0.281 58.990 o
-1 10 7 1.381 1.105 0.191 343.640 o
-1 10 8 15.358 16.701 0.291 43.764 o
-1 10 9 39.438 41.699 0.603 12.003 o
-1 10 10 22.399 23.601 0.372 27.268 o
-1 10 11 4.302 4.901 0.231 144.050 o
-1 10 12 41.393 42.693 0.593 11.533 o
-1 10 13 102.140 104.286 1.275 2.731 o
-1 10 14 15.300 15.998 0.321 42.883 o
-1 10 15 29.113 30.993 0.482 18.468 o
-1 10 16 3.651 4.007 0.221 167.861 o
-1 10 17 3.306 3.696 0.231 171.607 o
-1 10 18 0.765 0.703 0.211 359.492 o
-1 10 19 51.216 53.489 0.773 7.987 o
-1 10 20 5.077 5.604 0.241 125.363 o
-1 10 21 11.183 11.198 0.301 60.002 o
-1 10 22 6.899 7.502 0.261 94.904 o
-1 10 23 7.226 7.703 0.281 87.840 o
-1 10 24 4.705 4.700 0.241 135.479 o
-1 11 1 46.019 45.194 0.633 10.107 o
-1 11 2 136.883 131.975 1.446 1.783 o
-1 11 3 75.675 75.584 0.964 4.580 o
-1 11 4 0.687 0.904 0.191 414.182 o
-1 11 5 15.287 15.296 0.341 42.389 o
-1 11 6 23.948 24.997 0.422 24.264 o
-1 11 7 41.522 41.990 0.653 11.124 o
-1 11 8 2.221 2.300 0.181 273.464 o
-1 11 9 51.364 51.892 0.673 8.539 o
-1 11 10 25.138 26.001 0.392 23.747 o
-1 11 11 34.074 36.396 0.522 14.974 o
-1 11 12 21.725 22.898 0.382 27.898 o
-1 11 13 1.420 1.808 0.201 299.090 o
-1 11 14 2.596 2.792 0.201 225.784 o
-1 11 15 45.014 46.489 0.703 9.731 o
-1 11 16 16.266 17.796 0.372 37.275 o
-1 11 17 0.533 0.603 0.211 383.330 o
-1 11 18 6.001 5.694 0.301 97.696 o
-1 11 19 18.033 19.001 0.382 33.742 o
-1 11 20 1.078 1.195 0.231 281.736 o
-1 11 21 2.274 2.400 0.241 202.988 o
-1 11 22 2.297 2.692 0.231 207.756 o
-1 11 23 3.968 4.399 0.251 143.132 o
-1 11 24 3.703 4.198 0.221 165.026 o
-1 12 1 22.221 22.697 0.382 27.548 o
-1 12 2 6.745 6.699 0.251 101.366 o
-1 12 3 2.603 2.792 0.211 216.015 o
-1 12 4 27.162 26.805 0.442 21.222 o
-1 12 5 31.612 32.188 0.512 16.728 o
-1 12 6 9.635 10.294 0.281 69.472 o
-1 12 7 23.586 24.093 0.442 24.353 o
-1 12 8 37.580 36.888 0.613 12.947 o
-1 12 9 13.945 14.502 0.352 44.955 o
-1 12 10 74.407 75.895 1.024 4.519 o
-1 12 11 39.170 40.795 0.623 12.000 o
-1 12 12 23.774 23.802 0.392 25.554 o
-1 12 13 6.104 6.900 0.241 108.460 o
-1 12 14 2.379 2.792 0.231 204.062 o
-1 12 15 12.604 13.699 0.331 50.081 o
-1 12 16 2.544 2.792 0.241 191.069 o
-1 12 17 11.534 11.700 0.311 57.182 o
-1 12 18 1.123 1.396 0.241 258.779 o
-1 12 19 24.899 25.700 0.452 22.708 o
-1 12 20 5.309 5.504 0.231 126.826 o
-1 12 21 10.258 10.997 0.291 64.535 o
-1 12 22 1.219 1.808 0.211 293.170 o
-1 12 23 5.496 5.895 0.271 109.644 o
-1 13 1 17.727 17.595 0.372 35.431 o
-1 13 2 1.740 1.999 0.211 262.799 o
-1 13 3 9.521 9.591 0.301 68.698 o
-1 13 4 9.875 10.696 0.291 66.492 o
-1 13 5 12.580 12.594 0.311 53.110 o
-1 13 6 69.253 68.995 0.974 5.102 o
-1 13 7 3.673 3.696 0.281 137.063 o
-1 13 8 5.413 5.795 0.291 104.646 o
-1 13 9 4.426 5.092 0.291 116.471 o
-1 13 10 26.488 27.196 0.552 19.338 o
-1 13 11 26.854 28.000 0.582 18.416 o
-1 13 12 9.586 10.103 0.362 59.828 o
-1 13 13 27.395 27.899 0.582 18.206 o
-1 13 14 13.093 13.899 0.382 45.034 o
-1 13 15 13.370 13.799 0.382 44.609 o
-1 13 16 14.900 15.798 0.372 40.859 o
-1 13 17 5.209 5.303 0.271 115.045 o
-1 13 18 7.051 6.900 0.321 82.774 o
-1 13 19 9.079 9.099 0.321 68.601 o
-1 13 20 3.904 4.007 0.271 136.960 o
-1 13 21 13.527 14.402 0.392 43.077 o
-1 13 22 8.551 9.300 0.352 65.856 o
-1 14 1 114.078 109.890 1.496 2.256 o
-1 14 2 23.678 23.400 0.442 24.534 o
-1 14 3 1.330 1.396 0.211 298.418 o
-1 14 4 62.196 63.883 0.964 5.761 o
-1 14 5 0.819 1.105 0.231 297.675 o
-1 14 6 12.768 12.795 0.341 49.945 o
-1 14 7 7.055 6.799 0.271 94.002 o
-1 14 8 3.201 3.696 0.241 167.230 o
-1 14 9 36.093 36.998 0.633 13.114 o
-1 14 10 49.292 51.490 0.824 8.094 o
-1 14 11 40.327 42.894 0.753 10.486 o
-1 14 12 10.564 11.499 0.362 55.106 o
-1 14 13 3.430 3.304 0.341 114.042 o
-1 14 14 6.723 8.195 0.372 71.559 o
-1 14 15 27.568 27.899 0.532 19.047 o
-1 14 16 2.220 2.400 0.251 195.144 o
-1 14 17 12.681 13.799 0.392 45.157 o
-1 14 18 2.960 3.003 0.251 171.952 o
-1 14 19 0.521 0.492 0.301 210.229 o
-1 14 20 0.061 0.000 0.221 426.484 o
-1 14 21 1.584 1.697 0.251 222.932 o
-1 15 1 33.204 32.891 0.562 15.370 o
-1 15 2 13.925 13.899 0.341 46.272 o
-1 15 3 3.376 3.003 0.231 177.323 o
-1 15 4 27.948 27.789 0.512 19.257 o
-1 15 5 3.976 3.796 0.251 147.450 o
-1 15 6 0.582 0.603 0.231 326.972 o
-1 15 7 37.469 39.499 0.653 12.274 o
-1 15 8 36.136 35.994 0.653 13.023 o
-1 15 9 84.115 85.285 1.286 3.486 o
-1 15 10 22.448 24.194 0.512 23.282 o
-1 15 11 31.779 32.600 0.643 14.830 o
-1 15 12 3.439 4.108 0.281 137.430 o
-1 15 13 20.482 20.006 0.462 27.759 o
-1 15 14 4.467 4.600 0.261 130.662 o
-1 15 15 2.673 3.304 0.281 154.264 o
-1 15 16 5.756 5.795 0.291 101.938 o
-1 15 17 1.436 1.496 0.261 218.761 o
-1 15 18 1.651 1.999 0.231 239.940 o
-1 15 19 7.881 7.803 0.301 80.044 o
-1 15 20 5.647 5.895 0.311 96.723 o
-1 16 1 38.089 37.300 0.633 12.576 o
-1 16 2 9.275 9.199 0.311 69.059 o
-1 16 3 6.706 6.799 0.291 91.705 o
-1 16 4 19.548 20.297 0.442 29.153 o
-1 16 5 23.924 23.601 0.482 23.296 o
-1 16 6 17.670 17.897 0.422 33.106 o
-1 16 7 49.366 50.285 0.834 8.106 o
-1 16 8 3.193 3.304 0.261 158.264 o
-1 16 9 10.367 10.696 0.352 57.835 o
-1 16 10 54.849 55.498 0.914 6.880 o
-1 16 11 7.874 8.898 0.362 67.508 o
-1 16 12 7.402 7.803 0.321 78.702 o
-1 16 13 2.161 2.099 0.281 174.025 o
-1 16 14 7.193 7.100 0.321 81.507 o
-1 16 15 0.803 0.301 0.251 280.981 o
-1 16 16 1.255 1.496 0.231 266.285 o
-1 16 17 2.807 3.003 0.331 126.168 o
-1 16 18 12.484 13.297 0.412 44.452 o
-1 16 19 10.187 11.891 0.382 53.490 o
-1 17 1 10.129 10.696 0.341 59.674 o
-1 17 2 8.676 8.607 0.331 69.657 o
-1 17 3 54.011 51.490 0.854 7.418 o
-1 17 4 2.437 2.692 0.251 186.453 o
-1 17 5 6.548 6.699 0.311 88.362 o
-1 17 6 4.533 4.991 0.301 112.258 o
-1 17 7 5.815 5.303 0.311 97.620 o
-1 17 8 1.169 1.004 0.241 265.192 o
-1 17 9 3.433 3.304 0.251 160.300 o
-1 17 10 1.055 1.105 0.221 303.771 o
-1 17 11 1.698 1.697 0.231 243.851 o
-1 17 12 4.401 4.991 0.281 121.059 o
-1 17 13 4.839 4.700 0.281 118.074 o
-1 17 14 17.148 17.997 0.462 31.852 o
-1 17 15 1.188 1.105 0.261 233.056 o
-1 17 16 3.308 3.696 0.241 165.198 o
-1 17 17 13.879 14.090 0.422 40.720 o
-1 18 1 1.052 1.195 0.301 188.602 o
-1 18 2 13.459 12.795 0.442 41.018 o
-1 18 3 17.648 17.495 0.462 31.593 o
-1 18 4 2.053 2.199 0.271 183.625 o
-1 18 5 0.342 0.100 0.251 310.830 o
-1 18 6 6.218 6.197 0.291 97.039 o
-1 18 7 16.970 15.898 0.402 36.125 o
-1 18 8 4.163 4.298 0.251 141.074 o
-1 18 9 3.506 3.304 0.241 165.165 o
-1 18 10 0.290 0.492 0.201 448.277 o
-1 18 11 1.764 1.496 0.281 188.855 o
-1 18 12 0.557 0.492 0.241 309.285 o
-1 18 13 17.272 18.399 0.442 32.390 o
-1 18 14 1.314 1.496 0.251 235.288 o
-1 18 15 1.382 1.597 0.221 273.746 o
-1 19 1 0.455 0.392 0.221 370.171 o
-1 19 2 3.015 2.601 0.271 160.919 o
-1 19 3 7.261 6.407 0.341 78.847 o
-1 19 4 4.776 4.991 0.362 91.149 o
-1 19 5 2.538 1.697 0.321 142.743 o
-1 19 6 7.335 6.699 0.281 90.267 o
-1 19 7 4.723 4.499 0.251 132.341 o
-1 19 8 3.500 3.304 0.221 178.209 o
-1 19 9 2.213 1.898 0.241 211.760 o
-1 19 10 12.733 12.493 0.402 45.516 o
-1 19 11 3.286 3.003 0.221 186.442 o
-1 19 12 2.049 1.898 0.231 227.712 o
-1 19 13 5.732 5.303 0.271 110.186 o
-1 20 1 0.251 0.392 0.211 421.556 o
-1 20 2 1.685 1.496 0.201 293.009 o
-1 20 3 0.937 1.004 0.241 275.803 o
-1 20 4 6.610 5.202 0.321 90.100 o
-1 20 5 6.078 4.499 0.291 104.505 o
-1 20 6 0.506 0.392 0.191 465.973 o
-1 20 7 1.649 0.904 0.241 247.447 o
-1 20 8 0.510 0.492 0.221 361.555 o
-1 20 9 3.114 2.501 0.241 181.259 o
-1 20 10 0.351 0.392 0.221 379.069 o
-1 20 11 0.078 0.301 0.171 659.750 o
-1 21 1 3.451 3.103 0.231 174.694 o
-1 21 2 1.003 0.301 0.221 332.217 o
-1 21 3 1.315 0.603 0.191 368.891 o
-1 21 4 1.838 0.904 0.191 318.925 o
-1 21 5 3.263 1.898 0.211 209.595 o
-1 21 6 10.617 4.901 0.251 81.872 o
-1 21 7 1.549 1.396 0.432 97.990 o
0 0 2 313.055 316.154 3.154 0.386 o
0 0 3 2427.540 2391.700 23.350 0.007 o
0 0 4 54.696 59.384 0.683 7.607 o
0 0 5 61.863 65.380 0.683 6.554 o
0 0 6 91.173 90.588 0.934 3.611 o
0 0 7 544.966 552.505 4.861 0.139 o
0 0 8 83.137 85.185 0.974 3.986 o
0 0 9 48.526 52.495 0.683 8.846 o
0 0 10 98.696 96.784 1.125 3.060 o
0 0 11 183.978 182.069 1.878 1.045 o
0 0 12 27.057 29.195 0.502 19.529 o
0 0 13 21.398 22.798 0.462 25.895 o
0 0 14 25.371 26.001 0.623 18.699 o
0 0 15 151.392 152.874 2.561 1.142 o
0 0 16 26.279 26.594 0.613 18.387 o
0 0 17 0.110 0.392 0.291 238.397 o
0 0 18 13.685 13.598 0.452 39.387 o
0 0 19 37.542 37.400 0.803 11.068 o
0 0 20 1.459 1.597 0.362 132.021 o
0 0 21 0.080 0.492 0.382 141.177 o
0 0 22 82.145 75.985 1.446 3.446 o
0 0 23 4.485 4.108 0.372 92.624 o
0 0 24 28.605 27.096 0.673 16.304 o
0 0 25 4.290 4.198 0.331 106.889 o
0 0 26 2.484 2.199 0.311 146.310 o
0 0 27 7.446 7.291 0.452 57.755 o
0 1 1 440.609 435.434 4.118 0.209 o
0 1 2 226.625 231.461 1.727 0.760 o
0 1 3 3096.950 2983.100 21.070 0.005 o
0 1 4 687.526 672.188 4.630 0.097 o
0 1 5 65.562 62.889 0.452 6.871 o
0 1 6 202.711 195.467 1.286 0.996 o
0 1 7 787.515 769.374 4.770 0.076 o
0 1 8 70.846 71.486 0.613 5.698 o
0 1 9 77.899 80.485 0.683 4.803 o
0 1 10 62.766 65.380 0.593 6.707 o
0 1 11 21.078 21.402 0.291 31.863 o
0 1 12 31.491 32.288 0.372 18.585 o
0 1 13 97.381 95.880 1.024 3.213 o
0 1 14 39.937 40.493 0.603 12.027 o
0 1 15 0.754 1.195 0.201 366.020 o
0 1 16 1.028 1.396 0.241 262.815 o
0 1 17 6.855 6.799 0.251 100.118 o
0 1 18 14.057 13.899 0.321 47.379 o
0 1 19 6.396 6.407 0.261 102.750 o
0 1 20 70.304 67.288 0.894 5.281 o
0 1 21 24.962 24.505 0.452 23.049 o
0 1 22 29.758 29.095 0.522 17.970 o
0 1 23 11.231 10.294 0.321 59.155 o
0 1 24 18.377 17.093 0.372 34.917 o
0 1 25 8.159 7.904 0.271 83.763 o
0 1 26 7.813 7.291 0.251 91.530 o
0 1 27 0.866 0.803 0.211 347.772 o
0 2 0 4330.570 4013.930 48.407 0.002 o
0 2 1 64.268 61.092 0.472 7.060 o
0 2 2 1337.790 1268.380 8.938 0.027 o
0 2 3 1235.800 1214.500 8.707 0.031 o
0 2 4 784.997 764.272 4.750 0.077 o
0 2 5 650.584 631.895 3.947 0.111 o
0 2 6 2592.000 2494.980 15.185 0.007 o
0 2 7 1082.760 1057.130 6.407 0.041 o
0 2 8 70.965 75.794 0.633 5.492 o
0 2 9 82.650 87.093 0.723 4.311 o
0 2 10 240.433 247.459 1.677 0.691 o
0 2 11 154.099 156.068 1.145 1.547 o
0 2 12 83.615 86.490 0.753 4.240 o
0 2 13 5.313 6.407 0.241 118.419 o
0 2 14 31.207 31.696 0.502 17.123 o
0 2 15 38.688 37.591 0.512 13.488 o
0 2 16 23.876 23.501 0.412 25.101 o
0 2 17 63.759 62.487 0.824 6.113 o
0 2 18 6.119 5.996 0.261 106.740 o
0 2 19 34.867 34.096 0.512 15.205 o
0 2 20 23.828 23.501 0.422 24.890 o
0 2 21 2.993 3.304 0.291 143.480 o
0 2 22 12.906 13.297 0.372 46.738 o
0 2 23 25.299 24.093 0.432 23.416 o
0 2 24 16.380 15.798 0.372 38.557 o
0 2 25 24.551 22.597 0.402 25.178 o
0 2 26 8.618 7.803 0.331 71.511 o
0 2 27 6.046 5.795 0.251 111.173 o
0 3 1 199.780 184.861 1.326 1.037 o
0 3 2 1111.820 1079.620 6.849 0.039 o
0 3 3 162.598 161.080 1.055 1.456 o
0 3 4 71.795 69.096 0.502 5.914 o
0 3 5 572.408 561.805 3.615 0.140 o
0 3 6 121.541 118.186 0.844 2.429 o
0 3 7 15.638 16.199 0.231 46.749 o
0 3 8 103.799 106.687 0.813 3.034 o
0 3 9 197.926 198.771 1.406 0.998 o
0 3 10 98.883 98.592 0.834 3.299 o
0 3 11 23.907 25.298 0.331 26.229 o
0 3 12 30.393 30.691 0.382 19.393 o
0 3 13 16.398 16.802 0.331 39.805 o
0 3 14 92.389 91.281 1.135 3.321 o
0 3 15 7.873 7.904 0.231 92.965 o
0 3 16 57.631 56.793 0.753 7.167 o
0 3 17 22.504 21.994 0.372 27.884 o
0 3 18 7.833 7.803 0.261 87.823 o
0 3 19 9.584 9.199 0.301 69.223 o
0 3 20 3.392 3.405 0.251 160.144 o
0 3 21 7.767 7.502 0.281 85.248 o
0 3 22 10.973 10.003 0.372 54.942 o
0 3 23 18.088 17.093 0.362 35.727 o
0 3 24 4.502 4.108 0.271 128.927 o
0 3 25 0.919 0.703 0.211 347.583 o
0 3 26 14.505 13.297 0.311 47.743 o
0 3 27 3.751 3.796 0.241 156.435 o
0 4 0 138.850 132.377 1.225 1.847 o
0 4 1 611.039 577.603 3.615 0.127 o
0 4 2 1374.270 1311.890 8.075 0.026 o
0 4 3 230.897 221.960 1.456 0.786 o
0 4 4 350.655 335.346 2.189 0.362 o
0 4 5 417.966 415.328 2.611 0.254 o
0 4 6 354.884 337.846 2.240 0.355 o
0 4 7 105.358 111.086 0.864 2.893 o
0 4 8 119.434 119.080 0.924 2.425 o
0 4 9 207.326 210.863 1.486 0.909 o
0 4 10 262.191 263.448 1.818 0.597 o
0 4 11 75.051 73.987 0.673 5.200 o
0 4 12 44.067 45.696 0.532 11.052 o
0 4 13 39.014 36.998 0.532 13.302 o
0 4 14 11.770 12.102 0.301 56.866 o
0 4 15 57.382 57.185 0.733 7.246 o
0 4 16 32.514 31.897 0.482 16.830 o
0 4 17 53.609 51.892 0.713 8.064 o
0 4 18 15.790 15.798 0.331 41.643 o
0 4 19 21.270 20.197 0.382 29.586 o
0 4 20 18.116 17.997 0.402 33.399 o
0 4 21 2.295 1.999 0.251 198.319 o
0 4 22 3.863 4.198 0.261 141.106 o
0 4 23 0.019 0.301 0.251 324.421 o
0 4 24 14.612 14.402 0.372 42.517 o
0 4 25 24.077 22.095 0.402 25.735 o
0 4 26 1.950 1.898 0.251 208.972 o
0 4 27 2.259 2.199 0.211 237.717 o
0 5 1 21.477 21.100 0.211 33.607 o
0 5 2 156.792 150.374 0.994 1.586 o
0 5 3 472.790 447.526 2.802 0.208 o
0 5 4 34.183 33.995 0.321 17.488 o
0 5 5 538.460 529.808 3.475 0.157 o
0 5 6 131.141 131.081 0.964 2.076 o
0 5 7 153.477 155.676 1.135 1.558 o
0 5 8 214.714 218.064 1.516 0.855 o
0 5 9 15.445 16.491 0.261 45.361 o
0 5 10 256.338 262.654 1.858 0.610 o
0 5 11 15.007 14.793 0.261 48.112 o
0 5 12 128.891 125.276 1.296 2.010 o
0 5 13 24.661 24.595 0.412 24.134 o
0 5 14 70.582 71.084 0.854 5.232 o
0 5 15 24.947 24.796 0.402 24.086 o
0 5 16 18.586 17.796 0.341 35.447 o
0 5 17 4.764 4.700 0.251 130.597 o
0 5 18 38.822 36.597 0.552 13.227 o
0 5 19 20.973 19.594 0.362 30.837 o
0 5 20 2.998 2.792 0.241 180.619 o
0 5 21 25.763 24.696 0.472 22.047 o
0 5 22 2.953 3.204 0.231 184.465 o
0 5 23 1.577 1.396 0.231 254.605 o
0 5 24 0.973 1.808 0.271 216.021 o
0 5 25 0.678 0.492 0.201 405.246 o
0 5 26 11.333 9.802 0.301 61.771 o
0 5 27 3.051 3.103 0.221 190.883 o
0 6 0 13.451 12.694 0.231 56.770 o
0 6 1 668.021 634.486 4.098 0.106 o
0 6 2 154.530 153.768 1.095 1.567 o
0 6 3 31.500 31.394 0.321 19.396 o
0 6 4 238.622 237.567 1.637 0.716 o
0 6 5 391.984 388.634 2.611 0.284 o
0 6 6 778.363 780.873 4.951 0.076 o
0 6 7 142.438 143.273 1.034 1.793 o
0 6 8 269.200 275.258 1.868 0.563 o
0 6 9 83.894 84.381 0.723 4.317 o
0 6 10 137.612 138.774 1.165 1.843 o
0 6 11 25.323 24.595 0.382 24.325 o
0 6 12 3.431 3.495 0.201 191.250 o
0 6 13 12.772 12.795 0.261 56.381 o
0 6 14 15.555 16.099 0.301 43.425 o
0 6 15 65.751 64.687 0.803 5.924 o
0 6 16 106.758 103.684 1.245 2.657 o
0 6 17 37.446 35.894 0.522 14.000 o
0 6 18 3.343 3.696 0.211 184.067 o
0 6 19 43.311 41.287 0.643 10.912 o
0 6 20 17.485 16.601 0.392 35.477 o
0 6 21 21.736 20.990 0.392 28.460 o
0 6 22 6.247 6.096 0.241 110.799 o
0 6 23 11.393 11.098 0.311 58.489 o
0 6 24 3.416 3.003 0.221 183.434 o
0 6 25 1.897 1.697 0.221 249.116 o
0 6 26 1.694 1.396 0.221 264.037 o
0 7 1 64.573 64.597 0.512 6.757 o
0 7 2 29.954 29.888 0.301 20.904 o
0 7 3 825.776 816.767 5.172 0.068 o
0 7 4 54.925 56.492 0.492 8.443 o
0 7 5 363.008 369.130 2.440 0.324 o
0 7 6 10.090 10.595 0.221 74.201 o
0 7 7 16.522 16.099 0.241 44.550 o
0 7 8 23.666 24.394 0.321 27.037 o
0 7 9 61.986 61.292 0.613 6.937 o
0 7 10 21.617 22.396 0.362 28.796 o
0 7 11 65.946 67.388 0.844 5.701 o
0 7 12 83.142 82.985 1.065 3.896 o
0 7 13 20.605 20.990 0.362 30.492 o
0 7 14 47.797 49.392 0.683 9.182 o
0 7 15 73.991 73.686 0.904 4.841 o
0 7 16 171.749 167.567 1.958 1.144 o
0 7 17 45.436 44.792 0.643 10.184 o
0 7 18 1.804 2.099 0.251 210.239 o
0 7 19 29.960 28.301 0.492 18.537 o
0 7 20 3.172 3.204 0.241 172.624 o
0 7 21 10.917 10.696 0.281 63.847 o
0 7 22 9.365 9.199 0.291 71.521 o
0 7 23 6.082 6.096 0.291 98.375 o
0 7 24 2.283 2.099 0.201 250.377 o
0 7 25 18.160 16.802 0.372 35.383 o
0 7 26 5.069 5.303 0.261 119.929 o
0 8 0 210.035 207.559 2.129 0.822 o
0 8 1 104.125 103.784 0.773 3.096 o
0 8 2 11.379 11.198 0.201 69.189 o
0 8 3 29.477 29.095 0.321 21.158 o
0 8 4 255.567 252.752 1.677 0.638 o
0 8 5 606.913 610.192 3.836 0.123 o
0 8 6 123.953 125.789 1.014 2.226 o
0 8 7 44.822 46.489 0.482 11.105 o
0 8 8 238.884 239.154 1.898 0.691 o
0 8 9 19.752 20.006 0.341 32.632 o
0 8 10 157.544 156.269 1.677 1.363 o
0 8 11 6.171 6.096 0.211 120.129 o
0 8 12 75.229 77.291 0.934 4.616 o
0 8 13 0.041 0.100 0.171 697.937 o
0 8 14 70.505 71.195 0.884 5.167 o
0 8 15 25.840 26.393 0.422 22.532 o
0 8 16 6.501 6.799 0.241 105.441 o
0 8 17 14.319 14.703 0.352 44.058 o
0 8 18 8.414 8.396 0.271 81.029 o
0 8 19 2.307 2.692 0.231 207.491 o
0 8 20 4.660 5.092 0.251 129.472 o
0 8 21 7.495 7.502 0.271 88.855 o
0 8 22 14.051 14.191 0.341 45.728 o
0 8 23 7.011 6.598 0.241 102.067 o
0 8 24 3.401 3.595 0.231 170.698 o
0 8 25 5.553 5.403 0.241 121.196 o
0 9 1 242.574 241.363 1.627 0.697 o
0 9 2 39.743 39.690 0.392 13.834 o
0 9 3 122.124 122.876 0.954 2.317 o
0 9 4 110.043 110.182 0.874 2.774 o
0 9 5 55.438 55.397 0.542 8.276 o
0 9 6 168.411 165.870 1.366 1.314 o
0 9 7 40.813 39.991 0.522 12.520 o
0 9 8 5.395 5.996 0.221 126.347 o
0 9 9 193.547 193.860 2.159 0.916 o
0 9 10 3.082 3.304 0.201 202.972 o
0 9 11 6.890 7.994 0.221 101.991 o
0 9 12 37.184 37.300 0.522 13.870 o
0 9 13 16.874 17.595 0.331 38.447 o
0 9 14 2.379 2.400 0.201 240.630 o
0 9 15 56.232 56.693 0.763 7.282 o
0 9 16 31.951 33.292 0.512 16.387 o
0 9 17 58.107 59.093 0.854 6.646 o
0 9 18 9.439 9.902 0.321 65.748 o
0 9 19 19.450 20.297 0.422 29.963 o
0 9 20 34.253 34.297 0.552 14.915 o
0 9 21 6.467 7.000 0.261 99.890 o
0 9 22 10.259 10.103 0.291 66.166 o
0 9 23 2.887 2.792 0.211 207.542 o
0 9 24 9.035 9.400 0.291 72.505 o
0 9 25 3.152 3.595 0.241 169.133 o
0 10 0 110.265 107.179 1.296 2.503 o
0 10 1 24.836 24.595 0.321 25.965 o
0 10 2 390.246 383.140 2.882 0.282 o
0 10 3 1.942 2.099 0.161 324.083 o
0 10 4 59.718 59.485 0.683 7.053 o
0 10 5 38.853 38.897 0.502 13.346 o
0 10 6 38.876 38.696 0.512 13.282 o
0 10 7 56.539 57.988 0.783 7.106 o
0 10 8 40.933 42.291 0.603 11.601 o
0 10 9 72.279 76.387 1.004 4.657 o
0 10 10 27.490 29.095 0.432 20.578 o
0 10 11 20.765 21.693 0.372 29.662 o
0 10 12 0.279 0.392 0.171 600.858 o
0 10 13 22.551 23.501 0.402 26.390 o
0 10 14 15.253 15.697 0.341 42.097 o
0 10 15 7.105 8.095 0.261 91.511 o
0 10 17 2.838 3.304 0.241 178.530 o
0 10 18 51.910 53.198 0.783 7.875 o
0 10 19 19.590 20.096 0.392 31.000 o
0 10 20 2.191 2.400 0.221 225.555 o
0 10 21 18.460 18.800 0.372 33.756 o
0 10 22 2.751 2.400 0.221 208.226 o
0 10 23 8.575 9.491 0.331 68.334 o
0 10 24 2.930 3.003 0.211 203.342 o
0 11 1 54.001 52.194 0.653 8.254 o
0 11 2 23.252 23.089 0.372 26.759 o
0 11 3 18.526 19.393 0.331 34.875 o
0 11 4 4.763 4.901 0.201 150.247 o
0 11 5 75.174 73.786 0.904 4.772 o
0 11 6 21.122 21.793 0.341 30.160 o
0 11 7 48.439 49.592 0.653 9.230 o
0 11 8 65.423 65.380 0.803 5.922 o
0 11 9 32.377 34.096 0.482 16.454 o
0 11 10 12.309 12.303 0.271 57.657 o
0 11 11 19.306 20.006 0.382 31.712 o
0 11 12 2.578 2.692 0.191 238.235 o
0 11 13 37.799 38.093 0.562 13.209 o
0 11 14 9.179 8.798 0.271 76.172 o
0 11 15 42.181 43.094 0.663 10.810 o
0 11 16 4.963 5.795 0.251 122.002 o
0 11 17 7.357 7.803 0.281 86.760 o
0 11 18 12.702 13.598 0.311 51.545 o
0 11 19 4.148 4.198 0.251 141.988 o
0 11 20 12.605 13.297 0.331 50.548 o
0 11 21 8.285 9.199 0.281 77.980 o
0 11 22 4.376 4.801 0.221 148.276 o
0 11 23 8.273 8.898 0.281 78.786 o
0 11 24 2.780 3.103 0.211 206.134 o
0 12 0 51.593 51.390 0.874 7.589 o
0 12 1 30.066 29.798 0.412 19.360 o
0 12 2 13.331 13.699 0.251 54.268 o
0 12 3 13.947 14.301 0.281 49.881 o
0 12 4 6.441 6.799 0.201 116.303 o
0 12 5 67.947 69.287 0.834 5.516 o
0 12 6 13.309 13.990 0.291 51.091 o
0 12 7 0.486 0.703 0.191 448.644 o
0 12 8 28.817 30.691 0.452 19.149 o
0 12 9 27.349 28.693 0.422 20.943 o
0 12 10 2.691 3.003 0.211 210.165 o
0 12 11 10.895 12.102 0.291 60.499 o
0 12 12 39.227 40.895 0.593 12.229 o
0 12 13 0.013 0.201 0.211 460.540 o
0 12 14 0.832 1.105 0.281 218.161 o
0 12 15 39.300 41.096 0.633 11.852 o
0 12 16 6.368 6.799 0.261 101.423 o
0 12 17 7.966 8.697 0.291 79.138 o
0 12 18 7.865 7.994 0.291 81.467 o
0 12 19 12.298 12.694 0.321 52.858 o
0 12 20 3.533 3.696 0.231 167.139 o
0 12 21 13.074 14.090 0.331 48.581 o
0 12 22 2.120 2.400 0.221 227.970 o
0 12 23 16.072 16.902 0.372 38.195 o
0 13 1 6.214 6.598 0.231 111.535 o
0 13 2 1.786 1.999 0.161 338.729 o
0 13 3 2.466 3.103 0.191 234.727 o
0 13 4 27.650 26.996 0.392 21.793 o
0 13 5 68.848 69.588 0.854 5.396 o
0 13 6 8.954 9.300 0.251 79.025 o
0 13 7 12.472 13.106 0.301 53.553 o
0 13 8 3.884 4.108 0.211 168.096 o
0 13 9 100.241 103.975 1.275 2.780 o
0 13 10 54.187 58.189 0.803 7.260 o
0 13 11 11.509 12.001 0.301 57.777 o
0 13 12 26.928 28.301 0.472 20.375 o
0 13 13 38.045 41.186 0.643 12.038 o
0 13 14 1.587 1.898 0.281 188.321 o
0 13 15 6.274 6.699 0.271 99.974 o
0 13 16 0.721 0.803 0.221 334.328 o
0 13 17 0.680 0.603 0.221 344.408 o
0 13 18 3.156 3.796 0.241 167.128 o
0 13 19 12.282 12.594 0.331 52.168 o
0 13 21 7.134 7.291 0.271 91.831 o
0 13 22 10.878 11.499 0.311 59.444 o
0 14 0 55.746 57.185 1.055 6.177 o
0 14 1 70.085 67.991 0.864 5.343 o
0 14 2 1.949 1.999 0.231 229.388 o
0 14 3 5.381 5.504 0.221 129.486 o
0 14 4 56.681 56.191 0.803 7.107 o
0 14 5 6.199 6.699 0.241 108.507 o
0 14 6 11.902 12.895 0.311 54.494 o
0 14 7 6.478 6.598 0.251 103.910 o
0 14 8 16.623 18.098 0.372 36.570 o
0 14 9 35.542 37.199 0.582 13.756 o
0 14 10 13.502 14.090 0.352 46.228 o
0 14 11 131.525 138.272 1.918 1.595 o
0 14 12 66.497 69.287 1.034 5.109 o
0 14 13 8.891 9.902 0.321 67.781 o
0 14 14 0.452 0.492 0.221 366.264 o
0 14 15 14.276 15.095 0.372 42.499 o
0 14 16 24.633 26.805 0.492 21.653 o
0 14 17 5.979 5.504 0.271 107.150 o
0 14 18 3.157 3.003 0.251 168.102 o
0 14 19 0.703 0.492 0.291 218.014 o
0 14 20 4.601 4.499 0.281 121.538 o
0 14 21 0.087 0.000 0.231 388.284 o
0 15 1 20.003 20.197 0.402 30.173 o
0 15 2 21.285 21.994 0.442 26.900 o
0 15 3 35.761 35.000 0.623 13.573 o
0 15 4 9.140 9.199 0.321 68.171 o
0 15 5 4.913 5.504 0.261 120.516 o
0 15 6 0.337 0.301 0.231 355.036 o
0 15 7 7.602 8.195 0.291 82.332 o
0 15 8 30.622 31.595 0.623 15.640 o
0 15 9 6.264 6.598 0.321 87.997 o
0 15 10 24.667 27.397 0.603 19.118 o
0 15 11 24.676 24.796 0.552 20.840 o
0 15 12 31.706 33.694 0.663 14.423 o
0 15 13 3.427 3.796 0.271 144.948 o
0 15 14 6.000 6.498 0.301 94.914 o
0 15 15 0.291 0.301 0.261 286.511 o
0 15 16 4.657 4.901 0.311 108.045 o
0 15 17 8.434 9.199 0.331 69.445 o
0 15 18 1.103 1.296 0.251 246.656 o
0 15 19 5.004 5.403 0.291 109.719 o
0 15 20 12.174 14.090 0.482 39.144 o
0 16 0 43.609 41.799 1.135 7.467 o
0 16 1 56.911 56.191 0.994 6.354 o
0 16 2 1.050 1.195 0.251 250.647 o
0 16 3 18.081 17.495 0.422 32.869 o
0 16 4 43.003 42.191 0.723 10.302 o
0 16 5 3.208 3.595 0.311 128.426 o
0 16 6 8.745 8.697 0.372 63.353 o
0 16 7 27.268 28.492 0.582 18.134 o
0 16 8 9.520 10.294 0.372 58.524 o
0 16 9 27.483 29.888 0.603 17.406 o
0 16 10 15.716 16.199 0.432 36.017 o
0 16 11 16.059 17.495 0.422 35.273 o
0 16 12 7.931 8.396 0.331 73.151 o
0 16 13 10.952 10.907 0.392 51.814 o
0 16 14 4.378 4.499 0.281 123.920 o
0 16 15 14.137 15.195 0.412 40.107 o
0 16 16 0.357 0.492 0.241 321.414 o
0 16 17 11.049 11.790 0.452 45.098 o
0 16 18 15.050 15.697 0.452 36.100 o
0 17 1 3.585 3.495 0.321 120.321 o
0 17 2 0.291 0.803 0.281 240.505 o
0 17 3 43.051 41.799 0.844 9.456 o
0 17 4 0.136 0.000 0.261 302.510 o
0 17 5 0.387 0.301 0.241 325.561 o
0 17 6 5.038 5.504 0.281 112.311 o
0 17 7 23.722 24.394 0.502 22.680 o
0 17 8 4.252 5.092 0.271 126.133 o
0 17 9 4.595 4.600 0.311 109.852 o
0 17 10 2.710 1.999 0.321 138.548 o
0 17 11 3.143 3.204 0.261 159.999 o
0 17 12 2.482 2.792 0.251 184.285 o
0 17 13 8.319 9.099 0.352 67.050 o
0 17 14 17.876 19.494 0.462 30.362 o
0 17 15 1.761 1.898 0.301 167.349 o
0 17 16 4.104 4.700 0.271 130.131 o
0 17 17 3.499 3.796 0.261 149.351 o
0 18 0 4.894 5.996 0.552 50.849 o
0 18 1 10.233 9.591 0.422 51.878 o
0 18 2 11.694 10.796 0.432 46.587 o
0 18 3 10.206 10.003 0.402 53.630 o
0 18 4 23.587 22.396 0.603 20.835 o
0 18 5 3.496 3.204 0.291 137.409 o
0 18 6 9.646 9.802 0.382 57.656 o
0 18 7 18.636 18.298 0.542 27.083 o
0 18 8 7.882 7.703 0.372 68.070 o
0 18 9 1.384 1.496 0.251 232.828 o
0 18 10 2.418 2.400 0.261 181.878 o
0 18 11 0.003 0.392 0.221 411.898 o
0 18 13 6.267 6.407 0.341 83.864 o
0 18 14 2.786 2.902 0.241 184.107 o
0 18 15 0.362 0.392 0.231 349.704 o
0 19 1 8.123 6.699 0.362 70.740 o
0 19 2 5.140 4.600 0.341 95.930 o
0 19 3 12.822 12.795 0.462 40.567 o
0 19 4 1.711 1.496 0.281 190.067 o
0 19 5 0.577 0.904 0.291 215.714 o
0 19 6 4.206 4.007 0.331 108.350 o
0 19 7 0.674 0.803 0.281 227.658 o
0 19 8 1.361 1.808 0.271 205.123 o
0 19 9 1.828 1.697 0.261 204.689 o
0 19 10 3.886 4.108 0.311 118.619 o
0 19 11 1.830 1.808 0.261 203.154 o
0 19 13 7.068 6.799 0.321 82.950 o
0 20 0 4.186 4.399 0.372 93.559 o
0 20 1 0.527 0.603 0.241 307.803 o
0 20 2 1.493 1.396 0.271 207.126 o
0 20 3 0.299 0.301 0.241 331.363 o
0 20 4 2.913 3.003 0.281 152.850 o
0 20 5 8.838 7.994 0.362 65.676 o
0 20 6 7.844 7.291 0.372 68.976 o
0 20 7 7.391 6.598 0.341 77.778 o
0 20 8 3.074 3.003 0.261 162.969 o
0 20 9 0.459 0.392 0.251 296.157 o
0 20 10 8.324 8.195 0.372 65.615 o
0 20 11 0.592 0.492 0.271 250.967 o
0 21 1 2.462 2.501 0.251 188.075 o
0 21 2 1.148 1.004 0.241 266.138 o
0 21 3 0.279 0.100 0.221 398.994 o
0 21 4 1.268 1.004 0.211 313.587 o
0 21 5 2.531 2.300 0.261 180.533 o
0 21 6 5.799 4.700 0.281 109.102 o
0 21 7 3.114 2.300 0.221 199.563 o
1 0 1 509.749 467.230 5.293 0.158 o
1 0 2 1080.130 1047.630 10.284 0.037 o
1 0 3 2284.950 2201.330 21.562 0.008 o
1 0 4 348.583 349.737 3.043 0.331 o
1 0 5 4774.950 4615.330 39.670 0.002 o
1 0 6 1125.140 1123.610 9.812 0.034 o
1 0 7 106.399 112.381 1.135 2.654 o
1 0 8 0.009 0.201 0.211 461.006 o
1 0 9 40.926 45.696 0.633 11.021 o
1 0 10 41.642 44.490 0.633 10.998 o
1 0 11 623.072 634.486 5.755 0.106 o
1 0 12 86.052 91.180 1.125 3.547 o
1 0 13 54.697 53.389 0.944 6.866 o
1 0 14 1.488 1.296 0.331 153.607 o
1 0 15 30.707 31.194 0.673 14.957 o
1 0 16 77.308 77.291 1.356 3.738 o
1 0 17 41.060 38.897 0.813 10.226 o
1 0 18 6.466 6.598 0.372 75.971 o
1 0 19 0.621 0.301 0.321 186.883 o
1 0 20 29.901 28.492 0.713 15.018 o
1 0 21 18.134 17.395 0.562 27.048 o
1 0 22 15.339 14.301 0.582 29.683 o
1 0 23 32.234 31.394 0.723 13.809 o
1 0 24 20.894 18.198 0.593 23.813 o
1 0 25 65.228 59.193 1.135 5.208 o
1 0 26 4.521 4.298 0.321 108.179 o
1 0 27 1.492 1.105 0.291 189.775 o
1 1 0 1204.720 1142.810 9.410 0.032 o
1 1 1 1125.820 1073.930 7.422 0.038 o
1 1 2 1037.270 1037.530 7.432 0.042 o
1 1 3 882.214 845.259 5.996 0.060 o
1 1 4 1737.460 1677.820 10.103 0.016 o
1 1 5 636.128 635.290 3.857 0.114 o
1 1 6 104.154 106.175 0.753 3.073 o
1 1 7 612.374 620.697 3.816 0.121 o
1 1 8 241.008 240.560 1.627 0.704 o
1 1 9 268.933 270.558 1.858 0.569 o
1 1 10 499.535 501.216 3.194 0.179 o
1 1 11 116.063 117.985 0.944 2.498 o
1 1 12 137.341 138.483 1.085 1.879 o
1 1 13 6.094 5.504 0.211 124.301 o
1 1 14 49.150 49.392 0.693 8.928 o
1 1 15 44.821 45.093 0.603 10.524 o
1 1 16 68.280 66.695 0.844 5.559 o
1 1 17 8.175 7.994 0.261 85.216 o
1 1 18 178.960 171.675 2.069 1.063 o
1 1 19 15.164 14.793 0.331 43.656 o
1 1 20 30.005 29.095 0.492 18.337 o
1 1 21 5.812 5.996 0.271 106.478 o
1 1 22 3.713 3.495 0.281 137.856 o
1 1 23 0.261 0.703 0.231 345.666 o
1 1 24 13.140 12.403 0.311 51.936 o
1 1 25 0.641 0.603 0.221 347.285 o
1 1 26 10.543 9.400 0.271 68.859 o
1 1 27 1.163 0.803 0.231 287.395 o
1 2 0 7494.560 7124.610 102.338 0.001 o
1 2 1 2744.300 2657.060 18.660 0.006 o
1 2 2 3311.130 3215.970 22.316 0.004 o
1 2 3 627.001 607.802 3.877 0.119 o
1 2 4 759.547 712.882 4.308 0.084 o
1 2 5 35.960 35.793 0.311 16.445 o
1 2 6 512.574 500.814 3.133 0.174 o
1 2 7 41.535 42.392 0.392 12.929 o
1 2 8 118.142 119.582 0.904 2.457 o
1 2 9 368.939 369.331 2.450 0.317 o
1 2 10 65.650 66.093 0.593 6.401 o
1 2 11 130.337 129.876 1.024 2.075 o
1 2 12 85.198 81.981 0.773 4.246 o
1 2 13 48.841 48.186 0.613 9.488 o
1 2 14 11.791 11.700 0.291 58.332 o
1 2 15 4.939 5.202 0.221 137.146 o
1 2 16 148.408 142.982 1.647 1.516 o
1 2 17 5.043 5.403 0.261 119.680 o
1 2 18 30.810 29.697 0.472 18.147 o
1 2 19 49.132 47.895 0.683 9.094 o
1 2 20 1.892 1.597 0.261 204.327 o
1 2 21 62.487 57.888 0.834 6.381 o
1 2 22 10.205 9.902 0.311 64.288 o
1 2 23 7.380 7.000 0.281 89.042 o
1 2 24 1.696 1.496 0.231 247.822 o
1 2 25 7.298 6.598 0.251 97.538 o
1 2 26 1.364 0.803 0.201 334.398 o
1 2 27 0.114 0.201 0.201 491.034 o
1 3 0 123.326 119.381 0.894 2.357 o
1 3 1 109.422 109.187 0.824 2.835 o
1 3 2 1072.920 1025.330 6.367 0.042 o
1 3 3 962.248 923.042 5.684 0.052 o
1 3 4 77.615 76.990 0.552 5.117 o
1 3 5 1.030 1.004 0.100 707.557 o
1 3 6 173.479 171.263 1.145 1.295 o
1 3 7 1.862 2.300 0.151 338.848 o
1 3 8 230.658 232.264 1.597 0.756 o
1 3 9 643.383 650.495 4.208 0.109 o
1 3 10 70.579 75.282 0.643 5.520 o
1 3 11 11.057 11.891 0.221 67.225 o
1 3 12 338.198 331.339 2.531 0.370 o
1 3 13 63.668 63.492 0.763 6.252 o
1 3 14 122.010 119.974 1.496 2.046 o
1 3 15 22.804 22.095 0.362 27.840 o
1 3 16 17.823 17.093 0.362 36.081 o
1 3 17 3.815 3.696 0.251 150.702 o
1 3 18 1.899 1.898 0.221 245.071 o
1 3 19 6.015 5.504 0.251 112.821 o
1 3 20 22.242 21.100 0.422 27.075 o
1 3 21 10.929 9.802 0.311 61.994 o
1 3 22 9.105 8.095 0.301 73.555 o
1 3 23 7.857 7.000 0.261 90.187 o
1 3 24 25.621 23.601 0.442 23.141 o
1 3 25 9.442 8.396 0.291 72.919 o
1 3 26 4.875 4.198 0.241 136.538 o
1 3 27 0.021 0.201 0.311 214.768 o
1 4 0 1211.440 1124.810 6.990 0.034 o
1 4 1 63.087 61.192 0.442 7.252 o
1 4 2 428.349 408.027 2.561 0.250 o
1 4 3 544.029 517.616 3.274 0.158 o
1 4 4 194.212 197.365 1.306 1.036 o
1 4 5 256.447 255.765 1.667 0.632 o
1 4 6 12.895 12.493 0.191 61.695 o
1 4 7 288.076 296.851 1.968 0.495 o
1 4 8 76.292 76.889 0.643 5.074 o
1 4 9 29.190 28.994 0.341 21.077 o
1 4 10 9.619 10.103 0.211 78.961 o
1 4 11 15.447 15.496 0.251 46.919 o
1 4 12 9.577 10.204 0.271 71.201 o
1 4 13 49.910 47.694 0.653 9.150 o
1 4 14 31.684 30.892 0.442 17.917 o
1 4 15 52.334 51.490 0.683 8.389 o
1 4 16 5.459 5.403 0.221 129.138 o
1 4 17 11.810 11.198 0.281 60.003 o
1 4 18 39.223 37.400 0.542 13.102 o
1 4 19 3.085 3.204 0.261 161.004 o
1 4 20 36.448 34.488 0.562 14.098 o
1 4 21 10.659 10.103 0.291 64.700 o
1 4 22 6.132 5.694 0.251 110.843 o
1 4 23 4.417 4.298 0.241 142.166 o
1 4 24 5.343 5.092 0.261 118.197 o
1 4 25 12.450 11.790 0.341 51.874 o
1 4 26 3.368 4.108 0.241 160.374 o
1 4 27 0.264 0.301 0.231 360.686 o
1 5 0 567.404 535.211 3.455 0.146 o
1 5 1 711.407 669.687 4.359 0.095 o
1 5 2 627.432 591.101 3.816 0.121 o
1 5 3 344.365 338.650 2.230 0.367 o
1 5 4 226.462 226.168 1.577 0.785 o
1 5 5 53.629 53.389 0.482 8.895 o
1 5 6 148.242 151.770 1.235 1.608 o
1 5 7 51.221 53.097 0.492 9.258 o
1 5 8 65.309 62.688 0.542 6.711 o
1 5 9 85.178 86.289 0.723 4.207 o
1 5 10 6.177 7.291 0.191 119.065 o
1 5 11 58.079 57.988 0.603 7.576 o
1 5 12 55.067 53.891 0.663 7.969 o
1 5 13 91.765 91.984 1.165 3.294 o
1 5 14 92.883 90.789 1.075 3.384 o
1 5 15 6.849 6.598 0.231 105.834 o
1 5 16 175.254 167.176 1.878 1.142 o
1 5 17 21.830 20.990 0.382 28.672 o
1 5 18 13.922 13.799 0.331 47.078 o
1 5 19 18.195 18.399 0.372 34.326 o
1 5 20 32.979 31.796 0.532 16.023 o
1 5 21 2.241 1.898 0.251 201.039 o
1 5 22 0.965 1.296 0.241 267.791 o
1 5 23 7.549 7.392 0.261 90.907 o
1 5 24 2.000 2.099 0.231 225.989 o
1 5 25 4.214 4.007 0.271 133.016 o
1 5 26 17.018 15.798 0.362 38.126 o
1 6 0 449.121 439.421 2.892 0.222 o
1 6 1 342.701 337.846 2.250 0.369 o
1 6 2 120.352 119.873 0.884 2.417 o
1 6 3 150.560 147.070 1.055 1.661 o
1 6 4 274.269 277.850 1.858 0.549 o
1 6 5 96.467 99.988 0.793 3.392 o
1 6 6 734.532 726.671 4.931 0.085 o
1 6 7 412.947 421.033 2.772 0.253 o
1 6 8 34.293 34.488 0.372 16.851 o
1 6 9 29.380 28.894 0.341 20.995 o
1 6 10 155.112 151.569 1.255 1.530 o
1 6 11 304.627 299.954 2.692 0.430 o
1 6 12 23.829 23.601 0.412 25.099 o
1 6 13 61.343 61.393 0.773 6.518 o
1 6 14 2.934 3.204 0.221 192.550 o
1 6 15 56.524 56.592 0.733 7.370 o
1 6 16 45.263 43.396 0.623 10.472 o
1 6 17 29.903 29.195 0.472 18.674 o
1 6 18 11.491 10.907 0.291 60.505 o
1 6 19 6.843 6.900 0.271 95.113 o
1 6 20 25.374 25.901 0.482 21.704 o
1 6 21 30.225 29.396 0.492 18.172 o
1 6 22 0.251 0.603 0.231 350.111 o
1 6 23 17.173 17.595 0.382 35.702 o
1 6 24 3.568 3.204 0.211 184.554 o
1 6 25 1.468 1.396 0.231 259.182 o
1 6 26 6.906 6.307 0.261 99.185 o
1 7 0 34.168 35.100 0.352 16.972 o
1 7 1 377.073 374.634 2.501 0.306 o
1 7 2 225.346 217.662 1.486 0.814 o
1 7 3 64.584 65.993 0.542 6.620 o
1 7 4 133.541 133.883 1.004 2.000 o
1 7 5 67.672 70.191 0.593 6.044 o
1 7 6 598.649 600.501 3.766 0.127 o
1 7 7 95.892 96.684 0.813 3.452 o
1 7 8 46.099 46.891 0.502 10.690 o
1 7 9 70.431 73.384 0.723 5.442 o
1 7 10 89.858 91.080 1.004 3.567 o
1 7 11 8.980 9.702 0.301 70.658 o
1 7 12 13.074 13.799 0.281 52.649 o
1 7 13 12.551 12.795 0.271 56.218 o
1 7 14 3.531 3.595 0.201 187.535 o
1 7 15 30.855 30.501 0.452 18.237 o
1 7 16 47.957 46.298 0.633 9.680 o
1 7 17 1.844 1.808 0.201 276.651 o
1 7 18 1.900 2.400 0.211 247.639 o
1 7 19 5.564 5.403 0.271 111.247 o
1 7 20 66.862 65.290 0.914 5.527 o
1 7 21 1.241 1.105 0.231 276.000 o
1 7 22 1.400 1.496 0.221 275.305 o
1 7 23 9.224 9.199 0.271 75.010 o
1 7 24 8.523 7.703 0.251 85.811 o
1 7 25 2.277 1.999 0.221 229.456 o
1 7 26 2.034 2.300 0.201 256.574 o
1 8 0 230.288 229.061 1.577 0.765 o
1 8 1 88.801 85.687 0.673 4.106 o
1 8 2 50.016 50.898 0.462 9.770 o
1 8 3 463.271 464.027 3.053 0.206 o
1 8 4 403.391 400.836 2.591 0.271 o
1 8 5 78.104 81.188 0.693 4.756 o
1 8 6 110.100 113.175 0.904 2.716 o
1 8 7 204.110 207.559 1.627 0.915 o
1 8 8 20.043 21.402 0.352 31.191 o
1 8 9 33.439 33.192 0.462 16.462 o
1 8 10 81.218 82.985 1.075 3.959 o
1 8 11 5.534 5.303 0.201 135.844 o
1 8 12 96.797 98.592 1.185 3.027 o
1 8 13 19.459 19.494 0.341 33.279 o
1 8 14 5.196 5.092 0.221 134.443 o
1 8 15 107.406 104.487 1.255 2.626 o
1 8 16 24.721 24.796 0.412 24.021 o
1 8 17 38.297 37.993 0.582 12.906 o
1 8 18 28.114 27.588 0.492 19.585 o
1 8 19 27.604 27.297 0.472 20.284 o
1 8 20 14.857 14.894 0.341 43.521 o
1 8 21 19.638 19.293 0.392 31.373 o
1 8 22 0.713 0.492 0.211 372.476 o
1 8 23 20.346 19.594 0.362 31.509 o
1 8 24 0.947 1.396 0.271 223.019 o
1 8 25 3.595 3.405 0.211 181.614 o
1 9 0 59.852 60.188 0.542 7.427 o
1 9 1 231.670 233.259 1.587 0.751 o
1 9 2 77.197 76.086 0.643 5.042 o
1 9 3 75.474 75.584 0.633 5.186 o
1 9 4 48.701 49.592 0.482 10.035 o
1 9 5 465.699 470.022 3.374 0.199 o
1 9 6 151.918 151.479 1.275 1.558 o
1 9 7 23.088 23.089 0.362 27.152 o
1 9 8 1.540 1.898 0.191 306.480 o
1 9 9 47.462 49.392 0.723 9.011 o
1 9 10 18.371 18.901 0.331 35.401 o
1 9 11 54.057 54.393 0.703 7.899 o
1 9 12 66.183 68.995 0.884 5.524 o
1 9 13 36.165 35.994 0.502 14.577 o
1 9 14 0.776 0.904 0.191 404.961 o
1 9 15 52.775 52.686 0.723 8.074 o
1 9 16 4.929 5.604 0.241 127.082 o
1 9 17 31.475 31.997 0.532 16.542 o
1 9 18 0.902 0.803 0.211 345.126 o
1 9 19 2.571 2.792 0.231 198.891 o
1 9 20 2.547 2.902 0.241 189.667 o
1 9 21 0.270 0.301 0.221 390.407 o
1 9 22 11.753 11.700 0.291 58.445 o
1 9 23 0.936 1.105 0.241 273.491 o
1 9 24 8.585 8.607 0.271 79.585 o
1 9 25 2.051 2.400 0.221 230.325 o
1 10 0 27.209 26.393 0.352 22.973 o
1 10 1 10.554 10.595 0.211 73.157 o
1 10 2 255.688 250.954 1.948 0.621 o
1 10 3 23.201 22.798 0.352 27.433 o
1 10 4 7.755 7.603 0.221 96.809 o
1 10 5 63.942 65.792 0.743 6.187 o
1 10 6 34.139 33.393 0.462 16.157 o
1 10 7 27.205 27.297 0.442 21.058 o
1 10 8 12.837 13.207 0.291 53.270 o
1 10 9 115.663 121.982 1.547 2.097 o
1 10 10 14.709 15.095 0.331 44.225 o
1 10 11 12.057 12.996 0.301 54.808 o
1 10 12 15.168 16.290 0.311 43.418 o
1 10 13 58.367 60.188 0.793 6.783 o
1 10 14 15.693 16.290 0.331 41.388 o
1 10 15 8.350 8.607 0.251 84.187 o
1 10 16 14.940 15.597 0.372 40.958 o
1 10 17 6.062 5.895 0.271 104.816 o
1 10 18 20.623 21.693 0.432 27.898 o
1 10 19 7.408 8.095 0.291 83.662 o
1 10 20 0.191 0.392 0.251 311.191 o
1 10 21 14.997 15.195 0.362 41.794 o
1 10 22 7.769 7.904 0.251 89.826 o
1 10 23 18.307 18.590 0.382 33.660 o
1 10 24 5.042 5.504 0.241 126.352 o
1 11 0 104.298 102.880 1.195 2.767 o
1 11 1 15.420 14.703 0.291 45.601 o
1 11 2 28.545 28.793 0.422 20.257 o
1 11 3 27.206 26.805 0.392 22.125 o
1 11 4 2.659 2.792 0.201 223.688 o
1 11 5 6.792 7.803 0.221 103.576 o
1 11 6 14.692 15.406 0.301 45.778 o
1 11 7 15.492 16.099 0.301 43.542 o
1 11 8 6.582 7.000 0.231 106.401 o
1 11 9 69.972 75.282 0.934 4.964 o
1 11 10 4.741 5.403 0.221 138.481 o
1 11 11 5.414 6.197 0.241 118.465 o
1 11 12 34.901 36.295 0.522 14.723 o
1 11 13 26.490 29.195 0.462 20.557 o
1 11 14 17.519 17.796 0.352 36.462 o
1 11 15 2.558 2.692 0.271 168.364 o
1 11 16 5.445 5.895 0.261 113.252 o
1 11 17 10.171 10.907 0.311 62.680 o
1 11 18 6.703 7.100 0.251 100.127 o
1 11 19 5.639 5.996 0.271 107.949 o
1 11 20 29.601 30.400 0.482 18.381 o
1 11 21 1.235 1.296 0.211 306.769 o
1 11 22 0.751 1.004 0.201 374.409 o
1 11 23 0.946 1.195 0.211 328.213 o
1 12 0 186.926 178.173 2.039 1.008 o
1 12 1 9.701 9.491 0.241 76.220 o
1 12 2 6.381 6.096 0.191 123.448 o
1 12 3 57.221 58.189 0.703 7.318 o
1 12 4 2.929 3.003 0.171 238.532 o
1 12 5 174.221 180.674 2.009 1.078 o
1 12 6 29.912 30.993 0.452 18.557 o
1 12 7 14.190 15.095 0.311 46.507 o
1 12 8 62.884 65.380 0.834 6.038 o
1 12 9 37.737 39.991 0.562 12.974 o
1 12 10 36.309 38.495 0.562 13.562 o
1 12 11 40.086 42.693 0.603 11.744 o
1 12 12 9.212 10.103 0.271 73.010 o
1 12 13 15.434 15.597 0.331 42.440 o
1 12 14 31.273 32.700 0.542 16.348 o
1 12 15 1.050 1.105 0.251 252.428 o
1 12 16 0.096 0.201 0.221 412.164 o
1 12 17 5.594 5.895 0.241 118.159 o
1 12 18 1.097 1.597 0.241 255.643 o
1 12 19 20.445 21.201 0.442 27.944 o
1 12 20 8.248 8.607 0.281 79.652 o
1 12 21 1.027 0.904 0.221 311.366 o
1 12 22 4.165 4.399 0.251 140.352 o
1 12 23 11.502 12.493 0.331 54.280 o
1 13 0 3.330 3.796 0.231 170.123 o
1 13 1 31.850 31.696 0.512 16.731 o
1 13 2 5.031 5.202 0.211 139.800 o
1 13 3 4.295 4.298 0.201 163.704 o
1 13 4 3.844 3.696 0.191 185.307 o
1 13 5 23.788 24.194 0.382 25.631 o
1 13 6 12.058 12.996 0.291 55.665 o
1 13 7 26.524 28.301 0.442 21.159 o
1 13 8 4.374 4.700 0.241 139.939 o
1 13 9 4.772 5.202 0.241 131.408 o
1 13 10 30.944 33.092 0.542 16.398 o
1 13 11 52.934 56.291 0.773 7.623 o
1 13 12 24.688 26.092 0.452 22.718 o
1 13 13 48.037 51.089 0.763 8.594 o
1 13 14 5.141 5.694 0.271 113.823 o
1 13 15 8.789 8.898 0.311 71.653 o
1 13 16 7.621 8.697 0.291 80.903 o
1 13 17 1.180 1.496 0.231 269.698 o
1 13 18 0.502 0.492 0.211 391.263 o
1 13 19 10.503 11.098 0.331 59.058 o
1 13 20 1.872 1.898 0.221 246.130 o
1 13 21 6.979 7.603 0.271 91.821 o
1 13 22 0.338 0.301 0.191 495.943 o
1 14 0 82.217 81.278 1.135 3.857 o
1 14 1 126.516 125.176 1.717 1.823 o
1 14 2 12.286 12.001 0.321 53.777 o
1 14 3 1.994 1.808 0.201 269.419 o
1 14 4 0.176 0.301 0.191 521.346 o
1 14 5 0.043 0.201 0.181 613.034 o
1 14 6 10.496 10.997 0.271 65.938 o
1 14 7 18.444 19.202 0.362 33.931 o
1 14 8 12.064 12.403 0.301 55.603 o
1 14 9 96.475 99.888 1.215 2.987 o
1 14 10 1.580 2.099 0.261 205.970 o
1 14 11 49.438 53.891 0.834 7.885 o
1 14 12 16.348 17.796 0.402 35.698 o
1 14 13 9.688 12.102 0.362 56.657 o
1 14 14 2.815 2.792 0.241 184.688 o
1 14 15 12.134 13.207 0.331 51.779 o
1 14 16 19.163 21.502 0.492 27.206 o
1 14 17 42.910 45.886 0.703 10.137 o
1 14 18 2.383 2.501 0.221 217.763 o
1 14 19 1.068 0.904 0.231 289.672 o
1 14 20 4.438 4.700 0.271 126.253 o
1 14 21 5.332 6.096 0.281 107.111 o
1 15 0 58.139 57.697 0.864 6.670 o
1 15 1 17.799 18.690 0.392 33.790 o
1 15 2 6.768 6.900 0.281 93.295 o
1 15 3 2.885 3.003 0.241 180.783 o
1 15 4 9.439 10.103 0.321 65.388 o
1 15 5 13.609 14.191 0.352 45.913 o
1 15 6 19.209 19.594 0.372 32.417 o
1 15 7 11.657 12.303 0.311 55.975 o
1 15 8 18.125 19.293 0.392 33.053 o
1 15 9 20.953 23.189 0.442 26.684 o
1 15 10 15.543 17.294 0.382 38.161 o
1 15 11 0.013 0.100 0.251 331.255 o
1 15 12 0.293 0.492 0.231 351.077 o
1 15 13 9.833 10.495 0.321 63.327 o
1 15 14 12.086 13.397 0.341 50.826 o
1 15 15 7.114 8.607 0.291 83.873 o
1 15 16 2.100 2.400 0.221 228.634 o
1 15 17 2.566 2.792 0.271 167.277 o
1 15 18 0.331 0.100 0.231 363.291 o
1 15 19 8.939 10.495 0.372 59.933 o
1 15 20 5.919 6.407 0.311 93.179 o
1 16 0 23.840 24.505 0.482 23.060 o
1 16 1 6.086 6.407 0.291 97.230 o
1 16 2 28.655 29.396 0.562 17.715 o
1 16 3 58.106 56.291 0.894 6.626 o
1 16 4 49.593 49.291 0.803 8.296 o
1 16 5 15.326 15.697 0.442 36.303 o
1 16 6 0.342 0.603 0.261 276.819 o
1 16 7 24.170 23.892 0.512 22.317 o
1 16 8 50.037 52.585 0.824 7.940 o
1 16 9 0.224 0.201 0.251 314.884 o
1 16 10 34.641 37.792 0.753 12.110 o
1 16 11 1.243 1.597 0.241 249.789 o
1 16 12 14.193 16.390 0.422 38.522 o
1 16 13 6.896 7.000 0.311 85.475 o
1 16 14 1.185 1.296 0.321 166.418 o
1 16 15 9.879 10.997 0.372 56.532 o
1 16 16 2.250 2.300 0.261 186.752 o
1 16 17 13.131 14.703 0.442 40.059 o
1 16 18 11.796 12.694 0.462 42.240 o
1 17 0 32.969 32.700 0.663 14.202 o
1 17 1 27.235 26.393 0.582 18.600 o
1 17 2 3.872 4.007 0.311 119.254 o
1 17 3 6.428 6.096 0.341 83.836 o
1 17 4 6.273 5.996 0.341 84.941 o
1 17 5 3.571 3.405 0.321 120.920 o
1 17 6 5.108 5.303 0.362 88.312 o
1 17 7 10.017 10.907 0.422 50.886 o
1 17 8 16.082 16.601 0.532 30.387 o
1 17 9 3.037 3.696 0.331 120.260 o
1 17 10 1.749 1.999 0.251 213.292 o
1 17 11 1.914 1.898 0.271 190.163 o
1 17 12 1.955 1.808 0.331 143.423 o
1 17 13 6.199 7.000 0.311 89.550 o
1 17 14 15.264 16.902 0.452 35.084 o
1 17 15 4.021 4.298 0.261 138.275 o
1 17 16 3.694 3.897 0.331 113.198 o
1 17 17 0.376 0.603 0.261 275.211 o
1 18 0 5.219 5.403 0.341 92.822 o
1 18 1 2.994 2.792 0.311 135.672 o
1 18 2 7.890 8.095 0.352 70.592 o
1 18 3 10.869 10.595 0.382 53.405 o
1 18 4 10.245 10.796 0.402 52.581 o
1 18 5 1.610 1.697 0.301 171.996 o
1 18 6 0.358 0.201 0.311 205.772 o
1 18 7 27.779 28.301 0.783 14.566 o
1 18 8 0.121 0.492 0.271 270.447 o
1 18 9 3.938 4.007 0.301 122.840 o
1 18 10 3.340 3.696 0.352 109.049 o
1 18 11 1.758 1.999 0.301 166.511 o
1 18 12 3.027 3.405 0.271 154.023 o
1 18 13 10.135 10.395 0.372 56.656 o
1 18 14 3.149 3.595 0.281 144.873 o
1 18 15 5.790 6.197 0.301 97.410 o
1 19 0 0.977 0.703 0.231 300.023 o
1 19 1 2.449 2.601 0.271 171.307 o
1 19 2 1.945 1.999 0.331 142.287 o
1 19 3 22.520 21.301 0.673 19.856 o
1 19 4 2.807 2.692 0.291 150.618 o
1 19 5 0.867 1.195 0.251 258.031 o
1 19 6 1.224 1.296 0.261 228.665 o
1 19 7 0.170 0.301 0.281 254.304 o
1 19 8 2.079 1.999 0.281 176.675 o
1 19 9 1.372 1.195 0.241 252.654 o
1 19 10 1.170 1.396 0.291 193.879 o
1 19 11 0.874 1.296 0.261 240.730 o
1 19 12 1.778 1.597 0.251 218.436 o
1 19 13 2.228 2.400 0.321 142.191 o
1 20 0 19.666 18.298 0.613 23.888 o
1 20 1 1.222 1.396 0.251 240.363 o
1 20 2 1.684 1.496 0.221 262.261 o
1 20 3 10.178 9.591 0.382 56.484 o
1 20 4 2.879 2.692 0.291 149.536 o
1 20 5 3.355 3.103 0.291 139.919 o
1 20 6 6.280 6.096 0.321 89.395 o
1 20 7 0.983 1.004 0.271 228.095 o
1 20 8 1.588 1.597 0.281 191.760 o
1 20 9 0.891 1.105 0.231 293.731 o
1 20 10 6.708 6.096 0.352 80.197 o
1 20 11 1.210 1.296 0.251 242.625 o
1 21 0 0.839 0.492 0.221 336.965 o
1 21 1 1.181 0.803 0.181 397.887 o
1 21 2 0.276 0.603 0.251 300.394 o
1 21 3 0.970 1.004 0.201 356.249 o
1 21 4 4.806 4.298 0.281 120.451 o
1 21 5 2.777 2.792 0.291 150.315 o
1 21 6 3.313 3.204 0.261 157.099 o
1 21 7 1.343 1.496 0.261 221.646 o
2 0 0 8100.210 7549.830 125.176 0.001 o
2 0 1 2001.700 1930.990 20.227 0.011 o
2 0 2 3294.040 3248.360 33.051 0.004 o
2 0 3 96.746 97.487 0.934 3.296 o
2 0 4 197.170 198.560 1.788 0.948 o
2 0 5 0.067 0.100 0.161 774.399 o
2 0 6 10.091 10.696 0.241 71.636 o
2 0 7 757.379 756.770 6.839 0.074 o
2 0 8 93.547 97.487 1.095 3.233 o
2 0 9 21.118 22.496 0.422 27.435 o
2 0 10 449.048 458.131 4.168 0.199 o
2 0 11 233.983 240.158 2.380 0.659 o
2 0 12 13.021 13.598 0.341 48.485 o
2 0 13 91.772 87.284 1.275 3.230 o
2 0 14 17.812 17.595 0.532 28.425 o
2 0 15 130.200 126.481 1.989 1.633 o
2 0 16 66.817 64.496 1.175 4.860 o
2 0 17 0.069 0.201 0.341 178.094 o
2 0 18 46.898 43.195 0.894 8.505 o
2 0 19 5.415 5.303 0.352 89.218 o
2 0 20 6.213 5.403 0.402 73.401 o
2 0 21 13.507 12.303 0.442 41.330 o
2 0 22 92.128 84.482 1.617 2.830 o
2 0 23 4.398 4.499 0.331 104.841 o
2 0 24 5.042 4.298 0.392 83.428 o
2 0 25 8.147 7.000 0.362 70.057 o
2 0 26 3.921 3.595 0.372 97.821 o
2 0 27 11.686 9.802 0.392 51.394 o
2 1 0 6946.670 6478.520 70.602 0.001 o
2 1 1 750.895 738.974 5.142 0.081 o
2 1 2 389.713 382.929 2.681 0.287 o
2 1 3 709.937 675.381 4.238 0.095 o
2 1 4 893.401 862.954 5.192 0.060 o
2 1 5 427.671 403.638 2.541 0.253 o
2 1 6 60.044 61.885 0.482 7.467 o
2 1 7 116.032 118.678 0.894 2.518 o
2 1 8 60.625 59.585 0.532 7.400 o
2 1 9 131.298 131.483 0.994 2.059 o
2 1 10 16.088 16.802 0.281 42.815 o
2 1 11 55.429 56.994 0.542 8.170 o
2 1 12 11.886 12.493 0.261 59.535 o
2 1 13 119.163 114.380 1.215 2.312 o
2 1 14 27.816 28.301 0.472 19.913 o
2 1 15 79.223 76.688 0.914 4.461 o
2 1 16 36.297 35.392 0.502 14.631 o
2 1 17 21.352 20.789 0.402 28.598 o
2 1 18 93.369 90.377 1.145 3.293 o
2 1 19 36.950 35.492 0.542 14.008 o
2 1 20 16.860 15.296 0.382 37.703 o
2 1 21 2.508 2.199 0.231 208.764 o
2 1 22 4.336 3.897 0.261 136.761 o
2 1 23 6.791 6.598 0.261 98.953 o
2 1 24 7.807 7.502 0.271 86.958 o
2 1 25 0.609 0.904 0.201 391.877 o
2 1 26 10.214 9.199 0.281 69.346 o
2 1 27 8.537 7.291 0.261 85.155 o
2 2 0 3251.680 3175.470 26.825 0.004 o
2 2 1 366.288 353.644 2.481 0.327 o
2 2 2 378.892 356.044 2.199 0.320 o
2 2 3 1229.760 1182.500 7.171 0.032 o
2 2 4 2130.310 2057.560 12.684 0.011 o
2 2 5 893.613 871.049 5.373 0.060 o
2 2 6 876.014 856.457 5.222 0.062 o
2 2 7 347.938 345.740 2.310 0.356 o
2 2 8 72.630 70.492 0.603 5.619 o
2 2 9 52.417 50.998 0.472 9.313 o
2 2 10 183.342 186.870 1.326 1.133 o
2 2 11 151.322 152.975 1.165 1.588 o
2 2 12 79.454 78.094 0.763 4.660 o
2 2 13 110.293 110.282 1.165 2.567 o
2 2 14 48.854 49.191 0.663 9.145 o
2 2 15 6.985 7.100 0.241 100.291 o
2 2 16 38.663 38.194 0.542 13.146 o
2 2 17 42.452 41.186 0.623 11.243 o
2 2 18 0.981 1.105 0.221 308.117 o
2 2 19 4.055 3.897 0.271 135.713 o
2 2 20 10.938 10.796 0.331 58.212 o
2 2 21 30.518 28.793 0.532 17.555 o
2 2 22 32.017 30.501 0.522 16.760 o
2 2 23 1.859 1.597 0.291 176.684 o
2 2 24 0.313 0.392 0.221 382.360 o
2 2 25 42.752 37.892 0.613 11.607 o
2 2 26 6.152 5.504 0.251 111.533 o
2 2 27 1.212 1.004 0.221 297.743 o
2 3 0 999.768 945.347 5.765 0.049 o
2 3 1 1608.740 1509.350 9.109 0.019 o
2 3 2 1059.630 1010.930 6.217 0.043 o
2 3 3 2.728 2.902 0.110 310.254 o
2 3 4 63.440 61.985 0.462 7.124 o
2 3 5 72.442 72.792 0.562 5.616 o
2 3 6 45.666 44.892 0.402 11.525 o
2 3 7 5.636 5.403 0.161 147.364 o
2 3 8 25.161 25.097 0.311 25.697 o
2 3 9 99.692 99.285 0.793 3.294 o
2 3 10 123.890 122.273 0.954 2.289 o
2 3 11 142.979 141.777 1.115 1.770 o
2 3 12 33.193 33.192 0.452 16.678 o
2 3 13 69.706 68.383 0.854 5.379 o
2 3 14 15.828 16.390 0.321 41.606 o
2 3 15 242.732 235.960 2.611 0.619 o
2 3 16 1.049 1.105 0.221 304.142 o
2 3 17 23.563 23.089 0.392 26.001 o
2 3 18 78.525 75.483 0.964 4.438 o
2 3 19 102.770 97.176 1.195 2.877 o
2 3 20 14.997 13.598 0.372 42.545 o
2 3 21 9.685 9.591 0.291 69.385 o
2 3 22 0.393 0.492 0.221 371.126 o
2 3 23 7.375 6.699 0.291 87.863 o
2 3 24 7.757 6.799 0.291 85.336 o
2 3 25 4.745 4.399 0.231 141.275 o
2 3 26 2.459 2.300 0.221 218.525 o
2 3 27 0.193 0.201 0.211 438.628 o
2 4 0 823.470 778.864 4.710 0.072 o
2 4 1 80.516 80.987 0.552 4.809 o
2 4 2 117.573 109.378 0.803 2.638 o
2 4 3 1.797 1.999 0.121 412.320 o
2 4 4 411.916 400.836 2.531 0.265 o
2 4 5 78.829 76.588 0.623 4.953 o
2 4 6 0.661 0.603 0.161 554.054 o
2 4 7 6.559 6.598 0.181 121.225 o
2 4 8 165.207 170.470 1.235 1.350 o
2 4 9 2.649 2.692 0.171 256.313 o
2 4 10 220.174 222.563 1.587 0.816 o
2 4 11 82.131 81.087 0.773 4.422 o
2 4 12 4.662 4.198 0.201 157.910 o
2 4 13 57.867 55.688 0.743 7.237 o
2 4 14 42.251 38.897 0.522 12.299 o
2 4 15 62.628 61.092 0.773 6.417 o
2 4 16 120.097 116.579 1.346 2.195 o
2 4 17 22.263 21.793 0.382 27.911 o
2 4 18 138.237 129.675 1.557 1.733 o
2 4 19 14.071 13.799 0.321 47.455 o
2 4 20 3.698 3.204 0.281 139.989 o
2 4 21 4.789 4.399 0.241 136.348 o
2 4 22 11.133 10.204 0.281 63.954 o
2 4 23 6.137 6.096 0.281 100.659 o
2 4 24 0.329 0.100 0.211 428.892 o
2 4 25 4.550 4.399 0.251 135.185 o
2 4 26 1.615 1.195 0.221 272.253 o
2 5 0 87.145 84.582 0.603 4.288 o
2 5 1 491.143 473.718 3.013 0.191 o
2 5 2 10.595 10.696 0.151 78.629 o
2 5 3 78.166 76.287 0.613 5.019 o
2 5 4 231.272 225.164 1.527 0.773 o
2 5 5 18.725 19.102 0.241 38.046 o
2 5 6 160.517 164.173 1.185 1.432 o
2 5 7 396.685 396.528 2.641 0.277 o
2 5 8 116.491 116.278 0.944 2.507 o
2 5 9 98.531 101.083 0.824 3.278 o
2 5 10 225.655 222.965 1.597 0.792 o
2 5 11 13.999 14.602 0.281 49.406 o
2 5 12 32.706 32.991 0.492 16.415 o
2 5 13 30.874 29.295 0.452 18.504 o
2 5 14 107.501 105.482 1.225 2.637 o
2 5 15 38.857 36.597 0.522 13.491 o
2 5 16 0.530 0.603 0.201 414.722 o
2 5 17 9.182 8.607 0.261 78.125 o
2 5 18 17.803 16.601 0.331 37.802 o
2 5 19 34.023 32.891 0.582 14.855 o
2 5 20 24.147 22.697 0.422 24.951 o
2 5 21 5.810 5.795 0.271 107.343 o
2 5 22 1.562 1.808 0.221 260.776 o
2 5 23 12.544 11.098 0.321 54.287 o
2 5 24 11.815 11.198 0.311 57.096 o
2 5 25 15.714 14.994 0.321 43.043 o
2 5 26 1.167 1.296 0.231 275.000 o
2 6 0 176.961 175.371 1.205 1.240 o
2 6 1 17.515 16.390 0.211 43.557 o
2 6 2 216.037 212.470 1.466 0.867 o
2 6 3 272.312 268.158 1.798 0.568 o
2 6 4 279.930 283.353 1.888 0.529 o
2 6 5 9.126 9.802 0.191 85.144 o
2 6 6 329.681 335.747 2.169 0.389 o
2 6 7 32.235 33.192 0.372 18.026 o
2 6 8 109.438 110.875 0.904 2.761 o
2 6 9 77.596 80.685 0.733 4.738 o
2 6 10 102.009 104.387 1.065 2.919 o
2 6 11 149.121 146.176 1.466 1.555 o
2 6 12 55.655 54.785 0.783 7.366 o
2 6 13 44.516 44.490 0.593 10.704 o
2 6 14 36.515 35.100 0.492 14.709 o
2 6 15 85.098 82.784 1.014 3.896 o
2 6 16 171.024 164.173 1.948 1.162 o
2 6 17 22.099 21.402 0.392 27.946 o
2 6 18 9.269 8.999 0.331 66.655 o
2 6 19 2.796 2.792 0.241 185.134 o
2 6 20 26.887 26.393 0.472 20.914 o
2 6 21 2.635 2.902 0.231 195.814 o
2 6 22 3.425 3.405 0.241 165.745 o
2 6 23 11.156 10.495 0.352 55.908 o
2 6 24 5.344 4.901 0.231 130.025 o
2 6 25 2.090 1.898 0.221 237.885 o
2 6 26 2.018 2.199 0.251 202.944 o
2 7 0 335.687 328.446 2.179 0.386 o
2 7 1 127.335 128.380 0.974 2.160 o
2 7 2 3.987 4.198 0.171 187.712 o
2 7 3 87.352 87.585 0.713 4.085 o
2 7 4 88.689 89.393 0.703 3.994 o
2 7 5 186.023 184.068 1.316 1.127 o
2 7 6 107.567 111.779 0.884 2.811 o
2 7 7 107.598 109.187 0.884 2.844 o
2 7 8 65.764 67.087 0.653 6.205 o
2 7 9 0.056 0.301 0.191 541.787 o
2 7 10 77.193 75.182 0.844 4.732 o
2 7 11 42.122 42.894 0.633 11.062 o
2 7 12 56.060 56.391 0.723 7.470 o
2 7 13 57.007 57.697 0.743 7.222 o
2 7 14 25.114 25.590 0.402 23.693 o
2 7 15 13.429 13.699 0.301 50.428 o
2 7 16 15.181 14.894 0.311 44.720 o
2 7 17 16.905 16.802 0.341 38.527 o
2 7 18 0.548 0.803 0.221 346.680 o
2 7 19 19.949 19.694 0.392 30.835 o
2 7 20 8.431 8.697 0.291 76.859 o
2 7 21 6.116 6.197 0.251 108.717 o
2 7 22 7.102 7.191 0.291 88.024 o
2 7 23 11.359 11.399 0.291 60.141 o
2 7 24 1.400 1.697 0.211 286.473 o
2 7 25 14.254 13.207 0.311 48.392 o
2 8 0 3.421 3.405 0.151 229.538 o
2 8 1 193.342 183.877 1.286 1.085 o
2 8 2 60.328 60.489 0.562 7.299 o
2 8 3 101.480 103.383 0.824 3.147 o
2 8 4 20.824 21.201 0.271 32.839 o
2 8 5 492.097 495.511 3.244 0.183 o
2 8 6 270.332 270.357 1.928 0.562 o
2 8 7 226.624 229.462 1.838 0.753 o
2 8 8 113.785 112.482 1.135 2.489 o
2 8 9 3.429 3.595 0.191 197.005 o
2 8 10 1.128 0.904 0.211 325.762 o
2 8 11 41.367 42.492 0.562 11.785 o
2 8 12 89.819 90.186 1.085 3.485 o
2 8 13 2.761 3.003 0.191 226.067 o
2 8 14 30.509 30.601 0.452 18.372 o
2 8 15 57.078 54.985 0.723 7.435 o
2 8 16 19.433 18.098 0.352 33.785 o
2 8 17 10.087 10.103 0.271 69.285 o
2 8 18 11.368 12.303 0.321 55.839 o
2 8 19 44.644 45.093 0.683 10.040 o
2 8 20 53.221 52.786 0.733 7.969 o
2 8 21 9.398 9.199 0.301 69.975 o
2 8 22 7.752 7.502 0.291 83.401 o
2 8 23 26.693 25.298 0.422 22.340 o
2 8 24 0.131 0.100 0.221 413.696 o
2 8 25 5.365 5.202 0.231 127.939 o
2 9 0 107.790 110.081 0.894 2.821 o
2 9 1 111.303 111.477 0.914 2.701 o
2 9 2 86.532 85.777 0.753 4.118 o
2 9 3 80.338 80.886 0.723 4.594 o
2 9 4 3.771 4.298 0.161 197.842 o
2 9 5 95.075 97.387 0.904 3.383 o
2 9 6 79.787 78.386 0.864 4.473 o
2 9 7 10.150 10.495 0.241 71.817 o
2 9 8 106.672 107.279 1.316 2.562 o
2 9 9 99.387 102.479 1.275 2.819 o
2 9 10 10.162 10.796 0.261 68.776 o
2 9 11 2.193 2.300 0.231 216.609 o
2 9 12 12.948 12.594 0.271 55.374 o
2 9 13 92.327 92.084 1.105 3.346 o
2 9 14 30.142 29.095 0.442 19.048 o
2 9 15 0.148 0.301 0.201 479.104 o
2 9 16 3.811 4.007 0.221 164.787 o
2 9 17 5.515 6.197 0.281 105.174 o
2 9 18 5.111 5.604 0.291 107.928 o
2 9 19 8.745 8.496 0.321 71.137 o
2 9 20 51.388 51.490 0.733 8.279 o
2 9 21 2.564 2.601 0.221 210.756 o
2 9 22 3.757 4.108 0.221 164.866 o
2 9 23 13.211 12.594 0.311 51.528 o
2 9 24 3.257 3.495 0.221 181.464 o
2 10 0 47.102 45.495 0.502 10.629 o
2 10 1 56.105 54.594 0.582 8.098 o
2 10 2 173.907 169.275 1.627 1.201 o
2 10 3 80.109 78.787 0.904 4.381 o
2 10 4 13.874 14.191 0.271 50.853 o
2 10 5 33.812 34.588 0.492 15.713 o
2 10 6 5.720 6.096 0.221 122.071 o
2 10 7 195.441 199.163 2.330 0.867 o
2 10 8 40.669 41.699 0.562 12.037 o
2 10 9 76.513 80.585 1.014 4.321 o
2 10 10 55.948 58.792 0.763 7.201 o
2 10 11 30.293 31.696 0.462 18.078 o
2 10 12 9.635 10.495 0.281 69.069 o
2 10 13 57.025 58.289 0.763 7.116 o
2 10 14 1.294 1.597 0.221 278.026 o
2 10 15 9.409 9.902 0.281 71.227 o
2 10 16 16.291 16.902 0.362 38.384 o
2 10 17 4.985 4.901 0.271 119.263 o
2 10 18 3.523 3.696 0.251 155.418 o
2 10 19 3.408 4.298 0.231 163.802 o
2 10 20 2.835 2.902 0.251 175.498 o
2 10 21 4.496 4.499 0.221 148.759 o
2 10 22 0.244 0.603 0.201 447.114 o
2 10 23 4.030 4.007 0.251 145.062 o
2 10 24 10.498 11.700 0.311 60.317 o
2 11 0 15.664 14.994 0.331 42.566 o
2 11 1 19.674 19.102 0.372 32.169 o
2 11 2 16.974 16.802 0.432 34.093 o
2 11 3 9.708 9.199 0.261 74.178 o
2 11 4 74.342 75.182 0.974 4.641 o
2 11 5 26.079 27.588 0.402 22.398 o
2 11 6 23.831 24.093 0.382 25.637 o
2 11 7 115.823 119.582 1.376 2.224 o
2 11 8 25.951 27.789 0.422 22.030 o
2 11 9 50.916 52.886 0.683 8.485 o
2 11 10 20.384 22.205 0.372 29.785 o
2 11 11 31.900 32.499 0.492 16.822 o
2 11 12 1.794 1.697 0.191 297.516 o
2 11 13 102.257 105.682 1.286 2.703 o
2 11 14 8.657 8.697 0.261 80.599 o
2 11 15 0.115 0.201 0.221 410.238 o
2 11 16 6.243 6.799 0.271 99.828 o
2 11 17 1.124 1.004 0.251 251.494 o
2 11 18 20.580 22.205 0.402 28.657 o
2 11 19 2.852 3.103 0.221 195.894 o
2 11 20 23.956 24.897 0.442 23.819 o
2 11 21 2.602 3.003 0.221 203.920 o
2 11 22 0.143 0.301 0.221 402.456 o
2 11 23 0.045 0.201 0.241 352.825 o
2 12 0 8.684 8.396 0.261 81.258 o
2 12 1 1.464 1.496 0.191 324.025 o
2 12 2 67.881 67.288 0.884 5.466 o
2 12 3 36.543 38.093 0.593 13.257 o
2 12 4 5.055 5.996 0.251 119.945 o
2 12 5 11.345 12.303 0.271 60.678 o
2 12 6 9.057 10.003 0.261 75.342 o
2 12 7 19.480 20.990 0.372 31.347 o
2 12 8 4.488 4.901 0.241 137.020 o
2 12 9 1.043 0.904 0.201 354.441 o
2 12 10 40.130 41.990 0.582 11.972 o
2 12 11 7.715 8.607 0.261 86.115 o
2 12 12 8.700 10.103 0.261 76.809 o
2 12 13 21.051 22.597 0.422 27.450 o
2 12 14 28.528 29.597 0.502 18.733 o
2 12 15 3.578 4.298 0.261 144.442 o
2 12 16 1.594 1.597 0.221 264.034 o
2 12 17 8.056 8.697 0.271 82.142 o
2 12 18 0.300 0.703 0.211 400.504 o
2 12 19 9.144 9.802 0.291 71.182 o
2 12 20 3.061 3.204 0.231 182.028 o
2 12 21 3.222 3.595 0.231 174.349 o
2 12 22 6.952 7.502 0.261 94.538 o
2 13 0 44.987 43.898 0.683 10.084 o
2 13 1 146.719 146.678 1.868 1.434 o
2 13 2 40.282 39.599 0.623 11.883 o
2 13 3 13.603 14.191 0.341 46.630 o
2 13 4 14.994 15.597 0.372 40.870 o
2 13 5 47.281 48.498 0.683 9.330 o
2 13 6 7.406 7.994 0.241 93.916 o
2 13 7 54.711 59.093 0.783 7.238 o
2 13 8 2.701 2.792 0.211 213.019 o
2 13 9 41.954 44.390 0.663 10.729 o
2 13 10 6.727 7.502 0.261 96.117 o
2 13 11 12.243 13.297 0.311 53.073 o
2 13 12 27.612 29.396 0.502 19.211 o
2 13 13 34.419 36.998 0.623 13.667 o
2 13 14 0.275 0.603 0.241 323.115 o
2 13 15 7.307 7.904 0.281 86.754 o
2 13 16 0.849 1.195 0.221 313.301 o
2 13 17 0.454 0.803 0.271 250.312 o
2 13 18 13.031 13.899 0.341 48.137 o
2 13 19 28.483 30.400 0.502 18.570 o
2 13 20 2.038 2.099 0.241 213.945 o
2 13 21 2.494 2.792 0.221 210.008 o
2 14 0 80.582 78.888 1.125 3.987 o
2 14 1 33.189 32.288 0.552 15.605 o
2 14 2 81.392 80.786 1.135 3.899 o
2 14 3 0.384 0.301 0.211 412.214 o
2 14 4 22.323 23.892 0.442 25.343 o
2 14 5 9.197 9.491 0.291 71.616 o
2 14 6 9.456 10.103 0.281 70.607 o
2 14 7 7.610 8.095 0.251 90.235 o
2 14 8 8.841 9.591 0.281 74.408 o
2 14 9 27.868 28.592 0.462 19.987 o
2 14 10 28.409 30.892 0.542 17.837 o
2 14 11 31.840 35.291 0.613 14.789 o
2 14 12 21.964 23.290 0.452 25.565 o
2 14 13 1.130 1.597 0.241 254.322 o
2 14 14 5.019 5.504 0.281 112.491 o
2 14 15 1.416 1.396 0.241 246.929 o
2 14 16 29.397 31.495 0.512 17.768 o
2 14 17 1.509 1.898 0.241 234.290 o
2 14 18 0.520 0.301 0.211 398.617 o
2 14 19 1.819 2.199 0.231 230.389 o
2 14 20 9.938 10.495 0.341 60.572 o
2 15 0 27.857 27.196 0.502 19.628 o
2 15 1 95.370 92.888 1.275 3.048 o
2 15 2 12.112 12.102 0.321 54.103 o
2 15 3 42.733 42.693 0.693 10.524 o
2 15 4 17.345 17.495 0.392 35.086 o
2 15 5 8.075 8.095 0.291 80.116 o
2 15 6 16.508 17.194 0.392 36.373 o
2 15 7 39.311 41.699 0.733 10.946 o
2 15 8 21.332 22.597 0.452 26.320 o
2 15 9 0.262 0.492 0.241 327.475 o
2 15 10 3.627 4.298 0.261 143.729 o
2 15 11 5.919 6.307 0.301 96.122 o
2 15 12 13.562 14.793 0.372 44.039 o
2 15 13 0.486 0.492 0.221 363.532 o
2 15 14 6.845 8.195 0.311 82.486 o
2 15 15 10.836 12.795 0.341 54.692 o
2 15 16 23.370 26.694 0.472 22.903 o
2 15 17 3.922 4.700 0.281 127.900 o
2 15 18 1.644 1.697 0.271 199.194 o
2 15 19 12.973 15.095 0.362 45.568 o
2 16 0 1.571 1.898 0.291 179.468 o
2 16 1 14.428 13.899 0.382 42.622 o
2 16 2 12.858 12.795 0.372 47.346 o
2 16 3 20.937 20.498 0.452 27.497 o
2 16 4 23.315 23.601 0.502 23.181 o
2 16 5 4.757 4.991 0.321 103.523 o
2 16 6 42.944 45.093 0.793 9.575 o
2 16 7 28.424 29.295 0.603 17.155 o
2 16 8 5.118 5.694 0.311 101.258 o
2 16 9 7.274 7.392 0.341 76.485 o
2 16 10 51.530 53.991 0.813 7.735 o
2 16 11 11.525 12.403 0.321 55.271 o
2 16 12 3.677 4.007 0.241 155.912 o
2 16 13 11.937 13.297 0.372 48.756 o
2 16 14 1.762 1.898 0.221 250.502 o
2 16 15 11.580 12.403 0.331 54.196 o
2 16 16 0.586 0.803 0.281 230.502 o
2 16 17 2.947 3.204 0.231 184.605 o
2 16 18 7.749 8.296 0.291 81.288 o
2 17 0 3.698 3.796 0.281 136.103 o
2 17 1 8.402 8.898 0.372 64.157 o
2 17 2 4.180 4.198 0.321 111.509 o
2 17 3 3.760 4.298 0.311 118.914 o
2 17 4 4.372 4.901 0.321 106.925 o
2 17 5 19.332 19.895 0.462 28.812 o
2 17 6 2.791 2.692 0.251 178.628 o
2 17 7 16.666 16.701 0.412 35.503 o
2 17 8 48.374 49.894 0.854 8.143 o
2 17 9 15.434 16.099 0.432 36.450 o
2 17 10 0.624 0.904 0.241 294.074 o
2 17 11 6.480 7.291 0.382 72.486 o
2 17 12 3.064 3.103 0.271 155.874 o
2 17 13 4.009 4.108 0.291 125.885 o
2 17 14 6.093 6.900 0.352 81.253 o
2 17 15 1.731 2.099 0.281 182.907 o
2 17 16 2.732 3.204 0.271 160.607 o
2 17 17 0.242 0.201 0.271 271.526 o
2 18 0 11.494 10.595 0.341 55.879 o
2 18 1 12.472 12.202 0.341 51.327 o
2 18 2 13.602 12.996 0.362 46.397 o
2 18 3 25.342 24.595 0.512 21.436 o
2 18 4 32.401 31.495 0.673 14.409 o
2 18 5 1.224 1.105 0.231 276.810 o
2 18 6 0.544 0.603 0.281 235.230 o
2 18 7 9.798 9.591 0.432 51.773 o
2 18 8 1.298 1.496 0.291 189.734 o
2 18 9 4.310 4.108 0.311 114.586 o
2 18 10 4.642 4.801 0.372 89.647 o
2 18 11 1.056 1.105 0.261 237.623 o
2 18 12 5.836 5.202 0.352 87.099 o
2 18 13 0.495 0.492 0.311 198.743 o
2 18 14 9.474 10.696 0.482 46.131 o
2 18 15 1.871 1.999 0.281 180.994 o
2 19 0 4.402 3.897 0.261 135.902 o
2 19 1 1.334 1.195 0.261 226.694 o
2 19 2 1.489 1.597 0.261 215.690 o
2 19 3 10.181 10.204 0.392 54.545 o
2 19 4 2.127 2.199 0.352 127.231 o
2 19 5 9.637 9.491 0.382 58.118 o
2 19 6 17.021 15.697 0.502 31.324 o
2 19 7 1.734 2.199 0.291 173.203 o
2 19 8 9.206 8.496 0.392 59.510 o
2 19 9 0.560 0.492 0.241 309.098 o
2 19 10 1.586 1.396 0.291 184.464 o
2 19 11 0.734 1.004 0.251 267.836 o
2 19 12 3.716 3.796 0.311 121.886 o
2 19 13 0.781 0.904 0.261 251.610 o
2 20 0 4.363 2.902 0.613 46.498 o
2 20 1 0.884 0.703 0.231 305.326 o
2 20 2 3.262 2.300 0.241 180.208 o
2 20 3 11.024 9.802 0.382 54.006 o
2 20 4 7.667 6.598 0.311 82.363 o
2 20 5 1.672 1.396 0.271 202.358 o
2 20 6 1.018 1.105 0.241 269.715 o
2 20 7 6.890 6.498 0.331 82.558 o
2 20 8 1.957 2.300 0.241 213.369 o
2 20 9 10.044 9.591 0.432 51.224 o
2 20 10 1.276 1.396 0.261 225.347 o
2 21 0 7.308 7.392 0.603 40.391 o
2 21 1 0.158 0.000 0.161 759.941 o
2 21 2 0.235 0.100 0.181 582.510 o
2 21 3 5.096 4.991 1.275 12.203 o
2 21 4 0.586 0.201 0.191 468.080 o
2 21 5 5.785 4.801 0.291 105.661 o
2 21 6 8.184 6.900 0.341 73.549 o
2 21 7 0.701 0.301 0.211 381.807 o
3 0 0 1699.730 1626.030 15.717 0.015 o
3 0 1 2123.070 2023.170 17.435 0.010 o
3 0 2 915.364 876.452 8.014 0.053 o
3 0 3 31.302 31.194 0.392 18.686 o
3 0 4 34.203 34.899 0.412 16.394 o
3 0 5 25.088 23.892 0.341 25.626 o
3 0 6 39.564 39.991 0.582 12.341 o
3 0 7 416.087 417.025 3.826 0.233 o
3 0 8 568.008 569.709 5.212 0.128 o
3 0 9 381.839 390.632 3.585 0.270 o
3 0 10 0.843 0.703 0.221 329.482 o
3 0 11 72.883 76.588 0.984 4.660 o
3 0 12 19.403 20.006 0.512 26.913 o
3 0 13 7.569 7.904 0.352 72.275 o
3 0 14 61.993 60.881 1.115 5.413 o
3 0 15 98.343 94.876 1.527 2.679 o
3 0 16 3.417 3.204 0.291 138.444 o
3 0 17 25.250 23.993 0.603 19.632 o
3 0 18 6.636 6.307 0.392 71.908 o
3 0 19 5.368 5.303 0.372 84.311 o
3 0 20 1.054 0.392 0.352 151.429 o
3 0 21 4.061 4.298 0.362 97.873 o
3 0 22 13.398 11.399 0.512 37.240 o
3 0 23 0.410 0.392 0.311 202.053 o
3 0 24 17.590 15.095 0.472 32.460 o
3 0 25 33.338 29.798 0.693 14.120 o
3 0 26 8.254 6.598 0.352 72.142 o
3 0 27 0.883 0.803 0.301 197.032 o
3 1 0 1774.530 1715.710 10.666 0.016 o
3 1 1 4198.050 4019.930 25.449 0.003 o
3 1 2 1153.750 1109.220 6.729 0.037 o
3 1 3 1465.150 1435.660 8.747 0.023 o
3 1 4 597.430 584.502 3.696 0.129 o
3 1 5 50.828 50.797 0.402 9.871 o
3 1 6 402.971 402.232 2.641 0.270 o
3 1 7 323.926 321.848 2.119 0.409 o
3 1 8 29.967 32.600 0.352 19.517 o
3 1 9 154.855 155.676 1.125 1.546 o
3 1 10 122.491 124.684 0.964 2.288 o
3 1 11 211.009 218.264 1.567 0.866 o
3 1 12 188.971 181.869 1.627 1.063 o
3 1 13 56.311 54.785 0.713 7.571 o
3 1 14 19.640 20.096 0.362 32.011 o
3 1 15 152.979 148.375 1.667 1.441 o
3 1 16 4.229 4.499 0.231 148.195 o
3 1 17 11.758 11.098 0.301 58.382 o
3 1 18 168.730 159.774 1.888 1.207 o
3 1 19 1.621 1.597 0.241 235.653 o
3 1 20 7.072 6.407 0.311 86.153 o
3 1 21 8.038 6.799 0.281 85.712 o
3 1 22 3.752 3.696 0.251 151.697 o
3 1 23 1.795 1.999 0.221 247.187 o
3 1 24 1.256 1.296 0.241 255.315 o
3 1 25 8.368 7.100 0.291 81.172 o
3 1 26 7.013 5.604 0.251 103.607 o
3 1 27 5.128 4.399 0.261 124.164 o
3 2 0 1554.140 1474.150 8.898 0.021 o
3 2 1 417.243 402.835 2.551 0.260 o
3 2 2 884.374 843.853 5.132 0.062 o
3 2 3 767.567 744.668 4.539 0.081 o
3 2 4 366.525 361.739 2.300 0.327 o
3 2 5 122.629 123.278 0.874 2.341 o
3 2 6 297.111 300.155 2.019 0.473 o
3 2 7 273.747 271.352 1.838 0.558 o
3 2 8 12.644 13.799 0.231 57.541 o
3 2 9 128.963 128.480 0.974 2.131 o
3 2 10 253.086 256.358 1.788 0.632 o
3 2 11 31.484 31.495 0.372 18.780 o
3 2 12 60.930 60.790 0.703 6.802 o
3 2 13 4.053 4.108 0.221 159.434 o
3 2 14 28.885 27.588 0.412 20.565 o
3 2 15 31.404 31.194 0.452 17.838 o
3 2 16 29.845 29.095 0.472 18.725 o
3 2 17 0.919 1.296 0.211 326.647 o
3 2 18 15.665 15.095 0.321 43.042 o
3 2 19 68.516 64.285 0.864 5.577 o
3 2 20 0.352 0.392 0.241 324.912 o
3 2 21 1.515 1.396 0.271 206.532 o
3 2 22 12.852 11.600 0.301 54.546 o
3 2 23 11.281 10.103 0.341 57.158 o
3 2 24 0.940 1.105 0.211 331.679 o
3 2 25 9.640 8.296 0.291 72.275 o
3 2 26 0.214 0.392 0.211 425.566 o
3 3 0 490.439 459.326 2.892 0.195 o
3 3 1 312.147 297.343 1.858 0.456 o
3 3 2 46.608 44.792 0.362 11.512 o
3 3 3 336.430 332.544 2.129 0.384 o
3 3 4 131.116 129.876 0.914 2.106 o
3 3 5 99.754 98.492 0.753 3.338 o
3 3 6 733.836 734.575 4.801 0.085 o
3 3 7 67.169 68.995 0.603 6.116 o
3 3 8 338.183 341.050 2.280 0.372 o
3 3 9 230.053 230.858 1.597 0.761 o
3 3 10 14.060 14.994 0.251 50.693 o
3 3 11 31.378 31.194 0.382 18.778 o
3 3 12 41.621 39.087 0.512 12.507 o
3 3 13 78.179 79.189 1.014 4.276 o
3 3 14 13.737 14.703 0.311 47.885 o
3 3 15 29.097 28.793 0.462 19.316 o
3 3 16 175.829 165.679 1.908 1.136 o
3 3 17 16.988 15.496 0.321 40.405 o
3 3 18 29.450 27.899 0.472 19.198 o
3 3 19 18.834 17.706 0.352 34.778 o
3 3 20 41.011 37.591 0.613 12.030 o
3 3 21 19.655 17.194 0.372 33.289 o
3 3 22 30.423 28.201 0.462 18.820 o
3 3 23 4.089 3.796 0.241 150.893 o
3 3 24 15.725 13.899 0.331 43.444 o
3 3 25 12.407 11.098 0.281 58.299 o
3 3 26 11.206 10.294 0.372 53.970 o
3 4 0 1235.320 1198.890 7.633 0.032 o
3 4 1 250.317 245.461 1.587 0.670 o
3 4 2 328.261 320.944 2.069 0.405 o
3 4 3 836.484 802.566 5.021 0.068 o
3 4 4 220.949 213.263 1.466 0.844 o
3 4 5 141.543 144.479 1.024 1.800 o
3 4 6 348.306 349.737 2.300 0.354 o
3 4 7 1.936 2.300 0.151 333.421 o
3 4 8 113.993 117.282 0.904 2.574 o
3 4 9 238.068 243.854 1.687 0.703 o
3 4 10 89.456 94.484 0.803 3.747 o
3 4 11 20.372 20.598 0.341 31.594 o
3 4 12 5.418 5.996 0.221 126.080 o
3 4 13 169.589 169.174 2.009 1.140 o
3 4 14 53.271 50.587 0.663 8.414 o
3 4 15 8.554 8.296 0.261 82.230 o
3 4 16 33.482 31.796 0.462 16.718 o
3 4 17 27.386 25.298 0.412 22.107 o
3 4 18 3.699 3.796 0.221 168.988 o
3 4 19 52.533 49.592 0.733 8.254 o
3 4 20 25.869 23.400 0.422 23.489 o
3 4 21 0.960 1.004 0.231 292.736 o
3 4 22 12.715 12.202 0.311 53.265 o
3 4 23 2.014 1.898 0.221 240.684 o
3 4 24 1.120 0.392 0.241 281.770 o
3 4 25 23.865 21.994 0.412 25.684 o
3 4 26 1.216 1.195 0.211 310.974 o
3 5 0 12.933 12.403 0.141 64.870 o
3 5 1 1079.160 1042.520 6.709 0.041 o
3 5 2 12.975 12.493 0.181 62.089 o
3 5 3 141.232 139.678 1.024 1.837 o
3 5 4 36.981 36.998 0.362 15.421 o
3 5 5 68.514 69.287 0.562 6.071 o
3 5 6 230.607 242.358 1.677 0.731 o
3 5 7 133.237 132.578 1.004 2.015 o
3 5 8 13.679 14.301 0.231 53.825 o
3 5 9 86.505 86.581 0.773 4.077 o
3 5 10 155.810 151.077 1.296 1.514 o
3 5 11 16.770 16.290 0.301 41.086 o
3 5 12 22.958 22.205 0.392 26.856 o
3 5 13 105.890 106.175 1.235 2.657 o
3 5 14 20.294 20.197 0.362 31.239 o
3 5 15 30.451 30.601 0.452 18.398 o
3 5 16 53.037 51.591 0.713 8.155 o
3 5 17 0.514 0.392 0.201 427.903 o
3 5 18 2.622 2.601 0.221 209.049 o
3 5 19 43.676 42.693 0.663 10.564 o
3 5 20 34.087 32.097 0.542 15.455 o
3 5 21 13.051 12.493 0.321 51.244 o
3 5 22 19.135 18.499 0.372 33.132 o
3 5 23 17.253 15.697 0.341 38.837 o
3 5 24 0.294 0.803 0.281 240.397 o
3 5 25 5.825 4.901 0.231 124.344 o
3 5 26 10.727 10.103 0.291 64.458 o
3 6 0 36.053 35.592 0.321 16.367 o
3 6 1 92.323 89.584 0.683 3.852 o
3 6 2 186.106 190.265 1.316 1.106 o
3 6 3 32.297 33.292 0.341 18.308 o
3 6 4 93.847 93.992 0.753 3.634 o
3 6 5 207.803 213.263 1.456 0.904 o
3 6 6 447.739 446.723 2.933 0.221 o
3 6 7 11.640 10.696 0.211 68.223 o
3 6 8 20.842 21.693 0.291 31.966 o
3 6 9 74.047 71.787 0.713 5.268 o
3 6 10 14.982 15.296 0.291 45.891 o
3 6 11 12.201 13.297 0.301 54.016 o
3 6 12 5.030 4.901 0.231 133.994 o
3 6 13 84.130 82.885 1.004 3.948 o
3 6 14 34.582 34.297 0.522 15.153 o
3 6 15 37.448 37.892 0.532 13.614 o
3 6 16 28.270 28.201 0.442 20.226 o
3 6 17 6.321 5.996 0.241 110.579 o
3 6 18 11.264 11.198 0.281 61.790 o
3 6 19 2.176 2.400 0.261 187.301 o
3 6 20 82.426 77.994 1.085 3.996 o
3 6 21 2.765 2.501 0.221 206.396 o
3 6 22 3.258 3.405 0.231 175.582 o
3 6 23 4.349 3.897 0.241 146.100 o
3 6 24 0.556 0.492 0.231 332.426 o
3 6 25 2.749 3.103 0.221 198.579 o
3 7 0 76.375 78.978 0.623 5.033 o
3 7 1 1.452 1.597 0.131 455.581 o
3 7 2 48.299 47.694 0.442 10.475 o
3 7 3 209.540 205.158 1.396 0.922 o
3 7 4 3.125 3.405 0.161 232.401 o
3 7 5 33.638 34.196 0.362 17.290 o
3 7 6 73.961 75.895 0.663 5.227 o
3 7 7 57.024 59.685 0.552 7.762 o
3 7 8 145.388 144.579 1.225 1.686 o
3 7 9 58.902 58.993 0.703 7.097 o
3 7 10 238.162 232.867 2.521 0.644 o
3 7 11 171.653 172.770 2.129 1.088 o
3 7 12 2.052 2.400 0.201 253.693 o
3 7 13 59.821 58.189 0.753 6.876 o
3 7 14 25.276 24.394 0.382 24.432 o
3 7 15 25.466 24.394 0.412 23.645 o
3 7 16 1.540 1.597 0.211 281.813 o
3 7 17 1.206 1.105 0.231 277.690 o
3 7 18 0.506 0.603 0.251 288.212 o
3 7 19 5.553 5.504 0.261 114.092 o
3 7 20 36.701 35.592 0.593 13.553 o
3 7 21 3.473 3.405 0.231 171.168 o
3 7 22 3.939 3.796 0.251 148.014 o
3 7 23 6.548 6.498 0.241 106.325 o
3 7 24 7.586 7.291 0.281 86.919 o
3 7 25 2.812 2.792 0.221 201.053 o
3 8 0 92.850 90.789 0.723 3.766 o
3 8 1 547.420 539.309 3.465 0.152 o
3 8 2 122.549 123.579 0.964 2.297 o
3 8 3 174.851 175.270 1.286 1.242 o
3 8 4 138.707 142.982 1.105 1.822 o
3 8 5 61.284 63.391 0.562 7.037 o
3 8 6 19.699 20.598 0.291 34.004 o
3 8 7 25.985 26.493 0.382 23.203 o
3 8 8 7.582 8.095 0.221 96.271 o
3 8 9 30.307 30.199 0.472 18.260 o
3 8 10 147.077 149.179 1.687 1.484 o
3 8 11 9.636 9.400 0.261 74.049 o
3 8 12 61.856 61.985 0.813 6.323 o
3 8 13 1.040 1.105 0.191 370.941 o
3 8 14 17.898 17.194 0.352 36.355 o
3 8 15 4.331 4.399 0.221 152.219 o
3 8 16 50.466 49.592 0.703 8.676 o
3 8 17 17.140 17.595 0.372 36.208 o
3 8 18 12.113 12.403 0.321 53.707 o
3 8 19 1.257 1.396 0.261 225.935 o
3 8 20 0.794 1.004 0.221 322.786 o
3 8 21 5.384 5.504 0.251 119.081 o
3 8 22 10.402 10.003 0.281 67.021 o
3 8 23 12.724 12.795 0.311 52.487 o
3 8 24 2.513 2.601 0.271 170.072 o
3 8 25 5.127 4.901 0.241 128.909 o
3 9 0 168.951 165.569 1.215 1.343 o
3 9 1 143.007 141.576 1.085 1.781 o
3 9 2 159.701 160.477 1.245 1.443 o
3 9 3 214.246 210.863 1.697 0.853 o
3 9 4 91.567 89.282 0.874 3.689 o
3 9 5 145.504 144.971 1.426 1.614 o
3 9 6 59.901 58.581 0.683 7.081 o
3 9 7 10.697 10.796 0.271 65.560 o
3 9 8 65.573 67.087 0.844 5.740 o
3 9 9 58.121 60.087 0.763 6.915 o
3 9 10 31.744 32.097 0.472 17.232 o
3 9 11 48.718 49.994 0.673 9.052 o
3 9 12 28.218 28.894 0.442 20.071 o
3 9 13 43.789 43.195 0.623 10.773 o
3 9 14 18.831 19.393 0.352 33.729 o
3 9 15 36.221 36.998 0.562 13.798 o
3 9 16 25.573 26.694 0.462 21.780 o
3 9 17 3.133 3.495 0.241 170.501 o
3 9 18 9.281 9.902 0.291 70.397 o
3 9 19 0.639 0.703 0.211 369.807 o
3 9 20 9.817 10.595 0.291 66.902 o
3 9 21 1.586 1.195 0.231 258.449 o
3 9 22 2.812 2.792 0.211 209.710 o
3 9 23 5.962 5.996 0.271 105.226 o
3 9 24 3.161 2.692 0.211 201.244 o
3 10 0 8.445 8.095 0.211 91.986 o
3 10 1 36.233 35.392 0.482 14.855 o
3 10 2 65.201 61.584 0.743 6.259 o
3 10 3 108.539 106.787 1.155 2.653 o
3 10 4 101.864 99.576 1.145 2.916 o
3 10 5 136.045 135.480 1.587 1.711 o
3 10 6 43.466 45.194 0.593 10.842 o
3 10 7 101.259 105.180 1.175 2.832 o
3 10 8 15.355 16.099 0.291 44.346 o
3 10 9 54.122 56.592 0.723 7.678 o
3 10 10 34.422 36.687 0.512 14.922 o
3 10 11 21.506 22.095 0.372 28.754 o
3 10 12 31.402 31.394 0.482 17.383 o
3 10 13 12.054 12.102 0.301 56.053 o
3 10 14 46.509 47.192 0.673 9.614 o
3 10 15 1.556 1.697 0.211 278.512 o
3 10 16 10.437 11.298 0.311 61.155 o
3 10 17 14.861 15.195 0.372 41.419 o
3 10 18 26.942 27.789 0.562 18.800 o
3 10 19 3.733 3.897 0.221 167.350 o
3 10 20 1.601 1.296 0.221 270.549 o
3 10 21 6.681 7.000 0.261 98.280 o
3 10 22 0.618 1.105 0.221 331.125 o
3 10 23 8.828 8.798 0.281 76.320 o
3 11 0 49.300 48.498 0.683 9.024 o
3 11 1 2.498 2.601 0.211 222.423 o
3 11 2 74.918 74.891 1.024 4.519 o
3 11 3 73.257 73.886 1.055 4.567 o
3 11 4 7.212 7.392 0.261 93.136 o
3 11 5 42.959 42.793 0.643 10.833 o
3 11 6 18.653 19.102 0.352 34.126 o
3 11 7 6.697 7.191 0.211 109.408 o
3 11 8 45.136 44.290 0.593 10.603 o
3 11 9 140.679 140.471 1.577 1.635 o
3 11 10 45.049 45.495 0.633 10.254 o
3 11 11 22.474 23.189 0.372 27.383 o
3 11 12 8.780 10.003 0.362 62.497 o
3 11 13 36.841 39.499 0.582 13.089 o
3 11 14 28.747 30.300 0.512 18.310 o
3 11 15 43.040 45.093 0.713 10.114 o
3 11 16 9.600 10.294 0.311 65.751 o
3 11 17 14.514 15.296 0.352 43.161 o
3 11 18 11.529 12.594 0.321 55.001 o
3 11 19 2.622 3.003 0.221 203.387 o
3 11 20 14.410 15.406 0.331 44.498 o
3 11 21 0.281 0.492 0.201 449.374 o
3 11 22 4.596 4.991 0.231 139.206 o
3 11 23 2.308 2.501 0.241 200.728 o
3 12 0 1.736 1.808 0.191 297.649 o
3 12 1 33.562 31.696 0.492 16.336 o
3 12 2 17.811 17.093 0.341 36.989 o
3 12 3 31.665 31.294 0.492 17.158 o
3 12 4 7.315 8.195 0.261 89.833 o
3 12 5 22.506 23.290 0.432 25.703 o
3 12 6 42.407 42.592 0.683 10.667 o
3 12 7 23.249 24.897 0.432 24.556 o
3 12 8 11.788 12.594 0.291 57.011 o
3 12 9 24.915 26.293 0.442 22.729 o
3 12 10 71.982 74.790 0.954 4.820 o
3 12 11 35.758 37.099 0.562 13.917 o
3 12 12 0.417 0.392 0.211 404.374 o
3 12 13 29.927 31.495 0.532 17.245 o
3 12 14 21.443 23.701 0.432 26.376 o
3 12 15 0.696 0.904 0.241 290.251 o
3 12 16 13.542 14.402 0.382 43.744 o
3 12 17 6.858 7.291 0.261 95.939 o
3 12 18 2.121 2.601 0.231 214.229 o
3 12 19 3.963 4.007 0.231 156.519 o
3 12 20 0.804 0.803 0.211 352.485 o
3 12 21 8.498 8.396 0.281 78.919 o
3 12 22 0.286 0.301 0.211 422.591 o
3 13 0 5.230 4.991 0.201 142.341 o
3 13 1 126.048 124.784 1.557 1.919 o
3 13 2 10.046 10.003 0.281 68.409 o
3 13 3 2.683 2.902 0.221 203.086 o
3 13 4 30.593 31.796 0.552 16.631 o
3 13 5 34.362 35.100 0.613 14.063 o
3 13 6 50.766 52.294 0.824 7.872 o
3 13 7 11.200 11.700 0.321 57.166 o
3 13 8 20.773 21.693 0.402 28.715 o
3 13 9 32.591 33.795 0.542 15.678 o
3 13 10 7.755 8.296 0.271 84.939 o
3 13 11 7.185 7.392 0.261 93.317 o
3 13 12 5.822 7.000 0.311 91.896 o
3 13 13 11.793 13.397 0.331 52.384 o
3 13 14 1.929 1.999 0.261 198.104 o
3 13 15 30.130 32.389 0.522 17.132 o
3 13 16 16.452 18.590 0.372 36.467 o
3 13 17 9.136 10.595 0.301 68.237 o
3 13 18 28.170 30.892 0.542 17.938 o
3 13 19 5.893 6.799 0.291 97.211 o
3 13 20 0.340 0.703 0.241 315.932 o
3 13 21 1.431 1.597 0.231 256.505 o
3 14 0 6.077 6.598 0.261 104.571 o
3 14 1 24.610 24.294 0.462 23.113 o
3 14 2 15.547 15.597 0.362 40.548 o
3 14 3 34.182 33.292 0.552 15.102 o
3 14 4 2.807 3.003 0.221 198.376 o
3 14 5 20.152 20.889 0.412 29.349 o
3 14 6 13.072 13.598 0.352 47.616 o
3 14 7 3.454 3.595 0.261 151.623 o
3 14 8 34.434 35.894 0.633 13.704 o
3 14 9 24.474 26.001 0.492 21.980 o
3 14 10 18.332 20.297 0.432 30.700 o
3 14 11 6.151 7.191 0.321 86.934 o
3 14 12 7.375 8.195 0.301 81.646 o
3 14 13 15.108 17.395 0.412 37.103 o
3 14 14 8.169 8.898 0.291 77.637 o
3 14 15 6.609 7.392 0.281 92.721 o
3 14 16 5.946 6.197 0.271 104.529 o
3 14 17 0.435 0.703 0.211 387.714 o
3 14 18 1.148 1.296 0.231 275.918 o
3 14 19 5.771 6.197 0.271 105.974 o
3 14 20 1.327 1.597 0.211 293.014 o
3 15 0 45.388 42.592 0.693 10.061 o
3 15 1 18.119 18.298 0.412 32.800 o
3 15 2 2.640 2.501 0.241 192.266 o
3 15 3 17.148 18.690 0.412 33.693 o
3 15 4 22.900 23.993 0.482 23.840 o
3 15 5 9.546 9.702 0.362 60.561 o
3 15 6 9.430 9.300 0.341 64.182 o
3 15 7 53.048 52.886 0.864 7.401 o
3 15 8 11.486 12.303 0.382 49.959 o
3 15 9 12.832 14.191 0.382 45.252 o
3 15 10 4.352 4.198 0.301 117.673 o
3 15 11 21.552 23.089 0.502 24.515 o
3 15 12 2.303 2.792 0.251 188.389 o
3 15 13 2.059 2.400 0.231 219.233 o
3 15 14 10.290 11.399 0.352 57.056 o
3 15 15 5.354 6.498 0.271 108.249 o
3 15 16 5.907 6.197 0.271 104.852 o
3 15 17 8.343 9.099 0.301 74.719 o
3 15 18 3.411 3.696 0.261 151.502 o
3 15 19 4.197 4.801 0.281 124.261 o
3 16 0 9.964 8.697 0.352 62.099 o
3 16 1 1.598 1.697 0.211 276.452 o
3 16 2 36.627 35.291 0.713 12.363 o
3 16 3 12.125 11.790 0.372 49.998 o
3 16 4 23.765 24.595 0.512 22.348 o
3 16 5 11.098 11.499 0.352 54.723 o
3 16 6 0.859 1.296 0.251 256.312 o
3 16 7 0.376 0.492 0.261 277.794 o
3 16 8 12.786 13.297 0.402 44.669 o
3 16 9 9.748 10.294 0.362 59.062 o
3 16 10 7.806 8.396 0.321 75.413 o
3 16 11 0.390 0.603 0.281 240.553 o
3 16 12 2.551 2.792 0.291 153.794 o
3 16 13 5.417 6.096 0.321 94.845 o
3 16 14 0.613 0.603 0.241 302.889 o
3 16 15 24.984 27.789 0.512 20.757 o
3 16 16 0.604 0.492 0.231 329.196 o
3 16 17 3.067 3.003 0.251 169.844 o
3 16 18 8.695 9.902 0.301 71.428 o
3 17 0 40.526 39.188 0.753 10.787 o
3 17 1 4.385 4.600 0.271 127.426 o
3 17 2 26.250 24.897 0.512 20.854 o
3 17 3 11.076 10.907 0.352 55.570 o
3 17 4 23.608 23.993 0.502 22.874 o
3 17 5 12.604 13.598 0.372 47.046 o
3 17 6 0.807 1.195 0.261 245.042 o
3 17 7 0.745 0.301 0.251 283.779 o
3 17 8 35.724 37.099 0.693 12.570 o
3 17 9 0.948 1.004 0.241 275.286 o
3 17 10 10.605 11.499 0.372 53.964 o
3 17 11 1.660 2.099 0.281 184.450 o
3 17 12 5.522 5.895 0.301 100.452 o
3 17 13 1.441 1.697 0.251 227.533 o
3 17 14 3.695 4.298 0.301 123.870 o
3 17 15 2.741 3.003 0.251 176.396 o
3 17 16 1.459 1.697 0.271 203.980 o
3 18 0 6.682 5.795 0.372 76.795 o
3 18 2 2.917 2.792 0.231 190.175 o
3 18 3 6.330 6.197 0.261 104.137 o
3 18 4 22.040 22.205 0.472 25.344 o
3 18 5 0.266 0.201 0.211 430.307 o
3 18 6 19.463 20.789 0.492 27.251 o
3 18 7 8.410 8.999 0.321 71.484 o
3 18 8 2.261 2.400 0.271 177.060 o
3 18 9 0.801 1.396 0.241 272.994 o
3 18 10 2.308 2.400 0.261 184.315 o
3 18 12 4.562 4.499 0.271 125.985 o
3 18 13 3.443 3.304 0.291 137.447 o
3 18 14 10.888 11.600 0.502 41.296 o
3 19 0 11.446 12.102 0.442 44.967 o
3 19 1 1.799 1.195 0.161 369.978 o
3 19 2 4.254 3.103 0.211 170.734 o
3 19 3 9.596 8.999 0.321 66.829 o
3 19 4 0.873 0.703 0.201 376.913 o
3 19 5 19.916 18.901 0.442 29.461 o
3 19 6 1.088 1.296 0.241 262.392 o
3 19 7 1.915 2.099 0.241 217.656 o
3 19 8 10.824 11.198 0.442 46.961 o
3 19 9 7.465 7.291 0.331 77.731 o
3 19 10 5.518 5.604 0.362 85.224 o
3 19 11 3.016 3.304 0.261 161.337 o
3 19 12 2.369 2.902 0.311 143.046 o
3 20 0 8.837 8.798 0.472 50.234 o
3 20 1 2.656 3.103 0.452 81.151 o
3 20 2 3.389 3.405 0.562 54.888 o
3 20 3 1.836 0.904 0.151 402.319 o
3 20 4 4.410 3.103 0.623 45.053 o
3 20 5 3.828 3.003 0.221 174.422 o
3 20 6 1.689 1.396 0.251 224.391 o
3 20 7 5.112 4.901 0.321 101.182 o
3 20 8 1.656 1.296 0.251 227.097 o
3 20 9 2.984 2.501 0.291 149.396 o
3 20 10 1.494 1.597 0.231 253.898 o
3 21 0 11.185 10.103 0.623 33.077 o
3 21 1 0.056 1.105 0.492 84.612 o
3 21 2 4.123 4.499 0.462 70.215 o
3 21 3 0.853 0.201 0.372 140.694 o
3 21 4 0.593 1.496 0.512 75.627 o
3 21 5 6.149 5.504 0.512 54.384 o
3 21 6 0.201 0.100 0.151 817.146 o
4 0 0 0.560 1.296 0.141 598.966 o
4 0 1 399.766 370.436 3.194 0.273 o
4 0 2 1033.590 961.135 8.848 0.042 o
4 0 3 222.464 221.769 2.099 0.754 o
4 0 4 510.453 507.322 4.469 0.160 o
4 0 5 525.235 536.909 4.891 0.147 o
4 0 6 30.457 29.798 0.432 18.876 o
4 0 7 42.471 41.899 0.593 11.386 o
4 0 8 326.721 338.047 3.204 0.355 o
4 0 9 0.939 0.904 0.221 316.775 o
4 0 10 4.360 4.600 0.241 140.835 o
4 0 11 119.408 118.186 1.456 2.125 o
4 0 12 9.414 10.204 0.372 58.962 o
4 0 13 9.340 10.003 0.382 58.234 o
4 0 14 1.551 1.808 0.281 190.160 o
4 0 15 0.479 0.100 0.281 246.404 o
4 0 16 1.558 0.803 0.331 156.281 o
4 0 17 19.157 17.495 0.492 28.908 o
4 0 18 11.065 10.103 0.382 53.529 o
4 0 19 31.998 30.199 0.683 14.580 o
4 0 20 8.402 7.703 0.412 60.266 o
4 0 21 8.955 7.803 0.422 57.222 o
4 0 22 25.196 22.496 0.653 18.886 o
4 0 23 2.101 2.199 0.352 127.504 o
4 0 24 6.865 5.202 0.372 77.301 o
4 0 25 1.633 1.597 0.311 164.260 o
4 0 26 1.742 1.697 0.331 147.059 o
4 1 0 1979.680 1903.080 11.600 0.013 o
4 1 1 662.697 646.990 3.997 0.107 o
4 1 2 226.317 227.665 1.476 0.791 o
4 1 3 379.319 375.638 2.370 0.306 o
4 1 4 409.753 407.233 2.601 0.263 o
4 1 5 540.856 544.812 3.575 0.152 o
4 1 6 427.022 423.824 2.732 0.243 o
4 1 7 252.103 252.360 1.737 0.644 o
4 1 8 139.680 143.273 1.055 1.824 o
4 1 9 348.960 352.941 2.350 0.350 o
4 1 10 13.009 12.694 0.241 57.368 o
4 1 11 22.494 23.189 0.331 28.403 o
4 1 12 65.568 63.984 0.753 6.100 o
4 1 13 37.494 38.093 0.562 13.291 o
4 1 14 0.760 0.703 0.191 417.122 o
4 1 15 182.667 172.669 1.938 1.067 o
4 1 16 42.560 39.891 0.582 11.659 o
4 1 17 35.375 33.493 0.502 15.247 o
4 1 18 53.356 49.492 0.703 8.294 o
4 1 19 7.636 7.191 0.281 86.919 o
4 1 20 5.044 4.700 0.301 109.049 o
4 1 21 6.747 6.197 0.271 98.319 o
4 1 22 8.972 8.195 0.281 77.075 o
4 1 23 3.658 3.495 0.271 143.796 o
4 1 24 0.571 0.803 0.241 299.631 o
4 1 25 3.657 2.501 0.221 183.654 o
4 1 26 20.016 17.093 0.442 30.233 o
4 2 0 444.107 430.131 2.692 0.231 o
4 2 1 24.335 22.998 0.211 29.264 o
4 2 2 217.997 211.064 1.376 0.870 o
4 2 3 327.723 323.244 2.069 0.404 o
4 2 4 475.224 464.820 2.872 0.202 o
4 2 5 390.230 391.235 2.581 0.285 o
4 2 6 21.156 21.201 0.271 32.442 o
4 2 7 1.655 1.898 0.151 372.009 o
4 2 8 767.017 774.677 4.811 0.078 o
4 2 9 241.476 242.860 1.677 0.695 o
4 2 10 2.461 2.692 0.171 264.803 o
4 2 11 65.243 65.892 0.663 6.278 o
4 2 12 55.510 55.086 0.683 7.763 o
4 2 13 22.926 23.089 0.382 26.777 o
4 2 14 127.935 124.684 1.406 1.973 o
4 2 15 52.790 51.490 0.723 8.147 o
4 2 16 32.217 30.400 0.462 17.523 o
4 2 17 0.900 0.904 0.211 341.589 o
4 2 18 26.709 23.993 0.432 22.535 o
4 2 19 9.824 9.199 0.301 68.276 o
4 2 20 2.624 2.792 0.241 189.152 o
4 2 21 10.518 9.491 0.291 66.343 o
4 2 22 11.749 10.204 0.291 60.808 o
4 2 23 1.354 0.904 0.251 244.561 o
4 2 24 0.719 0.703 0.211 363.134 o
4 2 25 12.998 12.102 0.341 50.212 o
4 2 26 2.046 1.697 0.241 219.842 o
4 3 0 771.738 776.464 4.901 0.077 o
4 3 1 871.536 866.349 5.423 0.062 o
4 3 2 63.284 68.784 0.512 6.677 o
4 3 3 778.854 769.575 4.791 0.077 o
4 3 4 73.561 75.182 0.613 5.363 o
4 3 5 227.869 223.356 1.537 0.788 o
4 3 6 266.469 276.454 1.878 0.567 o
4 3 7 65.407 68.684 0.613 6.260 o
4 3 8 72.710 72.892 0.623 5.488 o
4 3 9 34.145 35.392 0.382 16.627 o
4 3 10 111.778 112.974 1.004 2.614 o
4 3 11 158.737 155.375 1.527 1.401 o
4 3 12 106.681 104.678 1.195 2.689 o
4 3 13 54.516 53.097 0.673 8.046 o
4 3 14 12.405 11.700 0.271 58.277 o
4 3 15 123.755 117.985 1.376 2.105 o
4 3 16 14.425 13.699 0.311 47.483 o
4 3 17 34.545 32.891 0.502 15.638 o
4 3 18 79.382 74.087 0.964 4.430 o
4 3 19 23.318 22.095 0.412 26.073 o
4 3 20 4.507 3.897 0.251 139.090 o
4 3 21 17.877 16.390 0.382 35.569 o
4 3 22 9.114 7.994 0.301 73.739 o
4 3 23 0.573 0.904 0.221 341.200 o
4 3 24 2.384 2.099 0.281 169.731 o
4 3 25 0.284 0.492 0.211 412.760 o
4 3 26 6.697 6.307 0.271 98.275 o
4 4 0 397.677 395.543 3.405 0.261 o
4 4 1 191.404 193.860 1.306 1.063 o
4 4 2 131.963 135.671 0.994 2.014 o
4 4 3 48.121 45.394 0.412 10.883 o
4 4 4 400.237 409.925 2.681 0.268 o
4 4 5 286.657 287.551 1.928 0.509 o
4 4 6 116.552 119.381 0.914 2.488 o
4 4 7 7.093 7.703 0.181 110.054 o
4 4 8 84.956 87.284 0.743 4.169 o
4 4 9 157.937 160.176 1.235 1.464 o
4 4 10 82.736 81.690 0.783 4.361 o
4 4 11 18.397 17.595 0.341 35.834 o
4 4 12 40.302 38.796 0.562 12.474 o
4 4 13 51.475 49.994 0.643 8.797 o
4 4 14 167.313 161.280 1.848 1.222 o
4 4 15 84.209 80.183 0.994 4.017 o
4 4 16 16.639 16.491 0.341 39.171 o
4 4 17 5.580 5.202 0.241 121.985 o
4 4 18 8.748 8.195 0.271 79.810 o
4 4 19 2.172 2.199 0.261 189.723 o
4 4 20 3.098 3.304 0.241 173.100 o
4 4 21 18.435 17.294 0.402 33.438 o
4 4 22 3.825 3.796 0.241 155.196 o
4 4 23 6.457 6.197 0.271 100.492 o
4 4 24 0.111 0.201 0.211 448.332 o
4 4 25 4.303 3.304 0.251 146.236 o
4 4 26 1.332 1.396 0.211 298.314 o
4 5 0 370.633 362.542 3.364 0.295 o
4 5 1 307.791 306.251 2.009 0.450 o
4 5 2 14.135 14.793 0.191 54.221 o
4 5 3 123.958 125.979 0.924 2.266 o
4 5 4 159.421 161.280 1.175 1.459 o
4 5 5 66.101 68.784 0.593 6.239 o
4 5 6 503.202 506.117 3.214 0.176 o
4 5 7 13.967 15.496 0.241 50.905 o
4 5 8 322.656 326.839 2.220 0.404 o
4 5 9 39.983 39.087 0.442 13.483 o
4 5 10 294.647 294.260 2.782 0.446 o
4 5 11 42.255 39.891 0.562 11.879 o
4 5 12 53.345 52.686 0.683 8.179 o
4 5 13 119.269 118.186 1.366 2.183 o
4 5 14 5.026 4.700 0.221 139.412 o
4 5 15 39.034 37.591 0.532 13.216 o
4 5 16 4.723 4.801 0.221 143.032 o
4 5 17 6.691 6.498 0.241 105.108 o
4 5 18 16.516 15.798 0.352 39.392 o
4 5 19 10.579 10.595 0.311 61.839 o
4 5 20 18.383 17.796 0.402 33.206 o
4 5 21 7.405 6.900 0.291 87.088 o
4 5 22 13.548 12.694 0.341 48.320 o
4 5 23 5.610 5.202 0.231 125.078 o
4 5 24 18.125 17.595 0.372 34.918 o
4 5 25 4.452 4.198 0.251 137.799 o
4 6 0 12.618 12.895 0.301 53.446 o
4 6 1 126.355 131.483 0.954 2.159 o
4 6 2 476.107 474.913 3.113 0.196 o
4 6 3 40.625 42.090 0.392 13.224 o
4 6 4 168.099 172.067 1.205 1.325 o
4 6 5 26.063 28.100 0.311 23.866 o
4 6 6 199.916 201.563 1.416 0.978 o
4 6 7 61.625 64.496 0.593 6.865 o
4 6 8 12.502 13.598 0.251 56.773 o
4 6 9 110.632 107.781 1.135 2.609 o
4 6 10 13.062 12.594 0.291 53.482 o
4 6 11 5.126 5.694 0.211 135.117 o
4 6 12 19.421 19.494 0.341 33.325 o
4 6 13 52.097 51.892 0.683 8.394 o
4 6 14 12.630 12.795 0.291 54.366 o
4 6 15 3.267 3.495 0.221 181.225 o
4 6 16 4.207 4.600 0.231 147.766 o
4 6 17 40.705 39.499 0.582 12.128 o
4 6 18 25.698 24.997 0.452 22.428 o
4 6 19 21.392 20.498 0.412 28.381 o
4 6 20 4.352 4.600 0.251 136.453 o
4 6 21 10.621 9.300 0.341 60.306 o
4 6 22 8.050 7.603 0.261 87.112 o
4 6 23 2.321 2.501 0.221 219.710 o
4 6 24 0.922 0.904 0.201 364.204 o
4 6 25 8.850 8.396 0.291 75.593 o
4 7 0 109.104 104.979 0.793 2.920 o
4 7 1 484.047 477.123 2.993 0.193 o
4 7 2 66.035 66.695 0.582 6.361 o
4 7 3 228.854 234.263 1.607 0.758 o
4 7 4 26.029 26.001 0.331 24.300 o
4 7 5 61.914 63.090 0.582 6.934 o
4 7 6 73.795 74.790 0.653 5.292 o
4 7 7 157.544 156.169 1.296 1.472 o
4 7 8 45.313 44.591 0.552 10.788 o
4 7 9 22.732 22.697 0.382 27.107 o
4 7 10 70.206 70.683 0.894 5.179 o
4 7 11 15.332 15.406 0.301 44.508 o
4 7 12 26.525 27.397 0.462 21.031 o
4 7 13 65.929 67.589 0.844 5.695 o
4 7 14 38.080 37.490 0.542 13.400 o
4 7 15 21.758 21.402 0.392 28.252 o
4 7 16 32.298 30.892 0.472 17.252 o
4 7 17 5.668 5.303 0.231 123.843 o
4 7 18 2.414 1.999 0.231 214.471 o
4 7 19 1.482 1.396 0.221 273.806 o
4 7 20 7.427 7.000 0.281 88.757 o
4 7 21 13.897 13.207 0.331 47.755 o
4 7 22 3.068 3.304 0.231 180.742 o
4 7 23 3.584 4.007 0.231 163.241 o
4 7 24 4.412 4.198 0.241 142.961 o
4 7 25 1.164 1.195 0.261 232.319 o
4 8 0 141.587 137.177 0.984 1.862 o
4 8 1 44.894 44.290 0.402 11.775 o
4 8 2 48.157 49.291 0.472 10.210 o
4 8 3 55.043 55.588 0.522 8.387 o
4 8 4 149.417 148.978 1.155 1.635 o
4 8 5 76.819 76.990 0.753 4.859 o
4 8 6 165.541 163.379 1.537 1.307 o
4 8 7 14.972 15.195 0.281 46.597 o
4 8 8 118.339 118.678 1.316 2.226 o
4 8 9 19.261 20.699 0.372 31.742 o
4 8 10 137.471 141.275 1.607 1.653 o
4 8 11 3.761 3.595 0.201 182.140 o
4 8 12 55.627 55.588 0.713 7.603 o
4 8 13 31.447 31.495 0.472 17.481 o
4 8 14 23.201 24.394 0.402 25.522 o
4 8 15 18.274 19.393 0.362 34.022 o
4 8 16 0.399 0.301 0.221 378.807 o
4 8 17 3.563 3.696 0.271 143.732 o
4 8 18 28.046 28.100 0.502 19.314 o
4 8 19 21.307 21.301 0.432 27.478 o
4 8 20 10.958 11.790 0.331 56.722 o
4 8 21 7.941 8.095 0.271 84.450 o
4 8 22 0.575 0.904 0.231 317.809 o
4 8 23 3.237 3.405 0.231 176.026 o
4 8 24 1.400 1.496 0.211 291.753 o
4 9 0 1.102 1.004 0.090 731.142 o
4 9 1 10.159 9.591 0.191 79.857 o
4 9 2 159.743 155.676 1.326 1.445 o
4 9 3 10.835 11.198 0.251 66.443 o
4 9 4 9.398 9.591 0.251 76.092 o
4 9 5 209.402 203.371 1.958 0.856 o
4 9 6 4.537 4.499 0.221 148.119 o
4 9 7 20.784 20.598 0.372 30.189 o
4 9 8 107.811 109.579 1.235 2.576 o
4 9 9 31.484 31.897 0.452 17.651 o
4 9 10 23.758 25.590 0.392 24.887 o
4 9 11 28.738 28.894 0.452 19.635 o
4 9 12 5.154 5.795 0.221 130.490 o
4 9 13 37.820 37.993 0.552 13.310 o
4 9 14 63.333 64.988 0.844 5.990 o
4 9 15 7.399 7.904 0.291 84.243 o
4 9 16 20.479 21.100 0.412 28.942 o
4 9 17 0.895 1.296 0.251 254.837 o
4 9 18 3.115 3.103 0.241 174.811 o
4 9 19 3.953 4.298 0.241 149.084 o
4 9 20 4.963 5.303 0.241 128.467 o
4 9 21 2.358 2.692 0.211 225.547 o
4 9 22 7.391 7.291 0.261 92.272 o
4 9 23 13.180 13.207 0.331 49.330 o
4 9 24 7.245 7.191 0.271 91.431 o
4 10 0 46.793 44.993 0.562 10.402 o
4 10 1 17.853 17.796 0.311 37.717 o
4 10 2 65.110 63.592 0.803 6.017 o
4 10 3 191.470 186.770 2.029 0.965 o
4 10 4 70.066 70.683 0.944 5.073 o
4 10 5 54.919 56.391 0.844 7.116 o
4 10 6 9.712 9.802 0.271 71.485 o
4 10 7 33.621 34.196 0.492 15.852 o
4 10 8 12.468 13.297 0.291 54.127 o
4 10 9 43.987 46.087 0.613 10.523 o
4 10 10 259.210 261.851 2.912 0.528 o
4 10 11 6.095 6.407 0.231 113.586 o
4 10 12 0.354 0.703 0.221 365.676 o
4 10 13 2.144 2.501 0.211 236.376 o
4 10 14 0.547 0.603 0.201 412.943 o
4 10 15 3.537 3.696 0.251 155.186 o
4 10 16 2.094 2.501 0.231 216.594 o
4 10 17 20.366 20.889 0.422 28.813 o
4 10 18 9.595 9.902 0.291 69.121 o
4 10 19 0.353 0.703 0.231 339.126 o
4 10 20 17.874 17.706 0.362 35.605 o
4 10 21 7.119 6.799 0.261 95.836 o
4 10 22 5.146 4.901 0.231 132.501 o
4 10 23 11.983 12.102 0.311 55.348 o
4 11 0 12.745 12.001 0.271 56.810 o
4 11 1 13.648 13.297 0.281 51.829 o
4 11 2 21.742 22.205 0.372 28.482 o
4 11 3 68.638 68.292 0.884 5.381 o
4 11 4 10.889 10.796 0.271 64.855 o
4 11 5 4.269 4.298 0.231 149.132 o
4 11 6 18.772 19.594 0.382 32.535 o
4 11 7 62.534 63.291 0.904 5.940 o
4 11 8 7.000 7.191 0.221 104.397 o
4 11 9 18.683 19.795 0.341 34.043 o
4 11 10 8.824 9.199 0.261 78.439 o
4 11 11 26.486 27.899 0.442 21.296 o
4 11 12 26.114 26.805 0.452 21.634 o
4 11 13 30.327 32.188 0.502 17.382 o
4 11 14 13.335 14.191 0.352 46.463 o
4 11 15 9.450 10.103 0.301 67.972 o
4 11 16 3.766 4.108 0.281 133.284 o
4 11 17 27.456 29.396 0.472 19.817 o
4 11 18 10.279 10.907 0.301 63.468 o
4 11 19 2.166 2.400 0.221 226.407 o
4 11 20 5.738 5.895 0.251 113.587 o
4 11 21 2.557 2.400 0.241 195.594 o
4 11 22 0.501 0.301 0.191 472.808 o
4 12 0 158.521 155.576 1.838 1.311 o
4 12 1 9.556 9.300 0.251 76.029 o
4 12 2 8.204 7.803 0.241 89.245 o
4 12 3 192.778 191.661 2.390 0.884 o
4 12 4 13.925 14.191 0.341 45.980 o
4 12 5 14.671 14.894 0.362 42.616 o
4 12 6 5.705 5.303 0.261 113.594 o
4 12 7 6.836 7.502 0.301 86.536 o
4 12 8 21.128 21.793 0.442 27.112 o
4 12 9 32.477 33.795 0.492 16.349 o
4 12 10 5.705 5.795 0.231 120.715 o
4 12 11 16.346 17.003 0.341 39.229 o
4 12 12 14.039 14.994 0.372 43.000 o
4 12 13 25.435 27.498 0.472 21.419 o
4 12 14 5.805 6.598 0.301 95.907 o
4 12 15 0.217 0.392 0.221 391.054 o
4 12 16 17.147 17.093 0.362 37.010 o
4 12 18 1.503 2.099 0.271 197.686 o
4 12 19 5.328 5.996 0.271 110.699 o
4 12 20 10.180 10.103 0.301 65.241 o
4 12 21 6.242 6.699 0.281 97.647 o
4 12 22 4.981 5.694 0.281 111.965 o
4 13 0 2.471 2.501 0.151 292.797 o
4 13 1 65.644 62.889 0.854 5.864 o
4 13 2 33.252 32.097 0.502 16.251 o
4 13 3 26.102 26.393 0.442 21.965 o
4 13 4 53.178 52.786 0.803 7.662 o
4 13 5 5.183 5.403 0.251 121.737 o
4 13 6 20.999 21.100 0.412 28.464 o
4 13 7 17.427 17.897 0.392 34.730 o
4 13 8 5.392 5.996 0.281 107.036 o
4 13 9 10.203 11.098 0.341 58.845 o
4 13 10 17.984 19.494 0.412 32.284 o
4 13 11 27.671 29.697 0.502 19.111 o
4 13 12 12.711 13.498 0.362 47.709 o
4 13 13 2.065 2.400 0.241 208.792 o
4 13 14 24.171 26.092 0.472 22.590 o
4 13 15 17.038 18.198 0.382 35.485 o
4 13 16 3.120 3.204 0.231 180.705 o
4 13 17 0.843 1.105 0.221 316.468 o
4 13 18 7.793 8.607 0.281 82.039 o
4 13 19 3.766 4.007 0.261 143.834 o
4 13 20 13.019 13.297 0.341 48.819 o
4 13 21 3.200 4.007 0.241 164.315 o
4 14 0 41.820 38.093 0.552 12.270 o
4 14 1 4.395 4.700 0.211 153.453 o
4 14 2 14.254 13.207 0.311 48.391 o
4 14 3 2.170 1.898 0.191 272.569 o
4 14 4 14.884 14.894 0.352 42.858 o
4 14 5 5.481 5.895 0.251 116.102 o
4 14 6 15.140 17.093 0.392 38.356 o
4 14 7 3.216 3.304 0.241 170.736 o
4 14 8 3.208 3.897 0.321 122.100 o
4 14 9 45.316 47.292 0.793 9.060 o
4 14 10 14.247 15.898 0.432 38.200 o
4 14 11 1.684 2.099 0.301 166.926 o
4 14 12 9.965 10.495 0.341 60.485 o
4 14 13 11.321 12.493 0.341 53.819 o
4 14 14 0.758 0.392 0.221 346.426 o
4 14 15 0.375 0.803 0.231 334.112 o
4 14 16 15.894 17.395 0.372 38.096 o
4 14 17 4.441 4.700 0.271 126.212 o
4 14 18 5.646 6.407 0.271 106.141 o
4 14 19 0.396 0.392 0.211 406.444 o
4 14 20 0.435 0.492 0.221 367.682 o
4 15 0 68.509 63.693 1.085 5.025 o
4 15 1 6.076 5.795 0.201 125.868 o
4 15 2 1.016 1.004 0.171 433.588 o
4 15 3 65.206 65.089 0.944 5.566 o
4 15 4 0.990 0.904 0.181 412.252 o
4 15 5 38.469 38.194 0.683 11.917 o
4 15 6 36.084 36.094 0.653 13.023 o
4 15 7 2.276 2.792 0.311 145.075 o
4 15 8 19.058 19.494 0.432 30.375 o
4 15 9 1.493 1.396 0.271 207.126 o
4 15 10 5.160 4.801 0.331 98.117 o
4 15 11 15.980 17.194 0.422 35.564 o
4 15 12 5.314 5.996 0.301 101.639 o
4 15 13 14.528 15.998 0.422 38.324 o
4 15 14 8.098 8.898 0.352 68.239 o
4 15 15 12.246 13.207 0.362 49.015 o
4 15 16 6.183 7.100 0.261 101.697 o
4 15 17 0.760 1.004 0.231 303.777 o
4 15 18 3.883 4.801 0.271 132.207 o
4 16 0 39.712 39.399 1.155 7.823 o
4 16 1 0.720 0.703 0.141 630.598 o
4 16 2 3.895 3.405 0.221 168.977 o
4 16 3 12.022 11.891 0.352 51.904 o
4 16 4 10.975 10.696 0.321 59.321 o
4 16 5 23.839 24.897 0.512 22.215 o
4 16 6 9.669 9.902 0.372 58.658 o
4 16 7 26.228 26.594 0.542 19.808 o
4 16 8 1.015 1.004 0.271 227.073 o
4 16 9 13.957 14.703 0.392 42.082 o
4 16 10 3.423 3.405 0.281 142.371 o
4 16 11 0.498 0.803 0.241 303.715 o
4 16 12 0.433 0.301 0.261 279.635 o
4 16 13 6.984 7.994 0.311 82.280 o
4 16 14 0.152 0.201 0.261 296.203 o
4 16 15 7.726 8.396 0.331 74.035 o
4 16 16 5.302 5.694 0.311 99.899 o
4 16 17 2.261 2.400 0.241 203.330 o
4 17 0 4.829 4.801 0.382 85.863 o
4 17 1 10.736 11.399 0.442 46.938 o
4 17 2 8.735 6.197 0.281 83.475 o
4 17 3 1.070 0.803 0.191 381.592 o
4 17 4 0.705 0.603 0.191 428.692 o
4 17 5 18.393 18.399 0.442 31.206 o
4 17 6 6.489 6.096 0.271 100.629 o
4 17 7 3.995 3.796 0.251 147.160 o
4 17 8 15.091 16.199 0.442 36.282 o
4 17 9 18.022 19.393 0.452 30.672 o
4 17 10 6.496 6.598 0.281 96.197 o
4 17 11 2.690 2.792 0.251 179.701 o
4 17 12 0.050 0.201 0.221 416.889 o
4 17 13 0.730 0.904 0.241 288.498 o
4 17 14 0.968 1.296 0.271 223.922 o
4 17 15 0.805 1.004 0.241 282.194 o
4 17 16 1.388 1.496 0.251 232.704 o
4 18 0 0.547 0.603 0.321 185.272 o
4 18 1 2.431 2.692 0.331 132.058 o
4 18 2 1.720 1.999 0.321 152.148 o
4 18 3 0.142 0.201 0.131 1050.500 o
4 18 4 13.092 10.204 0.472 41.385 o
4 18 5 9.217 8.496 0.291 73.693 o
4 18 6 1.549 1.597 0.221 266.036 o
4 18 7 4.917 4.399 0.261 126.541 o
4 18 8 3.253 3.103 0.241 172.007 o
4 18 9 2.378 1.999 0.231 215.569 o
4 18 10 3.203 3.696 0.241 167.181 o
4 18 11 4.415 5.202 0.301 112.370 o
4 18 12 0.800 0.803 0.211 352.811 o
4 18 13 6.306 6.498 0.311 90.439 o
4 18 14 6.515 7.000 0.301 89.959 o
4 19 0 3.244 3.405 0.331 119.668 o
4 19 1 0.867 1.195 0.311 182.562 o
4 19 2 4.034 4.298 0.452 73.125 o
4 19 3 1.261 2.300 0.382 119.357 o
4 19 4 11.905 12.202 0.452 43.259 o
4 19 5 2.125 1.296 0.151 357.574 o
4 19 6 1.624 1.396 0.211 282.674 o
4 19 7 1.097 1.195 0.211 318.317 o
4 19 8 3.659 3.696 0.231 164.739 o
4 19 9 0.726 0.703 0.191 420.774 o
4 19 10 3.876 3.304 0.221 170.369 o
4 19 11 5.646 5.504 0.311 98.103 o
4 19 12 6.426 6.498 0.291 94.552 o
4 20 0 3.271 3.405 0.341 115.010 o
4 20 1 2.861 3.304 0.372 106.392 o
4 20 2 2.711 3.796 0.422 88.125 o
4 20 3 1.730 2.099 0.352 132.102 o
4 20 4 5.340 4.901 0.341 93.646 o
4 20 5 10.796 11.298 0.492 42.498 o
4 20 6 0.878 1.004 0.301 194.758 o
4 20 7 3.251 1.597 0.161 264.524 o
4 20 8 3.034 2.099 0.211 213.437 o
4 20 9 1.950 1.697 0.201 274.156 o
4 21 0 0.929 0.803 0.352 150.290 o
4 21 1 0.158 0.201 0.472 93.539 o
4 21 2 7.152 7.392 0.593 41.548 o
4 21 3 1.960 2.300 0.432 92.938 o
4 21 4 0.784 1.597 0.522 72.128 o
4 21 5 6.144 6.900 0.542 48.993 o
5 0 0 49.765 47.694 0.522 9.826 o
5 0 1 1122.540 1090.520 9.390 0.035 o
5 0 2 308.885 309.445 2.752 0.414 o
5 0 3 100.187 100.088 1.135 2.963 o
5 0 4 204.176 209.758 2.089 0.847 o
5 0 5 972.317 963.334 8.527 0.046 o
5 0 6 69.044 70.090 0.854 5.366 o
5 0 7 306.912 306.643 2.862 0.414 o
5 0 8 1290.910 1290.480 11.308 0.026 o
5 0 9 294.860 296.851 2.902 0.437 o
5 0 10 54.886 56.090 0.813 7.256 o
5 0 11 20.270 20.297 0.482 27.138 o
5 0 12 5.435 5.303 0.321 97.424 o
5 0 13 57.173 55.688 0.974 6.429 o
5 0 14 2.656 2.501 0.281 161.192 o
5 0 15 7.769 7.994 0.331 74.729 o
5 0 16 38.783 36.094 0.773 11.235 o
5 0 17 1.767 1.396 0.301 171.869 o
5 0 18 14.325 13.799 0.432 39.607 o
5 0 19 1.830 1.597 0.472 82.195 o
5 0 20 0.215 0.201 0.321 197.102 o
5 0 21 2.839 2.692 0.341 122.503 o
5 0 22 19.288 17.495 0.532 27.264 o
5 0 23 11.597 10.204 0.372 53.106 o
5 0 24 11.062 9.591 0.412 51.050 o
5 0 25 7.623 6.900 0.412 63.860 o
5 0 26 0.136 0.392 0.321 196.717 o
5 1 0 150.654 155.074 1.085 1.605 o
5 1 1 1032.800 999.238 6.297 0.045 o
5 1 2 309.590 302.354 1.938 0.453 o
5 1 3 11.496 11.700 0.181 69.367 o
5 1 4 200.830 202.266 1.386 0.975 o
5 1 5 362.023 367.544 2.491 0.324 o
5 1 6 12.291 11.790 0.231 61.945 o
5 1 7 264.245 272.547 1.818 0.580 o
5 1 8 10.396 10.997 0.211 72.962 o
5 1 9 52.062 55.297 0.532 8.799 o
5 1 10 36.479 36.094 0.432 15.142 o
5 1 11 109.459 104.979 1.095 2.699 o
5 1 12 28.807 28.894 0.462 19.435 o
5 1 13 1.969 1.898 0.201 268.490 o
5 1 14 78.467 76.487 0.934 4.469 o
5 1 15 112.419 105.984 1.245 2.509 o
5 1 16 10.814 10.907 0.281 63.840 o
5 1 17 11.324 10.204 0.281 63.284 o
5 1 18 34.398 32.288 0.512 15.678 o
5 1 19 6.633 5.895 0.251 105.550 o
5 1 20 0.708 0.603 0.251 278.297 o
5 1 21 7.314 6.498 0.271 93.266 o
5 1 22 16.830 14.191 0.341 40.703 o
5 1 23 7.755 6.699 0.291 85.637 o
5 1 24 1.461 1.296 0.241 247.138 o
5 1 25 0.843 0.492 0.221 336.659 o
5 1 26 3.406 2.692 0.241 173.077 o
5 2 0 831.516 815.762 5.062 0.068 o
5 2 1 935.990 907.244 5.574 0.055 o
5 2 2 79.967 82.383 0.643 4.685 o
5 2 3 514.228 511.721 3.344 0.170 o
5 2 4 127.234 131.081 0.954 2.147 o
5 2 5 545.744 557.306 3.565 0.149 o
5 2 6 44.688 46.991 0.442 11.300 o
5 2 7 230.483 235.558 1.617 0.749 o
5 2 8 129.683 133.984 1.024 2.052 o
5 2 9 111.991 113.175 0.924 2.657 o
5 2 10 30.218 30.300 0.392 19.444 o
5 2 11 47.671 45.786 0.603 9.942 o
5 2 12 86.142 82.182 1.065 3.793 o
5 2 13 25.458 25.198 0.382 24.013 o
5 2 14 66.139 64.285 0.803 5.909 o
5 2 15 48.714 46.790 0.633 9.515 o
5 2 16 114.098 109.378 1.356 2.361 o
5 2 17 31.227 28.894 0.492 17.844 o
5 2 18 12.540 11.399 0.301 55.676 o
5 2 19 14.794 12.694 0.341 45.737 o
5 2 20 1.076 0.904 0.251 255.442 o
5 2 21 7.070 6.407 0.261 97.596 o
5 2 22 15.821 13.899 0.331 43.269 o
5 2 23 6.370 5.895 0.291 97.034 o
5 2 24 2.597 1.999 0.231 209.089 o
5 2 25 9.870 8.496 0.281 72.267 o
5 2 26 0.191 0.492 0.211 422.553 o
5 3 0 106.089 109.087 0.803 2.941 o
5 3 1 175.224 169.767 1.175 1.281 o
5 3 2 86.909 88.077 0.673 4.139 o
5 3 3 366.409 373.037 2.440 0.318 o
5 3 4 125.038 127.375 0.934 2.228 o
5 3 5 198.724 201.563 1.406 0.986 o
5 3 6 0.957 1.296 0.161 453.931 o
5 3 7 22.499 23.701 0.291 29.130 o
5 3 8 404.263 409.734 2.712 0.264 o
5 3 9 113.919 114.179 1.004 2.552 o
5 3 10 42.559 44.199 0.542 11.470 o
5 3 11 40.627 39.599 0.562 12.297 o
5 3 12 34.129 32.800 0.472 16.156 o
5 3 13 25.828 24.696 0.372 24.136 o
5 3 14 5.211 4.600 0.211 141.528 o
5 3 15 10.091 10.003 0.261 70.717 o
5 3 16 31.557 29.597 0.482 17.697 o
5 3 17 0.754 1.004 0.211 348.656 o
5 3 18 3.281 2.601 0.221 191.411 o
5 3 19 46.813 44.290 0.693 9.680 o
5 3 20 1.276 1.105 0.231 274.349 o
5 3 21 11.665 10.395 0.311 58.729 o
5 3 22 0.390 0.301 0.231 350.997 o
5 3 23 0.338 0.301 0.201 454.144 o
5 3 24 12.854 11.399 0.321 53.092 o
5 3 25 0.637 0.803 0.201 393.934 o
5 4 0 116.090 117.985 0.834 2.556 o
5 4 1 30.561 29.396 0.281 20.934 o
5 4 2 118.646 118.989 0.874 2.468 o
5 4 3 406.146 409.734 2.692 0.263 o
5 4 4 94.365 96.292 0.763 3.561 o
5 4 5 100.197 106.175 0.803 3.159 o
5 4 6 80.616 80.786 0.673 4.652 o
5 4 7 20.038 20.096 0.261 34.821 o
5 4 8 150.248 155.174 1.175 1.585 o
5 4 9 156.662 154.672 1.336 1.477 o
5 4 10 177.688 178.675 1.808 1.106 o
5 4 11 118.273 114.179 1.336 2.254 o
5 4 12 74.231 74.891 0.894 4.813 o
5 4 13 6.160 6.307 0.231 113.447 o
5 4 14 15.108 14.402 0.301 45.953 o
5 4 15 19.782 19.393 0.382 31.528 o
5 4 16 94.663 90.688 1.135 3.259 o
5 4 17 30.366 28.492 0.462 18.778 o
5 4 18 4.478 4.499 0.291 118.877 o
5 4 19 24.165 21.894 0.412 25.491 o
5 4 20 2.722 2.400 0.241 191.504 o
5 4 21 13.257 11.891 0.301 53.092 o
5 4 22 10.162 9.199 0.281 69.558 o
5 4 23 1.816 1.697 0.231 239.436 o
5 4 24 2.349 2.501 0.211 229.099 o
5 4 25 10.410 10.294 0.352 58.291 o
5 5 0 505.464 500.814 4.590 0.162 o
5 5 1 427.662 445.327 2.933 0.233 o
5 5 2 128.317 126.572 0.964 2.163 o
5 5 3 191.072 192.564 1.376 1.059 o
5 5 4 172.413 174.778 1.225 1.274 o
5 5 5 28.101 28.894 0.331 21.914 o
5 5 6 119.919 120.777 0.934 2.392 o
5 5 7 2.312 2.501 0.181 264.384 o
5 5 8 11.450 11.700 0.251 63.249 o
5 5 9 12.539 13.397 0.291 53.803 o
5 5 10 20.821 21.301 0.382 29.485 o
5 5 11 5.627 5.895 0.221 124.241 o
5 5 12 9.915 10.495 0.251 71.644 o
5 5 13 63.554 62.196 0.793 6.230 o
5 5 14 10.311 10.003 0.281 67.370 o
5 5 15 39.361 37.099 0.542 13.105 o
5 5 16 3.731 3.495 0.221 171.365 o
5 5 17 16.428 15.296 0.352 39.926 o
5 5 18 1.847 1.697 0.251 214.849 o
5 5 19 42.124 40.393 0.623 11.395 o
5 5 20 25.224 23.189 0.422 24.003 o
5 5 21 20.691 19.202 0.382 30.669 o
5 5 22 6.873 6.407 0.281 94.247 o
5 5 23 7.949 7.603 0.261 87.725 o
5 5 24 3.501 3.204 0.231 172.630 o
5 5 25 3.392 3.204 0.221 181.690 o
5 6 0 113.006 112.190 1.235 2.440 o
5 6 1 386.896 382.538 2.450 0.295 o
5 6 2 81.310 83.578 0.643 4.576 o
5 6 3 190.623 195.065 1.356 1.057 o
5 6 4 69.761 72.983 0.633 5.685 o
5 6 5 13.837 14.602 0.251 51.738 o
5 6 6 0.906 1.296 0.151 494.223 o
5 6 7 96.361 97.276 0.884 3.360 o
5 6 8 16.265 16.290 0.301 41.963 o
5 6 9 36.064 35.000 0.502 14.768 o
5 6 10 218.903 219.962 2.471 0.725 o
5 6 11 92.146 93.380 1.095 3.342 o
5 6 12 49.895 49.492 0.673 8.916 o
5 6 13 71.174 67.680 0.854 5.305 o
5 6 14 11.957 11.891 0.291 57.548 o
5 6 15 6.888 6.407 0.241 103.844 o
5 6 16 11.922 11.298 0.281 59.490 o
5 6 17 42.943 41.799 0.613 11.152 o
5 6 18 20.998 20.397 0.422 28.462 o
5 6 19 5.207 5.504 0.261 117.489 o
5 6 20 8.087 7.703 0.271 84.737 o
5 6 21 0.544 0.603 0.221 354.554 o
5 6 22 3.730 3.796 0.261 145.885 o
5 6 23 1.110 0.803 0.201 353.134 o
5 6 24 8.191 7.703 0.261 85.974 o
5 6 25 0.571 0.492 0.201 416.255 o
5 7 0 19.064 18.590 0.402 31.993 o
5 7 1 19.534 19.694 0.231 36.700 o
5 7 2 5.935 6.197 0.151 139.770 o
5 7 3 43.473 45.886 0.442 11.700 o
5 7 4 208.314 212.670 1.527 0.895 o
5 7 5 201.732 202.959 1.627 0.937 o
5 7 6 158.198 155.676 1.326 1.460 o
5 7 7 7.144 6.799 0.201 109.433 o
5 7 8 91.129 89.784 1.044 3.496 o
5 7 9 7.035 7.502 0.221 102.810 o
5 7 10 222.711 225.757 2.511 0.699 o
5 7 11 4.572 4.991 0.251 131.163 o
5 7 12 23.812 23.701 0.372 26.046 o
5 7 13 27.610 28.100 0.432 20.787 o
5 7 14 5.439 6.096 0.301 100.319 o
5 7 15 10.262 9.491 0.271 69.821 o
5 7 16 17.864 17.796 0.352 35.993 o
5 7 17 34.608 34.588 0.562 14.641 o
5 7 18 4.213 4.108 0.251 141.716 o
5 7 19 24.529 23.993 0.462 23.263 o
5 7 20 18.766 18.590 0.372 33.516 o
5 7 21 18.420 17.595 0.382 34.124 o
5 7 22 2.588 2.792 0.241 189.994 o
5 7 23 1.114 1.296 0.231 277.532 o
5 7 24 11.893 11.600 0.301 57.236 o
5 8 0 140.403 140.471 1.557 1.646 o
5 8 1 26.278 25.590 0.281 25.156 o
5 8 2 57.669 57.988 0.552 7.787 o
5 8 3 138.626 141.174 1.205 1.799 o
5 8 4 74.453 74.188 0.844 4.918 o
5 8 5 7.339 7.000 0.221 102.378 o
5 8 6 41.478 41.699 0.623 11.394 o
5 8 7 0.413 0.492 0.161 617.652 o
5 8 8 5.427 6.407 0.201 130.050 o
5 8 9 1.682 1.697 0.191 303.983 o
5 8 10 54.073 56.391 0.733 7.655 o
5 8 11 58.592 58.390 0.743 7.023 o
5 8 12 8.884 8.496 0.261 79.933 o
5 8 13 56.165 55.889 0.753 7.370 o
5 8 14 15.879 16.601 0.331 40.813 o
5 8 15 6.934 7.502 0.301 85.969 o
5 8 16 7.248 7.502 0.281 88.317 o
5 8 17 6.180 6.197 0.271 102.642 o
5 8 18 15.955 15.898 0.362 39.660 o
5 8 19 6.420 6.598 0.251 104.395 o
5 8 20 0.001 0.100 0.211 468.622 o
5 8 21 12.171 12.202 0.291 56.470 o
5 8 22 4.139 4.399 0.251 140.705 o
5 8 23 11.122 10.495 0.301 61.325 o
5 9 0 140.603 130.981 1.828 1.581 o
5 9 1 10.500 8.798 0.181 81.311 o
5 9 2 90.518 87.193 0.964 3.663 o
5 9 3 93.968 92.888 1.044 3.348 o
5 9 4 75.788 76.779 0.954 4.562 o
5 9 5 7.931 8.195 0.241 89.738 o
5 9 6 39.292 39.991 0.623 12.064 o
5 9 7 15.544 16.199 0.331 41.721 o
5 9 8 26.584 27.297 0.402 22.174 o
5 9 9 125.102 127.285 1.466 1.964 o
5 9 10 3.821 4.198 0.201 174.184 o
5 9 11 12.742 14.090 0.321 50.087 o
5 9 12 4.668 4.901 0.221 143.098 o
5 9 13 50.676 51.189 0.693 8.586 o
5 9 14 8.698 9.400 0.261 78.565 o
5 9 15 8.746 9.199 0.291 74.227 o
5 9 16 27.503 28.592 0.512 19.278 o
5 9 17 3.449 3.897 0.281 138.681 o
5 9 18 4.308 4.499 0.261 133.244 o
5 9 19 5.518 5.996 0.251 115.241 o
5 9 20 14.592 15.296 0.372 41.786 o
5 9 21 2.451 2.601 0.231 204.711 o
5 9 22 10.487 10.595 0.352 57.635 o
5 9 23 3.692 3.696 0.221 170.119 o
5 10 0 25.165 24.796 0.603 19.485 o
5 10 1 112.493 103.684 1.195 2.569 o
5 10 2 0.887 1.195 0.121 627.447 o
5 10 3 52.019 51.782 0.773 7.993 o
5 10 4 15.658 15.998 0.311 42.787 o
5 10 5 22.221 22.898 0.392 27.187 o
5 10 6 36.339 35.994 0.532 14.217 o
5 10 7 17.816 18.590 0.372 34.680 o
5 10 8 38.023 38.987 0.582 12.849 o
5 10 9 28.758 29.597 0.442 19.610 o
5 10 10 15.374 15.998 0.321 42.750 o
5 10 11 6.830 6.799 0.291 90.913 o
5 10 12 9.217 9.702 0.271 73.891 o
5 10 13 27.828 28.392 0.462 20.060 o
5 10 14 13.024 13.598 0.362 46.958 o
5 10 15 38.605 40.795 0.643 11.956 o
5 10 16 13.213 14.602 0.372 44.867 o
5 10 17 1.163 1.597 0.221 284.548 o
5 10 18 4.833 5.403 0.291 111.227 o
5 10 19 0.416 0.492 0.251 295.805 o
5 10 20 0.792 0.803 0.261 253.148 o
5 10 21 19.344 18.800 0.382 32.336 o
5 10 22 4.147 4.399 0.251 140.590 o
5 10 23 1.419 1.396 0.211 293.485 o
5 11 0 88.001 83.287 1.406 3.225 o
5 11 1 36.697 34.799 0.502 14.598 o
5 11 2 0.412 0.392 0.131 852.432 o
5 11 3 0.491 0.603 0.171 538.264 o
5 11 4 32.919 32.288 0.512 16.213 o
5 11 5 2.150 2.300 0.201 251.697 o
5 11 6 48.772 48.699 0.743 8.764 o
5 11 7 46.479 47.985 0.773 8.966 o
5 11 8 32.062 31.997 0.532 16.322 o
5 11 9 11.518 11.600 0.301 58.349 o
5 11 10 21.089 22.095 0.382 28.849 o
5 11 11 3.445 3.696 0.211 181.727 o
5 11 12 1.212 1.496 0.231 268.258 o
5 11 13 74.881 80.083 1.095 4.261 o
5 11 14 60.937 65.691 1.044 5.541 o
5 11 15 3.303 3.696 0.251 159.152 o
5 11 16 7.704 8.697 0.281 82.273 o
5 11 17 7.603 7.994 0.271 86.710 o
5 11 18 2.639 2.601 0.231 199.618 o
5 11 19 4.135 4.499 0.231 149.670 o
5 11 20 23.177 24.294 0.432 24.826 o
5 11 21 6.964 7.502 0.271 92.252 o
5 11 22 1.463 1.898 0.231 249.063 o
5 12 0 20.803 21.100 0.522 25.130 o
5 12 1 15.783 14.793 0.392 39.105 o
5 12 2 37.059 33.995 0.482 14.812 o
5 12 3 76.858 75.091 0.994 4.475 o
5 12 4 45.778 44.591 0.653 10.079 o
5 12 5 93.134 93.380 1.245 3.138 o
5 12 6 30.330 30.601 0.593 16.358 o
5 12 7 21.602 21.793 0.442 26.724 o
5 12 8 34.565 36.295 0.623 13.724 o
5 12 9 20.551 19.694 0.402 29.880 o
5 12 10 9.035 9.400 0.301 71.054 o
5 12 11 11.785 12.403 0.301 56.391 o
5 12 12 0.557 0.703 0.271 248.285 o
5 12 13 0.979 1.195 0.221 305.571 o
5 12 14 29.664 32.188 0.542 17.061 o
5 12 15 2.067 2.501 0.261 188.657 o
5 12 16 13.071 14.191 0.341 47.740 o
5 12 17 21.697 22.798 0.412 27.112 o
5 12 18 6.643 6.900 0.251 101.378 o
5 12 19 1.287 1.496 0.211 298.023 o
5 12 20 2.149 2.400 0.231 216.426 o
5 12 21 0.397 0.703 0.201 423.611 o
5 13 0 29.087 28.693 0.663 16.032 o
5 13 1 64.899 66.485 1.235 4.749 o
5 13 2 13.823 12.403 0.301 51.035 o
5 13 3 8.056 7.904 0.271 84.339 o
5 13 4 4.744 4.399 0.241 136.953 o
5 13 5 13.556 13.990 0.341 46.933 o
5 13 6 17.338 17.595 0.382 35.487 o
5 13 7 30.834 30.300 0.532 17.121 o
5 13 8 14.158 14.602 0.372 43.138 o
5 13 9 2.417 2.501 0.301 151.545 o
5 13 10 1.477 1.597 0.251 228.003 o
5 13 11 0.509 0.703 0.241 305.966 o
5 13 12 11.288 11.700 0.331 55.925 o
5 13 13 25.151 27.789 0.502 20.875 o
5 13 14 33.917 37.591 0.603 13.947 o
5 13 15 8.197 9.199 0.281 78.415 o
5 13 16 6.974 7.000 0.321 82.914 o
5 13 17 0.458 0.492 0.201 428.553 o
5 13 18 8.476 9.491 0.301 73.252 o
5 13 19 6.398 7.100 0.271 97.561 o
5 13 20 5.899 5.895 0.281 103.290 o
5 14 0 37.366 36.687 0.854 10.698 o
5 14 1 41.416 40.895 1.065 8.179 o
5 14 2 2.738 2.099 0.141 301.145 o
5 14 3 2.352 1.808 0.151 321.584 o
5 14 4 41.332 38.194 0.633 11.723 o
5 14 5 10.034 9.491 0.281 69.487 o
5 14 6 37.822 36.998 0.613 12.871 o
5 14 7 10.505 10.495 0.331 59.973 o
5 14 8 27.576 29.295 0.593 17.662 o
5 14 9 15.823 16.390 0.412 36.813 o
5 14 10 7.214 7.904 0.321 79.378 o
5 14 11 11.696 12.996 0.412 46.201 o
5 14 12 8.866 9.300 0.321 69.041 o
5 14 13 9.299 10.003 0.341 63.435 o
5 14 14 1.150 1.296 0.261 231.115 o
5 14 15 3.058 3.103 0.241 176.005 o
5 14 16 6.626 7.392 0.261 97.243 o
5 14 17 2.735 3.103 0.231 190.811 o
5 14 18 1.250 1.195 0.251 243.012 o
5 14 19 5.784 6.900 0.271 103.003 o
5 15 0 41.777 42.090 1.316 6.575 o
5 15 1 1.486 1.999 0.552 62.631 o
5 15 2 8.280 8.496 0.532 45.057 o
5 15 3 30.973 25.298 0.542 17.936 o
5 15 4 1.509 1.195 0.211 294.066 o
5 15 5 3.846 3.897 0.251 148.659 o
5 15 6 1.917 1.898 0.241 220.716 o
5 15 7 21.448 21.402 0.472 26.093 o
5 15 8 31.652 32.389 0.613 15.310 o
5 15 9 0.879 0.904 0.221 320.537 o
5 15 10 4.206 4.991 0.321 107.919 o
5 15 11 10.147 10.907 0.331 60.444 o
5 15 12 2.234 2.199 0.281 171.620 o
5 15 13 4.211 4.700 0.281 124.652 o
5 15 14 7.923 8.195 0.311 77.083 o
5 15 15 2.737 3.003 0.301 143.305 o
5 15 16 3.344 3.796 0.261 151.763 o
5 15 17 0.113 0.492 0.261 290.679 o
5 15 18 4.091 4.499 0.281 127.111 o
5 16 0 0.436 0.904 0.362 148.827 o
5 16 1 0.010 1.105 0.743 37.798 o
5 16 2 0.578 1.004 0.442 101.115 o
5 16 3 2.173 2.099 0.341 132.835 o
5 16 4 31.710 30.199 0.643 15.227 o
5 16 5 12.785 12.303 0.362 48.827 o
5 16 6 3.970 3.897 0.271 136.815 o
5 16 7 3.818 3.696 0.261 145.326 o
5 16 8 3.771 3.595 0.261 146.764 o
5 16 9 13.598 13.899 0.372 44.803 o
5 16 10 4.621 4.700 0.251 132.361 o
5 16 11 5.816 6.096 0.311 94.890 o
5 16 12 1.078 1.396 0.231 276.864 o
5 16 13 0.346 0.603 0.241 318.677 o
5 16 14 3.830 4.399 0.271 135.381 o
5 16 15 7.979 9.099 0.352 68.307 o
5 16 16 3.261 3.796 0.341 113.360 o
5 16 17 2.812 3.204 0.261 165.909 o
5 17 0 1.000 1.396 0.352 145.284 o
5 17 1 6.436 6.699 0.512 52.482 o
5 17 2 3.141 3.405 0.432 83.950 o
5 17 3 0.935 0.703 0.311 186.314 o
5 17 4 12.211 13.699 0.432 43.044 o
5 17 5 20.861 20.297 0.512 25.695 o
5 17 6 10.050 10.103 0.432 50.650 o
5 17 7 0.891 0.603 0.211 353.495 o
5 17 8 12.511 12.996 0.362 48.668 o
5 17 9 6.884 7.000 0.301 87.723 o
5 17 10 2.431 2.601 0.221 214.723 o
5 17 11 3.959 4.198 0.261 139.790 o
5 17 12 5.047 5.403 0.281 112.692 o
5 17 13 1.836 1.597 0.221 253.656 o
5 17 14 2.741 2.902 0.261 170.110 o
5 17 15 2.725 2.792 0.251 178.957 o
5 18 0 0.117 0.100 0.502 83.165 o
5 18 1 0.293 1.296 0.552 66.675 o
5 18 2 5.704 5.996 0.462 62.788 o
5 18 3 1.098 1.396 0.321 167.077 o
5 18 4 22.807 22.998 0.603 21.081 o
5 18 5 7.241 7.100 0.462 57.096 o
5 18 6 7.138 6.799 0.372 72.703 o
5 18 7 0.744 1.105 0.171 461.183 o
5 18 8 4.467 3.796 0.221 154.955 o
5 18 9 17.508 17.003 0.392 35.190 o
5 18 10 2.583 2.199 0.211 226.243 o
5 18 11 4.482 4.399 0.241 140.536 o
5 18 12 0.398 0.492 0.251 296.730 o
5 18 13 6.289 6.498 0.281 98.033 o
5 19 0 8.050 8.496 0.412 60.136 o
5 19 1 0.404 0.904 0.432 107.102 o
5 19 2 4.574 5.694 0.352 93.111 o
5 19 3 1.108 1.195 0.321 168.671 o
5 19 4 5.561 5.694 0.392 77.691 o
5 19 5 4.248 4.298 0.341 103.300 o
5 19 6 7.502 8.396 0.412 61.912 o
5 19 7 4.309 4.499 0.442 73.993 o
5 19 8 6.485 7.904 0.392 69.434 o
5 19 9 12.794 12.996 0.593 32.024 o
5 19 10 3.028 2.501 0.221 199.180 o
5 19 11 0.012 0.100 0.211 467.196 o
5 20 0 5.433 5.202 0.753 31.084 o
5 20 1 2.256 2.902 0.412 96.616 o
5 20 2 3.629 4.600 0.362 99.796 o
5 20 3 7.585 8.296 0.422 60.333 o
5 20 4 7.179 7.000 0.402 66.819 o
5 20 5 2.480 3.003 0.331 129.737 o
5 20 6 0.889 1.195 0.372 134.458 o
5 20 7 5.047 4.600 0.362 90.704 o
5 20 8 1.060 1.396 0.321 167.744 o
5 21 0 3.381 4.298 0.472 70.928 o
5 21 1 0.897 0.803 0.311 186.050 o
5 21 2 4.269 4.700 0.352 98.363 o
5 21 3 0.382 0.803 0.402 123.374 o
6 0 0 2.702 2.792 0.151 272.857 o
6 0 1 4.812 5.202 0.181 155.359 o
6 0 2 302.906 313.854 2.933 0.411 o
6 0 3 5.674 6.096 0.261 110.208 o
6 0 4 238.370 239.766 2.400 0.646 o
6 0 5 429.341 432.532 4.118 0.216 o
6 0 6 46.049 46.891 0.653 9.834 o
6 0 7 20.921 21.402 0.412 28.398 o
6 0 8 82.198 84.994 1.044 3.924 o
6 0 9 71.061 71.486 0.984 4.900 o
6 0 10 79.155 77.090 1.185 3.977 o
6 0 11 172.041 167.075 2.641 0.977 o
6 0 12 19.530 19.102 0.442 29.732 o
6 0 13 113.739 110.875 1.818 2.023 o
6 0 14 21.236 20.889 0.492 25.831 o
6 0 15 4.077 3.595 0.301 123.548 o
6 0 16 39.185 37.490 0.793 10.847 o
6 0 17 57.781 53.389 1.024 6.281 o
6 0 18 10.944 9.802 0.482 44.349 o
6 0 19 3.385 3.405 0.341 113.990 o
6 0 20 0.680 1.004 0.331 169.121 o
6 0 21 9.715 9.199 0.382 58.310 o
6 0 22 0.923 1.105 0.422 107.359 o
6 0 23 7.498 6.799 0.352 74.920 o
6 0 24 3.034 2.902 0.291 145.730 o
6 0 25 7.698 5.996 0.412 65.080 o
6 1 0 22.834 23.892 0.271 29.156 o
6 1 1 257.976 262.464 1.818 0.609 o
6 1 2 25.260 26.594 0.291 25.391 o
6 1 3 68.627 71.988 0.582 5.911 o
6 1 4 529.021 541.508 3.495 0.158 o
6 1 5 124.472 129.073 0.984 2.201 o
6 1 6 33.016 34.387 0.392 17.195 o
6 1 7 74.889 76.688 0.663 5.139 o
6 1 8 3.208 3.897 0.161 220.903 o
6 1 9 31.392 30.993 0.372 18.948 o
6 1 10 49.041 48.789 0.613 9.407 o
6 1 11 16.371 16.491 0.352 39.082 o
6 1 12 141.626 138.272 1.527 1.656 o
6 1 13 29.591 27.899 0.422 19.939 o
6 1 14 16.292 15.406 0.301 42.705 o
6 1 15 14.973 13.397 0.301 47.285 o
6 1 16 84.933 78.787 0.994 4.016 o
6 1 18 1.931 1.808 0.231 233.313 o
6 1 19 59.119 53.690 0.783 7.063 o
6 1 20 1.746 1.697 0.231 242.039 o
6 1 21 4.015 3.304 0.261 145.312 o
6 1 22 8.928 8.195 0.271 78.885 o
6 1 23 16.855 14.793 0.352 39.648 o
6 1 24 1.555 1.597 0.241 238.005 o
6 1 25 3.186 2.692 0.221 192.642 o
6 2 0 7.582 7.703 0.151 111.141 o
6 2 1 63.275 62.387 0.512 7.005 o
6 2 2 125.400 128.179 0.944 2.210 o
6 2 3 13.725 13.699 0.201 56.423 o
6 2 4 317.927 325.443 2.159 0.413 o
6 2 5 234.217 240.962 1.617 0.727 o
6 2 6 20.184 19.795 0.271 34.523 o
6 2 7 104.005 110.282 0.894 2.920 o
6 2 8 137.247 137.880 1.085 1.885 o
6 2 9 237.716 238.561 1.888 0.696 o
6 2 10 63.443 62.688 0.753 6.334 o
6 2 11 48.983 48.086 0.693 9.048 o
6 2 12 2.950 2.400 0.191 229.967 o
6 2 13 19.372 18.690 0.331 34.244 o
6 2 14 2.109 1.999 0.201 259.865 o
6 2 15 31.723 29.396 0.472 17.812 o
6 2 16 8.964 8.195 0.291 75.528 o
6 2 17 5.824 5.403 0.241 118.326 o
6 2 18 11.301 10.395 0.301 60.907 o
6 2 19 13.103 11.098 0.311 53.693 o
6 2 20 1.158 1.296 0.281 206.316 o
6 2 21 8.705 7.904 0.271 80.794 o
6 2 22 6.679 5.504 0.251 106.824 o
6 2 23 6.993 5.895 0.251 102.585 o
6 2 24 11.339 10.003 0.301 61.420 o
6 2 25 9.600 8.607 0.291 71.779 o
6 3 0 235.395 238.963 1.627 0.725 o
6 3 1 88.561 88.489 0.683 4.042 o
6 3 2 182.649 184.269 1.286 1.153 o
6 3 3 131.337 139.377 1.044 1.976 o
6 3 4 353.714 366.338 2.360 0.337 o
6 3 5 52.579 54.092 0.502 8.927 o
6 3 6 125.900 127.978 0.974 2.189 o
6 3 7 142.059 144.278 1.105 1.769 o
6 3 8 62.394 65.380 0.643 6.613 o
6 3 9 8.614 8.195 0.231 87.199 o
6 3 10 65.330 63.391 0.773 6.090 o
6 3 11 1.894 1.999 0.211 256.122 o
6 3 12 4.644 4.499 0.231 141.999 o
6 3 13 13.467 12.996 0.301 51.179 o
6 3 14 21.489 20.197 0.372 29.685 o
6 3 15 21.522 20.197 0.372 29.652 o
6 3 16 15.933 14.894 0.321 42.737 o
6 3 17 51.046 47.493 0.683 8.843 o
6 3 18 24.218 22.396 0.442 24.507 o
6 3 19 25.680 24.505 0.462 22.373 o
6 3 20 2.109 1.808 0.251 205.779 o
6 3 21 11.973 10.907 0.331 55.139 o
6 3 22 14.707 13.498 0.321 46.439 o
6 3 23 9.938 8.296 0.261 75.213 o
6 3 24 0.016 0.392 0.231 377.293 o
6 3 25 1.129 1.396 0.231 274.406 o
6 4 0 353.524 367.544 2.450 0.334 o
6 4 1 123.618 123.278 0.924 2.298 o
6 4 2 250.424 252.561 1.737 0.649 o
6 4 3 241.709 245.461 1.647 0.692 o
6 4 4 104.877 107.279 0.864 2.959 o
6 4 5 194.366 197.666 1.376 1.025 o
6 4 6 31.796 33.192 0.372 18.228 o
6 4 7 107.096 109.780 0.954 2.801 o
6 4 8 8.641 8.697 0.221 87.117 o
6 4 9 28.712 28.894 0.412 20.303 o
6 4 10 4.512 4.399 0.221 149.304 o
6 4 11 6.405 6.307 0.211 116.547 o
6 4 12 56.720 53.288 0.673 7.765 o
6 4 13 20.196 19.102 0.341 32.641 o
6 4 14 13.905 13.699 0.291 50.011 o
6 4 15 21.272 20.889 0.372 29.557 o
6 4 16 6.176 5.895 0.241 112.402 o
6 4 17 1.005 0.904 0.241 274.991 o
6 4 18 15.328 14.191 0.352 42.694 o
6 4 19 51.523 48.990 0.723 8.473 o
6 4 20 13.574 12.102 0.341 48.911 o
6 4 21 3.354 2.792 0.221 187.339 o
6 4 22 6.356 5.795 0.281 100.140 o
6 4 23 14.674 13.397 0.311 47.273 o
6 4 24 4.871 4.399 0.221 143.811 o
6 4 25 0.052 0.201 0.231 382.472 o
6 5 0 67.929 70.492 0.884 5.355 o
6 5 1 317.218 321.848 2.139 0.418 o
6 5 2 130.648 136.384 1.014 2.022 o
6 5 3 12.242 12.895 0.211 61.809 o
6 5 4 38.495 38.294 0.402 14.366 o
6 5 5 20.222 21.402 0.301 32.563 o
6 5 6 218.299 221.157 1.717 0.812 o
6 5 7 52.339 53.198 0.542 8.874 o
6 5 8 86.402 86.289 0.944 3.869 o
6 5 9 38.533 38.394 0.532 13.242 o
6 5 10 9.531 9.591 0.261 74.094 o
6 5 11 37.909 37.591 0.512 13.710 o
6 5 12 2.812 2.692 0.191 229.716 o
6 5 13 9.167 9.099 0.251 78.453 o
6 5 14 9.124 8.396 0.261 78.953 o
6 5 15 16.784 15.406 0.352 39.281 o
6 5 16 9.595 9.099 0.261 74.935 o
6 5 17 24.479 23.501 0.432 24.179 o
6 5 18 4.899 5.092 0.261 122.869 o
6 5 19 11.978 11.499 0.311 56.201 o
6 5 20 6.344 6.498 0.251 105.444 o
6 5 21 30.781 27.899 0.482 18.413 o
6 5 22 13.131 12.493 0.301 52.641 o
6 5 23 7.781 6.498 0.261 92.317 o
6 5 24 9.182 8.496 0.261 78.405 o
6 6 0 309.902 312.649 2.983 0.400 o
6 6 1 67.046 66.796 0.713 5.967 o
6 6 2 30.312 31.696 0.331 19.824 o
6 6 3 223.276 236.764 1.667 0.768 o
6 6 4 139.913 145.182 1.115 1.788 o
6 6 5 1.761 1.999 0.161 340.568 o
6 6 6 29.562 30.089 0.412 19.542 o
6 6 7 26.945 27.096 0.402 22.012 o
6 6 8 5.733 6.900 0.221 117.621 o
6 6 9 24.787 25.489 0.392 24.173 o
6 6 10 2.071 2.199 0.201 257.155 o
6 6 11 23.452 23.701 0.382 26.093 o
6 6 12 22.168 23.601 0.382 27.203 o
6 6 13 47.062 46.790 0.673 9.557 o
6 6 14 47.129 46.399 0.643 9.753 o
6 6 15 30.756 30.089 0.462 18.230 o
6 6 16 24.328 24.093 0.412 24.551 o
6 6 17 19.627 18.399 0.392 31.867 o
6 6 18 1.760 1.697 0.241 229.091 o
6 6 19 25.983 25.489 0.452 22.103 o
6 6 20 1.945 1.999 0.231 229.527 o
6 6 21 22.549 21.994 0.412 26.736 o
6 6 22 0.571 0.703 0.231 324.424 o
6 6 23 2.629 3.003 0.241 186.547 o
6 6 24 4.622 4.399 0.251 134.254 o
6 7 0 71.255 70.492 0.974 4.940 o
6 7 1 86.299 88.981 1.115 3.590 o
6 7 2 5.257 5.694 0.131 161.300 o
6 7 3 106.837 107.279 0.934 2.855 o
6 7 4 108.466 109.087 0.984 2.754 o
6 7 5 9.427 9.802 0.251 75.444 o
6 7 6 105.416 107.480 1.225 2.661 o
6 7 7 83.230 85.586 1.024 3.900 o
6 7 8 134.299 136.474 1.587 1.725 o
6 7 9 4.229 4.499 0.251 138.780 o
6 7 10 41.399 43.295 0.603 11.392 o
6 7 11 5.372 6.096 0.251 116.180 o
6 7 12 23.094 22.998 0.372 26.931 o
6 7 13 24.361 24.897 0.412 24.239 o
6 7 14 21.334 20.889 0.372 29.497 o
6 7 15 2.461 2.400 0.251 189.292 o
6 7 16 2.972 3.003 0.251 171.713 o
6 7 17 25.477 25.198 0.452 22.503 o
6 7 18 12.655 13.207 0.362 48.134 o
6 7 19 6.779 6.699 0.251 101.096 o
6 7 20 2.216 1.808 0.221 234.943 o
6 7 21 20.264 19.795 0.372 31.147 o
6 7 22 6.261 6.197 0.251 107.447 o
6 7 23 0.120 0.201 0.231 376.625 o
6 7 24 0.056 0.392 0.221 406.557 o
6 8 0 151.747 147.773 1.978 1.349 o
6 8 1 24.773 25.800 0.562 20.307 o
6 8 2 25.137 24.394 0.331 25.597 o
6 8 3 293.525 291.257 2.882 0.444 o
6 8 4 21.539 21.502 0.372 29.003 o
6 8 5 10.214 10.595 0.261 68.974 o
6 8 6 58.977 61.192 0.874 6.407 o
6 8 7 36.513 38.093 0.542 13.757 o
6 8 8 7.267 7.994 0.241 94.892 o
6 8 9 8.278 8.607 0.231 88.010 o
6 8 10 97.590 99.988 1.155 3.016 o
6 8 11 46.187 48.397 0.663 9.627 o
6 8 12 12.456 13.106 0.301 53.596 o
6 8 13 28.199 28.301 0.462 19.892 o
6 8 14 14.945 15.798 0.352 41.962 o
6 8 15 13.654 13.899 0.341 46.825 o
6 8 16 16.867 17.194 0.392 35.896 o
6 8 17 25.524 26.092 0.462 21.987 o
6 8 18 12.139 12.594 0.311 54.262 o
6 8 19 0.935 1.105 0.221 310.883 o
6 8 20 1.290 1.105 0.221 290.742 o
6 8 21 7.160 6.799 0.291 88.860 o
6 8 22 2.063 2.099 0.211 247.132 o
6 8 23 3.195 3.003 0.241 174.201 o
6 9 0 40.904 40.393 0.824 10.049 o
6 9 1 18.056 18.499 0.502 29.041 o
6 9 2 96.992 90.186 1.416 2.883 o
6 9 3 10.217 10.495 0.231 72.689 o
6 9 4 9.326 9.491 0.251 76.682 o
6 9 5 6.270 6.799 0.221 112.745 o
6 9 6 11.740 11.700 0.281 59.430 o
6 9 7 51.074 52.886 0.773 8.040 o
6 9 8 28.327 29.396 0.512 18.703 o
6 9 9 73.577 75.091 0.914 4.805 o
6 9 10 127.197 131.372 1.547 1.865 o
6 9 11 29.544 30.993 0.482 18.274 o
6 9 12 5.729 6.699 0.231 115.766 o
6 9 13 44.852 46.991 0.663 9.968 o
6 9 14 56.610 57.797 0.803 7.034 o
6 9 15 1.309 1.296 0.261 225.882 o
6 9 16 1.647 1.697 0.241 232.967 o
6 9 17 2.679 2.692 0.241 189.043 o
6 9 18 8.262 8.607 0.271 81.276 o
6 9 19 0.541 0.301 0.261 274.558 o
6 9 20 2.761 2.792 0.221 202.462 o
6 9 21 3.255 3.304 0.221 183.678 o
6 9 22 7.651 7.603 0.271 87.596 o
6 9 23 3.107 3.103 0.231 182.110 o
6 10 0 1.237 1.396 0.251 239.813 o
6 10 1 7.203 6.900 0.331 79.948 o
6 10 2 4.177 4.298 0.392 87.938 o
6 10 3 95.710 94.876 1.175 3.121 o
6 10 4 179.637 179.067 2.220 1.007 o
6 10 5 14.620 14.894 0.331 44.585 o
6 10 6 13.517 14.090 0.362 45.485 o
6 10 7 90.444 93.480 1.255 3.202 o
6 10 8 5.795 6.498 0.251 110.251 o
6 10 9 2.846 3.405 0.241 177.287 o
6 10 10 57.458 58.993 0.834 6.783 o
6 10 11 47.263 49.793 0.693 9.178 o
6 10 12 31.415 32.188 0.502 16.941 o
6 10 13 11.570 12.303 0.311 56.219 o
6 10 14 46.883 49.291 0.753 8.932 o
6 10 15 3.674 3.696 0.251 152.954 o
6 10 16 0.021 0.201 0.231 385.209 o
6 10 17 0.775 1.105 0.261 247.936 o
6 10 18 14.717 15.798 0.352 42.356 o
6 10 19 0.956 1.496 0.211 317.716 o
6 10 20 3.639 3.796 0.231 164.189 o
6 10 21 2.174 2.902 0.241 198.976 o
6 10 22 2.656 2.792 0.221 205.374 o
6 11 0 75.704 74.288 1.306 3.945 o
6 11 1 51.764 51.591 0.994 6.997 o
6 11 2 2.285 1.999 0.372 116.489 o
6 11 3 61.618 58.189 0.753 6.703 o
6 11 4 4.254 4.198 0.201 165.453 o
6 11 5 8.703 8.296 0.281 78.147 o
6 11 6 11.457 11.600 0.321 56.574 o
6 11 7 14.211 14.894 0.362 43.433 o
6 11 8 14.669 15.597 0.362 42.010 o
6 11 9 3.628 4.108 0.241 155.881 o
6 11 10 52.992 54.594 0.834 7.450 o
6 11 11 5.466 5.604 0.261 114.440 o
6 11 12 11.527 11.891 0.321 55.971 o
6 11 13 0.296 0.492 0.221 379.491 o
6 11 14 0.801 1.105 0.221 319.149 o
6 11 15 0.995 1.597 0.231 276.001 o
6 11 16 17.601 19.202 0.392 33.721 o
6 11 17 7.500 8.095 0.311 79.378 o
6 11 18 7.681 7.703 0.271 87.113 o
6 11 19 2.170 2.400 0.221 226.278 o
6 11 20 3.355 3.696 0.231 170.610 o
6 11 21 1.473 1.496 0.211 287.895 o
6 12 0 30.238 30.892 0.723 14.424 o
6 12 1 64.903 68.292 1.235 4.704 o
6 12 2 18.901 18.499 0.492 28.691 o
6 12 3 12.630 10.495 0.251 61.258 o
6 12 4 70.606 68.192 0.914 5.186 o
6 12 5 21.172 20.397 0.422 28.306 o
6 12 6 0.895 1.004 0.191 388.484 o
6 12 7 25.442 25.389 0.472 22.032 o
6 12 8 68.165 70.592 1.065 4.901 o
6 12 9 20.142 21.994 0.482 26.563 o
6 12 10 24.991 26.092 0.492 21.653 o
6 12 11 4.234 5.303 0.352 96.564 o
6 12 12 5.080 5.694 0.281 111.067 o
6 12 13 2.287 3.003 0.261 178.233 o
6 12 14 6.412 7.191 0.261 99.584 o
6 12 15 6.149 6.498 0.251 107.109 o
6 12 16 19.101 21.402 0.392 30.829 o
6 12 17 5.641 5.303 0.321 96.007 o
6 12 18 6.163 6.407 0.281 99.293 o
6 12 19 14.608 15.798 0.372 41.340 o
6 12 20 3.055 3.204 0.221 189.577 o
6 13 0 14.507 14.703 0.452 37.464 o
6 13 1 1.282 1.195 0.281 204.353 o
6 13 2 10.766 10.796 0.392 52.383 o
6 13 3 15.629 15.195 0.482 34.069 o
6 13 4 12.953 11.790 0.281 55.683 o
6 13 5 15.832 14.502 0.331 42.704 o
6 13 6 8.304 8.195 0.281 80.427 o
6 13 7 9.355 9.300 0.291 71.350 o
6 13 8 8.446 8.607 0.291 77.005 o
6 13 9 2.473 2.692 0.251 185.622 o
6 13 10 7.991 8.898 0.341 70.229 o
6 13 11 1.343 1.396 0.271 211.278 o
6 13 12 12.388 13.207 0.372 47.895 o
6 13 13 10.396 11.499 0.352 56.619 o
6 13 14 14.878 15.798 0.452 36.257 o
6 13 15 10.133 10.696 0.311 63.168 o
6 13 16 17.770 18.690 0.372 34.675 o
6 13 18 1.298 1.396 0.201 318.940 o
6 13 19 3.892 4.298 0.281 130.603 o
6 14 0 8.050 8.095 0.372 66.752 o
6 14 1 20.533 19.694 0.512 26.163 o
6 14 2 15.171 14.402 0.452 36.781 o
6 14 3 43.192 43.396 0.924 8.769 o
6 14 4 34.053 32.600 0.854 11.687 o
6 14 5 64.372 60.489 0.904 5.907 o
6 14 6 0.865 0.904 0.181 425.875 o
6 14 7 5.140 5.092 0.261 120.292 o
6 14 8 9.758 9.902 0.341 62.085 o
6 14 9 18.986 19.594 0.452 29.640 o
6 14 10 12.490 12.895 0.382 47.197 o
6 14 11 17.464 17.294 0.412 34.148 o
6 14 12 1.145 1.195 0.261 232.988 o
6 14 13 0.057 0.492 0.271 273.311 o
6 14 14 0.773 1.105 0.241 281.277 o
6 14 15 0.147 0.100 0.221 412.115 o
6 14 16 22.544 23.290 0.512 23.510 o
6 14 17 1.158 1.396 0.231 273.065 o
6 14 18 1.160 1.396 0.251 242.635 o
6 15 0 98.209 96.483 1.868 2.325 o
6 15 1 4.614 4.198 0.362 94.593 o
6 15 2 2.928 2.501 0.341 122.567 o
6 15 3 9.090 9.491 0.492 46.914 o
6 15 4 0.258 0.392 0.331 182.913 o
6 15 5 7.953 6.598 0.261 90.861 o
6 15 6 13.221 12.895 0.341 48.816 o
6 15 7 5.488 5.202 0.271 112.872 o
6 15 8 18.367 18.098 0.432 31.802 o
6 15 9 0.060 0.201 0.211 454.581 o
6 15 10 3.372 3.405 0.251 160.485 o
6 15 11 0.887 0.803 0.241 283.096 o
6 15 12 2.753 2.792 0.241 186.118 o
6 15 13 15.833 17.495 0.412 36.066 o
6 15 14 9.964 10.294 0.331 62.007 o
6 15 15 1.974 2.501 0.251 200.130 o
6 15 16 0.519 0.492 0.241 311.537 o
6 15 17 0.914 0.803 0.251 264.367 o
6 16 0 0.736 0.803 0.311 189.579 o
6 16 1 14.216 13.297 0.452 38.840 o
6 16 2 2.543 2.692 0.341 125.534 o
6 16 3 5.536 5.504 0.472 62.249 o
6 16 4 1.533 2.300 0.341 139.303 o
6 16 5 5.280 5.895 0.372 83.236 o
6 16 6 5.726 4.991 0.231 124.957 o
6 16 7 0.496 0.301 0.191 473.431 o
6 16 8 14.252 13.598 0.352 45.233 o
6 16 9 23.852 23.601 0.482 23.342 o
6 16 10 0.801 1.004 0.191 397.465 o
6 16 11 1.622 1.597 0.201 293.704 o
6 16 12 1.358 1.597 0.231 259.574 o
6 16 13 2.160 2.400 0.271 179.157 o
6 16 14 1.030 0.803 0.231 294.393 o
6 16 15 2.393 3.003 0.251 183.905 o
6 16 16 10.083 11.790 0.382 53.873 o
6 17 0 3.891 3.897 0.331 111.467 o
6 17 1 5.579 5.403 0.341 90.608 o
6 17 2 0.414 0.803 0.331 175.813 o
6 17 3 9.823 10.103 0.522 42.321 o
6 17 4 4.726 5.303 0.352 93.387 o
6 17 5 3.421 4.007 0.331 115.153 o
6 17 6 3.775 3.796 0.362 101.594 o
6 17 7 8.003 8.798 0.392 62.698 o
6 17 8 12.694 12.594 0.402 45.495 o
6 17 9 2.684 2.400 0.221 210.169 o
6 17 10 5.028 4.600 0.241 131.973 o
6 17 11 0.587 0.904 0.201 393.973 o
6 17 12 2.548 2.792 0.231 199.509 o
6 17 13 2.062 1.999 0.241 214.720 o
6 17 14 1.904 2.099 0.281 179.229 o
6 18 0 0.082 0.100 0.311 214.465 o
6 18 1 1.609 1.597 0.311 164.680 o
6 18 2 13.691 13.297 0.452 39.598 o
6 18 4 4.357 5.092 0.352 96.448 o
6 18 5 0.691 0.803 0.311 190.574 o
6 18 6 9.027 8.697 0.452 52.237 o
6 18 7 0.260 0.100 0.291 238.235 o
6 18 8 9.850 12.001 0.452 47.118 o
6 18 9 7.766 7.803 0.311 78.784 o
6 18 10 1.079 0.703 0.161 477.545 o
6 18 11 10.812 10.595 0.341 57.796 o
6 18 12 0.616 0.803 0.221 341.740 o
6 19 1 1.482 1.195 0.341 147.188 o
6 19 2 2.702 1.999 0.492 72.568 o
6 19 3 2.657 2.902 0.341 123.277 o
6 19 4 4.346 4.991 0.362 93.777 o
6 19 5 1.663 2.199 0.372 121.265 o
6 19 6 1.432 1.697 0.341 144.478 o
6 19 7 0.824 1.105 0.331 165.746 o
6 19 8 9.520 11.098 0.442 49.676 o
6 19 9 2.683 2.902 0.341 123.008 o
6 19 10 3.096 3.204 0.341 117.541 o
6 20 0 3.463 3.897 0.362 103.496 o
6 20 1 4.734 5.996 0.392 80.799 o
6 20 2 2.432 2.601 0.864 26.579 o
6 20 3 4.086 4.901 0.372 92.638 o
6 20 4 4.254 4.801 0.352 98.119 o
6 20 5 4.105 4.801 0.392 86.972 o
6 20 6 2.675 2.601 0.362 115.055 o
6 20 7 4.487 5.403 0.432 73.807 o
7 0 0 201.347 203.963 2.019 0.881 o
7 0 1 4.413 4.801 0.231 143.160 o
7 0 2 169.601 175.873 1.778 1.174 o
7 0 3 31.741 32.800 0.482 16.958 o
7 0 4 14.204 15.296 0.372 42.449 o
7 0 5 127.914 133.471 1.436 1.896 o
7 0 6 29.446 28.894 0.472 18.961 o
7 0 7 10.696 11.399 0.311 60.170 o
7 0 8 74.759 74.790 1.135 4.309 o
7 0 9 331.890 317.549 3.897 0.333 o
7 0 10 11.154 12.001 0.382 51.051 o
7 0 11 0.186 0.301 0.261 291.832 o
7 0 12 81.698 79.189 1.346 3.573 o
7 0 13 19.667 19.202 0.522 26.667 o
7 0 14 54.839 53.198 1.014 6.568 o
7 0 15 30.332 28.492 0.703 15.041 o
7 0 16 0.042 0.100 0.392 136.802 o
7 0 17 13.077 12.493 0.492 38.306 o
7 0 18 19.605 17.706 0.542 26.569 o
7 0 19 3.727 3.304 0.331 115.574 o
7 0 20 1.688 1.296 0.301 174.353 o
7 0 21 9.808 8.195 0.372 60.785 o
7 0 22 3.774 3.405 0.392 92.762 o
7 0 23 8.877 8.195 0.372 63.747 o
7 0 24 7.664 6.598 0.341 76.516 o
7 1 0 100.082 101.886 0.803 3.230 o
7 1 1 19.598 21.301 0.261 34.606 o
7 1 2 114.423 119.381 0.924 2.530 o
7 1 3 113.533 115.374 0.884 2.619 o
7 1 4 180.336 186.569 1.306 1.158 o
7 1 5 78.569 81.690 0.683 4.729 o
7 1 6 48.336 51.490 0.492 9.883 o
7 1 7 14.870 14.994 0.251 48.766 o
7 1 8 92.929 91.080 0.944 3.526 o
7 1 9 37.869 35.894 0.482 14.253 o
7 1 10 13.281 13.207 0.301 51.376 o
7 1 11 43.461 42.894 0.562 11.280 o
7 1 12 46.060 43.898 0.582 10.526 o
7 1 13 20.794 19.202 0.352 31.570 o
7 1 14 6.654 5.996 0.231 110.252 o
7 1 15 44.493 42.392 0.603 10.849 o
7 1 16 29.026 27.588 0.442 19.989 o
7 1 17 3.467 3.003 0.221 182.268 o
7 1 18 13.718 12.403 0.331 49.023 o
7 1 19 1.913 1.697 0.241 224.068 o
7 1 20 2.620 2.199 0.231 205.604 o
7 1 21 7.082 6.598 0.251 99.154 o
7 1 22 0.150 0.201 0.201 485.822 o
7 1 23 11.076 10.103 0.301 62.124 o
7 1 24 7.946 7.100 0.261 89.300 o
7 1 25 5.428 4.901 0.231 128.997 o
7 2 0 25.936 26.393 0.311 24.588 o
7 2 1 135.837 141.476 1.044 1.893 o
7 2 2 92.105 96.584 0.763 3.642 o
7 2 3 83.987 84.683 0.683 4.354 o
7 2 4 76.433 78.094 0.653 5.011 o
7 2 5 216.744 222.362 1.547 0.834 o
7 2 6 134.537 138.483 1.065 1.927 o
7 2 7 189.168 192.364 1.516 1.049 o
7 2 8 202.816 196.963 1.888 0.909 o
7 2 9 40.014 39.499 0.532 12.705 o
7 2 10 5.896 5.795 0.231 118.687 o
7 2 11 117.129 116.690 1.336 2.252 o
7 2 12 10.169 9.802 0.251 72.051 o
7 2 13 20.518 19.102 0.352 31.931 o
7 2 14 56.495 53.489 0.713 7.624 o
7 2 15 12.140 12.001 0.281 57.740 o
7 2 16 33.994 32.097 0.492 16.099 o
7 2 17 4.246 4.399 0.241 143.917 o
7 2 18 32.602 29.988 0.492 17.043 o
7 2 19 10.485 9.300 0.311 64.365 o
7 2 20 5.278 4.600 0.261 121.437 o
7 2 21 13.613 11.198 0.291 53.873 o
7 2 22 2.381 2.099 0.211 235.072 o
7 2 23 10.506 9.199 0.281 68.176 o
7 2 24 3.817 3.103 0.241 161.327 o
7 2 25 0.061 0.301 0.241 347.890 o
7 3 0 180.234 181.366 1.265 1.184 o
7 3 1 459.137 459.527 2.943 0.211 o
7 3 2 365.295 369.130 2.481 0.320 o
7 3 3 74.814 74.479 0.653 5.234 o
7 3 4 2.313 2.501 0.151 302.047 o
7 3 5 68.996 71.084 0.623 5.838 o
7 3 6 125.495 128.179 1.075 2.149 o
7 3 7 24.032 24.595 0.331 26.417 o
7 3 8 39.512 38.294 0.492 13.330 o
7 3 9 88.808 84.994 0.994 3.732 o
7 3 10 43.536 43.094 0.633 10.762 o
7 3 11 15.043 14.602 0.291 46.481 o
7 3 12 3.432 3.204 0.201 194.910 o
7 3 13 1.545 1.597 0.191 315.488 o
7 3 14 0.437 0.492 0.191 468.565 o
7 3 15 19.312 18.098 0.341 34.317 o
7 3 16 16.168 14.793 0.321 42.408 o
7 3 17 18.686 17.294 0.382 33.984 o
7 3 18 3.119 2.601 0.231 187.631 o
7 3 19 31.940 28.693 0.482 17.727 o
7 3 20 4.144 4.198 0.231 151.923 o
7 3 21 1.573 1.296 0.271 206.311 o
7 3 22 1.371 1.496 0.211 293.362 o
7 3 23 4.272 3.103 0.211 170.373 o
7 3 24 1.809 2.099 0.211 257.630 o
7 4 0 52.118 53.790 0.452 9.210 o
7 4 1 397.866 400.836 2.732 0.272 o
7 4 2 23.281 24.595 0.301 27.734 o
7 4 3 71.906 73.786 0.643 5.478 o
7 4 4 11.990 12.895 0.231 61.086 o
7 4 5 142.439 149.179 1.135 1.723 o
7 4 6 8.052 8.195 0.201 96.149 o
7 4 7 30.074 30.691 0.422 18.990 o
7 4 8 47.475 47.092 0.633 9.694 o
7 4 9 68.068 69.789 0.914 5.297 o
7 4 10 12.719 12.996 0.291 53.859 o
7 4 11 99.064 97.487 1.145 3.020 o
7 4 12 11.834 12.202 0.301 56.536 o
7 4 13 72.595 68.383 0.864 5.168 o
7 4 14 49.629 45.786 0.643 9.395 o
7 4 15 18.552 17.294 0.341 35.828 o
7 4 16 12.778 11.399 0.291 55.885 o
7 4 17 13.992 12.895 0.331 47.887 o
7 4 18 12.481 10.796 0.311 55.777 o
7 4 19 0.177 0.201 0.271 274.461 o
7 4 20 1.093 1.195 0.221 299.063 o
7 4 21 9.313 8.396 0.271 76.492 o
7 4 22 1.587 1.396 0.271 204.581 o
7 4 23 13.305 11.600 0.301 53.344 o
7 4 24 9.537 8.195 0.271 75.901 o
7 5 0 108.729 106.787 1.105 2.687 o
7 5 1 35.447 35.492 0.352 16.372 o
7 5 2 121.775 125.477 0.964 2.294 o
7 5 3 37.259 38.796 0.402 14.686 o
7 5 4 104.703 107.882 0.964 2.881 o
7 5 5 141.910 145.975 1.396 1.659 o
7 5 6 24.974 24.796 0.382 24.506 o
7 5 7 89.143 90.789 1.024 3.573 o
7 5 8 45.324 47.092 0.653 9.940 o
7 5 9 19.805 20.197 0.331 32.800 o
7 5 10 52.288 54.092 0.693 8.180 o
7 5 11 21.214 21.693 0.372 29.224 o
7 5 12 6.849 6.799 0.221 107.394 o
7 5 13 9.841 9.802 0.281 69.636 o
7 5 14 38.134 37.490 0.542 13.385 o
7 5 15 17.252 16.902 0.341 37.935 o
7 5 16 16.773 15.697 0.352 39.073 o
7 5 17 14.566 13.598 0.372 43.305 o
7 5 18 15.059 13.799 0.341 44.161 o
7 5 19 17.411 16.701 0.352 37.383 o
7 5 20 2.498 2.099 0.231 210.494 o
7 5 21 1.708 2.199 0.231 234.271 o
7 5 22 13.252 11.600 0.291 54.301 o
7 5 23 4.345 4.007 0.281 127.026 o
7 5 24 2.503 2.501 0.231 204.677 o
7 6 0 234.270 235.558 2.390 0.664 o
7 6 1 46.503 46.891 0.593 10.108 o
7 6 2 17.838 19.102 0.251 39.096 o
7 6 3 54.610 54.594 0.552 8.408 o
7 6 4 76.568 77.291 0.854 4.690 o
7 6 5 45.684 45.987 0.623 10.158 o
7 6 6 32.152 33.292 0.522 16.182 o
7 6 7 150.970 154.873 1.828 1.377 o
7 6 8 27.528 27.789 0.372 21.972 o
7 6 9 8.409 8.697 0.251 83.595 o
7 6 10 20.931 21.402 0.372 29.641 o
7 6 11 131.767 133.080 1.527 1.805 o
7 6 12 36.283 36.094 0.512 14.422 o
7 6 13 1.959 2.099 0.231 227.357 o
7 6 14 27.951 27.689 0.462 20.180 o
7 6 15 26.807 25.298 0.422 22.270 o
7 6 16 7.851 8.296 0.291 80.753 o
7 6 17 34.126 33.393 0.542 15.223 o
7 6 18 12.224 11.700 0.321 54.338 o
7 6 19 38.489 37.099 0.562 13.157 o
7 6 20 10.545 9.591 0.281 67.262 o
7 6 21 3.387 3.304 0.221 180.687 o
7 6 22 1.468 1.195 0.211 296.304 o
7 6 23 2.149 2.099 0.201 255.978 o
7 6 24 4.204 3.796 0.251 144.070 o
7 7 0 112.582 111.779 1.587 2.200 o
7 7 1 6.856 7.191 0.341 78.909 o
7 7 2 22.340 22.597 0.321 29.091 o
7 7 3 143.500 141.877 1.577 1.597 o
7 7 4 63.465 65.892 0.824 6.001 o
7 7 5 22.594 22.998 0.412 26.291 o
7 7 6 47.081 50.285 0.733 8.946 o
7 7 7 7.596 7.603 0.241 93.958 o
7 7 8 58.213 59.997 0.773 6.876 o
7 7 9 13.794 14.602 0.281 49.886 o
7 7 10 74.059 75.483 0.934 4.727 o
7 7 11 20.329 20.498 0.362 31.040 o
7 7 12 22.226 21.793 0.382 27.944 o
7 7 13 2.230 2.199 0.231 217.035 o
7 7 14 1.032 1.105 0.201 347.594 o
7 7 15 7.690 8.195 0.281 83.725 o
7 7 16 12.760 12.795 0.362 48.349 o
7 7 17 9.828 10.003 0.301 66.725 o
7 7 18 5.446 5.996 0.251 115.952 o
7 7 19 7.890 7.502 0.281 84.546 o
7 7 20 16.264 15.496 0.341 40.560 o
7 7 21 1.515 1.004 0.201 317.557 o
7 7 22 2.509 2.099 0.251 191.744 o
7 7 23 6.550 5.996 0.251 105.829 o
7 8 0 103.542 100.982 1.677 2.373 o
7 8 1 36.545 36.295 0.763 11.762 o
7 8 2 0.337 0.603 0.281 242.460 o
7 8 3 86.467 88.489 1.014 3.729 o
7 8 4 27.053 28.000 0.462 20.575 o
7 8 5 13.086 13.297 0.281 53.272 o
7 8 6 30.475 31.194 0.462 18.109 o
7 8 7 32.135 33.795 0.522 16.096 o
7 8 8 7.442 7.291 0.251 94.036 o
7 8 9 70.191 71.687 1.075 4.738 o
7 8 10 1.952 2.501 0.211 243.610 o
7 8 11 19.287 20.397 0.382 31.520 o
7 8 12 22.361 23.089 0.412 26.442 o
7 8 13 1.939 1.808 0.251 210.563 o
7 8 14 23.367 24.194 0.432 24.724 o
7 8 15 5.755 5.895 0.271 107.391 o
7 8 16 19.816 20.498 0.402 30.210 o
7 8 17 11.617 11.790 0.362 52.085 o
7 8 18 6.611 6.498 0.261 100.708 o
7 8 19 6.357 6.498 0.261 102.704 o
7 8 20 6.434 6.407 0.271 99.860 o
7 8 21 1.896 1.697 0.201 276.802 o
7 8 22 7.731 7.603 0.251 91.046 o
7 8 23 7.136 7.502 0.261 93.275 o
7 9 0 50.430 52.194 0.994 7.093 o
7 9 1 7.664 7.502 0.341 74.498 o
7 9 2 2.132 2.501 0.291 163.119 o
7 9 3 62.952 63.291 0.793 6.235 o
7 9 4 5.971 6.799 0.221 115.700 o
7 9 5 4.062 4.499 0.211 161.010 o
7 9 6 16.432 16.491 0.352 38.987 o
7 9 7 17.235 17.395 0.362 36.678 o
7 9 8 49.202 49.693 0.763 8.531 o
7 9 9 3.009 3.003 0.251 170.979 o
7 9 10 31.630 33.092 0.512 16.547 o
7 9 11 68.018 71.486 1.085 4.836 o
7 9 12 14.057 14.894 0.321 46.341 o
7 9 13 6.054 6.197 0.241 112.134 o
7 9 14 1.142 1.396 0.261 229.695 o
7 9 15 7.722 8.296 0.281 83.270 o
7 9 16 40.254 42.191 0.643 11.444 o
7 9 17 4.287 4.499 0.251 137.990 o
7 9 18 18.405 19.202 0.372 33.580 o
7 9 19 2.980 2.692 0.221 197.925 o
7 9 20 8.444 8.697 0.281 78.432 o
7 9 21 2.867 3.103 0.231 187.645 o
7 9 22 5.846 6.096 0.251 111.630 o
7 10 0 37.354 36.998 0.753 11.620 o
7 10 1 4.854 4.991 0.341 96.532 o
7 10 2 26.689 26.393 0.603 18.451 o
7 10 3 7.291 7.000 0.372 71.677 o
7 10 4 101.796 100.581 1.215 2.840 o
7 10 5 6.682 6.498 0.231 107.729 o
7 10 6 9.479 9.491 0.271 73.183 o
7 10 7 6.590 7.000 0.261 98.960 o
7 10 8 6.887 7.291 0.271 93.471 o
7 10 9 43.023 44.199 0.703 10.264 o
7 10 10 34.357 35.693 0.613 13.980 o
7 10 11 0.073 0.301 0.201 489.692 o
7 10 12 3.754 4.108 0.231 159.275 o
7 10 13 0.185 0.492 0.211 423.212 o
7 10 14 22.842 24.294 0.582 21.226 o
7 10 15 5.216 5.895 0.281 108.969 o
7 10 16 1.766 2.099 0.221 246.350 o
7 10 17 14.686 15.496 0.341 43.283 o
7 10 18 12.114 13.106 0.352 50.257 o
7 10 19 11.709 12.493 0.311 55.566 o
7 10 20 2.790 2.902 0.231 191.915 o
7 10 21 0.698 1.004 0.211 352.905 o
7 11 0 20.581 19.393 0.492 26.914 o
7 11 1 38.470 37.792 0.793 10.951 o
7 11 2 3.334 3.495 0.392 95.152 o
7 11 3 16.765 16.601 0.532 29.765 o
7 11 4 76.083 70.492 0.874 4.872 o
7 11 5 7.456 7.502 0.251 93.216 o
7 11 6 70.703 72.390 1.095 4.648 o
7 11 7 17.147 17.595 0.392 35.273 o
7 11 8 5.953 6.197 0.281 101.685 o
7 11 9 11.886 12.102 0.331 53.791 o
7 11 10 2.610 2.902 0.231 196.464 o
7 11 11 0.709 1.105 0.231 303.824 o
7 11 12 31.947 33.092 0.613 15.101 o
7 11 13 3.605 3.897 0.251 152.446 o
7 11 14 53.258 55.889 0.813 7.439 o
7 11 15 5.339 5.504 0.261 116.168 o
7 11 16 1.081 1.004 0.221 305.180 o
7 11 17 7.807 8.296 0.271 84.644 o
7 11 18 5.233 5.604 0.281 110.107 o
7 11 19 7.304 7.502 0.261 92.152 o
7 11 20 0.755 1.195 0.211 341.526 o
7 11 21 10.293 11.790 0.311 60.826 o
7 12 0 92.337 94.685 1.858 2.450 o
7 12 1 6.826 8.095 0.422 62.895 o
7 12 2 28.796 29.295 0.743 14.765 o
7 12 3 50.401 50.898 1.095 6.682 o
7 12 4 13.681 13.990 0.472 37.812 o
7 12 5 31.965 30.089 0.472 17.560 o
7 12 6 24.084 23.400 0.432 24.493 o
7 12 7 8.418 8.496 0.281 79.068 o
7 12 8 33.094 33.192 0.623 14.600 o
7 12 9 0.299 0.100 0.211 432.237 o
7 12 10 29.186 30.400 0.593 16.817 o
7 12 11 0.931 1.296 0.221 305.463 o
7 12 12 3.920 4.499 0.311 116.404 o
7 12 13 13.716 14.994 0.382 42.908 o
7 12 14 5.110 5.403 0.311 102.421 o
7 12 15 4.435 4.499 0.301 115.431 o
7 12 16 8.509 8.999 0.301 74.197 o
7 12 17 2.549 3.103 0.221 203.996 o
7 12 18 7.007 7.703 0.271 91.316 o
7 12 19 2.796 3.103 0.231 189.341 o
7 12 20 0.403 0.904 0.241 306.284 o
7 13 0 18.872 18.590 0.502 28.293 o
7 13 1 12.401 12.694 0.432 43.578 o
7 13 2 3.495 3.796 0.331 115.443 o
7 13 3 16.798 16.902 0.562 28.295 o
7 13 4 52.354 51.490 1.065 6.632 o
7 13 5 11.661 11.198 0.362 52.698 o
7 13 6 45.427 43.094 0.673 10.143 o
7 13 7 3.757 3.495 0.241 158.913 o
7 13 8 2.868 3.103 0.241 180.047 o
7 13 9 10.590 11.298 0.362 55.303 o
7 13 10 1.522 2.501 0.281 183.077 o
7 13 11 8.831 8.999 0.331 68.294 o
7 13 12 3.430 3.495 0.281 141.650 o
7 13 13 8.667 8.999 0.331 68.926 o
7 13 14 23.143 24.997 0.512 22.602 o
7 13 15 0.299 0.603 0.231 346.614 o
7 13 16 5.191 5.694 0.311 100.716 o
7 13 17 3.643 3.495 0.271 144.019 o
7 13 18 4.343 4.399 0.271 129.088 o
7 13 19 2.939 3.304 0.261 162.698 o
7 14 0 9.077 8.095 0.372 63.253 o
7 14 1 14.057 14.301 0.462 37.729 o
7 14 2 6.304 5.996 0.372 78.047 o
7 14 3 17.792 17.395 0.582 26.524 o
7 14 4 21.191 21.693 0.673 20.377 o
7 14 5 2.962 3.003 0.352 115.221 o
7 14 6 37.425 35.492 0.783 11.466 o
7 14 7 10.216 9.400 0.311 65.139 o
7 14 8 1.864 2.400 0.231 225.489 o
7 14 9 20.356 20.297 0.442 28.419 o
7 14 10 23.194 24.093 0.482 23.611 o
7 14 11 6.578 7.100 0.291 91.563 o
7 14 12 1.561 1.697 0.221 263.258 o
7 14 13 2.933 3.304 0.271 156.367 o
7 14 14 0.698 0.603 0.211 369.055 o
7 14 15 2.690 2.902 0.241 186.291 o
7 14 16 16.838 17.997 0.472 31.726 o
7 14 17 0.079 0.201 0.231 380.146 o
7 14 18 0.456 0.492 0.231 339.289 o
7 15 0 12.213 12.594 0.452 42.425 o
7 15 1 11.586 11.891 0.452 44.067 o
7 15 2 5.265 5.403 0.382 82.101 o
7 15 3 10.568 10.997 0.442 47.653 o
7 15 4 26.864 26.393 0.723 16.135 o
7 15 5 2.734 2.300 0.372 111.372 o
7 15 6 7.667 8.095 0.402 63.382 o
7 15 7 8.246 7.000 0.271 85.850 o
7 15 8 9.191 8.898 0.281 74.394 o
7 15 9 8.667 8.195 0.271 80.229 o
7 15 10 1.903 1.999 0.231 230.962 o
7 15 11 17.401 17.997 0.432 32.913 o
7 15 12 0.358 0.492 0.221 374.072 o
7 15 13 7.213 7.703 0.331 77.947 o
7 15 14 6.135 5.996 0.281 101.060 o
7 15 15 3.840 4.007 0.241 153.199 o
7 15 16 5.995 6.498 0.281 100.216 o
7 16 0 5.021 4.991 0.372 86.990 o
7 16 1 4.897 5.092 0.372 87.395 o
7 16 2 0.805 1.105 0.321 175.078 o
7 16 3 12.240 12.493 0.432 44.033 o
7 16 4 17.160 16.290 0.512 30.444 o
7 16 5 3.155 3.204 0.331 121.533 o
7 16 6 4.494 4.298 0.352 98.194 o
7 16 7 10.154 9.400 0.412 53.382 o
7 16 8 3.912 3.696 0.331 112.161 o
7 16 9 10.527 8.898 0.311 64.925 o
7 16 10 2.538 2.601 0.201 231.109 o
7 16 11 1.572 1.396 0.241 241.050 o
7 16 12 6.268 5.996 0.251 108.258 o
7 16 13 3.900 4.007 0.241 152.225 o
7 16 14 0.842 0.703 0.261 253.148 o
7 16 15 2.097 2.501 0.241 206.478 o
7 17 0 3.927 4.499 0.362 98.102 o
7 17 1 8.548 7.904 0.372 65.347 o
7 17 2 3.804 4.298 0.321 114.412 o
7 17 3 5.677 5.303 0.352 87.710 o
7 17 4 3.460 3.304 0.331 118.067 o
7 17 5 1.909 1.808 0.311 157.918 o
7 17 6 26.812 28.000 0.683 16.596 o
7 17 7 0.564 0.201 0.291 226.618 o
7 17 8 3.501 3.003 0.311 128.462 o
7 17 9 0.347 0.803 0.281 238.544 o
7 17 10 3.894 2.601 0.151 226.989 o
7 17 11 1.596 1.105 0.151 417.183 o
7 17 12 6.119 6.598 0.281 98.914 o
7 17 13 11.272 12.102 0.372 51.601 o
7 18 1 1.939 1.597 0.331 145.041 o
7 18 2 1.129 0.803 0.291 202.166 o
7 18 3 0.096 0.100 0.321 201.148 o
7 18 4 2.438 2.199 0.301 153.534 o
7 18 5 11.614 11.499 0.392 49.652 o
7 18 6 2.473 1.396 0.372 117.499 o
7 18 7 4.318 4.499 0.331 105.468 o
7 18 8 10.215 10.294 0.402 53.255 o
7 18 9 16.383 17.796 0.552 28.698 o
7 18 10 2.012 2.300 0.382 112.835 o
7 18 11 6.102 6.598 0.382 75.503 o
7 19 0 1.323 0.904 0.673 44.447 o
7 19 1 0.355 0.904 0.301 209.168 o
7 19 2 0.779 1.396 0.341 155.874 o
7 19 3 4.278 4.198 0.422 79.576 o
7 19 4 0.743 0.201 0.331 175.292 o
7 19 5 2.253 2.692 0.341 128.623 o
7 19 7 0.531 1.105 0.311 190.780 o
7 19 8 3.803 4.298 0.412 84.226 o
7 19 9 0.045 0.100 0.321 202.377 o
7 20 1 3.155 3.796 0.362 106.193 o
7 20 2 2.778 3.103 0.362 112.015 o
7 20 3 2.403 2.692 0.372 112.495 o
7 20 4 2.221 2.902 0.372 113.136 o
7 20 5 4.112 4.298 0.402 85.447 o
8 0 0 7.084 7.000 0.211 106.785 o
8 0 1 1.204 1.396 0.171 392.628 o
8 0 2 197.998 206.564 2.039 0.887 o
8 0 3 141.458 147.371 1.547 1.601 o
8 0 4 7.275 7.904 0.251 93.085 o
8 0 5 9.408 10.495 0.301 67.384 o
8 0 6 0.028 0.301 0.211 452.392 o
8 0 7 31.540 33.493 0.653 14.634 o
8 0 8 7.737 7.803 0.341 73.530 o
8 0 9 0.297 0.301 0.291 233.615 o
8 0 10 26.983 27.498 0.562 18.847 o
8 0 11 1.427 1.597 0.352 138.591 o
8 0 12 0.784 0.803 0.251 270.113 o
8 0 13 12.943 12.594 0.392 45.805 o
8 0 14 48.319 45.696 0.914 8.066 o
8 0 15 31.569 29.095 0.663 15.159 o
8 0 16 48.729 45.294 0.894 8.154 o
8 0 17 0.059 0.100 0.321 202.056 o
8 0 18 21.516 19.393 0.532 24.915 o
8 0 19 5.547 5.092 0.331 94.522 o
8 0 21 0.045 0.201 0.352 168.639 o
8 0 22 0.928 0.703 0.281 221.316 o
8 0 23 13.634 12.202 0.402 44.123 o
8 0 24 2.538 2.501 0.301 149.735 o
8 1 0 149.218 147.682 1.085 1.665 o
8 1 1 129.802 134.174 0.984 2.065 o
8 1 2 60.964 65.089 0.562 6.981 o
8 1 3 23.681 22.898 0.321 27.688 o
8 1 4 184.600 195.276 1.416 1.084 o
8 1 5 28.512 28.793 0.352 21.390 o
8 1 6 14.267 14.793 0.271 49.202 o
8 1 7 17.398 18.298 0.321 37.592 o
8 1 8 53.588 53.097 0.713 7.992 o
8 1 9 82.479 82.182 1.044 3.971 o
8 1 10 36.684 35.592 0.492 14.576 o
8 1 11 41.075 40.594 0.552 12.149 o
8 1 12 3.146 3.495 0.211 191.205 o
8 1 13 23.793 21.894 0.372 26.807 o
8 1 14 31.267 29.697 0.452 18.232 o
8 1 15 26.581 24.997 0.422 22.505 o
8 1 16 7.445 6.900 0.281 88.956 o
8 1 17 56.259 52.394 0.783 7.429 o
8 1 18 3.313 3.405 0.251 161.524 o
8 1 19 3.085 3.003 0.241 176.481 o
8 1 20 9.601 8.396 0.271 75.129 o
8 1 21 3.259 3.304 0.231 176.622 o
8 1 22 0.213 0.492 0.201 457.765 o
8 1 23 29.841 25.590 0.452 19.916 o
8 1 24 2.922 2.501 0.201 219.838 o
8 2 0 23.768 24.796 0.321 26.775 o
8 2 1 44.670 47.292 0.462 11.163 o
8 2 2 119.617 124.372 0.964 2.347 o
8 2 3 33.511 35.191 0.372 17.030 o
8 2 4 100.121 102.187 0.844 3.192 o
8 2 5 46.146 49.492 0.502 10.425 o
8 2 6 36.196 36.195 0.462 14.933 o
8 2 7 4.671 4.991 0.201 151.012 o
8 2 8 31.277 30.501 0.462 17.907 o
8 2 9 290.612 288.344 3.224 0.432 o
8 2 10 1.622 1.396 0.181 335.736 o
8 2 11 78.371 78.386 0.954 4.391 o
8 2 12 3.392 3.405 0.191 200.582 o
8 2 13 28.447 27.498 0.452 20.145 o
8 2 14 28.766 26.493 0.452 20.242 o
8 2 15 3.589 3.495 0.261 150.289 o
8 2 16 20.715 19.001 0.392 30.404 o
8 2 17 6.853 6.799 0.291 90.767 o
8 2 18 14.590 13.498 0.331 46.016 o
8 2 19 2.573 2.400 0.241 195.196 o
8 2 20 1.955 1.697 0.231 234.408 o
8 2 21 4.809 4.298 0.231 141.082 o
8 2 22 8.690 7.603 0.261 83.394 o
8 2 23 10.928 9.400 0.271 67.336 o
8 2 24 0.529 0.603 0.221 355.725 o
8 3 0 51.674 52.294 0.472 9.328 o
8 3 1 11.038 11.298 0.211 69.474 o
8 3 2 236.942 244.055 1.737 0.703 o
8 3 3 5.025 5.694 0.171 151.457 o
8 3 4 268.512 276.062 2.149 0.547 o
8 3 5 11.518 12.493 0.251 61.638 o
8 3 6 108.185 108.083 1.125 2.670 o
8 3 7 54.794 54.594 0.693 7.839 o
8 3 8 45.326 46.298 0.663 9.946 o
8 3 9 27.768 28.100 0.402 21.221 o
8 3 10 2.540 2.501 0.221 212.959 o
8 3 11 0.122 0.201 0.191 538.952 o
8 3 12 10.450 9.902 0.251 70.619 o
8 3 13 43.478 41.186 0.593 11.248 o
8 3 14 35.159 33.795 0.502 15.269 o
8 3 15 5.564 5.504 0.231 123.884 o
8 3 16 18.656 17.294 0.372 34.440 o
8 3 17 55.994 52.786 0.753 7.560 o
8 3 18 19.871 18.399 0.372 32.343 o
8 3 19 6.713 5.895 0.231 110.171 o
8 3 20 1.753 1.999 0.251 213.179 o
8 3 21 8.484 7.603 0.271 82.793 o
8 3 22 1.898 1.597 0.211 264.724 o
8 3 23 19.943 17.495 0.392 32.016 o
8 3 24 10.205 9.199 0.281 69.382 o
8 4 0 74.778 76.588 0.633 5.199 o
8 4 1 29.111 29.597 0.341 20.946 o
8 4 2 40.493 40.493 0.442 13.140 o
8 4 3 96.073 98.984 0.904 3.322 o
8 4 4 40.940 41.488 0.532 12.227 o
8 4 5 92.494 92.787 1.095 3.341 o
8 4 6 63.166 63.793 0.783 6.225 o
8 4 7 88.903 90.688 1.105 3.483 o
8 4 8 15.382 16.491 0.301 43.383 o
8 4 9 48.501 50.195 0.643 9.226 o
8 4 10 37.767 37.993 0.512 13.693 o
8 4 11 42.130 42.090 0.582 11.512 o
8 4 12 34.220 33.995 0.482 15.788 o
8 4 13 21.128 20.598 0.382 29.528 o
8 4 14 30.148 28.492 0.452 19.037 o
8 4 15 2.332 2.400 0.211 231.447 o
8 4 16 6.455 6.498 0.271 99.365 o
8 4 17 37.372 35.100 0.593 13.437 o
8 4 18 7.313 6.498 0.271 93.275 o
8 4 19 5.085 4.700 0.241 130.637 o
8 4 20 19.082 17.897 0.372 33.551 o
8 4 21 5.233 5.092 0.241 126.525 o
8 4 22 1.644 1.597 0.221 261.794 o
8 4 23 2.007 1.597 0.231 234.334 o
8 5 0 13.934 13.297 0.201 56.399 o
8 5 1 67.532 67.388 0.673 5.997 o
8 5 2 203.963 208.764 1.778 0.893 o
8 5 3 106.379 107.882 1.125 2.715 o
8 5 4 51.815 52.294 0.683 8.405 o
8 5 5 28.384 28.994 0.472 19.452 o
8 5 6 72.833 74.589 1.125 4.424 o
8 5 7 0.107 0.000 0.161 778.063 o
8 5 8 16.539 17.294 0.301 40.629 o
8 5 9 76.895 77.391 0.934 4.526 o
8 5 10 24.237 23.892 0.372 25.632 o
8 5 11 91.952 90.889 1.095 3.389 o
8 5 12 10.927 10.204 0.271 65.810 o
8 5 13 23.217 23.802 0.412 25.486 o
8 5 14 19.914 19.293 0.362 32.153 o
8 5 15 9.409 8.999 0.291 71.761 o
8 5 16 2.448 2.400 0.251 189.596 o
8 5 17 10.421 10.495 0.331 60.230 o
8 5 18 13.034 12.001 0.311 52.707 o
8 5 19 1.880 1.808 0.261 201.832 o
8 5 20 3.683 3.304 0.241 161.931 o
8 5 21 0.937 1.105 0.211 331.863 o
8 5 22 2.322 2.400 0.231 211.262 o
8 5 23 1.431 1.195 0.211 298.397 o
8 6 0 139.405 136.575 1.908 1.531 o
8 6 1 154.010 147.773 1.938 1.345 o
8 6 2 14.565 14.602 0.261 49.344 o
8 6 3 6.773 7.000 0.221 107.182 o
8 6 4 37.722 39.087 0.562 13.097 o
8 6 5 22.328 23.400 0.422 26.071 o
8 6 6 28.024 30.400 0.482 19.116 o
8 6 7 36.231 36.998 0.562 13.795 o
8 6 8 1.262 1.195 0.201 327.964 o
8 6 9 15.130 15.095 0.291 45.793 o
8 6 10 42.117 42.492 0.593 11.398 o
8 6 11 31.704 32.700 0.502 16.727 o
8 6 12 6.818 7.191 0.231 103.601 o
8 6 13 23.589 23.601 0.422 25.029 o
8 6 14 31.449 30.089 0.482 17.638 o
8 6 15 11.109 11.790 0.331 56.296 o
8 6 16 30.531 30.501 0.552 16.902 o
8 6 17 10.191 9.902 0.301 65.564 o
8 6 18 10.643 10.395 0.281 65.378 o
8 6 19 2.626 2.601 0.231 199.975 o
8 6 20 3.998 4.007 0.251 145.544 o
8 6 21 0.525 0.301 0.201 431.730 o
8 6 22 1.262 1.496 0.211 299.430 o
8 6 23 4.404 4.007 0.261 135.151 o
8 7 0 17.301 17.706 0.502 30.089 o
8 7 1 12.594 13.106 0.452 41.407 o
8 7 2 7.565 7.502 0.382 67.940 o
8 7 3 9.116 9.300 0.241 79.656 o
8 7 4 59.774 62.387 0.874 6.290 o
8 7 5 11.048 11.600 0.271 62.858 o
8 7 6 17.740 18.399 0.362 35.326 o
8 7 7 35.990 36.094 0.562 13.996 o
8 7 8 53.782 53.589 0.844 7.376 o
8 7 9 1.575 1.898 0.221 258.263 o
8 7 10 27.462 29.195 0.452 20.217 o
8 7 11 66.933 69.789 0.894 5.421 o
8 7 12 1.085 1.195 0.201 340.334 o
8 7 13 9.985 10.103 0.281 68.451 o
8 7 14 17.046 16.390 0.362 37.654 o
8 7 15 4.991 4.991 0.261 122.417 o
8 7 16 15.581 16.199 0.372 39.462 o
8 7 17 1.111 0.703 0.221 312.373 o
8 7 18 25.703 24.796 0.452 22.487 o
8 7 19 42.120 40.995 0.643 11.180 o
8 7 20 5.181 4.991 0.241 127.721 o
8 7 21 10.790 10.003 0.301 63.264 o
8 7 22 7.553 7.502 0.251 92.561 o
8 8 0 6.324 6.699 0.372 76.374 o
8 8 1 8.480 7.803 0.392 62.761 o
8 8 2 5.491 6.096 0.291 102.830 o
8 8 3 53.248 54.985 0.713 7.919 o
8 8 4 60.438 63.793 0.854 6.241 o
8 8 5 3.928 4.198 0.191 177.643 o
8 8 6 42.112 43.195 0.663 10.813 o
8 8 7 94.717 95.489 1.296 3.008 o
8 8 8 35.730 36.998 0.613 13.418 o
8 8 9 11.447 12.001 0.331 55.082 o
8 8 10 6.989 6.900 0.241 101.048 o
8 8 11 6.621 7.191 0.241 102.824 o
8 8 12 4.436 4.801 0.251 134.068 o
8 8 13 31.866 32.700 0.552 15.996 o
8 8 14 3.507 3.696 0.241 161.557 o
8 8 15 10.435 10.696 0.311 62.150 o
8 8 16 8.724 8.898 0.291 75.014 o
8 8 17 31.215 31.897 0.512 16.940 o
8 8 18 15.239 15.898 0.392 39.093 o
8 8 19 1.413 1.195 0.241 250.994 o
8 8 20 4.883 4.991 0.261 123.592 o
[truncated: 102,347 more chars]
