# Supplementary material for: Fragmentation and transferability in Hirshfeld atom refinement
Source: IUCrJ. 2022 Feb 26;9(Pt 2):298–315. doi: 10.1107/S2052252522000690 (PMC8895009; doi:10.1107/S2052252522000690)
Supplement: Supplementary file 2 [file m-09-00298-sup2.zip › cif/extendingFragHar/LETHIE_frag_model2.cif]

data_LETHIE_frag_model2
_audit_creation_date               2021-09-17
_audit_creation_method
;
Olex2 1.3
(compiled 2020.07.31 svn.rc2a77460 for OlexSys, GUI svn.r6145)
;
_audit_contact_author_address      ?
_audit_contact_author_email        ?
_audit_contact_author_name         ''
_audit_contact_author_phone        ?
_publ_contact_author_id_orcid      ?
_publ_section_references
;
Bourhis, L.J., Dolomanov, O.V., Gildea, R.J., Howard, J.A.K., Puschmann, H.
 (2015). Acta Cryst. A71, 59-75.

Dolomanov, O.V., Bourhis, L.J., Gildea, R.J, Howard, J.A.K. & Puschmann, H.
 (2009), J. Appl. Cryst. 42, 339-341.
;
_chemical_formula_moiety           'C48 H85 N9 O9, H2 O'
_chemical_formula_sum              'C48 H87 N9 O10'
_chemical_formula_weight           950.281
_chemical_absolute_configuration   unk
loop_
  _atom_type_symbol
  _atom_type_scat_dispersion_real
  _atom_type_scat_dispersion_imag
  _atom_type_scat_Cromer_Mann_a1
  _atom_type_scat_Cromer_Mann_a2
  _atom_type_scat_Cromer_Mann_a3
  _atom_type_scat_Cromer_Mann_a4
  _atom_type_scat_Cromer_Mann_b1
  _atom_type_scat_Cromer_Mann_b2
  _atom_type_scat_Cromer_Mann_b3
  _atom_type_scat_Cromer_Mann_b4
  _atom_type_scat_Cromer_Mann_c
  _atom_type_scat_source
  _atom_type_scat_dispersion_source
 H 0.00000 0.00000 0.49300 0.32291 0.14019 0.04081 10.51090 26.12570 3.14236
 57.79970 0.0030380000826
 'International Tables Volume C Table 6.1.1.4 (pp. 500-502)'
 'Henke, Gullikson and Davis, At. Data and Nucl. Data Tables, 1993, 54, 2'
 C 0.01920 0.00962 2.31000 1.02000 1.58860 0.86500 20.84390 10.20750 0.56870
 51.65120 0.215599998832
 'International Tables Volume C Table 6.1.1.4 (pp. 500-502)'
 'Henke, Gullikson and Davis, At. Data and Nucl. Data Tables, 1993, 54, 2'
 O 0.05239 0.03376 3.04850 2.28680 1.54630 0.86700 13.27710 5.70110 0.32390
 32.90890 0.250800013542
 'International Tables Volume C Table 6.1.1.4 (pp. 500-502)'
 'Henke, Gullikson and Davis, At. Data and Nucl. Data Tables, 1993, 54, 2'
 N 0.03256 0.01839 12.21260 3.13220 2.01250 1.16630 0.00570 9.89330 28.99750
 0.58260 -11.5290002823
 'International Tables Volume C Table 6.1.1.4 (pp. 500-502)'
 'Henke, Gullikson and Davis, At. Data and Nucl. Data Tables, 1993, 54, 2'

_space_group_crystal_system        'monoclinic'
_space_group_IT_number             4
_space_group_name_H-M_alt          'P 1 21 1'
_space_group_name_Hall             ' P 2yb'
loop_
  _space_group_symop_id
  _space_group_symop_operation_xyz
 1 x,y,z
 2 -x,y+1/2,-z

_symmetry_Int_Tables_number        4
_cell_length_a                     9.7578(1)
_cell_length_b                     24.7965(4)
_cell_length_c                     11.4347(2)
_cell_angle_alpha                  90
_cell_angle_beta                   95.263(1)
_cell_angle_gamma                  90
_cell_volume                       2755.07(7)
_cell_formula_units_Z              2
_cell_measurement_reflns_used    9849
_cell_measurement_temperature    130
_cell_measurement_theta_max      69.06
_cell_measurement_theta_min      4.27
_exptl_crystal_description       block
_exptl_absorpt_coefficient_mu      0.651
_exptl_crystal_density_diffrn      1.146
_exptl_crystal_F_000               1039.283
_exptl_crystal_size_max            0.25
_exptl_crystal_size_mid            0.22
_exptl_crystal_size_min            0.18
_diffrn_measurement_device_type  'Bruker APEX-II CCD'
_diffrn_reflns_av_R_equivalents    0.0244
_diffrn_reflns_av_unetI/netI       0.0313
_diffrn_reflns_Laue_measured_fraction_full  0.9912
_diffrn_reflns_Laue_measured_fraction_max  0.9743
_diffrn_reflns_limit_h_max         11
_diffrn_reflns_limit_h_min         -11
_diffrn_reflns_limit_k_max         29
_diffrn_reflns_limit_k_min         -29
_diffrn_reflns_limit_l_max         13
_diffrn_reflns_limit_l_min         -12
_diffrn_reflns_number              22765
_diffrn_reflns_point_group_measured_fraction_full  0.9172
_diffrn_reflns_point_group_measured_fraction_max  0.8954
_diffrn_reflns_theta_full          67.6786
_diffrn_reflns_theta_max           69.55
_diffrn_reflns_theta_min           3.56
_diffrn_ambient_temperature        130.0
_diffrn_measured_fraction_theta_full  0.9912
_diffrn_measured_fraction_theta_max  0.9743
_diffrn_radiation_type             'Cu K\a'
_diffrn_radiation_wavelength       1.54178
_reflns_Friedel_coverage           0.813
_reflns_limit_h_max                11
_reflns_limit_h_min                -11
_reflns_limit_k_max                29
_reflns_limit_k_min                -29
_reflns_limit_l_max                13
_reflns_limit_l_min                -13
_reflns_number_gt                  9164
_reflns_number_total               9266
_reflns_threshold_expression       I>=2u(I)
_computing_molecular_graphics      'Olex2 1.3 (Dolomanov et al., 2009)'
_computing_publication_material    'Olex2 1.3 (Dolomanov et al., 2009)'
_computing_structure_refinement    'olex2.refine 1.3 (Bourhis et al., 2015)'
_refine_diff_density_max           0.1195
_refine_diff_density_min           -0.0884
_refine_diff_density_rms           0.0188
_refine_ls_abs_structure_details  
 'Flack, H. D. (1983). Acta Cryst. A39, 876-881.'
_refine_ls_abs_structure_Flack     0.16(9)
_refine_ls_d_res_high              0.8227
_refine_ls_d_res_low               12.3982
_refine_ls_goodness_of_fit_ref     1.1116
_refine_ls_hydrogen_treatment      refall
_refine_ls_matrix_type             full
_refine_ls_number_constraints      0
_refine_ls_number_parameters       1352
_refine_ls_number_reflns           9266
_refine_ls_number_restraints       1
_refine_ls_R_factor_all            0.0180
_refine_ls_R_factor_gt             0.0177
_refine_ls_restrained_S_all        1.1116
_refine_ls_shift/su_max            0.0009
_refine_ls_shift/su_mean           0.0000
_refine_ls_structure_factor_coef   Fsqd
_refine_ls_weighting_details      
 'w=1/[\s^2^(Fo^2^)+(0.0120P)^2^+0.0724P] where P=(Fo^2^+2Fc^2^)/3'
_refine_ls_weighting_scheme        calc
_refine_ls_wR_factor_gt            0.0417
_refine_ls_wR_factor_ref           0.0418
_olex2_refinement_description
;
;
loop_
  _atom_site_label
  _atom_site_type_symbol
  _atom_site_fract_x
  _atom_site_fract_y
  _atom_site_fract_z
  _atom_site_U_iso_or_equiv
  _atom_site_adp_type
  _atom_site_occupancy
  _atom_site_refinement_flags_posn
 O1 O 0.00506(6) 0.83257(3) 0.24115(6) 0.02361(14) Uani 1.000000 .
 O2 O 0.14253(6) 0.88907(3) 0.01352(6) 0.02503(14) Uani 1.000000 .
 O3 O 0.56812(7) 0.99573(3) 0.02193(6) 0.02481(14) Uani 1.000000 .
 O4 O 0.58242(7) 0.92014(3) 0.27853(5) 0.02252(13) Uani 1.000000 .
 O5 O 0.50474(6) 0.79344(3) 0.12287(5) 0.02068(13) Uani 1.000000 .
 O6 O 0.86532(6) 0.68712(3) 0.27464(6) 0.02275(14) Uani 1.000000 .
 O7 O 0.66564(8) 0.63515(4) 0.56500(6) 0.0395(2) Uani 1.000000 .
 O8 O 0.19662(7) 0.56871(3) 0.29872(6) 0.02632(15) Uani 1.000000 .
 O9 O 0.35917(6) 0.69875(3) 0.26372(6) 0.02617(15) Uani 1.000000 .
 N1 N 0.30453(8) 0.89919(3) 0.16586(7) 0.01934(15) Uani 1.000000 .
 H1 H 0.4017(16) 0.9081(7) 0.1931(13) 0.036(4) Uani 1.000000 .
 N2 N 0.50675(7) 0.90729(3) 0.01636(6) 0.01769(15) Uani 1.000000 .
 H2 H 0.5353(15) 0.8698(6) 0.0439(13) 0.027(3) Uiso 1.000000 .
 N3 N 0.73848(8) 0.88422(3) 0.16721(6) 0.01832(15) Uani 1.000000 .
 H3 H 0.8125(15) 0.8570(7) 0.1626(13) 0.031(4) Uani 1.000000 .
 N4 N 0.68639(8) 0.78260(3) 0.25779(6) 0.01881(15) Uani 1.000000 .
 H4 H 0.7707(16) 0.7590(6) 0.2846(14) 0.030(4) Uani 1.000000 .
 N5 N 0.64619(8) 0.66971(3) 0.20352(6) 0.01665(15) Uani 1.000000 .
 H5 H 0.5581(15) 0.6496(7) 0.2098(12) 0.033(4) Uani 1.000000 .
 N6 N 0.62635(8) 0.59475(3) 0.38702(7) 0.01935(15) Uani 1.000000 .
 H6 H 0.5605(14) 0.5758(6) 0.3312(14) 0.030(4) Uani 1.000000 .
 N7 N 0.36910(8) 0.55992(3) 0.44222(6) 0.01849(15) Uani 1.000000 .
 N8 N 0.16222(8) 0.67709(3) 0.34214(6) 0.01760(15) Uani 1.000000 .
 H8 H 0.0571(16) 0.6781(7) 0.3325(13) 0.031(4) Uani 1.000000 .
 N9 N 0.20482(8) 0.79424(3) 0.19724(6) 0.01782(15) Uani 1.000000 .
 H9 H 0.3020(14) 0.7992(6) 0.1817(12) 0.026(3) Uani 1.000000 .
 C1 C 0.12803(9) 0.83611(4) 0.22772(7) 0.01803(17) Uani 1.000000 .
 C2 C 0.20936(9) 0.88860(4) 0.25444(8) 0.01951(18) Uani 1.000000 .
 H2A H 0.2776(13) 0.8807(6) 0.3349(11) 0.030(3) Uani 1.000000 .
 C3 C 0.12012(11) 0.93821(4) 0.27378(10) 0.0255(2) Uani 1.000000 .
 H3A H 0.1884(15) 0.9751(7) 0.2840(14) 0.044(4) Uani 1.000000 .
 H3B H 0.0546(15) 0.9449(7) 0.1943(14) 0.043(4) Uani 1.000000 .
 C4 C 0.03316(11) 0.93757(5) 0.37907(9) 0.0311(2) Uani 1.000000 .
 H4A H -0.0515(16) 0.9109(7) 0.3581(14) 0.054(5) Uani 1.000000 .
 C5 C -0.02220(17) 0.99415(7) 0.39702(16) 0.0545(4) Uani 1.000000 .
 H5A H 0.070(3) 1.0217(12) 0.412(2) 0.100(8) Uiso 1.000000 .
 H5B H -0.072(2) 1.0106(8) 0.316(2) 0.095(9) Uani 1.000000 .
 H5C H -0.089(2) 0.9955(9) 0.4698(18) 0.071(6) Uiso 1.000000 .
 C6 C 0.11065(15) 0.91652(8) 0.49203(10) 0.0486(3) Uani 1.000000 .
 H6A H 0.142(3) 0.8721(9) 0.490(2) 0.095(9) Uani 1.000000 .
 H6B H 0.194(2) 0.9446(10) 0.5032(19) 0.098(10) Uani 1.000000 .
 H6C H 0.046(2) 0.9229(12) 0.5648(14) 0.094(8) Uani 1.000000 .
 C7 C 0.26135(8) 0.89976(4) 0.05060(8) 0.01891(17) Uani 1.000000 .
 C8 C 0.36674(8) 0.91594(4) -0.03436(8) 0.01952(18) Uani 1.000000 .
 H8A H 0.3575(12) 0.9599(6) -0.0455(11) 0.026(3) Uani 1.000000 .
 C9 C 0.33868(9) 0.88861(4) -0.15492(8) 0.0242(2) Uani 1.000000 .
 H9A H 0.2303(13) 0.8954(8) -0.1813(12) 0.045(4) Uani 1.000000 .
 C10 C 0.42273(12) 0.91583(6) -0.24417(10) 0.0334(2) Uani 1.000000 .
 H10A H 0.3998(17) 0.9581(8) -0.2496(14) 0.048(4) Uani 1.000000 .
 H10B H 0.5317(16) 0.9103(9) -0.2190(14) 0.061(5) Uani 1.000000 .
 H10C H 0.3984(17) 0.8973(8) -0.3325(12) 0.054(5) Uani 1.000000 .
 C11 C 0.36599(13) 0.82813(5) -0.14993(10) 0.0320(2) Uani 1.000000 .
 H11A H 0.4767(18) 0.8220(7) -0.1316(17) 0.057(5) Uani 1.000000 .
 H11B H 0.312(2) 0.8067(8) -0.0880(17) 0.066(5) Uani 1.000000 .
 H11C H 0.3351(19) 0.8109(8) -0.2318(17) 0.060(5) Uani 1.000000 .
 C12 C 0.59528(9) 0.94816(4) 0.04218(8) 0.01842(18) Uani 1.000000 .
 C13 C 0.74033(9) 0.93143(4) 0.09132(8) 0.01839(18) Uani 1.000000 .
 H13 H 0.7832(15) 0.9666(6) 0.1342(14) 0.040(4) Uani 1.000000 .
 C14 C 0.82522(9) 0.91763(4) -0.01142(8) 0.02107(18) Uani 1.000000 .
 H14A H 0.9233(14) 0.9027(6) 0.0266(12) 0.037(3) Uiso 1.000000 .
 H14B H 0.7756(15) 0.8844(6) -0.0573(12) 0.038(4) Uani 1.000000 .
 C15 C 0.84532(10) 0.96401(4) -0.09690(9) 0.0251(2) Uani 1.000000 .
 H15 H 0.7398(15) 0.9785(7) -0.1251(13) 0.044(4) Uani 1.000000 .
 C16 C 0.91439(12) 0.94283(5) -0.20256(10) 0.0329(2) Uani 1.000000 .
 H16A H 1.0113(19) 0.9245(9) -0.1759(18) 0.069(6) Uani 1.000000 .
 H16B H 0.848(2) 0.9140(10) -0.2529(17) 0.074(6) Uani 1.000000 .
 H16C H 0.9298(18) 0.9747(8) -0.2652(13) 0.054(5) Uani 1.000000 .
 C17 C 0.92950(14) 1.00988(5) -0.03811(11) 0.0370(3) Uani 1.000000 .
 H17A H 1.028(2) 0.9962(10) 0.0001(19) 0.086(8) Uani 1.000000 .
 H17B H 0.9461(19) 1.0423(8) -0.0982(16) 0.062(5) Uani 1.000000 .
 H17C H 0.880(2) 1.0283(8) 0.0312(17) 0.072(6) Uani 1.000000 .
 C18 C 0.65660(8) 0.88213(4) 0.25524(7) 0.01810(17) Uani 1.000000 .
 C19 C 0.64950(9) 0.82946(4) 0.32362(7) 0.01885(17) Uani 1.000000 .
 H19 H 0.5440(15) 0.8263(6) 0.3363(11) 0.035(3) Uani 1.000000 .
 C20 C 0.73198(11) 0.83200(4) 0.44377(8) 0.0241(2) Uani 1.000000 .
 H20A H 0.8364(14) 0.8371(7) 0.4275(12) 0.037(4) Uani 1.000000 .
 H20B H 0.7045(19) 0.8687(6) 0.4850(14) 0.051(4) Uani 1.000000 .
 C21 C 0.70785(12) 0.78420(5) 0.52500(9) 0.0315(2) Uani 1.000000 .
 H21 H 0.7516(15) 0.7485(6) 0.4930(12) 0.036(3) Uani 1.000000 .
 C22 C 0.7804(2) 0.79547(7) 0.64630(12) 0.0543(4) Uani 1.000000 .
 H22A H 0.887(2) 0.8051(10) 0.6395(16) 0.069(6) Uani 1.000000 .
 H22B H 0.732(3) 0.8331(10) 0.6840(19) 0.095(8) Uani 1.000000 .
 H22C H 0.773(3) 0.7611(10) 0.7082(16) 0.096(8) Uani 1.000000 .
 C23 C 0.55579(16) 0.77231(7) 0.53449(13) 0.0491(3) Uani 1.000000 .
 H23A H 0.509(2) 0.8088(9) 0.5606(16) 0.061(5) Uani 1.000000 .
 H23B H 0.4955(19) 0.7565(9) 0.4533(14) 0.064(6) Uani 1.000000 .
 H23C H 0.547(2) 0.7412(10) 0.603(2) 0.088(8) Uani 1.000000 .
 C24 C 0.60267(9) 0.76608(4) 0.16433(7) 0.01730(17) Uani 1.000000 .
 C25 C 0.64067(9) 0.71135(4) 0.11317(7) 0.01721(17) Uani 1.000000 .
 H25 H 0.7414(14) 0.7157(5) 0.0891(10) 0.025(3) Uani 1.000000 .
 C26 C 0.54062(10) 0.69452(4) 0.00934(8) 0.02260(19) Uani 1.000000 .
 H26A H 0.4433(17) 0.6883(7) 0.0464(15) 0.053(4) Uani 1.000000 .
 H26B H 0.5318(19) 0.7275(7) -0.0498(14) 0.054(4) Uani 1.000000 .
 C27 C 0.57970(11) 0.64322(4) -0.05346(8) 0.0264(2) Uani 1.000000 .
 H27 H 0.592(2) 0.6121(6) 0.0136(13) 0.055(5) Uani 1.000000 .
 C28 C 0.71080(17) 0.64966(8) -0.11475(16) 0.0603(5) Uani 1.000000 .
 H28A H 0.737(2) 0.6129(12) -0.162(2) 0.099(9) Uani 1.000000 .
 H28B H 0.705(4) 0.6809(15) -0.188(3) 0.146(15) Uani 1.000000 .
 H28C H 0.795(2) 0.6637(14) -0.068(3) 0.142(15) Uani 1.000000 .
 C29 C 0.46190(15) 0.62602(6) -0.14171(11) 0.0429(3) Uani 1.000000 .
 H29A H 0.452(3) 0.6563(9) -0.213(2) 0.091(8) Uani 1.000000 .
 H29B H 0.478(2) 0.5877(9) -0.187(2) 0.081(7) Uani 1.000000 .
 H29C H 0.368(2) 0.6235(13) -0.097(3) 0.121(13) Uani 1.000000 .
 C30 C 0.76000(9) 0.65925(4) 0.27386(7) 0.01658(17) Uani 1.000000 .
 C31 C 0.76007(9) 0.60899(4) 0.35067(8) 0.02014(18) Uani 1.000000 .
 H31 H 0.8259(13) 0.6181(7) 0.4329(11) 0.037(4) Uani 1.000000 .
 C32 C 0.82146(12) 0.56236(5) 0.28545(12) 0.0327(2) Uani 1.000000 .
 H32A H 0.830(2) 0.5260(7) 0.3390(19) 0.068(6) Uani 1.000000 .
 H32B H 0.7558(17) 0.5531(7) 0.2094(18) 0.050(4) Uani 1.000000 .
 H32C H 0.9202(19) 0.5724(8) 0.2600(16) 0.057(5) Uiso 1.000000 .
 C33 C 0.59396(9) 0.60688(4) 0.49637(8) 0.02116(18) Uani 1.000000 .
 C34 C 0.46602(9) 0.57965(4) 0.53746(7) 0.01876(18) Uani 1.000000 .
 H34 H 0.4187(13) 0.6102(6) 0.5907(11) 0.028(3) Uani 1.000000 .
 C35 C 0.50943(13) 0.52759(4) 0.60373(9) 0.0270(2) Uani 1.000000 .
 H35A H 0.6101(16) 0.5328(7) 0.6550(12) 0.046(4) Uani 1.000000 .
 H35B H 0.4365(18) 0.5174(7) 0.6560(14) 0.050(4) Uani 1.000000 .
 C36 C 0.50859(12) 0.48572(4) 0.50543(9) 0.0270(2) Uani 1.000000 .
 H36A H 0.6027(17) 0.4897(7) 0.4617(12) 0.048(4) Uani 1.000000 .
 H36B H 0.5037(16) 0.4450(7) 0.5387(14) 0.043(4) Uiso 1.000000 .
 C37 C 0.38345(11) 0.50141(4) 0.42232(9) 0.0246(2) Uani 1.000000 .
 H37A H 0.2892(17) 0.4831(7) 0.4439(15) 0.053(5) Uani 1.000000 .
 H37B H 0.3930(15) 0.4937(6) 0.3297(12) 0.039(4) Uani 1.000000 .
 C38 C 0.26637(9) 0.58806(4) 0.38336(7) 0.01775(17) Uani 1.000000 .
 C39 C 0.23131(9) 0.64341(4) 0.43214(7) 0.01658(17) Uani 1.000000 .
 H39 H 0.3246(11) 0.6641(5) 0.4653(11) 0.026(3) Uani 1.000000 .
 C40 C 0.13684(10) 0.63276(4) 0.53027(8) 0.01985(19) Uani 1.000000 .
 H40A H 0.0561(12) 0.6073(6) 0.4928(12) 0.030(3) Uani 1.000000 .
 H40B H 0.1957(15) 0.6115(8) 0.5990(11) 0.049(4) Uani 1.000000 .
 C41 C 0.07523(10) 0.68240(4) 0.58508(8) 0.0255(2) Uani 1.000000 .
 H41 H 0.0056(17) 0.7021(7) 0.5162(14) 0.048(4) Uani 1.000000 .
 C42 C 0.18431(14) 0.72348(6) 0.62877(14) 0.0426(3) Uani 1.000000 .
 H42A H 0.2566(18) 0.7061(8) 0.6856(17) 0.063(5) Uani 1.000000 .
 H42B H 0.238(2) 0.7386(8) 0.557(2) 0.070(6) Uani 1.000000 .
 H42C H 0.1367(19) 0.7578(9) 0.6699(19) 0.069(6) Uani 1.000000 .
 C43 C -0.00801(13) 0.66340(7) 0.68379(10) 0.0395(3) Uani 1.000000 .
 H43A H -0.0956(19) 0.6372(10) 0.6584(15) 0.075(7) Uani 1.000000 .
 H43B H 0.052(2) 0.6432(10) 0.7511(16) 0.075(7) Uani 1.000000 .
 H43C H -0.0608(18) 0.6958(10) 0.7270(15) 0.067(6) Uani 1.000000 .
 C44 C 0.23407(9) 0.70298(4) 0.26437(7) 0.01738(17) Uani 1.000000 .
 C45 C 0.14833(9) 0.74018(4) 0.17986(7) 0.01756(18) Uani 1.000000 .
 H45 H 0.0423(12) 0.7425(5) 0.2042(11) 0.023(3) Uani 1.000000 .
 C46 C 0.14611(10) 0.72182(4) 0.05118(8) 0.02239(19) Uani 1.000000 .
 H46 H 0.2484(13) 0.7280(6) 0.0246(12) 0.037(4) Uani 1.000000 .
 C47 C 0.11207(16) 0.66188(5) 0.04062(10) 0.0335(2) Uani 1.000000 .
 H47A H 0.191(2) 0.6365(7) 0.0839(14) 0.056(5) Uani 1.000000 .
 H47B H 0.023(2) 0.6533(8) 0.0669(19) 0.075(6) Uani 1.000000 .
 H47C H 0.100(2) 0.6489(8) -0.0522(13) 0.066(6) Uani 1.000000 .
 C48 C 0.04277(12) 0.75591(5) -0.02535(9) 0.0286(2) Uani 1.000000 .
 H48A H -0.0624(17) 0.7479(8) -0.0017(15) 0.056(5) Uani 1.000000 .
 H48B H 0.0644(17) 0.7984(7) -0.0143(13) 0.041(4) Uani 1.000000 .
 H48C H 0.0459(18) 0.7451(9) -0.1146(13) 0.068(6) Uani 1.000000 .
 O1S O -0.55387(8) 0.56735(3) 0.17154(7) 0.02967(16) Uani 1.000000 .
 H1SA H -0.642(2) 0.5686(8) 0.1867(15) 0.041(4) Uiso 1.000000 .
 H1SB H -0.556(2) 0.5441(10) 0.1032(16) 0.059(7) Uani 1.000000 .

loop_
  _atom_site_aniso_label
  _atom_site_aniso_U_11
  _atom_site_aniso_U_22
  _atom_site_aniso_U_33
  _atom_site_aniso_U_12
  _atom_site_aniso_U_13
  _atom_site_aniso_U_23
 O1 0.0148(3) 0.0219(4) 0.0352(3) 0.0003(3) 0.0077(2) -0.0012(3)
 O2 0.0130(3) 0.0352(4) 0.0272(3) 0.0008(3) 0.0035(2) 0.0065(3)
 O3 0.0203(3) 0.0159(3) 0.0389(4) 0.0029(3) 0.0062(3) 0.0055(3)
 O4 0.0260(3) 0.0170(3) 0.0252(3) 0.0054(3) 0.0062(2) -0.0012(3)
 O5 0.0179(3) 0.0176(3) 0.0261(3) 0.0013(2) -0.0006(2) 0.0029(3)
 O6 0.0143(3) 0.0219(3) 0.0315(3) -0.0029(3) -0.0007(2) 0.0076(3)
 O7 0.0326(4) 0.0569(6) 0.0288(3) -0.0163(4) 0.0014(3) -0.0137(4)
 O8 0.0243(3) 0.0273(4) 0.0266(3) 0.0003(3) -0.0020(2) -0.0091(3)
 O9 0.0149(3) 0.0326(4) 0.0316(3) 0.0033(3) 0.0059(2) 0.0127(3)
 N1 0.0143(4) 0.0196(4) 0.0247(4) -0.0006(3) 0.0047(3) 0.0010(3)
 H1 0.031(9) 0.048(12) 0.032(8) 0.012(8) 0.018(7) 0.003(8)
 N2 0.0136(3) 0.0162(4) 0.0238(3) 0.0013(3) 0.0045(3) 0.0046(3)
 N3 0.0146(3) 0.0169(4) 0.0239(3) 0.0017(3) 0.0038(3) 0.0017(3)
 H3 0.023(8) 0.038(10) 0.033(8) 0.015(8) 0.008(6) 0.010(7)
 N4 0.0186(4) 0.0157(4) 0.0219(3) 0.0012(3) 0.0008(3) -0.0000(3)
 H4 0.027(8) 0.016(9) 0.047(9) 0.005(7) -0.001(7) -0.005(8)
 N5 0.0147(4) 0.0159(4) 0.0192(3) -0.0007(3) 0.0006(3) 0.0022(3)
 H5 0.025(8) 0.053(11) 0.024(8) -0.027(8) 0.007(6) 0.003(7)
 N6 0.0197(4) 0.0198(4) 0.0186(3) -0.0024(3) 0.0019(3) 0.0023(3)
 H6 0.015(7) 0.027(10) 0.047(9) -0.014(7) 0.007(7) -0.007(8)
 N7 0.0193(3) 0.0157(4) 0.0209(3) 0.0004(3) 0.0042(3) -0.0013(3)
 N8 0.0144(4) 0.0198(4) 0.0188(3) -0.0008(3) 0.0025(3) 0.0028(3)
 H8 0.021(9) 0.033(10) 0.041(9) 0.011(7) 0.015(7) 0.011(8)
 N9 0.0131(4) 0.0182(4) 0.0226(3) 0.0006(3) 0.0037(3) 0.0026(3)
 H9 0.014(7) 0.033(9) 0.033(8) 0.009(6) 0.010(6) 0.013(7)
 C1 0.0140(4) 0.0193(5) 0.0214(4) 0.0007(3) 0.0046(3) 0.0015(3)
 C2 0.0166(4) 0.0200(5) 0.0225(4) -0.0003(4) 0.0049(3) -0.0000(4)
 H2A 0.036(7) 0.036(9) 0.018(6) -0.012(7) 0.007(6) 0.001(6)
 C3 0.0230(5) 0.0209(5) 0.0340(5) 0.0007(4) 0.0105(4) -0.0038(4)
 H3A 0.041(9) 0.033(9) 0.059(10) -0.028(8) 0.012(8) 0.000(8)
 H3B 0.027(8) 0.055(11) 0.046(9) -0.012(7) 0.003(7) -0.015(8)
 C4 0.0255(5) 0.0333(6) 0.0362(5) -0.0040(5) 0.0113(4) -0.0127(5)
 H4A 0.055(10) 0.044(10) 0.064(10) -0.039(9) 0.018(8) -0.032(9)
 C5 0.0513(8) 0.0459(9) 0.0704(9) 0.0085(7) 0.0287(7) -0.0188(8)
 H5B 0.105(19) 0.044(14) 0.13(2) 0.042(13) -0.045(16) -0.006(13)
 C6 0.0481(7) 0.0677(11) 0.0314(6) -0.0042(8) 0.0115(5) -0.0085(6)
 H6A 0.16(2) 0.050(14) 0.084(16) 0.058(15) 0.054(17) 0.007(12)
 H6B 0.087(15) 0.13(2) 0.083(14) -0.085(16) 0.047(12) -0.080(15)
 H6C 0.083(14) 0.18(3) 0.029(9) 0.027(16) 0.037(10) 0.005(13)
 C7 0.0128(4) 0.0197(4) 0.0247(4) 0.0015(3) 0.0042(3) 0.0044(3)
 C8 0.0144(4) 0.0201(5) 0.0244(4) 0.0014(3) 0.0039(3) 0.0064(4)
 H8A 0.020(7) 0.023(9) 0.033(8) 0.002(6) -0.011(6) 0.008(6)
 C9 0.0186(5) 0.0319(5) 0.0224(4) -0.0009(4) 0.0023(3) 0.0061(4)
 H9A 0.017(7) 0.084(14) 0.033(7) 0.004(8) -0.001(6) -0.009(8)
 C10 0.0353(6) 0.0393(7) 0.0269(6) 0.0005(5) 0.0094(4) 0.0108(5)
 H10A 0.050(10) 0.046(12) 0.051(10) -0.011(9) 0.016(8) 0.002(9)
 H10B 0.033(9) 0.100(17) 0.050(10) 0.014(10) 0.010(8) 0.002(11)
 H10C 0.056(10) 0.092(16) 0.016(8) -0.020(10) 0.010(7) 0.006(9)
 C11 0.0391(6) 0.0296(6) 0.0277(5) -0.0079(5) 0.0048(4) -0.0018(5)
 H11A 0.040(10) 0.045(12) 0.084(13) 0.003(8) -0.002(9) -0.011(10)
 H11B 0.078(13) 0.053(13) 0.070(12) -0.012(11) 0.015(11) 0.013(11)
 H11C 0.065(11) 0.050(12) 0.066(12) -0.013(9) 0.005(10) -0.020(10)
 C12 0.0149(4) 0.0153(5) 0.0258(4) 0.0018(3) 0.0056(3) 0.0030(3)
 C13 0.0144(4) 0.0140(5) 0.0271(4) 0.0000(3) 0.0035(3) 0.0014(4)
 H13 0.039(8) 0.016(8) 0.068(10) -0.001(7) 0.015(7) -0.005(8)
 C14 0.0151(4) 0.0206(5) 0.0283(4) 0.0031(4) 0.0066(3) 0.0043(4)
 H14B 0.053(9) 0.023(8) 0.042(8) -0.025(7) 0.018(7) -0.008(7)
 C15 0.0209(5) 0.0256(5) 0.0297(5) 0.0045(4) 0.0077(4) 0.0077(4)
 H15 0.037(9) 0.048(11) 0.048(9) 0.036(8) 0.011(7) 0.018(8)
 C16 0.0307(6) 0.0397(7) 0.0300(5) 0.0093(5) 0.0117(4) 0.0073(5)
 H16A 0.056(11) 0.070(14) 0.086(13) 0.045(11) 0.031(10) 0.000(12)
 H16B 0.065(12) 0.099(18) 0.059(12) -0.010(13) 0.010(10) -0.037(13)
 H16C 0.072(12) 0.062(12) 0.032(8) 0.004(10) 0.034(8) 0.026(9)
 C17 0.0463(7) 0.0280(6) 0.0378(6) -0.0101(5) 0.0090(5) 0.0076(5)
 H17A 0.081(15) 0.078(16) 0.089(15) -0.047(13) -0.050(13) 0.030(13)
 H17B 0.078(14) 0.054(13) 0.058(11) -0.021(10) 0.031(10) 0.010(11)
 H17C 0.111(17) 0.050(13) 0.062(11) -0.023(12) 0.042(12) -0.025(10)
 C18 0.0184(4) 0.0156(4) 0.0203(4) 0.0013(3) 0.0019(3) 0.0005(3)
 C19 0.0181(4) 0.0176(5) 0.0213(4) 0.0010(4) 0.0038(3) 0.0009(3)
 H19 0.047(9) 0.033(9) 0.026(7) 0.001(7) 0.012(6) -0.003(6)
 C20 0.0297(6) 0.0204(5) 0.0218(4) 0.0004(4) -0.0004(4) -0.0008(4)
 H20A 0.022(7) 0.054(11) 0.036(8) -0.022(7) -0.003(6) 0.010(7)
 H20B 0.079(12) 0.026(9) 0.046(9) 0.008(8) 0.003(8) -0.019(8)
 C21 0.0455(6) 0.0248(6) 0.0242(5) 0.0033(5) 0.0033(4) 0.0039(4)
 H21 0.051(9) 0.023(8) 0.033(7) 0.005(7) 0.003(7) -0.004(7)
 C22 0.0799(11) 0.0512(9) 0.0289(6) 0.0001(8) -0.0102(6) 0.0080(7)
 H22A 0.076(14) 0.078(16) 0.049(11) 0.009(13) -0.007(10) 0.009(11)
 H22B 0.16(2) 0.059(16) 0.062(14) 0.003(17) -0.003(15) -0.029(13)
 H22C 0.17(2) 0.085(18) 0.035(10) 0.017(17) -0.006(13) 0.034(13)
 C23 0.0556(8) 0.0477(9) 0.0465(8) -0.0071(7) 0.0181(7) 0.0147(7)
 H23A 0.074(13) 0.056(13) 0.056(11) 0.001(11) 0.027(10) 0.008(10)
 H23B 0.066(12) 0.092(17) 0.032(9) -0.016(11) -0.009(9) -0.028(10)
 H23C 0.071(14) 0.091(18) 0.108(17) -0.017(13) 0.032(13) 0.059(16)
 C24 0.0170(4) 0.0144(4) 0.0204(4) 0.0007(3) 0.0012(3) 0.0028(3)
 C25 0.0170(4) 0.0160(5) 0.0188(4) -0.0003(3) 0.0028(3) 0.0014(3)
 H25 0.040(9) 0.014(7) 0.024(6) -0.002(6) 0.017(6) 0.008(5)
 C26 0.0264(5) 0.0215(5) 0.0191(4) 0.0020(4) -0.0020(4) 0.0005(4)
 H26A 0.047(10) 0.058(12) 0.058(10) 0.010(9) 0.018(9) -0.022(9)
 H26B 0.073(12) 0.053(11) 0.034(8) 0.016(9) -0.010(8) 0.011(9)
 C27 0.0313(5) 0.0265(6) 0.0214(4) -0.0005(4) 0.0024(4) -0.0034(4)
 H27 0.110(15) 0.020(8) 0.031(8) 0.010(9) -0.008(8) 0.007(7)
 C28 0.0470(8) 0.0765(12) 0.0612(9) -0.0164(8) 0.0264(7) -0.0359(10)
 H28A 0.106(19) 0.11(2) 0.093(16) 0.016(16) 0.062(15) -0.054(17)
 H28B 0.17(3) 0.14(3) 0.12(2) -0.09(3) 0.00(2) 0.05(2)
 H28C 0.058(14) 0.21(3) 0.16(3) -0.038(18) 0.047(16) -0.16(3)
 C29 0.0482(8) 0.0440(8) 0.0346(6) -0.0043(6) -0.0067(5) -0.0144(6)
 H29A 0.11(2) 0.044(13) 0.109(18) -0.010(13) -0.048(16) 0.016(14)
 H29B 0.110(18) 0.045(13) 0.083(14) -0.026(12) -0.022(13) -0.028(12)
 H29C 0.027(11) 0.17(3) 0.16(3) -0.005(14) -0.001(14) -0.11(2)
 C30 0.0147(4) 0.0154(4) 0.0197(4) 0.0001(3) 0.0022(3) 0.0031(3)
 C31 0.0181(4) 0.0187(5) 0.0236(4) 0.0007(3) 0.0018(4) 0.0073(4)
 H31 0.023(7) 0.066(12) 0.018(6) 0.006(7) -0.015(6) 0.014(7)
 C32 0.0288(5) 0.0205(6) 0.0509(7) 0.0065(4) 0.0150(5) 0.0069(5)
 H32A 0.084(15) 0.020(10) 0.105(15) 0.013(9) 0.037(12) 0.018(11)
 H32B 0.043(9) 0.032(10) 0.079(13) 0.011(8) 0.023(10) -0.014(9)
 C33 0.0205(4) 0.0236(5) 0.0192(4) -0.0016(4) 0.0008(3) 0.0002(4)
 C34 0.0207(4) 0.0180(5) 0.0179(4) 0.0029(4) 0.0037(3) 0.0019(4)
 H34 0.024(7) 0.032(8) 0.031(7) 0.018(6) 0.015(6) -0.003(7)
 C35 0.0384(6) 0.0229(5) 0.0206(4) 0.0080(4) 0.0081(5) 0.0069(4)
 H35A 0.045(9) 0.052(11) 0.036(8) 0.015(8) -0.023(8) -0.003(8)
 H35B 0.069(11) 0.032(10) 0.049(9) 0.014(8) 0.001(9) 0.011(8)
 C36 0.0378(6) 0.0183(5) 0.0262(5) 0.0079(4) 0.0108(4) 0.0059(4)
 H36A 0.056(10) 0.065(13) 0.026(7) 0.008(9) 0.021(7) -0.003(8)
 C37 0.0271(5) 0.0171(5) 0.0307(5) 0.0004(4) 0.0090(4) -0.0021(4)
 H37A 0.048(10) 0.040(10) 0.077(11) -0.020(8) 0.040(9) -0.019(9)
 H37B 0.048(9) 0.036(10) 0.031(8) 0.019(8) -0.007(7) -0.013(7)
 C38 0.0172(4) 0.0176(4) 0.0188(4) -0.0009(3) 0.0034(3) -0.0022(3)
 C39 0.0163(4) 0.0165(4) 0.0170(4) 0.0002(4) 0.0017(3) 0.0002(3)
 H39 0.009(6) 0.029(8) 0.039(7) -0.013(6) 0.003(5) 0.002(6)
 C40 0.0191(4) 0.0235(5) 0.0175(4) 0.0010(4) 0.0045(3) 0.0008(4)
 H40A 0.019(7) 0.024(8) 0.048(8) -0.013(6) 0.005(6) -0.003(7)
 H40B 0.045(9) 0.084(14) 0.017(7) 0.001(9) -0.006(6) 0.010(8)
 C41 0.0210(4) 0.0316(6) 0.0238(4) 0.0036(4) 0.0021(4) -0.0068(4)
 H41 0.050(10) 0.039(10) 0.054(10) 0.017(8) -0.001(8) -0.005(9)
 C42 0.0338(7) 0.0428(8) 0.0516(7) -0.0035(6) 0.0052(6) -0.0231(6)
 H42A 0.043(10) 0.068(14) 0.072(12) 0.014(9) -0.021(10) -0.008(11)
 H42B 0.053(12) 0.060(14) 0.100(16) -0.021(10) 0.036(12) -0.039(12)
 H42C 0.055(12) 0.064(14) 0.091(14) 0.021(10) 0.022(11) -0.033(12)
 C43 0.0311(6) 0.0631(9) 0.0257(5) 0.0011(6) 0.0105(5) -0.0102(6)
 H43A 0.054(12) 0.13(2) 0.043(10) -0.045(13) 0.019(9) -0.037(12)
 H43B 0.063(12) 0.12(2) 0.039(10) 0.024(13) 0.010(9) -0.001(12)
 H43C 0.036(10) 0.114(18) 0.047(10) 0.005(11) -0.007(8) -0.019(12)
 C44 0.0155(4) 0.0175(4) 0.0194(4) 0.0005(3) 0.0030(3) 0.0028(3)
 C45 0.0152(4) 0.0181(5) 0.0196(4) 0.0004(3) 0.0026(3) 0.0031(3)
 H45 0.010(7) 0.035(8) 0.025(6) 0.014(6) 0.006(5) 0.001(6)
 C46 0.0249(5) 0.0223(5) 0.0198(4) -0.0000(4) 0.0017(3) 0.0010(4)
 H46 0.017(7) 0.055(11) 0.040(8) 0.008(7) 0.015(6) 0.017(7)
 C47 0.0466(7) 0.0235(6) 0.0292(6) -0.0021(6) -0.0030(5) -0.0021(5)
 H47A 0.088(14) 0.025(9) 0.049(10) 0.018(10) -0.029(10) -0.004(8)
 H47B 0.089(16) 0.037(12) 0.091(15) -0.024(11) -0.037(13) -0.000(10)
 H47C 0.115(16) 0.056(13) 0.026(9) -0.003(12) 0.013(9) -0.020(9)
 C48 0.0313(6) 0.0280(7) 0.0251(6) -0.0018(4) -0.0057(4) 0.0040(4)
 H48A 0.035(10) 0.073(14) 0.059(11) 0.014(9) -0.001(8) 0.010(10)
 H48B 0.060(10) 0.024(10) 0.037(8) 0.012(8) -0.004(7) 0.010(7)
 H48C 0.058(11) 0.125(19) 0.017(8) 0.017(11) -0.015(7) 0.002(9)
 O1S 0.0286(4) 0.0356(4) 0.0253(4) -0.0073(3) 0.0054(3) -0.0065(3)
 H1SB 0.074(15) 0.083(17) 0.027(9) -0.049(13) 0.039(10) -0.041(12)

loop_
  _geom_bond_atom_site_label_1
  _geom_bond_atom_site_label_2
  _geom_bond_distance
  _geom_bond_site_symmetry_2
  _geom_bond_publ_flag
 O1 C1 1.2267(11) . ?
 O2 C7 1.2264(11) . ?
 O3 C12 1.2264(12) . ?
 O4 C18 1.2324(11) . ?
 O5 C24 1.2310(11) . ?
 O6 C30 1.2377(11) . ?
 O7 C33 1.2230(13) . ?
 O8 C38 1.2286(11) . ?
 O9 C44 1.2258(11) . ?
 N1 H1 0.995(17) . ?
 N1 C2 1.4595(11) . ?
 N1 C7 1.3464(12) . ?
 N2 H2 1.011(16) . ?
 N2 C8 1.4503(10) . ?
 N2 C12 1.3468(12) . ?
 N3 H3 0.993(15) . ?
 N3 C13 1.4584(12) . ?
 N3 C18 1.3423(12) . ?
 N4 H4 1.033(15) . ?
 N4 C19 1.4478(12) . ?
 N4 C24 1.3480(11) . ?
 N5 H5 1.002(14) . ?
 N5 C25 1.4582(11) . ?
 N5 C30 1.3355(11) . ?
 N6 H6 0.982(15) . ?
 N6 C31 1.4490(12) . ?
 N6 C33 1.3514(12) . ?
 N7 C34 1.4597(11) . ?
 N7 C37 1.4773(12) . ?
 N7 C38 1.3493(12) . ?
 N8 H8 1.022(15) . ?
 N8 C39 1.4435(11) . ?
 N8 C44 1.3449(12) . ?
 N9 H9 0.988(14) . ?
 N9 C1 1.3449(12) . ?
 N9 C45 1.4561(12) . ?
 C1 C2 1.5405(13) . ?
 C2 H2A 1.102(13) . ?
 C2 C3 1.5347(13) . ?
 C3 H3A 1.131(14) . ?
 C3 H3B 1.075(16) . ?
 C3 C4 1.5353(13) . ?
 C4 H4A 1.069(14) . ?
 C4 C5 1.5239(19) . ?
 C4 C6 1.5276(18) . ?
 C5 H5A 1.13(3) . ?
 C5 H5B 1.09(2) . ?
 C5 H5C 1.11(2) . ?
 C6 H6A 1.14(2) . ?
 C6 H6B 1.068(17) . ?
 C6 H6C 1.101(15) . ?
 C7 C8 1.5315(11) . ?
 C8 H8A 1.100(14) . ?
 C8 C9 1.5379(13) . ?
 C9 H9A 1.086(13) . ?
 C9 C10 1.5242(13) . ?
 C9 C11 1.5235(16) . ?
 C10 H10A 1.072(19) . ?
 C10 H10B 1.084(16) . ?
 C10 H10C 1.115(16) . ?
 C11 H11A 1.092(17) . ?
 C11 H11B 1.061(19) . ?
 C11 H11C 1.048(18) . ?
 C12 C13 1.5314(12) . ?
 C13 H13 1.068(15) . ?
 C13 C14 1.5369(12) . ?
 C14 H14A 1.080(14) . ?
 C14 H14B 1.068(14) . ?
 C14 C15 1.5336(13) . ?
 C15 H15 1.110(13) . ?
 C15 C16 1.5295(14) . ?
 C15 C17 1.5229(16) . ?
 C16 H16A 1.068(18) . ?
 C16 H16B 1.09(2) . ?
 C16 H16C 1.087(15) . ?
 C17 H17A 1.07(2) . ?
 C17 H17B 1.080(17) . ?
 C17 H17C 1.067(18) . ?
 C18 C19 1.5270(13) . ?
 C19 H19 1.056(14) . ?
 C19 C20 1.5286(12) . ?
 C20 H20A 1.060(13) . ?
 C20 H20B 1.070(15) . ?
 C20 C21 1.5372(14) . ?
 C21 H21 1.063(14) . ?
 C21 C22 1.5240(16) . ?
 C21 C23 1.5263(19) . ?
 C22 H22A 1.07(2) . ?
 C22 H22B 1.15(2) . ?
 C22 H22C 1.11(2) . ?
 C23 H23A 1.07(2) . ?
 C23 H23B 1.123(16) . ?
 C23 H23C 1.11(2) . ?
 C24 C25 1.5365(12) . ?
 C25 H25 1.050(13) . ?
 C25 C26 1.5246(12) . ?
 C26 H26A 1.086(16) . ?
 C26 H26B 1.059(17) . ?
 C26 C27 1.5264(14) . ?
 C27 H27 1.087(15) . ?
 C27 C28 1.5223(17) . ?
 C27 C29 1.5194(15) . ?
 C28 H28A 1.10(2) . ?
 C28 H28B 1.14(3) . ?
 C28 H28C 1.00(2) . ?
 C29 H29A 1.11(2) . ?
 C29 H29B 1.10(2) . ?
 C29 H29C 1.09(2) . ?
 C30 C31 1.5246(12) . ?
 C31 H31 1.113(12) . ?
 C31 C32 1.5277(15) . ?
 C32 H32A 1.089(18) . ?
 C32 H32B 1.06(2) . ?
 C32 H32C 1.061(18) . ?
 C33 C34 1.5307(13) . ?
 C34 H34 1.100(12) . ?
 C34 C35 1.5367(13) . ?
 C35 H35A 1.104(14) . ?
 C35 H35B 1.002(18) . ?
 C35 C36 1.5296(14) . ?
 C36 H36A 1.089(15) . ?
 C36 H36B 1.082(17) . ?
 C36 C37 1.5273(15) . ?
 C37 H37A 1.074(14) . ?
 C37 H37B 1.089(14) . ?
 C38 C39 1.5320(12) . ?
 C39 H39 1.083(11) . ?
 C39 C40 1.5389(11) . ?
 C40 H40A 1.068(12) . ?
 C40 H40B 1.070(15) . ?
 C40 C41 1.5291(13) . ?
 C41 H41 1.106(16) . ?
 C41 C42 1.5241(16) . ?
 C41 C43 1.5244(15) . ?
 C42 H42A 1.011(18) . ?
 C42 H42B 1.08(2) . ?
 C42 H42C 1.096(17) . ?
 C43 H43A 1.091(18) . ?
 C43 H43B 1.05(2) . ?
 C43 H43C 1.10(2) . ?
 C44 C45 1.5285(12) . ?
 C45 H45 1.097(11) . ?
 C45 C46 1.5385(12) . ?
 C46 H46 1.080(12) . ?
 C46 C47 1.5253(16) . ?
 C46 C48 1.5282(14) . ?
 C47 H47A 1.082(16) . ?
 C47 H47B 0.97(2) . ?
 C47 H47C 1.105(15) . ?
 C48 H48A 1.103(18) . ?
 C48 H48B 1.080(17) . ?
 C48 H48C 1.058(16) . ?
 O1S H1SA 0.889(19) . ?
 O1S H1SB 0.970(18) . ?

loop_
  _geom_angle_atom_site_label_1
  _geom_angle_atom_site_label_2
  _geom_angle_atom_site_label_3
  _geom_angle
  _geom_angle_site_symmetry_1
  _geom_angle_site_symmetry_3
  _geom_angle_publ_flag
 C2 N1 H1 118.1(8) . . ?
 C7 N1 H1 120.5(8) . . ?
 C7 N1 C2 121.29(8) . . ?
 C8 N2 H2 118.8(8) . . ?
 C12 N2 H2 118.0(8) . . ?
 C12 N2 C8 122.55(8) . . ?
 C13 N3 H3 117.7(8) . . ?
 C18 N3 H3 120.0(8) . . ?
 C18 N3 C13 121.19(8) . . ?
 C19 N4 H4 122.0(8) . . ?
 C24 N4 H4 118.1(8) . . ?
 C24 N4 C19 119.64(8) . . ?
 C25 N5 H5 115.3(9) . . ?
 C30 N5 H5 122.1(9) . . ?
 C30 N5 C25 122.60(8) . . ?
 C31 N6 H6 118.8(8) . . ?
 C33 N6 H6 120.9(8) . . ?
 C33 N6 C31 120.29(8) . . ?
 C37 N7 C34 112.33(7) . . ?
 C38 N7 C34 126.85(8) . . ?
 C38 N7 C37 120.50(8) . . ?
 C39 N8 H8 119.4(8) . . ?
 C44 N8 H8 119.7(8) . . ?
 C44 N8 C39 120.65(8) . . ?
 C1 N9 H9 121.2(9) . . ?
 C45 N9 H9 116.5(9) . . ?
 C45 N9 C1 122.22(8) . . ?
 N9 C1 O1 123.50(9) . . ?
 C2 C1 O1 121.84(8) . . ?
 C2 C1 N9 114.49(7) . . ?
 C1 C2 N1 111.30(7) . . ?
 H2A C2 N1 103.7(6) . . ?
 H2A C2 C1 106.1(7) . . ?
 C3 C2 N1 111.19(8) . . ?
 C3 C2 C1 114.65(7) . . ?
 C3 C2 H2A 109.2(7) . . ?
 H3A C3 C2 109.1(9) . . ?
 H3B C3 C2 107.7(8) . . ?
 H3B C3 H3A 105.1(12) . . ?
 C4 C3 C2 117.80(9) . . ?
 C4 C3 H3A 106.8(8) . . ?
 C4 C3 H3B 109.6(8) . . ?
 H4A C4 C3 107.6(8) . . ?
 C5 C4 C3 108.93(10) . . ?
 C5 C4 H4A 108.9(10) . . ?
 C6 C4 C3 113.60(9) . . ?
 C6 C4 H4A 106.9(10) . . ?
 C6 C4 C5 110.78(12) . . ?
 H5A C5 C4 106.9(14) . . ?
 H5B C5 C4 111.6(12) . . ?
 H5B C5 H5A 101.2(19) . . ?
 H5C C5 C4 111.8(12) . . ?
 H5C C5 H5A 112.6(18) . . ?
 H5C C5 H5B 112.2(17) . . ?
 H6A C6 C4 114.9(13) . . ?
 H6B C6 C4 101.0(15) . . ?
 H6B C6 H6A 115(2) . . ?
 H6C C6 C4 108.4(11) . . ?
 H6C C6 H6A 109.2(19) . . ?
 H6C C6 H6B 107.4(17) . . ?
 N1 C7 O2 122.49(8) . . ?
 C8 C7 O2 120.39(8) . . ?
 C8 C7 N1 117.10(7) . . ?
 C7 C8 N2 111.74(7) . . ?
 H8A C8 N2 104.9(6) . . ?
 H8A C8 C7 106.3(7) . . ?
 C9 C8 N2 112.14(7) . . ?
 C9 C8 C7 112.24(8) . . ?
 C9 C8 H8A 109.1(7) . . ?
 H9A C9 C8 105.6(8) . . ?
 C10 C9 C8 110.04(9) . . ?
 C10 C9 H9A 108.4(8) . . ?
 C11 C9 C8 112.58(8) . . ?
 C11 C9 H9A 109.0(10) . . ?
 C11 C9 C10 110.98(9) . . ?
 H10A C10 C9 110.4(8) . . ?
 H10B C10 C9 109.9(10) . . ?
 H10B C10 H10A 109.5(15) . . ?
 H10C C10 C9 109.9(8) . . ?
 H10C C10 H10A 108.9(13) . . ?
 H10C C10 H10B 108.1(13) . . ?
 H11A C11 C9 108.1(10) . . ?
 H11B C11 C9 114.9(12) . . ?
 H11B C11 H11A 110.1(15) . . ?
 H11C C11 C9 109.5(11) . . ?
 H11C C11 H11A 108.2(14) . . ?
 H11C C11 H11B 105.8(15) . . ?
 N2 C12 O3 124.01(8) . . ?
 C13 C12 O3 120.42(8) . . ?
 C13 C12 N2 115.42(8) . . ?
 C12 C13 N3 111.98(7) . . ?
 H13 C13 N3 114.1(9) . . ?
 H13 C13 C12 104.9(8) . . ?
 C14 C13 N3 108.24(8) . . ?
 C14 C13 C12 108.95(7) . . ?
 C14 C13 H13 108.5(8) . . ?
 H14A C14 C13 106.8(8) . . ?
 H14B C14 C13 107.2(7) . . ?
 H14B C14 H14A 106.1(12) . . ?
 C15 C14 C13 115.44(8) . . ?
 C15 C14 H14A 110.7(8) . . ?
 C15 C14 H14B 110.2(8) . . ?
 H15 C15 C14 105.0(8) . . ?
 C16 C15 C14 109.72(9) . . ?
 C16 C15 H15 110.2(8) . . ?
 C17 C15 C14 111.97(9) . . ?
 C17 C15 H15 109.5(9) . . ?
 C17 C15 C16 110.26(9) . . ?
 H16A C16 C15 111.3(10) . . ?
 H16B C16 C15 111.1(10) . . ?
 H16B C16 H16A 109.7(17) . . ?
 H16C C16 C15 111.6(9) . . ?
 H16C C16 H16A 108.9(14) . . ?
 H16C C16 H16B 103.9(15) . . ?
 H17A C17 C15 111.7(12) . . ?
 H17B C17 C15 112.4(10) . . ?
 H17B C17 H17A 108.3(15) . . ?
 H17C C17 C15 112.6(11) . . ?
 H17C C17 H17A 106.4(18) . . ?
 H17C C17 H17B 105.0(15) . . ?
 N3 C18 O4 122.29(9) . . ?
 C19 C18 O4 119.24(8) . . ?
 C19 C18 N3 118.36(8) . . ?
 C18 C19 N4 113.27(7) . . ?
 H19 C19 N4 107.7(8) . . ?
 H19 C19 C18 103.0(8) . . ?
 C20 C19 N4 111.40(8) . . ?
 C20 C19 C18 112.34(8) . . ?
 C20 C19 H19 108.6(7) . . ?
 H20A C20 C19 106.4(7) . . ?
 H20B C20 C19 107.4(9) . . ?
 H20B C20 H20A 105.1(13) . . ?
 C21 C20 C19 114.47(9) . . ?
 C21 C20 H20A 113.6(8) . . ?
 C21 C20 H20B 109.3(9) . . ?
 H21 C21 C20 110.2(8) . . ?
 C22 C21 C20 108.94(11) . . ?
 C22 C21 H21 107.4(7) . . ?
 C23 C21 C20 113.30(10) . . ?
 C23 C21 H21 106.7(8) . . ?
 C23 C21 C22 110.12(12) . . ?
 H22A C22 C21 110.2(10) . . ?
 H22B C22 C21 108.6(12) . . ?
 H22B C22 H22A 106.2(19) . . ?
 H22C C22 C21 112.7(13) . . ?
 H22C C22 H22A 109.7(18) . . ?
 H22C C22 H22B 109.2(17) . . ?
 H23A C23 C21 107.6(11) . . ?
 H23B C23 C21 116.6(10) . . ?
 H23B C23 H23A 108.6(15) . . ?
 H23C C23 C21 108.9(11) . . ?
 H23C C23 H23A 109.2(16) . . ?
 H23C C23 H23B 105.7(17) . . ?
 N4 C24 O5 122.03(9) . . ?
 C25 C24 O5 123.10(8) . . ?
 C25 C24 N4 114.86(7) . . ?
 C24 C25 N5 110.50(7) . . ?
 H25 C25 N5 106.5(7) . . ?
 H25 C25 C24 105.9(7) . . ?
 C26 C25 N5 109.71(8) . . ?
 C26 C25 C24 112.25(7) . . ?
 C26 C25 H25 111.8(7) . . ?
 H26A C26 C25 104.8(9) . . ?
 H26B C26 C25 107.1(10) . . ?
 H26B C26 H26A 109.6(14) . . ?
 C27 C26 C25 115.14(8) . . ?
 C27 C26 H26A 109.3(9) . . ?
 C27 C26 H26B 110.6(9) . . ?
 H27 C27 C26 106.1(8) . . ?
 C28 C27 C26 112.70(11) . . ?
 C28 C27 H27 110.8(10) . . ?
 C29 C27 C26 109.87(9) . . ?
 C29 C27 H27 107.3(9) . . ?
 C29 C27 C28 109.89(11) . . ?
 H28A C28 C27 112.5(13) . . ?
 H28B C28 C27 115(2) . . ?
 H28B C28 H28A 102(2) . . ?
 H28C C28 C27 118.5(14) . . ?
 H28C C28 H28A 109(2) . . ?
 H28C C28 H28B 98(3) . . ?
 H29A C29 C27 108.1(11) . . ?
 H29B C29 C27 114.8(12) . . ?
 H29B C29 H29A 104.3(18) . . ?
 H29C C29 C27 109.0(12) . . ?
 H29C C29 H29A 111(2) . . ?
 H29C C29 H29B 109.4(19) . . ?
 N5 C30 O6 122.69(8) . . ?
 C31 C30 O6 119.71(7) . . ?
 C31 C30 N5 117.52(8) . . ?
 C30 C31 N6 114.30(7) . . ?
 H31 C31 N6 105.8(7) . . ?
 H31 C31 C30 106.9(8) . . ?
 C32 C31 N6 111.06(8) . . ?
 C32 C31 C30 108.48(8) . . ?
 C32 C31 H31 110.2(8) . . ?
 H32A C32 C31 111.4(10) . . ?
 H32B C32 C31 109.3(8) . . ?
 H32B C32 H32A 106.9(15) . . ?
 H32C C32 C31 111.3(10) . . ?
 H32C C32 H32A 109.0(14) . . ?
 H32C C32 H32B 108.8(13) . . ?
 N6 C33 O7 123.55(9) . . ?
 C34 C33 O7 119.37(8) . . ?
 C34 C33 N6 116.90(8) . . ?
 C33 C34 N7 114.18(7) . . ?
 H34 C34 N7 111.6(7) . . ?
 H34 C34 C33 105.2(7) . . ?
 C35 C34 N7 102.53(8) . . ?
 C35 C34 C33 109.04(8) . . ?
 C35 C34 H34 114.6(7) . . ?
 H35A C35 C34 110.8(9) . . ?
 H35B C35 C34 109.0(9) . . ?
 H35B C35 H35A 111.0(12) . . ?
 C36 C35 C34 103.01(7) . . ?
 C36 C35 H35A 114.4(8) . . ?
 C36 C35 H35B 108.2(10) . . ?
 H36A C36 C35 109.2(9) . . ?
 H36B C36 C35 111.9(8) . . ?
 H36B C36 H36A 108.2(12) . . ?
 C37 C36 C35 103.56(8) . . ?
 C37 C36 H36A 110.5(8) . . ?
 C37 C36 H36B 113.5(8) . . ?
 C36 C37 N7 103.65(8) . . ?
 H37A C37 N7 106.5(9) . . ?
 H37A C37 C36 113.7(10) . . ?
 H37B C37 N7 109.9(8) . . ?
 H37B C37 C36 115.2(7) . . ?
 H37B C37 H37A 107.5(12) . . ?
 N7 C38 O8 121.57(9) . . ?
 C39 C38 O8 120.71(8) . . ?
 C39 C38 N7 117.52(7) . . ?
 C38 C39 N8 111.35(7) . . ?
 H39 C39 N8 107.3(7) . . ?
 H39 C39 C38 110.1(7) . . ?
 C40 C39 N8 110.32(7) . . ?
 C40 C39 C38 106.29(7) . . ?
 C40 C39 H39 111.5(7) . . ?
 H40A C40 C39 106.2(7) . . ?
 H40B C40 C39 107.7(8) . . ?
 H40B C40 H40A 109.2(12) . . ?
 C41 C40 C39 116.43(8) . . ?
 C41 C40 H40A 109.7(7) . . ?
 C41 C40 H40B 107.5(9) . . ?
 H41 C41 C40 107.6(8) . . ?
 C42 C41 C40 112.54(9) . . ?
 C42 C41 H41 107.6(9) . . ?
 C43 C41 C40 108.12(10) . . ?
 C43 C41 H41 109.2(9) . . ?
 C43 C41 C42 111.56(10) . . ?
 H42A C42 C41 110.5(11) . . ?
 H42B C42 C41 111.0(10) . . ?
 H42B C42 H42A 106.0(16) . . ?
 H42C C42 C41 110.4(11) . . ?
 H42C C42 H42A 110.7(15) . . ?
 H42C C42 H42B 108.1(16) . . ?
 H43A C43 C41 116.4(9) . . ?
 H43B C43 C41 112.8(10) . . ?
 H43B C43 H43A 106.5(18) . . ?
 H43C C43 C41 114.3(12) . . ?
 H43C C43 H43A 99.7(15) . . ?
 H43C C43 H43B 105.9(14) . . ?
 N8 C44 O9 122.88(8) . . ?
 C45 C44 O9 122.37(8) . . ?
 C45 C44 N8 114.70(8) . . ?
 C44 C45 N9 106.91(7) . . ?
 H45 C45 N9 105.7(7) . . ?
 H45 C45 C44 110.3(7) . . ?
 C46 C45 N9 112.02(7) . . ?
 C46 C45 C44 112.65(8) . . ?
 C46 C45 H45 109.1(7) . . ?
 H46 C46 C45 107.1(8) . . ?
 C47 C46 C45 110.36(8) . . ?
 C47 C46 H46 108.4(9) . . ?
 C48 C46 C45 109.56(8) . . ?
 C48 C46 H46 109.8(7) . . ?
 C48 C46 C47 111.49(9) . . ?
 H47A C47 C46 112.9(9) . . ?
 H47B C47 C46 112.7(13) . . ?
 H47B C47 H47A 110.7(16) . . ?
 H47C C47 C46 111.3(11) . . ?
 H47C C47 H47A 106.0(14) . . ?
 H47C C47 H47B 102.6(16) . . ?
 H48A C48 C46 109.9(9) . . ?
 H48B C48 C46 111.2(8) . . ?
 H48B C48 H48A 108.8(13) . . ?
 H48C C48 C46 109.7(10) . . ?
 H48C C48 H48A 107.5(14) . . ?
 H48C C48 H48B 109.7(15) . . ?
 H1SB O1S H1SA 103.0(16) . . ?

loop_
  _geom_hbond_atom_site_label_D
  _geom_hbond_atom_site_label_H
  _geom_hbond_atom_site_label_A
  _geom_hbond_distance_DH
  _geom_hbond_distance_HA
  _geom_hbond_distance_DA
  _geom_hbond_angle_DHA
  _geom_hbond_site_symmetry_A
 O1S H1SB O3 0.970(18) 1.862(19) 2.8303(11) 175.7(17) 2_545

loop_
  _geom_torsion_atom_site_label_1
  _geom_torsion_atom_site_label_2
  _geom_torsion_atom_site_label_3
  _geom_torsion_atom_site_label_4
  _geom_torsion
  _geom_torsion_site_symmetry_1
  _geom_torsion_site_symmetry_2
  _geom_torsion_site_symmetry_3
  _geom_torsion_site_symmetry_4
  _geom_torsion_publ_flag
 O1 C1 N9 C45 -1.37(10) . . . . ?
 O1 C1 C2 N1 -139.31(9) . . . . ?
 O1 C1 C2 C3 -12.02(10) . . . . ?
 O2 C7 N1 C2 -3.47(12) . . . . ?
 O2 C7 C8 N2 -158.37(9) . . . . ?
 O2 C7 C8 C9 -31.40(10) . . . . ?
 O3 C12 N2 C8 -2.59(11) . . . . ?
 O3 C12 C13 N3 148.35(9) . . . . ?
 O3 C12 C13 C14 -91.96(9) . . . . ?
 O4 C18 N3 C13 -2.13(10) . . . . ?
 O4 C18 C19 N4 152.69(8) . . . . ?
 O4 C18 C19 C20 -79.99(9) . . . . ?
 O5 C24 N4 C19 9.93(10) . . . . ?
 O5 C24 C25 N5 -124.90(9) . . . . ?
 O5 C24 C25 C26 -2.08(10) . . . . ?
 O6 C30 N5 C25 6.52(11) . . . . ?
 O6 C30 C31 N6 152.00(9) . . . . ?
 O6 C30 C31 C32 -83.48(10) . . . . ?
 O7 C33 N6 C31 8.65(13) . . . . ?
 O7 C33 C34 N7 163.72(9) . . . . ?
 O7 C33 C34 C35 -82.30(11) . . . . ?
 O8 C38 N7 C34 174.68(8) . . . . ?
 O8 C38 N7 C37 -12.35(10) . . . . ?
 O8 C38 C39 N8 -27.49(9) . . . . ?
 O8 C38 C39 C40 92.68(9) . . . . ?
 O9 C44 N8 C39 1.54(11) . . . . ?
 O9 C44 C45 N9 -56.94(9) . . . . ?
 O9 C44 C45 C46 66.52(10) . . . . ?
 N1 C2 C1 N9 45.26(8) . . . . ?
 N1 C2 C3 C4 -169.21(8) . . . . ?
 N1 C7 C8 N2 23.13(9) . . . . ?
 N1 C7 C8 C9 150.10(9) . . . . ?
 N2 C8 C9 C10 -66.94(9) . . . . ?
 N2 C8 C9 C11 57.42(9) . . . . ?
 N2 C12 C13 N3 -36.07(8) . . . . ?
 N2 C12 C13 C14 83.63(8) . . . . ?
 N3 C13 C14 C15 -176.58(7) . . . . ?
 N3 C18 C19 N4 -23.72(9) . . . . ?
 N3 C18 C19 C20 103.60(9) . . . . ?
 N4 C19 C20 C21 -62.10(9) . . . . ?
 N4 C24 C25 N5 56.11(8) . . . . ?
 N4 C24 C25 C26 178.93(8) . . . . ?
 N5 C25 C26 C27 -62.41(9) . . . . ?
 N5 C30 C31 N6 -31.24(9) . . . . ?
 N5 C30 C31 C32 93.28(9) . . . . ?
 N6 C33 C34 N7 -20.96(9) . . . . ?
 N6 C33 C34 C35 93.03(9) . . . . ?
 N7 C34 C35 C36 34.49(8) . . . . ?
 N7 C37 C36 C35 27.11(8) . . . . ?
 N7 C38 C39 N8 157.57(8) . . . . ?
 N7 C38 C39 C40 -82.26(8) . . . . ?
 N8 C39 C40 C41 -53.16(8) . . . . ?
 N8 C44 C45 N9 120.52(8) . . . . ?
 N8 C44 C45 C46 -116.01(8) . . . . ?
 N9 C1 C2 C3 172.55(8) . . . . ?
 N9 C45 C46 C47 169.43(9) . . . . ?
 N9 C45 C46 C48 -67.45(8) . . . . ?
 C1 C2 C3 C4 63.45(9) . . . . ?
 C2 C3 C4 C5 168.09(11) . . . . ?
 C2 C3 C4 C6 44.10(12) . . . . ?
 C7 C8 C9 C10 166.31(9) . . . . ?
 C7 C8 C9 C11 -69.33(9) . . . . ?
 C12 C13 C14 C15 61.42(8) . . . . ?
 C13 C14 C15 C16 -172.53(9) . . . . ?
 C13 C14 C15 C17 64.70(10) . . . . ?
 C18 C19 C20 C21 169.59(8) . . . . ?
 C19 C20 C21 C22 -172.43(12) . . . . ?
 C19 C20 C21 C23 -49.49(11) . . . . ?
 C24 C25 C26 C27 174.33(8) . . . . ?
 C25 C26 C27 C28 -66.03(12) . . . . ?
 C25 C26 C27 C29 171.05(10) . . . . ?
 C33 C34 C35 C36 -86.88(8) . . . . ?
 C34 C35 C36 C37 -38.42(9) . . . . ?
 C38 C39 C40 C41 -174.00(7) . . . . ?
 C39 C40 C41 C42 -53.38(11) . . . . ?
 C39 C40 C41 C43 -177.05(9) . . . . ?
 C44 C45 C46 C47 48.85(9) . . . . ?
 C44 C45 C46 C48 171.97(8) . . . . ?

loop_
  _refln_index_h
  _refln_index_k
  _refln_index_l
  _refln_F_squared_calc
  _refln_F_squared_meas
  _refln_F_squared_sigma
  _refln_F_squared_weight
  _refln_observed_status
-11 -9 -1 39.718 36.885 2.983 119.307 o
-11 -9 0 16.287 15.112 1.534 401.735 o
-11 -8 -2 127.776 116.621 5.424 35.029 o
-11 -8 -1 48.661 50.502 2.391 147.644 o
-11 -8 0 604.993 590.209 13.024 5.375 o
-11 -7 -2 17.537 19.527 2.441 194.244 o
-11 -7 -1 291.361 285.263 7.280 16.553 o
-11 -7 0 35.720 37.014 3.119 113.505 o
-11 -6 -2 51.561 50.445 3.526 86.146 o
-11 -6 -1 103.251 101.466 3.629 64.339 o
-11 -6 0 286.577 287.235 7.367 16.385 o
-11 -5 -3 88.716 90.856 4.611 49.258 o
-11 -5 -2 36.590 37.427 3.255 105.713 o
-11 -5 -1 80.135 85.977 3.352 78.400 o
-11 -5 0 36.803 37.120 2.391 165.665 o
-11 -4 -3 105.205 96.438 9.899 13.307 o
-11 -4 -2 184.730 177.967 5.058 32.654 o
-11 -4 -1 138.312 134.290 4.398 44.522 o
-11 -4 0 95.279 92.666 3.060 81.388 o
-11 -3 -3 0.889 1.778 0.847 1770.100 o
-11 -3 -2 500.419 462.541 30.647 1.410 o
-11 -3 -1 42.108 31.189 3.255 104.678 o
-11 -3 0 290.251 295.794 6.436 19.020 o
-11 -2 -3 1.024 1.868 0.847 1750.990 o
-11 -2 -2 38.158 36.342 3.255 105.268 o
-11 -2 -1 337.970 331.692 9.007 11.697 o
-11 -2 0 57.430 57.193 3.050 102.124 o
-11 -1 -3 11.034 12.298 1.302 559.385 o
-11 -1 -2 91.786 95.467 5.153 41.199 o
-11 -1 -1 70.190 69.253 3.352 83.702 o
-11 -1 0 152.069 152.766 5.359 33.024 o
-11 0 1 194.816 195.242 6.213 24.458 o
-11 0 2 22.325 21.335 2.577 171.381 o
-11 0 3 252.600 258.297 7.337 17.447 o
-11 1 1 160.883 166.879 6.916 22.428 o
-11 1 2 52.800 51.530 2.997 108.025 o
-11 1 3 34.120 28.198 2.277 185.648 o
-11 2 1 185.668 180.746 8.408 16.008 o
-11 2 2 65.435 72.199 3.319 85.822 o
-11 2 3 132.737 135.168 4.672 41.772 o
-11 2 4 34.321 36.342 2.983 122.529 o
-11 3 1 380.589 372.389 13.561 6.139 o
-11 3 2 34.005 39.801 4.882 53.439 o
-11 3 3 14.459 17.122 3.526 104.782 o
-11 3 4 165.210 167.880 6.780 22.962 o
-11 4 1 622.363 601.534 14.925 4.423 o
-11 4 2 56.098 58.352 2.931 108.011 o
-11 4 3 174.737 174.451 5.522 29.944 o
-11 4 4 215.751 207.206 8.136 16.145 o
-11 5 1 10.622 13.295 2.305 230.664 o
-11 5 2 356.769 355.087 9.899 10.020 o
-11 5 3 111.686 114.451 5.424 36.111 o
-11 5 4 41.720 38.783 2.983 117.680 o
-11 6 1 35.922 39.868 3.255 105.473 o
-11 6 2 73.788 71.600 4.339 57.164 o
-11 6 3 35.113 36.885 2.983 121.915 o
-11 6 4 80.136 76.753 4.068 61.407 o
-11 7 1 242.946 241.379 9.221 12.815 o
-11 7 2 3.695 8.136 1.627 470.004 o
-11 7 3 10.595 11.120 1.898 323.248 o
-11 7 4 20.434 21.697 2.170 226.516 o
-11 8 1 210.860 213.715 7.865 17.011 o
-11 8 2 159.812 150.794 6.238 26.447 o
-11 8 3 10.659 10.848 1.898 323.513 o
-11 9 1 10.174 8.679 1.627 423.113 o
-11 9 2 21.159 18.985 2.170 227.712 o
-11 9 3 36.612 37.156 2.712 139.276 o
-11 10 1 213.501 211.003 7.865 16.988 o
-11 10 2 283.608 285.586 10.035 10.707 o
-10 -14 -1 2.091 0.814 1.085 1096.030 o
-10 -14 0 92.043 84.279 3.160 80.784 o
-10 -13 -3 1.954 2.441 1.356 713.841 o
-10 -13 -2 134.605 126.167 4.014 50.551 o
-10 -13 -1 27.769 25.568 2.305 192.838 o
-10 -13 0 61.462 63.488 2.293 137.976 o
-10 -12 -3 201.077 181.779 7.458 18.930 o
-10 -12 -2 46.198 42.777 1.866 202.201 o
-10 -12 -1 72.156 68.256 3.050 93.863 o
-10 -12 0 20.400 20.562 1.508 372.871 o
-10 -11 -4 240.722 216.178 6.373 21.816 o
-10 -11 -3 99.302 91.140 5.289 39.189 o
-10 -11 -2 164.819 158.719 4.820 36.646 o
-10 -11 -1 62.264 60.366 4.204 62.725 o
-10 -11 0 49.322 49.221 2.780 122.167 o
-10 -10 -4 20.376 23.414 2.305 205.309 o
-10 -10 -3 314.626 306.390 7.607 15.073 o
-10 -10 -2 14.310 15.983 1.694 357.533 o
-10 -10 -1 59.328 58.281 2.968 104.772 o
-10 -10 0 7.661 8.624 2.577 196.875 o
-10 -9 -4 31.393 30.287 1.889 238.949 o
-10 -9 -3 17.686 19.738 1.694 334.790 o
-10 -9 -2 34.884 30.423 2.277 183.203 o
-10 -9 -1 167.967 173.896 5.552 30.098 o
-10 -9 0 96.643 97.636 4.014 58.114 o
-10 -8 -5 13.351 10.035 1.356 517.835 o
-10 -8 -4 98.293 94.689 3.193 76.577 o
-10 -8 -3 66.540 64.228 4.339 58.752 o
-10 -8 -2 46.170 49.322 2.651 132.140 o
-10 -8 -1 235.848 221.065 6.904 19.751 o
-10 -8 0 199.824 200.856 6.128 24.618 o
-10 -7 -5 21.339 22.067 1.499 367.087 o
-10 -7 -4 34.210 31.939 1.585 279.260 o
-10 -7 -3 8.075 8.617 1.074 808.141 o
-10 -7 -2 302.331 297.607 7.399 15.898 o
-10 -7 -1 110.021 107.084 4.411 48.960 o
-10 -7 0 47.996 51.574 3.271 97.401 o
-10 -6 -5 1.381 1.507 0.847 1732.760 o
-10 -6 -4 132.729 129.911 3.452 59.407 o
-10 -6 -3 139.283 131.052 4.845 39.480 o
-10 -6 -2 73.916 70.854 2.572 112.418 o
-10 -6 -1 177.459 186.220 6.645 22.991 o
-10 -6 0 423.618 423.365 9.108 10.210 o
-10 -5 -5 18.322 15.260 1.197 521.130 o
-10 -5 -4 51.720 49.371 2.033 173.615 o
-10 -5 -3 2.313 2.661 0.877 1502.950 o
-10 -5 -2 101.471 99.261 5.882 32.820 o
-10 -5 -1 215.784 207.345 6.806 20.846 o
-10 -5 0 60.396 58.555 2.998 102.857 o
-10 -4 -6 44.808 39.054 2.170 176.125 o
-10 -4 -5 214.367 211.646 4.434 34.161 o
-10 -4 -4 179.519 181.079 3.698 45.370 o
-10 -4 -3 160.383 162.516 3.604 50.146 o
-10 -4 -2 164.397 156.658 5.135 33.998 o
-10 -4 -1 14.051 13.807 2.034 274.776 o
-10 -4 0 418.665 414.285 16.906 4.172 o
-10 -3 -6 55.326 48.984 1.726 196.543 o
-10 -3 -5 118.290 115.161 2.550 83.873 o
-10 -3 -4 35.834 36.358 1.634 260.383 o
-10 -3 -3 52.855 53.030 3.836 75.068 o
-10 -3 -2 98.598 92.247 3.264 74.963 o
-10 -3 -1 305.182 299.024 6.864 17.300 o
-10 -3 0 184.584 197.137 6.320 24.228 o
-10 -2 -6 45.945 42.209 1.726 218.784 o
-10 -2 -5 120.191 117.305 2.621 81.106 o
-10 -2 -4 32.008 31.544 1.563 290.567 o
-10 -2 -3 352.261 342.915 6.276 17.320 o
-10 -2 -2 93.056 94.839 3.330 74.368 o
-10 -2 -1 67.283 64.873 2.889 103.123 o
-10 -2 0 286.934 292.468 6.793 18.008 o
-10 -1 -6 17.575 16.928 1.017 609.593 o
-10 -1 -5 54.171 50.761 1.873 183.545 o
-10 -1 -4 24.350 23.557 1.336 393.874 o
-10 -1 -3 88.184 87.391 2.719 95.699 o
-10 -1 -2 206.206 210.062 6.614 21.905 o
-10 -1 -1 62.309 63.420 3.836 71.799 o
-10 -1 0 262.833 264.217 6.386 20.388 o
-10 0 1 40.079 42.476 6.916 27.877 o
-10 0 2 0.003 -1.356 1.302 839.303 o
-10 0 3 2.098 2.901 1.233 840.479 o
-10 0 4 19.311 24.872 3.087 127.846 o
-10 0 5 48.176 50.092 2.466 142.857 o
-10 0 6 0.004 1.456 1.036 1284.230 o
-10 0 7 5.614 4.235 1.236 747.299 o
-10 1 1 565.433 601.672 15.010 4.518 o
-10 1 2 97.056 95.258 4.286 53.299 o
-10 1 3 140.962 142.143 5.209 35.360 o
-10 1 4 186.254 177.701 4.735 35.108 o
-10 1 5 73.340 72.008 4.611 52.112 o
-10 1 6 59.732 63.010 2.572 123.177 o
-10 1 7 11.046 10.697 1.429 499.158 o
-10 2 1 111.997 119.222 8.950 15.760 o
-10 2 2 146.517 147.680 5.522 32.169 o
-10 2 3 185.843 196.858 6.445 23.552 o
-10 2 4 506.683 505.451 13.129 5.789 o
-10 2 5 33.480 38.866 2.708 141.327 o
-10 2 6 55.356 51.530 2.997 106.813 o
-10 2 7 3.920 4.339 1.627 483.134 o
-10 3 1 501.829 519.136 14.645 4.937 o
-10 3 2 173.610 168.649 5.984 27.098 o
-10 3 3 329.508 329.389 9.422 11.098 o
-10 3 4 62.187 63.939 3.509 81.633 o
-10 3 5 10.823 12.463 1.805 346.879 o
-10 3 6 96.395 105.044 12.340 8.842 o
-10 3 7 48.860 50.445 3.255 97.986 o
-10 4 1 372.939 397.100 14.510 5.494 o
-10 4 2 37.659 42.440 5.153 48.031 o
-10 4 3 361.678 368.979 10.387 9.282 o
-10 4 4 18.912 20.335 2.305 210.059 o
-10 4 5 52.020 58.936 3.390 89.751 o
-10 4 6 307.576 321.802 8.649 12.771 o
-10 4 7 5.743 5.153 1.627 465.787 o
-10 5 1 674.845 684.200 16.824 3.574 o
-10 5 2 265.848 289.731 20.612 3.123 o
-10 5 3 176.207 192.093 6.371 24.337 o
-10 5 4 408.431 392.455 10.658 8.567 o
-10 5 5 248.204 240.099 11.120 9.480 o
-10 5 6 119.135 116.501 4.236 49.901 o
-10 5 7 68.017 68.617 3.797 71.044 o
-10 6 1 224.080 237.563 8.272 15.385 o
-10 6 2 243.139 250.359 17.764 4.160 o
-10 6 3 62.029 64.891 3.661 76.750 o
-10 6 4 345.295 341.226 9.497 10.773 o
-10 6 5 95.940 93.034 3.844 61.987 o
-10 6 6 35.273 34.524 2.406 167.366 o
-10 7 1 363.050 372.166 17.629 3.990 o
-10 7 2 45.823 48.941 3.526 88.143 o
-10 7 3 98.625 104.140 4.361 51.282 o
-10 7 4 22.755 24.138 2.346 195.905 o
-10 7 5 25.257 24.409 2.150 218.215 o
-10 7 6 248.160 240.294 10.577 10.286 o
-10 8 1 86.025 87.772 3.900 63.068 o
-10 8 2 10.776 12.434 1.889 322.744 o
-10 8 3 111.286 114.793 4.555 46.334 o
-10 8 4 144.863 146.839 5.135 35.613 o
-10 8 5 94.241 91.142 3.648 66.773 o
-10 9 1 110.444 115.739 4.479 47.429 o
-10 9 2 3.576 3.960 1.429 615.414 o
-10 9 3 104.275 101.090 4.093 55.236 o
-10 9 4 87.630 88.701 9.492 14.577 o
-10 9 5 151.386 148.464 4.820 38.070 o
-10 10 1 276.402 277.450 10.577 9.955 o
-10 10 2 80.331 87.373 9.221 15.463 o
-10 10 3 300.175 308.319 15.595 5.112 o
-10 10 4 175.926 180.356 7.323 20.042 o
-10 10 5 198.437 187.136 7.594 18.428 o
-10 11 1 138.710 129.910 6.238 27.684 o
-10 11 2 50.150 48.005 3.526 86.948 o
-10 11 3 116.043 115.265 5.695 33.281 o
-10 11 4 128.701 130.724 5.967 30.032 o
-10 11 5 120.067 117.706 5.153 38.210 o
-10 12 1 9.154 9.764 1.898 331.255 o
-10 12 2 47.589 43.665 3.526 88.416 o
-10 12 3 33.187 38.512 3.255 106.967 o
-10 12 4 15.400 16.544 2.170 241.680 o
-10 12 5 38.368 40.139 2.712 136.860 o
-10 13 1 51.124 49.632 3.526 86.402 o
-10 13 2 49.649 50.445 3.526 86.728 o
-10 13 3 30.927 33.088 2.983 125.495 o
-10 13 4 87.174 90.314 4.339 54.020 o
-10 14 1 27.349 27.935 2.712 150.392 o
-10 14 2 80.579 82.448 4.339 55.449 o
-10 14 3 127.457 115.807 5.153 37.743 o
-10 14 4 46.698 45.564 2.983 113.243 o
-10 15 1 161.681 149.980 5.967 28.117 o
-10 15 2 34.834 37.427 2.712 140.523 o
-10 15 3 26.562 21.968 2.170 215.214 o
-9 -18 -1 299.217 279.619 9.492 11.512 o
-9 -18 0 87.274 85.432 4.068 59.517 o
-9 -17 -3 7.734 7.052 1.627 444.586 o
-9 -17 -2 52.607 48.235 3.255 96.964 o
-9 -17 -1 282.854 268.521 5.522 23.051 o
-9 -17 0 73.965 75.178 2.398 119.278 o
-9 -16 -4 35.818 28.206 2.712 143.340 o
-9 -16 -2 65.504 66.932 3.566 78.504 o
-9 -16 -1 80.498 82.967 2.653 102.541 o
-9 -16 0 146.104 146.187 3.697 52.086 o
-9 -15 -4 55.468 50.174 3.526 85.014 o
-9 -15 -3 142.599 145.912 6.780 23.974 o
-9 -15 -2 0.775 3.526 1.898 381.664 o
-9 -15 -1 21.541 21.354 1.409 394.341 o
-9 -15 0 115.318 112.344 2.880 77.124 o
-9 -14 -5 88.532 86.245 4.611 49.536 o
-9 -14 -4 11.000 11.391 2.170 257.178 o
-9 -14 -3 288.913 268.206 8.679 13.278 o
-9 -14 -2 216.098 214.416 6.056 24.134 o
-9 -14 -1 314.608 296.686 16.002 4.871 o
-9 -14 0 71.424 71.047 4.472 54.941 o
-9 -13 -5 17.205 16.002 2.441 197.155 o
-9 -13 -4 130.714 125.043 3.973 51.750 o
-9 -13 -3 4.205 4.788 1.236 769.824 o
-9 -13 -2 408.053 362.731 9.110 10.651 o
-9 -13 -1 140.092 144.627 4.491 42.719 o
-9 -13 0 268.023 276.562 7.654 16.037 o
-9 -12 -5 11.358 10.841 1.302 563.912 o
-9 -12 -4 210.238 207.778 5.667 26.556 o
-9 -12 -3 119.736 115.190 4.040 52.910 o
-9 -12 -2 81.153 86.817 3.584 71.690 o
-9 -12 -1 11.361 11.704 1.416 498.177 o
-9 -12 0 69.553 75.196 3.629 74.593 o
-9 -11 -6 20.841 23.867 1.627 330.932 o
-9 -11 -5 94.763 92.362 3.255 76.231 o
-9 -11 -4 146.562 144.088 4.496 42.078 o
-9 -11 -3 81.444 77.024 4.339 55.704 o
-9 -11 -2 59.968 60.103 3.111 97.853 o
-9 -11 -1 190.764 197.329 9.680 12.589 o
-9 -11 0 283.543 286.129 8.135 14.462 o
-9 -10 -6 10.089 12.384 1.627 412.227 o
-9 -10 -5 240.324 238.104 6.251 22.007 o
-9 -10 -4 85.727 91.123 3.452 73.518 o
-9 -10 -3 221.514 222.647 6.515 21.697 o
-9 -10 -2 21.359 22.219 1.685 318.052 o
-9 -10 -1 545.468 524.003 15.017 4.649 o
-9 -10 0 37.603 32.523 2.848 130.573 o
-9 -9 -6 140.985 140.819 3.973 49.337 o
-9 -9 -5 94.107 93.018 3.388 72.842 o
-9 -9 -4 132.535 129.368 3.497 58.717 o
-9 -9 -3 281.968 273.300 7.115 17.350 o
-9 -9 -2 416.340 424.554 8.657 10.905 o
-9 -9 -1 50.777 54.449 3.513 86.245 o
-9 -9 0 164.502 158.212 5.635 30.076 o
-9 -8 -7 16.936 17.629 1.356 455.328 o
-9 -8 -6 69.467 65.869 4.611 52.944 o
-9 -8 -5 2.962 4.577 0.796 1599.890 o
-9 -8 -4 87.070 85.957 2.462 106.027 o
-9 -8 -3 107.410 109.545 2.960 77.875 o
-9 -8 -2 194.649 199.007 5.016 31.703 o
-9 -8 -1 80.488 82.779 3.900 64.547 o
-9 -8 0 2.501 4.937 1.233 807.377 o
-9 -7 -7 59.915 60.480 2.712 116.360 o
-9 -7 -6 0.619 2.014 1.123 1060.940 o
-9 -7 -5 3.500 3.955 0.823 1507.380 o
-9 -7 -4 294.143 282.387 5.637 21.933 o
-9 -7 -3 54.718 56.451 2.310 145.508 o
-9 -7 -2 30.942 31.012 1.786 255.458 o
-9 -7 -1 165.721 171.443 5.908 27.855 o
-9 -7 0 138.326 136.296 4.254 46.218 o
-9 -6 -7 30.481 29.562 1.898 240.307 o
-9 -6 -6 41.310 39.785 1.485 263.552 o
-9 -6 -5 297.206 300.289 5.377 22.492 o
-9 -6 -4 159.691 165.883 3.750 48.184 o
-9 -6 -3 273.778 273.465 5.488 23.450 o
-9 -6 -2 16.202 18.633 1.473 413.065 o
-9 -6 -1 568.432 578.077 14.670 4.688 o
-9 -6 0 379.383 381.736 27.935 1.717 o
-9 -5 -7 312.632 287.212 6.832 17.357 o
-9 -5 -6 66.674 66.019 2.162 140.597 o
-9 -5 -5 40.192 43.929 2.270 169.317 o
-9 -5 -4 150.113 151.542 3.935 47.998 o
-9 -5 -3 377.934 368.291 6.771 15.280 o
-9 -5 -2 171.416 169.714 4.037 43.306 o
-9 -5 -1 126.904 138.412 4.734 41.435 o
-9 -5 0 265.377 265.219 9.310 12.266 o
-9 -4 -7 130.881 124.175 2.763 73.625 o
-9 -4 -6 74.907 76.479 2.812 100.289 o
-9 -4 -5 37.602 34.599 1.696 248.744 o
-9 -4 -4 41.810 40.673 1.935 203.513 o
-9 -4 -3 144.980 144.124 3.613 53.625 o
-9 -4 -2 171.607 171.073 4.063 42.935 o
-9 -4 -1 301.266 301.443 9.107 12.079 o
-9 -4 0 287.153 303.486 12.204 7.799 o
-9 -3 -7 7.134 6.468 1.352 609.151 o
-9 -3 -6 4.513 4.866 0.856 1328.260 o
-9 -3 -5 7.299 7.135 0.983 949.666 o
-9 -3 -4 29.878 29.891 2.819 138.976 o
-9 -3 -3 135.228 131.362 3.451 58.841 o
-9 -3 -2 751.046 726.956 13.662 4.452 o
-9 -3 -1 4.162 4.621 2.623 197.650 o
-9 -3 0 60.606 63.373 7.522 23.102 o
-9 -2 -7 65.704 61.066 1.844 164.723 o
-9 -2 -6 221.472 220.897 4.762 31.115 o
-9 -2 -5 154.721 159.907 3.588 51.341 o
-9 -2 -4 242.648 235.436 4.818 29.102 o
-9 -2 -3 181.924 183.989 4.135 40.526 o
-9 -2 -2 219.744 210.081 5.142 29.128 o
-9 -2 -1 315.869 316.145 12.636 7.226 o
-9 -2 0 142.492 138.877 4.727 40.140 o
-9 -1 -7 108.179 105.797 2.671 85.899 o
-9 -1 -6 23.427 22.616 1.451 368.500 o
-9 -1 -5 504.995 508.878 8.436 9.842 o
-9 -1 -4 425.907 417.152 7.356 12.889 o
-9 -1 -3 732.180 725.155 16.363 3.584 o
-9 -1 -2 253.370 258.187 5.948 22.523 o
-9 -1 -1 276.486 265.234 11.568 8.662 o
-9 -1 0 81.939 83.627 4.305 55.822 o
-9 0 1 201.930 197.883 4.945 31.792 o
-9 0 2 2235.070 2266.260 35.848 0.656 o
-9 0 3 57.487 67.027 3.205 93.632 o
-9 0 4 867.678 910.938 17.182 3.023 o
-9 0 5 143.858 143.085 4.409 43.382 o
-9 0 6 0.631 2.157 1.193 944.183 o
-9 0 7 153.042 148.397 4.400 42.309 o
-9 0 8 53.979 48.552 2.814 117.701 o
-9 0 9 16.392 16.703 1.299 487.060 o
-9 1 1 48.342 48.161 4.256 64.829 o
-9 1 2 382.521 404.921 9.603 10.001 o
-9 1 3 1130.130 1154.510 18.063 2.394 o
-9 1 4 151.685 154.828 4.198 44.415 o
-9 1 5 264.515 268.928 7.826 15.695 o
-9 1 6 96.552 110.634 3.778 61.646 o
-9 1 7 201.778 202.667 5.273 29.461 o
-9 1 8 43.157 42.203 2.307 163.761 o
-9 1 9 170.074 163.432 8.408 16.374 o
-9 2 1 188.208 187.888 6.314 24.293 o
-9 2 2 585.647 585.781 15.990 4.097 o
-9 2 3 60.751 64.129 3.708 75.762 o
-9 2 4 245.947 251.448 6.293 21.445 o
-9 2 5 27.712 24.954 2.062 226.043 o
-9 2 6 121.027 121.951 3.972 53.328 o
-9 2 7 321.731 313.750 8.812 12.334 o
-9 2 8 74.634 76.335 2.794 101.149 o
-9 2 9 7.138 5.774 1.627 453.269 o
-9 3 1 15.380 14.127 1.794 328.307 o
-9 3 2 228.277 235.359 9.793 11.832 o
-9 3 3 336.963 335.489 12.747 7.005 o
-9 3 4 83.909 85.497 3.240 80.668 o
-9 3 5 148.227 158.440 5.862 29.248 o
-9 3 6 316.700 325.223 9.497 11.117 o
-9 3 7 22.244 19.967 2.346 199.656 o
-9 3 8 286.203 274.004 7.800 15.350 o
-9 3 9 75.651 76.210 4.068 62.213 o
-9 4 1 596.336 600.383 14.748 4.560 o
-9 4 2 421.016 433.677 12.747 6.490 o
-9 4 3 133.239 135.740 5.403 34.299 o
-9 4 4 108.676 105.644 3.656 62.334 o
-9 4 5 54.123 62.766 3.708 77.562 o
-9 4 6 115.364 119.758 4.820 42.276 o
-9 4 7 322.070 326.358 9.182 11.592 o
-9 4 8 154.181 152.783 4.151 44.806 o
-9 4 9 125.944 129.097 5.695 32.371 o
-9 5 1 30.164 35.529 2.632 151.527 o
-9 5 2 92.856 101.629 4.555 49.058 o
-9 5 3 401.981 427.608 11.623 7.528 o
-9 5 4 68.913 78.532 4.161 61.113 o
-9 5 5 263.083 266.485 6.511 19.889 o
-9 5 6 129.286 138.875 6.645 25.285 o
-9 5 7 159.352 158.827 6.645 23.985 o
-9 5 8 187.934 182.757 4.718 34.945 o
-9 5 9 67.555 66.718 3.797 71.352 o
-9 6 1 242.347 260.415 7.915 15.898 o
-9 6 2 64.075 63.573 10.577 12.149 o
-9 6 3 478.919 499.799 13.359 5.749 o
-9 6 4 69.648 72.966 6.373 30.617 o
-9 6 5 200.655 205.506 5.341 29.008 o
-9 6 6 52.589 50.858 3.255 96.469 o
-9 6 7 43.640 45.927 2.997 113.980 o
-9 6 8 85.998 81.829 2.851 93.080 o
-9 7 1 305.453 322.883 9.374 11.446 o
-9 7 2 754.295 761.074 18.639 2.938 o
-9 7 3 177.159 180.750 6.371 24.500 o
-9 7 4 49.171 48.573 5.289 44.650 o
-9 7 5 26.461 27.705 1.985 237.502 o
-9 7 6 80.657 83.980 4.882 46.321 o
-9 7 7 23.030 25.138 3.661 93.558 o
-9 7 8 17.521 18.528 1.746 324.195 o
-9 8 1 553.946 576.420 14.514 4.798 o
-9 8 2 650.096 664.820 16.714 3.664 o
-9 8 3 96.514 94.786 4.431 50.992 o
-9 8 4 63.874 66.441 6.102 33.451 o
-9 8 5 142.184 150.453 5.473 32.735 o
-9 8 6 339.056 347.181 9.376 10.994 o
-9 8 7 351.389 355.520 9.497 10.650 o
-9 8 8 68.088 66.223 3.255 88.195 o
-9 9 1 71.089 75.802 5.695 36.991 o
-9 9 2 561.420 579.049 14.817 4.638 o
-9 9 3 467.363 481.507 12.700 6.255 o
-9 9 4 146.272 152.736 5.831 29.695 o
-9 9 5 479.957 489.113 12.859 6.086 o
-9 9 6 40.482 41.963 2.162 180.510 o
-9 9 7 122.305 120.667 4.361 47.482 o
-9 9 8 30.294 31.824 2.441 170.884 o
-9 10 1 1.435 2.153 1.499 600.885 o
-9 10 2 188.539 189.820 6.598 22.824 o
-9 10 3 482.254 507.346 13.278 5.775 o
-9 10 4 288.465 300.586 8.959 12.512 o
-9 10 5 74.770 73.572 3.584 74.793 o
-9 10 6 3.847 3.952 1.302 719.171 o
-9 10 7 123.421 121.968 4.361 47.283 o
-9 10 8 56.278 59.395 3.797 74.720 o
-9 11 1 31.329 38.241 3.797 83.607 o
-9 11 2 504.053 513.404 18.171 3.523 o
-9 11 3 103.149 101.246 4.479 49.065 o
-9 11 4 159.300 158.402 5.597 30.620 o
-9 11 5 382.281 386.134 10.387 9.075 o
-9 11 6 61.859 63.048 3.125 95.919 o
-9 11 7 23.789 23.867 2.441 183.227 o
-9 11 8 98.501 97.636 4.882 44.006 o
-9 12 1 193.570 205.850 8.679 14.938 o
-9 12 2 2.849 2.712 1.898 373.525 o
-9 12 3 162.230 164.083 7.865 18.367 o
-9 12 4 87.151 89.229 5.153 41.814 o
-9 12 5 438.676 428.913 11.271 7.659 o
-9 12 6 41.336 43.394 3.255 102.429 o
-9 13 1 161.049 180.085 7.865 18.238 o
-9 13 2 154.700 181.712 7.865 18.342 o
-9 13 3 61.870 67.803 4.611 53.751 o
-9 13 4 103.372 108.485 5.695 34.172 o
-9 13 5 154.897 162.456 7.052 21.996 o
-9 13 6 106.630 109.570 5.153 39.509 o
-9 13 7 4.485 4.882 1.627 476.489 o
-9 14 1 92.270 96.551 5.153 41.118 o
-9 14 2 3.469 6.238 1.898 362.422 o
-9 14 3 574.230 603.989 19.256 3.079 o
-9 14 4 279.450 304.029 10.848 9.460 o
-9 14 5 181.752 184.424 7.594 18.799 o
-9 14 6 106.702 107.942 4.882 42.806 o
-9 15 1 93.789 101.162 5.153 40.819 o
-9 15 2 54.539 58.582 4.068 67.597 o
-9 15 3 7.628 13.289 2.441 213.592 o
-9 15 4 134.664 134.792 6.238 27.748 o
-9 15 5 176.321 168.965 7.052 21.345 o
-9 15 6 132.772 127.198 5.424 34.396 o
-9 16 1 95.541 105.773 5.153 40.503 o
-9 16 2 20.028 20.883 2.441 189.973 o
-9 16 3 93.715 94.924 4.882 44.571 o
-9 16 4 147.210 161.371 6.509 25.099 o
-9 16 5 3.297 3.526 1.356 682.335 o
-9 17 1 13.481 15.188 2.170 247.257 o
-9 17 2 51.854 52.344 3.526 85.771 o
-9 17 3 153.816 155.404 6.509 24.975 o
-9 17 4 60.684 62.650 3.526 81.700 o
-9 18 1 25.063 24.951 2.441 180.986 o
-9 18 2 123.093 126.656 5.424 35.008 o
-9 18 3 287.048 286.129 10.035 10.676 o
-9 18 4 149.324 142.386 5.695 30.804 o
-8 -22 0 81.131 71.058 3.526 75.150 o
-8 -21 -2 68.496 70.786 3.526 78.448 o
-8 -21 -1 228.290 223.479 8.136 15.810 o
-8 -21 0 33.051 31.189 2.712 144.352 o
-8 -20 -3 26.228 24.674 3.119 121.748 o
-8 -20 -2 55.915 53.266 2.391 140.320 o
-8 -20 -1 34.961 31.461 2.983 123.580 o
-8 -20 0 101.429 120.418 5.695 33.947 o
-8 -19 -4 34.927 33.604 1.889 228.101 o
-8 -19 -3 64.759 62.380 2.664 115.494 o
-8 -19 -2 29.580 30.626 2.199 199.461 o
-8 -19 -1 7.194 7.668 2.034 304.112 o
-8 -19 0 20.694 21.332 1.918 270.737 o
-8 -18 -5 29.813 22.782 2.441 176.598 o
-8 -18 -4 95.754 98.342 3.436 70.634 o
-8 -18 -3 69.827 63.338 2.858 103.676 o
-8 -18 -2 67.494 69.597 3.050 95.410 o
-8 -18 -1 38.302 34.153 2.391 165.648 o
-8 -18 0 303.313 319.596 8.341 13.474 o
-8 -17 -5 0.717 0.482 0.847 1862.090 o
-8 -17 -4 109.451 112.793 3.933 56.399 o
-8 -17 -3 131.202 130.049 14.103 6.748 o
-8 -17 -2 104.992 108.225 4.093 54.615 o
-8 -17 -1 165.333 163.081 4.379 40.677 o
-8 -17 0 102.278 102.759 3.281 72.266 o
-8 -16 -5 118.018 108.896 3.707 59.376 o
-8 -16 -4 68.057 64.402 2.931 101.100 o
-8 -16 -3 105.467 102.867 4.093 54.933 o
-8 -16 -2 89.078 87.512 3.778 65.219 o
-8 -16 -1 1.625 3.987 1.298 765.000 o
-8 -16 0 155.420 156.657 5.833 29.160 o
-8 -15 -6 134.986 135.335 6.238 27.725 o
-8 -15 -5 255.923 253.378 6.758 19.366 o
-8 -15 -4 81.240 84.937 3.335 78.722 o
-8 -15 -3 15.623 17.946 1.992 273.794 o
-8 -15 -2 128.822 131.215 3.319 62.370 o
-8 -15 -1 12.604 11.666 1.209 599.332 o
-8 -15 0 136.570 138.076 4.162 47.520 o
-8 -14 -6 228.228 244.091 9.492 12.388 o
-8 -14 -5 160.375 157.288 3.839 47.556 o
-8 -14 -4 174.421 173.168 6.169 25.869 o
-8 -14 -3 355.887 340.652 8.372 12.575 o
-8 -14 -2 101.453 97.873 2.946 81.858 o
-8 -14 -1 187.781 191.484 4.270 38.410 o
-8 -14 0 263.406 264.679 6.343 20.524 o
-8 -13 -6 288.620 298.333 11.391 8.722 o
-8 -13 -5 129.131 127.846 4.236 48.005 o
-8 -13 -4 56.937 60.746 2.620 123.030 o
-8 -13 -3 224.084 218.261 5.267 27.949 o
-8 -13 -2 318.120 332.740 6.231 18.436 o
-8 -13 -1 290.165 298.193 5.865 20.954 o
-8 -13 0 171.036 166.757 4.790 36.156 o
-8 -12 -7 245.432 212.630 8.408 14.889 o
-8 -12 -6 164.947 166.334 5.831 28.509 o
-8 -12 -5 84.229 83.736 3.310 78.774 o
-8 -12 -4 160.362 147.516 4.950 36.198 o
-8 -12 -3 5.051 7.888 1.627 460.752 o
-8 -12 -2 13.021 10.409 1.209 602.043 o
-8 -12 -1 361.583 347.788 6.694 15.999 o
-8 -12 0 74.308 70.243 2.990 94.930 o
-8 -11 -7 127.766 124.801 3.452 60.800 o
-8 -11 -6 111.134 104.060 3.509 64.992 o
-8 -11 -5 350.505 333.656 8.598 12.269 o
-8 -11 -4 141.158 143.195 4.950 37.774 o
-8 -11 -3 257.881 269.329 6.094 21.587 o
-8 -11 -2 288.713 292.431 6.107 20.226 o
-8 -11 -1 46.330 50.439 4.012 71.570 o
-8 -11 0 2.913 3.848 1.361 681.327 o
-8 -10 -7 174.294 163.527 4.299 40.620 o
-8 -10 -6 84.339 83.453 3.111 84.809 o
-8 -10 -5 95.846 95.738 3.708 64.660 o
-8 -10 -4 30.691 30.416 1.701 271.255 o
-8 -10 -3 128.033 129.430 3.580 58.090 o
-8 -10 -2 237.137 243.242 6.099 22.685 o
-8 -10 -1 37.121 37.924 1.920 215.792 o
-8 -10 0 254.859 247.372 9.723 11.666 o
-8 -9 -7 499.670 495.504 14.103 5.258 o
-8 -9 -6 36.297 34.727 2.207 186.089 o
-8 -9 -5 103.766 101.259 2.716 87.032 o
-8 -9 -4 224.351 221.591 6.420 22.039 o
-8 -9 -3 489.747 487.664 8.526 9.991 o
-8 -9 -2 310.943 307.914 5.644 20.900 o
-8 -9 -1 401.427 393.260 9.121 10.550 o
-8 -9 0 99.333 97.465 3.897 59.941 o
-8 -8 -8 308.606 302.944 8.679 12.815 o
-8 -8 -7 4.555 2.712 1.085 971.369 o
-8 -8 -6 293.511 296.185 5.264 23.152 o
-8 -8 -5 15.343 17.093 1.258 513.022 o
-8 -8 -4 211.577 222.413 4.620 32.657 o
-8 -8 -3 301.351 313.584 5.709 20.898 o
-8 -8 -2 269.485 260.080 8.769 13.377 o
-8 -8 -1 519.375 500.069 7.821 10.459 o
-8 -8 0 167.572 179.908 5.425 30.870 o
-8 -7 -8 21.020 19.256 1.356 421.094 o
-8 -7 -7 324.559 316.717 11.391 8.472 o
-8 -7 -6 86.011 81.016 2.279 115.449 o
-8 -7 -5 169.471 180.475 4.497 38.389 o
-8 -7 -4 145.444 143.848 3.520 54.942 o
-8 -7 -3 839.002 836.414 14.562 3.810 o
-8 -7 -2 59.006 61.922 3.354 88.295 o
-8 -7 -1 514.845 491.829 9.396 8.789 o
-8 -7 0 64.129 62.367 2.807 108.918 o
-8 -6 -8 18.467 16.544 1.356 448.010 o
-8 -6 -7 195.212 194.045 4.067 39.422 o
-8 -6 -6 228.275 242.011 5.193 27.570 o
-8 -6 -5 7.873 7.129 1.005 906.211 o
-8 -6 -4 591.688 596.850 9.869 7.455 o
-8 -6 -3 82.075 77.758 3.235 82.521 o
-8 -6 -2 1182.120 1131.700 18.357 2.310 o
-8 -6 -1 710.044 662.886 13.930 4.539 o
-8 -6 0 221.310 206.823 6.811 20.681 o
-8 -5 -8 94.657 89.398 2.801 89.990 o
-8 -5 -7 18.402 19.109 1.889 286.462 o
-8 -5 -6 90.045 84.950 2.466 104.617 o
-8 -5 -5 404.360 410.266 7.235 13.493 o
-8 -5 -4 252.684 256.086 5.172 26.169 o
-8 -5 -3 463.674 467.648 7.730 11.435 o
-8 -5 -2 705.773 686.957 10.645 6.077 o
-8 -5 -1 397.799 378.131 7.908 12.612 o
-8 -5 0 227.645 229.535 6.512 21.422 o
-8 -4 -8 67.401 62.382 1.713 171.098 o
-8 -4 -7 111.323 124.478 4.409 47.839 o
-8 -4 -6 99.864 96.302 2.922 83.284 o
-8 -4 -5 308.858 309.014 5.798 20.421 o
-8 -4 -4 533.391 514.713 8.326 9.657 o
-8 -4 -3 348.826 350.505 6.118 17.733 o
-8 -4 -2 194.219 193.859 4.143 38.851 o
-8 -4 -1 129.080 131.107 3.689 55.971 o
-8 -4 0 454.568 449.648 10.361 8.390 o
-8 -3 -8 47.550 49.885 1.547 228.412 o
-8 -3 -7 175.715 179.599 4.006 42.649 o
-8 -3 -6 136.361 139.942 3.656 54.639 o
-8 -3 -5 422.479 444.182 7.643 12.265 o
-8 -3 -4 20.930 21.189 1.444 387.704 o
-8 -3 -3 458.052 455.765 7.515 11.900 o
-8 -3 -2 330.977 336.271 6.026 18.652 o
-8 -3 -1 323.808 317.876 8.009 13.908 o
-8 -3 0 240.428 237.370 9.575 12.135 o
-8 -2 -8 136.176 136.011 2.980 66.499 o
-8 -2 -7 20.034 21.003 1.690 324.026 o
-8 -2 -6 152.676 150.616 3.500 53.549 o
-8 -2 -5 107.236 107.368 2.702 85.081 o
-8 -2 -4 11.351 13.566 3.074 137.536 o
-8 -2 -3 10.476 9.124 1.134 701.784 o
-8 -2 -2 783.102 737.291 13.384 4.457 o
-8 -2 -1 654.158 648.205 14.960 4.285 o
-8 -2 0 96.927 100.045 3.869 60.690 o
-8 -1 -9 329.513 308.910 8.679 12.523 o
-8 -1 -8 71.136 75.879 2.123 135.098 o
-8 -1 -7 341.656 347.871 6.046 18.152 o
-8 -1 -6 57.089 61.501 2.180 149.976 o
-8 -1 -5 578.321 599.541 8.860 8.368 o
-8 -1 -4 216.892 225.001 4.067 36.152 o
-8 -1 -3 843.475 817.262 11.080 5.026 o
-8 -1 -2 46.040 51.572 2.491 142.239 o
-8 -1 -1 783.470 774.183 16.054 3.543 o
-8 -1 0 3.582 3.315 1.264 767.855 o
-8 0 1 10.730 10.342 1.665 399.974 o
-8 0 2 221.065 203.830 4.268 35.166 o
-8 0 3 215.011 207.391 4.350 34.890 o
-8 0 4 63.316 64.585 3.100 96.056 o
-8 0 5 804.924 812.930 15.686 3.575 o
-8 0 6 32.009 31.974 2.338 179.355 o
-8 0 7 1.429 2.310 1.233 864.452 o
-8 0 8 0.181 0.035 1.142 1083.580 o
-8 0 9 16.205 16.016 1.585 382.659 o
-8 0 10 57.535 58.864 2.685 119.658 o
-8 0 11 0.410 1.898 1.356 746.873 o
-8 1 1 364.208 357.881 8.608 11.943 o
-8 1 2 257.616 252.835 7.242 17.698 o
-8 1 3 111.736 112.166 3.478 64.683 o
-8 1 4 20.801 19.518 1.866 283.573 o
-8 1 5 37.370 42.257 2.889 124.918 o
-8 1 6 70.786 67.510 4.725 50.675 o
-8 1 7 37.931 36.789 2.471 157.585 o
-8 1 8 15.580 15.457 1.790 325.857 o
-8 1 9 20.818 19.386 1.708 319.669 o
-8 1 10 4.420 3.390 1.151 877.237 o
-8 1 11 77.750 78.380 3.797 67.957 o
-8 2 1 958.887 930.653 21.139 2.206 o
-8 2 2 472.564 467.093 10.710 7.879 o
-8 2 3 6.433 6.509 1.299 658.315 o
-8 2 4 145.306 150.299 3.860 49.678 o
-8 2 5 177.566 173.099 5.038 33.410 o
-8 2 6 41.858 41.401 4.305 65.244 o
-8 2 7 267.517 268.911 8.216 14.637 o
-8 2 8 54.380 61.451 3.095 100.527 o
-8 2 9 83.956 87.858 4.152 58.178 o
-8 2 10 11.635 9.864 1.429 497.635 o
-8 3 1 329.591 323.562 6.826 16.600 o
-8 3 2 10.023 9.154 2.413 217.445 o
-8 3 3 95.060 88.480 3.363 73.821 o
-8 3 4 71.715 78.799 3.865 67.467 o
-8 3 5 155.134 164.098 6.178 26.742 o
-8 3 6 672.140 679.764 13.482 4.809 o
-8 3 7 32.619 35.493 2.444 166.087 o
-8 3 8 660.319 660.021 15.240 4.153 o
-8 3 9 76.886 79.896 2.952 93.441 o
-8 3 10 195.245 190.464 5.271 30.151 o
-8 4 1 448.186 434.104 10.091 8.775 o
-8 4 2 199.319 203.331 5.847 26.109 o
-8 4 3 737.566 743.056 18.336 3.039 o
-8 4 4 1083.450 1048.630 23.778 1.761 o
-8 4 5 1364.370 1416.760 32.080 1.014 o
-8 4 6 648.128 666.372 16.874 3.616 o
-8 4 7 170.304 175.089 7.865 18.112 o
-8 4 8 219.552 230.432 5.805 24.959 o
-8 4 9 712.886 700.283 11.573 5.531 o
-8 4 10 139.087 131.474 4.611 42.066 o
-8 5 1 278.755 276.627 7.222 17.065 o
-8 5 2 35.522 39.066 2.708 139.687 o
-8 5 3 472.991 456.792 12.395 6.501 o
-8 5 4 123.907 128.458 4.131 50.093 o
-8 5 5 362.008 374.085 10.306 9.364 o
-8 5 6 153.708 168.482 6.178 26.712 o
-8 5 7 148.231 156.046 5.862 29.304 o
-8 5 8 437.267 441.319 11.816 7.151 o
-8 5 9 112.462 110.949 3.521 63.794 o
-8 5 10 115.553 114.723 5.153 38.651 o
-8 6 1 47.405 52.718 3.081 106.141 o
-8 6 2 880.063 898.970 21.331 2.252 o
-8 6 3 974.632 1003.370 23.229 1.898 o
-8 6 4 551.189 563.622 14.138 5.004 o
-8 6 5 475.620 473.363 13.721 5.580 o
-8 6 6 213.436 229.271 7.486 18.067 o
-8 6 7 372.375 373.431 10.539 9.005 o
-8 6 8 25.855 29.877 2.604 160.662 o
-8 6 9 70.924 71.955 4.367 56.999 o
-8 6 10 52.675 50.595 4.204 65.185 o
-8 7 1 496.927 488.295 11.259 7.202 o
-8 7 2 558.775 567.322 14.432 4.836 o
-8 7 3 272.968 281.073 8.455 13.900 o
-8 7 4 22.854 22.369 2.541 173.999 o
-8 7 5 515.282 507.085 10.726 7.495 o
-8 7 6 812.232 829.370 26.579 1.651 o
-8 7 7 65.999 70.712 3.973 66.692 o
-8 7 8 89.634 92.072 4.167 56.708 o
-8 7 9 41.757 42.742 2.271 168.217 o
-8 7 10 71.901 72.430 2.877 99.908 o
-8 8 1 9.723 8.738 2.848 161.605 o
-8 8 2 596.071 605.653 15.586 4.211 o
-8 8 3 404.972 399.587 15.730 4.743 o
-8 8 4 5.296 5.407 2.170 279.046 o
-8 8 5 240.780 246.752 6.195 22.090 o
-8 8 6 306.135 300.986 9.110 12.024 o
-8 8 7 116.158 112.058 4.820 42.547 o
-8 8 8 13.826 17.897 2.084 259.897 o
-8 8 9 59.904 61.407 2.914 106.259 o
-8 9 1 954.126 946.841 19.576 2.445 o
-8 9 2 191.282 200.951 6.758 21.828 o
-8 9 3 56.242 58.285 5.695 38.422 o
-8 9 4 1082.020 1072.410 24.741 1.660 o
-8 9 5 51.181 50.018 2.763 121.765 o
-8 9 6 29.507 27.368 2.033 224.471 o
-8 9 7 209.685 215.229 6.951 20.310 o
-8 9 8 32.422 28.709 4.746 57.075 o
-8 9 9 0.157 1.533 0.913 1618.830 o
-8 10 1 20.454 24.375 2.226 215.628 o
-8 10 2 103.552 100.324 3.979 57.453 o
-8 10 3 774.208 802.365 19.298 2.751 o
-8 10 4 379.760 397.888 10.966 8.392 o
-8 10 5 257.397 266.002 8.272 14.669 o
-8 10 6 13.397 15.957 1.864 313.589 o
-8 10 7 170.586 174.886 14.103 6.598 o
-8 10 8 265.598 267.143 6.228 20.857 o
-8 10 9 18.983 20.494 2.305 209.817 o
-8 11 1 128.159 130.563 8.679 16.343 o
-8 11 2 392.840 408.906 11.724 7.527 o
-8 11 3 117.679 120.085 5.058 39.328 o
-8 11 4 169.230 175.270 6.294 25.306 o
-8 11 5 361.187 358.542 10.194 9.572 o
-8 11 6 130.291 140.757 4.131 48.529 o
-8 11 7 40.654 38.041 3.390 97.430 o
-8 11 8 106.165 110.846 3.982 56.182 o
-8 11 9 80.039 75.211 2.968 92.560 o
-8 12 1 54.828 59.670 8.001 20.750 o
-8 12 2 2493.350 2576.680 58.218 0.317 o
-8 12 3 145.840 143.200 7.594 19.986 o
-8 12 4 390.141 396.592 23.053 2.445 o
-8 12 5 187.491 181.344 10.713 10.686 o
-8 12 6 45.465 41.193 2.320 160.738 o
-8 12 7 20.853 18.495 2.084 243.093 o
-8 12 8 48.279 51.096 3.661 82.149 o
-8 12 9 250.100 245.176 9.221 12.716 o
-8 13 1 37.840 34.986 3.797 82.307 o
-8 13 2 35.421 39.597 4.068 73.289 o
-8 13 3 613.789 663.384 22.239 2.382 o
-8 13 4 116.962 118.520 6.509 26.915 o
-8 13 5 18.863 23.595 2.983 136.254 o
-8 13 6 172.924 171.370 5.715 28.794 o
-8 13 7 7.663 9.557 1.741 390.519 o
-8 13 8 68.966 66.683 2.968 98.694 o
-8 14 1 750.925 767.258 25.494 1.808 o
-8 14 2 238.140 256.295 10.577 10.300 o
-8 14 3 40.872 52.073 4.611 57.423 o
-8 14 4 457.563 497.131 17.358 3.875 o
-8 14 5 48.818 48.547 4.339 62.669 o
-8 14 6 225.468 233.242 9.221 13.051 o
-8 14 7 21.078 18.996 1.494 377.579 o
-8 14 8 1.290 2.441 1.627 513.615 o
-8 15 1 65.348 67.261 4.882 48.660 o
-8 15 2 522.858 543.237 18.442 3.398 o
-8 15 3 292.847 291.010 11.391 8.719 o
-8 15 4 288.320 303.486 11.662 8.389 o
-8 15 5 348.188 361.525 13.018 6.684 o
-8 15 6 43.967 50.988 3.797 78.691 o
-8 15 7 106.300 106.079 6.645 26.609 o
-8 16 1 406.718 428.515 14.917 5.135 o
-8 16 2 292.818 296.706 11.662 8.383 o
-8 16 3 314.280 329.251 12.204 7.620 o
-8 16 4 215.127 229.716 9.221 13.184 o
-8 16 5 300.804 302.130 11.391 8.644 o
-8 16 6 136.015 144.375 4.672 41.066 o
-8 16 7 4.472 5.759 1.220 769.838 o
-8 17 1 277.849 294.536 11.120 9.138 o
-8 17 2 59.001 60.752 4.339 60.140 o
-8 17 3 267.274 263.076 10.577 10.070 o
-8 17 4 4.945 6.780 1.898 354.652 o
-8 17 5 37.385 37.699 3.255 105.309 o
-8 17 6 197.249 184.514 5.359 29.614 o
-8 18 1 339.134 327.895 12.204 7.513 o
-8 18 2 410.230 432.583 14.917 5.122 o
-8 18 3 147.996 150.523 6.780 23.739 o
-8 18 4 12.883 16.273 2.441 203.193 o
-8 18 5 16.268 18.985 2.441 196.377 o
-8 18 6 42.316 44.208 2.983 115.895 o
-8 19 1 7.570 9.492 1.898 338.017 o
-8 19 2 101.386 100.620 5.153 40.251 o
-8 19 3 39.108 37.699 3.255 104.569 o
-8 19 4 183.692 171.406 7.323 19.966 o
-8 19 5 8.010 5.967 1.627 446.435 o
-8 20 1 293.510 289.654 10.306 10.189 o
-8 20 2 91.360 87.330 4.611 49.160 o
-8 20 3 139.459 131.538 5.695 31.593 o
-8 20 4 8.468 6.509 1.627 441.412 o
-8 20 5 137.221 133.165 5.424 33.946 o
-8 21 1 166.983 177.915 6.780 22.761 o
-8 21 2 42.410 43.394 2.983 116.062 o
-8 21 3 12.855 13.289 1.898 311.289 o
-7 -24 0 11.161 8.136 1.627 418.646 o
-7 -23 -2 25.768 26.308 2.441 179.308 o
-7 -23 -1 277.889 280.766 6.806 18.319 o
-7 -23 0 151.552 163.067 4.696 38.698 o
-7 -22 -4 23.021 22.782 2.170 220.747 o
-7 -22 -3 244.495 228.939 5.936 23.410 o
-7 -22 -2 280.090 285.348 19.120 3.580 o
-7 -22 -1 0.214 0.814 1.042 1275.500 o
-7 -22 0 172.735 173.574 6.509 24.035 o
-7 -21 -4 94.846 96.203 3.352 73.185 o
-7 -21 -3 135.057 134.726 4.312 45.930 o
-7 -21 -2 158.034 154.848 15.052 5.891 o
-7 -21 -1 143.714 142.026 4.504 42.357 o
-7 -21 0 116.389 124.970 5.153 38.213 o
-7 -20 -5 96.835 95.791 4.475 50.184 o
-7 -20 -4 152.145 145.117 6.509 25.209 o
-7 -20 -3 76.381 72.405 3.243 84.872 o
-7 -20 -2 80.577 82.557 8.679 17.316 o
-7 -20 -1 307.546 312.627 7.818 14.633 o
-7 -20 0 216.745 215.642 5.163 29.015 o
-7 -19 -6 157.883 156.319 4.398 41.488 o
-7 -19 -5 28.318 27.614 3.119 119.799 o
-7 -19 -4 104.134 103.614 4.746 45.013 o
-7 -19 -3 14.008 15.046 1.814 326.220 o
-7 -19 -2 228.823 242.279 12.747 7.600 o
-7 -19 -1 453.806 443.323 9.018 9.949 o
-7 -19 0 173.647 174.862 5.417 30.732 o
-7 -18 -6 9.969 10.715 1.342 556.343 o
-7 -18 -5 299.232 276.480 7.367 16.244 o
-7 -18 -4 79.765 82.531 4.068 60.986 o
-7 -18 -3 0.013 3.933 1.342 749.511 o
-7 -18 -2 232.776 229.932 17.222 4.430 o
-7 -18 -1 94.575 91.324 2.807 89.453 o
-7 -18 0 43.087 49.059 3.573 87.174 o
-7 -17 -7 135.730 120.147 4.882 39.818 o
-7 -17 -6 136.258 133.230 4.286 46.207 o
-7 -17 -5 257.427 245.155 6.872 19.027 o
-7 -17 -4 101.731 104.195 4.167 54.096 o
-7 -17 -3 4.346 5.153 1.534 528.624 o
-7 -17 -2 514.595 521.514 10.470 7.676 o
-7 -17 -1 191.032 199.542 8.838 14.585 o
-7 -17 0 56.513 52.366 4.071 67.733 o
-7 -16 -7 131.781 128.621 3.928 52.026 o
-7 -16 -6 101.868 102.088 3.821 60.606 o
-7 -16 -5 334.093 346.173 9.072 11.551 o
-7 -16 -4 92.839 97.470 4.882 44.534 o
-7 -16 -3 133.354 135.100 3.892 51.882 o
-7 -16 -2 37.896 39.002 2.021 201.400 o
-7 -16 -1 201.099 210.571 4.672 33.396 o
-7 -16 0 3.738 3.905 1.135 908.655 o
-7 -15 -7 69.118 65.432 2.983 98.265 o
-7 -15 -6 228.874 223.730 8.408 15.049 o
-7 -15 -5 86.597 87.879 2.901 90.033 o
-7 -15 -4 334.244 334.403 7.171 15.524 o
-7 -15 -3 333.278 336.909 7.878 13.904 o
-7 -15 -2 249.300 250.212 5.441 25.130 o
-7 -15 -1 303.869 299.938 5.319 22.467 o
-7 -15 0 496.853 477.319 14.637 5.006 o
-7 -14 -7 118.760 113.470 3.821 56.824 o
-7 -14 -6 60.611 59.880 4.488 56.814 o
-7 -14 -5 39.368 43.104 4.534 59.929 o
-7 -14 -4 167.239 175.575 4.563 38.169 o
-7 -14 -3 181.926 184.497 4.195 39.935 o
-7 -14 -2 269.365 260.791 4.997 26.127 o
-7 -14 -1 132.025 132.902 3.496 58.513 o
-7 -14 0 62.072 61.530 2.776 111.693 o
-7 -13 -8 31.552 29.833 2.441 170.593 o
-7 -13 -7 341.663 337.973 8.494 12.545 o
-7 -13 -6 418.552 410.656 9.323 10.030 o
-7 -13 -5 43.301 41.440 3.337 98.181 o
-7 -13 -4 9.863 9.999 1.335 565.682 o
-7 -13 -3 14.009 16.285 1.683 361.596 o
-7 -13 -2 3.621 4.411 0.971 1159.660 o
-7 -13 -1 73.147 71.594 2.487 116.608 o
-7 -13 0 84.871 85.276 3.077 85.394 o
-7 -12 -7 142.932 143.580 3.461 56.268 o
-7 -12 -6 65.286 64.391 2.722 111.834 o
-7 -12 -5 214.920 211.122 5.073 29.794 o
-7 -12 -4 64.978 62.876 3.015 99.218 o
-7 -12 -3 428.427 432.972 7.609 12.315 o
-7 -12 -2 856.488 856.186 12.136 4.525 o
-7 -12 -1 503.175 490.786 7.728 10.815 o
-7 -12 0 367.387 347.076 13.075 6.595 o
-7 -11 -7 68.377 67.101 2.848 103.899 o
-7 -11 -6 252.638 250.995 5.550 24.457 o
-7 -11 -5 44.367 44.934 1.884 201.538 o
-7 -11 -4 44.374 47.599 2.055 182.148 o
-7 -11 -3 12.492 13.277 1.111 652.287 o
-7 -11 -2 149.757 146.085 2.877 64.101 o
-7 -11 -1 391.526 377.047 5.931 16.814 o
-7 -11 0 205.886 197.402 4.882 32.005 o
-7 -10 -7 2.128 2.893 0.970 1275.940 o
-7 -10 -6 354.851 350.250 8.732 11.883 o
-7 -10 -5 425.212 426.055 8.391 11.187 o
-7 -10 -4 292.261 287.260 7.340 16.347 o
-7 -10 -3 636.748 631.756 10.412 6.705 o
-7 -10 -2 239.882 230.089 4.166 33.461 o
-7 -10 -1 28.921 31.149 1.489 316.707 o
-7 -10 0 282.445 273.357 7.516 16.182 o
-7 -9 -8 100.600 104.145 3.526 66.832 o
-7 -9 -7 217.109 225.648 7.323 18.600 o
-7 -9 -6 320.608 331.653 6.549 17.467 o
-7 -9 -5 286.686 286.376 6.103 20.390 o
-7 -9 -4 48.393 46.674 2.096 173.872 o
-7 -9 -3 14.098 18.367 1.403 455.061 o
-7 -9 -2 426.691 410.370 6.292 14.893 o
-7 -9 -1 470.441 482.266 7.978 10.923 o
-7 -9 0 56.478 52.961 3.027 104.538 o
-7 -8 -8 8.390 8.950 1.356 575.808 o
-7 -8 -7 6.228 7.437 1.220 719.918 o
-7 -8 -6 509.792 537.159 10.132 7.956 o
-7 -8 -5 219.761 223.789 4.510 32.810 o
-7 -8 -4 105.439 100.628 3.053 77.368 o
-7 -8 -3 109.296 114.572 2.968 76.401 o
-7 -8 -2 149.716 153.685 3.511 53.613 o
-7 -8 -1 492.902 465.706 7.708 11.114 o
-7 -8 0 172.673 164.446 5.391 31.259 o
-7 -7 -8 77.791 74.312 3.255 83.766 o
-7 -7 -7 760.343 769.980 13.304 4.504 o
-7 -7 -6 201.285 202.234 4.345 36.195 o
-7 -7 -5 52.142 51.925 2.180 159.615 o
-7 -7 -4 68.040 70.452 2.403 124.378 o
-7 -7 -3 69.311 68.251 2.432 122.772 o
-7 -7 -2 1003.970 997.101 19.925 2.319 o
-7 -7 -1 90.674 90.449 2.991 85.283 o
-7 -7 0 214.802 225.334 6.181 23.381 o
-7 -6 -8 310.494 314.335 9.492 11.236 o
-7 -6 -7 8.625 8.087 1.459 517.434 o
-7 -6 -6 433.232 441.121 7.520 12.335 o
-7 -6 -5 579.286 595.902 9.716 7.658 o
-7 -6 -4 90.936 87.294 2.624 97.849 o
-7 -6 -3 572.282 553.837 8.742 8.709 o
-7 -6 -2 339.209 327.548 7.242 15.323 o
-7 -6 -1 254.902 243.550 8.402 14.543 o
-7 -6 0 85.735 92.274 4.310 54.603 o
-7 -5 -8 9.370 9.796 0.892 949.456 o
-7 -5 -7 249.669 263.637 5.341 25.306 o
-7 -5 -6 325.989 328.895 6.200 18.373 o
-7 -5 -5 267.775 276.750 5.056 25.552 o
-7 -5 -4 283.857 283.019 6.206 20.158 o
-7 -5 -3 200.844 195.588 3.982 39.564 o
-7 -5 -2 356.132 354.604 17.629 4.011 o
-7 -5 -1 109.488 113.367 8.408 17.678 o
-7 -5 0 230.298 253.041 13.561 6.799 o
-7 -4 -9 20.618 20.265 1.354 421.130 o
-7 -4 -8 14.331 14.705 1.124 607.702 o
-7 -4 -7 87.479 88.412 2.479 104.553 o
-7 -4 -6 200.536 199.829 4.193 37.600 o
-7 -4 -5 413.064 412.765 6.542 14.646 o
-7 -4 -4 606.355 586.650 8.267 8.710 o
-7 -4 -3 162.591 163.771 3.661 49.034 o
-7 -4 -2 300.218 290.428 25.358 2.101 o
-7 -4 -1 67.642 74.312 6.509 29.558 o
-7 -4 0 244.684 251.044 13.289 7.000 o
-7 -3 -9 77.807 78.565 2.659 104.638 o
-7 -3 -8 222.170 225.330 4.239 34.471 o
-7 -3 -7 14.400 14.249 1.164 587.038 o
-7 -3 -6 5.287 6.684 1.018 976.186 o
-7 -3 -5 359.492 354.720 5.818 18.212 o
-7 -3 -4 215.776 213.840 3.867 38.280 o
-7 -3 -3 309.635 307.058 6.613 17.838 o
-7 -3 -2 312.197 315.078 10.097 10.257 o
-7 -3 -1 332.235 355.559 17.086 4.270 o
-7 -3 0 102.820 109.577 5.371 37.394 o
-7 -2 -9 8.789 9.422 1.150 716.397 o
-7 -2 -8 59.657 61.335 3.132 96.855 o
-7 -2 -7 146.675 155.297 3.500 54.117 o
-7 -2 -6 566.755 597.443 9.624 7.812 o
-7 -2 -5 62.175 67.090 2.179 142.929 o
-7 -2 -4 945.983 921.139 12.114 4.176 o
-7 -2 -3 125.582 130.399 3.082 67.659 o
-7 -2 -2 556.036 543.187 33.224 1.198 o
-7 -2 -1 324.853 325.152 20.070 3.222 o
-7 -2 0 170.684 159.430 6.063 26.923 o
-7 -1 -9 64.572 64.702 1.679 175.672 o
-7 -1 -8 88.277 87.287 2.267 112.764 o
-7 -1 -7 374.671 382.988 6.741 15.266 o
-7 -1 -6 910.829 950.009 14.576 3.542 o
-7 -1 -5 438.689 449.795 7.670 11.964 o
-7 -1 -4 500.594 501.820 11.794 6.731 o
-7 -1 -3 53.016 52.674 2.897 112.692 o
-7 -1 -2 156.321 154.320 9.764 12.924 o
-7 -1 -1 249.411 242.491 7.103 18.453 o
-7 -1 0 104.201 105.712 4.029 56.033 o
-7 0 1 782.317 784.730 18.324 2.962 o
-7 0 2 243.039 249.970 9.787 11.644 o
-7 0 3 46.087 48.276 3.707 81.555 o
-7 0 4 163.176 159.978 4.566 39.129 o
-7 0 5 736.963 717.058 14.031 4.361 o
-7 0 6 62.371 60.968 5.101 45.810 o
-7 0 7 2.343 3.745 1.299 751.926 o
-7 0 8 2.940 5.542 1.392 642.234 o
-7 0 9 226.395 241.378 6.080 23.172 o
-7 0 10 279.895 272.146 6.237 20.322 o
-7 0 11 19.397 21.418 2.170 228.754 o
-7 1 1 447.371 450.312 20.991 2.834 o
-7 1 2 214.372 209.493 5.251 28.758 o
-7 1 3 385.215 374.221 9.148 10.763 o
-7 1 4 595.573 561.959 14.209 4.853 o
-7 1 5 15.465 24.250 2.967 139.680 o
-7 1 6 185.112 185.605 5.235 31.098 o
-7 1 7 264.875 263.216 6.709 19.183 o
-7 1 8 969.927 986.093 18.441 2.601 o
-7 1 9 134.224 135.486 4.267 46.559 o
-7 1 10 17.520 19.173 2.026 260.527 o
-7 1 11 324.993 318.642 7.765 14.425 o
-7 2 1 712.612 723.130 16.973 3.441 o
-7 2 2 52.291 52.187 2.443 140.216 o
-7 2 3 119.484 114.410 3.965 54.220 o
-7 2 4 23.426 24.285 2.391 189.252 o
-7 2 5 210.579 212.476 5.909 25.133 o
-7 2 6 488.365 472.245 10.175 8.274 o
-7 2 7 138.032 145.432 4.566 42.020 o
-7 2 8 186.116 190.396 5.393 29.820 o
-7 2 9 164.105 160.880 4.910 35.811 o
-7 2 10 62.123 65.053 2.711 113.893 o
-7 2 11 183.181 168.920 5.153 32.305 o
-7 3 1 87.314 84.687 4.043 60.075 o
-7 3 2 937.808 895.044 17.517 2.869 o
-7 3 3 259.705 258.736 11.662 8.651 o
-7 3 4 161.508 150.932 6.373 25.568 o
-7 3 5 173.076 157.579 9.015 14.596 o
-7 3 6 106.291 108.527 3.836 59.006 o
-7 3 7 424.177 439.217 9.545 9.574 o
-7 3 8 15.716 16.228 1.822 315.638 o
-7 3 9 31.345 34.791 1.997 219.051 o
-7 3 10 49.468 47.353 4.577 57.316 o
-7 3 11 87.233 82.044 3.068 85.418 o
-7 4 1 389.386 389.300 11.672 7.642 o
-7 4 2 268.311 265.312 12.204 7.967 o
-7 4 3 648.793 639.545 19.120 3.013 o
-7 4 4 28.875 35.807 2.931 129.459 o
-7 4 5 254.756 254.397 11.933 8.361 o
-7 4 6 14.832 15.096 2.277 225.834 o
-7 4 7 120.293 132.006 5.403 35.217 o
-7 4 8 274.609 266.146 6.797 18.606 o
-7 4 9 2.619 1.422 1.046 1133.800 o
-7 4 10 33.999 36.805 1.820 236.364 o
-7 4 11 61.710 57.610 3.933 69.881 o
-7 5 1 50.517 54.541 3.100 103.439 o
-7 5 2 331.812 344.778 10.464 9.482 o
-7 5 3 852.696 883.608 30.376 1.303 o
-7 5 4 654.525 639.117 16.136 3.868 o
-7 5 5 330.273 334.404 14.645 5.595 o
-7 5 6 39.737 40.411 5.153 47.935 o
-7 5 7 465.808 465.671 19.527 3.189 o
-7 5 8 365.823 351.341 22.375 2.608 o
-7 5 9 143.139 145.172 3.797 51.187 o
-7 5 10 113.123 105.431 2.896 78.408 o
-7 5 11 93.074 87.331 3.068 82.674 o
-7 6 1 80.286 81.110 4.339 55.581 o
-7 6 2 93.555 92.091 4.479 50.725 o
-7 6 3 427.600 414.683 17.086 4.085 o
-7 6 4 439.902 422.215 11.544 7.421 o
-7 6 5 153.544 148.678 5.597 31.175 o
-7 6 6 683.541 691.319 26.308 1.758 o
-7 6 7 56.826 50.988 5.695 38.610 o
-7 6 8 29.633 25.765 4.068 75.999 o
-7 6 9 578.966 581.655 11.858 6.164 o
-7 6 10 100.316 101.613 6.414 28.513 o
-7 6 11 34.536 29.020 2.712 144.033 o
-7 7 1 320.189 296.893 9.691 10.899 o
-7 7 2 715.689 658.774 24.680 1.951 o
-7 7 3 902.374 865.265 20.754 2.337 o
-7 7 4 602.925 603.478 24.002 2.117 o
-7 7 5 329.021 336.309 10.848 9.036 o
-7 7 6 289.356 296.977 14.103 6.125 o
-7 7 7 163.345 171.948 9.764 12.778 o
-7 7 8 0.728 3.797 2.441 233.765 o
-7 7 9 28.603 27.315 2.062 222.128 o
-7 7 10 111.945 116.910 3.584 62.065 o
-7 8 1 17.439 19.794 1.873 291.843 o
-7 8 2 215.426 215.584 6.982 20.034 o
-7 8 3 336.271 322.449 9.374 11.145 o
-7 8 4 352.597 351.004 10.115 9.772 o
-7 8 5 988.288 982.730 30.376 1.255 o
-7 8 6 86.771 86.517 6.780 26.676 o
-7 8 7 77.098 84.347 7.323 23.596 o
-7 8 8 271.152 304.571 13.561 6.593 o
-7 8 9 85.672 83.963 4.120 58.848 o
-7 8 10 72.608 70.609 2.694 107.708 o
-7 9 1 671.503 651.583 13.968 4.640 o
-7 9 2 230.900 239.705 6.465 21.372 o
-7 9 3 1140.700 1148.290 22.457 1.837 o
-7 9 4 717.314 714.167 17.484 3.300 o
-7 9 5 501.567 509.189 13.551 5.545 o
-7 9 6 45.311 45.234 3.388 94.490 o
-7 9 7 183.565 184.153 10.306 11.439 o
-7 9 8 545.750 545.950 21.697 2.573 o
-7 9 9 39.416 39.347 3.050 114.903 o
-7 9 10 54.672 52.308 2.220 153.854 o
-7 10 1 280.956 272.379 8.666 13.379 o
-7 10 2 526.078 504.351 11.341 6.948 o
-7 10 3 19.148 20.195 2.208 224.347 o
-7 10 4 392.859 378.302 10.773 8.584 o
-7 10 5 214.154 218.625 7.144 19.404 o
-7 10 6 415.968 386.891 11.120 8.050 o
-7 10 7 341.659 346.338 15.188 5.222 o
-7 10 8 178.482 167.880 9.221 13.935 o
-7 10 9 11.600 13.583 2.712 172.115 o
-7 10 10 27.494 24.175 2.712 151.880 o
-7 11 1 198.035 197.985 9.221 13.550 o
-7 11 2 690.309 686.873 28.613 1.519 o
-7 11 3 386.182 374.717 13.767 5.973 o
-7 11 4 119.130 123.917 5.135 38.237 o
-7 11 5 172.700 174.045 6.371 24.773 o
-7 11 6 435.513 426.904 11.816 7.193 o
-7 11 7 358.615 339.557 15.188 5.193 o
-7 11 8 44.108 39.602 6.373 32.355 o
-7 11 9 143.034 134.521 5.079 36.694 o
-7 11 10 69.445 71.145 2.968 97.566 o
-7 12 1 317.788 318.781 9.904 10.490 o
-7 12 2 985.277 1006.740 24.614 1.737 o
-7 12 3 862.940 858.047 23.053 2.032 o
-7 12 4 372.521 359.668 10.419 9.199 o
-7 12 5 302.786 308.889 9.229 11.800 o
-7 12 6 648.104 638.364 16.024 3.918 o
-7 12 7 44.321 46.920 5.153 47.231 o
-7 12 8 358.291 360.191 10.159 9.635 o
-7 12 9 165.282 174.339 10.442 11.355 o
-7 12 10 95.984 94.924 4.882 44.361 o
-7 13 1 1359.580 1388.630 32.611 0.994 o
-7 13 2 183.970 190.595 7.038 20.927 o
-7 13 3 203.428 221.937 8.408 15.436 o
-7 13 4 954.436 965.154 25.358 1.686 o
-7 13 5 815.668 827.468 27.121 1.596 o
-7 13 6 84.465 87.504 4.206 57.068 o
-7 13 7 360.768 341.024 9.808 10.174 o
-7 13 8 65.554 72.428 3.736 72.840 o
-7 13 9 122.319 122.317 6.238 28.501 o
-7 14 1 151.510 157.431 9.492 13.600 o
-7 14 2 396.011 413.126 12.055 7.202 o
-7 14 3 128.044 127.416 5.601 33.102 o
-7 14 4 145.223 148.360 5.930 29.138 o
-7 14 5 59.772 68.617 5.153 44.933 o
-7 14 6 174.933 172.491 8.136 17.108 o
-7 14 7 2.722 4.339 1.898 370.264 o
-7 14 8 17.085 16.002 2.712 165.282 o
-7 14 9 161.419 161.642 7.323 20.601 o
-7 15 1 117.239 118.736 5.343 36.419 o
-7 15 2 356.228 373.993 11.255 8.285 o
-7 15 3 50.344 48.866 3.762 78.501 o
-7 15 4 163.226 177.101 8.408 16.374 o
-7 15 5 399.937 399.766 14.917 5.185 o
-7 15 6 192.712 191.747 8.679 15.044 o
-7 15 7 114.828 115.154 6.916 24.507 o
-7 15 8 3.076 5.153 1.898 366.711 o
-7 15 9 21.929 16.273 2.441 190.510 o
-7 16 1 70.116 73.760 4.414 56.057 o
-7 16 2 496.201 503.098 17.900 3.628 o
-7 16 3 128.821 145.912 7.323 21.568 o
-7 16 4 148.405 151.336 7.594 19.845 o
-7 16 5 29.378 27.121 3.526 97.292 o
-7 16 6 454.963 465.942 16.544 4.221 o
-7 16 7 142.406 135.791 4.783 39.687 o
-7 16 8 20.517 21.426 2.712 159.382 o
-7 17 1 55.424 51.530 4.611 55.575 o
-7 17 2 11.632 16.544 2.983 143.888 o
-7 17 3 225.499 238.938 10.306 10.905 o
-7 17 4 196.522 198.256 8.679 14.949 o
-7 17 5 19.793 14.645 2.712 163.295 o
-7 17 6 68.272 64.870 4.339 58.450 o
-7 17 7 13.853 15.648 1.814 325.663 o
-7 17 8 25.662 32.003 2.983 129.062 o
-7 18 1 41.466 42.309 4.068 71.763 o
-7 18 2 431.422 465.942 16.544 4.261 o
-7 18 3 349.679 357.728 13.832 6.063 o
-7 18 4 59.741 69.701 4.882 49.106 o
-7 18 5 61.711 63.735 4.611 54.021 o
-7 18 6 12.989 13.566 1.726 359.371 o
-7 18 7 148.816 149.018 4.591 40.608 o
-7 19 1 197.565 203.138 8.950 14.191 o
-7 19 2 69.963 78.651 5.153 43.649 o
-7 19 3 99.368 102.789 5.967 32.092 o
-7 19 4 67.395 65.633 4.611 53.209 o
-7 19 5 2.179 0.814 1.627 512.944 o
-7 19 6 15.722 13.289 2.170 244.456 o
-7 19 7 80.405 81.906 4.068 60.932 o
-7 20 1 2.861 3.255 1.898 372.175 o
-7 20 2 61.626 66.718 4.611 53.848 o
-7 20 3 269.303 282.387 8.404 14.061 o
-7 20 4 103.137 102.074 4.236 52.889 o
-7 20 5 64.867 66.176 4.068 64.986 o
-7 20 6 96.383 88.957 4.611 48.516 o
-7 21 1 141.530 138.047 6.509 25.698 o
-7 21 2 3.295 5.983 1.555 522.036 o
-7 21 3 181.517 192.289 7.865 17.743 o
-7 21 4 8.813 7.323 1.898 337.385 o
-7 21 5 78.469 77.567 4.339 56.080 o
-7 21 6 31.695 28.748 2.441 171.036 o
-7 22 1 4.049 4.611 1.627 481.014 o
-7 22 2 79.492 82.177 4.339 55.617 o
-7 22 3 81.877 80.279 4.339 55.419 o
-7 22 4 79.345 79.736 4.339 55.807 o
-7 22 5 21.116 20.070 2.170 226.765 o
-7 23 2 121.241 127.198 5.424 35.106 o
-7 23 3 96.083 94.653 4.611 48.237 o
-7 23 4 104.787 91.127 4.339 51.676 o
-6 -25 -2 108.083 105.839 3.160 73.297 o
-6 -25 -1 325.496 351.551 8.246 13.147 o
-6 -25 0 74.702 75.574 2.877 98.031 o
-6 -24 -3 34.611 36.127 1.889 226.216 o
-6 -24 -2 4.193 4.782 1.151 864.960 o
-6 -24 -1 56.443 55.252 2.584 127.198 o
-6 -24 0 82.383 82.584 3.260 80.950 o
-6 -23 -4 35.398 34.864 2.007 210.580 o
-6 -23 -3 18.083 18.588 1.824 302.841 o
-6 -23 -2 28.557 27.086 1.722 278.278 o
-6 -23 -1 65.444 64.350 2.968 100.692 o
-6 -23 0 229.831 241.849 6.712 20.375 o
-6 -22 -5 92.885 83.017 3.661 67.600 o
-6 -22 -4 30.732 34.507 5.153 49.024 o
-6 -22 -3 43.730 43.933 4.794 53.832 o
-6 -22 -2 77.482 84.820 2.957 92.100 o
-6 -22 -1 54.529 55.096 2.968 107.772 o
-6 -22 0 7.781 7.461 1.534 487.512 o
-6 -21 -6 56.523 55.378 2.391 138.976 o
-6 -21 -5 14.624 15.454 3.797 91.612 o
-6 -21 -4 117.731 124.930 4.398 47.242 o
-6 -21 -3 381.569 398.188 11.582 7.746 o
-6 -21 -2 7.722 7.574 1.347 598.012 o
-6 -21 -1 136.379 133.984 3.908 51.307 o
-6 -21 0 382.140 426.035 20.748 2.953 o
-6 -20 -6 14.702 12.067 4.746 60.392 o
-6 -20 -5 112.132 113.594 6.102 30.132 o
-6 -20 -4 76.585 82.841 3.629 72.026 o
-6 -20 -3 186.742 191.308 4.938 33.011 o
-6 -20 -2 463.198 451.496 9.220 9.580 o
-6 -20 -1 300.292 311.166 7.036 16.786 o
-6 -20 0 389.710 405.088 8.556 11.460 o
-6 -19 -7 62.190 62.177 2.584 121.251 o
-6 -19 -6 44.516 46.048 2.541 142.119 o
-6 -19 -5 169.804 177.456 6.509 24.068 o
-6 -19 -4 161.087 161.191 8.543 16.097 o
-6 -19 -3 211.130 209.536 5.293 28.668 o
-6 -19 -2 201.326 217.386 5.510 27.650 o
-6 -19 -1 340.429 354.008 6.733 16.283 o
-6 -19 0 23.350 23.984 1.927 258.669 o
-6 -18 -7 104.922 100.850 3.933 58.060 o
-6 -18 -6 193.311 206.979 10.035 11.792 o
-6 -18 -5 23.068 24.787 2.277 203.841 o
-6 -18 -4 29.937 28.363 2.471 170.165 o
-6 -18 -3 31.463 30.394 5.289 46.854 o
-6 -18 -2 291.726 295.302 5.984 20.524 o
-6 -18 -1 80.005 84.236 3.249 81.746 o
-6 -18 0 530.713 525.285 9.788 8.167 o
-6 -17 -8 17.381 15.730 1.898 292.486 o
-6 -17 -7 60.475 58.929 4.339 60.055 o
-6 -17 -6 112.143 124.579 7.865 19.698 o
-6 -17 -5 28.371 29.349 2.577 161.022 o
-6 -17 -4 249.950 248.117 7.607 16.771 o
-6 -17 -3 581.913 589.615 19.799 2.944 o
-6 -17 -2 70.373 68.611 2.900 100.438 o
-6 -17 -1 290.993 285.280 5.187 23.786 o
-6 -17 0 272.602 276.838 6.059 21.134 o
-6 -16 -8 117.038 108.625 3.452 64.493 o
-6 -16 -7 10.089 11.893 1.622 415.919 o
-6 -16 -6 8.374 6.968 1.534 484.648 o
-6 -16 -5 772.458 826.303 19.023 2.797 o
-6 -16 -4 90.967 94.923 3.221 77.832 o
-6 -16 -3 286.187 284.318 5.950 20.991 o
-6 -16 -2 82.124 83.451 3.073 86.749 o
-6 -16 -1 1224.790 1203.170 15.031 2.702 o
-6 -16 0 87.607 88.255 2.810 92.594 o
-6 -15 -8 58.145 57.325 3.661 78.698 o
-6 -15 -7 12.496 12.747 2.441 206.413 o
-6 -15 -6 126.037 121.766 6.238 28.360 o
-6 -15 -5 44.604 49.697 2.297 159.163 o
-6 -15 -4 1017.010 1028.150 24.271 1.751 o
-6 -15 -3 66.006 55.244 3.426 84.609 o
-6 -15 -2 474.453 473.887 7.864 11.078 o
-6 -15 -1 69.452 68.076 2.049 144.030 o
-6 -15 0 205.293 204.234 4.643 33.536 o
-6 -14 -9 15.290 14.103 1.898 301.733 o
-6 -14 -8 51.355 60.480 3.797 75.748 o
-6 -14 -7 131.115 133.404 4.672 42.000 o
-6 -14 -6 74.583 73.372 2.701 105.704 o
-6 -14 -5 122.118 115.522 3.492 62.018 o
-6 -14 -4 29.214 33.327 2.584 157.640 o
-6 -14 -3 361.347 349.694 6.192 17.237 o
-6 -14 -2 481.497 479.512 7.933 10.870 o
-6 -14 -1 742.870 713.526 10.358 5.993 o
-6 -14 0 192.687 193.742 4.872 33.043 o
-6 -13 -9 33.745 29.562 2.441 168.336 o
-6 -13 -8 9.590 8.408 1.898 332.194 o
-6 -13 -7 163.961 163.804 5.443 31.372 o
-6 -13 -6 8.259 10.091 1.233 654.440 o
-6 -13 -5 79.973 80.894 2.630 104.182 o
-6 -13 -4 190.630 183.230 4.317 38.104 o
-6 -13 -3 216.686 214.578 5.715 25.870 o
-6 -13 -2 29.508 29.688 1.909 240.650 o
-6 -13 -1 405.130 391.790 6.765 14.549 o
-6 -13 0 563.792 541.040 10.835 7.042 o
-6 -12 -9 105.788 101.433 4.882 43.176 o
-6 -12 -8 103.182 103.332 5.153 40.009 o
-6 -12 -7 88.811 88.751 3.595 69.445 o
-6 -12 -6 1187.870 1181.460 20.351 2.028 o
-6 -12 -5 96.939 102.577 4.908 43.572 o
-6 -12 -4 177.614 178.165 3.989 42.703 o
-6 -12 -3 158.906 155.329 3.313 54.804 o
-6 -12 -2 637.183 626.151 8.728 7.923 o
-6 -12 -1 516.487 493.887 9.128 9.045 o
-6 -12 0 838.464 815.133 34.986 1.029 o
-6 -11 -9 20.713 17.086 2.170 230.392 o
-6 -11 -8 15.495 15.730 2.441 199.781 o
-6 -11 -7 69.598 70.006 2.869 101.783 o
-6 -11 -6 339.793 345.559 6.374 17.326 o
-6 -11 -5 122.640 122.615 3.062 69.704 o
-6 -11 -4 752.822 707.919 12.840 4.801 o
-6 -11 -3 88.173 85.493 2.330 110.801 o
-6 -11 -2 759.398 717.679 12.329 4.981 o
-6 -11 -1 36.365 36.560 5.289 46.189 o
-6 -11 0 218.185 202.162 7.217 19.225 o
-6 -10 -9 33.516 36.614 2.983 122.919 o
-6 -10 -8 20.973 23.053 1.627 332.048 o
-6 -10 -7 119.672 125.604 4.062 51.864 o
-6 -10 -6 8.960 9.562 1.074 778.222 o
-6 -10 -5 904.363 876.831 15.111 3.487 o
-6 -10 -4 42.470 43.151 2.623 139.029 o
-6 -10 -3 676.041 629.430 10.905 6.205 o
-6 -10 -2 292.177 275.613 13.289 6.802 o
-6 -10 -1 196.091 175.918 6.509 23.237 o
-6 -10 0 115.012 118.261 7.052 23.685 o
-6 -9 -8 6.008 7.052 1.085 865.865 o
-6 -9 -7 88.418 97.907 4.068 58.341 o
-6 -9 -6 155.470 161.374 5.944 28.288 o
-6 -9 -5 36.075 37.654 1.985 209.745 o
-6 -9 -4 344.485 333.852 5.971 18.475 o
-6 -9 -3 231.286 235.683 13.289 7.069 o
-6 -9 -2 930.325 931.342 38.783 0.839 o
-6 -9 -1 288.167 280.682 9.318 11.933 o
-6 -9 0 157.243 163.145 6.169 26.733 o
-6 -8 -8 192.657 195.544 6.238 24.399 o
-6 -8 -7 425.727 440.353 9.397 9.740 o
-6 -8 -6 291.205 298.458 6.134 19.968 o
-6 -8 -5 697.169 696.140 12.416 5.188 o
-6 -8 -4 44.496 47.046 5.783 38.425 o
-6 -8 -3 275.524 261.177 14.103 6.212 o
-6 -8 -2 339.973 314.586 20.477 3.099 o
-6 -8 -1 127.295 137.962 5.463 34.058 o
-6 -8 0 130.183 133.103 4.462 44.637 o
-6 -7 -8 68.690 69.973 3.255 87.372 o
-6 -7 -7 376.329 383.595 8.246 12.265 o
-6 -7 -6 60.493 69.694 2.631 117.506 o
-6 -7 -5 145.808 146.119 3.109 61.102 o
-6 -7 -4 712.642 705.478 12.923 4.893 o
-6 -7 -3 272.477 257.930 14.781 5.733 o
-6 -7 -2 573.557 543.483 28.070 1.627 o
-6 -7 -1 424.015 430.652 14.510 5.319 o
-6 -7 0 835.720 838.298 19.159 2.695 o
-6 -6 -8 171.913 170.565 3.676 47.202 o
-6 -6 -7 812.643 841.403 12.697 4.479 o
-6 -6 -6 420.800 426.345 7.135 13.283 o
-6 -6 -5 488.812 482.224 8.571 9.974 o
-6 -6 -4 38.251 35.529 4.068 73.123 o
-6 -6 -3 1401.430 1362.530 36.892 0.819 o
-6 -6 -2 1151.340 1105.310 36.207 0.901 o
-6 -6 -1 954.017 976.505 45.021 0.638 o
-6 -6 0 851.218 861.524 19.407 2.619 o
-6 -5 -9 80.778 85.160 3.255 81.213 o
-6 -5 -8 33.685 34.658 1.400 309.992 o
-6 -5 -7 45.646 47.402 1.839 202.211 o
-6 -5 -6 262.532 264.904 5.561 23.736 o
-6 -5 -5 26.607 28.593 2.177 208.542 o
-6 -5 -4 298.402 292.638 14.917 5.544 o
-6 -5 -3 388.745 372.645 17.900 3.853 o
-6 -5 -2 372.963 387.945 11.847 7.559 o
-6 -5 -1 816.712 846.998 23.168 2.048 o
-6 -5 0 283.001 278.923 11.095 9.185 o
-6 -4 -9 134.958 137.041 3.354 60.005 o
-6 -4 -8 32.235 31.733 1.400 321.115 o
-6 -4 -7 110.283 111.437 2.801 80.753 o
-6 -4 -6 1212.160 1214.260 17.782 2.314 o
-6 -4 -5 509.065 498.312 8.573 9.697 o
-6 -4 -4 590.072 612.125 26.850 1.745 o
-6 -4 -3 309.739 328.980 16.002 4.851 o
-6 -4 -2 1011.300 1012.980 39.733 0.791 o
-6 -4 -1 560.648 563.699 25.630 1.915 o
-6 -4 0 163.040 157.963 4.908 36.009 o
-6 -3 -10 12.517 10.577 2.170 254.600 o
-6 -3 -9 55.573 55.243 2.108 159.796 o
-6 -3 -8 376.667 372.572 6.334 16.263 o
-6 -3 -7 97.220 100.249 2.569 94.246 o
-6 -3 -6 118.911 119.735 2.893 74.725 o
-6 -3 -5 174.893 167.932 5.147 32.889 o
-6 -3 -4 429.189 447.771 20.070 3.083 o
-6 -3 -3 1249.260 1277.140 50.445 0.497 o
-6 -3 -2 219.805 210.578 10.442 10.822 o
-6 -3 -1 225.630 222.187 7.557 17.654 o
-6 -3 0 1095.090 1135.720 24.784 1.634 o
-6 -2 -10 19.869 20.070 1.918 274.708 o
-6 -2 -9 31.905 32.638 2.140 201.560 o
-6 -2 -8 617.089 643.035 10.141 6.965 o
-6 -2 -7 406.453 415.694 7.022 13.812 o
-6 -2 -6 275.621 277.457 6.774 18.516 o
-6 -2 -5 713.181 713.593 13.288 4.724 o
-6 -2 -4 64.782 64.820 5.967 34.785 o
-6 -2 -3 595.378 585.546 25.223 1.951 o
-6 -2 -2 419.414 414.114 15.323 4.905 o
-6 -2 -1 694.175 708.397 19.267 2.892 o
-6 -2 0 1122.060 1144.140 25.587 1.548 o
-6 -1 -10 75.390 74.837 2.361 120.235 o
-6 -1 -9 13.879 13.389 0.987 713.526 o
-6 -1 -8 3.797 3.959 1.887 370.395 o
-6 -1 -7 379.961 388.600 6.697 15.203 o
-6 -1 -6 217.351 216.074 4.398 34.036 o
-6 -1 -5 39.391 41.506 1.895 211.541 o
-6 -1 -4 1599.050 1584.150 61.565 0.333 o
-6 -1 -3 369.058 381.595 18.171 3.772 o
-6 -1 -2 387.758 421.192 18.442 3.631 o
-6 -1 -1 239.502 254.761 8.679 14.001 o
-6 -1 0 191.137 193.482 5.547 28.483 o
-6 0 1 47.443 42.362 2.201 168.215 o
-6 0 2 2077.720 2064.210 44.071 0.525 o
-6 0 3 703.579 740.812 16.943 3.450 o
-6 0 4 5.198 9.221 2.983 151.656 o
-6 0 5 509.382 485.989 14.917 4.824 o
-6 0 6 375.303 373.966 8.265 12.307 o
-6 0 7 1.269 3.933 1.193 899.904 o
-6 0 8 80.793 84.061 7.291 23.689 o
-6 0 9 254.279 246.328 6.408 20.809 o
-6 0 10 120.341 122.698 3.953 53.687 o
-6 0 11 97.203 91.955 3.009 82.364 o
-6 0 12 249.167 232.700 8.408 14.690 o
-6 1 1 558.129 547.191 13.124 5.547 o
-6 1 2 912.586 932.187 20.881 2.281 o
-6 1 3 555.900 551.680 13.113 5.554 o
-6 1 4 343.652 341.112 12.340 7.335 o
-6 1 5 207.666 201.921 7.624 17.986 o
-6 1 6 617.694 592.746 30.240 1.406 o
-6 1 7 678.797 702.002 16.874 3.539 o
-6 1 8 378.508 385.626 8.719 11.437 o
-6 1 9 97.302 106.610 3.796 61.525 o
-6 1 10 192.893 188.003 5.136 31.288 o
-6 1 11 76.840 74.322 2.694 104.696 o
-6 1 12 9.705 10.848 1.898 327.080 o
-6 2 1 985.089 962.471 21.830 2.079 o
-6 2 2 718.151 718.317 16.719 3.509 o
-6 2 3 815.342 814.954 18.470 2.872 o
-6 2 4 84.548 91.192 11.120 10.858 o
-6 2 5 34.780 36.227 3.319 103.464 o
-6 2 6 946.512 926.165 33.359 1.088 o
-6 2 7 981.075 951.585 31.867 1.165 o
-6 2 8 443.523 425.729 11.816 7.158 o
-6 2 9 94.546 104.061 3.796 62.255 o
-6 2 10 356.185 355.183 7.892 13.397 o
-6 2 11 29.335 29.739 1.866 247.824 o
-6 2 12 237.407 233.513 8.136 15.584 o
-6 3 1 1627.210 1652.190 36.013 0.791 o
-6 3 2 236.845 232.571 6.495 21.179 o
-6 3 3 1000.810 994.164 26.837 1.521 o
-6 3 4 922.400 858.386 37.699 0.888 o
-6 3 5 169.008 149.167 8.136 17.404 o
-6 3 6 520.220 535.282 13.708 5.358 o
-6 3 7 6.346 8.445 1.814 373.463 o
-6 3 8 220.204 210.167 7.220 19.078 o
-6 3 9 338.667 334.052 7.947 13.697 o
-6 3 10 117.323 120.086 3.897 55.243 o
-6 3 11 87.385 89.751 2.952 87.739 o
-6 3 12 205.330 196.900 7.323 19.181 o
-6 4 1 67.475 69.325 2.912 101.068 o
-6 4 2 193.802 187.294 5.578 28.311 o
-6 4 3 420.631 392.851 12.113 7.086 o
-6 4 4 337.963 317.888 10.426 9.585 o
-6 4 5 395.574 363.424 15.188 5.085 o
-6 4 6 1076.520 1027.180 53.429 0.460 o
-6 4 7 1078.920 1060.190 24.482 1.690 o
-6 4 8 187.305 189.901 10.442 11.137 o
-6 4 9 537.555 539.093 11.387 6.771 o
-6 4 10 221.803 215.899 4.816 30.901 o
-6 4 11 19.431 17.366 1.898 283.839 o
-6 4 12 19.030 18.714 2.170 232.089 o
-6 5 1 295.329 297.529 7.919 14.710 o
-6 5 2 438.864 439.357 11.088 7.801 o
-6 5 3 392.923 379.785 9.311 10.424 o
-6 5 4 832.182 794.365 22.281 2.182 o
-6 5 5 53.775 51.259 5.153 46.203 o
-6 5 6 876.729 886.320 30.918 1.258 o
-6 5 7 368.777 373.826 10.345 9.267 o
-6 5 8 405.926 404.131 11.313 7.865 o
-6 5 9 429.981 414.482 9.353 9.872 o
-6 5 10 82.675 81.414 3.656 70.112 o
-6 5 11 21.314 21.652 1.411 394.238 o
-6 6 1 267.184 252.694 6.999 18.274 o
-6 6 2 1327.200 1309.460 28.968 1.201 o
-6 6 3 103.595 96.564 3.573 65.962 o
-6 6 4 518.763 483.779 14.662 4.930 o
-6 6 5 826.572 776.480 27.935 1.525 o
-6 6 6 104.421 95.467 6.780 25.962 o
-6 6 7 275.481 288.298 13.561 6.605 o
-6 6 8 592.289 605.359 15.406 4.290 o
-6 6 9 24.374 26.899 2.181 213.156 o
-6 6 10 71.707 75.486 3.009 94.205 o
-6 6 11 63.835 65.207 2.163 143.291 o
-6 7 1 975.082 951.759 21.795 2.095 o
-6 7 2 361.982 356.130 7.833 13.420 o
-6 7 3 207.885 208.469 5.088 30.168 o
-6 7 4 45.260 38.285 3.319 98.852 o
-6 7 5 1510.720 1440.680 46.920 0.542 o
-6 7 6 543.405 571.443 21.426 2.620 o
-6 7 7 220.194 234.870 11.391 9.279 o
-6 7 8 282.531 283.145 13.289 6.822 o
-6 7 9 105.647 103.400 4.783 44.387 o
-6 7 10 57.050 55.833 2.790 115.204 o
-6 7 11 239.175 228.392 5.409 26.212 o
-6 8 1 382.978 367.002 17.464 4.032 o
-6 8 2 248.275 235.867 6.511 20.734 o
-6 8 3 239.352 235.115 5.668 24.755 o
-6 8 4 73.243 68.888 5.424 40.231 o
-6 8 5 52.834 65.904 6.238 32.686 o
-6 8 6 912.594 920.222 31.732 1.192 o
-6 8 7 97.368 104.145 7.323 22.849 o
-6 8 8 14.684 18.714 3.797 91.104 o
-6 8 9 85.188 73.561 9.628 14.292 o
-6 8 10 217.890 211.054 6.982 20.029 o
-6 8 11 1.327 0.511 0.826 1874.180 o
-6 9 1 227.705 218.189 6.018 23.829 o
-6 9 2 315.405 312.997 9.491 11.197 o
-6 9 3 269.022 264.053 7.434 16.761 o
-6 9 4 852.119 822.126 21.607 2.260 o
-6 9 5 519.870 500.417 13.359 5.614 o
-6 9 6 50.871 44.479 5.424 42.729 o
-6 9 7 313.986 319.759 14.374 5.835 o
-6 9 8 93.433 97.365 7.052 24.581 o
-6 9 9 1.216 3.526 1.534 569.423 o
-6 9 10 220.312 210.834 6.790 20.742 o
-6 9 11 72.835 71.949 2.968 96.021 o
-6 10 1 1742.350 1737.460 45.671 0.538 o
-6 10 2 697.868 717.627 27.392 1.631 o
-6 10 3 1365.970 1318.610 69.973 0.271 o
-6 10 4 933.575 896.516 27.270 1.526 o
-6 10 5 695.825 677.755 19.527 2.848 o
-6 10 6 102.903 105.303 4.749 45.019 o
-6 10 7 108.908 114.994 7.594 21.086 o
-6 10 8 247.211 258.478 8.519 14.257 o
-6 10 9 44.799 45.259 5.560 41.285 o
-6 10 10 25.462 28.311 2.471 175.222 o
-6 10 11 0.357 0.136 0.959 1513.340 o
-6 11 1 32.248 36.342 4.611 59.636 o
-6 11 2 1205.380 1208.520 43.665 0.646 o
-6 11 3 158.674 151.366 5.862 28.929 o
-6 11 4 685.367 669.216 15.566 3.976 o
-6 11 5 376.173 377.419 13.561 6.145 o
-6 11 6 305.944 318.610 9.497 11.251 o
-6 11 7 45.939 49.361 5.424 42.913 o
-6 11 8 78.609 78.686 4.312 56.514 o
-6 11 9 143.180 146.689 5.655 31.322 o
-6 11 10 3.168 4.430 1.429 617.679 o
-6 11 11 21.252 24.951 2.712 157.078 o
-6 12 1 624.782 632.737 25.494 1.892 o
-6 12 2 306.032 307.269 28.342 1.696 o
-6 12 3 287.955 286.084 9.056 12.408 o
-6 12 4 220.597 207.627 7.292 18.832 o
-6 12 5 326.256 323.514 9.537 10.970 o
-6 12 6 117.371 109.906 6.373 27.985 o
-6 12 7 243.282 243.277 11.933 8.442 o
-6 12 8 322.733 342.970 10.984 8.887 o
-6 12 9 4.286 3.814 1.499 558.480 o
-6 12 10 179.666 168.304 11.798 9.098 o
-6 13 1 328.078 323.261 10.713 9.257 o
-6 13 2 477.606 500.963 26.172 1.887 o
-6 13 3 213.778 207.458 7.362 18.731 o
-6 13 4 894.935 866.933 21.611 2.211 o
-6 13 5 130.370 143.200 7.323 21.563 o
-6 13 6 39.832 46.522 3.513 90.952 o
-6 13 7 165.316 155.311 5.790 29.021 o
-6 13 8 101.638 93.991 4.603 47.791 o
-6 13 9 22.488 25.175 3.526 100.160 o
-6 13 10 137.395 144.827 6.780 24.150 o
-6 14 1 104.280 101.774 4.820 44.099 o
-6 14 2 47.349 51.698 3.844 76.256 o
-6 14 3 43.181 51.366 3.762 79.999 o
-6 14 4 536.054 542.474 14.779 4.760 o
-6 14 5 254.761 256.024 10.848 9.777 o
-6 14 6 73.527 78.923 5.424 39.858 o
-6 14 7 152.933 152.097 5.635 30.823 o
-6 14 8 198.884 187.645 6.614 22.461 o
-6 14 9 63.123 71.828 3.452 82.125 o
-6 14 10 46.887 46.106 3.526 88.253 o
-6 15 1 484.762 489.454 13.487 5.667 o
-6 15 2 516.923 514.912 14.334 5.062 o
-6 15 3 869.636 889.709 22.406 2.106 o
-6 15 4 170.857 167.021 14.510 6.268 o
-6 15 5 216.097 213.715 9.764 12.101 o
-6 15 6 211.949 233.513 9.764 12.048 o
-6 15 7 237.323 237.376 7.367 17.888 o
-6 15 8 15.223 17.900 3.255 120.592 o
-6 15 9 55.562 59.395 4.339 60.768 o
-6 15 10 3.754 3.255 1.356 677.231 o
-6 16 1 119.096 115.004 5.207 37.807 o
-6 16 2 756.048 749.129 19.599 2.735 o
-6 16 3 361.315 380.783 11.078 8.431 o
-6 16 4 50.696 52.417 3.844 75.390 o
-6 16 5 32.443 34.444 4.068 74.460 o
-6 16 6 224.417 209.376 9.492 12.601 o
-6 16 7 15.828 16.849 3.390 111.998 o
-6 16 8 183.824 186.051 8.679 15.203 o
-6 16 9 40.117 31.732 3.255 105.418 o
-6 17 1 675.605 698.575 30.376 1.369 o
-6 17 2 28.990 35.364 7.052 27.296 o
-6 17 3 351.622 375.312 12.069 7.479 o
-6 17 4 124.924 132.351 7.323 21.827 o
-6 17 5 261.263 257.651 10.848 9.729 o
-6 17 6 19.418 22.757 3.933 83.618 o
-6 17 7 5.099 6.892 1.622 466.873 o
-6 17 8 261.761 264.133 7.280 17.372 o
-6 17 9 2.791 2.983 1.627 498.097 o
-6 18 1 478.338 475.681 13.424 5.749 o
-6 18 2 816.943 810.025 25.087 1.816 o
-6 18 3 172.759 176.559 8.679 15.418 o
-6 18 4 7.663 9.972 2.007 306.022 o
-6 18 5 94.045 98.450 5.967 32.460 o
-6 18 6 44.993 43.299 5.289 45.203 o
-6 18 7 95.679 98.718 6.102 31.210 o
-6 18 8 49.300 54.559 2.584 132.384 o
-6 19 1 709.974 730.645 23.867 2.046 o
-6 19 2 456.380 499.572 17.358 3.875 o
-6 19 3 168.639 181.170 8.679 15.443 o
-6 19 4 206.379 213.447 7.292 19.086 o
-6 19 5 95.515 104.000 4.626 47.572 o
-6 19 6 0.994 2.441 1.898 383.277 o
-6 19 7 38.961 37.699 3.526 92.166 o
-6 19 8 97.102 91.127 4.339 52.660 o
-6 20 1 46.429 42.580 4.068 70.733 o
-6 20 2 44.053 46.920 4.339 63.563 o
-6 20 3 337.312 347.996 10.223 9.754 o
-6 20 4 285.028 293.146 8.987 12.537 o
-6 20 5 13.696 17.160 2.150 248.341 o
-6 20 6 23.866 32.003 3.255 112.739 o
-6 20 7 156.848 153.506 6.780 23.426 o
-6 21 1 11.439 11.391 2.441 209.075 o
-6 21 2 1.660 2.983 1.898 378.631 o
-6 21 3 116.905 122.657 5.083 39.015 o
-6 21 4 212.351 224.645 7.362 18.575 o
-6 21 5 91.231 95.783 4.167 56.199 o
-6 21 6 163.923 166.524 7.052 21.703 o
-6 21 7 94.022 95.467 4.611 48.418 o
-6 22 1 429.691 427.159 15.459 4.800 o
-6 22 2 69.271 71.788 3.061 93.894 o
-6 22 3 10.067 9.463 1.755 373.627 o
-6 22 4 16.095 12.408 3.119 131.279 o
-6 22 5 124.140 129.368 5.967 30.275 o
-6 22 6 0.220 0.542 1.356 763.728 o
-6 23 1 61.112 63.252 2.817 109.747 o
-6 23 2 67.051 70.215 2.818 105.067 o
-6 23 3 29.985 29.904 2.458 170.535 o
-6 23 4 148.790 143.471 6.509 25.352 o
-6 23 5 14.554 14.917 2.170 245.218 o
-6 23 6 36.878 34.715 2.712 139.998 o
-6 24 1 76.372 86.517 5.153 42.796 o
-6 24 2 76.890 74.312 4.068 62.163 o
-6 24 3 98.817 101.704 4.882 43.792 o
-6 24 4 135.088 137.504 5.967 29.582 o
-6 24 5 25.288 21.968 2.170 217.433 o
-6 25 1 29.526 32.003 3.255 110.087 o
-5 -27 -1 45.971 47.462 2.983 113.129 o
-5 -27 0 57.665 61.565 3.255 92.613 o
-5 -26 -3 53.975 60.480 3.255 94.151 o
-5 -26 -2 66.216 71.251 2.685 111.264 o
-5 -26 -1 122.033 124.729 3.836 55.184 o
-5 -26 0 390.495 404.433 9.391 10.221 o
-5 -25 -4 52.259 54.170 2.199 156.883 o
-5 -25 -3 25.492 25.474 1.475 345.767 o
-5 -25 -2 102.679 104.758 3.544 65.932 o
-5 -25 -1 55.090 57.485 4.746 52.645 o
-5 -25 0 99.470 97.118 3.933 59.257 o
-5 -24 -5 162.564 154.605 10.035 12.269 o
-5 -24 -4 52.122 52.114 1.979 176.054 o
-5 -24 -3 54.768 54.093 2.136 159.149 o
-5 -24 -2 97.959 97.452 2.975 82.216 o
-5 -24 -1 127.552 139.895 4.504 44.040 o
-5 -24 0 75.900 76.566 3.352 80.927 o
-5 -23 -6 3.211 3.552 0.959 1224.450 o
-5 -23 -5 164.484 157.919 6.282 25.869 o
-5 -23 -4 69.600 72.356 2.496 118.087 o
-5 -23 -3 217.832 224.654 5.266 28.110 o
-5 -23 -2 116.498 123.376 6.387 27.669 o
-5 -23 -1 76.402 80.506 3.544 74.644 o
-5 -23 0 74.778 80.506 3.544 75.047 o
-5 -22 -6 1.832 3.797 1.151 945.201 o
-5 -22 -5 0.823 0.814 0.877 1715.420 o
-5 -22 -4 214.925 223.418 5.252 28.367 o
-5 -22 -3 34.621 28.447 2.550 157.864 o
-5 -22 -2 165.646 170.696 4.638 37.790 o
-5 -22 -1 44.296 45.278 4.204 67.137 o
-5 -22 0 123.889 147.268 7.323 21.671 o
-5 -21 -7 135.345 130.266 4.339 45.789 o
-5 -21 -6 92.040 96.597 3.629 67.114 o
-5 -21 -5 4.300 4.430 1.096 936.738 o
-5 -21 -4 7.942 5.761 1.233 693.815 o
-5 -21 -3 418.415 413.873 8.750 10.806 o
-5 -21 -2 59.251 50.554 2.636 123.848 o
-5 -21 -1 458.569 481.929 9.802 8.835 o
-5 -21 0 182.304 190.256 6.137 25.423 o
-5 -20 -7 3.929 4.204 1.151 879.488 o
-5 -20 -6 81.769 84.148 4.475 52.724 o
-5 -20 -5 92.222 92.909 3.166 79.270 o
-5 -20 -4 148.204 166.791 4.668 39.100 o
-5 -20 -3 210.537 214.029 5.510 27.297 o
-5 -20 -2 653.414 669.765 13.030 5.086 o
-5 -20 -1 178.890 186.930 5.052 32.784 o
-5 -20 0 704.134 732.619 13.876 4.485 o
-5 -19 -8 133.431 119.607 3.644 56.941 o
-5 -19 -7 162.355 163.908 7.594 19.417 o
-5 -19 -6 36.191 35.306 2.584 150.387 o
-5 -19 -5 4.596 7.657 1.694 433.476 o
-5 -19 -4 167.233 175.808 5.035 34.020 o
-5 -19 -3 82.147 80.630 3.304 79.979 o
-5 -19 -2 225.028 227.245 5.253 27.760 o
-5 -19 -1 549.443 547.618 11.151 6.864 o
-5 -19 0 175.708 176.330 4.521 37.821 o
-5 -18 -8 221.954 228.748 11.391 9.286 o
-5 -18 -7 368.900 376.948 9.480 10.417 o
-5 -18 -6 44.791 46.864 2.968 114.738 o
-5 -18 -5 236.700 250.217 7.530 17.243 o
-5 -18 -4 77.602 75.289 3.113 88.373 o
-5 -18 -3 467.938 463.849 10.117 8.502 o
-5 -18 -2 179.815 174.292 3.981 42.748 o
-5 -18 -1 425.013 424.993 9.248 10.005 o
-5 -18 0 310.409 299.811 6.379 18.619 o
-5 -17 -9 386.083 372.374 11.933 7.452 o
-5 -17 -8 49.158 45.028 2.493 142.218 o
-5 -17 -7 293.940 290.072 7.943 14.733 o
-5 -17 -6 16.111 17.884 2.983 140.155 o
-5 -17 -5 35.770 29.492 4.068 74.279 o
-5 -17 -4 54.517 56.068 2.573 128.876 o
-5 -17 -3 181.113 178.010 4.893 34.171 o
-5 -17 -2 116.828 116.354 3.148 70.045 o
-5 -17 -1 392.485 382.627 6.409 15.639 o
-5 -17 0 127.917 127.369 4.463 45.157 o
-5 -16 -9 66.778 65.633 3.797 71.641 o
-5 -16 -8 17.898 15.171 1.627 362.929 o
-5 -16 -7 54.342 55.588 3.797 75.620 o
-5 -16 -6 99.106 105.548 5.560 35.821 o
-5 -16 -5 54.086 53.127 2.755 119.561 o
-5 -16 -4 89.682 86.570 2.770 93.481 o
-5 -16 -3 787.770 782.945 11.780 5.005 o
-5 -16 -2 49.943 56.351 2.073 168.179 o
-5 -16 -1 114.029 104.852 2.486 89.028 o
-5 -16 0 156.775 150.267 4.718 38.577 o
-5 -15 -9 20.631 21.697 2.441 188.645 o
-5 -15 -8 51.719 49.038 2.877 115.414 o
-5 -15 -7 19.248 18.870 3.661 95.841 o
-5 -15 -6 438.658 439.679 11.656 7.285 o
-5 -15 -5 176.445 173.108 4.424 38.795 o
-5 -15 -4 301.538 304.053 6.175 19.453 o
-5 -15 -3 292.047 283.588 5.326 23.207 o
-5 -15 -2 125.773 124.075 2.794 74.410 o
-5 -15 -1 667.397 649.163 10.626 6.366 o
-5 -15 0 247.454 246.117 7.292 17.826 o
-5 -14 -10 28.876 33.901 2.441 171.307 o
-5 -14 -9 56.130 56.955 3.797 75.039 o
-5 -14 -8 66.787 62.650 4.611 53.465 o
-5 -14 -7 74.427 75.939 5.424 39.900 o
-5 -14 -6 62.674 63.064 4.700 52.289 o
-5 -14 -5 896.128 889.158 17.304 2.972 o
-5 -14 -4 102.052 98.914 3.025 79.344 o
-5 -14 -3 31.264 31.093 1.677 272.902 o
-5 -14 -2 637.634 623.074 10.205 6.862 o
-5 -14 -1 282.221 279.894 8.055 14.723 o
-5 -14 0 249.376 235.017 6.930 19.142 o
-5 -13 -10 18.858 17.358 1.898 285.544 o
-5 -13 -7 1456.010 1480.000 45.835 0.566 o
-5 -13 -6 255.182 265.801 6.102 21.700 o
-5 -13 -5 223.800 220.538 5.581 26.156 o
-5 -13 -4 167.372 162.408 4.572 38.620 o
-5 -13 -3 41.578 37.515 2.997 117.300 o
-5 -13 -2 50.050 55.280 4.204 65.234 o
-5 -13 -1 121.261 128.206 5.068 38.630 o
-5 -13 0 77.440 74.583 6.780 27.174 o
-5 -12 -7 214.611 216.690 6.916 20.304 o
-5 -12 -6 511.784 502.915 10.119 8.068 o
-5 -12 -5 237.352 235.621 5.779 24.285 o
-5 -12 -4 29.133 29.926 3.093 120.387 o
-5 -12 -3 235.313 214.529 9.221 13.046 o
-5 -12 -2 1181.530 1136.380 45.835 0.598 o
-5 -12 -1 228.370 226.752 9.764 11.928 o
-5 -12 0 345.708 351.238 10.552 9.248 o
-5 -11 -7 143.573 138.682 4.339 44.461 o
-5 -11 -6 367.107 377.747 7.933 12.996 o
-5 -11 -5 216.829 216.770 5.545 26.752 o
-5 -11 -4 20.285 22.905 2.528 178.116 o
-5 -11 -2 449.527 431.403 13.010 6.197 o
-5 -11 -1 336.656 327.803 10.293 9.739 o
-5 -11 0 698.976 708.770 19.381 2.861 o
-5 -10 -7 89.605 85.912 5.967 32.991 o
-5 -10 -6 36.707 38.451 1.821 228.815 o
-5 -10 -5 42.331 43.990 1.985 194.635 o
-5 -10 -4 12.396 16.273 2.712 169.882 o
-5 -10 -3 573.507 545.749 15.909 4.189 o
-5 -10 -2 372.949 359.525 11.071 8.432 o
-5 -10 -1 784.164 768.605 21.238 2.393 o
-5 -10 0 193.214 192.581 8.136 16.635 o
-5 -9 -7 107.443 105.341 2.968 78.290 o
-5 -9 -6 546.765 556.170 16.513 3.998 o
-5 -9 -5 135.517 131.775 4.414 44.751 o
-5 -9 -4 45.457 46.920 3.797 78.827 o
-5 -9 -3 980.445 913.349 25.208 1.701 o
-5 -9 -2 1357.660 1353.260 35.738 0.868 o
-5 -9 -1 154.329 154.861 6.509 24.967 o
-5 -9 0 86.829 88.508 3.182 81.055 o
-5 -8 -7 347.737 347.910 6.549 16.656 o
-5 -8 -6 69.350 65.475 2.014 147.436 o
-5 -8 -4 200.300 196.629 9.221 13.532 o
-5 -8 -3 124.054 124.084 4.950 39.852 o
-5 -8 -2 1519.320 1415.220 37.084 0.791 o
-5 -8 -1 175.554 174.211 6.190 25.681 o
-5 -8 0 978.458 996.260 26.332 1.575 o
-5 -7 -8 178.182 172.762 5.695 28.642 o
-5 -7 -7 92.554 96.655 4.691 47.308 o
-5 -7 -6 1122.240 1102.260 18.360 2.386 o
-5 -7 -3 232.361 239.512 6.659 20.547 o
-5 -7 -2 44.080 46.106 2.752 128.162 o
-5 -7 -1 398.495 391.342 11.581 7.678 o
-5 -7 0 39.522 46.121 9.221 16.110 o
-5 -6 -8 36.454 38.106 5.695 40.282 o
-5 -6 -7 822.832 825.098 13.736 4.117 o
-5 -6 -6 230.673 222.160 5.915 24.142 o
-5 -6 -3 58.355 56.422 3.199 95.553 o
-5 -6 -2 1477.250 1487.650 47.869 0.524 o
-5 -6 -1 701.116 728.636 24.951 1.906 o
-5 -6 0 99.955 100.377 4.103 55.752 o
-5 -5 -8 504.727 513.221 8.929 9.274 o
-5 -5 -7 1580.350 1595.610 22.505 1.450 o
-5 -5 -6 972.109 960.517 19.886 2.371 o
-5 -5 -4 71.495 71.329 5.967 34.273 o
-5 -5 -3 93.404 99.361 4.696 47.011 o
-5 -5 -2 199.926 205.042 6.709 21.738 o
-5 -5 -1 1072.930 1090.980 28.095 1.375 o
-5 -5 0 340.691 339.052 10.152 9.861 o
-5 -4 -9 21.354 22.042 1.552 352.364 o
-5 -4 -8 430.893 444.284 7.050 13.126 o
-5 -4 -7 135.371 137.327 3.048 65.282 o
-5 -4 -6 736.808 730.374 24.409 1.959 o
-5 -4 -4 141.485 151.607 8.950 15.198 o
-5 -4 -3 140.423 141.848 5.945 29.397 o
-5 -4 -2 415.567 419.409 14.374 5.436 o
-5 -4 -1 892.569 909.376 23.779 1.907 o
-5 -4 0 173.500 175.775 5.930 27.287 o
-5 -3 -9 250.973 255.882 5.420 25.041 o
-5 -3 -8 11.143 12.495 1.010 757.000 o
-5 -3 -7 455.669 457.659 6.781 13.068 o
-5 -3 -6 704.457 729.325 20.612 2.590 o
-5 -3 -4 550.696 552.459 23.595 2.222 o
-5 -3 -3 700.712 704.233 20.418 2.643 o
-5 -3 -2 1283.730 1280.230 47.191 0.557 o
-5 -3 -1 269.778 267.697 8.140 14.800 o
-5 -3 0 47.758 47.087 2.406 148.903 o
-5 -2 -10 189.810 198.650 4.375 37.027 o
-5 -2 -9 61.290 60.960 1.758 176.575 o
-5 -2 -8 141.912 141.273 2.801 67.799 o
-5 -2 -7 115.986 122.838 2.631 81.327 o
-5 -2 -6 1279.200 1284.130 29.295 1.199 o
-5 -2 -5 228.272 217.241 10.035 11.455 o
-5 -2 -4 67.985 77.024 5.967 34.307 o
-5 -2 -3 239.626 229.749 11.391 9.185 o
-5 -2 -2 161.166 168.151 9.221 14.127 o
-5 -2 -1 200.486 194.591 6.445 23.110 o
-5 -2 0 791.704 803.994 21.607 2.312 o
-5 -1 -11 37.113 38.241 3.255 105.310 o
-5 -1 -10 29.368 30.595 1.510 311.650 o
-5 -1 -9 123.238 132.597 2.672 76.568 o
-5 -1 -8 8.142 7.043 0.809 1159.870 o
-5 -1 -7 381.415 377.005 5.951 17.015 o
-5 -1 -6 978.809 971.148 19.517 2.419 o
-5 -1 -5 396.317 409.404 19.120 3.406 o
-5 -1 -4 992.759 1023.550 28.286 1.399 o
-5 -1 -3 259.661 283.947 9.583 11.709 o
-5 -1 -2 712.061 754.783 29.833 1.397 o
-5 -1 -1 1690.940 1723.530 44.007 0.575 o
-5 -1 0 2212.680 2295.130 57.993 0.335 o
-5 0 1 65.777 73.476 2.999 97.347 o
-5 0 2 1583.450 1570.150 33.562 0.890 o
-5 0 3 1108.370 1112.040 24.164 1.692 o
-5 0 4 0.004 5.424 2.170 293.959 o
-5 0 5 196.734 203.138 11.391 9.495 o
-5 0 6 0.052 2.911 1.429 672.827 o
-5 0 7 81.912 89.559 4.206 57.294 o
-5 0 8 86.063 87.930 3.171 81.719 o
-5 0 9 33.109 33.789 1.681 263.453 o
-5 0 10 353.577 363.005 5.986 17.806 o
-5 0 11 88.688 91.883 2.585 99.242 o
-5 0 12 350.007 325.790 6.298 17.524 o
-5 1 1 618.475 620.925 14.337 4.659 o
-5 1 2 381.052 380.336 9.338 10.494 o
-5 1 3 1249.410 1308.080 28.182 1.274 o
-5 1 4 519.834 527.778 23.595 2.245 o
-5 1 5 413.771 408.445 19.527 3.267 o
-5 1 6 1698.550 1612.710 42.987 0.601 o
-5 1 7 323.897 332.447 9.422 11.137 o
-5 1 8 43.802 51.217 6.238 33.417 o
-5 1 9 254.327 251.430 6.307 21.132 o
-5 1 10 269.641 279.006 4.902 26.131 o
-5 1 11 40.025 41.593 1.889 211.034 o
-5 1 12 67.255 67.719 3.752 72.546 o
-5 2 1 139.840 147.916 5.842 30.036 o
-5 2 2 1106.500 1122.650 24.655 1.644 o
-5 2 3 348.030 330.181 8.977 11.649 o
-5 2 4 122.587 121.774 7.865 19.524 o
-5 2 5 439.336 399.766 19.799 3.169 o
-5 2 6 671.394 656.433 18.697 3.083 o
-5 2 7 767.277 738.720 18.985 2.859 o
-5 2 8 233.233 238.120 7.723 16.825 o
-5 2 9 207.315 211.124 7.898 16.992 o
-5 2 10 16.283 19.167 1.449 419.676 o
-5 2 11 262.796 261.326 5.052 26.163 o
-5 2 12 119.240 123.010 2.769 76.997 o
-5 3 1 2698.030 2794.680 58.480 0.304 o
-5 3 2 906.702 906.762 20.223 2.401 o
-5 3 3 4467.590 4401.450 112.958 0.089 o
-5 3 4 600.334 587.445 25.765 1.877 o
-5 3 5 599.013 569.003 26.036 1.847 o
-5 3 6 196.258 198.952 7.557 18.487 o
-5 3 7 327.227 322.309 17.764 4.015 o
-5 3 8 75.547 71.328 4.746 49.596 o
-5 3 9 21.649 26.080 5.572 43.374 o
-5 3 10 10.415 14.219 1.708 375.991 o
-5 3 11 8.472 8.772 0.933 946.696 o
-5 3 12 88.717 87.487 2.505 103.170 o
-5 4 1 764.130 768.685 17.212 3.265 o
-5 4 2 71.415 73.370 2.672 108.564 o
-5 4 3 607.641 632.310 17.995 3.365 o
-5 4 4 1135.950 1105.730 45.021 0.621 o
-5 4 5 242.499 233.242 13.018 7.294 o
-5 4 6 213.072 206.236 8.014 16.568 o
-5 4 7 98.659 96.553 8.950 16.061 o
-5 4 8 323.334 321.356 9.422 11.196 o
-5 4 9 120.488 121.979 4.190 50.070 o
-5 4 10 6.414 6.696 1.456 547.630 o
-5 4 11 45.176 40.246 1.949 196.995 o
-5 4 12 60.989 59.786 2.147 149.364 o
-5 5 1 114.069 117.687 3.709 59.253 o
-5 5 2 22.894 25.445 4.911 54.893 o
-5 5 3 70.537 71.346 2.659 110.146 o
-5 5 4 248.337 234.870 12.747 7.540 o
-5 5 5 13.489 14.157 2.084 265.357 o
-5 5 6 144.365 138.900 9.764 13.104 o
-5 5 7 1204.500 1145.120 42.852 0.670 o
-5 5 8 63.337 63.544 4.014 66.860 o
-5 5 9 283.325 279.182 6.899 17.916 o
-5 5 10 67.857 70.990 3.137 91.733 o
-5 5 11 26.927 24.842 1.866 259.594 o
-5 5 12 118.925 119.296 4.093 51.908 o
-5 6 1 193.669 203.289 5.648 27.513 o
-5 6 2 401.702 390.361 9.552 9.965 o
-5 6 3 683.252 655.184 14.781 4.280 o
-5 6 4 587.365 537.271 25.494 1.928 o
-5 6 5 1591.930 1470.940 38.241 0.741 o
-5 6 6 834.406 837.231 29.562 1.375 o
-5 6 7 270.251 277.721 12.747 7.375 o
-5 6 8 343.258 350.784 10.848 8.899 o
-5 6 9 105.165 110.811 3.953 56.862 o
-5 6 10 5.604 10.325 1.913 339.691 o
-5 6 11 13.817 16.426 1.596 390.614 o
-5 6 12 121.186 120.843 3.836 55.615 o
-5 7 1 679.947 672.570 15.496 4.008 o
-5 7 2 466.706 462.398 11.062 7.604 o
-5 7 3 254.300 237.946 6.568 20.313 o
-5 7 4 1409.260 1295.310 47.191 0.548 o
-5 7 5 2514.920 2276.870 57.396 0.329 o
-5 7 6 32.891 35.800 4.611 59.585 o
-5 7 7 45.952 44.479 5.153 47.195 o
-5 7 8 341.318 347.151 15.188 5.222 o
-5 7 9 492.658 494.601 10.525 7.844 o
-5 7 10 45.639 46.408 3.253 100.132 o
-5 7 11 56.837 62.707 2.659 120.329 o
-5 7 12 28.451 29.595 2.983 128.073 o
-5 8 1 372.937 361.931 10.966 8.542 o
-5 8 2 44.923 43.936 2.736 129.300 o
-5 8 3 179.867 182.171 5.409 30.261 o
-5 8 4 25.199 20.597 3.255 114.850 o
-5 8 5 1778.100 1642.500 43.198 0.587 o
-5 8 6 855.508 813.636 28.748 1.439 o
-5 8 7 179.846 178.186 9.764 12.598 o
-5 8 8 1187.230 1203.370 40.411 0.740 o
-5 8 9 113.852 111.048 5.167 38.757 o
-5 8 10 15.246 17.198 1.755 333.428 o
-5 8 11 69.339 65.310 2.587 115.857 o
-5 8 12 18.624 16.273 2.170 235.323 o
-5 9 1 83.900 79.194 4.882 46.239 o
-5 9 2 223.819 219.324 7.486 17.956 o
-5 9 3 290.995 294.728 10.034 10.610 o
-5 9 4 460.911 445.415 10.905 7.830 o
-5 9 5 13.528 22.327 4.339 70.909 o
-5 9 6 72.998 85.703 6.238 31.362 o
-5 9 7 248.982 233.785 11.662 8.771 o
-5 9 8 132.431 134.097 5.831 30.814 o
-5 9 9 21.829 25.234 2.877 142.061 o
-5 9 10 149.880 140.943 8.814 15.560 o
-5 9 11 2.078 4.204 1.342 709.481 o
-5 9 12 14.424 14.645 1.898 303.690 o
-5 10 1 351.209 358.271 14.917 5.347 o
-5 10 2 32.799 38.816 3.661 88.359 o
-5 10 3 432.524 442.889 18.714 3.478 o
-5 10 4 372.558 354.394 9.211 10.890 o
-5 10 5 496.317 485.213 13.772 5.469 o
-5 10 6 332.616 333.319 14.374 5.769 o
-5 10 7 557.631 567.104 21.968 2.503 o
-5 10 8 286.308 308.817 14.645 5.733 o
-5 10 9 50.134 53.349 6.780 28.419 o
-5 10 10 13.011 10.306 1.918 310.890 o
-5 10 11 25.538 28.624 2.391 183.697 o
-5 11 1 147.120 151.336 7.865 18.773 o
-5 11 2 29.069 31.112 2.776 142.452 o
-5 11 3 221.077 222.123 11.391 9.309 o
-5 11 4 231.353 216.034 7.642 17.322 o
-5 11 5 1670.100 1598.350 39.200 0.696 o
-5 11 6 2080.200 2016.730 65.904 0.279 o
-5 11 7 422.108 446.144 17.900 3.763 o
-5 11 8 5.549 6.709 1.814 381.723 o
-5 11 9 385.689 385.908 11.103 8.245 o
-5 11 10 22.030 23.599 2.493 179.579 o
-5 11 11 18.630 12.165 1.622 368.380 o
-5 12 1 129.353 118.791 6.780 24.803 o
-5 12 2 216.983 225.920 11.662 8.954 o
-5 12 3 315.705 303.757 14.645 5.668 o
-5 12 4 433.748 442.075 18.985 3.392 o
-5 12 5 582.433 589.915 16.247 4.003 o
-5 12 6 692.667 708.134 25.494 1.847 o
-5 12 7 538.323 523.981 20.612 2.821 o
-5 12 8 239.347 230.409 11.527 9.004 o
-5 12 9 73.976 82.452 4.219 58.766 o
-5 12 10 82.367 71.268 3.644 71.629 o
-5 12 11 59.039 55.056 3.797 74.583 o
-5 13 1 63.124 65.834 3.707 75.020 o
-5 13 2 396.496 407.089 17.900 3.821 o
-5 13 3 304.367 310.809 14.645 5.687 o
-5 13 4 47.878 53.429 5.967 35.962 o
-5 13 6 71.530 62.379 5.967 34.501 o
-5 13 7 306.464 296.706 13.561 6.495 o
-5 13 8 106.394 102.079 4.887 43.022 o
-5 13 9 105.623 99.169 5.017 41.593 o
-5 13 10 72.294 62.978 3.352 84.017 o
-5 13 11 40.808 37.699 3.255 103.845 o
-5 14 1 46.662 42.852 5.424 43.101 o
-5 14 2 3.130 5.695 2.441 227.644 o
-5 14 3 686.100 656.604 26.850 1.703 o
-5 14 4 237.691 245.989 13.018 7.289 o
-5 14 7 1193.920 1163.950 27.022 1.399 o
-5 14 8 432.785 430.299 14.645 5.220 o
-5 14 9 12.255 8.816 1.918 316.124 o
-5 14 10 265.358 255.317 13.425 6.805 o
-5 14 11 22.354 23.324 2.441 185.374 o
-5 15 1 3.171 4.068 2.712 186.963 o
-5 15 2 76.274 66.447 6.780 27.345 o
-5 15 3 351.671 367.221 17.086 4.233 o
-5 15 4 108.681 110.926 8.408 17.709 o
-5 15 5 697.876 668.266 26.850 1.696 o
-5 15 7 50.489 45.292 4.882 51.349 o
-5 15 8 26.319 22.782 3.526 99.187 o
-5 15 9 398.410 407.089 15.188 5.030 o
-5 15 10 45.021 41.767 3.797 79.582 o
-5 16 1 485.569 486.554 21.154 2.754 o
-5 16 2 339.483 351.491 16.544 4.509 o
-5 16 3 369.139 399.224 18.171 3.761 o
-5 16 4 206.004 203.680 11.933 8.711 o
-5 16 5 418.919 415.768 18.442 3.598 o
-5 16 6 168.446 168.151 8.950 14.764 o
-5 16 7 26.698 34.986 4.339 67.457 o
-5 16 8 53.470 53.747 3.319 92.934 o
-5 16 9 2.066 0.542 1.627 515.186 o
-5 16 10 218.468 213.173 8.408 15.278 o
-5 17 1 1319.560 1378.030 49.361 0.510 o
-5 17 2 181.521 180.356 11.120 10.056 o
-5 17 3 39.321 46.920 6.238 33.715 o
-5 17 5 63.975 64.277 6.780 27.783 o
-5 17 6 332.664 329.794 13.832 6.155 o
-5 17 7 37.602 33.359 4.068 73.485 o
-5 17 8 90.004 91.105 3.821 63.748 o
-5 17 9 86.714 76.482 4.882 46.099 o
-5 18 1 141.772 146.149 5.994 28.889 o
-5 18 2 373.635 382.680 18.171 3.765 o
-5 18 3 177.365 184.424 11.391 9.651 o
-5 18 4 198.234 214.800 11.662 9.078 o
-5 18 5 44.117 46.377 5.695 39.541 o
-5 18 6 48.776 49.089 4.882 51.329 o
-5 18 7 16.334 11.391 2.712 168.347 o
-5 18 8 1.914 0.960 1.627 514.670 o
-5 18 9 9.860 10.848 1.898 326.496 o
-5 19 1 118.469 108.212 5.065 39.642 o
-5 19 2 297.909 280.162 15.188 5.388 o
-5 19 3 26.680 28.477 5.153 49.677 o
-5 19 4 45.221 50.717 5.967 36.173 o
-5 19 5 348.299 329.522 15.730 4.923 o
-5 19 7 144.893 150.523 7.052 22.424 o
-5 19 8 1.333 3.559 3.255 132.415 o
-5 20 1 528.640 517.064 14.401 4.994 o
-5 20 3 151.528 143.200 9.492 13.672 o
-5 20 4 97.249 107.671 7.865 20.147 o
-5 20 5 290.259 278.535 13.832 6.356 o
-5 20 6 160.680 164.083 9.221 14.155 o
-5 20 7 471.493 485.198 16.544 4.176 o
-5 20 8 41.503 35.258 2.983 118.768 o
-5 21 1 135.547 150.794 7.594 20.125 o
-5 21 2 61.146 70.786 4.882 48.908 o
-5 21 3 416.919 412.513 18.714 3.512 o
-5 21 4 75.471 80.550 6.780 27.141 o
-5 21 5 184.292 177.373 10.035 11.992 o
-5 21 6 111.496 116.037 5.153 38.903 o
-5 21 7 27.133 25.765 2.983 130.102 o
-5 21 8 94.795 91.398 4.339 52.943 o
-5 22 1 142.223 134.792 7.052 22.709 o
-5 22 2 118.205 124.036 4.370 47.635 o
-5 22 3 9.909 10.098 1.953 312.679 o
-5 22 4 366.103 373.291 10.751 8.797 o
-5 22 5 184.513 181.855 8.950 14.482 o
-5 22 6 15.661 16.273 2.441 199.154 o
-5 22 7 49.908 55.056 3.526 85.949 o
-5 23 1 2.950 9.904 1.848 374.356 o
-5 23 2 7.867 10.157 2.394 223.438 o
-5 23 3 116.985 111.150 4.754 43.340 o
-5 23 4 53.834 53.041 3.509 85.662 o
-5 23 5 133.420 139.674 6.509 25.953 o
-5 23 6 47.184 57.226 3.797 77.136 o
-5 23 7 11.680 12.204 1.898 317.332 o
-5 24 1 36.717 37.273 3.193 108.899 o
-5 24 2 85.626 87.710 3.295 78.260 o
-5 24 3 65.205 65.676 3.452 82.422 o
-5 24 4 66.548 58.424 3.310 87.998 o
-5 24 5 50.164 45.564 3.526 87.319 o
-5 24 6 13.006 12.476 1.898 312.177 o
-5 25 1 159.581 178.186 8.136 17.318 o
-5 25 2 31.252 28.951 1.926 235.085 o
-5 25 3 28.770 30.105 2.983 127.718 o
-5 25 4 18.331 21.154 2.441 192.058 o
-5 25 5 4.133 4.611 1.627 480.346 o
-5 26 1 136.716 141.301 6.780 24.225 o
-5 26 2 101.581 104.021 8.001 19.506 o
-5 26 3 33.379 26.850 2.441 170.222 o
-4 -28 -1 225.665 225.377 7.865 16.641 o
-4 -28 0 238.633 242.192 8.408 14.773 o
-4 -27 -3 37.239 39.054 2.712 138.095 o
-4 -27 -2 31.439 30.647 2.712 145.867 o
-4 -27 -1 22.740 17.358 2.170 226.260 o
-4 -27 0 105.748 108.214 5.153 39.627 o
-4 -26 -4 176.954 167.404 13.832 6.832 o
-4 -26 -3 31.856 23.927 2.983 127.720 o
-4 -26 -2 9.751 9.492 1.898 329.481 o
-4 -26 -1 59.765 53.700 3.797 74.572 o
-4 -26 0 13.254 13.561 2.170 249.554 o
-4 -25 -5 122.395 124.171 3.761 56.408 o
-4 -25 -4 5.388 7.103 1.763 401.347 o
-4 -25 -3 83.117 87.529 3.277 79.515 o
-4 -25 -2 81.129 82.684 2.763 98.086 o
-4 -25 -1 109.954 108.404 3.928 56.746 o
-4 -25 0 61.681 60.580 2.968 103.181 o
-4 -24 -6 66.471 65.684 2.034 148.837 o
-4 -24 -5 114.369 113.545 4.133 52.277 o
-4 -24 -4 13.668 11.462 1.299 537.282 o
-4 -24 -3 49.635 45.460 2.241 160.772 o
-4 -24 -2 23.985 29.886 3.592 95.604 o
-4 -24 -1 122.062 128.709 4.504 45.167 o
-4 -24 0 266.000 276.266 7.472 16.592 o
-4 -23 -6 89.715 90.803 2.653 96.627 o
-4 -23 -5 23.381 24.192 1.652 314.535 o
-4 -23 -4 213.162 224.085 7.814 17.038 o
-4 -23 -3 99.026 102.920 3.383 70.583 o
-4 -23 -2 239.917 263.745 6.150 22.031 o
-4 -23 -1 88.771 95.621 5.017 43.165 o
-4 -23 0 245.050 244.477 9.764 11.694 o
-4 -22 -7 32.358 33.203 4.068 74.610 o
-4 -22 -6 7.070 6.951 1.036 895.519 o
-4 -22 -5 39.495 42.338 2.241 173.814 o
-4 -22 -4 254.314 268.525 6.180 21.370 o
-4 -22 -3 84.144 90.305 3.226 80.297 o
-4 -22 -2 19.138 22.145 1.927 271.979 o
-4 -22 -1 154.017 159.528 5.370 32.627 o
-4 -22 0 607.565 618.507 14.470 4.631 o
-4 -21 -8 6.125 6.238 1.356 621.035 o
-4 -21 -7 24.382 23.327 1.918 258.614 o
-4 -21 -6 20.398 21.700 1.613 340.886 o
-4 -21 -5 220.019 230.482 5.510 26.489 o
-4 -21 -4 225.484 242.381 5.923 23.922 o
-4 -21 -3 322.589 326.883 7.494 15.027 o
-4 -21 -2 153.616 143.012 5.222 34.388 o
-4 -21 -1 68.724 76.625 2.827 102.442 o
-4 -21 0 119.373 117.096 4.746 42.937 o
-4 -20 -8 44.873 48.226 2.301 159.311 o
-4 -20 -7 142.445 150.957 4.783 39.059 o
-4 -20 -6 50.822 50.768 2.429 142.999 o
-4 -20 -5 4.361 3.859 1.193 822.224 o
-4 -20 -4 75.992 74.163 5.271 41.774 o
-4 -20 -3 774.493 788.425 13.601 4.332 o
-4 -20 -2 456.670 441.758 9.330 9.548 o
-4 -20 -1 108.234 106.995 3.346 68.824 o
-4 -20 0 226.392 228.134 6.590 21.157 o
-4 -19 -9 9.259 8.950 1.627 428.080 o
-4 -19 -8 9.396 8.015 1.342 578.125 o
-4 -19 -7 54.278 57.775 3.661 79.646 o
-4 -19 -6 165.239 174.695 4.623 37.802 o
-4 -19 -5 136.146 148.099 4.309 45.124 o
-4 -19 -4 910.761 879.419 17.934 2.828 o
-4 -19 -3 551.771 547.117 10.077 7.699 o
-4 -19 -2 71.077 68.533 2.738 107.056 o
-4 -19 -1 246.120 229.804 4.750 29.457 o
-4 -19 0 889.968 854.503 14.592 3.676 o
-4 -18 -9 72.413 67.532 3.797 70.212 o
-4 -18 -8 14.311 13.295 1.726 353.975 o
-4 -18 -7 115.528 114.314 4.504 46.613 o
-4 -18 -6 500.496 503.836 10.206 8.058 o
-4 -18 -5 127.621 129.104 3.532 59.021 o
-4 -18 -4 57.544 56.626 2.555 127.674 o
-4 -18 -3 243.404 244.229 5.989 22.935 o
-4 -18 -2 365.797 357.773 7.291 14.465 o
-4 -18 -1 560.570 540.729 9.282 8.356 o
-4 -18 0 82.640 88.017 4.815 46.919 o
-4 -17 -10 173.174 171.677 6.238 25.545 o
-4 -17 -9 143.118 138.047 5.967 29.206 o
-4 -17 -8 62.146 56.751 3.390 86.821 o
-4 -17 -7 81.595 82.720 5.695 36.163 o
-4 -17 -6 61.456 61.752 3.736 75.038 o
-4 -17 -5 227.122 223.472 6.052 23.592 o
-4 -17 -4 751.547 733.958 12.950 4.720 o
-4 -17 -3 1597.280 1551.510 25.121 1.288 o
-4 -17 -2 268.670 255.592 8.505 14.018 o
-4 -17 -1 201.473 197.495 4.463 35.433 o
-4 -17 0 32.645 31.279 5.560 42.602 o
-4 -16 -10 4.401 6.238 1.627 471.872 o
-4 -16 -8 4.257 2.983 1.898 366.266 o
-4 -16 -7 218.883 224.563 10.306 11.012 o
-4 -16 -6 426.617 404.112 11.784 7.319 o
-4 -16 -5 514.968 498.964 11.047 7.252 o
-4 -16 -4 1031.900 1026.660 17.167 2.729 o
-4 -16 -3 64.528 69.194 2.320 131.824 o
-4 -16 -2 34.958 35.112 2.037 207.373 o
-4 -16 -1 469.330 466.254 11.334 7.341 o
-4 -16 0 421.875 370.691 12.261 7.004 o
-4 -15 -8 44.046 41.495 4.068 71.322 o
-4 -15 -7 7.168 9.492 2.712 179.164 o
-4 -15 -6 186.351 178.910 6.320 24.485 o
-4 -15 -5 681.207 701.480 13.877 4.586 o
-4 -15 -4 167.444 168.143 3.994 44.281 o
-4 -15 -3 150.970 152.219 4.012 46.882 o
-4 -15 -2 86.130 84.164 7.323 23.374 o
-4 -15 -1 670.565 653.231 19.461 2.902 o
-4 -15 0 70.886 65.104 4.398 56.855 o
-4 -14 -8 91.989 81.092 5.424 38.510 o
-4 -14 -7 19.628 22.511 3.526 101.736 o
-4 -14 -6 129.701 132.760 5.849 30.842 o
-4 -14 -5 297.063 297.393 6.729 17.904 o
-4 -14 -4 392.355 396.739 8.579 11.441 o
-4 -14 -3 771.131 741.089 31.054 1.290 o
-4 -14 -2 50.513 45.410 2.910 115.250 o
-4 -14 -1 49.691 59.456 2.784 118.698 o
-4 -14 0 196.099 195.668 7.957 17.138 o
-4 -13 -7 534.333 533.474 19.256 3.159 o
-4 -13 -6 646.419 624.114 12.302 5.555 o
-4 -13 -5 681.603 691.964 13.586 4.720 o
-4 -13 -4 915.579 956.293 38.241 0.860 o
-4 -13 -3 817.147 820.241 35.258 1.017 o
-4 -13 -2 92.988 97.138 8.950 16.126 o
-4 -13 -1 308.813 312.447 13.938 6.172 o
-4 -13 0 2466.710 2500.530 65.009 0.269 o
-4 -12 -7 332.390 331.407 7.924 13.862 o
-4 -12 -6 280.837 276.824 6.212 20.315 o
-4 -12 -5 650.487 654.532 22.461 2.322 o
-4 -12 -3 720.736 673.419 25.223 1.876 o
-4 -12 -2 165.918 161.283 5.930 27.928 o
-4 -12 -1 370.934 383.772 11.459 7.962 o
-4 -12 0 385.036 387.643 11.208 8.134 o
-4 -11 -7 337.118 342.220 8.122 13.300 o
-4 -11 -6 430.933 423.551 12.165 6.928 o
-4 -11 -4 610.620 550.018 21.697 2.525 o
-4 -11 -3 228.897 237.582 10.306 10.884 o
-4 -11 -2 893.107 862.025 23.312 1.978 o
-4 -11 -1 1545.510 1471.830 38.322 0.745 o
-4 -11 0 46.975 48.422 2.614 134.298 o
-4 -10 -6 516.336 517.898 13.561 5.480 o
-4 -10 -5 313.154 283.416 12.747 7.198 o
-4 -10 -4 299.583 262.804 11.933 8.127 o
-4 -10 -3 1033.400 1001.860 36.071 0.933 o
-4 -10 -2 12.032 16.091 1.805 334.401 o
-4 -10 -1 1993.480 1971.670 50.497 0.436 o
-4 -10 0 313.873 320.481 9.640 10.931 o
-4 -9 -4 178.217 171.597 6.178 25.703 o
-4 -9 -3 170.224 168.608 5.020 34.188 o
-4 -9 -2 2684.280 2639.140 55.616 0.330 o
-4 -9 -1 661.954 631.257 17.260 3.504 o
-4 -9 0 130.638 127.608 4.556 43.697 o
-4 -8 -4 987.453 950.445 25.866 1.624 o
-4 -8 -3 114.445 107.549 3.550 63.151 o
-4 -8 -2 1163.910 1121.700 24.458 1.633 o
-4 -8 -1 535.537 526.270 14.595 4.869 o
-4 -8 0 707.988 715.775 19.074 2.917 o
-4 -7 -4 172.000 155.404 8.950 14.799 o
-4 -7 -3 1812.810 1759.860 37.897 0.701 o
-4 -7 -2 1064.190 1055.010 22.997 1.855 o
-4 -7 -1 420.147 440.426 10.287 8.735 o
-4 -7 0 497.690 495.489 13.901 5.376 o
-4 -6 -4 11.485 10.848 2.712 173.689 o
-4 -6 -3 176.699 173.368 4.862 34.894 o
-4 -6 -2 1167.680 1158.360 24.928 1.581 o
-4 -6 -1 302.263 299.396 7.271 16.222 o
-4 -6 0 649.527 651.533 17.565 3.418 o
-4 -5 -4 798.358 797.092 33.359 1.127 o
-4 -5 -3 148.407 146.726 5.655 31.049 o
-4 -5 -2 1112.120 1109.450 23.936 1.713 o
-4 -5 -1 1531.300 1576.560 33.157 0.915 o
-4 -5 0 1057.610 1056.560 38.919 0.812 o
-4 -4 -7 152.553 171.409 5.744 29.571 o
-4 -4 -6 119.892 109.570 6.238 28.863 o
-4 -4 -4 326.897 333.773 10.440 9.589 o
-4 -4 -3 1236.860 1245.360 60.073 0.363 o
-4 -4 -2 743.009 716.344 15.845 3.729 o
-4 -4 -1 2373.360 2332.820 48.843 0.424 o
-4 -4 0 3066.180 3123.630 79.067 0.181 o
-4 -3 -9 291.124 295.545 6.280 19.514 o
-4 -3 -8 39.519 44.406 2.027 194.064 o
-4 -3 -7 19.084 19.686 2.301 210.878 o
-4 -3 -6 457.411 462.035 16.002 4.453 o
-4 -3 -5 349.818 347.477 12.883 6.817 o
-4 -3 -4 487.716 495.927 11.928 6.702 o
-4 -3 -3 3075.010 3071.520 80.905 0.175 o
-4 -3 -2 2651.540 2597.360 54.514 0.342 o
-4 -3 -1 1632.700 1681.020 42.491 0.615 o
-4 -3 0 122.652 120.090 5.289 36.555 o
-4 -2 -10 16.731 18.075 1.365 451.588 o
-4 -2 -9 528.485 551.334 7.823 10.075 o
-4 -2 -8 136.849 137.599 2.698 71.487 o
-4 -2 -7 715.205 734.534 19.380 2.831 o
-4 -2 -6 706.949 681.187 17.838 3.243 o
-4 -2 -5 528.274 556.888 16.247 4.131 o
-4 -2 -4 655.393 650.061 15.064 4.240 o
-4 -2 -3 220.697 255.974 8.002 16.053 o
-4 -2 -2 553.504 543.838 15.722 4.305 o
-4 -2 -1 538.040 539.359 14.595 4.846 o
-4 -2 0 418.923 414.597 11.737 7.372 o
-4 -1 -11 143.293 139.122 4.887 38.398 o
-4 -1 -10 24.239 24.299 2.659 159.639 o
-4 -1 -9 58.274 64.782 1.740 179.449 o
-4 -1 -8 85.738 88.204 1.917 129.126 o
-4 -1 -7 241.769 243.523 6.154 22.286 o
-4 -1 -6 578.888 599.673 16.024 4.084 o
-4 -1 -5 33.343 31.951 2.577 155.059 o
-4 -1 -4 1483.350 1489.340 32.869 0.946 o
-4 -1 -3 2514.720 2520.800 54.532 0.350 o
-4 -1 -2 2725.100 2733.520 59.333 0.297 o
-4 -1 -1 3696.620 3688.630 92.091 0.133 o
-4 -1 0 1458.790 1489.240 37.986 0.765 o
-4 0 1 547.544 608.188 43.692 0.713 o
-4 0 2 59.684 60.834 3.327 89.253 o
-4 0 3 2.591 4.856 1.540 543.738 o
-4 0 4 1817.960 1830.280 42.364 0.592 o
-4 0 5 2.116 1.976 0.789 1839.020 o
-4 0 6 34.477 36.130 2.954 124.343 o
-4 0 7 13.579 17.288 1.866 310.189 o
-4 0 8 278.399 269.200 6.991 17.856 o
-4 0 9 468.057 433.566 7.183 12.422 o
-4 0 10 0.946 2.464 0.873 1640.400 o
-4 0 11 246.312 240.010 4.842 28.639 o
-4 0 12 3.589 3.612 0.842 1465.240 o
-4 0 13 4.602 6.152 0.915 1173.810 o
-4 1 1 1612.440 1606.340 33.999 0.865 o
-4 1 2 841.343 874.688 16.937 3.142 o
-4 1 3 1966.440 1970.380 52.956 0.406 o
-4 1 4 592.456 638.480 34.444 1.108 o
-4 1 5 8.147 14.224 1.953 311.507 o
-4 1 6 327.381 345.650 15.819 4.900 o
-4 1 7 992.889 970.815 21.762 2.079 o
-4 1 8 188.714 184.306 5.490 29.199 o
-4 1 9 304.298 299.417 5.457 21.946 o
-4 1 10 31.678 33.843 1.691 265.553 o
-4 1 11 31.108 30.857 1.700 269.775 o
-4 1 12 2.295 3.357 0.823 1634.750 o
-4 1 13 50.737 52.348 1.708 203.007 o
-4 2 1 1056.260 1075.060 23.259 1.825 o
-4 2 2 1173.490 1163.880 22.342 1.823 o
-4 2 3 1284.760 1374.890 55.983 0.409 o
-4 2 4 360.077 373.339 20.205 3.136 o
-4 2 5 1255.340 1275.240 51.937 0.472 o
-4 2 6 774.826 805.331 28.982 1.444 o
-4 2 7 30.435 37.316 2.694 145.454 o
-4 2 8 4.697 4.315 1.101 920.625 o
-4 2 9 293.998 301.159 4.978 24.183 o
-4 2 10 161.285 152.194 3.435 52.990 o
-4 2 11 4.324 6.539 1.021 1006.680 o
-4 2 12 203.622 197.265 3.957 39.443 o
-4 2 13 61.296 57.531 1.755 179.090 o
-4 3 1 2528.130 2634.480 54.364 0.348 o
-4 3 2 4021.700 3982.920 82.393 0.152 o
-4 3 3 178.479 178.699 6.614 23.227 o
-4 3 4 3022.470 3161.690 157.710 0.054 o
-4 3 5 143.270 146.424 6.422 26.015 o
-4 3 6 247.500 241.273 7.445 17.385 o
-4 3 7 854.479 830.014 19.201 2.671 o
-4 3 8 169.967 167.850 7.751 18.610 o
-4 3 9 379.935 383.992 5.957 16.951 o
-4 3 10 105.452 106.641 2.562 89.843 o
-4 3 11 35.106 34.331 2.050 206.186 o
-4 3 12 87.611 88.152 2.335 110.160 o
-4 3 13 196.530 190.321 3.847 41.474 o
-4 4 1 2402.680 2458.850 50.880 0.395 o
-4 4 2 1948.880 1929.390 40.511 0.613 o
-4 4 3 1321.220 1364.200 28.201 1.240 o
-4 4 4 2468.920 2388.290 95.195 0.141 o
-4 4 5 14.856 17.155 2.301 220.129 o
-4 4 6 707.117 684.529 25.223 1.879 o
-4 4 7 98.392 97.181 5.710 34.634 o
-4 4 8 820.235 820.536 14.421 3.910 o
-4 4 9 50.779 50.613 2.527 136.433 o
-4 4 10 309.941 306.800 5.072 23.035 o
-4 4 11 144.129 139.643 3.078 62.622 o
-4 4 12 236.450 232.596 4.391 32.158 o
-4 4 13 162.077 151.613 3.218 55.915 o
-4 5 1 885.511 889.494 24.545 1.825 o
-4 5 2 287.316 292.879 7.172 16.863 o
-4 5 3 1572.190 1530.770 38.727 0.726 o
-4 5 4 1472.660 1466.550 38.769 0.741 o
-4 5 5 529.254 521.540 24.138 2.154 o
-4 5 6 578.356 534.377 16.029 4.144 o
-4 5 7 494.696 454.829 14.334 5.201 o
-4 5 8 900.214 870.813 16.987 3.049 o
-4 5 9 693.722 683.221 12.459 5.202 o
-4 5 10 221.897 227.049 4.407 33.255 o
-4 5 11 147.094 148.804 3.408 55.936 o
-4 5 12 17.842 18.681 1.083 561.579 o
-4 6 1 1141.940 1154.030 30.377 1.192 o
-4 6 2 997.275 1028.380 35.465 0.964 o
-4 6 3 257.067 258.063 6.568 19.960 o
-4 6 4 1867.610 1873.410 48.808 0.471 o
-4 6 5 307.630 288.569 14.917 5.528 o
-4 6 6 145.613 137.293 7.865 18.935 o
-4 6 7 606.966 610.227 22.511 2.356 o
-4 6 8 823.553 800.688 26.865 1.624 o
-4 6 9 341.254 332.657 7.977 13.608 o
-4 6 10 176.494 185.289 7.403 19.645 o
-4 6 11 35.623 35.259 1.926 220.209 o
-4 6 12 191.334 179.540 3.279 48.458 o
-4 7 1 600.837 641.714 17.180 3.613 o
-4 7 2 342.324 346.704 10.387 9.501 o
-4 7 3 182.313 178.666 6.487 23.753 o
-4 7 4 1047.520 1034.450 28.033 1.398 o
-4 7 5 861.622 855.852 24.096 1.900 o
-4 7 6 734.829 700.763 20.197 2.658 o
-4 7 7 608.667 587.174 22.511 2.363 o
-4 7 8 144.684 136.650 4.519 42.342 o
-4 7 9 528.827 539.992 11.353 6.836 o
-4 7 10 163.970 162.060 4.927 35.635 o
-4 7 11 11.160 11.293 1.767 360.077 o
-4 7 12 207.979 207.943 4.058 37.709 o
-4 8 1 258.283 249.815 7.915 15.718 o
-4 8 2 503.828 498.706 17.358 3.806 o
-4 8 3 1014.300 1001.800 27.295 1.475 o
-4 8 4 468.492 473.510 14.209 5.316 o
-4 8 5 1088.510 1120.650 38.783 0.810 o
-4 8 6 971.500 953.786 25.864 1.630 o
-4 8 7 294.994 277.450 12.476 7.544 o
-4 8 8 35.991 38.346 3.352 100.943 o
-4 8 9 448.527 450.753 9.894 8.928 o
-4 8 10 88.945 96.061 3.574 69.116 o
-4 8 11 94.578 94.922 6.712 26.745 o
-4 8 12 38.973 35.934 1.866 220.995 o
-4 9 1 223.631 224.185 10.035 11.464 o
-4 9 2 703.858 687.170 15.544 3.929 o
-4 9 3 79.890 92.225 7.458 22.680 o
-4 9 4 555.692 556.651 16.602 3.950 o
-4 9 5 604.802 598.660 34.715 1.094 o
-4 9 6 987.813 946.081 25.601 1.651 o
-4 9 7 574.831 582.834 21.697 2.539 o
-4 9 8 1000.450 1010.530 23.829 1.812 o
-4 9 9 92.979 102.885 4.887 44.196 o
-4 9 10 47.892 46.876 2.745 125.869 o
-4 9 11 7.777 7.542 1.253 666.234 o
-4 9 12 69.021 71.174 2.858 102.252 o
-4 10 1 2173.630 2166.170 77.024 0.210 o
-4 10 2 503.551 506.542 13.996 5.290 o
-4 10 3 17.549 21.838 4.611 62.712 o
-4 10 4 394.971 377.577 12.041 7.300 o
-4 10 5 573.264 558.263 13.373 5.343 o
-4 10 6 680.242 699.727 25.223 1.888 o
-4 10 7 71.334 85.703 6.238 31.435 o
-4 10 8 50.747 43.555 3.629 83.664 o
-4 10 9 154.257 155.634 6.137 27.203 o
-4 10 10 135.466 137.620 5.463 33.579 o
-4 10 11 34.691 29.995 2.584 154.101 o
-4 10 12 158.185 150.794 6.509 24.905 o
-4 11 1 175.454 183.610 8.679 15.334 o
-4 11 2 144.660 151.879 8.136 17.793 o
-4 11 3 93.327 96.009 6.509 28.190 o
-4 11 4 846.270 827.196 32.003 1.199 o
-4 11 5 848.171 822.857 29.562 1.373 o
-4 11 6 536.030 536.457 20.341 2.881 o
-4 11 7 713.343 726.034 25.765 1.802 o
-4 11 8 164.051 161.118 6.422 25.016 o
-4 11 9 308.087 313.126 9.583 11.113 o
-4 11 10 2.294 4.690 1.622 498.245 o
-4 11 11 74.493 72.622 3.452 78.825 o
-4 11 12 13.819 14.374 2.170 247.408 o
-4 12 1 354.268 351.027 13.289 6.464 o
-4 12 2 2381.870 2392.900 82.720 0.182 o
-4 12 3 26.641 24.680 3.797 86.763 o
-4 12 4 769.586 754.240 29.833 1.382 o
-4 12 6 394.021 353.932 15.730 4.810 o
-4 12 7 61.510 68.469 4.411 57.683 o
-4 12 8 99.381 99.909 4.887 43.748 o
-4 12 9 294.257 290.034 9.199 12.043 o
-4 12 10 70.489 71.561 4.068 63.508 o
-4 12 11 54.517 53.837 2.877 112.644 o
-4 12 12 23.483 23.867 2.441 183.609 o
-4 13 1 510.694 494.845 26.714 1.808 o
-4 13 2 142.041 147.268 8.408 16.923 o
-4 13 3 558.971 573.884 23.595 2.212 o
-4 13 4 355.794 354.474 16.002 4.744 o
-4 13 5 98.078 94.382 7.052 24.492 o
-4 13 7 164.093 165.228 8.543 16.025 o
-4 13 8 258.329 258.574 8.532 14.073 o
-4 13 9 382.060 373.712 10.926 8.495 o
-4 13 10 58.657 64.447 3.452 84.528 o
-4 13 11 162.257 156.760 7.052 21.876 o
-4 14 1 996.807 976.905 37.156 0.893 o
-4 14 2 908.677 908.560 34.444 1.038 o
-4 14 3 56.900 61.836 6.238 32.596 o
-4 14 4 155.493 151.065 9.221 14.285 o
-4 14 5 303.374 300.503 14.103 6.082 o
-4 14 7 179.512 181.983 9.221 13.845 o
-4 14 8 41.276 48.267 3.544 88.965 o
-4 14 9 132.490 128.290 5.967 29.913 o
-4 14 10 263.586 258.702 7.765 15.966 o
-4 14 11 223.724 216.427 8.679 14.462 o
-4 15 1 188.173 195.001 10.848 10.408 o
-4 15 2 30.678 29.291 4.339 67.262 o
-4 15 3 434.295 438.007 19.256 3.312 o
-4 15 4 29.235 36.614 5.153 49.065 o
-4 15 5 154.609 155.404 9.492 13.579 o
-4 15 6 65.667 75.734 9.764 14.083 o
-4 15 7 419.908 408.988 16.002 4.574 o
-4 15 8 223.930 216.427 10.306 11.004 o
-4 15 9 56.420 63.192 5.424 41.638 o
-4 15 10 37.402 37.156 3.797 82.137 o
-4 15 11 13.948 11.120 1.898 311.261 o
-4 16 1 392.110 407.089 18.171 3.728 o
-4 16 2 143.203 138.589 9.221 14.491 o
-4 16 3 52.399 65.904 6.780 28.137 o
-4 16 5 242.715 244.633 12.476 7.827 o
-4 16 6 179.160 174.480 10.984 10.306 o
-4 16 7 467.670 454.009 17.358 3.892 o
-4 16 8 159.820 167.338 8.408 16.500 o
-4 16 9 131.885 136.962 7.052 22.962 o
-4 16 10 120.321 114.994 5.967 30.792 o
-4 17 1 331.778 323.556 15.730 4.960 o
-4 17 2 100.548 106.586 8.136 18.933 o
-4 17 3 68.371 78.651 6.780 27.404 o
-4 17 4 565.707 587.174 23.595 2.205 o
-4 17 5 151.216 154.048 9.764 12.972 o
-4 17 6 556.548 572.112 15.213 4.483 o
-4 17 7 159.061 161.914 8.408 16.552 o
-4 17 8 343.494 344.982 13.561 6.301 o
-4 17 9 74.244 69.159 4.882 47.673 o
-4 17 10 53.153 48.276 3.526 85.993 o
-4 18 1 332.239 332.235 16.002 4.807 o
-4 18 2 148.736 142.657 9.492 13.703 o
-4 18 3 274.930 296.706 14.917 5.593 o
-4 18 4 126.532 125.571 8.679 16.399 o
-4 18 5 468.728 490.080 20.612 2.893 o
-4 18 6 158.721 147.539 9.492 13.578 o
-4 18 7 63.315 58.853 5.153 45.048 o
-4 18 8 87.861 92.754 5.695 35.505 o
-4 18 9 152.221 146.183 6.780 23.677 o
-4 19 1 67.701 72.142 7.323 23.982 o
-4 19 2 45.354 39.054 5.695 39.693 o
-4 19 4 58.049 55.327 6.509 30.283 o
-4 19 5 288.820 301.045 14.917 5.557 o
-4 19 6 6.270 5.967 2.983 152.102 o
-4 19 8 3.143 3.255 1.898 370.840 o
-4 19 9 61.413 58.039 3.797 73.694 o
-4 20 1 517.673 505.539 22.511 2.445 o
-4 20 2 407.800 378.341 18.985 3.453 o
-4 20 3 148.765 159.976 6.564 24.755 o
-4 20 4 222.420 224.563 12.204 8.259 o
-4 20 5 18.829 21.154 4.339 70.058 o
-4 20 6 183.197 194.730 10.577 10.906 o
-4 21 1 154.817 128.283 9.492 13.714 o
-4 21 3 330.009 330.577 10.539 9.446 o
-4 21 4 4.478 7.323 3.255 129.447 o
-4 21 5 116.172 109.027 8.136 18.645 o
-4 21 6 34.420 36.614 4.882 53.570 o
-4 21 7 50.240 46.377 5.153 46.730 o
-4 22 2 307.182 324.259 10.464 9.731 o
-4 22 3 123.219 118.747 6.102 29.528 o
-4 22 4 44.476 62.379 6.780 28.456 o
-4 22 5 81.658 76.482 6.780 27.005 o
-4 22 6 55.121 47.733 5.153 46.240 o
-4 22 8 77.603 70.244 3.797 68.829 o
-4 23 1 147.926 146.454 9.764 13.037 o
-4 23 2 92.688 101.203 5.135 41.117 o
-4 23 3 167.659 168.587 10.306 11.620 o
-4 23 4 88.293 95.467 7.323 23.181 o
-4 23 5 3.988 10.577 2.983 152.083 o
-4 23 6 31.036 29.291 4.068 75.313 o
-4 24 1 133.002 146.296 6.213 27.753 o
-4 24 2 295.296 301.907 12.204 7.766 o
-4 24 3 123.325 131.457 6.780 24.794 o
-4 24 4 133.228 134.792 8.408 17.152 o
-4 24 5 68.705 68.617 5.695 37.350 o
-4 24 7 128.349 133.165 5.695 32.135 o
-4 25 1 131.389 120.191 5.443 34.524 o
-4 25 2 35.258 33.642 2.226 186.187 o
-4 25 3 251.873 260.509 10.035 11.075 o
-4 25 4 339.380 337.930 15.459 5.081 o
-4 25 6 41.503 39.868 2.983 117.502 o
-4 26 1 51.958 48.359 4.339 62.187 o
-4 26 2 56.397 54.554 2.822 114.256 o
-4 26 3 262.715 266.800 7.174 17.653 o
-4 26 4 22.174 25.494 2.712 155.996 o
-4 26 5 88.239 83.262 4.339 54.350 o
-4 27 1 44.281 54.514 4.611 56.817 o
-4 27 2 111.327 130.182 6.509 26.908 o
-4 27 3 96.095 95.195 4.611 48.207 o
-4 28 1 216.906 222.936 8.679 14.510 o
-3 -28 -3 209.386 202.053 7.323 19.032 o
-3 -28 -2 64.180 73.227 3.797 71.378 o
-3 -28 -1 19.035 20.612 2.441 191.477 o
-3 -28 0 10.508 17.086 2.170 251.759 o
-3 -27 -4 23.016 21.968 2.170 221.491 o
-3 -27 -3 60.855 54.107 2.493 129.897 o
-3 -27 -2 61.269 58.582 3.797 73.665 o
-3 -27 -1 248.242 263.618 9.764 11.577 o
-3 -27 0 2.874 3.255 1.627 496.242 o
-3 -26 -5 98.041 95.707 3.243 75.198 o
-3 -26 -4 101.523 103.727 9.086 15.555 o
-3 -26 -3 179.522 181.047 6.916 21.715 o
-3 -26 -2 108.162 115.265 5.695 33.716 o
-3 -26 -1 67.797 57.497 4.339 59.064 o
-3 -26 0 351.833 371.832 13.018 6.652 o
-3 -25 -6 45.321 46.886 2.199 168.209 o
-3 -25 -5 39.659 34.081 2.110 192.444 o
-3 -25 -4 271.892 288.765 11.391 8.842 o
-3 -25 -3 176.460 168.739 5.463 30.417 o
-3 -25 -2 4.389 5.424 1.342 662.217 o
-3 -25 -1 3.923 2.441 1.898 369.083 o
-3 -25 0 45.025 51.259 4.339 63.058 o
-3 -24 -7 12.227 13.289 1.898 313.475 o
-3 -24 -6 4.752 6.143 0.954 1101.260 o
-3 -24 -5 28.637 28.638 1.956 236.454 o
-3 -24 -4 319.104 324.130 7.167 15.923 o
-3 -24 -3 270.272 280.420 8.048 14.925 o
-3 -24 -2 82.358 83.389 3.836 65.616 o
-3 -24 -1 59.348 53.157 4.611 54.975 o
-3 -24 0 126.578 135.877 7.052 23.122 o
-3 -23 -7 227.966 214.413 7.443 18.070 o
-3 -23 -6 1.008 0.670 0.826 1903.270 o
-3 -23 -5 444.984 462.962 9.162 9.761 o
-3 -23 -4 66.185 74.767 2.912 100.434 o
-3 -23 -3 262.486 278.560 6.526 19.685 o
-3 -23 -2 465.195 465.166 9.529 9.149 o
-3 -23 -1 146.799 151.336 7.594 19.879 o
-3 -23 0 419.491 425.260 15.459 4.823 o
-3 -22 -8 72.896 67.885 4.882 47.870 o
-3 -22 -7 118.258 110.884 3.069 72.111 o
-3 -22 -6 78.719 84.006 2.851 95.559 o
-3 -22 -5 187.690 195.530 6.396 23.759 o
-3 -22 -4 273.466 284.773 6.610 19.024 o
-3 -22 -3 115.060 112.354 3.690 59.898 o
-3 -22 -2 47.315 51.892 2.694 127.755 o
-3 -22 -1 451.869 453.544 11.400 7.407 o
-3 -22 0 72.211 68.567 9.086 16.090 o
-3 -21 -8 1.624 2.345 0.826 1739.090 o
-3 -21 -7 16.780 18.851 1.631 358.548 o
-3 -21 -6 64.270 62.036 3.946 68.547 o
-3 -21 -5 168.658 175.141 4.724 36.603 o
-3 -21 -4 264.227 273.167 7.274 17.245 o
-3 -21 -3 635.497 655.679 11.623 5.910 o
-3 -21 -2 389.985 397.709 7.888 12.620 o
-3 -21 -1 287.017 291.467 6.259 19.760 o
-3 -21 0 178.706 175.436 5.847 27.587 o
-3 -20 -9 32.541 32.545 2.712 144.218 o
-3 -20 -8 6.611 7.716 1.307 640.353 o
-3 -20 -7 22.452 21.591 1.613 332.537 o
-3 -20 -6 157.057 156.471 4.368 41.881 o
-3 -20 -5 7.005 7.462 1.299 642.850 o
-3 -20 -4 69.772 70.473 2.769 105.833 o
-3 -20 -3 736.299 726.527 12.722 4.873 o
-3 -20 -2 834.457 818.120 14.044 3.999 o
-3 -20 -1 146.191 147.678 4.031 47.486 o
-3 -20 0 68.341 69.720 3.190 89.828 o
-3 -19 -9 85.397 89.229 4.339 54.331 o
-3 -19 -8 109.955 109.344 5.444 36.184 o
-3 -19 -7 14.644 13.073 1.508 427.816 o
-3 -19 -6 145.753 152.913 5.509 32.166 o
-3 -19 -5 340.134 347.837 6.983 15.734 o
-3 -19 -4 356.317 358.978 7.712 13.729 o
-3 -19 -3 395.131 395.029 7.797 12.729 o
-3 -19 -2 274.356 261.288 6.224 20.696 o
-3 -19 -1 721.276 682.666 12.155 5.250 o
-3 -19 0 1074.170 1034.670 16.943 2.709 o
-3 -18 -10 106.015 115.536 4.882 42.531 o
-3 -18 -9 27.483 31.189 2.983 128.179 o
-3 -18 -8 130.896 123.130 6.509 26.334 o
-3 -18 -7 44.108 43.473 2.858 122.421 o
-3 -18 -6 110.478 106.305 4.555 46.870 o
-3 -18 -5 281.362 282.944 6.001 20.979 o
-3 -18 -4 596.641 605.650 10.893 6.660 o
-3 -18 -3 328.344 316.176 6.563 17.428 o
-3 -18 -2 291.530 276.662 12.268 7.773 o
-3 -18 -1 1115.420 1039.040 26.251 1.516 o
-3 -18 0 2117.270 1998.090 47.551 0.469 o
-3 -17 -10 35.182 31.189 2.712 142.667 o
-3 -17 -8 24.067 27.935 3.526 99.068 o
-3 -17 -7 64.428 68.780 7.052 25.810 o
-3 -17 -6 82.406 84.591 3.205 82.311 o
-3 -17 -5 516.716 510.994 11.348 6.972 o
-3 -17 -4 210.632 201.691 8.715 14.640 o
-3 -17 -3 169.340 166.091 6.679 23.376 o
-3 -17 -2 737.922 731.730 31.461 1.269 o
-3 -17 -1 1272.610 1216.220 25.496 1.473 o
-3 -17 0 692.306 645.261 21.833 2.406 o
-3 -16 -8 50.397 57.497 4.882 50.711 o
-3 -16 -7 12.975 17.078 2.084 262.991 o
-3 -16 -6 265.468 256.957 6.483 20.054 o
-3 -16 -5 836.514 805.369 17.994 2.955 o
-3 -16 -4 120.240 124.158 5.370 35.785 o
-3 -16 -3 16.797 16.273 3.255 120.193 o
-3 -16 -2 689.513 658.459 43.258 0.716 o
-3 -16 -1 149.228 143.809 6.422 25.848 o
-3 -16 0 743.279 710.575 30.918 1.310 o
-3 -15 -8 216.590 215.613 9.764 12.087 o
-3 -15 -7 364.791 348.080 10.067 9.754 o
-3 -15 -6 144.150 141.802 4.362 43.969 o
-3 -15 -5 685.636 691.257 14.308 4.415 o
-3 -15 -4 663.822 695.930 28.477 1.538 o
-3 -15 -3 352.886 332.195 10.271 9.632 o
-3 -15 -2 776.695 789.294 21.238 2.391 o
-3 -15 -1 315.464 328.409 13.696 6.311 o
-3 -15 0 111.128 108.534 5.463 35.948 o
-3 -14 -7 102.319 100.398 3.905 59.035 o
-3 -14 -6 830.205 809.011 20.852 2.405 o
-3 -14 -5 43.019 45.071 2.135 177.894 o
-3 -14 -4 59.967 64.277 4.882 49.361 o
-3 -14 -3 276.301 272.771 8.766 13.220 o
-3 -14 -2 205.771 215.856 6.904 20.595 o
-3 -14 -1 363.789 392.242 9.651 10.151 o
-3 -14 0 144.776 138.431 6.231 27.322 o
-3 -13 -7 320.366 311.036 11.662 8.204 o
-3 -13 -6 578.898 552.262 12.934 5.576 o
-3 -13 -5 108.337 113.095 6.509 27.325 o
-3 -13 -4 139.158 141.931 17.222 4.595 o
-3 -13 -3 56.862 53.243 3.255 94.421 o
-3 -13 -2 74.520 69.757 2.752 104.484 o
-3 -13 -1 515.197 513.692 12.066 6.442 o
-3 -13 0 122.721 129.065 5.655 32.891 o
-3 -12 -7 48.662 40.411 4.611 57.166 o
-3 -12 -6 152.080 145.970 16.544 4.943 o
-3 -12 -5 1.981 3.255 1.763 433.333 o
-3 -12 -4 448.392 448.096 12.832 6.297 o
-3 -12 -3 161.567 169.046 14.781 6.074 o
-3 -12 -2 229.970 233.896 6.256 22.385 o
-3 -12 -1 424.247 423.354 10.109 8.967 o
-3 -12 0 834.307 868.766 19.182 2.676 o
-3 -11 -6 47.032 52.615 3.526 87.198 o
-3 -11 -5 455.977 441.917 14.239 5.376 o
-3 -11 -4 110.503 98.450 5.695 34.053 o
-3 -11 -3 1325.390 1262.760 45.021 0.601 o
-3 -11 -2 591.381 550.110 15.285 4.401 o
-3 -11 -1 129.167 116.791 5.289 36.230 o
-3 -11 0 1104.710 1086.740 28.451 1.340 o
-3 -10 -6 174.487 192.832 8.136 16.945 o
-3 -10 -5 1086.470 947.072 36.071 0.929 o
-3 -10 -4 244.549 245.307 8.108 15.453 o
-3 -10 -3 440.247 436.267 12.508 6.591 o
-3 -10 -2 1036.870 1006.480 26.390 1.543 o
-3 -10 -1 617.883 622.014 16.906 3.689 o
-3 -10 0 153.528 158.987 5.207 34.014 o
-3 -9 -6 270.055 279.077 11.391 8.879 o
-3 -9 -4 1359.810 1318.210 34.390 0.924 o
-3 -9 -3 391.352 395.421 11.271 8.011 o
-3 -9 -2 447.641 432.242 9.991 8.896 o
-3 -9 -1 1744.620 1778.220 54.785 0.398 o
-3 -9 0 335.245 341.069 9.691 10.568 o
-3 -8 -5 122.348 136.962 8.136 18.301 o
-3 -8 -4 405.090 390.315 11.623 7.607 o
-3 -8 -3 2042.750 1964.050 51.242 0.424 o
-3 -8 -2 1.858 4.710 2.005 336.709 o
-3 -8 -1 398.449 380.111 8.936 10.915 o
-3 -8 0 338.067 339.390 11.662 8.040 o
-3 -7 -5 747.960 753.427 31.732 1.246 o
-3 -7 -4 336.156 326.810 14.917 5.419 o
-3 -7 -3 551.442 560.793 12.642 5.829 o
-3 -7 -2 640.520 625.642 13.901 4.787 o
-3 -7 -1 1271.180 1320.240 28.387 1.252 o
-3 -7 0 1244.860 1231.370 33.928 0.973 o
-3 -6 -5 896.373 911.001 37.156 0.911 o
-3 -6 -4 74.892 77.024 5.424 39.829 o
-3 -6 -3 6648.750 6505.550 161.856 0.043 o
-3 -6 -2 600.855 604.964 13.718 5.013 o
-3 -6 -1 143.576 142.449 3.781 51.536 o
-3 -6 0 1712.360 1648.780 58.663 0.358 o
-3 -5 -5 126.230 136.420 8.136 18.239 o
-3 -5 -4 744.151 792.752 31.732 1.243 o
-3 -5 -3 2075.840 2020.040 89.771 0.161 o
-3 -5 -2 4768.730 4644.800 96.514 0.111 o
-3 -5 -1 83.970 82.575 2.474 108.064 o
-3 -5 0 529.152 529.926 21.420 2.648 o
-3 -4 -7 677.763 711.660 25.765 1.820 o
-3 -4 -6 193.390 203.680 8.136 16.541 o
-3 -4 -5 835.057 826.807 23.324 2.022 o
-3 -4 -4 4707.350 4796.650 125.876 0.073 o
-3 -4 -3 2039.210 2067.120 96.416 0.142 o
-3 -4 -2 2763.870 2750.220 74.439 0.208 o
-3 -4 -1 14.727 17.187 1.319 490.650 o
-3 -4 0 749.398 767.685 25.150 1.850 o
-3 -3 -9 192.632 211.816 9.764 12.325 o
-3 -3 -8 109.495 109.085 5.153 39.312 o
-3 -3 -7 280.995 281.468 7.957 14.975 o
-3 -3 -6 629.482 648.739 23.595 2.153 o
-3 -3 -5 1993.340 1983.180 52.303 0.413 o
-3 -3 -4 3044.000 3150.650 82.339 0.170 o
-3 -3 -3 89.524 87.932 3.502 71.693 o
-3 -3 -2 1264.430 1289.420 27.123 1.342 o
-3 -3 -1 538.120 574.583 15.173 4.538 o
-3 -3 0 2849.760 2903.720 78.067 0.190 o
-3 -2 -10 584.539 595.106 13.156 5.364 o
-3 -2 -9 180.111 183.412 3.915 42.912 o
-3 -2 -8 40.974 41.681 3.216 104.807 o
-3 -2 -7 489.259 484.690 18.849 3.350 o
-3 -2 -6 778.098 791.455 22.075 2.252 o
-3 -2 -5 2790.230 2853.220 73.797 0.210 o
-3 -2 -4 1675.160 1691.130 37.141 0.746 o
-3 -2 -3 501.913 527.592 14.979 4.763 o
-3 -2 -2 932.285 923.078 20.402 2.343 o
-3 -2 -1 725.756 696.057 17.838 3.208 o
-3 -2 0 743.296 735.804 20.397 2.595 o
-3 -1 -11 177.733 182.889 4.143 40.907 o
-3 -1 -10 579.481 599.611 9.325 7.963 o
-3 -1 -9 348.096 346.835 6.332 17.226 o
-3 -1 -8 322.648 324.615 12.344 7.457 o
-3 -1 -7 783.287 772.560 41.224 0.772 o
-3 -1 -6 187.868 186.007 6.386 23.963 o
-3 -1 -5 534.397 552.401 18.171 3.460 o
-3 -1 -4 926.923 944.162 25.233 1.716 o
-3 -1 -3 1866.760 1862.660 40.387 0.628 o
-3 -1 -2 276.982 270.414 13.229 6.915 o
-3 -1 -1 111.175 121.296 3.584 61.805 o
-3 -1 0 1259.050 1264.670 34.342 0.949 o
-3 0 1 3225.900 3290.510 90.992 0.142 o
-3 0 2 920.270 966.167 21.569 2.161 o
-3 0 3 1915.310 2064.260 59.389 0.337 o
-3 0 4 2475.780 2576.690 58.598 0.315 o
-3 0 5 83.437 80.298 3.148 84.416 o
-3 0 6 1013.630 1023.190 24.739 1.706 o
-3 0 7 63.913 64.316 3.584 78.735 o
-3 0 8 1074.500 1018.140 22.585 1.906 o
-3 0 9 293.315 294.293 5.218 23.380 o
-3 0 10 613.529 595.563 9.161 7.868 o
-3 0 11 582.475 607.757 10.025 7.359 o
-3 0 12 92.119 93.881 3.562 68.941 o
-3 0 13 4.375 4.159 0.789 1517.720 o
-3 1 1 3976.390 4057.360 108.108 0.100 o
-3 1 2 1927.380 1962.810 52.979 0.408 o
-3 1 3 398.758 414.362 13.166 6.295 o
-3 1 4 1794.040 1855.730 42.876 0.583 o
-3 1 5 68.322 73.882 5.716 36.990 o
-3 1 6 30.576 33.500 2.267 187.989 o
-3 1 7 897.461 893.013 25.856 1.677 o
-3 1 8 917.639 914.540 24.173 1.845 o
-3 1 9 238.530 239.863 4.520 30.980 o
-3 1 10 241.646 238.470 4.571 30.524 o
-3 1 11 108.029 113.760 3.056 74.745 o
-3 1 12 93.993 91.243 2.450 101.724 o
-3 1 13 118.464 117.962 2.831 76.535 o
-3 2 1 343.577 354.474 9.344 10.965 o
-3 2 2 4893.140 5329.310 195.273 0.034 o
-3 2 3 641.014 675.860 26.850 1.716 o
-3 2 4 10725.100 10539.800 275.902 0.015 o
-3 2 5 586.817 600.557 15.123 4.423 o
-3 2 6 57.367 74.062 6.643 28.879 o
-3 2 7 459.361 455.667 14.707 5.089 o
-3 2 8 942.613 929.394 24.559 1.784 o
-3 2 9 1532.750 1553.900 19.600 1.703 o
-3 2 10 729.337 715.653 9.894 6.305 o
-3 2 11 187.812 193.950 4.205 38.876 o
-3 2 12 2.378 4.492 0.861 1472.160 o
-3 2 13 55.518 53.889 2.154 157.127 o
-3 3 1 274.947 285.096 7.993 14.952 o
-3 3 2 7692.070 8120.360 297.791 0.015 o
-3 3 3 7072.850 7128.530 260.092 0.019 o
-3 3 4 408.557 425.555 21.968 2.648 o
-3 3 5 46.957 46.106 5.153 47.033 o
-3 3 6 145.537 148.282 5.213 34.820 o
-3 3 7 67.440 65.198 3.081 95.080 o
-3 3 8 242.995 242.536 8.327 14.915 o
-3 3 9 248.567 246.779 4.327 31.273 o
-3 3 10 112.265 113.880 2.661 83.322 o
-3 3 11 388.210 380.524 6.255 16.100 o
-3 3 12 272.690 273.730 5.062 25.367 o
-3 3 13 43.771 41.515 1.731 223.131 o
-3 4 1 1126.980 1131.350 29.057 1.283 o
-3 4 2 1833.830 1828.260 46.734 0.508 o
-3 4 3 2829.180 2821.640 179.407 0.042 o
-3 4 4 1326.200 1304.630 35.258 0.896 o
-3 4 5 1972.980 2086.700 81.092 0.195 o
-3 4 6 281.737 276.688 8.225 14.345 o
-3 4 7 43.030 45.775 3.658 84.480 o
-3 4 8 1048.840 1050.430 27.568 1.431 o
-3 4 9 126.961 129.170 2.828 72.652 o
-3 4 10 22.644 24.830 1.381 386.781 o
-3 4 11 63.108 62.855 2.353 133.336 o
-3 4 12 644.932 656.080 9.521 7.188 o
-3 4 13 3.058 3.200 0.751 1798.810 o
-3 5 1 26.558 30.103 1.898 248.558 o
-3 5 2 1835.060 1880.210 47.394 0.496 o
-3 5 3 2502.370 2437.960 118.384 0.094 o
-3 5 4 642.428 635.147 17.608 3.427 o
-3 5 5 1394.400 1418.180 39.483 0.732 o
-3 5 6 132.105 127.970 6.102 28.941 o
-3 5 7 105.384 101.510 4.032 56.128 o
-3 5 8 7.453 10.197 2.787 169.687 o
-3 5 9 52.968 53.345 2.777 118.927 o
-3 5 10 238.983 232.976 4.649 30.385 o
-3 5 11 354.703 366.223 5.986 17.735 o
-3 5 12 29.323 32.001 1.410 330.266 o
-3 5 13 38.584 36.158 2.130 190.265 o
-3 6 1 228.236 229.913 6.758 20.400 o
-3 6 2 1297.520 1318.590 33.923 0.955 o
-3 6 3 1399.380 1440.170 37.298 0.799 o
-3 6 4 6548.300 6286.320 156.608 0.046 o
-3 6 5 2592.580 2559.700 99.264 0.129 o
-3 6 6 122.306 127.832 5.715 32.434 o
-3 6 7 418.264 412.564 10.585 8.517 o
-3 6 8 60.065 65.665 2.860 107.668 o
-3 6 9 719.636 700.880 9.773 6.464 o
-3 6 10 50.446 50.821 1.860 189.999 o
-3 6 11 3.929 4.331 0.895 1295.580 o
-3 6 12 59.188 60.062 1.795 177.015 o
-3 6 13 14.340 15.127 1.074 634.880 o
-3 7 1 80.159 83.262 4.068 60.860 o
-3 7 2 28.526 32.009 4.611 60.447 o
-3 7 3 7659.350 7499.610 187.646 0.032 o
-3 7 4 48.433 43.763 2.776 124.628 o
-3 7 5 658.387 667.724 29.020 1.493 o
-3 7 6 1840.420 1708.630 71.058 0.252 o
-3 7 7 204.636 194.933 6.215 24.103 o
-3 7 8 550.894 534.576 10.491 7.402 o
-3 7 9 39.326 40.973 2.085 190.618 o
-3 7 10 610.987 615.630 8.770 8.128 o
-3 7 11 45.205 44.368 1.837 205.670 o
-3 7 12 123.045 125.577 2.635 78.537 o
-3 7 13 14.575 13.837 1.151 594.950 o
-3 8 1 518.496 508.701 13.937 5.277 o
-3 8 2 1972.380 1949.650 40.154 0.616 o
-3 8 3 189.048 179.739 6.405 23.930 o
-3 8 4 316.702 321.808 10.115 10.168 o
-3 8 5 270.415 253.583 13.561 6.675 o
-3 8 6 25.902 34.715 5.153 49.460 o
-3 8 7 591.284 583.671 17.333 3.622 o
-3 8 8 190.302 190.373 5.332 30.011 o
-3 8 9 72.670 68.623 2.815 102.967 o
-3 8 10 155.872 160.185 3.449 53.011 o
-3 8 11 171.448 170.240 4.131 42.289 o
-3 8 12 34.322 34.947 1.431 301.507 o
-3 9 1 662.244 653.441 17.869 3.314 o
-3 9 2 1438.670 1435.170 30.477 1.070 o
-3 9 3 340.295 333.928 10.226 9.780 o
-3 9 4 1433.390 1456.610 37.989 0.771 o
-3 9 5 236.154 230.530 12.747 7.594 o
-3 9 6 93.171 102.682 4.942 43.463 o
-3 9 7 25.326 28.477 4.068 76.646 o
-3 9 8 59.046 67.503 10.035 13.455 o
-3 9 9 92.402 87.844 3.533 70.270 o
-3 9 10 489.240 501.839 10.598 7.776 o
-3 9 11 202.148 203.421 3.854 40.184 o
-3 9 12 51.165 52.251 1.549 218.530 o
-3 10 1 3765.200 3736.220 132.351 0.072 o
-3 10 2 1111.150 1106.820 39.326 0.789 o
-3 10 3 986.456 998.469 27.133 1.500 o
-3 10 4 278.329 273.545 9.357 11.998 o
-3 10 5 1168.820 1093.260 45.564 0.606 o
-3 10 6 1043.660 971.318 26.711 1.519 o
-3 10 7 28.267 30.087 2.968 129.103 o
-3 10 8 291.487 300.577 9.199 12.017 o
-3 10 9 794.882 774.578 19.448 2.713 o
-3 10 10 94.596 96.050 3.623 66.766 o
-3 10 11 157.783 154.081 5.106 34.763 o
-3 10 12 7.677 6.908 1.492 513.494 o
-3 11 1 788.527 767.746 20.477 2.525 o
-3 11 2 31.107 32.274 3.797 84.474 o
-3 11 3 890.659 854.860 32.545 1.153 o
-3 11 4 1107.200 1141.260 40.953 0.734 o
-3 11 5 290.135 291.993 10.001 10.680 o
-3 11 6 705.342 654.784 19.349 2.890 o
-3 11 7 115.723 118.830 5.178 38.221 o
-3 11 8 783.029 823.538 19.728 2.645 o
-3 11 9 64.393 65.268 4.611 53.597 o
-3 11 10 52.592 51.996 4.611 55.906 o
-3 11 11 28.850 26.479 2.471 172.414 o
-3 11 12 9.027 11.391 2.170 261.874 o
-3 12 1 219.756 228.477 7.174 19.044 o
-3 12 2 33.814 40.953 4.339 65.740 o
-3 12 3 92.110 88.144 6.238 30.483 o
-3 12 4 2313.170 2352.760 82.177 0.185 o
-3 12 5 465.060 411.157 18.171 3.636 o
-3 12 6 91.859 84.889 6.238 30.564 o
-3 12 7 257.369 241.419 8.048 15.442 o
-3 12 8 280.940 285.825 8.916 12.770 o
-3 12 9 76.085 69.701 4.504 53.839 o
-3 12 10 277.479 278.677 8.519 13.709 o
-3 12 11 204.250 197.540 7.458 18.693 o
-3 12 12 35.619 34.173 2.983 122.405 o
-3 13 1 887.427 850.792 31.189 1.241 o
-3 13 2 190.058 184.424 9.764 12.475 o
-3 13 3 184.780 198.527 10.306 11.374 o
-3 13 4 877.324 871.133 32.817 1.138 o
-3 13 5 56.163 55.056 5.695 38.526 o
-3 13 6 204.840 199.626 7.257 19.411 o
-3 13 7 328.287 334.658 9.875 10.377 o
-3 13 8 209.786 209.748 7.381 18.722 o
-3 13 9 1136.860 1118.470 26.535 1.468 o
-3 13 10 10.447 12.185 2.007 293.723 o
-3 13 11 217.916 205.567 6.422 22.481 o
-3 13 12 26.409 18.985 2.170 218.088 o
-3 14 1 370.550 390.274 16.815 4.305 o
-3 14 2 1092.140 1046.610 39.054 0.804 o
-3 14 3 597.748 607.515 24.951 1.982 o
-3 14 4 732.862 726.577 28.748 1.488 o
-3 14 5 77.105 71.329 6.238 31.497 o
-3 14 6 228.622 229.574 7.800 16.750 o
-3 14 7 22.266 25.223 4.068 77.686 o
-3 14 8 1492.690 1462.440 33.623 0.916 o
-3 14 9 16.617 19.542 2.493 188.823 o
-3 14 10 140.037 140.983 6.916 23.391 o
-3 14 11 4.361 5.424 1.898 360.236 o
-3 15 1 272.244 290.468 13.561 6.612 o
-3 15 2 428.620 412.513 18.171 3.680 o
-3 15 3 228.708 234.598 11.933 8.532 o
-3 15 4 571.356 555.713 22.782 2.348 o
-3 15 5 468.764 438.007 19.256 3.277 o
-3 15 6 374.163 370.666 11.044 8.422 o
-3 15 7 85.876 81.092 5.967 33.298 o
-3 15 8 225.502 235.141 10.577 10.465 o
-3 15 9 17.863 20.612 3.255 118.520 o
-3 15 10 33.276 30.640 2.584 155.102 o
-3 15 11 56.584 53.157 3.797 75.378 o
-3 16 1 249.084 237.853 12.476 7.815 o
-3 16 2 968.915 967.413 37.427 0.886 o
-3 16 3 445.275 434.753 19.527 3.224 o
-3 16 4 1123.680 1110.610 41.224 0.726 o
-3 16 5 64.835 75.939 7.323 24.006 o
-3 16 6 284.487 282.032 9.035 12.511 o
-3 16 7 51.044 49.389 3.821 76.387 o
-3 16 8 78.043 76.482 5.695 36.557 o
-3 16 9 67.244 65.904 5.424 40.762 o
-3 16 10 146.296 145.912 7.052 22.448 o
-3 16 11 23.565 17.900 2.170 224.214 o
-3 17 1 567.783 585.275 24.138 2.119 o
-3 17 2 269.201 263.889 13.832 6.439 o
-3 17 3 730.180 734.171 29.020 1.464 o
-3 17 4 113.587 101.704 7.594 21.128 o
-3 17 5 62.658 69.973 7.052 25.843 o
-3 17 6 40.361 36.614 5.424 43.806 o
-3 17 7 244.528 229.378 7.993 15.904 o
-3 17 8 0.335 3.255 2.170 296.202 o
-3 17 9 146.493 140.217 7.323 21.211 o
-3 17 10 199.993 203.951 8.408 15.620 o
-3 18 1 488.865 502.013 20.883 2.808 o
-3 18 2 690.046 666.639 27.664 1.614 o
-3 18 4 143.498 153.777 9.492 13.700 o
-3 18 5 206.420 196.629 11.391 9.460 o
-3 18 6 1.544 2.441 2.983 157.459 o
-3 18 7 154.820 144.285 9.221 14.330 o
-3 18 8 10.888 12.747 2.712 173.313 o
-3 18 9 31.423 28.477 3.255 110.025 o
-3 18 10 2.230 0.814 1.356 723.334 o
-3 19 1 66.396 56.412 6.509 29.945 o
-3 19 2 41.014 35.258 5.424 43.807 o
-3 19 3 289.682 287.016 9.615 11.352 o
-3 19 4 77.789 72.956 7.594 22.222 o
-3 19 5 151.140 159.744 10.035 12.343 o
-3 19 6 111.017 113.638 8.136 18.694 o
-3 19 7 67.374 59.395 6.238 32.186 o
-3 19 9 138.553 139.945 6.509 25.769 o
-3 20 1 101.956 103.332 8.136 18.937 o
-3 20 3 88.721 84.551 4.942 44.677 o
-3 20 4 143.279 142.814 7.323 21.257 o
-3 20 5 47.154 49.361 5.967 36.107 o
-3 20 6 187.568 207.748 11.391 9.532 o
-3 20 7 27.174 32.003 4.611 60.635 o
-3 21 2 340.915 348.473 10.851 8.918 o
-3 21 3 37.534 38.725 6.780 29.076 o
-3 21 4 497.826 527.784 14.706 4.905 o
-3 21 5 67.968 65.904 7.052 25.750 o
-3 21 6 64.413 59.124 6.238 32.323 o
-3 21 7 9.731 11.662 3.255 125.236 o
-3 22 1 481.878 484.113 20.883 2.820 o
-3 22 2 204.196 214.510 8.068 16.483 o
-3 22 3 304.144 310.998 10.194 10.193 o
-3 22 4 68.349 69.703 4.672 51.749 o
-3 22 5 54.687 50.445 6.238 32.948 o
-3 22 6 106.287 104.959 7.594 21.252 o
-3 23 1 34.112 38.869 3.736 85.055 o
-3 23 2 307.876 319.697 10.848 9.225 o
-3 23 3 35.705 36.071 3.513 94.087 o
-3 23 4 142.195 145.802 6.056 28.446 o
-3 23 5 4.644 7.052 2.983 152.978 o
-3 23 6 126.320 127.198 7.865 19.400 o
-3 24 1 265.013 268.282 9.264 12.344 o
-3 24 2 363.975 365.509 11.352 8.162 o
-3 24 3 218.143 222.586 7.915 16.644 o
-3 24 4 83.254 80.650 4.361 54.804 o
-3 24 5 229.196 212.901 11.120 9.675 o
-3 24 6 135.262 134.521 7.865 19.159 o
-3 25 1 398.270 416.013 14.917 5.169 o
-3 25 2 82.226 90.695 6.102 32.016 o
-3 25 3 12.518 12.590 2.277 232.537 o
-3 25 4 119.253 120.185 5.135 38.365 o
-3 25 5 207.400 205.036 10.306 11.175 o
-3 26 1 5.358 8.793 2.110 288.714 o
-3 26 2 13.048 12.977 2.199 245.103 o
-3 26 3 86.049 89.833 4.286 55.166 o
-3 26 4 28.934 33.088 3.526 96.390 o
-3 27 1 1.314 1.898 2.170 295.304 o
-3 27 2 24.119 27.121 3.526 99.198 o
-3 27 3 103.350 113.367 5.967 31.642 o
-3 27 4 13.810 20.341 2.712 166.380 o
-3 28 1 9.226 7.323 2.170 266.376 o
-3 28 2 83.936 91.398 5.153 41.985 o
-2 -29 -2 17.380 15.188 1.898 293.331 o
-2 -29 -1 51.062 57.497 3.255 95.791 o
-2 -29 0 55.055 63.464 3.255 93.212 o
-2 -28 -4 182.117 177.644 6.780 22.323 o
-2 -28 -3 50.061 58.853 3.255 95.912 o
-2 -28 -2 0.550 0.814 1.356 754.601 o
-2 -28 -1 134.495 135.877 5.967 29.647 o
-2 -28 0 167.741 174.932 7.052 21.491 o
-2 -27 -5 166.160 153.235 5.967 27.852 o
-2 -27 -4 77.883 83.262 4.339 55.765 o
-2 -27 -3 30.284 34.444 2.983 125.474 o
-2 -27 -2 83.667 88.957 4.882 45.794 o
-2 -27 -1 238.256 259.007 9.764 11.690 o
-2 -27 0 44.679 55.327 3.797 77.979 o
-2 -26 -6 86.368 79.194 3.797 66.139 o
-2 -26 -5 111.987 110.470 4.068 53.877 o
-2 -26 -4 35.133 30.500 2.199 191.453 o
-2 -26 -3 18.926 18.260 1.814 302.911 o
-2 -26 -2 0.031 1.401 1.356 758.980 o
-2 -26 -1 86.465 100.077 5.424 38.242 o
-2 -26 0 217.589 225.920 9.221 13.178 o
-2 -25 -7 68.043 62.345 1.953 154.131 o
-2 -25 -6 49.160 51.346 3.390 92.000 o
-2 -25 -5 59.916 56.922 2.776 114.089 o
-2 -25 -4 48.120 50.692 3.526 87.159 o
-2 -25 -3 75.162 75.808 3.452 78.212 o
-2 -25 -2 65.578 72.977 4.611 52.984 o
-2 -25 -1 39.670 33.901 3.526 92.562 o
-2 -25 0 225.447 240.294 10.035 11.382 o
-2 -24 -7 153.821 147.808 3.232 57.502 o
-2 -24 -6 61.375 68.695 2.968 101.517 o
-2 -24 -5 311.890 303.017 8.327 13.498 o
-2 -24 -4 17.128 15.652 1.918 289.010 o
-2 -24 -3 64.059 67.190 3.544 79.555 o
-2 -24 -2 281.056 280.491 8.149 14.509 o
-2 -24 -1 174.935 196.086 8.679 15.256 o
-2 -24 0 222.163 230.530 9.764 11.967 o
-2 -23 -8 21.397 22.203 1.150 480.846 o
-2 -23 -7 10.006 8.187 1.342 570.062 o
-2 -23 -6 208.218 198.971 6.039 24.805 o
-2 -23 -5 50.685 50.082 3.125 103.172 o
-2 -23 -4 102.489 102.825 4.398 50.296 o
-2 -23 -3 15.160 15.041 2.007 275.957 o
-2 -23 -2 646.921 677.869 16.298 3.793 o
-2 -23 -1 61.839 66.718 4.882 49.045 o
-2 -23 0 196.603 197.713 8.950 14.236 o
-2 -22 -8 41.834 39.300 1.331 285.637 o
-2 -22 -7 6.872 8.374 1.590 463.255 o
-2 -22 -6 73.429 72.028 2.694 106.938 o
-2 -22 -5 53.846 67.575 3.436 86.081 o
-2 -22 -4 15.131 12.729 1.918 299.802 o
-2 -22 -3 45.416 48.277 2.851 120.590 o
-2 -22 -2 235.900 249.633 6.639 20.388 o
-2 -22 -1 395.366 394.885 14.917 5.201 o
-2 -22 0 359.207 380.510 13.832 6.001 o
-2 -21 -9 56.593 59.124 2.983 105.124 o
-2 -21 -8 67.478 65.664 1.727 168.006 o
-2 -21 -7 28.276 28.481 1.822 259.214 o
-2 -21 -6 98.569 101.153 3.383 70.901 o
-2 -21 -5 26.365 23.713 1.903 255.869 o
-2 -21 -4 111.086 107.548 4.749 44.126 o
-2 -21 -3 789.084 810.176 19.290 2.733 o
-2 -21 -2 133.863 131.661 4.529 43.519 o
-2 -21 -1 482.384 481.905 12.360 6.437 o
-2 -21 0 83.556 94.111 5.695 35.715 o
-2 -20 -9 55.848 54.543 5.017 48.015 o
-2 -20 -8 80.050 86.159 2.763 97.802 o
-2 -20 -7 6.307 5.041 1.096 871.364 o
-2 -20 -6 50.300 54.802 2.872 114.845 o
-2 -20 -5 17.821 18.542 1.548 379.370 o
-2 -20 -4 196.679 201.844 4.797 33.072 o
-2 -20 -3 417.744 433.940 10.025 9.072 o
-2 -20 -2 319.522 304.165 7.749 14.670 o
-2 -20 -1 1031.390 1005.980 20.111 2.264 o
-2 -20 0 54.764 57.935 3.962 70.478 o
-2 -19 -10 93.653 90.856 4.068 58.073 o
-2 -19 -9 428.946 415.918 13.018 6.293 o
-2 -19 -8 280.190 280.706 10.713 9.722 o
-2 -19 -7 55.186 58.643 3.255 94.044 o
-2 -19 -6 271.438 274.145 10.664 9.875 o
-2 -19 -5 268.976 271.849 6.381 20.121 o
-2 -19 -4 487.425 486.324 9.192 9.253 o
-2 -19 -3 595.884 577.791 10.528 6.994 o
-2 -19 -2 361.137 348.080 8.384 12.439 o
-2 -19 -1 38.862 39.864 3.319 101.062 o
-2 -19 0 893.522 885.778 36.071 0.962 o
-2 -18 -9 77.665 72.219 2.093 132.979 o
-2 -18 -8 398.625 399.368 18.849 3.495 o
-2 -18 -7 209.764 215.927 6.679 21.430 o
-2 -18 -6 550.090 527.845 11.590 6.592 o
-2 -18 -5 43.001 45.725 5.663 40.038 o
-2 -18 -4 713.689 708.262 18.507 3.048 o
-2 -18 -3 74.085 73.175 5.967 34.094 o
-2 -18 -2 159.209 162.998 9.764 12.857 o
-2 -18 -1 1154.120 1114.950 45.292 0.613 o
-2 -18 0 290.220 304.842 15.459 5.214 o
-2 -17 -9 4.234 4.938 0.728 1661.700 o
-2 -17 -8 9.557 10.529 2.983 147.722 o
-2 -17 -7 571.007 585.762 23.959 2.145 o
-2 -17 -6 93.163 98.420 5.760 34.406 o
-2 -17 -5 23.814 24.423 3.519 100.134 o
-2 -17 -4 285.428 271.737 8.959 12.713 o
-2 -17 -3 68.897 72.956 5.695 37.208 o
-2 -17 -2 370.163 382.951 17.900 3.870 o
-2 -17 -1 64.502 65.362 5.967 34.786 o
-2 -17 0 1461.720 1477.630 43.529 0.616 o
-2 -16 -9 107.603 101.162 3.255 71.767 o
-2 -16 -8 88.777 85.338 5.831 34.322 o
-2 -16 -7 239.399 229.077 5.827 24.104 o
-2 -16 -6 286.947 284.594 6.999 17.467 o
-2 -16 -5 1929.050 1859.840 34.920 0.758 o
-2 -16 -4 113.848 120.418 7.323 22.243 o
-2 -16 -3 69.164 76.249 3.452 79.799 o
-2 -16 -2 31.895 32.545 4.068 74.779 o
-2 -16 -1 561.927 560.760 27.935 1.642 o
-2 -16 0 542.668 530.511 16.684 3.963 o
-2 -15 -8 91.353 93.730 4.014 59.278 o
-2 -15 -7 112.726 106.698 3.521 64.166 o
-2 -15 -6 518.614 501.932 11.025 7.243 o
-2 -15 -5 1008.770 997.246 39.597 0.797 o
-2 -15 -4 7.599 7.323 2.170 270.482 o
-2 -15 -3 105.373 109.717 4.746 44.599 o
-2 -15 -2 330.485 330.493 9.764 10.544 o
-2 -15 -1 124.860 123.537 5.561 33.743 o
-2 -15 0 1616.280 1683.680 45.736 0.548 o
-2 -14 -8 527.486 519.642 17.900 3.575 o
-2 -14 -7 110.634 114.335 4.310 49.960 o
-2 -14 -6 476.217 450.368 18.985 3.342 o
-2 -14 -5 1031.750 1066.680 41.224 0.737 o
-2 -14 -4 1066.060 996.899 30.105 1.250 o
-2 -14 -3 33.606 32.754 2.346 176.166 o
-2 -14 -2 122.841 128.132 4.692 42.771 o
-2 -14 -1 1793.650 1734.330 36.836 0.735 o
-2 -14 0 475.712 472.608 17.629 3.769 o
-2 -13 -7 383.127 388.502 8.529 11.675 o
-2 -13 -6 198.738 201.239 9.221 13.524 o
-2 -13 -5 1528.430 1510.180 79.329 0.211 o
-2 -13 -4 315.073 312.471 18.849 3.627 o
-2 -13 -3 2237.960 2174.080 75.804 0.215 o
-2 -13 -2 54.518 61.042 5.560 40.097 o
-2 -13 -1 542.760 561.066 13.408 5.416 o
-2 -13 0 0.695 3.797 1.236 861.014 o
-2 -12 -7 686.360 685.721 17.209 3.442 o
-2 -12 -6 161.396 164.897 7.594 19.427 o
-2 -12 -5 209.799 208.860 6.904 20.581 o
-2 -12 -4 1204.550 1191.310 59.802 0.368 o
-2 -12 -3 356.328 358.583 9.835 10.100 o
-2 -12 -2 119.098 119.269 4.361 47.928 o
-2 -12 -1 739.158 715.118 15.894 3.722 o
-2 -12 0 4353.680 4273.750 87.392 0.134 o
-2 -11 -7 296.469 296.706 11.662 8.364 o
-2 -11 -6 419.464 433.668 16.544 4.308 o
-2 -11 -5 677.267 714.372 26.579 1.725 o
-2 -11 -4 1050.410 1022.340 26.816 1.498 o
-2 -11 -3 460.790 468.987 11.429 7.297 o
-2 -11 -2 1165.480 1107.150 32.460 1.074 o
-2 -11 -1 385.376 391.665 9.597 10.041 o
-2 -11 0 44.011 43.271 1.800 212.868 o
-2 -10 -6 48.059 45.835 2.983 112.477 o
-2 -10 -5 803.017 813.636 30.105 1.345 o
-2 -10 -4 124.994 120.961 5.967 30.432 o
-2 -10 -3 983.692 962.501 27.170 1.504 o
-2 -10 -2 7505.470 7413.540 152.742 0.045 o
-2 -10 -1 78.455 78.190 3.057 89.477 o
-2 -10 0 697.541 691.784 15.218 4.049 o
-2 -9 -6 23.505 24.951 1.898 262.285 o
-2 -9 -5 921.076 968.498 34.986 1.003 o
-2 -9 -4 450.966 462.145 23.324 2.345 o
-2 -9 -3 2931.480 2832.090 76.957 0.194 o
-2 -9 -2 416.121 420.051 12.159 7.006 o
-2 -9 -1 997.611 998.649 23.450 1.860 o
-2 -9 0 2216.160 2169.420 107.807 0.114 o
-2 -8 -6 389.331 378.341 14.645 5.394 o
-2 -8 -4 2307.490 2143.660 100.620 0.129 o
-2 -8 -3 9007.530 8648.950 378.612 0.009 o
-2 -8 -2 278.343 292.379 8.795 13.012 o
-2 -8 -1 420.872 428.556 23.470 2.343 o
-2 -8 0 119.068 120.157 3.056 71.009 o
-2 -7 -4 2160.290 1973.340 94.924 0.145 o
-2 -7 -3 1588.450 1498.720 67.261 0.285 o
-2 -7 -2 1618.600 1643.050 45.418 0.556 o
-2 -7 -1 3197.300 3201.430 78.894 0.180 o
-2 -7 0 2719.060 2658.000 64.785 0.262 o
-2 -6 -4 84.780 82.991 5.967 33.305 o
-2 -6 -3 815.009 757.224 35.529 1.008 o
-2 -6 -2 764.870 791.939 36.342 0.973 o
-2 -6 -1 2048.890 2079.780 52.696 0.403 o
-2 -6 0 1744.130 1739.690 69.023 0.267 o
-2 -5 -5 1234.880 1315.920 49.361 0.516 o
-2 -5 -4 969.278 889.846 43.665 0.677 o
-2 -5 -3 361.020 329.251 16.544 4.492 o
-2 -5 -2 1576.850 1552.690 68.617 0.275 o
-2 -5 -1 837.435 835.328 21.607 2.266 o
-2 -5 0 1209.790 1239.850 27.504 1.345 o
-2 -4 -7 572.316 556.798 24.138 2.124 o
-2 -4 -6 20.737 23.867 3.255 116.246 o
-2 -4 -5 521.073 518.286 21.697 2.600 o
-2 -4 -4 207.796 212.966 9.086 13.677 o
-2 -4 -3 1292.780 1204.990 55.056 0.424 o
-2 -4 -2 1069.350 1040.100 47.733 0.565 o
-2 -4 -1 3800.650 3821.510 95.994 0.123 o
-2 -4 0 7179.040 6997.430 177.999 0.036 o
-2 -3 -10 285.876 278.263 8.408 13.851 o
-2 -3 -9 169.091 164.626 7.594 19.268 o
-2 -3 -8 994.677 986.077 24.823 1.716 o
-2 -3 -7 123.544 120.997 5.153 37.839 o
-2 -3 -6 518.408 524.274 15.059 4.691 o
-2 -3 -5 1037.390 1022.470 40.682 0.756 o
-2 -3 -4 5041.760 4877.480 139.850 0.061 o
-2 -3 -3 1706.110 1783.990 85.296 0.182 o
-2 -3 -2 3690.180 3486.160 158.930 0.052 o
-2 -3 -1 9806.100 9857.700 247.987 0.019 o
-2 -3 0 4087.750 4249.730 92.104 0.127 o
-2 -2 -11 235.446 238.699 8.001 15.956 o
-2 -2 -10 61.683 62.047 2.287 138.743 o
-2 -2 -9 784.912 787.562 15.815 3.597 o
-2 -2 -8 82.062 89.227 5.967 33.285 o
-2 -2 -7 58.838 60.719 3.933 70.153 o
-2 -2 -6 167.265 192.728 10.577 11.025 o
-2 -2 -5 3992.840 4208.990 110.438 0.096 o
-2 -2 -4 674.442 655.220 15.382 4.077 o
-2 -2 -3 4221.310 4470.400 125.604 0.076 o
-2 -2 -2 803.629 833.359 37.970 0.892 o
-2 -2 -1 20841.700 19590.000 497.765 0.005 o
-2 -2 0 5135.050 4856.880 105.716 0.094 o
-2 -1 -12 46.848 49.469 1.848 197.675 o
-2 -1 -11 642.202 652.158 11.818 5.780 o
-2 -1 -10 158.377 152.695 3.039 59.093 o
-2 -1 -9 239.055 237.550 3.885 35.107 o
-2 -1 -8 404.734 413.619 11.502 7.663 o
-2 -1 -7 1112.590 1092.630 29.851 1.241 o
-2 -1 -6 300.821 316.365 9.376 11.521 o
-2 -1 -5 217.217 224.357 6.904 20.186 o
-2 -1 -4 4451.380 4537.590 108.622 0.095 o
-2 -1 -3 1696.600 1731.830 49.581 0.474 o
-2 -1 -2 15675.500 14514.500 554.900 0.004 o
-2 -1 -1 5489.440 5524.320 200.697 0.032 o
-2 -1 0 17778.400 16161.500 442.664 0.006 o
-2 0 1 19517.800 19642.500 428.418 0.006 o
-2 0 2 27252.900 26583.700 589.632 0.003 o
-2 0 3 853.854 927.852 27.223 1.554 o
-2 0 4 7447.630 7590.800 185.417 0.033 o
-2 0 5 761.194 769.870 18.459 2.965 o
-2 0 6 4562.100 4716.880 106.448 0.097 o
-2 0 7 136.202 152.795 6.481 25.799 o
-2 0 8 708.238 703.957 16.152 3.708 o
-2 0 9 556.568 545.108 9.506 8.168 o
-2 0 10 700.777 702.056 10.543 6.122 o
-2 0 11 153.213 152.446 3.546 52.685 o
-2 0 12 5.054 5.050 0.896 1213.710 o
-2 0 13 310.482 313.687 5.966 19.740 o
-2 1 1 7818.160 7938.700 201.651 0.028 o
-2 1 2 3478.050 3505.140 120.961 0.086 o
-2 1 3 269.517 232.700 11.662 8.668 o
-2 1 4 486.523 498.538 12.206 6.496 o
-2 1 5 2289.720 2297.410 52.946 0.382 o
-2 1 6 106.613 102.084 3.782 60.546 o
-2 1 7 1294.500 1272.670 30.007 1.156 o
-2 1 8 68.023 65.524 3.167 91.546 o
-2 1 9 133.596 139.823 4.083 48.830 o
-2 1 10 48.908 48.443 1.846 195.470 o
-2 1 11 274.334 275.020 5.415 23.709 o
-2 1 12 71.278 70.575 2.584 113.416 o
-2 1 13 54.397 54.037 2.094 162.811 o
-2 2 1 7049.630 7331.190 180.214 0.035 o
-2 2 2 1466.880 1498.470 38.212 0.757 o
-2 2 4 3868.730 4073.550 106.998 0.102 o
-2 2 5 7621.400 7793.220 207.194 0.027 o
-2 2 6 2713.840 2837.700 66.229 0.251 o
-2 2 7 593.558 601.262 15.398 4.295 o
-2 2 8 1741.350 1698.750 36.197 0.764 o
-2 2 9 723.152 702.719 10.764 5.897 o
-2 2 10 99.097 95.821 2.363 101.206 o
-2 2 11 554.296 577.920 8.689 8.809 o
-2 2 12 13.835 17.398 1.229 540.611 o
-2 2 13 72.277 69.140 2.112 137.507 o
-2 3 1 728.087 756.017 19.298 2.824 o
-2 3 2 6065.970 6293.350 159.770 0.045 o
-2 3 3 5065.660 5423.970 205.850 0.031 o
-2 3 4 1657.300 1665.080 105.501 0.122 o
-2 3 5 3695.790 3844.450 101.145 0.114 o
-2 3 6 1044.360 1067.870 25.668 1.592 o
-2 3 7 70.722 65.591 4.204 60.919 o
-2 3 8 650.685 638.718 14.880 4.335 o
-2 3 9 198.418 191.190 3.884 40.899 o
-2 3 10 33.653 34.833 1.562 280.565 o
-2 3 11 329.880 335.708 5.627 19.904 o
-2 3 12 169.701 166.868 3.276 52.624 o
-2 3 13 191.347 187.277 3.984 40.875 o
-2 4 1 1750.370 1734.560 43.407 0.581 o
-2 4 2 9096.640 9389.130 235.277 0.021 o
-2 4 3 4998.410 5217.030 198.256 0.033 o
-2 4 4 1730.520 1675.700 73.634 0.238 o
-2 4 5 2055.820 2052.780 55.983 0.366 o
-2 4 6 1112.620 1161.060 38.377 0.819 o
-2 4 7 1096.060 1062.400 30.936 1.181 o
-2 4 8 134.492 130.889 4.700 41.487 o
-2 4 9 246.979 246.848 4.253 31.822 o
-2 4 10 381.448 386.280 6.013 16.753 o
-2 4 11 24.102 29.495 1.535 328.671 o
-2 4 12 118.335 120.758 2.683 79.648 o
-2 4 13 53.683 54.777 1.835 184.722 o
-2 5 1 3994.430 4173.550 103.277 0.107 o
-2 5 2 1950.290 1967.100 72.685 0.238 o
-2 5 3 102.835 104.145 5.967 31.890 o
-2 5 4 1085.310 1111.870 30.284 1.218 o
-2 5 5 29.934 32.007 2.983 126.422 o
-2 5 6 274.458 279.720 9.264 12.184 o
-2 5 7 613.867 591.790 28.342 1.581 o
-2 5 8 30.190 35.329 2.968 126.286 o
-2 5 9 1090.200 1078.550 14.111 3.184 o
-2 5 10 8.678 7.712 0.956 930.727 o
-2 5 11 227.203 235.092 4.375 32.816 o
-2 5 12 93.050 96.212 2.314 105.881 o
-2 5 13 40.578 41.338 1.407 274.832 o
-2 6 1 5574.110 5773.270 142.779 0.056 o
-2 6 2 1487.560 1490.850 55.598 0.405 o
-2 6 3 3659.340 3668.040 194.866 0.035 o
-2 6 4 123.983 129.359 3.994 52.062 o
-2 6 5 1428.400 1414.100 38.434 0.760 o
-2 6 6 471.924 463.352 21.561 2.682 o
-2 6 7 185.029 181.381 5.674 28.256 o
-2 6 8 702.807 693.642 19.346 2.873 o
-2 6 9 916.674 936.548 12.404 4.149 o
-2 6 10 903.364 916.354 13.757 3.814 o
-2 6 11 403.897 410.063 6.602 14.728 o
-2 6 12 23.445 25.183 1.278 411.575 o
-2 6 13 19.821 19.504 1.731 317.454 o
-2 7 1 1236.640 1255.080 31.834 1.074 o
-2 7 2 2240.020 2219.980 73.092 0.229 o
-2 7 3 3212.650 3207.810 124.351 0.083 o
-2 7 4 845.969 851.026 18.671 2.773 o
-2 7 5 1128.400 1150.200 31.819 1.112 o
-2 7 6 251.860 244.735 8.797 13.630 o
-2 7 7 300.641 303.219 8.275 13.767 o
-2 7 8 479.787 463.972 10.878 7.691 o
-2 7 9 951.757 953.852 12.667 3.958 o
-2 7 10 88.313 83.219 2.280 113.405 o
-2 7 11 110.587 118.207 2.802 79.575 o
-2 7 12 52.676 53.642 1.687 200.719 o
-2 7 13 12.297 11.083 0.913 829.218 o
-2 8 1 140.061 147.268 4.591 41.476 o
-2 8 2 1706.820 1683.740 42.966 0.597 o
-2 8 3 106.232 107.105 4.206 52.629 o
-2 8 4 693.669 718.484 19.572 2.820 o
-2 8 5 336.201 352.085 11.208 8.516 o
-2 8 6 124.574 121.474 5.443 34.902 o
-2 8 7 227.855 224.953 6.749 20.511 o
-2 8 8 873.042 842.340 14.668 3.702 o
-2 8 9 139.579 148.433 3.091 62.430 o
-2 8 10 47.695 51.090 1.888 191.202 o
-2 8 11 299.725 303.188 5.169 23.141 o
-2 8 12 8.146 6.844 0.834 1126.140 o
-2 8 13 62.737 57.642 1.794 174.095 o
-2 9 1 4118.410 4142.080 102.807 0.107 o
-2 9 2 635.151 643.561 28.070 1.594 o
-2 9 3 1870.220 1897.790 48.104 0.481 o
-2 9 4 1695.090 1685.750 42.468 0.609 o
-2 9 5 1856.180 1906.080 75.397 0.225 o
-2 9 6 76.692 80.963 4.286 57.123 o
-2 9 7 318.226 319.571 8.749 12.460 o
-2 9 8 245.654 245.198 5.632 24.471 o
-2 9 9 204.767 202.245 3.853 39.996 o
-2 9 10 159.052 163.340 3.268 54.732 o
-2 9 11 54.818 58.096 1.912 174.513 o
-2 9 12 13.814 13.437 1.072 656.368 o
-2 9 13 5.899 6.780 1.085 872.294 o
-2 10 1 945.647 945.188 43.394 0.684 o
-2 10 2 4414.010 4405.020 150.523 0.055 o
-2 10 3 716.640 690.161 19.023 2.934 o
-2 10 4 606.517 588.801 26.036 1.840 o
-2 10 5 242.143 225.648 12.204 8.170 o
-2 10 6 460.859 435.024 21.426 2.730 o
-2 10 7 768.499 743.392 27.121 1.629 o
-2 10 8 843.447 834.302 20.304 2.477 o
-2 10 9 1406.240 1429.370 21.979 1.632 o
-2 10 10 501.687 506.515 7.929 10.491 o
-2 10 11 20.886 21.851 1.313 427.897 o
-2 10 12 19.353 17.768 1.332 446.183 o
-2 11 1 1028.050 1051.220 37.156 0.884 o
-2 11 2 3571.740 3511.380 118.791 0.088 o
-2 11 3 1575.820 1585.230 54.785 0.410 o
-2 11 4 82.353 84.889 5.967 33.379 o
-2 11 5 520.335 510.150 23.595 2.249 o
-2 11 6 1107.090 1042.030 22.765 1.858 o
-2 11 7 132.911 122.636 5.178 36.863 o
-2 11 8 588.046 575.903 14.839 4.569 o
-2 11 9 324.371 337.790 10.056 10.130 o
-2 11 10 117.731 117.078 3.324 66.047 o
-2 11 11 106.249 105.980 2.506 91.296 o
-2 11 12 84.152 76.720 2.693 100.745 o
-2 12 1 299.261 295.079 12.476 7.490 o
-2 12 2 1066.000 1071.830 38.783 0.815 o
-2 12 3 185.041 181.441 9.221 13.786 o
-2 12 5 586.955 560.866 22.782 2.337 o
-2 12 6 41.925 38.130 3.243 103.834 o
-2 12 7 690.728 689.251 17.528 3.344 o
-2 12 8 138.834 139.798 5.847 30.244 o
-2 12 9 76.243 78.909 4.398 55.173 o
-2 12 10 97.318 96.379 4.504 49.643 o
-2 12 11 94.153 91.076 3.144 79.588 o
-2 12 12 41.714 37.427 3.255 103.519 o
-2 13 1 1937.000 1919.640 65.633 0.286 o
-2 13 2 1311.260 1260.590 45.835 0.584 o
-2 13 3 1509.640 1536.140 54.242 0.421 o
-2 13 4 286.871 270.941 12.747 7.324 o
-2 13 5 585.324 541.339 23.324 2.251 o
-2 13 6 462.785 445.059 19.256 3.279 o
-2 13 7 163.457 156.119 4.997 35.264 o
-2 13 8 324.676 335.955 9.967 10.265 o
-2 13 9 141.545 139.340 6.916 23.371 o
-2 13 10 195.957 192.959 7.730 17.937 o
-2 13 11 31.393 30.465 2.391 175.442 o
-2 13 12 114.750 110.383 5.424 36.045 o
-2 14 1 258.042 242.192 11.662 8.703 o
-2 14 2 15.749 17.900 2.983 140.407 o
-2 14 3 938.962 921.578 35.529 0.978 o
-2 14 4 676.767 629.754 25.494 1.871 o
-2 14 5 411.945 410.344 18.171 3.702 o
-2 14 6 343.730 341.530 16.951 4.324 o
-2 14 7 286.563 291.742 9.151 12.207 o
-2 14 8 230.380 245.464 7.856 16.408 o
-2 14 9 33.870 32.393 3.255 108.024 o
-2 14 10 443.940 460.068 12.077 6.862 o
-2 14 11 86.776 85.080 7.865 20.566 o
-2 14 12 10.262 12.204 1.898 322.475 o
-2 15 1 97.214 99.535 6.780 26.128 o
-2 15 2 289.800 308.097 14.103 6.109 o
-2 15 3 603.918 598.293 23.867 2.139 o
-2 15 4 246.882 261.177 13.018 7.229 o
-2 15 5 49.001 51.530 5.695 39.077 o
-2 15 6 334.504 312.595 16.273 4.682 o
-2 15 7 29.392 28.671 3.125 118.544 o
-2 15 8 108.269 108.756 6.780 25.627 o
-2 15 9 1127.910 1126.530 25.768 1.533 o
-2 15 10 72.479 71.882 4.068 63.133 o
-2 15 11 30.031 33.901 3.255 109.420 o
-2 16 1 90.846 95.467 6.509 28.292 o
-2 16 2 522.637 528.321 21.968 2.540 o
-2 16 3 270.602 267.957 13.018 7.133 o
-2 16 4 1.987 6.509 2.712 186.918 o
-2 16 5 70.764 74.312 7.323 23.878 o
-2 16 6 104.398 111.197 7.865 19.975 o
-2 16 7 762.023 729.410 18.920 2.884 o
-2 16 8 1.870 3.925 3.119 143.490 o
-2 16 9 87.374 90.856 5.967 32.979 o
-2 16 10 103.138 101.704 5.695 34.376 o
-2 16 11 9.698 11.120 1.898 326.594 o
-2 17 1 530.970 527.507 22.239 2.482 o
-2 17 2 514.932 529.677 22.511 2.440 o
-2 17 3 1084.450 1085.120 39.326 0.793 o
-2 17 4 182.135 182.797 10.577 10.955 o
-2 17 5 169.881 173.033 10.306 11.586 o
-2 17 6 457.682 453.195 20.070 3.055 o
-2 17 7 136.625 131.628 5.667 31.965 o
-2 17 8 385.330 384.485 11.313 8.032 o
-2 17 9 110.670 119.876 6.509 27.118 o
-2 18 1 355.143 374.001 16.815 4.342 o
-2 18 3 155.970 169.236 10.035 12.263 o
-2 18 4 61.169 65.884 4.479 56.515 o
-2 18 5 207.912 214.800 11.933 8.676 o
-2 18 6 40.311 37.427 5.424 43.779 o
-2 18 7 310.882 290.739 14.917 5.518 o
-2 18 8 30.524 28.013 2.801 140.567 o
-2 18 9 218.892 225.648 9.221 13.165 o
-2 18 10 164.694 155.676 6.780 23.159 o
-2 19 1 117.312 130.995 8.679 16.488 o
-2 19 2 280.350 299.147 14.374 5.948 o
-2 19 3 596.428 564.870 15.831 4.157 o
-2 19 4 975.446 978.777 61.701 0.354 o
-2 19 5 433.760 424.175 19.256 3.320 o
-2 19 6 357.514 367.763 17.086 4.224 o
-2 19 7 99.863 93.839 7.323 22.914 o
-2 19 8 3.974 5.967 2.983 153.966 o
-2 20 1 78.337 66.176 6.238 31.555 o
-2 20 2 256.715 269.460 9.628 11.722 o
-2 20 3 615.759 608.300 37.970 0.924 o
-2 20 4 209.455 218.721 10.577 10.636 o
-2 20 5 284.952 285.315 14.645 5.764 o
-2 20 6 270.863 295.621 14.645 5.786 o
-2 20 7 12.946 11.391 3.526 106.532 o
-2 20 8 63.816 68.617 6.238 32.139 o
-2 21 1 1478.640 1401.340 64.277 0.313 o
-2 21 2 210.676 226.220 8.186 15.926 o
-2 21 3 67.266 73.139 4.820 49.166 o
-2 21 4 367.891 374.136 27.257 1.802 o
-2 21 5 151.929 157.282 9.764 12.950 o
-2 21 6 6.028 10.577 3.526 109.548 o
-2 21 7 8.504 11.933 3.255 125.843 o
-2 21 8 308.630 306.469 13.561 6.473 o
-2 22 1 203.523 202.239 9.801 12.193 o
-2 22 2 159.325 158.918 6.872 22.803 o
-2 22 3 51.584 47.751 3.973 71.887 o
-2 22 4 431.243 427.098 12.742 6.467 o
-2 22 5 105.515 115.595 5.278 37.997 o
-2 22 6 40.578 37.427 4.882 52.846 o
-2 22 7 183.027 176.830 9.764 12.575 o
-2 23 1 53.583 58.259 4.423 59.294 o
-2 23 2 789.615 784.846 21.697 2.306 o
-2 23 3 256.039 266.330 9.151 12.681 o
-2 23 4 74.071 73.177 4.820 48.458 o
-2 23 5 38.039 43.605 3.629 87.359 o
-2 23 6 15.693 15.188 3.526 104.677 o
-2 23 7 73.788 70.515 5.695 36.988 o
-2 24 1 836.053 824.278 17.296 3.102 o
-2 24 2 84.235 90.576 4.942 44.811 o
-2 24 3 12.546 19.670 3.933 85.811 o
-2 24 4 18.467 23.072 2.801 152.147 o
-2 24 5 249.833 248.914 8.068 15.449 o
-2 24 6 41.746 46.106 5.153 47.498 o
-2 25 1 188.648 192.466 7.649 18.373 o
-2 25 2 40.875 35.570 3.436 95.748 o
-2 25 3 30.754 27.290 3.390 103.367 o
-2 25 4 110.419 112.583 5.058 40.187 o
-2 25 5 105.613 103.830 4.555 47.526 o
-2 26 1 211.705 209.529 6.429 22.586 o
-2 26 2 129.239 130.625 7.187 22.417 o
-2 26 3 60.311 71.285 4.236 61.425 o
-2 26 4 98.768 103.355 4.555 48.302 o
-2 26 5 85.727 82.448 4.882 45.908 o
-2 27 1 88.063 96.144 3.638 67.773 o
-2 27 2 16.329 15.883 3.797 91.035 o
-2 27 3 266.672 276.907 11.391 8.904 o
-2 27 4 141.496 134.521 6.509 25.761 o
-2 28 1 11.349 10.848 2.441 209.637 o
-2 28 2 98.921 101.433 5.695 34.622 o
-2 28 3 36.567 40.953 3.797 81.859 o
-2 29 1 1.755 -0.271 1.627 520.516 o
-2 29 2 104.573 96.551 5.153 40.162 o
-1 -29 -2 22.662 21.697 2.170 222.382 o
-1 -28 -4 96.491 98.992 4.611 47.958 o
-1 -28 -3 69.325 74.583 4.068 63.447 o
-1 -28 -2 321.542 333.319 11.391 8.443 o
-1 -28 -1 62.424 68.345 4.068 65.232 o
-1 -27 -5 161.251 150.838 4.093 44.811 o
-1 -27 -4 51.150 45.021 3.255 98.150 o
-1 -27 -3 217.414 227.004 8.679 14.476 o
-1 -27 -2 164.385 173.576 7.594 19.273 o
-1 -27 -1 121.614 128.012 5.967 30.425 o
-1 -27 0 32.743 29.291 2.983 125.545 o
-1 -26 -6 22.555 18.270 1.302 432.585 o
-1 -26 -5 37.420 32.274 2.983 121.913 o
-1 -26 -4 181.128 189.577 7.594 18.758 o
-1 -26 -3 18.603 22.511 2.712 160.670 o
-1 -26 -2 265.979 281.518 10.848 9.621 o
-1 -26 -1 84.631 79.736 4.882 46.142 o
-1 -26 0 68.975 73.770 4.611 52.528 o
-1 -25 -7 186.532 175.745 6.509 23.548 o
-1 -25 -6 77.343 73.498 4.068 62.156 o
-1 -25 -5 72.428 74.712 3.352 82.214 o
-1 -25 -4 176.576 179.113 5.744 28.255 o
-1 -25 -3 213.035 218.325 6.614 21.583 o
-1 -25 -2 12.706 11.812 1.726 364.792 o
-1 -25 -1 97.635 107.942 5.967 32.051 o
-1 -25 0 105.895 114.451 6.238 29.343 o
-1 -24 -8 135.223 139.132 5.424 33.887 o
-1 -24 -7 3.963 4.351 0.903 1277.520 o
-1 -24 -6 10.933 13.139 1.622 407.112 o
-1 -24 -5 225.478 225.472 6.704 20.751 o
-1 -24 -4 30.981 29.688 3.255 109.950 o
-1 -24 -3 71.331 73.588 3.544 76.795 o
-1 -24 -2 1069.650 1082.500 23.871 1.750 o
-1 -24 -1 124.706 130.182 6.780 24.770 o
-1 -24 0 347.861 362.882 13.289 6.466 o
-1 -23 -8 194.324 180.546 4.361 37.520 o
-1 -23 -7 55.874 61.787 2.858 110.847 o
-1 -23 -6 194.888 199.108 6.128 24.833 o
-1 -23 -5 32.926 33.325 2.664 147.423 o
-1 -23 -4 263.671 275.149 7.856 15.575 o
-1 -23 -3 303.861 320.270 9.007 12.134 o
-1 -23 -2 138.211 144.867 10.170 12.218 o
-1 -23 -1 90.819 93.297 5.967 32.747 o
-1 -23 0 369.861 394.071 14.103 5.766 o
-1 -22 -9 28.379 26.579 2.170 208.289 o
-1 -22 -8 204.754 212.591 5.083 30.260 o
-1 -22 -7 16.714 14.751 2.170 240.804 o
-1 -22 -6 46.134 47.168 7.458 23.988 o
-1 -22 -5 19.922 20.952 3.119 126.401 o
-1 -22 -4 327.460 339.301 9.480 10.976 o
-1 -22 -3 1671.580 1709.980 36.616 0.761 o
-1 -22 -2 101.986 101.472 3.836 60.343 o
-1 -22 -1 242.552 236.226 10.306 10.784 o
-1 -22 0 93.753 93.026 5.967 32.608 o
-1 -21 -9 121.963 116.181 6.102 29.640 o
-1 -21 -8 18.203 19.802 1.211 494.887 o
-1 -21 -7 294.298 303.429 8.240 13.934 o
-1 -21 -6 106.994 106.666 5.695 34.020 o
-1 -21 -5 249.288 262.862 7.856 15.926 o
-1 -21 -4 514.652 520.212 11.498 6.845 o
-1 -21 -3 388.425 387.539 13.802 5.922 o
-1 -21 -2 609.473 608.769 13.126 5.277 o
-1 -21 -1 101.082 94.787 5.153 40.499 o
-1 -21 0 198.717 191.476 8.679 14.965 o
-1 -20 -9 11.453 12.284 1.085 695.270 o
-1 -20 -8 73.491 74.187 2.303 124.541 o
-1 -20 -7 21.561 21.154 2.712 158.538 o
-1 -20 -6 352.496 360.367 9.864 10.083 o
-1 -20 -5 247.335 246.631 8.068 15.508 o
-1 -20 -4 149.191 151.941 5.960 28.671 o
-1 -20 -3 93.720 89.682 3.623 67.618 o
-1 -20 -2 693.610 691.266 14.584 4.289 o
-1 -20 -1 1161.890 1079.600 29.020 1.283 o
-1 -19 -10 25.675 23.312 4.339 68.651 o
-1 -19 -9 307.625 294.728 6.515 18.335 o
-1 -19 -8 199.485 199.965 6.128 24.647 o
-1 -19 -7 61.897 58.806 3.319 89.156 o
-1 -19 -6 47.830 48.416 2.587 135.475 o
-1 -19 -5 16.008 12.223 1.550 406.214 o
-1 -19 -4 226.665 231.258 6.268 22.481 o
-1 -19 -3 586.620 595.044 12.867 5.513 o
-1 -19 -2 860.102 872.434 22.416 2.117 o
-1 -19 -1 930.612 907.746 37.699 0.884 o
-1 -18 -10 85.646 82.991 4.068 59.979 o
-1 -18 -9 30.705 31.693 1.640 280.337 o
-1 -18 -8 106.345 109.670 4.206 52.443 o
-1 -18 -7 533.747 526.367 11.248 6.925 o
-1 -18 -6 203.260 197.658 5.513 28.011 o
-1 -18 -5 63.569 62.779 3.077 97.269 o
-1 -18 -4 66.002 63.029 3.618 77.291 o
-1 -18 -3 575.698 606.701 25.765 1.883 o
-1 -18 -2 460.045 458.077 20.612 2.913 o
-1 -18 -1 1780.860 1669.580 66.447 0.286 o
-1 -18 0 289.411 288.027 14.103 6.137 o
-1 -17 -10 6.496 7.865 1.898 345.728 o
-1 -17 -9 74.908 70.918 2.458 117.109 o
-1 -17 -8 427.958 426.054 13.289 6.087 o
-1 -17 -7 34.539 31.544 2.062 207.966 o
-1 -17 -6 246.111 250.248 6.436 20.885 o
-1 -17 -5 425.086 422.979 9.566 9.610 o
-1 -17 -4 13.618 14.374 2.983 143.224 o
-1 -17 -3 759.719 758.580 30.918 1.301 o
-1 -17 -2 586.297 549.204 24.138 2.119 o
-1 -17 -1 444.499 452.110 20.341 2.996 o
-1 -17 0 318.234 318.132 15.459 5.144 o
-1 -16 -10 135.051 136.148 5.967 29.615 o
-1 -16 -9 63.946 67.068 4.746 51.102 o
-1 -16 -8 142.427 148.874 6.509 25.479 o
-1 -16 -7 307.343 300.571 7.240 16.194 o
-1 -16 -6 127.286 124.206 5.308 35.921 o
-1 -16 -5 1106.450 1099.680 27.615 1.398 o
-1 -16 -4 162.082 148.353 8.408 16.609 o
-1 -16 -3 538.094 541.120 15.330 4.506 o
-1 -16 -2 338.243 337.388 15.730 4.935 o
-1 -16 -1 426.536 417.612 13.136 6.214 o
-1 -16 0 310.866 298.320 10.259 10.094 o
-1 -15 -10 22.964 21.426 2.441 185.806 o
-1 -15 -9 107.981 105.336 3.159 73.405 o
-1 -15 -8 205.811 201.801 5.154 30.039 o
-1 -15 -7 22.711 22.905 1.708 306.476 o
-1 -15 -6 277.133 276.375 6.858 18.224 o
-1 -15 -5 1179.360 1149.400 45.292 0.610 o
-1 -15 -4 452.674 476.760 13.663 5.680 o
-1 -15 -3 466.483 463.448 14.917 4.952 o
-1 -15 -2 44.029 43.720 2.257 166.388 o
-1 -15 -1 214.842 214.628 7.671 17.561 o
-1 -15 0 1063.870 1084.580 42.852 0.685 o
-1 -14 -9 43.621 44.264 1.884 203.271 o
-1 -14 -8 60.335 56.397 7.865 21.349 o
-1 -14 -7 636.130 624.785 12.941 5.258 o
-1 -14 -6 565.968 579.580 23.324 2.251 o
-1 -14 -5 134.607 140.866 13.832 6.977 o
-1 -14 -4 229.014 230.550 16.273 4.923 o
-1 -14 -3 66.079 66.755 2.794 107.454 o
-1 -14 -2 327.557 319.570 9.376 11.241 o
-1 -14 -1 1668.630 1583.870 42.953 0.606 o
-1 -14 0 1920.980 1920.720 72.142 0.242 o
-1 -13 -9 41.754 38.337 2.441 155.717 o
-1 -13 -8 28.961 25.479 1.805 264.271 o
-1 -13 -7 1177.430 1175.710 22.429 1.808 o
-1 -13 -6 254.938 259.279 11.391 9.018 o
-1 -13 -5 1073.420 1029.390 29.427 1.289 o
-1 -13 -4 863.320 828.695 27.266 1.565 o
-1 -13 -3 289.055 286.678 7.634 15.623 o
-1 -13 -2 2218.250 2247.340 63.735 0.288 o
-1 -13 -1 2449.580 2434.110 54.781 0.353 o
-1 -13 0 2231.470 2164.840 58.104 0.336 o
-1 -12 -9 41.387 37.188 1.698 236.774 o
-1 -12 -8 52.527 45.819 2.257 156.387 o
-1 -12 -7 202.709 218.054 8.950 14.037 o
-1 -12 -6 450.447 438.007 17.629 3.828 o
-1 -12 -5 579.664 603.220 33.630 1.163 o
-1 -12 -4 84.291 81.389 7.294 23.621 o
-1 -12 -3 266.585 274.641 7.331 17.009 o
-1 -12 -2 287.000 295.171 7.527 15.865 o
-1 -12 -1 1257.560 1273.650 27.064 1.352 o
-1 -12 0 413.537 398.978 9.916 9.368 o
-1 -11 -8 151.640 153.860 5.695 30.397 o
-1 -11 -7 1449.820 1500.340 53.157 0.439 o
-1 -11 -6 590.169 595.039 22.239 2.421 o
-1 -11 -5 123.597 117.922 10.713 11.317 o
-1 -11 -4 94.328 101.406 5.831 33.596 o
-1 -11 -3 653.211 675.911 17.208 3.499 o
-1 -11 -2 555.174 570.154 13.452 5.339 o
-1 -11 -1 2247.690 2251.170 55.780 0.356 o
-1 -11 0 1369.610 1357.690 24.873 1.445 o
-1 -10 -8 1069.960 1052.570 40.139 0.769 o
-1 -10 -7 326.416 337.930 13.018 6.806 o
-1 -10 -6 202.629 205.036 8.408 15.573 o
-1 -10 -5 29.489 32.059 2.305 186.105 o
-1 -10 -4 2507.370 2483.000 116.892 0.097 o
-1 -10 -3 525.049 521.882 18.036 3.534 o
-1 -10 -2 223.414 234.281 6.049 23.546 o
-1 -10 -1 574.018 575.774 12.739 5.663 o
-1 -10 0 4530.140 4502.260 117.784 0.083 o
-1 -9 -7 94.092 94.924 4.339 52.805 o
-1 -9 -6 159.360 153.668 10.984 10.490 o
-1 -9 -5 99.731 95.598 4.746 45.837 o
-1 -9 -4 116.744 129.992 4.965 40.045 o
-1 -9 -3 2425.560 2298.630 66.917 0.260 o
-1 -9 -2 574.648 582.446 13.523 5.222 o
-1 -9 -1 1080.150 1117.040 24.489 1.674 o
-1 -9 0 1365.840 1342.520 43.936 0.620 o
-1 -8 -7 966.734 957.107 35.800 0.958 o
-1 -8 -6 692.602 670.556 60.887 0.372 o
-1 -8 -5 422.502 423.440 21.833 2.669 o
-1 -8 -4 127.284 121.515 9.357 14.386 o
-1 -8 -3 2931.470 2819.780 80.194 0.181 o
-1 -8 -2 5104.600 4947.930 141.734 0.059 o
-1 -8 -1 3995.820 4099.370 175.203 0.043 o
-1 -8 0 583.205 599.496 13.642 5.110 o
-1 -7 -7 381.761 391.630 14.645 5.396 o
-1 -7 -6 766.354 730.233 52.886 0.485 o
-1 -7 -5 233.667 225.874 9.357 12.709 o
-1 -7 -4 153.985 145.751 6.238 26.770 o
-1 -7 -3 505.189 460.247 23.324 2.317 o
-1 -7 -2 1499.270 1444.200 65.904 0.299 o
-1 -7 -1 461.558 519.784 14.200 5.276 o
-1 -7 0 3511.790 3583.550 87.124 0.148 o
-1 -6 -8 198.931 206.121 8.136 16.429 o
-1 -6 -7 514.860 538.084 19.256 3.177 o
-1 -6 -6 660.301 635.286 37.834 0.924 o
-1 -6 -5 1992.420 1811.150 86.517 0.174 o
-1 -6 -4 958.927 956.865 49.089 0.545 o
-1 -6 -3 848.386 844.195 25.124 1.789 o
-1 -6 -2 1433.560 1366.090 61.023 0.346 o
-1 -6 -1 402.875 416.903 11.792 7.395 o
-1 -6 0 2696.750 2777.380 60.559 0.289 o
-1 -5 -11 209.136 213.145 5.207 29.209 o
-1 -5 -10 813.736 830.049 29.698 1.371 o
-1 -5 -8 1003.420 988.567 36.885 0.903 o
-1 -5 -7 37.681 38.783 2.170 185.465 o
-1 -5 -6 776.437 717.091 23.162 2.113 o
-1 -5 -5 301.988 295.677 22.782 2.570 o
-1 -5 -4 1718.160 1785.450 95.331 0.147 o
-1 -5 -3 3540.050 3668.490 236.361 0.025 o
-1 -5 -2 9619.080 9297.690 408.174 0.008 o
-1 -5 -1 4875.320 4972.400 213.173 0.029 o
-1 -5 0 10441.100 10144.100 232.061 0.020 o
-1 -4 -12 7.011 6.238 1.898 346.977 o
-1 -4 -11 344.809 341.203 8.570 12.343 o
-1 -4 -10 118.354 121.272 2.990 72.492 o
-1 -4 -9 429.896 436.651 16.544 4.288 o
-1 -4 -8 237.637 238.666 9.492 12.321 o
-1 -4 -7 72.427 74.427 3.797 69.476 o
-1 -4 -6 501.424 503.857 15.968 4.344 o
-1 -4 -5 1099.390 1117.920 41.224 0.728 o
-1 -4 -4 5825.770 6052.030 167.837 0.042 o
-1 -4 -3 1787.450 1857.930 53.589 0.410 o
-1 -4 -2 581.561 567.918 26.036 1.854 o
-1 -4 -1 6216.460 6056.700 267.415 0.018 o
-1 -4 0 5074.650 4654.810 180.627 0.039 o
-1 -3 -13 156.565 137.233 5.695 30.568 o
-1 -3 -12 190.365 199.042 5.695 27.471 o
-1 -3 -11 180.037 178.300 3.979 42.538 o
-1 -3 -10 462.350 455.752 7.625 11.680 o
-1 -3 -9 185.899 184.700 5.243 31.026 o
-1 -3 -8 84.433 81.888 5.017 44.140 o
-1 -3 -7 34.241 34.097 1.936 222.620 o
-1 -3 -6 138.890 143.196 4.100 47.744 o
-1 -3 -5 1804.330 1917.550 54.675 0.394 o
-1 -3 -4 1682.910 1690.650 48.110 0.500 o
-1 -3 -3 3121.910 3288.850 92.470 0.139 o
-1 -3 -2 193.267 192.832 9.492 12.999 o
-1 -3 -1 9535.590 9090.750 395.698 0.008 o
-1 -3 0 1234.530 1129.170 26.555 1.425 o
-1 -2 -13 29.294 29.291 2.712 148.185 o
-1 -2 -12 28.256 29.984 1.602 298.087 o
-1 -2 -11 257.420 271.140 5.467 24.237 o
-1 -2 -10 302.874 296.487 4.992 23.845 o
-1 -2 -9 258.157 253.930 6.890 18.841 o
-1 -2 -8 661.516 645.256 14.412 4.489 o
-1 -2 -7 391.180 400.495 11.079 8.196 o
-1 -2 -6 1271.880 1281.530 29.577 1.185 o
-1 -2 -5 2611.890 2749.080 62.889 0.276 o
-1 -2 -4 225.395 227.893 9.221 13.081 o
-1 -2 -3 1306.130 1400.840 40.235 0.721 o
-1 -2 -2 1225.260 1319.450 56.683 0.403 o
-1 -2 -1 24.450 23.595 1.627 317.425 o
-1 -2 0 1412.810 1346.700 29.691 1.130 o
-1 -1 -13 42.021 40.139 2.983 117.147 o
-1 -1 -12 123.789 129.822 3.562 59.110 o
-1 -1 -11 556.852 570.576 9.277 8.276 o
-1 -1 -10 168.016 168.056 3.266 52.930 o
-1 -1 -9 188.966 184.913 3.828 42.739 o
-1 -1 -8 189.915 191.607 5.367 29.764 o
-1 -1 -7 739.589 742.953 19.777 2.718 o
-1 -1 -6 444.098 455.465 11.291 7.540 o
-1 -1 -5 3551.120 3524.350 79.306 0.170 o
-1 -1 -4 1414.960 1461.000 41.588 0.669 o
-1 -1 -3 743.314 871.738 29.833 1.374 o
-1 -1 -2 5082.590 5178.830 184.967 0.037 o
-1 -1 -1 1076.590 1100.850 30.619 1.201 o
-1 -1 0 780.032 691.908 15.630 3.750 o
-1 0 1 120.640 95.398 3.707 60.100 o
-1 0 2 3068.990 3185.110 118.791 0.090 o
-1 0 3 11706.100 12383.800 460.789 0.006 o
-1 0 5 939.597 971.592 22.844 1.976 o
-1 0 6 0.667 2.733 2.848 173.310 o
-1 0 7 129.633 131.733 5.160 36.951 o
-1 0 8 242.120 237.654 6.580 20.612 o
-1 0 9 20.088 19.507 1.252 464.217 o
-1 0 10 295.642 303.350 5.289 22.833 o
-1 0 11 7.071 7.074 0.937 1017.640 o
-1 0 12 1.213 1.696 0.749 2152.470 o
-1 0 13 36.270 38.967 2.322 171.794 o
-1 1 1 1085.600 1079.320 27.435 1.423 o
-1 1 3 184.321 238.124 10.035 11.737 o
-1 1 4 4750.040 5119.940 192.018 0.035 o
-1 1 5 572.249 569.741 13.726 5.144 o
-1 1 6 45.286 54.917 6.238 33.268 o
-1 1 7 125.488 127.627 4.420 45.956 o
-1 1 8 616.939 587.803 14.979 4.429 o
-1 1 9 310.979 300.777 5.234 22.501 o
-1 1 10 6.819 9.035 1.157 750.720 o
-1 1 11 1.919 4.759 0.962 1255.370 o
-1 1 12 121.589 127.499 2.996 70.727 o
-1 1 13 134.384 135.068 3.192 63.131 o
-1 2 1 1618.900 1659.550 63.735 0.312 o
-1 2 2 926.435 975.007 38.512 0.847 o
-1 2 4 1572.370 1590.390 61.294 0.336 o
-1 2 5 2667.080 2637.230 70.362 0.231 o
-1 2 6 1217.250 1262.460 29.914 1.184 o
-1 2 7 718.289 721.040 33.790 1.122 o
-1 2 8 357.247 363.405 9.520 10.525 o
-1 2 9 125.778 125.869 2.942 71.004 o
-1 2 10 74.121 72.367 2.080 136.451 o
-1 2 11 736.036 755.229 10.854 5.678 o
-1 2 12 20.360 20.999 1.683 324.501 o
-1 2 13 48.230 53.292 1.744 202.826 o
-1 3 1 7028.850 7240.560 202.460 0.029 o
-1 3 2 824.528 822.043 32.545 1.170 o
-1 3 3 1196.480 1293.140 48.276 0.540 o
-1 3 4 21.756 23.787 1.755 297.882 o
-1 3 5 210.062 215.926 7.337 18.811 o
-1 3 6 995.075 1030.980 28.544 1.377 o
-1 3 7 1397.840 1382.140 39.645 0.729 o
-1 3 8 36.841 36.997 2.367 167.992 o
-1 3 9 297.115 301.322 6.103 19.860 o
-1 3 10 615.059 617.050 9.521 7.505 o
-1 3 11 300.445 319.512 5.426 21.839 o
-1 3 12 3.049 4.774 1.270 758.219 o
-1 3 13 180.600 183.295 4.746 35.221 o
-1 4 1 9942.490 9855.940 526.656 0.005 o
-1 4 2 859.124 900.695 34.715 1.033 o
-1 4 3 1082.650 1157.260 44.479 0.637 o
-1 4 4 4658.550 4680.890 259.957 0.020 o
-1 4 5 9.677 11.120 1.898 326.675 o
-1 4 6 190.612 186.881 6.832 21.708 o
-1 4 7 77.781 80.141 4.762 48.632 o
-1 4 8 288.275 295.919 11.245 8.912 o
-1 4 9 212.061 211.767 4.188 36.178 o
-1 4 10 485.466 495.243 7.183 11.737 o
-1 4 11 197.926 209.048 4.057 38.571 o
-1 4 12 45.749 47.964 1.722 214.195 o
-1 4 13 34.035 32.705 1.572 280.866 o
-1 5 1 703.874 682.607 17.786 3.260 o
-1 5 2 3150.040 3415.640 123.130 0.084 o
-1 5 3 1281.780 1450.980 53.971 0.436 o
-1 5 4 599.882 601.903 29.833 1.444 o
-1 5 5 682.355 702.958 19.831 2.782 o
-1 5 6 247.644 233.696 8.301 14.980 o
-1 5 7 203.799 192.526 7.530 18.495 o
-1 5 8 36.171 36.270 2.528 154.608 o
-1 5 9 407.177 416.317 6.225 15.368 o
-1 5 10 619.196 623.654 11.361 6.206 o
-1 5 11 95.519 104.896 2.665 90.963 o
-1 5 12 202.991 199.302 3.690 41.768 o
-1 5 13 283.006 275.143 5.379 23.515 o
-1 6 1 474.809 522.570 13.387 5.707 o
-1 6 2 1879.080 1906.890 70.786 0.251 o
-1 6 3 1083.570 1079.950 48.140 0.555 o
-1 6 4 2341.710 2323.680 61.360 0.302 o
-1 6 5 38.895 55.327 4.339 63.718 o
-1 6 6 300.338 312.803 10.419 9.887 o
-1 6 7 345.212 324.345 10.996 8.792 o
-1 6 8 382.722 380.134 11.656 7.714 o
-1 6 9 94.240 92.353 2.326 105.795 o
-1 6 10 132.089 138.027 2.904 68.673 o
-1 6 11 509.140 533.695 12.616 6.054 o
-1 6 12 44.592 45.613 1.894 199.558 o
-1 6 13 50.880 48.474 1.674 209.529 o
-1 7 1 2452.630 2525.800 95.195 0.141 o
-1 7 2 684.876 667.724 25.765 1.826 o
-1 7 3 2563.260 2554.500 89.771 0.155 o
-1 7 4 207.433 227.492 12.476 8.004 o
-1 7 5 86.198 87.601 5.424 38.683 o
-1 7 6 212.756 221.534 8.027 16.404 o
-1 7 7 178.427 173.967 5.440 30.336 o
-1 7 8 133.822 137.194 5.655 32.069 o
-1 7 9 117.285 114.772 3.194 69.135 o
-1 7 10 57.145 56.056 1.932 171.284 o
-1 7 11 83.178 87.280 2.357 111.996 o
-1 7 12 109.265 108.448 2.844 80.448 o
-1 7 13 44.531 40.148 1.473 256.085 o
-1 8 1 1171.830 1211.500 45.564 0.602 o
-1 8 2 1783.190 1754.780 98.585 0.138 o
-1 8 3 10328.300 10189.800 245.368 0.019 o
-1 8 4 263.567 265.555 30.240 1.508 o
-1 8 5 2339.790 2415.310 63.854 0.282 o
-1 8 6 1222.850 1150.130 32.203 1.070 o
-1 8 7 472.787 478.120 17.637 3.766 o
-1 8 8 219.727 208.177 7.059 19.721 o
-1 8 9 40.355 41.802 1.754 226.752 o
-1 8 10 495.417 497.550 7.298 11.431 o
-1 8 11 72.566 72.493 2.324 124.678 o
-1 8 12 29.217 30.618 1.563 301.416 o
-1 8 13 22.087 23.723 1.233 440.055 o
-1 9 1 1967.030 1881.520 48.053 0.476 o
-1 9 2 6391.420 6261.230 154.203 0.047 o
-1 9 3 126.120 137.593 4.887 39.829 o
-1 9 4 2020.480 1976.940 53.211 0.400 o
-1 9 5 109.457 106.718 4.783 43.873 o
-1 9 6 706.649 681.657 31.867 1.252 o
-1 9 7 97.982 97.092 3.929 59.584 o
-1 9 8 216.098 218.282 5.083 29.469 o
-1 9 9 999.516 1007.630 13.365 3.600 o
-1 9 10 107.599 110.805 2.598 87.207 o
-1 9 11 158.088 160.083 3.330 54.299 o
-1 9 12 35.954 37.933 1.666 253.123 o
-1 9 13 27.765 25.311 2.305 193.024 o
-1 10 1 723.468 659.045 24.951 1.912 o
-1 10 2 1098.690 1103.560 39.326 0.790 o
-1 10 3 9205.150 9319.110 335.760 0.011 o
-1 10 4 182.274 180.898 9.492 13.171 o
-1 10 5 1085.510 1066.150 30.485 1.211 o
-1 10 6 513.856 490.393 15.814 4.399 o
-1 10 7 776.638 723.772 17.023 3.329 o
-1 10 8 947.022 941.202 13.830 3.669 o
-1 10 9 50.229 52.542 1.961 179.820 o
-1 10 10 444.541 454.255 7.246 12.516 o
-1 10 11 5.811 7.298 0.961 1026.300 o
-1 10 12 6.522 6.189 0.842 1206.930 o
-1 11 1 1988.620 2007.510 68.617 0.262 o
-1 11 2 450.584 467.027 18.171 3.620 o
-1 11 4 1964.550 1923.980 73.770 0.232 o
-1 11 5 273.937 278.263 13.832 6.404 o
-1 11 6 395.147 367.397 12.202 7.179 o
-1 11 7 316.309 305.266 8.210 13.673 o
-1 11 8 247.831 247.588 5.632 24.336 o
-1 11 9 223.711 223.721 4.076 35.577 o
-1 11 10 207.532 203.182 4.022 38.261 o
-1 11 11 112.548 112.844 2.909 77.148 o
-1 11 12 57.968 59.916 2.104 155.234 o
-1 12 1 369.488 371.289 14.645 5.452 o
-1 12 2 300.719 296.977 13.018 6.973 o
-1 12 5 1068.750 1031.690 38.783 0.817 o
-1 12 6 57.678 56.034 3.900 71.794 o
-1 12 7 38.215 40.236 3.526 91.992 o
-1 12 8 346.562 344.582 9.044 11.474 o
-1 12 9 238.739 239.127 6.141 22.514 o
-1 12 10 170.047 176.528 4.015 43.320 o
-1 12 11 244.061 242.907 4.777 29.048 o
-1 12 12 103.002 96.405 3.125 76.802 o
-1 13 1 277.540 330.607 12.747 7.245 o
-1 13 2 46.234 55.327 4.611 56.511 o
-1 13 5 21.199 16.002 3.526 102.378 o
-1 13 6 125.107 110.112 7.865 19.587 o
-1 13 7 147.903 145.896 5.110 35.669 o
-1 13 8 649.285 628.950 11.308 6.091 o
-1 13 9 261.205 258.743 6.392 20.490 o
-1 13 10 119.695 121.149 3.895 54.837 o
-1 13 11 7.116 7.942 1.622 448.352 o
-1 13 12 55.099 50.699 2.712 122.093 o
-1 14 1 546.309 534.559 21.154 2.689 o
-1 14 2 781.462 758.308 29.291 1.423 o
-1 14 4 1867.030 1795.690 65.633 0.289 o
-1 14 5 70.609 66.718 5.695 37.292 o
-1 14 6 709.834 705.151 27.935 1.574 o
-1 14 7 320.745 329.281 10.152 10.054 o
-1 14 8 95.938 94.230 4.830 45.103 o
-1 14 9 425.792 431.144 11.207 7.784 o
-1 14 10 78.981 81.266 3.836 66.484 o
-1 14 11 228.886 217.438 6.520 21.531 o
-1 14 12 56.564 52.073 3.255 94.747 o
-1 15 1 25.369 22.239 3.526 99.636 o
-1 15 3 534.582 518.286 21.697 2.590 o
-1 15 4 121.035 110.926 7.865 19.658 o
-1 15 5 426.999 428.515 18.714 3.492 o
-1 15 6 202.056 206.663 11.120 9.856 o
-1 15 7 824.722 808.147 20.497 2.471 o
-1 15 8 237.649 241.225 8.068 15.709 o
-1 15 9 245.903 248.430 10.848 9.860 o
-1 15 10 250.550 238.148 7.381 17.556 o
-1 15 11 44.463 52.344 4.068 70.153 o
-1 16 1 439.836 435.295 18.442 3.562 o
-1 16 2 1267.130 1188.180 44.750 0.615 o
-1 16 3 66.073 72.142 6.780 27.586 o
-1 16 4 1500.370 1487.600 54.242 0.422 o
-1 16 5 496.823 502.013 21.697 2.622 o
-1 16 6 113.436 121.232 8.408 17.558 o
-1 16 7 756.590 718.799 18.607 2.967 o
-1 16 8 672.687 652.474 17.104 3.519 o
-1 16 9 222.465 228.360 10.035 11.457 o
-1 16 10 258.554 238.938 10.035 11.110 o
-1 16 11 0.122 1.627 1.356 755.006 o
-1 17 2 9.558 19.527 3.797 92.531 o
-1 17 3 334.415 312.707 14.917 5.439 o
-1 17 4 924.912 969.583 36.614 0.927 o
-1 17 5 77.998 80.279 7.594 22.137 o
-1 17 6 22.056 20.612 4.339 69.530 o
-1 17 7 297.144 318.403 15.188 5.349 o
-1 17 8 450.876 440.918 12.742 6.366 o
-1 17 9 144.428 145.098 7.323 21.202 o
-1 17 10 28.537 31.461 3.255 110.670 o
-1 17 11 51.391 49.089 3.255 97.267 o
-1 18 2 201.610 208.291 11.120 9.854 o
-1 18 3 572.731 585.818 23.595 2.201 o
-1 18 4 180.390 177.774 6.951 21.577 o
-1 18 5 997.433 1006.190 27.121 1.495 o
-1 18 6 186.360 206.392 11.662 9.159 o
-1 18 7 56.176 56.141 6.509 30.339 o
-1 18 8 64.618 60.752 6.238 32.278 o
-1 18 9 144.044 138.589 6.780 24.042 o
-1 18 10 10.884 9.764 1.898 324.694 o
-1 19 1 86.537 86.788 7.052 24.925 o
-1 19 2 172.777 153.040 15.730 5.400 o
-1 19 3 86.796 87.982 5.079 42.844 o
-1 19 4 465.175 476.396 13.708 5.614 o
-1 19 5 48.430 59.126 4.286 63.155 o
-1 19 6 437.607 455.365 20.070 3.072 o
-1 19 7 81.863 86.245 7.052 25.066 o
-1 19 8 26.731 27.664 4.339 68.085 o
-1 20 1 277.944 289.091 7.636 15.793 o
-1 20 2 657.047 635.633 13.954 4.706 o
-1 20 3 542.060 543.747 15.523 4.412 o
-1 20 4 313.869 314.877 10.387 9.825 o
-1 20 5 153.494 157.855 6.638 24.222 o
-1 20 6 14.502 16.815 4.068 80.417 o
-1 20 7 11.010 14.917 3.797 92.792 o
-1 20 8 42.951 39.054 4.882 52.498 o
-1 21 1 153.160 156.224 5.816 29.395 o
-1 21 2 503.019 489.033 11.579 6.914 o
-1 21 3 6.528 9.189 2.848 164.371 o
-1 21 4 109.533 121.814 5.790 32.622 o
-1 21 5 211.822 214.205 12.204 8.327 o
-1 21 6 206.046 210.189 11.933 8.696 o
-1 21 7 618.195 633.822 25.494 1.895 o
-1 21 8 136.278 149.167 8.408 16.996 o
-1 22 1 294.000 298.626 8.049 14.413 o
-1 22 2 162.947 170.604 5.647 29.760 o
-1 22 3 21.748 18.406 2.736 157.308 o
-1 22 4 459.889 479.928 13.901 5.509 o
-1 22 5 376.239 376.345 11.507 7.906 o
-1 22 6 36.517 33.088 4.882 53.533 o
-1 22 7 6.284 7.052 2.983 151.656 o
-1 23 1 57.155 67.066 3.801 73.510 o
-1 23 2 60.584 61.823 4.478 56.896 o
-1 23 3 282.514 296.044 9.730 11.178 o
-1 23 4 750.265 767.607 20.273 2.598 o
-1 23 5 39.219 37.354 3.319 101.423 o
-1 23 7 69.366 69.430 5.695 37.285 o
-1 24 1 39.570 42.632 4.743 55.420 o
-1 24 2 57.648 61.656 3.638 78.997 o
-1 24 3 359.415 391.784 11.930 7.536 o
-1 24 4 569.197 570.226 15.638 4.281 o
-1 24 5 102.383 102.371 4.820 44.248 o
-1 24 6 369.127 365.594 16.273 4.576 o
-1 25 1 83.918 83.425 4.756 47.916 o
-1 25 2 98.120 94.084 3.953 59.338 o
-1 25 3 74.418 75.495 8.001 20.256 o
-1 25 4 30.779 30.439 2.931 129.959 o
-1 25 5 10.899 14.645 3.255 123.775 o
-1 25 6 69.301 60.209 5.153 44.480 o
-1 26 1 157.674 138.709 4.738 38.772 o
-1 26 2 75.827 82.344 3.521 75.203 o
-1 26 3 6.334 7.974 2.007 313.865 o
-1 26 4 65.871 58.786 3.707 75.206 o
-1 26 5 1.179 1.031 1.429 669.959 o
-1 27 1 3.585 4.595 2.577 205.430 o
-1 27 2 8.610 7.659 1.918 331.735 o
-1 27 3 65.610 62.686 8.543 18.176 o
-1 27 4 59.221 57.768 4.339 60.334 o
-1 27 5 74.157 77.295 4.339 56.706 o
-1 28 1 17.828 19.646 2.199 228.707 o
-1 28 2 19.761 21.426 3.255 117.348 o
-1 28 3 90.244 98.992 5.695 35.187 o
-1 28 4 61.648 52.886 3.797 74.231 o
-1 29 1 16.124 16.236 1.814 316.158 o
-1 29 2 2.009 1.085 1.627 513.254 o
-1 29 3 7.513 10.035 2.170 267.268 o
0 -28 -4 277.118 282.603 9.764 11.230 o
0 -28 -3 10.917 13.289 1.898 318.122 o
0 -27 -6 114.963 113.367 4.611 45.275 o
0 -27 -5 59.427 60.480 3.526 82.363 o
0 -27 -4 5.668 8.361 1.236 708.392 o
0 -27 -3 44.924 42.309 3.526 89.474 o
0 -27 -2 0.882 1.898 1.627 519.804 o
0 -26 -7 114.021 101.976 4.339 49.861 o
0 -26 -6 41.972 35.693 2.848 126.728 o
0 -26 -5 23.690 23.582 2.170 218.832 o
0 -26 -4 82.726 84.889 4.882 46.078 o
0 -26 -3 78.330 74.855 4.611 51.357 o
0 -26 -2 64.378 69.973 4.611 53.312 o
0 -25 -7 90.600 87.332 2.736 94.100 o
0 -25 -6 291.584 295.079 10.306 10.183 o
0 -25 -5 40.821 37.970 3.526 91.506 o
0 -25 -4 142.606 141.301 6.780 24.044 o
0 -25 -3 138.521 146.997 7.052 22.644 o
0 -25 -2 5.899 11.391 2.441 217.968 o
0 -25 -1 10.194 10.306 2.170 260.373 o
0 -24 -8 86.046 79.340 2.346 113.096 o
0 -24 -7 22.292 25.822 1.898 264.287 o
0 -24 -6 80.007 77.897 2.931 93.378 o
0 -24 -5 42.272 38.783 3.797 80.661 o
0 -24 -4 364.224 363.864 9.583 10.369 o
0 -24 -3 9.691 14.215 3.661 99.935 o
0 -24 -2 19.551 19.110 2.199 225.964 o
0 -24 -1 99.516 103.603 5.967 32.065 o
0 -23 -8 100.582 96.795 2.801 86.482 o
0 -23 -7 323.310 320.565 7.486 15.088 o
0 -23 -6 244.841 241.266 7.088 18.623 o
0 -23 -5 83.656 86.438 3.821 65.401 o
0 -23 -4 43.533 44.999 7.730 22.504 o
0 -23 -3 703.325 703.041 16.581 3.586 o
0 -23 -2 197.467 190.343 6.645 22.321 o
0 -23 -1 250.387 264.974 10.848 9.776 o
0 -22 -9 39.096 37.135 1.395 287.822 o
0 -22 -8 59.850 59.721 2.207 146.446 o
0 -22 -7 128.591 133.790 4.040 50.456 o
0 -22 -6 219.709 234.112 12.883 7.509 o
0 -22 -5 285.204 287.951 8.240 14.177 o
0 -22 -4 360.698 358.928 18.575 3.650 o
0 -22 -3 132.014 129.668 4.348 46.080 o
0 -22 -2 1226.920 1263.780 27.699 1.321 o
0 -22 -1 129.607 133.874 4.986 38.646 o
0 -21 -9 137.017 131.869 3.452 58.459 o
0 -21 -8 103.407 101.809 3.193 74.241 o
0 -21 -7 601.446 628.311 18.171 3.325 o
0 -21 -6 66.102 75.882 3.629 75.351 o
0 -21 -5 616.021 622.335 20.415 2.755 o
0 -21 -4 151.935 154.506 5.478 32.029 o
0 -21 -3 355.010 351.671 11.101 8.528 o
0 -21 -2 427.411 411.632 12.258 6.894 o
0 -21 -1 1122.060 1089.350 24.538 1.655 o
0 -20 -10 30.437 23.867 2.170 207.147 o
0 -20 -9 6.585 6.071 0.903 1106.940 o
0 -20 -8 88.509 87.081 2.858 90.871 o
0 -20 -7 7.177 8.891 1.534 486.594 o
0 -20 -6 148.809 150.379 4.581 40.652 o
0 -20 -5 429.810 439.173 9.968 9.029 o
0 -20 -4 17.740 18.558 1.954 275.141 o
0 -20 -3 296.643 296.219 7.492 15.771 o
0 -20 -2 332.362 322.364 7.817 14.164 o
0 -20 -1 719.915 710.033 23.867 2.047 o
0 -19 -10 141.074 140.228 3.310 59.288 o
0 -19 -9 64.537 66.513 2.257 136.492 o
0 -19 -8 55.628 55.389 3.722 77.654 o
0 -19 -7 64.302 67.237 5.560 39.243 o
0 -19 -6 444.883 447.070 10.265 8.565 o
0 -19 -5 446.238 457.787 10.284 8.499 o
0 -19 -4 522.634 517.102 11.273 6.985 o
0 -19 -3 345.639 341.551 24.409 2.231 o
0 -19 -2 466.870 459.433 21.154 2.778 o
0 -18 -10 206.036 192.635 4.496 35.014 o
0 -18 -9 58.012 59.147 2.257 145.025 o
0 -18 -8 319.383 322.469 6.540 17.631 o
0 -18 -7 84.812 86.856 4.235 56.507 o
0 -18 -6 170.950 168.885 6.411 24.702 o
0 -18 -5 141.142 135.219 4.362 44.623 o
0 -18 -4 10.504 11.093 1.918 318.311 o
0 -18 -3 93.262 93.568 6.780 26.352 o
0 -18 -2 294.514 290.197 14.645 5.736 o
0 -18 -1 100.962 92.212 6.780 26.126 o
0 -17 -10 208.746 206.164 4.950 31.093 o
0 -17 -9 408.179 418.697 9.182 10.279 o
0 -17 -8 94.898 103.604 5.370 38.153 o
0 -17 -7 675.600 672.622 13.869 4.643 o
0 -17 -6 490.206 485.600 10.758 7.676 o
0 -17 -5 562.422 570.596 12.224 6.025 o
0 -17 -4 247.664 236.497 12.204 8.122 o
0 -17 -3 204.866 199.070 10.577 10.738 o
0 -17 -2 235.623 234.870 11.933 8.499 o
0 -17 -1 48.971 54.242 4.882 51.034 o
0 -16 -11 79.478 75.939 3.797 67.853 o
0 -16 -10 521.650 516.659 10.926 7.266 o
0 -16 -9 11.288 12.515 2.983 145.648 o
0 -16 -8 249.254 254.042 6.206 21.654 o
0 -16 -7 1193.500 1204.840 23.106 1.722 o
0 -16 -6 200.887 194.504 5.409 28.847 o
0 -16 -5 26.437 22.239 3.255 113.849 o
0 -16 -4 118.019 117.064 5.967 30.852 o
0 -16 -3 45.952 46.920 4.339 63.258 o
0 -16 -2 111.807 108.214 6.780 25.523 o
0 -16 -1 311.049 283.688 13.832 6.288 o
0 -15 -11 321.910 299.418 10.306 9.938 o
0 -15 -10 130.049 133.535 6.102 28.910 o
0 -15 -9 223.729 221.567 5.601 26.030 o
0 -15 -8 403.689 399.511 10.966 8.243 o
0 -15 -7 305.252 304.267 7.234 16.215 o
0 -15 -6 56.057 57.025 3.388 88.798 o
0 -15 -5 163.062 170.321 8.950 14.817 o
0 -15 -4 6.885 7.865 1.429 553.296 o
0 -15 -3 1052.730 1033.830 27.022 1.477 o
0 -15 -2 711.331 726.034 29.562 1.424 o
0 -15 -1 324.984 326.623 10.642 9.358 o
0 -14 -11 83.866 81.906 4.068 60.359 o
0 -14 -10 54.728 56.350 2.305 145.840 o
0 -14 -9 120.942 123.306 4.611 44.185 o
0 -14 -8 134.552 135.992 4.887 39.213 o
0 -14 -7 900.758 864.402 17.025 3.044 o
0 -14 -6 592.506 598.565 24.138 2.103 o
0 -14 -5 670.783 643.767 17.912 3.297 o
0 -14 -4 2600.910 2705.280 67.367 0.249 o
0 -14 -3 48.055 52.898 2.879 116.213 o
0 -14 -2 539.587 540.282 12.425 6.048 o
0 -14 -1 263.209 260.994 7.394 17.025 o
0 -14 0 1549.670 1505.250 40.459 0.682 o
0 -13 -11 2.450 1.627 1.627 506.912 o
0 -13 -10 88.142 87.826 4.339 54.057 o
0 -13 -9 129.242 126.263 3.182 65.340 o
0 -13 -8 680.523 650.904 17.629 3.357 o
0 -13 -7 809.389 835.447 20.617 2.452 o
0 -13 -6 966.672 970.125 37.156 0.898 o
0 -13 -5 16.363 19.256 2.441 196.055 o
0 -13 -4 817.021 820.861 33.538 1.111 o
0 -13 -3 139.235 141.853 4.409 43.905 o
0 -13 -2 883.182 842.356 16.858 3.123 o
0 -13 -1 21.861 19.020 1.613 340.361 o
0 -12 -11 152.676 137.776 6.238 26.976 o
0 -12 -10 184.954 181.237 4.613 36.089 o
0 -12 -9 16.447 17.089 1.124 566.672 o
0 -12 -8 844.740 803.612 19.987 2.547 o
0 -12 -7 319.740 331.421 13.832 6.191 o
0 -12 -6 428.876 428.786 17.629 3.864 o
0 -12 -5 702.480 663.818 34.444 1.091 o
0 -12 -4 834.532 870.427 43.936 0.679 o
0 -12 -3 2082.470 2041.750 39.114 0.620 o
0 -12 -2 348.924 354.968 7.745 13.805 o
0 -12 -1 1845.120 1788.690 32.403 0.857 o
0 -12 0 4017.700 3719.080 191.882 0.036 o
0 -11 -11 46.304 48.818 1.898 193.906 o
0 -11 -10 179.483 184.856 4.613 36.369 o
0 -11 -9 719.735 722.721 13.170 4.741 o
0 -11 -8 205.327 197.186 6.509 22.608 o
0 -11 -7 369.563 356.915 14.374 5.641 o
0 -11 -6 277.397 309.182 12.204 7.830 o
0 -11 -5 244.257 232.542 26.714 1.924 o
0 -11 -4 309.534 309.938 10.552 9.644 o
0 -11 -3 55.361 55.170 2.978 106.891 o
0 -11 -2 2241.690 2279.580 43.157 0.517 o
0 -11 -1 1398.080 1420.220 23.863 1.491 o
0 -10 -11 189.211 193.374 5.695 27.652 o
0 -10 -10 14.648 13.703 1.185 575.342 o
0 -10 -9 239.847 240.591 5.059 27.763 o
0 -10 -8 2071.720 2045.640 43.687 0.533 o
0 -10 -7 211.663 225.920 9.221 13.244 o
0 -10 -6 868.490 876.828 32.274 1.172 o
0 -10 -5 386.591 371.628 25.223 2.078 o
0 -10 -4 413.954 408.395 14.510 5.374 o
0 -10 -3 1288.820 1283.090 29.679 1.174 o
0 -10 -2 1454.520 1480.360 29.855 1.091 o
0 -10 -1 252.578 255.553 7.432 17.178 o
0 -10 0 5508.880 5145.160 187.950 0.036 o
0 -9 -11 236.012 246.260 7.052 18.898 o
0 -9 -10 201.073 203.951 6.238 23.953 o
0 -9 -9 0.168 4.246 0.711 2306.350 o
0 -9 -8 821.562 807.398 30.647 1.300 o
0 -9 -7 537.479 518.286 19.799 3.021 o
0 -9 -6 272.666 271.511 18.578 3.789 o
0 -9 -5 138.014 137.568 12.476 8.450 o
0 -9 -4 1530.110 1517.200 88.686 0.171 o
0 -9 -3 1229.170 1174.020 27.200 1.371 o
0 -9 -2 2126.290 2061.050 46.956 0.475 o
0 -9 -1 9535.520 9114.660 214.834 0.024 o
0 -8 -11 176.790 182.765 7.187 20.563 o
0 -8 -10 137.027 134.205 3.813 52.602 o
0 -8 -9 80.364 77.845 2.084 129.212 o
0 -8 -8 114.038 113.367 5.424 35.996 o
0 -8 -7 457.689 469.197 17.629 3.796 o
0 -8 -6 860.352 836.823 69.159 0.287 o
0 -8 -5 1229.190 1236.060 51.937 0.474 o
0 -8 -4 1565.790 1520.290 44.812 0.577 o
0 -8 -3 760.271 728.446 17.575 3.206 o
0 -8 -2 12180.100 11341.800 319.482 0.012 o
0 -8 -1 2974.800 3225.460 86.077 0.159 o
0 -8 0 11189.500 10620.100 362.068 0.010 o
0 -7 -12 81.922 82.177 4.339 55.282 o
0 -7 -11 32.350 32.594 1.640 274.183 o
0 -7 -10 255.101 250.619 6.252 21.337 o
0 -7 -9 235.686 230.758 4.930 28.971 o
0 -7 -8 196.844 195.815 8.408 15.728 o
0 -7 -7 254.340 282.603 11.120 9.315 o
0 -7 -6 353.058 328.538 21.561 2.806 o
0 -7 -5 2850.520 2693.300 78.273 0.191 o
0 -7 -4 147.577 137.608 9.764 13.080 o
0 -7 -3 879.728 844.402 20.054 2.483 o
0 -7 -2 515.815 508.522 24.951 2.039 o
0 -7 -1 4629.800 4515.200 139.810 0.062 o
0 -6 -13 119.408 106.044 4.611 45.196 o
0 -6 -12 176.949 174.817 4.359 39.286 o
0 -6 -11 520.819 546.044 16.273 4.144 o
0 -6 -10 76.132 74.398 2.279 123.874 o
0 -6 -9 1306.050 1263.160 22.773 1.671 o
0 -6 -8 168.622 171.677 7.594 19.204 o
0 -6 -7 989.095 1058.000 37.970 0.856 o
0 -6 -6 1169.080 1114.620 66.311 0.305 o
0 -6 -5 485.253 476.871 16.815 4.052 o
0 -6 -4 999.056 997.861 23.448 1.860 o
0 -6 -3 3225.220 3266.200 147.268 0.061 o
0 -6 -2 2939.060 3028.160 85.040 0.163 o
0 -6 -1 3279.410 3384.720 145.912 0.062 o
0 -6 0 2119.390 2019.720 69.159 0.256 o
0 -5 -13 41.023 39.054 2.712 135.324 o
0 -5 -12 271.326 271.137 6.190 20.766 o
0 -5 -11 49.344 51.203 1.969 181.194 o
0 -5 -10 489.655 500.999 8.347 10.140 o
0 -5 -9 520.496 519.732 28.477 1.603 o
0 -5 -8 880.152 899.610 33.088 1.119 o
0 -5 -7 411.115 400.951 18.714 3.525 o
0 -5 -6 1945.140 1908.370 44.206 0.541 o
0 -5 -5 3183.720 3296.160 73.674 0.199 o
0 -5 -4 1203.210 1149.280 48.355 0.542 o
0 -5 -3 1057.510 1101.940 32.272 1.108 o
0 -5 -2 3989.440 4083.480 113.771 0.091 o
0 -5 -1 1356.450 1314.560 58.853 0.372 o
0 -4 -13 589.082 560.053 17.358 3.635 o
0 -4 -12 95.395 93.993 2.534 97.536 o
0 -4 -11 52.470 51.327 2.032 171.597 o
0 -4 -10 316.752 304.220 5.950 19.748 o
0 -4 -9 214.946 214.226 6.193 23.509 o
0 -4 -8 139.757 138.318 6.509 25.755 o
0 -4 -7 192.074 195.561 5.658 27.698 o
0 -4 -6 366.050 370.294 12.486 7.047 o
0 -4 -5 33.568 35.823 1.785 243.647 o
0 -4 -4 4629.490 4782.970 186.244 0.037 o
0 -4 -3 5214.320 5502.450 156.211 0.049 o
0 -4 -2 1495.390 1497.860 43.004 0.624 o
0 -4 -1 12221.300 11643.100 516.116 0.005 o
0 -3 -13 5.959 6.437 0.949 1054.150 o
0 -3 -12 94.398 91.718 2.534 98.491 o
0 -3 -11 173.379 176.110 4.517 38.063 o
0 -3 -10 659.708 667.058 10.743 6.289 o
0 -3 -9 260.992 259.949 6.746 19.194 o
0 -3 -8 582.123 552.626 27.799 1.652 o
0 -3 -7 192.423 195.844 5.674 27.583 o
0 -3 -6 541.747 517.296 12.739 5.885 o
0 -3 -5 134.000 135.449 4.448 44.298 o
0 -3 -4 2858.940 3068.810 80.234 0.181 o
0 -3 -3 812.111 836.265 24.517 1.880 o
0 -3 -2 10929.800 11472.200 321.130 0.012 o
0 -3 -1 2815.910 2719.400 76.945 0.197 o
0 -2 -13 132.295 134.365 6.102 28.796 o
0 -2 -12 243.146 257.805 5.305 25.901 o
0 -2 -11 25.980 28.141 1.607 308.065 o
0 -2 -10 411.245 412.108 6.641 14.491 o
0 -2 -9 238.483 234.005 4.634 30.476 o
0 -2 -8 656.898 656.077 15.601 4.033 o
0 -2 -7 16.898 17.372 1.595 372.385 o
0 -2 -6 488.951 494.038 12.069 6.595 o
0 -2 -5 855.272 876.383 20.368 2.437 o
0 -2 -4 3206.560 3493.240 99.153 0.122 o
0 -2 -3 1464.380 1571.310 78.380 0.216 o
0 -2 -2 6456.080 6734.560 217.648 0.026 o
0 -2 -1 14865.000 14013.100 393.206 0.008 o
0 -2 0 405.553 375.628 13.018 6.450 o
0 -1 -13 102.280 105.130 2.858 82.844 o
0 -1 -12 592.549 633.728 11.932 5.954 o
0 -1 -11 44.636 44.619 1.830 207.238 o
0 -1 -10 104.575 108.019 2.545 90.402 o
0 -1 -9 250.172 245.679 4.886 28.037 o
0 -1 -8 577.643 560.547 12.862 5.607 o
0 -1 -7 204.763 217.950 6.368 22.958 o
0 -1 -6 88.729 96.097 3.154 80.195 o
0 -1 -5 1670.330 1727.880 39.454 0.681 o
0 -1 -4 441.602 486.863 15.059 4.910 o
0 -1 -3 9522.450 10400.300 291.894 0.014 o
0 -1 -2 1438.240 1633.570 46.488 0.548 o
0 -1 -1 27809.700 25680.100 723.401 0.002 o
0 0 1 292.320 322.742 12.476 7.461 o
0 0 3 424.897 478.147 19.256 3.301 o
0 0 4 9222.170 9822.800 276.503 0.016 o
0 0 5 888.093 942.356 22.017 2.130 o
0 0 6 270.232 281.604 7.592 16.122 o
0 0 7 1910.980 1969.540 51.779 0.424 o
0 0 8 359.122 350.513 8.825 11.674 o
0 0 9 545.548 549.369 8.450 9.247 o
0 0 10 265.569 261.253 4.657 27.997 o
0 0 11 155.282 154.941 3.486 53.001 o
0 0 12 17.185 20.325 1.295 467.319 o
0 0 13 265.384 267.052 6.056 21.531 o
0 1 3 9522.030 10373.600 384.850 0.009 o
0 1 4 440.331 498.216 20.341 2.980 o
0 1 5 1661.020 1731.900 39.575 0.679 o
0 1 6 88.051 89.516 4.159 57.288 o
0 1 7 204.609 213.754 6.330 23.214 o
0 1 8 577.341 547.836 20.389 2.828 o
0 1 9 253.526 249.894 4.516 29.770 o
0 1 10 107.672 109.365 2.442 91.891 o
0 1 11 45.168 43.564 1.943 195.110 o
0 1 12 585.830 613.234 9.899 7.417 o
0 1 13 103.119 104.800 2.997 78.897 o
0 2 0 406.809 391.630 13.289 6.217 o
0 2 1 14836.300 13638.700 519.100 0.005 o
0 2 2 6482.290 6599.940 248.430 0.021 o
0 2 5 853.130 855.578 23.935 1.924 o
0 2 6 480.742 472.991 12.229 6.558 o
0 2 7 17.215 21.681 3.768 91.180 o
0 2 8 662.345 662.317 15.077 4.207 o
0 2 9 237.446 235.461 4.391 31.997 o
0 2 10 414.380 424.822 7.293 13.116 o
0 2 11 26.269 26.550 1.438 348.961 o
0 2 12 242.925 263.178 4.468 30.286 o
0 2 13 130.932 137.132 3.648 55.841 o
0 3 1 2810.710 2783.180 101.704 0.122 o
0 3 2 10913.900 11076.800 421.735 0.007 o
0 3 3 819.377 838.858 32.817 1.152 o
0 3 4 2849.190 2559.430 74.013 0.210 o
0 3 5 135.038 133.763 4.820 39.984 o
0 3 6 542.939 512.592 23.460 2.259 o
0 3 7 190.688 188.588 5.941 26.235 o
0 3 8 584.468 552.278 21.884 2.506 o
0 3 9 259.475 262.154 4.781 27.663 o
0 3 10 659.992 665.883 9.187 7.291 o
0 3 11 174.221 179.927 3.583 47.362 o
0 3 12 94.056 98.445 2.386 102.212 o
0 3 13 5.618 6.712 0.942 1073.170 o
0 4 1 12200.500 11986.800 443.160 0.007 o
0 4 2 1494.750 1531.260 56.955 0.387 o
0 4 3 5224.060 5617.880 206.392 0.030 o
0 4 4 4629.780 4888.680 126.463 0.073 o
0 4 5 33.070 34.566 3.390 100.994 o
0 4 6 366.259 373.331 12.340 7.169 o
0 4 7 190.985 188.635 6.295 24.282 o
0 4 8 139.335 146.947 4.799 39.315 o
0 4 9 214.275 217.654 4.208 35.604 o
0 4 10 316.201 311.479 4.988 23.003 o
0 4 11 54.189 56.494 1.980 170.714 o
0 4 12 95.582 99.115 2.537 96.218 o
0 4 13 588.299 562.376 9.815 7.630 o
0 5 1 1356.300 1350.910 49.903 0.499 o
0 5 2 3987.440 4020.510 206.257 0.032 o
0 5 3 1046.750 1147.230 43.123 0.676 o
0 5 4 1205.880 1188.680 31.728 1.094 o
0 5 5 3175.920 3230.370 86.475 0.155 o
0 5 6 1940.810 1890.170 56.141 0.372 o
0 5 7 407.277 407.656 12.780 6.567 o
0 5 8 885.178 856.912 33.341 1.107 o
0 5 9 524.519 528.047 7.600 10.505 o
0 5 10 492.846 505.397 7.480 11.172 o
0 5 11 49.632 50.207 1.889 188.871 o
0 5 12 267.859 270.466 5.117 25.407 o
0 5 13 41.359 44.318 1.579 244.615 o
0 6 0 2132.450 2027.310 75.126 0.221 o
0 6 1 3283.000 3337.540 84.146 0.160 o
0 6 2 2936.490 3011.950 159.473 0.053 o
0 6 3 3220.250 3467.440 126.114 0.080 o
0 6 4 1011.230 1044.690 27.891 1.420 o
0 6 5 488.838 504.805 14.647 4.986 o
0 6 6 1173.880 1126.130 31.142 1.142 o
0 6 7 982.334 978.746 60.480 0.368 o
0 6 8 168.611 165.674 6.231 25.872 o
0 6 9 1311.190 1307.450 16.685 2.298 o
0 6 10 77.108 77.703 2.117 130.075 o
0 6 11 525.424 567.349 8.441 9.359 o
0 6 12 176.797 177.831 3.714 45.713 o
0 6 13 119.812 115.245 2.714 79.308 o
0 7 1 4650.490 4533.480 113.805 0.087 o
0 7 2 514.457 536.728 20.883 2.773 o
0 7 3 879.050 922.120 33.901 1.071 o
0 7 4 148.961 144.825 6.102 27.868 o
0 7 5 2845.460 2830.600 73.630 0.210 o
0 7 6 352.998 350.756 10.996 8.664 o
0 7 7 249.379 263.979 7.692 16.381 o
0 7 8 200.178 197.707 7.088 20.216 o
0 7 9 236.953 237.919 4.164 33.404 o
0 7 10 255.851 269.001 4.544 28.918 o
0 7 11 32.249 30.850 1.537 295.753 o
0 7 12 81.054 79.551 2.306 117.758 o
0 7 13 166.368 156.547 3.345 53.055 o
0 8 1 2984.940 3116.770 118.791 0.091 o
0 8 2 12168.900 11888.000 433.397 0.007 o
0 8 3 756.894 788.142 29.562 1.403 o
0 8 4 1561.060 1611.160 68.752 0.274 o
0 8 5 1237.230 1266.380 34.414 0.950 o
0 8 6 859.817 846.770 24.053 1.909 o
0 8 7 455.108 438.175 11.392 7.438 o
0 8 8 114.105 110.850 3.295 68.154 o
0 8 9 81.049 83.957 2.668 101.443 o
0 8 10 137.392 139.379 2.985 65.753 o
0 8 11 177.788 185.179 4.074 41.469 o
0 8 12 169.832 168.622 5.167 33.019 o
0 8 13 84.309 82.750 2.604 102.696 o
0 9 1 9526.720 8928.790 223.116 0.023 o
0 9 2 2126.860 2124.130 78.109 0.206 o
0 9 3 1223.370 1187.610 32.025 1.075 o
0 9 4 1528.700 1597.190 41.994 0.641 o
0 9 5 140.246 138.091 5.463 33.285 o
0 9 6 273.082 272.300 9.374 12.027 o
0 9 7 531.029 501.192 10.438 7.666 o
0 9 8 816.478 801.097 13.995 4.077 o
0 9 9 0.167 1.013 0.725 2546.960 o
0 9 10 198.318 202.022 5.078 30.961 o
0 9 11 238.388 239.649 5.960 23.327 o
0 9 12 215.506 214.514 4.212 35.606 o
0 9 13 5.447 5.424 1.085 903.192 o
0 10 0 5536.990 5212.420 171.677 0.042 o
0 10 1 260.363 254.397 10.577 10.150 o
0 10 2 1452.620 1442.580 55.598 0.407 o
0 10 3 1294.870 1301.000 49.632 0.508 o
0 10 4 408.699 403.352 12.368 6.900 o
0 10 5 387.999 376.956 13.967 5.828 o
0 10 6 874.302 825.425 19.236 2.646 o
0 10 7 209.268 207.103 5.434 27.971 o
0 10 8 2072.530 2016.950 25.872 1.000 o
0 10 9 238.548 247.399 4.316 31.991 o
0 10 10 14.652 18.576 1.328 481.464 o
0 10 11 187.429 188.758 4.101 40.096 o
0 10 12 190.694 187.876 4.350 37.615 o
0 10 13 46.968 42.038 2.170 171.723 o
0 11 1 1396.520 1340.700 33.943 0.933 o
0 11 4 307.490 320.844 14.374 5.850 o
0 11 5 244.081 220.432 8.950 13.522 o
0 11 6 275.703 271.163 7.862 15.389 o
0 11 7 369.010 347.041 8.932 11.407 o
0 11 8 203.893 207.203 3.654 41.572 o
0 11 9 712.183 718.170 13.706 4.550 o
0 11 10 178.831 182.989 4.212 40.139 o
0 11 11 46.450 45.382 1.884 197.853 o
0 11 12 44.679 41.901 1.744 219.376 o
0 12 0 4021.900 3812.700 125.029 0.078 o
0 12 1 1839.900 1739.670 42.765 0.586 o
0 12 5 709.178 687.522 26.036 1.780 o
0 12 6 435.191 423.091 18.171 3.666 o
0 12 7 321.833 323.774 7.160 15.890 o
0 12 8 848.503 824.039 13.046 4.282 o
0 12 9 16.726 16.057 1.296 488.108 o
0 12 10 186.079 181.185 4.074 40.846 o
0 12 11 152.591 152.603 3.950 47.432 o
0 12 12 0.672 0.271 0.847 1879.980 o
0 13 5 16.324 22.239 3.797 90.092 o
0 13 6 965.929 945.173 35.800 0.959 o
0 13 7 815.579 792.891 16.596 3.328 o
0 13 8 682.186 669.588 11.868 5.561 o
0 13 9 127.425 132.516 4.210 48.290 o
0 13 10 86.825 88.313 2.988 87.047 o
0 13 11 2.596 4.591 0.984 1180.450 o
0 13 12 57.285 51.825 2.441 136.585 o
0 14 0 1552.080 1477.560 52.073 0.451 o
0 14 4 2610.900 2489.450 89.500 0.156 o
0 14 5 668.786 631.381 25.494 1.874 o
0 14 6 598.134 597.209 24.409 2.061 o
0 14 7 894.321 849.171 24.932 1.787 o
0 14 8 136.193 138.258 3.876 51.501 o
0 14 9 121.556 114.277 4.887 41.177 o
0 14 10 54.653 52.449 3.352 91.443 o
0 14 11 85.454 80.674 2.632 101.553 o
0 14 12 636.407 589.843 12.618 5.484 o
0 15 3 1047.940 996.161 37.427 0.874 o
0 15 4 6.807 7.323 2.712 180.801 o
0 15 5 162.477 166.795 10.035 12.219 o
0 15 6 56.150 56.683 6.238 32.744 o
0 15 7 304.591 308.373 9.640 11.072 o
0 15 8 405.479 411.275 14.645 5.313 o
0 15 9 223.081 221.038 10.035 11.482 o
0 15 10 128.534 132.174 4.986 38.794 o
0 15 11 323.314 308.639 11.120 8.823 o
0 16 2 112.596 103.603 7.052 23.956 o
0 16 3 44.889 49.632 5.424 42.981 o
0 16 4 117.473 116.079 8.136 18.562 o
0 16 5 25.568 22.782 4.339 68.716 o
0 16 6 200.118 217.783 11.662 9.061 o
0 16 7 1196.780 1197.130 44.750 0.620 o
0 16 8 250.939 260.562 13.425 6.843 o
0 16 9 11.566 15.730 2.983 144.238 o
0 16 10 522.427 527.778 17.629 3.665 o
0 16 11 79.395 87.059 4.611 50.527 o
0 17 1 47.756 59.395 5.967 35.812 o
0 17 2 236.427 219.139 11.662 8.872 o
0 17 3 204.077 205.850 10.848 10.270 o
0 17 4 250.634 261.991 13.018 7.215 o
0 17 5 565.071 572.076 15.793 4.226 o
0 17 6 494.954 525.337 21.968 2.560 o
0 17 7 675.154 700.812 27.664 1.613 o
0 17 8 96.111 103.184 4.820 44.799 o
0 17 9 409.854 395.156 14.917 5.167 o
0 17 10 209.219 214.257 8.679 14.671 o
0 18 0 1582.110 1450.710 51.259 0.462 o
0 18 1 103.700 98.450 6.780 25.938 o
0 18 2 290.679 309.453 14.374 5.909 o
0 18 3 91.763 92.754 7.323 23.128 o
0 18 4 10.475 10.637 2.301 234.187 o
0 18 5 145.552 150.697 10.306 11.856 o
0 18 6 173.531 173.052 6.904 22.047 o
0 18 7 85.274 83.262 7.323 23.407 o
0 18 8 317.547 325.997 15.188 5.297 o
0 18 10 206.227 183.339 7.594 18.308 o
0 19 1 887.078 899.610 34.173 1.057 o
0 19 2 466.989 477.604 20.341 2.966 o
0 19 3 346.217 344.356 10.773 8.992 o
0 19 4 518.731 502.252 14.674 4.902 o
0 19 5 447.057 462.108 13.515 5.814 o
0 19 6 445.132 454.462 13.561 5.803 o
0 19 7 64.764 61.294 6.780 27.806 o
0 19 8 55.917 56.683 5.967 35.456 o
0 20 0 743.989 753.727 20.070 2.650 o
0 20 1 726.352 698.592 15.016 4.052 o
0 20 2 334.798 324.226 10.501 9.485 o
0 20 3 297.553 288.411 9.808 10.947 o
0 20 4 18.270 20.440 6.102 36.791 o
0 20 5 429.551 433.942 13.010 6.264 o
0 20 6 150.082 159.425 6.445 25.408 o
0 20 7 7.495 6.780 2.983 150.798 o
0 21 1 1124.730 1106.530 22.056 1.905 o
0 21 2 430.200 417.328 12.801 6.446 o
0 21 3 355.329 353.969 8.915 11.545 o
0 21 4 150.392 143.155 6.371 26.129 o
0 21 5 620.657 655.235 30.376 1.387 o
0 21 6 66.818 74.023 4.556 53.763 o
0 21 7 605.377 605.616 24.951 1.979 o
0 22 0 656.626 667.724 24.409 2.015 o
0 22 1 129.446 133.682 4.938 39.176 o
0 22 2 1237.560 1241.200 24.738 1.544 o
0 22 3 132.815 125.496 6.794 24.513 o
0 22 4 363.619 353.262 11.237 8.322 o
0 22 5 288.410 277.140 9.422 11.757 o
0 22 6 221.240 235.279 8.068 16.026 o
0 22 7 127.825 127.741 8.136 18.286 o
0 23 1 253.262 268.909 9.940 11.193 o
0 23 2 198.985 178.298 5.865 26.541 o
0 23 3 705.928 689.933 14.956 4.126 o
0 23 4 42.772 49.112 6.238 33.511 o
0 23 5 85.193 83.005 4.882 45.932 o
0 23 6 244.776 240.574 7.946 15.940 o
0 23 7 325.319 317.318 14.374 5.809 o
0 24 0 163.541 158.117 8.950 14.886 o
0 24 1 101.046 106.114 6.793 25.821 o
0 24 2 20.190 18.684 2.181 228.048 o
0 24 3 9.854 11.138 1.927 317.992 o
0 24 4 364.222 357.156 16.951 4.281 o
0 24 5 41.950 45.216 3.544 89.234 o
0 24 6 81.339 78.232 8.136 19.503 o
0 25 1 9.846 13.530 2.848 159.315 o
0 25 2 5.600 3.619 1.550 514.629 o
0 25 3 137.977 144.597 6.020 28.906 o
0 25 4 143.456 137.821 5.715 31.070 o
0 25 5 40.780 39.648 3.125 110.045 o
0 25 6 288.778 272.259 16.273 4.793 o
0 26 0 477.657 496.318 18.985 3.316 o
0 26 1 101.407 113.398 4.986 41.734 o
0 26 2 65.029 70.558 3.487 80.622 o
0 26 3 76.626 77.635 4.206 58.997 o
0 26 4 82.194 85.211 4.286 56.031 o
0 26 5 24.412 28.748 3.255 113.257 o
0 26 6 41.450 39.597 3.255 103.174 o
0 27 1 29.610 29.317 3.390 103.420 o
0 27 2 0.988 1.492 1.534 583.556 o
0 27 3 45.672 45.692 3.352 95.843 o
0 27 4 5.937 9.764 2.441 219.263 o
0 27 5 59.626 65.091 4.068 66.040 o
0 28 0 55.971 60.209 5.153 45.622 o
0 28 1 49.784 49.693 3.797 77.419 o
0 28 2 28.851 25.962 4.068 76.149 o
0 28 3 10.803 9.492 2.441 211.558 o
0 28 4 275.572 291.553 10.848 9.526 o
0 29 1 49.340 56.417 2.877 114.706 o
0 29 2 17.369 20.612 2.712 162.754 o
0 29 3 27.734 31.461 2.983 127.939 o
1 -27 -5 71.309 66.401 2.391 124.135 o
1 -27 -4 58.542 58.311 3.526 82.926 o
1 -26 -6 98.929 89.953 2.848 86.872 o
1 -26 -5 1.009 2.079 0.847 1741.630 o
1 -26 -4 67.144 64.277 3.797 71.710 o
1 -26 -3 6.513 3.526 1.898 354.913 o
1 -25 -7 78.744 78.392 2.471 112.142 o
1 -25 -6 68.208 65.824 2.471 122.226 o
1 -25 -5 10.843 12.737 1.429 492.046 o
1 -25 -4 30.775 30.483 2.084 212.406 o
1 -25 -3 74.924 80.007 4.882 47.071 o
1 -24 -8 42.740 41.724 1.694 229.502 o
1 -24 -7 469.019 458.567 9.923 8.716 o
1 -24 -6 373.004 373.308 14.510 5.524 o
1 -24 -5 99.388 101.276 3.513 67.686 o
1 -24 -4 570.530 563.578 18.985 3.177 o
1 -24 -3 359.635 379.154 13.832 6.001 o
1 -24 -1 39.457 43.665 4.068 72.034 o
1 -23 -8 58.602 56.157 2.441 133.938 o
1 -23 -7 70.151 69.594 2.604 113.381 o
1 -23 -6 130.950 131.620 4.167 48.505 o
1 -23 -5 38.536 37.970 3.797 81.734 o
1 -23 -4 752.797 766.716 24.680 1.906 o
1 -23 -3 280.679 262.804 10.848 9.586 o
1 -23 -1 58.209 64.006 4.611 54.439 o
1 -22 -9 60.468 56.309 2.983 103.998 o
1 -22 -8 119.696 118.006 7.865 19.616 o
1 -22 -7 6.429 7.069 1.492 524.464 o
1 -22 -6 35.602 31.328 2.150 195.851 o
1 -22 -5 373.687 375.628 13.832 5.964 o
1 -22 -4 454.693 477.453 17.991 3.668 o
1 -22 -3 21.115 20.791 2.301 206.751 o
1 -22 -2 165.379 174.567 5.828 28.322 o
1 -22 -1 293.252 295.079 11.662 8.385 o
1 -21 -9 77.332 69.428 2.983 94.154 o
1 -21 -8 136.263 137.786 3.973 50.148 o
1 -21 -7 624.741 625.325 13.631 4.957 o
1 -21 -6 205.815 214.800 9.221 13.370 o
1 -21 -5 210.987 206.387 7.925 16.882 o
1 -21 -4 108.420 110.791 3.994 55.640 o
1 -21 -3 6.207 10.705 2.527 204.612 o
1 -21 -2 503.989 497.501 12.448 6.257 o
1 -21 -1 152.518 149.548 5.271 33.831 o
1 -20 -10 28.631 24.792 1.356 362.278 o
1 -20 -9 30.166 27.417 1.763 265.979 o
1 -20 -8 43.859 44.544 2.207 170.538 o
1 -20 -7 11.392 17.169 4.611 63.941 o
1 -20 -6 14.445 15.889 4.068 80.538 o
1 -20 -5 153.754 149.514 4.684 39.189 o
1 -20 -4 315.512 320.977 7.747 14.601 o
1 -20 -3 549.222 550.948 11.816 6.387 o
1 -20 -2 655.443 654.780 15.430 4.099 o
1 -20 -1 280.774 277.992 11.662 8.493 o
1 -19 -10 195.830 192.503 4.496 35.793 o
1 -19 -9 125.530 124.127 3.648 57.811 o
1 -19 -8 27.495 27.824 1.898 249.030 o
1 -19 -7 80.249 89.259 3.125 84.734 o
1 -19 -6 438.005 438.946 9.810 9.149 o
1 -19 -5 49.940 46.920 2.662 129.649 o
1 -19 -4 466.852 461.267 10.355 8.277 o
1 -19 -3 90.000 92.904 4.479 51.103 o
1 -19 -2 174.727 178.186 9.764 12.645 o
1 -18 -10 11.353 10.225 0.942 837.120 o
1 -18 -9 144.297 141.677 4.040 47.968 o
1 -18 -8 65.684 67.407 4.611 53.309 o
1 -18 -7 56.363 55.830 2.611 125.447 o
1 -18 -6 189.042 194.055 5.409 29.463 o
1 -18 -5 989.645 982.062 19.515 2.403 o
1 -18 -4 181.919 170.938 9.086 14.224 o
1 -18 -3 580.306 549.204 24.409 2.081 o
1 -18 -2 205.037 205.054 8.135 16.341 o
1 -18 -1 371.312 361.525 17.358 4.095 o
1 -17 -10 28.229 31.104 4.204 71.457 o
1 -17 -9 143.158 145.765 4.103 47.053 o
1 -17 -8 450.808 472.695 10.539 8.161 o
1 -17 -7 299.856 294.612 7.222 16.451 o
1 -17 -6 21.820 20.299 1.879 276.805 o
1 -17 -5 77.879 68.682 3.467 77.984 o
1 -17 -4 927.108 960.633 38.783 0.838 o
1 -17 -3 332.357 316.035 17.493 4.123 o
1 -17 -2 9.434 8.604 1.889 335.183 o
1 -17 -1 1020.870 1042.810 42.038 0.714 o
1 -16 -11 0.115 0.723 0.949 1539.420 o
1 -16 -10 258.325 251.067 5.930 22.553 o
1 -16 -9 220.618 219.380 5.734 25.504 o
1 -16 -8 674.910 661.763 10.933 6.118 o
1 -16 -7 756.477 733.638 14.710 4.053 o
1 -16 -6 113.738 113.244 3.808 57.889 o
1 -16 -5 499.253 520.998 21.968 2.558 o
1 -16 -4 1501.780 1551.330 58.853 0.364 o
1 -16 -3 67.130 77.664 9.357 15.234 o
1 -16 -2 1268.450 1289.890 35.093 0.914 o
1 -16 -1 433.975 437.546 13.804 5.709 o
1 -15 -11 43.119 44.305 2.170 174.979 o
1 -15 -10 248.625 243.958 5.930 23.019 o
1 -15 -9 243.030 241.505 6.190 22.121 o
1 -15 -8 239.281 234.276 5.334 26.470 o
1 -15 -7 832.159 808.536 16.140 3.407 o
1 -15 -6 202.947 183.250 7.052 20.477 o
1 -15 -5 423.294 416.581 18.171 3.685 o
1 -15 -4 121.159 123.205 4.084 51.489 o
1 -15 -3 533.319 556.670 16.581 3.995 o
1 -15 -2 335.988 336.921 11.016 8.786 o
1 -15 -1 25.853 23.255 3.255 113.886 o
1 -14 -11 226.635 218.804 5.831 24.777 o
1 -14 -10 78.675 74.437 2.708 103.211 o
1 -14 -9 425.977 437.905 9.835 9.217 o
1 -14 -8 94.200 94.913 3.322 74.288 o
1 -14 -7 325.462 328.253 7.633 14.642 o
1 -14 -6 715.323 704.609 28.477 1.521 o
1 -14 -5 71.252 71.600 4.882 47.849 o
1 -14 -4 1859.600 1934.380 40.668 0.619 o
1 -14 -3 398.468 394.041 8.758 11.111 o
1 -14 -2 776.652 784.357 19.279 2.762 o
1 -14 -1 546.636 547.349 16.204 4.123 o
1 -13 -11 6.973 8.293 0.949 983.972 o
1 -13 -10 120.711 117.923 3.509 61.728 o
1 -13 -9 259.234 256.301 5.579 23.957 o
1 -13 -8 648.901 633.244 12.015 5.683 o
1 -13 -7 145.204 140.759 7.323 21.235 o
1 -13 -6 126.662 122.859 6.509 26.490 o
1 -13 -5 20.434 24.951 2.983 134.735 o
1 -13 -4 126.332 133.142 4.757 41.459 o
1 -13 -3 188.984 196.953 4.945 32.634 o
1 -13 -2 47.394 49.061 3.436 91.143 o
1 -13 -1 273.343 269.197 9.300 12.182 o
1 -12 -11 246.580 244.974 5.734 23.959 o
1 -12 -10 166.907 164.117 8.408 16.416 o
1 -12 -9 236.773 231.183 5.182 27.481 o
1 -12 -8 343.913 343.508 7.161 15.279 o
1 -12 -7 37.953 37.699 3.255 105.064 o
1 -12 -6 55.560 57.226 4.068 67.532 o
1 -12 -5 1063.850 1092.120 29.718 1.263 o
1 -12 -4 196.483 196.311 7.171 19.988 o
1 -12 -3 1870.490 1850.390 35.523 0.751 o
1 -12 -2 297.510 317.306 14.402 5.861 o
1 -12 -1 364.484 356.147 8.169 12.740 o
1 -11 -12 58.444 58.311 2.170 150.933 o
1 -11 -11 112.262 106.675 2.698 83.573 o
1 -11 -10 210.620 214.026 4.550 33.504 o
1 -11 -9 224.805 223.175 4.409 33.171 o
1 -11 -8 244.316 240.265 4.710 29.494 o
1 -11 -7 317.073 334.675 13.561 6.402 o
1 -11 -6 393.304 410.072 16.273 4.495 o
1 -11 -5 275.651 280.821 10.200 10.525 o
1 -11 -4 1964.810 1917.840 44.013 0.542 o
1 -11 -3 2895.860 2851.980 64.463 0.256 o
1 -11 -2 453.679 461.787 9.666 9.101 o
1 -11 -1 1994.390 2010.690 52.456 0.410 o
1 -10 -12 6.201 8.544 0.748 1327.210 o
1 -10 -11 5.553 4.801 1.220 757.678 o
1 -10 -10 446.893 451.258 8.457 10.714 o
1 -10 -9 50.626 50.305 2.270 154.980 o
1 -10 -8 957.562 926.380 26.443 1.587 o
1 -10 -7 773.642 793.295 29.020 1.443 o
1 -10 -6 509.366 533.474 20.341 2.906 o
1 -10 -5 1087.500 1107.540 32.899 1.067 o
1 -10 -4 186.352 181.931 5.539 29.054 o
1 -10 -3 9193.360 8984.100 200.406 0.027 o
1 -10 -2 1093.190 1128.330 30.897 1.176 o
1 -10 -1 716.690 697.964 13.668 4.580 o
1 -9 -12 36.628 39.086 1.640 253.950 o
1 -9 -11 157.856 155.940 9.492 13.544 o
1 -9 -10 107.067 105.579 2.554 89.659 o
1 -9 -9 1008.730 1006.330 15.704 3.058 o
1 -9 -8 217.841 215.342 9.764 12.077 o
1 -9 -7 99.168 104.145 5.424 37.259 o
1 -9 -6 701.952 672.071 35.936 1.009 o
1 -9 -5 110.368 115.642 5.075 39.872 o
1 -9 -4 2022.060 1997.440 53.946 0.391 o
1 -9 -3 124.594 123.570 4.114 50.564 o
1 -9 -2 6404.870 6228.170 138.398 0.056 o
1 -9 -1 1970.270 1922.350 36.178 0.712 o
1 -8 -13 21.576 21.426 2.170 224.632 o
1 -8 -12 28.483 29.004 1.429 336.017 o
1 -8 -11 73.638 75.435 2.983 94.424 o
1 -8 -10 496.451 493.549 8.261 10.212 o
1 -8 -9 40.988 44.094 1.996 195.356 o
1 -8 -8 220.558 223.207 9.764 12.016 o
1 -8 -7 473.342 506.353 19.527 3.161 o
1 -8 -6 1222.130 1140.330 59.260 0.374 o
1 -8 -5 2344.370 2364.190 61.697 0.298 o
1 -8 -4 258.451 250.959 6.952 18.655 o
1 -8 -3 10347.300 9825.100 219.940 0.022 o
1 -8 -2 1791.010 1829.500 40.857 0.628 o
1 -8 -1 1164.680 1201.900 38.573 0.803 o
1 -7 -13 44.561 37.699 2.712 133.287 o
1 -7 -12 109.928 110.431 4.746 44.130 o
1 -7 -11 83.320 82.170 2.910 92.025 o
1 -7 -10 56.835 55.727 2.936 108.051 o
1 -7 -9 117.775 109.179 2.722 80.731 o
1 -7 -8 135.351 139.403 6.780 24.297 o
1 -7 -7 185.454 179.813 8.136 16.870 o
1 -7 -6 212.998 239.038 8.077 16.106 o
1 -7 -5 85.070 87.730 3.167 82.156 o
1 -7 -4 211.581 220.260 6.848 20.610 o
1 -7 -3 2559.240 2502.530 56.686 0.329 o
1 -7 -2 683.332 647.383 24.951 1.933 o
1 -7 -1 2458.730 2563.620 72.103 0.227 o
1 -6 -13 51.491 48.772 1.640 211.731 o
1 -6 -12 44.791 43.936 2.712 130.963 o
1 -6 -11 509.254 513.520 9.521 8.622 o
1 -6 -10 130.585 132.857 2.765 72.482 o
1 -6 -9 95.823 93.702 2.224 108.341 o
1 -6 -8 380.425 389.189 15.730 4.802 o
1 -6 -7 343.202 335.489 13.561 6.317 o
1 -6 -6 302.081 320.625 10.528 9.692 o
1 -6 -5 39.480 44.806 2.353 162.285 o
1 -6 -4 2347.280 2293.960 50.772 0.404 o
1 -6 -3 1079.940 1140.450 42.038 0.704 o
1 -6 -2 1889.330 1859.530 53.423 0.407 o
1 -6 -1 468.752 488.682 14.919 4.916 o
1 -5 -13 281.190 278.307 6.056 20.852 o
1 -5 -12 203.662 199.883 4.229 37.035 o
1 -5 -11 95.370 100.503 2.862 85.843 o
1 -5 -10 621.551 620.359 10.157 6.993 o
1 -5 -9 404.556 400.319 7.080 13.865 o
1 -5 -8 36.491 40.411 2.983 120.127 o
1 -5 -7 203.170 216.427 8.950 14.042 o
1 -5 -6 248.720 254.106 6.935 18.909 o
1 -5 -5 679.325 682.533 16.575 3.644 o
1 -5 -4 603.065 602.915 13.505 5.114 o
1 -5 -3 1278.640 1363.920 53.157 0.449 o
1 -5 -2 3143.250 3239.720 93.154 0.137 o
1 -5 -1 697.637 683.866 19.987 2.744 o
1 -4 -13 33.734 34.592 1.429 304.607 o
1 -4 -12 45.338 40.314 1.806 212.421 o
1 -4 -11 197.004 205.405 4.710 33.574 o
1 -4 -10 486.065 482.060 8.261 10.383 o
1 -4 -9 214.113 215.921 4.891 30.875 o
1 -4 -8 286.812 309.724 12.747 7.249 o
1 -4 -7 77.963 80.051 3.122 87.109 o
1 -4 -6 192.394 195.226 5.641 27.799 o
1 -4 -5 10.232 13.881 1.929 311.269 o
1 -4 -4 4645.870 4790.920 111.623 0.089 o
1 -4 -3 1092.590 1141.530 43.665 0.658 o
1 -4 -2 864.572 899.932 26.094 1.665 o
1 -4 -1 9981.940 9981.740 214.810 0.023 o
1 -3 -13 180.078 180.069 3.752 44.791 o
1 -3 -12 3.170 3.487 0.815 1574.830 o
1 -3 -11 301.364 314.637 6.425 18.519 o
1 -3 -10 613.113 608.708 10.176 7.062 o
1 -3 -9 295.850 282.865 6.161 19.968 o
1 -3 -8 37.576 38.015 2.546 151.083 o
1 -3 -7 1393.660 1361.510 32.160 1.010 o
1 -3 -6 996.740 1016.640 24.151 1.778 o
1 -3 -5 209.484 234.046 16.107 5.045 o
1 -3 -4 21.960 23.794 1.211 448.059 o
1 -3 -3 1206.660 1225.610 47.733 0.552 o
1 -3 -2 820.645 877.370 37.970 0.887 o
1 -3 -1 7050.700 7154.000 181.794 0.035 o
1 -2 -13 46.970 49.852 1.744 207.918 o
1 -2 -12 21.288 20.500 1.411 397.671 o
1 -2 -11 731.728 747.015 13.284 4.625 o
1 -2 -10 75.247 75.205 2.109 132.880 o
1 -2 -9 127.075 127.034 3.445 60.843 o
1 -2 -8 358.848 363.181 9.074 11.199 o
1 -2 -7 716.607 723.029 18.022 3.155 o
1 -2 -6 1220.790 1287.600 39.096 0.773 o
1 -2 -5 2664.260 2665.520 60.005 0.296 o
1 -2 -4 1575.560 1683.590 43.897 0.589 o
1 -2 -2 935.574 1044.440 44.750 0.644 o
1 -2 -1 1627.280 1700.100 37.074 0.755 o
1 -1 -13 133.240 136.090 3.113 64.706 o
1 -1 -12 122.514 128.151 3.310 64.131 o
1 -1 -11 1.992 4.031 0.841 1577.520 o
1 -1 -10 6.726 7.990 1.014 916.319 o
1 -1 -9 308.493 294.438 5.686 21.058 o
1 -1 -8 613.439 598.106 16.896 3.719 o
1 -1 -7 126.651 129.040 4.420 45.756 o
1 -1 -6 44.756 48.054 2.196 168.492 o
1 -1 -5 580.931 555.195 13.636 5.186 o
1 -1 -4 4755.480 5173.640 192.018 0.035 o
1 -1 -3 183.862 206.781 27.392 1.849 o
1 -1 -2 37.028 11.120 1.356 354.724 o
1 -1 -1 1087.170 1080.050 27.059 1.453 o
1 0 0 7061.430 6795.110 253.448 0.020 o
1 0 1 763.350 678.211 64.277 0.334 o
1 0 2 1828.710 1922.350 71.871 0.245 o
1 0 3 3075.400 3121.070 88.420 0.151 o
1 0 4 527.429 558.457 16.874 3.896 o
1 0 5 592.855 620.877 14.765 4.536 o
1 0 6 1194.700 1233.290 28.743 1.267 o
1 0 7 2453.910 2455.150 60.890 0.300 o
1 0 8 0.010 2.202 0.939 1520.370 o
1 0 9 207.653 208.245 3.882 39.179 o
1 0 10 9.008 10.183 1.255 626.972 o
1 0 11 1.830 2.971 0.827 1684.770 o
1 0 12 50.786 53.509 2.027 172.759 o
1 0 13 6.834 8.084 0.728 1339.320 o
1 1 0 780.283 727.996 19.222 2.800 o
1 1 1 1078.100 1054.030 30.544 1.211 o
1 1 2 5099.810 5196.960 192.832 0.034 o
1 1 3 742.650 888.490 34.173 1.082 o
1 1 4 1410.290 1417.190 64.820 0.310 o
1 1 5 3545.640 3533.700 79.490 0.170 o
1 1 6 447.034 456.011 11.452 7.381 o
1 1 7 738.428 759.628 27.224 1.626 o
1 1 8 189.061 181.447 5.403 29.834 o
1 1 9 188.990 187.211 3.629 44.594 o
1 1 10 166.119 166.672 3.102 55.507 o
1 1 11 554.892 573.321 8.455 9.049 o
1 1 12 122.875 129.402 3.253 65.021 o
1 1 13 42.815 43.211 1.602 239.507 o
1 2 0 1411.060 1364.470 46.377 0.562 o
1 2 1 25.437 26.992 1.151 431.077 o
1 2 2 1228.110 1270.090 48.818 0.528 o
1 2 4 223.161 222.675 6.951 19.872 o
1 2 5 2613.900 2852.420 73.815 0.213 o
1 2 6 1267.120 1280.360 29.858 1.171 o
1 2 7 387.855 382.536 10.305 9.148 o
1 2 8 660.901 643.459 18.125 3.252 o
1 2 9 257.867 261.558 4.686 28.262 o
1 2 10 301.620 299.947 4.776 24.699 o
1 2 11 254.070 265.547 4.629 28.663 o
1 2 12 27.000 30.839 1.462 330.796 o
1 2 13 29.458 31.410 1.395 334.154 o
1 3 0 1236.840 1175.250 29.057 1.243 o
1 3 1 9534.510 9122.220 242.405 0.020 o
1 3 2 194.850 191.867 5.655 27.676 o
1 3 3 3137.340 3243.420 122.317 0.086 o
1 3 4 1695.110 1644.900 56.683 0.381 o
1 3 5 1796.520 1869.690 50.511 0.450 o
1 3 6 137.792 141.408 4.466 43.397 o
1 3 7 33.423 32.293 3.050 119.996 o
1 3 8 82.564 82.257 7.306 23.581 o
1 3 9 186.719 186.763 3.380 47.511 o
1 3 10 455.855 456.368 6.665 13.265 o
1 3 11 178.624 171.361 3.459 48.770 o
1 3 12 190.700 194.444 3.912 41.254 o
1 3 13 157.256 147.294 3.113 58.711 o
1 4 0 5088.100 4866.870 120.793 0.077 o
1 4 1 6193.740 6059.420 225.377 0.025 o
1 4 2 580.217 576.342 31.596 1.307 o
1 4 3 1779.690 1899.460 50.052 0.457 o
1 4 4 5805.090 5866.400 221.716 0.026 o
1 4 5 1103.220 1140.910 30.758 1.180 o
1 4 6 504.063 500.948 14.817 4.868 o
1 4 7 70.753 69.779 3.072 93.293 o
1 4 8 235.431 229.600 7.671 17.024 o
1 4 9 430.523 419.174 6.282 14.749 o
1 4 10 117.640 119.028 2.640 81.206 o
1 4 11 345.016 361.290 5.827 18.492 o
1 4 12 7.071 9.798 1.039 853.246 o
1 4 13 25.062 24.031 0.892 532.207 o
1 5 0 10417.300 10339.200 258.758 0.017 o
1 5 1 4842.220 4864.730 182.526 0.038 o
1 5 2 9575.250 9543.970 250.651 0.019 o
1 5 3 3536.680 3645.240 95.695 0.127 o
1 5 4 1716.360 1738.470 41.168 0.634 o
1 5 5 298.120 290.270 9.072 12.242 o
1 5 6 778.562 779.195 21.456 2.357 o
1 5 7 38.381 35.928 2.335 169.868 o
1 5 8 999.470 988.613 25.601 1.636 o
1 5 9 303.831 293.469 4.737 24.906 o
1 5 10 815.213 833.658 11.138 5.077 o
1 5 11 211.813 215.682 4.494 33.765 o
1 5 12 315.489 319.234 5.646 20.562 o
1 5 13 31.958 32.165 1.331 335.700 o
1 6 0 2691.960 2778.020 91.941 0.146 o
1 6 1 402.346 402.750 16.273 4.485 o
1 6 2 1424.620 1383.610 36.819 0.816 o
1 6 3 853.920 872.235 19.099 2.669 o
1 6 4 952.552 974.090 26.696 1.556 o
1 6 5 1995.170 1997.300 52.054 0.415 o
1 6 6 661.823 663.305 18.960 3.025 o
1 6 7 511.155 497.233 15.638 4.474 o
1 6 8 196.263 188.905 6.896 21.241 o
1 6 9 486.492 478.315 7.036 12.049 o
1 6 10 620.419 622.392 8.717 8.072 o
1 6 11 153.681 159.450 3.719 49.793 o
1 6 12 0.026 1.827 0.729 2466.910 o
1 6 13 111.551 109.151 2.381 92.096 o
1 7 0 3528.340 3457.330 88.760 0.144 o
1 7 1 459.456 489.748 10.774 7.830 o
1 7 2 1504.930 1519.330 56.141 0.397 o
1 7 3 506.842 488.006 11.165 7.229 o
1 7 4 148.400 151.299 5.359 33.287 o
1 7 5 232.848 240.482 7.856 16.408 o
1 7 6 772.867 759.611 41.631 0.759 o
1 7 7 381.140 385.422 9.667 10.009 o
1 7 8 298.863 288.260 6.144 19.860 o
1 7 9 307.493 314.798 5.099 22.870 o
1 7 10 183.895 182.806 3.482 47.042 o
1 7 11 211.570 213.207 4.517 33.701 o
1 7 12 26.847 29.158 1.460 335.410 o
1 7 13 0.089 -0.542 0.678 3065.620 o
1 8 0 579.816 624.501 41.767 0.774 o
1 8 1 3989.490 3993.690 101.078 0.111 o
1 8 2 5101.570 5242.530 187.950 0.036 o
1 8 3 2942.620 2859.260 86.245 0.160 o
1 8 4 127.238 122.134 4.696 42.595 o
1 8 5 427.141 454.282 18.036 3.703 o
1 8 6 695.902 675.551 19.640 2.824 o
1 8 7 964.979 967.637 21.207 2.177 o
1 8 8 237.045 233.967 4.461 31.633 o
1 8 9 493.055 500.709 7.361 11.357 o
1 8 10 248.794 249.315 5.715 23.878 o
1 8 11 90.000 94.484 2.642 96.090 o
1 8 12 91.586 86.894 2.779 92.346 o
1 8 13 31.032 26.861 1.151 395.559 o
1 9 0 1372.830 1312.560 32.310 1.013 o
1 9 1 1078.930 1030.330 37.970 0.847 o
1 9 2 577.897 584.462 23.053 2.288 o
1 9 3 2424.310 2415.440 62.613 0.288 o
1 9 4 118.798 124.168 4.887 40.992 o
1 9 5 100.227 101.058 4.312 52.077 o
1 9 6 157.466 154.172 4.997 35.749 o
1 9 7 94.693 87.626 3.648 67.059 o
1 9 8 1163.700 1172.860 16.831 2.528 o
1 9 9 162.432 165.455 3.271 53.961 o
1 9 10 118.359 128.484 3.360 63.996 o
1 9 11 15.360 19.321 1.624 366.232 o
1 9 12 17.708 18.325 1.312 464.341 o
1 9 13 11.567 12.259 0.814 926.000 o
1 10 0 4527.630 4350.780 147.810 0.057 o
1 10 1 578.407 583.919 20.883 2.703 o
1 10 2 225.628 226.733 10.035 11.437 o
1 10 3 531.928 529.343 17.222 3.789 o
1 10 4 2504.940 2522.830 66.543 0.258 o
1 10 5 29.355 29.251 2.584 159.449 o
1 10 6 202.402 187.072 5.893 26.061 o
1 10 7 326.417 319.944 8.417 13.005 o
1 10 8 1077.570 1092.800 14.137 3.188 o
1 10 9 158.672 170.043 4.449 40.259 o
1 10 10 8.336 12.395 1.270 611.187 o
1 10 11 272.347 282.677 5.398 23.709 o
1 10 12 9.338 8.562 1.123 736.809 o
1 11 0 1367.730 1287.440 46.377 0.568 o
1 11 1 2251.000 2158.840 58.989 0.327 o
1 11 4 96.153 89.153 4.219 55.019 o
1 11 5 123.014 120.116 5.079 38.686 o
1 11 6 592.753 551.366 11.360 6.496 o
1 11 7 1452.150 1393.800 24.379 1.434 o
1 11 8 156.366 157.423 3.533 52.018 o
1 11 9 882.279 879.045 13.102 4.103 o
1 11 10 19.930 25.000 1.622 333.699 o
1 11 11 90.019 92.544 2.912 87.582 o
1 11 12 87.753 84.833 2.320 111.609 o
1 12 0 412.319 403.021 15.730 4.725 o
1 12 1 1247.640 1254.360 43.936 0.634 o
1 12 5 577.420 566.833 23.324 2.248 o
1 12 6 446.936 433.184 16.059 4.474 o
1 12 7 200.708 198.841 5.598 27.590 o
1 12 8 51.986 50.514 2.105 166.590 o
1 12 9 40.120 43.685 1.944 202.751 o
1 12 10 19.253 25.673 2.919 140.368 o
1 12 11 129.494 125.267 3.471 60.096 o
1 12 12 150.709 142.875 3.205 58.932 o
1 13 0 2236.600 2232.350 74.583 0.221 o
1 13 1 2455.920 2408.630 82.177 0.183 o
1 13 4 857.153 811.195 30.647 1.291 o
1 13 5 1072.840 1014.870 37.970 0.848 o
1 13 6 257.112 265.516 13.289 6.936 o
1 13 7 1178.150 1173.240 21.029 1.960 o
1 13 8 28.832 30.791 2.027 223.335 o
1 13 9 41.158 38.712 2.297 168.704 o
1 13 10 43.741 42.196 3.937 75.283 o
1 13 11 193.651 192.981 4.545 35.541 o
1 13 12 97.516 89.937 3.108 79.792 o
1 14 0 1903.330 1907.700 66.176 0.282 o
1 14 1 1663.620 1609.640 55.327 0.399 o
1 14 4 228.759 206.392 11.120 9.698 o
1 14 5 134.067 149.167 8.950 15.305 o
1 14 6 567.992 581.750 24.138 2.120 o
1 14 7 640.367 644.414 16.668 3.711 o
1 14 8 60.895 58.976 3.821 73.008 o
1 14 9 42.025 47.911 7.594 23.270 o
1 14 10 61.330 58.689 2.429 131.688 o
1 14 11 3.504 5.396 1.331 686.112 o
1 14 12 9.361 5.967 1.085 798.048 o
1 15 0 1065.200 1090.810 39.326 0.795 o
1 15 1 212.074 202.595 10.035 11.653 o
1 15 3 467.496 443.974 18.985 3.355 o
1 15 4 456.753 459.704 19.799 3.125 o
1 15 5 1185.910 1186.010 43.123 0.663 o
1 15 6 278.520 284.173 9.303 12.043 o
1 15 7 22.925 15.938 2.541 177.578 o
1 15 8 205.713 217.512 9.764 12.179 o
1 15 9 108.286 107.129 6.238 29.396 o
1 15 10 24.383 28.206 4.068 76.884 o
1 15 11 66.568 59.975 4.204 62.047 o
1 16 0 305.334 298.062 13.561 6.496 o
1 16 1 425.983 406.818 17.086 4.093 o
1 16 2 339.510 330.336 14.917 5.407 o
1 16 3 534.388 548.119 22.239 2.473 o
1 16 4 161.463 157.845 9.492 13.498 o
1 16 5 1117.870 1094.070 41.224 0.727 o
1 16 6 126.977 142.474 7.323 21.654 o
1 16 7 308.374 336.303 15.730 4.993 o
1 16 8 143.725 143.200 7.594 20.032 o
1 16 9 64.192 62.921 4.611 53.766 o
1 16 10 135.003 147.268 6.780 24.186 o
1 16 11 101.671 93.744 3.050 79.555 o
1 17 0 319.312 320.572 14.374 5.820 o
1 17 1 448.868 441.262 18.442 3.548 o
1 17 2 592.432 560.324 22.511 2.381 o
1 17 3 763.673 716.813 28.748 1.481 o
1 17 4 13.468 13.289 3.526 105.940 o
1 17 5 423.807 419.082 12.473 6.720 o
1 17 6 245.777 255.658 8.722 13.811 o
1 17 7 35.180 40.411 5.695 40.290 o
1 17 9 76.228 85.432 5.153 42.852 o
1 17 10 6.185 13.832 2.441 215.488 o
1 18 0 292.426 266.059 13.289 6.817 o
1 18 1 1789.550 1731.960 59.667 0.344 o
1 18 2 461.251 445.872 19.256 3.281 o
1 18 3 570.303 586.631 24.680 2.037 o
1 18 4 66.451 65.067 4.479 55.860 o
1 18 5 63.783 61.879 4.431 57.417 o
1 18 6 202.437 205.575 7.680 17.859 o
1 18 7 529.769 550.289 22.782 2.374 o
1 19 1 930.370 897.440 34.173 1.049 o
1 19 2 862.246 839.051 21.964 2.192 o
1 19 3 590.042 609.110 16.681 3.820 o
1 19 4 224.688 232.349 8.379 15.122 o
1 19 5 15.567 17.195 2.736 163.668 o
1 19 6 47.319 45.845 3.900 75.209 o
1 19 7 62.156 62.132 4.236 61.865 o
1 20 0 101.512 98.415 5.079 41.206 o
1 20 1 1152.930 1085.810 26.941 1.436 o
1 20 2 695.425 695.522 18.639 3.046 o
1 20 3 94.281 97.422 5.167 40.754 o
1 20 4 152.398 155.021 6.564 24.716 o
1 20 5 248.778 260.087 9.035 13.043 o
1 20 6 352.201 361.877 17.086 4.237 o
1 20 7 21.500 24.302 2.736 154.885 o
1 21 0 199.799 201.960 6.990 20.576 o
1 21 1 104.152 106.152 5.359 37.546 o
1 21 2 607.439 610.177 16.906 3.715 o
1 21 3 387.987 392.006 12.122 7.226 o
1 21 4 516.206 525.163 15.059 4.695 o
1 21 5 249.147 252.931 9.035 13.080 o
1 21 6 106.910 101.598 5.015 41.422 o
1 21 7 290.092 302.130 12.204 7.789 o
1 22 0 93.395 100.455 4.309 53.057 o
1 22 1 246.528 243.116 8.341 14.824 o
1 22 2 103.690 97.224 5.250 39.086 o
1 22 3 1680.790 1674.370 40.381 0.660 o
1 22 4 329.884 343.962 10.966 8.862 o
1 22 5 20.542 23.750 2.858 145.198 o
1 22 6 45.861 48.239 3.648 83.677 o
1 22 7 16.375 18.171 2.983 139.866 o
1 23 0 372.080 369.168 9.421 10.509 o
1 23 1 91.858 98.418 5.079 41.991 o
1 23 2 139.511 142.114 5.109 36.392 o
1 23 3 306.273 308.444 8.165 13.892 o
1 23 4 265.078 250.659 8.879 13.247 o
1 23 5 32.326 37.679 3.388 100.756 o
1 23 6 194.097 196.723 6.951 20.958 o
1 23 7 56.956 59.938 4.068 67.014 o
1 24 0 344.723 349.939 9.571 10.625 o
1 24 1 123.404 120.887 5.561 33.904 o
1 24 2 1066.810 1059.060 25.831 1.569 o
1 24 3 69.711 66.504 3.638 75.332 o
1 24 4 30.077 29.067 5.289 47.026 o
1 24 5 223.660 229.588 7.723 17.083 o
1 24 6 10.758 9.221 2.441 211.843 o
1 24 7 3.848 5.153 1.627 480.458 o
1 25 0 107.519 113.210 5.271 38.011 o
1 25 1 98.481 96.671 7.187 23.664 o
1 25 2 12.393 13.496 1.967 295.459 o
1 25 3 213.527 221.820 6.195 23.421 o
1 25 4 173.470 177.005 6.598 23.496 o
1 25 5 72.474 74.882 3.821 68.799 o
1 25 6 77.292 75.126 4.611 51.462 o
1 26 0 69.344 77.846 4.312 57.911 o
1 26 1 82.932 88.144 4.411 53.451 o
1 26 2 266.284 286.543 8.822 13.138 o
1 26 3 18.419 16.696 1.866 295.158 o
1 26 4 179.266 179.317 9.764 12.598 o
1 26 5 37.181 33.088 3.526 93.536 o
1 26 6 21.706 21.968 2.441 187.073 o
1 27 0 33.054 31.845 2.877 131.812 o
1 27 1 121.061 126.282 5.178 37.570 o
1 27 2 162.567 180.967 6.137 26.366 o
1 27 3 216.198 221.818 8.814 14.183 o
1 27 4 51.582 44.479 4.068 69.525 o
1 27 5 161.805 167.880 7.052 21.741 o
1 28 0 226.614 223.576 6.998 19.595 o
1 28 1 63.374 62.605 4.746 51.415 o
1 28 2 323.525 331.973 11.255 8.592 o
1 28 3 69.355 72.549 3.260 86.537 o
1 28 4 95.296 98.721 5.153 40.796 o
1 29 0 46.272 56.973 2.968 111.369 o
1 29 1 120.393 125.437 4.411 46.748 o
1 29 2 23.188 23.595 2.712 155.937 o
1 29 3 156.304 152.150 6.509 24.946 o
2 -28 -1 12.080 12.476 1.898 315.423 o
2 -27 -1 88.647 103.061 5.153 41.147 o
2 -26 -6 69.983 62.950 2.199 136.920 o
2 -26 -5 85.239 90.314 4.339 54.279 o
2 -26 -2 130.040 141.030 6.509 26.048 o
2 -26 -1 214.064 209.376 8.679 14.638 o
2 -25 -7 20.313 20.070 2.170 228.290 o
2 -25 -6 18.567 16.121 2.034 260.152 o
2 -25 -5 106.937 104.784 3.436 67.374 o
2 -25 -2 40.388 49.903 4.339 63.916 o
2 -25 -1 186.822 190.662 8.408 15.916 o
2 -24 -8 14.147 12.055 1.042 682.253 o
2 -24 -7 97.133 94.331 2.931 84.262 o
2 -24 -6 41.374 45.868 2.084 184.536 o
2 -24 -5 249.436 237.758 6.213 21.880 o
2 -24 -4 18.384 17.086 2.712 163.477 o
2 -24 -2 83.180 85.432 5.424 38.964 o
2 -24 -1 835.348 850.521 26.850 1.611 o
2 -23 -8 29.631 28.937 1.555 304.503 o
2 -23 -7 71.332 69.596 2.541 115.662 o
2 -23 -6 14.999 16.370 1.622 376.015 o
2 -23 -5 38.704 42.580 3.797 81.091 o
2 -23 -4 73.202 72.142 4.611 52.121 o
2 -23 -3 256.819 261.991 10.577 10.148 o
2 -23 -2 789.488 760.478 25.223 1.824 o
2 -23 -1 54.790 62.108 5.153 45.642 o
2 -22 -9 3.622 3.495 0.698 1902.320 o
2 -22 -8 1.559 -0.241 1.492 618.355 o
2 -22 -7 182.134 179.789 6.373 24.331 o
2 -22 -6 40.084 34.862 2.150 186.972 o
2 -22 -5 106.871 100.605 3.707 62.123 o
2 -22 -4 431.580 416.814 13.561 5.906 o
2 -22 -3 50.291 52.073 4.611 56.197 o
2 -22 -2 161.513 165.439 7.865 18.367 o
2 -22 -1 203.443 194.459 8.950 14.172 o
2 -21 -9 18.048 13.485 1.103 579.798 o
2 -21 -8 306.700 297.008 7.144 16.502 o
2 -21 -7 7.957 12.182 1.499 484.443 o
2 -21 -6 6.395 12.133 3.661 101.486 o
2 -21 -5 151.940 154.491 5.560 31.389 o
2 -21 -4 371.880 362.601 19.527 3.328 o
2 -21 -3 67.121 64.277 4.882 48.632 o
2 -21 -2 207.911 210.460 9.221 13.371 o
2 -21 -1 1481.720 1356.600 42.309 0.649 o
2 -20 -10 45.728 40.147 1.555 242.294 o
2 -20 -9 59.615 60.954 2.346 137.193 o
2 -20 -8 64.141 64.776 2.604 118.229 o
2 -20 -7 12.310 13.181 1.499 447.217 o
2 -20 -6 268.749 276.471 7.220 17.281 o
2 -20 -5 287.389 288.490 6.642 18.518 o
2 -20 -4 211.683 218.620 7.233 19.126 o
2 -20 -3 606.989 574.969 20.070 2.863 o
2 -20 -2 253.336 245.929 8.376 14.615 o
2 -20 -1 76.667 76.577 4.103 61.257 o
2 -19 -10 53.545 51.720 5.560 40.474 o
2 -19 -9 48.788 47.751 2.305 155.326 o
2 -19 -8 3.641 7.503 1.492 550.218 o
2 -19 -7 97.965 101.597 3.584 66.373 o
2 -19 -6 354.557 353.319 8.766 11.810 o
2 -19 -5 435.106 419.165 20.883 2.881 o
2 -19 -4 975.998 993.135 19.511 2.412 o
2 -19 -3 588.921 571.730 11.046 6.679 o
2 -19 -2 280.907 276.636 15.188 5.427 o
2 -19 -1 118.556 126.927 8.950 15.632 o
2 -18 -10 165.072 162.641 4.040 44.339 o
2 -18 -9 216.849 217.510 5.597 26.445 o
2 -18 -8 31.000 34.624 2.207 193.504 o
2 -18 -7 311.865 313.330 7.434 15.485 o
2 -18 -6 40.799 40.776 2.064 190.929 o
2 -18 -5 209.973 211.084 5.900 25.230 o
2 -18 -4 60.093 59.417 3.086 98.970 o
2 -18 -3 158.928 162.248 5.334 32.542 o
2 -18 -2 347.021 379.697 18.714 3.606 o
2 -18 -1 357.278 349.863 17.629 4.013 o
2 -17 -11 148.664 144.556 4.339 43.630 o
2 -17 -10 171.574 171.528 5.560 29.916 o
2 -17 -9 109.556 116.758 3.648 61.283 o
2 -17 -8 385.030 405.675 9.303 10.388 o
2 -17 -7 138.195 130.206 3.699 54.443 o
2 -17 -6 458.107 449.000 9.223 9.632 o
2 -17 -5 169.208 172.515 4.967 34.565 o
2 -17 -4 182.117 190.404 5.847 27.111 o
2 -17 -3 1088.370 1049.030 30.293 1.225 o
2 -17 -2 519.260 537.542 24.138 2.155 o
2 -17 -1 531.463 554.357 24.409 2.103 o
2 -16 -11 9.637 11.120 1.085 738.890 o
2 -16 -10 101.742 106.150 3.255 72.609 o
2 -16 -9 88.512 88.810 5.153 41.722 o
2 -16 -8 1.650 1.702 0.815 1810.590 o
2 -16 -7 761.117 741.375 23.241 2.103 o
2 -16 -6 103.871 104.141 2.859 82.464 o
2 -16 -5 70.253 69.570 3.240 87.423 o
2 -16 -4 2.095 2.560 1.499 590.412 o
2 -16 -3 270.345 273.621 9.649 11.536 o
2 -16 -2 520.761 521.667 16.287 4.161 o
2 -16 -1 94.678 96.280 7.323 23.012 o
2 -15 -11 29.451 32.817 1.898 239.003 o
2 -15 -10 73.492 71.615 5.560 38.500 o
2 -15 -9 1121.640 1095.810 18.787 2.328 o
2 -15 -8 108.301 110.058 4.698 44.946 o
2 -15 -7 29.101 30.850 2.466 170.203 o
2 -15 -6 333.804 323.702 7.553 14.724 o
2 -15 -5 47.668 45.857 4.746 54.188 o
2 -15 -4 250.683 269.175 15.866 5.085 o
2 -15 -3 605.357 579.707 24.816 2.003 o
2 -15 -2 291.988 297.044 23.460 2.436 o
2 -15 -1 98.400 95.467 7.052 24.468 o
2 -14 -11 85.631 94.924 3.526 71.184 o
2 -14 -10 442.470 460.563 8.555 10.578 o
2 -14 -9 33.840 32.687 3.549 93.713 o
2 -14 -8 234.236 241.550 4.788 29.580 o
2 -14 -7 287.162 279.417 6.342 19.641 o
2 -14 -6 342.009 337.659 15.188 5.231 o
2 -14 -5 408.181 425.696 13.495 6.011 o
2 -14 -4 675.073 664.653 15.210 4.128 o
2 -14 -3 947.051 963.152 27.032 1.530 o
2 -14 -2 16.325 16.143 1.823 313.313 o
2 -14 -1 252.360 256.295 12.747 7.484 o
2 -13 -12 114.300 116.350 3.526 62.802 o
2 -13 -11 31.963 33.867 1.602 280.134 o
2 -13 -10 194.655 202.732 4.509 35.382 o
2 -13 -9 141.813 143.647 3.282 59.302 o
2 -13 -8 327.691 330.249 6.125 18.530 o
2 -13 -7 164.117 156.544 4.021 45.000 o
2 -13 -6 462.833 453.273 14.048 5.453 o
2 -13 -5 582.269 619.559 17.807 3.463 o
2 -13 -4 287.145 294.756 10.577 9.819 o
2 -13 -3 1513.610 1533.070 29.763 1.072 o
2 -13 -2 1301.230 1283.920 30.214 1.141 o
2 -13 -1 1941.050 1886.520 62.514 0.311 o
2 -12 -12 42.210 43.434 1.602 240.635 o
2 -12 -11 91.816 90.142 2.858 89.071 o
2 -12 -10 96.018 104.488 5.642 35.218 o
2 -12 -9 74.903 72.864 2.349 121.787 o
2 -12 -8 140.291 149.981 4.580 41.448 o
2 -12 -7 692.613 712.470 16.353 3.666 o
2 -12 -6 42.809 46.012 3.057 111.163 o
2 -12 -5 575.985 585.987 17.231 3.676 o
2 -12 -4 1681.130 1660.980 38.606 0.707 o
2 -12 -3 182.339 183.028 4.683 35.631 o
2 -12 -2 1065.830 1083.570 25.731 1.573 o
2 -12 -1 294.695 291.436 7.030 17.132 o
2 -11 -12 85.529 84.615 4.339 54.624 o
2 -11 -11 103.594 102.560 5.017 41.621 o
2 -11 -10 120.501 123.501 3.222 66.810 o
2 -11 -9 321.470 326.824 6.074 18.899 o
2 -11 -8 587.332 555.486 9.412 7.992 o
2 -11 -7 131.297 129.639 7.052 23.078 o
2 -11 -6 1111.140 1128.170 30.001 1.227 o
2 -11 -5 525.911 544.150 15.903 4.285 o
2 -11 -4 85.572 84.687 3.492 73.286 o
2 -11 -3 1572.320 1558.940 36.190 0.801 o
2 -11 -2 3556.660 3546.850 76.908 0.178 o
2 -11 -1 1030.230 1037.820 21.059 2.120 o
2 -10 -12 18.990 18.557 1.150 519.577 o
2 -10 -11 20.518 19.709 1.555 360.691 o
2 -10 -10 494.932 517.276 9.478 8.761 o
2 -10 -9 1410.150 1403.920 21.715 1.659 o
2 -10 -8 841.318 818.891 13.210 4.253 o
2 -10 -7 765.428 768.072 30.105 1.360 o
2 -10 -6 466.309 475.787 13.964 5.459 o
2 -10 -5 243.222 244.507 11.600 8.851 o
2 -10 -4 617.468 630.689 15.507 4.173 o
2 -10 -3 716.255 698.251 17.001 3.447 o
2 -10 -2 4413.500 4537.510 100.727 0.107 o
2 -10 -1 944.040 925.456 18.882 2.584 o
2 -9 -13 5.854 5.153 1.356 632.116 o
2 -9 -12 12.980 13.186 1.627 393.261 o
2 -9 -11 54.461 53.900 4.068 68.057 o
2 -9 -10 157.113 156.922 3.499 52.397 o
2 -9 -9 203.598 204.344 4.242 36.749 o
2 -9 -8 245.642 245.780 6.472 20.819 o
2 -9 -7 315.733 330.879 14.103 6.006 o
2 -9 -6 78.974 81.772 3.778 67.815 o
2 -9 -5 1859.140 1967.370 68.656 0.265 o
2 -9 -4 1705.340 1608.400 37.720 0.731 o
2 -9 -3 1868.650 1867.900 42.958 0.573 o
2 -9 -2 642.405 641.305 15.599 4.077 o
2 -9 -1 4133.790 4140.250 68.962 0.190 o
2 -8 -13 60.820 59.714 1.805 174.332 o
2 -8 -12 8.091 7.984 1.085 803.913 o
2 -8 -11 298.443 299.722 7.167 16.578 o
2 -8 -10 47.378 44.536 1.751 211.155 o
2 -8 -9 136.247 140.222 3.522 56.731 o
2 -8 -8 874.501 855.674 33.088 1.124 o
2 -8 -7 225.947 236.497 10.577 10.457 o
2 -8 -6 123.167 124.408 10.713 11.299 o
2 -8 -5 338.647 342.149 9.237 11.248 o
2 -8 -4 700.016 704.657 17.133 3.429 o
2 -8 -3 104.932 105.736 3.573 64.753 o
2 -8 -2 1713.520 1688.140 38.476 0.704 o
2 -8 -1 137.358 139.904 2.801 69.083 o
2 -7 -13 12.242 11.772 0.903 831.515 o
2 -7 -12 52.536 53.584 4.746 53.165 o
2 -7 -11 111.675 118.590 3.469 64.234 o
2 -7 -10 87.231 87.193 2.346 110.192 o
2 -7 -9 951.967 942.329 13.335 3.789 o
2 -7 -8 479.993 496.589 19.799 3.086 o
2 -7 -7 300.704 318.132 13.289 6.702 o
2 -7 -6 254.198 254.443 11.933 8.364 o
2 -7 -5 1129.640 1128.150 26.573 1.466 o
2 -7 -4 841.299 828.253 19.895 2.555 o
2 -7 -3 3227.830 3297.710 62.712 0.250 o
2 -7 -2 2231.400 2267.920 52.235 0.394 o
2 -7 -1 1243.860 1230.550 24.565 1.558 o
2 -6 -13 18.772 20.362 1.356 432.384 o
2 -6 -12 23.417 24.439 1.379 384.136 o
2 -6 -11 404.115 417.681 7.924 12.232 o
2 -6 -10 905.688 914.425 14.402 3.634 o
2 -6 -9 915.292 913.417 13.038 3.995 o
2 -6 -8 705.574 723.051 28.206 1.547 o
2 -6 -7 183.851 195.544 8.950 14.406 o
2 -6 -6 476.752 474.112 15.323 4.715 o
2 -6 -5 1428.930 1388.520 27.689 1.230 o
2 -6 -4 121.866 131.277 3.498 60.460 o
2 -6 -3 3657.430 3725.690 94.068 0.129 o
2 -6 -2 1480.650 1446.230 33.468 0.926 o
2 -6 -1 5563.760 5628.610 123.359 0.071 o
2 -5 -13 39.525 40.687 1.411 278.400 o
2 -5 -12 95.108 102.163 2.791 87.777 o
2 -5 -11 229.323 240.690 5.189 27.576 o
2 -5 -10 7.787 7.443 0.930 995.937 o
2 -5 -9 1100.420 1064.180 14.902 3.023 o
2 -5 -8 30.438 29.562 3.255 110.229 o
2 -5 -7 616.220 630.025 24.138 2.083 o
2 -5 -6 270.059 262.287 7.573 16.358 o
2 -5 -5 30.278 29.634 3.852 82.959 o
2 -5 -4 1077.340 1092.150 21.827 1.969 o
2 -5 -3 105.347 106.321 3.601 64.015 o
2 -5 -2 1931.860 1901.770 54.972 0.385 o
2 -5 -1 4000.860 4090.660 95.946 0.120 o
2 -4 -13 53.705 54.645 1.708 196.278 o
2 -4 -12 119.109 120.446 3.113 69.757 o
2 -4 -11 23.235 26.435 2.203 212.341 o
2 -4 -10 387.302 390.843 6.997 14.412 o
2 -4 -9 245.558 242.611 4.870 28.451 o
2 -4 -8 134.757 138.318 7.052 22.865 o
2 -4 -7 1090.150 1115.490 30.447 1.206 o
2 -4 -6 1115.030 1165.880 27.561 1.388 o
2 -4 -5 2065.580 2108.320 47.725 0.467 o
2 -4 -4 1721.280 1761.930 49.446 0.474 o
2 -4 -3 4999.660 5387.430 150.346 0.053 o
2 -4 -2 9076.960 9372.000 264.968 0.017 o
2 -4 -1 1738.140 1710.630 39.337 0.677 o
2 -3 -13 189.921 189.904 3.911 41.579 o
2 -3 -12 170.139 173.202 3.991 43.741 o
2 -3 -11 335.067 331.529 6.775 16.532 o
2 -3 -10 34.262 35.019 2.779 136.850 o
2 -3 -9 194.221 182.008 4.565 35.749 o
2 -3 -8 649.327 635.136 36.885 0.970 o
2 -3 -7 74.162 73.280 3.648 73.173 o
2 -3 -6 1041.670 1077.920 25.519 1.604 o
2 -3 -5 3694.680 3824.270 86.416 0.146 o
2 -3 -4 1654.480 1673.070 40.410 0.662 o
2 -3 -3 5076.270 5572.810 156.062 0.050 o
2 -3 -2 6061.340 6448.370 179.343 0.037 o
2 -3 -1 728.507 740.951 16.579 3.514 o
2 -2 -13 72.302 71.973 2.071 138.618 o
2 -2 -12 12.858 14.358 1.211 578.186 o
2 -2 -11 556.967 580.709 10.649 7.112 o
2 -2 -10 98.502 93.624 2.448 99.118 o
2 -2 -9 722.549 714.689 11.912 5.302 o
2 -2 -8 1741.750 1727.580 35.953 0.769 o
2 -2 -7 596.123 594.393 16.596 3.851 o
2 -2 -6 2714.590 2809.860 64.352 0.262 o
2 -2 -5 7639.700 8012.090 177.315 0.035 o
2 -2 -4 3861.130 4048.840 128.572 0.075 o
2 -2 -3 342.897 385.621 12.086 7.479 o
2 -2 -2 1464.810 1491.810 33.979 0.905 o
2 -2 -1 7075.550 6986.610 155.584 0.045 o
2 -1 -13 54.511 56.663 1.871 179.261 o
2 -1 -12 71.964 69.259 2.394 122.644 o
2 -1 -11 273.913 284.243 5.402 23.597 o
2 -1 -10 48.982 47.829 1.834 196.972 o
2 -1 -9 135.284 135.999 3.379 59.622 o
2 -1 -8 68.691 64.996 3.010 97.469 o
2 -1 -7 1284.470 1252.030 39.598 0.752 o
2 -1 -6 109.625 110.601 3.860 57.837 o
2 -1 -5 2286.920 2336.360 52.883 0.382 o
2 -1 -4 486.284 498.214 12.206 6.498 o
2 -1 -3 263.866 289.678 9.899 11.082 o
2 -1 -2 3478.560 3556.510 77.145 0.179 o
2 -1 -1 7826.120 7963.560 226.262 0.023 o
2 0 0 403.783 448.981 17.222 4.041 o
2 0 2 20.803 28.298 2.643 162.606 o
2 0 3 1397.930 1516.110 34.700 0.887 o
2 0 4 699.975 738.828 17.888 3.201 o
2 0 5 972.393 1007.870 27.392 1.481 o
2 0 6 643.270 607.475 19.392 2.971 o
2 0 7 144.629 151.312 6.780 23.829 o
2 0 8 209.724 216.495 18.307 3.985 o
2 0 9 174.536 175.444 3.144 52.841 o
2 0 10 1.222 3.071 0.698 2290.330 o
2 0 11 1135.960 1165.360 17.543 2.458 o
2 0 12 26.213 23.649 2.033 234.706 o
2 1 0 17726.000 16818.600 442.012 0.006 o
2 1 1 5527.630 5400.710 282.467 0.017 o
2 1 2 15642.200 15834.900 404.627 0.007 o
2 1 3 1703.480 1735.040 46.602 0.524 o
2 1 4 4422.320 4521.610 101.577 0.105 o
2 1 5 219.175 226.983 6.835 20.374 o
2 1 6 301.319 295.576 9.899 10.735 o
2 1 7 1111.100 1076.950 75.261 0.240 o
2 1 8 406.475 409.825 11.694 7.485 o
2 1 9 241.944 247.089 3.972 33.929 o
2 1 10 156.056 157.263 3.171 57.142 o
2 1 11 639.299 661.046 10.516 6.547 o
2 1 12 47.346 49.425 1.689 213.583 o
2 2 0 5160.870 4860.930 165.982 0.045 o
2 2 1 20842.700 19874.200 559.686 0.004 o
2 2 2 807.448 858.923 22.917 2.085 o
2 2 3 4205.140 4420.480 165.982 0.047 o
2 2 4 668.633 659.791 15.012 4.221 o
2 2 5 4008.610 4234.750 81.469 0.153 o
2 2 6 169.630 187.822 5.423 30.560 o
2 2 7 57.942 56.426 2.499 130.788 o
2 2 8 82.797 89.771 3.900 63.474 o
2 2 9 781.766 786.861 10.533 5.565 o
2 2 10 61.589 65.906 1.952 159.084 o
2 2 11 234.911 244.484 4.759 29.631 o
2 2 12 298.123 305.079 4.605 25.452 o
2 3 0 4108.920 4184.800 144.285 0.060 o
2 3 2 3670.920 3770.220 96.847 0.122 o
2 3 3 1711.560 1793.850 47.656 0.503 o
2 3 4 5040.590 5006.410 106.153 0.093 o
2 3 5 1041.540 1040.860 23.368 1.831 o
2 3 6 518.886 540.747 12.911 5.819 o
2 3 7 126.112 118.770 6.845 24.527 o
2 3 8 995.373 1000.010 25.524 1.643 o
2 3 9 170.643 171.577 3.157 53.614 o
2 3 10 286.520 284.306 5.052 24.561 o
2 3 11 6.257 6.498 0.930 1070.380 o
2 3 12 77.841 76.194 1.704 152.066 o
2 3 13 9.024 9.764 0.814 1057.150 o
2 4 0 7158.530 6983.070 178.593 0.036 o
2 4 2 1074.370 1105.820 29.342 1.284 o
2 4 3 1298.120 1259.630 41.267 0.700 o
2 4 4 204.709 213.139 5.620 26.954 o
2 4 5 522.729 521.043 12.404 6.166 o
2 4 6 20.148 27.653 1.871 272.879 o
2 4 7 572.818 562.655 17.809 3.514 o
2 4 8 30.213 34.671 1.884 237.535 o
2 4 9 58.132 58.643 1.862 173.992 o
2 4 10 37.975 37.563 1.610 256.948 o
2 4 11 158.024 162.661 3.628 50.157 o
2 4 12 314.093 314.279 4.764 23.875 o
2 4 13 7.136 6.780 0.814 1208.410 o
2 5 0 1218.250 1262.480 31.834 1.077 o
2 5 2 1580.780 1569.910 42.309 0.629 o
2 5 3 356.604 351.425 8.901 11.568 o
2 5 4 972.148 992.266 24.396 1.771 o
2 5 5 1225.950 1260.690 29.110 1.230 o
2 5 6 182.836 175.447 10.577 10.976 o
2 5 7 590.510 574.151 25.186 1.960 o
2 5 8 391.645 387.857 7.591 13.206 o
2 5 9 711.041 739.164 11.092 5.700 o
2 5 10 14.502 15.931 1.605 385.224 o
2 5 11 248.809 251.313 4.955 27.589 o
2 5 12 7.743 8.831 0.761 1209.540 o
2 5 13 225.382 218.597 6.509 21.666 o
2 6 0 1744.880 1724.170 43.983 0.571 o
2 6 2 760.451 826.383 31.461 1.254 o
2 6 3 825.944 788.840 22.730 2.122 o
2 6 4 82.151 88.621 2.912 91.163 o
2 6 5 1207.160 1212.800 33.354 1.009 o
2 6 6 366.206 351.826 16.815 4.342 o
2 6 7 1325.780 1320.300 54.091 0.435 o
2 6 8 850.054 851.170 12.544 4.410 o
2 6 9 193.313 187.637 3.862 41.808 o
2 6 10 65.655 70.946 2.163 139.323 o
2 6 11 136.975 138.231 3.302 60.393 o
2 6 12 152.845 160.886 3.200 56.974 o
2 6 13 82.327 77.838 2.712 100.571 o
2 7 0 2720.980 2718.640 67.898 0.242 o
2 7 1 3196.260 2989.840 116.079 0.094 o
2 7 2 1604.450 1709.450 63.464 0.314 o
2 7 3 1577.600 1522.040 49.496 0.489 o
2 7 4 2174.320 2239.350 57.524 0.342 o
2 7 5 671.801 661.604 19.166 2.965 o
2 7 6 1660.920 1579.680 43.330 0.598 o
2 7 7 214.885 215.873 8.697 14.538 o
2 7 8 417.337 420.246 7.884 12.105 o
2 7 9 1328.790 1335.570 18.908 2.010 o
2 7 10 209.667 225.746 4.333 34.722 o
2 7 11 764.450 754.096 11.971 5.055 o
2 7 12 44.063 45.641 2.231 167.506 o
2 8 0 118.937 116.095 3.736 58.073 o
2 8 2 277.627 257.923 12.204 7.942 o
2 8 3 9026.560 8810.910 228.491 0.022 o
2 8 4 2311.410 2340.150 60.883 0.306 o
2 8 5 328.275 328.135 13.561 6.376 o
2 8 6 389.708 386.444 24.409 2.203 o
2 8 7 80.681 79.029 3.928 64.221 o
2 8 8 452.423 462.803 7.599 11.802 o
2 8 9 33.159 38.623 1.964 216.685 o
2 8 10 405.207 420.894 7.492 12.933 o
2 8 11 60.559 64.135 3.055 99.108 o
2 8 12 441.270 432.787 8.319 11.070 o
2 9 0 2205.230 2212.820 75.126 0.219 o
2 9 2 410.230 401.936 17.358 4.012 o
2 9 3 2926.400 2822.780 78.109 0.189 o
2 9 4 447.271 477.251 14.188 5.381 o
2 9 5 923.691 894.357 26.073 1.643 o
2 9 6 24.604 21.102 1.691 306.892 o
2 9 7 65.525 74.140 3.928 67.575 o
2 9 8 436.306 435.727 7.254 12.765 o
2 9 9 359.343 364.275 8.981 11.338 o
2 9 10 859.435 875.818 13.895 3.920 o
2 9 11 54.199 55.809 2.335 144.495 o
2 9 12 76.679 77.484 1.802 147.169 o
2 10 0 699.992 706.778 25.223 1.877 o
2 10 3 993.557 955.104 26.752 1.539 o
2 10 4 125.002 124.724 5.079 38.364 o
2 10 5 800.813 773.273 17.955 3.030 o
2 10 6 47.495 45.245 2.359 153.611 o
2 10 7 384.303 363.237 8.732 11.476 o
2 10 8 41.002 41.190 1.820 217.976 o
2 10 9 319.087 318.322 5.669 20.383 o
2 10 10 116.243 125.106 3.222 67.594 o
2 10 11 103.213 110.550 3.132 74.644 o
2 10 12 10.492 11.332 0.796 994.404 o
2 11 0 46.062 41.767 2.983 114.560 o
2 11 4 1038.380 1001.980 28.381 1.380 o
2 11 5 668.980 666.703 15.941 3.882 o
2 11 6 418.718 402.324 8.812 10.773 o
2 11 7 291.534 292.913 5.982 20.575 o
2 11 8 96.824 95.050 2.637 93.299 o
2 11 9 116.995 116.919 2.966 73.991 o
2 11 10 186.442 189.295 4.784 34.285 o
2 11 11 400.878 380.631 6.534 15.217 o
2 11 12 21.335 20.063 1.215 465.758 o
2 12 0 4364.170 4160.020 101.231 0.108 o
2 12 4 1197.920 1135.020 42.038 0.694 o
2 12 5 209.545 209.087 7.765 17.403 o
2 12 6 161.002 155.868 6.821 23.055 o
2 12 7 686.889 663.577 10.297 6.429 o
2 12 8 46.402 41.619 2.815 124.170 o
2 12 9 99.383 104.072 3.433 69.213 o
2 12 10 95.143 99.647 3.232 75.746 o
2 12 11 4.884 5.744 0.796 1405.450 o
2 12 12 192.150 180.038 3.194 49.239 o
2 13 0 0.868 0.000 1.356 756.324 o
2 13 1 543.063 551.103 21.426 2.628 o
2 13 4 311.859 300.774 14.103 6.058 o
2 13 5 1523.430 1463.460 53.157 0.437 o
2 13 6 199.768 195.001 10.848 10.333 o
2 13 7 381.464 389.226 7.953 12.680 o
2 13 8 131.834 131.868 3.606 56.814 o
2 13 9 10.390 9.166 1.312 578.846 o
2 13 10 168.131 169.585 3.638 48.195 o
2 13 11 64.036 64.083 1.862 163.634 o
2 13 12 92.976 86.517 3.526 70.460 o
2 14 0 474.647 479.231 18.985 3.328 o
2 14 1 1796.680 1731.420 60.209 0.338 o
2 14 2 125.142 118.520 7.052 23.400 o
2 14 3 33.602 44.750 5.153 48.294 o
2 14 4 1062.620 1044.710 37.427 0.869 o
2 14 5 1032.320 1050.130 39.326 0.801 o
2 14 6 470.112 459.853 13.129 5.993 o
2 14 7 108.373 108.063 4.696 45.063 o
2 14 8 527.956 546.052 13.792 5.274 o
2 14 9 81.656 76.735 2.819 97.066 o
2 14 10 201.571 200.079 4.024 38.924 o
2 14 11 131.771 118.402 2.889 71.534 o
2 15 0 1622.180 1656.020 58.853 0.359 o
2 15 1 124.327 125.300 7.323 21.927 o
2 15 2 332.434 314.621 12.069 7.707 o
2 15 3 106.026 112.282 7.594 21.178 o
2 15 4 8.679 12.476 3.255 125.595 o
2 15 5 1004.920 1020.570 37.970 0.856 o
2 15 6 521.205 533.142 25.765 1.919 o
2 15 7 114.127 113.367 6.780 25.368 o
2 15 8 92.737 92.212 5.695 35.239 o
2 15 9 63.372 60.598 3.390 85.831 o
2 15 10 11.860 12.543 1.176 623.964 o
2 15 11 29.693 26.162 1.335 358.814 o
2 16 0 547.851 544.865 21.697 2.571 o
2 16 1 559.359 526.272 28.070 1.634 o
2 16 2 32.529 33.489 4.204 70.405 o
2 16 3 69.764 65.362 6.509 29.647 o
2 16 4 113.983 112.282 7.865 19.780 o
2 16 5 1929.230 1872.550 57.361 0.360 o
2 16 6 287.146 281.289 9.422 11.749 o
2 16 7 239.983 244.362 10.848 9.911 o
2 16 9 107.206 105.773 5.695 34.033 o
2 16 10 59.600 56.405 5.289 43.504 o
2 16 11 118.876 109.027 4.339 48.859 o
2 17 0 1458.360 1481.900 53.157 0.439 o
2 17 1 63.569 62.921 5.695 37.833 o
2 17 2 373.035 379.425 16.815 4.310 o
2 17 3 68.901 69.430 6.780 27.537 o
2 17 4 284.267 282.746 9.344 11.914 o
2 17 5 25.707 31.472 5.289 47.292 o
2 17 6 90.671 96.559 5.015 42.999 o
2 17 7 570.688 584.462 20.883 2.709 o
2 18 0 289.510 304.571 14.645 5.730 o
2 18 1 1156.560 1115.490 41.495 0.714 o
2 18 2 160.546 162.456 9.764 12.848 o
2 18 3 75.743 73.544 7.052 25.420 o
2 18 4 707.515 720.591 19.074 2.915 o
2 18 5 43.227 47.057 3.973 73.747 o
2 18 6 554.399 563.979 15.330 4.446 o
2 18 7 208.610 216.427 10.035 11.623 o
2 19 0 893.757 854.130 22.203 2.130 o
2 19 1 38.397 37.156 4.611 58.746 o
2 19 2 368.129 349.332 10.911 8.673 o
2 19 3 591.976 586.352 16.136 4.030 o
2 19 4 489.887 503.060 14.322 5.156 o
2 19 5 268.774 271.844 10.035 10.887 o
2 19 6 267.892 267.487 9.110 12.628 o
2 19 7 54.609 56.683 5.153 45.894 o
2 20 0 55.152 70.059 16.680 5.025 o
2 20 1 1038.640 1030.330 34.444 1.005 o
2 20 2 317.570 313.878 10.142 10.153 o
2 20 3 420.326 432.890 12.893 6.385 o
2 20 4 197.299 200.484 7.723 17.862 o
2 20 5 17.705 17.863 3.933 84.693 o
2 20 6 50.559 53.663 4.014 70.330 o
2 20 7 5.990 7.052 2.441 221.468 o
2 21 0 85.100 91.670 6.780 26.647 o
2 21 1 485.086 486.825 18.985 3.313 o
2 21 2 136.479 128.965 8.272 17.628 o
2 21 3 783.993 830.367 21.305 2.358 o
2 21 4 110.325 107.582 5.443 36.231 o
2 21 5 25.530 22.587 4.339 68.740 o
2 21 6 99.975 106.857 6.509 27.745 o
2 21 7 27.942 27.935 3.526 97.661 o
2 22 0 357.661 352.702 11.271 8.320 o
2 22 1 396.450 402.207 16.544 4.373 o
2 22 2 233.002 242.157 10.442 10.608 o
2 22 3 46.874 51.914 5.153 46.782 o
2 22 4 15.361 15.315 2.584 181.905 o
2 22 5 54.464 54.678 3.973 70.569 o
2 22 6 73.339 71.600 5.424 40.128 o
2 22 7 6.767 8.408 2.170 271.223 o
2 23 0 198.603 200.319 6.228 24.154 o
2 23 1 61.575 62.279 4.504 56.213 o
2 23 2 647.684 673.148 24.680 1.980 o
2 23 3 15.057 15.223 2.848 154.010 o
2 23 4 101.956 113.079 10.984 10.951 o
2 23 5 51.822 52.172 5.017 48.514 o
2 23 6 210.306 210.189 9.221 13.346 o
2 23 7 10.346 13.561 2.441 209.088 o
2 24 0 218.315 230.487 7.981 16.374 o
2 24 1 175.145 184.691 5.836 27.606 o
2 24 2 280.532 276.303 9.013 12.632 o
2 24 3 64.427 67.747 3.487 81.185 o
2 24 4 17.266 16.088 1.979 274.642 o
2 24 5 310.523 327.353 12.747 7.124 o
2 24 6 60.646 62.650 4.339 59.748 o
2 24 7 155.257 152.421 6.509 24.977 o
2 25 0 225.576 239.436 6.763 20.323 o
2 25 1 38.584 41.133 3.452 94.871 o
2 25 2 65.335 72.475 5.289 42.426 o
2 25 3 75.238 77.590 4.416 55.058 o
2 25 4 47.631 53.246 3.452 89.740 o
2 25 5 59.939 61.023 4.611 54.409 o
2 25 6 50.445 53.429 3.797 76.807 o
2 26 0 218.548 217.732 10.176 11.273 o
2 26 1 86.463 84.893 4.312 54.983 o
2 26 2 0.024 1.978 1.622 531.046 o
2 26 3 18.942 17.885 2.199 228.263 o
2 26 4 34.715 33.879 5.017 51.100 o
2 26 5 110.704 110.383 5.695 33.710 o
2 27 0 46.174 51.381 3.436 91.163 o
2 27 1 236.682 244.985 7.664 16.877 o
2 27 2 83.840 81.972 4.339 55.034 o
2 27 3 29.305 31.297 3.255 110.352 o
2 27 4 76.339 81.635 4.882 46.853 o
2 27 5 166.107 158.930 6.780 23.068 o
2 28 0 169.140 173.756 12.747 7.946 o
2 28 1 134.234 135.022 4.783 40.405 o
2 28 2 0.694 -0.136 1.151 1047.860 o
2 28 3 51.212 54.372 3.661 80.910 o
2 28 4 180.209 183.068 7.323 19.912 o
2 29 0 54.035 56.141 4.068 67.924 o
2 29 1 51.165 49.486 2.584 132.866 o
3 -28 -2 83.364 83.533 4.068 60.308 o
3 -28 -1 9.390 12.204 1.898 325.714 o
3 -27 -3 101.989 110.383 5.153 39.831 o
3 -27 -2 23.645 26.579 2.712 154.196 o
3 -27 -1 1.273 1.627 1.627 517.467 o
3 -26 -3 84.969 85.974 4.882 45.812 o
3 -26 -2 13.882 18.714 2.712 167.124 o
3 -26 -1 5.141 11.662 2.441 219.007 o
3 -25 -6 45.222 43.665 2.441 150.035 o
3 -25 -4 117.345 122.588 5.695 33.010 o
3 -25 -3 12.477 12.476 2.441 206.648 o
3 -25 -2 83.374 79.736 4.882 46.263 o
3 -25 -1 398.607 425.531 14.917 5.157 o
3 -24 -7 285.188 258.736 8.950 12.809 o
3 -24 -6 135.133 121.808 3.629 56.726 o
3 -24 -4 80.160 87.873 4.882 46.181 o
3 -24 -3 218.678 219.682 9.221 13.201 o
3 -24 -2 367.529 379.968 13.832 5.976 o
3 -24 -1 266.966 276.365 10.848 9.631 o
3 -23 -8 23.329 25.223 2.170 218.018 o
3 -23 -7 32.066 28.321 1.694 271.575 o
3 -23 -6 127.214 115.294 3.629 58.621 o
3 -23 -4 142.567 147.810 7.052 22.523 o
3 -23 -3 34.488 37.970 3.797 82.799 o
3 -23 -2 307.033 305.927 12.204 7.705 o
3 -23 -1 34.843 36.885 4.068 73.694 o
3 -22 -9 50.067 46.648 2.712 126.543 o
3 -22 -8 207.122 189.725 4.749 33.134 o
3 -22 -7 50.751 48.377 2.150 165.481 o
3 -22 -6 106.581 101.756 3.436 67.785 o
3 -22 -5 54.661 57.929 2.877 111.508 o
3 -22 -4 69.557 68.074 4.611 52.800 o
3 -22 -3 305.091 309.453 11.933 7.989 o
3 -22 -2 203.624 216.970 9.492 12.772 o
3 -22 -1 481.420 461.959 16.002 4.407 o
3 -21 -9 0.060 0.949 0.698 2775.180 o
3 -21 -8 77.866 78.845 2.848 97.118 o
3 -21 -7 9.701 8.354 1.236 644.060 o
3 -21 -6 64.427 64.987 2.736 111.443 o
3 -21 -5 69.692 65.370 2.943 99.701 o
3 -21 -4 495.469 498.759 17.900 3.632 o
3 -21 -3 36.063 34.303 3.111 114.489 o
3 -21 -2 342.552 324.386 7.877 13.860 o
3 -21 -1 102.731 103.603 4.411 50.026 o
3 -20 -9 308.231 303.771 10.442 9.830 o
3 -20 -8 8.943 8.462 2.170 265.664 o
3 -20 -7 26.655 25.196 1.889 255.761 o
3 -20 -6 186.983 190.393 9.628 12.771 o
3 -20 -5 47.312 47.740 2.779 123.873 o
3 -20 -4 144.807 138.726 4.457 42.941 o
3 -20 -3 87.906 94.362 3.558 69.931 o
3 -20 -2 74.277 73.510 3.167 87.963 o
3 -20 -1 100.765 102.805 3.227 73.959 o
3 -19 -9 138.534 134.818 3.778 52.847 o
3 -19 -8 4.836 6.588 1.150 827.514 o
3 -19 -7 67.581 69.602 2.394 125.449 o
3 -19 -6 113.404 108.744 2.815 79.856 o
3 -19 -5 150.776 152.527 3.970 47.410 o
3 -19 -4 78.400 81.743 3.343 79.734 o
3 -19 -3 286.700 285.202 8.081 14.550 o
3 -19 -2 40.522 45.890 3.401 95.556 o
3 -19 -1 66.558 63.273 3.116 94.442 o
3 -18 -10 1.894 1.661 0.698 2298.900 o
3 -18 -9 32.203 32.590 2.035 214.466 o
3 -18 -8 10.721 12.147 2.032 286.932 o
3 -18 -7 152.834 146.326 3.826 49.392 o
3 -18 -6 1.363 2.549 0.879 1580.910 o
3 -18 -5 208.513 201.715 6.055 24.659 o
3 -18 -4 143.146 138.094 3.927 49.864 o
3 -18 -3 313.841 299.287 7.310 15.896 o
3 -18 -2 689.605 686.437 30.105 1.389 o
3 -18 -1 488.122 454.796 13.216 5.883 o
3 -17 -11 27.863 27.935 1.627 297.678 o
3 -17 -10 202.510 204.611 4.185 37.297 o
3 -17 -9 148.486 146.972 3.550 53.769 o
3 -17 -8 0.334 2.334 0.913 1568.840 o
3 -17 -7 242.256 237.055 5.128 27.355 o
3 -17 -6 40.934 40.908 1.736 228.757 o
3 -17 -5 64.325 61.972 1.909 161.182 o
3 -17 -4 112.212 107.134 4.053 54.342 o
3 -17 -3 724.577 690.234 31.189 1.296 o
3 -17 -2 263.945 280.433 14.917 5.636 o
3 -17 -1 565.256 574.969 26.036 1.859 o
3 -16 -11 24.244 21.154 1.356 395.470 o
3 -16 -10 149.018 152.031 3.465 54.516 o
3 -16 -9 68.433 65.278 3.024 96.934 o
3 -16 -8 77.168 79.083 2.723 102.237 o
3 -16 -7 50.864 47.603 1.957 182.608 o
3 -16 -6 287.097 271.246 4.617 26.790 o
3 -16 -5 65.446 64.364 2.641 115.710 o
3 -16 -4 1115.680 1124.290 35.529 0.934 o
3 -16 -3 440.192 448.042 21.154 2.802 o
3 -16 -2 970.030 1000.770 40.682 0.763 o
3 -16 -1 252.015 274.738 14.103 6.257 o
3 -15 -11 58.028 60.449 2.150 151.699 o
3 -15 -10 33.715 32.626 2.704 143.905 o
3 -15 -9 16.551 20.125 1.379 440.163 o
3 -15 -8 224.059 222.141 5.710 25.433 o
3 -15 -7 88.582 80.594 2.233 115.982 o
3 -15 -6 372.397 360.357 5.719 18.047 o
3 -15 -5 467.793 460.247 21.426 2.716 o
3 -15 -4 567.387 567.035 17.509 3.613 o
3 -15 -3 228.282 220.044 8.494 14.855 o
3 -15 -2 429.908 417.395 19.799 3.170 o
3 -15 -1 274.082 271.483 14.374 6.000 o
3 -14 -11 4.255 4.524 0.903 1256.580 o
3 -14 -10 143.847 142.551 3.509 55.464 o
3 -14 -9 15.914 16.337 1.519 405.628 o
3 -14 -8 1494.480 1488.700 24.584 1.379 o
3 -14 -7 22.369 22.170 1.297 422.173 o
3 -14 -6 227.238 216.271 5.559 26.221 o
3 -14 -5 77.550 75.346 4.236 58.425 o
3 -14 -4 734.585 731.079 21.648 2.376 o
3 -14 -3 598.594 628.625 18.768 3.166 o
3 -14 -2 1089.480 1071.830 42.852 0.683 o
3 -14 -1 372.441 385.663 18.171 3.765 o
3 -13 -12 25.864 26.350 1.150 430.556 o
3 -13 -11 218.966 212.778 5.209 28.693 o
3 -13 -10 10.559 10.177 1.149 680.517 o
3 -13 -9 1134.440 1147.130 19.400 2.207 o
3 -13 -8 211.117 220.030 4.532 33.390 o
3 -13 -7 325.866 322.345 5.898 19.381 o
3 -13 -6 205.613 216.007 13.154 7.317 o
3 -13 -5 54.907 61.414 3.762 75.848 o
3 -13 -4 876.735 851.546 34.851 1.027 o
3 -13 -3 185.049 198.674 8.979 14.297 o
3 -13 -2 189.069 194.246 8.108 16.780 o
3 -13 -1 879.084 827.016 24.164 1.890 o
3 -12 -12 35.578 37.172 2.305 175.277 o
3 -12 -11 204.653 210.982 5.209 29.496 o
3 -12 -10 277.293 274.846 5.781 22.091 o
3 -12 -9 76.597 73.429 2.338 121.037 o
3 -12 -8 278.859 273.103 4.884 25.914 o
3 -12 -7 254.323 245.351 4.904 27.733 o
3 -12 -6 90.254 92.707 4.746 46.934 o
3 -12 -5 467.784 468.343 14.156 5.355 o
3 -12 -4 2312.370 2376.000 63.285 0.287 o
3 -12 -3 93.305 88.399 3.699 66.087 o
3 -12 -2 33.835 34.004 2.429 166.959 o
3 -12 -1 219.155 218.219 14.781 5.898 o
3 -11 -12 8.872 7.592 0.903 990.272 o
3 -11 -11 27.722 29.057 3.119 119.731 o
3 -11 -10 51.125 50.304 2.139 164.876 o
3 -11 -9 64.731 68.861 2.263 135.032 o
3 -11 -8 783.205 777.209 14.447 4.033 o
3 -11 -7 115.599 114.739 5.153 38.647 o
3 -11 -6 706.608 735.430 28.070 1.558 o
3 -11 -5 292.704 309.585 10.034 10.534 o
3 -11 -4 1116.220 1121.670 26.877 1.448 o
3 -11 -3 901.035 891.901 21.474 2.217 o
3 -11 -2 30.924 31.232 2.267 189.054 o
3 -11 -1 794.899 782.575 19.049 2.791 o
3 -10 -12 7.809 8.088 1.220 687.001 o
3 -10 -11 157.249 148.727 4.236 43.721 o
3 -10 -10 95.901 102.644 2.988 81.690 o
3 -10 -9 794.516 786.064 13.427 4.345 o
3 -10 -8 290.099 288.132 5.595 22.137 o
3 -10 -7 28.487 30.376 3.526 97.029 o
3 -10 -6 1044.910 1056.010 28.567 1.355 o
3 -10 -5 1166.350 1127.000 30.869 1.159 o
3 -10 -4 274.621 257.533 10.328 10.421 o
3 -10 -3 985.287 1017.080 24.150 1.784 o
3 -10 -2 1108.530 1105.840 26.047 1.522 o
3 -10 -1 3777.400 3879.710 83.604 0.152 o
3 -9 -12 50.096 53.442 2.007 175.371 o
3 -9 -11 204.082 209.505 5.403 28.353 o
3 -9 -10 487.490 501.438 9.478 8.882 o
3 -9 -9 90.983 86.753 2.506 102.224 o
3 -9 -8 59.720 60.382 3.406 86.456 o
3 -9 -7 25.352 31.189 3.526 98.008 o
3 -9 -6 93.605 101.630 5.424 37.711 o
3 -9 -5 237.626 245.689 7.229 18.254 o
3 -9 -4 1436.830 1447.440 33.747 0.923 o
3 -9 -3 333.656 333.330 9.018 11.716 o
3 -9 -2 1436.330 1492.270 33.932 0.912 o
3 -9 -1 670.314 661.190 15.859 3.912 o
3 -8 -13 46.650 48.157 2.441 146.790 o
3 -8 -12 33.561 35.145 1.805 241.353 o
3 -8 -11 170.411 174.355 5.234 32.291 o
3 -8 -10 155.762 155.079 3.606 51.301 o
3 -8 -9 71.441 76.225 2.180 131.657 o
3 -8 -8 185.004 183.902 4.013 41.406 o
3 -8 -7 591.967 626.499 24.680 2.018 o
3 -8 -6 26.648 39.597 3.526 96.049 o
3 -8 -5 268.845 276.102 7.811 15.599 o
3 -8 -4 318.211 319.325 8.767 12.427 o
3 -8 -3 186.009 193.944 5.669 27.951 o
3 -8 -2 1968.370 1959.720 38.129 0.662 o
3 -8 -1 516.339 506.839 10.305 7.856 o
3 -7 -13 14.834 15.681 2.034 270.195 o
3 -7 -12 122.726 127.424 4.422 46.241 o
3 -7 -11 43.468 45.817 2.297 162.371 o
3 -7 -10 610.825 623.705 10.330 6.924 o
3 -7 -9 41.034 35.852 1.590 254.213 o
3 -7 -8 551.245 563.351 14.117 5.015 o
3 -7 -7 206.693 213.986 10.035 11.650 o
3 -7 -6 1844.420 1879.770 68.074 0.270 o
3 -7 -5 666.892 678.820 16.657 3.643 o
3 -7 -4 47.632 47.282 2.417 148.106 o
3 -7 -3 7668.690 7680.180 168.970 0.038 o
3 -7 -2 28.916 29.775 1.500 317.131 o
3 -7 -1 80.965 86.163 2.326 114.938 o
3 -6 -13 14.135 14.826 1.103 621.894 o
3 -6 -12 59.045 60.220 2.032 159.125 o
3 -6 -11 3.722 5.985 1.411 613.927 o
3 -6 -10 49.601 52.136 3.150 102.049 o
3 -6 -9 720.874 698.625 10.249 6.195 o
3 -6 -8 61.481 63.489 6.645 28.910 o
3 -6 -7 419.724 421.463 17.900 3.782 o
3 -6 -6 123.610 141.660 11.662 9.625 o
3 -6 -5 2595.160 2591.910 50.227 0.387 o
3 -6 -4 6548.090 6333.250 123.557 0.065 o
3 -6 -3 1392.710 1454.300 28.545 1.182 o
3 -6 -2 1301.310 1307.180 25.000 1.478 o
3 -6 -1 227.066 225.118 4.987 29.263 o
3 -5 -13 39.182 38.000 1.379 288.768 o
3 -5 -12 29.016 32.450 1.579 295.960 o
3 -5 -11 353.143 352.418 7.134 15.088 o
3 -5 -10 237.261 240.438 4.841 29.134 o
3 -5 -9 51.593 52.536 1.861 186.950 o
3 -5 -8 7.365 7.865 2.170 270.385 o
3 -5 -7 105.135 116.350 6.238 29.335 o
3 -5 -6 135.133 141.670 5.137 36.444 o
3 -5 -5 1393.520 1447.420 33.560 0.940 o
3 -5 -4 637.122 647.819 13.400 4.996 o
3 -5 -3 2499.040 2582.200 48.971 0.407 o
3 -5 -2 1834.070 1841.620 35.050 0.771 o
3 -5 -1 26.622 25.847 1.253 397.605 o
3 -4 -13 3.007 2.761 0.907 1374.660 o
3 -4 -12 642.944 649.693 11.499 5.963 o
3 -4 -11 63.382 66.532 2.513 122.878 o
3 -4 -10 24.024 26.333 1.585 323.642 o
3 -4 -9 128.930 123.140 3.165 66.086 o
3 -4 -8 1049.900 1067.220 41.495 0.727 o
3 -4 -7 42.753 40.844 2.956 118.124 o
3 -4 -6 284.570 288.722 8.103 14.503 o
3 -4 -5 1980.750 2087.200 48.103 0.468 o
3 -4 -4 1326.290 1356.360 26.559 1.345 o
3 -4 -3 2828.960 2922.700 66.039 0.248 o
3 -4 -2 1840.260 1832.240 34.560 0.785 o
3 -4 -1 1128.950 1121.990 21.512 1.959 o
3 -3 -13 42.976 39.670 2.348 161.725 o
3 -3 -12 271.128 271.797 6.083 21.169 o
3 -3 -11 385.754 391.778 7.722 13.021 o
3 -3 -10 112.521 113.393 2.996 74.985 o
3 -3 -9 250.328 247.537 7.767 16.295 o
3 -3 -8 241.148 247.848 11.527 8.948 o
3 -3 -7 66.154 68.548 4.882 48.513 o
3 -3 -6 148.617 160.322 5.208 34.275 o
3 -3 -5 47.330 48.304 2.353 152.741 o
3 -3 -4 405.426 416.613 13.623 5.947 o
3 -3 -3 7077.180 6950.970 133.488 0.056 o
3 -3 -2 7700.100 7981.340 174.284 0.036 o
3 -3 -1 271.653 283.711 8.959 12.804 o
3 -2 -13 54.508 56.220 1.835 182.571 o
3 -2 -12 2.424 4.942 0.954 1239.130 o
3 -2 -11 185.829 189.899 4.629 35.560 o
3 -2 -10 729.428 718.539 10.757 5.837 o
3 -2 -9 1529.400 1532.410 21.409 1.572 o
3 -2 -8 943.783 931.202 20.717 2.281 o
3 -2 -7 457.216 464.886 14.514 5.187 o
3 -2 -6 57.678 60.612 2.912 107.601 o
3 -2 -5 595.654 609.087 15.483 4.249 o
3 -2 -4 10782.100 10879.900 450.817 0.006 o
3 -2 -3 638.950 654.590 20.003 2.810 o
3 -2 -2 4912.710 5229.390 113.849 0.084 o
3 -2 -1 346.779 326.069 27.528 1.780 o
3 -1 -13 119.008 119.025 2.831 76.223 o
3 -1 -12 94.000 94.402 2.752 90.853 o
3 -1 -11 106.534 114.715 2.996 76.478 o
3 -1 -10 241.748 236.934 4.538 30.759 o
3 -1 -9 239.646 234.296 5.333 26.454 o
3 -1 -8 914.625 919.415 20.511 2.342 o
3 -1 -7 892.169 893.656 28.884 1.404 o
3 -1 -6 30.252 35.732 3.436 99.642 o
3 -1 -5 69.011 73.876 4.180 61.045 o
3 -1 -4 1795.760 1872.170 57.277 0.366 o
3 -1 -3 391.480 414.253 29.291 1.564 o
3 -1 -2 1929.060 1961.100 43.049 0.562 o
3 -1 -1 3978.130 4017.320 101.630 0.110 o
3 0 0 1126.670 1120.490 32.139 1.098 o
3 0 1 0.031 2.229 2.305 264.912 o
3 0 3 1117.080 1108.640 24.259 1.679 o
3 0 4 225.479 230.605 6.567 21.242 o
3 0 5 310.558 315.318 8.038 14.061 o
3 0 6 1395.220 1415.440 38.735 0.755 o
3 0 7 4.009 5.246 1.040 1012.400 o
3 0 8 64.065 74.338 2.903 101.865 o
3 0 9 140.999 139.088 2.921 66.102 o
3 0 10 86.914 89.105 2.145 118.089 o
3 0 11 2.238 2.518 0.719 2072.730 o
3 0 12 2.239 2.170 1.898 377.788 o
3 1 0 1266.990 1291.510 43.936 0.631 o
3 1 1 111.641 99.264 4.339 50.316 o
3 1 2 274.456 274.048 13.696 6.518 o
3 1 3 1874.700 1891.010 49.752 0.456 o
3 1 4 921.120 946.047 28.070 1.453 o
3 1 5 526.251 526.177 12.864 5.848 o
3 1 6 186.736 186.412 5.796 27.304 o
3 1 7 784.729 774.391 20.923 2.445 o
3 1 8 322.560 318.510 7.477 15.142 o
3 1 9 346.832 343.158 5.238 20.445 o
3 1 10 575.558 601.303 8.231 8.950 o
3 1 11 178.950 179.652 3.727 45.214 o
3 1 12 101.123 103.640 2.630 90.103 o
3 2 0 748.566 763.733 26.036 1.748 o
3 2 1 726.180 650.366 23.595 2.099 o
3 2 2 935.591 930.402 32.545 1.136 o
3 2 3 496.127 524.488 17.900 3.614 o
3 2 4 1680.330 1738.500 37.724 0.726 o
3 2 5 2776.260 2743.960 60.689 0.286 o
3 2 6 776.965 782.081 18.451 2.941 o
3 2 7 492.679 493.178 11.559 6.970 o
3 2 8 40.734 40.791 1.730 230.107 o
3 2 9 179.549 185.410 3.621 45.926 o
3 2 10 589.435 595.806 7.447 9.584 o
3 2 11 192.817 197.060 3.412 45.724 o
3 2 12 227.347 227.122 6.740 20.532 o
3 3 0 2860.170 2914.710 99.264 0.126 o
3 3 2 1269.140 1269.260 71.329 0.263 o
3 3 3 89.668 85.258 3.436 73.679 o
3 3 4 3048.970 3103.060 67.583 0.232 o
3 3 5 1991.530 1939.590 43.101 0.556 o
3 3 6 631.539 606.610 29.512 1.464 o
3 3 7 285.067 273.544 12.759 7.314 o
3 3 8 110.247 112.535 2.862 79.046 o
3 3 9 192.210 193.773 3.817 42.029 o
3 3 10 134.465 137.227 2.609 73.943 o
3 3 11 502.071 497.606 6.584 12.316 o
3 3 12 33.036 31.836 2.848 133.881 o
3 4 0 746.827 809.696 20.423 2.553 o
3 4 2 2766.060 2535.830 99.806 0.127 o
3 4 3 2047.850 2122.540 55.705 0.368 o
3 4 4 4707.760 4802.540 103.232 0.100 o
3 4 5 838.177 830.376 19.243 2.680 o
3 4 6 196.920 191.775 8.381 15.836 o
3 4 7 682.077 675.246 29.359 1.455 o
3 4 8 121.172 122.236 3.124 68.807 o
3 4 9 225.585 234.861 4.385 32.866 o
3 4 10 391.430 397.308 5.673 17.172 o
3 4 11 256.256 249.690 3.814 33.716 o
3 4 12 58.048 61.022 1.548 198.382 o
3 5 0 529.313 544.411 14.322 4.996 o
3 5 2 4771.940 4721.800 171.677 0.043 o
3 5 3 2085.090 2071.900 54.554 0.380 o
3 5 4 740.776 772.652 17.946 3.110 o
3 5 5 123.937 129.537 4.210 48.889 o
3 5 6 64.448 74.944 9.086 16.141 o
3 5 7 821.086 825.435 21.624 2.279 o
3 5 8 93.295 95.862 2.484 99.781 o
3 5 9 499.511 529.256 8.340 9.904 o
3 5 10 286.650 302.724 4.987 24.431 o
3 5 11 75.510 75.513 1.865 145.716 o
3 5 12 91.530 89.993 2.169 113.958 o
3 6 0 1715.530 1709.830 42.720 0.600 o
3 6 2 598.760 589.343 23.867 2.144 o
3 6 3 6638.460 6644.150 240.565 0.022 o
3 6 4 75.353 72.272 3.352 81.712 o
3 6 5 894.560 908.220 20.972 2.292 o
3 6 6 28.613 27.643 2.169 207.176 o
3 6 7 613.136 615.546 16.681 3.776 o
3 6 8 598.186 574.421 8.954 8.231 o
3 6 9 39.215 43.974 2.445 155.140 o
3 6 10 81.413 88.550 2.255 117.019 o
3 6 11 5.295 5.066 0.886 1218.720 o
3 6 12 36.885 34.437 1.682 252.764 o
3 7 0 1244.130 1237.450 31.834 1.074 o
3 7 1 1273.340 1282.830 49.903 0.505 o
3 7 2 647.965 620.262 24.951 1.956 o
3 7 3 555.362 539.169 22.511 2.412 o
3 7 4 336.202 328.438 14.374 5.766 o
3 7 5 750.243 761.360 21.943 2.304 o
3 7 6 42.818 44.993 2.572 141.702 o
3 7 7 130.246 130.050 4.267 47.322 o
3 7 8 1786.030 1734.030 25.782 1.146 o
3 7 9 249.119 244.156 4.656 29.408 o
3 7 10 26.293 28.495 1.386 357.216 o
3 7 11 15.725 16.869 1.059 611.955 o
3 7 12 78.045 75.341 1.767 148.790 o
3 8 0 342.367 345.573 9.649 10.547 o
3 8 1 392.807 405.191 16.002 4.628 o
3 8 2 1.772 5.695 1.627 495.239 o
3 8 3 2046.950 2047.380 75.126 0.223 o
3 8 4 409.999 402.750 17.086 4.120 o
3 8 5 124.397 125.571 7.323 21.922 o
3 8 6 11.269 13.950 1.634 398.313 o
3 8 7 188.621 174.426 5.136 31.941 o
3 8 8 809.757 788.096 13.176 4.391 o
3 8 9 123.354 125.212 2.983 70.854 o
3 8 10 8.230 8.677 0.972 911.294 o
3 8 11 67.628 69.433 1.835 158.495 o
3 8 12 42.485 40.593 1.566 248.109 o
3 9 0 334.701 343.354 13.018 6.766 o
3 9 2 446.644 411.700 17.900 3.753 o
3 9 3 390.578 371.289 16.815 4.288 o
3 9 4 1361.820 1270.090 50.445 0.491 o
3 9 5 214.253 197.985 10.035 11.654 o
3 9 6 266.897 270.626 11.255 9.096 o
3 9 7 81.638 76.027 2.554 107.689 o
3 9 8 224.521 226.780 4.422 32.977 o
3 9 9 247.056 247.694 5.304 25.962 o
3 9 10 106.534 112.238 2.847 80.622 o
3 9 11 313.242 315.151 8.462 13.118 o
3 9 12 160.127 154.845 2.833 61.623 o
3 10 0 154.295 159.473 7.052 22.052 o
3 10 3 442.688 435.566 18.714 3.471 o
3 10 4 244.309 252.498 11.933 8.416 o
3 10 5 1088.140 1015.150 39.326 0.797 o
3 10 6 173.920 170.026 6.371 24.801 o
3 10 7 168.540 172.080 3.353 51.426 o
3 10 8 19.043 20.821 1.563 362.795 o
3 10 9 543.071 552.340 8.566 9.139 o
3 10 10 180.563 177.503 3.875 43.585 o
3 10 11 50.513 51.615 1.799 195.139 o
3 10 12 26.085 28.475 1.060 448.337 o
3 11 0 1102.940 1109.260 39.054 0.799 o
3 11 4 113.677 108.756 5.424 36.166 o
3 11 5 459.468 461.043 14.781 5.043 o
3 11 6 48.452 50.101 3.452 89.986 o
3 11 7 124.746 134.684 3.235 64.409 o
3 11 8 30.761 28.844 1.957 231.601 o
3 11 9 2.653 4.507 1.566 528.768 o
3 11 10 96.985 100.334 2.646 91.862 o
3 11 11 46.427 41.168 1.622 231.285 o
3 11 12 30.256 31.189 1.898 239.022 o
3 12 0 831.359 859.742 31.461 1.235 o
3 12 4 449.326 426.616 18.442 3.556 o
3 12 5 1.982 3.175 1.622 507.521 o
3 12 6 151.167 151.652 5.493 32.028 o
3 12 7 49.947 53.036 2.147 164.015 o
3 12 8 598.392 609.083 12.021 5.927 o
3 12 9 153.824 162.408 3.702 49.795 o
3 12 10 9.304 11.389 1.060 764.304 o
3 12 11 17.583 17.630 1.079 572.850 o
3 13 0 125.118 129.702 8.408 17.315 o
3 13 3 56.577 63.464 5.967 35.245 o
3 13 4 140.892 138.589 8.408 17.006 o
3 13 5 109.602 115.265 7.865 19.836 o
3 13 6 580.334 544.593 20.070 2.902 o
3 13 7 322.490 311.742 5.688 20.317 o
3 13 8 162.066 159.687 3.376 53.078 o
3 13 9 112.478 106.355 2.833 80.060 o
3 13 10 30.480 31.102 1.520 304.769 o
3 13 11 109.358 107.262 3.053 75.335 o
3 14 0 143.150 154.862 8.408 16.848 o
3 14 2 202.882 179.000 10.035 11.829 o
3 14 3 277.877 283.416 13.289 6.837 o
3 14 4 56.943 63.464 6.509 30.171 o
3 14 5 42.048 44.792 3.707 83.121 o
3 14 6 837.154 804.957 27.935 1.516 o
3 14 7 101.473 100.808 4.479 49.284 o
3 14 8 111.100 108.599 2.679 84.147 o
3 14 9 179.272 176.001 3.794 44.671 o
3 14 10 257.320 252.553 4.708 28.419 o
3 14 11 162.898 154.863 6.776 23.245 o
3 15 0 109.128 110.654 7.323 22.479 o
3 15 1 320.100 336.574 14.917 5.445 o
3 15 2 780.772 745.562 29.291 1.425 o
3 15 3 349.829 327.624 15.188 5.225 o
3 15 4 666.737 670.707 27.121 1.678 o
3 15 5 681.462 692.528 24.816 1.942 o
3 15 6 143.722 152.692 8.408 16.856 o
3 15 7 370.279 363.695 14.374 5.630 o
3 15 8 216.516 218.208 9.764 12.076 o
3 15 9 84.400 79.220 3.243 81.359 o
3 15 10 116.438 113.761 2.967 74.550 o
3 15 11 235.839 231.941 6.238 22.305 o
3 16 0 738.502 739.595 28.477 1.509 o
3 16 1 146.079 137.233 8.408 16.938 o
3 16 2 690.383 680.808 18.791 3.023 o
3 16 3 16.187 13.289 3.255 121.299 o
3 16 4 120.862 117.954 5.443 35.240 o
3 16 5 840.756 817.686 21.081 2.354 o
3 16 6 261.973 267.415 11.933 8.296 o
3 16 7 12.907 13.561 3.255 122.980 o
3 16 8 50.687 62.108 4.882 50.438 o
3 16 9 160.973 155.404 7.052 21.928 o
3 16 10 161.243 153.163 4.398 41.320 o
3 17 0 695.563 715.457 27.392 1.632 o
3 17 1 1266.450 1206.350 45.021 0.608 o
3 17 2 739.273 743.893 20.517 2.571 o
3 17 3 169.026 174.509 6.790 22.704 o
3 17 4 210.157 196.314 8.814 14.423 o
3 17 5 515.939 546.738 14.980 4.708 o
3 17 6 84.469 84.076 6.238 30.899 o
3 17 7 63.389 60.209 5.424 41.242 o
3 17 8 24.550 26.308 3.526 99.189 o
3 17 10 34.958 33.088 2.441 165.158 o
3 18 0 2128.070 2082.640 72.142 0.237 o
3 18 1 1114.380 1054.560 31.461 1.147 o
3 18 2 286.694 279.939 7.694 15.565 o
3 18 3 325.240 320.199 10.308 9.832 o
3 18 4 597.409 600.666 16.521 3.870 o
3 18 5 282.603 280.162 12.747 7.323 o
3 18 6 112.149 115.536 7.052 23.802 o
3 18 7 45.197 44.750 4.611 57.336 o
3 18 8 131.415 133.979 6.780 24.502 o
3 19 0 1073.300 1007.960 25.871 1.574 o
3 19 1 721.956 705.840 18.574 3.024 o
3 19 2 274.082 275.009 12.476 7.636 o
3 19 3 398.779 398.286 12.041 7.235 o
3 19 4 354.949 363.432 15.866 4.806 o
3 19 5 339.991 374.001 14.917 5.355 o
3 19 6 147.073 145.098 8.136 17.810 o
3 19 7 14.467 18.442 2.983 141.130 o
3 19 8 107.695 110.654 5.695 33.870 o
3 20 0 68.440 74.153 4.865 48.270 o
3 20 1 146.637 150.616 6.405 25.922 o
3 20 2 833.830 799.804 28.477 1.470 o
3 20 3 731.610 722.647 19.799 2.731 o
3 20 4 69.100 73.125 9.492 14.831 o
3 20 5 7.808 9.764 2.983 149.376 o
3 20 6 158.624 167.880 8.408 16.514 o
3 20 7 21.598 20.883 2.983 135.320 o
3 20 8 6.816 10.035 2.170 269.023 o
3 21 0 177.262 178.695 7.098 20.988 o
3 21 1 283.555 288.027 13.018 7.051 o
3 21 2 385.334 402.750 16.544 4.391 o
3 21 3 633.211 649.816 19.663 2.895 o
3 21 4 261.796 282.874 12.476 7.670 o
3 21 5 167.799 184.695 9.221 13.960 o
3 21 6 66.386 78.923 5.424 40.361 o
3 21 7 16.861 17.086 2.712 164.968 o
3 21 8 1.762 1.356 1.627 514.252 o
3 22 0 72.763 66.447 6.238 31.794 o
3 22 1 447.577 469.739 18.171 3.622 o
3 22 2 45.849 44.479 5.153 47.204 o
3 22 3 115.718 108.218 5.967 31.171 o
3 22 4 272.036 291.824 12.747 7.341 o
3 22 5 186.673 194.188 9.492 13.059 o
3 22 6 77.413 75.939 5.153 43.144 o
3 22 7 116.459 122.045 5.967 30.808 o
3 23 0 417.434 417.999 18.307 3.644 o
3 23 1 147.088 144.827 8.408 16.864 o
3 23 2 461.911 441.533 17.900 3.714 o
3 23 3 261.098 270.669 12.204 7.987 o
3 23 4 64.677 75.397 5.695 37.388 o
3 23 5 444.416 450.212 17.086 4.032 o
3 23 6 0.935 0.000 1.627 528.188 o
3 23 7 230.617 220.766 8.679 14.342 o
3 24 0 126.706 130.361 4.718 42.007 o
3 24 1 59.358 58.314 4.167 64.263 o
3 24 2 83.979 89.229 6.238 30.809 o
3 24 3 269.442 301.316 12.476 7.601 o
3 24 4 318.238 321.115 13.018 6.866 o
3 24 5 29.318 32.545 3.526 96.350 o
3 24 6 4.751 4.339 1.898 360.918 o
3 25 0 46.411 58.012 3.268 96.898 o
3 25 1 4.426 6.411 1.634 467.695 o
3 25 2 3.901 3.887 1.694 450.909 o
3 25 3 174.448 179.771 6.231 25.389 o
3 25 4 275.633 272.676 8.055 14.885 o
3 25 5 39.590 36.071 3.526 92.227 o
3 25 6 45.765 47.733 3.255 99.741 o
3 26 0 352.760 352.551 10.170 9.691 o
3 26 1 66.368 65.637 3.707 74.272 o
3 26 2 107.568 113.120 4.696 44.894 o
3 26 3 180.929 172.582 5.847 27.552 o
3 26 4 101.724 98.641 4.339 51.589 o
3 26 5 98.348 103.603 5.153 40.370 o
3 27 0 3.071 5.009 1.622 490.371 o
3 27 1 247.749 260.224 7.664 16.528 o
3 27 2 60.973 56.051 3.160 96.209 o
3 27 3 60.598 58.832 4.746 51.940 o
3 27 4 22.454 23.324 2.712 156.724 o
3 28 0 11.508 14.392 1.694 374.780 o
3 28 1 18.784 21.377 2.007 258.391 o
3 28 2 64.084 60.112 2.858 107.165 o
3 28 3 210.031 201.782 7.865 17.134 o
4 -28 -1 218.527 210.460 7.865 16.902 o
4 -27 -3 96.626 99.264 4.611 47.929 o
4 -27 -2 111.848 122.045 5.424 35.859 o
4 -27 -1 45.974 41.495 3.255 100.914 o
4 -26 -4 22.938 29.833 2.712 153.385 o
4 -26 -3 266.870 263.347 9.764 11.409 o
4 -26 -2 56.174 50.988 3.797 75.731 o
4 -26 -1 52.673 47.733 3.797 76.957 o
4 -25 -5 39.959 44.208 2.983 117.162 o
4 -25 -4 342.245 372.645 12.476 7.150 o
4 -25 -3 255.756 261.719 10.035 11.038 o
4 -25 -2 34.544 45.021 3.797 81.856 o
4 -25 -1 131.636 133.436 6.509 26.126 o
4 -24 -5 68.363 74.312 4.339 57.749 o
4 -24 -4 134.771 135.335 6.238 27.733 o
4 -24 -3 122.825 124.455 4.312 47.889 o
4 -24 -2 295.695 294.675 7.957 14.636 o
4 -24 -1 131.034 144.235 4.887 39.164 o
4 -23 -7 21.197 19.799 1.898 275.314 o
4 -23 -6 32.418 34.986 2.983 124.040 o
4 -23 -5 4.308 5.569 1.342 662.344 o
4 -23 -4 89.338 91.263 3.644 67.894 o
4 -23 -3 166.124 165.279 6.373 25.146 o
4 -23 -2 92.068 99.957 4.027 58.394 o
4 -23 -1 147.578 160.277 8.814 15.464 o
4 -22 -7 96.040 90.191 4.746 46.476 o
4 -22 -6 55.337 55.121 2.685 122.129 o
4 -22 -5 81.292 84.543 4.068 60.566 o
4 -22 -4 44.095 49.537 6.509 30.928 o
4 -22 -3 126.201 122.188 4.603 43.825 o
4 -22 -2 308.144 326.513 8.950 12.158 o
4 -22 -1 285.799 293.062 8.149 14.344 o
4 -21 -8 39.587 40.359 1.889 212.906 o
4 -21 -7 49.964 52.167 1.708 204.442 o
4 -21 -6 34.956 36.145 2.493 158.863 o
4 -21 -5 117.734 117.673 12.476 8.562 o
4 -21 -4 4.145 4.032 1.429 607.615 o
4 -21 -3 331.025 326.552 8.916 11.963 o
4 -21 -2 378.705 395.124 10.732 8.667 o
4 -21 -1 153.865 150.755 6.291 26.346 o
4 -20 -9 27.043 24.976 2.577 164.526 o
4 -20 -8 103.127 100.588 2.632 89.847 o
4 -20 -7 60.188 62.464 1.955 162.273 o
4 -20 -6 184.043 179.746 3.770 44.161 o
4 -20 -5 19.374 16.922 2.007 262.444 o
4 -20 -4 225.835 216.162 5.871 24.660 o
4 -20 -3 150.316 143.598 4.693 39.638 o
4 -20 -2 409.950 409.494 7.912 12.228 o
4 -20 -1 513.404 505.206 9.398 8.745 o
4 -19 -9 60.782 59.814 2.277 141.008 o
4 -19 -8 2.968 2.627 0.877 1455.090 o
4 -19 -7 199.100 208.215 6.537 22.498 o
4 -19 -6 6.322 10.383 1.566 471.643 o
4 -19 -5 290.230 294.780 7.261 16.532 o
4 -19 -4 58.713 57.856 5.454 41.267 o
4 -19 -3 72.895 77.872 3.432 79.161 o
4 -19 -2 47.113 50.031 2.457 144.452 o
4 -19 -1 69.274 68.732 2.712 109.058 o
4 -18 -10 3.001 3.433 0.949 1258.620 o
4 -18 -9 153.318 150.012 4.674 39.309 o
4 -18 -8 88.197 90.007 2.819 91.754 o
4 -18 -7 62.284 61.666 2.096 150.689 o
4 -18 -6 159.635 157.431 3.572 51.025 o
4 -18 -5 473.172 461.534 14.144 5.356 o
4 -18 -4 125.679 123.586 4.209 49.050 o
4 -18 -3 276.597 272.259 7.168 17.315 o
4 -18 -2 149.739 147.514 3.921 48.476 o
4 -18 -1 335.909 312.698 6.772 16.725 o
4 -17 -10 52.749 46.729 1.889 186.879 o
4 -17 -9 75.188 80.305 3.638 72.403 o
4 -17 -8 344.569 350.079 6.106 17.880 o
4 -17 -7 157.539 155.959 3.528 52.015 o
4 -17 -6 557.886 551.794 8.049 9.528 o
4 -17 -5 149.988 152.098 4.718 39.056 o
4 -17 -4 560.703 551.908 12.024 6.197 o
4 -17 -3 70.055 69.415 3.251 87.126 o
4 -17 -2 100.241 108.460 5.010 41.750 o
4 -17 -1 333.195 311.826 13.561 6.387 o
4 -16 -10 120.138 119.052 3.388 64.048 o
4 -16 -9 131.886 129.377 4.281 46.984 o
4 -16 -8 156.777 163.829 3.605 50.537 o
4 -16 -7 474.946 461.063 7.236 12.044 o
4 -16 -6 178.208 170.415 3.376 49.855 o
4 -16 -5 243.122 233.632 5.502 25.448 o
4 -16 -4 109.484 102.221 4.097 54.330 o
4 -16 -3 52.280 51.612 3.813 76.096 o
4 -16 -2 140.228 135.531 6.238 27.512 o
4 -16 -1 387.956 393.269 11.774 7.542 o
4 -15 -11 13.701 11.241 1.627 394.651 o
4 -15 -10 36.661 38.212 1.953 212.215 o
4 -15 -9 57.187 55.308 1.930 171.799 o
4 -15 -8 225.101 218.727 4.437 33.113 o
4 -15 -7 418.880 403.903 8.082 11.872 o
4 -15 -6 66.764 66.187 1.979 151.813 o
4 -15 -5 154.606 153.846 4.145 44.775 o
4 -15 -4 29.543 29.020 4.882 54.540 o
4 -15 -3 433.250 425.334 30.105 1.476 o
4 -15 -2 30.366 32.274 4.882 54.264 o
4 -15 -1 188.134 199.070 11.933 8.805 o
4 -14 -11 223.795 218.044 8.272 15.539 o
4 -14 -10 260.914 273.039 6.564 19.666 o
4 -14 -9 129.923 129.558 3.509 58.955 o
4 -14 -8 41.272 43.743 1.879 208.173 o
4 -14 -7 178.000 169.596 3.652 46.757 o
4 -14 -6 55.998 55.803 2.950 107.781 o
4 -14 -5 305.471 288.322 7.150 16.598 o
4 -14 -4 155.779 154.591 10.306 11.764 o
4 -14 -3 55.108 63.464 7.052 26.151 o
4 -14 -2 907.878 891.745 37.699 0.887 o
4 -14 -1 996.751 1004.300 40.682 0.761 o
4 -13 -11 161.526 161.740 4.167 43.361 o
4 -13 -10 57.960 59.893 3.119 98.354 o
4 -13 -9 384.752 391.838 6.743 14.980 o
4 -13 -8 258.471 263.529 8.091 15.133 o
4 -13 -7 164.004 162.764 3.451 51.563 o
4 -13 -6 141.465 142.789 2.981 64.525 o
4 -13 -5 97.476 104.442 5.831 33.350 o
4 -13 -4 352.380 342.652 18.307 3.764 o
4 -13 -3 560.120 580.122 25.765 1.894 o
4 -13 -2 142.829 120.689 8.679 16.210 o
4 -13 -1 517.661 524.655 31.867 1.303 o
4 -12 -12 25.127 25.624 1.302 393.203 o
4 -12 -11 53.908 56.632 2.150 157.693 o
4 -12 -10 70.593 65.898 2.428 122.909 o
4 -12 -9 293.881 308.395 6.224 19.445 o
4 -12 -8 98.294 96.087 2.499 96.942 o
4 -12 -7 61.106 60.820 2.651 118.735 o
4 -12 -6 394.669 392.942 8.836 11.039 o
4 -12 -5 51.605 49.759 3.933 72.839 o
4 -12 -4 775.947 791.125 32.817 1.165 o
4 -12 -3 27.767 30.105 4.611 60.684 o
4 -12 -2 2394.370 2399.750 69.292 0.245 o
4 -12 -1 355.887 354.994 11.985 7.587 o
4 -11 -12 13.637 12.433 1.042 687.638 o
4 -11 -11 75.189 73.082 2.604 109.701 o
4 -11 -10 2.371 3.255 1.342 712.635 o
4 -11 -9 306.942 304.188 5.359 22.126 o
4 -11 -8 163.169 164.455 4.838 36.398 o
4 -11 -7 709.616 688.626 10.309 6.242 o
4 -11 -6 537.534 520.862 30.783 1.386 o
4 -11 -5 852.652 865.885 29.562 1.366 o
4 -11 -4 842.982 852.604 34.851 1.032 o
4 -11 -3 91.506 96.851 5.443 37.806 o
4 -11 -2 142.830 135.896 6.405 26.328 o
4 -11 -1 177.004 193.645 10.577 10.953 o
4 -10 -12 157.385 152.455 3.973 46.587 o
4 -10 -11 34.782 30.105 1.889 231.958 o
4 -10 -10 136.852 136.121 3.631 55.246 o
4 -10 -9 150.587 145.700 3.216 58.515 o
4 -10 -8 49.273 47.431 2.466 143.043 o
4 -10 -7 71.999 69.493 2.311 126.804 o
4 -10 -6 678.269 685.520 20.317 2.692 o
4 -10 -5 576.051 601.114 17.528 3.570 o
4 -10 -4 392.002 376.416 10.536 8.866 o
4 -10 -3 17.597 20.739 2.776 156.238 o
4 -10 -2 508.710 507.827 16.681 4.040 o
4 -10 -1 2169.670 2226.010 56.108 0.356 o
4 -9 -12 69.217 66.820 2.346 127.836 o
4 -9 -11 7.649 8.826 1.116 774.091 o
4 -9 -10 49.094 50.979 1.963 182.200 o
4 -9 -9 92.889 98.036 2.942 84.737 o
4 -9 -8 992.907 975.114 17.428 2.763 o
4 -9 -7 574.700 558.941 11.134 6.721 o
4 -9 -6 989.425 960.090 37.970 0.862 o
4 -9 -5 599.640 616.410 18.015 3.380 o
4 -9 -4 553.153 575.653 14.672 4.728 o
4 -9 -3 79.650 92.732 6.373 29.813 o
4 -9 -2 707.072 723.458 21.971 2.343 o
4 -9 -1 225.747 223.612 6.903 19.977 o
4 -8 -12 39.278 40.290 1.953 205.969 o
4 -8 -11 96.320 94.918 2.427 100.542 o
4 -8 -10 88.916 88.078 2.912 88.775 o
4 -8 -9 448.161 454.184 8.076 11.214 o
4 -8 -8 34.802 35.331 1.616 267.445 o
4 -8 -7 293.793 266.572 10.170 10.485 o
4 -8 -6 970.014 983.957 38.512 0.842 o
4 -8 -5 1086.600 1044.450 25.581 1.586 o
4 -8 -4 467.513 476.928 12.451 6.441 o
4 -8 -3 1014.540 1025.680 24.332 1.747 o
4 -8 -2 505.157 524.475 13.105 5.776 o
4 -8 -1 258.457 258.219 6.381 20.618 o
4 -7 -13 62.579 60.752 3.255 91.016 o
4 -7 -12 205.003 210.584 4.343 35.591 o
4 -7 -11 11.609 15.165 1.277 551.186 o
4 -7 -10 166.706 171.678 4.228 41.679 o
4 -7 -9 529.984 534.123 9.256 8.642 o
4 -7 -8 147.859 148.167 3.165 59.594 o
4 -7 -7 605.042 601.548 24.951 1.980 o
4 -7 -6 737.321 780.277 29.833 1.387 o
4 -7 -5 861.274 890.162 21.389 2.261 o
4 -7 -4 1051.120 1055.820 24.941 1.660 o
4 -7 -3 185.281 187.963 4.854 33.863 o
4 -7 -2 335.568 352.733 7.527 14.508 o
4 -7 -1 602.391 619.124 14.025 4.844 o
4 -6 -13 35.065 31.909 1.354 318.821 o
4 -6 -12 192.020 192.244 4.464 36.359 o
4 -6 -11 34.968 38.446 1.835 230.490 o
4 -6 -10 175.116 180.325 4.470 38.170 o
4 -6 -9 343.181 344.784 6.477 16.982 o
4 -6 -8 821.961 799.551 11.592 4.933 o
4 -6 -7 600.497 584.733 24.951 1.986 o
4 -6 -6 145.514 137.233 7.594 20.057 o
4 -6 -5 305.997 293.474 7.205 16.386 o
4 -6 -4 1858.590 1919.320 38.676 0.665 o
4 -6 -3 260.961 268.660 6.384 20.383 o
4 -6 -2 1000.450 1049.450 20.256 2.251 o
4 -6 -1 1149.430 1155.220 24.867 1.595 o
4 -5 -13 44.572 39.689 1.555 245.570 o
4 -5 -12 17.079 16.048 1.673 351.186 o
4 -5 -11 148.692 155.466 3.868 48.794 o
4 -5 -10 222.215 219.789 5.198 28.407 o
4 -5 -9 693.468 683.201 11.370 5.748 o
4 -5 -8 900.681 902.115 16.590 3.114 o
4 -5 -7 496.254 501.471 20.612 2.865 o
4 -5 -6 572.011 573.854 17.039 3.756 o
4 -5 -5 530.520 544.387 13.969 5.175 o
4 -5 -4 1480.720 1507.990 29.756 1.085 o
4 -5 -3 1583.710 1554.390 30.578 1.013 o
4 -5 -2 286.228 297.991 6.487 18.928 o
4 -5 -1 883.317 889.988 24.069 1.882 o
4 -4 -13 162.136 157.711 3.900 46.578 o
4 -4 -12 235.442 227.828 4.862 29.469 o
4 -4 -11 142.859 146.534 3.752 51.762 o
4 -4 -10 313.575 308.296 6.694 17.494 o
4 -4 -9 52.105 49.821 2.858 116.014 o
4 -4 -8 817.247 810.659 15.486 3.610 o
4 -4 -7 100.256 113.579 6.916 24.965 o
4 -4 -6 709.733 694.559 20.477 2.627 o
4 -4 -5 13.969 16.845 3.390 112.845 o
4 -4 -4 2475.320 2515.980 56.736 0.332 o
4 -4 -3 1313.480 1347.300 26.852 1.332 o
4 -4 -2 1936.340 1927.210 36.547 0.707 o
4 -4 -1 2414.150 2407.020 50.823 0.396 o
4 -3 -13 194.779 187.462 4.334 37.424 o
4 -3 -12 87.525 85.439 2.554 102.404 o
4 -3 -11 34.982 38.545 2.064 201.350 o
4 -3 -10 104.531 107.563 2.965 78.905 o
4 -3 -9 379.499 366.921 6.982 14.802 o
4 -3 -8 169.525 169.761 4.481 38.995 o
4 -3 -7 860.110 860.422 18.969 2.693 o
4 -3 -6 246.104 240.276 7.434 17.456 o
4 -3 -5 143.334 147.957 4.932 37.609 o
4 -3 -4 3011.580 3074.910 104.027 0.115 o
4 -3 -3 181.470 174.811 5.293 31.195 o
4 -3 -2 4025.850 3965.640 74.305 0.175 o
4 -3 -1 2517.310 2569.370 54.418 0.350 o
4 -2 -13 61.883 56.586 1.755 178.936 o
4 -2 -12 201.932 196.771 4.387 36.028 o
4 -2 -11 4.849 6.217 1.116 870.424 o
4 -2 -10 164.269 162.754 3.478 51.179 o
4 -2 -9 294.859 294.701 5.365 22.729 o
4 -2 -8 4.622 6.305 1.299 688.410 o
4 -2 -7 29.959 42.835 7.284 25.540 o
4 -2 -6 784.434 829.125 21.727 2.289 o
4 -2 -5 1262.270 1310.170 30.786 1.116 o
4 -2 -4 362.933 369.166 10.765 8.813 o
4 -2 -3 1277.410 1408.570 31.708 1.053 o
4 -2 -2 1165.120 1150.370 22.381 1.829 o
4 -2 -1 1054.630 1093.900 23.308 1.815 o
4 -1 -13 50.556 51.404 1.674 207.508 o
4 -1 -12 2.229 4.354 0.913 1357.300 o
4 -1 -11 31.448 34.983 1.751 254.890 o
4 -1 -10 30.081 31.659 1.624 285.240 o
4 -1 -9 308.308 305.804 5.448 21.723 o
4 -1 -8 193.446 187.794 5.379 29.601 o
4 -1 -7 999.585 987.433 21.716 2.075 o
4 -1 -6 329.854 338.353 10.384 9.626 o
4 -1 -5 8.044 5.424 2.170 271.775 o
4 -1 -4 600.315 622.341 15.597 4.182 o
4 -1 -3 1958.910 1990.950 49.565 0.451 o
4 -1 -2 834.783 857.463 16.937 3.165 o
4 -1 -1 1608.060 1612.750 34.049 0.864 o
4 0 0 602.000 647.305 17.099 3.632 o
4 0 1 9.502 10.571 1.898 328.375 o
4 0 2 314.110 338.813 8.344 13.189 o
4 0 3 184.466 204.236 8.058 16.937 o
4 0 4 758.592 763.999 17.576 3.184 o
4 0 5 71.832 80.890 5.831 35.365 o
4 0 6 127.764 145.369 9.899 12.905 o
4 0 7 5.758 8.404 1.277 671.610 o
4 0 8 34.119 33.570 1.218 346.421 o
4 0 9 18.175 23.119 1.236 471.185 o
4 0 10 51.169 52.160 1.508 222.877 o
4 0 11 7.095 7.623 0.902 1055.980 o
4 1 0 1459.410 1500.410 37.901 0.767 o
4 1 1 3694.340 3685.690 76.278 0.177 o
4 1 2 2730.640 2784.970 59.333 0.296 o
4 1 3 2521.900 2539.590 54.581 0.349 o
4 1 4 1491.960 1498.150 32.923 0.941 o
4 1 5 32.362 30.145 2.292 185.097 o
4 1 6 575.045 603.310 24.002 2.132 o
4 1 7 242.049 246.369 6.298 21.622 o
4 1 8 87.128 89.363 2.031 122.706 o
4 1 9 58.006 62.310 1.704 184.412 o
4 1 10 24.790 25.921 1.178 430.840 o
4 1 11 143.111 147.039 5.424 33.188 o
4 1 12 42.599 38.512 3.255 102.920 o
4 2 0 414.996 450.065 30.783 1.416 o
4 2 1 546.849 543.409 12.044 6.260 o
4 2 2 561.417 542.424 21.697 2.563 o
4 2 3 222.635 241.269 22.239 2.743 o
4 2 4 658.499 644.532 18.680 3.109 o
4 2 5 528.285 554.699 13.343 5.508 o
4 2 6 705.583 686.044 24.002 2.042 o
4 2 7 716.827 748.935 15.412 3.886 o
4 2 8 135.935 138.167 2.650 72.603 o
4 2 9 530.571 542.523 7.582 10.373 o
4 2 10 16.922 18.653 1.032 598.523 o
4 2 11 9.132 9.762 0.726 1169.750 o
4 2 12 15.339 12.204 2.170 246.457 o
4 3 0 119.442 117.834 2.979 72.906 o
4 3 1 1642.140 1654.120 63.192 0.316 o
4 3 2 2659.710 2610.140 96.823 0.135 o
4 3 3 3050.820 3064.350 81.302 0.174 o
4 3 4 485.881 500.578 14.752 4.945 o
4 3 5 349.067 330.536 10.803 8.981 o
4 3 6 453.830 447.297 22.511 2.502 o
4 3 7 17.503 18.047 1.755 322.978 o
4 3 8 39.058 43.126 1.500 262.899 o
4 3 9 288.773 304.171 4.703 25.506 o
4 3 10 21.863 20.332 1.102 503.579 o
4 3 11 36.758 41.075 1.301 304.718 o
4 3 12 23.462 24.138 1.356 391.395 o
4 4 0 3068.210 3189.890 79.914 0.178 o
4 4 1 2381.410 2309.640 87.059 0.166 o
4 4 2 753.043 706.778 28.206 1.535 o
4 4 3 1238.120 1296.120 48.276 0.537 o
4 4 4 320.075 315.608 10.248 9.974 o
4 4 5 43.792 52.860 3.255 99.506 o
4 4 6 117.745 114.038 4.696 43.865 o
4 4 7 155.983 166.282 3.904 46.753 o
4 4 8 370.273 365.735 5.442 18.766 o
4 4 9 37.388 37.887 1.306 307.424 o
4 4 10 173.453 186.170 3.457 48.481 o
4 4 11 56.598 58.815 1.712 188.281 o
4 4 12 77.971 75.691 2.257 123.299 o
4 5 0 1062.120 1072.340 27.792 1.405 o
4 5 1 1530.000 1504.680 59.124 0.361 o
4 5 2 1093.010 1098.680 42.580 0.689 o
4 5 3 149.007 151.607 7.594 19.829 o
4 5 4 793.810 820.641 35.258 1.021 o
4 5 5 450.429 440.473 13.600 5.783 o
4 5 6 493.648 477.099 14.374 5.152 o
4 5 7 1240.560 1267.100 22.274 1.756 o
4 5 8 186.873 187.467 3.345 47.824 o
4 5 9 49.670 48.307 1.682 211.014 o
4 5 10 55.592 60.653 1.807 180.421 o
4 5 11 145.190 142.916 4.069 47.407 o
4 5 12 68.247 64.624 2.053 146.441 o
4 6 0 649.645 652.303 17.565 3.417 o
4 6 1 299.166 289.055 9.205 11.985 o
4 6 2 1168.210 1131.220 44.479 0.631 o
4 6 3 176.480 174.118 8.679 15.384 o
4 6 4 11.160 14.917 2.441 206.797 o
4 6 5 249.725 231.191 7.530 17.174 o
4 6 6 25.957 30.380 5.695 41.194 o
4 6 7 9.380 13.373 2.653 181.689 o
4 6 8 34.498 36.065 1.416 301.621 o
4 6 9 367.457 365.560 6.066 17.214 o
4 6 10 33.374 31.991 1.423 311.772 o
4 6 11 39.330 43.326 2.407 158.498 o
4 6 12 11.768 11.794 0.949 802.022 o
4 7 0 497.197 507.349 13.937 5.340 o
4 7 1 420.927 434.210 18.442 3.585 o
4 7 2 1054.370 1043.620 40.953 0.744 o
4 7 3 1809.960 1820.100 67.532 0.276 o
4 7 4 175.400 170.863 8.679 15.421 o
4 7 5 138.654 139.710 5.329 34.503 o
4 7 6 1253.020 1262.840 31.957 1.063 o
4 7 7 20.086 23.218 2.167 226.115 o
4 7 8 263.825 270.742 4.659 27.826 o
4 7 9 187.345 193.813 5.216 30.877 o
4 7 10 64.423 74.000 2.023 147.514 o
4 7 11 56.429 58.878 1.599 198.404 o
4 7 12 9.751 9.764 1.085 749.924 o
4 8 0 708.280 700.724 20.341 2.653 o
4 8 1 527.250 518.828 21.426 2.652 o
4 8 2 1174.670 1123.360 43.936 0.645 o
4 8 3 113.558 107.942 6.509 27.229 o
4 8 4 986.313 973.651 38.241 0.851 o
4 8 5 196.184 204.439 6.951 20.801 o
4 8 6 190.830 187.771 6.790 21.883 o
4 8 7 85.863 89.502 2.191 116.690 o
4 8 8 6.212 7.745 0.912 1073.580 o
4 8 9 38.190 43.343 2.544 148.298 o
4 8 10 257.261 263.444 4.467 29.411 o
4 8 11 21.858 23.580 1.055 506.156 o
4 8 12 20.018 20.612 1.356 423.209 o
4 9 0 129.735 124.757 5.967 30.122 o
4 9 3 170.925 180.898 9.221 13.947 o
4 9 4 178.307 184.695 9.492 13.192 o
4 9 5 90.077 95.161 4.398 52.304 o
4 9 6 488.874 480.590 10.763 7.694 o
4 9 7 282.558 283.541 4.666 26.481 o
4 9 8 472.035 472.980 6.974 12.390 o
4 9 9 17.292 17.229 1.342 459.657 o
4 9 10 203.590 205.633 3.708 41.208 o
4 9 11 56.495 57.958 1.552 203.178 o
4 10 0 313.046 337.116 13.289 6.628 o
4 10 3 1034.690 991.822 39.868 0.785 o
4 10 4 305.301 299.418 13.832 6.281 o
4 10 5 312.237 307.636 9.628 11.025 o
4 10 6 513.212 494.094 8.630 9.613 o
4 10 7 614.718 597.178 8.487 8.406 o
4 10 8 195.125 189.811 3.725 42.805 o
4 10 9 48.617 45.333 1.928 190.103 o
4 10 10 56.403 57.840 1.762 185.045 o
4 10 11 148.135 147.264 2.970 62.775 o
4 11 0 45.962 48.005 3.526 88.246 o
4 11 4 608.636 578.224 24.409 2.060 o
4 11 5 652.838 648.750 17.900 3.321 o
4 11 6 427.898 396.527 6.931 13.780 o
4 11 7 339.916 339.849 5.408 20.205 o
4 11 8 309.417 296.220 4.848 24.143 o
4 11 9 86.635 86.521 2.486 105.177 o
4 11 10 53.403 58.125 2.033 166.464 o
4 11 11 5.243 4.426 0.652 1804.790 o
4 12 0 382.863 359.627 15.188 5.117 o
4 12 5 656.354 635.449 23.053 2.227 o
4 12 6 284.516 280.516 5.541 22.689 o
4 12 7 333.189 322.235 5.227 21.314 o
4 12 8 80.481 83.436 2.327 115.978 o
4 12 9 162.213 162.691 3.613 49.765 o
4 12 10 56.324 55.708 1.660 195.636 o
4 12 11 90.712 89.368 1.976 122.535 o
4 13 0 2462.680 2243.460 84.347 0.176 o
4 13 5 688.110 656.333 24.138 2.040 o
4 13 6 649.904 634.636 22.511 2.321 o
4 13 7 537.072 516.319 7.543 10.495 o
4 13 8 77.454 75.022 2.173 128.021 o
4 13 9 37.941 38.763 1.772 232.628 o
4 13 10 362.256 367.912 5.543 18.697 o
4 13 11 171.478 163.823 4.286 41.004 o
4 14 0 196.218 197.107 7.065 20.418 o
4 14 4 395.046 375.086 15.459 4.927 o
4 14 5 298.917 284.501 12.747 7.251 o
4 14 6 130.420 128.826 7.594 20.471 o
4 14 7 20.317 18.714 3.526 102.197 o
4 14 8 92.021 89.661 2.378 105.732 o
4 14 9 44.551 42.093 1.797 213.276 o
4 14 10 45.496 41.946 1.496 248.332 o
4 15 0 72.980 79.194 6.238 31.505 o
4 15 1 666.955 691.862 26.850 1.703 o
4 15 3 150.744 147.539 8.408 16.788 o
4 15 4 165.647 162.727 8.950 14.832 o
4 15 5 678.847 685.895 24.680 1.962 o
4 15 6 187.430 177.101 9.221 13.784 o
4 15 7 6.807 6.509 2.712 181.265 o
4 15 8 44.226 43.478 2.776 127.393 o
4 15 9 14.858 14.884 1.299 508.880 o
4 15 10 50.520 48.447 1.830 194.503 o
4 16 0 421.141 418.209 17.900 3.782 o
4 16 1 469.609 484.113 20.612 2.894 o
4 16 2 36.105 35.920 3.243 106.836 o
4 16 3 64.785 60.752 5.967 34.890 o
4 16 4 1031.060 1038.470 34.715 0.993 o
4 16 5 511.451 516.116 19.256 3.192 o
4 16 6 426.005 420.921 16.273 4.427 o
4 16 7 216.909 215.885 10.035 11.556 o
4 16 8 3.967 7.594 2.441 224.491 o
4 16 9 14.085 14.645 2.170 246.530 o
4 16 10 4.362 4.355 2.034 319.242 o
4 17 0 31.995 26.308 4.611 60.361 o
4 17 1 199.349 201.986 7.486 18.647 o
4 17 2 267.949 279.109 9.221 12.340 o
4 17 3 1602.310 1608.870 37.763 0.744 o
4 17 4 749.870 755.596 26.308 1.719 o
4 17 5 222.366 240.023 10.848 10.040 o
4 17 6 60.749 52.886 5.424 41.697 o
4 17 7 81.320 94.111 5.967 33.200 o
4 17 8 61.154 62.921 4.611 54.141 o
4 18 0 84.094 82.254 4.749 48.072 o
4 18 1 560.647 540.966 15.213 4.508 o
4 18 2 367.182 368.234 11.237 8.259 o
4 18 3 242.862 225.377 11.120 9.556 o
4 18 4 56.871 59.938 5.695 38.332 o
4 18 5 127.454 126.385 7.594 20.561 o
4 18 6 495.800 512.862 18.985 3.287 o
4 18 7 118.032 116.079 6.509 26.921 o
4 18 8 14.955 15.730 2.712 167.545 o
4 18 9 74.418 77.024 4.068 62.354 o
4 19 0 891.430 867.188 22.314 2.112 o
4 19 1 251.950 237.826 8.379 14.684 o
4 19 2 71.392 66.223 4.746 50.325 o
4 19 3 546.340 554.900 20.612 2.801 o
4 19 4 908.006 912.357 30.647 1.266 o
4 19 5 137.016 144.556 8.136 17.985 o
4 19 6 166.353 180.356 8.950 14.714 o
4 19 7 52.508 50.988 4.611 55.982 o
4 19 8 9.806 6.780 1.898 334.527 o
4 20 0 226.544 216.841 8.140 15.882 o
4 20 1 108.579 100.334 5.329 37.770 o
4 20 2 458.824 453.195 17.358 3.905 o
4 20 3 769.612 758.308 27.392 1.599 o
4 20 4 74.185 64.548 5.967 34.309 o
4 20 5 4.441 2.441 2.170 285.481 o
4 20 6 51.039 46.648 4.611 56.450 o
4 20 7 142.222 141.844 7.052 22.614 o
4 20 8 45.859 49.089 3.526 88.108 o
4 21 0 119.754 126.526 5.734 32.439 o
4 21 1 67.764 77.989 11.391 10.488 o
4 21 2 150.106 144.014 8.136 17.767 o
4 21 3 322.709 336.574 14.103 5.978 o
4 21 4 224.654 235.141 11.120 9.636 o
4 21 5 222.672 228.360 10.306 10.968 o
4 21 6 20.476 17.086 2.983 137.379 o
4 21 7 24.411 24.680 2.983 132.200 o
4 22 0 609.108 583.919 21.697 2.514 o
4 22 1 152.374 144.285 8.136 17.727 o
4 22 2 19.882 16.273 3.255 118.597 o
4 22 3 84.250 80.821 5.967 33.386 o
4 22 4 253.959 256.295 11.391 9.032 o
4 22 5 39.048 48.547 4.611 57.897 o
4 22 6 7.348 8.408 2.170 269.738 o
4 22 7 30.751 29.833 2.983 126.586 o
4 23 0 244.706 227.547 10.577 10.356 o
4 23 1 88.043 81.906 5.967 33.169 o
4 23 2 241.399 251.956 11.391 9.114 o
4 23 3 99.188 94.382 6.238 30.048 o
4 23 4 213.266 223.479 10.035 11.555 o
4 23 5 23.465 25.765 3.255 114.435 o
4 23 6 89.649 90.042 4.882 45.177 o
4 24 0 261.611 260.547 8.598 13.861 o
4 24 1 121.293 114.180 6.780 25.129 o
4 24 2 23.623 32.274 3.797 86.544 o
4 24 3 48.969 45.292 4.339 62.905 o
4 24 4 14.139 11.933 2.441 204.553 o
4 24 5 112.136 117.706 5.967 31.116 o
4 24 6 65.162 62.108 3.797 72.389 o
4 25 0 62.793 68.971 4.398 57.723 o
4 25 1 108.945 107.078 9.002 15.709 o
4 25 2 82.079 76.160 3.900 64.869 o
4 25 3 82.361 88.957 5.424 38.899 o
4 25 4 5.710 5.153 1.898 354.865 o
4 25 5 122.378 115.536 5.695 32.928 o
4 26 0 12.160 10.447 2.007 291.163 o
4 26 1 58.062 62.186 3.933 70.161 o
4 26 2 10.082 11.567 1.694 389.477 o
4 26 3 31.768 27.372 2.199 198.617 o
4 26 4 174.762 172.220 7.052 21.343 o
4 27 0 104.571 110.654 5.967 31.648 o
4 27 1 23.858 20.971 1.889 268.305 o
4 27 2 30.826 27.824 2.084 214.621 o
4 28 0 238.149 232.157 9.492 12.349 o
4 28 1 225.150 218.054 8.950 13.765 o
5 -27 -2 73.198 74.583 3.797 69.297 o
5 -27 -1 44.718 40.682 2.712 132.135 o
5 -26 -4 63.793 60.752 3.255 90.592 o
5 -26 -3 33.016 33.088 2.712 143.625 o
5 -26 -2 100.503 103.116 3.352 70.954 o
5 -26 -1 137.577 139.120 4.120 47.890 o
5 -25 -5 4.277 7.052 1.627 469.700 o
5 -25 -4 17.947 22.253 1.726 320.654 o
5 -25 -3 28.730 32.453 2.007 224.864 o
5 -25 -2 31.939 31.537 2.199 195.286 o
5 -25 -1 156.401 163.771 4.986 35.581 o
5 -24 -6 12.870 16.544 1.898 305.704 o
5 -24 -5 49.203 52.508 2.301 152.942 o
5 -24 -4 67.493 66.779 2.776 107.580 o
5 -24 -3 65.786 69.979 4.611 53.141 o
5 -24 -2 84.924 87.674 3.544 71.732 o
5 -24 -1 36.146 34.856 2.848 130.765 o
5 -23 -6 46.360 49.360 2.577 136.925 o
5 -23 -5 133.629 139.479 4.411 44.585 o
5 -23 -4 54.225 54.992 2.776 117.806 o
5 -23 -3 116.378 115.761 4.120 52.072 o
5 -23 -2 7.757 8.563 1.534 483.172 o
5 -23 -1 3.079 5.280 1.429 613.286 o
5 -22 -7 51.741 52.255 5.017 48.518 o
5 -22 -6 15.488 17.304 1.622 371.206 o
5 -22 -5 184.251 183.490 5.463 29.624 o
5 -22 -4 366.552 382.566 9.589 10.257 o
5 -22 -3 9.410 8.515 1.622 430.883 o
5 -22 -2 117.700 132.874 4.882 40.783 o
5 -22 -1 142.532 136.387 4.887 38.564 o
5 -21 -8 94.818 91.670 4.068 57.828 o
5 -21 -7 28.392 29.193 3.119 119.333 o
5 -21 -6 110.911 113.251 4.027 54.516 o
5 -21 -5 183.116 182.757 5.655 28.435 o
5 -21 -4 73.472 74.731 3.452 78.816 o
5 -21 -3 414.936 412.480 10.450 8.686 o
5 -21 -2 60.309 63.502 2.851 108.470 o
5 -21 -1 135.343 145.522 4.278 45.733 o
5 -20 -8 42.328 42.309 2.110 183.049 o
5 -20 -7 470.715 481.411 24.409 2.148 o
5 -20 -6 159.148 164.820 5.178 33.719 o
5 -20 -5 289.021 288.841 7.863 15.020 o
5 -20 -4 95.160 99.401 4.219 54.441 o
5 -20 -3 153.709 150.791 4.384 42.306 o
5 -20 -2 250.093 260.265 7.055 18.395 o
5 -20 -1 527.123 524.134 9.695 8.283 o
5 -19 -9 95.900 87.330 4.068 57.997 o
5 -19 -8 1.292 2.688 1.528 577.335 o
5 -19 -7 143.837 141.517 4.696 40.253 o
5 -19 -6 712.413 718.691 16.396 3.613 o
5 -19 -5 347.196 332.899 8.916 11.748 o
5 -19 -4 46.094 44.485 3.068 109.329 o
5 -19 -3 25.791 28.362 1.945 244.599 o
5 -19 -2 301.093 302.197 6.384 18.815 o
5 -19 -1 117.094 111.764 3.417 64.859 o
5 -18 -9 9.450 9.030 0.877 976.780 o
5 -18 -8 1.757 1.898 0.789 1886.210 o
5 -18 -7 16.153 19.144 2.034 262.386 o
5 -18 -6 48.942 47.869 3.068 107.188 o
5 -18 -5 43.206 40.081 5.831 38.128 o
5 -18 -4 199.203 203.928 6.422 23.108 o
5 -18 -3 177.743 177.300 4.467 38.104 o
5 -18 -2 374.758 373.681 7.551 13.651 o
5 -18 -1 142.472 142.256 3.957 49.266 o
5 -17 -10 262.326 256.295 8.679 13.694 o
5 -17 -9 86.510 83.718 3.068 85.380 o
5 -17 -8 89.745 93.278 2.714 93.989 o
5 -17 -7 38.209 37.865 1.918 214.055 o
5 -17 -6 334.882 342.102 9.108 11.502 o
5 -17 -5 62.526 63.848 3.734 74.582 o
5 -17 -4 243.259 234.682 5.344 26.225 o
5 -17 -3 40.038 46.345 2.478 150.606 o
5 -17 -2 181.656 175.809 6.342 24.587 o
5 -17 -1 1320.840 1290.260 21.175 1.802 o
5 -16 -10 217.556 204.117 4.210 35.874 o
5 -16 -9 1.957 4.151 0.877 1473.400 o
5 -16 -8 53.091 57.566 3.692 79.001 o
5 -16 -7 26.664 25.451 1.506 333.356 o
5 -16 -6 169.974 166.193 5.015 34.327 o
5 -16 -5 414.006 416.389 10.310 8.836 o
5 -16 -4 205.872 203.207 4.843 32.096 o
5 -16 -3 370.072 361.315 7.335 14.269 o
5 -16 -2 338.102 316.751 9.787 10.503 o
5 -16 -1 483.014 464.219 10.871 7.678 o
5 -15 -11 122.962 124.757 4.882 40.683 o
5 -15 -10 45.770 47.303 1.674 220.142 o
5 -15 -9 397.449 403.955 9.361 10.201 o
5 -15 -8 27.369 28.889 2.544 165.329 o
5 -15 -7 48.966 50.989 2.897 115.287 o
5 -15 -6 1522.900 1513.460 31.219 1.005 o
5 -15 -5 696.563 681.426 14.058 4.499 o
5 -15 -4 110.731 112.632 3.406 66.351 o
5 -15 -3 353.796 344.097 7.015 15.428 o
5 -15 -2 75.909 78.885 4.513 53.109 o
5 -15 -1 3.111 4.716 1.602 502.428 o
5 -14 -11 22.743 23.595 1.302 413.757 o
5 -14 -10 263.614 261.055 5.246 25.207 o
5 -14 -9 12.713 10.084 1.184 624.171 o
5 -14 -8 434.925 426.657 7.317 12.747 o
5 -14 -7 1200.550 1150.680 21.591 1.890 o
5 -14 -6 581.604 573.553 17.913 3.463 o
5 -14 -5 69.692 69.216 4.461 55.499 o
5 -14 -4 240.487 244.933 6.694 20.115 o
5 -14 -3 684.540 647.184 17.491 3.392 o
5 -14 -2 3.281 5.530 1.602 497.462 o
5 -14 -1 46.642 46.036 3.611 85.140 o
5 -13 -11 40.811 35.118 3.661 86.527 o
5 -13 -10 72.730 71.982 2.315 125.240 o
5 -13 -9 103.419 101.899 3.033 78.294 o
5 -13 -8 108.804 112.838 4.862 42.655 o
5 -13 -7 305.458 311.561 10.356 9.944 o
5 -13 -6 70.403 70.590 3.237 87.311 o
5 -13 -5 358.846 347.709 6.945 15.459 o
5 -13 -4 47.837 45.604 3.408 92.739 o
5 -13 -3 304.548 295.206 9.425 11.503 o
5 -13 -2 393.618 387.101 18.307 3.691 o
5 -13 -1 63.547 73.227 6.780 27.651 o
5 -12 -11 60.046 54.935 1.755 182.579 o
5 -12 -10 81.689 81.218 2.847 95.081 o
5 -12 -9 73.496 84.093 2.831 98.489 o
5 -12 -8 238.991 237.795 4.768 29.533 o
5 -12 -7 538.332 527.450 8.816 9.038 o
5 -12 -6 698.570 672.133 11.831 5.512 o
5 -12 -5 575.625 566.295 20.070 2.896 o
5 -12 -4 431.449 414.861 18.442 3.584 o
5 -12 -3 316.820 314.877 16.273 4.710 o
5 -12 -2 218.603 223.479 12.747 7.674 o
5 -12 -1 127.107 130.182 8.950 15.507 o
5 -11 -12 52.848 49.089 2.712 123.989 o
5 -11 -11 18.308 16.482 1.903 287.480 o
5 -11 -10 22.595 23.853 2.305 201.688 o
5 -11 -9 383.101 391.631 7.834 12.855 o
5 -11 -8 5.142 3.624 0.803 1446.050 o
5 -11 -7 425.853 432.208 6.405 14.478 o
5 -11 -6 2087.710 2019.830 25.983 0.991 o
5 -11 -5 1674.310 1618.350 56.005 0.390 o
5 -11 -4 228.479 219.682 12.747 7.644 o
5 -11 -3 222.652 232.700 13.018 7.365 o
5 -11 -2 28.780 45.564 5.695 40.532 o
5 -11 -1 145.509 150.251 9.492 13.697 o
5 -10 -12 2.617 2.325 0.651 2343.370 o
5 -10 -11 25.792 23.132 1.437 359.496 o
5 -10 -10 13.008 11.615 1.085 674.725 o
5 -10 -9 49.951 51.894 2.388 146.159 o
5 -10 -8 291.560 291.247 5.243 23.411 o
5 -10 -7 558.113 560.295 7.883 9.654 o
5 -10 -6 333.850 317.836 6.389 17.766 o
5 -10 -5 493.100 471.105 27.528 1.721 o
5 -10 -4 374.563 383.494 17.900 3.864 o
5 -10 -3 428.872 456.721 21.154 2.807 o
5 -10 -2 33.175 46.920 5.695 40.211 o
5 -10 -1 349.413 361.531 10.686 9.021 o
5 -9 -12 14.164 13.792 1.103 628.737 o
5 -9 -11 1.998 5.072 0.771 1746.040 o
5 -9 -10 151.141 144.393 3.309 57.118 o
5 -9 -9 21.624 24.546 2.589 169.058 o
5 -9 -8 133.978 126.350 3.355 61.194 o
5 -9 -7 247.002 238.709 4.453 30.885 o
5 -9 -6 71.913 72.448 3.069 92.458 o
5 -9 -5 13.772 17.358 3.797 91.582 o
5 -9 -4 455.489 466.756 20.883 2.847 o
5 -9 -3 291.466 311.080 15.188 5.369 o
5 -9 -2 223.158 227.818 12.204 8.249 o
5 -9 -1 83.908 89.771 3.655 68.947 o
5 -8 -12 17.828 16.477 1.074 579.605 o
5 -8 -11 68.956 69.635 2.009 146.157 o
5 -8 -10 15.388 15.069 1.882 303.865 o
5 -8 -9 112.901 114.479 3.633 61.175 o
5 -8 -8 1188.810 1171.310 41.757 0.701 o
5 -8 -7 184.817 179.384 3.666 45.173 o
5 -8 -6 853.487 787.701 17.835 2.980 o
5 -8 -5 1779.620 1837.730 66.447 0.284 o
5 -8 -4 24.941 27.664 4.339 68.398 o
5 -8 -3 181.874 203.409 10.848 10.421 o
5 -8 -2 45.723 48.586 3.125 105.691 o
5 -8 -1 376.211 363.364 8.970 11.183 o
5 -7 -12 28.544 26.267 1.181 404.493 o
5 -7 -11 54.910 60.056 1.996 166.467 o
5 -7 -10 44.707 43.772 2.071 182.723 o
5 -7 -9 489.969 491.948 11.117 7.347 o
5 -7 -8 342.587 340.617 6.569 16.803 o
5 -7 -7 46.400 41.384 2.538 142.710 o
5 -7 -6 33.591 30.823 2.712 144.067 o
5 -7 -5 2519.690 2408.090 87.873 0.162 o
5 -7 -4 1420.280 1377.490 52.344 0.455 o
5 -7 -3 257.512 264.854 9.007 12.975 o
5 -7 -2 465.489 466.684 10.928 7.720 o
5 -7 -1 683.258 692.176 15.557 3.960 o
5 -6 -12 119.614 123.225 2.619 80.386 o
5 -6 -11 13.588 11.124 1.193 599.791 o
5 -6 -10 5.225 8.263 1.149 800.661 o
5 -6 -9 103.526 102.734 2.965 79.940 o
5 -6 -8 340.660 345.984 6.587 16.738 o
5 -6 -7 268.167 273.427 8.090 14.906 o
5 -6 -6 835.750 813.093 33.630 1.103 o
5 -6 -5 1604.620 1574.930 58.311 0.367 o
5 -6 -4 581.614 604.771 18.714 3.214 o
5 -6 -3 676.919 668.717 25.494 1.862 o
5 -6 -2 402.343 396.298 9.534 9.958 o
5 -6 -1 194.364 204.188 5.585 27.838 o
5 -5 -12 119.557 117.805 3.434 63.399 o
5 -5 -11 25.910 23.401 1.545 331.499 o
5 -5 -10 66.297 62.995 2.511 122.286 o
5 -5 -9 283.759 271.374 5.538 22.901 o
5 -5 -8 62.470 66.895 2.722 112.694 o
5 -5 -7 1201.690 1159.480 21.995 1.843 o
5 -5 -6 142.765 126.927 8.950 15.335 o
5 -5 -5 12.972 10.848 2.712 172.110 o
5 -5 -4 244.184 245.006 8.724 13.895 o
5 -5 -3 71.099 70.812 3.836 69.139 o
5 -5 -2 22.712 21.904 1.437 378.091 o
5 -5 -1 113.456 116.850 3.666 60.222 o
5 -4 -12 60.403 60.083 2.267 141.875 o
5 -4 -11 44.064 43.675 3.326 97.953 o
5 -4 -10 6.357 9.617 2.586 196.582 o
5 -4 -9 121.530 120.221 3.264 66.095 o
5 -4 -8 323.604 316.517 5.567 20.604 o
5 -4 -7 99.253 98.828 3.574 66.602 o
5 -4 -6 213.369 222.576 8.379 15.362 o
5 -4 -5 245.137 238.124 12.747 7.546 o
5 -4 -4 1132.060 1105.490 38.919 0.801 o
5 -4 -3 610.561 661.475 19.075 3.054 o
5 -4 -2 72.890 72.423 2.663 108.455 o
5 -4 -1 764.483 775.403 17.309 3.235 o
5 -3 -12 89.844 89.405 2.513 101.885 o
5 -3 -11 8.488 9.989 1.225 657.328 o
5 -3 -10 10.229 10.409 1.312 573.453 o
5 -3 -9 21.778 20.876 1.501 367.230 o
5 -3 -8 73.531 67.486 2.027 141.949 o
5 -3 -7 327.424 313.211 6.500 17.664 o
5 -3 -6 200.016 195.172 5.868 26.132 o
5 -3 -5 600.767 599.378 26.036 1.840 o
5 -3 -4 595.904 585.691 17.631 3.521 o
5 -3 -3 4458.650 4518.230 117.045 0.084 o
5 -3 -2 907.150 926.363 20.213 2.394 o
5 -3 -1 2691.910 2771.300 58.473 0.304 o
5 -2 -12 120.579 121.409 3.060 70.390 o
5 -2 -11 264.415 268.624 5.648 23.219 o
5 -2 -10 16.707 16.970 2.913 146.010 o
5 -2 -9 206.086 197.660 3.724 41.225 o
5 -2 -8 236.487 243.444 4.210 32.938 o
5 -2 -7 775.163 728.270 14.147 4.211 o
5 -2 -6 675.221 658.986 36.478 0.986 o
5 -2 -5 437.325 442.075 20.070 3.078 o
5 -2 -4 120.604 119.574 5.250 37.097 o
5 -2 -3 345.761 345.691 8.477 12.475 o
5 -2 -2 1111.690 1152.060 24.704 1.629 o
5 -2 -1 137.786 141.257 4.228 46.329 o
5 -1 -12 67.899 66.963 2.155 139.546 o
5 -1 -11 41.031 44.060 2.032 191.529 o
5 -1 -10 268.832 272.765 5.464 23.761 o
5 -1 -9 253.461 246.827 4.508 29.911 o
5 -1 -8 44.626 50.040 4.620 56.876 o
5 -1 -7 320.271 323.955 14.864 5.492 o
5 -1 -6 1698.070 1606.520 40.919 0.649 o
5 -1 -5 409.276 407.903 19.256 3.352 o
5 -1 -4 515.634 530.762 23.324 2.292 o
5 -1 -3 1249.480 1303.260 28.125 1.278 o
5 -1 -2 384.827 394.686 9.318 10.421 o
5 -1 -1 623.971 645.266 14.384 4.594 o
5 0 0 551.489 546.174 14.980 4.626 o
5 0 1 310.951 301.315 11.255 8.752 o
5 0 2 1659.430 1721.110 65.091 0.299 o
5 0 3 2866.680 2898.180 76.229 0.197 o
5 0 4 49.089 49.403 6.509 30.739 o
5 0 5 372.481 382.684 9.338 10.563 o
5 0 6 139.120 137.508 4.330 45.106 o
5 0 7 44.974 45.018 1.414 256.444 o
5 0 8 47.437 47.636 2.017 181.671 o
5 0 9 8.619 9.625 0.855 1023.370 o
5 0 10 96.139 97.063 2.763 89.193 o
5 0 11 18.382 17.629 2.441 194.387 o
5 1 0 2203.970 2285.040 48.261 0.444 o
5 1 1 1692.430 1721.620 44.007 0.575 o
5 1 2 709.349 733.516 20.999 2.510 o
5 1 3 257.972 281.947 23.189 2.508 o
5 1 4 989.519 1012.130 28.286 1.402 o
5 1 5 393.546 404.041 10.499 8.805 o
5 1 6 975.706 969.393 19.517 2.422 o
5 1 7 382.439 381.608 5.297 18.558 o
5 1 8 7.743 7.769 1.435 540.903 o
5 1 9 122.929 129.802 2.758 75.176 o
5 1 10 29.860 31.355 1.488 313.117 o
5 1 11 36.206 37.219 1.464 285.529 o
5 2 0 796.331 815.005 17.983 3.003 o
5 2 1 200.549 199.463 6.251 23.986 o
5 2 2 161.600 174.255 6.329 25.404 o
5 2 3 236.823 242.273 9.764 11.779 o
5 2 4 69.919 78.230 9.086 16.061 o
5 2 5 229.327 235.526 6.941 19.594 o
5 2 6 1283.910 1294.220 25.764 1.431 o
5 2 7 118.298 120.189 2.364 87.660 o
5 2 8 138.839 137.669 2.587 73.086 o
5 2 9 61.240 62.096 3.879 70.957 o
5 2 10 192.189 206.587 3.528 44.087 o
5 2 11 233.768 230.892 4.710 30.392 o
5 3 0 47.328 45.988 1.996 184.929 o
5 3 1 265.569 261.651 8.630 13.729 o
5 3 2 1284.050 1272.370 34.710 0.928 o
5 3 3 708.239 690.975 20.040 2.719 o
5 3 4 550.760 556.569 16.489 3.999 o
5 3 5 187.417 187.692 5.598 28.479 o
5 3 6 706.749 710.596 15.077 4.060 o
5 3 7 456.823 452.125 7.453 12.035 o
5 3 8 10.930 11.731 0.934 836.102 o
5 3 9 250.310 252.506 4.395 30.577 o
5 3 10 126.037 128.669 2.859 72.311 o
5 3 11 14.870 12.976 1.040 664.043 o
5 4 0 172.294 176.617 4.862 35.089 o
5 4 1 895.083 878.815 26.986 1.570 o
5 4 2 417.243 438.311 13.041 6.279 o
5 4 3 140.982 142.385 5.655 31.550 o
5 4 4 142.307 151.964 4.726 39.613 o
5 4 5 988.529 983.571 21.331 2.136 o
5 4 6 741.643 744.964 11.667 5.289 o
5 4 7 136.484 144.133 2.807 68.675 o
5 4 8 434.495 429.799 6.003 15.095 o
5 4 9 21.134 17.265 1.137 510.447 o
5 4 10 230.485 247.560 4.150 33.615 o
5 4 11 81.995 82.315 2.113 125.036 o
5 5 0 338.103 343.845 8.397 12.736 o
5 5 1 1076.420 1044.570 46.648 0.589 o
5 5 2 198.994 199.070 10.035 11.777 o
5 5 3 93.254 92.483 5.967 32.646 o
5 5 4 71.362 79.641 3.736 70.732 o
5 5 5 275.946 276.240 7.404 16.594 o
5 5 6 970.285 949.424 13.274 3.754 o
5 5 7 1578.420 1558.740 18.363 1.767 o
5 5 8 500.733 504.312 6.804 11.981 o
5 5 9 122.882 123.207 2.734 76.700 o
5 5 10 40.400 40.900 1.937 205.426 o
5 5 11 181.557 180.022 3.224 50.447 o
5 6 0 101.391 106.361 4.167 53.992 o
5 6 1 696.828 715.999 29.562 1.429 o
5 6 2 1472.020 1398.370 56.141 0.400 o
5 6 3 58.788 61.836 4.611 54.502 o
5 6 4 133.998 146.997 5.635 31.955 o
5 6 5 438.292 437.678 12.742 6.420 o
5 6 6 231.820 226.201 7.016 19.367 o
5 6 7 822.844 805.377 10.157 5.514 o
5 6 8 37.041 36.661 1.443 287.377 o
5 6 9 212.071 222.241 3.735 39.293 o
5 6 10 20.648 21.980 1.194 471.372 o
5 6 11 28.238 27.199 1.052 439.319 o
5 7 0 40.573 46.266 5.424 43.428 o
5 7 1 394.429 400.580 17.629 3.930 o
5 7 2 43.584 54.081 8.272 19.715 o
5 7 3 234.456 232.971 11.933 8.509 o
5 7 4 619.063 611.825 16.668 3.774 o
5 7 5 389.445 400.853 13.154 6.360 o
5 7 6 1120.550 1100.960 14.386 3.057 o
5 7 7 89.794 96.952 2.467 101.764 o
5 7 8 177.513 181.759 3.197 51.243 o
5 7 9 52.379 55.205 1.778 191.502 o
5 7 10 296.654 301.749 4.836 24.634 o
5 7 11 71.469 72.203 1.701 161.222 o
5 8 0 984.637 976.959 34.580 1.012 o
5 8 3 126.148 120.147 7.594 20.657 o
5 8 4 197.868 198.589 7.026 20.517 o
5 8 5 512.583 497.175 11.012 7.299 o
5 8 6 68.383 68.555 2.036 145.600 o
5 8 7 345.554 349.318 5.535 19.491 o
5 8 8 374.343 389.007 5.532 18.083 o
5 8 9 51.365 52.530 1.673 205.305 o
5 8 10 12.203 15.786 1.100 645.060 o
5 8 11 93.233 93.591 2.000 118.447 o
5 9 0 85.252 82.720 4.882 45.940 o
5 9 3 981.406 969.040 37.970 0.863 o
5 9 4 45.584 43.076 5.695 39.553 o
5 9 5 133.355 136.681 3.809 53.016 o
5 9 6 550.817 543.861 7.880 9.817 o
5 9 7 106.441 105.905 2.521 90.808 o
5 9 8 134.589 138.235 3.202 62.591 o
5 9 9 649.927 680.538 8.997 7.441 o
5 9 10 65.053 67.546 1.957 154.228 o
5 9 11 23.897 25.329 1.370 381.655 o
5 10 0 192.993 187.407 8.950 14.344 o
5 10 4 12.505 15.866 3.526 105.809 o
5 10 5 43.395 49.519 2.306 159.772 o
5 10 6 35.400 36.504 1.718 248.446 o
5 10 7 90.210 89.889 2.276 110.537 o
5 10 8 320.516 321.566 5.094 22.250 o
5 10 9 54.656 55.971 1.920 175.356 o
5 10 10 310.782 314.502 5.391 21.683 o
5 10 11 44.412 41.410 1.364 269.678 o
5 11 0 706.936 678.572 26.308 1.751 o
5 11 4 19.006 14.103 2.983 139.444 o
5 11 5 220.105 214.280 6.195 23.324 o
5 11 6 363.565 367.765 5.807 17.954 o
5 11 7 143.298 147.009 3.034 62.762 o
5 11 8 51.667 47.250 2.567 134.371 o
5 11 9 145.246 143.396 2.930 64.507 o
5 11 10 5.242 6.292 0.900 1165.940 o
5 12 0 344.659 328.980 14.645 5.566 o
5 12 4 30.404 23.324 3.797 85.900 o
5 12 5 239.061 231.615 10.848 9.959 o
5 12 6 510.979 490.188 8.753 9.514 o
5 12 7 214.105 219.135 4.198 35.636 o
5 12 8 0.479 2.539 0.861 1721.220 o
5 12 9 69.179 65.392 1.835 159.018 o
5 12 10 8.038 6.643 0.780 1220.660 o
5 13 0 77.968 74.041 5.153 43.177 o
5 13 3 41.268 47.462 4.882 52.224 o
5 13 4 167.440 164.626 8.679 15.572 o
5 13 5 225.610 232.971 10.848 10.042 o
5 13 6 253.644 253.854 11.662 8.695 o
5 13 7 1452.400 1451.110 21.608 1.627 o
5 13 8 40.706 39.699 1.693 236.157 o
5 13 9 48.584 50.356 1.587 221.363 o
5 13 10 17.964 17.457 1.142 539.427 o
5 14 0 248.841 264.432 13.018 7.217 o
5 14 2 633.111 589.343 21.968 2.443 o
5 14 3 31.099 31.732 4.068 75.037 o
5 14 4 104.539 108.214 6.780 25.755 o
5 14 5 896.192 952.767 30.918 1.245 o
5 14 6 63.246 78.109 5.695 37.393 o
5 14 7 74.335 73.227 5.424 40.001 o
5 14 8 65.553 62.848 1.887 160.901 o
5 14 9 55.848 53.566 1.587 204.884 o
5 14 10 27.939 25.317 1.622 303.021 o
5 15 0 247.985 261.177 13.289 6.973 o
5 15 1 663.572 617.278 22.782 2.272 o
5 15 2 126.859 119.062 7.323 21.942 o
5 15 3 295.392 304.842 12.747 7.226 o
5 15 4 302.856 302.672 13.018 6.955 o
5 15 5 179.674 181.983 9.221 13.843 o
5 15 6 440.467 473.807 17.358 3.917 o
5 15 7 19.134 19.799 3.255 118.078 o
5 15 8 52.792 49.614 2.297 151.237 o
5 15 9 20.943 17.971 1.079 533.515 o
5 16 0 155.725 156.359 14.239 6.540 o
5 16 1 112.399 114.231 5.403 36.286 o
5 16 2 50.890 52.493 5.967 35.829 o
5 16 3 787.343 791.396 27.392 1.587 o
5 16 4 89.548 88.957 6.509 28.461 o
5 16 5 53.936 55.870 5.424 42.085 o
5 16 6 98.765 108.756 6.780 25.931 o
5 16 7 54.712 59.395 5.153 45.767 o
5 16 8 16.860 17.653 2.007 267.934 o
5 16 9 65.664 65.133 2.136 143.415 o
5 17 0 129.997 117.543 5.343 35.626 o
5 17 1 390.685 383.128 11.653 7.669 o
5 17 2 118.355 117.809 5.522 34.654 o
5 17 3 180.196 183.401 7.144 20.656 o
5 17 4 54.638 43.936 4.882 50.980 o
5 17 5 36.267 29.562 4.068 74.166 o
5 17 6 15.809 18.985 3.255 120.002 o
5 17 7 293.681 282.488 11.662 8.415 o
5 17 8 49.696 50.790 2.584 133.456 o
5 18 0 311.287 309.287 9.507 11.227 o
5 18 1 419.747 412.259 12.549 6.690 o
5 18 2 178.505 175.029 7.026 21.323 o
5 18 3 466.124 454.550 22.375 2.519 o
5 18 4 76.278 69.159 5.967 34.085 o
5 18 5 236.946 246.260 11.120 9.529 o
5 18 6 43.513 42.580 4.339 64.003 o
5 18 7 366.338 355.559 13.832 6.017 o
5 18 8 224.608 223.488 6.128 23.324 o
5 19 0 175.933 184.281 6.765 22.482 o
5 19 1 546.471 538.358 15.361 4.478 o
5 19 2 222.966 217.007 8.068 16.149 o
5 19 3 79.883 89.500 6.238 30.981 o
5 19 4 167.809 188.221 9.221 13.941 o
5 19 5 4.286 2.712 2.170 285.533 o
5 19 6 36.054 33.088 3.797 83.032 o
5 19 7 161.757 161.371 7.323 20.596 o
5 19 8 134.440 122.588 5.424 34.435 o
5 20 0 698.184 703.795 29.833 1.407 o
5 20 1 177.605 176.017 9.221 13.899 o
5 20 2 647.971 656.062 23.595 2.141 o
5 20 3 209.131 209.376 10.035 11.649 o
5 20 5 89.416 102.247 6.238 30.297 o
5 20 6 79.871 80.279 5.153 42.765 o
5 20 7 4.029 5.967 1.898 360.506 o
5 21 1 455.031 465.942 17.629 3.802 o
5 21 2 57.822 64.548 5.424 41.487 o
5 21 3 421.441 436.922 16.273 4.421 o
5 21 4 7.420 10.848 2.712 178.124 o
5 21 5 4.270 8.950 2.441 222.790 o
5 21 6 93.876 98.450 5.424 37.799 o
5 21 7 135.561 134.521 5.967 29.629 o
5 22 1 44.579 34.986 4.068 71.874 o
5 22 2 168.435 167.067 8.408 16.371 o
5 22 3 34.017 36.071 4.068 73.954 o
5 22 4 216.593 220.766 9.764 12.063 o
5 22 5 0.861 0.000 1.627 528.890 o
5 22 6 1.774 1.627 1.627 512.928 o
5 23 1 77.341 75.939 5.153 43.150 o
5 23 2 117.370 115.536 6.509 26.954 o
5 23 3 219.178 223.207 9.764 12.028 o
5 23 4 69.534 71.329 4.882 48.034 o
5 23 6 3.592 4.068 1.356 673.380 o
5 24 0 77.238 72.142 6.780 27.220 o
5 24 1 126.833 120.147 6.509 26.532 o
5 24 2 96.803 95.195 5.424 37.712 o
5 24 3 53.946 48.276 4.068 68.695 o
5 24 4 55.361 59.667 3.797 74.902 o
5 24 5 163.408 148.353 6.509 24.769 o
5 25 0 99.857 101.320 7.187 23.566 o
5 25 1 54.874 55.641 9.492 15.048 o
5 25 2 102.820 95.467 5.153 40.339 o
5 25 3 26.461 27.935 2.983 129.841 o
5 25 4 52.237 55.056 3.526 85.249 o
5 26 0 390.427 403.563 14.917 5.203 o
5 26 1 119.839 126.927 6.509 26.661 o
5 26 2 65.625 54.242 4.068 65.934 o
5 27 0 55.941 62.108 4.068 67.001 o
6 -25 -3 6.432 8.804 1.492 516.242 o
6 -25 -2 59.095 56.864 2.441 133.307 o
6 -25 -1 28.791 30.107 2.034 223.092 o
6 -24 -5 24.999 26.308 2.170 214.170 o
6 -24 -4 137.045 138.863 4.027 49.221 o
6 -24 -3 99.723 92.114 8.543 17.481 o
6 -24 -2 78.763 77.975 3.068 89.007 o
6 -24 -1 75.581 77.604 3.661 71.989 o
6 -23 -6 37.016 35.800 2.441 161.632 o
6 -23 -5 14.822 12.998 1.342 497.332 o
6 -23 -4 148.773 150.240 4.504 41.494 o
6 -23 -3 30.005 33.567 2.199 196.634 o
6 -23 -2 66.546 65.706 5.153 44.480 o
6 -23 -1 61.644 62.252 2.968 102.823 o
6 -22 -6 0.277 -0.136 0.767 2363.590 o
6 -22 -5 123.055 126.666 5.967 30.389 o
6 -22 -4 16.552 17.452 3.526 103.895 o
6 -22 -3 10.257 10.563 1.627 416.739 o
6 -22 -2 69.813 74.810 3.352 82.978 o
6 -22 -1 433.280 461.613 10.931 7.919 o
6 -21 -7 94.149 96.701 3.797 62.975 o
6 -21 -6 162.779 170.195 6.916 22.329 o
6 -21 -5 93.212 96.028 3.644 66.585 o
6 -21 -4 212.575 224.379 6.422 22.353 o
6 -21 -3 115.314 120.471 3.601 60.774 o
6 -21 -2 1.927 5.532 1.253 791.545 o
6 -21 -1 11.532 12.407 1.456 474.735 o
6 -20 -8 150.171 148.090 4.027 47.035 o
6 -20 -7 156.619 169.761 4.794 37.086 o
6 -20 -6 24.865 31.591 3.797 86.292 o
6 -20 -5 13.927 11.699 1.627 392.140 o
6 -20 -4 283.355 295.493 8.055 14.587 o
6 -20 -3 334.885 349.555 7.516 14.570 o
6 -20 -2 43.884 48.244 5.058 48.791 o
6 -20 -1 45.350 49.412 2.607 135.630 o
6 -19 -8 96.549 91.265 3.068 80.982 o
6 -19 -7 40.025 42.176 3.390 96.895 o
6 -19 -6 1.069 1.763 1.151 1002.900 o
6 -19 -5 96.096 100.525 4.027 57.713 o
6 -19 -4 206.783 198.633 5.167 29.984 o
6 -19 -3 166.560 182.674 4.905 34.917 o
6 -19 -2 455.192 462.464 9.706 9.041 o
6 -19 -1 712.135 706.473 13.617 4.602 o
6 -18 -9 91.039 96.280 4.339 53.114 o
6 -18 -8 49.826 56.987 2.493 136.955 o
6 -18 -7 95.669 102.840 7.730 20.851 o
6 -18 -6 44.782 40.297 2.685 134.057 o
6 -18 -5 93.353 93.404 3.928 60.693 o
6 -18 -4 7.152 11.247 1.456 517.768 o
6 -18 -3 173.367 181.885 4.905 34.475 o
6 -18 -2 816.446 830.590 15.448 3.604 o
6 -18 -1 476.802 481.197 9.064 9.512 o
6 -17 -9 2.838 1.446 0.847 1597.730 o
6 -17 -8 259.886 276.107 7.096 17.862 o
6 -17 -7 4.932 5.542 1.356 642.364 o
6 -17 -6 19.052 20.103 2.110 240.739 o
6 -17 -5 259.866 263.464 6.158 21.364 o
6 -17 -4 125.685 122.276 3.860 54.414 o
6 -17 -3 355.407 357.153 7.303 14.624 o
6 -17 -2 29.144 35.863 2.719 145.044 o
6 -17 -1 673.582 685.062 12.195 5.398 o
6 -16 -10 66.944 60.752 3.255 89.506 o
6 -16 -9 40.379 38.053 4.068 72.421 o
6 -16 -8 183.562 196.268 13.289 7.285 o
6 -16 -7 15.954 16.020 1.918 292.027 o
6 -16 -6 222.943 225.515 6.712 20.787 o
6 -16 -5 32.268 37.147 2.293 180.609 o
6 -16 -4 53.403 57.870 3.758 76.772 o
6 -16 -3 363.231 347.537 7.220 14.754 o
6 -16 -2 753.909 761.515 13.158 4.591 o
6 -16 -1 117.882 117.230 3.548 61.607 o
6 -15 -10 3.647 4.904 0.959 1169.600 o
6 -15 -9 54.118 54.153 2.386 141.781 o
6 -15 -8 14.738 14.264 2.034 272.322 o
6 -15 -7 238.085 250.283 7.096 18.648 o
6 -15 -6 212.579 212.804 6.712 21.254 o
6 -15 -5 216.661 214.130 5.024 29.922 o
6 -15 -4 168.792 163.982 4.502 39.105 o
6 -15 -3 869.882 884.555 15.062 3.558 o
6 -15 -2 513.530 504.720 9.504 8.640 o
6 -15 -1 487.224 467.809 8.934 9.629 o
6 -14 -10 48.042 52.590 1.755 202.656 o
6 -14 -9 64.115 66.252 2.271 136.106 o
6 -14 -8 197.466 197.786 5.945 25.751 o
6 -14 -7 153.239 169.522 8.814 15.331 o
6 -14 -6 75.593 80.873 3.132 87.455 o
6 -14 -5 254.453 250.528 5.594 24.190 o
6 -14 -4 535.677 530.539 9.866 8.044 o
6 -14 -3 42.754 39.441 2.177 177.724 o
6 -14 -2 49.048 49.915 2.505 139.491 o
6 -14 -1 103.256 94.417 3.102 77.605 o
6 -13 -10 136.142 143.846 5.560 32.543 o
6 -13 -9 22.182 21.395 1.437 382.322 o
6 -13 -8 104.494 107.264 4.219 52.636 o
6 -13 -7 168.821 178.569 6.645 23.376 o
6 -13 -6 41.019 45.460 2.554 144.254 o
6 -13 -5 129.240 129.721 3.247 63.749 o
6 -13 -4 895.649 844.170 13.524 3.984 o
6 -13 -3 215.429 204.676 4.257 35.660 o
6 -13 -2 474.291 472.553 10.569 7.984 o
6 -13 -1 329.851 329.427 16.137 4.744 o
6 -12 -11 37.150 37.575 1.726 241.987 o
6 -12 -10 178.563 171.946 3.826 44.643 o
6 -12 -9 4.119 4.116 0.954 1174.880 o
6 -12 -8 318.950 318.539 7.097 16.162 o
6 -12 -7 242.472 245.556 5.983 22.971 o
6 -12 -6 117.574 117.843 3.320 66.079 o
6 -12 -5 327.713 323.663 6.249 18.253 o
6 -12 -4 218.781 205.105 4.250 35.432 o
6 -12 -3 284.001 285.636 9.833 11.037 o
6 -12 -2 307.500 294.401 10.713 9.491 o
6 -12 -1 623.638 609.684 24.002 2.105 o
6 -11 -11 20.723 19.743 1.116 511.219 o
6 -11 -10 3.085 4.565 0.913 1299.060 o
6 -11 -9 141.766 148.508 4.809 38.943 o
6 -11 -8 77.035 78.252 3.077 89.281 o
6 -11 -7 45.618 45.195 2.195 169.229 o
6 -11 -6 307.094 320.818 6.271 18.765 o
6 -11 -5 373.730 378.744 6.582 15.685 o
6 -11 -4 683.001 661.100 11.678 5.674 o
6 -11 -3 158.926 151.213 7.828 18.693 o
6 -11 -2 1199.160 1143.840 38.377 0.809 o
6 -11 -1 32.922 35.943 5.017 51.177 o
6 -10 -11 0.306 0.271 0.895 1729.980 o
6 -10 -10 24.939 26.173 1.376 372.405 o
6 -10 -9 45.396 46.639 2.897 118.452 o
6 -10 -8 246.342 250.667 6.107 22.216 o
6 -10 -7 108.576 109.428 3.176 72.332 o
6 -10 -6 102.346 99.689 3.115 76.803 o
6 -10 -5 698.126 676.559 10.468 6.239 o
6 -10 -4 929.564 897.461 28.889 1.392 o
6 -10 -3 1372.670 1326.990 44.886 0.598 o
6 -10 -2 702.676 669.843 21.561 2.438 o
6 -10 -1 1739.160 1786.200 68.888 0.268 o
6 -9 -11 72.885 67.516 2.975 96.617 o
6 -9 -10 219.644 211.274 4.164 35.765 o
6 -9 -9 1.158 2.980 0.912 1480.950 o
6 -9 -8 94.143 98.257 3.547 68.379 o
6 -9 -7 315.078 313.253 6.201 18.869 o
6 -9 -6 50.997 59.008 3.372 90.773 o
6 -9 -5 526.872 511.122 10.955 7.230 o
6 -9 -4 855.416 833.884 17.729 2.971 o
6 -9 -3 269.878 267.619 8.519 13.886 o
6 -9 -2 313.368 340.371 16.815 4.432 o
6 -9 -1 229.639 231.159 7.613 17.302 o
6 -8 -11 1.350 2.666 0.682 2389.340 o
6 -8 -10 217.273 224.984 7.673 17.409 o
6 -8 -9 84.253 78.187 4.250 56.929 o
6 -8 -8 15.714 18.580 1.770 324.744 o
6 -8 -7 98.920 103.854 6.078 31.150 o
6 -8 -6 903.249 861.461 16.023 3.274 o
6 -8 -5 54.403 58.719 4.698 53.554 o
6 -8 -4 73.023 66.182 4.475 54.998 o
6 -8 -3 238.358 237.582 13.018 7.301 o
6 -8 -2 250.552 259.550 13.561 6.727 o
6 -8 -1 384.168 399.889 15.569 4.866 o
6 -7 -12 62.063 56.412 2.983 103.256 o
6 -7 -11 239.349 230.037 5.858 23.942 o
6 -7 -10 57.712 54.442 2.025 164.256 o
6 -7 -9 104.846 103.582 4.312 51.327 o
6 -7 -8 284.569 286.036 7.373 16.418 o
6 -7 -7 219.091 208.539 5.567 26.710 o
6 -7 -6 542.344 531.340 13.608 5.353 o
6 -7 -5 1498.900 1377.500 26.845 1.258 o
6 -7 -4 43.709 45.922 6.373 32.240 o
6 -7 -3 203.852 204.893 9.357 13.134 o
6 -7 -2 367.364 384.244 12.551 6.957 o
6 -7 -1 977.304 983.964 21.861 2.073 o
6 -6 -12 190.087 177.532 4.696 35.158 o
6 -6 -11 63.251 63.068 3.406 84.945 o
6 -6 -10 69.668 71.933 2.670 109.925 o
6 -6 -9 24.137 27.905 4.204 72.567 o
6 -6 -8 593.582 616.822 11.898 6.004 o
6 -6 -7 278.018 283.206 6.628 18.868 o
6 -6 -6 102.077 95.891 8.950 16.023 o
6 -6 -5 827.449 780.548 24.951 1.834 o
6 -6 -4 516.744 511.178 32.681 1.244 o
6 -6 -3 104.377 111.895 5.370 37.229 o
6 -6 -2 1329.210 1331.490 28.975 1.196 o
6 -6 -1 265.775 253.506 6.941 18.489 o
6 -5 -12 138.884 131.557 4.415 44.395 o
6 -5 -11 21.416 21.315 1.437 386.713 o
6 -5 -10 83.791 81.413 2.801 95.838 o
6 -5 -9 432.053 426.129 8.771 10.571 o
6 -5 -8 404.965 398.319 8.501 11.410 o
6 -5 -7 363.681 348.597 7.724 13.671 o
6 -5 -6 883.166 835.195 23.053 2.026 o
6 -5 -5 54.416 53.383 5.560 40.360 o
6 -5 -4 833.560 851.630 24.446 1.873 o
6 -5 -3 394.412 402.470 14.645 5.351 o
6 -5 -2 441.763 467.891 11.130 7.666 o
6 -5 -1 293.962 303.492 7.938 14.639 o
6 -4 -12 18.520 17.398 0.983 611.313 o
6 -4 -11 19.972 18.687 1.392 417.525 o
6 -4 -10 225.455 230.999 6.598 21.109 o
6 -4 -9 539.034 545.054 10.695 7.277 o
6 -4 -8 188.659 190.252 5.006 32.415 o
6 -4 -7 1073.990 1052.730 18.892 2.382 o
6 -4 -6 1076.960 998.397 18.630 2.447 o
6 -4 -5 400.303 361.078 8.683 11.389 o
6 -4 -4 340.985 326.523 10.224 9.806 o
6 -4 -3 421.628 405.983 13.136 6.252 o
6 -4 -2 192.443 188.760 6.967 21.036 o
6 -4 -1 68.176 68.075 2.826 104.719 o
6 -3 -12 206.059 199.592 4.004 38.702 o
6 -3 -11 88.122 83.712 2.625 99.891 o
6 -3 -10 117.495 117.472 4.611 44.815 o
6 -3 -9 336.393 342.912 7.404 14.856 o
6 -3 -8 217.876 208.458 4.822 31.329 o
6 -3 -7 6.544 9.820 1.904 339.637 o
6 -3 -6 515.747 527.299 10.821 7.355 o
6 -3 -5 169.995 154.435 6.780 23.019 o
6 -3 -4 922.721 895.528 23.656 1.909 o
6 -3 -3 1010.930 980.343 28.275 1.401 o
6 -3 -2 239.224 239.467 6.506 20.965 o
6 -3 -1 1632.270 1681.190 36.048 0.787 o
6 -2 -12 235.637 223.773 7.865 16.478 o
6 -2 -11 30.298 30.142 2.054 217.458 o
6 -2 -10 354.834 356.298 7.526 14.161 o
6 -2 -9 95.227 101.297 4.267 53.471 o
6 -2 -8 437.972 430.225 8.006 11.586 o
6 -2 -7 984.082 975.861 18.201 2.633 o
6 -2 -6 949.911 878.878 16.860 3.000 o
6 -2 -5 34.668 41.337 3.584 90.559 o
6 -2 -4 82.359 85.889 3.550 72.385 o
6 -2 -3 816.482 814.475 23.862 1.965 o
6 -2 -2 713.046 742.521 16.794 3.476 o
6 -2 -1 988.381 989.908 21.878 2.061 o
6 -1 -12 9.520 9.021 2.126 272.976 o
6 -1 -11 77.369 78.191 3.243 83.654 o
6 -1 -10 193.878 190.595 4.312 37.560 o
6 -1 -9 93.494 100.675 3.690 65.026 o
6 -1 -8 379.377 382.949 8.678 11.508 o
6 -1 -7 674.996 651.176 13.262 4.940 o
6 -1 -6 618.389 602.233 12.005 5.870 o
6 -1 -5 207.955 203.127 7.624 17.968 o
6 -1 -4 344.027 330.924 10.556 9.325 o
6 -1 -3 550.084 527.195 12.712 5.853 o
6 -1 -2 926.745 926.470 20.886 2.271 o
6 -1 -1 553.976 561.531 13.168 5.513 o
6 0 0 423.594 432.949 10.582 8.419 o
6 0 1 9.569 7.592 1.898 333.863 o
6 0 2 154.186 159.201 9.221 14.254 o
6 0 3 502.029 535.372 23.324 2.298 o
6 0 4 1.664 2.712 2.441 233.033 o
6 0 5 483.945 479.876 7.771 11.053 o
6 0 6 907.224 944.203 13.079 3.965 o
6 0 7 327.871 338.738 6.771 16.619 o
6 0 8 336.598 352.414 6.148 17.940 o
6 0 9 367.444 386.302 6.379 16.208 o
6 0 10 32.450 39.529 1.662 260.782 o
6 1 0 193.268 189.267 5.507 28.738 o
6 1 1 241.921 235.132 9.628 12.027 o
6 1 2 390.427 375.628 17.900 3.849 o
6 1 3 370.926 403.835 18.171 3.756 o
6 1 4 1597.690 1597.710 61.565 0.333 o
6 1 5 37.874 41.894 2.237 176.441 o
6 1 6 215.818 218.515 4.061 36.555 o
6 1 7 381.630 383.780 6.721 15.165 o
6 1 8 3.674 4.704 0.825 1459.800 o
6 1 9 14.222 14.547 1.066 645.517 o
6 1 10 74.320 76.649 2.335 121.606 o
6 2 0 1131.340 1174.660 25.587 1.537 o
6 2 1 688.636 682.453 15.984 3.816 o
6 2 2 417.179 418.209 18.714 3.509 o
6 2 3 599.372 576.325 24.951 1.988 o
6 2 4 67.193 71.058 5.967 34.501 o
6 2 5 712.497 695.886 10.030 6.368 o
6 2 6 276.828 279.510 4.889 25.833 o
6 2 7 412.679 417.154 6.583 14.530 o
6 2 8 620.930 664.476 10.361 6.735 o
6 2 9 30.858 35.011 2.427 169.870 o
6 2 10 20.063 18.252 0.915 618.147 o
6 3 0 1101.420 1091.490 24.641 1.655 o
6 3 1 223.528 224.965 8.246 15.562 o
6 3 2 218.450 224.292 11.391 9.318 o
6 3 3 1254.290 1280.120 50.174 0.501 o
6 3 4 434.124 427.901 19.120 3.358 o
6 3 5 176.217 175.993 3.505 48.247 o
6 3 6 120.822 114.180 2.570 82.669 o
6 3 7 99.526 100.244 3.136 76.969 o
6 3 8 375.611 382.063 6.560 15.661 o
6 3 9 56.983 63.282 3.132 97.529 o
6 3 10 13.069 14.389 0.892 790.376 o
6 4 0 160.523 165.043 5.974 27.790 o
6 4 1 562.320 566.702 17.257 3.703 o
6 4 2 1022.540 1047.690 40.953 0.747 o
6 4 3 314.392 328.523 11.118 8.819 o
6 4 4 588.620 624.083 18.791 3.174 o
6 4 5 514.409 504.348 7.617 10.741 o
6 4 6 1212.930 1198.050 15.433 2.660 o
6 4 7 110.442 114.325 2.546 86.950 o
6 4 8 33.384 34.734 1.955 221.079 o
6 4 9 137.701 135.271 3.040 65.136 o
6 4 10 61.224 64.718 1.738 175.685 o
6 5 0 281.917 269.585 7.333 16.746 o
6 5 1 814.505 840.574 24.353 1.897 o
6 5 2 373.619 392.318 12.752 6.749 o
6 5 3 383.074 379.708 15.323 5.020 o
6 5 4 298.474 294.609 10.351 10.067 o
6 5 5 26.911 28.290 1.326 369.604 o
6 5 6 261.940 263.433 4.247 30.328 o
6 5 7 45.071 55.418 3.207 100.614 o
6 5 8 34.384 34.198 1.584 275.556 o
6 5 9 79.662 80.287 2.228 121.982 o
6 5 10 20.608 20.354 1.253 456.577 o
6 6 0 855.368 840.287 21.304 2.298 o
6 6 1 952.286 975.017 27.899 1.452 o
6 6 2 1150.920 1131.900 25.886 1.512 o
6 6 3 1411.020 1434.160 69.566 0.272 o
6 6 4 38.685 39.579 2.659 140.705 o
6 6 5 488.073 475.671 6.676 12.571 o
6 6 6 416.850 420.687 6.051 15.473 o
6 6 7 815.523 845.491 11.905 4.756 o
6 6 8 172.302 178.638 4.891 34.774 o
6 6 9 108.163 109.625 2.695 84.572 o
6 6 10 45.924 49.984 1.561 230.226 o
6 7 0 828.121 829.189 19.035 2.732 o
6 7 1 427.485 418.563 13.612 5.882 o
6 7 2 573.443 569.816 24.138 2.120 o
6 7 3 272.117 268.709 17.900 4.058 o
6 7 4 719.005 698.304 14.386 4.295 o
6 7 5 147.196 150.649 3.393 55.984 o
6 7 6 63.139 65.223 1.962 157.097 o
6 7 7 374.962 380.640 5.877 17.312 o
6 7 8 69.625 67.904 2.343 127.345 o
6 7 9 162.412 173.914 3.613 48.972 o
6 7 10 17.313 18.893 1.005 606.183 o
6 8 0 131.658 132.066 5.329 35.187 o
6 8 1 126.225 134.250 8.408 17.263 o
6 8 2 343.525 341.727 15.730 4.920 o
6 8 3 273.978 266.038 9.683 11.476 o
6 8 4 44.688 43.047 1.830 208.415 o
6 8 5 703.216 688.023 9.052 7.031 o
6 8 6 292.469 300.698 6.069 20.121 o
6 8 7 424.339 440.554 6.977 13.389 o
6 8 8 191.889 197.504 3.779 42.225 o
6 8 9 209.579 216.622 4.161 36.386 o
6 8 10 17.540 15.429 0.938 664.618 o
6 9 0 156.044 171.950 6.294 25.853 o
6 9 1 286.589 277.450 13.832 6.369 o
6 9 4 342.470 329.764 7.829 13.922 o
6 9 5 36.516 36.706 1.861 225.659 o
6 9 6 154.468 151.905 3.016 60.275 o
6 9 7 89.821 93.883 2.505 101.129 o
6 9 8 5.948 5.743 0.876 1187.490 o
6 9 9 78.393 79.080 2.235 122.895 o
6 9 10 96.640 92.880 2.073 113.750 o
6 10 0 114.505 114.723 5.058 39.783 o
6 10 3 678.884 601.548 21.968 2.407 o
6 10 4 43.044 46.920 4.882 52.061 o
6 10 5 901.615 848.201 10.941 4.812 o
6 10 6 8.238 9.776 1.014 849.910 o
6 10 7 121.450 132.301 2.994 70.203 o
6 10 8 20.740 19.478 1.236 465.234 o
6 10 9 33.882 31.619 1.337 327.423 o
6 10 10 8.309 7.300 0.699 1323.860 o
6 11 0 218.080 213.173 11.120 9.741 o
6 11 2 764.982 684.810 24.409 1.956 o
6 11 3 87.388 79.465 5.967 33.263 o
6 11 4 757.981 730.916 24.951 1.879 o
6 11 5 122.518 122.501 5.058 38.865 o
6 11 6 342.906 333.262 8.554 12.446 o
6 11 7 68.328 66.766 2.134 140.555 o
6 11 8 15.466 14.745 1.084 615.435 o
6 11 9 20.912 18.235 1.056 542.427 o
6 11 10 13.933 12.872 0.856 816.474 o
6 12 2 638.203 612.125 22.239 2.383 o
6 12 3 158.357 162.456 8.408 16.559 o
6 12 4 179.358 191.747 9.221 13.792 o
6 12 5 97.286 95.220 5.289 39.187 o
6 12 6 1188.610 1167.230 20.917 1.967 o
6 12 7 86.682 83.518 2.687 98.322 o
6 12 8 104.395 101.528 2.365 97.317 o
6 12 9 108.929 104.472 3.439 66.912 o
6 13 0 569.077 523.439 18.714 3.276 o
6 13 1 404.866 395.427 14.645 5.334 o
6 13 2 29.356 26.850 4.068 75.942 o
6 13 3 215.856 201.782 10.035 11.624 o
6 13 4 190.142 191.747 9.492 13.036 o
6 13 5 81.509 92.483 6.238 30.846 o
6 13 6 8.547 9.297 1.889 337.330 o
6 13 7 163.273 163.021 6.014 27.460 o
6 13 8 9.760 9.696 0.933 894.587 o
6 13 9 33.720 31.609 1.198 357.154 o
6 14 0 192.974 188.863 6.842 21.573 o
6 14 1 749.953 712.117 24.545 1.939 o
6 14 2 480.979 483.300 18.171 3.571 o
6 14 3 362.886 350.948 14.374 5.666 o
6 14 4 31.081 36.614 4.339 66.567 o
6 14 5 121.113 127.741 7.323 21.976 o
6 14 6 76.213 80.009 4.475 53.689 o
6 14 7 130.686 127.021 4.783 41.052 o
6 14 8 50.493 46.711 2.572 135.148 o
6 14 9 15.519 13.267 1.302 508.891 o
6 15 0 205.083 210.327 7.297 19.134 o
6 15 1 69.725 65.710 4.431 56.330 o
6 15 2 472.744 476.791 17.900 3.676 o
6 15 3 64.647 73.227 5.695 37.455 o
6 15 4 1021.140 1052.300 34.173 1.020 o
6 15 5 44.257 42.852 4.611 57.585 o
6 15 6 126.851 132.080 7.323 21.784 o
6 15 7 12.774 15.193 1.889 310.685 o
6 15 8 56.892 53.488 2.735 118.920 o
6 16 0 90.049 95.639 4.613 48.808 o
6 16 1 1226.070 1176.780 29.340 1.228 o
6 16 2 82.544 78.624 4.692 49.325 o
6 16 3 293.960 299.418 12.476 7.503 o
6 16 4 88.414 84.889 6.238 30.712 o
6 16 5 779.157 810.381 27.935 1.535 o
6 16 6 8.279 10.306 2.712 177.472 o
6 16 7 9.525 10.306 2.441 212.943 o
6 16 8 114.551 101.423 5.424 36.345 o
6 17 0 272.763 271.267 8.856 13.079 o
6 17 1 291.477 281.093 9.446 11.664 o
6 17 2 70.711 74.038 9.357 15.216 o
6 17 3 587.030 594.496 21.426 2.579 o
6 17 4 252.807 247.888 11.120 9.429 o
6 17 5 27.309 36.071 4.068 75.386 o
6 17 6 111.560 117.706 6.509 27.125 o
6 17 7 60.320 53.429 4.068 66.993 o
6 17 8 17.484 16.002 2.170 237.913 o
6 18 0 532.086 535.318 43.394 0.725 o
6 18 1 79.476 83.716 4.666 49.799 o
6 18 2 294.533 308.639 12.747 7.222 o
6 18 3 32.417 30.647 4.068 74.870 o
6 18 4 29.015 27.935 3.797 85.645 o
6 18 5 22.791 30.376 3.797 87.046 o
6 18 6 194.326 193.374 8.679 15.012 o
6 18 7 102.224 101.976 5.424 37.129 o
6 19 0 24.084 20.341 2.983 133.840 o
6 19 1 340.884 332.235 13.561 6.330 o
6 19 2 201.517 204.223 9.764 12.278 o
6 19 3 209.656 211.274 9.764 12.171 o
6 19 4 163.215 164.897 8.136 17.369 o
6 19 5 170.383 182.526 8.408 16.225 o
6 19 6 44.198 43.123 3.797 79.618 o
6 19 7 60.989 63.192 3.797 73.205 o
6 20 2 459.727 431.227 16.544 4.242 o
6 20 3 184.244 188.763 8.950 14.443 o
6 20 4 75.761 84.889 5.424 39.495 o
6 20 5 110.835 100.620 5.695 33.974 o
6 20 6 15.475 16.002 2.441 199.613 o
6 21 2 7.500 12.747 2.712 176.984 o
6 21 3 381.873 379.154 14.374 5.579 o
6 21 4 117.538 121.503 6.238 28.714 o
6 21 5 14.486 12.747 2.170 247.730 o
6 21 6 57.692 64.277 3.797 73.832 o
6 22 2 78.446 72.142 4.882 47.111 o
6 22 3 42.843 38.512 3.797 80.549 o
6 22 4 29.944 23.053 2.983 129.183 o
6 22 5 91.804 89.500 4.611 48.990 o
6 23 2 28.571 28.477 2.983 128.346 o
6 23 3 17.624 18.171 2.441 195.059 o
6 23 4 35.440 40.139 2.983 120.798 o
6 24 0 82.321 86.788 5.424 38.976 o
6 24 2 4.842 4.882 1.627 473.708 o
6 25 0 75.249 83.262 4.882 46.880 o
6 25 1 328.653 350.948 13.018 6.774 o
6 25 2 107.675 97.365 5.153 39.893 o
7 -24 -2 19.411 20.693 2.848 148.142 o
7 -24 -1 367.956 385.222 8.822 11.390 o
7 -23 -4 105.688 100.375 3.068 76.948 o
7 -23 -3 96.713 96.509 3.160 77.643 o
7 -23 -2 121.895 130.324 3.928 53.306 o
7 -23 -1 124.962 124.217 3.836 54.776 o
7 -22 -5 21.028 18.267 2.983 136.594 o
7 -22 -4 80.437 78.384 2.877 95.081 o
7 -22 -3 83.579 82.452 3.068 86.572 o
7 -22 -2 78.643 81.399 6.916 26.102 o
7 -22 -1 4.074 3.119 1.763 420.655 o
7 -21 -6 30.121 33.308 1.814 250.048 o
7 -21 -5 80.231 77.299 2.877 95.384 o
7 -21 -4 8.891 10.064 1.342 572.081 o
7 -21 -3 179.931 180.219 4.506 37.449 o
7 -21 -2 3.637 3.539 0.984 1155.430 o
7 -21 -1 142.974 152.999 7.323 21.142 o
7 -20 -7 30.691 24.788 1.627 293.545 o
7 -20 -6 96.592 92.300 3.160 78.276 o
7 -20 -5 65.775 62.982 2.776 109.402 o
7 -20 -4 104.171 98.331 2.975 80.141 o
7 -20 -3 272.291 288.550 6.210 20.403 o
7 -20 -2 63.320 64.061 2.607 118.784 o
7 -20 -1 2.690 2.441 0.984 1228.360 o
7 -19 -7 77.883 86.407 3.068 87.843 o
7 -19 -6 15.357 16.004 1.898 298.436 o
7 -19 -5 2.440 2.170 1.151 951.551 o
7 -19 -4 67.443 68.111 2.607 115.189 o
7 -19 -3 99.961 109.886 3.390 69.395 o
7 -19 -2 71.608 75.033 2.868 99.819 o
7 -19 -1 195.885 207.757 5.432 28.625 o
7 -18 -8 18.499 18.499 1.492 393.660 o
7 -18 -7 149.693 151.813 7.187 21.624 o
7 -18 -6 12.350 10.855 2.848 158.272 o
7 -18 -5 62.503 58.994 2.398 132.589 o
7 -18 -4 59.249 63.869 2.662 118.376 o
7 -18 -3 349.955 369.620 7.776 13.614 o
7 -18 -2 431.768 459.063 9.392 9.613 o
7 -18 -1 42.783 38.842 2.927 120.396 o
7 -17 -8 24.726 28.206 1.918 251.855 o
7 -17 -7 14.130 17.503 1.726 345.534 o
7 -17 -6 68.435 70.459 3.160 90.759 o
7 -17 -5 20.191 21.965 2.109 236.548 o
7 -17 -4 194.639 191.587 6.494 23.106 o
7 -17 -3 225.862 232.930 5.731 25.029 o
7 -17 -2 11.988 14.848 1.774 346.315 o
7 -17 -1 55.215 56.962 3.262 94.045 o
7 -16 -9 2.102 3.461 0.847 1574.310 o
7 -16 -8 19.813 18.924 1.622 347.168 o
7 -16 -7 143.573 142.936 6.238 27.233 o
7 -16 -6 457.074 473.814 9.342 9.393 o
7 -16 -5 28.987 32.028 2.084 214.095 o
7 -16 -4 149.071 153.978 4.379 42.667 o
7 -16 -3 126.897 127.412 3.958 52.333 o
7 -16 -2 493.682 501.560 10.176 8.139 o
7 -16 -1 72.043 69.905 2.967 96.796 o
7 -15 -9 21.781 22.845 1.622 330.606 o
7 -15 -8 3.260 5.413 1.236 782.985 o
7 -15 -7 114.039 115.917 4.746 43.485 o
7 -15 -6 193.406 196.862 4.905 32.652 o
7 -15 -5 399.694 401.366 8.402 11.609 o
7 -15 -4 165.751 174.141 4.743 36.694 o
7 -15 -3 51.036 52.238 2.777 120.400 o
7 -15 -2 356.073 366.169 6.473 16.457 o
7 -15 -1 117.700 118.447 5.655 33.458 o
7 -14 -9 159.029 163.134 4.603 38.990 o
7 -14 -8 16.661 14.669 2.577 181.597 o
7 -14 -7 2.847 4.611 1.898 369.040 o
7 -14 -6 175.207 178.313 4.068 42.134 o
7 -14 -5 60.537 62.996 2.405 132.142 o
7 -14 -4 145.899 147.685 4.788 38.860 o
7 -14 -3 128.737 126.587 3.423 60.969 o
7 -14 -2 398.370 407.831 7.029 14.004 o
7 -14 -1 152.800 149.586 4.345 42.892 o
7 -13 -10 103.305 98.721 4.339 51.384 o
7 -13 -9 122.999 124.384 4.027 52.026 o
7 -13 -8 65.817 69.973 3.260 88.126 o
7 -13 -7 360.315 367.688 6.655 15.910 o
7 -13 -6 84.404 90.608 2.807 93.505 o
7 -13 -5 817.646 822.658 13.186 4.319 o
7 -13 -4 946.810 935.989 13.847 3.671 o
7 -13 -3 200.366 204.085 4.353 36.130 o
7 -13 -2 183.157 180.354 3.972 42.177 o
7 -13 -1 1361.140 1347.780 23.848 1.529 o
7 -12 -10 94.413 90.212 3.068 81.803 o
7 -12 -9 166.021 168.133 4.017 44.191 o
7 -12 -8 353.110 353.044 9.926 10.021 o
7 -12 -7 44.552 43.116 2.543 143.188 o
7 -12 -6 652.671 634.021 10.577 6.509 o
7 -12 -5 301.248 307.502 8.359 13.546 o
7 -12 -4 367.931 360.969 6.373 16.495 o
7 -12 -3 865.308 857.736 12.802 4.272 o
7 -12 -2 987.211 986.976 14.544 3.366 o
7 -12 -1 318.581 315.974 7.786 14.502 o
7 -11 -10 70.366 74.631 2.776 104.280 o
7 -11 -9 141.216 146.664 4.460 42.872 o
7 -11 -8 44.405 44.173 2.349 157.918 o
7 -11 -7 358.466 356.633 6.576 16.257 o
7 -11 -6 433.412 433.201 7.763 12.000 o
7 -11 -5 171.102 174.336 3.915 44.399 o
7 -11 -4 117.920 117.488 5.104 38.902 o
7 -11 -3 385.271 373.011 6.517 15.650 o
7 -11 -2 694.564 671.659 12.918 5.005 o
7 -11 -1 198.353 200.893 5.598 27.651 o
7 -10 -10 28.231 25.992 2.035 227.948 o
7 -10 -9 11.325 11.447 1.299 562.553 o
7 -10 -8 179.239 176.598 3.999 42.512 o
7 -10 -7 340.066 353.384 6.643 16.527 o
7 -10 -6 416.741 404.496 7.323 13.184 o
7 -10 -5 214.026 208.200 4.391 34.629 o
7 -10 -4 389.606 382.354 6.602 15.280 o
7 -10 -3 20.299 20.917 1.570 354.840 o
7 -10 -2 526.901 506.954 10.962 7.235 o
7 -10 -1 283.711 263.597 5.806 21.964 o
7 -9 -11 68.993 65.362 3.255 88.036 o
7 -9 -10 53.217 50.084 2.898 113.212 o
7 -9 -9 40.909 47.483 2.680 134.599 o
7 -9 -8 543.680 566.740 9.760 7.959 o
7 -9 -7 182.196 194.677 4.406 37.555 o
7 -9 -6 45.740 49.762 2.425 148.034 o
7 -9 -5 502.305 510.585 8.340 9.971 o
7 -9 -4 712.994 693.465 12.853 4.942 o
7 -9 -3 1130.480 1124.920 16.727 2.615 o
7 -9 -2 232.362 238.630 8.176 15.512 o
7 -9 -1 672.155 653.469 16.393 3.739 o
7 -8 -11 40.061 40.277 3.797 81.038 o
7 -8 -10 74.858 75.568 2.772 102.112 o
7 -8 -9 83.954 82.913 2.920 91.293 o
7 -8 -8 271.096 282.893 5.658 22.664 o
7 -8 -7 78.703 75.946 2.776 100.133 o
7 -8 -6 84.939 83.984 3.680 68.742 o
7 -8 -5 992.275 969.584 15.287 3.205 o
7 -8 -4 351.119 349.341 6.216 17.428 o
7 -8 -3 332.262 316.672 9.294 11.346 o
7 -8 -2 218.153 206.032 7.415 18.460 o
7 -8 -1 17.102 18.985 2.983 139.066 o
7 -7 -11 66.314 62.556 1.979 154.045 o
7 -7 -10 112.645 113.846 3.281 68.456 o
7 -7 -9 29.591 33.238 1.747 262.473 o
7 -7 -8 0.814 1.489 0.962 1420.590 o
7 -7 -7 164.333 165.067 4.065 44.014 o
7 -7 -6 292.493 311.983 6.133 19.738 o
7 -7 -5 325.731 325.528 6.339 18.017 o
7 -7 -4 604.049 604.026 12.612 5.577 o
7 -7 -3 902.456 857.838 17.013 3.049 o
7 -7 -2 703.938 703.160 18.142 3.154 o
7 -7 -1 319.199 311.357 13.154 6.764 o
7 -6 -11 32.969 33.971 1.596 277.959 o
7 -6 -10 99.555 95.917 3.016 80.813 o
7 -6 -9 583.068 576.009 11.880 6.145 o
7 -6 -8 29.528 26.363 1.969 235.002 o
7 -6 -7 55.463 52.658 5.232 44.809 o
7 -6 -6 681.893 706.946 16.493 3.645 o
7 -6 -5 153.542 149.982 5.370 32.935 o
7 -6 -4 440.414 429.449 9.657 9.345 o
7 -6 -3 427.251 425.479 8.176 11.489 o
7 -6 -2 93.147 89.039 6.156 31.094 o
7 -6 -1 80.380 77.201 4.014 62.514 o
7 -5 -11 91.735 87.225 2.544 100.374 o
7 -5 -10 114.478 117.079 4.303 49.439 o
7 -5 -9 142.298 146.133 4.655 40.624 o
7 -5 -8 364.604 372.577 9.125 11.011 o
7 -5 -7 466.844 473.948 11.985 6.801 o
7 -5 -6 41.163 44.872 3.160 106.853 o
7 -5 -5 328.804 319.219 8.822 12.201 o
7 -5 -4 652.319 650.281 11.592 5.869 o
7 -5 -3 851.584 849.651 14.605 3.757 o
7 -5 -2 334.415 320.326 7.896 13.974 o
7 -5 -1 50.377 47.899 5.424 42.639 o
7 -4 -11 62.066 58.919 2.071 153.937 o
7 -4 -10 35.321 32.549 1.810 239.595 o
7 -4 -9 2.778 5.965 1.726 436.651 o
7 -4 -8 276.686 278.864 7.957 15.065 o
7 -4 -7 118.754 123.591 4.986 39.899 o
7 -4 -6 15.046 15.315 1.692 356.349 o
7 -4 -5 256.290 244.297 6.983 18.680 o
7 -4 -4 27.870 28.903 2.270 194.544 o
7 -4 -3 647.518 630.255 13.818 4.799 o
7 -4 -2 266.822 256.608 6.941 18.429 o
7 -4 -1 383.100 376.430 10.550 8.909 o
7 -3 -11 89.037 86.788 4.611 49.450 o
7 -3 -10 50.288 49.415 2.858 117.140 o
7 -3 -9 30.810 31.707 2.664 149.895 o
7 -3 -8 15.342 19.562 2.037 263.253 o
7 -3 -7 426.376 420.514 9.421 9.790 o
7 -3 -6 108.614 107.605 3.796 59.454 o
7 -3 -5 172.269 165.192 4.738 36.581 o
7 -3 -4 162.721 167.062 4.199 42.615 o
7 -3 -3 262.974 257.580 10.117 10.856 o
7 -3 -2 939.587 940.373 17.498 2.841 o
7 -3 -1 87.571 84.514 3.546 71.428 o
7 -2 -11 183.316 176.559 7.052 21.065 o
7 -2 -10 62.878 64.905 3.160 93.798 o
7 -2 -9 162.997 164.731 4.692 37.737 o
7 -2 -8 186.911 187.491 5.478 29.288 o
7 -2 -7 139.176 141.519 4.505 42.798 o
7 -2 -6 488.192 485.114 10.193 8.215 o
7 -2 -5 210.571 202.053 5.468 27.828 o
7 -2 -4 21.679 22.983 1.927 264.158 o
7 -2 -3 117.596 121.655 4.029 52.933 o
7 -2 -2 53.309 51.297 2.441 139.905 o
7 -2 -1 707.341 712.349 16.952 3.463 o
7 -1 -11 323.577 323.556 11.120 8.777 o
7 -1 -10 17.819 18.628 1.652 348.095 o
7 -1 -9 134.073 136.260 4.211 47.262 o
7 -1 -8 970.970 960.295 18.301 2.639 o
7 -1 -7 264.311 263.148 6.652 19.397 o
7 -1 -6 186.886 181.529 5.154 31.702 o
7 -1 -5 14.539 14.158 1.613 387.001 o
7 -1 -4 597.775 568.577 11.373 6.423 o
7 -1 -3 388.459 380.237 19.663 3.264 o
7 -1 -2 212.748 206.591 5.229 29.055 o
7 -1 -1 445.786 438.295 13.740 5.712 o
7 0 0 0.009 0.207 0.954 1553.670 o
7 0 1 11.690 13.429 1.708 371.607 o
7 0 2 6.894 14.917 3.526 108.285 o
7 0 3 1.224 2.475 1.041 1183.000 o
7 0 4 356.665 359.734 5.586 18.859 o
7 0 5 85.576 86.318 2.423 108.266 o
7 0 6 177.417 184.349 4.306 39.314 o
7 0 7 305.826 309.922 5.686 20.892 o
7 0 8 1.568 2.396 0.686 2352.130 o
7 0 9 0.327 1.446 0.992 1375.440 o
7 0 10 21.908 19.256 2.170 226.039 o
7 1 0 103.966 102.995 5.482 36.385 o
7 1 1 250.760 247.367 7.103 18.366 o
7 1 2 153.776 146.183 9.492 13.634 o
7 1 3 51.811 55.833 3.278 94.853 o
7 1 4 504.550 495.208 6.730 12.093 o
7 1 5 442.735 444.568 6.687 13.551 o
7 1 6 912.489 964.735 14.683 3.497 o
7 1 7 375.819 394.228 6.850 14.899 o
7 1 8 87.152 85.556 2.341 110.906 o
7 1 9 65.459 66.292 1.787 165.909 o
7 1 10 21.911 22.806 1.185 461.252 o
7 2 0 169.298 160.769 5.228 32.811 o
7 2 1 327.037 325.659 10.539 9.484 o
7 2 2 560.240 536.457 24.409 2.093 o
7 2 3 125.063 124.601 3.120 67.693 o
7 2 4 938.928 913.737 12.179 4.187 o
7 2 5 60.344 62.605 2.042 155.861 o
7 2 6 572.885 584.309 9.664 7.782 o
7 2 7 148.195 164.661 3.661 50.959 o
7 2 8 59.757 58.953 3.641 78.730 o
7 2 9 8.648 7.897 0.813 1111.900 o
7 2 10 25.688 24.585 1.512 337.845 o
7 3 0 105.351 117.414 4.480 47.894 o
7 3 1 327.308 331.826 16.002 4.816 o
7 3 2 312.655 331.150 16.273 4.703 o
7 3 3 312.723 307.136 5.062 22.953 o
7 3 4 215.284 218.267 3.986 37.189 o
7 3 5 357.348 351.163 5.609 18.898 o
7 3 6 5.818 7.731 1.234 712.717 o
7 3 7 13.896 18.306 1.331 487.608 o
7 3 8 222.643 238.238 4.444 32.563 o
7 3 9 78.502 79.480 2.036 132.430 o
7 3 10 16.201 17.560 1.040 611.101 o
7 4 0 244.547 248.008 7.175 18.257 o
7 4 1 68.039 67.270 3.648 75.360 o
7 4 2 298.361 291.876 13.561 6.528 o
7 4 3 162.070 163.692 3.316 53.560 o
7 4 4 603.010 583.597 8.303 8.721 o
7 4 5 413.679 415.161 6.338 15.016 o
7 4 6 201.337 203.186 3.988 39.114 o
7 4 7 88.007 93.138 2.646 97.082 o
7 4 8 14.289 14.405 1.100 624.912 o
7 4 9 20.726 19.985 1.409 403.100 o
7 4 10 17.653 16.223 1.418 431.478 o
7 5 0 233.379 213.986 12.204 8.234 o
7 5 1 111.404 105.501 7.594 21.135 o
7 5 2 357.860 344.343 14.510 5.600 o
7 5 3 201.091 190.687 3.628 43.020 o
7 5 4 282.837 282.085 4.758 26.082 o
7 5 5 263.879 266.021 4.594 28.286 o
7 5 6 324.380 336.383 5.674 19.916 o
7 5 7 247.856 255.356 4.603 29.457 o
7 5 8 8.993 8.706 0.957 904.788 o
7 5 9 102.911 102.285 2.396 96.845 o
7 5 10 97.569 87.305 5.289 39.452 o
7 6 0 85.757 92.754 7.052 24.863 o
7 6 1 254.471 249.244 13.289 6.971 o
7 6 2 339.230 313.843 9.901 10.334 o
7 6 3 574.699 558.999 12.841 5.632 o
7 6 4 91.461 86.552 2.314 109.297 o
7 6 5 578.029 585.947 8.438 8.806 o
7 6 6 429.923 442.009 7.027 13.198 o
7 6 7 8.240 10.256 1.026 832.529 o
7 6 8 306.848 313.652 5.582 21.157 o
7 6 9 99.056 100.256 2.324 101.472 o
7 7 0 217.986 251.142 12.747 7.624 o
7 7 1 90.847 91.398 7.052 24.738 o
7 7 2 1006.090 962.011 19.610 2.382 o
7 7 3 68.798 67.181 7.754 21.642 o
7 7 4 67.735 71.847 3.861 69.069 o
7 7 5 53.499 56.050 2.830 115.016 o
7 7 6 202.954 213.521 4.074 37.778 o
7 7 7 763.159 782.177 11.058 5.412 o
7 7 8 77.494 77.918 2.233 123.985 o
7 7 9 212.830 206.284 3.768 39.727 o
7 8 0 172.226 167.727 6.676 23.279 o
7 8 1 487.732 461.510 25.223 2.021 o
7 8 2 149.134 149.813 4.754 38.853 o
7 8 3 107.561 106.044 8.136 18.818 o
7 8 4 106.250 102.108 3.998 56.552 o
7 8 5 219.423 212.324 3.968 37.224 o
7 8 6 511.488 552.959 8.326 9.684 o
7 8 7 6.479 8.357 0.942 1009.450 o
7 8 8 8.837 10.510 1.021 819.531 o
7 8 9 21.208 20.168 1.079 519.649 o
7 9 0 58.491 53.985 5.565 40.005 o
7 9 1 470.785 470.463 16.408 4.246 o
7 9 2 423.896 402.598 11.479 7.614 o
7 9 3 14.653 21.008 2.736 162.713 o
7 9 4 47.655 49.140 2.957 113.237 o
7 9 5 285.501 281.241 4.994 24.926 o
7 9 6 316.233 317.109 5.445 21.257 o
7 9 7 215.055 214.505 4.066 36.754 o
7 9 8 99.910 102.096 2.313 100.988 o
7 9 9 43.095 40.364 1.983 196.427 o
7 10 0 283.363 284.574 10.713 9.687 o
7 10 1 28.514 31.770 3.390 103.367 o
7 10 2 238.335 229.004 6.209 22.397 o
7 10 3 632.683 613.433 17.333 3.539 o
7 10 4 294.728 286.339 9.640 11.264 o
7 10 5 426.058 425.804 9.107 10.177 o
7 10 6 353.482 348.791 5.788 18.540 o
7 10 7 1.848 2.453 0.801 1799.370 o
7 10 8 21.965 21.878 1.112 491.668 o
7 10 9 75.453 72.650 2.062 136.235 o
7 11 0 207.219 207.264 7.233 19.360 o
7 11 1 392.998 378.309 11.141 8.184 o
7 11 2 149.007 144.943 6.056 28.172 o
7 11 3 12.393 15.092 2.712 170.496 o
7 11 4 44.086 42.756 3.778 80.329 o
7 11 5 44.793 44.208 4.882 52.019 o
7 11 6 250.633 253.233 4.527 29.779 o
7 11 7 69.330 68.856 1.990 147.363 o
7 11 8 94.197 88.926 2.056 117.121 o
7 11 9 63.135 59.395 2.983 102.117 o
7 12 0 367.416 341.867 10.426 9.289 o
7 12 1 502.509 510.926 17.900 3.614 o
7 12 2 855.185 868.558 22.677 2.085 o
7 12 3 426.989 428.020 12.902 6.363 o
7 12 4 64.004 53.157 5.153 45.233 o
7 12 5 217.440 228.360 10.306 11.008 o
7 12 6 65.706 63.311 2.913 103.179 o
7 12 7 142.536 148.755 3.258 59.066 o
7 12 8 86.746 82.964 2.172 118.980 o
7 13 0 84.193 80.130 4.236 57.079 o
7 13 1 74.883 78.088 8.950 16.459 o
7 13 2 3.430 3.312 1.755 427.673 o
7 13 3 14.579 13.524 2.471 198.532 o
7 13 4 10.032 9.764 2.712 175.844 o
7 13 5 44.060 42.580 4.611 57.629 o
7 13 6 418.758 423.091 15.730 4.692 o
7 13 7 343.389 342.218 7.023 15.630 o
7 13 8 30.904 30.647 1.309 348.661 o
7 14 0 63.716 63.941 5.424 41.084 o
7 14 1 131.840 134.470 5.405 34.408 o
7 14 2 273.543 259.808 12.476 7.669 o
7 14 3 181.773 184.153 9.221 13.807 o
7 14 4 167.164 174.932 8.950 14.738 o
7 14 5 38.404 45.021 4.611 58.218 o
7 14 6 61.245 63.192 4.882 49.286 o
7 14 7 116.654 111.616 3.900 55.942 o
7 14 8 47.937 47.478 2.199 164.959 o
7 15 0 494.866 482.486 17.086 3.930 o
7 15 1 302.089 300.752 7.937 14.533 o
7 15 2 248.424 239.209 10.848 9.873 o
7 15 3 333.034 339.557 13.561 6.343 o
7 15 4 330.869 343.354 13.561 6.344 o
7 15 5 88.154 101.433 6.238 30.368 o
7 15 6 228.268 236.497 9.764 11.884 o
7 15 7 69.341 66.176 4.339 58.198 o
7 16 0 4.204 9.764 2.441 222.204 o
7 16 1 199.700 200.154 8.950 14.183 o
7 16 2 38.697 48.818 4.611 57.926 o
7 16 3 132.960 128.283 7.323 21.681 o
7 16 4 92.642 102.518 6.238 30.153 o
7 16 5 333.826 356.101 13.561 6.314 o
7 16 6 103.494 108.485 5.967 31.753 o
7 16 7 132.092 135.606 6.238 27.835 o
7 17 0 56.858 52.886 4.611 55.306 o
7 17 2 514.039 475.977 18.171 3.534 o
7 17 3 4.870 6.780 2.441 223.628 o
7 17 4 101.572 98.992 5.967 32.077 o
7 17 5 258.895 258.194 10.306 10.574 o
7 17 6 136.219 149.709 6.780 24.111 o
7 17 7 138.084 128.012 5.695 31.757 o
7 18 0 44.362 46.920 4.068 70.713 o
7 18 2 234.034 230.530 10.035 11.350 o
7 18 3 0.005 -0.271 1.898 394.655 o
7 18 4 79.678 86.245 5.424 39.177 o
7 18 5 294.414 273.382 10.848 9.462 o
7 18 6 10.091 15.188 2.441 208.225 o
7 19 0 174.051 182.526 7.865 17.973 o
7 19 2 231.187 225.648 9.764 11.907 o
7 19 3 14.086 17.086 2.712 167.738 o
7 19 4 104.271 102.247 5.695 34.297 o
7 19 5 27.519 32.817 3.255 110.828 o
7 19 6 159.027 148.895 6.509 24.909 o
7 20 2 79.321 82.991 4.882 46.497 o
7 20 3 78.014 76.210 4.611 51.315 o
7 20 4 150.639 145.370 6.509 25.256 o
7 20 5 96.582 91.941 4.611 48.331 o
7 21 3 136.272 129.368 5.967 29.715 o
7 21 4 93.519 94.382 4.882 44.614 o
8 -22 -2 4.660 5.967 1.356 643.218 o
8 -22 -1 55.715 52.344 2.983 107.116 o
8 -21 -4 90.682 85.398 2.776 93.118 o
8 -21 -3 12.924 13.708 1.342 511.367 o
8 -21 -2 42.376 42.432 2.007 193.420 o
8 -21 -1 167.056 175.415 4.794 36.089 o
8 -20 -5 137.643 130.802 5.289 35.214 o
8 -20 -4 8.623 9.032 1.236 655.019 o
8 -20 -3 139.370 134.501 3.390 58.816 o
8 -20 -2 92.488 92.174 3.059 82.361 o
8 -20 -1 294.905 292.662 12.883 7.125 o
8 -19 -6 104.096 102.204 3.160 74.827 o
8 -19 -5 8.177 7.789 1.151 742.439 o
8 -19 -4 184.141 184.765 4.174 39.918 o
8 -19 -3 39.294 38.274 1.879 216.560 o
8 -19 -2 100.915 99.419 2.967 81.204 o
8 -19 -1 7.070 7.819 1.396 572.366 o
8 -18 -6 42.744 43.568 3.661 84.746 o
8 -18 -5 15.085 15.430 1.413 454.336 o
8 -18 -4 13.351 13.274 1.253 555.775 o
8 -18 -3 149.582 151.234 3.908 48.426 o
8 -18 -2 410.267 422.522 10.030 9.166 o
8 -18 -1 339.657 335.109 6.986 15.865 o
8 -17 -7 31.622 31.373 1.814 248.782 o
8 -17 -6 195.854 196.471 5.271 29.955 o
8 -17 -5 37.890 42.253 6.916 27.947 o
8 -17 -4 4.420 8.292 2.849 166.627 o
8 -17 -3 268.358 267.980 5.946 21.856 o
8 -17 -2 59.023 57.728 2.536 127.401 o
8 -17 -1 276.702 284.746 8.508 13.704 o
8 -16 -7 4.494 5.424 1.042 990.313 o
8 -16 -6 134.465 130.483 3.445 59.156 o
8 -16 -5 299.026 305.204 6.471 18.556 o
8 -16 -4 210.607 222.860 5.270 28.494 o
8 -16 -3 312.009 312.489 5.889 19.968 o
8 -16 -2 292.415 296.471 5.656 21.678 o
8 -16 -1 404.702 412.401 8.501 11.333 o
8 -15 -8 145.802 139.802 6.645 24.728 o
8 -15 -7 105.333 106.455 5.831 32.886 o
8 -15 -6 42.880 44.630 2.136 178.251 o
8 -15 -5 343.836 354.906 6.407 17.034 o
8 -15 -4 287.222 296.298 7.594 15.674 o
8 -15 -3 291.612 282.695 5.550 22.354 o
8 -15 -2 523.058 527.412 9.011 8.970 o
8 -15 -1 65.545 66.288 4.384 57.811 o
8 -14 -8 1.444 3.119 0.959 1335.660 o
8 -14 -7 22.482 21.894 1.283 427.093 o
8 -14 -6 223.937 227.582 4.541 32.192 o
8 -14 -5 49.578 51.440 2.163 163.964 o
8 -14 -4 452.128 481.622 8.337 10.653 o
8 -14 -3 42.453 43.391 2.099 183.248 o
8 -14 -2 241.233 250.525 5.142 26.999 o
8 -14 -1 749.236 783.645 14.857 3.965 o
8 -13 -9 163.819 160.286 5.967 27.801 o
8 -13 -8 70.481 69.537 3.477 79.572 o
8 -13 -7 7.889 8.577 1.010 879.194 o
8 -13 -6 171.586 173.539 3.863 44.954 o
8 -13 -5 18.859 20.186 1.506 382.603 o
8 -13 -4 115.891 118.255 3.180 69.356 o
8 -13 -3 611.116 648.626 10.744 6.577 o
8 -13 -2 35.467 37.974 3.898 78.962 o
8 -13 -1 37.062 36.541 3.691 86.286 o
8 -12 -9 253.105 246.780 6.039 22.344 o
8 -12 -8 49.215 50.589 1.794 198.430 o
8 -12 -7 19.391 21.294 1.411 406.612 o
8 -12 -6 44.702 41.491 2.858 122.649 o
8 -12 -5 187.366 186.272 4.169 39.594 o
8 -12 -4 388.793 402.415 7.286 13.713 o
8 -12 -3 145.357 145.127 3.614 53.463 o
8 -12 -2 2494.410 2574.510 47.758 0.422 o
8 -12 -1 53.701 59.331 2.797 115.725 o
8 -11 -9 80.383 78.154 4.869 46.822 o
8 -11 -8 104.446 108.525 2.819 82.661 o
8 -11 -7 41.519 41.086 1.891 208.649 o
8 -11 -6 131.616 135.764 3.415 59.706 o
8 -11 -5 362.932 362.062 7.724 13.579 o
8 -11 -4 166.535 176.481 4.097 42.821 o
8 -11 -3 117.311 115.844 3.514 62.486 o
8 -11 -2 394.226 393.521 9.250 10.435 o
8 -11 -1 129.930 125.304 3.719 55.806 o
8 -10 -9 19.250 22.000 1.392 411.646 o
8 -10 -8 264.596 265.666 4.948 26.477 o
8 -10 -7 167.072 169.278 3.830 46.110 o
8 -10 -6 13.570 13.284 1.274 541.832 o
8 -10 -5 253.262 256.408 5.286 25.575 o
8 -10 -4 381.164 385.915 7.610 13.343 o
8 -10 -3 774.537 781.811 13.451 4.395 o
8 -10 -2 103.648 103.992 3.932 58.020 o
8 -10 -1 19.975 18.947 2.023 255.482 o
8 -9 -10 2.112 2.170 1.085 1068.050 o
8 -9 -9 0.202 1.321 0.706 2637.200 o
8 -9 -8 31.405 30.928 1.582 290.012 o
8 -9 -7 209.508 209.988 4.472 34.296 o
8 -9 -6 28.830 30.785 1.794 259.688 o
8 -9 -5 51.699 51.214 2.269 153.607 o
8 -9 -4 1075.220 1049.830 31.199 1.172 o
8 -9 -3 56.428 57.592 3.237 94.486 o
8 -9 -2 190.578 190.811 5.574 28.403 o
8 -9 -1 954.434 967.951 19.279 2.483 o
8 -8 -10 124.880 124.215 5.153 37.627 o
8 -8 -9 58.846 56.906 1.891 171.883 o
8 -8 -8 13.809 15.043 1.283 525.979 o
8 -8 -7 116.918 113.027 3.171 69.932 o
8 -8 -6 307.663 310.804 6.993 16.754 o
8 -8 -5 239.016 237.739 5.840 23.893 o
8 -8 -4 5.471 8.446 1.613 462.384 o
8 -8 -3 405.102 398.504 9.269 10.282 o
8 -8 -2 601.573 618.824 15.170 4.351 o
8 -8 -1 8.961 9.243 2.690 179.974 o
8 -7 -10 72.051 70.515 2.776 104.456 o
8 -7 -9 41.200 41.716 2.024 193.919 o
8 -7 -8 91.072 93.281 4.287 54.231 o
8 -7 -7 66.829 63.209 2.868 104.646 o
8 -7 -6 813.646 857.829 15.657 3.526 o
8 -7 -5 518.950 521.460 10.433 7.681 o
8 -7 -4 23.831 24.591 2.600 165.675 o
8 -7 -3 273.902 260.764 6.888 18.387 o
8 -7 -2 558.478 546.382 9.074 8.542 o
8 -7 -1 503.072 504.457 12.551 6.176 o
8 -6 -10 54.378 53.705 2.493 134.749 o
8 -6 -9 71.115 69.173 2.544 115.783 o
8 -6 -8 25.794 29.804 1.979 237.604 o
8 -6 -7 373.912 380.042 8.139 12.509 o
8 -6 -6 213.717 224.256 5.688 25.939 o
8 -6 -5 478.424 477.328 9.706 8.805 o
8 -6 -4 556.887 552.014 11.944 6.266 o
8 -6 -3 966.711 964.102 16.582 2.973 o
8 -6 -2 883.980 884.989 13.491 3.973 o
8 -6 -1 47.474 53.131 3.318 95.271 o
8 -5 -10 113.506 108.767 3.644 61.379 o
8 -5 -9 113.251 111.523 3.330 67.520 o
8 -5 -8 438.348 440.636 9.029 10.093 o
8 -5 -7 147.108 155.274 4.487 41.597 o
8 -5 -6 153.055 156.608 4.644 39.362 o
8 -5 -5 361.136 383.272 8.593 11.857 o
8 -5 -4 122.752 133.645 3.844 54.257 o
8 -5 -3 478.643 465.167 8.962 9.686 o
8 -5 -2 35.375 38.592 2.162 189.606 o
8 -5 -1 277.065 275.322 7.090 17.509 o
8 -4 -10 137.423 129.290 3.330 60.675 o
8 -4 -9 711.096 724.956 13.100 4.792 o
8 -4 -8 216.772 228.327 5.583 26.284 o
8 -4 -7 169.130 179.945 6.039 26.715 o
8 -4 -6 652.620 677.314 11.490 5.868 o
8 -4 -5 1374.660 1413.070 25.496 1.386 o
8 -4 -4 1080.040 1093.700 19.969 2.203 o
8 -4 -3 738.608 746.629 13.172 4.650 o
8 -4 -2 197.549 194.644 4.205 37.984 o
8 -4 -1 445.269 430.655 13.481 5.892 o
8 -3 -10 195.587 194.207 5.566 28.132 o
8 -3 -9 76.631 77.765 3.544 74.927 o
8 -3 -8 661.119 672.725 15.534 4.032 o
8 -3 -7 32.816 39.105 5.289 46.378 o
8 -3 -6 670.563 670.421 14.003 4.603 o
8 -3 -5 155.679 162.389 4.821 37.194 o
8 -3 -4 72.831 81.604 3.258 84.050 o
8 -3 -3 93.185 94.637 3.183 78.278 o
8 -3 -2 10.152 12.058 1.179 650.500 o
8 -3 -1 335.545 326.574 6.696 16.784 o
8 -2 -11 205.204 209.104 7.594 18.068 o
8 -2 -10 11.341 12.000 1.193 623.869 o
8 -2 -9 83.611 84.478 3.629 70.246 o
8 -2 -8 53.305 62.513 2.949 107.509 o
8 -2 -7 268.109 273.553 6.709 18.970 o
8 -2 -6 42.552 40.195 2.554 145.165 o
8 -2 -5 174.883 167.848 4.997 34.093 o
8 -2 -4 144.340 144.858 4.466 42.589 o
8 -2 -3 6.218 8.766 1.118 803.801 o
8 -2 -2 473.319 466.052 8.586 10.191 o
8 -2 -1 961.727 954.021 34.943 1.000 o
8 -1 -11 76.451 73.227 3.797 68.758 o
8 -1 -10 4.094 5.356 1.151 860.141 o
8 -1 -9 20.632 22.888 1.755 303.114 o
8 -1 -8 15.450 15.206 1.755 336.632 o
8 -1 -7 39.051 41.576 2.625 142.149 o
8 -1 -6 69.887 75.110 3.304 84.467 o
8 -1 -5 36.013 39.038 3.512 93.515 o
8 -1 -4 20.584 21.439 1.935 267.584 o
8 -1 -3 112.316 107.034 2.944 77.216 o
8 -1 -2 261.715 253.802 4.961 26.845 o
8 -1 -1 363.076 356.872 8.637 11.913 o
8 0 0 1121.720 1095.300 24.006 1.705 o
8 0 1 34.253 36.170 2.708 141.751 o
8 0 2 49.780 49.572 2.366 148.966 o
8 0 3 287.651 291.283 4.890 25.054 o
8 0 4 97.335 109.567 2.641 90.070 o
8 0 5 169.940 177.939 4.024 43.158 o
8 0 6 363.595 356.529 8.534 12.088 o
8 0 7 5.841 7.812 1.096 847.766 o
8 0 8 163.610 170.366 3.688 48.135 o
8 0 9 15.242 15.510 1.150 576.808 o
8 1 0 3.616 4.601 1.308 711.502 o
8 1 1 778.879 771.933 15.924 3.590 o
8 1 2 47.395 48.328 4.426 60.869 o
8 1 3 844.879 820.871 11.087 5.012 o
8 1 4 215.667 221.569 4.223 35.228 o
8 1 5 582.412 588.618 9.794 7.599 o
8 1 6 56.542 62.155 4.228 62.964 o
8 1 7 342.329 351.599 6.088 17.967 o
8 1 8 70.495 72.500 1.980 145.149 o
8 1 9 330.719 305.293 6.832 16.757 o
8 2 0 98.220 102.337 4.496 49.312 o
8 2 1 656.420 640.795 13.731 4.799 o
8 2 2 784.612 769.830 15.668 3.656 o
8 2 3 10.648 11.198 1.082 721.772 o
8 2 4 11.288 10.482 1.055 737.408 o
8 2 5 106.831 106.989 4.384 49.741 o
8 2 6 152.092 158.096 3.613 51.522 o
8 2 7 19.654 21.693 1.801 297.962 o
8 2 8 134.671 131.410 2.857 69.763 o
8 2 9 22.748 27.842 1.395 374.071 o
8 3 0 239.458 223.472 6.134 22.784 o
8 3 1 320.934 308.771 7.689 14.749 o
8 3 2 328.340 335.154 7.033 15.972 o
8 3 3 457.867 448.267 6.693 13.252 o
8 3 4 20.122 19.996 1.688 326.149 o
8 3 5 423.417 429.077 7.587 12.448 o
8 3 6 139.702 145.966 3.451 56.778 o
8 3 7 174.485 179.012 3.750 45.532 o
8 3 8 46.868 45.488 1.957 189.670 o
8 3 9 5.278 4.357 0.835 1340.610 o
8 4 0 454.530 439.297 10.042 8.763 o
8 4 1 131.472 125.011 4.318 46.781 o
8 4 2 193.167 194.381 4.835 33.268 o
8 4 3 346.442 338.148 5.082 21.033 o
8 4 4 535.608 522.724 7.620 10.386 o
8 4 5 303.752 298.496 5.800 20.743 o
8 4 6 99.974 100.937 3.758 62.320 o
8 4 7 110.401 118.595 2.947 76.040 o
8 4 8 66.252 65.554 1.841 161.755 o
8 4 9 83.762 80.294 4.068 60.509 o
8 5 0 231.779 227.672 7.811 16.677 o
8 5 1 399.736 393.287 9.262 10.367 o
8 5 2 705.684 697.736 12.463 5.135 o
8 5 3 467.431 474.215 9.105 9.578 o
8 5 4 251.768 250.632 5.236 26.021 o
8 5 5 408.879 414.520 8.532 11.226 o
8 5 6 87.113 89.239 2.600 100.005 o
8 5 7 18.362 17.870 1.238 490.781 o
8 5 8 93.469 92.620 2.233 109.593 o
8 5 9 17.503 15.895 0.959 649.776 o
8 6 0 220.776 210.921 7.780 17.129 o
8 6 1 710.184 698.338 18.106 3.158 o
8 6 2 1184.500 1139.080 19.070 2.208 o
8 6 3 82.647 83.227 3.836 65.557 o
8 6 4 591.999 587.439 8.427 8.689 o
8 6 5 7.664 10.315 1.141 736.199 o
8 6 6 229.676 246.331 4.818 29.528 o
8 6 7 194.896 189.701 3.905 41.139 o
8 6 8 18.137 17.432 1.075 569.708 o
8 7 0 62.445 62.832 4.390 58.388 o
8 7 1 519.422 515.186 15.866 4.341 o
8 7 2 57.415 62.052 4.909 49.278 o
8 7 3 833.433 804.478 14.265 3.947 o
8 7 4 146.028 140.292 4.245 45.265 o
8 7 5 167.150 167.088 3.554 49.511 o
8 7 6 84.222 81.650 2.605 102.940 o
8 7 7 323.084 320.740 5.607 20.422 o
8 7 8 21.396 19.763 1.079 519.790 o
8 8 0 169.536 167.228 5.264 32.321 o
8 8 1 521.439 500.588 11.237 7.061 o
8 8 2 271.340 263.158 6.822 18.636 o
8 8 3 303.419 312.547 10.293 10.047 o
8 8 4 211.360 205.107 6.982 20.270 o
8 8 5 15.396 17.997 1.281 497.787 o
8 8 6 293.543 296.176 5.016 24.154 o
8 8 7 4.393 6.955 0.896 1198.450 o
8 8 8 313.393 309.607 5.102 22.728 o
8 9 0 97.176 98.099 3.839 61.429 o
8 9 1 401.390 389.427 11.596 7.653 o
8 9 2 307.966 298.630 7.651 15.145 o
8 9 3 492.925 499.030 18.442 3.461 o
8 9 4 224.798 236.497 10.577 10.465 o
8 9 5 103.741 107.605 3.521 65.913 o
8 9 6 37.036 41.101 1.672 245.843 o
8 9 7 504.819 489.686 7.818 10.688 o
8 9 8 143.709 127.732 4.860 39.094 o
8 10 0 257.192 249.955 8.340 14.619 o
8 10 1 36.999 36.901 3.111 113.364 o
8 10 2 239.437 238.619 6.443 21.224 o
8 10 3 129.390 126.656 7.323 21.788 o
8 10 4 31.199 38.783 4.339 66.363 o
8 10 5 95.664 96.551 6.238 30.152 o
8 10 6 84.382 80.586 2.124 123.502 o
8 10 7 172.678 165.558 3.312 51.811 o
8 10 8 100.392 100.891 4.068 56.270 o
8 11 0 3.042 5.167 1.755 424.307 o
8 11 1 46.885 46.979 3.509 88.749 o
8 11 2 290.489 276.218 8.135 14.432 o
8 11 3 256.925 254.939 11.391 9.019 o
8 11 4 142.805 157.574 8.136 17.776 o
8 11 5 351.861 363.966 13.832 6.047 o
8 11 6 109.837 113.419 5.967 31.328 o
8 11 7 126.580 122.931 3.069 68.556 o
8 12 0 71.713 70.267 4.062 63.551 o
8 12 1 359.690 368.035 13.289 6.417 o
8 12 2 13.912 15.431 2.170 246.052 o
8 12 3 5.266 5.967 2.441 223.646 o
8 12 4 158.284 158.388 8.136 17.507 o
8 12 5 84.352 80.821 5.424 39.041 o
8 12 6 165.717 163.011 7.052 21.701 o
8 12 7 244.332 219.682 7.594 17.190 o
8 13 0 172.414 190.120 8.408 16.137 o
8 13 1 291.070 311.351 11.662 8.354 o
8 13 2 316.613 321.929 13.018 6.870 o
8 13 3 226.181 226.191 10.035 11.435 o
8 13 4 56.362 64.548 4.882 49.719 o
8 13 5 128.917 128.554 6.780 24.664 o
8 13 6 287.417 294.807 11.391 8.739 o
8 13 7 55.776 53.971 2.983 106.703 o
8 14 0 264.178 265.788 10.848 9.684 o
8 14 1 187.996 173.847 8.136 16.878 o
8 14 3 353.389 346.880 13.289 6.475 o
8 14 4 171.652 166.524 8.136 17.213 o
8 14 5 159.555 170.863 7.594 19.403 o
8 14 6 230.732 226.462 9.492 12.452 o
8 15 0 136.009 146.997 7.052 22.712 o
8 15 1 12.747 14.103 2.441 205.012 o
8 15 3 15.299 17.629 2.983 140.826 o
8 15 4 81.126 81.906 5.153 42.596 o
8 15 5 256.065 256.566 10.306 10.602 o
8 15 6 134.132 136.148 6.238 27.743 o
8 16 0 155.520 153.235 7.323 20.840 o
8 16 1 1.784 1.898 1.627 511.620 o
8 16 3 108.361 108.485 5.967 31.518 o
8 16 4 65.885 65.091 4.339 58.785 o
8 16 5 117.613 110.926 5.695 33.314 o
8 16 6 42.605 46.377 3.255 101.292 o
8 17 0 103.805 111.197 5.695 34.072 o
8 17 3 128.646 134.521 6.509 26.212 o
8 17 4 107.628 107.942 5.695 33.949 o
8 17 5 0.760 2.441 1.627 518.441 o
8 18 0 303.885 315.148 11.391 8.591 o
8 18 3 69.360 61.565 4.068 64.593 o
8 18 4 95.532 91.398 4.882 44.566 o
8 19 0 20.720 21.154 2.441 188.883 o
8 19 3 64.628 58.039 3.797 72.965 o
9 -19 -2 115.648 115.536 4.882 41.694 o
9 -19 -1 20.744 21.968 2.170 225.680 o
9 -18 -3 288.640 280.162 9.492 11.612 o
9 -18 -2 125.105 119.831 3.736 56.746 o
9 -18 -1 24.626 27.371 1.918 253.088 o
9 -17 -4 59.459 64.686 2.653 118.462 o
9 -17 -3 154.416 155.151 4.882 36.989 o
9 -17 -2 52.520 44.083 2.391 147.071 o
9 -17 -1 12.814 14.000 1.299 533.032 o
9 -16 -5 3.392 3.455 0.783 1650.720 o
9 -16 -4 150.117 153.491 6.588 24.684 o
9 -16 -3 93.843 89.796 2.711 93.136 o
9 -16 -2 20.198 18.871 1.456 394.407 o
9 -16 -1 95.539 100.931 2.967 82.668 o
9 -15 -6 134.516 137.776 3.836 52.367 o
9 -15 -5 173.956 174.443 3.487 48.872 o
9 -15 -4 133.847 143.826 3.147 63.139 o
9 -15 -3 7.695 9.235 1.233 669.596 o
9 -15 -2 54.916 60.586 2.338 141.639 o
9 -15 -1 92.920 89.872 2.920 86.784 o
9 -14 -7 223.159 228.903 7.865 16.654 o
9 -14 -6 105.409 100.559 2.370 96.924 o
9 -14 -5 185.486 196.188 3.863 42.171 o
9 -14 -4 280.050 285.063 5.283 23.834 o
9 -14 -3 571.411 562.837 10.747 7.009 o
9 -14 -2 3.438 3.033 1.017 1116.510 o
9 -14 -1 91.933 88.062 3.152 80.493 o
9 -13 -7 4.674 5.424 1.356 646.917 o
9 -13 -6 107.426 110.844 2.603 87.138 o
9 -13 -5 154.700 163.507 3.487 52.433 o
9 -13 -4 102.922 101.065 3.233 73.468 o
9 -13 -3 62.461 60.363 2.496 126.487 o
9 -13 -2 154.673 155.312 5.370 32.712 o
9 -13 -1 159.667 164.462 5.463 31.438 o
9 -12 -8 177.303 175.745 6.238 25.317 o
9 -12 -7 157.495 154.264 3.115 57.988 o
9 -12 -6 41.242 39.535 1.936 205.256 o
9 -12 -5 441.614 444.614 7.712 11.895 o
9 -12 -4 85.696 85.379 3.736 67.086 o
9 -12 -3 163.367 179.424 5.753 28.799 o
9 -12 -2 2.732 2.170 1.429 638.898 o
9 -12 -1 191.289 194.919 5.606 28.072 o
9 -11 -8 99.970 98.179 4.339 51.840 o
9 -11 -7 24.251 26.205 1.494 344.940 o
9 -11 -6 61.736 70.644 2.496 123.559 o
9 -11 -5 381.321 394.401 9.794 9.799 o
9 -11 -4 158.965 157.724 9.357 13.860 o
9 -11 -3 105.509 107.847 5.560 35.363 o
9 -11 -2 497.824 515.680 12.560 6.169 o
9 -11 -1 30.018 31.063 2.136 206.354 o
9 -10 -8 56.356 58.750 3.255 93.596 o
9 -10 -7 123.056 121.971 3.533 60.468 o
9 -10 -6 4.424 7.948 1.554 503.731 o
9 -10 -5 74.688 74.775 4.174 60.197 o
9 -10 -4 293.610 320.162 8.630 12.993 o
9 -10 -3 484.277 509.348 22.104 2.545 o
9 -10 -2 188.530 207.916 6.329 23.861 o
9 -10 -1 1.199 3.661 1.193 905.630 o
9 -9 -8 30.192 29.542 3.584 93.909 o
9 -9 -7 120.708 121.621 4.127 50.996 o
9 -9 -6 41.048 43.408 2.241 171.361 o
9 -9 -5 484.572 511.276 12.274 6.429 o
9 -9 -4 145.187 154.930 5.370 33.284 o
9 -9 -3 464.307 482.355 11.985 6.794 o
9 -9 -2 563.674 587.019 13.903 5.054 o
9 -9 -1 70.980 66.704 3.009 96.223 o
9 -8 -9 188.674 176.830 6.509 23.461 o
9 -8 -8 69.126 65.892 2.241 134.048 o
9 -8 -7 352.600 360.638 7.247 14.767 o
9 -8 -6 340.626 341.429 7.189 15.293 o
9 -8 -5 141.143 142.188 5.079 36.556 o
9 -8 -4 62.995 70.246 4.475 56.060 o
9 -8 -3 97.743 101.704 4.312 52.356 o
9 -8 -2 651.823 676.637 21.296 2.523 o
9 -8 -1 555.271 551.966 11.213 6.779 o
9 -7 -9 1.847 2.742 0.949 1345.740 o
9 -7 -8 17.144 17.467 1.335 462.605 o
9 -7 -7 22.881 25.608 1.665 310.840 o
9 -7 -6 79.138 79.305 2.851 96.353 o
9 -7 -5 27.528 29.253 2.584 161.223 o
9 -7 -4 50.030 52.432 10.984 11.408 o
9 -7 -3 178.180 178.098 6.039 26.386 o
9 -7 -2 751.406 764.154 14.132 4.231 o
9 -7 -1 305.159 311.594 6.294 18.868 o
9 -6 -9 26.570 28.652 2.848 139.597 o
9 -6 -8 84.299 81.017 2.653 101.221 o
9 -6 -7 42.717 49.638 3.451 92.029 o
9 -6 -6 53.269 51.514 4.475 58.690 o
9 -6 -5 199.689 208.479 6.512 22.595 o
9 -6 -4 68.398 68.809 3.707 73.424 o
9 -6 -3 480.195 507.648 10.520 7.885 o
9 -6 -2 63.937 64.839 2.476 125.064 o
9 -6 -1 242.472 247.693 6.044 22.668 o
9 -5 -9 68.057 69.393 2.241 133.522 o
9 -5 -8 191.250 193.232 4.482 36.235 o
9 -5 -7 156.782 156.956 4.110 44.773 o
9 -5 -6 127.397 130.681 4.887 40.007 o
9 -5 -5 262.685 277.687 7.856 15.570 o
9 -5 -4 68.165 76.102 3.166 89.624 o
9 -5 -3 396.486 421.743 9.150 10.420 o
9 -5 -2 92.467 92.627 2.831 89.235 o
9 -5 -1 29.842 35.596 1.920 232.105 o
9 -4 -9 126.126 132.383 5.490 34.047 o
9 -4 -8 153.138 153.741 3.908 47.821 o
9 -4 -7 321.939 330.484 6.986 16.270 o
9 -4 -6 113.792 117.760 3.908 55.766 o
9 -4 -5 53.745 61.022 3.100 100.665 o
9 -4 -4 108.985 113.973 3.890 57.142 o
9 -4 -3 133.478 137.966 3.923 51.213 o
9 -4 -2 418.983 425.525 12.965 6.351 o
9 -4 -1 592.292 595.414 11.044 6.605 o
9 -3 -9 75.912 73.937 2.349 120.787 o
9 -3 -8 286.878 279.840 8.554 13.500 o
9 -3 -7 22.474 22.904 2.458 183.505 o
9 -3 -6 317.276 334.605 7.577 14.856 o
9 -3 -5 150.291 152.307 4.623 39.990 o
9 -3 -4 81.558 84.744 3.363 77.860 o
9 -3 -3 336.570 331.359 8.441 12.752 o
9 -3 -2 226.174 226.629 4.700 31.048 o
9 -3 -1 14.783 17.209 1.654 364.824 o
9 -2 -9 7.149 5.223 0.984 984.083 o
9 -2 -8 75.965 80.518 2.399 116.338 o
9 -2 -7 319.007 318.819 7.164 15.984 o
9 -2 -6 119.534 129.412 4.087 51.252 o
9 -2 -5 27.755 27.046 2.126 214.895 o
9 -2 -4 246.247 254.914 6.394 20.975 o
9 -2 -3 59.798 62.230 2.427 131.655 o
9 -2 -2 580.350 583.523 9.451 7.910 o
9 -2 -1 186.595 179.708 4.669 35.554 o
9 -1 -9 171.665 170.518 3.860 45.149 o
9 -1 -8 42.118 38.369 3.866 78.408 o
9 -1 -7 204.061 201.732 5.637 27.139 o
9 -1 -6 99.145 112.612 3.836 59.873 o
9 -1 -5 268.379 283.739 6.809 18.502 o
9 -1 -4 153.215 161.330 4.718 38.416 o
9 -1 -3 1122.630 1124.300 18.038 2.422 o
9 -1 -2 384.072 383.375 7.884 12.809 o
9 -1 -1 49.056 48.978 2.516 139.094 o
9 0 0 4.007 2.952 1.312 715.899 o
9 0 1 2.643 2.228 1.264 799.116 o
9 0 2 201.985 209.548 15.255 5.611 o
9 0 3 0.374 3.447 0.978 1343.670 o
9 0 4 283.200 289.610 6.028 20.716 o
9 0 5 250.485 251.807 5.608 24.259 o
9 0 6 232.087 229.584 4.978 28.919 o
9 0 7 244.864 235.571 4.762 29.294 o
9 1 0 79.941 83.781 3.132 85.517 o
9 1 1 276.915 267.744 9.000 12.750 o
9 1 2 254.362 259.632 7.863 15.847 o
9 1 3 736.964 731.094 11.766 5.287 o
9 1 4 422.914 414.832 7.365 12.936 o
9 1 5 505.473 502.570 9.561 8.652 o
9 1 6 23.294 21.279 1.451 372.572 o
9 1 7 109.223 107.748 2.671 85.183 o
9 2 0 144.653 149.295 5.520 32.246 o
9 2 1 316.804 297.564 10.090 10.302 o
9 2 2 220.032 211.116 6.806 20.680 o
9 2 3 178.956 172.726 4.051 42.209 o
9 2 4 242.754 230.824 4.790 29.392 o
9 2 5 154.028 157.623 3.994 46.424 o
9 2 6 221.176 216.623 4.762 31.266 o
9 2 7 65.359 63.774 2.003 152.818 o
9 3 0 60.616 58.324 2.756 114.343 o
9 3 1 4.132 5.022 1.885 367.050 o
9 3 2 750.668 743.392 17.452 3.241 o
9 3 3 135.935 134.576 4.004 49.957 o
9 3 4 29.865 25.936 1.790 263.904 o
9 3 5 6.971 7.124 1.142 782.138 o
9 3 6 4.500 3.840 0.856 1361.160 o
9 3 7 6.997 7.609 1.282 654.805 o
9 4 0 288.875 282.200 6.300 19.698 o
9 4 1 304.381 303.901 7.660 15.140 o
9 4 2 170.865 171.253 5.847 28.027 o
9 4 3 147.026 157.820 10.984 10.552 o
9 4 4 41.038 33.969 1.755 233.375 o
9 4 5 37.465 37.769 2.062 198.327 o
9 4 6 75.447 71.058 3.132 89.167 o
9 4 7 130.292 122.584 2.952 70.075 o
9 5 0 267.491 274.632 7.294 17.101 o
9 5 1 127.549 122.669 4.110 50.301 o
9 5 2 171.296 172.292 5.753 28.595 o
9 5 3 380.721 371.339 9.875 9.791 o
9 5 4 149.964 143.570 3.953 48.288 o
9 5 5 40.815 42.167 3.230 104.108 o
9 5 6 65.765 68.560 2.283 133.199 o
9 5 7 314.611 303.532 5.724 20.580 o
9 6 0 380.280 372.557 10.419 9.099 o
9 6 1 565.786 575.079 14.647 4.709 o
9 6 2 16.968 16.392 1.826 310.061 o
9 6 3 274.784 282.231 7.957 15.069 o
9 6 4 161.943 161.642 7.865 18.395 o
9 6 5 296.713 283.386 6.080 20.216 o
9 6 6 42.730 41.848 1.899 205.106 o
9 6 7 30.481 26.739 1.335 353.649 o
9 7 0 139.048 134.600 5.329 34.639 o
9 7 1 163.531 164.153 7.865 18.341 o
9 7 2 32.408 36.773 4.339 66.328 o
9 7 3 56.544 58.536 2.790 114.739 o
9 7 4 291.922 269.585 10.848 9.491 o
9 7 5 3.112 2.961 0.913 1345.670 o
9 7 6 0.567 1.078 1.088 1148.860 o
9 7 7 60.482 58.479 4.204 63.180 o
9 8 0 2.257 5.313 1.622 495.916 o
9 8 1 81.409 86.296 6.780 26.854 o
9 8 2 198.656 200.427 7.187 19.821 o
9 8 3 106.456 105.427 4.286 51.413 o
9 8 4 85.988 84.618 5.153 42.093 o
9 8 5 2.931 4.068 1.236 804.697 o
9 8 6 69.173 65.375 3.647 75.361 o
9 8 7 16.714 17.900 1.898 291.199 o
9 9 0 164.587 166.347 12.883 7.823 o
9 9 1 50.481 57.768 4.611 55.807 o
9 9 2 419.279 439.363 15.188 4.948 o
9 9 3 283.052 253.854 11.120 9.229 o
9 9 5 92.721 93.568 4.882 44.725 o
9 9 6 140.663 132.855 4.014 49.330 o
9 10 0 38.431 43.936 4.068 72.217 o
9 10 1 551.139 562.493 18.442 3.352 o
9 10 2 21.601 21.426 2.983 135.135 o
9 10 3 223.424 224.292 9.764 11.984 o
9 10 4 84.491 91.670 5.695 35.732 o
9 10 6 10.087 10.035 1.627 419.414 o
9 11 0 287.670 274.466 11.120 9.139 o
9 11 1 189.210 201.782 8.679 15.024 o
9 11 2 60.063 65.091 4.339 59.652 o
9 11 3 83.288 79.465 5.153 42.519 o
9 11 4 145.683 130.453 6.780 24.116 o
9 11 6 21.358 19.256 1.898 275.621 o
9 12 0 67.709 76.482 4.882 47.959 o
9 12 1 11.101 13.561 2.441 207.923 o
9 12 2 81.031 88.415 4.882 46.071 o
9 12 3 118.250 120.961 6.238 28.695 o
9 12 4 210.301 206.392 8.950 14.016 o
9 13 0 271.722 291.282 10.848 9.552 o
9 13 1 140.374 149.167 6.780 23.992 o
9 13 3 3.917 12.747 2.441 220.152 o
9 13 4 130.002 117.435 5.967 30.280 o
9 14 0 73.079 78.923 4.611 51.734 o
9 14 1 315.354 312.707 11.120 8.858 o
9 15 0 115.052 116.350 5.695 33.306 o
9 15 1 20.846 22.782 2.441 187.659 o
9 16 0 147.119 143.200 6.238 27.088 o
9 17 0 72.803 68.617 3.797 70.013 o
9 18 0 86.718 85.432 4.068 59.607 o
10 -14 -3 124.628 122.888 3.836 54.928 o
10 -14 -2 80.982 81.084 4.611 50.688 o
10 -14 -1 28.062 28.500 1.918 243.819 o
10 -13 -4 85.751 92.146 4.339 54.088 o
10 -13 -3 31.210 29.515 2.170 201.459 o
10 -13 -2 49.700 49.163 2.493 140.114 o
10 -13 -1 50.633 49.874 2.493 139.093 o
10 -12 -5 38.041 32.338 2.007 208.238 o
10 -12 -4 16.325 18.629 2.577 179.657 o
10 -12 -3 33.625 31.585 2.199 192.821 o
10 -12 -2 49.028 50.679 2.664 128.840 o
10 -12 -1 9.009 13.000 1.622 419.159 o
10 -11 -5 117.825 117.706 5.424 35.618 o
10 -11 -4 127.597 125.029 5.967 30.215 o
10 -11 -3 117.928 119.457 5.289 36.896 o
10 -11 -2 51.550 48.374 2.776 121.310 o
10 -11 -1 140.977 135.890 3.704 53.517 o
10 -10 -6 7.532 9.437 1.236 668.655 o
10 -10 -5 198.420 200.426 5.561 27.879 o
10 -10 -4 179.136 182.822 7.052 21.092 o
10 -10 -3 300.486 314.790 9.086 12.055 o
10 -10 -2 79.020 79.358 3.452 76.714 o
10 -10 -1 274.499 274.590 8.467 13.896 o
10 -9 -6 226.712 234.986 6.231 22.587 o
10 -9 -5 154.612 155.137 4.794 37.806 o
10 -9 -4 90.853 94.332 3.644 67.251 o
10 -9 -3 107.288 108.241 4.204 52.448 o
10 -9 -2 3.819 6.415 1.492 554.072 o
10 -9 -1 108.998 113.418 3.438 65.963 o
10 -8 -7 179.852 178.729 7.052 21.126 o
10 -8 -6 104.207 104.718 3.736 61.645 o
10 -8 -5 95.899 94.392 4.611 48.272 o
10 -8 -4 145.688 154.633 5.695 30.678 o
10 -8 -3 112.260 119.587 4.882 41.811 o
10 -8 -2 9.578 7.762 1.763 377.429 o
10 -8 -1 85.990 88.545 3.077 84.497 o
10 -7 -7 93.386 90.934 3.160 79.401 o
10 -7 -6 250.679 250.156 9.764 11.617 o
10 -7 -5 25.173 24.680 2.983 131.706 o
10 -7 -4 23.247 27.584 2.277 201.432 o
10 -7 -3 100.264 103.941 6.780 25.960 o
10 -7 -2 45.380 47.619 2.429 149.046 o
10 -7 -1 362.796 361.347 10.256 9.469 o
10 -6 -7 49.428 49.553 2.391 147.386 o
10 -6 -6 33.777 44.557 2.983 120.488 o
10 -6 -5 95.323 97.508 3.736 63.980 o
10 -6 -4 345.197 348.801 8.916 11.682 o
10 -6 -3 62.444 64.867 4.068 65.544 o
10 -6 -2 246.611 245.523 5.170 26.714 o
10 -6 -1 223.206 231.307 5.827 24.686 o
10 -5 -7 66.936 69.867 2.776 107.091 o
10 -5 -6 119.245 126.811 4.312 48.168 o
10 -5 -5 252.556 262.039 6.998 18.509 o
10 -5 -4 408.862 409.531 8.479 11.335 o
10 -5 -3 177.977 186.787 4.978 33.415 o
10 -5 -2 269.017 281.499 5.706 22.570 o
10 -5 -1 673.300 687.218 13.377 4.841 o
10 -4 -7 6.101 4.465 1.236 735.838 o
10 -4 -6 308.059 318.056 8.149 13.832 o
10 -4 -5 52.472 60.310 2.672 123.013 o
10 -4 -4 19.003 17.159 1.708 330.992 o
10 -4 -3 360.760 390.869 8.246 12.419 o
10 -4 -2 38.796 38.286 2.015 201.133 o
10 -4 -1 370.381 388.637 8.534 11.816 o
10 -3 -7 49.371 53.223 2.664 127.760 o
10 -3 -6 97.116 101.670 3.205 75.633 o
10 -3 -5 10.537 12.293 1.473 475.191 o
10 -3 -4 61.912 63.985 3.703 75.649 o
10 -3 -3 331.550 334.030 6.377 17.658 o
10 -3 -2 170.289 170.779 4.840 35.629 o
10 -3 -1 500.498 517.616 10.716 7.559 o
10 -2 -7 3.865 3.734 1.236 787.959 o
10 -2 -6 54.446 56.142 2.499 133.421 o
10 -2 -5 33.161 35.081 2.982 123.641 o
10 -2 -4 505.358 521.090 10.432 7.767 o
10 -2 -3 183.363 180.083 4.229 39.686 o
10 -2 -2 148.459 143.383 4.309 44.071 o
10 -2 -1 112.611 109.140 3.740 59.685 o
10 -1 -7 11.241 9.740 1.429 501.666 o
10 -1 -6 60.548 62.194 2.536 124.891 o
10 -1 -5 72.087 74.436 2.889 98.907 o
10 -1 -4 188.355 191.659 4.951 32.800 o
10 -1 -3 139.647 136.936 3.559 55.843 o
10 -1 -2 97.925 96.796 3.481 69.239 o
10 -1 -1 562.850 575.385 16.408 3.992 o
10 0 0 299.466 306.298 9.096 12.094 o
10 0 1 110.610 116.027 4.783 43.335 o
10 0 2 99.846 93.437 4.027 57.681 o
10 0 3 293.518 290.269 7.281 16.456 o
10 0 4 177.092 178.110 4.284 39.834 o
10 0 5 5.839 4.549 0.856 1260.620 o
10 0 6 4.537 5.141 0.694 1718.520 o
10 1 0 260.719 260.380 9.764 11.479 o
10 1 1 63.769 70.506 3.069 95.952 o
10 1 2 205.517 203.658 5.468 28.033 o
10 1 3 86.495 91.436 4.036 59.805 o
10 1 4 23.761 23.732 1.400 378.405 o
10 1 5 54.570 56.208 1.968 171.402 o
10 1 6 17.923 17.197 1.074 574.117 o
10 2 0 290.917 280.852 8.604 13.332 o
10 2 1 65.267 62.332 3.009 99.468 o
10 2 2 92.169 97.549 3.425 71.853 o
10 2 3 350.774 356.708 7.397 14.503 o
10 2 4 31.432 28.604 1.957 230.482 o
10 2 5 121.704 115.251 3.009 71.996 o
10 2 6 44.776 46.019 1.726 217.386 o
10 3 0 186.398 197.055 6.598 22.778 o
10 3 1 302.932 287.389 6.866 17.476 o
10 3 2 98.246 96.668 3.383 71.515 o
10 3 3 52.203 56.833 2.607 128.161 o
10 3 4 36.458 39.057 1.675 249.274 o
10 3 5 119.806 107.648 5.364 36.403 o
10 3 6 55.855 49.361 2.712 122.040 o
10 4 0 415.979 409.070 11.188 7.918 o
10 4 1 13.237 13.745 1.889 311.588 o
10 4 2 162.319 153.586 4.368 41.514 o
10 4 3 159.342 154.057 4.325 42.246 o
10 4 4 179.921 177.374 5.050 33.036 o
10 4 5 216.720 207.210 5.626 26.514 o
10 4 6 44.546 35.800 2.170 178.477 o
10 5 0 60.548 63.913 3.584 79.683 o
10 5 1 213.287 206.517 9.221 13.333 o
10 5 2 98.048 93.568 3.267 74.861 o
10 5 3 2.667 2.541 1.036 1125.940 o
10 5 4 51.239 55.835 2.584 130.562 o
10 5 5 18.099 17.298 1.176 522.918 o
10 6 0 425.932 428.676 11.380 7.626 o
10 6 1 176.565 186.097 6.101 25.928 o
10 6 2 73.691 72.396 3.436 79.561 o
10 6 3 138.078 139.572 3.854 51.465 o
10 6 4 132.748 129.012 4.120 49.099 o
10 6 5 1.224 0.271 1.085 1144.760 o
10 7 0 48.646 63.949 7.865 21.499 o
10 7 1 106.929 100.709 4.206 52.964 o
10 7 2 302.093 313.522 8.519 13.155 o
10 7 3 8.557 12.476 2.170 261.698 o
10 7 5 21.470 17.900 1.898 277.206 o
10 8 0 198.121 194.815 6.916 21.026 o
10 8 1 232.038 224.894 6.790 20.239 o
10 8 2 45.869 48.547 3.797 78.522 o
10 9 0 96.140 104.665 10.170 12.700 o
10 9 1 167.365 174.660 7.594 19.199 o
10 9 2 33.045 36.614 3.255 107.450 o
10 10 0 7.115 10.577 2.170 267.586 o
10 10 1 58.729 58.582 4.068 66.809 o
10 10 2 14.387 13.832 2.170 246.759 o
10 11 0 49.303 48.547 3.797 77.677 o
10 11 1 61.271 59.124 3.797 73.602 o
10 11 2 165.284 171.948 6.780 22.899 o
10 12 0 20.747 19.527 2.441 189.919 o
10 12 1 71.255 71.058 4.068 63.418 o
10 13 0 58.275 61.565 3.797 74.009 o
10 13 1 27.569 27.392 2.441 176.526 o
10 14 0 92.318 90.856 4.339 53.302 o
11 -10 -2 283.662 290.197 9.764 11.137 o
11 -9 -3 36.163 39.868 3.255 105.369 o
11 -9 -2 21.562 20.341 2.441 188.314 o
11 -9 -1 10.587 10.306 1.898 324.789 o
11 -8 -3 10.610 12.476 2.170 256.822 o
11 -8 -2 157.700 146.726 6.238 26.607 o
11 -8 -1 211.080 196.208 5.463 27.971 o
11 -7 -4 20.142 14.917 2.170 233.644 o
11 -7 -3 9.391 7.323 1.898 335.091 o
11 -7 -2 3.645 4.339 1.898 365.961 o
11 -7 -1 241.434 235.253 6.422 21.299 o
11 -6 -4 82.371 81.635 4.339 55.258 o
11 -6 -3 34.524 31.461 2.983 123.837 o
11 -6 -2 74.167 73.252 3.068 91.510 o
11 -6 -1 35.730 36.750 2.301 175.745 o
11 -5 -4 40.394 42.580 3.255 102.992 o
11 -5 -3 111.571 114.723 5.424 36.110 o
11 -5 -2 359.282 348.176 8.724 11.857 o
11 -5 -1 10.458 13.124 1.622 409.974 o
11 -4 -4 215.717 219.370 5.967 24.505 o
11 -4 -3 175.022 177.101 7.323 20.101 o
11 -4 -2 57.772 55.870 2.877 110.443 o
11 -4 -1 621.835 626.592 11.806 5.922 o
11 -3 -4 164.791 175.745 7.052 21.558 o
11 -3 -3 14.752 18.714 2.712 166.252 o
11 -3 -2 32.600 37.149 2.084 203.795 o
11 -3 -1 382.662 380.521 7.895 12.829 o
11 -2 -4 35.137 37.427 3.255 106.347 o
11 -2 -3 132.998 124.388 3.582 57.638 o
11 -2 -2 64.507 69.790 2.653 114.126 o
11 -2 -1 186.459 187.592 4.718 34.877 o
11 -1 -3 33.955 30.918 2.346 176.846 o
11 -1 -2 53.266 50.336 2.931 111.407 o
11 -1 -1 163.804 160.776 5.443 31.465 o
11 0 0 0.350 2.247 2.305 264.130 o
11 0 1 299.483 299.567 11.391 8.659 o
11 0 2 1.022 2.983 1.627 513.595 o
11 0 3 132.176 123.009 3.821 54.008 o
11 1 0 152.177 158.805 5.359 32.840 o
11 1 1 69.931 72.763 3.352 83.250 o
11 1 2 91.928 89.771 4.882 44.976 o
11 1 3 11.798 13.295 1.898 314.974 o
11 2 0 56.295 58.389 3.050 102.357 o
11 2 1 336.289 333.064 10.170 9.892 o
11 2 2 37.773 37.156 3.255 105.259 o
11 2 3 1.068 2.170 1.356 732.079 o
11 3 0 289.179 278.637 8.027 14.694 o
11 3 1 41.773 33.451 5.017 50.415 o
11 3 2 501.166 478.147 15.730 4.472 o
11 4 0 96.775 99.655 3.821 61.724 o
11 4 1 137.993 133.707 6.238 27.637 o
11 4 2 184.267 186.051 7.594 18.730 o
11 5 0 36.965 46.377 3.797 81.050 o
11 5 1 80.392 80.007 4.611 50.818 o
11 5 2 36.962 41.224 3.255 104.733 o
[truncated: 18,653 more chars]
