# Supplementary material for: Fragmentation and transferability in Hirshfeld atom refinement
Source: IUCrJ. 2022 Feb 26;9(Pt 2):298–315. doi: 10.1107/S2052252522000690 (PMC8895009; doi:10.1107/S2052252522000690)
Supplement: Supplementary file 2 [file m-09-00298-sup2.zip › cif/extendingFragHar/DUCMAQ_fragHAR_no_mm.cif]

data_DUCMAQ_fragHAR_no_mm
_audit_creation_date               2021-06-22
_audit_creation_method
;
Olex2 1.3
(compiled 2020.07.31 svn.rc2a77460 for OlexSys, GUI svn.r6145)
;
_audit_contact_author_address      ?
_audit_contact_author_email        ?
_audit_contact_author_name         ''
_audit_contact_author_phone        ?
_publ_contact_author_id_orcid      ?
_publ_section_references
;
Bourhis, L.J., Dolomanov, O.V., Gildea, R.J., Howard, J.A.K., Puschmann, H.
 (2015). Acta Cryst. A71, 59-75.

Dolomanov, O.V., Bourhis, L.J., Gildea, R.J, Howard, J.A.K. & Puschmann, H.
 (2009), J. Appl. Cryst. 42, 339-341.
;
_chemical_formula_moiety           'C12 H19 N5 O4, C3 H8 O, H2 O'
_chemical_formula_sum              'C15 H29 N5 O6'
_chemical_formula_weight           375.428
_chemical_absolute_configuration   unk
loop_
  _atom_type_symbol
  _atom_type_scat_dispersion_real
  _atom_type_scat_dispersion_imag
  _atom_type_scat_Cromer_Mann_a1
  _atom_type_scat_Cromer_Mann_a2
  _atom_type_scat_Cromer_Mann_a3
  _atom_type_scat_Cromer_Mann_a4
  _atom_type_scat_Cromer_Mann_b1
  _atom_type_scat_Cromer_Mann_b2
  _atom_type_scat_Cromer_Mann_b3
  _atom_type_scat_Cromer_Mann_b4
  _atom_type_scat_Cromer_Mann_c
  _atom_type_scat_source
  _atom_type_scat_dispersion_source
 H 0.00000 0.00000 0.49300 0.32291 0.14019 0.04081 10.51090 26.12570 3.14236
 57.79970 0.0030380000826
 'International Tables Volume C Table 6.1.1.4 (pp. 500-502)'
 'Henke, Gullikson and Davis, At. Data and Nucl. Data Tables, 1993, 54, 2'
 C 0.00153 0.00092 2.31000 1.02000 1.58860 0.86500 20.84390 10.20750 0.56870
 51.65120 0.215599998832
 'International Tables Volume C Table 6.1.1.4 (pp. 500-502)'
 'Henke, Gullikson and Davis, At. Data and Nucl. Data Tables, 1993, 54, 2'
 O 0.00624 0.00357 3.04850 2.28680 1.54630 0.86700 13.27710 5.70110 0.32390
 32.90890 0.250800013542
 'International Tables Volume C Table 6.1.1.4 (pp. 500-502)'
 'Henke, Gullikson and Davis, At. Data and Nucl. Data Tables, 1993, 54, 2'
 N 0.00324 0.00187 12.21260 3.13220 2.01250 1.16630 0.00570 9.89330 28.99750
 0.58260 -11.5290002823
 'International Tables Volume C Table 6.1.1.4 (pp. 500-502)'
 'Henke, Gullikson and Davis, At. Data and Nucl. Data Tables, 1993, 54, 2'

_space_group_crystal_system        'monoclinic'
_space_group_IT_number             4
_space_group_name_H-M_alt          'P 1 21 1'
_space_group_name_Hall             ' P 2yb'
loop_
  _space_group_symop_id
  _space_group_symop_operation_xyz
 1 x,y,z
 2 -x,y+1/2,-z

_symmetry_Int_Tables_number        4
_cell_length_a                     8.7410(17)
_cell_length_b                     9.4200(19)
_cell_length_c                     11.989(2)
_cell_angle_alpha                  90
_cell_angle_beta                   95.49(3)
_cell_angle_gamma                  90
_cell_volume                       982.6(3)
_cell_formula_units_Z              2
_cell_measurement_temperature      100.0
_cell_measurement_reflns_used    43348
_cell_measurement_theta_min      2.17
_cell_measurement_theta_max      40.63
_exptl_crystal_description       block
_exptl_absorpt_coefficient_mu      0.060
_exptl_crystal_density_diffrn      1.269
_exptl_crystal_F_000               404.064
_exptl_crystal_size_max            0.4
_exptl_crystal_size_mid            0.35
_exptl_crystal_size_min            0.25
_diffrn_measurement_device_type  'MarCCD 165 detector'
_diffrn_reflns_av_R_equivalents    0.0000
_diffrn_reflns_av_unetI/netI       0.0144
_diffrn_reflns_Laue_measured_fraction_full  0.9984
_diffrn_reflns_Laue_measured_fraction_max  0.9895
_diffrn_reflns_limit_h_max         20
_diffrn_reflns_limit_h_min         -20
_diffrn_reflns_limit_k_max         21
_diffrn_reflns_limit_k_min         0
_diffrn_reflns_limit_l_max         27
_diffrn_reflns_limit_l_min         0
_diffrn_reflns_number              13235
_diffrn_reflns_point_group_measured_fraction_full  0.9984
_diffrn_reflns_point_group_measured_fraction_max  0.9895
_diffrn_reflns_theta_full          19.6334
_diffrn_reflns_theta_max           40.63
_diffrn_reflns_theta_min           2.17
_diffrn_ambient_temperature        100.0
_diffrn_measured_fraction_theta_full  0.9984
_diffrn_measured_fraction_theta_max  0.9895
_diffrn_radiation_type             synchrotron
_diffrn_radiation_wavelength       0.56
_reflns_Friedel_coverage           0.0
_reflns_limit_h_max                20
_reflns_limit_h_min                -20
_reflns_limit_k_max                21
_reflns_limit_k_min                0
_reflns_limit_l_max                27
_reflns_limit_l_min                0
_reflns_number_gt                  12389
_reflns_number_total               13235
_reflns_threshold_expression       I>=2u(I)
_computing_molecular_graphics      'Olex2 1.3 (Dolomanov et al., 2009)'
_computing_publication_material    'Olex2 1.3 (Dolomanov et al., 2009)'
_computing_structure_refinement    'olex2.refine 1.3 (Bourhis et al., 2015)'
_refine_diff_density_max           0.1585
_refine_diff_density_min           -0.3074
_refine_diff_density_rms           0.0360
_refine_ls_d_res_high              0.4300
_refine_ls_d_res_low               7.3941
_refine_ls_goodness_of_fit_ref     1.1348
_refine_ls_hydrogen_treatment      refall
_refine_ls_matrix_type             full
_refine_ls_number_constraints      0
_refine_ls_number_parameters       496
_refine_ls_number_reflns           13235
_refine_ls_number_restraints       1
_refine_ls_R_factor_all            0.0259
_refine_ls_R_factor_gt             0.0233
_refine_ls_restrained_S_all        1.1348
_refine_ls_shift/su_max            0.0008
_refine_ls_shift/su_mean           0.0001
_refine_ls_structure_factor_coef   Fsqd
_refine_ls_weighting_details      
 'w=1/[\s^2^(Fo^2^)+(0.0191P)^2^+0.0177P] where P=(Fo^2^+2Fc^2^)/3'
_refine_ls_weighting_scheme        calc
_refine_ls_wR_factor_gt            0.0512
_refine_ls_wR_factor_ref           0.0519
_olex2_refinement_description
;
;
loop_
  _atom_site_label
  _atom_site_type_symbol
  _atom_site_fract_x
  _atom_site_fract_y
  _atom_site_fract_z
  _atom_site_U_iso_or_equiv
  _atom_site_adp_type
  _atom_site_occupancy
  _atom_site_refinement_flags_posn
 O1 O 0.93288(4) -0.19161(3) 0.50611(2) 0.01735(4) Uani 1.000000 .
 O2 O 1.04573(4) 0.16954(3) 0.23878(2) 0.02099(5) Uani 1.000000 .
 O3 O 0.91862(3) 0.05946(4) -0.08491(2) 0.01837(4) Uani 1.000000 .
 O4 O 1.11843(4) 0.20538(3) -0.09682(2) 0.01781(4) Uani 1.000000 .
 O5 O 0.62482(3) 0.06598(3) 0.58427(2) 0.01727(4) Uani 1.000000 .
 O6 O 0.68235(4) -0.11646(4) -0.03404(3) 0.02025(5) Uani 1.000000 .
 N1 N 0.89031(3) -0.04540(3) 0.69944(2) 0.01299(3) Uani 1.000000 .
 N2 N 0.96416(3) 0.01898(3) 0.416916(18) 0.01189(3) Uani 1.000000 .
 N3 N 1.04647(3) -0.02942(3) 0.130432(19) 0.01331(3) Uani 1.000000 .
 N4 N 0.61013(4) 0.13686(4) 0.35737(2) 0.01630(4) Uani 1.000000 .
 N5 N 0.50563(4) 0.24211(4) 0.20175(3) 0.01884(5) Uani 1.000000 .
 C1 C 0.99964(4) 0.01268(3) 0.62188(2) 0.01293(4) Uani 1.000000 .
 C2 C 0.96204(4) -0.06227(3) 0.50891(2) 0.01205(3) Uani 1.000000 .
 C3 C 0.93080(3) -0.04497(3) 0.30616(2) 0.01121(3) Uani 1.000000 .
 C4 C 1.01197(3) 0.04301(3) 0.22130(2) 0.01191(3) Uani 1.000000 .
 C5 C 1.14242(4) 0.03206(4) 0.04935(2) 0.01379(4) Uani 1.000000 .
 C6 C 1.05047(4) 0.10628(3) -0.05044(2) 0.01274(4) Uani 1.000000 .
 C7 C 1.16622(4) -0.01529(6) 0.66856(3) 0.02160(6) Uani 1.000000 .
 C8 C 1.24123(6) -0.08526(6) 0.00244(4) 0.02697(9) Uani 1.000000 .
 C9 C 0.75556(4) -0.06540(3) 0.27432(2) 0.01333(4) Uani 1.000000 .
 C10 C 0.65793(4) 0.06597(4) 0.26469(2) 0.01359(4) Uani 1.000000 .
 C11 C 0.51882(4) 0.24152(4) 0.31575(3) 0.01845(5) Uani 1.000000 .
 C12 C 0.59315(4) 0.13037(4) 0.16798(3) 0.01761(5) Uani 1.000000 .
 C13 C 0.54315(5) 0.14879(5) 0.75870(3) 0.02141(6) Uani 1.000000 .
 C14 C 0.55864(4) 0.18699(4) 0.63617(3) 0.01615(4) Uani 1.000000 .
 C15 C 0.65682(6) 0.31980(5) 0.62600(5) 0.02741(8) Uani 1.000000 .
 H1 H 0.9795(12) 0.1267(10) 0.6131(8) 0.028(2) Uani 1.000000 .
 H3 H 0.9820(10) -0.1491(10) 0.3081(7) 0.0224(19) Uani 1.000000 .
 H5 H 1.2177(11) 0.1135(13) 0.0946(8) 0.031(2) Uani 1.000000 .
 H7A H 1.1904(13) 0.0480(15) 0.7479(9) 0.043(3) Uani 1.000000 .
 H7B H 1.2489(13) 0.0240(18) 0.6083(8) 0.051(4) Uani 1.000000 .
 H7C H 1.1880(13) -0.1327(13) 0.6800(10) 0.041(3) Uani 1.000000 .
 H8A H 1.3111(16) -0.1376(16) 0.0710(10) 0.059(4) Uani 1.000000 .
 H8B H 1.3150(14) -0.0379(16) -0.0574(10) 0.049(4) Uani 1.000000 .
 H8C H 1.1676(15) -0.1658(13) -0.0434(11) 0.048(3) Uani 1.000000 .
 H9A H 0.7161(11) -0.1368(12) 0.3395(8) 0.025(2) Uani 1.000000 .
 H9B H 0.7424(10) -0.1234(12) 0.1947(8) 0.029(2) Uani 1.000000 .
 H11 H 0.4606(13) 0.3205(12) 0.3641(9) 0.035(3) Uani 1.000000 .
 H12 H 0.6004(13) 0.1028(16) 0.0803(8) 0.042(3) Uani 1.000000 .
 H1NA H 0.9040(13) -0.1550(13) 0.7074(9) 0.026(2) Uani 1.000000 .
 H1NB H 0.7776(13) -0.0228(12) 0.6657(9) 0.028(2) Uani 1.000000 .
 H1NC H 0.9072(14) 0.0049(13) 0.7794(9) 0.033(3) Uani 1.000000 .
 H2N H 0.9884(12) 0.1259(12) 0.4229(9) 0.025(2) Uani 1.000000 .
 H3N H 1.0094(13) -0.1287(12) 0.1204(9) 0.032(2) Uani 1.000000 .
 H5N H 0.4387(14) 0.3076(14) 0.1481(10) 0.040(3) Uani 1.000000 .
 H13A H 0.4743(14) 0.0515(13) 0.7647(9) 0.041(3) Uani 1.000000 .
 H13B H 0.4833(14) 0.2331(15) 0.7995(9) 0.048(4) Uani 1.000000 .
 H13C H 0.6580(12) 0.1355(17) 0.8024(9) 0.047(3) Uani 1.000000 .
 H14 H 0.4431(11) 0.2084(12) 0.5916(8) 0.035(3) Uani 1.000000 .
 H15A H 0.7708(14) 0.3004(17) 0.6726(12) 0.057(4) Uani 1.000000 .
 H15B H 0.6055(16) 0.4122(14) 0.6644(13) 0.059(4) Uani 1.000000 .
 H15C H 0.6778(16) 0.3405(17) 0.5388(11) 0.058(4) Uani 1.000000 .
 H5O H 0.6257(13) 0.0898(17) 0.5050(11) 0.039(3) Uani 1.000000 .
 H6OA H 0.7374(17) -0.1887(14) 0.0092(12) 0.042(3) Uani 1.000000 .
 H6OB H 0.7650(13) -0.0508(14) -0.0476(10) 0.033(3) Uani 1.000000 .

loop_
  _atom_site_aniso_label
  _atom_site_aniso_U_11
  _atom_site_aniso_U_22
  _atom_site_aniso_U_33
  _atom_site_aniso_U_12
  _atom_site_aniso_U_13
  _atom_site_aniso_U_23
 O1 0.03053(12) 0.00998(7) 0.01126(7) -0.00106(8) 0.00046(7) 0.00064(5)
 O2 0.03539(15) 0.01184(8) 0.01716(9) -0.00662(9) 0.00980(9) -0.00331(7)
 O3 0.01849(9) 0.02400(11) 0.01220(7) -0.00254(9) -0.00066(6) 0.00103(7)
 O4 0.02265(11) 0.01496(8) 0.01591(8) -0.00024(8) 0.00226(7) 0.00538(7)
 O5 0.01907(9) 0.01812(9) 0.01432(7) 0.00432(8) 0.00008(6) -0.00026(7)
 O6 0.01989(10) 0.02086(11) 0.01921(10) -0.00214(9) -0.00230(8) -0.00281(8)
 N1 0.01593(8) 0.01259(8) 0.01054(6) 0.00117(7) 0.00169(6) 0.00032(6)
 N2 0.01666(8) 0.01029(7) 0.00870(6) -0.00058(6) 0.00116(5) 0.00004(5)
 N3 0.01935(9) 0.01211(8) 0.00875(6) -0.00164(7) 0.00279(6) -0.00043(5)
 N4 0.01855(10) 0.01795(10) 0.01234(7) 0.00433(8) 0.00115(7) -0.00024(7)
 N5 0.01846(11) 0.02003(11) 0.01733(10) 0.00379(9) -0.00191(8) 0.00224(8)
 C1 0.01736(10) 0.01203(8) 0.00933(7) -0.00075(8) 0.00096(6) -0.00063(6)
 C2 0.01738(9) 0.00987(8) 0.00884(6) 0.00030(7) 0.00084(6) 0.00008(6)
 C3 0.01484(9) 0.00981(7) 0.00907(6) -0.00018(7) 0.00161(6) -0.00010(6)
 C4 0.01659(9) 0.01000(8) 0.00928(6) -0.00106(7) 0.00194(6) -0.00019(6)
 C5 0.01608(10) 0.01554(10) 0.00984(7) 0.00038(8) 0.00177(6) 0.00232(7)
 C6 0.01683(10) 0.01219(8) 0.00926(7) 0.00076(8) 0.00158(6) 0.00057(6)
 C7 0.01571(11) 0.03402(19) 0.01492(10) -0.00239(12) 0.00078(8) -0.00390(11)
 C8 0.03134(19) 0.02818(19) 0.02353(15) 0.01550(16) 0.01366(14) 0.01092(14)
 C9 0.01527(9) 0.01218(9) 0.01249(8) -0.00114(8) 0.00113(7) -0.00137(7)
 C10 0.01468(9) 0.01465(9) 0.01130(8) 0.00053(8) 0.00046(6) -0.00021(7)
 C11 0.01841(12) 0.01926(12) 0.01747(11) 0.00526(10) 0.00068(9) -0.00035(9)
 C12 0.01960(12) 0.02024(12) 0.01250(9) 0.00259(10) -0.00093(8) 0.00106(8)
 C13 0.02043(13) 0.02825(17) 0.01554(10) 0.00551(13) 0.00163(9) -0.00142(11)
 C14 0.01428(10) 0.01785(11) 0.01603(10) 0.00255(9) -0.00002(8) -0.00085(8)
 C15 0.02893(19) 0.02070(16) 0.0332(2) -0.00397(15) 0.00606(16) -0.00417(15)
 H1 0.041(6) 0.014(4) 0.028(5) -0.001(4) 0.002(4) -0.005(4)
 H3 0.030(5) 0.014(4) 0.023(4) 0.013(4) -0.001(4) -0.005(3)
 H5 0.034(5) 0.042(7) 0.017(4) -0.010(5) 0.009(4) 0.006(5)
 H7A 0.038(6) 0.063(9) 0.029(5) 0.000(6) -0.000(5) -0.035(6)
 H7B 0.035(6) 0.099(12) 0.020(5) -0.024(8) 0.013(5) 0.005(7)
 H7C 0.038(7) 0.036(7) 0.049(7) 0.015(6) 0.003(6) 0.003(6)
 H8A 0.078(9) 0.066(10) 0.034(6) 0.047(8) 0.007(6) 0.023(7)
 H8B 0.046(7) 0.060(9) 0.046(7) 0.007(7) 0.028(6) 0.013(7)
 H8C 0.070(9) 0.022(6) 0.052(8) -0.007(6) 0.013(7) -0.005(6)
 H9A 0.026(5) 0.028(5) 0.020(4) -0.006(4) 0.006(4) 0.005(4)
 H9B 0.024(5) 0.033(6) 0.030(5) 0.002(5) 0.002(4) -0.014(5)
 H11 0.041(6) 0.030(6) 0.034(6) 0.011(5) 0.006(5) -0.009(5)
 H12 0.040(6) 0.065(9) 0.021(5) 0.014(7) 0.005(4) 0.001(6)
 H1NA 0.030(6) 0.028(6) 0.021(5) 0.005(5) 0.001(5) -0.003(5)
 H1NB 0.028(5) 0.029(6) 0.025(5) 0.002(5) 0.001(4) -0.006(5)
 H1NC 0.038(6) 0.029(7) 0.031(6) 0.011(6) -0.005(5) -0.004(5)
 H2N 0.021(5) 0.024(5) 0.030(5) -0.002(5) -0.002(4) -0.002(5)
 H3N 0.040(6) 0.028(6) 0.028(5) -0.001(5) 0.009(5) -0.005(5)
 H5N 0.044(7) 0.035(7) 0.038(7) 0.020(6) -0.004(6) -0.010(6)
 H13A 0.057(7) 0.035(7) 0.032(6) -0.017(6) 0.011(5) 0.002(5)
 H13B 0.052(7) 0.058(9) 0.032(6) 0.025(7) 0.002(5) -0.019(6)
 H13C 0.032(6) 0.079(10) 0.029(6) 0.005(7) -0.007(5) -0.006(7)
 H14 0.030(5) 0.045(7) 0.027(5) 0.016(5) -0.006(4) -0.009(5)
 H15A 0.040(7) 0.059(9) 0.069(9) -0.006(7) 0.001(7) -0.005(8)
 H15B 0.070(9) 0.023(6) 0.089(11) -0.001(7) 0.025(8) -0.010(7)
 H15C 0.074(9) 0.057(10) 0.044(7) -0.021(8) 0.019(7) -0.012(7)
 H5O 0.016(5) 0.052(9) 0.049(7) 0.007(6) 0.010(5) 0.009(7)
 H6OA 0.051(8) 0.028(7) 0.046(8) 0.002(6) -0.000(7) -0.009(6)
 H6OB 0.027(6) 0.036(7) 0.034(7) 0.001(6) -0.006(5) 0.001(6)

loop_
  _geom_bond_atom_site_label_1
  _geom_bond_atom_site_label_2
  _geom_bond_distance
  _geom_bond_site_symmetry_2
  _geom_bond_publ_flag
 O1 C2 1.2446(4) . ?
 O2 C4 1.2409(4) . ?
 O3 C6 1.2659(5) . ?
 O4 C6 1.2637(5) . ?
 O5 C14 1.4457(5) . ?
 O5 H5O 0.977(12) . ?
 O6 H6OA 0.957(14) . ?
 O6 H6OB 0.976(12) . ?
 N1 C1 1.4991(5) . ?
 N1 H1NA 1.043(12) . ?
 N1 H1NB 1.050(11) . ?
 N1 H1NC 1.066(11) . ?
 N2 C2 1.3441(4) . ?
 N2 C3 1.4619(4) . ?
 N2 H2N 1.030(11) . ?
 N3 C4 1.3440(4) . ?
 N3 C5 1.4628(5) . ?
 N3 H3N 0.993(11) . ?
 N4 C10 1.3942(5) . ?
 N4 C11 1.3348(5) . ?
 N5 C11 1.3606(5) . ?
 N5 C12 1.3843(6) . ?
 N5 H5N 1.032(12) . ?
 C1 C2 1.5347(5) . ?
 C1 C7 1.5320(6) . ?
 C1 H1 1.092(10) . ?
 C3 C4 1.5374(5) . ?
 C3 C9 1.5547(5) . ?
 C3 H3 1.078(9) . ?
 C5 C6 1.5434(5) . ?
 C5 C8 1.5416(6) . ?
 C5 H5 1.117(11) . ?
 C7 H7A 1.125(10) . ?
 C7 H7B 1.132(10) . ?
 C7 H7C 1.128(12) . ?
 C8 H8A 1.094(11) . ?
 C8 H8B 1.104(11) . ?
 C8 H8C 1.106(12) . ?
 C9 C10 1.5014(5) . ?
 C9 H9A 1.110(9) . ?
 C9 H9B 1.096(9) . ?
 C10 C12 1.3810(5) . ?
 C11 H11 1.098(10) . ?
 C12 H12 1.090(10) . ?
 C13 C14 1.5310(6) . ?
 C13 H13A 1.102(11) . ?
 C13 H13B 1.092(11) . ?
 C13 H13C 1.094(10) . ?
 C14 C15 1.5286(7) . ?
 C14 H14 1.115(9) . ?
 C15 H15A 1.109(13) . ?
 C15 H15B 1.100(12) . ?
 C15 H15C 1.096(12) . ?

loop_
  _geom_angle_atom_site_label_1
  _geom_angle_atom_site_label_2
  _geom_angle_atom_site_label_3
  _geom_angle
  _geom_angle_site_symmetry_1
  _geom_angle_site_symmetry_3
  _geom_angle_publ_flag
 H5O O5 C14 106.1(9) . . ?
 H6OB O6 H6OA 101.5(11) . . ?
 H1NA N1 C1 110.1(6) . . ?
 H1NB N1 C1 108.5(6) . . ?
 H1NB N1 H1NA 109.3(9) . . ?
 H1NC N1 C1 110.7(7) . . ?
 H1NC N1 H1NA 110.6(9) . . ?
 H1NC N1 H1NB 107.5(9) . . ?
 C3 N2 C2 119.57(2) . . ?
 H2N N2 C2 121.2(6) . . ?
 H2N N2 C3 119.2(6) . . ?
 C5 N3 C4 121.67(3) . . ?
 H3N N3 C4 118.7(6) . . ?
 H3N N3 C5 119.6(6) . . ?
 C11 N4 C10 105.66(3) . . ?
 C12 N5 C11 107.13(3) . . ?
 H5N N5 C11 128.1(6) . . ?
 H5N N5 C12 124.6(6) . . ?
 C2 C1 N1 106.51(2) . . ?
 C7 C1 N1 110.53(3) . . ?
 C7 C1 C2 111.04(3) . . ?
 H1 C1 N1 108.2(5) . . ?
 H1 C1 C2 110.4(5) . . ?
 H1 C1 C7 110.1(5) . . ?
 N2 C2 O1 123.65(3) . . ?
 C1 C2 O1 120.01(2) . . ?
 C1 C2 N2 116.33(2) . . ?
 C4 C3 N2 108.32(2) . . ?
 C9 C3 N2 112.35(2) . . ?
 C9 C3 C4 114.24(2) . . ?
 H3 C3 N2 108.0(4) . . ?
 H3 C3 C4 106.7(5) . . ?
 H3 C3 C9 106.8(5) . . ?
 N3 C4 O2 123.80(3) . . ?
 C3 C4 O2 121.57(3) . . ?
 C3 C4 N3 114.60(2) . . ?
 C6 C5 N3 113.91(3) . . ?
 C8 C5 N3 109.60(3) . . ?
 C8 C5 C6 108.07(3) . . ?
 H5 C5 N3 107.3(4) . . ?
 H5 C5 C6 107.8(6) . . ?
 H5 C5 C8 110.2(5) . . ?
 O4 C6 O3 124.43(3) . . ?
 C5 C6 O3 119.05(3) . . ?
 C5 C6 O4 116.35(3) . . ?
 H7A C7 C1 108.2(6) . . ?
 H7B C7 C1 110.7(6) . . ?
 H7B C7 H7A 106.7(9) . . ?
 H7C C7 C1 110.9(6) . . ?
 H7C C7 H7A 113.6(10) . . ?
 H7C C7 H7B 106.7(10) . . ?
 H8A C8 C5 109.9(7) . . ?
 H8B C8 C5 109.3(7) . . ?
 H8B C8 H8A 110.6(10) . . ?
 H8C C8 C5 110.7(7) . . ?
 H8C C8 H8A 108.7(10) . . ?
 H8C C8 H8B 107.6(9) . . ?
 C10 C9 C3 117.15(2) . . ?
 H9A C9 C3 105.5(5) . . ?
 H9A C9 C10 109.9(5) . . ?
 H9B C9 C3 107.1(5) . . ?
 H9B C9 C10 109.4(5) . . ?
 H9B C9 H9A 107.3(7) . . ?
 C9 C10 N4 123.02(3) . . ?
 C12 C10 N4 109.18(3) . . ?
 C12 C10 C9 127.66(3) . . ?
 N5 C11 N4 111.63(3) . . ?
 H11 C11 N4 126.4(6) . . ?
 H11 C11 N5 121.9(6) . . ?
 C10 C12 N5 106.39(3) . . ?
 H12 C12 N5 123.2(7) . . ?
 H12 C12 C10 130.4(7) . . ?
 H13A C13 C14 110.9(5) . . ?
 H13B C13 C14 110.4(7) . . ?
 H13B C13 H13A 106.7(9) . . ?
 H13C C13 C14 109.0(6) . . ?
 H13C C13 H13A 110.8(10) . . ?
 H13C C13 H13B 109.0(9) . . ?
 C13 C14 O5 107.66(3) . . ?
 C15 C14 O5 111.11(3) . . ?
 C15 C14 C13 111.76(4) . . ?
 H14 C14 O5 108.5(5) . . ?
 H14 C14 C13 110.1(5) . . ?
 H14 C14 C15 107.7(6) . . ?
 H15A C15 C14 108.0(8) . . ?
 H15B C15 C14 111.1(7) . . ?
 H15B C15 H15A 107.6(11) . . ?
 H15C C15 C14 111.6(8) . . ?
 H15C C15 H15A 106.6(10) . . ?
 H15C C15 H15B 111.7(12) . . ?

loop_
  _geom_torsion_atom_site_label_1
  _geom_torsion_atom_site_label_2
  _geom_torsion_atom_site_label_3
  _geom_torsion_atom_site_label_4
  _geom_torsion
  _geom_torsion_site_symmetry_1
  _geom_torsion_site_symmetry_2
  _geom_torsion_site_symmetry_3
  _geom_torsion_site_symmetry_4
  _geom_torsion_publ_flag
 O1 C2 N2 C3 0.02(4) . . . . ?
 O1 C2 C1 N1 -41.30(3) . . . . ?
 O1 C2 C1 C7 79.09(4) . . . . ?
 O2 C4 N3 C5 6.67(4) . . . . ?
 O2 C4 C3 N2 -24.29(4) . . . . ?
 O2 C4 C3 C9 101.75(3) . . . . ?
 O3 C6 C5 N3 -31.72(3) . . . . ?
 O3 C6 C5 C8 90.33(4) . . . . ?
 O4 C6 C5 N3 152.80(3) . . . . ?
 O4 C6 C5 C8 -85.15(4) . . . . ?
 N1 C1 C2 N2 139.20(2) . . . . ?
 N2 C2 C1 C7 -100.42(3) . . . . ?
 N2 C3 C4 N3 153.72(2) . . . . ?
 N2 C3 C9 C10 62.44(3) . . . . ?
 N3 C4 C3 C9 -80.24(3) . . . . ?
 N4 C10 C9 C3 -79.17(3) . . . . ?
 N4 C10 C12 N5 0.33(3) . . . . ?
 N4 C11 N5 C12 0.38(4) . . . . ?
 N5 C12 C10 C9 176.19(3) . . . . ?
 C3 C9 C10 C12 105.49(3) . . . . ?

loop_
  _refln_index_h
  _refln_index_k
  _refln_index_l
  _refln_F_squared_calc
  _refln_F_squared_meas
  _refln_F_squared_sigma
  _refln_F_squared_weight
  _refln_observed_status
-20 0 1 1.722 1.196 0.422 99.883 o
-20 0 2 2.594 1.196 0.432 91.203 o
-20 0 3 3.122 2.603 0.452 79.335 o
-20 0 4 0.100 0.603 0.523 74.186 o
-20 0 5 3.968 3.105 0.412 85.968 o
-20 0 6 0.012 0.201 0.352 164.833 o
-20 0 7 1.047 0.804 0.472 85.704 o
-20 1 1 2.978 2.693 0.342 120.723 o
-20 1 2 1.414 1.005 0.271 212.928 o
-20 1 3 1.393 1.497 0.291 185.841 o
-20 1 5 0.056 0.603 0.271 264.761 o
-20 1 6 0.355 0.492 0.241 315.564 o
-20 2 1 0.773 0.000 0.231 329.083 o
-20 2 2 0.970 0.301 0.442 98.651 o
-20 2 4 0.343 0.301 0.462 93.881 o
-20 2 5 0.071 0.492 0.392 130.981 o
-20 2 6 0.245 0.703 0.432 106.344 o
-20 3 1 0.094 0.301 0.774 34.257 o
-20 3 5 0.177 0.100 0.734 38.108 o
-19 0 1 0.000 0.100 0.382 140.765 o
-19 0 2 0.015 0.100 0.533 72.461 o
-19 0 3 0.087 0.100 0.452 99.990 o
-19 0 4 5.679 4.401 0.432 71.155 o
-19 0 5 0.204 0.392 0.372 144.146 o
-19 0 6 1.393 2.201 0.502 72.867 o
-19 0 7 0.019 0.100 0.342 175.321 o
-19 0 8 0.327 0.392 0.322 188.020 o
-19 0 9 0.044 0.603 0.412 118.557 o
-19 0 10 0.227 0.201 0.412 118.703 o
-19 0 11 7.858 4.602 0.432 63.772 o
-19 0 12 0.166 0.804 0.422 111.475 o
-19 1 1 1.622 1.899 0.342 139.161 o
-19 1 2 6.945 6.411 0.372 75.061 o
-19 1 3 2.888 2.502 0.312 138.710 o
-19 1 4 3.775 3.306 0.332 115.330 o
-19 1 5 1.221 0.703 0.231 284.852 o
-19 1 6 0.066 0.392 0.271 268.651 o
-19 1 7 0.287 0.301 0.211 414.537 o
-19 1 8 5.905 5.999 0.513 54.172 o
-19 1 10 0.183 0.201 0.251 310.053 o
-19 1 12 4.381 4.502 0.533 55.862 o
-19 2 1 0.056 0.392 0.301 219.582 o
-19 2 2 0.274 0.392 0.231 349.392 o
-19 2 3 0.210 0.100 0.241 336.527 o
-19 2 4 6.579 2.603 0.472 63.221 o
-19 2 5 4.136 2.402 0.221 177.103 o
-19 2 6 1.084 0.301 0.312 184.281 o
-19 2 7 4.663 4.110 0.472 66.579 o
-19 2 8 0.398 0.100 0.583 59.734 o
-19 2 9 1.693 2.000 0.613 50.433 o
-19 2 10 0.935 0.603 0.523 71.593 o
-19 2 12 1.036 0.492 0.402 116.474 o
-19 3 1 0.621 1.196 0.342 156.922 o
-19 3 2 8.068 6.803 0.603 39.630 o
-19 3 3 0.991 1.296 0.533 67.929 o
-19 3 4 0.324 0.492 0.543 68.418 o
-19 3 5 0.595 0.703 0.543 67.404 o
-19 3 6 0.811 0.804 0.553 64.405 o
-19 3 7 2.157 2.000 0.653 44.278 o
-19 3 9 5.477 4.803 0.683 36.167 o
-19 3 10 0.452 0.703 0.533 70.284 o
-19 3 11 1.601 1.397 0.472 82.103 o
-19 4 1 2.933 3.306 0.332 123.112 o
-19 4 2 3.686 3.407 0.342 111.442 o
-19 4 3 0.434 0.201 0.301 211.962 o
-19 4 4 5.437 5.698 0.372 83.433 o
-19 4 5 1.602 1.296 0.332 150.106 o
-19 4 6 1.577 1.809 0.332 146.997 o
-19 4 7 2.521 2.603 0.372 111.019 o
-19 4 8 1.573 1.005 0.543 64.483 o
-19 4 9 0.864 1.497 0.553 63.436 o
-19 4 10 2.198 1.698 0.523 66.385 o
-19 5 1 0.087 0.392 0.312 205.299 o
-19 5 2 0.038 0.100 0.322 197.317 o
-19 5 3 0.831 1.598 0.372 130.547 o
-19 5 4 6.061 5.406 0.553 48.930 o
-19 5 5 0.321 1.196 0.492 81.327 o
-19 5 6 1.512 2.000 0.412 102.863 o
-19 5 8 1.719 1.809 0.352 132.351 o
-19 5 9 6.641 6.311 0.412 68.523 o
-19 5 10 0.941 1.397 0.352 143.671 o
-19 6 2 2.002 2.000 0.352 128.381 o
-19 6 4 0.814 0.100 0.342 162.225 o
-19 6 5 0.673 0.492 0.291 214.932 o
-19 6 6 0.629 0.804 0.312 188.462 o
-19 6 7 0.862 0.201 0.332 169.679 o
-19 6 8 0.264 0.492 0.312 199.905 o
-19 7 1 1.659 2.301 0.352 130.378 o
-19 7 2 0.469 1.105 0.352 151.639 o
-19 7 3 4.153 3.497 0.643 42.163 o
-19 7 4 0.173 0.603 0.352 159.351 o
-19 7 5 0.151 0.392 0.312 203.740 o
-19 7 6 2.278 2.201 0.352 124.641 o
-18 0 1 5.515 5.899 0.553 49.444 o
-18 0 2 4.501 4.401 0.502 60.848 o
-18 0 3 1.021 0.100 0.462 91.000 o
-18 0 4 8.897 8.401 0.693 31.087 o
-18 0 5 0.226 0.703 0.432 106.464 o
-18 0 6 10.163 11.104 0.563 38.026 o
-18 0 7 3.255 3.598 0.563 54.185 o
-18 0 8 0.495 0.804 0.372 138.372 o
-18 0 9 0.001 0.392 0.372 146.612 o
-18 0 10 0.131 0.392 0.452 98.912 o
-18 0 12 7.592 5.507 0.422 64.930 o
-18 0 13 0.001 0.000 0.322 199.291 o
-18 0 14 0.293 0.804 0.402 121.346 o
-18 1 1 1.120 0.904 0.312 177.723 o
-18 1 3 1.482 1.598 0.372 124.183 o
-18 1 4 1.431 1.397 0.362 131.526 o
-18 1 5 6.540 5.698 0.412 69.938 o
-18 1 6 0.386 0.703 0.261 267.513 o
-18 1 7 0.370 0.392 0.281 239.964 o
-18 1 8 3.237 3.005 0.342 116.956 o
-18 1 9 1.839 1.296 0.261 209.088 o
-18 1 10 5.408 4.200 0.312 105.880 o
-18 1 11 0.290 0.100 0.241 331.380 o
-18 1 12 0.736 0.100 0.231 328.284 o
-18 1 13 0.708 1.105 0.291 206.015 o
-18 1 14 1.130 1.296 0.312 173.920 o
-18 1 15 2.865 1.809 0.261 179.262 o
-18 2 1 5.271 5.205 0.392 80.372 o
-18 2 2 0.741 0.603 0.301 199.426 o
-18 2 3 3.484 2.904 0.372 102.870 o
-18 2 4 4.220 3.497 0.332 110.765 o
-18 2 5 3.177 2.603 0.261 165.838 o
-18 2 6 7.992 7.004 0.683 33.037 o
-18 2 7 0.028 0.201 0.231 375.138 o
-18 2 8 3.685 2.000 0.221 191.493 o
-18 2 9 0.128 0.492 0.221 386.664 o
-18 2 10 0.050 0.100 0.211 450.781 o
-18 2 11 6.510 4.401 0.322 94.385 o
-18 2 12 2.211 1.005 0.191 296.039 o
-18 2 13 4.556 3.005 0.432 78.050 o
-18 2 14 0.231 0.904 0.422 110.654 o
-18 2 15 1.430 0.603 0.553 63.151 o
-18 3 1 6.125 4.502 0.211 133.301 o
-18 3 2 4.529 3.105 0.191 180.627 o
-18 3 3 2.789 2.904 0.291 149.554 o
-18 3 4 10.662 11.205 0.412 50.967 o
-18 3 5 2.464 2.402 0.322 138.548 o
-18 3 6 0.134 0.392 0.402 124.543 o
-18 3 7 6.025 4.904 0.513 55.076 o
-18 3 8 0.530 0.392 0.432 105.501 o
-18 3 9 1.977 1.809 0.523 66.840 o
-18 3 10 1.694 2.100 0.492 74.669 o
-18 3 11 1.519 2.502 0.502 71.978 o
-18 3 12 3.897 3.899 0.543 55.869 o
-18 3 14 0.466 0.201 0.492 82.707 o
-18 4 1 0.765 0.703 0.312 186.690 o
-18 4 2 2.269 2.402 0.332 134.875 o
-18 4 3 0.821 0.603 0.291 209.552 o
-18 4 4 8.079 7.708 0.382 66.580 o
-18 4 5 0.072 0.703 0.291 229.128 o
-18 4 6 2.254 2.502 0.322 140.498 o
-18 4 7 2.287 2.402 0.332 134.677 o
-18 4 8 0.383 0.492 0.322 185.861 o
-18 4 9 0.995 0.703 0.322 172.370 o
-18 4 10 2.499 2.402 0.332 132.297 o
-18 4 11 3.115 2.904 0.362 109.588 o
-18 4 12 0.481 0.392 0.312 196.115 o
-18 4 13 3.725 4.110 0.382 93.962 o
-18 4 14 0.801 1.196 0.653 46.476 o
-18 5 1 2.314 2.100 0.342 130.272 o
-18 5 2 12.177 12.210 0.442 44.299 o
-18 5 3 5.465 5.406 0.372 84.011 o
-18 5 4 1.147 1.598 0.342 146.930 o
-18 5 5 0.579 0.703 0.372 138.001 o
-18 5 6 0.157 0.100 0.402 125.655 o
-18 5 7 1.680 2.000 0.382 115.427 o
-18 5 8 2.928 2.301 0.693 38.774 o
-18 5 9 5.243 4.703 0.382 84.239 o
-18 5 10 1.852 2.100 0.362 123.836 o
-18 5 11 4.529 4.994 0.372 89.984 o
-18 5 12 1.023 1.005 0.332 160.611 o
-18 5 13 0.557 0.904 0.312 188.902 o
-18 6 1 0.469 0.301 0.312 197.390 o
-18 6 2 3.476 3.105 0.352 110.182 o
-18 6 3 6.122 6.502 0.442 64.364 o
-18 6 4 2.393 2.100 0.553 59.230 o
-18 6 5 0.239 0.904 0.402 121.383 o
-18 6 6 2.344 2.000 0.332 136.329 o
-18 6 7 3.543 3.497 0.352 108.136 o
-18 6 8 6.660 6.703 0.382 73.591 o
-18 6 9 1.266 0.703 0.342 151.298 o
-18 6 10 1.672 1.698 0.342 139.762 o
-18 6 11 5.430 4.602 0.352 91.806 o
-18 6 12 1.041 1.105 0.332 159.570 o
-18 7 1 0.281 0.201 0.301 216.019 o
-18 7 3 3.968 3.698 0.422 81.734 o
-18 7 4 2.568 1.899 0.603 50.639 o
-18 7 6 2.137 1.698 0.312 154.182 o
-18 7 7 0.779 0.904 0.322 174.422 o
-18 7 8 0.243 0.100 0.312 205.046 o
-18 7 9 3.783 3.497 0.352 106.328 o
-18 7 10 0.054 0.392 0.312 206.092 o
-18 7 11 0.646 0.301 0.342 163.278 o
-18 8 1 3.857 3.698 0.362 101.335 o
-18 8 2 0.703 0.904 0.332 166.487 o
-18 8 3 0.326 0.100 0.312 203.061 o
-18 8 4 0.680 0.703 0.492 80.891 o
-18 8 5 1.469 1.899 0.382 117.592 o
-18 8 6 1.338 1.005 0.312 172.792 o
-18 8 7 4.834 5.406 0.382 84.519 o
-18 8 8 1.307 1.105 0.322 163.735 o
-18 8 9 1.180 1.296 0.312 173.010 o
-18 8 10 0.396 0.301 0.291 225.439 o
-18 9 1 0.632 0.804 0.372 136.855 o
-18 9 2 0.040 0.100 0.281 256.868 o
-18 9 3 5.535 5.507 0.372 83.422 o
-18 9 4 0.407 0.904 0.322 181.339 o
-18 9 5 2.001 1.598 0.472 80.090 o
-18 9 6 0.079 0.301 0.291 235.145 o
-18 9 7 0.570 0.492 0.312 193.027 o
-18 9 8 2.765 3.005 0.342 121.260 o
-18 10 1 1.805 2.402 0.553 60.200 o
-18 10 2 0.183 0.603 0.462 93.928 o
-18 10 3 0.635 0.804 0.342 159.608 o
-18 10 4 0.739 0.703 0.332 167.542 o
-17 0 1 0.003 1.296 0.583 59.318 o
-17 0 2 5.945 6.411 0.523 52.246 o
-17 0 3 11.425 10.702 0.613 33.286 o
-17 0 4 0.090 0.492 0.583 59.966 o
-17 0 5 0.889 0.492 0.462 90.689 o
-17 0 6 18.606 18.008 0.784 19.376 o
-17 0 7 4.297 4.703 0.673 38.250 o
-17 0 8 0.173 0.100 0.402 125.509 o
-17 0 9 0.075 0.492 0.402 124.628 o
-17 0 10 1.455 1.196 0.492 77.095 o
-17 0 11 3.464 3.497 0.563 53.881 o
-17 0 12 1.202 1.005 0.362 136.101 o
-17 0 13 9.761 9.104 0.553 40.617 o
-17 0 14 9.147 9.205 0.543 42.303 o
-17 0 15 2.490 1.497 0.472 78.386 o
-17 0 16 1.000 0.804 0.492 79.483 o
-17 0 17 8.579 6.502 0.533 46.232 o
-17 1 1 1.307 1.005 0.352 141.600 o
-17 1 2 3.242 2.794 0.312 132.810 o
-17 1 3 0.280 0.301 0.291 228.918 o
-17 1 4 7.434 6.803 0.422 63.438 o
-17 1 5 3.005 2.904 0.312 134.897 o
-17 1 6 1.083 1.397 0.332 156.764 o
-17 1 7 0.073 0.301 0.301 220.362 o
-17 1 8 3.305 3.206 0.412 89.036 o
-17 1 9 0.473 0.492 0.281 234.924 o
-17 1 10 1.081 1.105 0.291 197.023 o
-17 1 11 2.906 2.402 0.332 127.942 o
-17 1 12 0.175 0.703 0.291 226.041 o
-17 1 13 1.337 1.196 0.312 171.119 o
-17 1 14 0.525 0.492 0.281 233.272 o
-17 1 15 6.046 5.507 0.352 85.890 o
-17 1 16 1.771 2.100 0.332 142.631 o
-17 1 17 0.545 0.603 0.312 192.377 o
-17 2 1 16.331 16.500 0.412 36.958 o
-17 2 2 12.874 13.214 0.412 44.707 o
-17 2 3 4.822 4.401 0.291 117.321 o
-17 2 4 5.002 5.205 0.291 112.063 o
-17 2 5 3.991 3.698 0.291 129.405 o
-17 2 6 19.846 19.907 0.472 28.680 o
-17 2 7 0.290 0.392 0.271 259.640 o
-17 2 8 0.715 0.804 0.261 252.486 o
-17 2 9 1.856 1.397 0.322 153.163 o
-17 2 10 4.573 3.698 0.312 114.877 o
-17 2 11 0.546 0.904 0.281 226.245 o
-17 2 12 4.754 3.005 0.291 124.920 o
-17 2 13 8.270 5.607 0.301 85.421 o
-17 2 14 7.283 6.100 0.713 31.798 o
-17 2 15 0.583 0.904 0.291 211.832 o
-17 2 16 3.072 2.502 0.312 136.485 o
-17 2 17 2.970 2.201 0.291 152.031 o
-17 3 1 0.468 0.804 0.231 323.057 o
-17 3 2 21.636 21.213 0.442 27.682 o
-17 3 3 2.710 2.402 0.231 202.120 o
-17 3 4 7.619 6.602 0.251 97.609 o
-17 3 5 0.285 0.201 0.191 502.375 o
-17 3 6 1.192 0.703 0.191 374.524 o
-17 3 7 3.401 3.005 0.352 111.183 o
-17 3 8 2.669 2.904 0.352 117.765 o
-17 3 9 8.686 8.702 0.402 60.121 o
-17 3 10 1.184 1.698 0.342 145.798 o
-17 3 11 1.129 0.804 0.332 160.532 o
-17 3 12 2.902 3.105 0.352 114.876 o
-17 3 13 2.397 1.598 0.462 81.468 o
-17 3 14 2.582 2.603 0.482 73.379 o
-17 3 15 2.985 2.603 0.563 55.678 o
-17 3 16 1.973 1.196 0.543 63.254 o
-17 4 1 9.180 10.009 0.422 54.528 o
-17 4 2 0.932 0.703 0.322 173.494 o
-17 4 3 4.055 4.301 0.362 98.033 o
-17 4 4 6.827 7.004 0.382 72.353 o
-17 4 5 16.655 16.611 0.502 31.811 o
-17 4 6 1.904 2.100 0.312 154.655 o
-17 4 7 14.889 14.310 0.482 36.069 o
-17 4 8 10.154 9.406 0.392 56.539 o
-17 4 9 2.202 1.809 0.382 112.021 o
-17 4 10 1.723 2.301 0.513 69.195 o
-17 4 11 1.117 1.598 0.422 102.383 o
-17 4 12 5.839 5.205 0.372 82.680 o
-17 4 13 4.446 4.110 0.372 92.960 o
-17 4 14 0.103 0.703 0.291 228.198 o
-17 4 15 0.070 0.201 0.312 208.047 o
-17 4 16 0.165 0.100 0.312 206.962 o
-17 5 1 5.211 5.306 0.342 93.923 o
-17 5 2 2.848 2.693 0.332 127.027 o
-17 5 3 1.431 1.196 0.281 198.675 o
-17 5 4 0.355 0.301 0.291 226.654 o
-17 5 5 4.207 4.110 0.342 104.683 o
-17 5 6 6.127 5.406 0.362 83.249 o
-17 5 7 2.868 3.497 0.352 113.518 o
-17 5 8 1.428 1.698 0.312 165.253 o
-17 5 9 4.247 3.799 0.322 113.273 o
-17 5 10 3.520 3.105 0.352 109.836 o
-17 5 11 0.202 0.703 0.332 176.851 o
-17 5 12 1.911 2.201 0.312 153.815 o
-17 5 13 1.767 2.000 0.342 136.873 o
-17 5 14 0.857 0.804 0.301 194.489 o
-17 5 15 0.641 0.492 0.322 180.803 o
-17 5 16 1.275 1.196 0.332 155.423 o
-17 6 1 4.144 4.803 0.362 95.881 o
-17 6 2 0.256 0.392 0.312 201.260 o
-17 6 3 7.014 6.602 0.372 74.387 o
-17 6 5 3.834 3.407 0.342 110.246 o
-17 6 6 1.767 2.000 0.332 143.320 o
-17 6 7 3.933 4.502 0.352 101.641 o
-17 6 8 9.845 9.004 0.412 55.365 o
-17 6 9 2.151 1.497 0.322 148.350 o
-17 6 10 2.538 2.603 0.322 136.466 o
-17 6 11 9.305 9.597 0.402 57.239 o
-17 6 13 0.427 0.492 0.332 174.695 o
-17 6 14 1.209 1.196 0.301 182.870 o
-17 6 15 1.186 0.703 0.322 169.073 o
-17 7 1 0.682 0.392 0.312 191.694 o
-17 7 2 6.722 6.703 0.352 79.615 o
-17 7 3 2.079 1.497 0.322 149.334 o
-17 7 4 1.075 1.105 0.301 186.527 o
-17 7 5 0.634 0.703 0.291 213.135 o
-17 7 6 1.397 1.105 0.342 146.872 o
-17 7 7 0.976 0.492 0.432 102.354 o
-17 7 8 0.390 0.201 0.422 112.035 o
-17 7 9 0.013 0.100 0.442 105.020 o
-17 7 10 0.396 1.105 0.452 95.500 o
-17 7 11 4.461 4.904 0.482 64.032 o
-17 7 12 2.206 2.402 0.392 105.361 o
-17 7 13 0.192 0.904 0.372 141.256 o
-17 7 14 0.385 0.392 0.352 157.809 o
-17 8 1 0.802 1.397 0.342 152.925 o
-17 8 2 0.302 0.301 0.312 201.240 o
-17 8 3 0.758 1.105 0.291 204.766 o
-17 8 4 1.145 0.804 0.301 188.229 o
-17 8 7 0.300 0.392 0.412 117.345 o
-17 8 8 3.897 3.698 0.422 82.049 o
-17 8 9 0.382 0.603 0.332 174.523 o
-17 8 10 3.333 3.105 0.342 115.674 o
-17 8 11 6.221 4.994 0.352 86.319 o
-17 8 12 0.711 1.005 0.322 174.753 o
-17 9 1 2.682 2.502 0.452 81.352 o
-17 9 2 0.599 0.100 0.392 127.768 o
-17 9 3 1.979 2.000 0.342 134.464 o
-17 9 4 3.622 3.497 0.332 115.839 o
-17 9 5 1.439 1.397 0.281 196.114 o
-17 9 6 2.909 3.306 0.312 133.684 o
-17 9 7 0.568 1.105 0.372 135.899 o
-17 9 8 0.601 0.703 0.432 104.044 o
-17 9 9 2.823 3.005 0.342 120.714 o
-17 9 10 0.877 0.492 0.312 186.545 o
-17 9 11 3.299 3.005 0.342 116.411 o
-17 9 12 0.445 0.804 0.352 154.031 o
-17 10 1 3.009 3.005 0.362 110.021 o
-17 10 2 1.417 1.296 0.472 83.071 o
-17 10 3 2.411 3.306 0.593 51.257 o
-17 10 4 1.519 1.497 0.372 124.315 o
-17 10 5 0.384 0.100 0.322 189.861 o
-17 10 6 1.623 1.698 0.372 122.414 o
-17 10 7 0.096 0.392 0.322 192.869 o
-17 10 8 1.852 2.603 0.452 84.726 o
-17 10 9 0.402 0.603 0.392 127.253 o
-17 10 10 1.299 1.296 0.342 146.908 o
-17 11 2 2.981 3.206 0.372 105.334 o
-17 11 3 1.804 1.809 0.372 120.285 o
-17 11 4 1.753 2.402 0.673 42.101 o
-17 11 5 3.018 3.005 0.372 105.789 o
-17 11 6 1.952 2.502 0.342 132.004 o
-17 11 7 1.649 1.698 0.352 133.702 o
-17 11 8 0.279 0.100 0.342 170.841 o
-17 12 2 0.096 1.196 0.412 115.782 o
-16 0 1 6.097 6.411 0.523 51.950 o
-16 0 2 4.529 6.411 0.653 39.070 o
-16 0 3 12.851 13.004 0.623 30.438 o
-16 0 4 0.842 0.904 0.543 66.487 o
-16 0 5 21.605 21.806 0.794 17.390 o
-16 0 6 14.053 14.099 0.673 26.615 o
-16 0 7 0.036 0.603 0.553 66.598 o
-16 0 8 0.700 1.497 0.442 96.799 o
-16 0 9 0.759 0.804 0.492 80.394 o
-16 0 10 5.413 4.803 0.593 45.444 o
-16 0 11 0.938 1.005 0.412 110.175 o
-16 0 12 10.713 10.300 0.623 33.458 o
-16 0 13 2.454 2.502 0.623 47.482 o
-16 0 15 1.516 1.809 0.543 63.623 o
-16 0 16 0.409 0.301 0.402 122.518 o
-16 0 17 9.863 8.803 0.583 38.106 o
-16 0 18 7.074 6.602 0.502 52.551 o
-16 0 19 1.968 1.105 0.412 102.801 o
-16 1 1 2.508 2.402 0.271 172.401 o
-16 1 2 2.709 2.603 0.271 166.914 o
-16 1 3 4.378 4.602 0.291 120.618 o
-16 1 4 2.394 2.794 0.342 125.876 o
-16 1 5 1.347 1.296 0.301 179.163 o
-16 1 6 2.739 3.306 0.372 106.720 o
-16 1 7 1.812 1.497 0.352 133.021 o
-16 1 8 2.346 1.899 0.372 115.249 o
-16 1 9 1.818 2.201 0.301 162.739 o
-16 1 10 1.637 2.301 0.362 124.927 o
-16 1 11 8.672 7.708 0.452 54.586 o
-16 1 13 0.684 0.603 0.301 200.787 o
-16 1 14 0.009 0.603 0.382 137.869 o
-16 1 15 4.634 4.994 0.372 89.406 o
-16 1 16 4.376 3.799 0.382 91.134 o
-16 1 17 1.255 0.904 0.372 129.756 o
-16 1 18 0.129 0.301 0.332 181.939 o
-16 1 19 0.390 0.703 0.322 183.633 o
-16 2 1 0.721 0.703 0.251 271.396 o
-16 2 2 9.607 9.707 0.362 61.477 o
-16 2 3 9.343 9.496 0.352 64.006 o
-16 2 4 2.269 2.301 0.271 177.976 o
-16 2 5 14.376 14.099 0.372 44.290 o
-16 2 6 10.681 10.913 0.392 53.385 o
-16 2 7 5.723 6.100 0.322 93.993 o
-16 2 8 0.344 0.301 0.211 408.934 o
-16 2 9 0.254 0.603 0.241 318.234 o
-16 2 10 0.959 1.105 0.271 224.508 o
-16 2 11 7.418 7.004 0.332 79.881 o
-16 2 12 10.866 10.602 0.372 55.519 o
-16 2 13 8.569 7.708 0.372 66.551 o
-16 2 14 4.115 3.206 0.261 146.236 o
-16 2 15 1.691 0.804 0.261 220.105 o
-16 2 16 1.004 0.804 0.261 242.067 o
-16 2 17 5.313 4.301 0.312 106.222 o
-16 2 18 0.414 0.804 0.261 264.262 o
-16 2 19 0.931 0.703 0.291 205.467 o
-16 3 1 14.001 14.310 0.372 44.775 o
-16 3 2 0.848 1.105 0.221 313.736 o
-16 3 3 3.617 3.105 0.251 160.565 o
-16 3 4 3.165 3.005 0.261 162.563 o
-16 3 5 17.052 15.506 0.372 38.845 o
-16 3 6 2.454 2.201 0.201 244.437 o
-16 3 7 15.736 14.310 0.372 41.790 o
-16 3 8 15.499 11.406 0.352 46.147 o
-16 3 9 4.327 3.497 0.221 162.990 o
-16 3 10 2.455 2.100 0.221 223.619 o
-16 3 11 1.609 1.105 0.191 328.843 o
-16 3 12 0.511 0.301 0.201 427.097 o
-16 3 13 0.582 0.603 0.211 374.260 o
-16 3 14 6.646 5.798 0.352 82.122 o
-16 3 15 7.980 6.602 0.271 90.711 o
-16 3 16 0.119 0.201 0.201 479.455 o
-16 3 17 6.342 4.994 0.312 96.363 o
-16 3 18 0.247 0.392 0.201 451.524 o
-16 4 1 1.902 1.809 0.211 261.326 o
-16 4 2 25.089 24.912 0.633 19.217 o
-16 4 3 6.084 7.105 0.412 69.075 o
-16 4 4 2.305 2.000 0.352 125.357 o
-16 4 5 4.333 4.502 0.372 92.483 o
-16 4 6 4.162 4.401 0.402 84.778 o
-16 4 7 0.610 1.005 0.402 117.852 o
-16 4 8 1.150 1.397 0.312 172.647 o
-16 4 9 3.177 3.105 0.332 121.720 o
-16 4 10 2.991 2.693 0.342 120.599 o
-16 4 11 6.586 5.899 0.372 77.669 o
-16 4 12 2.851 2.904 0.342 120.926 o
-16 4 13 8.317 7.396 0.362 69.654 o
-16 4 14 0.449 0.492 0.322 184.562 o
-16 4 16 3.642 3.799 0.422 82.971 o
-16 4 17 3.387 3.005 0.432 83.039 o
-16 4 18 2.164 2.794 0.442 86.050 o
-16 5 1 8.538 10.009 0.422 56.081 o
-16 5 2 22.633 22.610 0.603 21.677 o
-16 5 3 11.341 13.004 0.703 27.232 o
-16 5 4 1.538 1.397 0.301 174.592 o
-16 5 5 15.516 15.305 0.462 35.909 o
-16 5 6 1.315 0.804 0.281 206.357 o
-16 5 7 12.704 12.601 0.442 43.103 o
-16 5 8 11.729 11.898 0.452 44.457 o
-16 5 9 6.133 6.411 0.452 62.703 o
-16 5 10 8.841 9.205 0.513 45.757 o
-16 5 11 6.303 6.602 0.482 57.121 o
-16 5 12 1.645 1.899 0.342 138.884 o
-16 5 13 1.327 1.497 0.332 152.533 o
-16 5 14 3.283 2.693 0.352 113.414 o
-16 5 15 0.415 0.392 0.301 209.989 o
-16 5 16 0.757 0.492 0.342 160.114 o
-16 5 17 9.132 8.702 0.392 60.261 o
-16 5 18 0.823 1.105 0.322 171.858 o
-16 6 1 11.883 11.898 0.442 45.069 o
-16 6 2 1.896 2.201 0.342 134.277 o
-16 6 3 0.318 0.201 0.301 215.023 o
-16 6 4 1.038 1.005 0.312 178.331 o
-16 6 5 5.694 5.698 0.352 87.251 o
-16 6 6 0.675 1.105 0.312 184.423 o
-16 6 7 7.820 7.396 0.382 68.002 o
-16 6 8 4.593 4.110 0.342 101.912 o
-16 6 9 0.826 0.804 0.342 156.787 o
-16 6 10 0.899 0.703 0.352 148.605 o
-16 6 11 5.060 4.904 0.372 87.361 o
-16 6 12 1.481 1.005 0.322 161.763 o
-16 6 13 3.365 3.306 0.322 123.702 o
-16 6 14 0.830 1.105 0.322 171.741 o
-16 6 15 0.573 0.804 0.352 152.277 o
-16 6 16 4.112 3.799 0.332 110.414 o
-16 6 17 2.176 2.000 0.332 138.296 o
-16 7 1 10.065 10.210 0.432 51.159 o
-16 7 2 5.368 5.095 0.352 90.737 o
-16 7 3 0.224 0.301 0.322 191.114 o
-16 7 4 1.283 0.603 0.312 177.493 o
-16 7 5 0.553 0.392 0.322 183.500 o
-16 7 6 0.954 1.005 0.281 213.204 o
-16 7 7 4.036 4.010 0.312 118.356 o
-16 7 8 0.025 0.301 0.301 221.693 o
-16 7 9 0.887 0.492 0.322 176.213 o
-16 7 10 2.729 2.301 0.312 141.952 o
-16 7 11 7.893 6.411 0.372 71.306 o
-16 7 12 0.879 0.804 0.301 194.001 o
-16 7 13 1.633 1.598 0.312 162.720 o
-16 7 15 1.623 1.196 0.332 150.509 o
-16 7 16 0.361 0.100 0.312 202.212 o
-16 8 1 4.894 5.406 0.543 52.396 o
-16 8 2 0.105 0.100 0.462 95.631 o
-16 8 3 2.838 2.603 0.332 127.606 o
-16 8 4 2.696 2.502 0.322 135.208 o
-16 8 5 2.105 2.000 0.301 159.738 o
-16 8 6 0.984 0.492 0.291 206.793 o
-16 8 7 1.736 1.497 0.312 161.871 o
-16 8 8 13.748 12.903 0.472 39.076 o
-16 8 9 4.007 3.799 0.332 111.272 o
-16 8 10 0.619 0.804 0.312 188.665 o
-16 8 11 4.849 4.803 0.352 94.685 o
-16 8 12 12.825 12.501 0.472 40.651 o
-16 8 13 1.229 1.497 0.342 146.516 o
-16 8 14 1.176 1.497 0.332 154.678 o
-16 8 15 1.144 0.703 0.301 189.306 o
-16 9 1 0.246 0.392 0.332 178.883 o
-16 9 2 0.942 0.492 0.362 142.039 o
-16 9 4 0.227 0.100 0.452 99.197 o
-16 9 5 3.736 3.407 0.382 95.992 o
-16 9 6 1.628 1.698 0.332 147.054 o
-16 9 7 1.458 1.497 0.312 166.434 o
-16 9 8 0.469 0.804 0.301 203.528 o
-16 9 9 1.727 2.301 0.332 141.929 o
-16 9 10 0.255 0.492 0.301 212.841 o
-16 9 11 6.131 5.798 0.372 79.918 o
-16 9 12 6.018 6.904 0.914 21.415 o
-16 9 13 0.560 0.904 0.332 168.856 o
-16 10 1 5.968 6.100 0.392 75.478 o
-16 10 2 0.476 0.603 0.322 182.924 o
-16 10 3 0.418 0.703 0.312 194.050 o
-16 10 4 3.754 3.306 0.362 103.399 o
-16 10 5 3.030 3.005 0.502 66.659 o
-16 10 6 1.360 1.899 0.322 156.747 o
-16 10 7 0.248 0.201 0.312 203.713 o
-16 10 8 9.898 9.908 0.432 51.839 o
-16 10 9 0.675 1.005 0.342 157.532 o
-16 10 10 2.647 2.301 0.352 120.675 o
-16 10 11 5.152 4.904 0.372 86.880 o
-16 10 12 3.080 3.598 0.372 103.266 o
-16 10 13 0.322 0.100 0.352 160.870 o
-16 11 1 1.465 2.301 0.502 72.474 o
-16 11 2 1.246 1.105 0.442 94.879 o
-16 11 3 1.702 1.809 0.342 138.741 o
-16 11 4 2.714 2.201 0.332 131.052 o
-16 11 5 3.007 3.005 0.332 123.860 o
-16 11 6 1.110 0.804 0.392 119.977 o
-16 11 8 0.071 0.000 0.382 140.533 o
-16 11 9 1.093 1.296 0.352 142.423 o
-16 11 10 0.552 1.105 0.332 167.320 o
-16 11 11 4.777 4.904 0.382 86.065 o
-16 11 12 0.219 0.201 0.362 153.061 o
-16 12 1 1.650 2.000 0.342 138.231 o
-16 12 2 3.523 3.899 0.382 95.794 o
-16 12 3 8.905 10.109 0.804 24.464 o
-16 12 4 0.791 1.497 0.452 92.416 o
-16 12 5 0.733 0.904 0.342 157.417 o
-16 12 6 2.125 1.698 0.352 128.674 o
-16 12 7 0.901 1.296 0.372 131.368 o
-16 12 8 5.738 6.602 0.523 52.464 o
-16 12 9 1.112 1.296 0.372 129.230 o
-16 13 2 0.243 0.000 0.442 103.892 o
-16 13 3 1.387 1.598 0.342 143.860 o
-16 13 4 1.594 1.598 0.362 128.821 o
-16 13 5 1.644 1.899 0.472 80.914 o
-16 13 6 2.230 2.402 0.362 118.994 o
-15 0 1 0.009 0.000 0.332 187.230 o
-15 0 2 1.021 1.598 0.563 60.858 o
-15 0 3 13.399 12.803 0.613 30.633 o
-15 0 4 4.063 4.703 0.613 44.999 o
-15 0 5 1.057 1.397 0.432 99.137 o
-15 0 6 5.763 5.607 0.613 42.181 o
-15 0 7 11.842 11.506 0.613 32.538 o
-15 0 8 3.018 3.306 0.553 56.614 o
-15 0 9 10.939 10.300 0.613 33.931 o
-15 0 10 25.289 25.505 0.884 14.062 o
-15 0 12 0.644 1.196 0.583 58.123 o
-15 0 13 0.579 0.603 0.412 114.338 o
-15 0 14 7.693 9.004 0.593 39.681 o
-15 0 15 0.772 1.105 0.482 82.920 o
-15 0 16 0.649 0.703 0.513 75.053 o
-15 0 17 26.349 26.107 1.065 11.131 o
-15 0 18 0.678 0.201 0.523 72.999 o
-15 0 19 0.804 1.397 0.523 70.792 o
-15 1 1 37.166 39.211 0.683 12.413 o
-15 1 2 1.063 1.497 0.271 215.844 o
-15 1 3 13.778 13.998 0.382 44.723 o
-15 1 4 3.303 3.306 0.281 145.612 o
-15 1 5 16.532 16.400 0.382 38.400 o
-15 1 6 1.162 1.809 0.281 197.788 o
-15 1 7 21.358 20.902 0.513 25.697 o
-15 1 8 1.490 0.904 0.261 224.622 o
-15 1 9 0.131 0.201 0.332 182.862 o
-15 1 10 0.167 0.000 0.271 272.642 o
-15 1 11 3.986 4.010 0.291 127.743 o
-15 1 12 1.611 1.497 0.281 191.069 o
-15 1 13 1.755 1.296 0.372 123.048 o
-15 1 14 7.432 7.909 0.462 55.868 o
-15 1 15 3.905 4.401 0.382 92.087 o
-15 1 16 0.693 0.100 0.312 194.644 o
-15 1 17 5.788 4.994 0.372 83.436 o
-15 1 18 0.457 0.603 0.301 206.274 o
-15 1 19 2.007 1.809 0.332 141.513 o
-15 1 20 1.826 1.809 0.332 143.771 o
-15 2 1 12.822 12.803 0.392 46.823 o
-15 2 2 4.013 4.110 0.301 122.419 o
-15 2 3 10.804 11.104 0.352 57.264 o
-15 2 4 25.150 24.610 0.482 22.844 o
-15 2 5 14.709 13.807 0.372 43.957 o
-15 2 6 9.896 9.305 0.322 66.648 o
-15 2 7 8.449 8.401 0.322 74.015 o
-15 2 8 1.779 1.698 0.241 228.384 o
-15 2 9 2.944 3.105 0.312 134.436 o
-15 2 10 1.811 1.698 0.261 204.565 o
-15 2 11 10.077 10.300 0.352 60.473 o
-15 2 12 22.046 21.515 0.462 26.585 o
-15 2 13 4.441 4.010 0.291 122.960 o
-15 2 14 0.573 0.392 0.271 249.010 o
-15 2 15 1.461 1.598 0.281 193.304 o
-15 2 16 1.515 1.296 0.231 258.729 o
-15 2 17 5.887 5.406 0.291 104.029 o
-15 2 18 1.988 2.000 0.251 206.581 o
-15 2 19 3.423 3.105 0.271 151.263 o
-15 2 20 0.413 0.201 0.241 320.718 o
-15 3 1 4.366 4.502 0.301 117.133 o
-15 3 2 7.919 7.999 0.332 75.362 o
-15 3 3 4.848 4.803 0.291 115.218 o
-15 3 4 0.293 0.603 0.221 368.471 o
-15 3 5 10.089 10.210 0.322 64.416 o
-15 3 6 1.248 1.196 0.231 272.173 o
-15 3 7 5.855 6.200 0.322 92.859 o
-15 3 8 4.383 4.301 0.241 145.073 o
-15 3 9 12.668 12.210 0.352 51.244 o
-15 3 10 3.935 3.799 0.241 155.630 o
-15 3 11 5.675 5.507 0.281 108.470 o
-15 3 12 12.730 12.009 0.372 49.537 o
-15 3 13 5.181 4.703 0.312 105.689 o
-15 3 14 5.339 4.602 0.281 115.355 o
-15 3 15 0.011 0.201 0.241 346.493 o
-15 3 16 1.659 1.397 0.251 224.545 o
-15 3 17 9.969 10.109 0.342 62.372 o
-15 3 18 3.760 3.306 0.271 144.997 o
-15 3 19 1.759 1.497 0.251 220.027 o
-15 3 20 3.753 3.407 0.271 144.401 o
-15 4 1 1.972 1.809 0.241 220.674 o
-15 4 2 11.552 10.913 0.312 59.829 o
-15 4 3 2.743 2.301 0.211 221.931 o
-15 4 4 11.914 10.803 0.422 47.831 o
-15 4 5 5.566 5.999 0.372 82.084 o
-15 4 6 14.607 14.511 0.492 35.671 o
-15 4 7 2.801 2.904 0.352 116.606 o
-15 4 8 4.475 4.703 0.372 91.099 o
-15 4 9 1.193 1.899 0.372 125.490 o
-15 4 10 1.980 2.100 0.462 82.154 o
-15 4 11 3.968 3.899 0.372 96.467 o
-15 4 12 20.612 20.611 0.583 23.979 o
-15 4 13 22.164 20.611 0.583 23.059 o
-15 4 14 13.556 8.702 0.291 59.216 o
-15 4 15 0.587 0.392 0.151 643.122 o
-15 4 16 0.830 0.603 0.161 523.251 o
-15 4 17 4.713 4.010 0.221 152.273 o
-15 4 18 8.706 6.602 0.281 84.443 o
-15 4 19 1.128 0.804 0.151 501.231 o
-15 5 1 10.957 9.597 0.452 47.877 o
-15 5 2 1.397 1.598 0.332 150.851 o
-15 5 3 6.134 6.411 0.382 76.323 o
-15 5 4 6.689 7.004 0.472 57.246 o
-15 5 5 5.701 6.100 0.492 57.570 o
-15 5 6 0.359 0.492 0.332 175.911 o
-15 5 7 21.303 20.410 0.593 23.308 o
-15 5 8 0.697 0.392 0.322 180.699 o
-15 5 9 5.951 6.200 0.372 79.825 o
-15 5 10 5.902 5.607 0.352 86.385 o
-15 5 11 3.821 4.010 0.332 111.944 o
-15 5 12 2.557 2.904 0.342 123.727 o
-15 5 13 2.006 1.397 0.322 151.041 o
-15 5 14 1.228 1.899 0.412 105.057 o
-15 5 15 2.188 1.296 0.452 86.157 o
-15 5 16 1.531 1.397 0.422 100.438 o
-15 5 17 15.811 16.299 0.623 26.981 o
-15 5 18 1.400 1.397 0.442 93.283 o
-15 5 19 2.822 2.502 0.452 80.770 o
-15 6 1 6.433 6.502 0.492 55.434 o
-15 6 2 12.807 13.114 0.533 35.982 o
-15 6 3 1.204 2.794 0.372 121.250 o
-15 6 4 0.906 1.296 0.362 137.787 o
-15 6 5 4.843 4.401 0.462 67.635 o
-15 6 6 7.861 6.803 0.492 52.075 o
-15 6 7 1.556 1.397 0.392 113.881 o
-15 6 8 6.238 5.798 0.392 74.995 o
-15 6 9 16.414 15.807 0.492 32.968 o
-15 6 10 5.972 6.602 0.372 78.825 o
-15 6 11 4.349 4.904 0.362 94.317 o
-15 6 12 13.073 13.114 0.462 40.601 o
-15 6 13 0.940 1.296 0.342 151.702 o
-15 6 14 2.505 2.301 0.322 138.656 o
-15 6 15 2.686 2.904 0.332 127.620 o
-15 6 16 1.832 1.397 0.342 139.651 o
-15 6 17 1.779 1.899 0.322 150.701 o
-15 6 18 5.664 5.607 0.382 80.122 o
-15 6 19 0.392 0.703 0.322 183.588 o
-15 7 1 17.197 18.410 0.713 22.078 o
-15 7 2 4.945 4.904 0.613 43.684 o
-15 7 3 7.226 7.004 0.693 32.929 o
-15 7 4 4.249 5.095 0.593 46.938 o
-15 7 5 1.562 1.005 0.452 89.803 o
-15 7 6 1.448 1.598 0.452 88.921 o
-15 7 7 12.952 11.798 0.523 37.273 o
-15 7 8 2.770 3.407 0.452 79.134 o
-15 7 9 5.144 4.803 0.432 72.349 o
-15 7 10 1.913 2.301 0.362 122.326 o
-15 7 11 16.518 14.310 0.502 33.107 o
-15 7 12 8.211 7.808 0.392 64.369 o
-15 7 13 0.270 0.301 0.322 190.147 o
-15 7 14 3.991 3.698 0.322 115.948 o
-15 7 15 0.209 0.804 0.312 197.587 o
-15 7 16 1.331 0.904 0.322 164.977 o
-15 7 17 3.909 3.497 0.342 109.284 o
-15 7 18 2.129 2.000 0.352 127.099 o
-15 8 1 6.153 6.200 0.382 76.689 o
-15 8 2 6.820 6.502 0.372 75.389 o
-15 8 3 0.917 1.005 0.352 146.423 o
-15 8 4 2.033 2.100 0.352 127.564 o
-15 8 5 1.991 2.502 0.402 102.298 o
-15 8 6 0.977 1.105 0.402 114.515 o
-15 8 7 2.477 2.402 0.452 82.435 o
-15 8 8 6.371 7.004 0.874 22.989 o
-15 8 9 1.135 1.105 0.442 95.486 o
-15 8 10 0.991 1.105 0.452 92.395 o
-15 8 11 0.154 0.603 0.442 102.583 o
-15 8 12 4.740 4.994 0.492 61.297 o
-15 8 13 4.255 4.010 0.442 74.778 o
-15 8 14 1.645 1.899 0.432 94.376 o
-15 8 15 3.255 2.201 0.452 79.610 o
-15 8 16 1.849 1.899 0.382 114.459 o
-15 8 17 4.580 4.401 0.372 91.354 o
-15 9 1 18.969 18.812 0.543 27.127 o
-15 9 2 7.494 7.708 0.382 68.599 o
-15 9 3 0.660 0.603 0.332 169.701 o
-15 9 4 0.242 0.301 0.332 179.802 o
-15 9 5 0.884 1.005 0.342 154.520 o
-15 9 6 6.156 5.607 0.382 77.944 o
-15 9 7 3.314 3.497 0.362 105.863 o
-15 9 8 8.169 7.507 0.472 53.306 o
-15 9 9 2.864 3.105 0.462 76.652 o
-15 9 10 1.573 1.809 0.472 81.382 o
-15 9 11 7.356 5.899 0.462 58.492 o
-15 9 12 0.271 0.703 0.382 134.508 o
-15 9 13 0.662 0.301 0.342 163.031 o
-15 9 14 0.288 0.100 0.312 203.971 o
-15 9 15 1.132 0.603 0.322 170.864 o
-15 9 16 0.739 1.196 0.332 163.561 o
-15 10 1 8.104 8.401 0.543 44.413 o
-15 10 2 1.717 2.000 0.643 46.124 o
-15 10 3 5.890 5.698 0.392 76.630 o
-15 10 4 1.879 2.603 0.352 126.592 o
-15 10 5 4.456 3.799 0.362 97.075 o
-15 10 6 4.685 4.602 0.342 99.577 o
-15 10 7 8.690 8.301 0.392 62.140 o
-15 10 8 5.998 5.607 0.392 76.368 o
-15 10 9 12.314 12.109 0.462 42.498 o
-15 10 10 4.868 4.994 0.452 68.682 o
-15 10 12 3.883 4.200 0.422 81.003 o
-15 10 13 0.496 0.492 0.352 155.504 o
-15 10 14 2.135 2.603 0.352 124.080 o
-15 10 15 3.899 4.703 0.392 88.235 o
-15 11 1 1.170 1.196 0.342 149.272 o
-15 11 2 18.623 18.601 0.563 26.679 o
-15 11 3 0.562 0.100 0.382 134.626 o
-15 11 4 2.066 2.502 0.482 75.349 o
-15 11 5 1.446 1.809 0.332 148.751 o
-15 11 6 1.119 1.497 0.312 172.302 o
-15 11 7 2.863 2.693 0.362 112.415 o
-15 11 8 5.016 4.502 0.372 88.668 o
-15 11 9 3.754 3.105 0.342 112.112 o
-15 11 10 0.237 0.301 0.332 179.901 o
-15 11 11 5.097 5.406 0.432 71.438 o
-15 11 12 0.514 0.201 0.533 70.834 o
-15 11 13 0.336 0.000 0.332 180.874 o
-15 11 14 0.321 0.301 0.342 168.470 o
-15 12 1 9.038 8.200 0.693 31.056 o
-15 12 2 0.756 1.005 0.352 148.499 o
-15 12 3 0.747 0.904 0.342 157.205 o
-15 12 4 1.147 1.196 0.322 165.592 o
-15 12 5 9.842 9.104 0.452 50.544 o
-15 12 6 2.747 2.402 0.422 90.722 o
-15 12 7 1.776 1.598 0.352 132.872 o
-15 12 8 8.830 8.401 0.402 60.141 o
-15 12 9 2.299 2.402 0.342 128.848 o
-15 12 10 2.533 3.407 0.362 112.194 o
-15 12 11 1.638 1.196 0.352 136.618 o
-15 12 12 2.989 2.693 0.372 107.131 o
-15 13 1 5.380 5.095 0.352 90.670 o
-15 13 2 1.328 1.397 0.372 126.609 o
-15 13 4 2.158 1.899 0.342 133.043 o
-15 13 5 6.794 6.904 0.372 74.667 o
-15 13 6 0.785 0.492 0.332 168.535 o
-15 13 7 1.254 1.196 0.352 141.091 o
-15 13 8 1.364 1.196 0.432 97.929 o
-15 13 9 1.551 1.698 0.352 134.786 o
-15 13 10 0.636 0.301 0.342 163.432 o
-15 14 2 1.433 0.904 0.482 80.680 o
-15 14 3 2.630 2.603 0.372 110.172 o
-15 14 4 2.284 3.206 0.372 110.518 o
-15 14 5 1.014 1.899 0.472 83.496 o
-15 14 6 3.221 2.693 0.352 113.933 o
-14 0 1 27.610 28.811 0.683 16.498 o
-14 0 2 2.623 2.402 0.312 142.668 o
-14 0 3 0.138 0.100 0.251 315.462 o
-14 0 4 1.591 1.698 0.281 189.296 o
-14 0 5 26.596 25.715 0.864 14.068 o
-14 0 6 5.352 6.200 0.492 58.279 o
-14 0 7 21.578 21.605 0.864 15.866 o
-14 0 8 3.644 4.010 0.452 74.614 o
-14 0 9 16.349 16.299 0.713 23.020 o
-14 0 11 0.019 0.201 0.422 114.791 o
-14 0 12 8.982 8.401 0.553 42.144 o
-14 0 13 14.100 14.199 0.824 20.571 o
-14 0 14 0.292 1.005 0.613 53.501 o
-14 0 15 0.731 0.301 0.492 81.469 o
-14 0 17 14.796 16.611 0.864 18.637 o
-14 0 18 1.961 1.809 0.472 79.834 o
-14 0 19 0.004 0.392 0.442 104.160 o
-14 0 20 6.050 6.311 0.603 42.427 o
-14 0 21 0.891 0.100 0.432 104.114 o
-14 1 1 4.128 4.803 0.281 126.420 o
-14 1 2 52.275 52.426 0.804 8.008 o
-14 1 3 10.150 10.300 0.342 61.512 o
-14 1 4 5.908 6.411 0.271 105.975 o
-14 1 5 12.020 12.310 0.382 49.821 o
-14 1 6 23.065 23.304 0.442 25.742 o
-14 1 7 38.747 38.016 0.643 12.591 o
-14 1 8 1.761 2.201 0.261 199.522 o
-14 1 9 5.970 6.703 0.301 95.939 o
-14 1 10 1.662 1.698 0.281 187.737 o
-14 1 11 2.017 2.301 0.301 158.739 o
-14 1 12 28.741 28.610 0.563 18.314 o
-14 1 13 1.318 1.397 0.271 210.250 o
-14 1 14 2.127 2.301 0.281 172.439 o
-14 1 15 12.170 12.702 0.412 46.445 o
-14 1 16 6.461 6.311 0.412 69.142 o
-14 1 17 0.326 0.201 0.352 160.070 o
-14 1 18 12.261 13.004 0.432 44.321 o
-14 1 19 4.546 5.507 0.372 88.492 o
-14 1 20 1.714 1.598 0.352 133.547 o
-14 1 21 18.690 17.204 0.583 26.341 o
-14 2 1 50.432 52.918 0.864 7.881 o
-14 2 2 4.053 4.602 0.271 132.936 o
-14 2 3 9.004 9.406 0.301 72.846 o
-14 2 4 19.791 20.510 0.462 28.844 o
-14 2 5 15.907 15.908 0.362 40.844 o
-14 2 6 0.902 1.196 0.221 308.028 o
-14 2 7 23.101 23.615 0.603 21.180 o
-14 2 8 0.662 0.603 0.231 317.479 o
-14 2 9 1.904 2.100 0.251 207.477 o
-14 2 10 11.459 11.898 0.402 49.549 o
-14 2 11 0.610 0.804 0.271 240.469 o
-14 2 12 4.787 4.994 0.291 114.911 o
-14 2 13 12.448 13.004 0.372 49.081 o
-14 2 14 5.271 4.994 0.291 110.654 o
-14 2 15 3.597 3.598 0.301 129.472 o
-14 2 16 2.121 2.402 0.342 130.718 o
-14 2 17 6.551 6.803 0.372 75.883 o
-14 2 18 0.524 0.100 0.301 210.956 o
-14 2 19 0.881 1.105 0.291 201.760 o
-14 2 20 1.021 1.005 0.291 199.613 o
-14 2 21 1.076 1.105 0.271 221.059 o
-14 3 1 9.223 9.205 0.322 69.309 o
-14 3 2 15.016 15.104 0.372 42.322 o
-14 3 3 35.607 33.916 0.583 14.631 o
-14 3 4 6.273 5.899 0.261 108.055 o
-14 3 5 5.863 5.798 0.271 108.862 o
-14 3 6 1.914 2.100 0.221 241.833 o
-14 3 7 74.692 72.333 1.035 4.708 o
-14 3 8 12.880 12.903 0.352 49.995 o
-14 3 9 16.805 16.209 0.412 36.532 o
-14 3 10 5.772 5.607 0.281 107.262 o
-14 3 11 22.472 23.103 0.513 24.194 o
-14 3 12 3.549 3.598 0.271 145.904 o
-14 3 13 2.431 2.100 0.261 185.267 o
-14 3 14 4.662 4.703 0.301 113.552 o
-14 3 15 4.368 4.301 0.301 118.051 o
-14 3 16 12.831 13.214 0.402 45.593 o
-14 3 17 1.533 1.497 0.291 182.965 o
-14 3 18 0.142 0.201 0.251 312.348 o
-14 3 19 8.879 9.305 0.332 68.891 o
-14 3 20 3.732 4.010 0.261 145.970 o
-14 3 21 1.450 1.397 0.251 231.121 o
-14 4 1 15.928 16.008 0.392 38.981 o
-14 4 2 6.200 6.311 0.251 109.890 o
-14 4 3 2.675 2.201 0.191 247.603 o
-14 4 4 10.272 8.903 0.251 75.817 o
-14 4 5 7.037 5.899 0.221 112.782 o
-14 4 6 3.393 2.904 0.181 220.174 o
-14 4 7 36.975 30.710 0.613 14.333 o
-14 4 8 25.201 16.913 0.432 26.851 o
-14 4 9 18.576 14.903 0.432 34.147 o
-14 4 10 8.507 7.195 0.271 85.859 o
-14 4 11 8.782 6.803 0.251 89.303 o
-14 4 12 6.662 5.306 0.251 110.236 o
-14 4 13 0.578 0.603 0.231 322.535 o
-14 4 14 3.097 3.005 0.231 185.613 o
-14 4 15 1.159 0.904 0.211 322.347 o
-14 4 16 3.063 2.603 0.221 199.343 o
-14 4 17 1.480 1.899 0.231 248.318 o
-14 4 18 5.581 5.607 0.281 108.834 o
-14 4 19 0.218 0.301 0.281 246.700 o
-14 4 20 2.579 1.899 0.211 233.873 o
-14 4 21 0.370 0.201 0.231 349.347 o
-14 5 1 0.276 0.703 0.432 106.141 o
-14 5 2 48.209 47.823 0.995 7.673 o
-14 5 3 8.037 7.999 0.372 67.884 o
-14 5 4 17.190 16.812 0.492 31.678 o
-14 5 5 0.137 0.301 0.312 205.175 o
-14 5 6 23.479 22.218 0.623 20.811 o
-14 5 7 3.327 3.005 0.342 116.167 o
-14 5 8 13.389 13.214 0.603 31.031 o
-14 5 9 7.606 7.004 0.402 65.953 o
-14 5 10 3.155 3.497 0.362 107.041 o
-14 5 11 8.772 7.708 0.412 59.840 o
-14 5 12 30.048 29.906 0.764 14.283 o
-14 5 13 5.216 4.994 0.362 89.060 o
-14 5 14 9.930 9.305 0.412 54.795 o
-14 5 15 1.332 1.809 0.342 143.235 o
-14 5 16 3.435 2.904 0.352 111.314 o
-14 5 17 8.366 8.401 0.382 64.497 o
-14 5 18 0.434 0.201 0.141 788.701 o
-14 5 19 0.703 0.603 0.141 648.463 o
-14 5 20 1.613 0.804 0.141 466.446 o
-14 6 1 28.171 28.710 0.774 14.784 o
-14 6 2 20.373 21.003 0.623 22.723 o
-14 6 3 4.142 4.301 0.362 97.475 o
-14 6 4 1.151 1.397 0.342 148.188 o
-14 6 5 4.469 4.301 0.362 95.427 o
-14 6 6 3.493 4.200 0.372 98.506 o
-14 6 7 29.539 27.213 0.683 16.124 o
-14 6 8 4.051 4.200 0.362 98.380 o
-14 6 9 5.509 5.607 0.392 78.436 o
-14 6 10 1.565 1.296 0.462 85.681 o
-14 6 11 8.454 8.803 0.482 50.146 o
-14 6 12 1.499 1.196 0.301 177.207 o
-14 6 13 0.201 0.301 0.281 247.309 o
-14 6 14 5.534 5.698 0.372 82.964 o
-14 6 15 5.950 5.507 0.372 81.431 o
-14 6 16 3.330 2.794 0.322 126.654 o
-14 6 17 4.618 4.301 0.342 101.072 o
-14 6 18 7.982 7.004 0.392 66.413 o
-14 6 19 0.660 0.703 0.312 188.867 o
-14 7 1 21.795 22.218 0.703 19.468 o
-14 7 2 3.031 2.904 0.392 98.294 o
-14 7 3 5.063 5.306 0.402 78.620 o
-14 7 4 21.954 20.902 0.623 21.906 o
-14 7 5 4.405 4.401 0.392 86.412 o
-14 7 6 5.572 5.607 0.372 82.998 o
-14 7 7 0.774 0.301 0.342 161.310 o
-14 7 8 7.696 7.708 0.402 64.542 o
-14 7 9 15.911 15.606 0.513 32.532 o
-14 7 10 3.332 3.799 0.362 104.648 o
-14 7 11 6.122 5.698 0.362 82.557 o
-14 7 12 9.932 9.707 0.452 49.755 o
-14 7 13 0.833 1.598 0.432 99.867 o
-14 7 14 13.645 13.506 0.583 31.820 o
-14 7 15 4.577 4.200 0.462 68.793 o
-14 7 16 13.391 12.310 0.553 34.471 o
-14 7 17 8.878 7.909 0.482 50.192 o
-14 7 18 3.934 4.301 0.492 64.373 o
-14 7 19 1.024 0.392 0.412 111.791 o
-14 8 1 6.603 7.004 0.412 67.485 o
-14 8 2 1.557 1.497 0.352 135.837 o
-14 8 3 8.315 8.200 0.422 58.976 o
-14 8 4 8.442 8.612 0.422 58.098 o
-14 8 5 12.252 12.601 0.482 40.633 o
-14 8 6 0.150 0.392 0.342 170.568 o
-14 8 7 19.640 19.907 0.593 24.458 o
-14 8 8 7.639 7.296 0.402 65.375 o
-14 8 9 0.280 0.201 0.332 180.028 o
-14 8 10 3.759 3.698 0.362 102.006 o
-14 8 11 5.131 5.406 0.372 85.691 o
-14 8 12 14.373 13.998 0.462 38.183 o
-14 8 13 0.152 0.201 0.342 172.142 o
-14 8 14 0.146 0.904 0.352 157.561 o
-14 8 15 1.415 1.809 0.312 164.569 o
-14 8 16 1.164 1.196 0.322 165.317 o
-14 8 17 1.113 1.296 0.322 165.340 o
-14 8 18 9.045 8.401 0.402 59.542 o
-14 8 19 0.499 0.603 0.362 146.786 o
-14 9 1 6.860 5.999 0.513 52.228 o
-14 9 2 15.658 14.802 0.874 18.360 o
-14 9 3 0.711 2.603 0.502 74.451 o
-14 9 4 6.941 6.803 0.412 66.701 o
-14 9 5 0.626 0.703 0.372 137.477 o
-14 9 6 0.889 1.196 0.352 145.575 o
-14 9 7 0.307 0.603 0.332 175.855 o
-14 9 8 2.829 2.402 0.332 128.742 o
-14 9 10 0.406 0.492 0.342 165.553 o
-14 9 11 5.094 4.200 0.362 91.991 o
-14 9 12 0.976 1.005 0.332 161.347 o
-14 9 13 1.999 2.201 0.342 133.131 o
-14 9 14 5.193 5.095 0.362 88.910 o
-14 9 15 0.345 0.603 0.332 175.168 o
-14 9 16 2.394 2.402 0.352 122.568 o
-14 9 17 6.245 5.899 0.402 72.662 o
-14 9 18 1.587 1.899 0.372 121.829 o
-14 10 1 23.499 22.510 0.643 20.214 o
-14 10 2 3.891 3.497 0.362 101.788 o
-14 10 3 3.935 3.698 0.352 104.469 o
-14 10 4 2.145 2.502 0.372 114.416 o
-14 10 5 2.635 3.799 0.432 84.649 o
-14 10 6 3.218 3.105 0.482 70.445 o
-14 10 7 0.051 0.201 0.412 120.141 o
-14 10 8 12.991 11.898 0.452 42.410 o
-14 10 10 2.216 1.598 0.362 122.780 o
-14 10 11 5.193 5.095 0.372 86.169 o
-14 10 12 22.555 22.510 0.583 22.304 o
-14 10 13 2.396 2.100 0.342 129.408 o
-14 10 14 2.063 1.809 0.352 128.736 o
-14 10 15 3.867 3.407 0.372 98.655 o
-14 10 16 0.846 0.804 0.342 156.506 o
-14 10 17 1.438 1.698 0.342 142.606 o
-14 11 1 12.305 10.602 0.904 19.158 o
-14 11 2 3.065 3.407 0.432 83.580 o
-14 11 3 9.360 8.200 0.402 58.952 o
-14 11 4 4.235 3.799 0.372 95.139 o
-14 11 5 3.980 4.200 0.362 98.841 o
-14 11 6 0.260 0.392 0.332 178.627 o
-14 11 7 3.773 3.799 0.372 98.005 o
-14 11 8 7.901 7.004 0.462 55.830 o
-14 11 9 0.933 0.804 0.482 82.874 o
-14 11 10 2.462 2.794 0.412 94.704 o
-14 11 11 7.190 7.105 0.382 70.790 o
-14 11 12 6.832 6.803 0.382 72.723 o
-14 11 13 1.170 0.904 0.342 151.241 o
-14 11 14 2.958 3.306 0.352 113.563 o
-14 11 15 0.816 0.904 0.332 164.661 o
-14 11 16 2.559 2.402 0.372 111.503 o
-14 12 1 1.450 0.603 0.362 135.591 o
-14 12 2 0.819 0.703 0.362 142.251 o
-14 12 3 10.914 12.009 1.357 9.879 o
-14 12 4 6.346 7.004 0.523 50.908 o
-14 12 5 0.594 0.904 0.342 159.470 o
-14 12 6 6.313 5.999 0.372 78.648 o
-14 12 7 0.083 0.301 0.312 206.507 o
-14 12 8 2.319 2.402 0.352 123.282 o
-14 12 9 6.198 6.502 0.382 75.871 o
-14 12 10 5.081 4.401 0.382 85.794 o
-14 12 11 2.800 3.306 0.442 82.052 o
-14 12 12 6.585 6.703 0.442 62.718 o
-14 12 13 1.879 1.809 0.362 124.965 o
-14 12 14 3.222 2.693 0.372 105.443 o
-14 12 15 2.149 2.301 0.352 125.409 o
-14 13 1 4.015 4.301 0.693 36.830 o
-14 13 2 0.659 0.703 0.402 118.687 o
-14 13 3 2.324 2.693 0.342 127.097 o
-14 13 4 10.123 9.908 0.412 53.624 o
-14 13 6 0.711 1.005 0.432 102.410 o
-14 13 7 7.896 7.708 0.382 67.199 o
-14 13 8 3.958 4.110 0.392 89.491 o
-14 13 9 2.397 2.000 0.342 129.932 o
-14 13 10 5.685 4.904 0.372 84.168 o
-14 13 11 3.951 3.899 0.372 96.571 o
-14 13 12 2.257 2.201 0.362 119.644 o
-14 13 13 3.920 4.401 0.482 66.299 o
-14 14 1 0.602 0.301 0.332 173.298 o
-14 14 2 0.474 0.492 0.342 164.473 o
-14 14 3 0.765 0.492 0.442 99.287 o
-14 14 4 3.018 3.206 0.362 109.172 o
-14 14 5 0.325 0.603 0.332 175.538 o
-14 14 6 5.966 5.507 0.372 81.358 o
-14 14 7 0.569 0.804 0.332 169.536 o
-14 14 8 0.538 0.603 0.422 109.546 o
-14 14 9 0.186 0.301 0.362 152.824 o
-14 14 10 1.051 0.804 0.342 153.587 o
-14 14 11 1.327 1.397 0.342 145.901 o
-14 15 1 3.989 4.010 0.492 64.625 o
-14 15 3 1.814 2.402 0.362 122.779 o
-14 15 4 10.993 11.004 0.482 43.735 o
-14 15 5 0.976 0.703 0.362 140.395 o
-14 15 6 3.646 3.598 0.392 92.607 o
-14 15 7 1.492 1.105 0.382 120.820 o
-14 15 8 1.859 2.100 0.342 135.251 o
-13 0 1 27.787 28.318 0.673 16.704 o
-13 0 2 24.502 24.610 0.563 21.230 o
-13 0 3 33.856 34.508 0.774 12.675 o
-13 0 4 1.307 1.397 0.251 235.851 o
-13 0 5 28.890 27.806 0.724 15.547 o
-13 0 6 3.697 4.301 0.372 96.903 o
-13 0 7 4.290 4.401 0.322 110.379 o
-13 0 8 1.007 1.899 0.382 121.600 o
-13 0 9 1.207 1.196 0.291 193.128 o
-13 0 10 0.585 0.904 0.332 168.438 o
-13 0 11 21.311 22.218 0.633 21.609 o
-13 0 12 1.818 2.100 0.332 142.047 o
-13 0 13 3.779 4.502 0.352 102.717 o
-13 0 14 16.799 18.601 0.603 26.360 o
-13 0 15 0.410 1.196 0.442 99.307 o
-13 0 16 0.532 0.904 0.382 130.800 o
-13 0 17 1.380 1.296 0.392 115.683 o
-13 0 18 1.533 1.397 0.392 114.059 o
-13 0 19 0.806 0.904 0.432 102.134 o
-13 0 20 1.416 1.196 0.382 121.094 o
-13 0 21 3.516 3.497 0.462 73.554 o
-13 0 22 0.221 0.703 0.683 43.504 o
-13 0 23 0.002 0.301 0.724 39.234 o
-13 1 1 7.146 7.396 0.312 84.496 o
-13 1 2 3.139 3.598 0.281 145.861 o
-13 1 3 35.396 36.116 0.623 13.898 o
-13 1 4 28.258 28.318 0.513 19.532 o
-13 1 5 23.361 23.414 0.452 25.203 o
-13 1 6 24.774 25.314 0.502 22.367 o
-13 1 7 55.843 55.531 0.834 7.312 o
-13 1 8 15.005 15.707 0.372 41.843 o
-13 1 9 48.595 48.919 0.774 8.853 o
-13 1 10 19.552 19.807 0.412 31.325 o
-13 1 11 16.071 16.712 0.432 36.059 o
-13 1 12 31.580 33.313 0.623 15.437 o
-13 1 13 35.446 37.222 0.683 13.050 o
-13 1 14 1.331 1.105 0.271 213.843 o
-13 1 15 0.107 0.100 0.281 254.369 o
-13 1 16 12.630 13.998 0.402 45.247 o
-13 1 17 4.969 5.205 0.342 95.748 o
-13 1 18 0.044 0.100 0.312 209.977 o
-13 1 19 1.473 1.809 0.332 148.383 o
-13 1 20 3.876 4.803 0.342 104.565 o
-13 1 21 17.516 18.108 0.472 31.661 o
-13 1 22 1.450 1.598 0.281 193.539 o
-13 1 23 13.191 13.305 0.412 44.077 o
-13 2 1 48.722 47.622 0.784 8.864 o
-13 2 2 9.591 10.602 0.352 61.485 o
-13 2 3 2.590 3.105 0.281 157.612 o
-13 2 4 12.242 13.114 0.342 52.084 o
-13 2 5 6.453 7.105 0.281 96.617 o
-13 2 6 3.148 3.105 0.231 183.384 o
-13 2 7 28.469 28.218 0.502 19.645 o
-13 2 8 23.447 23.304 0.452 25.182 o
-13 2 9 0.652 1.005 0.241 286.310 o
-13 2 10 1.616 1.899 0.241 230.398 o
-13 2 11 26.354 26.409 0.533 20.521 o
-13 2 12 14.620 15.506 0.402 40.684 o
-13 2 13 8.039 8.702 0.332 73.371 o
-13 2 14 9.200 9.597 0.342 65.736 o
-13 2 15 1.910 2.100 0.281 178.493 o
-13 2 16 12.589 12.601 0.372 49.208 o
-13 2 17 1.107 1.105 0.281 207.826 o
-13 2 18 7.372 7.607 0.372 71.015 o
-13 2 19 0.285 0.492 0.291 225.895 o
-13 2 20 3.084 3.206 0.312 132.266 o
-13 2 21 10.024 10.009 0.402 54.908 o
-13 2 22 1.489 2.000 0.291 178.823 o
-13 3 1 2.387 2.502 0.231 209.404 o
-13 3 2 37.879 39.010 0.673 12.376 o
-13 3 3 46.330 46.819 0.734 9.580 o
-13 3 4 10.743 11.506 0.332 59.126 o
-13 3 5 6.974 7.396 0.251 99.394 o
-13 3 6 48.095 47.421 0.703 9.454 o
-13 3 7 14.340 14.199 0.342 46.408 o
-13 3 8 11.593 10.913 0.312 59.705 o
-13 3 9 6.484 6.703 0.271 100.436 o
-13 3 10 0.192 0.301 0.251 306.843 o
-13 3 11 10.665 11.104 0.332 59.947 o
-13 3 12 30.396 30.006 0.553 17.529 o
-13 3 13 10.591 11.205 0.342 58.858 o
-13 3 14 24.314 23.515 0.502 23.179 o
-13 3 15 6.614 6.411 0.332 85.400 o
-13 3 16 4.693 5.406 0.332 100.049 o
-13 3 17 0.327 0.100 0.291 230.542 o
-13 3 18 3.826 4.602 0.322 113.431 o
-13 3 19 2.306 2.502 0.281 167.377 o
-13 3 20 3.209 3.698 0.352 109.948 o
-13 3 21 6.547 6.904 0.372 75.691 o
-13 3 22 0.738 0.603 0.291 211.721 o
-13 4 1 13.417 13.214 0.332 50.133 o
-13 4 2 13.903 13.606 0.342 47.884 o
-13 4 3 37.368 35.915 0.553 14.161 o
-13 4 4 17.724 16.109 0.342 38.993 o
-13 4 5 24.508 22.409 0.432 25.289 o
-13 4 6 2.461 2.000 0.161 300.570 o
-13 4 7 60.985 54.024 0.794 7.041 o
-13 4 8 12.195 10.501 0.291 60.624 o
-13 4 9 22.445 20.611 0.402 28.548 o
-13 4 10 23.561 20.902 0.402 27.461 o
-13 4 11 17.363 16.109 0.372 37.969 o
-13 4 12 1.762 1.598 0.221 257.269 o
-13 4 13 8.042 8.301 0.362 69.001 o
-13 4 14 4.611 4.703 0.301 114.004 o
-13 4 15 8.213 8.612 0.301 78.109 o
-13 4 16 0.774 0.904 0.221 324.234 o
-13 4 17 3.296 3.105 0.281 147.101 o
-13 4 18 21.090 21.605 0.492 26.298 o
-13 4 19 1.112 0.904 0.211 325.292 o
-13 4 20 0.024 0.301 0.221 404.577 o
-13 4 21 3.028 3.206 0.281 150.209 o
-13 4 22 2.127 1.809 0.261 195.410 o
-13 5 1 13.989 12.702 0.452 40.299 o
-13 5 2 60.867 59.721 1.186 5.403 o
-13 5 3 13.635 13.405 0.452 40.303 o
-13 5 4 6.324 6.100 0.352 82.964 o
-13 5 5 8.055 7.296 0.442 57.950 o
-13 5 6 21.065 21.003 0.533 25.205 o
-13 5 7 19.005 17.907 0.502 29.068 o
-13 5 8 17.948 16.712 0.472 31.927 o
-13 5 9 22.457 21.706 0.593 22.293 o
-13 5 10 20.869 20.802 0.673 21.013 o
-13 5 11 8.769 8.301 0.412 59.039 o
-13 5 12 8.454 8.501 0.432 56.834 o
-13 5 13 7.848 6.411 0.221 103.585 o
-13 5 14 4.845 3.698 0.201 162.872 o
-13 5 15 7.059 5.698 0.221 113.518 o
-13 5 16 7.688 7.507 0.281 87.614 o
-13 5 17 16.523 15.204 0.372 39.853 o
-13 5 18 2.519 2.301 0.231 208.536 o
-13 5 19 11.331 10.602 0.312 60.979 o
-13 5 20 0.647 0.904 0.201 384.984 o
-13 5 21 1.400 1.497 0.241 244.712 o
-13 5 22 3.577 2.794 0.231 177.618 o
-13 6 1 17.315 17.013 0.533 29.597 o
-13 6 2 50.629 51.421 1.085 6.812 o
-13 6 3 9.371 9.597 0.392 58.357 o
-13 6 4 6.314 5.698 0.372 79.317 o
-13 6 5 0.876 1.698 0.392 118.177 o
-13 6 7 25.277 22.912 0.593 20.531 o
-13 6 8 9.955 9.305 0.653 32.536 o
-13 6 9 26.371 26.208 0.693 17.183 o
-13 6 10 3.327 3.206 0.342 115.291 o
-13 6 11 10.720 10.210 0.462 46.751 o
-13 6 12 2.615 3.407 0.533 61.055 o
-13 6 13 7.962 8.301 0.502 49.187 o
-13 6 14 3.659 3.497 0.342 111.286 o
-13 6 15 5.876 5.798 0.372 81.098 o
-13 6 16 14.974 13.707 0.472 36.954 o
-13 6 17 6.952 6.411 0.382 73.019 o
-13 6 18 3.406 2.693 0.342 116.839 o
-13 6 19 1.368 1.296 0.342 146.021 o
-13 6 20 8.165 7.999 0.472 52.785 o
-13 6 21 1.207 0.703 0.121 618.962 o
-13 7 1 5.226 5.306 0.412 75.589 o
-13 7 2 50.708 50.517 1.115 6.695 o
-13 7 3 1.313 1.497 0.392 115.418 o
-13 7 4 2.781 2.904 0.482 72.204 o
-13 7 5 25.995 24.520 0.683 17.832 o
-13 7 6 6.044 5.999 0.372 79.857 o
-13 7 7 0.127 0.301 0.452 99.194 o
-13 7 8 10.962 10.501 0.442 48.013 o
-13 7 9 1.096 1.899 0.372 126.419 o
-13 7 10 1.021 1.196 0.342 151.282 o
-13 7 11 10.453 9.707 0.432 50.869 o
-13 7 12 14.041 13.506 0.492 36.950 o
-13 7 13 5.799 5.507 0.372 82.149 o
-13 7 14 13.839 13.908 0.482 37.611 o
-13 7 15 1.276 1.397 0.382 121.444 o
-13 7 16 8.823 7.999 0.432 56.541 o
-13 7 17 9.459 9.305 0.442 52.291 o
-13 7 19 1.360 1.105 0.342 147.363 o
-13 7 20 3.447 3.799 0.362 103.831 o
-13 7 21 1.270 1.196 0.352 140.904 o
-13 8 1 13.161 12.803 0.513 37.111 o
-13 8 2 2.311 2.402 0.382 108.933 o
-13 8 3 14.520 13.807 0.513 34.949 o
-13 8 4 4.851 4.904 0.402 80.423 o
-13 8 5 8.731 9.004 0.432 55.538 o
-13 8 6 6.841 6.803 0.412 67.028 o
-13 8 7 23.230 22.309 0.623 20.910 o
-13 8 8 50.727 48.215 1.035 7.195 o
-13 8 9 5.143 5.205 0.412 76.119 o
-13 8 10 13.623 13.506 0.523 35.495 o
-13 8 11 4.502 4.401 0.392 85.925 o
-13 8 12 4.580 4.010 0.362 95.643 o
-13 8 13 1.011 0.603 0.352 147.796 o
-13 8 14 15.665 15.104 0.513 33.035 o
-13 8 15 4.006 3.497 0.352 104.685 o
-13 8 16 12.630 11.506 0.432 44.975 o
-13 8 17 1.017 1.397 0.332 157.741 o
-13 8 18 0.816 0.201 0.332 170.461 o
-13 8 19 2.759 3.105 0.372 107.311 o
-13 8 20 0.902 1.105 0.342 153.563 o
-13 9 1 6.524 6.502 0.462 59.847 o
-13 9 2 13.850 13.405 0.502 36.588 o
-13 9 3 8.921 9.205 0.442 53.593 o
-13 9 4 1.041 1.397 0.362 135.716 o
-13 9 5 17.091 16.712 0.543 29.459 o
-13 9 6 2.726 3.005 0.372 107.928 o
-13 9 7 23.045 21.003 0.623 21.324 o
-13 9 8 12.832 11.607 0.452 42.891 o
-13 9 9 6.792 6.200 0.392 72.052 o
-13 9 10 1.841 2.000 0.372 119.116 o
-13 9 11 28.249 25.916 0.673 16.961 o
-13 9 12 1.577 1.296 0.342 143.373 o
-13 9 13 7.345 6.703 0.392 69.113 o
-13 9 14 10.340 10.210 0.442 49.512 o
-13 9 15 2.732 2.502 0.332 129.236 o
-13 9 16 1.696 1.296 0.332 148.828 o
-13 9 17 0.073 0.100 0.332 184.959 o
-13 9 18 0.033 0.100 0.362 156.305 o
-13 9 19 6.137 5.899 0.402 73.075 o
-13 10 2 15.907 17.204 0.955 15.880 o
-13 10 3 0.580 0.603 0.372 138.553 o
-13 10 4 9.118 8.301 0.442 54.173 o
-13 10 5 4.222 4.110 0.382 91.124 o
-13 10 6 17.561 16.913 0.543 28.983 o
-13 10 7 5.548 4.803 0.382 82.524 o
-13 10 8 15.665 15.003 0.513 33.087 o
-13 10 9 1.031 1.196 0.342 151.150 o
-13 10 10 2.413 2.502 0.342 127.163 o
-13 10 11 1.177 0.804 0.342 151.832 o
-13 10 12 7.782 7.507 0.382 67.942 o
-13 10 13 0.162 0.100 0.332 183.237 o
-13 10 14 1.838 2.402 0.342 133.797 o
-13 10 15 0.922 0.603 0.332 165.379 o
-13 10 16 7.907 7.507 0.402 64.197 o
-13 10 17 5.744 5.607 0.402 75.179 o
-13 10 18 3.860 3.497 0.372 98.412 o
-13 11 1 5.365 5.899 0.422 71.733 o
-13 11 2 23.130 22.309 0.653 20.170 o
-13 11 3 0.290 0.100 0.362 152.773 o
-13 11 4 3.315 3.206 0.382 99.235 o
-13 11 5 7.910 8.401 0.502 49.191 o
-13 11 6 9.236 8.803 0.513 45.440 o
-13 11 7 0.628 0.392 0.402 120.253 o
-13 11 8 3.775 3.407 0.372 99.246 o
-13 11 9 2.057 2.100 0.362 121.921 o
-13 11 10 2.218 2.603 0.372 113.416 o
-13 11 11 7.827 7.607 0.392 65.930 o
-13 11 12 1.687 2.000 0.352 131.665 o
-13 11 13 5.575 5.607 0.382 80.526 o
-13 11 14 7.394 7.909 0.412 63.536 o
-13 11 16 2.056 2.000 0.332 139.736 o
-13 11 17 1.257 1.397 0.352 139.856 o
-13 12 2 11.071 11.406 0.814 22.750 o
-13 12 3 4.780 4.703 0.372 89.404 o
-13 12 4 7.230 7.808 0.392 67.590 o
-13 12 5 9.573 9.305 0.432 53.225 o
-13 12 6 0.944 1.105 0.342 152.975 o
-13 12 7 7.030 6.311 0.382 72.907 o
-13 12 8 1.569 1.397 0.362 130.098 o
-13 12 9 4.089 4.010 0.472 68.494 o
-13 12 10 0.697 1.196 0.452 93.672 o
-13 12 11 2.820 2.603 0.342 122.641 o
-13 12 12 26.414 25.816 0.643 18.263 o
-13 12 13 3.167 2.904 0.352 113.499 o
-13 12 14 4.980 5.095 0.372 87.279 o
-13 12 15 1.459 1.397 0.362 131.233 o
-13 12 16 0.830 0.703 0.342 157.473 o
-13 13 1 21.750 20.209 0.633 21.898 o
-13 13 2 3.105 3.005 0.362 109.276 o
-13 13 3 0.379 0.703 0.352 155.660 o
-13 13 4 12.861 12.109 0.673 28.065 o
-13 13 5 4.512 4.502 0.402 82.877 o
-13 13 6 11.625 10.401 0.462 45.005 o
-13 13 7 4.573 4.010 0.372 92.516 o
-13 13 8 0.844 0.392 0.322 177.930 o
-13 13 9 5.063 5.406 0.372 86.042 o
-13 13 10 0.301 0.703 0.352 156.766 o
-13 13 11 1.612 2.100 0.372 120.696 o
-13 13 12 3.527 4.200 0.543 56.325 o
-13 13 13 1.823 1.196 0.362 128.533 o
-13 13 14 2.156 1.899 0.352 127.339 o
-13 14 1 3.022 2.502 0.372 107.596 o
-13 14 3 3.348 3.407 0.372 102.081 o
-13 14 4 3.417 3.105 0.352 110.653 o
-13 14 5 9.218 7.999 0.412 58.241 o
-13 14 6 0.828 0.703 0.362 142.144 o
-13 14 7 0.955 1.105 0.472 85.447 o
-13 14 8 4.692 4.703 0.382 87.014 o
-13 14 9 1.246 1.196 0.352 141.186 o
-13 14 10 4.277 3.899 0.372 94.583 o
-13 14 11 1.524 1.005 0.342 145.890 o
-13 14 12 2.334 1.899 0.362 120.313 o
-13 14 13 0.437 0.603 0.342 164.187 o
-13 15 1 0.902 0.904 0.402 115.899 o
-13 15 2 2.937 2.402 0.352 117.615 o
-13 15 3 0.206 0.201 0.332 181.422 o
-13 15 4 3.043 2.794 0.412 91.495 o
-13 15 5 2.541 2.502 0.362 115.867 o
-13 15 6 5.458 4.904 0.372 85.306 o
-13 15 7 0.953 1.005 0.332 161.693 o
-13 15 8 1.372 1.899 0.352 135.657 o
-13 15 9 1.247 1.899 0.362 130.827 o
-13 15 10 0.519 0.603 0.452 96.190 o
-13 15 11 7.442 6.502 0.402 67.324 o
-13 16 1 2.086 2.100 0.322 145.191 o
-13 16 2 4.774 5.406 0.402 79.653 o
-13 16 3 0.716 2.693 1.387 10.579 o
-13 16 4 4.744 4.502 0.382 87.266 o
-13 16 6 0.690 0.492 0.322 179.871 o
-13 16 8 0.515 1.005 0.342 159.900 o
-12 0 1 87.603 89.447 1.578 2.988 o
-12 0 2 158.278 158.172 2.653 1.084 o
-12 0 3 0.046 0.201 0.231 373.725 o
-12 0 4 12.274 13.305 0.412 45.698 o
-12 0 5 34.775 35.513 0.724 12.950 o
-12 0 6 25.287 26.710 0.563 20.307 o
-12 0 7 3.531 3.799 0.261 150.411 o
-12 0 8 17.367 17.013 0.442 33.829 o
-12 0 9 11.963 12.501 0.382 49.740 o
-12 0 10 0.566 0.603 0.251 280.594 o
-12 0 11 112.445 115.252 1.950 1.961 o
-12 0 12 11.843 12.411 0.412 47.339 o
-12 0 13 0.047 0.492 0.291 233.171 o
-12 0 14 20.408 22.108 0.633 22.101 o
-12 0 15 13.645 14.099 0.603 30.442 o
-12 0 16 12.427 14.310 0.623 30.253 o
-12 0 17 23.851 27.313 0.794 15.841 o
-12 0 18 21.113 22.108 0.683 20.320 o
-12 0 19 0.579 0.703 0.422 108.910 o
-12 0 21 0.337 0.703 0.362 148.202 o
-12 0 22 8.054 8.200 0.432 58.233 o
-12 0 23 4.988 4.994 0.372 87.503 o
-12 1 1 11.055 11.707 0.301 61.233 o
-12 1 2 46.458 47.020 0.754 9.415 o
-12 1 3 34.298 34.508 0.563 15.193 o
-12 1 4 0.136 0.301 0.201 470.741 o
-12 1 5 24.807 25.605 0.472 22.994 o
-12 1 6 14.401 15.104 0.342 45.419 o
-12 1 7 9.596 10.009 0.291 70.679 o
-12 1 8 14.538 14.310 0.352 45.215 o
-12 1 9 33.438 33.624 0.583 15.350 o
-12 1 10 15.190 16.109 0.362 41.837 o
-12 1 11 1.222 1.196 0.271 215.588 o
-12 1 12 0.749 0.703 0.261 253.091 o
-12 1 13 3.330 3.407 0.241 169.521 o
-12 1 14 2.096 2.301 0.251 199.954 o
-12 1 15 12.546 13.908 0.372 47.949 o
-12 1 16 0.603 0.301 0.251 285.894 o
-12 1 17 3.041 3.407 0.281 148.580 o
-12 1 18 2.454 2.402 0.271 173.416 o
-12 1 19 3.661 3.899 0.281 137.049 o
-12 1 20 19.485 21.415 0.462 28.717 o
-12 1 21 19.898 20.611 0.462 28.707 o
-12 1 22 1.628 1.809 0.291 177.984 o
-12 1 23 8.089 8.612 0.362 68.271 o
-12 2 1 3.200 3.799 0.261 155.482 o
-12 2 2 14.763 15.506 0.372 42.409 o
-12 2 3 9.508 10.803 0.301 68.092 o
-12 2 4 5.916 6.803 0.271 104.357 o
-12 2 5 30.408 30.418 0.513 18.099 o
-12 2 6 99.648 98.440 1.326 2.894 o
-12 2 7 12.143 12.501 0.312 55.888 o
-12 2 8 7.249 7.999 0.291 86.588 o
-12 2 9 7.917 8.401 0.301 80.032 o
-12 2 10 9.530 9.808 0.301 69.910 o
-12 2 11 81.013 81.035 1.156 3.985 o
-12 2 12 1.314 1.497 0.251 233.934 o
-12 2 13 27.403 28.509 0.553 19.107 o
-12 2 14 0.624 0.603 0.271 243.447 o
-12 2 15 5.249 5.798 0.322 98.055 o
-12 2 16 10.031 11.406 0.382 55.487 o
-12 2 17 26.063 27.012 0.613 18.792 o
-12 2 18 12.762 13.506 0.432 43.065 o
-12 2 19 1.436 2.000 0.352 134.391 o
-12 2 20 4.952 5.306 0.342 95.535 o
-12 2 21 20.077 20.410 0.502 27.175 o
-12 2 22 4.671 5.205 0.291 115.002 o
-12 2 23 5.517 5.607 0.312 99.893 o
-12 3 1 15.806 16.400 0.362 40.615 o
-12 3 2 6.901 7.195 0.271 95.764 o
-12 3 3 52.938 51.813 0.744 8.265 o
-12 3 4 1.906 1.899 0.221 245.835 o
-12 3 5 5.749 5.798 0.261 113.051 o
-12 3 6 0.543 0.603 0.191 443.057 o
-12 3 7 6.400 6.602 0.261 104.169 o
-12 3 8 1.524 1.598 0.241 238.538 o
-12 3 9 13.278 14.199 0.342 48.567 o
-12 3 10 6.753 7.105 0.312 87.436 o
-12 3 11 34.499 34.820 0.613 14.455 o
-12 3 12 6.970 7.396 0.301 87.677 o
-12 3 13 20.404 19.807 0.422 30.104 o
-12 3 14 39.071 38.217 0.693 12.003 o
-12 3 15 2.353 2.904 0.281 163.113 o
-12 3 16 1.606 1.809 0.322 153.799 o
-12 3 17 13.637 14.310 0.422 41.769 o
-12 3 18 1.866 2.301 0.362 122.757 o
-12 3 19 6.970 6.803 0.382 72.190 o
-12 3 20 5.053 5.095 0.332 98.662 o
-12 3 21 3.191 3.497 0.322 124.488 o
-12 3 22 3.938 4.200 0.352 102.655 o
-12 3 23 3.782 3.799 0.312 121.797 o
-12 4 1 13.495 14.099 0.322 49.770 o
-12 4 2 32.116 31.313 0.523 17.072 o
-12 4 3 10.961 10.913 0.271 66.296 o
-12 4 4 28.034 27.112 0.442 21.314 o
-12 4 5 25.482 23.615 0.382 25.400 o
-12 4 6 3.392 3.206 0.171 223.831 o
-12 4 7 113.575 106.238 1.347 2.483 o
-12 4 8 17.062 16.008 0.352 39.541 o
-12 4 9 2.812 3.005 0.221 200.648 o
-12 4 10 8.214 8.301 0.261 86.313 o
-12 4 11 9.180 9.004 0.291 74.525 o
-12 4 12 11.065 10.803 0.312 61.499 o
-12 4 13 15.913 16.400 0.442 35.895 o
-12 4 14 3.026 3.497 0.291 142.260 o
-12 4 15 12.025 12.210 0.372 50.852 o
-12 4 16 23.341 24.409 0.583 21.378 o
-12 4 17 23.085 23.414 0.482 24.549 o
-12 4 18 0.658 1.005 0.251 267.639 o
-12 4 19 2.166 1.809 0.291 168.068 o
-12 4 20 1.524 1.296 0.241 243.837 o
-12 4 21 4.516 4.703 0.281 122.866 o
-12 4 22 4.810 4.401 0.281 121.414 o
-12 4 23 3.091 3.105 0.281 150.030 o
-12 5 1 11.577 10.109 0.251 67.788 o
-12 5 2 3.032 2.693 0.372 106.821 o
-12 5 3 1.511 1.497 0.301 174.176 o
-12 5 4 22.944 21.515 0.543 23.518 o
-12 5 5 4.891 4.703 0.332 101.121 o
-12 5 6 1.596 0.804 0.372 126.887 o
-12 5 7 0.092 0.703 0.271 261.281 o
-12 5 8 27.499 25.113 0.623 18.383 o
-12 5 9 9.842 9.496 0.382 58.498 o
-12 5 10 22.311 20.510 0.613 22.114 o
-12 5 11 10.813 8.200 0.221 79.045 o
-12 5 12 3.593 2.904 0.181 214.058 o
-12 5 13 20.597 19.405 0.442 29.365 o
-12 5 14 23.852 22.218 0.462 24.999 o
-12 5 15 0.865 1.005 0.211 338.178 o
-12 5 16 2.801 3.105 0.261 168.065 o
-12 5 17 0.506 0.492 0.211 385.300 o
-12 5 18 6.195 6.703 0.312 91.873 o
-12 5 19 7.950 7.708 0.312 79.647 o
-12 5 20 2.835 2.603 0.241 187.918 o
-12 5 21 2.715 2.794 0.261 172.534 o
-12 5 22 2.455 2.402 0.231 208.903 o
-12 6 1 26.021 24.208 0.713 17.250 o
-12 6 2 11.149 10.300 0.422 49.858 o
-12 6 3 12.957 12.702 0.432 43.405 o
-12 6 4 27.900 28.509 0.673 16.633 o
-12 6 5 18.261 17.807 0.492 30.195 o
-12 6 6 31.027 28.610 0.663 15.752 o
-12 6 7 73.181 66.032 1.236 4.466 o
-12 6 8 8.960 7.909 0.352 68.028 o
-12 6 9 3.259 3.698 0.332 118.187 o
-12 6 10 2.735 2.904 0.342 122.015 o
-12 6 11 14.665 14.410 0.472 36.900 o
-12 6 12 19.081 20.108 0.713 20.809 o
-12 6 13 1.216 0.904 0.472 84.753 o
-12 6 14 1.288 1.105 0.352 141.229 o
-12 6 15 3.807 2.904 0.171 215.515 o
-12 6 16 26.232 23.515 0.442 23.476 o
-12 6 17 2.272 1.899 0.191 270.862 o
-12 6 18 6.975 5.899 0.241 107.854 o
-12 6 19 0.989 0.392 0.191 406.939 o
-12 6 20 0.928 1.196 0.201 350.800 o
-12 6 21 2.018 1.598 0.211 260.884 o
-12 6 22 2.345 2.201 0.201 248.596 o
-12 7 1 63.201 61.028 1.226 5.106 o
-12 7 2 28.162 28.117 0.703 16.072 o
-12 7 3 9.168 9.597 0.412 56.308 o
-12 7 4 3.909 3.598 0.352 105.023 o
-12 7 5 11.315 10.913 0.432 47.923 o
-12 7 6 1.850 1.698 0.392 110.464 o
-12 7 7 12.779 13.305 0.523 36.581 o
-12 7 8 12.338 11.898 0.432 45.142 o
-12 7 9 2.504 2.201 0.322 139.274 o
-12 7 10 7.239 7.004 0.432 62.074 o
-12 7 11 20.337 19.807 0.603 23.728 o
-12 7 12 7.668 7.396 0.432 60.330 o
-12 7 13 0.227 0.492 0.352 159.372 o
-12 7 14 6.315 5.607 0.412 70.900 o
-12 7 15 2.777 2.794 0.372 108.331 o
-12 7 16 24.902 24.912 0.673 18.393 o
-12 7 17 2.417 1.698 0.412 98.160 o
-12 7 18 6.578 7.195 0.432 63.723 o
-12 7 19 11.651 12.601 0.472 42.322 o
-12 7 20 2.522 2.904 0.372 109.846 o
-12 7 21 4.833 4.502 0.372 89.666 o
-12 7 22 0.121 0.301 0.482 87.375 o
-12 8 1 12.927 12.702 0.472 40.361 o
-12 8 2 28.507 28.017 0.724 15.631 o
-12 8 3 11.472 11.406 0.462 44.419 o
-12 8 4 33.757 32.207 0.734 13.469 o
-12 8 5 12.453 12.411 0.492 39.718 o
-12 8 6 7.188 6.803 0.492 53.471 o
-12 8 7 9.079 9.004 0.412 57.289 o
-12 8 8 6.997 6.602 0.372 74.454 o
-12 8 9 1.927 2.100 0.352 128.634 o
-12 8 10 0.765 0.492 0.352 151.781 o
-12 8 11 19.271 17.716 0.553 26.919 o
-12 8 12 1.054 1.005 0.362 137.762 o
-12 8 13 3.148 3.105 0.372 104.507 o
-12 8 14 13.893 13.004 0.462 39.511 o
-12 8 15 16.100 15.204 0.502 33.077 o
-12 8 16 7.351 7.004 0.432 61.757 o
-12 8 17 3.473 3.799 0.392 93.017 o
-12 8 18 5.378 6.200 0.372 82.501 o
-12 8 19 2.318 2.201 0.362 119.105 o
-12 8 20 1.088 1.196 0.372 129.975 o
-12 8 21 2.038 2.402 0.372 115.718 o
-12 9 1 27.973 28.509 0.774 14.866 o
-12 9 2 92.350 90.532 1.839 2.549 o
-12 9 3 12.306 11.707 0.472 42.005 o
-12 9 4 0.417 0.392 0.362 149.183 o
-12 9 5 1.429 2.201 0.352 133.361 o
-12 9 6 7.258 6.602 0.412 66.000 o
-12 9 7 11.116 10.009 0.432 49.200 o
-12 9 8 25.102 23.414 0.653 19.070 o
-12 9 9 6.494 5.607 0.372 78.716 o
-12 9 10 2.218 2.301 0.372 114.643 o
-12 9 11 6.543 6.200 0.422 67.166 o
-12 9 12 0.262 0.492 0.352 158.863 o
-12 9 13 0.790 0.904 0.352 148.716 o
-12 9 14 10.977 11.104 0.462 45.511 o
-12 9 15 0.595 0.603 0.352 153.350 o
-12 9 16 3.559 3.306 0.372 101.000 o
-12 9 17 0.569 0.392 0.342 163.781 o
-12 9 18 9.177 8.612 0.412 57.545 o
-12 9 19 5.486 4.703 0.382 83.060 o
-12 9 20 3.705 3.497 0.372 99.411 o
-12 10 1 49.032 49.522 1.136 6.768 o
-12 10 2 10.211 11.898 0.482 44.273 o
-12 10 3 13.153 13.114 0.492 38.318 o
-12 10 4 3.169 3.497 0.372 102.993 o
-12 10 5 7.354 6.803 0.412 65.371 o
-12 10 6 26.289 24.520 0.653 18.359 o
-12 10 7 7.804 7.507 0.422 61.337 o
-12 10 8 23.049 22.007 0.623 21.073 o
-12 10 9 13.048 13.506 0.513 36.822 o
-12 10 10 5.945 6.100 0.402 73.424 o
-12 10 11 20.301 20.209 0.583 24.294 o
-12 10 12 5.062 5.205 0.372 86.562 o
-12 10 13 3.444 3.799 0.372 100.130 o
-12 10 14 4.891 4.502 0.382 86.505 o
-12 10 15 4.055 4.200 0.372 95.014 o
-12 10 16 17.599 15.104 0.492 32.119 o
-12 10 17 0.266 0.492 0.342 167.814 o
-12 10 19 1.419 1.005 0.352 140.260 o
-12 10 20 1.343 1.497 0.342 145.051 o
-12 11 1 9.567 12.009 0.643 32.380 o
-12 11 2 48.959 44.417 2.060 3.489 o
-12 11 3 28.891 29.313 1.095 10.196 o
-12 11 4 17.371 17.907 0.583 27.026 o
-12 11 5 1.267 1.296 0.372 127.689 o
-12 11 6 1.100 1.196 0.352 142.957 o
-12 11 7 1.446 0.804 0.342 148.210 o
-12 11 8 21.640 19.606 0.603 23.032 o
-12 11 9 13.041 12.210 0.462 41.313 o
-12 11 10 2.488 1.899 0.362 118.934 o
-12 11 11 5.012 4.803 0.372 87.883 o
-12 11 12 8.597 7.808 0.412 60.186 o
-12 11 13 1.210 1.296 0.322 163.756 o
-12 11 14 0.623 0.804 0.332 168.632 o
-12 11 15 1.093 0.492 0.332 163.521 o
-12 11 16 0.566 0.603 0.332 171.303 o
-12 11 17 0.818 0.904 0.322 173.731 o
-12 11 18 0.242 0.000 0.352 162.836 o
-12 11 19 3.137 2.603 0.382 102.379 o
-12 12 1 0.812 0.904 0.352 148.422 o
-12 12 2 10.093 9.496 0.442 50.743 o
-12 12 3 11.832 10.913 0.442 46.024 o
-12 12 4 1.436 2.402 0.372 120.923 o
-12 12 5 7.012 6.502 0.402 68.789 o
-12 12 6 3.126 2.100 0.362 112.684 o
-12 12 7 5.374 5.205 0.462 64.812 o
-12 12 8 7.017 7.105 0.523 49.575 o
-12 12 9 4.996 3.698 0.452 70.403 o
-12 12 10 5.263 4.401 0.372 87.617 o
-12 12 11 6.304 5.999 0.372 78.686 o
-12 12 12 3.141 3.005 0.362 109.000 o
-12 12 13 0.710 1.105 0.322 173.857 o
-12 12 14 2.827 3.005 0.362 111.452 o
-12 12 15 1.920 1.497 0.332 144.571 o
-12 12 16 4.231 3.306 0.352 103.752 o
-12 12 17 3.876 3.497 0.362 101.891 o
-12 12 18 1.274 1.005 0.342 149.154 o
-12 13 1 1.495 1.598 0.362 129.828 o
-12 13 2 6.658 6.602 0.663 35.948 o
-12 13 3 7.005 6.502 0.583 43.150 o
-12 13 4 1.856 1.899 0.372 119.429 o
-12 13 5 3.598 3.497 0.372 100.111 o
-12 13 6 8.551 7.999 0.412 60.047 o
-12 13 7 1.466 1.698 0.352 135.727 o
-12 13 8 7.834 7.105 0.402 65.058 o
-12 13 9 3.047 2.794 0.372 106.342 o
-12 13 10 8.048 8.200 0.432 58.247 o
-12 13 11 2.207 2.301 0.412 97.611 o
-12 13 12 5.638 5.507 0.502 56.813 o
-12 13 13 6.497 5.999 0.392 73.570 o
-12 13 14 6.756 7.004 0.422 65.202 o
-12 13 15 3.109 3.005 0.342 118.095 o
-12 13 16 0.373 0.804 0.322 182.985 o
-12 14 1 0.241 0.603 0.422 111.663 o
-12 14 2 0.560 0.392 0.332 173.242 o
-12 14 3 9.578 8.301 0.432 54.364 o
-12 14 4 0.352 0.392 0.342 167.230 o
-12 14 5 0.818 0.804 0.372 134.825 o
-12 14 6 5.993 5.607 0.533 51.542 o
-12 14 7 3.892 3.799 0.372 97.254 o
-12 14 8 3.131 3.005 0.362 109.079 o
-12 14 9 6.371 5.507 0.372 79.491 o
-12 14 10 5.720 5.095 0.362 86.098 o
-12 14 11 3.493 2.904 0.372 102.805 o
-12 14 12 10.056 9.707 0.432 51.716 o
-12 14 13 0.110 0.301 0.362 153.860 o
-12 14 14 4.416 4.703 0.533 55.577 o
-12 14 15 3.761 3.698 0.392 91.682 o
-12 15 1 0.199 0.000 0.322 194.886 o
-12 15 2 1.496 1.497 0.352 136.527 o
-12 15 3 5.234 4.803 0.543 52.322 o
-12 15 4 5.336 5.607 0.382 81.630 o
-12 15 5 1.714 1.698 0.322 153.047 o
-12 15 6 19.390 18.108 0.543 27.075 o
-12 15 7 3.642 3.598 0.352 107.001 o
-12 15 8 4.497 4.301 0.382 89.102 o
-12 15 9 4.170 3.407 0.533 57.496 o
-12 15 10 1.782 1.598 0.362 126.944 o
-12 15 11 1.494 1.005 0.352 139.381 o
-12 15 12 0.542 0.804 0.342 161.010 o
-12 15 13 6.033 5.798 0.382 78.063 o
-12 16 1 6.944 7.004 0.412 66.363 o
-12 16 3 0.731 0.392 0.332 170.285 o
-12 16 4 0.507 0.392 0.312 195.525 o
-12 16 5 4.189 4.200 0.342 104.481 o
-12 16 6 0.795 1.105 0.402 115.951 o
-12 16 7 0.356 1.105 0.372 138.239 o
-12 16 8 1.279 1.809 0.322 158.662 o
-12 16 9 4.825 4.200 0.372 90.544 o
-12 16 10 9.284 8.612 0.422 55.964 o
-12 16 11 0.515 1.005 0.352 151.707 o
-12 17 2 3.050 3.206 0.412 90.364 o
-12 17 3 3.104 3.005 0.342 118.141 o
-12 17 4 0.623 0.804 0.322 178.209 o
-12 17 5 1.326 1.296 0.332 153.971 o
-12 17 6 3.958 3.407 0.352 105.365 o
-12 17 7 0.723 0.603 0.312 188.582 o
-11 0 1 23.280 23.414 0.533 23.027 o
-11 0 2 60.867 61.028 1.105 5.635 o
-11 0 3 53.394 52.818 0.894 7.423 o
-11 0 4 12.636 12.501 0.362 50.097 o
-11 0 5 37.724 38.016 0.713 12.115 o
-11 0 6 127.604 127.653 1.990 1.692 o
-11 0 7 0.637 1.005 0.231 307.392 o
-11 0 8 69.823 70.826 1.226 4.534 o
-11 0 9 2.220 2.502 0.261 185.488 o
-11 0 10 22.281 23.716 0.553 22.968 o
-11 0 11 34.042 35.121 0.734 13.049 o
-11 0 12 5.737 6.703 0.332 89.429 o
-11 0 13 39.707 41.623 0.844 10.195 o
-11 0 14 4.235 4.904 0.422 78.016 o
-11 0 15 4.448 5.798 0.422 75.365 o
-11 0 17 19.222 21.003 0.653 22.388 o
-11 0 18 0.659 0.603 0.392 124.858 o
-11 0 19 1.308 1.598 0.432 97.098 o
-11 0 20 5.328 5.306 0.482 61.149 o
-11 0 21 0.042 0.301 0.352 163.595 o
-11 0 22 14.301 14.802 0.523 34.046 o
-11 0 23 2.520 2.402 0.342 126.584 o
-11 0 24 1.172 1.296 0.322 164.378 o
-11 1 1 200.047 201.091 2.251 0.884 o
-11 1 2 65.877 67.027 0.864 5.846 o
-11 1 3 1.708 1.809 0.201 285.148 o
-11 1 4 39.581 39.623 0.593 12.680 o
-11 1 5 55.228 55.431 0.764 7.690 o
-11 1 6 32.511 32.308 0.523 16.732 o
-11 1 7 31.267 32.408 0.533 17.038 o
-11 1 8 23.972 25.314 0.452 24.124 o
-11 1 9 13.945 14.712 0.312 48.862 o
-11 1 10 0.421 0.703 0.181 491.618 o
-11 1 11 15.882 17.013 0.382 38.894 o
-11 1 12 4.195 4.994 0.241 142.848 o
-11 1 13 18.894 19.706 0.372 33.711 o
-11 1 14 2.879 3.407 0.231 185.983 o
-11 1 15 0.370 0.492 0.231 339.282 o
-11 1 16 11.387 13.004 0.362 52.353 o
-11 1 17 5.921 6.602 0.312 93.889 o
-11 1 18 6.384 7.396 0.332 84.031 o
-11 1 19 1.849 2.201 0.271 187.740 o
-11 1 20 4.952 5.095 0.281 116.668 o
-11 1 21 26.882 28.117 0.513 20.251 o
-11 1 22 7.894 8.803 0.332 73.761 o
-11 1 24 6.169 6.200 0.271 104.734 o
-11 2 1 133.187 133.863 1.648 1.778 o
-11 2 2 158.425 158.976 1.960 1.300 o
-11 2 3 15.946 17.013 0.362 39.923 o
-11 2 4 29.385 30.710 0.482 18.987 o
-11 2 5 14.028 13.908 0.332 48.067 o
-11 2 6 22.069 23.103 0.402 27.792 o
-11 2 7 6.862 6.803 0.251 102.461 o
-11 2 8 71.161 70.534 0.965 5.116 o
-11 2 9 17.582 18.701 0.402 34.528 o
-11 2 10 39.644 39.915 0.643 12.167 o
-11 2 11 45.109 45.321 0.744 9.819 o
-11 2 12 0.558 0.804 0.251 276.393 o
-11 2 13 25.566 26.911 0.523 21.018 o
-11 2 14 0.028 0.100 0.231 379.227 o
-11 2 15 2.084 2.301 0.251 200.263 o
-11 2 16 9.150 10.210 0.362 62.104 o
-11 2 17 14.157 16.008 0.432 39.057 o
-11 2 18 11.742 12.501 0.412 47.446 o
-11 2 19 0.394 0.201 0.301 213.011 o
-11 2 20 3.213 4.010 0.281 142.073 o
-11 2 21 1.470 1.598 0.281 193.104 o
-11 2 22 16.666 17.305 0.442 34.461 o
-11 2 23 1.227 1.598 0.271 209.999 o
-11 2 24 0.813 0.703 0.281 221.335 o
-11 3 1 2.923 3.598 0.221 190.623 o
-11 3 2 27.358 28.117 0.462 21.014 o
-11 3 3 138.992 138.958 1.849 1.592 o
-11 3 4 60.015 57.219 0.814 6.904 o
-11 3 5 4.850 4.904 0.221 143.564 o
-11 3 6 22.052 22.811 0.412 27.624 o
-11 3 7 1.817 1.809 0.191 295.615 o
-11 3 8 39.097 37.815 0.603 12.926 o
-11 3 9 8.562 9.104 0.271 80.481 o
-11 3 10 4.564 4.994 0.291 116.960 o
-11 3 11 39.654 39.322 0.673 11.950 o
-11 3 12 13.582 14.611 0.362 46.012 o
-11 3 13 59.066 59.330 0.904 6.554 o
-11 3 14 21.643 22.007 0.462 26.706 o
-11 3 15 15.211 16.008 0.452 36.435 o
-11 3 16 3.661 4.301 0.342 108.085 o
-11 3 17 3.226 3.306 0.322 125.098 o
-11 3 18 5.951 6.502 0.342 86.269 o
-11 3 19 2.645 2.794 0.281 159.233 o
-11 3 20 2.674 3.206 0.312 137.030 o
-11 3 21 13.428 13.606 0.422 42.666 o
-11 3 22 1.724 1.809 0.372 120.995 o
-11 3 23 1.075 1.296 0.291 194.960 o
-11 3 24 0.460 0.492 0.261 268.844 o
-11 4 1 7.956 7.909 0.231 95.065 o
-11 4 2 6.122 6.411 0.251 110.124 o
-11 4 3 14.842 14.410 0.312 47.285 o
-11 4 4 13.063 12.009 0.261 58.544 o
-11 4 5 7.703 7.195 0.201 106.078 o
-11 4 6 24.748 24.007 0.392 25.559 o
-11 4 7 21.487 20.611 0.352 31.099 o
-11 4 8 4.480 4.703 0.221 150.501 o
-11 4 9 26.474 26.107 0.462 22.076 o
-11 4 10 42.850 41.312 0.663 11.174 o
-11 4 11 14.799 14.712 0.342 45.040 o
-11 4 12 42.757 41.623 0.673 11.081 o
-11 4 13 4.539 4.994 0.301 113.356 o
-11 4 14 0.891 1.105 0.251 256.156 o
-11 4 15 4.091 4.110 0.301 121.642 o
-11 4 16 1.311 1.296 0.251 237.398 o
-11 4 17 15.394 16.712 0.442 36.344 o
-11 4 18 24.867 24.912 0.523 21.939 o
-11 4 19 5.537 5.406 0.291 106.763 o
-11 4 20 0.159 0.201 0.261 288.926 o
-11 4 21 4.044 4.301 0.312 116.934 o
-11 4 22 8.600 8.612 0.342 69.659 o
-11 4 23 1.397 1.809 0.251 226.258 o
-11 4 24 0.932 0.904 0.241 275.580 o
-11 5 1 22.333 21.515 0.372 29.181 o
-11 5 2 7.099 6.200 0.352 79.034 o
-11 5 3 18.463 18.812 0.543 27.511 o
-11 5 4 16.883 16.008 0.523 30.899 o
-11 5 5 1.883 2.100 0.301 162.493 o
-11 5 6 43.635 42.718 0.844 9.516 o
-11 5 7 7.133 7.105 0.392 69.152 o
-11 5 8 48.953 47.522 0.925 8.013 o
-11 5 9 45.672 40.317 0.653 10.804 o
-11 5 10 30.359 27.514 0.472 19.452 o
-11 5 11 19.877 18.410 0.352 34.126 o
-11 5 12 6.741 6.602 0.241 106.861 o
-11 5 13 4.986 5.095 0.251 127.942 o
-11 5 14 1.810 2.100 0.231 233.032 o
-11 5 15 40.951 39.714 0.774 10.752 o
-11 5 16 0.813 0.492 0.231 311.876 o
-11 5 17 5.487 5.306 0.301 104.327 o
-11 5 18 7.395 7.708 0.301 84.472 o
-11 5 19 9.284 9.305 0.352 64.510 o
-11 5 20 3.633 3.598 0.271 144.735 o
-11 5 21 1.028 1.196 0.241 265.064 o
-11 5 22 6.153 5.306 0.291 102.400 o
-11 5 23 3.729 4.200 0.251 150.094 o
-11 6 1 36.181 34.920 0.794 11.910 o
-11 6 2 7.050 6.311 0.362 76.892 o
-11 6 3 36.277 35.513 0.804 11.723 o
-11 6 4 134.915 130.658 2.150 1.525 o
-11 6 5 4.723 4.502 0.322 106.527 o
-11 6 6 52.986 49.823 0.955 7.317 o
-11 6 7 22.179 21.113 0.593 22.610 o
-11 6 8 7.652 7.195 0.372 70.739 o
-11 6 9 36.010 34.609 0.774 12.199 o
-11 6 10 17.166 18.108 0.513 30.157 o
-11 6 11 6.492 6.703 0.372 76.345 o
-11 6 12 28.083 29.614 0.874 13.136 o
-11 6 13 3.553 3.005 0.221 183.076 o
-11 6 14 6.079 5.507 0.231 121.121 o
-11 6 15 6.340 6.200 0.281 100.599 o
-11 6 16 31.486 29.715 0.593 16.527 o
-11 6 17 9.635 9.406 0.332 65.990 o
-11 6 18 16.613 16.209 0.412 36.781 o
-11 6 19 4.945 4.502 0.261 127.652 o
-11 6 20 1.856 1.899 0.241 222.812 o
-11 6 21 6.885 6.411 0.271 98.591 o
-11 6 22 0.295 0.492 0.241 319.072 o
-11 6 23 3.541 3.497 0.251 158.565 o
-11 7 1 7.153 7.396 0.402 66.794 o
-11 7 2 67.481 69.931 1.367 4.309 o
-11 7 3 40.324 40.518 0.854 10.100 o
-11 7 4 1.964 1.809 0.352 129.762 o
-11 7 5 18.252 18.209 0.513 29.163 o
-11 7 6 30.849 30.418 0.734 14.453 o
-11 7 7 37.245 36.418 0.844 11.043 o
-11 7 8 8.674 9.104 0.412 58.217 o
-11 7 9 29.633 27.605 0.663 16.375 o
-11 7 10 17.084 17.104 0.513 30.688 o
-11 7 11 19.100 18.008 0.523 28.130 o
-11 7 12 25.596 24.912 0.633 19.000 o
-11 7 13 18.107 18.108 0.563 27.237 o
-11 7 14 0.648 0.492 0.442 99.969 o
-11 7 15 9.024 9.104 0.553 41.604 o
-11 7 16 16.281 13.214 0.372 41.794 o
-11 7 17 5.323 4.602 0.211 143.326 o
-11 7 18 1.227 1.397 0.211 303.896 o
-11 7 19 1.086 0.703 0.201 357.375 o
-11 7 20 0.796 0.492 0.161 538.062 o
-11 7 21 2.108 1.899 0.211 251.140 o
-11 7 22 8.660 7.999 0.301 77.456 o
-11 7 23 1.580 1.497 0.181 337.701 o
-11 8 1 74.947 74.936 1.487 3.685 o
-11 8 2 9.133 9.205 0.462 50.741 o
-11 8 3 28.409 29.112 0.713 15.665 o
-11 8 4 28.520 29.413 0.703 15.755 o
-11 8 5 42.601 41.121 0.854 9.708 o
-11 8 6 17.746 17.807 0.523 29.335 o
-11 8 7 35.630 33.413 0.814 11.948 o
-11 8 8 0.314 0.392 0.322 188.295 o
-11 8 9 9.950 10.210 0.422 52.528 o
-11 8 10 1.719 1.397 0.352 134.591 o
-11 8 11 0.392 0.392 0.352 157.701 o
-11 8 12 6.999 6.200 0.382 73.245 o
-11 8 13 6.173 5.698 0.392 75.465 o
-11 8 14 1.598 1.397 0.392 113.552 o
-11 8 15 3.027 3.005 0.382 101.774 o
-11 8 16 19.357 18.309 0.553 26.640 o
-11 8 17 16.199 15.305 0.513 32.395 o
-11 8 18 6.335 6.904 0.412 68.557 o
-11 8 19 1.363 1.196 0.362 133.313 o
-11 8 20 9.562 10.401 0.432 52.036 o
-11 8 21 6.841 6.803 0.412 67.030 o
-11 8 22 0.992 1.397 0.342 150.317 o
-11 9 1 2.260 2.100 0.342 130.846 o
-11 9 2 1.968 2.301 0.392 107.389 o
-11 9 3 22.105 22.409 0.613 21.724 o
-11 9 4 45.762 45.020 0.935 8.459 o
-11 9 5 11.889 11.707 0.543 37.155 o
-11 9 6 14.212 14.410 0.553 32.589 o
-11 9 7 5.680 5.507 0.372 82.719 o
-11 9 8 2.069 2.201 0.342 132.363 o
-11 9 9 5.229 5.507 0.372 84.940 o
-11 9 10 1.680 1.698 0.372 121.896 o
-11 9 11 16.181 15.305 0.543 30.869 o
-11 9 12 0.568 1.005 0.352 150.985 o
-11 9 13 0.455 0.392 0.362 148.692 o
-11 9 14 0.484 0.603 0.372 139.629 o
-11 9 15 0.584 0.904 0.352 151.445 o
-11 9 16 10.037 10.401 0.452 48.867 o
-11 9 17 10.137 9.496 0.442 50.652 o
-11 9 18 4.850 4.803 0.372 88.748 o
-11 9 19 12.584 12.210 0.452 42.805 o
-11 9 20 5.441 4.994 0.382 82.577 o
-11 9 21 2.160 2.693 0.362 118.321 o
-11 10 1 36.854 36.418 0.864 10.910 o
-11 10 2 2.874 2.904 0.352 115.979 o
-11 10 3 6.997 7.909 0.402 66.464 o
-11 10 4 5.308 5.798 0.382 81.317 o
-11 10 5 5.706 6.200 0.392 76.350 o
-11 10 6 34.740 34.408 0.784 12.375 o
-11 10 7 0.768 1.105 0.362 140.473 o
-11 10 8 11.222 10.109 0.452 46.911 o
-11 10 9 14.659 13.405 0.502 35.635 o
-11 10 10 6.532 5.798 0.392 73.828 o
-11 10 11 3.858 3.497 0.382 94.989 o
-11 10 12 11.889 10.803 0.482 42.495 o
-11 10 13 2.396 2.201 0.372 113.600 o
-11 10 14 2.139 2.100 0.352 126.496 o
-11 10 15 0.852 0.904 0.352 147.910 o
-11 10 16 17.436 16.611 0.523 30.126 o
-11 10 17 9.258 8.803 0.422 55.792 o
-11 10 18 1.820 1.899 0.372 119.740 o
-11 10 19 2.572 2.693 0.372 110.267 o
-11 10 20 8.902 8.401 0.452 53.287 o
-11 10 21 0.596 1.005 0.352 150.611 o
-11 11 1 10.374 9.496 0.502 44.057 o
-11 11 2 41.047 40.417 0.925 9.424 o
-11 11 3 4.074 3.899 0.392 89.431 o
-11 11 4 8.327 8.301 0.412 60.252 o
-11 11 5 1.804 2.000 0.372 119.440 o
-11 11 6 11.998 11.004 0.472 43.022 o
-11 11 7 13.082 11.205 0.472 41.221 o
-11 11 8 3.727 4.010 0.362 101.161 o
-11 11 9 7.928 7.808 0.402 63.663 o
-11 11 10 1.388 1.005 0.372 127.935 o
-11 11 11 1.961 1.899 0.372 118.512 o
-11 11 12 1.210 1.196 0.342 148.733 o
-11 11 13 2.430 2.201 0.362 118.115 o
-11 11 14 3.804 3.497 0.372 98.771 o
-11 11 15 0.198 0.492 0.342 168.925 o
-11 11 16 3.459 3.005 0.332 119.536 o
-11 11 17 4.358 3.799 0.362 97.700 o
-11 11 18 2.935 2.402 0.372 108.617 o
-11 11 19 0.329 0.603 0.342 165.902 o
-11 11 20 1.821 1.598 0.372 121.079 o
-11 12 1 5.418 5.406 0.422 72.434 o
-11 12 2 26.065 26.308 0.754 16.097 o
-11 12 3 16.269 15.415 0.553 30.243 o
-11 12 4 14.249 14.099 0.533 33.877 o
-11 12 5 1.195 1.598 0.502 74.513 o
-11 12 6 12.527 12.501 0.613 31.497 o
-11 12 7 10.427 10.300 0.543 39.830 o
-11 12 8 1.146 1.296 0.442 94.906 o
-11 12 9 4.305 4.301 0.412 81.597 o
-11 12 10 21.363 19.013 0.583 24.009 o
-11 12 11 21.449 20.510 0.613 22.578 o
-11 12 12 23.913 21.907 0.623 20.677 o
-11 12 13 1.628 0.804 0.352 138.991 o
-11 12 14 9.672 8.803 0.432 53.570 o
-11 12 15 1.129 1.397 0.342 148.480 o
-11 12 16 2.517 2.402 0.352 121.418 o
-11 12 17 3.538 3.497 0.352 108.173 o
-11 12 18 0.769 1.005 0.372 134.274 o
-11 12 19 0.603 0.392 0.342 163.251 o
-11 13 1 8.535 7.708 0.935 19.735 o
-11 13 2 12.018 11.898 0.623 31.593 o
-11 13 3 0.306 0.100 0.352 161.115 o
-11 13 4 5.133 5.406 0.422 73.493 o
-11 13 5 13.387 12.411 0.523 36.392 o
-11 13 6 11.521 10.501 0.442 46.965 o
-11 13 7 5.602 5.406 0.402 76.156 o
-11 13 8 3.048 3.206 0.372 104.862 o
-11 13 9 11.229 9.808 0.452 47.175 o
-11 13 10 3.232 2.693 0.392 97.704 o
-11 13 11 4.904 5.205 0.452 68.226 o
-11 13 12 3.250 1.899 0.583 52.570 o
-11 13 14 2.888 2.603 0.382 104.077 o
-11 13 15 3.029 2.402 0.362 112.245 o
-11 13 16 0.122 0.000 0.342 174.404 o
-11 13 17 1.626 1.196 0.372 124.726 o
-11 14 1 10.173 9.808 0.422 52.480 o
-11 14 3 0.404 0.301 0.322 187.380 o
-11 14 4 1.572 1.196 0.342 144.056 o
-11 14 5 7.009 6.311 0.472 57.312 o
-11 14 6 5.260 5.205 0.402 77.995 o
-11 14 7 3.648 3.005 0.342 113.419 o
-11 14 8 2.208 1.899 0.352 126.815 o
-11 14 9 2.174 2.301 0.362 119.938 o
-11 14 10 15.153 14.199 0.513 34.045 o
-11 14 11 23.113 21.605 0.603 21.689 o
-11 14 12 0.150 0.100 0.332 183.460 o
-11 14 13 0.257 0.492 0.352 158.940 o
-11 14 14 17.106 15.606 0.593 27.630 o
-11 14 16 5.258 4.994 0.392 80.909 o
-11 15 1 1.479 2.201 0.322 152.812 o
-11 15 2 2.845 2.201 0.392 101.729 o
-11 15 3 1.299 1.296 0.482 80.437 o
-11 15 4 0.537 0.492 0.332 172.769 o
-11 15 5 7.220 6.803 0.372 73.157 o
-11 15 6 4.041 3.698 0.342 107.478 o
-11 15 7 0.602 0.603 0.301 202.732 o
-11 15 8 1.151 1.105 0.312 175.267 o
-11 15 9 6.632 6.502 0.513 52.181 o
-11 15 10 4.380 4.301 0.342 102.740 o
-11 15 11 0.481 0.492 0.352 155.716 o
-11 15 12 0.614 0.603 0.362 145.344 o
-11 15 13 1.395 0.703 0.352 142.359 o
-11 15 14 0.795 0.804 0.322 175.049 o
-11 16 1 2.035 1.497 0.894 24.714 o
-11 16 2 4.297 5.095 0.472 66.201 o
-11 16 3 2.016 1.809 0.312 155.152 o
-11 16 4 8.327 8.501 0.372 66.025 o
-11 16 5 6.714 6.502 0.372 75.833 o
-11 16 6 11.931 11.798 0.543 37.053 o
-11 16 7 1.267 1.296 0.322 162.841 o
-11 16 8 5.941 5.607 0.372 81.239 o
-11 16 9 5.238 4.904 0.342 95.001 o
-11 16 10 1.229 1.397 0.342 147.164 o
-11 16 11 2.920 3.005 0.332 124.725 o
-11 16 12 5.373 4.994 0.472 63.247 o
-11 16 13 1.774 1.598 0.332 145.808 o
-11 17 1 7.306 7.808 0.442 59.223 o
-11 17 2 3.237 3.206 0.332 120.673 o
-11 17 3 8.009 6.703 0.372 70.326 o
-11 17 4 1.643 1.397 0.442 92.019 o
-11 17 5 0.091 0.301 0.301 219.855 o
-11 17 6 2.908 2.904 0.322 130.558 o
-11 17 7 0.138 0.100 0.301 221.354 o
-11 17 8 1.157 1.005 0.312 176.087 o
-11 17 9 3.125 3.005 0.462 75.862 o
-11 17 10 6.587 6.803 0.362 77.842 o
-11 18 1 5.029 5.205 0.432 72.040 o
-11 18 2 2.960 2.794 0.332 125.385 o
-11 18 3 0.699 1.105 0.643 48.083 o
-11 18 4 1.644 2.201 0.332 143.606 o
-11 18 5 1.032 0.904 0.301 189.554 o
-11 18 6 1.537 1.598 0.312 164.287 o
-10 0 1 42.056 44.025 0.764 10.273 o
-10 0 2 83.000 83.236 1.347 3.548 o
-10 0 3 82.705 83.628 1.306 3.617 o
-10 0 4 0.289 0.603 0.211 399.840 o
-10 0 5 7.078 7.607 0.312 84.298 o
-10 0 6 66.441 66.927 1.176 4.926 o
-10 0 7 79.992 80.232 1.306 3.768 o
-10 0 8 123.671 125.955 1.960 1.760 o
-10 0 9 81.056 83.839 1.417 3.483 o
-10 0 10 145.401 149.660 2.432 1.256 o
-10 0 11 128.008 132.858 2.191 1.556 o
-10 0 12 71.272 74.132 1.276 4.280 o
-10 0 13 0.041 1.005 0.372 142.434 o
-10 0 14 3.251 4.010 0.322 121.372 o
-10 0 15 84.693 88.934 1.598 3.035 o
-10 0 16 42.347 45.422 0.935 8.850 o
-10 0 17 2.175 2.502 0.352 124.174 o
-10 0 18 3.570 3.497 0.372 100.290 o
-10 0 19 0.162 0.492 0.342 169.525 o
-10 0 20 0.656 0.904 0.392 123.521 o
-10 0 21 1.150 2.603 0.472 81.485 o
-10 0 22 45.368 49.823 1.105 7.222 o
-10 0 23 3.622 3.497 0.372 99.953 o
-10 0 24 0.263 0.603 0.332 176.650 o
-10 0 25 4.705 4.994 0.372 89.020 o
-10 1 1 96.272 100.852 1.105 3.194 o
-10 1 2 1.575 2.100 0.221 254.686 o
-10 1 3 4.619 4.994 0.211 150.885 o
-10 1 4 7.791 7.909 0.251 92.042 o
-10 1 5 19.745 21.213 0.402 30.805 o
-10 1 6 181.667 178.973 1.970 1.082 o
-10 1 7 90.919 91.044 1.136 3.477 o
-10 1 8 91.384 91.939 1.085 3.513 o
-10 1 9 11.095 12.411 0.271 63.197 o
-10 1 10 5.991 7.105 0.221 117.030 o
-10 1 11 22.083 23.414 0.392 27.947 o
-10 1 12 1.332 1.598 0.181 351.984 o
-10 1 13 27.314 28.710 0.452 21.074 o
-10 1 14 10.877 13.004 0.322 57.687 o
-10 1 15 11.367 12.702 0.322 56.745 o
-10 1 16 13.118 14.611 0.332 49.254 o
-10 1 17 24.017 26.107 0.472 23.329 o
-10 1 18 5.752 6.602 0.291 100.582 o
-10 1 19 1.975 1.899 0.261 197.966 o
-10 1 20 5.542 6.904 0.322 92.625 o
-10 1 21 7.651 8.301 0.322 77.748 o
-10 1 22 7.243 8.100 0.342 76.188 o
-10 1 23 0.387 0.603 0.231 334.555 o
-10 1 24 4.053 4.301 0.261 139.638 o
-10 2 1 64.466 63.028 0.824 6.228 o
-10 2 2 4.749 5.306 0.271 121.432 o
-10 2 3 60.266 59.229 0.794 6.861 o
-10 2 4 51.585 51.220 0.724 8.577 o
-10 2 5 25.648 25.314 0.452 23.040 o
-10 2 6 112.606 110.449 1.447 2.381 o
-10 2 7 1.231 1.005 0.221 295.337 o
-10 2 8 0.752 1.105 0.201 367.779 o
-10 2 9 27.342 27.313 0.462 21.243 o
-10 2 10 24.746 24.912 0.442 23.993 o
-10 2 11 64.493 64.826 0.925 5.847 o
-10 2 12 31.986 32.408 0.523 16.911 o
-10 2 13 69.959 72.635 0.995 5.051 o
-10 2 14 14.043 14.511 0.332 47.413 o
-10 2 15 78.681 82.131 1.075 4.205 o
-10 2 16 2.578 2.794 0.231 200.456 o
-10 2 17 12.832 13.707 0.362 48.400 o
-10 2 18 9.415 9.908 0.342 64.488 o
-10 2 19 2.507 2.693 0.291 155.272 o
-10 2 20 13.963 14.802 0.362 45.115 o
-10 2 21 12.779 13.707 0.372 47.683 o
-10 2 22 18.306 19.606 0.392 33.604 o
-10 2 23 5.560 5.899 0.301 101.578 o
-10 2 24 2.344 2.502 0.241 200.856 o
-10 2 25 0.139 0.301 0.221 394.064 o
-10 3 1 199.908 199.383 2.150 0.905 o
-10 3 2 13.749 13.405 0.322 49.976 o
-10 3 3 20.761 20.611 0.402 30.105 o
-10 3 4 6.252 6.602 0.271 102.540 o
-10 3 5 1.488 1.598 0.191 320.792 o
-10 3 6 0.379 0.703 0.191 456.454 o
-10 3 7 40.620 40.518 0.593 12.327 o
-10 3 8 5.721 5.999 0.231 122.298 o
-10 3 9 21.962 21.907 0.402 28.403 o
-10 3 10 36.792 37.513 0.643 13.125 o
-10 3 11 9.339 9.908 0.291 71.929 o
-10 3 12 21.322 21.515 0.422 28.486 o
-10 3 13 3.670 3.698 0.271 143.534 o
-10 3 14 5.586 5.698 0.301 102.121 o
-10 3 15 8.485 9.205 0.322 72.204 o
-10 3 16 11.026 11.506 0.372 53.994 o
-10 3 17 14.266 15.104 0.442 38.888 o
-10 3 18 10.344 11.406 0.352 58.117 o
-10 3 19 7.592 9.004 0.352 71.076 o
-10 3 20 1.770 2.100 0.241 222.377 o
-10 3 21 4.940 5.205 0.301 109.049 o
-10 3 22 1.619 1.397 0.241 238.719 o
-10 3 23 7.937 8.612 0.382 65.547 o
-10 3 24 1.818 1.598 0.332 145.226 o
-10 3 25 4.713 5.095 0.322 104.348 o
-10 4 1 47.267 45.221 0.643 10.145 o
-10 4 2 34.982 34.609 0.563 14.961 o
-10 4 3 50.386 48.215 0.673 9.225 o
-10 4 4 44.753 43.924 0.623 10.855 o
-10 4 5 1.000 1.296 0.141 519.874 o
-10 4 6 60.564 59.932 0.784 6.836 o
-10 4 7 9.706 9.707 0.231 79.444 o
-10 4 8 25.696 24.912 0.412 24.075 o
-10 4 9 63.290 62.023 0.854 6.268 o
-10 4 10 23.661 23.103 0.422 25.933 o
-10 4 11 0.946 1.005 0.221 310.986 o
-10 4 12 58.926 57.219 0.894 6.695 o
-10 4 13 18.938 18.209 0.392 33.681 o
-10 4 14 14.409 13.998 0.362 45.036 o
-10 4 15 18.086 18.008 0.402 34.343 o
-10 4 16 20.838 21.113 0.472 27.359 o
-10 4 17 31.151 34.016 0.653 15.027 o
-10 4 18 1.411 1.397 0.291 186.524 o
-10 4 19 7.711 7.607 0.312 81.059 o
-10 4 20 13.866 14.310 0.422 41.414 o
-10 4 21 11.063 11.607 0.382 52.739 o
-10 4 22 13.114 14.712 0.392 44.522 o
-10 4 23 0.759 0.904 0.241 283.595 o
-10 4 24 0.868 0.904 0.271 230.416 o
-10 5 1 34.073 33.514 0.563 15.427 o
-10 5 2 7.408 6.904 0.442 60.155 o
-10 5 3 43.415 42.718 0.894 9.177 o
-10 5 4 9.183 8.903 0.372 62.624 o
-10 5 5 27.300 26.710 0.613 18.341 o
-10 5 6 48.118 47.723 0.935 8.036 o
-10 5 7 33.574 32.408 0.754 13.231 o
-10 5 8 23.425 20.209 0.352 29.373 o
-10 5 9 23.645 21.907 0.372 27.827 o
-10 5 10 2.821 2.693 0.171 254.146 o
-10 5 11 52.091 50.125 0.754 8.427 o
-10 5 12 54.893 52.918 0.784 7.777 o
-10 5 13 22.111 22.108 0.442 26.934 o
-10 5 14 3.928 4.301 0.261 141.288 o
-10 5 15 37.745 37.915 0.673 12.532 o
-10 5 16 33.039 34.408 0.693 13.893 o
-10 5 17 13.533 13.606 0.412 43.243 o
-10 5 18 3.607 3.899 0.362 102.362 o
-10 5 19 3.094 3.799 0.312 128.873 o
-10 5 20 0.214 0.100 0.301 219.241 o
-10 5 21 0.636 1.296 0.312 183.291 o
-10 5 22 6.649 6.602 0.322 87.065 o
-10 5 23 0.554 0.492 0.271 247.870 o
-10 5 24 0.444 0.201 0.241 318.885 o
-10 6 1 5.380 4.904 0.392 80.561 o
-10 6 2 28.113 28.409 0.683 16.397 o
-10 6 3 66.743 66.032 1.246 4.740 o
-10 6 4 14.824 14.611 0.482 35.965 o
-10 6 5 5.626 5.999 0.332 92.137 o
-10 6 6 34.125 32.911 0.724 13.420 o
-10 6 7 0.218 0.100 0.332 182.153 o
-10 6 8 20.844 20.108 0.523 26.009 o
-10 6 9 96.213 95.345 1.638 2.660 o
-10 6 10 12.387 12.109 0.442 44.031 o
-10 6 11 23.483 21.706 0.462 25.444 o
-10 6 12 8.560 8.100 0.231 90.464 o
-10 6 13 7.856 7.296 0.271 89.351 o
-10 6 14 0.642 1.005 0.201 381.091 o
-10 6 15 7.623 7.296 0.312 82.283 o
-10 6 16 3.535 3.497 0.271 146.801 o
-10 6 17 49.401 50.024 0.955 7.664 o
-10 6 18 28.123 28.509 0.553 18.788 o
-10 6 19 6.373 6.411 0.322 89.159 o
-10 6 20 6.464 6.703 0.301 92.760 o
-10 6 21 5.308 5.507 0.312 101.737 o
-10 6 22 2.983 2.794 0.241 182.576 o
-10 6 23 1.087 1.196 0.261 232.678 o
-10 6 24 1.030 0.703 0.231 294.409 o
-10 7 1 43.214 42.919 0.945 8.827 o
-10 7 2 24.462 27.012 0.683 17.940 o
-10 7 3 17.853 17.305 0.553 28.154 o
-10 7 4 1.239 1.497 0.342 146.379 o
-10 7 5 40.552 41.412 0.844 10.078 o
-10 7 6 48.673 47.120 0.935 8.008 o
-10 7 7 5.610 5.899 0.382 79.709 o
-10 7 8 16.023 16.008 0.492 33.271 o
-10 7 9 9.282 9.004 0.412 56.770 o
-10 7 10 2.941 3.005 0.372 106.350 o
-10 7 11 32.641 31.715 0.744 13.675 o
-10 7 12 71.633 68.334 1.296 4.340 o
-10 7 13 30.059 28.218 0.754 14.660 o
-10 7 14 9.807 8.200 0.251 79.761 o
-10 7 15 1.285 1.196 0.201 326.342 o
-10 7 16 18.582 17.716 0.422 33.033 o
-10 7 17 5.739 5.406 0.261 114.942 o
-10 7 18 0.148 0.301 0.231 361.875 o
-10 7 19 0.497 0.492 0.241 307.573 o
-10 7 20 0.875 0.804 0.211 344.408 o
-10 7 21 10.191 10.109 0.342 61.679 o
-10 7 22 7.113 7.296 0.352 76.531 o
-10 7 23 1.690 1.598 0.211 275.310 o
-10 8 1 8.820 7.808 0.422 58.161 o
-10 8 2 18.436 19.606 0.663 22.841 o
-10 8 3 24.529 25.213 0.623 19.627 o
-10 8 4 57.813 55.019 1.065 6.199 o
-10 8 5 16.552 17.716 0.513 30.896 o
-10 8 6 50.307 49.522 0.985 7.437 o
-10 8 7 12.383 11.707 0.533 37.296 o
-10 8 8 42.010 41.312 0.894 9.466 o
-10 8 9 41.715 40.518 0.854 9.886 o
-10 8 10 10.276 10.109 0.412 53.039 o
-10 8 11 17.896 18.309 0.523 28.995 o
-10 8 12 11.572 10.702 0.442 46.685 o
-10 8 13 2.998 2.693 0.382 103.014 o
-10 8 14 2.086 2.100 0.382 111.792 o
-10 8 15 6.189 6.200 0.492 56.324 o
-10 8 16 28.811 28.610 0.814 13.991 o
-10 8 17 33.155 31.212 0.543 16.411 o
-10 8 18 1.529 1.598 0.201 300.034 o
-10 8 19 0.205 0.100 0.171 639.944 o
-10 8 20 11.405 11.004 0.312 60.136 o
-10 8 21 9.870 9.496 0.301 69.194 o
-10 8 22 1.231 1.296 0.201 326.640 o
-10 8 23 7.686 7.396 0.291 85.833 o
-10 9 1 50.176 49.220 1.035 7.199 o
-10 9 2 42.770 41.724 0.955 8.884 o
-10 9 3 64.424 64.434 1.236 4.923 o
-10 9 4 26.775 26.610 0.673 17.364 o
-10 9 5 31.636 31.815 0.734 14.057 o
-10 9 6 92.421 87.145 1.618 2.851 o
-10 9 7 26.822 25.916 0.673 17.474 o
-10 9 8 21.616 20.711 0.583 23.349 o
-10 9 10 17.379 15.506 0.502 31.644 o
-10 9 11 24.193 22.610 0.613 20.630 o
-10 9 12 1.488 2.100 0.362 127.363 o
-10 9 13 0.314 0.201 0.362 151.786 o
-10 9 14 2.488 2.301 0.382 107.996 o
-10 9 15 10.450 9.305 0.462 48.075 o
-10 9 16 4.316 4.904 0.422 77.683 o
-10 9 17 6.972 6.703 0.422 65.000 o
-10 9 18 0.490 0.703 0.362 146.266 o
-10 9 19 1.837 1.809 0.362 125.377 o
-10 9 20 2.019 2.201 0.342 132.918 o
-10 9 21 1.592 2.000 0.352 132.686 o
-10 9 22 14.004 14.310 0.502 35.871 o
-10 10 1 11.887 13.004 0.613 31.835 o
-10 10 2 48.864 50.316 1.136 6.750 o
-10 10 3 2.683 4.010 0.472 73.119 o
-10 10 4 20.667 19.807 0.613 23.210 o
-10 10 5 4.076 4.301 0.382 91.406 o
-10 10 6 3.002 3.497 0.382 100.315 o
-10 10 7 5.909 4.904 0.372 83.070 o
-10 10 8 37.788 35.915 0.814 11.293 o
-10 10 9 10.624 10.300 0.442 48.860 o
-10 10 10 21.169 19.706 0.593 23.592 o
-10 10 11 7.530 7.607 0.432 60.416 o
-10 10 12 14.119 13.405 0.502 36.267 o
-10 10 13 1.136 0.492 0.372 133.111 o
-10 10 14 17.305 17.204 0.593 26.908 o
-10 10 15 0.331 0.603 0.362 148.928 o
-10 10 16 15.382 13.506 0.502 34.758 o
-10 10 17 7.583 6.904 0.422 62.847 o
-10 10 18 7.091 6.904 0.412 66.052 o
-10 10 19 0.994 1.105 0.342 152.278 o
-10 10 20 4.585 4.200 0.382 88.898 o
-10 10 21 0.902 1.005 0.342 154.262 o
-10 11 1 30.601 29.906 0.754 14.289 o
-10 11 2 19.634 18.410 0.563 26.030 o
-10 11 3 19.560 18.912 0.583 25.179 o
-10 11 4 5.073 4.904 0.382 84.580 o
-10 11 5 2.467 2.301 0.362 117.358 o
-10 11 6 30.537 30.619 0.724 14.662 o
-10 11 7 2.041 2.201 0.372 116.539 o
-10 11 8 0.301 0.100 0.352 161.181 o
-10 11 9 3.930 3.899 0.402 87.163 o
-10 11 10 10.559 10.009 0.462 47.224 o
-10 11 11 9.743 9.004 0.452 50.850 o
-10 11 12 2.575 2.502 0.372 110.988 o
-10 11 13 1.146 0.804 0.362 137.862 o
-10 11 14 10.529 9.406 0.422 52.135 o
-10 11 15 1.246 1.196 0.372 128.398 o
-10 11 16 1.767 1.196 0.332 148.554 o
-10 11 17 5.327 5.507 0.372 84.449 o
-10 11 18 2.713 2.301 0.382 106.371 o
-10 11 19 0.499 0.703 0.352 153.980 o
-10 11 20 2.431 2.603 0.382 107.315 o
-10 11 21 1.071 1.196 0.342 150.606 o
-10 12 1 0.969 0.703 0.372 133.751 o
-10 12 2 20.987 20.802 0.744 19.029 o
-10 12 3 3.203 3.899 0.553 55.630 o
-10 12 4 11.410 11.798 0.563 36.200 o
-10 12 5 9.500 9.004 0.563 40.135 o
-10 12 6 0.432 0.000 0.502 80.012 o
-10 12 7 3.973 3.799 0.513 61.078 o
-10 12 8 23.408 21.213 0.744 18.047 o
-10 12 9 6.221 6.311 0.523 51.808 o
-10 12 10 4.709 4.803 0.523 56.459 o
-10 12 11 7.326 6.411 0.472 56.438 o
-10 12 12 5.286 5.306 0.392 80.082 o
-10 12 13 11.267 10.300 0.472 44.773 o
-10 12 14 0.903 1.196 0.362 138.396 o
-10 12 15 7.542 7.004 0.382 69.683 o
-10 12 16 11.056 9.908 0.432 49.421 o
-10 12 17 5.601 5.999 0.392 77.208 o
-10 12 18 0.643 0.100 0.362 148.141 o
-10 12 19 3.415 3.005 0.372 102.995 o
-10 12 20 5.244 5.306 0.402 77.851 o
-10 13 1 7.278 7.105 0.392 68.642 o
-10 13 2 36.917 35.212 0.824 11.417 o
-10 13 3 2.398 3.105 0.362 114.534 o
-10 13 4 10.126 10.109 0.442 50.045 o
-10 13 5 11.512 10.501 0.432 47.941 o
-10 13 6 17.096 16.209 0.502 31.578 o
-10 13 7 0.299 0.100 0.312 203.697 o
-10 13 8 3.932 3.799 0.382 93.665 o
-10 13 9 3.421 3.206 0.372 102.267 o
-10 13 10 17.404 15.506 0.543 29.705 o
-10 13 11 2.999 2.904 0.372 106.288 o
-10 13 12 6.648 6.502 0.452 61.149 o
-10 13 13 2.139 1.497 0.482 76.891 o
-10 13 14 0.075 0.301 0.472 91.298 o
-10 13 15 3.105 2.794 0.442 81.842 o
-10 13 16 0.276 0.703 0.372 141.449 o
-10 13 17 2.338 2.301 0.362 118.486 o
-10 13 18 11.473 10.602 0.502 41.566 o
-10 14 1 14.236 14.099 0.482 36.993 o
-10 14 2 6.670 6.502 0.372 76.018 o
-10 14 3 9.491 10.210 0.432 52.400 o
-10 14 4 42.906 41.211 0.965 8.825 o
-10 14 5 3.133 3.105 0.492 68.420 o
-10 14 6 0.155 0.100 0.332 183.360 o
-10 14 7 8.007 7.195 0.372 69.428 o
-10 14 8 0.510 0.392 0.312 195.457 o
-10 14 9 2.677 2.502 0.342 124.517 o
-10 14 10 19.480 18.209 0.533 27.357 o
-10 14 11 10.040 9.406 0.402 55.610 o
-10 14 12 10.684 9.908 0.432 50.178 o
-10 14 13 5.037 4.703 0.392 82.601 o
-10 14 14 5.722 5.999 0.412 72.351 o
-10 14 15 0.975 1.105 0.342 152.539 o
-10 14 16 4.464 4.994 0.472 65.857 o
-10 14 17 3.256 3.407 0.462 74.647 o
-10 15 1 4.381 4.401 0.412 81.038 o
-10 15 2 7.250 6.502 0.764 28.430 o
-10 15 3 6.100 6.200 0.402 72.642 o
-10 15 4 1.652 1.698 0.342 139.996 o
-10 15 5 8.509 8.301 0.382 64.203 o
-10 15 6 15.458 14.712 0.462 36.341 o
-10 15 7 1.354 1.497 0.312 168.195 o
-10 15 8 1.539 1.809 0.342 140.697 o
-10 15 9 5.111 4.401 0.442 70.987 o
-10 15 10 1.191 1.598 0.402 111.010 o
-10 15 11 9.531 8.903 0.382 60.203 o
-10 15 12 8.860 8.200 0.392 61.782 o
-10 15 13 2.626 2.402 0.322 136.607 o
-10 15 14 0.949 1.005 0.322 170.554 o
-10 15 15 0.904 1.397 0.352 144.123 o
-10 15 16 2.047 1.809 0.342 134.773 o
-10 16 1 5.586 6.904 0.854 24.265 o
-10 16 2 0.026 0.100 0.342 175.195 o
-10 16 3 1.131 1.397 0.322 164.222 o
-10 16 4 7.047 6.803 0.372 73.848 o
-10 16 5 5.583 5.406 0.372 83.434 o
-10 16 6 0.271 0.492 0.422 111.843 o
-10 16 7 2.808 3.005 0.332 125.851 o
-10 16 8 9.264 9.406 0.382 60.248 o
-10 16 9 3.958 3.497 0.332 112.941 o
-10 16 10 8.665 7.808 0.382 64.491 o
-10 16 11 6.396 5.698 0.362 81.245 o
-10 16 12 1.366 1.005 0.342 147.935 o
-10 16 13 1.020 1.598 0.442 94.769 o
-10 16 14 0.400 0.392 0.332 176.073 o
-10 17 1 1.675 1.598 0.372 122.400 o
-10 17 2 6.308 6.904 0.372 76.699 o
-10 17 3 6.845 6.100 0.382 74.054 o
-10 17 4 0.882 0.804 0.432 101.974 o
-10 17 5 4.069 3.698 0.332 111.173 o
-10 17 6 0.715 0.492 0.291 213.809 o
-10 17 7 1.982 2.000 0.322 147.241 o
-10 17 8 0.870 1.397 0.312 177.788 o
-10 17 9 1.027 0.703 0.362 139.800 o
-10 17 10 1.319 2.000 0.342 142.214 o
-10 17 11 4.317 4.401 0.352 99.378 o
-10 17 12 5.580 5.095 0.372 84.213 o
-10 18 1 0.026 0.603 0.312 204.226 o
-10 18 2 2.036 2.402 0.322 143.882 o
-10 18 4 7.119 5.798 0.372 75.607 o
-10 18 5 2.661 2.794 0.301 145.796 o
-10 18 6 0.238 0.492 0.291 227.321 o
-10 18 7 2.230 1.809 0.382 111.805 o
-10 18 8 0.780 1.005 0.312 183.328 o
-10 18 9 5.697 5.999 0.372 81.464 o
-10 19 1 2.996 2.502 0.312 137.391 o
-10 19 2 2.014 2.000 0.382 112.748 o
-10 19 3 0.849 1.105 0.312 180.994 o
-9 0 1 15.250 15.707 0.322 44.570 o
-9 0 2 8.825 9.406 0.281 76.816 o
-9 0 3 22.732 24.811 0.442 25.433 o
-9 0 4 42.300 43.924 0.673 10.948 o
-9 0 5 0.139 0.100 0.181 589.573 o
-9 0 6 19.529 20.309 0.442 29.932 o
-9 0 7 10.124 11.506 0.362 57.421 o
-9 0 8 70.246 71.630 1.236 4.472 o
-9 0 9 22.558 23.103 0.603 21.588 o
-9 0 10 28.049 29.614 0.613 17.473 o
-9 0 11 157.233 164.573 2.643 1.076 o
-9 0 12 169.261 171.678 2.743 0.976 o
-9 0 13 25.218 26.610 0.583 19.912 o
-9 0 14 0.314 0.492 0.281 240.147 o
-9 0 15 49.968 54.526 1.045 6.933 o
-9 0 16 60.656 65.831 1.236 5.082 o
-9 0 17 6.055 7.105 0.352 81.820 o
-9 0 18 20.503 22.711 0.633 21.895 o
-9 0 19 11.702 12.310 0.472 42.467 o
-9 0 20 4.380 4.994 0.382 87.877 o
-9 0 21 11.230 11.205 0.452 45.914 o
-9 0 22 4.379 4.904 0.462 68.304 o
-9 0 23 2.574 2.402 0.372 111.387 o
-9 0 24 0.143 0.392 0.312 203.942 o
-9 0 25 0.290 0.492 0.312 199.310 o
-9 0 26 0.796 0.804 0.312 185.018 o
-9 1 1 532.959 541.231 3.487 0.163 o
-9 1 2 16.190 16.712 0.271 44.725 o
-9 1 3 49.663 49.321 0.513 10.116 o
-9 1 4 21.923 23.012 0.312 30.637 o
-9 1 5 111.478 108.248 0.985 2.791 o
-9 1 6 17.202 18.309 0.322 39.112 o
-9 1 7 86.135 87.336 1.035 3.857 o
-9 1 8 91.802 93.145 1.115 3.440 o
-9 1 9 20.281 21.314 0.372 31.299 o
-9 1 10 40.146 43.020 0.563 12.402 o
-9 1 11 32.144 34.117 0.482 17.085 o
-9 1 12 43.577 47.522 0.653 10.526 o
-9 1 13 14.908 16.611 0.342 43.128 o
-9 1 14 57.510 59.520 0.804 7.073 o
-9 1 15 33.339 35.915 0.543 15.531 o
-9 1 16 33.464 36.116 0.563 15.203 o
-9 1 17 54.016 58.425 0.824 7.395 o
-9 1 18 21.894 22.912 0.442 26.788 o
-9 1 19 30.739 33.514 0.563 16.576 o
-9 1 20 3.702 4.010 0.271 141.029 o
-9 1 21 3.517 3.899 0.251 155.706 o
-9 1 22 1.953 2.603 0.281 172.854 o
-9 1 23 8.948 9.908 0.322 69.018 o
-9 1 24 11.666 12.109 0.332 55.731 o
-9 1 25 0.941 0.904 0.211 336.414 o
-9 1 26 0.193 0.301 0.211 424.094 o
-9 2 1 1.592 1.809 0.151 387.875 o
-9 2 2 41.373 42.216 0.482 12.848 o
-9 2 3 126.860 124.548 1.105 2.223 o
-9 2 4 155.426 155.469 1.347 1.537 o
-9 2 5 9.530 10.401 0.271 72.970 o
-9 2 6 8.691 9.205 0.251 82.949 o
-9 2 7 26.037 26.208 0.432 22.973 o
-9 2 8 95.426 93.637 1.226 3.184 o
-9 2 9 39.698 39.211 0.633 12.328 o
-9 2 10 82.129 83.538 1.045 4.081 o
-9 2 11 55.387 56.928 0.774 7.547 o
-9 2 12 84.201 87.145 1.075 3.875 o
-9 2 13 2.637 3.105 0.201 222.587 o
-9 2 14 0.326 0.201 0.191 496.547 o
-9 2 15 11.717 13.114 0.301 57.173 o
-9 2 16 4.047 4.994 0.241 144.920 o
-9 2 17 64.925 68.334 0.914 5.722 o
-9 2 18 4.654 5.205 0.271 122.922 o
-9 2 19 0.364 0.392 0.251 295.441 o
-9 2 20 2.900 3.005 0.271 160.238 o
-9 2 21 5.149 5.095 0.261 122.265 o
-9 2 22 14.872 15.707 0.352 43.349 o
-9 2 23 7.052 7.195 0.301 87.781 o
-9 2 24 3.054 3.105 0.261 163.593 o
-9 2 25 4.321 4.200 0.241 146.671 o
-9 3 1 91.632 94.642 0.884 3.706 o
-9 3 2 36.267 36.810 0.422 15.749 o
-9 3 3 66.541 66.032 0.683 6.335 o
-9 3 4 6.091 6.502 0.201 125.187 o
-9 3 5 164.094 157.971 1.728 1.332 o
-9 3 6 30.613 29.413 0.442 19.376 o
-9 3 7 96.453 95.446 1.166 3.200 o
-9 3 8 54.608 54.426 0.814 7.588 o
-9 3 9 0.298 0.392 0.211 408.950 o
-9 3 10 31.415 32.519 0.513 17.258 o
-9 3 11 47.147 47.622 0.713 9.522 o
-9 3 12 90.812 90.642 1.226 3.366 o
-9 3 13 6.218 6.904 0.301 93.681 o
-9 3 14 4.712 5.205 0.241 134.674 o
-9 3 15 1.991 2.402 0.221 233.873 o
-9 3 16 7.029 7.808 0.261 95.198 o
-9 3 17 30.318 31.614 0.513 17.886 o
-9 3 18 33.472 35.915 0.623 14.468 o
-9 3 19 6.498 7.105 0.291 93.786 o
-9 3 20 5.634 5.798 0.251 117.448 o
-9 3 21 1.226 1.105 0.251 243.655 o
-9 3 22 6.648 6.703 0.281 96.660 o
-9 3 23 1.700 1.809 0.221 255.522 o
-9 3 24 14.397 15.003 0.362 44.144 o
-9 3 25 2.355 2.000 0.291 163.206 o
-9 4 1 28.429 26.710 0.382 22.349 o
-9 4 2 138.855 127.552 1.477 1.831 o
-9 4 3 7.426 7.507 0.181 111.566 o
-9 4 4 2.338 2.502 0.131 335.480 o
-9 4 5 14.956 14.199 0.271 49.953 o
-9 4 6 35.719 33.624 0.472 15.964 o
-9 4 7 9.439 9.597 0.261 76.628 o
-9 4 8 57.626 58.727 0.864 6.862 o
-9 4 9 5.084 5.095 0.211 143.226 o
-9 4 10 14.611 14.802 0.332 45.992 o
-9 4 11 59.025 59.229 0.894 6.599 o
-9 4 12 8.309 8.803 0.291 78.981 o
-9 4 13 9.522 9.205 0.301 71.135 o
-9 4 14 10.299 10.009 0.312 65.342 o
-9 4 15 54.375 53.421 0.834 7.574 o
-9 4 16 3.066 3.306 0.291 142.993 o
-9 4 17 67.011 69.831 1.125 4.956 o
-9 4 18 1.655 2.201 0.362 125.240 o
-9 4 19 3.040 3.105 0.281 150.775 o
-9 4 20 1.974 2.402 0.271 182.949 o
-9 4 21 9.087 9.406 0.301 72.502 o
-9 4 22 4.510 4.703 0.291 118.854 o
-9 4 23 5.424 5.698 0.301 103.325 o
-9 4 24 0.424 0.492 0.251 289.929 o
-9 4 25 1.191 1.005 0.271 219.185 o
-9 5 1 39.599 40.518 0.804 10.653 o
-9 5 2 63.201 61.329 1.125 5.414 o
-9 5 3 6.290 6.502 0.372 77.644 o
-9 5 4 21.757 21.113 0.553 24.075 o
-9 5 5 13.943 13.214 0.442 40.707 o
-9 5 6 5.322 5.306 0.352 90.399 o
-9 5 7 105.716 102.641 1.598 2.449 o
-9 5 8 38.983 37.815 0.543 13.542 o
-9 5 9 55.973 55.219 0.734 7.748 o
-9 5 10 17.879 18.410 0.372 35.740 o
-9 5 11 10.066 10.702 0.301 66.235 o
-9 5 12 4.074 4.010 0.241 151.780 o
-9 5 13 15.695 16.209 0.412 38.005 o
-9 5 14 7.715 8.301 0.312 79.353 o
-9 5 15 14.114 13.998 0.372 44.853 o
-9 5 16 5.180 5.798 0.322 98.519 o
-9 5 17 37.296 38.417 0.713 12.164 o
-9 5 18 0.737 1.005 0.291 206.551 o
-9 5 19 8.475 8.401 0.352 68.894 o
-9 5 20 4.216 4.301 0.322 111.408 o
-9 5 21 6.520 7.105 0.342 81.822 o
-9 5 22 22.981 24.309 0.513 23.488 o
-9 5 23 0.505 0.392 0.312 195.574 o
-9 5 24 4.186 4.703 0.312 113.862 o
-9 5 25 2.424 2.693 0.291 156.548 o
-9 6 1 13.572 14.199 0.462 39.128 o
-9 6 2 27.058 24.309 0.744 16.290 o
-9 6 3 30.366 30.006 0.774 14.037 o
-9 6 4 10.586 10.803 0.402 52.644 o
-9 6 5 36.844 35.915 0.794 11.680 o
-9 6 6 58.598 57.832 1.095 5.927 o
-9 6 7 70.962 72.132 1.889 3.079 o
-9 6 8 46.964 45.522 0.894 8.543 o
-9 6 9 2.458 2.603 0.342 126.190 o
-9 6 10 4.546 4.200 0.161 185.127 o
-9 6 11 0.219 0.301 0.151 760.484 o
-9 6 12 30.888 30.006 0.513 17.984 o
-9 6 13 41.647 41.312 0.663 11.414 o
-9 6 14 8.042 8.401 0.291 81.291 o
-9 6 15 44.509 44.316 0.713 10.214 o
-9 6 16 21.586 22.409 0.472 26.277 o
-9 6 17 44.749 44.025 0.764 9.837 o
-9 6 18 5.946 5.798 0.312 96.327 o
-9 6 19 10.995 11.205 0.362 55.522 o
-9 6 20 0.719 0.301 0.251 280.451 o
-9 6 21 0.518 0.100 0.241 317.481 o
-9 6 22 22.263 22.108 0.502 24.964 o
-9 6 23 10.335 9.808 0.342 61.699 o
-9 6 24 0.249 0.492 0.211 408.834 o
-9 7 1 12.677 12.601 0.513 37.829 o
-9 7 2 34.026 35.121 0.764 12.690 o
-9 7 3 84.619 82.030 1.447 3.355 o
-9 7 4 61.258 64.535 1.216 5.147 o
-9 7 5 15.667 15.908 0.462 35.367 o
-9 7 6 76.939 76.634 1.357 3.845 o
-9 7 7 47.017 47.421 0.975 7.934 o
-9 7 8 14.315 14.611 0.462 37.855 o
-9 7 9 94.311 94.049 1.598 2.759 o
-9 7 10 44.488 43.512 0.904 8.912 o
-9 7 11 25.207 23.515 0.633 19.469 o
-9 7 12 1.930 2.000 0.141 370.029 o
-9 7 13 36.209 34.408 0.533 14.965 o
-9 7 14 13.649 13.114 0.332 49.729 o
-9 7 15 12.084 11.305 0.342 54.688 o
-9 7 16 24.254 23.615 0.482 23.713 o
-9 7 17 10.022 10.210 0.352 60.772 o
-9 7 18 3.930 4.010 0.281 133.133 o
-9 7 19 6.841 7.507 0.291 90.397 o
-9 7 20 2.928 2.693 0.241 184.864 o
-9 7 21 11.066 11.004 0.352 56.693 o
-9 7 22 25.326 24.711 0.523 21.739 o
-9 7 23 0.867 1.005 0.241 276.246 o
-9 7 24 11.268 10.009 0.372 55.251 o
-9 8 1 15.608 16.812 0.523 31.717 o
-9 8 2 167.517 162.071 2.774 0.997 o
-9 8 3 37.779 39.915 0.945 9.745 o
-9 8 4 42.066 40.719 0.834 9.979 o
-9 8 5 28.937 28.610 0.673 16.266 o
-9 8 6 56.336 54.918 1.065 6.313 o
-9 8 7 4.903 4.703 0.462 66.982 o
-9 8 8 6.625 7.195 0.402 68.932 o
-9 8 9 15.314 14.802 0.472 35.867 o
-9 8 10 22.523 21.314 0.593 22.364 o
-9 8 11 88.415 86.040 1.527 3.079 o
-9 8 12 78.332 78.835 1.467 3.556 o
-9 8 13 2.463 1.698 0.412 97.887 o
-9 8 14 1.156 1.105 0.141 510.268 o
-9 8 15 2.579 2.603 0.181 254.829 o
-9 8 16 23.038 22.711 0.472 25.111 o
-9 8 17 25.245 26.107 0.533 21.170 o
-9 8 18 1.655 1.598 0.201 293.273 o
-9 8 19 7.344 7.507 0.301 85.293 o
-9 8 20 8.569 8.702 0.312 74.563 o
-9 8 21 3.703 3.598 0.241 161.139 o
-9 8 22 5.164 4.994 0.291 111.575 o
-9 8 23 7.487 7.195 0.291 87.521 o
-9 9 1 6.961 6.904 0.412 66.471 o
-9 9 2 1.922 2.100 0.372 117.981 o
-9 9 3 8.049 8.301 0.402 62.551 o
-9 9 4 4.324 4.301 0.362 96.324 o
-9 9 5 18.690 19.214 0.533 27.578 o
-9 9 6 62.328 61.721 1.216 5.166 o
-9 9 7 3.109 3.698 0.352 110.741 o
-9 9 8 10.814 11.305 0.432 48.515 o
-9 9 9 26.022 26.107 0.653 18.151 o
-9 9 10 22.277 21.415 0.583 22.765 o
-9 9 11 22.452 21.415 0.563 23.255 o
-9 9 12 16.938 15.707 0.492 32.481 o
-9 9 13 13.420 14.310 0.965 16.595 o
-9 9 14 4.766 5.406 0.553 51.199 o
-9 9 15 20.490 19.606 0.724 20.015 o
-9 9 16 4.487 4.110 0.553 52.913 o
-9 9 17 3.390 3.407 0.181 212.607 o
-9 9 18 11.905 11.607 0.362 52.779 o
-9 9 19 8.042 7.507 0.301 81.632 o
-9 9 20 6.766 6.311 0.261 102.457 o
-9 9 21 6.984 6.602 0.261 99.740 o
-9 9 22 4.276 4.200 0.241 147.331 o
-9 9 23 0.169 0.201 0.181 573.959 o
-9 10 1 1.092 0.904 0.312 178.247 o
-9 10 2 6.533 6.200 0.362 79.437 o
-9 10 3 0.254 0.904 0.372 140.540 o
-9 10 4 24.006 23.515 0.713 18.102 o
-9 10 5 1.309 1.105 0.362 134.377 o
-9 10 6 2.655 3.206 0.372 107.710 o
-9 10 7 28.374 25.605 0.643 17.546 o
-9 10 8 4.798 4.502 0.372 89.857 o
-9 10 9 43.701 40.719 0.864 9.500 o
-9 10 10 5.397 4.301 0.392 81.858 o
-9 10 11 10.995 10.602 0.442 47.854 o
-9 10 12 6.218 5.798 0.412 70.903 o
-9 10 13 14.300 13.114 0.553 33.137 o
-9 10 14 1.696 1.899 0.472 80.703 o
-9 10 15 1.431 2.693 0.492 74.556 o
-9 10 16 26.113 24.309 0.713 17.201 o
-9 10 17 4.069 4.110 0.452 72.894 o
-9 10 18 7.032 6.803 0.412 66.403 o
-9 10 19 2.726 2.794 0.372 108.715 o
-9 10 20 7.314 7.708 0.412 64.085 o
-9 10 21 15.761 14.903 0.432 37.620 o
-9 10 22 2.722 2.603 0.151 283.295 o
-9 11 1 32.228 31.514 0.724 14.082 o
-9 11 2 43.403 43.020 0.894 9.158 o
-9 11 3 33.689 33.112 0.744 13.247 o
-9 11 4 5.535 5.899 0.352 87.570 o
-9 11 5 4.841 5.306 0.352 93.208 o
-9 11 6 15.365 14.611 0.452 37.122 o
-9 11 7 47.774 46.015 0.935 8.170 o
-9 11 8 13.351 13.004 0.502 37.441 o
-9 11 9 5.527 4.803 0.382 82.624 o
-9 11 10 16.734 15.104 0.583 28.554 o
-9 11 12 8.896 8.803 0.593 38.384 o
-9 11 13 17.237 17.013 0.653 24.601 o
-9 11 14 1.915 2.100 0.502 71.359 o
-9 11 15 6.271 6.311 0.482 57.544 o
-9 11 16 9.638 9.597 0.492 46.166 o
-9 11 17 5.306 5.205 0.412 75.468 o
-9 11 18 1.914 1.196 0.342 139.867 o
-9 11 19 10.981 10.803 0.472 44.831 o
-9 11 20 11.434 11.205 0.462 44.648 o
-9 11 21 0.641 0.804 0.362 143.782 o
-9 12 1 42.964 45.522 2.301 3.043 o
-9 12 2 4.966 5.999 0.553 50.314 o
-9 12 3 10.944 10.913 0.513 41.251 o
-9 12 4 17.195 16.400 0.583 27.709 o
-9 12 5 1.010 1.598 0.452 91.058 o
-9 12 6 23.416 22.007 0.663 19.852 o
-9 12 7 5.612 5.406 0.452 65.700 o
-9 12 8 7.256 7.195 0.513 50.307 o
-9 12 9 9.491 8.803 0.844 22.708 o
-9 12 10 6.502 5.899 0.402 71.703 o
-9 12 11 7.999 7.296 0.472 53.904 o
-9 12 12 9.730 8.702 0.492 46.777 o
-9 12 13 2.328 2.603 0.442 85.734 o
-9 12 14 10.665 9.597 0.543 39.977 o
-9 12 15 6.557 6.311 0.533 49.852 o
-9 12 16 10.329 9.205 0.593 36.563 o
-9 12 18 6.370 6.411 0.422 67.386 o
-9 12 19 0.475 0.201 0.342 166.788 o
-9 12 20 10.892 10.501 0.502 42.494 o
-9 13 1 21.237 20.309 0.603 23.061 o
-9 13 2 33.581 34.217 0.824 12.164 o
-9 13 3 2.095 2.502 0.372 114.833 o
-9 13 4 20.018 19.304 0.583 24.757 o
-9 13 5 16.920 16.913 0.543 29.519 o
-9 13 6 25.560 24.711 0.653 18.613 o
-9 13 7 1.988 1.809 0.352 129.515 o
-9 13 8 6.920 6.803 0.412 66.769 o
-9 13 9 9.332 8.401 0.432 54.825 o
-9 13 10 2.886 2.693 0.352 116.787 o
-9 13 11 4.364 4.803 0.342 101.090 o
-9 13 12 11.234 10.009 0.422 49.983 o
-9 13 13 4.474 4.010 0.362 96.302 o
-9 13 14 0.456 0.392 0.332 175.073 o
-9 13 15 3.093 2.794 0.382 102.038 o
-9 13 16 0.969 0.392 0.402 117.421 o
-9 13 17 6.913 5.899 0.533 49.584 o
-9 13 18 0.848 0.703 0.412 111.938 o
-9 13 19 0.520 0.703 0.372 138.654 o
-9 14 1 1.710 1.899 0.332 144.677 o
-9 14 2 3.913 3.899 0.362 100.278 o
-9 14 3 2.763 2.000 0.342 126.157 o
-9 14 4 2.204 2.502 0.372 113.940 o
-9 14 5 12.047 11.406 0.553 36.424 o
-9 14 6 6.062 5.999 0.513 53.845 o
-9 14 7 10.533 10.501 0.482 44.889 o
-9 14 8 8.306 7.296 0.412 61.740 o
-9 14 9 3.535 3.799 0.352 107.052 o
-9 14 10 12.031 11.205 0.432 46.311 o
-9 14 11 3.323 2.794 0.352 112.667 o
-9 14 12 5.402 5.205 0.372 84.829 o
-9 14 13 3.355 3.005 0.332 120.504 o
-9 14 14 6.503 5.999 0.352 82.328 o
-9 14 15 4.860 4.994 0.352 94.036 o
-9 14 16 0.506 1.196 0.372 136.090 o
-9 14 17 0.287 0.392 0.352 159.234 o
-9 14 18 1.170 1.497 0.412 106.816 o
-9 15 1 10.758 10.401 0.583 36.212 o
-9 15 2 4.231 5.205 0.784 29.339 o
-9 15 3 7.106 7.296 0.392 68.909 o
-9 15 4 10.292 10.300 0.402 53.913 o
-9 15 5 2.312 2.502 0.332 133.825 o
-9 15 6 30.326 28.318 0.673 15.861 o
-9 15 7 0.152 0.100 0.322 194.809 o
-9 15 8 7.366 7.909 0.382 68.695 o
-9 15 9 12.255 12.009 0.422 46.058 o
-9 15 10 3.960 3.598 0.362 100.974 o
-9 15 11 3.937 4.200 0.502 62.547 o
-9 15 12 18.425 16.712 0.543 28.362 o
-9 15 13 0.236 0.100 0.312 205.211 o
-9 15 14 1.519 1.196 0.322 159.681 o
-9 15 15 1.163 1.497 0.322 162.892 o
-9 15 16 1.285 2.000 0.362 129.919 o
-9 15 17 13.215 12.903 0.482 39.088 o
-9 16 1 1.857 2.201 0.442 88.925 o
-9 16 2 7.580 7.999 0.392 66.098 o
-9 16 3 7.901 6.904 0.372 70.353 o
-9 16 4 22.643 22.811 0.593 21.895 o
-9 16 5 8.111 8.200 0.382 65.653 o
-9 16 6 4.264 4.110 0.352 100.714 o
-9 16 7 1.871 2.000 0.422 96.625 o
-9 16 8 1.647 1.397 0.322 156.213 o
-9 16 9 4.225 4.010 0.332 108.666 o
-9 16 10 7.520 7.105 0.372 71.408 o
-9 16 12 7.939 7.004 0.362 71.824 o
-9 16 13 0.917 0.804 0.312 182.606 o
-9 16 14 2.252 2.603 0.362 117.918 o
-9 16 15 6.140 5.899 0.492 56.780 o
-9 17 1 14.988 15.506 0.603 28.802 o
-9 17 2 10.762 9.908 0.412 52.166 o
-9 17 3 6.253 5.899 0.352 83.823 o
-9 17 4 1.803 1.196 0.342 141.203 o
-9 17 5 12.242 10.702 0.452 44.601 o
-9 17 6 6.750 5.798 0.362 79.363 o
-9 17 7 5.617 5.306 0.342 91.488 o
-9 17 8 0.752 1.105 0.301 193.474 o
-9 17 9 2.030 1.698 0.312 155.780 o
-9 17 10 0.799 0.703 0.332 166.562 o
-9 17 11 18.470 16.812 0.583 26.633 o
-9 17 12 3.889 3.497 0.342 109.446 o
-9 17 13 2.575 2.301 0.322 137.816 o
-9 18 2 4.830 4.904 0.352 94.493 o
-9 18 3 1.763 2.100 0.442 89.634 o
-9 18 4 4.564 4.110 0.332 105.652 o
-9 18 5 1.819 1.899 0.312 157.441 o
-9 18 6 0.982 0.904 0.312 180.355 o
-9 18 7 0.207 0.804 0.312 197.652 o
-9 18 8 3.558 3.105 0.412 88.003 o
-9 18 9 4.621 4.502 0.342 100.357 o
-9 18 10 2.386 2.402 0.332 133.559 o
-9 18 11 1.167 0.804 0.301 187.767 o
-9 19 1 1.320 1.005 0.281 203.692 o
-9 19 2 3.796 3.598 0.402 88.618 o
-9 19 3 1.878 1.598 0.342 137.920 o
-9 19 4 2.330 2.603 0.312 145.171 o
-9 19 5 6.986 6.200 0.372 75.325 o
-9 19 6 8.074 7.296 0.372 69.003 o
-9 19 7 0.353 0.392 0.362 150.007 o
-8 0 1 25.098 24.912 0.412 24.487 o
-8 0 2 0.176 0.492 0.181 546.315 o
-8 0 3 56.512 57.832 0.744 7.502 o
-8 0 4 38.945 38.016 0.533 13.622 o
-8 0 5 254.315 258.210 2.482 0.595 o
-8 0 6 129.989 132.255 1.467 1.922 o
-8 0 7 3.725 4.010 0.261 146.063 o
-8 0 8 15.344 18.812 0.422 36.198 o
-8 0 9 56.403 59.028 0.985 6.474 o
-8 0 10 149.286 149.771 2.281 1.286 o
-8 0 11 196.105 195.685 3.135 0.753 o
-8 0 12 35.796 39.523 0.784 11.636 o
-8 0 13 0.404 1.196 0.352 151.917 o
-8 0 14 2.221 2.904 0.362 116.880 o
-8 0 15 0.188 0.201 0.312 205.151 o
-8 0 16 0.381 0.492 0.342 165.951 o
-8 0 17 0.200 0.703 0.382 135.258 o
-8 0 18 0.174 0.904 0.402 121.940 o
-8 0 19 79.742 84.332 1.648 3.136 o
-8 0 20 1.379 1.196 0.342 146.528 o
-8 0 21 3.045 3.005 0.362 109.741 o
-8 0 22 4.534 5.205 0.382 86.534 o
-8 0 23 16.846 17.305 0.583 27.631 o
-8 0 24 0.191 0.000 0.362 154.815 o
-8 0 25 6.376 6.703 0.372 76.838 o
-8 0 26 0.284 0.100 0.312 204.061 o
-8 1 1 125.442 129.462 0.965 2.275 o
-8 1 2 273.229 282.227 1.960 0.562 o
-8 1 3 112.845 116.056 0.914 2.711 o
-8 1 4 33.644 35.021 0.372 17.664 o
-8 1 5 351.468 352.149 2.351 0.361 o
-8 1 6 344.181 340.050 2.351 0.377 o
-8 1 7 132.135 132.155 1.095 2.075 o
-8 1 8 37.854 38.920 0.432 14.758 o
-8 1 9 37.728 39.422 0.513 13.961 o
-8 1 10 7.801 9.205 0.261 86.087 o
-8 1 11 6.934 7.808 0.231 102.943 o
-8 1 12 88.076 92.632 1.115 3.574 o
-8 1 13 116.367 121.855 1.457 2.209 o
-8 1 14 3.381 3.799 0.201 192.393 o
-8 1 15 10.420 11.707 0.291 64.461 o
-8 1 16 14.041 15.003 0.332 46.919 o
-8 1 17 33.494 35.714 0.553 15.385 o
-8 1 18 7.799 8.200 0.271 87.027 o
-8 1 19 27.838 30.218 0.553 18.541 o
-8 1 20 8.754 8.903 0.322 71.725 o
-8 1 21 7.078 7.909 0.281 90.030 o
-8 1 22 5.794 6.311 0.271 107.307 o
-8 1 23 0.689 0.804 0.231 310.066 o
-8 1 24 2.518 3.105 0.301 145.620 o
-8 1 25 1.684 1.698 0.241 231.443 o
-8 1 26 6.677 7.195 0.271 97.299 o
-8 2 1 142.387 144.957 1.105 1.829 o
-8 2 2 42.276 43.924 0.452 12.622 o
-8 2 3 79.463 82.030 0.713 4.803 o
-8 2 4 12.703 13.707 0.241 58.755 o
-8 2 5 97.646 99.144 0.834 3.459 o
-8 2 6 20.444 21.213 0.322 32.918 o
-8 2 7 28.246 29.614 0.392 21.414 o
-8 2 8 117.752 116.760 1.256 2.368 o
-8 2 9 17.529 18.008 0.332 38.373 o
-8 2 10 97.956 101.144 1.206 3.033 o
-8 2 11 16.679 17.907 0.352 38.698 o
-8 2 12 3.695 4.401 0.201 178.457 o
-8 2 13 50.788 51.421 0.683 8.881 o
-8 2 14 0.523 0.703 0.181 477.724 o
-8 2 15 50.986 51.722 0.713 8.676 o
-8 2 16 0.713 1.296 0.241 276.644 o
-8 2 17 22.149 23.816 0.432 26.536 o
-8 2 18 16.820 18.812 0.372 36.861 o
-8 2 19 15.424 17.013 0.382 39.565 o
-8 2 20 2.790 3.407 0.261 165.566 o
-8 2 21 9.686 10.702 0.312 66.278 o
-8 2 22 8.468 8.200 0.291 79.674 o
-8 2 23 0.857 1.105 0.221 313.198 o
-8 2 24 2.724 3.105 0.261 169.475 o
-8 2 25 13.301 14.099 0.382 45.503 o
-8 2 26 3.864 4.010 0.251 149.511 o
-8 3 1 135.477 138.757 1.055 1.990 o
-8 3 2 182.170 186.782 1.326 1.187 o
-8 3 3 146.033 144.766 1.115 1.779 o
-8 3 4 63.289 64.726 0.563 7.027 o
-8 3 5 119.543 118.951 0.945 2.508 o
-8 3 6 97.729 95.034 0.854 3.508 o
-8 3 7 41.928 42.919 0.502 12.467 o
-8 3 8 131.286 128.256 1.397 1.969 o
-8 3 9 16.064 16.299 0.352 40.864 o
-8 3 10 4.560 4.803 0.251 134.698 o
-8 3 11 84.446 85.236 1.095 3.871 o
-8 3 12 116.798 120.357 1.437 2.228 o
-8 3 13 11.586 12.601 0.271 61.269 o
-8 3 14 12.011 12.411 0.271 60.228 o
-8 3 15 13.460 14.410 0.352 47.202 o
-8 3 16 26.730 27.916 0.462 21.415 o
-8 3 17 31.111 33.815 0.533 16.830 o
-8 3 18 9.132 10.702 0.342 64.111 o
-8 3 19 9.466 10.913 0.372 58.842 o
-8 3 20 10.013 11.305 0.342 60.402 o
-8 3 21 2.689 3.206 0.241 184.488 o
-8 3 22 17.786 18.410 0.402 34.460 o
-8 3 23 10.765 11.205 0.312 61.810 o
-8 3 24 12.886 13.908 0.332 50.547 o
-8 3 25 1.283 1.598 0.261 220.437 o
-8 3 26 3.715 3.497 0.231 168.055 o
-8 4 1 202.933 199.685 1.417 1.005 o
-8 4 2 76.121 75.840 0.653 5.302 o
-8 4 3 61.942 61.922 0.543 7.377 o
-8 4 4 61.340 60.425 0.553 7.499 o
-8 4 5 131.078 126.749 1.075 2.146 o
-8 4 6 0.385 0.492 0.111 1045.510 o
-8 4 7 10.567 10.300 0.251 71.450 o
-8 4 8 21.705 21.003 0.372 30.024 o
-8 4 9 17.120 17.405 0.362 37.915 o
-8 4 10 30.308 31.112 0.533 17.671 o
-8 4 11 126.110 125.060 1.538 1.986 o
-8 4 12 47.313 45.120 0.683 9.886 o
-8 4 13 3.943 4.200 0.312 118.328 o
-8 4 14 13.457 13.606 0.342 48.815 o
-8 4 15 64.116 65.630 0.894 5.937 o
-8 4 16 13.005 14.099 0.352 48.448 o
-8 4 17 9.790 10.109 0.291 69.709 o
-8 4 18 7.555 8.100 0.322 78.656 o
-8 4 19 1.278 1.497 0.241 249.200 o
-8 4 20 2.080 2.402 0.261 189.676 o
-8 4 21 6.839 7.105 0.271 96.494 o
-8 4 22 8.249 8.401 0.322 74.868 o
-8 4 23 2.953 3.105 0.271 158.548 o
-8 4 24 6.824 7.004 0.271 96.941 o
-8 4 25 3.536 3.799 0.231 168.588 o
-8 4 26 8.375 8.200 0.301 78.319 o
-8 5 1 13.144 13.908 0.372 46.764 o
-8 5 2 33.872 33.624 0.623 14.686 o
-8 5 3 11.304 12.109 0.442 45.901 o
-8 5 4 51.190 50.024 0.784 8.387 o
-8 5 5 19.264 19.013 0.482 29.181 o
-8 5 6 120.266 118.850 1.749 1.976 o
-8 5 7 213.802 202.388 2.040 0.858 o
-8 5 8 21.039 20.108 0.352 31.838 o
-8 5 9 23.162 23.816 0.422 26.041 o
-8 5 10 38.939 39.010 0.563 13.202 o
-8 5 11 6.096 6.502 0.261 107.016 o
-8 5 12 97.097 97.847 1.326 2.965 o
-8 5 13 2.844 3.105 0.261 167.295 o
-8 5 14 16.945 18.701 0.422 34.325 o
-8 5 15 18.401 19.113 0.412 32.907 o
-8 5 16 9.284 10.300 0.352 62.906 o
-8 5 17 27.890 29.514 0.553 18.670 o
-8 5 18 12.085 13.214 0.412 46.127 o
-8 5 19 32.584 33.011 0.643 14.890 o
-8 5 20 3.086 3.206 0.271 155.634 o
-8 5 21 15.659 15.707 0.372 40.797 o
-8 5 22 26.267 26.911 0.533 20.438 o
-8 5 23 6.859 6.411 0.271 98.772 o
-8 5 24 13.432 13.214 0.382 46.084 o
-8 5 25 2.191 2.100 0.332 137.531 o
-8 6 1 67.201 66.635 1.115 5.060 o
-8 6 2 226.851 218.396 3.095 0.646 o
-8 6 3 145.617 138.566 2.030 1.454 o
-8 6 4 27.899 27.313 0.643 17.404 o
-8 6 5 4.515 4.401 0.342 101.436 o
-8 6 6 16.815 16.209 0.482 32.857 o
-8 6 7 17.808 17.405 0.543 28.579 o
-8 6 8 5.297 5.507 0.332 95.707 o
-8 6 9 39.167 40.216 0.593 12.709 o
-8 6 10 10.083 9.707 0.231 77.575 o
-8 6 11 137.346 135.753 1.728 1.681 o
-8 6 12 39.855 39.322 0.613 12.465 o
-8 6 13 2.871 2.794 0.261 169.621 o
-8 6 14 1.695 2.000 0.231 238.702 o
-8 6 15 27.009 28.911 0.533 19.592 o
-8 6 16 1.366 1.598 0.251 230.581 o
-8 6 17 32.342 32.117 0.633 15.241 o
-8 6 18 23.393 24.108 0.523 23.025 o
-8 6 19 3.887 4.703 0.312 116.533 o
-8 6 20 14.288 15.104 0.422 40.173 o
-8 6 21 9.769 9.908 0.382 58.133 o
-8 6 22 6.135 6.502 0.402 71.944 o
-8 6 23 6.299 6.311 0.301 95.067 o
-8 6 24 5.619 5.406 0.332 93.993 o
-8 6 25 6.824 7.004 0.312 87.322 o
-8 7 1 0.176 0.301 0.291 232.116 o
-8 7 2 16.645 16.299 0.533 30.498 o
-8 7 3 41.653 43.120 0.975 8.788 o
-8 7 4 8.019 9.496 0.563 41.754 o
-8 7 5 28.221 29.213 0.744 15.199 o
-8 7 6 19.491 19.907 0.553 25.976 o
-8 7 7 130.656 127.452 2.060 1.625 o
-8 7 8 24.239 24.711 0.613 20.111 o
-8 7 9 60.359 60.827 1.136 5.570 o
-8 7 10 83.064 78.332 1.176 3.923 o
-8 7 11 7.808 8.200 0.221 97.113 o
-8 7 12 3.712 3.799 0.221 171.612 o
-8 7 13 28.675 28.117 0.482 19.946 o
-8 7 14 25.615 25.505 0.482 22.300 o
-8 7 15 16.355 16.913 0.392 37.744 o
-8 7 16 32.263 32.720 0.613 15.457 o
-8 7 17 4.275 4.010 0.271 133.832 o
-8 7 18 0.362 0.492 0.251 293.006 o
-8 7 19 5.162 5.095 0.312 104.342 o
-8 7 20 1.514 1.899 0.281 188.781 o
-8 7 21 8.127 8.501 0.332 73.423 o
-8 7 22 14.166 14.611 0.412 41.410 o
-8 7 23 1.326 1.397 0.241 249.279 o
-8 7 24 9.965 9.305 0.352 62.329 o
-8 8 1 133.112 131.763 2.331 1.449 o
-8 8 2 4.422 4.994 0.392 84.853 o
-8 8 3 3.789 3.698 0.462 72.247 o
-8 8 4 1.938 1.698 0.312 157.160 o
-8 8 5 57.855 57.923 1.065 6.090 o
-8 8 6 94.829 92.140 1.538 2.841 o
-8 8 7 91.876 87.336 1.497 3.018 o
-8 8 8 4.070 4.010 0.372 95.501 o
-8 8 9 35.615 34.508 0.764 12.408 o
-8 8 10 13.111 13.807 0.553 33.985 o
-8 8 11 36.997 36.518 0.834 11.179 o
-8 8 12 61.471 57.832 0.774 6.885 o
-8 8 13 2.584 3.105 0.181 244.695 o
-8 8 14 38.765 38.719 0.643 12.504 o
-8 8 15 16.355 16.209 0.372 39.352 o
-8 8 16 78.138 77.629 1.136 4.212 o
-8 8 17 5.048 4.803 0.261 124.870 o
-8 8 18 8.005 8.401 0.332 74.142 o
-8 8 19 17.730 18.410 0.442 32.670 o
-8 8 20 2.889 3.105 0.241 181.269 o
-8 8 21 4.658 4.703 0.291 117.440 o
-8 8 22 6.547 6.703 0.301 92.248 o
-8 8 23 12.011 11.898 0.362 52.186 o
-8 8 24 0.742 0.904 0.281 220.496 o
-8 9 1 27.222 29.012 0.693 16.413 o
-8 9 2 67.837 67.228 1.156 4.900 o
-8 9 3 1.309 1.397 0.291 188.679 o
-8 9 4 32.707 33.413 0.734 13.580 o
-8 9 5 15.030 14.199 0.513 34.177 o
-8 9 6 48.826 47.924 0.975 7.719 o
-8 9 7 111.218 105.847 1.879 2.092 o
-8 9 8 25.039 24.711 0.623 19.512 o
-8 9 9 15.778 15.204 0.492 33.963 o
-8 9 10 53.100 53.320 1.136 6.313 o
-8 9 11 23.967 24.108 0.683 18.695 o
-8 9 12 2.020 2.502 0.352 125.693 o
-8 9 13 10.582 11.406 0.462 45.935 o
-8 9 14 0.857 0.804 0.141 590.878 o
-8 9 15 24.031 23.103 0.472 24.296 o
-8 9 16 17.999 16.812 0.402 35.165 o
-8 9 17 16.790 16.712 0.422 35.704 o
-8 9 18 5.521 5.607 0.251 119.517 o
-8 9 19 12.982 12.501 0.372 48.495 o
-8 9 20 1.669 1.899 0.211 269.433 o
-8 9 21 0.724 1.105 0.201 370.041 o
-8 9 22 1.856 2.301 0.221 240.303 o
-8 9 23 8.036 7.708 0.352 71.869 o
-8 10 1 0.659 0.703 0.281 225.878 o
-8 10 2 14.258 13.707 0.432 40.576 o
-8 10 3 35.210 34.920 0.764 12.451 o
-8 10 4 29.501 28.610 0.693 15.743 o
-8 10 5 29.658 30.218 0.683 15.608 o
-8 10 6 17.370 17.305 0.482 31.736 o
-8 10 7 6.991 7.296 0.352 77.062 o
-8 10 8 2.353 2.502 0.322 139.276 o
-8 10 9 5.521 5.698 0.432 69.461 o
-8 10 10 7.202 7.004 0.583 42.543 o
-8 10 11 34.413 31.514 0.764 13.012 o
-8 10 12 49.502 47.723 1.005 7.494 o
-8 10 13 35.338 33.715 0.824 11.863 o
-8 10 14 0.632 0.804 0.392 124.193 o
-8 10 15 0.220 0.492 0.372 143.354 o
-8 10 16 7.080 7.507 0.241 100.602 o
-8 10 17 10.329 10.210 0.281 68.759 o
-8 10 18 5.907 5.899 0.251 114.369 o
-8 10 19 9.772 9.597 0.322 66.574 o
-8 10 20 9.039 8.803 0.312 72.376 o
-8 10 21 11.346 11.607 0.352 55.170 o
-8 10 22 2.254 2.301 0.201 250.168 o
-8 10 23 4.034 4.010 0.261 141.815 o
-8 11 1 8.978 9.104 0.372 62.947 o
-8 11 2 16.094 16.109 0.452 35.300 o
-8 11 3 25.872 25.314 0.613 19.239 o
-8 11 4 14.995 15.104 0.462 36.671 o
-8 11 5 6.485 5.999 0.372 77.887 o
-8 11 6 59.653 56.124 1.105 5.876 o
-8 11 7 26.070 25.404 0.643 18.484 o
-8 11 8 50.071 48.316 1.015 7.357 o
-8 11 9 11.883 11.406 0.452 44.612 o
-8 11 10 15.892 15.506 0.502 33.136 o
-8 11 11 14.892 14.099 0.482 36.191 o
-8 11 12 28.260 25.314 0.693 16.684 o
-8 11 13 21.531 20.611 0.643 21.612 o
-8 11 14 13.954 13.114 0.543 34.091 o
-8 11 15 0.066 0.392 0.372 145.810 o
-8 11 16 0.502 0.492 0.352 155.421 o
-8 11 17 7.237 7.105 0.412 65.265 o
-8 11 18 0.274 0.703 0.362 149.016 o
-8 11 19 0.830 1.196 0.402 115.318 o
-8 11 20 0.164 0.392 0.111 1250.590 o
-8 11 21 5.149 5.507 0.271 116.533 o
-8 11 22 1.966 1.899 0.171 317.517 o
-8 12 1 7.894 8.612 0.462 54.007 o
-8 12 2 4.102 4.010 0.462 70.658 o
-8 12 3 4.688 5.306 0.432 73.094 o
-8 12 4 13.970 13.707 0.482 37.573 o
-8 12 5 20.549 19.907 0.553 25.251 o
-8 12 6 13.368 13.606 0.442 41.274 o
-8 12 7 26.667 25.113 0.643 18.302 o
-8 12 8 0.139 0.201 0.322 193.992 o
-8 12 9 4.189 4.200 0.372 94.208 o
-8 12 10 4.405 4.200 0.382 89.870 o
-8 12 11 2.908 2.502 0.372 108.446 o
-8 12 12 2.318 2.301 0.362 118.655 o
-8 12 13 3.841 4.010 0.362 100.393 o
-8 12 14 6.282 6.100 0.372 78.561 o
-8 12 15 2.948 2.402 0.332 127.502 o
-8 12 16 3.492 3.698 0.382 96.589 o
-8 12 17 12.532 12.210 0.502 38.996 o
-8 12 18 2.844 2.301 0.382 105.441 o
-8 12 19 2.096 2.603 0.412 97.375 o
-8 12 20 12.746 12.210 0.633 30.278 o
-8 12 21 5.324 4.502 0.382 84.334 o
-8 13 1 12.281 11.798 0.432 45.331 o
-8 13 2 34.260 33.815 0.754 12.906 o
-8 13 3 16.695 14.903 0.452 35.301 o
-8 13 4 7.827 7.808 0.382 67.264 o
-8 13 5 18.242 17.204 0.513 29.605 o
-8 13 6 38.090 35.021 0.774 11.731 o
-8 13 7 2.178 2.402 0.362 119.456 o
-8 13 8 11.020 10.210 0.442 48.181 o
-8 13 9 15.271 14.712 0.523 33.085 o
-8 13 10 3.860 3.407 0.372 98.697 o
-8 13 11 7.192 6.602 0.382 71.726 o
-8 13 12 24.412 22.811 0.633 19.980 o
-8 13 13 7.654 6.703 0.372 71.664 o
-8 13 14 12.589 11.406 0.452 43.444 o
-8 13 15 10.530 10.300 0.432 50.092 o
-8 13 16 5.344 4.994 0.372 85.658 o
-8 13 17 15.790 15.204 0.492 33.950 o
-8 13 18 6.834 6.803 0.442 61.869 o
-8 13 19 3.005 3.598 0.402 92.876 o
-8 13 20 4.019 4.502 0.553 53.432 o
-8 14 1 4.609 4.200 0.372 91.763 o
-8 14 2 2.894 2.904 0.362 111.317 o
-8 14 3 13.233 13.908 0.482 38.396 o
-8 14 4 6.455 5.999 0.412 69.705 o
-8 14 5 2.352 2.502 0.342 127.779 o
-8 14 6 4.094 3.598 0.372 96.618 o
-8 14 7 9.683 9.104 0.432 53.203 o
-8 14 8 29.039 26.409 0.724 15.714 o
-8 14 9 1.911 1.809 0.442 89.625 o
-8 14 10 28.331 26.509 0.784 14.873 o
-8 14 11 9.744 9.305 0.543 41.404 o
-8 14 12 15.952 15.003 0.492 33.883 o
-8 14 13 4.342 4.110 0.352 100.189 o
-8 14 14 1.994 1.809 0.352 129.449 o
-8 14 15 1.813 1.698 0.322 151.630 o
-8 14 16 0.993 0.904 0.322 170.655 o
-8 14 17 2.645 2.603 0.342 124.335 o
-8 14 18 9.976 9.205 0.402 56.022 o
-8 14 19 0.900 0.904 0.352 147.290 o
-8 15 1 25.266 24.309 0.673 18.368 o
-8 15 2 5.240 5.607 0.774 29.275 o
-8 15 3 13.540 12.803 0.603 31.079 o
-8 15 4 10.067 9.496 0.412 54.238 o
-8 15 5 7.983 7.296 0.382 67.610 o
-8 15 6 5.652 5.306 0.372 83.339 o
-8 15 7 9.036 8.501 0.392 60.827 o
-8 15 8 2.180 1.899 0.322 145.278 o
-8 15 9 21.172 18.912 0.543 25.509 o
-8 15 10 4.288 3.899 0.362 97.828 o
-8 15 11 16.792 15.606 0.492 32.681 o
-8 15 12 5.627 5.205 0.362 86.292 o
-8 15 13 0.456 0.492 0.312 195.543 o
-8 15 14 3.616 3.497 0.412 86.733 o
-8 15 15 1.878 1.899 0.452 86.198 o
-8 15 16 1.914 1.397 0.322 152.336 o
-8 15 17 15.944 14.903 0.502 33.397 o
-8 15 18 4.580 4.200 0.372 91.925 o
-8 16 1 12.788 14.310 1.246 11.126 o
-8 16 2 35.221 33.413 0.764 12.614 o
-8 16 3 5.499 5.899 0.372 82.647 o
-8 16 4 2.163 2.100 0.322 144.197 o
-8 16 5 11.413 11.305 0.402 50.269 o
-8 16 6 17.054 16.109 0.502 31.667 o
-8 16 7 11.791 12.009 0.432 46.016 o
-8 16 8 2.036 2.502 0.382 110.627 o
-8 16 9 1.421 1.899 0.452 88.330 o
-8 16 10 7.379 6.703 0.372 72.729 o
-8 16 11 2.217 2.100 0.291 164.690 o
-8 16 12 2.520 2.201 0.312 145.323 o
-8 16 13 1.602 1.397 0.312 164.872 o
-8 16 14 4.496 4.994 0.352 96.290 o
-8 16 15 10.888 10.913 0.412 50.794 o
-8 16 16 4.699 4.401 0.362 93.728 o
-8 17 1 4.119 4.301 0.412 82.441 o
-8 17 2 14.438 14.099 0.462 38.031 o
-8 17 3 1.955 2.502 0.312 151.013 o
-8 17 4 3.833 3.698 0.372 97.939 o
-8 17 5 0.922 1.397 0.342 151.257 o
-8 17 6 0.485 0.904 0.422 108.865 o
-8 17 7 2.622 2.201 0.322 137.848 o
-8 17 8 2.149 2.201 0.322 143.727 o
-8 17 9 4.997 4.010 0.352 96.238 o
-8 17 10 3.536 3.407 0.322 121.532 o
-8 17 11 7.716 7.396 0.372 70.125 o
-8 17 12 8.296 7.808 0.382 65.688 o
-8 17 13 0.358 0.201 0.392 129.592 o
-8 17 14 0.381 0.392 0.301 210.862 o
-8 18 1 6.607 6.200 0.362 79.101 o
-8 18 2 5.676 5.406 0.332 93.642 o
-8 18 3 7.543 7.396 0.352 74.488 o
-8 18 4 7.386 7.296 0.462 56.703 o
-8 18 5 1.570 1.698 0.322 155.127 o
-8 18 6 1.467 1.497 0.312 166.279 o
-8 18 7 0.279 0.603 0.322 186.853 o
-8 18 8 0.747 0.804 0.291 208.871 o
-8 18 9 0.191 0.301 0.422 113.126 o
-8 18 10 0.411 1.005 0.392 125.291 o
-8 18 11 2.901 3.105 0.312 134.937 o
-8 18 12 0.292 0.301 0.301 214.400 o
-8 19 1 10.043 9.305 0.372 59.480 o
-8 19 2 8.153 7.396 0.372 68.539 o
-8 19 3 1.544 1.598 0.402 108.436 o
-8 19 4 1.345 1.105 0.322 163.125 o
-8 19 5 2.491 2.402 0.312 144.384 o
-8 19 6 2.233 2.000 0.281 173.268 o
-8 19 7 1.261 1.296 0.281 201.563 o
-8 19 8 9.880 10.109 0.523 42.470 o
-8 19 9 1.730 2.402 0.312 154.999 o
-8 20 1 0.349 0.301 0.322 188.512 o
-8 20 2 7.422 7.607 0.492 52.151 o
-8 20 3 0.021 0.201 0.432 109.537 o
-8 20 4 5.782 6.904 0.382 76.770 o
-7 0 1 135.478 137.561 1.387 1.853 o
-7 0 2 198.179 205.483 2.010 0.923 o
-7 0 3 3.253 3.698 0.201 196.801 o
-7 0 4 164.217 167.176 1.678 1.310 o
-7 0 5 38.656 38.116 0.543 13.591 o
-7 0 6 64.482 67.530 0.794 6.136 o
-7 0 7 180.461 184.681 1.869 1.095 o
-7 0 8 61.372 67.027 0.864 6.189 o
-7 0 9 539.787 526.228 5.346 0.144 o
-7 0 10 241.354 241.308 3.055 0.590 o
-7 0 11 23.547 24.108 0.533 22.665 o
-7 0 12 1.992 2.402 0.291 165.949 o
-7 0 13 1.081 1.598 0.261 226.522 o
-7 0 14 3.260 4.010 0.301 130.927 o
-7 0 15 8.630 9.205 0.372 63.886 o
-7 0 16 66.917 67.831 1.266 4.636 o
-7 0 17 2.318 2.794 0.312 144.073 o
-7 0 18 48.454 49.823 0.995 7.549 o
-7 0 19 16.257 17.907 0.553 29.197 o
-7 0 20 59.680 59.520 1.236 5.307 o
-7 0 21 4.703 4.602 0.422 76.724 o
-7 0 22 21.344 23.515 0.613 21.832 o
-7 0 23 5.598 5.999 0.372 81.931 o
-7 0 24 12.107 12.210 0.422 46.145 o
-7 0 25 1.347 1.196 0.432 98.027 o
-7 1 1 98.064 101.837 0.784 3.445 o
-7 1 2 758.111 749.327 4.844 0.084 o
-7 1 3 93.130 94.240 0.744 3.812 o
-7 1 4 57.422 56.928 0.502 8.361 o
-7 1 5 335.556 327.237 2.150 0.404 o
-7 1 6 71.628 76.132 0.623 5.663 o
-7 1 7 37.044 39.623 0.392 15.272 o
-7 1 8 58.479 61.028 0.563 7.765 o
-7 1 9 39.668 40.920 0.452 13.728 o
-7 1 10 62.149 63.229 0.734 6.705 o
-7 1 11 12.688 13.506 0.322 52.319 o
-7 1 12 33.642 35.212 0.583 15.034 o
-7 1 13 3.401 4.502 0.211 177.194 o
-7 1 14 26.103 28.409 0.432 22.258 o
-7 1 15 16.190 17.505 0.342 40.268 o
-7 1 16 6.553 7.607 0.281 94.271 o
-7 1 17 105.025 105.244 1.246 2.764 o
-7 1 18 0.321 0.804 0.211 387.876 o
-7 1 19 9.204 9.496 0.312 70.326 o
-7 1 20 2.407 2.402 0.271 174.320 o
-7 1 21 0.940 1.598 0.291 194.619 o
-7 1 22 0.804 1.005 0.231 298.320 o
-7 1 23 3.612 3.899 0.261 148.481 o
-7 1 24 2.451 2.603 0.221 216.119 o
-7 1 25 4.444 4.301 0.281 125.727 o
-7 1 26 7.241 7.296 0.281 90.899 o
-7 2 1 187.780 186.882 1.326 1.148 o
-7 2 2 44.071 46.718 0.432 11.975 o
-7 2 3 230.266 231.198 1.618 0.788 o
-7 2 4 10.646 12.310 0.201 72.509 o
-7 2 5 106.477 107.042 0.864 3.031 o
-7 2 6 143.693 143.460 1.085 1.829 o
-7 2 7 68.978 71.127 0.653 5.996 o
-7 2 8 27.785 29.313 0.362 22.305 o
-7 2 9 18.366 19.013 0.271 39.005 o
-7 2 10 10.417 11.707 0.251 69.196 o
-7 2 11 12.252 12.702 0.301 56.259 o
-7 2 12 71.888 77.337 0.985 4.836 o
-7 2 13 44.775 46.427 0.633 10.547 o
-7 2 14 181.625 186.380 2.120 1.029 o
-7 2 15 32.290 33.815 0.492 16.950 o
-7 2 16 49.081 51.622 0.713 8.944 o
-7 2 17 10.148 10.913 0.281 68.106 o
-7 2 18 87.917 87.839 1.125 3.648 o
-7 2 19 33.886 35.915 0.593 14.724 o
-7 2 20 5.306 6.411 0.281 107.784 o
-7 2 21 4.981 5.406 0.312 104.532 o
-7 2 22 23.761 25.012 0.452 24.367 o
-7 2 23 0.035 0.201 0.211 446.724 o
-7 2 25 3.857 3.899 0.271 139.728 o
-7 2 26 3.146 3.206 0.221 189.990 o
-7 3 1 69.833 73.730 0.583 5.974 o
-7 3 2 116.823 122.347 0.884 2.565 o
-7 3 3 27.525 27.705 0.291 24.218 o
-7 3 4 22.988 23.615 0.301 29.534 o
-7 3 5 245.316 245.810 1.698 0.704 o
-7 3 6 69.498 67.329 0.583 6.270 o
-7 3 7 293.682 300.728 2.070 0.495 o
-7 3 8 24.942 25.404 0.342 26.061 o
-7 3 9 140.701 139.561 1.427 1.757 o
-7 3 10 3.335 3.698 0.221 180.298 o
-7 3 11 11.870 12.601 0.301 57.464 o
-7 3 12 96.224 96.250 1.105 3.264 o
-7 3 13 11.538 12.601 0.281 60.425 o
-7 3 14 10.887 11.707 0.271 65.135 o
-7 3 15 36.230 38.116 0.533 14.387 o
-7 3 16 12.771 13.214 0.312 53.336 o
-7 3 17 1.471 1.598 0.241 240.389 o
-7 3 18 6.107 7.195 0.261 104.141 o
-7 3 19 26.487 27.605 0.482 21.215 o
-7 3 20 4.634 4.301 0.281 123.728 o
-7 3 21 6.452 6.602 0.281 98.362 o
-7 3 22 11.182 11.506 0.322 58.957 o
-7 3 23 0.705 0.804 0.261 252.890 o
-7 3 24 1.219 1.397 0.231 269.039 o
-7 3 25 0.957 1.105 0.221 307.498 o
-7 3 26 10.209 10.009 0.312 65.655 o
-7 4 1 169.163 168.975 1.176 1.388 o
-7 4 2 403.158 401.871 2.733 0.279 o
-7 4 3 103.149 100.440 0.804 3.281 o
-7 4 4 44.587 42.718 0.382 12.640 o
-7 4 5 34.096 32.619 0.332 18.447 o
-7 4 6 130.129 126.950 0.985 2.204 o
-7 4 7 309.110 300.537 2.311 0.457 o
-7 4 8 40.120 39.623 0.452 13.785 o
-7 4 9 6.704 7.004 0.231 108.136 o
-7 4 10 51.916 51.722 0.744 8.399 o
-7 4 11 16.820 17.505 0.402 36.205 o
-7 4 12 139.058 137.762 1.698 1.666 o
-7 4 13 23.939 24.912 0.422 25.059 o
-7 4 14 30.265 32.117 0.472 18.434 o
-7 4 15 7.258 7.909 0.241 97.817 o
-7 4 16 29.177 30.911 0.472 19.206 o
-7 4 17 5.819 6.502 0.251 112.420 o
-7 4 18 24.575 26.509 0.442 23.580 o
-7 4 19 14.720 15.415 0.362 43.213 o
-7 4 20 5.036 5.306 0.261 122.344 o
-7 4 21 31.993 34.217 0.553 16.148 o
-7 4 22 3.875 4.010 0.261 143.969 o
-7 4 23 3.468 3.497 0.241 166.147 o
-7 4 24 12.380 13.506 0.342 51.307 o
-7 4 25 2.449 2.794 0.261 177.706 o
-7 4 26 1.029 0.703 0.231 294.429 o
-7 5 1 187.957 185.485 1.919 1.040 o
-7 5 2 111.511 115.152 1.337 2.444 o
-7 5 3 219.876 219.692 2.291 0.768 o
-7 5 4 101.377 99.948 1.186 2.979 o
-7 5 5 20.275 20.711 0.452 28.704 o
-7 5 6 125.976 121.352 1.176 2.228 o
-7 5 7 30.467 30.107 0.342 20.814 o
-7 5 8 55.324 54.325 0.683 8.094 o
-7 5 9 26.257 25.715 0.432 22.989 o
-7 5 10 10.088 10.300 0.291 68.197 o
-7 5 11 6.842 7.296 0.261 98.265 o
-7 5 12 89.271 91.135 1.196 3.448 o
-7 5 13 21.485 21.907 0.462 26.868 o
-7 5 14 8.274 9.104 0.342 69.959 o
-7 5 15 11.761 12.803 0.332 54.581 o
-7 5 16 33.777 34.016 0.543 15.703 o
-7 5 17 2.299 2.693 0.221 219.291 o
-7 5 18 0.611 0.603 0.241 298.483 o
-7 5 19 26.968 28.318 0.492 20.564 o
-7 5 20 3.405 4.200 0.291 133.221 o
-7 5 21 8.242 8.903 0.312 75.551 o
-7 5 22 0.794 0.804 0.231 304.272 o
-7 5 23 7.669 7.909 0.261 90.725 o
-7 5 24 1.583 1.497 0.221 266.902 o
-7 5 25 4.398 4.301 0.261 135.255 o
-7 5 26 0.862 0.904 0.211 341.805 o
-7 6 1 116.851 116.147 1.377 2.306 o
-7 6 2 48.371 49.823 0.774 8.822 o
-7 6 3 26.403 26.821 0.553 19.962 o
-7 6 4 106.145 107.344 1.377 2.597 o
-7 6 5 7.677 7.105 0.322 80.443 o
-7 6 6 34.547 34.318 0.754 12.783 o
-7 6 7 16.441 14.611 0.462 35.219 o
-7 6 8 44.958 43.613 0.583 11.130 o
-7 6 9 45.914 45.522 0.623 10.489 o
-7 6 10 15.404 15.415 0.312 45.176 o
-7 6 11 0.526 1.005 0.201 391.245 o
-7 6 12 102.579 102.842 1.377 2.723 o
-7 6 13 5.687 6.602 0.271 106.987 o
-7 6 14 74.678 75.941 1.136 4.402 o
-7 6 15 68.232 70.534 1.035 5.109 o
-7 6 16 8.980 9.597 0.332 67.980 o
-7 6 17 12.823 13.807 0.392 45.872 o
-7 6 18 2.282 2.301 0.291 161.925 o
-7 6 19 2.518 2.502 0.291 156.568 o
-7 6 20 0.984 0.904 0.281 213.729 o
-7 6 21 10.715 11.607 0.332 59.062 o
-7 6 22 13.377 13.214 0.372 46.985 o
-7 6 23 2.306 2.201 0.221 226.778 o
-7 6 24 5.736 5.507 0.322 95.802 o
-7 6 25 7.868 8.401 0.392 64.515 o
-7 7 1 105.113 102.942 1.387 2.656 o
-7 7 2 40.009 39.211 0.804 10.695 o
-7 7 3 50.629 49.924 0.925 7.704 o
-7 7 4 36.485 36.116 0.754 12.161 o
-7 7 5 9.693 9.808 0.412 54.759 o
-7 7 6 220.860 208.889 3.075 0.675 o
-7 7 7 178.482 171.175 2.683 0.951 o
-7 7 8 10.944 10.602 0.412 51.007 o
-7 7 9 117.921 116.448 1.377 2.285 o
-7 7 10 11.093 10.913 0.251 68.101 o
-7 7 11 33.675 34.217 0.543 15.703 o
-7 7 12 65.841 67.027 0.965 5.558 o
-7 7 13 46.407 47.924 0.764 9.291 o
-7 7 14 1.167 1.598 0.221 283.663 o
-7 7 15 1.406 1.497 0.231 259.064 o
-7 7 16 12.019 12.601 0.372 50.432 o
-7 7 17 5.764 6.602 0.312 94.889 o
-7 7 18 15.729 17.013 0.422 36.855 o
-7 7 19 2.236 2.201 0.291 163.528 o
-7 7 20 2.729 2.502 0.291 153.363 o
-7 7 21 3.563 3.598 0.291 134.912 o
-7 7 22 4.010 4.200 0.342 105.809 o
-7 7 23 3.050 3.497 0.281 147.802 o
-7 7 24 18.535 17.405 0.442 32.349 o
-7 7 25 5.188 5.306 0.291 110.038 o
-7 8 1 97.225 95.446 1.578 2.706 o
-7 8 2 58.655 59.832 1.095 5.855 o
-7 8 3 42.427 41.312 0.874 9.563 o
-7 8 4 17.639 18.108 0.482 31.083 o
-7 8 5 52.924 52.526 1.105 6.490 o
-7 8 6 15.628 16.500 0.492 33.429 o
-7 8 7 31.127 31.011 0.673 15.193 o
-7 8 8 95.081 91.537 1.538 2.842 o
-7 8 9 45.018 43.120 0.894 8.939 o
-7 8 10 6.706 7.004 0.291 92.786 o
-7 8 11 53.643 52.918 0.713 8.254 o
-7 8 12 149.891 145.369 1.899 1.442 o
-7 8 14 12.854 13.214 0.372 48.027 o
-7 8 15 10.098 10.803 0.372 57.263 o
-7 8 16 4.073 4.401 0.291 124.736 o
-7 8 17 2.814 3.497 0.322 128.384 o
-7 8 18 10.001 10.009 0.402 54.965 o
-7 8 19 24.029 23.816 0.533 22.471 o
-7 8 20 0.307 0.603 0.231 339.801 o
-7 8 21 4.423 4.602 0.291 120.177 o
-7 8 22 4.696 4.401 0.281 122.569 o
-7 8 23 9.350 8.903 0.332 67.896 o
-7 8 24 10.634 10.109 0.342 60.334 o
-7 9 1 5.647 6.100 0.352 86.433 o
-7 9 2 54.685 54.526 1.035 6.585 o
-7 9 3 3.511 3.899 0.322 119.427 o
-7 9 4 49.345 49.321 0.904 7.985 o
-7 9 5 2.792 2.794 0.332 127.094 o
-7 9 6 99.147 98.239 1.608 2.605 o
-7 9 7 85.363 80.633 1.357 3.498 o
-7 9 8 9.698 9.205 0.412 55.481 o
-7 9 9 84.345 83.739 1.467 3.307 o
-7 9 10 26.966 25.404 0.643 18.126 o
-7 9 11 101.020 97.546 1.548 2.638 o
-7 9 12 3.108 3.407 0.151 247.851 o
-7 9 13 2.451 2.502 0.201 239.015 o
-7 9 14 0.029 0.201 0.181 601.850 o
-7 9 15 37.736 37.021 0.643 12.953 o
-7 9 16 29.805 29.112 0.553 17.948 o
-7 9 17 4.696 4.803 0.291 116.614 o
-7 9 18 9.266 9.808 0.342 65.154 o
-7 9 19 5.501 5.798 0.281 108.705 o
-7 9 20 0.000 0.492 0.211 434.362 o
-7 9 21 8.564 8.612 0.312 74.781 o
-7 9 22 4.105 4.502 0.281 128.317 o
-7 9 23 3.113 2.904 0.231 186.381 o
-7 9 24 16.140 15.707 0.462 34.931 o
-7 10 1 37.230 36.317 0.754 11.983 o
-7 10 2 44.999 45.723 0.884 8.842 o
-7 10 3 46.391 46.226 0.945 8.253 o
-7 10 4 7.557 7.607 0.352 73.996 o
-7 10 5 15.605 16.008 0.452 35.948 o
-7 10 6 78.513 76.634 1.347 3.809 o
-7 10 7 12.296 11.798 0.442 44.446 o
-7 10 8 7.459 7.004 0.382 69.986 o
-7 10 9 28.790 28.409 0.673 16.349 o
-7 10 10 89.514 85.638 1.588 2.974 o
-7 10 11 69.228 67.128 1.246 4.597 o
-7 10 12 6.682 6.411 0.382 74.082 o
-7 10 13 12.260 13.004 0.301 55.826 o
-7 10 14 4.495 4.703 0.201 160.186 o
-7 10 15 6.069 6.200 0.281 102.612 o
-7 10 16 3.399 3.497 0.251 160.934 o
-7 10 17 3.080 2.794 0.221 196.523 o
-7 10 18 42.424 42.618 0.774 10.250 o
-7 10 19 7.812 7.909 0.312 79.831 o
-7 10 20 0.271 0.301 0.201 454.071 o
-7 10 21 2.230 2.100 0.201 255.136 o
-7 10 22 2.686 2.904 0.221 205.264 o
-7 10 23 8.897 8.612 0.352 67.002 o
-7 11 1 3.158 2.794 0.301 139.335 o
-7 11 2 68.625 66.836 1.176 4.816 o
-7 11 3 91.415 87.336 1.477 3.056 o
-7 11 4 26.002 25.113 0.613 19.227 o
-7 11 5 8.340 8.903 0.402 60.816 o
-7 11 6 13.550 12.803 0.523 35.978 o
-7 11 7 65.127 62.133 1.186 5.095 o
-7 11 8 16.485 16.299 0.492 32.641 o
-7 11 9 60.085 57.320 1.136 5.698 o
-7 11 10 76.441 73.127 1.347 3.946 o
-7 11 11 35.633 34.408 0.774 12.300 o
-7 11 12 17.935 17.405 0.533 28.909 o
-7 11 13 4.492 4.703 0.392 85.224 o
-7 11 14 3.425 3.005 0.372 102.928 o
-7 11 15 17.940 17.505 0.432 33.398 o
-7 11 16 0.249 0.201 0.161 687.155 o
-7 11 17 25.640 26.610 0.533 20.833 o
-7 11 18 6.103 6.602 0.271 103.679 o
-7 11 19 4.124 4.301 0.261 138.711 o
-7 11 20 0.134 0.100 0.151 827.778 o
-7 11 21 2.958 2.794 0.201 217.449 o
-7 11 22 0.798 0.904 0.171 466.636 o
-7 12 1 27.093 28.318 0.774 15.136 o
-7 12 2 1.819 2.502 0.402 103.426 o
-7 12 3 15.379 14.511 0.472 35.964 o
-7 12 4 4.335 4.010 0.352 100.577 o
-7 12 5 5.562 5.698 0.352 87.970 o
-7 12 6 12.678 12.310 0.412 45.869 o
-7 12 7 17.557 17.204 0.502 30.671 o
-7 12 8 8.552 8.702 0.382 63.433 o
-7 12 9 12.632 12.803 0.442 43.057 o
-7 12 10 2.745 2.904 0.352 117.093 o
-7 12 11 3.846 3.598 0.372 98.177 o
-7 12 12 9.243 8.501 0.422 56.200 o
-7 12 13 2.327 2.502 0.372 112.943 o
-7 12 14 2.177 2.201 0.362 120.368 o
-7 12 15 3.522 4.200 0.362 101.909 o
-7 12 16 19.258 19.214 0.563 26.013 o
-7 12 17 8.731 7.808 0.402 61.267 o
-7 12 18 11.969 12.109 0.462 43.041 o
-7 12 19 13.427 13.506 0.342 48.988 o
-7 12 20 1.291 1.196 0.161 423.403 o
-7 12 21 1.244 1.598 0.171 382.207 o
-7 12 22 0.809 0.804 0.161 510.788 o
-7 13 1 71.328 67.429 1.266 4.445 o
-7 13 2 39.152 38.618 0.804 10.897 o
-7 13 3 4.214 4.703 0.332 106.059 o
-7 13 4 21.167 21.415 0.553 24.353 o
-7 13 5 30.282 27.313 0.673 16.037 o
-7 13 6 18.584 17.104 0.553 27.666 o
-7 13 7 0.599 1.005 0.412 112.665 o
-7 13 8 1.864 1.809 0.452 86.469 o
-7 13 9 9.719 9.597 0.563 39.483 o
-7 13 10 3.592 3.698 0.482 68.341 o
-7 13 11 19.834 20.209 0.683 21.346 o
-7 13 12 9.349 8.301 0.553 41.709 o
-7 13 13 15.888 15.003 0.633 26.928 o
-7 13 14 7.362 7.195 0.492 52.696 o
-7 13 15 2.494 2.402 0.382 107.589 o
-7 13 16 5.501 5.507 0.382 81.098 o
-7 13 17 11.396 10.803 0.432 47.874 o
-7 13 18 8.308 8.903 0.422 58.068 o
-7 13 19 4.361 4.401 0.382 89.563 o
-7 13 20 5.620 5.306 0.372 83.496 o
-7 13 21 4.218 3.899 0.352 101.756 o
-7 14 1 1.192 1.005 0.312 175.449 o
-7 14 2 7.256 6.904 0.362 74.765 o
-7 14 3 0.707 0.703 0.312 187.872 o
-7 14 4 5.348 5.205 0.362 87.772 o
-7 14 5 27.312 25.314 0.673 17.405 o
-7 14 6 4.710 4.010 0.372 91.728 o
-7 14 7 12.150 12.009 0.442 44.514 o
-7 14 8 0.187 0.603 0.332 178.035 o
-7 14 9 8.898 7.999 0.402 60.517 o
-7 14 10 9.940 9.104 0.422 53.808 o
-7 14 11 2.217 2.402 0.352 124.257 o
-7 14 12 1.260 1.105 0.342 148.670 o
-7 14 13 8.016 7.004 0.392 66.300 o
-7 14 14 3.872 3.497 0.352 105.668 o
-7 14 15 3.636 4.010 0.362 101.783 o
-7 14 16 2.246 1.809 0.442 87.989 o
-7 14 17 2.178 2.100 0.392 106.612 o
-7 14 18 4.962 4.904 0.362 90.735 o
-7 14 19 4.000 4.110 0.342 106.222 o
-7 14 20 9.592 8.903 0.422 54.864 o
-7 15 1 8.684 8.612 0.392 61.692 o
-7 15 2 7.201 7.105 0.392 68.912 o
-7 15 3 17.586 17.305 0.553 28.365 o
-7 15 4 0.859 0.492 0.342 158.599 o
-7 15 5 20.457 19.606 0.623 23.062 o
-7 15 6 25.877 26.710 0.794 15.347 o
-7 15 7 2.164 3.306 0.452 81.844 o
-7 15 8 5.845 5.095 0.422 71.450 o
-7 15 9 2.483 2.794 0.342 124.995 o
-7 15 10 3.787 3.899 0.352 104.812 o
-7 15 11 25.841 24.711 0.623 19.162 o
-7 15 12 19.013 18.410 0.543 27.245 o
-7 15 13 7.493 6.803 0.392 68.415 o
-7 15 14 12.190 11.506 0.412 47.542 o
-7 15 15 0.206 0.804 0.301 210.075 o
-7 15 16 5.008 4.703 0.352 94.022 o
-7 15 17 5.724 5.095 0.352 88.733 o
-7 15 18 3.839 3.005 0.432 81.053 o
-7 16 1 0.482 1.105 0.382 130.289 o
-7 16 2 18.491 17.204 1.196 11.029 o
-7 16 3 5.941 5.798 0.422 69.868 o
-7 16 4 7.210 7.105 0.392 68.879 o
-7 16 5 5.702 5.205 0.352 88.552 o
-7 16 6 10.200 10.009 0.392 55.656 o
-7 16 7 12.580 12.109 0.432 44.539 o
-7 16 8 3.061 3.598 0.332 120.489 o
-7 16 9 7.811 7.909 0.382 67.149 o
-7 16 10 16.843 16.008 0.482 32.932 o
-7 16 11 3.992 3.497 0.342 108.637 o
-7 16 12 3.985 3.698 0.412 84.463 o
-7 16 13 2.414 2.603 0.412 95.520 o
-7 16 14 1.997 1.899 0.312 154.764 o
-7 16 15 2.693 2.904 0.352 117.549 o
-7 16 16 4.065 3.598 0.352 103.896 o
-7 16 17 6.317 6.803 0.392 72.714 o
-7 17 1 6.780 6.200 0.894 22.110 o
-7 17 2 5.760 5.406 0.342 90.364 o
-7 17 3 1.055 1.296 0.301 184.971 o
-7 17 4 1.402 1.809 0.301 173.313 o
-7 17 5 5.591 5.607 0.372 82.907 o
-7 17 6 21.130 21.113 0.543 24.797 o
-7 17 7 3.662 4.010 0.342 109.214 o
-7 17 8 0.574 0.703 0.432 104.218 o
-7 17 9 1.698 2.000 0.332 144.188 o
-7 17 10 0.495 0.392 0.301 207.977 o
-7 17 11 17.387 15.908 0.492 31.930 o
-7 17 12 4.467 4.602 0.372 91.428 o
-7 17 13 0.594 0.603 0.322 180.655 o
-7 17 14 1.985 2.000 0.322 147.192 o
-7 17 15 6.498 6.311 0.372 77.156 o
-7 18 1 20.698 20.611 0.814 17.404 o
-7 18 2 7.954 7.195 0.372 69.621 o
-7 18 3 11.687 11.506 0.412 48.530 o
-7 18 4 4.722 4.803 0.312 108.920 o
-7 18 5 5.384 4.803 0.342 94.408 o
-7 18 6 12.998 12.601 0.523 36.738 o
-7 18 8 3.014 3.005 0.301 139.821 o
-7 18 9 0.002 0.392 0.342 173.083 o
-7 18 10 5.693 5.999 0.372 81.484 o
-7 18 11 0.640 0.703 0.312 189.275 o
-7 18 12 0.437 0.492 0.382 133.880 o
-7 18 13 3.087 2.693 0.352 115.054 o
-7 19 1 4.128 3.799 0.372 95.794 o
-7 19 2 0.227 0.000 0.291 235.255 o
-7 19 3 6.000 5.698 0.352 85.633 o
-7 19 4 3.064 3.005 0.312 133.639 o
-7 19 5 3.135 3.005 0.392 97.347 o
-7 19 6 3.975 3.598 0.342 108.375 o
-7 19 7 2.339 3.005 0.312 142.435 o
-7 19 8 1.488 1.296 0.281 196.153 o
-7 19 9 1.365 1.005 0.291 191.731 o
-7 19 10 0.985 1.196 0.432 100.159 o
-7 20 1 5.616 7.396 0.412 70.201 o
-7 20 2 2.782 2.904 0.342 121.577 o
-7 20 4 5.190 5.698 0.462 64.631 o
-7 20 5 1.509 1.296 0.332 151.392 o
-7 20 6 1.397 2.100 0.342 140.648 o
-6 0 1 31.964 33.916 0.442 17.746 o
-6 0 2 20.653 21.213 0.342 32.003 o
-6 0 3 57.535 57.119 0.653 7.785 o
-6 0 4 202.568 202.086 1.970 0.918 o
-6 0 5 240.267 235.901 2.241 0.684 o
-6 0 6 227.254 232.796 2.261 0.726 o
-6 0 7 364.551 371.061 3.507 0.303 o
-6 0 8 257.659 267.124 2.522 0.574 o
-6 0 10 1.308 1.598 0.251 232.466 o
-6 0 11 24.916 27.806 0.583 19.775 o
-6 0 12 161.788 156.464 2.241 1.196 o
-6 0 13 13.459 13.807 0.462 39.556 o
-6 0 14 66.162 70.022 1.276 4.593 o
-6 0 15 92.806 94.441 1.618 2.763 o
-6 0 16 31.453 33.212 0.713 14.203 o
-6 0 17 24.160 24.912 0.603 20.344 o
-6 0 18 4.440 4.703 0.412 80.113 o
-6 0 19 78.061 78.141 1.407 3.685 o
-6 0 20 97.627 100.541 1.950 2.264 o
-6 0 21 2.226 2.502 0.342 129.084 o
-6 0 22 7.567 7.808 0.412 63.164 o
-6 0 23 1.128 1.005 0.322 167.492 o
-6 0 24 2.668 2.794 0.332 128.379 o
-6 0 25 0.824 0.904 0.301 194.093 o
-6 0 26 2.276 2.402 0.382 109.193 o
-6 0 27 2.537 2.502 0.322 137.071 o
-6 1 1 673.704 668.291 4.261 0.105 o
-6 1 2 739.987 722.818 4.633 0.089 o
-6 1 3 6.736 7.105 0.161 125.473 o
-6 1 4 105.072 107.042 0.824 3.103 o
-6 1 5 294.384 296.427 2.000 0.501 o
-6 1 6 8.830 9.305 0.181 93.207 o
-6 1 7 180.343 186.882 1.326 1.199 o
-6 1 8 144.369 149.871 1.136 1.761 o
-6 1 9 162.387 165.568 1.226 1.454 o
-6 1 10 108.232 114.047 0.995 2.792 o
-6 1 11 117.283 120.458 1.196 2.382 o
-6 1 12 67.742 67.931 0.834 5.761 o
-6 1 13 143.451 148.666 1.759 1.540 o
-6 1 14 3.917 4.502 0.241 150.420 o
-6 1 15 6.400 6.803 0.241 108.902 o
-6 1 16 29.954 30.619 0.462 19.077 o
-6 1 17 3.470 3.899 0.251 156.461 o
-6 1 18 20.133 20.410 0.382 31.563 o
-6 1 19 4.627 5.205 0.281 119.241 o
-6 1 20 1.583 1.698 0.251 222.267 o
-6 1 21 10.727 11.004 0.332 59.912 o
-6 1 22 0.022 0.301 0.291 236.997 o
-6 1 23 10.017 10.501 0.322 64.169 o
-6 1 24 5.625 5.798 0.261 114.182 o
-6 1 25 5.592 5.798 0.251 117.866 o
-6 1 26 1.690 2.301 0.251 210.546 o
-6 1 27 1.398 1.899 0.261 212.894 o
-6 2 1 344.873 340.843 2.231 0.380 o
-6 2 2 107.508 110.550 0.824 2.983 o
-6 2 3 34.697 33.624 0.322 18.047 o
-6 2 4 366.376 364.358 2.472 0.335 o
-6 2 5 30.594 32.207 0.352 20.034 o
-6 2 6 41.411 43.512 0.412 13.183 o
-6 2 7 171.459 170.673 1.206 1.355 o
-6 2 8 82.847 83.236 0.683 4.626 o
-6 2 9 154.543 157.067 1.176 1.589 o
-6 2 10 292.128 295.030 2.221 0.496 o
-6 2 11 28.498 30.519 0.432 20.329 o
-6 2 12 9.934 11.305 0.301 65.632 o
-6 2 13 84.080 86.040 1.105 3.853 o
-6 2 14 110.256 114.047 1.347 2.472 o
-6 2 15 54.804 56.727 0.754 7.709 o
-6 2 16 37.991 40.518 0.583 13.059 o
-6 2 17 5.769 6.100 0.271 108.390 o
-6 2 18 104.749 106.339 1.296 2.712 o
-6 2 19 22.294 23.103 0.412 27.302 o
-6 2 20 16.510 18.701 0.422 34.837 o
-6 2 21 2.348 2.502 0.251 191.514 o
-6 2 22 7.300 7.808 0.281 89.001 o
-6 2 23 6.446 6.803 0.301 92.559 o
-6 2 24 0.685 1.005 0.241 284.719 o
-6 2 25 25.311 25.605 0.442 23.396 o
-6 2 26 0.547 0.703 0.271 244.374 o
-6 2 27 0.352 0.201 0.211 413.058 o
-6 3 1 34.577 36.317 0.332 17.409 o
-6 3 2 180.823 175.979 1.196 1.260 o
-6 3 3 138.774 132.858 0.965 2.020 o
-6 3 4 85.644 81.739 0.643 4.570 o
-6 3 5 1005.050 979.520 6.240 0.049 o
-6 3 6 56.729 56.124 0.482 8.581 o
-6 3 7 50.408 52.818 0.482 9.823 o
-6 3 8 7.244 7.999 0.211 104.332 o
-6 3 9 47.948 48.014 0.492 10.663 o
-6 3 10 14.369 15.003 0.251 51.709 o
-6 3 11 143.359 133.863 1.357 1.790 o
-6 3 12 28.672 31.011 0.472 19.423 o
-6 3 13 1.227 1.397 0.201 323.681 o
-6 3 14 12.157 12.501 0.281 58.693 o
-6 3 15 27.299 29.112 0.442 21.167 o
-6 3 16 10.589 12.109 0.291 63.209 o
-6 3 17 0.582 0.804 0.211 366.222 o
-6 3 18 50.683 52.617 0.734 8.552 o
-6 3 19 9.681 10.501 0.332 63.978 o
-6 3 20 11.104 12.803 0.352 54.268 o
-6 3 21 29.472 30.218 0.533 18.202 o
-6 3 22 5.715 6.311 0.261 111.068 o
-6 3 23 17.874 18.209 0.372 35.875 o
-6 3 24 16.990 18.309 0.372 36.970 o
-6 3 25 0.371 0.392 0.231 342.661 o
-6 3 26 6.516 6.502 0.281 98.264 o
-6 3 27 5.525 5.607 0.251 119.470 o
-6 4 1 25.520 25.715 0.382 24.605 o
-6 4 2 986.483 983.228 8.783 0.046 o
-6 4 3 88.307 93.346 1.115 3.553 o
-6 4 4 8.558 9.908 0.161 95.983 o
-6 4 5 19.420 19.706 0.231 38.329 o
-6 4 6 73.829 76.031 0.623 5.508 o
-6 4 7 130.897 129.753 0.975 2.170 o
-6 4 8 106.904 107.947 0.904 2.976 o
-6 4 9 104.934 104.038 0.975 3.027 o
-6 4 10 14.243 15.104 0.332 46.417 o
-6 4 11 45.697 45.814 0.643 10.368 o
-6 4 12 53.861 55.822 0.724 8.003 o
-6 4 13 0.297 0.603 0.171 567.808 o
-6 4 14 49.365 53.320 0.703 8.841 o
-6 4 15 7.815 8.903 0.261 86.871 o
-6 4 16 6.323 7.296 0.251 104.758 o
-6 4 17 29.786 32.308 0.492 18.285 o
-6 4 18 22.822 24.007 0.422 26.229 o
-6 4 19 29.017 30.710 0.513 18.638 o
-6 4 20 13.246 13.998 0.352 48.053 o
-6 4 21 3.605 4.110 0.281 136.437 o
-6 4 22 2.065 2.100 0.271 184.205 o
-6 4 23 1.743 2.301 0.231 231.919 o
-6 4 24 9.265 9.004 0.291 74.153 o
-6 4 25 14.653 14.903 0.342 45.134 o
-6 4 26 3.721 3.799 0.231 165.201 o
-6 5 1 645.712 658.182 5.828 0.103 o
-6 5 2 207.165 214.386 2.110 0.850 o
-6 5 3 42.647 43.321 0.663 11.018 o
-6 5 4 7.081 6.803 0.322 84.202 o
-6 5 5 27.548 28.710 0.523 19.583 o
-6 5 6 252.417 249.900 1.759 0.671 o
-6 5 7 69.403 70.022 0.593 6.141 o
-6 5 8 26.895 28.409 0.362 23.159 o
-6 5 9 10.880 11.406 0.271 65.697 o
-6 5 10 37.388 37.815 0.583 13.571 o
-6 5 11 50.060 52.124 0.784 8.397 o
-6 5 12 19.248 19.807 0.372 33.245 o
-6 5 13 13.769 14.310 0.312 49.691 o
-6 5 14 11.204 12.109 0.291 61.212 o
-6 5 15 19.388 20.802 0.372 32.530 o
-6 5 16 65.208 68.233 0.884 5.793 o
-6 5 17 27.724 28.117 0.472 20.622 o
-6 5 18 50.988 54.024 0.744 8.371 o
-6 5 19 4.550 4.502 0.291 119.432 o
-6 5 20 31.284 32.308 0.523 17.202 o
-6 5 21 10.491 11.104 0.342 59.291 o
-6 5 22 4.063 4.502 0.261 138.206 o
-6 5 23 8.333 8.200 0.291 80.342 o
-6 5 24 17.402 17.907 0.392 35.713 o
-6 5 25 2.046 2.201 0.261 192.738 o
-6 5 26 2.176 2.100 0.221 232.686 o
-6 6 1 78.031 77.337 0.995 4.499 o
-6 6 2 266.442 274.027 2.693 0.535 o
-6 6 3 17.011 18.410 0.412 34.907 o
-6 6 4 208.017 207.684 2.120 0.859 o
-6 6 5 10.639 11.607 0.382 53.741 o
-6 6 6 24.482 23.515 0.472 23.862 o
-6 6 7 3.021 3.899 0.111 275.606 o
-6 6 8 36.135 36.116 0.462 15.495 o
-6 6 9 242.774 248.211 2.462 0.638 o
-6 6 10 0.434 0.603 0.201 419.345 o
-6 6 11 82.177 83.538 1.055 4.062 o
-6 6 12 31.496 32.820 0.533 16.872 o
-6 6 13 4.862 5.507 0.271 119.295 o
-6 6 14 75.333 76.734 1.136 4.354 o
-6 6 15 25.495 26.107 0.462 22.657 o
-6 6 16 9.292 10.401 0.312 68.259 o
-6 6 17 7.767 8.401 0.281 84.658 o
-6 6 18 25.444 26.710 0.462 22.506 o
-6 6 19 4.126 4.703 0.261 136.132 o
-6 6 20 29.000 29.514 0.523 18.734 o
-6 6 21 29.238 30.318 0.523 18.453 o
-6 6 22 2.760 3.105 0.261 168.810 o
-6 6 23 8.228 8.612 0.271 83.498 o
-6 6 24 10.622 11.104 0.322 61.249 o
-6 6 25 15.665 16.008 0.352 41.746 o
-6 6 26 6.119 5.607 0.271 107.529 o
-6 7 1 154.609 153.670 1.688 1.442 o
-6 7 2 41.133 43.422 0.663 11.305 o
-6 7 3 11.141 11.798 0.332 57.578 o
-6 7 4 134.944 135.662 1.608 1.766 o
-6 7 5 93.143 91.537 1.236 3.269 o
-6 7 6 65.887 65.228 1.115 5.173 o
-6 7 7 26.642 26.710 0.683 17.197 o
-6 7 8 119.091 116.549 1.226 2.365 o
-6 7 9 14.546 15.305 0.301 47.645 o
-6 7 10 4.255 4.904 0.211 157.500 o
-6 7 11 125.383 123.854 1.487 2.035 o
-6 7 12 55.300 55.923 0.834 7.348 o
-6 7 13 10.979 11.104 0.332 59.026 o
-6 7 14 1.785 2.301 0.241 218.912 o
-6 7 15 56.718 57.119 0.874 6.980 o
-6 7 16 2.096 2.402 0.281 172.068 o
-6 7 17 4.885 5.205 0.322 102.677 o
-6 7 18 4.430 4.200 0.312 113.929 o
-6 7 19 19.060 19.214 0.412 32.144 o
-6 7 20 8.526 8.903 0.332 71.009 o
-6 7 21 0.302 0.492 0.221 372.159 o
-6 7 22 0.590 0.603 0.231 321.797 o
-6 7 23 16.964 17.204 0.402 36.214 o
-6 7 24 12.691 12.501 0.382 48.228 o
-6 7 25 3.400 3.407 0.352 109.595 o
-6 8 1 8.195 7.808 0.322 76.403 o
-6 8 2 3.653 4.010 0.301 126.649 o
-6 8 3 77.363 76.031 1.186 4.179 o
-6 8 4 63.324 60.425 1.025 5.762 o
-6 8 5 162.250 154.062 2.181 1.220 o
-6 8 6 15.886 14.310 0.412 39.065 o
-6 8 7 17.102 17.606 0.583 27.331 o
-6 8 8 13.752 14.410 0.422 41.512 o
-6 8 9 21.791 22.108 0.342 30.344 o
-6 8 10 32.575 32.820 0.502 16.892 o
-6 8 11 9.672 9.597 0.291 71.202 o
-6 8 12 107.525 108.640 1.447 2.494 o
-6 8 13 19.640 20.510 0.432 30.117 o
-6 8 14 26.199 26.610 0.502 21.208 o
-6 8 15 53.196 53.421 0.824 7.749 o
-6 8 16 58.788 59.721 0.904 6.561 o
-6 8 17 9.090 9.908 0.372 61.381 o
-6 8 18 2.631 3.306 0.312 136.944 o
-6 8 19 7.336 7.004 0.332 80.271 o
-6 8 20 4.668 4.994 0.291 115.992 o
-6 8 21 10.521 10.401 0.362 57.845 o
-6 8 22 1.180 1.397 0.231 270.737 o
-6 8 23 9.472 9.406 0.412 55.788 o
-6 8 24 8.186 7.808 0.332 74.627 o
-6 8 25 16.930 15.908 0.452 34.442 o
-6 9 1 22.174 22.007 0.623 21.510 o
-6 9 2 107.455 105.043 1.728 2.280 o
-6 9 3 31.477 30.418 0.673 15.176 o
-6 9 4 23.895 24.912 0.633 19.740 o
-6 9 5 5.998 5.698 0.372 80.761 o
-6 9 6 138.446 136.757 2.291 1.407 o
-6 9 7 16.749 16.500 0.462 33.794 o
-6 9 8 23.429 23.203 0.543 22.727 o
-6 9 9 102.764 103.043 1.738 2.365 o
-6 9 10 14.933 15.003 0.291 47.806 o
-6 9 11 13.596 14.099 0.301 51.085 o
-6 9 12 70.116 69.328 0.995 5.138 o
-6 9 13 56.200 57.028 0.834 7.202 o
-6 9 14 15.268 15.807 0.372 41.337 o
-6 9 15 15.165 15.807 0.382 40.879 o
-6 9 16 5.276 5.899 0.291 106.887 o
-6 9 17 16.304 16.712 0.432 35.771 o
-6 9 18 6.219 6.200 0.312 93.278 o
-6 9 19 13.200 12.702 0.372 47.846 o
-6 9 20 1.049 0.804 0.251 255.871 o
-6 9 21 6.578 6.703 0.342 82.525 o
-6 9 22 2.345 3.005 0.271 169.850 o
-6 9 23 2.513 2.794 0.271 168.715 o
-6 9 24 2.976 2.904 0.261 166.726 o
-6 10 1 37.214 36.116 0.703 12.543 o
-6 10 2 4.134 3.598 0.362 99.816 o
-6 10 3 19.746 19.706 0.482 28.470 o
-6 10 4 4.736 4.994 0.332 101.184 o
-6 10 5 20.460 20.209 0.502 26.957 o
-6 10 6 49.984 49.120 0.935 7.760 o
-6 10 7 13.422 13.807 0.422 42.513 o
-6 10 8 46.851 46.819 0.914 8.353 o
-6 10 9 11.777 12.109 0.422 46.848 o
-6 10 10 25.023 24.409 0.653 18.895 o
-6 10 11 16.278 15.506 0.322 42.895 o
-6 10 12 14.813 15.204 0.322 45.879 o
-6 10 13 50.879 48.818 0.744 8.724 o
-6 10 14 23.882 24.208 0.452 24.560 o
-6 10 15 9.742 10.009 0.322 65.950 o
-6 10 16 30.317 29.514 0.543 17.827 o
-6 10 17 0.242 0.201 0.221 389.353 o
-6 10 18 39.871 37.915 0.703 11.770 o
-6 10 19 15.649 15.606 0.422 37.892 o
-6 10 20 2.047 2.502 0.271 180.414 o
-6 10 21 22.399 22.007 0.513 24.602 o
-6 10 22 13.585 13.114 0.382 45.890 o
-6 10 23 0.857 0.492 0.241 288.818 o
-6 10 24 2.120 1.899 0.231 226.222 o
-6 11 1 4.018 3.598 0.301 124.974 o
-6 11 2 14.600 13.908 0.422 40.599 o
-6 11 3 7.521 7.708 0.342 75.832 o
-6 11 4 5.549 5.999 0.422 70.891 o
-6 11 5 43.852 43.512 0.874 9.210 o
-6 11 6 6.988 6.703 0.332 82.719 o
-6 11 7 41.516 39.422 0.784 10.592 o
-6 11 8 8.690 7.708 0.372 66.139 o
-6 11 9 45.955 48.316 1.035 7.641 o
-6 11 10 57.966 56.325 1.136 5.869 o
-6 11 11 31.006 30.218 0.713 14.738 o
-6 11 12 1.387 1.598 0.121 501.927 o
-6 11 13 1.391 1.598 0.141 444.438 o
-6 11 14 3.332 3.497 0.241 168.643 o
-6 11 15 10.878 10.913 0.352 57.323 o
-6 11 16 17.788 18.108 0.462 31.848 o
-6 11 17 3.640 3.799 0.221 173.031 o
-6 11 18 0.125 0.201 0.211 436.619 o
-6 11 19 17.392 16.611 0.452 33.530 o
-6 11 20 1.038 1.196 0.201 342.930 o
-6 11 21 1.825 1.899 0.211 262.668 o
-6 11 22 9.475 8.501 0.312 71.221 o
-6 11 23 1.285 1.105 0.191 351.429 o
-6 12 1 10.190 10.109 0.382 56.742 o
-6 12 2 124.642 121.754 1.970 1.766 o
-6 12 3 141.196 135.160 2.171 1.445 o
-6 12 4 14.646 14.410 0.452 38.194 o
-6 12 5 5.561 5.607 0.342 90.934 o
-6 12 6 23.401 21.806 0.563 22.591 o
-6 12 7 39.230 38.518 0.925 9.812 o
-6 12 8 13.527 12.903 0.462 40.099 o
-6 12 9 17.014 16.913 0.492 31.802 o
-6 12 10 14.498 14.410 0.482 36.480 o
-6 12 11 2.331 2.100 0.352 124.617 o
-6 12 12 27.362 27.313 0.724 16.095 o
-6 12 13 24.398 23.816 0.633 19.760 o
-6 12 14 25.328 26.409 0.482 22.203 o
-6 12 15 23.868 24.520 0.462 24.198 o
-6 12 16 5.288 5.798 0.251 120.910 o
-6 12 17 0.223 0.301 0.181 554.847 o
-6 12 18 2.772 3.407 0.251 173.067 o
-6 12 19 1.282 1.397 0.191 341.108 o
-6 12 20 3.742 3.698 0.221 172.002 o
-6 12 21 10.432 10.501 0.342 60.351 o
-6 12 22 2.118 2.201 0.221 232.952 o
-6 13 1 11.016 10.602 0.432 48.809 o
-6 13 2 27.581 27.806 0.713 16.129 o
-6 13 3 8.844 9.104 0.442 53.880 o
-6 13 4 1.884 2.100 0.312 154.958 o
-6 13 5 7.803 7.396 0.362 71.592 o
-6 13 6 16.011 15.506 0.462 35.199 o
-6 13 7 79.508 75.227 1.387 3.723 o
-6 13 8 5.937 5.607 0.372 81.256 o
-6 13 9 13.083 12.310 0.452 41.946 o
-6 13 10 29.148 27.605 0.713 15.670 o
-6 13 11 23.379 22.007 0.643 20.384 o
-6 13 12 5.170 4.703 0.392 81.983 o
-6 13 13 5.131 5.205 0.372 86.206 o
-6 13 14 5.906 5.999 0.412 71.673 o
-6 13 15 2.705 2.603 0.352 118.787 o
-6 13 16 2.369 1.809 0.352 125.660 o
-6 13 17 5.384 5.899 0.211 133.833 o
-6 13 18 5.679 5.698 0.241 120.918 o
-6 13 19 9.252 9.808 0.332 66.627 o
-6 13 20 1.595 1.598 0.211 279.782 o
-6 13 21 1.367 1.809 0.191 321.783 o
-6 14 1 24.428 24.520 0.613 20.068 o
-6 14 2 8.233 7.909 0.362 69.020 o
-6 14 3 33.057 31.916 0.734 13.680 o
-6 14 4 44.305 41.513 0.874 9.285 o
-6 14 5 11.130 10.109 0.382 54.367 o
-6 14 6 7.985 7.507 0.372 68.943 o
-6 14 7 28.473 27.514 0.713 15.893 o
-6 14 8 22.620 20.510 0.603 22.240 o
-6 14 9 41.651 39.010 0.904 9.599 o
-6 14 10 18.699 17.505 0.543 27.833 o
-6 14 11 3.642 3.306 0.372 100.450 o
-6 14 12 0.487 0.703 0.352 154.155 o
-6 14 13 1.295 1.296 0.332 154.413 o
-6 14 14 2.841 2.201 0.352 119.364 o
-6 14 15 0.499 0.703 0.332 171.592 o
-6 14 16 0.383 0.603 0.322 184.760 o
-6 14 17 0.570 1.397 0.322 173.769 o
-6 14 18 14.157 13.405 0.472 38.195 o
-6 14 19 11.850 11.607 0.422 47.184 o
-6 14 20 5.526 5.306 0.452 66.118 o
-6 15 1 31.834 30.218 0.754 13.928 o
-6 15 2 2.567 3.306 0.352 116.896 o
-6 15 3 2.052 2.100 0.352 127.374 o
-6 15 4 4.803 4.401 0.362 93.109 o
-6 15 5 3.793 3.799 0.362 101.431 o
-6 15 6 14.528 14.099 0.472 37.268 o
-6 15 7 11.522 10.913 0.432 47.528 o
-6 15 8 8.555 8.301 0.392 62.544 o
-6 15 9 0.352 0.301 0.342 167.971 o
-6 15 10 1.159 1.105 0.332 157.790 o
-6 15 11 18.168 16.611 0.492 30.836 o
-6 15 12 6.582 6.411 0.372 76.579 o
-6 15 13 0.191 0.703 0.372 142.445 o
-6 15 14 1.797 1.899 0.462 83.351 o
-6 15 15 1.778 1.899 0.362 125.504 o
-6 15 16 2.555 2.502 0.332 131.136 o
-6 15 17 4.593 4.502 0.362 94.061 o
-6 15 18 0.411 0.492 0.322 185.301 o
-6 15 19 4.932 4.994 0.352 93.598 o
-6 16 1 15.312 14.903 0.472 35.810 o
-6 16 2 59.626 57.420 1.166 5.616 o
-6 16 3 16.971 16.611 0.513 31.021 o
-6 16 4 0.790 0.603 0.322 176.981 o
-6 16 5 17.417 16.008 0.543 29.481 o
-6 16 6 1.403 1.698 0.452 88.895 o
-6 16 7 11.127 11.798 0.533 38.785 o
-6 16 8 10.637 10.501 0.452 47.629 o
-6 16 9 8.257 8.200 0.372 66.775 o
-6 16 10 15.252 15.104 0.482 35.175 o
-6 16 11 2.365 2.301 0.352 123.320 o
-6 16 12 14.869 14.802 0.492 35.200 o
-6 16 13 10.162 10.501 0.402 53.983 o
-6 16 14 12.561 12.009 0.432 44.658 o
-6 16 15 1.783 2.100 0.312 156.460 o
-6 16 16 6.161 5.607 0.402 73.542 o
-6 16 17 10.652 10.602 0.513 41.891 o
-6 17 1 0.180 0.100 0.291 235.143 o
-6 17 2 0.520 0.703 0.301 203.503 o
-6 17 3 10.002 9.707 0.492 45.459 o
-6 17 4 0.196 0.392 0.372 144.236 o
-6 17 5 21.127 19.505 0.533 25.679 o
-6 17 6 31.086 30.911 0.724 14.470 o
-6 17 7 1.723 1.899 0.332 144.519 o
-6 17 8 0.327 0.904 0.312 193.846 o
-6 17 9 1.736 2.000 0.312 157.949 o
-6 17 10 3.842 3.899 0.342 108.239 o
-6 17 11 6.427 6.100 0.342 84.822 o
-6 17 12 8.256 7.909 0.502 49.007 o
-6 17 13 0.159 0.603 0.332 178.544 o
-6 17 14 7.192 7.105 0.372 72.674 o
-6 17 15 4.049 4.703 0.352 100.163 o
-6 17 16 4.580 5.205 0.362 92.061 o
-6 18 1 5.471 5.798 0.372 83.025 o
-6 18 2 1.793 2.603 0.553 60.002 o
-6 18 3 1.726 2.000 0.342 137.348 o
-6 18 4 2.754 2.603 0.322 133.962 o
-6 18 5 2.658 2.603 0.312 140.933 o
-6 18 6 17.934 16.913 0.492 30.914 o
-6 18 7 4.422 4.602 0.332 104.876 o
-6 18 8 9.381 9.496 0.382 59.783 o
-6 18 9 0.019 0.392 0.402 125.585 o
-6 18 10 0.704 0.301 0.312 192.199 o
-6 18 11 2.605 3.105 0.332 127.417 o
-6 18 12 0.690 0.201 0.312 193.597 o
-6 18 13 6.103 6.100 0.352 84.071 o
-6 18 14 4.559 5.095 0.362 92.502 o
-6 19 1 3.402 3.497 0.402 90.969 o
-6 19 2 0.556 0.703 0.553 65.159 o
-6 19 3 0.322 0.492 0.322 187.097 o
-6 19 4 3.462 3.206 0.362 105.853 o
-6 19 5 15.014 14.310 0.462 37.148 o
-6 19 6 7.535 6.602 0.352 76.206 o
-6 19 7 1.650 1.005 0.422 100.907 o
-6 19 8 2.194 2.201 0.312 149.761 o
-6 19 9 1.454 1.196 0.301 178.066 o
-6 19 10 1.000 0.804 0.301 191.323 o
-6 19 11 3.248 3.497 0.332 119.209 o
-6 20 1 0.621 0.904 0.553 64.749 o
-6 20 2 0.663 0.603 0.442 99.558 o
-6 20 3 3.335 3.105 0.352 111.304 o
-6 20 4 4.002 4.301 0.342 105.494 o
-6 20 5 2.334 2.794 0.332 131.966 o
-6 20 6 0.375 1.005 0.472 88.253 o
-6 20 7 0.142 0.201 0.322 193.941 o
-6 20 8 0.738 0.904 0.322 175.162 o
-5 0 1 288.798 276.419 2.462 0.505 o
-5 0 2 217.405 208.297 1.909 0.849 o
-5 0 3 262.308 265.616 2.422 0.574 o
-5 0 4 354.432 353.857 3.196 0.330 o
-5 0 5 360.036 360.962 3.326 0.317 o
-5 0 6 31.517 30.318 0.422 19.038 o
-5 0 7 255.208 253.517 2.402 0.606 o
-5 0 8 231.043 236.102 2.382 0.696 o
-5 0 9 318.734 329.749 3.216 0.381 o
-5 0 10 165.459 173.376 1.919 1.212 o
-5 0 11 12.124 13.405 0.352 51.120 o
-5 0 12 30.830 30.318 0.613 16.334 o
-5 0 13 36.078 36.217 0.744 12.347 o
-5 0 14 102.682 103.445 1.859 2.251 o
-5 0 15 35.784 37.222 0.744 12.302 o
-5 0 16 8.129 9.908 0.412 58.598 o
-5 0 17 145.122 141.159 2.291 1.341 o
-5 0 18 81.303 79.639 1.387 3.592 o
-5 0 19 43.382 42.417 0.874 9.350 o
-5 0 20 200.116 204.498 3.678 0.645 o
-5 0 21 0.690 1.005 0.432 102.539 o
-5 0 22 3.971 4.301 0.382 91.997 o
-5 0 23 0.440 0.603 0.332 173.492 o
-5 0 24 3.730 3.005 0.412 87.389 o
-5 0 25 1.344 1.397 0.301 178.251 o
-5 0 26 1.434 1.698 0.312 165.155 o
-5 0 27 1.800 2.100 0.332 142.272 o
-5 1 1 359.472 348.551 2.271 0.356 o
-5 1 2 524.462 508.622 3.326 0.173 o
-5 1 3 264.277 254.311 1.688 0.636 o
-5 1 4 122.919 124.055 0.935 2.391 o
-5 1 5 70.752 72.534 0.603 5.908 o
-5 1 6 11.765 12.803 0.191 67.763 o
-5 1 7 113.354 112.047 0.854 2.787 o
-5 1 8 313.662 309.832 2.100 0.451 o
-5 1 9 191.286 196.589 1.377 1.087 o
-5 1 10 48.833 54.818 0.523 9.734 o
-5 1 11 0.301 0.904 0.181 494.469 o
-5 1 12 62.733 63.530 0.744 6.606 o
-5 1 13 49.225 48.919 0.703 9.174 o
-5 1 14 32.862 33.624 0.513 16.495 o
-5 1 15 8.335 9.305 0.281 79.387 o
-5 1 16 45.647 46.226 0.633 10.407 o
-5 1 17 34.797 35.021 0.523 15.443 o
-5 1 18 17.586 18.812 0.372 35.857 o
-5 1 19 5.800 5.999 0.251 114.902 o
-5 1 20 0.492 0.301 0.231 337.571 o
-5 1 21 0.404 0.703 0.322 183.352 o
-5 1 22 14.204 15.003 0.362 44.491 o
-5 1 23 11.947 11.898 0.322 56.261 o
-5 1 24 5.140 5.607 0.301 105.840 o
-5 1 25 2.163 1.899 0.241 213.794 o
-5 1 26 3.673 4.110 0.241 157.348 o
-5 1 27 2.268 2.502 0.251 193.365 o
-5 2 1 339.595 335.337 2.110 0.394 o
-5 2 2 120.677 120.850 0.824 2.528 o
-5 2 3 352.816 339.246 2.261 0.370 o
-5 2 4 73.492 70.826 0.563 5.838 o
-5 2 5 250.375 249.608 1.668 0.684 o
-5 2 6 151.605 148.766 1.065 1.702 o
-5 2 7 198.301 204.086 1.427 1.017 o
-5 2 8 84.692 89.547 0.724 4.314 o
-5 2 9 84.743 88.542 0.724 4.336 o
-5 2 10 110.917 112.650 0.894 2.814 o
-5 2 11 32.551 34.318 0.402 17.932 o
-5 2 12 8.489 9.104 0.291 77.415 o
-5 2 13 9.081 10.401 0.281 73.451 o
-5 2 14 166.320 170.482 1.939 1.210 o
-5 2 15 60.199 63.630 0.814 6.596 o
-5 2 16 124.137 125.553 1.477 2.046 o
-5 2 17 38.484 39.523 0.583 13.060 o
-5 2 18 13.800 14.099 0.342 47.588 o
-5 2 19 77.280 78.141 1.025 4.456 o
-5 2 20 34.164 37.423 0.603 14.298 o
-5 2 21 38.008 37.714 0.633 12.905 o
-5 2 22 5.043 5.698 0.281 113.076 o
-5 2 23 17.706 18.510 0.372 35.897 o
-5 2 24 4.218 3.899 0.271 135.185 o
-5 2 25 24.640 24.610 0.422 24.668 o
-5 2 26 1.721 1.598 0.251 219.639 o
-5 2 27 5.219 5.698 0.291 108.155 o
-5 3 1 541.195 532.931 3.557 0.161 o
-5 3 2 353.571 340.642 2.221 0.369 o
-5 3 3 116.074 115.544 0.874 2.666 o
-5 3 4 94.288 98.038 0.724 3.710 o
-5 3 5 77.623 79.026 0.613 5.167 o
-5 3 6 177.561 180.179 1.256 1.257 o
-5 3 7 52.666 55.119 0.492 9.221 o
-5 3 8 278.108 272.711 1.889 0.566 o
-5 3 9 42.373 42.819 0.432 12.879 o
-5 3 10 3.337 2.794 0.181 223.714 o
-5 3 11 33.781 34.920 0.412 17.164 o
-5 3 12 8.494 9.104 0.251 84.298 o
-5 3 13 68.904 68.424 0.904 5.476 o
-5 3 14 24.398 24.811 0.412 25.020 o
-5 3 15 20.401 22.711 0.422 28.771 o
-5 3 16 10.068 10.300 0.301 66.950 o
-5 3 17 32.767 33.313 0.533 16.312 o
-5 3 18 18.538 19.214 0.372 34.423 o
-5 3 19 10.994 11.798 0.301 61.282 o
-5 3 20 8.168 8.100 0.301 79.544 o
-5 3 21 8.031 8.301 0.301 79.725 o
-5 3 22 18.089 18.601 0.422 33.089 o
-5 3 23 4.573 5.306 0.281 119.283 o
-5 3 24 4.394 4.803 0.251 136.776 o
-5 3 25 2.067 1.899 0.231 227.887 o
-5 3 26 2.794 2.904 0.231 193.771 o
-5 4 1 65.604 66.424 0.814 6.033 o
-5 4 2 450.806 453.101 4.200 0.205 o
-5 4 3 354.769 354.058 3.407 0.322 o
-5 4 4 80.185 80.443 0.623 4.947 o
-5 4 5 39.891 39.814 0.362 14.541 o
-5 4 6 436.464 439.093 2.884 0.239 o
-5 4 7 242.792 244.001 1.628 0.720 o
-5 4 8 67.039 71.831 0.633 6.173 o
-5 4 9 16.298 18.008 0.281 42.811 o
-5 4 10 26.827 27.916 0.362 23.366 o
-5 4 11 14.530 15.908 0.301 47.054 o
-5 4 12 2.642 3.206 0.201 220.832 o
-5 4 13 23.788 27.213 0.482 22.881 o
-5 4 14 22.912 25.605 0.402 26.093 o
-5 4 15 2.609 3.306 0.211 210.954 o
-5 4 16 46.215 48.919 0.663 9.883 o
-5 4 17 37.354 39.010 0.563 13.624 o
-5 4 18 21.335 22.007 0.412 28.589 o
-5 4 19 21.184 22.811 0.432 27.721 o
-5 4 20 55.742 56.124 0.824 7.336 o
-5 4 21 3.658 3.899 0.261 147.811 o
-5 4 22 48.987 49.019 0.713 9.143 o
-5 4 23 2.601 2.794 0.251 182.708 o
-5 4 24 9.067 8.803 0.281 77.093 o
-5 4 25 57.298 57.219 0.844 7.044 o
-5 4 26 1.467 1.005 0.221 283.450 o
-5 4 27 3.769 4.110 0.241 155.796 o
-5 5 1 58.475 59.229 0.824 6.916 o
-5 5 2 670.016 673.999 6.200 0.096 o
-5 5 3 156.351 155.871 1.688 1.417 o
-5 5 4 77.428 79.739 0.995 4.470 o
-5 5 5 172.178 171.778 1.246 1.335 o
-5 5 6 35.441 35.513 0.352 17.019 o
-5 5 7 152.481 157.167 1.146 1.620 o
-5 5 8 79.752 83.337 0.713 4.750 o
-5 5 9 100.000 101.736 0.925 3.252 o
-5 5 10 19.811 19.706 0.362 33.053 o
-5 5 11 6.762 7.607 0.261 97.729 o
-5 5 12 36.191 37.815 0.553 14.227 o
-5 5 13 44.119 46.919 0.613 10.761 o
-5 5 14 10.950 12.109 0.271 64.208 o
-5 5 15 22.910 23.816 0.392 27.081 o
-5 5 16 26.341 27.806 0.462 21.664 o
-5 5 17 1.011 0.904 0.201 355.451 o
-5 5 18 11.164 11.506 0.322 59.010 o
-5 5 19 34.084 34.920 0.563 15.196 o
-5 5 20 14.784 15.606 0.372 42.290 o
-5 5 21 8.746 9.305 0.301 74.156 o
-5 5 22 9.983 10.109 0.312 66.275 o
-5 5 23 5.951 6.411 0.261 108.606 o
-5 5 24 14.315 14.611 0.332 46.763 o
-5 5 25 2.538 2.201 0.211 230.179 o
-5 5 26 7.422 7.195 0.261 94.613 o
-5 6 1 283.676 286.126 2.703 0.491 o
-5 6 2 102.501 101.948 1.156 2.954 o
-5 6 3 38.906 39.211 0.603 12.801 o
-5 6 4 219.020 219.089 2.281 0.773 o
-5 6 5 20.543 20.611 0.392 30.676 o
-5 6 6 15.090 15.707 0.201 52.002 o
-5 6 7 15.088 15.305 0.221 51.407 o
-5 6 8 46.358 49.019 0.513 10.763 o
-5 6 9 45.755 44.517 0.593 10.815 o
-5 6 10 51.114 52.325 0.734 8.515 o
-5 6 11 51.151 53.722 0.814 8.013 o
-5 6 12 34.827 35.815 0.553 14.942 o
-5 6 13 8.359 9.496 0.281 78.810 o
-5 6 14 154.873 154.966 1.769 1.406 o
-5 6 15 12.661 13.405 0.332 51.642 o
-5 6 16 29.888 31.112 0.492 18.502 o
-5 6 17 8.537 9.707 0.301 74.190 o
-5 6 18 5.055 5.306 0.261 122.148 o
-5 6 19 0.879 1.005 0.251 258.603 o
-5 6 20 17.517 18.410 0.392 35.255 o
-5 6 21 0.516 0.492 0.211 384.460 o
-5 6 22 6.135 5.698 0.251 113.201 o
-5 6 23 1.907 1.899 0.211 259.208 o
-5 6 24 7.276 7.708 0.291 87.263 o
-5 6 25 40.473 40.116 0.653 11.871 o
-5 6 26 9.753 9.707 0.312 67.834 o
-5 7 1 186.957 191.585 1.939 1.025 o
-5 7 2 185.655 180.280 1.859 1.080 o
-5 7 3 16.794 18.008 0.372 37.442 o
-5 7 4 173.088 175.376 1.889 1.164 o
-5 7 5 140.274 136.165 1.558 1.725 o
-5 7 6 18.075 17.405 0.412 34.243 o
-5 7 7 216.942 216.396 1.698 0.861 o
-5 7 8 118.601 115.956 1.286 2.339 o
-5 7 9 93.758 94.049 1.095 3.387 o
-5 7 10 0.380 0.492 0.201 430.823 o
-5 7 11 41.550 42.718 0.603 11.785 o
-5 7 12 75.786 74.333 0.985 4.708 o
-5 7 13 10.842 10.803 0.332 59.868 o
-5 7 14 51.215 51.521 0.814 8.134 o
-5 7 15 47.824 48.215 0.744 9.190 o
-5 7 16 25.440 27.213 0.442 22.808 o
-5 7 17 43.222 44.226 0.633 11.049 o
-5 7 18 18.731 19.113 0.392 33.400 o
-5 7 19 6.012 6.803 0.291 98.035 o
-5 7 20 10.909 11.104 0.322 60.367 o
-5 7 21 1.093 1.105 0.211 320.234 o
-5 7 22 8.706 9.004 0.312 73.341 o
-5 7 23 5.412 5.798 0.241 123.184 o
-5 7 24 2.002 1.809 0.211 257.159 o
-5 7 25 5.478 5.798 0.251 118.990 o
-5 7 26 6.694 6.311 0.261 103.017 o
-5 8 1 19.179 19.505 0.422 31.457 o
-5 8 2 139.471 137.863 1.558 1.725 o
-5 8 3 46.637 45.020 0.713 9.806 o
-5 8 4 96.910 98.842 1.266 3.025 o
-5 8 5 199.329 192.680 2.271 0.901 o
-5 8 6 13.455 13.214 0.412 43.704 o
-5 8 7 3.807 3.598 0.121 240.542 o
-5 8 8 64.663 64.535 0.794 6.243 o
-5 8 9 80.352 80.031 1.035 4.251 o
-5 8 10 22.825 23.414 0.392 27.317 o
-5 8 11 52.721 53.722 0.734 8.222 o
-5 8 12 35.715 35.614 0.623 13.879 o
-5 8 13 24.960 25.816 0.472 22.835 o
-5 8 14 78.068 77.629 1.136 4.215 o
-5 8 15 55.899 55.219 0.884 7.105 o
-5 8 16 26.319 26.409 0.533 20.538 o
-5 8 17 7.249 7.708 0.332 79.020 o
-5 8 18 11.550 12.702 0.372 51.363 o
-5 8 19 1.826 2.000 0.261 200.381 o
-5 8 20 4.391 4.994 0.312 110.866 o
-5 8 21 5.542 5.507 0.271 112.911 o
-5 8 22 0.894 1.196 0.231 288.843 o
-5 8 23 3.591 4.110 0.261 147.256 o
-5 8 24 5.095 5.205 0.291 111.262 o
-5 8 25 21.636 21.314 0.563 23.776 o
-5 9 1 39.752 39.523 0.744 11.259 o
-5 9 2 45.289 43.613 0.814 9.429 o
-5 9 3 59.841 57.119 0.985 6.277 o
-5 9 4 11.984 12.009 0.382 50.222 o
-5 9 5 50.684 49.924 1.015 7.225 o
-5 9 6 52.512 52.818 1.025 6.883 o
-5 9 7 41.768 41.312 0.764 10.553 o
-5 9 8 34.315 35.513 0.482 16.009 o
-5 9 9 112.307 114.449 1.357 2.420 o
-5 9 10 3.444 3.598 0.201 193.300 o
-5 9 11 250.814 244.413 2.985 0.573 o
-5 9 12 63.296 64.022 0.955 5.867 o
-5 9 13 54.426 54.727 0.874 7.317 o
-5 9 14 23.217 24.007 0.502 23.710 o
-5 9 15 29.757 30.006 0.563 17.615 o
-5 9 16 26.060 27.012 0.553 20.081 o
-5 9 17 2.365 2.603 0.301 151.256 o
-5 9 18 9.419 10.109 0.422 53.852 o
-5 9 19 4.443 4.502 0.301 116.426 o
-5 9 20 2.353 2.201 0.281 169.218 o
-5 9 21 1.449 1.598 0.261 215.651 o
-5 9 22 1.879 1.497 0.231 241.083 o
-5 9 23 0.293 0.492 0.241 319.237 o
-5 9 24 2.517 2.402 0.291 157.372 o
-5 9 25 1.410 1.497 0.281 195.629 o
-5 10 1 85.020 81.739 1.467 3.316 o
-5 10 2 92.102 86.542 1.497 3.022 o
-5 10 3 39.041 38.116 0.804 10.962 o
-5 10 4 20.738 20.611 0.613 22.944 o
-5 10 5 53.239 52.124 0.975 7.087 o
-5 10 6 14.493 14.712 0.412 40.827 o
-5 10 7 73.498 73.931 1.306 4.127 o
-5 10 8 25.661 25.605 0.472 22.477 o
-5 10 9 99.047 98.742 1.226 3.014 o
-5 10 10 4.541 4.803 0.201 158.525 o
-5 10 11 64.923 64.535 0.935 5.796 o
-5 10 12 7.318 7.507 0.271 92.021 o
-5 10 13 44.178 44.919 0.713 10.219 o
-5 10 14 18.039 18.601 0.422 33.144 o
-5 10 15 2.762 2.904 0.261 170.616 o
-5 10 16 24.243 25.605 0.543 21.599 o
-5 10 17 1.209 1.105 0.231 275.991 o
-5 10 18 18.455 18.410 0.442 31.912 o
-5 10 20 7.591 7.708 0.322 79.412 o
-5 10 21 6.374 6.502 0.281 99.268 o
-5 10 22 10.133 9.205 0.332 64.631 o
-5 10 23 2.298 2.402 0.241 203.311 o
-5 10 24 1.609 1.809 0.322 153.755 o
-5 11 1 125.705 124.859 2.040 1.698 o
-5 11 2 2.472 2.603 0.362 116.023 o
-5 11 3 17.749 18.008 0.462 31.938 o
-5 11 4 69.976 68.424 1.176 4.709 o
-5 11 5 15.793 14.511 0.432 37.838 o
-5 11 6 92.535 88.643 1.548 2.921 o
-5 11 7 23.731 22.108 0.533 23.148 o
-5 11 8 52.476 51.722 0.985 7.128 o
-5 11 9 88.885 84.945 1.065 3.754 o
-5 11 10 13.193 12.903 0.291 54.360 o
-5 11 11 7.930 7.708 0.241 93.867 o
-5 11 12 14.733 14.611 0.352 44.576 o
-5 11 13 14.858 15.305 0.372 42.417 o
-5 11 14 3.308 3.799 0.231 172.951 o
-5 11 15 6.624 6.803 0.291 93.946 o
-5 11 16 2.851 3.005 0.231 191.220 o
-5 11 17 0.173 0.100 0.221 400.058 o
-5 11 18 8.149 8.612 0.322 74.848 o
-5 11 19 1.265 1.296 0.211 304.572 o
-5 11 20 5.939 5.507 0.291 103.248 o
-5 11 21 0.791 1.196 0.201 361.131 o
-5 11 22 11.379 11.305 0.342 56.532 o
-5 11 23 0.142 0.100 0.251 315.222 o
-5 12 1 50.849 48.426 0.925 7.759 o
-5 12 2 15.664 15.204 0.432 37.550 o
-5 12 3 0.876 1.005 0.271 228.592 o
-5 12 4 11.357 10.913 0.442 46.888 o
-5 12 5 42.429 41.312 0.824 9.957 o
-5 12 6 4.674 4.200 0.322 108.094 o
-5 12 7 48.060 46.115 0.935 8.132 o
-5 12 8 7.627 7.105 0.372 71.001 o
-5 12 9 8.219 8.612 0.382 64.632 o
-5 12 10 14.157 12.903 0.362 46.549 o
-5 12 11 12.298 12.501 0.291 57.343 o
-5 12 12 5.919 6.200 0.251 112.879 o
-5 12 13 5.551 5.698 0.281 108.701 o
-5 12 14 28.522 27.313 0.543 19.067 o
-5 12 15 28.605 29.112 0.603 17.538 o
-5 12 16 2.123 2.201 0.221 232.805 o
-5 12 17 7.176 7.808 0.301 85.382 o
-5 12 18 0.706 0.703 0.201 388.627 o
-5 12 19 4.275 5.095 0.261 131.941 o
-5 12 20 4.538 4.502 0.291 119.553 o
-5 12 21 20.090 18.410 0.543 26.449 o
-5 13 1 75.932 71.630 1.286 4.119 o
-5 13 2 10.629 10.501 0.382 55.119 o
-5 13 3 4.001 4.010 0.301 123.046 o
-5 13 4 2.155 2.201 0.301 157.378 o
-5 13 5 9.304 9.104 0.372 61.946 o
-5 13 6 6.850 6.703 0.362 76.910 o
-5 13 7 26.251 24.912 0.683 17.664 o
-5 13 8 34.113 33.212 0.814 12.277 o
-5 13 9 13.930 13.305 0.462 39.251 o
-5 13 10 48.761 48.014 0.965 7.778 o
-5 13 11 34.952 32.519 0.744 13.019 o
-5 13 12 2.081 2.201 0.161 317.225 o
-5 13 13 22.163 21.806 0.422 27.642 o
-5 13 14 1.979 2.000 0.211 254.240 o
-5 13 15 9.438 10.109 0.342 64.079 o
-5 13 16 0.547 0.201 0.221 364.339 o
-5 13 17 0.158 0.301 0.221 392.328 o
-5 13 18 4.750 4.904 0.231 140.496 o
-5 13 19 12.262 12.411 0.362 51.025 o
-5 13 20 3.043 2.904 0.241 180.162 o
-5 13 21 7.237 7.296 0.312 84.280 o
-5 14 1 22.286 22.108 0.593 22.277 o
-5 14 2 19.849 18.410 0.492 28.542 o
-5 14 3 38.209 36.418 0.774 11.569 o
-5 14 4 65.945 60.726 1.136 5.239 o
-5 14 5 6.297 6.411 0.362 80.038 o
-5 14 6 58.717 57.531 1.115 5.854 o
-5 14 7 29.766 28.610 0.673 15.994 o
-5 14 8 1.457 1.296 0.332 152.121 o
-5 14 9 21.377 21.605 0.623 22.024 o
-5 14 10 4.299 4.010 0.362 97.401 o
-5 14 11 4.985 4.994 0.372 87.519 o
-5 14 12 7.344 7.607 0.422 62.516 o
-5 14 13 3.249 3.598 0.372 102.107 o
-5 14 14 0.406 0.904 0.332 171.461 o
-5 14 15 14.194 14.099 0.322 48.256 o
-5 14 16 1.896 2.000 0.191 286.528 o
-5 14 17 1.058 1.196 0.191 365.350 o
-5 14 18 16.326 16.812 0.442 35.147 o
-5 14 19 3.577 3.206 0.191 202.377 o
-5 14 20 12.083 12.109 0.372 50.833 o
-5 15 1 6.918 6.904 0.402 68.420 o
-5 15 2 9.208 9.908 0.442 52.181 o
-5 15 3 12.184 11.798 0.502 39.735 o
-5 15 4 36.373 36.016 0.884 10.825 o
-5 15 5 27.945 25.314 0.744 15.859 o
-5 15 6 9.116 8.903 0.492 47.682 o
-5 15 7 9.552 10.300 0.543 40.988 o
-5 15 8 17.335 17.013 0.613 26.126 o
-5 15 9 7.771 7.105 0.442 58.928 o
-5 15 10 9.335 9.205 0.432 53.880 o
-5 15 11 15.131 15.104 0.513 33.590 o
-5 15 12 12.730 12.601 0.442 43.060 o
-5 15 13 1.265 0.703 0.332 159.216 o
-5 15 14 5.823 5.798 0.372 81.345 o
-5 15 15 3.186 2.794 0.362 109.471 o
-5 15 16 1.083 1.397 0.332 156.771 o
-5 15 17 2.893 2.502 0.322 132.958 o
-5 15 18 1.585 1.598 0.322 155.656 o
-5 15 19 16.397 15.908 0.603 27.594 o
-5 16 1 35.702 35.312 0.804 11.857 o
-5 16 2 22.919 23.103 0.613 21.134 o
-5 16 3 4.153 4.301 0.362 97.406 o
-5 16 4 1.415 1.105 0.322 162.011 o
-5 16 5 12.586 12.210 0.442 43.617 o
-5 16 6 4.507 4.502 0.342 101.144 o
-5 16 7 8.856 8.501 0.402 59.927 o
-5 16 8 1.413 1.196 0.332 153.446 o
-5 16 9 1.656 1.698 0.301 169.743 o
-5 16 10 30.678 28.409 0.673 15.734 o
-5 16 11 1.749 1.497 0.322 153.986 o
-5 16 12 9.038 9.406 0.402 58.193 o
-5 16 13 8.930 8.100 0.472 51.092 o
-5 16 14 2.306 2.100 0.412 97.625 o
-5 16 15 0.211 0.492 0.312 201.137 o
-5 16 16 10.471 10.602 0.412 52.043 o
-5 16 17 8.746 9.004 0.392 60.937 o
-5 16 18 6.930 7.296 0.372 73.331 o
-5 17 1 9.237 9.205 0.412 56.631 o
-5 17 2 2.741 3.598 0.352 114.161 o
-5 17 3 8.927 9.104 0.402 58.900 o
-5 17 4 0.932 0.904 0.312 181.330 o
-5 17 5 3.651 3.799 0.352 106.186 o
-5 17 6 26.465 26.107 0.653 17.978 o
-5 17 7 3.407 3.407 0.322 122.786 o
-5 17 8 12.744 12.702 0.492 39.128 o
-5 17 9 5.684 5.698 0.462 63.212 o
-5 17 10 3.015 4.110 0.352 109.858 o
-5 17 11 10.883 11.607 0.402 51.085 o
-5 17 12 1.871 1.809 0.332 143.208 o
-5 17 13 7.265 7.507 0.382 69.779 o
-5 17 14 10.991 11.004 0.422 49.463 o
-5 17 15 1.572 1.397 0.322 157.339 o
-5 17 16 3.830 4.110 0.412 84.220 o
-5 18 1 1.537 1.809 0.301 170.873 o
-5 18 2 19.438 19.405 0.533 26.936 o
-5 18 3 11.925 11.898 0.442 44.995 o
-5 18 4 1.427 1.196 0.332 153.240 o
-5 18 5 10.477 10.803 0.452 47.646 o
-5 18 6 0.704 1.105 0.422 106.682 o
-5 18 7 3.761 3.407 0.352 106.827 o
-5 18 8 9.030 8.100 0.372 64.374 o
-5 18 9 5.721 5.698 0.342 89.749 o
-5 18 10 13.957 13.214 0.432 41.404 o
-5 18 11 8.184 7.607 0.372 68.055 o
-5 18 12 9.750 9.597 0.392 57.345 o
-5 18 13 12.019 10.913 0.502 40.570 o
-5 18 14 2.931 3.105 0.322 129.224 o
-5 19 1 4.745 5.205 0.342 97.183 o
-5 19 2 4.579 4.904 0.342 99.279 o
-5 19 3 2.682 3.598 0.352 114.662 o
-5 19 4 1.978 2.100 0.372 117.500 o
-5 19 5 1.549 2.100 0.412 102.301 o
-5 19 6 0.209 0.492 0.322 189.424 o
-5 19 7 3.369 3.497 0.352 109.483 o
-5 19 8 3.466 3.598 0.342 112.466 o
-5 19 9 0.356 0.603 0.322 185.313 o
-5 19 10 2.909 3.497 0.362 108.895 o
-5 19 11 4.568 5.607 0.482 62.769 o
-5 19 12 0.475 0.804 0.322 181.011 o
-5 20 1 0.361 0.492 0.362 149.257 o
-5 20 2 7.889 8.612 0.402 62.562 o
-5 20 3 2.781 2.603 0.342 123.014 o
-5 20 4 0.438 0.201 0.432 106.724 o
-5 20 5 15.837 16.109 0.553 30.318 o
-5 20 6 4.017 4.602 0.362 97.312 o
-5 20 7 2.468 2.603 0.332 131.536 o
-5 20 8 0.724 0.603 0.312 188.567 o
-5 20 9 1.548 1.598 0.442 91.989 o
-5 21 1 2.577 2.402 0.362 115.987 o
-5 21 2 1.020 0.904 0.312 179.631 o
-5 21 3 2.249 1.598 0.322 146.361 o
-5 21 4 0.119 0.000 0.432 109.555 o
-4 0 1 271.747 261.416 2.331 0.564 o
-4 0 2 0.478 1.105 0.121 767.409 o
-4 0 3 40.764 41.312 0.462 13.286 o
-4 0 4 682.886 668.090 6.019 0.095 o
-4 0 5 287.244 267.315 2.402 0.521 o
-4 0 6 12.628 13.214 0.271 57.184 o
-4 0 7 23.298 23.716 0.402 26.530 o
-4 0 8 2.396 2.502 0.211 229.860 o
-4 0 9 187.041 190.088 1.960 1.025 o
-4 0 10 24.252 26.821 0.452 23.447 o
-4 0 11 2.171 2.904 0.241 200.146 o
-4 0 12 57.975 58.023 0.834 6.982 o
-4 0 13 116.126 113.142 1.728 2.087 o
-4 0 14 50.331 47.823 1.005 7.409 o
-4 0 15 152.413 157.870 2.552 1.148 o
-4 0 16 94.307 95.034 1.628 2.714 o
-4 0 17 1.673 1.809 0.291 177.116 o
-4 0 18 37.579 36.116 0.774 11.724 o
-4 0 19 23.671 24.520 0.623 20.175 o
-4 0 20 182.312 179.385 2.954 0.860 o
-4 0 21 0.951 0.904 0.352 146.631 o
-4 0 22 17.796 19.304 0.563 27.024 o
-4 0 23 15.778 15.606 0.513 32.666 o
-4 0 24 9.714 9.406 0.402 56.432 o
-4 0 25 11.017 11.707 0.412 49.687 o
-4 0 26 1.272 1.196 0.382 122.376 o
-4 0 27 1.429 1.809 0.352 135.527 o
-4 1 1 141.202 132.255 0.894 2.013 o
-4 1 2 339.147 318.736 2.060 0.408 o
-4 1 3 197.818 183.475 1.226 1.110 o
-4 1 4 844.803 817.459 5.155 0.069 o
-4 1 5 74.240 76.634 0.593 5.511 o
-4 1 6 366.715 359.253 2.392 0.339 o
-4 1 7 45.911 48.316 0.412 11.486 o
-4 1 8 361.468 364.157 2.402 0.342 o
-4 1 9 606.490 609.163 3.809 0.129 o
-4 1 10 868.754 872.779 5.537 0.064 o
-4 1 11 188.419 186.882 1.387 1.134 o
-4 1 12 92.338 93.436 0.884 3.702 o
-4 1 13 23.273 23.414 0.402 26.670 o
-4 1 14 8.845 9.004 0.291 76.014 o
-4 1 15 190.795 190.791 2.161 0.964 o
-4 1 16 1.784 2.402 0.201 267.675 o
-4 1 17 41.597 41.925 0.603 11.862 o
-4 1 18 18.821 19.013 0.372 34.205 o
-4 1 19 0.627 0.201 0.211 387.489 o
-4 1 20 22.166 22.309 0.432 27.121 o
-4 1 21 35.750 36.418 0.603 13.991 o
-4 1 22 0.287 0.492 0.241 319.568 o
-4 1 23 3.692 4.010 0.281 135.986 o
-4 1 24 3.928 4.301 0.251 146.454 o
-4 1 25 7.692 7.507 0.261 91.845 o
-4 1 26 2.847 2.794 0.231 193.822 o
-4 1 27 7.563 7.296 0.261 93.351 o
-4 2 1 83.534 79.639 0.543 4.879 o
-4 2 2 922.537 887.793 5.587 0.059 o
-4 2 3 156.024 149.660 0.985 1.667 o
-4 2 4 27.083 25.505 0.241 26.231 o
-4 2 5 153.307 151.268 1.035 1.676 o
-4 2 6 134.931 136.466 0.995 2.040 o
-4 2 7 155.534 153.861 1.095 1.618 o
-4 2 8 257.918 262.411 1.789 0.635 o
-4 2 9 110.593 113.554 0.874 2.825 o
-4 2 10 11.618 11.898 0.211 68.316 o
-4 2 11 301.779 309.631 2.120 0.470 o
-4 2 12 81.077 82.030 0.784 4.601 o
-4 2 13 105.934 105.646 1.176 2.802 o
-4 2 14 53.808 56.124 0.764 7.810 o
-4 2 15 1.939 2.100 0.211 253.838 o
-4 2 16 33.102 33.815 0.492 16.639 o
-4 2 17 5.766 6.100 0.231 121.299 o
-4 2 18 64.259 63.831 0.834 6.181 o
-4 2 19 15.662 15.807 0.342 42.520 o
-4 2 20 86.394 87.839 1.146 3.673 o
-4 2 21 1.418 1.296 0.231 262.705 o
-4 2 22 15.027 15.807 0.362 42.358 o
-4 2 23 9.632 9.305 0.301 70.495 o
-4 2 24 0.450 0.492 0.251 288.659 o
-4 2 25 11.497 11.707 0.301 59.867 o
-4 2 26 2.851 3.005 0.231 191.227 o
-4 2 27 4.176 4.200 0.241 148.808 o
-4 3 1 738.657 717.512 6.281 0.083 o
-4 3 2 1281.780 1231.630 11.024 0.028 o
-4 3 3 193.875 193.092 1.236 1.103 o
-4 3 4 1008.730 989.328 6.039 0.049 o
-4 3 5 14.703 14.712 0.191 54.889 o
-4 3 6 322.300 324.644 2.150 0.424 o
-4 3 7 68.119 69.831 0.583 6.281 o
-4 3 8 11.123 12.009 0.211 70.097 o
-4 3 9 1.934 2.301 0.161 323.349 o
-4 3 10 80.990 86.733 0.734 4.559 o
-4 3 11 8.393 9.305 0.211 91.235 o
-4 3 12 41.579 42.115 0.533 12.415 o
-4 3 13 14.740 15.003 0.322 46.219 o
-4 3 14 22.047 23.515 0.402 27.636 o
-4 3 15 166.783 168.774 1.919 1.219 o
-4 3 16 11.506 12.109 0.291 60.270 o
-4 3 17 53.127 53.129 0.724 8.257 o
-4 3 18 4.006 4.200 0.221 162.449 o
-4 3 19 13.204 13.606 0.322 50.987 o
-4 3 20 41.730 41.211 0.653 11.492 o
-4 3 21 3.899 4.010 0.322 115.384 o
-4 3 22 6.402 7.607 0.291 92.799 o
-4 3 23 8.563 8.702 0.312 74.592 o
-4 3 24 0.779 0.804 0.211 351.244 o
-4 3 25 1.527 1.698 0.241 236.700 o
-4 3 26 9.934 9.707 0.291 69.934 o
-4 3 27 0.861 0.804 0.211 345.420 o
-4 4 1 145.105 146.465 1.427 1.666 o
-4 4 2 176.417 180.581 1.769 1.155 o
-4 4 3 221.967 221.099 2.161 0.775 o
-4 4 4 96.468 96.039 0.693 3.693 o
-4 4 5 220.923 226.495 1.517 0.844 o
-4 4 6 75.514 73.830 0.593 5.520 o
-4 4 7 82.932 84.432 0.703 4.561 o
-4 4 8 357.084 371.061 2.472 0.341 o
-4 4 9 10.224 11.104 0.221 74.886 o
-4 4 10 32.252 32.820 0.372 18.789 o
-4 4 11 9.886 10.602 0.231 76.375 o
-4 4 12 94.600 94.541 1.025 3.436 o
-4 4 13 50.652 53.722 0.754 8.381 o
-4 4 14 56.642 59.932 0.764 7.297 o
-4 4 15 36.951 38.819 0.553 13.865 o
-4 4 16 35.722 37.513 0.563 14.297 o
-4 4 17 14.841 15.807 0.352 43.315 o
-4 4 18 8.323 9.305 0.271 81.183 o
-4 4 19 22.116 22.811 0.402 27.876 o
-4 4 20 53.163 54.526 0.794 7.835 o
-4 4 21 9.794 10.300 0.312 66.608 o
-4 4 22 20.917 21.213 0.402 29.669 o
-4 4 23 2.236 2.100 0.251 198.978 o
-4 4 24 5.476 5.798 0.261 115.569 o
-4 4 25 14.860 14.802 0.342 44.842 o
-4 4 26 3.185 3.105 0.221 190.251 o
-4 4 27 2.145 2.402 0.241 207.333 o
-4 5 1 492.579 483.912 4.381 0.178 o
-4 5 2 232.114 228.606 2.231 0.721 o
-4 5 3 98.361 92.341 1.075 3.293 o
-4 5 4 190.255 192.580 1.718 1.046 o
-4 5 5 22.410 21.605 0.241 32.769 o
-4 5 6 39.583 41.623 0.382 14.204 o
-4 5 7 0.130 0.492 0.131 957.868 o
-4 5 8 284.257 281.021 1.929 0.541 o
-4 5 9 192.492 195.183 1.467 1.070 o
-4 5 10 83.033 84.432 0.804 4.408 o
-4 5 11 95.737 95.446 1.065 3.338 o
-4 5 12 39.972 42.216 0.603 12.193 o
-4 5 13 1.159 1.397 0.201 328.000 o
-4 5 14 0.450 0.603 0.181 494.670 o
-4 5 15 71.801 74.433 0.945 5.013 o
-4 5 16 33.461 34.508 0.513 16.117 o
-4 5 17 16.472 17.104 0.362 39.067 o
-4 5 18 33.624 34.318 0.523 15.964 o
-4 5 19 17.117 16.913 0.362 38.269 o
-4 5 20 9.211 10.009 0.332 66.419 o
-4 5 21 2.434 3.005 0.251 184.016 o
-4 5 22 1.447 1.497 0.241 243.015 o
-4 5 23 0.453 0.603 0.211 385.147 o
-4 5 24 2.431 2.502 0.261 181.045 o
-4 5 25 8.531 8.200 0.281 81.166 o
-4 5 26 1.541 1.196 0.231 259.709 o
-4 6 1 231.663 226.495 2.221 0.727 o
-4 6 2 73.091 73.026 0.884 5.116 o
-4 6 3 76.748 75.428 0.945 4.713 o
-4 6 4 104.301 104.138 1.176 2.861 o
-4 6 5 476.590 469.903 2.954 0.207 o
-4 6 6 583.144 567.640 3.608 0.142 o
-4 6 7 15.342 15.506 0.221 50.547 o
-4 6 8 10.624 11.305 0.211 73.771 o
-4 6 9 17.963 19.013 0.301 38.360 o
-4 6 10 51.527 51.813 0.673 8.802 o
-4 6 11 20.600 21.003 0.372 31.130 o
-4 6 12 47.867 50.125 0.663 9.521 o
-4 6 13 72.218 74.634 0.884 5.120 o
-4 6 14 113.090 114.951 1.347 2.408 o
-4 6 15 99.941 103.847 1.236 2.915 o
-4 6 16 9.203 10.401 0.281 72.930 o
-4 6 17 0.111 0.392 0.221 392.553 o
-4 6 18 13.778 14.511 0.322 48.703 o
-4 6 19 11.187 11.707 0.312 59.732 o
-4 6 20 21.750 21.907 0.422 27.948 o
-4 6 21 13.355 13.305 0.352 48.547 o
-4 6 22 4.640 4.803 0.241 138.160 o
-4 6 23 0.158 0.392 0.251 306.191 o
-4 6 24 11.459 12.310 0.312 58.051 o
-4 6 25 20.103 19.807 0.382 31.912 o
-4 6 26 5.300 5.205 0.231 131.551 o
-4 7 1 339.861 335.337 3.135 0.357 o
-4 7 2 159.962 166.673 1.728 1.331 o
-4 7 3 74.566 75.740 1.005 4.692 o
-4 7 4 360.453 360.258 3.427 0.314 o
-4 7 5 182.602 184.179 1.266 1.204 o
-4 7 6 6.911 6.602 0.151 128.831 o
-4 7 7 72.182 74.634 0.653 5.618 o
-4 7 8 103.501 105.455 0.985 3.038 o
-4 7 9 70.390 69.831 0.864 5.434 o
-4 7 10 21.776 22.218 0.402 28.428 o
-4 7 11 20.118 20.711 0.442 29.208 o
-4 7 12 88.366 90.341 1.146 3.561 o
-4 7 13 4.616 5.507 0.231 138.265 o
-4 7 14 47.981 48.818 0.653 9.665 o
-4 7 15 126.767 127.261 1.548 1.956 o
-4 7 16 42.316 42.417 0.613 11.573 o
-4 7 17 10.602 11.707 0.301 62.685 o
-4 7 18 1.962 2.502 0.251 200.789 o
-4 7 19 28.242 29.614 0.513 19.236 o
-4 7 20 10.776 11.406 0.342 58.049 o
-4 7 21 13.165 13.114 0.322 51.650 o
-4 7 22 6.286 6.100 0.291 98.576 o
-4 7 23 14.607 14.903 0.342 45.221 o
-4 7 24 2.989 3.598 0.231 181.505 o
-4 7 25 0.805 1.105 0.211 338.868 o
-4 7 26 8.790 8.200 0.281 79.869 o
-4 8 1 11.679 12.009 0.291 59.891 o
-4 8 2 5.713 5.698 0.261 113.841 o
-4 8 3 3.688 3.799 0.251 153.803 o
-4 8 4 51.309 51.521 0.724 8.594 o
-4 8 5 109.853 107.344 0.844 2.948 o
-4 8 6 64.623 62.927 0.613 6.846 o
-4 8 7 102.873 101.445 1.075 3.028 o
-4 8 8 8.194 9.004 0.261 84.449 o
-4 8 9 28.986 30.006 0.472 19.513 o
-4 8 10 107.046 108.851 1.447 2.501 o
-4 8 11 14.559 14.903 0.342 45.312 o
-4 8 12 36.068 38.217 0.613 13.548 o
-4 8 13 43.737 44.125 0.724 10.288 o
-4 8 14 31.414 32.619 0.533 16.941 o
-4 8 15 27.008 28.409 0.472 20.924 o
-4 8 16 43.603 43.422 0.643 10.978 o
-4 8 17 14.570 15.807 0.362 43.135 o
-4 8 18 31.114 31.916 0.553 16.885 o
-4 8 19 2.763 3.206 0.271 160.830 o
-4 8 20 35.792 36.217 0.613 13.892 o
-4 8 21 8.990 9.305 0.281 76.289 o
-4 8 22 6.988 7.195 0.261 97.590 o
-4 8 23 3.707 3.497 0.241 161.938 o
-4 8 24 9.082 9.406 0.301 72.524 o
-4 8 25 35.894 35.513 0.643 13.612 o
-4 9 1 48.323 44.618 0.462 11.094 o
-4 9 2 131.147 126.055 1.507 1.927 o
-4 9 3 329.354 320.534 3.417 0.365 o
-4 9 4 32.222 30.911 0.452 18.140 o
-4 9 5 98.650 95.245 0.985 3.337 o
-4 9 6 16.082 16.500 0.281 44.595 o
-4 9 7 9.395 9.908 0.231 80.523 o
-4 9 8 54.473 55.431 0.804 7.594 o
-4 9 9 104.281 103.244 1.236 2.815 o
-4 9 10 48.664 48.627 0.693 9.337 o
-4 9 11 14.433 15.506 0.362 43.635 o
-4 9 12 2.983 3.497 0.221 190.379 o
-4 9 13 40.472 42.919 0.693 11.234 o
-4 9 14 27.859 28.318 0.513 19.723 o
-4 9 15 13.412 13.405 0.362 47.526 o
-4 9 16 54.714 55.119 0.854 7.359 o
-4 9 17 9.297 9.205 0.332 67.544 o
-4 9 18 10.169 10.501 0.332 62.399 o
-4 9 19 12.486 12.109 0.362 50.861 o
-4 9 20 18.715 18.601 0.382 34.147 o
-4 9 21 12.076 11.798 0.312 57.033 o
-4 9 22 6.847 6.311 0.271 99.222 o
-4 9 23 5.715 5.507 0.291 104.964 o
-4 9 24 1.353 1.296 0.261 222.834 o
-4 9 25 6.764 7.195 0.352 78.297 o
-4 10 1 58.964 53.521 0.623 7.945 o
-4 10 2 56.649 51.521 0.653 8.234 o
-4 10 3 11.130 11.004 0.281 64.387 o
-4 10 4 32.016 30.710 0.482 17.830 o
-4 10 5 31.469 30.107 0.442 18.808 o
-4 10 6 17.343 17.104 0.322 39.820 o
-4 10 7 88.864 88.844 1.065 3.683 o
-4 10 8 9.747 10.009 0.281 71.478 o
-4 10 9 23.285 23.515 0.402 26.620 o
-4 10 10 6.232 5.899 0.241 114.474 o
-4 10 11 6.722 6.803 0.251 103.550 o
-4 10 12 27.813 28.811 0.523 19.434 o
-4 10 13 15.322 16.008 0.372 41.092 o
-4 10 14 16.916 17.505 0.392 36.594 o
-4 10 15 21.388 21.605 0.442 27.726 o
-4 10 16 14.445 15.204 0.402 41.188 o
-4 10 17 21.891 22.610 0.482 25.664 o
-4 10 18 13.595 13.606 0.392 44.649 o
-4 10 19 21.980 21.515 0.462 26.637 o
-4 10 20 1.213 1.196 0.251 242.547 o
-4 10 21 6.908 7.396 0.312 85.776 o
-4 10 22 7.379 7.195 0.342 77.587 o
-4 10 23 0.313 0.201 0.231 353.407 o
-4 10 24 1.344 1.397 0.241 248.597 o
-4 11 1 46.783 44.517 0.653 10.224 o
-4 11 2 17.154 16.299 0.281 42.809 o
-4 11 3 122.271 116.549 1.527 2.110 o
-4 11 4 0.340 0.492 0.090 1361.340 o
-4 11 5 24.015 23.012 0.352 27.572 o
-4 11 6 64.213 62.626 0.794 6.359 o
-4 11 7 12.249 12.310 0.261 60.587 o
-4 11 8 16.561 17.013 0.332 40.609 o
-4 11 9 52.942 52.818 0.774 8.056 o
-4 11 10 1.436 1.598 0.181 344.342 o
-4 11 11 78.550 81.638 1.176 4.035 o
-4 11 12 89.798 89.738 1.226 3.411 o
-4 11 13 10.404 10.803 0.322 62.409 o
-4 11 14 5.939 5.798 0.261 111.357 o
-4 11 15 20.683 20.309 0.452 28.525 o
-4 11 16 30.672 31.313 0.583 16.691 o
-4 11 17 2.896 2.693 0.251 177.656 o
-4 11 18 17.026 16.299 0.402 36.719 o
-4 11 19 4.942 5.205 0.281 116.239 o
-4 11 20 2.868 3.105 0.251 174.120 o
-4 11 21 0.754 0.804 0.241 286.272 o
-4 11 22 0.422 0.603 0.211 387.823 o
-4 11 23 0.231 0.000 0.201 477.917 o
-4 12 1 140.567 133.863 1.638 1.698 o
-4 12 2 14.247 12.601 0.241 55.864 o
-4 12 3 59.013 50.828 0.683 7.861 o
-4 12 4 26.855 24.309 0.402 23.723 o
-4 12 5 21.411 19.214 0.322 32.956 o
-4 12 6 51.365 48.115 0.633 9.304 o
-4 12 7 9.573 9.205 0.211 84.392 o
-4 12 8 21.579 21.515 0.372 29.898 o
-4 12 9 42.472 43.221 0.673 10.982 o
-4 12 10 18.581 19.606 0.372 34.139 o
-4 12 11 12.101 12.310 0.332 54.342 o
-4 12 12 24.324 24.309 0.452 24.225 o
-4 12 13 5.355 6.100 0.281 108.660 o
-4 12 14 18.704 19.013 0.432 31.779 o
-4 12 15 29.411 28.911 0.543 18.329 o
-4 12 16 1.467 1.196 0.221 278.915 o
-4 12 17 4.758 5.607 0.271 119.831 o
-4 12 18 2.940 3.206 0.231 186.881 o
-4 12 19 7.143 7.195 0.291 89.526 o
-4 12 20 18.451 18.108 0.412 33.409 o
-4 12 21 8.208 8.200 0.332 73.710 o
-4 12 22 4.350 4.301 0.241 145.536 o
-4 12 23 1.757 1.809 0.221 253.264 o
-4 13 1 0.124 0.301 0.121 1158.340 o
-4 13 2 2.351 2.100 0.121 364.908 o
-4 13 3 106.119 96.250 1.387 2.707 o
-4 13 4 47.411 41.824 0.693 10.076 o
-4 13 5 15.133 12.702 0.342 46.322 o
-4 13 6 4.040 3.206 0.161 211.389 o
-4 13 7 24.039 21.515 0.362 27.933 o
-4 13 8 33.998 31.715 0.482 16.831 o
-4 13 9 1.778 2.000 0.151 363.488 o
-4 13 10 21.429 20.711 0.412 29.086 o
-4 13 11 17.004 17.204 0.392 36.676 o
-4 13 12 2.755 3.306 0.251 174.366 o
-4 13 13 5.321 5.798 0.301 103.720 o
-4 13 14 3.532 4.110 0.271 142.623 o
-4 13 15 8.683 8.903 0.342 68.807 o
-4 13 16 0.065 0.100 0.221 410.237 o
-4 13 17 4.643 4.994 0.271 124.144 o
-4 13 18 1.037 1.296 0.231 279.532 o
-4 13 19 1.183 0.904 0.251 248.869 o
-4 13 20 6.440 5.999 0.271 103.408 o
-4 13 21 2.127 1.809 0.211 252.137 o
-4 13 22 6.611 6.311 0.291 95.643 o
-4 14 1 29.721 25.605 0.412 21.357 o
-4 14 2 2.273 1.598 0.151 340.993 o
-4 14 3 46.075 44.517 0.925 8.517 o
-4 14 4 33.099 30.810 0.703 14.222 o
-4 14 5 16.152 14.903 0.523 32.114 o
-4 14 6 16.878 16.500 0.523 30.677 o
-4 14 7 36.032 32.619 0.734 12.876 o
-4 14 8 1.756 1.296 0.141 420.131 o
-4 14 9 60.949 54.627 0.834 6.862 o
-4 14 10 8.802 8.803 0.261 81.731 o
-4 14 11 13.571 13.214 0.352 48.193 o
-4 14 12 16.395 16.008 0.382 38.878 o
-4 14 13 3.446 3.407 0.241 167.383 o
-4 14 14 4.068 4.200 0.261 140.093 o
-4 14 15 0.197 0.201 0.241 334.109 o
-4 14 16 1.432 1.809 0.241 238.050 o
-4 14 17 2.238 2.301 0.191 263.410 o
-4 14 18 3.429 3.497 0.261 154.243 o
-4 14 19 7.951 8.200 0.301 80.361 o
-4 14 20 9.386 9.496 0.312 69.617 o
-4 14 21 10.133 10.109 0.352 60.592 o
-4 15 1 29.703 27.313 0.633 16.927 o
-4 15 2 10.747 10.401 0.402 52.736 o
-4 15 3 3.385 3.497 0.322 122.561 o
-4 15 4 47.925 46.226 0.935 8.141 o
-4 15 5 0.210 0.904 0.312 196.449 o
-4 15 6 7.772 7.999 0.392 65.469 o
-4 15 7 16.235 15.606 0.513 32.211 o
-4 15 8 48.554 45.422 0.995 7.760 o
-4 15 9 31.666 30.810 0.754 13.896 o
-4 15 10 2.800 3.698 0.352 113.252 o
-4 15 11 53.969 50.517 0.834 7.775 o
-4 15 12 10.343 10.109 0.291 67.599 o
-4 15 13 0.514 0.603 0.151 635.316 o
-4 15 14 0.501 0.603 0.171 532.052 o
-4 15 15 3.693 3.306 0.211 183.769 o
-4 15 16 3.939 4.010 0.221 165.366 o
-4 15 17 14.744 15.204 0.412 40.078 o
-4 15 18 0.179 0.301 0.201 465.301 o
-4 15 19 8.167 8.612 0.312 76.536 o
-4 15 20 0.719 0.603 0.161 541.711 o
-4 16 1 26.335 26.821 0.673 17.486 o
-4 16 2 24.541 23.414 0.643 19.545 o
-4 16 3 10.080 9.808 0.412 53.841 o
-4 16 4 8.678 8.501 0.402 60.428 o
-4 16 5 0.988 1.196 0.322 168.242 o
-4 16 6 9.527 9.597 0.402 56.664 o
-4 16 7 12.300 11.607 0.442 44.601 o
-4 16 8 8.026 7.507 0.392 65.443 o
-4 16 9 10.950 10.009 0.422 50.577 o
-4 16 10 14.853 14.802 0.543 32.344 o
-4 16 11 0.757 1.005 0.422 106.659 o
-4 16 12 16.094 16.500 0.543 30.412 o
-4 16 13 12.303 11.205 0.422 46.710 o
-4 16 14 2.886 2.904 0.322 130.795 o
-4 16 15 2.025 2.402 0.312 150.732 o
-4 16 16 4.695 4.803 0.372 89.596 o
-4 16 17 9.114 8.903 0.422 56.023 o
-4 16 18 0.648 0.603 0.372 137.783 o
-4 17 1 6.163 7.004 0.382 74.981 o
-4 17 2 7.044 7.004 0.402 67.817 o
-4 17 3 38.564 38.819 0.884 10.243 o
-4 17 4 2.992 3.698 0.402 92.668 o
-4 17 5 5.142 5.607 0.472 63.037 o
-4 17 6 45.321 41.925 0.955 8.561 o
-4 17 7 27.538 26.107 0.663 17.374 o
-4 17 8 7.750 7.607 0.382 67.877 o
-4 17 9 7.612 7.808 0.392 66.305 o
-4 17 10 4.465 4.502 0.372 91.725 o
-4 17 11 3.240 2.502 0.312 134.500 o
-4 17 12 4.226 4.010 0.332 108.654 o
-4 17 13 6.505 5.798 0.372 78.241 o
-4 17 14 8.979 8.501 0.442 54.262 o
-4 17 15 0.111 0.201 0.372 146.431 o
-4 17 16 2.911 2.904 0.322 130.530 o
-4 17 17 11.164 10.702 0.412 50.431 o
-4 18 1 0.650 1.105 0.332 165.705 o
-4 18 2 24.450 25.816 0.653 18.841 o
-4 18 3 0.729 1.497 0.432 100.789 o
-4 18 4 10.828 10.602 0.462 46.211 o
-4 18 5 3.247 3.407 0.352 110.806 o
-4 18 6 4.506 4.110 0.332 106.098 o
-4 18 7 18.417 18.701 0.543 27.588 o
-4 18 8 0.276 0.201 0.322 191.062 o
-4 18 9 2.337 2.402 0.332 134.114 o
-4 18 10 2.699 2.402 0.342 124.800 o
-4 18 11 0.237 0.201 0.422 113.161 o
-4 18 12 0.055 0.100 0.382 140.144 o
-4 18 13 0.163 0.392 0.352 161.078 o
-4 18 14 2.000 1.397 0.322 151.122 o
-4 18 15 1.764 1.698 0.342 138.670 o
-4 19 1 9.080 9.305 0.402 58.217 o
-4 19 2 5.092 5.406 0.392 80.725 o
-4 19 3 9.494 9.104 0.492 46.838 o
-4 19 4 1.369 1.397 0.312 168.803 o
-4 19 5 1.688 1.899 0.322 151.987 o
-4 19 6 6.145 6.100 0.372 79.172 o
-4 19 7 3.475 3.005 0.352 110.586 o
-4 19 8 0.059 0.100 0.312 209.590 o
-4 19 9 2.269 3.005 0.442 85.079 o
-4 19 10 11.193 11.798 0.472 43.671 o
-4 19 11 2.035 2.402 0.322 143.901 o
-4 19 12 1.353 1.105 0.342 147.449 o
-4 19 13 1.873 2.201 0.322 147.358 o
-4 20 1 1.276 1.005 0.312 173.916 o
-4 20 2 5.969 6.200 0.382 77.472 o
-4 20 3 1.014 0.703 0.412 110.717 o
-4 20 4 7.384 7.004 0.382 70.259 o
-4 20 5 5.351 5.798 0.372 83.611 o
-4 20 6 0.626 0.603 0.322 180.041 o
-4 20 7 4.140 4.010 0.372 95.079 o
-4 20 8 0.847 1.397 0.422 104.762 o
-4 20 9 3.436 3.799 0.342 111.879 o
-4 20 10 9.162 9.707 0.422 54.931 o
-4 21 1 0.664 0.603 0.301 201.239 o
-4 21 2 0.966 1.397 0.322 166.931 o
-4 21 3 12.840 13.807 0.603 31.248 o
-4 21 4 1.884 2.301 0.332 139.999 o
-4 21 5 4.949 4.994 0.362 90.551 o
-4 21 6 4.723 4.502 0.342 99.665 o
-3 0 1 0.604 0.603 0.111 895.503 o
-3 0 2 545.388 527.424 4.592 0.150 o
-3 0 3 535.206 541.643 4.713 0.150 o
-3 0 4 28.441 28.117 0.352 22.443 o
-3 0 5 1490.320 1412.810 12.591 0.021 o
-3 0 6 501.087 503.919 4.753 0.167 o
-3 0 7 226.213 234.705 2.311 0.721 o
-3 0 8 297.531 299.532 2.804 0.451 o
-3 0 9 36.039 35.413 0.523 14.974 o
-3 0 10 53.295 58.224 0.764 7.750 o
-3 0 11 33.362 35.212 0.553 15.511 o
-3 0 12 66.355 70.132 0.925 5.535 o
-3 0 13 49.538 51.421 0.894 7.903 o
-3 0 14 14.452 15.415 0.452 37.786 o
-3 0 16 0.928 0.603 0.281 219.482 o
-3 0 17 39.714 40.719 0.804 10.616 o
-3 0 18 2.005 1.899 0.301 162.141 o
-3 0 19 7.230 7.507 0.432 61.390 o
-3 0 20 199.748 199.896 3.306 0.709 o
-3 0 21 28.962 28.710 0.724 15.390 o
-3 0 22 4.776 4.994 0.372 88.633 o
-3 0 23 1.452 2.100 0.332 146.732 o
-3 0 24 1.692 1.698 0.322 153.363 o
-3 0 25 1.530 1.397 0.332 150.403 o
-3 0 26 2.459 3.105 0.332 128.941 o
-3 0 27 6.307 7.195 0.372 76.086 o
-3 1 1 132.725 133.160 0.894 2.144 o
-3 1 2 32.215 31.011 0.261 20.588 o
-3 1 3 553.380 520.621 3.226 0.161 o
-3 1 4 601.205 587.256 3.638 0.134 o
-3 1 5 1324.480 1283.760 7.919 0.029 o
-3 1 6 146.967 137.561 0.935 1.875 o
-3 1 7 209.034 207.493 1.427 0.952 o
-3 1 8 363.922 368.157 2.482 0.335 o
-3 1 9 154.733 159.870 1.186 1.569 o
-3 1 10 767.764 785.845 5.014 0.080 o
-3 1 11 24.235 26.911 0.342 26.025 o
-3 1 12 229.857 231.600 1.668 0.784 o
-3 1 13 89.443 90.140 0.965 3.774 o
-3 1 14 83.184 82.231 1.025 4.097 o
-3 1 15 55.945 57.832 0.764 7.480 o
-3 1 16 79.703 78.533 0.975 4.427 o
-3 1 17 21.543 22.007 0.382 29.375 o
-3 1 18 14.883 15.506 0.332 44.804 o
-3 1 19 2.863 3.105 0.301 141.098 o
-3 1 20 94.067 94.843 1.176 3.267 o
-3 1 21 66.831 66.032 0.945 5.583 o
-3 1 22 10.658 10.300 0.342 59.980 o
-3 1 23 1.141 1.005 0.231 281.481 o
-3 1 24 16.793 17.204 0.372 38.001 o
-3 1 25 10.412 10.602 0.312 63.945 o
-3 1 26 5.257 5.306 0.251 123.805 o
-3 1 27 0.602 0.492 0.261 262.959 o
-3 2 1 513.479 474.606 2.904 0.189 o
-3 2 2 766.302 717.311 4.351 0.087 o
-3 2 3 12.177 11.406 0.131 73.683 o
-3 2 4 15.687 16.812 0.181 50.147 o
-3 2 5 810.004 787.041 4.874 0.075 o
-3 2 6 557.282 553.833 3.507 0.152 o
-3 2 7 20.464 21.314 0.261 34.785 o
-3 2 8 70.116 72.936 0.613 5.921 o
-3 2 9 38.586 41.513 0.412 14.293 o
-3 2 10 148.116 149.168 1.146 1.716 o
-3 2 11 5.165 5.205 0.201 145.440 o
-3 2 12 0.564 0.603 0.191 440.661 o
-3 2 13 25.174 26.610 0.432 23.394 o
-3 2 14 96.415 97.747 1.216 3.110 o
-3 2 15 16.723 17.606 0.362 38.337 o
-3 2 16 17.570 18.309 0.352 37.151 o
-3 2 17 94.764 94.933 1.136 3.293 o
-3 2 18 42.601 41.412 0.603 11.699 o
-3 2 19 16.140 16.299 0.362 40.173 o
-3 2 20 44.344 44.618 0.643 10.724 o
-3 2 21 28.588 28.117 0.492 19.801 o
-3 2 22 10.387 10.501 0.332 61.713 o
-3 2 23 3.329 3.698 0.251 160.420 o
-3 2 24 8.989 9.004 0.312 72.168 o
-3 2 25 7.844 7.607 0.261 90.578 o
-3 2 26 4.176 4.010 0.271 135.025 o
-3 2 27 0.892 0.904 0.211 339.762 o
-3 3 1 116.966 117.252 1.125 2.467 o
-3 3 2 49.563 48.115 0.543 10.083 o
-3 3 3 1853.510 1773.670 10.994 0.015 o
-3 3 4 736.097 716.316 4.552 0.090 o
-3 3 5 16.589 16.008 0.191 48.541 o
-3 3 6 1416.480 1412.610 9.044 0.025 o
-3 3 7 461.103 464.607 3.065 0.215 o
-3 3 8 52.901 51.521 0.462 9.597 o
-3 3 9 19.239 20.209 0.271 36.842 o
-3 3 10 503.572 506.210 3.266 0.183 o
-3 3 11 104.938 108.248 0.894 3.034 o
-3 3 12 150.434 151.268 1.276 1.634 o
-3 3 13 67.952 70.725 0.864 5.568 o
-3 3 14 163.527 164.272 2.090 1.206 o
-3 3 15 25.805 27.112 0.432 22.835 o
-3 3 16 25.951 26.308 0.422 23.218 o
-3 3 17 8.100 9.205 0.261 84.415 o
-3 3 18 39.063 39.211 0.583 12.954 o
-3 3 19 6.263 6.200 0.251 109.821 o
-3 3 20 29.662 30.519 0.543 17.889 o
-3 3 21 1.786 1.698 0.231 240.805 o
-3 3 22 29.384 28.117 0.523 18.874 o
-3 3 23 2.570 2.693 0.231 201.955 o
-3 3 24 4.016 4.110 0.281 131.539 o
-3 3 25 7.506 8.401 0.271 88.145 o
-3 3 26 2.179 2.000 0.221 234.306 o
-3 3 27 6.457 6.602 0.271 101.000 o
-3 4 1 628.823 612.369 5.406 0.113 o
-3 4 2 144.847 146.364 1.457 1.658 o
-3 4 3 1162.740 1131.090 7.004 0.037 o
-3 4 4 27.235 26.208 0.241 25.820 o
-3 4 5 38.502 39.915 0.372 14.901 o
-3 4 6 86.487 88.341 0.683 4.307 o
-3 4 7 324.885 334.141 2.231 0.411 o
-3 4 8 397.787 398.776 2.663 0.286 o
-3 4 9 204.707 209.492 1.487 0.961 o
-3 4 10 46.875 49.421 0.482 10.790 o
-3 4 11 42.008 43.422 0.472 12.609 o
-3 4 12 19.659 20.510 0.362 32.772 o
-3 4 13 51.725 53.029 0.724 8.441 o
-3 4 14 37.738 39.915 0.543 13.596 o
-3 4 15 11.929 12.009 0.301 58.143 o
-3 4 16 2.456 3.005 0.221 210.206 o
-3 4 17 8.833 9.205 0.291 75.614 o
-3 4 18 10.902 10.803 0.271 66.715 o
-3 4 19 11.724 11.707 0.322 57.132 o
-3 4 20 17.980 18.209 0.382 35.275 o
-3 4 21 0.366 0.492 0.251 292.831 o
-3 4 22 12.425 12.601 0.342 52.260 o
-3 4 23 0.194 0.492 0.261 280.481 o
-3 4 24 11.791 11.305 0.301 59.586 o
-3 4 25 7.972 8.100 0.281 84.365 o
-3 4 26 5.185 5.306 0.251 124.576 o
-3 4 27 6.119 5.999 0.251 111.981 o
-3 5 1 186.501 182.380 1.749 1.092 o
-3 5 2 48.294 47.020 0.633 9.881 o
-3 5 3 463.140 443.394 2.864 0.223 o
-3 5 4 215.700 219.501 1.467 0.887 o
-3 5 5 12.375 13.114 0.181 65.624 o
-3 5 6 651.734 653.077 4.200 0.111 o
-3 5 7 44.188 45.422 0.422 12.162 o
-3 5 8 11.508 10.803 0.231 68.899 o
-3 5 9 103.987 103.746 0.824 3.186 o
-3 5 10 93.473 92.240 0.774 3.806 o
-3 5 11 61.065 61.822 0.623 7.235 o
-3 5 12 82.249 85.236 0.945 4.205 o
-3 5 13 31.963 33.313 0.543 16.462 o
-3 5 14 0.578 0.904 0.221 336.871 o
-3 5 15 252.182 250.703 2.814 0.579 o
-3 5 16 7.507 8.401 0.271 88.140 o
-3 5 17 71.664 71.831 0.945 5.097 o
-3 5 18 8.667 8.903 0.312 73.715 o
-3 5 19 13.284 13.807 0.322 50.572 o
-3 5 20 18.848 19.304 0.392 33.161 o
-3 5 21 18.042 18.510 0.392 34.556 o
-3 5 22 2.371 2.000 0.221 227.923 o
-3 5 23 4.203 4.200 0.312 115.945 o
-3 5 24 6.933 7.396 0.271 94.874 o
-3 5 25 0.183 0.201 0.231 363.007 o
-3 5 26 8.951 8.803 0.291 75.988 o
-3 5 27 0.670 0.703 0.251 273.612 o
-3 6 1 0.724 0.804 0.070 1119.200 o
-3 6 2 171.403 166.171 1.136 1.390 o
-3 6 3 275.601 272.118 1.809 0.577 o
-3 6 4 126.030 121.855 0.884 2.376 o
-3 6 5 111.726 112.449 0.844 2.830 o
-3 6 6 84.685 86.542 0.673 4.455 o
-3 6 7 196.556 206.890 1.487 1.010 o
-3 6 8 12.112 12.009 0.221 65.286 o
-3 6 9 158.504 162.774 1.246 1.499 o
-3 6 10 110.684 113.353 1.005 2.733 o
-3 6 11 96.531 98.651 1.075 3.252 o
-3 6 12 100.545 101.736 1.196 2.967 o
-3 6 13 23.502 24.912 0.372 26.688 o
-3 6 14 27.329 28.318 0.422 21.763 o
-3 6 15 69.562 71.630 0.894 5.355 o
-3 6 16 69.717 71.338 0.925 5.279 o
-3 6 17 7.036 7.507 0.261 96.175 o
-3 6 18 3.530 3.899 0.211 180.842 o
-3 6 19 5.297 6.411 0.291 104.700 o
-3 6 20 10.645 10.501 0.301 64.557 o
-3 6 21 10.679 10.602 0.332 60.660 o
-3 6 22 5.792 6.100 0.271 108.198 o
-3 6 23 0.768 0.804 0.211 352.052 o
-3 6 24 3.175 3.206 0.221 189.315 o
-3 6 25 6.737 6.502 0.261 101.957 o
-3 6 26 24.439 23.304 0.442 24.752 o
-3 7 1 179.419 180.782 1.226 1.247 o
-3 7 2 392.122 385.572 2.502 0.299 o
-3 7 3 79.455 77.930 0.613 5.085 o
-3 7 4 590.428 570.454 3.588 0.139 o
-3 7 5 272.508 275.012 1.869 0.577 o
-3 7 6 89.382 89.034 0.724 4.106 o
-3 7 7 23.623 26.308 0.332 26.999 o
-3 7 8 34.615 34.016 0.402 17.125 o
-3 7 9 23.044 23.203 0.352 28.342 o
-3 7 10 11.070 11.406 0.271 65.020 o
-3 7 11 12.338 12.903 0.291 56.667 o
-3 7 12 34.498 36.709 0.482 15.733 o
-3 7 13 2.077 2.402 0.171 296.387 o
-3 7 14 74.764 76.132 0.945 4.800 o
-3 7 15 181.319 181.375 2.060 1.057 o
-3 7 16 84.136 84.734 1.055 3.957 o
-3 7 17 22.083 23.103 0.392 28.082 o
-3 7 18 32.589 32.619 0.513 16.785 o
-3 7 19 7.248 7.105 0.271 93.760 o
-3 7 20 6.027 6.311 0.281 102.511 o
-3 7 21 11.655 12.310 0.332 55.495 o
-3 7 22 9.963 10.300 0.301 67.336 o
-3 7 23 5.831 5.999 0.251 114.614 o
-3 7 24 25.987 25.605 0.492 21.826 o
-3 7 25 5.865 6.200 0.261 110.246 o
-3 7 26 3.296 3.005 0.231 181.285 o
-3 8 1 32.026 31.313 0.322 19.910 o
-3 8 2 213.482 207.895 1.407 0.932 o
-3 8 3 7.555 7.909 0.161 112.634 o
-3 8 4 130.034 130.256 0.975 2.181 o
-3 8 5 147.311 146.063 1.105 1.758 o
-3 8 6 27.680 27.514 0.342 23.306 o
-3 8 7 29.788 30.107 0.372 20.740 o
-3 8 8 40.910 40.518 0.553 12.605 o
-3 8 9 47.799 47.723 0.663 9.722 o
-3 8 10 33.288 34.508 0.583 15.257 o
-3 8 11 60.400 61.721 0.774 6.803 o
-3 8 12 35.884 37.815 0.513 14.756 o
-3 8 13 24.953 25.916 0.422 24.003 o
-3 8 14 11.779 12.702 0.291 58.555 o
-3 8 15 139.130 142.857 1.749 1.616 o
-3 8 16 45.005 45.814 0.663 10.354 o
-3 8 17 24.460 25.113 0.422 24.618 o
-3 8 18 12.693 12.501 0.322 53.538 o
-3 8 19 0.391 0.201 0.201 445.880 o
-3 8 20 12.920 13.405 0.332 51.041 o
-3 8 21 16.918 17.013 0.362 38.483 o
-3 8 22 2.060 1.899 0.241 216.730 o
-3 8 23 0.860 0.804 0.211 345.485 o
-3 8 24 7.757 7.708 0.261 90.805 o
-3 8 25 7.946 8.702 0.281 82.894 o
-3 9 1 136.394 133.652 1.075 2.006 o
-3 9 2 59.306 58.425 0.523 7.954 o
-3 9 3 64.725 61.229 0.583 7.005 o
-3 9 4 67.441 67.429 0.663 6.251 o
-3 9 5 32.728 32.911 0.392 18.292 o
-3 9 6 163.289 162.262 1.608 1.357 o
-3 9 7 47.303 45.120 0.613 10.340 o
-3 9 8 120.291 121.855 1.367 2.205 o
-3 9 9 25.246 25.113 0.452 23.357 o
-3 9 10 48.451 48.919 0.693 9.347 o
-3 9 11 47.958 48.426 0.713 9.338 o
-3 9 12 66.193 66.736 0.965 5.545 o
-3 9 13 16.340 16.913 0.352 39.952 o
-3 9 14 40.366 42.115 0.613 12.028 o
-3 9 15 108.272 108.047 1.306 2.607 o
-3 9 16 5.625 6.411 0.241 117.857 o
-3 9 17 1.062 1.497 0.221 291.378 o
-3 9 18 52.181 54.325 0.794 7.959 o
-3 9 19 4.126 4.200 0.281 129.772 o
-3 9 20 23.353 23.907 0.422 25.862 o
-3 9 21 4.740 4.994 0.251 131.369 o
-3 9 22 4.298 4.401 0.241 145.562 o
-3 9 23 5.453 5.406 0.241 124.861 o
-3 9 24 5.162 4.994 0.261 122.659 o
-3 9 25 9.711 9.597 0.291 71.044 o
-3 10 1 320.208 309.631 2.864 0.408 o
-3 10 2 28.204 26.821 0.382 22.453 o
-3 10 3 31.246 29.614 0.432 19.182 o
-3 10 4 16.590 16.812 0.312 41.789 o
-3 10 5 86.479 83.437 1.015 3.952 o
-3 10 6 12.692 12.903 0.291 55.691 o
-3 10 7 33.560 32.820 0.533 16.117 o
-3 10 8 46.953 48.014 0.673 9.773 o
-3 10 9 4.720 5.406 0.221 141.863 o
-3 10 10 2.931 3.005 0.231 189.367 o
-3 10 11 48.901 52.526 0.794 8.463 o
-3 10 12 14.637 15.204 0.362 43.541 o
-3 10 13 2.548 2.794 0.261 175.755 o
-3 10 14 1.443 1.598 0.241 241.341 o
-3 10 15 18.544 19.013 0.422 32.374 o
-3 10 16 26.942 28.409 0.513 20.148 o
-3 10 17 12.913 12.803 0.352 50.034 o
-3 10 18 3.302 4.010 0.261 152.258 o
-3 10 19 18.373 19.304 0.412 32.833 o
-3 10 20 20.002 20.711 0.432 29.684 o
-3 10 21 10.778 11.104 0.312 61.929 o
-3 10 22 14.182 14.199 0.322 48.176 o
-3 10 23 0.787 0.703 0.191 411.560 o
-3 10 24 0.028 0.492 0.231 363.741 o
-3 11 1 10.265 10.009 0.261 72.045 o
-3 11 2 39.890 38.116 0.563 13.072 o
-3 11 3 3.392 3.698 0.201 193.353 o
-3 11 4 36.294 36.217 0.583 14.094 o
-3 11 5 39.820 39.915 0.553 12.952 o
-3 11 6 40.787 39.915 0.563 12.622 o
-3 11 7 22.236 22.811 0.412 27.471 o
-3 11 8 55.427 54.124 0.784 7.651 o
-3 11 9 42.783 43.221 0.643 11.158 o
-3 11 10 7.623 7.396 0.251 94.832 o
-3 11 11 0.392 0.492 0.191 467.949 o
-3 11 12 7.629 7.909 0.281 86.799 o
-3 11 13 19.071 19.405 0.432 31.208 o
-3 11 14 5.156 5.095 0.261 122.197 o
-3 11 15 35.966 36.810 0.663 13.198 o
-3 11 16 2.361 2.402 0.261 183.557 o
-3 11 17 10.136 10.009 0.352 60.734 o
-3 11 18 8.218 8.200 0.312 77.239 o
-3 11 19 22.883 22.610 0.523 23.798 o
-3 11 20 4.618 4.703 0.332 103.063 o
-3 11 21 7.529 6.904 0.322 81.662 o
-3 11 22 13.873 13.506 0.382 44.998 o
-3 11 23 3.063 3.005 0.241 178.698 o
-3 11 24 1.235 1.397 0.251 238.267 o
-3 12 1 7.819 7.808 0.231 96.364 o
-3 12 2 19.755 18.912 0.362 33.575 o
-3 12 3 59.824 57.631 0.774 7.054 o
-3 12 4 19.009 18.601 0.352 35.074 o
-3 12 5 6.391 6.311 0.221 116.999 o
-3 12 6 21.352 19.907 0.392 30.226 o
-3 12 7 0.491 0.703 0.161 574.188 o
-3 12 8 12.873 12.803 0.301 54.469 o
-3 12 9 38.903 38.719 0.643 12.472 o
-3 12 10 9.532 9.406 0.281 73.653 o
-3 12 11 6.705 7.004 0.281 95.257 o
-3 12 12 48.409 51.029 0.794 8.621 o
-3 12 13 15.568 16.109 0.382 40.027 o
-3 12 14 1.338 1.497 0.261 220.291 o
-3 12 15 4.570 4.703 0.261 130.782 o
-3 12 16 4.137 4.502 0.352 100.248 o
-3 12 17 4.467 4.401 0.261 133.798 o
-3 12 18 0.317 0.100 0.221 387.196 o
-3 12 19 1.104 1.296 0.312 174.396 o
-3 12 20 2.952 3.105 0.281 152.066 o
-3 12 21 11.607 11.798 0.372 52.265 o
-3 12 22 4.677 4.703 0.291 117.265 o
-3 12 23 1.500 1.296 0.231 259.319 o
-3 13 1 83.651 79.930 1.075 4.041 o
-3 13 2 46.663 45.422 0.663 10.101 o
-3 13 3 5.685 5.899 0.221 126.667 o
-3 13 4 42.505 41.724 0.623 11.525 o
-3 13 5 100.505 97.546 1.236 2.981 o
-3 13 6 4.976 4.904 0.221 141.791 o
-3 13 7 4.984 4.904 0.231 137.397 o
-3 13 8 18.217 17.305 0.362 36.485 o
-3 13 9 55.071 52.426 0.784 7.785 o
-3 13 10 100.692 97.234 1.337 2.873 o
-3 13 11 70.979 70.132 1.045 4.940 o
-3 13 12 7.376 7.105 0.291 88.419 o
-3 13 13 3.658 4.010 0.261 147.019 o
-3 13 14 19.869 20.309 0.452 29.239 o
-3 13 15 4.138 4.602 0.281 127.410 o
-3 13 16 2.688 3.105 0.251 177.684 o
-3 13 17 1.308 1.598 0.251 232.478 o
-3 13 18 3.623 3.899 0.251 154.027 o
-3 13 19 4.708 4.703 0.271 124.997 o
-3 13 20 5.377 5.306 0.301 105.174 o
-3 13 21 11.375 11.205 0.372 53.514 o
-3 13 22 1.590 1.598 0.251 223.590 o
-3 14 1 29.347 27.705 0.482 19.717 o
-3 14 2 47.029 45.221 0.713 9.727 o
-3 14 3 9.309 9.406 0.281 74.624 o
-3 14 4 2.284 1.899 0.181 284.232 o
-3 14 5 13.437 12.702 0.312 52.327 o
-3 14 6 1.872 1.899 0.221 247.084 o
-3 14 7 8.960 9.205 0.301 73.457 o
-3 14 8 4.967 5.095 0.241 132.229 o
-3 14 9 46.482 45.623 0.724 9.716 o
-3 14 10 6.400 6.411 0.271 102.142 o
-3 14 11 2.935 3.598 0.281 148.721 o
-3 14 12 8.223 8.803 0.352 69.081 o
-3 14 13 3.251 3.206 0.312 130.402 o
-3 14 14 2.638 2.402 0.271 170.012 o
-3 14 15 8.811 9.305 0.322 70.702 o
-3 14 16 5.733 6.200 0.281 105.199 o
-3 14 17 5.662 5.999 0.281 106.565 o
-3 14 18 5.399 5.306 0.281 111.663 o
-3 14 19 7.997 8.501 0.301 79.402 o
-3 14 20 4.309 4.502 0.271 130.532 o
-3 14 21 16.859 17.606 0.462 33.074 o
-3 15 1 10.308 9.305 0.281 70.625 o
-3 15 2 32.767 30.107 0.513 17.201 o
-3 15 3 12.261 11.406 0.301 58.056 o
-3 15 4 28.296 26.409 0.462 20.969 o
-3 15 5 12.915 12.501 0.372 48.632 o
-3 15 6 8.851 7.909 0.261 83.853 o
-3 15 7 7.151 6.502 0.251 101.402 o
-3 15 8 11.736 11.506 0.332 56.348 o
-3 15 9 43.490 42.015 0.703 10.669 o
-3 15 10 31.648 31.614 0.603 15.988 o
-3 15 11 75.437 74.333 1.136 4.404 o
-3 15 12 23.201 23.304 0.472 24.791 o
-3 15 13 3.591 3.497 0.221 177.039 o
-3 15 14 0.198 0.392 0.191 501.216 o
-3 15 15 15.263 15.003 0.442 37.609 o
-3 15 16 8.640 8.301 0.312 75.128 o
-3 15 17 11.241 11.004 0.332 58.415 o
-3 15 18 2.655 3.005 0.241 187.445 o
-3 15 19 19.179 19.405 0.472 29.483 o
-3 15 20 8.777 8.702 0.322 72.037 o
-3 16 1 49.898 44.517 0.764 9.036 o
-3 16 2 2.296 2.402 0.221 223.878 o
-3 16 3 16.418 15.104 0.432 36.635 o
-3 16 4 18.547 16.109 0.372 36.364 o
-3 16 5 9.261 8.401 0.312 72.291 o
-3 16 6 6.243 5.607 0.231 118.921 o
-3 16 7 17.780 15.807 0.392 36.575 o
-3 16 8 1.673 1.497 0.221 263.029 o
-3 16 9 35.772 36.317 0.774 12.071 o
-3 16 10 10.040 9.305 0.402 55.736 o
-3 16 11 4.679 4.502 0.241 139.619 o
-3 16 12 5.145 4.803 0.231 135.968 o
-3 16 13 11.251 10.913 0.322 59.628 o
-3 16 14 3.252 3.005 0.211 197.774 o
-3 16 15 3.007 3.005 0.231 187.625 o
-3 16 16 5.131 4.803 0.261 123.985 o
-3 16 17 2.682 2.904 0.231 196.470 o
-3 16 18 3.467 3.005 0.231 177.709 o
-3 17 1 0.957 0.804 0.221 316.191 o
-3 17 2 22.547 19.807 0.543 24.301 o
-3 17 3 55.283 54.627 1.186 5.906 o
-3 17 4 5.400 4.110 0.221 141.421 o
-3 17 5 7.154 4.703 0.221 117.406 o
-3 17 6 24.405 15.305 0.442 27.836 o
-3 17 7 14.289 13.908 0.553 32.758 o
-3 17 8 0.990 0.703 0.161 491.260 o
-3 17 9 2.320 1.809 0.161 314.526 o
-3 17 10 5.459 4.200 0.191 152.891 o
-3 17 11 5.552 5.306 0.261 117.186 o
-3 17 12 0.228 0.201 0.151 774.432 o
-3 17 13 4.978 4.502 0.231 140.130 o
-3 17 14 4.986 4.110 0.241 138.159 o
-3 17 15 3.318 2.603 0.181 227.474 o
-3 17 16 4.096 3.497 0.211 173.282 o
-3 17 17 15.705 15.807 0.583 29.089 o
-3 18 1 11.888 10.702 0.362 53.908 o
-3 18 2 4.277 2.794 0.181 196.690 o
-3 18 3 8.349 7.808 0.372 67.129 o
-3 18 4 4.060 3.799 0.342 106.945 o
-3 18 5 0.933 1.005 0.322 170.814 o
-3 18 6 6.737 7.105 0.372 74.490 o
-3 18 7 15.654 15.415 0.482 34.541 o
-3 18 8 1.485 1.899 0.332 147.625 o
-3 18 9 5.033 5.899 0.372 84.938 o
-3 18 10 0.957 0.392 0.422 107.378 o
-3 18 11 5.192 6.200 0.442 67.715 o
-3 18 12 6.436 6.904 0.372 76.158 o
-3 18 13 4.652 5.306 0.382 85.676 o
-3 18 14 0.053 0.392 0.342 172.208 o
-3 18 15 0.345 0.100 0.312 202.590 o
-3 19 1 0.642 0.703 0.382 130.701 o
-3 19 2 1.602 1.809 0.422 98.762 o
-3 19 3 3.211 3.306 0.362 107.331 o
-3 19 4 2.955 2.603 0.332 126.394 o
-3 19 5 0.582 0.392 0.301 205.805 o
-3 19 6 5.440 5.507 0.362 86.482 o
-3 19 7 20.654 21.113 0.583 23.801 o
-3 19 8 2.750 3.206 0.422 88.650 o
-3 19 9 2.711 2.201 0.382 106.746 o
-3 19 10 12.183 13.305 0.482 40.233 o
-3 19 11 0.567 0.804 0.342 160.635 o
-3 19 12 4.036 4.401 0.362 97.835 o
-3 19 13 3.731 4.602 0.372 95.764 o
-3 20 1 1.532 1.698 0.332 148.338 o
-3 20 2 0.109 0.301 0.402 125.181 o
-3 20 3 1.675 1.698 0.362 127.499 o
-3 20 4 5.483 4.904 0.352 90.627 o
-3 20 5 0.167 0.301 0.301 217.768 o
-3 20 6 4.172 4.401 0.352 100.353 o
-3 20 7 1.768 2.000 0.412 101.225 o
-3 20 8 0.610 0.603 0.372 138.210 o
-3 20 9 1.590 1.497 0.322 156.324 o
-3 20 10 1.595 1.809 0.332 146.770 o
-3 21 1 0.938 0.603 0.402 116.819 o
-3 21 2 3.773 3.799 0.442 77.031 o
-3 21 3 4.595 5.205 0.653 39.645 o
-3 21 4 5.610 6.200 0.513 54.581 o
-3 21 5 8.627 8.803 0.653 33.912 o
-3 21 6 15.333 15.506 0.643 26.686 o
-3 21 7 2.181 2.000 0.422 94.870 o
-2 0 1 706.836 679.295 6.652 0.088 o
-2 0 2 9.137 9.808 0.211 85.162 o
-2 0 3 5948.410 5801.520 63.751 0.001 o
-2 0 4 44.187 41.623 0.492 12.153 o
-2 0 5 6.270 7.195 0.191 122.291 o
-2 0 6 424.347 418.281 3.708 0.238 o
-2 0 7 473.634 481.510 4.351 0.187 o
-2 0 8 0.610 0.703 0.191 429.929 o
-2 0 9 86.860 89.034 1.055 3.767 o
-2 0 10 29.457 28.710 0.492 19.244 o
-2 0 11 448.004 451.091 4.291 0.206 o
-2 0 12 15.408 16.500 0.372 40.568 o
-2 0 13 2.618 2.904 0.312 139.558 o
-2 0 14 16.971 17.405 0.482 32.085 o
-2 0 15 113.818 110.941 1.929 1.985 o
-2 0 16 71.703 71.238 1.266 4.346 o
-2 0 17 20.524 21.003 0.533 25.577 o
-2 0 18 13.517 13.305 0.432 42.017 o
-2 0 19 3.646 3.899 0.352 105.848 o
-2 0 20 0.976 1.005 0.312 179.513 o
-2 0 21 1.643 2.100 0.513 69.730 o
-2 0 22 30.020 29.816 0.744 14.609 o
-2 0 23 2.583 3.105 0.342 122.509 o
-2 0 24 18.836 19.907 0.533 27.201 o
-2 0 25 0.527 0.000 0.312 199.524 o
-2 0 26 3.806 3.799 0.392 91.156 o
-2 0 27 1.571 0.703 0.301 180.584 o
-2 1 1 2375.470 2271.600 17.948 0.009 o
-2 1 2 42.078 40.819 0.352 13.783 o
-2 1 3 524.449 520.822 3.618 0.168 o
-2 1 4 254.965 245.609 1.568 0.684 o
-2 1 5 1239.690 1198.020 7.396 0.033 o
-2 1 6 0.146 0.301 0.100 1514.040 o
-2 1 7 468.277 467.100 2.944 0.212 o
-2 1 8 326.219 325.036 2.171 0.418 o
-2 1 9 45.721 49.723 0.462 11.104 o
-2 1 10 1947.340 1943.140 11.808 0.013 o
-2 1 11 4.798 4.703 0.181 164.544 o
-2 1 12 65.287 67.228 0.633 6.526 o
-2 1 13 158.811 162.372 1.527 1.418 o
-2 1 14 32.286 31.916 0.492 17.325 o
-2 1 15 141.961 138.667 1.588 1.679 o
-2 1 16 3.783 3.698 0.221 171.216 o
-2 1 17 10.577 10.401 0.271 68.706 o
-2 1 18 4.068 4.401 0.251 143.768 o
-2 1 19 46.619 45.422 0.653 10.174 o
-2 1 20 31.396 31.916 0.502 17.537 o
-2 1 21 41.409 40.417 0.673 11.468 o
-2 1 22 34.551 34.318 0.563 15.143 o
-2 1 23 6.042 6.100 0.271 106.151 o
-2 1 24 4.090 4.703 0.281 127.382 o
-2 1 25 5.462 5.698 0.241 123.185 o
-2 1 26 2.464 2.201 0.231 211.453 o
-2 1 27 6.060 6.200 0.281 102.675 o
-2 2 1 2242.270 2150.030 21.696 0.009 o
-2 2 2 3193.320 3065.930 23.716 0.005 o
-2 2 3 661.835 618.860 3.768 0.115 o
-2 2 4 680.233 634.868 3.869 0.109 o
-2 2 5 613.059 593.959 3.718 0.129 o
-2 2 6 198.857 199.484 1.326 1.041 o
-2 2 7 14.258 14.199 0.201 56.278 o
-2 2 8 15.736 16.611 0.251 46.801 o
-2 2 9 230.696 234.896 1.658 0.775 o
-2 2 10 325.951 328.242 2.191 0.415 o
-2 2 11 2.662 3.206 0.171 250.203 o
-2 2 12 31.331 32.619 0.392 19.009 o
-2 2 13 22.100 21.806 0.362 29.573 o
-2 2 14 85.811 84.834 1.045 3.904 o
-2 2 15 49.869 51.622 0.693 8.943 o
-2 2 16 0.152 0.201 0.201 475.143 o
-2 2 17 6.351 6.602 0.271 101.789 o
-2 2 18 18.709 18.410 0.362 35.140 o
-2 2 19 15.273 15.908 0.372 41.249 o
-2 2 20 33.748 34.217 0.533 15.809 o
-2 2 21 1.609 1.809 0.291 178.350 o
-2 2 22 5.633 5.607 0.301 102.104 o
-2 2 23 23.968 23.716 0.442 24.939 o
-2 2 24 33.064 31.916 0.513 16.739 o
-2 2 25 9.465 9.496 0.301 70.781 o
-2 2 26 7.080 7.004 0.261 97.613 o
-2 2 27 2.307 2.100 0.231 217.397 o
-2 3 1 762.405 731.510 6.411 0.079 o
-2 3 2 614.802 596.953 3.618 0.129 o
-2 3 3 717.633 682.903 4.160 0.097 o
-2 3 4 933.689 884.085 5.497 0.058 o
-2 3 5 148.251 149.067 1.015 1.756 o
-2 3 6 176.499 182.772 1.236 1.259 o
-2 3 7 459.299 461.794 3.065 0.217 o
-2 3 8 127.242 124.357 0.925 2.309 o
-2 3 9 181.102 179.174 1.286 1.229 o
-2 3 10 89.492 92.843 0.754 3.982 o
-2 3 11 58.306 62.023 0.593 7.627 o
-2 3 12 33.618 35.614 0.422 16.972 o
-2 3 13 22.639 24.108 0.392 27.184 o
-2 3 14 39.977 41.412 0.633 12.017 o
-2 3 15 162.319 162.262 1.819 1.302 o
-2 3 16 63.394 65.530 0.854 6.120 o
-2 3 17 154.388 153.268 1.789 1.411 o
-2 3 18 26.334 26.017 0.432 22.847 o
-2 3 19 0.498 0.201 0.211 399.087 o
-2 3 20 25.689 26.409 0.442 22.904 o
-2 3 21 19.266 18.601 0.382 33.504 o
-2 3 22 2.504 2.301 0.261 181.598 o
-2 3 23 2.629 3.005 0.271 164.807 o
-2 3 24 0.146 0.392 0.221 389.436 o
-2 3 25 9.183 8.702 0.251 81.670 o
-2 3 26 11.887 11.707 0.332 55.678 o
-2 3 27 1.744 1.698 0.221 255.988 o
-2 4 1 149.618 144.857 0.935 1.790 o
-2 4 2 1966.670 1869.310 11.536 0.013 o
-2 4 3 20.298 21.213 0.201 36.810 o
-2 4 4 891.258 868.478 5.396 0.062 o
-2 4 5 873.435 844.160 5.175 0.065 o
-2 4 6 106.530 106.851 0.814 3.071 o
-2 4 7 132.491 132.657 0.975 2.119 o
-2 4 8 351.120 349.154 2.321 0.364 o
-2 4 9 67.432 67.831 0.583 6.429 o
-2 4 10 359.674 362.549 2.392 0.345 o
-2 4 11 28.434 29.906 0.362 21.732 o
-2 4 12 193.264 192.881 1.759 1.022 o
-2 4 13 35.046 34.117 0.502 15.755 o
-2 4 14 46.562 48.316 0.683 9.749 o
-2 4 15 16.422 16.008 0.312 42.771 o
-2 4 16 9.612 9.808 0.281 72.455 o
-2 4 17 50.537 50.617 0.693 8.920 o
-2 4 18 24.041 24.208 0.412 25.502 o
-2 4 19 5.656 5.507 0.241 122.144 o
-2 4 20 51.235 49.823 0.764 8.502 o
-2 4 21 2.617 2.100 0.251 189.951 o
-2 4 22 1.408 1.698 0.231 254.960 o
-2 4 23 8.389 8.301 0.271 83.474 o
-2 4 24 10.655 10.210 0.322 62.556 o
-2 4 25 4.000 4.010 0.231 158.523 o
-2 4 26 7.991 7.607 0.271 87.635 o
-2 4 27 3.090 3.005 0.221 193.696 o
-2 5 1 112.683 110.941 0.754 2.882 o
-2 5 2 377.157 357.856 2.251 0.333 o
-2 5 3 587.429 568.052 3.608 0.140 o
-2 5 4 536.459 527.424 3.427 0.164 o
-2 5 5 692.221 682.903 4.452 0.100 o
-2 5 6 56.187 55.722 0.492 8.651 o
-2 5 7 75.989 82.935 0.683 5.031 o
-2 5 8 154.074 149.359 1.075 1.666 o
-2 5 9 322.582 323.840 2.140 0.425 o
-2 5 10 83.259 83.839 0.724 4.531 o
-2 5 11 270.601 274.218 2.120 0.567 o
-2 5 12 44.599 45.723 0.603 10.853 o
-2 5 13 14.464 14.802 0.322 46.972 o
-2 5 14 27.333 28.409 0.432 21.539 o
-2 5 15 24.163 24.711 0.402 25.482 o
-2 5 16 5.346 5.999 0.221 130.013 o
-2 5 17 1.133 1.296 0.211 312.134 o
-2 5 18 10.029 10.501 0.312 65.423 o
-2 5 19 7.681 7.708 0.301 82.967 o
-2 5 20 1.536 1.497 0.231 253.864 o
-2 5 21 25.878 26.017 0.462 22.454 o
-2 5 22 2.740 2.904 0.291 150.257 o
-2 5 23 1.306 1.196 0.211 305.135 o
-2 5 24 4.410 4.703 0.261 132.665 o
-2 5 25 9.970 9.205 0.281 72.218 o
-2 5 26 20.317 19.807 0.432 29.811 o
-2 5 27 4.695 4.502 0.251 134.892 o
-2 6 1 223.686 212.186 1.427 0.872 o
-2 6 2 100.742 96.943 0.724 3.490 o
-2 6 3 87.552 84.633 0.653 4.383 o
-2 6 4 6.639 7.195 0.161 126.073 o
-2 6 5 506.409 508.421 3.316 0.181 o
-2 6 6 85.302 85.929 0.703 4.400 o
-2 6 7 141.163 144.857 1.075 1.857 o
-2 6 8 539.508 538.639 3.477 0.161 o
-2 6 9 43.980 43.924 0.432 12.332 o
-2 6 10 5.761 6.100 0.201 131.426 o
-2 6 11 23.582 24.108 0.372 26.951 o
-2 6 12 23.013 23.515 0.402 26.838 o
-2 6 13 1.215 1.397 0.221 286.231 o
-2 6 14 0.426 0.703 0.201 415.065 o
-2 6 15 26.364 27.605 0.422 22.552 o
-2 6 16 12.888 14.310 0.332 50.091 o
-2 6 17 28.954 30.107 0.472 19.504 o
-2 6 18 4.810 5.095 0.231 138.422 o
-2 6 19 26.422 25.715 0.432 22.886 o
-2 6 20 42.247 42.216 0.683 11.041 o
-2 6 21 4.241 4.200 0.301 119.741 o
-2 6 22 7.398 7.105 0.261 95.078 o
-2 6 23 3.217 3.005 0.231 182.985 o
-2 6 24 2.330 2.693 0.241 198.794 o
-2 6 25 2.789 2.794 0.231 195.214 o
-2 6 26 10.013 9.406 0.312 67.433 o
-2 7 1 26.119 24.409 0.271 26.972 o
-2 7 2 12.732 12.501 0.191 64.669 o
-2 7 3 90.805 88.130 0.693 4.097 o
-2 7 4 210.484 211.995 1.477 0.928 o
-2 7 5 479.801 484.304 3.095 0.200 o
-2 7 6 456.666 452.498 2.944 0.222 o
-2 7 7 89.494 91.235 0.784 3.981 o
-2 7 8 10.307 11.305 0.221 74.050 o
-2 7 9 102.478 106.439 0.955 3.080 o
-2 7 10 1.066 1.105 0.151 488.213 o
-2 7 11 0.298 0.492 0.191 480.297 o
-2 7 12 33.295 34.508 0.492 16.438 o
-2 7 13 3.537 3.899 0.211 180.689 o
-2 7 14 50.253 52.717 0.693 8.813 o
-2 7 15 308.181 301.934 3.366 0.404 o
-2 7 16 90.704 89.447 1.115 3.538 o
-2 7 17 30.076 31.112 0.472 18.744 o
-2 7 18 2.785 3.005 0.231 192.776 o
-2 7 19 44.471 42.919 0.683 10.563 o
-2 7 20 29.976 31.212 0.502 18.278 o
-2 7 21 1.366 1.296 0.211 299.034 o
-2 7 22 1.707 1.899 0.211 267.764 o
-2 7 23 2.876 2.603 0.281 157.064 o
-2 7 24 4.630 4.502 0.221 149.741 o
-2 7 25 2.622 3.005 0.231 196.727 o
-2 7 26 13.198 13.405 0.342 49.589 o
-2 8 1 55.817 55.923 0.482 8.725 o
-2 8 2 262.139 259.808 1.738 0.631 o
-2 8 3 172.677 169.477 1.206 1.349 o
-2 8 4 219.531 214.195 1.507 0.877 o
-2 8 5 105.913 105.143 0.834 3.099 o
-2 8 6 13.616 14.099 0.241 55.538 o
-2 8 7 73.925 73.931 0.724 5.379 o
-2 8 8 15.196 15.807 0.301 45.817 o
-2 8 9 22.651 22.610 0.362 28.683 o
-2 8 10 29.574 30.619 0.452 19.423 o
-2 8 11 46.046 48.115 0.653 10.042 o
-2 8 12 36.776 38.719 0.533 14.137 o
-2 8 13 21.677 22.218 0.372 29.468 o
-2 8 14 1.518 1.809 0.221 263.015 o
-2 8 15 81.686 85.135 1.085 3.998 o
-2 8 16 43.356 44.819 0.643 10.891 o
-2 8 17 12.049 12.803 0.301 56.679 o
-2 8 18 10.205 10.602 0.301 65.916 o
-2 8 19 14.738 14.410 0.352 44.750 o
-2 8 20 17.623 17.505 0.372 36.662 o
-2 8 21 1.341 1.196 0.261 224.722 o
-2 8 22 1.269 1.196 0.211 307.189 o
-2 8 23 0.586 0.392 0.191 450.297 o
-2 8 24 1.609 1.497 0.201 298.401 o
-2 8 25 0.305 0.301 0.211 412.739 o
-2 9 1 33.006 31.815 0.372 18.671 o
-2 9 2 81.353 83.739 0.713 4.650 o
-2 9 3 44.034 44.316 0.442 12.207 o
-2 9 4 62.304 62.425 0.593 7.164 o
-2 9 5 115.627 117.051 1.055 2.544 o
-2 9 6 167.328 166.472 1.628 1.303 o
-2 9 7 52.075 53.129 0.693 8.538 o
-2 9 8 111.159 112.047 1.256 2.545 o
-2 9 9 55.350 53.823 0.804 7.586 o
-2 9 10 118.276 119.061 1.387 2.249 o
-2 9 11 15.723 16.299 0.291 44.911 o
-2 9 12 116.331 120.649 1.387 2.269 o
-2 9 13 41.334 42.718 0.583 11.996 o
-2 9 14 15.439 17.013 0.352 41.294 o
-2 9 15 122.023 124.548 1.487 2.079 o
-2 9 16 7.048 6.602 0.241 104.356 o
-2 9 17 56.348 57.219 0.824 7.220 o
-2 9 18 2.805 2.794 0.231 194.825 o
-2 9 19 12.982 13.405 0.332 50.900 o
-2 9 20 12.331 13.707 0.342 51.189 o
-2 9 21 0.183 0.392 0.211 420.382 o
-2 9 22 4.969 4.602 0.231 139.572 o
-2 9 23 15.041 15.305 0.352 43.405 o
-2 9 24 11.775 12.009 0.312 57.583 o
-2 9 25 6.959 7.004 0.271 96.014 o
-2 10 1 208.409 204.890 1.789 0.912 o
-2 10 2 18.918 19.013 0.332 35.762 o
-2 10 3 21.137 20.108 0.352 31.733 o
-2 10 4 197.403 191.183 1.939 0.973 o
-2 10 5 0.220 0.392 0.181 547.480 o
-2 10 6 83.596 80.031 1.015 4.144 o
-2 10 7 27.339 27.806 0.482 20.706 o
-2 10 8 38.727 38.719 0.563 13.296 o
-2 10 9 119.324 122.950 1.497 2.126 o
-2 10 10 22.131 23.203 0.422 27.093 o
-2 10 11 43.083 43.713 0.633 11.127 o
-2 10 12 27.128 28.610 0.432 21.599 o
-2 10 13 23.500 24.811 0.412 25.681 o
-2 10 14 8.700 9.104 0.271 79.790 o
-2 10 15 3.354 3.799 0.211 185.831 o
-2 10 16 36.182 37.915 0.553 14.215 o
-2 10 17 20.085 20.711 0.402 30.717 o
-2 10 18 15.322 16.008 0.362 41.704 o
-2 10 19 22.253 22.711 0.442 26.585 o
-2 10 20 2.013 1.899 0.241 218.125 o
-2 10 21 2.479 2.693 0.221 213.964 o
-2 10 22 2.155 2.402 0.211 239.940 o
-2 10 23 7.625 7.808 0.251 93.449 o
-2 10 24 2.125 2.000 0.221 236.159 o
-2 11 1 224.345 215.793 2.241 0.766 o
-2 11 2 73.554 72.222 0.935 4.999 o
-2 11 3 44.475 44.718 0.663 10.546 o
-2 11 4 16.155 16.299 0.372 39.582 o
-2 11 5 145.128 144.164 1.889 1.493 o
-2 11 6 21.876 21.415 0.372 29.660 o
-2 11 7 63.508 63.430 0.874 6.130 o
-2 11 8 34.659 35.714 0.563 14.889 o
-2 11 9 24.804 25.816 0.452 23.415 o
-2 11 10 16.944 17.606 0.372 37.511 o
-2 11 11 106.326 107.846 1.467 2.507 o
-2 11 12 20.621 22.007 0.442 28.202 o
-2 11 13 0.517 0.603 0.251 282.868 o
-2 11 14 1.871 2.100 0.221 243.394 o
-2 11 15 51.929 54.225 0.784 8.043 o
-2 11 16 0.861 1.196 0.211 332.100 o
-2 11 17 2.501 2.301 0.241 199.422 o
-2 11 18 18.032 19.214 0.412 33.260 o
-2 11 19 7.034 7.909 0.291 88.075 o
-2 11 20 12.596 13.405 0.322 52.664 o
-2 11 21 3.407 3.799 0.231 171.037 o
-2 11 22 10.938 11.406 0.312 60.951 o
-2 11 23 8.143 7.909 0.271 85.897 o
-2 11 24 0.873 1.698 0.241 261.115 o
-2 12 1 53.845 50.928 0.693 8.451 o
-2 12 2 11.283 10.401 0.261 67.211 o
-2 12 3 19.211 19.113 0.372 33.687 o
-2 12 4 21.033 21.706 0.382 30.004 o
-2 12 5 91.669 89.838 1.176 3.419 o
-2 12 6 17.007 17.305 0.372 37.632 o
-2 12 7 26.273 26.710 0.452 22.235 o
-2 12 8 14.512 14.410 0.332 46.571 o
-2 12 9 20.294 20.209 0.402 30.759 o
-2 12 10 7.643 7.296 0.281 88.486 o
-2 12 11 1.185 1.005 0.241 262.538 o
-2 12 12 10.959 11.104 0.332 59.084 o
-2 12 13 6.538 6.803 0.281 97.066 o
-2 12 14 3.387 3.497 0.251 161.146 o
-2 12 15 14.941 15.807 0.442 37.504 o
-2 12 16 7.234 7.507 0.312 83.740 o
-2 12 17 2.400 2.603 0.241 198.176 o
-2 12 18 11.868 12.109 0.382 50.364 o
-2 12 19 12.323 12.903 0.392 47.695 o
-2 12 20 1.609 1.698 0.241 233.935 o
-2 12 21 4.500 5.205 0.281 120.499 o
-2 12 22 2.813 2.904 0.261 169.680 o
-2 12 23 8.402 8.702 0.372 65.441 o
-2 13 1 33.858 33.514 0.543 15.760 o
-2 13 2 16.104 15.506 0.342 42.027 o
-2 13 3 12.184 12.411 0.301 56.849 o
-2 13 4 25.393 26.409 0.452 22.858 o
-2 13 5 2.300 2.201 0.211 238.343 o
-2 13 6 1.571 1.497 0.201 300.449 o
-2 13 7 8.774 8.501 0.271 80.935 o
-2 13 8 5.197 5.095 0.251 125.595 o
-2 13 9 29.201 29.112 0.502 19.091 o
-2 13 10 93.076 90.843 1.276 3.229 o
-2 13 11 5.305 5.205 0.261 120.118 o
-2 13 12 15.517 15.506 0.382 40.566 o
-2 13 13 2.673 2.904 0.261 172.283 o
-2 13 14 21.565 21.605 0.472 26.598 o
-2 13 15 0.337 0.301 0.241 322.305 o
-2 13 16 13.085 13.004 0.362 48.605 o
-2 13 17 6.493 6.904 0.291 94.467 o
-2 13 18 1.668 1.899 0.281 185.486 o
-2 13 19 6.196 6.703 0.332 86.867 o
-2 13 20 1.978 1.698 0.221 246.899 o
-2 13 21 19.238 19.907 0.482 28.816 o
-2 13 22 7.674 8.100 0.322 78.107 o
-2 14 1 42.234 40.719 0.663 11.356 o
-2 14 2 10.017 9.707 0.301 68.237 o
-2 14 3 0.976 0.904 0.201 358.164 o
-2 14 4 15.157 15.707 0.362 42.224 o
-2 14 5 2.069 2.301 0.221 232.905 o
-2 14 6 16.115 15.506 0.382 39.658 o
-2 14 7 0.702 0.904 0.231 306.572 o
-2 14 8 3.868 4.110 0.261 143.386 o
-2 14 9 4.034 3.899 0.251 147.825 o
-2 14 10 37.173 37.915 0.673 12.665 o
-2 14 11 6.048 6.502 0.301 96.087 o
-2 14 12 30.408 31.112 0.643 15.867 o
-2 14 13 1.868 1.899 0.281 181.340 o
-2 14 14 2.126 1.698 0.271 187.198 o
-2 14 15 6.613 6.803 0.291 94.018 o
-2 14 16 5.384 5.095 0.281 112.727 o
-2 14 17 0.414 0.603 0.231 332.763 o
-2 14 18 4.457 4.602 0.281 123.995 o
-2 14 19 1.272 1.899 0.281 194.172 o
-2 14 20 4.095 4.110 0.261 140.334 o
-2 14 21 8.595 8.803 0.342 69.320 o
-2 15 1 81.607 80.935 1.136 3.999 o
-2 15 2 26.648 25.816 0.472 21.840 o
-2 15 3 26.910 26.409 0.472 21.524 o
-2 15 4 34.772 33.313 0.553 15.360 o
-2 15 5 10.182 10.210 0.372 57.838 o
-2 15 6 14.177 13.908 0.332 47.759 o
-2 15 7 7.408 7.396 0.271 91.801 o
-2 15 8 18.447 18.209 0.412 33.358 o
-2 15 9 20.297 20.410 0.462 28.451 o
-2 15 10 16.278 16.400 0.402 37.649 o
-2 15 11 75.636 74.835 1.136 4.383 o
-2 15 12 2.039 2.201 0.261 192.885 o
-2 15 13 2.028 1.809 0.271 188.121 o
-2 15 14 1.068 1.105 0.231 282.579 o
-2 15 15 0.745 0.703 0.261 253.260 o
-2 15 16 4.037 4.200 0.271 135.554 o
-2 15 17 13.013 13.506 0.372 47.416 o
-2 15 18 7.097 6.803 0.281 93.355 o
-2 15 19 17.623 17.305 0.442 33.383 o
-2 15 20 6.075 6.803 0.352 82.459 o
-2 16 1 24.953 24.711 0.623 19.550 o
-2 16 2 21.679 21.907 0.482 26.076 o
-2 16 3 13.759 13.405 0.372 46.065 o
-2 16 4 7.274 7.296 0.291 88.461 o
-2 16 5 4.342 4.401 0.271 130.726 o
-2 16 6 7.478 7.396 0.301 84.863 o
-2 16 7 68.148 64.223 1.015 5.357 o
-2 16 8 3.834 3.306 0.251 155.381 o
-2 16 9 4.829 4.703 0.312 108.462 o
-2 16 10 0.014 0.392 0.312 207.083 o
-2 16 11 3.578 3.407 0.271 146.827 o
-2 16 12 6.654 7.105 0.301 90.371 o
-2 16 13 13.714 14.199 0.382 44.658 o
-2 16 14 3.886 4.010 0.261 143.821 o
-2 16 15 0.508 0.492 0.221 356.248 o
-2 16 16 5.545 5.999 0.281 107.508 o
-2 16 17 0.464 0.804 0.271 245.538 o
-2 16 18 0.592 0.603 0.191 437.521 o
-2 16 19 2.445 2.693 0.221 214.972 o
-2 17 1 5.537 4.994 0.301 105.139 o
-2 17 2 8.277 7.708 0.332 74.456 o
-2 17 3 29.568 28.218 0.583 17.695 o
-2 17 4 9.660 8.803 0.342 65.521 o
-2 17 5 4.778 4.602 0.291 116.794 o
-2 17 6 26.223 25.404 0.523 21.070 o
-2 17 7 28.495 27.605 0.523 19.398 o
-2 17 8 1.893 1.598 0.201 281.249 o
-2 17 9 1.915 1.899 0.201 273.106 o
-2 17 10 9.202 8.501 0.291 75.539 o
-2 17 11 5.205 4.994 0.251 126.062 o
-2 17 12 4.410 4.502 0.251 138.513 o
-2 17 13 20.193 19.907 0.492 27.646 o
-2 17 14 23.126 24.409 0.533 22.823 o
-2 17 15 5.869 5.899 0.261 111.532 o
-2 17 16 0.652 0.804 0.231 312.198 o
-2 17 17 6.467 7.004 0.291 94.313 o
-2 18 1 1.017 1.105 0.251 251.319 o
-2 18 2 0.074 0.100 0.251 319.117 o
-2 18 3 7.352 6.803 0.301 87.194 o
-2 18 4 1.866 1.899 0.231 234.520 o
-2 18 5 1.029 1.196 0.211 321.367 o
-2 18 6 5.026 4.703 0.251 129.726 o
-2 18 7 19.357 17.204 0.402 33.342 o
-2 18 8 6.704 6.411 0.261 102.547 o
-2 18 9 1.038 0.904 0.211 330.051 o
-2 18 10 1.376 1.497 0.211 293.195 o
-2 18 11 1.570 1.105 0.191 331.383 o
-2 18 12 1.345 1.005 0.181 374.480 o
-2 18 13 12.412 13.004 0.492 39.372 o
-2 18 14 1.836 1.698 0.211 266.497 o
-2 18 15 0.983 1.005 0.181 407.537 o
-2 19 1 2.004 1.809 0.231 231.431 o
-2 19 2 8.023 7.808 0.452 55.985 o
-2 19 3 1.320 1.005 0.201 330.312 o
-2 19 4 0.872 0.804 0.171 463.647 o
-2 19 5 1.198 0.804 0.181 396.500 o
-2 19 6 6.652 5.798 0.362 79.814 o
-2 19 7 4.147 2.794 0.181 200.049 o
-2 19 8 2.944 1.899 0.171 265.877 o
-2 19 9 0.737 0.603 0.151 586.725 o
-2 19 10 5.163 4.703 0.332 99.239 o
-2 19 11 3.239 3.306 0.362 107.124 o
-2 19 12 2.513 2.100 0.312 146.089 o
-2 19 13 2.726 2.693 0.352 118.195 o
-2 20 1 0.359 0.492 0.191 472.277 o
-2 20 2 6.861 5.507 0.653 37.139 o
-2 20 3 1.995 2.904 0.563 57.373 o
-2 20 4 1.390 1.005 0.402 111.739 o
-2 20 5 1.709 1.397 0.382 117.693 o
-2 20 6 8.987 8.401 0.462 51.871 o
-2 20 7 1.709 2.100 0.342 136.966 o
-2 20 8 0.369 1.598 0.412 112.171 o
-2 20 9 3.425 4.110 0.352 106.711 o
-2 20 10 1.267 1.397 0.342 146.671 o
-2 20 11 0.163 0.100 0.322 194.565 o
-2 21 1 0.550 0.904 0.352 151.901 o
-2 21 2 1.101 0.703 0.362 138.947 o
-2 21 3 4.528 4.401 0.412 80.388 o
-2 21 4 6.388 7.296 0.734 30.635 o
-2 21 5 4.784 5.306 0.502 59.043 o
-2 21 6 2.867 2.693 0.402 96.266 o
-2 21 7 2.813 2.502 0.402 97.156 o
-1 0 1 2.778 3.005 0.141 281.584 o
-1 0 2 2091.570 2048.690 21.425 0.010 o
-1 0 3 242.731 238.102 2.492 0.649 o
-1 0 4 93.801 93.346 1.045 3.458 o
-1 0 5 1304.700 1276.460 10.883 0.027 o
-1 0 6 0.620 0.904 0.151 579.942 o
-1 0 7 1.509 1.598 0.171 360.097 o
-1 0 8 133.154 132.255 1.387 1.920 o
-1 0 9 3.346 3.005 0.221 187.699 o
-1 0 10 495.904 492.413 4.542 0.173 o
-1 0 11 154.659 159.267 1.658 1.427 o
-1 0 12 66.550 69.630 0.904 5.594 o
-1 0 13 3.123 3.899 0.271 149.838 o
-1 0 14 75.291 75.428 1.276 4.090 o
-1 0 15 32.664 31.715 0.693 14.357 o
-1 0 16 4.680 4.703 0.452 69.777 o
-1 0 17 24.747 25.505 0.603 19.929 o
-1 0 18 45.294 44.125 0.925 8.635 o
-1 0 19 52.556 51.923 1.015 6.966 o
-1 0 20 5.731 5.899 0.362 83.993 o
-1 0 21 28.470 27.605 0.703 16.056 o
-1 0 22 11.571 10.401 0.422 48.900 o
-1 0 23 3.877 4.200 0.412 83.787 o
-1 0 24 10.142 9.808 0.422 52.548 o
-1 0 25 14.623 14.310 0.452 38.293 o
-1 0 26 0.403 0.603 0.301 207.631 o
-1 0 27 1.011 1.698 0.301 181.813 o
-1 1 1 1202.410 1146.510 8.130 0.034 o
-1 1 2 2292.680 2206.760 15.244 0.010 o
-1 1 3 199.921 201.785 1.457 1.010 o
-1 1 4 2447.560 2352.620 14.712 0.009 o
-1 1 5 1512.840 1467.140 9.185 0.022 o
-1 1 6 222.041 219.893 1.447 0.861 o
-1 1 7 222.871 218.697 1.467 0.858 o
-1 1 8 69.343 71.238 0.593 6.095 o
-1 1 9 419.777 433.084 2.814 0.253 o
-1 1 10 1109.720 1102.580 7.004 0.040 o
-1 1 11 9.264 10.501 0.211 82.506 o
-1 1 12 34.255 36.317 0.412 16.697 o
-1 1 13 85.880 85.638 0.844 4.185 o
-1 1 14 21.587 21.415 0.372 29.938 o
-1 1 15 46.266 46.326 0.653 10.157 o
-1 1 16 83.468 83.538 1.025 4.058 o
-1 1 17 41.494 42.417 0.593 11.912 o
-1 1 18 4.574 4.502 0.251 136.409 o
-1 1 19 40.393 39.322 0.583 12.612 o
-1 1 20 29.058 29.112 0.472 19.695 o
-1 1 21 128.748 124.960 1.578 1.927 o
-1 1 22 6.719 6.703 0.281 96.172 o
-1 1 23 0.109 0.392 0.241 333.638 o
-1 1 24 5.088 4.703 0.251 129.017 o
-1 1 25 6.441 6.602 0.281 98.436 o
-1 1 26 16.507 15.807 0.362 39.988 o
-1 1 27 1.833 2.000 0.241 221.996 o
-1 2 1 1872.550 1791.080 12.732 0.014 o
-1 2 2 201.608 188.078 1.357 1.054 o
-1 2 3 2512.070 2429.660 16.661 0.008 o
-1 2 4 502.517 498.322 3.105 0.187 o
-1 2 5 478.599 472.606 2.934 0.206 o
-1 2 6 1376.270 1358.090 8.612 0.026 o
-1 2 7 319.701 319.137 2.060 0.436 o
-1 2 8 271.443 272.520 1.849 0.584 o
-1 2 9 65.373 68.725 0.593 6.552 o
-1 2 10 97.883 98.842 0.784 3.504 o
-1 2 11 37.899 37.423 0.402 15.266 o
-1 2 12 283.039 288.126 2.020 0.531 o
-1 2 13 42.377 42.919 0.543 12.054 o
-1 2 14 93.482 92.542 1.105 3.408 o
-1 2 15 15.553 15.506 0.322 44.196 o
-1 2 16 13.773 13.707 0.301 51.129 o
-1 2 17 4.757 4.904 0.261 127.511 o
-1 2 18 36.436 36.116 0.543 14.517 o
-1 2 19 3.244 3.698 0.231 175.214 o
-1 2 20 13.813 13.606 0.332 48.840 o
-1 2 21 24.325 24.108 0.452 24.292 o
-1 2 22 14.319 13.807 0.352 46.108 o
-1 2 23 8.902 9.406 0.291 74.861 o
-1 2 24 26.034 24.409 0.452 23.081 o
-1 2 25 0.319 0.301 0.211 411.393 o
-1 2 26 1.971 1.598 0.211 262.852 o
-1 2 27 1.398 1.899 0.281 191.318 o
-1 3 1 103.462 101.345 0.764 3.289 o
-1 3 2 30.915 29.715 0.241 21.963 o
-1 3 3 1820.420 1746.350 10.572 0.016 o
-1 3 4 1250.730 1197.220 7.245 0.033 o
-1 3 5 406.279 400.374 2.583 0.280 o
-1 3 6 917.204 912.493 5.627 0.058 o
-1 3 7 306.006 310.837 2.070 0.464 o
-1 3 8 41.737 41.121 0.402 13.496 o
-1 3 9 113.862 118.056 0.925 2.657 o
-1 3 10 504.220 503.919 3.306 0.183 o
-1 3 11 172.705 175.175 1.276 1.311 o
-1 3 12 105.767 108.851 0.955 2.954 o
-1 3 13 32.907 32.308 0.462 17.416 o
-1 3 14 77.574 77.337 0.985 4.541 o
-1 3 15 77.331 78.533 0.945 4.602 o
-1 3 16 22.234 22.912 0.422 27.128 o
-1 3 17 7.289 6.904 0.241 101.298 o
-1 3 18 20.978 20.108 0.372 31.202 o
-1 3 19 2.672 2.402 0.301 148.332 o
-1 3 20 30.102 29.715 0.472 19.053 o
-1 3 21 4.639 5.406 0.271 122.042 o
-1 3 22 26.787 25.916 0.492 21.296 o
-1 3 23 10.569 10.109 0.291 66.767 o
-1 3 24 4.963 4.703 0.241 134.674 o
-1 3 25 0.073 0.100 0.231 375.569 o
-1 3 26 11.430 11.406 0.301 60.535 o
-1 3 27 0.841 0.904 0.211 343.284 o
-1 4 1 246.720 236.906 1.497 0.730 o
-1 4 2 304.823 296.628 1.849 0.489 o
-1 4 3 524.970 487.117 3.045 0.180 o
-1 4 4 485.204 477.209 2.995 0.201 o
-1 4 5 163.388 162.372 1.095 1.492 o
-1 4 6 18.140 18.510 0.231 41.363 o
-1 4 7 660.520 646.786 4.110 0.111 o
-1 4 8 141.114 139.561 1.025 1.913 o
-1 4 9 181.838 188.078 1.316 1.186 o
-1 4 10 164.714 172.070 1.286 1.388 o
-1 4 11 8.528 7.909 0.201 96.856 o
-1 4 12 2.431 2.794 0.181 257.013 o
-1 4 13 28.145 28.509 0.432 21.057 o
-1 4 14 11.200 11.798 0.291 61.721 o
-1 4 15 52.927 54.727 0.703 8.277 o
-1 4 16 35.784 35.815 0.523 14.992 o
-1 4 17 33.063 32.820 0.502 16.706 o
-1 4 18 0.800 0.703 0.241 286.441 o
-1 4 19 4.971 5.306 0.251 126.926 o
-1 4 20 6.915 6.803 0.301 89.717 o
-1 4 21 2.993 3.005 0.271 158.709 o
-1 4 22 15.189 15.707 0.372 41.545 o
-1 4 23 9.784 9.104 0.291 71.752 o
-1 4 24 18.998 18.601 0.372 34.240 o
-1 4 25 7.400 7.296 0.251 96.707 o
-1 4 26 3.722 3.206 0.221 177.341 o
-1 4 27 0.452 0.603 0.211 385.216 o
-1 5 1 111.007 104.942 0.754 3.011 o
-1 5 2 92.282 91.044 0.653 4.009 o
-1 5 3 103.833 103.947 0.744 3.251 o
-1 5 4 91.455 87.738 0.643 4.131 o
-1 5 5 67.751 67.630 0.543 6.501 o
-1 5 6 146.152 145.761 1.075 1.785 o
-1 5 7 210.577 210.990 1.497 0.927 o
-1 5 8 191.812 193.786 1.326 1.100 o
-1 5 9 61.743 65.419 0.563 7.152 o
-1 5 10 54.063 54.325 0.523 8.946 o
-1 5 11 100.283 100.048 0.914 3.279 o
-1 5 12 73.085 75.227 0.874 5.072 o
-1 5 13 13.466 13.707 0.322 50.274 o
-1 5 14 54.994 55.531 0.693 8.018 o
-1 5 15 184.014 178.682 2.010 1.061 o
-1 5 16 112.525 110.841 1.306 2.490 o
-1 5 17 118.523 117.051 1.417 2.241 o
-1 5 18 18.203 18.108 0.372 35.519 o
-1 5 19 8.340 8.501 0.261 85.036 o
-1 5 20 26.849 26.911 0.502 20.783 o
-1 5 21 10.760 10.009 0.312 63.772 o
-1 5 22 3.529 3.598 0.241 164.162 o
-1 5 23 1.924 2.000 0.281 179.207 o
-1 5 24 7.851 7.507 0.271 88.751 o
-1 5 25 1.932 2.301 0.241 214.625 o
-1 5 26 20.941 19.807 0.402 30.320 o
-1 5 27 1.249 1.005 0.211 313.890 o
-1 6 1 281.754 280.218 1.970 0.545 o
-1 6 2 108.445 102.540 0.794 3.093 o
-1 6 3 332.791 324.835 2.201 0.407 o
-1 6 4 75.743 76.734 0.623 5.350 o
-1 6 5 462.825 457.191 2.954 0.218 o
-1 6 6 61.437 61.822 0.523 7.497 o
-1 6 7 1.337 1.497 0.141 457.298 o
-1 6 8 49.684 49.622 0.462 10.333 o
-1 6 9 204.643 205.694 1.467 0.974 o
-1 6 10 21.945 21.806 0.312 31.245 o
-1 6 11 104.842 102.842 1.055 2.974 o
-1 6 12 37.730 38.819 0.563 13.548 o
-1 6 13 67.360 67.721 0.884 5.659 o
-1 6 14 22.139 21.706 0.362 29.584 o
-1 6 15 9.157 9.205 0.261 78.921 o
-1 6 16 132.726 128.356 1.527 1.880 o
-1 6 17 8.641 8.612 0.251 84.847 o
-1 6 18 13.326 12.903 0.312 52.352 o
-1 6 19 11.740 12.109 0.322 56.536 o
-1 6 20 13.180 12.702 0.352 49.562 o
-1 6 21 0.856 1.105 0.221 313.282 o
-1 6 22 0.433 0.804 0.211 378.317 o
-1 6 23 0.813 0.804 0.201 375.078 o
-1 6 24 4.902 4.904 0.251 130.005 o
-1 6 25 6.059 5.507 0.281 105.357 o
-1 6 26 6.867 6.602 0.261 100.605 o
-1 7 1 644.357 627.171 4.030 0.117 o
-1 7 2 417.215 411.579 2.814 0.263 o
-1 7 3 7.062 8.100 0.191 109.959 o
-1 7 4 127.222 125.754 0.945 2.286 o
-1 7 5 864.338 861.876 5.316 0.065 o
-1 7 6 186.230 188.590 1.357 1.148 o
-1 7 7 97.718 96.742 0.774 3.557 o
-1 7 8 8.334 8.301 0.191 98.671 o
-1 7 9 18.582 19.706 0.301 36.972 o
-1 7 10 1.313 1.809 0.171 367.347 o
-1 7 11 17.464 17.907 0.332 38.542 o
-1 7 12 49.743 51.220 0.683 9.044 o
-1 7 13 130.961 131.351 1.507 1.894 o
-1 7 14 30.732 33.112 0.472 18.014 o
-1 7 15 20.394 20.711 0.362 31.855 o
-1 7 16 131.175 130.557 1.558 1.870 o
-1 7 17 58.246 58.023 0.774 7.191 o
-1 7 18 31.594 32.820 0.533 16.835 o
-1 7 19 5.857 5.798 0.261 112.083 o
-1 7 20 9.858 9.707 0.301 68.836 o
-1 7 21 6.599 7.105 0.291 93.145 o
-1 7 22 4.978 4.703 0.251 130.291 o
-1 7 23 3.622 3.899 0.231 166.084 o
-1 7 24 3.526 3.497 0.221 178.390 o
-1 7 25 10.979 10.602 0.301 63.263 o
-1 7 26 2.978 3.105 0.251 172.002 o
-1 8 1 138.700 136.858 0.995 1.979 o
-1 8 2 203.475 201.684 1.397 1.000 o
-1 8 3 16.411 16.500 0.251 45.538 o
-1 8 4 260.672 263.014 1.859 0.622 o
-1 8 5 943.863 942.510 5.929 0.055 o
-1 8 6 229.731 228.998 1.668 0.789 o
-1 8 7 71.229 72.735 0.673 5.717 o
-1 8 8 51.599 53.129 0.543 9.327 o
-1 8 9 0.214 0.392 0.171 605.415 o
-1 8 10 118.635 118.750 1.316 2.293 o
-1 8 11 59.166 61.430 0.804 6.824 o
-1 8 12 3.718 4.110 0.191 187.578 o
-1 8 13 23.242 23.907 0.382 27.046 o
-1 8 14 14.028 14.099 0.281 51.556 o
-1 8 15 28.422 30.519 0.472 19.662 o
-1 8 16 20.228 19.907 0.402 30.975 o
-1 8 17 21.634 22.811 0.402 28.293 o
-1 8 18 7.764 7.507 0.281 87.175 o
-1 8 19 26.656 26.821 0.472 21.551 o
-1 8 20 35.867 36.317 0.583 14.202 o
-1 8 21 7.336 7.507 0.271 91.906 o
-1 8 22 2.365 2.301 0.211 234.340 o
-1 8 23 5.109 5.306 0.231 133.268 o
-1 8 24 4.310 4.602 0.231 148.912 o
-1 8 25 17.166 16.913 0.362 38.198 o
-1 9 1 141.564 140.254 1.075 1.883 o
-1 9 2 32.852 32.820 0.372 18.509 o
-1 9 3 99.747 102.349 0.854 3.316 o
-1 9 4 0.246 0.301 0.141 841.500 o
-1 9 5 144.828 145.761 1.246 1.742 o
-1 9 6 15.707 16.008 0.271 46.375 o
-1 9 7 57.174 54.918 0.633 8.039 o
-1 9 8 29.837 30.006 0.432 19.776 o
-1 9 9 23.574 24.610 0.392 26.229 o
-1 9 10 113.351 116.056 1.306 2.423 o
-1 9 11 29.067 30.218 0.452 19.769 o
-1 9 12 10.762 11.707 0.281 64.442 o
-1 9 13 16.164 16.400 0.332 41.755 o
-1 9 14 31.108 33.011 0.523 17.133 o
-1 9 15 10.558 11.104 0.301 63.830 o
-1 9 16 16.468 16.500 0.332 41.172 o
-1 9 17 70.521 72.635 0.965 5.092 o
-1 9 18 4.442 4.803 0.251 136.179 o
-1 9 19 13.828 13.908 0.342 47.727 o
-1 9 20 6.646 7.396 0.281 94.358 o
-1 9 21 1.142 1.397 0.221 289.846 o
-1 9 22 35.942 35.714 0.563 14.498 o
-1 9 23 7.107 7.195 0.251 99.153 o
-1 9 24 4.828 5.406 0.271 120.132 o
-1 9 25 0.905 1.005 0.201 359.755 o
-1 10 1 119.563 119.945 1.065 2.426 o
-1 10 2 124.529 123.151 1.095 2.282 o
-1 10 3 44.936 42.919 0.543 11.487 o
-1 10 4 28.693 26.911 0.432 21.196 o
-1 10 5 11.615 11.506 0.281 61.919 o
-1 10 6 11.935 11.607 0.281 60.737 o
-1 10 7 1.361 1.105 0.191 345.874 o
-1 10 8 15.448 16.712 0.291 45.045 o
-1 10 9 39.405 41.724 0.603 12.381 o
-1 10 10 22.439 23.615 0.372 28.134 o
-1 10 11 4.259 4.904 0.231 147.433 o
-1 10 12 41.469 42.718 0.593 11.885 o
-1 10 13 102.182 104.349 1.276 2.813 o
-1 10 14 15.384 16.008 0.322 44.044 o
-1 10 15 29.061 31.011 0.482 19.067 o
-1 10 16 3.647 4.010 0.221 170.831 o
-1 10 17 3.340 3.698 0.231 173.305 o
-1 10 18 0.762 0.703 0.211 356.267 o
-1 10 19 51.202 53.521 0.774 8.223 o
-1 10 20 5.105 5.607 0.241 127.610 o
-1 10 21 11.156 11.205 0.301 61.707 o
-1 10 22 6.879 7.507 0.261 97.262 o
-1 10 23 7.205 7.708 0.281 89.865 o
-1 10 24 4.707 4.703 0.241 137.940 o
-1 11 1 46.210 45.221 0.633 10.396 o
-1 11 2 137.189 132.054 1.447 1.838 o
-1 11 3 75.563 75.629 0.965 4.728 o
-1 11 4 0.702 0.904 0.191 409.987 o
-1 11 5 15.331 15.305 0.342 43.533 o
-1 11 6 24.059 25.012 0.422 24.937 o
-1 11 7 41.480 42.015 0.653 11.461 o
-1 11 8 2.285 2.301 0.181 274.426 o
-1 11 9 51.250 51.923 0.673 8.833 o
-1 11 10 25.072 26.017 0.392 24.588 o
-1 11 11 34.024 36.418 0.523 15.468 o
-1 11 12 21.658 22.912 0.382 28.851 o
-1 11 13 1.415 1.809 0.201 300.508 o
-1 11 14 2.560 2.794 0.201 230.163 o
-1 11 15 45.095 46.517 0.703 10.002 o
-1 11 16 16.234 17.807 0.372 38.365 o
-1 11 17 0.533 0.603 0.211 378.312 o
-1 11 18 6.028 5.698 0.301 98.958 o
-1 11 19 17.915 19.013 0.382 34.860 o
-1 11 20 1.086 1.196 0.231 279.576 o
-1 11 21 2.268 2.402 0.241 204.088 o
-1 11 22 2.296 2.693 0.231 209.270 o
-1 11 23 3.966 4.401 0.251 145.198 o
-1 11 24 3.707 4.200 0.221 167.870 o
-1 12 1 22.337 22.711 0.382 28.331 o
-1 12 2 6.780 6.703 0.251 103.482 o
-1 12 3 2.557 2.794 0.211 220.084 o
-1 12 4 27.280 26.821 0.442 21.825 o
-1 12 5 31.751 32.207 0.513 17.188 o
-1 12 6 9.677 10.300 0.281 71.167 o
-1 12 7 23.555 24.108 0.442 25.093 o
-1 12 8 37.678 36.910 0.613 13.298 o
-1 12 9 13.931 14.511 0.352 46.178 o
-1 12 10 74.537 75.941 1.025 4.646 o
-1 12 11 39.198 40.819 0.623 12.351 o
-1 12 12 23.789 23.816 0.392 26.372 o
-1 12 13 6.084 6.904 0.241 111.228 o
-1 12 14 2.399 2.794 0.231 205.131 o
-1 12 15 12.597 13.707 0.332 51.441 o
-1 12 16 2.540 2.794 0.241 192.509 o
-1 12 17 11.472 11.707 0.312 58.887 o
-1 12 18 1.134 1.397 0.241 256.677 o
-1 12 19 24.874 25.715 0.452 23.402 o
-1 12 20 5.343 5.507 0.231 129.252 o
-1 12 21 10.236 11.004 0.291 66.352 o
-1 12 22 1.200 1.809 0.211 294.265 o
-1 12 23 5.480 5.899 0.271 111.724 o
-1 13 1 17.656 17.606 0.372 36.551 o
-1 13 2 1.767 2.000 0.211 262.973 o
-1 13 3 9.492 9.597 0.301 70.475 o
-1 13 4 9.875 10.702 0.291 68.241 o
-1 13 5 12.556 12.601 0.312 54.664 o
-1 13 6 69.272 69.037 0.975 5.249 o
-1 13 7 3.634 3.698 0.281 138.651 o
-1 13 8 5.415 5.798 0.291 106.173 o
-1 13 9 4.446 5.095 0.291 117.593 o
-1 13 10 26.494 27.213 0.553 19.825 o
-1 13 11 26.870 28.017 0.583 18.852 o
-1 13 12 9.602 10.109 0.362 60.891 o
-1 13 13 27.419 27.916 0.583 18.638 o
-1 13 14 13.121 13.908 0.382 46.016 o
-1 13 15 13.520 13.807 0.382 45.368 o
-1 13 16 14.843 15.807 0.372 42.027 o
-1 13 17 5.210 5.306 0.271 116.905 o
-1 13 18 7.064 6.904 0.322 84.027 o
-1 13 19 9.064 9.104 0.322 70.110 o
-1 13 20 3.954 4.010 0.271 137.778 o
-1 13 21 13.556 14.410 0.392 44.010 o
-1 13 22 8.554 9.305 0.352 66.990 o
-1 14 1 114.324 109.957 1.497 2.315 o
-1 14 2 23.708 23.414 0.442 25.232 o
-1 14 3 1.335 1.397 0.211 298.011 o
-1 14 4 62.223 63.922 0.965 5.915 o
-1 14 5 0.819 1.105 0.231 294.906 o
-1 14 6 12.749 12.803 0.342 51.269 o
-1 14 7 7.083 6.803 0.271 95.855 o
-1 14 8 3.196 3.698 0.241 169.305 o
-1 14 9 36.169 37.021 0.633 13.457 o
-1 14 10 49.221 51.521 0.824 8.319 o
-1 14 11 40.403 42.919 0.754 10.736 o
-1 14 12 10.470 11.506 0.362 56.495 o
-1 14 13 3.428 3.306 0.342 113.999 o
-1 14 14 6.677 8.200 0.372 72.546 o
-1 14 15 27.554 27.916 0.533 19.570 o
-1 14 16 2.212 2.402 0.251 195.884 o
-1 14 17 12.658 13.807 0.392 46.181 o
-1 14 18 2.933 3.005 0.251 173.845 o
-1 14 19 0.525 0.492 0.301 205.968 o
-1 14 20 0.060 0.000 0.221 415.636 o
-1 14 21 1.576 1.698 0.251 222.476 o
-1 15 1 33.217 32.911 0.563 15.812 o
-1 15 2 13.975 13.908 0.342 47.427 o
-1 15 3 3.381 3.005 0.231 179.487 o
-1 15 4 27.904 27.806 0.513 19.825 o
-1 15 5 3.979 3.799 0.251 149.368 o
-1 15 6 0.587 0.603 0.231 321.979 o
-1 15 7 37.421 39.523 0.653 12.625 o
-1 15 8 36.272 36.016 0.653 13.334 o
-1 15 9 84.157 85.337 1.286 3.574 o
-1 15 10 22.610 24.208 0.513 23.752 o
-1 15 11 31.790 32.619 0.643 15.190 o
-1 15 12 3.471 4.110 0.281 138.108 o
-1 15 13 20.461 20.018 0.462 28.478 o
-1 15 14 4.447 4.602 0.261 132.826 o
-1 15 15 2.706 3.306 0.281 154.255 o
-1 15 16 5.771 5.798 0.291 103.417 o
-1 15 17 1.443 1.497 0.261 217.254 o
-1 15 18 1.638 2.000 0.231 240.720 o
-1 15 19 7.913 7.808 0.301 81.526 o
-1 15 20 5.643 5.899 0.312 98.017 o
-1 16 1 38.104 37.322 0.633 12.930 o
-1 16 2 9.306 9.205 0.312 70.495 o
-1 16 3 6.699 6.803 0.291 93.465 o
-1 16 4 19.483 20.309 0.442 29.974 o
-1 16 5 24.014 23.615 0.482 23.868 o
-1 16 6 17.697 17.907 0.422 33.916 o
-1 16 7 49.339 50.316 0.834 8.322 o
-1 16 8 3.171 3.306 0.261 159.928 o
-1 16 9 10.386 10.702 0.352 58.989 o
-1 16 10 54.890 55.531 0.914 7.053 o
-1 16 11 7.894 8.903 0.362 68.448 o
-1 16 12 7.431 7.808 0.322 79.935 o
-1 16 13 2.168 2.100 0.281 173.536 o
-1 16 14 7.250 7.105 0.322 82.561 o
-1 16 15 0.802 0.301 0.251 276.708 o
-1 16 16 1.256 1.497 0.231 265.294 o
-1 16 17 2.795 3.005 0.332 125.983 o
-1 16 18 12.472 13.305 0.412 45.342 o
-1 16 19 10.130 11.898 0.382 54.625 o
-1 17 1 10.159 10.702 0.342 60.870 o
-1 17 2 8.673 8.612 0.332 71.004 o
-1 17 3 54.123 51.521 0.854 7.607 o
-1 17 4 2.457 2.693 0.251 186.907 o
-1 17 5 6.555 6.703 0.312 89.724 o
-1 17 6 4.525 4.994 0.301 113.474 o
-1 17 7 5.806 5.306 0.312 98.931 o
-1 17 8 1.157 1.005 0.241 263.689 o
-1 17 9 3.419 3.306 0.251 162.226 o
-1 17 10 1.061 1.105 0.221 301.714 o
-1 17 11 1.687 1.698 0.231 244.359 o
-1 17 12 4.415 4.994 0.281 122.411 o
-1 17 13 4.834 4.703 0.281 119.678 o
-1 17 14 17.138 18.008 0.462 32.567 o
-1 17 15 1.173 1.105 0.261 231.387 o
-1 17 16 3.300 3.698 0.241 167.377 o
-1 17 17 13.958 14.099 0.422 41.434 o
-1 18 1 1.035 1.196 0.301 186.432 o
-1 18 2 13.466 12.803 0.442 41.741 o
-1 18 3 17.643 17.505 0.462 32.303 o
-1 18 4 2.057 2.201 0.271 183.308 o
-1 18 5 0.343 0.100 0.251 304.112 o
-1 18 6 6.217 6.200 0.291 98.706 o
-1 18 7 16.966 15.908 0.402 37.056 o
-1 18 8 4.176 4.301 0.251 142.978 o
-1 18 9 3.481 3.306 0.241 167.648 o
-1 18 10 0.291 0.492 0.201 440.661 o
-1 18 11 1.746 1.497 0.281 188.103 o
-1 18 12 0.565 0.492 0.241 303.856 o
-1 18 13 17.271 18.410 0.442 33.164 o
-1 18 14 1.324 1.497 0.251 233.612 o
-1 18 15 1.387 1.598 0.221 273.347 o
-1 19 1 0.462 0.392 0.221 363.515 o
-1 19 2 2.998 2.603 0.271 161.936 o
-1 19 3 7.239 6.411 0.342 80.032 o
-1 19 4 4.764 4.994 0.362 91.608 o
-1 19 5 2.553 1.698 0.322 141.785 o
-1 19 6 7.305 6.703 0.281 92.346 o
-1 19 7 4.689 4.502 0.251 134.973 o
-1 19 8 3.525 3.306 0.221 180.431 o
-1 19 9 2.210 1.899 0.241 212.469 o
-1 19 10 12.771 12.501 0.402 46.364 o
-1 19 11 3.266 3.005 0.221 189.541 o
-1 19 12 2.077 1.899 0.231 227.568 o
-1 19 13 5.773 5.306 0.271 111.758 o
-1 20 1 0.248 0.392 0.211 413.909 o
-1 20 2 1.675 1.497 0.201 294.837 o
-1 20 3 0.935 1.005 0.241 273.217 o
-1 20 4 6.565 5.205 0.322 91.571 o
-1 20 5 6.093 4.502 0.291 105.942 o
-1 20 6 0.499 0.392 0.191 460.901 o
-1 20 7 1.640 0.904 0.241 246.768 o
-1 20 8 0.510 0.492 0.221 356.076 o
-1 20 9 3.088 2.502 0.241 183.464 o
-1 20 10 0.346 0.392 0.221 372.655 o
-1 20 11 0.077 0.301 0.171 646.636 o
-1 21 1 3.476 3.105 0.231 176.497 o
-1 21 2 1.001 0.301 0.221 328.943 o
-1 21 3 1.298 0.603 0.191 369.924 o
-1 21 4 1.828 0.904 0.191 321.236 o
-1 21 5 3.291 1.899 0.211 211.569 o
-1 21 6 10.604 4.904 0.251 84.245 o
-1 21 7 1.566 1.397 0.432 96.204 o
0 0 2 311.307 316.344 3.155 0.401 o
0 0 3 2406.890 2393.140 23.364 0.008 o
0 0 4 57.483 59.420 0.683 7.545 o
0 0 5 62.207 65.419 0.683 6.754 o
0 0 6 89.171 90.642 0.935 3.815 o
0 0 7 544.344 552.838 4.864 0.144 o
0 0 8 82.477 85.236 0.975 4.146 o
0 0 9 48.688 52.526 0.683 9.102 o
0 0 10 100.807 96.843 1.125 3.099 o
0 0 11 184.773 182.179 1.879 1.075 o
0 0 12 27.343 29.213 0.502 19.951 o
0 0 13 21.457 22.811 0.462 26.540 o
0 0 14 25.095 26.017 0.623 19.202 o
0 0 15 152.155 152.967 2.563 1.160 o
0 0 16 26.183 26.610 0.613 18.827 o
0 0 17 0.114 0.392 0.291 232.640 o
0 0 18 13.734 13.606 0.452 40.015 o
0 0 19 37.638 37.423 0.804 11.281 o
0 0 20 1.457 1.598 0.362 130.217 o
0 0 21 0.077 0.492 0.382 137.728 o
0 0 22 82.001 76.031 1.447 3.522 o
0 0 23 4.534 4.110 0.372 92.452 o
0 0 24 28.537 27.112 0.673 16.654 o
0 0 25 4.260 4.200 0.332 107.643 o
0 0 26 2.486 2.201 0.312 145.774 o
0 0 27 7.414 7.296 0.452 58.104 o
0 1 1 445.607 435.696 4.120 0.214 o
0 1 2 234.008 231.600 1.728 0.763 o
0 1 3 3072.560 2984.900 21.083 0.005 o
0 1 4 689.801 672.592 4.633 0.101 o
0 1 5 65.498 62.927 0.452 7.164 o
0 1 6 203.857 195.585 1.286 1.029 o
0 1 7 792.912 769.837 4.773 0.079 o
0 1 8 71.249 71.529 0.613 5.888 o
0 1 9 79.140 80.533 0.683 4.914 o
0 1 10 61.973 65.419 0.593 7.043 o
0 1 11 20.896 21.415 0.291 33.254 o
0 1 12 32.006 32.308 0.372 19.029 o
0 1 13 97.875 95.938 1.025 3.308 o
0 1 14 39.685 40.518 0.603 12.457 o
0 1 15 0.725 1.196 0.201 366.348 o
0 1 16 1.029 1.397 0.241 260.886 o
0 1 17 6.925 6.803 0.251 101.978 o
0 1 18 14.084 13.908 0.322 48.695 o
0 1 19 6.424 6.411 0.261 104.735 o
0 1 20 70.274 67.329 0.894 5.448 o
0 1 21 24.888 24.520 0.452 23.780 o
0 1 22 29.782 29.112 0.523 18.479 o
0 1 23 11.349 10.300 0.322 60.251 o
0 1 24 18.483 17.104 0.372 35.803 o
0 1 25 8.133 7.909 0.271 85.958 o
0 1 26 7.828 7.296 0.251 93.799 o
0 1 27 0.851 0.804 0.211 346.087 o
0 2 0 4334.180 4016.350 48.436 0.002 o
0 2 1 62.516 61.128 0.472 7.550 o
0 2 2 1327.710 1269.140 8.944 0.028 o
0 2 3 1222.420 1215.230 8.713 0.032 o
0 2 4 773.622 764.732 4.753 0.081 o
0 2 5 654.259 632.276 3.949 0.114 o
0 2 6 2593.430 2496.480 15.194 0.008 o
0 2 7 1083.720 1057.760 6.411 0.043 o
0 2 8 71.201 75.840 0.633 5.686 o
0 2 9 83.257 87.145 0.724 4.446 o
0 2 10 239.740 247.608 1.678 0.720 o
0 2 11 154.802 156.162 1.146 1.600 o
0 2 12 82.501 86.542 0.754 4.457 o
0 2 13 5.408 6.411 0.241 120.038 o
0 2 14 31.572 31.715 0.502 17.506 o
0 2 15 38.711 37.614 0.513 13.938 o
0 2 16 24.125 23.515 0.412 25.698 o
0 2 17 63.681 62.525 0.824 6.313 o
0 2 18 6.123 5.999 0.261 108.894 o
0 2 19 34.947 34.117 0.513 15.667 o
0 2 20 23.834 23.515 0.422 25.648 o
0 2 21 2.993 3.306 0.291 143.962 o
0 2 22 12.877 13.305 0.372 47.890 o
0 2 23 25.316 24.108 0.432 24.127 o
0 2 24 16.398 15.807 0.372 39.587 o
0 2 25 24.509 22.610 0.402 26.015 o
0 2 26 8.551 7.808 0.332 73.103 o
0 2 27 6.056 5.798 0.251 113.461 o
0 3 1 195.871 184.973 1.326 1.103 o
0 3 2 1102.250 1080.270 6.853 0.041 o
0 3 3 164.454 161.177 1.055 1.496 o
0 3 4 70.331 69.137 0.502 6.285 o
0 3 5 577.442 562.143 3.618 0.144 o
0 3 6 122.026 118.257 0.844 2.517 o
0 3 7 15.786 16.209 0.231 48.185 o
0 3 8 103.319 106.751 0.814 3.168 o
0 3 9 200.544 198.891 1.407 1.022 o
0 3 10 99.472 98.651 0.834 3.405 o
0 3 11 24.009 25.314 0.332 27.093 o
0 3 12 30.365 30.710 0.382 20.115 o
0 3 13 16.526 16.812 0.332 40.825 o
0 3 14 92.579 91.336 1.136 3.418 o
0 3 15 7.822 7.909 0.231 95.992 o
0 3 16 57.681 56.827 0.754 7.390 o
0 3 17 22.320 22.007 0.372 28.966 o
0 3 18 7.799 7.808 0.261 90.235 o
0 3 19 9.611 9.205 0.301 70.777 o
0 3 20 3.421 3.407 0.251 161.338 o
0 3 21 7.784 7.507 0.281 87.058 o
0 3 22 10.928 10.009 0.372 56.121 o
0 3 23 18.145 17.104 0.362 36.714 o
0 3 24 4.498 4.110 0.271 130.610 o
0 3 25 0.937 0.703 0.211 343.620 o
0 3 26 14.443 13.305 0.312 49.310 o
0 3 27 3.779 3.799 0.241 158.170 o
0 4 0 136.720 132.456 1.226 1.945 o
0 4 1 608.261 577.951 3.618 0.133 o
0 4 2 1366.920 1312.680 8.079 0.027 o
0 4 3 229.879 222.094 1.457 0.822 o
0 4 4 350.414 335.548 2.191 0.377 o
0 4 5 419.476 415.578 2.613 0.263 o
0 4 6 359.031 338.050 2.241 0.364 o
0 4 7 106.719 111.152 0.864 2.967 o
0 4 8 119.823 119.151 0.925 2.511 o
0 4 9 206.599 210.990 1.487 0.948 o
0 4 10 264.671 263.606 1.819 0.614 o
0 4 11 75.212 74.031 0.673 5.387 o
0 4 12 43.228 45.723 0.533 11.623 o
0 4 13 39.284 37.021 0.533 13.666 o
0 4 14 11.716 12.109 0.301 58.615 o
0 4 15 57.265 57.219 0.734 7.494 o
0 4 16 32.861 31.916 0.482 17.237 o
0 4 17 53.596 51.923 0.713 8.322 o
0 4 18 15.850 15.807 0.332 42.795 o
0 4 19 21.295 20.209 0.382 30.481 o
0 4 20 18.146 18.008 0.402 34.272 o
0 4 21 2.323 2.000 0.251 198.068 o
0 4 22 3.845 4.200 0.261 143.078 o
0 4 23 0.017 0.301 0.251 316.617 o
0 4 24 14.639 14.410 0.372 43.553 o
0 4 25 24.067 22.108 0.402 26.558 o
0 4 26 1.952 1.899 0.251 208.893 o
0 4 27 2.258 2.201 0.211 239.854 o
0 5 1 21.969 21.113 0.211 34.358 o
0 5 2 155.905 150.464 0.995 1.661 o
0 5 3 472.642 447.795 2.804 0.217 o
0 5 4 34.418 34.016 0.322 18.084 o
0 5 5 539.906 530.127 3.477 0.162 o
0 5 6 132.106 131.160 0.965 2.142 o
0 5 7 154.101 155.770 1.136 1.612 o
0 5 8 213.750 218.195 1.517 0.893 o
0 5 9 15.100 16.500 0.261 47.702 o
0 5 10 257.212 262.813 1.859 0.632 o
0 5 11 15.030 14.802 0.261 49.736 o
0 5 12 129.496 125.352 1.296 2.070 o
0 5 13 24.578 24.610 0.412 24.962 o
0 5 14 70.695 71.127 0.854 5.396 o
0 5 15 24.871 24.811 0.402 24.926 o
0 5 16 18.638 17.807 0.342 36.503 o
0 5 17 4.666 4.703 0.251 134.016 o
0 5 18 38.792 36.619 0.553 13.659 o
0 5 19 20.980 19.606 0.362 31.820 o
0 5 20 3.009 2.794 0.241 182.039 o
0 5 21 25.814 24.711 0.472 22.652 o
0 5 22 3.004 3.206 0.231 185.452 o
0 5 23 1.588 1.397 0.231 253.819 o
0 5 24 0.977 1.809 0.271 213.897 o
0 5 25 0.674 0.492 0.201 401.221 o
0 5 26 11.334 9.808 0.301 63.403 o
0 5 27 3.016 3.105 0.221 194.279 o
0 6 0 13.370 12.702 0.231 59.050 o
0 6 1 665.780 634.868 4.100 0.111 o
0 6 2 155.404 153.861 1.095 1.620 o
0 6 3 31.291 31.413 0.322 20.275 o
0 6 4 241.002 237.710 1.638 0.736 o
0 6 5 394.197 388.868 2.613 0.294 o
0 6 6 781.512 781.343 4.954 0.079 o
0 6 7 141.593 143.360 1.035 1.876 o
0 6 8 270.867 275.424 1.869 0.581 o
0 6 9 84.650 84.432 0.724 4.444 o
0 6 10 138.628 138.858 1.166 1.898 o
0 6 11 25.367 24.610 0.382 25.117 o
0 6 12 3.387 3.497 0.201 195.954 o
0 6 13 12.612 12.803 0.261 58.707 o
0 6 14 15.572 16.109 0.301 44.801 o
0 6 15 65.833 64.726 0.804 6.111 o
0 6 16 107.034 103.746 1.246 2.735 o
0 6 17 37.339 35.915 0.523 14.492 o
0 6 18 3.304 3.698 0.211 188.124 o
0 6 19 43.319 41.312 0.643 11.241 o
0 6 20 17.473 16.611 0.392 36.452 o
0 6 21 21.700 21.003 0.392 29.372 o
0 6 22 6.229 6.100 0.241 113.566 o
0 6 23 11.451 11.104 0.312 59.846 o
0 6 24 3.412 3.005 0.221 186.203 o
0 6 25 1.919 1.698 0.221 249.136 o
0 6 26 1.736 1.397 0.221 262.480 o
0 7 1 64.919 64.635 0.513 6.993 o
0 7 2 30.010 29.906 0.301 21.704 o
0 7 3 826.084 817.258 5.175 0.071 o
0 7 4 55.086 56.526 0.492 8.751 o
0 7 5 363.525 369.353 2.442 0.336 o
0 7 6 10.458 10.602 0.221 74.965 o
0 7 7 16.818 16.109 0.241 45.614 o
0 7 8 24.008 24.409 0.322 27.723 o
0 7 9 62.355 61.329 0.613 7.156 o
0 7 10 21.806 22.409 0.362 29.565 o
0 7 11 65.790 67.429 0.844 5.895 o
0 7 12 83.580 83.035 1.065 3.997 o
0 7 13 20.782 21.003 0.362 31.290 o
0 7 14 47.622 49.421 0.683 9.495 o
0 7 15 74.361 73.730 0.904 4.976 o
0 7 16 171.891 167.668 1.960 1.178 o
0 7 17 45.294 44.819 0.643 10.530 o
0 7 18 1.827 2.100 0.251 209.550 o
0 7 19 30.000 28.318 0.492 19.083 o
0 7 20 3.158 3.206 0.241 174.765 o
0 7 21 10.921 10.702 0.281 65.648 o
0 7 22 9.389 9.205 0.291 73.191 o
0 7 23 6.107 6.100 0.291 99.839 o
0 7 24 2.260 2.100 0.201 253.936 o
0 7 25 18.095 16.812 0.372 36.496 o
0 7 26 5.073 5.306 0.261 121.967 o
0 8 0 210.761 207.684 2.130 0.846 o
0 8 1 103.693 103.847 0.774 3.233 o
0 8 2 11.670 11.205 0.201 70.485 o
0 8 3 29.507 29.112 0.322 21.961 o
0 8 4 257.088 252.904 1.678 0.659 o
0 8 5 607.661 610.560 3.839 0.128 o
0 8 6 123.325 125.864 1.015 2.323 o
0 8 7 44.459 46.517 0.482 11.599 o
0 8 8 239.135 239.298 1.899 0.716 o
0 8 9 19.634 20.018 0.342 33.846 o
0 8 10 157.912 156.363 1.678 1.405 o
0 8 11 6.180 6.100 0.211 123.330 o
0 8 12 75.307 77.337 0.935 4.759 o
0 8 13 0.042 0.100 0.171 680.897 o
0 8 14 70.651 71.238 0.884 5.323 o
0 8 15 25.796 26.409 0.422 23.285 o
0 8 16 6.485 6.803 0.241 108.171 o
0 8 17 14.318 14.712 0.352 45.251 o
0 8 18 8.508 8.401 0.271 82.575 o
0 8 19 2.301 2.693 0.231 209.121 o
0 8 20 4.604 5.095 0.251 132.391 o
0 8 21 7.482 7.507 0.271 90.990 o
0 8 22 14.015 14.199 0.342 47.052 o
0 8 23 7.018 6.602 0.241 104.592 o
0 8 24 3.379 3.598 0.231 173.526 o
0 8 25 5.517 5.406 0.241 124.168 o
0 9 1 242.470 241.509 1.628 0.726 o
0 9 2 39.967 39.714 0.392 14.304 o
0 9 3 122.447 122.950 0.955 2.401 o
0 9 4 110.140 110.248 0.874 2.880 o
0 9 5 55.939 55.431 0.543 8.520 o
0 9 6 168.738 165.970 1.367 1.361 o
0 9 7 40.417 40.015 0.523 13.051 o
0 9 8 5.470 5.999 0.221 128.558 o
0 9 9 194.366 193.977 2.161 0.940 o
0 9 10 3.114 3.306 0.201 205.594 o
0 9 11 6.808 7.999 0.221 105.593 o
0 9 12 37.030 37.322 0.523 14.373 o
0 9 13 16.851 17.606 0.332 39.689 o
0 9 14 2.375 2.402 0.201 243.622 o
0 9 15 56.269 56.727 0.764 7.505 o
0 9 16 32.016 33.313 0.513 16.871 o
0 9 17 58.048 59.129 0.854 6.845 o
0 9 18 9.448 9.908 0.322 67.175 o
0 9 19 19.480 20.309 0.422 30.753 o
0 9 20 34.215 34.318 0.553 15.378 o
0 9 21 6.504 7.004 0.261 101.819 o
0 9 22 10.253 10.109 0.291 67.934 o
0 9 23 2.876 2.794 0.211 210.675 o
0 9 24 8.975 9.406 0.291 74.542 o
0 9 25 3.138 3.598 0.241 171.338 o
0 10 0 109.696 107.243 1.296 2.594 o
0 10 1 24.841 24.610 0.322 26.921 o
0 10 2 389.904 383.371 2.884 0.293 o
0 10 3 1.915 2.100 0.161 331.340 o
0 10 4 59.556 59.520 0.683 7.315 o
0 10 5 38.873 38.920 0.502 13.800 o
0 10 6 38.777 38.719 0.513 13.762 o
0 10 7 56.470 58.023 0.784 7.332 o
0 10 8 40.941 42.316 0.603 11.963 o
0 10 9 72.202 76.433 1.005 4.798 o
0 10 10 27.535 29.112 0.432 21.227 o
0 10 11 20.872 21.706 0.372 30.499 o
0 10 12 0.267 0.392 0.171 594.318 o
0 10 13 22.551 23.515 0.402 27.215 o
0 10 14 15.276 15.707 0.342 43.275 o
0 10 15 7.093 8.100 0.261 93.801 o
0 10 17 2.864 3.306 0.241 179.706 o
0 10 18 51.933 53.230 0.784 8.102 o
0 10 19 19.647 20.108 0.392 31.853 o
0 10 20 2.215 2.402 0.221 226.457 o
0 10 21 18.424 18.812 0.372 34.807 o
0 10 22 2.768 2.402 0.221 209.914 o
0 10 23 8.585 9.496 0.332 69.638 o
0 10 24 2.969 3.005 0.211 205.158 o
0 11 1 53.795 52.225 0.653 8.561 o
0 11 2 23.345 23.103 0.372 27.572 o
0 11 3 18.443 19.405 0.332 36.130 o
0 11 4 4.769 4.904 0.201 153.885 o
0 11 5 75.145 73.830 0.904 4.928 o
0 11 6 21.154 21.806 0.342 31.150 o
0 11 7 48.489 49.622 0.653 9.521 o
0 11 8 65.427 65.419 0.804 6.116 o
0 11 9 32.403 34.117 0.482 16.984 o
0 11 10 12.332 12.310 0.271 59.393 o
0 11 11 19.352 20.018 0.382 32.612 o
0 11 12 2.562 2.693 0.191 242.539 o
0 11 13 37.800 38.116 0.563 13.625 o
0 11 14 9.176 8.803 0.271 78.201 o
0 11 15 42.138 43.120 0.663 11.136 o
0 11 16 5.003 5.798 0.251 123.895 o
0 11 17 7.367 7.808 0.281 88.605 o
0 11 18 12.686 13.606 0.312 53.060 o
0 11 19 4.099 4.200 0.251 144.745 o
0 11 20 12.596 13.305 0.332 51.913 o
0 11 21 8.253 9.205 0.281 80.040 o
0 11 22 4.365 4.803 0.221 151.509 o
0 11 23 8.279 8.903 0.281 80.664 o
0 11 24 2.796 3.105 0.211 208.532 o
0 12 0 51.720 51.421 0.874 7.770 o
0 12 1 30.075 29.816 0.412 20.029 o
0 12 2 13.307 13.707 0.251 56.198 o
0 12 3 13.954 14.310 0.281 51.480 o
0 12 4 6.403 6.803 0.201 120.160 o
0 12 5 68.148 69.328 0.834 5.682 o
0 12 6 13.348 13.998 0.291 52.577 o
0 12 7 0.484 0.703 0.191 444.046 o
0 12 8 28.790 30.710 0.452 19.785 o
0 12 9 27.398 28.710 0.422 21.610 o
0 12 10 2.705 3.005 0.211 212.528 o
0 12 11 10.863 12.109 0.291 62.305 o
0 12 12 39.239 40.920 0.593 12.606 o
0 12 13 0.014 0.201 0.211 449.148 o
0 12 14 0.852 1.105 0.281 214.597 o
0 12 15 39.226 41.121 0.633 12.218 o
0 12 16 6.418 6.803 0.261 103.246 o
0 12 17 7.953 8.702 0.291 80.982 o
0 12 18 7.846 7.999 0.291 83.343 o
0 12 19 12.355 12.702 0.322 54.136 o
0 12 20 3.522 3.698 0.231 169.802 o
0 12 21 13.088 14.099 0.332 49.883 o
0 12 22 2.064 2.402 0.221 231.410 o
0 12 23 16.098 16.913 0.372 39.212 o
0 13 1 6.194 6.602 0.231 114.539 o
0 13 2 1.781 2.000 0.161 344.242 o
0 13 3 2.460 3.105 0.191 238.705 o
0 13 4 27.636 27.012 0.392 22.556 o
0 13 5 68.976 69.630 0.854 5.561 o
0 13 6 8.923 9.305 0.251 81.455 o
0 13 7 12.496 13.114 0.301 55.048 o
0 13 8 3.872 4.110 0.211 171.652 o
0 13 9 100.371 104.038 1.276 2.861 o
0 13 10 54.182 58.224 0.804 7.476 o
0 13 11 11.545 12.009 0.301 59.271 o
0 13 12 26.980 28.318 0.472 20.963 o
0 13 13 37.933 41.211 0.643 12.408 o
0 13 14 1.587 1.899 0.281 187.203 o
0 13 15 6.236 6.703 0.271 102.280 o
0 13 16 0.718 0.804 0.221 330.992 o
0 13 17 0.678 0.603 0.221 340.288 o
0 13 18 3.162 3.799 0.241 168.995 o
0 13 19 12.212 12.601 0.332 53.698 o
0 13 21 7.138 7.296 0.271 93.856 o
0 13 22 10.843 11.506 0.312 61.092 o
0 14 0 55.671 57.219 1.055 6.317 o
0 14 1 70.304 68.032 0.864 5.500 o
0 14 2 1.957 2.000 0.231 229.843 o
0 14 3 5.380 5.507 0.221 132.585 o
0 14 4 56.721 56.224 0.804 7.316 o
0 14 5 6.197 6.703 0.241 111.116 o
0 14 6 11.880 12.903 0.312 56.056 o
0 14 7 6.463 6.602 0.251 106.432 o
0 14 8 16.613 18.108 0.372 37.622 o
0 14 9 35.560 37.222 0.583 14.160 o
0 14 10 13.473 14.099 0.352 47.489 o
0 14 11 131.648 138.355 1.919 1.634 o
0 14 12 66.613 69.328 1.035 5.239 o
0 14 13 8.888 9.908 0.322 69.243 o
0 14 14 0.454 0.492 0.221 360.288 o
0 14 15 14.328 15.104 0.372 43.490 o
0 14 16 24.541 26.821 0.492 22.306 o
0 14 17 5.954 5.507 0.271 109.321 o
0 14 18 3.166 3.005 0.251 169.421 o
0 14 19 0.704 0.492 0.291 214.092 o
0 14 20 4.593 4.502 0.281 123.114 o
0 14 21 0.093 0.000 0.231 378.076 o
0 15 1 20.027 20.209 0.402 31.026 o
0 15 2 21.261 22.007 0.442 27.664 o
0 15 3 35.838 35.021 0.623 13.927 o
0 15 4 9.154 9.205 0.322 69.571 o
0 15 5 4.894 5.507 0.261 122.777 o
0 15 6 0.337 0.301 0.231 348.101 o
0 15 7 7.602 8.200 0.291 84.103 o
0 15 8 30.736 31.614 0.623 15.989 o
0 15 9 6.248 6.602 0.322 89.324 o
0 15 10 24.650 27.414 0.603 19.539 o
0 15 11 24.719 24.811 0.553 21.311 o
0 15 12 31.735 33.715 0.663 14.757 o
0 15 13 3.398 3.799 0.271 146.600 o
0 15 14 5.969 6.502 0.301 96.614 o
0 15 15 0.295 0.301 0.261 280.221 o
0 15 16 4.666 4.904 0.312 108.970 o
0 15 17 8.531 9.205 0.332 70.400 o
0 15 18 1.110 1.296 0.251 244.418 o
0 15 19 5.019 5.406 0.291 111.047 o
0 15 20 12.149 14.099 0.482 39.727 o
0 16 0 43.597 41.824 1.136 7.558 o
0 16 1 57.017 56.224 0.995 6.497 o
0 16 2 1.049 1.196 0.251 248.433 o
0 16 3 18.066 17.505 0.422 33.725 o
0 16 4 43.047 42.216 0.724 10.574 o
0 16 5 3.254 3.598 0.312 128.242 o
0 16 6 8.773 8.702 0.372 64.231 o
0 16 7 27.254 28.509 0.583 18.583 o
0 16 8 9.494 10.300 0.372 59.628 o
0 16 9 27.503 29.906 0.603 17.812 o
0 16 10 15.735 16.209 0.432 36.801 o
0 16 11 16.082 17.505 0.422 36.090 o
0 16 12 7.970 8.401 0.332 74.286 o
0 16 13 10.952 10.913 0.392 52.751 o
0 16 14 4.391 4.502 0.281 125.218 o
0 16 15 14.124 15.204 0.412 41.014 o
0 16 16 0.351 0.492 0.241 315.827 o
0 16 17 11.071 11.798 0.452 45.672 o
0 16 18 15.059 15.707 0.452 36.815 o
0 17 1 3.584 3.497 0.322 120.634 o
0 17 2 0.301 0.804 0.281 235.462 o
0 17 3 42.990 41.824 0.844 9.676 o
0 17 4 0.139 0.000 0.261 294.839 o
0 17 5 0.392 0.301 0.241 318.985 o
0 17 6 5.030 5.507 0.281 114.053 o
0 17 7 23.802 24.409 0.502 23.219 o
0 17 8 4.201 5.095 0.271 128.391 o
0 17 9 4.583 4.602 0.312 110.898 o
0 17 10 2.698 2.000 0.322 138.149 o
0 17 11 3.101 3.206 0.261 161.942 o
0 17 12 2.483 2.794 0.251 185.241 o
0 17 13 8.336 9.104 0.352 68.122 o
0 17 14 17.881 19.505 0.462 31.064 o
0 17 15 1.754 1.899 0.301 166.313 o
0 17 16 4.101 4.703 0.271 131.786 o
0 17 17 3.522 3.799 0.261 150.538 o
0 18 0 4.890 5.999 0.553 50.447 o
0 18 1 10.173 9.597 0.422 52.715 o
0 18 2 11.692 10.803 0.432 47.311 o
0 18 3 10.211 10.009 0.402 54.455 o
0 18 4 23.636 22.409 0.603 21.214 o
0 18 5 3.488 3.206 0.291 138.215 o
0 18 6 9.643 9.808 0.382 58.617 o
0 18 7 18.666 18.309 0.543 27.547 o
0 18 8 7.883 7.708 0.372 68.948 o
0 18 9 1.372 1.497 0.251 232.013 o
0 18 10 2.425 2.402 0.261 182.210 o
0 18 11 0.003 0.392 0.221 402.360 o
0 18 13 6.301 6.411 0.342 84.665 o
0 18 14 2.785 2.904 0.241 185.685 o
0 18 15 0.360 0.392 0.231 343.374 o
0 19 1 8.097 6.703 0.362 71.797 o
0 19 2 5.155 4.602 0.342 96.485 o
0 19 3 12.759 12.803 0.462 41.292 o
0 19 4 1.724 1.497 0.281 188.574 o
0 19 5 0.576 0.904 0.291 212.013 o
0 19 6 4.196 4.010 0.332 108.895 o
0 19 7 0.691 0.804 0.281 223.451 o
0 19 8 1.356 1.809 0.271 203.912 o
0 19 9 1.834 1.698 0.261 203.966 o
0 19 10 3.913 4.110 0.312 119.041 o
0 19 11 1.812 1.809 0.261 203.130 o
0 19 13 7.098 6.803 0.322 84.113 o
0 20 0 4.182 4.401 0.372 93.658 o
0 20 1 0.528 0.603 0.241 302.882 o
0 20 2 1.500 1.397 0.271 205.498 o
0 20 3 0.299 0.301 0.241 324.569 o
0 20 4 2.871 3.005 0.281 154.037 o
0 20 5 8.863 7.999 0.362 66.631 o
0 20 6 7.835 7.296 0.372 69.873 o
0 20 7 7.355 6.602 0.342 79.044 o
0 20 8 3.088 3.005 0.261 163.879 o
0 20 9 0.469 0.392 0.251 290.194 o
0 20 10 8.325 8.200 0.372 66.543 o
0 20 11 0.596 0.492 0.271 246.377 o
0 21 1 2.466 2.502 0.251 188.830 o
0 21 2 1.154 1.005 0.241 263.813 o
0 21 3 0.280 0.100 0.221 390.449 o
0 21 4 1.263 1.005 0.211 313.039 o
0 21 5 2.550 2.301 0.261 180.655 o
0 21 6 5.773 4.703 0.281 111.036 o
0 21 7 3.102 2.301 0.221 202.225 o
1 0 1 509.922 467.512 5.296 0.162 o
1 0 2 1095.560 1048.260 10.290 0.037 o
1 0 3 2260.470 2202.660 21.575 0.009 o
1 0 4 352.608 349.948 3.045 0.339 o
1 0 5 4749.470 4618.110 39.694 0.002 o
1 0 6 1127.490 1124.290 9.818 0.035 o
1 0 7 107.485 112.449 1.136 2.719 o
1 0 8 0.003 0.201 0.211 450.466 o
1 0 9 40.473 45.723 0.633 11.451 o
1 0 10 41.041 44.517 0.633 11.459 o
1 0 11 625.059 634.868 5.758 0.109 o
1 0 12 87.130 91.235 1.125 3.616 o
1 0 13 53.167 53.421 0.945 7.177 o
1 0 14 1.452 1.296 0.332 152.190 o
1 0 15 30.802 31.212 0.673 15.260 o
1 0 16 77.448 77.337 1.357 3.814 o
1 0 17 41.433 38.920 0.814 10.391 o
1 0 18 6.418 6.602 0.372 76.872 o
1 0 19 0.616 0.301 0.322 183.152 o
1 0 20 29.765 28.509 0.713 15.346 o
1 0 21 18.207 17.405 0.563 27.424 o
1 0 22 15.307 14.310 0.583 30.026 o
1 0 23 32.228 31.413 0.724 14.095 o
1 0 24 21.014 18.209 0.593 24.134 o
1 0 25 65.217 59.229 1.136 5.325 o
1 0 26 4.478 4.301 0.322 109.258 o
1 0 27 1.455 1.105 0.291 188.688 o
1 1 0 1193.510 1143.500 9.416 0.033 o
1 1 1 1118.790 1074.570 7.426 0.040 o
1 1 2 1051.920 1038.160 7.436 0.043 o
1 1 3 861.842 845.768 5.999 0.064 o
1 1 4 1776.380 1678.830 10.109 0.017 o
1 1 5 628.338 635.672 3.859 0.120 o
1 1 6 103.413 106.238 0.754 3.220 o
1 1 7 617.321 621.071 3.819 0.124 o
1 1 8 242.347 240.705 1.628 0.727 o
1 1 9 271.714 270.721 1.859 0.585 o
1 1 10 501.620 501.518 3.196 0.185 o
1 1 11 117.123 118.056 0.945 2.570 o
1 1 12 137.562 138.566 1.085 1.948 o
1 1 13 6.113 5.507 0.211 127.403 o
1 1 14 48.950 49.421 0.693 9.235 o
1 1 15 45.180 45.120 0.603 10.799 o
1 1 16 68.213 66.736 0.844 5.743 o
1 1 17 8.123 7.999 0.261 87.713 o
1 1 18 179.691 171.778 2.070 1.091 o
1 1 19 15.143 14.802 0.332 44.976 o
1 1 20 30.023 29.112 0.492 18.890 o
1 1 21 5.810 5.999 0.271 108.462 o
1 1 22 3.740 3.497 0.281 138.585 o
1 1 23 0.251 0.703 0.231 340.195 o
1 1 24 13.162 12.411 0.312 53.362 o
1 1 25 0.634 0.603 0.221 343.285 o
1 1 26 10.545 9.406 0.271 70.809 o
1 1 27 1.175 0.804 0.231 284.664 o
1 2 0 7583.570 7128.900 102.400 0.001 o
1 2 1 2737.980 2658.650 18.671 0.007 o
1 2 2 3320.920 3217.900 22.329 0.005 o
1 2 3 635.013 608.168 3.879 0.121 o
1 2 4 753.063 713.311 4.311 0.089 o
1 2 5 36.790 35.815 0.312 16.779 o
1 2 6 513.579 501.116 3.135 0.181 o
1 2 7 42.906 42.417 0.392 13.061 o
1 2 8 118.967 119.654 0.904 2.536 o
1 2 9 370.837 369.554 2.452 0.328 o
1 2 10 67.043 66.133 0.593 6.518 o
1 2 11 131.950 129.954 1.025 2.128 o
1 2 12 84.135 82.030 0.774 4.459 o
1 2 13 47.724 48.215 0.613 9.996 o
1 2 14 11.658 11.707 0.291 60.421 o
1 2 15 4.891 5.205 0.221 140.889 o
1 2 16 148.856 143.068 1.648 1.559 o
1 2 17 5.020 5.406 0.261 121.992 o
1 2 18 30.895 29.715 0.472 18.690 o
1 2 19 49.164 47.924 0.683 9.373 o
1 2 20 1.893 1.598 0.261 203.757 o
1 2 21 62.396 57.923 0.834 6.584 o
1 2 22 10.182 9.908 0.312 65.925 o
1 2 23 7.350 7.004 0.281 91.130 o
1 2 24 1.704 1.497 0.231 247.463 o
1 2 25 7.289 6.602 0.251 99.999 o
1 2 26 1.366 0.804 0.201 333.913 o
1 2 27 0.108 0.201 0.201 480.846 o
1 3 0 121.320 119.453 0.894 2.493 o
1 3 1 110.225 109.253 0.824 2.926 o
1 3 2 1073.600 1025.950 6.371 0.044 o
1 3 3 962.280 923.597 5.688 0.054 o
1 3 4 77.995 77.036 0.553 5.301 o
1 3 5 1.027 1.005 0.100 723.405 o
1 3 6 174.267 171.366 1.146 1.340 o
1 3 7 1.977 2.301 0.151 337.019 o
1 3 8 232.130 232.404 1.598 0.780 o
1 3 9 646.054 650.886 4.211 0.113 o
1 3 10 71.828 75.328 0.643 5.639 o
1 3 11 10.950 11.898 0.221 70.005 o
1 3 12 339.729 331.538 2.532 0.382 o
1 3 13 63.581 63.530 0.764 6.468 o
1 3 14 121.388 120.046 1.497 2.117 o
1 3 15 22.921 22.108 0.362 28.666 o
1 3 16 17.901 17.104 0.362 37.044 o
1 3 17 3.821 3.698 0.251 152.510 o
1 3 18 1.930 1.899 0.221 244.938 o
1 3 19 6.038 5.507 0.251 114.981 o
1 3 20 22.171 21.113 0.422 27.927 o
1 3 21 10.895 9.808 0.312 63.658 o
1 3 22 9.212 8.100 0.301 74.748 o
1 3 23 7.918 7.004 0.261 92.005 o
1 3 24 25.582 23.615 0.442 23.868 o
1 3 25 9.408 8.401 0.291 74.846 o
1 3 26 4.833 4.200 0.241 139.579 o
1 3 27 0.020 0.201 0.312 209.296 o
1 4 0 1198.280 1125.480 6.994 0.036 o
1 4 1 62.921 61.229 0.442 7.573 o
1 4 2 423.385 408.272 2.563 0.264 o
1 4 3 536.008 517.928 3.276 0.168 o
1 4 4 197.138 197.484 1.306 1.060 o
1 4 5 259.016 255.919 1.668 0.650 o
1 4 6 12.592 12.501 0.191 65.181 o
1 4 7 289.664 297.030 1.970 0.511 o
1 4 8 76.039 76.936 0.643 5.289 o
1 4 9 29.438 29.012 0.342 21.725 o
1 4 10 9.970 10.109 0.211 79.807 o
1 4 11 15.399 15.506 0.251 48.715 o
1 4 12 9.864 10.210 0.271 71.959 o
1 4 13 49.768 47.723 0.653 9.469 o
1 4 14 31.515 30.911 0.442 18.602 o
1 4 15 52.360 51.521 0.683 8.657 o
1 4 16 5.501 5.406 0.221 131.721 o
1 4 17 11.780 11.205 0.281 61.873 o
1 4 18 39.289 37.423 0.543 13.512 o
1 4 19 3.062 3.206 0.261 162.605 o
1 4 20 36.343 34.508 0.563 14.559 o
1 4 21 10.597 10.109 0.291 66.663 o
1 4 22 6.121 5.698 0.251 113.321 o
1 4 23 4.460 4.301 0.241 143.983 o
1 4 24 5.327 5.095 0.261 120.444 o
1 4 25 12.470 11.798 0.342 53.115 o
1 4 26 3.391 4.110 0.241 162.095 o
1 4 27 0.263 0.301 0.231 353.353 o
1 5 0 564.873 535.534 3.457 0.153 o
1 5 1 707.125 670.090 4.361 0.099 o
1 5 2 626.416 591.456 3.819 0.126 o
1 5 3 346.988 338.854 2.231 0.378 o
1 5 4 226.562 226.304 1.578 0.815 o
1 5 5 53.743 53.421 0.482 9.226 o
1 5 6 149.568 151.861 1.236 1.654 o
1 5 7 51.120 53.129 0.492 9.631 o
1 5 8 66.538 62.726 0.543 6.852 o
1 5 9 85.263 86.341 0.724 4.365 o
1 5 10 6.267 7.296 0.191 121.784 o
1 5 11 57.683 58.023 0.603 7.902 o
1 5 12 55.693 53.923 0.663 8.160 o
1 5 13 91.772 92.039 1.166 3.394 o
1 5 14 92.697 90.843 1.075 3.500 o
1 5 15 6.805 6.602 0.231 109.002 o
1 5 16 175.557 167.276 1.879 1.176 o
1 5 17 21.814 21.003 0.382 29.593 o
1 5 18 13.984 13.807 0.332 48.264 o
1 5 19 18.219 18.410 0.372 35.309 o
1 5 20 33.038 31.815 0.533 16.486 o
1 5 21 2.246 1.899 0.251 201.226 o
1 5 22 0.960 1.296 0.241 265.831 o
1 5 23 7.584 7.396 0.261 92.892 o
1 5 24 1.999 2.100 0.231 226.867 o
1 5 25 4.165 4.010 0.271 135.156 o
1 5 26 16.978 15.807 0.362 39.277 o
1 6 0 451.351 439.686 2.894 0.230 o
1 6 1 342.413 338.050 2.251 0.384 o
1 6 2 119.123 119.945 0.884 2.540 o
1 6 3 150.416 147.158 1.055 1.729 o
1 6 4 272.865 278.017 1.859 0.574 o
1 6 5 97.156 100.048 0.794 3.499 o
1 6 6 737.108 727.108 4.934 0.088 o
1 6 7 413.941 421.286 2.774 0.262 o
1 6 8 34.201 34.508 0.372 17.535 o
1 6 9 29.487 28.911 0.342 21.725 o
1 6 10 154.530 151.660 1.256 1.594 o
1 6 11 306.467 300.135 2.693 0.443 o
1 6 12 23.820 23.615 0.412 25.891 o
1 6 13 61.719 61.430 0.774 6.695 o
1 6 14 3.015 3.206 0.221 193.079 o
1 6 15 56.718 56.626 0.734 7.586 o
1 6 16 45.342 43.422 0.623 10.791 o
1 6 17 29.840 29.213 0.472 19.294 o
1 6 18 11.558 10.913 0.291 61.991 o
1 6 19 6.886 6.904 0.271 96.863 o
1 6 20 25.319 25.916 0.482 22.353 o
1 6 21 30.154 29.413 0.492 18.762 o
1 6 22 0.258 0.603 0.231 343.150 o
1 6 23 17.235 17.606 0.382 36.615 o
1 6 24 3.565 3.206 0.211 187.785 o
1 6 25 1.509 1.397 0.231 256.932 o
1 6 26 6.849 6.311 0.261 101.833 o
1 7 0 34.228 35.121 0.352 17.610 o
1 7 1 377.785 374.859 2.502 0.317 o
1 7 2 227.632 217.793 1.487 0.837 o
1 7 3 64.332 66.032 0.543 6.907 o
1 7 4 133.678 133.964 1.005 2.076 o
1 7 5 66.588 70.233 0.593 6.374 o
1 7 6 603.125 600.862 3.768 0.131 o
1 7 7 95.650 96.742 0.814 3.593 o
1 7 8 46.427 46.919 0.502 11.017 o
1 7 9 70.608 73.428 0.724 5.627 o
1 7 10 90.325 91.135 1.005 3.669 o
1 7 11 8.847 9.707 0.301 72.875 o
1 7 12 13.272 13.807 0.281 53.800 o
1 7 13 12.553 12.803 0.271 57.998 o
1 7 14 3.582 3.598 0.201 189.978 o
1 7 15 30.938 30.519 0.452 18.803 o
1 7 16 48.012 46.326 0.633 9.986 o
1 7 17 1.869 1.809 0.201 277.337 o
1 7 18 1.904 2.402 0.211 249.301 o
1 7 19 5.527 5.406 0.271 113.503 o
1 7 20 66.920 65.329 0.914 5.688 o
1 7 21 1.251 1.105 0.231 274.067 o
1 7 22 1.389 1.497 0.221 275.545 o
1 7 23 9.232 9.205 0.271 76.980 o
1 7 24 8.597 7.708 0.251 87.699 o
1 7 25 2.259 2.000 0.221 231.606 o
1 7 26 2.030 2.301 0.201 259.230 o
1 8 0 230.008 229.199 1.578 0.796 o
1 8 1 89.744 85.738 0.673 4.225 o
1 8 2 49.924 50.928 0.462 10.168 o
1 8 3 464.016 464.306 3.055 0.214 o
1 8 4 403.692 401.077 2.593 0.281 o
1 8 5 78.425 81.237 0.693 4.919 o
1 8 6 109.527 113.243 0.904 2.835 o
1 8 7 204.646 207.684 1.628 0.946 o
1 8 8 20.217 21.415 0.352 32.021 o
1 8 9 33.412 33.212 0.462 17.032 o
1 8 10 80.940 83.035 1.075 4.089 o
1 8 11 5.550 5.306 0.201 139.294 o
1 8 12 96.317 98.651 1.186 3.135 o
1 8 13 19.477 19.505 0.342 34.344 o
1 8 14 5.260 5.095 0.221 136.710 o
1 8 15 107.556 104.550 1.256 2.705 o
1 8 16 24.630 24.811 0.412 24.853 o
1 8 17 38.250 38.016 0.583 13.315 o
1 8 18 28.211 27.605 0.492 20.114 o
1 8 19 27.768 27.313 0.472 20.811 o
1 8 20 14.855 14.903 0.342 44.758 o
1 8 21 19.690 19.304 0.392 32.235 o
1 8 22 0.721 0.492 0.211 367.484 o
1 8 23 20.402 19.606 0.362 32.447 o
1 8 24 0.950 1.397 0.271 220.471 o
1 8 25 3.600 3.407 0.211 184.720 o
1 9 0 59.807 60.224 0.543 7.720 o
1 9 1 233.083 233.399 1.588 0.776 o
1 9 2 76.750 76.132 0.643 5.268 o
1 9 3 75.686 75.629 0.633 5.374 o
1 9 4 48.729 49.622 0.482 10.413 o
1 9 5 465.782 470.305 3.376 0.207 o
1 9 6 152.527 151.570 1.276 1.610 o
1 9 7 23.100 23.103 0.362 28.060 o
1 9 8 1.476 1.899 0.191 312.354 o
1 9 9 47.475 49.421 0.724 9.275 o
1 9 10 18.436 18.912 0.332 36.469 o
1 9 11 53.981 54.426 0.703 8.164 o
1 9 12 66.226 69.037 0.884 5.692 o
1 9 13 36.268 36.016 0.502 15.029 o
1 9 14 0.788 0.904 0.191 401.627 o
1 9 15 52.779 52.717 0.724 8.327 o
1 9 16 4.908 5.607 0.241 129.879 o
1 9 17 31.453 32.016 0.533 17.041 o
1 9 18 0.900 0.804 0.211 342.663 o
1 9 19 2.568 2.794 0.231 200.714 o
1 9 20 2.536 2.904 0.241 191.321 o
1 9 21 0.270 0.301 0.221 382.641 o
1 9 22 11.696 11.707 0.291 60.302 o
1 9 23 0.921 1.105 0.241 271.616 o
1 9 24 8.560 8.612 0.271 81.752 o
1 9 25 2.032 2.402 0.221 232.476 o
1 10 0 27.654 26.409 0.352 23.508 o
1 10 1 10.659 10.602 0.211 75.224 o
1 10 2 256.109 251.105 1.950 0.644 o
1 10 3 23.215 22.811 0.352 28.364 o
1 10 4 7.789 7.607 0.221 99.424 o
1 10 5 63.844 65.831 0.744 6.407 o
1 10 6 34.243 33.413 0.462 16.670 o
1 10 7 27.322 27.313 0.442 21.660 o
1 10 8 12.817 13.214 0.291 54.939 o
1 10 9 115.745 122.056 1.548 2.155 o
1 10 10 14.637 15.104 0.332 45.651 o
1 10 11 12.005 13.004 0.301 56.524 o
1 10 12 15.138 16.299 0.312 44.840 o
1 10 13 58.384 60.224 0.794 6.992 o
1 10 14 15.658 16.299 0.332 42.701 o
1 10 15 8.363 8.612 0.251 86.425 o
1 10 16 14.853 15.606 0.372 42.176 o
1 10 17 6.091 5.899 0.271 106.562 o
1 10 18 20.641 21.706 0.432 28.659 o
1 10 19 7.434 8.100 0.291 85.284 o
1 10 20 0.185 0.392 0.251 304.747 o
1 10 21 14.989 15.204 0.362 42.932 o
1 10 22 7.787 7.909 0.251 92.072 o
1 10 23 18.351 18.601 0.382 34.581 o
1 10 24 5.040 5.507 0.241 128.938 o
1 11 0 104.127 102.942 1.196 2.861 o
1 11 1 15.372 14.712 0.291 47.192 o
1 11 2 28.535 28.811 0.422 20.943 o
1 11 3 27.304 26.821 0.392 22.823 o
1 11 4 2.678 2.794 0.201 226.257 o
1 11 5 6.853 7.808 0.221 106.006 o
1 11 6 14.798 15.415 0.301 47.008 o
1 11 7 15.461 16.109 0.301 45.011 o
1 11 8 6.615 7.004 0.231 108.900 o
1 11 9 70.005 75.328 0.935 5.116 o
1 11 10 4.728 5.406 0.221 141.753 o
1 11 11 5.421 6.200 0.241 120.983 o
1 11 12 34.972 36.317 0.523 15.172 o
1 11 13 26.502 29.213 0.462 21.182 o
1 11 14 17.553 17.807 0.352 37.522 o
1 11 15 2.545 2.693 0.271 169.048 o
1 11 16 5.439 5.899 0.261 115.448 o
1 11 17 10.100 10.913 0.312 64.472 o
1 11 18 6.706 7.105 0.251 102.499 o
1 11 19 5.671 5.999 0.271 109.641 o
1 11 20 29.612 30.418 0.482 18.949 o
1 11 21 1.220 1.296 0.211 307.110 o
1 11 22 0.753 1.005 0.201 371.746 o
1 11 23 0.969 1.196 0.211 325.158 o
1 12 0 186.664 178.280 2.040 1.041 o
1 12 1 9.735 9.496 0.241 78.393 o
1 12 2 6.413 6.100 0.191 126.838 o
1 12 3 57.415 58.224 0.703 7.542 o
1 12 4 2.929 3.005 0.171 243.696 o
1 12 5 174.396 180.782 2.010 1.110 o
1 12 6 29.956 31.011 0.452 19.147 o
1 12 7 14.237 15.104 0.312 47.822 o
1 12 8 62.838 65.419 0.834 6.232 o
1 12 9 37.731 40.015 0.563 13.387 o
1 12 10 36.412 38.518 0.563 13.954 o
1 12 11 40.094 42.718 0.603 12.108 o
1 12 12 9.234 10.109 0.271 74.901 o
1 12 13 15.430 15.606 0.332 43.711 o
1 12 14 31.313 32.720 0.543 16.811 o
1 12 15 1.059 1.105 0.251 249.767 o
1 12 16 0.099 0.201 0.221 402.276 o
1 12 17 5.578 5.899 0.241 120.918 o
1 12 18 1.100 1.598 0.241 254.067 o
1 12 19 20.472 21.213 0.442 28.672 o
1 12 20 8.227 8.612 0.281 81.668 o
1 12 21 1.011 0.904 0.221 310.129 o
1 12 22 4.105 4.401 0.251 143.264 o
1 12 23 11.476 12.501 0.332 55.715 o
1 13 0 3.325 3.799 0.231 172.607 o
1 13 1 31.879 31.715 0.513 17.234 o
1 13 2 5.014 5.205 0.211 143.428 o
1 13 3 4.329 4.301 0.201 166.817 o
1 13 4 3.848 3.698 0.191 189.366 o
1 13 5 23.796 24.208 0.382 26.474 o
1 13 6 12.002 13.004 0.291 57.472 o
1 13 7 26.550 28.318 0.442 21.814 o
1 13 8 4.364 4.703 0.241 142.517 o
1 13 9 4.827 5.205 0.241 133.254 o
1 13 10 30.986 33.112 0.543 16.860 o
1 13 11 53.148 56.325 0.774 7.828 o
1 13 12 24.597 26.107 0.452 23.454 o
1 13 13 48.112 51.120 0.764 8.828 o
1 13 14 5.135 5.698 0.271 115.768 o
1 13 15 8.803 8.903 0.312 73.145 o
1 13 16 7.641 8.702 0.291 82.573 o
1 13 17 1.186 1.497 0.231 268.299 o
1 13 18 0.523 0.492 0.211 383.891 o
1 13 19 10.490 11.104 0.332 60.472 o
1 13 20 1.916 1.899 0.221 245.444 o
1 13 21 6.984 7.607 0.271 93.842 o
1 13 22 0.331 0.301 0.191 488.799 o
1 14 0 82.377 81.327 1.136 3.961 o
1 14 1 126.776 125.251 1.718 1.870 o
1 14 2 12.274 12.009 0.322 55.241 o
1 14 3 2.011 1.809 0.201 270.748 o
1 14 4 0.168 0.301 0.191 512.341 o
1 14 5 0.043 0.201 0.181 598.843 o
1 14 6 10.471 11.004 0.271 67.956 o
1 14 7 18.447 19.214 0.362 34.966 o
1 14 8 12.032 12.411 0.301 57.276 o
1 14 9 96.487 99.948 1.216 3.078 o
1 14 10 1.566 2.100 0.261 205.705 o
1 14 11 49.418 53.923 0.834 8.098 o
1 14 12 16.289 17.807 0.402 36.697 o
1 14 13 9.709 12.109 0.362 57.732 o
1 14 14 2.849 2.794 0.241 185.494 o
1 14 15 12.203 13.214 0.332 52.964 o
1 14 16 19.089 21.515 0.492 27.888 o
1 14 17 42.903 45.914 0.703 10.427 o
1 14 18 2.410 2.502 0.221 218.847 o
1 14 19 1.068 0.904 0.231 287.455 o
1 14 20 4.441 4.703 0.271 127.908 o
1 14 21 5.284 6.100 0.281 109.254 o
1 15 0 58.161 57.732 0.864 6.859 o
1 15 1 17.800 18.701 0.392 34.732 o
1 15 2 6.808 6.904 0.281 94.911 o
1 15 3 2.876 3.005 0.241 182.612 o
1 15 4 9.417 10.109 0.322 66.925 o
1 15 5 13.654 14.199 0.352 47.025 o
1 15 6 19.210 19.606 0.372 33.403 o
1 15 7 11.642 12.310 0.312 57.533 o
1 15 8 18.168 19.304 0.392 33.939 o
1 15 9 21.040 23.203 0.442 27.355 o
1 15 10 15.575 17.305 0.382 39.127 o
1 15 11 0.015 0.100 0.251 322.641 o
1 15 12 0.294 0.492 0.231 344.455 o
1 15 13 9.823 10.501 0.322 64.824 o
1 15 14 12.076 13.405 0.342 52.134 o
1 15 15 7.142 8.612 0.291 85.481 o
1 15 16 2.088 2.402 0.221 230.592 o
1 15 17 2.578 2.794 0.271 167.547 o
1 15 18 0.337 0.100 0.231 355.300 o
1 15 19 8.956 10.501 0.372 60.898 o
1 15 20 5.897 6.411 0.312 94.650 o
1 16 0 23.897 24.520 0.482 23.653 o
1 16 1 6.111 6.411 0.291 98.712 o
1 16 2 28.684 29.413 0.563 18.170 o
1 16 3 58.054 56.325 0.894 6.812 o
1 16 4 49.553 49.321 0.804 8.527 o
1 16 5 15.381 15.707 0.442 36.998 o
1 16 6 0.346 0.603 0.261 271.346 o
1 16 7 24.199 23.907 0.513 22.868 o
1 16 8 50.021 52.617 0.824 8.157 o
1 16 9 0.234 0.201 0.251 307.251 o
1 16 10 34.660 37.815 0.754 12.370 o
1 16 11 1.238 1.598 0.241 248.822 o
1 16 12 14.210 16.400 0.422 39.343 o
1 16 13 6.891 7.004 0.312 86.944 o
1 16 14 1.177 1.296 0.322 164.289 o
1 16 15 9.843 11.004 0.372 57.679 o
1 16 16 2.268 2.301 0.261 186.618 o
1 16 17 13.143 14.712 0.442 40.782 o
1 16 18 11.722 12.702 0.462 42.962 o
1 17 0 32.941 32.720 0.663 14.552 o
1 17 1 27.270 26.409 0.583 19.028 o
1 17 2 3.860 4.010 0.312 120.020 o
1 17 3 6.459 6.100 0.342 84.656 o
1 17 4 6.301 5.999 0.342 85.744 o
1 17 5 3.573 3.407 0.322 121.174 o
1 17 6 5.124 5.306 0.362 88.714 o
1 17 7 10.007 10.913 0.422 51.628 o
1 17 8 16.138 16.611 0.533 30.814 o
1 17 9 3.028 3.698 0.332 120.324 o
1 17 10 1.759 2.000 0.251 212.800 o
1 17 11 1.888 1.899 0.271 190.214 o
1 17 12 1.965 1.809 0.332 142.024 o
1 17 13 6.191 7.004 0.312 90.989 o
1 17 14 15.282 16.913 0.452 35.792 o
1 17 15 3.995 4.301 0.261 140.392 o
1 17 16 3.701 3.899 0.332 113.415 o
1 17 17 0.380 0.603 0.261 269.873 o
1 18 0 5.263 5.406 0.342 93.302 o
1 18 1 2.981 2.794 0.312 135.838 o
1 18 2 7.903 8.100 0.352 71.624 o
1 18 3 10.879 10.602 0.382 54.378 o
1 18 4 10.274 10.803 0.402 53.366 o
1 18 5 1.614 1.698 0.301 170.495 o
1 18 6 0.355 0.201 0.312 201.189 o
1 18 7 27.747 28.318 0.784 14.786 o
1 18 8 0.116 0.492 0.271 264.531 o
1 18 9 3.940 4.010 0.301 123.663 o
1 18 10 3.347 3.698 0.352 108.873 o
1 18 11 1.758 2.000 0.301 165.394 o
1 18 12 3.072 3.407 0.271 154.293 o
1 18 13 10.162 10.401 0.372 57.632 o
1 18 14 3.153 3.598 0.281 145.665 o
1 18 15 5.741 6.200 0.301 99.207 o
1 19 0 0.973 0.703 0.231 297.385 o
1 19 1 2.454 2.603 0.271 171.536 o
1 19 2 1.922 2.000 0.332 141.377 o
1 19 3 22.537 21.314 0.673 20.133 o
1 19 4 2.794 2.693 0.291 150.994 o
1 19 5 0.868 1.196 0.251 255.293 o
1 19 6 1.218 1.296 0.261 226.940 o
1 19 7 0.163 0.301 0.281 248.660 o
1 19 8 2.074 2.000 0.281 176.272 o
1 19 9 1.366 1.196 0.241 251.561 o
1 19 10 1.177 1.397 0.291 191.566 o
1 19 11 0.869 1.296 0.261 238.221 o
1 19 12 1.773 1.598 0.251 218.141 o
1 19 13 2.228 2.402 0.322 141.450 o
1 20 0 19.723 18.309 0.613 24.200 o
1 20 1 1.236 1.397 0.251 238.229 o
1 20 2 1.681 1.497 0.221 262.698 o
1 20 3 10.202 9.597 0.382 57.389 o
1 20 4 2.861 2.693 0.291 150.039 o
1 20 5 3.354 3.105 0.291 140.554 o
1 20 6 6.293 6.100 0.322 90.530 o
1 20 7 0.956 1.005 0.271 226.143 o
1 20 8 1.582 1.598 0.281 190.594 o
1 20 9 0.900 1.105 0.231 290.804 o
1 20 10 6.709 6.100 0.352 81.093 o
1 20 11 1.206 1.296 0.251 241.024 o
1 21 0 0.841 0.492 0.221 333.062 o
1 21 1 1.178 0.804 0.181 398.349 o
1 21 2 0.277 0.603 0.251 294.494 o
1 21 3 0.959 1.005 0.201 355.613 o
1 21 4 4.788 4.301 0.281 122.145 o
1 21 5 2.759 2.794 0.291 150.779 o
1 21 6 3.336 3.206 0.261 158.036 o
1 21 7 1.336 1.497 0.261 220.374 o
2 0 0 8100.450 7554.380 125.251 0.001 o
2 0 1 1997.540 1932.150 20.239 0.011 o
2 0 2 3288.570 3250.310 33.071 0.004 o
2 0 3 95.451 97.546 0.935 3.459 o
2 0 4 200.633 198.680 1.789 0.964 o
2 0 5 0.109 0.100 0.161 743.280 o
2 0 6 9.922 10.702 0.241 74.665 o
2 0 7 763.941 757.225 6.843 0.076 o
2 0 8 93.422 97.546 1.095 3.342 o
2 0 9 21.078 22.510 0.422 28.265 o
2 0 10 452.523 458.407 4.170 0.204 o
2 0 11 239.341 240.303 2.382 0.666 o
2 0 12 13.075 13.606 0.342 49.639 o
2 0 13 90.732 87.336 1.276 3.350 o
2 0 14 17.060 17.606 0.533 29.562 o
2 0 15 130.325 126.558 1.990 1.670 o
2 0 16 66.611 64.535 1.176 4.980 o
2 0 17 0.075 0.201 0.342 173.467 o
2 0 18 47.014 43.221 0.894 8.678 o
2 0 19 5.421 5.306 0.352 89.836 o
2 0 20 6.220 5.406 0.402 73.701 o
2 0 21 13.564 12.310 0.442 41.970 o
2 0 22 91.948 84.532 1.618 2.890 o
2 0 23 4.413 4.502 0.332 105.316 o
2 0 24 5.038 4.301 0.392 83.549 o
2 0 25 8.150 7.004 0.362 71.013 o
2 0 26 3.946 3.598 0.372 97.545 o
2 0 27 11.665 9.808 0.392 52.383 o
2 1 0 6909.840 6482.420 70.645 0.001 o
2 1 1 758.416 739.419 5.145 0.083 o
2 1 2 385.741 383.160 2.683 0.302 o
2 1 3 699.301 675.788 4.241 0.100 o
2 1 4 895.631 863.474 5.195 0.063 o
2 1 5 423.000 403.881 2.542 0.266 o
2 1 6 60.462 61.922 0.482 7.719 o
2 1 7 116.415 118.750 0.894 2.608 o
2 1 8 60.302 59.621 0.533 7.728 o
2 1 9 133.135 131.562 0.995 2.109 o
2 1 10 16.125 16.812 0.281 44.220 o
2 1 11 55.092 57.028 0.543 8.527 o
2 1 12 12.059 12.501 0.261 60.886 o
2 1 13 119.330 114.449 1.216 2.387 o
2 1 14 27.714 28.318 0.472 20.575 o
2 1 15 79.602 76.734 0.914 4.589 o
2 1 16 36.363 35.413 0.502 15.096 o
2 1 17 21.338 20.802 0.402 29.468 o
2 1 18 93.605 90.431 1.146 3.387 o
2 1 19 37.017 35.513 0.543 14.432 o
2 1 20 16.871 15.305 0.382 38.699 o
2 1 21 2.502 2.201 0.231 210.378 o
2 1 22 4.333 3.899 0.261 138.606 o
2 1 23 6.677 6.602 0.261 102.029 o
2 1 24 7.788 7.507 0.271 89.125 o
2 1 25 0.605 0.904 0.201 388.680 o
2 1 26 10.161 9.205 0.281 71.427 o
2 1 27 8.616 7.296 0.261 86.888 o
2 2 0 3255.100 3177.390 26.841 0.004 o
2 2 1 373.624 353.857 2.482 0.332 o
2 2 2 367.361 356.259 2.201 0.345 o
2 2 3 1240.810 1183.210 7.175 0.033 o
2 2 4 2114.830 2058.800 12.692 0.011 o
2 2 5 902.221 871.573 5.376 0.061 o
2 2 6 882.164 856.972 5.226 0.064 o
2 2 7 349.302 345.948 2.311 0.369 o
2 2 8 72.088 70.534 0.603 5.881 o
2 2 9 52.862 51.029 0.472 9.603 o
2 2 10 183.437 186.983 1.326 1.177 o
2 2 11 152.716 153.067 1.166 1.634 o
2 2 12 79.936 78.141 0.764 4.804 o
2 2 13 108.883 110.349 1.166 2.686 o
2 2 14 49.226 49.220 0.663 9.381 o
2 2 15 6.973 7.105 0.241 102.958 o
2 2 16 38.767 38.217 0.543 13.546 o
2 2 17 42.307 41.211 0.623 11.621 o
2 2 18 1.002 1.105 0.221 304.977 o
2 2 19 4.033 3.899 0.271 137.482 o
2 2 20 10.957 10.803 0.332 59.529 o
2 2 21 30.326 28.811 0.533 18.138 o
2 2 22 31.958 30.519 0.523 17.288 o
2 2 23 1.858 1.598 0.291 175.594 o
2 2 24 0.310 0.392 0.221 375.598 o
2 2 25 42.902 37.915 0.613 11.932 o
2 2 26 6.113 5.507 0.251 114.279 o
2 2 27 1.219 1.005 0.221 295.956 o
2 3 0 1006.990 945.916 5.768 0.051 o
2 3 1 1602.370 1510.260 9.114 0.020 o
2 3 2 1051.760 1011.540 6.220 0.046 o
2 3 3 3.040 2.904 0.111 301.266 o
2 3 4 62.941 62.023 0.462 7.475 o
2 3 5 71.341 72.835 0.563 5.929 o
2 3 6 46.236 44.919 0.402 11.852 o
2 3 7 5.705 5.406 0.161 151.106 o
2 3 8 25.041 25.113 0.312 26.766 o
2 3 9 99.193 99.345 0.794 3.440 o
2 3 10 124.552 122.347 0.955 2.365 o
2 3 11 142.023 141.862 1.115 1.851 o
2 3 12 32.703 33.212 0.452 17.450 o
2 3 13 69.943 68.424 0.854 5.537 o
2 3 14 15.515 16.400 0.322 43.454 o
2 3 15 243.268 236.102 2.613 0.637 o
2 3 16 1.072 1.105 0.221 301.146 o
2 3 17 23.591 23.103 0.392 26.816 o
2 3 18 78.597 75.529 0.965 4.574 o
2 3 19 102.809 97.234 1.196 2.967 o
2 3 20 15.062 13.606 0.372 43.516 o
2 3 21 9.636 9.597 0.291 71.348 o
2 3 22 0.390 0.492 0.221 365.179 o
2 3 23 7.441 6.703 0.291 89.219 o
2 3 24 7.761 6.803 0.291 87.075 o
2 3 25 4.739 4.401 0.231 144.125 o
2 3 26 2.435 2.301 0.221 221.130 o
2 3 27 0.193 0.201 0.211 429.279 o
2 4 0 817.945 779.333 4.713 0.075 o
2 4 1 80.322 81.035 0.553 5.020 o
2 4 2 115.915 109.444 0.804 2.787 o
2 4 3 1.998 2.000 0.121 401.611 o
2 4 4 411.416 401.077 2.532 0.276 o
2 4 5 78.556 76.634 0.623 5.167 o
2 4 6 0.751 0.603 0.161 536.313 o
2 4 7 6.384 6.602 0.181 127.172 o
2 4 8 166.577 170.572 1.236 1.391 o
2 4 9 2.677 2.693 0.171 260.198 o
2 4 10 219.363 222.697 1.588 0.851 o
2 4 11 82.396 81.136 0.774 4.571 o
2 4 12 4.770 4.200 0.201 159.764 o
2 4 13 57.508 55.722 0.744 7.508 o
2 4 14 42.418 38.920 0.523 12.681 o
2 4 15 62.757 61.128 0.774 6.615 o
2 4 16 120.147 116.649 1.347 2.265 o
2 4 17 22.205 21.806 0.382 28.856 o
2 4 18 138.320 129.753 1.558 1.786 o
2 4 19 14.056 13.807 0.322 48.863 o
2 4 20 3.714 3.206 0.281 140.784 o
2 4 21 4.720 4.401 0.241 139.742 o
2 4 22 11.127 10.210 0.281 65.792 o
2 4 23 6.188 6.100 0.281 102.096 o
2 4 24 0.339 0.100 0.211 419.387 o
2 4 25 4.608 4.401 0.251 136.617 o
2 4 26 1.616 1.196 0.221 272.089 o
2 5 0 87.542 84.633 0.603 4.443 o
2 5 1 489.275 474.003 3.015 0.199 o
2 5 2 10.422 10.702 0.151 82.768 o
2 5 3 77.095 76.332 0.613 5.290 o
2 5 4 232.644 225.300 1.527 0.799 o
2 5 5 18.669 19.113 0.241 39.610 o
2 5 6 161.181 164.272 1.186 1.482 o
2 5 7 397.552 396.766 2.643 0.287 o
2 5 8 116.341 116.348 0.945 2.607 o
2 5 9 98.789 101.144 0.824 3.395 o
2 5 10 226.753 223.099 1.598 0.819 o
2 5 11 13.989 14.611 0.281 51.039 o
2 5 12 32.688 33.011 0.492 16.951 o
2 5 13 30.768 29.313 0.452 19.164 o
2 5 14 107.427 105.545 1.226 2.723 o
2 5 15 38.900 36.619 0.523 13.928 o
2 5 16 0.533 0.603 0.201 409.462 o
2 5 17 9.151 8.612 0.261 80.429 o
2 5 18 17.889 16.611 0.332 38.872 o
2 5 19 33.971 32.911 0.583 15.294 o
2 5 20 24.095 22.711 0.422 25.753 o
2 5 21 5.769 5.798 0.271 109.660 o
2 5 22 1.565 1.809 0.221 261.039 o
2 5 23 12.520 11.104 0.322 55.787 o
2 5 24 11.847 11.205 0.312 58.527 o
2 5 25 15.733 15.003 0.322 44.327 o
2 5 26 1.154 1.296 0.231 274.169 o
2 6 0 177.882 175.476 1.206 1.283 o
2 6 1 17.446 16.400 0.211 45.428 o
2 6 2 214.057 212.598 1.467 0.911 o
2 6 3 273.894 268.319 1.799 0.586 o
2 6 4 278.192 283.524 1.889 0.554 o
2 6 5 9.268 9.808 0.191 87.301 o
2 6 6 330.192 335.950 2.171 0.404 o
2 6 7 33.017 33.212 0.372 18.342 o
2 6 8 109.363 110.941 0.904 2.869 o
2 6 9 77.498 80.734 0.734 4.921 o
2 6 10 101.382 104.450 1.065 3.038 o
2 6 11 149.742 146.264 1.467 1.602 o
2 6 12 55.703 54.818 0.784 7.583 o
2 6 13 44.574 44.517 0.593 11.046 o
2 6 14 36.514 35.121 0.492 15.206 o
2 6 15 84.941 82.834 1.015 4.027 o
2 6 16 170.919 164.272 1.950 1.198 o
2 6 17 22.103 21.415 0.392 28.813 o
2 6 18 9.237 9.004 0.332 68.128 o
2 6 19 2.807 2.794 0.241 186.405 o
2 6 20 26.913 26.409 0.472 21.523 o
2 6 21 2.622 2.904 0.231 197.961 o
2 6 22 3.440 3.407 0.241 167.480 o
2 6 23 11.185 10.501 0.352 57.048 o
2 6 24 5.335 4.904 0.231 132.961 o
2 6 25 2.096 1.899 0.221 238.915 o
2 6 26 1.988 2.201 0.251 203.975 o
2 7 0 336.669 328.644 2.181 0.400 o
2 7 1 126.377 128.457 0.975 2.262 o
2 7 2 3.935 4.200 0.171 194.068 o
2 7 3 88.433 87.638 0.713 4.194 o
2 7 4 89.778 89.447 0.703 4.102 o
2 7 5 187.572 184.179 1.316 1.161 o
2 7 6 107.984 111.846 0.884 2.909 o
2 7 7 107.781 109.253 0.884 2.949 o
2 7 8 66.772 67.128 0.653 6.347 o
2 7 9 0.061 0.301 0.191 528.981 o
2 7 10 77.526 75.227 0.844 4.876 o
2 7 11 42.518 42.919 0.633 11.320 o
2 7 12 55.691 56.425 0.724 7.754 o
2 7 13 56.851 57.732 0.744 7.471 o
2 7 14 25.073 25.605 0.402 24.500 o
2 7 15 13.456 13.707 0.301 51.882 o
2 7 16 15.132 14.903 0.312 46.203 o
2 7 17 16.902 16.812 0.342 39.703 o
2 7 18 0.548 0.804 0.221 342.309 o
2 7 19 20.027 19.706 0.392 31.664 o
2 7 20 8.412 8.702 0.291 78.729 o
2 7 21 6.154 6.200 0.251 110.774 o
2 7 22 7.152 7.195 0.291 89.474 o
2 7 23 11.356 11.406 0.291 61.850 o
2 7 24 1.434 1.698 0.211 285.137 o
2 7 25 14.212 13.214 0.312 49.924 o
2 8 0 3.427 3.407 0.151 235.711 o
2 8 1 193.758 183.988 1.286 1.125 o
2 8 2 60.228 60.525 0.563 7.590 o
2 8 3 100.723 103.445 0.824 3.293 o
2 8 4 20.632 21.213 0.271 34.326 o
2 8 5 494.480 495.810 3.246 0.189 o
2 8 6 270.128 270.520 1.929 0.585 o
2 8 7 228.001 229.601 1.839 0.776 o
2 8 8 114.208 112.549 1.136 2.567 o
2 8 9 3.392 3.598 0.191 202.100 o
2 8 10 1.125 0.904 0.211 324.511 o
2 8 11 41.346 42.517 0.563 12.180 o
2 8 12 89.986 90.240 1.085 3.590 o
2 8 13 2.760 3.005 0.191 229.966 o
2 8 14 30.453 30.619 0.452 19.005 o
2 8 15 57.135 55.019 0.724 7.671 o
2 8 16 19.454 18.108 0.352 34.827 o
2 8 17 10.104 10.109 0.271 71.174 o
2 8 18 11.401 12.310 0.322 57.191 o
2 8 19 44.709 45.120 0.683 10.326 o
2 8 20 53.081 52.818 0.734 8.234 o
2 8 21 9.371 9.205 0.301 71.745 o
2 8 22 7.757 7.507 0.291 85.140 o
2 8 23 26.815 25.314 0.422 22.985 o
2 8 24 0.125 0.100 0.221 404.529 o
2 8 25 5.340 5.205 0.231 131.067 o
2 9 0 107.239 110.148 0.894 2.944 o
2 9 1 111.524 111.544 0.914 2.799 o
2 9 2 86.513 85.829 0.754 4.276 o
2 9 3 80.599 80.935 0.724 4.754 o
2 9 4 3.698 4.301 0.161 205.461 o
2 9 5 95.401 97.446 0.904 3.495 o
2 9 6 80.077 78.433 0.864 4.612 o
2 9 7 10.126 10.501 0.241 74.200 o
2 9 8 106.458 107.344 1.316 2.645 o
2 9 9 99.186 102.540 1.276 2.908 o
2 9 10 10.103 10.803 0.261 71.064 o
2 9 11 2.242 2.301 0.231 216.381 o
2 9 12 12.861 12.601 0.271 57.395 o
2 9 13 92.434 92.140 1.105 3.449 o
2 9 14 30.102 29.112 0.442 19.700 o
2 9 15 0.155 0.301 0.201 468.262 o
2 9 16 3.770 4.010 0.221 168.490 o
2 9 17 5.543 6.200 0.281 106.712 o
2 9 18 5.073 5.607 0.291 109.745 o
2 9 19 8.797 8.501 0.322 72.363 o
2 9 20 51.396 51.521 0.734 8.530 o
2 9 21 2.565 2.603 0.221 212.790 o
2 9 22 3.788 4.110 0.221 167.218 o
2 9 23 13.195 12.601 0.312 53.043 o
2 9 24 3.247 3.497 0.221 184.376 o
2 10 0 46.605 45.522 0.502 11.124 o
2 10 1 56.014 54.627 0.583 8.407 o
2 10 2 174.702 169.377 1.628 1.237 o
2 10 3 79.899 78.835 0.904 4.539 o
2 10 4 13.939 14.199 0.271 52.378 o
2 10 5 33.853 34.609 0.492 16.215 o
2 10 6 5.750 6.100 0.221 124.804 o
2 10 7 195.879 199.283 2.331 0.891 o
2 10 8 40.672 41.724 0.563 12.432 o
2 10 9 76.480 80.633 1.015 4.455 o
2 10 10 55.944 58.827 0.764 7.428 o
2 10 11 30.343 31.715 0.462 18.646 o
2 10 12 9.674 10.501 0.281 70.770 o
2 10 13 56.970 58.325 0.764 7.346 o
2 10 14 1.290 1.598 0.221 277.772 o
2 10 15 9.399 9.908 0.281 73.147 o
2 10 16 16.330 16.913 0.362 39.420 o
2 10 17 4.997 4.904 0.271 120.958 o
2 10 18 3.566 3.698 0.251 156.521 o
2 10 19 3.413 4.301 0.231 166.215 o
2 10 20 2.837 2.904 0.251 176.712 o
2 10 21 4.495 4.502 0.221 151.831 o
2 10 22 0.250 0.603 0.201 439.076 o
2 10 23 4.067 4.010 0.251 146.547 o
2 10 24 10.449 11.707 0.312 62.015 o
2 11 0 15.741 15.003 0.332 43.696 o
2 11 1 19.612 19.113 0.372 33.225 o
2 11 2 16.925 16.812 0.432 34.960 o
2 11 3 9.709 9.205 0.261 76.282 o
2 11 4 74.180 75.227 0.975 4.791 o
2 11 5 26.126 27.605 0.402 23.120 o
2 11 6 23.866 24.108 0.382 26.459 o
2 11 7 115.969 119.654 1.377 2.291 o
2 11 8 26.012 27.806 0.422 22.707 o
2 11 9 50.863 52.918 0.683 8.766 o
2 11 10 20.488 22.218 0.372 30.627 o
2 11 11 31.885 32.519 0.492 17.365 o
2 11 12 1.829 1.698 0.191 297.946 o
2 11 13 102.395 105.746 1.286 2.782 o
2 11 14 8.701 8.702 0.261 82.527 o
2 11 15 0.110 0.201 0.221 401.268 o
2 11 16 6.253 6.803 0.271 101.777 o
2 11 17 1.126 1.005 0.251 249.127 o
2 11 18 20.614 22.218 0.402 29.483 o
2 11 19 2.817 3.105 0.221 199.228 o
2 11 20 23.983 24.912 0.442 24.511 o
2 11 21 2.661 3.005 0.221 204.585 o
2 11 22 0.136 0.301 0.221 394.358 o
2 11 23 0.046 0.201 0.241 344.111 o
2 12 0 8.647 8.401 0.261 83.624 o
2 12 1 1.458 1.497 0.191 325.877 o
2 12 2 67.820 67.329 0.884 5.640 o
2 12 3 36.587 38.116 0.593 13.640 o
2 12 4 5.102 5.999 0.251 121.786 o
2 12 5 11.402 12.310 0.271 62.341 o
2 12 6 9.109 10.009 0.261 77.212 o
2 12 7 19.490 21.003 0.372 32.308 o
2 12 8 4.458 4.904 0.241 139.896 o
2 12 9 1.042 0.904 0.201 353.159 o
2 12 10 40.049 42.015 0.583 12.373 o
2 12 11 7.731 8.612 0.261 88.216 o
2 12 12 8.660 10.109 0.261 79.142 o
2 12 13 21.096 22.610 0.422 28.207 o
2 12 14 28.631 29.614 0.502 19.238 o
2 12 15 3.553 4.301 0.261 146.434 o
2 12 16 1.590 1.598 0.221 264.408 o
2 12 17 8.071 8.702 0.271 84.103 o
2 12 18 0.296 0.703 0.211 394.560 o
2 12 19 9.141 9.808 0.291 72.963 o
2 12 20 3.036 3.206 0.231 184.747 o
2 12 21 3.241 3.598 0.231 176.285 o
2 12 22 6.922 7.507 0.261 96.962 o
2 13 0 45.014 43.924 0.683 10.377 o
2 13 1 146.745 146.766 1.869 1.475 o
2 13 2 40.309 39.623 0.623 12.233 o
2 13 3 13.738 14.199 0.342 47.614 o
2 13 4 14.957 15.606 0.372 42.005 o
2 13 5 47.418 48.527 0.683 9.596 o
2 13 6 7.408 7.999 0.241 96.438 o
2 13 7 54.753 59.129 0.784 7.454 o
2 13 8 2.732 2.794 0.211 214.825 o
2 13 9 42.088 44.417 0.663 11.020 o
2 13 10 6.726 7.507 0.261 98.339 o
2 13 11 12.254 13.305 0.312 54.533 o
2 13 12 27.516 29.413 0.502 19.817 o
2 13 13 34.294 37.021 0.623 14.077 o
2 13 14 0.278 0.603 0.241 316.859 o
2 13 15 7.297 7.909 0.281 88.721 o
2 13 16 0.847 1.196 0.221 311.135 o
2 13 17 0.458 0.804 0.271 245.753 o
2 13 18 13.046 13.908 0.342 49.375 o
2 13 19 28.385 30.418 0.502 19.166 o
2 13 20 2.034 2.100 0.241 214.585 o
2 13 21 2.506 2.794 0.221 211.754 o
2 14 0 80.689 78.935 1.125 4.095 o
2 14 1 33.216 32.308 0.553 16.054 o
2 14 2 81.472 80.835 1.136 4.007 o
2 14 3 0.388 0.301 0.211 404.720 o
2 14 4 22.363 23.907 0.442 26.042 o
2 14 5 9.204 9.496 0.291 73.359 o
2 14 6 9.440 10.109 0.281 72.544 o
2 14 7 7.610 8.100 0.251 92.592 o
2 14 8 8.841 9.597 0.281 76.300 o
2 14 9 27.908 28.610 0.462 20.590 o
2 14 10 28.397 30.911 0.543 18.335 o
2 14 11 31.941 35.312 0.613 15.150 o
2 14 12 21.885 23.304 0.452 26.335 o
2 14 13 1.126 1.598 0.241 253.069 o
2 14 14 5.009 5.507 0.281 114.235 o
2 14 15 1.415 1.397 0.241 245.982 o
2 14 16 29.430 31.514 0.513 18.283 o
2 14 17 1.491 1.899 0.241 234.498 o
2 14 18 0.515 0.301 0.211 392.925 o
2 14 19 1.771 2.201 0.231 232.664 o
2 14 20 9.937 10.501 0.342 61.858 o
2 15 0 27.894 27.213 0.502 20.173 o
2 15 1 95.549 92.944 1.276 3.130 o
2 15 2 12.112 12.109 0.322 55.536 o
2 15 3 42.747 42.718 0.693 10.820 o
2 15 4 17.327 17.505 0.392 36.062 o
2 15 5 8.102 8.100 0.291 81.753 o
2 15 6 16.590 17.204 0.392 37.227 o
2 15 7 39.274 41.724 0.734 11.230 o
2 15 8 21.349 22.610 0.452 27.022 o
2 15 9 0.259 0.492 0.241 321.248 o
2 15 10 3.639 4.301 0.261 145.231 o
2 15 11 5.947 6.311 0.301 97.403 o
2 15 12 13.597 14.802 0.372 45.063 o
2 15 13 0.475 0.492 0.221 358.706 o
2 15 14 6.842 8.200 0.312 83.980 o
2 15 15 10.835 12.803 0.342 55.987 o
2 15 16 23.298 26.710 0.472 23.595 o
2 15 17 3.935 4.703 0.281 129.090 o
2 15 18 1.648 1.698 0.271 198.083 o
2 15 19 12.950 15.104 0.362 46.757 o
2 16 0 1.559 1.899 0.291 178.441 o
2 16 1 14.430 13.908 0.382 43.653 o
2 16 2 12.866 12.803 0.372 48.422 o
2 16 3 20.907 20.510 0.452 28.247 o
2 16 4 23.361 23.615 0.502 23.743 o
2 16 5 4.745 4.994 0.322 104.488 o
2 16 6 43.058 45.120 0.794 9.795 o
2 16 7 28.481 29.313 0.603 17.547 o
2 16 8 5.067 5.698 0.312 102.802 o
2 16 9 7.318 7.396 0.342 77.408 o
2 16 10 51.475 54.024 0.814 7.958 o
2 16 11 11.520 12.411 0.322 56.725 o
2 16 12 3.689 4.010 0.241 157.924 o
2 16 13 11.909 13.305 0.372 49.907 o
2 16 14 1.779 1.899 0.221 250.661 o
2 16 15 11.533 12.411 0.332 55.684 o
2 16 16 0.604 0.804 0.281 226.011 o
2 16 17 2.932 3.206 0.231 187.056 o
2 16 18 7.741 8.301 0.291 83.100 o
2 17 0 3.739 3.799 0.281 136.703 o
2 17 1 8.351 8.903 0.372 65.278 o
2 17 2 4.228 4.200 0.322 111.726 o
2 17 3 3.774 4.301 0.312 119.444 o
2 17 4 4.373 4.904 0.322 107.694 o
2 17 5 19.245 19.907 0.462 29.595 o
2 17 6 2.793 2.693 0.251 179.734 o
2 17 7 16.701 16.712 0.412 36.343 o
2 17 8 48.311 49.924 0.854 8.355 o
2 17 9 15.407 16.109 0.432 37.292 o
2 17 10 0.633 0.904 0.241 289.691 o
2 17 11 6.445 7.296 0.382 73.270 o
2 17 12 3.095 3.105 0.271 156.285 o
2 17 13 4.029 4.110 0.291 126.738 o
2 17 14 6.125 6.904 0.352 81.966 o
2 17 15 1.716 2.100 0.281 182.387 o
2 17 16 2.721 3.206 0.271 161.527 o
2 17 17 0.252 0.201 0.271 264.927 o
2 18 0 11.473 10.602 0.342 57.233 o
2 18 1 12.456 12.210 0.342 52.651 o
2 18 2 13.642 13.004 0.362 47.467 o
2 18 3 25.305 24.610 0.513 22.021 o
2 18 4 32.481 31.514 0.673 14.718 o
2 18 5 1.209 1.105 0.231 275.992 o
2 18 6 0.538 0.603 0.281 231.121 o
2 18 7 9.802 9.597 0.432 52.390 o
2 18 8 1.313 1.497 0.291 187.523 o
2 18 9 4.336 4.110 0.312 115.153 o
2 18 10 4.626 4.803 0.372 89.973 o
2 18 11 1.058 1.105 0.261 235.120 o
2 18 12 5.877 5.205 0.352 87.593 o
2 18 13 0.496 0.492 0.312 194.648 o
2 18 14 9.475 10.702 0.482 46.514 o
2 18 15 1.868 2.000 0.281 180.325 o
2 19 0 4.398 3.899 0.261 137.782 o
2 19 1 1.325 1.196 0.261 225.193 o
2 19 2 1.485 1.598 0.261 214.664 o
2 19 3 10.200 10.210 0.392 55.403 o
2 19 4 2.146 2.201 0.352 125.936 o
2 19 5 9.634 9.496 0.382 59.071 o
2 19 6 17.022 15.707 0.502 31.895 o
2 19 7 1.766 2.201 0.291 171.717 o
2 19 8 9.222 8.501 0.392 60.291 o
2 19 9 0.552 0.492 0.241 304.556 o
2 19 10 1.583 1.397 0.291 182.952 o
2 19 11 0.731 1.005 0.251 264.592 o
2 19 12 3.702 3.799 0.312 122.587 o
2 19 13 0.774 0.904 0.261 248.437 o
2 20 0 4.387 2.904 0.613 45.791 o
2 20 1 0.882 0.703 0.231 302.210 o
2 20 2 3.266 2.301 0.241 181.800 o
2 20 3 10.995 9.808 0.382 55.071 o
2 20 4 7.651 6.602 0.312 83.925 o
2 20 5 1.690 1.397 0.271 200.722 o
2 20 6 1.034 1.105 0.241 266.753 o
2 20 7 6.861 6.502 0.332 83.875 o
2 20 8 1.943 2.301 0.241 214.330 o
2 20 9 10.097 9.597 0.432 51.746 o
2 20 10 1.265 1.397 0.261 223.968 o
2 21 0 7.323 7.396 0.603 40.165 o
2 21 1 0.165 0.000 0.161 741.210 o
2 21 2 0.232 0.100 0.181 571.587 o
2 21 3 5.060 4.994 1.276 11.933 o
2 21 4 0.594 0.201 0.191 460.878 o
2 21 5 5.767 4.803 0.291 107.337 o
2 21 6 8.215 6.904 0.342 74.590 o
2 21 7 0.697 0.301 0.211 377.230 o
3 0 0 1692.120 1627.010 15.727 0.016 o
3 0 1 2113.870 2024.390 17.445 0.011 o
3 0 2 926.386 876.980 8.019 0.054 o
3 0 3 31.308 31.212 0.392 19.362 o
3 0 4 35.154 34.920 0.412 16.619 o
3 0 5 24.931 23.907 0.342 26.674 o
3 0 6 39.492 40.015 0.583 12.747 o
3 0 7 416.434 417.276 3.829 0.241 o
3 0 8 565.814 570.052 5.215 0.133 o
3 0 9 384.002 390.868 3.588 0.277 o
3 0 10 0.948 0.703 0.221 319.727 o
3 0 11 73.643 76.634 0.985 4.761 o
3 0 12 19.216 20.018 0.513 27.630 o
3 0 13 7.905 7.909 0.352 71.989 o
3 0 14 61.957 60.917 1.115 5.536 o
3 0 15 98.155 94.933 1.527 2.748 o
3 0 16 3.446 3.206 0.291 138.739 o
3 0 17 25.279 24.007 0.603 20.030 o
3 0 18 6.653 6.311 0.392 72.369 o
3 0 19 5.403 5.306 0.372 84.570 o
3 0 20 1.024 0.392 0.352 149.009 o
3 0 21 4.055 4.301 0.362 98.035 o
3 0 22 13.244 11.406 0.513 37.867 o
3 0 23 0.424 0.392 0.312 197.399 o
3 0 24 17.557 15.104 0.472 33.164 o
3 0 25 33.457 29.816 0.693 14.400 o
3 0 26 8.269 6.602 0.352 73.142 o
3 0 27 0.866 0.804 0.301 194.287 o
3 1 0 1755.720 1716.740 10.672 0.016 o
3 1 1 4236.010 4022.350 25.464 0.003 o
3 1 2 1144.390 1109.890 6.733 0.038 o
3 1 3 1465.610 1436.520 8.753 0.023 o
3 1 4 591.051 584.854 3.698 0.136 o
3 1 5 51.184 50.828 0.402 10.208 o
3 1 6 405.607 402.474 2.643 0.278 o
3 1 7 325.490 322.042 2.120 0.423 o
3 1 8 30.824 32.619 0.352 19.807 o
3 1 9 155.596 155.770 1.125 1.599 o
3 1 10 122.689 124.759 0.965 2.373 o
3 1 11 211.053 218.396 1.568 0.899 o
3 1 12 189.510 181.978 1.628 1.098 o
3 1 13 56.339 54.818 0.713 7.815 o
3 1 14 19.427 20.108 0.362 33.263 o
3 1 15 152.960 148.465 1.668 1.487 o
3 1 16 4.204 4.502 0.231 151.278 o
3 1 17 11.775 11.104 0.301 59.939 o
3 1 18 168.854 159.870 1.889 1.243 o
3 1 19 1.629 1.598 0.241 234.947 o
3 1 20 7.067 6.411 0.312 87.618 o
3 1 21 8.040 6.803 0.281 87.612 o
3 1 22 3.750 3.698 0.251 153.612 o
3 1 23 1.790 2.000 0.221 248.282 o
3 1 24 1.252 1.296 0.241 254.010 o
3 1 25 8.382 7.105 0.291 82.874 o
3 1 26 7.005 5.607 0.251 106.065 o
3 1 27 5.147 4.401 0.261 125.975 o
3 2 0 1555.630 1475.040 8.903 0.021 o
3 2 1 416.109 403.077 2.552 0.272 o
3 2 2 871.382 844.361 5.135 0.066 o
3 2 3 761.289 745.116 4.542 0.085 o
3 2 4 364.270 361.956 2.301 0.343 o
3 2 5 122.652 123.352 0.874 2.434 o
3 2 6 301.197 300.336 2.020 0.484 o
3 2 7 273.461 271.515 1.839 0.581 o
3 2 8 12.385 13.807 0.231 60.409 o
3 2 9 128.781 128.557 0.975 2.218 o
3 2 10 253.692 256.512 1.789 0.655 o
3 2 11 32.267 31.514 0.372 19.095 o
3 2 12 60.137 60.827 0.703 7.116 o
3 2 13 4.161 4.110 0.221 160.536 o
3 2 14 28.898 27.605 0.412 21.258 o
3 2 15 31.304 31.212 0.452 18.480 o
3 2 16 30.053 29.112 0.472 19.217 o
3 2 17 0.903 1.296 0.211 326.151 o
3 2 18 15.733 15.104 0.322 44.233 o
3 2 19 68.387 64.324 0.864 5.762 o
3 2 20 0.351 0.392 0.241 318.758 o
3 2 21 1.512 1.397 0.271 205.173 o
3 2 22 12.770 11.607 0.301 56.340 o
3 2 23 11.292 10.109 0.342 58.423 o
3 2 24 0.941 1.105 0.211 329.813 o
3 2 25 9.647 8.301 0.291 74.022 o
3 2 26 0.226 0.392 0.211 416.112 o
3 3 0 485.456 459.603 2.894 0.206 o
3 3 1 312.805 297.522 1.859 0.473 o
3 3 2 45.244 44.819 0.362 12.320 o
3 3 3 336.556 332.744 2.130 0.399 o
3 3 4 131.365 129.954 0.914 2.187 o
3 3 5 99.344 98.551 0.754 3.485 o
3 3 6 735.934 735.017 4.803 0.088 o
3 3 7 67.689 69.037 0.603 6.307 o
3 3 8 340.042 341.255 2.281 0.384 o
3 3 9 228.855 230.997 1.598 0.795 o
3 3 10 13.928 15.003 0.251 52.806 o
3 3 11 32.001 31.212 0.382 19.163 o
3 3 12 41.719 39.111 0.513 12.917 o
3 3 13 77.710 79.237 1.015 4.429 o
3 3 14 13.700 14.712 0.312 49.397 o
3 3 15 28.978 28.811 0.462 19.989 o
3 3 16 176.095 165.779 1.909 1.170 o
3 3 17 17.015 15.506 0.322 41.635 o
3 3 18 29.511 27.916 0.472 19.766 o
3 3 19 18.790 17.716 0.352 35.918 o
3 3 20 41.002 37.614 0.613 12.397 o
3 3 21 19.707 17.204 0.372 34.227 o
3 3 22 30.377 28.218 0.462 19.447 o
3 3 23 4.057 3.799 0.241 153.693 o
3 3 24 15.688 13.908 0.332 44.792 o
3 3 25 12.435 11.104 0.281 59.966 o
3 3 26 11.240 10.300 0.372 54.955 o
3 4 0 1241.820 1199.610 7.637 0.033 o
3 4 1 249.005 245.609 1.588 0.701 o
3 4 2 328.523 321.137 2.070 0.421 o
3 4 3 830.700 803.049 5.025 0.072 o
3 4 4 221.897 213.391 1.467 0.873 o
3 4 5 140.448 144.566 1.025 1.887 o
3 4 6 351.562 349.948 2.301 0.364 o
3 4 7 1.887 2.301 0.151 343.456 o
3 4 8 112.542 117.353 0.904 2.709 o
3 4 9 238.264 244.001 1.688 0.730 o
3 4 10 89.870 94.541 0.804 3.872 o
3 4 11 20.069 20.611 0.342 32.992 o
3 4 12 5.287 5.999 0.221 130.725 o
3 4 13 169.172 169.276 2.010 1.177 o
3 4 14 53.535 50.617 0.663 8.658 o
3 4 15 8.537 8.301 0.261 84.498 o
3 4 16 33.543 31.815 0.462 17.258 o
3 4 17 27.346 25.314 0.412 22.864 o
3 4 18 3.665 3.799 0.221 172.534 o
3 4 19 52.404 49.622 0.734 8.523 o
3 4 20 25.826 23.414 0.422 24.260 o
3 4 21 0.979 1.005 0.231 289.361 o
3 4 22 12.729 12.210 0.312 54.723 o
3 4 23 2.020 1.899 0.221 241.647 o
3 4 24 1.100 0.392 0.241 279.635 o
3 4 25 23.826 22.007 0.412 26.508 o
3 4 26 1.240 1.196 0.211 308.834 o
3 5 0 13.005 12.411 0.141 67.320 o
3 5 1 1076.360 1043.150 6.713 0.043 o
3 5 2 12.739 12.501 0.181 65.408 o
3 5 3 142.924 139.762 1.025 1.886 o
3 5 4 36.272 37.021 0.362 16.297 o
3 5 5 68.821 69.328 0.563 6.285 o
3 5 6 230.951 242.503 1.678 0.759 o
3 5 7 134.891 132.657 1.005 2.067 o
3 5 8 13.915 14.310 0.231 55.127 o
3 5 9 87.525 86.633 0.774 4.183 o
3 5 10 156.761 151.168 1.296 1.561 o
3 5 11 16.933 16.299 0.301 42.170 o
3 5 12 22.563 22.218 0.392 28.049 o
3 5 13 106.447 106.238 1.236 2.729 o
3 5 14 20.350 20.209 0.362 32.174 o
3 5 15 30.370 30.619 0.452 19.044 o
3 5 16 53.092 51.622 0.713 8.406 o
3 5 17 0.521 0.392 0.201 421.249 o
3 5 18 2.632 2.603 0.221 210.907 o
3 5 19 43.668 42.718 0.663 10.881 o
3 5 20 34.207 32.117 0.543 15.880 o
3 5 21 13.060 12.501 0.322 52.636 o
3 5 22 19.154 18.510 0.372 34.108 o
3 5 23 17.239 15.707 0.342 40.036 o
3 5 24 0.308 0.804 0.281 235.222 o
3 5 25 5.763 4.904 0.231 127.884 o
3 5 26 10.732 10.109 0.291 66.176 o
3 6 0 36.165 35.614 0.322 16.986 o
3 6 1 92.466 89.638 0.683 4.000 o
3 6 2 185.491 190.379 1.316 1.154 o
3 6 3 32.611 33.313 0.342 18.870 o
3 6 4 93.894 94.049 0.754 3.774 o
3 6 5 205.657 213.391 1.457 0.950 o
3 6 6 450.741 446.991 2.934 0.228 o
3 6 7 11.216 10.702 0.211 72.482 o
3 6 8 21.008 21.706 0.291 32.951 o
3 6 9 73.655 71.831 0.713 5.490 o
3 6 10 14.808 15.305 0.291 47.753 o
3 6 11 12.067 13.305 0.301 55.942 o
3 6 12 5.010 4.904 0.231 137.055 o
3 6 13 83.994 82.935 1.005 4.081 o
3 6 14 34.592 34.318 0.523 15.630 o
3 6 15 37.465 37.915 0.533 14.054 o
3 6 16 28.275 28.218 0.442 20.878 o
3 6 17 6.357 5.999 0.241 112.848 o
3 6 18 11.197 11.205 0.281 63.809 o
3 6 19 2.173 2.402 0.261 187.595 o
3 6 20 82.613 78.041 1.085 4.106 o
3 6 21 2.757 2.502 0.221 208.801 o
3 6 22 3.241 3.407 0.231 178.223 o
3 6 23 4.405 3.899 0.241 147.651 o
3 6 24 0.552 0.492 0.231 327.512 o
3 6 25 2.709 3.105 0.221 202.009 o
3 7 0 75.824 79.026 0.623 5.268 o
3 7 1 1.378 1.598 0.131 474.031 o
3 7 2 48.407 47.723 0.442 10.865 o
3 7 3 208.879 205.282 1.397 0.962 o
3 7 4 3.133 3.407 0.161 237.928 o
3 7 5 33.796 34.217 0.362 17.886 o
3 7 6 75.035 75.941 0.663 5.353 o
3 7 7 57.536 59.721 0.553 7.994 o
3 7 8 144.573 144.666 1.226 1.759 o
3 7 9 58.440 59.028 0.703 7.387 o
3 7 10 238.558 233.007 2.522 0.663 o
3 7 11 171.381 172.874 2.130 1.120 o
3 7 12 2.093 2.402 0.201 254.591 o
3 7 13 59.977 58.224 0.754 7.084 o
3 7 14 25.334 24.409 0.382 25.215 o
3 7 15 25.373 24.409 0.412 24.470 o
3 7 16 1.541 1.598 0.211 282.401 o
3 7 17 1.200 1.105 0.231 276.418 o
3 7 18 0.510 0.603 0.251 283.177 o
3 7 19 5.553 5.507 0.261 116.220 o
3 7 20 36.685 35.614 0.593 13.956 o
3 7 21 3.459 3.407 0.231 173.836 o
3 7 22 3.930 3.799 0.251 150.095 o
3 7 23 6.562 6.502 0.241 108.802 o
3 7 24 7.620 7.296 0.281 88.620 o
3 7 25 2.817 2.794 0.221 203.264 o
3 8 0 92.588 90.843 0.724 3.926 o
3 8 1 547.489 539.634 3.467 0.158 o
3 8 2 121.734 123.653 0.965 2.403 o
3 8 3 175.940 175.376 1.286 1.282 o
3 8 4 138.372 143.068 1.105 1.897 o
3 8 5 61.753 63.430 0.563 7.258 o
3 8 6 19.721 20.611 0.291 35.209 o
3 8 7 26.193 26.509 0.382 23.860 o
3 8 8 7.541 8.100 0.221 99.438 o
3 8 9 30.542 30.218 0.472 18.736 o
3 8 10 147.868 149.268 1.688 1.523 o
3 8 11 9.665 9.406 0.261 76.022 o
3 8 12 61.898 62.023 0.814 6.518 o
3 8 13 1.027 1.105 0.191 371.562 o
3 8 14 17.852 17.204 0.352 37.526 o
3 8 15 4.336 4.401 0.221 155.158 o
3 8 16 50.568 49.622 0.703 8.931 o
3 8 17 17.158 17.606 0.372 37.219 o
3 8 18 12.121 12.411 0.322 55.115 o
3 8 19 1.257 1.397 0.261 224.204 o
3 8 20 0.801 1.005 0.221 319.516 o
3 8 21 5.387 5.507 0.251 121.391 o
3 8 22 10.418 10.009 0.281 68.804 o
3 8 23 12.675 12.803 0.312 54.097 o
3 8 24 2.536 2.603 0.271 170.039 o
3 8 25 5.051 4.904 0.241 132.362 o
3 9 0 169.338 165.669 1.216 1.392 o
3 9 1 142.660 141.661 1.085 1.855 o
3 9 2 159.407 160.574 1.246 1.501 o
3 9 3 215.450 210.990 1.698 0.880 o
3 9 4 91.829 89.336 0.874 3.813 o
3 9 5 145.654 145.058 1.427 1.668 o
3 9 6 60.182 58.616 0.683 7.296 o
3 9 7 10.800 10.803 0.271 67.093 o
3 9 8 65.525 67.128 0.844 5.926 o
3 9 9 57.917 60.123 0.764 7.157 o
3 9 10 31.852 32.117 0.472 17.751 o
3 9 11 48.701 50.024 0.673 9.342 o
3 9 12 28.276 28.911 0.442 20.691 o
3 9 13 43.883 43.221 0.623 11.093 o
3 9 14 18.820 19.405 0.352 34.808 o
3 9 15 36.282 37.021 0.563 14.206 o
3 9 16 25.486 26.710 0.462 22.481 o
3 9 17 3.135 3.497 0.241 172.359 o
3 9 18 9.299 9.908 0.291 72.091 o
3 9 19 0.647 0.703 0.211 364.998 o
3 9 20 9.771 10.602 0.291 68.829 o
3 9 21 1.589 1.196 0.231 257.756 o
3 9 22 2.836 2.794 0.211 211.803 o
3 9 23 6.018 5.999 0.271 106.747 o
3 9 24 3.179 2.693 0.211 203.713 o
3 10 0 8.653 8.100 0.211 93.503 o
3 10 1 36.146 35.413 0.482 15.391 o
3 10 2 65.372 61.621 0.744 6.457 o
3 10 3 109.168 106.851 1.156 2.728 o
3 10 4 101.636 99.636 1.146 3.017 o
3 10 5 135.895 135.562 1.588 1.766 o
3 10 6 43.657 45.221 0.593 11.159 o
3 10 7 101.093 105.244 1.176 2.928 o
3 10 8 15.292 16.109 0.291 45.939 o
3 10 9 53.917 56.626 0.724 7.949 o
3 10 10 34.452 36.709 0.513 15.397 o
3 10 11 21.499 22.108 0.372 29.689 o
3 10 12 31.455 31.413 0.482 17.918 o
3 10 13 12.107 12.109 0.301 57.489 o
3 10 14 46.443 47.220 0.673 9.921 o
3 10 15 1.539 1.698 0.211 280.064 o
3 10 16 10.466 11.305 0.312 62.609 o
3 10 17 14.838 15.204 0.372 42.535 o
3 10 18 27.056 27.806 0.563 19.222 o
3 10 19 3.718 3.899 0.221 170.522 o
3 10 20 1.610 1.296 0.221 270.086 o
3 10 21 6.640 7.004 0.261 100.798 o
3 10 22 0.626 1.105 0.221 327.202 o
3 10 23 8.921 8.803 0.281 77.775 o
3 11 0 49.561 48.527 0.683 9.268 o
3 11 1 2.492 2.603 0.211 225.111 o
3 11 2 74.633 74.936 1.025 4.666 o
3 11 3 73.418 73.931 1.055 4.687 o
3 11 4 7.231 7.396 0.261 95.221 o
3 11 5 43.086 42.819 0.643 11.138 o
3 11 6 18.455 19.113 0.352 35.450 o
3 11 7 6.622 7.195 0.211 113.298 o
3 11 8 45.230 44.316 0.593 10.936 o
3 11 9 140.585 140.556 1.578 1.688 o
3 11 10 45.085 45.522 0.633 10.573 o
3 11 11 22.506 23.203 0.372 28.257 o
3 11 12 8.798 10.009 0.362 63.521 o
3 11 13 36.775 39.523 0.583 13.506 o
3 11 14 28.752 30.318 0.513 18.843 o
3 11 15 43.121 45.120 0.713 10.383 o
3 11 16 9.554 10.300 0.312 67.477 o
3 11 17 14.470 15.305 0.352 44.422 o
3 11 18 11.523 12.601 0.322 56.457 o
3 11 19 2.618 3.005 0.221 205.754 o
3 11 20 14.355 15.415 0.332 45.893 o
3 11 21 0.267 0.492 0.201 443.371 o
3 11 22 4.535 4.994 0.231 142.823 o
3 11 23 2.357 2.502 0.241 200.527 o
3 12 0 1.707 1.809 0.191 301.663 o
3 12 1 33.594 31.715 0.492 16.852 o
3 12 2 17.760 17.104 0.342 38.212 o
3 12 3 31.702 31.313 0.492 17.685 o
3 12 4 7.397 8.200 0.261 91.519 o
3 12 5 22.542 23.304 0.432 26.430 o
3 12 6 42.318 42.618 0.683 10.989 o
3 12 7 23.317 24.912 0.432 25.245 o
3 12 8 11.777 12.601 0.291 58.706 o
3 12 9 24.830 26.308 0.442 23.479 o
3 12 10 72.045 74.835 0.955 4.965 o
3 12 11 35.801 37.121 0.563 14.332 o
3 12 12 0.428 0.392 0.211 396.709 o
3 12 13 30.016 31.514 0.533 17.708 o
3 12 14 21.415 23.716 0.432 27.159 o
3 12 15 0.706 0.904 0.241 286.142 o
3 12 16 13.500 14.410 0.382 44.854 o
3 12 17 6.857 7.296 0.261 98.163 o
3 12 18 2.117 2.603 0.231 215.623 o
3 12 19 3.996 4.010 0.231 158.580 o
3 12 20 0.830 0.804 0.211 347.576 o
3 12 21 8.483 8.401 0.281 80.899 o
3 12 22 0.268 0.301 0.211 416.396 o
3 13 0 5.229 4.994 0.201 146.044 o
3 13 1 126.006 124.859 1.558 1.977 o
3 13 2 10.086 10.009 0.281 70.106 o
3 13 3 2.757 2.904 0.221 203.382 o
3 13 4 30.590 31.815 0.553 17.102 o
3 13 5 34.308 35.121 0.613 14.466 o
3 13 6 50.771 52.325 0.824 8.086 o
3 13 7 11.198 11.707 0.322 58.621 o
3 13 8 20.814 21.706 0.402 29.535 o
3 13 9 32.599 33.815 0.543 16.145 o
3 13 10 7.778 8.301 0.271 86.860 o
3 13 11 7.171 7.396 0.261 95.628 o
3 13 12 5.795 7.004 0.312 93.415 o
3 13 13 11.799 13.405 0.332 53.725 o
3 13 14 1.952 2.000 0.261 197.308 o
3 13 15 30.149 32.408 0.523 17.633 o
3 13 16 16.463 18.601 0.372 37.489 o
3 13 17 9.097 10.602 0.301 70.051 o
3 13 18 28.252 30.911 0.543 18.397 o
3 13 19 5.883 6.803 0.291 98.936 o
3 13 20 0.343 0.703 0.241 310.252 o
3 13 21 1.392 1.598 0.231 257.600 o
3 14 0 6.079 6.602 0.261 106.750 o
3 14 1 24.622 24.309 0.462 23.771 o
3 14 2 15.560 15.606 0.362 41.642 o
3 14 3 34.195 33.313 0.553 15.550 o
3 14 4 2.789 3.005 0.221 201.221 o
3 14 5 20.158 20.902 0.412 30.184 o
3 14 6 13.077 13.606 0.352 48.815 o
3 14 7 3.463 3.598 0.261 152.944 o
3 14 8 34.515 35.915 0.633 14.048 o
3 14 9 24.456 26.017 0.492 22.593 o
3 14 10 18.347 20.309 0.432 31.481 o
3 14 11 6.191 7.195 0.322 87.964 o
3 14 12 7.379 8.200 0.301 83.257 o
3 14 13 15.129 17.405 0.412 37.962 o
3 14 14 8.126 8.903 0.291 79.626 o
3 14 15 6.668 7.396 0.281 94.213 o
3 14 16 5.959 6.200 0.271 106.412 o
3 14 17 0.433 0.703 0.211 382.511 o
3 14 18 1.131 1.296 0.231 275.182 o
3 14 19 5.813 6.200 0.271 107.604 o
3 14 20 1.316 1.598 0.211 293.722 o
3 15 0 45.449 42.618 0.693 10.343 o
3 15 1 18.162 18.309 0.412 33.623 o
3 15 2 2.651 2.502 0.241 193.321 o
3 15 3 17.107 18.701 0.412 34.618 o
3 15 4 22.979 24.007 0.482 24.421 o
3 15 5 9.524 9.707 0.362 61.730 o
3 15 6 9.450 9.305 0.342 65.383 o
3 15 7 53.103 52.918 0.864 7.593 o
3 15 8 11.427 12.310 0.382 51.112 o
3 15 9 12.825 14.199 0.382 46.301 o
3 15 10 4.384 4.200 0.301 118.376 o
3 15 11 21.478 23.103 0.502 25.162 o
3 15 12 2.287 2.794 0.251 189.574 o
3 15 13 2.058 2.402 0.231 220.346 o
3 15 14 10.310 11.406 0.352 58.209 o
3 15 15 5.316 6.502 0.271 110.524 o
3 15 16 5.881 6.200 0.271 107.046 o
3 15 17 8.391 9.104 0.301 76.161 o
3 15 18 3.429 3.698 0.261 152.705 o
3 15 19 4.212 4.803 0.281 125.518 o
3 16 0 9.919 8.702 0.352 63.425 o
3 16 1 1.598 1.698 0.211 277.254 o
3 16 2 36.673 35.312 0.713 12.648 o
3 16 3 12.066 11.798 0.372 51.219 o
3 16 4 23.798 24.610 0.513 22.897 o
3 16 5 11.112 11.506 0.352 55.907 o
3 16 6 0.859 1.296 0.251 253.709 o
3 16 7 0.378 0.492 0.261 272.305 o
3 16 8 12.780 13.305 0.402 45.605 o
3 16 9 9.785 10.300 0.362 60.069 o
3 16 10 7.782 8.401 0.322 76.926 o
3 16 11 0.380 0.603 0.281 236.135 o
3 16 12 2.543 2.794 0.291 153.968 o
3 16 13 5.391 6.100 0.322 96.117 o
3 16 14 0.624 0.603 0.241 297.793 o
3 16 15 24.928 27.806 0.513 21.347 o
3 16 16 0.603 0.492 0.231 324.348 o
3 16 17 3.071 3.005 0.251 171.202 o
3 16 18 8.721 9.908 0.301 72.981 o
3 17 0 40.577 39.211 0.754 11.042 o
3 17 1 4.382 4.602 0.271 129.131 o
3 17 2 26.318 24.912 0.513 21.378 o
3 17 3 11.077 10.913 0.352 56.785 o
3 17 4 23.540 24.007 0.502 23.507 o
3 17 5 12.617 13.606 0.372 48.110 o
3 17 6 0.812 1.196 0.261 241.913 o
3 17 7 0.763 0.301 0.251 278.448 o
3 17 8 35.705 37.121 0.693 12.886 o
3 17 9 0.953 1.005 0.241 272.423 o
3 17 10 10.586 11.506 0.372 55.084 o
3 17 11 1.643 2.100 0.281 183.899 o
3 17 12 5.532 5.899 0.301 101.780 o
3 17 13 1.445 1.698 0.251 226.496 o
3 17 14 3.681 4.301 0.301 124.824 o
3 17 15 2.754 3.005 0.251 177.367 o
3 17 16 1.434 1.698 0.271 203.333 o
3 18 0 6.696 5.798 0.372 77.407 o
3 18 2 2.899 2.794 0.231 192.562 o
3 18 3 6.368 6.200 0.261 106.031 o
3 18 4 21.983 22.218 0.472 26.052 o
3 18 5 0.262 0.201 0.211 422.138 o
3 18 6 19.486 20.802 0.492 27.855 o
3 18 7 8.368 9.004 0.322 73.093 o
3 18 8 2.252 2.402 0.271 177.314 o
3 18 9 0.797 1.397 0.241 270.647 o
3 18 10 2.325 2.402 0.261 184.323 o
3 18 12 4.555 4.502 0.271 127.753 o
3 18 13 3.439 3.306 0.291 138.207 o
3 18 14 10.906 11.607 0.502 41.659 o
3 19 0 11.471 12.109 0.442 45.604 o
3 19 1 1.796 1.196 0.161 374.893 o
3 19 2 4.254 3.105 0.211 174.041 o
3 19 3 9.636 9.004 0.322 68.139 o
3 19 4 0.870 0.703 0.201 374.535 o
3 19 5 19.867 18.912 0.442 30.270 o
3 19 6 1.091 1.296 0.241 260.417 o
3 19 7 1.939 2.100 0.241 217.349 o
3 19 8 10.837 11.205 0.442 47.584 o
3 19 9 7.480 7.296 0.332 78.906 o
3 19 10 5.498 5.607 0.362 85.919 o
3 19 11 2.989 3.306 0.261 162.995 o
3 19 12 2.362 2.904 0.312 142.790 o
3 20 0 8.828 8.803 0.472 50.590 o
3 20 1 2.656 3.105 0.452 80.210 o
3 20 2 3.393 3.407 0.563 54.103 o
3 20 3 1.838 0.904 0.151 407.698 o
3 20 4 4.406 3.105 0.623 44.404 o
3 20 5 3.779 3.005 0.221 178.246 o
3 20 6 1.696 1.397 0.251 223.404 o
3 20 7 5.085 4.904 0.322 102.320 o
3 20 8 1.639 1.296 0.251 226.722 o
3 20 9 3.002 2.502 0.291 149.384 o
3 20 10 1.493 1.598 0.231 253.593 o
3 21 0 11.240 10.109 0.623 33.063 o
3 21 1 0.060 1.105 0.492 82.524 o
3 21 2 4.108 4.502 0.462 69.824 o
3 21 3 0.841 0.201 0.372 137.872 o
3 21 4 0.602 1.497 0.513 73.905 o
3 21 5 6.138 5.507 0.513 54.201 o
3 21 6 0.208 0.100 0.151 799.810 o
4 0 0 0.751 1.296 0.141 563.156 o
4 0 1 389.443 370.659 3.196 0.291 o
4 0 2 1029.950 961.713 8.853 0.044 o
4 0 3 219.651 221.903 2.100 0.790 o
4 0 4 511.159 507.627 4.472 0.166 o
4 0 5 526.203 537.232 4.894 0.151 o
4 0 6 29.933 29.816 0.432 19.776 o
4 0 7 43.138 41.925 0.593 11.608 o
4 0 8 324.615 338.251 3.206 0.370 o
4 0 9 0.961 0.904 0.221 312.990 o
4 0 10 4.128 4.602 0.241 146.556 o
4 0 11 120.949 118.257 1.457 2.164 o
4 0 12 9.379 10.210 0.372 60.088 o
4 0 13 9.580 10.009 0.382 58.513 o
4 0 14 1.603 1.809 0.281 187.829 o
4 0 15 0.490 0.100 0.281 240.816 o
4 0 16 1.565 0.804 0.332 154.076 o
4 0 17 19.214 17.505 0.492 29.477 o
4 0 18 11.075 10.109 0.382 54.501 o
4 0 19 32.087 30.218 0.683 14.876 o
4 0 20 8.357 7.708 0.412 61.002 o
4 0 21 8.942 7.808 0.422 57.843 o
4 0 22 25.207 22.510 0.653 19.216 o
4 0 23 2.110 2.201 0.352 126.293 o
4 0 24 6.921 5.205 0.372 77.719 o
4 0 25 1.643 1.598 0.312 162.563 o
4 0 26 1.735 1.698 0.332 145.654 o
4 1 0 1957.820 1904.220 11.607 0.013 o
4 1 1 661.479 647.379 4.000 0.111 o
4 1 2 227.129 227.802 1.477 0.820 o
4 1 3 385.154 375.864 2.372 0.313 o
4 1 4 416.502 407.479 2.603 0.269 o
4 1 5 541.224 545.140 3.577 0.158 o
4 1 6 431.447 424.080 2.733 0.250 o
4 1 7 254.812 252.512 1.738 0.662 o
4 1 8 140.032 143.360 1.055 1.890 o
4 1 9 351.129 353.153 2.351 0.361 o
4 1 10 12.976 12.702 0.241 59.460 o
4 1 11 22.642 23.203 0.332 29.267 o
4 1 12 66.203 64.022 0.754 6.255 o
4 1 13 37.680 38.116 0.563 13.658 o
4 1 14 0.781 0.703 0.191 412.171 o
4 1 15 182.124 172.773 1.939 1.104 o
4 1 16 42.547 39.915 0.583 12.039 o
4 1 17 35.202 33.514 0.502 15.806 o
4 1 18 53.411 49.522 0.703 8.550 o
4 1 19 7.657 7.195 0.281 88.698 o
4 1 20 5.052 4.703 0.301 110.208 o
4 1 21 6.777 6.200 0.271 100.124 o
4 1 22 8.981 8.200 0.281 78.934 o
4 1 23 3.660 3.497 0.271 145.061 o
4 1 24 0.579 0.804 0.241 294.962 o
4 1 25 3.650 2.502 0.221 186.490 o
4 1 26 19.974 17.104 0.442 31.041 o
4 2 0 444.107 430.390 2.693 0.240 o
4 2 1 23.935 23.012 0.211 30.924 o
4 2 2 219.959 211.191 1.377 0.897 o
4 2 3 326.669 323.438 2.070 0.422 o
4 2 4 474.841 465.100 2.874 0.210 o
4 2 5 387.538 391.470 2.583 0.299 o
4 2 6 21.567 21.213 0.271 33.184 o
4 2 7 1.637 1.899 0.151 379.743 o
4 2 8 766.745 775.143 4.813 0.081 o
4 2 9 242.224 243.006 1.678 0.720 o
4 2 10 2.452 2.693 0.171 270.219 o
4 2 11 65.489 65.932 0.663 6.486 o
4 2 12 55.881 55.119 0.683 7.979 o
4 2 13 22.494 23.103 0.382 28.021 o
4 2 14 128.045 124.759 1.407 2.035 o
4 2 15 52.965 51.521 0.724 8.379 o
4 2 16 32.135 30.418 0.462 18.139 o
4 2 17 0.915 0.904 0.211 338.192 o
4 2 18 26.720 24.007 0.432 23.237 o
4 2 19 9.844 9.205 0.301 69.859 o
4 2 20 2.652 2.794 0.241 189.918 o
4 2 21 10.500 9.496 0.291 68.158 o
4 2 22 11.704 10.210 0.291 62.660 o
4 2 23 1.329 0.904 0.251 243.595 o
4 2 24 0.717 0.703 0.211 359.605 o
4 2 25 13.005 12.109 0.342 51.477 o
4 2 26 2.072 1.698 0.241 219.341 o
4 3 0 771.370 776.932 4.904 0.080 o
4 3 1 873.020 866.871 5.426 0.064 o
4 3 2 63.858 68.826 0.513 6.888 o
4 3 3 781.293 770.038 4.793 0.080 o
4 3 4 73.977 75.227 0.613 5.544 o
4 3 5 225.023 223.491 1.538 0.831 o
4 3 6 267.281 276.620 1.879 0.587 o
4 3 7 65.902 68.725 0.613 6.454 o
4 3 8 73.331 72.936 0.623 5.656 o
4 3 9 34.752 35.413 0.382 17.009 o
4 3 10 110.777 113.042 1.005 2.735 o
4 3 11 159.703 155.469 1.527 1.440 o
4 3 12 107.229 104.741 1.196 2.764 o
4 3 13 54.414 53.129 0.673 8.328 o
4 3 14 12.493 11.707 0.271 59.823 o
4 3 15 123.865 118.056 1.377 2.171 o
4 3 16 14.422 13.707 0.312 48.916 o
4 3 17 34.536 32.911 0.502 16.148 o
4 3 18 79.497 74.132 0.965 4.564 o
4 3 19 23.417 22.108 0.412 26.794 o
4 3 20 4.499 3.899 0.251 141.325 o
4 3 21 17.807 16.400 0.382 36.656 o
4 3 22 9.161 7.999 0.301 75.192 o
4 3 23 0.577 0.904 0.221 336.940 o
4 3 24 2.404 2.100 0.281 169.221 o
4 3 25 0.292 0.492 0.211 404.716 o
4 3 26 6.648 6.311 0.271 100.669 o
4 4 0 397.314 395.782 3.407 0.270 o
4 4 1 190.489 193.977 1.306 1.111 o
4 4 2 131.896 135.753 0.995 2.095 o
4 4 3 48.461 45.422 0.412 11.246 o
4 4 4 400.915 410.172 2.683 0.278 o
4 4 5 286.793 287.724 1.929 0.529 o
4 4 6 115.415 119.453 0.914 2.611 o
4 4 7 7.210 7.708 0.181 112.642 o
4 4 8 84.672 87.336 0.744 4.343 o
4 4 9 157.910 160.272 1.236 1.520 o
4 4 10 81.349 81.739 0.784 4.595 o
4 4 11 18.702 17.606 0.342 36.551 o
4 4 12 40.643 38.819 0.563 12.792 o
4 4 13 51.461 50.024 0.643 9.094 o
4 4 14 167.628 161.378 1.849 1.258 o
4 4 15 84.392 80.232 0.995 4.139 o
4 4 16 16.636 16.500 0.342 40.357 o
4 4 17 5.600 5.205 0.241 124.355 o
4 4 18 8.776 8.200 0.271 81.699 o
4 4 19 2.143 2.201 0.261 190.505 o
4 4 20 3.074 3.306 0.241 175.425 o
4 4 21 18.406 17.305 0.402 34.380 o
4 4 22 3.814 3.799 0.241 157.602 o
4 4 23 6.407 6.200 0.271 102.891 o
4 4 24 0.113 0.201 0.211 437.959 o
4 4 25 4.312 3.306 0.251 148.089 o
4 4 26 1.301 1.397 0.211 299.823 o
4 5 0 372.271 362.760 3.366 0.304 o
4 5 1 309.445 306.435 2.010 0.465 o
4 5 2 14.635 14.802 0.191 54.952 o
4 5 3 124.587 126.055 0.925 2.343 o
4 5 4 159.927 161.378 1.176 1.511 o
4 5 5 66.510 68.826 0.593 6.444 o
4 5 6 505.003 506.421 3.216 0.183 o
4 5 7 13.773 15.506 0.241 53.237 o
4 5 8 322.605 327.036 2.221 0.420 o
4 5 9 40.335 39.111 0.442 13.880 o
4 5 10 294.981 294.437 2.784 0.460 o
4 5 11 42.389 39.915 0.563 12.240 o
4 5 12 53.490 52.717 0.683 8.428 o
4 5 13 119.668 118.257 1.367 2.246 o
4 5 14 5.045 4.703 0.221 142.240 o
4 5 15 38.997 37.614 0.533 13.663 o
4 5 16 4.696 4.803 0.221 146.500 o
4 5 17 6.690 6.502 0.241 107.715 o
4 5 18 16.492 15.807 0.352 40.576 o
4 5 19 10.603 10.602 0.312 63.308 o
4 5 20 18.403 17.807 0.402 34.089 o
4 5 21 7.301 6.904 0.291 89.452 o
4 5 22 13.624 12.702 0.342 49.428 o
4 5 23 5.621 5.205 0.231 127.777 o
4 5 24 18.120 17.606 0.372 35.946 o
4 5 25 4.437 4.200 0.251 140.133 o
4 6 0 12.352 12.903 0.301 55.715 o
4 6 1 127.412 131.562 0.955 2.225 o
4 6 2 477.210 475.199 3.115 0.203 o
4 6 3 40.587 42.115 0.392 13.755 o
4 6 4 169.636 172.170 1.206 1.364 o
4 6 5 26.372 28.117 0.312 24.554 o
4 6 6 200.813 201.684 1.417 1.012 o
4 6 7 62.549 64.535 0.593 7.030 o
4 6 8 12.432 13.606 0.251 58.899 o
4 6 9 110.372 107.846 1.136 2.705 o
4 6 10 13.130 12.601 0.291 54.923 o
4 6 11 5.055 5.698 0.211 139.445 o
4 6 12 19.432 19.505 0.342 34.398 o
4 6 13 52.325 51.923 0.683 8.635 o
4 6 14 12.594 12.803 0.291 56.095 o
4 6 15 3.261 3.497 0.221 184.080 o
4 6 16 4.248 4.602 0.231 149.838 o
4 6 17 40.709 39.523 0.583 12.512 o
4 6 18 25.588 25.012 0.452 23.172 o
4 6 19 21.320 20.510 0.412 29.277 o
4 6 20 4.369 4.602 0.251 138.392 o
4 6 21 10.591 9.305 0.342 61.686 o
4 6 22 8.010 7.607 0.261 89.555 o
4 6 23 2.362 2.502 0.221 220.299 o
4 6 24 0.908 0.904 0.201 363.414 o
4 6 25 8.916 8.401 0.291 77.069 o
4 7 0 109.784 105.043 0.794 3.017 o
4 7 1 484.913 477.410 2.995 0.201 o
4 7 2 66.011 66.736 0.583 6.610 o
4 7 3 228.473 234.404 1.608 0.789 o
4 7 4 26.385 26.017 0.332 24.933 o
4 7 5 61.514 63.128 0.583 7.241 o
4 7 6 73.759 74.835 0.653 5.498 o
4 7 7 158.402 156.263 1.296 1.518 o
4 7 8 45.874 44.618 0.553 11.049 o
4 7 9 22.642 22.711 0.382 28.062 o
4 7 10 70.325 70.725 0.894 5.335 o
4 7 11 15.321 15.415 0.301 45.957 o
4 7 12 26.570 27.414 0.462 21.645 o
4 7 13 65.957 67.630 0.844 5.875 o
4 7 14 38.017 37.513 0.543 13.852 o
4 7 15 21.708 21.415 0.392 29.174 o
4 7 16 32.299 30.911 0.472 17.816 o
4 7 17 5.653 5.306 0.231 126.846 o
4 7 18 2.411 2.000 0.231 215.823 o
4 7 19 1.470 1.397 0.221 274.112 o
4 7 20 7.450 7.004 0.281 90.516 o
4 7 21 13.870 13.214 0.332 49.139 o
4 7 22 3.124 3.306 0.231 181.748 o
4 7 23 3.605 4.010 0.231 165.378 o
4 7 24 4.433 4.200 0.241 145.073 o
4 7 25 1.189 1.196 0.261 229.424 o
4 8 0 141.583 137.260 0.985 1.937 o
4 8 1 45.047 44.316 0.402 12.207 o
4 8 2 48.417 49.321 0.472 10.552 o
4 8 3 54.998 55.621 0.523 8.716 o
4 8 4 150.085 149.067 1.156 1.690 o
4 8 5 77.461 77.036 0.754 4.998 o
4 8 6 165.729 163.478 1.538 1.352 o
4 8 7 14.811 15.204 0.281 48.501 o
4 8 8 118.172 118.750 1.316 2.301 o
4 8 9 19.323 20.711 0.372 32.652 o
4 8 10 137.862 141.360 1.608 1.700 o
4 8 11 3.735 3.598 0.201 186.406 o
4 8 12 55.654 55.621 0.713 7.848 o
4 8 13 31.550 31.514 0.472 18.006 o
4 8 14 23.205 24.409 0.402 26.329 o
4 8 15 18.329 19.405 0.362 34.993 o
4 8 16 0.406 0.301 0.221 371.436 o
4 8 17 3.554 3.698 0.271 145.134 o
4 8 18 28.018 28.117 0.502 19.888 o
4 8 19 21.381 21.314 0.432 28.188 o
4 8 20 11.012 11.798 0.332 57.941 o
4 8 21 7.945 8.100 0.271 86.478 o
4 8 22 0.578 0.904 0.231 313.543 o
4 8 23 3.225 3.407 0.231 178.561 o
4 8 24 1.406 1.497 0.211 291.617 o
4 9 0 1.088 1.005 0.090 754.389 o
4 9 1 10.139 9.597 0.191 82.862 o
4 9 2 159.752 155.770 1.326 1.499 o
4 9 3 10.620 11.205 0.251 69.384 o
4 9 4 9.413 9.597 0.251 78.249 o
4 9 5 209.296 203.493 1.960 0.886 o
4 9 6 4.537 4.502 0.221 151.182 o
4 9 7 20.517 20.611 0.372 31.420 o
4 9 8 108.128 109.645 1.236 2.653 o
4 9 9 31.470 31.916 0.452 18.250 o
4 9 10 23.708 25.605 0.392 25.742 o
4 9 11 28.818 28.911 0.452 20.225 o
4 9 12 5.151 5.798 0.221 133.618 o
4 9 13 37.785 38.016 0.553 13.745 o
4 9 14 63.317 65.027 0.844 6.177 o
4 9 15 7.403 7.909 0.291 85.985 o
4 9 16 20.432 21.113 0.412 29.823 o
4 9 17 0.875 1.296 0.251 253.075 o
4 9 18 3.106 3.105 0.241 176.803 o
4 9 19 3.906 4.301 0.241 152.124 o
4 9 20 4.979 5.306 0.241 130.821 o
4 9 21 2.387 2.693 0.211 227.028 o
4 9 22 7.485 7.296 0.261 93.865 o
4 9 23 13.215 13.214 0.332 50.586 o
4 9 24 7.312 7.195 0.271 93.053 o
4 10 0 46.872 45.020 0.563 10.748 o
4 10 1 17.680 17.807 0.312 39.242 o
4 10 2 65.318 63.630 0.804 6.196 o
4 10 3 191.721 186.882 2.030 0.995 o
4 10 4 70.195 70.725 0.945 5.218 o
4 10 5 54.979 56.425 0.844 7.311 o
4 10 6 9.680 9.808 0.271 73.600 o
4 10 7 33.660 34.217 0.492 16.357 o
4 10 8 12.475 13.305 0.291 55.736 o
4 10 9 44.147 46.115 0.613 10.833 o
4 10 10 259.219 262.009 2.914 0.544 o
4 10 11 6.094 6.411 0.231 116.417 o
4 10 12 0.340 0.703 0.221 360.896 o
4 10 13 2.141 2.502 0.211 238.647 o
4 10 14 0.560 0.603 0.201 406.859 o
4 10 15 3.532 3.698 0.251 157.076 o
4 10 16 2.093 2.502 0.231 217.794 o
4 10 17 20.353 20.902 0.422 29.636 o
4 10 18 9.556 9.908 0.291 71.040 o
4 10 19 0.351 0.703 0.231 333.601 o
4 10 20 17.986 17.716 0.362 36.518 o
4 10 21 7.172 6.803 0.261 97.675 o
4 10 22 5.105 4.904 0.231 135.832 o
4 10 23 11.958 12.109 0.312 56.928 o
4 11 0 12.810 12.009 0.271 58.410 o
4 11 1 13.515 13.305 0.281 53.821 o
4 11 2 21.794 22.218 0.372 29.357 o
4 11 3 68.518 68.334 0.884 5.558 o
4 11 4 10.997 10.803 0.271 66.369 o
4 11 5 4.322 4.301 0.231 151.016 o
4 11 6 18.855 19.606 0.382 33.400 o
4 11 7 62.406 63.329 0.904 6.122 o
4 11 8 6.981 7.195 0.221 107.519 o
4 11 9 18.694 19.807 0.342 35.129 o
4 11 10 8.776 9.205 0.261 80.832 o
4 11 11 26.500 27.916 0.442 21.960 o
4 11 12 26.156 26.821 0.452 22.272 o
4 11 13 30.347 32.207 0.502 17.909 o
4 11 14 13.415 14.199 0.352 47.504 o
4 11 15 9.448 10.109 0.301 69.640 o
4 11 16 3.764 4.110 0.281 134.512 o
4 11 17 27.471 29.413 0.472 20.416 o
4 11 18 10.251 10.913 0.301 65.208 o
4 11 19 2.145 2.402 0.221 228.718 o
4 11 20 5.727 5.899 0.251 116.066 o
4 11 21 2.613 2.402 0.241 195.442 o
4 11 22 0.475 0.301 0.191 469.619 o
4 12 0 159.130 155.670 1.839 1.346 o
4 12 1 9.526 9.305 0.251 78.410 o
4 12 2 8.305 7.808 0.241 91.101 o
4 12 3 193.250 191.776 2.392 0.907 o
4 12 4 13.942 14.199 0.342 47.200 o
4 12 5 14.636 14.903 0.362 43.810 o
4 12 6 5.677 5.306 0.261 116.001 o
4 12 7 6.820 7.507 0.301 88.221 o
4 12 8 21.163 21.806 0.442 27.829 o
4 12 9 32.441 33.815 0.492 16.891 o
4 12 10 5.725 5.798 0.231 123.337 o
4 12 11 16.360 17.013 0.342 40.389 o
4 12 12 14.036 15.003 0.372 44.092 o
4 12 13 25.409 27.514 0.472 22.064 o
4 12 14 5.831 6.602 0.301 97.205 o
4 12 15 0.207 0.392 0.221 384.149 o
4 12 16 17.163 17.104 0.362 38.068 o
4 12 18 1.504 2.100 0.271 196.721 o
4 12 19 5.301 5.999 0.271 112.863 o
4 12 20 10.230 10.109 0.301 66.708 o
4 12 21 6.249 6.703 0.281 99.441 o
4 12 22 4.922 5.698 0.281 114.161 o
4 13 0 2.488 2.502 0.151 298.527 o
4 13 1 65.583 62.927 0.854 6.051 o
4 13 2 33.374 32.117 0.502 16.722 o
4 13 3 26.195 26.409 0.442 22.591 o
4 13 4 53.140 52.818 0.804 7.886 o
4 13 5 5.193 5.406 0.251 123.957 o
4 13 6 20.950 21.113 0.412 29.340 o
4 13 7 17.428 17.907 0.392 35.679 o
4 13 8 5.404 5.999 0.281 108.676 o
4 13 9 10.202 11.104 0.342 60.138 o
4 13 10 17.980 19.505 0.412 33.156 o
4 13 11 27.655 29.715 0.502 19.677 o
4 13 12 12.691 13.506 0.362 48.904 o
4 13 13 2.072 2.402 0.241 209.325 o
4 13 14 24.214 26.107 0.472 23.206 o
4 13 15 17.101 18.209 0.382 36.396 o
4 13 16 3.117 3.206 0.231 182.978 o
4 13 17 0.850 1.105 0.221 313.616 o
4 13 18 7.862 8.612 0.281 83.578 o
4 13 19 3.748 4.010 0.261 145.744 o
4 13 20 13.065 13.305 0.342 49.991 o
4 13 21 3.170 4.010 0.241 166.912 o
4 14 0 41.755 38.116 0.553 12.692 o
4 14 1 4.440 4.703 0.211 156.086 o
4 14 2 14.253 13.214 0.312 49.832 o
4 14 3 2.167 1.899 0.191 275.728 o
4 14 4 14.861 14.903 0.352 44.080 o
4 14 5 5.524 5.899 0.251 118.032 o
4 14 6 15.067 17.104 0.392 39.437 o
4 14 7 3.226 3.306 0.241 172.457 o
4 14 8 3.232 3.899 0.322 122.088 o
4 14 9 45.368 47.321 0.794 9.288 o
4 14 10 14.240 15.908 0.432 39.010 o
4 14 11 1.703 2.100 0.301 165.483 o
4 14 12 9.989 10.501 0.342 61.697 o
4 14 13 11.275 12.501 0.342 55.231 o
4 14 14 0.751 0.392 0.221 342.491 o
4 14 15 0.373 0.804 0.231 328.994 o
4 14 16 15.847 17.405 0.372 39.218 o
4 14 17 4.485 4.703 0.271 127.417 o
4 14 18 5.634 6.411 0.271 108.214 o
4 14 19 0.369 0.392 0.211 402.195 o
4 14 20 0.431 0.492 0.221 362.032 o
4 15 0 68.548 63.731 1.085 5.150 o
4 15 1 6.090 5.798 0.201 129.272 o
4 15 2 1.027 1.005 0.171 433.214 o
4 15 3 65.098 65.128 0.945 5.732 o
4 15 4 0.994 0.904 0.181 411.458 o
4 15 5 38.468 38.217 0.683 12.233 o
4 15 6 36.191 36.116 0.653 13.342 o
4 15 7 2.253 2.794 0.312 144.931 o
4 15 8 19.084 19.505 0.432 31.145 o
4 15 9 1.502 1.397 0.271 205.433 o
4 15 10 5.170 4.803 0.332 98.855 o
4 15 11 15.951 17.204 0.422 36.447 o
4 15 12 5.287 5.999 0.301 103.219 o
4 15 13 14.455 16.008 0.422 39.273 o
4 15 14 8.092 8.903 0.352 69.377 o
4 15 15 12.305 13.214 0.362 50.042 o
4 15 16 6.141 7.105 0.261 104.230 o
4 15 17 0.751 1.005 0.231 301.148 o
4 15 18 3.916 4.803 0.271 133.368 o
4 16 0 39.816 39.422 1.156 7.886 o
4 16 1 0.725 0.703 0.141 630.884 o
4 16 2 3.899 3.407 0.221 171.787 o
4 16 3 12.057 11.898 0.352 53.039 o
4 16 4 10.967 10.702 0.322 60.803 o
4 16 5 23.864 24.912 0.513 22.768 o
4 16 6 9.626 9.908 0.372 59.810 o
4 16 7 26.320 26.610 0.543 20.269 o
4 16 8 1.017 1.005 0.271 224.283 o
4 16 9 13.953 14.712 0.392 43.071 o
4 16 10 3.414 3.407 0.281 143.416 o
4 16 11 0.494 0.804 0.241 299.364 o
4 16 12 0.443 0.301 0.261 273.640 o
4 16 13 7.030 7.999 0.312 83.522 o
4 16 14 0.151 0.201 0.261 289.303 o
4 16 15 7.736 8.401 0.332 75.286 o
4 16 16 5.323 5.698 0.312 100.944 o
4 16 17 2.237 2.402 0.241 204.902 o
4 17 0 4.828 4.803 0.382 86.061 o
4 17 1 10.754 11.406 0.442 47.550 o
4 17 2 8.757 6.200 0.281 85.262 o
4 17 3 1.066 0.804 0.191 380.959 o
4 17 4 0.724 0.603 0.191 423.157 o
4 17 5 18.357 18.410 0.442 32.012 o
4 17 6 6.485 6.100 0.271 102.679 o
4 17 7 4.001 3.799 0.251 149.044 o
4 17 8 15.092 16.209 0.442 37.046 o
4 17 9 18.054 19.405 0.452 31.378 o
4 17 10 6.509 6.602 0.281 97.964 o
4 17 11 2.694 2.794 0.251 180.742 o
4 17 12 0.055 0.201 0.221 406.397 o
4 17 13 0.739 0.904 0.241 284.547 o
4 17 14 0.951 1.296 0.271 221.908 o
4 17 15 0.807 1.005 0.241 278.999 o
4 17 16 1.366 1.497 0.251 232.231 o
4 18 0 0.548 0.603 0.322 181.526 o
4 18 1 2.433 2.693 0.332 131.426 o
4 18 2 1.726 2.000 0.322 150.735 o
4 18 3 0.138 0.201 0.131 1036.760 o
4 18 4 13.125 10.210 0.472 41.898 o
4 18 5 9.209 8.501 0.291 75.508 o
4 18 6 1.557 1.598 0.221 265.817 o
4 18 7 4.938 4.401 0.261 128.296 o
4 18 8 3.269 3.105 0.241 173.576 o
4 18 9 2.386 2.000 0.231 216.551 o
4 18 10 3.218 3.698 0.241 168.892 o
4 18 11 4.403 5.205 0.301 113.620 o
4 18 12 0.791 0.804 0.211 350.392 o
4 18 13 6.307 6.502 0.312 91.807 o
4 18 14 6.469 7.004 0.301 91.797 o
4 19 0 3.238 3.407 0.332 119.719 o
4 19 1 0.856 1.196 0.312 179.971 o
4 19 2 4.057 4.301 0.452 72.599 o
4 19 3 1.251 2.301 0.382 117.738 o
4 19 4 11.937 12.210 0.452 43.852 o
4 19 5 2.099 1.296 0.151 366.041 o
4 19 6 1.614 1.397 0.211 283.704 o
4 19 7 1.100 1.196 0.211 317.093 o
4 19 8 3.618 3.698 0.231 168.005 o
4 19 9 0.715 0.703 0.191 418.824 o
4 19 10 3.849 3.306 0.221 173.758 o
4 19 11 5.654 5.507 0.312 99.284 o
4 19 12 6.403 6.502 0.291 96.396 o
4 20 0 3.284 3.407 0.342 114.800 o
4 20 1 2.859 3.306 0.372 105.848 o
4 20 2 2.712 3.799 0.422 87.363 o
4 20 3 1.735 2.100 0.352 130.628 o
4 20 4 5.348 4.904 0.342 94.317 o
4 20 5 10.759 11.305 0.492 42.971 o
4 20 6 0.883 1.005 0.301 191.685 o
4 20 7 3.233 1.598 0.161 271.209 o
4 20 8 3.041 2.100 0.211 215.938 o
4 20 9 1.954 1.698 0.201 275.943 o
4 21 0 0.939 0.804 0.352 147.434 o
4 21 1 0.162 0.201 0.472 91.124 o
4 21 2 7.160 7.396 0.593 41.335 o
4 21 3 1.964 2.301 0.432 91.603 o
4 21 4 0.789 1.598 0.523 70.540 o
4 21 5 6.141 6.904 0.543 48.788 o
5 0 0 48.821 47.723 0.523 10.361 o
5 0 1 1117.110 1091.180 9.396 0.037 o
5 0 2 305.019 309.631 2.753 0.435 o
5 0 3 100.139 100.149 1.136 3.061 o
5 0 4 204.716 209.884 2.090 0.872 o
5 0 5 974.661 963.914 8.532 0.047 o
5 0 6 68.620 70.132 0.854 5.569 o
5 0 7 309.707 306.827 2.864 0.424 o
5 0 8 1288.800 1291.260 11.315 0.027 o
5 0 9 296.119 297.030 2.904 0.449 o
5 0 10 54.720 56.124 0.814 7.486 o
5 0 11 20.049 20.309 0.482 27.967 o
5 0 12 5.322 5.306 0.322 99.230 o
5 0 13 57.224 55.722 0.975 6.583 o
5 0 14 2.627 2.502 0.281 161.902 o
5 0 15 7.686 7.999 0.332 76.379 o
5 0 16 38.904 36.116 0.774 11.463 o
5 0 17 1.719 1.397 0.301 171.308 o
5 0 18 14.349 13.807 0.432 40.367 o
5 0 19 1.807 1.598 0.472 80.864 o
5 0 20 0.223 0.201 0.322 192.191 o
5 0 21 2.823 2.693 0.342 122.184 o
5 0 22 19.315 17.505 0.533 27.757 o
5 0 23 11.570 10.210 0.372 54.248 o
5 0 24 11.020 9.597 0.412 51.938 o
5 0 25 7.647 6.904 0.412 64.299 o
5 0 26 0.137 0.392 0.322 191.988 o
5 1 0 150.770 155.167 1.085 1.668 o
5 1 1 1031.750 999.839 6.301 0.047 o
5 1 2 307.310 302.536 1.939 0.475 o
5 1 3 11.764 11.707 0.181 70.886 o
5 1 4 199.623 202.388 1.387 1.020 o
5 1 5 361.689 367.765 2.492 0.337 o
5 1 6 12.616 11.798 0.231 62.969 o
5 1 7 265.151 272.711 1.819 0.601 o
5 1 8 10.125 11.004 0.211 76.803 o
5 1 9 52.386 55.330 0.533 9.080 o
5 1 10 37.245 36.116 0.432 15.427 o
5 1 11 109.326 105.043 1.095 2.796 o
5 1 12 29.129 28.911 0.462 19.888 o
5 1 13 1.952 1.899 0.201 271.413 o
5 1 14 78.479 76.534 0.935 4.614 o
5 1 15 112.366 106.048 1.246 2.591 o
5 1 16 10.878 10.913 0.281 65.427 o
5 1 17 11.382 10.210 0.281 64.890 o
5 1 18 34.410 32.308 0.513 16.172 o
5 1 19 6.721 5.899 0.251 107.212 o
5 1 20 0.722 0.603 0.251 273.563 o
5 1 21 7.298 6.502 0.271 95.425 o
5 1 22 16.891 14.199 0.342 41.804 o
5 1 23 7.771 6.703 0.291 87.303 o
5 1 24 1.464 1.296 0.241 246.021 o
5 1 25 0.851 0.492 0.221 332.438 o
5 1 26 3.448 2.693 0.241 174.093 o
5 2 0 833.401 816.254 5.065 0.071 o
5 2 1 938.990 907.790 5.577 0.057 o
5 2 2 79.933 82.432 0.643 4.872 o
5 2 3 516.186 512.029 3.346 0.176 o
5 2 4 126.968 131.160 0.955 2.237 o
5 2 5 545.514 557.641 3.567 0.155 o
5 2 6 44.214 47.020 0.442 11.846 o
5 2 7 230.986 235.700 1.618 0.777 o
5 2 8 128.789 134.064 1.025 2.147 o
5 2 9 112.724 113.243 0.925 2.741 o
5 2 10 30.290 30.318 0.392 20.103 o
5 2 11 48.106 45.814 0.603 10.198 o
5 2 12 86.693 82.231 1.065 3.889 o
5 2 13 25.427 25.213 0.382 24.853 o
5 2 14 66.136 64.324 0.804 6.103 o
5 2 15 48.701 46.819 0.633 9.830 o
5 2 16 114.233 109.444 1.357 2.431 o
5 2 17 31.284 28.911 0.492 18.372 o
5 2 18 12.490 11.406 0.301 57.400 o
5 2 19 14.757 12.702 0.342 47.067 o
5 2 20 1.075 0.904 0.251 252.944 o
5 2 21 7.129 6.411 0.261 99.381 o
5 2 22 15.801 13.908 0.332 44.584 o
5 2 23 6.327 5.899 0.291 98.995 o
5 2 24 2.584 2.000 0.231 210.906 o
5 2 25 9.876 8.501 0.281 74.124 o
5 2 26 0.185 0.492 0.211 415.160 o
5 3 0 106.427 109.153 0.804 3.048 o
5 3 1 177.198 169.869 1.176 1.316 o
5 3 2 87.411 88.130 0.673 4.279 o
5 3 3 366.123 373.262 2.442 0.331 o
5 3 4 126.814 127.452 0.935 2.283 o
5 3 5 200.809 201.684 1.407 1.013 o
5 3 6 0.896 1.296 0.161 463.835 o
5 3 7 22.143 23.716 0.291 30.596 o
5 3 8 405.133 409.981 2.713 0.274 o
5 3 9 114.305 114.248 1.005 2.638 o
5 3 10 42.278 44.226 0.543 11.928 o
5 3 11 40.517 39.623 0.563 12.724 o
5 3 12 34.027 32.820 0.472 16.738 o
5 3 13 25.761 24.711 0.372 25.021 o
5 3 14 5.190 4.602 0.211 145.233 o
5 3 15 10.126 10.009 0.261 72.633 o
5 3 16 31.540 29.614 0.482 18.267 o
5 3 17 0.759 1.005 0.211 345.530 o
5 3 18 3.293 2.603 0.221 193.658 o
5 3 19 46.748 44.316 0.693 9.979 o
5 3 20 1.277 1.105 0.231 272.907 o
5 3 21 11.625 10.401 0.312 60.385 o
5 3 22 0.400 0.301 0.231 343.757 o
5 3 23 0.348 0.301 0.201 445.030 o
5 3 24 12.880 11.406 0.322 54.452 o
5 3 25 0.631 0.804 0.201 390.834 o
5 4 0 116.470 118.056 0.834 2.650 o
5 4 1 30.526 29.413 0.281 21.809 o
5 4 2 117.676 119.061 0.874 2.588 o
5 4 3 405.167 409.981 2.693 0.275 o
5 4 4 95.487 96.350 0.764 3.657 o
5 4 5 99.247 106.238 0.804 3.313 o
5 4 6 81.614 80.835 0.673 4.776 o
5 4 7 19.881 20.108 0.261 36.366 o
5 4 8 149.809 155.268 1.176 1.651 o
5 4 9 156.700 154.765 1.337 1.531 o
5 4 10 177.725 178.783 1.809 1.143 o
5 4 11 118.553 114.248 1.337 2.321 o
5 4 12 74.542 74.936 0.894 4.952 o
5 4 13 6.180 6.311 0.231 116.070 o
5 4 14 15.180 14.410 0.301 47.258 o
5 4 15 19.711 19.405 0.382 32.554 o
5 4 16 94.653 90.743 1.136 3.362 o
5 4 17 30.341 28.509 0.462 19.394 o
5 4 18 4.506 4.502 0.291 119.861 o
5 4 19 24.082 21.907 0.412 26.347 o
5 4 20 2.756 2.402 0.241 192.032 o
5 4 21 13.298 11.898 0.301 54.538 o
5 4 22 10.200 9.205 0.281 71.269 o
5 4 23 1.813 1.698 0.231 239.860 o
5 4 24 2.312 2.502 0.211 232.687 o
5 4 25 10.387 10.300 0.352 59.565 o
5 5 0 502.950 501.116 4.592 0.168 o
5 5 1 429.004 445.595 2.934 0.241 o
5 5 2 127.716 126.648 0.965 2.259 o
5 5 3 190.230 192.680 1.377 1.106 o
5 5 4 172.301 174.883 1.226 1.326 o
5 5 5 27.772 28.911 0.332 22.960 o
5 5 6 119.721 120.850 0.935 2.490 o
5 5 7 2.319 2.502 0.181 268.218 o
5 5 8 11.570 11.707 0.251 64.860 o
5 5 9 12.587 13.405 0.291 55.299 o
5 5 10 20.814 21.314 0.382 30.410 o
5 5 11 5.550 5.899 0.221 128.215 o
5 5 12 9.919 10.501 0.251 73.804 o
5 5 13 63.732 62.234 0.794 6.417 o
5 5 14 10.317 10.009 0.281 69.197 o
5 5 15 39.380 37.121 0.543 13.529 o
5 5 16 3.718 3.497 0.221 174.466 o
5 5 17 16.359 15.305 0.352 41.189 o
5 5 18 1.832 1.698 0.251 214.978 o
5 5 19 42.139 40.417 0.623 11.741 o
5 5 20 25.149 23.203 0.422 24.805 o
5 5 21 20.705 19.214 0.382 31.590 o
5 5 22 6.914 6.411 0.281 95.846 o
5 5 23 7.972 7.607 0.261 89.787 o
5 5 24 3.531 3.206 0.231 174.391 o
5 5 25 3.371 3.206 0.221 184.865 o
5 6 0 113.172 112.258 1.236 2.517 o
5 6 1 388.610 382.768 2.452 0.305 o
5 6 2 81.495 83.628 0.643 4.747 o
5 6 3 189.483 195.183 1.357 1.106 o
5 6 4 69.999 73.026 0.633 5.885 o
5 6 5 13.370 14.611 0.251 54.779 o
5 6 6 0.815 1.296 0.151 511.362 o
5 6 7 96.830 97.335 0.884 3.468 o
5 6 8 16.322 16.299 0.301 43.243 o
5 6 9 35.888 35.021 0.502 15.316 o
5 6 10 218.445 220.094 2.472 0.748 o
5 6 11 92.074 93.436 1.095 3.452 o
5 6 12 49.866 49.522 0.673 9.205 o
5 6 13 71.308 67.721 0.854 5.468 o
5 6 14 11.932 11.898 0.291 59.295 o
5 6 15 6.886 6.411 0.241 106.453 o
5 6 16 11.925 11.305 0.281 61.248 o
5 6 17 42.903 41.824 0.613 11.512 o
5 6 18 20.939 20.410 0.422 29.323 o
5 6 19 5.249 5.507 0.261 119.165 o
5 6 20 8.119 7.708 0.271 86.608 o
5 6 21 0.527 0.603 0.221 350.843 o
5 6 22 3.687 3.799 0.261 148.126 o
5 6 23 1.103 0.804 0.201 352.404 o
5 6 24 8.134 7.708 0.261 88.507 o
5 6 25 0.572 0.492 0.201 411.039 o
5 7 0 18.992 18.601 0.402 32.969 o
5 7 1 19.500 19.706 0.231 38.207 o
5 7 2 5.825 6.200 0.151 146.367 o
5 7 3 43.328 45.914 0.442 12.184 o
5 7 4 208.867 212.799 1.527 0.927 o
5 7 5 202.020 203.081 1.628 0.971 o
5 7 6 158.389 155.770 1.326 1.512 o
5 7 7 7.041 6.803 0.201 113.778 o
5 7 8 91.507 89.838 1.045 3.597 o
5 7 9 7.075 7.507 0.221 105.417 o
5 7 10 222.838 225.892 2.512 0.720 o
5 7 11 4.596 4.994 0.251 133.099 o
5 7 12 23.913 23.716 0.372 26.840 o
5 7 13 27.520 28.117 0.432 21.516 o
5 7 14 5.434 6.100 0.301 101.760 o
5 7 15 10.262 9.496 0.271 71.789 o
5 7 16 17.870 17.807 0.352 37.084 o
5 7 17 34.538 34.609 0.563 15.100 o
5 7 18 4.220 4.110 0.251 143.685 o
5 7 19 24.602 24.007 0.462 23.882 o
5 7 20 18.728 18.601 0.372 34.564 o
5 7 21 18.463 17.606 0.382 35.051 o
5 7 22 2.620 2.794 0.241 190.643 o
5 7 23 1.117 1.296 0.231 275.852 o
5 7 24 11.929 11.607 0.301 58.729 o
5 8 0 140.925 140.556 1.558 1.693 o
5 8 1 26.366 25.605 0.281 26.080 o
5 8 2 57.627 58.023 0.553 8.089 o
5 8 3 138.398 141.259 1.206 1.869 o
5 8 4 74.525 74.232 0.844 5.081 o
5 8 5 7.429 7.004 0.221 104.577 o
5 8 6 41.598 41.724 0.623 11.717 o
5 8 7 0.450 0.492 0.161 603.752 o
5 8 8 5.400 6.411 0.201 133.994 o
5 8 9 1.670 1.698 0.191 306.869 o
5 8 10 54.156 56.425 0.734 7.888 o
5 8 11 58.448 58.425 0.744 7.266 o
5 8 12 8.874 8.501 0.261 82.147 o
5 8 13 56.266 55.923 0.754 7.591 o
5 8 14 15.898 16.611 0.332 42.025 o
5 8 15 6.946 7.507 0.301 87.498 o
5 8 16 7.241 7.507 0.281 90.260 o
5 8 17 6.193 6.200 0.271 104.548 o
5 8 18 15.880 15.908 0.362 40.886 o
5 8 19 6.403 6.602 0.251 106.924 o
5 8 20 0.001 0.100 0.211 456.628 o
5 8 21 12.136 12.210 0.291 58.228 o
5 8 22 4.152 4.401 0.251 142.621 o
5 8 23 11.086 10.501 0.301 63.075 o
5 9 0 140.942 131.060 1.829 1.621 o
5 9 1 10.528 8.803 0.181 84.175 o
5 9 2 90.205 87.246 0.965 3.801 o
5 9 3 94.154 92.944 1.045 3.453 o
5 9 4 75.542 76.825 0.955 4.719 o
5 9 5 7.890 8.200 0.241 92.507 o
5 9 6 39.416 40.015 0.623 12.393 o
5 9 7 15.538 16.209 0.332 42.987 o
5 9 8 26.620 27.313 0.402 22.898 o
5 9 9 125.159 127.362 1.467 2.024 o
5 9 10 3.798 4.200 0.201 178.396 o
5 9 11 12.762 14.099 0.322 51.441 o
5 9 12 4.665 4.904 0.221 146.220 o
5 9 13 50.747 51.220 0.693 8.848 o
5 9 14 8.693 9.406 0.261 80.741 o
5 9 15 8.758 9.205 0.291 75.952 o
5 9 16 27.557 28.610 0.513 19.798 o
5 9 17 3.460 3.899 0.281 139.590 o
5 9 18 4.276 4.502 0.261 135.517 o
5 9 19 5.506 5.999 0.251 117.717 o
5 9 20 14.563 15.305 0.372 42.915 o
5 9 21 2.450 2.603 0.231 206.324 o
5 9 22 10.561 10.602 0.352 58.635 o
5 9 23 3.689 3.698 0.221 173.056 o
5 10 0 25.313 24.811 0.603 19.828 o
5 10 1 112.418 103.746 1.196 2.656 o
5 10 2 0.884 1.196 0.121 637.037 o
5 10 3 52.021 51.813 0.774 8.227 o
5 10 4 15.584 16.008 0.312 44.280 o
5 10 5 22.087 22.912 0.392 28.161 o
5 10 6 36.158 36.016 0.533 14.729 o
5 10 7 17.843 18.601 0.372 35.663 o
5 10 8 38.277 39.010 0.583 13.179 o
5 10 9 28.758 29.614 0.442 20.253 o
5 10 10 15.442 16.008 0.322 43.939 o
5 10 11 6.858 6.803 0.291 92.462 o
5 10 12 9.268 9.707 0.271 75.658 o
5 10 13 27.865 28.409 0.462 20.665 o
5 10 14 13.073 13.606 0.362 48.009 o
5 10 15 38.528 40.819 0.643 12.317 o
5 10 16 13.277 14.611 0.372 45.836 o
5 10 17 1.169 1.598 0.221 283.538 o
5 10 18 4.835 5.406 0.291 112.639 o
5 10 19 0.404 0.492 0.251 290.941 o
5 10 20 0.798 0.804 0.261 249.427 o
5 10 21 19.320 18.812 0.382 33.322 o
5 10 22 4.152 4.401 0.251 142.615 o
5 10 23 1.425 1.397 0.211 293.276 o
5 11 0 88.188 83.337 1.407 3.296 o
5 11 1 36.585 34.820 0.502 15.120 o
5 11 2 0.399 0.392 0.131 853.864 o
5 11 3 0.500 0.603 0.171 532.091 o
5 11 4 32.774 32.308 0.513 16.774 o
5 11 5 2.132 2.301 0.201 255.033 o
5 11 6 48.771 48.728 0.744 9.019 o
5 11 7 46.448 48.014 0.774 9.214 o
5 11 8 32.057 32.016 0.533 16.812 o
5 11 9 11.506 11.607 0.301 59.993 o
5 11 10 21.160 22.108 0.382 29.690 o
5 11 11 3.414 3.698 0.211 185.610 o
5 11 12 1.209 1.497 0.231 267.290 o
5 11 13 74.962 80.131 1.095 4.377 o
5 11 14 60.947 65.731 1.045 5.678 o
5 11 15 3.316 3.698 0.251 160.650 o
5 11 16 7.670 8.702 0.281 84.367 o
5 11 17 7.611 7.999 0.271 88.713 o
5 11 18 2.629 2.603 0.231 201.594 o
5 11 19 4.184 4.502 0.231 151.589 o
5 11 20 23.100 24.309 0.432 25.625 o
5 11 21 7.018 7.507 0.271 93.951 o
5 11 22 1.441 1.899 0.231 249.805 o
5 12 0 20.835 21.113 0.523 25.659 o
5 12 1 15.722 14.802 0.392 40.176 o
5 12 2 37.095 34.016 0.482 15.307 o
5 12 3 76.682 75.137 0.995 4.621 o
5 12 4 45.933 44.618 0.653 10.364 o
5 12 5 93.320 93.436 1.246 3.223 o
5 12 6 30.421 30.619 0.593 16.748 o
5 12 7 21.604 21.806 0.442 27.465 o
5 12 8 34.690 36.317 0.623 14.065 o
5 12 9 20.500 19.706 0.402 30.803 o
5 12 10 9.053 9.406 0.301 72.641 o
5 12 11 11.808 12.411 0.301 57.912 o
5 12 12 0.555 0.703 0.271 244.090 o
5 12 13 0.955 1.196 0.221 305.068 o
5 12 14 29.673 32.207 0.543 17.544 o
5 12 15 2.064 2.502 0.261 188.914 o
5 12 16 13.023 14.199 0.342 49.109 o
5 12 17 21.681 22.811 0.412 27.939 o
5 12 18 6.685 6.904 0.251 103.442 o
5 12 19 1.296 1.497 0.211 297.420 o
5 12 20 2.133 2.402 0.231 218.100 o
5 12 21 0.393 0.703 0.201 418.465 o
5 13 0 29.104 28.710 0.663 16.367 o
5 13 1 64.972 66.525 1.236 4.843 o
5 13 2 13.821 12.411 0.301 52.569 o
5 13 3 8.072 7.909 0.271 86.298 o
5 13 4 4.760 4.401 0.241 139.213 o
5 13 5 13.642 13.998 0.342 48.017 o
5 13 6 17.331 17.606 0.382 36.489 o
5 13 7 30.939 30.318 0.533 17.576 o
5 13 8 14.178 14.611 0.372 44.185 o
5 13 9 2.414 2.502 0.301 151.279 o
5 13 10 1.483 1.598 0.251 226.890 o
5 13 11 0.513 0.703 0.241 300.968 o
5 13 12 11.262 11.707 0.332 57.368 o
5 13 13 25.023 27.806 0.502 21.522 o
5 13 14 33.763 37.614 0.603 14.386 o
5 13 15 8.277 9.205 0.281 79.921 o
5 13 16 6.993 7.004 0.322 84.138 o
5 13 17 0.468 0.492 0.201 421.580 o
5 13 18 8.450 9.496 0.301 75.029 o
5 13 19 6.412 7.105 0.271 99.497 o
5 13 20 5.925 5.899 0.281 104.876 o
5 14 0 37.404 36.709 0.854 10.890 o
5 14 1 41.393 40.920 1.065 8.290 o
5 14 2 2.746 2.100 0.141 308.291 o
5 14 3 2.366 1.809 0.151 327.243 o
5 14 4 41.398 38.217 0.633 12.056 o
5 14 5 10.009 9.496 0.281 71.450 o
5 14 6 37.790 37.021 0.613 13.255 o
5 14 7 10.544 10.501 0.332 61.225 o
5 14 8 27.699 29.313 0.593 18.040 o
5 14 9 15.855 16.400 0.412 37.658 o
5 14 10 7.230 7.909 0.322 80.661 o
5 14 11 11.667 13.004 0.412 47.109 o
5 14 12 8.873 9.305 0.322 70.459 o
5 14 13 9.318 10.009 0.342 64.641 o
5 14 14 1.134 1.296 0.261 229.590 o
5 14 15 3.061 3.105 0.241 177.710 o
5 14 16 6.628 7.396 0.261 99.442 o
5 14 17 2.765 3.105 0.231 192.061 o
5 14 18 1.230 1.196 0.251 241.944 o
5 14 19 5.830 6.904 0.271 104.634 o
5 15 0 41.773 42.115 1.316 6.615 o
5 15 1 1.500 2.000 0.553 61.350 o
5 15 2 8.275 8.501 0.533 45.124 o
5 15 3 30.870 25.314 0.543 18.475 o
5 15 4 1.522 1.196 0.211 293.464 o
5 15 5 3.826 3.899 0.251 150.905 o
5 15 6 1.926 1.899 0.241 220.713 o
5 15 7 21.436 21.415 0.472 26.770 o
5 15 8 31.596 32.408 0.613 15.724 o
5 15 9 0.873 0.904 0.221 318.221 o
5 15 10 4.228 4.994 0.322 108.485 o
5 15 11 10.158 10.913 0.332 61.784 o
5 15 12 2.220 2.201 0.281 171.644 o
5 15 13 4.221 4.703 0.281 125.968 o
5 15 14 7.936 8.200 0.312 78.547 o
5 15 15 2.742 3.005 0.301 143.316 o
5 15 16 3.310 3.799 0.261 153.764 o
5 15 17 0.113 0.492 0.261 284.216 o
5 15 18 4.034 4.502 0.281 129.106 o
5 16 0 0.432 0.904 0.362 145.739 o
5 16 1 0.010 1.105 0.744 36.825 o
5 16 2 0.583 1.005 0.442 98.858 o
5 16 3 2.179 2.100 0.342 131.720 o
5 16 4 31.707 30.218 0.643 15.592 o
5 16 5 12.818 12.310 0.362 49.909 o
5 16 6 3.985 3.899 0.271 138.091 o
5 16 7 3.798 3.698 0.261 147.245 o
5 16 8 3.800 3.598 0.261 147.946 o
5 16 9 13.584 13.908 0.372 45.920 o
5 16 10 4.600 4.703 0.251 134.823 o
5 16 11 5.826 6.100 0.312 96.124 o
5 16 12 1.071 1.397 0.231 275.639 o
5 16 13 0.344 0.603 0.241 313.029 o
5 16 14 3.855 4.401 0.271 136.561 o
5 16 15 7.976 9.104 0.352 69.434 o
5 16 16 3.262 3.799 0.342 113.323 o
5 16 17 2.814 3.206 0.261 166.921 o
5 17 0 1.006 1.397 0.352 142.873 o
5 17 1 6.452 6.703 0.513 52.339 o
5 17 2 3.143 3.407 0.432 83.232 o
5 17 3 0.945 0.703 0.312 183.046 o
5 17 4 12.203 13.707 0.432 43.823 o
5 17 5 20.910 20.309 0.513 26.233 o
5 17 6 10.046 10.109 0.432 51.306 o
5 17 7 0.891 0.603 0.211 350.432 o
5 17 8 12.486 13.004 0.362 49.878 o
5 17 9 6.876 7.004 0.301 89.354 o
5 17 10 2.440 2.603 0.221 216.427 o
5 17 11 3.939 4.200 0.261 141.811 o
5 17 12 5.065 5.406 0.281 114.191 o
5 17 13 1.850 1.598 0.221 253.755 o
5 17 14 2.747 2.904 0.261 170.897 o
5 17 15 2.733 2.794 0.251 179.935 o
5 18 0 0.119 0.100 0.502 80.994 o
5 18 1 0.292 1.296 0.553 65.077 o
5 18 2 5.709 5.999 0.462 62.720 o
5 18 3 1.081 1.397 0.322 165.031 o
5 18 4 22.786 23.012 0.603 21.493 o
5 18 5 7.251 7.105 0.462 57.262 o
5 18 6 7.080 6.803 0.372 73.713 o
5 18 7 0.744 1.105 0.171 460.736 o
5 18 8 4.467 3.799 0.221 157.978 o
5 18 9 17.501 17.013 0.392 36.155 o
5 18 10 2.573 2.201 0.211 229.014 o
5 18 11 4.470 4.401 0.241 143.148 o
5 18 12 0.402 0.492 0.251 291.035 o
5 18 13 6.268 6.502 0.281 100.031 o
5 19 0 8.093 8.501 0.412 60.626 o
5 19 1 0.399 0.904 0.432 104.693 o
5 19 2 4.555 5.698 0.352 93.751 o
5 19 3 1.110 1.196 0.322 166.214 o
5 19 4 5.578 5.698 0.392 77.945 o
5 19 5 4.231 4.301 0.342 103.813 o
5 19 6 7.538 8.401 0.412 62.370 o
5 19 7 4.328 4.502 0.442 73.597 o
5 19 8 6.428 7.909 0.392 70.236 o
5 19 9 12.802 13.004 0.593 32.225 o
5 19 10 3.034 2.502 0.221 201.387 o
5 19 11 0.013 0.100 0.211 455.128 o
5 20 0 5.464 5.205 0.754 30.595 o
5 20 1 2.237 2.904 0.412 95.673 o
5 20 2 3.628 4.602 0.362 99.834 o
5 20 3 7.623 8.301 0.422 60.729 o
5 20 4 7.189 7.004 0.402 67.329 o
5 20 5 2.454 3.005 0.332 129.522 o
5 20 6 0.874 1.196 0.372 132.168 o
5 20 7 5.064 4.602 0.362 91.007 o
5 20 8 1.076 1.397 0.322 165.120 o
5 21 0 3.391 4.301 0.472 70.259 o
5 21 1 0.913 0.804 0.312 182.686 o
5 21 2 4.248 4.703 0.352 98.834 o
5 21 3 0.382 0.804 0.402 120.590 o
6 0 0 2.626 2.794 0.151 283.338 o
6 0 1 4.532 5.205 0.181 164.815 o
6 0 2 302.135 314.043 2.934 0.426 o
6 0 3 5.718 6.100 0.261 111.980 o
6 0 4 239.104 239.911 2.402 0.665 o
6 0 5 432.373 432.792 4.120 0.221 o
6 0 6 46.162 46.919 0.653 10.124 o
6 0 7 21.400 21.415 0.412 28.795 o
6 0 8 82.221 85.045 1.045 4.045 o
6 0 9 71.233 71.529 0.985 5.034 o
6 0 10 79.348 77.136 1.186 4.074 o
6 0 11 172.946 167.176 2.643 0.995 o
6 0 12 19.431 19.113 0.442 30.591 o
6 0 13 113.845 110.941 1.819 2.067 o
6 0 14 21.079 20.902 0.492 26.570 o
6 0 15 4.103 3.598 0.301 124.099 o
6 0 16 39.198 37.513 0.794 11.083 o
6 0 17 57.806 53.421 1.025 6.423 o
6 0 18 10.998 9.808 0.482 44.693 o
6 0 19 3.384 3.407 0.342 113.949 o
6 0 20 0.680 1.005 0.332 166.040 o
6 0 21 9.811 9.205 0.382 58.984 o
6 0 22 0.918 1.105 0.422 105.254 o
6 0 23 7.504 6.803 0.352 75.907 o
6 0 24 2.991 2.904 0.291 146.712 o
6 0 25 7.767 5.999 0.412 65.338 o
6 1 0 22.676 23.907 0.271 30.456 o
6 1 1 257.540 262.622 1.819 0.634 o
6 1 2 25.808 26.610 0.291 25.935 o
6 1 3 69.101 72.031 0.583 6.104 o
6 1 4 527.821 541.834 3.497 0.164 o
6 1 5 122.599 129.150 0.985 2.322 o
6 1 6 32.644 34.408 0.392 17.996 o
6 1 7 75.789 76.734 0.663 5.277 o
6 1 8 3.321 3.899 0.161 222.924 o
6 1 9 31.324 31.011 0.372 19.688 o
6 1 10 49.507 48.818 0.613 9.650 o
6 1 11 16.465 16.500 0.352 40.076 o
6 1 12 141.387 138.355 1.527 1.713 o
6 1 13 29.397 27.916 0.422 20.718 o
6 1 14 16.212 15.415 0.301 44.250 o
6 1 15 14.909 13.405 0.301 48.900 o
6 1 16 84.940 78.835 0.995 4.145 o
6 1 18 1.937 1.809 0.231 233.649 o
6 1 19 59.257 53.722 0.784 7.267 o
6 1 20 1.726 1.698 0.231 242.946 o
6 1 21 4.015 3.306 0.261 146.940 o
6 1 22 8.893 8.200 0.271 81.095 o
6 1 23 16.816 14.802 0.352 40.859 o
6 1 24 1.565 1.598 0.241 237.097 o
6 1 25 3.197 2.693 0.221 194.877 o
6 2 0 7.413 7.708 0.151 117.041 o
6 2 1 62.299 62.425 0.513 7.393 o
6 2 2 125.531 128.256 0.945 2.295 o
6 2 3 14.052 13.707 0.201 57.606 o
6 2 4 319.960 325.639 2.161 0.427 o
6 2 5 234.525 241.107 1.618 0.754 o
6 2 6 20.523 19.807 0.271 35.369 o
6 2 7 104.362 110.349 0.894 3.021 o
6 2 8 136.469 137.963 1.085 1.969 o
6 2 9 237.621 238.705 1.889 0.723 o
6 2 10 63.251 62.726 0.754 6.564 o
6 2 11 49.029 48.115 0.693 9.321 o
6 2 12 2.966 2.402 0.191 233.230 o
6 2 13 19.345 18.701 0.332 35.411 o
6 2 14 2.107 2.000 0.201 262.331 o
6 2 15 31.761 29.413 0.472 18.370 o
6 2 16 8.963 8.200 0.291 77.315 o
6 2 17 5.870 5.406 0.241 120.444 o
6 2 18 11.362 10.401 0.301 62.338 o
6 2 19 13.025 11.104 0.312 55.396 o
6 2 20 1.168 1.296 0.281 203.849 o
6 2 21 8.760 7.909 0.271 82.541 o
6 2 22 6.712 5.507 0.251 108.937 o
6 2 23 6.995 5.899 0.251 104.964 o
6 2 24 11.319 10.009 0.301 63.119 o
6 2 25 9.572 8.612 0.291 73.674 o
6 3 0 236.951 239.107 1.628 0.748 o
6 3 1 88.638 88.542 0.683 4.199 o
6 3 2 182.678 184.380 1.286 1.199 o
6 3 3 132.693 139.461 1.045 2.031 o
6 3 4 353.959 366.559 2.362 0.350 o
6 3 5 51.602 54.124 0.502 9.426 o
6 3 6 125.884 128.055 0.975 2.275 o
6 3 7 142.360 144.365 1.105 1.833 o
6 3 8 62.061 65.419 0.643 6.888 o
6 3 9 8.543 8.200 0.231 90.251 o
6 3 10 64.949 63.430 0.774 6.325 o
6 3 11 1.909 2.000 0.211 257.083 o
6 3 12 4.744 4.502 0.231 143.347 o
6 3 13 13.428 13.004 0.301 52.806 o
6 3 14 21.447 20.209 0.372 30.672 o
6 3 15 21.491 20.209 0.372 30.628 o
6 3 16 15.932 14.903 0.322 44.054 o
6 3 17 51.196 47.522 0.683 9.101 o
6 3 18 24.246 22.409 0.442 25.206 o
6 3 19 25.788 24.520 0.462 22.964 o
6 3 20 2.122 1.809 0.251 205.572 o
6 3 21 11.923 10.913 0.332 56.644 o
6 3 22 14.718 13.506 0.322 47.779 o
6 3 23 9.918 8.301 0.261 77.428 o
6 3 24 0.017 0.392 0.231 368.477 o
6 3 25 1.137 1.397 0.231 272.649 o
6 4 0 352.622 367.765 2.452 0.348 o
6 4 1 124.047 123.352 0.925 2.381 o
6 4 2 251.759 252.713 1.738 0.670 o
6 4 3 243.385 245.609 1.648 0.714 o
6 4 4 106.046 107.344 0.864 3.039 o
6 4 5 193.790 197.785 1.377 1.069 o
6 4 6 31.599 33.212 0.372 19.007 o
6 4 7 107.076 109.846 0.955 2.906 o
6 4 8 8.648 8.702 0.221 89.803 o
6 4 9 28.321 28.911 0.412 21.215 o
6 4 10 4.509 4.401 0.221 152.398 o
6 4 11 6.393 6.311 0.211 119.936 o
6 4 12 56.473 53.320 0.673 8.058 o
6 4 13 20.250 19.113 0.342 33.652 o
6 4 14 13.879 13.707 0.291 51.641 o
6 4 15 21.240 20.902 0.372 30.533 o
6 4 16 6.188 5.899 0.241 114.894 o
6 4 17 0.997 0.904 0.241 272.703 o
6 4 18 15.349 14.199 0.352 43.836 o
6 4 19 51.598 49.019 0.724 8.722 o
6 4 20 13.496 12.109 0.342 50.362 o
6 4 21 3.365 2.794 0.221 189.678 o
6 4 22 6.410 5.798 0.281 101.566 o
6 4 23 14.631 13.405 0.312 48.791 o
6 4 24 4.865 4.401 0.221 146.979 o
6 4 25 0.053 0.201 0.231 373.178 o
6 5 0 68.335 70.534 0.884 5.497 o
6 5 1 317.519 322.042 2.140 0.434 o
6 5 2 130.109 136.466 1.015 2.109 o
6 5 3 12.407 12.903 0.211 63.503 o
6 5 4 38.426 38.317 0.402 14.938 o
6 5 5 20.255 21.415 0.301 33.697 o
6 5 6 218.181 221.290 1.718 0.844 o
6 5 7 52.921 53.230 0.543 9.115 o
6 5 8 87.007 86.341 0.945 3.975 o
6 5 9 38.796 38.417 0.533 13.607 o
6 5 10 9.608 9.597 0.261 75.845 o
6 5 11 38.105 37.614 0.513 14.114 o
6 5 12 2.796 2.693 0.191 234.107 o
6 5 13 9.206 9.104 0.251 80.512 o
6 5 14 9.062 8.401 0.261 81.425 o
6 5 15 16.830 15.415 0.352 40.353 o
6 5 16 9.584 9.104 0.261 77.105 o
6 5 17 24.391 23.515 0.432 24.975 o
6 5 18 4.881 5.095 0.261 125.098 o
6 5 19 11.923 11.506 0.312 57.876 o
6 5 20 6.362 6.502 0.251 107.688 o
6 5 21 30.694 27.916 0.482 19.027 o
6 5 22 13.230 12.501 0.301 53.935 o
6 5 23 7.846 6.502 0.261 94.099 o
6 5 24 9.194 8.501 0.261 80.491 o
6 6 0 310.489 312.837 2.985 0.413 o
6 6 1 67.267 66.836 0.713 6.161 o
6 6 2 30.259 31.715 0.332 20.623 o
6 6 3 222.407 236.906 1.668 0.802 o
6 6 4 141.182 145.269 1.115 1.839 o
6 6 5 1.786 2.000 0.161 343.938 o
6 6 6 29.598 30.107 0.412 20.201 o
6 6 7 26.960 27.112 0.402 22.747 o
6 6 8 5.589 6.904 0.221 122.185 o
6 6 9 24.665 25.505 0.392 25.066 o
6 6 10 2.083 2.201 0.201 259.111 o
6 6 11 23.479 23.716 0.382 26.930 o
6 6 12 22.205 23.615 0.382 28.049 o
6 6 13 47.223 46.819 0.673 9.826 o
6 6 14 47.173 46.427 0.643 10.057 o
6 6 15 30.705 30.107 0.462 18.848 o
6 6 16 24.294 24.108 0.412 25.352 o
6 6 17 19.677 18.410 0.392 32.736 o
6 6 18 1.784 1.698 0.241 228.200 o
6 6 19 25.951 25.505 0.452 22.793 o
6 6 20 1.921 2.000 0.231 231.014 o
6 6 21 22.567 22.007 0.412 27.530 o
6 6 22 0.580 0.703 0.231 319.373 o
6 6 23 2.653 3.005 0.241 187.503 o
6 6 24 4.608 4.401 0.251 136.623 o
6 7 0 71.585 70.534 0.975 5.067 o
6 7 1 85.744 89.034 1.115 3.720 o
6 7 2 5.111 5.698 0.131 170.137 o
6 7 3 106.768 107.344 0.935 2.964 o
6 7 4 107.798 109.153 0.985 2.873 o
6 7 5 9.276 9.808 0.251 78.404 o
6 7 6 105.274 107.545 1.226 2.750 o
6 7 7 83.326 85.638 1.025 4.020 o
6 7 8 134.873 136.556 1.588 1.772 o
6 7 9 4.164 4.502 0.251 141.778 o
6 7 10 41.402 43.321 0.603 11.752 o
6 7 11 5.340 6.100 0.251 118.863 o
6 7 12 23.067 23.012 0.372 27.849 o
6 7 13 24.319 24.912 0.412 25.040 o
6 7 14 21.382 20.902 0.372 30.391 o
6 7 15 2.444 2.402 0.251 190.468 o
6 7 16 2.997 3.005 0.251 172.600 o
6 7 17 25.553 25.213 0.452 23.131 o
6 7 18 12.607 13.214 0.362 49.390 o
6 7 19 6.788 6.703 0.251 103.419 o
6 7 20 2.211 1.809 0.221 236.499 o
6 7 21 20.299 19.807 0.372 32.078 o
6 7 22 6.239 6.200 0.251 110.029 o
6 7 23 0.125 0.201 0.231 367.512 o
6 7 24 0.057 0.392 0.221 397.357 o
6 8 0 152.008 147.862 1.980 1.384 o
6 8 1 25.100 25.816 0.563 20.619 o
6 8 2 25.052 24.409 0.332 26.602 o
6 8 3 292.320 291.432 2.884 0.461 o
6 8 4 21.577 21.515 0.372 29.899 o
6 8 5 10.318 10.602 0.261 70.595 o
6 8 6 59.063 61.229 0.874 6.585 o
6 8 7 36.544 38.116 0.543 14.188 o
6 8 8 7.317 7.999 0.241 97.079 o
6 8 9 8.339 8.612 0.231 90.240 o
6 8 10 97.570 100.048 1.156 3.113 o
6 8 11 46.261 48.426 0.663 9.916 o
6 8 12 12.546 13.114 0.301 54.917 o
6 8 13 28.281 28.318 0.462 20.471 o
6 8 14 14.969 15.807 0.352 43.092 o
6 8 15 13.669 13.908 0.342 48.054 o
6 8 16 16.777 17.204 0.392 36.976 o
6 8 17 25.565 26.107 0.462 22.615 o
6 8 18 12.163 12.601 0.312 55.698 o
6 8 19 0.942 1.105 0.221 308.331 o
6 8 20 1.323 1.105 0.221 288.073 o
6 8 21 7.076 6.803 0.291 91.110 o
6 8 22 2.045 2.100 0.211 249.680 o
6 8 23 3.221 3.005 0.241 175.494 o
6 9 0 41.238 40.417 0.824 10.216 o
6 9 1 18.071 18.510 0.502 29.617 o
6 9 2 96.879 90.240 1.417 2.960 o
6 9 3 10.238 10.501 0.231 74.972 o
6 9 4 9.364 9.496 0.251 78.738 o
6 9 5 6.320 6.803 0.221 115.293 o
6 9 6 11.607 11.707 0.281 61.621 o
6 9 7 51.156 52.918 0.774 8.265 o
6 9 8 28.279 29.413 0.513 19.266 o
6 9 9 73.386 75.137 0.914 4.970 o
6 9 10 127.397 131.452 1.548 1.919 o
6 9 11 29.677 31.011 0.482 18.784 o
6 9 12 5.751 6.703 0.231 118.361 o
6 9 13 44.795 47.020 0.663 10.285 o
6 9 14 56.709 57.832 0.804 7.236 o
6 9 15 1.292 1.296 0.261 224.672 o
6 9 16 1.634 1.698 0.241 233.103 o
6 9 17 2.672 2.693 0.241 190.607 o
6 9 18 8.229 8.612 0.271 83.496 o
6 9 19 0.534 0.301 0.261 269.729 o
6 9 20 2.742 2.794 0.221 205.237 o
6 9 21 3.278 3.306 0.221 185.822 o
6 9 22 7.587 7.607 0.271 90.037 o
6 9 23 3.121 3.105 0.231 183.977 o
6 10 0 1.247 1.397 0.251 237.857 o
6 10 1 7.154 6.904 0.332 81.397 o
6 10 2 4.198 4.301 0.392 87.724 o
6 10 3 95.373 94.933 1.176 3.227 o
6 10 4 179.999 179.174 2.221 1.034 o
6 10 5 14.602 14.903 0.332 45.912 o
6 10 6 13.507 14.099 0.362 46.651 o
6 10 7 90.533 93.537 1.256 3.290 o
6 10 8 5.863 6.502 0.251 112.016 o
6 10 9 2.853 3.407 0.241 178.881 o
6 10 10 57.480 59.028 0.834 6.981 o
6 10 11 47.249 49.823 0.693 9.461 o
6 10 12 31.468 32.207 0.502 17.448 o
6 10 13 11.642 12.310 0.312 57.532 o
6 10 14 46.777 49.321 0.754 9.200 o
6 10 15 3.679 3.698 0.251 154.732 o
6 10 16 0.022 0.201 0.231 375.638 o
6 10 17 0.776 1.105 0.261 244.779 o
6 10 18 14.723 15.807 0.352 43.522 o
6 10 19 0.943 1.497 0.211 317.443 o
6 10 20 3.640 3.799 0.231 166.659 o
6 10 21 2.181 2.904 0.241 199.886 o
6 10 22 2.663 2.794 0.221 207.395 o
6 11 0 75.766 74.333 1.306 4.031 o
6 11 1 51.734 51.622 0.995 7.151 o
6 11 2 2.302 2.000 0.372 115.198 o
6 11 3 61.738 58.224 0.754 6.912 o
6 11 4 4.205 4.200 0.201 170.149 o
6 11 5 8.684 8.301 0.281 80.145 o
6 11 6 11.459 11.607 0.322 58.017 o
6 11 7 14.194 14.903 0.362 44.600 o
6 11 8 14.704 15.606 0.362 43.077 o
6 11 9 3.641 4.110 0.241 157.876 o
6 11 10 52.964 54.627 0.834 7.661 o
6 11 11 5.469 5.607 0.261 116.537 o
6 11 12 11.550 11.898 0.322 57.351 o
6 11 13 0.301 0.492 0.221 372.248 o
6 11 14 0.810 1.105 0.221 315.967 o
6 11 15 0.996 1.598 0.231 274.466 o
6 11 16 17.606 19.214 0.392 34.657 o
6 11 17 7.523 8.100 0.312 80.772 o
6 11 18 7.640 7.708 0.271 89.413 o
6 11 19 2.165 2.402 0.221 228.084 o
6 11 20 3.346 3.698 0.231 173.192 o
6 11 21 1.509 1.497 0.211 286.434 o
6 12 0 30.259 30.911 0.724 14.699 o
6 12 1 64.973 68.334 1.236 4.798 o
6 12 2 18.977 18.510 0.492 29.244 o
6 12 3 12.627 10.501 0.251 63.276 o
6 12 4 70.883 68.233 0.914 5.329 o
6 12 5 21.136 20.410 0.422 29.144 o
6 12 6 0.901 1.005 0.191 386.665 o
6 12 7 25.491 25.404 0.472 22.638 o
6 12 8 68.196 70.635 1.065 5.029 o
6 12 9 20.092 22.007 0.482 27.250 o
6 12 10 24.997 26.107 0.492 22.249 o
6 12 11 4.261 5.306 0.352 96.796 o
6 12 12 5.054 5.698 0.281 112.979 o
6 12 13 2.311 3.005 0.261 178.374 o
6 12 14 6.387 7.195 0.261 101.978 o
6 12 15 6.138 6.502 0.251 109.601 o
6 12 16 19.090 21.415 0.392 31.751 o
6 12 17 5.624 5.306 0.322 97.191 o
6 12 18 6.211 6.411 0.281 100.775 o
6 12 19 14.572 15.807 0.372 42.477 o
6 12 20 3.026 3.206 0.221 192.811 o
6 13 0 14.536 14.712 0.452 38.140 o
6 13 1 1.292 1.196 0.281 202.026 o
6 13 2 10.763 10.803 0.392 53.322 o
6 13 3 15.603 15.204 0.482 34.717 o
6 13 4 12.929 11.798 0.281 57.465 o
6 13 5 15.844 14.511 0.332 43.952 o
6 13 6 8.307 8.200 0.281 82.317 o
6 13 7 9.388 9.305 0.291 72.981 o
6 13 8 8.442 8.612 0.291 78.804 o
6 13 9 2.497 2.693 0.251 186.023 o
6 13 10 8.025 8.903 0.342 71.306 o
6 13 11 1.335 1.397 0.271 209.780 o
6 13 12 12.345 13.214 0.372 49.077 o
6 13 13 10.438 11.506 0.352 57.715 o
6 13 14 14.871 15.807 0.452 36.989 o
6 13 15 10.157 10.702 0.312 64.635 o
6 13 16 17.804 18.701 0.372 35.650 o
6 13 18 1.315 1.397 0.201 318.183 o
6 13 19 3.914 4.301 0.281 131.620 o
6 14 0 8.099 8.100 0.372 67.492 o
6 14 1 20.560 19.706 0.513 26.716 o
6 14 2 15.229 14.410 0.452 37.428 o
6 14 3 43.152 43.422 0.925 8.947 o
6 14 4 33.892 32.619 0.854 11.905 o
6 14 5 64.517 60.525 0.904 6.068 o
6 14 6 0.852 0.904 0.181 426.209 o
6 14 7 5.130 5.095 0.261 122.469 o
6 14 8 9.798 9.908 0.342 63.234 o
6 14 9 18.999 19.606 0.452 30.363 o
6 14 10 12.479 12.903 0.382 48.252 o
6 14 11 17.454 17.305 0.412 35.039 o
6 14 12 1.131 1.196 0.261 231.281 o
6 14 13 0.054 0.492 0.271 267.061 o
6 14 14 0.756 1.105 0.241 279.024 o
6 14 15 0.151 0.100 0.221 402.089 o
6 14 16 22.501 23.304 0.513 24.111 o
6 14 17 1.157 1.397 0.231 271.756 o
6 14 18 1.170 1.397 0.251 240.516 o
6 15 0 98.346 96.541 1.869 2.364 o
6 15 1 4.614 4.200 0.362 94.848 o
6 15 2 2.941 2.502 0.342 121.968 o
6 15 3 9.066 9.496 0.492 47.244 o
6 15 4 0.267 0.392 0.332 178.502 o
6 15 5 7.956 6.602 0.261 93.054 o
6 15 6 13.227 12.903 0.342 50.078 o
6 15 7 5.497 5.205 0.271 114.690 o
6 15 8 18.348 18.108 0.432 32.626 o
6 15 9 0.056 0.201 0.211 444.362 o
6 15 10 3.365 3.407 0.251 162.288 o
6 15 11 0.893 0.804 0.241 279.661 o
6 15 12 2.759 2.794 0.241 187.493 o
6 15 13 15.852 17.505 0.412 36.928 o
6 15 14 10.011 10.300 0.332 63.228 o
6 15 15 1.978 2.502 0.251 200.406 o
6 15 16 0.518 0.492 0.241 306.401 o
6 15 17 0.932 0.804 0.251 260.511 o
6 16 0 0.746 0.804 0.312 186.049 o
6 16 1 14.262 13.305 0.452 39.479 o
6 16 2 2.545 2.693 0.342 124.879 o
6 16 3 5.557 5.507 0.472 62.040 o
6 16 4 1.523 2.301 0.342 137.957 o
6 16 5 5.285 5.899 0.372 83.687 o
6 16 6 5.700 4.994 0.231 128.081 o
6 16 7 0.503 0.301 0.191 466.000 o
6 16 8 14.266 13.606 0.352 46.404 o
6 16 9 23.832 23.615 0.482 23.986 o
6 16 10 0.791 1.005 0.191 396.619 o
6 16 11 1.624 1.598 0.201 294.878 o
6 16 12 1.361 1.598 0.231 258.866 o
6 16 13 2.174 2.402 0.271 178.872 o
6 16 14 1.017 0.804 0.231 292.491 o
6 16 15 2.394 3.005 0.251 184.875 o
6 16 16 10.098 11.798 0.382 54.830 o
6 17 0 3.883 3.899 0.332 111.887 o
6 17 1 5.568 5.406 0.342 91.477 o
6 17 2 0.415 0.804 0.332 172.173 o
6 17 3 9.820 10.109 0.523 42.558 o
6 17 4 4.700 5.306 0.352 94.060 o
6 17 5 3.454 4.010 0.332 115.066 o
6 17 6 3.784 3.799 0.362 101.486 o
6 17 7 7.997 8.803 0.392 63.482 o
6 17 8 12.704 12.601 0.402 46.395 o
6 17 9 2.688 2.402 0.221 212.165 o
6 17 10 5.039 4.602 0.241 134.357 o
6 17 11 0.580 0.904 0.201 390.876 o
6 17 12 2.557 2.794 0.231 200.993 o
6 17 13 2.064 2.000 0.241 215.163 o
6 17 14 1.883 2.100 0.281 179.030 o
6 18 0 0.077 0.100 0.312 209.133 o
6 18 1 1.617 1.598 0.312 162.979 o
6 18 2 13.650 13.305 0.452 40.354 o
6 18 4 4.367 5.095 0.352 96.792 o
6 18 5 0.700 0.804 0.312 186.974 o
6 18 6 8.994 8.702 0.452 52.754 o
6 18 7 0.255 0.100 0.291 232.783 o
6 18 8 9.920 12.009 0.452 47.560 o
6 18 9 7.818 7.808 0.312 80.045 o
6 18 10 1.082 0.703 0.161 478.437 o
6 18 11 10.767 10.602 0.342 59.219 o
6 18 12 0.604 0.804 0.221 338.474 o
6 19 1 1.473 1.196 0.342 145.313 o
6 19 2 2.714 2.000 0.492 71.451 o
6 19 3 2.666 2.904 0.342 122.678 o
6 19 4 4.339 4.994 0.362 94.105 o
6 19 5 1.649 2.201 0.372 119.919 o
6 19 6 1.456 1.698 0.342 142.379 o
6 19 7 0.830 1.105 0.332 162.838 o
6 19 8 9.490 11.104 0.442 50.327 o
6 19 9 2.686 2.904 0.342 122.481 o
6 19 10 3.096 3.206 0.342 117.321 o
6 20 0 3.478 3.899 0.362 103.259 o
6 20 1 4.712 5.999 0.392 81.104 o
6 20 2 2.444 2.603 0.864 25.981 o
6 20 3 4.116 4.904 0.372 92.576 o
6 20 4 4.260 4.803 0.352 98.424 o
6 20 5 4.097 4.803 0.392 86.953 o
6 20 6 2.662 2.603 0.362 114.425 o
6 20 7 4.504 5.406 0.432 73.589 o
7 0 0 201.046 204.086 2.020 0.912 o
7 0 1 4.395 4.803 0.231 146.170 o
7 0 2 169.653 175.979 1.779 1.212 o
7 0 3 31.847 32.820 0.482 17.464 o
7 0 4 14.291 15.305 0.372 43.380 o
7 0 5 127.878 133.552 1.437 1.958 o
7 0 6 29.471 28.911 0.472 19.543 o
7 0 7 10.987 11.406 0.312 60.800 o
7 0 8 74.424 74.835 1.136 4.439 o
7 0 9 331.454 317.741 3.899 0.343 o
7 0 10 11.006 12.009 0.382 52.405 o
7 0 11 0.187 0.301 0.261 285.217 o
7 0 12 81.567 79.237 1.347 3.660 o
7 0 13 19.723 19.214 0.523 27.170 o
7 0 14 54.644 53.230 1.015 6.731 o
7 0 15 30.387 28.509 0.703 15.323 o
7 0 16 0.046 0.100 0.392 133.198 o
7 0 17 13.074 12.501 0.492 38.823 o
7 0 18 19.774 17.716 0.543 26.935 o
7 0 19 3.650 3.306 0.332 116.428 o
7 0 20 1.687 1.296 0.301 172.781 o
7 0 21 9.846 8.200 0.372 61.674 o
7 0 22 3.832 3.407 0.392 92.098 o
7 0 23 8.934 8.200 0.372 64.521 o
7 0 24 7.632 6.602 0.342 77.783 o
7 1 0 100.931 101.948 0.804 3.328 o
7 1 1 19.983 21.314 0.261 35.412 o
7 1 2 115.197 119.453 0.925 2.610 o
7 1 3 112.915 115.443 0.884 2.736 o
7 1 4 181.137 186.681 1.306 1.198 o
7 1 5 78.466 81.739 0.683 4.918 o
7 1 6 47.531 51.521 0.492 10.408 o
7 1 7 14.795 15.003 0.251 50.680 o
7 1 8 93.018 91.135 0.945 3.647 o
7 1 9 38.112 35.915 0.482 14.670 o
7 1 10 13.381 13.214 0.301 52.662 o
7 1 11 43.256 42.919 0.563 11.705 o
7 1 12 46.183 43.924 0.583 10.857 o
7 1 13 20.851 19.214 0.352 32.535 o
7 1 14 6.658 5.999 0.231 113.024 o
7 1 15 44.425 42.417 0.603 11.214 o
7 1 16 29.084 27.605 0.442 20.609 o
7 1 17 3.506 3.005 0.221 184.103 o
7 1 18 13.739 12.411 0.332 50.311 o
7 1 19 1.930 1.698 0.241 223.628 o
7 1 20 2.615 2.201 0.231 207.276 o
7 1 21 7.130 6.602 0.251 101.185 o
7 1 22 0.151 0.201 0.201 475.283 o
7 1 23 11.106 10.109 0.301 63.658 o
7 1 24 7.894 7.105 0.261 91.838 o
7 1 25 5.426 4.904 0.231 131.843 o
7 2 0 25.969 26.409 0.312 25.499 o
7 2 1 135.039 141.561 1.045 1.979 o
7 2 2 92.226 96.642 0.764 3.779 o
7 2 3 84.117 84.734 0.683 4.519 o
7 2 4 76.740 78.141 0.653 5.186 o
7 2 5 218.283 222.496 1.548 0.860 o
7 2 6 134.958 138.566 1.065 1.995 o
7 2 7 189.216 192.479 1.517 1.089 o
7 2 8 203.667 197.082 1.889 0.937 o
7 2 9 39.811 39.523 0.533 13.185 o
7 2 10 5.875 5.798 0.231 121.741 o
7 2 11 117.402 116.760 1.337 2.319 o
7 2 12 10.148 9.808 0.251 74.326 o
7 2 13 20.538 19.113 0.352 32.944 o
7 2 14 56.514 53.521 0.713 7.870 o
7 2 15 12.178 12.009 0.281 59.370 o
7 2 16 34.034 32.117 0.492 16.608 o
7 2 17 4.249 4.401 0.241 146.259 o
7 2 18 32.665 30.006 0.492 17.558 o
7 2 19 10.447 9.305 0.312 66.053 o
7 2 20 5.275 4.602 0.261 123.523 o
7 2 21 13.665 11.205 0.291 55.357 o
7 2 22 2.389 2.100 0.211 237.001 o
7 2 23 10.512 9.205 0.281 70.008 o
7 2 24 3.791 3.105 0.241 163.892 o
7 2 25 0.056 0.301 0.241 340.021 o
7 3 0 180.648 181.476 1.266 1.228 o
7 3 1 458.963 459.804 2.944 0.219 o
7 3 2 366.626 369.353 2.482 0.332 o
7 3 3 75.078 74.524 0.653 5.417 o
7 3 4 2.187 2.502 0.151 316.393 o
7 3 5 68.951 71.127 0.623 6.066 o
7 3 6 124.858 128.256 1.075 2.241 o
7 3 7 24.475 24.610 0.332 26.997 o
7 3 8 39.671 38.317 0.492 13.751 o
7 3 9 88.876 85.045 0.995 3.854 o
7 3 10 43.346 43.120 0.633 11.134 o
7 3 11 14.947 14.611 0.291 48.193 o
7 3 12 3.413 3.206 0.201 198.993 o
7 3 13 1.540 1.598 0.191 317.581 o
7 3 14 0.443 0.492 0.191 461.578 o
7 3 15 19.268 18.108 0.342 35.478 o
7 3 16 16.199 14.802 0.322 43.660 o
7 3 17 18.699 17.305 0.382 34.946 o
7 3 18 3.142 2.603 0.231 189.131 o
7 3 19 32.007 28.710 0.482 18.261 o
7 3 20 4.112 4.200 0.231 155.100 o
7 3 21 1.576 1.296 0.271 204.818 o
7 3 22 1.349 1.497 0.211 294.587 o
7 3 23 4.274 3.105 0.211 173.648 o
7 3 24 1.777 2.100 0.211 260.459 o
7 4 0 51.783 53.823 0.452 9.633 o
7 4 1 400.159 401.077 2.733 0.281 o
7 4 2 23.104 24.610 0.301 28.944 o
7 4 3 72.193 73.830 0.643 5.667 o
7 4 4 12.247 12.903 0.231 62.345 o
7 4 5 142.986 149.268 1.136 1.782 o
7 4 6 8.281 8.200 0.201 97.592 o
7 4 7 30.029 30.710 0.422 19.666 o
7 4 8 47.451 47.120 0.633 10.014 o
7 4 9 68.377 69.831 0.914 5.438 o
7 4 10 12.697 13.004 0.291 55.541 o
7 4 11 98.966 97.546 1.146 3.120 o
7 4 12 11.823 12.210 0.301 58.158 o
7 4 13 72.677 68.424 0.864 5.331 o
7 4 14 49.695 45.814 0.643 9.690 o
7 4 15 18.549 17.305 0.342 36.964 o
7 4 16 12.744 11.406 0.291 57.633 o
7 4 17 14.029 12.903 0.332 49.131 o
7 4 18 12.562 10.803 0.312 57.067 o
7 4 19 0.171 0.201 0.271 268.258 o
7 4 20 1.077 1.196 0.221 298.412 o
7 4 21 9.347 8.401 0.271 78.344 o
7 4 22 1.595 1.397 0.271 203.084 o
7 4 23 13.261 11.607 0.301 55.019 o
7 4 24 9.490 8.200 0.271 78.143 o
7 5 0 108.970 106.851 1.105 2.775 o
7 5 1 35.715 35.513 0.352 16.907 o
7 5 2 121.401 125.553 0.965 2.390 o
7 5 3 37.272 38.819 0.402 15.241 o
7 5 4 104.073 107.947 0.965 3.005 o
7 5 5 141.490 146.063 1.397 1.722 o
7 5 6 24.807 24.811 0.382 25.458 o
7 5 7 89.000 90.843 1.025 3.697 o
7 5 8 45.472 47.120 0.653 10.226 o
7 5 9 19.835 20.209 0.332 33.868 o
7 5 10 52.233 54.124 0.693 8.452 o
7 5 11 21.311 21.706 0.372 30.065 o
7 5 12 6.849 6.803 0.221 110.378 o
7 5 13 9.876 9.808 0.281 71.360 o
7 5 14 38.077 37.513 0.543 13.835 o
7 5 15 17.261 16.913 0.342 39.084 o
7 5 16 16.770 15.707 0.352 40.220 o
7 5 17 14.578 13.606 0.372 44.369 o
7 5 18 15.050 13.807 0.342 45.417 o
7 5 19 17.357 16.712 0.352 38.581 o
7 5 20 2.511 2.100 0.231 211.545 o
7 5 21 1.738 2.201 0.231 233.764 o
7 5 22 13.259 11.607 0.291 55.912 o
7 5 23 4.376 4.010 0.281 128.050 o
7 5 24 2.519 2.502 0.231 205.801 o
7 6 0 233.808 235.700 2.392 0.687 o
7 6 1 47.042 46.919 0.593 10.351 o
7 6 2 17.998 19.113 0.251 40.311 o
7 6 3 54.764 54.627 0.553 8.700 o
7 6 4 76.513 77.337 0.854 4.854 o
7 6 5 45.921 46.015 0.623 10.443 o
7 6 6 32.134 33.313 0.523 16.685 o
7 6 7 150.700 154.966 1.829 1.421 o
7 6 8 27.629 27.806 0.372 22.692 o
7 6 9 8.408 8.702 0.251 85.910 o
7 6 10 21.086 21.415 0.372 30.430 o
7 6 11 131.712 133.160 1.527 1.862 o
7 6 12 36.379 36.116 0.513 14.867 o
7 6 13 1.989 2.100 0.231 227.189 o
7 6 14 28.008 27.705 0.462 20.776 o
7 6 15 26.776 25.314 0.422 23.009 o
7 6 16 7.841 8.301 0.291 82.582 o
7 6 17 34.134 33.413 0.543 15.684 o
7 6 18 12.221 11.707 0.322 55.782 o
7 6 19 38.467 37.121 0.563 13.579 o
7 6 20 10.561 9.597 0.281 69.049 o
7 6 21 3.342 3.306 0.221 184.397 o
7 6 22 1.464 1.196 0.211 296.492 o
7 6 23 2.156 2.100 0.201 258.159 o
7 6 24 4.158 3.799 0.251 146.757 o
7 7 0 112.344 111.846 1.588 2.262 o
7 7 1 6.818 7.195 0.342 80.169 o
7 7 2 22.347 22.610 0.322 30.125 o
7 7 3 143.281 141.963 1.578 1.651 o
7 7 4 63.588 65.932 0.824 6.182 o
7 7 5 22.517 23.012 0.412 27.156 o
7 7 6 47.389 50.316 0.734 9.162 o
7 7 7 7.532 7.607 0.241 96.944 o
7 7 8 58.344 60.033 0.774 7.081 o
7 7 9 13.869 14.611 0.281 51.324 o
7 7 10 74.207 75.529 0.935 4.869 o
7 7 11 20.271 20.510 0.362 32.096 o
7 7 12 22.332 21.806 0.382 28.741 o
7 7 13 2.203 2.201 0.231 219.019 o
7 7 14 1.018 1.105 0.201 347.576 o
7 7 15 7.706 8.200 0.281 85.549 o
7 7 16 12.703 12.803 0.362 49.626 o
7 7 17 9.825 10.009 0.301 68.393 o
7 7 18 5.494 5.999 0.251 117.833 o
7 7 19 7.845 7.507 0.281 86.714 o
7 7 20 16.339 15.506 0.342 41.637 o
7 7 21 1.496 1.005 0.201 319.139 o
7 7 22 2.493 2.100 0.251 192.819 o
7 7 23 6.570 5.999 0.251 108.053 o
7 8 0 103.250 101.043 1.678 2.431 o
7 8 1 36.474 36.317 0.764 12.034 o
7 8 2 0.331 0.603 0.281 237.748 o
7 8 3 86.621 88.542 1.015 3.844 o
7 8 4 27.100 28.017 0.462 21.182 o
7 8 5 13.022 13.305 0.281 55.118 o
7 8 6 30.447 31.212 0.462 18.713 o
7 8 7 32.246 33.815 0.523 16.550 o
7 8 8 7.416 7.296 0.251 96.597 o
7 8 9 70.265 71.730 1.075 4.861 o
7 8 10 1.948 2.502 0.211 245.701 o
7 8 11 19.230 20.410 0.382 32.530 o
7 8 12 22.421 23.103 0.412 27.197 o
7 8 13 1.943 1.809 0.251 210.354 o
7 8 14 23.347 24.208 0.432 25.480 o
7 8 15 5.753 5.899 0.271 109.363 o
7 8 16 19.836 20.510 0.402 31.067 o
7 8 17 11.643 11.798 0.362 53.174 o
7 8 18 6.601 6.502 0.261 102.991 o
7 8 19 6.391 6.502 0.261 104.634 o
7 8 20 6.444 6.411 0.271 101.810 o
7 8 21 1.872 1.698 0.201 279.851 o
7 8 22 7.734 7.607 0.251 93.389 o
7 8 23 7.186 7.507 0.261 95.156 o
7 9 0 50.439 52.225 0.995 7.243 o
7 9 1 7.658 7.507 0.342 75.676 o
7 9 2 2.185 2.502 0.291 161.868 o
7 9 3 63.061 63.329 0.794 6.427 o
7 9 4 6.053 6.803 0.221 117.909 o
7 9 5 4.007 4.502 0.211 165.380 o
7 9 6 16.462 16.500 0.352 40.081 o
7 9 7 17.241 17.405 0.362 37.746 o
7 9 8 49.336 49.723 0.764 8.757 o
7 9 9 3.039 3.005 0.251 171.805 o
7 9 10 31.729 33.112 0.513 17.020 o
7 9 11 67.854 71.529 1.085 4.971 o
7 9 12 14.101 14.903 0.322 47.610 o
7 9 13 6.060 6.200 0.241 114.678 o
7 9 14 1.148 1.397 0.261 227.559 o
7 9 15 7.685 8.301 0.281 85.385 o
7 9 16 40.295 42.216 0.643 11.773 o
7 9 17 4.284 4.502 0.251 140.169 o
7 9 18 18.334 19.214 0.372 34.671 o
7 9 19 2.989 2.693 0.221 200.094 o
7 9 20 8.430 8.702 0.281 80.412 o
7 9 21 2.886 3.105 0.231 189.239 o
7 9 22 5.887 6.100 0.251 113.625 o
7 10 0 37.334 37.021 0.754 11.889 o
7 10 1 4.884 4.994 0.342 96.966 o
7 10 2 26.762 26.409 0.603 18.834 o
7 10 3 7.281 7.004 0.372 72.522 o
7 10 4 101.814 100.641 1.216 2.928 o
7 10 5 6.609 6.502 0.231 111.172 o
7 10 6 9.494 9.496 0.271 75.114 o
7 10 7 6.581 7.004 0.261 101.236 o
7 10 8 6.846 7.296 0.271 95.797 o
7 10 9 43.102 44.226 0.703 10.540 o
7 10 10 34.360 35.714 0.613 14.366 o
7 10 11 0.078 0.301 0.201 478.292 o
7 10 12 3.783 4.110 0.231 161.357 o
7 10 13 0.191 0.492 0.211 414.607 o
7 10 14 22.820 24.309 0.583 21.677 o
7 10 15 5.183 5.899 0.281 110.971 o
7 10 16 1.734 2.100 0.221 248.512 o
7 10 17 14.696 15.506 0.342 44.496 o
7 10 18 12.104 13.114 0.352 51.499 o
7 10 19 11.636 12.501 0.312 57.281 o
7 10 20 2.790 2.904 0.231 193.863 o
7 10 21 0.682 1.005 0.211 351.013 o
7 11 0 20.553 19.405 0.492 27.559 o
7 11 1 38.489 37.815 0.794 11.185 o
7 11 2 3.326 3.497 0.392 94.731 o
7 11 3 16.734 16.611 0.533 30.279 o
7 11 4 76.161 70.534 0.874 5.029 o
7 11 5 7.465 7.507 0.251 95.530 o
7 11 6 70.877 72.433 1.095 4.762 o
7 11 7 17.191 17.606 0.392 36.173 o
7 11 8 5.978 6.200 0.281 103.303 o
7 11 9 11.907 12.109 0.332 55.099 o
7 11 10 2.583 2.904 0.231 198.949 o
7 11 11 0.697 1.105 0.231 301.333 o
7 11 12 31.811 33.112 0.613 15.539 o
7 11 13 3.602 3.899 0.251 154.355 o
7 11 14 53.394 55.923 0.814 7.638 o
7 11 15 5.349 5.507 0.261 118.185 o
7 11 16 1.064 1.005 0.221 304.290 o
7 11 17 7.848 8.301 0.271 86.458 o
7 11 18 5.216 5.607 0.281 111.949 o
7 11 19 7.275 7.507 0.261 94.558 o
7 11 20 0.762 1.196 0.211 338.662 o
7 11 21 10.294 11.798 0.312 62.369 o
7 12 0 92.439 94.742 1.859 2.488 o
7 12 1 6.823 8.100 0.422 63.328 o
7 12 2 28.808 29.313 0.744 15.017 o
7 12 3 50.509 50.928 1.095 6.792 o
7 12 4 13.685 13.998 0.472 38.426 o
7 12 5 31.966 30.107 0.472 18.130 o
7 12 6 24.105 23.414 0.432 25.216 o
7 12 7 8.505 8.501 0.281 80.536 o
7 12 8 33.081 33.212 0.623 14.985 o
7 12 9 0.303 0.100 0.211 423.067 o
7 12 10 29.210 30.418 0.593 17.233 o
7 12 11 0.915 1.296 0.221 304.468 o
7 12 12 3.887 4.502 0.312 117.454 o
7 12 13 13.692 15.003 0.382 43.984 o
7 12 14 5.132 5.406 0.312 103.399 o
7 12 15 4.448 4.502 0.301 116.378 o
7 12 16 8.453 9.004 0.301 76.109 o
7 12 17 2.559 3.105 0.221 205.977 o
7 12 18 7.010 7.708 0.271 93.347 o
7 12 19 2.814 3.105 0.231 190.920 o
7 12 20 0.391 0.904 0.241 302.150 o
7 13 0 18.929 18.601 0.502 28.837 o
7 13 1 12.431 12.702 0.432 44.288 o
7 13 2 3.506 3.799 0.332 115.526 o
7 13 3 16.865 16.913 0.563 28.652 o
7 13 4 52.406 51.521 1.065 6.757 o
7 13 5 11.619 11.205 0.362 53.954 o
7 13 6 45.315 43.120 0.673 10.467 o
7 13 7 3.761 3.497 0.241 161.017 o
7 13 8 2.878 3.105 0.241 181.500 o
7 13 9 10.637 11.305 0.362 56.320 o
7 13 10 1.486 2.502 0.281 182.984 o
7 13 11 8.846 9.004 0.332 69.581 o
7 13 12 3.474 3.497 0.281 142.012 o
7 13 13 8.638 9.004 0.332 70.376 o
7 13 14 23.168 25.012 0.513 23.157 o
7 13 15 0.297 0.603 0.231 340.483 o
7 13 16 5.157 5.698 0.312 102.142 o
7 13 17 3.688 3.497 0.271 144.670 o
7 13 18 4.322 4.401 0.271 130.963 o
7 13 19 2.941 3.306 0.261 163.819 o
7 14 0 9.118 8.100 0.372 64.090 o
7 14 1 14.071 14.310 0.462 38.377 o
7 14 2 6.318 5.999 0.372 78.623 o
7 14 3 17.761 17.405 0.583 26.927 o
7 14 4 21.161 21.706 0.673 20.667 o
7 14 5 2.944 3.005 0.352 114.946 o
7 14 6 37.562 35.513 0.784 11.683 o
7 14 7 10.205 9.406 0.312 66.736 o
7 14 8 1.881 2.402 0.231 225.826 o
7 14 9 20.404 20.309 0.442 29.133 o
7 14 10 23.244 24.108 0.482 24.212 o
7 14 11 6.540 7.105 0.291 93.519 o
7 14 12 1.568 1.698 0.221 263.219 o
7 14 13 2.916 3.306 0.271 157.534 o
7 14 14 0.705 0.603 0.211 364.458 o
7 14 15 2.708 2.904 0.241 187.395 o
7 14 16 16.800 18.008 0.472 32.436 o
7 14 17 0.084 0.201 0.231 370.658 o
7 14 18 0.444 0.492 0.231 334.451 o
7 15 0 12.191 12.601 0.452 43.120 o
7 15 1 11.572 11.898 0.452 44.722 o
7 15 2 5.288 5.406 0.382 82.329 o
7 15 3 10.584 11.004 0.442 48.255 o
7 15 4 26.858 26.409 0.724 16.401 o
7 15 5 2.732 2.301 0.372 110.552 o
7 15 6 7.681 8.100 0.402 63.977 o
7 15 7 8.301 7.004 0.271 87.583 o
7 15 8 9.197 8.903 0.281 76.261 o
7 15 9 8.650 8.200 0.271 82.355 o
7 15 10 1.890 2.000 0.231 232.029 o
7 15 11 17.365 18.008 0.432 33.759 o
7 15 12 0.356 0.492 0.221 367.864 o
7 15 13 7.204 7.708 0.332 79.231 o
7 15 14 6.172 5.999 0.281 102.592 o
7 15 15 3.835 4.010 0.241 155.542 o
7 15 16 5.949 6.502 0.281 102.375 o
7 16 0 5.037 4.994 0.372 87.246 o
7 16 1 4.928 5.095 0.372 87.555 o
7 16 2 0.809 1.105 0.322 172.105 o
7 16 3 12.236 12.501 0.432 44.794 o
7 16 4 17.150 16.299 0.513 30.999 o
7 16 5 3.173 3.206 0.332 121.284 o
7 16 6 4.489 4.301 0.352 98.568 o
7 16 7 10.155 9.406 0.412 54.136 o
7 16 8 3.931 3.698 0.332 112.319 o
7 16 9 10.571 8.903 0.312 66.327 o
7 16 10 2.510 2.603 0.201 235.140 o
7 16 11 1.566 1.397 0.241 240.576 o
7 16 12 6.318 5.999 0.251 110.211 o
7 16 13 3.883 4.010 0.241 154.782 o
7 16 14 0.853 0.703 0.261 249.221 o
7 16 15 2.117 2.502 0.241 206.739 o
7 17 0 3.919 4.502 0.362 98.261 o
7 17 1 8.574 7.909 0.372 66.192 o
7 17 2 3.804 4.301 0.322 114.938 o
7 17 3 5.657 5.306 0.352 88.520 o
7 17 4 3.483 3.306 0.332 117.933 o
7 17 5 1.897 1.809 0.312 156.942 o
7 17 6 26.765 28.017 0.683 16.923 o
7 17 7 0.559 0.201 0.291 222.159 o
7 17 8 3.514 3.005 0.312 128.631 o
7 17 9 0.339 0.804 0.281 234.237 o
7 17 10 3.902 2.603 0.151 233.092 o
7 17 11 1.607 1.105 0.151 421.316 o
7 17 12 6.125 6.602 0.281 100.701 o
7 17 13 11.230 12.109 0.372 52.781 o
7 18 1 1.956 1.598 0.332 143.467 o
7 18 2 1.133 0.804 0.291 199.337 o
7 18 3 0.101 0.100 0.322 195.923 o
7 18 4 2.428 2.201 0.301 153.268 o
7 18 5 11.619 11.506 0.392 50.595 o
7 18 6 2.485 1.397 0.372 116.184 o
7 18 7 4.344 4.502 0.332 105.840 o
7 18 8 10.250 10.300 0.402 54.013 o
7 18 9 16.417 17.807 0.553 29.106 o
7 18 10 2.015 2.301 0.382 111.564 o
7 18 11 6.075 6.602 0.382 76.173 o
7 19 0 1.316 0.904 0.673 43.420 o
7 19 1 0.356 0.904 0.301 205.042 o
7 19 2 0.779 1.397 0.342 153.245 o
7 19 3 4.281 4.200 0.422 79.293 o
7 19 4 0.749 0.201 0.332 171.621 o
7 19 5 2.270 2.693 0.342 127.643 o
7 19 7 0.525 1.105 0.312 187.479 o
7 19 8 3.788 4.301 0.412 83.972 o
7 19 9 0.042 0.100 0.322 197.221 o
7 20 1 3.148 3.799 0.362 105.980 o
7 20 2 2.779 3.105 0.362 111.433 o
7 20 3 2.436 2.693 0.372 111.329 o
7 20 4 2.231 2.904 0.372 112.113 o
7 20 5 4.109 4.301 0.402 85.276 o
8 0 0 7.183 7.004 0.211 109.066 o
8 0 1 1.303 1.397 0.171 385.905 o
8 0 2 198.005 206.689 2.040 0.916 o
8 0 3 142.120 147.460 1.548 1.646 o
8 0 4 7.125 7.909 0.251 96.489 o
8 0 5 9.551 10.501 0.301 68.497 o
8 0 6 0.025 0.301 0.211 442.173 o
8 0 7 31.959 33.514 0.653 14.861 o
8 0 8 7.657 7.808 0.342 75.034 o
8 0 9 0.301 0.301 0.291 228.281 o
8 0 10 27.110 27.514 0.563 19.263 o
8 0 11 1.404 1.598 0.352 136.995 o
8 0 12 0.810 0.804 0.251 265.502 o
8 0 13 13.097 12.601 0.392 46.489 o
8 0 14 48.400 45.723 0.914 8.236 o
8 0 15 31.643 29.112 0.663 15.479 o
8 0 16 48.618 45.321 0.894 8.356 o
8 0 17 0.062 0.100 0.322 196.785 o
8 0 18 21.644 19.405 0.533 25.355 o
8 0 19 5.577 5.095 0.332 95.236 o
8 0 21 0.053 0.201 0.352 164.204 o
8 0 22 0.910 0.703 0.281 218.570 o
8 0 23 13.669 12.210 0.402 44.987 o
8 0 24 2.605 2.502 0.301 148.563 o
8 1 0 150.508 147.771 1.085 1.715 o
8 1 1 129.873 134.255 0.985 2.145 o
8 1 2 61.394 65.128 0.563 7.205 o
8 1 3 23.735 22.912 0.322 28.645 o
8 1 4 184.350 195.394 1.417 1.127 o
8 1 5 28.614 28.811 0.352 22.121 o
8 1 6 14.204 14.802 0.271 51.003 o
8 1 7 17.436 18.309 0.322 38.761 o
8 1 8 53.546 53.129 0.713 8.252 o
8 1 9 82.385 82.231 1.045 4.098 o
8 1 10 36.619 35.614 0.492 15.091 o
8 1 11 41.000 40.618 0.553 12.571 o
8 1 12 3.124 3.497 0.211 194.811 o
8 1 13 23.885 21.907 0.372 27.621 o
8 1 14 31.320 29.715 0.452 18.813 o
8 1 15 26.572 25.012 0.422 23.235 o
8 1 16 7.463 6.904 0.281 90.744 o
8 1 17 56.278 52.426 0.784 7.651 o
8 1 18 3.293 3.407 0.251 163.535 o
8 1 19 3.087 3.005 0.241 178.211 o
8 1 20 9.559 8.401 0.271 77.334 o
8 1 21 3.266 3.306 0.231 178.745 o
8 1 22 0.210 0.492 0.201 450.026 o
8 1 23 29.822 25.605 0.452 20.562 o
8 1 24 2.925 2.502 0.201 223.013 o
8 2 0 24.061 24.811 0.322 27.502 o
8 2 1 44.257 47.321 0.462 11.680 o
8 2 2 120.280 124.447 0.965 2.424 o
8 2 3 33.713 35.212 0.372 17.593 o
8 2 4 100.671 102.249 0.844 3.297 o
8 2 5 46.376 49.522 0.502 10.767 o
8 2 6 36.277 36.217 0.462 15.429 o
8 2 7 4.716 4.994 0.201 154.002 o
8 2 8 31.336 30.519 0.462 18.468 o
8 2 9 290.666 288.518 3.226 0.445 o
8 2 10 1.616 1.397 0.181 338.662 o
8 2 11 78.180 78.433 0.955 4.542 o
8 2 12 3.379 3.407 0.191 205.018 o
8 2 13 28.446 27.514 0.452 20.786 o
8 2 14 28.812 26.509 0.452 20.859 o
8 2 15 3.570 3.497 0.261 152.086 o
8 2 16 20.736 19.013 0.392 31.289 o
8 2 17 6.839 6.803 0.291 92.581 o
8 2 18 14.712 13.506 0.332 47.076 o
8 2 19 2.539 2.402 0.241 197.246 o
8 2 20 1.968 1.698 0.231 234.499 o
8 2 21 4.791 4.301 0.231 144.100 o
8 2 22 8.655 7.607 0.261 85.773 o
8 2 23 10.989 9.406 0.271 69.040 o
8 2 24 0.544 0.603 0.221 349.628 o
8 3 0 52.160 52.325 0.472 9.612 o
8 3 1 11.078 11.305 0.211 71.769 o
8 3 2 236.481 244.202 1.738 0.731 o
8 3 3 5.002 5.698 0.171 156.500 o
8 3 4 268.107 276.228 2.150 0.568 o
8 3 5 11.492 12.501 0.251 63.739 o
8 3 6 108.190 108.148 1.125 2.761 o
8 3 7 54.932 54.627 0.693 8.080 o
8 3 8 45.160 46.326 0.663 10.282 o
8 3 9 27.694 28.117 0.402 21.992 o
8 3 10 2.529 2.502 0.221 215.303 o
8 3 11 0.123 0.201 0.191 527.226 o
8 3 12 10.404 9.908 0.251 72.978 o
8 3 13 43.488 41.211 0.593 11.610 o
8 3 14 35.073 33.815 0.502 15.798 o
8 3 15 5.558 5.507 0.231 126.783 o
8 3 16 18.691 17.305 0.372 35.410 o
8 3 17 56.041 52.818 0.754 7.789 o
8 3 18 19.891 18.410 0.372 33.308 o
8 3 19 6.670 5.899 0.231 113.376 o
8 3 20 1.721 2.000 0.251 213.853 o
8 3 21 8.466 7.607 0.271 84.941 o
8 3 22 1.927 1.598 0.211 264.758 o
8 3 23 20.001 17.505 0.392 32.878 o
8 3 24 10.169 9.205 0.281 71.395 o
8 4 0 74.704 76.634 0.633 5.407 o
8 4 1 28.875 29.614 0.342 21.882 o
8 4 2 40.304 40.518 0.442 13.686 o
8 4 3 96.600 99.043 0.904 3.426 o
8 4 4 40.970 41.513 0.533 12.636 o
8 4 5 92.540 92.843 1.095 3.446 o
8 4 6 63.546 63.831 0.784 6.396 o
8 4 7 88.986 90.743 1.105 3.589 o
8 4 8 15.374 16.500 0.301 44.803 o
8 4 9 48.420 50.225 0.643 9.542 o
8 4 10 37.849 38.016 0.513 14.130 o
8 4 11 42.097 42.115 0.583 11.893 o
8 4 12 34.286 34.016 0.482 16.290 o
8 4 13 21.204 20.611 0.382 30.372 o
8 4 14 30.112 28.509 0.452 19.675 o
8 4 15 2.340 2.402 0.211 233.455 o
8 4 16 6.506 6.502 0.271 101.009 o
8 4 17 37.438 35.121 0.593 13.816 o
8 4 18 7.301 6.502 0.271 95.406 o
8 4 19 5.103 4.703 0.241 132.954 o
8 4 20 19.078 17.907 0.372 34.561 o
8 4 21 5.229 5.095 0.241 129.126 o
8 4 22 1.649 1.598 0.221 261.944 o
8 4 23 2.031 1.598 0.231 234.048 o
8 5 0 14.058 13.305 0.201 58.194 o
8 5 1 67.464 67.429 0.673 6.224 o
8 5 2 204.636 208.889 1.779 0.922 o
8 5 3 106.374 107.947 1.125 2.807 o
8 5 4 51.792 52.325 0.683 8.680 o
8 5 5 28.509 29.012 0.472 19.992 o
8 5 6 72.845 74.634 1.125 4.540 o
8 5 7 0.115 0.000 0.161 757.595 o
8 5 8 16.524 17.305 0.301 42.009 o
8 5 9 77.058 77.438 0.935 4.664 o
8 5 10 24.271 23.907 0.372 26.472 o
8 5 11 91.758 90.944 1.095 3.504 o
8 5 12 10.934 10.210 0.271 67.705 o
8 5 13 23.290 23.816 0.412 26.221 o
8 5 14 19.871 19.304 0.362 33.214 o
8 5 15 9.364 9.004 0.291 73.724 o
8 5 16 2.416 2.402 0.251 191.102 o
8 5 17 10.363 10.501 0.332 61.786 o
8 5 18 13.062 12.009 0.312 54.122 o
8 5 19 1.851 1.809 0.261 202.156 o
8 5 20 3.708 3.306 0.241 163.574 o
8 5 21 0.956 1.105 0.211 328.846 o
8 5 22 2.318 2.402 0.231 212.736 o
8 5 23 1.473 1.196 0.211 296.035 o
8 6 0 139.653 136.657 1.909 1.569 o
8 6 1 153.983 147.862 1.939 1.383 o
8 6 2 14.610 14.611 0.261 50.941 o
8 6 3 6.767 7.004 0.221 110.216 o
8 6 4 37.607 39.111 0.563 13.542 o
8 6 5 22.277 23.414 0.422 26.890 o
8 6 6 27.709 30.418 0.482 19.855 o
8 6 7 36.171 37.021 0.563 14.238 o
8 6 8 1.290 1.196 0.201 326.023 o
8 6 9 15.149 15.104 0.291 47.248 o
8 6 10 42.219 42.517 0.593 11.742 o
8 6 11 31.648 32.720 0.502 17.274 o
8 6 12 6.800 7.195 0.231 106.518 o
8 6 13 23.683 23.615 0.422 25.723 o
8 6 14 31.419 30.107 0.482 18.212 o
8 6 15 11.101 11.798 0.332 57.689 o
8 6 16 30.578 30.519 0.553 17.357 o
8 6 17 10.245 9.908 0.301 67.022 o
8 6 18 10.666 10.401 0.281 67.124 o
8 6 19 2.637 2.603 0.231 201.394 o
8 6 20 4.001 4.010 0.251 147.501 o
8 6 21 0.533 0.301 0.201 424.691 o
8 6 22 1.249 1.497 0.211 299.933 o
8 6 23 4.418 4.010 0.261 136.821 o
8 7 0 17.387 17.716 0.502 30.591 o
8 7 1 12.651 13.114 0.452 41.993 o
8 7 2 7.581 7.507 0.382 68.646 o
8 7 3 9.078 9.305 0.241 82.248 o
8 7 4 59.948 62.425 0.874 6.459 o
8 7 5 10.948 11.607 0.271 65.097 o
8 7 6 17.831 18.410 0.362 36.264 o
8 7 7 36.042 36.116 0.563 14.409 o
8 7 8 53.764 53.622 0.844 7.581 o
8 7 9 1.596 1.899 0.221 257.884 o
8 7 10 27.529 29.213 0.452 20.822 o
8 7 11 66.870 69.831 0.894 5.592 o
8 7 12 1.094 1.196 0.201 339.057 o
8 7 13 10.021 10.109 0.281 70.162 o
8 7 14 17.085 16.400 0.362 38.684 o
8 7 15 4.939 4.994 0.261 125.019 o
8 7 16 15.538 16.209 0.372 40.593 o
8 7 17 1.121 0.703 0.221 309.567 o
8 7 18 25.802 24.811 0.452 23.101 o
8 7 19 42.003 41.020 0.643 11.539 o
8 7 20 5.155 4.994 0.241 130.582 o
8 7 21 10.877 10.009 0.301 64.608 o
8 7 22 7.535 7.507 0.251 95.055 o
8 8 0 6.403 6.703 0.372 76.721 o
8 8 1 8.477 7.808 0.392 63.537 o
8 8 2 5.575 6.100 0.291 103.760 o
8 8 3 53.274 55.019 0.713 8.169 o
8 8 4 60.371 63.831 0.854 6.434 o
8 8 5 3.972 4.200 0.191 180.811 o
8 8 6 42.081 43.221 0.663 11.138 o
8 8 7 94.723 95.546 1.296 3.093 o
8 8 8 35.790 37.021 0.613 13.783 o
8 8 9 11.516 12.009 0.332 56.264 o
8 8 10 7.036 6.904 0.241 103.250 o
8 8 11 6.637 7.195 0.241 105.279 o
8 8 12 4.445 4.803 0.251 136.137 o
8 8 13 31.857 32.720 0.553 16.463 o
8 8 14 3.514 3.698 0.241 163.544 o
8 8 15 10.439 10.702 0.312 63.684 o
8 8 16 8.753 8.903 0.291 76.661 o
8 8 17 31.162 31.916 0.513 17.479 o
8 8 18 15.216 15.908 0.392 40.104 o
[truncated: 102,431 more chars]
