# Supplementary material for: Fragmentation and transferability in Hirshfeld atom refinement
Source: IUCrJ. 2022 Feb 26;9(Pt 2):298–315. doi: 10.1107/S2052252522000690 (PMC8895009; doi:10.1107/S2052252522000690)
Supplement: Supplementary file 2 [file m-09-00298-sup2.zip › cif/extendingFragHar/DUCMAQ_fragHAR.cif]

data_DUCMAQ_fragHAR
_audit_creation_date               2021-06-21
_audit_creation_method
;
Olex2 1.3
(compiled 2020.07.31 svn.rc2a77460 for OlexSys, GUI svn.r6145)
;
_audit_contact_author_address      ?
_audit_contact_author_email        ?
_audit_contact_author_name         ''
_audit_contact_author_phone        ?
_publ_contact_author_id_orcid      ?
_publ_section_references
;
Bourhis, L.J., Dolomanov, O.V., Gildea, R.J., Howard, J.A.K., Puschmann, H.
 (2015). Acta Cryst. A71, 59-75.

Dolomanov, O.V., Bourhis, L.J., Gildea, R.J, Howard, J.A.K. & Puschmann, H.
 (2009), J. Appl. Cryst. 42, 339-341.
;
_chemical_formula_moiety           'C12 H19 N5 O4, C3 H8 O, H2 O'
_chemical_formula_sum              'C15 H29 N5 O6'
_chemical_formula_weight           375.428
_chemical_absolute_configuration   unk
loop_
  _atom_type_symbol
  _atom_type_scat_dispersion_real
  _atom_type_scat_dispersion_imag
  _atom_type_scat_Cromer_Mann_a1
  _atom_type_scat_Cromer_Mann_a2
  _atom_type_scat_Cromer_Mann_a3
  _atom_type_scat_Cromer_Mann_a4
  _atom_type_scat_Cromer_Mann_b1
  _atom_type_scat_Cromer_Mann_b2
  _atom_type_scat_Cromer_Mann_b3
  _atom_type_scat_Cromer_Mann_b4
  _atom_type_scat_Cromer_Mann_c
  _atom_type_scat_source
  _atom_type_scat_dispersion_source
 H 0.00000 0.00000 0.49300 0.32291 0.14019 0.04081 10.51090 26.12570 3.14236
 57.79970 0.0030380000826
 'International Tables Volume C Table 6.1.1.4 (pp. 500-502)'
 'Henke, Gullikson and Davis, At. Data and Nucl. Data Tables, 1993, 54, 2'
 C 0.00153 0.00092 2.31000 1.02000 1.58860 0.86500 20.84390 10.20750 0.56870
 51.65120 0.215599998832
 'International Tables Volume C Table 6.1.1.4 (pp. 500-502)'
 'Henke, Gullikson and Davis, At. Data and Nucl. Data Tables, 1993, 54, 2'
 O 0.00624 0.00357 3.04850 2.28680 1.54630 0.86700 13.27710 5.70110 0.32390
 32.90890 0.250800013542
 'International Tables Volume C Table 6.1.1.4 (pp. 500-502)'
 'Henke, Gullikson and Davis, At. Data and Nucl. Data Tables, 1993, 54, 2'
 N 0.00324 0.00187 12.21260 3.13220 2.01250 1.16630 0.00570 9.89330 28.99750
 0.58260 -11.5290002823
 'International Tables Volume C Table 6.1.1.4 (pp. 500-502)'
 'Henke, Gullikson and Davis, At. Data and Nucl. Data Tables, 1993, 54, 2'

_space_group_crystal_system        'monoclinic'
_space_group_IT_number             4
_space_group_name_H-M_alt          'P 1 21 1'
_space_group_name_Hall             ' P 2yb'
loop_
  _space_group_symop_id
  _space_group_symop_operation_xyz
 1 x,y,z
 2 -x,y+1/2,-z

_symmetry_Int_Tables_number        4
_cell_length_a                     8.7410(17)
_cell_length_b                     9.4200(19)
_cell_length_c                     11.989(2)
_cell_angle_alpha                  90
_cell_angle_beta                   95.49(3)
_cell_angle_gamma                  90
_cell_volume                       982.6(3)
_cell_formula_units_Z              2
_cell_measurement_temperature      100.0
_cell_measurement_reflns_used    43348
_cell_measurement_theta_min      2.17
_cell_measurement_theta_max      40.63
_exptl_crystal_description       block
_exptl_absorpt_coefficient_mu      0.060
_exptl_crystal_density_diffrn      1.269
_exptl_crystal_F_000               404.064
_exptl_crystal_size_max            0.4
_exptl_crystal_size_mid            0.35
_exptl_crystal_size_min            0.25
_diffrn_measurement_device_type  'MarCCD 165 detector'
_diffrn_reflns_av_R_equivalents    0.0000
_diffrn_reflns_av_unetI/netI       0.0144
_diffrn_reflns_Laue_measured_fraction_full  0.9984
_diffrn_reflns_Laue_measured_fraction_max  0.9895
_diffrn_reflns_limit_h_max         20
_diffrn_reflns_limit_h_min         -20
_diffrn_reflns_limit_k_max         21
_diffrn_reflns_limit_k_min         0
_diffrn_reflns_limit_l_max         27
_diffrn_reflns_limit_l_min         0
_diffrn_reflns_number              13235
_diffrn_reflns_point_group_measured_fraction_full  0.9984
_diffrn_reflns_point_group_measured_fraction_max  0.9895
_diffrn_reflns_theta_full          19.6334
_diffrn_reflns_theta_max           40.63
_diffrn_reflns_theta_min           2.17
_diffrn_ambient_temperature        100.0
_diffrn_measured_fraction_theta_full  0.9984
_diffrn_measured_fraction_theta_max  0.9895
_diffrn_radiation_type             synchrotron
_diffrn_radiation_wavelength       0.56
_reflns_Friedel_coverage           0.0
_reflns_limit_h_max                20
_reflns_limit_h_min                -20
_reflns_limit_k_max                21
_reflns_limit_k_min                0
_reflns_limit_l_max                27
_reflns_limit_l_min                0
_reflns_number_gt                  12389
_reflns_number_total               13235
_reflns_threshold_expression       I>=2u(I)
_computing_molecular_graphics      'Olex2 1.3 (Dolomanov et al., 2009)'
_computing_publication_material    'Olex2 1.3 (Dolomanov et al., 2009)'
_computing_structure_refinement    'olex2.refine 1.3 (Bourhis et al., 2015)'
_refine_diff_density_max           0.1608
_refine_diff_density_min           -0.3013
_refine_diff_density_rms           0.0363
_refine_ls_d_res_high              0.4300
_refine_ls_d_res_low               7.3941
_refine_ls_goodness_of_fit_ref     1.1101
_refine_ls_hydrogen_treatment      refall
_refine_ls_matrix_type             full
_refine_ls_number_constraints      0
_refine_ls_number_parameters       496
_refine_ls_number_reflns           13235
_refine_ls_number_restraints       1
_refine_ls_R_factor_all            0.0258
_refine_ls_R_factor_gt             0.0233
_refine_ls_restrained_S_all        1.1101
_refine_ls_shift/su_max            0.0009
_refine_ls_shift/su_mean           0.0000
_refine_ls_structure_factor_coef   Fsqd
_refine_ls_weighting_details      
 'w=1/[\s^2^(Fo^2^)+(0.0198P)^2^+0.0188P] where P=(Fo^2^+2Fc^2^)/3'
_refine_ls_weighting_scheme        calc
_refine_ls_wR_factor_gt            0.0513
_refine_ls_wR_factor_ref           0.0521
_olex2_refinement_description
;
;
loop_
  _atom_site_label
  _atom_site_type_symbol
  _atom_site_fract_x
  _atom_site_fract_y
  _atom_site_fract_z
  _atom_site_U_iso_or_equiv
  _atom_site_adp_type
  _atom_site_occupancy
  _atom_site_refinement_flags_posn
 O1 O 0.93288(4) -0.19163(3) 0.50610(2) 0.01734(4) Uani 1.000000 .
 O2 O 1.04573(4) 0.16956(3) 0.23879(2) 0.02097(5) Uani 1.000000 .
 O3 O 0.91859(3) 0.05946(4) -0.08494(2) 0.01837(4) Uani 1.000000 .
 O4 O 1.11843(4) 0.20539(3) -0.09683(2) 0.01782(4) Uani 1.000000 .
 O5 O 0.62484(3) 0.06595(3) 0.58428(2) 0.01726(4) Uani 1.000000 .
 O6 O 0.68231(4) -0.11647(4) -0.03405(3) 0.02024(5) Uani 1.000000 .
 N1 N 0.89032(3) -0.04540(3) 0.69943(2) 0.01300(3) Uani 1.000000 .
 N2 N 0.96416(3) 0.01898(3) 0.416916(18) 0.01189(3) Uani 1.000000 .
 N3 N 1.04647(3) -0.02940(3) 0.130425(19) 0.01331(3) Uani 1.000000 .
 N4 N 0.61013(4) 0.13685(4) 0.35739(2) 0.01630(4) Uani 1.000000 .
 N5 N 0.50565(4) 0.24209(4) 0.20176(3) 0.01885(5) Uani 1.000000 .
 C1 C 0.99965(4) 0.01267(3) 0.62187(2) 0.01293(4) Uani 1.000000 .
 C2 C 0.96203(4) -0.06227(3) 0.50891(2) 0.01206(3) Uani 1.000000 .
 C3 C 0.93079(3) -0.04497(3) 0.30616(2) 0.01121(3) Uani 1.000000 .
 C4 C 1.01197(3) 0.04302(3) 0.22130(2) 0.01191(3) Uani 1.000000 .
 C5 C 1.14241(4) 0.03207(4) 0.04935(2) 0.01378(4) Uani 1.000000 .
 C6 C 1.05045(4) 0.10628(3) -0.05045(2) 0.01275(4) Uani 1.000000 .
 C7 C 1.16623(4) -0.01529(6) 0.66855(3) 0.02160(6) Uani 1.000000 .
 C8 C 1.24121(6) -0.08524(6) 0.00244(4) 0.02698(9) Uani 1.000000 .
 C9 C 0.75556(4) -0.06539(3) 0.27432(2) 0.01333(4) Uani 1.000000 .
 C10 C 0.65793(4) 0.06598(4) 0.26469(2) 0.01359(4) Uani 1.000000 .
 C11 C 0.51882(4) 0.24151(4) 0.31575(3) 0.01845(5) Uani 1.000000 .
 C12 C 0.59315(4) 0.13037(4) 0.16799(3) 0.01761(5) Uani 1.000000 .
 C13 C 0.54314(5) 0.14879(5) 0.75871(3) 0.02141(6) Uani 1.000000 .
 C14 C 0.55864(4) 0.18698(4) 0.63616(3) 0.01615(4) Uani 1.000000 .
 C15 C 0.65682(6) 0.31978(5) 0.62600(5) 0.02742(8) Uani 1.000000 .
 H1 H 0.9798(12) 0.1271(11) 0.6129(8) 0.027(2) Uani 1.000000 .
 H3 H 0.9812(10) -0.1496(10) 0.3077(7) 0.0222(19) Uani 1.000000 .
 H5 H 1.2185(11) 0.1127(12) 0.0950(7) 0.030(2) Uani 1.000000 .
 H7A H 1.1899(13) 0.0482(15) 0.7487(8) 0.041(3) Uani 1.000000 .
 H7B H 1.2476(13) 0.0246(18) 0.6081(8) 0.052(4) Uani 1.000000 .
 H7C H 1.1870(13) -0.1324(14) 0.6806(10) 0.042(3) Uani 1.000000 .
 H8A H 1.3104(15) -0.1393(16) 0.0710(10) 0.057(4) Uani 1.000000 .
 H8B H 1.3159(13) -0.0381(16) -0.0567(9) 0.049(4) Uani 1.000000 .
 H8C H 1.1683(15) -0.1674(12) -0.0425(11) 0.047(3) Uani 1.000000 .
 H9A H 0.7169(11) -0.1359(12) 0.3393(8) 0.026(2) Uani 1.000000 .
 H9B H 0.7431(11) -0.1238(11) 0.1941(8) 0.027(2) Uani 1.000000 .
 H11 H 0.4606(13) 0.3209(12) 0.3642(9) 0.034(3) Uani 1.000000 .
 H12 H 0.6003(13) 0.1022(16) 0.0796(8) 0.041(3) Uani 1.000000 .
 H1NA H 0.9051(13) -0.1554(13) 0.7082(9) 0.025(2) Uani 1.000000 .
 H1NB H 0.7764(12) -0.0214(12) 0.6651(9) 0.025(2) Uani 1.000000 .
 H1NC H 0.9076(14) 0.0051(14) 0.7817(9) 0.028(3) Uani 1.000000 .
 H2N H 0.9890(12) 0.1264(12) 0.4230(9) 0.023(2) Uani 1.000000 .
 H3N H 1.0079(13) -0.1306(12) 0.1202(9) 0.027(2) Uani 1.000000 .
 H5N H 0.4371(14) 0.3088(14) 0.1469(10) 0.034(3) Uani 1.000000 .
 H13A H 0.4745(14) 0.0518(14) 0.7647(9) 0.043(3) Uani 1.000000 .
 H13B H 0.4835(14) 0.2340(15) 0.7997(9) 0.047(4) Uani 1.000000 .
 H13C H 0.6575(12) 0.1358(16) 0.8029(9) 0.046(3) Uani 1.000000 .
 H14 H 0.4434(11) 0.2086(12) 0.5910(8) 0.034(3) Uani 1.000000 .
 H15A H 0.7704(14) 0.3008(17) 0.6724(12) 0.058(4) Uani 1.000000 .
 H15B H 0.6044(16) 0.4128(14) 0.6640(13) 0.060(4) Uani 1.000000 .
 H15C H 0.6776(16) 0.3401(17) 0.5372(10) 0.057(4) Uani 1.000000 .
 H5O H 0.6252(13) 0.0903(16) 0.5028(10) 0.030(3) Uani 1.000000 .
 H6OA H 0.7387(16) -0.1891(14) 0.0100(11) 0.036(3) Uani 1.000000 .
 H6OB H 0.7669(13) -0.0492(14) -0.0472(10) 0.027(3) Uani 1.000000 .

loop_
  _atom_site_aniso_label
  _atom_site_aniso_U_11
  _atom_site_aniso_U_22
  _atom_site_aniso_U_33
  _atom_site_aniso_U_12
  _atom_site_aniso_U_13
  _atom_site_aniso_U_23
 O1 0.03043(12) 0.01001(7) 0.01130(7) -0.00102(8) 0.00048(7) 0.00064(5)
 O2 0.03530(15) 0.01188(8) 0.01713(9) -0.00657(9) 0.00970(9) -0.00329(7)
 O3 0.01850(9) 0.02397(11) 0.01221(7) -0.00248(9) -0.00066(6) 0.00099(7)
 O4 0.02268(11) 0.01495(8) 0.01590(8) -0.00020(8) 0.00227(7) 0.00541(7)
 O5 0.01915(9) 0.01811(9) 0.01423(7) 0.00432(8) 0.00011(6) -0.00025(7)
 O6 0.01979(10) 0.02082(11) 0.01930(10) -0.00215(9) -0.00228(8) -0.00271(8)
 N1 0.01597(8) 0.01260(8) 0.01050(6) 0.00119(7) 0.00163(6) 0.00028(6)
 N2 0.01672(8) 0.01025(7) 0.00870(6) -0.00060(6) 0.00116(5) 0.00002(5)
 N3 0.01938(9) 0.01205(8) 0.00879(6) -0.00166(7) 0.00278(6) -0.00045(5)
 N4 0.01852(10) 0.01793(10) 0.01240(7) 0.00430(8) 0.00119(7) -0.00026(7)
 N5 0.01850(11) 0.02005(11) 0.01731(9) 0.00389(9) -0.00194(8) 0.00228(8)
 C1 0.01735(10) 0.01201(8) 0.00936(7) -0.00077(8) 0.00101(6) -0.00059(6)
 C2 0.01743(9) 0.00988(8) 0.00879(6) 0.00030(7) 0.00082(6) 0.00005(6)
 C3 0.01484(9) 0.00981(7) 0.00907(6) -0.00019(7) 0.00161(6) -0.00010(6)
 C4 0.01659(9) 0.01003(8) 0.00925(6) -0.00104(7) 0.00193(6) -0.00020(6)
 C5 0.01608(9) 0.01552(10) 0.00987(7) 0.00035(8) 0.00186(6) 0.00228(7)
 C6 0.01688(10) 0.01220(8) 0.00921(7) 0.00078(8) 0.00150(6) 0.00064(6)
 C7 0.01570(11) 0.0340(2) 0.01492(10) -0.00238(12) 0.00075(8) -0.00391(11)
 C8 0.03135(19) 0.02819(19) 0.02353(15) 0.01547(16) 0.01362(14) 0.01095(14)
 C9 0.01527(9) 0.01220(9) 0.01248(8) -0.00115(7) 0.00113(7) -0.00140(7)
 C10 0.01467(9) 0.01464(9) 0.01132(8) 0.00054(8) 0.00045(6) -0.00019(7)
 C11 0.01842(12) 0.01929(12) 0.01743(11) 0.00526(10) 0.00067(9) -0.00037(9)
 C12 0.01963(12) 0.02025(12) 0.01247(9) 0.00261(10) -0.00092(8) 0.00105(8)
 C13 0.02044(13) 0.02825(17) 0.01552(10) 0.00554(13) 0.00164(9) -0.00141(11)
 C14 0.01425(10) 0.01786(11) 0.01607(10) 0.00252(9) -0.00003(8) -0.00083(8)
 C15 0.02898(19) 0.02069(16) 0.0332(2) -0.00395(15) 0.00607(16) -0.00420(15)
 H1 0.040(6) 0.015(4) 0.028(5) 0.000(4) 0.004(4) -0.007(4)
 H3 0.030(5) 0.014(4) 0.022(4) 0.013(4) 0.001(4) -0.004(3)
 H5 0.032(5) 0.042(7) 0.017(4) -0.010(5) 0.008(4) 0.003(5)
 H7A 0.038(6) 0.059(9) 0.026(5) 0.000(6) 0.002(5) -0.033(6)
 H7B 0.035(6) 0.101(12) 0.021(5) -0.023(8) 0.011(5) 0.005(7)
 H7C 0.036(6) 0.039(7) 0.049(7) 0.012(6) 0.003(6) 0.001(6)
 H8A 0.073(9) 0.066(10) 0.033(6) 0.045(8) 0.006(6) 0.023(7)
 H8B 0.044(7) 0.064(10) 0.043(7) 0.009(7) 0.025(6) 0.013(7)
 H8C 0.067(9) 0.022(6) 0.053(8) -0.008(6) 0.014(7) -0.005(6)
 H9A 0.027(5) 0.030(5) 0.023(5) -0.008(4) 0.006(4) 0.005(4)
 H9B 0.025(5) 0.029(5) 0.027(5) 0.001(5) 0.002(4) -0.014(4)
 H11 0.039(6) 0.028(6) 0.036(6) 0.010(5) 0.005(5) -0.009(5)
 H12 0.040(6) 0.061(9) 0.022(5) 0.014(7) 0.006(5) 0.002(6)
 H1NA 0.029(6) 0.025(6) 0.021(5) 0.004(5) 0.001(5) -0.003(5)
 H1NB 0.027(5) 0.026(6) 0.020(5) 0.002(5) 0.001(4) -0.006(5)
 H1NC 0.033(6) 0.027(7) 0.022(5) 0.010(6) -0.004(5) -0.007(5)
 H2N 0.021(5) 0.020(5) 0.028(5) -0.004(4) -0.002(4) -0.002(4)
 H3N 0.038(6) 0.020(5) 0.025(5) -0.002(5) 0.009(5) -0.004(4)
 H5N 0.038(7) 0.032(7) 0.032(6) 0.020(6) -0.005(5) -0.006(6)
 H13A 0.057(7) 0.039(7) 0.034(6) -0.015(6) 0.013(5) 0.001(6)
 H13B 0.052(8) 0.059(9) 0.029(6) 0.024(7) 0.003(5) -0.020(6)
 H13C 0.033(6) 0.078(10) 0.027(6) 0.005(7) -0.007(4) -0.005(6)
 H14 0.029(5) 0.044(7) 0.028(5) 0.017(5) -0.008(4) -0.009(5)
 H15A 0.039(7) 0.062(10) 0.073(10) -0.009(7) 0.002(7) -0.004(8)
 H15B 0.074(10) 0.021(6) 0.088(11) 0.002(7) 0.030(8) -0.009(7)
 H15C 0.077(10) 0.055(10) 0.039(7) -0.021(8) 0.014(7) -0.008(7)
 H5O 0.014(5) 0.044(8) 0.034(6) 0.008(6) 0.009(4) 0.006(6)
 H6OA 0.045(8) 0.024(6) 0.039(7) -0.001(6) -0.001(6) -0.010(6)
 H6OB 0.020(5) 0.029(7) 0.029(6) 0.001(5) -0.006(5) -0.001(6)

loop_
  _geom_bond_atom_site_label_1
  _geom_bond_atom_site_label_2
  _geom_bond_distance
  _geom_bond_site_symmetry_2
  _geom_bond_publ_flag
 O1 C2 1.2447(4) . ?
 O2 C4 1.2410(4) . ?
 O3 C6 1.2660(5) . ?
 O4 C6 1.2638(4) . ?
 O5 C14 1.4458(5) . ?
 O5 H5O 1.004(12) . ?
 O6 H6OA 0.970(14) . ?
 O6 H6OB 0.998(12) . ?
 N1 C1 1.4990(5) . ?
 N1 H1NA 1.048(12) . ?
 N1 H1NB 1.065(11) . ?
 N1 H1NC 1.093(11) . ?
 N2 C2 1.3441(4) . ?
 N2 C3 1.4618(4) . ?
 N2 H2N 1.036(11) . ?
 N3 C4 1.3440(4) . ?
 N3 C5 1.4627(5) . ?
 N3 H3N 1.015(11) . ?
 N4 C10 1.3944(5) . ?
 N4 C11 1.3350(5) . ?
 N5 C11 1.3605(5) . ?
 N5 C12 1.3842(6) . ?
 N5 H5N 1.054(12) . ?
 C1 C2 1.5348(5) . ?
 C1 C7 1.5320(6) . ?
 C1 H1 1.095(10) . ?
 C3 C4 1.5375(5) . ?
 C3 C9 1.5547(5) . ?
 C3 H3 1.079(9) . ?
 C5 C6 1.5434(5) . ?
 C5 C8 1.5415(6) . ?
 C5 H5 1.118(11) . ?
 C7 H7A 1.134(10) . ?
 C7 H7B 1.128(10) . ?
 C7 H7C 1.125(13) . ?
 C8 H8A 1.098(11) . ?
 C8 H8B 1.102(11) . ?
 C8 H8C 1.109(12) . ?
 C9 C10 1.5014(5) . ?
 C9 H9A 1.101(9) . ?
 C9 H9B 1.104(9) . ?
 C10 C12 1.3809(5) . ?
 C11 H11 1.101(10) . ?
 C12 H12 1.100(10) . ?
 C13 C14 1.5311(6) . ?
 C13 H13A 1.099(12) . ?
 C13 H13B 1.098(11) . ?
 C13 H13C 1.092(10) . ?
 C14 C15 1.5286(7) . ?
 C14 H14 1.116(9) . ?
 C15 H15A 1.105(13) . ?
 C15 H15B 1.107(12) . ?
 C15 H15C 1.113(12) . ?

loop_
  _geom_angle_atom_site_label_1
  _geom_angle_atom_site_label_2
  _geom_angle_atom_site_label_3
  _geom_angle
  _geom_angle_site_symmetry_1
  _geom_angle_site_symmetry_3
  _geom_angle_publ_flag
 H5O O5 C14 106.1(8) . . ?
 H6OB O6 H6OA 100.9(10) . . ?
 H1NA N1 C1 110.0(6) . . ?
 H1NB N1 C1 108.1(6) . . ?
 H1NB N1 H1NA 110.5(9) . . ?
 H1NC N1 C1 111.1(7) . . ?
 H1NC N1 H1NA 109.6(9) . . ?
 H1NC N1 H1NB 107.5(8) . . ?
 C3 N2 C2 119.57(2) . . ?
 H2N N2 C2 121.2(6) . . ?
 H2N N2 C3 119.3(6) . . ?
 C5 N3 C4 121.68(3) . . ?
 H3N N3 C4 118.5(6) . . ?
 H3N N3 C5 119.8(6) . . ?
 C11 N4 C10 105.64(3) . . ?
 C12 N5 C11 107.14(3) . . ?
 H5N N5 C11 128.1(6) . . ?
 H5N N5 C12 124.6(6) . . ?
 C2 C1 N1 106.50(2) . . ?
 C7 C1 N1 110.53(3) . . ?
 C7 C1 C2 111.05(3) . . ?
 H1 C1 N1 108.4(5) . . ?
 H1 C1 C2 110.3(5) . . ?
 H1 C1 C7 109.9(5) . . ?
 N2 C2 O1 123.65(3) . . ?
 C1 C2 O1 120.01(2) . . ?
 C1 C2 N2 116.33(2) . . ?
 C4 C3 N2 108.32(2) . . ?
 C9 C3 N2 112.35(2) . . ?
 C9 C3 C4 114.23(2) . . ?
 H3 C3 N2 108.3(4) . . ?
 H3 C3 C4 106.9(5) . . ?
 H3 C3 C9 106.4(5) . . ?
 N3 C4 O2 123.80(3) . . ?
 C3 C4 O2 121.56(3) . . ?
 C3 C4 N3 114.61(2) . . ?
 C6 C5 N3 113.91(3) . . ?
 C8 C5 N3 109.60(3) . . ?
 C8 C5 C6 108.08(3) . . ?
 H5 C5 N3 107.2(4) . . ?
 H5 C5 C6 108.3(6) . . ?
 H5 C5 C8 109.8(5) . . ?
 O4 C6 O3 124.42(3) . . ?
 C5 C6 O3 119.06(3) . . ?
 C5 C6 O4 116.34(3) . . ?
 H7A C7 C1 108.0(6) . . ?
 H7B C7 C1 110.1(6) . . ?
 H7B C7 H7A 107.1(9) . . ?
 H7C C7 C1 110.6(6) . . ?
 H7C C7 H7A 113.2(10) . . ?
 H7C C7 H7B 107.8(10) . . ?
 H8A C8 C5 110.3(7) . . ?
 H8B C8 C5 109.4(7) . . ?
 H8B C8 H8A 110.5(10) . . ?
 H8C C8 C5 111.2(7) . . ?
 H8C C8 H8A 106.9(10) . . ?
 H8C C8 H8B 108.5(9) . . ?
 C10 C9 C3 117.15(2) . . ?
 H9A C9 C3 105.2(5) . . ?
 H9A C9 C10 109.9(6) . . ?
 H9B C9 C3 106.8(5) . . ?
 H9B C9 C10 109.6(5) . . ?
 H9B C9 H9A 107.7(7) . . ?
 C9 C10 N4 123.01(3) . . ?
 C12 C10 N4 109.20(3) . . ?
 C12 C10 C9 127.66(3) . . ?
 N5 C11 N4 111.64(3) . . ?
 H11 C11 N4 126.5(6) . . ?
 H11 C11 N5 121.9(6) . . ?
 C10 C12 N5 106.38(3) . . ?
 H12 C12 N5 123.3(6) . . ?
 H12 C12 C10 130.3(7) . . ?
 H13A C13 C14 110.9(6) . . ?
 H13B C13 C14 110.3(7) . . ?
 H13B C13 H13A 107.1(9) . . ?
 H13C C13 C14 109.3(6) . . ?
 H13C C13 H13A 110.8(10) . . ?
 H13C C13 H13B 108.4(9) . . ?
 C13 C14 O5 107.66(3) . . ?
 C15 C14 O5 111.11(3) . . ?
 C15 C14 C13 111.76(4) . . ?
 H14 C14 O5 108.4(5) . . ?
 H14 C14 C13 110.5(5) . . ?
 H14 C14 C15 107.4(6) . . ?
 H15A C15 C14 108.2(8) . . ?
 H15B C15 C14 110.9(7) . . ?
 H15B C15 H15A 108.0(11) . . ?
 H15C C15 C14 111.2(7) . . ?
 H15C C15 H15A 106.7(10) . . ?
 H15C C15 H15B 111.6(12) . . ?

loop_
  _geom_torsion_atom_site_label_1
  _geom_torsion_atom_site_label_2
  _geom_torsion_atom_site_label_3
  _geom_torsion_atom_site_label_4
  _geom_torsion
  _geom_torsion_site_symmetry_1
  _geom_torsion_site_symmetry_2
  _geom_torsion_site_symmetry_3
  _geom_torsion_site_symmetry_4
  _geom_torsion_publ_flag
 O1 C2 N2 C3 0.03(4) . . . . ?
 O1 C2 C1 N1 -41.32(3) . . . . ?
 O1 C2 C1 C7 79.07(4) . . . . ?
 O2 C4 N3 C5 6.67(4) . . . . ?
 O2 C4 C3 N2 -24.29(4) . . . . ?
 O2 C4 C3 C9 101.75(3) . . . . ?
 O3 C6 C5 N3 -31.73(3) . . . . ?
 O3 C6 C5 C8 90.32(4) . . . . ?
 O4 C6 C5 N3 152.80(3) . . . . ?
 O4 C6 C5 C8 -85.15(4) . . . . ?
 N1 C1 C2 N2 139.20(2) . . . . ?
 N2 C2 C1 C7 -100.41(3) . . . . ?
 N2 C3 C4 N3 153.72(2) . . . . ?
 N2 C3 C9 C10 62.43(3) . . . . ?
 N3 C4 C3 C9 -80.24(3) . . . . ?
 N4 C10 C9 C3 -79.16(3) . . . . ?
 N4 C10 C12 N5 0.33(3) . . . . ?
 N4 C11 N5 C12 0.38(4) . . . . ?
 N5 C12 C10 C9 176.19(3) . . . . ?
 C3 C9 C10 C12 105.50(3) . . . . ?

loop_
  _refln_index_h
  _refln_index_k
  _refln_index_l
  _refln_F_squared_calc
  _refln_F_squared_meas
  _refln_F_squared_sigma
  _refln_F_squared_weight
  _refln_observed_status
-20 0 1 1.699 1.196 0.422 101.534 o
-20 0 2 2.591 1.196 0.432 92.365 o
-20 0 3 3.125 2.602 0.452 80.108 o
-20 0 4 0.104 0.603 0.522 75.890 o
-20 0 5 3.963 3.104 0.412 86.394 o
-20 0 6 0.013 0.201 0.352 168.708 o
-20 0 7 1.044 0.804 0.472 87.375 o
-20 1 1 2.972 2.693 0.342 121.153 o
-20 1 2 1.426 1.005 0.271 214.310 o
-20 1 3 1.390 1.497 0.291 187.489 o
-20 1 5 0.059 0.603 0.271 270.080 o
-20 1 6 0.360 0.492 0.241 320.615 o
-20 2 1 0.769 0.000 0.231 334.077 o
-20 2 2 0.968 0.301 0.442 100.635 o
-20 2 4 0.345 0.301 0.462 95.980 o
-20 2 5 0.072 0.492 0.392 133.943 o
-20 2 6 0.243 0.703 0.432 108.680 o
-20 3 1 0.091 0.301 0.774 35.081 o
-20 3 5 0.176 0.100 0.733 39.023 o
-19 0 1 0.000 0.100 0.382 144.150 o
-19 0 2 0.016 0.100 0.532 74.205 o
-19 0 3 0.084 0.100 0.452 102.391 o
-19 0 4 5.659 4.400 0.432 71.263 o
-19 0 5 0.207 0.392 0.372 147.281 o
-19 0 6 1.395 2.200 0.502 74.100 o
-19 0 7 0.019 0.100 0.342 179.509 o
-19 0 8 0.329 0.392 0.321 191.829 o
-19 0 9 0.040 0.603 0.412 121.286 o
-19 0 10 0.221 0.201 0.412 121.457 o
-19 0 11 7.813 4.601 0.432 63.661 o
-19 0 12 0.159 0.804 0.422 113.964 o
-19 1 1 1.618 1.899 0.342 140.594 o
-19 1 2 6.957 6.410 0.372 74.358 o
-19 1 3 2.884 2.502 0.311 138.899 o
-19 1 4 3.762 3.305 0.332 115.284 o
-19 1 5 1.217 0.703 0.231 286.979 o
-19 1 6 0.067 0.392 0.271 274.385 o
-19 1 7 0.283 0.301 0.211 422.098 o
-19 1 8 5.892 5.998 0.512 54.389 o
-19 1 10 0.183 0.201 0.251 316.575 o
-19 1 12 4.382 4.501 0.532 56.345 o
-19 2 1 0.053 0.392 0.301 224.520 o
-19 2 2 0.265 0.392 0.231 356.333 o
-19 2 3 0.215 0.100 0.241 343.178 o
-19 2 4 6.590 2.602 0.472 63.380 o
-19 2 5 4.138 2.401 0.221 174.580 o
-19 2 6 1.081 0.301 0.311 187.169 o
-19 2 7 4.674 4.109 0.472 66.911 o
-19 2 8 0.402 0.100 0.583 61.116 o
-19 2 9 1.677 1.999 0.613 51.410 o
-19 2 10 0.943 0.603 0.522 73.058 o
-19 2 12 1.020 0.492 0.402 118.753 o
-19 3 1 0.620 1.196 0.342 159.561 o
-19 3 2 8.055 6.802 0.603 39.808 o
-19 3 3 0.979 1.296 0.532 69.313 o
-19 3 4 0.322 0.492 0.543 69.981 o
-19 3 5 0.589 0.703 0.543 68.890 o
-19 3 6 0.803 0.804 0.553 65.793 o
-19 3 7 2.165 1.999 0.653 45.092 o
-19 3 9 5.464 4.802 0.683 36.615 o
-19 3 10 0.448 0.703 0.532 71.848 o
-19 3 11 1.599 1.397 0.472 83.489 o
-19 4 1 2.946 3.305 0.332 123.130 o
-19 4 2 3.686 3.406 0.342 111.391 o
-19 4 3 0.425 0.201 0.301 216.444 o
-19 4 4 5.462 5.697 0.372 82.884 o
-19 4 5 1.598 1.296 0.332 151.794 o
-19 4 6 1.561 1.808 0.332 148.650 o
-19 4 7 2.530 2.602 0.372 111.731 o
-19 4 8 1.562 1.005 0.543 65.734 o
-19 4 9 0.860 1.497 0.553 64.729 o
-19 4 10 2.200 1.698 0.522 67.448 o
-19 5 1 0.084 0.392 0.311 209.895 o
-19 5 2 0.037 0.100 0.321 202.013 o
-19 5 3 0.832 1.597 0.372 132.599 o
-19 5 4 6.039 5.405 0.553 49.252 o
-19 5 5 0.326 1.196 0.492 83.043 o
-19 5 6 1.502 1.999 0.412 104.360 o
-19 5 8 1.720 1.808 0.352 133.711 o
-19 5 9 6.635 6.309 0.412 68.222 o
-19 5 10 0.937 1.397 0.352 145.868 o
-19 6 2 1.995 1.999 0.352 129.594 o
-19 6 4 0.811 0.100 0.342 165.335 o
-19 6 5 0.673 0.492 0.291 218.484 o
-19 6 6 0.629 0.804 0.311 191.595 o
-19 6 7 0.854 0.201 0.332 172.854 o
-19 6 8 0.262 0.492 0.311 204.017 o
-19 7 1 1.652 2.301 0.352 131.699 o
-19 7 2 0.465 1.105 0.352 154.464 o
-19 7 3 4.153 3.496 0.643 42.748 o
-19 7 4 0.169 0.603 0.352 162.824 o
-19 7 5 0.150 0.392 0.311 208.165 o
-19 7 6 2.282 2.200 0.352 125.508 o
-18 0 1 5.552 5.897 0.553 49.687 o
-18 0 2 4.474 4.400 0.502 61.353 o
-18 0 3 1.017 0.100 0.462 92.882 o
-18 0 4 8.943 8.399 0.693 31.230 o
-18 0 5 0.228 0.703 0.432 108.784 o
-18 0 6 10.159 11.102 0.563 37.900 o
-18 0 7 3.267 3.597 0.563 54.861 o
-18 0 8 0.481 0.804 0.372 141.229 o
-18 0 9 0.001 0.392 0.372 150.018 o
-18 0 10 0.133 0.392 0.452 101.180 o
-18 0 12 7.549 5.506 0.422 64.745 o
-18 0 13 0.000 0.000 0.321 204.144 o
-18 0 14 0.297 0.804 0.402 123.860 o
-18 1 1 1.126 0.904 0.311 179.947 o
-18 1 3 1.465 1.597 0.372 125.970 o
-18 1 4 1.432 1.397 0.362 133.246 o
-18 1 5 6.527 5.697 0.412 69.704 o
-18 1 6 0.391 0.703 0.261 271.727 o
-18 1 7 0.365 0.392 0.281 244.674 o
-18 1 8 3.228 3.004 0.342 117.235 o
-18 1 9 1.830 1.296 0.261 210.103 o
-18 1 10 5.391 4.200 0.311 105.057 o
-18 1 11 0.289 0.100 0.241 338.069 o
-18 1 12 0.728 0.100 0.231 333.439 o
-18 1 13 0.703 1.105 0.291 209.062 o
-18 1 14 1.130 1.296 0.311 176.000 o
-18 1 15 2.874 1.808 0.261 178.546 o
-18 2 1 5.285 5.204 0.392 80.107 o
-18 2 2 0.734 0.603 0.301 202.830 o
-18 2 3 3.471 2.904 0.372 103.317 o
-18 2 4 4.209 3.496 0.332 110.522 o
-18 2 5 3.174 2.602 0.261 164.929 o
-18 2 6 7.996 7.003 0.683 33.276 o
-18 2 7 0.027 0.201 0.231 383.688 o
-18 2 8 3.686 1.999 0.221 189.184 o
-18 2 9 0.131 0.492 0.221 393.575 o
-18 2 10 0.051 0.100 0.211 460.885 o
-18 2 11 6.518 4.400 0.321 93.334 o
-18 2 12 2.209 1.005 0.191 293.981 o
-18 2 13 4.532 3.004 0.432 78.512 o
-18 2 14 0.238 0.904 0.422 112.960 o
-18 2 15 1.435 0.603 0.553 64.398 o
-18 3 1 6.134 4.501 0.211 130.205 o
-18 3 2 4.523 3.104 0.191 177.067 o
-18 3 3 2.779 2.904 0.291 149.491 o
-18 3 4 10.653 11.202 0.412 50.271 o
-18 3 5 2.445 2.401 0.321 139.312 o
-18 3 6 0.131 0.392 0.402 127.407 o
-18 3 7 5.987 4.903 0.512 55.396 o
-18 3 8 0.532 0.392 0.432 107.732 o
-18 3 9 1.962 1.808 0.522 67.986 o
-18 3 10 1.691 2.100 0.492 75.881 o
-18 3 11 1.508 2.502 0.502 73.185 o
-18 3 12 3.892 3.898 0.543 56.475 o
-18 3 14 0.455 0.201 0.492 84.614 o
-18 4 1 0.761 0.703 0.311 189.775 o
-18 4 2 2.246 2.401 0.332 135.884 o
-18 4 3 0.824 0.603 0.291 212.614 o
-18 4 4 8.050 7.706 0.382 65.962 o
-18 4 5 0.070 0.703 0.291 233.908 o
-18 4 6 2.254 2.502 0.321 141.118 o
-18 4 7 2.305 2.401 0.332 135.181 o
-18 4 8 0.385 0.492 0.321 189.494 o
-18 4 9 0.991 0.703 0.321 175.055 o
-18 4 10 2.486 2.401 0.332 133.046 o
-18 4 11 3.124 2.904 0.362 109.938 o
-18 4 12 0.481 0.392 0.311 199.846 o
-18 4 13 3.702 4.109 0.382 94.272 o
-18 4 14 0.808 1.196 0.653 47.476 o
-18 5 1 2.293 2.100 0.342 131.376 o
-18 5 2 12.176 12.207 0.442 43.682 o
-18 5 3 5.471 5.405 0.372 83.578 o
-18 5 4 1.129 1.597 0.342 149.072 o
-18 5 5 0.577 0.703 0.372 140.672 o
-18 5 6 0.155 0.100 0.402 128.599 o
-18 5 7 1.671 1.999 0.382 116.875 o
-18 5 8 2.921 2.301 0.693 39.471 o
-18 5 9 5.232 4.702 0.382 84.068 o
-18 5 10 1.842 2.100 0.362 125.159 o
-18 5 11 4.522 4.993 0.372 89.825 o
-18 5 12 1.019 1.005 0.332 163.020 o
-18 5 13 0.548 0.904 0.311 192.290 o
-18 6 1 0.474 0.301 0.311 201.136 o
-18 6 2 3.475 3.104 0.352 110.360 o
-18 6 3 6.117 6.500 0.442 64.268 o
-18 6 4 2.390 2.100 0.553 60.185 o
-18 6 5 0.244 0.904 0.402 123.884 o
-18 6 6 2.349 1.999 0.332 137.079 o
-18 6 7 3.543 3.496 0.352 108.217 o
-18 6 8 6.637 6.701 0.382 73.128 o
-18 6 9 1.270 0.703 0.342 153.444 o
-18 6 10 1.675 1.698 0.342 141.142 o
-18 6 11 5.409 4.601 0.352 91.417 o
-18 6 12 1.037 1.105 0.332 161.909 o
-18 7 1 0.283 0.201 0.301 220.520 o
-18 7 3 3.984 3.697 0.422 82.030 o
-18 7 4 2.534 1.899 0.603 51.562 o
-18 7 6 2.146 1.698 0.311 154.940 o
-18 7 7 0.775 0.904 0.321 177.264 o
-18 7 8 0.240 0.100 0.311 209.620 o
-18 7 9 3.796 3.496 0.352 106.230 o
-18 7 10 0.052 0.392 0.311 210.743 o
-18 7 11 0.645 0.301 0.342 166.435 o
-18 8 1 3.847 3.697 0.362 101.445 o
-18 8 2 0.700 0.904 0.332 169.323 o
-18 8 3 0.327 0.100 0.311 207.356 o
-18 8 4 0.673 0.703 0.492 82.621 o
-18 8 5 1.464 1.899 0.382 119.162 o
-18 8 6 1.345 1.005 0.311 174.670 o
-18 8 7 4.810 5.405 0.382 84.426 o
-18 8 8 1.301 1.105 0.321 165.835 o
-18 8 9 1.184 1.296 0.311 174.966 o
-18 8 10 0.397 0.301 0.291 229.814 o
-18 9 1 0.625 0.804 0.372 139.491 o
-18 9 2 0.041 0.100 0.281 262.833 o
-18 9 3 5.534 5.506 0.372 83.003 o
-18 9 4 0.408 0.904 0.321 184.613 o
-18 9 5 2.017 1.597 0.472 81.248 o
-18 9 6 0.080 0.301 0.291 240.354 o
-18 9 7 0.568 0.492 0.311 196.572 o
-18 9 8 2.761 3.004 0.342 121.689 o
-18 10 1 1.796 2.401 0.553 61.245 o
-18 10 2 0.180 0.603 0.462 96.060 o
-18 10 3 0.638 0.804 0.342 162.405 o
-18 10 4 0.729 0.703 0.332 170.582 o
-17 0 1 0.004 1.296 0.583 60.668 o
-17 0 2 5.953 6.410 0.522 52.420 o
-17 0 3 11.358 10.700 0.613 33.285 o
-17 0 4 0.090 0.492 0.583 61.378 o
-17 0 5 0.888 0.492 0.462 92.530 o
-17 0 6 18.588 18.004 0.784 19.308 o
-17 0 7 4.303 4.702 0.673 38.761 o
-17 0 8 0.177 0.100 0.402 128.380 o
-17 0 9 0.080 0.492 0.402 127.412 o
-17 0 10 1.468 1.196 0.492 78.430 o
-17 0 11 3.438 3.496 0.563 54.614 o
-17 0 12 1.223 1.005 0.362 137.906 o
-17 0 13 9.715 9.102 0.553 40.588 o
-17 0 14 9.132 9.203 0.543 42.235 o
-17 0 15 2.507 1.497 0.472 79.413 o
-17 0 16 0.992 0.804 0.492 81.097 o
-17 0 17 8.601 6.500 0.532 46.192 o
-17 1 1 1.300 1.005 0.352 143.688 o
-17 1 2 3.253 2.793 0.311 132.571 o
-17 1 3 0.281 0.301 0.291 233.566 o
-17 1 4 7.390 6.802 0.422 63.206 o
-17 1 5 2.986 2.904 0.311 135.112 o
-17 1 6 1.079 1.397 0.332 158.896 o
-17 1 7 0.077 0.301 0.301 225.173 o
-17 1 8 3.291 3.205 0.412 89.674 o
-17 1 9 0.471 0.492 0.281 239.153 o
-17 1 10 1.061 1.105 0.291 199.797 o
-17 1 11 2.897 2.401 0.332 128.418 o
-17 1 12 0.178 0.703 0.291 230.388 o
-17 1 13 1.337 1.196 0.311 173.018 o
-17 1 14 0.514 0.492 0.281 237.651 o
-17 1 15 6.048 5.506 0.352 85.201 o
-17 1 16 1.759 2.100 0.332 143.951 o
-17 1 17 0.539 0.603 0.311 195.969 o
-17 2 1 16.315 16.497 0.412 36.193 o
-17 2 2 12.832 13.211 0.412 44.008 o
-17 2 3 4.812 4.400 0.291 116.244 o
-17 2 4 5.008 5.204 0.291 110.737 o
-17 2 5 4.007 3.697 0.291 128.348 o
-17 2 6 19.820 19.903 0.472 28.103 o
-17 2 7 0.287 0.392 0.271 264.783 o
-17 2 8 0.709 0.804 0.261 256.084 o
-17 2 9 1.838 1.397 0.321 154.766 o
-17 2 10 4.559 3.697 0.311 114.286 o
-17 2 11 0.538 0.904 0.281 229.989 o
-17 2 12 4.732 3.004 0.291 124.160 o
-17 2 13 8.238 5.606 0.301 84.164 o
-17 2 14 7.266 6.098 0.713 32.123 o
-17 2 15 0.585 0.904 0.291 215.086 o
-17 2 16 3.065 2.502 0.311 136.616 o
-17 2 17 2.980 2.200 0.291 151.757 o
-17 3 1 0.470 0.804 0.231 327.243 o
-17 3 2 21.631 21.209 0.442 27.026 o
-17 3 3 2.720 2.401 0.231 200.338 o
-17 3 4 7.637 6.601 0.251 95.367 o
-17 3 5 0.282 0.201 0.191 511.240 o
-17 3 6 1.201 0.703 0.191 374.358 o
-17 3 7 3.398 3.004 0.352 111.422 o
-17 3 8 2.666 2.904 0.352 118.325 o
-17 3 9 8.655 8.700 0.402 59.565 o
-17 3 10 1.180 1.698 0.342 147.673 o
-17 3 11 1.135 0.804 0.332 162.772 o
-17 3 12 2.905 3.104 0.352 115.246 o
-17 3 13 2.394 1.597 0.462 82.601 o
-17 3 14 2.555 2.602 0.482 74.407 o
-17 3 15 3.001 2.602 0.563 56.450 o
-17 3 16 1.965 1.196 0.543 64.399 o
-17 4 1 9.148 10.007 0.422 54.020 o
-17 4 2 0.918 0.703 0.321 176.440 o
-17 4 3 4.066 4.300 0.362 97.861 o
-17 4 4 6.816 7.003 0.382 71.806 o
-17 4 5 16.671 16.607 0.502 31.290 o
-17 4 6 1.907 2.100 0.311 155.534 o
-17 4 7 14.847 14.306 0.482 35.586 o
-17 4 8 10.153 9.404 0.392 55.755 o
-17 4 9 2.187 1.808 0.382 113.299 o
-17 4 10 1.706 2.301 0.512 70.374 o
-17 4 11 1.123 1.597 0.422 104.027 o
-17 4 12 5.845 5.204 0.372 82.204 o
-17 4 13 4.418 4.109 0.372 93.046 o
-17 4 14 0.105 0.703 0.291 232.754 o
-17 4 15 0.070 0.201 0.311 212.839 o
-17 4 16 0.165 0.100 0.311 211.615 o
-17 5 1 5.217 5.305 0.342 93.246 o
-17 5 2 2.862 2.693 0.332 127.212 o
-17 5 3 1.438 1.196 0.281 200.131 o
-17 5 4 0.354 0.301 0.291 231.173 o
-17 5 5 4.226 4.109 0.342 104.236 o
-17 5 6 6.083 5.405 0.362 82.880 o
-17 5 7 2.862 3.496 0.352 113.900 o
-17 5 8 1.418 1.698 0.311 166.976 o
-17 5 9 4.207 3.798 0.321 113.118 o
-17 5 10 3.509 3.104 0.352 110.081 o
-17 5 11 0.198 0.703 0.332 180.541 o
-17 5 12 1.916 2.200 0.311 154.609 o
-17 5 13 1.769 1.999 0.342 138.097 o
-17 5 14 0.851 0.804 0.301 197.463 o
-17 5 15 0.630 0.492 0.321 184.286 o
-17 5 16 1.276 1.196 0.332 157.386 o
-17 6 1 4.127 4.802 0.362 95.811 o
-17 6 2 0.249 0.392 0.311 205.606 o
-17 6 3 6.991 6.601 0.372 73.813 o
-17 6 5 3.843 3.406 0.342 110.071 o
-17 6 6 1.760 1.999 0.332 144.609 o
-17 6 7 3.899 4.501 0.352 101.707 o
-17 6 8 9.836 9.002 0.412 54.740 o
-17 6 9 2.145 1.497 0.321 149.480 o
-17 6 10 2.537 2.602 0.321 136.900 o
-17 6 11 9.287 9.595 0.402 56.588 o
-17 6 13 0.423 0.492 0.332 178.221 o
-17 6 14 1.214 1.196 0.301 184.815 o
-17 6 15 1.164 0.703 0.321 171.836 o
-17 7 1 0.679 0.392 0.311 195.156 o
-17 7 2 6.717 6.701 0.352 78.817 o
-17 7 3 2.065 1.497 0.321 150.630 o
-17 7 4 1.060 1.105 0.301 189.165 o
-17 7 5 0.626 0.703 0.291 216.776 o
-17 7 6 1.391 1.105 0.342 148.857 o
-17 7 7 0.977 0.492 0.432 104.327 o
-17 7 8 0.386 0.201 0.422 114.550 o
-17 7 9 0.013 0.100 0.442 107.542 o
-17 7 10 0.396 1.105 0.452 97.478 o
-17 7 11 4.450 4.903 0.482 64.424 o
-17 7 12 2.212 2.401 0.392 106.344 o
-17 7 13 0.190 0.904 0.372 144.207 o
-17 7 14 0.376 0.392 0.352 161.216 o
-17 8 1 0.800 1.397 0.342 155.277 o
-17 8 2 0.308 0.301 0.311 205.271 o
-17 8 3 0.752 1.105 0.291 207.754 o
-17 8 4 1.150 0.804 0.301 190.506 o
-17 8 7 0.302 0.392 0.412 119.912 o
-17 8 8 3.886 3.697 0.422 82.489 o
-17 8 9 0.383 0.603 0.332 177.926 o
-17 8 10 3.334 3.104 0.342 115.803 o
-17 8 11 6.192 4.993 0.352 85.806 o
-17 8 12 0.716 1.005 0.321 177.426 o
-17 9 1 2.685 2.502 0.452 82.252 o
-17 9 2 0.606 0.100 0.392 130.381 o
-17 9 3 1.977 1.999 0.342 135.595 o
-17 9 4 3.614 3.496 0.332 115.765 o
-17 9 5 1.425 1.397 0.281 197.968 o
-17 9 6 2.907 3.305 0.311 133.642 o
-17 9 7 0.577 1.105 0.372 138.287 o
-17 9 8 0.606 0.703 0.432 106.130 o
-17 9 9 2.837 3.004 0.342 120.948 o
-17 9 10 0.890 0.492 0.311 189.247 o
-17 9 11 3.291 3.004 0.342 116.653 o
-17 9 12 0.438 0.804 0.352 157.088 o
-17 10 1 2.987 3.004 0.362 110.641 o
-17 10 2 1.417 1.296 0.472 84.523 o
-17 10 3 2.419 3.305 0.593 52.050 o
-17 10 4 1.501 1.497 0.372 126.110 o
-17 10 5 0.380 0.100 0.321 193.943 o
-17 10 6 1.633 1.698 0.372 123.810 o
-17 10 7 0.095 0.392 0.321 197.160 o
-17 10 8 1.845 2.602 0.452 85.904 o
-17 10 9 0.406 0.603 0.392 129.851 o
-17 10 10 1.301 1.296 0.342 148.773 o
-17 11 2 2.978 3.205 0.372 105.838 o
-17 11 3 1.794 1.808 0.372 121.729 o
-17 11 4 1.746 2.401 0.673 42.921 o
-17 11 5 3.011 3.004 0.372 106.344 o
-17 11 6 1.962 2.502 0.342 132.842 o
-17 11 7 1.651 1.698 0.352 135.145 o
-17 11 8 0.279 0.100 0.342 174.631 o
-17 12 2 0.097 1.196 0.412 118.226 o
-16 0 1 6.060 6.410 0.522 52.200 o
-16 0 2 4.549 6.410 0.653 39.492 o
-16 0 3 12.805 13.001 0.623 30.351 o
-16 0 4 0.839 0.904 0.543 67.885 o
-16 0 5 21.595 21.801 0.794 17.275 o
-16 0 6 14.075 14.096 0.673 26.511 o
-16 0 7 0.036 0.603 0.553 68.159 o
-16 0 8 0.681 1.497 0.442 98.731 o
-16 0 9 0.763 0.804 0.492 82.036 o
-16 0 10 5.424 4.802 0.593 45.841 o
-16 0 11 0.937 1.005 0.412 112.171 o
-16 0 12 10.702 10.298 0.623 33.454 o
-16 0 13 2.430 2.502 0.623 48.331 o
-16 0 15 1.527 1.808 0.543 64.747 o
-16 0 16 0.408 0.301 0.402 125.173 o
-16 0 17 9.920 8.801 0.583 38.015 o
-16 0 18 7.041 6.601 0.502 52.644 o
-16 0 19 1.957 1.105 0.412 104.306 o
-16 1 1 2.520 2.401 0.271 171.933 o
-16 1 2 2.706 2.602 0.271 166.518 o
-16 1 3 4.349 4.601 0.291 119.819 o
-16 1 4 2.395 2.793 0.342 126.494 o
-16 1 5 1.335 1.296 0.301 181.224 o
-16 1 6 2.720 3.305 0.372 107.416 o
-16 1 7 1.817 1.497 0.352 134.387 o
-16 1 8 2.342 1.899 0.372 116.314 o
-16 1 9 1.808 2.200 0.301 163.765 o
-16 1 10 1.610 2.301 0.362 126.497 o
-16 1 11 8.692 7.706 0.452 54.200 o
-16 1 13 0.678 0.603 0.301 204.242 o
-16 1 14 0.009 0.603 0.382 140.991 o
-16 1 15 4.604 4.993 0.372 89.354 o
-16 1 16 4.341 3.798 0.382 91.384 o
-16 1 17 1.253 0.904 0.372 131.794 o
-16 1 18 0.134 0.301 0.332 185.896 o
-16 1 19 0.397 0.703 0.321 186.959 o
-16 2 1 0.729 0.703 0.251 274.533 o
-16 2 2 9.561 9.705 0.362 60.641 o
-16 2 3 9.306 9.494 0.352 63.084 o
-16 2 4 2.280 2.301 0.271 177.731 o
-16 2 5 14.383 14.096 0.372 43.315 o
-16 2 6 10.659 10.911 0.392 52.614 o
-16 2 7 5.715 6.098 0.321 93.037 o
-16 2 8 0.342 0.301 0.211 415.847 o
-16 2 9 0.252 0.603 0.241 323.889 o
-16 2 10 0.967 1.105 0.271 226.695 o
-16 2 11 7.412 7.003 0.332 78.820 o
-16 2 12 10.857 10.599 0.372 54.599 o
-16 2 13 8.508 7.706 0.372 65.940 o
-16 2 14 4.135 3.205 0.261 144.498 o
-16 2 15 1.685 0.804 0.261 221.615 o
-16 2 16 0.993 0.804 0.261 245.106 o
-16 2 17 5.332 4.300 0.311 105.128 o
-16 2 18 0.414 0.804 0.261 268.447 o
-16 2 19 0.927 0.703 0.291 208.432 o
-16 3 1 13.990 14.306 0.372 43.832 o
-16 3 2 0.845 1.105 0.221 316.118 o
-16 3 3 3.617 3.104 0.251 159.046 o
-16 3 4 3.154 3.004 0.261 161.694 o
-16 3 5 16.997 15.502 0.372 37.991 o
-16 3 6 2.467 2.200 0.201 241.436 o
-16 3 7 15.761 14.306 0.372 40.798 o
-16 3 8 15.430 11.403 0.352 45.219 o
-16 3 9 4.313 3.496 0.221 160.610 o
-16 3 10 2.476 2.100 0.221 221.401 o
-16 3 11 1.617 1.105 0.191 327.083 o
-16 3 12 0.517 0.301 0.201 432.084 o
-16 3 13 0.582 0.603 0.211 378.517 o
-16 3 14 6.634 5.797 0.352 81.410 o
-16 3 15 7.988 6.601 0.271 88.838 o
-16 3 16 0.120 0.201 0.201 489.001 o
-16 3 17 6.326 4.993 0.311 95.326 o
-16 3 18 0.243 0.392 0.201 459.501 o
-16 4 1 1.898 1.808 0.211 260.222 o
-16 4 2 25.074 24.906 0.633 18.899 o
-16 4 3 6.091 7.103 0.412 68.740 o
-16 4 4 2.301 1.999 0.352 126.349 o
-16 4 5 4.343 4.501 0.372 92.318 o
-16 4 6 4.156 4.400 0.402 84.960 o
-16 4 7 0.605 1.005 0.402 120.148 o
-16 4 8 1.150 1.397 0.311 174.665 o
-16 4 9 3.166 3.104 0.332 121.923 o
-16 4 10 2.977 2.693 0.342 121.101 o
-16 4 11 6.573 5.897 0.372 77.137 o
-16 4 12 2.832 2.904 0.342 121.483 o
-16 4 13 8.267 7.394 0.362 68.964 o
-16 4 14 0.455 0.492 0.321 187.971 o
-16 4 16 3.619 3.798 0.422 83.514 o
-16 4 17 3.375 3.004 0.432 83.722 o
-16 4 18 2.142 2.793 0.442 87.181 o
-16 5 1 8.551 10.007 0.422 55.494 o
-16 5 2 22.626 22.605 0.603 21.326 o
-16 5 3 11.364 13.001 0.703 27.247 o
-16 5 4 1.538 1.397 0.301 176.119 o
-16 5 5 15.499 15.301 0.462 35.318 o
-16 5 6 1.323 0.804 0.281 208.252 o
-16 5 7 12.675 12.599 0.442 42.517 o
-16 5 8 11.710 11.895 0.452 43.927 o
-16 5 9 6.108 6.410 0.452 62.715 o
-16 5 10 8.833 9.203 0.512 45.609 o
-16 5 11 6.275 6.601 0.482 57.218 o
-16 5 12 1.656 1.899 0.342 140.119 o
-16 5 13 1.324 1.497 0.332 154.360 o
-16 5 14 3.257 2.693 0.352 113.961 o
-16 5 15 0.399 0.392 0.301 214.498 o
-16 5 16 0.760 0.492 0.342 162.944 o
-16 5 17 9.122 8.700 0.392 59.559 o
-16 5 18 0.829 1.105 0.321 174.328 o
-16 6 1 11.909 11.895 0.442 44.413 o
-16 6 2 1.892 2.200 0.342 135.407 o
-16 6 3 0.329 0.201 0.301 219.174 o
-16 6 4 1.034 1.005 0.311 180.795 o
-16 6 5 5.683 5.697 0.352 86.671 o
-16 6 6 0.678 1.105 0.311 187.198 o
-16 6 7 7.782 7.394 0.382 67.447 o
-16 6 8 4.591 4.109 0.342 101.525 o
-16 6 9 0.816 0.804 0.342 159.559 o
-16 6 10 0.893 0.703 0.352 151.209 o
-16 6 11 5.032 4.903 0.372 87.220 o
-16 6 12 1.496 1.005 0.321 163.378 o
-16 6 13 3.370 3.305 0.321 123.514 o
-16 6 14 0.824 1.105 0.321 174.419 o
-16 6 15 0.579 0.804 0.352 155.005 o
-16 6 16 4.130 3.798 0.332 109.918 o
-16 6 17 2.180 1.999 0.332 139.166 o
-16 7 1 10.040 10.207 0.432 50.639 o
-16 7 2 5.366 5.094 0.352 90.204 o
-16 7 3 0.222 0.301 0.321 195.265 o
-16 7 4 1.272 0.603 0.311 180.051 o
-16 7 5 0.546 0.392 0.321 187.098 o
-16 7 6 0.935 1.005 0.281 216.297 o
-16 7 7 4.020 4.009 0.311 117.888 o
-16 7 8 0.026 0.301 0.301 226.720 o
-16 7 9 0.878 0.492 0.321 179.282 o
-16 7 10 2.709 2.301 0.311 142.502 o
-16 7 11 7.882 6.410 0.372 70.618 o
-16 7 12 0.879 0.804 0.301 196.813 o
-16 7 13 1.631 1.597 0.311 164.151 o
-16 7 15 1.595 1.196 0.332 152.576 o
-16 7 16 0.359 0.100 0.311 206.523 o
-16 8 1 4.893 5.405 0.543 52.783 o
-16 8 2 0.109 0.100 0.462 97.880 o
-16 8 3 2.820 2.602 0.332 128.163 o
-16 8 4 2.679 2.502 0.321 135.775 o
-16 8 5 2.129 1.999 0.301 160.046 o
-16 8 6 0.986 0.492 0.291 209.697 o
-16 8 7 1.719 1.497 0.311 163.508 o
-16 8 8 13.720 12.900 0.472 38.577 o
-16 8 9 4.000 3.798 0.332 111.017 o
-16 8 10 0.624 0.804 0.311 191.704 o
-16 8 11 4.829 4.802 0.352 94.388 o
-16 8 12 12.829 12.498 0.472 40.128 o
-16 8 13 1.242 1.497 0.342 148.210 o
-16 8 14 1.173 1.497 0.332 156.643 o
-16 8 15 1.124 0.703 0.301 192.254 o
-16 9 1 0.249 0.392 0.332 182.627 o
-16 9 2 0.946 0.492 0.362 144.488 o
-16 9 4 0.222 0.100 0.452 101.530 o
-16 9 5 3.742 3.406 0.382 96.214 o
-16 9 6 1.626 1.698 0.332 148.513 o
-16 9 7 1.462 1.497 0.311 167.973 o
-16 9 8 0.473 0.804 0.301 206.943 o
-16 9 9 1.725 2.301 0.332 143.073 o
-16 9 10 0.252 0.492 0.301 217.213 o
-16 9 11 6.126 5.797 0.372 79.416 o
-16 9 12 6.024 6.902 0.914 21.743 o
-16 9 13 0.569 0.904 0.332 171.656 o
-16 10 1 5.925 6.098 0.392 75.291 o
-16 10 2 0.474 0.603 0.321 186.396 o
-16 10 3 0.417 0.703 0.311 197.654 o
-16 10 4 3.745 3.305 0.362 103.598 o
-16 10 5 3.036 3.004 0.502 67.431 o
-16 10 6 1.365 1.899 0.321 158.212 o
-16 10 7 0.248 0.201 0.311 208.095 o
-16 10 8 9.879 9.906 0.432 51.321 o
-16 10 9 0.674 1.005 0.342 160.217 o
-16 10 10 2.649 2.301 0.352 121.345 o
-16 10 11 5.127 4.903 0.372 86.707 o
-16 10 12 3.091 3.597 0.372 103.556 o
-16 10 13 0.311 0.100 0.352 164.579 o
-16 11 1 1.468 2.301 0.502 73.671 o
-16 11 2 1.250 1.105 0.442 96.517 o
-16 11 3 1.702 1.808 0.342 140.113 o
-16 11 4 2.705 2.200 0.332 131.681 o
-16 11 5 3.032 3.004 0.332 123.796 o
-16 11 6 1.103 0.804 0.392 122.093 o
-16 11 8 0.071 0.000 0.382 143.893 o
-16 11 9 1.105 1.296 0.352 144.321 o
-16 11 10 0.557 1.105 0.332 170.067 o
-16 11 11 4.798 4.903 0.382 85.793 o
-16 11 12 0.215 0.201 0.362 156.550 o
-16 12 1 1.636 1.999 0.342 139.737 o
-16 12 2 3.530 3.898 0.382 95.998 o
-16 12 3 8.914 10.107 0.804 24.670 o
-16 12 4 0.783 1.497 0.452 94.184 o
-16 12 5 0.745 0.904 0.342 159.893 o
-16 12 6 2.120 1.698 0.352 129.869 o
-16 12 7 0.887 1.296 0.372 133.661 o
-16 12 8 5.725 6.601 0.522 52.692 o
-16 12 9 1.116 1.296 0.372 131.162 o
-16 13 2 0.246 0.000 0.442 106.296 o
-16 13 3 1.381 1.597 0.342 145.634 o
-16 13 4 1.580 1.597 0.362 130.505 o
-16 13 5 1.642 1.899 0.472 82.203 o
-16 13 6 2.239 2.401 0.362 119.836 o
-15 0 1 0.008 0.000 0.332 191.799 o
-15 0 2 1.021 1.597 0.563 62.068 o
-15 0 3 13.332 12.800 0.613 30.534 o
-15 0 4 4.067 4.702 0.613 45.539 o
-15 0 5 1.047 1.397 0.432 100.923 o
-15 0 6 5.728 5.606 0.613 42.593 o
-15 0 7 11.842 11.504 0.613 32.445 o
-15 0 8 3.014 3.305 0.553 57.380 o
-15 0 9 10.966 10.298 0.613 33.863 o
-15 0 10 25.222 25.499 0.884 13.984 o
-15 0 12 0.646 1.196 0.583 59.365 o
-15 0 13 0.572 0.603 0.412 116.723 o
-15 0 14 7.671 9.002 0.593 39.813 o
-15 0 15 0.771 1.105 0.482 84.577 o
-15 0 16 0.655 0.703 0.512 76.632 o
-15 0 17 26.270 26.101 1.065 11.126 o
-15 0 18 0.668 0.201 0.522 74.646 o
-15 0 19 0.804 1.397 0.522 72.215 o
-15 1 1 37.173 39.202 0.683 12.131 o
-15 1 2 1.066 1.497 0.271 217.655 o
-15 1 3 13.727 13.995 0.382 43.899 o
-15 1 4 3.329 3.305 0.281 144.495 o
-15 1 5 16.499 16.396 0.382 37.553 o
-15 1 6 1.149 1.808 0.281 199.692 o
-15 1 7 21.430 20.897 0.512 25.137 o
-15 1 8 1.485 0.904 0.261 226.352 o
-15 1 9 0.133 0.201 0.332 186.956 o
-15 1 10 0.170 0.000 0.271 278.682 o
-15 1 11 3.963 4.009 0.291 127.080 o
-15 1 12 1.619 1.497 0.281 192.083 o
-15 1 13 1.749 1.296 0.372 124.636 o
-15 1 14 7.457 7.907 0.462 55.597 o
-15 1 15 3.894 4.400 0.382 92.236 o
-15 1 16 0.693 0.100 0.311 198.250 o
-15 1 17 5.799 4.993 0.372 82.960 o
-15 1 18 0.463 0.603 0.301 209.865 o
-15 1 19 2.026 1.808 0.332 142.355 o
-15 1 20 1.819 1.808 0.332 145.098 o
-15 2 1 12.796 12.800 0.392 46.006 o
-15 2 2 4.008 4.109 0.301 121.692 o
-15 2 3 10.827 11.102 0.352 56.124 o
-15 2 4 25.077 24.604 0.482 22.336 o
-15 2 5 14.701 13.804 0.372 43.011 o
-15 2 6 9.873 9.303 0.321 65.439 o
-15 2 7 8.442 8.399 0.321 72.782 o
-15 2 8 1.776 1.698 0.241 228.586 o
-15 2 9 2.944 3.104 0.311 134.399 o
-15 2 10 1.810 1.698 0.261 205.134 o
-15 2 11 10.099 10.298 0.352 59.343 o
-15 2 12 22.080 21.510 0.462 25.947 o
-15 2 13 4.418 4.009 0.291 122.157 o
-15 2 14 0.578 0.392 0.271 252.968 o
-15 2 15 1.464 1.597 0.281 194.570 o
-15 2 16 1.519 1.296 0.231 259.090 o
-15 2 17 5.874 5.405 0.291 102.725 o
-15 2 18 1.970 1.999 0.251 207.018 o
-15 2 19 3.420 3.104 0.271 150.356 o
-15 2 20 0.409 0.201 0.241 326.732 o
-15 3 1 4.362 4.501 0.301 116.252 o
-15 3 2 7.948 7.997 0.332 74.093 o
-15 3 3 4.835 4.802 0.291 114.130 o
-15 3 4 0.298 0.603 0.221 373.857 o
-15 3 5 10.101 10.207 0.321 63.081 o
-15 3 6 1.254 1.196 0.231 273.123 o
-15 3 7 5.848 6.199 0.321 91.874 o
-15 3 8 4.383 4.300 0.241 142.930 o
-15 3 9 12.621 12.207 0.352 50.270 o
-15 3 10 3.934 3.798 0.241 153.645 o
-15 3 11 5.661 5.506 0.281 107.039 o
-15 3 12 12.761 12.006 0.372 48.504 o
-15 3 13 5.186 4.702 0.311 104.689 o
-15 3 14 5.337 4.601 0.281 113.928 o
-15 3 15 0.013 0.201 0.241 354.252 o
-15 3 16 1.637 1.397 0.251 226.002 o
-15 3 17 9.985 10.107 0.342 61.184 o
-15 3 18 3.762 3.305 0.271 143.837 o
-15 3 19 1.778 1.497 0.251 219.939 o
-15 3 20 3.728 3.406 0.271 143.607 o
-15 4 1 1.967 1.808 0.241 220.627 o
-15 4 2 11.562 10.911 0.311 58.439 o
-15 4 3 2.742 2.301 0.211 219.691 o
-15 4 4 11.902 10.800 0.422 47.165 o
-15 4 5 5.569 5.998 0.372 81.608 o
-15 4 6 14.607 14.508 0.492 35.171 o
-15 4 7 2.798 2.904 0.352 117.118 o
-15 4 8 4.465 4.702 0.372 90.998 o
-15 4 9 1.195 1.899 0.372 127.176 o
-15 4 10 1.989 2.100 0.462 83.285 o
-15 4 11 3.954 3.898 0.372 96.620 o
-15 4 12 20.611 20.606 0.583 23.608 o
-15 4 13 22.084 20.606 0.583 22.726 o
-15 4 14 13.514 8.700 0.291 57.854 o
-15 4 15 0.584 0.392 0.151 647.076 o
-15 4 16 0.826 0.603 0.161 524.508 o
-15 4 17 4.742 4.009 0.221 149.109 o
-15 4 18 8.697 6.601 0.281 82.798 o
-15 4 19 1.123 0.804 0.151 499.102 o
-15 5 1 10.942 9.595 0.452 47.403 o
-15 5 2 1.392 1.597 0.332 152.608 o
-15 5 3 6.113 6.410 0.382 75.932 o
-15 5 4 6.706 7.003 0.472 57.138 o
-15 5 5 5.682 6.098 0.492 57.768 o
-15 5 6 0.357 0.492 0.332 179.486 o
-15 5 7 21.282 20.405 0.593 22.961 o
-15 5 8 0.704 0.392 0.321 183.789 o
-15 5 9 5.937 6.199 0.372 79.362 o
-15 5 10 5.910 5.606 0.352 85.676 o
-15 5 11 3.837 4.009 0.332 111.508 o
-15 5 12 2.557 2.904 0.342 124.245 o
-15 5 13 1.998 1.397 0.321 152.352 o
-15 5 14 1.233 1.899 0.412 106.615 o
-15 5 15 2.170 1.296 0.452 87.492 o
-15 5 16 1.531 1.397 0.422 101.976 o
-15 5 17 15.802 16.296 0.623 26.762 o
-15 5 18 1.393 1.397 0.442 94.861 o
-15 5 19 2.821 2.502 0.452 81.650 o
-15 6 1 6.447 6.500 0.492 55.456 o
-15 6 2 12.825 13.111 0.532 35.631 o
-15 6 3 1.204 2.793 0.372 122.664 o
-15 6 4 0.903 1.296 0.362 140.001 o
-15 6 5 4.817 4.400 0.462 68.003 o
-15 6 6 7.843 6.802 0.492 52.030 o
-15 6 7 1.552 1.397 0.392 115.513 o
-15 6 8 6.250 5.797 0.392 74.563 o
-15 6 9 16.434 15.803 0.492 32.419 o
-15 6 10 5.948 6.601 0.372 78.376 o
-15 6 11 4.318 4.903 0.362 94.277 o
-15 6 12 13.110 13.111 0.462 39.980 o
-15 6 13 0.934 1.296 0.342 154.033 o
-15 6 14 2.466 2.301 0.321 139.682 o
-15 6 15 2.667 2.904 0.332 128.182 o
-15 6 16 1.829 1.397 0.342 141.098 o
-15 6 17 1.790 1.899 0.321 151.719 o
-15 6 18 5.661 5.606 0.382 79.770 o
-15 6 19 0.381 0.703 0.321 187.304 o
-15 7 1 17.183 18.406 0.713 21.954 o
-15 7 2 4.924 4.903 0.613 44.173 o
-15 7 3 7.233 7.003 0.693 33.208 o
-15 7 4 4.254 5.094 0.593 47.435 o
-15 7 5 1.566 1.005 0.452 91.296 o
-15 7 6 1.440 1.597 0.452 90.413 o
-15 7 7 12.928 11.795 0.522 36.956 o
-15 7 8 2.778 3.406 0.452 79.874 o
-15 7 9 5.123 4.802 0.432 72.514 o
-15 7 10 1.890 2.301 0.362 123.679 o
-15 7 11 16.461 14.306 0.502 32.673 o
-15 7 12 8.199 7.806 0.392 63.749 o
-15 7 13 0.270 0.301 0.321 194.158 o
-15 7 14 3.990 3.697 0.321 115.543 o
-15 7 15 0.202 0.804 0.311 201.648 o
-15 7 16 1.319 0.904 0.321 167.256 o
-15 7 17 3.922 3.496 0.342 109.050 o
-15 7 18 2.130 1.999 0.352 128.146 o
-15 8 1 6.138 6.199 0.382 76.283 o
-15 8 2 6.814 6.500 0.372 74.772 o
-15 8 3 0.916 1.005 0.352 148.795 o
-15 8 4 2.033 2.100 0.352 128.642 o
-15 8 5 1.983 2.502 0.402 103.464 o
-15 8 6 0.958 1.105 0.402 116.665 o
-15 8 7 2.478 2.401 0.452 83.416 o
-15 8 8 6.337 7.003 0.874 23.332 o
-15 8 9 1.130 1.105 0.442 97.221 o
-15 8 10 0.999 1.105 0.452 94.073 o
-15 8 11 0.148 0.603 0.442 104.932 o
-15 8 12 4.757 4.993 0.492 61.589 o
-15 8 13 4.273 4.009 0.442 75.061 o
-15 8 14 1.648 1.899 0.432 95.722 o
-15 8 15 3.227 2.200 0.452 80.537 o
-15 8 16 1.836 1.899 0.382 115.884 o
-15 8 17 4.575 4.400 0.372 91.237 o
-15 9 1 18.989 18.808 0.543 26.678 o
-15 9 2 7.501 7.706 0.382 67.896 o
-15 9 3 0.658 0.603 0.332 172.770 o
-15 9 4 0.241 0.301 0.332 183.707 o
-15 9 5 0.891 1.005 0.342 156.858 o
-15 9 6 6.153 5.606 0.382 77.519 o
-15 9 7 3.290 3.496 0.362 106.292 o
-15 9 8 8.152 7.505 0.472 53.132 o
-15 9 9 2.847 3.104 0.462 77.517 o
-15 9 10 1.563 1.808 0.472 82.743 o
-15 9 11 7.360 5.897 0.462 58.363 o
-15 9 12 0.274 0.703 0.382 137.301 o
-15 9 13 0.652 0.301 0.342 166.308 o
-15 9 14 0.290 0.100 0.311 208.328 o
-15 9 15 1.115 0.603 0.321 173.662 o
-15 9 16 0.731 1.196 0.332 166.261 o
-15 10 1 8.073 8.399 0.543 44.454 o
-15 10 2 1.723 1.999 0.643 47.003 o
-15 10 3 5.886 5.697 0.392 76.315 o
-15 10 4 1.871 2.602 0.352 127.691 o
-15 10 5 4.451 3.798 0.362 96.972 o
-15 10 6 4.699 4.601 0.342 99.003 o
-15 10 7 8.686 8.299 0.392 61.451 o
-15 10 8 5.994 5.606 0.392 76.044 o
-15 10 9 12.307 12.106 0.462 41.970 o
-15 10 10 4.880 4.993 0.452 68.840 o
-15 10 12 3.844 4.200 0.422 81.514 o
-15 10 13 0.497 0.492 0.352 158.568 o
-15 10 14 2.133 2.602 0.352 124.974 o
-15 10 15 3.898 4.702 0.392 88.360 o
-15 11 1 1.170 1.196 0.342 151.333 o
-15 11 2 18.629 18.596 0.563 26.285 o
-15 11 3 0.553 0.100 0.382 137.568 o
-15 11 4 2.041 2.502 0.482 76.511 o
-15 11 5 1.466 1.808 0.332 150.002 o
-15 11 6 1.121 1.497 0.311 174.260 o
-15 11 7 2.866 2.693 0.362 112.951 o
-15 11 8 4.995 4.501 0.372 88.537 o
-15 11 9 3.767 3.104 0.342 111.986 o
-15 11 10 0.237 0.301 0.332 183.787 o
-15 11 11 5.085 5.405 0.432 71.527 o
-15 11 12 0.514 0.201 0.532 72.434 o
-15 11 13 0.329 0.000 0.332 184.981 o
-15 11 14 0.327 0.301 0.342 171.947 o
-15 12 1 8.997 8.198 0.693 31.267 o
-15 12 2 0.749 1.005 0.352 151.110 o
-15 12 3 0.740 0.904 0.342 159.974 o
-15 12 4 1.152 1.196 0.321 167.638 o
-15 12 5 9.813 9.102 0.452 50.160 o
-15 12 6 2.752 2.401 0.422 91.573 o
-15 12 7 1.781 1.597 0.352 134.222 o
-15 12 8 8.794 8.399 0.402 59.599 o
-15 12 9 2.298 2.401 0.342 129.638 o
-15 12 10 2.524 3.406 0.362 112.828 o
-15 12 11 1.637 1.196 0.352 138.289 o
-15 12 12 2.986 2.693 0.372 107.732 o
-15 13 1 5.377 5.094 0.352 90.139 o
-15 13 2 1.329 1.397 0.372 128.375 o
-15 13 4 2.160 1.899 0.342 134.041 o
-15 13 5 6.800 6.902 0.372 73.984 o
-15 13 6 0.778 0.492 0.332 171.593 o
-15 13 7 1.247 1.196 0.352 143.143 o
-15 13 8 1.362 1.196 0.432 99.573 o
-15 13 9 1.557 1.698 0.352 136.238 o
-15 13 10 0.616 0.301 0.342 166.909 o
-15 14 2 1.427 0.904 0.482 82.177 o
-15 14 3 2.616 2.602 0.372 111.021 o
-15 14 4 2.287 3.205 0.372 111.248 o
-15 14 5 1.030 1.899 0.472 84.910 o
-15 14 6 3.197 2.693 0.352 114.486 o
-14 0 1 27.584 28.804 0.683 16.229 o
-14 0 2 2.613 2.401 0.311 143.116 o
-14 0 3 0.131 0.100 0.251 322.827 o
-14 0 4 1.592 1.698 0.281 190.380 o
-14 0 5 26.529 25.710 0.864 13.969 o
-14 0 6 5.340 6.199 0.492 58.493 o
-14 0 7 21.540 21.601 0.864 15.814 o
-14 0 8 3.629 4.009 0.452 75.179 o
-14 0 9 16.390 16.296 0.713 22.896 o
-14 0 11 0.019 0.201 0.422 117.519 o
-14 0 12 8.973 8.399 0.553 42.122 o
-14 0 13 14.129 14.196 0.824 20.615 o
-14 0 14 0.303 1.005 0.613 54.693 o
-14 0 15 0.738 0.301 0.492 83.192 o
-14 0 17 14.733 16.607 0.864 18.706 o
-14 0 18 1.914 1.808 0.472 81.236 o
-14 0 19 0.005 0.392 0.442 106.605 o
-14 0 20 6.061 6.309 0.603 42.723 o
-14 0 21 0.878 0.100 0.432 106.335 o
-14 1 1 4.160 4.802 0.281 124.822 o
-14 1 2 52.280 52.414 0.804 7.812 o
-14 1 3 10.111 10.298 0.342 60.492 o
-14 1 4 5.919 6.410 0.271 104.115 o
-14 1 5 12.056 12.307 0.382 48.834 o
-14 1 6 23.043 23.298 0.442 25.115 o
-14 1 7 38.808 38.007 0.643 12.269 o
-14 1 8 1.775 2.200 0.261 199.465 o
-14 1 9 5.968 6.701 0.301 94.627 o
-14 1 10 1.692 1.698 0.281 188.104 o
-14 1 11 1.994 2.301 0.301 159.780 o
-14 1 12 28.723 28.603 0.563 17.907 o
-14 1 13 1.313 1.397 0.271 211.953 o
-14 1 14 2.113 2.301 0.281 172.992 o
-14 1 15 12.180 12.699 0.412 45.667 o
-14 1 16 6.459 6.309 0.412 68.844 o
-14 1 17 0.316 0.201 0.352 163.693 o
-14 1 18 12.256 13.001 0.432 43.656 o
-14 1 19 4.551 5.506 0.372 88.211 o
-14 1 20 1.697 1.597 0.352 135.189 o
-14 1 21 18.612 17.200 0.583 26.052 o
-14 2 1 50.380 52.906 0.864 7.711 o
-14 2 2 4.039 4.601 0.271 131.707 o
-14 2 3 9.014 9.404 0.301 71.331 o
-14 2 4 19.732 20.505 0.462 28.272 o
-14 2 5 15.950 15.904 0.362 39.792 o
-14 2 6 0.900 1.196 0.221 310.021 o
-14 2 7 23.047 23.610 0.603 20.850 o
-14 2 8 0.651 0.603 0.231 322.074 o
-14 2 9 1.910 2.100 0.251 207.286 o
-14 2 10 11.417 11.895 0.402 48.844 o
-14 2 11 0.610 0.804 0.271 244.025 o
-14 2 12 4.809 4.993 0.291 113.482 o
-14 2 13 12.448 13.001 0.372 48.115 o
-14 2 14 5.260 4.993 0.291 109.449 o
-14 2 15 3.610 3.597 0.301 128.771 o
-14 2 16 2.124 2.401 0.342 131.576 o
-14 2 17 6.539 6.802 0.372 75.304 o
-14 2 18 0.526 0.100 0.301 215.018 o
-14 2 19 0.894 1.105 0.291 204.024 o
-14 2 20 1.027 1.005 0.291 201.913 o
-14 2 21 1.077 1.105 0.271 223.240 o
-14 3 1 9.248 9.203 0.321 67.923 o
-14 3 2 15.028 15.100 0.372 41.348 o
-14 3 3 35.551 33.908 0.583 14.280 o
-14 3 4 6.286 5.897 0.261 105.999 o
-14 3 5 5.895 5.797 0.271 106.848 o
-14 3 6 1.919 2.100 0.221 240.658 o
-14 3 7 74.663 72.316 1.035 4.592 o
-14 3 8 12.901 12.900 0.352 48.872 o
-14 3 9 16.768 16.205 0.412 35.794 o
-14 3 10 5.764 5.606 0.281 105.762 o
-14 3 11 22.473 23.097 0.512 23.686 o
-14 3 12 3.554 3.597 0.271 144.719 o
-14 3 13 2.442 2.100 0.261 184.738 o
-14 3 14 4.653 4.702 0.301 112.629 o
-14 3 15 4.360 4.300 0.301 117.229 o
-14 3 16 12.835 13.211 0.402 44.768 o
-14 3 17 1.554 1.497 0.291 183.911 o
-14 3 18 0.144 0.201 0.251 318.902 o
-14 3 19 8.850 9.303 0.332 67.806 o
-14 3 20 3.701 4.009 0.261 144.956 o
-14 3 21 1.440 1.397 0.251 232.537 o
-14 4 1 15.928 16.004 0.392 38.118 o
-14 4 2 6.163 6.309 0.251 108.088 o
-14 4 3 2.691 2.200 0.191 243.763 o
-14 4 4 10.235 8.901 0.251 74.032 o
-14 4 5 7.058 5.897 0.221 109.928 o
-14 4 6 3.413 2.904 0.181 215.469 o
-14 4 7 36.931 30.703 0.613 14.003 o
-14 4 8 25.138 16.909 0.432 26.228 o
-14 4 9 18.661 14.899 0.432 33.334 o
-14 4 10 8.476 7.193 0.271 84.212 o
-14 4 11 8.754 6.802 0.251 87.397 o
-14 4 12 6.707 5.305 0.251 107.720 o
-14 4 13 0.577 0.603 0.231 326.786 o
-14 4 14 3.081 3.004 0.231 184.083 o
-14 4 15 1.172 0.904 0.211 322.760 o
-14 4 16 3.060 2.602 0.221 197.306 o
-14 4 17 1.485 1.899 0.231 248.223 o
-14 4 18 5.579 5.606 0.281 107.304 o
-14 4 19 0.211 0.301 0.281 252.084 o
-14 4 20 2.578 1.899 0.211 231.898 o
-14 4 21 0.373 0.201 0.231 355.313 o
-14 5 1 0.276 0.703 0.432 108.441 o
-14 5 2 48.262 47.812 0.995 7.536 o
-14 5 3 8.045 7.997 0.372 67.057 o
-14 5 4 17.157 16.808 0.492 31.173 o
-14 5 5 0.140 0.301 0.311 209.609 o
-14 5 6 23.485 22.213 0.623 20.480 o
-14 5 7 3.325 3.004 0.342 116.345 o
-14 5 8 13.284 13.211 0.603 30.943 o
-14 5 9 7.643 7.003 0.402 65.315 o
-14 5 10 3.134 3.496 0.362 107.496 o
-14 5 11 8.702 7.706 0.412 59.476 o
-14 5 12 30.063 29.899 0.764 14.066 o
-14 5 13 5.219 4.993 0.362 88.628 o
-14 5 14 9.923 9.303 0.412 54.151 o
-14 5 15 1.320 1.808 0.342 145.038 o
-14 5 16 3.397 2.904 0.352 111.852 o
-14 5 17 8.357 8.399 0.382 63.773 o
-14 5 18 0.433 0.201 0.141 795.272 o
-14 5 19 0.700 0.603 0.141 648.474 o
-14 5 20 1.623 0.804 0.141 459.320 o
-14 6 1 28.151 28.703 0.774 14.593 o
-14 6 2 20.409 20.998 0.623 22.397 o
-14 6 3 4.150 4.300 0.362 97.303 o
-14 6 4 1.142 1.397 0.342 150.307 o
-14 6 5 4.450 4.300 0.362 95.352 o
-14 6 6 3.488 4.200 0.372 98.690 o
-14 6 7 29.555 27.207 0.683 15.839 o
-14 6 8 4.044 4.200 0.362 98.349 o
-14 6 9 5.514 5.606 0.392 78.144 o
-14 6 10 1.574 1.296 0.462 87.067 o
-14 6 11 8.417 8.801 0.482 49.990 o
-14 6 12 1.520 1.196 0.301 178.475 o
-14 6 13 0.203 0.301 0.281 252.422 o
-14 6 14 5.486 5.697 0.372 82.767 o
-14 6 15 5.946 5.506 0.372 80.968 o
-14 6 16 3.315 2.793 0.321 126.806 o
-14 6 17 4.634 4.300 0.342 100.525 o
-14 6 18 7.981 7.003 0.392 65.803 o
-14 6 19 0.650 0.703 0.311 192.241 o
-14 7 1 21.759 22.213 0.703 19.271 o
-14 7 2 3.047 2.904 0.392 98.805 o
-14 7 3 5.063 5.305 0.402 78.510 o
-14 7 4 21.947 20.897 0.623 21.594 o
-14 7 5 4.420 4.400 0.392 86.369 o
-14 7 6 5.553 5.606 0.372 82.658 o
-14 7 7 0.769 0.301 0.342 164.353 o
-14 7 8 7.688 7.706 0.402 64.018 o
-14 7 9 15.884 15.603 0.512 32.093 o
-14 7 10 3.305 3.798 0.362 105.037 o
-14 7 11 6.140 5.697 0.362 81.861 o
-14 7 12 9.920 9.705 0.452 49.316 o
-14 7 13 0.844 1.597 0.432 101.575 o
-14 7 14 13.659 13.503 0.583 31.575 o
-14 7 15 4.539 4.200 0.462 69.266 o
-14 7 16 13.332 12.307 0.553 34.253 o
-14 7 17 8.885 7.907 0.482 49.948 o
-14 7 18 3.919 4.300 0.492 64.928 o
-14 7 19 1.023 0.392 0.412 113.912 o
-14 8 1 6.586 7.003 0.412 67.187 o
-14 8 2 1.563 1.497 0.352 137.357 o
-14 8 3 8.319 8.198 0.422 58.477 o
-14 8 4 8.439 8.610 0.422 57.596 o
-14 8 5 12.200 12.599 0.482 40.240 o
-14 8 6 0.142 0.392 0.342 174.464 o
-14 8 7 19.656 19.903 0.593 24.102 o
-14 8 8 7.612 7.294 0.402 64.933 o
-14 8 9 0.284 0.201 0.332 183.854 o
-14 8 10 3.751 3.697 0.362 102.130 o
-14 8 11 5.143 5.405 0.372 85.280 o
-14 8 12 14.357 13.995 0.462 37.611 o
-14 8 13 0.151 0.201 0.342 176.057 o
-14 8 14 0.143 0.904 0.352 160.843 o
-14 8 15 1.402 1.808 0.311 166.291 o
-14 8 16 1.169 1.196 0.321 167.347 o
-14 8 17 1.120 1.296 0.321 167.318 o
-14 8 18 9.075 8.399 0.402 58.799 o
-14 8 19 0.507 0.603 0.362 149.568 o
-14 9 1 6.848 5.998 0.512 52.349 o
-14 9 2 15.608 14.799 0.874 18.430 o
-14 9 3 0.718 2.602 0.502 75.791 o
-14 9 4 6.940 6.802 0.412 66.324 o
-14 9 5 0.637 0.703 0.372 139.952 o
-14 9 6 0.879 1.196 0.352 147.990 o
-14 9 7 0.302 0.603 0.332 179.481 o
-14 9 8 2.807 2.401 0.332 129.404 o
-14 9 10 0.404 0.492 0.342 168.904 o
-14 9 11 5.064 4.200 0.362 91.850 o
-14 9 12 0.984 1.005 0.332 163.605 o
-14 9 13 1.991 2.200 0.342 134.247 o
-14 9 14 5.187 5.094 0.362 88.524 o
-14 9 15 0.344 0.603 0.332 178.677 o
-14 9 16 2.378 2.401 0.352 123.520 o
-14 9 17 6.251 5.897 0.402 72.321 o
-14 9 18 1.586 1.899 0.372 123.284 o
-14 10 1 23.553 22.505 0.643 19.888 o
-14 10 2 3.901 3.496 0.362 101.775 o
-14 10 3 3.900 3.697 0.352 104.661 o
-14 10 4 2.136 2.502 0.372 115.484 o
-14 10 5 2.634 3.798 0.432 85.377 o
-14 10 6 3.199 3.104 0.482 71.248 o
-14 10 7 0.051 0.201 0.412 122.980 o
-14 10 8 12.996 11.895 0.452 41.810 o
-14 10 10 2.215 1.597 0.362 123.940 o
-14 10 11 5.220 5.094 0.372 85.695 o
-14 10 12 22.526 22.505 0.583 21.935 o
-14 10 13 2.383 2.100 0.342 130.370 o
-14 10 14 2.058 1.808 0.352 129.939 o
-14 10 15 3.844 3.406 0.372 98.968 o
-14 10 16 0.856 0.804 0.342 158.943 o
-14 10 17 1.439 1.698 0.342 144.198 o
-14 11 1 12.335 10.599 0.904 19.303 o
-14 11 2 3.063 3.406 0.432 84.252 o
-14 11 3 9.321 8.198 0.402 58.393 o
-14 11 4 4.205 3.798 0.372 95.335 o
-14 11 5 3.965 4.200 0.362 98.885 o
-14 11 6 0.263 0.392 0.332 182.336 o
-14 11 7 3.751 3.798 0.372 98.278 o
-14 11 8 7.881 7.003 0.462 55.665 o
-14 11 9 0.946 0.804 0.482 84.471 o
-14 11 10 2.465 2.793 0.412 95.577 o
-14 11 11 7.167 7.103 0.382 70.251 o
-14 11 12 6.850 6.802 0.382 72.069 o
-14 11 13 1.177 0.904 0.342 153.341 o
-14 11 14 2.951 3.305 0.352 113.958 o
-14 11 15 0.794 0.904 0.332 167.677 o
-14 11 16 2.564 2.401 0.372 112.276 o
-14 12 1 1.437 0.603 0.362 137.755 o
-14 12 2 0.808 0.703 0.362 144.906 o
-14 12 3 10.915 12.006 1.356 10.040 o
-14 12 4 6.360 7.003 0.522 51.004 o
-14 12 5 0.598 0.904 0.342 162.232 o
-14 12 6 6.308 5.998 0.372 78.109 o
-14 12 7 0.083 0.301 0.311 211.129 o
-14 12 8 2.314 2.401 0.352 124.164 o
-14 12 9 6.176 6.500 0.382 75.469 o
-14 12 10 5.083 4.400 0.382 85.613 o
-14 12 11 2.814 3.305 0.442 82.752 o
-14 12 12 6.564 6.701 0.442 62.607 o
-14 12 13 1.864 1.808 0.362 126.411 o
-14 12 14 3.225 2.693 0.372 105.910 o
-14 12 15 2.158 2.301 0.352 126.273 o
-14 13 1 4.013 4.300 0.693 37.374 o
-14 13 2 0.660 0.703 0.402 121.007 o
-14 13 3 2.358 2.693 0.342 127.420 o
-14 13 4 10.136 9.906 0.412 52.916 o
-14 13 6 0.717 1.005 0.432 104.354 o
-14 13 7 7.873 7.706 0.382 66.578 o
-14 13 8 3.973 4.109 0.392 89.577 o
-14 13 9 2.388 1.999 0.342 130.874 o
-14 13 10 5.655 4.903 0.372 83.920 o
-14 13 11 3.934 3.898 0.372 96.750 o
-14 13 12 2.257 2.200 0.362 120.609 o
-14 13 13 3.901 4.400 0.482 66.843 o
-14 14 1 0.610 0.301 0.332 176.471 o
-14 14 2 0.484 0.492 0.342 167.530 o
-14 14 3 0.760 0.492 0.442 101.337 o
-14 14 4 2.991 3.205 0.362 109.793 o
-14 14 5 0.333 0.603 0.332 178.889 o
-14 14 6 5.950 5.506 0.372 80.952 o
-14 14 7 0.555 0.804 0.332 172.811 o
-14 14 8 0.542 0.603 0.422 111.784 o
-14 14 9 0.190 0.301 0.362 156.174 o
-14 14 10 1.044 0.804 0.342 156.060 o
-14 14 11 1.322 1.397 0.342 147.794 o
-14 15 1 3.998 4.009 0.492 65.124 o
-14 15 3 1.811 2.401 0.362 123.960 o
-14 15 4 10.978 11.001 0.482 43.353 o
-14 15 5 0.974 0.703 0.362 142.789 o
-14 15 6 3.646 3.597 0.392 92.925 o
-14 15 7 1.497 1.105 0.382 122.517 o
-14 15 8 1.864 2.100 0.342 136.340 o
-13 0 1 27.835 28.312 0.673 16.399 o
-13 0 2 24.513 24.604 0.563 20.803 o
-13 0 3 33.818 34.501 0.774 12.466 o
-13 0 4 1.294 1.397 0.251 237.609 o
-13 0 5 28.933 27.799 0.723 15.293 o
-13 0 6 3.679 4.300 0.372 97.101 o
-13 0 7 4.324 4.400 0.321 109.488 o
-13 0 8 0.997 1.899 0.382 123.498 o
-13 0 9 1.221 1.196 0.291 194.811 o
-13 0 10 0.570 0.904 0.332 171.628 o
-13 0 11 21.300 22.213 0.633 21.313 o
-13 0 12 1.833 2.100 0.332 142.973 o
-13 0 13 3.786 4.501 0.352 102.525 o
-13 0 14 16.897 18.596 0.603 26.000 o
-13 0 15 0.419 1.196 0.442 101.269 o
-13 0 16 0.509 0.904 0.382 133.559 o
-13 0 17 1.365 1.296 0.392 117.543 o
-13 0 18 1.541 1.397 0.392 115.602 o
-13 0 19 0.804 0.904 0.432 104.111 o
-13 0 20 1.409 1.196 0.382 122.923 o
-13 0 21 3.521 3.496 0.462 74.143 o
-13 0 22 0.218 0.703 0.683 44.522 o
-13 0 23 0.003 0.301 0.723 40.179 o
-13 1 1 7.156 7.394 0.311 83.137 o
-13 1 2 3.153 3.597 0.281 144.921 o
-13 1 3 35.361 36.108 0.623 13.576 o
-13 1 4 28.251 28.312 0.512 19.053 o
-13 1 5 23.355 23.409 0.452 24.587 o
-13 1 6 24.817 25.308 0.502 21.825 o
-13 1 7 55.882 55.518 0.834 7.128 o
-13 1 8 15.010 15.703 0.372 40.883 o
-13 1 9 48.547 48.907 0.774 8.646 o
-13 1 10 19.491 19.802 0.412 30.631 o
-13 1 11 16.061 16.708 0.432 35.354 o
-13 1 12 31.588 33.305 0.623 15.094 o
-13 1 13 35.355 37.213 0.683 12.788 o
-13 1 14 1.325 1.105 0.271 215.792 o
-13 1 15 0.105 0.100 0.281 260.229 o
-13 1 16 12.613 13.995 0.402 44.458 o
-13 1 17 4.951 5.204 0.342 95.269 o
-13 1 18 0.042 0.100 0.311 214.959 o
-13 1 19 1.462 1.808 0.332 150.060 o
-13 1 20 3.885 4.802 0.342 104.189 o
-13 1 21 17.449 18.104 0.472 31.131 o
-13 1 22 1.453 1.597 0.281 194.832 o
-13 1 23 13.239 13.302 0.412 43.219 o
-13 2 1 48.783 47.611 0.784 8.646 o
-13 2 2 9.551 10.599 0.352 60.546 o
-13 2 3 2.604 3.104 0.281 157.065 o
-13 2 4 12.284 13.111 0.342 50.849 o
-13 2 5 6.448 7.103 0.281 94.997 o
-13 2 6 3.173 3.104 0.231 180.917 o
-13 2 7 28.455 28.211 0.502 19.157 o
-13 2 8 23.417 23.298 0.452 24.582 o
-13 2 9 0.644 1.005 0.241 289.952 o
-13 2 10 1.621 1.899 0.241 230.417 o
-13 2 11 26.354 26.403 0.532 20.057 o
-13 2 12 14.646 15.502 0.402 39.816 o
-13 2 13 8.046 8.700 0.332 72.178 o
-13 2 14 9.231 9.595 0.342 64.510 o
-13 2 15 1.904 2.100 0.281 179.187 o
-13 2 16 12.574 12.599 0.372 48.272 o
-13 2 17 1.097 1.105 0.281 210.317 o
-13 2 18 7.340 7.605 0.372 70.399 o
-13 2 19 0.290 0.492 0.291 230.188 o
-13 2 20 3.085 3.205 0.311 132.125 o
-13 2 21 10.010 10.007 0.402 54.211 o
-13 2 22 1.498 1.999 0.291 179.804 o
-13 3 1 2.399 2.502 0.231 207.754 o
-13 3 2 37.887 39.001 0.673 12.087 o
-13 3 3 46.460 46.808 0.733 9.325 o
-13 3 4 10.727 11.504 0.332 57.954 o
-13 3 5 6.979 7.394 0.251 97.239 o
-13 3 6 48.111 47.410 0.703 9.206 o
-13 3 7 14.328 14.196 0.342 45.324 o
-13 3 8 11.556 10.911 0.311 58.457 o
-13 3 9 6.509 6.701 0.271 98.447 o
-13 3 10 0.192 0.301 0.251 313.011 o
-13 3 11 10.594 11.102 0.332 58.942 o
-13 3 12 30.410 30.000 0.553 17.103 o
-13 3 13 10.562 11.202 0.342 57.795 o
-13 3 14 24.254 23.509 0.502 22.694 o
-13 3 15 6.602 6.410 0.332 84.463 o
-13 3 16 4.661 5.405 0.332 99.607 o
-13 3 17 0.329 0.100 0.291 235.295 o
-13 3 18 3.805 4.601 0.321 113.114 o
-13 3 19 2.285 2.502 0.281 167.830 o
-13 3 20 3.195 3.697 0.352 110.230 o
-13 3 21 6.554 6.902 0.372 75.024 o
-13 3 22 0.728 0.603 0.291 215.294 o
-13 4 1 13.338 13.211 0.332 49.126 o
-13 4 2 13.829 13.603 0.342 46.917 o
-13 4 3 37.458 35.907 0.553 13.752 o
-13 4 4 17.694 16.105 0.342 38.005 o
-13 4 5 24.531 22.404 0.432 24.616 o
-13 4 6 2.449 1.999 0.161 296.219 o
-13 4 7 61.072 54.011 0.794 6.844 o
-13 4 8 12.209 10.499 0.291 59.084 o
-13 4 9 22.456 20.606 0.402 27.789 o
-13 4 10 23.530 20.897 0.402 26.751 o
-13 4 11 17.358 16.105 0.372 37.051 o
-13 4 12 1.773 1.597 0.221 256.345 o
-13 4 13 8.039 8.299 0.362 68.128 o
-13 4 14 4.622 4.702 0.301 112.908 o
-13 4 15 8.195 8.610 0.301 76.727 o
-13 4 16 0.781 0.904 0.221 326.615 o
-13 4 17 3.296 3.104 0.281 146.409 o
-13 4 18 21.082 21.601 0.492 25.754 o
-13 4 19 1.093 0.904 0.211 327.990 o
-13 4 20 0.024 0.301 0.221 413.319 o
-13 4 21 3.025 3.205 0.281 149.667 o
-13 4 22 2.139 1.808 0.261 195.236 o
-13 5 1 13.989 12.699 0.452 39.684 o
-13 5 2 60.921 59.708 1.186 5.307 o
-13 5 3 13.650 13.402 0.452 39.666 o
-13 5 4 6.329 6.098 0.352 82.188 o
-13 5 5 8.022 7.294 0.442 57.706 o
-13 5 6 21.121 20.998 0.532 24.699 o
-13 5 7 19.021 17.903 0.502 28.531 o
-13 5 8 17.969 16.708 0.472 31.309 o
-13 5 9 22.401 21.701 0.593 21.957 o
-13 5 10 20.839 20.797 0.673 20.791 o
-13 5 11 8.822 8.299 0.412 58.314 o
-13 5 12 8.445 8.500 0.432 56.404 o
-13 5 13 7.840 6.410 0.221 101.062 o
-13 5 14 4.854 3.697 0.201 159.389 o
-13 5 15 7.048 5.697 0.221 110.943 o
-13 5 16 7.660 7.505 0.281 86.079 o
-13 5 17 16.545 15.201 0.372 38.880 o
-13 5 18 2.515 2.301 0.231 207.309 o
-13 5 19 11.286 10.599 0.311 59.754 o
-13 5 20 0.651 0.904 0.201 387.537 o
-13 5 21 1.395 1.497 0.241 245.748 o
-13 5 22 3.558 2.793 0.231 175.972 o
-13 6 1 17.311 17.009 0.532 29.164 o
-13 6 2 50.638 51.409 1.085 6.703 o
-13 6 3 9.375 9.595 0.392 57.583 o
-13 6 4 6.327 5.697 0.372 78.712 o
-13 6 5 0.865 1.698 0.392 120.185 o
-13 6 7 25.248 22.907 0.593 20.168 o
-13 6 8 9.965 9.303 0.653 32.605 o
-13 6 9 26.431 26.202 0.693 16.901 o
-13 6 10 3.318 3.205 0.342 115.491 o
-13 6 11 10.709 10.207 0.462 46.309 o
-13 6 12 2.613 3.406 0.532 61.883 o
-13 6 13 7.925 8.299 0.502 49.148 o
-13 6 14 3.651 3.496 0.342 111.303 o
-13 6 15 5.888 5.797 0.372 80.547 o
-13 6 16 14.917 13.704 0.472 36.462 o
-13 6 17 6.941 6.410 0.382 72.489 o
-13 6 18 3.409 2.693 0.342 117.001 o
-13 6 19 1.381 1.296 0.342 147.678 o
-13 6 20 8.141 7.997 0.472 52.612 o
-13 6 21 1.197 0.703 0.121 613.157 o
-13 7 1 5.225 5.305 0.412 75.519 o
-13 7 2 50.840 50.505 1.115 6.585 o
-13 7 3 1.319 1.497 0.392 117.068 o
-13 7 4 2.756 2.904 0.482 73.143 o
-13 7 5 25.980 24.514 0.683 17.571 o
-13 7 6 6.040 5.998 0.372 79.347 o
-13 7 7 0.125 0.301 0.452 101.510 o
-13 7 8 10.942 10.499 0.442 47.487 o
-13 7 9 1.079 1.899 0.372 128.368 o
-13 7 10 1.016 1.196 0.342 153.556 o
-13 7 11 10.475 9.705 0.432 50.242 o
-13 7 12 14.004 13.503 0.492 36.514 o
-13 7 13 5.830 5.506 0.372 81.534 o
-13 7 14 13.829 13.905 0.482 37.110 o
-13 7 15 1.270 1.397 0.382 123.291 o
-13 7 16 8.751 7.997 0.432 56.266 o
-13 7 17 9.476 9.303 0.442 51.775 o
-13 7 19 1.366 1.105 0.342 149.208 o
-13 7 20 3.458 3.798 0.362 103.896 o
-13 7 21 1.298 1.196 0.352 142.485 o
-13 8 1 13.144 12.800 0.512 36.737 o
-13 8 2 2.321 2.401 0.382 109.816 o
-13 8 3 14.518 13.804 0.512 34.519 o
-13 8 4 4.821 4.903 0.402 80.525 o
-13 8 5 8.718 9.002 0.432 55.087 o
-13 8 6 6.798 6.802 0.412 66.803 o
-13 8 7 23.217 22.304 0.623 20.590 o
-13 8 8 50.731 48.204 1.035 7.074 o
-13 8 9 5.149 5.204 0.412 76.043 o
-13 8 10 13.624 13.503 0.522 35.111 o
-13 8 11 4.495 4.400 0.392 85.979 o
-13 8 12 4.567 4.009 0.362 95.538 o
-13 8 13 1.006 0.603 0.352 150.324 o
-13 8 14 15.663 15.100 0.512 32.578 o
-13 8 15 3.992 3.496 0.352 104.729 o
-13 8 16 12.626 11.504 0.432 44.317 o
-13 8 17 1.024 1.397 0.332 159.772 o
-13 8 18 0.825 0.201 0.332 173.395 o
-13 8 19 2.769 3.104 0.372 107.817 o
-13 8 20 0.884 1.105 0.342 156.200 o
-13 9 1 6.482 6.500 0.462 59.896 o
-13 9 2 13.845 13.402 0.502 36.147 o
-13 9 3 8.912 9.203 0.442 53.165 o
-13 9 4 1.030 1.397 0.362 137.872 o
-13 9 5 17.142 16.708 0.543 29.006 o
-13 9 6 2.702 3.004 0.372 108.727 o
-13 9 7 22.952 20.998 0.623 21.049 o
-13 9 8 12.779 11.604 0.452 42.391 o
-13 9 9 6.786 6.199 0.392 71.606 o
-13 9 10 1.836 1.999 0.372 120.433 o
-13 9 11 28.220 25.910 0.673 16.685 o
-13 9 12 1.585 1.296 0.342 144.928 o
-13 9 13 7.366 6.701 0.392 68.486 o
-13 9 14 10.335 10.207 0.442 48.986 o
-13 9 15 2.729 2.502 0.332 129.719 o
-13 9 16 1.675 1.296 0.332 150.675 o
-13 9 17 0.075 0.100 0.332 189.264 o
-13 9 18 0.033 0.100 0.362 160.025 o
-13 9 19 6.110 5.897 0.402 72.875 o
-13 10 2 15.921 17.200 0.954 15.945 o
-13 10 3 0.585 0.603 0.372 141.187 o
-13 10 4 9.080 8.299 0.442 53.829 o
-13 10 5 4.217 4.109 0.382 91.199 o
-13 10 6 17.524 16.909 0.543 28.598 o
-13 10 7 5.554 4.802 0.382 82.204 o
-13 10 8 15.673 15.000 0.512 32.620 o
-13 10 9 1.026 1.196 0.342 153.411 o
-13 10 10 2.422 2.502 0.342 127.754 o
-13 10 11 1.175 0.804 0.342 154.107 o
-13 10 12 7.751 7.505 0.382 67.363 o
-13 10 13 0.165 0.100 0.332 187.341 o
-13 10 14 1.845 2.401 0.342 134.780 o
-13 10 15 0.926 0.603 0.332 168.003 o
-13 10 16 7.931 7.505 0.402 63.561 o
-13 10 17 5.772 5.606 0.402 74.829 o
-13 10 18 3.868 3.496 0.372 98.502 o
-13 11 1 5.342 5.897 0.422 71.735 o
-13 11 2 23.044 22.304 0.653 19.924 o
-13 11 3 0.295 0.100 0.362 156.112 o
-13 11 4 3.315 3.205 0.382 99.657 o
-13 11 5 7.948 8.399 0.502 49.007 o
-13 11 6 9.245 8.801 0.512 45.253 o
-13 11 7 0.613 0.392 0.402 122.844 o
-13 11 8 3.751 3.406 0.372 99.598 o
-13 11 9 2.055 2.100 0.362 123.041 o
-13 11 10 2.233 2.602 0.372 114.210 o
-13 11 11 7.800 7.605 0.392 65.395 o
-13 11 12 1.700 1.999 0.352 132.853 o
-13 11 13 5.572 5.606 0.382 80.189 o
-13 11 14 7.366 7.907 0.412 63.151 o
-13 11 16 2.045 1.999 0.332 140.878 o
-13 11 17 1.244 1.397 0.352 141.896 o
-13 12 2 11.066 11.403 0.814 22.894 o
-13 12 3 4.761 4.702 0.372 89.293 o
-13 12 4 7.242 7.806 0.392 66.965 o
-13 12 5 9.529 9.303 0.432 52.792 o
-13 12 6 0.948 1.105 0.342 155.238 o
-13 12 7 7.004 6.309 0.382 72.438 o
-13 12 8 1.571 1.397 0.362 131.706 o
-13 12 9 4.094 4.009 0.472 68.948 o
-13 12 10 0.694 1.196 0.452 95.516 o
-13 12 11 2.806 2.602 0.342 123.241 o
-13 12 12 26.373 25.810 0.643 17.963 o
-13 12 13 3.172 2.904 0.352 113.784 o
-13 12 14 4.990 5.094 0.372 86.928 o
-13 12 15 1.471 1.397 0.362 132.811 o
-13 12 16 0.829 0.703 0.342 160.150 o
-13 13 1 21.784 20.204 0.633 21.582 o
-13 13 2 3.104 3.004 0.362 109.690 o
-13 13 3 0.375 0.703 0.352 158.811 o
-13 13 4 12.826 12.106 0.673 28.053 o
-13 13 5 4.516 4.501 0.402 82.927 o
-13 13 6 11.643 10.398 0.462 44.477 o
-13 13 7 4.534 4.009 0.372 92.650 o
-13 13 8 0.844 0.392 0.321 180.950 o
-13 13 9 5.059 5.405 0.372 85.722 o
-13 13 10 0.300 0.703 0.352 159.966 o
-13 13 11 1.616 2.100 0.372 122.039 o
-13 13 12 3.533 4.200 0.543 56.937 o
-13 13 13 1.822 1.196 0.362 130.068 o
-13 13 14 2.144 1.899 0.352 128.531 o
-13 14 1 3.003 2.502 0.372 108.339 o
-13 14 3 3.342 3.406 0.372 102.439 o
-13 14 4 3.411 3.104 0.352 110.892 o
-13 14 5 9.235 7.997 0.412 57.599 o
-13 14 6 0.818 0.703 0.362 144.783 o
-13 14 7 0.954 1.105 0.472 87.090 o
-13 14 8 4.690 4.702 0.382 86.899 o
-13 14 9 1.253 1.196 0.352 143.069 o
-13 14 10 4.245 3.898 0.372 94.766 o
-13 14 11 1.506 1.005 0.342 147.960 o
-13 14 12 2.331 1.899 0.362 121.338 o
-13 14 13 0.432 0.603 0.342 167.484 o
-13 15 1 0.893 0.904 0.402 118.071 o
-13 15 2 2.939 2.401 0.352 118.122 o
-13 15 3 0.204 0.201 0.332 185.485 o
-13 15 4 3.026 2.793 0.412 92.291 o
-13 15 5 2.526 2.502 0.362 116.746 o
-13 15 6 5.487 4.903 0.372 84.794 o
-13 15 7 0.952 1.005 0.332 164.134 o
-13 15 8 1.367 1.899 0.352 137.304 o
-13 15 9 1.241 1.899 0.362 132.571 o
-13 15 10 0.514 0.603 0.452 98.257 o
-13 15 11 7.429 6.500 0.402 66.887 o
-13 16 1 2.089 2.100 0.321 146.017 o
-13 16 2 4.808 5.405 0.402 79.429 o
-13 16 3 0.713 2.693 1.386 10.828 o
-13 16 4 4.711 4.501 0.382 87.326 o
-13 16 6 0.681 0.492 0.321 183.249 o
-13 16 8 0.513 1.005 0.342 162.802 o
-12 0 1 87.556 89.426 1.577 2.936 o
-12 0 2 158.351 158.136 2.652 1.066 o
-12 0 3 0.047 0.201 0.231 381.869 o
-12 0 4 12.187 13.302 0.412 45.093 o
-12 0 5 34.799 35.505 0.723 12.690 o
-12 0 6 25.320 26.704 0.563 19.869 o
-12 0 7 3.518 3.798 0.261 149.239 o
-12 0 8 17.406 17.009 0.442 33.101 o
-12 0 9 11.981 12.498 0.382 48.792 o
-12 0 10 0.557 0.603 0.251 285.168 o
-12 0 11 112.454 115.226 1.949 1.926 o
-12 0 12 11.877 12.408 0.412 46.521 o
-12 0 13 0.047 0.492 0.291 238.187 o
-12 0 14 20.470 22.103 0.633 21.774 o
-12 0 15 13.653 14.096 0.603 30.238 o
-12 0 16 12.409 14.306 0.623 30.135 o
-12 0 17 23.731 27.307 0.794 15.721 o
-12 0 18 21.103 22.103 0.683 20.093 o
-12 0 19 0.573 0.703 0.422 111.162 o
-12 0 21 0.343 0.703 0.362 151.130 o
-12 0 22 8.082 8.198 0.432 57.744 o
-12 0 23 5.008 4.993 0.372 87.108 o
-12 1 1 11.065 11.704 0.301 59.764 o
-12 1 2 46.442 47.009 0.754 9.192 o
-12 1 3 34.287 34.501 0.563 14.807 o
-12 1 4 0.138 0.301 0.201 479.440 o
-12 1 5 24.794 25.599 0.472 22.434 o
-12 1 6 14.405 15.100 0.342 44.312 o
-12 1 7 9.627 10.007 0.291 68.989 o
-12 1 8 14.561 14.306 0.352 44.117 o
-12 1 9 33.420 33.616 0.583 14.982 o
-12 1 10 15.094 16.105 0.362 41.004 o
-12 1 11 1.223 1.196 0.271 217.467 o
-12 1 12 0.749 0.703 0.261 256.501 o
-12 1 13 3.319 3.406 0.241 167.990 o
-12 1 14 2.085 2.301 0.251 199.915 o
-12 1 15 12.565 13.905 0.372 46.942 o
-12 1 16 0.594 0.301 0.251 290.909 o
-12 1 17 3.052 3.406 0.281 147.774 o
-12 1 18 2.418 2.401 0.271 173.932 o
-12 1 19 3.682 3.898 0.281 135.799 o
-12 1 20 19.475 21.410 0.462 28.104 o
-12 1 21 19.826 20.606 0.462 28.147 o
-12 1 22 1.630 1.808 0.291 179.058 o
-12 1 23 8.095 8.610 0.362 67.351 o
-12 2 1 3.166 3.798 0.261 154.784 o
-12 2 2 14.801 15.502 0.372 41.391 o
-12 2 3 9.498 10.800 0.301 66.659 o
-12 2 4 5.879 6.802 0.271 102.872 o
-12 2 5 30.365 30.412 0.512 17.650 o
-12 2 6 99.733 98.418 1.326 2.821 o
-12 2 7 12.166 12.498 0.311 54.492 o
-12 2 8 7.234 7.997 0.291 85.112 o
-12 2 9 7.943 8.399 0.301 78.447 o
-12 2 10 9.532 9.806 0.301 68.429 o
-12 2 11 81.027 81.017 1.155 3.889 o
-12 2 12 1.321 1.497 0.251 234.888 o
-12 2 13 27.414 28.503 0.553 18.672 o
-12 2 14 0.635 0.603 0.271 246.791 o
-12 2 15 5.287 5.797 0.321 96.869 o
-12 2 16 10.018 11.403 0.382 54.646 o
-12 2 17 25.918 27.006 0.613 18.500 o
-12 2 18 12.739 13.503 0.432 42.419 o
-12 2 19 1.416 1.999 0.352 136.131 o
-12 2 20 4.940 5.305 0.342 95.014 o
-12 2 21 20.013 20.405 0.502 26.696 o
-12 2 22 4.683 5.204 0.291 113.673 o
-12 2 23 5.516 5.606 0.311 98.817 o
-12 3 1 15.855 16.396 0.362 39.558 o
-12 3 2 6.873 7.193 0.271 94.136 o
-12 3 3 53.014 51.801 0.743 8.038 o
-12 3 4 1.886 1.899 0.221 245.729 o
-12 3 5 5.782 5.797 0.261 110.839 o
-12 3 6 0.535 0.603 0.191 448.274 o
-12 3 7 6.409 6.601 0.261 102.144 o
-12 3 8 1.523 1.597 0.241 239.127 o
-12 3 9 13.259 14.196 0.342 47.484 o
-12 3 10 6.761 7.103 0.311 86.120 o
-12 3 11 34.498 34.812 0.613 14.112 o
-12 3 12 6.971 7.394 0.301 86.255 o
-12 3 13 20.380 19.802 0.422 29.403 o
-12 3 14 39.002 38.208 0.693 11.745 o
-12 3 15 2.335 2.904 0.281 163.327 o
-12 3 16 1.593 1.808 0.321 155.369 o
-12 3 17 13.603 14.306 0.422 41.083 o
-12 3 18 1.877 2.301 0.362 123.805 o
-12 3 19 6.964 6.802 0.382 71.619 o
-12 3 20 5.088 5.094 0.332 97.705 o
-12 3 21 3.164 3.496 0.321 124.662 o
-12 3 22 3.912 4.200 0.352 102.704 o
-12 3 23 3.798 3.798 0.311 121.120 o
-12 4 1 13.487 14.096 0.321 48.558 o
-12 4 2 32.076 31.306 0.522 16.642 o
-12 4 3 10.966 10.911 0.271 64.588 o
-12 4 4 28.077 27.106 0.442 20.703 o
-12 4 5 25.492 23.610 0.382 24.657 o
-12 4 6 3.406 3.205 0.171 218.761 o
-12 4 7 113.409 106.214 1.346 2.421 o
-12 4 8 17.078 16.004 0.352 38.511 o
-12 4 9 2.847 3.004 0.221 197.628 o
-12 4 10 8.240 8.299 0.261 84.222 o
-12 4 11 9.196 9.002 0.291 72.880 o
-12 4 12 11.056 10.800 0.311 60.159 o
-12 4 13 15.962 16.396 0.442 35.152 o
-12 4 14 3.048 3.496 0.291 141.479 o
-12 4 15 11.950 12.207 0.372 50.054 o
-12 4 16 23.394 24.404 0.583 20.961 o
-12 4 17 23.022 23.409 0.482 24.029 o
-12 4 18 0.651 1.005 0.251 271.186 o
-12 4 19 2.133 1.808 0.291 169.276 o
-12 4 20 1.516 1.296 0.241 244.977 o
-12 4 21 4.492 4.702 0.281 121.799 o
-12 4 22 4.819 4.400 0.281 119.977 o
-12 4 23 3.072 3.104 0.281 149.711 o
-12 5 1 11.585 10.107 0.251 65.904 o
-12 5 2 3.036 2.693 0.372 107.342 o
-12 5 3 1.504 1.497 0.301 175.814 o
-12 5 4 22.938 21.510 0.543 23.070 o
-12 5 5 4.928 4.702 0.332 100.210 o
-12 5 6 1.589 0.804 0.372 128.761 o
-12 5 7 0.092 0.703 0.271 266.480 o
-12 5 8 27.574 25.107 0.623 18.010 o
-12 5 9 9.886 9.494 0.382 57.533 o
-12 5 10 22.271 20.505 0.613 21.803 o
-12 5 11 10.774 8.198 0.221 76.979 o
-12 5 12 3.579 2.904 0.181 210.369 o
-12 5 13 20.587 19.400 0.442 28.703 o
-12 5 14 23.810 22.213 0.462 24.426 o
-12 5 15 0.865 1.005 0.211 340.235 o
-12 5 16 2.796 3.104 0.261 167.269 o
-12 5 17 0.512 0.492 0.211 389.763 o
-12 5 18 6.190 6.701 0.311 90.694 o
-12 5 19 7.941 7.706 0.311 78.348 o
-12 5 20 2.844 2.602 0.241 186.400 o
-12 5 21 2.691 2.793 0.261 172.273 o
-12 5 22 2.435 2.401 0.231 208.166 o
-12 6 1 26.067 24.203 0.713 17.000 o
-12 6 2 11.209 10.298 0.422 49.070 o
-12 6 3 12.982 12.699 0.432 42.682 o
-12 6 4 27.827 28.503 0.673 16.369 o
-12 6 5 18.186 17.803 0.492 29.719 o
-12 6 6 31.098 28.603 0.663 15.427 o
-12 6 7 73.194 66.017 1.236 4.379 o
-12 6 8 8.925 7.907 0.352 67.151 o
-12 6 9 3.274 3.697 0.332 117.990 o
-12 6 10 2.716 2.904 0.342 122.635 o
-12 6 11 14.637 14.407 0.472 36.371 o
-12 6 12 19.074 20.104 0.713 20.647 o
-12 6 13 1.223 0.904 0.472 86.302 o
-12 6 14 1.285 1.105 0.352 143.237 o
-12 6 15 3.824 2.904 0.171 210.408 o
-12 6 16 26.218 23.509 0.442 22.867 o
-12 6 17 2.279 1.899 0.191 267.749 o
-12 6 18 6.982 5.897 0.241 105.487 o
-12 6 19 0.993 0.392 0.191 408.721 o
-12 6 20 0.941 1.196 0.201 350.978 o
-12 6 21 2.002 1.597 0.211 260.295 o
-12 6 22 2.343 2.200 0.201 246.230 o
-12 7 1 63.258 61.014 1.226 5.017 o
-12 7 2 28.207 28.111 0.703 15.799 o
-12 7 3 9.187 9.595 0.412 55.630 o
-12 7 4 3.906 3.597 0.352 104.996 o
-12 7 5 11.342 10.911 0.432 47.243 o
-12 7 6 1.859 1.698 0.392 111.750 o
-12 7 7 12.810 13.302 0.522 36.183 o
-12 7 8 12.370 11.895 0.432 44.422 o
-12 7 9 2.468 2.200 0.321 140.296 o
-12 7 10 7.217 7.003 0.432 61.838 o
-12 7 11 20.407 19.802 0.603 23.352 o
-12 7 12 7.619 7.394 0.432 60.112 o
-12 7 13 0.232 0.492 0.352 162.694 o
-12 7 14 6.315 5.606 0.412 70.651 o
-12 7 15 2.782 2.793 0.372 108.930 o
-12 7 16 24.819 24.906 0.673 18.152 o
-12 7 17 2.434 1.698 0.412 99.163 o
-12 7 18 6.591 7.193 0.432 63.433 o
-12 7 19 11.638 12.599 0.472 41.852 o
-12 7 20 2.533 2.904 0.372 110.477 o
-12 7 21 4.795 4.501 0.372 89.673 o
-12 7 22 0.119 0.301 0.482 89.428 o
-12 8 1 12.934 12.699 0.472 39.829 o
-12 8 2 28.553 28.010 0.723 15.377 o
-12 8 3 11.480 11.403 0.462 43.898 o
-12 8 4 33.789 32.200 0.733 13.216 o
-12 8 5 12.459 12.408 0.492 39.274 o
-12 8 6 7.186 6.802 0.492 53.447 o
-12 8 7 9.089 9.002 0.412 56.650 o
-12 8 8 6.974 6.601 0.372 73.885 o
-12 8 9 1.927 2.100 0.352 129.781 o
-12 8 10 0.750 0.492 0.352 154.769 o
-12 8 11 19.198 17.712 0.553 26.562 o
-12 8 12 1.052 1.005 0.362 139.958 o
-12 8 13 3.128 3.104 0.372 105.092 o
-12 8 14 13.889 13.001 0.462 38.938 o
-12 8 15 16.034 15.201 0.502 32.653 o
-12 8 16 7.325 7.003 0.432 61.519 o
-12 8 17 3.482 3.798 0.392 93.306 o
-12 8 18 5.381 6.199 0.372 82.036 o
-12 8 19 2.300 2.200 0.362 120.210 o
-12 8 20 1.101 1.196 0.372 131.866 o
-12 8 21 2.045 2.401 0.372 116.717 o
-12 9 1 28.007 28.503 0.774 14.660 o
-12 9 2 92.301 90.511 1.839 2.514 o
-12 9 3 12.259 11.704 0.472 41.583 o
-12 9 4 0.421 0.392 0.362 152.219 o
-12 9 5 1.423 2.200 0.352 134.868 o
-12 9 6 7.273 6.601 0.412 65.548 o
-12 9 7 11.117 10.007 0.432 48.589 o
-12 9 8 25.113 23.409 0.653 18.768 o
-12 9 9 6.475 5.606 0.372 78.240 o
-12 9 10 2.216 2.301 0.372 115.661 o
-12 9 11 6.554 6.199 0.422 66.880 o
-12 9 12 0.263 0.492 0.352 162.209 o
-12 9 13 0.790 0.904 0.352 151.235 o
-12 9 14 10.973 11.102 0.462 45.033 o
-12 9 15 0.603 0.603 0.352 156.134 o
-12 9 16 3.514 3.305 0.372 101.583 o
-12 9 17 0.565 0.392 0.342 167.009 o
-12 9 18 9.157 8.610 0.412 56.989 o
-12 9 19 5.485 4.702 0.382 82.796 o
-12 9 20 3.692 3.496 0.372 99.686 o
-12 10 1 49.024 49.510 1.135 6.676 o
-12 10 2 10.211 11.895 0.482 43.879 o
-12 10 3 13.138 13.111 0.492 37.877 o
-12 10 4 3.158 3.496 0.372 103.436 o
-12 10 5 7.373 6.802 0.412 64.890 o
-12 10 6 26.173 24.514 0.653 18.103 o
-12 10 7 7.806 7.505 0.422 60.905 o
-12 10 8 23.013 22.002 0.623 20.766 o
-12 10 9 13.013 13.503 0.512 36.466 o
-12 10 10 5.965 6.098 0.402 73.050 o
-12 10 11 20.290 20.204 0.583 23.932 o
-12 10 12 5.037 5.204 0.372 86.379 o
-12 10 13 3.448 3.798 0.372 100.331 o
-12 10 14 4.913 4.501 0.382 86.248 o
-12 10 15 4.062 4.200 0.372 94.972 o
-12 10 16 17.585 15.100 0.492 31.598 o
-12 10 17 0.260 0.492 0.342 171.430 o
-12 10 19 1.415 1.005 0.352 142.214 o
-12 10 20 1.360 1.497 0.342 146.598 o
-12 11 1 9.600 12.006 0.643 32.377 o
-12 11 2 48.939 44.407 2.060 3.509 o
-12 11 3 28.861 29.306 1.095 10.171 o
-12 11 4 17.394 17.903 0.583 26.675 o
-12 11 5 1.271 1.296 0.372 129.512 o
-12 11 6 1.092 1.196 0.352 145.155 o
-12 11 7 1.422 0.804 0.342 150.538 o
-12 11 8 21.562 19.601 0.603 22.735 o
-12 11 9 13.042 12.207 0.462 40.755 o
-12 11 10 2.496 1.899 0.362 119.779 o
-12 11 11 4.985 4.802 0.372 87.753 o
-12 11 12 8.551 7.806 0.412 59.763 o
-12 11 13 1.199 1.296 0.321 165.941 o
-12 11 14 0.620 0.804 0.332 171.639 o
-12 11 15 1.090 0.492 0.332 166.128 o
-12 11 16 0.564 0.603 0.332 174.502 o
-12 11 17 0.824 0.904 0.321 176.321 o
-12 11 18 0.244 0.000 0.352 166.518 o
-12 11 19 3.122 2.602 0.382 103.075 o
-12 12 1 0.807 0.904 0.352 151.006 o
-12 12 2 10.107 9.494 0.442 50.200 o
-12 12 3 11.839 10.911 0.442 45.416 o
-12 12 4 1.462 2.401 0.372 122.072 o
-12 12 5 6.983 6.500 0.402 68.454 o
-12 12 6 3.123 2.100 0.362 113.287 o
-12 12 7 5.366 5.204 0.462 64.984 o
-12 12 8 7.021 7.103 0.522 49.631 o
-12 12 9 4.981 3.697 0.452 70.738 o
-12 12 10 5.259 4.400 0.372 87.354 o
-12 12 11 6.306 5.998 0.372 78.116 o
-12 12 12 3.123 3.004 0.362 109.536 o
-12 12 13 0.717 1.105 0.321 176.456 o
-12 12 14 2.855 3.004 0.362 111.738 o
-12 12 15 1.909 1.497 0.332 145.999 o
-12 12 16 4.183 3.305 0.352 104.006 o
-12 12 17 3.890 3.496 0.362 101.857 o
-12 12 18 1.263 1.005 0.342 151.365 o
-12 13 1 1.503 1.597 0.362 131.352 o
-12 13 2 6.644 6.601 0.663 36.270 o
-12 13 3 6.986 6.500 0.583 43.388 o
-12 13 4 1.876 1.899 0.372 120.533 o
-12 13 5 3.626 3.496 0.372 100.140 o
-12 13 6 8.538 7.997 0.412 59.530 o
-12 13 7 1.445 1.698 0.352 137.574 o
-12 13 8 7.799 7.103 0.402 64.634 o
-12 13 9 3.037 2.793 0.372 106.949 o
-12 13 10 8.044 8.198 0.432 57.843 o
-12 13 11 2.209 2.301 0.412 98.676 o
-12 13 12 5.618 5.506 0.502 57.081 o
-12 13 13 6.460 5.998 0.392 73.294 o
-12 13 14 6.718 7.003 0.422 65.010 o
-12 13 15 3.100 3.004 0.342 118.427 o
-12 13 16 0.369 0.804 0.321 186.496 o
-12 14 1 0.242 0.603 0.422 114.103 o
-12 14 2 0.562 0.392 0.332 176.522 o
-12 14 3 9.556 8.299 0.432 53.908 o
-12 14 4 0.349 0.392 0.342 170.757 o
-12 14 5 0.806 0.804 0.372 137.365 o
-12 14 6 5.983 5.606 0.532 51.806 o
-12 14 7 3.879 3.798 0.372 97.436 o
-12 14 8 3.147 3.004 0.362 109.344 o
-12 14 9 6.347 5.506 0.372 79.064 o
-12 14 10 5.684 5.094 0.362 85.780 o
-12 14 11 3.461 2.904 0.372 103.386 o
-12 14 12 10.066 9.705 0.432 51.130 o
-12 14 13 0.104 0.301 0.362 157.447 o
-12 14 14 4.425 4.702 0.532 56.026 o
-12 14 15 3.762 3.697 0.392 91.954 o
-12 15 1 0.197 0.000 0.321 199.360 o
-12 15 2 1.485 1.497 0.352 138.297 o
-12 15 3 5.262 4.802 0.543 52.647 o
-12 15 4 5.312 5.606 0.382 81.429 o
-12 15 5 1.726 1.698 0.321 154.173 o
-12 15 6 19.407 18.104 0.543 26.627 o
-12 15 7 3.585 3.597 0.352 107.489 o
-12 15 8 4.512 4.300 0.382 88.976 o
-12 15 9 4.181 3.406 0.532 58.054 o
-12 15 10 1.786 1.597 0.362 128.320 o
-12 15 11 1.491 1.005 0.352 141.256 o
-12 15 12 0.553 0.804 0.342 163.782 o
-12 15 13 5.999 5.797 0.382 77.783 o
-12 16 1 6.967 7.003 0.412 65.896 o
-12 16 3 0.731 0.392 0.332 173.374 o
-12 16 4 0.505 0.392 0.311 199.276 o
-12 16 5 4.183 4.200 0.342 104.221 o
-12 16 6 0.790 1.105 0.402 118.096 o
-12 16 7 0.359 1.105 0.372 140.886 o
-12 16 8 1.280 1.808 0.321 160.313 o
-12 16 9 4.813 4.200 0.372 90.437 o
-12 16 10 9.245 8.610 0.422 55.505 o
-12 16 11 0.518 1.005 0.352 154.422 o
-12 17 2 3.049 3.205 0.412 91.003 o
-12 17 3 3.107 3.004 0.342 118.365 o
-12 17 4 0.630 0.804 0.321 181.112 o
-12 17 5 1.319 1.296 0.332 155.956 o
-12 17 6 3.976 3.406 0.352 105.192 o
-12 17 7 0.727 0.603 0.311 191.658 o
-11 0 1 23.305 23.409 0.532 22.541 o
-11 0 2 61.128 61.014 1.105 5.509 o
-11 0 3 53.273 52.806 0.894 7.270 o
-11 0 4 12.550 12.498 0.362 49.261 o
-11 0 5 37.839 38.007 0.713 11.829 o
-11 0 6 127.523 127.624 1.989 1.660 o
-11 0 7 0.620 1.005 0.231 311.622 o
-11 0 8 69.763 70.809 1.226 4.449 o
-11 0 9 2.231 2.502 0.261 184.962 o
-11 0 10 22.335 23.710 0.553 22.501 o
-11 0 11 33.911 35.113 0.733 12.833 o
-11 0 12 5.707 6.701 0.332 88.675 o
-11 0 13 39.830 41.614 0.844 9.990 o
-11 0 14 4.212 4.903 0.422 78.303 o
-11 0 15 4.435 5.797 0.422 75.487 o
-11 0 17 19.232 20.998 0.653 22.133 o
-11 0 18 0.652 0.603 0.392 127.374 o
-11 0 19 1.300 1.597 0.432 98.714 o
-11 0 20 5.333 5.305 0.482 61.350 o
-11 0 21 0.041 0.301 0.352 167.394 o
-11 0 22 14.279 14.799 0.522 33.661 o
-11 0 23 2.517 2.401 0.342 127.281 o
-11 0 24 1.167 1.296 0.321 166.494 o
-11 1 1 200.063 201.045 2.250 0.860 o
-11 1 2 65.869 67.012 0.864 5.689 o
-11 1 3 1.673 1.808 0.201 285.488 o
-11 1 4 39.620 39.614 0.593 12.333 o
-11 1 5 55.387 55.418 0.764 7.468 o
-11 1 6 32.527 32.300 0.522 16.285 o
-11 1 7 31.410 32.401 0.532 16.548 o
-11 1 8 23.962 25.308 0.452 23.521 o
-11 1 9 13.992 14.708 0.311 47.495 o
-11 1 10 0.413 0.703 0.181 497.505 o
-11 1 11 15.870 17.009 0.382 38.012 o
-11 1 12 4.209 4.993 0.241 140.485 o
-11 1 13 18.872 19.702 0.372 32.855 o
-11 1 14 2.857 3.406 0.231 184.627 o
-11 1 15 0.371 0.492 0.231 344.739 o
-11 1 16 11.443 13.001 0.362 51.199 o
-11 1 17 5.924 6.601 0.311 92.685 o
-11 1 18 6.360 7.394 0.332 83.128 o
-11 1 19 1.856 2.200 0.271 188.000 o
-11 1 20 4.930 5.094 0.281 115.445 o
-11 1 21 26.757 28.111 0.512 19.824 o
-11 1 22 7.899 8.801 0.332 72.584 o
-11 1 24 6.138 6.199 0.271 103.211 o
-11 2 1 133.109 133.833 1.648 1.734 o
-11 2 2 158.645 158.939 1.959 1.266 o
-11 2 3 16.004 17.009 0.362 38.860 o
-11 2 4 29.398 30.703 0.482 18.472 o
-11 2 5 14.042 13.905 0.332 46.871 o
-11 2 6 22.131 23.097 0.402 27.000 o
-11 2 7 6.870 6.802 0.251 100.268 o
-11 2 8 71.258 70.518 0.964 4.979 o
-11 2 9 17.526 18.697 0.402 33.789 o
-11 2 10 39.699 39.906 0.643 11.851 o
-11 2 11 45.084 45.311 0.743 9.591 o
-11 2 12 0.553 0.804 0.251 280.452 o
-11 2 13 25.556 26.905 0.522 20.543 o
-11 2 14 0.030 0.100 0.231 387.869 o
-11 2 15 2.080 2.301 0.251 200.048 o
-11 2 16 9.127 10.207 0.362 61.206 o
-11 2 17 14.167 16.004 0.432 38.333 o
-11 2 18 11.728 12.498 0.412 46.722 o
-11 2 19 0.392 0.201 0.301 217.388 o
-11 2 20 3.218 4.009 0.281 141.162 o
-11 2 21 1.443 1.597 0.281 195.078 o
-11 2 22 16.655 17.300 0.442 33.789 o
-11 2 23 1.249 1.597 0.271 210.937 o
-11 2 24 0.808 0.703 0.281 224.639 o
-11 3 1 2.895 3.597 0.221 188.996 o
-11 3 2 27.340 28.111 0.462 20.465 o
-11 3 3 138.932 138.926 1.849 1.555 o
-11 3 4 59.894 57.206 0.814 6.734 o
-11 3 5 4.850 4.903 0.221 140.819 o
-11 3 6 22.113 22.806 0.412 26.856 o
-11 3 7 1.819 1.808 0.191 293.295 o
-11 3 8 39.065 37.806 0.603 12.598 o
-11 3 9 8.587 9.102 0.271 78.554 o
-11 3 10 4.528 4.993 0.291 116.126 o
-11 3 11 39.672 39.313 0.673 11.662 o
-11 3 12 13.572 14.608 0.362 45.016 o
-11 3 13 59.044 59.316 0.904 6.399 o
-11 3 14 21.599 22.002 0.462 26.128 o
-11 3 15 15.151 16.004 0.452 35.865 o
-11 3 16 3.661 4.300 0.342 107.906 o
-11 3 17 3.244 3.305 0.321 124.825 o
-11 3 18 5.966 6.500 0.342 85.356 o
-11 3 19 2.655 2.793 0.281 158.794 o
-11 3 20 2.697 3.205 0.311 136.820 o
-11 3 21 13.405 13.603 0.422 41.968 o
-11 3 22 1.726 1.808 0.372 122.374 o
-11 3 23 1.079 1.296 0.291 197.026 o
-11 3 24 0.458 0.492 0.261 273.438 o
-11 4 1 7.910 7.907 0.231 93.007 o
-11 4 2 6.139 6.410 0.251 107.856 o
-11 4 3 14.749 14.407 0.311 46.228 o
-11 4 4 13.055 12.006 0.261 56.920 o
-11 4 5 7.668 7.193 0.201 103.468 o
-11 4 6 24.692 24.002 0.392 24.877 o
-11 4 7 21.455 20.606 0.352 30.244 o
-11 4 8 4.501 4.702 0.221 147.473 o
-11 4 9 26.466 26.101 0.462 21.508 o
-11 4 10 42.845 41.302 0.663 10.893 o
-11 4 11 14.783 14.708 0.342 43.972 o
-11 4 12 42.822 41.614 0.673 10.792 o
-11 4 13 4.517 4.993 0.301 112.542 o
-11 4 14 0.889 1.105 0.251 258.705 o
-11 4 15 4.097 4.109 0.301 120.787 o
-11 4 16 1.319 1.296 0.251 238.499 o
-11 4 17 15.410 16.708 0.442 35.644 o
-11 4 18 24.742 24.906 0.522 21.523 o
-11 4 19 5.491 5.405 0.291 105.780 o
-11 4 20 0.160 0.201 0.261 295.057 o
-11 4 21 4.032 4.300 0.311 116.387 o
-11 4 22 8.615 8.610 0.342 68.512 o
-11 4 23 1.378 1.808 0.251 227.716 o
-11 4 24 0.929 0.904 0.241 278.284 o
-11 5 1 22.339 21.510 0.372 28.359 o
-11 5 2 7.085 6.199 0.352 78.265 o
-11 5 3 18.477 18.808 0.543 27.068 o
-11 5 4 16.834 16.004 0.522 30.491 o
-11 5 5 1.897 2.100 0.301 163.102 o
-11 5 6 43.677 42.709 0.844 9.323 o
-11 5 7 7.098 7.103 0.392 68.732 o
-11 5 8 49.097 47.511 0.924 7.842 o
-11 5 9 45.597 40.307 0.653 10.535 o
-11 5 10 30.422 27.508 0.472 18.896 o
-11 5 11 19.869 18.406 0.352 33.200 o
-11 5 12 6.729 6.601 0.241 104.664 o
-11 5 13 4.990 5.094 0.251 125.875 o
-11 5 14 1.821 2.100 0.231 232.151 o
-11 5 15 40.949 39.705 0.774 10.530 o
-11 5 16 0.806 0.492 0.231 315.827 o
-11 5 17 5.460 5.305 0.301 103.343 o
-11 5 18 7.414 7.706 0.301 82.935 o
-11 5 19 9.297 9.303 0.352 63.428 o
-11 5 20 3.593 3.597 0.271 144.162 o
-11 5 21 1.024 1.196 0.241 267.219 o
-11 5 22 6.120 5.305 0.291 101.222 o
-11 5 23 3.720 4.200 0.251 148.511 o
-11 6 1 36.109 34.912 0.794 11.717 o
-11 6 2 7.089 6.309 0.362 75.976 o
-11 6 3 36.219 35.505 0.804 11.533 o
-11 6 4 134.888 130.628 2.150 1.497 o
-11 6 5 4.690 4.501 0.321 106.076 o
-11 6 6 53.031 49.812 0.954 7.167 o
-11 6 7 22.075 21.108 0.593 22.303 o
-11 6 8 7.673 7.193 0.372 69.911 o
-11 6 9 36.004 34.601 0.774 11.980 o
-11 6 10 17.191 18.104 0.512 29.645 o
-11 6 11 6.469 6.701 0.372 75.822 o
-11 6 12 28.103 29.608 0.874 13.005 o
-11 6 13 3.588 3.004 0.221 179.888 o
-11 6 14 6.047 5.506 0.231 118.951 o
-11 6 15 6.369 6.199 0.281 98.759 o
-11 6 16 31.405 29.708 0.593 16.182 o
-11 6 17 9.619 9.404 0.332 64.838 o
-11 6 18 16.587 16.205 0.412 36.029 o
-11 6 19 4.898 4.501 0.261 126.414 o
-11 6 20 1.878 1.899 0.241 221.995 o
-11 6 21 6.922 6.410 0.271 96.522 o
-11 6 22 0.297 0.492 0.241 324.587 o
-11 6 23 3.519 3.496 0.251 157.387 o
-11 7 1 7.137 7.394 0.402 66.359 o
-11 7 2 67.576 69.915 1.366 4.237 o
-11 7 3 40.300 40.508 0.854 9.923 o
-11 7 4 1.980 1.808 0.352 130.794 o
-11 7 5 18.309 18.205 0.512 28.618 o
-11 7 6 30.931 30.412 0.733 14.190 o
-11 7 7 37.203 36.409 0.844 10.870 o
-11 7 8 8.679 9.102 0.412 57.608 o
-11 7 9 29.666 27.598 0.663 16.063 o
-11 7 10 17.013 17.099 0.512 30.269 o
-11 7 11 19.067 18.004 0.522 27.679 o
-11 7 12 25.598 24.906 0.633 18.674 o
-11 7 13 18.084 18.104 0.563 26.871 o
-11 7 14 0.650 0.492 0.442 102.029 o
-11 7 15 9.012 9.102 0.553 41.564 o
-11 7 16 16.198 13.211 0.372 40.977 o
-11 7 17 5.320 4.601 0.211 140.359 o
-11 7 18 1.232 1.397 0.211 304.000 o
-11 7 19 1.096 0.703 0.201 358.055 o
-11 7 20 0.809 0.492 0.161 537.027 o
-11 7 21 2.101 1.899 0.211 249.860 o
-11 7 22 8.659 7.997 0.301 75.991 o
-11 7 23 1.570 1.497 0.181 336.175 o
-11 8 1 74.899 74.918 1.487 3.630 o
-11 8 2 9.173 9.203 0.462 50.291 o
-11 8 3 28.391 29.105 0.713 15.420 o
-11 8 4 28.499 29.407 0.703 15.500 o
-11 8 5 42.586 41.111 0.854 9.529 o
-11 8 6 17.713 17.803 0.522 28.896 o
-11 8 7 35.599 33.405 0.814 11.761 o
-11 8 8 0.311 0.392 0.321 192.235 o
-11 8 9 9.963 10.207 0.422 51.876 o
-11 8 10 1.703 1.397 0.352 136.301 o
-11 8 11 0.395 0.392 0.352 160.915 o
-11 8 12 6.983 6.199 0.382 72.744 o
-11 8 13 6.221 5.697 0.392 74.895 o
-11 8 14 1.596 1.397 0.392 115.139 o
-11 8 15 3.029 3.004 0.382 102.312 o
-11 8 16 19.353 18.305 0.553 26.228 o
-11 8 17 16.200 15.301 0.512 31.926 o
-11 8 18 6.365 6.902 0.412 68.129 o
-11 8 19 1.351 1.196 0.362 135.302 o
-11 8 20 9.608 10.398 0.432 51.374 o
-11 8 21 6.871 6.802 0.412 66.557 o
-11 8 22 0.981 1.397 0.342 152.604 o
-11 9 1 2.252 2.100 0.342 131.830 o
-11 9 2 1.998 2.301 0.392 108.319 o
-11 9 3 22.136 22.404 0.613 21.372 o
-11 9 4 45.759 45.009 0.934 8.309 o
-11 9 5 11.868 11.704 0.543 36.925 o
-11 9 6 14.297 14.407 0.553 32.181 o
-11 9 7 5.669 5.506 0.372 82.329 o
-11 9 8 2.099 2.200 0.342 133.006 o
-11 9 9 5.215 5.506 0.372 84.640 o
-11 9 10 1.667 1.698 0.372 123.473 o
-11 9 11 16.207 15.301 0.543 30.454 o
-11 9 12 0.579 1.005 0.352 153.540 o
-11 9 13 0.444 0.392 0.362 151.886 o
-11 9 14 0.489 0.603 0.372 142.366 o
-11 9 15 0.587 0.904 0.352 154.151 o
-11 9 16 10.010 10.398 0.452 48.438 o
-11 9 17 10.128 9.494 0.442 50.157 o
-11 9 18 4.835 4.802 0.372 88.591 o
-11 9 19 12.595 12.207 0.452 42.202 o
-11 9 20 5.420 4.993 0.382 82.397 o
-11 9 21 2.149 2.693 0.362 119.322 o
-11 10 1 36.891 36.409 0.864 10.735 o
-11 10 2 2.879 2.904 0.352 116.380 o
-11 10 3 6.976 7.907 0.402 66.033 o
-11 10 4 5.315 5.797 0.382 80.955 o
-11 10 5 5.706 6.199 0.392 76.007 o
-11 10 6 34.702 34.400 0.784 12.171 o
-11 10 7 0.760 1.105 0.362 142.960 o
-11 10 8 11.220 10.107 0.452 46.394 o
-11 10 9 14.634 13.402 0.502 35.203 o
-11 10 10 6.553 5.797 0.392 73.323 o
-11 10 11 3.837 3.496 0.382 95.335 o
-11 10 12 11.872 10.800 0.482 42.089 o
-11 10 13 2.415 2.200 0.372 114.374 o
-11 10 14 2.126 2.100 0.352 127.650 o
-11 10 15 0.851 0.904 0.352 150.389 o
-11 10 16 17.423 16.607 0.522 29.677 o
-11 10 17 9.254 8.801 0.422 55.243 o
-11 10 18 1.848 1.899 0.372 120.791 o
-11 10 19 2.568 2.693 0.372 111.046 o
-11 10 20 8.916 8.399 0.452 52.879 o
-11 10 21 0.587 1.005 0.352 153.418 o
-11 11 1 10.329 9.494 0.502 43.850 o
-11 11 2 40.952 40.408 0.924 9.288 o
-11 11 3 4.054 3.898 0.392 89.714 o
-11 11 4 8.312 8.299 0.412 59.745 o
-11 11 5 1.803 1.999 0.372 120.748 o
-11 11 6 11.996 11.001 0.472 42.548 o
-11 11 7 13.079 11.202 0.472 40.718 o
-11 11 8 3.707 4.009 0.362 101.334 o
-11 11 9 7.940 7.806 0.402 63.055 o
-11 11 10 1.391 1.005 0.372 129.775 o
-11 11 11 1.962 1.899 0.372 119.731 o
-11 11 12 1.203 1.196 0.342 150.857 o
-11 11 13 2.427 2.200 0.362 119.019 o
-11 11 14 3.799 3.496 0.372 98.965 o
-11 11 15 0.200 0.492 0.342 172.508 o
-11 11 16 3.463 3.004 0.332 119.499 o
-11 11 17 4.332 3.798 0.362 97.767 o
-11 11 18 2.929 2.401 0.372 109.321 o
-11 11 19 0.338 0.603 0.342 169.097 o
-11 11 20 1.801 1.597 0.372 122.666 o
-11 12 1 5.399 5.405 0.422 72.454 o
-11 12 2 26.060 26.302 0.754 15.898 o
-11 12 3 16.270 15.412 0.553 29.874 o
-11 12 4 14.207 14.096 0.532 33.547 o
-11 12 5 1.174 1.597 0.502 75.960 o
-11 12 6 12.473 12.498 0.613 31.417 o
-11 12 7 10.394 10.298 0.543 39.698 o
-11 12 8 1.157 1.296 0.442 96.506 o
-11 12 9 4.293 4.300 0.412 81.839 o
-11 12 10 21.402 19.008 0.583 23.613 o
-11 12 11 21.413 20.505 0.613 22.271 o
-11 12 12 23.845 21.902 0.623 20.381 o
-11 12 13 1.628 0.804 0.352 140.795 o
-11 12 14 9.720 8.801 0.432 52.932 o
-11 12 15 1.125 1.397 0.342 150.542 o
-11 12 16 2.499 2.401 0.352 122.320 o
-11 12 17 3.553 3.496 0.352 108.142 o
-11 12 18 0.756 1.005 0.372 136.789 o
-11 12 19 0.607 0.392 0.342 166.297 o
-11 13 1 8.525 7.706 0.934 19.999 o
-11 13 2 12.009 11.895 0.623 31.514 o
-11 13 3 0.303 0.100 0.352 164.711 o
-11 13 4 5.138 5.405 0.422 73.462 o
-11 13 5 13.368 12.408 0.522 36.051 o
-11 13 6 11.512 10.499 0.442 46.399 o
-11 13 7 5.591 5.405 0.402 76.001 o
-11 13 8 3.034 3.205 0.372 105.420 o
-11 13 9 11.158 9.806 0.452 46.792 o
-11 13 10 3.244 2.693 0.392 98.209 o
-11 13 11 4.927 5.204 0.452 68.326 o
-11 13 12 3.225 1.899 0.583 53.417 o
-11 13 14 2.889 2.602 0.382 104.751 o
-11 13 15 3.034 2.401 0.362 112.759 o
-11 13 16 0.117 0.000 0.342 178.599 o
-11 13 17 1.621 1.196 0.372 126.419 o
-11 14 1 10.169 9.806 0.422 51.865 o
-11 14 3 0.392 0.301 0.321 191.441 o
-11 14 4 1.564 1.196 0.342 145.867 o
-11 14 5 7.040 6.309 0.472 57.169 o
-11 14 6 5.256 5.204 0.402 77.880 o
-11 14 7 3.631 3.004 0.342 113.598 o
-11 14 8 2.229 1.899 0.352 127.624 o
-11 14 9 2.169 2.301 0.362 120.968 o
-11 14 10 15.152 14.196 0.512 33.600 o
-11 14 11 23.066 21.601 0.603 21.359 o
-11 14 12 0.151 0.100 0.332 187.640 o
-11 14 13 0.262 0.492 0.352 162.230 o
-11 14 14 17.108 15.603 0.593 27.333 o
-11 14 16 5.239 4.993 0.392 80.817 o
-11 15 1 1.467 2.200 0.321 154.299 o
-11 15 2 2.863 2.200 0.392 102.412 o
-11 15 3 1.276 1.296 0.482 81.988 o
-11 15 4 0.531 0.492 0.332 176.159 o
-11 15 5 7.255 6.802 0.372 72.322 o
-11 15 6 4.022 3.697 0.342 107.430 o
-11 15 7 0.594 0.603 0.301 206.397 o
-11 15 8 1.151 1.105 0.311 177.463 o
-11 15 9 6.623 6.500 0.512 52.296 o
-11 15 10 4.355 4.300 0.342 102.553 o
-11 15 11 0.474 0.492 0.352 158.905 o
-11 15 12 0.619 0.603 0.362 148.048 o
-11 15 13 1.379 0.703 0.352 144.617 o
-11 15 14 0.794 0.804 0.321 177.867 o
-11 16 1 2.026 1.497 0.894 25.250 o
-11 16 2 4.317 5.094 0.472 66.485 o
-11 16 3 2.019 1.808 0.311 156.057 o
-11 16 4 8.334 8.500 0.372 65.174 o
-11 16 5 6.724 6.500 0.372 75.157 o
-11 16 6 11.926 11.795 0.543 36.800 o
-11 16 7 1.267 1.296 0.321 164.787 o
-11 16 8 5.941 5.606 0.372 80.749 o
-11 16 9 5.202 4.903 0.342 94.621 o
-11 16 10 1.226 1.397 0.342 149.127 o
-11 16 11 2.911 3.004 0.332 125.051 o
-11 16 12 5.398 4.993 0.472 63.371 o
-11 16 13 1.763 1.597 0.332 147.313 o
-11 17 1 7.282 7.806 0.442 58.999 o
-11 17 2 3.255 3.205 0.332 120.551 o
-11 17 3 8.017 6.701 0.372 69.542 o
-11 17 4 1.633 1.397 0.442 93.517 o
-11 17 5 0.093 0.301 0.301 224.699 o
-11 17 6 2.895 2.904 0.321 130.854 o
-11 17 7 0.140 0.100 0.301 226.304 o
-11 17 8 1.150 1.005 0.311 178.467 o
-11 17 9 3.144 3.004 0.462 76.536 o
-11 17 10 6.605 6.802 0.362 77.037 o
-11 18 1 5.024 5.204 0.432 72.132 o
-11 18 2 2.964 2.793 0.332 125.602 o
-11 18 3 0.697 1.105 0.643 49.140 o
-11 18 4 1.658 2.200 0.332 144.629 o
-11 18 5 1.036 0.904 0.301 191.959 o
-11 18 6 1.529 1.597 0.311 165.915 o
-10 0 1 42.032 44.015 0.764 10.051 o
-10 0 2 83.053 83.217 1.346 3.473 o
-10 0 3 83.041 83.609 1.306 3.529 o
-10 0 4 0.310 0.603 0.211 403.749 o
-10 0 5 7.030 7.605 0.311 83.247 o
-10 0 6 66.064 66.911 1.175 4.850 o
-10 0 7 80.106 80.213 1.306 3.686 o
-10 0 8 123.759 125.926 1.959 1.725 o
-10 0 9 81.013 83.820 1.417 3.418 o
-10 0 10 145.686 149.626 2.431 1.233 o
-10 0 11 127.864 132.828 2.190 1.530 o
-10 0 12 71.340 74.115 1.276 4.196 o
-10 0 13 0.034 1.005 0.372 145.551 o
-10 0 14 3.244 4.009 0.321 121.212 o
-10 0 15 84.735 88.914 1.597 2.984 o
-10 0 16 42.155 45.411 0.934 8.726 o
-10 0 17 2.173 2.502 0.352 125.077 o
-10 0 18 3.580 3.496 0.372 100.456 o
-10 0 19 0.159 0.492 0.342 173.243 o
-10 0 20 0.661 0.904 0.392 125.814 o
-10 0 21 1.151 2.602 0.472 82.807 o
-10 0 22 45.243 49.812 1.105 7.137 o
-10 0 23 3.650 3.496 0.372 99.979 o
-10 0 24 0.260 0.603 0.332 180.306 o
-10 0 25 4.711 4.993 0.372 88.751 o
-10 1 1 96.545 100.829 1.105 3.096 o
-10 1 2 1.582 2.100 0.221 253.863 o
-10 1 3 4.564 4.993 0.211 148.731 o
-10 1 4 7.710 7.907 0.251 90.473 o
-10 1 5 19.637 21.209 0.402 30.136 o
-10 1 6 181.796 178.932 1.969 1.052 o
-10 1 7 91.262 91.023 1.135 3.374 o
-10 1 8 91.692 91.918 1.085 3.406 o
-10 1 9 11.095 12.408 0.271 61.544 o
-10 1 10 6.007 7.103 0.221 114.177 o
-10 1 11 22.168 23.409 0.392 27.114 o
-10 1 12 1.341 1.597 0.181 349.440 o
-10 1 13 27.282 28.703 0.452 20.520 o
-10 1 14 10.931 13.001 0.321 56.254 o
-10 1 15 11.484 12.699 0.321 55.149 o
-10 1 16 13.176 14.608 0.332 47.953 o
-10 1 17 23.906 26.101 0.472 22.828 o
-10 1 18 5.788 6.601 0.291 98.872 o
-10 1 19 1.969 1.899 0.261 198.352 o
-10 1 20 5.541 6.902 0.321 91.595 o
-10 1 21 7.640 8.299 0.321 76.562 o
-10 1 22 7.289 8.098 0.342 74.976 o
-10 1 23 0.385 0.603 0.231 339.817 o
-10 1 24 4.070 4.300 0.261 137.830 o
-10 2 1 64.788 63.013 0.824 6.033 o
-10 2 2 4.760 5.305 0.271 119.719 o
-10 2 3 60.243 59.215 0.794 6.678 o
-10 2 4 51.734 51.208 0.723 8.330 o
-10 2 5 25.538 25.308 0.452 22.510 o
-10 2 6 112.556 110.424 1.447 2.322 o
-10 2 7 1.214 1.005 0.221 297.500 o
-10 2 8 0.741 1.105 0.201 370.705 o
-10 2 9 27.298 27.307 0.462 20.704 o
-10 2 10 24.682 24.906 0.442 23.412 o
-10 2 11 64.411 64.811 0.924 5.707 o
-10 2 12 31.969 32.401 0.522 16.474 o
-10 2 13 70.077 72.618 0.995 4.918 o
-10 2 14 14.024 14.508 0.332 46.291 o
-10 2 15 78.676 82.112 1.075 4.099 o
-10 2 16 2.568 2.793 0.231 199.193 o
-10 2 17 12.854 13.704 0.362 47.333 o
-10 2 18 9.401 9.906 0.342 63.406 o
-10 2 19 2.506 2.693 0.291 155.317 o
-10 2 20 13.973 14.799 0.362 44.087 o
-10 2 21 12.796 13.704 0.372 46.678 o
-10 2 22 18.298 19.601 0.392 32.786 o
-10 2 23 5.520 5.897 0.301 100.626 o
-10 2 24 2.349 2.502 0.241 199.797 o
-10 2 25 0.142 0.301 0.221 401.540 o
-10 3 1 199.683 199.337 2.150 0.882 o
-10 3 2 13.610 13.402 0.321 49.054 o
-10 3 3 20.583 20.606 0.402 29.507 o
-10 3 4 6.268 6.601 0.271 100.631 o
-10 3 5 1.478 1.597 0.191 320.020 o
-10 3 6 0.376 0.703 0.191 462.070 o
-10 3 7 40.739 40.508 0.593 11.967 o
-10 3 8 5.794 5.998 0.231 119.015 o
-10 3 9 21.919 21.902 0.402 27.692 o
-10 3 10 36.768 37.505 0.643 12.820 o
-10 3 11 9.371 9.906 0.291 70.227 o
-10 3 12 21.451 21.510 0.422 27.666 o
-10 3 13 3.679 3.697 0.271 142.258 o
-10 3 14 5.566 5.697 0.301 101.036 o
-10 3 15 8.536 9.203 0.321 70.721 o
-10 3 16 11.044 11.504 0.372 52.994 o
-10 3 17 14.229 15.100 0.442 38.270 o
-10 3 18 10.342 11.403 0.352 57.046 o
-10 3 19 7.575 9.002 0.352 70.177 o
-10 3 20 1.774 2.100 0.241 222.104 o
-10 3 21 4.937 5.204 0.301 107.976 o
-10 3 22 1.634 1.397 0.241 238.755 o
-10 3 23 7.946 8.610 0.382 64.783 o
-10 3 24 1.803 1.597 0.332 146.764 o
-10 3 25 4.692 5.094 0.321 103.741 o
-10 4 1 47.471 45.210 0.643 9.832 o
-10 4 2 35.183 34.601 0.563 14.512 o
-10 4 3 50.476 48.204 0.673 8.959 o
-10 4 4 44.912 43.914 0.623 10.528 o
-10 4 5 0.986 1.296 0.141 517.508 o
-10 4 6 60.401 59.919 0.784 6.664 o
-10 4 7 9.808 9.705 0.231 76.760 o
-10 4 8 25.771 24.906 0.412 23.354 o
-10 4 9 63.250 62.008 0.854 6.107 o
-10 4 10 23.727 23.097 0.422 25.203 o
-10 4 11 0.930 1.005 0.221 313.972 o
-10 4 12 58.888 57.206 0.894 6.538 o
-10 4 13 18.957 18.205 0.392 32.831 o
-10 4 14 14.365 13.995 0.362 44.105 o
-10 4 15 18.081 18.004 0.402 33.543 o
-10 4 16 20.770 21.108 0.472 26.818 o
-10 4 17 31.214 34.008 0.653 14.696 o
-10 4 18 1.411 1.397 0.291 188.133 o
-10 4 19 7.664 7.605 0.311 79.961 o
-10 4 20 13.849 14.306 0.422 40.697 o
-10 4 21 11.056 11.604 0.382 51.861 o
-10 4 22 13.075 14.708 0.392 43.720 o
-10 4 23 0.756 0.904 0.241 286.797 o
-10 4 24 0.870 0.904 0.271 233.180 o
-10 5 1 34.077 33.506 0.563 15.034 o
-10 5 2 7.361 6.902 0.442 60.023 o
-10 5 3 43.471 42.709 0.894 9.005 o
-10 5 4 9.157 8.901 0.372 61.827 o
-10 5 5 27.332 26.704 0.613 17.974 o
-10 5 6 48.222 47.712 0.934 7.873 o
-10 5 7 33.544 32.401 0.754 13.007 o
-10 5 8 23.472 20.204 0.352 28.472 o
-10 5 9 23.583 21.902 0.372 27.085 o
-10 5 10 2.840 2.693 0.171 248.817 o
-10 5 11 52.148 50.113 0.754 8.203 o
-10 5 12 54.978 52.906 0.784 7.568 o
-10 5 13 21.996 22.103 0.442 26.371 o
-10 5 14 3.929 4.300 0.261 139.724 o
-10 5 15 37.699 37.906 0.673 12.254 o
-10 5 16 33.059 34.400 0.693 13.610 o
-10 5 17 13.499 13.603 0.412 42.519 o
-10 5 18 3.596 3.898 0.362 102.522 o
-10 5 19 3.062 3.798 0.311 128.981 o
-10 5 20 0.222 0.100 0.301 223.819 o
-10 5 21 0.634 1.296 0.311 186.088 o
-10 5 22 6.666 6.601 0.321 85.841 o
-10 5 23 0.549 0.492 0.271 252.155 o
-10 5 24 0.443 0.201 0.241 324.516 o
-10 6 1 5.362 4.903 0.392 80.449 o
-10 6 2 28.128 28.402 0.683 16.113 o
-10 6 3 66.806 66.017 1.246 4.653 o
-10 6 4 14.861 14.608 0.482 35.386 o
-10 6 5 5.638 5.998 0.332 91.194 o
-10 6 6 34.126 32.903 0.723 13.166 o
-10 6 7 0.215 0.100 0.332 186.310 o
-10 6 8 20.927 20.104 0.522 25.463 o
-10 6 9 96.180 95.323 1.638 2.612 o
-10 6 10 12.351 12.106 0.442 43.468 o
-10 6 11 23.491 21.701 0.462 24.833 o
-10 6 12 8.536 8.098 0.231 88.290 o
-10 6 13 7.825 7.294 0.271 87.714 o
-10 6 14 0.638 1.005 0.201 384.174 o
-10 6 15 7.602 7.294 0.311 81.067 o
-10 6 16 3.508 3.496 0.271 146.118 o
-10 6 17 49.459 50.013 0.954 7.512 o
-10 6 18 28.064 28.503 0.553 18.385 o
-10 6 19 6.321 6.410 0.321 88.367 o
-10 6 20 6.511 6.701 0.301 91.103 o
-10 6 21 5.307 5.506 0.311 100.704 o
-10 6 22 2.952 2.793 0.241 181.811 o
-10 6 23 1.076 1.196 0.261 235.124 o
-10 6 24 1.025 0.703 0.231 297.108 o
-10 7 1 43.089 42.910 0.944 8.699 o
-10 7 2 24.481 27.006 0.683 17.667 o
-10 7 3 17.812 17.300 0.553 27.788 o
-10 7 4 1.234 1.497 0.342 148.321 o
-10 7 5 40.608 41.403 0.844 9.884 o
-10 7 6 48.683 47.109 0.934 7.855 o
-10 7 7 5.610 5.897 0.382 79.327 o
-10 7 8 15.989 16.004 0.492 32.782 o
-10 7 9 9.339 9.002 0.412 56.001 o
-10 7 10 2.973 3.004 0.372 106.634 o
-10 7 11 32.663 31.707 0.743 13.433 o
-10 7 12 71.801 68.318 1.296 4.255 o
-10 7 13 29.965 28.211 0.754 14.467 o
-10 7 14 9.808 8.198 0.251 77.755 o
-10 7 15 1.272 1.196 0.201 327.314 o
-10 7 16 18.633 17.712 0.422 32.236 o
-10 7 17 5.716 5.405 0.261 113.264 o
-10 7 18 0.150 0.301 0.231 368.934 o
-10 7 19 0.495 0.492 0.241 312.365 o
-10 7 20 0.888 0.804 0.211 345.893 o
-10 7 21 10.149 10.107 0.342 60.668 o
-10 7 22 7.114 7.294 0.352 75.647 o
-10 7 23 1.686 1.597 0.211 274.727 o
-10 8 1 8.781 7.806 0.422 57.758 o
-10 8 2 18.424 19.601 0.663 22.627 o
-10 8 3 24.566 25.207 0.623 19.274 o
-10 8 4 57.681 55.006 1.065 6.092 o
-10 8 5 16.547 17.712 0.512 30.418 o
-10 8 6 50.309 49.510 0.985 7.300 o
-10 8 7 12.345 11.704 0.532 37.043 o
-10 8 8 41.930 41.302 0.894 9.314 o
-10 8 9 41.780 40.508 0.854 9.695 o
-10 8 10 10.310 10.107 0.412 52.273 o
-10 8 11 17.890 18.305 0.522 28.529 o
-10 8 12 11.531 10.700 0.442 46.177 o
-10 8 13 2.986 2.693 0.382 103.720 o
-10 8 14 2.103 2.100 0.382 112.785 o
-10 8 15 6.187 6.199 0.492 56.420 o
-10 8 16 28.780 28.603 0.814 13.831 o
-10 8 17 33.102 31.205 0.543 16.010 o
-10 8 18 1.511 1.597 0.201 300.098 o
-10 8 19 0.202 0.100 0.171 652.294 o
-10 8 20 11.444 11.001 0.311 58.657 o
-10 8 21 9.870 9.494 0.301 67.725 o
-10 8 22 1.229 1.296 0.201 326.821 o
-10 8 23 7.636 7.394 0.291 84.546 o
-10 9 1 50.128 49.209 1.035 7.083 o
-10 9 2 42.769 41.714 0.954 8.745 o
-10 9 3 64.566 64.420 1.236 4.830 o
-10 9 4 26.848 26.604 0.673 17.054 o
-10 9 5 31.656 31.808 0.733 13.809 o
-10 9 6 92.531 87.125 1.618 2.798 o
-10 9 7 26.876 25.910 0.673 17.171 o
-10 9 8 21.610 20.706 0.583 22.975 o
-10 9 10 17.366 15.502 0.502 31.150 o
-10 9 11 24.190 22.605 0.613 20.286 o
-10 9 12 1.500 2.100 0.362 128.683 o
-10 9 13 0.310 0.201 0.362 155.151 o
-10 9 14 2.492 2.301 0.382 108.870 o
-10 9 15 10.411 9.303 0.462 47.718 o
-10 9 16 4.337 4.903 0.422 77.766 o
-10 9 17 6.975 6.701 0.422 64.669 o
-10 9 18 0.497 0.703 0.362 149.022 o
-10 9 19 1.838 1.808 0.362 126.676 o
-10 9 20 2.003 2.200 0.342 134.114 o
-10 9 21 1.580 1.999 0.352 134.221 o
-10 9 22 14.049 14.306 0.502 35.360 o
-10 10 1 11.896 13.001 0.613 31.709 o
-10 10 2 48.842 50.304 1.135 6.659 o
-10 10 3 2.652 4.009 0.472 73.978 o
-10 10 4 20.672 19.802 0.613 22.888 o
-10 10 5 4.107 4.300 0.382 91.282 o
-10 10 6 2.990 3.496 0.382 100.877 o
-10 10 7 5.902 4.903 0.372 82.669 o
-10 10 8 37.692 35.907 0.814 11.113 o
-10 10 9 10.595 10.298 0.442 48.370 o
-10 10 10 21.166 19.702 0.593 23.239 o
-10 10 11 7.570 7.605 0.432 59.952 o
-10 10 12 14.108 13.402 0.502 35.829 o
-10 10 13 1.141 0.492 0.372 135.309 o
-10 10 14 17.299 17.200 0.593 26.603 o
-10 10 15 0.342 0.603 0.362 151.835 o
-10 10 16 15.378 13.503 0.502 34.290 o
-10 10 17 7.574 6.902 0.422 62.491 o
-10 10 18 7.112 6.902 0.412 65.581 o
-10 10 19 0.987 1.105 0.342 154.660 o
-10 10 20 4.574 4.200 0.382 88.907 o
-10 10 21 0.892 1.005 0.342 156.848 o
-10 11 1 30.627 29.899 0.754 14.059 o
-10 11 2 19.642 18.406 0.563 25.628 o
-10 11 3 19.587 18.908 0.583 24.802 o
-10 11 4 5.063 4.903 0.382 84.416 o
-10 11 5 2.455 2.301 0.362 118.301 o
-10 11 6 30.555 30.612 0.723 14.408 o
-10 11 7 2.048 2.200 0.372 117.582 o
-10 11 8 0.301 0.100 0.352 164.742 o
-10 11 9 3.923 3.898 0.402 87.462 o
-10 11 10 10.579 10.007 0.462 46.736 o
-10 11 11 9.727 9.002 0.452 50.445 o
-10 11 12 2.592 2.502 0.372 111.628 o
-10 11 13 1.131 0.804 0.362 140.230 o
-10 11 14 10.517 9.404 0.422 51.534 o
-10 11 15 1.250 1.196 0.372 130.262 o
-10 11 16 1.773 1.196 0.332 149.999 o
-10 11 17 5.340 5.506 0.372 83.993 o
-10 11 18 2.728 2.301 0.382 107.063 o
-10 11 19 0.500 0.703 0.352 156.918 o
-10 11 20 2.419 2.602 0.382 108.268 o
-10 11 21 1.070 1.196 0.342 152.774 o
-10 12 1 0.961 0.703 0.372 136.157 o
-10 12 2 20.968 20.797 0.743 18.881 o
-10 12 3 3.200 3.898 0.553 56.326 o
-10 12 4 11.461 11.795 0.563 35.952 o
-10 12 5 9.475 9.002 0.563 40.114 o
-10 12 6 0.436 0.000 0.502 81.833 o
-10 12 7 3.983 3.798 0.512 61.620 o
-10 12 8 23.425 21.209 0.743 17.863 o
-10 12 9 6.189 6.309 0.522 52.040 o
-10 12 10 4.722 4.802 0.522 56.841 o
-10 12 11 7.317 6.410 0.472 56.361 o
-10 12 12 5.284 5.305 0.392 79.876 o
-10 12 13 11.246 10.298 0.472 44.367 o
-10 12 14 0.907 1.196 0.362 140.574 o
-10 12 15 7.538 7.003 0.382 69.046 o
-10 12 16 11.012 9.906 0.432 48.907 o
-10 12 17 5.568 5.998 0.392 77.041 o
-10 12 18 0.630 0.100 0.362 151.324 o
-10 12 19 3.431 3.004 0.372 103.241 o
-10 12 20 5.233 5.305 0.402 77.761 o
-10 13 1 7.288 7.103 0.392 68.046 o
-10 13 2 36.869 35.204 0.824 11.236 o
-10 13 3 2.401 3.104 0.362 115.184 o
-10 13 4 10.115 10.107 0.442 49.543 o
-10 13 5 11.492 10.499 0.432 47.352 o
-10 13 6 17.165 16.205 0.502 31.003 o
-10 13 7 0.300 0.100 0.311 208.061 o
-10 13 8 3.892 3.798 0.382 94.066 o
-10 13 9 3.430 3.205 0.372 102.531 o
-10 13 10 17.380 15.502 0.543 29.320 o
-10 13 11 2.997 2.904 0.372 106.833 o
-10 13 12 6.628 6.500 0.452 61.084 o
-10 13 13 2.127 1.497 0.482 78.120 o
-10 13 14 0.076 0.301 0.472 93.442 o
-10 13 15 3.115 2.793 0.442 82.545 o
-10 13 16 0.276 0.703 0.372 144.392 o
-10 13 17 2.361 2.301 0.362 119.171 o
-10 13 18 11.409 10.599 0.502 41.316 o
-10 14 1 14.231 14.096 0.482 36.475 o
-10 14 2 6.651 6.500 0.372 75.469 o
-10 14 3 9.433 10.207 0.432 51.979 o
-10 14 4 42.859 41.202 0.964 8.696 o
-10 14 5 3.123 3.104 0.492 69.212 o
-10 14 6 0.153 0.100 0.332 187.592 o
-10 14 7 7.999 7.193 0.372 68.687 o
-10 14 8 0.507 0.392 0.311 199.235 o
-10 14 9 2.666 2.502 0.342 125.189 o
-10 14 10 19.438 18.205 0.532 26.933 o
-10 14 11 9.966 9.404 0.402 55.076 o
-10 14 12 10.713 9.906 0.432 49.527 o
-10 14 13 5.021 4.702 0.392 82.564 o
-10 14 14 5.704 5.998 0.412 72.225 o
-10 14 15 0.963 1.105 0.342 155.022 o
-10 14 16 4.447 4.993 0.472 66.236 o
-10 14 17 3.246 3.406 0.462 75.359 o
-10 15 1 4.345 4.400 0.412 81.364 o
-10 15 2 7.285 6.500 0.764 28.723 o
-10 15 3 6.125 6.199 0.402 72.225 o
-10 15 4 1.651 1.698 0.342 141.451 o
-10 15 5 8.532 8.299 0.382 63.369 o
-10 15 6 15.443 14.708 0.462 35.752 o
-10 15 7 1.372 1.497 0.311 169.591 o
-10 15 8 1.552 1.808 0.342 142.011 o
-10 15 9 5.081 4.400 0.442 71.266 o
-10 15 10 1.193 1.597 0.402 112.713 o
-10 15 11 9.576 8.901 0.382 59.250 o
-10 15 12 8.856 8.198 0.392 61.089 o
-10 15 13 2.587 2.401 0.321 137.521 o
-10 15 14 0.937 1.005 0.321 173.235 o
-10 15 15 0.907 1.397 0.352 146.269 o
-10 15 16 2.066 1.808 0.342 135.669 o
-10 16 1 5.590 6.902 0.854 24.621 o
-10 16 2 0.029 0.100 0.342 179.319 o
-10 16 3 1.132 1.397 0.321 166.233 o
-10 16 4 7.022 6.802 0.372 73.272 o
-10 16 5 5.562 5.405 0.372 83.118 o
-10 16 6 0.274 0.492 0.422 114.288 o
-10 16 7 2.814 3.004 0.332 126.067 o
-10 16 8 9.284 9.404 0.382 59.369 o
-10 16 9 3.943 3.496 0.332 112.816 o
-10 16 10 8.659 7.806 0.382 63.756 o
-10 16 11 6.374 5.697 0.362 80.711 o
-10 16 12 1.379 1.005 0.342 149.717 o
-10 16 13 1.006 1.597 0.442 96.506 o
-10 16 14 0.398 0.392 0.332 179.672 o
-10 17 1 1.679 1.597 0.372 123.853 o
-10 17 2 6.344 6.902 0.372 75.930 o
-10 17 3 6.832 6.098 0.382 73.562 o
-10 17 4 0.878 0.804 0.432 103.950 o
-10 17 5 4.078 3.697 0.332 110.776 o
-10 17 6 0.717 0.492 0.291 217.191 o
-10 17 7 1.957 1.999 0.321 148.580 o
-10 17 8 0.878 1.397 0.311 179.984 o
-10 17 9 1.033 0.703 0.362 142.057 o
-10 17 10 1.320 1.999 0.342 143.775 o
-10 17 11 4.326 4.400 0.352 99.046 o
-10 17 12 5.600 5.094 0.372 83.717 o
-10 18 1 0.026 0.603 0.311 208.646 o
-10 18 2 2.026 2.401 0.321 144.826 o
-10 18 4 7.096 5.797 0.372 75.069 o
-10 18 5 2.668 2.793 0.301 145.745 o
-10 18 6 0.238 0.492 0.291 231.865 o
-10 18 7 2.224 1.808 0.382 112.990 o
-10 18 8 0.778 1.005 0.311 186.117 o
-10 18 9 5.689 5.998 0.372 81.023 o
-10 19 1 2.969 2.502 0.311 137.818 o
-10 19 2 2.008 1.999 0.382 113.991 o
-10 19 3 0.851 1.105 0.311 183.528 o
-9 0 1 15.122 15.703 0.321 43.633 o
-9 0 2 8.970 9.404 0.281 74.470 o
-9 0 3 22.700 24.805 0.442 24.816 o
-9 0 4 42.530 43.914 0.673 10.630 o
-9 0 5 0.153 0.100 0.181 598.399 o
-9 0 6 19.505 20.304 0.442 29.279 o
-9 0 7 10.074 11.504 0.362 56.552 o
-9 0 8 70.187 71.613 1.236 4.388 o
-9 0 9 22.711 23.097 0.603 21.154 o
-9 0 10 28.012 29.608 0.613 17.132 o
-9 0 11 157.230 164.535 2.642 1.058 o
-9 0 12 169.298 171.638 2.743 0.958 o
-9 0 13 25.306 26.604 0.583 19.478 o
-9 0 14 0.307 0.492 0.281 244.956 o
-9 0 15 49.974 54.514 1.045 6.813 o
-9 0 16 60.740 65.816 1.236 4.993 o
-9 0 17 6.063 7.103 0.352 81.005 o
-9 0 18 20.543 22.706 0.633 21.578 o
-9 0 19 11.669 12.307 0.472 42.032 o
-9 0 20 4.403 4.993 0.382 87.666 o
-9 0 21 11.324 11.202 0.452 45.207 o
-9 0 22 4.394 4.903 0.462 68.573 o
-9 0 23 2.585 2.401 0.372 112.099 o
-9 0 24 0.148 0.392 0.311 208.218 o
-9 0 25 0.285 0.492 0.311 203.436 o
-9 0 26 0.799 0.804 0.311 187.837 o
-9 1 1 532.061 541.107 3.486 0.157 o
-9 1 2 16.011 16.708 0.271 43.710 o
-9 1 3 49.374 49.309 0.512 9.843 o
-9 1 4 21.851 23.007 0.311 29.756 o
-9 1 5 111.845 108.223 0.985 2.693 o
-9 1 6 17.129 18.305 0.321 38.127 o
-9 1 7 85.888 87.316 1.035 3.761 o
-9 1 8 91.803 93.123 1.115 3.347 o
-9 1 9 20.340 21.309 0.372 30.391 o
-9 1 10 40.168 43.010 0.563 12.047 o
-9 1 11 32.176 34.109 0.482 16.593 o
-9 1 12 43.812 47.511 0.653 10.205 o
-9 1 13 14.860 16.607 0.342 42.131 o
-9 1 14 57.498 59.507 0.804 6.888 o
-9 1 15 33.468 35.907 0.543 15.080 o
-9 1 16 33.507 36.108 0.563 14.800 o
-9 1 17 54.020 58.412 0.824 7.210 o
-9 1 18 21.780 22.907 0.442 26.224 o
-9 1 19 30.617 33.506 0.563 16.217 o
-9 1 20 3.708 4.009 0.271 139.727 o
-9 1 21 3.513 3.898 0.251 154.141 o
-9 1 22 1.949 2.602 0.281 173.240 o
-9 1 23 8.973 9.906 0.321 67.635 o
-9 1 24 11.630 12.106 0.332 54.616 o
-9 1 25 0.940 0.904 0.211 338.451 o
-9 1 26 0.191 0.301 0.211 432.152 o
-9 2 1 1.635 1.808 0.151 378.588 o
-9 2 2 41.410 42.206 0.482 12.440 o
-9 2 3 126.907 124.519 1.105 2.151 o
-9 2 4 155.804 155.433 1.346 1.485 o
-9 2 5 9.640 10.398 0.271 70.750 o
-9 2 6 8.658 9.203 0.251 81.100 o
-9 2 7 26.107 26.202 0.432 22.305 o
-9 2 8 95.444 93.615 1.226 3.102 o
-9 2 9 39.706 39.202 0.633 12.015 o
-9 2 10 82.046 83.519 1.045 3.976 o
-9 2 11 55.405 56.915 0.774 7.345 o
-9 2 12 84.267 87.125 1.075 3.770 o
-9 2 13 2.659 3.104 0.201 218.978 o
-9 2 14 0.325 0.201 0.191 504.673 o
-9 2 15 11.744 13.111 0.301 55.693 o
-9 2 16 4.068 4.993 0.241 142.487 o
-9 2 17 64.776 68.318 0.914 5.586 o
-9 2 18 4.671 5.204 0.271 121.172 o
-9 2 19 0.368 0.392 0.251 300.505 o
-9 2 20 2.880 3.004 0.271 159.900 o
-9 2 21 5.117 5.094 0.261 120.772 o
-9 2 22 14.806 15.703 0.352 42.421 o
-9 2 23 7.079 7.193 0.301 86.216 o
-9 2 24 3.051 3.104 0.261 162.641 o
-9 2 25 4.298 4.200 0.241 144.900 o
-9 3 1 91.965 94.620 0.884 3.578 o
-9 3 2 36.360 36.801 0.422 15.219 o
-9 3 3 66.625 66.017 0.683 6.132 o
-9 3 4 6.176 6.500 0.201 121.117 o
-9 3 5 164.323 157.935 1.728 1.293 o
-9 3 6 30.318 29.407 0.442 18.961 o
-9 3 7 96.477 95.424 1.165 3.113 o
-9 3 8 54.804 54.413 0.814 7.378 o
-9 3 9 0.290 0.392 0.211 416.582 o
-9 3 10 31.346 32.511 0.512 16.829 o
-9 3 11 47.031 47.611 0.713 9.297 o
-9 3 12 90.901 90.621 1.226 3.280 o
-9 3 13 6.218 6.902 0.301 92.327 o
-9 3 14 4.705 5.204 0.241 132.534 o
-9 3 15 1.994 2.401 0.221 232.489 o
-9 3 16 7.048 7.806 0.261 93.106 o
-9 3 17 30.214 31.607 0.512 17.464 o
-9 3 18 33.511 35.907 0.623 14.121 o
-9 3 19 6.496 7.103 0.291 92.283 o
-9 3 20 5.635 5.797 0.251 115.347 o
-9 3 21 1.235 1.105 0.251 245.067 o
-9 3 22 6.681 6.701 0.281 94.775 o
-9 3 23 1.692 1.808 0.221 255.324 o
-9 3 24 14.346 15.000 0.362 43.229 o
-9 3 25 2.350 1.999 0.291 163.679 o
-9 4 1 28.441 26.704 0.382 21.665 o
-9 4 2 138.978 127.523 1.477 1.779 o
-9 4 3 7.551 7.505 0.181 107.166 o
-9 4 4 2.417 2.502 0.131 322.302 o
-9 4 5 14.870 14.196 0.271 48.694 o
-9 4 6 35.793 33.616 0.472 15.469 o
-9 4 7 9.463 9.595 0.261 74.642 o
-9 4 8 57.456 58.713 0.864 6.709 o
-9 4 9 5.103 5.094 0.211 139.949 o
-9 4 10 14.673 14.799 0.332 44.726 o
-9 4 11 58.840 59.215 0.894 6.456 o
-9 4 12 8.301 8.801 0.291 77.441 o
-9 4 13 9.511 9.203 0.301 69.705 o
-9 4 14 10.327 10.007 0.311 63.863 o
-9 4 15 54.412 53.408 0.834 7.387 o
-9 4 16 3.030 3.305 0.291 143.028 o
-9 4 17 66.914 69.815 1.125 4.857 o
-9 4 18 1.652 2.200 0.362 126.574 o
-9 4 19 3.021 3.104 0.281 150.488 o
-9 4 20 1.978 2.401 0.271 183.045 o
-9 4 21 9.088 9.404 0.301 71.022 o
-9 4 22 4.485 4.702 0.291 117.961 o
-9 4 23 5.437 5.697 0.301 102.008 o
-9 4 24 0.423 0.492 0.251 294.849 o
-9 4 25 1.187 1.005 0.271 221.403 o
-9 5 1 39.943 40.508 0.804 10.388 o
-9 5 2 63.084 61.315 1.125 5.316 o
-9 5 3 6.223 6.500 0.372 77.357 o
-9 5 4 21.663 21.108 0.553 23.703 o
-9 5 5 13.992 13.211 0.442 39.977 o
-9 5 6 5.291 5.305 0.352 90.024 o
-9 5 7 105.556 102.617 1.597 2.400 o
-9 5 8 39.148 37.806 0.543 13.118 o
-9 5 9 55.935 55.207 0.733 7.540 o
-9 5 10 17.885 18.406 0.372 34.828 o
-9 5 11 10.010 10.700 0.301 64.972 o
-9 5 12 4.079 4.009 0.241 149.652 o
-9 5 13 15.723 16.205 0.412 37.180 o
-9 5 14 7.700 8.299 0.311 78.081 o
-9 5 15 14.073 13.995 0.372 43.964 o
-9 5 16 5.139 5.797 0.321 97.889 o
-9 5 17 37.261 38.409 0.713 11.911 o
-9 5 18 0.722 1.005 0.291 209.894 o
-9 5 19 8.401 8.399 0.352 68.172 o
-9 5 20 4.240 4.300 0.321 110.631 o
-9 5 21 6.563 7.103 0.342 80.689 o
-9 5 22 23.004 24.303 0.512 22.968 o
-9 5 23 0.497 0.392 0.311 199.456 o
-9 5 24 4.170 4.702 0.311 113.257 o
-9 5 25 2.427 2.693 0.291 156.571 o
-9 6 1 13.578 14.196 0.462 38.537 o
-9 6 2 27.082 24.303 0.743 16.073 o
-9 6 3 30.532 30.000 0.774 13.789 o
-9 6 4 10.567 10.800 0.402 51.927 o
-9 6 5 36.856 35.907 0.794 11.468 o
-9 6 6 58.494 57.819 1.095 5.824 o
-9 6 7 71.108 72.115 1.889 3.055 o
-9 6 8 47.096 45.512 0.894 8.360 o
-9 6 9 2.474 2.602 0.342 126.663 o
-9 6 10 4.592 4.200 0.161 179.292 o
-9 6 11 0.225 0.301 0.151 768.585 o
-9 6 12 30.840 30.000 0.512 17.538 o
-9 6 13 41.734 41.302 0.663 11.112 o
-9 6 14 8.036 8.399 0.291 79.746 o
-9 6 15 44.538 44.306 0.713 9.960 o
-9 6 16 21.622 22.404 0.472 25.659 o
-9 6 17 44.722 44.015 0.764 9.617 o
-9 6 18 5.922 5.797 0.311 95.342 o
-9 6 19 10.920 11.202 0.362 54.701 o
-9 6 20 0.727 0.301 0.251 284.209 o
-9 6 21 0.520 0.100 0.241 322.850 o
-9 6 22 22.197 22.103 0.502 24.481 o
-9 6 23 10.305 9.806 0.342 60.654 o
-9 6 24 0.249 0.492 0.211 415.608 o
-9 7 1 12.651 12.599 0.512 37.482 o
-9 7 2 34.140 35.113 0.764 12.439 o
-9 7 3 84.708 82.011 1.447 3.289 o
-9 7 4 61.260 64.520 1.216 5.059 o
-9 7 5 15.668 15.904 0.462 34.753 o
-9 7 6 77.015 76.616 1.356 3.770 o
-9 7 7 47.154 47.410 0.975 7.782 o
-9 7 8 14.348 14.608 0.462 37.216 o
-9 7 9 94.214 94.027 1.597 2.710 o
-9 7 10 44.545 43.502 0.904 8.744 o
-9 7 11 25.181 23.509 0.633 19.157 o
-9 7 12 1.941 1.999 0.141 362.348 o
-9 7 13 36.167 34.400 0.532 14.569 o
-9 7 14 13.583 13.111 0.332 48.695 o
-9 7 15 12.061 11.303 0.342 53.600 o
-9 7 16 24.204 23.610 0.482 23.188 o
-9 7 17 10.029 10.207 0.352 59.688 o
-9 7 18 3.918 4.009 0.281 132.187 o
-9 7 19 6.877 7.505 0.291 88.642 o
-9 7 20 2.933 2.693 0.241 183.366 o
-9 7 21 11.098 11.001 0.352 55.526 o
-9 7 22 25.346 24.705 0.522 21.245 o
-9 7 23 0.860 1.005 0.241 279.186 o
-9 7 24 11.219 10.007 0.372 54.430 o
-9 8 1 15.591 16.808 0.522 31.292 o
-9 8 2 167.693 162.034 2.773 0.979 o
-9 8 3 37.785 39.906 0.944 9.609 o
-9 8 4 42.014 40.709 0.834 9.796 o
-9 8 5 29.067 28.603 0.673 15.932 o
-9 8 6 56.407 54.905 1.065 6.191 o
-9 8 7 4.942 4.702 0.462 67.106 o
-9 8 8 6.633 7.193 0.402 68.469 o
-9 8 9 15.260 14.799 0.472 35.359 o
-9 8 10 22.532 21.309 0.593 21.992 o
-9 8 11 88.354 86.020 1.527 3.024 o
-9 8 12 78.326 78.817 1.467 3.496 o
-9 8 13 2.467 1.698 0.412 98.956 o
-9 8 14 1.158 1.105 0.141 505.020 o
-9 8 15 2.556 2.602 0.181 251.964 o
-9 8 16 23.023 22.706 0.472 24.537 o
-9 8 17 25.274 26.101 0.532 20.688 o
-9 8 18 1.641 1.597 0.201 292.800 o
-9 8 19 7.298 7.505 0.301 84.109 o
-9 8 20 8.585 8.700 0.311 73.127 o
-9 8 21 3.702 3.597 0.241 159.256 o
-9 8 22 5.146 4.993 0.291 110.452 o
-9 8 23 7.453 7.193 0.291 86.161 o
-9 9 1 6.942 6.902 0.412 66.147 o
-9 9 2 1.919 2.100 0.372 119.203 o
-9 9 3 8.042 8.299 0.402 61.977 o
-9 9 4 4.351 4.300 0.362 95.986 o
-9 9 5 18.651 19.209 0.532 27.153 o
-9 9 6 62.380 61.707 1.216 5.075 o
-9 9 7 3.107 3.697 0.352 110.962 o
-9 9 8 10.766 11.303 0.432 47.992 o
-9 9 9 26.002 26.101 0.653 17.855 o
-9 9 10 22.318 21.410 0.583 22.359 o
-9 9 11 22.474 21.410 0.563 22.825 o
-9 9 12 16.894 15.703 0.492 31.994 o
-9 9 13 13.398 14.306 0.964 16.724 o
-9 9 14 4.728 5.405 0.553 51.684 o
-9 9 15 20.474 19.601 0.723 19.856 o
-9 9 16 4.477 4.109 0.553 53.447 o
-9 9 17 3.400 3.406 0.181 208.232 o
-9 9 18 11.913 11.604 0.362 51.736 o
-9 9 19 8.029 7.505 0.301 80.243 o
-9 9 20 6.754 6.309 0.261 100.589 o
-9 9 21 6.991 6.601 0.261 97.728 o
-9 9 22 4.299 4.200 0.241 144.891 o
-9 9 23 0.172 0.201 0.181 583.851 o
-9 10 1 1.102 0.904 0.311 180.434 o
-9 10 2 6.512 6.199 0.362 78.852 o
-9 10 3 0.259 0.904 0.372 143.351 o
-9 10 4 24.033 23.509 0.713 17.871 o
-9 10 5 1.300 1.105 0.362 136.414 o
-9 10 6 2.667 3.205 0.372 108.219 o
-9 10 7 28.427 25.599 0.643 17.206 o
-9 10 8 4.783 4.501 0.372 89.738 o
-9 10 9 43.626 40.709 0.864 9.333 o
-9 10 10 5.418 4.300 0.392 81.611 o
-9 10 11 11.002 10.599 0.442 47.276 o
-9 10 12 6.184 5.797 0.412 70.782 o
-9 10 13 14.323 13.111 0.553 32.801 o
-9 10 14 1.702 1.899 0.472 81.946 o
-9 10 15 1.431 2.693 0.492 75.747 o
-9 10 16 26.088 24.303 0.713 16.975 o
-9 10 17 4.061 4.109 0.452 73.339 o
-9 10 18 7.023 6.802 0.412 66.043 o
-9 10 19 2.744 2.793 0.372 109.234 o
-9 10 20 7.325 7.706 0.412 63.595 o
-9 10 21 15.767 14.899 0.432 36.898 o
-9 10 22 2.726 2.602 0.151 277.180 o
-9 11 1 32.207 31.507 0.723 13.836 o
-9 11 2 43.380 43.010 0.894 8.997 o
-9 11 3 33.679 33.104 0.743 13.011 o
-9 11 4 5.541 5.897 0.352 86.901 o
-9 11 5 4.837 5.305 0.352 92.762 o
-9 11 6 15.278 14.608 0.452 36.594 o
-9 11 7 47.759 46.004 0.934 8.020 o
-9 11 8 13.396 13.001 0.502 36.953 o
-9 11 9 5.533 4.802 0.382 82.309 o
-9 11 10 16.756 15.100 0.583 28.230 o
-9 11 12 8.884 8.801 0.593 38.442 o
-9 11 13 17.162 17.009 0.653 24.443 o
-9 11 14 1.921 2.100 0.502 72.464 o
-9 11 15 6.281 6.309 0.482 57.564 o
-9 11 16 9.627 9.595 0.492 45.904 o
-9 11 17 5.335 5.204 0.412 75.274 o
-9 11 18 1.909 1.196 0.342 141.365 o
-9 11 19 10.946 10.800 0.472 44.450 o
-9 11 20 11.383 11.202 0.462 44.234 o
-9 11 21 0.643 0.804 0.362 146.408 o
-9 12 1 42.986 45.512 2.301 3.072 o
-9 12 2 4.937 5.998 0.553 50.727 o
-9 12 3 10.950 10.911 0.512 40.944 o
-9 12 4 17.186 16.396 0.583 27.392 o
-9 12 5 1.017 1.597 0.452 92.638 o
-9 12 6 23.324 22.002 0.663 19.621 o
-9 12 7 5.609 5.405 0.452 65.774 o
-9 12 8 7.226 7.193 0.512 50.380 o
-9 12 9 9.469 8.801 0.844 22.940 o
-9 12 10 6.466 5.897 0.402 71.487 o
-9 12 11 8.016 7.294 0.472 53.677 o
-9 12 12 9.714 8.700 0.492 46.542 o
-9 12 13 2.334 2.602 0.442 86.701 o
-9 12 14 10.677 9.595 0.543 39.791 o
-9 12 15 6.540 6.309 0.532 50.044 o
-9 12 16 10.348 9.203 0.593 36.509 o
-9 12 18 6.355 6.410 0.422 67.197 o
-9 12 19 0.469 0.201 0.342 170.318 o
-9 12 20 10.898 10.499 0.502 42.162 o
-9 13 1 21.164 20.304 0.603 22.762 o
-9 13 2 33.530 34.209 0.824 11.990 o
-9 13 3 2.097 2.502 0.372 115.818 o
-9 13 4 20.062 19.300 0.583 24.364 o
-9 13 5 16.951 16.909 0.543 29.083 o
-9 13 6 25.503 24.705 0.653 18.336 o
-9 13 7 1.974 1.808 0.352 130.866 o
-9 13 8 6.896 6.802 0.412 66.472 o
-9 13 9 9.342 8.399 0.432 54.302 o
-9 13 10 2.896 2.693 0.352 117.178 o
-9 13 11 4.397 4.802 0.342 100.422 o
-9 13 12 11.206 10.007 0.422 49.381 o
-9 13 13 4.458 4.009 0.362 96.243 o
-9 13 14 0.454 0.392 0.332 178.593 o
-9 13 15 3.097 2.793 0.382 102.576 o
-9 13 16 0.971 0.392 0.402 119.628 o
-9 13 17 6.904 5.897 0.532 49.746 o
-9 13 18 0.855 0.703 0.412 114.008 o
-9 13 19 0.516 0.703 0.372 141.422 o
-9 14 1 1.712 1.899 0.332 145.936 o
-9 14 2 3.916 3.898 0.362 100.258 o
-9 14 3 2.760 1.999 0.342 126.826 o
-9 14 4 2.216 2.502 0.372 114.786 o
-9 14 5 12.023 11.403 0.553 36.222 o
-9 14 6 6.074 5.998 0.512 53.992 o
-9 14 7 10.557 10.499 0.482 44.468 o
-9 14 8 8.257 7.294 0.412 61.370 o
-9 14 9 3.523 3.798 0.352 107.179 o
-9 14 10 12.090 11.202 0.432 45.552 o
-9 14 11 3.320 2.793 0.352 112.979 o
-9 14 12 5.411 5.204 0.372 84.403 o
-9 14 13 3.348 3.004 0.332 120.620 o
-9 14 14 6.475 5.998 0.352 81.707 o
-9 14 15 4.884 4.993 0.352 93.437 o
-9 14 16 0.505 1.196 0.372 138.597 o
-9 14 17 0.288 0.392 0.352 162.611 o
-9 14 18 1.175 1.497 0.412 108.499 o
-9 15 1 10.754 10.398 0.583 36.122 o
-9 15 2 4.231 5.204 0.784 29.802 o
-9 15 3 7.089 7.294 0.392 68.418 o
-9 15 4 10.261 10.298 0.402 53.241 o
-9 15 5 2.317 2.502 0.332 134.443 o
-9 15 6 30.368 28.312 0.673 15.555 o
-9 15 7 0.158 0.100 0.321 199.113 o
-9 15 8 7.299 7.907 0.382 68.266 o
-9 15 9 12.215 12.006 0.422 45.422 o
-9 15 10 3.969 3.597 0.362 100.938 o
-9 15 11 3.939 4.200 0.502 63.075 o
-9 15 12 18.367 16.708 0.543 27.986 o
-9 15 13 0.243 0.100 0.311 209.555 o
-9 15 14 1.530 1.196 0.321 161.233 o
-9 15 15 1.166 1.497 0.321 164.791 o
-9 15 16 1.288 1.999 0.362 131.506 o
-9 15 17 13.216 12.900 0.482 38.592 o
-9 16 1 1.839 2.200 0.442 90.238 o
-9 16 2 7.581 7.997 0.392 65.472 o
-9 16 3 7.867 6.902 0.372 69.728 o
-9 16 4 22.647 22.806 0.593 21.523 o
-9 16 5 8.094 8.198 0.382 64.976 o
-9 16 6 4.259 4.109 0.352 100.532 o
-9 16 7 1.875 1.999 0.422 97.869 o
-9 16 8 1.642 1.397 0.321 157.803 o
-9 16 9 4.225 4.009 0.332 108.253 o
-9 16 10 7.486 7.103 0.372 70.810 o
-9 16 12 7.957 7.003 0.362 70.913 o
-9 16 13 0.917 0.804 0.311 185.310 o
-9 16 14 2.234 2.602 0.362 118.952 o
-9 16 15 6.174 5.897 0.492 56.813 o
-9 17 1 14.915 15.502 0.603 28.618 o
-9 17 2 10.803 9.906 0.412 51.377 o
-9 17 3 6.260 5.897 0.352 83.054 o
-9 17 4 1.795 1.196 0.342 142.827 o
-9 17 5 12.260 10.700 0.452 44.008 o
-9 17 6 6.787 5.797 0.362 78.505 o
-9 17 7 5.595 5.305 0.342 90.909 o
-9 17 8 0.750 1.105 0.301 196.292 o
-9 17 9 2.010 1.698 0.311 157.081 o
-9 17 10 0.796 0.703 0.332 169.390 o
-9 17 11 18.462 16.808 0.583 26.299 o
-9 17 12 3.886 3.496 0.342 109.345 o
-9 17 13 2.551 2.301 0.321 138.601 o
-9 18 2 4.824 4.903 0.352 94.100 o
-9 18 3 1.768 2.100 0.442 90.877 o
-9 18 4 4.567 4.109 0.332 105.126 o
-9 18 5 1.815 1.899 0.311 158.583 o
-9 18 6 0.979 0.904 0.311 182.964 o
-9 18 7 0.206 0.804 0.311 201.549 o
-9 18 8 3.539 3.104 0.412 88.607 o
-9 18 9 4.657 4.501 0.342 99.648 o
-9 18 10 2.383 2.401 0.332 134.256 o
-9 18 11 1.162 0.804 0.301 190.251 o
-9 19 1 1.326 1.005 0.281 205.498 o
-9 19 2 3.808 3.597 0.402 88.886 o
-9 19 3 1.880 1.597 0.342 139.202 o
-9 19 4 2.325 2.602 0.311 145.688 o
-9 19 5 7.009 6.199 0.372 74.584 o
-9 19 6 8.066 7.294 0.372 68.255 o
-9 19 7 0.361 0.392 0.362 153.065 o
-8 0 1 25.354 24.906 0.412 23.636 o
-8 0 2 0.194 0.492 0.181 551.386 o
-8 0 3 56.327 57.819 0.743 7.315 o
-8 0 4 39.250 38.007 0.532 13.152 o
-8 0 5 254.227 258.151 2.482 0.579 o
-8 0 6 129.713 132.225 1.467 1.873 o
-8 0 7 3.688 4.009 0.261 145.149 o
-8 0 8 15.619 18.808 0.422 35.104 o
-8 0 9 57.090 59.014 0.985 6.282 o
-8 0 10 149.433 149.736 2.281 1.260 o
-8 0 11 195.936 195.640 3.135 0.741 o
-8 0 12 35.604 39.514 0.784 11.458 o
-8 0 13 0.422 1.196 0.352 154.432 o
-8 0 14 2.207 2.904 0.362 117.811 o
-8 0 15 0.180 0.201 0.311 209.874 o
-8 0 16 0.364 0.492 0.342 169.606 o
-8 0 17 0.195 0.703 0.382 138.210 o
-8 0 18 0.174 0.904 0.402 124.538 o
-8 0 19 79.760 84.312 1.648 3.091 o
-8 0 20 1.395 1.196 0.342 148.170 o
-8 0 21 3.058 3.004 0.362 110.062 o
-8 0 22 4.487 5.204 0.382 86.642 o
-8 0 23 16.787 17.300 0.583 27.352 o
-8 0 24 0.191 0.000 0.362 158.387 o
-8 0 25 6.370 6.701 0.372 76.258 o
-8 0 26 0.281 0.100 0.311 208.559 o
-8 1 1 126.200 129.432 0.964 2.186 o
-8 1 2 274.251 282.162 1.959 0.541 o
-8 1 3 112.599 116.030 0.914 2.627 o
-8 1 4 33.483 35.013 0.372 17.155 o
-8 1 5 351.807 352.068 2.351 0.349 o
-8 1 6 343.213 339.971 2.351 0.366 o
-8 1 7 132.104 132.125 1.095 2.009 o
-8 1 8 37.962 38.911 0.432 14.256 o
-8 1 9 37.669 39.413 0.512 13.572 o
-8 1 10 7.848 9.203 0.261 83.887 o
-8 1 11 6.923 7.806 0.231 100.597 o
-8 1 12 88.302 92.611 1.115 3.471 o
-8 1 13 116.376 121.827 1.457 2.152 o
-8 1 14 3.393 3.798 0.201 188.867 o
-8 1 15 10.397 11.704 0.291 63.014 o
-8 1 16 14.049 15.000 0.332 45.746 o
-8 1 17 33.452 35.706 0.553 15.000 o
-8 1 18 7.796 8.198 0.271 85.224 o
-8 1 19 27.773 30.210 0.553 18.141 o
-8 1 20 8.761 8.901 0.321 70.419 o
-8 1 21 7.112 7.907 0.281 88.138 o
-8 1 22 5.783 6.309 0.271 105.642 o
-8 1 23 0.688 0.804 0.231 313.557 o
-8 1 24 2.498 3.104 0.301 145.943 o
-8 1 25 1.692 1.698 0.241 231.422 o
-8 1 26 6.669 7.193 0.271 95.544 o
-8 2 1 142.301 144.924 1.105 1.770 o
-8 2 2 41.629 43.914 0.452 12.376 o
-8 2 3 80.031 82.011 0.713 4.615 o
-8 2 4 12.742 13.704 0.241 56.883 o
-8 2 5 97.126 99.121 0.834 3.364 o
-8 2 6 20.245 21.209 0.321 32.160 o
-8 2 7 28.293 29.608 0.392 20.741 o
-8 2 8 117.340 116.733 1.256 2.308 o
-8 2 9 17.589 18.004 0.332 37.233 o
-8 2 10 98.425 101.120 1.206 2.940 o
-8 2 11 16.709 17.903 0.352 37.658 o
-8 2 12 3.673 4.400 0.201 175.610 o
-8 2 13 50.743 51.409 0.683 8.643 o
-8 2 14 0.543 0.703 0.181 478.638 o
-8 2 15 51.200 51.711 0.713 8.415 o
-8 2 16 0.726 1.296 0.241 278.628 o
-8 2 17 22.118 23.811 0.432 25.890 o
-8 2 18 16.822 18.808 0.372 35.943 o
-8 2 19 15.399 17.009 0.382 38.700 o
-8 2 20 2.798 3.406 0.261 164.472 o
-8 2 21 9.673 10.700 0.311 64.942 o
-8 2 22 8.434 8.198 0.291 78.265 o
-8 2 23 0.863 1.105 0.221 314.982 o
-8 2 24 2.733 3.104 0.261 168.460 o
-8 2 25 13.296 14.096 0.382 44.594 o
-8 2 26 3.860 4.009 0.251 147.829 o
-8 3 1 136.209 138.725 1.055 1.913 o
-8 3 2 182.223 186.739 1.326 1.147 o
-8 3 3 145.819 144.733 1.115 1.723 o
-8 3 4 62.756 64.711 0.563 6.848 o
-8 3 5 119.387 118.923 0.944 2.428 o
-8 3 6 97.468 95.012 0.854 3.404 o
-8 3 7 42.158 42.910 0.502 12.031 o
-8 3 8 131.165 128.226 1.397 1.914 o
-8 3 9 16.115 16.296 0.352 39.764 o
-8 3 10 4.500 4.802 0.251 133.499 o
-8 3 11 84.376 85.216 1.095 3.773 o
-8 3 12 116.787 120.330 1.437 2.171 o
-8 3 13 11.622 12.599 0.271 59.525 o
-8 3 14 12.017 12.408 0.271 58.591 o
-8 3 15 13.468 14.407 0.352 46.119 o
-8 3 16 26.690 27.910 0.462 20.872 o
-8 3 17 31.157 33.807 0.532 16.380 o
-8 3 18 9.114 10.700 0.342 63.041 o
-8 3 19 9.425 10.911 0.372 58.038 o
-8 3 20 9.997 11.303 0.342 59.307 o
-8 3 21 2.709 3.205 0.241 182.637 o
-8 3 22 17.758 18.406 0.402 33.687 o
-8 3 23 10.751 11.202 0.311 60.487 o
-8 3 24 12.882 13.905 0.332 49.372 o
-8 3 25 1.276 1.597 0.261 221.998 o
-8 3 26 3.703 3.496 0.231 166.099 o
-8 4 1 203.368 199.639 1.417 0.969 o
-8 4 2 75.969 75.823 0.653 5.137 o
-8 4 3 62.418 61.908 0.543 7.080 o
-8 4 4 61.738 60.411 0.553 7.207 o
-8 4 5 130.596 126.719 1.075 2.085 o
-8 4 6 0.382 0.492 0.111 1045.880 o
-8 4 7 10.548 10.298 0.251 69.623 o
-8 4 8 21.789 20.998 0.372 29.113 o
-8 4 9 17.114 17.401 0.362 36.966 o
-8 4 10 30.320 31.105 0.532 17.224 o
-8 4 11 125.995 125.032 1.537 1.936 o
-8 4 12 47.326 45.110 0.683 9.625 o
-8 4 13 3.944 4.200 0.311 117.703 o
-8 4 14 13.405 13.603 0.342 47.802 o
-8 4 15 64.179 65.615 0.894 5.780 o
-8 4 16 13.028 14.096 0.352 47.330 o
-8 4 17 9.758 10.107 0.291 68.274 o
-8 4 18 7.523 8.098 0.321 77.581 o
-8 4 19 1.285 1.497 0.241 249.983 o
-8 4 20 2.084 2.401 0.261 189.469 o
-8 4 21 6.828 7.103 0.271 94.756 o
-8 4 22 8.209 8.399 0.321 73.782 o
-8 4 23 2.965 3.104 0.271 157.613 o
-8 4 24 6.845 7.003 0.271 94.982 o
-8 4 25 3.536 3.798 0.231 166.398 o
-8 4 26 8.367 8.198 0.301 76.888 o
-8 5 1 13.378 13.905 0.372 45.344 o
-8 5 2 33.871 33.616 0.623 14.350 o
-8 5 3 11.216 12.106 0.442 45.463 o
-8 5 4 51.278 50.013 0.784 8.171 o
-8 5 5 19.215 19.008 0.482 28.649 o
-8 5 6 120.260 118.823 1.748 1.933 o
-8 5 7 213.468 202.341 2.039 0.834 o
-8 5 8 21.169 20.104 0.352 30.801 o
-8 5 9 23.267 23.811 0.422 25.280 o
-8 5 10 38.980 39.001 0.563 12.829 o
-8 5 11 6.055 6.500 0.261 105.418 o
-8 5 12 97.115 97.825 1.326 2.893 o
-8 5 13 2.849 3.104 0.261 166.289 o
-8 5 14 16.880 18.697 0.422 33.655 o
-8 5 15 18.471 19.109 0.412 32.064 o
-8 5 16 9.305 10.298 0.352 61.787 o
-8 5 17 27.783 29.507 0.553 18.288 o
-8 5 18 12.118 13.211 0.412 45.304 o
-8 5 19 32.528 33.004 0.643 14.586 o
-8 5 20 3.061 3.205 0.271 155.205 o
-8 5 21 15.669 15.703 0.372 39.835 o
-8 5 22 26.378 26.905 0.532 19.920 o
-8 5 23 6.849 6.410 0.271 97.039 o
-8 5 24 13.441 13.211 0.382 45.148 o
-8 5 25 2.197 2.100 0.332 138.324 o
-8 6 1 67.183 66.620 1.115 4.955 o
-8 6 2 227.037 218.346 3.094 0.631 o
-8 6 3 145.684 138.534 2.029 1.422 o
-8 6 4 27.888 27.307 0.643 17.088 o
-8 6 5 4.449 4.400 0.342 101.498 o
-8 6 6 16.881 16.205 0.482 32.226 o
-8 6 7 17.815 17.401 0.543 28.154 o
-8 6 8 5.352 5.506 0.332 94.561 o
-8 6 9 38.996 40.207 0.593 12.412 o
-8 6 10 10.044 9.705 0.231 75.609 o
-8 6 11 137.366 135.721 1.728 1.639 o
-8 6 12 39.870 39.313 0.613 12.138 o
-8 6 13 2.846 2.793 0.261 169.267 o
-8 6 14 1.687 1.999 0.231 238.697 o
-8 6 15 26.979 28.904 0.532 19.148 o
-8 6 16 1.360 1.597 0.251 231.836 o
-8 6 17 32.236 32.109 0.633 14.943 o
-8 6 18 23.372 24.102 0.522 22.549 o
-8 6 19 3.887 4.702 0.311 115.862 o
-8 6 20 14.281 15.100 0.422 39.437 o
-8 6 21 9.722 9.906 0.382 57.417 o
-8 6 22 6.132 6.500 0.402 71.612 o
-8 6 23 6.280 6.309 0.301 93.851 o
-8 6 24 5.635 5.405 0.332 93.061 o
-8 6 25 6.800 7.003 0.311 86.180 o
-8 7 1 0.166 0.301 0.291 237.410 o
-8 7 2 16.718 16.296 0.532 30.005 o
-8 7 3 41.793 43.111 0.975 8.641 o
-8 7 4 8.043 9.494 0.563 41.733 o
-8 7 5 28.243 29.206 0.743 14.969 o
-8 7 6 19.650 19.903 0.553 25.444 o
-8 7 7 130.459 127.423 2.060 1.596 o
-8 7 8 24.396 24.705 0.613 19.690 o
-8 7 9 60.512 60.813 1.135 5.458 o
-8 7 10 83.053 78.314 1.175 3.830 o
-8 7 11 7.835 8.198 0.221 94.407 o
-8 7 12 3.738 3.798 0.221 168.553 o
-8 7 13 28.708 28.111 0.482 19.408 o
-8 7 14 25.543 25.499 0.482 21.795 o
-8 7 15 16.254 16.909 0.392 37.024 o
-8 7 16 32.354 32.712 0.613 15.079 o
-8 7 17 4.244 4.009 0.271 132.829 o
-8 7 18 0.361 0.492 0.251 298.150 o
-8 7 19 5.161 5.094 0.311 103.360 o
-8 7 20 1.494 1.899 0.281 190.328 o
-8 7 21 8.148 8.500 0.332 72.175 o
-8 7 22 14.188 14.608 0.412 40.589 o
-8 7 23 1.322 1.397 0.241 250.515 o
-8 7 24 9.901 9.303 0.352 61.476 o
-8 8 1 132.818 131.733 2.331 1.428 o
-8 8 2 4.453 4.993 0.392 84.669 o
-8 8 3 3.765 3.697 0.462 72.868 o
-8 8 4 1.988 1.698 0.311 157.429 o
-8 8 5 57.929 57.909 1.065 5.968 o
-8 8 6 94.913 92.118 1.537 2.783 o
-8 8 7 91.915 87.316 1.497 2.958 o
-8 8 8 4.091 4.009 0.372 95.388 o
-8 8 9 35.643 34.501 0.764 12.175 o
-8 8 10 13.149 13.804 0.553 33.652 o
-8 8 11 37.037 36.510 0.834 10.986 o
-8 8 12 61.531 57.819 0.774 6.689 o
-8 8 13 2.562 3.104 0.181 241.630 o
-8 8 14 38.688 38.710 0.643 12.216 o
-8 8 15 16.360 16.205 0.372 38.408 o
-8 8 16 78.269 77.611 1.135 4.106 o
-8 8 17 5.034 4.802 0.261 123.217 o
-8 8 18 7.962 8.399 0.332 73.168 o
-8 8 19 17.694 18.406 0.442 32.024 o
-8 8 20 2.898 3.104 0.241 179.609 o
-8 8 21 4.655 4.702 0.291 116.304 o
-8 8 22 6.527 6.701 0.301 91.001 o
-8 8 23 11.989 11.895 0.362 51.215 o
-8 8 24 0.753 0.904 0.281 223.240 o
-8 9 1 27.281 29.005 0.693 16.126 o
-8 9 2 67.750 67.213 1.155 4.805 o
-8 9 3 1.293 1.397 0.291 190.800 o
-8 9 4 32.609 33.405 0.733 13.360 o
-8 9 5 15.083 14.196 0.512 33.675 o
-8 9 6 48.818 47.913 0.975 7.582 o
-8 9 7 111.340 105.822 1.879 2.054 o
-8 9 8 25.050 24.705 0.623 19.170 o
-8 9 9 15.748 15.201 0.492 33.477 o
-8 9 10 53.091 53.308 1.135 6.216 o
-8 9 11 23.948 24.102 0.683 18.446 o
-8 9 12 2.013 2.502 0.352 126.736 o
-8 9 13 10.585 11.403 0.462 45.452 o
-8 9 14 0.879 0.804 0.141 583.617 o
-8 9 15 23.977 23.097 0.472 23.752 o
-8 9 16 17.988 16.808 0.402 34.367 o
-8 9 17 16.813 16.708 0.422 34.925 o
-8 9 18 5.534 5.606 0.251 117.297 o
-8 9 19 12.936 12.498 0.372 47.620 o
-8 9 20 1.680 1.899 0.211 267.941 o
-8 9 21 0.732 1.105 0.201 371.457 o
-8 9 22 1.858 2.301 0.221 239.191 o
-8 9 23 8.041 7.706 0.352 70.897 o
-8 10 1 0.645 0.703 0.281 229.782 o
-8 10 2 14.242 13.704 0.432 39.898 o
-8 10 3 35.305 34.912 0.764 12.204 o
-8 10 4 29.475 28.603 0.693 15.479 o
-8 10 5 29.631 30.210 0.683 15.333 o
-8 10 6 17.389 17.300 0.482 31.151 o
-8 10 7 7.016 7.294 0.352 76.080 o
-8 10 8 2.383 2.502 0.321 139.462 o
-8 10 9 5.522 5.697 0.432 69.422 o
-8 10 10 7.196 7.003 0.583 42.731 o
-8 10 11 34.443 31.507 0.764 12.781 o
-8 10 12 49.480 47.712 1.005 7.367 o
-8 10 13 35.372 33.707 0.824 11.669 o
-8 10 14 0.626 0.804 0.392 126.637 o
-8 10 15 0.216 0.492 0.372 146.516 o
-8 10 16 7.083 7.505 0.241 98.300 o
-8 10 17 10.342 10.207 0.281 67.073 o
-8 10 18 5.923 5.897 0.251 112.109 o
-8 10 19 9.766 9.595 0.321 65.301 o
-8 10 20 9.039 8.801 0.311 70.998 o
-8 10 21 11.386 11.604 0.352 53.984 o
-8 10 22 2.265 2.301 0.201 247.348 o
-8 10 23 4.046 4.009 0.261 140.104 o
-8 11 1 8.969 9.102 0.372 62.102 o
-8 11 2 16.194 16.105 0.452 34.531 o
-8 11 3 25.882 25.308 0.613 18.883 o
-8 11 4 15.038 15.100 0.462 36.013 o
-8 11 5 6.510 5.998 0.372 77.195 o
-8 11 6 59.608 56.111 1.105 5.771 o
-8 11 7 26.113 25.398 0.643 18.151 o
-8 11 8 50.048 48.305 1.015 7.233 o
-8 11 9 11.875 11.403 0.452 44.067 o
-8 11 10 15.927 15.502 0.502 32.606 o
-8 11 11 14.911 14.096 0.482 35.636 o
-8 11 12 28.232 25.308 0.693 16.429 o
-8 11 13 21.542 20.606 0.643 21.324 o
-8 11 14 13.984 13.111 0.543 33.728 o
-8 11 15 0.066 0.392 0.372 149.135 o
-8 11 16 0.491 0.492 0.352 158.647 o
-8 11 17 7.251 7.103 0.412 64.795 o
-8 11 18 0.268 0.703 0.362 152.168 o
-8 11 19 0.824 1.196 0.402 117.421 o
-8 11 20 0.163 0.392 0.111 1259.720 o
-8 11 21 5.169 5.506 0.271 114.680 o
-8 11 22 1.943 1.899 0.171 315.118 o
-8 12 1 7.916 8.610 0.462 53.686 o
-8 12 2 4.084 4.009 0.462 71.167 o
-8 12 3 4.699 5.305 0.432 73.174 o
-8 12 4 13.938 13.704 0.482 37.099 o
-8 12 5 20.605 19.903 0.553 24.787 o
-8 12 6 13.398 13.603 0.442 40.578 o
-8 12 7 26.657 25.107 0.643 17.990 o
-8 12 8 0.138 0.201 0.321 198.387 o
-8 12 9 4.181 4.200 0.372 94.225 o
-8 12 10 4.417 4.200 0.382 89.791 o
-8 12 11 2.916 2.502 0.372 109.024 o
-8 12 12 2.315 2.301 0.362 119.597 o
-8 12 13 3.829 4.009 0.362 100.477 o
-8 12 14 6.266 6.098 0.372 78.069 o
-8 12 15 2.927 2.401 0.332 128.094 o
-8 12 16 3.484 3.697 0.382 96.936 o
-8 12 17 12.503 12.207 0.502 38.632 o
-8 12 18 2.841 2.301 0.382 106.216 o
-8 12 19 2.117 2.602 0.412 98.309 o
-8 12 20 12.725 12.207 0.633 30.200 o
-8 12 21 5.331 4.501 0.382 84.074 o
-8 13 1 12.270 11.795 0.432 44.690 o
-8 13 2 34.200 33.807 0.754 12.688 o
-8 13 3 16.669 14.899 0.452 34.683 o
-8 13 4 7.844 7.806 0.382 66.504 o
-8 13 5 18.256 17.200 0.512 29.100 o
-8 13 6 38.058 35.013 0.774 11.516 o
-8 13 7 2.161 2.401 0.362 120.571 o
-8 13 8 11.027 10.207 0.442 47.605 o
-8 13 9 15.281 14.708 0.522 32.651 o
-8 13 10 3.862 3.406 0.372 98.849 o
-8 13 11 7.229 6.601 0.382 70.977 o
-8 13 12 24.375 22.806 0.633 19.678 o
-8 13 13 7.627 6.701 0.372 71.041 o
-8 13 14 12.583 11.403 0.452 42.875 o
-8 13 15 10.512 10.298 0.432 49.536 o
-8 13 16 5.329 4.993 0.372 85.384 o
-8 13 17 15.771 15.201 0.492 33.452 o
-8 13 18 6.798 6.802 0.442 61.770 o
-8 13 19 2.984 3.597 0.402 93.551 o
-8 13 20 4.032 4.501 0.553 53.952 o
-8 14 1 4.609 4.200 0.372 91.632 o
-8 14 2 2.905 2.904 0.362 111.736 o
-8 14 3 13.219 13.905 0.482 37.910 o
-8 14 4 6.436 5.998 0.412 69.487 o
-8 14 5 2.349 2.502 0.342 128.545 o
-8 14 6 4.109 3.597 0.372 96.593 o
-8 14 7 9.689 9.102 0.432 52.656 o
-8 14 8 28.985 26.403 0.723 15.491 o
-8 14 9 1.896 1.808 0.442 90.971 o
-8 14 10 28.253 26.503 0.784 14.709 o
-8 14 11 9.750 9.303 0.543 41.271 o
-8 14 12 15.896 15.000 0.492 33.425 o
-8 14 13 4.327 4.109 0.352 100.055 o
-8 14 14 1.989 1.808 0.352 130.696 o
-8 14 15 1.812 1.698 0.321 152.884 o
-8 14 16 1.002 0.904 0.321 172.967 o
-8 14 17 2.659 2.602 0.342 124.743 o
-8 14 18 9.951 9.203 0.402 55.370 o
-8 14 19 0.888 0.904 0.352 149.870 o
-8 15 1 25.214 24.303 0.673 18.114 o
-8 15 2 5.232 5.606 0.774 29.695 o
-8 15 3 13.454 12.800 0.603 30.975 o
-8 15 4 10.101 9.494 0.412 53.490 o
-8 15 5 7.987 7.294 0.382 66.900 o
-8 15 6 5.653 5.305 0.372 82.910 o
-8 15 7 8.996 8.500 0.392 60.222 o
-8 15 8 2.188 1.899 0.321 146.040 o
-8 15 9 21.149 18.908 0.543 25.079 o
-8 15 10 4.291 3.898 0.362 97.705 o
-8 15 11 16.803 15.603 0.492 32.139 o
-8 15 12 5.603 5.204 0.362 85.919 o
-8 15 13 0.448 0.492 0.311 199.440 o
-8 15 14 3.604 3.496 0.412 87.232 o
-8 15 15 1.866 1.899 0.452 87.502 o
-8 15 16 1.924 1.397 0.321 153.465 o
-8 15 17 15.926 14.899 0.502 32.926 o
-8 15 18 4.544 4.200 0.372 92.016 o
-8 16 1 12.831 14.306 1.246 11.270 o
-8 16 2 35.142 33.405 0.764 12.406 o
-8 16 3 5.502 5.897 0.372 82.184 o
-8 16 4 2.177 2.100 0.321 144.818 o
-8 16 5 11.432 11.303 0.402 49.441 o
-8 16 6 17.042 16.105 0.502 31.172 o
-8 16 7 11.833 12.006 0.432 45.287 o
-8 16 8 2.060 2.502 0.382 111.495 o
-8 16 9 1.436 1.899 0.452 89.659 o
-8 16 10 7.383 6.701 0.372 72.009 o
-8 16 11 2.222 2.100 0.291 165.033 o
-8 16 12 2.520 2.200 0.311 145.775 o
-8 16 13 1.606 1.397 0.311 166.321 o
-8 16 14 4.450 4.993 0.352 96.219 o
-8 16 15 10.906 10.911 0.412 50.038 o
-8 16 16 4.739 4.400 0.362 93.219 o
-8 17 1 4.117 4.300 0.412 82.674 o
-8 17 2 14.444 14.096 0.462 37.428 o
-8 17 3 1.952 2.502 0.311 151.781 o
-8 17 4 3.847 3.697 0.372 97.978 o
-8 17 5 0.919 1.397 0.342 153.509 o
-8 17 6 0.481 0.904 0.422 111.105 o
-8 17 7 2.615 2.200 0.321 138.430 o
-8 17 8 2.140 2.200 0.321 144.641 o
-8 17 9 4.959 4.009 0.352 96.112 o
-8 17 10 3.533 3.406 0.321 121.337 o
-8 17 11 7.717 7.394 0.372 69.366 o
-8 17 12 8.304 7.806 0.382 64.928 o
-8 17 13 0.362 0.201 0.392 132.403 o
-8 17 14 0.383 0.392 0.301 214.945 o
-8 18 1 6.628 6.199 0.362 78.309 o
-8 18 2 5.686 5.405 0.332 92.742 o
-8 18 3 7.591 7.394 0.352 73.373 o
-8 18 4 7.376 7.294 0.462 56.547 o
-8 18 5 1.576 1.698 0.321 156.489 o
-8 18 6 1.459 1.497 0.311 168.022 o
-8 18 7 0.280 0.603 0.321 190.586 o
-8 18 8 0.743 0.804 0.291 212.065 o
-8 18 9 0.192 0.301 0.422 115.703 o
-8 18 10 0.414 1.005 0.392 127.743 o
-8 18 11 2.917 3.104 0.311 134.735 o
-8 18 12 0.297 0.301 0.301 218.665 o
-8 19 1 9.994 9.303 0.372 58.709 o
-8 19 2 8.120 7.394 0.372 67.874 o
-8 19 3 1.535 1.597 0.402 110.040 o
-8 19 4 1.359 1.105 0.321 164.844 o
-8 19 5 2.500 2.401 0.311 144.654 o
-8 19 6 2.236 1.999 0.281 173.515 o
-8 19 7 1.251 1.296 0.281 203.638 o
-8 19 8 9.860 10.107 0.522 42.294 o
-8 19 9 1.742 2.401 0.311 155.756 o
-8 20 1 0.355 0.301 0.321 192.262 o
-8 20 2 7.413 7.605 0.492 52.090 o
-8 20 3 0.020 0.201 0.432 112.157 o
-8 20 4 5.785 6.902 0.382 76.287 o
-7 0 1 133.504 137.530 1.386 1.825 o
-7 0 2 198.386 205.436 2.009 0.896 o
-7 0 3 3.108 3.697 0.201 197.376 o
-7 0 4 165.441 167.137 1.678 1.263 o
-7 0 5 37.895 38.107 0.543 13.417 o
-7 0 6 64.447 67.514 0.794 5.965 o
-7 0 7 180.618 184.639 1.869 1.063 o
-7 0 8 61.545 67.012 0.864 6.014 o
-7 0 9 540.087 526.107 5.345 0.140 o
-7 0 10 241.462 241.252 3.054 0.576 o
-7 0 11 23.551 24.102 0.532 22.192 o
-7 0 12 2.010 2.401 0.291 166.138 o
-7 0 13 1.115 1.597 0.261 227.110 o
-7 0 14 3.197 4.009 0.301 131.152 o
-7 0 15 8.617 9.203 0.372 63.068 o
-7 0 16 66.907 67.815 1.266 4.554 o
-7 0 17 2.355 2.793 0.311 143.953 o
-7 0 18 48.528 49.812 0.995 7.410 o
-7 0 19 16.279 17.903 0.553 28.794 o
-7 0 20 59.623 59.507 1.236 5.228 o
-7 0 21 4.735 4.601 0.422 76.722 o
-7 0 22 21.305 23.509 0.613 21.518 o
-7 0 23 5.627 5.998 0.372 81.323 o
-7 0 24 12.139 12.207 0.422 45.378 o
-7 0 25 1.333 1.196 0.432 99.749 o
-7 1 1 98.336 101.814 0.784 3.320 o
-7 1 2 758.558 749.155 4.843 0.081 o
-7 1 3 93.190 94.218 0.743 3.681 o
-7 1 4 57.262 56.915 0.502 8.102 o
-7 1 5 335.113 327.162 2.150 0.390 o
-7 1 6 71.771 76.114 0.623 5.465 o
-7 1 7 36.895 39.614 0.392 14.819 o
-7 1 8 58.607 61.014 0.563 7.498 o
-7 1 9 39.376 40.910 0.452 13.377 o
-7 1 10 62.402 63.214 0.733 6.487 o
-7 1 11 12.442 13.503 0.321 51.663 o
-7 1 12 33.629 35.204 0.583 14.666 o
-7 1 13 3.401 4.501 0.211 174.291 o
-7 1 14 26.205 28.402 0.432 21.583 o
-7 1 15 16.257 17.501 0.342 39.118 o
-7 1 16 6.634 7.605 0.281 92.078 o
-7 1 17 104.795 105.219 1.246 2.695 o
-7 1 18 0.326 0.804 0.211 392.575 o
-7 1 19 9.155 9.494 0.311 69.137 o
-7 1 20 2.402 2.401 0.271 174.245 o
-7 1 21 0.930 1.597 0.291 196.980 o
-7 1 22 0.810 1.005 0.231 300.658 o
-7 1 23 3.596 3.898 0.261 147.317 o
-7 1 24 2.434 2.602 0.221 214.867 o
-7 1 25 4.464 4.300 0.281 124.253 o
-7 1 26 7.210 7.294 0.281 89.409 o
-7 2 1 187.776 186.839 1.326 1.110 o
-7 2 2 44.036 46.707 0.432 11.585 o
-7 2 3 229.513 231.145 1.618 0.764 o
-7 2 4 10.576 12.307 0.201 70.538 o
-7 2 5 106.122 107.018 0.864 2.941 o
-7 2 6 142.924 143.427 1.085 1.778 o
-7 2 7 67.948 71.111 0.653 5.884 o
-7 2 8 27.742 29.306 0.362 21.633 o
-7 2 9 18.576 19.008 0.271 37.464 o
-7 2 10 10.522 11.704 0.251 66.913 o
-7 2 11 12.157 12.699 0.301 55.123 o
-7 2 12 71.672 77.320 0.985 4.722 o
-7 2 13 44.864 46.416 0.633 10.243 o
-7 2 14 181.632 186.337 2.120 1.002 o
-7 2 15 32.237 33.807 0.492 16.500 o
-7 2 16 49.075 51.610 0.713 8.709 o
-7 2 17 10.156 10.911 0.281 66.442 o
-7 2 18 87.977 87.819 1.125 3.551 o
-7 2 19 33.877 35.907 0.593 14.366 o
-7 2 20 5.307 6.410 0.281 106.223 o
-7 2 21 4.970 5.405 0.311 103.634 o
-7 2 22 23.702 25.006 0.452 23.795 o
-7 2 23 0.034 0.201 0.211 456.715 o
-7 2 25 3.852 3.898 0.271 138.536 o
-7 2 26 3.156 3.205 0.221 187.456 o
-7 3 1 70.126 73.713 0.583 5.750 o
-7 3 2 117.516 122.319 0.884 2.463 o
-7 3 3 27.396 27.699 0.291 23.489 o
-7 3 4 22.947 23.610 0.301 28.628 o
-7 3 5 244.784 245.753 1.698 0.682 o
-7 3 6 69.527 67.313 0.583 6.057 o
-7 3 7 294.621 300.659 2.070 0.477 o
-7 3 8 25.135 25.398 0.342 25.106 o
-7 3 9 140.168 139.529 1.427 1.713 o
-7 3 10 3.370 3.697 0.221 177.102 o
-7 3 11 11.886 12.599 0.301 56.014 o
-7 3 12 96.271 96.228 1.105 3.171 o
-7 3 13 11.608 12.599 0.281 58.651 o
-7 3 14 10.897 11.704 0.271 63.421 o
-7 3 15 36.329 38.107 0.532 13.958 o
-7 3 16 12.765 13.211 0.311 52.037 o
-7 3 17 1.462 1.597 0.241 241.354 o
-7 3 18 6.089 7.193 0.261 102.331 o
-7 3 19 26.421 27.598 0.482 20.715 o
-7 3 20 4.604 4.300 0.281 122.750 o
-7 3 21 6.440 6.601 0.281 96.802 o
-7 3 22 11.204 11.504 0.321 57.607 o
-7 3 23 0.714 0.804 0.261 255.855 o
-7 3 24 1.201 1.397 0.231 270.910 o
-7 3 25 0.977 1.105 0.221 308.177 o
-7 3 26 10.157 10.007 0.311 64.456 o
-7 4 1 168.694 168.936 1.175 1.345 o
-7 4 2 403.402 401.779 2.733 0.269 o
-7 4 3 103.748 100.417 0.804 3.152 o
-7 4 4 44.645 42.709 0.382 12.190 o
-7 4 5 34.223 32.612 0.332 17.764 o
-7 4 6 129.748 126.920 0.985 2.137 o
-7 4 7 309.198 300.468 2.311 0.442 o
-7 4 8 40.188 39.614 0.452 13.331 o
-7 4 9 6.650 7.003 0.231 106.126 o
-7 4 10 51.684 51.711 0.743 8.209 o
-7 4 11 16.785 17.501 0.402 35.433 o
-7 4 12 138.829 137.731 1.698 1.626 o
-7 4 13 23.990 24.906 0.422 24.354 o
-7 4 14 30.180 32.109 0.472 17.960 o
-7 4 15 7.217 7.907 0.241 95.848 o
-7 4 16 29.224 30.904 0.472 18.662 o
-7 4 17 5.829 6.500 0.251 110.210 o
-7 4 18 24.551 26.503 0.442 22.976 o
-7 4 19 14.689 15.412 0.362 42.267 o
-7 4 20 5.024 5.305 0.261 120.644 o
-7 4 21 32.007 34.209 0.553 15.736 o
-7 4 22 3.877 4.009 0.261 142.444 o
-7 4 23 3.460 3.496 0.241 164.495 o
-7 4 24 12.351 13.503 0.342 50.238 o
-7 4 25 2.454 2.793 0.261 177.051 o
-7 4 26 1.010 0.703 0.231 297.941 o
-7 5 1 188.386 185.443 1.919 1.008 o
-7 5 2 112.119 115.126 1.336 2.367 o
-7 5 3 219.527 219.642 2.291 0.748 o
-7 5 4 101.669 99.925 1.186 2.890 o
-7 5 5 20.314 20.706 0.452 28.025 o
-7 5 6 125.941 121.324 1.175 2.160 o
-7 5 7 30.516 30.100 0.342 20.105 o
-7 5 8 55.816 54.313 0.683 7.804 o
-7 5 9 26.230 25.710 0.432 22.381 o
-7 5 10 10.091 10.298 0.291 66.632 o
-7 5 11 6.879 7.294 0.261 96.039 o
-7 5 12 89.354 91.114 1.196 3.358 o
-7 5 13 21.512 21.902 0.462 26.234 o
-7 5 14 8.263 9.102 0.342 68.918 o
-7 5 15 11.723 12.800 0.332 53.473 o
-7 5 16 33.738 34.008 0.543 15.305 o
-7 5 17 2.312 2.693 0.221 217.218 o
-7 5 18 0.602 0.603 0.241 303.029 o
-7 5 19 26.893 28.312 0.492 20.086 o
-7 5 20 3.390 4.200 0.291 132.628 o
-7 5 21 8.261 8.901 0.311 74.101 o
-7 5 22 0.779 0.804 0.231 308.179 o
-7 5 23 7.699 7.907 0.261 88.584 o
-7 5 24 1.583 1.497 0.221 266.813 o
-7 5 25 4.414 4.300 0.261 133.398 o
-7 5 26 0.863 0.904 0.211 344.044 o
-7 6 1 117.508 116.120 1.376 2.233 o
-7 6 2 48.337 49.812 0.774 8.614 o
-7 6 3 26.207 26.815 0.553 19.622 o
-7 6 4 106.488 107.319 1.376 2.525 o
-7 6 5 7.557 7.103 0.321 79.822 o
-7 6 6 34.439 34.310 0.754 12.575 o
-7 6 7 16.338 14.608 0.462 34.726 o
-7 6 8 44.956 43.603 0.583 10.811 o
-7 6 9 46.167 45.512 0.623 10.152 o
-7 6 10 15.467 15.412 0.311 43.837 o
-7 6 11 0.540 1.005 0.201 393.233 o
-7 6 12 102.401 102.818 1.376 2.660 o
-7 6 13 5.685 6.601 0.271 105.245 o
-7 6 14 74.486 75.923 1.135 4.310 o
-7 6 15 68.196 70.518 1.035 4.991 o
-7 6 16 8.996 9.595 0.332 66.724 o
-7 6 17 12.839 13.804 0.392 44.973 o
-7 6 18 2.284 2.301 0.291 162.215 o
-7 6 19 2.514 2.502 0.291 156.713 o
-7 6 20 0.992 0.904 0.281 216.110 o
-7 6 21 10.735 11.604 0.332 57.787 o
-7 6 22 13.359 13.211 0.372 46.053 o
-7 6 23 2.305 2.200 0.221 225.327 o
-7 6 24 5.742 5.506 0.321 94.789 o
-7 6 25 7.885 8.399 0.392 63.806 o
-7 7 1 105.450 102.919 1.386 2.584 o
-7 7 2 40.042 39.202 0.804 10.484 o
-7 7 3 50.103 49.912 0.924 7.604 o
-7 7 4 36.488 36.108 0.754 11.926 o
-7 7 5 9.553 9.806 0.412 54.446 o
-7 7 6 220.816 208.841 3.074 0.662 o
-7 7 7 178.426 171.136 2.682 0.933 o
-7 7 8 10.992 10.599 0.412 50.189 o
-7 7 9 117.928 116.422 1.376 2.223 o
-7 7 10 11.096 10.911 0.251 66.233 o
-7 7 11 33.435 34.209 0.543 15.373 o
-7 7 12 65.829 67.012 0.964 5.423 o
-7 7 13 46.525 47.913 0.764 9.053 o
-7 7 14 1.177 1.597 0.221 283.797 o
-7 7 15 1.412 1.497 0.231 259.406 o
-7 7 16 11.979 12.599 0.372 49.554 o
-7 7 17 5.735 6.601 0.311 93.909 o
-7 7 18 15.705 17.009 0.422 36.135 o
-7 7 19 2.228 2.200 0.291 164.045 o
-7 7 20 2.722 2.502 0.291 153.414 o
-7 7 21 3.586 3.597 0.291 133.916 o
-7 7 22 4.005 4.200 0.342 105.584 o
-7 7 23 3.064 3.496 0.281 146.936 o
-7 7 24 18.438 17.401 0.442 31.768 o
-7 7 25 5.203 5.305 0.291 108.600 o
-7 8 1 97.187 95.424 1.577 2.653 o
-7 8 2 58.493 59.818 1.095 5.756 o
-7 8 3 42.420 41.302 0.874 9.392 o
-7 8 4 17.734 18.104 0.482 30.421 o
-7 8 5 53.155 52.514 1.105 6.368 o
-7 8 6 15.690 16.497 0.492 32.839 o
-7 8 7 31.205 31.004 0.673 14.875 o
-7 8 8 95.138 91.516 1.537 2.784 o
-7 8 9 44.915 43.111 0.894 8.787 o
-7 8 10 6.711 7.003 0.291 91.231 o
-7 8 11 53.664 52.906 0.713 8.025 o
-7 8 12 149.793 145.336 1.899 1.408 o
-7 8 14 12.841 13.211 0.372 47.084 o
-7 8 15 10.100 10.800 0.372 56.325 o
-7 8 16 4.073 4.400 0.291 123.731 o
-7 8 17 2.786 3.496 0.321 128.749 o
-7 8 18 9.992 10.007 0.402 54.255 o
-7 8 19 24.044 23.811 0.532 21.992 o
-7 8 20 0.304 0.603 0.231 345.548 o
-7 8 21 4.438 4.601 0.291 118.921 o
-7 8 22 4.668 4.400 0.281 121.540 o
-7 8 23 9.360 8.901 0.332 66.660 o
-7 8 24 10.621 10.107 0.342 59.229 o
-7 9 1 5.655 6.098 0.352 85.720 o
-7 9 2 54.807 54.514 1.035 6.452 o
-7 9 3 3.465 3.898 0.321 119.571 o
-7 9 4 49.208 49.309 0.904 7.837 o
-7 9 5 2.717 2.793 0.332 128.246 o
-7 9 6 99.105 98.217 1.607 2.555 o
-7 9 7 85.311 80.615 1.356 3.427 o
-7 9 8 9.750 9.203 0.412 54.703 o
-7 9 9 84.225 83.719 1.467 3.249 o
-7 9 10 26.995 25.398 0.643 17.798 o
-7 9 11 101.105 97.524 1.547 2.581 o
-7 9 12 3.128 3.406 0.151 241.288 o
-7 9 13 2.436 2.502 0.201 236.935 o
-7 9 14 0.032 0.201 0.181 613.951 o
-7 9 15 37.656 37.012 0.643 12.662 o
-7 9 16 29.768 29.105 0.553 17.539 o
-7 9 17 4.687 4.802 0.291 115.518 o
-7 9 18 9.270 9.806 0.342 64.019 o
-7 9 19 5.438 5.797 0.281 107.690 o
-7 9 20 0.000 0.492 0.211 443.115 o
-7 9 21 8.537 8.610 0.311 73.530 o
-7 9 22 4.127 4.501 0.281 126.874 o
-7 9 23 3.100 2.904 0.231 184.803 o
-7 9 24 16.059 15.703 0.462 34.410 o
-7 10 1 37.123 36.309 0.754 11.771 o
-7 10 2 45.044 45.713 0.884 8.666 o
-7 10 3 46.474 46.215 0.944 8.096 o
-7 10 4 7.573 7.605 0.352 73.006 o
-7 10 5 15.619 16.004 0.452 35.285 o
-7 10 6 78.590 76.616 1.346 3.733 o
-7 10 7 12.356 11.795 0.442 43.726 o
-7 10 8 7.488 7.003 0.382 69.233 o
-7 10 9 28.814 28.402 0.673 16.050 o
-7 10 10 89.613 85.618 1.587 2.920 o
-7 10 11 69.257 67.112 1.246 4.510 o
-7 10 12 6.695 6.410 0.382 73.485 o
-7 10 13 12.292 13.001 0.301 54.351 o
-7 10 14 4.463 4.702 0.201 157.416 o
-7 10 15 6.051 6.199 0.281 101.139 o
-7 10 16 3.395 3.496 0.251 159.508 o
-7 10 17 3.061 2.793 0.221 194.817 o
-7 10 18 42.386 42.608 0.774 10.035 o
-7 10 19 7.824 7.907 0.311 78.428 o
-7 10 20 0.267 0.301 0.201 462.245 o
-7 10 21 2.229 2.100 0.201 252.915 o
-7 10 22 2.683 2.904 0.221 203.341 o
-7 10 23 8.929 8.610 0.352 65.875 o
-7 11 1 3.153 2.793 0.301 139.190 o
-7 11 2 68.565 66.821 1.175 4.723 o
-7 11 3 91.464 87.316 1.477 2.994 o
-7 11 4 25.992 25.107 0.613 18.878 o
-7 11 5 8.332 8.901 0.402 60.211 o
-7 11 6 13.502 12.800 0.522 35.660 o
-7 11 7 65.103 62.119 1.186 5.002 o
-7 11 8 16.502 16.296 0.492 32.093 o
-7 11 9 60.132 57.307 1.135 5.593 o
-7 11 10 76.320 73.110 1.346 3.878 o
-7 11 11 35.587 34.400 0.774 12.090 o
-7 11 12 17.945 17.401 0.532 28.456 o
-7 11 13 4.511 4.702 0.392 85.118 o
-7 11 14 3.418 3.004 0.372 103.336 o
-7 11 15 17.896 17.501 0.432 32.732 o
-7 11 16 0.243 0.201 0.161 699.180 o
-7 11 17 25.621 26.604 0.532 20.378 o
-7 11 18 6.111 6.601 0.271 101.841 o
-7 11 19 4.079 4.300 0.261 137.708 o
-7 11 20 0.136 0.100 0.151 842.182 o
-7 11 21 2.932 2.793 0.201 215.307 o
-7 11 22 0.791 0.904 0.171 468.341 o
-7 12 1 27.109 28.312 0.774 14.940 o
-7 12 2 1.825 2.502 0.402 104.575 o
-7 12 3 15.314 14.508 0.472 35.470 o
-7 12 4 4.338 4.009 0.352 100.333 o
-7 12 5 5.523 5.697 0.352 87.563 o
-7 12 6 12.748 12.307 0.412 44.976 o
-7 12 7 17.498 17.200 0.502 30.212 o
-7 12 8 8.531 8.700 0.382 62.727 o
-7 12 9 12.686 12.800 0.442 42.335 o
-7 12 10 2.745 2.904 0.352 117.602 o
-7 12 11 3.828 3.597 0.372 98.437 o
-7 12 12 9.262 8.500 0.422 55.603 o
-7 12 13 2.303 2.502 0.372 114.047 o
-7 12 14 2.151 2.200 0.362 121.621 o
-7 12 15 3.520 4.200 0.362 101.989 o
-7 12 16 19.265 19.209 0.563 25.611 o
-7 12 17 8.760 7.806 0.402 60.561 o
-7 12 18 11.997 12.106 0.462 42.465 o
-7 12 19 13.435 13.503 0.342 47.844 o
-7 12 20 1.301 1.196 0.161 419.305 o
-7 12 21 1.237 1.597 0.171 380.391 o
-7 12 22 0.800 0.804 0.161 512.262 o
-7 13 1 71.307 67.414 1.266 4.364 o
-7 13 2 39.228 38.610 0.804 10.679 o
-7 13 3 4.209 4.702 0.332 105.604 o
-7 13 4 21.195 21.410 0.553 23.904 o
-7 13 5 30.303 27.307 0.673 15.739 o
-7 13 6 18.549 17.099 0.553 27.289 o
-7 13 7 0.598 1.005 0.412 114.862 o
-7 13 8 1.844 1.808 0.452 87.835 o
-7 13 9 9.708 9.595 0.563 39.419 o
-7 13 10 3.587 3.697 0.482 68.964 o
-7 13 11 19.806 20.204 0.683 21.149 o
-7 13 12 9.307 8.299 0.553 41.716 o
-7 13 13 15.884 15.000 0.633 26.733 o
-7 13 14 7.341 7.193 0.492 52.682 o
-7 13 15 2.497 2.401 0.382 108.442 o
-7 13 16 5.492 5.506 0.382 80.805 o
-7 13 17 11.389 10.800 0.432 47.259 o
-7 13 18 8.272 8.901 0.422 57.654 o
-7 13 19 4.352 4.400 0.382 89.589 o
-7 13 20 5.636 5.305 0.372 82.996 o
-7 13 21 4.187 3.898 0.352 101.798 o
-7 14 1 1.200 1.005 0.311 177.487 o
-7 14 2 7.229 6.902 0.362 74.093 o
-7 14 3 0.709 0.703 0.311 190.916 o
-7 14 4 5.349 5.204 0.362 87.307 o
-7 14 5 27.315 25.308 0.673 17.120 o
-7 14 6 4.691 4.009 0.372 91.712 o
-7 14 7 12.195 12.006 0.442 43.820 o
-7 14 8 0.193 0.603 0.332 181.642 o
-7 14 9 8.879 7.997 0.402 59.933 o
-7 14 10 9.949 9.102 0.422 53.188 o
-7 14 11 2.212 2.401 0.352 125.192 o
-7 14 12 1.260 1.105 0.342 150.690 o
-7 14 13 8.033 7.003 0.392 65.626 o
-7 14 14 3.885 3.496 0.352 105.542 o
-7 14 15 3.625 4.009 0.362 101.914 o
-7 14 16 2.247 1.808 0.442 89.139 o
-7 14 17 2.169 2.100 0.392 107.788 o
-7 14 18 4.995 4.903 0.362 90.175 o
-7 14 19 3.983 4.109 0.342 106.103 o
-7 14 20 9.598 8.901 0.422 54.270 o
-7 15 1 8.702 8.610 0.392 60.931 o
-7 15 2 7.213 7.103 0.392 68.314 o
-7 15 3 17.550 17.300 0.553 27.998 o
-7 15 4 0.860 0.492 0.342 161.335 o
-7 15 5 20.445 19.601 0.623 22.768 o
-7 15 6 25.897 26.704 0.794 15.176 o
-7 15 7 2.162 3.305 0.452 82.798 o
-7 15 8 5.798 5.094 0.422 71.534 o
-7 15 9 2.491 2.793 0.342 125.496 o
-7 15 10 3.795 3.898 0.352 104.696 o
-7 15 11 25.880 24.705 0.623 18.806 o
-7 15 12 18.944 18.406 0.543 26.864 o
-7 15 13 7.507 6.802 0.392 67.801 o
-7 15 14 12.144 11.504 0.412 46.880 o
-7 15 15 0.197 0.804 0.301 214.368 o
-7 15 16 5.016 4.702 0.352 93.524 o
-7 15 17 5.728 5.094 0.352 88.104 o
-7 15 18 3.821 3.004 0.432 81.652 o
-7 16 1 0.489 1.105 0.382 132.686 o
-7 16 2 18.501 17.200 1.196 11.121 o
-7 16 3 5.897 5.797 0.422 69.874 o
-7 16 4 7.211 7.103 0.392 68.320 o
-7 16 5 5.683 5.204 0.352 88.045 o
-7 16 6 10.256 10.007 0.392 54.715 o
-7 16 7 12.601 12.106 0.432 43.833 o
-7 16 8 3.039 3.597 0.332 120.742 o
-7 16 9 7.806 7.907 0.382 66.462 o
-7 16 10 16.759 16.004 0.482 32.459 o
-7 16 11 3.963 3.496 0.342 108.710 o
-7 16 12 4.018 3.697 0.412 84.624 o
-7 16 13 2.415 2.602 0.412 96.459 o
-7 16 14 1.965 1.899 0.311 156.198 o
-7 16 15 2.685 2.904 0.352 118.156 o
-7 16 16 4.058 3.597 0.352 103.853 o
-7 16 17 6.319 6.802 0.392 72.253 o
-7 17 1 6.756 6.199 0.894 22.443 o
-7 17 2 5.771 5.405 0.342 89.558 o
-7 17 3 1.060 1.296 0.301 187.057 o
-7 17 4 1.412 1.808 0.301 174.573 o
-7 17 5 5.608 5.606 0.372 82.380 o
-7 17 6 21.135 21.108 0.543 24.345 o
-7 17 7 3.637 4.009 0.342 109.283 o
-7 17 8 0.569 0.703 0.432 106.386 o
-7 17 9 1.700 1.999 0.332 145.418 o
-7 17 10 0.484 0.392 0.301 212.159 o
-7 17 11 17.368 15.904 0.492 31.413 o
-7 17 12 4.451 4.601 0.372 91.379 o
-7 17 13 0.583 0.603 0.321 184.118 o
-7 17 14 1.967 1.999 0.321 148.439 o
-7 17 15 6.538 6.309 0.372 76.381 o
-7 18 1 20.725 20.606 0.814 17.308 o
-7 18 2 7.930 7.193 0.372 68.942 o
-7 18 3 11.703 11.504 0.412 47.756 o
-7 18 4 4.740 4.802 0.311 107.897 o
-7 18 5 5.359 4.802 0.342 93.937 o
-7 18 6 13.015 12.599 0.522 36.359 o
-7 18 8 3.022 3.004 0.301 139.523 o
-7 18 9 0.002 0.392 0.342 177.055 o
-7 18 10 5.695 5.998 0.372 80.994 o
-7 18 11 0.644 0.703 0.311 192.390 o
-7 18 12 0.435 0.492 0.382 136.678 o
-7 18 13 3.090 2.693 0.352 115.431 o
-7 19 1 4.161 3.798 0.372 95.612 o
-7 19 2 0.227 0.000 0.291 240.480 o
-7 19 3 5.975 5.697 0.352 85.078 o
-7 19 4 3.100 3.004 0.311 133.132 o
-7 19 5 3.138 3.004 0.392 97.890 o
-7 19 6 4.004 3.597 0.342 107.971 o
-7 19 7 2.344 3.004 0.311 142.681 o
-7 19 8 1.491 1.296 0.281 197.574 o
-7 19 9 1.380 1.005 0.291 193.310 o
-7 19 10 0.972 1.196 0.432 102.047 o
-7 20 1 5.616 7.394 0.412 69.933 o
-7 20 2 2.800 2.904 0.342 121.802 o
-7 20 4 5.161 5.697 0.462 64.859 o
-7 20 5 1.518 1.296 0.332 152.960 o
-7 20 6 1.397 2.100 0.342 142.126 o
-6 0 1 32.555 33.908 0.442 16.978 o
-6 0 2 20.357 21.209 0.342 31.398 o
-6 0 3 57.069 57.106 0.653 7.605 o
-6 0 4 202.862 202.040 1.969 0.890 o
-6 0 5 238.885 235.847 2.240 0.668 o
-6 0 6 227.822 232.743 2.261 0.703 o
-6 0 7 364.562 370.976 3.506 0.294 o
-6 0 8 259.462 267.062 2.522 0.554 o
-6 0 10 1.240 1.597 0.251 235.981 o
-6 0 11 24.986 27.799 0.583 19.349 o
-6 0 12 161.417 156.428 2.240 1.173 o
-6 0 13 13.335 13.804 0.462 39.155 o
-6 0 14 66.565 70.006 1.276 4.495 o
-6 0 15 92.708 94.419 1.618 2.715 o
-6 0 16 31.499 33.205 0.713 13.931 o
-6 0 17 24.107 24.906 0.603 20.007 o
-6 0 18 4.439 4.702 0.412 80.237 o
-6 0 19 78.083 78.123 1.407 3.618 o
-6 0 20 97.437 100.518 1.949 2.235 o
-6 0 21 2.274 2.502 0.342 129.357 o
-6 0 22 7.596 7.806 0.412 62.596 o
-6 0 23 1.127 1.005 0.321 169.773 o
-6 0 24 2.678 2.793 0.332 128.667 o
-6 0 25 0.817 0.904 0.301 197.092 o
-6 0 26 2.289 2.401 0.382 110.070 o
-6 0 27 2.541 2.502 0.321 137.475 o
-6 1 1 674.697 668.138 4.260 0.102 o
-6 1 2 739.043 722.651 4.632 0.086 o
-6 1 3 6.701 7.103 0.161 122.043 o
-6 1 4 105.099 107.018 0.824 2.998 o
-6 1 5 293.647 296.359 1.999 0.486 o
-6 1 6 8.765 9.303 0.181 90.749 o
-6 1 7 181.598 186.839 1.326 1.151 o
-6 1 8 143.774 149.837 1.135 1.710 o
-6 1 9 161.961 165.530 1.226 1.409 o
-6 1 10 108.809 114.020 0.995 2.690 o
-6 1 11 116.931 120.430 1.196 2.318 o
-6 1 12 68.078 67.916 0.834 5.576 o
-6 1 13 144.022 148.631 1.758 1.496 o
-6 1 14 3.861 4.501 0.241 149.216 o
-6 1 15 6.450 6.802 0.241 106.167 o
-6 1 16 29.899 30.612 0.462 18.572 o
-6 1 17 3.491 3.898 0.251 154.512 o
-6 1 18 20.108 20.405 0.382 30.759 o
-6 1 19 4.607 5.204 0.281 118.058 o
-6 1 20 1.585 1.698 0.251 222.824 o
-6 1 21 10.731 11.001 0.332 58.683 o
-6 1 22 0.023 0.301 0.291 242.329 o
-6 1 23 10.002 10.499 0.321 62.924 o
-6 1 24 5.685 5.797 0.261 111.724 o
-6 1 25 5.582 5.797 0.251 115.866 o
-6 1 26 1.681 2.301 0.251 210.899 o
-6 1 27 1.412 1.899 0.261 213.434 o
-6 2 1 344.805 340.765 2.230 0.367 o
-6 2 2 107.337 110.524 0.824 2.887 o
-6 2 3 34.521 33.616 0.321 17.503 o
-6 2 4 367.232 364.274 2.471 0.323 o
-6 2 5 31.018 32.200 0.352 19.166 o
-6 2 6 41.365 43.502 0.412 12.757 o
-6 2 7 170.491 170.634 1.206 1.317 o
-6 2 8 82.219 83.217 0.683 4.505 o
-6 2 9 155.382 157.030 1.175 1.527 o
-6 2 10 291.937 294.962 2.220 0.480 o
-6 2 11 28.377 30.512 0.432 19.808 o
-6 2 12 9.960 11.303 0.301 64.082 o
-6 2 13 83.978 86.020 1.105 3.758 o
-6 2 14 110.281 114.020 1.346 2.406 o
-6 2 15 54.811 56.714 0.754 7.501 o
-6 2 16 38.097 40.508 0.583 12.684 o
-6 2 17 5.776 6.098 0.271 106.577 o
-6 2 18 104.777 106.315 1.296 2.640 o
-6 2 19 22.240 23.097 0.412 26.631 o
-6 2 20 16.503 18.697 0.422 34.097 o
-6 2 21 2.325 2.502 0.251 191.414 o
-6 2 22 7.276 7.806 0.281 87.456 o
-6 2 23 6.456 6.802 0.301 91.132 o
-6 2 24 0.685 1.005 0.241 287.868 o
-6 2 25 25.273 25.599 0.442 22.804 o
-6 2 26 0.556 0.703 0.271 247.866 o
-6 2 27 0.349 0.201 0.211 420.349 o
-6 3 1 34.641 36.309 0.332 16.787 o
-6 3 2 180.294 175.938 1.196 1.220 o
-6 3 3 138.590 132.828 0.964 1.954 o
-6 3 4 85.227 81.720 0.643 4.436 o
-6 3 5 1005.830 979.295 6.239 0.047 o
-6 3 6 56.667 56.111 0.482 8.298 o
-6 3 7 50.467 52.806 0.482 9.488 o
-6 3 8 7.386 7.997 0.211 100.461 o
-6 3 9 47.850 48.003 0.492 10.338 o
-6 3 10 14.283 15.000 0.251 50.345 o
-6 3 11 142.720 133.833 1.356 1.744 o
-6 3 12 28.943 31.004 0.472 18.769 o
-6 3 13 1.222 1.397 0.201 323.962 o
-6 3 14 12.201 12.498 0.281 57.026 o
-6 3 15 27.305 29.105 0.442 20.579 o
-6 3 16 10.654 12.106 0.291 61.475 o
-6 3 17 0.573 0.804 0.211 370.659 o
-6 3 18 50.607 52.605 0.733 8.338 o
-6 3 19 9.666 10.499 0.332 62.814 o
-6 3 20 11.146 12.800 0.352 53.082 o
-6 3 21 29.490 30.210 0.532 17.747 o
-6 3 22 5.681 6.309 0.261 109.450 o
-6 3 23 17.804 18.205 0.372 35.058 o
-6 3 24 17.047 18.305 0.372 35.978 o
-6 3 25 0.376 0.392 0.231 348.008 o
-6 3 26 6.499 6.500 0.281 96.743 o
-6 3 27 5.548 5.606 0.251 117.152 o
-6 4 1 25.849 25.710 0.382 23.655 o
-6 4 2 984.954 983.002 8.781 0.045 o
-6 4 3 88.197 93.324 1.115 3.462 o
-6 4 4 8.937 9.906 0.161 90.237 o
-6 4 5 19.351 19.702 0.231 37.130 o
-6 4 6 74.277 76.014 0.623 5.293 o
-6 4 7 130.275 129.723 0.975 2.108 o
-6 4 8 107.450 107.922 0.904 2.864 o
-6 4 9 105.463 104.014 0.975 2.918 o
-6 4 10 14.290 15.100 0.332 45.173 o
-6 4 11 45.910 45.803 0.643 10.049 o
-6 4 12 53.734 55.810 0.723 7.799 o
-6 4 13 0.311 0.603 0.171 571.329 o
-6 4 14 49.319 53.308 0.703 8.610 o
-6 4 15 7.817 8.901 0.261 84.917 o
-6 4 16 6.340 7.294 0.251 102.493 o
-6 4 17 29.809 32.300 0.492 17.786 o
-6 4 18 22.801 24.002 0.422 25.561 o
-6 4 19 29.043 30.703 0.512 18.153 o
-6 4 20 13.207 13.995 0.352 47.064 o
-6 4 21 3.634 4.109 0.281 135.076 o
-6 4 22 2.047 2.100 0.271 184.846 o
-6 4 23 1.742 2.301 0.231 231.403 o
-6 4 24 9.241 9.002 0.291 72.684 o
-6 4 25 14.638 14.899 0.342 44.065 o
-6 4 26 3.694 3.798 0.231 163.463 o
-6 5 1 645.582 658.031 5.827 0.100 o
-6 5 2 207.015 214.337 2.110 0.827 o
-6 5 3 42.678 43.312 0.663 10.731 o
-6 5 4 6.806 6.802 0.321 84.513 o
-6 5 5 27.194 28.703 0.522 19.280 o
-6 5 6 252.355 249.842 1.758 0.649 o
-6 5 7 68.767 70.006 0.593 5.988 o
-6 5 8 27.159 28.402 0.362 22.273 o
-6 5 9 10.831 11.403 0.271 64.189 o
-6 5 10 37.294 37.806 0.583 13.240 o
-6 5 11 50.136 52.112 0.784 8.182 o
-6 5 12 19.185 19.802 0.372 32.440 o
-6 5 13 13.865 14.306 0.311 48.204 o
-6 5 14 11.237 12.106 0.291 59.605 o
-6 5 15 19.412 20.797 0.372 31.638 o
-6 5 16 65.292 68.217 0.884 5.634 o
-6 5 17 27.655 28.111 0.472 20.116 o
-6 5 18 50.868 54.011 0.743 8.167 o
-6 5 19 4.561 4.501 0.291 118.199 o
-6 5 20 31.343 32.300 0.522 16.732 o
-6 5 21 10.458 11.102 0.342 58.243 o
-6 5 22 4.070 4.501 0.261 136.507 o
-6 5 23 8.331 8.198 0.291 78.770 o
-6 5 24 17.431 17.903 0.392 34.831 o
-6 5 25 2.050 2.200 0.261 192.639 o
-6 5 26 2.188 2.100 0.221 230.991 o
-6 6 1 78.208 77.320 0.995 4.371 o
-6 6 2 267.275 273.964 2.693 0.519 o
-6 6 3 17.225 18.406 0.412 33.874 o
-6 6 4 208.617 207.636 2.120 0.832 o
-6 6 5 10.782 11.604 0.382 52.510 o
-6 6 6 24.191 23.509 0.472 23.476 o
-6 6 7 3.136 3.898 0.111 261.804 o
-6 6 8 36.187 36.108 0.462 15.011 o
-6 6 9 242.819 248.154 2.461 0.620 o
-6 6 10 0.432 0.603 0.201 424.668 o
-6 6 11 81.927 83.519 1.055 3.965 o
-6 6 12 31.461 32.813 0.532 16.452 o
-6 6 13 4.902 5.506 0.271 117.270 o
-6 6 14 75.201 76.717 1.135 4.260 o
-6 6 15 25.494 26.101 0.462 22.078 o
-6 6 16 9.310 10.398 0.311 66.809 o
-6 6 17 7.735 8.399 0.281 83.137 o
-6 6 18 25.474 26.704 0.462 21.911 o
-6 6 19 4.077 4.702 0.261 135.120 o
-6 6 20 28.937 29.507 0.522 18.298 o
-6 6 21 29.351 30.311 0.522 17.945 o
-6 6 22 2.779 3.104 0.261 167.585 o
-6 6 23 8.249 8.610 0.271 81.575 o
-6 6 24 10.615 11.102 0.321 59.976 o
-6 6 25 15.644 16.004 0.352 40.752 o
-6 6 26 6.114 5.606 0.271 105.817 o
-6 7 1 154.338 153.635 1.688 1.404 o
-6 7 2 40.956 43.412 0.663 11.057 o
-6 7 3 11.267 11.795 0.332 56.014 o
-6 7 4 135.289 135.631 1.607 1.716 o
-6 7 5 93.203 91.516 1.236 3.185 o
-6 7 6 66.077 65.213 1.115 5.056 o
-6 7 7 26.651 26.704 0.683 16.921 o
-6 7 8 119.305 116.522 1.226 2.292 o
-6 7 9 14.403 15.301 0.301 46.648 o
-6 7 10 4.288 4.903 0.211 153.938 o
-6 7 11 125.186 123.826 1.487 1.984 o
-6 7 12 55.176 55.910 0.834 7.179 o
-6 7 13 10.994 11.102 0.332 57.764 o
-6 7 14 1.798 2.301 0.241 218.232 o
-6 7 15 56.784 57.106 0.874 6.807 o
-6 7 16 2.121 2.401 0.281 171.865 o
-6 7 17 4.892 5.204 0.321 101.810 o
-6 7 18 4.440 4.200 0.311 113.086 o
-6 7 19 19.155 19.209 0.412 31.281 o
-6 7 20 8.494 8.901 0.332 69.955 o
-6 7 21 0.303 0.492 0.221 378.109 o
-6 7 22 0.581 0.603 0.231 326.545 o
-6 7 23 16.922 17.200 0.402 35.452 o
-6 7 24 12.655 12.498 0.382 47.387 o
-6 7 25 3.387 3.406 0.352 109.850 o
-6 8 1 8.131 7.806 0.321 75.445 o
-6 8 2 3.557 4.009 0.301 127.052 o
-6 8 3 77.526 76.014 1.186 4.079 o
-6 8 4 63.147 60.411 1.025 5.649 o
-6 8 5 162.298 154.026 2.180 1.192 o
-6 8 6 15.750 14.306 0.412 38.472 o
-6 8 7 17.168 17.602 0.583 26.954 o
-6 8 8 13.770 14.407 0.422 40.743 o
-6 8 9 21.918 22.103 0.342 29.325 o
-6 8 10 32.650 32.813 0.502 16.404 o
-6 8 11 9.675 9.595 0.291 69.622 o
-6 8 12 107.550 108.615 1.447 2.433 o
-6 8 13 19.610 20.505 0.432 29.446 o
-6 8 14 26.128 26.604 0.502 20.737 o
-6 8 15 53.089 53.408 0.824 7.573 o
-6 8 16 58.898 59.708 0.904 6.395 o
-6 8 17 9.122 9.906 0.372 60.392 o
-6 8 18 2.616 3.305 0.311 137.203 o
-6 8 19 7.348 7.003 0.332 79.131 o
-6 8 20 4.666 4.993 0.291 114.812 o
-6 8 21 10.551 10.398 0.362 56.761 o
-6 8 22 1.202 1.397 0.231 270.865 o
-6 8 23 9.480 9.404 0.412 55.129 o
-6 8 24 8.173 7.806 0.332 73.533 o
-6 8 25 16.988 15.904 0.452 33.724 o
-6 9 1 22.270 22.002 0.623 21.141 o
-6 9 2 107.521 105.018 1.728 2.235 o
-6 9 3 31.341 30.412 0.673 14.924 o
-6 9 4 24.073 24.906 0.633 19.340 o
-6 9 5 5.989 5.697 0.372 80.303 o
-6 9 6 138.077 136.726 2.291 1.385 o
-6 9 7 16.858 16.497 0.462 33.052 o
-6 9 8 23.525 23.198 0.543 22.217 o
-6 9 9 102.846 103.019 1.738 2.320 o
-6 9 10 15.014 15.000 0.291 46.303 o
-6 9 11 13.596 14.096 0.301 49.746 o
-6 9 12 70.264 69.312 0.995 5.003 o
-6 9 13 56.218 57.015 0.834 7.020 o
-6 9 14 15.278 15.803 0.372 40.372 o
-6 9 15 15.111 15.803 0.382 40.055 o
-6 9 16 5.244 5.897 0.291 105.787 o
-6 9 17 16.294 16.708 0.432 35.066 o
-6 9 18 6.221 6.199 0.311 92.074 o
-6 9 19 13.151 12.699 0.372 46.976 o
-6 9 20 1.057 0.804 0.251 258.008 o
-6 9 21 6.586 6.701 0.342 81.577 o
-6 9 22 2.337 3.004 0.271 169.656 o
-6 9 23 2.518 2.793 0.271 168.239 o
-6 9 24 2.985 2.904 0.261 165.640 o
-6 10 1 37.266 36.108 0.703 12.263 o
-6 10 2 4.153 3.597 0.362 99.655 o
-6 10 3 19.724 19.702 0.482 27.913 o
-6 10 4 4.725 4.993 0.332 100.621 o
-6 10 5 20.619 20.204 0.502 26.307 o
-6 10 6 49.987 49.108 0.934 7.607 o
-6 10 7 13.418 13.804 0.422 41.782 o
-6 10 8 47.017 46.808 0.914 8.175 o
-6 10 9 11.779 12.106 0.422 46.144 o
-6 10 10 25.005 24.404 0.653 18.604 o
-6 10 11 16.262 15.502 0.321 41.772 o
-6 10 12 14.807 15.201 0.321 44.703 o
-6 10 13 50.877 48.807 0.743 8.501 o
-6 10 14 23.834 24.203 0.452 23.978 o
-6 10 15 9.760 10.007 0.321 64.595 o
-6 10 16 30.391 29.507 0.543 17.363 o
-6 10 17 0.237 0.201 0.221 397.248 o
-6 10 18 39.927 37.906 0.703 11.493 o
-6 10 19 15.643 15.603 0.422 37.149 o
-6 10 20 2.064 2.502 0.271 180.145 o
-6 10 21 22.412 22.002 0.512 24.085 o
-6 10 22 13.582 13.111 0.382 44.977 o
-6 10 23 0.866 0.492 0.241 291.728 o
-6 10 24 2.101 1.899 0.231 226.071 o
-6 11 1 4.039 3.597 0.301 124.050 o
-6 11 2 14.704 13.905 0.422 39.698 o
-6 11 3 7.554 7.706 0.342 74.671 o
-6 11 4 5.541 5.998 0.422 70.807 o
-6 11 5 43.955 43.502 0.874 9.022 o
-6 11 6 6.962 6.701 0.332 81.803 o
-6 11 7 41.399 39.413 0.784 10.395 o
-6 11 8 8.757 7.706 0.372 65.082 o
-6 11 9 45.813 48.305 1.035 7.537 o
-6 11 10 57.949 56.312 1.135 5.769 o
-6 11 11 31.038 30.210 0.713 14.472 o
-6 11 12 1.409 1.597 0.121 489.323 o
-6 11 13 1.391 1.597 0.141 438.385 o
-6 11 14 3.359 3.496 0.241 166.374 o
-6 11 15 10.881 10.911 0.352 56.236 o
-6 11 16 17.734 18.104 0.462 31.277 o
-6 11 17 3.642 3.798 0.221 170.458 o
-6 11 18 0.125 0.201 0.211 445.552 o
-6 11 19 17.355 16.607 0.452 32.917 o
-6 11 20 1.037 1.196 0.201 343.756 o
-6 11 21 1.820 1.899 0.211 261.676 o
-6 11 22 9.436 8.500 0.311 69.995 o
-6 11 23 1.293 1.105 0.191 350.452 o
-6 12 1 10.151 10.107 0.382 55.985 o
-6 12 2 124.798 121.726 1.969 1.731 o
-6 12 3 141.181 135.129 2.170 1.417 o
-6 12 4 14.621 14.407 0.452 37.595 o
-6 12 5 5.527 5.606 0.342 90.411 o
-6 12 6 23.431 21.801 0.563 22.155 o
-6 12 7 39.237 38.509 0.924 9.666 o
-6 12 8 13.477 12.900 0.462 39.599 o
-6 12 9 17.039 16.909 0.492 31.240 o
-6 12 10 14.515 14.407 0.482 35.928 o
-6 12 11 2.308 2.100 0.352 125.756 o
-6 12 12 27.324 27.307 0.723 15.871 o
-6 12 13 24.347 23.811 0.633 19.463 o
-6 12 14 25.328 26.403 0.482 21.658 o
-6 12 15 23.911 24.514 0.462 23.576 o
-6 12 16 5.279 5.797 0.251 118.926 o
-6 12 17 0.219 0.301 0.181 564.638 o
-6 12 18 2.795 3.406 0.251 171.399 o
-6 12 19 1.292 1.397 0.191 339.607 o
-6 12 20 3.721 3.697 0.221 169.866 o
-6 12 21 10.462 10.499 0.342 59.120 o
-6 12 22 2.131 2.200 0.221 231.201 o
-6 13 1 11.003 10.599 0.432 48.222 o
-6 13 2 27.563 27.799 0.713 15.888 o
-6 13 3 8.796 9.102 0.442 53.552 o
-6 13 4 1.868 2.100 0.311 156.148 o
-6 13 5 7.817 7.394 0.362 70.692 o
-6 13 6 16.008 15.502 0.462 34.588 o
-6 13 7 79.326 75.210 1.386 3.661 o
-6 13 8 5.925 5.606 0.372 80.827 o
-6 13 9 13.057 12.307 0.452 41.390 o
-6 13 10 29.073 27.598 0.713 15.442 o
-6 13 11 23.427 22.002 0.643 20.063 o
-6 13 12 5.126 4.702 0.392 82.053 o
-6 13 13 5.123 5.204 0.372 85.917 o
-6 13 14 5.890 5.998 0.412 71.513 o
-6 13 15 2.699 2.602 0.352 119.429 o
-6 13 16 2.365 1.808 0.352 126.680 o
-6 13 17 5.365 5.897 0.211 131.091 o
-6 13 18 5.707 5.697 0.241 118.324 o
-6 13 19 9.256 9.806 0.332 65.409 o
-6 13 20 1.591 1.597 0.211 279.358 o
-6 13 21 1.363 1.808 0.191 320.600 o
-6 14 1 24.424 24.514 0.613 19.721 o
-6 14 2 8.210 7.907 0.362 68.219 o
-6 14 3 33.130 31.908 0.733 13.417 o
-6 14 4 44.282 41.503 0.874 9.114 o
-6 14 5 11.122 10.107 0.382 53.502 o
-6 14 6 7.972 7.505 0.372 68.210 o
-6 14 7 28.516 27.508 0.713 15.630 o
-6 14 8 22.565 20.505 0.603 21.921 o
-6 14 9 41.617 39.001 0.904 9.446 o
-6 14 10 18.745 17.501 0.543 27.368 o
-6 14 11 3.646 3.305 0.372 100.662 o
-6 14 12 0.484 0.703 0.352 157.163 o
-6 14 13 1.300 1.296 0.332 156.250 o
-6 14 14 2.856 2.200 0.352 119.847 o
-6 14 15 0.501 0.703 0.332 174.731 o
-6 14 16 0.389 0.603 0.321 188.209 o
-6 14 17 0.565 1.397 0.321 176.569 o
-6 14 18 14.183 13.402 0.472 37.610 o
-6 14 19 11.808 11.604 0.422 46.567 o
-6 14 20 5.533 5.305 0.452 66.176 o
-6 15 1 31.794 30.210 0.754 13.713 o
-6 15 2 2.575 3.305 0.352 117.312 o
-6 15 3 2.049 2.100 0.352 128.472 o
-6 15 4 4.791 4.400 0.362 92.898 o
-6 15 5 3.812 3.798 0.362 101.336 o
-6 15 6 14.562 14.096 0.472 36.663 o
-6 15 7 11.487 10.911 0.432 46.963 o
-6 15 8 8.537 8.299 0.392 61.908 o
-6 15 9 0.355 0.301 0.342 171.448 o
-6 15 10 1.174 1.105 0.332 159.702 o
-6 15 11 18.153 16.607 0.492 30.308 o
-6 15 12 6.605 6.410 0.372 75.866 o
-6 15 13 0.190 0.703 0.372 145.487 o
-6 15 14 1.790 1.899 0.462 84.643 o
-6 15 15 1.750 1.899 0.362 127.116 o
-6 15 16 2.561 2.502 0.332 131.606 o
-6 15 17 4.574 4.501 0.362 93.933 o
-6 15 18 0.414 0.492 0.321 188.856 o
-6 15 19 4.895 4.993 0.352 93.370 o
-6 16 1 15.378 14.899 0.472 35.155 o
-6 16 2 59.656 57.407 1.165 5.519 o
-6 16 3 16.927 16.607 0.512 30.581 o
-6 16 4 0.808 0.603 0.321 179.570 o
-6 16 5 17.411 16.004 0.543 29.076 o
-6 16 6 1.382 1.698 0.452 90.449 o
-6 16 7 11.125 11.795 0.532 38.528 o
-6 16 8 10.647 10.499 0.452 47.102 o
-6 16 9 8.293 8.198 0.372 65.831 o
-6 16 10 15.225 15.100 0.482 34.664 o
-6 16 11 2.364 2.301 0.352 124.165 o
-6 16 12 14.898 14.799 0.492 34.661 o
-6 16 13 10.169 10.499 0.402 53.222 o
-6 16 14 12.499 12.006 0.432 44.098 o
-6 16 15 1.793 2.100 0.311 157.336 o
-6 16 16 6.153 5.606 0.402 73.281 o
-6 16 17 10.709 10.599 0.512 41.526 o
-6 17 1 0.181 0.100 0.291 240.311 o
-6 17 2 0.516 0.703 0.301 207.124 o
-6 17 3 9.982 9.705 0.492 45.192 o
-6 17 4 0.194 0.392 0.372 147.451 o
-6 17 5 21.139 19.501 0.532 25.203 o
-6 17 6 31.083 30.904 0.723 14.221 o
-6 17 7 1.730 1.899 0.332 145.699 o
-6 17 8 0.323 0.904 0.311 197.486 o
-6 17 9 1.718 1.999 0.311 159.342 o
-6 17 10 3.829 3.898 0.342 108.173 o
-6 17 11 6.406 6.098 0.342 84.069 o
-6 17 12 8.227 7.907 0.502 48.944 o
-6 17 13 0.162 0.603 0.332 182.258 o
-6 17 14 7.184 7.103 0.372 72.000 o
-6 17 15 4.082 4.702 0.352 99.699 o
-6 17 16 4.596 5.204 0.362 91.646 o
-6 18 1 5.488 5.797 0.372 82.505 o
-6 18 2 1.797 2.602 0.553 60.999 o
-6 18 3 1.728 1.999 0.342 138.596 o
-6 18 4 2.748 2.602 0.321 134.337 o
-6 18 5 2.692 2.602 0.311 140.729 o
-6 18 6 17.940 16.909 0.492 30.367 o
-6 18 7 4.427 4.601 0.332 104.307 o
-6 18 8 9.364 9.494 0.382 59.007 o
-6 18 9 0.017 0.392 0.402 128.524 o
-6 18 10 0.697 0.301 0.311 195.791 o
-6 18 11 2.637 3.104 0.332 127.419 o
-6 18 12 0.687 0.201 0.311 197.215 o
-6 18 13 6.098 6.098 0.352 83.370 o
-6 18 14 4.520 5.094 0.362 92.436 o
-6 19 1 3.392 3.496 0.402 91.478 o
-6 19 2 0.555 0.703 0.553 66.594 o
-6 19 3 0.326 0.492 0.321 190.783 o
-6 19 4 3.473 3.205 0.362 106.007 o
-6 19 5 15.006 14.306 0.462 36.556 o
-6 19 6 7.539 6.601 0.352 75.298 o
-6 19 7 1.659 1.005 0.422 102.422 o
-6 19 8 2.190 2.200 0.311 150.496 o
-6 19 9 1.466 1.196 0.301 179.574 o
-6 19 10 0.995 0.804 0.301 194.073 o
-6 19 11 3.233 3.496 0.332 119.340 o
-6 20 1 0.627 0.904 0.553 66.130 o
-6 20 2 0.673 0.603 0.442 101.535 o
-6 20 3 3.328 3.104 0.352 111.591 o
-6 20 4 3.990 4.300 0.342 105.313 o
-6 20 5 2.358 2.793 0.332 132.263 o
-6 20 6 0.382 1.005 0.472 90.094 o
-6 20 7 0.139 0.201 0.321 198.354 o
-6 20 8 0.747 0.904 0.321 177.817 o
-5 0 1 290.241 276.355 2.461 0.487 o
-5 0 2 216.008 208.249 1.909 0.829 o
-5 0 3 262.191 265.555 2.421 0.557 o
-5 0 4 354.308 353.776 3.195 0.320 o
-5 0 5 361.325 360.879 3.325 0.307 o
-5 0 6 31.637 30.311 0.422 18.413 o
-5 0 7 254.825 253.459 2.401 0.589 o
-5 0 8 232.174 236.048 2.381 0.673 o
-5 0 9 319.800 329.673 3.215 0.369 o
-5 0 10 165.758 173.336 1.919 1.178 o
-5 0 11 12.301 13.402 0.352 49.642 o
-5 0 12 30.736 30.311 0.613 16.014 o
-5 0 13 35.813 36.208 0.743 12.164 o
-5 0 14 102.411 103.421 1.859 2.218 o
-5 0 15 35.727 37.213 0.743 12.073 o
-5 0 16 8.243 9.906 0.412 57.702 o
-5 0 17 144.849 141.126 2.291 1.318 o
-5 0 18 81.533 79.620 1.386 3.516 o
-5 0 19 43.288 42.407 0.874 9.190 o
-5 0 20 200.176 204.451 3.677 0.636 o
-5 0 21 0.702 1.005 0.432 104.452 o
-5 0 22 3.983 4.300 0.382 92.012 o
-5 0 23 0.457 0.603 0.332 176.501 o
-5 0 24 3.698 3.004 0.412 88.031 o
-5 0 25 1.326 1.397 0.301 180.381 o
-5 0 26 1.448 1.698 0.311 166.451 o
-5 0 27 1.782 2.100 0.332 143.648 o
-5 1 1 361.306 348.471 2.271 0.342 o
-5 1 2 523.793 508.505 3.325 0.168 o
-5 1 3 264.708 254.253 1.688 0.613 o
-5 1 4 122.540 124.027 0.934 2.318 o
-5 1 5 71.009 72.517 0.603 5.691 o
-5 1 6 11.846 12.800 0.191 65.234 o
-5 1 7 113.048 112.021 0.854 2.701 o
-5 1 8 311.570 309.761 2.100 0.439 o
-5 1 9 191.125 196.544 1.376 1.052 o
-5 1 10 49.289 54.805 0.522 9.348 o
-5 1 11 0.277 0.904 0.181 502.988 o
-5 1 12 62.700 63.515 0.743 6.418 o
-5 1 13 49.212 48.907 0.703 8.934 o
-5 1 14 32.631 33.616 0.512 16.133 o
-5 1 15 8.444 9.303 0.281 77.171 o
-5 1 16 45.832 46.215 0.633 10.088 o
-5 1 17 34.663 35.013 0.522 15.064 o
-5 1 18 17.600 18.808 0.372 34.934 o
-5 1 19 5.791 5.998 0.251 112.878 o
-5 1 20 0.506 0.301 0.231 341.857 o
-5 1 21 0.403 0.703 0.321 186.841 o
-5 1 22 14.177 15.000 0.362 43.532 o
-5 1 23 11.864 11.895 0.321 55.206 o
-5 1 24 5.136 5.606 0.301 104.705 o
-5 1 25 2.174 1.899 0.241 212.973 o
-5 1 26 3.690 4.109 0.241 155.112 o
-5 1 27 2.295 2.502 0.251 192.153 o
-5 2 1 340.461 335.259 2.110 0.379 o
-5 2 2 120.822 120.822 0.824 2.438 o
-5 2 3 353.051 339.168 2.261 0.357 o
-5 2 4 72.892 70.809 0.563 5.684 o
-5 2 5 250.681 249.551 1.668 0.660 o
-5 2 6 150.642 148.732 1.065 1.655 o
-5 2 7 199.945 204.039 1.427 0.974 o
-5 2 8 85.056 89.526 0.723 4.154 o
-5 2 9 84.777 88.522 0.723 4.191 o
-5 2 10 110.680 112.624 0.894 2.727 o
-5 2 11 32.850 34.310 0.402 17.243 o
-5 2 12 8.540 9.102 0.291 75.603 o
-5 2 13 9.151 10.398 0.281 71.486 o
-5 2 14 166.434 170.443 1.939 1.178 o
-5 2 15 60.431 63.616 0.814 6.399 o
-5 2 16 124.478 125.524 1.477 1.987 o
-5 2 17 38.459 39.514 0.583 12.718 o
-5 2 18 13.855 14.096 0.342 46.361 o
-5 2 19 77.191 78.123 1.025 4.345 o
-5 2 20 34.128 37.414 0.603 13.959 o
-5 2 21 38.103 37.705 0.633 12.566 o
-5 2 22 5.053 5.697 0.281 111.501 o
-5 2 23 17.742 18.506 0.372 34.945 o
-5 2 24 4.204 3.898 0.271 134.012 o
-5 2 25 24.649 24.604 0.422 23.998 o
-5 2 26 1.721 1.597 0.251 220.153 o
-5 2 27 5.200 5.697 0.291 106.976 o
-5 3 1 540.423 532.808 3.557 0.155 o
-5 3 2 353.285 340.564 2.220 0.357 o
-5 3 3 115.913 115.517 0.874 2.579 o
-5 3 4 93.832 98.016 0.723 3.602 o
-5 3 5 77.130 79.007 0.613 5.022 o
-5 3 6 176.897 180.138 1.256 1.220 o
-5 3 7 53.215 55.106 0.492 8.832 o
-5 3 8 275.763 272.648 1.889 0.552 o
-5 3 9 42.097 42.809 0.432 12.528 o
-5 3 10 3.233 2.793 0.181 223.064 o
-5 3 11 33.255 34.912 0.412 16.838 o
-5 3 12 8.506 9.102 0.251 82.194 o
-5 3 13 69.382 68.408 0.904 5.300 o
-5 3 14 24.435 24.805 0.412 24.309 o
-5 3 15 20.472 22.706 0.422 27.997 o
-5 3 16 10.014 10.298 0.301 65.682 o
-5 3 17 32.727 33.305 0.532 15.900 o
-5 3 18 18.480 19.209 0.372 33.604 o
-5 3 19 10.978 11.795 0.301 59.896 o
-5 3 20 8.197 8.098 0.301 77.941 o
-5 3 21 8.020 8.299 0.301 78.314 o
-5 3 22 18.113 18.596 0.422 32.321 o
-5 3 23 4.568 5.305 0.281 117.952 o
-5 3 24 4.417 4.802 0.251 134.562 o
-5 3 25 2.080 1.899 0.231 226.765 o
-5 3 26 2.787 2.904 0.231 192.237 o
-5 4 1 65.661 66.409 0.814 5.860 o
-5 4 2 449.613 452.997 4.200 0.200 o
-5 4 3 353.244 353.977 3.406 0.315 o
-5 4 4 80.466 80.424 0.623 4.761 o
-5 4 5 40.083 39.805 0.362 13.983 o
-5 4 6 436.483 438.992 2.883 0.231 o
-5 4 7 242.463 243.945 1.628 0.697 o
-5 4 8 67.086 71.814 0.633 5.968 o
-5 4 9 16.589 18.004 0.281 41.027 o
-5 4 10 26.956 27.910 0.362 22.560 o
-5 4 11 14.567 15.904 0.301 45.694 o
-5 4 12 2.645 3.205 0.201 217.816 o
-5 4 13 23.719 27.207 0.482 22.371 o
-5 4 14 23.187 25.599 0.402 25.168 o
-5 4 15 2.628 3.305 0.211 207.946 o
-5 4 16 46.373 48.907 0.663 9.591 o
-5 4 17 37.369 39.001 0.563 13.252 o
-5 4 18 21.349 22.002 0.412 27.846 o
-5 4 19 21.169 22.806 0.432 27.053 o
-5 4 20 55.642 56.111 0.824 7.162 o
-5 4 21 3.730 3.898 0.261 145.337 o
-5 4 22 48.972 49.008 0.713 8.907 o
-5 4 23 2.600 2.793 0.251 181.796 o
-5 4 24 9.062 8.801 0.281 75.433 o
-5 4 25 57.387 57.206 0.844 6.860 o
-5 4 26 1.450 1.005 0.221 284.981 o
-5 4 27 3.756 4.109 0.241 154.018 o
-5 5 1 57.828 59.215 0.824 6.798 o
-5 5 2 668.014 673.844 6.199 0.093 o
-5 5 3 156.333 155.835 1.688 1.378 o
-5 5 4 78.013 79.721 0.995 4.323 o
-5 5 5 172.627 171.739 1.246 1.287 o
-5 5 6 35.336 35.505 0.352 16.488 o
-5 5 7 153.110 157.131 1.145 1.559 o
-5 5 8 79.512 83.318 0.713 4.608 o
-5 5 9 100.246 101.713 0.924 3.142 o
-5 5 10 19.949 19.702 0.362 32.003 o
-5 5 11 6.780 7.605 0.261 95.639 o
-5 5 12 36.072 37.806 0.553 13.877 o
-5 5 13 44.374 46.908 0.613 10.414 o
-5 5 14 10.923 12.106 0.271 62.634 o
-5 5 15 22.920 23.811 0.392 26.325 o
-5 5 16 26.468 27.799 0.462 21.026 o
-5 5 17 0.992 0.904 0.201 358.342 o
-5 5 18 11.187 11.504 0.321 57.658 o
-5 5 19 34.019 34.912 0.563 14.827 o
-5 5 20 14.824 15.603 0.372 41.269 o
-5 5 21 8.748 9.303 0.301 72.672 o
-5 5 22 9.944 10.107 0.311 65.033 o
-5 5 23 5.968 6.410 0.261 106.524 o
-5 5 24 14.310 14.608 0.332 45.619 o
-5 5 25 2.568 2.200 0.211 227.064 o
-5 5 26 7.411 7.193 0.261 92.726 o
-5 6 1 283.143 286.061 2.703 0.478 o
-5 6 2 102.949 101.924 1.155 2.859 o
-5 6 3 38.301 39.202 0.603 12.615 o
-5 6 4 220.302 219.039 2.281 0.748 o
-5 6 5 20.790 20.606 0.392 29.638 o
-5 6 6 15.138 15.703 0.201 50.128 o
-5 6 7 14.947 15.301 0.221 50.072 o
-5 6 8 46.704 49.008 0.512 10.358 o
-5 6 9 45.997 44.507 0.593 10.460 o
-5 6 10 51.003 52.313 0.733 8.306 o
-5 6 11 50.849 53.710 0.814 7.855 o
-5 6 12 34.931 35.807 0.553 14.516 o
-5 6 13 8.381 9.494 0.281 77.014 o
-5 6 14 154.714 154.931 1.768 1.370 o
-5 6 15 12.629 13.402 0.332 50.525 o
-5 6 16 29.899 31.105 0.492 18.005 o
-5 6 17 8.540 9.705 0.301 72.701 o
-5 6 18 5.055 5.305 0.261 120.319 o
-5 6 19 0.870 1.005 0.251 261.617 o
-5 6 20 17.482 18.406 0.392 34.457 o
-5 6 21 0.516 0.492 0.211 389.363 o
-5 6 22 6.149 5.697 0.251 110.954 o
-5 6 23 1.901 1.899 0.211 258.165 o
-5 6 24 7.268 7.706 0.291 85.749 o
-5 6 25 40.515 40.107 0.653 11.568 o
-5 6 26 9.769 9.705 0.311 66.393 o
-5 7 1 187.668 191.541 1.939 0.992 o
-5 7 2 184.936 180.238 1.859 1.053 o
-5 7 3 17.084 18.004 0.372 36.130 o
-5 7 4 173.377 175.336 1.889 1.130 o
-5 7 5 139.819 136.133 1.557 1.683 o
-5 7 6 17.865 17.401 0.412 33.712 o
-5 7 7 217.021 216.346 1.698 0.833 o
-5 7 8 118.262 115.929 1.286 2.279 o
-5 7 9 93.445 94.027 1.095 3.303 o
-5 7 10 0.392 0.492 0.201 435.399 o
-5 7 11 41.321 42.709 0.603 11.514 o
-5 7 12 75.751 74.316 0.985 4.587 o
-5 7 13 10.830 10.800 0.332 58.686 o
-5 7 14 51.165 51.510 0.814 7.946 o
-5 7 15 47.772 48.204 0.743 8.970 o
-5 7 16 25.549 27.207 0.442 22.133 o
-5 7 17 43.259 44.216 0.633 10.747 o
-5 7 18 18.659 19.109 0.392 32.657 o
-5 7 19 6.019 6.802 0.291 96.509 o
-5 7 20 10.916 11.102 0.321 59.056 o
-5 7 21 1.082 1.105 0.211 322.079 o
-5 7 22 8.724 9.002 0.311 71.889 o
-5 7 23 5.403 5.797 0.241 120.995 o
-5 7 24 2.001 1.808 0.211 255.820 o
-5 7 25 5.448 5.797 0.251 117.197 o
-5 7 26 6.664 6.309 0.261 101.285 o
-5 8 1 19.197 19.501 0.422 30.707 o
-5 8 2 139.477 137.831 1.557 1.677 o
-5 8 3 46.751 45.009 0.713 9.542 o
-5 8 4 96.812 98.820 1.266 2.951 o
-5 8 5 199.340 192.636 2.271 0.878 o
-5 8 6 13.539 13.211 0.412 42.783 o
-5 8 7 3.764 3.597 0.121 235.014 o
-5 8 8 64.539 64.520 0.794 6.077 o
-5 8 9 80.158 80.012 1.035 4.148 o
-5 8 10 22.951 23.409 0.392 26.463 o
-5 8 11 52.595 53.710 0.733 8.018 o
-5 8 12 35.754 35.606 0.623 13.538 o
-5 8 13 25.025 25.810 0.472 22.230 o
-5 8 14 78.144 77.611 1.135 4.112 o
-5 8 15 55.746 55.207 0.884 6.954 o
-5 8 16 26.304 26.403 0.532 20.082 o
-5 8 17 7.279 7.706 0.332 77.782 o
-5 8 18 11.563 12.699 0.372 50.368 o
-5 8 19 1.861 1.999 0.261 199.836 o
-5 8 20 4.381 4.993 0.311 110.120 o
-5 8 21 5.554 5.506 0.271 111.098 o
-5 8 22 0.883 1.196 0.231 291.530 o
-5 8 23 3.600 4.109 0.261 145.701 o
-5 8 24 5.076 5.204 0.291 110.135 o
-5 8 25 21.595 21.309 0.563 23.388 o
-5 9 1 39.853 39.514 0.743 10.999 o
-5 9 2 45.145 43.603 0.814 9.250 o
-5 9 3 59.816 57.106 0.985 6.143 o
-5 9 4 12.066 12.006 0.382 49.136 o
-5 9 5 50.848 49.912 1.015 7.082 o
-5 9 6 52.239 52.806 1.025 6.782 o
-5 9 7 41.974 41.302 0.764 10.291 o
-5 9 8 34.416 35.505 0.482 15.511 o
-5 9 9 112.535 114.422 1.356 2.352 o
-5 9 10 3.431 3.597 0.201 190.392 o
-5 9 11 251.065 244.357 2.984 0.559 o
-5 9 12 63.294 64.008 0.954 5.727 o
-5 9 13 54.444 54.715 0.874 7.145 o
-5 9 14 23.236 24.002 0.502 23.174 o
-5 9 15 29.727 30.000 0.563 17.216 o
-5 9 16 26.136 27.006 0.553 19.610 o
-5 9 17 2.372 2.602 0.301 151.441 o
-5 9 18 9.447 10.107 0.422 53.188 o
-5 9 19 4.440 4.501 0.301 115.514 o
-5 9 20 2.337 2.200 0.281 169.659 o
-5 9 21 1.464 1.597 0.261 216.302 o
-5 9 22 1.884 1.497 0.231 240.672 o
-5 9 23 0.286 0.492 0.241 325.257 o
-5 9 24 2.504 2.401 0.291 157.682 o
-5 9 25 1.391 1.497 0.281 197.556 o
-5 10 1 84.963 81.720 1.467 3.256 o
-5 10 2 92.277 86.522 1.497 2.959 o
-5 10 3 39.141 38.107 0.804 10.739 o
-5 10 4 20.762 20.606 0.613 22.607 o
-5 10 5 53.454 52.112 0.975 6.928 o
-5 10 6 14.390 14.708 0.412 40.197 o
-5 10 7 73.720 73.914 1.306 4.041 o
-5 10 8 25.676 25.599 0.472 21.905 o
-5 10 9 99.306 98.719 1.226 2.928 o
-5 10 10 4.530 4.802 0.201 155.379 o
-5 10 11 65.042 64.520 0.934 5.644 o
-5 10 12 7.302 7.505 0.271 90.296 o
-5 10 13 44.186 44.909 0.713 9.968 o
-5 10 14 18.049 18.596 0.422 32.391 o
-5 10 15 2.762 2.904 0.261 169.823 o
-5 10 16 24.214 25.599 0.543 21.162 o
-5 10 17 1.232 1.105 0.231 276.325 o
-5 10 18 18.458 18.406 0.442 31.227 o
-5 10 20 7.573 7.706 0.321 78.273 o
-5 10 21 6.371 6.500 0.281 97.654 o
-5 10 22 10.128 9.203 0.332 63.435 o
-5 10 23 2.333 2.401 0.241 201.538 o
-5 10 24 1.607 1.808 0.321 155.146 o
-5 11 1 125.629 124.831 2.039 1.667 o
-5 11 2 2.513 2.602 0.362 116.413 o
-5 11 3 17.742 18.004 0.462 31.320 o
-5 11 4 69.988 68.408 1.175 4.612 o
-5 11 5 15.843 14.508 0.432 37.058 o
-5 11 6 92.583 88.622 1.547 2.865 o
-5 11 7 23.810 22.103 0.532 22.629 o
-5 11 8 52.520 51.711 0.985 6.987 o
-5 11 9 88.880 84.925 1.065 3.652 o
-5 11 10 13.207 12.900 0.291 52.896 o
-5 11 11 7.987 7.706 0.241 91.259 o
-5 11 12 14.738 14.608 0.352 43.516 o
-5 11 13 14.847 15.301 0.372 41.481 o
-5 11 14 3.306 3.798 0.231 170.867 o
-5 11 15 6.623 6.802 0.291 92.440 o
-5 11 16 2.862 3.004 0.231 189.194 o
-5 11 17 0.171 0.100 0.221 408.591 o
-5 11 18 8.098 8.610 0.321 73.807 o
-5 11 19 1.264 1.296 0.211 305.046 o
-5 11 20 5.929 5.506 0.291 101.916 o
-5 11 21 0.792 1.196 0.201 362.725 o
-5 11 22 11.370 11.303 0.342 55.407 o
-5 11 23 0.137 0.100 0.251 322.422 o
-5 12 1 50.932 48.415 0.924 7.595 o
-5 12 2 15.546 15.201 0.432 36.992 o
-5 12 3 0.895 1.005 0.271 230.686 o
-5 12 4 11.385 10.911 0.442 46.253 o
-5 12 5 42.438 41.302 0.824 9.759 o
-5 12 6 4.661 4.200 0.321 107.528 o
-5 12 7 48.049 46.105 0.934 7.982 o
-5 12 8 7.595 7.103 0.372 70.387 o
-5 12 9 8.213 8.610 0.382 63.899 o
-5 12 10 14.155 12.900 0.362 45.536 o
-5 12 11 12.343 12.498 0.291 55.753 o
-5 12 12 5.891 6.199 0.251 111.019 o
-5 12 13 5.551 5.697 0.281 107.162 o
-5 12 14 28.495 27.307 0.543 18.637 o
-5 12 15 28.567 29.105 0.603 17.186 o
-5 12 16 2.116 2.200 0.221 231.722 o
-5 12 17 7.178 7.806 0.301 83.942 o
-5 12 18 0.719 0.703 0.201 390.550 o
-5 12 19 4.293 5.094 0.261 130.023 o
-5 12 20 4.545 4.501 0.291 118.361 o
-5 12 21 20.058 18.406 0.543 26.032 o
-5 13 1 75.838 71.613 1.286 4.043 o
-5 13 2 10.595 10.499 0.382 54.328 o
-5 13 3 4.000 4.009 0.301 122.297 o
-5 13 4 2.169 2.200 0.301 157.746 o
-5 13 5 9.310 9.102 0.372 61.042 o
-5 13 6 6.861 6.701 0.362 76.118 o
-5 13 7 26.216 24.906 0.683 17.409 o
-5 13 8 34.031 33.205 0.814 12.104 o
-5 13 9 13.950 13.302 0.462 38.641 o
-5 13 10 48.800 48.003 0.964 7.632 o
-5 13 11 34.974 32.511 0.743 12.774 o
-5 13 12 2.068 2.200 0.161 313.116 o
-5 13 13 22.131 21.801 0.422 26.968 o
-5 13 14 1.959 1.999 0.211 253.613 o
-5 13 15 9.422 10.107 0.342 63.001 o
-5 13 16 0.558 0.201 0.221 368.911 o
-5 13 17 0.159 0.301 0.221 399.941 o
-5 13 18 4.726 4.903 0.231 138.356 o
-5 13 19 12.270 12.408 0.362 49.984 o
-5 13 20 3.061 2.904 0.241 178.256 o
-5 13 21 7.244 7.294 0.311 82.937 o
-5 14 1 22.227 22.103 0.593 21.942 o
-5 14 2 19.861 18.406 0.492 27.981 o
-5 14 3 38.180 36.409 0.774 11.353 o
-5 14 4 65.912 60.712 1.135 5.138 o
-5 14 5 6.333 6.410 0.362 79.198 o
-5 14 6 58.680 57.517 1.115 5.751 o
-5 14 7 29.765 28.603 0.673 15.703 o
-5 14 8 1.456 1.296 0.332 153.881 o
-5 14 9 21.307 21.601 0.623 21.747 o
-5 14 10 4.300 4.009 0.362 97.273 o
-5 14 11 4.987 4.993 0.372 87.221 o
-5 14 12 7.339 7.605 0.422 62.137 o
-5 14 13 3.235 3.597 0.372 102.524 o
-5 14 14 0.402 0.904 0.332 174.714 o
-5 14 15 14.111 14.096 0.321 47.217 o
-5 14 16 1.891 1.999 0.191 284.343 o
-5 14 17 1.072 1.196 0.191 364.413 o
-5 14 18 16.344 16.808 0.442 34.442 o
-5 14 19 3.534 3.205 0.191 199.897 o
-5 14 20 12.051 12.106 0.372 49.940 o
-5 15 1 6.922 6.902 0.402 67.958 o
-5 15 2 9.227 9.906 0.442 51.659 o
-5 15 3 12.191 11.795 0.502 39.339 o
-5 15 4 36.335 36.008 0.884 10.674 o
-5 15 5 27.941 25.308 0.743 15.645 o
-5 15 6 9.145 8.901 0.492 47.393 o
-5 15 7 9.556 10.298 0.543 40.845 o
-5 15 8 17.321 17.009 0.613 25.865 o
-5 15 9 7.712 7.103 0.442 58.785 o
-5 15 10 9.337 9.203 0.432 53.357 o
-5 15 11 15.143 15.100 0.512 33.123 o
-5 15 12 12.766 12.599 0.442 42.369 o
-5 15 13 1.252 0.703 0.332 161.682 o
-5 15 14 5.822 5.797 0.372 80.862 o
-5 15 15 3.168 2.793 0.362 110.029 o
-5 15 16 1.071 1.397 0.332 159.023 o
-5 15 17 2.898 2.502 0.321 133.157 o
-5 15 18 1.566 1.597 0.321 157.422 o
-5 15 19 16.394 15.904 0.603 27.329 o
-5 16 1 35.748 35.304 0.804 11.646 o
-5 16 2 22.926 23.097 0.613 20.789 o
-5 16 3 4.120 4.300 0.362 97.502 o
-5 16 4 1.400 1.105 0.321 164.149 o
-5 16 5 12.607 12.207 0.442 42.954 o
-5 16 6 4.517 4.501 0.342 100.644 o
-5 16 7 8.845 8.500 0.402 59.308 o
-5 16 8 1.417 1.196 0.332 155.227 o
-5 16 9 1.668 1.698 0.301 170.778 o
-5 16 10 30.578 28.402 0.673 15.473 o
-5 16 11 1.728 1.497 0.321 155.677 o
-5 16 12 9.027 9.404 0.402 57.542 o
-5 16 13 8.935 8.098 0.472 50.803 o
-5 16 14 2.279 2.100 0.412 98.872 o
-5 16 15 0.209 0.492 0.311 205.358 o
-5 16 16 10.431 10.599 0.412 51.432 o
-5 16 17 8.795 9.002 0.392 60.071 o
-5 16 18 6.908 7.294 0.372 72.731 o
-5 17 1 9.219 9.203 0.412 56.050 o
-5 17 2 2.747 3.597 0.352 114.470 o
-5 17 3 8.896 9.102 0.402 58.317 o
-5 17 4 0.947 0.904 0.311 183.626 o
-5 17 5 3.650 3.798 0.352 106.189 o
-5 17 6 26.454 26.101 0.653 17.677 o
-5 17 7 3.451 3.406 0.321 122.165 o
-5 17 8 12.743 12.699 0.492 38.682 o
-5 17 9 5.686 5.697 0.462 63.282 o
-5 17 10 2.990 4.109 0.352 110.217 o
-5 17 11 10.899 11.604 0.402 50.271 o
-5 17 12 1.867 1.808 0.332 144.454 o
-5 17 13 7.252 7.505 0.382 69.178 o
-5 17 14 10.976 11.001 0.422 48.825 o
-5 17 15 1.567 1.397 0.321 159.003 o
-5 17 16 3.842 4.109 0.412 84.473 o
-5 18 1 1.552 1.808 0.301 171.913 o
-5 18 2 19.415 19.400 0.532 26.494 o
-5 18 3 11.916 11.895 0.442 44.401 o
-5 18 4 1.428 1.196 0.332 155.065 o
-5 18 5 10.514 10.800 0.452 47.069 o
-5 18 6 0.708 1.105 0.422 108.675 o
-5 18 7 3.740 3.406 0.352 107.018 o
-5 18 8 8.975 8.098 0.372 63.699 o
-5 18 9 5.707 5.697 0.342 89.083 o
-5 18 10 13.985 13.211 0.432 40.664 o
-5 18 11 8.223 7.605 0.372 67.121 o
-5 18 12 9.684 9.595 0.392 56.745 o
-5 18 13 12.026 10.911 0.502 40.191 o
-5 18 14 2.913 3.104 0.321 129.515 o
-5 19 1 4.763 5.204 0.342 96.513 o
-5 19 2 4.573 4.903 0.342 98.830 o
-5 19 3 2.704 3.597 0.352 114.843 o
-5 19 4 1.986 2.100 0.372 118.595 o
-5 19 5 1.557 2.100 0.412 103.637 o
-5 19 6 0.208 0.492 0.321 193.403 o
-5 19 7 3.370 3.496 0.352 109.615 o
-5 19 8 3.457 3.597 0.342 112.537 o
-5 19 9 0.359 0.603 0.321 188.852 o
-5 19 10 2.899 3.496 0.362 109.365 o
-5 19 11 4.562 5.606 0.482 63.081 o
-5 19 12 0.469 0.804 0.321 184.390 o
-5 20 1 0.356 0.492 0.362 152.423 o
-5 20 2 7.923 8.610 0.402 61.865 o
-5 20 3 2.782 2.602 0.342 123.489 o
-5 20 4 0.434 0.201 0.432 109.111 o
-5 20 5 15.873 16.105 0.553 29.919 o
-5 20 6 4.021 4.601 0.362 97.160 o
-5 20 7 2.449 2.602 0.332 132.311 o
-5 20 8 0.718 0.603 0.311 191.860 o
-5 20 9 1.540 1.597 0.442 93.471 o
-5 21 1 2.561 2.401 0.362 116.887 o
-5 21 2 1.022 0.904 0.311 182.068 o
-5 21 3 2.244 1.597 0.321 147.356 o
-5 21 4 0.118 0.000 0.432 112.172 o
-4 0 1 267.223 261.356 2.331 0.557 o
-4 0 2 0.440 1.105 0.121 776.537 o
-4 0 3 41.039 41.302 0.462 12.795 o
-4 0 4 690.187 667.937 6.018 0.091 o
-4 0 5 287.070 267.253 2.401 0.505 o
-4 0 6 12.527 13.211 0.271 55.896 o
-4 0 7 23.160 23.710 0.402 25.916 o
-4 0 8 2.222 2.502 0.211 233.836 o
-4 0 9 187.789 190.044 1.959 0.992 o
-4 0 10 24.276 26.815 0.452 22.829 o
-4 0 11 2.141 2.904 0.241 199.966 o
-4 0 12 58.508 58.010 0.834 6.754 o
-4 0 13 115.976 113.116 1.728 2.045 o
-4 0 14 49.760 47.812 1.005 7.335 o
-4 0 15 152.855 157.834 2.552 1.126 o
-4 0 16 94.204 95.012 1.628 2.666 o
-4 0 17 1.631 1.808 0.291 179.037 o
-4 0 18 37.536 36.108 0.774 11.510 o
-4 0 19 23.629 24.514 0.623 19.862 o
-4 0 20 182.072 179.344 2.954 0.846 o
-4 0 21 0.957 0.904 0.352 148.914 o
-4 0 22 17.933 19.300 0.563 26.538 o
-4 0 23 15.785 15.603 0.512 32.194 o
-4 0 24 9.738 9.404 0.402 55.660 o
-4 0 25 11.041 11.704 0.412 48.907 o
-4 0 26 1.276 1.196 0.382 124.193 o
-4 0 27 1.442 1.808 0.352 136.954 o
-4 1 1 141.858 132.225 0.894 1.933 o
-4 1 2 343.860 318.662 2.060 0.387 o
-4 1 3 200.109 183.433 1.226 1.058 o
-4 1 4 843.750 817.272 5.154 0.067 o
-4 1 5 74.591 76.616 0.593 5.299 o
-4 1 6 365.984 359.171 2.391 0.329 o
-4 1 7 45.641 48.305 0.412 11.153 o
-4 1 8 360.957 364.073 2.401 0.331 o
-4 1 9 605.389 609.023 3.808 0.124 o
-4 1 10 866.935 872.579 5.536 0.062 o
-4 1 11 187.674 186.839 1.386 1.101 o
-4 1 12 92.183 93.415 0.884 3.592 o
-4 1 13 23.191 23.409 0.402 26.010 o
-4 1 14 8.818 9.002 0.291 74.556 o
-4 1 15 190.970 190.747 2.160 0.938 o
-4 1 16 1.776 2.401 0.201 266.075 o
-4 1 17 41.465 41.915 0.603 11.569 o
-4 1 18 18.806 19.008 0.372 33.336 o
-4 1 19 0.623 0.201 0.211 393.030 o
-4 1 20 22.210 22.304 0.432 26.410 o
-4 1 21 35.743 36.409 0.603 13.646 o
-4 1 22 0.286 0.492 0.241 325.268 o
-4 1 23 3.673 4.009 0.281 135.212 o
-4 1 24 3.932 4.300 0.251 144.602 o
-4 1 25 7.722 7.505 0.261 89.696 o
-4 1 26 2.835 2.793 0.231 192.414 o
-4 1 27 7.564 7.294 0.261 91.385 o
-4 2 1 83.431 79.620 0.543 4.711 o
-4 2 2 921.597 887.589 5.586 0.057 o
-4 2 3 155.454 149.626 0.985 1.615 o
-4 2 4 27.124 25.499 0.241 25.269 o
-4 2 5 154.602 151.233 1.035 1.603 o
-4 2 6 135.257 136.435 0.995 1.966 o
-4 2 7 156.457 153.826 1.095 1.553 o
-4 2 8 257.109 262.350 1.788 0.616 o
-4 2 9 111.520 113.528 0.874 2.708 o
-4 2 10 11.565 11.895 0.211 66.402 o
-4 2 11 302.404 309.560 2.120 0.454 o
-4 2 12 81.369 82.011 0.784 4.442 o
-4 2 13 105.866 105.621 1.175 2.724 o
-4 2 14 53.557 56.111 0.764 7.633 o
-4 2 15 1.963 2.100 0.211 251.368 o
-4 2 16 32.946 33.807 0.492 16.232 o
-4 2 17 5.683 6.098 0.231 119.662 o
-4 2 18 64.293 63.817 0.834 6.011 o
-4 2 19 15.665 15.803 0.342 41.441 o
-4 2 20 86.429 87.819 1.145 3.578 o
-4 2 21 1.407 1.296 0.231 263.928 o
-4 2 22 15.082 15.803 0.362 41.273 o
-4 2 23 9.608 9.303 0.301 69.118 o
-4 2 24 0.444 0.492 0.251 293.721 o
-4 2 25 11.466 11.704 0.301 58.535 o
-4 2 26 2.851 3.004 0.231 189.450 o
-4 2 27 4.127 4.200 0.241 147.458 o
-4 3 1 739.814 717.347 6.279 0.080 o
-4 3 2 1285.660 1231.350 11.021 0.027 o
-4 3 3 194.026 193.048 1.236 1.064 o
-4 3 4 1007.760 989.101 6.038 0.047 o
-4 3 5 14.846 14.708 0.191 52.633 o
-4 3 6 323.172 324.570 2.150 0.409 o
-4 3 7 68.260 69.815 0.583 6.058 o
-4 3 8 11.340 12.006 0.211 67.068 o
-4 3 9 1.897 2.301 0.161 320.958 o
-4 3 10 80.985 86.713 0.733 4.411 o
-4 3 11 8.410 9.303 0.211 88.571 o
-4 3 12 41.312 42.106 0.532 12.112 o
-4 3 13 14.686 15.000 0.321 45.132 o
-4 3 14 22.148 23.509 0.402 26.814 o
-4 3 15 166.979 168.735 1.919 1.185 o
-4 3 16 11.507 12.106 0.291 58.770 o
-4 3 17 53.128 53.117 0.723 8.034 o
-4 3 18 4.014 4.200 0.221 159.669 o
-4 3 19 13.197 13.603 0.321 49.762 o
-4 3 20 41.792 41.202 0.653 11.188 o
-4 3 21 3.873 4.009 0.321 115.183 o
-4 3 22 6.399 7.605 0.291 91.297 o
-4 3 23 8.516 8.700 0.311 73.423 o
-4 3 24 0.778 0.804 0.211 354.199 o
-4 3 25 1.533 1.698 0.241 236.937 o
-4 3 26 9.955 9.705 0.291 68.291 o
-4 3 27 0.854 0.804 0.211 348.412 o
-4 4 1 144.808 146.431 1.427 1.620 o
-4 4 2 176.551 180.540 1.768 1.120 o
-4 4 3 223.787 221.048 2.160 0.747 o
-4 4 4 96.111 96.017 0.693 3.579 o
-4 4 5 222.413 226.443 1.517 0.809 o
-4 4 6 75.108 73.813 0.593 5.361 o
-4 4 7 82.832 84.413 0.703 4.415 o
-4 4 8 359.429 370.976 2.471 0.327 o
-4 4 9 10.082 11.102 0.221 73.347 o
-4 4 10 32.188 32.813 0.372 18.213 o
-4 4 11 9.828 10.599 0.231 74.516 o
-4 4 12 94.553 94.520 1.025 3.338 o
-4 4 13 50.992 53.710 0.754 8.123 o
-4 4 14 56.425 59.919 0.764 7.120 o
-4 4 15 36.818 38.810 0.553 13.523 o
-4 4 16 35.703 37.505 0.563 13.925 o
-4 4 17 14.942 15.803 0.352 42.099 o
-4 4 18 8.299 9.303 0.271 79.506 o
-4 4 19 22.082 22.806 0.402 27.164 o
-4 4 20 53.072 54.514 0.794 7.648 o
-4 4 21 9.799 10.298 0.311 65.209 o
-4 4 22 20.935 21.209 0.402 28.890 o
-4 4 23 2.238 2.100 0.251 198.556 o
-4 4 24 5.476 5.797 0.261 113.672 o
-4 4 25 14.868 14.799 0.342 43.732 o
-4 4 26 3.163 3.104 0.221 188.487 o
-4 4 27 2.135 2.401 0.241 206.927 o
-4 5 1 495.196 483.800 4.380 0.172 o
-4 5 2 233.472 228.553 2.230 0.696 o
-4 5 3 97.550 92.319 1.075 3.224 o
-4 5 4 189.035 192.536 1.718 1.021 o
-4 5 5 22.475 21.601 0.241 31.571 o
-4 5 6 39.436 41.614 0.382 13.769 o
-4 5 7 0.198 0.492 0.131 930.903 o
-4 5 8 282.971 280.957 1.929 0.525 o
-4 5 9 191.137 195.138 1.467 1.042 o
-4 5 10 82.914 84.413 0.804 4.276 o
-4 5 11 95.130 95.424 1.065 3.261 o
-4 5 12 39.762 42.206 0.603 11.915 o
-4 5 13 1.126 1.397 0.201 330.349 o
-4 5 14 0.431 0.603 0.181 502.368 o
-4 5 15 71.455 74.416 0.944 4.900 o
-4 5 16 33.411 34.501 0.512 15.694 o
-4 5 17 16.505 17.099 0.362 38.050 o
-4 5 18 33.675 34.310 0.522 15.516 o
-4 5 19 17.063 16.909 0.362 37.385 o
-4 5 20 9.255 10.007 0.332 65.058 o
-4 5 21 2.414 3.004 0.251 183.575 o
-4 5 22 1.446 1.497 0.241 243.802 o
-4 5 23 0.454 0.603 0.211 390.065 o
-4 5 24 2.420 2.502 0.261 180.833 o
-4 5 25 8.614 8.198 0.281 79.055 o
-4 5 26 1.560 1.196 0.231 259.492 o
-4 6 1 229.883 226.443 2.220 0.711 o
-4 6 2 72.061 73.010 0.884 5.034 o
-4 6 3 76.350 75.411 0.944 4.605 o
-4 6 4 104.382 104.114 1.175 2.778 o
-4 6 5 477.497 469.795 2.954 0.200 o
-4 6 6 580.676 567.510 3.607 0.137 o
-4 6 7 15.180 15.502 0.221 49.276 o
-4 6 8 10.624 11.303 0.211 71.536 o
-4 6 9 18.248 19.008 0.301 36.813 o
-4 6 10 51.856 51.801 0.673 8.511 o
-4 6 11 20.506 20.998 0.372 30.380 o
-4 6 12 47.719 50.113 0.663 9.282 o
-4 6 13 71.932 74.617 0.884 4.994 o
-4 6 14 113.065 114.925 1.346 2.344 o
-4 6 15 99.835 103.823 1.236 2.840 o
-4 6 16 9.245 10.398 0.281 71.090 o
-4 6 17 0.113 0.392 0.221 399.991 o
-4 6 18 13.702 14.508 0.321 47.647 o
-4 6 19 11.140 11.704 0.311 58.516 o
-4 6 20 21.683 21.902 0.422 27.301 o
-4 6 21 13.405 13.302 0.352 47.370 o
-4 6 22 4.606 4.802 0.241 136.403 o
-4 6 23 0.154 0.392 0.251 312.574 o
-4 6 24 11.485 12.307 0.311 56.629 o
-4 6 25 20.062 19.802 0.382 31.121 o
-4 6 26 5.313 5.204 0.231 128.882 o
-4 7 1 340.212 335.259 3.135 0.346 o
-4 7 2 160.270 166.635 1.728 1.291 o
-4 7 3 75.195 75.722 1.005 4.540 o
-4 7 4 360.641 360.175 3.426 0.305 o
-4 7 5 182.821 184.137 1.266 1.161 o
-4 7 6 6.846 6.601 0.151 125.559 o
-4 7 7 72.214 74.617 0.653 5.432 o
-4 7 8 103.472 105.430 0.985 2.945 o
-4 7 9 69.690 69.815 0.864 5.329 o
-4 7 10 21.961 22.213 0.402 27.520 o
-4 7 11 20.192 20.706 0.442 28.472 o
-4 7 12 88.643 90.320 1.145 3.459 o
-4 7 13 4.633 5.506 0.231 135.557 o
-4 7 14 47.945 48.807 0.653 9.404 o
-4 7 15 126.529 127.232 1.547 1.908 o
-4 7 16 42.280 42.407 0.613 11.268 o
-4 7 17 10.585 11.704 0.301 61.295 o
-4 7 18 1.984 2.502 0.251 199.936 o
-4 7 19 28.233 29.608 0.512 18.761 o
-4 7 20 10.794 11.403 0.342 56.851 o
-4 7 21 13.170 13.111 0.321 50.394 o
-4 7 22 6.334 6.098 0.291 96.764 o
-4 7 23 14.563 14.899 0.342 44.204 o
-4 7 24 2.996 3.597 0.231 179.406 o
-4 7 25 0.816 1.105 0.211 340.143 o
-4 7 26 8.800 8.198 0.281 78.130 o
-4 8 1 11.539 12.006 0.291 58.827 o
-4 8 2 5.704 5.697 0.261 112.009 o
-4 8 3 3.736 3.798 0.251 151.382 o
-4 8 4 51.667 51.510 0.723 8.320 o
-4 8 5 110.539 107.319 0.844 2.831 o
-4 8 6 64.137 62.913 0.613 6.672 o
-4 8 7 101.968 101.422 1.075 2.964 o
-4 8 8 8.325 9.002 0.261 81.811 o
-4 8 9 28.870 30.000 0.472 19.041 o
-4 8 10 107.201 108.826 1.447 2.438 o
-4 8 11 14.442 14.899 0.342 44.432 o
-4 8 12 36.176 38.208 0.613 13.184 o
-4 8 13 43.838 44.115 0.723 10.025 o
-4 8 14 31.490 32.612 0.532 16.478 o
-4 8 15 26.996 28.402 0.472 20.385 o
-4 8 16 43.657 43.412 0.643 10.678 o
-4 8 17 14.604 15.803 0.362 42.077 o
-4 8 18 31.078 31.908 0.553 16.483 o
-4 8 19 2.783 3.205 0.271 159.828 o
-4 8 20 35.797 36.208 0.613 13.552 o
-4 8 21 9.003 9.303 0.281 74.546 o
-4 8 22 6.991 7.193 0.261 95.603 o
-4 8 23 3.716 3.496 0.241 159.895 o
-4 8 24 9.079 9.404 0.301 71.058 o
-4 8 25 35.842 35.505 0.643 13.310 o
-4 9 1 48.087 44.608 0.462 10.777 o
-4 9 2 131.274 126.026 1.507 1.873 o
-4 9 3 328.648 320.461 3.416 0.356 o
-4 9 4 32.117 30.904 0.452 17.661 o
-4 9 5 98.493 95.223 0.985 3.241 o
-4 9 6 15.871 16.497 0.281 43.676 o
-4 9 7 9.331 9.906 0.231 78.652 o
-4 9 8 54.460 55.418 0.804 7.403 o
-4 9 9 103.990 103.220 1.236 2.746 o
-4 9 10 48.599 48.616 0.693 9.099 o
-4 9 11 14.600 15.502 0.362 42.343 o
-4 9 12 2.956 3.496 0.221 188.744 o
-4 9 13 40.383 42.910 0.693 10.984 o
-4 9 14 27.951 28.312 0.512 19.195 o
-4 9 15 13.489 13.402 0.362 46.351 o
-4 9 16 54.797 55.106 0.854 7.175 o
-4 9 17 9.272 9.203 0.332 66.434 o
-4 9 18 10.178 10.499 0.332 61.151 o
-4 9 19 12.467 12.106 0.362 49.880 o
-4 9 20 18.715 18.596 0.382 33.287 o
-4 9 21 12.069 11.795 0.311 55.712 o
-4 9 22 6.813 6.309 0.271 97.658 o
-4 9 23 5.739 5.506 0.291 103.386 o
-4 9 24 1.363 1.296 0.261 223.989 o
-4 9 25 6.781 7.193 0.352 77.371 o
-4 10 1 58.859 53.509 0.623 7.713 o
-4 10 2 56.460 51.510 0.653 8.016 o
-4 10 3 11.232 11.001 0.281 62.438 o
-4 10 4 32.077 30.703 0.482 17.312 o
-4 10 5 31.339 30.100 0.442 18.321 o
-4 10 6 17.339 17.099 0.321 38.721 o
-4 10 7 89.059 88.823 1.065 3.575 o
-4 10 8 9.822 10.007 0.281 69.516 o
-4 10 9 23.299 23.509 0.402 25.885 o
-4 10 10 6.200 5.897 0.241 112.468 o
-4 10 11 6.780 6.802 0.251 100.965 o
-4 10 12 27.810 28.804 0.522 18.966 o
-4 10 13 15.244 16.004 0.372 40.267 o
-4 10 14 16.974 17.501 0.392 35.668 o
-4 10 15 21.345 21.601 0.442 27.100 o
-4 10 16 14.411 15.201 0.402 40.413 o
-4 10 17 21.890 22.605 0.482 25.096 o
-4 10 18 13.612 13.603 0.392 43.749 o
-4 10 19 22.064 21.510 0.462 25.959 o
-4 10 20 1.202 1.196 0.251 244.614 o
-4 10 21 6.887 7.394 0.311 84.599 o
-4 10 22 7.329 7.193 0.342 76.822 o
-4 10 23 0.310 0.201 0.231 360.184 o
-4 10 24 1.354 1.397 0.241 249.276 o
-4 11 1 46.892 44.507 0.653 9.930 o
-4 11 2 17.163 16.296 0.281 41.510 o
-4 11 3 122.071 116.522 1.527 2.060 o
-4 11 4 0.351 0.492 0.090 1340.830 o
-4 11 5 24.031 23.007 0.352 26.735 o
-4 11 6 64.204 62.611 0.794 6.182 o
-4 11 7 12.228 12.307 0.261 58.969 o
-4 11 8 16.710 17.009 0.332 39.289 o
-4 11 9 52.959 52.806 0.774 7.848 o
-4 11 10 1.436 1.597 0.181 342.262 o
-4 11 11 78.546 81.620 1.175 3.941 o
-4 11 12 89.636 89.717 1.226 3.333 o
-4 11 13 10.411 10.800 0.321 61.091 o
-4 11 14 5.924 5.797 0.261 109.565 o
-4 11 15 20.637 20.304 0.452 27.920 o
-4 11 16 30.820 31.306 0.583 16.253 o
-4 11 17 2.898 2.693 0.251 176.515 o
-4 11 18 17.008 16.296 0.402 35.923 o
-4 11 19 4.937 5.204 0.281 114.851 o
-4 11 20 2.865 3.104 0.251 172.994 o
-4 11 21 0.749 0.804 0.241 289.741 o
-4 11 22 0.424 0.603 0.211 392.807 o
-4 11 23 0.224 0.000 0.201 488.464 o
-4 12 1 140.198 133.833 1.638 1.658 o
-4 12 2 14.311 12.599 0.241 53.993 o
-4 12 3 59.071 50.816 0.683 7.627 o
-4 12 4 26.844 24.303 0.402 23.052 o
-4 12 5 21.304 19.209 0.321 32.093 o
-4 12 6 51.465 48.104 0.633 9.021 o
-4 12 7 9.541 9.203 0.211 82.133 o
-4 12 8 21.517 21.510 0.372 29.128 o
-4 12 9 42.519 43.211 0.673 10.698 o
-4 12 10 18.541 19.601 0.372 33.299 o
-4 12 11 12.101 12.307 0.332 53.136 o
-4 12 12 24.267 24.303 0.452 23.652 o
-4 12 13 5.387 6.098 0.281 106.852 o
-4 12 14 18.702 19.008 0.432 31.073 o
-4 12 15 29.402 28.904 0.543 17.896 o
-4 12 16 1.470 1.196 0.221 279.218 o
-4 12 17 4.751 5.606 0.271 118.283 o
-4 12 18 2.949 3.205 0.231 184.801 o
-4 12 19 7.171 7.193 0.291 87.814 o
-4 12 20 18.459 18.104 0.412 32.629 o
-4 12 21 8.204 8.198 0.332 72.571 o
-4 12 22 4.332 4.300 0.241 143.672 o
-4 12 23 1.765 1.808 0.221 252.320 o
-4 13 1 0.123 0.301 0.121 1173.510 o
-4 13 2 2.339 2.100 0.121 357.006 o
-4 13 3 106.130 96.228 1.386 2.641 o
-4 13 4 47.305 41.815 0.693 9.837 o
-4 13 5 15.152 12.699 0.342 45.178 o
-4 13 6 4.028 3.205 0.161 206.712 o
-4 13 7 24.006 21.510 0.362 27.148 o
-4 13 8 33.964 31.707 0.482 16.367 o
-4 13 9 1.766 1.999 0.151 358.946 o
-4 13 10 21.373 20.706 0.412 28.401 o
-4 13 11 17.055 17.200 0.392 35.759 o
-4 13 12 2.750 3.305 0.251 173.287 o
-4 13 13 5.329 5.797 0.301 102.451 o
-4 13 14 3.520 4.109 0.271 141.607 o
-4 13 15 8.700 8.901 0.342 67.646 o
-4 13 16 0.068 0.100 0.221 419.165 o
-4 13 17 4.647 4.993 0.271 122.546 o
-4 13 18 1.037 1.296 0.231 281.149 o
-4 13 19 1.167 0.904 0.251 251.536 o
-4 13 20 6.418 5.998 0.271 101.798 o
-4 13 21 2.127 1.808 0.211 250.631 o
-4 13 22 6.607 6.309 0.291 94.169 o
-4 14 1 29.596 25.599 0.412 20.804 o
-4 14 2 2.264 1.597 0.151 335.912 o
-4 14 3 46.081 44.507 0.924 8.362 o
-4 14 4 33.068 30.803 0.703 13.962 o
-4 14 5 16.191 14.899 0.522 31.638 o
-4 14 6 16.846 16.497 0.522 30.251 o
-4 14 7 35.971 32.612 0.733 12.643 o
-4 14 8 1.748 1.296 0.141 414.653 o
-4 14 9 60.905 54.614 0.834 6.690 o
-4 14 10 8.808 8.801 0.261 79.787 o
-4 14 11 13.541 13.211 0.352 47.183 o
-4 14 12 16.401 16.004 0.382 37.971 o
-4 14 13 3.463 3.406 0.241 165.278 o
-4 14 14 4.099 4.200 0.261 138.112 o
-4 14 15 0.195 0.201 0.241 341.097 o
-4 14 16 1.423 1.808 0.241 238.928 o
-4 14 17 2.264 2.301 0.191 259.340 o
-4 14 18 3.451 3.496 0.261 152.630 o
-4 14 19 7.941 8.198 0.301 78.950 o
-4 14 20 9.371 9.494 0.311 68.294 o
-4 14 21 10.117 10.107 0.352 59.573 o
-4 15 1 29.648 27.307 0.633 16.614 o
-4 15 2 10.815 10.398 0.402 51.818 o
-4 15 3 3.388 3.496 0.321 122.352 o
-4 15 4 47.911 46.215 0.934 7.991 o
-4 15 5 0.207 0.904 0.311 200.276 o
-4 15 6 7.785 7.997 0.392 64.791 o
-4 15 7 16.236 15.603 0.512 31.740 o
-4 15 8 48.509 45.411 0.995 7.634 o
-4 15 9 31.624 30.803 0.754 13.681 o
-4 15 10 2.770 3.697 0.352 113.825 o
-4 15 11 53.959 50.505 0.834 7.592 o
-4 15 12 10.373 10.107 0.291 65.940 o
-4 15 13 0.517 0.603 0.151 637.397 o
-4 15 14 0.495 0.603 0.171 537.071 o
-4 15 15 3.711 3.305 0.211 180.510 o
-4 15 16 3.922 4.009 0.221 163.061 o
-4 15 17 14.771 15.201 0.412 39.249 o
-4 15 18 0.186 0.301 0.201 472.893 o
-4 15 19 8.162 8.610 0.311 75.198 o
-4 15 20 0.708 0.603 0.161 545.261 o
-4 16 1 26.408 26.815 0.673 17.177 o
-4 16 2 24.519 23.409 0.643 19.248 o
-4 16 3 10.074 9.806 0.412 53.181 o
-4 16 4 8.667 8.500 0.402 59.820 o
-4 16 5 0.993 1.196 0.321 170.469 o
-4 16 6 9.561 9.595 0.402 55.869 o
-4 16 7 12.278 11.604 0.442 44.023 o
-4 16 8 8.004 7.505 0.392 64.882 o
-4 16 9 10.947 10.007 0.422 49.931 o
-4 16 10 14.851 14.799 0.543 31.981 o
-4 16 11 0.742 1.005 0.422 108.796 o
-4 16 12 16.106 16.497 0.543 30.004 o
-4 16 13 12.305 11.202 0.422 46.005 o
-4 16 14 2.842 2.904 0.321 131.466 o
-4 16 15 2.008 2.401 0.311 151.705 o
-4 16 16 4.700 4.802 0.372 89.354 o
-4 16 17 9.161 8.901 0.422 55.350 o
-4 16 18 0.640 0.603 0.372 140.520 o
-4 17 1 6.208 7.003 0.382 74.274 o
-4 17 2 7.071 7.003 0.402 67.259 o
-4 17 3 38.535 38.810 0.884 10.085 o
-4 17 4 2.946 3.697 0.402 93.481 o
-4 17 5 5.131 5.606 0.472 63.258 o
-4 17 6 45.260 41.915 0.954 8.427 o
-4 17 7 27.636 26.101 0.663 17.042 o
-4 17 8 7.721 7.605 0.382 67.288 o
-4 17 9 7.575 7.806 0.392 65.815 o
-4 17 10 4.479 4.501 0.372 91.511 o
-4 17 11 3.250 2.502 0.311 134.350 o
-4 17 12 4.226 4.009 0.332 108.243 o
-4 17 13 6.506 5.797 0.372 77.666 o
-4 17 14 8.960 8.500 0.442 53.875 o
-4 17 15 0.118 0.201 0.372 149.720 o
-4 17 16 2.916 2.904 0.321 130.624 o
-4 17 17 11.110 10.700 0.412 49.825 o
-4 18 1 0.650 1.105 0.332 168.437 o
-4 18 2 24.424 25.810 0.653 18.554 o
-4 18 3 0.722 1.497 0.432 102.691 o
-4 18 4 10.812 10.599 0.462 45.765 o
-4 18 5 3.268 3.406 0.352 110.831 o
-4 18 6 4.516 4.109 0.332 105.522 o
-4 18 7 18.415 18.697 0.543 27.159 o
-4 18 8 0.278 0.201 0.321 195.130 o
-4 18 9 2.348 2.401 0.332 134.670 o
-4 18 10 2.701 2.401 0.342 125.340 o
-4 18 11 0.240 0.201 0.422 115.717 o
-4 18 12 0.056 0.100 0.382 143.461 o
-4 18 13 0.165 0.392 0.352 164.584 o
-4 18 14 1.978 1.397 0.321 152.663 o
-4 18 15 1.761 1.698 0.342 140.067 o
-4 19 1 9.086 9.303 0.402 57.519 o
-4 19 2 5.109 5.405 0.392 80.459 o
-4 19 3 9.458 9.102 0.492 46.641 o
-4 19 4 1.375 1.397 0.311 170.462 o
-4 19 5 1.686 1.899 0.321 153.269 o
-4 19 6 6.157 6.098 0.372 78.572 o
-4 19 7 3.481 3.004 0.352 110.727 o
-4 19 8 0.058 0.100 0.311 214.532 o
-4 19 9 2.271 3.004 0.442 86.025 o
-4 19 10 11.243 11.795 0.472 43.124 o
-4 19 11 2.033 2.401 0.321 144.725 o
-4 19 12 1.339 1.105 0.342 149.581 o
-4 19 13 1.878 2.200 0.321 148.264 o
-4 20 1 1.274 1.005 0.311 176.034 o
-4 20 2 5.991 6.199 0.382 76.923 o
-4 20 3 1.015 0.703 0.412 112.742 o
-4 20 4 7.341 7.003 0.382 69.782 o
-4 20 5 5.354 5.797 0.372 83.179 o
-4 20 6 0.627 0.603 0.321 183.215 o
-4 20 7 4.135 4.009 0.372 95.111 o
-4 20 8 0.844 1.397 0.422 106.656 o
-4 20 9 3.435 3.798 0.342 111.859 o
-4 20 10 9.172 9.705 0.422 54.330 o
-4 21 1 0.661 0.603 0.301 204.684 o
-4 21 2 0.971 1.397 0.321 169.057 o
-4 21 3 12.886 13.804 0.603 31.033 o
-4 21 4 1.865 2.301 0.332 141.258 o
-4 21 5 4.946 4.993 0.362 90.202 o
-4 21 6 4.741 4.501 0.342 99.065 o
-3 0 1 0.590 0.603 0.111 896.211 o
-3 0 2 546.770 527.303 4.591 0.145 o
-3 0 3 534.097 541.519 4.712 0.146 o
-3 0 4 27.547 28.111 0.352 22.288 o
-3 0 5 1494.040 1412.490 12.589 0.021 o
-3 0 6 501.041 503.803 4.752 0.162 o
-3 0 7 227.273 234.651 2.311 0.697 o
-3 0 8 296.479 299.463 2.803 0.439 o
-3 0 9 35.763 35.405 0.522 14.646 o
-3 0 10 53.910 58.211 0.764 7.477 o
-3 0 11 33.479 35.204 0.553 15.072 o
-3 0 12 67.034 70.116 0.924 5.348 o
-3 0 13 50.018 51.409 0.894 7.684 o
-3 0 14 14.480 15.412 0.452 37.113 o
-3 0 16 0.961 0.603 0.281 221.485 o
-3 0 17 39.814 40.709 0.804 10.393 o
-3 0 18 1.985 1.899 0.301 163.314 o
-3 0 19 7.201 7.505 0.432 61.150 o
-3 0 20 199.835 199.850 3.305 0.697 o
-3 0 21 28.971 28.703 0.723 15.145 o
-3 0 22 4.771 4.993 0.372 88.413 o
-3 0 23 1.434 2.100 0.332 148.399 o
-3 0 24 1.684 1.698 0.321 154.813 o
-3 0 25 1.555 1.397 0.332 151.691 o
-3 0 26 2.441 3.104 0.332 129.566 o
-3 0 27 6.350 7.193 0.372 75.272 o
-3 1 1 133.129 133.129 0.894 2.063 o
-3 1 2 32.387 31.004 0.261 19.758 o
-3 1 3 554.211 520.501 3.225 0.155 o
-3 1 4 606.111 587.121 3.637 0.128 o
-3 1 5 1331.880 1283.460 7.917 0.028 o
-3 1 6 147.626 137.530 0.934 1.801 o
-3 1 7 209.306 207.445 1.427 0.918 o
-3 1 8 362.810 368.072 2.482 0.325 o
-3 1 9 155.015 159.833 1.186 1.514 o
-3 1 10 768.288 785.665 5.013 0.077 o
-3 1 11 24.034 26.905 0.342 25.375 o
-3 1 12 228.793 231.547 1.668 0.761 o
-3 1 13 89.393 90.119 0.964 3.665 o
-3 1 14 83.456 82.212 1.025 3.975 o
-3 1 15 55.917 57.819 0.764 7.282 o
-3 1 16 79.688 78.515 0.975 4.307 o
-3 1 17 21.552 22.002 0.382 28.566 o
-3 1 18 14.812 15.502 0.332 43.799 o
-3 1 19 2.854 3.104 0.301 141.071 o
-3 1 20 94.105 94.821 1.175 3.180 o
-3 1 21 66.968 66.017 0.944 5.435 o
-3 1 22 10.567 10.298 0.342 59.104 o
-3 1 23 1.136 1.005 0.231 283.459 o
-3 1 24 16.791 17.200 0.372 37.078 o
-3 1 25 10.481 10.599 0.311 62.337 o
-3 1 26 5.253 5.305 0.251 121.787 o
-3 1 27 0.602 0.492 0.261 267.038 o
-3 2 1 515.504 474.497 2.904 0.182 o
-3 2 2 767.337 717.146 4.350 0.083 o
-3 2 3 12.086 11.403 0.131 71.417 o
-3 2 4 15.940 16.808 0.181 47.802 o
-3 2 5 809.636 786.860 4.873 0.073 o
-3 2 6 558.924 553.706 3.506 0.147 o
-3 2 7 20.492 21.309 0.261 33.604 o
-3 2 8 70.072 72.919 0.613 5.728 o
-3 2 9 38.533 41.503 0.412 13.841 o
-3 2 10 146.774 149.134 1.145 1.675 o
-3 2 11 5.230 5.204 0.201 141.221 o
-3 2 12 0.521 0.603 0.191 450.082 o
-3 2 13 25.179 26.604 0.432 22.760 o
-3 2 14 96.942 97.725 1.216 3.015 o
-3 2 15 16.735 17.602 0.362 37.358 o
-3 2 16 17.614 18.305 0.352 36.114 o
-3 2 17 94.677 94.912 1.135 3.206 o
-3 2 18 42.577 41.403 0.603 11.385 o
-3 2 19 16.121 16.296 0.362 39.225 o
-3 2 20 44.349 44.608 0.643 10.436 o
-3 2 21 28.650 28.111 0.492 19.263 o
-3 2 22 10.370 10.499 0.332 60.546 o
-3 2 23 3.341 3.697 0.251 158.704 o
-3 2 24 8.937 9.002 0.311 71.005 o
-3 2 25 7.849 7.605 0.261 88.588 o
-3 2 26 4.147 4.009 0.271 134.030 o
-3 2 27 0.891 0.904 0.211 341.970 o
-3 3 1 115.556 117.225 1.125 2.420 o
-3 3 2 50.636 48.104 0.543 9.588 o
-3 3 3 1851.790 1773.260 10.991 0.014 o
-3 3 4 733.003 716.151 4.551 0.088 o
-3 3 5 16.199 16.004 0.191 47.722 o
-3 3 6 1420.650 1412.290 9.042 0.024 o
-3 3 7 461.033 464.501 3.064 0.208 o
-3 3 8 51.852 51.510 0.462 9.446 o
-3 3 9 19.223 20.204 0.271 35.687 o
-3 3 10 503.143 506.094 3.265 0.177 o
-3 3 11 103.500 108.223 0.894 2.976 o
-3 3 12 150.695 151.233 1.276 1.579 o
-3 3 13 67.939 70.709 0.864 5.416 o
-3 3 14 163.614 164.234 2.090 1.177 o
-3 3 15 25.866 27.106 0.432 22.174 o
-3 3 16 25.868 26.302 0.422 22.628 o
-3 3 17 8.104 9.203 0.261 82.463 o
-3 3 18 39.034 39.202 0.583 12.613 o
-3 3 19 6.307 6.199 0.251 107.316 o
-3 3 20 29.658 30.512 0.543 17.457 o
-3 3 21 1.783 1.698 0.231 240.686 o
-3 3 22 29.336 28.111 0.522 18.431 o
-3 3 23 2.569 2.693 0.231 200.486 o
-3 3 24 3.999 4.109 0.281 130.617 o
-3 3 25 7.516 8.399 0.271 86.269 o
-3 3 26 2.184 1.999 0.221 232.862 o
-3 3 27 6.446 6.601 0.271 99.285 o
-3 4 1 630.500 612.228 5.405 0.109 o
-3 4 2 144.678 146.331 1.457 1.611 o
-3 4 3 1163.960 1130.830 7.003 0.036 o
-3 4 4 27.628 26.202 0.241 24.600 o
-3 4 5 38.201 39.906 0.372 14.495 o
-3 4 6 86.884 88.321 0.683 4.143 o
-3 4 7 324.862 334.064 2.230 0.397 o
-3 4 8 398.566 398.684 2.662 0.275 o
-3 4 9 206.520 209.444 1.487 0.920 o
-3 4 10 46.764 49.410 0.482 10.462 o
-3 4 11 41.975 43.412 0.472 12.219 o
-3 4 12 19.484 20.505 0.362 32.073 o
-3 4 13 51.612 53.017 0.723 8.230 o
-3 4 14 37.846 39.906 0.543 13.186 o
-3 4 15 11.912 12.006 0.301 56.778 o
-3 4 16 2.433 3.004 0.221 208.962 o
-3 4 17 8.775 9.203 0.291 74.300 o
-3 4 18 10.871 10.800 0.271 65.134 o
-3 4 19 11.702 11.704 0.321 55.913 o
-3 4 20 17.930 18.205 0.382 34.467 o
-3 4 21 0.380 0.492 0.251 297.132 o
-3 4 22 12.451 12.599 0.342 51.056 o
-3 4 23 0.195 0.492 0.261 285.877 o
-3 4 24 11.776 11.303 0.301 58.208 o
-3 4 25 7.953 8.098 0.281 82.772 o
-3 4 26 5.203 5.305 0.251 122.333 o
-3 4 27 6.092 5.998 0.251 110.102 o
-3 5 1 185.935 182.338 1.748 1.062 o
-3 5 2 48.780 47.009 0.633 9.524 o
-3 5 3 459.965 443.292 2.863 0.217 o
-3 5 4 216.637 219.451 1.467 0.853 o
-3 5 5 12.649 13.111 0.181 62.429 o
-3 5 6 651.358 652.927 4.200 0.108 o
-3 5 7 44.021 45.411 0.422 11.794 o
-3 5 8 11.240 10.800 0.231 67.954 o
-3 5 9 104.030 103.722 0.824 3.078 o
-3 5 10 93.835 92.219 0.774 3.666 o
-3 5 11 60.422 61.807 0.623 7.074 o
-3 5 12 82.650 85.216 0.944 4.067 o
-3 5 13 31.902 33.305 0.543 16.064 o
-3 5 14 0.581 0.904 0.221 340.252 o
-3 5 15 251.674 250.646 2.813 0.565 o
-3 5 16 7.551 8.399 0.271 86.063 o
-3 5 17 71.580 71.814 0.944 4.968 o
-3 5 18 8.632 8.901 0.311 72.493 o
-3 5 19 13.231 13.804 0.321 49.456 o
-3 5 20 18.836 19.300 0.392 32.350 o
-3 5 21 18.013 18.506 0.392 33.755 o
-3 5 22 2.374 1.999 0.221 226.372 o
-3 5 23 4.181 4.200 0.311 115.459 o
-3 5 24 6.952 7.394 0.271 92.930 o
-3 5 25 0.184 0.201 0.231 370.276 o
-3 5 26 8.956 8.801 0.291 74.386 o
-3 5 27 0.671 0.703 0.251 277.241 o
-3 6 1 0.689 0.804 0.070 1119.020 o
-3 6 2 172.428 166.133 1.135 1.333 o
-3 6 3 275.863 272.055 1.808 0.557 o
-3 6 4 125.021 121.827 0.884 2.314 o
-3 6 5 111.267 112.423 0.844 2.746 o
-3 6 6 84.884 86.522 0.673 4.295 o
-3 6 7 196.003 206.842 1.487 0.980 o
-3 6 8 12.153 12.006 0.221 63.143 o
-3 6 9 158.903 162.737 1.246 1.446 o
-3 6 10 111.324 113.327 1.005 2.632 o
-3 6 11 96.841 98.629 1.075 3.150 o
-3 6 12 100.515 101.713 1.196 2.887 o
-3 6 13 23.498 24.906 0.372 25.916 o
-3 6 14 27.291 28.312 0.422 21.166 o
-3 6 15 69.299 71.613 0.894 5.226 o
-3 6 16 69.846 71.322 0.924 5.132 o
-3 6 17 7.026 7.505 0.261 94.280 o
-3 6 18 3.534 3.898 0.211 177.892 o
-3 6 19 5.295 6.410 0.291 103.324 o
-3 6 20 10.575 10.499 0.301 63.344 o
-3 6 21 10.727 10.599 0.332 59.296 o
-3 6 22 5.763 6.098 0.271 106.689 o
-3 6 23 0.763 0.804 0.211 355.328 o
-3 6 24 3.179 3.205 0.221 186.914 o
-3 6 25 6.679 6.500 0.261 100.436 o
-3 6 26 24.430 23.298 0.442 24.125 o
-3 7 1 181.181 180.741 1.226 1.191 o
-3 7 2 391.071 385.483 2.502 0.290 o
-3 7 3 78.885 77.912 0.613 4.946 o
-3 7 4 588.980 570.323 3.587 0.135 o
-3 7 5 272.189 274.949 1.869 0.559 o
-3 7 6 88.738 89.014 0.723 3.997 o
-3 7 7 23.808 26.302 0.332 26.007 o
-3 7 8 34.605 34.008 0.402 16.586 o
-3 7 9 22.835 23.198 0.352 27.689 o
-3 7 10 11.089 11.403 0.271 63.277 o
-3 7 11 12.304 12.900 0.291 55.303 o
-3 7 12 34.625 36.701 0.482 15.233 o
-3 7 13 2.021 2.401 0.171 295.346 o
-3 7 14 74.570 76.114 0.944 4.680 o
-3 7 15 181.231 181.333 2.060 1.030 o
-3 7 16 84.395 84.714 1.055 3.841 o
-3 7 17 22.184 23.097 0.392 27.233 o
-3 7 18 32.558 32.612 0.512 16.346 o
-3 7 19 7.280 7.103 0.271 91.729 o
-3 7 20 6.048 6.309 0.281 100.740 o
-3 7 21 11.691 12.307 0.332 54.190 o
-3 7 22 9.937 10.298 0.301 65.966 o
-3 7 23 5.813 5.998 0.251 112.672 o
-3 7 24 26.076 25.599 0.492 21.248 o
-3 7 25 5.895 6.199 0.261 108.051 o
-3 7 26 3.302 3.004 0.231 179.180 o
-3 8 1 31.991 31.306 0.321 19.254 o
-3 8 2 212.855 207.847 1.407 0.903 o
-3 8 3 7.597 7.907 0.161 108.703 o
-3 8 4 130.662 130.226 0.975 2.097 o
-3 8 5 147.420 146.029 1.105 1.698 o
-3 8 6 27.685 27.508 0.342 22.559 o
-3 8 7 29.733 30.100 0.372 20.117 o
-3 8 8 41.123 40.508 0.553 12.195 o
-3 8 9 47.965 47.712 0.663 9.432 o
-3 8 10 33.467 34.501 0.583 14.826 o
-3 8 11 60.546 61.707 0.774 6.601 o
-3 8 12 35.777 37.806 0.512 14.370 o
-3 8 13 24.962 25.910 0.422 23.342 o
-3 8 14 11.716 12.699 0.291 57.262 o
-3 8 15 139.014 142.824 1.748 1.577 o
-3 8 16 45.069 45.803 0.663 10.070 o
-3 8 17 24.473 25.107 0.422 23.946 o
-3 8 18 12.693 12.498 0.321 52.280 o
-3 8 19 0.377 0.201 0.201 454.593 o
-3 8 20 12.948 13.402 0.332 49.790 o
-3 8 21 17.019 17.009 0.362 37.376 o
-3 8 22 2.061 1.899 0.241 216.351 o
-3 8 23 0.845 0.804 0.211 349.107 o
-3 8 24 7.730 7.706 0.261 89.013 o
-3 8 25 7.963 8.700 0.281 81.111 o
-3 9 1 136.020 133.622 1.075 1.946 o
-3 9 2 59.190 58.412 0.522 7.702 o
-3 9 3 64.543 61.215 0.583 6.793 o
-3 9 4 67.539 67.414 0.663 6.045 o
-3 9 5 32.777 32.903 0.392 17.693 o
-3 9 6 164.376 162.225 1.607 1.308 o
-3 9 7 46.918 45.110 0.613 10.115 o
-3 9 8 119.691 121.827 1.366 2.154 o
-3 9 9 25.321 25.107 0.452 22.709 o
-3 9 10 48.336 48.907 0.693 9.116 o
-3 9 11 48.045 48.415 0.713 9.085 o
-3 9 12 66.127 66.720 0.964 5.413 o
-3 9 13 16.316 16.909 0.352 38.979 o
-3 9 14 40.420 42.106 0.613 11.698 o
-3 9 15 108.241 108.022 1.306 2.538 o
-3 9 16 5.634 6.410 0.241 115.465 o
-3 9 17 1.051 1.497 0.221 292.959 o
-3 9 18 52.208 54.313 0.794 7.757 o
-3 9 19 4.120 4.200 0.281 128.675 o
-3 9 20 23.320 23.901 0.422 25.207 o
-3 9 21 4.711 4.993 0.251 129.723 o
-3 9 22 4.303 4.400 0.241 143.362 o
-3 9 23 5.469 5.405 0.241 122.398 o
-3 9 24 5.183 4.993 0.261 120.611 o
-3 9 25 9.734 9.595 0.291 69.388 o
-3 10 1 319.383 309.560 2.863 0.397 o
-3 10 2 28.317 26.815 0.382 21.706 o
-3 10 3 31.155 29.608 0.432 18.663 o
-3 10 4 16.479 16.808 0.311 40.807 o
-3 10 5 86.438 83.418 1.015 3.844 o
-3 10 6 12.742 12.900 0.291 54.113 o
-3 10 7 33.542 32.813 0.532 15.699 o
-3 10 8 46.830 48.003 0.673 9.532 o
-3 10 9 4.819 5.405 0.221 137.756 o
-3 10 10 2.940 3.004 0.231 187.360 o
-3 10 11 48.833 52.514 0.794 8.268 o
-3 10 12 14.594 15.201 0.362 42.615 o
-3 10 13 2.580 2.793 0.261 174.472 o
-3 10 14 1.436 1.597 0.241 242.314 o
-3 10 15 18.499 19.008 0.422 31.683 o
-3 10 16 26.984 28.402 0.512 19.640 o
-3 10 17 12.908 12.800 0.352 48.967 o
-3 10 18 3.287 4.009 0.261 151.178 o
-3 10 19 18.419 19.300 0.412 32.016 o
-3 10 20 19.970 20.706 0.432 29.017 o
-3 10 21 10.784 11.102 0.311 60.540 o
-3 10 22 14.196 14.196 0.321 46.934 o
-3 10 23 0.784 0.703 0.191 414.367 o
-3 10 24 0.029 0.492 0.231 371.107 o
-3 11 1 10.249 10.007 0.261 70.279 o
-3 11 2 39.726 38.107 0.563 12.752 o
-3 11 3 3.465 3.697 0.201 188.335 o
-3 11 4 36.275 36.208 0.583 13.738 o
-3 11 5 39.712 39.906 0.553 12.614 o
-3 11 6 40.858 39.906 0.563 12.251 o
-3 11 7 22.258 22.806 0.412 26.735 o
-3 11 8 55.391 54.112 0.784 7.457 o
-3 11 9 42.822 43.211 0.643 10.858 o
-3 11 10 7.609 7.394 0.251 92.820 o
-3 11 11 0.406 0.492 0.191 472.049 o
-3 11 12 7.589 7.907 0.281 85.331 o
-3 11 13 19.105 19.400 0.432 30.468 o
-3 11 14 5.148 5.094 0.261 120.448 o
-3 11 15 36.016 36.801 0.663 12.888 o
-3 11 16 2.341 2.401 0.261 183.646 o
-3 11 17 10.189 10.007 0.352 59.509 o
-3 11 18 8.194 8.198 0.311 75.991 o
-3 11 19 22.957 22.605 0.522 23.262 o
-3 11 20 4.612 4.702 0.332 102.526 o
-3 11 21 7.546 6.902 0.321 80.379 o
-3 11 22 13.865 13.503 0.382 44.094 o
-3 11 23 3.044 3.004 0.241 177.552 o
-3 11 24 1.236 1.397 0.251 239.698 o
-3 12 1 7.812 7.806 0.231 94.033 o
-3 12 2 19.675 18.908 0.362 32.762 o
-3 12 3 59.781 57.618 0.774 6.865 o
-3 12 4 18.913 18.596 0.352 34.243 o
-3 12 5 6.431 6.309 0.221 113.914 o
-3 12 6 21.288 19.903 0.392 29.496 o
-3 12 7 0.497 0.703 0.161 576.056 o
-3 12 8 12.866 12.800 0.301 53.108 o
-3 12 9 38.875 38.710 0.643 12.172 o
-3 12 10 9.554 9.404 0.281 71.891 o
-3 12 11 6.685 7.003 0.281 93.731 o
-3 12 12 48.372 51.017 0.794 8.422 o
-3 12 13 15.553 16.105 0.382 39.145 o
-3 12 14 1.334 1.497 0.261 221.769 o
-3 12 15 4.543 4.702 0.261 129.374 o
-3 12 16 4.156 4.501 0.352 99.879 o
-3 12 17 4.473 4.400 0.261 132.038 o
-3 12 18 0.321 0.100 0.221 394.096 o
-3 12 19 1.116 1.296 0.311 176.280 o
-3 12 20 2.933 3.104 0.281 151.827 o
-3 12 21 11.613 11.795 0.372 51.291 o
-3 12 22 4.678 4.702 0.291 116.079 o
-3 12 23 1.496 1.296 0.231 260.072 o
-3 13 1 83.643 79.912 1.075 3.937 o
-3 13 2 46.721 45.411 0.663 9.821 o
-3 13 3 5.642 5.897 0.221 124.418 o
-3 13 4 42.591 41.714 0.623 11.201 o
-3 13 5 100.500 97.524 1.236 2.903 o
-3 13 6 4.982 4.903 0.221 138.968 o
-3 13 7 4.979 4.903 0.231 134.972 o
-3 13 8 18.224 17.300 0.362 35.534 o
-3 13 9 55.029 52.414 0.784 7.590 o
-3 13 10 100.665 97.212 1.336 2.803 o
-3 13 11 70.968 70.116 1.045 4.823 o
-3 13 12 7.355 7.103 0.291 86.991 o
-3 13 13 3.652 4.009 0.261 145.679 o
-3 13 14 19.832 20.304 0.452 28.625 o
-3 13 15 4.126 4.601 0.281 126.319 o
-3 13 16 2.706 3.104 0.251 176.242 o
-3 13 17 1.313 1.597 0.251 233.453 o
-3 13 18 3.644 3.898 0.251 152.039 o
-3 13 19 4.761 4.702 0.271 122.879 o
-3 13 20 5.360 5.305 0.301 104.127 o
-3 13 21 11.383 11.202 0.372 52.537 o
-3 13 22 1.601 1.597 0.251 223.926 o
-3 14 1 29.240 27.699 0.482 19.249 o
-3 14 2 46.974 45.210 0.713 9.491 o
-3 14 3 9.291 9.404 0.281 73.033 o
-3 14 4 2.293 1.899 0.181 280.370 o
-3 14 5 13.437 12.699 0.311 51.025 o
-3 14 6 1.842 1.899 0.221 247.431 o
-3 14 7 8.963 9.203 0.301 71.966 o
-3 14 8 4.967 5.094 0.241 129.976 o
-3 14 9 46.574 45.612 0.723 9.461 o
-3 14 10 6.425 6.410 0.271 100.158 o
-3 14 11 2.920 3.597 0.281 148.312 o
-3 14 12 8.265 8.801 0.352 67.931 o
-3 14 13 3.242 3.205 0.311 130.303 o
-3 14 14 2.661 2.401 0.271 169.234 o
-3 14 15 8.841 9.303 0.321 69.303 o
-3 14 16 5.689 6.199 0.281 103.968 o
-3 14 17 5.688 5.998 0.281 104.784 o
-3 14 18 5.373 5.305 0.281 110.390 o
-3 14 19 8.014 8.500 0.301 77.855 o
-3 14 20 4.267 4.501 0.271 129.583 o
-3 14 21 16.828 17.602 0.462 32.484 o
-3 15 1 10.299 9.303 0.281 69.010 o
-3 15 2 32.816 30.100 0.512 16.726 o
-3 15 3 12.262 11.403 0.301 56.640 o
-3 15 4 28.314 26.403 0.462 20.401 o
-3 15 5 12.871 12.498 0.372 47.755 o
-3 15 6 8.831 7.907 0.261 82.032 o
-3 15 7 7.156 6.500 0.251 99.244 o
-3 15 8 11.704 11.504 0.332 55.222 o
-3 15 9 43.361 42.005 0.703 10.434 o
-3 15 10 31.522 31.607 0.603 15.669 o
-3 15 11 75.448 74.316 1.135 4.303 o
-3 15 12 23.291 23.298 0.472 24.147 o
-3 15 13 3.623 3.496 0.221 173.901 o
-3 15 14 0.198 0.392 0.191 509.590 o
-3 15 15 15.208 15.000 0.442 37.006 o
-3 15 16 8.596 8.299 0.311 73.952 o
-3 15 17 11.220 11.001 0.332 57.257 o
-3 15 18 2.641 3.004 0.241 186.450 o
-3 15 19 19.181 19.400 0.472 28.881 o
-3 15 20 8.769 8.700 0.321 70.796 o
-3 16 1 49.938 44.507 0.764 8.812 o
-3 16 2 2.302 2.401 0.221 222.151 o
-3 16 3 16.398 15.100 0.432 35.944 o
-3 16 4 18.465 16.105 0.372 35.560 o
-3 16 5 9.286 8.399 0.311 70.810 o
-3 16 6 6.250 5.606 0.231 116.346 o
-3 16 7 17.819 15.803 0.392 35.673 o
-3 16 8 1.649 1.497 0.221 263.874 o
-3 16 9 35.817 36.309 0.774 11.841 o
-3 16 10 10.021 9.303 0.402 55.064 o
-3 16 11 4.637 4.501 0.241 138.001 o
-3 16 12 5.132 4.802 0.231 133.636 o
-3 16 13 11.202 10.911 0.321 58.484 o
-3 16 14 3.245 3.004 0.211 195.272 o
-3 16 15 3.009 3.004 0.231 185.753 o
-3 16 16 5.139 4.802 0.261 122.089 o
-3 16 17 2.720 2.904 0.231 193.890 o
-3 16 18 3.444 3.004 0.231 176.159 o
-3 17 1 0.949 0.804 0.221 319.054 o
-3 17 2 22.544 19.802 0.543 23.852 o
-3 17 3 55.196 54.614 1.186 5.824 o
-3 17 4 5.429 4.109 0.221 138.276 o
-3 17 5 7.170 4.702 0.221 114.546 o
-3 17 6 24.344 15.301 0.442 27.225 o
-3 17 7 14.300 13.905 0.553 32.426 o
-3 17 8 0.987 0.703 0.161 491.077 o
-3 17 9 2.335 1.808 0.161 308.651 o
-3 17 10 5.427 4.200 0.191 149.831 o
-3 17 11 5.545 5.305 0.261 115.375 o
-3 17 12 0.232 0.201 0.151 784.210 o
-3 17 13 4.971 4.501 0.231 137.757 o
-3 17 14 5.012 4.109 0.241 135.619 o
-3 17 15 3.299 2.602 0.181 224.054 o
-3 17 16 4.109 3.496 0.211 170.097 o
-3 17 17 15.634 15.803 0.583 28.851 o
-3 18 1 11.876 10.700 0.362 52.919 o
-3 18 2 4.285 2.793 0.181 192.366 o
-3 18 3 8.339 7.806 0.372 66.356 o
-3 18 4 4.051 3.798 0.342 106.794 o
-3 18 5 0.946 1.005 0.321 173.076 o
-3 18 6 6.756 7.103 0.372 73.745 o
-3 18 7 15.631 15.412 0.482 34.018 o
-3 18 8 1.494 1.899 0.332 148.959 o
-3 18 9 5.052 5.897 0.372 84.469 o
-3 18 10 0.960 0.392 0.422 109.443 o
-3 18 11 5.209 6.199 0.442 67.677 o
-3 18 12 6.431 6.902 0.372 75.553 o
-3 18 13 4.645 5.305 0.382 85.540 o
-3 18 14 0.056 0.392 0.342 176.056 o
-3 18 15 0.342 0.100 0.311 206.970 o
-3 19 1 0.635 0.703 0.382 133.288 o
-3 19 2 1.598 1.808 0.422 100.207 o
-3 19 3 3.242 3.305 0.362 107.404 o
-3 19 4 2.946 2.602 0.332 126.796 o
-3 19 5 0.586 0.392 0.301 209.407 o
-3 19 6 5.421 5.506 0.362 86.092 o
-3 19 7 20.669 21.108 0.583 23.418 o
-3 19 8 2.753 3.205 0.422 89.387 o
-3 19 9 2.707 2.200 0.382 107.606 o
-3 19 10 12.169 13.302 0.482 39.776 o
-3 19 11 0.583 0.804 0.342 163.284 o
-3 19 12 4.026 4.400 0.362 97.796 o
-3 19 13 3.707 4.601 0.372 95.948 o
-3 20 1 1.545 1.698 0.332 149.665 o
-3 20 2 0.113 0.301 0.402 128.028 o
-3 20 3 1.676 1.698 0.362 128.944 o
-3 20 4 5.476 4.903 0.352 90.116 o
-3 20 5 0.158 0.301 0.301 222.732 o
-3 20 6 4.190 4.400 0.352 99.992 o
-3 20 7 1.769 1.999 0.412 102.538 o
-3 20 8 0.612 0.603 0.372 140.854 o
-3 20 9 1.599 1.497 0.321 157.692 o
-3 20 10 1.581 1.808 0.332 148.375 o
-3 21 1 0.927 0.603 0.402 119.085 o
-3 21 2 3.769 3.798 0.442 77.520 o
-3 21 3 4.590 5.204 0.653 40.132 o
-3 21 4 5.579 6.199 0.512 54.859 o
-3 21 5 8.625 8.801 0.653 34.059 o
-3 21 6 15.361 15.502 0.643 26.491 o
-3 21 7 2.203 1.999 0.422 95.883 o
-2 0 1 702.500 679.139 6.651 0.086 o
-2 0 2 9.157 9.806 0.211 82.598 o
-2 0 3 5965.830 5800.190 63.736 0.001 o
-2 0 4 43.798 41.614 0.492 11.865 o
-2 0 5 6.460 7.193 0.191 117.004 o
-2 0 6 427.309 418.185 3.707 0.229 o
-2 0 7 477.115 481.399 4.350 0.180 o
-2 0 8 0.642 0.703 0.191 429.813 o
-2 0 9 86.728 89.014 1.055 3.669 o
-2 0 10 29.306 28.703 0.492 18.812 o
-2 0 11 450.617 450.988 4.290 0.199 o
-2 0 12 15.882 16.497 0.372 38.901 o
-2 0 13 2.534 2.904 0.311 140.826 o
-2 0 14 16.893 17.401 0.482 31.597 o
-2 0 15 113.071 110.916 1.929 1.960 o
-2 0 16 71.584 71.221 1.266 4.268 o
-2 0 17 20.440 20.998 0.532 25.169 o
-2 0 18 13.443 13.302 0.432 41.442 o
-2 0 19 3.639 3.898 0.352 105.886 o
-2 0 20 0.970 1.005 0.311 182.104 o
-2 0 21 1.595 2.100 0.512 71.053 o
-2 0 22 30.095 29.809 0.743 14.359 o
-2 0 23 2.576 3.104 0.342 123.036 o
-2 0 24 18.806 19.903 0.532 26.766 o
-2 0 25 0.532 0.000 0.311 203.426 o
-2 0 26 3.819 3.798 0.392 91.331 o
-2 0 27 1.599 0.703 0.301 181.896 o
-2 1 1 2389.830 2271.070 17.944 0.008 o
-2 1 2 41.509 40.810 0.352 13.467 o
-2 1 3 526.733 520.702 3.617 0.162 o
-2 1 4 254.990 245.552 1.567 0.660 o
-2 1 5 1250.300 1197.740 7.394 0.031 o
-2 1 6 0.182 0.301 0.100 1476.830 o
-2 1 7 468.912 466.992 2.944 0.205 o
-2 1 8 326.251 324.962 2.170 0.403 o
-2 1 9 46.105 49.711 0.462 10.662 o
-2 1 10 1945.970 1942.700 11.805 0.013 o
-2 1 11 4.776 4.702 0.181 160.994 o
-2 1 12 65.933 67.213 0.633 6.260 o
-2 1 13 159.381 162.335 1.527 1.370 o
-2 1 14 32.238 31.908 0.492 16.868 o
-2 1 15 141.622 138.635 1.587 1.637 o
-2 1 16 3.744 3.697 0.221 169.430 o
-2 1 17 10.540 10.398 0.271 67.129 o
-2 1 18 4.093 4.400 0.251 141.598 o
-2 1 19 46.579 45.411 0.653 9.906 o
-2 1 20 31.321 31.908 0.502 17.097 o
-2 1 21 41.427 40.408 0.673 11.184 o
-2 1 22 34.535 34.310 0.563 14.759 o
-2 1 23 6.038 6.098 0.271 104.418 o
-2 1 24 4.090 4.702 0.281 126.152 o
-2 1 25 5.476 5.697 0.241 120.753 o
-2 1 26 2.464 2.200 0.231 210.215 o
-2 1 27 6.032 6.199 0.281 101.281 o
-2 2 1 2253.120 2149.540 21.691 0.009 o
-2 2 2 3212.550 3065.230 23.710 0.005 o
-2 2 3 665.013 618.718 3.768 0.110 o
-2 2 4 678.467 634.722 3.868 0.106 o
-2 2 5 613.857 593.822 3.717 0.125 o
-2 2 6 198.880 199.438 1.326 1.006 o
-2 2 7 14.379 14.196 0.201 54.068 o
-2 2 8 15.829 16.607 0.251 45.148 o
-2 2 9 229.087 234.842 1.658 0.755 o
-2 2 10 324.466 328.166 2.190 0.403 o
-2 2 11 2.757 3.205 0.171 241.857 o
-2 2 12 31.149 32.612 0.392 18.500 o
-2 2 13 22.205 21.801 0.362 28.632 o
-2 2 14 85.644 84.814 1.045 3.804 o
-2 2 15 49.534 51.610 0.693 8.748 o
-2 2 16 0.160 0.201 0.201 483.263 o
-2 2 17 6.323 6.601 0.271 100.208 o
-2 2 18 18.687 18.406 0.362 34.243 o
-2 2 19 15.216 15.904 0.372 40.391 o
-2 2 20 33.780 34.209 0.532 15.377 o
-2 2 21 1.599 1.808 0.291 179.698 o
-2 2 22 5.638 5.606 0.301 100.837 o
-2 2 23 23.981 23.710 0.442 24.294 o
-2 2 24 33.017 31.908 0.512 16.306 o
-2 2 25 9.519 9.494 0.301 69.092 o
-2 2 26 7.073 7.003 0.261 95.700 o
-2 2 27 2.341 2.100 0.231 215.319 o
-2 3 1 768.791 731.342 6.410 0.076 o
-2 3 2 617.347 596.816 3.617 0.124 o
-2 3 3 720.153 682.746 4.159 0.093 o
-2 3 4 927.676 883.881 5.496 0.057 o
-2 3 5 150.295 149.033 1.015 1.671 o
-2 3 6 176.391 182.730 1.236 1.217 o
-2 3 7 459.695 461.688 3.064 0.209 o
-2 3 8 125.635 124.328 0.924 2.260 o
-2 3 9 178.812 179.133 1.286 1.204 o
-2 3 10 89.237 92.822 0.754 3.861 o
-2 3 11 58.057 62.008 0.593 7.412 o
-2 3 12 33.515 35.606 0.422 16.487 o
-2 3 13 22.763 24.102 0.392 26.334 o
-2 3 14 39.851 41.403 0.633 11.738 o
-2 3 15 162.225 162.225 1.818 1.268 o
-2 3 16 63.471 65.515 0.854 5.952 o
-2 3 17 154.156 153.233 1.788 1.376 o
-2 3 18 26.288 26.011 0.432 22.251 o
-2 3 19 0.489 0.201 0.211 405.932 o
-2 3 20 25.644 26.403 0.442 22.321 o
-2 3 21 19.294 18.596 0.382 32.620 o
-2 3 22 2.460 2.301 0.261 182.133 o
-2 3 23 2.625 3.004 0.271 164.347 o
-2 3 24 0.148 0.392 0.221 396.684 o
-2 3 25 9.138 8.700 0.251 79.887 o
-2 3 26 11.948 11.704 0.332 54.306 o
-2 3 27 1.746 1.698 0.221 255.370 o
-2 4 1 148.821 144.824 0.934 1.737 o
-2 4 2 1981.730 1868.880 11.534 0.013 o
-2 4 3 20.214 21.209 0.201 35.618 o
-2 4 4 890.870 868.279 5.395 0.060 o
-2 4 5 868.067 843.966 5.174 0.064 o
-2 4 6 106.592 106.827 0.814 2.965 o
-2 4 7 132.067 132.627 0.975 2.054 o
-2 4 8 351.805 349.074 2.321 0.351 o
-2 4 9 67.821 67.815 0.583 6.181 o
-2 4 10 359.419 362.466 2.391 0.334 o
-2 4 11 28.759 29.899 0.362 20.860 o
-2 4 12 192.797 192.837 1.758 0.993 o
-2 4 13 35.072 34.109 0.502 15.303 o
-2 4 14 46.387 48.305 0.683 9.520 o
-2 4 15 16.303 16.004 0.311 41.792 o
-2 4 16 9.612 9.806 0.281 70.791 o
-2 4 17 50.737 50.605 0.693 8.650 o
-2 4 18 24.126 24.203 0.412 24.749 o
-2 4 19 5.657 5.506 0.241 119.839 o
-2 4 20 51.300 49.812 0.764 8.280 o
-2 4 21 2.609 2.100 0.251 189.447 o
-2 4 22 1.403 1.698 0.231 255.567 o
-2 4 23 8.386 8.299 0.271 81.677 o
-2 4 24 10.648 10.207 0.321 61.282 o
-2 4 25 4.040 4.009 0.231 155.514 o
-2 4 26 8.031 7.605 0.271 85.581 o
-2 4 27 3.077 3.004 0.221 191.798 o
-2 5 1 113.345 110.916 0.754 2.764 o
-2 5 2 382.440 357.774 2.250 0.316 o
-2 5 3 587.477 567.922 3.607 0.135 o
-2 5 4 536.896 527.303 3.426 0.159 o
-2 5 5 689.939 682.746 4.451 0.097 o
-2 5 6 55.950 55.709 0.492 8.393 o
-2 5 7 76.640 82.916 0.683 4.827 o
-2 5 8 152.770 149.325 1.075 1.624 o
-2 5 9 322.136 323.766 2.140 0.411 o
-2 5 10 84.073 83.820 0.723 4.341 o
-2 5 11 269.531 274.155 2.120 0.551 o
-2 5 12 44.858 45.713 0.603 10.498 o
-2 5 13 14.560 14.799 0.321 45.580 o
-2 5 14 27.201 28.402 0.432 21.011 o
-2 5 15 24.250 24.705 0.402 24.711 o
-2 5 16 5.339 5.998 0.221 127.364 o
-2 5 17 1.118 1.296 0.211 313.832 o
-2 5 18 10.050 10.499 0.311 63.970 o
-2 5 19 7.690 7.706 0.301 81.472 o
-2 5 20 1.544 1.497 0.231 253.891 o
-2 5 21 25.893 26.011 0.462 21.868 o
-2 5 22 2.730 2.904 0.291 150.222 o
-2 5 23 1.307 1.196 0.211 305.490 o
-2 5 24 4.380 4.702 0.261 131.330 o
-2 5 25 9.978 9.203 0.281 70.524 o
-2 5 26 20.332 19.802 0.432 29.100 o
-2 5 27 4.666 4.501 0.251 133.314 o
-2 6 1 221.771 212.137 1.427 0.851 o
-2 6 2 100.421 96.921 0.723 3.381 o
-2 6 3 87.375 84.614 0.653 4.242 o
-2 6 4 6.632 7.193 0.161 122.316 o
-2 6 5 506.073 508.304 3.315 0.175 o
-2 6 6 85.501 85.910 0.703 4.244 o
-2 6 7 140.387 144.824 1.075 1.805 o
-2 6 8 539.966 538.515 3.476 0.155 o
-2 6 9 43.286 43.914 0.432 12.091 o
-2 6 10 5.746 6.098 0.201 128.426 o
-2 6 11 23.594 24.102 0.372 26.162 o
-2 6 12 23.149 23.509 0.402 26.004 o
-2 6 13 1.224 1.397 0.221 286.539 o
-2 6 14 0.420 0.703 0.201 420.548 o
-2 6 15 26.316 27.598 0.422 21.949 o
-2 6 16 12.965 14.306 0.332 48.740 o
-2 6 17 28.958 30.100 0.472 18.975 o
-2 6 18 4.804 5.094 0.231 136.021 o
-2 6 19 26.387 25.710 0.432 22.284 o
-2 6 20 42.380 42.206 0.683 10.745 o
-2 6 21 4.247 4.200 0.301 118.829 o
-2 6 22 7.373 7.103 0.261 93.285 o
-2 6 23 3.212 3.004 0.231 181.158 o
-2 6 24 2.319 2.693 0.241 198.099 o
-2 6 25 2.796 2.793 0.231 193.376 o
-2 6 26 10.041 9.404 0.311 65.951 o
-2 7 1 26.074 24.404 0.271 26.091 o
-2 7 2 12.732 12.498 0.191 62.530 o
-2 7 3 90.139 88.110 0.693 3.987 o
-2 7 4 211.229 211.946 1.477 0.893 o
-2 7 5 480.698 484.192 3.094 0.193 o
-2 7 6 456.120 452.394 2.944 0.215 o
-2 7 7 88.867 91.214 0.784 3.877 o
-2 7 8 10.549 11.303 0.221 70.821 o
-2 7 9 102.840 106.415 0.954 2.973 o
-2 7 10 1.091 1.105 0.151 481.499 o
-2 7 11 0.292 0.492 0.191 487.824 o
-2 7 12 33.359 34.501 0.492 15.953 o
-2 7 13 3.535 3.898 0.211 177.872 o
-2 7 14 50.150 52.705 0.693 8.586 o
-2 7 15 308.068 301.864 3.366 0.393 o
-2 7 16 90.525 89.426 1.115 3.450 o
-2 7 17 29.986 31.105 0.472 18.269 o
-2 7 18 2.789 3.004 0.231 190.946 o
-2 7 19 44.435 42.910 0.683 10.303 o
-2 7 20 29.926 31.205 0.502 17.820 o
-2 7 21 1.375 1.296 0.211 298.725 o
-2 7 22 1.719 1.899 0.211 266.192 o
-2 7 23 2.876 2.602 0.281 156.726 o
-2 7 24 4.647 4.501 0.221 146.761 o
-2 7 25 2.621 3.004 0.231 195.122 o
-2 7 26 13.221 13.402 0.342 48.412 o
-2 8 1 55.356 55.910 0.482 8.495 o
-2 8 2 262.831 259.748 1.738 0.608 o
-2 8 3 172.512 169.438 1.206 1.305 o
-2 8 4 218.391 214.146 1.507 0.853 o
-2 8 5 105.491 105.119 0.834 3.007 o
-2 8 6 13.527 14.096 0.241 54.090 o
-2 8 7 74.161 73.914 0.723 5.194 o
-2 8 8 15.090 15.803 0.301 44.756 o
-2 8 9 22.516 22.605 0.362 27.977 o
-2 8 10 29.301 30.612 0.452 19.006 o
-2 8 11 46.138 48.104 0.653 9.754 o
-2 8 12 36.755 38.710 0.532 13.748 o
-2 8 13 21.757 22.213 0.372 28.572 o
-2 8 14 1.522 1.808 0.221 262.568 o
-2 8 15 81.691 85.116 1.085 3.895 o
-2 8 16 43.406 44.808 0.643 10.593 o
-2 8 17 12.031 12.800 0.301 55.331 o
-2 8 18 10.211 10.599 0.301 64.435 o
-2 8 19 14.820 14.407 0.352 43.549 o
-2 8 20 17.664 17.501 0.372 35.694 o
-2 8 21 1.344 1.196 0.261 226.213 o
-2 8 22 1.265 1.196 0.211 307.960 o
-2 8 23 0.582 0.392 0.191 455.577 o
-2 8 24 1.614 1.497 0.201 297.103 o
-2 8 25 0.293 0.301 0.211 420.972 o
-2 9 1 32.671 31.808 0.372 18.222 o
-2 9 2 82.068 83.719 0.713 4.460 o
-2 9 3 44.054 44.306 0.442 11.802 o
-2 9 4 62.309 62.410 0.593 6.932 o
-2 9 5 115.169 117.024 1.055 2.474 o
-2 9 6 167.572 166.434 1.628 1.262 o
-2 9 7 52.113 53.117 0.693 8.297 o
-2 9 8 111.188 112.021 1.256 2.474 o
-2 9 9 55.342 53.810 0.804 7.395 o
-2 9 10 118.404 119.034 1.386 2.186 o
-2 9 11 15.789 16.296 0.291 43.501 o
-2 9 12 116.288 120.621 1.386 2.209 o
-2 9 13 41.396 42.709 0.583 11.649 o
-2 9 14 15.454 17.009 0.352 40.247 o
-2 9 15 122.030 124.519 1.487 2.025 o
-2 9 16 7.043 6.601 0.241 102.101 o
-2 9 17 56.238 57.206 0.824 7.048 o
-2 9 18 2.800 2.793 0.231 193.274 o
-2 9 19 13.012 13.402 0.332 49.645 o
-2 9 20 12.374 13.704 0.342 49.957 o
-2 9 21 0.188 0.392 0.211 427.431 o
-2 9 22 4.940 4.601 0.231 137.496 o
-2 9 23 15.059 15.301 0.352 42.330 o
-2 9 24 11.742 12.006 0.311 56.331 o
-2 9 25 6.968 7.003 0.271 94.142 o
-2 10 1 208.068 204.843 1.788 0.885 o
-2 10 2 18.911 19.008 0.332 34.759 o
-2 10 3 20.815 20.104 0.352 31.177 o
-2 10 4 196.910 191.139 1.939 0.947 o
-2 10 5 0.228 0.392 0.181 554.404 o
-2 10 6 83.340 80.012 1.015 4.042 o
-2 10 7 27.265 27.799 0.482 20.215 o
-2 10 8 38.667 38.710 0.563 12.947 o
-2 10 9 119.567 122.922 1.497 2.068 o
-2 10 10 22.240 23.198 0.422 26.312 o
-2 10 11 43.023 43.703 0.633 10.842 o
-2 10 12 27.143 28.603 0.432 20.986 o
-2 10 13 23.466 24.805 0.412 25.012 o
-2 10 14 8.675 9.102 0.271 78.115 o
-2 10 15 3.380 3.798 0.211 182.412 o
-2 10 16 36.223 37.906 0.553 13.819 o
-2 10 17 20.068 20.706 0.402 29.959 o
-2 10 18 15.361 16.004 0.362 40.650 o
-2 10 19 22.267 22.706 0.442 25.923 o
-2 10 20 2.023 1.899 0.241 217.509 o
-2 10 21 2.479 2.693 0.221 212.161 o
-2 10 22 2.127 2.401 0.211 239.106 o
-2 10 23 7.622 7.806 0.251 91.369 o
-2 10 24 2.136 1.999 0.221 234.563 o
-2 11 1 224.713 215.744 2.240 0.743 o
-2 11 2 73.266 72.206 0.934 4.881 o
-2 11 3 44.667 44.708 0.663 10.237 o
-2 11 4 16.065 16.296 0.372 38.778 o
-2 11 5 144.695 144.130 1.889 1.461 o
-2 11 6 21.861 21.410 0.372 28.850 o
-2 11 7 63.463 63.415 0.874 5.975 o
-2 11 8 34.764 35.706 0.563 14.471 o
-2 11 9 24.890 25.810 0.452 22.758 o
-2 11 10 17.021 17.602 0.372 36.486 o
-2 11 11 106.217 107.822 1.467 2.450 o
-2 11 12 20.601 22.002 0.442 27.555 o
-2 11 13 0.511 0.603 0.251 287.466 o
-2 11 14 1.885 2.100 0.221 241.907 o
-2 11 15 51.952 54.212 0.784 7.838 o
-2 11 16 0.869 1.196 0.211 333.244 o
-2 11 17 2.480 2.301 0.241 198.999 o
-2 11 18 17.996 19.209 0.412 32.529 o
-2 11 19 7.076 7.907 0.291 86.276 o
-2 11 20 12.636 13.402 0.321 51.314 o
-2 11 21 3.431 3.798 0.231 168.408 o
-2 11 22 10.935 11.403 0.311 59.598 o
-2 11 23 8.172 7.907 0.271 83.921 o
-2 11 24 0.870 1.698 0.241 262.932 o
-2 12 1 53.523 50.917 0.693 8.257 o
-2 12 2 11.271 10.398 0.261 65.479 o
-2 12 3 19.256 19.109 0.372 32.754 o
-2 12 4 21.110 21.701 0.382 29.121 o
-2 12 5 91.600 89.818 1.175 3.333 o
-2 12 6 16.979 17.300 0.372 36.749 o
-2 12 7 26.373 26.704 0.452 21.589 o
-2 12 8 14.540 14.407 0.332 45.362 o
-2 12 9 20.278 20.204 0.402 29.999 o
-2 12 10 7.644 7.294 0.281 86.792 o
-2 12 11 1.191 1.005 0.241 264.057 o
-2 12 12 10.899 11.102 0.332 58.040 o
-2 12 13 6.571 6.802 0.281 95.187 o
-2 12 14 3.399 3.496 0.251 159.433 o
-2 12 15 14.868 15.803 0.442 36.924 o
-2 12 16 7.225 7.505 0.311 82.478 o
-2 12 17 2.421 2.602 0.241 196.634 o
-2 12 18 11.879 12.106 0.382 49.433 o
-2 12 19 12.283 12.900 0.392 46.913 o
-2 12 20 1.610 1.698 0.241 234.246 o
-2 12 21 4.518 5.204 0.281 118.952 o
-2 12 22 2.805 2.904 0.261 169.001 o
-2 12 23 8.388 8.700 0.372 64.648 o
-2 13 1 33.882 33.506 0.543 15.341 o
-2 13 2 16.061 15.502 0.342 41.031 o
-2 13 3 12.065 12.408 0.301 55.780 o
-2 13 4 25.360 26.403 0.452 22.283 o
-2 13 5 2.275 2.200 0.211 237.361 o
-2 13 6 1.555 1.497 0.201 300.430 o
-2 13 7 8.755 8.500 0.271 79.231 o
-2 13 8 5.220 5.094 0.251 123.294 o
-2 13 9 29.136 29.105 0.502 18.632 o
-2 13 10 92.948 90.823 1.276 3.155 o
-2 13 11 5.336 5.204 0.261 117.950 o
-2 13 12 15.486 15.502 0.382 39.708 o
-2 13 13 2.697 2.904 0.261 171.070 o
-2 13 14 21.564 21.601 0.472 26.006 o
-2 13 15 0.346 0.301 0.241 327.514 o
-2 13 16 13.109 13.001 0.362 47.534 o
-2 13 17 6.475 6.902 0.291 93.081 o
-2 13 18 1.679 1.899 0.281 186.136 o
-2 13 19 6.260 6.701 0.332 85.536 o
-2 13 20 1.946 1.698 0.221 247.301 o
-2 13 21 19.264 19.903 0.482 28.219 o
-2 13 22 7.670 8.098 0.321 76.892 o
-2 14 1 42.178 40.709 0.663 11.082 o
-2 14 2 10.017 9.705 0.301 66.767 o
-2 14 3 0.978 0.904 0.201 359.474 o
-2 14 4 15.075 15.703 0.362 41.367 o
-2 14 5 2.073 2.301 0.221 231.483 o
-2 14 6 16.095 15.502 0.382 38.786 o
-2 14 7 0.715 0.904 0.231 308.951 o
-2 14 8 3.855 4.109 0.261 142.051 o
-2 14 9 4.030 3.898 0.251 146.110 o
-2 14 10 37.208 37.906 0.673 12.368 o
-2 14 11 6.061 6.500 0.301 94.678 o
-2 14 12 30.422 31.105 0.643 15.539 o
-2 14 13 1.895 1.899 0.281 181.468 o
-2 14 14 2.126 1.698 0.271 187.568 o
-2 14 15 6.567 6.802 0.291 92.808 o
-2 14 16 5.409 5.094 0.281 111.013 o
-2 14 17 0.419 0.603 0.231 337.428 o
-2 14 18 4.447 4.601 0.281 122.809 o
-2 14 19 1.261 1.899 0.281 195.838 o
-2 14 20 4.078 4.109 0.261 138.994 o
-2 14 21 8.592 8.801 0.342 68.240 o
-2 15 1 81.656 80.916 1.135 3.900 o
-2 15 2 26.629 25.810 0.472 21.294 o
-2 15 3 26.944 26.403 0.472 20.953 o
-2 15 4 34.764 33.305 0.553 14.963 o
-2 15 5 10.216 10.207 0.372 56.815 o
-2 15 6 14.162 13.905 0.332 46.624 o
-2 15 7 7.472 7.394 0.271 89.576 o
-2 15 8 18.432 18.205 0.412 32.603 o
-2 15 9 20.280 20.405 0.462 27.843 o
-2 15 10 16.222 16.396 0.402 36.901 o
-2 15 11 75.632 74.818 1.135 4.283 o
-2 15 12 2.023 2.200 0.261 193.306 o
-2 15 13 2.038 1.808 0.271 188.315 o
-2 15 14 1.065 1.105 0.231 284.464 o
-2 15 15 0.747 0.703 0.261 256.550 o
-2 15 16 3.995 4.200 0.271 134.737 o
-2 15 17 13.037 13.503 0.372 46.400 o
-2 15 18 7.072 6.802 0.281 91.843 o
-2 15 19 17.641 17.300 0.442 32.679 o
-2 15 20 6.059 6.802 0.352 81.774 o
-2 16 1 24.990 24.705 0.623 19.197 o
-2 16 2 21.685 21.902 0.482 25.501 o
-2 16 3 13.818 13.402 0.372 44.986 o
-2 16 4 7.290 7.294 0.291 86.812 o
-2 16 5 4.328 4.400 0.271 129.453 o
-2 16 6 7.438 7.394 0.301 83.645 o
-2 16 7 68.074 64.209 1.015 5.236 o
-2 16 8 3.837 3.305 0.251 153.694 o
-2 16 9 4.831 4.702 0.311 107.558 o
-2 16 10 0.014 0.392 0.311 211.773 o
-2 16 11 3.566 3.406 0.271 145.933 o
-2 16 12 6.678 7.103 0.301 88.835 o
-2 16 13 13.710 14.196 0.382 43.748 o
-2 16 14 3.881 4.009 0.261 142.391 o
-2 16 15 0.513 0.492 0.221 360.744 o
-2 16 16 5.519 5.998 0.281 106.173 o
-2 16 17 0.472 0.804 0.271 249.130 o
-2 16 18 0.588 0.603 0.191 441.934 o
-2 16 19 2.439 2.693 0.221 213.371 o
-2 17 1 5.556 4.993 0.301 103.807 o
-2 17 2 8.259 7.706 0.332 73.381 o
-2 17 3 29.574 28.211 0.583 17.303 o
-2 17 4 9.643 8.801 0.342 64.458 o
-2 17 5 4.765 4.601 0.291 115.736 o
-2 17 6 26.179 25.398 0.522 20.612 o
-2 17 7 28.515 27.598 0.522 18.919 o
-2 17 8 1.901 1.597 0.201 279.278 o
-2 17 9 1.912 1.899 0.201 271.390 o
-2 17 10 9.195 8.500 0.291 73.991 o
-2 17 11 5.236 4.993 0.251 123.674 o
-2 17 12 4.429 4.501 0.251 136.360 o
-2 17 13 20.154 19.903 0.492 27.126 o
-2 17 14 23.075 24.404 0.532 22.383 o
-2 17 15 5.854 5.897 0.261 109.736 o
-2 17 16 0.655 0.804 0.231 315.575 o
-2 17 17 6.459 7.003 0.291 92.856 o
-2 18 1 1.005 1.105 0.251 253.992 o
-2 18 2 0.077 0.100 0.251 326.238 o
-2 18 3 7.347 6.802 0.301 85.801 o
-2 18 4 1.860 1.899 0.231 234.298 o
-2 18 5 1.040 1.196 0.211 321.894 o
-2 18 6 5.013 4.702 0.251 127.867 o
-2 18 7 19.322 17.200 0.402 32.583 o
-2 18 8 6.759 6.410 0.261 100.169 o
-2 18 9 1.043 0.904 0.211 331.334 o
-2 18 10 1.376 1.497 0.211 293.129 o
-2 18 11 1.552 1.105 0.191 331.512 o
-2 18 12 1.344 1.005 0.181 373.521 o
-2 18 13 12.397 13.001 0.492 38.950 o
-2 18 14 1.836 1.698 0.211 265.413 o
-2 18 15 0.999 1.005 0.181 406.079 o
-2 19 1 2.009 1.808 0.231 230.671 o
-2 19 2 8.039 7.806 0.452 55.649 o
-2 19 3 1.322 1.005 0.201 330.389 o
-2 19 4 0.869 0.804 0.171 464.591 o
-2 19 5 1.198 0.804 0.181 396.269 o
-2 19 6 6.673 5.797 0.362 79.037 o
-2 19 7 4.154 2.793 0.181 195.763 o
-2 19 8 2.925 1.899 0.171 262.257 o
-2 19 9 0.724 0.603 0.151 589.795 o
-2 19 10 5.172 4.702 0.332 98.484 o
-2 19 11 3.268 3.305 0.362 107.198 o
-2 19 12 2.515 2.100 0.311 146.543 o
-2 19 13 2.723 2.693 0.352 118.783 o
-2 20 1 0.364 0.492 0.191 477.759 o
-2 20 2 6.857 5.506 0.653 37.465 o
-2 20 3 2.003 2.904 0.563 58.288 o
-2 20 4 1.405 1.005 0.402 113.388 o
-2 20 5 1.695 1.397 0.382 119.342 o
-2 20 6 9.009 8.399 0.462 51.489 o
-2 20 7 1.719 2.100 0.342 138.099 o
-2 20 8 0.371 1.597 0.412 114.301 o
-2 20 9 3.439 4.109 0.352 106.624 o
-2 20 10 1.266 1.397 0.342 148.570 o
-2 20 11 0.163 0.100 0.321 198.973 o
-2 21 1 0.549 0.904 0.352 154.699 o
-2 21 2 1.103 0.703 0.362 141.187 o
-2 21 3 4.552 4.400 0.412 80.408 o
-2 21 4 6.368 7.294 0.733 30.980 o
-2 21 5 4.782 5.305 0.502 59.384 o
-2 21 6 2.866 2.693 0.402 97.013 o
-2 21 7 2.830 2.502 0.402 97.846 o
-1 0 1 2.887 3.004 0.141 269.591 o
-1 0 2 2106.620 2048.220 21.420 0.010 o
-1 0 3 230.712 238.047 2.492 0.663 o
-1 0 4 94.193 93.324 1.045 3.347 o
-1 0 5 1325.590 1276.170 10.881 0.026 o
-1 0 6 0.752 0.904 0.151 553.918 o
-1 0 7 1.513 1.597 0.171 356.768 o
-1 0 8 132.539 132.225 1.386 1.873 o
-1 0 9 3.482 3.004 0.221 182.254 o
-1 0 10 490.698 492.300 4.541 0.170 o
-1 0 11 153.711 159.231 1.658 1.395 o
-1 0 12 66.983 69.614 0.904 5.418 o
-1 0 13 3.187 3.898 0.271 147.882 o
-1 0 14 75.348 75.411 1.276 4.007 o
-1 0 15 32.344 31.707 0.693 14.168 o
-1 0 16 4.649 4.702 0.452 70.140 o
-1 0 17 24.700 25.499 0.603 19.587 o
-1 0 18 45.183 44.115 0.924 8.495 o
-1 0 19 52.570 51.911 1.015 6.837 o
-1 0 20 5.771 5.897 0.362 83.216 o
-1 0 21 28.416 27.598 0.703 15.815 o
-1 0 22 11.519 10.398 0.422 48.329 o
-1 0 23 3.899 4.200 0.412 83.973 o
-1 0 24 10.103 9.806 0.422 52.016 o
-1 0 25 14.659 14.306 0.452 37.612 o
-1 0 26 0.410 0.603 0.301 211.303 o
-1 0 27 1.017 1.698 0.301 183.668 o
-1 1 1 1198.770 1146.240 8.128 0.033 o
-1 1 2 2294.720 2206.250 15.241 0.009 o
-1 1 3 202.700 201.738 1.457 0.962 o
-1 1 4 2453.460 2352.080 14.708 0.008 o
-1 1 5 1515.360 1466.800 9.183 0.021 o
-1 1 6 222.504 219.843 1.447 0.829 o
-1 1 7 221.369 218.647 1.467 0.835 o
-1 1 8 69.384 71.221 0.593 5.888 o
-1 1 9 421.680 432.984 2.813 0.244 o
-1 1 10 1104.570 1102.330 7.003 0.039 o
-1 1 11 9.306 10.499 0.211 79.878 o
-1 1 12 34.202 36.309 0.412 16.191 o
-1 1 13 85.961 85.618 0.844 4.052 o
-1 1 14 21.560 21.410 0.372 29.136 o
-1 1 15 46.270 46.315 0.653 9.882 o
-1 1 16 83.642 83.519 1.025 3.941 o
-1 1 17 41.507 42.407 0.593 11.583 o
-1 1 18 4.551 4.501 0.251 134.769 o
-1 1 19 40.377 39.313 0.583 12.273 o
-1 1 20 29.122 29.105 0.472 19.135 o
-1 1 21 128.779 124.931 1.577 1.878 o
-1 1 22 6.767 6.701 0.281 94.193 o
-1 1 23 0.104 0.392 0.241 340.772 o
-1 1 24 5.078 4.702 0.251 127.113 o
-1 1 25 6.443 6.601 0.281 96.782 o
-1 1 26 16.488 15.803 0.362 39.041 o
-1 1 27 1.840 1.999 0.241 221.599 o
-1 2 1 1893.500 1790.670 12.729 0.014 o
-1 2 2 202.572 188.035 1.356 1.013 o
-1 2 3 2528.760 2429.100 16.657 0.008 o
-1 2 4 507.948 498.207 3.104 0.178 o
-1 2 5 471.171 472.498 2.934 0.202 o
-1 2 6 1377.730 1357.780 8.610 0.025 o
-1 2 7 317.835 319.064 2.060 0.424 o
-1 2 8 271.345 272.457 1.849 0.565 o
-1 2 9 65.733 68.710 0.593 6.304 o
-1 2 10 96.848 98.820 0.784 3.423 o
-1 2 11 37.783 37.414 0.402 14.807 o
-1 2 12 283.588 288.060 2.019 0.512 o
-1 2 13 42.044 42.910 0.543 11.776 o
-1 2 14 93.656 92.520 1.105 3.309 o
-1 2 15 15.509 15.502 0.321 43.107 o
-1 2 16 13.772 13.704 0.301 49.792 o
-1 2 17 4.687 4.903 0.261 126.529 o
-1 2 18 36.341 36.108 0.543 14.150 o
-1 2 19 3.224 3.697 0.231 173.528 o
-1 2 20 13.822 13.603 0.332 47.648 o
-1 2 21 24.388 24.102 0.452 23.638 o
-1 2 22 14.271 13.804 0.352 45.138 o
-1 2 23 8.950 9.404 0.291 73.075 o
-1 2 24 25.965 24.404 0.452 22.526 o
-1 2 25 0.321 0.301 0.211 418.054 o
-1 2 26 1.961 1.597 0.211 262.113 o
-1 2 27 1.383 1.899 0.281 192.912 o
-1 3 1 102.621 101.321 0.764 3.204 o
-1 3 2 30.363 29.708 0.241 21.508 o
-1 3 3 1822.220 1745.950 10.569 0.015 o
-1 3 4 1248.650 1196.950 7.244 0.032 o
-1 3 5 405.152 400.282 2.582 0.271 o
-1 3 6 914.905 912.283 5.626 0.056 o
-1 3 7 306.272 310.766 2.070 0.448 o
-1 3 8 41.894 41.111 0.402 13.001 o
-1 3 9 115.018 118.029 0.924 2.543 o
-1 3 10 500.745 503.803 3.305 0.178 o
-1 3 11 171.706 175.135 1.276 1.275 o
-1 3 12 106.215 108.826 0.954 2.849 o
-1 3 13 32.918 32.300 0.462 16.909 o
-1 3 14 77.809 77.320 0.985 4.408 o
-1 3 15 77.313 78.515 0.944 4.475 o
-1 3 16 22.241 22.907 0.422 26.428 o
-1 3 17 7.255 6.902 0.241 99.277 o
-1 3 18 20.975 20.104 0.372 30.358 o
-1 3 19 2.650 2.401 0.301 148.818 o
-1 3 20 30.156 29.708 0.472 18.508 o
-1 3 21 4.664 5.405 0.271 120.194 o
-1 3 22 26.679 25.910 0.492 20.831 o
-1 3 23 10.552 10.107 0.291 65.285 o
-1 3 24 4.927 4.702 0.241 132.896 o
-1 3 25 0.075 0.100 0.231 383.901 o
-1 3 26 11.507 11.403 0.301 58.867 o
-1 3 27 0.830 0.904 0.211 346.485 o
-1 4 1 248.097 236.852 1.497 0.700 o
-1 4 2 308.142 296.559 1.849 0.466 o
-1 4 3 524.432 487.005 3.044 0.174 o
-1 4 4 487.642 477.099 2.994 0.193 o
-1 4 5 163.439 162.335 1.095 1.440 o
-1 4 6 18.411 18.506 0.231 39.531 o
-1 4 7 655.050 646.638 4.109 0.108 o
-1 4 8 140.488 139.529 1.025 1.857 o
-1 4 9 181.888 188.035 1.316 1.146 o
-1 4 10 165.415 172.030 1.286 1.337 o
-1 4 11 8.419 7.907 0.201 94.880 o
-1 4 12 2.327 2.793 0.181 257.679 o
-1 4 13 28.396 28.503 0.432 20.326 o
-1 4 14 11.150 11.795 0.291 60.374 o
-1 4 15 52.922 54.715 0.703 8.048 o
-1 4 16 35.885 35.807 0.522 14.544 o
-1 4 17 32.954 32.813 0.502 16.290 o
-1 4 18 0.789 0.703 0.241 290.264 o
-1 4 19 4.969 5.305 0.251 124.913 o
-1 4 20 6.939 6.802 0.301 88.174 o
-1 4 21 2.990 3.004 0.271 158.039 o
-1 4 22 15.204 15.703 0.372 40.570 o
-1 4 23 9.762 9.102 0.291 70.271 o
-1 4 24 18.960 18.596 0.372 33.398 o
-1 4 25 7.398 7.294 0.251 94.610 o
-1 4 26 3.718 3.205 0.221 174.953 o
-1 4 27 0.450 0.603 0.211 390.407 o
-1 5 1 111.265 104.918 0.754 2.900 o
-1 5 2 91.903 91.023 0.653 3.886 o
-1 5 3 105.301 103.923 0.743 3.094 o
-1 5 4 92.057 87.718 0.643 3.961 o
-1 5 5 67.888 67.615 0.543 6.267 o
-1 5 6 148.376 145.728 1.075 1.698 o
-1 5 7 210.548 210.941 1.497 0.896 o
-1 5 8 191.418 193.741 1.326 1.065 o
-1 5 9 61.096 65.404 0.563 6.983 o
-1 5 10 54.523 54.313 0.522 8.588 o
-1 5 11 99.880 100.025 0.914 3.188 o
-1 5 12 73.719 75.210 0.874 4.892 o
-1 5 13 13.353 13.704 0.321 49.294 o
-1 5 14 54.748 55.518 0.693 7.819 o
-1 5 15 183.825 178.641 2.009 1.033 o
-1 5 16 112.221 110.815 1.306 2.429 o
-1 5 17 118.747 117.024 1.417 2.178 o
-1 5 18 18.289 18.104 0.372 34.510 o
-1 5 19 8.295 8.500 0.261 83.348 o
-1 5 20 26.831 26.905 0.502 20.288 o
-1 5 21 10.731 10.007 0.311 62.493 o
-1 5 22 3.526 3.597 0.241 162.372 o
-1 5 23 1.941 1.999 0.281 179.452 o
-1 5 24 7.849 7.505 0.271 86.938 o
-1 5 25 1.960 2.301 0.241 213.378 o
-1 5 26 21.030 19.802 0.402 29.463 o
-1 5 27 1.270 1.005 0.211 313.417 o
-1 6 1 285.604 280.153 1.969 0.519 o
-1 6 2 109.490 102.517 0.794 2.958 o
-1 6 3 331.628 324.761 2.200 0.395 o
-1 6 4 76.104 76.717 0.623 5.147 o
-1 6 5 459.071 457.086 2.954 0.212 o
-1 6 6 61.074 61.807 0.522 7.284 o
-1 6 7 1.271 1.497 0.141 460.053 o
-1 6 8 49.160 49.611 0.462 10.085 o
-1 6 9 204.686 205.647 1.467 0.941 o
-1 6 10 21.583 21.801 0.311 30.658 o
-1 6 11 104.441 102.818 1.055 2.896 o
-1 6 12 37.840 38.810 0.563 13.151 o
-1 6 13 67.307 67.705 0.884 5.511 o
-1 6 14 22.018 21.701 0.362 28.855 o
-1 6 15 9.131 9.203 0.261 77.153 o
-1 6 16 132.677 128.327 1.527 1.830 o
-1 6 17 8.671 8.610 0.251 82.640 o
-1 6 18 13.267 12.900 0.311 51.191 o
-1 6 19 11.716 12.106 0.321 55.322 o
-1 6 20 13.229 12.699 0.352 48.379 o
-1 6 21 0.839 1.105 0.221 316.502 o
-1 6 22 0.440 0.804 0.211 382.145 o
-1 6 23 0.815 0.804 0.201 377.318 o
-1 6 24 4.908 4.903 0.251 127.923 o
-1 6 25 6.055 5.506 0.281 103.813 o
-1 6 26 6.891 6.601 0.261 98.465 o
-1 7 1 644.418 627.027 4.029 0.113 o
-1 7 2 418.632 411.484 2.813 0.253 o
-1 7 3 7.028 8.098 0.191 107.161 o
-1 7 4 127.692 125.725 0.944 2.201 o
-1 7 5 864.772 861.678 5.315 0.063 o
-1 7 6 186.326 188.547 1.356 1.109 o
-1 7 7 97.413 96.720 0.774 3.449 o
-1 7 8 8.227 8.299 0.191 96.561 o
-1 7 9 18.894 19.702 0.301 35.440 o
-1 7 10 1.437 1.808 0.171 354.403 o
-1 7 11 17.359 17.903 0.332 37.638 o
-1 7 12 49.951 51.208 0.683 8.767 o
-1 7 13 130.855 131.321 1.507 1.844 o
-1 7 14 30.785 33.104 0.472 17.488 o
-1 7 15 20.414 20.706 0.362 30.955 o
-1 7 16 131.104 130.527 1.557 1.821 o
-1 7 17 58.385 58.010 0.774 6.983 o
-1 7 18 31.568 32.813 0.532 16.412 o
-1 7 19 5.813 5.797 0.261 110.559 o
-1 7 20 9.820 9.705 0.301 67.511 o
-1 7 21 6.626 7.103 0.291 91.448 o
-1 7 22 4.960 4.702 0.251 128.491 o
-1 7 23 3.627 3.898 0.231 163.769 o
-1 7 24 3.497 3.496 0.221 176.528 o
-1 7 25 10.987 10.599 0.301 61.789 o
-1 7 26 2.977 3.104 0.251 170.782 o
-1 8 1 137.602 136.826 0.995 1.928 o
-1 8 2 202.283 201.638 1.397 0.972 o
-1 8 3 16.656 16.497 0.251 43.631 o
-1 8 4 258.531 262.953 1.859 0.607 o
-1 8 5 943.290 942.293 5.928 0.053 o
-1 8 6 228.653 228.945 1.668 0.767 o
-1 8 7 70.906 72.718 0.673 5.556 o
-1 8 8 51.932 53.117 0.543 8.980 o
-1 8 9 0.201 0.392 0.171 617.300 o
-1 8 10 118.139 118.722 1.316 2.238 o
-1 8 11 59.230 61.416 0.804 6.636 o
-1 8 12 3.789 4.109 0.191 182.239 o
-1 8 13 23.181 23.901 0.382 26.331 o
-1 8 14 13.955 14.096 0.281 50.292 o
-1 8 15 28.561 30.512 0.472 19.066 o
-1 8 16 20.232 19.903 0.402 30.195 o
-1 8 17 21.651 22.806 0.402 27.532 o
-1 8 18 7.717 7.505 0.281 85.751 o
-1 8 19 26.638 26.815 0.472 21.008 o
-1 8 20 35.856 36.309 0.583 13.842 o
-1 8 21 7.375 7.505 0.271 89.841 o
-1 8 22 2.377 2.301 0.211 231.892 o
-1 8 23 5.086 5.305 0.231 131.056 o
-1 8 24 4.316 4.601 0.231 146.402 o
-1 8 25 17.191 16.909 0.362 37.203 o
-1 9 1 141.608 140.222 1.075 1.820 o
-1 9 2 32.597 32.813 0.372 18.026 o
-1 9 3 99.949 102.326 0.854 3.202 o
-1 9 4 0.255 0.301 0.141 847.331 o
-1 9 5 145.383 145.728 1.246 1.680 o
-1 9 6 15.702 16.004 0.271 44.998 o
-1 9 7 56.795 54.905 0.633 7.841 o
-1 9 8 29.938 30.000 0.432 19.153 o
-1 9 9 23.399 24.604 0.392 25.630 o
-1 9 10 113.044 116.030 1.306 2.362 o
-1 9 11 29.023 30.210 0.452 19.239 o
-1 9 12 10.757 11.704 0.281 62.857 o
-1 9 13 16.204 16.396 0.332 40.590 o
-1 9 14 31.223 33.004 0.522 16.643 o
-1 9 15 10.561 11.102 0.301 62.368 o
-1 9 16 16.432 16.497 0.332 40.136 o
-1 9 17 70.391 72.618 0.964 4.969 o
-1 9 18 4.442 4.802 0.251 134.238 o
-1 9 19 13.849 13.905 0.342 46.568 o
-1 9 20 6.658 7.394 0.281 92.612 o
-1 9 21 1.141 1.397 0.221 290.866 o
-1 9 22 35.936 35.706 0.563 14.119 o
-1 9 23 7.107 7.193 0.251 97.033 o
-1 9 24 4.840 5.405 0.271 118.400 o
-1 9 25 0.914 1.005 0.201 360.574 o
-1 10 1 119.227 119.918 1.065 2.356 o
-1 10 2 124.213 123.123 1.095 2.216 o
-1 10 3 44.527 42.910 0.543 11.230 o
-1 10 4 28.773 26.905 0.432 20.554 o
-1 10 5 11.526 11.504 0.281 60.629 o
-1 10 6 11.902 11.604 0.281 59.279 o
-1 10 7 1.374 1.105 0.191 344.330 o
-1 10 8 15.343 16.708 0.291 43.953 o
-1 10 9 39.369 41.714 0.603 12.061 o
-1 10 10 22.388 23.610 0.372 27.379 o
-1 10 11 4.311 4.903 0.231 144.231 o
-1 10 12 41.371 42.709 0.593 11.579 o
-1 10 13 102.153 104.325 1.276 2.740 o
-1 10 14 15.310 16.004 0.321 43.013 o
-1 10 15 29.096 31.004 0.482 18.541 o
-1 10 16 3.654 4.009 0.221 168.125 o
-1 10 17 3.313 3.697 0.231 171.741 o
-1 10 18 0.766 0.703 0.211 359.056 o
-1 10 19 51.251 53.509 0.774 8.009 o
-1 10 20 5.080 5.606 0.241 125.627 o
-1 10 21 11.192 11.202 0.301 60.154 o
-1 10 22 6.901 7.505 0.261 95.145 o
-1 10 23 7.238 7.706 0.281 87.984 o
-1 10 24 4.703 4.702 0.241 135.789 o
-1 11 1 46.041 45.210 0.633 10.140 o
-1 11 2 136.866 132.024 1.447 1.790 o
-1 11 3 75.769 75.612 0.964 4.591 o
-1 11 4 0.696 0.904 0.191 413.009 o
-1 11 5 15.330 15.301 0.342 42.451 o
-1 11 6 23.986 25.006 0.422 24.321 o
-1 11 7 41.520 42.005 0.653 11.162 o
-1 11 8 2.233 2.301 0.181 273.348 o
-1 11 9 51.375 51.911 0.673 8.569 o
-1 11 10 25.130 26.011 0.392 23.841 o
-1 11 11 34.075 36.409 0.522 15.028 o
-1 11 12 21.731 22.907 0.382 27.993 o
-1 11 13 1.423 1.808 0.201 299.092 o
-1 11 14 2.592 2.793 0.201 226.280 o
-1 11 15 45.065 46.506 0.703 9.756 o
-1 11 16 16.269 17.803 0.372 37.387 o
-1 11 17 0.531 0.603 0.211 383.019 o
-1 11 18 6.007 5.697 0.301 97.820 o
-1 11 19 18.027 19.008 0.382 33.858 o
-1 11 20 1.078 1.196 0.231 281.603 o
-1 11 21 2.274 2.401 0.241 203.102 o
-1 11 22 2.300 2.693 0.231 207.852 o
-1 11 23 3.962 4.400 0.251 143.450 o
-1 11 24 3.712 4.200 0.221 165.196 o
-1 12 1 22.233 22.706 0.382 27.637 o
-1 12 2 6.743 6.701 0.251 101.652 o
-1 12 3 2.595 2.793 0.211 216.571 o
-1 12 4 27.176 26.815 0.442 21.289 o
-1 12 5 31.624 32.200 0.512 16.781 o
-1 12 6 9.631 10.298 0.281 69.699 o
-1 12 7 23.595 24.102 0.442 24.428 o
-1 12 8 37.555 36.902 0.613 12.996 o
-1 12 9 13.945 14.508 0.352 45.089 o
-1 12 10 74.424 75.923 1.025 4.534 o
-1 12 11 39.159 40.810 0.623 12.043 o
-1 12 12 23.788 23.811 0.392 25.636 o
-1 12 13 6.096 6.902 0.241 108.820 o
-1 12 14 2.384 2.793 0.231 204.124 o
-1 12 15 12.599 13.704 0.332 50.245 o
-1 12 16 2.547 2.793 0.241 191.159 o
-1 12 17 11.538 11.704 0.311 57.342 o
-1 12 18 1.129 1.397 0.241 258.353 o
-1 12 19 24.908 25.710 0.452 22.779 o
-1 12 20 5.319 5.506 0.231 127.020 o
-1 12 21 10.258 11.001 0.291 64.729 o
-1 12 22 1.213 1.808 0.211 293.490 o
-1 12 23 5.507 5.897 0.271 109.772 o
-1 13 1 17.744 17.602 0.372 35.524 o
-1 13 2 1.736 1.999 0.211 263.159 o
-1 13 3 9.527 9.595 0.301 68.861 o
-1 13 4 9.876 10.700 0.291 66.686 o
-1 13 5 12.579 12.599 0.311 53.280 o
-1 13 6 69.269 69.021 0.975 5.118 o
-1 13 7 3.671 3.697 0.281 137.225 o
-1 13 8 5.418 5.797 0.291 104.780 o
-1 13 9 4.431 5.094 0.291 116.576 o
-1 13 10 26.498 27.207 0.553 19.390 o
-1 13 11 26.855 28.010 0.583 18.466 o
-1 13 12 9.588 10.107 0.362 59.951 o
-1 13 13 27.395 27.910 0.583 18.256 o
-1 13 14 13.100 13.905 0.382 45.138 o
-1 13 15 13.404 13.804 0.382 44.663 o
-1 13 16 14.893 15.803 0.372 40.992 o
-1 13 17 5.225 5.305 0.271 115.103 o
-1 13 18 7.063 6.902 0.321 82.862 o
-1 13 19 9.087 9.102 0.321 68.733 o
-1 13 20 3.911 4.009 0.271 137.035 o
-1 13 21 13.518 14.407 0.392 43.204 o
-1 13 22 8.562 9.303 0.352 65.948 o
-1 14 1 114.121 109.931 1.497 2.262 o
-1 14 2 23.686 23.409 0.442 24.609 o
-1 14 3 1.330 1.397 0.211 298.420 o
-1 14 4 62.256 63.907 0.964 5.774 o
-1 14 5 0.819 1.105 0.231 297.395 o
-1 14 6 12.775 12.800 0.342 50.073 o
-1 14 7 7.060 6.802 0.271 94.195 o
-1 14 8 3.200 3.697 0.241 167.472 o
-1 14 9 36.100 37.012 0.633 13.153 o
-1 14 10 49.326 51.510 0.824 8.115 o
-1 14 11 40.352 42.910 0.754 10.512 o
-1 14 12 10.545 11.504 0.362 55.288 o
-1 14 13 3.429 3.305 0.342 114.051 o
-1 14 14 6.714 8.198 0.372 71.691 o
-1 14 15 27.576 27.910 0.532 19.102 o
-1 14 16 2.213 2.401 0.251 195.380 o
-1 14 17 12.703 13.804 0.392 45.228 o
-1 14 18 2.961 3.004 0.251 172.097 o
-1 14 19 0.525 0.492 0.301 209.691 o
-1 14 20 0.060 0.000 0.221 425.355 o
-1 14 21 1.585 1.698 0.251 222.843 o
-1 15 1 33.190 32.903 0.563 15.426 o
-1 15 2 13.932 13.905 0.342 46.399 o
-1 15 3 3.375 3.004 0.231 177.613 o
-1 15 4 27.965 27.799 0.512 19.311 o
-1 15 5 3.979 3.798 0.251 147.634 o
-1 15 6 0.584 0.603 0.231 326.357 o
-1 15 7 37.474 39.514 0.653 12.311 o
-1 15 8 36.170 36.008 0.653 13.054 o
-1 15 9 84.186 85.317 1.286 3.494 o
-1 15 10 22.482 24.203 0.512 23.326 o
-1 15 11 31.785 32.612 0.643 14.870 o
-1 15 12 3.437 4.109 0.281 137.584 o
-1 15 13 20.502 20.013 0.462 27.822 o
-1 15 14 4.459 4.601 0.261 130.987 o
-1 15 15 2.674 3.305 0.281 154.308 o
-1 15 16 5.753 5.797 0.291 102.144 o
-1 15 17 1.435 1.497 0.261 218.674 o
-1 15 18 1.649 1.999 0.231 240.073 o
-1 15 19 7.880 7.806 0.301 80.237 o
-1 15 20 5.656 5.897 0.311 96.808 o
-1 16 1 38.107 37.314 0.633 12.613 o
-1 16 2 9.276 9.203 0.311 69.234 o
-1 16 3 6.713 6.802 0.291 91.859 o
-1 16 4 19.546 20.304 0.442 29.241 o
-1 16 5 23.931 23.610 0.482 23.363 o
-1 16 6 17.671 17.903 0.422 33.201 o
-1 16 7 49.360 50.304 0.834 8.131 o
-1 16 8 3.198 3.305 0.261 158.343 o
-1 16 9 10.361 10.700 0.352 57.990 o
-1 16 10 54.892 55.518 0.914 6.896 o
-1 16 11 7.881 8.901 0.362 67.602 o
-1 16 12 7.401 7.806 0.321 78.864 o
-1 16 13 2.162 2.100 0.281 173.988 o
-1 16 14 7.203 7.103 0.321 81.612 o
-1 16 15 0.804 0.301 0.251 280.447 o
-1 16 16 1.256 1.497 0.231 266.182 o
-1 16 17 2.804 3.004 0.332 126.174 o
-1 16 18 12.473 13.302 0.412 44.572 o
-1 16 19 10.184 11.895 0.382 53.612 o
-1 17 1 10.138 10.700 0.342 59.792 o
-1 17 2 8.684 8.610 0.332 69.778 o
-1 17 3 54.025 51.510 0.854 7.440 o
-1 17 4 2.438 2.693 0.251 186.540 o
-1 17 5 6.552 6.701 0.311 88.496 o
-1 17 6 4.528 4.993 0.301 112.443 o
-1 17 7 5.816 5.305 0.311 97.763 o
-1 17 8 1.168 1.005 0.241 265.052 o
-1 17 9 3.442 3.305 0.251 160.337 o
-1 17 10 1.056 1.105 0.221 303.563 o
-1 17 11 1.699 1.698 0.231 243.847 o
-1 17 12 4.401 4.993 0.281 121.228 o
-1 17 13 4.846 4.702 0.281 118.186 o
-1 17 14 17.138 18.004 0.462 31.942 o
-1 17 15 1.188 1.105 0.261 232.841 o
-1 17 16 3.310 3.697 0.241 165.414 o
-1 17 17 13.880 14.096 0.422 40.814 o
-1 18 1 1.053 1.196 0.301 188.308 o
-1 18 2 13.479 12.800 0.442 41.072 o
-1 18 3 17.651 17.501 0.462 31.670 o
-1 18 4 2.050 2.200 0.271 183.683 o
-1 18 5 0.344 0.100 0.251 310.001 o
-1 18 6 6.223 6.199 0.291 97.192 o
-1 18 7 16.960 15.904 0.402 36.243 o
-1 18 8 4.173 4.300 0.251 141.169 o
-1 18 9 3.505 3.305 0.241 165.431 o
-1 18 10 0.291 0.492 0.201 447.364 o
-1 18 11 1.763 1.497 0.281 188.763 o
-1 18 12 0.556 0.492 0.241 308.800 o
-1 18 13 17.288 18.406 0.442 32.460 o
-1 18 14 1.315 1.497 0.251 235.096 o
-1 18 15 1.384 1.597 0.221 273.669 o
-1 19 1 0.456 0.392 0.221 369.462 o
-1 19 2 3.018 2.602 0.271 160.964 o
-1 19 3 7.263 6.410 0.342 78.965 o
-1 19 4 4.784 4.993 0.362 91.154 o
-1 19 5 2.538 1.698 0.321 142.667 o
-1 19 6 7.323 6.701 0.281 90.557 o
-1 19 7 4.726 4.501 0.251 132.550 o
-1 19 8 3.504 3.305 0.221 178.431 o
-1 19 9 2.219 1.899 0.241 211.662 o
-1 19 10 12.754 12.498 0.402 45.582 o
-1 19 11 3.291 3.004 0.221 186.645 o
-1 19 12 2.051 1.899 0.231 227.725 o
-1 19 13 5.743 5.305 0.271 110.306 o
-1 20 1 0.250 0.392 0.211 420.778 o
-1 20 2 1.685 1.497 0.201 293.179 o
-1 20 3 0.934 1.005 0.241 275.669 o
-1 20 4 6.600 5.204 0.321 90.299 o
-1 20 5 6.076 4.501 0.291 104.701 o
-1 20 6 0.507 0.392 0.191 465.300 o
-1 20 7 1.654 0.904 0.241 247.174 o
-1 20 8 0.513 0.492 0.221 360.761 o
-1 20 9 3.111 2.502 0.241 181.519 o
-1 20 10 0.350 0.392 0.221 378.446 o
-1 20 11 0.079 0.301 0.171 658.189 o
-1 21 1 3.456 3.104 0.231 174.870 o
-1 21 2 1.001 0.301 0.221 331.992 o
-1 21 3 1.313 0.603 0.191 369.072 o
-1 21 4 1.842 0.904 0.191 318.849 o
-1 21 5 3.264 1.899 0.211 209.881 o
-1 21 6 10.615 4.903 0.251 82.139 o
-1 21 7 1.550 1.397 0.432 97.799 o
0 0 2 312.833 316.271 3.155 0.388 o
0 0 3 2420.330 2392.590 23.359 0.007 o
0 0 4 55.608 59.406 0.683 7.531 o
0 0 5 62.267 65.404 0.683 6.543 o
0 0 6 90.700 90.621 0.934 3.643 o
0 0 7 546.192 552.711 4.863 0.139 o
0 0 8 83.475 85.216 0.975 3.987 o
0 0 9 48.703 52.514 0.683 8.852 o
0 0 10 99.302 96.820 1.125 3.054 o
0 0 11 184.173 182.137 1.879 1.048 o
0 0 12 27.209 29.206 0.502 19.518 o
0 0 13 21.578 22.806 0.462 25.835 o
0 0 14 25.474 26.011 0.623 18.700 o
0 0 15 151.345 152.931 2.562 1.145 o
0 0 16 26.258 26.604 0.613 18.441 o
0 0 17 0.110 0.392 0.291 237.770 o
0 0 18 13.708 13.603 0.452 39.435 o
0 0 19 37.569 37.414 0.804 11.090 o
0 0 20 1.459 1.597 0.362 131.833 o
0 0 21 0.080 0.492 0.382 140.802 o
0 0 22 82.115 76.014 1.447 3.456 o
0 0 23 4.508 4.109 0.372 92.507 o
0 0 24 28.562 27.106 0.673 16.356 o
0 0 25 4.281 4.200 0.332 107.032 o
0 0 26 2.481 2.200 0.311 146.319 o
0 0 27 7.435 7.294 0.452 57.819 o
0 1 1 440.680 435.596 4.119 0.210 o
0 1 2 228.513 231.547 1.728 0.757 o
0 1 3 3097.870 2984.210 21.078 0.005 o
0 1 4 688.415 672.438 4.632 0.097 o
0 1 5 65.198 62.913 0.452 6.941 o
0 1 6 203.311 195.540 1.286 0.997 o
0 1 7 787.559 769.660 4.772 0.076 o
0 1 8 71.130 71.513 0.613 5.701 o
0 1 9 77.775 80.514 0.683 4.831 o
0 1 10 62.628 65.404 0.593 6.749 o
0 1 11 21.141 21.410 0.291 31.922 o
0 1 12 31.575 32.300 0.372 18.622 o
0 1 13 97.595 95.916 1.025 3.219 o
0 1 14 39.946 40.508 0.603 12.066 o
0 1 15 0.747 1.196 0.201 366.434 o
0 1 16 1.024 1.397 0.241 262.792 o
0 1 17 6.867 6.802 0.251 100.294 o
0 1 18 14.081 13.905 0.321 47.481 o
0 1 19 6.391 6.410 0.261 103.043 o
0 1 20 70.289 67.313 0.894 5.301 o
0 1 21 24.942 24.514 0.452 23.139 o
0 1 22 29.790 29.105 0.522 18.015 o
0 1 23 11.264 10.298 0.321 59.219 o
0 1 24 18.383 17.099 0.372 35.025 o
0 1 25 8.175 7.907 0.271 83.899 o
0 1 26 7.814 7.294 0.251 91.792 o
0 1 27 0.861 0.804 0.211 347.857 o
0 2 0 4346.110 4015.430 48.425 0.002 o
0 2 1 64.279 61.114 0.472 7.092 o
0 2 2 1337.610 1268.850 8.942 0.027 o
0 2 3 1231.290 1214.950 8.711 0.031 o
0 2 4 785.640 764.556 4.752 0.077 o
0 2 5 652.284 632.130 3.948 0.111 o
0 2 6 2595.910 2495.910 15.191 0.007 o
0 2 7 1082.950 1057.520 6.410 0.041 o
0 2 8 70.876 75.823 0.633 5.522 o
0 2 9 83.145 87.125 0.723 4.305 o
0 2 10 240.129 247.551 1.678 0.695 o
0 2 11 154.471 156.126 1.145 1.550 o
0 2 12 83.389 86.522 0.754 4.269 o
0 2 13 5.387 6.410 0.241 117.945 o
0 2 14 31.326 31.707 0.502 17.135 o
0 2 15 38.698 37.605 0.512 13.537 o
0 2 16 23.900 23.509 0.412 25.172 o
0 2 17 63.770 62.511 0.824 6.134 o
0 2 18 6.117 5.998 0.261 107.011 o
0 2 19 34.874 34.109 0.512 15.258 o
0 2 20 23.828 23.509 0.422 24.976 o
0 2 21 2.994 3.305 0.291 143.524 o
0 2 22 12.920 13.302 0.372 46.834 o
0 2 23 25.327 24.102 0.432 23.478 o
0 2 24 16.377 15.803 0.372 38.679 o
0 2 25 24.560 22.605 0.402 25.262 o
0 2 26 8.621 7.806 0.332 71.652 o
0 2 27 6.063 5.797 0.251 111.281 o
0 3 1 198.353 184.930 1.326 1.050 o
0 3 2 1111.650 1080.020 6.852 0.039 o
0 3 3 163.019 161.140 1.055 1.458 o
0 3 4 71.465 69.121 0.502 5.968 o
0 3 5 575.135 562.014 3.617 0.140 o
0 3 6 122.216 118.230 0.844 2.426 o
0 3 7 15.547 16.205 0.231 47.142 o
0 3 8 103.930 106.726 0.814 3.044 o
0 3 9 197.692 198.845 1.407 1.003 o
0 3 10 98.775 98.629 0.834 3.317 o
0 3 11 23.861 25.308 0.332 26.372 o
0 3 12 30.442 30.703 0.382 19.447 o
0 3 13 16.410 16.808 0.332 39.921 o
0 3 14 92.421 91.315 1.135 3.332 o
0 3 15 7.856 7.907 0.231 93.379 o
0 3 16 57.669 56.814 0.754 7.189 o
0 3 17 22.483 22.002 0.372 28.005 o
0 3 18 7.833 7.806 0.261 88.072 o
0 3 19 9.587 9.203 0.301 69.399 o
0 3 20 3.395 3.406 0.251 160.287 o
0 3 21 7.769 7.505 0.281 85.454 o
0 3 22 10.967 10.007 0.372 55.080 o
0 3 23 18.116 17.099 0.362 35.810 o
0 3 24 4.501 4.109 0.271 129.127 o
0 3 25 0.918 0.703 0.211 347.388 o
0 3 26 14.498 13.302 0.311 47.918 o
0 3 27 3.765 3.798 0.241 156.457 o
0 4 0 139.685 132.426 1.226 1.843 o
0 4 1 611.760 577.818 3.617 0.128 o
0 4 2 1372.790 1312.370 8.078 0.026 o
0 4 3 231.356 222.043 1.457 0.788 o
0 4 4 349.574 335.470 2.190 0.365 o
0 4 5 419.328 415.483 2.612 0.254 o
0 4 6 355.811 337.972 2.240 0.355 o
0 4 7 105.520 111.127 0.864 2.901 o
0 4 8 119.597 119.124 0.924 2.432 o
0 4 9 206.888 210.941 1.487 0.915 o
0 4 10 262.739 263.546 1.818 0.598 o
0 4 11 75.183 74.014 0.673 5.214 o
0 4 12 43.934 45.713 0.532 11.124 o
0 4 13 38.970 37.012 0.532 13.363 o
0 4 14 11.778 12.106 0.301 57.021 o
0 4 15 57.331 57.206 0.733 7.278 o
0 4 16 32.562 31.908 0.482 16.872 o
0 4 17 53.639 51.911 0.713 8.090 o
0 4 18 15.816 15.803 0.332 41.738 o
0 4 19 21.265 20.204 0.382 29.694 o
0 4 20 18.123 18.004 0.402 33.494 o
0 4 21 2.296 1.999 0.251 198.360 o
0 4 22 3.869 4.200 0.261 141.230 o
0 4 23 0.018 0.301 0.251 323.602 o
0 4 24 14.626 14.407 0.372 42.615 o
0 4 25 24.066 22.103 0.402 25.836 o
0 4 26 1.941 1.899 0.251 209.224 o
0 4 27 2.261 2.200 0.211 237.880 o
0 5 1 21.404 21.108 0.211 33.854 o
0 5 2 156.647 150.430 0.995 1.595 o
0 5 3 472.747 447.692 2.803 0.209 o
0 5 4 34.391 34.008 0.321 17.474 o
0 5 5 540.653 530.005 3.476 0.156 o
0 5 6 131.548 131.130 0.964 2.079 o
0 5 7 153.344 155.734 1.135 1.566 o
0 5 8 214.607 218.145 1.517 0.859 o
0 5 9 15.432 16.497 0.261 45.566 o
0 5 10 256.660 262.752 1.859 0.612 o
0 5 11 14.962 14.799 0.261 48.401 o
0 5 12 128.904 125.323 1.296 2.018 o
0 5 13 24.622 24.604 0.412 24.248 o
0 5 14 70.582 71.111 0.854 5.252 o
0 5 15 24.952 24.805 0.402 24.171 o
0 5 16 18.602 17.803 0.342 35.553 o
0 5 17 4.763 4.702 0.251 130.863 o
0 5 18 38.817 36.610 0.553 13.277 o
0 5 19 20.968 19.601 0.362 30.953 o
0 5 20 2.991 2.793 0.241 180.953 o
0 5 21 25.777 24.705 0.472 22.110 o
0 5 22 2.964 3.205 0.231 184.459 o
0 5 23 1.572 1.397 0.231 254.783 o
0 5 24 0.969 1.808 0.271 215.925 o
0 5 25 0.681 0.492 0.201 404.437 o
0 5 26 11.339 9.806 0.301 61.937 o
0 5 27 3.045 3.104 0.221 191.337 o
0 6 0 13.455 12.699 0.231 56.984 o
0 6 1 668.957 634.722 4.099 0.107 o
0 6 2 154.203 153.826 1.095 1.578 o
0 6 3 31.563 31.406 0.321 19.449 o
0 6 4 239.001 237.655 1.638 0.718 o
0 6 5 393.400 388.778 2.612 0.284 o
0 6 6 779.811 781.164 4.953 0.076 o
0 6 7 142.751 143.327 1.035 1.797 o
0 6 8 269.449 275.361 1.869 0.565 o
0 6 9 84.128 84.413 0.723 4.324 o
0 6 10 137.609 138.826 1.165 1.851 o
0 6 11 25.392 24.604 0.382 24.368 o
0 6 12 3.398 3.496 0.201 192.484 o
0 6 13 12.705 12.800 0.261 56.781 o
0 6 14 15.555 16.105 0.301 43.582 o
0 6 15 65.773 64.711 0.804 5.944 o
0 6 16 106.865 103.722 1.246 2.665 o
0 6 17 37.458 35.907 0.522 14.048 o
0 6 18 3.331 3.697 0.211 184.706 o
0 6 19 43.283 41.302 0.643 10.955 o
0 6 20 17.486 16.607 0.392 35.584 o
0 6 21 21.745 20.998 0.392 28.550 o
0 6 22 6.256 6.098 0.241 111.015 o
0 6 23 11.421 11.102 0.311 58.578 o
0 6 24 3.421 3.004 0.221 183.638 o
0 6 25 1.896 1.698 0.221 249.276 o
0 6 26 1.703 1.397 0.221 263.694 o
0 7 1 64.612 64.621 0.512 6.783 o
0 7 2 29.890 29.899 0.301 21.034 o
0 7 3 825.842 817.071 5.174 0.069 o
0 7 4 55.054 56.513 0.492 8.462 o
0 7 5 363.208 369.268 2.441 0.325 o
0 7 6 10.091 10.599 0.221 74.471 o
0 7 7 16.577 16.105 0.241 44.623 o
0 7 8 23.693 24.404 0.321 27.123 o
0 7 9 61.927 61.315 0.613 6.972 o
0 7 10 21.695 22.404 0.362 28.828 o
0 7 11 65.930 67.414 0.844 5.723 o
0 7 12 83.240 83.016 1.065 3.906 o
0 7 13 20.637 20.998 0.362 30.570 o
0 7 14 47.796 49.410 0.683 9.215 o
0 7 15 74.061 73.713 0.904 4.855 o
0 7 16 171.847 167.630 1.959 1.147 o
0 7 17 45.442 44.808 0.643 10.220 o
0 7 18 1.821 2.100 0.251 209.770 o
0 7 19 29.961 28.312 0.492 18.601 o
0 7 20 3.178 3.205 0.241 172.728 o
0 7 21 10.924 10.700 0.281 64.025 o
0 7 22 9.370 9.203 0.291 71.698 o
0 7 23 6.092 6.098 0.291 98.494 o
0 7 24 2.278 2.100 0.201 250.883 o
0 7 25 18.161 16.808 0.372 35.498 o
0 7 26 5.061 5.305 0.261 120.253 o
0 8 0 210.297 207.636 2.130 0.824 o
0 8 1 104.275 103.823 0.774 3.106 o
0 8 2 11.404 11.202 0.201 69.363 o
0 8 3 29.532 29.105 0.321 21.217 o
0 8 4 255.826 252.846 1.678 0.640 o
0 8 5 607.455 610.419 3.838 0.124 o
0 8 6 123.661 125.835 1.015 2.241 o
0 8 7 44.730 46.506 0.482 11.171 o
0 8 8 238.693 239.243 1.899 0.694 o
0 8 9 19.779 20.013 0.342 32.721 o
0 8 10 157.567 156.327 1.678 1.368 o
0 8 11 6.160 6.098 0.211 120.618 o
0 8 12 75.255 77.320 0.934 4.631 o
0 8 13 0.041 0.100 0.171 695.895 o
0 8 14 70.539 71.221 0.884 5.183 o
0 8 15 25.862 26.403 0.422 22.600 o
0 8 16 6.513 6.802 0.241 105.630 o
0 8 17 14.316 14.708 0.352 44.198 o
0 8 18 8.420 8.399 0.271 81.227 o
0 8 19 2.295 2.693 0.231 208.000 o
0 8 20 4.653 5.094 0.251 129.813 o
0 8 21 7.484 7.505 0.271 89.155 o
0 8 22 14.037 14.196 0.342 45.897 o
0 8 23 7.022 6.601 0.241 102.268 o
0 8 24 3.405 3.597 0.231 170.903 o
0 8 25 5.551 5.405 0.241 121.504 o
0 9 1 242.464 241.453 1.628 0.701 o
0 9 2 39.729 39.705 0.392 13.898 o
0 9 3 122.071 122.922 0.954 2.328 o
0 9 4 110.019 110.223 0.874 2.787 o
0 9 5 55.440 55.418 0.543 8.311 o
0 9 6 168.468 165.932 1.366 1.319 o
0 9 7 40.811 40.006 0.522 12.569 o
0 9 8 5.400 5.998 0.221 126.644 o
0 9 9 193.695 193.932 2.160 0.918 o
0 9 10 3.108 3.305 0.201 202.664 o
0 9 11 6.881 7.997 0.221 102.387 o
0 9 12 37.149 37.314 0.522 13.932 o
0 9 13 16.882 17.602 0.332 38.570 o
0 9 14 2.385 2.401 0.201 240.733 o
0 9 15 56.275 56.714 0.764 7.303 o
0 9 16 31.977 33.305 0.512 16.434 o
0 9 17 58.094 59.115 0.854 6.669 o
0 9 18 9.451 9.906 0.321 65.870 o
0 9 19 19.473 20.304 0.422 30.034 o
0 9 20 34.266 34.310 0.553 14.962 o
0 9 21 6.466 7.003 0.261 100.146 o
0 9 22 10.255 10.107 0.291 66.377 o
0 9 23 2.894 2.793 0.211 207.658 o
0 9 24 9.023 9.404 0.291 72.755 o
0 9 25 3.153 3.597 0.241 169.349 o
0 10 0 110.249 107.219 1.296 2.513 o
0 10 1 24.864 24.604 0.321 26.048 o
0 10 2 390.111 383.283 2.883 0.284 o
0 10 3 1.949 2.100 0.161 324.262 o
0 10 4 59.699 59.507 0.683 7.082 o
0 10 5 38.880 38.911 0.502 13.390 o
0 10 6 38.910 38.710 0.512 13.323 o
0 10 7 56.527 58.010 0.784 7.133 o
0 10 8 40.903 42.307 0.603 11.649 o
0 10 9 72.296 76.415 1.005 4.671 o
0 10 10 27.488 29.105 0.432 20.655 o
0 10 11 20.795 21.701 0.372 29.737 o
0 10 12 0.277 0.392 0.171 600.247 o
0 10 13 22.553 23.509 0.402 26.482 o
0 10 14 15.247 15.703 0.342 42.244 o
0 10 15 7.101 8.098 0.261 91.782 o
0 10 17 2.845 3.305 0.241 178.573 o
0 10 18 51.932 53.218 0.784 7.899 o
0 10 19 19.619 20.104 0.392 31.072 o
0 10 20 2.192 2.401 0.221 225.744 o
0 10 21 18.460 18.808 0.372 33.870 o
0 10 22 2.754 2.401 0.221 208.398 o
0 10 23 8.587 9.494 0.332 68.441 o
0 10 24 2.930 3.004 0.211 203.653 o
0 11 1 54.141 52.213 0.653 8.267 o
0 11 2 23.266 23.097 0.372 26.847 o
0 11 3 18.511 19.400 0.332 35.023 o
0 11 4 4.742 4.903 0.201 151.014 o
0 11 5 75.147 73.813 0.904 4.791 o
0 11 6 21.157 21.801 0.342 30.238 o
0 11 7 48.465 49.611 0.653 9.260 o
0 11 8 65.476 65.404 0.804 5.940 o
0 11 9 32.408 34.109 0.482 16.503 o
0 11 10 12.323 12.307 0.271 57.813 o
0 11 11 19.331 20.013 0.382 31.791 o
0 11 12 2.577 2.693 0.191 238.700 o
0 11 13 37.826 38.107 0.563 13.249 o
0 11 14 9.175 8.801 0.271 76.416 o
0 11 15 42.183 43.111 0.663 10.846 o
0 11 16 4.966 5.797 0.251 122.228 o
0 11 17 7.363 7.806 0.281 86.939 o
0 11 18 12.692 13.603 0.311 51.735 o
0 11 19 4.147 4.200 0.251 142.238 o
0 11 20 12.624 13.302 0.332 50.654 o
0 11 21 8.282 9.203 0.281 78.206 o
0 11 22 4.368 4.802 0.221 148.746 o
0 11 23 8.268 8.901 0.281 79.029 o
0 11 24 2.785 3.104 0.211 206.325 o
0 12 0 51.628 51.409 0.874 7.608 o
0 12 1 30.061 29.809 0.412 19.438 o
0 12 2 13.326 13.704 0.251 54.488 o
0 12 3 13.938 14.306 0.281 50.082 o
0 12 4 6.439 6.802 0.201 116.700 o
0 12 5 67.943 69.312 0.834 5.536 o
0 12 6 13.295 13.995 0.291 51.302 o
0 12 7 0.484 0.703 0.191 448.447 o
0 12 8 28.825 30.703 0.452 19.215 o
0 12 9 27.366 28.703 0.422 21.012 o
0 12 10 2.689 3.004 0.211 210.565 o
0 12 11 10.895 12.106 0.291 60.691 o
0 12 12 39.247 40.910 0.593 12.268 o
0 12 13 0.013 0.201 0.211 459.356 o
0 12 14 0.833 1.105 0.281 217.816 o
0 12 15 39.307 41.111 0.633 11.890 o
0 12 16 6.383 6.802 0.261 101.558 o
0 12 17 7.970 8.700 0.291 79.320 o
0 12 18 7.883 7.997 0.291 81.576 o
0 12 19 12.317 12.699 0.321 52.970 o
0 12 20 3.538 3.697 0.231 167.329 o
0 12 21 13.065 14.096 0.332 48.751 o
0 12 22 2.105 2.401 0.221 228.649 o
0 12 23 16.103 16.909 0.372 38.269 o
0 13 1 6.222 6.601 0.231 111.778 o
0 13 2 1.790 1.999 0.161 339.015 o
0 13 3 2.471 3.104 0.191 235.001 o
0 13 4 27.678 27.006 0.392 21.861 o
0 13 5 68.847 69.614 0.854 5.416 o
0 13 6 8.964 9.303 0.251 79.231 o
0 13 7 12.467 13.111 0.301 53.740 o
0 13 8 3.885 4.109 0.211 168.451 o
0 13 9 100.269 104.014 1.276 2.789 o
0 13 10 54.224 58.211 0.804 7.281 o
0 13 11 11.518 12.006 0.301 57.930 o
0 13 12 26.931 28.312 0.472 20.443 o
0 13 13 38.078 41.202 0.643 12.070 o
0 13 14 1.592 1.899 0.281 188.086 o
0 13 15 6.276 6.701 0.271 100.188 o
0 13 16 0.723 0.804 0.221 333.881 o
0 13 17 0.681 0.603 0.221 343.880 o
0 13 18 3.160 3.798 0.241 167.272 o
0 13 19 12.278 12.599 0.332 52.330 o
0 13 21 7.131 7.294 0.271 92.083 o
0 13 22 10.867 11.504 0.311 59.654 o
0 14 0 55.762 57.206 1.055 6.192 o
0 14 1 70.118 68.016 0.864 5.360 o
0 14 2 1.946 1.999 0.231 229.588 o
0 14 3 5.386 5.506 0.221 129.766 o
0 14 4 56.695 56.212 0.804 7.130 o
0 14 5 6.198 6.701 0.241 108.808 o
0 14 6 11.915 12.900 0.311 54.627 o
0 14 7 6.477 6.601 0.251 104.190 o
0 14 8 16.623 18.104 0.372 36.685 o
0 14 9 35.548 37.213 0.583 13.801 o
0 14 10 13.505 14.096 0.352 46.357 o
0 14 11 131.523 138.323 1.919 1.599 o
0 14 12 66.553 69.312 1.035 5.121 o
0 14 13 8.896 9.906 0.321 67.925 o
0 14 14 0.454 0.492 0.221 365.451 o
0 14 15 14.280 15.100 0.372 42.614 o
0 14 16 24.630 26.815 0.492 21.723 o
0 14 17 5.979 5.506 0.271 107.368 o
0 14 18 3.160 3.004 0.251 168.225 o
0 14 19 0.700 0.492 0.291 217.699 o
0 14 20 4.600 4.501 0.281 121.728 o
0 14 21 0.088 0.000 0.231 387.125 o
0 15 1 19.998 20.204 0.402 30.278 o
0 15 2 21.282 22.002 0.442 26.987 o
0 15 3 35.753 35.013 0.623 13.618 o
0 15 4 9.150 9.203 0.321 68.300 o
0 15 5 4.913 5.506 0.261 120.747 o
0 15 6 0.336 0.301 0.231 354.301 o
0 15 7 7.600 8.198 0.291 82.542 o
0 15 8 30.652 31.607 0.623 15.674 o
0 15 9 6.272 6.601 0.321 88.095 o
0 15 10 24.667 27.407 0.603 19.165 o
0 15 11 24.679 24.805 0.553 20.895 o
0 15 12 31.722 33.707 0.663 14.458 o
0 15 13 3.423 3.798 0.271 145.160 o
0 15 14 5.999 6.500 0.301 95.093 o
0 15 15 0.289 0.301 0.261 285.955 o
0 15 16 4.671 4.903 0.311 108.051 o
0 15 17 8.440 9.203 0.332 69.574 o
0 15 18 1.104 1.296 0.251 246.409 o
0 15 19 5.006 5.405 0.291 109.871 o
0 15 20 12.185 14.096 0.482 39.192 o
0 16 0 43.650 41.815 1.135 7.474 o
0 16 1 56.943 56.212 0.995 6.369 o
0 16 2 1.047 1.196 0.251 250.549 o
0 16 3 18.092 17.501 0.422 32.952 o
0 16 4 43.001 42.206 0.723 10.334 o
0 16 5 3.206 3.597 0.311 128.490 o
0 16 6 8.750 8.700 0.372 63.450 o
0 16 7 27.254 28.503 0.583 18.191 o
0 16 8 9.509 10.298 0.372 58.673 o
0 16 9 27.471 29.899 0.603 17.458 o
0 16 10 15.729 16.205 0.432 36.093 o
0 16 11 16.075 17.501 0.422 35.350 o
0 16 12 7.934 8.399 0.332 73.287 o
0 16 13 10.959 10.911 0.392 51.906 o
0 16 14 4.378 4.501 0.281 124.099 o
0 16 15 14.143 15.201 0.412 40.199 o
0 16 16 0.360 0.492 0.241 320.595 o
0 16 17 11.046 11.795 0.452 45.174 o
0 16 18 15.052 15.703 0.452 36.182 o
0 17 1 3.592 3.496 0.321 120.303 o
0 17 2 0.291 0.804 0.281 239.980 o
0 17 3 43.069 41.815 0.844 9.478 o
0 17 4 0.136 0.000 0.261 301.661 o
0 17 5 0.387 0.301 0.241 324.895 o
0 17 6 5.039 5.506 0.281 112.498 o
0 17 7 23.740 24.404 0.502 22.735 o
0 17 8 4.245 5.094 0.271 126.410 o
0 17 9 4.609 4.601 0.311 109.846 o
0 17 10 2.709 1.999 0.321 138.512 o
0 17 11 3.141 3.205 0.261 160.181 o
0 17 12 2.481 2.793 0.251 184.429 o
0 17 13 8.325 9.102 0.352 67.157 o
0 17 14 17.876 19.501 0.462 30.442 o
0 17 15 1.760 1.899 0.301 167.264 o
0 17 16 4.106 4.702 0.271 130.298 o
0 17 17 3.497 3.798 0.261 149.569 o
0 18 0 4.893 5.998 0.553 50.810 o
0 18 1 10.245 9.595 0.422 51.933 o
0 18 2 11.694 10.800 0.432 46.671 o
0 18 3 10.210 10.007 0.402 53.719 o
0 18 4 23.586 22.404 0.603 20.882 o
0 18 5 3.499 3.205 0.291 137.468 o
0 18 6 9.656 9.806 0.382 57.739 o
0 18 7 18.637 18.305 0.543 27.139 o
0 18 8 7.893 7.706 0.372 68.135 o
0 18 9 1.381 1.497 0.251 232.818 o
0 18 10 2.428 2.401 0.261 181.727 o
0 18 11 0.003 0.392 0.221 410.839 o
0 18 13 6.277 6.410 0.342 83.928 o
0 18 14 2.786 2.904 0.241 184.296 o
0 18 15 0.364 0.392 0.231 348.867 o
0 19 1 8.130 6.701 0.362 70.825 o
0 19 2 5.146 4.601 0.342 95.969 o
0 19 3 12.820 12.800 0.462 40.643 o
0 19 4 1.715 1.497 0.281 189.872 o
0 19 5 0.578 0.904 0.291 215.279 o
0 19 6 4.197 4.009 0.332 108.484 o
0 19 7 0.675 0.804 0.281 227.212 o
0 19 8 1.359 1.808 0.271 205.063 o
0 19 9 1.823 1.698 0.261 204.775 o
0 19 10 3.896 4.109 0.311 118.603 o
0 19 11 1.830 1.808 0.261 203.111 o
0 19 13 7.074 6.802 0.321 83.073 o
0 20 0 4.191 4.400 0.372 93.544 o
0 20 1 0.530 0.603 0.241 307.123 o
0 20 2 1.497 1.397 0.271 206.883 o
0 20 3 0.299 0.301 0.241 330.623 o
0 20 4 2.907 3.004 0.281 153.014 o
0 20 5 8.843 7.997 0.362 65.779 o
0 20 6 7.850 7.294 0.372 69.054 o
0 20 7 7.380 6.601 0.342 77.959 o
0 20 8 3.084 3.004 0.261 162.940 o
0 20 9 0.461 0.392 0.251 295.502 o
0 20 10 8.339 8.198 0.372 65.674 o
0 20 11 0.595 0.492 0.271 250.393 o
0 21 1 2.469 2.502 0.251 188.025 o
0 21 2 1.149 1.005 0.241 265.869 o
0 21 3 0.280 0.100 0.221 397.984 o
0 21 4 1.272 1.005 0.211 313.312 o
0 21 5 2.536 2.301 0.261 180.488 o
0 21 6 5.795 4.702 0.281 109.330 o
0 21 7 3.117 2.301 0.221 199.768 o
1 0 1 507.960 467.404 5.295 0.159 o
1 0 2 1085.080 1048.010 10.288 0.037 o
1 0 3 2290.080 2202.150 21.570 0.008 o
1 0 4 348.341 349.867 3.044 0.333 o
1 0 5 4769.300 4617.050 39.685 0.002 o
1 0 6 1122.750 1124.030 9.816 0.035 o
1 0 7 107.049 112.423 1.135 2.649 o
1 0 8 0.023 0.201 0.211 458.010 o
1 0 9 41.061 45.713 0.633 11.032 o
1 0 10 41.664 44.507 0.633 11.032 o
1 0 11 624.251 634.722 5.757 0.106 o
1 0 12 86.621 91.214 1.125 3.539 o
1 0 13 54.262 53.408 0.944 6.925 o
1 0 14 1.502 1.296 0.332 153.196 o
1 0 15 30.663 31.205 0.673 15.009 o
1 0 16 77.306 77.320 1.356 3.748 o
1 0 17 41.067 38.911 0.814 10.251 o
1 0 18 6.466 6.601 0.372 76.057 o
1 0 19 0.619 0.301 0.321 186.521 o
1 0 20 29.889 28.503 0.713 15.056 o
1 0 21 18.193 17.401 0.563 27.054 o
1 0 22 15.312 14.306 0.583 29.745 o
1 0 23 32.304 31.406 0.723 13.824 o
1 0 24 20.888 18.205 0.593 23.863 o
1 0 25 65.228 59.215 1.135 5.221 o
1 0 26 4.509 4.300 0.321 108.367 o
1 0 27 1.482 1.105 0.291 189.804 o
1 1 0 1208.400 1143.240 9.414 0.032 o
1 1 1 1124.090 1074.330 7.425 0.038 o
1 1 2 1038.730 1037.920 7.435 0.043 o
1 1 3 880.524 845.573 5.998 0.061 o
1 1 4 1742.810 1678.450 10.107 0.016 o
1 1 5 634.846 635.526 3.858 0.114 o
1 1 6 105.164 106.214 0.754 3.056 o
1 1 7 614.496 620.928 3.818 0.121 o
1 1 8 240.968 240.649 1.628 0.707 o
1 1 9 269.269 270.659 1.859 0.571 o
1 1 10 499.397 501.402 3.195 0.180 o
1 1 11 116.295 118.029 0.944 2.504 o
1 1 12 137.305 138.534 1.085 1.888 o
1 1 13 6.114 5.506 0.211 124.443 o
1 1 14 49.183 49.410 0.693 8.955 o
1 1 15 44.855 45.110 0.603 10.556 o
1 1 16 68.294 66.720 0.844 5.578 o
1 1 17 8.172 7.997 0.261 85.482 o
1 1 18 179.152 171.739 2.070 1.066 o
1 1 19 15.158 14.799 0.332 43.811 o
1 1 20 29.981 29.105 0.492 18.412 o
1 1 21 5.810 5.998 0.271 106.717 o
1 1 22 3.712 3.496 0.281 137.997 o
1 1 23 0.260 0.703 0.231 345.083 o
1 1 24 13.145 12.408 0.311 52.091 o
1 1 25 0.641 0.603 0.221 346.759 o
1 1 26 10.549 9.404 0.271 69.058 o
1 1 27 1.163 0.804 0.231 287.161 o
1 2 0 7507.510 7127.260 102.376 0.001 o
1 2 1 2746.920 2658.040 18.667 0.006 o
1 2 2 3311.960 3217.160 22.324 0.004 o
1 2 3 628.404 608.028 3.878 0.119 o
1 2 4 758.355 713.147 4.310 0.085 o
1 2 5 36.225 35.807 0.311 16.413 o
1 2 6 512.780 501.000 3.135 0.175 o
1 2 7 41.798 42.407 0.392 12.914 o
1 2 8 118.155 119.626 0.904 2.468 o
1 2 9 369.744 369.469 2.451 0.318 o
1 2 10 65.774 66.118 0.593 6.417 o
1 2 11 130.783 129.924 1.025 2.077 o
1 2 12 84.836 82.011 0.774 4.282 o
1 2 13 48.639 48.204 0.613 9.557 o
1 2 14 11.768 11.704 0.291 58.589 o
1 2 15 4.931 5.204 0.221 137.600 o
1 2 16 148.447 143.035 1.648 1.521 o
1 2 17 5.036 5.405 0.261 119.987 o
1 2 18 30.847 29.708 0.472 18.196 o
1 2 19 49.138 47.913 0.683 9.125 o
1 2 20 1.887 1.597 0.261 204.406 o
1 2 21 62.492 57.909 0.834 6.403 o
1 2 22 10.191 9.906 0.311 64.516 o
1 2 23 7.388 7.003 0.281 89.212 o
1 2 24 1.695 1.497 0.231 247.864 o
1 2 25 7.302 6.601 0.251 97.778 o
1 2 26 1.362 0.804 0.201 334.540 o
1 2 27 0.112 0.201 0.201 490.073 o
1 3 0 123.336 119.426 0.894 2.367 o
1 3 1 110.051 109.228 0.824 2.831 o
1 3 2 1073.470 1025.710 6.370 0.042 o
1 3 3 962.872 923.385 5.686 0.052 o
1 3 4 77.877 77.018 0.553 5.123 o
1 3 5 0.996 1.005 0.100 719.860 o
1 3 6 174.085 171.327 1.145 1.296 o
1 3 7 1.879 2.301 0.151 338.341 o
1 3 8 230.625 232.351 1.597 0.760 o
1 3 9 644.476 650.737 4.210 0.109 o
1 3 10 71.095 75.310 0.643 5.506 o
1 3 11 11.139 11.895 0.221 67.157 o
1 3 12 338.262 331.462 2.532 0.371 o
1 3 13 63.621 63.515 0.764 6.280 o
1 3 14 121.957 120.018 1.497 2.054 o
1 3 15 22.821 22.103 0.362 27.929 o
1 3 16 17.860 17.099 0.362 36.151 o
1 3 17 3.815 3.697 0.251 150.933 o
1 3 18 1.913 1.899 0.221 244.671 o
1 3 19 6.021 5.506 0.251 113.033 o
1 3 20 22.234 21.108 0.422 27.171 o
1 3 21 10.912 9.806 0.311 62.225 o
1 3 22 9.129 8.098 0.301 73.639 o
1 3 23 7.881 7.003 0.261 90.280 o
1 3 24 25.643 23.610 0.442 23.206 o
1 3 25 9.432 8.399 0.291 73.163 o
1 3 26 4.865 4.200 0.241 136.965 o
1 3 27 0.020 0.201 0.311 214.178 o
1 4 0 1214.830 1125.220 6.993 0.034 o
1 4 1 63.016 61.215 0.442 7.294 o
1 4 2 426.547 408.179 2.562 0.253 o
1 4 3 542.374 517.809 3.275 0.160 o
1 4 4 194.328 197.438 1.306 1.040 o
1 4 5 257.488 255.860 1.668 0.632 o
1 4 6 12.945 12.498 0.191 61.781 o
1 4 7 288.556 296.961 1.969 0.496 o
1 4 8 75.936 76.918 0.643 5.119 o
1 4 9 29.300 29.005 0.342 21.101 o
1 4 10 9.687 10.107 0.211 78.906 o
1 4 11 15.423 15.502 0.251 47.158 o
1 4 12 9.646 10.207 0.271 71.127 o
1 4 13 49.740 47.712 0.653 9.210 o
1 4 14 31.701 30.904 0.442 17.978 o
1 4 15 52.405 51.510 0.683 8.410 o
1 4 16 5.451 5.405 0.221 129.584 o
1 4 17 11.810 11.202 0.281 60.202 o
1 4 18 39.282 37.414 0.543 13.135 o
1 4 19 3.090 3.205 0.261 161.068 o
1 4 20 36.450 34.501 0.563 14.146 o
1 4 21 10.675 10.107 0.291 64.838 o
1 4 22 6.138 5.697 0.251 111.056 o
1 4 23 4.428 4.300 0.241 142.293 o
1 4 24 5.328 5.094 0.261 118.586 o
1 4 25 12.451 11.795 0.342 52.019 o
1 4 26 3.377 4.109 0.241 160.468 o
1 4 27 0.265 0.301 0.231 359.785 o
1 5 0 566.611 535.410 3.456 0.147 o
1 5 1 711.192 669.936 4.360 0.095 o
1 5 2 627.744 591.321 3.818 0.121 o
1 5 3 345.265 338.776 2.230 0.368 o
1 5 4 226.895 226.252 1.577 0.787 o
1 5 5 53.833 53.408 0.482 8.903 o
1 5 6 148.621 151.826 1.236 1.611 o
1 5 7 51.054 53.117 0.492 9.325 o
1 5 8 65.230 62.712 0.543 6.748 o
1 5 9 85.388 86.322 0.723 4.215 o
1 5 10 6.213 7.294 0.191 119.083 o
1 5 11 58.042 58.010 0.603 7.612 o
1 5 12 55.190 53.911 0.663 7.984 o
1 5 13 91.733 92.018 1.165 3.307 o
1 5 14 92.872 90.823 1.075 3.397 o
1 5 15 6.833 6.601 0.231 106.281 o
1 5 16 175.366 167.238 1.879 1.145 o
1 5 17 21.845 20.998 0.382 28.760 o
1 5 18 13.935 13.804 0.332 47.197 o
1 5 19 18.200 18.406 0.372 34.434 o
1 5 20 32.978 31.808 0.532 16.078 o
1 5 21 2.240 1.899 0.251 201.098 o
1 5 22 0.967 1.296 0.241 267.519 o
1 5 23 7.574 7.394 0.261 90.992 o
1 5 24 2.004 2.100 0.231 225.962 o
1 5 25 4.207 4.009 0.271 133.282 o
1 5 26 17.018 15.803 0.362 38.249 o
1 6 0 449.201 439.585 2.893 0.223 o
1 6 1 343.501 337.972 2.250 0.370 o
1 6 2 120.267 119.918 0.884 2.430 o
1 6 3 150.255 147.124 1.055 1.672 o
1 6 4 274.628 277.953 1.859 0.550 o
1 6 5 96.862 100.025 0.794 3.393 o
1 6 6 735.361 726.941 4.933 0.085 o
1 6 7 412.608 421.189 2.773 0.254 o
1 6 8 34.466 34.501 0.372 16.852 o
1 6 9 29.459 28.904 0.342 21.037 o
1 6 10 155.282 151.625 1.256 1.535 o
1 6 11 304.900 300.066 2.693 0.432 o
1 6 12 23.796 23.610 0.412 25.212 o
1 6 13 61.442 61.416 0.774 6.533 o
1 6 14 2.931 3.205 0.221 192.905 o
1 6 15 56.565 56.613 0.733 7.393 o
1 6 16 45.290 43.412 0.623 10.505 o
1 6 17 29.882 29.206 0.472 18.751 o
1 6 18 11.521 10.911 0.291 60.599 o
1 6 19 6.836 6.902 0.271 95.393 o
1 6 20 25.383 25.910 0.482 21.768 o
1 6 21 30.220 29.407 0.492 18.237 o
1 6 22 0.256 0.603 0.231 349.071 o
1 6 23 17.194 17.602 0.382 35.786 o
1 6 24 3.566 3.205 0.211 184.947 o
1 6 25 1.469 1.397 0.231 259.112 o
1 6 26 6.900 6.309 0.261 99.485 o
1 7 0 34.214 35.113 0.352 17.027 o
1 7 1 376.999 374.773 2.502 0.307 o
1 7 2 225.282 217.743 1.487 0.818 o
1 7 3 64.498 66.017 0.543 6.658 o
1 7 4 133.672 133.933 1.005 2.006 o
1 7 5 67.507 70.217 0.593 6.084 o
1 7 6 598.893 600.724 3.768 0.127 o
1 7 7 95.819 96.720 0.814 3.470 o
1 7 8 46.164 46.908 0.502 10.721 o
1 7 9 70.335 73.412 0.723 5.471 o
1 7 10 90.028 91.114 1.005 3.574 o
1 7 11 8.949 9.705 0.301 70.976 o
1 7 12 13.075 13.804 0.281 52.831 o
1 7 13 12.597 12.800 0.271 56.286 o
1 7 14 3.542 3.597 0.201 187.686 o
1 7 15 30.850 30.512 0.452 18.307 o
1 7 16 47.972 46.315 0.633 9.713 o
1 7 17 1.846 1.808 0.201 276.751 o
1 7 18 1.901 2.401 0.211 247.800 o
1 7 19 5.552 5.405 0.271 111.574 o
1 7 20 66.910 65.314 0.914 5.542 o
1 7 21 1.241 1.105 0.231 275.870 o
1 7 22 1.401 1.497 0.221 275.253 o
1 7 23 9.243 9.203 0.271 75.147 o
1 7 24 8.541 7.706 0.251 85.966 o
1 7 25 2.274 1.999 0.221 229.733 o
1 7 26 2.041 2.301 0.201 256.588 o
1 8 0 230.490 229.146 1.577 0.768 o
1 8 1 88.832 85.719 0.673 4.123 o
1 8 2 50.109 50.917 0.462 9.796 o
1 8 3 463.564 464.199 3.054 0.207 o
1 8 4 404.052 400.985 2.592 0.271 o
1 8 5 78.157 81.218 0.693 4.773 o
1 8 6 110.120 113.217 0.904 2.727 o
1 8 7 204.065 207.636 1.628 0.919 o
1 8 8 20.097 21.410 0.352 31.246 o
1 8 9 33.353 33.205 0.462 16.558 o
1 8 10 81.206 83.016 1.075 3.973 o
1 8 11 5.529 5.305 0.201 136.322 o
1 8 12 96.780 98.629 1.186 3.038 o
1 8 13 19.477 19.501 0.342 33.380 o
1 8 14 5.201 5.094 0.221 134.734 o
1 8 15 107.487 104.526 1.256 2.633 o
1 8 16 24.711 24.805 0.412 24.115 o
1 8 17 38.270 38.007 0.583 12.958 o
1 8 18 28.145 27.598 0.492 19.635 o
1 8 19 27.601 27.307 0.472 20.355 o
1 8 20 14.857 14.899 0.342 43.660 o
1 8 21 19.627 19.300 0.392 31.488 o
1 8 22 0.717 0.492 0.211 371.693 o
1 8 23 20.380 19.601 0.362 31.584 o
1 8 24 0.953 1.397 0.271 222.577 o
1 8 25 3.586 3.406 0.211 182.197 o
1 9 0 59.741 60.210 0.543 7.472 o
1 9 1 232.078 233.345 1.587 0.753 o
1 9 2 77.065 76.114 0.643 5.072 o
1 9 3 75.416 75.612 0.633 5.213 o
1 9 4 48.779 49.611 0.482 10.063 o
1 9 5 465.820 470.197 3.376 0.200 o
1 9 6 151.921 151.535 1.276 1.565 o
1 9 7 23.130 23.097 0.362 27.219 o
1 9 8 1.536 1.899 0.191 306.972 o
1 9 9 47.491 49.410 0.723 9.037 o
1 9 10 18.372 18.908 0.332 35.528 o
1 9 11 54.091 54.413 0.703 7.923 o
1 9 12 66.216 69.021 0.884 5.541 o
1 9 13 36.168 36.008 0.502 14.630 o
1 9 14 0.779 0.904 0.191 404.442 o
1 9 15 52.789 52.705 0.723 8.101 o
1 9 16 4.934 5.606 0.241 127.314 o
1 9 17 31.480 32.009 0.532 16.596 o
1 9 18 0.900 0.804 0.211 344.976 o
1 9 19 2.575 2.793 0.231 199.020 o
1 9 20 2.548 2.904 0.241 189.804 o
1 9 21 0.271 0.301 0.221 389.419 o
1 9 22 11.752 11.704 0.291 58.639 o
1 9 23 0.940 1.105 0.241 273.037 o
1 9 24 8.585 8.610 0.271 79.817 o
1 9 25 2.050 2.401 0.221 230.535 o
1 10 0 27.143 26.403 0.352 23.110 o
1 10 1 10.563 10.599 0.211 73.397 o
1 10 2 255.755 251.048 1.949 0.624 o
1 10 3 23.212 22.806 0.352 27.529 o
1 10 4 7.788 7.605 0.221 96.887 o
1 10 5 63.942 65.816 0.743 6.211 o
1 10 6 34.146 33.405 0.462 16.217 o
1 10 7 27.220 27.307 0.442 21.124 o
1 10 8 12.846 13.211 0.291 53.427 o
1 10 9 115.688 122.028 1.547 2.103 o
1 10 10 14.718 15.100 0.332 44.352 o
1 10 11 12.057 13.001 0.301 54.985 o
1 10 12 15.168 16.296 0.311 43.571 o
1 10 13 58.358 60.210 0.794 6.808 o
1 10 14 15.688 16.296 0.332 41.536 o
1 10 15 8.361 8.610 0.251 84.380 o
1 10 16 14.938 15.603 0.372 41.083 o
1 10 17 6.070 5.897 0.271 104.976 o
1 10 18 20.627 21.701 0.432 27.983 o
1 10 19 7.421 8.098 0.291 83.788 o
1 10 20 0.189 0.392 0.251 310.549 o
1 10 21 14.997 15.201 0.362 41.920 o
1 10 22 7.780 7.907 0.251 90.022 o
1 10 23 18.318 18.596 0.382 33.757 o
1 10 24 5.047 5.506 0.241 126.578 o
1 11 0 104.392 102.919 1.196 2.775 o
1 11 1 15.425 14.708 0.291 45.757 o
1 11 2 28.512 28.804 0.422 20.351 o
1 11 3 27.200 26.815 0.392 22.214 o
1 11 4 2.659 2.793 0.201 224.050 o
1 11 5 6.800 7.806 0.221 103.839 o
1 11 6 14.710 15.412 0.301 45.902 o
1 11 7 15.482 16.105 0.301 43.719 o
1 11 8 6.578 7.003 0.231 106.747 o
1 11 9 70.013 75.310 0.934 4.979 o
1 11 10 4.752 5.405 0.221 138.671 o
1 11 11 5.418 6.199 0.241 118.716 o
1 11 12 34.918 36.309 0.522 14.771 o
1 11 13 26.498 29.206 0.462 20.623 o
1 11 14 17.503 17.803 0.352 36.608 o
1 11 15 2.556 2.693 0.271 168.457 o
1 11 16 5.442 5.897 0.261 113.519 o
1 11 17 10.168 10.911 0.311 62.866 o
1 11 18 6.707 7.103 0.251 100.365 o
1 11 19 5.649 5.998 0.271 108.087 o
1 11 20 29.614 30.412 0.482 18.440 o
1 11 21 1.229 1.296 0.211 307.115 o
1 11 22 0.752 1.005 0.201 374.069 o
1 11 23 0.950 1.196 0.211 327.752 o
1 12 0 186.948 178.239 2.039 1.012 o
1 12 1 9.714 9.494 0.241 76.416 o
1 12 2 6.396 6.098 0.191 123.689 o
1 12 3 57.222 58.211 0.703 7.346 o
1 12 4 2.942 3.004 0.171 238.624 o
1 12 5 174.264 180.741 2.009 1.081 o
1 12 6 29.908 31.004 0.452 18.627 o
1 12 7 14.189 15.100 0.311 46.667 o
1 12 8 62.915 65.404 0.834 6.058 o
1 12 9 37.760 40.006 0.563 13.014 o
1 12 10 36.320 38.509 0.563 13.606 o
1 12 11 40.103 42.709 0.603 11.781 o
1 12 12 9.217 10.107 0.271 73.209 o
1 12 13 15.427 15.603 0.332 42.593 o
1 12 14 31.293 32.712 0.543 16.395 o
1 12 15 1.051 1.105 0.251 252.170 o
1 12 16 0.095 0.201 0.221 411.181 o
1 12 17 5.596 5.897 0.241 118.432 o
1 12 18 1.096 1.597 0.241 255.546 o
1 12 19 20.461 21.209 0.442 28.015 o
1 12 20 8.244 8.610 0.281 79.886 o
1 12 21 1.024 0.904 0.221 311.307 o
1 12 22 4.151 4.400 0.251 140.785 o
1 12 23 11.520 12.498 0.332 54.388 o
1 13 0 3.331 3.798 0.231 170.365 o
1 13 1 31.837 31.707 0.512 16.794 o
1 13 2 5.033 5.204 0.211 140.147 o
1 13 3 4.300 4.300 0.201 164.041 o
1 13 4 3.854 3.697 0.191 185.537 o
1 13 5 23.785 24.203 0.382 25.728 o
1 13 6 12.065 13.001 0.291 55.829 o
1 13 7 26.515 28.312 0.442 21.239 o
1 13 8 4.374 4.702 0.241 140.228 o
1 13 9 4.779 5.204 0.241 131.602 o
1 13 10 30.937 33.104 0.543 16.454 o
1 13 11 52.952 56.312 0.774 7.647 o
1 13 12 24.696 26.101 0.452 22.789 o
1 13 13 48.093 51.108 0.764 8.614 o
1 13 14 5.151 5.697 0.271 113.941 o
1 13 15 8.785 8.901 0.311 71.847 o
1 13 16 7.626 8.700 0.291 81.079 o
1 13 17 1.181 1.497 0.231 269.550 o
1 13 18 0.504 0.492 0.211 390.493 o
1 13 19 10.517 11.102 0.332 59.170 o
1 13 20 1.876 1.899 0.221 246.103 o
1 13 21 6.982 7.605 0.271 92.034 o
1 13 22 0.334 0.301 0.191 495.712 o
1 14 0 82.255 81.308 1.135 3.868 o
1 14 1 126.553 125.222 1.718 1.829 o
1 14 2 12.280 12.006 0.321 53.956 o
1 14 3 1.995 1.808 0.201 269.631 o
1 14 4 0.176 0.301 0.191 520.183 o
1 14 5 0.043 0.201 0.181 611.486 o
1 14 6 10.499 11.001 0.271 66.141 o
1 14 7 18.446 19.209 0.362 34.045 o
1 14 8 12.058 12.408 0.301 55.798 o
1 14 9 96.503 99.925 1.216 2.997 o
1 14 10 1.580 2.100 0.261 205.901 o
1 14 11 49.436 53.911 0.834 7.909 o
1 14 12 16.344 17.803 0.402 35.807 o
1 14 13 9.674 12.106 0.362 56.823 o
1 14 14 2.814 2.793 0.241 184.902 o
1 14 15 12.131 13.211 0.332 51.939 o
1 14 16 19.153 21.510 0.492 27.285 o
1 14 17 42.958 45.904 0.703 10.161 o
1 14 18 2.391 2.502 0.221 217.721 o
1 14 19 1.072 0.904 0.231 289.273 o
1 14 20 4.434 4.702 0.271 126.486 o
1 14 21 5.331 6.098 0.281 107.319 o
1 15 0 58.192 57.718 0.864 6.687 o
1 15 1 17.790 18.697 0.392 33.907 o
1 15 2 6.776 6.902 0.281 93.458 o
1 15 3 2.891 3.004 0.241 180.851 o
1 15 4 9.439 10.107 0.321 65.551 o
1 15 5 13.616 14.196 0.352 46.035 o
1 15 6 19.209 19.601 0.372 32.527 o
1 15 7 11.655 12.307 0.311 56.151 o
1 15 8 18.131 19.300 0.392 33.151 o
1 15 9 20.981 23.198 0.442 26.745 o
1 15 10 15.573 17.300 0.382 38.232 o
1 15 11 0.013 0.100 0.251 330.307 o
1 15 12 0.293 0.492 0.231 350.383 o
1 15 13 9.840 10.499 0.321 63.468 o
1 15 14 12.090 13.402 0.342 50.962 o
1 15 15 7.120 8.610 0.291 84.038 o
1 15 16 2.103 2.401 0.221 228.728 o
1 15 17 2.575 2.793 0.271 167.174 o
1 15 18 0.332 0.100 0.231 362.402 o
1 15 19 8.946 10.499 0.372 60.030 o
1 15 20 5.921 6.410 0.311 93.320 o
1 16 0 23.851 24.514 0.482 23.124 o
1 16 1 6.092 6.410 0.291 97.379 o
1 16 2 28.648 29.407 0.563 17.771 o
1 16 3 58.136 56.312 0.894 6.644 o
1 16 4 49.598 49.309 0.804 8.321 o
1 16 5 15.327 15.703 0.442 36.389 o
1 16 6 0.341 0.603 0.261 276.260 o
1 16 7 24.163 23.901 0.512 22.386 o
1 16 8 50.057 52.605 0.824 7.963 o
1 16 9 0.223 0.201 0.251 314.159 o
1 16 10 34.676 37.806 0.754 12.133 o
1 16 11 1.242 1.597 0.241 249.693 o
1 16 12 14.192 16.396 0.422 38.620 o
1 16 13 6.896 7.003 0.311 85.636 o
1 16 14 1.189 1.296 0.321 166.112 o
1 16 15 9.870 11.001 0.372 56.678 o
1 16 16 2.247 2.301 0.261 186.870 o
1 16 17 13.129 14.708 0.442 40.148 o
1 16 18 11.776 12.699 0.462 42.343 o
1 17 0 32.979 32.712 0.663 14.239 o
1 17 1 27.241 26.403 0.583 18.648 o
1 17 2 3.878 4.009 0.311 119.279 o
1 17 3 6.431 6.098 0.342 83.937 o
1 17 4 6.275 5.998 0.342 85.042 o
1 17 5 3.570 3.406 0.321 120.967 o
1 17 6 5.108 5.305 0.362 88.374 o
1 17 7 10.021 10.911 0.422 50.960 o
1 17 8 16.083 16.607 0.532 30.443 o
1 17 9 3.045 3.697 0.332 120.193 o
1 17 10 1.747 1.999 0.251 213.342 o
1 17 11 1.912 1.899 0.271 190.176 o
1 17 12 1.955 1.808 0.332 143.294 o
1 17 13 6.203 7.003 0.311 89.686 o
1 17 14 15.266 16.909 0.452 35.163 o
1 17 15 4.023 4.300 0.261 138.447 o
1 17 16 3.694 3.898 0.332 113.239 o
1 17 17 0.377 0.603 0.261 274.638 o
1 18 0 5.226 5.405 0.342 92.870 o
1 18 1 3.001 2.793 0.311 135.610 o
1 18 2 7.899 8.098 0.352 70.681 o
1 18 3 10.885 10.599 0.382 53.480 o
1 18 4 10.242 10.800 0.402 52.688 o
1 18 5 1.613 1.698 0.301 171.804 o
1 18 6 0.359 0.201 0.311 205.250 o
1 18 7 27.774 28.312 0.784 14.592 o
1 18 8 0.121 0.492 0.271 269.761 o
1 18 9 3.939 4.009 0.301 122.932 o
1 18 10 3.350 3.697 0.352 108.965 o
1 18 11 1.761 1.999 0.301 166.353 o
1 18 12 3.036 3.406 0.271 153.998 o
1 18 13 10.135 10.398 0.372 56.775 o
1 18 14 3.152 3.597 0.281 144.944 o
1 18 15 5.797 6.199 0.301 97.529 o
1 19 0 0.977 0.703 0.231 299.756 o
1 19 1 2.450 2.602 0.271 171.335 o
1 19 2 1.953 1.999 0.332 142.072 o
1 19 3 22.534 21.309 0.673 19.883 o
1 19 4 2.805 2.693 0.291 150.687 o
1 19 5 0.868 1.196 0.251 257.715 o
1 19 6 1.222 1.296 0.261 228.521 o
1 19 7 0.171 0.301 0.281 253.651 o
1 19 8 2.077 1.999 0.281 176.676 o
1 19 9 1.378 1.196 0.241 252.302 o
1 19 10 1.172 1.397 0.291 193.611 o
1 19 11 0.874 1.296 0.261 240.436 o
1 19 12 1.780 1.597 0.251 218.360 o
1 19 13 2.227 2.401 0.321 142.131 o
1 20 0 19.694 18.305 0.613 23.912 o
1 20 1 1.229 1.397 0.251 239.944 o
1 20 2 1.686 1.497 0.221 262.234 o
1 20 3 10.194 9.595 0.382 56.555 o
1 20 4 2.875 2.693 0.291 149.633 o
1 20 5 3.359 3.104 0.291 139.951 o
1 20 6 6.284 6.098 0.321 89.510 o
1 20 7 0.978 1.005 0.271 227.963 o
1 20 8 1.592 1.597 0.281 191.554 o
1 20 9 0.894 1.105 0.231 293.356 o
1 20 10 6.718 6.098 0.352 80.256 o
1 20 11 1.214 1.296 0.251 242.316 o
1 21 0 0.839 0.492 0.221 336.588 o
1 21 1 1.182 0.804 0.181 397.803 o
1 21 2 0.276 0.603 0.251 299.722 o
1 21 3 0.969 1.005 0.201 356.200 o
1 21 4 4.812 4.300 0.281 120.570 o
1 21 5 2.774 2.793 0.291 150.389 o
1 21 6 3.314 3.205 0.261 157.230 o
1 21 7 1.342 1.497 0.261 221.507 o
2 0 0 8105.070 7552.640 125.222 0.001 o
2 0 1 1998.340 1931.710 20.234 0.011 o
2 0 2 3295.600 3249.570 33.064 0.004 o
2 0 3 96.718 97.524 0.934 3.311 o
2 0 4 197.961 198.634 1.788 0.947 o
2 0 5 0.063 0.100 0.161 773.868 o
2 0 6 10.244 10.700 0.241 71.224 o
2 0 7 759.139 757.051 6.842 0.074 o
2 0 8 93.389 97.524 1.095 3.250 o
2 0 9 21.193 22.505 0.422 27.461 o
2 0 10 450.160 458.302 4.169 0.199 o
2 0 11 235.231 240.248 2.381 0.658 o
2 0 12 13.195 13.603 0.342 48.250 o
2 0 13 91.615 87.316 1.276 3.245 o
2 0 14 17.826 17.602 0.532 28.471 o
2 0 15 130.127 126.529 1.989 1.639 o
2 0 16 66.842 64.520 1.175 4.872 o
2 0 17 0.067 0.201 0.342 177.626 o
2 0 18 46.924 43.211 0.894 8.524 o
2 0 19 5.409 5.305 0.352 89.331 o
2 0 20 6.215 5.405 0.402 73.435 o
2 0 21 13.504 12.307 0.442 41.418 o
2 0 22 92.106 84.513 1.618 2.837 o
2 0 23 4.383 4.501 0.332 105.029 o
2 0 24 5.028 4.300 0.392 83.520 o
2 0 25 8.128 7.003 0.362 70.244 o
2 0 26 3.942 3.597 0.372 97.677 o
2 0 27 11.668 9.806 0.392 51.544 o
2 1 0 6936.120 6480.930 70.629 0.001 o
2 1 1 753.793 739.249 5.144 0.081 o
2 1 2 388.178 383.072 2.682 0.290 o
2 1 3 708.962 675.633 4.240 0.095 o
2 1 4 891.842 863.276 5.194 0.061 o
2 1 5 426.121 403.788 2.542 0.255 o
2 1 6 59.807 61.908 0.482 7.529 o
2 1 7 116.426 118.722 0.894 2.521 o
2 1 8 60.376 59.607 0.532 7.462 o
2 1 9 131.758 131.532 0.995 2.060 o
2 1 10 16.116 16.808 0.281 42.927 o
2 1 11 55.422 57.015 0.543 8.206 o
2 1 12 11.932 12.498 0.261 59.601 o
2 1 13 118.960 114.422 1.216 2.325 o
2 1 14 27.831 28.312 0.472 19.973 o
2 1 15 79.265 76.717 0.914 4.475 o
2 1 16 36.322 35.405 0.502 14.677 o
2 1 17 21.360 20.797 0.402 28.687 o
2 1 18 93.463 90.410 1.145 3.302 o
2 1 19 36.964 35.505 0.543 14.054 o
2 1 20 16.855 15.301 0.382 37.824 o
2 1 21 2.510 2.200 0.231 208.887 o
2 1 22 4.332 3.898 0.261 137.019 o
2 1 23 6.784 6.601 0.261 99.260 o
2 1 24 7.809 7.505 0.271 87.177 o
2 1 25 0.610 0.904 0.201 391.410 o
2 1 26 10.202 9.203 0.281 69.603 o
2 1 27 8.557 7.294 0.261 85.286 o
2 2 0 3251.830 3176.660 26.835 0.004 o
2 2 1 368.086 353.776 2.482 0.327 o
2 2 2 377.521 356.177 2.200 0.323 o
2 2 3 1230.720 1182.940 7.173 0.032 o
2 2 4 2131.730 2058.320 12.689 0.011 o
2 2 5 894.148 871.373 5.375 0.060 o
2 2 6 874.817 856.775 5.224 0.062 o
2 2 7 347.799 345.869 2.311 0.358 o
2 2 8 72.297 70.518 0.603 5.669 o
2 2 9 52.269 51.017 0.472 9.378 o
2 2 10 183.698 186.940 1.326 1.136 o
2 2 11 151.811 153.032 1.165 1.590 o
2 2 12 79.222 78.123 0.764 4.692 o
2 2 13 110.079 110.323 1.165 2.582 o
2 2 14 48.921 49.209 0.663 9.168 o
2 2 15 6.964 7.103 0.241 100.742 o
2 2 16 38.690 38.208 0.543 13.187 o
2 2 17 42.451 41.202 0.623 11.283 o
2 2 18 0.985 1.105 0.221 307.665 o
2 2 19 4.050 3.898 0.271 135.960 o
2 2 20 10.928 10.800 0.332 58.398 o
2 2 21 30.497 28.804 0.532 17.621 o
2 2 22 32.046 30.512 0.522 16.806 o
2 2 23 1.866 1.597 0.291 176.438 o
2 2 24 0.314 0.392 0.221 381.507 o
2 2 25 42.781 37.906 0.613 11.641 o
2 2 26 6.149 5.506 0.251 111.838 o
2 2 27 1.215 1.005 0.221 297.429 o
2 3 0 999.325 945.699 5.767 0.049 o
2 3 1 1608.810 1509.910 9.112 0.019 o
2 3 2 1058.750 1011.300 6.219 0.044 o
2 3 3 2.816 2.904 0.111 305.834 o
2 3 4 63.288 62.008 0.462 7.174 o
2 3 5 72.262 72.819 0.563 5.655 o
2 3 6 45.769 44.909 0.402 11.553 o
2 3 7 5.684 5.405 0.161 147.129 o
2 3 8 25.009 25.107 0.311 25.929 o
2 3 9 100.077 99.322 0.794 3.296 o
2 3 10 123.832 122.319 0.954 2.300 o
2 3 11 142.794 141.830 1.115 1.780 o
2 3 12 33.133 33.205 0.452 16.766 o
2 3 13 69.672 68.408 0.854 5.401 o
2 3 14 15.818 16.396 0.321 41.767 o
2 3 15 242.809 236.048 2.612 0.621 o
2 3 16 1.057 1.105 0.221 303.529 o
2 3 17 23.574 23.097 0.392 26.086 o
2 3 18 78.572 75.511 0.964 4.451 o
2 3 19 102.780 97.212 1.196 2.887 o
2 3 20 15.010 13.603 0.372 42.646 o
2 3 21 9.691 9.595 0.291 69.559 o
2 3 22 0.394 0.492 0.221 370.374 o
2 3 23 7.389 6.701 0.291 87.982 o
2 3 24 7.769 6.802 0.291 85.472 o
2 3 25 4.756 4.400 0.231 141.428 o
2 3 26 2.455 2.301 0.221 218.883 o
2 3 27 0.193 0.201 0.211 437.662 o
2 4 0 824.350 779.154 4.712 0.072 o
2 4 1 80.570 81.017 0.553 4.828 o
2 4 2 117.572 109.419 0.804 2.650 o
2 4 3 1.835 1.999 0.121 409.324 o
2 4 4 411.999 400.985 2.532 0.266 o
2 4 5 78.988 76.616 0.623 4.965 o
2 4 6 0.646 0.603 0.161 556.854 o
2 4 7 6.575 6.601 0.181 121.472 o
2 4 8 165.699 170.533 1.236 1.352 o
2 4 9 2.622 2.693 0.171 258.082 o
2 4 10 220.455 222.646 1.587 0.818 o
2 4 11 82.326 81.117 0.774 4.430 o
2 4 12 4.679 4.200 0.201 158.036 o
2 4 13 57.741 55.709 0.743 7.277 o
2 4 14 42.289 38.911 0.522 12.337 o
2 4 15 62.611 61.114 0.774 6.442 o
2 4 16 120.116 116.622 1.346 2.203 o
2 4 17 22.267 21.801 0.382 28.007 o
2 4 18 138.330 129.723 1.557 1.738 o
2 4 19 14.062 13.804 0.321 47.628 o
2 4 20 3.694 3.205 0.281 140.156 o
2 4 21 4.783 4.400 0.241 136.714 o
2 4 22 11.148 10.207 0.281 64.106 o
2 4 23 6.140 6.098 0.281 100.843 o
2 4 24 0.328 0.100 0.211 428.106 o
2 4 25 4.557 4.400 0.251 135.336 o
2 4 26 1.616 1.196 0.221 272.195 o
2 5 0 87.365 84.614 0.603 4.297 o
2 5 1 491.833 473.894 3.014 0.191 o
2 5 2 10.682 10.700 0.151 78.517 o
2 5 3 78.037 76.315 0.613 5.050 o
2 5 4 231.768 225.248 1.527 0.775 o
2 5 5 18.661 19.109 0.241 38.309 o
2 5 6 160.960 164.234 1.186 1.434 o
2 5 7 396.398 396.675 2.642 0.278 o
2 5 8 116.346 116.321 0.944 2.521 o
2 5 9 98.802 101.120 0.824 3.283 o
2 5 10 225.882 223.048 1.597 0.795 o
2 5 11 13.954 14.608 0.281 49.691 o
2 5 12 32.739 33.004 0.492 16.462 o
2 5 13 30.883 29.306 0.452 18.568 o
2 5 14 107.524 105.521 1.226 2.646 o
2 5 15 38.837 36.610 0.522 13.547 o
2 5 16 0.535 0.603 0.201 413.715 o
2 5 17 9.185 8.610 0.261 78.354 o
2 5 18 17.824 16.607 0.332 37.906 o
2 5 19 34.032 32.903 0.583 14.900 o
2 5 20 24.154 22.706 0.422 25.032 o
2 5 21 5.816 5.797 0.271 107.521 o
2 5 22 1.560 1.808 0.221 260.947 o
2 5 23 12.569 11.102 0.321 54.385 o
2 5 24 11.822 11.202 0.311 57.248 o
2 5 25 15.736 15.000 0.321 43.152 o
2 5 26 1.168 1.296 0.231 274.832 o
2 6 0 177.300 175.436 1.206 1.243 o
2 6 1 17.552 16.396 0.211 43.676 o
2 6 2 216.374 212.549 1.467 0.869 o
2 6 3 273.072 268.258 1.798 0.568 o
2 6 4 280.067 283.459 1.889 0.531 o
2 6 5 9.072 9.806 0.191 85.808 o
2 6 6 329.507 335.872 2.170 0.391 o
2 6 7 32.238 33.205 0.372 18.100 o
2 6 8 109.105 110.916 0.904 2.782 o
2 6 9 77.649 80.715 0.733 4.755 o
2 6 10 101.870 104.426 1.065 2.935 o
2 6 11 149.143 146.230 1.467 1.561 o
2 6 12 55.608 54.805 0.784 7.396 o
2 6 13 44.517 44.507 0.593 10.744 o
2 6 14 36.517 35.113 0.492 14.764 o
2 6 15 85.068 82.815 1.015 3.911 o
2 6 16 171.002 164.234 1.949 1.166 o
2 6 17 22.092 21.410 0.392 28.050 o
2 6 18 9.284 9.002 0.332 66.757 o
2 6 19 2.794 2.793 0.241 185.360 o
2 6 20 26.885 26.403 0.472 20.985 o
2 6 21 2.629 2.904 0.231 196.191 o
2 6 22 3.421 3.406 0.241 166.057 o
2 6 23 11.175 10.499 0.352 55.998 o
2 6 24 5.343 4.903 0.231 130.354 o
2 6 25 2.088 1.899 0.221 238.114 o
2 6 26 2.011 2.200 0.251 203.178 o
2 7 0 335.701 328.568 2.180 0.388 o
2 7 1 127.312 128.427 0.975 2.170 o
2 7 2 3.992 4.200 0.171 188.161 o
2 7 3 87.546 87.618 0.713 4.094 o
2 7 4 89.144 89.426 0.703 3.992 o
2 7 5 185.902 184.137 1.316 1.132 o
2 7 6 107.590 111.820 0.884 2.823 o
2 7 7 107.677 109.228 0.884 2.855 o
2 7 8 65.956 67.112 0.653 6.215 o
2 7 9 0.060 0.301 0.191 539.800 o
2 7 10 77.260 75.210 0.844 4.747 o
2 7 11 42.125 42.910 0.633 11.100 o
2 7 12 56.065 56.412 0.723 7.497 o
2 7 13 57.034 57.718 0.743 7.245 o
2 7 14 25.115 25.599 0.402 23.780 o
2 7 15 13.436 13.704 0.301 50.581 o
2 7 16 15.181 14.899 0.311 44.874 o
2 7 17 16.905 16.808 0.342 38.658 o
2 7 18 0.548 0.804 0.221 346.235 o
2 7 19 19.968 19.702 0.392 30.917 o
2 7 20 8.424 8.700 0.291 77.093 o
2 7 21 6.117 6.199 0.251 108.982 o
2 7 22 7.115 7.193 0.291 88.144 o
2 7 23 11.393 11.403 0.291 60.222 o
2 7 24 1.407 1.698 0.211 286.169 o
2 7 25 14.255 13.211 0.311 48.549 o
2 8 0 3.393 3.406 0.151 231.277 o
2 8 1 193.333 183.946 1.286 1.090 o
2 8 2 60.412 60.511 0.563 7.321 o
2 8 3 101.467 103.421 0.824 3.161 o
2 8 4 20.822 21.209 0.271 32.979 o
2 8 5 491.814 495.696 3.245 0.184 o
2 8 6 270.595 270.458 1.929 0.564 o
2 8 7 226.796 229.548 1.839 0.756 o
2 8 8 113.701 112.523 1.135 2.501 o
2 8 9 3.434 3.597 0.191 197.343 o
2 8 10 1.123 0.904 0.211 325.946 o
2 8 11 41.331 42.508 0.563 11.837 o
2 8 12 89.912 90.220 1.085 3.495 o
2 8 13 2.775 3.004 0.191 226.050 o
2 8 14 30.509 30.612 0.452 18.440 o
2 8 15 57.099 55.006 0.723 7.460 o
2 8 16 19.462 18.104 0.352 33.870 o
2 8 17 10.088 10.107 0.271 69.498 o
2 8 18 11.379 12.307 0.321 55.972 o
2 8 19 44.654 45.110 0.683 10.072 o
2 8 20 53.216 52.806 0.733 7.998 o
2 8 21 9.377 9.203 0.301 70.248 o
2 8 22 7.738 7.505 0.291 83.676 o
2 8 23 26.731 25.308 0.422 22.398 o
2 8 24 0.132 0.100 0.221 412.550 o
2 8 25 5.356 5.204 0.231 128.376 o
2 9 0 107.830 110.122 0.894 2.832 o
2 9 1 111.211 111.519 0.914 2.715 o
2 9 2 86.532 85.809 0.754 4.136 o
2 9 3 80.297 80.916 0.723 4.616 o
2 9 4 3.766 4.300 0.161 198.620 o
2 9 5 95.154 97.423 0.904 3.394 o
2 9 6 79.853 78.415 0.864 4.487 o
2 9 7 10.123 10.499 0.241 72.191 o
2 9 8 106.536 107.319 1.316 2.574 o
2 9 9 99.493 102.517 1.276 2.826 o
2 9 10 10.153 10.800 0.261 69.041 o
2 9 11 2.204 2.301 0.231 216.424 o
2 9 12 12.938 12.599 0.271 55.601 o
2 9 13 92.382 92.118 1.105 3.356 o
2 9 14 30.141 29.105 0.442 19.120 o
2 9 15 0.149 0.301 0.201 477.923 o
2 9 16 3.813 4.009 0.221 165.082 o
2 9 17 5.514 6.199 0.281 105.386 o
2 9 18 5.110 5.606 0.291 108.115 o
2 9 19 8.754 8.500 0.321 71.266 o
2 9 20 51.398 51.510 0.733 8.306 o
2 9 21 2.560 2.602 0.221 211.102 o
2 9 22 3.766 4.109 0.221 165.030 o
2 9 23 13.242 12.599 0.311 51.618 o
2 9 24 3.263 3.496 0.221 181.631 o
2 10 0 47.152 45.512 0.502 10.663 o
2 10 1 56.092 54.614 0.583 8.133 o
2 10 2 173.871 169.338 1.628 1.206 o
2 10 3 80.245 78.817 0.904 4.391 o
2 10 4 13.882 14.196 0.271 51.022 o
2 10 5 33.790 34.601 0.492 15.779 o
2 10 6 5.728 6.098 0.221 122.318 o
2 10 7 195.548 199.237 2.331 0.870 o
2 10 8 40.677 41.714 0.563 12.080 o
2 10 9 76.515 80.615 1.015 4.336 o
2 10 10 55.940 58.814 0.764 7.228 o
2 10 11 30.304 31.707 0.462 18.139 o
2 10 12 9.648 10.499 0.281 69.222 o
2 10 13 57.023 58.311 0.764 7.141 o
2 10 14 1.295 1.597 0.221 277.926 o
2 10 15 9.414 9.906 0.281 71.416 o
2 10 16 16.274 16.909 0.362 38.531 o
2 10 17 4.988 4.903 0.271 119.442 o
2 10 18 3.530 3.697 0.251 155.519 o
2 10 19 3.407 4.300 0.231 164.112 o
2 10 20 2.837 2.904 0.251 175.595 o
2 10 21 4.492 4.501 0.221 149.166 o
2 10 22 0.247 0.603 0.201 446.003 o
2 10 23 4.030 4.009 0.251 145.300 o
2 10 24 10.493 11.704 0.311 60.508 o
2 11 0 15.651 15.000 0.332 42.730 o
2 11 1 19.720 19.109 0.372 32.229 o
2 11 2 16.966 16.808 0.432 34.194 o
2 11 3 9.700 9.203 0.261 74.453 o
2 11 4 74.376 75.210 0.975 4.655 o
2 11 5 26.058 27.598 0.402 22.496 o
2 11 6 23.864 24.102 0.382 25.706 o
2 11 7 115.854 119.626 1.376 2.231 o
2 11 8 25.969 27.799 0.422 22.099 o
2 11 9 50.930 52.906 0.683 8.515 o
2 11 10 20.411 22.213 0.372 29.863 o
2 11 11 31.896 32.511 0.492 16.884 o
2 11 12 1.794 1.698 0.191 297.776 o
2 11 13 102.346 105.722 1.286 2.711 o
2 11 14 8.671 8.700 0.261 80.765 o
2 11 15 0.116 0.201 0.221 409.125 o
2 11 16 6.256 6.802 0.271 99.956 o
2 11 17 1.128 1.005 0.251 251.101 o
2 11 18 20.607 22.213 0.402 28.728 o
2 11 19 2.852 3.104 0.221 196.191 o
2 11 20 23.961 24.906 0.442 23.895 o
2 11 21 2.614 3.004 0.221 203.861 o
2 11 22 0.140 0.301 0.221 401.746 o
2 11 23 0.045 0.201 0.241 351.825 o
2 12 0 8.700 8.399 0.261 81.413 o
2 12 1 1.465 1.497 0.191 324.112 o
2 12 2 67.913 67.313 0.884 5.483 o
2 12 3 36.534 38.107 0.593 13.304 o
2 12 4 5.047 5.998 0.251 120.291 o
2 12 5 11.354 12.307 0.271 60.854 o
2 12 6 9.049 10.007 0.261 75.616 o
2 12 7 19.481 20.998 0.372 31.455 o
2 12 8 4.489 4.903 0.241 137.285 o
2 12 9 1.047 0.904 0.201 354.082 o
2 12 10 40.132 42.005 0.583 12.014 o
2 12 11 7.705 8.610 0.261 86.421 o
2 12 12 8.687 10.107 0.261 77.114 o
2 12 13 21.059 22.605 0.422 27.533 o
2 12 14 28.539 29.608 0.502 18.791 o
2 12 15 3.577 4.300 0.261 144.640 o
2 12 16 1.594 1.597 0.221 264.069 o
2 12 17 8.062 8.700 0.271 82.336 o
2 12 18 0.298 0.703 0.211 399.992 o
2 12 19 9.144 9.806 0.291 71.381 o
2 12 20 3.060 3.205 0.231 182.292 o
2 12 21 3.227 3.597 0.231 174.509 o
2 12 22 6.954 7.505 0.261 94.775 o
2 13 0 44.989 43.914 0.683 10.117 o
2 13 1 146.750 146.733 1.869 1.439 o
2 13 2 40.278 39.614 0.623 11.925 o
2 13 3 13.622 14.196 0.342 46.733 o
2 13 4 15.002 15.603 0.372 40.979 o
2 13 5 47.308 48.516 0.683 9.358 o
2 13 6 7.412 7.997 0.241 94.160 o
2 13 7 54.768 59.115 0.784 7.257 o
2 13 8 2.702 2.793 0.211 213.306 o
2 13 9 42.004 44.407 0.663 10.755 o
2 13 10 6.732 7.505 0.261 96.333 o
2 13 11 12.233 13.302 0.311 53.264 o
2 13 12 27.599 29.407 0.502 19.280 o
2 13 13 34.412 37.012 0.623 13.712 o
2 13 14 0.276 0.603 0.241 322.365 o
2 13 15 7.295 7.907 0.281 87.043 o
2 13 16 0.848 1.196 0.221 313.171 o
2 13 17 0.453 0.804 0.271 249.858 o
2 13 18 13.050 13.905 0.342 48.238 o
2 13 19 28.500 30.412 0.502 18.624 o
2 13 20 2.034 2.100 0.241 214.159 o
2 13 21 2.502 2.793 0.221 210.031 o
2 14 0 80.600 78.917 1.125 3.999 o
2 14 1 33.207 32.300 0.553 15.650 o
2 14 2 81.411 80.816 1.135 3.911 o
2 14 3 0.387 0.301 0.211 411.155 o
2 14 4 22.319 23.901 0.442 25.429 o
2 14 5 9.220 9.494 0.291 71.716 o
2 14 6 9.455 10.107 0.281 70.819 o
2 14 7 7.609 8.098 0.251 90.504 o
2 14 8 8.845 9.595 0.281 74.603 o
2 14 9 27.877 28.603 0.462 20.053 o
2 14 10 28.427 30.904 0.543 17.886 o
2 14 11 31.847 35.304 0.613 14.831 o
2 14 12 21.934 23.298 0.452 25.668 o
2 14 13 1.128 1.597 0.241 254.270 o
2 14 14 5.013 5.506 0.281 112.737 o
2 14 15 1.418 1.397 0.241 246.771 o
2 14 16 29.415 31.507 0.512 17.820 o
2 14 17 1.507 1.899 0.241 234.322 o
2 14 18 0.518 0.301 0.211 398.180 o
2 14 19 1.818 2.200 0.231 230.536 o
2 14 20 9.931 10.499 0.342 60.737 o
2 15 0 27.860 27.207 0.502 19.690 o
2 15 1 95.412 92.922 1.276 3.056 o
2 15 2 12.119 12.106 0.321 54.246 o
2 15 3 42.755 42.709 0.693 10.554 o
2 15 4 17.355 17.501 0.392 35.180 o
2 15 5 8.083 8.098 0.291 80.277 o
2 15 6 16.522 17.200 0.392 36.462 o
2 15 7 39.303 41.714 0.733 10.979 o
2 15 8 21.353 22.605 0.452 26.384 o
2 15 9 0.265 0.492 0.241 326.605 o
2 15 10 3.625 4.300 0.261 143.959 o
2 15 11 5.926 6.309 0.301 96.244 o
2 15 12 13.567 14.799 0.372 44.153 o
2 15 13 0.487 0.492 0.221 362.827 o
2 15 14 6.843 8.198 0.311 82.665 o
2 15 15 10.836 12.800 0.342 54.837 o
2 15 16 23.376 26.704 0.472 22.972 o
2 15 17 3.933 4.702 0.281 127.933 o
2 15 18 1.648 1.698 0.271 199.003 o
2 15 19 12.984 15.100 0.362 45.675 o
2 16 0 1.569 1.899 0.291 179.389 o
2 16 1 14.435 13.905 0.382 42.728 o
2 16 2 12.848 12.800 0.372 47.490 o
2 16 3 20.956 20.505 0.452 27.563 o
2 16 4 23.322 23.610 0.502 23.244 o
2 16 5 4.760 4.993 0.321 103.603 o
2 16 6 42.964 45.110 0.794 9.599 o
2 16 7 28.414 29.306 0.603 17.206 o
2 16 8 5.114 5.697 0.311 101.427 o
2 16 9 7.275 7.394 0.342 76.608 o
2 16 10 51.551 54.011 0.814 7.757 o
2 16 11 11.534 12.408 0.321 55.409 o
2 16 12 3.673 4.009 0.241 156.235 o
2 16 13 11.942 13.302 0.372 48.870 o
2 16 14 1.760 1.899 0.221 250.682 o
2 16 15 11.580 12.408 0.332 54.349 o
2 16 16 0.583 0.804 0.281 230.158 o
2 16 17 2.942 3.205 0.231 184.969 o
2 16 18 7.731 8.299 0.291 81.583 o
2 17 0 3.703 3.798 0.281 136.168 o
2 17 1 8.397 8.901 0.372 64.283 o
2 17 2 4.179 4.200 0.321 111.595 o
2 17 3 3.765 4.300 0.311 118.954 o
2 17 4 4.377 4.903 0.321 106.978 o
2 17 5 19.341 19.903 0.462 28.884 o
2 17 6 2.793 2.693 0.251 178.733 o
2 17 7 16.669 16.708 0.412 35.600 o
2 17 8 48.381 49.912 0.854 8.166 o
2 17 9 15.450 16.105 0.432 36.520 o
2 17 10 0.626 0.904 0.241 293.526 o
2 17 11 6.487 7.294 0.382 72.537 o
2 17 12 3.072 3.104 0.271 155.846 o
2 17 13 4.011 4.109 0.291 125.989 o
2 17 14 6.102 6.902 0.352 81.313 o
2 17 15 1.733 2.100 0.281 182.781 o
2 17 16 2.730 3.205 0.271 160.739 o
2 17 17 0.244 0.201 0.271 270.789 o
2 18 0 11.506 10.599 0.342 55.993 o
2 18 1 12.485 12.207 0.342 51.441 o
2 18 2 13.610 13.001 0.362 46.512 o
2 18 3 25.371 24.604 0.512 21.484 o
2 18 4 32.407 31.507 0.673 14.446 o
2 18 5 1.223 1.105 0.231 276.741 o
2 18 6 0.541 0.603 0.281 234.868 o
2 18 7 9.796 9.595 0.432 51.853 o
2 18 8 1.296 1.497 0.291 189.588 o
2 18 9 4.319 4.109 0.311 114.599 o
2 18 10 4.652 4.802 0.372 89.629 o
2 18 11 1.058 1.105 0.261 237.297 o
2 18 12 5.843 5.204 0.352 87.146 o
2 18 13 0.496 0.492 0.311 198.294 o
2 18 14 9.485 10.700 0.482 46.159 o
2 18 15 1.869 1.999 0.281 180.959 o
2 19 0 4.408 3.898 0.261 136.037 o
2 19 1 1.335 1.196 0.261 226.487 o
2 19 2 1.491 1.597 0.261 215.506 o
2 19 3 10.197 10.207 0.392 54.610 o
2 19 4 2.129 2.200 0.352 127.096 o
2 19 5 9.654 9.494 0.382 58.180 o
2 19 6 17.023 15.703 0.502 31.389 o
2 19 7 1.740 2.200 0.291 173.005 o
2 19 8 9.209 8.500 0.392 59.598 o
2 19 9 0.560 0.492 0.241 308.609 o
2 19 10 1.585 1.397 0.291 184.319 o
2 19 11 0.734 1.005 0.251 267.491 o
2 19 12 3.722 3.798 0.311 121.898 o
2 19 13 0.779 0.904 0.261 251.314 o
2 20 0 4.376 2.904 0.613 46.407 o
2 20 1 0.885 0.703 0.231 304.962 o
2 20 2 3.263 2.301 0.241 180.395 o
2 20 3 11.031 9.806 0.382 54.103 o
2 20 4 7.666 6.601 0.311 82.538 o
2 20 5 1.675 1.397 0.271 202.154 o
2 20 6 1.019 1.105 0.241 269.463 o
2 20 7 6.884 6.500 0.332 82.725 o
2 20 8 1.958 2.301 0.241 213.431 o
2 20 9 10.062 9.595 0.432 51.261 o
2 20 10 1.273 1.397 0.261 225.248 o
2 21 0 7.320 7.394 0.603 40.358 o
2 21 1 0.158 0.000 0.161 758.235 o
2 21 2 0.234 0.100 0.181 581.575 o
2 21 3 5.097 4.993 1.276 12.173 o
2 21 4 0.585 0.201 0.191 467.523 o
2 21 5 5.782 4.802 0.291 105.866 o
2 21 6 8.192 6.902 0.342 73.652 o
2 21 7 0.699 0.301 0.211 381.458 o
3 0 0 1693.660 1626.640 15.723 0.015 o
3 0 1 2121.870 2023.920 17.441 0.010 o
3 0 2 914.299 876.778 8.017 0.053 o
3 0 3 31.192 31.205 0.392 18.815 o
3 0 4 34.361 34.912 0.412 16.399 o
3 0 5 24.966 23.901 0.342 25.827 o
3 0 6 39.508 40.006 0.583 12.398 o
3 0 7 416.623 417.181 3.828 0.234 o
3 0 8 567.523 569.921 5.214 0.129 o
3 0 9 382.065 390.778 3.587 0.271 o
3 0 10 0.829 0.703 0.221 330.042 o
3 0 11 73.031 76.616 0.985 4.669 o
3 0 12 19.489 20.013 0.512 26.911 o
3 0 13 7.597 7.907 0.352 72.284 o
3 0 14 61.991 60.903 1.115 5.427 o
3 0 15 98.277 94.912 1.527 2.688 o
3 0 16 3.436 3.205 0.291 138.285 o
3 0 17 25.236 24.002 0.603 19.686 o
3 0 18 6.641 6.309 0.392 71.954 o
3 0 19 5.379 5.305 0.372 84.310 o
3 0 20 1.049 0.392 0.352 151.204 o
3 0 21 4.045 4.300 0.362 98.001 o
3 0 22 13.369 11.403 0.512 37.330 o
3 0 23 0.417 0.392 0.311 201.425 o
3 0 24 17.571 15.100 0.472 32.557 o
3 0 25 33.343 29.809 0.693 14.155 o
3 0 26 8.247 6.601 0.352 72.295 o
3 0 27 0.879 0.804 0.301 196.796 o
3 1 0 1774.780 1716.340 10.670 0.016 o
3 1 1 4199.780 4021.430 25.458 0.003 o
3 1 2 1154.380 1109.630 6.731 0.037 o
3 1 3 1466.860 1436.190 8.751 0.023 o
3 1 4 597.353 584.720 3.697 0.130 o
3 1 5 50.810 50.816 0.402 9.919 o
3 1 6 403.961 402.382 2.642 0.270 o
3 1 7 323.667 321.968 2.120 0.411 o
3 1 8 30.108 32.612 0.352 19.526 o
3 1 9 154.713 155.734 1.125 1.554 o
3 1 10 122.499 124.730 0.964 2.298 o
3 1 11 210.931 218.346 1.567 0.870 o
3 1 12 188.982 181.936 1.628 1.067 o
3 1 13 56.275 54.805 0.713 7.603 o
3 1 14 19.636 20.104 0.362 32.128 o
3 1 15 153.031 148.430 1.668 1.445 o
3 1 16 4.228 4.501 0.231 148.527 o
3 1 17 11.765 11.102 0.301 58.543 o
3 1 18 168.811 159.833 1.889 1.211 o
3 1 19 1.622 1.597 0.241 235.596 o
3 1 20 7.062 6.410 0.311 86.375 o
3 1 21 8.045 6.802 0.281 85.891 o
3 1 22 3.761 3.697 0.251 151.778 o
3 1 23 1.796 1.999 0.221 247.291 o
3 1 24 1.258 1.296 0.241 255.104 o
3 1 25 8.372 7.103 0.291 81.355 o
3 1 26 7.002 5.606 0.251 103.966 o
3 1 27 5.143 4.400 0.261 124.235 o
3 2 0 1556.010 1474.700 8.901 0.021 o
3 2 1 418.596 402.984 2.552 0.260 o
3 2 2 884.020 844.167 5.134 0.062 o
3 2 3 766.027 744.945 4.541 0.081 o
3 2 4 366.781 361.873 2.301 0.328 o
3 2 5 122.726 123.324 0.874 2.349 o
3 2 6 297.066 300.267 2.019 0.475 o
3 2 7 274.402 271.453 1.839 0.559 o
3 2 8 12.590 13.804 0.231 57.932 o
3 2 9 128.814 128.528 0.975 2.143 o
3 2 10 253.544 256.453 1.788 0.634 o
3 2 11 31.686 31.507 0.372 18.760 o
3 2 12 60.797 60.813 0.703 6.842 o
3 2 13 4.059 4.109 0.221 159.677 o
3 2 14 28.897 27.598 0.412 20.637 o
3 2 15 31.407 31.205 0.452 17.904 o
3 2 16 29.851 29.105 0.472 18.789 o
3 2 17 0.917 1.296 0.211 326.659 o
3 2 18 15.673 15.100 0.321 43.175 o
3 2 19 68.527 64.309 0.864 5.596 o
3 2 20 0.352 0.392 0.241 324.240 o
3 2 21 1.517 1.397 0.271 206.326 o
3 2 22 12.840 11.604 0.301 54.755 o
3 2 23 11.276 10.107 0.342 57.320 o
3 2 24 0.944 1.105 0.211 331.249 o
3 2 25 9.649 8.299 0.291 72.440 o
3 2 26 0.216 0.392 0.211 424.394 o
3 3 0 489.720 459.497 2.893 0.197 o
3 3 1 311.625 297.454 1.859 0.459 o
3 3 2 46.252 44.808 0.362 11.648 o
3 3 3 335.503 332.667 2.130 0.387 o
3 3 4 131.526 129.924 0.914 2.109 o
3 3 5 99.993 98.528 0.754 3.344 o
3 3 6 733.151 734.848 4.802 0.085 o
3 3 7 67.084 69.021 0.603 6.150 o
3 3 8 338.139 341.177 2.281 0.373 o
3 3 9 229.940 230.944 1.597 0.765 o
3 3 10 13.967 15.000 0.251 51.120 o
3 3 11 31.398 31.205 0.382 18.846 o
3 3 12 41.533 39.102 0.512 12.578 o
3 3 13 78.102 79.219 1.015 4.295 o
3 3 14 13.774 14.708 0.311 47.963 o
3 3 15 29.088 28.804 0.462 19.390 o
3 3 16 175.846 165.741 1.909 1.140 o
3 3 17 17.009 15.502 0.321 40.513 o
3 3 18 29.466 27.910 0.472 19.258 o
3 3 19 18.837 17.712 0.352 34.896 o
3 3 20 41.004 37.605 0.613 12.073 o
3 3 21 19.662 17.200 0.372 33.393 o
3 3 22 30.446 28.211 0.462 18.877 o
3 3 23 4.083 3.798 0.241 151.254 o
3 3 24 15.736 13.905 0.332 43.569 o
3 3 25 12.426 11.102 0.281 58.439 o
3 3 26 11.202 10.298 0.372 54.102 o
3 4 0 1234.050 1199.340 7.636 0.032 o
3 4 1 250.492 245.552 1.587 0.672 o
3 4 2 329.151 321.063 2.070 0.405 o
3 4 3 835.583 802.865 5.023 0.069 o
3 4 4 220.319 213.342 1.467 0.850 o
3 4 5 141.257 144.532 1.025 1.812 o
3 4 6 349.222 349.867 2.301 0.354 o
3 4 7 1.884 2.301 0.151 338.000 o
3 4 8 113.572 117.326 0.904 2.595 o
3 4 9 238.112 243.945 1.688 0.706 o
3 4 10 89.650 94.520 0.804 3.755 o
3 4 11 20.298 20.606 0.342 31.794 o
3 4 12 5.411 5.998 0.221 126.511 o
3 4 13 169.527 169.237 2.009 1.144 o
3 4 14 53.261 50.605 0.663 8.447 o
3 4 15 8.562 8.299 0.261 82.432 o
3 4 16 33.497 31.808 0.462 16.776 o
3 4 17 27.383 25.308 0.412 22.190 o
3 4 18 3.701 3.798 0.221 169.287 o
3 4 19 52.545 49.611 0.733 8.281 o
3 4 20 25.872 23.409 0.422 23.570 o
3 4 21 0.960 1.005 0.231 292.518 o
3 4 22 12.722 12.207 0.311 53.415 o
3 4 23 2.013 1.899 0.221 240.881 o
3 4 24 1.120 0.392 0.241 281.442 o
3 4 25 23.876 22.002 0.412 25.765 o
3 4 26 1.220 1.196 0.211 310.631 o
3 5 0 12.898 12.408 0.141 65.304 o
3 5 1 1078.610 1042.910 6.711 0.041 o
3 5 2 12.943 12.498 0.181 62.473 o
3 5 3 141.129 139.730 1.025 1.847 o
3 5 4 36.810 37.012 0.362 15.551 o
3 5 5 68.693 69.312 0.563 6.083 o
3 5 6 230.562 242.448 1.678 0.735 o
3 5 7 133.692 132.627 1.005 2.016 o
3 5 8 13.631 14.306 0.231 54.174 o
3 5 9 86.437 86.613 0.774 4.097 o
3 5 10 155.782 151.133 1.296 1.521 o
3 5 11 16.820 16.296 0.301 41.154 o
3 5 12 22.945 22.213 0.392 26.963 o
3 5 13 105.971 106.214 1.236 2.665 o
3 5 14 20.331 20.204 0.362 31.311 o
3 5 15 30.453 30.612 0.452 18.465 o
3 5 16 53.045 51.610 0.713 8.183 o
3 5 17 0.517 0.392 0.201 427.020 o
3 5 18 2.621 2.602 0.221 209.331 o
3 5 19 43.706 42.709 0.663 10.594 o
3 5 20 34.102 32.109 0.543 15.503 o
3 5 21 13.049 12.498 0.321 51.409 o
3 5 22 19.153 18.506 0.372 33.223 o
3 5 23 17.282 15.703 0.342 38.924 o
3 5 24 0.296 0.804 0.281 239.827 o
3 5 25 5.825 4.903 0.231 124.658 o
3 5 26 10.714 10.107 0.291 64.700 o
3 6 0 35.995 35.606 0.321 16.465 o
3 6 1 92.107 89.617 0.683 3.879 o
3 6 2 186.519 190.335 1.316 1.108 o
3 6 3 32.432 33.305 0.342 18.324 o
3 6 4 93.856 94.027 0.754 3.650 o
3 6 5 207.686 213.342 1.457 0.909 o
3 6 6 448.439 446.889 2.934 0.221 o
3 6 7 11.529 10.700 0.211 68.950 o
3 6 8 20.795 21.701 0.291 32.152 o
3 6 9 74.047 71.814 0.713 5.290 o
3 6 10 15.013 15.301 0.291 45.993 o
3 6 11 12.189 13.302 0.301 54.222 o
3 6 12 5.016 4.903 0.231 134.489 o
3 6 13 84.074 82.916 1.005 3.965 o
3 6 14 34.574 34.310 0.522 15.210 o
3 6 15 37.462 37.906 0.532 13.660 o
3 6 16 28.289 28.211 0.442 20.289 o
3 6 17 6.328 5.998 0.241 110.809 o
3 6 18 11.252 11.202 0.281 62.030 o
3 6 19 2.168 2.401 0.261 187.529 o
3 6 20 82.445 78.023 1.085 4.009 o
3 6 21 2.763 2.502 0.221 206.718 o
3 6 22 3.256 3.406 0.231 175.885 o
3 6 23 4.355 3.898 0.241 146.291 o
3 6 24 0.556 0.492 0.231 331.865 o
3 6 25 2.749 3.104 0.221 198.869 o
3 7 0 76.461 79.007 0.623 5.049 o
3 7 1 1.463 1.597 0.131 455.177 o
3 7 2 48.236 47.712 0.442 10.534 o
3 7 3 209.646 205.235 1.397 0.926 o
3 7 4 3.100 3.406 0.161 233.959 o
3 7 5 33.663 34.209 0.362 17.353 o
3 7 6 74.041 75.923 0.663 5.244 o
3 7 7 57.271 59.708 0.553 7.765 o
3 7 8 145.184 144.633 1.226 1.696 o
3 7 9 59.020 59.014 0.703 7.112 o
3 7 10 238.170 232.954 2.522 0.646 o
3 7 11 171.601 172.834 2.130 1.091 o
3 7 12 2.057 2.401 0.201 253.803 o
3 7 13 59.819 58.211 0.754 6.902 o
3 7 14 25.292 24.404 0.382 24.513 o
3 7 15 25.477 24.404 0.412 23.723 o
3 7 16 1.539 1.597 0.211 281.995 o
3 7 17 1.208 1.105 0.231 277.468 o
3 7 18 0.508 0.603 0.251 287.625 o
3 7 19 5.556 5.506 0.261 114.303 o
3 7 20 36.705 35.606 0.593 13.597 o
3 7 21 3.466 3.406 0.231 171.595 o
3 7 22 3.942 3.798 0.251 148.189 o
3 7 23 6.575 6.500 0.241 106.389 o
3 7 24 7.605 7.294 0.281 87.019 o
3 7 25 2.813 2.793 0.221 201.306 o
3 8 0 92.810 90.823 0.723 3.785 o
3 8 1 547.374 539.510 3.466 0.153 o
3 8 2 122.349 123.625 0.964 2.311 o
3 8 3 175.061 175.336 1.286 1.246 o
3 8 4 138.687 143.035 1.105 1.830 o
3 8 5 61.259 63.415 0.563 7.070 o
3 8 6 19.634 20.606 0.291 34.223 o
3 8 7 26.039 26.503 0.382 23.256 o
3 8 8 7.581 8.098 0.221 96.595 o
3 8 9 30.288 30.210 0.472 18.334 o
3 8 10 147.184 149.234 1.688 1.489 o
3 8 11 9.640 9.404 0.261 74.266 o
3 8 12 61.893 62.008 0.814 6.342 o
3 8 13 1.038 1.105 0.191 371.080 o
3 8 14 17.887 17.200 0.352 36.494 o
3 8 15 4.333 4.400 0.221 152.527 o
3 8 16 50.500 49.611 0.703 8.702 o
3 8 17 17.139 17.602 0.372 36.327 o
3 8 18 12.108 12.408 0.321 53.880 o
3 8 19 1.251 1.397 0.261 225.963 o
3 8 20 0.792 1.005 0.221 322.585 o
3 8 21 5.385 5.506 0.251 119.334 o
3 8 22 10.397 10.007 0.281 67.246 o
3 8 23 12.728 12.800 0.311 52.643 o
3 8 24 2.510 2.602 0.271 170.185 o
3 8 25 5.115 4.903 0.241 129.347 o
3 9 0 169.140 165.630 1.216 1.347 o
3 9 1 143.133 141.629 1.085 1.787 o
3 9 2 159.695 160.537 1.246 1.449 o
3 9 3 214.182 210.941 1.698 0.857 o
3 9 4 91.616 89.316 0.874 3.702 o
3 9 5 145.483 145.025 1.427 1.620 o
3 9 6 59.987 58.603 0.683 7.099 o
3 9 7 10.760 10.800 0.271 65.542 o
3 9 8 65.507 67.112 0.844 5.765 o
3 9 9 58.170 60.110 0.764 6.936 o
3 9 10 31.755 32.109 0.472 17.291 o
3 9 11 48.697 50.013 0.673 9.088 o
3 9 12 28.233 28.904 0.442 20.136 o
3 9 13 43.813 43.211 0.623 10.806 o
3 9 14 18.846 19.400 0.352 33.830 o
3 9 15 36.236 37.012 0.563 13.842 o
3 9 16 25.581 26.704 0.462 21.848 o
3 9 17 3.143 3.496 0.241 170.522 o
3 9 18 9.292 9.906 0.291 70.554 o
3 9 19 0.641 0.703 0.211 369.228 o
3 9 20 9.812 10.599 0.291 67.117 o
3 9 21 1.588 1.196 0.231 258.307 o
3 9 22 2.812 2.793 0.211 210.044 o
3 9 23 5.980 5.998 0.271 105.303 o
3 9 24 3.165 2.693 0.211 201.489 o
3 10 0 8.445 8.098 0.211 92.312 o
3 10 1 36.232 35.405 0.482 14.912 o
3 10 2 65.197 61.607 0.743 6.283 o
3 10 3 108.530 106.827 1.155 2.664 o
3 10 4 101.859 99.613 1.145 2.927 o
3 10 5 135.960 135.530 1.587 1.718 o
3 10 6 43.511 45.210 0.593 10.873 o
3 10 7 101.284 105.219 1.175 2.842 o
3 10 8 15.346 16.105 0.291 44.528 o
3 10 9 54.133 56.613 0.723 7.705 o
3 10 10 34.440 36.701 0.512 14.971 o
3 10 11 21.521 22.103 0.372 28.843 o
3 10 12 31.443 31.406 0.482 17.429 o
3 10 13 12.068 12.106 0.301 56.193 o
3 10 14 46.503 47.210 0.673 9.648 o
3 10 15 1.553 1.698 0.211 278.754 o
3 10 16 10.445 11.303 0.311 61.303 o
3 10 17 14.871 15.201 0.372 41.525 o
3 10 18 26.986 27.799 0.563 18.834 o
3 10 19 3.732 3.898 0.221 167.693 o
3 10 20 1.598 1.296 0.221 270.693 o
3 10 21 6.670 7.003 0.261 98.609 o
3 10 22 0.622 1.105 0.221 330.456 o
3 10 23 8.831 8.801 0.281 76.520 o
3 11 0 49.319 48.516 0.683 9.053 o
3 11 1 2.509 2.602 0.211 222.336 o
3 11 2 74.833 74.918 1.025 4.538 o
3 11 3 73.274 73.914 1.055 4.581 o
3 11 4 7.216 7.394 0.261 93.358 o
3 11 5 43.005 42.809 0.643 10.862 o
3 11 6 18.629 19.109 0.352 34.276 o
3 11 7 6.707 7.193 0.211 109.675 o
3 11 8 45.129 44.306 0.593 10.644 o
3 11 9 140.714 140.524 1.577 1.640 o
3 11 10 45.079 45.512 0.633 10.286 o
3 11 11 22.463 23.198 0.372 27.493 o
3 11 12 8.795 10.007 0.362 62.574 o
3 11 13 36.854 39.514 0.583 13.130 o
3 11 14 28.753 30.311 0.512 18.367 o
3 11 15 43.057 45.110 0.713 10.143 o
3 11 16 9.598 10.298 0.311 65.935 o
3 11 17 14.525 15.301 0.352 43.275 o
3 11 18 11.548 12.599 0.321 55.111 o
3 11 19 2.618 3.004 0.221 203.747 o
3 11 20 14.414 15.412 0.332 44.634 o
3 11 21 0.280 0.492 0.201 448.601 o
3 11 22 4.586 4.993 0.231 139.658 o
3 11 23 2.315 2.502 0.241 200.681 o
3 12 0 1.746 1.808 0.191 297.412 o
3 12 1 33.576 31.707 0.492 16.390 o
3 12 2 17.829 17.099 0.342 37.092 o
3 12 3 31.642 31.306 0.492 17.228 o
3 12 4 7.313 8.198 0.261 90.093 o
3 12 5 22.510 23.298 0.432 25.786 o
3 12 6 42.399 42.608 0.683 10.704 o
3 12 7 23.264 24.906 0.432 24.628 o
3 12 8 11.787 12.599 0.291 57.200 o
3 12 9 24.931 26.302 0.442 22.797 o
3 12 10 71.983 74.818 0.954 4.837 o
3 12 11 35.761 37.113 0.563 13.965 o
3 12 12 0.420 0.392 0.211 403.360 o
3 12 13 29.955 31.507 0.532 17.290 o
3 12 14 21.451 23.710 0.432 26.455 o
3 12 15 0.696 0.904 0.241 289.899 o
3 12 16 13.537 14.407 0.382 43.870 o
3 12 17 6.854 7.294 0.261 96.214 o
3 12 18 2.128 2.602 0.231 214.185 o
3 12 19 3.970 4.009 0.231 156.703 o
3 12 20 0.806 0.804 0.211 352.017 o
3 12 21 8.502 8.399 0.281 79.111 o
3 12 22 0.282 0.301 0.211 422.172 o
3 13 0 5.238 4.993 0.201 142.629 o
3 13 1 126.127 124.831 1.557 1.925 o
3 13 2 10.037 10.007 0.281 68.654 o
3 13 3 2.687 2.904 0.221 203.231 o
3 13 4 30.605 31.808 0.553 16.680 o
3 13 5 34.358 35.113 0.613 14.109 o
3 13 6 50.798 52.313 0.824 7.893 o
3 13 7 11.215 11.704 0.321 57.286 o
3 13 8 20.784 21.701 0.402 28.801 o
3 13 9 32.606 33.807 0.543 15.726 o
3 13 10 7.760 8.299 0.271 85.144 o
3 13 11 7.184 7.394 0.261 93.577 o
3 13 12 5.826 7.003 0.311 92.027 o
3 13 13 11.805 13.402 0.332 52.506 o
3 13 14 1.937 1.999 0.261 197.901 o
3 13 15 30.130 32.401 0.522 17.189 o
3 13 16 16.454 18.596 0.372 36.581 o
3 13 17 9.141 10.599 0.301 68.404 o
3 13 18 28.212 30.904 0.543 17.977 o
3 13 19 5.893 6.802 0.291 97.396 o
3 13 20 0.342 0.703 0.241 315.220 o
3 13 21 1.428 1.597 0.231 256.611 o
3 14 0 6.094 6.601 0.261 104.680 o
3 14 1 24.623 24.303 0.462 23.179 o
3 14 2 15.551 15.603 0.362 40.668 o
3 14 3 34.212 33.305 0.553 15.143 o
3 14 4 2.805 3.004 0.221 198.712 o
3 14 5 20.154 20.897 0.412 29.442 o
3 14 6 13.071 13.603 0.352 47.753 o
3 14 7 3.462 3.597 0.261 151.674 o
3 14 8 34.452 35.907 0.633 13.740 o
3 14 9 24.493 26.011 0.492 22.037 o
3 14 10 18.334 20.304 0.432 30.787 o
3 14 11 6.156 7.193 0.321 87.048 o
3 14 12 7.366 8.198 0.301 81.882 o
3 14 13 15.111 17.401 0.412 37.198 o
3 14 14 8.175 8.901 0.291 77.808 o
3 14 15 6.618 7.394 0.281 92.875 o
3 14 16 5.946 6.199 0.271 104.755 o
3 14 17 0.438 0.703 0.211 386.884 o
3 14 18 1.146 1.296 0.231 275.867 o
3 14 19 5.780 6.199 0.271 106.127 o
3 14 20 1.324 1.597 0.211 293.217 o
3 15 0 45.405 42.608 0.693 10.091 o
3 15 1 18.139 18.305 0.412 32.876 o
3 15 2 2.642 2.502 0.241 192.378 o
3 15 3 17.142 18.697 0.412 33.800 o
3 15 4 22.904 24.002 0.482 23.909 o
3 15 5 9.554 9.705 0.362 60.664 o
3 15 6 9.430 9.303 0.342 64.329 o
3 15 7 53.048 52.906 0.864 7.424 o
3 15 8 11.472 12.307 0.382 50.106 o
3 15 9 12.832 14.196 0.382 45.370 o
3 15 10 4.349 4.200 0.301 117.828 o
3 15 11 21.561 23.097 0.502 24.576 o
3 15 12 2.303 2.793 0.251 188.489 o
3 15 13 2.057 2.401 0.231 219.428 o
3 15 14 10.290 11.403 0.352 57.193 o
3 15 15 5.345 6.500 0.271 108.543 o
3 15 16 5.905 6.199 0.271 105.094 o
3 15 17 8.363 9.102 0.301 74.815 o
3 15 18 3.415 3.697 0.261 151.614 o
3 15 19 4.207 4.802 0.281 124.310 o
3 16 0 9.969 8.700 0.352 62.220 o
3 16 1 1.598 1.698 0.211 276.588 o
3 16 2 36.631 35.304 0.713 12.396 o
3 16 3 12.134 11.795 0.372 50.102 o
3 16 4 23.769 24.604 0.512 22.411 o
3 16 5 11.104 11.504 0.352 54.844 o
3 16 6 0.857 1.296 0.251 256.124 o
3 16 7 0.377 0.492 0.261 277.180 o
3 16 8 12.782 13.302 0.402 44.782 o
3 16 9 9.750 10.298 0.362 59.183 o
3 16 10 7.810 8.399 0.321 75.556 o
3 16 11 0.390 0.603 0.281 240.034 o
3 16 12 2.546 2.793 0.291 153.885 o
3 16 13 5.415 6.098 0.321 94.989 o
3 16 14 0.613 0.603 0.241 302.423 o
3 16 15 24.991 27.799 0.512 20.817 o
3 16 16 0.600 0.492 0.231 328.957 o
3 16 17 3.061 3.004 0.251 170.138 o
3 16 18 8.690 9.906 0.301 71.635 o
3 17 0 40.566 39.202 0.754 10.810 o
3 17 1 4.388 4.601 0.271 127.590 o
3 17 2 26.273 24.906 0.512 20.905 o
3 17 3 11.083 10.911 0.352 55.690 o
3 17 4 23.624 24.002 0.502 22.931 o
3 17 5 12.601 13.603 0.372 47.175 o
3 17 6 0.805 1.196 0.261 244.793 o
3 17 7 0.748 0.301 0.251 283.171 o
3 17 8 35.736 37.113 0.693 12.603 o
3 17 9 0.945 1.005 0.241 275.176 o
3 17 10 10.607 11.504 0.372 54.084 o
3 17 11 1.657 2.100 0.281 184.428 o
3 17 12 5.525 5.897 0.301 100.594 o
3 17 13 1.443 1.698 0.251 227.392 o
3 17 14 3.701 4.300 0.301 123.908 o
3 17 15 2.740 3.004 0.251 176.561 o
3 17 16 1.459 1.698 0.271 203.854 o
3 18 0 6.682 5.797 0.372 76.875 o
3 18 2 2.914 2.793 0.231 190.485 o
3 18 3 6.344 6.199 0.261 104.277 o
3 18 4 22.035 22.213 0.472 25.424 o
3 18 5 0.267 0.201 0.211 429.313 o
3 18 6 19.482 20.797 0.492 27.307 o
3 18 7 8.402 9.002 0.321 71.683 o
3 18 8 2.268 2.401 0.271 176.937 o
3 18 9 0.802 1.397 0.241 272.683 o
3 18 10 2.306 2.401 0.261 184.421 o
3 18 12 4.566 4.501 0.271 126.131 o
3 18 13 3.439 3.305 0.291 137.590 o
3 18 14 10.903 11.604 0.502 41.322 o
3 19 0 11.460 12.106 0.442 45.023 o
3 19 1 1.802 1.196 0.161 370.268 o
3 19 2 4.255 3.104 0.211 171.097 o
3 19 3 9.599 9.002 0.321 66.982 o
3 19 4 0.875 0.703 0.201 376.480 o
3 19 5 19.932 18.908 0.442 29.533 o
3 19 6 1.086 1.296 0.241 262.277 o
3 19 7 1.923 2.100 0.241 217.473 o
3 19 8 10.824 11.202 0.442 47.037 o
3 19 9 7.479 7.294 0.332 77.807 o
3 19 10 5.516 5.606 0.362 85.308 o
3 19 11 3.016 3.305 0.261 161.481 o
3 19 12 2.367 2.904 0.311 143.052 o
3 20 0 8.854 8.801 0.472 50.241 o
3 20 1 2.659 3.104 0.452 81.037 o
3 20 2 3.391 3.406 0.563 54.802 o
3 20 3 1.836 0.904 0.151 402.896 o
3 20 4 4.409 3.104 0.623 44.986 o
3 20 5 3.827 3.004 0.221 174.777 o
3 20 6 1.692 1.397 0.251 224.225 o
3 20 7 5.110 4.903 0.321 101.308 o
3 20 8 1.657 1.296 0.251 226.966 o
3 20 9 2.989 2.502 0.291 149.367 o
3 20 10 1.493 1.597 0.231 253.921 o
3 21 0 11.207 10.107 0.623 33.064 o
3 21 1 0.056 1.105 0.492 84.385 o
3 21 2 4.121 4.501 0.462 70.177 o
3 21 3 0.851 0.201 0.372 140.398 o
3 21 4 0.595 1.497 0.512 75.436 o
3 21 5 6.150 5.506 0.512 54.364 o
3 21 6 0.200 0.100 0.151 815.821 o
4 0 0 0.561 1.296 0.141 599.075 o
4 0 1 399.525 370.574 3.195 0.274 o
4 0 2 1034.490 961.492 8.851 0.043 o
4 0 3 222.741 221.852 2.100 0.756 o
4 0 4 511.642 507.511 4.471 0.161 o
4 0 5 525.989 537.108 4.893 0.147 o
4 0 6 30.306 29.809 0.432 19.020 o
4 0 7 42.292 41.915 0.593 11.466 o
4 0 8 326.472 338.173 3.205 0.357 o
4 0 9 0.956 0.904 0.221 315.472 o
4 0 10 4.392 4.601 0.241 140.667 o
4 0 11 119.854 118.230 1.457 2.125 o
4 0 12 9.358 10.207 0.372 59.243 o
4 0 13 9.394 10.007 0.382 58.190 o
4 0 14 1.544 1.808 0.281 190.208 o
4 0 15 0.483 0.100 0.281 245.687 o
4 0 16 1.554 0.804 0.332 156.117 o
4 0 17 19.178 17.501 0.492 28.960 o
4 0 18 11.078 10.107 0.382 53.611 o
4 0 19 32.017 30.210 0.683 14.611 o
4 0 20 8.395 7.706 0.412 60.358 o
4 0 21 8.985 7.806 0.422 57.214 o
4 0 22 25.179 22.505 0.653 18.933 o
4 0 23 2.092 2.200 0.352 127.480 o
4 0 24 6.867 5.204 0.372 77.374 o
4 0 25 1.633 1.597 0.311 164.108 o
4 0 26 1.735 1.698 0.332 147.004 o
4 1 0 1976.870 1903.790 11.604 0.013 o
4 1 1 662.664 647.231 3.999 0.107 o
4 1 2 226.374 227.749 1.477 0.795 o
4 1 3 380.044 375.778 2.371 0.307 o
4 1 4 409.813 407.385 2.602 0.264 o
4 1 5 542.220 545.015 3.577 0.153 o
4 1 6 428.119 423.982 2.733 0.244 o
4 1 7 252.589 252.454 1.738 0.646 o
4 1 8 139.858 143.327 1.055 1.829 o
4 1 9 349.130 353.072 2.351 0.351 o
4 1 10 12.993 12.699 0.241 57.636 o
4 1 11 22.522 23.198 0.332 28.489 o
4 1 12 65.662 64.008 0.754 6.116 o
4 1 13 37.581 38.107 0.563 13.315 o
4 1 14 0.772 0.703 0.191 415.609 o
4 1 15 182.579 172.733 1.939 1.072 o
4 1 16 42.561 39.906 0.583 11.702 o
4 1 17 35.380 33.506 0.502 15.301 o
4 1 18 53.405 49.510 0.703 8.318 o
4 1 19 7.648 7.193 0.281 87.067 o
4 1 20 5.042 4.702 0.301 109.210 o
4 1 21 6.751 6.199 0.271 98.521 o
4 1 22 8.975 8.198 0.281 77.276 o
4 1 23 3.656 3.496 0.271 143.988 o
4 1 24 0.569 0.804 0.241 299.286 o
4 1 25 3.656 2.502 0.221 183.992 o
4 1 26 20.007 17.099 0.442 30.329 o
4 2 0 443.937 430.292 2.693 0.232 o
4 2 1 24.218 23.007 0.211 29.520 o
4 2 2 218.126 211.142 1.376 0.874 o
4 2 3 326.772 323.364 2.070 0.407 o
4 2 4 474.768 464.993 2.873 0.203 o
4 2 5 390.235 391.381 2.582 0.287 o
4 2 6 21.134 21.209 0.271 32.605 o
4 2 7 1.696 1.899 0.151 369.137 o
4 2 8 767.298 774.965 4.812 0.078 o
4 2 9 241.703 242.950 1.678 0.697 o
4 2 10 2.488 2.693 0.171 264.106 o
4 2 11 65.195 65.917 0.663 6.308 o
4 2 12 55.439 55.106 0.683 7.801 o
4 2 13 22.937 23.097 0.382 26.865 o
4 2 14 127.903 124.730 1.407 1.981 o
4 2 15 52.842 51.510 0.723 8.170 o
4 2 16 32.225 30.412 0.462 17.585 o
4 2 17 0.903 0.904 0.211 341.110 o
4 2 18 26.715 24.002 0.432 22.611 o
4 2 19 9.834 9.203 0.301 68.426 o
4 2 20 2.623 2.793 0.241 189.329 o
4 2 21 10.537 9.494 0.291 66.469 o
4 2 22 11.739 10.207 0.291 61.031 o
4 2 23 1.351 0.904 0.251 244.480 o
4 2 24 0.718 0.703 0.211 362.867 o
4 2 25 13.011 12.106 0.342 50.327 o
4 2 26 2.048 1.698 0.241 219.833 o
4 3 0 772.495 776.753 4.903 0.077 o
4 3 1 872.764 866.671 5.425 0.062 o
4 3 2 63.166 68.810 0.512 6.719 o
4 3 3 779.545 769.861 4.792 0.077 o
4 3 4 73.781 75.210 0.613 5.372 o
4 3 5 227.215 223.439 1.537 0.795 o
4 3 6 266.789 276.556 1.879 0.569 o
4 3 7 65.541 68.710 0.613 6.275 o
4 3 8 72.667 72.919 0.623 5.515 o
4 3 9 34.132 35.405 0.382 16.703 o
4 3 10 111.594 113.016 1.005 2.629 o
4 3 11 158.780 155.433 1.527 1.406 o
4 3 12 106.636 104.717 1.196 2.700 o
4 3 13 54.550 53.117 0.673 8.073 o
4 3 14 12.395 11.704 0.271 58.511 o
4 3 15 123.793 118.029 1.376 2.112 o
4 3 16 14.439 13.704 0.311 47.614 o
4 3 17 34.551 32.903 0.502 15.693 o
4 3 18 79.430 74.115 0.964 4.443 o
4 3 19 23.348 22.103 0.412 26.140 o
4 3 20 4.502 3.898 0.251 139.405 o
4 3 21 17.871 16.396 0.382 35.690 o
4 3 22 9.129 7.997 0.301 73.858 o
4 3 23 0.572 0.904 0.221 340.859 o
4 3 24 2.390 2.100 0.281 169.608 o
4 3 25 0.284 0.492 0.211 411.979 o
4 3 26 6.689 6.309 0.271 98.570 o
4 4 0 397.160 395.691 3.406 0.262 o
4 4 1 191.239 193.932 1.306 1.069 o
4 4 2 132.127 135.721 0.995 2.021 o
4 4 3 48.384 45.411 0.412 10.877 o
4 4 4 400.476 410.077 2.682 0.269 o
4 4 5 286.786 287.658 1.929 0.511 o
4 4 6 115.991 119.426 0.914 2.512 o
4 4 7 7.081 7.706 0.181 110.578 o
4 4 8 84.908 87.316 0.743 4.189 o
4 4 9 157.983 160.235 1.236 1.470 o
4 4 10 82.588 81.720 0.784 4.387 o
4 4 11 18.395 17.602 0.342 35.964 o
4 4 12 40.319 38.810 0.563 12.516 o
4 4 13 51.527 50.013 0.643 8.823 o
4 4 14 167.328 161.340 1.849 1.226 o
4 4 15 84.246 80.213 0.995 4.030 o
4 4 16 16.635 16.497 0.342 39.311 o
4 4 17 5.582 5.204 0.241 122.262 o
4 4 18 8.752 8.198 0.271 80.016 o
4 4 19 2.164 2.200 0.261 189.934 o
4 4 20 3.099 3.305 0.241 173.294 o
4 4 21 18.430 17.300 0.402 33.546 o
4 4 22 3.824 3.798 0.241 155.476 o
4 4 23 6.449 6.199 0.271 100.783 o
4 4 24 0.113 0.201 0.211 447.065 o
4 4 25 4.305 3.305 0.251 146.435 o
4 4 26 1.326 1.397 0.211 298.637 o
4 5 0 371.157 362.677 3.366 0.296 o
4 5 1 307.465 306.365 2.009 0.452 o
4 5 2 14.144 14.799 0.191 54.430 o
4 5 3 123.986 126.026 0.924 2.276 o
4 5 4 159.707 161.340 1.175 1.462 o
4 5 5 66.182 68.810 0.593 6.259 o
4 5 6 503.868 506.305 3.215 0.177 o
4 5 7 13.933 15.502 0.241 51.192 o
4 5 8 322.593 326.961 2.220 0.405 o
4 5 9 39.972 39.102 0.442 13.542 o
4 5 10 294.822 294.369 2.783 0.447 o
4 5 11 42.278 39.906 0.563 11.918 o
4 5 12 53.381 52.705 0.683 8.205 o
4 5 13 119.395 118.230 1.366 2.189 o
4 5 14 5.031 4.702 0.221 139.693 o
4 5 15 39.025 37.605 0.532 13.267 o
4 5 16 4.724 4.802 0.221 143.357 o
4 5 17 6.694 6.500 0.241 105.374 o
4 5 18 16.512 15.803 0.352 39.527 o
4 5 19 10.584 10.599 0.311 61.998 o
4 5 20 18.387 17.803 0.402 33.304 o
4 5 21 7.404 6.902 0.291 87.295 o
4 5 22 13.569 12.699 0.342 48.419 o
4 5 23 5.616 5.204 0.231 125.326 o
4 5 24 18.138 17.602 0.372 35.016 o
4 5 25 4.449 4.200 0.251 138.084 o
4 6 0 12.632 12.900 0.301 53.584 o
4 6 1 126.232 131.532 0.954 2.171 o
4 6 2 475.934 475.090 3.114 0.197 o
4 6 3 40.552 42.106 0.392 13.303 o
4 6 4 168.446 172.131 1.206 1.328 o
4 6 5 26.048 28.111 0.311 23.979 o
4 6 6 200.426 201.638 1.417 0.980 o
4 6 7 61.822 64.520 0.593 6.874 o
4 6 8 12.472 13.603 0.251 57.074 o
4 6 9 110.434 107.822 1.135 2.624 o
4 6 10 13.072 12.599 0.291 53.637 o
4 6 11 5.110 5.697 0.211 135.708 o
4 6 12 19.445 19.501 0.342 33.417 o
4 6 13 52.087 51.911 0.683 8.426 o
4 6 14 12.628 12.800 0.291 54.555 o
4 6 15 3.273 3.496 0.221 181.404 o
4 6 16 4.213 4.601 0.231 147.968 o
4 6 17 40.711 39.514 0.583 12.170 o
4 6 18 25.673 25.006 0.452 22.520 o
4 6 19 21.391 20.505 0.412 28.475 o
4 6 20 4.355 4.601 0.251 136.666 o
4 6 21 10.621 9.303 0.342 60.452 o
4 6 22 8.052 7.605 0.261 87.347 o
4 6 23 2.324 2.502 0.221 219.838 o
4 6 24 0.927 0.904 0.201 363.651 o
4 6 25 8.857 8.399 0.291 75.763 o
4 7 0 109.259 105.018 0.794 2.929 o
4 7 1 484.213 477.300 2.994 0.194 o
4 7 2 65.939 66.720 0.583 6.397 o
4 7 3 228.624 234.350 1.607 0.762 o
4 7 4 25.985 26.011 0.332 24.433 o
4 7 5 61.969 63.114 0.583 6.958 o
4 7 6 73.977 74.818 0.653 5.303 o
4 7 7 157.755 156.227 1.296 1.476 o
4 7 8 45.306 44.608 0.553 10.831 o
4 7 9 22.702 22.706 0.382 27.231 o
4 7 10 70.218 70.709 0.894 5.197 o
4 7 11 15.318 15.412 0.301 44.694 o
4 7 12 26.551 27.407 0.462 21.088 o
4 7 13 65.929 67.615 0.844 5.716 o
4 7 14 38.102 37.505 0.543 13.443 o
4 7 15 21.758 21.410 0.392 28.351 o
4 7 16 32.313 30.904 0.472 17.309 o
4 7 17 5.672 5.305 0.231 124.120 o
4 7 18 2.409 1.999 0.231 214.784 o
4 7 19 1.477 1.397 0.221 274.009 o
4 7 20 7.420 7.003 0.281 89.016 o
4 7 21 13.883 13.211 0.332 47.935 o
4 7 22 3.082 3.305 0.231 180.700 o
4 7 23 3.583 4.009 0.231 163.552 o
4 7 24 4.420 4.200 0.241 143.119 o
4 7 25 1.169 1.196 0.261 231.954 o
4 8 0 141.691 137.228 0.985 1.869 o
4 8 1 44.874 44.306 0.402 11.832 o
4 8 2 48.116 49.309 0.472 10.261 o
4 8 3 55.029 55.609 0.522 8.425 o
4 8 4 149.421 149.033 1.155 1.642 o
4 8 5 76.787 77.018 0.754 4.881 o
4 8 6 165.621 163.440 1.537 1.312 o
4 8 7 14.940 15.201 0.281 46.837 o
4 8 8 118.295 118.722 1.316 2.235 o
4 8 9 19.224 20.706 0.372 31.893 o
4 8 10 137.567 141.327 1.607 1.658 o
4 8 11 3.761 3.597 0.201 182.546 o
4 8 12 55.638 55.609 0.713 7.630 o
4 8 13 31.448 31.507 0.472 17.545 o
4 8 14 23.216 24.404 0.402 25.602 o
4 8 15 18.295 19.400 0.362 34.113 o
4 8 16 0.398 0.301 0.221 378.170 o
4 8 17 3.560 3.697 0.271 143.923 o
4 8 18 28.038 28.111 0.502 19.381 o
4 8 19 21.316 21.309 0.432 27.558 o
4 8 20 10.963 11.795 0.332 56.862 o
4 8 21 7.946 8.098 0.271 84.653 o
4 8 22 0.574 0.904 0.231 317.432 o
4 8 23 3.232 3.406 0.231 176.388 o
4 8 24 1.404 1.497 0.211 291.608 o
4 9 0 1.096 1.005 0.090 735.184 o
4 9 1 10.183 9.595 0.191 80.047 o
4 9 2 159.842 155.734 1.326 1.450 o
4 9 3 10.823 11.202 0.251 66.722 o
4 9 4 9.412 9.595 0.251 76.271 o
4 9 5 209.455 203.446 1.959 0.859 o
4 9 6 4.526 4.501 0.221 148.632 o
4 9 7 20.722 20.606 0.372 30.359 o
4 9 8 107.761 109.620 1.236 2.587 o
4 9 9 31.499 31.908 0.452 17.711 o
4 9 10 23.769 25.599 0.392 24.970 o
4 9 11 28.748 28.904 0.452 19.701 o
4 9 12 5.163 5.797 0.221 130.717 o
4 9 13 37.819 38.007 0.553 13.358 o
4 9 14 63.325 65.012 0.844 6.012 o
4 9 15 7.388 7.907 0.291 84.501 o
4 9 16 20.477 21.108 0.412 29.038 o
4 9 17 0.892 1.296 0.251 254.688 o
4 9 18 3.122 3.104 0.241 174.876 o
4 9 19 3.953 4.300 0.241 149.355 o
4 9 20 4.969 5.305 0.241 128.678 o
4 9 21 2.358 2.693 0.211 225.821 o
4 9 22 7.404 7.294 0.261 92.438 o
4 9 23 13.216 13.211 0.332 49.400 o
4 9 24 7.252 7.193 0.271 91.620 o
4 10 0 46.776 45.009 0.563 10.446 o
4 10 1 17.893 17.803 0.311 37.799 o
4 10 2 65.209 63.616 0.804 6.032 o
4 10 3 191.578 186.839 2.029 0.968 o
4 10 4 70.035 70.709 0.944 5.092 o
4 10 5 54.895 56.412 0.844 7.141 o
4 10 6 9.711 9.806 0.271 71.709 o
4 10 7 33.643 34.209 0.492 15.902 o
4 10 8 12.467 13.302 0.291 54.311 o
4 10 9 44.017 46.105 0.613 10.556 o
4 10 10 259.306 261.948 2.914 0.530 o
4 10 11 6.099 6.410 0.231 113.867 o
4 10 12 0.354 0.703 0.221 365.070 o
4 10 13 2.141 2.502 0.211 236.757 o
4 10 14 0.549 0.603 0.201 412.286 o
4 10 15 3.534 3.697 0.251 155.457 o
4 10 16 2.096 2.502 0.231 216.666 o
4 10 17 20.359 20.897 0.422 28.912 o
4 10 18 9.599 9.906 0.291 69.302 o
4 10 19 0.353 0.703 0.231 338.508 o
4 10 20 17.902 17.712 0.362 35.687 o
4 10 21 7.126 6.802 0.261 96.030 o
4 10 22 5.142 4.903 0.231 132.877 o
4 10 23 11.967 12.106 0.311 55.562 o
4 11 0 12.776 12.006 0.271 56.917 o
4 11 1 13.659 13.302 0.281 51.985 o
4 11 2 21.714 22.213 0.372 28.611 o
4 11 3 68.643 68.318 0.884 5.400 o
4 11 4 10.887 10.800 0.271 65.074 o
4 11 5 4.272 4.300 0.231 149.403 o
4 11 6 18.792 19.601 0.382 32.620 o
4 11 7 62.538 63.315 0.904 5.959 o
4 11 8 6.997 7.193 0.221 104.751 o
4 11 9 18.681 19.802 0.342 34.167 o
4 11 10 8.818 9.203 0.261 78.707 o
4 11 11 26.474 27.910 0.442 21.378 o
4 11 12 26.138 26.815 0.452 21.694 o
4 11 13 30.351 32.200 0.502 17.433 o
4 11 14 13.351 14.196 0.352 46.565 o
4 11 15 9.447 10.107 0.301 68.174 o
4 11 16 3.761 4.109 0.281 133.493 o
4 11 17 27.465 29.407 0.472 19.880 o
4 11 18 10.280 10.911 0.301 63.651 o
4 11 19 2.165 2.401 0.221 226.626 o
4 11 20 5.748 5.897 0.251 113.768 o
4 11 21 2.566 2.401 0.241 195.523 o
4 11 22 0.495 0.301 0.191 472.848 o
4 12 0 158.543 155.634 1.839 1.315 o
4 12 1 9.566 9.303 0.251 76.231 o
4 12 2 8.229 7.806 0.241 89.365 o
4 12 3 192.830 191.732 2.391 0.886 o
4 12 4 13.929 14.196 0.342 46.111 o
4 12 5 14.688 14.899 0.362 42.714 o
4 12 6 5.700 5.305 0.261 113.882 o
4 12 7 6.832 7.505 0.301 86.740 o
4 12 8 21.139 21.801 0.442 27.188 o
4 12 9 32.484 33.807 0.492 16.406 o
4 12 10 5.699 5.797 0.231 121.096 o
4 12 11 16.362 17.009 0.342 39.336 o
4 12 12 14.040 15.000 0.372 43.121 o
4 12 13 25.436 27.508 0.472 21.490 o
4 12 14 5.808 6.601 0.301 96.052 o
4 12 15 0.216 0.392 0.221 390.357 o
4 12 16 17.152 17.099 0.362 37.125 o
4 12 18 1.505 2.100 0.271 197.549 o
4 12 19 5.337 5.998 0.271 110.840 o
4 12 20 10.196 10.107 0.301 65.370 o
4 12 21 6.238 6.701 0.281 97.887 o
4 12 22 4.972 5.697 0.281 112.238 o
4 13 0 2.474 2.502 0.151 293.414 o
4 13 1 65.629 62.913 0.854 5.886 o
4 13 2 33.233 32.109 0.502 16.317 o
4 13 3 26.126 26.403 0.442 22.027 o
4 13 4 53.203 52.806 0.804 7.684 o
4 13 5 5.186 5.405 0.251 121.967 o
4 13 6 20.997 21.108 0.412 28.559 o
4 13 7 17.420 17.903 0.392 34.845 o
4 13 8 5.394 5.998 0.281 107.218 o
4 13 9 10.210 11.102 0.342 58.973 o
4 13 10 17.972 19.501 0.412 32.395 o
4 13 11 27.677 29.708 0.502 19.172 o
4 13 12 12.713 13.503 0.362 47.836 o
4 13 13 2.073 2.401 0.241 208.646 o
4 13 14 24.187 26.101 0.472 22.653 o
4 13 15 17.046 18.205 0.382 35.587 o
4 13 16 3.124 3.205 0.231 180.879 o
4 13 17 0.846 1.105 0.221 316.082 o
4 13 18 7.818 8.610 0.281 82.121 o
4 13 19 3.771 4.009 0.261 143.949 o
4 13 20 13.026 13.302 0.342 48.946 o
4 13 21 3.203 4.009 0.241 164.508 o
4 14 0 41.820 38.107 0.553 12.316 o
4 14 1 4.395 4.702 0.211 153.833 o
4 14 2 14.248 13.211 0.311 48.565 o
4 14 3 2.171 1.899 0.191 272.857 o
4 14 4 14.878 14.899 0.352 43.003 o
4 14 5 5.486 5.897 0.251 116.313 o
4 14 6 15.134 17.099 0.392 38.474 o
4 14 7 3.221 3.305 0.241 170.868 o
4 14 8 3.213 3.898 0.321 122.083 o
4 14 9 45.325 47.310 0.794 9.086 o
4 14 10 14.251 15.904 0.432 38.286 o
4 14 11 1.687 2.100 0.301 166.772 o
4 14 12 9.963 10.499 0.342 60.639 o
4 14 13 11.319 12.498 0.342 53.969 o
4 14 14 0.759 0.392 0.221 345.899 o
4 14 15 0.374 0.804 0.231 333.642 o
4 14 16 15.892 17.401 0.372 38.218 o
4 14 17 4.441 4.702 0.271 126.416 o
4 14 18 5.647 6.410 0.271 106.353 o
4 14 19 0.393 0.392 0.211 406.005 o
4 14 20 0.436 0.492 0.221 366.972 o
4 15 0 68.543 63.716 1.085 5.038 o
4 15 1 6.069 5.797 0.201 126.356 o
4 15 2 1.014 1.005 0.171 433.968 o
4 15 3 65.224 65.113 0.944 5.583 o
4 15 4 0.990 0.904 0.181 412.263 o
4 15 5 38.483 38.208 0.683 11.950 o
4 15 6 36.093 36.108 0.653 13.061 o
4 15 7 2.271 2.793 0.311 145.108 o
4 15 8 19.059 19.501 0.432 30.465 o
4 15 9 1.497 1.397 0.271 206.883 o
4 15 10 5.157 4.802 0.332 98.238 o
4 15 11 15.996 17.200 0.422 35.639 o
4 15 12 5.321 5.998 0.301 101.748 o
4 15 13 14.522 16.004 0.422 38.428 o
4 15 14 8.096 8.901 0.352 68.375 o
4 15 15 12.247 13.211 0.362 49.145 o
4 15 16 6.177 7.103 0.261 101.988 o
4 15 17 0.767 1.005 0.231 303.103 o
4 15 18 3.900 4.802 0.271 132.179 o
4 16 0 39.724 39.413 1.155 7.831 o
4 16 1 0.723 0.703 0.141 630.085 o
4 16 2 3.900 3.406 0.221 169.208 o
4 16 3 12.028 11.895 0.352 52.026 o
4 16 4 10.978 10.700 0.321 59.476 o
4 16 5 23.863 24.906 0.512 22.265 o
4 16 6 9.674 9.906 0.372 58.763 o
4 16 7 26.247 26.604 0.543 19.857 o
4 16 8 1.014 1.005 0.271 226.816 o
4 16 9 13.955 14.708 0.392 42.196 o
4 16 10 3.426 3.406 0.281 142.440 o
4 16 11 0.497 0.804 0.241 303.299 o
4 16 12 0.436 0.301 0.261 278.895 o
4 16 13 6.989 7.997 0.311 82.423 o
4 16 14 0.152 0.201 0.261 295.446 o
4 16 15 7.724 8.399 0.332 74.194 o
4 16 16 5.301 5.697 0.311 100.047 o
4 16 17 2.257 2.401 0.241 203.565 o
4 17 0 4.831 4.802 0.382 85.885 o
4 17 1 10.748 11.403 0.442 46.991 o
4 17 2 8.740 6.199 0.281 83.665 o
4 17 3 1.068 0.804 0.191 381.742 o
4 17 4 0.707 0.603 0.191 428.196 o
4 17 5 18.398 18.406 0.442 31.288 o
4 17 6 6.501 6.098 0.271 100.766 o
4 17 7 3.994 3.798 0.251 147.403 o
4 17 8 15.089 16.205 0.442 36.372 o
4 17 9 18.047 19.400 0.452 30.731 o
4 17 10 6.505 6.601 0.281 96.346 o
4 17 11 2.695 2.793 0.251 179.735 o
4 17 12 0.050 0.201 0.221 415.785 o
4 17 13 0.734 0.904 0.241 287.943 o
4 17 14 0.967 1.296 0.271 223.717 o
4 17 15 0.808 1.005 0.241 281.734 o
4 17 16 1.389 1.497 0.251 232.574 o
4 18 0 0.546 0.603 0.321 184.879 o
4 18 1 2.431 2.693 0.332 131.999 o
4 18 2 1.716 1.999 0.321 152.066 o
4 18 3 0.143 0.201 0.131 1048.320 o
4 18 4 13.102 10.207 0.472 41.437 o
4 18 5 9.223 8.500 0.291 73.868 o
4 18 6 1.551 1.597 0.221 265.962 o
4 18 7 4.925 4.400 0.261 126.681 o
4 18 8 3.259 3.104 0.241 172.101 o
4 18 9 2.383 1.999 0.231 215.567 o
4 18 10 3.209 3.697 0.241 167.306 o
4 18 11 4.417 5.204 0.301 112.486 o
4 18 12 0.801 0.804 0.211 352.373 o
4 18 13 6.309 6.500 0.311 90.575 o
4 18 14 6.517 7.003 0.301 90.122 o
4 19 0 3.247 3.406 0.332 119.646 o
4 19 1 0.867 1.196 0.311 182.257 o
4 19 2 4.037 4.300 0.452 73.070 o
4 19 3 1.265 2.301 0.382 119.140 o
4 19 4 11.923 12.207 0.452 43.303 o
4 19 5 2.126 1.296 0.151 358.264 o
4 19 6 1.624 1.397 0.211 282.779 o
4 19 7 1.102 1.196 0.211 317.953 o
4 19 8 3.649 3.697 0.231 165.220 o
4 19 9 0.728 0.703 0.191 420.253 o
4 19 10 3.875 3.305 0.221 170.715 o
4 19 11 5.648 5.506 0.311 98.236 o
4 19 12 6.431 6.500 0.291 94.714 o
4 20 0 3.273 3.406 0.342 114.991 o
4 20 1 2.863 3.305 0.372 106.323 o
4 20 2 2.716 3.798 0.422 88.023 o
4 20 3 1.731 2.100 0.352 131.942 o
4 20 4 5.342 4.903 0.342 93.727 o
4 20 5 10.793 11.303 0.492 42.553 o
4 20 6 0.880 1.005 0.301 194.396 o
4 20 7 3.246 1.597 0.161 265.427 o
4 20 8 3.045 2.100 0.211 213.414 o
4 20 9 1.952 1.698 0.201 274.312 o
4 21 0 0.930 0.804 0.352 149.981 o
4 21 1 0.158 0.201 0.472 93.276 o
4 21 2 7.150 7.394 0.593 41.533 o
4 21 3 1.963 2.301 0.432 92.782 o
4 21 4 0.783 1.597 0.522 71.959 o
4 21 5 6.142 6.902 0.543 48.977 o
5 0 0 49.763 47.712 0.522 9.867 o
5 0 1 1120.620 1090.920 9.394 0.036 o
5 0 2 307.840 309.560 2.753 0.418 o
5 0 3 100.286 100.126 1.135 2.972 o
5 0 4 204.540 209.836 2.090 0.848 o
5 0 5 973.898 963.693 8.530 0.046 o
5 0 6 68.610 70.116 0.854 5.415 o
5 0 7 307.385 306.757 2.863 0.415 o
5 0 8 1290.240 1290.960 11.313 0.026 o
5 0 9 295.183 296.961 2.904 0.438 o
5 0 10 54.863 56.111 0.814 7.283 o
5 0 11 20.197 20.304 0.482 27.272 o
5 0 12 5.480 5.305 0.321 97.233 o
5 0 13 57.172 55.709 0.975 6.448 o
5 0 14 2.642 2.502 0.281 161.486 o
5 0 15 7.754 7.997 0.332 74.944 o
5 0 16 38.782 36.108 0.774 11.265 o
5 0 17 1.770 1.397 0.301 171.678 o
5 0 18 14.359 13.804 0.432 39.647 o
5 0 19 1.832 1.597 0.472 82.033 o
5 0 20 0.217 0.201 0.321 196.542 o
5 0 21 2.824 2.693 0.342 122.611 o
5 0 22 19.285 17.501 0.532 27.326 o
5 0 23 11.590 10.207 0.372 53.245 o
5 0 24 11.061 9.595 0.412 51.146 o
5 0 25 7.627 6.902 0.412 63.913 o
5 0 26 0.138 0.392 0.321 196.159 o
5 1 0 150.504 155.132 1.085 1.614 o
5 1 1 1033.400 999.610 6.299 0.045 o
5 1 2 309.866 302.467 1.939 0.454 o
5 1 3 11.500 11.704 0.181 69.646 o
5 1 4 200.572 202.341 1.386 0.981 o
5 1 5 362.409 367.680 2.492 0.325 o
5 1 6 12.211 11.795 0.231 62.460 o
5 1 7 263.829 272.648 1.818 0.584 o
5 1 8 10.421 11.001 0.211 73.129 o
5 1 9 52.085 55.317 0.532 8.832 o
5 1 10 36.588 36.108 0.432 15.166 o
5 1 11 109.253 105.018 1.095 2.715 o
5 1 12 28.850 28.904 0.462 19.483 o
5 1 13 1.974 1.899 0.201 268.498 o
5 1 14 78.470 76.516 0.934 4.485 o
5 1 15 112.410 106.023 1.246 2.518 o
5 1 16 10.811 10.911 0.281 64.053 o
5 1 17 11.329 10.207 0.281 63.468 o
5 1 18 34.404 32.300 0.512 15.732 o
5 1 19 6.652 5.897 0.251 105.662 o
5 1 20 0.711 0.603 0.251 277.699 o
5 1 21 7.304 6.500 0.271 93.569 o
5 1 22 16.843 14.196 0.342 40.817 o
5 1 23 7.757 6.701 0.291 85.823 o
5 1 24 1.459 1.296 0.241 247.124 o
5 1 25 0.846 0.492 0.221 336.091 o
5 1 26 3.409 2.693 0.241 173.228 o
5 2 0 829.381 816.066 5.064 0.069 o
5 2 1 936.186 907.582 5.576 0.055 o
5 2 2 79.994 82.413 0.643 4.704 o
5 2 3 514.858 511.911 3.346 0.170 o
5 2 4 127.607 131.130 0.954 2.150 o
5 2 5 546.066 557.513 3.567 0.149 o
5 2 6 44.635 47.009 0.442 11.361 o
5 2 7 230.221 235.646 1.618 0.753 o
5 2 8 129.466 134.033 1.025 2.065 o
5 2 9 112.093 113.217 0.924 2.667 o
5 2 10 30.282 30.311 0.392 19.489 o
5 2 11 47.760 45.803 0.603 9.964 o
5 2 12 86.341 82.212 1.065 3.799 o
5 2 13 25.459 25.207 0.382 24.104 o
5 2 14 66.156 64.309 0.804 5.930 o
5 2 15 48.738 46.808 0.633 9.547 o
5 2 16 114.136 109.419 1.356 2.369 o
5 2 17 31.236 28.904 0.492 17.902 o
5 2 18 12.539 11.403 0.301 55.857 o
5 2 19 14.799 12.699 0.342 45.870 o
5 2 20 1.075 0.904 0.251 255.229 o
5 2 21 7.096 6.410 0.261 97.656 o
5 2 22 15.817 13.905 0.332 43.420 o
5 2 23 6.364 5.897 0.291 97.266 o
5 2 24 2.592 1.999 0.231 209.422 o
5 2 25 9.876 8.500 0.281 72.453 o
5 2 26 0.190 0.492 0.211 421.802 o
5 3 0 106.239 109.128 0.804 2.950 o
5 3 1 175.907 169.830 1.175 1.282 o
5 3 2 87.074 88.110 0.673 4.150 o
5 3 3 365.937 373.176 2.441 0.320 o
5 3 4 125.188 127.423 0.934 2.235 o
5 3 5 199.215 201.638 1.407 0.987 o
5 3 6 0.949 1.296 0.161 455.225 o
5 3 7 22.496 23.710 0.291 29.255 o
5 3 8 404.278 409.887 2.713 0.266 o
5 3 9 113.920 114.221 1.005 2.562 o
5 3 10 42.487 44.216 0.543 11.530 o
5 3 11 40.700 39.614 0.563 12.324 o
5 3 12 34.159 32.813 0.472 16.206 o
5 3 13 25.805 24.705 0.372 24.246 o
5 3 14 5.208 4.601 0.211 141.965 o
5 3 15 10.104 10.007 0.261 70.891 o
5 3 16 31.570 29.608 0.482 17.755 o
5 3 17 0.756 1.005 0.211 348.240 o
5 3 18 3.289 2.602 0.221 191.505 o
5 3 19 46.842 44.306 0.693 9.708 o
5 3 20 1.279 1.105 0.231 274.097 o
5 3 21 11.655 10.398 0.311 58.933 o
5 3 22 0.393 0.301 0.231 350.057 o
5 3 23 0.342 0.301 0.201 452.802 o
5 3 24 12.861 11.403 0.321 53.234 o
5 3 25 0.640 0.804 0.201 393.279 o
5 4 0 116.429 118.029 0.834 2.560 o
5 4 1 30.521 29.407 0.281 21.052 o
5 4 2 118.262 119.034 0.874 2.487 o
5 4 3 406.183 409.887 2.693 0.265 o
5 4 4 94.762 96.328 0.764 3.562 o
5 4 5 100.170 106.214 0.804 3.173 o
5 4 6 80.961 80.816 0.673 4.653 o
5 4 7 19.911 20.104 0.261 35.139 o
5 4 8 150.236 155.232 1.175 1.592 o
5 4 9 156.636 154.730 1.336 1.483 o
5 4 10 177.810 178.741 1.808 1.110 o
5 4 11 118.285 114.221 1.336 2.262 o
5 4 12 74.277 74.918 0.894 4.828 o
5 4 13 6.155 6.309 0.231 113.806 o
5 4 14 15.110 14.407 0.301 46.112 o
5 4 15 19.786 19.400 0.382 31.630 o
5 4 16 94.693 90.722 1.135 3.270 o
5 4 17 30.366 28.503 0.462 18.846 o
5 4 18 4.483 4.501 0.291 118.970 o
5 4 19 24.174 21.902 0.412 25.573 o
5 4 20 2.734 2.401 0.241 191.371 o
5 4 21 13.280 11.895 0.301 53.207 o
5 4 22 10.177 9.203 0.281 69.706 o
5 4 23 1.816 1.698 0.231 239.482 o
5 4 24 2.355 2.502 0.211 229.170 o
5 4 25 10.420 10.298 0.352 58.399 o
5 5 0 504.622 501.000 4.591 0.163 o
5 5 1 428.214 445.492 2.934 0.234 o
5 5 2 128.435 126.619 0.964 2.171 o
5 5 3 191.047 192.636 1.376 1.064 o
5 5 4 172.498 174.843 1.226 1.279 o
5 5 5 27.974 28.904 0.332 22.087 o
5 5 6 120.026 120.822 0.934 2.400 o
5 5 7 2.315 2.502 0.181 264.700 o
5 5 8 11.424 11.704 0.251 63.568 o
5 5 9 12.535 13.402 0.291 53.995 o
5 5 10 20.862 21.309 0.382 29.548 o
5 5 11 5.625 5.897 0.221 124.609 o
5 5 12 9.924 10.499 0.251 71.851 o
5 5 13 63.574 62.219 0.794 6.251 o
5 5 14 10.332 10.007 0.281 67.496 o
5 5 15 39.368 37.113 0.543 13.152 o
5 5 16 3.727 3.496 0.221 171.766 o
5 5 17 16.426 15.301 0.352 40.058 o
5 5 18 1.840 1.698 0.251 215.050 o
5 5 19 42.167 40.408 0.623 11.426 o
5 5 20 25.235 23.198 0.422 24.079 o
5 5 21 20.707 19.209 0.382 30.757 o
5 5 22 6.887 6.410 0.281 94.364 o
5 5 23 7.962 7.605 0.261 87.899 o
5 5 24 3.500 3.205 0.231 172.929 o
5 5 25 3.389 3.205 0.221 182.072 o
5 6 0 113.004 112.232 1.236 2.449 o
5 6 1 386.812 382.680 2.451 0.296 o
5 6 2 81.269 83.609 0.643 4.599 o
5 6 3 190.523 195.138 1.356 1.062 o
5 6 4 69.906 73.010 0.633 5.699 o
5 6 5 13.748 14.608 0.251 52.166 o
5 6 6 0.876 1.296 0.151 499.334 o
5 6 7 96.260 97.313 0.884 3.378 o
5 6 8 16.276 16.296 0.301 42.097 o
5 6 9 36.012 35.013 0.502 14.841 o
5 6 10 218.936 220.044 2.471 0.727 o
5 6 11 92.097 93.415 1.095 3.356 o
5 6 12 49.904 49.510 0.673 8.947 o
5 6 13 71.206 67.705 0.854 5.322 o
5 6 14 11.962 11.895 0.291 57.719 o
5 6 15 6.890 6.410 0.241 104.116 o
5 6 16 11.931 11.303 0.281 59.657 o
5 6 17 42.957 41.815 0.613 11.189 o
5 6 18 20.999 20.405 0.422 28.552 o
5 6 19 5.212 5.506 0.261 117.677 o
5 6 20 8.105 7.706 0.271 84.866 o
5 6 21 0.544 0.603 0.221 354.056 o
5 6 22 3.727 3.798 0.261 146.121 o
5 6 23 1.111 0.804 0.201 352.956 o
5 6 24 8.194 7.706 0.261 86.201 o
5 6 25 0.574 0.492 0.201 415.385 o
5 7 0 19.056 18.596 0.402 32.103 o
5 7 1 19.516 19.702 0.231 36.888 o
5 7 2 5.952 6.199 0.151 140.056 o
5 7 3 43.334 45.904 0.442 11.783 o
5 7 4 208.436 212.750 1.527 0.898 o
5 7 5 201.775 203.034 1.628 0.941 o
5 7 6 158.250 155.734 1.326 1.465 o
5 7 7 7.149 6.802 0.201 109.763 o
5 7 8 91.205 89.818 1.045 3.507 o
5 7 9 7.045 7.505 0.221 103.058 o
5 7 10 222.714 225.840 2.512 0.702 o
5 7 11 4.567 4.993 0.251 131.471 o
5 7 12 23.844 23.710 0.372 26.118 o
5 7 13 27.617 28.111 0.432 20.859 o
5 7 14 5.446 6.098 0.301 100.430 o
5 7 15 10.275 9.494 0.271 69.989 o
5 7 16 17.861 17.803 0.352 36.120 o
5 7 17 34.599 34.601 0.563 14.693 o
5 7 18 4.211 4.109 0.251 141.979 o
5 7 19 24.537 24.002 0.462 23.333 o
5 7 20 18.771 18.596 0.372 33.622 o
5 7 21 18.404 17.602 0.382 34.254 o
5 7 22 2.600 2.793 0.241 189.885 o
5 7 23 1.116 1.296 0.231 277.264 o
5 7 24 11.912 11.604 0.301 57.361 o
5 8 0 140.455 140.524 1.557 1.651 o
5 8 1 26.320 25.599 0.281 25.233 o
5 8 2 57.709 58.010 0.553 7.816 o
5 8 3 138.558 141.227 1.206 1.807 o
5 8 4 74.499 74.215 0.844 4.934 o
5 8 5 7.362 7.003 0.221 102.518 o
5 8 6 41.408 41.714 0.623 11.448 o
5 8 7 0.423 0.492 0.161 614.854 o
5 8 8 5.448 6.410 0.201 130.189 o
5 8 9 1.676 1.698 0.191 304.651 o
5 8 10 54.095 56.412 0.733 7.680 o
5 8 11 58.573 58.412 0.743 7.050 o
5 8 12 8.890 8.500 0.261 80.145 o
5 8 13 56.202 55.910 0.754 7.393 o
5 8 14 15.882 16.607 0.332 40.949 o
5 8 15 6.937 7.505 0.301 86.136 o
5 8 16 7.260 7.505 0.281 88.457 o
5 8 17 6.171 6.199 0.271 102.941 o
5 8 18 15.948 15.904 0.362 39.796 o
5 8 19 6.424 6.601 0.251 104.630 o
5 8 20 0.001 0.100 0.211 467.312 o
5 8 21 12.171 12.207 0.291 56.654 o
5 8 22 4.133 4.400 0.251 141.027 o
5 8 23 11.123 10.499 0.301 61.508 o
5 9 0 140.554 131.029 1.829 1.586 o
5 9 1 10.505 8.801 0.181 81.615 o
5 9 2 90.572 87.226 0.964 3.675 o
5 9 3 93.974 92.922 1.045 3.361 o
5 9 4 75.800 76.807 0.954 4.578 o
5 9 5 7.913 8.198 0.241 90.138 o
5 9 6 39.300 40.006 0.623 12.103 o
5 9 7 15.565 16.205 0.332 41.826 o
5 9 8 26.648 27.307 0.402 22.218 o
5 9 9 125.073 127.332 1.467 1.971 o
5 9 10 3.820 4.200 0.201 174.636 o
5 9 11 12.730 14.096 0.321 50.271 o
5 9 12 4.671 4.903 0.221 143.396 o
5 9 13 50.704 51.208 0.693 8.613 o
5 9 14 8.704 9.404 0.261 78.776 o
5 9 15 8.747 9.203 0.291 74.423 o
5 9 16 27.526 28.603 0.512 19.329 o
5 9 17 3.454 3.898 0.281 138.740 o
5 9 18 4.312 4.501 0.261 133.418 o
5 9 19 5.512 5.998 0.251 115.563 o
5 9 20 14.593 15.301 0.372 41.906 o
5 9 21 2.446 2.602 0.231 205.056 o
5 9 22 10.506 10.599 0.352 57.718 o
5 9 23 3.701 3.697 0.221 170.282 o
5 10 0 25.200 24.805 0.603 19.516 o
5 10 1 112.373 103.722 1.196 2.581 o
5 10 2 0.887 1.196 0.121 628.520 o
5 10 3 52.037 51.801 0.774 8.017 o
5 10 4 15.683 16.004 0.311 42.892 o
5 10 5 22.201 22.907 0.392 27.300 o
5 10 6 36.339 36.008 0.532 14.269 o
5 10 7 17.833 18.596 0.372 34.773 o
5 10 8 38.058 39.001 0.583 12.884 o
5 10 9 28.757 29.608 0.442 19.683 o
5 10 10 15.382 16.004 0.321 42.883 o
5 10 11 6.831 6.802 0.291 91.105 o
5 10 12 9.222 9.705 0.271 74.091 o
5 10 13 27.853 28.402 0.462 20.117 o
5 10 14 13.027 13.603 0.362 47.081 o
5 10 15 38.642 40.810 0.643 11.986 o
5 10 16 13.229 14.608 0.372 44.959 o
5 10 17 1.166 1.597 0.221 284.364 o
5 10 18 4.829 5.405 0.291 111.436 o
5 10 19 0.417 0.492 0.251 295.166 o
5 10 20 0.789 0.804 0.261 252.899 o
5 10 21 19.337 18.808 0.382 32.453 o
5 10 22 4.139 4.400 0.251 140.950 o
5 10 23 1.427 1.397 0.211 293.073 o
5 11 0 87.969 83.318 1.407 3.235 o
5 11 1 36.690 34.812 0.502 14.655 o
5 11 2 0.411 0.392 0.131 852.691 o
5 11 3 0.489 0.603 0.171 538.210 o
5 11 4 32.941 32.300 0.512 16.262 o
5 11 5 2.151 2.301 0.201 251.951 o
5 11 6 48.797 48.717 0.743 8.790 o
5 11 7 46.488 48.003 0.774 8.993 o
5 11 8 32.080 32.009 0.532 16.371 o
5 11 9 11.522 11.604 0.301 58.517 o
5 11 10 21.100 22.103 0.382 28.941 o
5 11 11 3.442 3.697 0.211 182.140 o
5 11 12 1.212 1.497 0.231 268.150 o
5 11 13 74.910 80.113 1.095 4.274 o
5 11 14 60.955 65.716 1.045 5.556 o
5 11 15 3.302 3.697 0.251 159.375 o
5 11 16 7.705 8.700 0.281 82.485 o
5 11 17 7.614 7.997 0.271 86.872 o
5 11 18 2.646 2.602 0.231 199.653 o
5 11 19 4.138 4.501 0.231 149.931 o
5 11 20 23.187 24.303 0.432 24.902 o
5 11 21 6.990 7.505 0.271 92.313 o
5 11 22 1.458 1.899 0.231 249.259 o
5 12 0 20.809 21.108 0.522 25.189 o
5 12 1 15.776 14.799 0.392 39.227 o
5 12 2 37.086 34.008 0.482 14.861 o
5 12 3 76.861 75.119 0.995 4.490 o
5 12 4 45.815 44.608 0.653 10.108 o
5 12 5 93.195 93.415 1.246 3.146 o
5 12 6 30.334 30.612 0.593 16.404 o
5 12 7 21.611 21.801 0.442 26.800 o
5 12 8 34.584 36.309 0.623 13.762 o
5 12 9 20.561 19.702 0.402 29.968 o
5 12 10 9.049 9.404 0.301 71.185 o
5 12 11 11.789 12.408 0.301 56.556 o
5 12 12 0.559 0.703 0.271 247.777 o
5 12 13 0.975 1.196 0.221 305.620 o
5 12 14 29.689 32.200 0.543 17.107 o
5 12 15 2.071 2.502 0.261 188.594 o
5 12 16 13.076 14.196 0.342 47.871 o
5 12 17 21.706 22.806 0.412 27.195 o
5 12 18 6.652 6.902 0.251 101.574 o
5 12 19 1.290 1.497 0.211 297.865 o
5 12 20 2.157 2.401 0.231 216.349 o
5 12 21 0.393 0.703 0.201 423.448 o
5 13 0 29.079 28.703 0.663 16.074 o
5 13 1 64.915 66.509 1.236 4.760 o
5 13 2 13.822 12.408 0.301 51.208 o
5 13 3 8.059 7.907 0.271 84.555 o
5 13 4 4.737 4.400 0.241 137.328 o
5 13 5 13.566 13.995 0.342 47.055 o
5 13 6 17.345 17.602 0.382 35.590 o
5 13 7 30.856 30.311 0.532 17.169 o
5 13 8 14.175 14.608 0.372 43.229 o
5 13 9 2.414 2.502 0.301 151.564 o
5 13 10 1.477 1.597 0.251 227.924 o
5 13 11 0.508 0.703 0.241 305.528 o
5 13 12 11.277 11.704 0.332 56.111 o
5 13 13 25.123 27.799 0.502 20.956 o
5 13 14 33.918 37.605 0.603 13.991 o
5 13 15 8.215 9.203 0.281 78.538 o
5 13 16 6.974 7.003 0.321 83.068 o
5 13 17 0.460 0.492 0.201 427.732 o
5 13 18 8.488 9.494 0.301 73.388 o
5 13 19 6.397 7.103 0.271 97.800 o
5 13 20 5.902 5.897 0.281 103.470 o
5 14 0 37.385 36.701 0.854 10.719 o
5 14 1 41.443 40.910 1.065 8.189 o
5 14 2 2.745 2.100 0.141 301.625 o
5 14 3 2.357 1.808 0.151 322.016 o
5 14 4 41.354 38.208 0.633 11.758 o
5 14 5 10.037 9.494 0.281 69.680 o
5 14 6 37.824 37.012 0.613 12.914 o
5 14 7 10.510 10.499 0.332 60.112 o
5 14 8 27.600 29.306 0.593 17.701 o
5 14 9 15.838 16.396 0.412 36.894 o
5 14 10 7.224 7.907 0.321 79.485 o
5 14 11 11.707 13.001 0.412 46.277 o
5 14 12 8.852 9.303 0.321 69.260 o
5 14 13 9.292 10.007 0.342 63.605 o
5 14 14 1.150 1.296 0.261 230.915 o
5 14 15 3.058 3.104 0.241 176.209 o
5 14 16 6.628 7.394 0.261 97.481 o
5 14 17 2.744 3.104 0.231 190.835 o
5 14 18 1.245 1.196 0.251 243.027 o
5 14 19 5.798 6.902 0.271 103.114 o
5 15 0 41.783 42.106 1.316 6.580 o
5 15 1 1.490 1.999 0.553 62.488 o
5 15 2 8.285 8.500 0.532 45.061 o
5 15 3 30.973 25.308 0.543 17.992 o
5 15 4 1.506 1.196 0.211 294.217 o
5 15 5 3.850 3.898 0.251 148.821 o
5 15 6 1.914 1.899 0.241 220.853 o
5 15 7 21.440 21.410 0.472 26.174 o
5 15 8 31.642 32.401 0.613 15.358 o
5 15 9 0.882 0.904 0.221 320.062 o
5 15 10 4.207 4.993 0.321 108.000 o
5 15 11 10.154 10.911 0.332 60.578 o
5 15 12 2.228 2.200 0.281 171.726 o
5 15 13 4.207 4.702 0.281 124.868 o
5 15 14 7.926 8.198 0.311 77.240 o
5 15 15 2.734 3.004 0.301 143.365 o
5 15 16 3.340 3.798 0.261 152.009 o
5 15 17 0.113 0.492 0.261 289.990 o
5 15 18 4.086 4.501 0.281 127.337 o
5 16 0 0.435 0.904 0.362 148.496 o
5 16 1 0.010 1.105 0.743 37.691 o
5 16 2 0.577 1.005 0.442 100.878 o
5 16 3 2.171 2.100 0.342 132.750 o
5 16 4 31.724 30.210 0.643 15.264 o
5 16 5 12.779 12.307 0.362 48.971 o
5 16 6 3.973 3.898 0.271 136.955 o
5 16 7 3.820 3.697 0.261 145.493 o
5 16 8 3.779 3.597 0.261 146.836 o
5 16 9 13.614 13.905 0.372 44.897 o
5 16 10 4.626 4.702 0.251 132.552 o
5 16 11 5.823 6.098 0.311 94.992 o
5 16 12 1.081 1.397 0.231 276.547 o
5 16 13 0.346 0.603 0.241 318.077 o
5 16 14 3.837 4.400 0.271 135.465 o
5 16 15 7.986 9.102 0.352 68.410 o
5 16 16 3.256 3.798 0.342 113.410 o
5 16 17 2.817 3.205 0.261 165.960 o
5 17 0 1.000 1.397 0.352 145.035 o
5 17 1 6.440 6.701 0.512 52.466 o
5 17 2 3.144 3.406 0.432 83.867 o
5 17 3 0.936 0.703 0.311 185.974 o
5 17 4 12.230 13.704 0.432 43.101 o
5 17 5 20.878 20.304 0.512 25.748 o
5 17 6 10.049 10.107 0.432 50.729 o
5 17 7 0.887 0.603 0.211 353.483 o
5 17 8 12.509 13.001 0.362 48.804 o
5 17 9 6.885 7.003 0.301 87.898 o
5 17 10 2.436 2.602 0.221 214.815 o
5 17 11 3.964 4.200 0.261 139.927 o
5 17 12 5.060 5.405 0.281 112.770 o
5 17 13 1.842 1.597 0.221 253.487 o
5 17 14 2.741 2.904 0.261 170.228 o
5 17 15 2.732 2.793 0.251 178.952 o
5 18 0 0.118 0.100 0.502 82.925 o
5 18 1 0.293 1.296 0.553 66.500 o
5 18 2 5.704 5.998 0.462 62.788 o
5 18 3 1.097 1.397 0.321 166.840 o
5 18 4 22.826 23.007 0.603 21.117 o
5 18 5 7.243 7.103 0.462 57.118 o
5 18 6 7.137 6.802 0.372 72.799 o
5 18 7 0.741 1.105 0.171 461.534 o
5 18 8 4.476 3.798 0.221 155.157 o
5 18 9 17.518 17.009 0.392 35.285 o
5 18 10 2.584 2.200 0.211 226.524 o
5 18 11 4.484 4.400 0.241 140.786 o
5 18 12 0.399 0.492 0.251 296.122 o
5 18 13 6.294 6.500 0.281 98.212 o
5 19 0 8.058 8.500 0.412 60.185 o
5 19 1 0.403 0.904 0.432 106.838 o
5 19 2 4.581 5.697 0.352 93.136 o
5 19 3 1.105 1.196 0.321 168.457 o
5 19 4 5.575 5.697 0.392 77.672 o
5 19 5 4.247 4.300 0.342 103.358 o
5 19 6 7.515 8.399 0.412 61.939 o
5 19 7 4.321 4.501 0.442 73.917 o
5 19 8 6.474 7.907 0.392 69.546 o
5 19 9 12.802 13.001 0.593 32.043 o
5 19 10 3.031 2.502 0.221 199.372 o
5 19 11 0.012 0.100 0.211 465.867 o
5 20 0 5.438 5.204 0.754 31.031 o
5 20 1 2.257 2.904 0.412 96.502 o
5 20 2 3.632 4.601 0.362 99.788 o
5 20 3 7.597 8.299 0.422 60.362 o
5 20 4 7.186 7.003 0.402 66.861 o
5 20 5 2.475 3.004 0.332 129.749 o
5 20 6 0.890 1.196 0.372 134.183 o
5 20 7 5.047 4.601 0.362 90.757 o
5 20 8 1.058 1.397 0.321 167.515 o
5 21 0 3.385 4.300 0.472 70.852 o
5 21 1 0.896 0.804 0.311 185.744 o
5 21 2 4.266 4.702 0.352 98.428 o
5 21 3 0.383 0.804 0.402 123.066 o
6 0 0 2.760 2.793 0.151 270.745 o
6 0 1 4.767 5.204 0.181 156.640 o
6 0 2 302.475 313.970 2.934 0.414 o
6 0 3 5.601 6.098 0.261 111.111 o
6 0 4 237.835 239.856 2.401 0.650 o
6 0 5 429.653 432.693 4.119 0.216 o
6 0 6 45.913 46.908 0.653 9.892 o
6 0 7 21.031 21.410 0.412 28.392 o
6 0 8 82.113 85.025 1.045 3.942 o
6 0 9 71.071 71.513 0.985 4.916 o
6 0 10 79.032 77.119 1.186 3.994 o
6 0 11 172.216 167.137 2.642 0.979 o
6 0 12 19.505 19.109 0.442 29.843 o
6 0 13 113.734 110.916 1.818 2.029 o
6 0 14 21.221 20.897 0.492 25.912 o
6 0 15 4.081 3.597 0.301 123.609 o
6 0 16 39.168 37.505 0.794 10.877 o
6 0 17 57.795 53.408 1.025 6.297 o
6 0 18 10.951 9.806 0.482 44.389 o
6 0 19 3.388 3.406 0.342 113.976 o
6 0 20 0.676 1.005 0.332 168.856 o
6 0 21 9.749 9.203 0.382 58.323 o
6 0 22 0.924 1.105 0.422 107.120 o
6 0 23 7.504 6.802 0.352 75.014 o
6 0 24 3.033 2.904 0.291 145.805 o
6 0 25 7.704 5.998 0.412 65.120 o
6 1 0 22.843 23.901 0.271 29.272 o
6 1 1 257.071 262.561 1.818 0.614 o
6 1 2 25.113 26.604 0.291 25.618 o
6 1 3 68.762 72.015 0.583 5.926 o
6 1 4 529.570 541.710 3.496 0.158 o
6 1 5 124.050 129.121 0.985 2.218 o
6 1 6 32.998 34.400 0.392 17.274 o
6 1 7 74.916 76.717 0.663 5.159 o
6 1 8 3.217 3.898 0.161 221.227 o
6 1 9 31.396 31.004 0.372 19.024 o
6 1 10 49.036 48.807 0.613 9.444 o
6 1 11 16.362 16.497 0.352 39.224 o
6 1 12 141.631 138.323 1.527 1.663 o
6 1 13 29.589 27.910 0.422 20.016 o
6 1 14 16.264 15.412 0.301 42.913 o
6 1 15 14.973 13.402 0.301 47.452 o
6 1 16 84.974 78.817 0.995 4.029 o
6 1 18 1.932 1.808 0.231 233.363 o
6 1 19 59.142 53.710 0.784 7.085 o
6 1 20 1.742 1.698 0.231 242.218 o
6 1 21 4.013 3.305 0.261 145.539 o
6 1 22 8.916 8.198 0.271 79.177 o
6 1 23 16.860 14.799 0.352 39.769 o
6 1 24 1.562 1.597 0.241 237.730 o
6 1 25 3.181 2.693 0.221 193.078 o
6 2 0 7.575 7.706 0.151 111.670 o
6 2 1 63.155 62.410 0.512 7.049 o
6 2 2 125.837 128.226 0.944 2.212 o
6 2 3 13.814 13.704 0.201 56.398 o
6 2 4 317.850 325.564 2.160 0.415 o
6 2 5 234.704 241.051 1.618 0.728 o
6 2 6 20.292 19.802 0.271 34.526 o
6 2 7 103.976 110.323 0.894 2.933 o
6 2 8 137.089 137.932 1.085 1.895 o
6 2 9 237.741 238.650 1.889 0.699 o
6 2 10 63.411 62.712 0.754 6.361 o
6 2 11 48.958 48.104 0.693 9.084 o
6 2 12 2.967 2.401 0.191 229.815 o
6 2 13 19.406 18.697 0.332 34.328 o
6 2 14 2.110 1.999 0.201 260.099 o
6 2 15 31.735 29.407 0.472 17.872 o
6 2 16 8.963 8.198 0.291 75.734 o
6 2 17 5.830 5.405 0.241 118.562 o
6 2 18 11.322 10.398 0.301 61.024 o
6 2 19 13.111 11.102 0.311 53.842 o
6 2 20 1.167 1.296 0.281 205.853 o
6 2 21 8.735 7.907 0.271 80.862 o
6 2 22 6.684 5.506 0.251 107.054 o
6 2 23 7.002 5.897 0.251 102.786 o
6 2 24 11.332 10.007 0.301 61.630 o
6 2 25 9.602 8.610 0.291 71.970 o
6 3 0 235.370 239.052 1.628 0.728 o
6 3 1 88.840 88.522 0.683 4.047 o
6 3 2 182.922 184.337 1.286 1.157 o
6 3 3 131.192 139.429 1.045 1.987 o
6 3 4 354.211 366.475 2.361 0.338 o
6 3 5 52.385 54.112 0.502 8.995 o
6 3 6 125.816 128.026 0.975 2.201 o
6 3 7 142.126 144.331 1.105 1.776 o
6 3 8 62.450 65.404 0.643 6.635 o
6 3 9 8.585 8.198 0.231 87.670 o
6 3 10 65.297 63.415 0.774 6.116 o
6 3 11 1.911 1.999 0.211 255.614 o
6 3 12 4.656 4.501 0.231 142.144 o
6 3 13 13.468 13.001 0.301 51.349 o
6 3 14 21.501 20.204 0.372 29.779 o
6 3 15 21.521 20.204 0.372 29.759 o
6 3 16 15.929 14.899 0.321 42.892 o
6 3 17 51.071 47.511 0.683 8.871 o
6 3 18 24.241 22.404 0.442 24.572 o
6 3 19 25.701 24.514 0.462 22.434 o
6 3 20 2.103 1.808 0.251 205.982 o
6 3 21 11.965 10.911 0.332 55.316 o
6 3 22 14.722 13.503 0.321 46.562 o
6 3 23 9.951 8.299 0.261 75.388 o
6 3 24 0.016 0.392 0.231 376.344 o
6 3 25 1.135 1.397 0.231 273.975 o
6 4 0 353.740 367.680 2.451 0.335 o
6 4 1 123.621 123.324 0.924 2.309 o
6 4 2 249.718 252.655 1.738 0.654 o
6 4 3 242.138 245.552 1.648 0.694 o
6 4 4 105.098 107.319 0.864 2.966 o
6 4 5 194.214 197.740 1.376 1.030 o
6 4 6 31.663 33.205 0.372 18.366 o
6 4 7 106.965 109.821 0.954 2.816 o
6 4 8 8.650 8.700 0.221 87.367 o
6 4 9 28.735 28.904 0.412 20.368 o
6 4 10 4.511 4.400 0.221 149.667 o
6 4 11 6.410 6.309 0.211 116.864 o
6 4 12 56.745 53.308 0.673 7.792 o
6 4 13 20.195 19.109 0.342 32.762 o
6 4 14 13.915 13.704 0.291 50.163 o
6 4 15 21.303 20.897 0.372 29.632 o
6 4 16 6.183 5.897 0.241 112.628 o
6 4 17 1.003 0.904 0.241 274.790 o
6 4 18 15.345 14.196 0.352 42.798 o
6 4 19 51.541 49.008 0.723 8.501 o
6 4 20 13.578 12.106 0.342 49.046 o
6 4 21 3.360 2.793 0.221 187.495 o
6 4 22 6.361 5.797 0.281 100.315 o
6 4 23 14.684 13.402 0.311 47.411 o
6 4 24 4.865 4.400 0.221 144.248 o
6 4 25 0.053 0.201 0.231 381.367 o
6 5 0 67.980 70.518 0.884 5.371 o
6 5 1 317.795 321.968 2.140 0.419 o
6 5 2 130.533 136.435 1.015 2.032 o
6 5 3 12.198 12.900 0.211 62.214 o
6 5 4 38.492 38.308 0.402 14.428 o
6 5 5 20.169 21.410 0.301 32.757 o
6 5 6 218.210 221.239 1.718 0.816 o
6 5 7 52.378 53.218 0.543 8.905 o
6 5 8 86.443 86.322 0.944 3.882 o
6 5 9 38.521 38.409 0.532 13.295 o
6 5 10 9.540 9.595 0.261 74.290 o
6 5 11 37.958 37.605 0.512 13.748 o
6 5 12 2.807 2.693 0.191 230.319 o
6 5 13 9.179 9.102 0.251 78.645 o
6 5 14 9.111 8.399 0.261 79.263 o
6 5 15 16.790 15.412 0.352 39.400 o
6 5 16 9.588 9.102 0.261 75.204 o
6 5 17 24.460 23.509 0.432 24.275 o
6 5 18 4.905 5.094 0.261 123.041 o
6 5 19 11.984 11.504 0.311 56.356 o
6 5 20 6.351 6.500 0.251 105.656 o
6 5 21 30.760 27.910 0.482 18.488 o
6 5 22 13.166 12.498 0.301 52.726 o
6 5 23 7.800 6.500 0.261 92.445 o
6 5 24 9.177 8.500 0.261 78.669 o
6 6 0 310.197 312.765 2.984 0.402 o
6 6 1 67.181 66.821 0.713 5.980 o
6 6 2 30.252 31.707 0.332 19.942 o
6 6 3 223.455 236.852 1.668 0.771 o
6 6 4 140.158 145.236 1.115 1.792 o
6 6 5 1.744 1.999 0.161 342.486 o
6 6 6 29.622 30.100 0.412 19.587 o
6 6 7 27.061 27.106 0.402 22.025 o
6 6 8 5.722 6.902 0.221 118.078 o
6 6 9 24.784 25.499 0.392 24.265 o
6 6 10 2.075 2.200 0.201 257.290 o
6 6 11 23.448 23.710 0.382 26.193 o
6 6 12 22.163 23.610 0.382 27.305 o
6 6 13 47.057 46.808 0.673 9.591 o
6 6 14 47.147 46.416 0.643 9.785 o
6 6 15 30.777 30.100 0.462 18.287 o
6 6 16 24.326 24.102 0.412 24.640 o
6 6 17 19.627 18.406 0.392 31.971 o
6 6 18 1.760 1.698 0.241 229.105 o
6 6 19 25.987 25.499 0.452 22.176 o
6 6 20 1.945 1.999 0.231 229.618 o
6 6 21 22.564 22.002 0.412 26.814 o
6 6 22 0.571 0.703 0.231 323.936 o
6 6 23 2.636 3.004 0.241 186.578 o
6 6 24 4.630 4.400 0.251 134.399 o
6 7 0 71.350 70.518 0.975 4.951 o
6 7 1 86.184 89.014 1.115 3.607 o
6 7 2 5.240 5.697 0.131 162.270 o
6 7 3 106.750 107.319 0.934 2.869 o
6 7 4 108.368 109.128 0.985 2.768 o
6 7 5 9.407 9.806 0.251 75.788 o
6 7 6 105.515 107.520 1.226 2.669 o
6 7 7 83.249 85.618 1.025 3.913 o
6 7 8 134.363 136.525 1.587 1.731 o
6 7 9 4.215 4.501 0.251 139.206 o
6 7 10 41.402 43.312 0.603 11.432 o
6 7 11 5.373 6.098 0.251 116.445 o
6 7 12 23.082 23.007 0.372 27.042 o
6 7 13 24.360 24.906 0.412 24.326 o
6 7 14 21.361 20.897 0.372 29.576 o
6 7 15 2.458 2.401 0.251 189.459 o
6 7 16 2.984 3.004 0.251 171.631 o
6 7 17 25.486 25.207 0.452 22.574 o
6 7 18 12.650 13.211 0.362 48.276 o
6 7 19 6.777 6.701 0.251 101.385 o
6 7 20 2.214 1.808 0.221 235.195 o
6 7 21 20.269 19.802 0.372 31.250 o
6 7 22 6.260 6.199 0.251 107.721 o
6 7 23 0.121 0.201 0.231 375.550 o
6 7 24 0.056 0.392 0.221 405.599 o
6 8 0 151.722 147.828 1.979 1.354 o
6 8 1 24.774 25.810 0.563 20.361 o
6 8 2 25.181 24.404 0.332 25.666 o
6 8 3 293.454 291.365 2.883 0.446 o
6 8 4 21.559 21.510 0.372 29.088 o
6 8 5 10.213 10.599 0.261 69.207 o
6 8 6 58.946 61.215 0.874 6.431 o
6 8 7 36.484 38.107 0.543 13.815 o
6 8 8 7.261 7.997 0.241 95.215 o
6 8 9 8.288 8.610 0.231 88.239 o
6 8 10 97.610 100.025 1.155 3.027 o
6 8 11 46.200 48.415 0.663 9.659 o
6 8 12 12.462 13.111 0.301 53.753 o
6 8 13 28.239 28.312 0.462 19.941 o
6 8 14 14.959 15.803 0.352 42.069 o
6 8 15 13.660 13.905 0.342 46.954 o
6 8 16 16.857 17.200 0.392 36.018 o
6 8 17 25.563 26.101 0.462 22.038 o
6 8 18 12.146 12.599 0.311 54.413 o
6 8 19 0.932 1.105 0.221 310.850 o
6 8 20 1.291 1.105 0.221 290.623 o
6 8 21 7.155 6.802 0.291 89.090 o
6 8 22 2.057 2.100 0.211 247.599 o
6 8 23 3.201 3.004 0.241 174.302 o
6 9 0 40.928 40.408 0.824 10.070 o
6 9 1 18.059 18.506 0.502 29.107 o
6 9 2 97.061 90.220 1.417 2.890 o
6 9 3 10.216 10.499 0.231 72.961 o
6 9 4 9.332 9.494 0.251 76.904 o
6 9 5 6.279 6.802 0.221 113.004 o
6 9 6 11.728 11.704 0.281 59.664 o
6 9 7 51.061 52.906 0.774 8.069 o
6 9 8 28.306 29.407 0.512 18.774 o
6 9 9 73.535 75.119 0.914 4.825 o
6 9 10 127.213 131.421 1.547 1.871 o
6 9 11 29.566 31.004 0.482 18.328 o
6 9 12 5.734 6.701 0.231 116.025 o
6 9 13 44.865 47.009 0.663 10.001 o
6 9 14 56.636 57.819 0.804 7.055 o
6 9 15 1.311 1.296 0.261 225.666 o
6 9 16 1.652 1.698 0.241 232.776 o
6 9 17 2.679 2.693 0.241 189.213 o
6 9 18 8.258 8.610 0.271 81.529 o
6 9 19 0.543 0.301 0.261 273.929 o
6 9 20 2.760 2.793 0.221 202.756 o
6 9 21 3.266 3.305 0.221 183.723 o
6 9 22 7.638 7.605 0.271 87.905 o
6 9 23 3.115 3.104 0.231 182.193 o
6 10 0 1.231 1.397 0.251 239.855 o
6 10 1 7.204 6.902 0.332 80.081 o
6 10 2 4.168 4.300 0.392 87.985 o
6 10 3 95.637 94.912 1.175 3.134 o
6 10 4 179.621 179.133 2.220 1.010 o
6 10 5 14.637 14.899 0.332 44.697 o
6 10 6 13.502 14.096 0.362 45.644 o
6 10 7 90.516 93.515 1.256 3.211 o
6 10 8 5.803 6.500 0.251 110.447 o
6 10 9 2.844 3.406 0.241 177.544 o
6 10 10 57.495 59.014 0.834 6.802 o
6 10 11 47.278 49.812 0.693 9.207 o
6 10 12 31.458 32.200 0.502 16.984 o
6 10 13 11.586 12.307 0.311 56.344 o
6 10 14 46.891 49.309 0.754 8.960 o
6 10 15 3.682 3.697 0.251 153.034 o
6 10 16 0.021 0.201 0.231 384.151 o
6 10 17 0.773 1.105 0.261 247.683 o
6 10 18 14.724 15.803 0.352 42.477 o
6 10 19 0.957 1.497 0.211 317.539 o
6 10 20 3.630 3.798 0.231 164.635 o
6 10 21 2.173 2.904 0.241 199.134 o
6 10 22 2.649 2.793 0.221 205.829 o
6 11 0 75.739 74.316 1.306 3.954 o
6 11 1 51.785 51.610 0.995 7.013 o
6 11 2 2.281 1.999 0.372 116.405 o
6 11 3 61.626 58.211 0.754 6.728 o
6 11 4 4.254 4.200 0.201 165.880 o
6 11 5 8.709 8.299 0.281 78.330 o
6 11 6 11.463 11.604 0.321 56.720 o
6 11 7 14.201 14.899 0.362 43.580 o
6 11 8 14.672 15.603 0.362 42.133 o
6 11 9 3.634 4.109 0.241 156.035 o
6 11 10 53.032 54.614 0.834 7.470 o
6 11 11 5.475 5.606 0.261 114.596 o
6 11 12 11.514 11.895 0.321 56.169 o
6 11 13 0.297 0.492 0.221 378.651 o
6 11 14 0.802 1.105 0.221 318.803 o
6 11 15 0.995 1.597 0.231 275.872 o
6 11 16 17.602 19.209 0.392 33.826 o
6 11 17 7.503 8.098 0.311 79.537 o
6 11 18 7.688 7.706 0.271 87.300 o
6 11 19 2.168 2.401 0.221 226.541 o
6 11 20 3.354 3.697 0.231 170.921 o
6 11 21 1.482 1.497 0.211 287.471 o
6 12 0 30.238 30.904 0.723 14.457 o
6 12 1 64.913 68.318 1.236 4.715 o
6 12 2 18.932 18.506 0.492 28.734 o
6 12 3 12.636 10.499 0.251 61.462 o
6 12 4 70.638 68.217 0.914 5.202 o
6 12 5 21.184 20.405 0.422 28.385 o
6 12 6 0.898 1.005 0.191 388.126 o
6 12 7 25.451 25.398 0.472 22.098 o
6 12 8 68.183 70.618 1.065 4.915 o
6 12 9 20.163 22.002 0.482 26.621 o
6 12 10 25.002 26.101 0.492 21.714 o
6 12 11 4.238 5.305 0.352 96.588 o
6 12 12 5.073 5.697 0.281 111.323 o
6 12 13 2.293 3.004 0.261 178.191 o
6 12 14 6.415 7.193 0.261 99.810 o
6 12 15 6.150 6.500 0.251 107.370 o
6 12 16 19.105 21.410 0.392 30.927 o
6 12 17 5.639 5.305 0.321 96.150 o
6 12 18 6.176 6.410 0.281 99.406 o
6 12 19 14.618 15.803 0.372 41.444 o
6 12 20 3.048 3.205 0.221 190.032 o
6 13 0 14.511 14.708 0.452 37.540 o
6 13 1 1.279 1.196 0.281 204.225 o
6 13 2 10.759 10.800 0.392 52.506 o
6 13 3 15.631 15.201 0.482 34.138 o
6 13 4 12.956 11.795 0.281 55.868 o
6 13 5 15.841 14.508 0.332 42.831 o
6 13 6 8.298 8.198 0.281 80.673 o
6 13 7 9.355 9.303 0.291 71.547 o
6 13 8 8.451 8.610 0.291 77.183 o
6 13 9 2.473 2.693 0.251 185.739 o
6 13 10 7.992 8.901 0.342 70.364 o
6 13 11 1.339 1.397 0.271 211.211 o
6 13 12 12.382 13.211 0.372 48.032 o
6 13 13 10.402 11.504 0.352 56.741 o
6 13 14 14.886 15.803 0.452 36.330 o
6 13 15 10.141 10.700 0.311 63.314 o
6 13 16 17.762 18.697 0.372 34.799 o
6 13 18 1.303 1.397 0.201 318.673 o
6 13 19 3.896 4.300 0.281 130.702 o
6 14 0 8.059 8.098 0.372 66.827 o
6 14 1 20.541 19.702 0.512 26.222 o
6 14 2 15.178 14.407 0.452 36.855 o
6 14 3 43.212 43.412 0.924 8.787 o
6 14 4 34.052 32.612 0.854 11.709 o
6 14 5 64.380 60.511 0.904 5.926 o
6 14 6 0.867 0.904 0.181 425.553 o
6 14 7 5.144 5.094 0.261 120.494 o
6 14 8 9.775 9.906 0.342 62.178 o
6 14 9 19.003 19.601 0.452 29.708 o
6 14 10 12.492 12.900 0.382 47.310 o
6 14 11 17.474 17.300 0.412 34.235 o
6 14 12 1.143 1.196 0.261 232.829 o
6 14 13 0.056 0.492 0.271 272.653 o
6 14 14 0.773 1.105 0.241 280.977 o
6 14 15 0.147 0.100 0.221 410.991 o
6 14 16 22.535 23.298 0.512 23.581 o
6 14 17 1.164 1.397 0.231 272.644 o
6 14 18 1.159 1.397 0.251 242.501 o
6 15 0 98.244 96.519 1.869 2.330 o
6 15 1 4.610 4.200 0.362 94.651 o
6 15 2 2.927 2.502 0.342 122.538 o
6 15 3 9.085 9.494 0.492 46.960 o
6 15 4 0.260 0.392 0.332 182.401 o
6 15 5 7.955 6.601 0.261 91.097 o
6 15 6 13.221 12.900 0.342 48.959 o
6 15 7 5.491 5.204 0.271 113.061 o
6 15 8 18.364 18.104 0.432 31.897 o
6 15 9 0.060 0.201 0.211 453.511 o
6 15 10 3.375 3.406 0.251 160.627 o
6 15 11 0.890 0.804 0.241 282.638 o
6 15 12 2.755 2.793 0.241 186.253 o
6 15 13 15.835 17.501 0.412 36.164 o
6 15 14 9.973 10.298 0.332 62.134 o
6 15 15 1.972 2.502 0.251 200.235 o
6 15 16 0.516 0.492 0.241 311.168 o
6 15 17 0.911 0.804 0.251 264.158 o
6 16 0 0.736 0.804 0.311 189.204 o
6 16 1 14.228 13.302 0.452 38.904 o
6 16 2 2.540 2.693 0.342 125.507 o
6 16 3 5.542 5.506 0.472 62.221 o
6 16 4 1.532 2.301 0.342 139.163 o
6 16 5 5.282 5.897 0.372 83.289 o
6 16 6 5.729 4.993 0.231 125.243 o
6 16 7 0.496 0.301 0.191 472.796 o
6 16 8 14.279 13.603 0.352 45.317 o
6 16 9 23.850 23.610 0.482 23.415 o
6 16 10 0.802 1.005 0.191 397.234 o
6 16 11 1.623 1.597 0.201 293.818 o
6 16 12 1.358 1.597 0.231 259.552 o
6 16 13 2.163 2.401 0.271 179.118 o
6 16 14 1.031 0.804 0.231 294.067 o
6 16 15 2.399 3.004 0.251 183.915 o
6 16 16 10.085 11.795 0.382 53.981 o
6 17 0 3.893 3.898 0.332 111.499 o
6 17 1 5.575 5.405 0.342 90.725 o
6 17 2 0.414 0.804 0.332 175.416 o
6 17 3 9.826 10.107 0.522 42.346 o
6 17 4 4.728 5.305 0.352 93.438 o
6 17 5 3.426 4.009 0.332 115.142 o
6 17 6 3.776 3.798 0.362 101.594 o
6 17 7 8.024 8.801 0.392 62.723 o
6 17 8 12.689 12.599 0.402 45.609 o
6 17 9 2.684 2.401 0.221 210.409 o
6 17 10 5.038 4.601 0.241 132.138 o
6 17 11 0.586 0.904 0.201 393.609 o
6 17 12 2.552 2.793 0.231 199.615 o
6 17 13 2.063 1.999 0.241 214.788 o
6 17 14 1.903 2.100 0.281 179.206 o
6 18 0 0.081 0.100 0.311 213.906 o
6 18 1 1.609 1.597 0.311 164.517 o
6 18 2 13.698 13.302 0.452 39.669 o
6 18 4 4.363 5.094 0.352 96.464 o
6 18 5 0.695 0.804 0.311 190.113 o
6 18 6 9.032 8.700 0.452 52.280 o
6 18 7 0.259 0.100 0.291 237.642 o
6 18 8 9.874 12.006 0.452 47.140 o
6 18 9 7.775 7.806 0.311 78.913 o
6 18 10 1.078 0.703 0.161 477.927 o
6 18 11 10.820 10.599 0.342 57.919 o
6 18 12 0.616 0.804 0.221 341.299 o
6 19 1 1.486 1.196 0.342 146.926 o
6 19 2 2.707 1.999 0.492 72.438 o
6 19 3 2.657 2.904 0.342 123.229 o
6 19 4 4.352 4.993 0.362 93.780 o
6 19 5 1.660 2.200 0.372 121.142 o
6 19 6 1.433 1.698 0.342 144.271 o
6 19 7 0.828 1.105 0.332 165.374 o
6 19 8 9.516 11.102 0.442 49.753 o
6 19 9 2.687 2.904 0.342 122.926 o
6 19 10 3.099 3.205 0.342 117.498 o
6 20 0 3.466 3.898 0.362 103.469 o
6 20 1 4.738 5.998 0.392 80.811 o
6 20 2 2.435 2.602 0.864 26.513 o
6 20 3 4.089 4.903 0.372 92.635 o
6 20 4 4.258 4.802 0.352 98.143 o
6 20 5 4.101 4.802 0.392 86.993 o
6 20 6 2.675 2.602 0.362 114.984 o
6 20 7 4.489 5.405 0.432 73.788 o
7 0 0 201.496 204.039 2.019 0.884 o
7 0 1 4.491 4.802 0.231 142.351 o
7 0 2 169.181 175.938 1.778 1.181 o
7 0 3 31.788 32.813 0.482 17.001 o
7 0 4 14.313 15.301 0.372 42.384 o
7 0 5 127.801 133.521 1.437 1.905 o
7 0 6 29.470 28.904 0.472 19.017 o
7 0 7 10.774 11.403 0.311 60.096 o
7 0 8 74.745 74.818 1.135 4.323 o
7 0 9 332.385 317.668 3.898 0.334 o
7 0 10 11.063 12.006 0.382 51.375 o
7 0 11 0.191 0.301 0.261 290.876 o
7 0 12 81.730 79.219 1.346 3.581 o
7 0 13 19.685 19.209 0.522 26.716 o
7 0 14 54.866 53.218 1.015 6.583 o
7 0 15 30.349 28.503 0.703 15.070 o
7 0 16 0.043 0.100 0.392 136.405 o
7 0 17 13.051 12.498 0.492 38.401 o
7 0 18 19.641 17.712 0.543 26.599 o
7 0 19 3.723 3.305 0.332 115.637 o
7 0 20 1.679 1.296 0.301 174.357 o
7 0 21 9.822 8.198 0.372 60.859 o
7 0 22 3.785 3.406 0.392 92.672 o
7 0 23 8.879 8.198 0.372 63.851 o
7 0 24 7.656 6.601 0.342 76.681 o
7 1 0 100.561 101.924 0.804 3.229 o
7 1 1 19.776 21.309 0.261 34.519 o
7 1 2 114.608 119.426 0.924 2.537 o
7 1 3 113.824 115.417 0.884 2.623 o
7 1 4 180.007 186.638 1.306 1.165 o
7 1 5 78.637 81.720 0.683 4.746 o
7 1 6 48.235 51.510 0.492 9.944 o
7 1 7 14.915 15.000 0.251 48.854 o
7 1 8 92.924 91.114 0.944 3.540 o
7 1 9 37.923 35.907 0.482 14.291 o
7 1 10 13.296 13.211 0.301 51.512 o
7 1 11 43.457 42.910 0.563 11.324 o
7 1 12 46.098 43.914 0.583 10.559 o
7 1 13 20.807 19.209 0.352 31.671 o
7 1 14 6.662 5.998 0.231 110.487 o
7 1 15 44.513 42.407 0.603 10.885 o
7 1 16 29.020 27.598 0.442 20.066 o
7 1 17 3.477 3.004 0.221 182.352 o
7 1 18 13.733 12.408 0.332 49.142 o
7 1 19 1.911 1.698 0.241 224.157 o
7 1 20 2.621 2.200 0.231 205.759 o
7 1 21 7.085 6.601 0.251 99.400 o
7 1 22 0.151 0.201 0.201 484.531 o
7 1 23 11.092 10.107 0.301 62.255 o
7 1 24 7.947 7.103 0.261 89.542 o
7 1 25 5.415 4.903 0.231 129.472 o
7 2 0 25.860 26.403 0.311 24.749 o
7 2 1 135.744 141.528 1.045 1.903 o
7 2 2 91.962 96.619 0.764 3.663 o
7 2 3 83.855 84.714 0.683 4.380 o
7 2 4 76.046 78.123 0.653 5.057 o
7 2 5 217.069 222.445 1.547 0.837 o
7 2 6 134.289 138.534 1.065 1.939 o
7 2 7 188.871 192.435 1.517 1.056 o
7 2 8 203.050 197.037 1.889 0.912 o
7 2 9 40.040 39.514 0.532 12.747 o
7 2 10 5.881 5.797 0.231 119.159 o
7 2 11 117.111 116.733 1.336 2.261 o
7 2 12 10.157 9.806 0.251 72.346 o
7 2 13 20.510 19.109 0.352 32.056 o
7 2 14 56.517 53.509 0.713 7.649 o
7 2 15 12.147 12.006 0.281 57.916 o
7 2 16 34.002 32.109 0.492 16.155 o
7 2 17 4.258 4.400 0.241 144.013 o
7 2 18 32.615 30.000 0.492 17.099 o
7 2 19 10.485 9.303 0.311 64.542 o
7 2 20 5.270 4.601 0.261 121.756 o
7 2 21 13.627 11.202 0.291 54.016 o
7 2 22 2.384 2.100 0.211 235.225 o
7 2 23 10.507 9.203 0.281 68.381 o
7 2 24 3.806 3.104 0.241 161.758 o
7 2 25 0.061 0.301 0.241 347.000 o
7 3 0 180.326 181.434 1.266 1.188 o
7 3 1 459.069 459.698 2.944 0.212 o
7 3 2 365.759 369.268 2.482 0.321 o
7 3 3 74.858 74.507 0.653 5.254 o
7 3 4 2.312 2.502 0.151 302.821 o
7 3 5 69.086 71.111 0.623 5.856 o
7 3 6 125.309 128.226 1.075 2.161 o
7 3 7 24.066 24.604 0.332 26.495 o
7 3 8 39.453 38.308 0.492 13.399 o
7 3 9 88.802 85.025 0.995 3.747 o
7 3 10 43.499 43.111 0.633 10.807 o
7 3 11 15.032 14.608 0.291 46.672 o
7 3 12 3.440 3.205 0.201 195.132 o
7 3 13 1.542 1.597 0.191 315.902 o
7 3 14 0.436 0.492 0.191 468.043 o
7 3 15 19.307 18.104 0.342 34.446 o
7 3 16 16.199 14.799 0.321 42.500 o
7 3 17 18.714 17.300 0.382 34.060 o
7 3 18 3.118 2.602 0.231 187.898 o
7 3 19 31.948 28.703 0.482 17.787 o
7 3 20 4.140 4.200 0.231 152.291 o
7 3 21 1.570 1.296 0.271 206.268 o
7 3 22 1.370 1.497 0.211 293.432 o
7 3 23 4.279 3.104 0.211 170.615 o
7 3 24 1.804 2.100 0.211 257.993 o
7 4 0 51.998 53.810 0.452 9.270 o
7 4 1 398.172 400.985 2.733 0.273 o
7 4 2 23.224 24.604 0.301 27.903 o
7 4 3 71.722 73.813 0.643 5.515 o
7 4 4 12.030 12.900 0.231 61.187 o
7 4 5 142.324 149.234 1.135 1.732 o
7 4 6 8.096 8.198 0.201 96.169 o
7 4 7 30.097 30.703 0.422 19.052 o
7 4 8 47.502 47.109 0.633 9.725 o
7 4 9 68.066 69.815 0.914 5.315 o
7 4 10 12.725 13.001 0.291 54.023 o
7 4 11 99.073 97.524 1.145 3.031 o
7 4 12 11.835 12.207 0.301 56.712 o
7 4 13 72.656 68.408 0.864 5.183 o
7 4 14 49.666 45.803 0.643 9.424 o
7 4 15 18.539 17.300 0.342 35.971 o
7 4 16 12.762 11.403 0.291 56.115 o
7 4 17 14.007 12.900 0.332 48.002 o
7 4 18 12.491 10.800 0.311 55.919 o
7 4 19 0.177 0.201 0.271 273.748 o
7 4 20 1.089 1.196 0.221 299.156 o
7 4 21 9.324 8.399 0.271 76.666 o
7 4 22 1.589 1.397 0.271 204.424 o
7 4 23 13.316 11.604 0.301 53.492 o
7 4 24 9.541 8.198 0.271 76.109 o
7 5 0 108.955 106.827 1.105 2.693 o
7 5 1 35.569 35.505 0.352 16.395 o
7 5 2 121.934 125.524 0.964 2.301 o
7 5 3 37.261 38.810 0.402 14.748 o
7 5 4 104.592 107.922 0.964 2.896 o
7 5 5 141.831 146.029 1.397 1.667 o
7 5 6 24.971 24.805 0.382 24.601 o
7 5 7 89.123 90.823 1.025 3.588 o
7 5 8 45.372 47.109 0.653 9.967 o
7 5 9 19.816 20.204 0.332 32.910 o
7 5 10 52.308 54.112 0.693 8.208 o
7 5 11 21.208 21.701 0.372 29.334 o
7 5 12 6.855 6.802 0.221 107.679 o
7 5 13 9.850 9.806 0.281 69.811 o
7 5 14 38.146 37.505 0.543 13.431 o
7 5 15 17.258 16.909 0.342 38.055 o
7 5 16 16.800 15.703 0.352 39.160 o
7 5 17 14.575 13.603 0.372 43.412 o
7 5 18 15.063 13.804 0.342 44.294 o
7 5 19 17.402 16.708 0.352 37.521 o
7 5 20 2.510 2.100 0.231 210.322 o
7 5 21 1.715 2.200 0.231 234.090 o
7 5 22 13.270 11.604 0.291 54.435 o
7 5 23 4.344 4.009 0.281 127.196 o
7 5 24 2.502 2.502 0.231 204.881 o
7 6 0 234.186 235.646 2.391 0.667 o
7 6 1 46.601 46.908 0.593 10.129 o
7 6 2 17.816 19.109 0.251 39.295 o
7 6 3 54.685 54.614 0.553 8.433 o
7 6 4 76.630 77.320 0.854 4.705 o
7 6 5 45.674 46.004 0.623 10.197 o
7 6 6 32.184 33.305 0.522 16.226 o
7 6 7 151.028 154.931 1.829 1.381 o
7 6 8 27.538 27.799 0.372 22.053 o
7 6 9 8.408 8.700 0.251 83.858 o
7 6 10 20.950 21.410 0.372 29.728 o
7 6 11 131.812 133.129 1.527 1.811 o
7 6 12 36.321 36.108 0.512 14.464 o
7 6 13 1.968 2.100 0.231 227.156 o
7 6 14 27.971 27.699 0.462 20.240 o
7 6 15 26.819 25.308 0.422 22.343 o
7 6 16 7.860 8.299 0.291 80.908 o
7 6 17 34.159 33.405 0.543 15.265 o
7 6 18 12.239 11.704 0.321 54.458 o
7 6 19 38.512 37.113 0.563 13.198 o
7 6 20 10.537 9.595 0.281 67.500 o
7 6 21 3.382 3.305 0.221 181.112 o
7 6 22 1.461 1.196 0.211 296.711 o
7 6 23 2.154 2.100 0.201 256.061 o
7 6 24 4.207 3.798 0.251 144.264 o
7 7 0 112.625 111.820 1.587 2.206 o
7 7 1 6.849 7.193 0.342 79.069 o
7 7 2 22.365 22.605 0.321 29.182 o
7 7 3 143.386 141.930 1.577 1.604 o
7 7 4 63.406 65.917 0.824 6.027 o
7 7 5 22.601 23.007 0.412 26.376 o
7 7 6 47.092 50.304 0.733 8.974 o
7 7 7 7.606 7.605 0.241 94.169 o
7 7 8 58.211 60.019 0.774 6.901 o
7 7 9 13.793 14.608 0.281 50.068 o
7 7 10 74.061 75.511 0.934 4.744 o
7 7 11 20.320 20.505 0.362 31.162 o
7 7 12 22.226 21.801 0.382 28.045 o
7 7 13 2.223 2.200 0.231 217.389 o
7 7 14 1.032 1.105 0.201 347.487 o
7 7 15 7.691 8.198 0.281 83.938 o
7 7 16 12.755 12.800 0.362 48.490 o
7 7 17 9.832 10.007 0.301 66.896 o
7 7 18 5.448 5.998 0.251 116.200 o
7 7 19 7.883 7.505 0.281 84.801 o
7 7 20 16.262 15.502 0.342 40.699 o
7 7 21 1.511 1.005 0.201 317.893 o
7 7 22 2.516 2.100 0.251 191.665 o
7 7 23 6.549 5.998 0.251 106.103 o
7 8 0 103.486 101.020 1.678 2.380 o
7 8 1 36.567 36.309 0.764 11.787 o
7 8 2 0.345 0.603 0.281 241.633 o
7 8 3 86.426 88.522 1.015 3.744 o
7 8 4 27.045 28.010 0.462 20.651 o
7 8 5 13.081 13.302 0.281 53.472 o
7 8 6 30.480 31.205 0.462 18.173 o
7 8 7 32.179 33.807 0.522 16.136 o
7 8 8 7.439 7.294 0.251 94.327 o
7 8 9 70.232 71.714 1.075 4.750 o
7 8 10 1.949 2.502 0.211 243.946 o
7 8 11 19.287 20.405 0.382 31.627 o
7 8 12 22.367 23.097 0.412 26.528 o
7 8 13 1.937 1.808 0.251 210.619 o
7 8 14 23.367 24.203 0.432 24.808 o
7 8 15 5.762 5.897 0.271 107.553 o
7 8 16 19.818 20.505 0.402 30.307 o
7 8 17 11.615 11.795 0.362 52.222 o
7 8 18 6.619 6.500 0.261 100.895 o
7 8 19 6.366 6.500 0.261 102.884 o
7 8 20 6.429 6.410 0.271 100.133 o
7 8 21 1.895 1.698 0.201 277.091 o
7 8 22 7.726 7.605 0.251 91.345 o
7 8 23 7.145 7.505 0.261 93.465 o
7 9 0 50.382 52.213 0.995 7.115 o
7 9 1 7.650 7.505 0.342 74.689 o
7 9 2 2.135 2.502 0.291 163.046 o
7 9 3 62.948 63.315 0.794 6.258 o
7 9 4 5.969 6.802 0.221 116.053 o
7 9 5 4.062 4.501 0.211 161.394 o
7 9 6 16.432 16.497 0.352 39.115 o
7 9 7 17.252 17.401 0.362 36.775 o
7 9 8 49.196 49.711 0.764 8.560 o
7 9 9 3.010 3.004 0.251 171.134 o
7 9 10 31.660 33.104 0.512 16.593 o
7 9 11 68.038 71.513 1.085 4.850 o
7 9 12 14.059 14.899 0.321 46.490 o
7 9 13 6.056 6.199 0.241 112.411 o
7 9 14 1.143 1.397 0.261 229.474 o
7 9 15 7.713 8.299 0.281 83.538 o
7 9 16 40.282 42.206 0.643 11.476 o
7 9 17 4.288 4.501 0.251 138.221 o
7 9 18 18.415 19.209 0.372 33.682 o
7 9 19 2.992 2.693 0.221 197.908 o
7 9 20 8.442 8.700 0.281 78.661 o
7 9 21 2.879 3.104 0.231 187.604 o
7 9 22 5.862 6.098 0.251 111.749 o
7 10 0 37.333 37.012 0.754 11.655 o
7 10 1 4.859 4.993 0.342 96.578 o
7 10 2 26.673 26.403 0.603 18.505 o
7 10 3 7.291 7.003 0.372 71.774 o
7 10 4 101.834 100.618 1.216 2.849 o
7 10 5 6.684 6.500 0.231 108.023 o
7 10 6 9.482 9.494 0.271 73.397 o
7 10 7 6.589 7.003 0.261 99.213 o
7 10 8 6.882 7.294 0.271 93.733 o
7 10 9 43.010 44.216 0.703 10.300 o
7 10 10 34.362 35.706 0.613 14.023 o
7 10 11 0.074 0.301 0.201 488.358 o
7 10 12 3.769 4.109 0.231 159.312 o
7 10 13 0.185 0.492 0.211 422.311 o
7 10 14 22.863 24.303 0.583 21.266 o
7 10 15 5.216 5.897 0.281 109.165 o
7 10 16 1.766 2.100 0.221 246.468 o
7 10 17 14.696 15.502 0.342 43.404 o
7 10 18 12.126 13.111 0.352 50.368 o
7 10 19 11.717 12.498 0.311 55.714 o
7 10 20 2.796 2.904 0.231 192.002 o
7 10 21 0.696 1.005 0.211 352.736 o
7 11 0 20.562 19.400 0.492 27.000 o
7 11 1 38.469 37.806 0.794 10.979 o
7 11 2 3.331 3.496 0.392 95.128 o
7 11 3 16.760 16.607 0.532 29.826 o
7 11 4 76.099 70.518 0.874 4.890 o
7 11 5 7.459 7.505 0.251 93.464 o
7 11 6 70.744 72.417 1.095 4.660 o
7 11 7 17.151 17.602 0.392 35.376 o
7 11 8 5.956 6.199 0.281 101.869 o
7 11 9 11.888 12.106 0.332 53.939 o
7 11 10 2.608 2.904 0.231 196.720 o
7 11 11 0.704 1.105 0.231 303.795 o
7 11 12 31.919 33.104 0.613 15.155 o
7 11 13 3.613 3.898 0.251 152.533 o
7 11 14 53.299 55.910 0.814 7.459 o
7 11 15 5.343 5.506 0.261 116.375 o
7 11 16 1.081 1.005 0.221 305.039 o
7 11 17 7.815 8.299 0.271 84.827 o
7 11 18 5.237 5.606 0.281 110.266 o
7 11 19 7.300 7.505 0.261 92.426 o
7 11 20 0.758 1.196 0.211 341.100 o
7 11 21 10.330 11.795 0.311 60.882 o
7 12 0 92.416 94.721 1.859 2.453 o
7 12 1 6.827 8.098 0.422 62.945 o
7 12 2 28.844 29.306 0.743 14.781 o
7 12 3 50.408 50.917 1.095 6.696 o
7 12 4 13.691 13.995 0.472 37.871 o
7 12 5 31.967 30.100 0.472 17.623 o
7 12 6 24.108 23.409 0.432 24.560 o
7 12 7 8.435 8.500 0.281 79.196 o
7 12 8 33.110 33.205 0.623 14.638 o
7 12 9 0.300 0.100 0.211 431.196 o
7 12 10 29.205 30.412 0.593 16.859 o
7 12 11 0.931 1.296 0.221 305.285 o
7 12 12 3.912 4.501 0.311 116.568 o
7 12 13 13.729 15.000 0.382 43.002 o
7 12 14 5.116 5.405 0.311 102.507 o
7 12 15 4.437 4.501 0.301 115.538 o
7 12 16 8.506 9.002 0.301 74.398 o
7 12 17 2.557 3.104 0.221 204.043 o
7 12 18 7.012 7.706 0.271 91.511 o
7 12 19 2.793 3.104 0.231 189.645 o
7 12 20 0.402 0.904 0.241 305.855 o
7 13 0 18.890 18.596 0.502 28.346 o
7 13 1 12.408 12.699 0.432 43.654 o
7 13 2 3.491 3.798 0.332 115.509 o
7 13 3 16.806 16.909 0.563 28.337 o
7 13 4 52.371 51.510 1.065 6.646 o
7 13 5 11.663 11.202 0.362 52.826 o
7 13 6 45.414 43.111 0.673 10.180 o
7 13 7 3.760 3.496 0.241 159.120 o
7 13 8 2.869 3.104 0.241 180.217 o
7 13 9 10.600 11.303 0.362 55.407 o
7 13 10 1.518 2.502 0.281 183.093 o
7 13 11 8.833 9.002 0.332 68.440 o
7 13 12 3.428 3.496 0.281 141.786 o
7 13 13 8.657 9.002 0.332 69.118 o
7 13 14 23.155 25.006 0.512 22.660 o
7 13 15 0.300 0.603 0.231 345.842 o
7 13 16 5.183 5.697 0.311 100.916 o
7 13 17 3.645 3.496 0.271 144.136 o
7 13 18 4.348 4.400 0.271 129.214 o
7 13 19 2.937 3.305 0.261 162.865 o
7 14 0 9.080 8.098 0.372 63.355 o
7 14 1 14.070 14.306 0.462 37.788 o
7 14 2 6.303 5.998 0.372 78.133 o
7 14 3 17.779 17.401 0.583 26.578 o
7 14 4 21.205 21.701 0.673 20.403 o
7 14 5 2.967 3.004 0.352 115.145 o
7 14 6 37.450 35.505 0.784 11.490 o
7 14 7 10.220 9.404 0.311 65.304 o
7 14 8 1.871 2.401 0.231 225.383 o
7 14 9 20.355 20.304 0.442 28.506 o
7 14 10 23.197 24.102 0.482 23.681 o
7 14 11 6.575 7.103 0.291 91.778 o
7 14 12 1.564 1.698 0.221 263.182 o
7 14 13 2.937 3.305 0.271 156.419 o
7 14 14 0.700 0.603 0.211 368.499 o
7 14 15 2.695 2.904 0.241 186.373 o
7 14 16 16.832 18.004 0.472 31.808 o
7 14 17 0.079 0.201 0.231 379.141 o
7 14 18 0.457 0.492 0.231 338.647 o
7 15 0 12.226 12.599 0.452 42.482 o
7 15 1 11.594 11.895 0.452 44.126 o
7 15 2 5.266 5.405 0.382 82.141 o
7 15 3 10.566 11.001 0.442 47.731 o
7 15 4 26.870 26.403 0.723 16.165 o
7 15 5 2.735 2.301 0.372 111.280 o
7 15 6 7.671 8.098 0.402 63.444 o
7 15 7 8.247 7.003 0.271 86.076 o
7 15 8 9.190 8.901 0.281 74.610 o
7 15 9 8.665 8.198 0.271 80.467 o
7 15 10 1.909 1.999 0.231 230.853 o
7 15 11 17.413 18.004 0.432 32.991 o
7 15 12 0.359 0.492 0.221 373.362 o
7 15 13 7.215 7.706 0.332 78.085 o
7 15 14 6.140 5.998 0.281 101.230 o
7 15 15 3.836 4.009 0.241 153.523 o
7 15 16 6.002 6.500 0.281 100.369 o
7 16 0 5.035 4.993 0.372 86.961 o
7 16 1 4.902 5.094 0.372 87.413 o
7 16 2 0.803 1.105 0.321 174.811 o
7 16 3 12.251 12.498 0.432 44.101 o
7 16 4 17.165 16.296 0.512 30.503 o
7 16 5 3.155 3.205 0.332 121.538 o
7 16 6 4.491 4.300 0.352 98.261 o
7 16 7 10.168 9.404 0.412 53.438 o
7 16 8 3.925 3.697 0.332 112.095 o
7 16 9 10.529 8.901 0.311 65.094 o
7 16 10 2.538 2.602 0.201 231.442 o
7 16 11 1.571 1.397 0.241 241.034 o
7 16 12 6.277 5.998 0.251 108.454 o
7 16 13 3.901 4.009 0.241 152.475 o
7 16 14 0.842 0.703 0.261 252.760 o
7 16 15 2.097 2.502 0.241 206.571 o
7 17 0 3.934 4.501 0.362 98.075 o
7 17 1 8.551 7.907 0.372 65.445 o
7 17 2 3.809 4.300 0.321 114.440 o
7 17 3 5.675 5.305 0.352 87.808 o
7 17 4 3.463 3.305 0.332 118.056 o
7 17 5 1.909 1.808 0.311 157.799 o
7 17 6 26.819 28.010 0.683 16.630 o
7 17 7 0.567 0.201 0.291 226.041 o
7 17 8 3.497 3.004 0.311 128.554 o
7 17 9 0.347 0.804 0.281 238.065 o
7 17 10 3.902 2.602 0.151 227.440 o
7 17 11 1.597 1.105 0.151 417.631 o
7 17 12 6.126 6.601 0.281 99.073 o
7 17 13 11.268 12.106 0.372 51.734 o
7 18 1 1.944 1.597 0.332 144.835 o
7 18 2 1.132 0.804 0.291 201.801 o
7 18 3 0.096 0.100 0.321 200.589 o
7 18 4 2.440 2.200 0.301 153.460 o
7 18 5 11.622 11.504 0.392 49.743 o
7 18 6 2.477 1.397 0.372 117.346 o
7 18 7 4.330 4.501 0.332 105.444 o
7 18 8 10.237 10.298 0.402 53.299 o
7 18 9 16.389 17.803 0.553 28.745 o
7 18 10 2.015 2.301 0.382 112.684 o
7 18 11 6.102 6.601 0.382 75.569 o
7 19 0 1.322 0.904 0.673 44.336 o
7 19 1 0.355 0.904 0.301 208.729 o
7 19 2 0.778 1.397 0.342 155.605 o
7 19 3 4.280 4.200 0.422 79.547 o
7 19 4 0.746 0.201 0.332 174.846 o
7 19 5 2.256 2.693 0.342 128.518 o
7 19 7 0.528 1.105 0.311 190.474 o
7 19 8 3.802 4.300 0.412 84.203 o
7 19 9 0.045 0.100 0.321 201.822 o
7 20 1 3.159 3.798 0.362 106.145 o
7 20 2 2.784 3.104 0.362 111.911 o
7 20 3 2.407 2.693 0.372 112.372 o
7 20 4 2.227 2.904 0.372 112.995 o
7 20 5 4.109 4.300 0.402 85.453 o
8 0 0 7.107 7.003 0.211 106.936 o
8 0 1 1.204 1.397 0.171 392.916 o
8 0 2 198.038 206.641 2.039 0.890 o
8 0 3 141.556 147.426 1.547 1.606 o
8 0 4 7.263 7.907 0.251 93.431 o
8 0 5 9.389 10.499 0.301 67.643 o
8 0 6 0.029 0.301 0.211 451.055 o
8 0 7 31.618 33.506 0.653 14.651 o
8 0 8 7.722 7.806 0.342 73.730 o
8 0 9 0.304 0.301 0.291 232.817 o
8 0 10 26.988 27.508 0.563 18.899 o
8 0 11 1.430 1.597 0.352 138.356 o
8 0 12 0.789 0.804 0.251 269.507 o
8 0 13 12.954 12.599 0.392 45.896 o
8 0 14 48.312 45.713 0.914 8.088 o
8 0 15 31.564 29.105 0.663 15.200 o
8 0 16 48.700 45.311 0.894 8.180 o
8 0 17 0.057 0.100 0.321 201.518 o
8 0 18 21.503 19.400 0.532 24.985 o
8 0 19 5.554 5.094 0.332 94.585 o
8 0 21 0.046 0.201 0.352 168.153 o
8 0 22 0.926 0.703 0.281 221.029 o
8 0 23 13.628 12.207 0.402 44.239 o
8 0 24 2.544 2.502 0.301 149.633 o
8 1 0 149.576 147.737 1.085 1.668 o
8 1 1 129.636 134.224 0.985 2.077 o
8 1 2 61.036 65.113 0.563 7.004 o
8 1 3 23.697 22.907 0.321 27.785 o
8 1 4 184.673 195.349 1.417 1.088 o
8 1 5 28.580 28.804 0.352 21.437 o
8 1 6 14.255 14.799 0.271 49.413 o
8 1 7 17.395 18.305 0.321 37.732 o
8 1 8 53.530 53.117 0.713 8.028 o
8 1 9 82.434 82.212 1.045 3.987 o
8 1 10 36.707 35.606 0.492 14.624 o
8 1 11 41.069 40.609 0.553 12.196 o
8 1 12 3.152 3.496 0.211 191.392 o
8 1 13 23.823 21.902 0.372 26.882 o
8 1 14 31.286 29.708 0.452 18.292 o
8 1 15 26.570 25.006 0.422 22.593 o
8 1 16 7.453 6.902 0.281 89.120 o
8 1 17 56.289 52.414 0.784 7.452 o
8 1 18 3.317 3.406 0.251 161.648 o
8 1 19 3.084 3.004 0.241 176.703 o
8 1 20 9.604 8.399 0.271 75.338 o
8 1 21 3.263 3.305 0.231 176.806 o
8 1 22 0.213 0.492 0.201 456.874 o
8 1 23 29.857 25.599 0.452 19.979 o
8 1 24 2.913 2.502 0.201 220.499 o
8 2 0 23.720 24.805 0.321 26.926 o
8 2 1 44.596 47.310 0.462 11.227 o
8 2 2 119.569 124.419 0.964 2.358 o
8 2 3 33.546 35.204 0.372 17.088 o
8 2 4 100.120 102.226 0.844 3.206 o
8 2 5 46.199 49.510 0.502 10.459 o
8 2 6 36.281 36.208 0.462 14.963 o
8 2 7 4.706 4.993 0.201 150.860 o
8 2 8 31.303 30.512 0.462 17.962 o
8 2 9 290.853 288.452 3.225 0.433 o
8 2 10 1.613 1.397 0.181 336.727 o
8 2 11 78.353 78.415 0.954 4.408 o
8 2 12 3.392 3.406 0.191 201.047 o
8 2 13 28.451 27.508 0.452 20.215 o
8 2 14 28.770 26.503 0.452 20.312 o
8 2 15 3.597 3.496 0.261 150.353 o
8 2 16 20.744 19.008 0.392 30.476 o
8 2 17 6.841 6.802 0.291 91.044 o
8 2 18 14.599 13.503 0.332 46.145 o
8 2 19 2.573 2.401 0.241 195.330 o
8 2 20 1.962 1.698 0.231 234.221 o
8 2 21 4.803 4.300 0.231 141.476 o
8 2 22 8.693 7.605 0.261 83.627 o
8 2 23 10.931 9.404 0.271 67.544 o
8 2 24 0.530 0.603 0.221 355.160 o
8 3 0 51.823 52.313 0.472 9.345 o
8 3 1 11.027 11.303 0.211 69.793 o
8 3 2 237.107 244.146 1.738 0.705 o
8 3 3 5.002 5.697 0.171 152.355 o
8 3 4 268.235 276.165 2.150 0.550 o
8 3 5 11.534 12.498 0.251 61.806 o
8 3 6 108.179 108.123 1.125 2.680 o
8 3 7 54.794 54.614 0.693 7.868 o
8 3 8 45.257 46.315 0.663 9.993 o
8 3 9 27.765 28.111 0.402 21.304 o
8 3 10 2.537 2.502 0.221 213.272 o
8 3 11 0.124 0.201 0.191 537.443 o
8 3 12 10.453 9.906 0.251 70.845 o
8 3 13 43.498 41.202 0.593 11.285 o
8 3 14 35.163 33.807 0.502 15.324 o
8 3 15 5.556 5.506 0.231 124.287 o
8 3 16 18.680 17.300 0.372 34.524 o
8 3 17 56.042 52.806 0.754 7.581 o
8 3 18 19.884 18.406 0.372 32.439 o
8 3 19 6.700 5.897 0.231 110.600 o
8 3 20 1.754 1.999 0.251 213.137 o
8 3 21 8.492 7.605 0.271 82.982 o
8 3 22 1.903 1.597 0.211 264.686 o
8 3 23 19.964 17.501 0.392 32.097 o
8 3 24 10.209 9.203 0.281 69.573 o
8 4 0 74.805 76.616 0.633 5.220 o
8 4 1 29.131 29.608 0.342 21.024 o
8 4 2 40.387 40.508 0.442 13.225 o
8 4 3 95.995 99.021 0.904 3.339 o
8 4 4 41.002 41.503 0.532 12.259 o
8 4 5 92.486 92.822 1.095 3.353 o
8 4 6 63.161 63.817 0.784 6.248 o
8 4 7 88.873 90.722 1.105 3.496 o
8 4 8 15.391 16.497 0.301 43.521 o
8 4 9 48.503 50.214 0.643 9.260 o
8 4 10 37.781 38.007 0.512 13.741 o
8 4 11 42.131 42.106 0.583 11.554 o
8 4 12 34.236 34.008 0.482 15.841 o
8 4 13 21.162 20.606 0.382 29.599 o
8 4 14 30.136 28.503 0.452 19.113 o
8 4 15 2.331 2.401 0.211 231.743 o
8 4 16 6.465 6.500 0.271 99.523 o
8 4 17 37.413 35.113 0.593 13.471 o
8 4 18 7.311 6.500 0.271 93.523 o
8 4 19 5.087 4.702 0.241 130.905 o
8 4 20 19.117 17.903 0.372 33.623 o
8 4 21 5.239 5.094 0.241 126.742 o
8 4 22 1.644 1.597 0.221 261.850 o
8 4 23 2.012 1.597 0.231 234.261 o
8 5 0 13.960 13.302 0.201 56.561 o
8 5 1 67.478 67.414 0.673 6.027 o
8 5 2 203.941 208.841 1.778 0.896 o
8 5 3 106.219 107.922 1.125 2.729 o
8 5 4 51.789 52.313 0.683 8.439 o
8 5 5 28.398 29.005 0.472 19.513 o
8 5 6 72.829 74.617 1.125 4.437 o
8 5 7 0.108 0.000 0.161 775.723 o
8 5 8 16.521 17.300 0.301 40.809 o
8 5 9 76.919 77.420 0.934 4.542 o
8 5 10 24.244 23.901 0.372 25.723 o
8 5 11 91.967 90.923 1.095 3.401 o
8 5 12 10.928 10.207 0.271 66.021 o
8 5 13 23.225 23.811 0.412 25.569 o
8 5 14 19.910 19.300 0.362 32.272 o
8 5 15 9.406 9.002 0.291 71.974 o
8 5 16 2.451 2.401 0.251 189.631 o
8 5 17 10.419 10.499 0.332 60.395 o
8 5 18 13.032 12.006 0.311 52.878 o
8 5 19 1.875 1.808 0.261 201.927 o
8 5 20 3.683 3.305 0.241 162.165 o
8 5 21 0.940 1.105 0.211 331.524 o
8 5 22 2.327 2.401 0.231 211.275 o
8 5 23 1.437 1.196 0.211 298.066 o
8 6 0 139.331 136.626 1.909 1.536 o
8 6 1 153.990 147.828 1.939 1.349 o
8 6 2 14.544 14.608 0.261 49.581 o
8 6 3 6.773 7.003 0.221 107.513 o
8 6 4 37.822 39.102 0.563 13.117 o
8 6 5 22.350 23.409 0.422 26.142 o
8 6 6 27.974 30.412 0.482 19.206 o
8 6 7 36.263 37.012 0.563 13.834 o
8 6 8 1.271 1.196 0.201 327.325 o
8 6 9 15.130 15.100 0.291 45.960 o
8 6 10 42.123 42.508 0.593 11.438 o
8 6 11 31.701 32.712 0.502 16.787 o
8 6 12 6.827 7.193 0.231 103.834 o
8 6 13 23.615 23.610 0.422 25.096 o
8 6 14 31.433 30.100 0.482 17.709 o
8 6 15 11.113 11.795 0.332 56.441 o
8 6 16 30.552 30.512 0.553 16.948 o
8 6 17 10.206 9.906 0.301 65.697 o
8 6 18 10.653 10.398 0.281 65.549 o
8 6 19 2.629 2.602 0.231 200.104 o
8 6 20 4.001 4.009 0.251 145.726 o
8 6 21 0.527 0.301 0.201 430.869 o
8 6 22 1.261 1.497 0.211 299.496 o
8 6 23 4.401 4.009 0.261 135.404 o
8 7 0 17.272 17.712 0.502 30.183 o
8 7 1 12.578 13.111 0.452 41.511 o
8 7 2 7.542 7.505 0.382 68.113 o
8 7 3 9.103 9.303 0.241 79.993 o
8 7 4 59.754 62.410 0.874 6.313 o
8 7 5 11.033 11.604 0.271 63.121 o
8 7 6 17.738 18.406 0.362 35.447 o
8 7 7 35.981 36.108 0.563 14.047 o
8 7 8 53.812 53.609 0.844 7.396 o
8 7 9 1.578 1.899 0.221 258.230 o
8 7 10 27.485 29.206 0.452 20.277 o
8 7 11 66.957 69.815 0.894 5.438 o
8 7 12 1.082 1.196 0.201 340.499 o
8 7 13 9.993 10.107 0.281 68.626 o
8 7 14 17.052 16.396 0.362 37.767 o
8 7 15 4.988 4.993 0.261 122.685 o
8 7 16 15.588 16.205 0.372 39.571 o
8 7 17 1.117 0.703 0.221 311.803 o
8 7 18 25.706 24.805 0.452 22.562 o
8 7 19 42.109 41.011 0.643 11.221 o
8 7 20 5.173 4.993 0.241 128.109 o
8 7 21 10.813 10.007 0.301 63.370 o
8 7 22 7.570 7.505 0.251 92.713 o
8 8 0 6.340 6.701 0.372 76.387 o
8 8 1 8.479 7.806 0.392 62.857 o
8 8 2 5.504 6.098 0.291 102.907 o
8 8 3 53.261 55.006 0.713 7.946 o
8 8 4 60.514 63.817 0.854 6.256 o
8 8 5 3.938 4.200 0.191 177.871 o
8 8 6 42.103 43.211 0.663 10.851 o
8 8 7 94.722 95.524 1.296 3.017 o
8 8 8 35.738 37.012 0.613 13.459 o
8 8 9 11.439 12.006 0.332 55.257 o
8 8 10 6.999 6.902 0.241 101.260 o
8 8 11 6.616 7.193 0.241 103.156 o
8 8 12 4.432 4.802 0.251 134.368 o
8 8 13 31.878 32.712 0.553 16.045 o
8 8 14 3.507 3.697 0.241 161.816 o
8 8 15 10.442 10.700 0.311 62.302 o
8 8 16 8.731 8.901 0.291 75.185 o
8 8 17 31.237 31.908 0.512 16.990 o
8 8 18 15.243 15.904 0.392 39.197 o
8 8 19 1.415 1.196 0.241 250.809 o
[truncated: 102,383 more chars]
