# Supplementary material for: Fragmentation and transferability in Hirshfeld atom refinement
Source: IUCrJ. 2022 Feb 26;9(Pt 2):298–315. doi: 10.1107/S2052252522000690 (PMC8895009; doi:10.1107/S2052252522000690)
Supplement: Supplementary file 2 [file m-09-00298-sup2.zip › cif/extendingFragHar/DUCMAQ_no_frag.cif]

data_DUCMAQ_no_frag
_audit_creation_date               2021-06-22
_audit_creation_method
;
Olex2 1.3
(compiled 2020.07.31 svn.rc2a77460 for OlexSys, GUI svn.r6145)
;
_audit_contact_author_address      ?
_audit_contact_author_email        ?
_audit_contact_author_name         ''
_audit_contact_author_phone        ?
_publ_contact_author_id_orcid      ?
_publ_section_references
;
Bourhis, L.J., Dolomanov, O.V., Gildea, R.J., Howard, J.A.K., Puschmann, H.
 (2015). Acta Cryst. A71, 59-75.

Dolomanov, O.V., Bourhis, L.J., Gildea, R.J, Howard, J.A.K. & Puschmann, H.
 (2009), J. Appl. Cryst. 42, 339-341.
;
_chemical_formula_moiety           'C12 H19 N5 O4, C3 H8 O, H2 O'
_chemical_formula_sum              'C15 H29 N5 O6'
_chemical_formula_weight           375.428
_chemical_absolute_configuration   unk
loop_
  _atom_type_symbol
  _atom_type_scat_dispersion_real
  _atom_type_scat_dispersion_imag
  _atom_type_scat_Cromer_Mann_a1
  _atom_type_scat_Cromer_Mann_a2
  _atom_type_scat_Cromer_Mann_a3
  _atom_type_scat_Cromer_Mann_a4
  _atom_type_scat_Cromer_Mann_b1
  _atom_type_scat_Cromer_Mann_b2
  _atom_type_scat_Cromer_Mann_b3
  _atom_type_scat_Cromer_Mann_b4
  _atom_type_scat_Cromer_Mann_c
  _atom_type_scat_source
  _atom_type_scat_dispersion_source
 H 0.00000 0.00000 0.49300 0.32291 0.14019 0.04081 10.51090 26.12570 3.14236
 57.79970 0.0030380000826
 'International Tables Volume C Table 6.1.1.4 (pp. 500-502)'
 'Henke, Gullikson and Davis, At. Data and Nucl. Data Tables, 1993, 54, 2'
 C 0.00153 0.00092 2.31000 1.02000 1.58860 0.86500 20.84390 10.20750 0.56870
 51.65120 0.215599998832
 'International Tables Volume C Table 6.1.1.4 (pp. 500-502)'
 'Henke, Gullikson and Davis, At. Data and Nucl. Data Tables, 1993, 54, 2'
 O 0.00624 0.00357 3.04850 2.28680 1.54630 0.86700 13.27710 5.70110 0.32390
 32.90890 0.250800013542
 'International Tables Volume C Table 6.1.1.4 (pp. 500-502)'
 'Henke, Gullikson and Davis, At. Data and Nucl. Data Tables, 1993, 54, 2'
 N 0.00324 0.00187 12.21260 3.13220 2.01250 1.16630 0.00570 9.89330 28.99750
 0.58260 -11.5290002823
 'International Tables Volume C Table 6.1.1.4 (pp. 500-502)'
 'Henke, Gullikson and Davis, At. Data and Nucl. Data Tables, 1993, 54, 2'

_space_group_crystal_system        'monoclinic'
_space_group_IT_number             4
_space_group_name_H-M_alt          'P 1 21 1'
_space_group_name_Hall             ' P 2yb'
loop_
  _space_group_symop_id
  _space_group_symop_operation_xyz
 1 x,y,z
 2 -x,y+1/2,-z

_symmetry_Int_Tables_number        4
_cell_length_a                     8.7410(17)
_cell_length_b                     9.4200(19)
_cell_length_c                     11.989(2)
_cell_angle_alpha                  90
_cell_angle_beta                   95.49(3)
_cell_angle_gamma                  90
_cell_volume                       982.6(3)
_cell_formula_units_Z              2
_cell_measurement_temperature      100.0
_cell_measurement_reflns_used    43348
_cell_measurement_theta_min      2.17
_cell_measurement_theta_max      40.63
_exptl_crystal_description       block
_exptl_absorpt_coefficient_mu      0.060
_exptl_crystal_density_diffrn      1.269
_exptl_crystal_F_000               404.064
_exptl_crystal_size_max            0.4
_exptl_crystal_size_mid            0.35
_exptl_crystal_size_min            0.25
_diffrn_measurement_device_type  'MarCCD 165 detector'
_diffrn_reflns_av_R_equivalents    0.0000
_diffrn_reflns_av_unetI/netI       0.0144
_diffrn_reflns_Laue_measured_fraction_full  0.9984
_diffrn_reflns_Laue_measured_fraction_max  0.9895
_diffrn_reflns_limit_h_max         20
_diffrn_reflns_limit_h_min         -20
_diffrn_reflns_limit_k_max         21
_diffrn_reflns_limit_k_min         0
_diffrn_reflns_limit_l_max         27
_diffrn_reflns_limit_l_min         0
_diffrn_reflns_number              13235
_diffrn_reflns_point_group_measured_fraction_full  0.9984
_diffrn_reflns_point_group_measured_fraction_max  0.9895
_diffrn_reflns_theta_full          19.6334
_diffrn_reflns_theta_max           40.63
_diffrn_reflns_theta_min           2.17
_diffrn_ambient_temperature        100.0
_diffrn_measured_fraction_theta_full  0.9984
_diffrn_measured_fraction_theta_max  0.9895
_diffrn_radiation_type             synchrotron
_diffrn_radiation_wavelength       0.56
_reflns_Friedel_coverage           0.0
_reflns_limit_h_max                20
_reflns_limit_h_min                -20
_reflns_limit_k_max                21
_reflns_limit_k_min                0
_reflns_limit_l_max                27
_reflns_limit_l_min                0
_reflns_number_gt                  12389
_reflns_number_total               13235
_reflns_threshold_expression       I>=2u(I)
_computing_molecular_graphics      'Olex2 1.3 (Dolomanov et al., 2009)'
_computing_publication_material    'Olex2 1.3 (Dolomanov et al., 2009)'
_computing_structure_refinement    'olex2.refine 1.3 (Bourhis et al., 2015)'
_refine_diff_density_max           0.1635
_refine_diff_density_min           -0.2987
_refine_diff_density_rms           0.0359
_refine_ls_d_res_high              0.4300
_refine_ls_d_res_low               7.3941
_refine_ls_goodness_of_fit_ref     1.1326
_refine_ls_hydrogen_treatment      refall
_refine_ls_matrix_type             full
_refine_ls_number_constraints      0
_refine_ls_number_parameters       496
_refine_ls_number_reflns           13235
_refine_ls_number_restraints       1
_refine_ls_R_factor_all            0.0257
_refine_ls_R_factor_gt             0.0232
_refine_ls_restrained_S_all        1.1326
_refine_ls_shift/su_max            0.0009
_refine_ls_shift/su_mean           0.0000
_refine_ls_structure_factor_coef   Fsqd
_refine_ls_weighting_details      
 'w=1/[\s^2^(Fo^2^)+(0.0190P)^2^+0.0174P] where P=(Fo^2^+2Fc^2^)/3'
_refine_ls_weighting_scheme        calc
_refine_ls_wR_factor_gt            0.0508
_refine_ls_wR_factor_ref           0.0515
_olex2_refinement_description
;
;
loop_
  _atom_site_label
  _atom_site_type_symbol
  _atom_site_fract_x
  _atom_site_fract_y
  _atom_site_fract_z
  _atom_site_U_iso_or_equiv
  _atom_site_adp_type
  _atom_site_occupancy
  _atom_site_refinement_flags_posn
 O1 O 0.93288(4) -0.19163(3) 0.50610(2) 0.01734(4) Uani 1.000000 .
 O2 O 1.04573(4) 0.16956(3) 0.23879(2) 0.02097(5) Uani 1.000000 .
 O3 O 0.91858(3) 0.05946(4) -0.08493(2) 0.01838(4) Uani 1.000000 .
 O4 O 1.11842(4) 0.20539(3) -0.09683(2) 0.01781(4) Uani 1.000000 .
 O5 O 0.62486(3) 0.06593(3) 0.58432(2) 0.01728(4) Uani 1.000000 .
 O6 O 0.68227(4) -0.11647(4) -0.03405(3) 0.02025(5) Uani 1.000000 .
 N1 N 0.89035(3) -0.04540(3) 0.69944(2) 0.01299(3) Uani 1.000000 .
 N2 N 0.96417(3) 0.01898(3) 0.416924(18) 0.01189(3) Uani 1.000000 .
 N3 N 1.04646(3) -0.02939(3) 0.130426(19) 0.01331(3) Uani 1.000000 .
 N4 N 0.61014(4) 0.13685(3) 0.35740(2) 0.01630(4) Uani 1.000000 .
 N5 N 0.50565(4) 0.24209(4) 0.20176(3) 0.01885(5) Uani 1.000000 .
 C1 C 0.99965(4) 0.01267(3) 0.62187(2) 0.01292(4) Uani 1.000000 .
 C2 C 0.96203(4) -0.06227(3) 0.50891(2) 0.01206(3) Uani 1.000000 .
 C3 C 0.93080(3) -0.04497(3) 0.30617(2) 0.01120(3) Uani 1.000000 .
 C4 C 1.01197(3) 0.04302(3) 0.22130(2) 0.01190(3) Uani 1.000000 .
 C5 C 1.14240(4) 0.03208(4) 0.04935(2) 0.01377(4) Uani 1.000000 .
 C6 C 1.05045(4) 0.10629(3) -0.05045(2) 0.01274(4) Uani 1.000000 .
 C7 C 1.16623(4) -0.01529(6) 0.66855(3) 0.02159(6) Uani 1.000000 .
 C8 C 1.24121(6) -0.08524(6) 0.00244(4) 0.02696(9) Uani 1.000000 .
 C9 C 0.75557(4) -0.06539(3) 0.27432(2) 0.01332(4) Uani 1.000000 .
 C10 C 0.65793(3) 0.06597(4) 0.26469(2) 0.01359(4) Uani 1.000000 .
 C11 C 0.51882(4) 0.24152(4) 0.31575(3) 0.01844(5) Uani 1.000000 .
 C12 C 0.59316(4) 0.13038(4) 0.16799(3) 0.01761(5) Uani 1.000000 .
 C13 C 0.54315(5) 0.14880(5) 0.75871(3) 0.02140(6) Uani 1.000000 .
 C14 C 0.55863(4) 0.18698(4) 0.63616(3) 0.01615(4) Uani 1.000000 .
 C15 C 0.65682(6) 0.31979(5) 0.62599(5) 0.02741(8) Uani 1.000000 .
 H1 H 0.9795(11) 0.1273(10) 0.6129(8) 0.027(2) Uani 1.000000 .
 H3 H 0.9808(10) -0.1499(10) 0.3078(7) 0.0222(19) Uani 1.000000 .
 H5 H 1.2183(11) 0.1129(12) 0.0949(7) 0.030(2) Uani 1.000000 .
 H7A H 1.1898(13) 0.0482(15) 0.7488(8) 0.041(3) Uani 1.000000 .
 H7B H 1.2475(12) 0.0247(17) 0.6081(8) 0.051(4) Uani 1.000000 .
 H7C H 1.1872(13) -0.1321(13) 0.6804(10) 0.042(3) Uani 1.000000 .
 H8A H 1.3108(15) -0.1396(16) 0.0712(10) 0.057(4) Uani 1.000000 .
 H8B H 1.3160(13) -0.0384(16) -0.0566(9) 0.049(3) Uani 1.000000 .
 H8C H 1.1680(15) -0.1675(12) -0.0426(10) 0.046(3) Uani 1.000000 .
 H9A H 0.7165(11) -0.1361(11) 0.3391(8) 0.027(2) Uani 1.000000 .
 H9B H 0.7428(10) -0.1240(11) 0.1937(8) 0.026(2) Uani 1.000000 .
 H11 H 0.4601(13) 0.3211(12) 0.3642(9) 0.034(3) Uani 1.000000 .
 H12 H 0.6003(13) 0.1017(15) 0.0794(8) 0.039(3) Uani 1.000000 .
 H1NA H 0.9045(13) -0.1549(13) 0.7080(9) 0.025(2) Uani 1.000000 .
 H1NB H 0.7764(12) -0.0214(12) 0.6648(9) 0.023(2) Uani 1.000000 .
 H1NC H 0.9071(14) 0.0049(13) 0.7813(9) 0.029(3) Uani 1.000000 .
 H2N H 0.9891(12) 0.1267(12) 0.4228(8) 0.022(2) Uani 1.000000 .
 H3N H 1.0080(12) -0.1309(12) 0.1199(9) 0.027(2) Uani 1.000000 .
 H5N H 0.4371(13) 0.3090(14) 0.1466(9) 0.033(3) Uani 1.000000 .
 H13A H 0.4748(13) 0.0516(14) 0.7648(9) 0.042(3) Uani 1.000000 .
 H13B H 0.4838(14) 0.2340(15) 0.7999(9) 0.047(4) Uani 1.000000 .
 H13C H 0.6575(11) 0.1355(16) 0.8029(8) 0.045(3) Uani 1.000000 .
 H14 H 0.4430(11) 0.2087(12) 0.5913(8) 0.034(3) Uani 1.000000 .
 H15A H 0.7700(14) 0.3014(17) 0.6726(12) 0.058(4) Uani 1.000000 .
 H15B H 0.6043(16) 0.4127(13) 0.6638(13) 0.059(4) Uani 1.000000 .
 H15C H 0.6779(16) 0.3399(17) 0.5379(11) 0.057(4) Uani 1.000000 .
 H5O H 0.6249(13) 0.0906(16) 0.5028(9) 0.028(3) Uani 1.000000 .
 H6OA H 0.7391(16) -0.1890(14) 0.0100(11) 0.035(3) Uani 1.000000 .
 H6OB H 0.7668(12) -0.0494(14) -0.0473(10) 0.025(3) Uani 1.000000 .

loop_
  _atom_site_aniso_label
  _atom_site_aniso_U_11
  _atom_site_aniso_U_22
  _atom_site_aniso_U_33
  _atom_site_aniso_U_12
  _atom_site_aniso_U_13
  _atom_site_aniso_U_23
 O1 0.03044(12) 0.01000(7) 0.01129(6) -0.00101(7) 0.00048(7) 0.00064(5)
 O2 0.03531(15) 0.01186(8) 0.01713(9) -0.00657(9) 0.00971(9) -0.00330(7)
 O3 0.01852(9) 0.02400(11) 0.01220(7) -0.00243(9) -0.00068(6) 0.00096(7)
 O4 0.02266(10) 0.01495(8) 0.01589(8) -0.00020(8) 0.00226(7) 0.00542(7)
 O5 0.01930(9) 0.01818(9) 0.01409(7) 0.00429(8) 0.00017(6) -0.00023(7)
 O6 0.01972(10) 0.02083(11) 0.01939(9) -0.00227(9) -0.00230(8) -0.00262(8)
 N1 0.01586(8) 0.01264(8) 0.01053(6) 0.00123(7) 0.00158(6) 0.00029(6)
 N2 0.01676(8) 0.01023(7) 0.00867(6) -0.00062(6) 0.00116(5) -0.00000(5)
 N3 0.01939(9) 0.01204(8) 0.00878(6) -0.00169(7) 0.00279(6) -0.00045(5)
 N4 0.01849(10) 0.01792(10) 0.01245(7) 0.00428(8) 0.00119(7) -0.00028(7)
 N5 0.01849(11) 0.02004(11) 0.01731(9) 0.00391(9) -0.00194(8) 0.00229(8)
 C1 0.01734(10) 0.01200(8) 0.00936(7) -0.00076(8) 0.00103(6) -0.00057(6)
 C2 0.01743(9) 0.00987(8) 0.00878(6) 0.00030(7) 0.00082(6) 0.00004(6)
 C3 0.01480(9) 0.00980(7) 0.00910(6) -0.00018(7) 0.00162(6) -0.00008(6)
 C4 0.01658(9) 0.01002(8) 0.00925(6) -0.00104(7) 0.00193(6) -0.00020(6)
 C5 0.01608(9) 0.01550(10) 0.00987(7) 0.00035(8) 0.00185(6) 0.00226(7)
 C6 0.01687(10) 0.01219(8) 0.00921(7) 0.00079(8) 0.00151(6) 0.00065(6)
 C7 0.01569(11) 0.03402(19) 0.01491(10) -0.00239(12) 0.00076(8) -0.00391(11)
 C8 0.03130(19) 0.02819(19) 0.02352(15) 0.01544(16) 0.01359(14) 0.01094(14)
 C9 0.01529(9) 0.01217(9) 0.01246(8) -0.00114(7) 0.00113(7) -0.00140(7)
 C10 0.01465(9) 0.01464(9) 0.01132(7) 0.00051(8) 0.00044(6) -0.00019(7)
 C11 0.01842(12) 0.01930(12) 0.01741(11) 0.00526(10) 0.00067(9) -0.00038(9)
 C12 0.01965(12) 0.02026(12) 0.01244(9) 0.00264(10) -0.00091(8) 0.00104(8)
 C13 0.02042(13) 0.02826(17) 0.01552(10) 0.00555(12) 0.00164(9) -0.00141(11)
 C14 0.01425(10) 0.01786(11) 0.01605(9) 0.00252(9) -0.00003(8) -0.00084(8)
 C15 0.02895(19) 0.02069(16) 0.0332(2) -0.00395(15) 0.00607(16) -0.00420(14)
 H1 0.039(6) 0.015(4) 0.027(5) 0.000(4) 0.004(4) -0.007(4)
 H3 0.030(5) 0.013(4) 0.023(4) 0.013(4) 0.001(4) -0.004(3)
 H5 0.032(5) 0.042(6) 0.016(4) -0.011(5) 0.008(4) 0.003(4)
 H7A 0.037(6) 0.061(9) 0.026(5) 0.000(6) 0.002(4) -0.034(6)
 H7B 0.035(6) 0.097(12) 0.022(5) -0.024(7) 0.010(5) 0.005(7)
 H7C 0.036(6) 0.040(7) 0.049(7) 0.013(6) 0.003(6) 0.001(6)
 H8A 0.073(9) 0.064(10) 0.034(6) 0.044(8) 0.005(6) 0.022(7)
 H8B 0.043(7) 0.064(10) 0.044(7) 0.008(7) 0.025(6) 0.012(7)
 H8C 0.066(8) 0.021(6) 0.054(8) -0.007(6) 0.016(7) -0.005(6)
 H9A 0.028(5) 0.029(5) 0.024(5) -0.008(4) 0.008(4) 0.005(4)
 H9B 0.024(5) 0.029(5) 0.025(5) 0.002(4) 0.002(4) -0.014(4)
 H11 0.039(6) 0.027(6) 0.036(6) 0.010(5) 0.006(5) -0.010(5)
 H12 0.040(6) 0.059(9) 0.018(5) 0.013(7) 0.005(4) 0.002(5)
 H1NA 0.028(6) 0.026(6) 0.022(5) 0.003(5) -0.000(4) -0.003(5)
 H1NB 0.019(5) 0.027(6) 0.022(5) 0.004(5) -0.003(4) -0.004(5)
 H1NC 0.033(6) 0.027(6) 0.025(5) 0.010(6) -0.003(5) -0.007(5)
 H2N 0.021(5) 0.020(5) 0.024(5) -0.004(4) -0.003(4) -0.001(4)
 H3N 0.037(6) 0.020(5) 0.025(5) -0.003(5) 0.009(5) -0.004(4)
 H5N 0.037(7) 0.031(7) 0.031(6) 0.020(6) -0.005(5) -0.006(5)
 H13A 0.055(7) 0.039(7) 0.035(6) -0.016(6) 0.013(5) 0.001(6)
 H13B 0.052(7) 0.059(9) 0.030(6) 0.024(7) 0.002(5) -0.020(6)
 H13C 0.032(6) 0.074(10) 0.027(5) 0.006(7) -0.007(4) -0.005(6)
 H14 0.029(5) 0.046(7) 0.026(5) 0.017(5) -0.008(4) -0.010(5)
 H15A 0.038(7) 0.061(9) 0.073(9) -0.009(7) 0.001(6) -0.004(8)
 H15B 0.074(10) 0.021(6) 0.088(11) 0.001(7) 0.029(8) -0.009(7)
 H15C 0.073(9) 0.057(10) 0.043(7) -0.021(8) 0.015(7) -0.009(7)
 H5O 0.019(5) 0.044(8) 0.022(5) 0.008(6) 0.008(4) 0.010(6)
 H6OA 0.044(8) 0.022(6) 0.039(7) -0.002(6) 0.000(6) -0.010(6)
 H6OB 0.018(5) 0.028(6) 0.029(6) -0.004(5) -0.005(4) 0.002(6)

loop_
  _geom_bond_atom_site_label_1
  _geom_bond_atom_site_label_2
  _geom_bond_distance
  _geom_bond_site_symmetry_2
  _geom_bond_publ_flag
 O1 C2 1.2447(4) . ?
 O2 C4 1.2410(4) . ?
 O3 C6 1.2661(5) . ?
 O4 C6 1.2637(4) . ?
 O5 C14 1.4458(5) . ?
 O5 H5O 1.005(11) . ?
 O6 H6OA 0.971(13) . ?
 O6 H6OB 0.996(12) . ?
 N1 C1 1.4989(5) . ?
 N1 H1NA 1.043(12) . ?
 N1 H1NB 1.066(10) . ?
 N1 H1NC 1.087(11) . ?
 N2 C2 1.3440(4) . ?
 N2 C3 1.4619(4) . ?
 N2 H2N 1.039(11) . ?
 N3 C4 1.3439(4) . ?
 N3 C5 1.4627(5) . ?
 N3 H3N 1.017(11) . ?
 N4 C10 1.3945(5) . ?
 N4 C11 1.3351(5) . ?
 N5 C11 1.3604(5) . ?
 N5 C12 1.3841(6) . ?
 N5 H5N 1.058(11) . ?
 C1 C2 1.5348(5) . ?
 C1 C7 1.5320(6) . ?
 C1 H1 1.097(10) . ?
 C3 C4 1.5375(5) . ?
 C3 C9 1.5546(5) . ?
 C3 H3 1.080(8) . ?
 C5 C6 1.5434(5) . ?
 C5 C8 1.5415(6) . ?
 C5 H5 1.117(10) . ?
 C7 H7A 1.135(9) . ?
 C7 H7B 1.128(10) . ?
 C7 H7C 1.122(12) . ?
 C8 H8A 1.103(11) . ?
 C8 H8B 1.101(11) . ?
 C8 H8C 1.111(12) . ?
 C9 C10 1.5014(5) . ?
 C9 H9A 1.102(9) . ?
 C9 H9B 1.110(9) . ?
 C10 C12 1.3810(5) . ?
 C11 H11 1.104(10) . ?
 C12 H12 1.104(10) . ?
 C13 C14 1.5311(6) . ?
 C13 H13A 1.100(12) . ?
 C13 H13B 1.098(11) . ?
 C13 H13C 1.093(10) . ?
 C14 C15 1.5286(7) . ?
 C14 H14 1.117(9) . ?
 C15 H15A 1.103(13) . ?
 C15 H15B 1.106(12) . ?
 C15 H15C 1.106(12) . ?

loop_
  _geom_angle_atom_site_label_1
  _geom_angle_atom_site_label_2
  _geom_angle_atom_site_label_3
  _geom_angle
  _geom_angle_site_symmetry_1
  _geom_angle_site_symmetry_3
  _geom_angle_publ_flag
 H5O O5 C14 105.8(8) . . ?
 H6OB O6 H6OA 100.6(10) . . ?
 H1NA N1 C1 110.2(6) . . ?
 H1NB N1 C1 108.0(6) . . ?
 H1NB N1 H1NA 110.2(8) . . ?
 H1NC N1 C1 111.2(7) . . ?
 H1NC N1 H1NA 109.8(9) . . ?
 H1NC N1 H1NB 107.4(8) . . ?
 C3 N2 C2 119.56(2) . . ?
 H2N N2 C2 121.4(6) . . ?
 H2N N2 C3 119.1(6) . . ?
 C5 N3 C4 121.68(3) . . ?
 H3N N3 C4 118.7(6) . . ?
 H3N N3 C5 119.6(6) . . ?
 C11 N4 C10 105.63(3) . . ?
 C12 N5 C11 107.15(3) . . ?
 H5N N5 C11 128.2(6) . . ?
 H5N N5 C12 124.5(6) . . ?
 C2 C1 N1 106.51(2) . . ?
 C7 C1 N1 110.52(3) . . ?
 C7 C1 C2 111.05(3) . . ?
 H1 C1 N1 108.3(5) . . ?
 H1 C1 C2 110.3(5) . . ?
 H1 C1 C7 110.0(5) . . ?
 N2 C2 O1 123.66(3) . . ?
 C1 C2 O1 120.02(2) . . ?
 C1 C2 N2 116.33(2) . . ?
 C4 C3 N2 108.32(2) . . ?
 C9 C3 N2 112.35(2) . . ?
 C9 C3 C4 114.23(2) . . ?
 H3 C3 N2 108.4(4) . . ?
 H3 C3 C4 107.1(5) . . ?
 H3 C3 C9 106.2(5) . . ?
 N3 C4 O2 123.80(3) . . ?
 C3 C4 O2 121.56(3) . . ?
 C3 C4 N3 114.61(2) . . ?
 C6 C5 N3 113.91(3) . . ?
 C8 C5 N3 109.60(3) . . ?
 C8 C5 C6 108.08(3) . . ?
 H5 C5 N3 107.2(4) . . ?
 H5 C5 C6 108.1(5) . . ?
 H5 C5 C8 109.8(5) . . ?
 O4 C6 O3 124.43(3) . . ?
 C5 C6 O3 119.06(3) . . ?
 C5 C6 O4 116.35(3) . . ?
 H7A C7 C1 108.0(6) . . ?
 H7B C7 C1 110.0(6) . . ?
 H7B C7 H7A 107.1(9) . . ?
 H7C C7 C1 110.7(6) . . ?
 H7C C7 H7A 113.3(10) . . ?
 H7C C7 H7B 107.7(10) . . ?
 H8A C8 C5 110.4(7) . . ?
 H8B C8 C5 109.6(7) . . ?
 H8B C8 H8A 110.3(9) . . ?
 H8C C8 C5 111.1(6) . . ?
 H8C C8 H8A 106.9(10) . . ?
 H8C C8 H8B 108.4(9) . . ?
 C10 C9 C3 117.15(2) . . ?
 H9A C9 C3 105.5(5) . . ?
 H9A C9 C10 109.9(5) . . ?
 H9B C9 C3 106.9(5) . . ?
 H9B C9 C10 109.5(5) . . ?
 H9B C9 H9A 107.5(7) . . ?
 C9 C10 N4 123.01(3) . . ?
 C12 C10 N4 109.20(3) . . ?
 C12 C10 C9 127.66(3) . . ?
 N5 C11 N4 111.64(3) . . ?
 H11 C11 N4 126.6(6) . . ?
 H11 C11 N5 121.8(6) . . ?
 C10 C12 N5 106.39(3) . . ?
 H12 C12 N5 123.5(6) . . ?
 H12 C12 C10 130.1(6) . . ?
 H13A C13 C14 111.0(5) . . ?
 H13B C13 C14 110.4(6) . . ?
 H13B C13 H13A 107.2(9) . . ?
 H13C C13 C14 109.4(6) . . ?
 H13C C13 H13A 110.5(10) . . ?
 H13C C13 H13B 108.4(9) . . ?
 C13 C14 O5 107.64(3) . . ?
 C15 C14 O5 111.11(3) . . ?
 C15 C14 C13 111.76(4) . . ?
 H14 C14 O5 108.5(5) . . ?
 H14 C14 C13 110.3(5) . . ?
 H14 C14 C15 107.5(6) . . ?
 H15A C15 C14 108.3(8) . . ?
 H15B C15 C14 110.9(7) . . ?
 H15B C15 H15A 107.7(11) . . ?
 H15C C15 C14 111.2(7) . . ?
 H15C C15 H15A 106.7(10) . . ?
 H15C C15 H15B 111.7(11) . . ?

loop_
  _geom_torsion_atom_site_label_1
  _geom_torsion_atom_site_label_2
  _geom_torsion_atom_site_label_3
  _geom_torsion_atom_site_label_4
  _geom_torsion
  _geom_torsion_site_symmetry_1
  _geom_torsion_site_symmetry_2
  _geom_torsion_site_symmetry_3
  _geom_torsion_site_symmetry_4
  _geom_torsion_publ_flag
 O1 C2 N2 C3 0.04(4) . . . . ?
 O1 C2 C1 N1 -41.31(3) . . . . ?
 O1 C2 C1 C7 79.08(4) . . . . ?
 O2 C4 N3 C5 6.68(4) . . . . ?
 O2 C4 C3 N2 -24.29(4) . . . . ?
 O2 C4 C3 C9 101.75(3) . . . . ?
 O3 C6 C5 N3 -31.73(3) . . . . ?
 O3 C6 C5 C8 90.33(4) . . . . ?
 O4 C6 C5 N3 152.80(3) . . . . ?
 O4 C6 C5 C8 -85.15(4) . . . . ?
 N1 C1 C2 N2 139.21(2) . . . . ?
 N2 C2 C1 C7 -100.40(3) . . . . ?
 N2 C3 C4 N3 153.73(2) . . . . ?
 N2 C3 C9 C10 62.44(2) . . . . ?
 N3 C4 C3 C9 -80.23(3) . . . . ?
 N4 C10 C9 C3 -79.16(3) . . . . ?
 N4 C10 C12 N5 0.33(3) . . . . ?
 N4 C11 N5 C12 0.37(4) . . . . ?
 N5 C12 C10 C9 176.20(3) . . . . ?
 C3 C9 C10 C12 105.49(3) . . . . ?

loop_
  _refln_index_h
  _refln_index_k
  _refln_index_l
  _refln_F_squared_calc
  _refln_F_squared_meas
  _refln_F_squared_sigma
  _refln_F_squared_weight
  _refln_observed_status
-20 0 1 1.686 1.196 0.422 99.752 o
-20 0 2 2.595 1.196 0.432 90.937 o
-20 0 3 3.139 2.604 0.452 79.087 o
-20 0 4 0.104 0.603 0.523 73.778 o
-20 0 5 3.962 3.106 0.412 85.906 o
-20 0 6 0.014 0.201 0.352 163.912 o
-20 0 7 1.043 0.804 0.472 85.337 o
-20 1 1 2.941 2.694 0.342 120.983 o
-20 1 2 1.438 1.005 0.271 211.892 o
-20 1 3 1.402 1.498 0.292 185.296 o
-20 1 5 0.058 0.603 0.271 263.416 o
-20 1 6 0.367 0.493 0.241 313.692 o
-20 2 1 0.766 0.000 0.231 328.481 o
-20 2 2 0.961 0.302 0.442 98.252 o
-20 2 4 0.345 0.302 0.462 93.382 o
-20 2 5 0.073 0.493 0.392 130.281 o
-20 2 6 0.241 0.704 0.432 105.832 o
-20 3 1 0.086 0.302 0.774 34.073 o
-20 3 5 0.177 0.101 0.734 37.898 o
-19 0 1 0.000 0.101 0.382 139.987 o
-19 0 2 0.017 0.101 0.533 72.052 o
-19 0 3 0.085 0.101 0.452 99.458 o
-19 0 4 5.648 4.403 0.432 71.262 o
-19 0 5 0.202 0.392 0.372 143.429 o
-19 0 6 1.408 2.202 0.503 72.534 o
-19 0 7 0.018 0.101 0.342 174.385 o
-19 0 8 0.321 0.392 0.322 187.259 o
-19 0 9 0.037 0.603 0.412 117.989 o
-19 0 10 0.220 0.201 0.412 118.136 o
-19 0 11 7.805 4.604 0.432 63.991 o
-19 0 12 0.160 0.804 0.422 110.961 o
-19 1 1 1.623 1.900 0.342 138.821 o
-19 1 2 6.959 6.414 0.372 75.164 o
-19 1 3 2.903 2.503 0.312 138.488 o
-19 1 4 3.787 3.307 0.332 115.267 o
-19 1 5 1.217 0.704 0.231 284.637 o
-19 1 6 0.069 0.392 0.271 267.217 o
-19 1 7 0.283 0.302 0.211 413.259 o
-19 1 8 5.893 6.001 0.513 54.154 o
-19 1 10 0.181 0.201 0.251 308.672 o
-19 1 12 4.387 4.504 0.533 55.737 o
-19 2 1 0.051 0.392 0.302 218.597 o
-19 2 2 0.265 0.392 0.231 348.562 o
-19 2 3 0.214 0.101 0.241 334.622 o
-19 2 4 6.591 2.604 0.472 63.144 o
-19 2 5 4.121 2.403 0.221 178.016 o
-19 2 6 1.092 0.302 0.312 183.471 o
-19 2 7 4.666 4.112 0.472 66.487 o
-19 2 8 0.396 0.101 0.583 59.420 o
-19 2 9 1.666 2.000 0.613 50.256 o
-19 2 10 0.938 0.603 0.523 71.241 o
-19 2 12 1.021 0.493 0.402 116.102 o
-19 3 1 0.610 1.196 0.342 156.474 o
-19 3 2 8.022 6.806 0.603 39.648 o
-19 3 3 0.984 1.297 0.533 67.637 o
-19 3 4 0.319 0.493 0.543 68.072 o
-19 3 5 0.590 0.704 0.543 67.080 o
-19 3 6 0.808 0.804 0.553 64.097 o
-19 3 7 2.170 2.000 0.653 44.072 o
-19 3 9 5.474 4.805 0.684 36.068 o
-19 3 10 0.446 0.704 0.533 69.943 o
-19 3 11 1.612 1.397 0.472 81.745 o
-19 4 1 2.973 3.307 0.332 122.687 o
-19 4 2 3.695 3.408 0.342 111.379 o
-19 4 3 0.417 0.201 0.302 211.437 o
-19 4 4 5.473 5.700 0.372 83.365 o
-19 4 5 1.596 1.297 0.332 149.819 o
-19 4 6 1.564 1.809 0.332 146.843 o
-19 4 7 2.538 2.604 0.372 110.702 o
-19 4 8 1.559 1.005 0.543 64.237 o
-19 4 9 0.863 1.498 0.553 63.142 o
-19 4 10 2.187 1.699 0.523 66.168 o
-19 5 1 0.078 0.392 0.312 204.460 o
-19 5 2 0.036 0.101 0.322 196.304 o
-19 5 3 0.841 1.598 0.372 129.961 o
-19 5 4 6.040 5.408 0.553 48.901 o
-19 5 5 0.329 1.196 0.493 80.896 o
-19 5 6 1.509 2.000 0.412 102.548 o
-19 5 8 1.716 1.809 0.352 132.065 o
-19 5 9 6.656 6.313 0.412 68.556 o
-19 5 10 0.937 1.397 0.352 143.223 o
-19 6 2 1.980 2.000 0.352 128.344 o
-19 6 4 0.805 0.101 0.342 161.660 o
-19 6 5 0.673 0.493 0.292 214.113 o
-19 6 6 0.627 0.804 0.312 187.762 o
-19 6 7 0.853 0.201 0.332 169.128 o
-19 6 8 0.261 0.493 0.312 199.048 o
-19 7 1 1.652 2.302 0.352 130.150 o
-19 7 2 0.470 1.106 0.352 150.997 o
-19 7 3 4.187 3.498 0.643 41.988 o
-19 7 4 0.174 0.603 0.352 158.556 o
-19 7 5 0.151 0.392 0.312 202.738 o
-19 7 6 2.296 2.202 0.352 124.260 o
-18 0 1 5.572 5.901 0.553 49.275 o
-18 0 2 4.493 4.403 0.503 60.769 o
-18 0 3 1.041 0.101 0.462 90.476 o
-18 0 4 8.998 8.404 0.694 30.971 o
-18 0 5 0.225 0.704 0.432 105.938 o
-18 0 6 10.195 11.108 0.563 38.022 o
-18 0 7 3.285 3.599 0.563 53.965 o
-18 0 8 0.486 0.804 0.372 137.856 o
-18 0 9 0.001 0.392 0.372 145.836 o
-18 0 10 0.134 0.392 0.452 98.374 o
-18 0 12 7.548 5.509 0.422 65.146 o
-18 0 13 0.000 0.000 0.322 198.184 o
-18 0 14 0.292 0.804 0.402 120.767 o
-18 1 1 1.129 0.905 0.312 177.017 o
-18 1 3 1.461 1.598 0.372 124.006 o
-18 1 4 1.452 1.397 0.362 130.916 o
-18 1 5 6.510 5.700 0.412 70.113 o
-18 1 6 0.394 0.704 0.261 266.151 o
-18 1 7 0.367 0.392 0.281 239.018 o
-18 1 8 3.226 3.006 0.342 117.015 o
-18 1 9 1.832 1.297 0.261 209.105 o
-18 1 10 5.387 4.202 0.312 106.272 o
-18 1 11 0.282 0.101 0.241 330.337 o
-18 1 12 0.725 0.101 0.231 327.858 o
-18 1 13 0.695 1.106 0.292 205.676 o
-18 1 14 1.134 1.297 0.312 173.355 o
-18 1 15 2.881 1.809 0.261 179.051 o
-18 2 1 5.313 5.207 0.392 80.237 o
-18 2 2 0.736 0.603 0.302 198.798 o
-18 2 3 3.503 2.905 0.372 102.657 o
-18 2 4 4.216 3.498 0.332 110.877 o
-18 2 5 3.189 2.604 0.261 165.854 o
-18 2 6 8.026 7.007 0.684 32.954 o
-18 2 7 0.027 0.201 0.231 373.321 o
-18 2 8 3.708 2.000 0.221 191.505 o
-18 2 9 0.133 0.493 0.221 384.547 o
-18 2 10 0.051 0.101 0.211 448.417 o
-18 2 11 6.541 4.403 0.322 94.437 o
-18 2 12 2.207 1.005 0.191 296.791 o
-18 2 13 4.532 3.006 0.432 78.068 o
-18 2 14 0.240 0.905 0.422 110.048 o
-18 2 15 1.435 0.603 0.553 62.850 o
-18 3 1 6.132 4.504 0.211 133.947 o
-18 3 2 4.542 3.106 0.191 181.235 o
-18 3 3 2.778 2.905 0.292 149.759 o
-18 3 4 10.693 11.209 0.412 51.075 o
-18 3 5 2.417 2.403 0.322 138.987 o
-18 3 6 0.131 0.392 0.402 123.924 o
-18 3 7 5.954 4.906 0.513 55.174 o
-18 3 8 0.528 0.392 0.432 104.997 o
-18 3 9 1.963 1.809 0.523 66.623 o
-18 3 10 1.677 2.101 0.493 74.451 o
-18 3 11 1.500 2.503 0.503 71.766 o
-18 3 12 3.895 3.900 0.543 55.735 o
-18 3 14 0.457 0.201 0.493 82.315 o
-18 4 1 0.765 0.704 0.312 185.984 o
-18 4 2 2.246 2.403 0.332 134.974 o
-18 4 3 0.825 0.603 0.292 208.712 o
-18 4 4 8.040 7.710 0.382 66.885 o
-18 4 5 0.071 0.704 0.292 228.078 o
-18 4 6 2.272 2.503 0.322 140.134 o
-18 4 7 2.311 2.403 0.332 134.236 o
-18 4 8 0.387 0.493 0.322 184.944 o
-18 4 9 0.995 0.704 0.322 171.773 o
-18 4 10 2.490 2.403 0.332 132.259 o
-18 4 11 3.144 2.905 0.362 109.274 o
-18 4 12 0.483 0.392 0.312 195.204 o
-18 4 13 3.711 4.112 0.382 94.009 o
-18 4 14 0.815 1.196 0.653 46.226 o
-18 5 1 2.278 2.101 0.342 130.452 o
-18 5 2 12.177 12.214 0.442 44.453 o
-18 5 3 5.458 5.408 0.372 84.145 o
-18 5 4 1.128 1.598 0.342 146.722 o
-18 5 5 0.585 0.704 0.372 137.323 o
-18 5 6 0.159 0.101 0.402 124.962 o
-18 5 7 1.667 2.000 0.382 115.215 o
-18 5 8 2.937 2.302 0.694 38.607 o
-18 5 9 5.238 4.705 0.382 84.322 o
-18 5 10 1.826 2.101 0.362 123.796 o
-18 5 11 4.517 4.996 0.372 90.097 o
-18 5 12 1.021 1.005 0.332 160.107 o
-18 5 13 0.549 0.905 0.312 188.346 o
-18 6 1 0.489 0.302 0.312 196.076 o
-18 6 2 3.481 3.106 0.352 110.107 o
-18 6 3 6.126 6.504 0.442 64.382 o
-18 6 4 2.386 2.101 0.553 59.026 o
-18 6 5 0.245 0.905 0.402 120.747 o
-18 6 6 2.375 2.000 0.332 135.792 o
-18 6 7 3.547 3.498 0.352 108.094 o
-18 6 8 6.648 6.705 0.382 73.776 o
-18 6 9 1.284 0.704 0.342 150.548 o
-18 6 10 1.680 1.699 0.342 139.338 o
-18 6 11 5.434 4.604 0.352 91.907 o
-18 6 12 1.043 1.106 0.332 159.010 o
-18 7 1 0.283 0.201 0.302 214.938 o
-18 7 3 3.982 3.699 0.422 81.589 o
-18 7 4 2.519 1.900 0.603 50.518 o
-18 7 6 2.161 1.699 0.312 153.627 o
-18 7 7 0.775 0.905 0.322 173.867 o
-18 7 8 0.242 0.101 0.312 204.025 o
-18 7 9 3.811 3.498 0.352 106.116 o
-18 7 10 0.051 0.392 0.312 205.101 o
-18 7 11 0.639 0.302 0.342 162.661 o
-18 8 1 3.838 3.699 0.362 101.454 o
-18 8 2 0.690 0.905 0.332 166.047 o
-18 8 3 0.340 0.101 0.312 201.737 o
-18 8 4 0.667 0.704 0.493 80.549 o
-18 8 5 1.470 1.900 0.382 117.234 o
-18 8 6 1.353 1.005 0.312 172.064 o
-18 8 7 4.806 5.408 0.382 84.713 o
-18 8 8 1.304 1.106 0.322 163.313 o
-18 8 9 1.185 1.297 0.312 172.458 o
-18 8 10 0.393 0.302 0.292 224.514 o
-18 9 1 0.629 0.804 0.372 136.291 o
-18 9 2 0.042 0.101 0.281 255.426 o
-18 9 3 5.558 5.509 0.372 83.413 o
-18 9 4 0.407 0.905 0.322 180.583 o
-18 9 5 2.018 1.598 0.472 79.743 o
-18 9 6 0.080 0.302 0.292 233.932 o
-18 9 7 0.573 0.493 0.312 192.166 o
-18 9 8 2.765 3.006 0.342 121.169 o
-18 10 1 1.800 2.403 0.553 59.975 o
-18 10 2 0.185 0.603 0.462 93.431 o
-18 10 3 0.634 0.804 0.342 158.975 o
-18 10 4 0.716 0.704 0.332 167.254 o
-17 0 1 0.006 1.297 0.583 59.001 o
-17 0 2 5.911 6.414 0.523 52.269 o
-17 0 3 11.337 10.706 0.613 33.385 o
-17 0 4 0.088 0.493 0.583 59.647 o
-17 0 5 0.887 0.493 0.462 90.274 o
-17 0 6 18.587 18.015 0.784 19.402 o
-17 0 7 4.297 4.705 0.674 38.130 o
-17 0 8 0.174 0.101 0.402 124.828 o
-17 0 9 0.084 0.493 0.402 123.899 o
-17 0 10 1.470 1.196 0.493 76.722 o
-17 0 11 3.453 3.498 0.563 53.744 o
-17 0 12 1.242 1.005 0.362 135.198 o
-17 0 13 9.715 9.108 0.553 40.702 o
-17 0 14 9.158 9.208 0.543 42.312 o
-17 0 15 2.507 1.498 0.472 78.069 o
-17 0 16 0.999 0.804 0.493 79.125 o
-17 0 17 8.639 6.504 0.533 46.139 o
-17 1 1 1.299 1.005 0.352 141.229 o
-17 1 2 3.267 2.795 0.312 132.551 o
-17 1 3 0.283 0.302 0.292 227.746 o
-17 1 4 7.389 6.806 0.422 63.663 o
-17 1 5 2.978 2.905 0.312 135.227 o
-17 1 6 1.079 1.397 0.332 156.344 o
-17 1 7 0.078 0.302 0.302 219.073 o
-17 1 8 3.294 3.207 0.412 88.961 o
-17 1 9 0.474 0.493 0.281 233.948 o
-17 1 10 1.061 1.106 0.292 196.963 o
-17 1 11 2.900 2.403 0.332 127.916 o
-17 1 12 0.180 0.704 0.292 224.882 o
-17 1 13 1.338 1.196 0.312 170.659 o
-17 1 14 0.514 0.493 0.281 232.690 o
-17 1 15 6.068 5.509 0.352 85.943 o
-17 1 16 1.756 2.101 0.332 142.549 o
-17 1 17 0.538 0.603 0.312 191.738 o
-17 2 1 16.320 16.507 0.412 37.169 o
-17 2 2 12.791 13.219 0.412 45.045 o
-17 2 3 4.814 4.403 0.292 117.677 o
-17 2 4 5.043 5.207 0.292 112.018 o
-17 2 5 4.019 3.699 0.292 129.307 o
-17 2 6 19.847 19.914 0.472 28.829 o
-17 2 7 0.289 0.392 0.271 258.518 o
-17 2 8 0.710 0.804 0.261 251.924 o
-17 2 9 1.837 1.397 0.322 153.127 o
-17 2 10 4.557 3.699 0.312 115.200 o
-17 2 11 0.540 0.905 0.281 225.630 o
-17 2 12 4.714 3.006 0.292 125.580 o
-17 2 13 8.251 5.609 0.302 85.879 o
-17 2 14 7.259 6.102 0.714 31.744 o
-17 2 15 0.580 0.905 0.292 211.140 o
-17 2 16 3.080 2.503 0.312 136.379 o
-17 2 17 2.994 2.202 0.292 151.703 o
-17 3 1 0.472 0.804 0.231 321.827 o
-17 3 2 21.626 21.221 0.442 27.857 o
-17 3 3 2.728 2.403 0.231 202.004 o
-17 3 4 7.628 6.605 0.251 98.068 o
-17 3 5 0.282 0.201 0.191 500.915 o
-17 3 6 1.202 0.704 0.191 373.548 o
-17 3 7 3.390 3.006 0.352 111.222 o
-17 3 8 2.675 2.905 0.352 117.586 o
-17 3 9 8.657 8.706 0.402 60.362 o
-17 3 10 1.176 1.699 0.342 145.479 o
-17 3 11 1.129 0.804 0.332 159.983 o
-17 3 12 2.892 3.106 0.352 114.870 o
-17 3 13 2.391 1.598 0.462 81.232 o
-17 3 14 2.545 2.604 0.483 73.290 o
-17 3 15 3.010 2.604 0.563 55.443 o
-17 3 16 1.962 1.196 0.543 63.022 o
-17 4 1 9.156 10.012 0.422 54.730 o
-17 4 2 0.911 0.704 0.322 173.244 o
-17 4 3 4.100 4.303 0.362 97.770 o
-17 4 4 6.846 7.007 0.382 72.426 o
-17 4 5 16.698 16.617 0.503 31.896 o
-17 4 6 1.914 2.101 0.312 154.297 o
-17 4 7 14.805 14.315 0.483 36.301 o
-17 4 8 10.172 9.409 0.392 56.687 o
-17 4 9 2.194 1.809 0.382 111.820 o
-17 4 10 1.698 2.302 0.513 69.007 o
-17 4 11 1.130 1.598 0.422 101.911 o
-17 4 12 5.857 5.207 0.372 82.704 o
-17 4 13 4.425 4.112 0.372 93.107 o
-17 4 14 0.106 0.704 0.292 227.028 o
-17 4 15 0.067 0.201 0.312 207.027 o
-17 4 16 0.167 0.101 0.312 205.832 o
-17 5 1 5.225 5.308 0.342 93.996 o
-17 5 2 2.855 2.694 0.332 126.881 o
-17 5 3 1.438 1.196 0.281 198.131 o
-17 5 4 0.360 0.302 0.292 225.500 o
-17 5 5 4.214 4.112 0.342 104.711 o
-17 5 6 6.079 5.408 0.362 83.628 o
-17 5 7 2.851 3.498 0.352 113.589 o
-17 5 8 1.419 1.699 0.312 165.048 o
-17 5 9 4.183 3.800 0.322 113.945 o
-17 5 10 3.510 3.106 0.352 109.881 o
-17 5 11 0.195 0.704 0.332 176.128 o
-17 5 12 1.909 2.202 0.312 153.642 o
-17 5 13 1.776 2.000 0.342 136.486 o
-17 5 14 0.846 0.804 0.302 194.071 o
-17 5 15 0.634 0.493 0.322 180.189 o
-17 5 16 1.272 1.196 0.332 155.008 o
-17 6 1 4.124 4.805 0.362 96.053 o
-17 6 2 0.248 0.392 0.312 200.479 o
-17 6 3 6.998 6.605 0.372 74.615 o
-17 6 5 3.839 3.408 0.342 110.231 o
-17 6 6 1.775 2.000 0.332 142.932 o
-17 6 7 3.884 4.504 0.352 102.027 o
-17 6 8 9.859 9.007 0.412 55.492 o
-17 6 9 2.147 1.498 0.322 148.152 o
-17 6 10 2.548 2.604 0.322 136.251 o
-17 6 11 9.308 9.600 0.402 57.401 o
-17 6 13 0.425 0.493 0.332 173.947 o
-17 6 14 1.223 1.196 0.302 182.124 o
-17 6 15 1.156 0.704 0.322 169.023 o
-17 7 1 0.670 0.392 0.312 191.169 o
-17 7 2 6.723 6.705 0.352 79.809 o
-17 7 3 2.045 1.498 0.322 149.535 o
-17 7 4 1.062 1.106 0.302 186.268 o
-17 7 5 0.619 0.704 0.292 212.741 o
-17 7 6 1.398 1.106 0.342 146.424 o
-17 7 7 0.990 0.493 0.432 101.814 o
-17 7 8 0.385 0.201 0.422 111.507 o
-17 7 9 0.015 0.101 0.442 104.425 o
-17 7 10 0.401 1.106 0.452 95.015 o
-17 7 11 4.440 4.906 0.483 64.005 o
-17 7 12 2.217 2.403 0.392 105.047 o
-17 7 13 0.189 0.905 0.372 140.611 o
-17 7 14 0.376 0.392 0.352 157.178 o
-17 8 1 0.801 1.397 0.342 152.388 o
-17 8 2 0.319 0.302 0.312 199.903 o
-17 8 3 0.760 1.106 0.292 204.075 o
-17 8 4 1.142 0.804 0.302 187.722 o
-17 8 7 0.306 0.392 0.412 116.699 o
-17 8 8 3.896 3.699 0.422 81.965 o
-17 8 9 0.386 0.603 0.332 173.654 o
-17 8 10 3.344 3.106 0.342 115.550 o
-17 8 11 6.192 4.996 0.352 86.633 o
-17 8 12 0.715 1.005 0.322 174.027 o
-17 9 1 2.705 2.503 0.452 81.045 o
-17 9 2 0.598 0.101 0.392 127.159 o
-17 9 3 1.960 2.000 0.342 134.423 o
-17 9 4 3.600 3.498 0.332 116.066 o
-17 9 5 1.417 1.397 0.281 196.278 o
-17 9 6 2.909 3.307 0.312 133.705 o
-17 9 7 0.585 1.106 0.372 135.145 o
-17 9 8 0.610 0.704 0.432 103.496 o
-17 9 9 2.840 3.006 0.342 120.478 o
-17 9 10 0.904 0.493 0.312 185.304 o
-17 9 11 3.282 3.006 0.342 116.525 o
-17 9 12 0.431 0.804 0.352 153.544 o
-17 10 1 3.006 3.006 0.362 109.945 o
-17 10 2 1.403 1.297 0.472 82.795 o
-17 10 3 2.438 3.307 0.593 51.027 o
-17 10 4 1.505 1.498 0.372 124.064 o
-17 10 5 0.375 0.101 0.322 189.119 o
-17 10 6 1.645 1.699 0.372 121.871 o
-17 10 7 0.095 0.392 0.322 191.904 o
-17 10 8 1.841 2.604 0.452 84.508 o
-17 10 9 0.416 0.603 0.392 126.511 o
-17 10 10 1.300 1.297 0.342 146.452 o
-17 11 2 2.995 3.207 0.372 105.128 o
-17 11 3 1.780 1.809 0.372 120.180 o
-17 11 4 1.739 2.403 0.674 41.929 o
-17 11 5 3.002 3.006 0.372 105.786 o
-17 11 6 1.977 2.503 0.342 131.511 o
-17 11 7 1.647 1.699 0.352 133.381 o
-17 11 8 0.282 0.101 0.342 169.935 o
-17 12 2 0.098 1.196 0.412 115.204 o
-16 0 1 6.085 6.414 0.523 51.934 o
-16 0 2 4.577 6.414 0.653 38.917 o
-16 0 3 12.806 13.008 0.623 30.508 o
-16 0 4 0.834 0.905 0.543 66.187 o
-16 0 5 21.667 21.814 0.794 17.400 o
-16 0 6 14.101 14.104 0.674 26.608 o
-16 0 7 0.036 0.603 0.553 66.238 o
-16 0 8 0.682 1.498 0.442 96.479 o
-16 0 9 0.748 0.804 0.493 80.054 o
-16 0 10 5.427 4.805 0.593 45.329 o
-16 0 11 0.936 1.005 0.412 109.738 o
-16 0 12 10.703 10.304 0.623 33.473 o
-16 0 13 2.442 2.503 0.623 47.311 o
-16 0 15 1.529 1.809 0.543 63.325 o
-16 0 16 0.408 0.302 0.402 121.914 o
-16 0 17 9.937 8.806 0.583 38.029 o
-16 0 18 7.046 6.605 0.503 52.604 o
-16 0 19 1.970 1.106 0.412 102.458 o
-16 1 1 2.538 2.403 0.271 171.914 o
-16 1 2 2.687 2.604 0.271 167.416 o
-16 1 3 4.328 4.604 0.292 121.383 o
-16 1 4 2.403 2.795 0.342 125.642 o
-16 1 5 1.322 1.297 0.302 179.218 o
-16 1 6 2.720 3.307 0.372 106.728 o
-16 1 7 1.833 1.498 0.352 132.472 o
-16 1 8 2.333 1.900 0.372 115.110 o
-16 1 9 1.790 2.202 0.302 162.988 o
-16 1 10 1.602 2.302 0.362 124.960 o
-16 1 11 8.684 7.710 0.452 54.642 o
-16 1 13 0.677 0.603 0.302 200.165 o
-16 1 14 0.008 0.603 0.382 137.152 o
-16 1 15 4.611 4.996 0.372 89.587 o
-16 1 16 4.333 3.800 0.382 91.363 o
-16 1 17 1.252 0.905 0.372 129.322 o
-16 1 18 0.134 0.302 0.332 180.906 o
-16 1 19 0.397 0.704 0.322 182.692 o
-16 2 1 0.727 0.704 0.251 270.334 o
-16 2 2 9.523 9.711 0.362 61.971 o
-16 2 3 9.293 9.500 0.352 64.426 o
-16 2 4 2.289 2.302 0.271 177.595 o
-16 2 5 14.396 14.104 0.372 44.495 o
-16 2 6 10.677 10.917 0.392 53.597 o
-16 2 7 5.718 6.102 0.322 94.273 o
-16 2 8 0.340 0.302 0.211 407.756 o
-16 2 9 0.256 0.603 0.241 316.880 o
-16 2 10 0.964 1.106 0.271 223.791 o
-16 2 11 7.414 7.007 0.332 80.168 o
-16 2 12 10.895 10.606 0.372 55.679 o
-16 2 13 8.517 7.710 0.372 66.929 o
-16 2 14 4.147 3.207 0.261 146.143 o
-16 2 15 1.689 0.804 0.261 219.876 o
-16 2 16 0.998 0.804 0.261 241.636 o
-16 2 17 5.344 4.303 0.312 106.218 o
-16 2 18 0.415 0.804 0.261 263.268 o
-16 2 19 0.937 0.704 0.292 204.666 o
-16 3 1 14.039 14.315 0.372 44.947 o
-16 3 2 0.830 1.106 0.221 314.274 o
-16 3 3 3.632 3.106 0.251 160.680 o
-16 3 4 3.125 3.006 0.261 163.485 o
-16 3 5 16.999 15.511 0.372 39.156 o
-16 3 6 2.467 2.202 0.201 244.547 o
-16 3 7 15.816 14.315 0.372 41.899 o
-16 3 8 15.430 11.410 0.352 46.547 o
-16 3 9 4.303 3.498 0.221 164.060 o
-16 3 10 2.478 2.101 0.221 223.290 o
-16 3 11 1.606 1.106 0.191 329.300 o
-16 3 12 0.515 0.302 0.201 425.358 o
-16 3 13 0.582 0.603 0.211 373.244 o
-16 3 14 6.624 5.800 0.352 82.420 o
-16 3 15 8.004 6.605 0.271 91.012 o
-16 3 16 0.122 0.201 0.201 476.781 o
-16 3 17 6.318 4.996 0.312 96.802 o
-16 3 18 0.243 0.392 0.201 450.319 o
-16 4 1 1.893 1.809 0.211 261.990 o
-16 4 2 25.006 24.921 0.633 19.334 o
-16 4 3 6.107 7.107 0.412 69.073 o
-16 4 4 2.304 2.000 0.352 125.141 o
-16 4 5 4.321 4.504 0.372 92.575 o
-16 4 6 4.149 4.403 0.402 84.803 o
-16 4 7 0.607 1.005 0.402 117.353 o
-16 4 8 1.155 1.397 0.312 172.102 o
-16 4 9 3.180 3.106 0.332 121.675 o
-16 4 10 2.966 2.694 0.342 120.752 o
-16 4 11 6.558 5.901 0.372 77.932 o
-16 4 12 2.856 2.905 0.342 120.793 o
-16 4 13 8.267 7.399 0.362 70.052 o
-16 4 14 0.455 0.493 0.322 183.618 o
-16 4 16 3.635 3.800 0.422 82.901 o
-16 4 17 3.384 3.006 0.432 82.907 o
-16 4 18 2.144 2.795 0.442 85.903 o
-16 5 1 8.574 10.012 0.422 56.130 o
-16 5 2 22.609 22.619 0.603 21.778 o
-16 5 3 11.398 13.008 0.704 27.191 o
-16 5 4 1.548 1.397 0.302 174.064 o
-16 5 5 15.493 15.310 0.462 36.089 o
-16 5 6 1.328 0.804 0.281 205.534 o
-16 5 7 12.684 12.606 0.442 43.293 o
-16 5 8 11.699 11.902 0.452 44.647 o
-16 5 9 6.117 6.414 0.452 62.765 o
-16 5 10 8.833 9.208 0.513 45.811 o
-16 5 11 6.252 6.605 0.483 57.238 o
-16 5 12 1.657 1.900 0.342 138.425 o
-16 5 13 1.327 1.498 0.332 152.111 o
-16 5 14 3.243 2.694 0.352 113.666 o
-16 5 15 0.392 0.392 0.302 209.643 o
-16 5 16 0.760 0.493 0.342 159.403 o
-16 5 17 9.127 8.706 0.392 60.457 o
-16 5 18 0.833 1.106 0.322 171.100 o
-16 6 1 11.927 11.902 0.442 45.143 o
-16 6 2 1.878 2.202 0.342 134.221 o
-16 6 3 0.329 0.201 0.302 213.733 o
-16 6 4 1.022 1.005 0.312 178.067 o
-16 6 5 5.665 5.700 0.352 87.565 o
-16 6 6 0.672 1.106 0.312 183.831 o
-16 6 7 7.763 7.399 0.382 68.369 o
-16 6 8 4.575 4.112 0.342 102.137 o
-16 6 9 0.824 0.804 0.342 156.209 o
-16 6 10 0.901 0.704 0.352 147.997 o
-16 6 11 5.037 4.906 0.372 87.555 o
-16 6 12 1.508 1.005 0.322 160.915 o
-16 6 13 3.361 3.307 0.322 123.770 o
-16 6 14 0.827 1.106 0.322 171.208 o
-16 6 15 0.583 0.804 0.352 151.492 o
-16 6 16 4.133 3.800 0.332 110.332 o
-16 6 17 2.187 2.000 0.332 137.962 o
-16 7 1 10.050 10.214 0.432 51.332 o
-16 7 2 5.364 5.097 0.352 90.893 o
-16 7 3 0.217 0.302 0.322 190.306 o
-16 7 4 1.276 0.603 0.312 177.089 o
-16 7 5 0.540 0.392 0.322 182.948 o
-16 7 6 0.930 1.005 0.281 213.229 o
-16 7 7 4.027 4.011 0.312 118.585 o
-16 7 8 0.025 0.302 0.302 220.532 o
-16 7 9 0.877 0.493 0.322 175.719 o
-16 7 10 2.705 2.302 0.312 142.187 o
-16 7 11 7.883 6.414 0.372 71.527 o
-16 7 12 0.878 0.804 0.302 193.368 o
-16 7 13 1.629 1.598 0.312 162.465 o
-16 7 15 1.592 1.196 0.332 150.547 o
-16 7 16 0.362 0.101 0.312 201.227 o
-16 8 1 4.869 5.408 0.543 52.354 o
-16 8 2 0.109 0.101 0.462 95.087 o
-16 8 3 2.809 2.604 0.332 127.813 o
-16 8 4 2.691 2.503 0.322 135.173 o
-16 8 5 2.142 2.000 0.302 158.993 o
-16 8 6 1.000 0.493 0.292 205.717 o
-16 8 7 1.701 1.498 0.312 162.126 o
-16 8 8 13.740 12.908 0.472 39.222 o
-16 8 9 4.025 3.800 0.332 111.203 o
-16 8 10 0.631 0.804 0.312 187.699 o
-16 8 11 4.838 4.805 0.352 94.858 o
-16 8 12 12.844 12.506 0.472 40.752 o
-16 8 13 1.247 1.498 0.342 145.854 o
-16 8 14 1.172 1.498 0.332 154.290 o
-16 8 15 1.123 0.704 0.302 189.187 o
-16 9 1 0.251 0.392 0.332 177.925 o
-16 9 2 0.966 0.493 0.362 141.176 o
-16 9 4 0.227 0.101 0.452 98.667 o
-16 9 5 3.756 3.408 0.382 95.811 o
-16 9 6 1.638 1.699 0.332 146.591 o
-16 9 7 1.459 1.498 0.312 166.047 o
-16 9 8 0.480 0.804 0.302 202.441 o
-16 9 9 1.727 2.302 0.332 141.668 o
-16 9 10 0.253 0.493 0.302 211.904 o
-16 9 11 6.138 5.800 0.372 80.016 o
-16 9 12 6.027 6.906 0.915 21.336 o
-16 9 13 0.570 0.905 0.332 168.006 o
-16 10 1 5.885 6.102 0.392 75.909 o
-16 10 2 0.470 0.603 0.322 182.267 o
-16 10 3 0.423 0.704 0.312 193.116 o
-16 10 4 3.751 3.307 0.362 103.392 o
-16 10 5 3.024 3.006 0.503 66.491 o
-16 10 6 1.376 1.900 0.322 156.152 o
-16 10 7 0.240 0.201 0.312 202.888 o
-16 10 8 9.887 9.912 0.432 52.002 o
-16 10 9 0.680 1.005 0.342 156.843 o
-16 10 10 2.647 2.302 0.352 120.521 o
-16 10 11 5.125 4.906 0.372 87.096 o
-16 10 12 3.099 3.599 0.372 103.044 o
-16 10 13 0.306 0.101 0.352 160.288 o
-16 11 1 1.481 2.302 0.503 72.144 o
-16 11 2 1.260 1.106 0.442 94.422 o
-16 11 3 1.717 1.809 0.342 138.259 o
-16 11 4 2.700 2.202 0.332 131.079 o
-16 11 5 3.030 3.006 0.332 123.593 o
-16 11 6 1.107 0.804 0.392 119.529 o
-16 11 8 0.070 0.000 0.382 139.769 o
-16 11 9 1.110 1.297 0.352 141.749 o
-16 11 10 0.563 1.106 0.332 166.482 o
-16 11 11 4.822 4.906 0.382 85.876 o
-16 11 12 0.213 0.201 0.362 152.347 o
-16 12 1 1.638 2.000 0.342 138.064 o
-16 12 2 3.543 3.900 0.382 95.615 o
-16 12 3 8.935 10.113 0.804 24.402 o
-16 12 4 0.790 1.498 0.452 92.022 o
-16 12 5 0.744 0.905 0.342 156.646 o
-16 12 6 2.122 1.699 0.352 128.435 o
-16 12 7 0.884 1.297 0.372 131.047 o
-16 12 8 5.711 6.605 0.523 52.473 o
-16 12 9 1.117 1.297 0.372 128.723 o
-16 13 2 0.252 0.000 0.442 103.281 o
-16 13 3 1.397 1.598 0.342 143.344 o
-16 13 4 1.556 1.598 0.362 128.836 o
-16 13 5 1.644 1.900 0.472 80.614 o
-16 13 6 2.261 2.403 0.362 118.506 o
-15 0 1 0.008 0.000 0.332 186.212 o
-15 0 2 1.023 1.598 0.563 60.574 o
-15 0 3 13.332 12.807 0.613 30.728 o
-15 0 4 4.070 4.705 0.613 44.863 o
-15 0 5 1.050 1.397 0.432 98.774 o
-15 0 6 5.726 5.609 0.613 42.142 o
-15 0 7 11.863 11.510 0.613 32.544 o
-15 0 8 3.005 3.307 0.553 56.464 o
-15 0 9 11.008 10.304 0.613 33.878 o
-15 0 10 25.224 25.514 0.885 14.101 o
-15 0 12 0.650 1.196 0.583 57.825 o
-15 0 13 0.564 0.603 0.412 113.915 o
-15 0 14 7.685 9.007 0.593 39.669 o
-15 0 15 0.780 1.106 0.483 82.504 o
-15 0 16 0.655 0.704 0.513 74.665 o
-15 0 17 26.289 26.117 1.066 11.146 o
-15 0 18 0.669 0.201 0.523 72.658 o
-15 0 19 0.810 1.397 0.523 70.447 o
-15 1 1 37.142 39.226 0.684 12.490 o
-15 1 2 1.057 1.498 0.271 215.558 o
-15 1 3 13.741 14.003 0.382 45.020 o
-15 1 4 3.346 3.307 0.281 145.198 o
-15 1 5 16.507 16.406 0.382 38.661 o
-15 1 6 1.154 1.809 0.281 197.598 o
-15 1 7 21.480 20.910 0.513 25.738 o
-15 1 8 1.485 0.905 0.261 224.405 o
-15 1 9 0.131 0.201 0.332 181.901 o
-15 1 10 0.171 0.000 0.271 271.087 o
-15 1 11 3.956 4.011 0.292 128.298 o
-15 1 12 1.622 1.498 0.281 190.530 o
-15 1 13 1.744 1.297 0.372 122.790 o
-15 1 14 7.456 7.911 0.462 55.866 o
-15 1 15 3.899 4.403 0.382 92.102 o
-15 1 16 0.692 0.101 0.312 193.813 o
-15 1 17 5.798 4.996 0.372 83.496 o
-15 1 18 0.462 0.603 0.302 205.291 o
-15 1 19 2.035 1.809 0.332 140.915 o
-15 1 20 1.829 1.809 0.332 143.457 o
-15 2 1 12.791 12.807 0.392 47.097 o
-15 2 2 4.005 4.112 0.302 122.690 o
-15 2 3 10.836 11.108 0.352 57.443 o
-15 2 4 25.081 24.619 0.483 23.026 o
-15 2 5 14.718 13.812 0.372 44.183 o
-15 2 6 9.870 9.309 0.322 67.061 o
-15 2 7 8.450 8.404 0.322 74.326 o
-15 2 8 1.776 1.699 0.241 228.452 o
-15 2 9 2.953 3.106 0.312 134.350 o
-15 2 10 1.809 1.699 0.261 204.484 o
-15 2 11 10.095 10.304 0.352 60.684 o
-15 2 12 22.101 21.523 0.462 26.698 o
-15 2 13 4.415 4.011 0.292 123.481 o
-15 2 14 0.581 0.392 0.271 247.743 o
-15 2 15 1.469 1.598 0.281 192.799 o
-15 2 16 1.513 1.297 0.231 258.682 o
-15 2 17 5.872 5.408 0.292 104.482 o
-15 2 18 1.973 2.000 0.251 207.006 o
-15 2 19 3.423 3.106 0.271 151.497 o
-15 2 20 0.410 0.201 0.241 319.615 o
-15 3 1 4.330 4.504 0.302 117.688 o
-15 3 2 7.986 8.002 0.332 75.356 o
-15 3 3 4.820 4.805 0.292 115.772 o
-15 3 4 0.303 0.603 0.221 366.346 o
-15 3 5 10.126 10.214 0.322 64.614 o
-15 3 6 1.267 1.196 0.231 271.070 o
-15 3 7 5.874 6.203 0.322 92.998 o
-15 3 8 4.392 4.303 0.241 145.467 o
-15 3 9 12.608 12.214 0.352 51.651 o
-15 3 10 3.941 3.800 0.241 156.023 o
-15 3 11 5.645 5.509 0.281 109.097 o
-15 3 12 12.798 12.013 0.372 49.633 o
-15 3 13 5.196 4.705 0.312 105.806 o
-15 3 14 5.348 4.604 0.281 115.625 o
-15 3 15 0.013 0.201 0.241 344.522 o
-15 3 16 1.645 1.397 0.251 224.804 o
-15 3 17 9.987 10.113 0.342 62.597 o
-15 3 18 3.767 3.307 0.271 145.164 o
-15 3 19 1.788 1.498 0.251 219.043 o
-15 3 20 3.720 3.408 0.271 145.122 o
-15 4 1 1.955 1.809 0.241 221.253 o
-15 4 2 11.536 10.917 0.312 60.215 o
-15 4 3 2.749 2.302 0.211 222.317 o
-15 4 4 11.877 10.807 0.422 48.072 o
-15 4 5 5.575 6.001 0.372 82.153 o
-15 4 6 14.603 14.516 0.493 35.800 o
-15 4 7 2.791 2.905 0.352 116.580 o
-15 4 8 4.477 4.705 0.372 91.129 o
-15 4 9 1.195 1.900 0.372 125.077 o
-15 4 10 1.997 2.101 0.462 81.812 o
-15 4 11 3.953 3.900 0.372 96.549 o
-15 4 12 20.613 20.618 0.583 24.073 o
-15 4 13 22.127 20.618 0.583 23.177 o
-15 4 14 13.531 8.706 0.292 59.661 o
-15 4 15 0.584 0.392 0.151 643.106 o
-15 4 16 0.825 0.603 0.161 523.991 o
-15 4 17 4.739 4.011 0.221 152.522 o
-15 4 18 8.715 6.605 0.281 84.815 o
-15 4 19 1.122 0.804 0.151 502.792 o
-15 5 1 10.994 9.600 0.452 47.932 o
-15 5 2 1.374 1.598 0.332 150.773 o
-15 5 3 6.081 6.414 0.382 76.666 o
-15 5 4 6.700 7.007 0.472 57.239 o
-15 5 5 5.650 6.102 0.493 57.655 o
-15 5 6 0.360 0.493 0.332 175.081 o
-15 5 7 21.338 20.417 0.593 23.378 o
-15 5 8 0.704 0.392 0.322 179.827 o
-15 5 9 5.944 6.203 0.372 79.984 o
-15 5 10 5.918 5.609 0.352 86.463 o
-15 5 11 3.819 4.011 0.332 112.031 o
-15 5 12 2.575 2.905 0.342 123.437 o
-15 5 13 1.983 1.397 0.322 151.079 o
-15 5 14 1.242 1.900 0.412 104.596 o
-15 5 15 2.157 1.297 0.452 86.009 o
-15 5 16 1.544 1.397 0.422 100.003 o
-15 5 17 15.819 16.305 0.623 27.032 o
-15 5 18 1.392 1.397 0.442 92.972 o
-15 5 19 2.834 2.503 0.452 80.519 o
-15 6 1 6.446 6.504 0.493 55.395 o
-15 6 2 12.809 13.119 0.533 36.062 o
-15 6 3 1.209 2.795 0.372 120.875 o
-15 6 4 0.903 1.297 0.362 137.324 o
-15 6 5 4.804 4.403 0.462 67.691 o
-15 6 6 7.843 6.806 0.493 52.134 o
-15 6 7 1.543 1.397 0.392 113.613 o
-15 6 8 6.244 5.800 0.392 75.066 o
-15 6 9 16.460 15.813 0.493 33.052 o
-15 6 10 5.932 6.605 0.372 79.138 o
-15 6 11 4.336 4.906 0.362 94.457 o
-15 6 12 13.133 13.119 0.462 40.655 o
-15 6 13 0.945 1.297 0.342 151.118 o
-15 6 14 2.462 2.302 0.322 139.048 o
-15 6 15 2.673 2.905 0.332 127.665 o
-15 6 16 1.837 1.397 0.342 139.262 o
-15 6 17 1.789 1.900 0.322 150.290 o
-15 6 18 5.668 5.609 0.382 80.197 o
-15 6 19 0.378 0.704 0.322 183.062 o
-15 7 1 17.202 18.417 0.714 22.109 o
-15 7 2 4.944 4.906 0.613 43.579 o
-15 7 3 7.211 7.007 0.694 32.876 o
-15 7 4 4.265 5.097 0.593 46.795 o
-15 7 5 1.557 1.005 0.452 89.475 o
-15 7 6 1.436 1.598 0.452 88.640 o
-15 7 7 12.925 11.802 0.523 37.392 o
-15 7 8 2.778 3.408 0.452 78.923 o
-15 7 9 5.113 4.805 0.432 72.442 o
-15 7 10 1.878 2.302 0.362 122.377 o
-15 7 11 16.420 14.315 0.503 33.332 o
-15 7 12 8.216 7.811 0.392 64.515 o
-15 7 13 0.265 0.302 0.322 189.319 o
-15 7 14 4.006 3.699 0.322 115.923 o
-15 7 15 0.197 0.804 0.312 196.973 o
-15 7 16 1.316 0.905 0.322 164.734 o
-15 7 17 3.932 3.498 0.342 109.141 o
-15 7 18 2.121 2.000 0.352 126.939 o
-15 8 1 6.136 6.203 0.382 76.877 o
-15 8 2 6.800 6.504 0.372 75.629 o
-15 8 3 0.904 1.005 0.352 146.041 o
-15 8 4 2.013 2.101 0.352 127.506 o
-15 8 5 1.977 2.503 0.402 102.129 o
-15 8 6 0.949 1.106 0.402 114.270 o
-15 8 7 2.477 2.403 0.452 82.207 o
-15 8 8 6.320 7.007 0.875 22.933 o
-15 8 9 1.134 1.106 0.442 95.093 o
-15 8 10 1.006 1.106 0.452 91.921 o
-15 8 11 0.146 0.603 0.442 102.102 o
-15 8 12 4.784 4.996 0.493 61.108 o
-15 8 13 4.283 4.011 0.442 74.593 o
-15 8 14 1.656 1.900 0.432 94.001 o
-15 8 15 3.229 2.202 0.452 79.531 o
-15 8 16 1.832 1.900 0.382 114.291 o
-15 8 17 4.578 4.403 0.372 91.406 o
-15 9 1 18.986 18.819 0.543 27.223 o
-15 9 2 7.517 7.710 0.382 68.683 o
-15 9 3 0.670 0.603 0.332 168.835 o
-15 9 4 0.236 0.302 0.332 179.021 o
-15 9 5 0.902 1.005 0.342 153.709 o
-15 9 6 6.144 5.609 0.382 78.101 o
-15 9 7 3.271 3.498 0.362 106.121 o
-15 9 8 8.172 7.509 0.472 53.352 o
-15 9 9 2.833 3.106 0.462 76.579 o
-15 9 10 1.555 1.809 0.472 81.148 o
-15 9 11 7.374 5.901 0.462 58.478 o
-15 9 12 0.275 0.704 0.382 133.817 o
-15 9 13 0.653 0.302 0.342 162.443 o
-15 9 14 0.288 0.101 0.312 202.956 o
-15 9 15 1.108 0.603 0.322 170.693 o
-15 9 16 0.728 1.196 0.332 163.134 o
-15 10 1 8.070 8.404 0.543 44.468 o
-15 10 2 1.745 2.000 0.643 45.884 o
-15 10 3 5.883 5.700 0.392 76.741 o
-15 10 4 1.873 2.604 0.352 126.410 o
-15 10 5 4.448 3.800 0.362 97.161 o
-15 10 6 4.730 4.604 0.342 99.395 o
-15 10 7 8.693 8.304 0.392 62.302 o
-15 10 8 5.979 5.609 0.392 76.528 o
-15 10 9 12.326 12.114 0.462 42.614 o
-15 10 10 4.891 4.996 0.452 68.563 o
-15 10 12 3.854 4.202 0.422 81.049 o
-15 10 13 0.497 0.493 0.352 154.776 o
-15 10 14 2.133 2.604 0.352 123.891 o
-15 10 15 3.909 4.705 0.392 88.156 o
-15 11 1 1.179 1.196 0.342 148.681 o
-15 11 2 18.657 18.608 0.563 26.752 o
-15 11 3 0.552 0.101 0.382 134.075 o
-15 11 4 2.029 2.503 0.483 75.231 o
-15 11 5 1.472 1.809 0.332 148.049 o
-15 11 6 1.126 1.498 0.312 171.720 o
-15 11 7 2.870 2.694 0.362 112.228 o
-15 11 8 4.990 4.504 0.372 88.869 o
-15 11 9 3.768 3.106 0.342 112.009 o
-15 11 10 0.235 0.302 0.332 179.035 o
-15 11 11 5.102 5.408 0.432 71.410 o
-15 11 12 0.513 0.201 0.533 70.467 o
-15 11 13 0.327 0.000 0.332 180.121 o
-15 11 14 0.334 0.302 0.342 167.452 o
-15 12 1 8.966 8.203 0.694 31.069 o
-15 12 2 0.754 1.005 0.352 147.940 o
-15 12 3 0.735 0.905 0.342 156.768 o
-15 12 4 1.154 1.196 0.322 164.991 o
-15 12 5 9.795 9.108 0.452 50.750 o
-15 12 6 2.761 2.403 0.422 90.448 o
-15 12 7 1.788 1.598 0.352 132.417 o
-15 12 8 8.781 8.404 0.402 60.436 o
-15 12 9 2.309 2.403 0.342 128.561 o
-15 12 10 2.520 3.408 0.362 112.174 o
-15 12 11 1.640 1.196 0.352 136.217 o
-15 12 12 2.984 2.694 0.372 107.037 o
-15 13 1 5.389 5.097 0.352 90.754 o
-15 13 2 1.342 1.397 0.372 126.065 o
-15 13 4 2.165 1.900 0.342 132.730 o
-15 13 5 6.812 6.906 0.372 74.758 o
-15 13 6 0.771 0.493 0.332 168.077 o
-15 13 7 1.239 1.196 0.352 140.808 o
-15 13 8 1.347 1.196 0.432 97.649 o
-15 13 9 1.573 1.699 0.352 134.187 o
-15 13 10 0.609 0.302 0.342 163.131 o
-15 14 2 1.438 0.905 0.483 80.321 o
-15 14 3 2.602 2.604 0.372 110.216 o
-15 14 4 2.296 3.207 0.372 110.245 o
-15 14 5 1.035 1.900 0.472 83.067 o
-15 14 6 3.202 2.694 0.352 114.006 o
-14 0 1 27.551 28.821 0.684 16.588 o
-14 0 2 2.603 2.403 0.312 142.848 o
-14 0 3 0.127 0.101 0.251 314.456 o
-14 0 4 1.594 1.699 0.281 188.955 o
-14 0 5 26.530 25.725 0.865 14.114 o
-14 0 6 5.327 6.203 0.493 58.296 o
-14 0 7 21.543 21.613 0.865 15.893 o
-14 0 8 3.636 4.011 0.452 74.525 o
-14 0 9 16.405 16.305 0.714 23.018 o
-14 0 11 0.019 0.201 0.422 114.160 o
-14 0 12 8.991 8.404 0.553 42.142 o
-14 0 13 14.115 14.204 0.824 20.554 o
-14 0 14 0.306 1.005 0.613 53.200 o
-14 0 15 0.738 0.302 0.493 81.042 o
-14 0 17 14.702 16.617 0.865 18.657 o
-14 0 18 1.901 1.809 0.472 79.786 o
-14 0 19 0.005 0.392 0.442 103.595 o
-14 0 20 6.099 6.313 0.603 42.294 o
-14 0 21 0.880 0.101 0.432 103.693 o
-14 1 1 4.162 4.805 0.281 126.357 o
-14 1 2 52.274 52.445 0.804 8.059 o
-14 1 3 10.085 10.304 0.342 61.992 o
-14 1 4 5.924 6.414 0.271 106.277 o
-14 1 5 12.100 12.315 0.382 49.877 o
-14 1 6 23.101 23.312 0.442 25.878 o
-14 1 7 38.844 38.029 0.643 12.646 o
-14 1 8 1.768 2.202 0.261 199.272 o
-14 1 9 5.996 6.705 0.302 96.094 o
-14 1 10 1.692 1.699 0.281 186.876 o
-14 1 11 1.994 2.302 0.302 158.959 o
-14 1 12 28.772 28.620 0.563 18.406 o
-14 1 13 1.300 1.397 0.271 210.342 o
-14 1 14 2.121 2.302 0.281 172.479 o
-14 1 15 12.160 12.707 0.412 46.653 o
-14 1 16 6.456 6.313 0.412 69.237 o
-14 1 17 0.317 0.201 0.352 159.401 o
-14 1 18 12.271 13.008 0.432 44.469 o
-14 1 19 4.557 5.509 0.372 88.496 o
-14 1 20 1.696 1.598 0.352 133.402 o
-14 1 21 18.598 17.210 0.583 26.491 o
-14 2 1 50.366 52.938 0.865 7.934 o
-14 2 2 4.054 4.604 0.271 133.264 o
-14 2 3 9.010 9.409 0.302 73.189 o
-14 2 4 19.740 20.518 0.462 29.044 o
-14 2 5 15.946 15.913 0.362 41.028 o
-14 2 6 0.908 1.196 0.221 307.275 o
-14 2 7 23.050 23.624 0.603 21.296 o
-14 2 8 0.652 0.603 0.231 317.158 o
-14 2 9 1.898 2.101 0.251 207.657 o
-14 2 10 11.423 11.902 0.402 49.820 o
-14 2 11 0.614 0.804 0.271 239.527 o
-14 2 12 4.819 4.996 0.292 114.920 o
-14 2 13 12.441 13.008 0.372 49.339 o
-14 2 14 5.255 4.996 0.292 111.107 o
-14 2 15 3.612 3.599 0.302 129.449 o
-14 2 16 2.126 2.403 0.342 130.459 o
-14 2 17 6.539 6.806 0.372 76.090 o
-14 2 18 0.530 0.101 0.302 209.830 o
-14 2 19 0.895 1.106 0.292 200.827 o
-14 2 20 1.035 1.005 0.292 198.725 o
-14 2 21 1.085 1.106 0.271 220.287 o
-14 3 1 9.216 9.208 0.322 69.651 o
-14 3 2 15.056 15.109 0.372 42.494 o
-14 3 3 35.558 33.928 0.583 14.740 o
-14 3 4 6.310 5.901 0.261 108.223 o
-14 3 5 5.914 5.800 0.271 108.862 o
-14 3 6 1.921 2.101 0.221 241.845 o
-14 3 7 74.738 72.359 1.035 4.736 o
-14 3 8 12.923 12.908 0.352 50.170 o
-14 3 9 16.810 16.215 0.412 36.722 o
-14 3 10 5.750 5.609 0.281 107.816 o
-14 3 11 22.508 23.111 0.513 24.299 o
-14 3 12 3.549 3.599 0.271 146.166 o
-14 3 13 2.439 2.101 0.261 185.169 o
-14 3 14 4.679 4.705 0.302 113.648 o
-14 3 15 4.356 4.303 0.302 118.386 o
-14 3 16 12.840 13.219 0.402 45.781 o
-14 3 17 1.553 1.498 0.292 182.235 o
-14 3 18 0.143 0.201 0.251 310.788 o
-14 3 19 8.854 9.309 0.332 69.279 o
-14 3 20 3.702 4.011 0.261 146.751 o
-14 3 21 1.431 1.397 0.251 231.495 o
-14 4 1 15.887 16.014 0.392 39.256 o
-14 4 2 6.189 6.313 0.251 110.506 o
-14 4 3 2.706 2.202 0.191 247.160 o
-14 4 4 10.233 8.907 0.251 76.488 o
-14 4 5 7.081 5.901 0.221 113.036 o
-14 4 6 3.408 2.905 0.181 220.706 o
-14 4 7 36.923 30.721 0.613 14.435 o
-14 4 8 25.149 16.919 0.432 27.063 o
-14 4 9 18.663 14.908 0.432 34.227 o
-14 4 10 8.472 7.198 0.271 86.505 o
-14 4 11 8.774 6.806 0.251 89.869 o
-14 4 12 6.711 5.308 0.251 110.338 o
-14 4 13 0.578 0.603 0.231 321.495 o
-14 4 14 3.102 3.006 0.231 185.960 o
-14 4 15 1.174 0.905 0.211 321.157 o
-14 4 16 3.071 2.604 0.221 199.675 o
-14 4 17 1.494 1.900 0.231 247.783 o
-14 4 18 5.592 5.609 0.281 109.114 o
-14 4 19 0.212 0.302 0.281 245.734 o
-14 4 20 2.576 1.900 0.211 234.479 o
-14 4 21 0.376 0.201 0.231 347.469 o
-14 5 1 0.275 0.704 0.432 105.615 o
-14 5 2 48.351 47.841 0.995 7.693 o
-14 5 3 8.047 8.002 0.372 68.044 o
-14 5 4 17.171 16.818 0.493 31.832 o
-14 5 5 0.142 0.302 0.312 204.018 o
-14 5 6 23.538 22.227 0.623 20.865 o
-14 5 7 3.320 3.006 0.342 116.189 o
-14 5 8 13.294 13.219 0.603 31.158 o
-14 5 9 7.676 7.007 0.402 65.852 o
-14 5 10 3.119 3.498 0.362 107.233 o
-14 5 11 8.694 7.710 0.412 60.192 o
-14 5 12 30.093 29.917 0.764 14.325 o
-14 5 13 5.215 4.996 0.362 89.168 o
-14 5 14 9.940 9.309 0.412 54.933 o
-14 5 15 1.318 1.809 0.342 143.016 o
-14 5 16 3.392 2.905 0.352 111.600 o
-14 5 17 8.363 8.404 0.382 64.694 o
-14 5 18 0.435 0.201 0.141 786.643 o
-14 5 19 0.703 0.603 0.141 648.592 o
-14 5 20 1.619 0.804 0.141 467.049 o
-14 6 1 28.085 28.721 0.774 14.858 o
-14 6 2 20.391 21.010 0.623 22.790 o
-14 6 3 4.149 4.303 0.362 97.461 o
-14 6 4 1.133 1.397 0.342 147.966 o
-14 6 5 4.426 4.303 0.362 95.739 o
-14 6 6 3.491 4.202 0.372 98.486 o
-14 6 7 29.608 27.223 0.684 16.173 o
-14 6 8 4.051 4.202 0.362 98.402 o
-14 6 9 5.508 5.609 0.392 78.508 o
-14 6 10 1.572 1.297 0.462 85.319 o
-14 6 11 8.389 8.806 0.483 50.331 o
-14 6 12 1.517 1.196 0.302 176.493 o
-14 6 13 0.201 0.302 0.281 246.127 o
-14 6 14 5.489 5.700 0.372 83.287 o
-14 6 15 5.957 5.509 0.372 81.519 o
-14 6 16 3.338 2.795 0.322 126.588 o
-14 6 17 4.638 4.303 0.342 101.041 o
-14 6 18 7.974 7.007 0.392 66.589 o
-14 6 19 0.648 0.704 0.312 188.380 o
-14 7 1 21.817 22.227 0.704 19.513 o
-14 7 2 3.073 2.905 0.392 97.897 o
-14 7 3 5.047 5.308 0.402 78.716 o
-14 7 4 21.925 20.910 0.623 22.001 o
-14 7 5 4.442 4.403 0.392 86.222 o
-14 7 6 5.557 5.609 0.372 83.175 o
-14 7 7 0.780 0.302 0.342 160.530 o
-14 7 8 7.698 7.710 0.402 64.671 o
-14 7 9 15.917 15.612 0.513 32.642 o
-14 7 10 3.300 3.800 0.362 104.831 o
-14 7 11 6.154 5.700 0.362 82.551 o
-14 7 12 9.970 9.711 0.452 49.793 o
-14 7 13 0.844 1.598 0.432 99.389 o
-14 7 14 13.647 13.511 0.583 31.877 o
-14 7 15 4.514 4.202 0.462 68.915 o
-14 7 16 13.325 12.315 0.553 34.610 o
-14 7 17 8.888 7.911 0.483 50.232 o
-14 7 18 3.909 4.303 0.493 64.325 o
-14 7 19 1.021 0.392 0.412 111.326 o
-14 8 1 6.563 7.007 0.412 67.706 o
-14 8 2 1.566 1.498 0.352 135.361 o
-14 8 3 8.294 8.203 0.422 59.152 o
-14 8 4 8.447 8.615 0.422 58.210 o
-14 8 5 12.195 12.606 0.483 40.830 o
-14 8 6 0.143 0.392 0.342 169.824 o
-14 8 7 19.634 19.914 0.593 24.548 o
-14 8 8 7.616 7.298 0.402 65.581 o
-14 8 9 0.286 0.201 0.332 179.031 o
-14 8 10 3.748 3.699 0.362 102.066 o
-14 8 11 5.152 5.408 0.372 85.672 o
-14 8 12 14.351 14.003 0.462 38.359 o
-14 8 13 0.151 0.201 0.342 171.262 o
-14 8 14 0.143 0.905 0.352 156.855 o
-14 8 15 1.411 1.809 0.312 164.282 o
-14 8 16 1.178 1.196 0.322 164.604 o
-14 8 17 1.119 1.297 0.322 164.747 o
-14 8 18 9.087 8.404 0.402 59.587 o
-14 8 19 0.512 0.603 0.362 145.959 o
-14 9 1 6.880 6.001 0.513 52.168 o
-14 9 2 15.649 14.808 0.875 18.352 o
-14 9 3 0.712 2.604 0.503 74.133 o
-14 9 4 6.897 6.806 0.412 66.939 o
-14 9 5 0.638 0.704 0.372 136.735 o
-14 9 6 0.868 1.196 0.352 145.302 o
-14 9 7 0.300 0.603 0.332 175.160 o
-14 9 8 2.805 2.403 0.332 128.906 o
-14 9 10 0.401 0.493 0.342 164.871 o
-14 9 11 5.068 4.202 0.362 92.225 o
-14 9 12 0.975 1.005 0.332 160.804 o
-14 9 13 1.993 2.202 0.342 132.961 o
-14 9 14 5.182 5.097 0.362 89.076 o
-14 9 15 0.338 0.603 0.332 174.488 o
-14 9 16 2.378 2.403 0.352 122.529 o
-14 9 17 6.262 5.901 0.402 72.680 o
-14 9 18 1.598 1.900 0.372 121.391 o
-14 10 1 23.582 22.518 0.643 20.252 o
-14 10 2 3.904 3.498 0.362 101.691 o
-14 10 3 3.898 3.699 0.352 104.755 o
-14 10 4 2.123 2.503 0.372 114.372 o
-14 10 5 2.639 3.800 0.432 84.464 o
-14 10 6 3.189 3.106 0.483 70.366 o
-14 10 7 0.053 0.201 0.412 119.473 o
-14 10 8 12.983 11.902 0.452 42.569 o
-14 10 10 2.225 1.598 0.362 122.426 o
-14 10 11 5.254 5.097 0.372 85.944 o
-14 10 12 22.539 22.518 0.583 22.410 o
-14 10 13 2.382 2.101 0.342 129.368 o
-14 10 14 2.055 1.809 0.352 128.549 o
-14 10 15 3.834 3.408 0.372 98.831 o
-14 10 16 0.862 0.804 0.342 155.678 o
-14 10 17 1.435 1.699 0.342 142.266 o
-14 11 1 12.378 10.606 0.905 19.100 o
-14 11 2 3.085 3.408 0.432 83.338 o
-14 11 3 9.320 8.203 0.402 59.224 o
-14 11 4 4.196 3.800 0.372 95.376 o
-14 11 5 3.953 4.202 0.362 99.034 o
-14 11 6 0.273 0.392 0.332 177.531 o
-14 11 7 3.762 3.800 0.372 98.048 o
-14 11 8 7.879 7.007 0.462 55.934 o
-14 11 9 0.958 0.804 0.483 82.398 o
-14 11 10 2.462 2.795 0.412 94.492 o
-14 11 11 7.160 7.107 0.382 71.057 o
-14 11 12 6.862 6.806 0.382 72.749 o
-14 11 13 1.188 0.905 0.342 150.491 o
-14 11 14 2.965 3.307 0.352 113.436 o
-14 11 15 0.790 0.905 0.332 164.460 o
-14 11 16 2.568 2.403 0.372 111.248 o
-14 12 1 1.449 0.603 0.362 135.137 o
-14 12 2 0.802 0.704 0.362 141.860 o
-14 12 3 10.981 12.013 1.357 9.836 o
-14 12 4 6.367 7.007 0.523 50.841 o
-14 12 5 0.592 0.905 0.342 158.846 o
-14 12 6 6.333 6.001 0.372 78.697 o
-14 12 7 0.080 0.302 0.312 205.500 o
-14 12 8 2.305 2.403 0.352 123.216 o
-14 12 9 6.165 6.504 0.382 76.125 o
-14 12 10 5.075 4.403 0.382 85.869 o
-14 12 11 2.829 3.307 0.442 81.750 o
-14 12 12 6.556 6.705 0.442 62.844 o
-14 12 13 1.860 1.809 0.362 124.852 o
-14 12 14 3.231 2.694 0.372 105.271 o
-14 12 15 2.156 2.302 0.352 125.122 o
-14 13 1 4.017 4.303 0.694 36.702 o
-14 13 2 0.661 0.704 0.402 118.134 o
-14 13 3 2.372 2.694 0.342 126.447 o
-14 13 4 10.142 9.912 0.412 53.745 o
-14 13 6 0.712 1.005 0.432 101.942 o
-14 13 7 7.897 7.710 0.382 67.372 o
-14 13 8 3.965 4.112 0.392 89.412 o
-14 13 9 2.393 2.000 0.342 129.770 o
-14 13 10 5.657 4.906 0.372 84.404 o
-14 13 11 3.931 3.900 0.372 96.684 o
-14 13 12 2.256 2.202 0.362 119.429 o
-14 13 13 3.909 4.403 0.483 66.219 o
-14 14 1 0.606 0.302 0.332 172.460 o
-14 14 2 0.496 0.493 0.342 163.400 o
-14 14 3 0.761 0.493 0.442 98.843 o
-14 14 4 2.978 3.207 0.362 109.389 o
-14 14 5 0.336 0.603 0.332 174.526 o
-14 14 6 5.928 5.509 0.372 81.656 o
-14 14 7 0.553 0.804 0.332 169.111 o
-14 14 8 0.548 0.603 0.422 108.958 o
-14 14 9 0.195 0.302 0.362 151.918 o
-14 14 10 1.050 0.804 0.342 153.044 o
-14 14 11 1.319 1.397 0.342 145.576 o
-14 15 1 3.997 4.011 0.493 64.482 o
-14 15 3 1.809 2.403 0.362 122.551 o
-14 15 4 10.977 11.008 0.483 43.861 o
-14 15 5 0.981 0.704 0.362 139.783 o
-14 15 6 3.647 3.599 0.392 92.530 o
-14 15 7 1.510 1.106 0.382 120.258 o
-14 15 8 1.862 2.101 0.342 134.952 o
-13 0 1 27.866 28.328 0.674 16.750 o
-13 0 2 24.501 24.619 0.563 21.337 o
-13 0 3 33.934 34.521 0.774 12.714 o
-13 0 4 1.291 1.397 0.251 236.046 o
-13 0 5 29.007 27.816 0.724 15.573 o
-13 0 6 3.671 4.303 0.372 97.044 o
-13 0 7 4.313 4.403 0.322 110.337 o
-13 0 8 0.995 1.900 0.382 121.290 o
-13 0 9 1.222 1.196 0.292 192.328 o
-13 0 10 0.571 0.905 0.332 167.977 o
-13 0 11 21.368 22.227 0.633 21.656 o
-13 0 12 1.842 2.101 0.332 141.483 o
-13 0 13 3.791 4.504 0.352 102.671 o
-13 0 14 16.928 18.608 0.603 26.346 o
-13 0 15 0.419 1.196 0.442 98.790 o
-13 0 16 0.505 0.905 0.382 130.480 o
-13 0 17 1.355 1.297 0.392 115.482 o
-13 0 18 1.543 1.397 0.392 113.609 o
-13 0 19 0.800 0.905 0.432 101.718 o
-13 0 20 1.409 1.196 0.382 120.738 o
-13 0 21 3.521 3.498 0.462 73.394 o
-13 0 22 0.222 0.704 0.684 43.270 o
-13 0 23 0.003 0.302 0.724 39.016 o
-13 1 1 7.151 7.399 0.312 84.788 o
-13 1 2 3.187 3.599 0.281 145.381 o
-13 1 3 35.413 36.129 0.623 13.978 o
-13 1 4 28.276 28.328 0.513 19.646 o
-13 1 5 23.377 23.423 0.452 25.349 o
-13 1 6 24.863 25.323 0.503 22.447 o
-13 1 7 55.864 55.551 0.834 7.357 o
-13 1 8 15.009 15.712 0.372 42.075 o
-13 1 9 48.685 48.937 0.774 8.896 o
-13 1 10 19.457 19.814 0.412 31.612 o
-13 1 11 16.059 16.718 0.432 36.252 o
-13 1 12 31.599 33.325 0.623 15.517 o
-13 1 13 35.316 37.235 0.684 13.153 o
-13 1 14 1.325 1.106 0.271 213.596 o
-13 1 15 0.105 0.101 0.281 253.098 o
-13 1 16 12.601 14.003 0.402 45.503 o
-13 1 17 4.955 5.207 0.342 95.982 o
-13 1 18 0.044 0.101 0.312 208.835 o
-13 1 19 1.465 1.809 0.332 148.133 o
-13 1 20 3.875 4.805 0.342 104.650 o
-13 1 21 17.449 18.115 0.472 31.877 o
-13 1 22 1.463 1.598 0.281 192.948 o
-13 1 23 13.278 13.310 0.412 44.122 o
-13 2 1 48.769 47.640 0.784 8.911 o
-13 2 2 9.535 10.606 0.352 61.915 o
-13 2 3 2.596 3.106 0.281 157.607 o
-13 2 4 12.322 13.119 0.342 52.180 o
-13 2 5 6.479 7.107 0.281 96.847 o
-13 2 6 3.175 3.106 0.231 183.270 o
-13 2 7 28.454 28.228 0.503 19.778 o
-13 2 8 23.419 23.312 0.452 25.359 o
-13 2 9 0.645 1.005 0.241 285.896 o
-13 2 10 1.625 1.900 0.241 230.042 o
-13 2 11 26.414 26.419 0.533 20.608 o
-13 2 12 14.677 15.511 0.402 40.804 o
-13 2 13 8.055 8.706 0.332 73.589 o
-13 2 14 9.264 9.600 0.342 65.794 o
-13 2 15 1.904 2.101 0.281 178.474 o
-13 2 16 12.595 12.606 0.372 49.438 o
-13 2 17 1.102 1.106 0.281 207.439 o
-13 2 18 7.345 7.610 0.372 71.300 o
-13 2 19 0.291 0.493 0.292 224.703 o
-13 2 20 3.100 3.207 0.312 132.113 o
-13 2 21 10.000 10.012 0.402 55.148 o
-13 2 22 1.508 2.000 0.292 178.193 o
-13 3 1 2.397 2.503 0.231 209.421 o
-13 3 2 37.945 39.025 0.674 12.434 o
-13 3 3 46.487 46.836 0.734 9.616 o
-13 3 4 10.711 11.510 0.332 59.521 o
-13 3 5 7.002 7.399 0.251 99.710 o
-13 3 6 48.190 47.439 0.704 9.503 o
-13 3 7 14.319 14.204 0.342 46.727 o
-13 3 8 11.541 10.917 0.312 60.199 o
-13 3 9 6.510 6.705 0.271 100.686 o
-13 3 10 0.192 0.302 0.251 305.422 o
-13 3 11 10.588 11.108 0.332 60.480 o
-13 3 12 30.434 30.017 0.553 17.621 o
-13 3 13 10.561 11.209 0.342 59.228 o
-13 3 14 24.268 23.523 0.503 23.340 o
-13 3 15 6.591 6.414 0.332 85.770 o
-13 3 16 4.673 5.408 0.332 100.355 o
-13 3 17 0.327 0.101 0.292 229.437 o
-13 3 18 3.818 4.604 0.322 113.627 o
-13 3 19 2.289 2.503 0.281 167.663 o
-13 3 20 3.181 3.699 0.352 110.134 o
-13 3 21 6.563 6.906 0.372 75.778 o
-13 3 22 0.723 0.603 0.292 211.327 o
-13 4 1 13.371 13.219 0.332 50.531 o
-13 4 2 13.826 13.611 0.342 48.322 o
-13 4 3 37.478 35.928 0.553 14.227 o
-13 4 4 17.712 16.114 0.342 39.271 o
-13 4 5 24.526 22.418 0.432 25.442 o
-13 4 6 2.446 2.000 0.161 302.669 o
-13 4 7 61.109 54.043 0.794 7.077 o
-13 4 8 12.249 10.505 0.292 60.830 o
-13 4 9 22.504 20.618 0.402 28.685 o
-13 4 10 23.532 20.910 0.402 27.672 o
-13 4 11 17.405 16.114 0.372 38.144 o
-13 4 12 1.769 1.598 0.221 257.121 o
-13 4 13 8.036 8.304 0.362 69.244 o
-13 4 14 4.619 4.705 0.302 114.177 o
-13 4 15 8.191 8.615 0.302 78.574 o
-13 4 16 0.782 0.905 0.221 323.122 o
-13 4 17 3.294 3.106 0.281 147.302 o
-13 4 18 21.093 21.613 0.493 26.435 o
-13 4 19 1.088 0.905 0.211 326.491 o
-13 4 20 0.024 0.302 0.221 402.548 o
-13 4 21 3.025 3.207 0.281 150.401 o
-13 4 22 2.157 1.809 0.261 194.697 o
-13 5 1 13.970 12.707 0.452 40.480 o
-13 5 2 60.963 59.743 1.186 5.421 o
-13 5 3 13.686 13.410 0.452 40.383 o
-13 5 4 6.314 6.102 0.352 83.195 o
-13 5 5 8.040 7.298 0.442 58.070 o
-13 5 6 21.161 21.010 0.533 25.258 o
-13 5 7 19.041 17.914 0.503 29.168 o
-13 5 8 17.998 16.718 0.472 32.027 o
-13 5 9 22.391 21.714 0.593 22.422 o
-13 5 10 20.838 20.809 0.674 21.087 o
-13 5 11 8.831 8.304 0.412 59.013 o
-13 5 12 8.444 8.505 0.432 56.969 o
-13 5 13 7.872 6.414 0.221 104.039 o
-13 5 14 4.853 3.699 0.201 163.556 o
-13 5 15 7.038 5.700 0.221 114.377 o
-13 5 16 7.661 7.509 0.281 88.185 o
-13 5 17 16.555 15.210 0.372 40.040 o
-13 5 18 2.516 2.302 0.231 208.920 o
-13 5 19 11.281 10.606 0.312 61.475 o
-13 5 20 0.663 0.905 0.201 382.921 o
-13 5 21 1.396 1.498 0.241 244.637 o
-13 5 22 3.542 2.795 0.231 178.839 o
-13 6 1 17.326 17.019 0.533 29.697 o
-13 6 2 50.629 51.440 1.086 6.839 o
-13 6 3 9.402 9.600 0.392 58.460 o
-13 6 4 6.346 5.700 0.372 79.308 o
-13 6 5 0.864 1.699 0.392 117.829 o
-13 6 7 25.285 22.920 0.593 20.622 o
-13 6 8 9.960 9.309 0.653 32.515 o
-13 6 9 26.470 26.218 0.694 17.215 o
-13 6 10 3.329 3.207 0.342 115.251 o
-13 6 11 10.733 10.214 0.462 46.841 o
-13 6 12 2.610 3.408 0.533 60.876 o
-13 6 13 7.937 8.304 0.503 49.262 o
-13 6 14 3.656 3.498 0.342 111.330 o
-13 6 15 5.915 5.800 0.372 81.036 o
-13 6 16 14.936 13.712 0.472 37.142 o
-13 6 17 6.953 6.414 0.382 73.156 o
-13 6 18 3.421 2.694 0.342 116.667 o
-13 6 19 1.385 1.297 0.342 145.374 o
-13 6 20 8.152 8.002 0.472 52.870 o
-13 6 21 1.201 0.704 0.121 622.371 o
-13 7 1 5.198 5.308 0.412 75.716 o
-13 7 2 50.861 50.535 1.116 6.709 o
-13 7 3 1.332 1.498 0.392 114.870 o
-13 7 4 2.762 2.905 0.483 72.069 o
-13 7 5 25.983 24.529 0.684 17.904 o
-13 7 6 6.035 6.001 0.372 80.028 o
-13 7 7 0.125 0.302 0.452 98.673 o
-13 7 8 10.947 10.505 0.442 48.181 o
-13 7 9 1.081 1.900 0.372 126.159 o
-13 7 10 1.016 1.196 0.342 150.838 o
-13 7 11 10.460 9.711 0.432 50.999 o
-13 7 12 14.015 13.511 0.493 37.102 o
-13 7 13 5.824 5.509 0.372 82.142 o
-13 7 14 13.842 13.913 0.483 37.736 o
-13 7 15 1.268 1.397 0.382 121.099 o
-13 7 16 8.735 8.002 0.432 56.871 o
-13 7 17 9.502 9.309 0.442 52.316 o
-13 7 19 1.353 1.106 0.342 147.001 o
-13 7 20 3.480 3.800 0.362 103.564 o
-13 7 21 1.300 1.196 0.352 140.097 o
-13 8 1 13.152 12.807 0.513 37.218 o
-13 8 2 2.293 2.403 0.382 108.844 o
-13 8 3 14.520 13.812 0.513 35.057 o
-13 8 4 4.812 4.906 0.402 80.603 o
-13 8 5 8.726 9.007 0.432 55.670 o
-13 8 6 6.790 6.806 0.412 67.289 o
-13 8 7 23.250 22.317 0.623 20.983 o
-13 8 8 50.741 48.233 1.035 7.225 o
-13 8 9 5.169 5.207 0.412 76.032 o
-13 8 10 13.608 13.511 0.523 35.607 o
-13 8 11 4.500 4.403 0.392 85.936 o
-13 8 12 4.555 4.011 0.362 95.843 o
-13 8 13 1.011 0.603 0.352 147.228 o
-13 8 14 15.682 15.109 0.513 33.133 o
-13 8 15 4.012 3.498 0.352 104.658 o
-13 8 16 12.677 11.510 0.432 45.057 o
-13 8 17 1.035 1.397 0.332 156.985 o
-13 8 18 0.830 0.201 0.332 169.525 o
-13 8 19 2.772 3.106 0.372 107.080 o
-13 8 20 0.871 1.106 0.342 153.430 o
-13 9 1 6.445 6.504 0.462 60.070 o
-13 9 2 13.894 13.410 0.503 36.646 o
-13 9 3 8.901 9.208 0.442 53.748 o
-13 9 4 1.026 1.397 0.362 135.418 o
-13 9 5 17.169 16.718 0.543 29.496 o
-13 9 6 2.720 3.006 0.372 107.829 o
-13 9 7 22.949 21.010 0.623 21.453 o
-13 9 8 12.754 11.611 0.452 43.160 o
-13 9 9 6.819 6.203 0.392 72.066 o
-13 9 10 1.834 2.000 0.372 118.883 o
-13 9 11 28.221 25.926 0.674 17.044 o
-13 9 12 1.587 1.297 0.342 142.863 o
-13 9 13 7.356 6.705 0.392 69.210 o
-13 9 14 10.361 10.214 0.442 49.604 o
-13 9 15 2.740 2.503 0.332 129.059 o
-13 9 16 1.663 1.297 0.332 148.913 o
-13 9 17 0.076 0.101 0.332 183.907 o
-13 9 18 0.034 0.101 0.362 155.442 o
-13 9 19 6.094 5.901 0.402 73.313 o
-13 10 2 15.888 17.210 0.955 15.870 o
-13 10 3 0.579 0.603 0.372 137.940 o
-13 10 4 9.031 8.304 0.442 54.479 o
-13 10 5 4.225 4.112 0.382 91.101 o
-13 10 6 17.525 16.919 0.543 29.116 o
-13 10 7 5.554 4.805 0.382 82.566 o
-13 10 8 15.691 15.009 0.513 33.176 o
-13 10 9 1.017 1.196 0.342 150.826 o
-13 10 10 2.441 2.503 0.342 126.716 o
-13 10 11 1.169 0.804 0.342 151.416 o
-13 10 12 7.739 7.509 0.382 68.259 o
-13 10 13 0.166 0.101 0.332 182.199 o
-13 10 14 1.844 2.403 0.342 133.484 o
-13 10 15 0.932 0.603 0.332 164.595 o
-13 10 16 7.949 7.509 0.402 64.204 o
-13 10 17 5.782 5.609 0.402 75.088 o
-13 10 18 3.874 3.498 0.372 98.291 o
-13 11 1 5.367 5.901 0.422 71.747 o
-13 11 2 23.070 22.317 0.653 20.268 o
-13 11 3 0.298 0.101 0.362 151.889 o
-13 11 4 3.312 3.207 0.382 99.159 o
-13 11 5 7.944 8.404 0.503 49.157 o
-13 11 6 9.246 8.806 0.513 45.467 o
-13 11 7 0.613 0.392 0.402 119.812 o
-13 11 8 3.748 3.408 0.372 99.381 o
-13 11 9 2.060 2.101 0.362 121.634 o
-13 11 10 2.243 2.604 0.372 113.003 o
-13 11 11 7.815 7.610 0.392 66.122 o
-13 11 12 1.703 2.000 0.352 131.188 o
-13 11 13 5.557 5.609 0.382 80.694 o
-13 11 14 7.385 7.911 0.412 63.677 o
-13 11 16 2.031 2.000 0.332 139.808 o
-13 11 17 1.245 1.397 0.352 139.566 o
-13 12 2 11.025 11.410 0.814 22.737 o
-13 12 3 4.760 4.705 0.372 89.570 o
-13 12 4 7.294 7.811 0.392 67.519 o
-13 12 5 9.518 9.309 0.432 53.481 o
-13 12 6 0.959 1.106 0.342 152.222 o
-13 12 7 6.994 6.313 0.382 73.192 o
-13 12 8 1.578 1.397 0.362 129.633 o
-13 12 9 4.117 4.011 0.472 68.299 o
-13 12 10 0.688 1.196 0.452 93.296 o
-13 12 11 2.792 2.604 0.342 122.806 o
-13 12 12 26.409 25.825 0.643 18.345 o
-13 12 13 3.170 2.905 0.352 113.405 o
-13 12 14 5.004 5.097 0.372 87.228 o
-13 12 15 1.472 1.397 0.362 130.711 o
-13 12 16 0.827 0.704 0.342 156.894 o
-13 13 1 21.885 20.216 0.633 21.904 o
-13 13 2 3.108 3.006 0.362 109.163 o
-13 13 3 0.368 0.704 0.352 155.106 o
-13 13 4 12.823 12.114 0.674 28.101 o
-13 13 5 4.478 4.504 0.402 83.021 o
-13 13 6 11.687 10.405 0.462 45.023 o
-13 13 7 4.516 4.011 0.372 92.875 o
-13 13 8 0.848 0.392 0.322 177.163 o
-13 13 9 5.061 5.408 0.372 86.132 o
-13 13 10 0.299 0.704 0.352 156.061 o
-13 13 11 1.617 2.101 0.372 120.332 o
-13 13 12 3.544 4.202 0.543 56.146 o
-13 13 13 1.817 1.196 0.362 128.238 o
-13 13 14 2.146 1.900 0.352 127.185 o
-13 14 1 3.005 2.503 0.372 107.578 o
-13 14 3 3.345 3.408 0.372 102.031 o
-13 14 4 3.438 3.106 0.352 110.440 o
-13 14 5 9.223 8.002 0.412 58.373 o
-13 14 6 0.808 0.704 0.362 141.798 o
-13 14 7 0.958 1.106 0.472 85.055 o
-13 14 8 4.694 4.705 0.382 87.037 o
-13 14 9 1.255 1.196 0.352 140.619 o
-13 14 10 4.248 3.900 0.372 94.766 o
-13 14 11 1.505 1.005 0.342 145.706 o
-13 14 12 2.333 1.900 0.362 120.086 o
-13 14 13 0.430 0.603 0.342 163.562 o
-13 15 1 0.892 0.905 0.402 115.497 o
-13 15 2 2.963 2.403 0.352 117.266 o
-13 15 3 0.207 0.201 0.332 180.496 o
-13 15 4 3.031 2.795 0.412 91.397 o
-13 15 5 2.520 2.503 0.362 115.867 o
-13 15 6 5.505 4.906 0.372 85.158 o
-13 15 7 0.964 1.005 0.332 160.967 o
-13 15 8 1.369 1.900 0.352 135.319 o
-13 15 9 1.232 1.900 0.362 130.589 o
-13 15 10 0.512 0.603 0.452 95.755 o
-13 15 11 7.413 6.504 0.402 67.538 o
-13 16 1 2.086 2.101 0.322 144.995 o
-13 16 2 4.831 5.408 0.402 79.424 o
-13 16 3 0.720 2.694 1.387 10.522 o
-13 16 4 4.705 4.504 0.382 87.498 o
-13 16 6 0.673 0.493 0.322 179.461 o
-13 16 8 0.514 1.005 0.342 159.256 o
-12 0 1 87.616 89.479 1.578 3.001 o
-12 0 2 158.007 158.230 2.654 1.091 o
-12 0 3 0.052 0.201 0.231 371.330 o
-12 0 4 12.262 13.310 0.412 45.910 o
-12 0 5 34.851 35.526 0.724 12.997 o
-12 0 6 25.387 26.720 0.563 20.365 o
-12 0 7 3.494 3.800 0.261 151.280 o
-12 0 8 17.364 17.019 0.442 34.003 o
-12 0 9 12.023 12.506 0.382 49.838 o
-12 0 10 0.561 0.603 0.251 279.841 o
-12 0 11 112.518 115.295 1.950 1.969 o
-12 0 12 11.909 12.415 0.412 47.400 o
-12 0 13 0.048 0.493 0.292 231.963 o
-12 0 14 20.494 22.116 0.633 22.131 o
-12 0 15 13.615 14.104 0.603 30.517 o
-12 0 16 12.411 14.315 0.623 30.300 o
-12 0 17 23.732 27.323 0.794 15.915 o
-12 0 18 21.090 22.116 0.684 20.388 o
-12 0 19 0.577 0.704 0.422 108.415 o
-12 0 21 0.349 0.704 0.362 147.358 o
-12 0 22 8.141 8.203 0.432 58.111 o
-12 0 23 5.028 4.996 0.372 87.368 o
-12 1 1 11.114 11.711 0.302 61.402 o
-12 1 2 46.419 47.037 0.754 9.479 o
-12 1 3 34.332 34.521 0.563 15.281 o
-12 1 4 0.137 0.302 0.201 468.519 o
-12 1 5 24.809 25.614 0.472 23.136 o
-12 1 6 14.432 15.109 0.342 45.636 o
-12 1 7 9.629 10.012 0.292 70.934 o
-12 1 8 14.545 14.315 0.352 45.465 o
-12 1 9 33.437 33.636 0.583 15.446 o
-12 1 10 15.088 16.114 0.362 42.254 o
-12 1 11 1.229 1.196 0.271 214.980 o
-12 1 12 0.749 0.704 0.261 252.331 o
-12 1 13 3.301 3.408 0.241 170.484 o
-12 1 14 2.084 2.302 0.251 200.344 o
-12 1 15 12.579 13.913 0.372 48.124 o
-12 1 16 0.595 0.302 0.251 285.259 o
-12 1 17 3.047 3.408 0.281 148.646 o
-12 1 18 2.418 2.403 0.271 174.147 o
-12 1 19 3.672 3.900 0.281 137.153 o
-12 1 20 19.523 21.422 0.462 28.840 o
-12 1 21 19.815 20.618 0.462 28.935 o
-12 1 22 1.629 1.809 0.292 177.706 o
-12 1 23 8.118 8.615 0.362 68.389 o
-12 2 1 3.161 3.800 0.261 156.386 o
-12 2 2 14.744 15.511 0.372 42.680 o
-12 2 3 9.506 10.807 0.302 68.463 o
-12 2 4 5.874 6.806 0.271 105.120 o
-12 2 5 30.465 30.430 0.513 18.194 o
-12 2 6 99.909 98.476 1.327 2.907 o
-12 2 7 12.166 12.506 0.312 56.158 o
-12 2 8 7.235 8.002 0.292 87.055 o
-12 2 9 7.941 8.404 0.302 80.276 o
-12 2 10 9.532 9.811 0.302 70.266 o
-12 2 11 81.078 81.065 1.156 4.008 o
-12 2 12 1.331 1.498 0.251 233.097 o
-12 2 13 27.430 28.520 0.553 19.204 o
-12 2 14 0.637 0.603 0.271 242.134 o
-12 2 15 5.292 5.800 0.322 97.992 o
-12 2 16 10.010 11.410 0.382 55.755 o
-12 2 17 25.917 27.022 0.613 18.944 o
-12 2 18 12.740 13.511 0.432 43.272 o
-12 2 19 1.409 2.000 0.352 134.332 o
-12 2 20 4.955 5.308 0.342 95.667 o
-12 2 21 20.008 20.417 0.503 27.362 o
-12 2 22 4.709 5.207 0.292 114.957 o
-12 2 23 5.536 5.609 0.312 100.026 o
-12 3 1 15.833 16.406 0.362 40.818 o
-12 3 2 6.884 7.198 0.271 96.328 o
-12 3 3 53.146 51.832 0.744 8.295 o
-12 3 4 1.890 1.900 0.221 246.640 o
-12 3 5 5.781 5.800 0.261 113.235 o
-12 3 6 0.539 0.603 0.191 442.462 o
-12 3 7 6.412 6.605 0.261 104.554 o
-12 3 8 1.522 1.598 0.241 238.480 o
-12 3 9 13.292 14.204 0.342 48.817 o
-12 3 10 6.755 7.107 0.312 87.735 o
-12 3 11 34.496 34.833 0.613 14.543 o
-12 3 12 6.964 7.399 0.302 88.061 o
-12 3 13 20.341 19.814 0.422 30.346 o
-12 3 14 39.006 38.230 0.694 12.087 o
-12 3 15 2.328 2.905 0.281 163.568 o
-12 3 16 1.593 1.809 0.322 153.672 o
-12 3 17 13.614 14.315 0.422 41.990 o
-12 3 18 1.883 2.302 0.362 122.335 o
-12 3 19 6.948 6.806 0.382 72.420 o
-12 3 20 5.102 5.097 0.332 98.510 o
-12 3 21 3.170 3.498 0.322 124.727 o
-12 3 22 3.907 4.202 0.352 102.912 o
-12 3 23 3.805 3.800 0.312 121.700 o
-12 4 1 13.499 14.104 0.322 50.068 o
-12 4 2 32.059 31.324 0.523 17.207 o
-12 4 3 10.976 10.917 0.271 66.664 o
-12 4 4 28.013 27.122 0.442 21.475 o
-12 4 5 25.582 23.624 0.382 25.512 o
-12 4 6 3.431 3.207 0.171 223.681 o
-12 4 7 113.492 106.277 1.347 2.502 o
-12 4 8 17.113 16.014 0.352 39.717 o
-12 4 9 2.847 3.006 0.221 200.260 o
-12 4 10 8.249 8.304 0.261 86.590 o
-12 4 11 9.198 9.007 0.292 74.837 o
-12 4 12 11.072 10.807 0.312 61.814 o
-12 4 13 15.991 16.406 0.442 35.970 o
-12 4 14 3.047 3.498 0.292 142.100 o
-12 4 15 11.918 12.214 0.372 51.329 o
-12 4 16 23.458 24.418 0.583 21.416 o
-12 4 17 23.036 23.423 0.483 24.725 o
-12 4 18 0.655 1.005 0.251 267.043 o
-12 4 19 2.134 1.809 0.292 168.490 o
-12 4 20 1.527 1.297 0.241 243.567 o
-12 4 21 4.479 4.705 0.281 123.569 o
-12 4 22 4.817 4.403 0.281 121.675 o
-12 4 23 3.068 3.106 0.281 150.506 o
-12 5 1 11.575 10.113 0.251 68.256 o
-12 5 2 3.029 2.694 0.372 106.712 o
-12 5 3 1.497 1.498 0.302 174.082 o
-12 5 4 22.938 21.523 0.543 23.637 o
-12 5 5 4.932 4.705 0.332 100.990 o
-12 5 6 1.588 0.804 0.372 126.548 o
-12 5 7 0.090 0.704 0.271 260.174 o
-12 5 8 27.593 25.122 0.623 18.431 o
-12 5 9 9.900 9.500 0.382 58.547 o
-12 5 10 22.253 20.518 0.613 22.228 o
-12 5 11 10.798 8.203 0.221 79.685 o
-12 5 12 3.590 2.905 0.181 215.131 o
-12 5 13 20.587 19.412 0.442 29.543 o
-12 5 14 23.840 22.227 0.462 25.159 o
-12 5 15 0.868 1.005 0.211 337.518 o
-12 5 16 2.796 3.106 0.261 168.368 o
-12 5 17 0.511 0.493 0.211 383.766 o
-12 5 18 6.202 6.705 0.312 92.129 o
-12 5 19 7.929 7.710 0.312 80.083 o
-12 5 20 2.840 2.604 0.241 188.124 o
-12 5 21 2.701 2.795 0.261 172.982 o
-12 5 22 2.439 2.403 0.231 209.658 o
-12 6 1 26.007 24.217 0.714 17.315 o
-12 6 2 11.235 10.304 0.422 49.847 o
-12 6 3 12.991 12.707 0.432 43.519 o
-12 6 4 27.841 28.520 0.674 16.726 o
-12 6 5 18.142 17.813 0.493 30.441 o
-12 6 6 31.052 28.620 0.663 15.822 o
-12 6 7 73.194 66.056 1.236 4.488 o
-12 6 8 8.934 7.911 0.352 68.368 o
-12 6 9 3.281 3.699 0.332 118.003 o
-12 6 10 2.718 2.905 0.342 122.074 o
-12 6 11 14.635 14.416 0.472 37.078 o
-12 6 12 19.076 20.116 0.714 20.853 o
-12 6 13 1.217 0.905 0.472 84.383 o
-12 6 14 1.285 1.106 0.352 140.805 o
-12 6 15 3.845 2.905 0.171 215.500 o
-12 6 16 26.251 23.523 0.442 23.621 o
-12 6 17 2.285 1.900 0.191 270.957 o
-12 6 18 7.003 5.901 0.241 108.184 o
-12 6 19 0.989 0.392 0.191 406.477 o
-12 6 20 0.951 1.196 0.201 348.909 o
-12 6 21 2.000 1.598 0.211 261.907 o
-12 6 22 2.331 2.202 0.201 249.705 o
-12 7 1 63.253 61.050 1.226 5.125 o
-12 7 2 28.171 28.128 0.704 16.135 o
-12 7 3 9.184 9.600 0.412 56.424 o
-12 7 4 3.908 3.599 0.352 105.046 o
-12 7 5 11.337 10.917 0.432 48.037 o
-12 7 6 1.877 1.699 0.392 109.950 o
-12 7 7 12.838 13.310 0.523 36.602 o
-12 7 8 12.386 11.902 0.432 45.224 o
-12 7 9 2.463 2.202 0.322 139.642 o
-12 7 10 7.232 7.007 0.432 62.171 o
-12 7 11 20.421 19.814 0.603 23.762 o
-12 7 12 7.616 7.399 0.432 60.559 o
-12 7 13 0.231 0.493 0.352 158.536 o
-12 7 14 6.314 5.609 0.412 70.963 o
-12 7 15 2.774 2.795 0.372 108.206 o
-12 7 16 24.820 24.921 0.674 18.494 o
-12 7 17 2.437 1.699 0.412 97.784 o
-12 7 18 6.588 7.198 0.432 63.757 o
-12 7 19 11.608 12.606 0.472 42.508 o
-12 7 20 2.527 2.905 0.372 109.640 o
-12 7 21 4.809 4.504 0.372 89.846 o
-12 7 22 0.122 0.302 0.483 86.900 o
-12 8 1 12.943 12.707 0.472 40.468 o
-12 8 2 28.573 28.027 0.724 15.672 o
-12 8 3 11.463 11.410 0.462 44.559 o
-12 8 4 33.808 32.219 0.734 13.519 o
-12 8 5 12.430 12.415 0.493 39.858 o
-12 8 6 7.192 6.806 0.493 53.470 o
-12 8 7 9.095 9.007 0.412 57.402 o
-12 8 8 6.969 6.605 0.372 74.731 o
-12 8 9 1.928 2.101 0.352 128.363 o
-12 8 10 0.748 0.493 0.352 151.372 o
-12 8 11 19.176 17.723 0.553 27.093 o
-12 8 12 1.056 1.005 0.362 137.237 o
-12 8 13 3.135 3.106 0.372 104.500 o
-12 8 14 13.913 13.008 0.462 39.628 o
-12 8 15 16.079 15.210 0.503 33.222 o
-12 8 16 7.304 7.007 0.432 61.967 o
-12 8 17 3.507 3.800 0.392 92.748 o
-12 8 18 5.377 6.203 0.372 82.620 o
-12 8 19 2.282 2.202 0.362 119.207 o
-12 8 20 1.108 1.196 0.372 129.310 o
-12 8 21 2.046 2.403 0.372 115.406 o
-12 9 1 28.033 28.520 0.774 14.899 o
-12 9 2 92.254 90.565 1.840 2.560 o
-12 9 3 12.246 11.711 0.472 42.219 o
-12 9 4 0.418 0.392 0.362 148.454 o
-12 9 5 1.424 2.202 0.352 133.082 o
-12 9 6 7.295 6.605 0.412 65.981 o
-12 9 7 11.127 10.012 0.432 49.328 o
-12 9 8 25.109 23.423 0.653 19.141 o
-12 9 9 6.479 5.609 0.372 78.918 o
-12 9 10 2.220 2.302 0.372 114.398 o
-12 9 11 6.569 6.203 0.422 67.143 o
-12 9 12 0.266 0.493 0.352 158.033 o
-12 9 13 0.785 0.905 0.352 148.191 o
-12 9 14 10.964 11.108 0.462 45.655 o
-12 9 15 0.607 0.603 0.352 152.517 o
-12 9 16 3.502 3.307 0.372 101.313 o
-12 9 17 0.564 0.392 0.342 163.117 o
-12 9 18 9.169 8.615 0.412 57.714 o
-12 9 19 5.483 4.705 0.382 83.141 o
-12 9 20 3.685 3.498 0.372 99.497 o
-12 10 1 49.101 49.540 1.136 6.787 o
-12 10 2 10.274 11.902 0.483 44.269 o
-12 10 3 13.133 13.119 0.493 38.458 o
-12 10 4 3.160 3.498 0.372 102.973 o
-12 10 5 7.380 6.806 0.412 65.394 o
-12 10 6 26.240 24.529 0.653 18.455 o
-12 10 7 7.781 7.509 0.422 61.507 o
-12 10 8 23.056 22.015 0.623 21.151 o
-12 10 9 13.045 13.511 0.513 36.925 o
-12 10 10 5.951 6.102 0.402 73.476 o
-12 10 11 20.293 20.216 0.583 24.392 o
-12 10 12 5.038 5.207 0.372 86.768 o
-12 10 13 3.463 3.800 0.372 99.957 o
-12 10 14 4.945 4.504 0.382 86.271 o
-12 10 15 4.082 4.202 0.372 94.853 o
-12 10 16 17.548 15.109 0.493 32.303 o
-12 10 17 0.257 0.493 0.342 167.156 o
-12 10 19 1.425 1.005 0.352 139.756 o
-12 10 20 1.371 1.498 0.342 144.285 o
-12 11 1 9.584 12.013 0.643 32.360 o
-12 11 2 48.891 44.433 2.061 3.487 o
-12 11 3 28.885 29.324 1.096 10.204 o
-12 11 4 17.361 17.914 0.583 27.117 o
-12 11 5 1.271 1.297 0.372 127.228 o
-12 11 6 1.096 1.196 0.352 142.508 o
-12 11 7 1.418 0.804 0.342 148.119 o
-12 11 8 21.507 19.613 0.603 23.193 o
-12 11 9 13.028 12.214 0.462 41.471 o
-12 11 10 2.508 1.900 0.362 118.546 o
-12 11 11 4.978 4.805 0.372 88.131 o
-12 11 12 8.516 7.811 0.412 60.548 o
-12 11 13 1.199 1.297 0.322 163.474 o
-12 11 14 0.622 0.804 0.332 167.964 o
-12 11 15 1.090 0.493 0.332 162.970 o
-12 11 16 0.565 0.603 0.332 170.597 o
-12 11 17 0.826 0.905 0.322 172.969 o
-12 11 18 0.241 0.000 0.352 162.005 o
-12 11 19 3.136 2.604 0.382 102.251 o
-12 12 1 0.810 0.905 0.352 147.877 o
-12 12 2 10.169 9.500 0.442 50.712 o
-12 12 3 11.818 10.917 0.442 46.197 o
-12 12 4 1.476 2.403 0.372 120.243 o
-12 12 5 6.959 6.504 0.402 69.082 o
-12 12 6 3.132 2.101 0.362 112.497 o
-12 12 7 5.343 5.207 0.462 64.869 o
-12 12 8 7.031 7.107 0.523 49.536 o
-12 12 9 4.988 3.699 0.452 70.365 o
-12 12 10 5.262 4.403 0.372 87.695 o
-12 12 11 6.328 6.001 0.372 78.720 o
-12 12 12 3.113 3.006 0.362 109.125 o
-12 12 13 0.722 1.106 0.322 173.015 o
-12 12 14 2.863 3.006 0.362 111.050 o
-12 12 15 1.917 1.498 0.332 144.305 o
-12 12 16 4.170 3.307 0.352 104.212 o
-12 12 17 3.906 3.498 0.362 101.674 o
-12 12 18 1.258 1.005 0.342 148.889 o
-12 13 1 1.502 1.598 0.362 129.377 o
-12 13 2 6.618 6.605 0.663 35.913 o
-12 13 3 6.987 6.504 0.583 43.127 o
-12 13 4 1.893 1.900 0.372 118.805 o
-12 13 5 3.637 3.498 0.372 99.806 o
-12 13 6 8.499 8.002 0.412 60.328 o
-12 13 7 1.439 1.699 0.352 135.661 o
-12 13 8 7.796 7.107 0.402 65.311 o
-12 13 9 3.049 2.795 0.372 106.209 o
-12 13 10 8.022 8.203 0.432 58.417 o
-12 13 11 2.212 2.302 0.412 97.331 o
-12 13 12 5.611 5.509 0.503 56.824 o
-12 13 13 6.451 6.001 0.392 73.853 o
-12 13 14 6.713 7.007 0.422 65.413 o
-12 13 15 3.094 3.006 0.342 118.180 o
-12 13 16 0.372 0.804 0.322 182.217 o
-12 14 1 0.242 0.603 0.422 111.095 o
-12 14 2 0.562 0.392 0.332 172.431 o
-12 14 3 9.526 8.304 0.432 54.613 o
-12 14 4 0.359 0.392 0.342 166.323 o
-12 14 5 0.810 0.804 0.372 134.363 o
-12 14 6 6.001 5.609 0.533 51.470 o
-12 14 7 3.885 3.800 0.372 97.277 o
-12 14 8 3.151 3.006 0.362 108.837 o
-12 14 9 6.347 5.509 0.372 79.731 o
-12 14 10 5.699 5.097 0.362 86.330 o
-12 14 11 3.470 2.905 0.372 102.884 o
-12 14 12 10.075 9.711 0.432 51.813 o
-12 14 13 0.103 0.302 0.362 153.146 o
-12 14 14 4.418 4.705 0.533 55.465 o
-12 14 15 3.773 3.699 0.392 91.551 o
-12 15 1 0.199 0.000 0.322 193.859 o
-12 15 2 1.482 1.498 0.352 136.298 o
-12 15 3 5.275 4.805 0.543 52.158 o
-12 15 4 5.298 5.609 0.382 81.886 o
-12 15 5 1.735 1.699 0.322 152.434 o
-12 15 6 19.393 18.115 0.543 27.182 o
-12 15 7 3.560 3.599 0.352 107.615 o
-12 15 8 4.514 4.303 0.382 89.020 o
-12 15 9 4.204 3.408 0.533 57.287 o
-12 15 10 1.788 1.598 0.362 126.551 o
-12 15 11 1.492 1.005 0.352 138.972 o
-12 15 12 0.560 0.804 0.342 160.063 o
-12 15 13 6.005 5.800 0.382 78.290 o
-12 16 1 6.952 7.007 0.412 66.434 o
-12 16 3 0.726 0.392 0.332 169.657 o
-12 16 4 0.509 0.392 0.312 194.630 o
-12 16 5 4.168 4.202 0.342 104.715 o
-12 16 6 0.794 1.106 0.402 115.471 o
-12 16 7 0.360 1.106 0.372 137.580 o
-12 16 8 1.283 1.809 0.322 158.215 o
-12 16 9 4.806 4.202 0.372 90.695 o
-12 16 10 9.257 8.615 0.422 56.167 o
-12 16 11 0.516 1.005 0.352 151.053 o
-12 17 2 3.046 3.207 0.412 90.237 o
-12 17 3 3.122 3.006 0.342 117.929 o
-12 17 4 0.631 0.804 0.322 177.348 o
-12 17 5 1.321 1.297 0.332 153.598 o
-12 17 6 3.988 3.408 0.352 105.161 o
-12 17 7 0.724 0.603 0.312 187.850 o
-11 0 1 23.210 23.423 0.533 23.188 o
-11 0 2 61.182 61.050 1.106 5.643 o
-11 0 3 53.276 52.837 0.895 7.477 o
-11 0 4 12.616 12.506 0.362 50.395 o
-11 0 5 37.946 38.029 0.714 12.133 o
-11 0 6 127.840 127.700 1.990 1.699 o
-11 0 7 0.614 1.005 0.231 307.890 o
-11 0 8 69.773 70.852 1.226 4.559 o
-11 0 9 2.241 2.503 0.261 185.100 o
-11 0 10 22.365 23.724 0.553 23.029 o
-11 0 11 33.933 35.134 0.734 13.137 o
-11 0 12 5.709 6.705 0.332 89.815 o
-11 0 13 39.850 41.638 0.844 10.220 o
-11 0 14 4.235 4.906 0.422 77.971 o
-11 0 15 4.435 5.800 0.422 75.404 o
-11 0 17 19.240 21.010 0.653 22.442 o
-11 0 18 0.651 0.603 0.392 124.373 o
-11 0 19 1.297 1.598 0.432 96.796 o
-11 0 20 5.316 5.308 0.483 61.133 o
-11 0 21 0.042 0.302 0.352 162.719 o
-11 0 22 14.272 14.808 0.523 34.179 o
-11 0 23 2.519 2.403 0.342 126.439 o
-11 0 24 1.162 1.297 0.322 164.050 o
-11 1 1 200.193 201.165 2.252 0.889 o
-11 1 2 65.838 67.052 0.865 5.889 o
-11 1 3 1.668 1.809 0.201 287.515 o
-11 1 4 39.621 39.638 0.593 12.757 o
-11 1 5 55.421 55.451 0.764 7.721 o
-11 1 6 32.527 32.319 0.523 16.838 o
-11 1 7 31.511 32.420 0.533 17.055 o
-11 1 8 24.045 25.323 0.452 24.229 o
-11 1 9 14.008 14.717 0.312 49.042 o
-11 1 10 0.411 0.704 0.181 492.036 o
-11 1 11 15.860 17.019 0.382 39.150 o
-11 1 12 4.233 4.996 0.241 142.851 o
-11 1 13 18.880 19.713 0.372 33.949 o
-11 1 14 2.855 3.408 0.231 186.974 o
-11 1 15 0.374 0.493 0.231 337.806 o
-11 1 16 11.453 13.008 0.362 52.453 o
-11 1 17 5.908 6.605 0.312 94.258 o
-11 1 18 6.361 7.399 0.332 84.399 o
-11 1 19 1.852 2.202 0.271 187.593 o
-11 1 20 4.918 5.097 0.281 117.328 o
-11 1 21 26.814 28.128 0.513 20.408 o
-11 1 22 7.882 8.806 0.332 74.099 o
-11 1 24 6.179 6.203 0.271 105.094 o
-11 2 1 133.290 133.912 1.649 1.789 o
-11 2 2 158.632 159.034 1.960 1.307 o
-11 2 3 16.064 17.019 0.362 39.988 o
-11 2 4 29.418 30.721 0.483 19.101 o
-11 2 5 14.038 13.913 0.332 48.338 o
-11 2 6 22.173 23.111 0.402 27.890 o
-11 2 7 6.833 6.806 0.251 103.206 o
-11 2 8 71.258 70.560 0.965 5.145 o
-11 2 9 17.562 18.708 0.402 34.755 o
-11 2 10 39.717 39.929 0.643 12.228 o
-11 2 11 45.082 45.338 0.744 9.884 o
-11 2 12 0.555 0.804 0.251 275.614 o
-11 2 13 25.601 26.921 0.523 21.121 o
-11 2 14 0.030 0.101 0.231 377.092 o
-11 2 15 2.082 2.302 0.251 200.389 o
-11 2 16 9.124 10.214 0.362 62.423 o
-11 2 17 14.177 16.014 0.432 39.205 o
-11 2 18 11.726 12.506 0.412 47.663 o
-11 2 19 0.387 0.201 0.302 212.201 o
-11 2 20 3.214 4.011 0.281 142.264 o
-11 2 21 1.438 1.598 0.281 193.509 o
-11 2 22 16.647 17.311 0.442 34.654 o
-11 2 23 1.255 1.598 0.271 208.884 o
-11 2 24 0.808 0.704 0.281 220.756 o
-11 3 1 2.877 3.599 0.221 192.248 o
-11 3 2 27.295 28.128 0.462 21.191 o
-11 3 3 139.057 139.009 1.850 1.601 o
-11 3 4 60.027 57.240 0.814 6.950 o
-11 3 5 4.863 4.906 0.221 144.053 o
-11 3 6 22.200 22.820 0.412 27.682 o
-11 3 7 1.823 1.809 0.191 295.853 o
-11 3 8 39.106 37.828 0.603 13.009 o
-11 3 9 8.628 9.108 0.271 80.597 o
-11 3 10 4.529 4.996 0.292 117.571 o
-11 3 11 39.711 39.336 0.674 12.010 o
-11 3 12 13.620 14.617 0.362 46.191 o
-11 3 13 59.044 59.351 0.905 6.596 o
-11 3 14 21.626 22.015 0.462 26.874 o
-11 3 15 15.171 16.014 0.452 36.645 o
-11 3 16 3.684 4.303 0.342 107.954 o
-11 3 17 3.235 3.307 0.322 125.027 o
-11 3 18 5.964 6.504 0.342 86.400 o
-11 3 19 2.646 2.795 0.281 159.270 o
-11 3 20 2.699 3.207 0.312 136.726 o
-11 3 21 13.408 13.611 0.422 42.880 o
-11 3 22 1.728 1.809 0.372 120.635 o
-11 3 23 1.083 1.297 0.292 194.284 o
-11 3 24 0.467 0.493 0.261 267.513 o
-11 4 1 7.925 7.911 0.231 95.868 o
-11 4 2 6.111 6.414 0.251 110.743 o
-11 4 3 14.672 14.416 0.312 47.950 o
-11 4 4 13.100 12.013 0.261 58.846 o
-11 4 5 7.684 7.198 0.201 106.962 o
-11 4 6 24.724 24.016 0.392 25.761 o
-11 4 7 21.438 20.618 0.352 31.375 o
-11 4 8 4.506 4.705 0.221 150.771 o
-11 4 9 26.493 26.117 0.462 22.209 o
-11 4 10 42.818 41.327 0.663 11.253 o
-11 4 11 14.777 14.717 0.342 45.354 o
-11 4 12 42.891 41.638 0.674 11.126 o
-11 4 13 4.525 4.996 0.302 113.720 o
-11 4 14 0.894 1.106 0.251 255.462 o
-11 4 15 4.120 4.112 0.302 121.560 o
-11 4 16 1.311 1.297 0.251 237.085 o
-11 4 17 15.425 16.718 0.442 36.476 o
-11 4 18 24.744 24.921 0.523 22.130 o
-11 4 19 5.517 5.408 0.292 107.257 o
-11 4 20 0.161 0.201 0.261 287.398 o
-11 4 21 4.047 4.303 0.312 117.066 o
-11 4 22 8.627 8.615 0.342 69.828 o
-11 4 23 1.367 1.809 0.251 227.009 o
-11 4 24 0.935 0.905 0.241 274.853 o
-11 5 1 22.368 21.523 0.372 29.356 o
-11 5 2 7.130 6.203 0.352 79.099 o
-11 5 3 18.505 18.819 0.543 27.586 o
-11 5 4 16.897 16.014 0.523 30.999 o
-11 5 5 1.910 2.101 0.302 161.871 o
-11 5 6 43.714 42.734 0.844 9.553 o
-11 5 7 7.103 7.107 0.392 69.392 o
-11 5 8 49.160 47.539 0.925 8.031 o
-11 5 9 45.642 40.331 0.653 10.883 o
-11 5 10 30.411 27.524 0.472 19.561 o
-11 5 11 19.851 18.417 0.352 34.394 o
-11 5 12 6.739 6.605 0.241 107.442 o
-11 5 13 4.982 5.097 0.251 128.479 o
-11 5 14 1.822 2.101 0.231 232.771 o
-11 5 15 40.981 39.728 0.774 10.803 o
-11 5 16 0.796 0.493 0.231 312.044 o
-11 5 17 5.477 5.308 0.302 104.695 o
-11 5 18 7.389 7.710 0.302 84.861 o
-11 5 19 9.304 9.309 0.352 64.701 o
-11 5 20 3.595 3.599 0.271 145.536 o
-11 5 21 1.029 1.196 0.241 264.577 o
-11 5 22 6.148 5.308 0.292 102.785 o
-11 5 23 3.714 4.202 0.251 150.745 o
-11 6 1 36.097 34.933 0.794 11.980 o
-11 6 2 7.104 6.313 0.362 76.843 o
-11 6 3 36.193 35.526 0.804 11.791 o
-11 6 4 134.943 130.705 2.151 1.533 o
-11 6 5 4.697 4.504 0.322 106.905 o
-11 6 6 53.102 49.841 0.955 7.343 o
-11 6 7 22.121 21.121 0.593 22.734 o
-11 6 8 7.700 7.198 0.372 70.743 o
-11 6 9 36.003 34.621 0.774 12.257 o
-11 6 10 17.223 18.115 0.513 30.229 o
-11 6 11 6.472 6.705 0.372 76.581 o
-11 6 12 28.093 29.625 0.875 13.166 o
-11 6 13 3.600 3.006 0.221 182.635 o
-11 6 14 6.041 5.509 0.231 122.146 o
-11 6 15 6.389 6.203 0.281 100.642 o
-11 6 16 31.432 29.726 0.593 16.642 o
-11 6 17 9.635 9.409 0.332 66.290 o
-11 6 18 16.588 16.215 0.412 37.010 o
-11 6 19 4.881 4.504 0.261 128.796 o
-11 6 20 1.886 1.900 0.241 221.958 o
-11 6 21 6.937 6.414 0.271 98.670 o
-11 6 22 0.301 0.493 0.241 317.433 o
-11 6 23 3.505 3.498 0.251 159.540 o
-11 7 1 7.176 7.399 0.402 66.840 o
-11 7 2 67.718 69.957 1.367 4.317 o
-11 7 3 40.331 40.532 0.854 10.145 o
-11 7 4 1.982 1.809 0.352 129.297 o
-11 7 5 18.352 18.215 0.513 29.203 o
-11 7 6 30.951 30.430 0.734 14.487 o
-11 7 7 37.248 36.431 0.844 11.089 o
-11 7 8 8.680 9.108 0.412 58.346 o
-11 7 9 29.706 27.615 0.663 16.427 o
-11 7 10 17.029 17.110 0.513 30.859 o
-11 7 11 19.090 18.015 0.523 28.258 o
-11 7 12 25.628 24.921 0.633 19.069 o
-11 7 13 18.074 18.115 0.563 27.357 o
-11 7 14 0.657 0.493 0.442 99.437 o
-11 7 15 9.018 9.108 0.553 41.627 o
-11 7 16 16.207 13.219 0.372 42.155 o
-11 7 17 5.340 4.604 0.211 143.822 o
-11 7 18 1.230 1.397 0.211 303.675 o
-11 7 19 1.101 0.704 0.201 355.925 o
-11 7 20 0.815 0.493 0.161 534.650 o
-11 7 21 2.094 1.900 0.211 252.032 o
-11 7 22 8.665 8.002 0.302 77.795 o
-11 7 23 1.562 1.498 0.181 339.455 o
-11 8 1 74.790 74.963 1.488 3.705 o
-11 8 2 9.180 9.208 0.462 50.737 o
-11 8 3 28.415 29.123 0.714 15.727 o
-11 8 4 28.479 29.424 0.704 15.834 o
-11 8 5 42.603 41.136 0.854 9.754 o
-11 8 6 17.689 17.813 0.523 29.501 o
-11 8 7 35.669 33.425 0.814 11.990 o
-11 8 8 0.310 0.392 0.322 187.488 o
-11 8 9 9.962 10.214 0.422 52.655 o
-11 8 10 1.709 1.397 0.352 134.348 o
-11 8 11 0.391 0.392 0.352 156.962 o
-11 8 12 6.978 6.203 0.382 73.469 o
-11 8 13 6.208 5.700 0.392 75.414 o
-11 8 14 1.598 1.397 0.392 113.183 o
-11 8 15 3.041 3.006 0.382 101.554 o
-11 8 16 19.345 18.316 0.553 26.753 o
-11 8 17 16.225 15.310 0.513 32.486 o
-11 8 18 6.374 6.906 0.412 68.506 o
-11 8 19 1.350 1.196 0.362 133.026 o
-11 8 20 9.629 10.405 0.432 52.028 o
-11 8 21 6.897 6.806 0.412 66.940 o
-11 8 22 0.978 1.397 0.342 150.002 o
-11 9 1 2.250 2.101 0.342 130.746 o
-11 9 2 1.997 2.302 0.392 106.916 o
-11 9 3 22.104 22.418 0.613 21.809 o
-11 9 4 45.770 45.036 0.935 8.497 o
-11 9 5 11.879 11.711 0.543 37.232 o
-11 9 6 14.335 14.416 0.553 32.553 o
-11 9 7 5.668 5.509 0.372 82.884 o
-11 9 8 2.098 2.202 0.342 131.826 o
-11 9 9 5.213 5.509 0.372 85.110 o
-11 9 10 1.678 1.699 0.372 121.574 o
-11 9 11 16.253 15.310 0.543 30.902 o
-11 9 12 0.584 1.005 0.352 150.153 o
-11 9 13 0.441 0.392 0.362 148.163 o
-11 9 14 0.488 0.603 0.372 138.944 o
-11 9 15 0.587 0.905 0.352 150.770 o
-11 9 16 10.024 10.405 0.452 49.010 o
-11 9 17 10.118 9.500 0.442 50.818 o
-11 9 18 4.861 4.805 0.372 88.755 o
-11 9 19 12.603 12.214 0.452 42.921 o
-11 9 20 5.392 4.996 0.382 82.882 o
-11 9 21 2.144 2.694 0.362 118.254 o
-11 10 1 36.864 36.431 0.865 10.952 o
-11 10 2 2.883 2.905 0.352 115.798 o
-11 10 3 6.968 7.911 0.402 66.682 o
-11 10 4 5.346 5.800 0.382 81.225 o
-11 10 5 5.731 6.203 0.392 76.329 o
-11 10 6 34.693 34.420 0.784 12.439 o
-11 10 7 0.761 1.106 0.362 140.001 o
-11 10 8 11.231 10.113 0.452 47.024 o
-11 10 9 14.633 13.410 0.503 35.781 o
-11 10 10 6.548 5.800 0.392 73.871 o
-11 10 11 3.836 3.498 0.382 95.067 o
-11 10 12 11.865 10.807 0.483 42.639 o
-11 10 13 2.423 2.202 0.372 113.169 o
-11 10 14 2.133 2.101 0.352 126.322 o
-11 10 15 0.857 0.905 0.352 147.275 o
-11 10 16 17.400 16.617 0.523 30.273 o
-11 10 17 9.280 8.806 0.422 55.878 o
-11 10 18 1.863 1.900 0.372 119.062 o
-11 10 19 2.575 2.694 0.372 110.073 o
-11 10 20 8.926 8.404 0.452 53.328 o
-11 10 21 0.588 1.005 0.352 150.093 o
-11 11 1 10.327 9.500 0.503 44.200 o
-11 11 2 40.992 40.432 0.925 9.469 o
-11 11 3 4.057 3.900 0.392 89.486 o
-11 11 4 8.326 8.304 0.412 60.390 o
-11 11 5 1.813 2.000 0.372 119.059 o
-11 11 6 12.028 11.008 0.472 43.093 o
-11 11 7 13.089 11.209 0.472 41.337 o
-11 11 8 3.700 4.011 0.362 101.339 o
-11 11 9 7.932 7.811 0.402 63.792 o
-11 11 10 1.396 1.005 0.372 127.427 o
-11 11 11 1.974 1.900 0.372 118.109 o
-11 11 12 1.217 1.196 0.342 148.173 o
-11 11 13 2.440 2.202 0.362 117.828 o
-11 11 14 3.797 3.498 0.372 98.779 o
-11 11 15 0.200 0.493 0.342 168.068 o
-11 11 16 3.459 3.006 0.332 119.541 o
-11 11 17 4.306 3.800 0.362 98.058 o
-11 11 18 2.935 2.403 0.372 108.470 o
-11 11 19 0.342 0.603 0.342 164.933 o
-11 11 20 1.792 1.598 0.372 121.010 o
-11 12 1 5.400 5.408 0.422 72.517 o
-11 12 2 26.040 26.318 0.754 16.155 o
-11 12 3 16.261 15.421 0.553 30.342 o
-11 12 4 14.209 14.104 0.533 34.012 o
-11 12 5 1.183 1.598 0.503 74.236 o
-11 12 6 12.501 12.506 0.613 31.552 o
-11 12 7 10.424 10.304 0.543 39.879 o
-11 12 8 1.161 1.297 0.442 94.440 o
-11 12 9 4.309 4.303 0.412 81.542 o
-11 12 10 21.434 19.020 0.583 24.059 o
-11 12 11 21.447 20.518 0.613 22.662 o
-11 12 12 23.815 21.915 0.623 20.807 o
-11 12 13 1.639 0.804 0.352 138.442 o
-11 12 14 9.749 8.806 0.432 53.526 o
-11 12 15 1.124 1.397 0.342 148.077 o
-11 12 16 2.495 2.403 0.352 121.452 o
-11 12 17 3.563 3.498 0.352 107.967 o
-11 12 18 0.752 1.005 0.372 133.912 o
-11 12 19 0.608 0.392 0.342 162.449 o
-11 13 1 8.483 7.710 0.935 19.691 o
-11 13 2 12.033 11.902 0.623 31.603 o
-11 13 3 0.304 0.101 0.352 160.323 o
-11 13 4 5.152 5.408 0.422 73.428 o
-11 13 5 13.324 12.415 0.523 36.557 o
-11 13 6 11.518 10.505 0.442 47.114 o
-11 13 7 5.613 5.408 0.402 76.162 o
-11 13 8 3.029 3.207 0.372 104.885 o
-11 13 9 11.117 9.811 0.452 47.508 o
-11 13 10 3.245 2.694 0.392 97.493 o
-11 13 11 4.960 5.207 0.452 68.007 o
-11 13 12 3.219 1.900 0.583 52.439 o
-11 13 14 2.906 2.604 0.382 103.797 o
-11 13 15 3.039 2.403 0.362 112.043 o
-11 13 16 0.116 0.000 0.342 173.559 o
-11 13 17 1.634 1.196 0.372 124.270 o
-11 14 1 10.168 9.811 0.422 52.644 o
-11 14 3 0.388 0.302 0.322 186.828 o
-11 14 4 1.548 1.196 0.342 143.966 o
-11 14 5 7.056 6.313 0.472 57.216 o
-11 14 6 5.230 5.207 0.402 78.154 o
-11 14 7 3.641 3.006 0.342 113.471 o
-11 14 8 2.259 1.900 0.352 126.075 o
-11 14 9 2.183 2.302 0.362 119.636 o
-11 14 10 15.151 14.204 0.513 34.158 o
-11 14 11 23.075 21.613 0.603 21.797 o
-11 14 12 0.151 0.101 0.332 182.476 o
-11 14 13 0.264 0.493 0.352 158.064 o
-11 14 14 17.128 15.612 0.593 27.689 o
-11 14 16 5.237 4.996 0.392 81.049 o
-11 15 1 1.462 2.202 0.322 152.746 o
-11 15 2 2.860 2.202 0.392 101.444 o
-11 15 3 1.256 1.297 0.483 80.268 o
-11 15 4 0.524 0.493 0.332 172.224 o
-11 15 5 7.273 6.806 0.372 73.122 o
-11 15 6 4.021 3.699 0.342 107.682 o
-11 15 7 0.597 0.603 0.302 202.049 o
-11 15 8 1.155 1.106 0.312 174.690 o
-11 15 9 6.597 6.504 0.513 52.230 o
-11 15 10 4.354 4.303 0.342 103.018 o
-11 15 11 0.475 0.493 0.352 155.082 o
-11 15 12 0.629 0.603 0.362 144.533 o
-11 15 13 1.379 0.704 0.352 142.079 o
-11 15 14 0.793 0.804 0.322 174.436 o
-11 16 1 2.022 1.498 0.895 24.596 o
-11 16 2 4.355 5.097 0.472 65.951 o
-11 16 3 2.024 1.809 0.312 154.818 o
-11 16 4 8.313 8.505 0.372 66.276 o
-11 16 5 6.743 6.504 0.372 75.868 o
-11 16 6 11.913 11.802 0.543 37.139 o
-11 16 7 1.261 1.297 0.322 162.487 o
-11 16 8 5.952 5.609 0.372 81.309 o
-11 16 9 5.222 4.906 0.342 95.253 o
-11 16 10 1.235 1.397 0.342 146.640 o
-11 16 11 2.907 3.006 0.332 124.798 o
-11 16 12 5.431 4.996 0.472 63.046 o
-11 16 13 1.767 1.598 0.332 145.584 o
-11 17 1 7.286 7.811 0.442 59.348 o
-11 17 2 3.255 3.207 0.332 120.496 o
-11 17 3 8.026 6.705 0.372 70.450 o
-11 17 4 1.617 1.397 0.442 91.816 o
-11 17 5 0.092 0.302 0.302 218.708 o
-11 17 6 2.895 2.905 0.322 130.664 o
-11 17 7 0.143 0.101 0.302 220.073 o
-11 17 8 1.144 1.005 0.312 175.814 o
-11 17 9 3.143 3.006 0.462 75.625 o
-11 17 10 6.617 6.806 0.362 77.884 o
-11 18 1 5.020 5.207 0.432 72.056 o
-11 18 2 2.954 2.795 0.332 125.382 o
-11 18 3 0.697 1.106 0.643 47.844 o
-11 18 4 1.666 2.202 0.332 143.036 o
-11 18 5 1.047 0.905 0.302 188.654 o
-11 18 6 1.521 1.598 0.312 164.202 o
-10 0 1 42.013 44.041 0.764 10.339 o
-10 0 2 83.159 83.267 1.347 3.562 o
-10 0 3 83.580 83.659 1.307 3.609 o
-10 0 4 0.315 0.603 0.211 396.068 o
-10 0 5 7.055 7.610 0.312 84.740 o
-10 0 6 66.118 66.951 1.176 4.968 o
-10 0 7 80.157 80.261 1.307 3.782 o
-10 0 8 123.904 126.001 1.960 1.767 o
-10 0 9 81.229 83.870 1.417 3.494 o
-10 0 10 145.806 149.715 2.433 1.260 o
-10 0 11 127.999 132.907 2.191 1.563 o
-10 0 12 71.375 74.159 1.277 4.297 o
-10 0 13 0.034 1.005 0.372 141.823 o
-10 0 14 3.253 4.011 0.322 121.404 o
-10 0 15 84.864 88.966 1.598 3.044 o
-10 0 16 42.092 45.438 0.935 8.920 o
-10 0 17 2.177 2.503 0.352 123.958 o
-10 0 18 3.578 3.498 0.372 100.189 o
-10 0 19 0.153 0.493 0.342 168.834 o
-10 0 20 0.672 0.905 0.392 122.844 o
-10 0 21 1.154 2.604 0.472 81.163 o
-10 0 22 45.244 49.841 1.106 7.258 o
-10 0 23 3.658 3.498 0.372 99.667 o
-10 0 24 0.257 0.603 0.332 175.924 o
-10 0 25 4.717 4.996 0.372 89.013 o
-10 1 1 96.866 100.889 1.106 3.200 o
-10 1 2 1.558 2.101 0.221 255.506 o
-10 1 3 4.628 4.996 0.211 151.478 o
-10 1 4 7.694 7.911 0.251 93.187 o
-10 1 5 19.793 21.221 0.402 30.952 o
-10 1 6 182.236 179.039 1.970 1.087 o
-10 1 7 91.223 91.078 1.136 3.491 o
-10 1 8 91.717 91.972 1.086 3.527 o
-10 1 9 11.121 12.415 0.271 63.522 o
-10 1 10 5.993 7.107 0.221 117.675 o
-10 1 11 22.223 23.423 0.392 28.018 o
-10 1 12 1.334 1.598 0.181 352.280 o
-10 1 13 27.279 28.721 0.452 21.239 o
-10 1 14 10.955 13.008 0.322 57.786 o
-10 1 15 11.494 12.707 0.322 56.716 o
-10 1 16 13.228 14.617 0.332 49.310 o
-10 1 17 23.989 26.117 0.472 23.491 o
-10 1 18 5.785 6.605 0.292 100.700 o
-10 1 19 1.966 1.900 0.261 198.130 o
-10 1 20 5.555 6.906 0.322 92.796 o
-10 1 21 7.671 8.304 0.322 77.961 o
-10 1 22 7.324 8.102 0.342 76.085 o
-10 1 23 0.383 0.603 0.231 333.626 o
-10 1 24 4.084 4.303 0.261 139.614 o
-10 2 1 64.850 63.051 0.824 6.241 o
-10 2 2 4.762 5.308 0.271 121.697 o
-10 2 3 60.554 59.251 0.794 6.882 o
-10 2 4 51.694 51.239 0.724 8.622 o
-10 2 5 25.564 25.323 0.452 23.244 o
-10 2 6 112.655 110.489 1.448 2.396 o
-10 2 7 1.209 1.005 0.221 296.192 o
-10 2 8 0.728 1.106 0.201 369.187 o
-10 2 9 27.302 27.323 0.462 21.407 o
-10 2 10 24.680 24.921 0.442 24.196 o
-10 2 11 64.457 64.850 0.925 5.887 o
-10 2 12 31.993 32.420 0.523 17.021 o
-10 2 13 70.198 72.661 0.995 5.070 o
-10 2 14 14.050 14.516 0.332 47.690 o
-10 2 15 78.707 82.161 1.076 4.232 o
-10 2 16 2.552 2.795 0.231 201.506 o
-10 2 17 12.885 13.712 0.362 48.544 o
-10 2 18 9.394 9.912 0.342 64.835 o
-10 2 19 2.499 2.694 0.292 155.384 o
-10 2 20 14.026 14.808 0.362 45.252 o
-10 2 21 12.802 13.712 0.372 47.877 o
-10 2 22 18.307 19.613 0.392 33.812 o
-10 2 23 5.512 5.901 0.302 102.227 o
-10 2 24 2.344 2.503 0.241 201.064 o
-10 2 25 0.147 0.302 0.221 391.550 o
-10 3 1 200.046 199.456 2.151 0.911 o
-10 3 2 13.546 13.410 0.322 50.742 o
-10 3 3 20.598 20.618 0.402 30.456 o
-10 3 4 6.282 6.605 0.271 102.749 o
-10 3 5 1.479 1.598 0.191 321.722 o
-10 3 6 0.375 0.704 0.191 455.823 o
-10 3 7 40.730 40.532 0.593 12.387 o
-10 3 8 5.835 6.001 0.231 121.724 o
-10 3 9 21.935 21.915 0.402 28.615 o
-10 3 10 36.825 37.527 0.643 13.197 o
-10 3 11 9.391 9.912 0.292 72.102 o
-10 3 12 21.480 21.523 0.422 28.526 o
-10 3 13 3.676 3.699 0.271 143.745 o
-10 3 14 5.541 5.700 0.302 102.750 o
-10 3 15 8.543 9.208 0.322 72.284 o
-10 3 16 11.045 11.510 0.372 54.183 o
-10 3 17 14.284 15.109 0.442 39.029 o
-10 3 18 10.333 11.410 0.352 58.413 o
-10 3 19 7.579 9.007 0.352 71.365 o
-10 3 20 1.777 2.101 0.241 222.196 o
-10 3 21 4.971 5.207 0.302 109.073 o
-10 3 22 1.640 1.397 0.241 237.870 o
-10 3 23 7.980 8.615 0.382 65.587 o
-10 3 24 1.798 1.598 0.332 145.181 o
-10 3 25 4.700 5.097 0.322 104.636 o
-10 4 1 47.589 45.237 0.643 10.161 o
-10 4 2 35.270 34.621 0.563 14.969 o
-10 4 3 50.655 48.233 0.674 9.250 o
-10 4 4 44.978 43.940 0.623 10.889 o
-10 4 5 0.988 1.297 0.141 522.889 o
-10 4 6 60.393 59.954 0.784 6.901 o
-10 4 7 9.817 9.711 0.231 79.428 o
-10 4 8 25.787 24.921 0.412 24.183 o
-10 4 9 63.317 62.045 0.854 6.309 o
-10 4 10 23.724 23.111 0.422 26.057 o
-10 4 11 0.930 1.005 0.221 311.400 o
-10 4 12 58.956 57.240 0.895 6.734 o
-10 4 13 18.984 18.215 0.392 33.836 o
-10 4 14 14.376 14.003 0.362 45.349 o
-10 4 15 18.081 18.015 0.402 34.551 o
-10 4 16 20.756 21.121 0.472 27.574 o
-10 4 17 31.236 34.028 0.653 15.081 o
-10 4 18 1.400 1.397 0.292 186.366 o
-10 4 19 7.666 7.610 0.312 81.611 o
-10 4 20 13.892 14.315 0.422 41.557 o
-10 4 21 11.048 11.611 0.382 52.995 o
-10 4 22 13.068 14.717 0.392 44.820 o
-10 4 23 0.751 0.905 0.241 283.242 o
-10 4 24 0.880 0.905 0.271 229.366 o
-10 5 1 34.091 33.526 0.563 15.521 o
-10 5 2 7.352 6.906 0.442 60.369 o
-10 5 3 43.408 42.734 0.895 9.220 o
-10 5 4 9.162 8.907 0.372 62.904 o
-10 5 5 27.443 26.720 0.613 18.373 o
-10 5 6 48.198 47.740 0.935 8.066 o
-10 5 7 33.689 32.420 0.754 13.262 o
-10 5 8 23.508 20.216 0.352 29.512 o
-10 5 9 23.639 21.915 0.372 28.033 o
-10 5 10 2.860 2.694 0.171 253.657 o
-10 5 11 52.219 50.143 0.754 8.466 o
-10 5 12 55.028 52.938 0.784 7.814 o
-10 5 13 21.975 22.116 0.442 27.208 o
-10 5 14 3.918 4.303 0.261 141.798 o
-10 5 15 37.719 37.929 0.674 12.611 o
-10 5 16 33.073 34.420 0.694 13.954 o
-10 5 17 13.484 13.611 0.412 43.518 o
-10 5 18 3.583 3.900 0.362 102.507 o
-10 5 19 3.067 3.800 0.312 129.232 o
-10 5 20 0.220 0.101 0.302 217.948 o
-10 5 21 0.632 1.297 0.312 182.730 o
-10 5 22 6.675 6.605 0.322 87.198 o
-10 5 23 0.542 0.493 0.271 247.343 o
-10 5 24 0.444 0.201 0.241 317.612 o
-10 6 1 5.384 4.906 0.392 80.591 o
-10 6 2 28.167 28.419 0.684 16.450 o
-10 6 3 66.854 66.056 1.247 4.757 o
-10 6 4 14.862 14.617 0.483 36.054 o
-10 6 5 5.645 6.001 0.332 92.238 o
-10 6 6 34.104 32.923 0.724 13.490 o
-10 6 7 0.216 0.101 0.332 181.251 o
-10 6 8 20.893 20.116 0.523 26.096 o
-10 6 9 96.271 95.380 1.639 2.672 o
-10 6 10 12.328 12.114 0.442 44.284 o
-10 6 11 23.503 21.714 0.462 25.582 o
-10 6 12 8.526 8.102 0.231 91.251 o
-10 6 13 7.837 7.298 0.271 89.914 o
-10 6 14 0.629 1.005 0.201 381.530 o
-10 6 15 7.579 7.298 0.312 82.833 o
-10 6 16 3.489 3.498 0.271 147.710 o
-10 6 17 49.504 50.042 0.955 7.691 o
-10 6 18 28.099 28.520 0.553 18.907 o
-10 6 19 6.315 6.414 0.322 89.758 o
-10 6 20 6.508 6.705 0.302 92.825 o
-10 6 21 5.321 5.509 0.312 101.903 o
-10 6 22 2.947 2.795 0.241 183.712 o
-10 6 23 1.084 1.196 0.261 232.303 o
-10 6 24 1.018 0.704 0.231 294.429 o
-10 7 1 43.055 42.935 0.945 8.883 o
-10 7 2 24.510 27.022 0.684 17.989 o
-10 7 3 17.760 17.311 0.553 28.327 o
-10 7 4 1.231 1.498 0.342 146.055 o
-10 7 5 40.637 41.427 0.844 10.113 o
-10 7 6 48.752 47.137 0.935 8.039 o
-10 7 7 5.602 5.901 0.382 79.838 o
-10 7 8 16.003 16.014 0.493 33.423 o
-10 7 9 9.342 9.007 0.412 56.772 o
-10 7 10 2.990 3.006 0.372 105.874 o
-10 7 11 32.691 31.726 0.744 13.722 o
-10 7 12 71.870 68.358 1.297 4.350 o
-10 7 13 29.950 28.228 0.754 14.745 o
-10 7 14 9.819 8.203 0.251 80.193 o
-10 7 15 1.265 1.196 0.201 327.660 o
-10 7 16 18.662 17.723 0.422 33.132 o
-10 7 17 5.702 5.408 0.261 115.755 o
-10 7 18 0.155 0.302 0.231 359.692 o
-10 7 19 0.495 0.493 0.241 306.603 o
-10 7 20 0.898 0.804 0.211 342.238 o
-10 7 21 10.165 10.113 0.342 62.042 o
-10 7 22 7.128 7.298 0.352 76.682 o
-10 7 23 1.672 1.598 0.211 276.315 o
-10 8 1 8.785 7.811 0.422 58.376 o
-10 8 2 18.503 19.613 0.663 22.861 o
-10 8 3 24.570 25.222 0.623 19.694 o
-10 8 4 57.683 55.039 1.066 6.239 o
-10 8 5 16.552 17.723 0.513 31.017 o
-10 8 6 50.340 49.540 0.985 7.468 o
-10 8 7 12.379 11.711 0.533 37.375 o
-10 8 8 42.027 41.327 0.895 9.505 o
-10 8 9 41.795 40.532 0.854 9.920 o
-10 8 10 10.330 10.113 0.412 53.084 o
-10 8 11 17.911 18.316 0.523 29.101 o
-10 8 12 11.533 10.706 0.442 46.903 o
-10 8 13 2.975 2.694 0.382 103.025 o
-10 8 14 2.120 2.101 0.382 111.265 o
-10 8 15 6.207 6.203 0.493 56.263 o
-10 8 16 28.829 28.620 0.814 14.030 o
-10 8 17 33.127 31.224 0.543 16.528 o
-10 8 18 1.500 1.598 0.201 301.834 o
-10 8 19 0.199 0.101 0.171 638.691 o
-10 8 20 11.445 11.008 0.312 60.354 o
-10 8 21 9.865 9.500 0.302 69.579 o
-10 8 22 1.233 1.297 0.201 326.483 o
-10 8 23 7.650 7.399 0.292 86.419 o
-10 9 1 50.207 49.238 1.035 7.228 o
-10 9 2 42.760 41.739 0.955 8.920 o
-10 9 3 64.628 64.458 1.236 4.935 o
-10 9 4 26.910 26.620 0.674 17.387 o
-10 9 5 31.695 31.827 0.734 14.104 o
-10 9 6 92.624 87.177 1.618 2.859 o
-10 9 7 26.900 25.926 0.674 17.517 o
-10 9 8 21.609 20.719 0.583 23.448 o
-10 9 10 17.370 15.511 0.503 31.780 o
-10 9 11 24.193 22.619 0.613 20.717 o
-10 9 12 1.493 2.101 0.362 126.978 o
-10 9 13 0.306 0.201 0.362 151.121 o
-10 9 14 2.497 2.302 0.382 107.724 o
-10 9 15 10.420 9.309 0.462 48.238 o
-10 9 16 4.345 4.906 0.422 77.527 o
-10 9 17 6.976 6.705 0.422 65.067 o
-10 9 18 0.499 0.704 0.362 145.504 o
-10 9 19 1.839 1.809 0.362 125.051 o
-10 9 20 1.998 2.202 0.342 132.903 o
-10 9 21 1.566 2.000 0.352 132.640 o
-10 9 22 14.052 14.315 0.503 35.929 o
-10 10 1 11.926 13.008 0.613 31.831 o
-10 10 2 48.770 50.334 1.136 6.781 o
-10 10 3 2.647 4.011 0.472 73.070 o
-10 10 4 20.629 19.814 0.613 23.312 o
-10 10 5 4.119 4.303 0.382 91.160 o
-10 10 6 3.000 3.498 0.382 100.220 o
-10 10 7 5.914 4.906 0.372 83.152 o
-10 10 8 37.776 35.928 0.814 11.345 o
-10 10 9 10.617 10.304 0.442 49.009 o
-10 10 10 21.180 19.713 0.593 23.675 o
-10 10 11 7.572 7.610 0.432 60.392 o
-10 10 12 14.128 13.410 0.503 36.368 o
-10 10 13 1.144 0.493 0.372 132.505 o
-10 10 14 17.295 17.210 0.593 26.993 o
-10 10 15 0.345 0.603 0.362 148.037 o
-10 10 16 15.406 13.511 0.503 34.850 o
-10 10 17 7.561 6.906 0.422 63.008 o
-10 10 18 7.129 6.906 0.412 66.030 o
-10 10 19 0.996 1.106 0.342 151.722 o
-10 10 20 4.549 4.202 0.382 89.104 o
-10 10 21 0.888 1.005 0.342 153.894 o
-10 11 1 30.634 29.917 0.754 14.336 o
-10 11 2 19.585 18.417 0.563 26.164 o
-10 11 3 19.590 18.919 0.583 25.249 o
-10 11 4 5.086 4.906 0.382 84.569 o
-10 11 5 2.456 2.302 0.362 117.257 o
-10 11 6 30.555 30.631 0.724 14.720 o
-10 11 7 2.052 2.202 0.372 116.190 o
-10 11 8 0.299 0.101 0.352 160.398 o
-10 11 9 3.903 3.900 0.402 87.238 o
-10 11 10 10.573 10.012 0.462 47.310 o
-10 11 11 9.745 9.007 0.452 50.955 o
-10 11 12 2.582 2.503 0.372 110.751 o
-10 11 13 1.133 0.804 0.362 137.499 o
-10 11 14 10.498 9.409 0.422 52.360 o
-10 11 15 1.255 1.196 0.372 127.863 o
-10 11 16 1.773 1.196 0.332 148.126 o
-10 11 17 5.361 5.509 0.372 84.377 o
-10 11 18 2.741 2.302 0.382 105.987 o
-10 11 19 0.504 0.704 0.352 153.238 o
-10 11 20 2.422 2.604 0.382 107.181 o
-10 11 21 1.075 1.196 0.342 150.056 o
-10 12 1 0.964 0.704 0.372 133.273 o
-10 12 2 20.957 20.809 0.744 19.080 o
-10 12 3 3.200 3.900 0.553 55.474 o
-10 12 4 11.464 11.802 0.563 36.189 o
-10 12 5 9.446 9.007 0.563 40.218 o
-10 12 6 0.436 0.000 0.503 79.579 o
-10 12 7 3.973 3.800 0.513 60.946 o
-10 12 8 23.404 21.221 0.744 18.094 o
-10 12 9 6.194 6.313 0.523 51.822 o
-10 12 10 4.730 4.805 0.523 56.317 o
-10 12 11 7.330 6.414 0.472 56.455 o
-10 12 12 5.302 5.308 0.392 80.062 o
-10 12 13 11.207 10.304 0.472 44.983 o
-10 12 14 0.916 1.196 0.362 137.730 o
-10 12 15 7.544 7.007 0.382 69.837 o
-10 12 16 11.011 9.912 0.432 49.662 o
-10 12 17 5.555 6.001 0.392 77.476 o
-10 12 18 0.628 0.101 0.362 147.637 o
-10 12 19 3.452 3.006 0.372 102.665 o
-10 12 20 5.217 5.308 0.402 77.996 o
-10 13 1 7.299 7.107 0.392 68.704 o
-10 13 2 36.867 35.225 0.824 11.475 o
-10 13 3 2.394 3.106 0.362 114.411 o
-10 13 4 10.119 10.113 0.442 50.190 o
-10 13 5 11.504 10.505 0.432 48.111 o
-10 13 6 17.204 16.215 0.503 31.600 o
-10 13 7 0.302 0.101 0.312 202.608 o
-10 13 8 3.853 3.800 0.382 94.089 o
-10 13 9 3.450 3.207 0.372 102.000 o
-10 13 10 17.390 15.511 0.543 29.819 o
-10 13 11 2.982 2.905 0.372 106.290 o
-10 13 12 6.615 6.504 0.452 61.270 o
-10 13 13 2.133 1.498 0.483 76.641 o
-10 13 14 0.077 0.302 0.472 90.798 o
-10 13 15 3.116 2.795 0.442 81.620 o
-10 13 16 0.278 0.704 0.372 140.744 o
-10 13 17 2.374 2.302 0.362 117.967 o
-10 13 18 11.384 10.606 0.503 41.780 o
-10 14 1 14.177 14.104 0.483 37.197 o
-10 14 2 6.659 6.504 0.372 76.218 o
-10 14 3 9.450 10.214 0.432 52.626 o
-10 14 4 42.888 41.226 0.965 8.862 o
-10 14 5 3.107 3.106 0.493 68.322 o
-10 14 6 0.154 0.101 0.332 182.422 o
-10 14 7 8.021 7.198 0.372 69.568 o
-10 14 8 0.504 0.392 0.312 194.731 o
-10 14 9 2.653 2.503 0.342 124.623 o
-10 14 10 19.491 18.215 0.533 27.464 o
-10 14 11 9.959 9.409 0.402 55.990 o
-10 14 12 10.742 9.912 0.432 50.207 o
-10 14 13 5.014 4.705 0.392 82.741 o
-10 14 14 5.714 6.001 0.412 72.429 o
-10 14 15 0.964 1.106 0.342 152.163 o
-10 14 16 4.436 4.996 0.472 65.861 o
-10 14 17 3.257 3.408 0.462 74.486 o
-10 15 1 4.348 4.403 0.412 81.144 o
-10 15 2 7.336 6.504 0.764 28.308 o
-10 15 3 6.135 6.203 0.402 72.591 o
-10 15 4 1.643 1.699 0.342 139.772 o
-10 15 5 8.573 8.304 0.382 64.186 o
-10 15 6 15.410 14.717 0.462 36.551 o
-10 15 7 1.377 1.498 0.312 167.415 o
-10 15 8 1.552 1.809 0.342 140.188 o
-10 15 9 5.083 4.403 0.442 71.048 o
-10 15 10 1.189 1.598 0.402 110.627 o
-10 15 11 9.605 8.907 0.382 60.193 o
-10 15 12 8.861 8.203 0.392 61.954 o
-10 15 13 2.583 2.403 0.322 137.018 o
-10 15 14 0.932 1.005 0.322 170.263 o
-10 15 15 0.911 1.397 0.352 143.531 o
-10 15 16 2.056 1.809 0.342 134.412 o
-10 16 1 5.611 6.906 0.854 24.172 o
-10 16 2 0.028 0.101 0.342 174.205 o
-10 16 3 1.125 1.397 0.322 163.846 o
-10 16 4 7.000 6.806 0.372 74.203 o
-10 16 5 5.548 5.408 0.372 83.707 o
-10 16 6 0.276 0.493 0.422 111.245 o
-10 16 7 2.822 3.006 0.332 125.642 o
-10 16 8 9.304 9.409 0.382 60.334 o
-10 16 9 3.925 3.498 0.332 113.283 o
-10 16 10 8.665 7.811 0.382 64.675 o
-10 16 11 6.377 5.700 0.362 81.491 o
-10 16 12 1.382 1.005 0.342 147.270 o
-10 16 13 0.999 1.598 0.442 94.501 o
-10 16 14 0.399 0.392 0.332 175.283 o
-10 17 1 1.688 1.598 0.372 121.936 o
-10 17 2 6.370 6.906 0.372 76.587 o
-10 17 3 6.844 6.102 0.382 74.191 o
-10 17 4 0.876 0.804 0.432 101.559 o
-10 17 5 4.070 3.699 0.332 111.249 o
-10 17 6 0.711 0.493 0.292 213.088 o
-10 17 7 1.947 2.000 0.322 147.470 o
-10 17 8 0.878 1.397 0.312 177.095 o
-10 17 9 1.043 0.704 0.362 139.078 o
-10 17 10 1.329 2.000 0.342 141.718 o
-10 17 11 4.329 4.403 0.352 99.363 o
-10 17 12 5.612 5.097 0.372 84.156 o
-10 18 1 0.026 0.603 0.312 203.188 o
-10 18 2 2.020 2.403 0.322 143.899 o
-10 18 4 7.076 5.800 0.372 75.943 o
-10 18 5 2.657 2.795 0.302 145.833 o
-10 18 6 0.235 0.493 0.292 226.340 o
-10 18 7 2.224 1.809 0.382 111.590 o
-10 18 8 0.774 1.005 0.312 182.816 o
-10 18 9 5.699 6.001 0.372 81.574 o
-10 19 1 2.963 2.503 0.312 137.766 o
-10 19 2 2.004 2.000 0.382 112.547 o
-10 19 3 0.858 1.106 0.312 180.216 o
-9 0 1 15.109 15.712 0.322 45.128 o
-9 0 2 9.079 9.409 0.281 76.071 o
-9 0 3 22.655 24.820 0.442 25.651 o
-9 0 4 42.544 43.940 0.674 10.972 o
-9 0 5 0.170 0.101 0.181 580.960 o
-9 0 6 19.363 20.317 0.442 30.256 o
-9 0 7 10.069 11.510 0.362 57.819 o
-9 0 8 70.252 71.656 1.236 4.495 o
-9 0 9 22.715 23.111 0.603 21.596 o
-9 0 10 28.046 29.625 0.613 17.564 o
-9 0 11 157.237 164.633 2.644 1.081 o
-9 0 12 169.498 171.741 2.744 0.979 o
-9 0 13 25.333 26.620 0.583 19.958 o
-9 0 14 0.306 0.493 0.281 239.350 o
-9 0 15 50.007 54.546 1.045 6.960 o
-9 0 16 60.782 65.855 1.236 5.097 o
-9 0 17 6.069 7.107 0.352 81.942 o
-9 0 18 20.529 22.719 0.633 21.957 o
-9 0 19 11.684 12.315 0.472 42.615 o
-9 0 20 4.419 4.996 0.382 87.699 o
-9 0 21 11.321 11.209 0.452 45.889 o
-9 0 22 4.424 4.906 0.462 68.089 o
-9 0 23 2.599 2.403 0.372 111.007 o
-9 0 24 0.158 0.392 0.312 202.584 o
-9 0 25 0.270 0.493 0.312 198.827 o
-9 0 26 0.790 0.804 0.312 184.472 o
-9 1 1 532.944 541.429 3.488 0.164 o
-9 1 2 16.011 16.718 0.271 45.412 o
-9 1 3 49.116 49.339 0.513 10.299 o
-9 1 4 21.806 23.021 0.312 31.001 o
-9 1 5 112.289 108.288 0.985 2.794 o
-9 1 6 17.207 18.316 0.322 39.381 o
-9 1 7 86.262 87.368 1.035 3.880 o
-9 1 8 91.811 93.179 1.116 3.464 o
-9 1 9 20.332 21.322 0.372 31.461 o
-9 1 10 40.205 43.036 0.563 12.478 o
-9 1 11 32.255 34.129 0.483 17.164 o
-9 1 12 43.888 47.539 0.653 10.541 o
-9 1 13 14.882 16.617 0.342 43.443 o
-9 1 14 57.660 59.542 0.804 7.106 o
-9 1 15 33.498 35.928 0.543 15.582 o
-9 1 16 33.498 36.129 0.563 15.291 o
-9 1 17 54.149 58.447 0.824 7.429 o
-9 1 18 21.749 22.920 0.442 27.067 o
-9 1 19 30.592 33.526 0.563 16.732 o
-9 1 20 3.696 4.011 0.271 141.405 o
-9 1 21 3.504 3.900 0.251 156.304 o
-9 1 22 1.944 2.604 0.281 172.959 o
-9 1 23 8.989 9.912 0.322 69.183 o
-9 1 24 11.621 12.114 0.332 56.151 o
-9 1 25 0.944 0.905 0.211 335.788 o
-9 1 26 0.193 0.302 0.211 422.283 o
-9 2 1 1.620 1.809 0.151 386.587 o
-9 2 2 41.668 42.231 0.483 12.875 o
-9 2 3 126.936 124.593 1.106 2.240 o
-9 2 4 156.090 155.526 1.347 1.543 o
-9 2 5 9.637 10.405 0.271 72.947 o
-9 2 6 8.767 9.208 0.251 83.046 o
-9 2 7 26.117 26.218 0.432 23.081 o
-9 2 8 95.731 93.671 1.226 3.197 o
-9 2 9 39.721 39.226 0.633 12.402 o
-9 2 10 82.109 83.568 1.045 4.110 o
-9 2 11 55.394 56.949 0.774 7.598 o
-9 2 12 84.344 87.177 1.076 3.896 o
-9 2 13 2.665 3.106 0.201 222.388 o
-9 2 14 0.325 0.201 0.191 494.803 o
-9 2 15 11.762 13.119 0.302 57.395 o
-9 2 16 4.073 4.996 0.241 145.069 o
-9 2 17 64.737 68.358 0.915 5.773 o
-9 2 18 4.666 5.207 0.271 123.180 o
-9 2 19 0.368 0.392 0.251 294.032 o
-9 2 20 2.864 3.006 0.271 160.979 o
-9 2 21 5.110 5.097 0.261 123.119 o
-9 2 22 14.833 15.712 0.352 43.677 o
-9 2 23 7.099 7.198 0.302 87.865 o
-9 2 24 3.064 3.106 0.261 163.668 o
-9 2 25 4.292 4.202 0.241 147.613 o
-9 3 1 92.072 94.676 0.885 3.719 o
-9 3 2 36.294 36.823 0.422 15.867 o
-9 3 3 66.698 66.056 0.684 6.373 o
-9 3 4 6.104 6.504 0.201 125.812 o
-9 3 5 164.853 158.029 1.729 1.336 o
-9 3 6 30.386 29.424 0.442 19.628 o
-9 3 7 96.759 95.481 1.166 3.213 o
-9 3 8 54.792 54.446 0.814 7.617 o
-9 3 9 0.292 0.392 0.211 408.002 o
-9 3 10 31.357 32.531 0.513 17.398 o
-9 3 11 47.126 47.640 0.714 9.587 o
-9 3 12 91.023 90.675 1.226 3.381 o
-9 3 13 6.221 6.906 0.302 93.992 o
-9 3 14 4.697 5.207 0.241 135.403 o
-9 3 15 1.992 2.403 0.221 234.129 o
-9 3 16 7.053 7.811 0.261 95.520 o
-9 3 17 30.248 31.626 0.513 18.033 o
-9 3 18 33.542 35.928 0.623 14.533 o
-9 3 19 6.516 7.107 0.292 94.047 o
-9 3 20 5.657 5.800 0.251 117.739 o
-9 3 21 1.233 1.106 0.251 243.021 o
-9 3 22 6.669 6.705 0.281 96.921 o
-9 3 23 1.699 1.809 0.221 255.680 o
-9 3 24 14.327 15.009 0.362 44.521 o
-9 3 25 2.345 2.000 0.292 163.301 o
-9 4 1 28.523 26.720 0.382 22.463 o
-9 4 2 138.939 127.599 1.478 1.844 o
-9 4 3 7.580 7.509 0.181 110.953 o
-9 4 4 2.445 2.503 0.131 329.915 o
-9 4 5 14.974 14.204 0.271 50.276 o
-9 4 6 35.900 33.636 0.472 16.019 o
-9 4 7 9.440 9.600 0.261 77.089 o
-9 4 8 57.605 58.748 0.865 6.908 o
-9 4 9 5.087 5.097 0.211 143.926 o
-9 4 10 14.661 14.808 0.332 46.181 o
-9 4 11 58.885 59.251 0.895 6.653 o
-9 4 12 8.304 8.806 0.292 79.398 o
-9 4 13 9.500 9.208 0.302 71.587 o
-9 4 14 10.323 10.012 0.312 65.600 o
-9 4 15 54.486 53.440 0.834 7.610 o
-9 4 16 3.029 3.307 0.292 143.587 o
-9 4 17 66.943 69.856 1.126 4.987 o
-9 4 18 1.660 2.202 0.362 124.891 o
-9 4 19 3.025 3.106 0.281 151.125 o
-9 4 20 1.979 2.403 0.271 182.811 o
-9 4 21 9.080 9.409 0.302 72.896 o
-9 4 22 4.455 4.705 0.292 119.657 o
-9 4 23 5.481 5.700 0.302 103.196 o
-9 4 24 0.428 0.493 0.251 288.631 o
-9 4 25 1.182 1.005 0.271 218.945 o
-9 5 1 39.913 40.532 0.804 10.652 o
-9 5 2 62.997 61.352 1.126 5.454 o
-9 5 3 6.185 6.504 0.372 78.242 o
-9 5 4 21.704 21.121 0.553 24.217 o
-9 5 5 14.100 13.219 0.442 40.638 o
-9 5 6 5.311 5.308 0.352 90.596 o
-9 5 7 105.568 102.678 1.598 2.465 o
-9 5 8 39.127 37.828 0.543 13.600 o
-9 5 9 55.875 55.240 0.734 7.815 o
-9 5 10 17.892 18.417 0.372 35.950 o
-9 5 11 10.002 10.706 0.302 66.826 o
-9 5 12 4.086 4.011 0.241 152.100 o
-9 5 13 15.712 16.215 0.412 38.179 o
-9 5 14 7.724 8.304 0.312 79.642 o
-9 5 15 14.039 14.003 0.372 45.231 o
-9 5 16 5.152 5.800 0.322 98.930 o
-9 5 17 37.270 38.431 0.714 12.236 o
-9 5 18 0.720 1.005 0.292 206.298 o
-9 5 19 8.434 8.404 0.352 69.287 o
-9 5 20 4.258 4.303 0.322 111.201 o
-9 5 21 6.604 7.107 0.342 81.640 o
-9 5 22 22.990 24.317 0.513 23.610 o
-9 5 23 0.499 0.392 0.312 194.858 o
-9 5 24 4.165 4.705 0.312 114.227 o
-9 5 25 2.422 2.694 0.292 156.565 o
-9 6 1 13.513 14.204 0.462 39.353 o
-9 6 2 27.171 24.317 0.744 16.308 o
-9 6 3 30.555 30.017 0.774 14.042 o
-9 6 4 10.559 10.807 0.402 52.895 o
-9 6 5 36.994 35.928 0.794 11.704 o
-9 6 6 58.474 57.853 1.096 5.964 o
-9 6 7 71.091 72.158 1.890 3.081 o
-9 6 8 47.109 45.539 0.895 8.568 o
-9 6 9 2.453 2.604 0.342 126.091 o
-9 6 10 4.572 4.202 0.161 185.698 o
-9 6 11 0.221 0.302 0.151 757.411 o
-9 6 12 30.861 30.017 0.513 18.113 o
-9 6 13 41.731 41.327 0.663 11.470 o
-9 6 14 8.035 8.404 0.292 81.719 o
-9 6 15 44.593 44.333 0.714 10.264 o
-9 6 16 21.656 22.418 0.472 26.373 o
-9 6 17 44.804 44.041 0.764 9.885 o
-9 6 18 5.922 5.800 0.312 96.759 o
-9 6 19 10.908 11.209 0.362 55.996 o
-9 6 20 0.719 0.302 0.251 279.512 o
-9 6 21 0.519 0.101 0.241 316.158 o
-9 6 22 22.176 22.116 0.503 25.157 o
-9 6 23 10.335 9.811 0.342 61.984 o
-9 6 24 0.251 0.493 0.211 407.100 o
-9 7 1 12.662 12.606 0.513 37.941 o
-9 7 2 34.311 35.134 0.764 12.684 o
-9 7 3 84.822 82.060 1.448 3.366 o
-9 7 4 61.321 64.558 1.216 5.167 o
-9 7 5 15.709 15.913 0.462 35.471 o
-9 7 6 77.061 76.662 1.357 3.859 o
-9 7 7 47.192 47.439 0.975 7.951 o
-9 7 8 14.384 14.617 0.462 37.914 o
-9 7 9 94.304 94.083 1.598 2.773 o
-9 7 10 44.641 43.528 0.905 8.934 o
-9 7 11 25.167 23.523 0.633 19.567 o
-9 7 12 1.934 2.000 0.141 371.333 o
-9 7 13 36.217 34.420 0.533 15.067 o
-9 7 14 13.564 13.119 0.332 50.213 o
-9 7 15 12.042 11.309 0.342 55.080 o
-9 7 16 24.215 23.624 0.483 23.879 o
-9 7 17 10.039 10.214 0.352 60.985 o
-9 7 18 3.920 4.011 0.281 133.516 o
-9 7 19 6.875 7.509 0.292 90.577 o
-9 7 20 2.938 2.694 0.241 184.970 o
-9 7 21 11.130 11.008 0.352 56.791 o
-9 7 22 25.319 24.720 0.523 21.866 o
-9 7 23 0.855 1.005 0.241 276.209 o
-9 7 24 11.217 10.012 0.372 55.616 o
-9 8 1 15.597 16.818 0.523 31.839 o
-9 8 2 167.790 162.130 2.775 1.000 o
-9 8 3 37.860 39.929 0.945 9.768 o
-9 8 4 42.029 40.734 0.834 10.034 o
-9 8 5 29.082 28.620 0.674 16.292 o
-9 8 6 56.380 54.938 1.066 6.340 o
-9 8 7 4.920 4.705 0.462 66.874 o
-9 8 8 6.641 7.198 0.402 68.983 o
-9 8 9 15.241 14.808 0.472 36.097 o
-9 8 10 22.532 21.322 0.593 22.451 o
-9 8 11 88.404 86.071 1.528 3.094 o
-9 8 12 78.362 78.864 1.468 3.570 o
-9 8 13 2.456 1.699 0.412 97.671 o
-9 8 14 1.160 1.106 0.141 510.824 o
-9 8 15 2.556 2.604 0.181 256.695 o
-9 8 16 23.006 22.719 0.472 25.281 o
-9 8 17 25.308 26.117 0.533 21.255 o
-9 8 18 1.630 1.598 0.201 294.869 o
-9 8 19 7.276 7.509 0.302 86.014 o
-9 8 20 8.567 8.706 0.312 74.913 o
-9 8 21 3.696 3.599 0.241 161.720 o
-9 8 22 5.155 4.996 0.292 111.965 o
-9 8 23 7.471 7.198 0.292 87.992 o
-9 9 1 6.935 6.906 0.412 66.651 o
-9 9 2 1.923 2.101 0.372 117.691 o
-9 9 3 8.006 8.304 0.402 62.825 o
-9 9 4 4.356 4.303 0.362 96.170 o
-9 9 5 18.689 19.221 0.533 27.694 o
-9 9 6 62.456 61.744 1.216 5.181 o
-9 9 7 3.127 3.699 0.352 110.556 o
-9 9 8 10.790 11.309 0.432 48.714 o
-9 9 9 26.012 26.117 0.653 18.232 o
-9 9 10 22.357 21.422 0.583 22.816 o
-9 9 11 22.481 21.422 0.563 23.343 o
-9 9 12 16.950 15.712 0.493 32.602 o
-9 9 13 13.416 14.315 0.965 16.568 o
-9 9 14 4.713 5.408 0.553 51.200 o
-9 9 15 20.489 19.613 0.724 20.058 o
-9 9 16 4.481 4.112 0.553 52.806 o
-9 9 17 3.394 3.408 0.181 213.513 o
-9 9 18 11.925 11.611 0.362 52.984 o
-9 9 19 8.015 7.509 0.302 82.131 o
-9 9 20 6.762 6.313 0.261 102.974 o
-9 9 21 7.007 6.605 0.261 100.058 o
-9 9 22 4.293 4.202 0.241 147.599 o
-9 9 23 0.179 0.201 0.181 569.815 o
-9 10 1 1.104 0.905 0.312 177.470 o
-9 10 2 6.509 6.203 0.362 79.717 o
-9 10 3 0.265 0.905 0.372 139.753 o
-9 10 4 24.059 23.523 0.714 18.139 o
-9 10 5 1.307 1.106 0.362 133.953 o
-9 10 6 2.662 3.207 0.372 107.518 o
-9 10 7 28.421 25.614 0.643 17.609 o
-9 10 8 4.783 4.504 0.372 89.989 o
-9 10 9 43.588 40.734 0.865 9.562 o
-9 10 10 5.428 4.303 0.392 81.755 o
-9 10 11 11.007 10.606 0.442 47.973 o
-9 10 12 6.163 5.800 0.412 71.164 o
-9 10 13 14.321 13.119 0.553 33.194 o
-9 10 14 1.699 1.900 0.472 80.400 o
-9 10 15 1.445 2.694 0.493 74.234 o
-9 10 16 26.081 24.317 0.714 17.272 o
-9 10 17 4.065 4.112 0.452 72.815 o
-9 10 18 7.050 6.806 0.412 66.444 o
-9 10 19 2.744 2.795 0.372 108.434 o
-9 10 20 7.319 7.710 0.412 64.184 o
-9 10 21 15.813 14.908 0.432 37.730 o
-9 10 22 2.715 2.604 0.151 285.103 o
-9 11 1 32.248 31.525 0.724 14.141 o
-9 11 2 43.326 43.036 0.895 9.211 o
-9 11 3 33.733 33.124 0.744 13.297 o
-9 11 4 5.537 5.901 0.352 87.713 o
-9 11 5 4.858 5.308 0.352 93.223 o
-9 11 6 15.279 14.617 0.452 37.392 o
-9 11 7 47.846 46.031 0.935 8.201 o
-9 11 8 13.422 13.008 0.503 37.462 o
-9 11 9 5.566 4.805 0.382 82.513 o
-9 11 10 16.784 15.109 0.583 28.592 o
-9 11 12 8.913 8.806 0.593 38.356 o
-9 11 13 17.165 17.019 0.653 24.695 o
-9 11 14 1.930 2.101 0.503 71.053 o
-9 11 15 6.290 6.313 0.483 57.490 o
-9 11 16 9.600 9.600 0.493 46.300 o
-9 11 17 5.335 5.207 0.412 75.378 o
-9 11 18 1.914 1.196 0.342 139.537 o
-9 11 19 10.918 10.807 0.472 45.045 o
-9 11 20 11.399 11.209 0.462 44.832 o
-9 11 21 0.641 0.804 0.362 143.174 o
-9 12 1 43.037 45.539 2.302 3.035 o
-9 12 2 4.946 6.001 0.553 50.264 o
-9 12 3 10.933 10.917 0.513 41.341 o
-9 12 4 17.192 16.406 0.583 27.792 o
-9 12 5 1.019 1.598 0.452 90.641 o
-9 12 6 23.328 22.015 0.663 19.960 o
-9 12 7 5.601 5.408 0.452 65.721 o
-9 12 8 7.231 7.198 0.513 50.353 o
-9 12 9 9.453 8.806 0.844 22.672 o
-9 12 10 6.487 5.901 0.402 71.845 o
-9 12 11 8.018 7.298 0.472 53.911 o
-9 12 12 9.692 8.706 0.493 46.908 o
-9 12 13 2.336 2.604 0.442 85.464 o
-9 12 14 10.683 9.600 0.543 39.998 o
-9 12 15 6.523 6.313 0.533 49.877 o
-9 12 16 10.378 9.208 0.593 36.520 o
-9 12 18 6.330 6.414 0.422 67.576 o
-9 12 19 0.459 0.201 0.342 166.256 o
-9 12 20 10.901 10.505 0.503 42.560 o
-9 13 1 21.177 20.317 0.603 23.181 o
-9 13 2 33.496 34.230 0.824 12.228 o
-9 13 3 2.103 2.503 0.372 114.532 o
-9 13 4 20.120 19.311 0.583 24.784 o
-9 13 5 16.981 16.919 0.543 29.569 o
-9 13 6 25.505 24.720 0.653 18.712 o
-9 13 7 1.983 1.809 0.352 129.289 o
-9 13 8 6.870 6.806 0.412 67.025 o
-9 13 9 9.351 8.404 0.432 54.903 o
-9 13 10 2.897 2.694 0.352 116.581 o
-9 13 11 4.393 4.805 0.342 100.994 o
-9 13 12 11.221 10.012 0.422 50.174 o
-9 13 13 4.431 4.011 0.362 96.605 o
-9 13 14 0.461 0.392 0.332 174.186 o
-9 13 15 3.094 2.795 0.382 101.897 o
-9 13 16 0.960 0.392 0.402 116.986 o
-9 13 17 6.908 5.901 0.533 49.559 o
-9 13 18 0.857 0.704 0.412 111.379 o
-9 13 19 0.517 0.704 0.372 138.063 o
-9 14 1 1.709 1.900 0.332 144.395 o
-9 14 2 3.903 3.900 0.362 100.349 o
-9 14 3 2.754 2.000 0.342 126.106 o
-9 14 4 2.211 2.503 0.372 113.657 o
-9 14 5 12.043 11.410 0.553 36.486 o
-9 14 6 6.106 6.001 0.513 53.717 o
-9 14 7 10.567 10.505 0.483 44.927 o
-9 14 8 8.261 7.298 0.412 61.999 o
-9 14 9 3.536 3.800 0.352 107.038 o
-9 14 10 12.114 11.209 0.432 46.322 o
-9 14 11 3.322 2.795 0.352 112.616 o
-9 14 12 5.431 5.207 0.372 84.777 o
-9 14 13 3.354 3.006 0.332 120.512 o
-9 14 14 6.452 6.001 0.352 82.764 o
-9 14 15 4.893 4.996 0.352 93.946 o
-9 14 16 0.515 1.196 0.372 135.411 o
-9 14 17 0.288 0.392 0.352 158.431 o
-9 14 18 1.164 1.498 0.412 106.454 o
-9 15 1 10.738 10.405 0.583 36.258 o
-9 15 2 4.235 5.207 0.784 29.229 o
-9 15 3 7.102 7.298 0.392 69.061 o
-9 15 4 10.270 10.304 0.402 54.148 o
-9 15 5 2.306 2.503 0.332 133.739 o
-9 15 6 30.380 28.328 0.674 15.918 o
-9 15 7 0.159 0.101 0.322 193.639 o
-9 15 8 7.295 7.911 0.382 69.112 o
-9 15 9 12.187 12.013 0.422 46.357 o
-9 15 10 3.998 3.599 0.362 100.721 o
-9 15 11 3.928 4.202 0.503 62.449 o
-9 15 12 18.344 16.718 0.543 28.533 o
-9 15 13 0.241 0.101 0.312 204.051 o
-9 15 14 1.526 1.196 0.322 159.172 o
-9 15 15 1.175 1.498 0.322 162.252 o
-9 15 16 1.296 2.000 0.362 129.433 o
-9 15 17 13.220 12.908 0.483 39.204 o
-9 16 1 1.835 2.202 0.442 88.750 o
-9 16 2 7.581 8.002 0.392 66.246 o
-9 16 3 7.862 6.906 0.372 70.684 o
-9 16 4 22.684 22.820 0.593 21.966 o
-9 16 5 8.076 8.203 0.382 65.948 o
-9 16 6 4.255 4.112 0.352 100.834 o
-9 16 7 1.888 2.000 0.422 96.238 o
-9 16 8 1.638 1.397 0.322 156.005 o
-9 16 9 4.225 4.011 0.332 108.764 o
-9 16 10 7.509 7.107 0.372 71.628 o
-9 16 12 7.963 7.007 0.362 71.942 o
-9 16 13 0.920 0.804 0.312 181.931 o
-9 16 14 2.234 2.604 0.362 117.872 o
-9 16 15 6.193 5.901 0.493 56.636 o
-9 17 1 14.879 15.511 0.603 28.945 o
-9 17 2 10.844 9.912 0.412 52.157 o
-9 17 3 6.258 5.901 0.352 83.974 o
-9 17 4 1.790 1.196 0.342 141.010 o
-9 17 5 12.269 10.706 0.452 44.695 o
-9 17 6 6.800 5.800 0.362 79.309 o
-9 17 7 5.623 5.308 0.342 91.627 o
-9 17 8 0.748 1.106 0.302 192.904 o
-9 17 9 1.996 1.699 0.312 156.048 o
-9 17 10 0.784 0.704 0.332 166.158 o
-9 17 11 18.503 16.818 0.583 26.695 o
-9 17 12 3.866 3.498 0.342 109.654 o
-9 17 13 2.545 2.302 0.322 138.058 o
-9 18 2 4.842 4.906 0.352 94.526 o
-9 18 3 1.760 2.101 0.442 89.359 o
-9 18 4 4.574 4.112 0.332 105.705 o
-9 18 5 1.794 1.900 0.312 157.566 o
-9 18 6 0.981 0.905 0.312 179.778 o
-9 18 7 0.207 0.804 0.312 196.746 o
-9 18 8 3.535 3.106 0.412 87.996 o
-9 18 9 4.662 4.504 0.342 100.189 o
-9 18 10 2.400 2.403 0.332 133.253 o
-9 18 11 1.161 0.804 0.302 187.329 o
-9 19 1 1.324 1.005 0.281 203.144 o
-9 19 2 3.837 3.599 0.402 88.331 o
-9 19 3 1.876 1.598 0.342 137.643 o
-9 19 4 2.323 2.604 0.312 145.171 o
-9 19 5 7.014 6.203 0.372 75.369 o
-9 19 6 8.051 7.298 0.372 69.279 o
-9 19 7 0.360 0.392 0.362 149.193 o
-8 0 1 25.348 24.921 0.412 24.484 o
-8 0 2 0.224 0.493 0.181 536.354 o
-8 0 3 56.182 57.853 0.744 7.591 o
-8 0 4 38.897 38.029 0.533 13.735 o
-8 0 5 254.968 258.304 2.483 0.599 o
-8 0 6 129.843 132.304 1.468 1.938 o
-8 0 7 3.794 4.011 0.261 145.460 o
-8 0 8 15.760 18.819 0.422 35.865 o
-8 0 9 57.285 59.050 0.985 6.438 o
-8 0 10 149.523 149.826 2.282 1.291 o
-8 0 11 196.231 195.756 3.136 0.756 o
-8 0 12 35.586 39.537 0.784 11.732 o
-8 0 13 0.424 1.196 0.352 151.000 o
-8 0 14 2.201 2.905 0.362 116.863 o
-8 0 15 0.177 0.201 0.312 204.373 o
-8 0 16 0.360 0.493 0.342 165.518 o
-8 0 17 0.188 0.704 0.382 134.726 o
-8 0 18 0.178 0.905 0.402 121.311 o
-8 0 19 79.734 84.362 1.649 3.148 o
-8 0 20 1.403 1.196 0.342 145.787 o
-8 0 21 3.060 3.006 0.362 109.526 o
-8 0 22 4.469 5.207 0.382 86.898 o
-8 0 23 16.778 17.311 0.583 27.763 o
-8 0 24 0.185 0.000 0.362 154.065 o
-8 0 25 6.381 6.705 0.372 76.967 o
-8 0 26 0.282 0.101 0.312 203.089 o
-8 1 1 126.491 129.509 0.965 2.276 o
-8 1 2 275.034 282.330 1.960 0.563 o
-8 1 3 112.747 116.099 0.915 2.737 o
-8 1 4 33.560 35.034 0.372 17.848 o
-8 1 5 352.255 352.277 2.352 0.364 o
-8 1 6 343.981 340.174 2.352 0.381 o
-8 1 7 132.215 132.203 1.096 2.092 o
-8 1 8 37.860 38.934 0.432 14.876 o
-8 1 9 37.730 39.437 0.513 14.063 o
-8 1 10 7.810 9.208 0.261 86.517 o
-8 1 11 6.903 7.811 0.231 103.794 o
-8 1 12 88.449 92.666 1.116 3.585 o
-8 1 13 116.427 121.899 1.458 2.223 o
-8 1 14 3.400 3.800 0.201 192.720 o
-8 1 15 10.428 11.711 0.292 64.815 o
-8 1 16 14.046 15.009 0.332 47.199 o
-8 1 17 33.483 35.727 0.553 15.491 o
-8 1 18 7.766 8.203 0.271 87.667 o
-8 1 19 27.809 30.229 0.553 18.662 o
-8 1 20 8.750 8.907 0.322 72.058 o
-8 1 21 7.095 7.911 0.281 90.341 o
-8 1 22 5.784 6.313 0.271 107.821 o
-8 1 23 0.685 0.804 0.231 309.516 o
-8 1 24 2.474 3.106 0.302 146.201 o
-8 1 25 1.681 1.699 0.241 231.505 o
-8 1 26 6.696 7.198 0.271 97.612 o
-8 2 1 142.790 145.010 1.106 1.840 o
-8 2 2 41.463 43.940 0.452 12.935 o
-8 2 3 80.232 82.060 0.714 4.800 o
-8 2 4 12.918 13.712 0.241 58.544 o
-8 2 5 97.648 99.180 0.834 3.489 o
-8 2 6 20.213 21.221 0.322 33.436 o
-8 2 7 28.060 29.625 0.392 21.686 o
-8 2 8 117.136 116.802 1.257 2.398 o
-8 2 9 17.670 18.015 0.332 38.432 o
-8 2 10 98.346 101.181 1.206 3.044 o
-8 2 11 16.675 17.914 0.352 38.954 o
-8 2 12 3.683 4.403 0.201 179.508 o
-8 2 13 50.807 51.440 0.684 8.941 o
-8 2 14 0.546 0.704 0.181 473.756 o
-8 2 15 51.318 51.741 0.714 8.691 o
-8 2 16 0.733 1.297 0.241 275.130 o
-8 2 17 22.161 23.825 0.432 26.695 o
-8 2 18 16.825 18.819 0.372 37.084 o
-8 2 19 15.404 17.019 0.382 39.820 o
-8 2 20 2.796 3.408 0.261 165.695 o
-8 2 21 9.680 10.706 0.312 66.640 o
-8 2 22 8.428 8.203 0.292 80.261 o
-8 2 23 0.855 1.106 0.221 312.803 o
-8 2 24 2.759 3.106 0.261 169.043 o
-8 2 25 13.368 14.104 0.382 45.608 o
-8 2 26 3.855 4.011 0.251 150.064 o
-8 3 1 136.518 138.808 1.056 1.991 o
-8 3 2 182.667 186.850 1.327 1.194 o
-8 3 3 145.367 144.819 1.116 1.803 o
-8 3 4 62.772 64.749 0.563 7.142 o
-8 3 5 119.573 118.994 0.945 2.529 o
-8 3 6 97.812 95.069 0.854 3.535 o
-8 3 7 42.151 42.935 0.503 12.510 o
-8 3 8 131.276 128.303 1.397 1.983 o
-8 3 9 16.138 16.305 0.352 41.002 o
-8 3 10 4.474 4.805 0.251 136.241 o
-8 3 11 84.522 85.267 1.096 3.894 o
-8 3 12 117.022 120.401 1.438 2.240 o
-8 3 13 11.606 12.606 0.271 61.612 o
-8 3 14 12.043 12.415 0.271 60.532 o
-8 3 15 13.501 14.416 0.352 47.387 o
-8 3 16 26.661 27.926 0.462 21.596 o
-8 3 17 31.150 33.827 0.533 16.925 o
-8 3 18 9.131 10.706 0.342 64.393 o
-8 3 19 9.419 10.917 0.372 59.198 o
-8 3 20 10.045 11.309 0.342 60.589 o
-8 3 21 2.729 3.207 0.241 183.951 o
-8 3 22 17.732 18.417 0.402 34.726 o
-8 3 23 10.761 11.209 0.312 62.164 o
-8 3 24 12.913 13.913 0.332 50.781 o
-8 3 25 1.266 1.598 0.261 220.632 o
-8 3 26 3.718 3.498 0.231 168.549 o
-8 4 1 203.621 199.757 1.417 1.011 o
-8 4 2 76.043 75.868 0.653 5.353 o
-8 4 3 62.538 61.945 0.543 7.375 o
-8 4 4 62.198 60.447 0.553 7.466 o
-8 4 5 130.974 126.795 1.076 2.167 o
-8 4 6 0.374 0.493 0.111 1052.410 o
-8 4 7 10.509 10.304 0.251 72.168 o
-8 4 8 21.803 21.010 0.372 30.138 o
-8 4 9 17.139 17.411 0.362 38.129 o
-8 4 10 30.347 31.123 0.533 17.767 o
-8 4 11 126.133 125.106 1.538 1.999 o
-8 4 12 47.328 45.137 0.684 9.950 o
-8 4 13 3.943 4.202 0.312 118.486 o
-8 4 14 13.415 13.611 0.342 49.185 o
-8 4 15 64.203 65.654 0.895 5.971 o
-8 4 16 13.024 14.104 0.352 48.677 o
-8 4 17 9.749 10.113 0.292 70.258 o
-8 4 18 7.543 8.102 0.322 79.016 o
-8 4 19 1.295 1.498 0.241 248.316 o
-8 4 20 2.094 2.403 0.261 189.380 o
-8 4 21 6.818 7.107 0.271 97.084 o
-8 4 22 8.215 8.404 0.322 75.327 o
-8 4 23 2.984 3.106 0.271 158.225 o
-8 4 24 6.861 7.007 0.271 97.134 o
-8 4 25 3.554 3.800 0.231 168.792 o
-8 4 26 8.357 8.203 0.302 78.763 o
-8 5 1 13.323 13.913 0.372 46.658 o
-8 5 2 34.099 33.636 0.623 14.705 o
-8 5 3 11.228 12.114 0.442 46.184 o
-8 5 4 51.570 50.042 0.784 8.393 o
-8 5 5 19.277 19.020 0.483 29.313 o
-8 5 6 120.715 118.893 1.749 1.981 o
-8 5 7 213.722 202.462 2.041 0.865 o
-8 5 8 21.287 20.116 0.352 31.800 o
-8 5 9 23.301 23.825 0.422 26.107 o
-8 5 10 39.015 39.025 0.563 13.275 o
-8 5 11 6.069 6.504 0.261 107.716 o
-8 5 12 97.214 97.883 1.327 2.981 o
-8 5 13 2.853 3.106 0.261 167.358 o
-8 5 14 16.886 18.708 0.422 34.581 o
-8 5 15 18.499 19.120 0.412 32.993 o
-8 5 16 9.334 10.304 0.352 63.008 o
-8 5 17 27.785 29.525 0.553 18.825 o
-8 5 18 12.149 13.219 0.412 46.199 o
-8 5 19 32.501 33.023 0.643 14.996 o
-8 5 20 3.070 3.207 0.271 156.085 o
-8 5 21 15.724 15.712 0.372 40.931 o
-8 5 22 26.381 26.921 0.533 20.498 o
-8 5 23 6.843 6.414 0.271 99.332 o
-8 5 24 13.464 13.219 0.382 46.252 o
-8 5 25 2.202 2.101 0.332 137.199 o
-8 6 1 67.127 66.659 1.116 5.092 o
-8 6 2 227.410 218.476 3.096 0.648 o
-8 6 3 146.060 138.617 2.031 1.459 o
-8 6 4 27.683 27.323 0.643 17.566 o
-8 6 5 4.423 4.403 0.342 102.177 o
-8 6 6 16.871 16.215 0.483 32.939 o
-8 6 7 17.892 17.411 0.543 28.617 o
-8 6 8 5.359 5.509 0.332 95.507 o
-8 6 9 39.081 40.231 0.593 12.817 o
-8 6 10 10.048 9.711 0.231 78.283 o
-8 6 11 137.247 135.802 1.729 1.693 o
-8 6 12 39.920 39.336 0.613 12.533 o
-8 6 13 2.851 2.795 0.261 170.204 o
-8 6 14 1.704 2.000 0.231 238.464 o
-8 6 15 26.968 28.922 0.533 19.727 o
-8 6 16 1.363 1.598 0.251 230.432 o
-8 6 17 32.262 32.129 0.633 15.350 o
-8 6 18 23.392 24.116 0.523 23.149 o
-8 6 19 3.883 4.705 0.312 116.733 o
-8 6 20 14.329 15.109 0.422 40.299 o
-8 6 21 9.697 9.912 0.382 58.539 o
-8 6 22 6.173 6.504 0.402 71.888 o
-8 6 23 6.304 6.313 0.302 95.359 o
-8 6 24 5.648 5.408 0.332 94.019 o
-8 6 25 6.811 7.007 0.312 87.701 o
-8 7 1 0.169 0.302 0.292 231.183 o
-8 7 2 16.834 16.305 0.533 30.436 o
-8 7 3 41.860 43.136 0.975 8.797 o
-8 7 4 8.069 9.500 0.563 41.687 o
-8 7 5 28.096 29.223 0.744 15.292 o
-8 7 6 19.659 19.914 0.553 25.964 o
-8 7 7 130.661 127.499 2.061 1.633 o
-8 7 8 24.490 24.720 0.613 20.083 o
-8 7 9 60.651 60.849 1.136 5.579 o
-8 7 10 83.084 78.361 1.176 3.946 o
-8 7 11 7.824 8.203 0.221 97.628 o
-8 7 12 3.744 3.800 0.221 171.622 o
-8 7 13 28.714 28.128 0.483 20.059 o
-8 7 14 25.514 25.514 0.483 22.497 o
-8 7 15 16.246 16.919 0.392 38.108 o
-8 7 16 32.379 32.732 0.613 15.509 o
-8 7 17 4.258 4.011 0.271 134.368 o
-8 7 18 0.355 0.493 0.251 292.157 o
-8 7 19 5.142 5.097 0.312 104.734 o
-8 7 20 1.498 1.900 0.281 188.872 o
-8 7 21 8.141 8.505 0.332 73.648 o
-8 7 22 14.162 14.617 0.412 41.612 o
-8 7 23 1.317 1.397 0.241 249.345 o
-8 7 24 9.878 9.309 0.352 62.862 o
-8 8 1 132.934 131.811 2.332 1.456 o
-8 8 2 4.430 4.996 0.392 84.825 o
-8 8 3 3.761 3.699 0.462 72.221 o
-8 8 4 2.003 1.699 0.312 155.943 o
-8 8 5 57.966 57.944 1.066 6.112 o
-8 8 6 94.992 92.173 1.538 2.852 o
-8 8 7 92.013 87.368 1.498 3.030 o
-8 8 8 4.107 4.011 0.372 95.275 o
-8 8 9 35.694 34.521 0.764 12.448 o
-8 8 10 13.130 13.812 0.553 34.039 o
-8 8 11 37.063 36.532 0.834 11.215 o
-8 8 12 61.603 57.853 0.774 6.922 o
-8 8 13 2.557 3.106 0.181 246.670 o
-8 8 14 38.663 38.733 0.643 12.606 o
-8 8 15 16.399 16.215 0.372 39.521 o
-8 8 16 78.401 77.657 1.136 4.226 o
-8 8 17 5.040 4.805 0.261 125.400 o
-8 8 18 7.949 8.404 0.332 74.658 o
-8 8 19 17.719 18.417 0.442 32.852 o
-8 8 20 2.895 3.106 0.241 181.514 o
-8 8 21 4.664 4.705 0.292 117.673 o
-8 8 22 6.543 6.705 0.302 92.605 o
-8 8 23 12.021 11.902 0.362 52.416 o
-8 8 24 0.750 0.905 0.281 219.570 o
-8 9 1 27.334 29.022 0.694 16.443 o
-8 9 2 67.784 67.253 1.156 4.929 o
-8 9 3 1.287 1.397 0.292 188.746 o
-8 9 4 32.609 33.425 0.734 13.667 o
-8 9 5 15.124 14.204 0.513 34.187 o
-8 9 6 48.821 47.941 0.975 7.755 o
-8 9 7 111.405 105.885 1.880 2.099 o
-8 9 8 25.088 24.720 0.623 19.575 o
-8 9 9 15.753 15.210 0.493 34.119 o
-8 9 10 53.123 53.340 1.136 6.337 o
-8 9 11 23.936 24.116 0.684 18.772 o
-8 9 12 2.007 2.503 0.352 125.584 o
-8 9 13 10.597 11.410 0.462 46.029 o
-8 9 14 0.879 0.804 0.141 587.084 o
-8 9 15 23.976 23.111 0.472 24.479 o
-8 9 16 17.942 16.818 0.402 35.439 o
-8 9 17 16.843 16.718 0.422 35.826 o
-8 9 18 5.513 5.609 0.251 120.106 o
-8 9 19 12.929 12.506 0.372 48.845 o
-8 9 20 1.684 1.900 0.211 269.012 o
-8 9 21 0.730 1.106 0.201 369.069 o
-8 9 22 1.855 2.302 0.221 240.614 o
-8 9 23 8.051 7.710 0.352 72.047 o
-8 10 1 0.645 0.704 0.281 225.499 o
-8 10 2 14.288 13.712 0.432 40.707 o
-8 10 3 35.224 34.933 0.764 12.506 o
-8 10 4 29.503 28.620 0.694 15.811 o
-8 10 5 29.635 30.229 0.684 15.687 o
-8 10 6 17.389 17.311 0.483 31.859 o
-8 10 7 7.015 7.298 0.352 77.174 o
-8 10 8 2.379 2.503 0.322 138.843 o
-8 10 9 5.516 5.700 0.432 69.489 o
-8 10 10 7.196 7.007 0.583 42.511 o
-8 10 11 34.431 31.525 0.764 13.065 o
-8 10 12 49.451 47.740 1.005 7.532 o
-8 10 13 35.388 33.727 0.824 11.901 o
-8 10 14 0.625 0.804 0.392 123.703 o
-8 10 15 0.215 0.493 0.372 142.692 o
-8 10 16 7.111 7.509 0.241 100.930 o
-8 10 17 10.363 10.214 0.281 69.036 o
-8 10 18 5.922 5.901 0.251 114.751 o
-8 10 19 9.766 9.600 0.322 66.914 o
-8 10 20 9.039 8.806 0.312 72.715 o
-8 10 21 11.441 11.611 0.352 55.194 o
-8 10 22 2.271 2.302 0.201 250.102 o
-8 10 23 4.060 4.011 0.261 141.845 o
-8 11 1 9.007 9.108 0.372 63.074 o
-8 11 2 16.203 16.114 0.452 35.333 o
-8 11 3 25.883 25.323 0.613 19.324 o
-8 11 4 15.058 15.109 0.462 36.744 o
-8 11 5 6.516 6.001 0.372 77.897 o
-8 11 6 59.622 56.144 1.106 5.906 o
-8 11 7 26.140 25.413 0.643 18.535 o
-8 11 8 50.145 48.333 1.015 7.383 o
-8 11 9 11.897 11.410 0.452 44.729 o
-8 11 10 15.968 15.511 0.503 33.181 o
-8 11 11 14.919 14.104 0.483 36.291 o
-8 11 12 28.181 25.323 0.694 16.779 o
-8 11 13 21.576 20.618 0.643 21.661 o
-8 11 14 14.005 13.119 0.543 34.122 o
-8 11 15 0.071 0.392 0.372 144.988 o
-8 11 16 0.484 0.493 0.352 154.961 o
-8 11 17 7.264 7.107 0.412 65.285 o
-8 11 18 0.268 0.704 0.362 148.375 o
-8 11 19 0.821 1.196 0.402 114.914 o
-8 11 20 0.163 0.392 0.111 1249.870 o
-8 11 21 5.182 5.509 0.271 116.629 o
-8 11 22 1.942 1.900 0.171 319.950 o
-8 12 1 7.900 8.615 0.462 54.061 o
-8 12 2 4.056 4.011 0.462 70.708 o
-8 12 3 4.705 5.308 0.432 73.007 o
-8 12 4 13.911 13.712 0.483 37.777 o
-8 12 5 20.613 19.914 0.553 25.314 o
-8 12 6 13.389 13.611 0.442 41.405 o
-8 12 7 26.690 25.122 0.643 18.373 o
-8 12 8 0.136 0.201 0.322 193.050 o
-8 12 9 4.214 4.202 0.372 94.076 o
-8 12 10 4.407 4.202 0.382 89.866 o
-8 12 11 2.927 2.503 0.372 108.156 o
-8 12 12 2.314 2.302 0.362 118.482 o
-8 12 13 3.839 4.011 0.362 100.407 o
-8 12 14 6.282 6.102 0.372 78.698 o
-8 12 15 2.934 2.403 0.332 127.564 o
-8 12 16 3.495 3.699 0.382 96.505 o
-8 12 17 12.537 12.214 0.503 39.089 o
-8 12 18 2.849 2.302 0.382 105.226 o
-8 12 19 2.112 2.604 0.412 97.035 o
-8 12 20 12.730 12.214 0.633 30.316 o
-8 12 21 5.347 4.504 0.382 84.279 o
-8 13 1 12.298 11.802 0.432 45.466 o
-8 13 2 34.263 33.827 0.754 12.964 o
-8 13 3 16.636 14.908 0.452 35.535 o
-8 13 4 7.841 7.811 0.382 67.391 o
-8 13 5 18.232 17.210 0.513 29.738 o
-8 13 6 38.047 35.034 0.774 11.796 o
-8 13 7 2.164 2.403 0.362 119.352 o
-8 13 8 11.028 10.214 0.442 48.304 o
-8 13 9 15.291 14.717 0.523 33.172 o
-8 13 10 3.869 3.408 0.372 98.611 o
-8 13 11 7.268 6.605 0.382 71.589 o
-8 13 12 24.349 22.820 0.633 20.089 o
-8 13 13 7.655 6.705 0.372 71.840 o
-8 13 14 12.594 11.410 0.452 43.579 o
-8 13 15 10.513 10.304 0.432 50.275 o
-8 13 16 5.329 4.996 0.372 85.819 o
-8 13 17 15.776 15.210 0.493 34.094 o
-8 13 18 6.792 6.806 0.442 62.036 o
-8 13 19 2.993 3.599 0.402 92.811 o
-8 13 20 4.014 4.504 0.553 53.313 o
-8 14 1 4.610 4.202 0.372 91.792 o
-8 14 2 2.921 2.905 0.362 110.989 o
-8 14 3 13.246 13.913 0.483 38.504 o
-8 14 4 6.424 6.001 0.412 69.886 o
-8 14 5 2.341 2.503 0.342 127.724 o
-8 14 6 4.105 3.599 0.372 96.538 o
-8 14 7 9.706 9.108 0.432 53.284 o
-8 14 8 28.996 26.419 0.724 15.788 o
-8 14 9 1.900 1.809 0.442 89.385 o
-8 14 10 28.254 26.519 0.784 14.941 o
-8 14 11 9.777 9.309 0.543 41.390 o
-8 14 12 15.901 15.009 0.493 34.068 o
-8 14 13 4.313 4.112 0.352 100.443 o
-8 14 14 1.987 1.809 0.352 129.243 o
-8 14 15 1.818 1.699 0.322 151.278 o
-8 14 16 1.009 0.905 0.322 169.804 o
-8 14 17 2.669 2.604 0.342 123.977 o
-8 14 18 9.950 9.208 0.402 56.264 o
-8 14 19 0.887 0.905 0.352 146.890 o
-8 15 1 25.229 24.317 0.674 18.453 o
-8 15 2 5.241 5.609 0.774 29.179 o
-8 15 3 13.407 12.807 0.603 31.237 o
-8 15 4 10.131 9.500 0.412 54.253 o
-8 15 5 7.990 7.298 0.382 67.757 o
-8 15 6 5.677 5.308 0.372 83.324 o
-8 15 7 9.004 8.505 0.392 61.095 o
-8 15 8 2.188 1.900 0.322 144.975 o
-8 15 9 21.132 18.919 0.543 25.649 o
-8 15 10 4.283 3.900 0.362 97.883 o
-8 15 11 16.857 15.612 0.493 32.747 o
-8 15 12 5.610 5.207 0.362 86.507 o
-8 15 13 0.452 0.493 0.312 194.778 o
-8 15 14 3.586 3.498 0.412 86.779 o
-8 15 15 1.878 1.900 0.452 85.910 o
-8 15 16 1.919 1.397 0.322 151.970 o
-8 15 17 15.905 14.908 0.503 33.560 o
-8 15 18 4.516 4.202 0.372 92.324 o
-8 16 1 12.826 14.315 1.247 11.088 o
-8 16 2 35.148 33.425 0.764 12.688 o
-8 16 3 5.504 5.901 0.372 82.734 o
-8 16 4 2.168 2.101 0.322 143.940 o
-8 16 5 11.419 11.309 0.402 50.452 o
-8 16 6 17.035 16.114 0.503 31.812 o
-8 16 7 11.859 12.013 0.432 46.057 o
-8 16 8 2.062 2.503 0.382 110.186 o
-8 16 9 1.460 1.900 0.452 87.823 o
-8 16 10 7.434 6.705 0.372 72.690 o
-8 16 11 2.216 2.101 0.292 164.596 o
-8 16 12 2.514 2.202 0.312 145.301 o
-8 16 13 1.621 1.397 0.312 164.222 o
-8 16 14 4.461 4.996 0.352 96.602 o
-8 16 15 10.913 10.917 0.412 50.917 o
-8 16 16 4.745 4.403 0.362 93.518 o
-8 17 1 4.119 4.303 0.412 82.388 o
-8 17 2 14.408 14.104 0.462 38.217 o
-8 17 3 1.954 2.503 0.312 150.855 o
-8 17 4 3.875 3.699 0.372 97.654 o
-8 17 5 0.919 1.397 0.342 150.791 o
-8 17 6 0.477 0.905 0.422 108.409 o
-8 17 7 2.629 2.202 0.322 137.660 o
-8 17 8 2.140 2.202 0.322 143.651 o
-8 17 9 4.941 4.011 0.352 96.683 o
-8 17 10 3.531 3.408 0.322 121.633 o
-8 17 11 7.729 7.399 0.372 70.265 o
-8 17 12 8.330 7.811 0.382 65.759 o
-8 17 13 0.360 0.201 0.392 128.926 o
-8 17 14 0.392 0.392 0.302 209.658 o
-8 18 1 6.633 6.203 0.362 79.155 o
-8 18 2 5.688 5.408 0.332 93.772 o
-8 18 3 7.614 7.399 0.352 74.421 o
-8 18 4 7.383 7.298 0.462 56.758 o
-8 18 5 1.580 1.699 0.322 154.656 o
-8 18 6 1.461 1.498 0.312 166.014 o
-8 18 7 0.288 0.603 0.322 185.813 o
-8 18 8 0.738 0.804 0.292 208.372 o
-8 18 9 0.190 0.302 0.422 112.545 o
-8 18 10 0.410 1.005 0.392 124.729 o
-8 18 11 2.924 3.106 0.312 134.686 o
-8 18 12 0.297 0.302 0.302 213.254 o
-8 19 1 9.980 9.309 0.372 59.885 o
-8 19 2 8.094 7.399 0.372 68.945 o
-8 19 3 1.545 1.598 0.402 108.072 o
-8 19 4 1.369 1.106 0.322 162.293 o
-8 19 5 2.510 2.403 0.312 144.041 o
-8 19 6 2.250 2.000 0.281 172.881 o
-8 19 7 1.252 1.297 0.281 201.347 o
-8 19 8 9.861 10.113 0.523 42.550 o
-8 19 9 1.741 2.403 0.312 154.615 o
-8 20 1 0.354 0.302 0.322 187.515 o
-8 20 2 7.421 7.610 0.493 52.174 o
-8 20 3 0.018 0.201 0.432 108.957 o
-8 20 4 5.788 6.906 0.382 76.859 o
-7 0 1 133.458 137.612 1.387 1.894 o
-7 0 2 198.674 205.558 2.011 0.928 o
-7 0 3 3.115 3.699 0.201 201.113 o
-7 0 4 164.817 167.237 1.679 1.315 o
-7 0 5 37.845 38.130 0.543 13.914 o
-7 0 6 64.774 67.554 0.794 6.158 o
-7 0 7 180.380 184.749 1.870 1.104 o
-7 0 8 61.777 67.052 0.865 6.199 o
-7 0 9 540.584 526.420 5.348 0.145 o
-7 0 10 241.302 241.396 3.056 0.594 o
-7 0 11 23.413 24.116 0.533 22.862 o
-7 0 12 1.977 2.403 0.292 166.087 o
-7 0 13 1.108 1.598 0.261 225.311 o
-7 0 14 3.182 4.011 0.302 131.924 o
-7 0 15 8.575 9.208 0.372 64.270 o
-7 0 16 67.002 67.856 1.267 4.653 o
-7 0 17 2.363 2.795 0.312 143.410 o
-7 0 18 48.559 49.841 0.995 7.573 o
-7 0 19 16.312 17.914 0.553 29.248 o
-7 0 20 59.754 59.542 1.236 5.324 o
-7 0 21 4.773 4.604 0.422 76.418 o
-7 0 22 21.372 23.523 0.613 21.902 o
-7 0 23 5.654 6.001 0.372 81.783 o
-7 0 24 12.106 12.214 0.422 46.322 o
-7 0 25 1.330 1.196 0.432 97.746 o
-7 1 1 98.251 101.874 0.784 3.469 o
-7 1 2 758.539 749.601 4.845 0.085 o
-7 1 3 93.657 94.274 0.744 3.824 o
-7 1 4 56.912 56.949 0.503 8.504 o
-7 1 5 334.489 327.357 2.151 0.409 o
-7 1 6 71.948 76.159 0.623 5.689 o
-7 1 7 36.859 39.638 0.392 15.465 o
-7 1 8 58.573 61.050 0.563 7.819 o
-7 1 9 39.617 40.935 0.452 13.854 o
-7 1 10 62.354 63.252 0.734 6.737 o
-7 1 11 12.533 13.511 0.322 53.008 o
-7 1 12 33.660 35.225 0.583 15.123 o
-7 1 13 3.416 4.504 0.211 177.597 o
-7 1 14 26.281 28.419 0.432 22.307 o
-7 1 15 16.331 17.512 0.342 40.312 o
-7 1 16 6.696 7.610 0.281 93.758 o
-7 1 17 104.679 105.282 1.247 2.792 o
-7 1 18 0.326 0.804 0.211 386.263 o
-7 1 19 9.181 9.500 0.312 70.757 o
-7 1 20 2.425 2.403 0.271 174.028 o
-7 1 21 0.924 1.598 0.292 194.488 o
-7 1 22 0.827 1.005 0.231 296.494 o
-7 1 23 3.578 3.900 0.261 149.316 o
-7 1 24 2.415 2.604 0.221 217.610 o
-7 1 25 4.446 4.303 0.281 126.015 o
-7 1 26 7.195 7.298 0.281 91.601 o
-7 2 1 187.600 186.950 1.327 1.160 o
-7 2 2 44.168 46.735 0.432 12.054 o
-7 2 3 230.611 231.283 1.618 0.793 o
-7 2 4 10.788 12.315 0.201 72.454 o
-7 2 5 106.488 107.081 0.865 3.057 o
-7 2 6 143.403 143.513 1.086 1.849 o
-7 2 7 67.872 71.153 0.653 6.136 o
-7 2 8 27.649 29.324 0.362 22.567 o
-7 2 9 18.580 19.020 0.271 38.987 o
-7 2 10 10.577 11.711 0.251 69.028 o
-7 2 11 12.244 12.707 0.302 56.628 o
-7 2 12 71.720 77.366 0.985 4.878 o
-7 2 13 44.887 46.444 0.633 10.600 o
-7 2 14 181.861 186.448 2.121 1.035 o
-7 2 15 32.220 33.827 0.493 17.097 o
-7 2 16 49.044 51.641 0.714 9.010 o
-7 2 17 10.168 10.917 0.281 68.434 o
-7 2 18 87.988 87.871 1.126 3.671 o
-7 2 19 33.877 35.928 0.593 14.819 o
-7 2 20 5.310 6.414 0.281 108.125 o
-7 2 21 4.981 5.408 0.312 104.771 o
-7 2 22 23.793 25.021 0.452 24.501 o
-7 2 23 0.033 0.201 0.211 444.771 o
-7 2 25 3.867 3.900 0.271 139.904 o
-7 2 26 3.170 3.207 0.221 189.976 o
-7 3 1 70.690 73.757 0.583 5.958 o
-7 3 2 117.850 122.392 0.885 2.565 o
-7 3 3 27.753 27.715 0.292 24.263 o
-7 3 4 23.102 23.624 0.302 29.663 o
-7 3 5 244.548 245.899 1.699 0.712 o
-7 3 6 69.490 67.353 0.583 6.325 o
-7 3 7 295.113 300.837 2.071 0.497 o
-7 3 8 25.087 25.413 0.342 26.151 o
-7 3 9 140.506 139.612 1.427 1.773 o
-7 3 10 3.404 3.699 0.221 179.439 o
-7 3 11 11.863 12.606 0.302 57.834 o
-7 3 12 96.317 96.285 1.106 3.285 o
-7 3 13 11.626 12.606 0.281 60.539 o
-7 3 14 10.938 11.711 0.271 65.372 o
-7 3 15 36.426 38.130 0.533 14.431 o
-7 3 16 12.776 13.219 0.312 53.650 o
-7 3 17 1.467 1.598 0.241 240.372 o
-7 3 18 6.106 7.198 0.261 104.629 o
-7 3 19 26.391 27.615 0.483 21.403 o
-7 3 20 4.597 4.303 0.281 124.426 o
-7 3 21 6.418 6.605 0.281 99.000 o
-7 3 22 11.204 11.510 0.322 59.215 o
-7 3 23 0.725 0.804 0.261 251.357 o
-7 3 24 1.192 1.397 0.231 269.978 o
-7 3 25 0.988 1.106 0.221 305.325 o
-7 3 26 10.157 10.012 0.312 66.178 o
-7 4 1 169.083 169.036 1.176 1.402 o
-7 4 2 403.464 402.018 2.734 0.281 o
-7 4 3 104.108 100.477 0.804 3.279 o
-7 4 4 44.539 42.734 0.382 12.765 o
-7 4 5 34.355 32.631 0.332 18.486 o
-7 4 6 130.156 126.996 0.985 2.223 o
-7 4 7 309.057 300.646 2.312 0.461 o
-7 4 8 39.892 39.638 0.452 13.963 o
-7 4 9 6.661 7.007 0.231 109.114 o
-7 4 10 51.783 51.741 0.744 8.472 o
-7 4 11 16.699 17.512 0.402 36.565 o
-7 4 12 139.091 137.813 1.699 1.677 o
-7 4 13 23.996 24.921 0.422 25.187 o
-7 4 14 30.238 32.129 0.472 18.576 o
-7 4 15 7.189 7.911 0.241 98.870 o
-7 4 16 29.183 30.922 0.472 19.337 o
-7 4 17 5.843 6.504 0.251 112.718 o
-7 4 18 24.545 26.519 0.442 23.756 o
-7 4 19 14.666 15.421 0.362 43.557 o
-7 4 20 5.015 5.308 0.261 123.017 o
-7 4 21 32.097 34.230 0.553 16.215 o
-7 4 22 3.883 4.011 0.261 144.232 o
-7 4 23 3.464 3.498 0.241 166.672 o
-7 4 24 12.359 13.511 0.342 51.639 o
-7 4 25 2.467 2.795 0.261 177.505 o
-7 4 26 0.996 0.704 0.231 295.580 o
-7 5 1 188.971 185.553 1.920 1.042 o
-7 5 2 112.119 115.194 1.337 2.450 o
-7 5 3 220.380 219.772 2.292 0.772 o
-7 5 4 102.037 99.984 1.186 2.983 o
-7 5 5 20.292 20.719 0.452 28.852 o
-7 5 6 126.042 121.397 1.176 2.244 o
-7 5 7 30.482 30.118 0.342 20.979 o
-7 5 8 55.907 54.345 0.684 8.083 o
-7 5 9 26.230 25.725 0.432 23.165 o
-7 5 10 10.149 10.304 0.292 68.351 o
-7 5 11 6.925 7.298 0.261 98.163 o
-7 5 12 89.452 91.168 1.196 3.464 o
-7 5 13 21.479 21.915 0.462 27.028 o
-7 5 14 8.221 9.108 0.342 70.428 o
-7 5 15 11.700 12.807 0.332 55.037 o
-7 5 16 33.676 34.028 0.543 15.842 o
-7 5 17 2.308 2.694 0.221 219.425 o
-7 5 18 0.601 0.603 0.241 298.033 o
-7 5 19 26.908 28.328 0.493 20.726 o
-7 5 20 3.406 4.202 0.292 133.391 o
-7 5 21 8.240 8.907 0.312 75.895 o
-7 5 22 0.772 0.804 0.231 304.731 o
-7 5 23 7.718 7.911 0.261 90.908 o
-7 5 24 1.562 1.498 0.221 267.824 o
-7 5 25 4.446 4.303 0.261 135.075 o
-7 5 26 0.850 0.905 0.211 342.083 o
-7 6 1 117.618 116.189 1.377 2.309 o
-7 6 2 48.622 49.841 0.774 8.843 o
-7 6 3 26.415 26.831 0.553 20.066 o
-7 6 4 106.803 107.383 1.377 2.600 o
-7 6 5 7.642 7.107 0.322 80.912 o
-7 6 6 34.422 34.330 0.754 12.871 o
-7 6 7 16.361 14.617 0.462 35.467 o
-7 6 8 45.176 43.629 0.583 11.168 o
-7 6 9 46.164 45.539 0.623 10.519 o
-7 6 10 15.505 15.421 0.312 45.288 o
-7 6 11 0.535 1.005 0.201 389.632 o
-7 6 12 102.529 102.879 1.377 2.741 o
-7 6 13 5.698 6.605 0.271 107.328 o
-7 6 14 74.486 75.968 1.136 4.437 o
-7 6 15 68.221 70.560 1.035 5.141 o
-7 6 16 8.991 9.600 0.332 68.237 o
-7 6 17 12.849 13.812 0.392 46.039 o
-7 6 18 2.292 2.302 0.292 161.688 o
-7 6 19 2.503 2.503 0.292 156.787 o
-7 6 20 0.995 0.905 0.281 212.840 o
-7 6 21 10.775 11.611 0.332 59.190 o
-7 6 22 13.389 13.219 0.372 47.202 o
-7 6 23 2.320 2.202 0.221 226.685 o
-7 6 24 5.733 5.509 0.322 96.060 o
-7 6 25 7.911 8.404 0.392 64.541 o
-7 7 1 105.628 102.980 1.387 2.662 o
-7 7 2 40.189 39.226 0.804 10.717 o
-7 7 3 50.219 49.942 0.925 7.787 o
-7 7 4 36.391 36.129 0.754 12.241 o
-7 7 5 9.576 9.811 0.412 55.204 o
-7 7 6 220.799 208.966 3.076 0.679 o
-7 7 7 178.592 171.238 2.684 0.956 o
-7 7 8 11.013 10.606 0.412 51.036 o
-7 7 9 118.080 116.491 1.377 2.298 o
-7 7 10 11.088 10.917 0.251 68.585 o
-7 7 11 33.408 34.230 0.543 15.899 o
-7 7 12 65.907 67.052 0.965 5.589 o
-7 7 13 46.556 47.941 0.764 9.326 o
-7 7 14 1.170 1.598 0.221 283.338 o
-7 7 15 1.402 1.498 0.231 259.089 o
-7 7 16 12.035 12.606 0.372 50.638 o
-7 7 17 5.712 6.605 0.312 95.508 o
-7 7 18 15.698 17.019 0.422 37.083 o
-7 7 19 2.219 2.202 0.292 163.715 o
-7 7 20 2.715 2.503 0.292 153.587 o
-7 7 21 3.583 3.599 0.292 134.853 o
-7 7 22 3.987 4.202 0.342 106.043 o
-7 7 23 3.054 3.498 0.281 147.918 o
-7 7 24 18.414 17.411 0.442 32.648 o
-7 7 25 5.218 5.308 0.292 110.114 o
-7 8 1 97.301 95.481 1.578 2.718 o
-7 8 2 58.370 59.854 1.096 5.903 o
-7 8 3 42.557 41.327 0.875 9.588 o
-7 8 4 17.789 18.115 0.483 31.082 o
-7 8 5 53.343 52.545 1.106 6.486 o
-7 8 6 15.691 16.507 0.493 33.493 o
-7 8 7 31.279 31.023 0.674 15.221 o
-7 8 8 95.188 91.570 1.538 2.854 o
-7 8 9 45.024 43.136 0.895 8.980 o
-7 8 10 6.718 7.007 0.292 93.083 o
-7 8 11 53.635 52.938 0.714 8.313 o
-7 8 12 149.902 145.423 1.900 1.451 o
-7 8 14 12.851 13.219 0.372 48.274 o
-7 8 15 10.137 10.807 0.372 57.389 o
-7 8 16 4.086 4.403 0.292 124.843 o
-7 8 17 2.788 3.498 0.322 128.643 o
-7 8 18 10.043 10.012 0.402 55.043 o
-7 8 19 24.100 23.825 0.533 22.548 o
-7 8 20 0.303 0.603 0.231 338.840 o
-7 8 21 4.445 4.604 0.292 120.235 o
-7 8 22 4.665 4.403 0.281 123.212 o
-7 8 23 9.391 8.907 0.332 68.046 o
-7 8 24 10.644 10.113 0.342 60.588 o
-7 9 1 5.632 6.102 0.352 86.671 o
-7 9 2 54.906 54.546 1.035 6.599 o
-7 9 3 3.496 3.900 0.322 119.635 o
-7 9 4 49.155 49.339 0.905 8.048 o
-7 9 5 2.720 2.795 0.332 127.755 o
-7 9 6 99.275 98.275 1.608 2.616 o
-7 9 7 85.359 80.663 1.357 3.517 o
-7 9 8 9.736 9.208 0.412 55.547 o
-7 9 9 84.235 83.769 1.468 3.326 o
-7 9 10 26.984 25.413 0.643 18.199 o
-7 9 11 101.311 97.582 1.548 2.647 o
-7 9 12 3.115 3.408 0.151 248.982 o
-7 9 13 2.438 2.503 0.201 240.110 o
-7 9 14 0.032 0.201 0.181 598.242 o
-7 9 15 37.630 37.034 0.643 13.058 o
-7 9 16 29.839 29.123 0.553 18.041 o
-7 9 17 4.692 4.805 0.292 116.948 o
-7 9 18 9.289 9.811 0.342 65.355 o
-7 9 19 5.424 5.800 0.281 109.718 o
-7 9 20 0.001 0.493 0.211 432.311 o
-7 9 21 8.510 8.615 0.312 75.353 o
-7 9 22 4.122 4.504 0.281 128.425 o
-7 9 23 3.083 2.905 0.231 187.494 o
-7 9 24 16.044 15.712 0.462 35.197 o
-7 10 1 37.159 36.331 0.754 12.058 o
-7 10 2 45.114 45.740 0.885 8.871 o
-7 10 3 46.503 46.242 0.945 8.278 o
-7 10 4 7.541 7.610 0.352 74.287 o
-7 10 5 15.585 16.014 0.452 36.134 o
-7 10 6 78.550 76.662 1.347 3.826 o
-7 10 7 12.364 11.802 0.442 44.485 o
-7 10 8 7.466 7.007 0.382 70.119 o
-7 10 9 28.864 28.419 0.674 16.398 o
-7 10 10 89.636 85.669 1.588 2.985 o
-7 10 11 69.257 67.152 1.247 4.618 o
-7 10 12 6.691 6.414 0.382 74.182 o
-7 10 13 12.332 13.008 0.302 55.980 o
-7 10 14 4.469 4.705 0.201 161.446 o
-7 10 15 6.030 6.203 0.281 103.301 o
-7 10 16 3.426 3.498 0.251 160.858 o
-7 10 17 3.055 2.795 0.221 197.674 o
-7 10 18 42.375 42.634 0.774 10.315 o
-7 10 19 7.835 7.911 0.312 80.050 o
-7 10 20 0.266 0.302 0.201 452.907 o
-7 10 21 2.212 2.101 0.201 256.411 o
-7 10 22 2.677 2.905 0.221 205.993 o
-7 10 23 8.917 8.615 0.352 67.184 o
-7 11 1 3.170 2.795 0.302 139.247 o
-7 11 2 68.636 66.861 1.176 4.840 o
-7 11 3 91.404 87.368 1.478 3.072 o
-7 11 4 25.985 25.122 0.613 19.323 o
-7 11 5 8.346 8.907 0.402 60.956 o
-7 11 6 13.522 12.807 0.523 36.103 o
-7 11 7 65.164 62.156 1.186 5.117 o
-7 11 8 16.489 16.305 0.493 32.769 o
-7 11 9 60.110 57.341 1.136 5.723 o
-7 11 10 76.371 73.154 1.347 3.967 o
-7 11 11 35.664 34.420 0.774 12.350 o
-7 11 12 17.924 17.411 0.533 29.030 o
-7 11 13 4.521 4.705 0.392 85.089 o
-7 11 14 3.423 3.006 0.372 102.859 o
-7 11 15 17.893 17.512 0.432 33.628 o
-7 11 16 0.244 0.201 0.161 686.218 o
-7 11 17 25.600 26.620 0.533 20.971 o
-7 11 18 6.136 6.605 0.271 103.864 o
-7 11 19 4.069 4.303 0.261 139.814 o
-7 11 20 0.132 0.101 0.151 824.892 o
-7 11 21 2.940 2.795 0.201 218.720 o
-7 11 22 0.792 0.905 0.171 467.247 o
-7 12 1 27.138 28.328 0.774 15.172 o
-7 12 2 1.829 2.503 0.402 103.086 o
-7 12 3 15.323 14.516 0.472 36.173 o
-7 12 4 4.322 4.011 0.352 100.715 o
-7 12 5 5.519 5.700 0.352 88.355 o
-7 12 6 12.723 12.315 0.412 45.977 o
-7 12 7 17.544 17.210 0.503 30.811 o
-7 12 8 8.522 8.706 0.382 63.716 o
-7 12 9 12.692 12.807 0.442 43.118 o
-7 12 10 2.738 2.905 0.352 117.041 o
-7 12 11 3.815 3.599 0.372 98.343 o
-7 12 12 9.244 8.505 0.422 56.336 o
-7 12 13 2.298 2.503 0.372 112.968 o
-7 12 14 2.141 2.202 0.362 120.457 o
-7 12 15 3.499 4.202 0.362 102.047 o
-7 12 16 19.270 19.221 0.563 26.103 o
-7 12 17 8.790 7.811 0.402 61.253 o
-7 12 18 12.005 12.114 0.462 43.115 o
-7 12 19 13.422 13.511 0.342 49.279 o
-7 12 20 1.306 1.196 0.161 422.511 o
-7 12 21 1.232 1.598 0.171 383.835 o
-7 12 22 0.801 0.804 0.161 511.874 o
-7 13 1 71.336 67.454 1.267 4.466 o
-7 13 2 39.184 38.633 0.804 10.944 o
-7 13 3 4.216 4.705 0.332 106.170 o
-7 13 4 21.198 21.422 0.553 24.441 o
-7 13 5 30.312 27.323 0.674 16.101 o
-7 13 6 18.566 17.110 0.553 27.780 o
-7 13 7 0.600 1.005 0.412 112.153 o
-7 13 8 1.828 1.809 0.452 86.339 o
-7 13 9 9.680 9.600 0.563 39.553 o
-7 13 10 3.579 3.699 0.483 68.241 o
-7 13 11 19.862 20.216 0.684 21.387 o
-7 13 12 9.296 8.304 0.553 41.795 o
-7 13 13 15.874 15.009 0.633 26.988 o
-7 13 14 7.343 7.198 0.493 52.753 o
-7 13 15 2.497 2.403 0.382 107.365 o
-7 13 16 5.505 5.509 0.382 81.161 o
-7 13 17 11.362 10.807 0.432 48.095 o
-7 13 18 8.277 8.907 0.422 58.274 o
-7 13 19 4.365 4.403 0.382 89.549 o
-7 13 20 5.636 5.308 0.372 83.524 o
-7 13 21 4.177 3.900 0.352 102.085 o
-7 14 1 1.195 1.005 0.312 174.880 o
-7 14 2 7.244 6.906 0.362 75.005 o
-7 14 3 0.699 0.704 0.312 187.328 o
-7 14 4 5.349 5.207 0.362 87.876 o
-7 14 5 27.374 25.323 0.674 17.454 o
-7 14 6 4.696 4.011 0.372 91.845 o
-7 14 7 12.221 12.013 0.442 44.548 o
-7 14 8 0.193 0.603 0.332 177.076 o
-7 14 9 8.888 8.002 0.402 60.701 o
-7 14 10 9.975 9.108 0.422 53.877 o
-7 14 11 2.205 2.403 0.352 124.167 o
-7 14 12 1.267 1.106 0.342 148.117 o
-7 14 13 8.043 7.007 0.392 66.361 o
-7 14 14 3.900 3.498 0.352 105.470 o
-7 14 15 3.629 4.011 0.362 101.814 o
-7 14 16 2.252 1.809 0.442 87.698 o
-7 14 17 2.186 2.101 0.392 106.301 o
-7 14 18 5.026 4.906 0.362 90.464 o
-7 14 19 3.980 4.112 0.342 106.435 o
-7 14 20 9.590 8.907 0.422 55.010 o
-7 15 1 8.691 8.615 0.392 61.848 o
-7 15 2 7.240 7.107 0.392 68.912 o
-7 15 3 17.583 17.311 0.553 28.466 o
-7 15 4 0.853 0.493 0.342 158.039 o
-7 15 5 20.482 19.613 0.623 23.124 o
-7 15 6 25.939 26.720 0.794 15.372 o
-7 15 7 2.170 3.307 0.452 81.596 o
-7 15 8 5.760 5.097 0.422 71.777 o
-7 15 9 2.495 2.795 0.342 124.746 o
-7 15 10 3.790 3.900 0.352 104.814 o
-7 15 11 25.928 24.720 0.623 19.210 o
-7 15 12 18.956 18.417 0.543 27.397 o
-7 15 13 7.501 6.806 0.392 68.528 o
-7 15 14 12.088 11.510 0.412 47.926 o
-7 15 15 0.198 0.804 0.302 209.345 o
-7 15 16 5.024 4.705 0.352 94.037 o
-7 15 17 5.728 5.097 0.352 88.862 o
-7 15 18 3.830 3.006 0.432 80.971 o
-7 16 1 0.496 1.106 0.382 129.580 o
-7 16 2 18.536 17.210 1.196 11.003 o
-7 16 3 5.914 5.800 0.422 70.001 o
-7 16 4 7.213 7.107 0.392 69.004 o
-7 16 5 5.671 5.207 0.352 88.869 o
-7 16 6 10.249 10.012 0.392 55.730 o
-7 16 7 12.608 12.114 0.432 44.658 o
-7 16 8 3.031 3.599 0.332 120.757 o
-7 16 9 7.800 7.911 0.382 67.358 o
-7 16 10 16.776 16.014 0.483 33.142 o
-7 16 11 3.962 3.498 0.342 108.904 o
-7 16 12 4.036 3.699 0.412 84.150 o
-7 16 13 2.416 2.604 0.412 95.289 o
-7 16 14 1.955 1.900 0.312 155.166 o
-7 16 15 2.675 2.905 0.352 117.587 o
-7 16 16 4.077 3.599 0.352 103.833 o
-7 16 17 6.301 6.806 0.392 72.886 o
-7 17 1 6.773 6.203 0.895 22.037 o
-7 17 2 5.780 5.408 0.342 90.428 o
-7 17 3 1.056 1.297 0.302 184.449 o
-7 17 4 1.413 1.809 0.302 172.774 o
-7 17 5 5.610 5.609 0.372 82.924 o
-7 17 6 21.162 21.121 0.543 24.889 o
-7 17 7 3.614 4.011 0.342 109.626 o
-7 17 8 0.568 0.704 0.432 103.761 o
-7 17 9 1.702 2.000 0.332 143.845 o
-7 17 10 0.477 0.392 0.302 207.520 o
-7 17 11 17.365 15.913 0.493 32.086 o
-7 17 12 4.450 4.604 0.372 91.560 o
-7 17 13 0.588 0.603 0.322 180.019 o
-7 17 14 1.955 2.000 0.322 147.371 o
-7 17 15 6.526 6.313 0.372 77.185 o
-7 18 1 20.764 20.618 0.814 17.406 o
-7 18 2 7.938 7.198 0.372 69.869 o
-7 18 3 11.725 11.510 0.412 48.638 o
-7 18 4 4.754 4.805 0.312 108.883 o
-7 18 5 5.344 4.805 0.342 94.807 o
-7 18 6 13.004 12.606 0.523 36.820 o
-7 18 8 3.027 3.006 0.302 139.711 o
-7 18 9 0.003 0.392 0.342 172.158 o
-7 18 10 5.712 6.001 0.372 81.511 o
-7 18 11 0.645 0.704 0.312 188.434 o
-7 18 12 0.428 0.493 0.382 133.332 o
-7 18 13 3.100 2.694 0.352 114.854 o
-7 19 1 4.173 3.800 0.372 95.514 o
-7 19 2 0.228 0.000 0.292 234.022 o
-7 19 3 5.955 5.700 0.352 86.033 o
-7 19 4 3.105 3.006 0.312 133.194 o
-7 19 5 3.128 3.006 0.392 97.260 o
-7 19 6 4.032 3.599 0.342 107.983 o
-7 19 7 2.347 3.006 0.312 142.264 o
-7 19 8 1.506 1.297 0.281 195.380 o
-7 19 9 1.385 1.005 0.292 190.860 o
-7 19 10 0.973 1.196 0.432 99.815 o
-7 20 1 5.621 7.399 0.412 70.251 o
-7 20 2 2.813 2.905 0.342 121.189 o
-7 20 4 5.169 5.700 0.462 64.659 o
-7 20 5 1.508 1.297 0.332 151.009 o
-7 20 6 1.397 2.101 0.342 140.303 o
-6 0 1 32.459 33.928 0.442 17.672 o
-6 0 2 20.259 21.221 0.342 32.673 o
-6 0 3 57.319 57.140 0.653 7.871 o
-6 0 4 202.335 202.160 1.970 0.926 o
-6 0 5 239.244 235.987 2.242 0.692 o
-6 0 6 227.775 232.881 2.262 0.730 o
-6 0 7 364.762 371.196 3.508 0.305 o
-6 0 8 260.690 267.221 2.523 0.572 o
-6 0 10 1.327 1.598 0.251 231.609 o
-6 0 11 25.049 27.816 0.583 19.812 o
-6 0 12 161.342 156.521 2.242 1.206 o
-6 0 13 13.241 13.812 0.462 40.005 o
-6 0 14 66.704 70.047 1.277 4.590 o
-6 0 15 92.780 94.475 1.618 2.777 o
-6 0 16 31.406 33.224 0.714 14.281 o
-6 0 17 24.130 24.921 0.603 20.450 o
-6 0 18 4.476 4.705 0.412 79.933 o
-6 0 19 78.019 78.170 1.407 3.704 o
-6 0 20 97.449 100.577 1.950 2.275 o
-6 0 21 2.292 2.503 0.342 128.220 o
-6 0 22 7.678 7.811 0.412 62.953 o
-6 0 23 1.105 1.005 0.322 167.350 o
-6 0 24 2.697 2.795 0.332 127.991 o
-6 0 25 0.818 0.905 0.302 193.571 o
-6 0 26 2.316 2.403 0.382 108.678 o
-6 0 27 2.560 2.503 0.322 136.690 o
-6 1 1 677.106 668.536 4.262 0.106 o
-6 1 2 740.008 723.082 4.634 0.090 o
-6 1 3 6.654 7.107 0.161 127.373 o
-6 1 4 105.431 107.081 0.824 3.120 o
-6 1 5 294.646 296.535 2.000 0.505 o
-6 1 6 8.773 9.309 0.181 94.323 o
-6 1 7 181.868 186.950 1.327 1.199 o
-6 1 8 143.711 149.926 1.136 1.785 o
-6 1 9 162.378 165.628 1.226 1.467 o
-6 1 10 108.659 114.088 0.995 2.804 o
-6 1 11 117.074 120.502 1.196 2.405 o
-6 1 12 68.086 67.956 0.834 5.778 o
-6 1 13 144.021 148.720 1.759 1.545 o
-6 1 14 3.888 4.504 0.241 151.366 o
-6 1 15 6.426 6.806 0.241 109.240 o
-6 1 16 29.913 30.631 0.462 19.232 o
-6 1 17 3.514 3.900 0.251 156.148 o
-6 1 18 20.074 20.417 0.382 31.833 o
-6 1 19 4.595 5.207 0.281 119.898 o
-6 1 20 1.602 1.699 0.251 221.572 o
-6 1 21 10.751 11.008 0.332 60.144 o
-6 1 22 0.024 0.302 0.292 235.670 o
-6 1 23 10.022 10.505 0.322 64.472 o
-6 1 24 5.717 5.800 0.261 113.811 o
-6 1 25 5.612 5.800 0.251 118.175 o
-6 1 26 1.693 2.302 0.251 210.438 o
-6 1 27 1.420 1.900 0.261 212.068 o
-6 2 1 344.073 340.968 2.232 0.384 o
-6 2 2 107.551 110.590 0.824 3.008 o
-6 2 3 34.312 33.636 0.322 18.382 o
-6 2 4 366.937 364.491 2.473 0.337 o
-6 2 5 31.108 32.219 0.352 19.932 o
-6 2 6 41.343 43.528 0.412 13.315 o
-6 2 7 171.014 170.735 1.206 1.371 o
-6 2 8 81.903 83.267 0.684 4.719 o
-6 2 9 155.461 157.124 1.176 1.593 o
-6 2 10 292.521 295.138 2.222 0.499 o
-6 2 11 28.505 30.530 0.432 20.474 o
-6 2 12 10.056 11.309 0.302 65.564 o
-6 2 13 84.180 86.071 1.106 3.875 o
-6 2 14 110.318 114.088 1.347 2.487 o
-6 2 15 54.910 56.748 0.754 7.750 o
-6 2 16 38.102 40.532 0.583 13.120 o
-6 2 17 5.774 6.102 0.271 108.774 o
-6 2 18 104.837 106.378 1.297 2.728 o
-6 2 19 22.206 23.111 0.412 27.555 o
-6 2 20 16.488 18.708 0.422 35.050 o
-6 2 21 2.315 2.503 0.251 192.427 o
-6 2 22 7.314 7.811 0.281 89.332 o
-6 2 23 6.425 6.806 0.302 93.024 o
-6 2 24 0.695 1.005 0.241 283.523 o
-6 2 25 25.220 25.614 0.442 23.611 o
-6 2 26 0.568 0.704 0.271 242.774 o
-6 2 27 0.347 0.201 0.211 411.918 o
-6 3 1 34.687 36.331 0.332 17.515 o
-6 3 2 180.270 176.043 1.196 1.276 o
-6 3 3 139.189 132.907 0.965 2.032 o
-6 3 4 84.866 81.769 0.643 4.654 o
-6 3 5 1006.310 979.878 6.243 0.049 o
-6 3 6 56.477 56.144 0.483 8.692 o
-6 3 7 50.541 52.837 0.483 9.884 o
-6 3 8 7.388 8.002 0.211 103.840 o
-6 3 9 47.906 48.032 0.493 10.760 o
-6 3 10 14.274 15.009 0.251 52.337 o
-6 3 11 142.493 133.912 1.357 1.815 o
-6 3 12 28.914 31.023 0.472 19.440 o
-6 3 13 1.220 1.397 0.201 324.153 o
-6 3 14 12.183 12.506 0.281 59.000 o
-6 3 15 27.231 29.123 0.442 21.353 o
-6 3 16 10.705 12.114 0.292 63.202 o
-6 3 17 0.563 0.804 0.211 366.774 o
-6 3 18 50.532 52.636 0.734 8.629 o
-6 3 19 9.668 10.505 0.332 64.321 o
-6 3 20 11.174 12.807 0.352 54.364 o
-6 3 21 29.484 30.229 0.533 18.310 o
-6 3 22 5.657 6.313 0.261 112.055 o
-6 3 23 17.802 18.215 0.372 36.194 o
-6 3 24 17.090 18.316 0.372 37.066 o
-6 3 25 0.377 0.392 0.231 340.920 o
-6 3 26 6.521 6.504 0.281 98.633 o
-6 3 27 5.559 5.609 0.251 119.643 o
-6 4 1 25.843 25.725 0.382 24.559 o
-6 4 2 984.917 983.588 8.786 0.046 o
-6 4 3 88.698 93.380 1.116 3.565 o
-6 4 4 9.144 9.912 0.161 92.656 o
-6 4 5 19.336 19.713 0.231 38.787 o
-6 4 6 74.465 76.059 0.623 5.511 o
-6 4 7 131.111 129.801 0.975 2.186 o
-6 4 8 107.623 107.986 0.905 2.981 o
-6 4 9 105.627 104.076 0.975 3.032 o
-6 4 10 14.230 15.109 0.332 46.731 o
-6 4 11 45.847 45.830 0.643 10.413 o
-6 4 12 53.925 55.843 0.724 8.052 o
-6 4 13 0.315 0.603 0.171 563.121 o
-6 4 14 49.316 53.340 0.704 8.909 o
-6 4 15 7.791 8.907 0.261 87.490 o
-6 4 16 6.355 7.298 0.251 105.026 o
-6 4 17 29.829 32.319 0.493 18.391 o
-6 4 18 22.850 24.016 0.422 26.380 o
-6 4 19 29.059 30.721 0.513 18.739 o
-6 4 20 13.236 14.003 0.352 48.341 o
-6 4 21 3.627 4.112 0.281 136.412 o
-6 4 22 2.046 2.101 0.271 184.544 o
-6 4 23 1.751 2.302 0.231 231.789 o
-6 4 24 9.309 9.007 0.292 74.355 o
-6 4 25 14.568 14.908 0.342 45.569 o
-6 4 26 3.703 3.800 0.231 166.058 o
-6 5 1 647.880 658.422 5.831 0.103 o
-6 5 2 206.968 214.465 2.111 0.857 o
-6 5 3 42.464 43.337 0.663 11.125 o
-6 5 4 6.696 6.806 0.322 86.534 o
-6 5 5 27.106 28.721 0.523 19.913 o
-6 5 6 253.048 249.991 1.759 0.675 o
-6 5 7 68.714 70.047 0.593 6.253 o
-6 5 8 27.159 28.419 0.362 23.168 o
-6 5 9 10.868 11.410 0.271 66.162 o
-6 5 10 37.330 37.828 0.583 13.677 o
-6 5 11 50.292 52.143 0.784 8.421 o
-6 5 12 19.187 19.814 0.372 33.535 o
-6 5 13 13.852 14.315 0.312 49.823 o
-6 5 14 11.255 12.114 0.292 61.425 o
-6 5 15 19.405 20.809 0.372 32.729 o
-6 5 16 65.384 68.258 0.885 5.820 o
-6 5 17 27.652 28.128 0.472 20.797 o
-6 5 18 50.896 54.043 0.744 8.439 o
-6 5 19 4.582 4.504 0.292 119.403 o
-6 5 20 31.385 32.319 0.523 17.276 o
-6 5 21 10.439 11.108 0.342 59.727 o
-6 5 22 4.059 4.504 0.261 138.652 o
-6 5 23 8.299 8.203 0.292 80.897 o
-6 5 24 17.454 17.914 0.392 35.858 o
-6 5 25 2.052 2.202 0.261 192.591 o
-6 5 26 2.182 2.101 0.221 232.809 o
-6 6 1 78.235 77.366 0.995 4.520 o
-6 6 2 268.487 274.127 2.694 0.535 o
-6 6 3 17.233 18.417 0.412 34.837 o
-6 6 4 209.194 207.759 2.121 0.860 o
-6 6 5 10.695 11.611 0.382 53.826 o
-6 6 6 24.248 23.523 0.472 24.161 o
-6 6 7 3.144 3.900 0.111 271.633 o
-6 6 8 36.150 36.129 0.462 15.609 o
-6 6 9 243.314 248.302 2.463 0.642 o
-6 6 10 0.427 0.603 0.201 418.928 o
-6 6 11 82.149 83.568 1.056 4.091 o
-6 6 12 31.534 32.832 0.533 16.968 o
-6 6 13 4.908 5.509 0.271 119.246 o
-6 6 14 75.285 76.763 1.136 4.383 o
-6 6 15 25.546 26.117 0.462 22.773 o
-6 6 16 9.313 10.405 0.312 68.522 o
-6 6 17 7.758 8.404 0.281 85.124 o
-6 6 18 25.554 26.720 0.462 22.586 o
-6 6 19 4.068 4.705 0.261 137.259 o
-6 6 20 28.980 29.525 0.523 18.860 o
-6 6 21 29.456 30.329 0.523 18.476 o
-6 6 22 2.806 3.106 0.261 168.184 o
-6 6 23 8.250 8.615 0.271 83.832 o
-6 6 24 10.633 11.108 0.322 61.534 o
-6 6 25 15.636 16.014 0.352 42.053 o
-6 6 26 6.115 5.609 0.271 107.991 o
-6 7 1 154.488 153.726 1.689 1.453 o
-6 7 2 40.927 43.438 0.663 11.419 o
-6 7 3 11.289 11.802 0.332 57.472 o
-6 7 4 135.334 135.712 1.608 1.774 o
-6 7 5 93.347 91.570 1.236 3.284 o
-6 7 6 66.191 65.252 1.116 5.184 o
-6 7 7 26.614 26.720 0.684 17.276 o
-6 7 8 119.431 116.591 1.226 2.377 o
-6 7 9 14.421 15.310 0.302 48.234 o
-6 7 10 4.282 4.906 0.211 157.790 o
-6 7 11 125.228 123.900 1.488 2.051 o
-6 7 12 55.208 55.943 0.834 7.404 o
-6 7 13 10.990 11.108 0.332 59.296 o
-6 7 14 1.808 2.302 0.241 218.309 o
-6 7 15 56.906 57.140 0.875 7.006 o
-6 7 16 2.122 2.403 0.281 171.544 o
-6 7 17 4.899 5.207 0.322 102.773 o
-6 7 18 4.446 4.202 0.312 113.974 o
-6 7 19 19.202 19.221 0.412 32.185 o
-6 7 20 8.486 8.907 0.332 71.454 o
-6 7 21 0.299 0.493 0.221 370.960 o
-6 7 22 0.566 0.603 0.231 322.262 o
-6 7 23 16.920 17.210 0.402 36.475 o
-6 7 24 12.667 12.506 0.382 48.506 o
-6 7 25 3.389 3.408 0.352 109.651 o
-6 8 1 8.129 7.811 0.322 77.006 o
-6 8 2 3.556 4.011 0.302 127.836 o
-6 8 3 77.608 76.059 1.186 4.193 o
-6 8 4 63.230 60.447 1.025 5.801 o
-6 8 5 162.728 154.118 2.181 1.224 o
-6 8 6 15.813 14.315 0.412 39.368 o
-6 8 7 17.123 17.612 0.583 27.398 o
-6 8 8 13.854 14.416 0.422 41.539 o
-6 8 9 21.965 22.116 0.342 30.394 o
-6 8 10 32.645 32.832 0.503 16.983 o
-6 8 11 9.705 9.600 0.292 71.458 o
-6 8 12 107.673 108.680 1.448 2.507 o
-6 8 13 19.599 20.518 0.432 30.332 o
-6 8 14 26.122 26.620 0.503 21.378 o
-6 8 15 53.122 53.440 0.824 7.806 o
-6 8 16 58.919 59.743 0.905 6.590 o
-6 8 17 9.103 9.912 0.372 61.560 o
-6 8 18 2.615 3.307 0.312 137.127 o
-6 8 19 7.347 7.007 0.332 80.487 o
-6 8 20 4.644 4.996 0.292 116.505 o
-6 8 21 10.540 10.405 0.362 58.042 o
-6 8 22 1.207 1.397 0.231 269.328 o
-6 8 23 9.492 9.409 0.412 55.899 o
-6 8 24 8.158 7.811 0.332 75.029 o
-6 8 25 17.048 15.913 0.452 34.471 o
-6 9 1 22.292 22.015 0.623 21.531 o
-6 9 2 107.479 105.081 1.729 2.292 o
-6 9 3 31.437 30.430 0.674 15.263 o
-6 9 4 24.126 24.921 0.633 19.718 o
-6 9 5 5.969 5.700 0.372 81.019 o
-6 9 6 137.917 136.807 2.292 1.417 o
-6 9 7 16.832 16.507 0.462 33.858 o
-6 9 8 23.608 23.212 0.543 22.738 o
-6 9 9 102.957 103.081 1.739 2.373 o
-6 9 10 15.006 15.009 0.292 47.987 o
-6 9 11 13.627 14.104 0.302 51.348 o
-6 9 12 70.318 69.354 0.995 5.159 o
-6 9 13 56.341 57.049 0.834 7.234 o
-6 9 14 15.277 15.813 0.372 41.560 o
-6 9 15 15.113 15.813 0.382 41.187 o
-6 9 16 5.268 5.901 0.292 107.281 o
-6 9 17 16.279 16.718 0.432 35.980 o
-6 9 18 6.226 6.203 0.312 93.527 o
-6 9 19 13.173 12.707 0.372 48.141 o
-6 9 20 1.063 0.804 0.251 254.745 o
-6 9 21 6.598 6.705 0.342 82.650 o
-6 9 22 2.329 3.006 0.271 170.228 o
-6 9 23 2.528 2.795 0.271 168.534 o
-6 9 24 3.004 2.905 0.261 166.460 o
-6 10 1 37.190 36.129 0.704 12.617 o
-6 10 2 4.128 3.599 0.362 99.859 o
-6 10 3 19.741 19.713 0.483 28.619 o
-6 10 4 4.703 4.996 0.332 101.575 o
-6 10 5 20.644 20.216 0.503 26.950 o
-6 10 6 50.065 49.138 0.935 7.790 o
-6 10 7 13.409 13.812 0.422 42.716 o
-6 10 8 47.105 46.836 0.915 8.364 o
-6 10 9 11.774 12.114 0.422 47.028 o
-6 10 10 25.025 24.418 0.653 18.970 o
-6 10 11 16.245 15.511 0.322 43.242 o
-6 10 12 14.824 15.210 0.322 46.155 o
-6 10 13 50.949 48.836 0.744 8.772 o
-6 10 14 23.802 24.217 0.452 24.770 o
-6 10 15 9.758 10.012 0.322 66.217 o
-6 10 16 30.399 29.525 0.543 17.903 o
-6 10 17 0.232 0.201 0.221 388.519 o
-6 10 18 40.010 37.929 0.704 11.809 o
-6 10 19 15.647 15.612 0.422 38.083 o
-6 10 20 2.102 2.503 0.271 179.305 o
-6 10 21 22.430 22.015 0.513 24.710 o
-6 10 22 13.622 13.119 0.382 46.050 o
-6 10 23 0.866 0.493 0.241 287.612 o
-6 10 24 2.088 1.900 0.231 227.388 o
-6 11 1 4.044 3.599 0.302 124.882 o
-6 11 2 14.724 13.913 0.422 40.600 o
-6 11 3 7.584 7.710 0.342 75.813 o
-6 11 4 5.510 6.001 0.422 71.059 o
-6 11 5 44.085 43.528 0.875 9.222 o
-6 11 6 6.949 6.705 0.332 83.173 o
-6 11 7 41.336 39.437 0.784 10.678 o
-6 11 8 8.736 7.710 0.372 66.192 o
-6 11 9 45.807 48.333 1.035 7.685 o
-6 11 10 57.901 56.346 1.136 5.900 o
-6 11 11 31.075 30.229 0.714 14.784 o
-6 11 12 1.409 1.598 0.121 500.694 o
-6 11 13 1.380 1.598 0.141 447.303 o
-6 11 14 3.346 3.498 0.241 168.813 o
-6 11 15 10.869 10.917 0.352 57.615 o
-6 11 16 17.725 18.115 0.462 32.068 o
-6 11 17 3.630 3.800 0.221 173.843 o
-6 11 18 0.126 0.201 0.211 434.513 o
-6 11 19 17.368 16.617 0.452 33.720 o
-6 11 20 1.041 1.196 0.201 342.522 o
-6 11 21 1.838 1.900 0.211 262.407 o
-6 11 22 9.416 8.505 0.312 71.797 o
-6 11 23 1.294 1.106 0.191 350.808 o
-6 12 1 10.141 10.113 0.382 57.084 o
-6 12 2 124.875 121.799 1.970 1.773 o
-6 12 3 141.137 135.209 2.171 1.453 o
-6 12 4 14.602 14.416 0.452 38.411 o
-6 12 5 5.521 5.609 0.342 91.341 o
-6 12 6 23.478 21.814 0.563 22.653 o
-6 12 7 39.227 38.532 0.925 9.849 o
-6 12 8 13.505 12.908 0.462 40.272 o
-6 12 9 17.041 16.919 0.493 31.910 o
-6 12 10 14.509 14.416 0.483 36.598 o
-6 12 11 2.317 2.101 0.352 124.535 o
-6 12 12 27.330 27.323 0.724 16.165 o
-6 12 13 24.379 23.825 0.633 19.849 o
-6 12 14 25.368 26.419 0.483 22.318 o
-6 12 15 23.957 24.529 0.462 24.289 o
-6 12 16 5.294 5.800 0.251 121.359 o
-6 12 17 0.213 0.302 0.181 554.462 o
-6 12 18 2.804 3.408 0.251 172.738 o
-6 12 19 1.284 1.397 0.191 341.187 o
-6 12 20 3.705 3.699 0.221 173.349 o
-6 12 21 10.503 10.505 0.342 60.424 o
-6 12 22 2.132 2.202 0.221 232.817 o
-6 13 1 10.998 10.606 0.432 48.998 o
-6 13 2 27.561 27.816 0.714 16.198 o
-6 13 3 8.791 9.108 0.442 54.111 o
-6 13 4 1.883 2.101 0.312 154.752 o
-6 13 5 7.826 7.399 0.362 71.712 o
-6 13 6 16.021 15.511 0.462 35.341 o
-6 13 7 79.374 75.255 1.387 3.745 o
-6 13 8 5.916 5.609 0.372 81.477 o
-6 13 9 13.061 12.315 0.452 42.128 o
-6 13 10 29.110 27.615 0.714 15.745 o
-6 13 11 23.405 22.015 0.643 20.448 o
-6 13 12 5.107 4.705 0.392 82.310 o
-6 13 13 5.118 5.207 0.372 86.356 o
-6 13 14 5.898 6.001 0.412 71.755 o
-6 13 15 2.706 2.604 0.352 118.642 o
-6 13 16 2.351 1.809 0.352 125.616 o
-6 13 17 5.383 5.901 0.211 134.578 o
-6 13 18 5.703 5.700 0.241 121.227 o
-6 13 19 9.263 9.811 0.332 66.887 o
-6 13 20 1.593 1.598 0.211 280.024 o
-6 13 21 1.359 1.809 0.191 322.648 o
-6 14 1 24.447 24.529 0.613 20.147 o
-6 14 2 8.208 7.911 0.362 69.329 o
-6 14 3 33.178 31.927 0.734 13.712 o
-6 14 4 44.304 41.528 0.875 9.329 o
-6 14 5 11.122 10.113 0.382 54.605 o
-6 14 6 7.975 7.509 0.372 69.170 o
-6 14 7 28.497 27.524 0.714 15.949 o
-6 14 8 22.536 20.518 0.603 22.373 o
-6 14 9 41.594 39.025 0.905 9.647 o
-6 14 10 18.771 17.512 0.543 27.884 o
-6 14 11 3.654 3.307 0.372 100.313 o
-6 14 12 0.486 0.704 0.352 153.481 o
-6 14 13 1.313 1.297 0.332 153.718 o
-6 14 14 2.866 2.202 0.352 118.999 o
-6 14 15 0.505 0.704 0.332 170.763 o
-6 14 16 0.397 0.603 0.322 183.671 o
-6 14 17 0.573 1.397 0.322 173.089 o
-6 14 18 14.168 13.410 0.472 38.316 o
-6 14 19 11.837 11.611 0.422 47.381 o
-6 14 20 5.555 5.308 0.452 66.013 o
-6 15 1 31.775 30.229 0.754 14.001 o
-6 15 2 2.560 3.307 0.352 116.838 o
-6 15 3 2.056 2.101 0.352 127.080 o
-6 15 4 4.787 4.403 0.362 93.271 o
-6 15 5 3.821 3.800 0.362 101.231 o
-6 15 6 14.574 14.104 0.472 37.350 o
-6 15 7 11.509 10.917 0.432 47.710 o
-6 15 8 8.570 8.304 0.392 62.668 o
-6 15 9 0.351 0.302 0.342 167.174 o
-6 15 10 1.182 1.106 0.332 156.958 o
-6 15 11 18.150 16.617 0.493 30.988 o
-6 15 12 6.628 6.414 0.372 76.536 o
-6 15 13 0.194 0.704 0.372 141.710 o
-6 15 14 1.796 1.900 0.462 83.064 o
-6 15 15 1.743 1.900 0.362 125.531 o
-6 15 16 2.560 2.503 0.332 130.958 o
-6 15 17 4.586 4.504 0.362 94.164 o
-6 15 18 0.410 0.493 0.322 184.488 o
-6 15 19 4.900 4.996 0.352 93.903 o
-6 16 1 15.393 14.908 0.472 35.856 o
-6 16 2 59.726 57.441 1.166 5.635 o
-6 16 3 16.917 16.617 0.513 31.192 o
-6 16 4 0.825 0.603 0.322 175.665 o
-6 16 5 17.415 16.014 0.543 29.585 o
-6 16 6 1.374 1.699 0.452 88.695 o
-6 16 7 11.129 11.802 0.533 38.847 o
-6 16 8 10.646 10.505 0.452 47.739 o
-6 16 9 8.301 8.203 0.372 66.825 o
-6 16 10 15.235 15.109 0.483 35.330 o
-6 16 11 2.383 2.302 0.352 122.951 o
-6 16 12 14.892 14.808 0.493 35.299 o
-6 16 13 10.203 10.505 0.402 54.070 o
-6 16 14 12.495 12.013 0.432 44.937 o
-6 16 15 1.799 2.101 0.312 155.993 o
-6 16 16 6.155 5.609 0.402 73.637 o
-6 16 17 10.727 10.606 0.513 41.854 o
-6 17 1 0.182 0.101 0.292 233.875 o
-6 17 2 0.521 0.704 0.302 202.657 o
-6 17 3 9.988 9.711 0.493 45.557 o
-6 17 4 0.193 0.392 0.372 143.536 o
-6 17 5 21.122 19.512 0.533 25.799 o
-6 17 6 31.101 30.922 0.724 14.529 o
-6 17 7 1.733 1.900 0.332 144.092 o
-6 17 8 0.325 0.905 0.312 193.072 o
-6 17 9 1.712 2.000 0.312 158.055 o
-6 17 10 3.835 3.900 0.342 108.334 o
-6 17 11 6.428 6.102 0.342 85.028 o
-6 17 12 8.218 7.911 0.503 49.107 o
-6 17 13 0.163 0.603 0.332 177.600 o
-6 17 14 7.211 7.107 0.372 72.774 o
-6 17 15 4.077 4.705 0.352 100.035 o
-6 17 16 4.593 5.207 0.362 92.061 o
-6 18 1 5.491 5.800 0.372 83.033 o
-6 18 2 1.812 2.604 0.553 59.728 o
-6 18 3 1.727 2.000 0.342 137.046 o
-6 18 4 2.755 2.604 0.322 133.876 o
-6 18 5 2.704 2.604 0.312 140.313 o
-6 18 6 17.973 16.919 0.493 31.013 o
-6 18 7 4.420 4.604 0.332 105.017 o
-6 18 8 9.381 9.500 0.382 59.987 o
-6 18 9 0.017 0.392 0.402 124.925 o
-6 18 10 0.691 0.302 0.312 191.689 o
-6 18 11 2.640 3.106 0.332 126.971 o
-6 18 12 0.687 0.201 0.312 192.835 o
-6 18 13 6.099 6.102 0.352 84.266 o
-6 18 14 4.506 5.097 0.362 92.889 o
-6 19 1 3.387 3.498 0.402 90.944 o
-6 19 2 0.555 0.704 0.553 64.833 o
-6 19 3 0.327 0.493 0.322 186.137 o
-6 19 4 3.468 3.207 0.362 105.754 o
-6 19 5 14.985 14.315 0.462 37.334 o
-6 19 6 7.538 6.605 0.352 76.409 o
-6 19 7 1.659 1.005 0.422 100.489 o
-6 19 8 2.181 2.202 0.312 149.791 o
-6 19 9 1.468 1.196 0.302 177.398 o
-6 19 10 0.988 0.804 0.302 190.970 o
-6 19 11 3.236 3.498 0.332 119.329 o
-6 20 1 0.629 0.905 0.553 64.408 o
-6 20 2 0.680 0.603 0.442 98.991 o
-6 20 3 3.310 3.106 0.352 111.452 o
-6 20 4 3.987 4.303 0.342 105.674 o
-6 20 5 2.371 2.795 0.332 131.422 o
-6 20 6 0.384 1.005 0.472 87.778 o
-6 20 7 0.136 0.201 0.322 193.049 o
-6 20 8 0.745 0.905 0.322 174.384 o
-5 0 1 290.128 276.520 2.463 0.507 o
-5 0 2 217.357 208.373 1.910 0.856 o
-5 0 3 261.745 265.713 2.423 0.579 o
-5 0 4 354.164 353.986 3.197 0.333 o
-5 0 5 362.731 361.093 3.327 0.317 o
-5 0 6 31.476 30.329 0.422 19.203 o
-5 0 7 256.478 253.610 2.403 0.607 o
-5 0 8 232.325 236.188 2.382 0.697 o
-5 0 9 320.268 329.870 3.217 0.382 o
-5 0 10 166.539 173.439 1.920 1.213 o
-5 0 11 12.218 13.410 0.352 51.177 o
-5 0 12 30.753 30.329 0.613 16.451 o
-5 0 13 35.850 36.230 0.744 12.458 o
-5 0 14 102.845 103.483 1.860 2.258 o
-5 0 15 35.724 37.235 0.744 12.376 o
-5 0 16 8.274 9.912 0.412 58.359 o
-5 0 17 144.731 141.210 2.292 1.351 o
-5 0 18 81.706 79.668 1.387 3.597 o
-5 0 19 43.219 42.432 0.875 9.417 o
-5 0 20 200.309 204.573 3.679 0.647 o
-5 0 21 0.703 1.005 0.432 102.001 o
-5 0 22 3.977 4.303 0.382 91.945 o
-5 0 23 0.463 0.603 0.332 172.323 o
-5 0 24 3.638 3.006 0.412 87.735 o
-5 0 25 1.299 1.397 0.302 178.694 o
-5 0 26 1.436 1.699 0.312 164.775 o
-5 0 27 1.774 2.101 0.332 142.320 o
-5 1 1 361.689 348.678 2.272 0.357 o
-5 1 2 527.334 508.808 3.327 0.174 o
-5 1 3 264.437 254.404 1.689 0.641 o
-5 1 4 122.198 124.101 0.935 2.427 o
-5 1 5 70.760 72.561 0.603 5.959 o
-5 1 6 11.845 12.807 0.191 68.002 o
-5 1 7 113.342 112.088 0.854 2.812 o
-5 1 8 311.809 309.945 2.101 0.458 o
-5 1 9 191.492 196.661 1.377 1.096 o
-5 1 10 49.392 54.837 0.523 9.720 o
-5 1 11 0.293 0.905 0.181 494.464 o
-5 1 12 62.650 63.553 0.744 6.663 o
-5 1 13 49.139 48.937 0.704 9.249 o
-5 1 14 32.543 33.636 0.513 16.728 o
-5 1 15 8.503 9.309 0.281 78.988 o
-5 1 16 45.852 46.242 0.633 10.444 o
-5 1 17 34.620 35.034 0.523 15.610 o
-5 1 18 17.605 18.819 0.372 36.059 o
-5 1 19 5.774 6.001 0.251 115.667 o
-5 1 20 0.510 0.302 0.231 335.165 o
-5 1 21 0.402 0.704 0.322 182.592 o
-5 1 22 14.199 15.009 0.362 44.752 o
-5 1 23 11.872 11.902 0.322 56.780 o
-5 1 24 5.137 5.609 0.302 106.147 o
-5 1 25 2.178 1.900 0.241 213.476 o
-5 1 26 3.738 4.112 0.241 156.775 o
-5 1 27 2.320 2.503 0.251 192.320 o
-5 2 1 339.971 335.459 2.111 0.397 o
-5 2 2 121.299 120.894 0.824 2.538 o
-5 2 3 351.924 339.370 2.262 0.374 o
-5 2 4 73.001 70.852 0.563 5.929 o
-5 2 5 251.401 249.699 1.669 0.687 o
-5 2 6 151.033 148.820 1.066 1.724 o
-5 2 7 199.936 204.161 1.427 1.017 o
-5 2 8 85.049 89.580 0.724 4.334 o
-5 2 9 84.826 88.574 0.724 4.370 o
-5 2 10 110.501 112.691 0.895 2.850 o
-5 2 11 32.960 34.330 0.402 17.897 o
-5 2 12 8.577 9.108 0.292 77.396 o
-5 2 13 9.117 10.405 0.281 73.710 o
-5 2 14 166.702 170.544 1.940 1.216 o
-5 2 15 60.675 63.654 0.814 6.600 o
-5 2 16 124.555 125.599 1.478 2.055 o
-5 2 17 38.403 39.537 0.583 13.171 o
-5 2 18 13.895 14.104 0.342 47.675 o
-5 2 19 77.212 78.170 1.025 4.490 o
-5 2 20 34.124 37.436 0.603 14.399 o
-5 2 21 38.124 37.728 0.633 12.958 o
-5 2 22 5.038 5.700 0.281 113.485 o
-5 2 23 17.743 18.517 0.372 36.076 o
-5 2 24 4.216 3.900 0.271 135.540 o
-5 2 25 24.742 24.619 0.422 24.764 o
-5 2 26 1.721 1.598 0.251 219.528 o
-5 2 27 5.217 5.700 0.292 108.506 o
-5 3 1 540.409 533.125 3.559 0.162 o
-5 3 2 353.058 340.767 2.222 0.373 o
-5 3 3 115.893 115.586 0.875 2.693 o
-5 3 4 93.857 98.074 0.724 3.760 o
-5 3 5 77.267 79.055 0.613 5.236 o
-5 3 6 176.888 180.245 1.257 1.274 o
-5 3 7 52.829 55.139 0.493 9.274 o
-5 3 8 275.627 272.811 1.890 0.577 o
-5 3 9 42.476 42.835 0.432 12.961 o
-5 3 10 3.205 2.795 0.181 229.036 o
-5 3 11 33.243 34.933 0.412 17.524 o
-5 3 12 8.480 9.108 0.251 84.883 o
-5 3 13 69.331 68.449 0.905 5.486 o
-5 3 14 24.459 24.820 0.412 25.149 o
-5 3 15 20.508 22.719 0.422 28.855 o
-5 3 16 10.005 10.304 0.302 67.546 o
-5 3 17 32.837 33.325 0.533 16.396 o
-5 3 18 18.504 19.221 0.372 34.688 o
-5 3 19 10.981 11.802 0.302 61.680 o
-5 3 20 8.163 8.102 0.302 79.931 o
-5 3 21 8.029 8.304 0.302 80.094 o
-5 3 22 18.215 18.608 0.422 33.136 o
-5 3 23 4.563 5.308 0.281 119.716 o
-5 3 24 4.406 4.805 0.251 137.096 o
-5 3 25 2.067 1.900 0.231 228.079 o
-5 3 26 2.808 2.905 0.231 193.830 o
-5 4 1 65.348 66.448 0.814 6.097 o
-5 4 2 449.973 453.267 4.202 0.207 o
-5 4 3 353.792 354.187 3.408 0.326 o
-5 4 4 80.775 80.472 0.623 4.955 o
-5 4 5 40.194 39.829 0.362 14.572 o
-5 4 6 437.133 439.253 2.885 0.241 o
-5 4 7 242.495 244.090 1.629 0.728 o
-5 4 8 66.853 71.857 0.633 6.240 o
-5 4 9 16.683 18.015 0.281 42.455 o
-5 4 10 26.945 27.926 0.362 23.471 o
-5 4 11 14.631 15.913 0.302 47.168 o
-5 4 12 2.696 3.207 0.201 219.879 o
-5 4 13 23.784 27.223 0.483 23.022 o
-5 4 14 23.286 25.614 0.402 25.985 o
-5 4 15 2.658 3.307 0.211 210.181 o
-5 4 16 46.377 48.937 0.663 9.925 o
-5 4 17 37.296 39.025 0.563 13.735 o
-5 4 18 21.328 22.015 0.412 28.780 o
-5 4 19 21.187 22.820 0.432 27.890 o
-5 4 20 55.626 56.144 0.824 7.395 o
-5 4 21 3.745 3.900 0.261 146.925 o
-5 4 22 48.896 49.037 0.714 9.218 o
-5 4 23 2.580 2.795 0.251 183.363 o
-5 4 24 9.042 8.806 0.281 77.627 o
-5 4 25 57.522 57.240 0.844 7.068 o
-5 4 26 1.450 1.005 0.221 284.144 o
-5 4 27 3.727 4.112 0.241 156.949 o
-5 5 1 58.130 59.251 0.824 6.995 o
-5 5 2 667.565 674.245 6.203 0.097 o
-5 5 3 155.040 155.928 1.689 1.439 o
-5 5 4 78.518 79.768 0.995 4.448 o
-5 5 5 172.356 171.841 1.247 1.346 o
-5 5 6 35.535 35.526 0.352 17.127 o
-5 5 7 153.157 157.224 1.146 1.626 o
-5 5 8 79.964 83.367 0.714 4.778 o
-5 5 9 100.313 101.774 0.925 3.269 o
-5 5 10 19.918 19.713 0.362 33.158 o
-5 5 11 6.755 7.610 0.261 98.261 o
-5 5 12 36.017 37.828 0.553 14.376 o
-5 5 13 44.462 46.936 0.613 10.773 o
-5 5 14 10.910 12.114 0.271 64.765 o
-5 5 15 22.939 23.825 0.392 27.246 o
-5 5 16 26.478 27.816 0.462 21.730 o
-5 5 17 0.988 0.905 0.201 356.859 o
-5 5 18 11.189 11.510 0.322 59.259 o
-5 5 19 34.013 34.933 0.563 15.318 o
-5 5 20 14.820 15.612 0.372 42.469 o
-5 5 21 8.772 9.309 0.302 74.408 o
-5 5 22 9.946 10.113 0.312 66.749 o
-5 5 23 5.970 6.414 0.261 108.921 o
-5 5 24 14.329 14.617 0.332 47.023 o
-5 5 25 2.564 2.202 0.211 229.818 o
-5 5 26 7.395 7.198 0.261 95.282 o
-5 6 1 283.722 286.231 2.704 0.495 o
-5 6 2 102.705 101.985 1.156 2.970 o
-5 6 3 38.000 39.226 0.603 13.111 o
-5 6 4 220.571 219.169 2.282 0.774 o
-5 6 5 20.742 20.618 0.392 30.679 o
-5 6 6 15.262 15.712 0.201 52.010 o
-5 6 7 15.076 15.310 0.221 51.861 o
-5 6 8 47.028 49.037 0.513 10.719 o
-5 6 9 46.053 44.533 0.593 10.837 o
-5 6 10 50.937 52.344 0.734 8.595 o
-5 6 11 50.977 53.742 0.814 8.083 o
-5 6 12 34.990 35.828 0.553 14.992 o
-5 6 13 8.430 9.500 0.281 78.883 o
-5 6 14 154.689 155.023 1.769 1.418 o
-5 6 15 12.611 13.410 0.332 52.056 o
-5 6 16 29.883 31.123 0.493 18.630 o
-5 6 17 8.508 9.711 0.302 74.680 o
-5 6 18 5.061 5.308 0.261 122.540 o
-5 6 19 0.861 1.005 0.251 258.699 o
-5 6 20 17.527 18.417 0.392 35.454 o
-5 6 21 0.517 0.493 0.211 383.238 o
-5 6 22 6.111 5.700 0.251 113.931 o
-5 6 23 1.907 1.900 0.211 259.529 o
-5 6 24 7.268 7.710 0.292 87.692 o
-5 6 25 40.552 40.130 0.653 11.930 o
-5 6 26 9.776 9.711 0.312 68.093 o
-5 7 1 188.050 191.655 1.940 1.027 o
-5 7 2 185.488 180.346 1.860 1.089 o
-5 7 3 17.097 18.015 0.372 37.259 o
-5 7 4 174.076 175.440 1.890 1.166 o
-5 7 5 139.940 136.214 1.558 1.741 o
-5 7 6 17.858 17.411 0.412 34.692 o
-5 7 7 217.176 216.475 1.699 0.868 o
-5 7 8 118.624 115.998 1.287 2.356 o
-5 7 9 93.224 94.083 1.096 3.429 o
-5 7 10 0.388 0.493 0.201 428.605 o
-5 7 11 41.424 42.734 0.603 11.895 o
-5 7 12 75.639 74.360 0.985 4.748 o
-5 7 13 10.860 10.807 0.332 60.117 o
-5 7 14 51.197 51.540 0.814 8.186 o
-5 7 15 47.755 48.233 0.744 9.259 o
-5 7 16 25.585 27.223 0.442 22.873 o
-5 7 17 43.286 44.242 0.633 11.113 o
-5 7 18 18.667 19.120 0.392 33.681 o
-5 7 19 6.027 6.806 0.292 98.289 o
-5 7 20 10.933 11.108 0.322 60.614 o
-5 7 21 1.082 1.106 0.211 320.616 o
-5 7 22 8.699 9.007 0.312 73.709 o
-5 7 23 5.405 5.800 0.241 123.824 o
-5 7 24 2.011 1.809 0.211 257.130 o
-5 7 25 5.429 5.800 0.251 119.989 o
-5 7 26 6.659 6.313 0.261 103.766 o
-5 8 1 19.189 19.512 0.422 31.631 o
-5 8 2 139.569 137.913 1.558 1.736 o
-5 8 3 46.668 45.036 0.714 9.864 o
-5 8 4 97.086 98.879 1.267 3.041 o
-5 8 5 199.825 192.751 2.272 0.905 o
-5 8 6 13.502 13.219 0.412 43.818 o
-5 8 7 3.789 3.599 0.121 242.980 o
-5 8 8 64.595 64.558 0.794 6.294 o
-5 8 9 80.178 80.060 1.035 4.288 o
-5 8 10 23.050 23.423 0.392 27.320 o
-5 8 11 52.680 53.742 0.734 8.284 o
-5 8 12 35.768 35.627 0.623 13.949 o
-5 8 13 25.078 25.825 0.472 22.907 o
-5 8 14 78.034 77.657 1.136 4.242 o
-5 8 15 55.793 55.240 0.885 7.158 o
-5 8 16 26.387 26.419 0.533 20.621 o
-5 8 17 7.297 7.710 0.332 79.068 o
-5 8 18 11.584 12.707 0.372 51.525 o
-5 8 19 1.884 2.000 0.261 198.909 o
-5 8 20 4.345 4.996 0.312 111.454 o
-5 8 21 5.585 5.509 0.271 112.948 o
-5 8 22 0.871 1.196 0.231 289.478 o
-5 8 23 3.605 4.112 0.261 147.411 o
-5 8 24 5.075 5.207 0.292 111.748 o
-5 8 25 21.545 21.322 0.563 23.936 o
-5 9 1 39.837 39.537 0.744 11.304 o
-5 9 2 45.208 43.629 0.814 9.493 o
-5 9 3 59.856 57.140 0.985 6.311 o
-5 9 4 12.069 12.013 0.382 50.266 o
-5 9 5 50.946 49.942 1.015 7.233 o
-5 9 6 52.049 52.837 1.025 6.956 o
-5 9 7 41.991 41.327 0.764 10.573 o
-5 9 8 34.582 35.526 0.483 16.032 o
-5 9 9 112.522 114.490 1.357 2.433 o
-5 9 10 3.455 3.599 0.201 193.818 o
-5 9 11 251.134 244.502 2.986 0.576 o
-5 9 12 63.377 64.046 0.955 5.898 o
-5 9 13 54.487 54.747 0.875 7.355 o
-5 9 14 23.230 24.016 0.503 23.834 o
-5 9 15 29.782 30.017 0.563 17.709 o
-5 9 16 26.166 27.022 0.553 20.140 o
-5 9 17 2.375 2.604 0.302 151.041 o
-5 9 18 9.461 10.113 0.422 53.901 o
-5 9 19 4.454 4.504 0.302 116.554 o
-5 9 20 2.344 2.202 0.281 169.364 o
-5 9 21 1.471 1.598 0.261 214.809 o
-5 9 22 1.876 1.498 0.231 241.211 o
-5 9 23 0.282 0.493 0.241 318.537 o
-5 9 24 2.505 2.403 0.292 157.530 o
-5 9 25 1.382 1.498 0.281 195.926 o
-5 10 1 84.931 81.769 1.468 3.334 o
-5 10 2 92.496 86.574 1.498 3.028 o
-5 10 3 39.197 38.130 0.804 10.986 o
-5 10 4 20.747 20.618 0.613 23.020 o
-5 10 5 53.553 52.143 0.975 7.095 o
-5 10 6 14.361 14.717 0.412 41.224 o
-5 10 7 73.674 73.958 1.307 4.140 o
-5 10 8 25.701 25.614 0.472 22.595 o
-5 10 9 99.440 98.778 1.226 3.025 o
-5 10 10 4.543 4.805 0.201 159.293 o
-5 10 11 65.011 64.558 0.935 5.827 o
-5 10 12 7.312 7.509 0.271 92.503 o
-5 10 13 44.180 44.936 0.714 10.283 o
-5 10 14 18.032 18.608 0.422 33.338 o
-5 10 15 2.763 2.905 0.261 170.797 o
-5 10 16 24.241 25.614 0.543 21.714 o
-5 10 17 1.235 1.106 0.231 274.495 o
-5 10 18 18.471 18.417 0.442 32.066 o
-5 10 20 7.565 7.710 0.322 79.834 o
-5 10 21 6.395 6.504 0.281 99.523 o
-5 10 22 10.136 9.208 0.332 64.924 o
-5 10 23 2.351 2.403 0.241 202.160 o
-5 10 24 1.602 1.809 0.322 153.546 o
-5 11 1 125.749 124.905 2.041 1.706 o
-5 11 2 2.540 2.604 0.362 115.277 o
-5 11 3 17.736 18.015 0.462 32.108 o
-5 11 4 70.059 68.449 1.176 4.730 o
-5 11 5 15.880 14.516 0.432 37.900 o
-5 11 6 92.621 88.675 1.548 2.933 o
-5 11 7 23.751 22.116 0.533 23.255 o
-5 11 8 52.575 51.741 0.985 7.154 o
-5 11 9 88.972 84.976 1.066 3.777 o
-5 11 10 13.224 12.908 0.292 54.637 o
-5 11 11 7.989 7.710 0.241 94.027 o
-5 11 12 14.716 14.617 0.352 44.870 o
-5 11 13 14.849 15.310 0.372 42.672 o
-5 11 14 3.299 3.800 0.231 173.629 o
-5 11 15 6.621 6.806 0.292 94.340 o
-5 11 16 2.866 3.006 0.231 191.296 o
-5 11 17 0.169 0.101 0.221 398.531 o
-5 11 18 8.099 8.615 0.322 75.374 o
-5 11 19 1.276 1.297 0.211 303.902 o
-5 11 20 5.924 5.509 0.292 103.710 o
-5 11 21 0.790 1.196 0.201 360.819 o
-5 11 22 11.382 11.309 0.342 56.810 o
-5 11 23 0.134 0.101 0.251 314.072 o
-5 12 1 50.866 48.444 0.925 7.798 o
-5 12 2 15.532 15.210 0.432 37.903 o
-5 12 3 0.901 1.005 0.271 227.200 o
-5 12 4 11.396 10.917 0.442 46.960 o
-5 12 5 42.486 41.327 0.824 9.998 o
-5 12 6 4.669 4.202 0.322 108.293 o
-5 12 7 48.058 46.132 0.935 8.171 o
-5 12 8 7.569 7.107 0.372 71.402 o
-5 12 9 8.214 8.615 0.382 64.832 o
-5 12 10 14.160 12.908 0.362 46.798 o
-5 12 11 12.367 12.506 0.292 57.513 o
-5 12 12 5.883 6.203 0.251 113.720 o
-5 12 13 5.581 5.700 0.281 108.833 o
-5 12 14 28.574 27.323 0.543 19.157 o
-5 12 15 28.526 29.123 0.603 17.661 o
-5 12 16 2.127 2.202 0.221 232.963 o
-5 12 17 7.189 7.811 0.302 85.665 o
-5 12 18 0.715 0.704 0.201 387.078 o
-5 12 19 4.302 5.097 0.261 132.045 o
-5 12 20 4.542 4.504 0.292 119.783 o
-5 12 21 20.075 18.417 0.543 26.571 o
-5 13 1 75.890 71.656 1.287 4.142 o
-5 13 2 10.637 10.505 0.382 55.318 o
-5 13 3 4.017 4.011 0.302 123.069 o
-5 13 4 2.151 2.202 0.302 157.306 o
-5 13 5 9.308 9.108 0.372 62.153 o
-5 13 6 6.903 6.705 0.362 76.862 o
-5 13 7 26.212 24.921 0.684 17.747 o
-5 13 8 34.057 33.224 0.814 12.337 o
-5 13 9 13.979 13.310 0.462 39.329 o
-5 13 10 48.819 48.032 0.965 7.808 o
-5 13 11 34.977 32.531 0.744 13.074 o
-5 13 12 2.059 2.202 0.161 319.789 o
-5 13 13 22.140 21.814 0.422 27.838 o
-5 13 14 1.951 2.000 0.211 255.714 o
-5 13 15 9.424 10.113 0.342 64.404 o
-5 13 16 0.562 0.201 0.221 361.928 o
-5 13 17 0.161 0.302 0.221 390.317 o
-5 13 18 4.709 4.906 0.231 141.659 o
-5 13 19 12.263 12.415 0.362 51.278 o
-5 13 20 3.080 2.905 0.241 179.748 o
-5 13 21 7.286 7.298 0.312 84.346 o
-5 14 1 22.192 22.116 0.593 22.421 o
-5 14 2 19.871 18.417 0.493 28.662 o
-5 14 3 38.262 36.431 0.774 11.616 o
-5 14 4 65.871 60.748 1.136 5.270 o
-5 14 5 6.335 6.414 0.362 80.029 o
-5 14 6 58.709 57.552 1.116 5.882 o
-5 14 7 29.788 28.620 0.674 16.061 o
-5 14 8 1.451 1.297 0.332 151.790 o
-5 14 9 21.322 21.613 0.623 22.132 o
-5 14 10 4.294 4.011 0.362 97.469 o
-5 14 11 4.992 4.996 0.372 87.554 o
-5 14 12 7.316 7.610 0.422 62.695 o
-5 14 13 3.238 3.599 0.372 102.107 o
-5 14 14 0.396 0.905 0.332 170.892 o
-5 14 15 14.091 14.104 0.322 48.780 o
-5 14 16 1.898 2.000 0.191 287.010 o
-5 14 17 1.076 1.196 0.191 363.906 o
-5 14 18 16.351 16.818 0.442 35.288 o
-5 14 19 3.511 3.207 0.191 205.067 o
-5 14 20 12.041 12.114 0.372 51.166 o
-5 15 1 6.929 6.906 0.402 68.494 o
-5 15 2 9.238 9.912 0.442 52.236 o
-5 15 3 12.200 11.802 0.503 39.810 o
-5 15 4 36.325 36.029 0.885 10.873 o
-5 15 5 27.902 25.323 0.744 15.927 o
-5 15 6 9.175 8.907 0.493 47.636 o
-5 15 7 9.558 10.304 0.543 41.016 o
-5 15 8 17.358 17.019 0.613 26.179 o
-5 15 9 7.716 7.107 0.442 59.144 o
-5 15 10 9.342 9.208 0.432 53.993 o
-5 15 11 15.186 15.109 0.513 33.644 o
-5 15 12 12.807 12.606 0.442 43.095 o
-5 15 13 1.240 0.704 0.332 159.071 o
-5 15 14 5.832 5.800 0.372 81.420 o
-5 15 15 3.189 2.795 0.362 109.347 o
-5 15 16 1.063 1.397 0.332 156.569 o
-5 15 17 2.896 2.503 0.322 132.859 o
-5 15 18 1.553 1.598 0.322 155.780 o
-5 15 19 16.412 15.913 0.603 27.651 o
-5 16 1 35.733 35.325 0.804 11.902 o
-5 16 2 22.921 23.111 0.613 21.219 o
-5 16 3 4.140 4.303 0.362 97.518 o
-5 16 4 1.399 1.106 0.322 161.821 o
-5 16 5 12.607 12.214 0.442 43.737 o
-5 16 6 4.519 4.504 0.342 101.163 o
-5 16 7 8.845 8.505 0.402 60.116 o
-5 16 8 1.415 1.196 0.332 152.990 o
-5 16 9 1.679 1.699 0.302 169.052 o
-5 16 10 30.588 28.419 0.674 15.837 o
-5 16 11 1.732 1.498 0.322 153.905 o
-5 16 12 9.019 9.409 0.402 58.413 o
-5 16 13 8.950 8.102 0.472 51.123 o
-5 16 14 2.285 2.101 0.412 97.495 o
-5 16 15 0.207 0.493 0.312 200.266 o
-5 16 16 10.438 10.606 0.412 52.290 o
-5 16 17 8.810 9.007 0.392 60.930 o
-5 16 18 6.934 7.298 0.372 73.483 o
-5 17 1 9.217 9.208 0.412 56.835 o
-5 17 2 2.752 3.599 0.352 113.986 o
-5 17 3 8.910 9.108 0.402 59.111 o
-5 17 4 0.959 0.905 0.312 180.201 o
-5 17 5 3.646 3.800 0.352 106.225 o
-5 17 6 26.499 26.117 0.653 18.042 o
-5 17 7 3.458 3.408 0.322 122.340 o
-5 17 8 12.772 12.707 0.493 39.202 o
-5 17 9 5.692 5.700 0.462 63.175 o
-5 17 10 2.985 4.112 0.352 110.052 o
-5 17 11 10.931 11.611 0.402 51.174 o
-5 17 12 1.872 1.809 0.332 142.918 o
-5 17 13 7.275 7.509 0.382 69.900 o
-5 17 14 10.980 11.008 0.422 49.649 o
-5 17 15 1.565 1.397 0.322 157.079 o
-5 17 16 3.833 4.112 0.412 84.138 o
-5 18 1 1.550 1.809 0.302 170.348 o
-5 18 2 19.399 19.412 0.533 27.081 o
-5 18 3 11.923 11.902 0.442 45.149 o
-5 18 4 1.426 1.196 0.332 152.839 o
-5 18 5 10.515 10.807 0.452 47.702 o
-5 18 6 0.708 1.106 0.422 106.182 o
-5 18 7 3.757 3.408 0.352 106.854 o
-5 18 8 8.978 8.102 0.372 64.753 o
-5 18 9 5.685 5.700 0.342 90.141 o
-5 18 10 13.997 13.219 0.432 41.516 o
-5 18 11 8.249 7.610 0.372 68.023 o
-5 18 12 9.673 9.600 0.392 57.739 o
-5 18 13 12.024 10.917 0.503 40.654 o
-5 18 14 2.911 3.106 0.322 129.415 o
-5 19 1 4.768 5.207 0.342 97.169 o
-5 19 2 4.564 4.906 0.342 99.494 o
-5 19 3 2.710 3.599 0.352 114.339 o
-5 19 4 1.998 2.101 0.372 117.061 o
-5 19 5 1.568 2.101 0.412 101.857 o
-5 19 6 0.211 0.493 0.322 188.465 o
-5 19 7 3.374 3.498 0.352 109.412 o
-5 19 8 3.464 3.599 0.342 112.484 o
-5 19 9 0.357 0.603 0.322 184.456 o
-5 19 10 2.903 3.498 0.362 108.853 o
-5 19 11 4.568 5.609 0.483 62.703 o
-5 19 12 0.462 0.804 0.322 180.501 o
-5 20 1 0.360 0.493 0.362 148.551 o
-5 20 2 7.916 8.615 0.402 62.629 o
-5 20 3 2.782 2.604 0.342 122.902 o
-5 20 4 0.433 0.201 0.432 106.220 o
-5 20 5 15.879 16.114 0.553 30.373 o
-5 20 6 4.024 4.604 0.362 97.300 o
-5 20 7 2.444 2.604 0.332 131.667 o
-5 20 8 0.710 0.603 0.312 188.134 o
-5 20 9 1.548 1.598 0.442 91.655 o
-5 21 1 2.566 2.403 0.362 115.904 o
-5 21 2 1.021 0.905 0.312 179.025 o
-5 21 3 2.256 1.598 0.322 146.051 o
-5 21 4 0.119 0.000 0.432 108.955 o
-4 0 1 266.459 261.511 2.332 0.580 o
-4 0 2 0.470 1.106 0.121 771.171 o
-4 0 3 41.367 41.327 0.462 13.230 o
-4 0 4 688.355 668.334 6.022 0.095 o
-4 0 5 287.116 267.412 2.403 0.525 o
-4 0 6 12.525 13.219 0.271 57.874 o
-4 0 7 23.313 23.724 0.402 26.701 o
-4 0 8 2.150 2.503 0.211 238.790 o
-4 0 9 187.304 190.157 1.960 1.031 o
-4 0 10 24.639 26.831 0.452 23.352 o
-4 0 11 2.143 2.905 0.241 201.056 o
-4 0 12 58.293 58.044 0.834 6.997 o
-4 0 13 116.159 113.183 1.729 2.098 o
-4 0 14 49.471 47.841 1.005 7.526 o
-4 0 15 153.450 157.928 2.553 1.148 o
-4 0 16 94.014 95.069 1.629 2.733 o
-4 0 17 1.606 1.809 0.292 178.132 o
-4 0 18 37.486 36.129 0.774 11.799 o
-4 0 19 23.770 24.529 0.623 20.213 o
-4 0 20 182.206 179.451 2.955 0.864 o
-4 0 21 0.968 0.905 0.352 145.872 o
-4 0 22 18.009 19.311 0.563 26.966 o
-4 0 23 15.693 15.612 0.513 32.867 o
-4 0 24 9.790 9.409 0.402 56.415 o
-4 0 25 11.066 11.711 0.412 49.765 o
-4 0 26 1.291 1.196 0.382 121.775 o
-4 0 27 1.456 1.809 0.352 134.863 o
-4 1 1 142.155 132.304 0.895 2.016 o
-4 1 2 342.115 318.852 2.061 0.407 o
-4 1 3 199.004 183.542 1.226 1.113 o
-4 1 4 845.219 817.758 5.157 0.070 o
-4 1 5 75.164 76.662 0.593 5.494 o
-4 1 6 367.345 359.384 2.393 0.342 o
-4 1 7 45.763 48.333 0.412 11.620 o
-4 1 8 361.273 364.290 2.403 0.345 o
-4 1 9 607.943 609.385 3.810 0.129 o
-4 1 10 866.023 873.098 5.539 0.065 o
-4 1 11 187.968 186.950 1.387 1.147 o
-4 1 12 91.838 93.470 0.885 3.751 o
-4 1 13 23.203 23.423 0.402 26.910 o
-4 1 14 8.863 9.007 0.292 76.322 o
-4 1 15 191.065 190.861 2.161 0.970 o
-4 1 16 1.789 2.403 0.201 267.891 o
-4 1 17 41.447 41.940 0.603 11.977 o
-4 1 18 18.842 19.020 0.372 34.403 o
-4 1 19 0.625 0.201 0.211 386.500 o
-4 1 20 22.201 22.317 0.432 27.263 o
-4 1 21 35.769 36.431 0.603 14.074 o
-4 1 22 0.280 0.493 0.241 318.647 o
-4 1 23 3.702 4.011 0.281 136.121 o
-4 1 24 3.909 4.303 0.251 147.158 o
-4 1 25 7.697 7.509 0.261 92.294 o
-4 1 26 2.830 2.795 0.231 194.633 o
-4 1 27 7.587 7.298 0.261 93.683 o
-4 2 1 83.399 79.668 0.543 4.932 o
-4 2 2 925.213 888.117 5.589 0.059 o
-4 2 3 154.991 149.715 0.985 1.694 o
-4 2 4 26.933 25.514 0.241 26.595 o
-4 2 5 154.033 151.323 1.035 1.682 o
-4 2 6 135.850 136.516 0.995 2.044 o
-4 2 7 156.183 153.917 1.096 1.626 o
-4 2 8 257.190 262.506 1.789 0.643 o
-4 2 9 112.311 113.596 0.875 2.806 o
-4 2 10 11.508 11.902 0.211 69.285 o
-4 2 11 303.307 309.744 2.121 0.472 o
-4 2 12 81.588 82.060 0.784 4.612 o
-4 2 13 105.999 105.684 1.176 2.821 o
-4 2 14 53.382 56.144 0.764 7.912 o
-4 2 15 1.941 2.101 0.211 254.101 o
-4 2 16 32.894 33.827 0.493 16.837 o
-4 2 17 5.654 6.102 0.231 123.098 o
-4 2 18 64.263 63.855 0.834 6.224 o
-4 2 19 15.646 15.813 0.342 42.816 o
-4 2 20 86.513 87.871 1.146 3.693 o
-4 2 21 1.401 1.297 0.231 263.254 o
-4 2 22 15.144 15.813 0.362 42.412 o
-4 2 23 9.574 9.309 0.302 71.092 o
-4 2 24 0.435 0.493 0.251 288.305 o
-4 2 25 11.453 11.711 0.302 60.355 o
-4 2 26 2.850 3.006 0.231 191.675 o
-4 2 27 4.144 4.202 0.241 149.789 o
-4 3 1 738.094 717.774 6.283 0.084 o
-4 3 2 1284.210 1232.080 11.028 0.028 o
-4 3 3 192.303 193.163 1.236 1.124 o
-4 3 4 1008.100 989.690 6.042 0.049 o
-4 3 5 14.859 14.717 0.191 54.927 o
-4 3 6 323.778 324.763 2.151 0.426 o
-4 3 7 68.286 69.856 0.583 6.321 o
-4 3 8 11.351 12.013 0.211 69.698 o
-4 3 9 1.852 2.302 0.161 329.966 o
-4 3 10 81.166 86.765 0.734 4.589 o
-4 3 11 8.495 9.309 0.211 91.211 o
-4 3 12 41.185 42.131 0.533 12.604 o
-4 3 13 14.674 15.009 0.322 46.648 o
-4 3 14 22.060 23.523 0.402 27.811 o
-4 3 15 167.108 168.835 1.920 1.225 o
-4 3 16 11.519 12.114 0.292 60.602 o
-4 3 17 53.056 53.149 0.724 8.324 o
-4 3 18 4.029 4.202 0.221 162.687 o
-4 3 19 13.220 13.611 0.322 51.260 o
-4 3 20 41.714 41.226 0.653 11.569 o
-4 3 21 3.865 4.011 0.322 115.795 o
-4 3 22 6.388 7.610 0.292 93.260 o
-4 3 23 8.537 8.706 0.312 75.041 o
-4 3 24 0.785 0.804 0.211 350.223 o
-4 3 25 1.557 1.699 0.241 235.584 o
-4 3 26 10.000 9.711 0.292 70.063 o
-4 3 27 0.841 0.804 0.211 346.253 o
-4 4 1 144.976 146.518 1.427 1.681 o
-4 4 2 176.564 180.647 1.769 1.163 o
-4 4 3 224.967 221.180 2.161 0.771 o
-4 4 4 95.937 96.074 0.694 3.747 o
-4 4 5 221.901 226.578 1.518 0.848 o
-4 4 6 75.133 73.857 0.593 5.597 o
-4 4 7 83.086 84.463 0.704 4.592 o
-4 4 8 359.978 371.196 2.473 0.341 o
-4 4 9 10.047 11.108 0.221 76.260 o
-4 4 10 31.883 32.832 0.372 19.121 o
-4 4 11 9.791 10.606 0.231 77.360 o
-4 4 12 94.588 94.576 1.025 3.463 o
-4 4 13 51.077 53.742 0.754 8.383 o
-4 4 14 56.455 59.954 0.764 7.368 o
-4 4 15 36.808 38.834 0.553 14.002 o
-4 4 16 35.763 37.527 0.563 14.382 o
-4 4 17 15.019 15.813 0.352 43.265 o
-4 4 18 8.303 9.309 0.271 81.733 o
-4 4 19 22.042 22.820 0.402 28.127 o
-4 4 20 53.155 54.546 0.794 7.887 o
-4 4 21 9.797 10.304 0.312 66.938 o
-4 4 22 21.026 21.221 0.402 29.760 o
-4 4 23 2.256 2.101 0.251 198.590 o
-4 4 24 5.499 5.800 0.261 115.822 o
-4 4 25 14.850 14.808 0.342 45.134 o
-4 4 26 3.170 3.106 0.221 191.156 o
-4 4 27 2.127 2.403 0.241 208.005 o
-4 5 1 495.905 484.088 4.383 0.178 o
-4 5 2 234.023 228.689 2.232 0.720 o
-4 5 3 98.158 92.374 1.076 3.324 o
-4 5 4 189.278 192.650 1.719 1.060 o
-4 5 5 22.461 21.613 0.241 32.995 o
-4 5 6 38.988 41.638 0.382 14.514 o
-4 5 7 0.190 0.493 0.131 925.227 o
-4 5 8 282.116 281.124 1.930 0.550 o
-4 5 9 190.520 195.254 1.468 1.091 o
-4 5 10 83.072 84.463 0.804 4.442 o
-4 5 11 95.052 95.481 1.066 3.385 o
-4 5 12 39.874 42.231 0.603 12.299 o
-4 5 13 1.120 1.397 0.201 330.504 o
-4 5 14 0.428 0.603 0.181 496.696 o
-4 5 15 71.442 74.460 0.945 5.069 o
-4 5 16 33.337 34.521 0.513 16.274 o
-4 5 17 16.513 17.110 0.362 39.249 o
-4 5 18 33.717 34.330 0.523 16.041 o
-4 5 19 17.079 16.919 0.362 38.565 o
-4 5 20 9.251 10.012 0.332 66.576 o
-4 5 21 2.398 3.006 0.251 185.005 o
-4 5 22 1.436 1.498 0.241 243.214 o
-4 5 23 0.448 0.603 0.211 384.371 o
-4 5 24 2.448 2.503 0.261 180.805 o
-4 5 25 8.652 8.203 0.281 80.974 o
-4 5 26 1.591 1.196 0.231 257.578 o
-4 6 1 229.794 226.578 2.222 0.738 o
-4 6 2 71.627 73.053 0.885 5.243 o
-4 6 3 76.874 75.456 0.945 4.739 o
-4 6 4 104.920 104.176 1.176 2.866 o
-4 6 5 477.351 470.075 2.955 0.209 o
-4 6 6 581.390 567.848 3.609 0.143 o
-4 6 7 15.175 15.511 0.221 51.370 o
-4 6 8 10.591 11.309 0.211 74.478 o
-4 6 9 18.323 19.020 0.302 38.117 o
-4 6 10 51.864 51.832 0.674 8.819 o
-4 6 11 20.503 21.010 0.372 31.445 o
-4 6 12 47.713 50.143 0.663 9.612 o
-4 6 13 72.049 74.662 0.885 5.167 o
-4 6 14 113.016 114.993 1.347 2.426 o
-4 6 15 99.949 103.885 1.236 2.935 o
-4 6 16 9.259 10.405 0.281 73.107 o
-4 6 17 0.117 0.392 0.221 390.200 o
-4 6 18 13.707 14.516 0.322 49.162 o
-4 6 19 11.120 11.711 0.312 60.271 o
-4 6 20 21.731 21.915 0.422 28.142 o
-4 6 21 13.329 13.310 0.352 48.870 o
-4 6 22 4.617 4.805 0.241 138.998 o
-4 6 23 0.154 0.392 0.251 305.003 o
-4 6 24 11.519 12.315 0.312 58.217 o
-4 6 25 20.064 19.814 0.382 32.164 o
-4 6 26 5.315 5.207 0.231 131.982 o
-4 7 1 339.531 335.459 3.136 0.360 o
-4 7 2 160.575 166.734 1.729 1.336 o
-4 7 3 75.070 75.767 1.005 4.698 o
-4 7 4 361.584 360.390 3.428 0.315 o
-4 7 5 182.808 184.246 1.267 1.213 o
-4 7 6 6.714 6.605 0.151 132.284 o
-4 7 7 72.615 74.662 0.653 5.635 o
-4 7 8 103.318 105.493 0.985 3.068 o
-4 7 9 69.781 69.856 0.865 5.514 o
-4 7 10 22.010 22.227 0.402 28.412 o
-4 7 11 20.198 20.719 0.442 29.305 o
-4 7 12 88.657 90.374 1.146 3.575 o
-4 7 13 4.641 5.509 0.231 138.541 o
-4 7 14 48.136 48.836 0.653 9.709 o
-4 7 15 126.509 127.308 1.548 1.972 o
-4 7 16 42.257 42.432 0.613 11.665 o
-4 7 17 10.595 11.711 0.302 63.066 o
-4 7 18 1.985 2.503 0.251 200.301 o
-4 7 19 28.230 29.625 0.513 19.363 o
-4 7 20 10.814 11.410 0.342 58.226 o
-4 7 21 13.234 13.119 0.322 51.798 o
-4 7 22 6.323 6.102 0.292 98.678 o
-4 7 23 14.568 14.908 0.342 45.569 o
-4 7 24 2.989 3.599 0.231 181.995 o
-4 7 25 0.829 1.106 0.211 336.725 o
-4 7 26 8.797 8.203 0.281 80.254 o
-4 8 1 11.450 12.013 0.292 60.969 o
-4 8 2 5.638 5.700 0.261 114.992 o
-4 8 3 3.727 3.800 0.251 153.598 o
-4 8 4 51.802 51.540 0.724 8.588 o
-4 8 5 110.650 107.383 0.844 2.952 o
-4 8 6 64.276 62.950 0.613 6.938 o
-4 8 7 102.188 101.482 1.076 3.071 o
-4 8 8 8.290 9.007 0.261 84.402 o
-4 8 9 28.930 30.017 0.472 19.674 o
-4 8 10 107.477 108.891 1.448 2.509 o
-4 8 11 14.459 14.908 0.342 45.775 o
-4 8 12 36.272 38.230 0.613 13.579 o
-4 8 13 43.817 44.142 0.724 10.337 o
-4 8 14 31.555 32.631 0.533 16.998 o
-4 8 15 27.015 28.419 0.472 21.059 o
-4 8 16 43.609 43.438 0.643 11.051 o
-4 8 17 14.614 15.813 0.362 43.308 o
-4 8 18 31.079 31.927 0.553 17.003 o
-4 8 19 2.779 3.207 0.271 160.739 o
-4 8 20 35.832 36.230 0.613 13.967 o
-4 8 21 9.034 9.309 0.281 76.500 o
-4 8 22 6.954 7.198 0.261 98.317 o
-4 8 23 3.722 3.498 0.241 162.147 o
-4 8 24 9.106 9.409 0.302 72.790 o
-4 8 25 35.798 35.526 0.643 13.717 o
-4 9 1 48.344 44.634 0.462 11.184 o
-4 9 2 131.386 126.101 1.508 1.937 o
-4 9 3 329.132 320.651 3.418 0.368 o
-4 9 4 32.232 30.922 0.452 18.270 o
-4 9 5 98.608 95.280 0.985 3.365 o
-4 9 6 15.890 16.507 0.281 45.296 o
-4 9 7 9.320 9.912 0.231 81.457 o
-4 9 8 54.446 55.451 0.804 7.646 o
-4 9 9 103.944 103.282 1.236 2.843 o
-4 9 10 48.766 48.645 0.694 9.385 o
-4 9 11 14.599 15.511 0.362 43.595 o
-4 9 12 2.964 3.498 0.221 191.392 o
-4 9 13 40.429 42.935 0.694 11.311 o
-4 9 14 28.043 28.328 0.513 19.757 o
-4 9 15 13.511 13.410 0.362 47.580 o
-4 9 16 54.791 55.139 0.854 7.397 o
-4 9 17 9.316 9.208 0.332 67.772 o
-4 9 18 10.219 10.505 0.332 62.541 o
-4 9 19 12.445 12.114 0.362 51.208 o
-4 9 20 18.757 18.608 0.382 34.313 o
-4 9 21 12.128 11.802 0.312 57.223 o
-4 9 22 6.806 6.313 0.271 99.961 o
-4 9 23 5.755 5.509 0.292 104.999 o
-4 9 24 1.365 1.297 0.261 222.127 o
-4 9 25 6.821 7.198 0.352 78.249 o
-4 10 1 58.860 53.541 0.623 8.021 o
-4 10 2 56.522 51.540 0.653 8.313 o
-4 10 3 11.264 11.008 0.281 64.323 o
-4 10 4 31.965 30.721 0.483 17.977 o
-4 10 5 31.417 30.118 0.442 18.971 o
-4 10 6 17.358 17.110 0.322 40.076 o
-4 10 7 89.099 88.876 1.066 3.700 o
-4 10 8 9.812 10.012 0.281 71.620 o
-4 10 9 23.312 23.523 0.402 26.781 o
-4 10 10 6.204 5.901 0.241 115.310 o
-4 10 11 6.773 6.806 0.251 103.670 o
-4 10 12 27.880 28.821 0.523 19.522 o
-4 10 13 15.299 16.014 0.372 41.364 o
-4 10 14 17.017 17.512 0.392 36.676 o
-4 10 15 21.335 21.613 0.442 27.936 o
-4 10 16 14.437 15.210 0.402 41.407 o
-4 10 17 21.913 22.619 0.483 25.791 o
-4 10 18 13.572 13.611 0.392 44.907 o
-4 10 19 22.079 21.523 0.462 26.714 o
-4 10 20 1.194 1.196 0.251 242.817 o
-4 10 21 6.878 7.399 0.312 86.252 o
-4 10 22 7.323 7.198 0.342 78.079 o
-4 10 23 0.304 0.201 0.231 352.524 o
-4 10 24 1.369 1.397 0.241 247.447 o
-4 11 1 46.963 44.533 0.653 10.263 o
-4 11 2 17.170 16.305 0.281 43.103 o
-4 11 3 122.238 116.591 1.528 2.125 o
-4 11 4 0.352 0.493 0.090 1350.260 o
-4 11 5 24.080 23.021 0.352 27.724 o
-4 11 6 64.195 62.648 0.794 6.407 o
-4 11 7 12.211 12.315 0.261 61.128 o
-4 11 8 16.745 17.019 0.332 40.589 o
-4 11 9 53.069 52.837 0.774 8.094 o
-4 11 10 1.435 1.598 0.181 344.856 o
-4 11 11 78.498 81.668 1.176 4.061 o
-4 11 12 89.708 89.771 1.226 3.436 o
-4 11 13 10.424 10.807 0.322 62.665 o
-4 11 14 5.919 5.800 0.261 112.005 o
-4 11 15 20.639 20.317 0.452 28.725 o
-4 11 16 30.844 31.324 0.583 16.726 o
-4 11 17 2.902 2.694 0.251 177.798 o
-4 11 18 17.023 16.305 0.402 36.928 o
-4 11 19 4.942 5.207 0.281 116.592 o
-4 11 20 2.869 3.106 0.251 174.385 o
-4 11 21 0.753 0.804 0.241 285.551 o
-4 11 22 0.419 0.603 0.211 386.931 o
-4 11 23 0.223 0.000 0.201 476.748 o
-4 12 1 140.357 133.912 1.639 1.712 o
-4 12 2 14.300 12.606 0.241 56.143 o
-4 12 3 59.115 50.847 0.684 7.908 o
-4 12 4 26.916 24.317 0.402 23.854 o
-4 12 5 21.308 19.221 0.322 33.325 o
-4 12 6 51.519 48.132 0.633 9.349 o
-4 12 7 9.587 9.208 0.211 84.920 o
-4 12 8 21.530 21.523 0.372 30.155 o
-4 12 9 42.560 43.237 0.674 11.036 o
-4 12 10 18.563 19.613 0.372 34.382 o
-4 12 11 12.099 12.315 0.332 54.648 o
-4 12 12 24.255 24.317 0.452 24.426 o
-4 12 13 5.413 6.102 0.281 108.556 o
-4 12 14 18.691 19.020 0.432 31.969 o
-4 12 15 29.392 28.922 0.543 18.448 o
-4 12 16 1.469 1.196 0.221 278.729 o
-4 12 17 4.754 5.609 0.271 120.267 o
-4 12 18 2.953 3.207 0.231 187.041 o
-4 12 19 7.155 7.198 0.292 89.834 o
-4 12 20 18.435 18.115 0.412 33.621 o
-4 12 21 8.224 8.203 0.332 73.930 o
-4 12 22 4.324 4.303 0.241 146.427 o
-4 12 23 1.773 1.809 0.221 252.781 o
-4 13 1 0.120 0.302 0.121 1158.620 o
-4 13 2 2.345 2.101 0.121 367.584 o
-4 13 3 106.247 96.285 1.387 2.722 o
-4 13 4 47.331 41.839 0.694 10.155 o
-4 13 5 15.183 12.707 0.342 46.502 o
-4 13 6 4.021 3.207 0.161 213.178 o
-4 13 7 24.006 21.523 0.362 28.168 o
-4 13 8 33.992 31.726 0.483 16.955 o
-4 13 9 1.765 2.000 0.151 365.951 o
-4 13 10 21.372 20.719 0.412 29.323 o
-4 13 11 17.034 17.210 0.392 36.850 o
-4 13 12 2.757 3.307 0.251 174.605 o
-4 13 13 5.347 5.800 0.302 103.817 o
-4 13 14 3.534 4.112 0.271 142.878 o
-4 13 15 8.673 8.907 0.342 69.114 o
-4 13 16 0.069 0.101 0.221 407.803 o
-4 13 17 4.647 4.996 0.271 124.483 o
-4 13 18 1.029 1.297 0.231 279.530 o
-4 13 19 1.151 0.905 0.251 249.586 o
-4 13 20 6.408 6.001 0.271 104.089 o
-4 13 21 2.118 1.809 0.211 252.861 o
-4 13 22 6.597 6.313 0.292 96.103 o
-4 14 1 29.627 25.614 0.412 21.570 o
-4 14 2 2.264 1.598 0.151 343.064 o
-4 14 3 46.101 44.533 0.925 8.554 o
-4 14 4 33.042 30.822 0.704 14.306 o
-4 14 5 16.227 14.908 0.523 32.151 o
-4 14 6 16.834 16.507 0.523 30.831 o
-4 14 7 35.992 32.631 0.734 12.948 o
-4 14 8 1.742 1.297 0.141 423.237 o
-4 14 9 60.858 54.647 0.834 6.916 o
-4 14 10 8.822 8.806 0.261 82.104 o
-4 14 11 13.545 13.219 0.352 48.513 o
-4 14 12 16.411 16.014 0.382 39.080 o
-4 14 13 3.468 3.408 0.241 167.410 o
-4 14 14 4.109 4.202 0.261 139.947 o
-4 14 15 0.199 0.201 0.241 332.410 o
-4 14 16 1.420 1.809 0.241 238.348 o
-4 14 17 2.287 2.302 0.191 262.049 o
-4 14 18 3.473 3.498 0.261 153.889 o
-4 14 19 7.955 8.203 0.302 80.700 o
-4 14 20 9.363 9.500 0.312 70.048 o
-4 14 21 10.140 10.113 0.352 60.835 o
-4 15 1 29.687 27.323 0.633 17.017 o
-4 15 2 10.812 10.405 0.402 52.775 o
-4 15 3 3.372 3.498 0.322 122.731 o
-4 15 4 47.994 46.242 0.935 8.172 o
-4 15 5 0.207 0.905 0.312 195.635 o
-4 15 6 7.797 8.002 0.392 65.542 o
-4 15 7 16.248 15.612 0.513 32.314 o
-4 15 8 48.564 45.438 0.995 7.793 o
-4 15 9 31.598 30.822 0.754 13.970 o
-4 15 10 2.784 3.699 0.352 113.314 o
-4 15 11 53.992 50.535 0.834 7.820 o
-4 15 12 10.372 10.113 0.292 67.876 o
-4 15 13 0.523 0.603 0.151 632.656 o
-4 15 14 0.498 0.603 0.171 531.579 o
-4 15 15 3.719 3.307 0.211 183.889 o
-4 15 16 3.921 4.011 0.221 166.329 o
-4 15 17 14.767 15.210 0.412 40.241 o
-4 15 18 0.189 0.302 0.201 462.123 o
-4 15 19 8.195 8.615 0.312 76.746 o
-4 15 20 0.705 0.603 0.161 543.813 o
-4 16 1 26.457 26.831 0.674 17.513 o
-4 16 2 24.549 23.423 0.643 19.619 o
-4 16 3 10.066 9.811 0.412 54.041 o
-4 16 4 8.665 8.505 0.402 60.621 o
-4 16 5 0.989 1.196 0.322 167.699 o
-4 16 6 9.544 9.600 0.402 56.795 o
-4 16 7 12.289 11.611 0.442 44.773 o
-4 16 8 7.983 7.509 0.392 65.737 o
-4 16 9 10.959 10.012 0.422 50.719 o
-4 16 10 14.858 14.808 0.543 32.430 o
-4 16 11 0.743 1.005 0.422 106.284 o
-4 16 12 16.140 16.507 0.543 30.471 o
-4 16 13 12.286 11.209 0.422 46.917 o
-4 16 14 2.828 2.905 0.322 131.398 o
-4 16 15 1.994 2.403 0.312 150.995 o
-4 16 16 4.725 4.805 0.372 89.487 o
-4 16 17 9.181 8.907 0.422 55.996 o
-4 16 18 0.640 0.603 0.372 137.268 o
-4 17 1 6.205 7.007 0.382 74.939 o
-4 17 2 7.063 7.007 0.402 67.870 o
-4 17 3 38.550 38.834 0.885 10.287 o
-4 17 4 2.948 3.699 0.402 92.780 o
-4 17 5 5.131 5.609 0.472 63.028 o
-4 17 6 45.241 41.940 0.955 8.607 o
-4 17 7 27.709 26.117 0.663 17.387 o
-4 17 8 7.739 7.610 0.382 68.086 o
-4 17 9 7.532 7.811 0.392 66.721 o
-4 17 10 4.483 4.504 0.372 91.656 o
-4 17 11 3.252 2.503 0.312 134.375 o
-4 17 12 4.213 4.011 0.332 108.862 o
-4 17 13 6.525 5.800 0.372 78.297 o
-4 17 14 8.979 8.505 0.442 54.368 o
-4 17 15 0.119 0.201 0.372 145.559 o
-4 17 16 2.918 2.905 0.322 130.421 o
-4 17 17 11.099 10.706 0.412 50.746 o
-4 18 1 0.659 1.106 0.332 164.944 o
-4 18 2 24.444 25.825 0.653 18.919 o
-4 18 3 0.723 1.498 0.432 100.398 o
-4 18 4 10.838 10.606 0.462 46.310 o
-4 18 5 3.264 3.408 0.352 110.622 o
-4 18 6 4.515 4.112 0.332 106.147 o
-4 18 7 18.434 18.708 0.543 27.683 o
-4 18 8 0.278 0.201 0.322 190.075 o
-4 18 9 2.362 2.403 0.332 133.673 o
-4 18 10 2.699 2.403 0.342 124.667 o
-4 18 11 0.240 0.201 0.422 112.544 o
-4 18 12 0.054 0.101 0.382 139.388 o
-4 18 13 0.167 0.392 0.352 160.194 o
-4 18 14 1.968 1.397 0.322 151.288 o
-4 18 15 1.773 1.699 0.342 138.250 o
-4 19 1 9.121 9.309 0.402 58.274 o
-4 19 2 5.107 5.408 0.392 80.705 o
-4 19 3 9.461 9.108 0.493 46.960 o
-4 19 4 1.378 1.397 0.312 168.252 o
-4 19 5 1.678 1.900 0.322 151.826 o
-4 19 6 6.169 6.102 0.372 79.202 o
-4 19 7 3.498 3.006 0.352 110.363 o
-4 19 8 0.058 0.101 0.312 208.483 o
-4 19 9 2.267 3.006 0.442 84.865 o
-4 19 10 11.251 11.802 0.472 43.692 o
-4 19 11 2.040 2.403 0.322 143.651 o
-4 19 12 1.337 1.106 0.342 147.213 o
-4 19 13 1.883 2.202 0.322 146.990 o
-4 20 1 1.277 1.005 0.312 173.412 o
-4 20 2 6.011 6.203 0.382 77.402 o
-4 20 3 1.022 0.704 0.412 110.195 o
-4 20 4 7.355 7.007 0.382 70.524 o
-4 20 5 5.348 5.800 0.372 83.726 o
-4 20 6 0.629 0.603 0.322 179.253 o
-4 20 7 4.136 4.011 0.372 95.105 o
-4 20 8 0.846 1.397 0.422 104.339 o
-4 20 9 3.447 3.800 0.342 111.803 o
-4 20 10 9.160 9.711 0.422 55.078 o
-4 21 1 0.667 0.603 0.302 200.397 o
-4 21 2 0.974 1.397 0.322 166.282 o
-4 21 3 12.885 13.812 0.603 31.254 o
-4 21 4 1.863 2.302 0.332 140.017 o
-4 21 5 4.940 4.996 0.362 90.690 o
-4 21 6 4.753 4.504 0.342 99.575 o
-3 0 1 0.577 0.603 0.111 909.832 o
-3 0 2 546.400 527.617 4.594 0.151 o
-3 0 3 537.141 541.841 4.715 0.151 o
-3 0 4 27.285 28.128 0.352 23.370 o
-3 0 5 1491.230 1413.330 12.596 0.021 o
-3 0 6 500.567 504.103 4.755 0.168 o
-3 0 7 227.966 234.791 2.312 0.720 o
-3 0 8 295.786 299.641 2.805 0.457 o
-3 0 9 35.693 35.426 0.523 15.192 o
-3 0 10 54.395 58.245 0.764 7.680 o
-3 0 11 33.179 35.225 0.553 15.674 o
-3 0 12 67.177 70.158 0.925 5.517 o
-3 0 13 50.143 51.440 0.895 7.879 o
-3 0 14 14.529 15.421 0.452 37.843 o
-3 0 16 0.967 0.603 0.281 217.709 o
-3 0 17 39.742 40.734 0.804 10.664 o
-3 0 18 2.007 1.900 0.302 161.922 o
-3 0 19 7.176 7.509 0.432 61.619 o
-3 0 20 199.980 199.969 3.307 0.711 o
-3 0 21 28.947 28.721 0.724 15.456 o
-3 0 22 4.775 4.996 0.372 88.703 o
-3 0 23 1.432 2.101 0.332 146.656 o
-3 0 24 1.697 1.699 0.322 152.983 o
-3 0 25 1.574 1.397 0.332 149.429 o
-3 0 26 2.434 3.106 0.332 129.101 o
-3 0 27 6.364 7.198 0.372 76.001 o
-3 1 1 133.768 133.208 0.895 2.146 o
-3 1 2 32.462 31.023 0.261 20.637 o
-3 1 3 552.468 520.811 3.227 0.163 o
-3 1 4 605.860 587.470 3.639 0.134 o
-3 1 5 1332.260 1284.220 7.922 0.029 o
-3 1 6 146.465 137.612 0.935 1.899 o
-3 1 7 210.569 207.568 1.427 0.953 o
-3 1 8 361.940 368.291 2.483 0.340 o
-3 1 9 155.897 159.929 1.186 1.571 o
-3 1 10 767.960 786.132 5.016 0.081 o
-3 1 11 24.079 26.921 0.342 26.353 o
-3 1 12 228.956 231.685 1.669 0.794 o
-3 1 13 89.681 90.173 0.965 3.794 o
-3 1 14 83.716 82.261 1.025 4.104 o
-3 1 15 55.949 57.853 0.764 7.532 o
-3 1 16 79.680 78.562 0.975 4.460 o
-3 1 17 21.469 22.015 0.382 29.646 o
-3 1 18 14.779 15.511 0.332 45.283 o
-3 1 19 2.832 3.106 0.302 141.526 o
-3 1 20 94.098 94.877 1.176 3.289 o
-3 1 21 67.129 66.056 0.945 5.600 o
-3 1 22 10.505 10.304 0.342 60.718 o
-3 1 23 1.131 1.005 0.231 281.558 o
-3 1 24 16.893 17.210 0.372 38.093 o
-3 1 25 10.500 10.606 0.312 63.992 o
-3 1 26 5.270 5.308 0.251 124.172 o
-3 1 27 0.598 0.493 0.261 262.197 o
-3 2 1 513.147 474.780 2.905 0.191 o
-3 2 2 768.684 717.573 4.353 0.087 o
-3 2 3 12.015 11.410 0.131 75.122 o
-3 2 4 15.842 16.818 0.181 50.220 o
-3 2 5 807.545 787.328 4.876 0.076 o
-3 2 6 558.671 554.035 3.508 0.153 o
-3 2 7 20.480 21.322 0.261 35.055 o
-3 2 8 69.750 72.963 0.613 6.002 o
-3 2 9 38.645 41.528 0.412 14.394 o
-3 2 10 146.354 149.222 1.146 1.753 o
-3 2 11 5.189 5.207 0.201 145.896 o
-3 2 12 0.534 0.603 0.191 443.106 o
-3 2 13 25.247 26.620 0.432 23.507 o
-3 2 14 97.362 97.783 1.216 3.105 o
-3 2 15 16.688 17.612 0.362 38.628 o
-3 2 16 17.624 18.316 0.352 37.324 o
-3 2 17 94.760 94.968 1.136 3.317 o
-3 2 18 42.534 41.427 0.603 11.796 o
-3 2 19 16.121 16.305 0.362 40.447 o
-3 2 20 44.373 44.634 0.643 10.792 o
-3 2 21 28.664 28.128 0.493 19.893 o
-3 2 22 10.382 10.505 0.332 62.028 o
-3 2 23 3.337 3.699 0.251 160.668 o
-3 2 24 8.921 9.007 0.312 72.789 o
-3 2 25 7.847 7.610 0.261 91.043 o
-3 2 26 4.134 4.011 0.271 135.865 o
-3 2 27 0.900 0.905 0.211 338.727 o
-3 3 1 115.969 117.295 1.126 2.507 o
-3 3 2 50.440 48.132 0.543 10.011 o
-3 3 3 1853.490 1774.310 10.998 0.015 o
-3 3 4 734.256 716.577 4.554 0.091 o
-3 3 5 16.137 16.014 0.191 50.016 o
-3 3 6 1420.810 1413.130 9.047 0.025 o
-3 3 7 462.132 464.777 3.066 0.216 o
-3 3 8 51.456 51.540 0.462 9.929 o
-3 3 9 19.436 20.216 0.271 36.864 o
-3 3 10 503.676 506.395 3.267 0.184 o
-3 3 11 103.470 108.288 0.895 3.103 o
-3 3 12 151.048 151.323 1.277 1.641 o
-3 3 13 68.256 70.751 0.865 5.587 o
-3 3 14 163.855 164.332 2.091 1.212 o
-3 3 15 25.870 27.122 0.432 22.952 o
-3 3 16 25.770 26.318 0.422 23.498 o
-3 3 17 8.141 9.208 0.261 84.666 o
-3 3 18 39.051 39.226 0.583 13.045 o
-3 3 19 6.312 6.203 0.251 109.919 o
-3 3 20 29.651 30.530 0.543 18.004 o
-3 3 21 1.795 1.699 0.231 240.552 o
-3 3 22 29.310 28.128 0.523 19.025 o
-3 3 23 2.596 2.694 0.231 201.668 o
-3 3 24 3.976 4.112 0.281 132.274 o
-3 3 25 7.524 8.404 0.271 88.492 o
-3 3 26 2.167 2.000 0.221 234.995 o
-3 3 27 6.435 6.605 0.271 101.604 o
-3 4 1 628.373 612.592 5.408 0.114 o
-3 4 2 144.889 146.418 1.458 1.670 o
-3 4 3 1166.290 1131.500 7.007 0.037 o
-3 4 4 27.454 26.218 0.241 25.878 o
-3 4 5 38.638 39.929 0.372 14.985 o
-3 4 6 86.289 88.373 0.684 4.355 o
-3 4 7 325.148 334.263 2.232 0.414 o
-3 4 8 397.635 398.922 2.664 0.288 o
-3 4 9 205.830 209.569 1.488 0.964 o
-3 4 10 46.557 49.439 0.483 10.944 o
-3 4 11 42.020 43.438 0.472 12.708 o
-3 4 12 19.586 20.518 0.362 33.079 o
-3 4 13 51.498 53.048 0.724 8.529 o
-3 4 14 37.938 39.929 0.543 13.638 o
-3 4 15 11.802 12.013 0.302 58.865 o
-3 4 16 2.405 3.006 0.221 212.082 o
-3 4 17 8.805 9.208 0.292 76.131 o
-3 4 18 10.847 10.807 0.271 67.344 o
-3 4 19 11.687 11.711 0.322 57.554 o
-3 4 20 17.910 18.215 0.382 35.581 o
-3 4 21 0.381 0.493 0.251 290.914 o
-3 4 22 12.442 12.606 0.342 52.502 o
-3 4 23 0.198 0.493 0.261 279.025 o
-3 4 24 11.802 11.309 0.302 59.909 o
-3 4 25 7.922 8.102 0.281 85.052 o
-3 4 26 5.219 5.308 0.251 124.716 o
-3 4 27 6.133 6.001 0.251 112.371 o
-3 5 1 185.481 182.447 1.749 1.106 o
-3 5 2 48.370 47.037 0.633 9.940 o
-3 5 3 459.541 443.556 2.865 0.227 o
-3 5 4 217.019 219.581 1.468 0.889 o
-3 5 5 12.682 13.119 0.181 65.039 o
-3 5 6 651.899 653.316 4.202 0.112 o
-3 5 7 44.158 45.438 0.422 12.274 o
-3 5 8 11.168 10.807 0.231 70.781 o
-3 5 9 104.308 103.784 0.824 3.204 o
-3 5 10 93.948 92.274 0.774 3.820 o
-3 5 11 60.286 61.844 0.623 7.378 o
-3 5 12 82.894 85.267 0.945 4.207 o
-3 5 13 31.864 33.325 0.543 16.605 o
-3 5 14 0.587 0.905 0.221 335.418 o
-3 5 15 251.773 250.795 2.815 0.584 o
-3 5 16 7.556 8.404 0.271 88.303 o
-3 5 17 71.591 71.857 0.945 5.136 o
-3 5 18 8.631 8.907 0.312 74.206 o
-3 5 19 13.223 13.812 0.322 51.021 o
-3 5 20 18.835 19.311 0.392 33.382 o
-3 5 21 17.964 18.517 0.392 34.860 o
-3 5 22 2.368 2.000 0.221 228.349 o
-3 5 23 4.183 4.202 0.312 116.290 o
-3 5 24 6.970 7.399 0.271 95.078 o
-3 5 25 0.189 0.201 0.231 360.861 o
-3 5 26 8.927 8.806 0.292 76.488 o
-3 5 27 0.668 0.704 0.251 272.890 o
-3 6 1 0.685 0.804 0.070 1155.280 o
-3 6 2 171.998 166.232 1.136 1.397 o
-3 6 3 276.389 272.217 1.809 0.581 o
-3 6 4 124.738 121.899 0.885 2.424 o
-3 6 5 111.004 112.490 0.844 2.874 o
-3 6 6 85.321 86.574 0.674 4.462 o
-3 6 7 195.307 206.965 1.488 1.026 o
-3 6 8 12.145 12.013 0.221 65.665 o
-3 6 9 159.017 162.834 1.247 1.507 o
-3 6 10 111.942 113.395 1.005 2.726 o
-3 6 11 97.085 98.688 1.076 3.260 o
-3 6 12 100.621 101.774 1.196 2.986 o
-3 6 13 23.592 24.921 0.372 26.811 o
-3 6 14 27.244 28.328 0.422 21.970 o
-3 6 15 69.217 71.656 0.895 5.415 o
-3 6 16 69.832 71.364 0.925 5.308 o
-3 6 17 7.014 7.509 0.261 96.809 o
-3 6 18 3.522 3.900 0.211 181.710 o
-3 6 19 5.300 6.414 0.292 105.020 o
-3 6 20 10.603 10.505 0.302 65.062 o
-3 6 21 10.798 10.606 0.332 60.602 o
-3 6 22 5.763 6.102 0.271 108.864 o
-3 6 23 0.771 0.804 0.211 351.192 o
-3 6 24 3.172 3.207 0.221 189.932 o
-3 6 25 6.667 6.504 0.261 102.969 o
-3 6 26 24.409 23.312 0.442 24.934 o
-3 7 1 180.954 180.848 1.226 1.246 o
-3 7 2 391.709 385.713 2.503 0.302 o
-3 7 3 79.102 77.959 0.613 5.152 o
-3 7 4 589.907 570.662 3.589 0.141 o
-3 7 5 272.453 275.113 1.870 0.583 o
-3 7 6 88.733 89.067 0.724 4.172 o
-3 7 7 23.634 26.318 0.332 27.203 o
-3 7 8 34.637 34.028 0.402 17.256 o
-3 7 9 22.818 23.212 0.352 28.760 o
-3 7 10 11.172 11.410 0.271 65.079 o
-3 7 11 12.350 12.908 0.292 56.995 o
-3 7 12 34.535 36.723 0.483 15.838 o
-3 7 13 2.013 2.403 0.171 300.887 o
-3 7 14 74.720 76.159 0.945 4.836 o
-3 7 15 181.362 181.441 2.061 1.064 o
-3 7 16 84.510 84.764 1.056 3.969 o
-3 7 17 22.241 23.111 0.392 28.137 o
-3 7 18 32.587 32.631 0.513 16.901 o
-3 7 19 7.292 7.107 0.271 93.921 o
-3 7 20 6.072 6.313 0.281 102.570 o
-3 7 21 11.686 12.315 0.332 55.713 o
-3 7 22 9.883 10.304 0.302 67.993 o
-3 7 23 5.816 6.001 0.251 115.266 o
-3 7 24 26.141 25.614 0.493 21.873 o
-3 7 25 5.904 6.203 0.261 110.380 o
-3 7 26 3.297 3.006 0.231 181.738 o
-3 8 1 31.943 31.324 0.322 20.126 o
-3 8 2 212.724 207.971 1.407 0.944 o
-3 8 3 7.619 7.911 0.161 112.907 o
-3 8 4 130.434 130.303 0.975 2.193 o
-3 8 5 146.980 146.116 1.106 1.778 o
-3 8 6 27.516 27.524 0.342 23.606 o
-3 8 7 29.995 30.118 0.372 20.792 o
-3 8 8 41.110 40.532 0.553 12.648 o
-3 8 9 47.850 47.740 0.663 9.782 o
-3 8 10 33.408 34.521 0.583 15.313 o
-3 8 11 60.533 61.744 0.774 6.840 o
-3 8 12 35.874 37.828 0.513 14.866 o
-3 8 13 25.005 25.926 0.422 24.133 o
-3 8 14 11.689 12.707 0.292 59.190 o
-3 8 15 138.986 142.909 1.749 1.628 o
-3 8 16 45.125 45.830 0.663 10.402 o
-3 8 17 24.472 25.122 0.422 24.777 o
-3 8 18 12.679 12.506 0.322 53.887 o
-3 8 19 0.378 0.201 0.201 445.759 o
-3 8 20 12.976 13.410 0.332 51.211 o
-3 8 21 17.150 17.019 0.362 38.390 o
-3 8 22 2.032 1.900 0.241 217.632 o
-3 8 23 0.835 0.804 0.211 346.666 o
-3 8 24 7.749 7.710 0.261 91.340 o
-3 8 25 8.010 8.706 0.281 82.976 o
-3 9 1 136.283 133.701 1.076 2.025 o
-3 9 2 59.222 58.447 0.523 8.033 o
-3 9 3 64.449 61.251 0.583 7.093 o
-3 9 4 67.863 67.454 0.663 6.267 o
-3 9 5 32.850 32.923 0.392 18.385 o
-3 9 6 164.401 162.321 1.608 1.358 o
-3 9 7 46.754 45.137 0.613 10.515 o
-3 9 8 120.037 121.899 1.367 2.225 o
-3 9 9 25.400 25.122 0.452 23.411 o
-3 9 10 48.387 48.937 0.694 9.421 o
-3 9 11 48.032 48.444 0.714 9.389 o
-3 9 12 66.052 66.760 0.965 5.589 o
-3 9 13 16.323 16.919 0.352 40.231 o
-3 9 14 40.420 42.131 0.613 12.098 o
-3 9 15 108.179 108.087 1.307 2.627 o
-3 9 16 5.649 6.414 0.241 118.186 o
-3 9 17 1.043 1.498 0.221 292.096 o
-3 9 18 52.153 54.345 0.794 8.013 o
-3 9 19 4.120 4.202 0.281 130.122 o
-3 9 20 23.328 23.915 0.422 26.053 o
-3 9 21 4.704 4.996 0.251 132.282 o
-3 9 22 4.291 4.403 0.241 146.177 o
-3 9 23 5.442 5.408 0.241 125.538 o
-3 9 24 5.207 4.996 0.261 122.641 o
-3 9 25 9.742 9.600 0.292 71.309 o
-3 10 1 319.727 309.744 2.865 0.412 o
-3 10 2 28.381 26.831 0.382 22.517 o
-3 10 3 31.237 29.625 0.432 19.330 o
-3 10 4 16.549 16.818 0.312 42.153 o
-3 10 5 86.543 83.468 1.015 3.978 o
-3 10 6 12.751 12.908 0.292 55.894 o
-3 10 7 33.505 32.832 0.533 16.245 o
-3 10 8 46.905 48.032 0.674 9.848 o
-3 10 9 4.803 5.408 0.221 141.388 o
-3 10 10 2.951 3.006 0.231 189.331 o
-3 10 11 48.935 52.545 0.794 8.511 o
-3 10 12 14.586 15.210 0.362 43.882 o
-3 10 13 2.581 2.795 0.261 175.270 o
-3 10 14 1.434 1.598 0.241 241.504 o
-3 10 15 18.513 19.020 0.422 32.592 o
-3 10 16 26.984 28.419 0.513 20.251 o
-3 10 17 12.925 12.807 0.352 50.275 o
-3 10 18 3.307 4.011 0.261 152.502 o
-3 10 19 18.440 19.311 0.412 32.953 o
-3 10 20 19.943 20.719 0.432 29.913 o
-3 10 21 10.835 11.108 0.312 62.087 o
-3 10 22 14.268 14.204 0.322 48.298 o
-3 10 23 0.783 0.704 0.191 411.354 o
-3 10 24 0.028 0.493 0.231 362.031 o
-3 11 1 10.216 10.012 0.261 72.707 o
-3 11 2 39.694 38.130 0.563 13.215 o
-3 11 3 3.500 3.699 0.201 191.525 o
-3 11 4 36.199 36.230 0.583 14.214 o
-3 11 5 39.736 39.929 0.553 13.067 o
-3 11 6 41.029 39.929 0.563 12.654 o
-3 11 7 22.282 22.820 0.412 27.613 o
-3 11 8 55.479 54.144 0.784 7.697 o
-3 11 9 42.851 43.237 0.643 11.219 o
-3 11 10 7.636 7.399 0.251 95.265 o
-3 11 11 0.406 0.493 0.191 464.842 o
-3 11 12 7.575 7.911 0.281 87.521 o
-3 11 13 19.125 19.412 0.432 31.331 o
-3 11 14 5.162 5.097 0.261 122.586 o
-3 11 15 35.973 36.823 0.663 13.273 o
-3 11 16 2.354 2.403 0.261 183.780 o
-3 11 17 10.196 10.012 0.352 60.817 o
-3 11 18 8.189 8.203 0.312 77.705 o
-3 11 19 22.982 22.619 0.523 23.859 o
-3 11 20 4.588 4.705 0.332 103.426 o
-3 11 21 7.535 6.906 0.322 81.930 o
-3 11 22 13.881 13.511 0.382 45.211 o
-3 11 23 3.016 3.006 0.241 180.031 o
-3 11 24 1.235 1.397 0.251 237.947 o
-3 12 1 7.792 7.811 0.231 97.145 o
-3 12 2 19.688 18.919 0.362 33.882 o
-3 12 3 59.846 57.652 0.774 7.101 o
-3 12 4 18.907 18.608 0.352 35.442 o
-3 12 5 6.441 6.313 0.221 117.166 o
-3 12 6 21.272 19.914 0.392 30.504 o
-3 12 7 0.502 0.704 0.161 571.388 o
-3 12 8 12.870 12.807 0.302 54.821 o
-3 12 9 38.901 38.733 0.643 12.551 o
-3 12 10 9.561 9.409 0.281 73.941 o
-3 12 11 6.685 7.007 0.281 95.800 o
-3 12 12 48.409 51.048 0.794 8.674 o
-3 12 13 15.567 16.114 0.382 40.255 o
-3 12 14 1.347 1.498 0.261 219.744 o
-3 12 15 4.565 4.705 0.261 131.263 o
-3 12 16 4.176 4.504 0.352 100.048 o
-3 12 17 4.471 4.403 0.261 134.154 o
-3 12 18 0.320 0.101 0.221 385.282 o
-3 12 19 1.140 1.297 0.312 173.248 o
-3 12 20 2.926 3.106 0.281 152.577 o
-3 12 21 11.654 11.802 0.372 52.396 o
-3 12 22 4.686 4.705 0.292 117.469 o
-3 12 23 1.482 1.297 0.231 259.918 o
-3 13 1 83.614 79.959 1.076 4.070 o
-3 13 2 46.775 45.438 0.663 10.151 o
-3 13 3 5.646 5.901 0.221 127.784 o
-3 13 4 42.554 41.739 0.623 11.594 o
-3 13 5 100.644 97.582 1.236 2.998 o
-3 13 6 4.978 4.906 0.221 142.436 o
-3 13 7 4.999 4.906 0.231 137.805 o
-3 13 8 18.262 17.311 0.362 36.662 o
-3 13 9 55.026 52.445 0.784 7.842 o
-3 13 10 100.748 97.270 1.337 2.890 o
-3 13 11 70.980 70.158 1.045 4.971 o
-3 13 12 7.332 7.107 0.292 89.061 o
-3 13 13 3.665 4.011 0.261 147.265 o
-3 13 14 19.864 20.317 0.452 29.407 o
-3 13 15 4.129 4.604 0.281 127.797 o
-3 13 16 2.721 3.106 0.251 177.297 o
-3 13 17 1.299 1.598 0.251 232.492 o
-3 13 18 3.655 3.900 0.251 153.932 o
-3 13 19 4.780 4.705 0.271 124.616 o
-3 13 20 5.348 5.308 0.302 105.683 o
-3 13 21 11.415 11.209 0.372 53.654 o
-3 13 22 1.603 1.598 0.251 223.031 o
-3 14 1 29.271 27.715 0.483 19.886 o
-3 14 2 47.000 45.237 0.714 9.795 o
-3 14 3 9.311 9.409 0.281 75.031 o
-3 14 4 2.288 1.900 0.181 284.888 o
-3 14 5 13.415 12.707 0.312 52.707 o
-3 14 6 1.841 1.900 0.221 248.471 o
-3 14 7 8.959 9.208 0.302 73.826 o
-3 14 8 4.959 5.097 0.241 132.876 o
-3 14 9 46.625 45.639 0.724 9.755 o
-3 14 10 6.433 6.414 0.271 102.332 o
-3 14 11 2.934 3.599 0.281 148.895 o
-3 14 12 8.290 8.806 0.352 69.079 o
-3 14 13 3.248 3.207 0.312 130.486 o
-3 14 14 2.672 2.403 0.271 169.464 o
-3 14 15 8.874 9.309 0.322 70.772 o
-3 14 16 5.677 6.203 0.281 106.028 o
-3 14 17 5.695 6.001 0.281 106.679 o
-3 14 18 5.358 5.308 0.281 112.390 o
-3 14 19 8.013 8.505 0.302 79.684 o
-3 14 20 4.280 4.504 0.271 131.222 o
-3 14 21 16.848 17.612 0.462 33.242 o
-3 15 1 10.317 9.309 0.281 70.998 o
-3 15 2 32.845 30.118 0.513 17.286 o
-3 15 3 12.262 11.410 0.302 58.403 o
-3 15 4 28.297 26.419 0.462 21.110 o
-3 15 5 12.889 12.506 0.372 48.927 o
-3 15 6 8.833 7.911 0.261 84.426 o
-3 15 7 7.148 6.504 0.251 101.949 o
-3 15 8 11.745 11.510 0.332 56.627 o
-3 15 9 43.404 42.030 0.704 10.751 o
-3 15 10 31.497 31.626 0.603 16.131 o
-3 15 11 75.499 74.360 1.136 4.427 o
-3 15 12 23.307 23.312 0.472 24.865 o
-3 15 13 3.618 3.498 0.221 177.093 o
-3 15 14 0.198 0.392 0.191 499.272 o
-3 15 15 15.219 15.009 0.442 37.836 o
-3 15 16 8.604 8.304 0.312 75.622 o
-3 15 17 11.176 11.008 0.332 58.903 o
-3 15 18 2.647 3.006 0.241 187.940 o
-3 15 19 19.188 19.412 0.472 29.625 o
-3 15 20 8.771 8.706 0.322 72.376 o
-3 16 1 49.990 44.533 0.764 9.080 o
-3 16 2 2.308 2.403 0.221 223.890 o
-3 16 3 16.384 15.109 0.432 36.857 o
-3 16 4 18.464 16.114 0.372 36.702 o
-3 16 5 9.277 8.404 0.312 72.567 o
-3 16 6 6.276 5.609 0.231 119.207 o
-3 16 7 17.831 15.813 0.392 36.722 o
-3 16 8 1.655 1.498 0.221 263.835 o
-3 16 9 35.843 36.331 0.774 12.112 o
-3 16 10 10.023 9.309 0.402 55.958 o
-3 16 11 4.657 4.504 0.241 140.447 o
-3 16 12 5.126 4.805 0.231 136.823 o
-3 16 13 11.178 10.917 0.322 60.167 o
-3 16 14 3.254 3.006 0.211 198.367 o
-3 16 15 3.016 3.006 0.231 187.875 o
-3 16 16 5.154 4.805 0.261 124.192 o
-3 16 17 2.735 2.905 0.231 195.581 o
-3 16 18 3.439 3.006 0.231 178.780 o
-3 17 1 0.944 0.804 0.221 316.421 o
-3 17 2 22.588 19.814 0.543 24.388 o
-3 17 3 55.287 54.647 1.186 5.929 o
-3 17 4 5.416 4.112 0.221 141.876 o
-3 17 5 7.169 4.705 0.221 117.920 o
-3 17 6 24.340 15.310 0.442 28.058 o
-3 17 7 14.318 13.913 0.553 32.810 o
-3 17 8 0.982 0.704 0.161 492.592 o
-3 17 9 2.341 1.809 0.161 314.462 o
-3 17 10 5.436 4.202 0.191 154.156 o
-3 17 11 5.560 5.308 0.261 117.576 o
-3 17 12 0.233 0.201 0.151 770.140 o
-3 17 13 4.961 4.504 0.231 140.968 o
-3 17 14 5.052 4.112 0.241 137.852 o
-3 17 15 3.304 2.604 0.181 228.945 o
-3 17 16 4.139 3.498 0.211 173.162 o
-3 17 17 15.613 15.813 0.583 29.236 o
-3 18 1 11.892 10.706 0.362 54.154 o
-3 18 2 4.290 2.795 0.181 197.358 o
-3 18 3 8.359 7.811 0.372 67.297 o
-3 18 4 4.051 3.800 0.342 107.071 o
-3 18 5 0.953 1.005 0.322 169.901 o
-3 18 6 6.731 7.107 0.372 74.680 o
-3 18 7 15.636 15.421 0.483 34.698 o
-3 18 8 1.490 1.900 0.332 147.208 o
-3 18 9 5.035 5.901 0.372 85.022 o
-3 18 10 0.955 0.392 0.422 106.915 o
-3 18 11 5.214 6.203 0.442 67.641 o
-3 18 12 6.424 6.906 0.372 76.360 o
-3 18 13 4.654 5.308 0.382 85.713 o
-3 18 14 0.055 0.392 0.342 171.277 o
-3 18 15 0.337 0.101 0.312 201.809 o
-3 19 1 0.637 0.704 0.382 130.176 o
-3 19 2 1.587 1.809 0.422 98.523 o
-3 19 3 3.249 3.307 0.362 106.981 o
-3 19 4 2.948 2.604 0.332 126.403 o
-3 19 5 0.585 0.392 0.302 204.869 o
-3 19 6 5.416 5.509 0.362 86.733 o
-3 19 7 20.672 21.121 0.583 23.884 o
-3 19 8 2.767 3.207 0.422 88.391 o
-3 19 9 2.709 2.202 0.382 106.564 o
-3 19 10 12.167 13.310 0.483 40.372 o
-3 19 11 0.591 0.804 0.342 159.602 o
-3 19 12 4.035 4.403 0.362 97.864 o
-3 19 13 3.695 4.604 0.372 95.975 o
-3 20 1 1.555 1.699 0.332 147.674 o
-3 20 2 0.112 0.302 0.402 124.488 o
-3 20 3 1.677 1.699 0.362 127.143 o
-3 20 4 5.485 4.906 0.352 90.748 o
-3 20 5 0.157 0.302 0.302 216.942 o
-3 20 6 4.201 4.403 0.352 100.212 o
-3 20 7 1.763 2.000 0.412 100.951 o
-3 20 8 0.619 0.603 0.372 137.501 o
-3 20 9 1.598 1.498 0.322 155.857 o
-3 20 10 1.574 1.809 0.332 146.707 o
-3 21 1 0.933 0.603 0.402 116.356 o
-3 21 2 3.760 3.800 0.442 76.972 o
-3 21 3 4.587 5.207 0.653 39.541 o
-3 21 4 5.585 6.203 0.513 54.585 o
-3 21 5 8.634 8.806 0.653 33.873 o
-3 21 6 15.370 15.511 0.643 26.706 o
-3 21 7 2.207 2.000 0.422 94.456 o
-2 0 1 698.318 679.543 6.655 0.090 o
-2 0 2 9.071 9.811 0.211 86.155 o
-2 0 3 5968.850 5803.640 63.774 0.001 o
-2 0 4 43.464 41.638 0.493 12.424 o
-2 0 5 6.462 7.198 0.191 121.037 o
-2 0 6 427.260 418.434 3.709 0.238 o
-2 0 7 478.314 481.686 4.353 0.186 o
-2 0 8 0.689 0.704 0.191 420.841 o
-2 0 9 86.617 89.067 1.056 3.803 o
-2 0 10 29.268 28.721 0.493 19.460 o
-2 0 11 450.029 451.256 4.293 0.206 o
-2 0 12 15.841 16.507 0.372 40.140 o
-2 0 13 2.607 2.905 0.312 139.649 o
-2 0 14 16.813 17.411 0.483 32.385 o
-2 0 15 112.547 110.982 1.930 2.011 o
-2 0 16 71.602 71.264 1.267 4.372 o
-2 0 17 20.454 21.010 0.533 25.743 o
-2 0 18 13.342 13.310 0.432 42.465 o
-2 0 19 3.625 3.900 0.352 106.007 o
-2 0 20 0.981 1.005 0.312 178.841 o
-2 0 21 1.577 2.101 0.513 69.655 o
-2 0 22 30.086 29.826 0.744 14.649 o
-2 0 23 2.538 3.106 0.342 122.826 o
-2 0 24 18.884 19.914 0.533 27.279 o
-2 0 25 0.544 0.000 0.312 198.202 o
-2 0 26 3.859 3.800 0.392 90.814 o
-2 0 27 1.623 0.704 0.302 179.133 o
-2 1 1 2385.280 2272.430 17.954 0.009 o
-2 1 2 41.504 40.834 0.352 14.079 o
-2 1 3 527.407 521.012 3.619 0.168 o
-2 1 4 255.470 245.698 1.568 0.689 o
-2 1 5 1244.850 1198.450 7.399 0.033 o
-2 1 6 0.202 0.302 0.101 1441.910 o
-2 1 7 470.304 467.270 2.945 0.213 o
-2 1 8 327.690 325.155 2.171 0.419 o
-2 1 9 46.369 49.741 0.462 11.064 o
-2 1 10 1952.770 1943.850 11.812 0.013 o
-2 1 11 4.780 4.705 0.181 165.858 o
-2 1 12 65.993 67.253 0.633 6.516 o
-2 1 13 159.928 162.432 1.528 1.419 o
-2 1 14 32.242 31.927 0.493 17.464 o
-2 1 15 141.950 138.717 1.588 1.691 o
-2 1 16 3.749 3.699 0.221 172.484 o
-2 1 17 10.453 10.405 0.271 69.618 o
-2 1 18 4.093 4.403 0.251 143.869 o
-2 1 19 46.510 45.438 0.653 10.264 o
-2 1 20 31.322 31.927 0.503 17.686 o
-2 1 21 41.424 40.432 0.674 11.537 o
-2 1 22 34.614 34.330 0.563 15.222 o
-2 1 23 6.043 6.102 0.271 106.570 o
-2 1 24 4.117 4.705 0.281 127.380 o
-2 1 25 5.432 5.700 0.241 124.069 o
-2 1 26 2.479 2.202 0.231 211.338 o
-2 1 27 6.039 6.203 0.281 103.231 o
-2 2 1 2251.430 2150.820 21.704 0.009 o
-2 2 2 3201.990 3067.050 23.724 0.005 o
-2 2 3 664.402 619.086 3.770 0.116 o
-2 2 4 675.419 635.100 3.870 0.111 o
-2 2 5 612.158 594.176 3.720 0.131 o
-2 2 6 199.174 199.556 1.327 1.049 o
-2 2 7 14.318 14.204 0.201 56.577 o
-2 2 8 15.601 16.617 0.251 47.453 o
-2 2 9 229.218 234.982 1.659 0.788 o
-2 2 10 323.003 328.362 2.191 0.423 o
-2 2 11 2.807 3.207 0.171 245.640 o
-2 2 12 31.283 32.631 0.392 19.184 o
-2 2 13 22.083 21.814 0.362 29.802 o
-2 2 14 85.583 84.865 1.045 3.941 o
-2 2 15 49.371 51.641 0.694 9.077 o
-2 2 16 0.164 0.201 0.201 471.481 o
-2 2 17 6.303 6.605 0.271 102.591 o
-2 2 18 18.666 18.417 0.362 35.427 o
-2 2 19 15.241 15.913 0.372 41.538 o
-2 2 20 33.856 34.230 0.533 15.879 o
-2 2 21 1.595 1.809 0.292 178.353 o
-2 2 22 5.636 5.609 0.302 102.384 o
-2 2 23 24.003 23.724 0.442 25.075 o
-2 2 24 33.080 31.927 0.513 16.847 o
-2 2 25 9.563 9.500 0.302 70.757 o
-2 2 26 7.122 7.007 0.261 97.802 o
-2 2 27 2.336 2.101 0.231 216.827 o
-2 3 1 766.359 731.777 6.414 0.079 o
-2 3 2 618.937 597.171 3.619 0.129 o
-2 3 3 719.732 683.152 4.162 0.098 o
-2 3 4 928.717 884.407 5.499 0.059 o
-2 3 5 149.736 149.122 1.015 1.754 o
-2 3 6 176.335 182.839 1.236 1.272 o
-2 3 7 459.732 461.962 3.066 0.218 o
-2 3 8 124.667 124.402 0.925 2.379 o
-2 3 9 178.185 179.240 1.287 1.262 o
-2 3 10 88.725 92.877 0.754 4.050 o
-2 3 11 58.326 62.045 0.593 7.688 o
-2 3 12 33.506 35.627 0.422 17.151 o
-2 3 13 22.816 24.116 0.392 27.227 o
-2 3 14 39.833 41.427 0.633 12.128 o
-2 3 15 162.732 162.321 1.820 1.309 o
-2 3 16 63.641 65.554 0.854 6.143 o
-2 3 17 154.022 153.324 1.789 1.424 o
-2 3 18 26.366 26.026 0.432 22.985 o
-2 3 19 0.492 0.201 0.211 398.246 o
-2 3 20 25.621 26.419 0.442 23.101 o
-2 3 21 19.275 18.608 0.382 33.709 o
-2 3 22 2.461 2.302 0.261 182.609 o
-2 3 23 2.619 3.006 0.271 165.098 o
-2 3 24 0.148 0.392 0.221 387.533 o
-2 3 25 9.148 8.706 0.251 82.360 o
-2 3 26 11.948 11.711 0.332 55.819 o
-2 3 27 1.757 1.699 0.221 255.569 o
-2 4 1 148.556 144.910 0.935 1.820 o
-2 4 2 1978.890 1870.000 11.540 0.013 o
-2 4 3 20.158 21.221 0.201 37.346 o
-2 4 4 888.266 868.796 5.398 0.063 o
-2 4 5 867.389 844.468 5.177 0.067 o
-2 4 6 106.916 106.890 0.814 3.087 o
-2 4 7 132.598 132.706 0.975 2.136 o
-2 4 8 352.571 349.281 2.322 0.366 o
-2 4 9 67.540 67.856 0.583 6.476 o
-2 4 10 360.010 362.682 2.393 0.348 o
-2 4 11 28.875 29.917 0.362 21.646 o
-2 4 12 192.853 192.952 1.759 1.032 o
-2 4 13 34.994 34.129 0.503 15.887 o
-2 4 14 46.256 48.333 0.684 9.864 o
-2 4 15 16.304 16.014 0.312 43.276 o
-2 4 16 9.563 9.811 0.281 73.073 o
-2 4 17 50.724 50.636 0.694 8.956 o
-2 4 18 24.152 24.217 0.412 25.594 o
-2 4 19 5.664 5.509 0.241 122.627 o
-2 4 20 51.325 49.841 0.764 8.546 o
-2 4 21 2.583 2.101 0.251 190.901 o
-2 4 22 1.399 1.699 0.231 255.215 o
-2 4 23 8.382 8.304 0.271 83.957 o
-2 4 24 10.650 10.214 0.322 62.892 o
-2 4 25 4.086 4.011 0.231 157.652 o
-2 4 26 8.090 7.610 0.271 87.509 o
-2 4 27 3.048 3.006 0.221 195.259 o
-2 5 1 113.098 110.982 0.754 2.897 o
-2 5 2 381.629 357.987 2.252 0.331 o
-2 5 3 589.691 568.260 3.609 0.141 o
-2 5 4 537.995 527.617 3.428 0.165 o
-2 5 5 689.101 683.152 4.453 0.102 o
-2 5 6 55.716 55.742 0.493 8.794 o
-2 5 7 77.058 82.965 0.684 5.009 o
-2 5 8 152.869 149.413 1.076 1.695 o
-2 5 9 322.222 323.959 2.141 0.429 o
-2 5 10 83.624 83.870 0.724 4.550 o
-2 5 11 269.645 274.318 2.121 0.574 o
-2 5 12 44.976 45.740 0.603 10.859 o
-2 5 13 14.558 14.808 0.322 47.083 o
-2 5 14 27.112 28.419 0.432 21.820 o
-2 5 15 24.313 24.720 0.402 25.549 o
-2 5 16 5.371 6.001 0.221 130.391 o
-2 5 17 1.120 1.297 0.211 312.710 o
-2 5 18 10.067 10.505 0.312 65.632 o
-2 5 19 7.653 7.710 0.302 83.467 o
-2 5 20 1.561 1.498 0.231 252.846 o
-2 5 21 25.983 26.026 0.462 22.537 o
-2 5 22 2.711 2.905 0.292 150.721 o
-2 5 23 1.294 1.196 0.211 305.661 o
-2 5 24 4.398 4.705 0.261 133.223 o
-2 5 25 9.965 9.208 0.281 72.650 o
-2 5 26 20.311 19.814 0.432 29.992 o
-2 5 27 4.657 4.504 0.251 135.844 o
-2 6 1 220.931 212.263 1.427 0.893 o
-2 6 2 100.294 96.978 0.724 3.538 o
-2 6 3 87.342 84.664 0.653 4.433 o
-2 6 4 6.746 7.198 0.161 125.775 o
-2 6 5 505.537 508.607 3.317 0.183 o
-2 6 6 85.755 85.961 0.704 4.416 o
-2 6 7 140.389 144.910 1.076 1.884 o
-2 6 8 539.169 538.835 3.478 0.162 o
-2 6 9 43.224 43.940 0.432 12.625 o
-2 6 10 5.723 6.102 0.201 132.690 o
-2 6 11 23.632 24.116 0.372 27.107 o
-2 6 12 23.180 23.523 0.402 26.887 o
-2 6 13 1.244 1.397 0.221 284.617 o
-2 6 14 0.414 0.704 0.201 415.181 o
-2 6 15 26.305 27.615 0.422 22.749 o
-2 6 16 12.959 14.315 0.332 50.229 o
-2 6 17 28.939 30.118 0.472 19.645 o
-2 6 18 4.813 5.097 0.231 138.991 o
-2 6 19 26.430 25.725 0.432 23.039 o
-2 6 20 42.446 42.231 0.684 11.073 o
-2 6 21 4.274 4.202 0.302 119.634 o
-2 6 22 7.326 7.107 0.261 96.050 o
-2 6 23 3.214 3.006 0.231 183.526 o
-2 6 24 2.308 2.694 0.241 199.586 o
-2 6 25 2.833 2.795 0.231 194.571 o
-2 6 26 10.048 9.409 0.312 67.648 o
-2 7 1 25.822 24.418 0.271 27.465 o
-2 7 2 12.668 12.506 0.191 65.443 o
-2 7 3 90.089 88.162 0.694 4.166 o
-2 7 4 210.772 212.072 1.478 0.935 o
-2 7 5 480.628 484.480 3.096 0.202 o
-2 7 6 457.581 452.664 2.945 0.224 o
-2 7 7 88.831 91.269 0.784 4.043 o
-2 7 8 10.537 11.309 0.221 73.562 o
-2 7 9 103.132 106.478 0.955 3.087 o
-2 7 10 1.088 1.106 0.151 485.960 o
-2 7 11 0.292 0.493 0.191 479.432 o
-2 7 12 33.486 34.521 0.493 16.485 o
-2 7 13 3.510 3.900 0.211 181.973 o
-2 7 14 50.090 52.736 0.694 8.897 o
-2 7 15 308.095 302.044 3.368 0.407 o
-2 7 16 90.512 89.479 1.116 3.569 o
-2 7 17 30.059 31.123 0.472 18.883 o
-2 7 18 2.790 3.006 0.231 193.064 o
-2 7 19 44.444 42.935 0.684 10.636 o
-2 7 20 29.944 31.224 0.503 18.414 o
-2 7 21 1.373 1.297 0.211 298.642 o
-2 7 22 1.706 1.900 0.211 268.035 o
-2 7 23 2.893 2.604 0.281 156.893 o
-2 7 24 4.652 4.504 0.221 150.080 o
-2 7 25 2.619 3.006 0.231 197.180 o
-2 7 26 13.210 13.410 0.342 49.844 o
-2 8 1 55.620 55.943 0.483 8.831 o
-2 8 2 263.488 259.903 1.739 0.633 o
-2 8 3 172.963 169.539 1.206 1.359 o
-2 8 4 218.752 214.274 1.508 0.889 o
-2 8 5 105.758 105.182 0.834 3.130 o
-2 8 6 13.516 14.104 0.241 56.241 o
-2 8 7 74.001 73.958 0.724 5.418 o
-2 8 8 15.027 15.813 0.302 46.470 o
-2 8 9 22.566 22.619 0.362 28.970 o
-2 8 10 29.245 30.631 0.452 19.723 o
-2 8 11 46.031 48.132 0.653 10.114 o
-2 8 12 36.798 38.733 0.533 14.232 o
-2 8 13 21.791 22.227 0.372 29.567 o
-2 8 14 1.535 1.809 0.221 262.335 o
-2 8 15 81.713 85.167 1.086 4.024 o
-2 8 16 43.431 44.835 0.643 10.951 o
-2 8 17 12.031 12.807 0.302 57.077 o
-2 8 18 10.254 10.606 0.302 66.106 o
-2 8 19 14.798 14.416 0.352 44.903 o
-2 8 20 17.659 17.512 0.372 36.844 o
-2 8 21 1.344 1.196 0.261 224.257 o
-2 8 22 1.257 1.196 0.211 307.765 o
-2 8 23 0.577 0.392 0.191 450.263 o
-2 8 24 1.620 1.498 0.201 298.033 o
-2 8 25 0.288 0.302 0.211 412.731 o
-2 9 1 32.700 31.827 0.372 18.970 o
-2 9 2 82.123 83.769 0.714 4.648 o
-2 9 3 43.938 44.333 0.442 12.333 o
-2 9 4 62.191 62.447 0.593 7.237 o
-2 9 5 115.637 117.094 1.056 2.565 o
-2 9 6 167.381 166.533 1.629 1.312 o
-2 9 7 52.155 53.149 0.694 8.589 o
-2 9 8 111.293 112.088 1.257 2.561 o
-2 9 9 55.307 53.842 0.804 7.640 o
-2 9 10 118.429 119.105 1.387 2.262 o
-2 9 11 15.825 16.305 0.292 45.040 o
-2 9 12 116.380 120.693 1.387 2.284 o
-2 9 13 41.502 42.734 0.583 12.044 o
-2 9 14 15.495 17.019 0.352 41.460 o
-2 9 15 122.109 124.593 1.488 2.092 o
-2 9 16 7.022 6.605 0.241 105.127 o
-2 9 17 56.309 57.240 0.824 7.271 o
-2 9 18 2.817 2.795 0.231 194.953 o
-2 9 19 13.050 13.410 0.332 51.040 o
-2 9 20 12.391 13.712 0.342 51.335 o
-2 9 21 0.192 0.392 0.211 417.742 o
-2 9 22 4.956 4.604 0.231 140.363 o
-2 9 23 15.082 15.310 0.352 43.593 o
-2 9 24 11.731 12.013 0.312 58.042 o
-2 9 25 6.977 7.007 0.271 96.344 o
-2 10 1 208.227 204.965 1.789 0.921 o
-2 10 2 18.826 19.020 0.332 36.139 o
-2 10 3 20.848 20.116 0.352 32.274 o
-2 10 4 197.129 191.253 1.940 0.982 o
-2 10 5 0.230 0.392 0.181 543.726 o
-2 10 6 83.371 80.060 1.015 4.183 o
-2 10 7 27.287 27.816 0.483 20.869 o
-2 10 8 38.732 38.733 0.563 13.387 o
-2 10 9 119.710 122.995 1.498 2.135 o
-2 10 10 22.275 23.212 0.422 27.152 o
-2 10 11 43.020 43.729 0.633 11.216 o
-2 10 12 27.159 28.620 0.432 21.735 o
-2 10 13 23.492 24.820 0.412 25.862 o
-2 10 14 8.656 9.108 0.271 80.456 o
-2 10 15 3.398 3.800 0.211 185.535 o
-2 10 16 36.184 37.929 0.553 14.312 o
-2 10 17 20.076 20.719 0.402 30.921 o
-2 10 18 15.384 16.014 0.362 41.849 o
-2 10 19 22.228 22.719 0.442 26.769 o
-2 10 20 2.034 1.900 0.241 217.582 o
-2 10 21 2.486 2.694 0.221 214.225 o
-2 10 22 2.127 2.403 0.211 241.393 o
-2 10 23 7.586 7.811 0.251 94.221 o
-2 10 24 2.133 2.000 0.221 236.163 o
-2 11 1 224.768 215.872 2.242 0.770 o
-2 11 2 73.365 72.249 0.935 5.045 o
-2 11 3 44.699 44.735 0.663 10.576 o
-2 11 4 16.068 16.305 0.372 39.947 o
-2 11 5 144.999 144.216 1.890 1.503 o
-2 11 6 21.900 21.422 0.372 29.845 o
-2 11 7 63.503 63.453 0.875 6.172 o
-2 11 8 34.781 35.727 0.563 14.950 o
-2 11 9 24.965 25.825 0.452 23.464 o
-2 11 10 17.029 17.612 0.372 37.626 o
-2 11 11 106.323 107.886 1.468 2.523 o
-2 11 12 20.583 22.015 0.442 28.401 o
-2 11 13 0.513 0.603 0.251 282.029 o
-2 11 14 1.884 2.101 0.221 243.169 o
-2 11 15 51.991 54.244 0.784 8.088 o
-2 11 16 0.875 1.196 0.211 330.771 o
-2 11 17 2.463 2.302 0.241 200.600 o
-2 11 18 18.006 19.221 0.412 33.482 o
-2 11 19 7.091 7.911 0.292 88.125 o
-2 11 20 12.609 13.410 0.322 52.944 o
-2 11 21 3.450 3.800 0.231 170.740 o
-2 11 22 10.936 11.410 0.312 61.298 o
-2 11 23 8.214 7.911 0.271 85.949 o
-2 11 24 0.869 1.699 0.241 260.868 o
-2 12 1 53.458 50.947 0.694 8.562 o
-2 12 2 11.270 10.405 0.261 67.702 o
-2 12 3 19.329 19.120 0.372 33.771 o
-2 12 4 21.051 21.714 0.382 30.191 o
-2 12 5 91.659 89.871 1.176 3.442 o
-2 12 6 16.975 17.311 0.372 37.909 o
-2 12 7 26.377 26.720 0.452 22.323 o
-2 12 8 14.544 14.416 0.332 46.795 o
-2 12 9 20.297 20.216 0.402 30.951 o
-2 12 10 7.671 7.298 0.281 88.742 o
-2 12 11 1.188 1.005 0.241 262.001 o
-2 12 12 10.896 11.108 0.332 59.569 o
-2 12 13 6.583 6.806 0.281 97.161 o
-2 12 14 3.408 3.498 0.251 161.152 o
-2 12 15 14.892 15.813 0.442 37.737 o
-2 12 16 7.227 7.509 0.312 84.100 o
-2 12 17 2.415 2.604 0.241 198.054 o
-2 12 18 11.901 12.114 0.382 50.518 o
-2 12 19 12.270 12.908 0.392 48.014 o
-2 12 20 1.595 1.699 0.241 234.301 o
-2 12 21 4.541 5.207 0.281 120.423 o
-2 12 22 2.801 2.905 0.261 170.100 o
-2 12 23 8.353 8.706 0.372 65.811 o
-2 13 1 33.901 33.526 0.543 15.851 o
-2 13 2 16.062 15.511 0.342 42.366 o
-2 13 3 12.062 12.415 0.302 57.540 o
-2 13 4 25.360 26.419 0.452 23.030 o
-2 13 5 2.282 2.202 0.211 239.452 o
-2 13 6 1.554 1.498 0.201 301.640 o
-2 13 7 8.768 8.505 0.271 81.412 o
-2 13 8 5.222 5.097 0.251 125.825 o
-2 13 9 29.157 29.123 0.503 19.236 o
-2 13 10 93.046 90.876 1.277 3.250 o
-2 13 11 5.338 5.207 0.261 120.240 o
-2 13 12 15.497 15.511 0.382 40.824 o
-2 13 13 2.698 2.905 0.261 172.000 o
-2 13 14 21.539 21.613 0.472 26.767 o
-2 13 15 0.352 0.302 0.241 320.029 o
-2 13 16 13.111 13.008 0.362 48.805 o
-2 13 17 6.463 6.906 0.292 95.037 o
-2 13 18 1.667 1.900 0.281 185.274 o
-2 13 19 6.264 6.705 0.332 86.739 o
-2 13 20 1.936 1.699 0.221 248.682 o
-2 13 21 19.285 19.914 0.483 28.920 o
-2 13 22 7.672 8.102 0.322 78.417 o
-2 14 1 42.166 40.734 0.663 11.442 o
-2 14 2 10.034 9.711 0.302 68.537 o
-2 14 3 0.973 0.905 0.201 357.975 o
-2 14 4 15.098 15.712 0.362 42.571 o
-2 14 5 2.068 2.302 0.221 233.257 o
-2 14 6 16.096 15.511 0.382 39.913 o
-2 14 7 0.714 0.905 0.231 305.126 o
-2 14 8 3.859 4.112 0.261 143.869 o
-2 14 9 4.035 3.900 0.251 148.237 o
-2 14 10 37.201 37.929 0.674 12.732 o
-2 14 11 6.077 6.504 0.302 96.222 o
-2 14 12 30.467 31.123 0.643 15.929 o
-2 14 13 1.898 1.900 0.281 180.581 o
-2 14 14 2.121 1.699 0.271 187.222 o
-2 14 15 6.578 6.806 0.292 94.618 o
-2 14 16 5.420 5.097 0.281 112.775 o
-2 14 17 0.417 0.603 0.231 331.434 o
-2 14 18 4.457 4.604 0.281 124.314 o
-2 14 19 1.249 1.900 0.281 194.358 o
-2 14 20 4.089 4.112 0.261 140.797 o
-2 14 21 8.595 8.806 0.342 69.589 o
-2 15 1 81.741 80.965 1.136 4.020 o
-2 15 2 26.661 25.825 0.472 21.973 o
-2 15 3 26.962 26.419 0.472 21.635 o
-2 15 4 34.834 33.325 0.553 15.441 o
-2 15 5 10.207 10.214 0.372 57.997 o
-2 15 6 14.155 13.913 0.332 48.095 o
-2 15 7 7.478 7.399 0.271 91.808 o
-2 15 8 18.428 18.215 0.412 33.573 o
-2 15 9 20.275 20.417 0.462 28.625 o
-2 15 10 16.227 16.406 0.402 37.923 o
-2 15 11 75.779 74.862 1.136 4.403 o
-2 15 12 2.029 2.202 0.261 193.111 o
-2 15 13 2.030 1.809 0.271 187.986 o
-2 15 14 1.069 1.106 0.231 282.095 o
-2 15 15 0.756 0.704 0.261 252.067 o
-2 15 16 3.978 4.202 0.271 136.608 o
-2 15 17 13.041 13.511 0.372 47.600 o
-2 15 18 7.062 6.806 0.281 93.988 o
-2 15 19 17.674 17.311 0.442 33.498 o
-2 15 20 6.056 6.806 0.352 82.738 o
-2 16 1 25.005 24.720 0.623 19.612 o
-2 16 2 21.658 21.915 0.483 26.235 o
-2 16 3 13.859 13.410 0.372 46.117 o
-2 16 4 7.318 7.298 0.292 88.587 o
-2 16 5 4.329 4.403 0.271 131.235 o
-2 16 6 7.439 7.399 0.302 85.425 o
-2 16 7 68.106 64.247 1.015 5.392 o
-2 16 8 3.819 3.307 0.251 156.013 o
-2 16 9 4.837 4.705 0.312 108.618 o
-2 16 10 0.013 0.392 0.312 206.016 o
-2 16 11 3.560 3.408 0.271 147.350 o
-2 16 12 6.681 7.107 0.302 90.549 o
-2 16 13 13.721 14.204 0.382 44.874 o
-2 16 14 3.904 4.011 0.261 143.938 o
-2 16 15 0.523 0.493 0.221 354.016 o
-2 16 16 5.522 6.001 0.281 108.079 o
-2 16 17 0.468 0.804 0.271 244.482 o
-2 16 18 0.594 0.603 0.191 436.346 o
-2 16 19 2.452 2.694 0.221 215.190 o
-2 17 1 5.547 4.996 0.302 105.349 o
-2 17 2 8.271 7.710 0.332 74.763 o
-2 17 3 29.558 28.228 0.583 17.798 o
-2 17 4 9.635 8.806 0.342 65.885 o
-2 17 5 4.763 4.604 0.292 117.220 o
-2 17 6 26.241 25.413 0.523 21.181 o
-2 17 7 28.551 27.615 0.523 19.490 o
-2 17 8 1.910 1.598 0.201 280.805 o
-2 17 9 1.915 1.900 0.201 273.539 o
-2 17 10 9.177 8.505 0.292 76.042 o
-2 17 11 5.253 4.996 0.251 126.033 o
-2 17 12 4.420 4.504 0.251 138.846 o
-2 17 13 20.101 19.914 0.493 27.858 o
-2 17 14 23.093 24.418 0.533 22.962 o
-2 17 15 5.873 5.901 0.261 111.962 o
-2 17 16 0.657 0.804 0.231 311.063 o
-2 17 17 6.480 7.007 0.292 94.597 o
-2 18 1 1.004 1.106 0.251 251.289 o
-2 18 2 0.075 0.101 0.251 317.383 o
-2 18 3 7.375 6.806 0.302 87.409 o
-2 18 4 1.874 1.900 0.231 234.384 o
-2 18 5 1.045 1.196 0.211 320.116 o
-2 18 6 5.012 4.705 0.251 130.379 o
-2 18 7 19.331 17.210 0.402 33.571 o
-2 18 8 6.774 6.414 0.261 102.503 o
-2 18 9 1.043 0.905 0.211 329.315 o
-2 18 10 1.380 1.498 0.211 293.006 o
-2 18 11 1.547 1.106 0.191 333.166 o
-2 18 12 1.341 1.005 0.181 375.116 o
-2 18 13 12.398 13.008 0.493 39.499 o
-2 18 14 1.826 1.699 0.211 267.175 o
-2 18 15 1.007 1.005 0.181 405.116 o
-2 19 1 2.005 1.809 0.231 231.533 o
-2 19 2 8.050 7.811 0.452 55.995 o
-2 19 3 1.319 1.005 0.201 330.339 o
-2 19 4 0.870 0.804 0.171 463.704 o
-2 19 5 1.190 0.804 0.181 397.251 o
-2 19 6 6.671 5.800 0.362 79.893 o
-2 19 7 4.141 2.795 0.181 201.232 o
-2 19 8 2.929 1.900 0.171 267.673 o
-2 19 9 0.718 0.603 0.151 590.403 o
-2 19 10 5.179 4.705 0.332 99.303 o
-2 19 11 3.282 3.307 0.362 106.743 o
-2 19 12 2.507 2.101 0.312 146.054 o
-2 19 13 2.716 2.694 0.352 118.150 o
-2 20 1 0.367 0.493 0.191 469.774 o
-2 20 2 6.834 5.509 0.653 37.091 o
-2 20 3 2.000 2.905 0.563 57.147 o
-2 20 4 1.412 1.005 0.402 111.165 o
-2 20 5 1.702 1.397 0.382 117.396 o
-2 20 6 9.023 8.404 0.462 51.880 o
-2 20 7 1.721 2.101 0.342 136.539 o
-2 20 8 0.376 1.598 0.412 111.630 o
-2 20 9 3.444 4.112 0.352 106.566 o
-2 20 10 1.264 1.397 0.342 146.274 o
-2 20 11 0.162 0.101 0.322 193.582 o
-2 21 1 0.552 0.905 0.352 151.237 o
-2 21 2 1.102 0.704 0.362 138.417 o
-2 21 3 4.570 4.403 0.412 80.177 o
-2 21 4 6.384 7.298 0.734 30.562 o
-2 21 5 4.796 5.308 0.503 58.938 o
-2 21 6 2.871 2.694 0.402 96.068 o
-2 21 7 2.820 2.503 0.402 96.931 o
-1 0 1 2.898 3.006 0.141 277.244 o
-1 0 2 2094.750 2049.440 21.432 0.010 o
-1 0 3 230.408 238.189 2.493 0.687 o
-1 0 4 93.920 93.380 1.045 3.480 o
-1 0 5 1320.830 1276.930 10.887 0.027 o
-1 0 6 0.749 0.905 0.151 555.710 o
-1 0 7 1.382 1.598 0.171 371.028 o
-1 0 8 132.468 132.304 1.387 1.944 o
-1 0 9 3.386 3.006 0.221 187.349 o
-1 0 10 493.521 492.593 4.544 0.175 o
-1 0 11 152.858 159.325 1.659 1.453 o
-1 0 12 67.478 69.655 0.905 5.569 o
-1 0 13 3.281 3.900 0.271 147.814 o
-1 0 14 75.106 75.456 1.277 4.119 o
-1 0 15 32.315 31.726 0.694 14.524 o
-1 0 16 4.713 4.705 0.452 69.613 o
-1 0 17 24.868 25.514 0.603 19.965 o
-1 0 18 45.117 44.142 0.925 8.696 o
-1 0 19 52.486 51.942 1.015 7.005 o
-1 0 20 5.780 5.901 0.362 83.884 o
-1 0 21 28.572 27.615 0.704 16.089 o
-1 0 22 11.466 10.405 0.422 49.279 o
-1 0 23 3.934 4.202 0.412 83.460 o
-1 0 24 10.064 9.811 0.422 52.877 o
-1 0 25 14.613 14.315 0.452 38.465 o
-1 0 26 0.415 0.603 0.302 206.445 o
-1 0 27 1.008 1.699 0.302 181.411 o
-1 1 1 1194.250 1146.920 8.133 0.035 o
-1 1 2 2289.620 2207.570 15.250 0.010 o
-1 1 3 201.595 201.858 1.458 1.010 o
-1 1 4 2445.900 2353.480 14.717 0.009 o
-1 1 5 1512.180 1467.680 9.188 0.022 o
-1 1 6 221.247 219.973 1.448 0.872 o
-1 1 7 221.439 218.777 1.468 0.872 o
-1 1 8 69.836 71.264 0.593 6.107 o
-1 1 9 420.934 433.242 2.815 0.255 o
-1 1 10 1101.770 1102.980 7.007 0.041 o
-1 1 11 9.434 10.505 0.211 82.185 o
-1 1 12 34.409 36.331 0.412 16.772 o
-1 1 13 85.940 85.669 0.844 4.216 o
-1 1 14 21.737 21.422 0.372 30.003 o
-1 1 15 46.399 46.343 0.653 10.204 o
-1 1 16 83.505 83.568 1.025 4.085 o
-1 1 17 41.529 42.432 0.593 11.989 o
-1 1 18 4.571 4.504 0.251 136.923 o
-1 1 19 40.381 39.336 0.583 12.703 o
-1 1 20 29.181 29.123 0.472 19.769 o
-1 1 21 128.909 125.005 1.578 1.938 o
-1 1 22 6.793 6.705 0.281 96.088 o
-1 1 23 0.106 0.392 0.241 332.276 o
-1 1 24 5.073 4.705 0.251 129.678 o
-1 1 25 6.428 6.605 0.281 98.935 o
-1 1 26 16.464 15.813 0.362 40.299 o
-1 1 27 1.851 2.000 0.241 221.494 o
-1 2 1 1887.850 1791.740 12.737 0.014 o
-1 2 2 203.236 188.147 1.357 1.054 o
-1 2 3 2520.150 2430.540 16.667 0.008 o
-1 2 4 508.118 498.504 3.106 0.186 o
-1 2 5 473.548 472.779 2.935 0.210 o
-1 2 6 1381.760 1358.580 8.615 0.026 o
-1 2 7 315.401 319.254 2.061 0.447 o
-1 2 8 272.525 272.620 1.850 0.587 o
-1 2 9 66.340 68.751 0.593 6.519 o
-1 2 10 96.891 98.879 0.784 3.571 o
-1 2 11 37.779 37.436 0.402 15.435 o
-1 2 12 284.219 288.231 2.021 0.533 o
-1 2 13 42.094 42.935 0.543 12.211 o
-1 2 14 93.657 92.575 1.106 3.427 o
-1 2 15 15.479 15.511 0.322 44.625 o
-1 2 16 13.768 13.712 0.302 51.476 o
-1 2 17 4.653 4.906 0.261 129.109 o
-1 2 18 36.290 36.129 0.543 14.662 o
-1 2 19 3.237 3.699 0.231 175.842 o
-1 2 20 13.862 13.611 0.332 49.027 o
-1 2 21 24.437 24.116 0.452 24.371 o
-1 2 22 14.179 13.812 0.352 46.644 o
-1 2 23 8.985 9.409 0.292 74.888 o
-1 2 24 25.966 24.418 0.452 23.276 o
-1 2 25 0.328 0.302 0.211 408.885 o
-1 2 26 1.956 1.598 0.211 263.779 o
-1 2 27 1.382 1.900 0.281 191.392 o
-1 3 1 103.447 101.382 0.764 3.319 o
-1 3 2 30.507 29.726 0.241 22.426 o
-1 3 3 1821.310 1746.990 10.575 0.016 o
-1 3 4 1242.370 1197.660 7.248 0.033 o
-1 3 5 406.117 400.520 2.584 0.282 o
-1 3 6 913.634 912.826 5.630 0.059 o
-1 3 7 306.684 310.950 2.071 0.467 o
-1 3 8 41.499 41.136 0.402 13.680 o
-1 3 9 114.420 118.099 0.925 2.667 o
-1 3 10 499.880 504.103 3.307 0.186 o
-1 3 11 172.556 175.239 1.277 1.324 o
-1 3 12 106.825 108.891 0.955 2.951 o
-1 3 13 32.697 32.319 0.462 17.631 o
-1 3 14 77.737 77.366 0.985 4.564 o
-1 3 15 77.168 78.562 0.945 4.643 o
-1 3 16 22.136 22.920 0.422 27.383 o
-1 3 17 7.268 6.906 0.241 102.021 o
-1 3 18 21.002 20.116 0.372 31.391 o
-1 3 19 2.636 2.403 0.302 148.792 o
-1 3 20 30.214 29.726 0.472 19.134 o
-1 3 21 4.686 5.408 0.271 121.952 o
-1 3 22 26.674 25.926 0.493 21.491 o
-1 3 23 10.523 10.113 0.292 67.317 o
-1 3 24 4.944 4.705 0.241 135.465 o
-1 3 25 0.074 0.101 0.231 373.572 o
-1 3 26 11.522 11.410 0.302 60.608 o
-1 3 27 0.835 0.905 0.211 343.143 o
-1 4 1 248.288 236.993 1.498 0.731 o
-1 4 2 307.610 296.736 1.850 0.488 o
-1 4 3 522.751 487.295 3.046 0.183 o
-1 4 4 486.052 477.383 2.996 0.202 o
-1 4 5 163.660 162.432 1.096 1.502 o
-1 4 6 18.347 18.517 0.231 41.358 o
-1 4 7 656.460 647.023 4.112 0.113 o
-1 4 8 140.184 139.612 1.025 1.943 o
-1 4 9 182.060 188.147 1.317 1.195 o
-1 4 10 165.707 172.133 1.287 1.392 o
-1 4 11 8.417 7.911 0.201 98.354 o
-1 4 12 2.309 2.795 0.181 263.120 o
-1 4 13 28.468 28.520 0.432 21.031 o
-1 4 14 11.128 11.802 0.292 62.328 o
-1 4 15 53.134 54.747 0.704 8.310 o
-1 4 16 35.838 35.828 0.523 15.081 o
-1 4 17 32.880 32.832 0.503 16.893 o
-1 4 18 0.781 0.704 0.241 286.626 o
-1 4 19 5.011 5.308 0.251 126.983 o
-1 4 20 6.981 6.806 0.302 89.668 o
-1 4 21 2.996 3.006 0.271 158.846 o
-1 4 22 15.133 15.712 0.372 41.874 o
-1 4 23 9.731 9.108 0.292 72.356 o
-1 4 24 18.970 18.608 0.372 34.497 o
-1 4 25 7.422 7.298 0.251 97.077 o
-1 4 26 3.709 3.207 0.221 178.218 o
-1 4 27 0.452 0.603 0.211 384.061 o
-1 5 1 111.002 104.980 0.754 3.039 o
-1 5 2 92.038 91.078 0.653 4.056 o
-1 5 3 104.803 103.985 0.744 3.249 o
-1 5 4 91.967 87.770 0.643 4.145 o
-1 5 5 67.899 67.655 0.543 6.546 o
-1 5 6 148.793 145.815 1.076 1.767 o
-1 5 7 212.301 211.067 1.498 0.927 o
-1 5 8 191.593 193.857 1.327 1.112 o
-1 5 9 61.577 65.443 0.563 7.232 o
-1 5 10 54.581 54.345 0.523 8.945 o
-1 5 11 99.468 100.085 0.915 3.333 o
-1 5 12 73.981 75.255 0.875 5.057 o
-1 5 13 13.475 13.712 0.322 50.562 o
-1 5 14 54.772 55.551 0.694 8.104 o
-1 5 15 183.859 178.747 2.011 1.070 o
-1 5 16 112.188 110.881 1.307 2.515 o
-1 5 17 119.013 117.094 1.417 2.248 o
-1 5 18 18.280 18.115 0.372 35.648 o
-1 5 19 8.281 8.505 0.261 85.840 o
-1 5 20 26.858 26.921 0.503 20.907 o
-1 5 21 10.750 10.012 0.312 64.147 o
-1 5 22 3.514 3.599 0.241 164.875 o
-1 5 23 1.943 2.000 0.281 178.701 o
-1 5 24 7.867 7.509 0.271 89.109 o
-1 5 25 1.976 2.302 0.241 213.502 o
-1 5 26 21.117 19.814 0.402 30.343 o
-1 5 27 1.286 1.005 0.211 311.553 o
-1 6 1 285.050 280.320 1.970 0.543 o
-1 6 2 109.263 102.578 0.794 3.096 o
-1 6 3 332.820 324.954 2.202 0.411 o
-1 6 4 76.264 76.763 0.623 5.362 o
-1 6 5 458.286 457.358 2.955 0.222 o
-1 6 6 60.962 61.844 0.523 7.618 o
-1 6 7 1.276 1.498 0.141 466.548 o
-1 6 8 49.471 49.640 0.462 10.462 o
-1 6 9 205.175 205.769 1.468 0.980 o
-1 6 10 21.400 21.814 0.312 32.083 o
-1 6 11 104.422 102.879 1.056 3.009 o
-1 6 12 38.060 38.834 0.563 13.553 o
-1 6 13 67.165 67.745 0.885 5.712 o
-1 6 14 21.937 21.714 0.362 29.991 o
-1 6 15 9.124 9.208 0.261 79.550 o
-1 6 16 132.619 128.403 1.528 1.894 o
-1 6 17 8.701 8.615 0.251 85.021 o
-1 6 18 13.284 12.908 0.312 52.781 o
-1 6 19 11.707 12.114 0.322 56.942 o
-1 6 20 13.253 12.707 0.352 49.671 o
-1 6 21 0.828 1.106 0.221 314.369 o
-1 6 22 0.435 0.804 0.211 377.035 o
-1 6 23 0.815 0.804 0.201 374.376 o
-1 6 24 4.920 4.906 0.251 130.277 o
-1 6 25 6.095 5.509 0.281 105.468 o
-1 6 26 6.930 6.605 0.261 100.622 o
-1 7 1 644.817 627.400 4.031 0.117 o
-1 7 2 418.477 411.729 2.815 0.264 o
-1 7 3 7.048 8.102 0.191 110.849 o
-1 7 4 127.573 125.800 0.945 2.300 o
-1 7 5 865.334 862.191 5.318 0.066 o
-1 7 6 185.989 188.659 1.357 1.160 o
-1 7 7 97.465 96.778 0.774 3.598 o
-1 7 8 8.114 8.304 0.191 101.075 o
-1 7 9 18.863 19.713 0.302 36.862 o
-1 7 10 1.449 1.809 0.171 357.303 o
-1 7 11 17.514 17.914 0.332 38.733 o
-1 7 12 50.011 51.239 0.684 9.069 o
-1 7 13 131.038 131.399 1.508 1.906 o
-1 7 14 30.863 33.124 0.472 18.087 o
-1 7 15 20.392 20.719 0.362 32.079 o
-1 7 16 131.064 130.605 1.558 1.884 o
-1 7 17 58.449 58.044 0.774 7.221 o
-1 7 18 31.592 32.832 0.533 16.946 o
-1 7 19 5.782 5.800 0.261 113.220 o
-1 7 20 9.822 9.711 0.302 69.340 o
-1 7 21 6.645 7.107 0.292 93.222 o
-1 7 22 4.970 4.705 0.251 130.874 o
-1 7 23 3.651 3.900 0.231 166.101 o
-1 7 24 3.487 3.498 0.221 179.808 o
-1 7 25 10.965 10.606 0.302 63.668 o
-1 7 26 2.960 3.106 0.251 172.648 o
-1 8 1 137.922 136.908 0.995 2.009 o
-1 8 2 203.264 201.758 1.397 1.010 o
-1 8 3 16.623 16.507 0.251 45.476 o
-1 8 4 258.758 263.110 1.860 0.633 o
-1 8 5 944.441 942.854 5.931 0.055 o
-1 8 6 228.421 229.081 1.669 0.801 o
-1 8 7 71.073 72.761 0.674 5.776 o
-1 8 8 52.130 53.149 0.543 9.320 o
-1 8 9 0.195 0.392 0.171 607.310 o
-1 8 10 118.080 118.793 1.317 2.320 o
-1 8 11 59.388 61.452 0.804 6.851 o
-1 8 12 3.812 4.112 0.191 186.300 o
-1 8 13 23.127 23.915 0.382 27.336 o
-1 8 14 13.982 14.104 0.281 52.028 o
-1 8 15 28.636 30.530 0.472 19.692 o
-1 8 16 20.173 19.914 0.402 31.227 o
-1 8 17 21.668 22.820 0.402 28.452 o
-1 8 18 7.749 7.509 0.281 87.677 o
-1 8 19 26.656 26.831 0.472 21.691 o
-1 8 20 35.810 36.331 0.583 14.311 o
-1 8 21 7.392 7.509 0.271 91.999 o
-1 8 22 2.379 2.302 0.211 234.331 o
-1 8 23 5.072 5.308 0.231 134.340 o
-1 8 24 4.342 4.604 0.231 149.014 o
-1 8 25 17.243 16.919 0.362 38.330 o
-1 9 1 141.417 140.306 1.076 1.902 o
-1 9 2 32.695 32.832 0.372 18.735 o
-1 9 3 100.129 102.387 0.854 3.332 o
-1 9 4 0.257 0.302 0.141 834.992 o
-1 9 5 145.318 145.815 1.247 1.750 o
-1 9 6 15.673 16.014 0.271 46.792 o
-1 9 7 56.905 54.938 0.633 8.136 o
-1 9 8 29.914 30.017 0.432 19.883 o
-1 9 9 23.422 24.619 0.392 26.535 o
-1 9 10 113.039 116.099 1.307 2.446 o
-1 9 11 29.039 30.229 0.452 19.924 o
-1 9 12 10.777 11.711 0.281 64.789 o
-1 9 13 16.214 16.406 0.332 41.949 o
-1 9 14 31.288 33.023 0.523 17.177 o
-1 9 15 10.578 11.108 0.302 64.124 o
-1 9 16 16.473 16.507 0.332 41.438 o
-1 9 17 70.410 72.661 0.965 5.133 o
-1 9 18 4.440 4.805 0.251 136.678 o
-1 9 19 13.847 13.913 0.342 47.967 o
-1 9 20 6.682 7.399 0.281 94.531 o
-1 9 21 1.152 1.397 0.221 289.127 o
-1 9 22 35.972 35.727 0.563 14.587 o
-1 9 23 7.110 7.198 0.251 99.655 o
-1 9 24 4.857 5.408 0.271 120.242 o
-1 9 25 0.908 1.005 0.201 359.148 o
-1 10 1 119.309 119.989 1.066 2.451 o
-1 10 2 124.327 123.196 1.096 2.305 o
-1 10 3 44.505 42.935 0.543 11.669 o
-1 10 4 28.776 26.921 0.432 21.301 o
-1 10 5 11.581 11.510 0.281 62.424 o
-1 10 6 11.894 11.611 0.281 61.256 o
-1 10 7 1.366 1.106 0.191 345.622 o
-1 10 8 15.416 16.718 0.292 45.431 o
-1 10 9 39.451 41.739 0.603 12.454 o
-1 10 10 22.415 23.624 0.372 28.358 o
-1 10 11 4.347 4.906 0.231 146.732 o
-1 10 12 41.384 42.734 0.593 11.987 o
-1 10 13 102.186 104.387 1.277 2.833 o
-1 10 14 15.323 16.014 0.322 44.449 o
-1 10 15 29.119 31.023 0.483 19.169 o
-1 10 16 3.658 4.011 0.221 171.234 o
-1 10 17 3.292 3.699 0.231 174.763 o
-1 10 18 0.758 0.704 0.211 355.781 o
-1 10 19 51.321 53.541 0.774 8.261 o
-1 10 20 5.104 5.609 0.241 128.185 o
-1 10 21 11.198 11.209 0.302 61.930 o
-1 10 22 6.899 7.509 0.261 97.602 o
-1 10 23 7.226 7.710 0.281 90.153 o
-1 10 24 4.715 4.705 0.241 138.373 o
-1 11 1 46.100 45.237 0.633 10.490 o
-1 11 2 137.011 132.103 1.448 1.854 o
-1 11 3 75.993 75.657 0.965 4.739 o
-1 11 4 0.693 0.905 0.191 410.345 o
-1 11 5 15.392 15.310 0.342 43.696 o
-1 11 6 24.026 25.021 0.422 25.130 o
-1 11 7 41.551 42.030 0.653 11.521 o
-1 11 8 2.231 2.302 0.181 277.836 o
-1 11 9 51.273 51.942 0.674 8.894 o
-1 11 10 25.184 26.026 0.392 24.688 o
-1 11 11 34.054 36.431 0.523 15.566 o
-1 11 12 21.752 22.920 0.382 28.965 o
-1 11 13 1.416 1.809 0.201 300.662 o
-1 11 14 2.609 2.795 0.201 229.188 o
-1 11 15 45.072 46.534 0.704 10.071 o
-1 11 16 16.230 17.813 0.372 38.604 o
-1 11 17 0.526 0.603 0.211 377.871 o
-1 11 18 5.991 5.700 0.302 99.527 o
-1 11 19 17.991 19.020 0.382 34.984 o
-1 11 20 1.065 1.196 0.231 280.187 o
-1 11 21 2.255 2.403 0.241 204.639 o
-1 11 22 2.300 2.694 0.231 209.472 o
-1 11 23 3.978 4.403 0.251 145.472 o
-1 11 24 3.731 4.202 0.221 168.068 o
-1 12 1 22.259 22.719 0.382 28.599 o
-1 12 2 6.744 6.705 0.251 104.296 o
-1 12 3 2.595 2.795 0.211 219.468 o
-1 12 4 27.197 26.831 0.442 22.025 o
-1 12 5 31.640 32.219 0.513 17.347 o
-1 12 6 9.654 10.304 0.281 71.672 o
-1 12 7 23.633 24.116 0.442 25.198 o
-1 12 8 37.600 36.924 0.613 13.403 o
-1 12 9 13.973 14.516 0.352 46.361 o
-1 12 10 74.455 75.968 1.025 4.680 o
-1 12 11 39.213 40.834 0.623 12.429 o
-1 12 12 23.771 23.825 0.392 26.573 o
-1 12 13 6.102 6.906 0.241 111.642 o
-1 12 14 2.389 2.795 0.231 205.721 o
-1 12 15 12.618 13.712 0.332 51.688 o
-1 12 16 2.518 2.795 0.241 193.309 o
-1 12 17 11.572 11.711 0.312 58.932 o
-1 12 18 1.121 1.397 0.241 256.834 o
-1 12 19 24.937 25.725 0.452 23.514 o
-1 12 20 5.290 5.509 0.231 130.484 o
-1 12 21 10.278 11.008 0.292 66.581 o
-1 12 22 1.228 1.809 0.211 292.833 o
-1 12 23 5.504 5.901 0.271 111.936 o
-1 13 1 17.753 17.612 0.372 36.652 o
-1 13 2 1.753 2.000 0.211 263.847 o
-1 13 3 9.532 9.600 0.302 70.680 o
-1 13 4 9.863 10.706 0.292 68.674 o
-1 13 5 12.593 12.606 0.312 54.898 o
-1 13 6 69.368 69.062 0.975 5.277 o
-1 13 7 3.689 3.699 0.281 138.190 o
-1 13 8 5.409 5.800 0.292 106.556 o
-1 13 9 4.449 5.097 0.292 117.851 o
-1 13 10 26.507 27.223 0.553 19.929 o
-1 13 11 26.907 28.027 0.583 18.936 o
-1 13 12 9.591 10.113 0.362 61.165 o
-1 13 13 27.340 27.926 0.583 18.771 o
-1 13 14 13.131 13.913 0.382 46.226 o
-1 13 15 13.384 13.812 0.382 45.847 o
-1 13 16 14.936 15.813 0.372 42.113 o
-1 13 17 5.226 5.308 0.271 117.161 o
-1 13 18 7.081 6.906 0.322 84.229 o
-1 13 19 9.056 9.108 0.322 70.456 o
-1 13 20 3.905 4.011 0.271 138.716 o
-1 13 21 13.492 14.416 0.392 44.339 o
-1 13 22 8.579 9.309 0.352 67.154 o
-1 14 1 114.250 109.997 1.498 2.331 o
-1 14 2 23.709 23.423 0.442 25.392 o
-1 14 3 1.331 1.397 0.211 298.216 o
-1 14 4 62.258 63.945 0.965 5.949 o
-1 14 5 0.820 1.106 0.231 294.286 o
-1 14 6 12.763 12.807 0.342 51.519 o
-1 14 7 7.053 6.806 0.271 96.506 o
-1 14 8 3.197 3.699 0.241 169.702 o
-1 14 9 36.124 37.034 0.633 13.550 o
-1 14 10 49.359 51.540 0.824 8.351 o
-1 14 11 40.385 42.935 0.754 10.799 o
-1 14 12 10.555 11.510 0.362 56.521 o
-1 14 13 3.421 3.307 0.342 114.044 o
-1 14 14 6.721 8.203 0.372 72.549 o
-1 14 15 27.639 27.926 0.533 19.646 o
-1 14 16 2.210 2.403 0.251 196.051 o
-1 14 17 12.710 13.812 0.392 46.297 o
-1 14 18 2.966 3.006 0.251 173.498 o
-1 14 19 0.528 0.493 0.302 205.022 o
-1 14 20 0.058 0.000 0.221 413.632 o
-1 14 21 1.588 1.699 0.251 221.984 o
-1 15 1 33.232 32.923 0.563 15.908 o
-1 15 2 13.926 13.913 0.342 47.806 o
-1 15 3 3.383 3.006 0.231 179.938 o
-1 15 4 27.986 27.816 0.513 19.908 o
-1 15 5 3.977 3.800 0.251 149.823 o
-1 15 6 0.590 0.603 0.231 320.784 o
-1 15 7 37.471 39.537 0.653 12.690 o
-1 15 8 36.147 36.029 0.653 13.444 o
-1 15 9 84.306 85.368 1.287 3.590 o
-1 15 10 22.479 24.217 0.513 23.962 o
-1 15 11 31.785 32.631 0.643 15.273 o
-1 15 12 3.431 4.112 0.281 138.841 o
-1 15 13 20.522 20.025 0.462 28.582 o
-1 15 14 4.448 4.604 0.261 133.228 o
-1 15 15 2.668 3.307 0.281 154.944 o
-1 15 16 5.757 5.800 0.292 103.866 o
-1 15 17 1.442 1.498 0.261 217.030 o
-1 15 18 1.659 2.000 0.231 240.005 o
-1 15 19 7.877 7.811 0.302 82.064 o
-1 15 20 5.677 5.901 0.312 98.057 o
-1 16 1 38.173 37.336 0.633 12.994 o
-1 16 2 9.279 9.208 0.312 70.941 o
-1 16 3 6.698 6.806 0.292 93.846 o
-1 16 4 19.567 20.317 0.442 30.065 o
-1 16 5 23.962 23.624 0.483 24.043 o
-1 16 6 17.671 17.914 0.422 34.133 o
-1 16 7 49.364 50.334 0.834 8.367 o
-1 16 8 3.215 3.307 0.261 159.473 o
-1 16 9 10.370 10.706 0.352 59.300 o
-1 16 10 54.877 55.551 0.915 7.095 o
-1 16 11 7.888 8.907 0.362 68.689 o
-1 16 12 7.366 7.811 0.322 80.545 o
-1 16 13 2.158 2.101 0.281 173.659 o
-1 16 14 7.205 7.107 0.322 83.079 o
-1 16 15 0.802 0.302 0.251 275.824 o
-1 16 16 1.263 1.498 0.231 264.805 o
-1 16 17 2.816 3.006 0.332 125.709 o
-1 16 18 12.479 13.310 0.412 45.518 o
-1 16 19 10.249 11.902 0.382 54.550 o
-1 17 1 10.138 10.706 0.342 61.215 o
-1 17 2 8.690 8.615 0.332 71.228 o
-1 17 3 54.008 51.540 0.854 7.665 o
-1 17 4 2.439 2.694 0.251 187.500 o
-1 17 5 6.561 6.705 0.312 89.996 o
-1 17 6 4.525 4.996 0.302 113.723 o
-1 17 7 5.832 5.308 0.312 99.020 o
-1 17 8 1.173 1.005 0.241 262.617 o
-1 17 9 3.449 3.307 0.251 162.068 o
-1 17 10 1.052 1.106 0.221 301.829 o
-1 17 11 1.697 1.699 0.231 244.027 o
-1 17 12 4.407 4.996 0.281 122.811 o
-1 17 13 4.857 4.705 0.281 119.786 o
-1 17 14 17.170 18.015 0.462 32.690 o
-1 17 15 1.205 1.106 0.261 229.918 o
-1 17 16 3.314 3.699 0.241 167.566 o
-1 17 17 13.894 14.104 0.422 41.717 o
-1 18 1 1.064 1.196 0.302 185.305 o
-1 18 2 13.499 12.807 0.442 41.850 o
-1 18 3 17.623 17.512 0.462 32.481 o
-1 18 4 2.052 2.202 0.271 183.375 o
-1 18 5 0.345 0.101 0.251 302.610 o
-1 18 6 6.237 6.203 0.292 98.922 o
-1 18 7 16.985 15.913 0.402 37.236 o
-1 18 8 4.182 4.303 0.251 143.344 o
-1 18 9 3.483 3.307 0.241 168.051 o
-1 18 10 0.288 0.493 0.201 439.471 o
-1 18 11 1.766 1.498 0.281 187.431 o
-1 18 12 0.545 0.493 0.241 303.881 o
-1 18 13 17.317 18.417 0.442 33.285 o
-1 18 14 1.316 1.498 0.251 233.570 o
-1 18 15 1.385 1.598 0.221 273.398 o
-1 19 1 0.454 0.392 0.221 362.876 o
-1 19 2 3.020 2.604 0.271 161.729 o
-1 19 3 7.274 6.414 0.342 80.104 o
-1 19 4 4.773 4.996 0.362 91.635 o
-1 19 5 2.530 1.699 0.322 141.912 o
-1 19 6 7.316 6.705 0.281 92.692 o
-1 19 7 4.734 4.504 0.251 134.893 o
-1 19 8 3.502 3.307 0.221 181.513 o
-1 19 9 2.222 1.900 0.241 212.262 o
-1 19 10 12.755 12.506 0.402 46.597 o
-1 19 11 3.296 3.006 0.221 189.388 o
-1 19 12 2.033 1.900 0.231 229.155 o
-1 19 13 5.748 5.308 0.271 112.395 o
-1 20 1 0.246 0.392 0.211 412.431 o
-1 20 2 1.679 1.498 0.201 294.951 o
-1 20 3 0.928 1.005 0.241 272.951 o
-1 20 4 6.607 5.207 0.322 91.582 o
-1 20 5 6.071 4.504 0.292 106.450 o
-1 20 6 0.509 0.392 0.191 458.423 o
-1 20 7 1.663 0.905 0.241 245.711 o
-1 20 8 0.510 0.493 0.221 354.962 o
-1 20 9 3.118 2.503 0.241 183.156 o
-1 20 10 0.350 0.392 0.221 370.902 o
-1 20 11 0.080 0.302 0.171 643.193 o
-1 21 1 3.452 3.106 0.231 177.493 o
-1 21 2 1.001 0.302 0.221 328.223 o
-1 21 3 1.317 0.603 0.191 368.320 o
-1 21 4 1.841 0.905 0.191 320.767 o
-1 21 5 3.255 1.900 0.211 213.225 o
-1 21 6 10.624 4.906 0.251 84.644 o
-1 21 7 1.545 1.397 0.432 95.976 o
0 0 2 313.806 316.459 3.157 0.401 o
0 0 3 2431.950 2394.010 23.373 0.008 o
0 0 4 56.761 59.442 0.684 7.683 o
0 0 5 63.256 65.443 0.684 6.709 o
0 0 6 89.357 90.675 0.935 3.838 o
0 0 7 549.763 553.040 4.866 0.144 o
0 0 8 83.876 85.267 0.975 4.115 o
0 0 9 48.434 52.545 0.684 9.203 o
0 0 10 98.736 96.878 1.126 3.182 o
0 0 11 183.197 182.246 1.880 1.092 o
0 0 12 27.008 29.223 0.503 20.243 o
0 0 13 21.698 22.820 0.462 26.509 o
0 0 14 25.558 26.026 0.623 19.089 o
0 0 15 152.088 153.022 2.563 1.165 o
0 0 16 26.407 26.620 0.613 18.822 o
0 0 17 0.100 0.392 0.292 231.896 o
0 0 18 13.704 13.611 0.452 40.212 o
0 0 19 37.488 37.436 0.804 11.361 o
0 0 20 1.455 1.598 0.362 129.854 o
0 0 21 0.080 0.493 0.382 136.975 o
0 0 22 82.335 76.059 1.448 3.528 o
0 0 23 4.442 4.112 0.372 93.007 o
0 0 24 28.729 27.122 0.674 16.661 o
0 0 25 4.295 4.202 0.332 107.478 o
0 0 26 2.466 2.202 0.312 145.929 o
0 0 27 7.450 7.298 0.452 58.072 o
0 1 1 437.954 435.855 4.122 0.219 o
0 1 2 229.764 231.685 1.729 0.785 o
0 1 3 3092.860 2985.990 21.091 0.005 o
0 1 4 684.419 672.838 4.634 0.102 o
0 1 5 64.969 62.950 0.452 7.288 o
0 1 6 202.670 195.656 1.287 1.046 o
0 1 7 789.302 770.118 4.775 0.080 o
0 1 8 70.514 71.555 0.613 5.997 o
0 1 9 78.314 80.562 0.684 5.006 o
0 1 10 62.741 65.443 0.593 7.024 o
0 1 11 21.279 21.422 0.292 33.070 o
0 1 12 31.463 32.319 0.372 19.452 o
0 1 13 97.307 95.973 1.025 3.351 o
0 1 14 40.103 40.532 0.603 12.443 o
0 1 15 0.765 1.196 0.201 362.753 o
0 1 16 1.028 1.397 0.241 260.515 o
0 1 17 6.870 6.806 0.251 102.922 o
0 1 18 14.067 13.913 0.322 49.034 o
0 1 19 6.393 6.414 0.261 105.464 o
0 1 20 70.297 67.353 0.895 5.485 o
0 1 21 25.020 24.529 0.452 23.847 o
0 1 22 29.726 29.123 0.523 18.620 o
0 1 23 11.209 10.304 0.322 60.998 o
0 1 24 18.416 17.110 0.372 36.116 o
0 1 25 8.212 7.911 0.271 85.962 o
0 1 26 7.838 7.298 0.251 94.254 o
0 1 27 0.867 0.804 0.211 344.375 o
0 2 0 4337.510 4017.820 48.454 0.002 o
0 2 1 64.729 61.151 0.472 7.365 o
0 2 2 1335.340 1269.610 8.947 0.028 o
0 2 3 1234.510 1215.670 8.716 0.032 o
0 2 4 779.217 765.011 4.755 0.081 o
0 2 5 651.137 632.507 3.951 0.116 o
0 2 6 2589.310 2497.400 15.200 0.008 o
0 2 7 1083.980 1058.150 6.414 0.043 o
0 2 8 71.160 75.868 0.633 5.738 o
0 2 9 83.294 87.177 0.724 4.482 o
0 2 10 241.494 247.699 1.679 0.721 o
0 2 11 154.243 156.219 1.146 1.620 o
0 2 12 83.887 86.574 0.754 4.424 o
0 2 13 5.342 6.414 0.241 121.269 o
0 2 14 31.087 31.726 0.503 17.824 o
0 2 15 38.615 37.627 0.513 14.069 o
0 2 16 23.835 23.523 0.412 26.094 o
0 2 17 63.663 62.548 0.824 6.359 o
0 2 18 6.113 6.001 0.261 109.457 o
0 2 19 34.827 34.129 0.513 15.819 o
0 2 20 23.827 23.523 0.422 25.824 o
0 2 21 2.977 3.307 0.292 144.267 o
0 2 22 12.960 13.310 0.372 47.962 o
0 2 23 25.247 24.116 0.432 24.337 o
0 2 24 16.432 15.813 0.372 39.772 o
0 2 25 24.562 22.619 0.402 26.156 o
0 2 26 8.627 7.811 0.332 73.081 o
0 2 27 6.036 5.800 0.251 114.166 o
0 3 1 197.497 185.040 1.327 1.102 o
0 3 2 1112.950 1080.670 6.856 0.041 o
0 3 3 163.315 161.235 1.056 1.521 o
0 3 4 71.858 69.163 0.503 6.209 o
0 3 5 578.239 562.349 3.619 0.145 o
0 3 6 121.799 118.300 0.844 2.545 o
0 3 7 15.578 16.215 0.231 49.042 o
0 3 8 105.289 106.790 0.814 3.136 o
0 3 9 198.023 198.963 1.407 1.046 o
0 3 10 98.696 98.688 0.834 3.461 o
0 3 11 24.246 25.323 0.332 27.108 o
0 3 12 30.358 30.721 0.382 20.279 o
0 3 13 16.250 16.818 0.332 41.548 o
0 3 14 92.513 91.369 1.136 3.444 o
0 3 15 7.891 7.911 0.231 96.102 o
0 3 16 57.754 56.848 0.754 7.435 o
0 3 17 22.513 22.015 0.372 28.994 o
0 3 18 7.826 7.811 0.261 90.549 o
0 3 19 9.581 9.208 0.302 71.263 o
0 3 20 3.405 3.408 0.251 161.965 o
0 3 21 7.759 7.509 0.281 87.619 o
0 3 22 10.924 10.012 0.372 56.365 o
0 3 23 18.163 17.110 0.362 36.928 o
0 3 24 4.545 4.112 0.271 130.425 o
0 3 25 0.911 0.704 0.211 344.815 o
0 3 26 14.469 13.310 0.312 49.572 o
0 3 27 3.779 3.800 0.241 158.652 o
0 4 0 139.907 132.505 1.226 1.915 o
0 4 1 610.913 578.162 3.619 0.134 o
0 4 2 1373.000 1313.160 8.082 0.027 o
0 4 3 231.814 222.175 1.458 0.822 o
0 4 4 347.841 335.670 2.191 0.384 o
0 4 5 418.968 415.730 2.614 0.266 o
0 4 6 355.017 338.173 2.242 0.372 o
0 4 7 105.559 111.193 0.865 3.025 o
0 4 8 119.467 119.195 0.925 2.541 o
0 4 9 206.028 211.067 1.488 0.959 o
0 4 10 263.702 263.703 1.820 0.622 o
0 4 11 74.757 74.058 0.674 5.464 o
0 4 12 44.380 45.740 0.533 11.464 o
0 4 13 39.206 37.034 0.533 13.787 o
0 4 14 11.801 12.114 0.302 58.721 o
0 4 15 57.410 57.240 0.734 7.532 o
0 4 16 32.471 31.927 0.483 17.518 o
0 4 17 53.694 51.942 0.714 8.368 o
0 4 18 15.859 15.813 0.332 43.058 o
0 4 19 21.244 20.216 0.382 30.738 o
0 4 20 18.090 18.015 0.402 34.540 o
0 4 21 2.298 2.000 0.251 198.791 o
0 4 22 3.890 4.202 0.261 142.835 o
0 4 23 0.018 0.302 0.251 314.960 o
0 4 24 14.662 14.416 0.372 43.753 o
0 4 25 24.080 22.116 0.402 26.730 o
0 4 26 1.962 1.900 0.251 208.615 o
0 4 27 2.282 2.202 0.211 239.461 o
0 5 1 21.394 21.121 0.211 35.423 o
0 5 2 156.958 150.519 0.995 1.664 o
0 5 3 472.717 447.959 2.805 0.219 o
0 5 4 34.354 34.028 0.322 18.273 o
0 5 5 542.105 530.321 3.478 0.163 o
0 5 6 131.963 131.208 0.965 2.164 o
0 5 7 153.317 155.827 1.136 1.635 o
0 5 8 215.186 218.275 1.518 0.895 o
0 5 9 15.557 16.507 0.261 47.100 o
0 5 10 255.976 262.909 1.860 0.641 o
0 5 11 14.989 14.808 0.261 50.205 o
0 5 12 129.296 125.398 1.297 2.089 o
0 5 13 24.720 24.619 0.412 25.033 o
0 5 14 70.749 71.153 0.854 5.432 o
0 5 15 24.927 24.820 0.402 25.063 o
0 5 16 18.656 17.813 0.342 36.729 o
0 5 17 4.757 4.705 0.251 133.394 o
0 5 18 38.833 36.632 0.553 13.744 o
0 5 19 20.906 19.613 0.362 32.121 o
0 5 20 2.973 2.795 0.241 183.143 o
0 5 21 25.802 24.720 0.472 22.802 o
0 5 22 2.960 3.207 0.231 186.885 o
0 5 23 1.564 1.397 0.231 254.680 o
0 5 24 0.974 1.809 0.271 213.573 o
0 5 25 0.676 0.493 0.201 400.145 o
0 5 26 11.300 9.811 0.302 63.874 o
0 5 27 3.060 3.106 0.221 193.768 o
0 6 0 13.278 12.707 0.231 59.793 o
0 6 1 667.919 635.100 4.102 0.112 o
0 6 2 154.791 153.917 1.096 1.641 o
0 6 3 31.339 31.425 0.322 20.423 o
0 6 4 238.966 237.797 1.639 0.750 o
0 6 5 393.877 389.010 2.614 0.297 o
0 6 6 779.591 781.629 4.956 0.080 o
0 6 7 142.747 143.412 1.035 1.876 o
0 6 8 270.672 275.525 1.870 0.587 o
0 6 9 83.995 84.463 0.724 4.516 o
0 6 10 137.302 138.908 1.166 1.933 o
0 6 11 25.347 24.619 0.382 25.317 o
0 6 12 3.430 3.498 0.201 195.671 o
0 6 13 12.811 12.807 0.261 58.524 o
0 6 14 15.675 16.114 0.302 44.919 o
0 6 15 65.704 64.749 0.804 6.166 o
0 6 16 106.898 103.784 1.247 2.758 o
0 6 17 37.481 35.928 0.523 14.553 o
0 6 18 3.337 3.699 0.211 188.061 o
0 6 19 43.275 41.327 0.643 11.325 o
0 6 20 17.454 16.617 0.392 36.689 o
0 6 21 21.747 21.010 0.392 29.526 o
0 6 22 6.289 6.102 0.241 113.583 o
0 6 23 11.380 11.108 0.312 60.399 o
0 6 24 3.422 3.006 0.221 186.546 o
0 6 25 1.904 1.699 0.221 249.870 o
0 6 26 1.691 1.397 0.221 264.455 o
0 7 1 64.898 64.659 0.513 7.058 o
0 7 2 29.868 29.917 0.302 21.980 o
0 7 3 828.153 817.557 5.177 0.072 o
0 7 4 54.823 56.547 0.493 8.866 o
0 7 5 363.340 369.487 2.443 0.339 o
0 7 6 10.121 10.606 0.221 77.103 o
0 7 7 16.649 16.114 0.241 46.328 o
0 7 8 23.702 24.418 0.322 28.217 o
0 7 9 62.157 61.352 0.613 7.236 o
0 7 10 21.589 22.418 0.362 29.988 o
0 7 11 65.856 67.454 0.844 5.932 o
0 7 12 83.226 83.066 1.066 4.039 o
0 7 13 20.523 21.010 0.362 31.783 o
0 7 14 47.861 49.439 0.684 9.523 o
0 7 15 74.111 73.757 0.905 5.026 o
0 7 16 172.026 167.730 1.960 1.185 o
0 7 17 45.449 44.835 0.643 10.575 o
0 7 18 1.817 2.101 0.251 209.799 o
0 7 19 29.956 28.328 0.493 19.230 o
0 7 20 3.201 3.207 0.241 174.314 o
0 7 21 10.946 10.706 0.281 65.960 o
0 7 22 9.364 9.208 0.292 73.684 o
0 7 23 6.076 6.102 0.292 100.414 o
0 7 24 2.287 2.101 0.201 253.405 o
0 7 25 18.219 16.818 0.372 36.562 o
0 7 26 5.067 5.308 0.261 122.474 o
0 8 0 211.132 207.759 2.131 0.851 o
0 8 1 104.494 103.885 0.774 3.237 o
0 8 2 11.519 11.209 0.201 71.684 o
0 8 3 29.511 29.123 0.322 22.145 o
0 8 4 255.452 252.997 1.679 0.670 o
0 8 5 607.775 610.783 3.840 0.129 o
0 8 6 124.032 125.910 1.015 2.330 o
0 8 7 44.978 46.534 0.483 11.580 o
0 8 8 238.445 239.385 1.900 0.724 o
0 8 9 19.711 20.025 0.342 33.995 o
0 8 10 157.789 156.420 1.679 1.416 o
0 8 11 6.131 6.102 0.211 124.589 o
0 8 12 75.232 77.366 0.935 4.797 o
0 8 13 0.043 0.101 0.171 677.071 o
0 8 14 70.616 71.264 0.885 5.363 o
0 8 15 25.845 26.419 0.422 23.417 o
0 8 16 6.512 6.806 0.241 108.506 o
0 8 17 14.346 14.717 0.352 45.462 o
0 8 18 8.414 8.404 0.271 83.519 o
0 8 19 2.326 2.694 0.231 208.778 o
0 8 20 4.687 5.097 0.251 131.884 o
0 8 21 7.529 7.509 0.271 91.149 o
0 8 22 14.096 14.204 0.342 47.169 o
0 8 23 7.010 6.605 0.241 105.222 o
0 8 24 3.400 3.599 0.231 173.630 o
0 8 25 5.523 5.408 0.241 124.667 o
0 9 1 242.264 241.597 1.629 0.733 o
0 9 2 39.934 39.728 0.392 14.437 o
0 9 3 122.208 122.995 0.955 2.427 o
0 9 4 110.031 110.288 0.875 2.908 o
0 9 5 55.501 55.451 0.543 8.652 o
0 9 6 168.562 166.031 1.367 1.374 o
0 9 7 40.916 40.030 0.523 13.020 o
0 9 8 5.395 6.001 0.221 130.109 o
0 9 9 193.764 194.048 2.161 0.950 o
0 9 10 3.116 3.307 0.201 206.289 o
0 9 11 6.880 8.002 0.221 105.638 o
0 9 12 37.202 37.336 0.523 14.425 o
0 9 13 16.862 17.612 0.332 39.943 o
0 9 14 2.383 2.403 0.201 243.939 o
0 9 15 56.267 56.748 0.764 7.557 o
0 9 16 32.032 33.325 0.513 16.980 o
0 9 17 58.137 59.150 0.854 6.881 o
0 9 18 9.489 9.912 0.322 67.348 o
0 9 19 19.488 20.317 0.422 30.930 o
0 9 20 34.289 34.330 0.553 15.455 o
0 9 21 6.451 7.007 0.261 102.701 o
0 9 22 10.286 10.113 0.292 68.196 o
0 9 23 2.904 2.795 0.211 210.491 o
0 9 24 9.069 9.409 0.292 74.521 o
0 9 25 3.173 3.599 0.241 171.091 o
0 10 0 110.470 107.283 1.297 2.596 o
0 10 1 24.824 24.619 0.322 27.153 o
0 10 2 390.208 383.511 2.885 0.296 o
0 10 3 1.942 2.101 0.161 330.633 o
0 10 4 59.526 59.542 0.684 7.374 o
0 10 5 38.816 38.934 0.503 13.921 o
0 10 6 38.986 38.733 0.513 13.806 o
0 10 7 56.703 58.044 0.784 7.358 o
0 10 8 40.971 42.332 0.603 12.039 o
0 10 9 72.356 76.461 1.005 4.822 o
0 10 10 27.494 29.123 0.432 21.402 o
0 10 11 20.784 21.714 0.372 30.799 o
0 10 12 0.281 0.392 0.171 589.651 o
0 10 13 22.542 23.523 0.402 27.407 o
0 10 14 15.275 15.712 0.342 43.547 o
0 10 15 7.110 8.102 0.261 94.171 o
0 10 17 2.856 3.307 0.241 180.235 o
0 10 18 51.894 53.249 0.784 8.158 o
0 10 19 19.651 20.116 0.392 32.052 o
0 10 20 2.164 2.403 0.221 228.445 o
0 10 21 18.490 18.819 0.372 34.951 o
0 10 22 2.733 2.403 0.221 211.349 o
0 10 23 8.563 9.500 0.332 70.014 o
0 10 24 2.913 3.006 0.211 207.308 o
0 11 1 54.092 52.244 0.653 8.586 o
0 11 2 23.317 23.111 0.372 27.795 o
0 11 3 18.550 19.412 0.332 36.244 o
0 11 4 4.758 4.906 0.201 154.869 o
0 11 5 75.151 73.857 0.905 4.963 o
0 11 6 21.186 21.814 0.342 31.347 o
0 11 7 48.505 49.640 0.653 9.587 o
0 11 8 65.572 65.443 0.804 6.149 o
0 11 9 32.423 34.129 0.483 17.098 o
0 11 10 12.362 12.315 0.271 59.702 o
0 11 11 19.331 20.025 0.382 32.847 o
0 11 12 2.581 2.694 0.191 242.599 o
0 11 13 37.813 38.130 0.563 13.716 o
0 11 14 9.161 8.806 0.271 78.715 o
0 11 15 42.237 43.136 0.663 11.189 o
0 11 16 4.961 5.800 0.251 124.842 o
0 11 17 7.369 7.811 0.281 89.010 o
0 11 18 12.755 13.611 0.312 53.215 o
0 11 19 4.160 4.202 0.251 144.344 o
0 11 20 12.651 13.310 0.332 52.081 o
0 11 21 8.295 9.208 0.281 80.251 o
0 11 22 4.392 4.805 0.221 151.747 o
0 11 23 8.277 8.907 0.281 81.093 o
0 11 24 2.788 3.106 0.211 209.374 o
0 12 0 51.682 51.440 0.875 7.819 o
0 12 1 30.057 29.826 0.412 20.191 o
0 12 2 13.292 13.712 0.251 56.657 o
0 12 3 13.952 14.315 0.281 51.847 o
0 12 4 6.441 6.806 0.201 120.517 o
0 12 5 67.967 69.354 0.834 5.736 o
0 12 6 13.283 14.003 0.292 53.093 o
0 12 7 0.473 0.704 0.191 444.300 o
0 12 8 28.866 30.721 0.452 19.888 o
0 12 9 27.363 28.721 0.422 21.787 o
0 12 10 2.702 3.006 0.211 213.202 o
0 12 11 10.881 12.114 0.292 62.625 o
0 12 12 39.283 40.935 0.593 12.682 o
0 12 13 0.014 0.201 0.211 446.883 o
0 12 14 0.834 1.106 0.281 214.471 o
0 12 15 39.303 41.136 0.633 12.280 o
0 12 16 6.388 6.806 0.261 103.955 o
0 12 17 7.969 8.706 0.292 81.291 o
0 12 18 7.880 8.002 0.292 83.553 o
0 12 19 12.346 12.707 0.322 54.474 o
0 12 20 3.521 3.699 0.231 170.337 o
0 12 21 13.095 14.104 0.332 50.162 o
0 12 22 2.125 2.403 0.221 229.700 o
0 12 23 16.075 16.919 0.372 39.479 o
0 13 1 6.226 6.605 0.231 114.855 o
0 13 2 1.795 2.000 0.161 344.379 o
0 13 3 2.470 3.106 0.191 239.151 o
0 13 4 27.674 27.022 0.392 22.702 o
0 13 5 68.823 69.655 0.854 5.612 o
0 13 6 8.965 9.309 0.251 81.735 o
0 13 7 12.476 13.119 0.302 55.447 o
0 13 8 3.890 4.112 0.211 172.019 o
0 13 9 100.330 104.076 1.277 2.881 o
0 13 10 54.275 58.245 0.804 7.515 o
0 13 11 11.504 12.013 0.302 59.745 o
0 13 12 26.982 28.328 0.472 21.100 o
0 13 13 38.090 41.226 0.643 12.450 o
0 13 14 1.593 1.900 0.281 186.838 o
0 13 15 6.313 6.705 0.271 102.138 o
0 13 16 0.727 0.804 0.221 329.669 o
0 13 17 0.679 0.603 0.221 339.328 o
0 13 18 3.161 3.800 0.241 169.452 o
0 13 19 12.282 12.606 0.332 53.821 o
0 13 21 7.145 7.298 0.271 94.254 o
0 13 22 10.893 11.510 0.312 61.275 o
0 14 0 55.797 57.240 1.056 6.339 o
0 14 1 70.118 68.057 0.865 5.552 o
0 14 2 1.943 2.000 0.231 230.429 o
0 14 3 5.390 5.509 0.221 133.139 o
0 14 4 56.773 56.245 0.804 7.359 o
0 14 5 6.221 6.705 0.241 111.469 o
0 14 6 11.907 12.908 0.312 56.316 o
0 14 7 6.483 6.605 0.251 106.796 o
0 14 8 16.626 18.115 0.372 37.834 o
0 14 9 35.572 37.235 0.583 14.249 o
0 14 10 13.494 14.104 0.352 47.713 o
0 14 11 131.535 138.406 1.920 1.644 o
0 14 12 66.491 69.354 1.035 5.278 o
0 14 13 8.912 9.912 0.322 69.471 o
0 14 14 0.447 0.493 0.221 359.602 o
0 14 15 14.289 15.109 0.372 43.798 o
0 14 16 24.660 26.831 0.493 22.371 o
0 14 17 5.983 5.509 0.271 109.510 o
0 14 18 3.138 3.006 0.251 170.258 o
0 14 19 0.699 0.493 0.292 213.415 o
0 14 20 4.601 4.504 0.281 123.344 o
0 14 21 0.088 0.000 0.231 376.455 o
0 15 1 20.004 20.216 0.402 31.245 o
0 15 2 21.290 22.015 0.442 27.807 o
0 15 3 35.778 35.034 0.623 14.028 o
0 15 4 9.126 9.208 0.322 69.995 o
0 15 5 4.901 5.509 0.261 123.149 o
0 15 6 0.341 0.302 0.231 346.393 o
0 15 7 7.591 8.203 0.292 84.547 o
0 15 8 30.669 31.626 0.623 16.098 o
0 15 9 6.285 6.605 0.322 89.379 o
0 15 10 24.682 27.424 0.603 19.616 o
0 15 11 24.707 24.820 0.553 21.427 o
0 15 12 31.822 33.727 0.663 14.809 o
0 15 13 3.429 3.800 0.271 146.434 o
0 15 14 6.004 6.504 0.302 96.706 o
0 15 15 0.281 0.302 0.261 279.589 o
0 15 16 4.676 4.906 0.312 109.104 o
0 15 17 8.414 9.208 0.332 71.146 o
0 15 18 1.103 1.297 0.251 244.238 o
0 15 19 5.018 5.408 0.292 111.374 o
0 15 20 12.179 14.104 0.483 39.805 o
0 16 0 43.637 41.839 1.136 7.576 o
0 16 1 56.977 56.245 0.995 6.535 o
0 16 2 1.048 1.196 0.251 248.011 o
0 16 3 18.096 17.512 0.422 33.878 o
0 16 4 43.045 42.231 0.724 10.637 o
0 16 5 3.206 3.599 0.312 128.814 o
0 16 6 8.749 8.706 0.372 64.518 o
0 16 7 27.269 28.520 0.583 18.675 o
0 16 8 9.535 10.304 0.372 59.737 o
0 16 9 27.529 29.917 0.603 17.895 o
0 16 10 15.762 16.215 0.432 36.945 o
0 16 11 16.115 17.512 0.422 36.237 o
0 16 12 7.914 8.404 0.332 74.808 o
0 16 13 10.960 10.917 0.392 52.937 o
0 16 14 4.384 4.504 0.281 125.611 o
0 16 15 14.138 15.210 0.412 41.189 o
0 16 16 0.357 0.493 0.241 314.242 o
0 16 17 11.039 11.802 0.452 45.863 o
0 16 18 15.039 15.712 0.452 37.000 o
0 17 1 3.583 3.498 0.322 120.708 o
0 17 2 0.287 0.804 0.281 234.926 o
0 17 3 43.104 41.839 0.844 9.707 o
0 17 4 0.135 0.000 0.261 293.458 o
0 17 5 0.388 0.302 0.241 317.916 o
0 17 6 5.044 5.509 0.281 114.284 o
0 17 7 23.777 24.418 0.503 23.366 o
0 17 8 4.251 5.097 0.271 128.205 o
0 17 9 4.629 4.604 0.312 110.720 o
0 17 10 2.714 2.000 0.322 137.835 o
0 17 11 3.158 3.207 0.261 161.242 o
0 17 12 2.506 2.795 0.251 184.952 o
0 17 13 8.308 9.108 0.352 68.468 o
0 17 14 17.896 19.512 0.462 31.206 o
0 17 15 1.754 1.900 0.302 166.073 o
0 17 16 4.113 4.705 0.271 131.982 o
0 17 17 3.511 3.800 0.261 151.037 o
0 18 0 4.868 6.001 0.553 50.401 o
0 18 1 10.248 9.600 0.422 52.701 o
0 18 2 11.714 10.807 0.432 47.428 o
0 18 3 10.215 10.012 0.402 54.627 o
0 18 4 23.613 22.418 0.603 21.316 o
0 18 5 3.509 3.207 0.292 138.108 o
0 18 6 9.669 9.811 0.382 58.751 o
0 18 7 18.620 18.316 0.543 27.691 o
0 18 8 7.867 7.710 0.372 69.198 o
0 18 9 1.379 1.498 0.251 231.541 o
0 18 10 2.427 2.403 0.261 182.257 o
0 18 11 0.003 0.392 0.221 400.355 o
0 18 13 6.279 6.414 0.342 84.990 o
0 18 14 2.785 2.905 0.241 186.005 o
0 18 15 0.361 0.392 0.231 341.996 o
0 19 1 8.131 6.705 0.362 71.874 o
0 19 2 5.130 4.604 0.342 96.786 o
0 19 3 12.845 12.807 0.462 41.303 o
0 19 4 1.705 1.498 0.281 188.740 o
0 19 5 0.581 0.905 0.292 211.105 o
0 19 6 4.214 4.011 0.332 108.848 o
0 19 7 0.672 0.804 0.281 223.239 o
0 19 8 1.363 1.809 0.271 203.454 o
0 19 9 1.808 1.699 0.261 204.513 o
0 19 10 3.915 4.112 0.312 119.159 o
0 19 11 1.843 1.809 0.261 202.251 o
0 19 13 7.077 6.806 0.322 84.512 o
0 20 0 4.178 4.403 0.372 93.695 o
0 20 1 0.531 0.603 0.241 301.712 o
0 20 2 1.497 1.397 0.271 205.267 o
0 20 3 0.297 0.302 0.241 323.305 o
0 20 4 2.908 3.006 0.281 153.599 o
0 20 5 8.827 8.002 0.362 66.982 o
0 20 6 7.845 7.298 0.372 70.023 o
0 20 7 7.375 6.605 0.342 79.193 o
0 20 8 3.086 3.006 0.261 164.166 o
0 20 9 0.460 0.392 0.251 289.504 o
0 20 10 8.334 8.203 0.372 66.714 o
0 20 11 0.598 0.493 0.271 245.386 o
0 21 1 2.473 2.503 0.251 188.852 o
0 21 2 1.153 1.005 0.241 263.414 o
0 21 3 0.277 0.101 0.221 389.012 o
0 21 4 1.276 1.005 0.211 312.090 o
0 21 5 2.546 2.302 0.261 180.845 o
0 21 6 5.811 4.705 0.281 111.084 o
0 21 7 3.133 2.302 0.221 201.946 o
1 0 1 506.426 467.682 5.298 0.165 o
1 0 2 1081.780 1048.640 10.294 0.038 o
1 0 3 2284.320 2203.460 21.583 0.009 o
1 0 4 350.355 350.076 3.046 0.344 o
1 0 5 4766.330 4619.790 39.708 0.002 o
1 0 6 1122.460 1124.700 9.822 0.036 o
1 0 7 106.544 112.490 1.136 2.762 o
1 0 8 0.002 0.201 0.211 448.263 o
1 0 9 41.078 45.740 0.633 11.404 o
1 0 10 41.933 44.533 0.633 11.353 o
1 0 11 624.594 635.100 5.760 0.110 o
1 0 12 86.074 91.269 1.126 3.678 o
1 0 13 54.736 53.440 0.945 7.069 o
1 0 14 1.415 1.297 0.332 152.289 o
1 0 15 30.502 31.224 0.674 15.427 o
1 0 16 77.391 77.366 1.357 3.835 o
1 0 17 40.962 38.934 0.814 10.521 o
1 0 18 6.461 6.605 0.372 76.839 o
1 0 19 0.615 0.302 0.322 182.367 o
1 0 20 29.854 28.520 0.714 15.384 o
1 0 21 18.191 17.411 0.563 27.532 o
1 0 22 15.300 14.315 0.583 30.101 o
1 0 23 32.245 31.425 0.724 14.155 o
1 0 24 20.907 18.215 0.593 24.288 o
1 0 25 65.339 59.251 1.136 5.345 o
1 0 26 4.551 4.303 0.322 108.832 o
1 0 27 1.511 1.106 0.292 187.107 o
1 1 0 1209.950 1143.920 9.419 0.033 o
1 1 1 1121.430 1074.970 7.429 0.040 o
1 1 2 1043.840 1038.540 7.439 0.044 o
1 1 3 877.334 846.076 6.001 0.064 o
1 1 4 1745.780 1679.450 10.113 0.017 o
1 1 5 638.285 635.904 3.860 0.119 o
1 1 6 103.817 106.277 0.754 3.236 o
1 1 7 611.259 621.298 3.820 0.127 o
1 1 8 241.592 240.793 1.629 0.736 o
1 1 9 267.460 270.820 1.860 0.601 o
1 1 10 500.652 501.701 3.197 0.187 o
1 1 11 116.190 118.099 0.945 2.614 o
1 1 12 137.838 138.617 1.086 1.961 o
1 1 13 6.068 5.509 0.211 128.652 o
1 1 14 49.279 49.439 0.694 9.250 o
1 1 15 44.975 45.137 0.603 10.917 o
1 1 16 68.540 66.760 0.844 5.761 o
1 1 17 8.202 8.002 0.261 87.733 o
1 1 18 179.083 171.841 2.071 1.102 o
1 1 19 15.107 14.808 0.332 45.328 o
1 1 20 30.030 29.123 0.493 19.013 o
1 1 21 5.825 6.001 0.271 108.763 o
1 1 22 3.701 3.498 0.281 139.306 o
1 1 23 0.245 0.704 0.231 339.332 o
1 1 24 13.184 12.415 0.312 53.634 o
1 1 25 0.636 0.603 0.221 342.187 o
1 1 26 10.569 9.409 0.271 71.142 o
1 1 27 1.152 0.804 0.231 285.319 o
1 2 0 7500.270 7131.500 102.437 0.001 o
1 2 1 2748.200 2659.630 18.678 0.007 o
1 2 2 3313.090 3219.080 22.337 0.005 o
1 2 3 625.243 608.390 3.880 0.125 o
1 2 4 757.685 713.572 4.313 0.089 o
1 2 5 36.465 35.828 0.312 17.063 o
1 2 6 514.438 501.299 3.136 0.182 o
1 2 7 41.827 42.432 0.392 13.474 o
1 2 8 117.677 119.698 0.905 2.587 o
1 2 9 368.275 369.688 2.453 0.334 o
1 2 10 65.164 66.157 0.593 6.750 o
1 2 11 130.321 130.002 1.025 2.175 o
1 2 12 85.373 82.060 0.774 4.433 o
1 2 13 48.976 48.233 0.613 9.859 o
1 2 14 11.810 11.711 0.292 60.325 o
1 2 15 4.946 5.207 0.221 140.807 o
1 2 16 148.609 143.120 1.649 1.573 o
1 2 17 5.028 5.408 0.261 122.363 o
1 2 18 30.895 29.726 0.472 18.821 o
1 2 19 49.247 47.941 0.684 9.426 o
1 2 20 1.909 1.598 0.261 203.229 o
1 2 21 62.558 57.944 0.834 6.614 o
1 2 22 10.191 9.912 0.312 66.236 o
1 2 23 7.390 7.007 0.281 91.296 o
1 2 24 1.704 1.498 0.231 247.433 o
1 2 25 7.319 6.605 0.251 100.295 o
1 2 26 1.342 0.804 0.201 335.426 o
1 2 27 0.116 0.201 0.201 477.620 o
1 3 0 122.354 119.497 0.895 2.493 o
1 3 1 110.152 109.293 0.824 2.954 o
1 3 2 1073.320 1026.320 6.373 0.044 o
1 3 3 960.834 923.935 5.690 0.055 o
1 3 4 78.036 77.064 0.553 5.347 o
1 3 5 1.041 1.005 0.101 722.074 o
1 3 6 174.331 171.429 1.146 1.352 o
1 3 7 1.866 2.302 0.151 346.443 o
1 3 8 231.122 232.489 1.598 0.791 o
1 3 9 646.000 651.124 4.212 0.114 o
1 3 10 71.520 75.355 0.643 5.710 o
1 3 11 11.099 11.902 0.221 69.916 o
1 3 12 339.062 331.659 2.533 0.386 o
1 3 13 64.050 63.553 0.764 6.476 o
1 3 14 122.027 120.090 1.498 2.121 o
1 3 15 22.818 22.116 0.362 28.970 o
1 3 16 17.863 17.110 0.362 37.334 o
1 3 17 3.818 3.699 0.251 152.969 o
1 3 18 1.911 1.900 0.221 245.841 o
1 3 19 6.000 5.509 0.251 115.855 o
1 3 20 22.252 21.121 0.422 28.036 o
1 3 21 10.972 9.811 0.312 63.741 o
1 3 22 9.099 8.102 0.302 75.608 o
1 3 23 7.883 7.007 0.261 92.710 o
1 3 24 25.754 23.624 0.442 23.912 o
1 3 25 9.438 8.404 0.292 75.106 o
1 3 26 4.902 4.202 0.241 139.208 o
1 3 27 0.022 0.201 0.312 208.146 o
1 4 0 1211.480 1125.890 6.997 0.036 o
1 4 1 62.920 61.251 0.442 7.643 o
1 4 2 425.345 408.422 2.563 0.265 o
1 4 3 543.551 518.117 3.277 0.166 o
1 4 4 195.274 197.556 1.307 1.081 o
1 4 5 258.183 256.012 1.669 0.658 o
1 4 6 12.854 12.506 0.191 64.762 o
1 4 7 289.614 297.138 1.970 0.516 o
1 4 8 76.951 76.964 0.643 5.274 o
1 4 9 29.142 29.022 0.342 22.084 o
1 4 10 9.765 10.113 0.211 81.467 o
1 4 11 15.559 15.511 0.251 48.739 o
1 4 12 9.573 10.214 0.271 73.633 o
1 4 13 49.951 47.740 0.653 9.509 o
1 4 14 31.560 30.922 0.442 18.720 o
1 4 15 52.311 51.540 0.684 8.726 o
1 4 16 5.483 5.408 0.221 132.609 o
1 4 17 11.788 11.209 0.281 62.242 o
1 4 18 39.300 37.436 0.543 13.607 o
1 4 19 3.097 3.207 0.261 162.261 o
1 4 20 36.505 34.521 0.563 14.607 o
1 4 21 10.656 10.113 0.292 66.831 o
1 4 22 6.130 5.700 0.251 113.759 o
1 4 23 4.411 4.303 0.241 145.187 o
1 4 24 5.358 5.097 0.261 120.595 o
1 4 25 12.466 11.802 0.342 53.410 o
1 4 26 3.352 4.112 0.241 163.236 o
1 4 27 0.272 0.302 0.231 351.261 o
1 5 0 567.713 535.729 3.458 0.154 o
1 5 1 710.041 670.335 4.363 0.099 o
1 5 2 627.233 591.672 3.820 0.127 o
1 5 3 344.977 338.977 2.232 0.384 o
1 5 4 227.695 226.387 1.578 0.818 o
1 5 5 53.779 53.440 0.483 9.300 o
1 5 6 148.919 151.917 1.236 1.675 o
1 5 7 51.226 53.149 0.493 9.695 o
1 5 8 64.882 62.749 0.543 7.081 o
1 5 9 84.871 86.373 0.724 4.422 o
1 5 10 6.298 7.298 0.191 122.253 o
1 5 11 58.177 58.044 0.603 7.906 o
1 5 12 55.054 53.943 0.663 8.303 o
1 5 13 92.061 92.073 1.166 3.408 o
1 5 14 92.657 90.876 1.076 3.527 o
1 5 15 6.823 6.605 0.231 109.457 o
1 5 16 175.250 167.337 1.880 1.187 o
1 5 17 21.883 21.010 0.382 29.731 o
1 5 18 13.982 13.812 0.332 48.559 o
1 5 19 18.229 18.417 0.372 35.524 o
1 5 20 32.896 31.827 0.533 16.647 o
1 5 21 2.264 1.900 0.251 200.854 o
1 5 22 0.965 1.297 0.241 265.162 o
1 5 23 7.552 7.399 0.261 93.585 o
1 5 24 2.010 2.101 0.231 226.683 o
1 5 25 4.226 4.011 0.271 134.753 o
1 5 26 17.076 15.813 0.362 39.374 o
1 6 0 448.979 439.846 2.895 0.233 o
1 6 1 344.216 338.173 2.252 0.385 o
1 6 2 120.653 119.989 0.885 2.529 o
1 6 3 150.589 147.212 1.056 1.742 o
1 6 4 275.435 278.118 1.860 0.573 o
1 6 5 96.961 100.085 0.794 3.536 o
1 6 6 733.886 727.374 4.936 0.089 o
1 6 7 414.196 421.440 2.775 0.265 o
1 6 8 34.195 34.521 0.372 17.685 o
1 6 9 29.423 28.922 0.342 21.944 o
1 6 10 155.315 151.716 1.257 1.599 o
1 6 11 305.464 300.244 2.694 0.448 o
1 6 12 23.759 23.624 0.412 26.114 o
1 6 13 61.335 61.452 0.774 6.779 o
1 6 14 2.948 3.207 0.221 195.245 o
1 6 15 56.560 56.647 0.734 7.658 o
1 6 16 45.356 43.438 0.623 10.864 o
1 6 17 29.925 29.223 0.472 19.387 o
1 6 18 11.502 10.917 0.292 62.550 o
1 6 19 6.841 6.906 0.271 97.617 o
1 6 20 25.464 25.926 0.483 22.406 o
1 6 21 30.288 29.424 0.493 18.828 o
1 6 22 0.249 0.603 0.231 342.440 o
1 6 23 17.211 17.612 0.382 36.868 o
1 6 24 3.569 3.207 0.211 188.389 o
1 6 25 1.456 1.397 0.231 258.956 o
1 6 26 6.872 6.313 0.261 102.139 o
1 7 0 34.520 35.134 0.352 17.636 o
1 7 1 377.323 374.996 2.503 0.321 o
1 7 2 225.846 217.872 1.488 0.852 o
1 7 3 64.572 66.056 0.543 6.944 o
1 7 4 133.899 134.013 1.005 2.091 o
1 7 5 67.587 70.258 0.593 6.341 o
1 7 6 600.203 601.082 3.770 0.133 o
1 7 7 96.289 96.778 0.814 3.601 o
1 7 8 46.284 46.936 0.503 11.136 o
1 7 9 70.361 73.455 0.724 5.690 o
1 7 10 90.196 91.168 1.005 3.702 o
1 7 11 8.966 9.711 0.302 72.742 o
1 7 12 13.078 13.812 0.281 54.675 o
1 7 13 12.586 12.807 0.271 58.297 o
1 7 14 3.505 3.599 0.201 192.599 o
1 7 15 30.904 30.530 0.452 18.956 o
1 7 16 47.952 46.343 0.633 10.069 o
1 7 17 1.837 1.809 0.201 279.262 o
1 7 18 1.889 2.403 0.211 250.236 o
1 7 19 5.583 5.408 0.271 113.412 o
1 7 20 66.934 65.353 0.915 5.725 o
1 7 21 1.229 1.106 0.231 274.777 o
1 7 22 1.420 1.498 0.221 274.072 o
1 7 23 9.220 9.208 0.271 77.481 o
1 7 24 8.525 7.710 0.251 88.640 o
1 7 25 2.291 2.000 0.221 230.863 o
1 7 26 2.055 2.302 0.201 258.738 o
1 8 0 230.803 229.282 1.578 0.800 o
1 8 1 88.794 85.770 0.674 4.309 o
1 8 2 50.272 50.947 0.462 10.193 o
1 8 3 464.210 464.476 3.056 0.216 o
1 8 4 404.151 401.224 2.594 0.283 o
1 8 5 78.205 81.266 0.694 4.974 o
1 8 6 110.313 113.284 0.905 2.840 o
1 8 7 203.767 207.759 1.629 0.959 o
1 8 8 20.119 21.422 0.352 32.356 o
1 8 9 33.562 33.224 0.462 17.099 o
1 8 10 81.229 83.066 1.076 4.105 o
1 8 11 5.494 5.308 0.201 140.858 o
1 8 12 96.870 98.688 1.186 3.141 o
1 8 13 19.537 19.512 0.342 34.514 o
1 8 14 5.221 5.097 0.221 137.894 o
1 8 15 107.476 104.588 1.257 2.726 o
1 8 16 24.718 24.820 0.412 24.962 o
1 8 17 38.282 38.029 0.583 13.397 o
1 8 18 28.103 27.615 0.493 20.298 o
1 8 19 27.584 27.323 0.472 21.047 o
1 8 20 14.845 14.908 0.342 45.050 o
1 8 21 19.581 19.311 0.392 32.557 o
1 8 22 0.716 0.493 0.211 367.062 o
1 8 23 20.398 19.613 0.362 32.677 o
1 8 24 0.942 1.397 0.271 220.197 o
1 8 25 3.589 3.408 0.211 185.645 o
1 9 0 59.868 60.246 0.543 7.779 o
1 9 1 232.726 233.484 1.588 0.784 o
1 9 2 77.103 76.159 0.643 5.291 o
1 9 3 75.453 75.657 0.633 5.437 o
1 9 4 48.855 49.640 0.483 10.477 o
1 9 5 466.219 470.477 3.378 0.208 o
1 9 6 151.848 151.625 1.277 1.631 o
1 9 7 23.071 23.111 0.362 28.292 o
1 9 8 1.544 1.900 0.191 308.779 o
1 9 9 47.524 49.439 0.724 9.329 o
1 9 10 18.449 18.919 0.332 36.708 o
1 9 11 54.277 54.446 0.704 8.187 o
1 9 12 66.251 69.062 0.885 5.729 o
1 9 13 36.149 36.029 0.503 15.178 o
1 9 14 0.781 0.905 0.191 401.853 o
1 9 15 52.923 52.736 0.724 8.366 o
1 9 16 4.882 5.609 0.241 130.736 o
1 9 17 31.474 32.028 0.533 17.145 o
1 9 18 0.898 0.804 0.211 342.292 o
1 9 19 2.584 2.795 0.231 200.690 o
1 9 20 2.559 2.905 0.241 191.071 o
1 9 21 0.272 0.302 0.221 380.881 o
1 9 22 11.791 11.711 0.292 60.381 o
1 9 23 0.931 1.106 0.241 270.635 o
1 9 24 8.589 8.615 0.271 82.048 o
1 9 25 2.053 2.403 0.221 232.070 o
1 10 0 27.128 26.419 0.352 24.055 o
1 10 1 10.531 10.606 0.211 76.393 o
1 10 2 255.827 251.197 1.950 0.650 o
1 10 3 23.277 22.820 0.352 28.521 o
1 10 4 7.753 7.610 0.221 100.326 o
1 10 5 64.189 65.855 0.744 6.426 o
1 10 6 34.159 33.425 0.462 16.827 o
1 10 7 27.316 27.323 0.442 21.814 o
1 10 8 12.870 13.219 0.292 55.157 o
1 10 9 115.747 122.100 1.548 2.169 o
1 10 10 14.743 15.109 0.332 45.733 o
1 10 11 12.044 13.008 0.302 56.765 o
1 10 12 15.219 16.305 0.312 44.992 o
1 10 13 58.425 60.246 0.794 7.037 o
1 10 14 15.761 16.305 0.332 42.801 o
1 10 15 8.353 8.615 0.251 86.996 o
1 10 16 14.960 15.612 0.372 42.238 o
1 10 17 6.084 5.901 0.271 107.055 o
1 10 18 20.640 21.714 0.432 28.834 o
1 10 19 7.405 8.102 0.292 85.827 o
1 10 20 0.189 0.392 0.251 303.151 o
1 10 21 15.010 15.210 0.362 43.147 o
1 10 22 7.794 7.911 0.251 92.543 o
1 10 23 18.306 18.608 0.382 34.853 o
1 10 24 5.051 5.509 0.241 129.356 o
1 11 0 104.568 102.980 1.196 2.871 o
1 11 1 15.431 14.717 0.292 47.403 o
1 11 2 28.653 28.821 0.422 21.032 o
1 11 3 27.220 26.831 0.392 23.049 o
1 11 4 2.680 2.795 0.201 226.872 o
1 11 5 6.811 7.811 0.221 107.006 o
1 11 6 14.760 15.421 0.302 47.410 o
1 11 7 15.525 16.114 0.302 45.204 o
1 11 8 6.593 7.007 0.231 109.706 o
1 11 9 70.048 75.355 0.935 5.148 o
1 11 10 4.770 5.408 0.221 141.846 o
1 11 11 5.418 6.203 0.241 121.579 o
1 11 12 34.894 36.331 0.523 15.305 o
1 11 13 26.488 29.223 0.462 21.332 o
1 11 14 17.543 17.813 0.352 37.784 o
1 11 15 2.583 2.694 0.271 168.459 o
1 11 16 5.428 5.901 0.261 116.013 o
1 11 17 10.206 10.917 0.312 64.454 o
1 11 18 6.720 7.107 0.251 102.915 o
1 11 19 5.614 6.001 0.271 110.548 o
1 11 20 29.653 30.430 0.483 19.060 o
1 11 21 1.231 1.297 0.211 306.386 o
1 11 22 0.748 1.005 0.201 371.631 o
1 11 23 0.928 1.196 0.211 327.361 o
1 12 0 187.119 178.345 2.041 1.046 o
1 12 1 9.705 9.500 0.241 79.056 o
1 12 2 6.406 6.102 0.191 127.745 o
1 12 3 57.279 58.245 0.704 7.613 o
1 12 4 2.940 3.006 0.171 244.378 o
1 12 5 174.459 180.848 2.011 1.117 o
1 12 6 29.888 31.023 0.452 19.317 o
1 12 7 14.204 15.109 0.312 48.206 o
1 12 8 62.947 65.443 0.834 6.266 o
1 12 9 37.809 40.030 0.563 13.460 o
1 12 10 36.335 38.532 0.563 14.072 o
1 12 11 40.076 42.734 0.603 12.195 o
1 12 12 9.212 10.113 0.271 75.439 o
1 12 13 15.434 15.612 0.332 43.985 o
1 12 14 31.354 32.732 0.543 16.904 o
1 12 15 1.040 1.106 0.251 249.949 o
1 12 16 0.095 0.201 0.221 400.657 o
1 12 17 5.603 5.901 0.241 121.229 o
1 12 18 1.088 1.598 0.241 254.210 o
1 12 19 20.450 21.221 0.442 28.859 o
1 12 20 8.261 8.615 0.281 81.910 o
1 12 21 1.036 0.905 0.221 308.240 o
1 12 22 4.161 4.403 0.251 142.943 o
1 12 23 11.517 12.506 0.332 55.908 o
1 13 0 3.326 3.800 0.231 173.101 o
1 13 1 31.823 31.726 0.513 17.372 o
1 13 2 5.036 5.207 0.211 143.865 o
1 13 3 4.315 4.303 0.201 167.901 o
1 13 4 3.863 3.699 0.191 189.900 o
1 13 5 23.841 24.217 0.382 26.629 o
1 13 6 12.055 13.008 0.292 57.686 o
1 13 7 26.492 28.328 0.442 21.999 o
1 13 8 4.375 4.705 0.241 142.903 o
1 13 9 4.774 5.207 0.241 134.459 o
1 13 10 30.909 33.124 0.543 16.997 o
1 13 11 52.951 56.346 0.774 7.903 o
1 13 12 24.709 26.117 0.452 23.535 o
1 13 13 48.076 51.138 0.764 8.889 o
1 13 14 5.138 5.700 0.271 116.143 o
1 13 15 8.770 8.907 0.312 73.621 o
1 13 16 7.637 8.706 0.292 82.981 o
1 13 17 1.181 1.498 0.231 268.253 o
1 13 18 0.496 0.493 0.211 384.999 o
1 13 19 10.507 11.108 0.332 60.724 o
1 13 20 1.863 1.900 0.221 247.621 o
1 13 21 7.002 7.610 0.271 94.170 o
1 13 22 0.337 0.302 0.191 486.286 o
1 14 0 82.289 81.357 1.136 3.990 o
1 14 1 126.647 125.297 1.719 1.883 o
1 14 2 12.287 12.013 0.322 55.523 o
1 14 3 2.004 1.809 0.201 271.538 o
1 14 4 0.179 0.302 0.191 508.639 o
1 14 5 0.044 0.201 0.181 595.757 o
1 14 6 10.500 11.008 0.271 68.269 o
1 14 7 18.429 19.221 0.362 35.221 o
1 14 8 12.093 12.415 0.302 57.454 o
1 14 9 96.611 99.984 1.216 3.096 o
1 14 10 1.590 2.101 0.261 204.959 o
1 14 11 49.424 53.943 0.834 8.145 o
1 14 12 16.383 17.813 0.402 36.780 o
1 14 13 9.694 12.114 0.362 58.018 o
1 14 14 2.805 2.795 0.241 186.776 o
1 14 15 12.132 13.219 0.332 53.437 o
1 14 16 19.161 21.523 0.493 27.968 o
1 14 17 42.957 45.931 0.704 10.483 o
1 14 18 2.397 2.503 0.221 219.623 o
1 14 19 1.069 0.905 0.231 286.927 o
1 14 20 4.437 4.705 0.271 128.309 o
1 14 21 5.340 6.102 0.281 109.160 o
1 15 0 58.252 57.753 0.865 6.894 o
1 15 1 17.817 18.708 0.392 34.921 o
1 15 2 6.751 6.906 0.281 95.693 o
1 15 3 2.894 3.006 0.241 182.591 o
1 15 4 9.444 10.113 0.322 67.148 o
1 15 5 13.621 14.204 0.352 47.358 o
1 15 6 19.235 19.613 0.372 33.595 o
1 15 7 11.667 12.315 0.312 57.797 o
1 15 8 18.104 19.311 0.392 34.222 o
1 15 9 20.999 23.212 0.442 27.554 o
1 15 10 15.554 17.311 0.382 39.383 o
1 15 11 0.014 0.101 0.251 320.929 o
1 15 12 0.294 0.493 0.231 343.143 o
1 15 13 9.828 10.505 0.322 65.125 o
1 15 14 12.098 13.410 0.342 52.365 o
1 15 15 7.112 8.615 0.292 86.028 o
1 15 16 2.103 2.403 0.221 230.421 o
1 15 17 2.571 2.795 0.271 167.780 o
1 15 18 0.334 0.101 0.231 353.999 o
1 15 19 8.957 10.505 0.372 61.116 o
1 15 20 5.915 6.414 0.312 94.819 o
1 16 0 23.850 24.529 0.483 23.823 o
1 16 1 6.107 6.414 0.292 99.097 o
1 16 2 28.662 29.424 0.563 18.284 o
1 16 3 58.176 56.346 0.895 6.843 o
1 16 4 49.647 49.339 0.804 8.567 o
1 16 5 15.289 15.712 0.442 37.286 o
1 16 6 0.339 0.603 0.261 270.515 o
1 16 7 24.177 23.915 0.513 23.009 o
1 16 8 50.089 52.636 0.824 8.198 o
1 16 9 0.221 0.201 0.251 306.561 o
1 16 10 34.686 37.828 0.754 12.424 o
1 16 11 1.242 1.598 0.241 248.433 o
1 16 12 14.264 16.406 0.422 39.452 o
1 16 13 6.882 7.007 0.312 87.306 o
1 16 14 1.180 1.297 0.322 163.777 o
1 16 15 9.878 11.008 0.372 57.813 o
1 16 16 2.245 2.302 0.261 187.177 o
1 16 17 13.138 14.717 0.442 40.953 o
1 16 18 11.813 12.707 0.462 42.950 o
1 17 0 32.956 32.732 0.663 14.625 o
1 17 1 27.258 26.419 0.583 19.133 o
1 17 2 3.865 4.011 0.312 120.104 o
1 17 3 6.442 6.102 0.342 84.953 o
1 17 4 6.298 6.001 0.342 85.966 o
1 17 5 3.576 3.408 0.322 121.202 o
1 17 6 5.121 5.308 0.362 88.832 o
1 17 7 10.053 10.917 0.422 51.685 o
1 17 8 16.058 16.617 0.533 30.993 o
1 17 9 3.064 3.699 0.332 119.979 o
1 17 10 1.753 2.000 0.251 212.927 o
1 17 11 1.922 1.900 0.271 189.356 o
1 17 12 1.961 1.809 0.332 141.819 o
1 17 13 6.205 7.007 0.312 91.207 o
1 17 14 15.253 16.919 0.452 35.988 o
1 17 15 4.024 4.303 0.261 140.397 o
1 17 16 3.689 3.900 0.332 113.574 o
1 17 17 0.381 0.603 0.261 268.756 o
1 18 0 5.215 5.408 0.342 93.751 o
1 18 1 3.009 2.795 0.312 135.505 o
1 18 2 7.897 8.102 0.352 71.885 o
1 18 3 10.902 10.606 0.382 54.540 o
1 18 4 10.264 10.807 0.402 53.573 o
1 18 5 1.627 1.699 0.302 169.967 o
1 18 6 0.356 0.201 0.312 200.206 o
1 18 7 27.818 28.328 0.784 14.815 o
1 18 8 0.120 0.493 0.271 263.129 o
1 18 9 3.936 4.011 0.302 123.884 o
1 18 10 3.361 3.699 0.352 108.738 o
1 18 11 1.765 2.000 0.302 165.047 o
1 18 12 3.032 3.408 0.271 155.111 o
1 18 13 10.100 10.405 0.372 58.028 o
1 18 14 3.156 3.599 0.281 145.810 o
1 18 15 5.818 6.203 0.302 98.984 o
1 19 0 0.971 0.704 0.231 296.837 o
1 19 1 2.451 2.604 0.271 171.674 o
1 19 2 1.958 2.000 0.332 140.691 o
1 19 3 22.535 21.322 0.674 20.198 o
1 19 4 2.806 2.694 0.292 150.862 o
1 19 5 0.867 1.196 0.251 254.768 o
1 19 6 1.233 1.297 0.261 226.104 o
1 19 7 0.166 0.302 0.281 247.341 o
1 19 8 2.069 2.000 0.281 176.269 o
1 19 9 1.384 1.196 0.241 250.617 o
1 19 10 1.178 1.397 0.292 191.091 o
1 19 11 0.877 1.297 0.261 237.429 o
1 19 12 1.780 1.598 0.251 217.815 o
1 19 13 2.241 2.403 0.322 141.129 o
1 20 0 19.696 18.316 0.613 24.293 o
1 20 1 1.236 1.397 0.251 237.893 o
1 20 2 1.693 1.498 0.221 262.270 o
1 20 3 10.191 9.600 0.382 57.629 o
1 20 4 2.887 2.694 0.292 149.713 o
1 20 5 3.368 3.106 0.292 140.502 o
1 20 6 6.290 6.102 0.322 90.809 o
1 20 7 0.986 1.005 0.271 224.634 o
1 20 8 1.592 1.598 0.281 190.088 o
1 20 9 0.898 1.106 0.231 290.350 o
1 20 10 6.710 6.102 0.352 81.281 o
1 20 11 1.219 1.297 0.251 240.200 o
1 21 0 0.842 0.493 0.221 332.239 o
1 21 1 1.184 0.804 0.181 397.873 o
1 21 2 0.274 0.603 0.251 293.442 o
1 21 3 0.968 1.005 0.201 354.660 o
1 21 4 4.810 4.303 0.281 122.248 o
1 21 5 2.778 2.795 0.292 150.548 o
1 21 6 3.323 3.207 0.261 158.532 o
1 21 7 1.350 1.498 0.261 219.646 o
2 0 0 8079.900 7557.140 125.297 0.001 o
2 0 1 1994.500 1932.860 20.246 0.011 o
2 0 2 3289.240 3251.500 33.084 0.004 o
2 0 3 96.145 97.582 0.935 3.463 o
2 0 4 197.064 198.752 1.789 0.990 o
2 0 5 0.075 0.101 0.161 750.484 o
2 0 6 10.262 10.706 0.241 73.648 o
2 0 7 758.143 757.502 6.846 0.077 o
2 0 8 94.315 97.582 1.096 3.339 o
2 0 9 21.373 22.518 0.422 28.190 o
2 0 10 450.707 458.575 4.172 0.206 o
2 0 11 234.306 240.391 2.382 0.685 o
2 0 12 13.098 13.611 0.342 49.870 o
2 0 13 91.742 87.368 1.277 3.340 o
2 0 14 17.808 17.612 0.533 29.042 o
2 0 15 130.129 126.604 1.990 1.681 o
2 0 16 66.796 64.558 1.176 4.995 o
2 0 17 0.069 0.201 0.342 172.646 o
2 0 18 47.003 43.237 0.895 8.723 o
2 0 19 5.393 5.308 0.352 90.133 o
2 0 20 6.205 5.408 0.402 73.832 o
2 0 21 13.486 12.315 0.442 42.252 o
2 0 22 92.106 84.563 1.618 2.900 o
2 0 23 4.343 4.504 0.332 105.965 o
2 0 24 5.047 4.303 0.392 83.529 o
2 0 25 8.117 7.007 0.362 71.349 o
2 0 26 3.953 3.599 0.372 97.478 o
2 0 27 11.646 9.811 0.392 52.632 o
2 1 0 6935.830 6484.780 70.671 0.001 o
2 1 1 756.406 739.689 5.147 0.084 o
2 1 2 389.364 383.300 2.684 0.301 o
2 1 3 706.511 676.035 4.242 0.100 o
2 1 4 891.128 863.789 5.197 0.064 o
2 1 5 424.625 404.029 2.543 0.268 o
2 1 6 59.894 61.945 0.483 7.857 o
2 1 7 116.951 118.793 0.895 2.619 o
2 1 8 60.694 59.643 0.533 7.748 o
2 1 9 131.154 131.610 0.995 2.161 o
2 1 10 15.717 16.818 0.281 45.328 o
2 1 11 55.306 57.049 0.543 8.569 o
2 1 12 11.902 12.506 0.261 61.815 o
2 1 13 119.509 114.490 1.216 2.402 o
2 1 14 27.653 28.328 0.472 20.744 o
2 1 15 79.280 76.763 0.915 4.639 o
2 1 16 36.393 35.426 0.503 15.197 o
2 1 17 21.324 20.809 0.402 29.673 o
2 1 18 93.565 90.464 1.146 3.412 o
2 1 19 36.917 35.526 0.543 14.563 o
2 1 20 16.873 15.310 0.382 38.921 o
2 1 21 2.539 2.202 0.231 209.661 o
2 1 22 4.372 3.900 0.261 138.505 o
2 1 23 6.810 6.605 0.261 101.514 o
2 1 24 7.813 7.509 0.271 89.427 o
2 1 25 0.612 0.905 0.201 387.267 o
2 1 26 10.249 9.208 0.281 71.477 o
2 1 27 8.521 7.298 0.261 87.922 o
2 2 0 3249.950 3178.550 26.851 0.005 o
2 2 1 368.403 353.986 2.483 0.341 o
2 2 2 375.651 356.389 2.202 0.339 o
2 2 3 1231.350 1183.650 7.178 0.034 o
2 2 4 2128.140 2059.550 12.697 0.011 o
2 2 5 898.883 871.892 5.378 0.062 o
2 2 6 876.827 857.285 5.227 0.065 o
2 2 7 347.564 346.075 2.312 0.374 o
2 2 8 72.335 70.560 0.603 5.913 o
2 2 9 52.475 51.048 0.472 9.751 o
2 2 10 183.549 187.051 1.327 1.187 o
2 2 11 151.531 153.123 1.166 1.662 o
2 2 12 79.620 78.170 0.764 4.861 o
2 2 13 109.881 110.389 1.166 2.684 o
2 2 14 48.861 49.238 0.663 9.504 o
2 2 15 6.988 7.107 0.241 103.407 o
2 2 16 38.742 38.230 0.543 13.651 o
2 2 17 42.434 41.226 0.623 11.673 o
2 2 18 0.976 1.106 0.221 305.996 o
2 2 19 4.050 3.900 0.271 137.584 o
2 2 20 10.927 10.807 0.332 59.922 o
2 2 21 30.564 28.821 0.533 18.152 o
2 2 22 31.993 30.530 0.523 17.388 o
2 2 23 1.880 1.598 0.292 174.953 o
2 2 24 0.309 0.392 0.221 374.192 o
2 2 25 42.794 37.929 0.613 12.037 o
2 2 26 6.183 5.509 0.251 114.147 o
2 2 27 1.225 1.005 0.221 295.364 o
2 3 0 998.818 946.262 5.770 0.052 o
2 3 1 1604.390 1510.810 9.118 0.020 o
2 3 2 1057.140 1011.910 6.223 0.046 o
2 3 3 2.799 2.905 0.111 318.171 o
2 3 4 63.230 62.045 0.462 7.510 o
2 3 5 72.204 72.862 0.563 5.913 o
2 3 6 45.626 44.936 0.402 12.101 o
2 3 7 5.666 5.408 0.161 152.795 o
2 3 8 25.198 25.122 0.312 26.854 o
2 3 9 100.136 99.381 0.794 3.437 o
2 3 10 123.573 122.392 0.955 2.405 o
2 3 11 142.802 141.914 1.116 1.856 o
2 3 12 33.322 33.224 0.452 17.328 o
2 3 13 69.732 68.449 0.854 5.591 o
2 3 14 15.829 16.406 0.322 43.188 o
2 3 15 242.736 236.188 2.614 0.643 o
2 3 16 1.046 1.106 0.221 302.161 o
2 3 17 23.571 23.111 0.392 27.020 o
2 3 18 78.691 75.556 0.965 4.602 o
2 3 19 102.643 97.270 1.196 2.992 o
2 3 20 15.012 13.611 0.372 43.842 o
2 3 21 9.725 9.600 0.292 71.375 o
2 3 22 0.387 0.493 0.221 364.171 o
2 3 23 7.345 6.705 0.292 90.168 o
2 3 24 7.730 6.806 0.292 87.633 o
2 3 25 4.746 4.403 0.231 144.626 o
2 3 26 2.475 2.302 0.221 220.311 o
2 3 27 0.190 0.201 0.211 427.715 o
2 4 0 824.123 779.618 4.715 0.075 o
2 4 1 80.174 81.065 0.553 5.075 o
2 4 2 116.708 109.484 0.804 2.792 o
2 4 3 1.872 2.000 0.121 416.869 o
2 4 4 410.328 401.224 2.533 0.280 o
2 4 5 79.002 76.662 0.623 5.184 o
2 4 6 0.651 0.603 0.161 553.316 o
2 4 7 6.500 6.605 0.181 126.693 o
2 4 8 166.160 170.635 1.236 1.407 o
2 4 9 2.612 2.694 0.171 264.099 o
2 4 10 220.107 222.778 1.588 0.855 o
2 4 11 82.282 81.166 0.774 4.615 o
2 4 12 4.664 4.202 0.201 162.447 o
2 4 13 57.768 55.742 0.744 7.534 o
2 4 14 42.246 38.934 0.523 12.821 o
2 4 15 62.689 61.151 0.774 6.669 o
2 4 16 120.192 116.692 1.347 2.280 o
2 4 17 22.319 21.814 0.382 28.952 o
2 4 18 138.413 129.801 1.558 1.797 o
2 4 19 14.082 13.812 0.322 49.112 o
2 4 20 3.704 3.207 0.281 141.132 o
2 4 21 4.810 4.403 0.241 139.103 o
2 4 22 11.141 10.214 0.281 66.146 o
2 4 23 6.124 6.102 0.281 102.970 o
2 4 24 0.326 0.101 0.211 418.935 o
2 4 25 4.553 4.403 0.251 137.792 o
2 4 26 1.612 1.196 0.221 272.234 o
2 5 0 87.257 84.664 0.603 4.499 o
2 5 1 493.090 474.176 3.016 0.199 o
2 5 2 10.627 10.706 0.151 82.340 o
2 5 3 78.235 76.360 0.613 5.261 o
2 5 4 232.162 225.382 1.528 0.808 o
2 5 5 18.717 19.120 0.241 39.866 o
2 5 6 160.469 164.332 1.186 1.502 o
2 5 7 399.065 396.911 2.644 0.288 o
2 5 8 116.991 116.390 0.945 2.615 o
2 5 9 98.385 101.181 0.824 3.439 o
2 5 10 225.632 223.180 1.598 0.831 o
2 5 11 13.979 14.617 0.281 51.422 o
2 5 12 32.896 33.023 0.493 16.990 o
2 5 13 30.865 29.324 0.452 19.257 o
2 5 14 107.516 105.584 1.226 2.741 o
2 5 15 38.804 36.632 0.523 14.058 o
2 5 16 0.536 0.603 0.201 408.119 o
2 5 17 9.166 8.615 0.261 80.824 o
2 5 18 17.791 16.617 0.332 39.286 o
2 5 19 33.999 32.923 0.583 15.380 o
2 5 20 24.252 22.719 0.422 25.807 o
2 5 21 5.820 5.800 0.271 109.654 o
2 5 22 1.562 1.809 0.221 261.215 o
2 5 23 12.551 11.108 0.322 56.021 o
2 5 24 11.803 11.209 0.312 58.993 o
2 5 25 15.706 15.009 0.322 44.669 o
2 5 26 1.159 1.297 0.231 273.641 o
2 6 0 176.672 175.540 1.206 1.304 o
2 6 1 17.494 16.406 0.211 45.722 o
2 6 2 216.198 212.675 1.468 0.909 o
2 6 3 272.799 268.417 1.799 0.594 o
2 6 4 280.404 283.627 1.890 0.554 o
2 6 5 9.074 9.811 0.191 89.166 o
2 6 6 330.026 336.072 2.171 0.408 o
2 6 7 32.030 33.224 0.372 18.956 o
2 6 8 109.424 110.982 0.905 2.893 o
2 6 9 77.963 80.763 0.734 4.935 o
2 6 10 102.257 104.488 1.066 3.037 o
2 6 11 149.100 146.317 1.468 1.621 o
2 6 12 55.673 54.837 0.784 7.637 o
2 6 13 44.493 44.533 0.593 11.143 o
2 6 14 36.591 35.134 0.493 15.293 o
2 6 15 85.020 82.865 1.015 4.053 o
2 6 16 171.088 164.332 1.950 1.205 o
2 6 17 22.117 21.422 0.392 28.996 o
2 6 18 9.309 9.007 0.332 68.162 o
2 6 19 2.787 2.795 0.241 187.180 o
2 6 20 26.913 26.419 0.472 21.663 o
2 6 21 2.621 2.905 0.231 198.367 o
2 6 22 3.405 3.408 0.241 168.564 o
2 6 23 11.187 10.505 0.352 57.312 o
2 6 24 5.353 4.906 0.231 133.349 o
2 6 25 2.127 1.900 0.221 238.113 o
2 6 26 2.020 2.202 0.251 203.209 o
2 7 0 335.368 328.764 2.181 0.405 o
2 7 1 127.883 128.504 0.975 2.255 o
2 7 2 3.961 4.202 0.171 194.531 o
2 7 3 87.738 87.670 0.714 4.264 o
2 7 4 89.107 89.479 0.704 4.169 o
2 7 5 186.316 184.246 1.317 1.179 o
2 7 6 108.315 111.887 0.885 2.925 o
2 7 7 107.764 109.293 0.885 2.975 o
2 7 8 65.849 67.152 0.653 6.481 o
2 7 9 0.054 0.302 0.191 527.656 o
2 7 10 77.323 75.255 0.844 4.925 o
2 7 11 42.100 42.935 0.633 11.482 o
2 7 12 56.199 56.446 0.724 7.752 o
2 7 13 57.062 57.753 0.744 7.501 o
2 7 14 25.159 25.614 0.402 24.615 o
2 7 15 13.461 13.712 0.302 52.205 o
2 7 16 15.185 14.908 0.312 46.407 o
2 7 17 16.898 16.818 0.342 39.970 o
2 7 18 0.542 0.804 0.221 341.781 o
2 7 19 19.939 19.713 0.392 31.960 o
2 7 20 8.437 8.706 0.292 79.002 o
2 7 21 6.103 6.203 0.251 111.744 o
2 7 22 7.134 7.198 0.292 89.960 o
2 7 23 11.398 11.410 0.292 62.091 o
2 7 24 1.397 1.699 0.211 287.073 o
2 7 25 14.276 13.219 0.312 50.100 o
2 8 0 3.354 3.408 0.151 239.780 o
2 8 1 193.610 184.055 1.287 1.137 o
2 8 2 60.353 60.547 0.563 7.639 o
2 8 3 101.810 103.483 0.824 3.287 o
2 8 4 20.831 21.221 0.271 34.358 o
2 8 5 491.774 495.991 3.247 0.192 o
2 8 6 270.501 270.619 1.930 0.589 o
2 8 7 226.468 229.684 1.840 0.788 o
2 8 8 113.787 112.590 1.136 2.596 o
2 8 9 3.448 3.599 0.191 201.510 o
2 8 10 1.151 0.905 0.211 322.535 o
2 8 11 41.498 42.533 0.563 12.234 o
2 8 12 89.847 90.273 1.086 3.620 o
2 8 13 2.765 3.006 0.191 230.653 o
2 8 14 30.531 30.631 0.452 19.106 o
2 8 15 57.234 55.039 0.724 7.715 o
2 8 16 19.405 18.115 0.352 35.126 o
2 8 17 10.089 10.113 0.271 71.668 o
2 8 18 11.405 12.315 0.322 57.498 o
2 8 19 44.747 45.137 0.684 10.387 o
2 8 20 53.331 52.837 0.734 8.260 o
2 8 21 9.427 9.208 0.302 71.882 o
2 8 22 7.742 7.509 0.292 85.609 o
2 8 23 26.719 25.323 0.422 23.208 o
2 8 24 0.135 0.101 0.221 401.659 o
2 8 25 5.349 5.207 0.231 131.573 o
2 9 0 107.838 110.188 0.895 2.953 o
2 9 1 111.778 111.585 0.915 2.817 o
2 9 2 86.704 85.860 0.754 4.304 o
2 9 3 80.438 80.965 0.724 4.803 o
2 9 4 3.734 4.303 0.161 205.680 o
2 9 5 95.343 97.481 0.905 3.526 o
2 9 6 80.126 78.461 0.865 4.645 o
2 9 7 10.223 10.505 0.241 74.266 o
2 9 8 106.803 107.383 1.317 2.655 o
2 9 9 99.611 102.578 1.277 2.917 o
2 9 10 10.210 10.807 0.261 71.075 o
2 9 11 2.205 2.302 0.231 217.709 o
2 9 12 12.952 12.606 0.271 57.527 o
2 9 13 92.380 92.173 1.106 3.475 o
2 9 14 30.112 29.123 0.442 19.838 o
2 9 15 0.150 0.302 0.201 466.865 o
2 9 16 3.829 4.011 0.221 168.014 o
2 9 17 5.531 6.203 0.281 107.191 o
2 9 18 5.110 5.609 0.292 109.753 o
2 9 19 8.726 8.505 0.322 72.968 o
2 9 20 51.325 51.540 0.734 8.597 o
2 9 21 2.548 2.604 0.221 213.719 o
2 9 22 3.777 4.112 0.221 168.055 o
2 9 23 13.233 12.606 0.312 53.276 o
2 9 24 3.266 3.498 0.221 184.542 o
2 10 0 47.391 45.539 0.503 11.053 o
2 10 1 56.143 54.647 0.583 8.458 o
2 10 2 173.861 169.438 1.629 1.253 o
2 10 3 80.379 78.864 0.905 4.548 o
2 10 4 13.936 14.204 0.271 52.761 o
2 10 5 33.700 34.621 0.493 16.388 o
2 10 6 5.724 6.102 0.221 125.772 o
2 10 7 195.321 199.355 2.332 0.899 o
2 10 8 40.762 41.739 0.563 12.500 o
2 10 9 76.496 80.663 1.015 4.484 o
2 10 10 56.004 58.849 0.764 7.473 o
2 10 11 30.333 31.726 0.462 18.784 o
2 10 12 9.647 10.505 0.281 71.288 o
2 10 13 57.092 58.346 0.764 7.385 o
2 10 14 1.298 1.598 0.221 277.318 o
2 10 15 9.401 9.912 0.281 73.551 o
2 10 16 16.272 16.919 0.362 39.750 o
2 10 17 4.979 4.906 0.271 121.530 o
2 10 18 3.516 3.699 0.251 157.724 o
2 10 19 3.418 4.303 0.231 166.675 o
2 10 20 2.860 2.905 0.251 176.520 o
2 10 21 4.503 4.504 0.221 152.376 o
2 10 22 0.249 0.603 0.201 437.698 o
2 10 23 4.052 4.011 0.251 147.200 o
2 10 24 10.538 11.711 0.312 62.074 o
2 11 0 15.645 15.009 0.332 44.150 o
2 11 1 19.699 19.120 0.372 33.346 o
2 11 2 16.921 16.818 0.432 35.144 o
2 11 3 9.717 9.208 0.261 76.712 o
2 11 4 74.330 75.255 0.975 4.816 o
2 11 5 26.142 27.615 0.402 23.280 o
2 11 6 23.879 24.116 0.382 26.640 o
2 11 7 115.846 119.698 1.377 2.309 o
2 11 8 25.995 27.816 0.422 22.879 o
2 11 9 50.907 52.938 0.684 8.823 o
2 11 10 20.395 22.227 0.372 30.932 o
2 11 11 31.889 32.531 0.493 17.485 o
2 11 12 1.800 1.699 0.191 300.055 o
2 11 13 102.340 105.785 1.287 2.802 o
2 11 14 8.638 8.706 0.261 83.337 o
2 11 15 0.117 0.201 0.221 398.651 o
2 11 16 6.256 6.806 0.271 102.188 o
2 11 17 1.131 1.005 0.251 248.461 o
2 11 18 20.606 22.227 0.402 29.682 o
2 11 19 2.862 3.106 0.221 198.596 o
2 11 20 23.910 24.921 0.442 24.721 o
2 11 21 2.610 3.006 0.221 206.430 o
2 11 22 0.141 0.302 0.221 392.074 o
2 11 23 0.044 0.201 0.241 342.467 o
2 12 0 8.723 8.404 0.261 83.692 o
2 12 1 1.469 1.498 0.191 325.539 o
2 12 2 67.996 67.353 0.885 5.667 o
2 12 3 36.534 38.130 0.593 13.743 o
2 12 4 5.028 6.001 0.251 123.066 o
2 12 5 11.344 12.315 0.271 62.944 o
2 12 6 9.038 10.012 0.261 78.018 o
2 12 7 19.467 21.010 0.372 32.550 o
2 12 8 4.492 4.906 0.241 139.968 o
2 12 9 1.041 0.905 0.201 352.937 o
2 12 10 40.192 42.030 0.583 12.426 o
2 12 11 7.706 8.615 0.261 88.844 o
2 12 12 8.708 10.113 0.261 79.373 o
2 12 13 21.107 22.619 0.422 28.375 o
2 12 14 28.518 29.625 0.503 19.416 o
2 12 15 3.587 4.303 0.261 146.305 o
2 12 16 1.579 1.598 0.221 264.919 o
2 12 17 8.080 8.706 0.271 84.505 o
2 12 18 0.307 0.704 0.211 392.272 o
2 12 19 9.182 9.811 0.292 73.181 o
2 12 20 3.042 3.207 0.231 185.078 o
2 12 21 3.231 3.599 0.231 176.987 o
2 12 22 6.970 7.509 0.261 97.113 o
2 13 0 45.071 43.940 0.684 10.435 o
2 13 1 146.741 146.820 1.870 1.484 o
2 13 2 40.316 39.638 0.623 12.312 o
2 13 3 13.618 14.204 0.342 48.139 o
2 13 4 15.019 15.612 0.372 42.141 o
2 13 5 47.310 48.544 0.684 9.679 o
2 13 6 7.407 8.002 0.241 96.997 o
2 13 7 54.804 59.150 0.784 7.499 o
2 13 8 2.698 2.795 0.211 216.415 o
2 13 9 41.963 44.433 0.663 11.116 o
2 13 10 6.731 7.509 0.261 98.788 o
2 13 11 12.254 13.310 0.312 54.863 o
2 13 12 27.633 29.424 0.503 19.886 o
2 13 13 34.400 37.034 0.623 14.133 o
2 13 14 0.277 0.603 0.241 315.648 o
2 13 15 7.283 7.911 0.281 89.218 o
2 13 16 0.845 1.196 0.221 310.800 o
2 13 17 0.453 0.804 0.271 244.999 o
2 13 18 13.040 13.913 0.342 49.667 o
2 13 19 28.560 30.430 0.503 19.209 o
2 13 20 2.039 2.101 0.241 214.572 o
2 13 21 2.503 2.795 0.221 212.293 o
2 14 0 80.633 78.964 1.126 4.124 o
2 14 1 33.254 32.319 0.553 16.145 o
2 14 2 81.535 80.864 1.136 4.030 o
2 14 3 0.383 0.302 0.211 403.650 o
2 14 4 22.312 23.915 0.442 26.244 o
2 14 5 9.235 9.500 0.292 73.614 o
2 14 6 9.426 10.113 0.281 73.014 o
2 14 7 7.608 8.102 0.251 93.127 o
2 14 8 8.840 9.600 0.281 76.721 o
2 14 9 27.860 28.620 0.462 20.756 o
2 14 10 28.404 30.922 0.543 18.444 o
2 14 11 31.874 35.325 0.613 15.259 o
2 14 12 21.967 23.312 0.452 26.431 o
2 14 13 1.131 1.598 0.241 252.587 o
2 14 14 5.023 5.509 0.281 114.466 o
2 14 15 1.424 1.397 0.241 245.459 o
2 14 16 29.386 31.525 0.513 18.421 o
2 14 17 1.523 1.900 0.241 233.358 o
2 14 18 0.520 0.302 0.211 391.244 o
2 14 19 1.834 2.202 0.231 230.728 o
2 14 20 9.936 10.505 0.342 62.144 o
2 15 0 27.892 27.223 0.503 20.301 o
2 15 1 95.421 92.978 1.277 3.153 o
2 15 2 12.121 12.114 0.322 55.830 o
2 15 3 42.788 42.734 0.694 10.880 o
2 15 4 17.383 17.512 0.392 36.204 o
2 15 5 8.075 8.102 0.292 82.278 o
2 15 6 16.504 17.210 0.392 37.556 o
2 15 7 39.289 41.739 0.734 11.290 o
2 15 8 21.332 22.619 0.452 27.196 o
2 15 9 0.267 0.493 0.241 319.439 o
2 15 10 3.634 4.303 0.261 145.654 o
2 15 11 5.922 6.313 0.302 97.893 o
2 15 12 13.570 14.808 0.372 45.354 o
2 15 13 0.487 0.493 0.221 356.648 o
2 15 14 6.853 8.203 0.312 84.240 o
2 15 15 10.834 12.807 0.342 56.273 o
2 15 16 23.427 26.720 0.472 23.657 o
2 15 17 3.925 4.705 0.281 129.497 o
2 15 18 1.648 1.699 0.271 197.877 o
2 15 19 12.986 15.109 0.362 46.939 o
2 16 0 1.564 1.900 0.292 178.082 o
2 16 1 14.465 13.913 0.382 43.820 o
2 16 2 12.901 12.807 0.372 48.593 o
2 16 3 20.950 20.518 0.452 28.373 o
2 16 4 23.299 23.624 0.503 23.915 o
2 16 5 4.755 4.996 0.322 104.603 o
2 16 6 42.991 45.137 0.794 9.859 o
2 16 7 28.458 29.324 0.603 17.648 o
2 16 8 5.137 5.700 0.312 102.536 o
2 16 9 7.282 7.399 0.342 77.812 o
2 16 10 51.529 54.043 0.814 8.001 o
2 16 11 11.547 12.415 0.322 56.967 o
2 16 12 3.667 4.011 0.241 158.765 o
2 16 13 11.928 13.310 0.372 50.106 o
2 16 14 1.768 1.900 0.221 251.225 o
2 16 15 11.604 12.415 0.332 55.798 o
2 16 16 0.586 0.804 0.281 225.757 o
2 16 17 2.971 3.207 0.231 186.625 o
2 16 18 7.739 8.304 0.292 83.500 o
2 17 0 3.703 3.800 0.281 137.397 o
2 17 1 8.398 8.907 0.372 65.330 o
2 17 2 4.168 4.202 0.322 112.362 o
2 17 3 3.761 4.303 0.312 119.715 o
2 17 4 4.370 4.906 0.322 107.885 o
2 17 5 19.345 19.914 0.462 29.662 o
2 17 6 2.791 2.694 0.251 180.041 o
2 17 7 16.646 16.718 0.412 36.609 o
2 17 8 48.438 49.942 0.854 8.387 o
2 17 9 15.486 16.114 0.432 37.366 o
2 17 10 0.623 0.905 0.241 289.380 o
2 17 11 6.494 7.298 0.382 73.219 o
2 17 12 3.071 3.106 0.271 156.850 o
2 17 13 3.982 4.112 0.292 127.471 o
2 17 14 6.107 6.906 0.352 82.242 o
2 17 15 1.734 2.101 0.281 181.853 o
2 17 16 2.731 3.207 0.271 161.516 o
2 17 17 0.240 0.201 0.271 264.175 o
2 18 0 11.526 10.606 0.342 57.371 o
2 18 1 12.492 12.214 0.342 52.849 o
2 18 2 13.598 13.008 0.362 47.809 o
2 18 3 25.386 24.619 0.513 22.102 o
2 18 4 32.351 31.525 0.674 14.831 o
2 18 5 1.219 1.106 0.231 275.209 o
2 18 6 0.542 0.603 0.281 230.119 o
2 18 7 9.831 9.600 0.432 52.463 o
2 18 8 1.304 1.498 0.292 187.326 o
2 18 9 4.319 4.112 0.312 115.484 o
2 18 10 4.654 4.805 0.372 89.870 o
2 18 11 1.065 1.106 0.261 234.378 o
2 18 12 5.851 5.207 0.352 87.888 o
2 18 13 0.494 0.493 0.312 193.855 o
2 18 14 9.478 10.706 0.483 46.594 o
2 18 15 1.869 2.000 0.281 180.150 o
2 19 0 4.411 3.900 0.261 138.010 o
2 19 1 1.344 1.196 0.261 224.268 o
2 19 2 1.501 1.598 0.261 213.958 o
2 19 3 10.193 10.214 0.392 55.617 o
2 19 4 2.133 2.202 0.352 125.832 o
2 19 5 9.651 9.500 0.382 59.231 o
2 19 6 17.037 15.712 0.503 32.006 o
2 19 7 1.729 2.202 0.292 172.195 o
2 19 8 9.232 8.505 0.392 60.444 o
2 19 9 0.561 0.493 0.241 303.034 o
2 19 10 1.577 1.397 0.292 182.748 o
2 19 11 0.735 1.005 0.251 263.739 o
2 19 12 3.738 3.800 0.312 122.349 o
2 19 13 0.789 0.905 0.261 247.205 o
2 20 0 4.380 2.905 0.613 45.662 o
2 20 1 0.890 0.704 0.231 301.108 o
2 20 2 3.256 2.302 0.241 182.368 o
2 20 3 11.043 9.811 0.382 55.170 o
2 20 4 7.664 6.605 0.312 84.180 o
2 20 5 1.677 1.397 0.271 200.790 o
2 20 6 1.018 1.106 0.241 266.929 o
2 20 7 6.915 6.504 0.332 83.853 o
2 20 8 1.956 2.302 0.241 214.058 o
2 20 9 10.066 9.600 0.432 51.953 o
2 20 10 1.279 1.397 0.261 223.212 o
2 21 0 7.301 7.399 0.603 40.148 o
2 21 1 0.156 0.000 0.161 740.857 o
2 21 2 0.233 0.101 0.181 569.126 o
2 21 3 5.096 4.996 1.277 11.874 o
2 21 4 0.588 0.201 0.191 460.457 o
2 21 5 5.795 4.805 0.292 107.448 o
2 21 6 8.196 6.906 0.342 74.924 o
2 21 7 0.705 0.302 0.211 375.528 o
3 0 0 1689.930 1627.600 15.732 0.016 o
3 0 1 2121.320 2025.130 17.451 0.011 o
3 0 2 915.896 877.300 8.022 0.055 o
3 0 3 31.260 31.224 0.392 19.539 o
3 0 4 34.598 34.933 0.412 16.972 o
3 0 5 24.872 23.915 0.342 26.931 o
3 0 6 39.456 40.030 0.583 12.844 o
3 0 7 415.112 417.429 3.830 0.243 o
3 0 8 568.850 570.260 5.217 0.133 o
3 0 9 381.028 391.010 3.589 0.282 o
3 0 10 0.889 0.704 0.221 322.717 o
3 0 11 73.025 76.662 0.985 4.826 o
3 0 12 19.434 20.025 0.513 27.585 o
3 0 13 7.728 7.911 0.352 72.924 o
3 0 14 62.077 60.940 1.116 5.556 o
3 0 15 98.297 94.968 1.528 2.760 o
3 0 16 3.403 3.207 0.292 139.433 o
3 0 17 25.344 24.016 0.603 20.092 o
3 0 18 6.637 6.313 0.392 72.544 o
3 0 19 5.367 5.308 0.372 84.846 o
3 0 20 1.053 0.392 0.352 148.044 o
3 0 21 4.077 4.303 0.362 97.916 o
3 0 22 13.434 11.410 0.513 37.726 o
3 0 23 0.404 0.392 0.312 196.961 o
3 0 24 17.704 15.109 0.472 33.157 o
3 0 25 33.440 29.826 0.694 14.475 o
3 0 26 8.267 6.605 0.352 73.380 o
3 0 27 0.882 0.804 0.302 193.265 o
3 1 0 1769.090 1717.370 10.676 0.016 o
3 1 1 4207.350 4023.820 25.474 0.003 o
3 1 2 1154.460 1110.290 6.735 0.038 o
3 1 3 1466.310 1437.050 8.756 0.024 o
3 1 4 597.014 585.068 3.699 0.136 o
3 1 5 51.057 50.847 0.402 10.325 o
3 1 6 404.878 402.621 2.644 0.281 o
3 1 7 322.642 322.159 2.121 0.431 o
3 1 8 30.027 32.631 0.352 20.393 o
3 1 9 155.440 155.827 1.126 1.615 o
3 1 10 123.002 124.804 0.965 2.387 o
3 1 11 211.338 218.476 1.568 0.906 o
3 1 12 189.527 182.045 1.629 1.107 o
3 1 13 56.428 54.837 0.714 7.861 o
3 1 14 19.703 20.116 0.362 33.174 o
3 1 15 153.366 148.519 1.669 1.494 o
3 1 16 4.238 4.504 0.231 151.347 o
3 1 17 11.712 11.108 0.302 60.487 o
3 1 18 168.817 159.929 1.890 1.252 o
3 1 19 1.610 1.598 0.241 235.486 o
3 1 20 7.089 6.414 0.312 87.809 o
3 1 21 8.028 6.806 0.281 88.098 o
3 1 22 3.744 3.699 0.251 154.113 o
3 1 23 1.800 2.000 0.221 248.119 o
3 1 24 1.264 1.297 0.241 253.243 o
3 1 25 8.373 7.107 0.292 83.313 o
3 1 26 6.988 5.609 0.251 106.730 o
3 1 27 5.180 4.403 0.261 126.054 o
3 2 0 1551.360 1475.580 8.907 0.022 o
3 2 1 415.945 403.224 2.553 0.274 o
3 2 2 882.667 844.669 5.137 0.065 o
3 2 3 766.123 745.389 4.544 0.085 o
3 2 4 365.057 362.089 2.302 0.345 o
3 2 5 122.657 123.397 0.875 2.456 o
3 2 6 296.333 300.445 2.021 0.498 o
3 2 7 273.997 271.614 1.840 0.585 o
3 2 8 12.776 13.812 0.231 59.634 o
3 2 9 128.797 128.604 0.975 2.237 o
3 2 10 253.451 256.606 1.789 0.662 o
3 2 11 31.407 31.525 0.372 19.678 o
3 2 12 61.229 60.849 0.704 7.060 o
3 2 13 4.062 4.112 0.221 162.901 o
3 2 14 28.781 27.615 0.412 21.482 o
3 2 15 31.425 31.224 0.452 18.561 o
3 2 16 29.755 29.123 0.472 19.492 o
3 2 17 0.922 1.297 0.211 324.576 o
3 2 18 15.695 15.109 0.322 44.597 o
3 2 19 68.509 64.347 0.865 5.793 o
3 2 20 0.349 0.392 0.241 317.608 o
3 2 21 1.508 1.397 0.271 204.968 o
3 2 22 12.874 11.611 0.302 56.403 o
3 2 23 11.225 10.113 0.342 58.896 o
3 2 24 0.939 1.106 0.211 329.557 o
3 2 25 9.697 8.304 0.292 74.195 o
3 2 26 0.215 0.392 0.211 415.529 o
3 3 0 487.304 459.771 2.895 0.207 o
3 3 1 312.431 297.631 1.860 0.478 o
3 3 2 46.057 44.835 0.362 12.231 o
3 3 3 335.675 332.865 2.131 0.404 o
3 3 4 132.001 130.002 0.915 2.195 o
3 3 5 99.440 98.587 0.754 3.512 o
3 3 6 735.080 735.286 4.805 0.089 o
3 3 7 67.017 69.062 0.603 6.420 o
3 3 8 339.336 341.380 2.282 0.388 o
3 3 9 229.387 231.082 1.598 0.800 o
3 3 10 13.921 15.009 0.251 53.226 o
3 3 11 31.608 31.224 0.382 19.511 o
3 3 12 41.676 39.125 0.513 13.027 o
3 3 13 78.354 79.266 1.015 4.429 o
3 3 14 13.732 14.717 0.312 49.645 o
3 3 15 29.084 28.821 0.462 20.074 o
3 3 16 175.823 165.840 1.910 1.180 o
3 3 17 17.067 15.511 0.322 41.835 o
3 3 18 29.495 27.926 0.472 19.909 o
3 3 19 18.900 17.723 0.352 36.017 o
3 3 20 41.043 37.627 0.613 12.470 o
3 3 21 19.662 17.210 0.372 34.505 o
3 3 22 30.465 28.228 0.462 19.540 o
3 3 23 4.083 3.800 0.241 153.781 o
3 3 24 15.725 13.913 0.332 45.008 o
3 3 25 12.418 11.108 0.281 60.404 o
3 3 26 11.186 10.304 0.372 55.326 o
3 4 0 1236.600 1200.050 7.640 0.033 o
3 4 1 248.746 245.698 1.588 0.708 o
3 4 2 329.119 321.255 2.071 0.424 o
3 4 3 835.823 803.342 5.026 0.072 o
3 4 4 219.984 213.469 1.468 0.890 o
3 4 5 141.182 144.618 1.025 1.893 o
3 4 6 349.200 350.076 2.302 0.370 o
3 4 7 1.844 2.302 0.151 348.039 o
3 4 8 114.151 117.396 0.905 2.694 o
3 4 9 238.647 244.090 1.689 0.735 o
3 4 10 89.580 94.576 0.804 3.916 o
3 4 11 20.473 20.618 0.342 32.771 o
3 4 12 5.415 6.001 0.221 129.872 o
3 4 13 169.939 169.338 2.011 1.180 o
3 4 14 53.121 50.636 0.663 8.778 o
3 4 15 8.580 8.304 0.261 84.738 o
3 4 16 33.462 31.827 0.462 17.418 o
3 4 17 27.429 25.323 0.412 22.976 o
3 4 18 3.715 3.800 0.221 172.179 o
3 4 19 52.547 49.640 0.734 8.562 o
3 4 20 25.875 23.423 0.422 24.393 o
3 4 21 0.965 1.005 0.231 289.561 o
3 4 22 12.751 12.214 0.312 54.996 o
3 4 23 2.010 1.900 0.221 242.245 o
3 4 24 1.112 0.392 0.241 278.431 o
3 4 25 23.937 22.015 0.412 26.600 o
3 4 26 1.214 1.196 0.211 310.206 o
3 5 0 12.843 12.415 0.141 68.589 o
3 5 1 1078.530 1043.530 6.715 0.043 o
3 5 2 13.070 12.506 0.181 64.741 o
3 5 3 141.422 139.813 1.025 1.924 o
3 5 4 37.122 37.034 0.362 16.115 o
3 5 5 68.784 69.354 0.563 6.344 o
3 5 6 231.447 242.592 1.679 0.764 o
3 5 7 133.949 132.706 1.005 2.100 o
3 5 8 13.769 14.315 0.231 55.967 o
3 5 9 86.636 86.664 0.774 4.260 o
3 5 10 156.011 151.223 1.297 1.582 o
3 5 11 16.828 16.305 0.302 42.655 o
3 5 12 23.004 22.227 0.392 27.861 o
3 5 13 106.033 106.277 1.236 2.758 o
3 5 14 20.293 20.216 0.362 32.460 o
3 5 15 30.385 30.631 0.452 19.175 o
3 5 16 53.101 51.641 0.714 8.463 o
3 5 17 0.522 0.392 0.201 419.972 o
3 5 18 2.632 2.604 0.221 211.364 o
3 5 19 43.802 42.734 0.663 10.927 o
3 5 20 34.016 32.129 0.543 16.052 o
3 5 21 12.992 12.506 0.322 53.115 o
3 5 22 19.205 18.517 0.372 34.270 o
3 5 23 17.299 15.712 0.342 40.205 o
3 5 24 0.289 0.804 0.281 234.854 o
3 5 25 5.863 4.906 0.231 127.354 o
3 5 26 10.759 10.113 0.292 66.460 o
3 6 0 35.853 35.627 0.322 17.268 o
3 6 1 91.766 89.670 0.684 4.067 o
3 6 2 186.909 190.449 1.317 1.155 o
3 6 3 32.665 33.325 0.342 19.006 o
3 6 4 94.199 94.083 0.754 3.795 o
3 6 5 207.253 213.469 1.458 0.951 o
3 6 6 447.351 447.155 2.935 0.232 o
3 6 7 11.695 10.706 0.211 70.977 o
3 6 8 20.992 21.714 0.292 33.235 o
3 6 9 74.152 71.857 0.714 5.501 o
3 6 10 15.002 15.310 0.292 47.678 o
3 6 11 12.301 13.310 0.302 55.658 o
3 6 12 4.959 4.906 0.231 138.325 o
3 6 13 84.147 82.965 1.005 4.104 o
3 6 14 34.637 34.330 0.523 15.724 o
3 6 15 37.526 37.929 0.533 14.137 o
3 6 16 28.302 28.228 0.442 21.011 o
3 6 17 6.341 6.001 0.241 113.565 o
3 6 18 11.266 11.209 0.281 63.972 o
3 6 19 2.173 2.403 0.261 187.659 o
3 6 20 82.453 78.069 1.086 4.140 o
3 6 21 2.752 2.503 0.221 209.404 o
3 6 22 3.260 3.408 0.231 178.334 o
3 6 23 4.329 3.900 0.241 149.277 o
3 6 24 0.550 0.493 0.231 326.578 o
3 6 25 2.760 3.106 0.221 201.195 o
3 7 0 76.596 79.055 0.623 5.263 o
3 7 1 1.446 1.598 0.131 466.737 o
3 7 2 48.355 47.740 0.442 10.970 o
3 7 3 209.116 205.357 1.397 0.970 o
3 7 4 3.100 3.408 0.161 240.412 o
3 7 5 33.661 34.230 0.362 18.097 o
3 7 6 74.217 75.968 0.663 5.455 o
3 7 7 57.236 59.743 0.553 8.099 o
3 7 8 145.788 144.719 1.226 1.759 o
3 7 9 58.997 59.050 0.704 7.383 o
3 7 10 238.443 233.092 2.523 0.669 o
3 7 11 171.964 172.937 2.131 1.124 o
3 7 12 2.050 2.403 0.201 256.875 o
3 7 13 59.803 58.245 0.754 7.152 o
3 7 14 25.277 24.418 0.382 25.443 o
3 7 15 25.463 24.418 0.412 24.579 o
3 7 16 1.548 1.598 0.211 282.191 o
3 7 17 1.212 1.106 0.231 275.531 o
3 7 18 0.511 0.603 0.251 282.153 o
3 7 19 5.577 5.509 0.261 116.457 o
3 7 20 36.707 35.627 0.593 14.040 o
3 7 21 3.456 3.408 0.231 174.395 o
3 7 22 3.968 3.800 0.251 149.963 o
3 7 23 6.539 6.504 0.241 109.565 o
3 7 24 7.610 7.298 0.281 89.099 o
3 7 25 2.835 2.795 0.221 203.292 o
3 8 0 92.907 90.876 0.724 3.947 o
3 8 1 548.289 539.831 3.468 0.159 o
3 8 2 122.380 123.699 0.965 2.411 o
3 8 3 175.562 175.440 1.287 1.297 o
3 8 4 138.751 143.120 1.106 1.908 o
3 8 5 61.502 63.453 0.563 7.347 o
3 8 6 19.617 20.618 0.292 35.622 o
3 8 7 25.808 26.519 0.382 24.305 o
3 8 8 7.555 8.102 0.221 99.964 o
3 8 9 30.354 30.229 0.472 18.953 o
3 8 10 146.978 149.323 1.689 1.543 o
3 8 11 9.661 9.409 0.261 76.503 o
3 8 12 61.896 62.045 0.814 6.563 o
3 8 13 1.037 1.106 0.191 370.625 o
3 8 14 17.857 17.210 0.352 37.766 o
3 8 15 4.328 4.403 0.221 155.945 o
3 8 16 50.495 49.640 0.704 9.003 o
3 8 17 17.137 17.612 0.372 37.479 o
3 8 18 12.102 12.415 0.322 55.482 o
3 8 19 1.272 1.397 0.261 223.395 o
3 8 20 0.803 1.005 0.221 318.800 o
3 8 21 5.365 5.509 0.251 122.124 o
3 8 22 10.414 10.012 0.281 69.226 o
3 8 23 12.775 12.807 0.312 54.172 o
3 8 24 2.526 2.604 0.271 170.298 o
3 8 25 5.136 4.906 0.241 131.898 o
3 9 0 169.161 165.729 1.216 1.406 o
3 9 1 143.294 141.713 1.086 1.862 o
3 9 2 159.943 160.632 1.247 1.509 o
3 9 3 214.798 211.067 1.699 0.890 o
3 9 4 91.864 89.369 0.875 3.843 o
3 9 5 145.622 145.111 1.427 1.681 o
3 9 6 60.107 58.638 0.684 7.360 o
3 9 7 10.729 10.807 0.271 67.783 o
3 9 8 65.615 67.152 0.844 5.961 o
3 9 9 58.213 60.145 0.764 7.178 o
3 9 10 31.805 32.129 0.472 17.898 o
3 9 11 48.761 50.042 0.674 9.399 o
3 9 12 28.227 28.922 0.442 20.864 o
3 9 13 43.841 43.237 0.623 11.179 o
3 9 14 18.866 19.412 0.352 34.989 o
3 9 15 36.236 37.034 0.563 14.316 o
3 9 16 25.614 26.720 0.462 22.551 o
3 9 17 3.138 3.498 0.241 172.720 o
3 9 18 9.288 9.912 0.292 72.526 o
3 9 19 0.626 0.704 0.211 365.780 o
3 9 20 9.854 10.606 0.292 68.899 o
3 9 21 1.586 1.196 0.231 257.770 o
3 9 22 2.812 2.795 0.211 213.074 o
3 9 23 5.949 6.001 0.271 107.743 o
3 9 24 3.170 2.694 0.211 204.571 o
3 10 0 8.435 8.102 0.211 95.646 o
3 10 1 36.247 35.426 0.483 15.472 o
3 10 2 65.112 61.643 0.744 6.529 o
3 10 3 108.803 106.890 1.156 2.758 o
3 10 4 101.788 99.673 1.146 3.035 o
3 10 5 135.983 135.611 1.588 1.777 o
3 10 6 43.553 45.237 0.593 11.261 o
3 10 7 101.392 105.282 1.176 2.941 o
3 10 8 15.326 16.114 0.292 46.199 o
3 10 9 54.301 56.647 0.724 7.960 o
3 10 10 34.471 36.723 0.513 15.500 o
3 10 11 21.511 22.116 0.372 29.886 o
3 10 12 31.470 31.425 0.483 18.037 o
3 10 13 12.047 12.114 0.302 58.011 o
3 10 14 46.528 47.238 0.674 9.975 o
3 10 15 1.570 1.699 0.211 278.732 o
3 10 16 10.466 11.309 0.312 62.946 o
3 10 17 14.878 15.210 0.372 42.707 o
3 10 18 26.972 27.816 0.563 19.365 o
3 10 19 3.735 3.900 0.221 170.829 o
3 10 20 1.593 1.297 0.221 270.820 o
3 10 21 6.677 7.007 0.261 101.007 o
3 10 22 0.615 1.106 0.221 327.169 o
3 10 23 8.847 8.806 0.281 78.548 o
3 11 0 49.453 48.544 0.684 9.349 o
3 11 1 2.500 2.604 0.211 225.395 o
3 11 2 74.820 74.963 1.025 4.687 o
3 11 3 73.319 73.958 1.056 4.722 o
3 11 4 7.227 7.399 0.261 95.733 o
3 11 5 42.989 42.835 0.643 11.232 o
3 11 6 18.636 19.120 0.352 35.460 o
3 11 7 6.723 7.198 0.211 113.055 o
3 11 8 45.137 44.333 0.593 11.035 o
3 11 9 140.817 140.607 1.578 1.697 o
3 11 10 45.072 45.539 0.633 10.649 o
3 11 11 22.435 23.212 0.372 28.523 o
3 11 12 8.778 10.012 0.362 63.819 o
3 11 13 36.922 39.537 0.583 13.557 o
3 11 14 28.806 30.329 0.513 18.939 o
3 11 15 43.090 45.137 0.714 10.453 o
3 11 16 9.614 10.304 0.312 67.600 o
3 11 17 14.535 15.310 0.352 44.567 o
3 11 18 11.565 12.606 0.322 56.660 o
3 11 19 2.641 3.006 0.221 205.615 o
3 11 20 14.481 15.421 0.332 45.938 o
3 11 21 0.282 0.493 0.201 440.174 o
3 11 22 4.615 4.996 0.231 142.324 o
3 11 23 2.302 2.503 0.241 202.128 o
3 12 0 1.757 1.809 0.191 299.373 o
3 12 1 33.547 31.726 0.493 16.989 o
3 12 2 17.794 17.110 0.342 38.420 o
3 12 3 31.692 31.324 0.493 17.811 o
3 12 4 7.306 8.203 0.261 92.580 o
3 12 5 22.447 23.312 0.432 26.672 o
3 12 6 42.446 42.634 0.684 11.034 o
3 12 7 23.283 24.921 0.432 25.435 o
3 12 8 11.811 12.606 0.292 58.976 o
3 12 9 25.010 26.318 0.442 23.520 o
3 12 10 71.977 74.862 0.955 5.003 o
3 12 11 35.794 37.135 0.563 14.430 o
3 12 12 0.418 0.392 0.211 396.269 o
3 12 13 29.919 31.525 0.533 17.860 o
3 12 14 21.466 23.724 0.432 27.288 o
3 12 15 0.689 0.905 0.241 286.179 o
3 12 16 13.536 14.416 0.382 45.017 o
3 12 17 6.833 7.298 0.261 98.812 o
3 12 18 2.138 2.604 0.231 215.285 o
3 12 19 3.964 4.011 0.231 159.677 o
3 12 20 0.804 0.804 0.211 348.821 o
3 12 21 8.524 8.404 0.281 81.111 o
3 12 22 0.285 0.302 0.211 413.028 o
3 13 0 5.251 4.996 0.201 146.527 o
3 13 1 126.240 124.905 1.558 1.987 o
3 13 2 10.058 10.012 0.281 70.624 o
3 13 3 2.689 2.905 0.221 205.677 o
3 13 4 30.595 31.827 0.553 17.206 o
3 13 5 34.396 35.134 0.613 14.528 o
3 13 6 50.761 52.344 0.824 8.137 o
3 13 7 11.251 11.711 0.322 58.787 o
3 13 8 20.777 21.714 0.402 29.761 o
3 13 9 32.648 33.827 0.543 16.233 o
3 13 10 7.775 8.304 0.271 87.328 o
3 13 11 7.208 7.399 0.261 95.860 o
3 13 12 5.822 7.007 0.312 93.543 o
3 13 13 11.807 13.410 0.332 54.003 o
3 13 14 1.926 2.000 0.261 197.899 o
3 13 15 30.170 32.420 0.523 17.740 o
3 13 16 16.444 18.608 0.372 37.746 o
3 13 17 9.138 10.606 0.302 70.254 o
3 13 18 28.288 30.922 0.543 18.493 o
3 13 19 5.895 6.806 0.292 99.207 o
3 13 20 0.347 0.704 0.241 308.909 o
3 13 21 1.422 1.598 0.231 256.289 o
3 14 0 6.089 6.605 0.261 107.141 o
3 14 1 24.606 24.317 0.462 23.930 o
3 14 2 15.564 15.612 0.362 41.884 o
3 14 3 34.227 33.325 0.553 15.642 o
3 14 4 2.818 3.006 0.221 200.999 o
3 14 5 20.129 20.910 0.412 30.400 o
3 14 6 13.075 13.611 0.352 49.088 o
3 14 7 3.465 3.599 0.261 153.241 o
3 14 8 34.411 35.928 0.633 14.160 o
3 14 9 24.486 26.026 0.493 22.710 o
3 14 10 18.343 20.317 0.432 31.663 o
3 14 11 6.143 7.198 0.322 88.506 o
3 14 12 7.356 8.203 0.302 83.733 o
3 14 13 15.137 17.411 0.412 38.148 o
3 14 14 8.176 8.907 0.292 79.775 o
3 14 15 6.628 7.399 0.281 94.883 o
3 14 16 5.947 6.203 0.271 106.942 o
3 14 17 0.438 0.704 0.211 380.973 o
3 14 18 1.154 1.297 0.231 273.826 o
3 14 19 5.782 6.203 0.271 108.287 o
3 14 20 1.329 1.598 0.211 293.062 o
3 15 0 45.376 42.634 0.694 10.423 o
3 15 1 18.125 18.316 0.412 33.858 o
3 15 2 2.647 2.503 0.241 193.709 o
3 15 3 17.187 18.708 0.412 34.719 o
3 15 4 22.917 24.016 0.483 24.605 o
3 15 5 9.580 9.711 0.362 61.801 o
3 15 6 9.433 9.309 0.342 65.716 o
3 15 7 53.132 52.938 0.865 7.634 o
3 15 8 11.501 12.315 0.382 51.172 o
3 15 9 12.850 14.204 0.382 46.482 o
3 15 10 4.339 4.202 0.302 119.014 o
3 15 11 21.567 23.111 0.503 25.233 o
3 15 12 2.319 2.795 0.251 189.030 o
3 15 13 2.059 2.403 0.231 220.551 o
3 15 14 10.279 11.410 0.352 58.562 o
3 15 15 5.362 6.504 0.271 110.557 o
3 15 16 5.920 6.203 0.271 107.158 o
3 15 17 8.331 9.108 0.302 76.795 o
3 15 18 3.415 3.699 0.261 153.228 o
3 15 19 4.201 4.805 0.281 125.948 o
3 16 0 9.965 8.706 0.352 63.540 o
3 16 1 1.595 1.699 0.211 277.569 o
3 16 2 36.659 35.325 0.714 12.718 o
3 16 3 12.147 11.802 0.372 51.279 o
3 16 4 23.778 24.619 0.513 23.037 o
3 16 5 11.091 11.510 0.352 56.230 o
3 16 6 0.859 1.297 0.251 253.166 o
3 16 7 0.379 0.493 0.261 271.167 o
3 16 8 12.792 13.310 0.402 45.785 o
3 16 9 9.774 10.304 0.362 60.346 o
3 16 10 7.816 8.404 0.322 77.078 o
3 16 11 0.391 0.603 0.281 234.833 o
3 16 12 2.551 2.795 0.292 153.860 o
3 16 13 5.430 6.102 0.322 96.097 o
3 16 14 0.615 0.603 0.241 297.336 o
3 16 15 24.995 27.816 0.513 21.436 o
3 16 16 0.597 0.493 0.231 323.718 o
3 16 17 3.050 3.006 0.251 171.899 o
3 16 18 8.703 9.912 0.302 73.421 o
3 17 0 40.559 39.226 0.754 11.105 o
3 17 1 4.397 4.604 0.271 129.317 o
3 17 2 26.257 24.921 0.513 21.536 o
3 17 3 11.069 10.917 0.352 57.074 o
3 17 4 23.617 24.016 0.503 23.591 o
3 17 5 12.616 13.611 0.372 48.354 o
3 17 6 0.803 1.196 0.261 241.621 o
3 17 7 0.748 0.302 0.251 278.234 o
3 17 8 35.766 37.135 0.694 12.942 o
3 17 9 0.949 1.005 0.241 272.045 o
3 17 10 10.595 11.510 0.372 55.295 o
3 17 11 1.670 2.101 0.281 183.142 o
3 17 12 5.553 5.901 0.302 101.927 o
3 17 13 1.448 1.699 0.251 226.219 o
3 17 14 3.711 4.303 0.302 124.696 o
3 17 15 2.738 3.006 0.251 177.950 o
3 17 16 1.471 1.699 0.271 202.153 o
3 18 0 6.685 5.800 0.372 77.603 o
3 18 2 2.934 2.795 0.231 192.180 o
3 18 3 6.331 6.203 0.261 106.811 o
3 18 4 22.044 22.227 0.472 26.154 o
3 18 5 0.267 0.201 0.211 419.864 o
3 18 6 19.494 20.809 0.493 27.987 o
3 18 7 8.406 9.007 0.322 73.251 o
3 18 8 2.271 2.403 0.271 176.964 o
3 18 9 0.804 1.397 0.241 269.827 o
3 18 10 2.296 2.403 0.261 185.019 o
3 18 12 4.561 4.504 0.271 128.056 o
3 18 13 3.450 3.307 0.292 138.220 o
3 18 14 10.894 11.611 0.503 41.761 o
3 19 0 11.444 12.114 0.442 45.800 o
3 19 1 1.801 1.196 0.161 375.398 o
3 19 2 4.260 3.106 0.211 174.653 o
3 19 3 9.605 9.007 0.322 68.574 o
3 19 4 0.872 0.704 0.201 373.792 o
3 19 5 19.988 18.919 0.442 30.326 o
3 19 6 1.089 1.297 0.241 260.090 o
3 19 7 1.918 2.101 0.241 218.024 o
3 19 8 10.822 11.209 0.442 47.753 o
3 19 9 7.477 7.298 0.332 79.192 o
3 19 10 5.507 5.609 0.362 85.998 o
3 19 11 3.021 3.307 0.261 162.696 o
3 19 12 2.368 2.905 0.312 142.639 o
3 20 0 8.859 8.806 0.472 50.602 o
3 20 1 2.653 3.106 0.452 80.027 o
3 20 2 3.403 3.408 0.563 53.923 o
3 20 3 1.850 0.905 0.151 407.687 o
3 20 4 4.422 3.106 0.623 44.248 o
3 20 5 3.832 3.006 0.221 177.763 o
3 20 6 1.692 1.397 0.251 223.379 o
3 20 7 5.100 4.906 0.322 102.410 o
3 20 8 1.665 1.297 0.251 225.731 o
3 20 9 3.001 2.503 0.292 149.445 o
3 20 10 1.488 1.598 0.231 253.721 o
3 21 0 11.223 10.113 0.623 33.089 o
3 21 1 0.056 1.106 0.493 82.118 o
3 21 2 4.137 4.504 0.462 69.638 o
3 21 3 0.851 0.201 0.372 137.158 o
3 21 4 0.594 1.498 0.513 73.584 o
3 21 5 6.145 5.509 0.513 54.142 o
3 21 6 0.200 0.101 0.151 799.614 o
4 0 0 0.597 1.297 0.141 594.434 o
4 0 1 399.469 370.794 3.197 0.286 o
4 0 2 1033.690 962.065 8.856 0.044 o
4 0 3 221.779 221.984 2.101 0.788 o
4 0 4 512.510 507.813 4.473 0.167 o
4 0 5 528.115 537.428 4.896 0.152 o
4 0 6 30.236 29.826 0.432 19.770 o
4 0 7 42.408 41.940 0.593 11.849 o
4 0 8 327.682 338.374 3.207 0.369 o
4 0 9 0.854 0.905 0.221 318.722 o
4 0 10 4.400 4.604 0.241 143.240 o
4 0 11 119.576 118.300 1.458 2.201 o
4 0 12 9.521 10.214 0.372 59.905 o
4 0 13 9.394 10.012 0.382 59.234 o
4 0 14 1.526 1.809 0.281 189.240 o
4 0 15 0.502 0.101 0.281 239.361 o
4 0 16 1.545 0.804 0.332 153.914 o
4 0 17 19.111 17.512 0.493 29.705 o
4 0 18 11.024 10.113 0.382 54.845 o
4 0 19 31.914 30.229 0.684 14.999 o
4 0 20 8.371 7.710 0.412 61.096 o
4 0 21 8.982 7.811 0.422 57.867 o
4 0 22 25.163 22.518 0.653 19.309 o
4 0 23 2.074 2.202 0.352 126.405 o
4 0 24 6.812 5.207 0.372 78.337 o
4 0 25 1.641 1.598 0.312 162.285 o
4 0 26 1.756 1.699 0.332 145.080 o
4 1 0 1973.190 1904.920 11.611 0.013 o
4 1 1 663.510 647.616 4.001 0.112 o
4 1 2 226.512 227.885 1.478 0.830 o
4 1 3 380.495 376.002 2.372 0.320 o
4 1 4 410.539 407.627 2.604 0.276 o
4 1 5 542.633 545.340 3.579 0.159 o
4 1 6 428.446 424.235 2.734 0.254 o
4 1 7 252.953 252.605 1.739 0.673 o
4 1 8 139.890 143.412 1.056 1.909 o
4 1 9 349.542 353.282 2.352 0.366 o
4 1 10 12.994 12.707 0.241 59.847 o
4 1 11 22.558 23.212 0.332 29.574 o
4 1 12 65.387 64.046 0.754 6.371 o
4 1 13 37.638 38.130 0.563 13.764 o
4 1 14 0.757 0.704 0.191 413.922 o
4 1 15 182.623 172.836 1.940 1.109 o
4 1 16 42.564 39.929 0.583 12.121 o
4 1 17 35.388 33.526 0.503 15.854 o
4 1 18 53.474 49.540 0.704 8.602 o
4 1 19 7.662 7.198 0.281 89.087 o
4 1 20 5.055 4.705 0.302 110.449 o
4 1 21 6.751 6.203 0.271 100.758 o
4 1 22 8.967 8.203 0.281 79.421 o
4 1 23 3.636 3.498 0.271 145.659 o
4 1 24 0.580 0.804 0.241 293.984 o
4 1 25 3.673 2.503 0.221 186.559 o
4 1 26 20.073 17.110 0.442 31.114 o
4 2 0 443.837 430.548 2.694 0.243 o
4 2 1 24.016 23.021 0.211 31.119 o
4 2 2 218.802 211.268 1.377 0.910 o
4 2 3 326.876 323.557 2.071 0.425 o
4 2 4 475.593 465.270 2.875 0.212 o
4 2 5 390.469 391.613 2.584 0.299 o
4 2 6 21.268 21.221 0.271 33.820 o
4 2 7 1.589 1.900 0.151 385.236 o
4 2 8 770.165 775.426 4.815 0.082 o
4 2 9 241.603 243.095 1.679 0.728 o
4 2 10 2.488 2.694 0.171 269.649 o
4 2 11 65.581 65.956 0.663 6.531 o
4 2 12 55.648 55.139 0.684 8.066 o
4 2 13 23.092 23.111 0.382 27.703 o
4 2 14 128.066 124.804 1.407 2.050 o
4 2 15 52.806 51.540 0.724 8.457 o
4 2 16 32.239 30.430 0.462 18.225 o
4 2 17 0.909 0.905 0.211 338.091 o
4 2 18 26.765 24.016 0.432 23.368 o
4 2 19 9.788 9.208 0.302 70.445 o
4 2 20 2.629 2.795 0.241 190.731 o
4 2 21 10.575 9.500 0.292 68.261 o
4 2 22 11.752 10.214 0.292 62.882 o
4 2 23 1.374 0.905 0.251 241.612 o
4 2 24 0.722 0.704 0.211 358.499 o
4 2 25 13.052 12.114 0.342 51.652 o
4 2 26 2.030 1.699 0.241 220.652 o
4 3 0 774.056 777.215 4.906 0.081 o
4 3 1 871.311 867.187 5.428 0.065 o
4 3 2 63.329 68.851 0.513 7.003 o
4 3 3 781.427 770.319 4.795 0.081 o
4 3 4 74.242 75.255 0.613 5.574 o
4 3 5 228.599 223.572 1.538 0.824 o
4 3 6 267.014 276.721 1.880 0.593 o
4 3 7 65.832 68.751 0.613 6.515 o
4 3 8 72.328 72.963 0.623 5.780 o
4 3 9 34.265 35.426 0.382 17.352 o
4 3 10 111.758 113.083 1.005 2.734 o
4 3 11 159.204 155.526 1.528 1.456 o
4 3 12 106.662 104.779 1.196 2.798 o
4 3 13 54.604 53.149 0.674 8.366 o
4 3 14 12.440 11.711 0.271 60.393 o
4 3 15 123.703 118.099 1.377 2.189 o
4 3 16 14.441 13.712 0.312 49.193 o
4 3 17 34.546 32.923 0.503 16.259 o
4 3 18 79.547 74.159 0.965 4.594 o
4 3 19 23.322 22.116 0.412 27.049 o
4 3 20 4.528 3.900 0.251 141.389 o
4 3 21 17.920 16.406 0.382 36.729 o
4 3 22 9.131 8.002 0.302 75.688 o
4 3 23 0.566 0.905 0.221 336.812 o
4 3 24 2.409 2.101 0.281 169.102 o
4 3 25 0.282 0.493 0.211 404.234 o
4 3 26 6.751 6.313 0.271 100.357 o
4 4 0 398.971 395.926 3.408 0.271 o
4 4 1 191.207 194.048 1.307 1.117 o
4 4 2 132.701 135.802 0.995 2.100 o
4 4 3 48.120 45.438 0.412 11.419 o
4 4 4 403.395 410.322 2.684 0.279 o
4 4 5 286.328 287.829 1.930 0.534 o
4 4 6 116.339 119.497 0.915 2.613 o
4 4 7 7.234 7.710 0.181 113.237 o
4 4 8 85.452 87.368 0.744 4.341 o
4 4 9 158.125 160.331 1.236 1.531 o
4 4 10 82.573 81.769 0.784 4.568 o
4 4 11 18.452 17.612 0.342 37.142 o
4 4 12 40.470 38.834 0.563 12.927 o
4 4 13 51.552 50.042 0.643 9.148 o
4 4 14 167.640 161.437 1.850 1.267 o
4 4 15 84.211 80.261 0.995 4.176 o
4 4 16 16.651 16.507 0.342 40.597 o
4 4 17 5.604 5.207 0.241 124.876 o
4 4 18 8.751 8.203 0.271 82.273 o
4 4 19 2.185 2.202 0.261 189.606 o
4 4 20 3.097 3.307 0.241 175.376 o
4 4 21 18.448 17.311 0.402 34.532 o
4 4 22 3.836 3.800 0.241 157.715 o
4 4 23 6.458 6.203 0.271 102.938 o
4 4 24 0.109 0.201 0.211 436.384 o
4 4 25 4.311 3.307 0.251 148.540 o
4 4 26 1.333 1.397 0.211 298.079 o
4 5 0 370.891 362.893 3.368 0.308 o
4 5 1 307.052 306.547 2.011 0.473 o
4 5 2 14.237 14.808 0.191 56.554 o
4 5 3 124.388 126.101 0.925 2.368 o
4 5 4 159.382 161.437 1.176 1.530 o
4 5 5 66.034 68.851 0.593 6.543 o
4 5 6 502.299 506.606 3.217 0.185 o
4 5 7 14.076 15.511 0.241 52.872 o
4 5 8 323.176 327.155 2.222 0.422 o
4 5 9 40.083 39.125 0.442 14.068 o
4 5 10 294.758 294.544 2.785 0.464 o
4 5 11 42.259 39.929 0.563 12.360 o
4 5 12 53.263 52.736 0.684 8.519 o
4 5 13 119.317 118.300 1.367 2.268 o
4 5 14 5.020 4.705 0.221 143.249 o
4 5 15 39.013 37.627 0.533 13.758 o
4 5 16 4.689 4.805 0.221 147.276 o
4 5 17 6.687 6.504 0.241 108.306 o
4 5 18 16.516 15.813 0.352 40.793 o
4 5 19 10.585 10.606 0.312 63.709 o
4 5 20 18.431 17.813 0.402 34.258 o
4 5 21 7.426 6.906 0.292 89.096 o
4 5 22 13.584 12.707 0.342 49.795 o
4 5 23 5.588 5.207 0.231 128.776 o
4 5 24 18.189 17.612 0.372 36.084 o
4 5 25 4.443 4.202 0.251 140.513 o
4 6 0 12.613 12.908 0.302 55.363 o
4 6 1 126.564 131.610 0.955 2.260 o
4 6 2 476.938 475.373 3.116 0.205 o
4 6 3 40.825 42.131 0.392 13.805 o
4 6 4 169.149 172.233 1.206 1.380 o
4 6 5 26.248 28.128 0.312 24.851 o
4 6 6 201.179 201.758 1.417 1.019 o
4 6 7 61.944 64.558 0.593 7.152 o
4 6 8 12.514 13.611 0.251 59.080 o
4 6 9 110.460 107.886 1.136 2.724 o
4 6 10 13.042 12.606 0.292 55.515 o
4 6 11 5.130 5.700 0.211 139.170 o
4 6 12 19.435 19.512 0.342 34.639 o
4 6 13 52.025 51.942 0.684 8.738 o
4 6 14 12.635 12.807 0.292 56.345 o
4 6 15 3.282 3.498 0.221 184.203 o
4 6 16 4.217 4.604 0.231 150.900 o
4 6 17 40.697 39.537 0.583 12.602 o
4 6 18 25.703 25.021 0.452 23.252 o
4 6 19 21.431 20.518 0.412 29.361 o
4 6 20 4.334 4.604 0.251 139.310 o
4 6 21 10.607 9.309 0.342 61.920 o
4 6 22 8.071 7.610 0.261 89.668 o
4 6 23 2.317 2.503 0.221 222.071 o
4 6 24 0.923 0.905 0.201 361.786 o
4 6 25 8.867 8.404 0.292 77.684 o
4 7 0 109.396 105.081 0.794 3.056 o
4 7 1 485.612 477.584 2.996 0.202 o
4 7 2 65.837 66.760 0.583 6.683 o
4 7 3 229.765 234.490 1.608 0.792 o
4 7 4 26.108 26.026 0.332 25.344 o
4 7 5 62.091 63.151 0.583 7.240 o
4 7 6 73.595 74.862 0.653 5.557 o
4 7 7 157.783 156.320 1.297 1.537 o
4 7 8 45.214 44.634 0.553 11.268 o
4 7 9 22.701 22.719 0.382 28.209 o
4 7 10 70.092 70.751 0.895 5.388 o
4 7 11 15.355 15.421 0.302 46.208 o
4 7 12 26.637 27.424 0.462 21.751 o
4 7 13 65.942 67.655 0.844 5.918 o
4 7 14 38.165 37.527 0.543 13.909 o
4 7 15 21.746 21.422 0.392 29.335 o
4 7 16 32.251 30.922 0.472 17.965 o
4 7 17 5.670 5.308 0.231 127.271 o
4 7 18 2.416 2.000 0.231 215.953 o
4 7 19 1.493 1.397 0.221 273.045 o
4 7 20 7.444 7.007 0.281 90.968 o
4 7 21 13.920 13.219 0.332 49.324 o
4 7 22 3.071 3.307 0.231 183.360 o
4 7 23 3.573 4.011 0.231 166.508 o
4 7 24 4.413 4.202 0.241 145.870 o
4 7 25 1.161 1.196 0.261 229.878 o
4 8 0 142.280 137.310 0.985 1.944 o
4 8 1 44.948 44.333 0.402 12.338 o
4 8 2 48.196 49.339 0.472 10.685 o
4 8 3 55.333 55.642 0.523 8.742 o
4 8 4 149.525 149.122 1.156 1.711 o
4 8 5 76.965 77.064 0.754 5.069 o
4 8 6 165.981 163.538 1.538 1.360 o
4 8 7 14.940 15.210 0.281 48.568 o
4 8 8 118.304 118.793 1.317 2.316 o
4 8 9 19.241 20.719 0.372 32.961 o
4 8 10 137.865 141.412 1.608 1.712 o
4 8 11 3.757 3.599 0.201 186.708 o
4 8 12 55.704 55.642 0.714 7.899 o
4 8 13 31.450 31.525 0.472 18.178 o
4 8 14 23.205 24.418 0.402 26.512 o
4 8 15 18.335 19.412 0.362 35.218 o
4 8 16 0.394 0.302 0.221 370.973 o
4 8 17 3.556 3.699 0.271 145.375 o
4 8 18 28.060 28.128 0.503 19.994 o
4 8 19 21.281 21.322 0.432 28.446 o
4 8 20 10.940 11.802 0.332 58.445 o
4 8 21 7.913 8.102 0.271 87.111 o
4 8 22 0.578 0.905 0.231 312.721 o
4 8 23 3.239 3.408 0.231 178.757 o
4 8 24 1.406 1.498 0.211 291.699 o
4 9 0 1.104 1.005 0.090 752.884 o
4 9 1 10.243 9.600 0.191 82.930 o
4 9 2 159.631 155.827 1.327 1.513 o
4 9 3 10.915 11.209 0.251 68.692 o
4 9 4 9.409 9.600 0.251 78.765 o
4 9 5 209.809 203.567 1.960 0.891 o
4 9 6 4.532 4.504 0.221 151.924 o
4 9 7 20.807 20.618 0.372 31.333 o
4 9 8 107.912 109.685 1.236 2.677 o
4 9 9 31.399 31.927 0.452 18.416 o
4 9 10 23.771 25.614 0.392 25.877 o
4 9 11 28.675 28.922 0.452 20.441 o
4 9 12 5.164 5.800 0.221 134.134 o
4 9 13 37.873 38.029 0.553 13.817 o
4 9 14 63.408 65.051 0.844 6.213 o
4 9 15 7.417 7.911 0.292 86.288 o
4 9 16 20.423 21.121 0.412 30.018 o
4 9 17 0.883 1.297 0.251 252.254 o
4 9 18 3.132 3.106 0.241 176.676 o
4 9 19 3.958 4.303 0.241 151.834 o
4 9 20 4.957 5.308 0.241 131.631 o
4 9 21 2.356 2.694 0.211 228.552 o
4 9 22 7.409 7.298 0.261 94.850 o
4 9 23 13.194 13.219 0.332 50.931 o
4 9 24 7.216 7.198 0.271 94.120 o
4 10 0 46.940 45.036 0.563 10.817 o
4 10 1 17.943 17.813 0.312 39.126 o
4 10 2 65.397 63.654 0.804 6.235 o
4 10 3 192.054 186.950 2.031 1.000 o
4 10 4 70.094 70.751 0.945 5.260 o
4 10 5 54.942 56.446 0.844 7.361 o
4 10 6 9.700 9.811 0.271 73.951 o
4 10 7 33.736 34.230 0.493 16.446 o
4 10 8 12.458 13.310 0.292 56.142 o
4 10 9 44.105 46.132 0.613 10.918 o
4 10 10 259.462 262.104 2.915 0.547 o
4 10 11 6.131 6.414 0.231 116.672 o
4 10 12 0.361 0.704 0.221 358.191 o
4 10 13 2.143 2.503 0.211 239.020 o
4 10 14 0.545 0.603 0.201 407.279 o
4 10 15 3.552 3.699 0.251 157.134 o
4 10 16 2.079 2.503 0.231 218.443 o
4 10 17 20.399 20.910 0.422 29.774 o
4 10 18 9.637 9.912 0.292 71.102 o
4 10 19 0.354 0.704 0.231 332.260 o
4 10 20 17.865 17.723 0.362 36.916 o
4 10 21 7.129 6.806 0.261 98.459 o
4 10 22 5.174 4.906 0.231 135.577 o
4 10 23 11.989 12.114 0.312 57.177 o
4 11 0 12.828 12.013 0.271 58.755 o
4 11 1 13.681 13.310 0.281 53.764 o
4 11 2 21.780 22.227 0.372 29.577 o
4 11 3 68.611 68.358 0.885 5.591 o
4 11 4 10.886 10.807 0.271 67.199 o
4 11 5 4.288 4.303 0.231 152.127 o
4 11 6 18.800 19.613 0.382 33.677 o
4 11 7 62.519 63.352 0.905 6.153 o
4 11 8 7.034 7.198 0.221 107.714 o
4 11 9 18.730 19.814 0.342 35.328 o
4 11 10 8.821 9.208 0.261 81.074 o
4 11 11 26.482 27.926 0.442 22.122 o
4 11 12 26.145 26.831 0.452 22.427 o
4 11 13 30.377 32.219 0.503 18.017 o
4 11 14 13.336 14.204 0.352 47.931 o
4 11 15 9.493 10.113 0.302 69.832 o
4 11 16 3.776 4.112 0.281 134.618 o
4 11 17 27.438 29.424 0.472 20.570 o
4 11 18 10.281 10.917 0.302 65.466 o
4 11 19 2.181 2.403 0.221 227.891 o
4 11 20 5.738 5.901 0.251 116.484 o
4 11 21 2.570 2.403 0.241 196.726 o
4 11 22 0.501 0.302 0.191 464.934 o
4 12 0 158.769 155.727 1.840 1.358 o
4 12 1 9.593 9.309 0.251 78.575 o
4 12 2 8.209 7.811 0.241 92.258 o
4 12 3 192.913 191.846 2.393 0.914 o
4 12 4 13.902 14.204 0.342 47.559 o
4 12 5 14.691 14.908 0.362 43.962 o
4 12 6 5.690 5.308 0.261 116.341 o
4 12 7 6.843 7.509 0.302 88.433 o
4 12 8 21.145 21.814 0.442 28.011 o
4 12 9 32.531 33.827 0.493 16.976 o
4 12 10 5.713 5.800 0.231 124.075 o
4 12 11 16.356 17.019 0.342 40.658 o
4 12 12 14.033 15.009 0.372 44.336 o
4 12 13 25.433 27.524 0.472 22.191 o
4 12 14 5.792 6.605 0.302 97.791 o
4 12 15 0.213 0.392 0.221 382.061 o
4 12 16 17.168 17.110 0.362 38.301 o
4 12 18 1.495 2.101 0.271 196.736 o
4 12 19 5.357 6.001 0.271 112.785 o
4 12 20 10.169 10.113 0.302 67.294 o
4 12 21 6.246 6.705 0.281 99.868 o
4 12 22 4.992 5.700 0.281 113.896 o
4 13 0 2.467 2.503 0.151 301.126 o
4 13 1 65.680 62.950 0.854 6.086 o
4 13 2 33.234 32.129 0.503 16.892 o
4 13 3 26.140 26.419 0.442 22.779 o
4 13 4 53.239 52.837 0.804 7.925 o
4 13 5 5.207 5.408 0.251 124.303 o
4 13 6 21.042 21.121 0.412 29.441 o
4 13 7 17.431 17.914 0.392 35.887 o
4 13 8 5.387 6.001 0.281 109.191 o
4 13 9 10.205 11.108 0.342 60.415 o
4 13 10 17.999 19.512 0.412 33.328 o
4 13 11 27.685 29.726 0.503 19.788 o
4 13 12 12.750 13.511 0.362 49.034 o
4 13 13 2.066 2.403 0.241 209.632 o
4 13 14 24.175 26.117 0.472 23.374 o
4 13 15 17.066 18.215 0.382 36.661 o
4 13 16 3.135 3.207 0.231 183.055 o
4 13 17 0.839 1.106 0.221 313.730 o
4 13 18 7.772 8.615 0.281 84.476 o
4 13 19 3.781 4.011 0.261 145.634 o
4 13 20 13.036 13.310 0.342 50.336 o
4 13 21 3.194 4.011 0.241 166.920 o
4 14 0 41.873 38.130 0.553 12.756 o
4 14 1 4.399 4.705 0.211 157.505 o
4 14 2 14.261 13.219 0.312 50.134 o
4 14 3 2.184 1.900 0.191 275.605 o
4 14 4 14.915 14.908 0.352 44.244 o
4 14 5 5.476 5.901 0.251 119.021 o
4 14 6 15.127 17.110 0.392 39.565 o
4 14 7 3.215 3.307 0.241 173.070 o
4 14 8 3.209 3.900 0.322 122.362 o
4 14 9 45.353 47.338 0.794 9.344 o
4 14 10 14.266 15.913 0.432 39.150 o
4 14 11 1.687 2.101 0.302 165.502 o
4 14 12 9.955 10.505 0.342 62.085 o
4 14 13 11.300 12.506 0.342 55.450 o
4 14 14 0.761 0.392 0.221 340.905 o
4 14 15 0.371 0.804 0.231 327.988 o
4 14 16 15.904 17.411 0.372 39.368 o
4 14 17 4.428 4.705 0.271 128.408 o
4 14 18 5.663 6.414 0.271 108.402 o
4 14 19 0.399 0.392 0.211 398.065 o
4 14 20 0.439 0.493 0.221 360.241 o
4 15 0 68.545 63.754 1.086 5.179 o
4 15 1 6.064 5.800 0.201 130.363 o
4 15 2 1.014 1.005 0.171 434.722 o
4 15 3 65.213 65.152 0.945 5.761 o
4 15 4 0.987 0.905 0.181 412.056 o
4 15 5 38.457 38.230 0.684 12.307 o
4 15 6 36.093 36.129 0.653 13.445 o
4 15 7 2.286 2.795 0.312 144.404 o
4 15 8 19.065 19.512 0.432 31.341 o
4 15 9 1.488 1.397 0.271 205.475 o
4 15 10 5.171 4.805 0.332 99.022 o
4 15 11 16.010 17.210 0.422 36.560 o
4 15 12 5.340 6.001 0.302 103.120 o
4 15 13 14.534 16.014 0.422 39.346 o
4 15 14 8.122 8.907 0.352 69.510 o
4 15 15 12.255 13.219 0.362 50.405 o
4 15 16 6.197 7.107 0.261 104.268 o
4 15 17 0.769 1.005 0.231 299.506 o
4 15 18 3.887 4.805 0.271 134.055 o
4 16 0 39.697 39.437 1.156 7.914 o
4 16 1 0.715 0.704 0.141 633.588 o
4 16 2 3.910 3.408 0.221 172.202 o
4 16 3 12.008 11.902 0.352 53.428 o
4 16 4 11.009 10.706 0.322 60.995 o
4 16 5 23.860 24.921 0.513 22.898 o
4 16 6 9.694 9.912 0.372 59.839 o
4 16 7 26.206 26.620 0.543 20.439 o
4 16 8 1.025 1.005 0.271 223.498 o
4 16 9 13.949 14.717 0.392 43.295 o
4 16 10 3.423 3.408 0.281 143.495 o
4 16 11 0.501 0.804 0.241 298.043 o
4 16 12 0.426 0.302 0.261 273.231 o
4 16 13 7.006 8.002 0.312 83.969 o
4 16 14 0.148 0.201 0.261 288.019 o
4 16 15 7.709 8.404 0.332 75.679 o
4 16 16 5.303 5.700 0.312 101.348 o
4 16 17 2.266 2.403 0.241 204.329 o
4 17 0 4.829 4.805 0.382 86.096 o
4 17 1 10.785 11.410 0.442 47.634 o
4 17 2 8.774 6.203 0.281 85.591 o
4 17 3 1.073 0.804 0.191 380.137 o
4 17 4 0.706 0.603 0.191 424.361 o
4 17 5 18.398 18.417 0.442 32.141 o
4 17 6 6.518 6.102 0.271 102.868 o
4 17 7 3.999 3.800 0.251 149.503 o
4 17 8 15.091 16.215 0.442 37.216 o
4 17 9 18.044 19.412 0.452 31.550 o
4 17 10 6.507 6.605 0.281 98.377 o
4 17 11 2.695 2.795 0.251 180.968 o
4 17 12 0.051 0.201 0.221 404.783 o
4 17 13 0.734 0.905 0.241 284.076 o
4 17 14 0.977 1.297 0.271 220.630 o
4 17 15 0.811 1.005 0.241 278.195 o
4 17 16 1.389 1.498 0.251 231.212 o
4 18 0 0.541 0.603 0.322 180.896 o
4 18 1 2.421 2.694 0.332 131.433 o
4 18 2 1.720 2.000 0.322 150.547 o
4 18 3 0.144 0.201 0.131 1029.370 o
4 18 4 13.125 10.214 0.472 42.023 o
4 18 5 9.231 8.505 0.292 75.797 o
4 18 6 1.558 1.598 0.221 265.842 o
4 18 7 4.906 4.403 0.261 129.083 o
4 18 8 3.245 3.106 0.241 174.446 o
4 18 9 2.386 2.000 0.231 216.831 o
4 18 10 3.216 3.699 0.241 169.361 o
4 18 11 4.401 5.207 0.302 113.879 o
4 18 12 0.800 0.804 0.211 349.110 o
4 18 13 6.317 6.504 0.312 92.045 o
4 18 14 6.522 7.007 0.302 91.812 o
4 19 0 3.251 3.408 0.332 119.602 o
4 19 1 0.867 1.196 0.312 179.185 o
4 19 2 4.036 4.303 0.452 72.580 o
4 19 3 1.259 2.302 0.382 117.314 o
4 19 4 11.930 12.214 0.452 44.006 o
4 19 5 2.128 1.297 0.151 364.975 o
4 19 6 1.618 1.397 0.211 283.628 o
4 19 7 1.104 1.196 0.211 316.592 o
4 19 8 3.654 3.699 0.231 167.865 o
4 19 9 0.727 0.704 0.191 417.008 o
4 19 10 3.883 3.307 0.221 173.708 o
4 19 11 5.661 5.509 0.312 99.506 o
4 19 12 6.437 6.504 0.292 96.534 o
4 20 0 3.256 3.408 0.342 115.016 o
4 20 1 2.867 3.307 0.372 105.679 o
4 20 2 2.722 3.800 0.422 87.157 o
4 20 3 1.737 2.101 0.352 130.315 o
4 20 4 5.359 4.906 0.342 94.406 o
4 20 5 10.801 11.309 0.493 42.999 o
4 20 6 0.877 1.005 0.302 191.214 o
4 20 7 3.261 1.598 0.161 271.215 o
4 20 8 3.022 2.101 0.211 217.075 o
4 20 9 1.951 1.699 0.201 276.498 o
4 21 0 0.931 0.804 0.352 146.975 o
4 21 1 0.157 0.201 0.472 90.659 o
4 21 2 7.159 7.399 0.593 41.294 o
4 21 3 1.957 2.302 0.432 91.372 o
4 21 4 0.790 1.598 0.523 70.213 o
4 21 5 6.162 6.906 0.543 48.709 o
5 0 0 49.495 47.740 0.523 10.321 o
5 0 1 1119.670 1091.570 9.399 0.037 o
5 0 2 307.549 309.744 2.754 0.434 o
5 0 3 100.202 100.185 1.136 3.082 o
5 0 4 205.887 209.961 2.091 0.874 o
5 0 5 977.085 964.266 8.535 0.048 o
5 0 6 68.509 70.158 0.854 5.616 o
5 0 7 306.064 306.939 2.865 0.433 o
5 0 8 1293.580 1291.730 11.319 0.027 o
5 0 9 295.476 297.138 2.905 0.454 o
5 0 10 55.147 56.144 0.814 7.489 o
5 0 11 20.329 20.317 0.483 27.883 o
5 0 12 5.526 5.308 0.322 98.071 o
5 0 13 57.220 55.742 0.975 6.619 o
5 0 14 2.678 2.503 0.281 161.107 o
5 0 15 7.742 8.002 0.332 76.409 o
5 0 16 38.810 36.129 0.774 11.538 o
5 0 17 1.761 1.397 0.302 170.256 o
5 0 18 14.386 13.812 0.432 40.486 o
5 0 19 1.840 1.598 0.472 80.437 o
5 0 20 0.219 0.201 0.322 191.320 o
5 0 21 2.846 2.694 0.342 121.870 o
5 0 22 19.340 17.512 0.533 27.852 o
5 0 23 11.579 10.214 0.372 54.463 o
5 0 24 11.070 9.600 0.412 52.002 o
5 0 25 7.624 6.906 0.412 64.481 o
5 0 26 0.138 0.392 0.322 191.016 o
5 1 0 151.218 155.224 1.086 1.678 o
5 1 1 1032.550 1000.200 6.303 0.047 o
5 1 2 310.443 302.647 1.940 0.474 o
5 1 3 11.569 11.711 0.181 72.320 o
5 1 4 201.090 202.462 1.387 1.021 o
5 1 5 360.652 367.899 2.493 0.341 o
5 1 6 12.089 11.802 0.231 65.300 o
5 1 7 264.087 272.811 1.820 0.609 o
5 1 8 10.335 11.008 0.211 76.371 o
5 1 9 52.519 55.350 0.533 9.136 o
5 1 10 36.638 36.129 0.432 15.763 o
5 1 11 109.591 105.081 1.096 2.812 o
5 1 12 28.824 28.922 0.462 20.180 o
5 1 13 1.995 1.900 0.201 269.917 o
5 1 14 78.578 76.561 0.935 4.642 o
5 1 15 112.453 106.086 1.247 2.608 o
5 1 16 10.827 10.917 0.281 66.010 o
5 1 17 11.317 10.214 0.281 65.519 o
5 1 18 34.413 32.319 0.513 16.284 o
5 1 19 6.647 5.901 0.251 108.347 o
5 1 20 0.705 0.603 0.251 273.439 o
5 1 21 7.356 6.504 0.271 95.481 o
5 1 22 16.771 14.204 0.342 42.273 o
5 1 23 7.695 6.705 0.292 88.120 o
5 1 24 1.465 1.297 0.241 245.793 o
5 1 25 0.847 0.493 0.221 331.910 o
5 1 26 3.405 2.694 0.241 175.350 o
5 2 0 832.941 816.552 5.067 0.071 o
5 2 1 937.785 908.122 5.579 0.057 o
5 2 2 80.706 82.462 0.643 4.870 o
5 2 3 515.763 512.216 3.348 0.177 o
5 2 4 128.048 131.208 0.955 2.237 o
5 2 5 546.254 557.845 3.569 0.156 o
5 2 6 44.494 47.037 0.442 11.882 o
5 2 7 230.668 235.786 1.618 0.785 o
5 2 8 129.199 134.113 1.025 2.159 o
5 2 9 112.301 113.284 0.925 2.776 o
5 2 10 30.329 30.329 0.392 20.241 o
5 2 11 47.846 45.830 0.603 10.320 o
5 2 12 86.351 82.261 1.066 3.930 o
5 2 13 25.513 25.222 0.382 24.974 o
5 2 14 66.121 64.347 0.804 6.149 o
5 2 15 48.792 46.836 0.633 9.886 o
5 2 16 114.115 109.484 1.357 2.450 o
5 2 17 31.246 28.922 0.493 18.514 o
5 2 18 12.548 11.410 0.302 57.587 o
5 2 19 14.778 12.707 0.342 47.303 o
5 2 20 1.071 0.905 0.251 252.541 o
5 2 21 7.058 6.414 0.261 100.382 o
5 2 22 15.895 13.913 0.332 44.693 o
5 2 23 6.359 5.901 0.292 99.128 o
5 2 24 2.597 2.000 0.231 210.852 o
5 2 25 9.864 8.505 0.281 74.592 o
5 2 26 0.196 0.493 0.211 412.389 o
5 3 0 106.374 109.193 0.804 3.076 o
5 3 1 175.210 169.931 1.176 1.345 o
5 3 2 86.625 88.162 0.674 4.356 o
5 3 3 366.720 373.398 2.443 0.334 o
5 3 4 124.675 127.499 0.935 2.344 o
5 3 5 198.893 201.758 1.407 1.033 o
5 3 6 0.930 1.297 0.161 459.976 o
5 3 7 22.599 23.724 0.292 30.377 o
5 3 8 404.448 410.131 2.714 0.277 o
5 3 9 114.113 114.289 1.005 2.664 o
5 3 10 42.426 44.242 0.543 11.985 o
5 3 11 40.685 39.638 0.563 12.774 o
5 3 12 34.200 32.832 0.472 16.796 o
5 3 13 25.815 24.720 0.372 25.169 o
5 3 14 5.235 4.604 0.211 145.330 o
5 3 15 10.101 10.012 0.261 73.198 o
5 3 16 31.600 29.625 0.483 18.368 o
5 3 17 0.748 1.005 0.211 345.709 o
5 3 18 3.284 2.604 0.221 194.405 o
5 3 19 46.847 44.333 0.694 10.028 o
5 3 20 1.286 1.106 0.231 272.243 o
5 3 21 11.703 10.405 0.312 60.486 o
5 3 22 0.388 0.302 0.231 343.199 o
5 3 23 0.326 0.302 0.201 445.967 o
5 3 24 12.847 11.410 0.322 54.852 o
5 3 25 0.646 0.804 0.201 388.766 o
5 4 0 116.454 118.099 0.834 2.674 o
5 4 1 30.307 29.424 0.281 22.139 o
5 4 2 118.374 119.105 0.875 2.595 o
5 4 3 407.636 410.131 2.694 0.275 o
5 4 4 94.871 96.385 0.764 3.713 o
5 4 5 100.096 106.277 0.804 3.315 o
5 4 6 80.812 80.864 0.674 4.864 o
5 4 7 19.927 20.116 0.261 36.603 o
5 4 8 150.448 155.324 1.176 1.658 o
5 4 9 156.627 154.822 1.337 1.544 o
5 4 10 177.835 178.848 1.809 1.151 o
5 4 11 118.574 114.289 1.337 2.337 o
5 4 12 74.334 74.963 0.895 5.000 o
5 4 13 6.143 6.313 0.231 117.047 o
5 4 14 15.098 14.416 0.302 47.749 o
5 4 15 19.802 19.412 0.382 32.665 o
5 4 16 94.746 90.776 1.136 3.383 o
5 4 17 30.370 28.520 0.462 19.516 o
5 4 18 4.481 4.504 0.292 120.372 o
5 4 19 24.148 21.915 0.412 26.473 o
5 4 20 2.709 2.403 0.241 193.426 o
5 4 21 13.246 11.902 0.302 55.018 o
5 4 22 10.194 9.208 0.281 71.704 o
5 4 23 1.815 1.699 0.231 239.823 o
5 4 24 2.358 2.503 0.211 231.633 o
5 4 25 10.447 10.304 0.352 59.657 o
5 5 0 505.746 501.299 4.594 0.169 o
5 5 1 428.344 445.757 2.935 0.244 o
5 5 2 129.038 126.694 0.965 2.255 o
5 5 3 190.614 192.751 1.377 1.113 o
5 5 4 173.155 174.947 1.226 1.331 o
5 5 5 28.034 28.922 0.332 22.979 o
5 5 6 119.667 120.894 0.935 2.513 o
5 5 7 2.319 2.503 0.181 269.100 o
5 5 8 11.439 11.711 0.251 65.783 o
5 5 9 12.492 13.410 0.292 55.915 o
5 5 10 20.724 21.322 0.382 30.705 o
5 5 11 5.675 5.901 0.221 127.454 o
5 5 12 9.949 10.505 0.251 74.150 o
5 5 13 63.611 62.256 0.794 6.473 o
5 5 14 10.332 10.012 0.281 69.544 o
5 5 15 39.370 37.135 0.543 13.629 o
5 5 16 3.741 3.498 0.221 174.624 o
5 5 17 16.401 15.310 0.352 41.377 o
5 5 18 1.840 1.699 0.251 214.692 o
5 5 19 42.220 40.432 0.623 11.803 o
5 5 20 25.230 23.212 0.422 24.916 o
5 5 21 20.748 19.221 0.382 31.754 o
5 5 22 6.886 6.414 0.281 96.440 o
5 5 23 7.974 7.610 0.261 90.257 o
5 5 24 3.498 3.207 0.231 175.552 o
5 5 25 3.406 3.207 0.221 184.662 o
5 6 0 112.763 112.299 1.236 2.544 o
5 6 1 387.308 382.908 2.453 0.309 o
5 6 2 80.916 83.659 0.643 4.823 o
5 6 3 190.297 195.254 1.357 1.111 o
5 6 4 69.623 73.053 0.633 5.965 o
5 6 5 13.842 14.617 0.251 53.934 o
5 6 6 0.928 1.297 0.151 495.022 o
5 6 7 96.549 97.371 0.885 3.507 o
5 6 8 16.221 16.305 0.302 43.732 o
5 6 9 36.038 35.034 0.503 15.378 o
5 6 10 219.123 220.175 2.473 0.751 o
5 6 11 92.297 93.470 1.096 3.469 o
5 6 12 49.883 49.540 0.674 9.268 o
5 6 13 71.186 67.745 0.854 5.516 o
5 6 14 11.980 11.902 0.292 59.519 o
5 6 15 6.910 6.414 0.241 106.816 o
5 6 16 11.906 11.309 0.281 61.698 o
5 6 17 42.947 41.839 0.613 11.582 o
5 6 18 21.053 20.417 0.422 29.399 o
5 6 19 5.195 5.509 0.261 120.164 o
5 6 20 8.062 7.710 0.271 87.382 o
5 6 21 0.549 0.603 0.221 348.255 o
5 6 22 3.746 3.800 0.261 147.623 o
5 6 23 1.116 0.804 0.201 351.127 o
5 6 24 8.207 7.710 0.261 88.555 o
5 6 25 0.564 0.493 0.201 410.743 o
5 7 0 18.831 18.608 0.402 33.348 o
5 7 1 19.601 19.713 0.231 38.384 o
5 7 2 6.109 6.203 0.151 143.224 o
5 7 3 43.372 45.931 0.442 12.277 o
5 7 4 208.700 212.876 1.528 0.936 o
5 7 5 202.106 203.155 1.629 0.979 o
5 7 6 158.392 155.827 1.327 1.525 o
5 7 7 7.201 6.806 0.201 113.009 o
5 7 8 91.387 89.871 1.045 3.628 o
5 7 9 7.023 7.509 0.221 106.495 o
5 7 10 222.486 225.975 2.513 0.726 o
5 7 11 4.565 4.996 0.251 133.945 o
5 7 12 23.887 23.724 0.372 27.059 o
5 7 13 27.668 28.128 0.432 21.585 o
5 7 14 5.465 6.102 0.302 101.841 o
5 7 15 10.294 9.500 0.271 72.089 o
5 7 16 17.849 17.813 0.352 37.360 o
5 7 17 34.605 34.621 0.563 15.178 o
5 7 18 4.215 4.112 0.251 144.197 o
5 7 19 24.510 24.016 0.462 24.092 o
5 7 20 18.756 18.608 0.372 34.755 o
5 7 21 18.404 17.612 0.382 35.343 o
5 7 22 2.597 2.795 0.241 191.470 o
5 7 23 1.115 1.297 0.231 275.578 o
5 7 24 11.917 11.611 0.302 59.117 o
5 8 0 140.606 140.607 1.558 1.709 o
5 8 1 26.517 25.614 0.281 26.182 o
5 8 2 57.779 58.044 0.553 8.138 o
5 8 3 138.558 141.311 1.206 1.882 o
5 8 4 74.267 74.259 0.844 5.135 o
5 8 5 7.428 7.007 0.221 105.231 o
5 8 6 41.477 41.739 0.623 11.822 o
5 8 7 0.409 0.493 0.161 611.442 o
5 8 8 5.410 6.414 0.201 134.652 o
5 8 9 1.694 1.699 0.191 305.966 o
5 8 10 54.132 56.446 0.734 7.946 o
5 8 11 58.587 58.447 0.744 7.304 o
5 8 12 8.907 8.505 0.261 82.445 o
5 8 13 56.184 55.943 0.754 7.653 o
5 8 14 15.891 16.617 0.332 42.314 o
5 8 15 6.947 7.509 0.302 87.839 o
5 8 16 7.240 7.509 0.281 90.677 o
5 8 17 6.200 6.203 0.271 104.928 o
5 8 18 15.988 15.913 0.362 40.963 o
5 8 19 6.424 6.605 0.251 107.273 o
5 8 20 0.001 0.101 0.211 454.166 o
5 8 21 12.153 12.214 0.292 58.549 o
5 8 22 4.151 4.403 0.251 143.082 o
5 8 23 11.122 10.505 0.302 63.316 o
5 9 0 140.882 131.107 1.830 1.631 o
5 9 1 10.487 8.806 0.181 85.085 o
5 9 2 90.545 87.278 0.965 3.817 o
5 9 3 94.121 92.978 1.045 3.480 o
5 9 4 75.912 76.853 0.955 4.733 o
5 9 5 7.923 8.203 0.241 92.841 o
5 9 6 39.428 40.030 0.623 12.472 o
5 9 7 15.654 16.215 0.332 43.064 o
5 9 8 26.688 27.323 0.402 23.024 o
5 9 9 125.163 127.408 1.468 2.038 o
5 9 10 3.806 4.202 0.201 179.040 o
5 9 11 12.768 14.104 0.322 51.738 o
5 9 12 4.672 4.906 0.221 146.790 o
5 9 13 50.772 51.239 0.694 8.907 o
5 9 14 8.687 9.409 0.261 81.242 o
5 9 15 8.759 9.208 0.292 76.339 o
5 9 16 27.487 28.620 0.513 19.955 o
5 9 17 3.452 3.900 0.281 139.910 o
5 9 18 4.303 4.504 0.261 135.590 o
5 9 19 5.544 6.001 0.251 117.859 o
5 9 20 14.607 15.310 0.372 43.079 o
5 9 21 2.455 2.604 0.231 206.505 o
5 9 22 10.528 10.606 0.352 58.995 o
5 9 23 3.712 3.699 0.221 173.206 o
5 10 0 25.244 24.820 0.603 19.952 o
5 10 1 112.357 103.784 1.196 2.677 o
5 10 2 0.895 1.196 0.121 636.342 o
5 10 3 52.104 51.832 0.774 8.270 o
5 10 4 15.663 16.014 0.312 44.436 o
5 10 5 22.119 22.920 0.392 28.326 o
5 10 6 36.408 36.029 0.533 14.755 o
5 10 7 17.826 18.608 0.372 35.912 o
5 10 8 38.032 39.025 0.583 13.332 o
5 10 9 28.826 29.625 0.442 20.363 o
5 10 10 15.370 16.014 0.322 44.362 o
5 10 11 6.838 6.806 0.292 92.963 o
5 10 12 9.224 9.711 0.271 76.297 o
5 10 13 27.851 28.419 0.462 20.814 o
5 10 14 12.993 13.611 0.362 48.426 o
5 10 15 38.627 40.834 0.643 12.372 o
5 10 16 13.222 14.617 0.372 46.179 o
5 10 17 1.152 1.598 0.221 284.203 o
5 10 18 4.845 5.408 0.292 112.866 o
5 10 19 0.424 0.493 0.251 288.838 o
5 10 20 0.802 0.804 0.261 248.538 o
5 10 21 19.308 18.819 0.382 33.550 o
5 10 22 4.154 4.403 0.251 143.037 o
5 10 23 1.414 1.397 0.211 293.825 o
5 11 0 88.032 83.367 1.407 3.317 o
5 11 1 36.792 34.833 0.503 15.164 o
5 11 2 0.410 0.392 0.131 848.560 o
5 11 3 0.491 0.603 0.171 532.724 o
5 11 4 32.918 32.319 0.513 16.834 o
5 11 5 2.148 2.302 0.201 254.921 o
5 11 6 48.777 48.746 0.744 9.076 o
5 11 7 46.517 48.032 0.774 9.260 o
5 11 8 32.093 32.028 0.533 16.909 o
5 11 9 11.510 11.611 0.302 60.337 o
5 11 10 21.096 22.116 0.382 29.954 o
5 11 11 3.446 3.699 0.211 185.595 o
5 11 12 1.213 1.498 0.231 266.895 o
5 11 13 74.985 80.160 1.096 4.404 o
5 11 14 60.993 65.755 1.045 5.706 o
5 11 15 3.296 3.699 0.251 161.354 o
5 11 16 7.734 8.706 0.281 84.438 o
5 11 17 7.630 8.002 0.271 89.049 o
5 11 18 2.628 2.604 0.231 201.991 o
5 11 19 4.147 4.504 0.231 152.746 o
5 11 20 23.214 24.317 0.432 25.707 o
5 11 21 6.967 7.509 0.271 94.729 o
5 11 22 1.466 1.900 0.231 248.810 o
5 12 0 20.831 21.121 0.523 25.784 o
5 12 1 15.807 14.808 0.392 40.263 o
5 12 2 37.070 34.028 0.483 15.431 o
5 12 3 76.943 75.164 0.995 4.639 o
5 12 4 45.893 44.634 0.653 10.443 o
5 12 5 93.289 93.470 1.247 3.245 o
5 12 6 30.345 30.631 0.593 16.870 o
5 12 7 21.582 21.814 0.442 27.649 o
5 12 8 34.593 36.331 0.623 14.177 o
5 12 9 20.566 19.713 0.402 30.934 o
5 12 10 9.036 9.409 0.302 73.078 o
5 12 11 11.818 12.415 0.302 58.236 o
5 12 12 0.557 0.704 0.271 243.138 o
5 12 13 0.989 1.196 0.221 302.821 o
5 12 14 29.615 32.219 0.543 17.676 o
5 12 15 2.068 2.503 0.261 188.862 o
5 12 16 13.085 14.204 0.342 49.257 o
5 12 17 21.701 22.820 0.412 28.104 o
5 12 18 6.646 6.906 0.251 104.274 o
5 12 19 1.281 1.498 0.211 298.210 o
5 12 20 2.176 2.403 0.231 217.090 o
5 12 21 0.396 0.704 0.201 416.971 o
5 13 0 29.103 28.721 0.663 16.444 o
5 13 1 64.902 66.549 1.236 4.869 o
5 13 2 13.836 12.415 0.302 52.872 o
5 13 3 8.069 7.911 0.271 86.766 o
5 13 4 4.733 4.403 0.241 140.111 o
5 13 5 13.566 14.003 0.342 48.454 o
5 13 6 17.346 17.612 0.382 36.690 o
5 13 7 30.848 30.329 0.533 17.726 o
5 13 8 14.189 14.617 0.372 44.406 o
5 13 9 2.420 2.503 0.302 151.116 o
5 13 10 1.472 1.598 0.251 227.030 o
5 13 11 0.515 0.704 0.241 299.909 o
5 13 12 11.274 11.711 0.332 57.636 o
5 13 13 25.155 27.816 0.503 21.579 o
5 13 14 33.973 37.627 0.603 14.415 o
5 13 15 8.217 9.208 0.281 80.637 o
5 13 16 6.968 7.007 0.322 84.552 o
5 13 17 0.463 0.493 0.201 420.895 o
5 13 18 8.496 9.500 0.302 75.189 o
5 13 19 6.409 7.107 0.271 99.958 o
5 13 20 5.922 5.901 0.281 105.284 o
5 14 0 37.424 36.723 0.854 10.932 o
5 14 1 41.399 40.935 1.066 8.315 o
5 14 2 2.749 2.101 0.141 309.774 o
5 14 3 2.348 1.809 0.151 329.866 o
5 14 4 41.333 38.230 0.633 12.150 o
5 14 5 10.043 9.500 0.281 71.723 o
5 14 6 37.859 37.034 0.613 13.322 o
5 14 7 10.515 10.505 0.332 61.615 o
5 14 8 27.582 29.324 0.593 18.183 o
5 14 9 15.831 16.406 0.412 37.888 o
5 14 10 7.212 7.911 0.322 81.048 o
5 14 11 11.698 13.008 0.412 47.237 o
5 14 12 8.883 9.309 0.322 70.737 o
5 14 13 9.317 10.012 0.342 64.925 o
5 14 14 1.151 1.297 0.261 228.625 o
5 14 15 3.064 3.106 0.241 178.035 o
5 14 16 6.626 7.399 0.261 99.939 o
5 14 17 2.738 3.106 0.231 193.127 o
5 14 18 1.261 1.196 0.251 240.481 o
5 14 19 5.774 6.906 0.271 105.508 o
5 15 0 41.840 42.131 1.317 6.620 o
5 15 1 1.494 2.000 0.553 61.106 o
5 15 2 8.272 8.505 0.533 45.142 o
5 15 3 31.018 25.323 0.543 18.523 o
5 15 4 1.514 1.196 0.211 293.901 o
5 15 5 3.858 3.900 0.251 150.851 o
5 15 6 1.911 1.900 0.241 221.216 o
5 15 7 21.429 21.422 0.472 26.925 o
5 15 8 31.612 32.420 0.613 15.808 o
5 15 9 0.887 0.905 0.221 316.773 o
5 15 10 4.196 4.996 0.322 108.900 o
5 15 11 10.147 10.917 0.332 62.119 o
5 15 12 2.228 2.202 0.281 171.437 o
5 15 13 4.228 4.705 0.281 126.189 o
5 15 14 7.962 8.203 0.312 78.754 o
5 15 15 2.747 3.006 0.302 143.259 o
5 15 16 3.350 3.800 0.261 153.458 o
5 15 17 0.116 0.493 0.261 282.730 o
5 15 18 4.119 4.504 0.281 128.458 o
5 16 0 0.433 0.905 0.362 145.078 o
5 16 1 0.010 1.106 0.744 36.626 o
5 16 2 0.574 1.005 0.442 98.452 o
5 16 3 2.181 2.101 0.342 131.478 o
5 16 4 31.724 30.229 0.643 15.668 o
5 16 5 12.778 12.315 0.362 50.251 o
5 16 6 3.982 3.900 0.271 138.446 o
5 16 7 3.836 3.699 0.261 147.055 o
5 16 8 3.769 3.599 0.261 148.725 o
5 16 9 13.618 13.913 0.372 46.097 o
5 16 10 4.624 4.705 0.251 135.011 o
5 16 11 5.821 6.102 0.312 96.435 o
5 16 12 1.079 1.397 0.231 274.944 o
5 16 13 0.344 0.603 0.241 311.853 o
5 16 14 3.829 4.403 0.271 137.215 o
5 16 15 7.973 9.108 0.352 69.688 o
5 16 16 3.258 3.800 0.342 113.349 o
5 16 17 2.808 3.207 0.261 167.255 o
5 17 0 1.007 1.397 0.352 142.377 o
5 17 1 6.426 6.705 0.513 52.367 o
5 17 2 3.128 3.408 0.432 83.146 o
5 17 3 0.936 0.704 0.312 182.594 o
5 17 4 12.220 13.712 0.432 43.963 o
5 17 5 20.882 20.317 0.513 26.381 o
5 17 6 10.059 10.113 0.432 51.420 o
5 17 7 0.881 0.603 0.211 350.522 o
5 17 8 12.565 13.008 0.362 49.962 o
5 17 9 6.910 7.007 0.302 89.497 o
5 17 10 2.426 2.604 0.221 217.264 o
5 17 11 3.985 4.202 0.261 141.568 o
5 17 12 5.065 5.408 0.281 114.548 o
5 17 13 1.834 1.598 0.221 254.524 o
5 17 14 2.748 2.905 0.261 171.083 o
5 17 15 2.739 2.795 0.251 180.062 o
5 18 0 0.117 0.101 0.503 80.559 o
5 18 1 0.291 1.297 0.553 64.753 o
5 18 2 5.719 6.001 0.462 62.681 o
5 18 3 1.096 1.397 0.322 164.311 o
5 18 4 22.842 23.021 0.603 21.554 o
5 18 5 7.234 7.107 0.462 57.344 o
5 18 6 7.138 6.806 0.372 73.651 o
5 18 7 0.741 1.106 0.171 461.047 o
5 18 8 4.473 3.800 0.221 158.533 o
5 18 9 17.512 17.019 0.392 36.353 o
5 18 10 2.587 2.202 0.211 229.076 o
5 18 11 4.486 4.403 0.241 143.443 o
5 18 12 0.399 0.493 0.251 290.022 o
5 18 13 6.317 6.504 0.281 100.073 o
5 19 0 8.056 8.505 0.412 60.864 o
5 19 1 0.404 0.905 0.432 104.160 o
5 19 2 4.607 5.700 0.352 93.552 o
5 19 3 1.105 1.196 0.322 165.793 o
5 19 4 5.563 5.700 0.392 78.082 o
5 19 5 4.249 4.303 0.342 103.766 o
5 19 6 7.516 8.404 0.412 62.556 o
5 19 7 4.302 4.504 0.442 73.623 o
5 19 8 6.520 7.911 0.392 70.034 o
5 19 9 12.826 13.008 0.593 32.250 o
5 19 10 3.025 2.503 0.221 202.142 o
5 19 11 0.013 0.101 0.211 452.800 o
5 20 0 5.439 5.207 0.754 30.514 o
5 20 1 2.263 2.905 0.412 95.302 o
5 20 2 3.633 4.604 0.362 99.809 o
5 20 3 7.594 8.304 0.422 60.919 o
5 20 4 7.195 7.007 0.402 67.428 o
5 20 5 2.473 3.006 0.332 129.218 o
5 20 6 0.891 1.196 0.372 131.482 o
5 20 7 5.042 4.604 0.362 91.225 o
5 20 8 1.061 1.397 0.322 164.877 o
5 21 0 3.377 4.303 0.472 70.171 o
5 21 1 0.895 0.804 0.312 182.418 o
5 21 2 4.271 4.705 0.352 98.757 o
5 21 3 0.385 0.804 0.402 119.989 o
6 0 0 2.805 2.795 0.151 275.927 o
6 0 1 4.797 5.207 0.181 160.989 o
6 0 2 303.354 314.157 2.935 0.428 o
6 0 3 5.612 6.102 0.261 113.401 o
6 0 4 238.640 239.998 2.403 0.671 o
6 0 5 428.123 432.950 4.122 0.225 o
6 0 6 46.375 46.936 0.653 10.158 o
6 0 7 20.985 21.422 0.412 29.355 o
6 0 8 81.817 85.076 1.045 4.090 o
6 0 9 71.288 71.555 0.985 5.064 o
6 0 10 79.121 77.165 1.186 4.108 o
6 0 11 172.416 167.237 2.644 1.002 o
6 0 12 19.563 19.120 0.442 30.634 o
6 0 13 113.909 110.982 1.820 2.077 o
6 0 14 21.197 20.910 0.493 26.620 o
6 0 15 4.081 3.599 0.302 124.507 o
6 0 16 39.280 37.527 0.794 11.122 o
6 0 17 57.716 53.440 1.025 6.462 o
6 0 18 10.944 9.811 0.483 44.878 o
6 0 19 3.344 3.408 0.342 114.270 o
6 0 20 0.672 1.005 0.332 165.527 o
6 0 21 9.721 9.208 0.382 59.441 o
6 0 22 0.906 1.106 0.422 104.893 o
6 0 23 7.544 6.806 0.352 75.956 o
6 0 24 3.038 2.905 0.292 146.148 o
6 0 25 7.726 6.001 0.412 65.571 o
6 1 0 22.950 23.915 0.271 30.429 o
6 1 1 257.769 262.718 1.820 0.639 o
6 1 2 25.335 26.620 0.292 26.541 o
6 1 3 69.388 72.058 0.583 6.133 o
6 1 4 530.553 542.032 3.498 0.165 o
6 1 5 123.337 129.197 0.985 2.328 o
6 1 6 33.306 34.420 0.392 17.853 o
6 1 7 75.328 76.763 0.663 5.353 o
6 1 8 3.260 3.900 0.161 226.170 o
6 1 9 31.477 31.023 0.372 19.770 o
6 1 10 49.011 48.836 0.613 9.803 o
6 1 11 16.317 16.507 0.352 40.561 o
6 1 12 141.845 138.406 1.528 1.720 o
6 1 13 29.701 27.926 0.422 20.707 o
6 1 14 16.329 15.421 0.302 44.343 o
6 1 15 14.979 13.410 0.302 49.074 o
6 1 16 84.938 78.864 0.995 4.175 o
6 1 18 1.942 1.809 0.231 233.612 o
6 1 19 59.157 53.742 0.784 7.327 o
6 1 20 1.742 1.699 0.231 242.416 o
6 1 21 4.029 3.307 0.261 147.092 o
6 1 22 8.967 8.203 0.271 81.168 o
6 1 23 16.857 14.808 0.352 41.049 o
6 1 24 1.550 1.598 0.241 237.495 o
6 1 25 3.186 2.694 0.221 195.694 o
6 2 0 7.625 7.710 0.151 115.822 o
6 2 1 63.297 62.447 0.513 7.348 o
6 2 2 125.181 128.303 0.945 2.322 o
6 2 3 13.781 13.712 0.201 58.913 o
6 2 4 319.691 325.758 2.161 0.431 o
6 2 5 234.505 241.195 1.618 0.761 o
6 2 6 20.131 19.814 0.271 36.183 o
6 2 7 104.194 110.389 0.895 3.052 o
6 2 8 137.352 138.014 1.086 1.973 o
6 2 9 237.869 238.792 1.890 0.728 o
6 2 10 63.559 62.749 0.754 6.586 o
6 2 11 48.988 48.132 0.694 9.390 o
6 2 12 2.909 2.403 0.191 236.045 o
6 2 13 19.431 18.708 0.332 35.555 o
6 2 14 2.098 2.000 0.201 263.227 o
6 2 15 31.747 29.424 0.472 18.506 o
6 2 16 9.002 8.203 0.292 77.523 o
6 2 17 5.831 5.408 0.241 121.411 o
6 2 18 11.283 10.405 0.302 62.953 o
6 2 19 13.117 11.108 0.312 55.486 o
6 2 20 1.170 1.297 0.281 203.342 o
6 2 21 8.712 7.911 0.271 83.244 o
6 2 22 6.717 5.509 0.251 109.417 o
6 2 23 6.970 5.901 0.251 105.695 o
6 2 24 11.348 10.012 0.302 63.384 o
6 2 25 9.650 8.615 0.292 73.732 o
6 3 0 237.223 239.194 1.629 0.754 o
6 3 1 89.114 88.574 0.684 4.214 o
6 3 2 182.691 184.447 1.287 1.210 o
6 3 3 130.838 139.512 1.045 2.078 o
6 3 4 354.834 366.693 2.362 0.352 o
6 3 5 52.228 54.144 0.503 9.406 o
6 3 6 126.225 128.102 0.975 2.289 o
6 3 7 142.523 144.417 1.106 1.847 o
6 3 8 62.699 65.443 0.643 6.882 o
6 3 9 8.548 8.203 0.231 90.796 o
6 3 10 65.216 63.453 0.774 6.350 o
6 3 11 1.929 2.000 0.211 256.601 o
6 3 12 4.621 4.504 0.231 145.688 o
6 3 13 13.487 13.008 0.302 53.000 o
6 3 14 21.519 20.216 0.372 30.812 o
6 3 15 21.491 20.216 0.372 30.840 o
6 3 16 15.915 14.908 0.322 44.376 o
6 3 17 51.037 47.539 0.684 9.189 o
6 3 18 24.245 22.418 0.442 25.368 o
6 3 19 25.720 24.529 0.462 23.153 o
6 3 20 2.094 1.809 0.251 206.340 o
6 3 21 11.951 10.917 0.332 56.871 o
6 3 22 14.749 13.511 0.322 48.017 o
6 3 23 9.974 8.304 0.261 77.626 o
6 3 24 0.017 0.392 0.231 366.616 o
6 3 25 1.130 1.397 0.231 272.686 o
6 4 0 353.561 367.899 2.453 0.350 o
6 4 1 123.019 123.397 0.925 2.422 o
6 4 2 250.802 252.806 1.739 0.679 o
6 4 3 240.658 245.698 1.649 0.730 o
6 4 4 105.465 107.383 0.865 3.083 o
6 4 5 194.123 197.857 1.377 1.076 o
6 4 6 32.056 33.224 0.372 18.944 o
6 4 7 107.306 109.886 0.955 2.924 o
6 4 8 8.685 8.706 0.221 90.177 o
6 4 9 28.831 28.922 0.412 21.088 o
6 4 10 4.559 4.403 0.221 152.277 o
6 4 11 6.451 6.313 0.211 120.048 o
6 4 12 56.707 53.340 0.674 8.090 o
6 4 13 20.244 19.120 0.342 33.899 o
6 4 14 13.916 13.712 0.292 51.900 o
6 4 15 21.277 20.910 0.372 30.707 o
6 4 16 6.169 5.901 0.241 115.639 o
6 4 17 1.017 0.905 0.241 271.287 o
6 4 18 15.338 14.204 0.352 44.117 o
6 4 19 51.579 49.037 0.724 8.784 o
6 4 20 13.591 12.114 0.342 50.433 o
6 4 21 3.353 2.795 0.221 190.521 o
6 4 22 6.361 5.800 0.281 102.327 o
6 4 23 14.671 13.410 0.312 49.020 o
6 4 24 4.850 4.403 0.221 147.864 o
6 4 25 0.056 0.201 0.231 371.026 o
6 5 0 68.647 70.560 0.885 5.514 o
6 5 1 318.891 322.159 2.141 0.436 o
6 5 2 131.185 136.516 1.015 2.110 o
6 5 3 12.136 12.908 0.211 64.975 o
6 5 4 38.738 38.331 0.402 14.961 o
6 5 5 20.238 21.422 0.302 33.980 o
6 5 6 218.396 221.371 1.719 0.850 o
6 5 7 52.518 53.249 0.543 9.252 o
6 5 8 86.302 86.373 0.945 4.035 o
6 5 9 38.630 38.431 0.533 13.753 o
6 5 10 9.520 9.600 0.261 76.716 o
6 5 11 37.953 37.627 0.513 14.263 o
6 5 12 2.825 2.694 0.191 233.900 o
6 5 13 9.187 9.108 0.251 81.109 o
6 5 14 9.130 8.404 0.261 81.546 o
6 5 15 16.740 15.421 0.352 40.749 o
6 5 16 9.586 9.108 0.261 77.559 o
6 5 17 24.509 23.523 0.432 25.056 o
6 5 18 4.901 5.097 0.261 125.330 o
6 5 19 12.046 11.510 0.312 57.862 o
6 5 20 6.325 6.504 0.251 108.521 o
6 5 21 30.797 27.926 0.483 19.109 o
6 5 22 13.158 12.506 0.302 54.464 o
6 5 23 7.800 6.504 0.261 94.891 o
6 5 24 9.178 8.505 0.261 81.047 o
6 6 0 309.489 312.951 2.986 0.418 o
6 6 1 67.336 66.861 0.714 6.204 o
6 6 2 30.581 31.726 0.332 20.620 o
6 6 3 223.505 236.993 1.669 0.804 o
6 6 4 140.492 145.322 1.116 1.865 o
6 6 5 1.746 2.000 0.161 347.922 o
6 6 6 29.673 30.118 0.412 20.315 o
6 6 7 26.894 27.122 0.402 22.957 o
6 6 8 5.766 6.906 0.221 120.996 o
6 6 9 24.808 25.514 0.392 25.142 o
6 6 10 2.078 2.202 0.201 259.871 o
6 6 11 23.464 23.724 0.382 27.135 o
6 6 12 22.149 23.624 0.382 28.296 o
6 6 13 47.109 46.836 0.674 9.912 o
6 6 14 47.167 46.444 0.643 10.130 o
6 6 15 30.786 30.118 0.462 18.944 o
6 6 16 24.297 24.116 0.412 25.524 o
6 6 17 19.661 18.417 0.392 32.959 o
6 6 18 1.764 1.699 0.241 228.839 o
6 6 19 26.030 25.514 0.452 22.895 o
6 6 20 1.947 2.000 0.231 230.318 o
6 6 21 22.529 22.015 0.412 27.743 o
6 6 22 0.571 0.704 0.231 318.945 o
6 6 23 2.634 3.006 0.241 188.231 o
6 6 24 4.604 4.403 0.251 137.144 o
6 7 0 71.626 70.560 0.975 5.098 o
6 7 1 86.351 89.067 1.116 3.723 o
6 7 2 5.247 5.700 0.131 168.749 o
6 7 3 106.791 107.383 0.935 2.988 o
6 7 4 108.492 109.193 0.985 2.878 o
6 7 5 9.450 9.811 0.251 78.054 o
6 7 6 105.778 107.584 1.226 2.758 o
6 7 7 83.406 85.669 1.025 4.045 o
6 7 8 134.329 136.606 1.588 1.791 o
6 7 9 4.235 4.504 0.251 141.277 o
6 7 10 41.490 43.337 0.603 11.815 o
6 7 11 5.387 6.102 0.251 118.911 o
6 7 12 23.125 23.021 0.372 28.000 o
6 7 13 24.365 24.921 0.412 25.180 o
6 7 14 21.393 20.910 0.372 30.591 o
6 7 15 2.464 2.403 0.251 190.179 o
6 7 16 2.952 3.006 0.251 173.764 o
6 7 17 25.502 25.222 0.452 23.315 o
6 7 18 12.656 13.219 0.362 49.540 o
6 7 19 6.792 6.705 0.251 103.917 o
6 7 20 2.228 1.809 0.221 236.176 o
6 7 21 20.295 19.814 0.372 32.300 o
6 7 22 6.301 6.203 0.251 110.015 o
6 7 23 0.120 0.201 0.231 366.086 o
6 7 24 0.054 0.392 0.221 395.777 o
6 8 0 151.977 147.916 1.980 1.393 o
6 8 1 24.864 25.825 0.563 20.844 o
6 8 2 25.054 24.418 0.332 26.811 o
6 8 3 293.761 291.539 2.885 0.462 o
6 8 4 21.680 21.523 0.372 30.009 o
6 8 5 10.220 10.606 0.261 71.450 o
6 8 6 58.991 61.251 0.875 6.634 o
6 8 7 36.652 38.130 0.543 14.256 o
6 8 8 7.234 8.002 0.241 98.224 o
6 8 9 8.299 8.615 0.231 91.067 o
6 8 10 97.630 100.085 1.156 3.134 o
6 8 11 46.224 48.444 0.663 9.991 o
6 8 12 12.467 13.119 0.302 55.471 o
6 8 13 28.231 28.328 0.462 20.637 o
6 8 14 14.925 15.813 0.352 43.428 o
6 8 15 13.654 13.913 0.342 48.366 o
6 8 16 16.861 17.210 0.392 37.079 o
6 8 17 25.578 26.117 0.462 22.754 o
6 8 18 12.125 12.606 0.312 56.133 o
6 8 19 0.934 1.106 0.221 308.317 o
6 8 20 1.278 1.106 0.221 290.118 o
6 8 21 7.150 6.806 0.292 91.038 o
6 8 22 2.062 2.101 0.211 249.399 o
6 8 23 3.198 3.006 0.241 176.346 o
6 9 0 41.113 40.432 0.824 10.286 o
6 9 1 18.094 18.517 0.503 29.727 o
6 9 2 97.264 90.273 1.417 2.968 o
6 9 3 10.241 10.505 0.231 75.484 o
6 9 4 9.312 9.500 0.251 79.488 o
6 9 5 6.291 6.806 0.221 116.234 o
6 9 6 11.789 11.711 0.281 61.429 o
6 9 7 51.028 52.938 0.774 8.334 o
6 9 8 28.285 29.424 0.513 19.384 o
6 9 9 73.616 75.164 0.915 4.992 o
6 9 10 127.313 131.500 1.548 1.933 o
6 9 11 29.578 31.023 0.483 18.958 o
6 9 12 5.719 6.705 0.231 119.298 o
6 9 13 44.865 47.037 0.663 10.342 o
6 9 14 56.704 57.853 0.804 7.285 o
6 9 15 1.329 1.297 0.261 223.200 o
6 9 16 1.648 1.699 0.241 232.571 o
6 9 17 2.690 2.694 0.241 190.495 o
6 9 18 8.272 8.615 0.271 83.713 o
6 9 19 0.534 0.302 0.261 268.687 o
6 9 20 2.770 2.795 0.221 204.981 o
6 9 21 3.224 3.307 0.221 187.599 o
6 9 22 7.670 7.610 0.271 89.981 o
6 9 23 3.102 3.106 0.231 184.850 o
6 10 0 1.224 1.397 0.251 238.304 o
6 10 1 7.229 6.906 0.332 81.296 o
6 10 2 4.170 4.303 0.392 87.852 o
6 10 3 95.819 94.968 1.176 3.236 o
6 10 4 179.845 179.240 2.222 1.041 o
6 10 5 14.616 14.908 0.332 46.172 o
6 10 6 13.526 14.104 0.362 46.867 o
6 10 7 90.516 93.571 1.257 3.312 o
6 10 8 5.790 6.504 0.251 113.201 o
6 10 9 2.846 3.408 0.241 179.402 o
6 10 10 57.469 59.050 0.834 7.028 o
6 10 11 47.288 49.841 0.694 9.519 o
6 10 12 31.472 32.219 0.503 17.566 o
6 10 13 11.577 12.315 0.312 58.050 o
6 10 14 46.888 49.339 0.754 9.241 o
6 10 15 3.690 3.699 0.251 154.946 o
6 10 16 0.022 0.201 0.231 373.695 o
6 10 17 0.782 1.106 0.261 243.900 o
6 10 18 14.710 15.813 0.352 43.804 o
6 10 19 0.963 1.498 0.211 315.994 o
6 10 20 3.631 3.800 0.231 167.372 o
6 10 21 2.179 2.905 0.241 200.177 o
6 10 22 2.646 2.795 0.221 208.325 o
6 11 0 75.785 74.360 1.307 4.050 o
6 11 1 51.873 51.641 0.995 7.173 o
6 11 2 2.278 2.000 0.372 115.151 o
6 11 3 61.587 58.245 0.754 6.977 o
6 11 4 4.270 4.202 0.201 169.712 o
6 11 5 8.738 8.304 0.281 80.297 o
6 11 6 11.476 11.611 0.322 58.288 o
6 11 7 14.196 14.908 0.362 44.849 o
6 11 8 14.675 15.612 0.362 43.377 o
6 11 9 3.637 4.112 0.241 158.420 o
6 11 10 53.065 54.647 0.834 7.697 o
6 11 11 5.463 5.609 0.261 117.058 o
6 11 12 11.531 11.902 0.322 57.721 o
6 11 13 0.303 0.493 0.221 370.654 o
6 11 14 0.787 1.106 0.221 316.761 o
6 11 15 0.997 1.598 0.231 274.113 o
6 11 16 17.634 19.221 0.392 34.834 o
6 11 17 7.518 8.102 0.312 81.124 o
6 11 18 7.680 7.710 0.271 89.620 o
6 11 19 2.178 2.403 0.221 227.990 o
6 11 20 3.351 3.699 0.231 173.602 o
6 11 21 1.486 1.498 0.211 287.670 o
6 12 0 30.287 30.922 0.724 14.754 o
6 12 1 64.925 68.358 1.236 4.823 o
6 12 2 18.926 18.517 0.493 29.427 o
6 12 3 12.647 10.505 0.251 63.654 o
6 12 4 70.721 68.258 0.915 5.376 o
6 12 5 21.189 20.417 0.422 29.275 o
6 12 6 0.900 1.005 0.191 386.444 o
6 12 7 25.479 25.413 0.472 22.788 o
6 12 8 68.218 70.660 1.066 5.058 o
6 12 9 20.171 22.015 0.483 27.331 o
6 12 10 25.007 26.117 0.493 22.377 o
6 12 11 4.228 5.308 0.352 97.094 o
6 12 12 5.077 5.700 0.281 113.136 o
6 12 13 2.306 3.006 0.261 178.593 o
6 12 14 6.422 7.198 0.261 102.194 o
6 12 15 6.166 6.504 0.251 109.877 o
6 12 16 19.090 21.422 0.392 31.955 o
6 12 17 5.633 5.308 0.322 97.362 o
6 12 18 6.182 6.414 0.281 101.385 o
6 12 19 14.642 15.813 0.372 42.598 o
6 12 20 3.059 3.207 0.221 192.592 o
6 13 0 14.529 14.717 0.452 38.308 o
6 13 1 1.293 1.196 0.281 201.587 o
6 13 2 10.778 10.807 0.392 53.489 o
6 13 3 15.640 15.210 0.483 34.812 o
6 13 4 12.954 11.802 0.281 57.775 o
6 13 5 15.802 14.516 0.332 44.312 o
6 13 6 8.302 8.203 0.281 82.764 o
6 13 7 9.353 9.309 0.292 73.518 o
6 13 8 8.441 8.615 0.292 79.196 o
6 13 9 2.465 2.694 0.251 186.918 o
6 13 10 8.011 8.907 0.342 71.623 o
6 13 11 1.336 1.397 0.271 209.392 o
6 13 12 12.392 13.219 0.372 49.220 o
6 13 13 10.410 11.510 0.352 58.060 o
6 13 14 14.934 15.813 0.452 37.069 o
6 13 15 10.149 10.706 0.312 65.003 o
6 13 16 17.793 18.708 0.372 35.891 o
6 13 18 1.288 1.397 0.201 319.932 o
6 13 19 3.880 4.303 0.281 132.286 o
6 14 0 8.022 8.102 0.372 67.958 o
6 14 1 20.565 19.713 0.513 26.840 o
6 14 2 15.177 14.416 0.452 37.654 o
6 14 3 43.166 43.438 0.925 8.984 o
6 14 4 34.129 32.631 0.854 11.902 o
6 14 5 64.410 60.547 0.905 6.115 o
6 14 6 0.869 0.905 0.181 424.162 o
6 14 7 5.157 5.097 0.261 122.633 o
6 14 8 9.775 9.912 0.342 63.588 o
6 14 9 18.994 19.613 0.452 30.531 o
6 14 10 12.505 12.908 0.382 48.426 o
6 14 11 17.478 17.311 0.412 35.205 o
6 14 12 1.155 1.196 0.261 230.058 o
6 14 13 0.056 0.493 0.271 265.680 o
6 14 14 0.782 1.106 0.241 277.214 o
6 14 15 0.147 0.101 0.221 400.567 o
6 14 16 22.503 23.312 0.513 24.237 o
6 14 17 1.172 1.397 0.231 270.838 o
6 14 18 1.146 1.397 0.251 240.961 o
6 15 0 98.257 96.576 1.870 2.374 o
6 15 1 4.629 4.202 0.362 94.811 o
6 15 2 2.941 2.503 0.342 121.868 o
6 15 3 9.101 9.500 0.493 47.246 o
6 15 4 0.258 0.392 0.332 177.800 o
6 15 5 7.952 6.605 0.261 93.566 o
6 15 6 13.244 12.908 0.342 50.321 o
6 15 7 5.475 5.207 0.271 115.304 o
6 15 8 18.429 18.115 0.432 32.718 o
6 15 9 0.062 0.201 0.211 441.464 o
6 15 10 3.364 3.408 0.251 162.660 o
6 15 11 0.875 0.804 0.241 279.827 o
6 15 12 2.752 2.795 0.241 187.968 o
6 15 13 15.848 17.512 0.412 37.130 o
6 15 14 9.974 10.304 0.332 63.648 o
6 15 15 1.975 2.503 0.251 200.543 o
6 15 16 0.520 0.493 0.241 305.208 o
6 15 17 0.917 0.804 0.251 260.435 o
6 16 0 0.735 0.804 0.312 185.588 o
6 16 1 14.237 13.310 0.452 39.669 o
6 16 2 2.536 2.694 0.342 124.835 o
6 16 3 5.540 5.509 0.472 62.055 o
6 16 4 1.535 2.302 0.342 137.516 o
6 16 5 5.283 5.901 0.372 83.798 o
6 16 6 5.751 4.996 0.231 128.114 o
6 16 7 0.492 0.302 0.191 466.116 o
6 16 8 14.302 13.611 0.352 46.600 o
6 16 9 23.871 23.624 0.483 24.103 o
6 16 10 0.805 1.005 0.191 394.928 o
6 16 11 1.618 1.598 0.201 295.482 o
6 16 12 1.363 1.598 0.231 258.635 o
6 16 13 2.167 2.403 0.271 179.015 o
6 16 14 1.030 0.804 0.231 291.315 o
6 16 15 2.407 3.006 0.251 184.805 o
6 16 16 10.066 11.802 0.382 55.125 o
6 17 0 3.913 3.900 0.332 111.707 o
6 17 1 5.578 5.408 0.342 91.596 o
6 17 2 0.414 0.804 0.332 171.454 o
6 17 3 9.833 10.113 0.523 42.590 o
6 17 4 4.725 5.308 0.352 94.019 o
6 17 5 3.409 4.011 0.332 115.496 o
6 17 6 3.769 3.800 0.362 101.585 o
6 17 7 8.002 8.806 0.392 63.632 o
6 17 8 12.727 12.606 0.402 46.555 o
6 17 9 2.689 2.403 0.221 212.594 o
6 17 10 5.041 4.604 0.241 134.884 o
6 17 11 0.583 0.905 0.201 389.879 o
6 17 12 2.559 2.795 0.231 201.324 o
6 17 13 2.053 2.000 0.241 215.579 o
6 17 14 1.905 2.101 0.281 178.458 o
6 18 0 0.083 0.101 0.312 207.870 o
6 18 1 1.616 1.598 0.312 162.675 o
6 18 2 13.730 13.310 0.452 40.392 o
6 18 4 4.345 5.097 0.352 97.019 o
6 18 5 0.692 0.804 0.312 186.437 o
6 18 6 9.054 8.706 0.452 52.723 o
6 18 7 0.259 0.101 0.292 231.500 o
6 18 8 9.855 12.013 0.452 47.807 o
6 18 9 7.793 7.811 0.312 80.495 o
6 18 10 1.074 0.704 0.161 479.814 o
6 18 11 10.817 10.606 0.342 59.359 o
6 18 12 0.628 0.804 0.221 336.060 o
6 19 1 1.487 1.196 0.342 144.727 o
6 19 2 2.701 2.000 0.493 71.268 o
6 19 3 2.656 2.905 0.342 122.664 o
6 19 4 4.359 4.996 0.362 94.051 o
6 19 5 1.653 2.202 0.372 119.579 o
6 19 6 1.445 1.699 0.342 142.146 o
6 19 7 0.825 1.106 0.332 162.331 o
6 19 8 9.540 11.108 0.442 50.354 o
6 19 9 2.686 2.905 0.342 122.378 o
6 19 10 3.110 3.207 0.342 117.150 o
6 20 0 3.464 3.900 0.362 103.330 o
6 20 1 4.740 6.001 0.392 81.022 o
6 20 2 2.431 2.604 0.865 25.864 o
6 20 3 4.098 4.906 0.372 92.702 o
6 20 4 4.282 4.805 0.352 98.354 o
6 20 5 4.116 4.805 0.392 86.848 o
6 20 6 2.690 2.604 0.362 114.041 o
6 20 7 4.498 5.408 0.432 73.579 o
7 0 0 201.201 204.161 2.021 0.918 o
7 0 1 4.455 4.805 0.231 145.908 o
7 0 2 170.298 176.043 1.779 1.217 o
7 0 3 32.351 32.832 0.483 17.384 o
7 0 4 14.303 15.310 0.372 43.600 o
7 0 5 127.582 133.601 1.438 1.976 o
7 0 6 29.236 28.922 0.472 19.792 o
7 0 7 10.693 11.410 0.312 62.060 o
7 0 8 74.868 74.862 1.136 4.445 o
7 0 9 333.031 317.857 3.900 0.344 o
7 0 10 11.039 12.013 0.382 52.550 o
7 0 11 0.192 0.302 0.261 283.618 o
7 0 12 81.957 79.266 1.347 3.666 o
7 0 13 19.753 19.221 0.523 27.267 o
7 0 14 54.871 53.249 1.015 6.745 o
7 0 15 30.331 28.520 0.704 15.406 o
7 0 16 0.043 0.101 0.392 132.502 o
7 0 17 13.077 12.506 0.493 38.931 o
7 0 18 19.659 17.723 0.543 27.130 o
7 0 19 3.720 3.307 0.332 115.847 o
7 0 20 1.673 1.297 0.302 172.711 o
7 0 21 9.864 8.203 0.372 61.839 o
7 0 22 3.757 3.408 0.392 92.444 o
7 0 23 8.866 8.203 0.372 64.953 o
7 0 24 7.619 6.605 0.342 78.081 o
7 1 0 101.248 101.985 0.804 3.347 o
7 1 1 19.659 21.322 0.261 36.143 o
7 1 2 114.681 119.497 0.925 2.645 o
7 1 3 113.780 115.486 0.885 2.739 o
7 1 4 180.447 186.749 1.307 1.214 o
7 1 5 78.733 81.769 0.684 4.944 o
7 1 6 47.979 51.540 0.493 10.411 o
7 1 7 14.940 15.009 0.251 50.725 o
7 1 8 93.230 91.168 0.945 3.668 o
7 1 9 37.926 35.928 0.483 14.841 o
7 1 10 13.277 13.219 0.302 53.258 o
7 1 11 43.502 42.935 0.563 11.739 o
7 1 12 45.955 43.940 0.583 10.982 o
7 1 13 20.817 19.221 0.352 32.803 o
7 1 14 6.659 6.001 0.231 113.622 o
7 1 15 44.516 42.432 0.603 11.275 o
7 1 16 29.027 27.615 0.442 20.786 o
7 1 17 3.484 3.006 0.221 185.174 o
7 1 18 13.780 12.415 0.332 50.517 o
7 1 19 1.946 1.699 0.241 223.178 o
7 1 20 2.615 2.202 0.231 207.622 o
7 1 21 7.097 6.605 0.251 101.957 o
7 1 22 0.148 0.201 0.201 473.494 o
7 1 23 11.074 10.113 0.302 64.127 o
7 1 24 7.964 7.107 0.261 91.882 o
7 1 25 5.444 4.906 0.231 132.248 o
7 2 0 25.817 26.419 0.312 25.830 o
7 2 1 135.321 141.613 1.045 1.992 o
7 2 2 92.376 96.677 0.764 3.805 o
7 2 3 84.468 84.764 0.684 4.540 o
7 2 4 75.763 78.170 0.653 5.295 o
7 2 5 216.914 222.577 1.548 0.874 o
7 2 6 134.998 138.617 1.066 2.012 o
7 2 7 189.329 192.550 1.518 1.097 o
7 2 8 203.570 197.154 1.890 0.945 o
7 2 9 40.202 39.537 0.533 13.180 o
7 2 10 5.908 5.800 0.231 122.004 o
7 2 11 117.148 116.802 1.337 2.340 o
7 2 12 10.190 9.811 0.251 74.623 o
7 2 13 20.565 19.120 0.352 33.144 o
7 2 14 56.602 53.541 0.714 7.917 o
7 2 15 12.143 12.013 0.281 59.861 o
7 2 16 33.989 32.129 0.493 16.744 o
7 2 17 4.260 4.403 0.241 146.629 o
7 2 18 32.644 30.017 0.493 17.688 o
7 2 19 10.484 9.309 0.312 66.266 o
7 2 20 5.261 4.604 0.261 124.115 o
7 2 21 13.601 11.209 0.292 55.892 o
7 2 22 2.385 2.101 0.211 237.603 o
7 2 23 10.512 9.208 0.281 70.419 o
7 2 24 3.808 3.106 0.241 164.047 o
7 2 25 0.062 0.302 0.241 337.976 o
7 3 0 181.035 181.542 1.267 1.236 o
7 3 1 459.220 459.972 2.945 0.221 o
7 3 2 365.409 369.487 2.483 0.336 o
7 3 3 75.197 74.551 0.653 5.456 o
7 3 4 2.298 2.503 0.151 311.019 o
7 3 5 69.366 71.153 0.623 6.084 o
7 3 6 125.223 128.303 1.076 2.253 o
7 3 7 24.002 24.619 0.332 27.615 o
7 3 8 39.509 38.331 0.493 13.903 o
7 3 9 89.165 85.076 0.995 3.871 o
7 3 10 43.579 43.136 0.633 11.164 o
7 3 11 15.111 14.617 0.292 48.179 o
7 3 12 3.427 3.207 0.201 199.423 o
7 3 13 1.530 1.598 0.191 318.585 o
7 3 14 0.439 0.493 0.191 460.856 o
7 3 15 19.312 18.115 0.342 35.669 o
7 3 16 16.163 14.808 0.322 44.018 o
7 3 17 18.696 17.311 0.382 35.168 o
7 3 18 3.100 2.604 0.231 190.526 o
7 3 19 32.016 28.721 0.483 18.384 o
7 3 20 4.161 4.202 0.231 154.891 o
7 3 21 1.587 1.297 0.271 204.258 o
7 3 22 1.382 1.498 0.211 292.930 o
7 3 23 4.278 3.106 0.211 174.279 o
7 3 24 1.801 2.101 0.211 259.744 o
7 4 0 52.683 53.842 0.452 9.567 o
7 4 1 398.090 401.224 2.734 0.285 o
7 4 2 23.573 24.619 0.302 28.739 o
7 4 3 71.922 73.857 0.643 5.736 o
7 4 4 11.997 12.908 0.231 63.673 o
7 4 5 142.438 149.323 1.136 1.805 o
7 4 6 8.095 8.203 0.201 99.665 o
7 4 7 30.254 30.721 0.422 19.702 o
7 4 8 47.391 47.137 0.633 10.096 o
7 4 9 68.067 69.856 0.915 5.496 o
7 4 10 12.793 13.008 0.292 55.645 o
7 4 11 98.977 97.582 1.146 3.142 o
7 4 12 11.820 12.214 0.302 58.520 o
7 4 13 72.664 68.449 0.865 5.371 o
7 4 14 49.631 45.830 0.643 9.771 o
7 4 15 18.509 17.311 0.342 37.272 o
7 4 16 12.764 11.410 0.292 57.944 o
7 4 17 13.999 12.908 0.332 49.489 o
7 4 18 12.492 10.807 0.312 57.596 o
7 4 19 0.177 0.201 0.271 266.702 o
7 4 20 1.095 1.196 0.221 297.189 o
7 4 21 9.304 8.404 0.271 78.998 o
7 4 22 1.607 1.397 0.271 202.518 o
7 4 23 13.375 11.611 0.302 55.063 o
7 4 24 9.571 8.203 0.271 78.197 o
7 5 0 108.726 106.890 1.106 2.802 o
7 5 1 35.701 35.526 0.352 17.059 o
7 5 2 122.150 125.599 0.965 2.396 o
7 5 3 37.311 38.834 0.402 15.356 o
7 5 4 104.983 107.986 0.965 3.005 o
7 5 5 142.035 146.116 1.397 1.729 o
7 5 6 25.117 24.820 0.382 25.412 o
7 5 7 89.088 90.876 1.025 3.721 o
7 5 8 45.250 47.137 0.653 10.335 o
7 5 9 19.883 20.216 0.332 34.058 o
7 5 10 52.448 54.144 0.694 8.485 o
7 5 11 21.245 21.714 0.372 30.340 o
7 5 12 6.828 6.806 0.221 111.221 o
7 5 13 9.844 9.811 0.281 71.903 o
7 5 14 38.179 37.527 0.543 13.905 o
7 5 15 17.274 16.919 0.342 39.325 o
7 5 16 16.751 15.712 0.352 40.504 o
7 5 17 14.539 13.611 0.372 44.679 o
7 5 18 15.079 13.812 0.342 45.638 o
7 5 19 17.431 16.718 0.352 38.724 o
7 5 20 2.497 2.101 0.231 212.226 o
7 5 21 1.718 2.202 0.231 234.538 o
7 5 22 13.255 11.611 0.292 56.285 o
7 5 23 4.343 4.011 0.281 128.709 o
7 5 24 2.478 2.503 0.231 207.252 o
7 6 0 234.285 235.786 2.393 0.691 o
7 6 1 46.839 46.936 0.593 10.466 o
7 6 2 17.899 19.120 0.251 40.806 o
7 6 3 54.433 54.647 0.553 8.819 o
7 6 4 76.753 77.366 0.854 4.877 o
7 6 5 45.489 46.031 0.623 10.597 o
7 6 6 32.302 33.325 0.523 16.734 o
7 6 7 151.322 155.023 1.830 1.425 o
7 6 8 27.618 27.816 0.372 22.877 o
7 6 9 8.434 8.706 0.251 86.269 o
7 6 10 20.951 21.422 0.372 30.777 o
7 6 11 131.698 133.208 1.528 1.875 o
7 6 12 36.348 36.129 0.513 14.985 o
7 6 13 1.962 2.101 0.231 228.204 o
7 6 14 27.943 27.715 0.462 20.952 o
7 6 15 26.864 25.323 0.422 23.116 o
7 6 16 7.883 8.304 0.292 82.749 o
7 6 17 34.104 33.425 0.543 15.799 o
7 6 18 12.253 11.711 0.322 56.013 o
7 6 19 38.533 37.135 0.563 13.655 o
7 6 20 10.546 9.600 0.281 69.514 o
7 6 21 3.388 3.307 0.221 183.965 o
7 6 22 1.471 1.196 0.211 296.123 o
7 6 23 2.154 2.101 0.201 258.780 o
7 6 24 4.236 3.800 0.251 146.084 o
7 7 0 112.891 111.887 1.588 2.266 o
7 7 1 6.832 7.198 0.342 80.335 o
7 7 2 22.460 22.619 0.322 30.246 o
7 7 3 143.679 142.015 1.578 1.658 o
7 7 4 63.542 65.956 0.824 6.229 o
7 7 5 22.744 23.021 0.412 27.151 o
7 7 6 47.210 50.334 0.734 9.248 o
7 7 7 7.560 7.610 0.241 97.300 o
7 7 8 58.132 60.055 0.774 7.152 o
7 7 9 13.836 14.617 0.281 51.762 o
7 7 10 74.099 75.556 0.935 4.909 o
7 7 11 20.364 20.518 0.362 32.218 o
7 7 12 22.262 21.814 0.382 29.005 o
7 7 13 2.225 2.202 0.231 218.596 o
7 7 14 1.037 1.106 0.201 346.023 o
7 7 15 7.684 8.203 0.281 86.084 o
7 7 16 12.756 12.807 0.362 49.765 o
7 7 17 9.847 10.012 0.302 68.670 o
7 7 18 5.418 6.001 0.251 119.100 o
7 7 19 7.886 7.509 0.281 86.900 o
7 7 20 16.232 15.511 0.342 42.081 o
7 7 21 1.532 1.005 0.201 317.036 o
7 7 22 2.507 2.101 0.251 192.642 o
7 7 23 6.537 6.001 0.251 108.853 o
7 8 0 103.442 101.080 1.679 2.440 o
7 8 1 36.610 36.331 0.764 12.064 o
7 8 2 0.354 0.603 0.281 235.989 o
7 8 3 86.542 88.574 1.015 3.876 o
7 8 4 27.157 28.027 0.462 21.293 o
7 8 5 13.016 13.310 0.281 55.506 o
7 8 6 30.626 31.224 0.462 18.765 o
7 8 7 32.243 33.827 0.523 16.662 o
7 8 8 7.428 7.298 0.251 97.038 o
7 8 9 70.269 71.756 1.076 4.890 o
7 8 10 1.967 2.503 0.211 245.423 o
7 8 11 19.301 20.417 0.382 32.663 o
7 8 12 22.361 23.111 0.412 27.428 o
7 8 13 1.937 1.809 0.251 210.505 o
7 8 14 23.373 24.217 0.432 25.627 o
7 8 15 5.742 5.901 0.271 109.890 o
7 8 16 19.835 20.518 0.402 31.264 o
7 8 17 11.588 11.802 0.362 53.561 o
7 8 18 6.634 6.504 0.261 103.224 o
7 8 19 6.346 6.504 0.261 105.475 o
7 8 20 6.432 6.414 0.271 102.336 o
7 8 21 1.913 1.699 0.201 278.289 o
7 8 22 7.747 7.610 0.251 93.828 o
7 8 23 7.125 7.509 0.261 96.052 o
7 9 0 50.514 52.244 0.995 7.271 o
7 9 1 7.631 7.509 0.342 76.040 o
7 9 2 2.136 2.503 0.292 162.599 o
7 9 3 63.060 63.352 0.794 6.474 o
7 9 4 6.007 6.806 0.221 119.039 o
7 9 5 4.102 4.504 0.211 164.380 o
7 9 6 16.463 16.507 0.352 40.335 o
7 9 7 17.234 17.411 0.362 37.995 o
7 9 8 49.204 49.741 0.764 8.831 o
7 9 9 3.017 3.006 0.251 172.526 o
7 9 10 31.660 33.124 0.513 17.162 o
7 9 11 68.072 71.555 1.086 4.988 o
7 9 12 14.066 14.908 0.322 47.985 o
7 9 13 6.059 6.203 0.241 115.257 o
7 9 14 1.153 1.397 0.261 227.005 o
7 9 15 7.734 8.304 0.281 85.530 o
7 9 16 40.323 42.231 0.643 11.843 o
7 9 17 4.294 4.504 0.251 140.495 o
7 9 18 18.365 19.221 0.372 34.857 o
7 9 19 3.005 2.694 0.221 200.200 o
7 9 20 8.421 8.706 0.281 80.875 o
7 9 21 2.877 3.106 0.231 189.887 o
7 9 22 5.834 6.102 0.251 114.632 o
7 10 0 37.367 37.034 0.754 11.942 o
7 10 1 4.848 4.996 0.342 97.335 o
7 10 2 26.630 26.419 0.603 18.983 o
7 10 3 7.282 7.007 0.372 72.694 o
7 10 4 101.936 100.678 1.216 2.946 o
7 10 5 6.703 6.504 0.231 110.949 o
7 10 6 9.484 9.500 0.271 75.596 o
7 10 7 6.586 7.007 0.261 101.682 o
7 10 8 6.875 7.298 0.271 96.048 o
7 10 9 43.001 44.242 0.704 10.624 o
7 10 10 34.408 35.727 0.613 14.439 o
7 10 11 0.070 0.302 0.201 477.059 o
7 10 12 3.760 4.112 0.231 162.310 o
7 10 13 0.189 0.493 0.211 413.070 o
7 10 14 22.887 24.317 0.583 21.739 o
7 10 15 5.211 5.901 0.281 111.099 o
7 10 16 1.786 2.101 0.221 246.759 o
7 10 17 14.697 15.511 0.342 44.767 o
7 10 18 12.167 13.119 0.352 51.624 o
7 10 19 11.751 12.506 0.312 57.294 o
7 10 20 2.792 2.905 0.231 194.208 o
7 10 21 0.703 1.005 0.211 348.856 o
7 11 0 20.639 19.412 0.493 27.629 o
7 11 1 38.483 37.828 0.794 11.240 o
7 11 2 3.332 3.498 0.392 94.597 o
7 11 3 16.784 16.617 0.533 30.342 o
7 11 4 76.200 70.560 0.875 5.064 o
7 11 5 7.472 7.509 0.251 96.004 o
7 11 6 70.754 72.460 1.096 4.796 o
7 11 7 17.178 17.612 0.392 36.401 o
7 11 8 5.956 6.203 0.281 103.860 o
7 11 9 11.891 12.114 0.332 55.442 o
7 11 10 2.599 2.905 0.231 198.914 o
7 11 11 0.707 1.106 0.231 300.144 o
7 11 12 31.943 33.124 0.613 15.586 o
7 11 13 3.603 3.900 0.251 154.743 o
7 11 14 53.307 55.943 0.814 7.696 o
7 11 15 5.342 5.509 0.261 118.713 o
7 11 16 1.088 1.005 0.221 302.590 o
7 11 17 7.796 8.304 0.271 87.207 o
7 11 18 5.208 5.609 0.281 112.387 o
7 11 19 7.300 7.509 0.261 94.878 o
7 11 20 0.754 1.196 0.211 338.736 o
7 11 21 10.311 11.802 0.312 62.653 o
7 12 0 92.383 94.777 1.860 2.498 o
7 12 1 6.871 8.102 0.422 63.278 o
7 12 2 28.830 29.324 0.744 15.068 o
7 12 3 50.475 50.947 1.096 6.822 o
7 12 4 13.734 14.003 0.472 38.498 o
7 12 5 31.980 30.118 0.472 18.253 o
7 12 6 24.118 23.423 0.432 25.372 o
7 12 7 8.443 8.505 0.281 81.267 o
7 12 8 33.151 33.224 0.623 15.050 o
7 12 9 0.303 0.101 0.211 421.243 o
7 12 10 29.244 30.430 0.593 17.316 o
7 12 11 0.921 1.297 0.221 303.761 o
7 12 12 3.930 4.504 0.312 117.220 o
7 12 13 13.712 15.009 0.382 44.177 o
7 12 14 5.099 5.408 0.312 103.888 o
7 12 15 4.418 4.504 0.302 116.879 o
7 12 16 8.514 9.007 0.302 76.200 o
7 12 17 2.541 3.106 0.221 206.945 o
7 12 18 7.056 7.710 0.271 93.498 o
7 12 19 2.785 3.106 0.231 192.012 o
7 12 20 0.404 0.905 0.241 300.447 o
7 13 0 18.917 18.608 0.503 28.979 o
7 13 1 12.418 12.707 0.432 44.477 o
7 13 2 3.490 3.800 0.332 115.707 o
7 13 3 16.796 16.919 0.563 28.798 o
7 13 4 52.401 51.540 1.066 6.787 o
7 13 5 11.696 11.209 0.362 54.018 o
7 13 6 45.432 43.136 0.674 10.515 o
7 13 7 3.766 3.498 0.241 161.383 o
7 13 8 2.850 3.106 0.241 182.463 o
7 13 9 10.592 11.309 0.362 56.689 o
7 13 10 1.518 2.503 0.281 182.150 o
7 13 11 8.823 9.007 0.332 69.964 o
7 13 12 3.417 3.498 0.281 142.977 o
7 13 13 8.641 9.007 0.332 70.657 o
7 13 14 23.119 25.021 0.513 23.314 o
7 13 15 0.301 0.603 0.231 338.926 o
7 13 16 5.169 5.700 0.312 102.305 o
7 13 17 3.637 3.498 0.271 145.644 o
7 13 18 4.340 4.403 0.271 131.101 o
7 13 19 2.934 3.307 0.261 164.186 o
7 14 0 9.082 8.102 0.372 64.419 o
7 14 1 14.066 14.315 0.462 38.531 o
7 14 2 6.304 6.001 0.372 78.826 o
7 14 3 17.813 17.411 0.583 26.973 o
7 14 4 21.250 21.714 0.674 20.687 o
7 14 5 2.955 3.006 0.352 114.766 o
7 14 6 37.457 35.526 0.784 11.758 o
7 14 7 10.204 9.409 0.312 67.083 o
7 14 8 1.870 2.403 0.231 226.338 o
7 14 9 20.399 20.317 0.442 29.305 o
7 14 10 23.224 24.116 0.483 24.366 o
7 14 11 6.583 7.107 0.292 93.618 o
7 14 12 1.558 1.699 0.221 263.720 o
7 14 13 2.936 3.307 0.271 157.393 o
7 14 14 0.695 0.603 0.211 364.336 o
7 14 15 2.706 2.905 0.241 187.745 o
7 14 16 16.869 18.015 0.472 32.514 o
7 14 17 0.077 0.201 0.231 369.347 o
7 14 18 0.451 0.493 0.231 332.769 o
7 15 0 12.250 12.606 0.452 43.170 o
7 15 1 11.607 11.902 0.452 44.801 o
7 15 2 5.273 5.408 0.382 82.472 o
7 15 3 10.559 11.008 0.442 48.442 o
7 15 4 26.865 26.419 0.724 16.457 o
7 15 5 2.726 2.302 0.372 110.421 o
7 15 6 7.663 8.102 0.402 64.171 o
7 15 7 8.244 7.007 0.271 88.366 o
7 15 8 9.196 8.907 0.281 76.683 o
7 15 9 8.671 8.203 0.271 82.693 o
7 15 10 1.907 2.000 0.231 231.613 o
7 15 11 17.433 18.015 0.432 33.862 o
7 15 12 0.362 0.493 0.221 366.051 o
7 15 13 7.232 7.710 0.332 79.372 o
7 15 14 6.126 6.001 0.281 103.328 o
7 15 15 3.842 4.011 0.241 155.909 o
7 15 16 5.984 6.504 0.281 102.513 o
7 16 0 5.021 4.996 0.372 87.403 o
7 16 1 4.875 5.097 0.372 87.907 o
7 16 2 0.806 1.106 0.322 171.556 o
7 16 3 12.279 12.506 0.432 44.887 o
7 16 4 17.195 16.305 0.513 31.078 o
7 16 5 3.161 3.207 0.332 121.377 o
7 16 6 4.511 4.303 0.352 98.503 o
7 16 7 10.153 9.409 0.412 54.307 o
7 16 8 3.924 3.699 0.332 112.453 o
7 16 9 10.515 8.907 0.312 66.868 o
7 16 10 2.553 2.604 0.201 234.318 o
7 16 11 1.572 1.397 0.241 240.206 o
7 16 12 6.254 6.001 0.251 111.301 o
7 16 13 3.923 4.011 0.241 154.627 o
7 16 14 0.837 0.704 0.261 249.079 o
7 16 15 2.105 2.503 0.241 207.243 o
7 17 0 3.948 4.504 0.362 98.098 o
7 17 1 8.560 7.911 0.372 66.442 o
7 17 2 3.810 4.303 0.322 114.996 o
7 17 3 5.694 5.308 0.352 88.471 o
7 17 4 3.440 3.307 0.332 118.335 o
7 17 5 1.904 1.809 0.312 156.593 o
7 17 6 26.811 28.027 0.684 16.977 o
7 17 7 0.567 0.201 0.292 220.989 o
7 17 8 3.500 3.006 0.312 128.844 o
7 17 9 0.350 0.804 0.281 232.955 o
7 17 10 3.898 2.604 0.151 234.632 o
7 17 11 1.590 1.106 0.151 424.325 o
7 17 12 6.103 6.605 0.281 101.260 o
7 17 13 11.313 12.114 0.372 52.827 o
7 18 1 1.939 1.598 0.332 143.403 o
7 18 2 1.134 0.804 0.292 198.754 o
7 18 3 0.098 0.101 0.322 194.943 o
7 18 4 2.444 2.202 0.302 152.940 o
7 18 5 11.655 11.510 0.392 50.728 o
7 18 6 2.487 1.397 0.372 115.911 o
7 18 7 4.313 4.504 0.332 106.194 o
7 18 8 10.241 10.304 0.402 54.218 o
7 18 9 16.375 17.813 0.553 29.237 o
7 18 10 2.018 2.302 0.382 111.277 o
7 18 11 6.109 6.605 0.382 76.152 o
7 19 0 1.310 0.905 0.674 43.215 o
7 19 1 0.352 0.905 0.302 204.313 o
7 19 2 0.777 1.397 0.342 152.724 o
7 19 3 4.290 4.202 0.422 79.196 o
7 19 4 0.742 0.201 0.332 171.002 o
7 19 5 2.261 2.694 0.342 127.567 o
7 19 7 0.533 1.106 0.312 186.611 o
7 19 8 3.799 4.303 0.412 83.853 o
7 19 9 0.046 0.101 0.322 196.074 o
7 20 1 3.165 3.800 0.362 105.801 o
7 20 2 2.771 3.106 0.362 111.380 o
7 20 3 2.401 2.694 0.372 111.412 o
7 20 4 2.225 2.905 0.372 111.958 o
7 20 5 4.124 4.303 0.402 85.164 o
8 0 0 7.198 7.007 0.211 109.622 o
8 0 1 1.188 1.397 0.171 396.935 o
8 0 2 198.398 206.764 2.041 0.921 o
8 0 3 142.178 147.513 1.548 1.657 o
8 0 4 7.340 7.911 0.251 95.537 o
8 0 5 9.416 10.505 0.302 69.375 o
8 0 6 0.030 0.302 0.211 439.434 o
8 0 7 31.707 33.526 0.653 15.016 o
8 0 8 7.806 7.811 0.342 74.661 o
8 0 9 0.305 0.302 0.292 227.103 o
8 0 10 27.054 27.524 0.563 19.394 o
8 0 11 1.422 1.598 0.352 136.400 o
8 0 12 0.778 0.804 0.251 266.103 o
8 0 13 12.964 12.606 0.392 46.958 o
8 0 14 48.340 45.740 0.915 8.284 o
8 0 15 31.603 29.123 0.663 15.568 o
8 0 16 48.755 45.338 0.895 8.382 o
8 0 17 0.060 0.101 0.322 195.776 o
8 0 18 21.562 19.412 0.533 25.530 o
8 0 19 5.533 5.097 0.332 95.710 o
8 0 21 0.045 0.201 0.352 163.447 o
8 0 22 0.935 0.704 0.281 217.205 o
8 0 23 13.707 12.214 0.402 45.124 o
8 0 24 2.526 2.503 0.302 149.628 o
8 1 0 148.930 147.825 1.086 1.750 o
8 1 1 129.891 134.304 0.985 2.164 o
8 1 2 60.943 65.152 0.563 7.315 o
8 1 3 23.385 22.920 0.322 29.200 o
8 1 4 184.938 195.465 1.417 1.134 o
8 1 5 28.681 28.821 0.352 22.260 o
8 1 6 14.313 14.808 0.271 51.115 o
8 1 7 17.355 18.316 0.322 39.157 o
8 1 8 53.592 53.149 0.714 8.305 o
8 1 9 82.823 82.261 1.045 4.107 o
8 1 10 36.838 35.627 0.493 15.131 o
8 1 11 41.081 40.633 0.553 12.643 o
8 1 12 3.134 3.498 0.211 195.240 o
8 1 13 23.793 21.915 0.372 27.900 o
8 1 14 31.334 29.726 0.452 18.943 o
8 1 15 26.612 25.021 0.422 23.373 o
8 1 16 7.437 6.906 0.281 91.314 o
8 1 17 56.168 52.445 0.784 7.714 o
8 1 18 3.333 3.408 0.251 163.204 o
8 1 19 3.073 3.006 0.241 178.875 o
8 1 20 9.598 8.404 0.271 77.591 o
8 1 21 3.246 3.307 0.231 179.661 o
8 1 22 0.215 0.493 0.201 447.728 o
8 1 23 29.849 25.614 0.452 20.692 o
8 1 24 2.896 2.503 0.201 224.637 o
8 2 0 23.810 24.820 0.322 27.942 o
8 2 1 45.023 47.338 0.462 11.606 o
8 2 2 119.862 124.493 0.965 2.454 o
8 2 3 33.587 35.225 0.372 17.795 o
8 2 4 100.186 102.286 0.844 3.341 o
8 2 5 45.996 49.540 0.503 10.931 o
8 2 6 36.189 36.230 0.462 15.579 o
8 2 7 4.707 4.996 0.201 154.960 o
8 2 8 31.221 30.530 0.462 18.653 o
8 2 9 290.738 288.623 3.227 0.448 o
8 2 10 1.626 1.397 0.181 338.559 o
8 2 11 78.605 78.461 0.955 4.553 o
8 2 12 3.375 3.408 0.191 206.034 o
8 2 13 28.529 27.524 0.452 20.886 o
8 2 14 28.751 26.519 0.452 21.037 o
8 2 15 3.581 3.498 0.261 152.234 o
8 2 16 20.719 19.020 0.392 31.509 o
8 2 17 6.873 6.806 0.292 92.743 o
8 2 18 14.628 13.511 0.332 47.536 o
8 2 19 2.595 2.403 0.241 196.129 o
8 2 20 1.948 1.699 0.231 235.272 o
8 2 21 4.832 4.303 0.231 144.117 o
8 2 22 8.713 7.610 0.261 85.926 o
8 2 23 10.971 9.409 0.271 69.537 o
8 2 24 0.530 0.603 0.221 349.530 o
8 3 0 51.308 52.344 0.472 9.840 o
8 3 1 11.066 11.309 0.211 72.370 o
8 3 2 238.081 244.291 1.739 0.733 o
8 3 3 5.025 5.700 0.171 157.139 o
8 3 4 268.861 276.329 2.151 0.571 o
8 3 5 11.648 12.506 0.251 63.648 o
8 3 6 108.191 108.187 1.126 2.782 o
8 3 7 54.700 54.647 0.694 8.168 o
8 3 8 45.270 46.343 0.663 10.332 o
8 3 9 27.701 28.128 0.402 22.153 o
8 3 10 2.510 2.503 0.221 216.286 o
8 3 11 0.122 0.201 0.191 524.916 o
8 3 12 10.411 9.912 0.251 73.426 o
8 3 13 43.460 41.226 0.593 11.699 o
8 3 14 35.202 33.827 0.503 15.867 o
8 3 15 5.583 5.509 0.231 127.111 o
8 3 16 18.671 17.311 0.372 35.663 o
8 3 17 56.000 52.837 0.754 7.848 o
8 3 18 19.857 18.417 0.372 33.568 o
8 3 19 6.693 5.901 0.231 113.775 o
8 3 20 1.759 2.000 0.251 212.767 o
8 3 21 8.457 7.610 0.271 85.438 o
8 3 22 1.888 1.598 0.211 266.706 o
8 3 23 19.947 17.512 0.392 33.145 o
8 3 24 10.234 9.208 0.281 71.537 o
8 4 0 74.995 76.662 0.633 5.434 o
8 4 1 28.988 29.625 0.342 21.994 o
8 4 2 40.615 40.532 0.442 13.709 o
8 4 3 96.021 99.079 0.905 3.474 o
8 4 4 41.013 41.528 0.533 12.721 o
8 4 5 92.660 92.877 1.096 3.467 o
8 4 6 63.126 63.855 0.784 6.479 o
8 4 7 88.929 90.776 1.106 3.616 o
8 4 8 15.461 16.507 0.302 44.952 o
8 4 9 48.428 50.243 0.643 9.610 o
8 4 10 37.729 38.029 0.513 14.270 o
8 4 11 42.228 42.131 0.583 11.950 o
8 4 12 34.284 34.028 0.483 16.410 o
8 4 13 21.202 20.618 0.382 30.580 o
8 4 14 30.190 28.520 0.452 19.777 o
8 4 15 2.340 2.403 0.211 233.955 o
8 4 16 6.450 6.504 0.271 101.866 o
8 4 17 37.401 35.134 0.593 13.916 o
8 4 18 7.321 6.504 0.271 95.720 o
8 4 19 5.083 4.705 0.241 133.751 o
8 4 20 19.073 17.914 0.372 34.792 o
8 4 21 5.273 5.097 0.241 129.183 o
8 4 22 1.647 1.598 0.221 262.098 o
8 4 23 2.010 1.598 0.231 234.882 o
8 5 0 13.973 13.310 0.201 58.940 o
8 5 1 67.544 67.454 0.674 6.268 o
8 5 2 204.385 208.966 1.779 0.931 o
8 5 3 106.181 107.986 1.126 2.834 o
8 5 4 52.033 52.344 0.684 8.709 o
8 5 5 28.479 29.022 0.472 20.142 o
8 5 6 73.029 74.662 1.126 4.558 o
8 5 7 0.110 0.000 0.161 755.319 o
8 5 8 16.619 17.311 0.302 42.149 o
8 5 9 76.969 77.466 0.935 4.702 o
8 5 10 24.292 23.915 0.372 26.651 o
8 5 11 91.894 90.977 1.096 3.524 o
8 5 12 10.915 10.214 0.271 68.201 o
8 5 13 23.228 23.825 0.412 26.446 o
8 5 14 19.874 19.311 0.362 33.438 o
8 5 15 9.407 9.007 0.292 73.932 o
8 5 16 2.466 2.403 0.251 190.130 o
8 5 17 10.418 10.505 0.332 61.916 o
8 5 18 13.037 12.013 0.312 54.517 o
8 5 19 1.886 1.809 0.261 201.192 o
8 5 20 3.693 3.307 0.241 164.302 o
8 5 21 0.941 1.106 0.211 329.438 o
8 5 22 2.322 2.403 0.231 212.918 o
8 5 23 1.432 1.196 0.211 298.180 o
8 6 0 139.522 136.707 1.910 1.579 o
8 6 1 154.307 147.916 1.940 1.389 o
8 6 2 14.646 14.617 0.261 51.235 o
8 6 3 6.817 7.007 0.221 110.420 o
8 6 4 37.593 39.125 0.563 13.640 o
8 6 5 22.427 23.423 0.422 26.945 o
8 6 6 28.161 30.430 0.483 19.765 o
8 6 7 36.230 37.034 0.563 14.317 o
8 6 8 1.262 1.196 0.201 327.807 o
8 6 9 15.158 15.109 0.292 47.563 o
8 6 10 42.158 42.533 0.593 11.839 o
8 6 11 31.665 32.732 0.503 17.386 o
8 6 12 6.837 7.198 0.231 106.817 o
8 6 13 23.614 23.624 0.422 25.946 o
8 6 14 31.450 30.118 0.483 18.326 o
8 6 15 11.134 11.802 0.332 57.900 o
8 6 16 30.527 30.530 0.553 17.484 o
8 6 17 10.203 9.912 0.302 67.536 o
8 6 18 10.651 10.405 0.281 67.585 o
8 6 19 2.635 2.604 0.231 201.829 o
8 6 20 3.967 4.011 0.251 148.421 o
8 6 21 0.534 0.302 0.201 423.411 o
8 6 22 1.271 1.498 0.211 298.738 o
8 6 23 4.397 4.011 0.261 137.491 o
8 7 0 17.329 17.723 0.503 30.774 o
8 7 1 12.576 13.119 0.452 42.255 o
8 7 2 7.455 7.509 0.382 69.258 o
8 7 3 9.134 9.309 0.241 82.478 o
8 7 4 59.804 62.447 0.875 6.513 o
8 7 5 11.045 11.611 0.271 65.173 o
8 7 6 17.799 18.417 0.362 36.544 o
8 7 7 35.958 36.129 0.563 14.531 o
8 7 8 53.765 53.641 0.844 7.628 o
8 7 9 1.594 1.900 0.221 258.101 o
8 7 10 27.491 29.223 0.452 20.987 o
8 7 11 66.969 69.856 0.895 5.624 o
8 7 12 1.085 1.196 0.201 339.538 o
8 7 13 10.002 10.113 0.281 70.648 o
8 7 14 17.026 16.406 0.362 39.011 o
8 7 15 5.005 4.996 0.261 124.753 o
8 7 16 15.598 16.215 0.372 40.736 o
8 7 17 1.127 0.704 0.221 308.780 o
8 7 18 25.717 24.820 0.452 23.306 o
8 7 19 42.155 41.035 0.643 11.583 o
8 7 20 5.200 4.996 0.241 130.608 o
8 7 21 10.802 10.012 0.302 65.227 o
8 7 22 7.545 7.509 0.251 95.509 o
8 8 0 6.320 6.705 0.372 77.228 o
8 8 1 8.383 7.811 0.392 63.993 o
8 8 2 5.570 6.102 0.292 104.143 o
8 8 3 53.292 55.039 0.714 8.225 o
8 8 4 60.502 63.855 0.854 6.466 o
8 8 5 3.898 4.202 0.191 183.350 o
8 8 6 42.139 43.237 0.663 11.199 o
8 8 7 94.718 95.581 1.297 3.112 o
8 8 8 35.741 37.034 0.613 13.882 o
8 8 9 11.417 12.013 0.332 56.832 o
8 8 10 6.987 6.906 0.241 104.202 o
8 8 11 6.621 7.198 0.241 105.974 o
8 8 12 4.421 4.805 0.251 136.905 o
8 8 13 31.896 32.732 0.553 16.554 o
8 8 14 3.495 3.699 0.241 164.338 o
8 8 15 10.441 10.706 0.312 64.019 o
8 8 16 8.748 8.907 0.292 77.072 o
8 8 17 31.291 31.927 0.513 17.544 o
8 8 18 15.262 15.913 0.392 40.252 o
[truncated: 102,404 more chars]
