# Supplementary material for: Fragmentation and transferability in Hirshfeld atom refinement
Source: IUCrJ. 2022 Feb 26;9(Pt 2):298–315. doi: 10.1107/S2052252522000690 (PMC8895009; doi:10.1107/S2052252522000690)
Supplement: Supplementary file 2 [file m-09-00298-sup2.zip › cif/extendingFragHar/CAMVES_no_frag.cif]

data_CAMVES_no_frag
_audit_creation_date               2021-06-17
_audit_creation_method
;
Olex2 1.3
(compiled 2020.07.31 svn.rc2a77460 for OlexSys, GUI svn.r6145)
;
_audit_contact_author_address      ?
_audit_contact_author_email        ?
_audit_contact_author_name         ''
_audit_contact_author_phone        ?
_publ_contact_author_id_orcid      ?
_publ_section_references
;
Bourhis, L.J., Dolomanov, O.V., Gildea, R.J., Howard, J.A.K., Puschmann, H.
 (2015). Acta Cryst. A71, 59-75.

Dolomanov, O.V., Bourhis, L.J., Gildea, R.J, Howard, J.A.K. & Puschmann, H.
 (2009), J. Appl. Cryst. 42, 339-341.
;
_chemical_formula_moiety           'C22 H34 N6 O6, H2 O'
_chemical_formula_sum              'C22 H36 N6 O7'
_chemical_formula_weight           496.567
_chemical_absolute_configuration   unk
loop_
  _atom_type_symbol
  _atom_type_scat_dispersion_real
  _atom_type_scat_dispersion_imag
  _atom_type_scat_Cromer_Mann_a1
  _atom_type_scat_Cromer_Mann_a2
  _atom_type_scat_Cromer_Mann_a3
  _atom_type_scat_Cromer_Mann_a4
  _atom_type_scat_Cromer_Mann_b1
  _atom_type_scat_Cromer_Mann_b2
  _atom_type_scat_Cromer_Mann_b3
  _atom_type_scat_Cromer_Mann_b4
  _atom_type_scat_Cromer_Mann_c
  _atom_type_scat_source
  _atom_type_scat_dispersion_source
 H 0.00000 0.00000 0.49300 0.32291 0.14019 0.04081 10.51090 26.12570 3.14236
 57.79970 0.0030380000826
 'International Tables Volume C Table 6.1.1.4 (pp. 500-502)'
 'Henke, Gullikson and Davis, At. Data and Nucl. Data Tables, 1993, 54, 2'
 C 0.00151 0.00091 2.31000 1.02000 1.58860 0.86500 20.84390 10.20750 0.56870
 51.65120 0.215599998832
 'International Tables Volume C Table 6.1.1.4 (pp. 500-502)'
 'Henke, Gullikson and Davis, At. Data and Nucl. Data Tables, 1993, 54, 2'
 O 0.00619 0.00355 3.04850 2.28680 1.54630 0.86700 13.27710 5.70110 0.32390
 32.90890 0.250800013542
 'International Tables Volume C Table 6.1.1.4 (pp. 500-502)'
 'Henke, Gullikson and Davis, At. Data and Nucl. Data Tables, 1993, 54, 2'
 N 0.00321 0.00186 12.21260 3.13220 2.01250 1.16630 0.00570 9.89330 28.99750
 0.58260 -11.5290002823
 'International Tables Volume C Table 6.1.1.4 (pp. 500-502)'
 'Henke, Gullikson and Davis, At. Data and Nucl. Data Tables, 1993, 54, 2'

_space_group_crystal_system        'orthorhombic'
_space_group_IT_number             19
_space_group_name_H-M_alt          'P 21 21 21'
_space_group_name_Hall             ' P 2ac 2ab'
loop_
  _space_group_symop_id
  _space_group_symop_operation_xyz
 1 x,y,z
 2 x+1/2,-y+1/2,-z
 3 -x,y+1/2,-z+1/2
 4 -x+1/2,-y,z+1/2

_symmetry_Int_Tables_number        19
_cell_length_a                     10.128(1)
_cell_length_b                     12.486(1)
_cell_length_c                     19.507(1)
_cell_angle_alpha                  90
_cell_angle_beta                   90
_cell_angle_gamma                  90
_cell_volume                       2466.8(3)
_cell_formula_units_Z              4
_cell_measurement_temperature    100(2)
_exptl_crystal_description       prism
_exptl_absorpt_coefficient_mu      0.062
_exptl_crystal_density_diffrn      1.337
_exptl_crystal_F_000               1064.156
_exptl_crystal_size_max            0.54
_exptl_crystal_size_mid            0.45
_exptl_crystal_size_min            0.4
_diffrn_measurement_device_type       'Nonius Kappa CCD'
_diffrn_reflns_av_R_equivalents    0.0000
_diffrn_reflns_av_unetI/netI       0.0342
_diffrn_reflns_Laue_measured_fraction_full  0.9988
_diffrn_reflns_Laue_measured_fraction_max  0.9881
_diffrn_reflns_limit_h_max         26
_diffrn_reflns_limit_h_min         0
_diffrn_reflns_limit_k_max         32
_diffrn_reflns_limit_k_min         0
_diffrn_reflns_limit_l_max         50
_diffrn_reflns_limit_l_min         0
_diffrn_reflns_number              24878
_diffrn_reflns_point_group_measured_fraction_full  0.9988
_diffrn_reflns_point_group_measured_fraction_max  0.9881
_diffrn_reflns_theta_full          19.5713
_diffrn_reflns_theta_max           47.37
_diffrn_reflns_theta_min           1.52
_diffrn_measured_fraction_theta_full  0.9988
_diffrn_measured_fraction_theta_max  0.9881
_diffrn_radiation_type             synchrotron
_diffrn_radiation_wavelength       0.5583
_reflns_Friedel_coverage           0.0
_reflns_limit_h_max                26
_reflns_limit_h_min                0
_reflns_limit_k_max                32
_reflns_limit_k_min                0
_reflns_limit_l_max                50
_reflns_limit_l_min                0
_reflns_number_gt                  22473
_reflns_number_total               24878
_reflns_threshold_expression       I>=2u(I)
_computing_molecular_graphics      'Olex2 1.3 (Dolomanov et al., 2009)'
_computing_publication_material    'Olex2 1.3 (Dolomanov et al., 2009)'
_computing_structure_refinement    'olex2.refine 1.3 (Bourhis et al., 2015)'
_refine_diff_density_max           0.4937
_refine_diff_density_min           -0.2799
_refine_diff_density_rms           0.0566
_refine_ls_d_res_high              0.3794
_refine_ls_d_res_low               10.5162
_refine_ls_goodness_of_fit_ref     1.0797
_refine_ls_hydrogen_treatment      refall
_refine_ls_matrix_type             full
_refine_ls_number_constraints      0
_refine_ls_number_parameters       640
_refine_ls_number_reflns           24878
_refine_ls_number_restraints       0
_refine_ls_R_factor_all            0.0315
_refine_ls_R_factor_gt             0.0269
_refine_ls_restrained_S_all        1.0797
_refine_ls_shift/su_max            0.0010
_refine_ls_shift/su_mean           0.0000
_refine_ls_structure_factor_coef   Fsqd
_refine_ls_weighting_details      
 'w=1/[\s^2^(Fo^2^)+(0.0268P)^2^+0.0107P] where P=(Fo^2^+2Fc^2^)/3'
_refine_ls_weighting_scheme        calc
_refine_ls_wR_factor_gt            0.0627
_refine_ls_wR_factor_ref           0.0642
_olex2_refinement_description
;
;
loop_
  _atom_site_label
  _atom_site_type_symbol
  _atom_site_fract_x
  _atom_site_fract_y
  _atom_site_fract_z
  _atom_site_U_iso_or_equiv
  _atom_site_adp_type
  _atom_site_occupancy
  _atom_site_refinement_flags_posn
 O11 O 0.44893(2) 0.77338(2) 0.481279(12) 0.01684(3) Uani 1.000000 .
 O21 O 0.66479(2) 0.608967(15) 0.517875(9) 0.01299(2) Uani 1.000000 .
 O31 O 0.44421(3) 0.414476(18) 0.695558(11) 0.01743(3) Uani 1.000000 .
 O41 O 0.27903(2) 0.26166(3) 0.501358(13) 0.01903(4) Uani 1.000000 .
 O51 O 0.42470(2) 0.46352(2) 0.416064(16) 0.02027(4) Uani 1.000000 .
 O61 O 0.49508(3) 0.634651(19) 0.273733(12) 0.01913(4) Uani 1.000000 .
 O71 O 0.72065(2) 0.219346(19) 0.289108(11) 0.01566(3) Uani 1.000000 .
 N11 N 0.62769(2) 0.752005(15) 0.586329(10) 0.01110(2) Uani 1.000000 .
 N21 N 0.55681(2) 0.470849(16) 0.602126(10) 0.01237(2) Uani 1.000000 .
 N31 N 0.494571(18) 0.285324(16) 0.530914(10) 0.01060(2) Uani 1.000000 .
 N41 N 0.544215(19) 0.316789(16) 0.388986(10) 0.01147(2) Uani 1.000000 .
 N51 N 0.61140(2) 0.604647(16) 0.370850(10) 0.01222(2) Uani 1.000000 .
 N61 N 0.612132(19) 0.814747(16) 0.406864(10) 0.01100(2) Uani 1.000000 .
 C11 C 0.56253(2) 0.803454(17) 0.470970(11) 0.01052(2) Uani 1.000000 .
 C12 C 0.65548(2) 0.828142(17) 0.530694(11) 0.01000(2) Uani 1.000000 .
 C13 C 0.62671(3) 0.938290(18) 0.563330(12) 0.01255(3) Uani 1.000000 .
 C14 C 0.64197(3) 0.917290(19) 0.640474(13) 0.01395(3) Uani 1.000000 .
 C15 C 0.58218(3) 0.806034(19) 0.648847(12) 0.01289(3) Uani 1.000000 .
 C21 C 0.63205(2) 0.646775(16) 0.574024(11) 0.01037(2) Uani 1.000000 .
 C22 C 0.59631(2) 0.571765(17) 0.633110(11) 0.01102(2) Uani 1.000000 .
 C23 C 0.71334(3) 0.55482(2) 0.681938(15) 0.01632(4) Uani 1.000000 .
 C31 C 0.48675(2) 0.398372(17) 0.636886(11) 0.01110(2) Uani 1.000000 .
 C32 C 0.46577(2) 0.289262(16) 0.603727(11) 0.01017(2) Uani 1.000000 .
 C33 C 0.54793(3) 0.20701(2) 0.643315(15) 0.01592(3) Uani 1.000000 .
 C41 C 0.39634(2) 0.26733(2) 0.485303(12) 0.01206(3) Uani 1.000000 .
 C42 C 0.44043(2) 0.24481(2) 0.411693(12) 0.01349(3) Uani 1.000000 .
 C43 C 0.48779(4) 0.12848(2) 0.406748(17) 0.02116(5) Uani 1.000000 .
 C51 C 0.52354(2) 0.423989(19) 0.390480(12) 0.01177(3) Uani 1.000000 .
 C52 C 0.63228(2) 0.492068(18) 0.356960(12) 0.01151(3) Uani 1.000000 .
 C53 C 0.77142(3) 0.46106(2) 0.379510(19) 0.01739(4) Uani 1.000000 .
 C61 C 0.54396(2) 0.667407(18) 0.328069(12) 0.01172(3) Uani 1.000000 .
 C62 C 0.53320(2) 0.786470(18) 0.346868(12) 0.01204(3) Uani 1.000000 .
 C63 C 0.59400(3) 0.85615(2) 0.290201(14) 0.01713(4) Uani 1.000000 .
 C64 C 0.74107(3) 0.85641(3) 0.309369(15) 0.01886(4) Uani 1.000000 .
 C65 C 0.74076(3) 0.86198(3) 0.388130(14) 0.01605(4) Uani 1.000000 .
 H12 H 0.7575(9) 0.8191(8) 0.5164(4) 0.0221(18) Uani 1.000000 .
 H13A H 0.6946(11) 0.9994(7) 0.5445(5) 0.025(2) Uani 1.000000 .
 H13B H 0.5230(10) 0.9603(7) 0.5514(4) 0.0204(17) Uani 1.000000 .
 H14A H 0.7467(9) 0.9166(8) 0.6540(5) 0.025(2) Uani 1.000000 .
 H14B H 0.5909(12) 0.9763(7) 0.6724(5) 0.027(2) Uani 1.000000 .
 H15A H 0.6172(11) 0.7635(8) 0.6953(4) 0.027(2) Uani 1.000000 .
 H15B H 0.4714(9) 0.8110(8) 0.6488(5) 0.025(2) Uani 1.000000 .
 H21 H 0.5819(11) 0.4609(8) 0.5544(5) 0.024(2) Uani 1.000000 .
 H22 H 0.5146(10) 0.6030(8) 0.6619(5) 0.028(2) Uani 1.000000 .
 H23A H 0.6886(12) 0.4934(8) 0.7205(6) 0.033(3) Uani 1.000000 .
 H23B H 0.7430(12) 0.6274(8) 0.7081(5) 0.032(2) Uani 1.000000 .
 H23C H 0.7981(12) 0.5268(8) 0.6546(6) 0.036(3) Uani 1.000000 .
 H31 H 0.5877(10) 0.2751(8) 0.5142(5) 0.0203(19) Uani 1.000000 .
 H32 H 0.3622(9) 0.2717(7) 0.6090(4) 0.0207(18) Uani 1.000000 .
 H33A H 0.5310(13) 0.1275(8) 0.6208(6) 0.034(3) Uani 1.000000 .
 H33B H 0.5221(13) 0.2069(9) 0.6969(5) 0.037(3) Uani 1.000000 .
 H33C H 0.6507(10) 0.2261(10) 0.6401(7) 0.039(3) Uani 1.000000 .
 H41 H 0.6200(11) 0.2871(8) 0.3612(6) 0.027(2) Uani 1.000000 .
 H42 H 0.3542(9) 0.2554(9) 0.3801(5) 0.031(2) Uani 1.000000 .
 H43A H 0.5049(13) 0.1039(9) 0.3531(5) 0.035(3) Uani 1.000000 .
 H43B H 0.4132(14) 0.0766(9) 0.4292(7) 0.047(3) Uani 1.000000 .
 H43C H 0.5788(13) 0.1191(9) 0.4353(6) 0.039(3) Uani 1.000000 .
 H51 H 0.6361(12) 0.6319(9) 0.4169(5) 0.025(2) Uani 1.000000 .
 H52 H 0.6207(11) 0.4812(7) 0.3025(4) 0.025(2) Uani 1.000000 .
 H53A H 0.8452(11) 0.5112(8) 0.3551(6) 0.034(2) Uani 1.000000 .
 H53B H 0.7933(11) 0.3805(8) 0.3645(8) 0.044(3) Uani 1.000000 .
 H53C H 0.7827(11) 0.4729(12) 0.4334(7) 0.045(3) Uani 1.000000 .
 H62 H 0.4278(9) 0.8020(8) 0.3562(5) 0.0233(19) Uani 1.000000 .
 H63A H 0.5533(11) 0.9367(8) 0.2938(6) 0.031(2) Uani 1.000000 .
 H63B H 0.5761(11) 0.8239(8) 0.2397(5) 0.028(2) Uani 1.000000 .
 H64A H 0.7964(12) 0.9232(10) 0.2867(6) 0.036(3) Uani 1.000000 .
 H64B H 0.7868(12) 0.7807(9) 0.2927(5) 0.035(3) Uani 1.000000 .
 H65A H 0.8217(11) 0.8164(10) 0.4100(5) 0.031(2) Uani 1.000000 .
 H65B H 0.7440(12) 0.9437(8) 0.4053(5) 0.038(3) Uani 1.000000 .
 H71A H 0.6536(14) 0.1890(10) 0.2630(7) 0.037(3) Uani 1.000000 .
 H71B H 0.7891(13) 0.1655(10) 0.2896(6) 0.027(3) Uani 1.000000 .

loop_
  _atom_site_aniso_label
  _atom_site_aniso_U_11
  _atom_site_aniso_U_22
  _atom_site_aniso_U_33
  _atom_site_aniso_U_12
  _atom_site_aniso_U_13
  _atom_site_aniso_U_23
 O11 0.00997(5) 0.02363(8) 0.01693(7) -0.00443(5) 0.00083(5) -0.00087(6)
 O21 0.01768(6) 0.01024(5) 0.01106(5) -0.00070(4) 0.00255(4) -0.00066(4)
 O31 0.02481(9) 0.01423(6) 0.01325(6) -0.00568(6) 0.00733(6) -0.00289(5)
 O41 0.00855(5) 0.03161(11) 0.01692(7) -0.00423(6) 0.00027(5) 0.00096(7)
 O51 0.01441(6) 0.01717(7) 0.02923(10) 0.00544(6) 0.00797(7) 0.00255(7)
 O61 0.02472(9) 0.01512(7) 0.01755(7) 0.00338(6) -0.01127(7) -0.00233(5)
 O71 0.01427(6) 0.01694(7) 0.01576(6) 0.00083(5) -0.00126(5) -0.00361(5)
 N11 0.01452(6) 0.00832(4) 0.01044(5) -0.00065(4) 0.00139(4) -0.00009(4)
 N21 0.01675(6) 0.00989(5) 0.01046(5) -0.00413(5) 0.00167(5) -0.00041(4)
 N31 0.00836(4) 0.01257(5) 0.01088(5) -0.00138(4) 0.00070(4) -0.00155(4)
 N41 0.01087(5) 0.01115(5) 0.01237(5) -0.00022(4) 0.00105(4) -0.00020(4)
 N51 0.01589(6) 0.01009(5) 0.01067(5) 0.00268(5) -0.00225(5) 0.00045(4)
 N61 0.01065(5) 0.01148(5) 0.01086(5) -0.00037(4) -0.00049(4) 0.00059(4)
 C11 0.00894(5) 0.01101(6) 0.01160(6) -0.00065(4) 0.00029(4) -0.00021(5)
 C12 0.00974(5) 0.00945(5) 0.01082(5) -0.00040(4) 0.00035(4) 0.00039(4)
 C13 0.01540(7) 0.00905(6) 0.01322(6) -0.00017(5) -0.00078(6) 0.00019(5)
 C14 0.01896(9) 0.00997(6) 0.01290(7) -0.00092(6) -0.00170(6) -0.00132(5)
 C15 0.01685(7) 0.01049(6) 0.01134(6) -0.00059(5) 0.00189(6) -0.00065(5)
 C21 0.01251(6) 0.00849(5) 0.01011(5) -0.00110(4) 0.00059(5) -0.00008(4)
 C22 0.01368(6) 0.00909(5) 0.01027(5) -0.00172(5) 0.00022(5) -0.00004(4)
 C23 0.01945(9) 0.01298(7) 0.01652(8) -0.00137(7) -0.00557(7) 0.00099(6)
 C31 0.01320(6) 0.00950(5) 0.01061(6) -0.00215(5) 0.00190(5) -0.00043(4)
 C32 0.01007(5) 0.00915(5) 0.01129(6) -0.00136(4) 0.00107(4) -0.00008(4)
 C33 0.01634(8) 0.01388(7) 0.01754(8) 0.00177(6) -0.00057(7) 0.00322(6)
 C41 0.00857(5) 0.01553(7) 0.01208(6) -0.00254(5) 0.00003(5) -0.00035(5)
 C42 0.01239(6) 0.01658(8) 0.01151(6) -0.00437(6) -0.00084(5) -0.00110(6)
 C43 0.03139(15) 0.01373(8) 0.01836(9) -0.00722(9) 0.00568(10) -0.00396(7)
 C51 0.00999(5) 0.01207(6) 0.01325(6) 0.00203(5) 0.00087(5) 0.00090(5)
 C52 0.01235(6) 0.01020(6) 0.01198(6) 0.00150(5) 0.00082(5) 0.00030(5)
 C53 0.01107(7) 0.01280(7) 0.02830(12) 0.00152(6) 0.00063(7) 0.00191(8)
 C61 0.01273(6) 0.01053(6) 0.01190(6) 0.00129(5) -0.00333(5) 0.00042(5)
 C62 0.01266(6) 0.01076(6) 0.01269(6) 0.00176(5) -0.00289(5) 0.00103(5)
 C63 0.02392(11) 0.01393(8) 0.01354(7) -0.00034(7) -0.00410(7) 0.00392(6)
 C64 0.02085(10) 0.02278(11) 0.01296(8) -0.00451(9) 0.00211(7) 0.00333(7)
 C65 0.01380(7) 0.02153(10) 0.01283(7) -0.00462(7) 0.00072(6) 0.00156(7)
 H12 0.020(4) 0.029(5) 0.016(4) -0.002(4) 0.001(3) 0.004(4)
 H13A 0.031(5) 0.020(4) 0.025(4) 0.002(4) -0.007(4) -0.004(4)
 H13B 0.028(5) 0.015(4) 0.017(4) 0.002(4) 0.004(4) 0.001(3)
 H14A 0.021(4) 0.023(5) 0.031(5) -0.010(4) -0.007(4) 0.004(4)
 H14B 0.042(6) 0.019(4) 0.020(4) 0.006(4) 0.004(4) -0.000(4)
 H15A 0.041(6) 0.027(5) 0.014(4) -0.016(5) -0.002(4) -0.002(3)
 H15B 0.020(4) 0.026(5) 0.029(5) -0.006(4) -0.001(4) -0.008(4)
 H21 0.029(5) 0.021(4) 0.021(4) 0.001(4) 0.002(4) -0.002(4)
 H22 0.024(5) 0.036(6) 0.025(4) -0.004(4) 0.003(4) -0.007(4)
 H23A 0.037(6) 0.027(5) 0.035(5) -0.005(5) -0.014(5) 0.015(4)
 H23B 0.043(6) 0.022(4) 0.030(5) 0.004(5) -0.010(5) -0.010(4)
 H23C 0.037(6) 0.025(5) 0.045(6) 0.005(5) -0.007(5) -0.000(5)
 H31 0.020(4) 0.017(4) 0.025(5) -0.004(4) -0.004(4) 0.002(4)
 H32 0.023(4) 0.019(4) 0.020(4) -0.002(3) 0.003(3) 0.005(3)
 H33A 0.045(7) 0.019(4) 0.036(5) 0.015(5) 0.000(5) 0.000(4)
 H33B 0.049(7) 0.033(6) 0.030(5) 0.013(6) -0.008(5) 0.003(5)
 H33C 0.014(4) 0.045(7) 0.060(8) -0.006(5) -0.003(5) 0.010(6)
 H41 0.026(5) 0.019(4) 0.035(6) 0.003(4) 0.003(5) 0.004(4)
 H42 0.021(5) 0.041(6) 0.031(5) 0.008(4) -0.007(4) -0.003(5)
 H43A 0.046(7) 0.033(6) 0.025(5) -0.010(5) 0.010(5) -0.014(5)
 H43B 0.066(9) 0.023(5) 0.052(7) -0.025(6) 0.033(7) -0.010(5)
 H43C 0.042(7) 0.029(5) 0.046(7) 0.004(6) -0.012(6) -0.001(5)
 H51 0.030(6) 0.021(4) 0.023(4) -0.001(4) -0.002(4) 0.011(4)
 H52 0.038(6) 0.021(4) 0.015(3) 0.003(4) -0.002(4) -0.005(3)
 H53A 0.023(5) 0.032(5) 0.047(6) -0.002(5) -0.000(5) -0.006(5)
 H53B 0.023(5) 0.019(4) 0.091(10) 0.006(4) -0.012(6) -0.010(6)
 H53C 0.020(5) 0.061(9) 0.056(7) 0.011(6) -0.003(5) 0.012(7)
 H62 0.018(4) 0.030(5) 0.022(4) 0.006(4) -0.003(3) -0.008(4)
 H63A 0.037(6) 0.024(4) 0.032(5) 0.005(5) -0.009(5) 0.009(4)
 H63B 0.035(5) 0.027(5) 0.024(4) -0.003(5) -0.009(4) 0.006(4)
 H64A 0.046(7) 0.040(6) 0.022(5) -0.018(6) -0.007(5) 0.006(5)
 H64B 0.040(7) 0.050(7) 0.014(4) -0.006(6) -0.003(4) 0.003(4)
 H65A 0.026(5) 0.050(7) 0.017(4) -0.004(5) 0.000(4) 0.008(4)
 H65B 0.053(7) 0.030(5) 0.030(5) -0.014(5) 0.015(5) -0.005(4)
 H71A 0.049(8) 0.021(5) 0.041(7) 0.003(6) -0.008(7) -0.002(5)
 H71B 0.038(7) 0.028(5) 0.015(5) 0.006(5) 0.000(5) -0.007(4)

loop_
  _geom_bond_atom_site_label_1
  _geom_bond_atom_site_label_2
  _geom_bond_distance
  _geom_bond_site_symmetry_2
  _geom_bond_publ_flag
 O11 C11 1.2269(3) . ?
 O21 C21 1.2379(3) . ?
 O31 C31 1.2394(3) . ?
 O41 C41 1.2307(3) . ?
 O51 C51 1.2227(3) . ?
 O61 C61 1.2393(3) . ?
 O71 H71A 0.929(13) . ?
 O71 H71B 0.967(12) . ?
 N11 C12 1.4699(3) . ?
 N11 C15 1.4679(3) . ?
 N11 C21 1.3364(3) . ?
 N21 C22 1.4536(3) . ?
 N21 C31 1.3350(3) . ?
 N21 H21 0.972(9) . ?
 N31 C32 1.4508(3) . ?
 N31 C41 1.3535(3) . ?
 N31 H31 1.006(10) . ?
 N41 C42 1.4522(3) . ?
 N41 C51 1.3551(3) . ?
 N41 H41 1.010(11) . ?
 N51 C52 1.4471(3) . ?
 N51 C61 1.3331(3) . ?
 N51 H51 0.992(10) . ?
 N61 C11 1.3550(3) . ?
 N61 C62 1.4606(3) . ?
 N61 C65 1.4760(3) . ?
 C11 C12 1.5292(3) . ?
 C12 C13 1.5433(3) . ?
 C12 H12 1.076(10) . ?
 C13 C14 1.5353(4) . ?
 C13 H13A 1.091(10) . ?
 C13 H13B 1.111(10) . ?
 C14 C15 1.5242(4) . ?
 C14 H14A 1.093(9) . ?
 C14 H14B 1.094(9) . ?
 C15 H15A 1.109(9) . ?
 C15 H15B 1.123(10) . ?
 C21 C22 1.5286(3) . ?
 C22 C23 1.5352(4) . ?
 C22 H22 1.073(10) . ?
 C23 H23A 1.102(10) . ?
 C23 H23B 1.083(10) . ?
 C23 H23C 1.069(12) . ?
 C31 C32 1.5230(3) . ?
 C32 C33 1.5309(4) . ?
 C32 H32 1.076(9) . ?
 C33 H33A 1.099(10) . ?
 C33 H33B 1.078(11) . ?
 C33 H33C 1.070(10) . ?
 C41 C42 1.5298(3) . ?
 C42 C43 1.5327(5) . ?
 C42 H42 1.077(9) . ?
 C43 H43A 1.104(10) . ?
 C43 H43B 1.087(11) . ?
 C43 H43C 1.084(12) . ?
 C51 C52 1.5372(3) . ?
 C52 C53 1.5262(4) . ?
 C52 H52 1.077(8) . ?
 C53 H53A 1.085(11) . ?
 C53 H53B 1.071(10) . ?
 C53 H53C 1.067(13) . ?
 C61 C62 1.5350(3) . ?
 C62 C63 1.5356(4) . ?
 C62 H62 1.101(9) . ?
 C63 C64 1.5357(5) . ?
 C63 H63A 1.089(10) . ?
 C63 H63B 1.080(9) . ?
 C64 C65 1.5380(4) . ?
 C64 H64A 1.097(11) . ?
 C64 H64B 1.102(12) . ?
 C65 H65A 1.085(11) . ?
 C65 H65B 1.074(10) . ?

loop_
  _geom_angle_atom_site_label_1
  _geom_angle_atom_site_label_2
  _geom_angle_atom_site_label_3
  _geom_angle
  _geom_angle_site_symmetry_1
  _geom_angle_site_symmetry_3
  _geom_angle_publ_flag
 H71B O71 H71A 104.2(10) . . ?
 C15 N11 C12 112.103(17) . . ?
 C21 N11 C12 119.795(18) . . ?
 C21 N11 C15 127.694(19) . . ?
 C31 N21 C22 121.514(19) . . ?
 H21 N21 C22 115.9(6) . . ?
 H21 N21 C31 122.5(6) . . ?
 C41 N31 C32 120.092(18) . . ?
 H31 N31 C32 120.7(6) . . ?
 H31 N31 C41 117.0(6) . . ?
 C51 N41 C42 119.53(2) . . ?
 H41 N41 C42 119.2(6) . . ?
 H41 N41 C51 119.4(6) . . ?
 C61 N51 C52 121.92(2) . . ?
 H51 N51 C52 117.8(6) . . ?
 H51 N51 C61 119.6(6) . . ?
 C62 N61 C11 120.759(19) . . ?
 C65 N61 C11 126.677(19) . . ?
 C65 N61 C62 112.412(19) . . ?
 N61 C11 O11 122.06(2) . . ?
 C12 C11 O11 120.94(2) . . ?
 C12 C11 N61 116.996(18) . . ?
 C11 C12 N11 108.316(17) . . ?
 C13 C12 N11 103.629(17) . . ?
 C13 C12 C11 112.193(18) . . ?
 H12 C12 N11 107.9(5) . . ?
 H12 C12 C11 111.9(5) . . ?
 H12 C12 C13 112.4(5) . . ?
 C14 C13 C12 103.481(18) . . ?
 H13A C13 C12 111.4(5) . . ?
 H13A C13 C14 112.7(5) . . ?
 H13B C13 C12 108.2(5) . . ?
 H13B C13 C14 110.1(4) . . ?
 H13B C13 H13A 110.6(7) . . ?
 C15 C14 C13 102.750(19) . . ?
 H14A C14 C13 109.6(5) . . ?
 H14A C14 C15 110.7(5) . . ?
 H14B C14 C13 113.2(5) . . ?
 H14B C14 C15 111.4(6) . . ?
 H14B C14 H14A 109.1(8) . . ?
 C14 C15 N11 101.834(19) . . ?
 H15A C15 N11 111.0(5) . . ?
 H15A C15 C14 113.4(5) . . ?
 H15B C15 N11 109.8(5) . . ?
 H15B C15 C14 110.3(5) . . ?
 H15B C15 H15A 110.3(8) . . ?
 N11 C21 O21 122.87(2) . . ?
 C22 C21 O21 119.796(19) . . ?
 C22 C21 N11 117.330(18) . . ?
 C21 C22 N21 106.426(17) . . ?
 C23 C22 N21 110.55(2) . . ?
 C23 C22 C21 111.68(2) . . ?
 H22 C22 N21 108.7(5) . . ?
 H22 C22 C21 110.8(6) . . ?
 H22 C22 C23 108.7(5) . . ?
 H23A C23 C22 110.1(6) . . ?
 H23B C23 C22 113.1(6) . . ?
 H23B C23 H23A 108.9(8) . . ?
 H23C C23 C22 110.8(6) . . ?
 H23C C23 H23A 107.1(9) . . ?
 H23C C23 H23B 106.6(9) . . ?
 N21 C31 O31 122.95(2) . . ?
 C32 C31 O31 119.26(2) . . ?
 C32 C31 N21 117.698(19) . . ?
 C31 C32 N31 114.712(17) . . ?
 C33 C32 N31 111.212(19) . . ?
 C33 C32 C31 108.06(2) . . ?
 H32 C32 N31 106.4(5) . . ?
 H32 C32 C31 106.1(5) . . ?
 H32 C32 C33 110.2(5) . . ?
 H33A C33 C32 108.7(6) . . ?
 H33B C33 C32 111.0(6) . . ?
 H33B C33 H33A 110.4(9) . . ?
 H33C C33 C32 110.4(7) . . ?
 H33C C33 H33A 109.3(9) . . ?
 H33C C33 H33B 107.1(10) . . ?
 N31 C41 O41 123.50(2) . . ?
 C42 C41 O41 120.67(2) . . ?
 C42 C41 N31 115.656(19) . . ?
 C41 C42 N41 112.571(19) . . ?
 C43 C42 N41 109.92(2) . . ?
 C43 C42 C41 108.94(2) . . ?
 H42 C42 N41 109.6(6) . . ?
 H42 C42 C41 106.2(5) . . ?
 H42 C42 C43 109.5(6) . . ?
 H43A C43 C42 111.8(6) . . ?
 H43B C43 C42 108.8(7) . . ?
 H43B C43 H43A 109.0(9) . . ?
 H43C C43 C42 109.6(6) . . ?
 H43C C43 H43A 108.9(10) . . ?
 H43C C43 H43B 108.7(11) . . ?
 N41 C51 O51 122.28(2) . . ?
 C52 C51 O51 122.48(2) . . ?
 C52 C51 N41 115.238(19) . . ?
 C51 C52 N51 110.658(19) . . ?
 C53 C52 N51 109.11(2) . . ?
 C53 C52 C51 113.49(2) . . ?
 H52 C52 N51 106.9(5) . . ?
 H52 C52 C51 105.8(6) . . ?
 H52 C52 C53 110.7(6) . . ?
 H53A C53 C52 111.3(6) . . ?
 H53B C53 C52 110.5(6) . . ?
 H53B C53 H53A 106.2(9) . . ?
 H53C C53 C52 110.4(6) . . ?
 H53C C53 H53A 106.1(10) . . ?
 H53C C53 H53B 112.2(11) . . ?
 N51 C61 O61 123.10(2) . . ?
 C62 C61 O61 119.71(2) . . ?
 C62 C61 N51 117.136(19) . . ?
 C61 C62 N61 112.749(17) . . ?
 C63 C62 N61 102.73(2) . . ?
 C63 C62 C61 110.38(2) . . ?
 H62 C62 N61 110.8(5) . . ?
 H62 C62 C61 106.2(5) . . ?
 H62 C62 C63 114.1(5) . . ?
 C64 C63 C62 102.41(2) . . ?
 H63A C63 C62 109.0(6) . . ?
 H63A C63 C64 110.4(6) . . ?
 H63B C63 C62 112.3(5) . . ?
 H63B C63 C64 112.7(6) . . ?
 H63B C63 H63A 109.8(8) . . ?
 C65 C64 C63 103.97(2) . . ?
 H64A C64 C63 113.5(7) . . ?
 H64A C64 C65 111.7(6) . . ?
 H64B C64 C63 109.5(6) . . ?
 H64B C64 C65 109.6(5) . . ?
 H64B C64 H64A 108.6(9) . . ?
 C64 C65 N61 103.36(2) . . ?
 H65A C65 N61 111.0(6) . . ?
 H65A C65 C64 111.6(5) . . ?
 H65B C65 N61 109.2(6) . . ?
 H65B C65 C64 110.8(6) . . ?
 H65B C65 H65A 110.6(9) . . ?

loop_
  _geom_torsion_atom_site_label_1
  _geom_torsion_atom_site_label_2
  _geom_torsion_atom_site_label_3
  _geom_torsion_atom_site_label_4
  _geom_torsion
  _geom_torsion_site_symmetry_1
  _geom_torsion_site_symmetry_2
  _geom_torsion_site_symmetry_3
  _geom_torsion_site_symmetry_4
  _geom_torsion_publ_flag
 O11 C11 N61 C62 -2.87(3) . . . . ?
 O11 C11 N61 C65 172.29(3) . . . . ?
 O11 C11 C12 N11 35.84(3) . . . . ?
 O11 C11 C12 C13 -77.93(3) . . . . ?
 O21 C21 N11 C12 3.45(3) . . . . ?
 O21 C21 N11 C15 175.51(2) . . . . ?
 O21 C21 C22 N21 -23.17(2) . . . . ?
 O21 C21 C22 C23 97.56(3) . . . . ?
 O31 C31 N21 C22 4.52(3) . . . . ?
 O31 C31 C32 N31 167.98(2) . . . . ?
 O31 C31 C32 C33 -67.34(3) . . . . ?
 O41 C41 N31 C32 5.69(3) . . . . ?
 O41 C41 C42 N41 140.88(3) . . . . ?
 O41 C41 C42 C43 -96.93(3) . . . . ?
 O51 C51 N41 C42 6.72(3) . . . . ?
 O51 C51 C52 N51 9.85(3) . . . . ?
 O51 C51 C52 C53 132.91(3) . . . . ?
 O61 C61 N51 C52 -0.28(3) . . . . ?
 O61 C61 C62 N61 -171.45(3) . . . . ?
 O61 C61 C62 C63 -57.19(3) . . . . ?
 N11 C12 C11 N61 -143.162(17) . . . . ?
 N11 C12 C13 C14 23.027(19) . . . . ?
 N11 C15 C14 C13 38.27(2) . . . . ?
 N11 C21 C22 N21 157.63(2) . . . . ?
 N11 C21 C22 C23 -81.64(2) . . . . ?
 N21 C31 C32 N31 -15.40(2) . . . . ?
 N21 C31 C32 C33 109.28(2) . . . . ?
 N31 C41 C42 N41 -43.83(2) . . . . ?
 N31 C41 C42 C43 78.36(3) . . . . ?
 N41 C51 C52 N51 -170.88(2) . . . . ?
 N41 C51 C52 C53 -47.82(3) . . . . ?
 N51 C61 C62 N61 5.93(3) . . . . ?
 N51 C61 C62 C63 120.18(2) . . . . ?
 N61 C11 C12 C13 103.06(2) . . . . ?
 N61 C62 C63 C64 35.68(2) . . . . ?
 N61 C65 C64 C63 25.47(2) . . . . ?
 C11 C12 C13 C14 139.65(2) . . . . ?
 C12 C13 C14 C15 -38.29(2) . . . . ?
 C61 C62 C63 C64 -84.77(2) . . . . ?
 C62 C63 C64 C65 -38.06(2) . . . . ?

loop_
  _refln_index_h
  _refln_index_k
  _refln_index_l
  _refln_F_squared_calc
  _refln_F_squared_meas
  _refln_F_squared_sigma
  _refln_F_squared_weight
  _refln_observed_status
0 0 2 9328.670 7345.230 640.675 0.000 o
0 0 6 858.085 854.721 28.544 0.057 o
0 0 8 7294.310 6310.490 379.789 0.000 o
0 0 10 11683.600 12554.400 620.917 0.000 o
0 0 12 208.851 218.066 7.315 0.876 o
0 0 14 591.243 582.862 21.219 0.109 o
0 0 16 1448.730 1468.310 51.960 0.018 o
0 0 18 1967.390 2181.790 85.622 0.007 o
0 0 20 2.402 3.657 0.363 461.041 o
0 0 22 8.167 8.050 0.363 290.184 o
0 0 24 742.801 732.141 34.398 0.049 o
0 0 26 166.234 161.723 6.217 1.288 o
0 0 28 129.088 133.914 5.854 1.610 o
0 0 30 4.154 5.491 0.736 127.529 o
0 0 32 14.331 15.365 1.098 50.858 o
0 0 34 37.738 33.663 2.196 12.521 o
0 0 36 86.855 75.003 6.952 1.425 o
0 0 38 0.716 -0.363 1.461 36.084 o
0 0 40 27.986 32.927 3.295 6.541 o
0 0 42 5.510 4.393 1.461 34.962 o
0 0 44 0.197 1.098 1.461 36.081 o
0 0 46 14.285 19.395 2.196 14.906 o
0 0 48 0.086 -0.736 1.461 36.163 o
0 0 50 36.249 43.909 4.393 3.713 o
0 1 1 1444.420 1438.310 126.600 0.004 o
0 1 2 13.230 12.443 0.736 96.420 o
0 1 3 1093.020 1219.880 27.809 0.045 o
0 1 4 1449.250 1463.190 35.859 0.027 o
0 1 5 2049.690 2044.590 53.058 0.013 o
0 1 6 5819.360 5227.100 258.680 0.001 o
0 1 7 12.190 13.169 0.363 204.136 o
0 1 8 1029.650 1008.390 23.416 0.059 o
0 1 9 4416.050 4741.930 162.821 0.002 o
0 1 10 145.831 145.622 3.657 2.554 o
0 1 11 361.218 394.791 9.874 0.384 o
0 1 12 5113.410 5351.500 170.136 0.002 o
0 1 13 662.763 698.852 17.199 0.122 o
0 1 14 4.531 4.393 0.363 397.937 o
0 1 15 279.417 289.421 8.050 0.616 o
0 1 16 239.089 231.970 6.589 0.895 o
0 1 17 274.501 283.567 9.149 0.543 o
0 1 18 96.947 103.547 3.657 3.589 o
0 1 19 1103.980 1080.840 32.202 0.040 o
0 1 20 4.984 5.491 0.363 375.144 o
0 1 21 275.176 279.537 8.050 0.629 o
0 1 22 125.778 105.743 4.020 2.793 o
0 1 23 30.152 31.103 1.098 35.091 o
0 1 24 10.493 10.610 0.363 238.248 o
0 1 25 25.380 27.446 0.736 58.986 o
0 1 26 12.089 10.610 0.363 219.089 o
0 1 27 20.945 21.955 0.736 70.536 o
0 1 28 51.980 54.882 1.834 12.984 o
0 1 29 214.407 203.799 6.589 0.994 o
0 1 30 12.172 12.443 0.736 98.935 o
0 1 31 2.674 2.932 0.736 134.045 o
0 1 32 48.544 43.174 1.834 14.203 o
0 1 33 23.311 23.053 1.098 41.897 o
0 1 34 23.473 19.758 1.098 42.898 o
0 1 35 4.612 3.657 0.736 128.640 o
0 1 36 190.413 182.217 11.708 0.470 o
0 1 37 39.646 36.957 2.559 9.598 o
0 1 38 17.962 17.199 1.461 30.284 o
0 1 39 10.893 10.972 1.098 54.806 o
0 1 40 0.508 0.736 1.098 63.671 o
0 1 41 6.962 6.217 1.098 58.920 o
0 1 42 2.181 3.295 1.098 62.359 o
0 1 43 0.301 -0.363 1.461 36.137 o
0 1 44 1.323 0.736 1.098 63.333 o
0 1 45 2.302 2.559 1.098 62.478 o
0 1 46 2.186 4.393 1.098 62.088 o
0 1 47 1.400 1.461 1.098 63.142 o
0 1 48 0.628 1.834 1.098 63.394 o
0 1 49 4.854 5.854 1.098 60.273 o
0 1 50 18.570 20.121 1.834 20.164 o
0 2 0 24381.900 16381.600 1418.190 0.000 o
0 2 1 44.746 51.587 1.834 14.148 o
0 2 2 8521.190 8201.410 351.617 0.000 o
0 2 3 2252.700 2249.120 70.247 0.009 o
0 2 4 11383.500 11553.000 361.129 0.000 o
0 2 5 0.465 1.098 0.363 554.942 o
0 2 6 2489.560 2706.850 77.934 0.007 o
0 2 7 260.232 262.348 7.688 0.696 o
0 2 8 1712.380 1634.430 44.635 0.019 o
0 2 9 488.834 506.025 12.806 0.224 o
0 2 10 2021.730 2068.740 53.783 0.013 o
0 2 11 1327.140 1303.670 32.202 0.034 o
0 2 12 869.894 873.381 22.680 0.072 o
0 2 13 1321.490 1342.090 37.683 0.029 o
0 2 14 3.946 4.020 0.363 416.446 o
0 2 15 6.994 7.688 0.363 313.305 o
0 2 16 2858.010 3045.300 87.446 0.006 o
0 2 17 167.656 161.360 5.854 1.385 o
0 2 18 31.650 34.398 1.098 33.312 o
0 2 19 255.497 255.396 7.688 0.710 o
0 2 20 18.375 19.758 0.736 77.376 o
0 2 21 413.302 392.232 10.972 0.317 o
0 2 22 122.893 114.519 4.393 2.494 o
0 2 23 115.837 114.156 3.295 3.566 o
0 2 24 51.245 51.960 1.461 16.811 o
0 2 25 39.755 40.615 1.461 20.774 o
0 2 26 14.788 17.199 0.736 87.463 o
0 2 27 103.032 101.713 2.932 4.471 o
0 2 28 1.131 1.461 0.363 529.006 o
0 2 29 407.968 401.018 14.640 0.229 o
0 2 30 79.812 78.297 3.657 4.117 o
0 2 31 54.425 46.468 2.196 10.566 o
0 2 32 57.103 51.587 2.932 6.781 o
0 2 33 47.477 42.438 2.196 11.315 o
0 2 34 222.405 195.385 8.786 0.688 o
0 2 35 21.541 20.121 1.461 28.818 o
0 2 36 0.316 0.736 0.736 141.404 o
0 2 37 83.175 53.421 5.118 2.503 o
0 2 38 0.034 0.363 0.736 142.310 o
0 2 39 7.935 9.149 1.098 57.387 o
0 2 40 0.080 2.932 1.461 35.975 o
0 2 42 0.015 1.461 1.098 63.723 o
0 2 43 20.991 22.317 1.834 19.683 o
0 2 44 0.291 0.736 1.098 63.758 o
0 2 45 3.620 3.295 1.098 61.640 o
0 2 46 3.482 4.393 1.098 61.426 o
0 2 47 0.430 0.363 1.098 63.777 o
0 2 48 1.798 2.932 1.098 62.628 o
0 2 49 1.328 1.098 1.461 35.929 o
0 2 50 37.692 46.468 4.393 3.691 o
0 3 1 4151.990 4407.870 154.035 0.002 o
0 3 2 6264.250 6790.180 259.778 0.001 o
0 3 3 100.329 107.940 2.932 4.460 o
0 3 4 4789.910 4478.850 146.358 0.002 o
0 3 5 7075.490 5188.320 232.705 0.001 o
0 3 6 1742.680 1740.530 51.587 0.016 o
0 3 7 1055.460 989.361 21.592 0.062 o
0 3 8 1444.480 1606.620 38.055 0.025 o
0 3 9 1406.590 1336.960 33.300 0.031 o
0 3 10 98.823 99.526 3.295 4.069 o
0 3 11 1175.740 1187.680 30.730 0.039 o
0 3 12 557.572 577.371 15.738 0.160 o
0 3 13 95.347 140.867 21.592 0.162 o
0 3 14 30.573 28.544 1.098 35.593 o
0 3 15 692.960 729.220 20.856 0.096 o
0 3 16 1714.880 1789.940 57.814 0.014 o
0 3 17 558.381 567.124 15.002 0.169 o
0 3 18 155.172 145.260 4.756 1.891 o
0 3 19 1.112 1.098 0.363 535.077 o
0 3 20 0.251 0.000 0.363 578.865 o
0 3 21 67.435 61.471 1.834 10.805 o
0 3 22 0.004 0.363 0.363 580.961 o
0 3 23 154.675 146.720 4.020 2.243 o
0 3 24 41.424 40.252 1.461 20.398 o
0 3 25 243.528 225.753 7.688 0.755 o
0 3 26 22.436 23.053 0.736 67.012 o
0 3 27 1.104 1.461 0.363 529.828 o
0 3 28 8.158 8.413 0.363 287.383 o
0 3 29 156.781 153.673 6.952 1.145 o
0 3 30 13.826 12.806 0.736 94.600 o
0 3 31 0.010 0.363 0.736 142.357 o
0 3 32 39.568 33.300 1.461 21.772 o
0 3 33 0.042 0.363 0.736 142.295 o
0 3 34 25.808 22.680 1.461 27.179 o
0 3 35 45.002 38.781 2.196 11.681 o
0 3 36 10.927 10.610 1.098 54.907 o
0 3 37 2.319 2.196 0.736 135.670 o
0 3 38 5.797 6.217 0.736 122.579 o
0 3 39 1.631 0.363 0.736 139.124 o
0 3 40 16.553 16.101 1.461 30.840 o
0 3 41 29.488 25.975 2.196 13.535 o
0 3 42 27.667 30.005 2.196 13.519 o
0 3 43 5.461 7.688 1.098 59.383 o
0 3 44 30.374 31.103 2.196 13.251 o
0 3 45 2.152 1.461 1.098 62.805 o
0 3 46 2.624 2.196 1.098 62.411 o
0 3 47 0.269 -0.363 1.098 63.911 o
0 3 48 0.027 -0.363 1.461 36.170 o
0 3 49 1.855 2.196 1.461 35.774 o
0 3 50 4.510 4.756 1.461 35.115 o
0 4 0 861.406 833.864 28.171 0.058 o
0 4 1 99.541 101.350 2.559 5.203 o
0 4 2 9049.900 9007.100 315.758 0.000 o
0 4 3 1246.240 1293.050 29.270 0.038 o
0 4 4 147.371 149.652 4.393 2.105 o
0 4 5 47.757 50.861 1.461 17.669 o
0 4 6 181.803 177.824 4.756 1.609 o
0 4 7 147.409 152.937 4.020 2.285 o
0 4 8 169.987 171.234 4.393 1.838 o
0 4 9 20.690 20.856 0.736 71.978 o
0 4 10 201.334 206.358 5.118 1.331 o
0 4 11 51.112 51.224 1.461 16.915 o
0 4 12 1960.710 2115.570 60.010 0.012 o
0 4 13 400.508 401.018 11.708 0.301 o
0 4 14 46.231 46.106 1.834 14.319 o
0 4 15 5.760 6.217 0.363 350.988 o
0 4 16 634.602 594.932 18.297 0.125 o
0 4 17 300.577 263.073 9.149 0.527 o
0 4 18 5.073 5.491 0.363 373.201 o
0 4 19 141.497 137.945 4.393 2.208 o
0 4 20 382.137 376.504 9.149 0.402 o
0 4 21 439.619 419.305 12.443 0.262 o
0 4 22 13.105 14.267 0.363 189.732 o
0 4 23 139.040 135.748 4.020 2.464 o
0 4 24 25.593 28.907 1.098 38.514 o
0 4 25 29.838 28.544 1.098 36.027 o
0 4 26 0.016 0.000 0.363 586.318 o
0 4 27 8.979 10.247 0.736 109.488 o
0 4 28 10.651 12.070 0.736 103.075 o
0 4 29 52.196 52.685 1.834 13.096 o
0 4 30 108.831 116.715 4.020 2.936 o
0 4 31 2.708 3.295 0.363 457.673 o
0 4 32 33.302 34.398 1.461 23.323 o
0 4 33 20.602 17.924 1.098 45.509 o
0 4 34 182.356 113.421 10.247 0.618 o
0 4 35 14.507 15.738 1.098 50.600 o
0 4 36 2.665 2.196 0.736 134.896 o
0 4 37 8.327 8.413 1.098 57.372 o
0 4 38 0.623 1.098 0.736 140.434 o
0 4 39 15.122 15.738 1.098 50.162 o
0 4 40 0.063 0.363 0.736 142.256 o
0 4 42 1.986 2.559 1.098 62.627 o
0 4 43 0.228 1.461 1.098 63.638 o
0 4 44 10.662 12.443 1.461 32.911 o
0 4 45 2.256 1.834 1.098 62.671 o
0 4 46 0.202 -1.098 1.461 36.149 o
0 4 47 1.879 1.098 1.461 35.851 o
0 4 48 14.750 20.121 2.559 11.152 o
0 4 49 4.972 5.491 1.461 34.960 o
0 4 50 3.484 3.295 0.736 131.754 o
0 5 1 10011.100 9800.350 317.955 0.000 o
0 5 2 654.062 675.799 15.365 0.138 o
0 5 3 120.143 113.058 2.932 3.892 o
0 5 4 1925.870 2010.930 56.343 0.013 o
0 5 5 766.195 763.607 19.758 0.094 o
0 5 6 252.615 281.370 6.952 0.767 o
0 5 7 924.513 835.688 25.612 0.062 o
0 5 8 1463.920 1464.660 46.831 0.021 o
0 5 9 4553.140 4391.410 132.816 0.002 o
0 5 10 471.415 471.265 12.806 0.235 o
0 5 11 502.468 515.900 15.002 0.186 o
0 5 12 65.047 68.786 2.559 7.409 o
0 5 13 19.005 19.395 0.736 76.504 o
0 5 14 285.159 286.489 8.413 0.583 o
0 5 15 88.045 86.720 2.559 5.935 o
0 5 16 657.803 619.819 24.514 0.085 o
0 5 17 23.959 24.151 0.736 63.634 o
0 5 18 267.209 252.464 7.688 0.693 o
0 5 19 99.603 97.330 4.020 3.184 o
0 5 20 91.599 87.809 2.196 6.620 o
0 5 21 73.069 73.914 2.196 8.143 o
0 5 22 152.211 144.897 4.756 1.913 o
0 5 23 6.661 5.854 0.363 336.630 o
0 5 24 6.564 7.315 0.363 324.549 o
0 5 25 112.567 114.892 4.393 2.595 o
0 5 26 28.276 28.544 1.098 36.966 o
0 5 27 145.772 141.602 4.756 1.971 o
0 5 28 136.776 124.040 4.020 2.555 o
0 5 29 41.531 42.076 1.461 20.144 o
0 5 30 119.405 113.794 4.020 2.822 o
0 5 31 0.176 0.363 0.363 575.509 o
0 5 32 14.595 14.267 0.736 91.157 o
0 5 33 15.179 11.708 0.736 92.742 o
0 5 34 188.795 180.746 9.511 0.658 o
0 5 35 6.881 7.688 1.098 58.518 o
0 5 36 16.911 17.199 1.098 48.370 o
0 5 37 2.258 2.932 0.736 134.984 o
0 5 38 11.415 12.443 1.098 53.939 o
0 5 39 3.184 4.756 0.736 130.740 o
0 5 40 95.024 96.594 6.217 1.670 o
0 5 41 38.360 40.977 2.196 12.155 o
0 5 42 19.655 20.856 1.834 19.968 o
0 5 43 0.766 1.098 1.098 63.491 o
0 5 44 4.135 6.217 1.461 35.050 o
0 5 45 39.314 45.733 4.393 3.680 o
0 5 46 0.485 -0.363 1.461 36.114 o
0 5 47 0.165 1.834 1.461 36.037 o
0 5 48 2.218 1.098 1.461 35.801 o
0 5 49 7.431 9.149 1.098 57.711 o
0 5 50 7.920 8.050 1.098 57.749 o
0 6 0 3222.100 3230.800 115.254 0.004 o
0 6 1 1158.020 1238.170 30.368 0.040 o
0 6 2 1364.770 1433.190 31.466 0.032 o
0 6 3 788.779 848.867 20.856 0.084 o
0 6 4 123.097 130.620 3.657 2.961 o
0 6 5 1829.760 1842.980 53.421 0.015 o
0 6 6 1209.570 1187.320 34.025 0.035 o
0 6 7 867.497 881.058 22.680 0.072 o
0 6 8 718.331 692.262 18.660 0.108 o
0 6 9 945.462 948.756 26.710 0.056 o
0 6 10 482.578 483.335 14.267 0.205 o
0 6 11 283.147 285.028 8.050 0.614 o
0 6 12 0.838 0.736 0.363 549.005 o
0 6 13 5.136 6.217 0.363 363.999 o
0 6 14 1027.700 925.330 37.320 0.037 o
0 6 15 131.492 136.111 4.020 2.546 o
0 6 16 691.929 676.897 21.219 0.097 o
0 6 17 253.680 240.756 6.952 0.806 o
0 6 18 285.700 264.171 7.315 0.687 o
0 6 19 24.274 27.073 0.736 60.893 o
0 6 20 4.166 5.491 0.363 393.626 o
0 6 21 865.808 775.315 22.317 0.076 o
0 6 22 161.726 164.655 5.854 1.402 o
0 6 23 218.881 201.239 6.217 1.049 o
0 6 24 21.308 23.778 0.736 68.311 o
0 6 25 106.715 94.398 3.295 3.953 o
0 6 26 150.933 142.700 5.118 1.771 o
0 6 27 155.819 152.212 5.118 1.714 o
0 6 28 303.075 281.370 10.972 0.414 o
0 6 29 44.756 45.733 1.834 14.547 o
0 6 30 4.686 4.756 0.363 390.127 o
0 6 31 50.981 51.224 1.834 13.345 o
0 6 32 0.528 0.736 0.363 558.625 o
0 6 33 4.457 4.756 0.736 127.685 o
0 6 34 50.403 52.322 2.932 7.008 o
0 6 35 0.062 0.000 0.736 142.601 o
0 6 36 6.173 5.491 0.736 122.546 o
0 6 37 23.281 23.778 1.461 27.764 o
0 6 38 3.135 3.295 0.736 132.568 o
0 6 39 12.505 13.169 1.098 52.925 o
0 6 40 74.502 74.277 4.756 2.818 o
0 6 41 0.425 0.736 1.098 63.705 o
0 6 42 49.316 43.909 2.932 7.196 o
0 6 43 32.666 30.368 3.295 6.472 o
0 6 44 19.484 12.443 2.196 14.793 o
0 6 45 12.340 18.297 2.196 15.064 o
0 6 46 49.353 53.783 5.118 2.700 o
0 6 47 16.629 16.463 1.461 30.768 o
0 6 48 2.599 1.834 0.736 135.451 o
0 6 49 4.834 6.217 1.098 60.181 o
0 7 1 0.033 0.363 0.363 580.041 o
0 7 2 24.158 22.680 0.736 64.489 o
0 7 3 93.791 97.693 2.559 5.486 o
0 7 4 920.497 963.386 23.778 0.064 o
0 7 5 3101.610 3324.100 107.567 0.004 o
0 7 6 2264.520 2507.440 83.426 0.007 o
0 7 7 2.431 2.932 0.363 470.148 o
0 7 8 607.590 645.431 16.463 0.139 o
0 7 9 1389.680 1401.720 38.781 0.026 o
0 7 10 968.300 970.701 27.809 0.053 o
0 7 11 180.297 180.746 5.854 1.295 o
0 7 12 115.250 113.421 3.295 3.584 o
0 7 13 64.765 68.423 2.196 8.912 o
0 7 14 351.920 334.056 10.610 0.381 o
0 7 15 0.164 0.363 0.363 575.901 o
0 7 16 1.101 1.834 0.363 524.297 o
0 7 17 79.862 79.395 2.196 7.533 o
0 7 18 28.446 24.877 0.736 56.471 o
0 7 19 2.637 3.295 0.363 459.594 o
0 7 20 299.661 278.811 9.511 0.497 o
0 7 21 130.632 136.111 3.657 2.816 o
0 7 22 184.930 165.743 5.854 1.306 o
0 7 23 61.985 59.637 1.834 11.501 o
0 7 24 15.951 14.267 0.736 88.130 o
0 7 25 0.253 0.736 0.363 567.232 o
0 7 26 0.810 1.461 0.363 538.744 o
0 7 27 2.345 2.196 0.363 482.810 o
0 7 28 108.399 88.181 3.295 3.984 o
0 7 29 103.959 95.859 3.657 3.535 o
0 7 30 143.344 141.965 4.756 1.988 o
0 7 31 124.629 119.285 4.020 2.725 o
0 7 32 6.923 6.589 0.363 324.619 o
0 7 33 193.228 205.260 8.413 0.765 o
0 7 34 0.511 0.736 0.736 141.020 o
0 7 35 48.116 44.635 2.932 7.225 o
0 7 36 0.227 0.000 1.098 63.927 o
0 7 37 8.437 8.413 1.098 57.300 o
0 7 38 1.207 2.196 1.098 63.065 o
0 7 39 10.018 11.708 1.098 55.153 o
0 7 40 42.785 35.123 2.559 9.480 o
0 7 41 16.773 16.101 1.461 30.778 o
0 7 42 28.834 32.202 2.196 13.333 o
0 7 43 6.428 11.345 1.834 22.086 o
0 7 44 0.378 0.000 0.736 142.000 o
0 7 45 0.090 1.461 1.098 63.693 o
0 7 46 5.271 4.393 0.736 126.141 o
0 7 47 15.186 16.463 1.461 31.172 o
0 7 48 0.593 2.196 1.098 63.332 o
0 8 0 0.462 0.000 0.363 572.228 o
0 8 1 2310.330 2480.000 64.766 0.009 o
0 8 2 113.905 117.451 3.295 3.571 o
0 8 3 107.193 108.302 2.932 4.272 o
0 8 4 1668.410 1827.620 46.468 0.018 o
0 8 5 176.274 186.237 5.854 1.300 o
0 8 6 90.298 87.083 2.559 5.834 o
0 8 7 608.284 606.640 19.395 0.119 o
0 8 8 222.403 231.244 8.050 0.744 o
0 8 9 1927.170 1980.560 64.030 0.011 o
0 8 10 798.196 817.028 26.710 0.065 o
0 8 11 72.229 70.247 2.196 8.323 o
0 8 12 378.849 375.768 12.806 0.285 o
0 8 13 1715.710 1784.810 57.441 0.014 o
0 8 14 862.416 776.051 29.270 0.057 o
0 8 15 103.479 107.567 3.295 3.882 o
0 8 16 10.120 10.247 0.363 245.406 o
0 8 17 283.252 302.227 13.904 0.301 o
0 8 18 2.008 3.295 0.363 476.848 o
0 8 19 405.345 367.355 12.070 0.296 o
0 8 20 8.400 8.786 0.363 280.591 o
0 8 21 183.936 169.773 4.756 1.620 o
0 8 22 192.324 170.136 5.118 1.463 o
0 8 23 183.211 182.942 5.491 1.373 o
0 8 24 195.942 185.874 5.854 1.225 o
0 8 25 2.764 2.932 0.363 461.056 o
0 8 26 2.040 1.834 0.363 496.654 o
0 8 27 0.176 0.000 0.363 581.266 o
0 8 28 264.475 234.539 9.149 0.580 o
0 8 29 24.325 25.612 1.098 40.382 o
0 8 30 118.397 117.088 4.020 2.814 o
0 8 31 7.923 7.688 0.736 115.375 o
0 8 32 31.742 34.398 1.461 23.760 o
0 8 33 4.249 6.952 0.736 125.508 o
0 8 34 36.947 34.398 2.196 12.557 o
0 8 35 0.135 -0.363 0.736 142.464 o
0 8 36 6.043 6.217 1.461 34.678 o
0 8 37 14.799 14.267 1.461 31.582 o
0 8 38 7.641 6.589 1.098 58.386 o
0 8 39 63.032 57.814 4.020 3.955 o
0 8 40 6.494 8.050 1.098 58.645 o
0 8 41 4.222 3.295 0.736 130.009 o
0 8 42 1.418 2.196 0.736 137.636 o
0 8 43 15.693 16.463 1.098 49.498 o
0 8 44 4.054 4.020 0.736 129.545 o
0 8 45 10.615 13.542 1.098 54.112 o
0 8 46 0.063 0.000 0.736 142.600 o
0 8 47 3.495 4.393 1.098 61.419 o
0 8 48 15.114 16.463 1.834 20.848 o
0 8 49 1.596 1.098 0.736 138.427 o
0 9 1 915.701 920.212 25.975 0.060 o
0 9 2 609.787 616.524 16.101 0.144 o
0 9 3 548.196 545.179 14.267 0.182 o
0 9 4 929.618 939.608 26.710 0.057 o
0 9 5 878.711 970.701 27.809 0.056 o
0 9 6 897.507 930.822 27.809 0.056 o
0 9 7 2114.110 2254.250 81.229 0.008 o
0 9 8 68.827 73.914 3.295 5.083 o
0 9 9 76.527 77.199 2.932 5.653 o
0 9 10 376.031 398.086 15.002 0.231 o
0 9 11 2.772 2.932 0.363 460.840 o
0 9 12 801.967 802.761 27.073 0.064 o
0 9 13 694.617 728.484 24.514 0.080 o
0 9 14 496.904 481.874 16.101 0.176 o
0 9 15 17.233 16.101 0.736 83.397 o
0 9 16 14.033 14.640 0.363 179.679 o
0 9 17 363.496 342.469 9.149 0.431 o
0 9 18 79.165 72.816 2.196 7.782 o
0 9 19 24.958 24.877 0.736 61.520 o
0 9 20 472.296 454.801 17.924 0.160 o
0 9 21 227.692 206.731 7.315 0.849 o
0 9 22 6.963 6.217 0.363 327.366 o
0 9 23 242.589 238.197 9.149 0.603 o
0 9 24 183.223 181.844 6.217 1.194 o
0 9 25 115.495 110.136 4.756 2.330 o
0 9 26 39.394 38.055 1.461 21.195 o
0 9 27 218.309 205.260 8.413 0.728 o
0 9 28 103.963 106.479 4.020 3.065 o
0 9 29 1.048 1.834 0.363 525.899 o
0 9 30 0.096 0.000 0.363 583.804 o
0 9 31 85.191 87.083 3.657 3.940 o
0 9 32 29.316 28.544 1.461 25.290 o
0 9 33 214.076 194.287 11.708 0.453 o
0 9 34 13.574 13.169 1.461 32.061 o
0 9 35 11.089 12.070 1.098 54.294 o
0 9 36 7.796 7.315 1.098 58.062 o
0 9 37 51.938 47.204 2.932 7.044 o
0 9 38 15.325 15.738 1.098 50.018 o
0 9 39 6.155 6.589 0.736 121.216 o
0 9 40 5.499 5.854 0.736 123.772 o
0 9 41 18.654 20.856 1.461 29.555 o
0 9 42 0.430 0.363 0.736 141.546 o
0 9 43 0.420 0.000 0.736 141.917 o
0 9 44 5.029 5.491 0.736 125.384 o
0 9 45 0.912 2.196 1.098 63.195 o
0 9 46 0.231 0.363 1.098 63.855 o
0 9 47 0.532 1.461 1.098 63.513 o
0 9 48 2.099 1.461 0.736 136.960 o
0 10 0 17.005 16.826 1.098 48.435 o
0 10 1 20.631 20.121 0.736 72.757 o
0 10 2 20.303 19.758 0.736 73.698 o
0 10 3 40.960 39.879 1.098 27.314 o
0 10 4 358.857 358.207 11.345 0.343 o
0 10 5 134.915 133.179 5.118 1.901 o
0 10 6 1852.110 1913.600 70.620 0.010 o
0 10 7 3204.570 3200.070 125.139 0.003 o
0 10 8 1519.140 1466.490 55.980 0.016 o
0 10 9 616.533 630.066 19.023 0.120 o
0 10 10 1376.200 1407.940 46.831 0.021 o
0 10 11 356.482 368.816 14.267 0.257 o
0 10 12 1063.970 1035.470 33.300 0.040 o
0 10 13 23.614 22.680 0.736 65.371 o
0 10 14 25.837 28.544 1.098 38.474 o
0 10 15 216.713 219.164 6.952 0.911 o
0 10 16 308.922 305.884 9.874 0.457 o
0 10 17 1211.140 1082.300 32.202 0.038 o
0 10 18 452.504 428.091 13.169 0.241 o
0 10 19 34.788 35.496 1.098 31.339 o
0 10 20 249.116 242.952 8.050 0.693 o
0 10 21 124.650 116.715 3.657 3.040 o
0 10 22 39.082 39.516 1.461 21.087 o
0 10 23 13.985 12.806 0.736 94.230 o
0 10 24 365.026 277.340 11.708 0.348 o
0 10 25 38.026 31.466 1.098 30.712 o
0 10 26 68.619 60.736 2.196 8.911 o
0 10 27 77.019 77.199 2.559 6.628 o
0 10 28 25.659 26.710 1.098 39.168 o
0 10 29 28.961 29.270 1.098 36.334 o
0 10 30 43.431 42.811 1.461 19.589 o
0 10 31 9.842 9.874 0.736 107.793 o
0 10 32 16.347 16.826 1.098 48.903 o
0 10 33 86.094 88.544 4.393 3.008 o
0 10 34 1.842 1.461 0.736 137.516 o
0 10 35 0.465 0.736 0.736 141.111 o
0 10 36 1.895 1.834 0.736 137.000 o
0 10 37 13.430 15.002 1.098 51.626 o
0 10 38 0.012 -0.363 0.736 142.696 o
0 10 39 64.321 64.030 4.020 3.896 o
0 10 40 20.130 23.053 1.461 28.802 o
0 10 41 20.582 18.660 1.098 45.266 o
0 10 42 0.508 1.461 0.736 140.300 o
0 10 43 3.000 3.657 0.736 132.461 o
0 10 44 5.268 5.854 0.736 124.345 o
0 10 45 10.643 11.708 1.461 33.008 o
0 10 46 0.381 0.000 1.098 63.868 o
0 10 47 6.732 8.413 1.098 58.385 o
0 10 48 2.290 3.295 0.736 134.503 o
0 11 1 551.946 535.658 16.826 0.153 o
0 11 2 1097.420 1125.840 33.663 0.038 o
0 11 3 1009.480 1033.270 32.927 0.042 o
0 11 4 60.529 57.441 1.834 11.793 o
0 11 5 683.538 671.769 22.317 0.092 o
0 11 6 101.663 103.184 3.657 3.512 o
0 11 7 586.049 595.305 20.121 0.117 o
0 11 8 120.652 128.423 4.020 2.718 o
0 11 9 59.309 60.736 2.196 9.607 o
0 11 10 68.237 74.277 2.196 8.459 o
0 11 11 6.293 6.952 0.363 333.120 o
0 11 12 180.082 176.726 5.491 1.401 o
0 11 13 9.823 9.511 0.363 254.371 o
0 11 14 4.483 5.491 0.363 386.355 o
0 11 15 19.868 20.494 0.736 73.824 o
0 11 16 17.931 18.297 0.736 79.706 o
0 11 17 57.402 56.715 1.834 12.204 o
0 11 18 198.827 200.504 7.315 0.916 o
0 11 19 91.981 88.907 2.559 5.729 o
0 11 20 80.471 77.572 2.559 6.461 o
0 11 21 14.811 15.365 0.736 89.439 o
0 11 22 0.070 0.363 0.363 578.872 o
0 11 23 94.980 88.907 2.932 4.884 o
0 11 24 83.164 74.640 2.559 6.406 o
0 11 25 127.932 115.617 3.657 3.000 o
0 11 26 345.673 311.003 10.247 0.409 o
0 11 27 3.799 4.393 0.363 415.474 o
0 11 28 0.002 0.736 0.736 142.015 o
0 11 29 457.855 393.693 18.297 0.162 o
0 11 30 291.073 221.733 9.874 0.508 o
0 11 31 0.006 1.098 0.736 141.657 o
0 11 32 65.295 61.834 3.295 5.324 o
0 11 33 8.371 8.413 0.736 113.327 o
0 11 34 2.938 2.196 0.736 134.280 o
0 11 35 15.964 16.826 1.098 49.175 o
0 11 36 15.498 16.826 1.098 49.507 o
0 11 37 26.942 27.446 1.461 26.143 o
0 11 38 3.363 3.657 0.736 131.612 o
0 11 39 2.956 2.932 0.736 133.400 o
0 11 40 24.067 25.612 1.461 27.260 o
0 11 41 4.510 3.295 0.736 129.321 o
0 11 42 1.832 2.932 0.736 135.933 o
0 11 43 2.075 1.834 0.736 136.607 o
0 11 44 9.895 8.786 1.098 56.220 o
0 11 45 16.358 17.924 1.834 20.598 o
0 11 46 3.746 4.756 1.098 61.190 o
0 11 47 3.847 3.295 1.098 61.522 o
0 12 0 214.122 236.000 10.610 0.514 o
0 12 1 187.875 187.698 5.854 1.252 o
0 12 2 0.298 0.363 0.363 571.678 o
0 12 3 0.165 0.000 0.363 581.602 o
0 12 4 1.009 1.098 0.363 538.192 o
0 12 5 926.914 906.670 30.368 0.050 o
0 12 6 102.389 107.940 3.295 3.901 o
0 12 7 55.007 55.980 1.834 12.538 o
0 12 8 16.770 16.826 0.736 83.609 o
0 12 9 94.255 95.859 2.932 4.802 o
0 12 10 1.628 1.834 0.363 508.663 o
0 12 11 15.084 13.904 0.736 90.464 o
0 12 12 33.510 33.300 1.098 32.596 o
0 12 13 119.765 122.942 3.295 3.408 o
0 12 14 48.082 47.204 1.461 18.000 o
0 12 15 31.100 31.103 1.098 34.545 o
0 12 16 285.520 275.517 7.315 0.678 o
0 12 17 344.532 335.889 10.247 0.401 o
0 12 18 107.755 104.645 3.295 3.824 o
0 12 19 0.666 1.461 0.363 543.157 o
0 12 20 1.760 1.461 0.363 510.265 o
0 12 21 1.941 2.559 0.363 489.097 o
0 12 22 148.219 141.965 4.393 2.131 o
0 12 23 1.318 2.196 0.363 512.444 o
0 12 24 137.894 132.453 5.118 1.884 o
0 12 25 0.086 0.000 0.363 584.122 o
0 12 26 4.895 4.393 0.363 389.479 o
0 12 27 0.209 1.098 0.363 562.911 o
0 12 28 7.910 8.050 0.363 294.404 o
0 12 29 35.830 36.222 1.834 16.505 o
0 12 30 18.272 17.562 1.098 47.275 o
0 12 31 62.853 62.197 3.295 5.381 o
0 12 32 46.901 47.204 2.559 8.934 o
0 12 33 25.684 25.975 1.461 26.729 o
0 12 34 2.415 3.657 0.736 133.808 o
0 12 35 43.046 45.008 2.196 11.582 o
0 12 36 129.457 125.864 6.217 1.489 o
0 12 37 111.158 102.448 5.118 2.157 o
0 12 38 32.983 31.829 1.834 17.249 o
0 12 39 1.288 1.461 0.736 138.693 o
0 12 40 36.401 43.536 2.196 12.213 o
0 12 41 16.845 16.826 1.461 30.655 o
0 12 42 1.915 1.461 0.736 137.359 o
0 12 43 0.270 1.461 0.736 140.779 o
0 12 44 2.817 2.559 0.736 134.143 o
0 12 45 4.180 4.393 1.098 61.053 o
0 12 46 13.460 15.002 1.461 31.846 o
0 12 47 0.018 0.363 0.736 142.342 o
0 13 1 11.630 11.708 0.363 218.077 o
0 13 2 112.232 106.479 3.295 3.713 o
0 13 3 316.181 332.957 10.247 0.422 o
0 13 4 202.217 208.927 6.217 1.089 o
0 13 5 48.555 55.617 1.834 13.375 o
0 13 6 2.544 2.559 0.363 472.194 o
0 13 7 59.567 61.108 1.834 11.693 o
0 13 8 185.944 192.091 6.589 1.090 o
0 13 9 0.041 0.363 0.363 579.788 o
0 13 10 0.121 0.000 0.363 583.002 o
0 13 11 5.401 6.589 0.363 354.541 o
0 13 12 152.082 144.161 4.393 2.088 o
0 13 13 45.745 43.909 1.461 18.909 o
0 13 14 431.594 415.648 13.542 0.242 o
0 13 15 396.857 393.330 10.610 0.336 o
0 13 16 101.650 99.154 2.932 4.544 o
0 13 17 300.390 300.030 10.247 0.446 o
0 13 18 15.176 14.267 0.736 89.851 o
0 13 19 37.778 35.496 1.098 29.830 o
0 13 20 1.211 1.834 0.363 521.013 o
0 13 21 25.997 26.348 1.098 39.068 o
0 13 22 171.092 159.527 5.118 1.605 o
0 13 23 191.870 176.363 7.688 0.896 o
0 13 24 150.490 140.867 6.217 1.383 o
0 13 25 0.425 0.363 0.363 567.687 o
0 13 26 66.578 65.129 3.295 5.250 o
0 13 27 170.857 174.166 7.315 1.008 o
0 13 28 105.275 110.862 5.491 1.952 o
0 13 29 20.716 20.494 1.461 29.005 o
0 13 30 4.728 2.932 0.736 129.233 o
0 13 31 1.558 1.834 0.736 137.727 o
0 13 32 0.016 1.461 0.736 141.281 o
0 13 33 32.624 33.300 1.834 17.193 o
0 13 34 12.838 13.542 1.098 52.559 o
0 13 35 3.074 2.196 0.736 133.969 o
0 13 36 19.162 20.494 1.461 29.460 o
0 13 37 0.927 0.363 0.736 140.563 o
0 13 38 0.087 0.736 0.736 141.851 o
0 13 39 0.001 0.000 1.098 64.013 o
0 13 40 6.361 7.688 1.098 58.838 o
0 13 41 5.333 5.118 0.736 125.095 o
0 13 42 6.299 4.756 0.736 123.150 o
0 13 43 4.386 3.657 0.736 129.183 o
0 13 44 0.704 0.736 0.736 140.636 o
0 13 45 12.242 11.708 1.461 32.602 o
0 14 0 87.751 94.398 4.393 2.960 o
0 14 1 225.758 231.244 6.589 0.929 o
0 14 2 690.376 675.063 18.660 0.111 o
0 14 3 6.052 7.315 0.363 334.275 o
0 14 4 49.987 48.665 1.461 17.424 o
0 14 5 161.688 159.164 4.756 1.797 o
0 14 6 114.257 110.136 3.295 3.636 o
0 14 7 52.455 54.156 1.834 12.969 o
0 14 8 118.464 116.715 3.657 3.134 o
0 14 9 21.344 22.317 0.736 69.513 o
0 14 10 192.947 181.118 5.854 1.245 o
0 14 11 170.572 175.265 5.491 1.448 o
0 14 12 417.376 401.381 13.169 0.257 o
0 14 13 25.718 26.348 1.098 39.246 o
0 14 14 224.655 230.509 6.217 0.990 o
0 14 15 152.458 151.476 4.020 2.242 o
0 14 16 2.744 2.932 0.363 461.586 o
0 14 17 0.897 0.736 0.363 547.192 o
0 14 18 19.822 19.395 0.736 74.941 o
0 14 19 131.070 125.501 4.020 2.612 o
0 14 20 85.867 83.053 2.559 6.104 o
0 14 21 179.383 149.652 5.854 1.360 o
0 14 22 167.819 158.791 6.589 1.193 o
0 14 23 24.724 26.348 1.098 39.884 o
0 14 24 265.567 251.365 10.972 0.449 o
0 14 25 5.888 6.589 0.363 344.620 o
0 14 26 68.945 65.491 2.196 8.717 o
0 14 27 46.931 46.468 1.834 14.199 o
0 14 28 276.483 278.811 11.345 0.413 o
0 14 29 12.300 13.542 1.098 52.938 o
0 14 30 10.684 12.806 1.098 54.319 o
0 14 31 6.245 8.050 0.736 119.154 o
0 14 32 4.660 5.118 0.736 126.748 o
0 14 33 2.898 2.932 0.736 133.532 o
0 14 34 11.824 12.443 1.098 53.655 o
0 14 35 1.113 0.736 0.736 139.808 o
0 14 36 0.925 1.461 0.736 139.450 o
0 14 37 13.407 13.169 1.098 52.290 o
0 14 38 14.443 15.365 1.098 50.778 o
0 14 39 22.759 25.612 1.461 27.647 o
0 14 40 0.223 0.363 0.736 141.947 o
0 14 41 1.859 0.736 0.736 138.254 o
0 14 42 3.737 2.932 0.736 131.585 o
0 14 43 3.441 3.657 0.736 131.430 o
0 14 44 1.468 1.098 0.736 138.697 o
0 14 45 3.571 2.932 0.736 131.975 o
0 15 1 154.936 155.506 4.393 2.017 o
0 15 2 89.583 93.300 2.559 5.737 o
0 15 3 9.955 10.610 0.363 245.196 o
0 15 4 35.874 37.683 1.098 30.231 o
0 15 5 73.784 73.542 2.196 8.108 o
0 15 6 5.145 5.854 0.363 367.691 o
0 15 7 19.909 20.494 0.736 73.747 o
0 15 8 0.001 0.000 0.363 586.822 o
0 15 9 0.351 0.363 0.363 570.005 o
0 15 10 13.647 13.904 0.736 93.742 o
0 15 11 41.200 42.811 1.461 20.135 o
0 15 12 580.854 592.373 19.023 0.126 o
0 15 13 144.331 137.209 4.020 2.399 o
0 15 14 9.759 10.247 0.363 250.226 o
0 15 15 153.381 156.605 4.756 1.863 o
0 15 16 31.490 28.171 1.098 35.166 o
0 15 17 126.639 120.746 3.657 2.981 o
0 15 18 42.503 42.438 1.461 19.860 o
0 15 19 2.405 2.559 0.363 476.030 o
0 15 20 37.668 37.683 1.461 21.695 o
0 15 21 19.536 19.395 0.736 75.485 o
0 15 22 435.043 349.794 15.738 0.208 o
0 15 23 13.492 12.443 0.736 95.804 o
0 15 24 22.267 23.416 1.098 42.477 o
0 15 25 83.297 82.328 2.932 5.347 o
0 15 26 83.535 88.181 3.295 4.548 o
0 15 27 14.854 12.806 1.098 51.394 o
0 15 28 18.383 17.562 1.098 47.197 o
0 15 29 6.817 6.217 0.736 120.021 o
0 15 30 17.102 18.297 1.098 47.844 o
0 15 31 15.133 14.640 1.098 50.545 o
0 15 32 0.541 0.736 0.736 140.961 o
0 15 33 19.728 19.758 1.461 29.402 o
0 15 34 28.627 28.171 1.461 25.544 o
0 15 35 3.706 4.020 0.736 130.375 o
0 15 36 1.587 1.461 0.736 138.063 o
0 15 37 2.930 2.932 0.736 133.459 o
0 15 38 0.618 0.736 0.736 140.808 o
0 15 39 0.002 1.461 0.736 141.310 o
0 15 40 25.894 25.612 1.461 26.721 o
0 15 41 0.617 0.363 0.736 141.179 o
0 15 42 7.039 6.589 0.736 118.994 o
0 15 43 14.171 17.924 2.196 14.961 o
0 15 44 2.295 2.196 0.736 135.722 o
0 15 45 4.243 3.657 0.736 129.526 o
0 16 0 8.420 8.786 0.736 112.733 o
0 16 1 111.509 108.302 2.932 4.161 o
0 16 2 53.790 55.980 1.834 12.688 o
0 16 3 88.420 84.887 2.559 5.957 o
0 16 4 27.654 30.368 1.098 36.790 o
0 16 5 133.728 133.552 4.020 2.536 o
0 16 6 209.962 199.406 5.491 1.225 o
0 16 7 0.090 0.736 0.363 572.354 o
0 16 8 4.536 5.491 0.363 385.141 o
0 16 9 24.622 26.348 1.098 39.951 o
0 16 10 0.678 1.098 0.363 548.352 o
0 16 11 49.883 54.156 2.932 6.994 o
0 16 12 188.604 174.166 10.247 0.588 o
0 16 13 325.188 308.443 9.511 0.461 o
0 16 14 2.596 3.295 0.363 460.692 o
0 16 15 10.517 11.345 0.363 233.354 o
0 16 16 0.561 0.736 0.363 557.583 o
0 16 17 2.945 2.932 0.363 456.164 o
0 16 18 1.450 1.098 0.363 524.860 o
0 16 19 34.414 34.025 1.098 31.919 o
0 16 20 1.426 1.834 0.363 514.602 o
0 16 21 151.122 135.748 5.118 1.791 o
0 16 22 167.396 165.018 5.118 1.610 o
0 16 23 197.802 198.680 6.589 1.046 o
0 16 24 2.953 2.559 0.736 133.833 o
0 16 25 0.301 1.098 0.736 141.078 o
0 16 26 0.008 0.000 0.736 142.705 o
0 16 27 73.356 66.227 5.854 1.997 o
0 16 28 27.145 28.544 1.834 18.354 o
0 16 29 1.091 1.098 0.736 139.480 o
0 16 30 26.938 28.544 1.834 18.384 o
0 16 31 11.374 12.070 1.098 54.096 o
0 16 32 28.541 28.544 1.834 18.148 o
0 16 33 0.093 0.363 1.098 63.909 o
0 16 34 84.572 91.103 4.393 3.011 o
0 16 35 0.177 -0.363 0.736 142.384 o
0 16 36 9.668 10.247 0.736 107.763 o
0 16 37 6.590 7.688 1.098 58.697 o
0 16 38 32.303 36.957 2.196 12.843 o
0 16 40 24.567 24.877 1.834 18.995 o
0 16 41 3.887 2.932 0.736 131.233 o
0 16 42 0.623 1.098 0.736 140.434 o
0 16 43 4.744 5.118 1.098 60.543 o
0 16 44 30.213 24.877 2.196 13.520 o
0 17 1 44.750 48.302 1.461 18.630 o
0 17 2 220.409 221.733 6.217 1.014 o
0 17 3 37.325 39.154 1.098 29.162 o
0 17 4 27.527 28.544 1.098 37.424 o
0 17 5 22.935 21.592 0.736 67.402 o
0 17 6 172.229 176.363 5.854 1.335 o
0 17 7 98.743 98.791 3.657 3.599 o
0 17 8 10.315 10.610 0.736 105.702 o
0 17 9 32.777 34.398 1.098 32.696 o
0 17 10 9.065 8.413 0.363 273.239 o
0 17 11 213.216 207.456 7.688 0.826 o
0 17 12 110.951 110.136 3.657 3.303 o
0 17 13 29.362 28.171 1.098 36.422 o
0 17 14 40.123 37.683 1.461 21.055 o
0 17 15 29.456 27.446 1.098 36.584 o
0 17 16 12.341 12.806 0.736 98.099 o
0 17 17 167.244 159.164 5.118 1.627 o
0 17 18 23.117 22.680 0.736 66.187 o
0 17 19 17.405 15.738 0.736 83.417 o
0 17 20 133.539 117.088 3.657 2.908 o
0 17 21 12.216 10.972 0.736 100.601 o
0 17 22 1.935 3.295 0.736 135.302 o
0 17 23 40.311 35.123 1.834 15.930 o
0 17 24 234.581 193.189 11.345 0.465 o
0 17 25 0.429 1.098 0.736 140.823 o
0 17 26 78.016 80.131 4.020 3.597 o
0 17 27 3.115 4.393 0.736 131.332 o
0 17 28 44.766 44.272 2.559 9.128 o
0 17 29 14.998 13.169 1.098 51.164 o
0 17 30 7.855 6.952 1.098 58.139 o
0 17 31 8.364 9.149 1.098 57.109 o
0 17 32 45.082 46.106 2.932 7.306 o
0 17 33 10.586 8.413 1.098 55.883 o
0 17 34 0.141 0.363 0.736 142.106 o
0 17 35 11.560 10.247 1.098 54.597 o
0 17 36 5.602 5.854 0.736 123.517 o
0 17 37 5.182 5.491 0.736 125.007 o
0 17 38 1.541 2.196 0.736 137.373 o
0 17 39 0.144 0.363 0.736 142.100 o
0 17 40 12.989 10.972 1.098 53.355 o
0 17 41 6.984 4.756 0.736 121.437 o
0 17 42 28.572 22.317 2.196 13.756 o
0 17 43 2.305 1.461 0.736 136.511 o
0 18 0 160.241 162.086 6.589 1.211 o
0 18 1 1.543 1.834 0.363 511.163 o
0 18 2 25.047 25.612 0.736 60.829 o
0 18 3 18.694 19.023 0.736 77.470 o
0 18 4 354.603 320.524 10.247 0.399 o
0 18 5 136.529 141.229 4.756 2.042 o
0 18 6 673.347 664.091 22.317 0.093 o
0 18 7 85.771 90.005 2.932 5.147 o
0 18 8 1.088 1.098 0.363 535.789 o
0 18 9 149.553 153.673 4.756 1.901 o
0 18 10 285.145 277.713 12.806 0.344 o
0 18 11 338.960 364.423 12.070 0.327 o
0 18 12 12.271 11.708 0.736 99.580 o
0 18 13 1.282 1.461 0.363 524.443 o
0 18 14 2.309 2.196 0.363 483.822 o
0 18 15 93.483 92.937 2.932 4.868 o
0 18 16 56.499 57.078 2.196 9.970 o
0 18 17 0.007 0.000 0.363 586.630 o
0 18 18 20.146 20.494 1.098 44.931 o
0 18 19 1.121 1.098 0.363 534.809 o
0 18 20 181.599 166.479 9.874 0.634 o
0 18 21 23.864 25.612 1.461 27.320 o
0 18 22 34.910 33.300 1.834 16.855 o
0 18 23 43.966 42.076 2.196 11.628 o
0 18 24 0.832 0.363 0.736 140.752 o
0 18 25 9.850 8.786 0.736 109.135 o
0 18 26 131.957 126.237 6.217 1.479 o
0 18 28 0.260 1.461 0.736 140.798 o
0 18 29 4.182 2.932 0.736 130.537 o
0 18 30 0.016 0.000 0.736 142.689 o
0 18 31 83.439 84.524 5.118 2.402 o
0 18 32 1.219 1.098 1.098 63.300 o
0 18 33 0.035 0.736 0.736 141.951 o
0 18 34 1.308 1.098 0.736 139.031 o
0 18 35 24.660 26.710 1.834 18.850 o
0 18 36 32.188 32.564 2.196 13.038 o
0 18 37 2.123 1.834 0.736 136.501 o
0 18 38 0.549 -0.363 0.736 141.668 o
0 18 39 9.543 14.640 1.834 21.604 o
0 18 40 0.165 0.736 0.736 141.700 o
0 18 41 0.647 0.363 0.736 141.120 o
0 18 42 2.089 1.098 0.736 137.375 o
0 19 1 1.365 1.834 0.363 516.410 o
0 19 2 4.403 4.393 0.363 400.942 o
0 19 3 7.737 7.688 0.363 300.353 o
0 19 4 5.490 5.854 0.363 360.352 o
0 19 5 1.138 1.461 0.363 528.802 o
0 19 6 42.783 41.350 1.461 19.925 o
0 19 7 60.802 59.637 1.834 11.635 o
0 19 8 58.407 58.912 3.295 5.534 o
0 19 9 19.953 19.758 0.736 74.353 o
0 19 10 130.829 128.423 5.118 1.942 o
0 19 11 9.649 10.972 0.736 106.906 o
0 19 12 4.570 4.020 0.363 401.408 o
0 19 13 35.737 36.222 1.834 16.518 o
0 19 14 57.914 58.912 2.932 6.621 o
0 19 15 0.738 1.098 0.363 546.507 o
0 19 16 0.623 0.736 0.363 555.667 o
0 19 17 121.484 115.617 4.020 2.785 o
0 19 18 9.518 7.315 1.098 56.954 o
0 19 19 15.230 11.345 1.461 31.862 o
0 19 20 84.416 72.816 4.756 2.743 o
0 19 21 0.727 0.736 1.098 63.582 o
0 19 22 1.843 2.196 1.098 62.778 o
0 19 23 1.709 2.932 1.098 62.670 o
0 19 24 49.847 44.635 4.020 4.209 o
0 19 25 5.928 6.217 0.736 122.252 o
0 19 26 77.879 83.053 4.393 3.125 o
0 19 27 79.461 78.670 4.020 3.587 o
0 19 28 59.953 56.715 3.657 4.679 o
0 19 29 0.010 0.363 0.736 142.356 o
0 19 30 43.306 31.103 2.559 9.559 o
0 19 31 36.769 40.252 2.196 12.322 o
0 19 32 16.143 15.738 1.461 31.006 o
0 19 33 10.905 11.708 1.098 54.546 o
0 19 34 27.247 28.907 1.834 18.312 o
0 19 35 0.284 1.098 0.736 141.110 o
0 19 36 4.902 5.118 0.736 126.155 o
0 19 37 0.487 0.000 0.736 141.789 o
0 19 38 0.972 1.098 0.736 139.726 o
0 19 39 0.075 0.363 0.736 142.232 o
0 19 40 7.119 6.589 0.736 118.792 o
0 19 41 0.110 -0.363 0.736 142.511 o
0 20 0 6.125 6.589 0.736 121.293 o
0 20 1 0.485 0.736 0.363 559.973 o
0 20 2 3.310 3.295 0.363 441.726 o
0 20 3 191.833 196.121 5.854 1.221 o
0 20 4 20.978 22.317 0.736 70.156 o
0 20 5 183.754 185.501 5.854 1.272 o
0 20 6 3.172 3.295 0.363 445.335 o
0 20 7 21.000 21.592 0.736 70.760 o
0 20 8 28.830 28.907 1.098 36.522 o
0 20 9 90.584 80.867 3.657 3.899 o
0 20 10 65.425 68.050 2.196 8.877 o
0 20 11 176.989 170.509 6.217 1.235 o
0 20 12 11.732 11.708 0.736 100.883 o
0 20 13 42.682 45.370 1.834 14.861 o
0 20 14 179.854 180.020 7.688 0.916 o
0 20 15 152.800 153.310 5.854 1.464 o
0 20 16 25.670 26.348 1.461 26.678 o
0 20 17 15.402 20.121 2.932 8.593 o
0 20 18 149.166 161.723 15.738 0.290 o
0 20 19 132.220 126.600 8.050 0.984 o
0 20 20 9.721 5.854 1.461 33.926 o
0 20 21 0.499 1.461 1.098 63.526 o
0 20 22 18.622 15.002 1.834 20.495 o
0 20 24 8.447 8.050 1.461 33.966 o
0 20 25 6.974 4.756 1.098 59.354 o
0 20 26 3.636 3.295 1.098 61.632 o
0 20 27 35.985 38.781 2.932 7.742 o
0 20 28 2.030 1.461 1.098 62.861 o
0 20 29 7.006 5.491 1.461 34.555 o
0 20 30 15.899 14.640 1.834 20.863 o
0 20 31 1.838 2.196 1.098 62.780 o
0 20 32 0.122 0.000 1.461 36.159 o
0 20 33 2.026 2.559 1.834 22.777 o
0 20 34 7.324 8.786 1.834 22.122 o
0 20 35 5.713 2.932 1.461 35.062 o
0 20 36 0.663 0.736 1.461 36.044 o
0 20 37 0.000 -0.736 1.098 64.014 o
0 20 39 22.275 20.121 2.196 14.326 o
0 21 1 205.031 203.436 7.688 0.845 o
0 21 2 5.198 4.756 0.363 378.543 o
0 21 3 3.033 2.559 0.363 458.821 o
0 21 4 0.029 0.363 0.363 580.167 o
0 21 5 13.835 14.640 0.736 92.464 o
0 21 6 130.665 137.209 4.020 2.550 o
0 21 7 126.469 126.237 3.657 2.944 o
0 21 8 5.245 6.589 0.363 357.775 o
0 21 9 20.612 19.758 0.736 73.126 o
0 21 10 133.854 141.965 6.217 1.442 o
0 21 11 174.221 167.940 6.589 1.160 o
0 21 12 15.941 16.463 1.098 49.321 o
0 21 13 48.656 44.272 2.196 11.137 o
0 21 14 13.011 14.640 1.461 32.015 o
0 21 15 2.191 1.461 1.098 62.787 o
0 21 16 0.968 0.363 1.098 63.560 o
0 21 17 23.782 27.073 2.196 13.946 o
0 21 18 24.244 25.612 2.196 13.967 o
0 21 19 0.001 -0.736 1.098 64.014 o
0 21 20 3.030 1.834 1.098 62.302 o
0 21 21 79.724 71.345 4.756 2.787 o
0 21 22 47.898 43.536 3.295 5.983 o
0 21 23 15.475 19.023 1.834 20.641 o
0 21 24 2.622 2.932 1.098 62.234 o
0 21 25 22.571 21.219 1.834 19.539 o
0 21 26 0.087 1.098 1.098 63.767 o
0 21 27 4.293 2.196 1.098 61.576 o
0 21 28 4.135 3.295 1.098 61.371 o
0 21 29 30.397 24.514 2.196 13.520 o
0 21 30 2.106 2.559 1.098 62.571 o
0 21 31 0.010 0.363 1.834 22.951 o
0 21 32 1.030 1.834 1.098 63.222 o
0 21 33 3.738 3.657 1.834 22.627 o
0 21 34 2.410 2.932 1.461 35.632 o
0 21 35 20.263 23.778 2.559 10.860 o
0 21 36 5.737 4.393 1.461 34.919 o
0 21 37 0.009 -1.098 1.098 64.010 o
0 21 38 4.986 3.657 1.098 60.814 o
0 22 0 0.121 1.461 1.098 63.681 o
0 22 1 50.093 51.224 1.834 13.461 o
0 22 2 56.545 57.441 2.196 9.952 o
0 22 3 5.089 4.756 0.363 380.970 o
0 22 4 32.276 32.927 1.098 33.372 o
0 22 5 147.441 155.869 4.756 1.908 o
0 22 6 0.118 1.098 0.363 565.780 o
0 22 7 174.266 178.186 6.589 1.144 o
0 22 8 0.003 0.736 0.736 142.012 o
0 22 9 37.719 38.055 1.834 16.094 o
0 22 10 37.368 39.516 1.834 16.039 o
0 22 11 218.842 200.504 13.169 0.371 o
0 22 12 27.396 27.809 2.196 13.630 o
0 22 13 203.697 183.315 12.070 0.439 o
0 22 14 0.670 0.363 1.098 63.681 o
0 22 15 8.855 9.149 1.098 56.788 o
0 22 16 1.191 0.736 1.834 22.880 o
0 22 17 8.367 7.688 1.834 22.076 o
0 22 18 12.622 13.169 1.461 32.313 o
0 22 19 3.654 2.559 1.098 61.812 o
0 22 20 1.165 1.461 1.098 63.245 o
0 22 21 0.717 1.461 1.098 63.435 o
0 22 22 2.323 4.020 1.098 62.113 o
0 22 23 0.471 0.000 1.098 63.832 o
0 22 24 0.356 0.363 1.098 63.806 o
0 22 25 16.145 12.806 1.461 31.413 o
0 22 26 19.003 15.738 1.834 20.397 o
0 22 28 0.174 0.363 1.098 63.877 o
0 22 29 0.038 0.000 1.098 64.000 o
0 22 30 3.122 3.295 1.098 61.895 o
0 22 31 9.698 12.806 1.461 33.106 o
0 22 32 1.018 3.295 1.098 62.904 o
0 22 33 0.086 -0.736 1.461 36.163 o
0 22 34 0.406 0.000 1.461 36.124 o
0 22 35 1.150 0.736 1.461 35.979 o
0 22 37 0.018 0.000 1.098 64.007 o
0 23 1 52.743 53.421 2.932 6.904 o
0 23 2 3.038 3.657 0.736 132.371 o
0 23 3 0.942 1.834 0.736 139.027 o
0 23 4 8.840 9.511 0.736 110.759 o
0 23 5 31.822 26.348 1.461 24.883 o
0 23 6 0.005 0.736 0.363 575.017 o
0 23 7 177.655 184.776 6.952 1.049 o
0 23 8 12.604 10.972 1.098 53.624 o
0 23 9 39.807 36.222 2.559 9.608 o
0 23 10 40.894 37.320 2.559 9.522 o
0 23 12 1.431 2.196 1.098 62.965 o
0 23 13 24.695 20.494 1.834 19.291 o
0 23 14 22.232 22.680 1.834 19.484 o
0 23 15 20.702 18.297 2.559 10.956 o
0 23 16 2.284 5.118 1.834 22.677 o
0 23 17 4.056 4.756 1.834 22.564 o
0 23 18 36.277 12.070 2.196 13.548 o
0 23 19 7.453 5.118 1.461 34.501 o
0 23 20 13.787 15.365 1.834 21.077 o
0 23 21 0.045 0.000 1.461 36.168 o
0 23 22 28.276 26.348 2.196 13.618 o
0 23 23 26.887 32.564 3.657 5.406 o
0 23 24 7.896 10.247 1.461 33.842 o
0 23 25 0.942 0.736 1.461 36.007 o
0 23 26 11.620 8.413 1.461 33.174 o
0 23 27 3.054 1.098 1.098 62.468 o
0 23 28 0.976 0.363 1.098 63.556 o
0 23 29 0.163 1.098 1.098 63.737 o
0 23 30 6.265 8.413 1.461 34.404 o
0 23 31 9.053 8.786 1.461 33.743 o
0 23 32 0.136 0.363 1.098 63.892 o
0 23 33 2.309 1.098 1.461 35.788 o
0 23 34 21.780 15.002 2.196 14.547 o
0 23 35 11.212 10.247 1.834 21.660 o
0 23 36 1.322 1.461 1.461 35.905 o
0 24 0 0.001 0.736 0.736 142.017 o
0 24 1 0.172 0.736 0.736 141.687 o
0 24 2 13.397 13.904 1.098 52.037 o
0 24 3 0.110 0.736 0.736 141.805 o
0 24 4 35.728 39.516 2.196 12.443 o
0 24 5 108.116 101.713 5.491 1.961 o
0 24 6 0.303 0.363 0.736 141.793 o
0 24 7 14.200 13.542 1.461 31.843 o
0 24 8 3.318 3.295 1.098 61.795 o
0 24 10 0.341 -0.363 1.098 63.883 o
0 24 11 89.122 83.426 5.491 2.112 o
0 24 12 13.576 13.904 1.461 31.962 o
0 24 13 2.051 2.196 1.098 62.682 o
0 24 14 33.011 35.496 2.559 9.981 o
0 24 15 5.226 10.972 2.196 15.637 o
0 24 16 75.512 61.108 6.217 1.796 o
0 24 17 10.745 6.952 1.834 21.880 o
0 24 18 12.090 10.247 1.834 21.566 o
0 24 19 19.651 14.267 2.196 14.720 o
0 24 20 19.785 20.494 1.834 19.975 o
0 24 21 24.738 24.514 2.196 13.972 o
0 24 22 19.981 16.463 1.834 20.220 o
0 24 23 18.810 17.199 1.834 20.326 o
0 24 24 7.183 8.413 1.461 34.207 o
0 24 25 0.667 1.461 1.098 63.457 o
0 24 26 16.705 21.219 1.834 20.339 o
0 24 27 9.388 8.786 1.461 33.665 o
0 24 28 0.209 2.196 1.834 22.893 o
0 24 29 21.936 21.955 1.834 19.577 o
0 24 30 0.037 0.000 1.098 64.000 o
0 24 31 5.341 5.854 1.461 34.853 o
0 24 32 0.034 -0.736 1.098 64.001 o
0 24 33 1.672 3.657 1.098 62.516 o
0 24 34 27.400 23.778 2.559 10.543 o
0 25 1 30.371 29.270 1.461 24.880 o
0 25 2 110.744 96.957 6.217 1.612 o
0 25 3 0.000 0.736 0.736 142.019 o
0 25 4 19.563 20.121 1.098 45.467 o
0 25 5 0.478 2.932 1.098 63.223 o
0 25 6 21.802 20.856 1.461 28.633 o
0 25 7 6.471 5.491 1.098 59.435 o
0 25 8 0.813 -0.736 0.736 141.150 o
0 25 9 2.004 1.461 1.098 62.872 o
0 25 10 0.476 0.736 1.098 63.684 o
0 25 11 22.155 22.680 1.834 19.495 o
0 25 12 0.004 0.000 0.736 142.712 o
0 25 13 0.192 0.736 1.461 36.104 o
0 25 14 7.649 9.511 1.834 22.058 o
0 25 15 72.149 61.834 6.217 1.805 o
0 25 16 28.938 33.300 3.657 5.374 o
0 25 17 51.189 35.496 4.020 4.248 o
0 25 18 20.057 21.592 2.932 8.465 o
0 25 19 13.678 10.972 2.196 15.203 o
0 25 20 1.690 2.196 1.834 22.809 o
0 25 21 2.885 3.295 1.461 35.526 o
0 25 22 0.370 0.000 1.098 63.872 o
0 25 23 5.201 5.854 1.461 34.881 o
0 25 24 7.043 6.217 1.461 34.472 o
0 25 25 5.171 4.020 1.098 60.611 o
0 25 26 1.714 1.834 1.098 62.920 o
0 25 27 16.706 18.660 1.834 20.506 o
0 25 28 0.438 1.834 1.098 63.474 o
0 25 29 0.799 0.736 1.834 22.901 o
0 25 30 27.050 36.584 2.559 10.253 o
0 25 31 3.230 6.217 1.461 35.216 o
0 25 32 7.285 11.708 1.834 21.987 o
0 25 33 0.209 -0.363 1.461 36.148 o
0 26 0 20.461 19.395 1.834 19.957 o
0 26 1 19.185 17.199 1.098 46.758 o
0 26 2 6.160 5.854 0.736 122.125 o
0 26 3 9.626 9.149 0.736 109.242 o
0 26 4 0.005 -0.363 0.736 142.709 o
0 26 5 2.984 1.834 0.736 134.585 o
0 26 6 7.550 6.589 1.098 58.443 o
0 26 7 0.313 0.000 1.098 63.894 o
0 26 10 0.273 0.363 1.098 63.839 o
0 26 11 0.717 1.461 1.098 63.435 o
0 26 12 2.956 4.756 1.834 22.643 o
0 26 13 44.711 43.174 4.756 3.152 o
0 26 14 9.735 10.610 1.834 21.796 o
0 26 15 12.979 14.267 2.196 15.147 o
0 26 16 19.388 23.053 2.932 8.463 o
0 26 17 1.071 0.363 1.461 36.014 o
0 26 19 0.000 -0.363 1.461 36.173 o
0 26 20 0.155 1.098 1.461 36.086 o
0 26 21 2.502 1.834 1.098 62.555 o
0 26 22 4.649 6.217 1.098 60.286 o
0 26 23 2.884 1.461 1.098 62.462 o
0 26 24 0.222 1.834 1.834 22.902 o
0 26 25 0.516 1.098 1.098 63.594 o
0 26 26 0.005 0.000 1.098 64.012 o
0 26 27 21.111 21.219 1.834 19.743 o
0 26 28 0.787 0.000 1.461 36.075 o
0 26 29 0.928 0.363 1.098 63.576 o
0 26 30 8.229 7.688 1.461 34.056 o
0 26 31 1.096 1.461 1.834 22.865 o
0 27 1 3.078 2.559 0.736 133.546 o
0 27 2 0.741 0.000 0.736 141.292 o
0 27 3 0.186 -0.363 1.098 63.943 o
0 27 4 0.008 0.000 1.098 64.011 o
0 27 5 7.895 6.217 1.098 58.344 o
0 27 6 66.845 60.010 4.020 3.889 o
0 27 7 14.195 17.562 1.461 31.295 o
0 27 8 14.331 15.738 1.461 31.509 o
0 27 9 1.215 1.461 0.736 138.846 o
0 27 10 0.050 1.098 0.736 141.570 o
0 27 11 0.415 -0.736 1.461 36.123 o
0 27 12 18.331 12.806 2.196 14.857 o
0 27 13 7.406 9.874 1.834 22.063 o
0 27 14 22.007 24.877 2.932 8.372 o
0 27 15 28.600 32.564 3.657 5.384 o
0 27 16 35.637 41.350 4.393 3.727 o
0 27 17 7.285 9.149 1.834 22.109 o
0 27 18 1.631 2.196 1.461 35.807 o
0 27 19 11.128 12.443 2.196 15.305 o
0 27 20 0.447 -0.363 1.461 36.118 o
0 27 21 5.847 4.756 1.461 34.862 o
0 27 22 5.970 5.491 1.098 59.732 o
0 27 23 2.351 3.657 1.098 62.189 o
0 27 24 7.121 8.786 1.461 34.179 o
0 27 25 15.288 17.199 1.834 20.780 o
0 27 26 0.130 -1.461 1.834 22.954 o
0 27 27 6.410 5.854 1.098 59.364 o
0 27 28 6.187 6.589 1.098 59.277 o
0 27 29 30.119 28.907 3.295 6.538 o
0 28 0 190.595 182.217 12.070 0.446 o
0 28 1 52.752 55.980 2.932 6.858 o
0 28 2 12.290 14.267 1.098 52.690 o
0 28 3 122.435 118.186 8.050 1.007 o
0 28 4 71.371 78.297 4.020 3.702 o
0 28 5 9.989 12.070 1.461 33.125 o
0 28 6 42.101 41.350 2.932 7.493 o
0 28 7 30.445 31.829 2.559 10.203 o
0 28 8 32.054 34.025 2.559 10.067 o
0 28 9 2.717 5.491 1.834 22.634 o
0 28 10 13.059 12.806 2.196 15.185 o
0 28 11 6.122 5.854 1.834 22.357 o
0 28 12 7.009 6.217 1.834 22.266 o
0 28 13 27.497 32.927 3.657 5.396 o
0 28 14 0.997 1.461 1.461 35.950 o
0 28 15 0.603 0.736 1.461 36.051 o
0 28 16 4.730 8.413 1.834 22.367 o
0 28 17 4.691 5.118 1.461 35.048 o
0 28 18 3.967 4.393 1.461 35.247 o
0 28 19 6.358 5.491 1.461 34.688 o
0 28 20 3.065 3.295 1.461 35.496 o
0 28 21 0.821 0.736 1.461 36.023 o
0 28 22 1.047 2.932 1.461 35.839 o
0 28 23 1.448 2.196 1.461 35.834 o
0 28 24 3.244 1.834 1.098 62.198 o
0 28 25 0.093 0.736 1.098 63.836 o
0 28 26 0.849 0.363 1.098 63.608 o
0 29 1 0.145 0.000 1.098 63.959 o
0 29 2 0.124 1.098 1.098 63.752 o
0 29 3 1.892 2.196 0.736 136.611 o
0 29 4 0.005 -0.363 1.098 64.012 o
0 29 5 5.477 6.217 1.098 59.808 o
0 29 6 35.872 43.909 4.756 3.204 o
0 29 7 0.939 1.461 1.461 35.958 o
0 29 8 1.971 2.932 1.461 35.700 o
0 29 9 3.815 4.393 1.834 22.595 o
0 29 10 4.180 2.932 1.461 35.338 o
0 29 11 14.874 12.070 2.196 15.099 o
0 29 12 1.805 2.932 1.461 35.726 o
0 29 13 30.415 29.632 3.295 6.525 o
0 29 15 8.823 10.247 1.834 21.907 o
0 29 16 0.913 2.196 1.461 35.910 o
0 29 17 15.588 20.856 2.559 11.107 o
0 29 18 4.385 3.657 1.461 35.238 o
0 29 19 3.909 2.196 1.461 35.447 o
0 29 20 3.204 1.098 1.461 35.651 o
0 29 21 4.944 4.020 1.461 35.103 o
0 29 22 20.268 21.219 2.559 10.913 o
0 29 23 10.424 10.247 1.461 33.242 o
0 29 24 0.558 2.196 1.834 22.874 o
0 30 1 19.131 22.680 1.461 29.150 o
0 30 2 0.424 0.736 0.736 141.193 o
0 30 3 4.723 5.854 1.834 22.471 o
0 30 4 0.795 0.736 1.461 36.026 o
0 30 5 8.060 8.050 1.834 22.088 o
0 30 6 8.805 9.149 1.834 21.963 o
0 30 7 1.556 1.098 1.461 35.897 o
0 30 8 14.259 16.101 2.196 15.013 o
0 30 9 0.129 -0.363 1.461 36.158 o
0 30 10 15.588 13.169 2.196 15.021 o
0 30 11 2.153 2.196 1.461 35.729 o
0 30 12 5.278 2.559 1.461 35.176 o
0 30 13 17.465 18.297 2.559 11.084 o
0 30 14 0.036 -0.736 1.461 36.169 o
0 30 15 8.204 9.149 1.834 22.022 o
0 30 16 4.889 4.756 1.461 35.045 o
0 30 17 1.417 0.736 1.461 35.942 o
0 30 18 2.735 0.363 1.461 35.779 o
0 30 19 0.083 0.000 1.461 36.163 o
0 30 20 8.554 6.952 1.461 34.065 o
0 31 2 1.258 -1.098 1.834 22.896 o
0 31 3 1.700 2.559 1.834 22.797 o
0 31 4 0.338 1.461 1.834 22.906 o
0 31 5 21.476 18.297 2.559 10.924 o
0 31 6 15.537 16.826 2.559 11.184 o
0 31 7 0.288 0.000 1.461 36.138 o
0 31 8 0.094 1.461 1.461 36.071 o
0 31 9 7.581 8.413 1.834 22.115 o
0 31 10 12.390 17.199 2.559 11.288 o
0 31 11 5.042 5.854 1.834 22.446 o
0 31 12 1.624 3.657 1.461 35.698 o
0 31 13 32.620 44.272 4.756 3.222 o
0 31 14 0.379 -0.363 1.461 36.127 o
0 31 15 5.801 4.756 1.461 34.871 o
0 31 16 1.894 2.196 1.461 35.768 o
0 32 3 6.053 8.786 1.834 22.237 o
0 32 4 8.588 11.345 2.196 15.469 o
0 32 5 3.800 3.657 1.834 22.622 o
0 32 7 0.401 -0.363 1.461 36.124 o
0 32 8 10.035 12.070 2.196 15.375 o
0 32 9 0.506 1.098 1.461 36.040 o
0 32 10 4.432 5.118 1.461 35.097 o
0 32 11 15.716 14.267 2.196 14.979 o
1 0 1 1142.420 969.240 49.763 0.023 o
1 0 2 297.677 290.882 8.050 0.590 o
1 0 3 311.919 308.443 6.952 0.637 o
1 0 4 10341.500 10999.400 674.701 0.000 o
1 0 5 1792.070 1983.120 64.393 0.012 o
1 0 6 997.904 1046.810 25.612 0.055 o
1 0 7 3276.780 3748.170 143.426 0.003 o
1 0 8 5919.110 5897.780 253.562 0.001 o
1 0 9 614.156 624.212 15.365 0.149 o
1 0 10 1027.730 997.411 23.778 0.058 o
1 0 11 177.856 202.700 5.118 1.453 o
1 0 12 110.410 110.499 2.932 4.161 o
1 0 13 1568.580 1583.940 34.398 0.026 o
1 0 14 2518.260 2698.440 69.521 0.008 o
1 0 15 479.401 491.386 13.169 0.223 o
1 0 16 550.631 519.930 12.443 0.208 o
1 0 17 690.818 708.726 19.023 0.107 o
1 0 18 485.606 461.753 15.002 0.196 o
1 0 19 670.084 665.552 20.121 0.105 o
1 0 20 159.760 168.312 5.854 1.403 o
1 0 21 10.738 10.610 0.363 235.163 o
1 0 22 12.519 12.806 0.363 202.618 o
1 0 23 39.835 38.781 1.098 28.071 o
1 0 24 99.654 87.446 2.932 4.768 o
1 0 25 350.213 365.159 13.169 0.288 o
1 0 26 26.903 29.270 1.098 37.584 o
1 0 27 263.747 264.534 9.149 0.565 o
1 0 28 0.108 0.736 0.363 571.785 o
1 0 29 6.016 5.854 0.363 349.474 o
1 0 30 0.803 0.363 0.363 555.875 o
1 0 31 210.188 201.975 9.149 0.661 o
1 0 32 2.225 2.196 0.736 135.878 o
1 0 33 66.482 53.421 2.196 9.339 o
1 0 34 10.072 9.149 0.736 108.127 o
1 0 35 52.929 49.028 3.295 5.794 o
1 0 36 0.097 -0.736 0.736 142.536 o
1 0 37 0.001 0.000 0.736 142.716 o
1 0 38 17.289 15.002 1.461 30.788 o
1 0 39 9.874 11.345 1.098 55.374 o
1 0 40 0.010 -0.363 1.098 64.010 o
1 0 41 19.992 21.219 1.834 19.897 o
1 0 42 4.200 5.491 1.098 60.742 o
1 0 43 36.008 40.615 2.932 7.711 o
1 0 44 21.401 26.348 1.834 19.343 o
1 0 45 0.458 0.363 1.461 36.094 o
1 0 46 0.200 1.834 1.098 63.573 o
1 0 47 7.975 9.149 1.098 57.361 o
1 0 48 21.011 26.710 2.196 14.174 o
1 0 49 9.381 11.708 1.098 55.585 o
1 0 50 0.277 0.736 1.098 63.764 o
1 1 0 80.201 84.524 2.559 6.318 o
1 1 1 6086.100 6316.720 385.280 0.000 o
1 1 2 438.989 465.774 10.247 0.304 o
1 1 3 4857.690 4761.320 147.083 0.002 o
1 1 4 7071.130 7202.530 225.391 0.001 o
1 1 5 1559.180 1566.740 37.320 0.024 o
1 1 6 2953.420 2945.410 65.491 0.007 o
1 1 7 799.824 821.058 15.365 0.108 o
1 1 8 4279.150 4226.030 145.260 0.002 o
1 1 9 2905.480 2878.450 66.227 0.007 o
1 1 10 2812.380 2851.380 56.715 0.009 o
1 1 11 167.674 170.872 3.295 2.329 o
1 1 12 49.825 48.665 1.098 22.098 o
1 1 13 333.675 343.940 6.217 0.622 o
1 1 14 30.619 31.103 0.736 49.744 o
1 1 15 423.496 433.209 8.050 0.385 o
1 1 16 205.588 201.239 4.393 1.500 o
1 1 17 175.401 192.454 4.393 1.722 o
1 1 18 26.668 27.073 0.736 57.415 o
1 1 19 195.210 200.141 4.756 1.468 o
1 1 20 281.815 294.176 6.589 0.733 o
1 1 21 7.162 7.688 0.363 310.304 o
1 1 22 24.564 23.778 0.363 94.549 o
1 1 23 31.781 31.829 0.736 47.992 o
1 1 24 4.702 5.491 0.363 381.415 o
1 1 25 15.111 14.640 0.363 170.627 o
1 1 26 172.871 162.459 4.020 1.999 o
1 1 27 47.518 49.391 1.098 22.781 o
1 1 28 259.321 234.902 6.217 0.890 o
1 1 29 49.934 46.831 1.098 22.378 o
1 1 30 35.545 32.202 1.098 31.804 o
1 1 31 2.686 3.657 0.363 453.404 o
1 1 32 96.823 91.103 2.932 4.797 o
1 1 33 430.130 459.194 16.826 0.181 o
1 1 34 37.757 38.055 1.461 21.622 o
1 1 35 2.178 2.932 0.736 135.163 o
1 1 36 43.329 42.811 1.834 14.949 o
1 1 37 44.982 45.008 1.834 14.566 o
1 1 38 25.925 23.778 1.461 26.982 o
1 1 39 12.558 13.542 0.736 96.712 o
1 1 40 25.127 25.975 1.461 26.893 o
1 1 41 2.731 2.932 0.736 133.915 o
1 1 42 61.684 64.030 2.932 6.395 o
1 1 43 21.170 21.219 1.098 43.973 o
1 1 44 12.171 12.070 0.736 99.386 o
1 1 45 2.906 3.295 0.736 133.098 o
1 1 46 0.051 0.363 0.736 142.278 o
1 1 47 1.705 1.834 0.736 137.410 o
1 1 48 0.640 1.098 0.736 140.400 o
1 1 49 0.124 0.000 0.736 142.484 o
1 1 50 2.250 3.295 0.736 134.593 o
1 2 0 6209.930 6326.590 313.199 0.001 o
1 2 1 1672.290 1792.490 36.584 0.022 o
1 2 2 1464.380 1585.760 39.879 0.024 o
1 2 3 853.934 907.406 20.856 0.078 o
1 2 4 1393.810 1446.730 30.005 0.033 o
1 2 5 1931.880 1909.570 44.635 0.017 o
1 2 6 1718.310 1748.220 37.683 0.022 o
1 2 7 518.790 539.325 10.247 0.249 o
1 2 8 1181.350 1218.050 23.416 0.049 o
1 2 9 37.053 37.320 0.736 39.980 o
1 2 10 804.981 806.419 15.365 0.109 o
1 2 11 750.216 782.640 14.267 0.123 o
1 2 12 664.865 653.481 12.070 0.165 o
1 2 13 679.005 683.849 12.443 0.156 o
1 2 14 380.918 415.285 7.688 0.443 o
1 2 15 251.587 257.582 5.118 1.027 o
1 2 16 300.941 289.784 6.952 0.671 o
1 2 17 33.864 33.300 0.736 44.956 o
1 2 18 189.790 189.532 4.020 1.751 o
1 2 19 535.480 546.277 13.542 0.194 o
1 2 20 975.175 879.597 22.317 0.067 o
1 2 21 251.195 276.242 5.854 0.903 o
1 2 22 482.710 465.411 10.247 0.282 o
1 2 23 227.319 220.998 5.491 1.118 o
1 2 24 229.316 219.899 5.491 1.113 o
1 2 25 155.085 147.083 3.295 2.644 o
1 2 26 86.289 83.788 2.196 7.023 o
1 2 27 130.500 135.013 3.657 2.825 o
1 2 28 235.807 203.799 6.217 0.996 o
1 2 29 113.624 123.305 3.295 3.520 o
1 2 30 12.130 12.070 0.363 210.569 o
1 2 31 13.085 13.169 0.363 195.164 o
1 2 32 7.795 6.952 0.363 305.657 o
1 2 33 98.039 98.055 5.118 2.260 o
1 2 34 85.206 77.199 2.559 6.259 o
1 2 35 94.907 91.476 4.020 3.287 o
1 2 36 80.964 83.053 3.657 4.053 o
1 2 37 24.417 22.317 1.098 41.406 o
1 2 38 8.065 8.786 0.736 113.628 o
1 2 39 45.772 49.028 2.196 11.180 o
1 2 40 40.508 39.879 1.834 15.559 o
1 2 41 20.951 25.249 1.461 28.236 o
1 2 42 2.110 2.196 0.736 136.132 o
1 2 43 30.540 36.584 2.196 13.008 o
1 2 44 3.154 3.295 0.736 132.524 o
1 2 45 3.035 2.932 0.736 133.217 o
1 2 46 1.152 1.098 0.736 139.355 o
1 2 47 4.378 5.491 0.736 126.983 o
1 2 48 2.695 3.657 0.736 133.165 o
1 2 49 5.940 5.854 0.736 122.674 o
1 2 50 0.696 2.196 1.461 35.941 o
1 3 0 14924.000 16034.400 687.144 0.000 o
1 3 1 2045.370 2162.040 42.076 0.016 o
1 3 2 2788.410 2985.290 80.131 0.006 o
1 3 3 1173.780 1277.680 27.073 0.043 o
1 3 4 5493.530 5209.170 125.501 0.002 o
1 3 5 1041.590 1109.380 22.317 0.058 o
1 3 6 708.700 678.358 14.640 0.135 o
1 3 7 1533.060 1500.880 30.005 0.030 o
1 3 8 4787.350 4443.360 104.282 0.003 o
1 3 9 1361.590 1400.260 25.975 0.038 o
1 3 10 607.826 616.162 11.345 0.191 o
1 3 11 256.110 255.023 4.756 1.066 o
1 3 12 880.667 895.335 17.924 0.086 o
1 3 13 163.519 155.506 3.295 2.475 o
1 3 14 651.362 628.968 11.708 0.175 o
1 3 15 13.871 14.267 0.363 182.739 o
1 3 16 119.044 111.234 2.559 4.399 o
1 3 17 2996.910 3666.210 94.035 0.005 o
1 3 18 36.150 37.683 1.098 30.094 o
1 3 19 62.271 61.108 1.098 16.697 o
1 3 20 297.775 292.343 6.217 0.736 o
1 3 21 442.528 444.917 9.149 0.336 o
1 3 22 36.595 38.418 0.736 39.900 o
1 3 23 178.763 175.265 3.657 2.033 o
1 3 24 101.793 98.055 2.196 5.860 o
1 3 25 44.574 45.733 1.098 24.574 o
1 3 26 425.085 426.993 11.345 0.293 o
1 3 27 21.323 21.219 0.736 70.518 o
1 3 28 121.216 115.617 3.295 3.449 o
1 3 29 14.344 13.904 0.363 180.170 o
1 3 30 17.938 17.924 0.736 80.066 o
1 3 31 5.498 5.491 0.363 364.011 o
1 3 32 54.841 55.617 2.196 10.161 o
1 3 33 240.974 223.920 8.413 0.682 o
1 3 34 61.821 55.244 2.196 9.626 o
1 3 35 2.727 2.196 0.736 134.757 o
1 3 36 11.851 11.345 0.736 101.032 o
1 3 37 6.217 6.217 0.736 121.527 o
1 3 38 2.936 2.559 0.736 133.872 o
1 3 39 26.279 24.514 1.098 39.474 o
1 3 40 7.774 8.050 0.736 115.292 o
1 3 41 16.845 15.738 1.098 48.935 o
1 3 42 5.872 6.589 0.736 121.924 o
1 3 43 12.272 10.247 0.736 101.344 o
1 3 44 6.504 7.688 0.736 118.957 o
1 3 45 8.277 9.511 0.736 112.177 o
1 3 46 6.012 7.688 0.736 120.196 o
1 3 47 0.609 0.363 0.736 141.195 o
1 3 48 1.891 3.657 0.736 134.994 o
1 3 49 17.588 24.877 2.932 8.485 o
1 3 50 4.177 4.020 1.461 35.243 o
1 4 0 1085.390 1169.020 27.809 0.046 o
1 4 1 1303.700 1410.870 31.829 0.033 o
1 4 2 5139.760 5426.870 147.083 0.002 o
1 4 3 127.296 135.748 2.932 3.482 o
1 4 4 565.838 625.300 12.806 0.185 o
1 4 5 216.336 212.947 4.020 1.491 o
1 4 6 1641.080 1689.670 39.154 0.022 o
1 4 7 2936.580 3047.500 69.149 0.007 o
1 4 8 4251.440 4049.660 98.428 0.003 o
1 4 9 883.799 867.154 17.924 0.087 o
1 4 10 568.154 574.449 11.345 0.209 o
1 4 11 402.919 384.554 6.952 0.465 o
1 4 12 787.579 819.960 16.826 0.103 o
1 4 13 366.716 375.033 8.050 0.462 o
1 4 14 434.541 425.894 9.874 0.327 o
1 4 15 877.599 907.769 20.856 0.076 o
1 4 16 752.904 744.947 17.924 0.105 o
1 4 17 1860.210 1831.640 41.350 0.018 o
1 4 18 68.386 68.050 1.461 12.414 o
1 4 19 342.356 321.612 7.315 0.559 o
1 4 20 105.558 100.615 2.196 5.633 o
1 4 21 118.878 106.841 2.559 4.470 o
1 4 22 140.399 145.985 2.932 3.128 o
1 4 23 2.156 2.196 0.363 488.146 o
1 4 24 5.610 5.854 0.363 357.826 o
1 4 25 3.033 3.657 0.363 444.226 o
1 4 26 73.611 68.786 1.461 11.635 o
1 4 27 48.666 47.929 1.098 22.632 o
1 4 28 33.845 34.025 0.736 44.603 o
1 4 29 93.236 91.839 2.932 4.892 o
1 4 30 69.045 65.864 1.834 10.411 o
1 4 31 32.027 29.632 1.098 34.436 o
1 4 32 183.997 167.214 5.118 1.514 o
1 4 33 45.888 43.909 1.098 24.416 o
1 4 34 19.642 17.562 1.098 46.309 o
1 4 35 27.032 27.809 1.098 37.957 o
1 4 36 35.742 32.564 1.461 22.903 o
1 4 37 5.904 7.315 0.736 120.937 o
1 4 38 76.598 70.982 2.932 5.756 o
1 4 39 9.572 9.149 0.736 109.378 o
1 4 40 7.203 7.315 0.736 117.665 o
1 4 41 55.417 57.814 2.559 8.192 o
1 4 42 15.927 15.002 0.736 87.375 o
1 4 43 5.591 7.315 0.736 121.720 o
1 4 44 19.799 20.856 1.461 29.221 o
1 4 45 5.962 6.217 0.736 122.166 o
1 4 46 0.730 0.363 0.736 140.955 o
1 4 47 1.168 2.196 1.098 63.083 o
1 4 48 16.912 15.738 2.196 14.854 o
1 4 49 32.513 39.154 2.559 9.913 o
1 4 50 18.719 21.592 1.461 29.429 o
1 5 0 3190.340 3632.920 106.479 0.004 o
1 5 1 6029.050 6551.250 171.234 0.001 o
1 5 2 2386.780 2559.030 66.962 0.009 o
1 5 3 1504.900 1645.400 32.927 0.027 o
1 5 4 1509.710 1627.480 32.202 0.028 o
1 5 5 3634.160 3885.010 88.907 0.004 o
1 5 6 147.819 158.066 3.295 2.669 o
1 5 7 1535.330 1581.010 36.584 0.025 o
1 5 8 1711.750 1743.830 40.615 0.020 o
1 5 9 386.876 395.527 7.315 0.462 o
1 5 10 516.296 530.177 9.511 0.265 o
1 5 11 1333.410 1339.150 28.544 0.037 o
1 5 12 741.695 789.955 15.365 0.117 o
1 5 13 293.055 294.539 5.854 0.777 o
1 5 14 57.258 55.617 1.461 15.272 o
1 5 15 790.785 747.144 21.955 0.084 o
1 5 16 212.153 222.831 5.118 1.245 o
1 5 17 421.426 437.965 9.874 0.331 o
1 5 18 114.908 103.547 3.295 3.689 o
1 5 19 325.545 313.199 7.315 0.588 o
1 5 20 97.780 102.448 2.196 5.944 o
1 5 21 18.245 18.660 0.363 135.106 o
1 5 22 209.949 203.436 5.491 1.217 o
1 5 23 41.849 40.977 1.098 26.682 o
1 5 24 494.950 465.048 12.070 0.241 o
1 5 25 16.569 17.562 0.363 149.075 o
1 5 26 215.300 214.045 5.118 1.251 o
1 5 27 37.531 37.320 1.098 29.505 o
1 5 28 29.154 28.907 0.736 52.874 o
1 5 29 163.107 154.408 4.020 2.124 o
1 5 30 0.815 0.736 0.363 549.725 o
1 5 31 47.096 47.204 1.461 18.221 o
1 5 32 82.572 77.572 2.196 7.423 o
1 5 33 3.041 2.559 0.363 458.612 o
1 5 34 10.484 9.874 0.736 106.195 o
1 5 35 6.381 6.952 0.363 331.444 o
1 5 36 98.512 91.839 3.657 3.663 o
1 5 37 13.891 13.169 0.736 94.028 o
1 5 38 55.335 53.421 2.196 10.209 o
1 5 39 27.329 29.270 1.461 25.762 o
1 5 40 4.464 4.393 0.736 128.108 o
1 5 41 22.047 23.416 1.098 42.626 o
1 5 42 62.217 65.129 4.020 3.917 o
1 5 43 5.015 5.118 0.736 125.878 o
1 5 44 12.731 12.070 1.098 53.151 o
1 5 45 24.173 29.632 2.196 13.815 o
1 5 46 1.356 2.196 1.098 62.999 o
1 5 47 1.826 0.736 0.736 138.324 o
1 5 48 5.662 5.854 0.736 123.368 o
1 5 49 16.981 20.121 1.461 30.146 o
1 5 50 6.904 8.413 0.736 117.034 o
1 6 0 26496.600 26322.800 848.867 0.000 o
1 6 1 3436.140 3683.780 71.718 0.005 o
1 6 2 7912.750 7806.610 201.602 0.001 o
1 6 3 589.450 619.083 11.345 0.196 o
1 6 4 167.796 173.794 3.657 2.148 o
1 6 5 2243.540 2411.580 49.028 0.012 o
1 6 6 1120.950 1131.330 22.317 0.054 o
1 6 7 314.417 310.277 6.217 0.686 o
1 6 8 641.590 654.580 15.002 0.145 o
1 6 9 279.493 286.489 6.217 0.781 o
1 6 10 479.358 505.663 11.345 0.253 o
1 6 11 195.538 214.045 5.118 1.340 o
1 6 12 513.669 525.421 11.708 0.230 o
1 6 13 200.036 206.731 4.756 1.424 o
1 6 14 536.273 562.005 15.002 0.174 o
1 6 15 30.925 32.927 0.736 48.338 o
1 6 16 1367.030 1297.810 31.829 0.033 o
1 6 17 45.066 43.536 1.098 24.814 o
1 6 18 35.910 36.584 0.736 41.348 o
1 6 19 193.226 198.307 4.020 1.694 o
1 6 20 46.975 46.831 1.098 23.447 o
1 6 21 135.560 135.013 2.932 3.323 o
1 6 22 243.685 231.607 5.118 1.101 o
1 6 23 92.791 92.937 2.196 6.423 o
1 6 24 686.303 688.605 14.640 0.138 o
1 6 25 24.298 24.514 0.736 62.817 o
1 6 26 20.412 20.494 0.736 72.817 o
1 6 27 94.704 96.232 2.559 5.479 o
1 6 28 9.915 10.247 0.363 248.123 o
1 6 29 44.359 45.370 1.461 19.062 o
1 6 30 3.366 3.295 0.363 440.269 o
1 6 31 73.552 71.718 2.196 8.184 o
1 6 32 106.044 103.909 2.932 4.360 o
1 6 33 25.516 27.446 1.098 39.025 o
1 6 34 29.701 30.005 1.461 24.967 o
1 6 35 5.263 5.854 0.736 124.359 o
1 6 36 18.467 18.660 0.736 78.274 o
1 6 37 129.440 114.519 7.315 1.170 o
1 6 38 16.135 17.199 0.736 84.557 o
1 6 39 2.781 4.020 0.736 132.546 o
1 6 40 73.030 72.816 3.295 4.992 o
1 6 41 28.622 28.171 1.461 25.546 o
1 6 42 83.989 106.479 5.854 1.871 o
1 6 43 6.900 8.413 1.098 58.279 o
1 6 44 17.233 18.297 1.461 30.335 o
1 6 45 2.984 4.393 0.736 131.639 o
1 6 46 1.219 1.461 0.736 138.838 o
1 6 47 3.547 4.020 0.736 130.752 o
1 6 48 0.355 0.363 0.736 141.692 o
1 6 49 0.512 0.736 0.736 141.018 o
1 7 0 1633.020 1702.120 40.252 0.021 o
1 7 1 37.303 37.320 0.736 39.760 o
1 7 2 53.869 59.275 1.461 15.565 o
1 7 3 75.888 81.955 1.834 9.015 o
1 7 4 690.866 713.481 12.443 0.150 o
1 7 5 622.075 654.580 13.542 0.161 o
1 7 6 8.600 9.149 0.363 274.722 o
1 7 7 90.757 94.035 2.196 6.500 o
1 7 8 205.524 205.260 4.756 1.399 o
1 7 9 1240.240 1247.320 30.005 0.038 o
1 7 10 462.067 457.723 11.708 0.262 o
1 7 11 553.951 579.567 13.904 0.181 o
1 7 12 854.414 832.766 20.856 0.080 o
1 7 13 2843.810 2939.560 65.491 0.008 o
1 7 14 2207.080 2139.360 47.929 0.013 o
1 7 15 548.612 586.519 17.199 0.146 o
1 7 16 180.385 178.186 4.393 1.737 o
1 7 17 39.011 38.418 1.098 28.537 o
1 7 18 162.470 154.771 3.295 2.493 o
1 7 19 116.457 115.990 2.196 4.886 o
1 7 20 104.891 104.645 2.196 5.574 o
1 7 21 8.491 9.511 0.363 273.613 o
1 7 22 3.501 3.657 0.363 432.142 o
1 7 23 73.791 72.443 1.461 11.371 o
1 7 24 225.534 222.831 5.491 1.121 o
1 7 25 138.911 133.914 3.295 2.983 o
1 7 26 68.153 66.962 1.461 12.527 o
1 7 27 56.985 57.078 1.461 15.187 o
1 7 28 82.824 82.690 2.196 7.255 o
1 7 29 67.697 67.688 1.461 12.541 o
1 7 30 21.624 20.856 0.736 70.305 o
1 7 31 37.727 37.683 1.098 29.322 o
1 7 32 30.517 30.368 0.736 50.300 o
1 7 33 20.356 21.955 0.736 71.589 o
1 7 34 18.605 18.297 1.098 46.780 o
1 7 35 32.370 38.418 1.834 16.852 o
1 7 36 13.312 13.904 0.736 94.519 o
1 7 37 84.105 87.446 3.657 3.956 o
1 7 38 18.416 19.023 1.098 46.658 o
1 7 39 6.172 6.589 0.736 121.175 o
1 7 40 23.859 24.151 1.461 27.538 o
1 7 41 49.968 48.665 2.559 8.729 o
1 7 42 10.943 11.708 0.736 102.803 o
1 7 43 4.346 5.118 0.736 127.515 o
1 7 44 4.660 5.118 0.736 126.750 o
1 7 45 1.212 0.736 0.736 139.604 o
1 7 46 5.977 8.050 0.736 119.829 o
1 7 47 0.194 0.000 0.736 142.352 o
1 7 48 0.676 1.834 0.736 139.578 o
1 7 49 9.041 9.149 0.736 110.711 o
1 8 0 1044.680 1156.570 28.544 0.046 o
1 8 1 2346.450 2473.050 52.685 0.011 o
1 8 2 189.224 197.582 4.020 1.725 o
1 8 3 186.323 196.121 4.756 1.529 o
1 8 4 1302.160 1315.740 30.005 0.036 o
1 8 5 803.658 838.620 18.297 0.094 o
1 8 6 1192.350 1199.390 29.270 0.041 o
1 8 7 267.629 288.685 5.854 0.844 o
1 8 8 542.495 540.051 13.169 0.198 o
1 8 9 1973.220 2063.980 56.343 0.013 o
1 8 10 23.709 23.416 0.736 64.620 o
1 8 11 45.019 48.302 1.098 23.905 o
1 8 12 469.169 459.920 11.345 0.266 o
1 8 13 1186.470 1111.940 30.005 0.041 o
1 8 14 746.183 746.781 19.395 0.098 o
1 8 15 360.509 352.353 8.413 0.463 o
1 8 16 8.886 9.511 0.363 267.729 o
1 8 17 141.325 140.131 3.295 2.897 o
1 8 18 16.064 16.463 0.363 156.399 o
1 8 19 121.715 117.814 2.559 4.225 o
1 8 20 38.968 38.418 0.736 37.875 o
1 8 21 36.941 35.859 0.736 40.736 o
1 8 22 99.261 95.134 2.196 6.047 o
1 8 23 278.085 270.025 5.854 0.841 o
1 8 24 186.788 172.333 3.657 1.972 o
1 8 25 10.990 10.972 0.363 229.849 o
1 8 26 298.560 280.635 6.952 0.683 o
1 8 27 47.757 43.909 1.098 23.700 o
1 8 28 6.623 6.589 0.363 330.277 o
1 8 29 27.582 27.446 0.736 55.896 o
1 8 30 45.812 46.468 1.098 23.952 o
1 8 31 4.382 5.491 0.363 388.669 o
1 8 32 17.119 17.924 0.736 81.737 o
1 8 33 22.005 24.151 1.098 42.406 o
1 8 34 7.862 6.952 0.736 116.459 o
1 8 35 26.458 26.710 1.461 26.393 o
1 8 36 22.017 20.856 1.098 43.517 o
1 8 37 6.152 8.050 0.736 119.387 o
1 8 38 21.597 24.514 1.461 28.153 o
1 8 39 8.459 8.413 0.736 113.103 o
1 8 40 20.305 21.219 1.098 44.570 o
1 8 41 2.113 2.196 0.363 489.386 o
1 8 42 1.424 1.098 0.736 138.789 o
1 8 43 0.198 0.363 0.736 141.996 o
1 8 44 4.310 5.854 0.736 126.706 o
1 8 45 2.007 2.559 0.736 135.959 o
1 8 46 0.016 -0.363 0.736 142.689 o
1 8 47 15.688 17.199 1.098 49.239 o
1 8 48 13.988 14.640 1.098 51.359 o
1 8 49 0.769 0.736 0.736 140.505 o
1 9 0 0.327 0.736 0.363 564.895 o
1 9 1 399.283 431.013 9.149 0.369 o
1 9 2 841.508 880.333 20.856 0.080 o
1 9 3 455.204 463.214 11.345 0.271 o
1 9 4 638.875 658.237 15.002 0.145 o
1 9 5 194.178 202.338 4.756 1.467 o
1 9 6 189.429 193.189 5.491 1.323 o
1 9 7 34.893 36.222 1.098 31.098 o
1 9 8 34.737 35.496 0.736 42.979 o
1 9 9 120.165 117.451 3.657 3.102 o
1 9 10 1180.270 1170.480 31.466 0.039 o
1 9 11 630.394 626.771 15.002 0.149 o
1 9 12 222.800 241.119 6.952 0.873 o
1 9 13 100.389 95.134 2.559 5.286 o
1 9 14 251.692 242.590 6.589 0.852 o
1 9 15 87.734 77.934 2.196 7.108 o
1 9 16 779.678 728.121 21.592 0.086 o
1 9 17 17.613 18.297 0.363 139.994 o
1 9 18 253.679 246.972 5.491 0.986 o
1 9 19 61.339 62.569 1.461 13.939 o
1 9 20 762.484 709.461 15.365 0.120 o
1 9 21 169.142 162.459 3.295 2.362 o
1 9 22 67.115 69.521 1.461 12.492 o
1 9 23 42.124 39.516 1.098 26.880 o
1 9 24 73.369 67.688 2.196 8.333 o
1 9 25 108.795 102.086 2.932 4.311 o
1 9 26 192.438 174.892 5.118 1.450 o
1 9 27 25.823 25.612 0.736 59.676 o
1 9 28 94.126 94.398 2.932 4.828 o
1 9 29 49.531 49.763 1.461 17.404 o
1 9 30 143.074 136.111 3.295 2.901 o
1 9 31 118.511 125.501 3.295 3.408 o
1 9 32 11.750 13.169 0.736 99.078 o
1 9 33 1.515 2.559 0.736 137.037 o
1 9 34 5.588 4.756 0.736 124.913 o
1 9 35 20.327 19.758 1.098 45.062 o
1 9 36 22.671 21.955 1.098 42.698 o
1 9 37 1.618 1.834 0.363 508.955 o
1 9 38 28.146 25.975 1.461 26.005 o
1 9 39 12.562 11.708 0.736 98.883 o
1 9 40 13.979 13.169 0.736 93.824 o
1 9 41 4.205 4.393 0.363 405.650 o
1 9 42 4.141 5.118 0.736 128.013 o
1 9 43 2.534 2.559 0.363 472.470 o
1 9 44 2.505 2.196 0.363 478.318 o
1 9 45 11.842 11.345 0.736 101.055 o
1 9 46 6.723 6.952 0.736 119.332 o
1 9 47 5.342 6.217 0.736 123.712 o
1 9 48 1.661 1.834 0.736 137.505 o
1 10 0 21.011 20.856 0.736 71.398 o
1 10 1 1017.920 1043.880 24.151 0.057 o
1 10 2 749.559 744.585 18.297 0.104 o
1 10 3 990.819 1036.200 25.249 0.056 o
1 10 4 317.339 320.524 8.413 0.525 o
1 10 5 211.746 222.459 5.118 1.248 o
1 10 6 583.828 605.179 15.738 0.153 o
1 10 7 58.585 59.637 1.461 14.666 o
1 10 8 147.425 148.917 4.020 2.305 o
1 10 9 118.079 123.668 2.932 3.816 o
1 10 10 371.767 375.033 11.708 0.320 o
1 10 11 78.119 81.955 2.196 7.562 o
1 10 12 151.614 152.212 3.657 2.444 o
1 10 13 203.987 197.945 5.854 1.174 o
1 10 14 45.263 46.468 1.098 24.163 o
1 10 15 215.423 208.192 5.854 1.116 o
1 10 16 39.708 36.584 1.098 28.640 o
1 10 17 155.165 149.280 3.295 2.627 o
1 10 18 4.275 5.118 0.363 395.427 o
1 10 19 67.323 65.129 1.834 10.626 o
1 10 20 187.383 176.726 3.657 1.947 o
1 10 21 39.924 39.154 0.736 36.806 o
1 10 22 71.150 68.050 1.461 12.021 o
1 10 23 135.106 123.305 3.295 3.133 o
1 10 24 48.099 46.468 1.098 23.100 o
1 10 25 40.795 38.781 1.098 27.634 o
1 10 26 103.284 94.398 2.559 5.194 o
1 10 27 13.424 13.542 0.363 190.148 o
1 10 28 37.214 35.859 1.098 30.018 o
1 10 29 11.571 12.070 0.363 216.704 o
1 10 30 8.659 7.688 0.363 285.173 o
1 10 31 28.015 30.368 1.098 36.572 o
1 10 32 16.922 17.199 1.098 48.361 o
1 10 33 39.975 41.350 1.834 15.529 o
1 10 34 41.194 40.615 1.461 20.410 o
1 10 35 7.014 6.952 0.363 319.582 o
1 10 36 33.377 32.927 1.098 32.769 o
1 10 37 9.994 9.149 0.736 108.320 o
1 10 38 38.635 38.055 1.461 21.392 o
1 10 39 6.499 6.589 0.363 332.645 o
1 10 40 25.101 25.612 1.098 39.878 o
1 10 41 4.836 4.393 0.363 390.839 o
1 10 42 6.916 7.688 0.736 117.919 o
1 10 43 1.598 2.196 0.363 504.232 o
1 10 44 15.181 15.738 1.098 50.120 o
1 10 45 1.773 2.559 0.363 493.912 o
1 10 46 4.942 4.756 0.736 126.503 o
1 10 47 4.663 4.756 0.736 127.183 o
1 10 48 2.329 2.932 0.736 134.824 o
1 11 0 110.621 109.401 3.295 3.716 o
1 11 1 15.251 13.542 0.363 173.990 o
1 11 2 1681.030 1667.730 43.909 0.019 o
1 11 3 1089.040 1103.530 28.544 0.046 o
1 11 4 847.282 858.378 22.680 0.074 o
1 11 5 3.939 5.118 0.363 403.354 o
1 11 6 445.769 451.507 11.345 0.278 o
1 11 7 156.961 167.214 6.589 1.213 o
1 11 8 41.118 42.811 1.098 26.601 o
1 11 9 19.056 18.660 0.736 77.118 o
1 11 10 533.892 527.980 13.542 0.197 o
1 11 11 147.515 147.819 3.657 2.520 o
1 11 12 35.444 34.025 0.736 43.007 o
1 11 13 200.221 193.552 4.393 1.556 o
1 11 14 137.941 139.768 2.932 3.231 o
1 11 15 344.997 337.713 6.589 0.587 o
1 11 16 42.585 40.252 0.736 34.374 o
1 11 17 50.419 50.861 1.098 21.523 o
1 11 18 169.251 166.116 3.657 2.173 o
1 11 19 107.184 105.743 2.196 5.453 o
1 11 20 163.320 152.937 3.295 2.494 o
1 11 21 198.027 184.776 4.393 1.597 o
1 11 22 28.135 27.446 0.736 55.151 o
1 11 23 10.006 10.247 0.363 246.911 o
1 11 24 7.740 8.786 0.363 291.147 o
1 11 25 10.364 9.149 0.363 249.467 o
1 11 26 154.678 157.703 3.657 2.377 o
1 11 27 98.051 88.907 2.196 6.259 o
1 11 28 96.301 95.496 2.559 5.432 o
1 11 29 25.705 25.612 0.736 59.850 o
1 11 30 20.071 21.592 0.736 72.436 o
1 11 31 49.148 47.567 1.834 13.826 o
1 11 32 53.092 52.322 1.834 13.005 o
1 11 33 34.176 29.632 1.098 33.232 o
1 11 34 3.376 2.932 0.363 444.753 o
1 11 35 0.274 0.363 0.363 572.420 o
1 11 36 12.144 12.806 0.736 98.567 o
1 11 37 6.826 7.315 0.363 319.714 o
1 11 38 25.575 25.612 1.098 39.572 o
1 11 39 34.860 35.859 1.834 16.674 o
1 11 40 91.214 91.476 5.854 1.872 o
1 11 41 22.816 22.317 1.098 42.477 o
1 11 42 1.458 1.461 0.363 519.204 o
1 11 43 1.174 0.736 0.363 538.709 o
1 11 44 1.495 1.098 0.363 523.498 o
1 11 45 22.638 24.877 1.098 41.738 o
1 11 46 12.981 12.443 1.098 52.845 o
1 11 47 19.052 15.738 1.098 47.368 o
1 12 0 204.708 205.995 6.589 1.017 o
1 12 1 137.057 141.229 3.295 2.955 o
1 12 2 250.963 252.826 6.217 0.889 o
1 12 3 127.544 128.796 2.932 3.550 o
1 12 4 847.925 881.431 27.809 0.059 o
1 12 5 122.944 121.844 2.932 3.726 o
1 12 6 337.859 338.449 8.413 0.493 o
1 12 7 57.707 61.834 1.461 14.627 o
1 12 8 24.365 26.710 0.736 61.029 o
1 12 9 46.147 44.635 1.098 24.175 o
1 12 10 212.768 211.113 4.756 1.348 o
1 12 11 37.581 35.859 0.736 40.161 o
1 12 12 17.465 17.562 0.363 143.217 o
1 12 13 242.775 239.295 5.491 1.033 o
1 12 14 7.891 8.413 0.363 291.715 o
1 12 15 228.659 245.511 5.118 1.132 o
1 12 16 126.447 125.501 2.932 3.609 o
1 12 17 207.539 197.945 4.393 1.498 o
1 12 18 83.951 84.151 1.834 8.265 o
1 12 19 88.214 82.690 1.834 7.996 o
1 12 20 34.509 33.663 0.736 44.113 o
1 12 21 149.638 131.718 3.295 2.834 o
1 12 22 314.450 297.471 8.786 0.518 o
1 12 23 41.576 38.781 1.098 27.284 o
1 12 24 30.671 30.368 0.736 50.116 o
1 12 25 15.266 14.267 0.363 170.883 o
1 12 26 39.887 40.252 1.098 27.712 o
1 12 27 187.102 185.139 4.756 1.556 o
1 12 28 73.272 70.247 2.196 8.253 o
1 12 29 116.255 111.234 3.657 3.210 o
1 12 30 38.454 38.781 1.461 21.345 o
1 12 31 46.288 43.174 1.834 14.512 o
1 12 32 6.746 6.589 0.736 119.733 o
1 12 33 21.636 22.317 1.098 43.277 o
1 12 34 4.821 4.756 0.363 387.033 o
1 12 35 0.147 0.363 0.363 576.441 o
1 12 36 30.394 32.927 1.461 24.349 o
1 12 37 1.696 2.196 0.363 501.366 o
1 12 38 14.297 15.002 0.736 91.000 o
1 12 39 9.577 9.874 0.736 108.455 o
1 12 40 23.131 24.151 1.098 41.651 o
1 12 41 7.367 8.050 0.736 116.322 o
1 12 42 8.717 9.149 0.736 111.526 o
1 12 43 6.472 6.589 0.736 120.421 o
1 12 44 4.173 4.020 0.736 129.260 o
1 12 45 7.073 8.413 0.736 116.605 o
1 12 46 5.326 4.756 0.736 125.560 o
1 12 47 12.898 11.708 1.098 53.161 o
1 13 0 334.187 328.564 9.511 0.445 o
1 13 1 18.777 19.758 0.363 128.982 o
1 13 2 43.332 41.713 1.098 25.893 o
1 13 3 37.478 38.781 0.736 38.974 o
1 13 4 124.391 124.766 2.559 4.055 o
1 13 5 41.761 43.909 1.098 26.092 o
1 13 6 197.427 192.826 5.491 1.290 o
1 13 7 61.633 64.393 1.461 13.739 o
1 13 8 120.081 122.569 2.932 3.783 o
1 13 9 250.096 235.637 6.217 0.913 o
1 13 10 697.034 661.159 19.758 0.105 o
1 13 11 83.751 86.720 1.834 8.181 o
1 13 12 136.471 131.718 2.932 3.338 o
1 13 13 26.812 27.446 0.736 56.954 o
1 13 14 462.062 453.340 8.786 0.330 o
1 13 15 33.543 34.398 0.736 44.721 o
1 13 16 134.522 134.277 2.932 3.351 o
1 13 17 11.816 11.708 0.363 215.992 o
1 13 18 231.092 216.977 5.118 1.179 o
1 13 19 105.275 102.811 2.196 5.597 o
1 13 20 0.543 0.736 0.363 558.152 o
1 13 21 39.638 39.516 0.736 36.888 o
1 13 22 22.343 19.758 0.736 70.004 o
1 13 23 16.675 16.101 0.363 153.352 o
1 13 24 132.384 121.108 2.932 3.529 o
1 13 25 81.522 80.131 2.196 7.410 o
1 13 26 73.776 72.081 1.834 9.647 o
1 13 27 46.561 42.438 1.098 24.441 o
1 13 28 119.230 115.617 4.020 2.813 o
1 13 29 12.039 12.443 0.736 99.256 o
1 13 30 8.469 8.786 0.736 112.608 o
1 13 31 17.636 16.463 0.736 82.179 o
1 13 32 106.780 107.567 3.657 3.391 o
1 13 33 39.134 41.713 1.461 20.792 o
1 13 34 17.770 18.660 0.736 79.665 o
1 13 35 26.768 28.544 1.098 37.892 o
1 13 36 14.373 14.267 0.736 91.662 o
1 13 37 45.115 45.370 1.834 14.522 o
1 13 38 11.645 11.345 0.736 101.534 o
1 13 39 3.589 4.020 0.363 425.312 o
1 13 40 22.585 27.073 1.098 41.045 o
1 13 41 16.124 16.101 1.098 49.319 o
1 13 42 0.409 0.736 0.363 562.348 o
1 13 43 0.577 0.000 0.736 141.614 o
1 13 44 1.067 1.461 0.363 530.921 o
1 13 45 0.670 -0.363 0.363 565.688 o
1 13 46 1.464 1.098 0.736 138.705 o
1 14 0 196.622 197.945 5.491 1.282 o
1 14 1 76.147 76.474 1.461 10.821 o
1 14 2 12.649 12.806 0.363 201.293 o
1 14 3 451.053 454.801 9.511 0.318 o
1 14 4 52.633 55.617 1.098 20.056 o
1 14 5 9.163 9.874 0.363 261.083 o
1 14 6 376.757 378.700 8.786 0.420 o
1 14 7 25.555 26.710 0.736 59.266 o
1 14 8 149.928 145.622 3.657 2.504 o
1 14 9 128.957 124.766 3.295 3.226 o
1 14 10 107.404 106.479 2.559 4.841 o
1 14 11 35.784 38.418 0.736 40.625 o
1 14 12 304.324 298.197 5.854 0.748 o
1 14 13 13.187 14.267 0.363 188.969 o
1 14 14 190.409 188.796 4.020 1.749 o
1 14 15 130.874 129.894 2.932 3.469 o
1 14 16 26.747 27.073 0.736 57.304 o
1 14 17 106.385 102.811 2.932 4.366 o
1 14 18 241.771 231.970 5.118 1.108 o
1 14 19 48.743 48.665 1.098 22.475 o
1 14 20 26.148 25.249 0.736 59.466 o
1 14 21 167.990 157.703 4.756 1.760 o
1 14 22 69.528 64.393 1.461 12.514 o
1 14 23 28.480 28.171 0.736 54.216 o
1 14 24 60.203 58.912 1.461 14.445 o
1 14 25 19.751 19.395 0.736 75.076 o
1 14 26 5.865 6.217 0.363 348.853 o
1 14 27 9.019 9.511 0.363 265.772 o
1 14 28 25.520 26.710 1.098 39.256 o
1 14 29 22.719 21.592 1.098 42.788 o
1 14 30 1.035 0.363 0.363 548.674 o
1 14 31 13.061 13.542 0.736 95.527 o
1 14 32 83.161 87.083 2.932 5.276 o
1 14 33 14.967 15.738 0.736 88.679 o
1 14 34 46.305 45.733 1.834 14.334 o
1 14 35 1.822 1.461 0.363 508.420 o
1 14 36 2.956 2.196 0.363 465.830 o
1 14 37 10.975 10.972 0.736 103.626 o
1 14 38 14.029 16.463 0.736 89.960 o
1 14 39 1.104 1.098 0.363 535.303 o
1 14 40 5.082 5.491 0.363 372.991 o
1 14 41 2.099 1.834 0.363 494.960 o
1 14 42 2.827 2.559 0.363 464.397 o
1 14 43 3.410 2.932 0.736 132.350 o
1 14 44 0.226 0.363 0.363 573.944 o
1 14 45 1.138 1.461 0.363 528.784 o
1 15 0 55.676 57.814 1.461 15.362 o
1 15 1 322.673 333.330 6.952 0.601 o
1 15 2 297.857 297.834 6.217 0.731 o
1 15 3 80.661 81.955 1.834 8.614 o
1 15 4 110.487 111.234 2.559 4.663 o
1 15 5 9.446 10.247 0.363 254.497 o
1 15 6 126.397 128.061 2.932 3.582 o
1 15 7 132.239 133.552 2.932 3.404 o
1 15 8 15.002 14.640 0.363 171.515 o
1 15 9 49.678 50.489 1.098 21.835 o
1 15 10 1.211 1.461 0.363 526.586 o
1 15 11 45.401 47.567 1.098 23.899 o
1 15 12 264.398 262.348 6.217 0.844 o
1 15 13 126.224 128.796 2.932 3.578 o
1 15 14 198.434 201.602 4.393 1.542 o
1 15 15 86.811 83.426 1.834 8.074 o
1 15 16 8.791 8.786 0.363 274.567 o
1 15 17 59.087 59.275 1.461 14.609 o
1 15 18 157.095 147.083 3.657 2.410 o
1 15 19 51.536 49.028 1.098 21.456 o
1 15 20 4.435 4.393 0.363 400.176 o
1 15 21 17.443 19.023 0.736 79.957 o
1 15 22 121.621 105.743 3.657 3.169 o
1 15 23 0.072 0.736 0.363 572.901 o
1 15 24 77.929 77.199 2.196 7.722 o
1 15 25 37.147 34.761 1.098 30.325 o
1 15 26 5.267 5.491 0.363 368.973 o
1 15 27 80.719 79.395 2.932 5.478 o
1 15 28 26.840 27.809 1.098 38.077 o
1 15 29 26.041 24.877 1.098 39.510 o
1 15 30 25.075 24.514 1.098 40.251 o
1 15 31 37.524 35.496 1.461 22.023 o
1 15 32 26.348 26.710 1.098 38.730 o
1 15 33 5.130 4.756 0.736 126.041 o
1 15 34 0.388 1.098 0.363 557.335 o
1 15 35 2.316 3.295 0.363 468.332 o
1 15 36 10.366 11.708 0.736 104.220 o
1 15 37 12.756 13.542 0.736 96.243 o
1 15 38 3.048 3.657 0.363 443.846 o
1 15 39 1.678 1.834 0.363 507.194 o
1 15 40 4.818 5.491 0.736 125.904 o
1 15 41 2.512 2.932 0.363 467.919 o
1 15 42 0.750 1.098 0.363 546.130 o
1 15 43 7.450 7.315 0.736 117.042 o
1 15 44 11.335 11.345 0.736 102.288 o
1 15 45 5.813 5.491 0.736 123.442 o
1 16 0 92.407 90.378 2.559 5.683 o
1 16 1 213.685 211.113 4.393 1.425 o
1 16 2 107.214 109.401 2.196 5.375 o
1 16 3 211.124 216.242 4.393 1.425 o
1 16 4 157.781 156.232 3.295 2.545 o
1 16 5 213.583 215.879 4.756 1.332 o
1 16 6 132.553 136.846 3.295 3.063 o
1 16 7 387.602 386.378 9.874 0.368 o
1 16 8 32.985 32.927 0.736 46.074 o
1 16 9 46.820 45.733 1.461 18.450 o
1 16 10 20.260 19.395 0.736 74.117 o
1 16 11 389.639 384.182 8.786 0.407 o
1 16 12 28.373 30.005 0.736 53.168 o
1 16 13 127.490 131.355 3.295 3.195 o
1 16 14 177.734 172.333 4.020 1.915 o
1 16 15 27.860 27.446 0.736 55.520 o
1 16 16 16.670 16.826 0.363 150.883 o
1 16 17 108.303 102.448 2.559 4.878 o
1 16 18 10.698 10.610 0.363 235.671 o
1 16 19 125.405 125.864 2.559 4.013 o
1 16 20 49.216 45.733 1.098 22.828 o
1 16 21 8.236 8.050 0.363 289.050 o
1 16 22 83.304 77.572 2.196 7.379 o
1 16 23 31.097 29.270 0.736 50.263 o
1 16 24 4.712 4.756 0.363 389.516 o
1 16 25 129.798 124.403 4.756 2.158 o
1 16 26 18.338 19.023 0.736 78.171 o
1 16 27 58.294 55.244 2.196 9.901 o
1 16 28 7.605 6.952 0.736 117.106 o
1 16 29 16.875 16.463 0.736 83.770 o
1 16 30 11.599 12.806 0.736 99.876 o
1 16 31 82.480 82.690 3.295 4.639 o
1 16 32 8.975 10.247 0.736 109.498 o
1 16 33 1.996 2.559 0.736 135.984 o
1 16 34 22.798 25.612 1.098 41.387 o
1 16 35 12.144 12.806 0.736 98.569 o
1 16 36 0.145 0.736 0.736 141.738 o
1 16 37 16.175 19.023 1.098 48.244 o
1 16 38 4.241 4.020 0.363 409.271 o
1 16 39 2.026 2.196 0.363 491.865 o
1 16 40 9.785 11.345 0.736 106.106 o
1 16 41 0.734 0.736 0.363 552.216 o
1 16 42 1.463 1.098 0.363 524.466 o
1 16 43 7.940 6.217 0.736 117.190 o
1 16 44 16.973 13.169 1.098 49.759 o
1 17 0 50.623 50.861 1.461 17.055 o
1 17 1 65.649 65.129 1.461 13.042 o
1 17 2 1279.480 1275.860 25.975 0.041 o
1 17 3 133.478 135.375 2.559 3.689 o
1 17 4 51.076 51.587 1.098 21.186 o
1 17 5 349.886 343.204 6.952 0.555 o
1 17 6 976.924 964.847 25.612 0.057 o
1 17 7 675.107 664.816 16.463 0.128 o
1 17 8 68.551 69.521 1.461 12.284 o
1 17 9 38.085 37.683 1.098 29.150 o
1 17 10 11.109 10.610 0.363 230.605 o
1 17 11 494.689 489.562 10.972 0.257 o
1 17 12 60.934 62.197 1.834 11.476 o
1 17 13 105.842 103.547 2.559 4.943 o
1 17 14 3.542 4.020 0.363 426.493 o
1 17 15 66.344 64.766 1.834 10.747 o
1 17 16 13.051 13.542 0.363 193.691 o
1 17 17 24.090 24.151 0.736 63.426 o
1 17 18 58.659 58.912 1.461 14.717 o
1 17 19 39.142 36.584 1.098 28.908 o
1 17 20 33.428 32.202 0.736 45.988 o
1 17 21 23.536 21.955 0.736 66.095 o
1 17 22 13.874 14.267 0.736 92.801 o
1 17 23 23.696 25.249 1.098 40.913 o
1 17 24 31.687 31.103 1.461 24.241 o
1 17 25 5.501 5.491 0.363 363.951 o
1 17 26 8.032 6.952 0.736 116.029 o
1 17 27 8.288 9.874 0.736 111.694 o
1 17 28 9.165 9.511 0.736 109.943 o
1 17 29 1.880 1.461 0.363 506.734 o
1 17 30 52.031 50.126 2.196 10.612 o
1 17 31 114.879 115.617 4.393 2.568 o
1 17 32 21.849 23.416 1.098 42.759 o
1 17 33 2.234 2.559 0.736 135.454 o
1 17 34 4.221 4.756 0.736 128.257 o
1 17 35 3.344 3.657 0.736 131.657 o
1 17 36 1.405 1.834 0.736 138.052 o
1 17 37 8.474 7.688 0.736 113.982 o
1 17 38 9.154 8.050 0.736 111.810 o
1 17 39 3.611 4.020 0.363 424.774 o
1 17 40 7.914 7.688 0.736 115.397 o
1 17 41 4.861 3.295 0.363 403.094 o
1 17 42 0.416 0.000 0.363 573.679 o
1 17 43 2.765 2.559 0.736 134.261 o
1 18 0 1.443 1.834 0.363 514.121 o
1 18 1 78.737 80.867 1.461 10.258 o
1 18 2 66.716 65.864 1.461 12.823 o
1 18 3 3.862 3.657 0.363 423.032 o
1 18 4 3.482 3.657 0.363 432.624 o
1 18 5 526.089 509.320 12.806 0.212 o
1 18 6 223.584 223.920 5.854 1.062 o
1 18 7 64.415 65.491 1.461 13.205 o
1 18 8 46.078 48.302 1.098 23.506 o
1 18 9 17.632 17.924 0.363 141.030 o
1 18 10 16.274 16.101 0.363 156.197 o
1 18 11 126.701 123.305 3.295 3.279 o
1 18 12 344.970 335.889 9.149 0.450 o
1 18 13 33.062 31.466 1.098 33.342 o
1 18 14 6.845 7.688 0.363 315.982 o
1 18 15 9.759 9.511 0.363 255.248 o
1 18 16 141.546 139.406 4.020 2.417 o
1 18 17 98.786 90.005 2.559 5.442 o
1 18 18 94.909 94.398 2.559 5.506 o
1 18 19 22.282 21.592 0.736 68.516 o
1 18 20 40.117 43.536 1.834 15.353 o
1 18 21 14.262 15.365 0.736 90.669 o
1 18 22 61.288 57.078 2.559 7.902 o
1 18 23 19.331 17.924 1.098 46.401 o
1 18 24 46.694 45.733 2.196 11.241 o
1 18 25 25.205 24.877 1.461 27.033 o
1 18 26 15.930 15.365 0.736 86.972 o
1 18 27 13.410 12.443 0.736 95.997 o
1 18 28 2.251 2.932 0.736 135.001 o
1 18 29 17.096 15.002 0.736 84.849 o
1 18 30 41.139 42.076 1.834 15.311 o
1 18 31 10.154 10.247 0.736 106.551 o
1 18 32 17.972 16.826 1.098 47.748 o
1 18 33 0.190 0.363 0.363 575.059 o
1 18 34 1.065 1.098 0.363 536.484 o
1 18 35 8.973 8.786 0.736 111.338 o
1 18 36 1.344 1.461 0.363 522.587 o
1 18 37 5.500 4.756 0.363 371.895 o
1 18 38 10.735 9.149 0.736 106.474 o
1 18 39 17.151 16.101 0.736 83.570 o
1 18 40 2.405 1.834 0.363 486.237 o
1 18 41 0.678 0.363 0.363 559.768 o
1 18 42 5.366 4.393 0.736 125.906 o
1 19 0 170.374 175.265 4.756 1.688 o
1 19 1 63.625 69.149 1.461 13.044 o
1 19 2 15.705 15.738 0.363 161.706 o
1 19 3 13.430 13.542 0.363 190.092 o
1 19 4 14.500 15.365 0.363 172.657 o
1 19 5 42.947 43.909 1.098 25.597 o
1 19 6 97.580 99.154 2.196 6.032 o
1 19 7 60.188 60.010 1.461 14.352 o
1 19 8 11.988 12.443 0.363 210.087 o
1 19 9 22.049 23.053 0.736 67.665 o
1 19 10 301.230 295.275 7.688 0.609 o
1 19 11 106.383 108.665 2.932 4.288 o
1 19 12 19.620 19.395 0.736 75.323 o
1 19 13 2.115 2.196 0.363 489.325 o
1 19 14 142.952 127.325 4.393 2.243 o
1 19 15 1.674 1.461 0.363 512.776 o
1 19 16 11.805 11.708 0.363 216.117 o
1 19 17 111.249 101.713 2.932 4.252 o
1 19 18 42.163 44.272 1.461 19.719 o
1 19 19 124.775 114.156 6.952 1.282 o
1 19 20 15.400 14.267 1.098 50.487 o
1 19 21 9.990 10.247 1.098 55.666 o
1 19 22 44.568 40.977 4.020 4.294 o
1 19 23 99.923 102.811 5.118 2.231 o
1 19 24 3.130 2.196 0.736 133.844 o
1 19 25 15.995 13.542 1.098 50.322 o
1 19 26 24.334 24.151 1.098 40.855 o
1 19 27 126.257 112.333 8.786 0.866 o
1 19 28 56.166 56.343 2.196 10.026 o
1 19 29 16.144 14.640 0.736 87.297 o
1 19 30 8.822 8.413 0.736 112.189 o
1 19 31 4.243 4.756 0.736 128.205 o
1 19 32 16.696 15.365 1.461 30.904 o
1 19 33 13.120 11.708 0.736 97.552 o
1 19 34 0.111 0.363 0.736 142.164 o
1 19 35 0.408 0.736 0.363 562.374 o
1 19 36 2.067 1.834 0.363 495.892 o
1 19 37 0.770 1.098 0.363 545.517 o
1 19 38 5.625 4.393 0.363 373.131 o
1 19 39 10.572 9.511 0.736 106.427 o
1 19 40 2.016 1.834 0.736 136.736 o
1 19 41 2.541 2.932 0.736 134.345 o
1 20 0 95.474 96.594 2.932 4.756 o
1 20 1 86.641 86.720 1.834 7.963 o
1 20 2 3.018 3.295 0.363 449.399 o
1 20 3 174.872 173.794 4.020 1.933 o
1 20 4 25.715 24.877 0.736 60.380 o
1 20 5 15.649 16.463 0.363 159.424 o
1 20 6 66.246 68.423 1.461 12.701 o
1 20 7 30.011 28.907 0.736 51.800 o
1 20 8 81.076 84.151 1.834 8.492 o
1 20 9 127.719 128.796 3.295 3.213 o
1 20 10 275.613 266.005 7.315 0.703 o
1 20 11 36.431 36.584 1.098 30.227 o
1 20 12 0.127 0.363 0.363 577.049 o
1 20 13 101.015 102.811 2.559 5.124 o
1 20 14 32.948 36.222 1.461 23.169 o
1 20 15 37.573 39.154 1.098 29.043 o
1 20 16 18.777 20.856 1.098 45.760 o
1 20 17 3.619 3.657 0.736 131.009 o
1 20 18 20.610 21.219 1.098 44.359 o
1 20 19 24.592 18.297 1.834 19.461 o
1 20 20 9.903 10.972 1.098 55.480 o
1 20 21 22.987 23.053 1.461 27.958 o
1 20 22 0.231 -0.363 0.736 142.281 o
1 20 23 13.125 13.169 1.098 52.489 o
1 20 24 11.395 11.345 1.098 54.333 o
1 20 25 10.063 10.610 1.098 55.495 o
1 20 26 21.742 21.955 1.461 28.488 o
1 20 27 21.302 20.494 1.461 28.833 o
1 20 28 34.341 31.103 2.559 10.025 o
1 20 29 38.200 39.516 1.834 15.918 o
1 20 30 11.099 10.610 0.736 103.768 o
1 20 31 11.964 11.345 0.736 100.759 o
1 20 32 47.853 50.126 2.559 8.804 o
1 20 33 23.203 22.317 1.461 28.003 o
1 20 34 0.297 0.000 0.736 142.154 o
1 20 35 3.753 3.295 0.736 131.123 o
1 20 36 0.676 -0.363 0.736 141.421 o
1 20 37 1.892 1.834 0.736 137.005 o
1 20 38 4.672 5.118 1.098 60.583 o
1 20 39 5.817 6.589 1.098 59.498 o
1 20 40 2.724 2.932 1.098 62.183 o
1 21 0 2.904 2.932 0.363 457.283 o
1 21 1 34.640 35.123 0.736 43.256 o
1 21 2 10.133 10.610 0.363 242.863 o
1 21 3 37.838 38.055 1.098 29.179 o
1 21 4 0.401 0.736 0.363 562.590 o
1 21 5 40.913 40.252 1.098 27.252 o
1 21 6 149.154 146.720 2.932 2.967 o
1 21 7 6.714 7.315 0.363 321.776 o
1 21 8 42.963 43.536 1.098 25.668 o
1 21 9 94.135 96.594 2.196 6.262 o
1 21 10 130.945 129.894 3.657 2.855 o
1 21 11 94.228 97.693 2.932 4.776 o
1 21 12 4.701 5.118 0.363 385.634 o
1 21 13 150.937 163.919 5.491 1.570 o
1 21 14 27.225 30.368 1.461 25.633 o
1 21 15 142.175 122.569 6.589 1.329 o
1 21 16 2.559 2.932 0.736 134.305 o
1 21 17 9.792 11.345 1.098 55.429 o
1 21 18 1.874 1.461 0.736 137.447 o
1 21 19 9.638 10.247 1.098 55.904 o
1 21 20 15.835 16.463 1.098 49.396 o
1 21 21 9.528 10.247 1.098 55.977 o
1 21 22 19.671 22.680 1.461 28.991 o
1 21 23 32.276 31.466 1.834 17.380 o
1 21 24 0.395 0.736 1.098 63.716 o
1 21 25 12.669 9.874 1.098 53.960 o
1 21 26 10.967 8.413 1.098 55.626 o
1 21 27 7.817 8.786 1.098 57.580 o
1 21 28 19.256 16.826 1.098 46.840 o
1 21 29 25.023 24.514 1.461 27.140 o
1 21 30 20.068 24.514 1.461 28.605 o
1 21 31 2.559 2.559 0.736 134.727 o
1 21 32 0.033 0.363 0.736 142.312 o
1 21 33 5.176 5.118 1.098 60.298 o
1 21 34 0.822 1.834 0.736 139.277 o
1 21 35 0.585 0.736 0.736 140.874 o
1 21 36 5.248 4.756 1.098 60.361 o
1 21 37 2.627 1.834 0.736 135.387 o
1 21 38 6.665 6.217 1.098 59.101 o
1 22 0 4.244 3.657 0.363 413.594 o
1 22 1 86.842 85.249 2.196 6.950 o
1 22 2 117.221 118.186 3.295 3.501 o
1 22 3 119.969 123.305 2.932 3.777 o
1 22 4 8.611 9.149 0.363 274.545 o
1 22 5 8.236 9.511 0.363 277.513 o
1 22 6 38.459 40.615 1.098 28.283 o
1 22 7 143.428 150.015 4.020 2.341 o
1 22 8 36.554 39.154 1.098 29.534 o
1 22 9 3.853 4.393 0.363 414.172 o
1 22 10 38.781 40.252 1.461 21.070 o
1 22 11 27.153 27.446 1.098 37.994 o
1 22 12 2.183 1.461 0.736 136.779 o
1 22 13 20.669 18.660 1.098 45.206 o
1 22 14 74.698 19.023 2.559 8.198 o
1 22 15 39.322 34.761 2.196 12.339 o
1 22 16 8.294 8.413 1.098 57.392 o
1 22 17 27.322 26.348 2.196 13.695 o
1 22 18 2.136 2.196 1.098 62.642 o
1 22 19 35.073 30.368 2.559 10.007 o
1 22 20 0.143 1.834 1.098 63.596 o
1 22 21 13.102 11.345 1.098 53.145 o
1 22 22 22.885 17.924 1.461 28.745 o
1 22 23 49.776 50.126 2.559 8.700 o
1 22 24 5.799 5.854 1.098 59.726 o
1 22 25 1.137 2.196 1.098 63.096 o
1 22 26 46.488 52.322 3.657 4.955 o
1 22 27 7.508 8.050 1.098 58.011 o
1 22 28 0.003 0.000 0.736 142.712 o
1 22 29 0.069 1.461 0.736 141.177 o
1 22 30 3.841 4.020 0.736 130.053 o
1 22 31 0.977 1.098 0.736 139.715 o
1 22 32 3.343 5.854 0.736 129.051 o
1 22 33 5.468 6.952 1.098 59.597 o
1 22 34 15.706 17.562 1.098 49.097 o
1 22 35 5.511 6.217 0.736 123.291 o
1 22 36 0.183 0.363 1.461 36.129 o
1 22 37 0.838 1.461 0.736 139.628 o
1 23 0 29.431 32.564 1.834 17.720 o
1 23 1 1.101 1.461 0.363 529.918 o
1 23 2 0.263 0.736 0.363 566.907 o
1 23 3 5.342 5.854 0.363 363.481 o
1 23 4 6.311 6.217 0.363 339.926 o
1 23 5 21.609 20.856 0.736 70.331 o
1 23 6 0.526 0.736 0.363 558.694 o
1 23 7 100.117 120.010 9.511 0.774 o
1 23 8 48.234 46.468 1.834 14.022 o
1 23 9 6.606 6.589 0.736 120.084 o
1 23 10 12.459 12.070 1.098 53.342 o
1 23 11 48.124 46.106 2.196 11.105 o
1 23 12 16.243 14.640 1.098 49.755 o
1 23 13 5.073 5.854 0.736 124.828 o
1 23 14 0.110 0.363 0.736 142.166 o
1 23 15 25.386 21.592 1.461 27.465 o
1 23 16 53.321 53.783 3.295 5.725 o
1 23 17 0.612 1.098 1.098 63.555 o
1 23 18 24.119 28.907 1.834 18.769 o
1 23 19 6.847 5.118 1.098 59.322 o
1 23 20 66.202 58.912 2.932 6.326 o
1 23 21 2.580 2.932 0.736 134.257 o
1 23 22 43.698 42.811 3.295 6.091 o
1 23 23 3.524 2.932 0.736 132.084 o
1 23 24 32.716 26.348 1.461 24.626 o
1 23 25 17.394 19.758 1.461 30.079 o
1 23 26 74.210 74.277 4.756 2.820 o
1 23 27 20.000 19.023 1.098 45.546 o
1 23 28 1.965 2.932 0.736 135.639 o
1 23 29 10.283 11.345 1.098 55.096 o
1 23 30 18.149 20.856 1.461 29.702 o
1 23 31 2.235 3.657 1.098 62.245 o
1 23 32 3.548 4.756 0.736 129.874 o
1 23 33 5.798 7.688 1.098 59.181 o
1 23 34 6.502 8.786 1.461 34.314 o
1 23 35 28.979 26.710 1.834 18.219 o
1 23 36 0.699 0.736 1.098 63.593 o
1 24 0 3.350 3.295 0.736 132.066 o
1 24 1 11.826 12.070 0.736 100.215 o
1 24 2 3.790 3.295 0.363 429.390 o
1 24 3 11.955 11.708 0.736 100.342 o
1 24 4 6.565 6.217 0.363 334.978 o
1 24 5 3.141 2.196 0.363 460.815 o
1 24 6 35.294 30.730 1.461 23.279 o
1 24 7 27.850 27.073 1.461 25.931 o
1 24 8 18.160 18.660 1.098 46.966 o
1 24 9 6.488 6.589 0.736 120.381 o
1 24 10 21.902 23.416 1.461 28.225 o
1 24 11 159.722 163.919 7.688 0.971 o
1 24 12 17.055 17.924 1.461 30.439 o
1 24 13 4.085 3.657 0.736 129.904 o
1 24 14 9.367 10.247 1.098 56.085 o
1 24 15 5.153 4.393 0.736 126.430 o
1 24 16 8.090 8.413 1.098 57.524 o
1 24 17 0.126 1.098 1.461 36.090 o
1 24 18 69.458 73.179 4.020 3.764 o
1 24 19 16.638 17.924 1.461 30.558 o
1 24 20 48.346 46.106 2.559 8.886 o
1 24 21 0.285 0.736 1.098 63.761 o
1 24 22 12.793 13.169 1.098 52.722 o
1 24 23 1.896 1.461 0.736 137.401 o
1 24 24 11.892 11.708 1.098 53.863 o
1 24 25 0.355 0.363 1.098 63.807 o
1 24 26 4.620 4.020 0.736 128.183 o
1 24 27 0.682 0.000 0.736 141.409 o
1 24 28 1.121 0.736 0.736 139.792 o
1 24 29 2.437 2.196 0.736 135.407 o
1 24 30 3.515 4.020 0.736 130.827 o
1 24 31 0.648 1.098 1.098 63.540 o
1 24 32 1.516 2.196 0.736 137.427 o
1 24 33 2.901 3.657 0.736 132.689 o
1 24 34 0.468 -0.363 1.098 63.834 o
1 25 0 0.397 1.098 0.736 140.887 o
1 25 1 21.849 21.592 0.736 69.264 o
1 25 2 15.524 16.826 0.736 86.268 o
1 25 3 1.972 2.196 0.363 493.404 o
1 25 4 25.479 24.151 1.098 40.107 o
1 25 5 13.336 14.267 0.736 94.042 o
1 25 6 11.070 10.247 0.736 104.284 o
1 25 7 27.682 27.073 1.461 25.980 o
1 25 8 28.073 28.544 1.461 25.651 o
1 25 9 10.455 10.247 0.736 105.805 o
1 25 10 3.472 3.295 0.736 131.783 o
1 25 11 47.607 46.468 2.559 8.916 o
1 25 12 18.917 17.924 1.461 29.904 o
1 25 13 2.295 1.461 0.736 136.533 o
1 25 14 0.932 1.461 0.736 139.435 o
1 25 15 1.030 0.000 0.736 140.719 o
1 25 16 0.692 1.098 1.098 63.522 o
1 25 17 7.971 6.952 1.098 58.065 o
1 25 18 28.886 35.123 2.932 8.028 o
1 25 19 64.659 50.126 5.118 2.625 o
1 25 20 35.668 30.005 2.196 12.853 o
1 25 21 10.851 15.738 1.834 21.398 o
1 25 22 13.175 13.169 1.098 52.454 o
1 25 23 4.552 5.118 0.736 127.014 o
1 25 24 21.844 23.053 1.461 28.296 o
1 25 25 1.444 2.932 0.736 136.787 o
1 25 26 8.198 8.413 1.098 57.455 o
1 25 27 4.881 3.657 0.736 127.988 o
1 25 28 7.822 8.413 1.098 57.696 o
1 25 29 3.570 4.020 0.736 130.697 o
1 25 30 7.401 6.217 1.098 58.651 o
1 25 31 0.974 0.736 0.736 140.091 o
1 25 32 4.964 7.688 1.098 59.678 o
1 26 0 11.756 13.904 1.098 53.192 o
1 26 1 11.789 12.806 0.736 99.418 o
1 26 2 1.722 1.834 0.363 505.898 o
1 26 3 61.124 66.962 2.559 7.654 o
1 26 4 23.500 22.317 1.098 42.017 o
1 26 5 41.759 38.418 1.834 15.484 o
1 26 6 31.586 35.496 1.834 17.184 o
1 26 7 20.024 20.121 1.098 45.146 o
1 26 8 4.781 5.118 0.736 126.453 o
1 26 9 0.188 -0.363 0.736 142.362 o
1 26 10 23.298 23.416 1.461 27.813 o
1 26 11 74.264 77.572 4.393 3.191 o
1 26 12 13.643 12.443 1.098 52.380 o
1 26 13 38.093 35.496 2.559 9.718 o
1 26 14 26.587 25.249 2.196 13.797 o
1 26 15 12.537 11.345 1.461 32.573 o
1 26 16 30.021 35.496 2.932 7.987 o
1 26 17 20.036 17.199 1.834 20.163 o
1 26 18 30.127 23.778 2.196 13.572 o
1 26 19 27.729 31.466 2.559 10.345 o
1 26 20 16.566 19.395 1.461 30.369 o
1 26 21 4.365 5.491 1.098 60.650 o
1 26 22 6.300 4.756 1.098 59.754 o
1 26 23 4.458 4.393 0.736 128.123 o
1 26 24 0.630 1.098 0.736 140.421 o
1 26 25 2.955 2.559 0.736 133.828 o
1 26 26 6.454 6.952 1.098 59.006 o
1 26 27 12.896 14.640 1.098 52.131 o
1 26 28 4.928 3.657 0.736 127.875 o
1 26 29 0.207 0.736 0.736 141.617 o
1 26 30 7.621 8.786 1.098 57.705 o
1 26 31 2.678 2.559 1.098 62.297 o
1 27 0 22.974 25.975 1.461 27.530 o
1 27 1 66.475 70.247 2.559 7.301 o
1 27 2 99.187 103.184 3.657 3.554 o
1 27 3 4.401 5.118 0.736 127.381 o
1 27 4 24.659 24.514 1.098 40.523 o
1 27 5 134.483 124.766 5.118 1.930 o
1 27 6 74.242 70.982 2.932 5.836 o
1 27 7 6.993 6.952 1.098 58.675 o
1 27 8 35.560 31.103 1.834 16.921 o
1 27 9 8.760 9.874 1.098 56.612 o
1 27 10 38.688 29.632 2.932 7.804 o
1 27 11 1.761 1.098 0.736 138.078 o
1 27 12 21.792 19.023 1.461 28.905 o
1 27 13 14.159 18.660 1.834 20.830 o
1 27 14 3.775 2.559 1.098 61.749 o
1 27 15 3.743 3.657 1.098 61.482 o
1 27 16 4.508 4.393 1.098 60.874 o
1 27 17 2.957 4.393 1.098 61.699 o
1 27 18 18.404 19.023 1.834 20.259 o
1 27 19 15.065 19.395 1.834 20.669 o
1 27 20 7.365 5.854 1.098 58.785 o
1 27 21 0.644 0.363 0.736 141.127 o
1 27 22 26.469 18.660 1.461 27.578 o
1 27 23 9.272 7.315 1.098 57.114 o
1 27 24 7.106 10.610 1.098 57.451 o
1 27 25 0.713 1.834 0.736 139.501 o
1 27 26 13.205 16.826 1.098 51.139 o
1 27 27 2.752 2.932 0.736 133.866 o
1 27 28 0.417 1.098 1.098 63.634 o
1 27 29 2.912 3.295 1.098 62.000 o
1 28 0 15.317 15.365 1.098 50.156 o
1 28 1 4.021 3.657 0.363 419.085 o
1 28 2 22.572 24.151 1.098 42.025 o
1 28 3 43.383 45.733 2.196 11.522 o
1 28 4 36.954 35.496 1.461 22.176 o
1 28 5 27.723 27.446 2.196 13.618 o
1 28 6 12.191 10.610 1.098 54.036 o
1 28 7 33.640 34.398 2.196 12.839 o
1 28 8 4.133 5.118 0.736 128.032 o
1 28 9 7.940 8.050 1.098 57.737 o
1 28 10 2.521 1.461 0.736 136.037 o
1 28 11 10.825 9.511 1.461 33.234 o
1 28 12 0.494 1.098 1.098 63.603 o
1 28 13 27.535 25.975 2.196 13.693 o
1 28 14 17.724 15.738 1.461 30.560 o
1 28 15 5.532 8.786 1.461 34.519 o
1 28 16 7.909 10.972 1.461 33.755 o
1 28 17 3.780 2.559 1.098 61.747 o
1 28 18 0.685 2.196 1.461 35.942 o
1 28 19 0.550 0.363 1.098 63.729 o
1 28 20 2.747 0.736 1.098 62.697 o
1 28 21 25.180 22.680 1.834 19.065 o
1 28 22 9.264 8.786 1.098 56.638 o
1 28 23 2.823 2.559 0.736 134.129 o
1 28 24 0.100 1.461 0.736 141.117 o
1 28 25 1.462 2.196 0.736 137.544 o
1 28 26 0.978 2.559 1.098 63.086 o
1 29 0 4.071 5.118 0.736 128.182 o
1 29 1 23.759 24.514 1.098 41.114 o
1 29 2 13.507 13.169 1.098 52.219 o
1 29 3 19.504 19.758 1.098 45.636 o
1 29 4 9.149 11.345 0.736 107.688 o
1 29 5 12.189 12.070 0.736 99.341 o
1 29 6 7.648 8.786 1.098 57.688 o
1 29 7 16.011 17.199 1.461 30.838 o
1 29 8 16.436 16.101 1.098 49.098 o
1 29 9 13.251 13.904 1.098 52.140 o
1 29 10 2.381 1.834 1.098 62.612 o
1 29 11 10.153 9.874 1.461 33.354 o
1 29 12 5.682 5.118 1.098 60.009 o
1 29 13 4.059 4.393 1.098 61.119 o
1 29 14 5.642 5.854 1.098 59.818 o
1 29 15 8.095 8.786 1.461 33.962 o
1 29 16 0.189 0.363 1.098 63.871 o
1 29 17 4.958 4.393 1.098 60.626 o
1 29 18 6.973 9.149 1.461 34.172 o
1 29 19 2.882 2.559 1.098 62.197 o
1 29 20 0.562 -0.363 0.736 141.643 o
1 29 21 0.765 1.461 1.098 63.415 o
1 29 22 3.428 1.834 0.736 133.575 o
1 29 23 4.374 4.020 0.736 128.777 o
1 29 24 0.874 1.461 1.461 35.967 o
1 30 0 2.863 1.461 1.098 62.472 o
1 30 1 2.632 2.559 0.736 134.562 o
1 30 2 1.641 2.196 0.736 137.156 o
1 30 3 5.280 6.589 0.736 123.403 o
1 30 4 0.172 0.736 0.736 141.687 o
1 30 5 14.568 16.463 1.461 31.344 o
1 30 6 4.619 5.118 0.736 126.849 o
1 30 7 12.960 15.738 1.834 21.153 o
1 30 8 0.900 1.834 1.098 63.278 o
1 30 9 2.466 2.196 1.098 62.486 o
1 30 10 5.460 4.393 1.098 60.343 o
1 30 11 0.079 0.000 1.098 63.984 o
1 30 12 1.005 0.363 1.098 63.544 o
1 30 13 11.213 13.542 1.461 32.631 o
1 30 14 4.442 5.118 1.098 60.711 o
1 30 15 2.678 2.559 1.098 62.297 o
1 30 16 5.143 6.217 1.098 60.003 o
1 30 17 5.388 4.020 1.098 60.489 o
1 30 18 6.277 6.217 1.098 59.335 o
1 30 19 0.689 0.736 1.461 36.040 o
1 30 20 5.838 4.393 1.098 60.128 o
1 31 0 0.042 0.363 1.098 63.928 o
1 31 1 5.742 6.952 1.098 59.434 o
1 31 2 3.300 3.657 0.736 131.760 o
1 31 3 10.015 12.070 1.098 55.031 o
1 31 4 3.370 4.393 1.098 61.485 o
1 31 5 0.225 -0.736 1.461 36.146 o
1 31 6 0.640 -0.363 1.098 63.765 o
1 31 7 1.190 1.461 1.098 63.234 o
1 31 8 3.480 4.393 1.098 61.427 o
1 31 9 13.748 13.169 1.461 32.015 o
1 31 10 2.466 2.932 1.098 62.310 o
1 31 11 3.850 5.118 1.098 61.036 o
1 31 12 9.780 13.904 1.461 32.949 o
1 31 13 5.434 6.589 1.098 59.724 o
1 31 14 3.059 4.393 1.098 61.647 o
1 31 15 1.651 0.363 1.098 63.272 o
1 31 16 1.009 0.000 1.098 63.617 o
1 32 3 0.013 1.834 1.834 22.913 o
1 32 4 2.624 1.834 1.098 62.497 o
1 32 5 1.478 1.098 1.098 63.188 o
1 32 6 2.839 3.657 1.098 61.946 o
1 32 7 0.094 1.098 1.098 63.764 o
1 32 8 5.942 5.118 1.098 59.857 o
1 32 9 2.259 2.559 1.098 62.498 o
1 32 10 16.841 16.463 1.834 20.630 o
1 32 11 0.457 0.000 1.098 63.838 o
2 0 1 26127.500 27880.400 1512.950 0.000 o
2 0 2 735.654 817.401 18.660 0.100 o
2 0 3 12924.200 14932.700 585.794 0.000 o
2 0 4 9600.460 9926.950 425.159 0.000 o
2 0 5 2009.140 2082.280 59.637 0.012 o
2 0 6 2148.160 2208.500 57.814 0.011 o
2 0 7 591.873 605.179 15.738 0.151 o
2 0 8 837.256 812.272 20.494 0.084 o
2 0 9 171.579 172.333 4.393 1.822 o
2 0 10 348.254 331.859 8.050 0.505 o
2 0 11 2380.310 2510.730 67.688 0.009 o
2 0 12 43.802 43.909 1.461 19.368 o
2 0 13 20.505 20.121 0.736 72.988 o
2 0 14 366.979 383.456 11.345 0.332 o
2 0 15 53.522 54.156 1.834 12.835 o
2 0 16 2577.970 2818.080 97.330 0.005 o
2 0 17 622.345 616.887 17.199 0.133 o
2 0 18 313.840 306.620 8.050 0.560 o
2 0 19 116.850 117.088 4.020 2.833 o
2 0 20 14.238 14.267 0.363 179.520 o
2 0 21 8.949 9.511 0.363 266.799 o
2 0 22 1.320 0.736 0.363 534.261 o
2 0 23 1.653 1.461 0.363 513.420 o
2 0 24 377.657 380.524 10.610 0.351 o
2 0 25 325.300 301.491 9.511 0.464 o
2 0 26 68.529 70.620 2.196 8.566 o
2 0 27 13.703 13.542 0.736 94.031 o
2 0 28 3.783 4.020 0.363 420.489 o
2 0 29 324.717 307.345 11.345 0.376 o
2 0 30 131.329 112.695 4.020 2.684 o
2 0 31 6.067 5.854 0.363 348.423 o
2 0 32 45.247 43.536 2.196 11.457 o
2 0 33 57.300 42.076 4.020 4.133 o
2 0 34 1.358 0.000 0.736 140.059 o
2 0 35 4.974 5.854 0.736 125.075 o
2 0 36 33.423 29.270 1.834 17.373 o
2 0 37 0.670 0.000 0.736 141.432 o
2 0 38 8.104 8.413 1.098 57.515 o
2 0 39 6.287 5.491 0.736 122.262 o
2 0 40 16.500 15.738 1.461 30.906 o
2 0 41 2.183 2.559 1.098 62.535 o
2 0 42 47.260 53.421 3.657 4.932 o
2 0 43 3.067 3.295 1.098 61.922 o
2 0 44 5.369 5.854 1.098 59.977 o
2 0 45 0.693 1.461 1.098 63.446 o
2 0 46 3.885 3.657 1.098 61.407 o
2 0 47 1.108 1.461 1.098 63.269 o
2 0 48 5.465 8.413 1.461 34.572 o
2 0 49 4.807 5.854 1.461 34.957 o
2 0 50 7.124 8.786 1.461 34.179 o
2 1 0 45729.300 36588.900 3654.500 0.000 o
2 1 1 3113.090 3068.340 72.816 0.006 o
2 1 2 4792.870 4880.600 106.841 0.003 o
2 1 3 645.293 672.867 11.345 0.174 o
2 1 4 1739.260 1913.240 36.584 0.021 o
2 1 5 15988.800 16000.300 503.829 0.000 o
2 1 6 1001.910 995.587 17.562 0.074 o
2 1 7 902.030 907.769 17.924 0.084 o
2 1 8 548.241 542.610 9.874 0.243 o
2 1 9 1336.750 1303.300 27.073 0.038 o
2 1 10 767.245 802.761 16.101 0.110 o
2 1 11 1057.620 1095.840 19.758 0.063 o
2 1 12 877.583 922.046 16.826 0.089 o
2 1 13 4351.940 4803.040 96.594 0.003 o
2 1 14 251.411 276.977 5.491 0.947 o
2 1 15 457.893 457.360 9.511 0.314 o
2 1 16 551.074 552.494 10.972 0.224 o
2 1 17 86.923 80.131 1.834 8.191 o
2 1 18 1057.060 1068.030 24.151 0.055 o
2 1 19 269.785 278.438 6.217 0.812 o
2 1 20 147.792 138.307 2.559 3.335 o
2 1 21 219.929 229.411 5.118 1.199 o
2 1 22 63.455 64.766 1.098 15.994 o
2 1 23 298.343 289.048 6.589 0.706 o
2 1 24 36.517 38.055 0.736 40.130 o
2 1 25 142.861 141.602 3.295 2.862 o
2 1 26 63.347 60.010 1.461 13.818 o
2 1 27 55.748 60.373 1.834 12.183 o
2 1 28 318.753 309.904 8.786 0.507 o
2 1 29 10.237 10.247 0.363 243.874 o
2 1 30 29.552 30.368 0.736 51.467 o
2 1 31 7.644 8.786 0.363 292.718 o
2 1 32 99.586 95.496 2.932 4.654 o
2 1 33 87.085 79.033 2.932 5.279 o
2 1 34 42.262 34.025 1.461 20.975 o
2 1 35 18.125 17.924 1.098 47.251 o
2 1 36 2.992 2.932 0.736 133.317 o
2 1 37 178.859 165.743 7.315 0.999 o
2 1 38 2.040 2.196 0.736 136.286 o
2 1 39 66.230 72.816 2.932 6.080 o
2 1 40 0.077 0.363 0.736 142.229 o
2 1 41 22.657 21.219 1.098 42.957 o
2 1 42 15.149 16.101 1.098 50.014 o
2 1 43 3.410 3.657 0.736 131.502 o
2 1 44 6.452 6.589 0.736 120.471 o
2 1 45 2.350 2.932 0.736 134.777 o
2 1 46 3.908 4.020 0.736 129.894 o
2 1 47 7.078 8.050 0.736 117.052 o
2 1 48 4.588 6.589 1.098 60.215 o
2 1 49 5.191 8.050 1.098 59.436 o
2 1 50 13.829 15.738 1.461 31.646 o
2 2 0 4972.160 5497.120 337.713 0.001 o
2 2 1 7600.270 7463.050 231.607 0.001 o
2 2 2 1080.980 1079.740 29.632 0.045 o
2 2 3 1345.340 1482.220 36.957 0.028 o
2 2 4 1608.460 1836.770 46.106 0.018 o
2 2 5 511.986 514.811 11.708 0.233 o
2 2 6 2047.970 2005.440 46.106 0.015 o
2 2 7 3127.770 3204.460 79.395 0.006 o
2 2 8 1636.210 1680.900 30.730 0.026 o
2 2 9 934.576 963.386 17.924 0.079 o
2 2 10 2011.190 2101.670 38.055 0.017 o
2 2 11 265.908 279.909 5.491 0.901 o
2 2 12 1029.850 1058.160 20.494 0.064 o
2 2 13 146.671 150.751 3.657 2.512 o
2 2 14 751.568 754.096 16.463 0.112 o
2 2 15 361.336 392.967 8.050 0.459 o
2 2 16 609.912 624.212 13.542 0.167 o
2 2 17 714.489 703.235 15.738 0.125 o
2 2 18 207.334 208.927 4.756 1.380 o
2 2 19 14.617 16.463 0.363 167.290 o
2 2 20 238.554 234.166 4.393 1.240 o
2 2 21 144.582 145.985 2.932 3.053 o
2 2 22 79.981 83.788 1.834 8.595 o
2 2 23 324.816 332.957 7.315 0.575 o
2 2 24 259.116 252.101 6.952 0.784 o
2 2 25 426.370 427.728 10.247 0.321 o
2 2 26 3.136 3.657 0.363 441.553 o
2 2 27 55.117 56.343 1.461 15.607 o
2 2 28 23.675 25.249 0.736 63.215 o
2 2 29 92.925 91.476 2.559 5.640 o
2 2 30 92.478 84.887 2.196 6.651 o
2 2 31 4.919 5.491 0.363 376.585 o
2 2 32 1.544 2.196 0.363 505.812 o
2 2 33 160.394 136.846 4.393 2.049 o
2 2 34 56.151 53.421 2.196 10.143 o
2 2 35 79.980 70.247 2.932 5.654 o
2 2 36 48.407 51.224 2.196 10.867 o
2 2 37 10.507 10.610 0.736 105.227 o
2 2 38 22.346 21.592 1.098 43.041 o
2 2 39 31.819 39.154 1.834 16.879 o
2 2 40 8.683 9.149 0.736 111.612 o
2 2 41 5.398 5.854 0.736 124.023 o
2 2 42 21.052 20.494 1.098 44.304 o
2 2 43 0.539 0.363 0.736 141.332 o
2 2 44 2.242 2.559 0.736 135.437 o
2 2 45 1.337 1.834 0.736 138.196 o
2 2 46 8.447 9.511 1.098 56.936 o
2 2 47 0.599 1.461 1.098 63.485 o
2 2 48 1.655 0.363 0.736 139.074 o
2 2 49 21.105 23.416 1.834 19.591 o
2 2 50 14.254 13.169 1.098 51.691 o
2 3 0 5902.020 5989.240 257.219 0.001 o
2 3 1 6418.110 6248.660 180.746 0.001 o
2 3 2 2597.630 2706.120 60.373 0.009 o
2 3 3 1656.390 1726.270 36.957 0.023 o
2 3 4 4076.210 3768.290 91.839 0.004 o
2 3 5 4355.700 4422.140 116.353 0.003 o
2 3 6 1844.770 1932.260 43.909 0.017 o
2 3 7 669.180 675.436 12.443 0.159 o
2 3 8 1435.320 1456.240 27.446 0.034 o
2 3 9 520.465 544.444 11.708 0.225 o
2 3 10 824.617 833.129 17.199 0.097 o
2 3 11 1503.470 1523.930 33.300 0.028 o
2 3 12 1854.280 1867.870 46.106 0.017 o
2 3 13 161.513 178.549 4.393 1.874 o
2 3 14 1095.510 1041.680 22.317 0.057 o
2 3 15 679.508 706.902 16.463 0.125 o
2 3 16 1263.620 1226.830 29.632 0.038 o
2 3 17 99.577 109.401 2.559 5.059 o
2 3 18 379.870 380.161 8.786 0.417 o
2 3 19 118.304 117.088 2.196 4.799 o
2 3 20 481.135 474.197 10.247 0.281 o
2 3 21 111.499 96.232 2.559 4.875 o
2 3 22 91.957 94.761 2.196 6.419 o
2 3 23 108.116 109.038 2.196 5.345 o
2 3 24 29.738 30.368 0.736 51.239 o
2 3 25 31.269 33.300 0.736 47.742 o
2 3 26 151.103 151.113 4.020 2.257 o
2 3 27 11.929 10.610 0.363 220.926 o
2 3 28 121.792 124.403 2.932 3.723 o
2 3 29 1.934 1.834 0.363 499.723 o
2 3 30 119.750 122.942 3.295 3.408 o
2 3 31 33.701 32.202 1.098 32.790 o
2 3 32 33.261 34.025 1.098 32.535 o
2 3 33 2.451 2.559 0.363 474.750 o
2 3 34 154.704 153.673 5.118 1.716 o
2 3 35 10.846 10.972 0.736 103.945 o
2 3 36 2.678 3.295 0.736 133.620 o
2 3 37 15.763 15.365 1.098 49.839 o
2 3 38 4.213 4.756 0.736 128.277 o
2 3 39 9.204 8.413 0.736 111.227 o
2 3 40 28.261 28.544 1.461 25.596 o
2 3 41 54.541 55.244 2.559 8.307 o
2 3 42 3.536 3.657 0.736 131.205 o
2 3 43 8.584 10.247 0.736 110.478 o
2 3 44 4.071 2.932 0.736 130.799 o
2 3 45 22.844 24.151 1.834 19.294 o
2 3 46 10.061 9.511 1.098 55.867 o
2 3 47 3.502 2.932 1.098 61.794 o
2 3 48 1.008 2.559 1.098 63.073 o
2 3 49 3.582 5.854 0.736 128.475 o
2 3 50 1.918 1.461 0.736 137.354 o
2 4 0 37.863 36.222 1.098 29.611 o
2 4 1 6518.610 6598.810 200.504 0.001 o
2 4 2 7682.240 7645.260 231.607 0.001 o
2 4 3 2791.580 2826.860 60.373 0.008 o
2 4 4 4679.180 4643.140 141.229 0.002 o
2 4 5 212.294 225.753 4.393 1.393 o
2 4 6 1698.350 1929.330 41.350 0.019 o
2 4 7 1046.490 1091.450 21.955 0.059 o
2 4 8 2513.370 2576.960 51.587 0.011 o
2 4 9 997.390 965.582 20.856 0.067 o
2 4 10 356.269 371.376 7.315 0.510 o
2 4 11 864.088 823.980 18.297 0.089 o
2 4 12 343.529 349.058 7.315 0.540 o
2 4 13 133.524 133.914 2.932 3.374 o
2 4 14 1064.950 1053.390 24.877 0.054 o
2 4 15 117.066 112.695 2.559 4.436 o
2 4 16 257.613 261.250 6.217 0.861 o
2 4 17 229.317 234.539 5.491 1.087 o
2 4 18 503.937 503.466 12.070 0.231 o
2 4 19 146.640 140.131 2.932 3.068 o
2 4 20 1.863 1.834 0.363 501.780 o
2 4 21 462.238 458.821 9.149 0.320 o
2 4 22 353.323 337.350 6.952 0.555 o
2 4 23 3.810 3.657 0.363 424.329 o
2 4 24 339.947 333.330 8.050 0.513 o
2 4 25 2.843 3.295 0.363 454.054 o
2 4 26 37.376 37.683 0.736 39.537 o
2 4 27 100.459 100.987 2.932 4.552 o
2 4 28 37.539 38.781 1.098 29.149 o
2 4 29 1.251 1.461 0.363 525.400 o
2 4 30 85.138 86.720 2.559 6.057 o
2 4 31 43.570 43.909 1.098 25.341 o
2 4 32 2.299 2.196 0.363 484.099 o
2 4 33 31.327 30.730 0.736 49.136 o
2 4 34 29.068 30.368 1.098 35.943 o
2 4 35 79.456 69.884 3.657 4.201 o
2 4 36 4.322 3.657 0.363 411.707 o
2 4 37 16.015 15.738 1.098 49.526 o
2 4 38 2.594 2.559 0.736 134.648 o
2 4 39 5.511 6.589 0.736 122.827 o
2 4 40 1.983 2.196 0.736 136.412 o
2 4 41 8.644 8.050 0.736 113.096 o
2 4 42 3.906 3.295 0.736 130.761 o
2 4 43 1.337 1.098 0.736 138.971 o
2 4 44 23.774 23.416 1.461 27.672 o
2 4 45 3.692 4.393 1.098 61.315 o
2 4 46 2.597 1.834 1.098 62.510 o
2 4 47 0.006 0.363 1.098 63.942 o
2 4 48 0.590 0.000 0.736 141.589 o
2 4 49 5.946 7.315 1.098 59.203 o
2 4 50 2.723 4.020 0.736 132.681 o
2 5 0 435.828 469.441 11.708 0.270 o
2 5 1 320.981 346.136 6.589 0.618 o
2 5 2 509.776 539.325 10.247 0.253 o
2 5 3 997.083 1083.400 21.955 0.062 o
2 5 4 4861.370 4707.900 109.401 0.003 o
2 5 5 303.036 305.149 6.217 0.713 o
2 5 6 603.956 601.159 10.972 0.199 o
2 5 7 2444.060 2504.150 57.441 0.010 o
2 5 8 335.124 360.403 6.589 0.585 o
2 5 9 1675.330 1680.160 35.496 0.023 o
2 5 10 907.595 871.547 17.199 0.087 o
2 5 11 4.195 3.657 0.363 414.792 o
2 5 12 1685.230 1732.120 38.055 0.022 o
2 5 13 134.084 129.894 2.932 3.403 o
2 5 14 850.794 841.179 21.955 0.077 o
2 5 15 732.630 692.625 15.002 0.128 o
2 5 16 763.233 765.078 19.395 0.096 o
2 5 17 36.592 36.584 0.736 40.724 o
2 5 18 58.706 57.441 1.098 18.063 o
2 5 19 104.348 105.008 2.196 5.590 o
2 5 20 81.859 79.033 1.461 10.011 o
2 5 21 54.325 57.814 1.098 19.227 o
2 5 22 286.210 286.126 6.217 0.767 o
2 5 23 46.716 46.468 1.098 23.610 o
2 5 24 191.800 182.579 3.657 1.882 o
2 5 25 167.401 165.743 3.657 2.194 o
2 5 26 156.624 162.459 4.020 2.147 o
2 5 27 16.388 17.924 0.363 149.072 o
2 5 28 159.002 152.574 3.657 2.357 o
2 5 29 177.821 170.136 4.393 1.784 o
2 5 30 134.980 135.013 4.756 2.077 o
2 5 31 1.728 2.196 0.363 500.435 o
2 5 32 11.825 12.443 0.363 211.846 o
2 5 33 114.654 118.912 3.657 3.175 o
2 5 34 19.474 21.219 0.736 73.883 o
2 5 35 15.030 16.101 0.736 88.139 o
2 5 36 59.906 63.667 2.559 7.802 o
2 5 37 15.668 16.101 0.736 86.743 o
2 5 38 24.862 31.829 1.834 18.448 o
2 5 39 8.135 8.786 0.736 113.451 o
2 5 40 95.792 98.791 5.118 2.272 o
2 5 41 2.283 2.196 0.736 135.750 o
2 5 42 48.337 52.322 2.932 7.081 o
2 5 43 18.972 19.758 1.461 29.622 o
2 5 44 11.092 11.708 1.098 54.416 o
2 5 45 3.507 4.756 0.736 129.972 o
2 5 46 21.855 24.877 1.834 19.383 o
2 5 47 5.493 6.952 1.098 59.582 o
2 5 48 1.434 0.736 0.736 139.145 o
2 5 49 2.005 2.196 0.736 136.362 o
2 6 0 36.552 34.398 1.098 30.716 o
2 6 1 3503.450 3680.490 78.670 0.005 o
2 6 2 78.666 83.788 1.461 10.101 o
2 6 3 174.878 177.088 3.295 2.210 o
2 6 4 784.079 789.220 14.640 0.116 o
2 6 5 1044.220 1059.620 20.856 0.062 o
2 6 6 2254.010 2362.910 51.224 0.012 o
2 6 7 73.200 72.443 1.461 11.448 o
2 6 8 182.336 191.355 4.020 1.801 o
2 6 9 146.170 157.330 3.295 2.697 o
2 6 10 28.564 29.270 0.736 53.395 o
2 6 11 611.096 623.839 12.443 0.178 o
2 6 12 462.712 457.360 10.247 0.294 o
2 6 13 104.019 104.282 2.559 4.993 o
2 6 14 274.477 283.567 6.217 0.796 o
2 6 15 1200.590 1149.990 30.005 0.040 o
2 6 16 360.384 342.841 8.413 0.468 o
2 6 17 241.055 229.048 5.491 1.056 o
2 6 18 608.921 581.028 11.708 0.192 o
2 6 19 72.667 69.884 1.461 11.688 o
2 6 20 473.465 454.801 10.610 0.281 o
2 6 21 7.416 8.050 0.363 302.735 o
2 6 22 45.030 45.733 1.098 24.395 o
2 6 23 154.377 149.652 3.295 2.636 o
2 6 24 37.732 37.320 1.098 29.408 o
2 6 25 6.454 6.952 0.363 330.052 o
2 6 26 27.378 28.544 0.736 55.430 o
2 6 27 117.037 116.353 2.559 4.382 o
2 6 28 102.165 99.526 2.559 5.142 o
2 6 29 21.419 20.494 0.736 70.993 o
2 6 30 28.226 28.171 0.736 54.549 o
2 6 31 11.765 10.972 0.363 220.718 o
2 6 32 9.939 10.247 0.363 247.805 o
2 6 33 26.419 29.632 1.098 37.772 o
2 6 34 36.187 35.123 1.461 22.433 o
2 6 35 38.744 37.320 1.834 15.998 o
2 6 36 25.354 21.955 1.098 40.906 o
2 6 37 27.862 29.632 1.098 36.887 o
2 6 38 17.891 19.023 1.098 47.029 o
2 6 39 0.683 0.736 0.736 140.677 o
2 6 40 36.677 33.663 2.196 12.612 o
2 6 41 92.656 78.670 4.020 3.405 o
2 6 42 8.682 9.874 1.098 56.663 o
2 6 43 23.106 24.151 1.098 41.668 o
2 6 44 1.068 1.834 0.736 138.765 o
2 6 45 19.644 20.856 1.461 29.266 o
2 6 46 18.573 21.219 1.461 29.526 o
2 6 47 13.518 14.267 1.461 31.929 o
2 6 48 13.095 21.955 1.834 20.757 o
2 6 49 7.970 9.149 0.736 113.411 o
2 7 0 744.810 675.063 21.592 0.091 o
2 7 1 446.564 456.262 8.786 0.339 o
2 7 2 377.122 401.743 7.688 0.454 o
2 7 3 635.755 624.575 12.070 0.176 o
2 7 4 302.508 288.685 5.491 0.794 o
2 7 5 123.611 124.403 2.559 4.081 o
2 7 6 400.915 418.580 8.786 0.385 o
2 7 7 97.672 97.693 2.196 6.062 o
2 7 8 1634.210 1781.150 40.615 0.021 o
2 7 9 726.561 744.222 16.826 0.114 o
2 7 10 678.868 663.728 16.463 0.128 o
2 7 11 120.956 120.746 3.295 3.406 o
2 7 12 130.071 134.650 3.657 2.834 o
2 7 13 170.917 175.990 4.020 1.957 o
2 7 14 167.375 169.411 4.020 2.017 o
2 7 15 19.554 20.494 0.736 74.410 o
2 7 16 180.244 174.166 3.657 2.024 o
2 7 17 191.234 178.549 4.393 1.662 o
2 7 18 146.945 144.524 3.657 2.547 o
2 7 19 137.519 136.846 2.932 3.267 o
2 7 20 110.067 106.841 2.196 5.310 o
2 7 21 192.329 185.874 4.393 1.630 o
2 7 22 38.746 36.584 1.098 29.096 o
2 7 23 10.566 10.972 0.363 235.052 o
2 7 24 186.277 175.990 4.020 1.831 o
2 7 25 98.054 100.252 2.196 5.983 o
2 7 26 43.805 41.350 0.736 33.126 o
2 7 27 161.398 165.743 3.657 2.257 o
2 7 28 87.925 86.720 2.196 6.849 o
2 7 29 40.103 41.350 1.098 27.368 o
2 7 30 175.061 180.020 4.393 1.768 o
2 7 31 18.875 18.297 0.736 77.827 o
2 7 32 184.721 172.333 6.217 1.205 o
2 7 33 0.983 1.834 0.736 138.943 o
2 7 34 118.991 110.862 4.393 2.550 o
2 7 35 22.638 22.680 1.098 42.475 o
2 7 36 2.621 1.098 0.736 136.216 o
2 7 37 17.637 18.297 1.098 47.465 o
2 7 38 5.856 5.491 0.736 123.337 o
2 7 39 42.476 43.536 2.559 9.271 o
2 7 40 18.294 16.101 1.098 47.777 o
2 7 41 2.140 3.295 0.736 134.842 o
2 7 42 28.992 30.005 1.834 17.974 o
2 7 43 1.887 2.196 0.736 136.621 o
2 7 44 4.822 6.217 0.736 125.002 o
2 7 45 3.706 4.393 0.736 129.931 o
2 7 46 12.413 14.640 1.461 32.174 o
2 7 47 1.568 2.196 0.736 137.314 o
2 7 48 11.764 11.708 1.098 53.952 o
2 7 49 5.977 5.491 0.736 123.036 o
2 8 0 695.854 668.484 17.199 0.120 o
2 8 1 1703.220 1822.130 38.055 0.021 o
2 8 2 346.417 364.796 7.688 0.507 o
2 8 3 49.051 51.587 1.098 21.862 o
2 8 4 421.064 422.237 8.786 0.368 o
2 8 5 402.116 422.973 9.874 0.347 o
2 8 6 459.128 463.950 10.610 0.286 o
2 8 7 358.441 374.670 7.688 0.488 o
2 8 8 217.956 225.753 5.118 1.215 o
2 8 9 13.149 13.169 0.363 194.545 o
2 8 10 128.923 128.796 2.932 3.521 o
2 8 11 23.530 22.680 0.736 65.507 o
2 8 12 420.346 422.600 10.610 0.316 o
2 8 13 5.977 6.217 0.363 346.586 o
2 8 14 159.794 161.723 4.020 2.121 o
2 8 15 89.710 83.053 2.196 6.851 o
2 8 16 302.600 294.176 6.589 0.694 o
2 8 17 107.104 103.909 2.196 5.495 o
2 8 18 128.101 124.040 2.559 3.966 o
2 8 19 238.689 226.852 4.756 1.192 o
2 8 20 179.273 171.234 3.295 2.194 o
2 8 21 124.448 124.040 2.559 4.063 o
2 8 22 290.407 280.635 6.217 0.764 o
2 8 23 45.576 44.272 1.098 24.468 o
2 8 24 88.445 87.809 2.196 6.790 o
2 8 25 124.977 124.040 2.932 3.657 o
2 8 26 133.190 126.600 3.657 2.846 o
2 8 27 5.082 5.491 0.363 373.007 o
2 8 28 152.543 155.506 4.020 2.221 o
2 8 29 105.310 101.713 2.932 4.409 o
2 8 30 43.909 45.008 1.098 24.982 o
2 8 31 62.688 64.030 1.461 13.597 o
2 8 32 33.352 33.663 1.098 32.583 o
2 8 33 53.554 55.617 2.196 10.264 o
2 8 34 11.467 10.610 0.736 102.865 o
2 8 35 17.608 17.562 0.736 81.106 o
2 8 36 60.957 55.617 2.559 7.957 o
2 8 37 12.931 12.806 0.736 96.698 o
2 8 38 15.777 15.738 0.736 86.898 o
2 8 39 12.220 12.443 0.736 98.822 o
2 8 40 4.650 5.854 0.736 125.872 o
2 8 41 4.615 4.756 0.736 127.300 o
2 8 42 13.511 15.002 1.098 51.568 o
2 8 43 0.390 0.000 0.736 141.976 o
2 8 44 10.147 11.708 0.736 104.760 o
2 8 45 5.639 5.854 0.736 123.425 o
2 8 46 13.296 12.806 0.736 95.839 o
2 8 47 5.825 6.217 0.736 122.510 o
2 8 48 0.348 0.363 0.736 141.706 o
2 8 49 10.814 10.610 1.461 33.102 o
2 9 0 53.288 57.441 1.834 12.660 o
2 9 1 319.767 342.106 7.315 0.576 o
2 9 2 1044.730 1107.550 23.778 0.055 o
2 9 3 174.120 177.088 3.657 2.069 o
2 9 4 207.532 212.947 4.393 1.455 o
2 9 5 1201.570 1212.190 27.073 0.043 o
2 9 6 976.235 1022.660 22.317 0.063 o
2 9 7 837.290 876.676 24.514 0.068 o
2 9 8 416.111 429.552 12.070 0.278 o
2 9 9 501.796 504.927 12.443 0.226 o
2 9 10 808.731 807.517 19.023 0.092 o
2 9 11 399.723 408.333 9.874 0.353 o
2 9 12 697.404 666.650 19.023 0.109 o
2 9 13 192.030 195.748 6.217 1.142 o
2 9 14 144.614 139.406 3.657 2.609 o
2 9 15 99.971 101.350 2.559 5.188 o
2 9 16 108.401 108.665 2.559 4.772 o
2 9 17 327.928 313.572 6.589 0.633 o
2 9 18 88.544 83.788 1.834 7.931 o
2 9 19 346.547 327.103 8.050 0.509 o
2 9 20 169.691 156.232 3.657 2.220 o
2 9 21 282.134 276.977 5.854 0.823 o
2 9 22 47.671 47.567 1.098 23.055 o
2 9 23 50.045 49.391 1.461 17.334 o
2 9 24 394.879 366.257 8.786 0.410 o
2 9 25 46.242 45.008 1.098 24.067 o
2 9 26 125.917 123.305 3.295 3.293 o
2 9 27 41.565 41.713 1.098 26.646 o
2 9 28 8.858 9.149 0.363 270.833 o
2 9 29 41.843 41.713 1.098 26.526 o
2 9 30 165.655 140.131 4.756 1.835 o
2 9 31 5.179 6.217 0.363 363.095 o
2 9 32 44.782 45.008 1.834 14.594 o
2 9 33 69.403 65.864 2.559 7.264 o
2 9 34 26.933 25.975 1.461 26.361 o
2 9 35 40.303 39.154 1.834 15.640 o
2 9 36 1.608 1.098 0.736 138.402 o
2 9 37 13.276 13.169 0.736 95.461 o
2 9 38 5.700 5.854 0.736 123.272 o
2 9 39 0.114 0.736 0.736 141.798 o
2 9 40 31.304 31.103 1.834 17.551 o
2 9 41 1.288 1.461 0.736 138.695 o
2 9 42 2.466 3.295 0.736 134.103 o
2 9 43 3.054 3.295 0.363 448.451 o
2 9 44 9.511 9.149 0.736 109.531 o
2 9 45 5.493 5.854 0.736 123.788 o
2 9 46 4.245 5.491 0.736 127.306 o
2 9 47 1.479 1.834 0.736 137.894 o
2 9 48 2.151 1.834 0.736 136.440 o
2 10 0 1430.880 1406.480 41.350 0.024 o
2 10 1 571.107 584.696 14.640 0.168 o
2 10 2 114.536 115.990 2.559 4.463 o
2 10 3 1243.440 1268.530 35.859 0.032 o
2 10 4 699.716 710.560 16.463 0.122 o
2 10 5 54.816 56.343 1.461 15.664 o
2 10 6 705.280 719.708 18.297 0.109 o
2 10 7 3532.880 3868.920 121.844 0.003 o
2 10 8 772.227 736.172 20.494 0.091 o
2 10 9 228.179 238.197 5.854 1.025 o
2 10 10 21.084 21.955 0.736 70.289 o
2 10 11 774.703 779.345 19.758 0.093 o
2 10 12 689.539 683.114 16.101 0.127 o
2 10 13 229.349 225.753 5.491 1.102 o
2 10 14 83.913 79.395 1.834 8.455 o
2 10 15 281.949 271.124 7.688 0.655 o
2 10 16 137.155 139.406 3.295 2.968 o
2 10 17 464.190 438.700 9.149 0.324 o
2 10 18 87.234 84.524 1.834 8.001 o
2 10 19 15.308 14.640 0.363 169.043 o
2 10 20 54.498 51.224 1.098 20.158 o
2 10 21 113.131 107.940 2.559 4.631 o
2 10 22 6.256 6.217 0.363 341.016 o
2 10 23 20.189 19.395 0.363 122.470 o
2 10 24 155.387 147.819 3.295 2.634 o
2 10 25 247.950 246.610 6.217 0.904 o
2 10 26 286.891 287.960 8.413 0.580 o
2 10 27 54.950 53.783 1.461 15.885 o
2 10 28 120.537 122.207 3.295 3.401 o
2 10 29 56.658 58.912 1.461 15.078 o
2 10 30 31.136 29.632 0.736 50.001 o
2 10 31 19.966 21.955 0.736 72.296 o
2 10 32 44.498 43.174 1.834 14.760 o
2 10 33 10.921 10.610 0.736 104.205 o
2 10 34 2.889 2.196 0.736 134.391 o
2 10 35 25.249 24.151 1.098 40.256 o
2 10 36 85.020 82.328 3.657 3.986 o
2 10 37 27.722 28.544 1.461 25.754 o
2 10 38 14.968 15.365 0.736 89.090 o
2 10 39 30.213 30.730 1.461 24.715 o
2 10 40 1.770 3.295 0.363 483.530 o
2 10 41 8.710 8.413 0.736 112.471 o
2 10 42 3.594 4.020 0.736 130.640 o
2 10 43 3.407 3.295 0.363 439.224 o
2 10 44 7.331 6.217 0.736 118.728 o
2 10 45 6.420 6.952 0.736 120.095 o
2 10 46 0.466 1.098 0.363 554.928 o
2 10 47 0.195 1.461 0.736 140.927 o
2 10 48 7.938 8.050 0.736 114.878 o
2 11 0 749.241 731.416 28.171 0.064 o
2 11 1 1008.840 1004.360 25.975 0.055 o
2 11 2 17.908 19.395 0.363 134.926 o
2 11 3 134.212 140.867 3.295 3.003 o
2 11 4 767.244 790.691 22.317 0.082 o
2 11 5 303.535 303.325 7.315 0.628 o
2 11 6 670.640 676.897 16.826 0.125 o
2 11 7 103.265 103.184 2.932 4.445 o
2 11 8 264.035 253.199 5.854 0.899 o
2 11 9 49.984 48.665 1.098 22.043 o
2 11 10 9.275 10.972 0.363 251.869 o
2 11 11 48.606 47.567 1.098 22.718 o
2 11 12 180.054 179.647 4.020 1.866 o
2 11 13 309.130 303.688 6.217 0.703 o
2 11 14 313.216 299.295 6.589 0.670 o
2 11 15 33.939 32.564 0.736 45.260 o
2 11 16 127.048 122.942 2.932 3.623 o
2 11 17 70.248 72.081 1.461 11.867 o
2 11 18 104.602 99.526 2.196 5.699 o
2 11 19 7.850 8.050 0.363 295.391 o
2 11 20 177.001 174.529 4.020 1.912 o
2 11 21 24.129 24.514 0.736 63.080 o
2 11 22 91.189 88.181 2.196 6.631 o
2 11 23 67.573 68.050 1.461 12.533 o
2 11 24 25.659 23.778 0.736 61.289 o
2 11 25 136.206 135.375 2.932 3.307 o
2 11 26 22.221 21.219 0.736 68.942 o
2 11 27 38.813 39.154 1.098 28.458 o
2 11 28 66.278 68.423 1.834 10.563 o
2 11 29 295.352 297.834 6.952 0.674 o
2 11 30 19.944 21.219 0.736 73.011 o
2 11 31 51.903 52.685 1.834 13.133 o
2 11 32 21.851 19.758 0.736 70.877 o
2 11 33 61.540 58.912 2.196 9.506 o
2 11 34 14.478 14.640 0.736 91.001 o
2 11 35 6.957 7.315 0.363 317.320 o
2 11 36 26.218 26.348 1.098 38.928 o
2 11 37 2.226 2.196 0.363 486.168 o
2 11 38 18.795 20.494 1.098 45.874 o
2 11 39 4.124 4.393 0.363 407.591 o
2 11 40 24.882 25.249 1.098 40.138 o
2 11 41 5.606 5.854 0.736 123.506 o
2 11 42 2.204 1.461 0.736 136.733 o
2 11 43 7.435 7.315 0.736 117.079 o
2 11 44 6.032 5.854 0.736 122.444 o
2 11 45 2.489 1.834 0.363 483.843 o
2 11 46 3.209 3.657 0.736 131.973 o
2 11 47 1.275 1.834 0.363 519.089 o
2 12 0 125.441 124.040 3.657 2.975 o
2 12 1 93.605 92.202 2.196 6.400 o
2 12 2 445.936 453.340 12.443 0.254 o
2 12 3 17.936 17.562 0.363 140.267 o
2 12 4 261.328 266.005 5.854 0.889 o
2 12 5 546.126 541.884 12.443 0.206 o
2 12 6 231.004 234.166 5.491 1.081 o
2 12 7 5.876 6.589 0.363 344.860 o
2 12 8 207.276 216.605 4.756 1.361 o
2 12 9 228.380 231.244 5.854 1.035 o
2 12 10 240.310 231.607 5.491 1.054 o
2 12 11 18.605 17.199 0.363 137.300 o
2 12 12 282.617 284.292 5.854 0.813 o
2 12 13 171.846 160.987 3.657 2.172 o
2 12 14 257.254 246.610 5.118 1.026 o
2 12 15 350.235 334.056 6.952 0.561 o
2 12 16 674.491 657.139 14.267 0.145 o
2 12 17 58.402 56.715 1.098 18.242 o
2 12 18 97.086 96.957 2.196 6.108 o
2 12 19 114.285 115.617 2.559 4.476 o
2 12 20 143.483 134.650 3.295 2.906 o
2 12 21 137.983 123.668 3.295 3.082 o
2 12 22 216.585 214.045 5.118 1.245 o
2 12 23 140.286 127.325 3.295 3.014 o
2 12 24 129.341 117.088 3.657 2.969 o
2 12 25 200.891 201.602 5.118 1.344 o
2 12 26 9.584 9.511 0.363 257.688 o
2 12 27 23.663 22.317 0.736 65.588 o
2 12 28 25.107 23.778 0.736 62.132 o
2 12 29 28.655 29.270 1.098 36.518 o
2 12 30 53.672 54.519 1.834 12.794 o
2 12 31 18.938 18.660 0.736 77.348 o
2 12 32 90.666 89.642 3.295 4.364 o
2 12 33 1.471 1.098 0.363 524.239 o
2 12 34 19.123 18.660 0.736 76.987 o
2 12 35 37.698 36.957 1.461 21.783 o
2 12 36 36.661 37.683 1.461 21.962 o
2 12 37 55.972 57.814 2.196 9.983 o
2 12 38 14.054 16.463 0.736 89.903 o
2 12 39 12.688 13.169 0.736 96.845 o
2 12 40 81.634 83.053 3.295 4.655 o
2 12 41 3.752 4.756 0.736 129.387 o
2 12 42 34.947 37.683 1.834 16.527 o
2 12 43 1.298 0.363 0.363 540.604 o
2 12 44 5.415 5.118 0.736 124.892 o
2 12 45 8.256 8.786 0.736 113.145 o
2 12 46 9.452 8.786 0.736 110.133 o
2 12 47 2.624 2.559 0.736 134.581 o
2 13 0 90.943 85.249 2.559 5.845 o
2 13 1 21.593 23.416 0.736 68.133 o
2 13 2 60.389 60.736 1.461 14.255 o
2 13 3 182.536 185.501 3.657 1.951 o
2 13 4 28.073 30.730 0.736 53.089 o
2 13 5 111.742 114.892 2.559 4.565 o
2 13 6 58.730 59.637 1.098 17.767 o
2 13 7 44.642 45.008 1.098 24.690 o
2 13 8 188.843 187.335 4.020 1.767 o
2 13 9 119.989 120.373 2.559 4.238 o
2 13 10 45.429 45.008 1.098 24.381 o
2 13 11 382.298 366.983 9.511 0.392 o
2 13 12 81.789 74.640 1.834 8.824 o
2 13 13 531.275 522.489 10.610 0.242 o
2 13 14 16.398 15.738 0.363 156.605 o
2 13 15 64.827 62.569 1.461 13.371 o
2 13 16 247.958 227.587 5.118 1.093 o
2 13 17 166.932 160.625 3.657 2.226 o
2 13 18 246.675 236.363 5.118 1.082 o
2 13 19 99.093 91.103 1.834 6.964 o
2 13 20 70.850 69.149 1.834 10.067 o
2 13 21 12.402 12.070 0.363 207.664 o
2 13 22 131.924 118.549 3.295 3.229 o
2 13 23 72.138 70.247 1.834 9.889 o
2 13 24 121.324 106.841 2.932 3.937 o
2 13 25 10.837 11.345 0.363 229.441 o
2 13 26 22.593 21.219 0.736 68.301 o
2 13 27 32.664 29.632 0.736 48.234 o
2 13 28 130.885 125.864 4.020 2.612 o
2 13 29 58.492 58.176 2.196 9.770 o
2 13 30 7.985 8.786 0.736 113.831 o
2 13 31 11.351 10.247 0.736 103.594 o
2 13 32 6.345 6.217 0.363 339.267 o
2 13 33 35.212 35.123 1.461 22.698 o
2 13 34 17.730 17.924 0.736 80.488 o
2 13 35 0.347 0.363 0.363 570.118 o
2 13 36 18.773 18.660 0.736 77.671 o
2 13 37 46.373 47.929 1.834 14.175 o
2 13 38 15.172 16.463 0.736 87.427 o
2 13 39 4.986 5.854 0.736 125.044 o
2 13 40 3.294 2.932 0.363 446.887 o
2 13 41 16.478 16.101 1.098 49.067 o
2 13 42 1.658 1.098 0.363 518.634 o
2 13 43 0.391 0.363 0.736 141.623 o
2 13 44 6.758 7.315 0.736 118.788 o
2 13 45 5.519 5.118 0.736 124.635 o
2 13 46 4.469 5.491 0.736 126.759 o
2 14 0 60.410 66.227 1.834 11.309 o
2 14 1 19.331 20.121 0.363 125.030 o
2 14 2 123.377 128.061 2.559 4.038 o
2 14 3 239.429 237.461 5.118 1.106 o
2 14 4 178.430 182.942 3.657 2.000 o
2 14 5 30.193 30.730 0.736 50.470 o
2 14 6 102.275 99.154 2.559 5.145 o
2 14 7 37.116 38.418 1.098 29.440 o
2 14 8 226.731 231.607 5.491 1.101 o
2 14 9 131.061 133.552 2.932 3.427 o
2 14 10 243.010 239.295 5.491 1.032 o
2 14 11 273.959 273.683 5.854 0.847 o
2 14 12 423.660 417.481 9.149 0.357 o
2 14 13 267.006 263.809 5.854 0.877 o
2 14 14 147.819 145.622 3.295 2.758 o
2 14 15 627.465 591.648 12.806 0.174 o
2 14 16 82.232 80.494 1.834 8.546 o
2 14 17 13.535 14.640 0.363 184.082 o
2 14 18 7.824 8.413 0.363 292.826 o
2 14 19 71.546 68.423 1.834 10.034 o
2 14 20 5.611 5.491 0.363 361.616 o
2 14 21 1.894 2.196 0.363 495.648 o
2 14 22 47.176 48.302 1.098 23.102 o
2 14 23 33.865 31.829 0.736 45.723 o
2 14 24 105.077 88.907 2.932 4.592 o
2 14 25 4.290 4.756 0.363 399.320 o
2 14 26 22.491 21.955 0.736 67.848 o
2 14 27 61.932 58.912 1.834 11.548 o
2 14 28 27.418 27.446 1.098 37.830 o
2 14 29 94.472 94.761 3.295 4.218 o
2 14 30 4.936 5.118 0.736 126.072 o
2 14 31 55.289 55.244 2.196 10.139 o
2 14 32 19.492 20.494 0.736 74.528 o
2 14 33 1.453 1.834 0.363 513.811 o
2 14 34 1.720 1.461 0.363 511.423 o
2 14 35 5.537 7.315 0.736 121.856 o
2 14 36 5.855 5.854 0.363 352.748 o
2 14 37 13.861 14.267 0.736 92.830 o
2 14 38 0.906 0.363 0.736 140.604 o
2 14 39 0.533 0.363 0.736 141.345 o
2 14 40 22.985 24.514 1.098 41.627 o
2 14 41 1.825 2.196 0.363 497.633 o
2 14 42 4.868 4.756 0.736 126.684 o
2 14 43 17.037 15.738 1.098 48.799 o
2 14 44 1.940 2.196 0.363 494.321 o
2 14 45 1.287 1.461 0.363 524.313 o
2 14 46 0.619 0.363 1.461 36.074 o
2 15 0 233.782 233.068 6.589 0.907 o
2 15 1 16.943 17.199 0.363 147.788 o
2 15 2 324.066 321.612 6.217 0.658 o
2 15 3 45.684 46.468 1.098 24.001 o
2 15 4 35.915 39.154 0.736 40.177 o
2 15 5 25.502 26.348 0.736 59.608 o
2 15 6 104.235 103.547 2.196 5.627 o
2 15 7 57.971 58.912 1.098 18.063 o
2 15 8 35.385 35.496 0.736 42.354 o
2 15 9 10.861 10.972 0.363 231.417 o
2 15 10 149.338 146.358 3.295 2.730 o
2 15 11 64.802 64.766 1.461 13.201 o
2 15 12 135.752 135.013 3.295 3.026 o
2 15 13 160.078 163.184 3.295 2.470 o
2 15 14 83.095 83.053 1.834 8.375 o
2 15 15 44.556 45.008 1.098 24.724 o
2 15 16 138.910 136.474 3.295 2.963 o
2 15 17 14.150 13.904 0.363 181.878 o
2 15 18 60.835 58.176 1.461 14.399 o
2 15 19 2.771 2.932 0.363 460.867 o
2 15 20 6.518 6.217 0.363 335.890 o
2 15 21 354.108 336.988 9.874 0.409 o
2 15 22 128.593 124.403 3.657 2.927 o
2 15 23 220.138 218.066 5.491 1.150 o
2 15 24 7.671 8.050 0.363 298.394 o
2 15 25 37.049 40.615 1.098 28.945 o
2 15 26 104.695 105.008 3.295 3.884 o
2 15 27 37.587 36.584 1.461 21.862 o
2 15 28 106.654 107.940 5.491 1.952 o
2 15 29 86.835 90.741 3.295 4.440 o
2 15 30 26.236 27.809 1.098 38.454 o
2 15 31 61.769 63.667 2.559 7.706 o
2 15 32 33.826 31.466 1.098 32.922 o
2 15 33 21.144 22.317 1.098 43.614 o
2 15 34 75.167 82.690 3.295 4.817 o
2 15 35 9.967 10.247 0.736 107.017 o
2 15 36 1.392 1.461 0.363 521.165 o
2 15 37 6.282 6.952 0.736 120.443 o
2 15 38 16.611 16.826 0.736 83.945 o
2 15 39 15.901 15.365 0.736 87.036 o
2 15 40 2.853 3.295 0.736 133.218 o
2 15 41 32.668 35.496 1.461 23.347 o
2 15 42 5.149 5.854 0.736 124.641 o
2 15 43 7.745 9.511 0.736 113.519 o
2 15 44 0.754 0.736 0.363 551.596 o
2 15 45 11.646 10.972 1.098 54.288 o
2 16 0 31.971 34.761 1.098 33.035 o
2 16 1 263.284 267.829 5.854 0.882 o
2 16 2 408.514 418.207 9.149 0.367 o
2 16 3 19.067 19.758 0.363 127.403 o
2 16 4 8.184 8.786 0.363 283.997 o
2 16 5 304.325 313.199 6.952 0.646 o
2 16 6 193.034 196.484 4.393 1.592 o
2 16 7 17.414 18.297 0.363 141.223 o
2 16 8 8.566 8.786 0.363 278.017 o
2 16 9 96.629 100.987 2.196 6.033 o
2 16 10 92.535 88.907 1.834 7.466 o
2 16 11 78.654 77.572 1.834 8.966 o
2 16 12 30.280 30.005 0.736 50.802 o
2 16 13 48.377 48.665 1.098 22.604 o
2 16 14 27.555 28.171 0.736 55.442 o
2 16 15 0.460 0.000 0.363 572.281 o
2 16 16 64.221 61.834 1.461 13.526 o
2 16 17 53.584 53.421 1.098 20.102 o
2 16 18 28.957 27.809 0.736 53.831 o
2 16 19 28.694 27.446 0.736 54.410 o
2 16 20 12.098 12.443 0.363 208.909 o
2 16 21 56.922 55.244 1.461 15.369 o
2 16 22 78.401 66.962 2.559 6.802 o
2 16 23 16.137 16.101 0.363 157.177 o
2 16 24 38.665 38.055 1.461 21.385 o
2 16 25 85.136 80.131 2.932 5.324 o
2 16 26 0.783 1.834 0.363 533.884 o
2 16 27 32.074 32.564 1.098 33.585 o
2 16 28 38.210 42.438 1.834 15.705 o
2 16 29 16.815 17.562 0.736 82.744 o
2 16 30 23.900 24.514 1.098 41.021 o
2 16 31 0.805 0.000 0.363 561.450 o
2 16 32 14.880 15.365 0.736 89.285 o
2 16 33 28.162 28.171 1.098 37.149 o
2 16 34 9.806 10.610 0.736 106.967 o
2 16 35 34.001 33.663 1.461 23.232 o
2 16 36 2.268 2.196 0.363 484.981 o
2 16 37 1.344 1.098 0.363 528.043 o
2 16 38 8.425 8.050 0.736 113.648 o
2 16 39 16.990 16.826 1.098 48.446 o
2 16 40 16.013 19.395 1.098 48.227 o
2 16 41 6.734 7.315 0.736 118.847 o
2 16 42 13.720 13.904 1.098 51.809 o
2 16 43 4.549 4.756 0.736 127.462 o
2 16 44 5.976 5.118 0.736 123.501 o
2 17 0 27.807 27.809 0.736 55.347 o
2 17 1 31.686 31.103 0.736 48.510 o
2 17 2 72.888 77.572 1.461 11.158 o
2 17 3 264.804 260.151 5.854 0.888 o
2 17 4 19.809 19.758 0.363 123.488 o
2 17 5 265.691 261.612 6.217 0.841 o
2 17 6 70.126 68.423 1.461 12.139 o
2 17 7 26.001 25.975 0.736 59.151 o
2 17 8 51.769 51.587 1.461 16.741 o
2 17 9 95.140 95.496 2.196 6.240 o
2 17 10 26.979 24.877 0.736 58.532 o
2 17 11 187.673 192.454 4.393 1.639 o
2 17 12 158.791 161.360 4.020 2.132 o
2 17 13 53.583 55.244 1.461 16.009 o
2 17 14 50.010 47.929 1.461 17.498 o
2 17 15 3.203 4.020 0.363 435.117 o
2 17 16 103.878 102.811 2.559 5.024 o
2 17 17 75.867 72.443 1.834 9.438 o
2 17 18 74.639 72.816 1.834 9.533 o
2 17 19 165.885 146.358 4.393 1.965 o
2 17 20 92.043 89.280 2.196 6.557 o
2 17 21 26.794 26.348 0.736 57.748 o
2 17 22 40.241 39.516 1.461 20.790 o
2 17 23 161.887 148.554 5.854 1.435 o
2 17 24 7.740 8.050 0.736 115.380 o
2 17 25 43.444 42.811 1.834 14.933 o
2 17 26 24.112 22.317 1.098 41.609 o
2 17 27 29.064 28.907 1.098 36.381 o
2 17 28 18.635 19.758 0.736 76.869 o
2 17 29 12.993 13.904 0.736 95.263 o
2 17 30 5.429 6.952 0.736 122.580 o
2 17 31 30.441 30.005 1.461 24.754 o
2 17 32 20.528 19.758 1.098 44.922 o
2 17 33 1.822 2.559 0.363 492.501 o
2 17 34 23.214 24.877 1.098 41.355 o
2 17 35 7.107 8.050 0.736 116.979 o
2 17 36 7.620 8.413 0.736 115.223 o
2 17 37 0.537 0.363 0.363 564.156 o
2 17 38 3.215 3.295 0.363 444.205 o
2 17 39 13.732 12.070 0.736 95.678 o
2 17 40 9.008 9.511 0.736 110.339 o
2 17 41 6.993 7.688 0.736 117.724 o
2 17 42 9.465 10.610 0.736 107.817 o
2 17 43 3.234 3.657 0.736 131.915 o
2 18 0 156.373 159.164 4.393 1.991 o
2 18 1 23.859 23.778 0.736 64.089 o
2 18 2 46.739 45.370 1.098 23.808 o
2 18 3 111.606 113.058 2.559 4.598 o
2 18 4 23.405 24.877 0.736 63.937 o
2 18 5 126.480 134.650 2.932 3.511 o
2 18 6 384.241 371.376 8.050 0.447 o
2 18 7 19.878 20.856 0.736 73.467 o
2 18 8 68.178 68.050 1.834 10.388 o
2 18 9 99.163 96.594 2.559 5.304 o
2 18 10 121.206 116.715 2.932 3.824 o
2 18 11 304.753 294.176 10.610 0.426 o
2 18 12 9.361 9.149 0.363 263.449 o
2 18 13 33.721 33.663 1.098 32.385 o
2 18 14 27.847 26.348 0.736 56.284 o
2 18 15 169.925 162.459 4.756 1.732 o
2 18 16 73.358 70.620 2.196 8.234 o
2 18 17 97.612 96.957 2.559 5.355 o
2 18 18 12.436 11.708 0.363 209.231 o
2 18 19 49.144 46.468 1.098 22.722 o
2 18 20 79.451 74.277 4.020 3.618 o
2 18 21 25.972 27.809 1.098 38.621 o
2 18 22 3.545 4.020 0.736 130.757 o
2 18 23 1.833 1.461 0.736 137.535 o
2 18 24 53.302 49.763 1.834 13.141 o
2 18 25 16.396 15.365 0.736 85.961 o
2 18 26 21.851 22.317 1.098 43.131 o
2 18 27 24.987 23.416 1.098 40.667 o
2 18 28 0.937 0.363 0.363 551.716 o
2 18 29 7.317 6.952 0.736 117.834 o
2 18 30 4.284 4.393 0.363 403.769 o
2 18 31 45.049 45.733 1.834 14.507 o
2 18 32 0.893 1.461 0.363 536.207 o
2 18 33 1.122 0.736 0.363 540.289 o
2 18 34 0.201 0.000 0.363 580.452 o
2 18 35 24.710 24.877 1.098 40.371 o
2 18 36 1.762 2.196 0.363 499.461 o
2 18 37 1.096 0.000 0.363 552.410 o
2 18 38 2.265 2.559 0.363 479.953 o
2 18 39 9.312 8.050 0.736 111.410 o
2 18 40 1.078 0.363 0.363 547.354 o
2 18 41 1.005 1.098 0.363 538.338 o
2 18 42 1.520 1.834 0.736 137.808 o
2 19 0 183.252 168.312 4.756 1.629 o
2 19 1 8.124 9.149 0.363 282.084 o
2 19 2 19.759 21.219 0.736 73.353 o
2 19 3 172.632 175.627 4.020 1.944 o
2 19 4 78.035 77.934 1.834 9.003 o
2 19 5 5.501 6.217 0.363 356.327 o
2 19 6 108.767 108.302 2.559 4.766 o
2 19 7 71.582 72.443 1.834 9.837 o
2 19 8 6.393 6.952 0.363 331.211 o
2 19 9 10.320 9.511 0.363 247.632 o
2 19 10 160.792 164.655 4.020 2.098 o
2 19 11 35.197 36.957 1.098 30.755 o
2 19 12 36.846 35.859 1.098 30.201 o
2 19 13 23.151 26.348 0.736 63.176 o
2 19 14 110.440 112.695 3.295 3.687 o
2 19 15 44.618 45.370 1.461 19.002 o
2 19 16 129.538 125.501 4.393 2.376 o
2 19 17 1.135 1.461 0.363 528.867 o
2 19 18 105.572 107.940 3.657 3.408 o
2 19 19 2.329 1.834 0.736 136.049 o
2 19 20 48.440 46.106 2.196 11.079 o
2 19 21 21.402 20.121 1.098 44.191 o
2 19 22 2.982 4.020 0.736 132.079 o
2 19 23 17.518 17.199 1.098 47.938 o
2 19 24 78.512 72.816 2.932 5.660 o
2 19 25 40.088 38.781 2.932 7.605 o
2 19 26 69.619 67.325 2.932 6.058 o
2 19 27 31.786 31.466 1.461 24.161 o
2 19 28 25.313 27.073 1.461 26.677 o
2 19 29 31.806 31.103 1.834 17.477 o
2 19 30 41.610 39.879 3.657 5.138 o
2 19 31 12.048 13.169 1.098 53.245 o
2 19 32 6.886 8.413 0.736 117.079 o
2 19 33 41.209 43.909 1.834 15.171 o
2 19 34 21.483 21.955 1.098 43.506 o
2 19 35 3.507 4.756 0.736 129.973 o
2 19 36 1.464 2.196 0.736 137.538 o
2 19 37 2.532 3.657 0.736 133.540 o
2 19 38 12.284 11.345 0.736 99.986 o
2 19 39 4.261 6.589 0.736 125.925 o
2 19 40 11.933 9.874 1.098 54.469 o
2 19 41 4.206 5.118 0.736 127.856 o
2 20 0 53.435 53.058 1.834 12.915 o
2 20 1 77.165 76.836 1.834 9.126 o
2 20 2 9.096 9.149 0.363 267.304 o
2 20 3 35.610 36.584 1.098 30.640 o
2 20 4 23.148 24.151 0.736 64.933 o
2 20 5 46.480 48.665 1.098 23.290 o
2 20 6 124.016 127.325 2.932 3.642 o
2 20 7 28.444 29.632 0.736 53.316 o
2 20 8 144.109 142.328 3.295 2.837 o
2 20 9 13.060 13.542 0.363 193.600 o
2 20 10 163.245 168.312 4.393 1.900 o
2 20 11 17.038 17.199 0.736 82.656 o
2 20 12 50.300 50.126 1.834 13.506 o
2 20 13 176.453 174.166 4.756 1.653 o
2 20 14 202.194 201.975 7.688 0.852 o
2 20 15 47.716 45.008 2.196 11.186 o
2 20 16 61.780 62.569 2.196 9.349 o
2 20 17 19.528 21.219 1.461 29.247 o
2 20 18 46.677 48.665 2.196 11.119 o
2 20 19 52.522 49.028 1.834 13.288 o
2 20 20 8.216 6.952 0.736 115.563 o
2 20 21 18.204 17.924 1.098 47.195 o
2 20 22 65.401 57.441 4.020 3.926 o
2 20 23 4.655 5.118 0.736 126.761 o
2 20 24 31.133 27.809 1.834 17.820 o
2 20 25 8.624 9.874 1.098 56.701 o
2 20 26 13.186 13.542 1.098 52.314 o
2 20 27 43.010 40.615 1.834 15.149 o
2 20 28 32.125 32.927 1.461 23.859 o
2 20 29 33.286 35.123 1.834 16.960 o
2 20 30 19.484 19.758 1.098 45.650 o
2 20 31 21.685 23.778 1.098 42.748 o
2 20 32 5.125 6.952 0.736 123.337 o
2 20 33 3.856 4.756 0.736 129.138 o
2 20 34 19.929 19.023 1.098 45.596 o
2 20 35 4.484 4.393 0.736 128.061 o
2 20 36 4.923 4.756 0.736 126.549 o
2 20 37 3.187 3.295 0.736 132.447 o
2 20 38 2.536 2.559 0.736 134.779 o
2 20 39 4.031 3.295 0.736 130.465 o
2 20 40 1.374 1.098 0.736 138.893 o
2 21 0 65.912 63.295 2.196 9.015 o
2 21 1 1.866 2.559 0.363 491.246 o
2 21 2 71.793 73.914 1.834 9.747 o
2 21 3 4.598 4.020 0.363 400.746 o
2 21 4 17.905 17.199 0.363 141.588 o
2 21 5 180.529 178.922 4.020 1.865 o
2 21 6 55.193 56.715 1.098 19.136 o
2 21 7 43.804 43.909 1.098 25.246 o
2 21 8 2.863 2.559 0.363 463.435 o
2 21 9 42.452 45.008 1.098 25.575 o
2 21 10 22.463 22.680 0.736 67.281 o
2 21 11 34.028 33.300 1.098 32.318 o
2 21 12 20.375 20.121 0.736 73.229 o
2 21 13 81.961 69.521 3.657 4.158 o
2 21 14 15.899 14.267 1.098 50.133 o
2 21 15 15.211 15.738 1.098 50.099 o
2 21 16 24.371 24.877 1.461 27.279 o
2 21 17 3.778 4.756 0.736 129.326 o
2 21 18 26.246 29.270 1.461 26.079 o
2 21 19 35.537 35.859 1.834 16.574 o
2 21 20 44.100 44.272 2.559 9.164 o
2 21 21 2.519 2.932 0.736 134.395 o
2 21 22 51.739 56.715 3.295 5.728 o
2 21 23 41.397 41.713 3.295 6.158 o
2 21 24 17.122 17.199 1.098 48.219 o
2 21 25 23.094 26.710 2.196 14.014 o
2 21 26 33.350 36.957 1.834 16.816 o
2 21 27 16.925 14.640 1.098 49.270 o
2 21 28 15.773 15.002 1.098 49.960 o
2 21 29 3.986 4.393 0.736 129.262 o
2 21 30 11.748 12.070 1.098 53.837 o
2 21 31 2.166 2.196 0.736 136.008 o
2 21 32 7.915 9.149 1.098 57.400 o
2 21 33 0.634 0.736 0.736 140.776 o
2 21 34 8.252 8.413 0.736 113.628 o
2 21 35 4.694 5.854 0.736 125.764 o
2 21 36 7.007 8.050 0.736 117.231 o
2 21 37 1.263 0.736 1.098 63.358 o
2 21 38 8.956 8.050 1.098 57.081 o
2 22 0 26.134 28.171 1.098 38.405 o
2 22 1 83.667 87.083 2.559 6.112 o
2 22 2 25.488 25.975 0.736 59.903 o
2 22 3 9.508 10.247 0.363 253.645 o
2 22 4 106.544 107.204 2.559 4.857 o
2 22 5 69.524 73.914 1.834 9.964 o
2 22 6 38.597 38.781 1.098 28.646 o
2 22 7 14.409 15.002 0.736 90.747 o
2 22 8 3.283 4.393 0.363 428.332 o
2 22 9 13.206 13.904 0.736 94.766 o
2 22 10 4.530 4.756 0.363 393.718 o
2 22 11 39.409 38.781 1.834 15.796 o
2 22 12 25.193 26.710 1.834 18.772 o
2 22 13 76.918 79.768 4.393 3.152 o
2 22 14 49.345 45.008 2.559 8.861 o
2 22 15 32.135 34.025 1.834 17.212 o
2 22 16 11.049 11.345 1.098 54.571 o
2 22 17 43.093 49.028 2.559 9.090 o
2 22 18 5.609 5.491 0.736 123.949 o
2 22 19 36.440 36.584 1.834 16.388 o
2 22 20 10.564 8.413 1.098 55.897 o
2 22 21 4.707 4.393 0.736 127.519 o
2 22 22 25.524 24.877 1.461 26.938 o
2 22 23 4.829 4.020 0.736 127.676 o
2 22 24 0.004 0.000 0.736 142.711 o
2 22 25 2.326 1.834 0.736 136.056 o
2 22 26 22.335 22.680 1.461 28.206 o
2 22 27 23.498 24.514 1.461 27.591 o
2 22 28 35.316 35.123 1.834 16.661 o
2 22 29 27.637 28.907 1.461 25.726 o
2 22 30 21.677 24.514 1.461 28.130 o
2 22 31 3.137 3.657 0.736 132.141 o
2 22 32 5.737 6.589 1.098 59.546 o
2 22 33 8.761 9.511 1.098 56.730 o
2 22 34 5.785 5.491 0.736 123.513 o
2 22 35 1.544 2.559 0.736 136.973 o
2 22 36 0.034 -0.363 0.736 142.655 o
2 22 37 2.438 1.834 1.098 62.586 o
2 23 0 2.797 3.295 0.736 133.347 o
2 23 1 12.085 11.708 0.736 100.028 o
2 23 2 9.810 10.247 0.736 107.410 o
2 23 3 26.765 27.446 1.098 38.237 o
2 23 4 18.431 19.023 0.736 77.987 o
2 23 5 23.808 25.975 1.098 40.601 o
2 23 6 6.519 6.952 0.736 119.847 o
2 23 7 71.244 71.718 3.295 5.050 o
2 23 8 44.468 45.370 1.834 14.612 o
2 23 9 71.061 63.667 2.559 7.236 o
2 23 10 8.674 8.786 1.098 57.025 o
2 23 11 71.576 59.275 3.295 5.198 o
2 23 12 18.378 17.199 1.461 30.165 o
2 23 13 50.694 50.861 2.932 7.023 o
2 23 14 0.286 0.000 0.736 142.177 o
2 23 15 34.228 27.446 2.196 13.082 o
2 23 16 15.921 16.101 1.098 49.464 o
2 23 17 52.018 51.587 3.657 4.866 o
2 23 18 18.214 17.562 1.098 47.316 o
2 23 19 9.436 9.874 1.098 56.163 o
2 23 20 3.372 4.393 1.098 61.484 o
2 23 21 4.831 4.393 1.098 60.696 o
2 23 22 31.142 29.270 1.834 17.711 o
2 23 23 2.209 2.196 0.736 135.914 o
2 23 24 21.316 20.856 1.461 28.776 o
2 23 25 11.973 12.806 1.098 53.424 o
2 23 26 2.373 2.932 0.736 134.725 o
2 23 27 17.307 17.199 1.098 48.088 o
2 23 28 1.982 2.196 0.736 136.413 o
2 23 29 0.226 -0.363 0.736 142.290 o
2 23 30 10.915 11.345 1.098 54.663 o
2 23 31 14.150 17.199 1.098 50.334 o
2 23 32 2.370 2.196 0.736 135.556 o
2 23 33 0.991 1.461 1.098 63.320 o
2 23 34 5.992 6.952 0.736 121.170 o
2 23 35 11.573 10.972 1.098 54.339 o
2 23 36 21.995 20.121 2.196 14.346 o
2 24 0 27.204 27.809 1.834 18.399 o
2 24 1 42.202 41.713 1.461 20.023 o
2 24 2 30.155 32.202 1.098 34.773 o
2 24 3 2.508 2.559 0.363 473.178 o
2 24 4 8.474 9.511 0.736 111.680 o
2 24 5 28.169 29.270 1.834 18.150 o
2 24 6 35.633 31.466 1.461 23.084 o
2 24 7 78.760 80.867 3.295 4.751 o
2 24 8 63.925 61.471 2.932 6.361 o
2 24 9 16.429 16.826 1.098 48.844 o
2 24 10 34.476 26.710 1.834 17.407 o
2 24 11 11.744 11.708 1.098 53.965 o
2 24 12 37.046 39.516 2.196 12.330 o
2 24 13 5.784 5.854 0.736 123.064 o
2 24 14 11.858 11.708 1.098 53.886 o
2 24 15 24.567 21.219 1.461 27.762 o
2 24 16 10.847 11.345 1.098 54.710 o
2 24 17 12.044 13.542 1.098 53.117 o
2 24 18 24.462 32.564 2.196 13.675 o
2 24 19 1.687 2.932 1.098 62.680 o
2 24 20 2.949 3.657 1.098 61.891 o
2 24 21 44.528 36.222 2.196 11.831 o
2 24 22 26.731 26.710 1.834 18.549 o
2 24 23 7.135 7.688 1.098 58.360 o
2 24 24 3.210 2.932 0.736 132.813 o
2 24 25 4.574 5.491 1.098 60.533 o
2 24 26 1.780 2.196 0.736 136.854 o
2 24 27 5.271 5.491 0.736 124.788 o
2 24 28 9.039 10.610 1.098 56.183 o
2 24 29 2.281 1.461 0.736 136.565 o
2 24 30 3.281 2.559 0.736 133.080 o
2 24 31 14.982 16.101 1.461 31.279 o
2 24 32 1.943 1.834 0.736 136.895 o
2 24 33 0.282 0.000 0.736 142.184 o
2 24 34 0.037 2.196 1.461 36.030 o
2 25 0 16.732 16.826 1.098 48.629 o
2 25 1 24.574 25.975 1.098 40.102 o
2 25 2 2.536 2.196 0.363 477.451 o
2 25 3 9.172 10.247 0.736 109.004 o
2 25 4 2.388 3.657 0.363 461.409 o
2 25 5 14.336 14.267 0.736 91.746 o
2 25 6 20.184 20.856 1.098 44.779 o
2 25 7 0.026 0.363 0.736 142.326 o
2 25 8 53.754 54.519 2.559 8.368 o
2 25 9 20.683 21.219 1.461 28.908 o
2 25 10 32.688 33.663 2.196 12.950 o
2 25 11 4.874 5.118 0.736 126.226 o
2 25 12 15.996 15.365 1.098 49.672 o
2 25 13 10.285 11.708 1.098 54.970 o
2 25 14 119.175 73.542 7.315 1.237 o
2 25 15 23.393 23.778 1.461 27.731 o
2 25 16 19.998 18.660 1.461 29.484 o
2 25 17 25.035 24.877 2.196 13.934 o
2 25 18 18.946 20.494 1.834 20.088 o
2 25 19 40.659 34.025 2.196 12.256 o
2 25 20 9.663 9.149 1.098 56.254 o
2 25 21 5.463 5.118 1.098 60.135 o
2 25 22 1.508 1.834 1.098 63.012 o
2 25 23 4.118 3.657 0.736 129.826 o
2 25 24 2.358 2.196 0.736 135.583 o
2 25 25 0.423 0.363 0.736 141.560 o
2 25 26 8.980 10.610 1.098 56.222 o
2 25 27 0.543 0.363 0.736 141.326 o
2 25 28 5.496 5.491 0.736 124.230 o
2 25 29 10.216 10.610 1.098 55.392 o
2 25 30 4.655 6.217 1.098 60.283 o
2 25 31 3.797 3.295 0.736 131.018 o
2 25 32 2.302 2.932 0.736 134.886 o
2 26 0 17.164 16.826 1.098 48.322 o
2 26 1 13.690 15.365 0.736 91.967 o
2 26 2 4.401 5.118 0.363 392.501 o
2 26 3 9.733 10.610 0.736 107.150 o
2 26 4 8.848 9.511 0.736 110.740 o
2 26 5 7.055 6.952 0.736 118.495 o
2 26 6 0.393 0.000 0.736 141.969 o
2 26 7 18.301 20.121 1.098 46.352 o
2 26 8 10.306 11.345 0.736 104.816 o
2 26 9 57.272 60.010 3.295 5.549 o
2 26 10 4.911 3.657 0.736 127.917 o
2 26 11 12.666 12.443 1.098 53.066 o
2 26 12 0.858 0.363 0.736 140.701 o
2 26 13 0.384 0.363 0.736 141.636 o
2 26 14 22.637 20.121 1.461 28.495 o
2 26 15 0.157 0.363 0.736 142.074 o
2 26 16 11.856 7.315 1.461 33.250 o
2 26 17 7.466 7.688 1.461 34.224 o
2 26 18 0.927 1.461 1.098 63.347 o
2 26 19 3.099 2.559 1.098 62.090 o
2 26 20 1.497 1.461 1.098 63.099 o
2 26 21 4.845 2.932 0.736 128.952 o
2 26 22 5.540 5.118 1.098 60.091 o
2 26 23 4.260 4.393 0.736 128.601 o
2 26 24 0.643 1.098 1.098 63.542 o
2 26 25 11.806 15.002 1.098 52.772 o
2 26 26 1.998 2.559 0.736 135.979 o
2 26 27 3.965 4.393 0.736 129.311 o
2 26 28 1.610 2.559 0.736 136.830 o
2 26 29 5.357 5.491 0.736 124.574 o
2 26 30 7.255 6.952 1.098 58.514 o
2 26 31 1.872 1.834 1.834 22.809 o
2 27 0 26.889 29.270 1.461 25.891 o
2 27 1 70.652 64.030 2.196 8.648 o
2 27 2 8.106 7.688 0.736 114.912 o
2 27 3 44.485 44.635 2.196 11.475 o
2 27 4 29.392 25.612 1.461 25.694 o
2 27 5 35.717 34.761 1.834 16.628 o
2 27 6 14.883 15.738 1.098 50.332 o
2 27 7 11.329 12.070 1.098 54.127 o
2 27 8 25.257 28.907 1.834 18.603 o
2 27 9 17.937 18.297 1.461 30.133 o
2 27 10 1.390 1.098 0.736 138.859 o
2 27 11 1.091 0.736 0.736 139.853 o
2 27 12 15.529 16.101 1.098 49.743 o
2 27 13 15.254 15.365 1.098 50.201 o
2 27 14 5.776 4.756 0.736 124.449 o
2 27 15 48.538 30.730 2.559 9.289 o
2 27 16 1.801 3.657 1.098 62.455 o
2 27 17 9.270 7.315 1.098 57.116 o
2 27 18 12.152 13.169 1.461 32.436 o
2 27 19 2.210 2.932 1.098 62.433 o
2 27 20 14.761 14.640 1.461 31.542 o
2 27 21 2.113 3.295 0.736 134.902 o
2 27 22 4.755 4.020 0.736 127.856 o
2 27 23 2.910 3.295 0.736 133.088 o
2 27 24 14.233 13.542 1.098 51.574 o
2 27 25 17.118 21.955 1.461 29.842 o
2 27 26 3.115 4.020 0.736 131.769 o
2 27 27 3.611 2.932 0.736 131.881 o
2 27 28 2.482 2.559 0.736 134.899 o
2 27 29 11.896 15.365 2.196 15.178 o
2 28 0 7.345 8.413 1.098 57.999 o
2 28 1 67.651 66.962 2.559 7.324 o
2 28 2 25.383 27.446 1.461 26.601 o
2 28 3 9.148 10.247 0.736 109.064 o
2 28 4 44.954 46.468 2.196 11.357 o
2 28 5 2.075 1.461 0.736 137.013 o
2 28 6 6.587 8.050 0.736 118.291 o
2 28 7 28.750 25.975 1.834 18.307 o
2 28 8 7.376 6.589 0.736 118.143 o
2 28 9 26.035 25.975 1.834 18.703 o
2 28 10 3.901 3.657 0.736 130.341 o
2 28 11 8.969 9.511 1.098 56.593 o
2 28 12 3.929 3.657 0.736 130.275 o
2 28 13 7.082 6.217 0.736 119.356 o
2 28 14 2.077 0.363 1.098 63.086 o
2 28 15 9.820 7.688 1.461 33.692 o
2 28 16 1.135 1.461 1.098 63.258 o
2 28 17 21.250 17.562 1.834 19.975 o
2 28 18 3.629 4.756 1.098 61.252 o
2 28 19 8.423 9.149 1.098 57.071 o
2 28 20 2.481 2.196 0.736 135.309 o
2 28 21 3.023 1.461 0.736 134.917 o
2 28 22 2.256 1.834 0.736 136.210 o
2 28 23 5.205 2.932 0.736 128.082 o
2 28 24 2.254 2.196 0.736 135.813 o
2 28 25 0.901 0.736 0.736 140.239 o
2 28 26 1.071 0.363 1.834 22.896 o
2 29 0 10.405 11.708 1.098 54.889 o
2 29 1 6.319 6.589 0.736 120.804 o
2 29 2 7.112 8.050 0.736 116.965 o
2 29 3 10.555 10.972 0.736 104.661 o
2 29 4 4.832 4.393 0.736 127.214 o
2 29 5 5.923 6.589 0.736 121.797 o
2 29 6 31.997 32.202 2.196 13.070 o
2 29 7 0.380 0.363 0.736 141.644 o
2 29 8 0.056 0.000 0.736 142.613 o
2 29 9 1.072 0.736 0.736 139.891 o
2 29 10 22.003 22.317 1.461 28.358 o
2 29 11 0.238 0.736 0.736 141.558 o
2 29 12 6.648 5.118 1.098 59.441 o
2 29 13 8.276 9.511 1.461 33.839 o
2 29 14 2.961 2.932 1.098 62.066 o
2 29 15 12.198 10.247 1.461 32.800 o
2 29 16 4.517 4.756 1.098 60.770 o
2 29 17 2.990 4.756 1.098 61.588 o
2 29 18 12.590 11.345 1.461 32.559 o
2 29 19 1.530 2.196 1.098 62.921 o
2 29 20 1.079 0.363 0.736 140.257 o
2 29 21 15.613 14.267 1.098 50.336 o
2 29 22 4.742 4.393 0.736 127.433 o
2 29 23 5.149 6.952 1.098 59.785 o
2 30 0 4.080 5.491 1.098 60.808 o
2 30 1 3.718 5.118 0.736 129.033 o
2 30 2 16.555 17.562 1.098 48.494 o
2 30 3 0.005 0.363 0.736 142.366 o
2 30 4 0.016 0.000 0.736 142.688 o
2 30 5 11.787 11.708 1.098 53.936 o
2 30 6 1.759 1.834 0.736 137.294 o
2 30 7 5.774 5.854 0.736 123.088 o
2 30 8 1.063 0.736 0.736 139.909 o
2 30 9 4.422 3.657 0.736 129.096 o
2 30 10 1.175 2.196 1.098 63.079 o
2 30 11 13.167 12.443 1.461 32.265 o
2 30 12 8.685 8.786 1.461 33.828 o
2 30 13 18.684 23.416 2.196 14.467 o
2 30 14 7.276 10.247 1.461 33.983 o
2 30 15 0.021 0.363 1.098 63.937 o
2 30 16 8.314 6.952 1.098 57.848 o
2 30 17 6.048 4.756 1.098 59.901 o
2 30 18 0.913 1.461 1.098 63.353 o
2 30 19 5.777 4.756 1.098 60.058 o
2 31 0 1.132 2.196 1.098 63.098 o
2 31 1 2.466 2.196 0.736 135.342 o
2 31 2 1.490 1.834 0.736 137.872 o
2 31 3 2.913 3.657 0.736 132.662 o
2 31 4 5.608 5.491 0.736 123.953 o
2 31 5 1.494 2.559 0.736 137.082 o
2 31 6 13.821 14.267 1.098 51.609 o
2 31 7 6.751 9.149 1.461 34.221 o
2 31 8 15.422 16.463 1.834 20.809 o
2 31 9 0.647 0.736 1.098 63.615 o
2 31 10 1.075 -0.363 1.098 63.590 o
2 31 11 10.336 10.610 1.461 33.219 o
2 31 12 19.018 20.494 1.834 20.078 o
2 31 13 8.099 10.610 1.461 33.753 o
2 31 14 5.771 6.952 1.098 59.417 o
2 31 15 4.497 4.756 1.098 60.781 o
2 31 16 1.796 1.461 1.098 62.966 o
2 32 0 3.145 2.196 1.098 62.157 o
2 32 1 2.435 2.559 0.736 135.006 o
2 32 2 9.478 10.972 1.098 55.767 o
2 32 3 0.199 0.736 1.098 63.794 o
2 32 4 0.295 1.098 1.098 63.684 o
2 32 5 22.154 23.053 2.196 14.225 o
2 32 6 1.089 1.834 1.098 63.197 o
2 32 7 14.057 14.267 1.461 31.784 o
2 32 8 3.751 5.491 1.098 60.988 o
2 32 9 7.396 10.247 1.461 33.955 o
2 32 10 4.563 3.295 1.098 61.143 o
3 0 1 2192.880 2455.110 58.912 0.011 o
3 0 2 5267.210 5813.620 188.796 0.001 o
3 0 3 2761.870 2936.260 79.395 0.006 o
3 0 4 6293.940 6566.990 203.073 0.001 o
3 0 5 3019.950 3372.400 104.645 0.004 o
3 0 6 24.330 25.249 0.736 62.196 o
3 0 7 38.254 39.879 1.098 28.550 o
3 0 8 634.557 672.867 16.101 0.136 o
3 0 9 1.895 2.196 0.363 495.622 o
3 0 10 12.187 12.443 0.363 207.968 o
3 0 11 142.038 140.867 4.020 2.404 o
3 0 12 216.905 215.144 5.491 1.167 o
3 0 13 1446.890 1440.140 41.713 0.024 o
3 0 14 645.936 637.381 16.826 0.131 o
3 0 15 351.262 328.937 10.247 0.398 o
3 0 16 1348.390 1422.580 40.252 0.026 o
3 0 17 4.671 4.393 0.363 394.654 o
3 0 18 87.720 85.249 2.932 5.161 o
3 0 19 870.866 831.305 22.680 0.073 o
3 0 20 2.808 2.559 0.363 464.927 o
3 0 21 35.061 35.123 1.098 31.294 o
3 0 22 56.392 57.814 1.461 15.229 o
3 0 23 7.766 6.952 0.363 306.168 o
3 0 24 60.112 55.980 1.834 11.927 o
3 0 25 61.344 61.834 1.834 11.450 o
3 0 26 16.275 17.562 0.736 83.878 o
3 0 27 107.838 86.348 3.657 3.550 o
3 0 28 169.015 152.937 6.952 1.113 o
3 0 29 13.335 13.169 0.736 95.323 o
3 0 30 2.287 2.559 0.363 479.339 o
3 0 31 99.646 83.426 5.491 2.056 o
3 0 32 12.625 11.708 0.736 98.732 o
3 0 33 58.860 50.861 2.196 10.029 o
3 0 34 1.820 1.461 0.736 137.563 o
3 0 35 0.185 1.098 1.098 63.728 o
3 0 36 1.345 0.363 0.736 139.715 o
3 0 37 5.953 5.118 0.736 123.560 o
3 0 38 8.637 8.050 1.098 57.288 o
3 0 39 4.178 3.657 0.736 129.682 o
3 0 40 13.742 14.640 1.098 51.533 o
3 0 41 2.257 1.834 0.736 136.207 o
3 0 42 19.594 18.660 1.461 29.601 o
3 0 44 2.526 3.657 1.461 35.555 o
3 0 45 0.247 -1.098 1.098 63.920 o
3 0 46 13.654 20.121 2.196 14.924 o
3 0 47 4.296 3.295 1.461 35.286 o
3 0 48 2.656 2.932 1.461 35.593 o
3 0 49 1.201 1.834 1.461 35.895 o
3 0 50 1.157 1.098 1.098 63.326 o
3 1 0 303.077 295.637 7.688 0.606 o
3 1 1 758.694 829.471 14.640 0.116 o
3 1 2 5090.430 5328.450 119.285 0.002 o
3 1 3 1966.960 2165.700 43.536 0.016 o
3 1 4 1176.790 1269.270 25.612 0.045 o
3 1 5 738.616 772.031 14.267 0.125 o
3 1 6 6527.290 6296.220 168.312 0.001 o
3 1 7 729.505 767.275 14.640 0.125 o
3 1 8 5304.740 5506.270 182.217 0.001 o
3 1 9 304.721 304.423 5.854 0.740 o
3 1 10 1714.370 1812.250 30.730 0.024 o
3 1 11 233.913 248.071 4.756 1.167 o
3 1 12 106.055 117.088 2.559 4.711 o
3 1 13 213.633 204.534 5.118 1.279 o
3 1 14 1013.730 1009.850 19.758 0.068 o
3 1 15 759.094 746.419 16.463 0.112 o
3 1 16 757.112 744.222 17.199 0.108 o
3 1 17 170.030 170.872 4.020 1.987 o
3 1 18 216.279 215.879 5.491 1.168 o
3 1 19 147.157 147.819 4.020 2.314 o
3 1 20 14.681 13.904 0.363 177.266 o
3 1 21 130.361 127.325 2.559 3.865 o
3 1 22 15.219 16.826 0.363 161.267 o
3 1 23 43.374 45.370 1.098 25.124 o
3 1 24 35.955 37.320 0.736 40.969 o
3 1 25 812.970 829.834 21.219 0.082 o
3 1 26 238.056 210.025 6.217 0.981 o
3 1 27 71.836 72.816 2.196 8.263 o
3 1 28 69.544 66.227 1.834 10.342 o
3 1 29 142.951 118.549 3.657 2.767 o
3 1 30 41.123 38.055 1.098 27.650 o
3 1 31 70.512 64.393 2.196 8.645 o
3 1 32 44.174 46.831 1.461 18.934 o
3 1 33 15.323 16.101 0.363 163.226 o
3 1 34 130.711 126.962 3.657 2.878 o
3 1 35 263.358 269.663 13.904 0.313 o
3 1 36 1.110 2.196 0.736 138.293 o
3 1 37 32.344 32.927 1.461 23.797 o
3 1 38 28.664 28.544 1.098 36.731 o
3 1 39 6.328 5.491 0.736 122.158 o
3 1 40 9.207 9.149 0.736 110.292 o
3 1 41 4.972 3.657 0.736 127.770 o
3 1 42 14.116 15.002 0.736 91.409 o
3 1 43 5.306 5.118 0.736 125.163 o
3 1 44 0.711 0.736 0.736 140.622 o
3 1 45 7.875 8.786 1.098 57.543 o
3 1 46 5.157 4.756 1.098 60.412 o
3 1 47 0.683 0.363 0.736 141.048 o
3 1 48 4.715 5.118 1.098 60.559 o
3 1 49 0.908 0.000 1.461 36.060 o
3 1 50 2.474 2.196 0.736 135.324 o
3 2 0 1415.600 1565.270 49.028 0.019 o
3 2 1 485.809 503.093 10.247 0.272 o
3 2 2 1510.820 1671.750 33.300 0.027 o
3 2 3 1207.360 1157.310 24.151 0.048 o
3 2 4 4570.960 4010.510 156.967 0.002 o
3 2 5 329.205 327.466 6.217 0.644 o
3 2 6 3141.290 2981.270 81.592 0.006 o
3 2 7 697.266 662.630 13.169 0.149 o
3 2 8 1167.070 1177.430 23.416 0.050 o
3 2 9 10.821 10.610 0.363 234.140 o
3 2 10 584.039 573.350 11.345 0.205 o
3 2 11 234.659 237.824 4.756 1.186 o
3 2 12 270.760 282.831 5.854 0.843 o
3 2 13 369.614 377.602 7.315 0.491 o
3 2 14 72.784 75.003 1.461 11.335 o
3 2 15 698.118 721.905 18.297 0.110 o
3 2 16 1687.580 1776.390 39.879 0.021 o
3 2 17 225.865 233.441 5.118 1.167 o
3 2 18 109.555 104.282 2.196 5.384 o
3 2 19 826.574 804.958 17.924 0.095 o
3 2 20 34.918 35.859 0.736 42.628 o
3 2 21 19.622 20.121 0.363 123.516 o
3 2 22 457.493 458.096 9.149 0.323 o
3 2 23 6.752 7.688 0.363 317.668 o
3 2 24 66.112 66.590 1.461 12.859 o
3 2 25 85.639 86.720 1.834 8.038 o
3 2 26 51.795 48.302 1.461 17.078 o
3 2 27 115.127 108.665 3.295 3.634 o
3 2 28 203.588 189.894 6.952 0.978 o
3 2 29 32.997 34.761 1.098 32.479 o
3 2 30 27.123 25.612 0.736 57.803 o
3 2 31 31.515 34.025 1.098 33.489 o
3 2 32 179.972 169.038 5.854 1.319 o
3 2 33 296.055 293.078 8.786 0.540 o
3 2 34 130.709 136.846 5.491 1.745 o
3 2 35 10.039 10.610 0.736 106.389 o
3 2 36 14.679 15.365 0.736 89.733 o
3 2 37 22.034 24.514 1.098 42.264 o
3 2 38 79.359 79.395 3.295 4.755 o
3 2 39 6.201 7.688 0.736 119.722 o
3 2 40 26.300 29.270 1.461 26.064 o
3 2 41 4.025 4.020 0.736 129.613 o
3 2 42 24.017 25.612 1.461 27.275 o
3 2 43 12.034 13.542 1.098 53.124 o
3 2 44 1.312 2.559 1.098 62.937 o
3 2 45 1.833 0.736 0.736 138.310 o
3 2 46 12.847 13.904 1.461 32.157 o
3 2 47 6.201 6.589 1.098 59.268 o
3 2 48 0.966 1.098 0.736 139.739 o
3 2 49 5.135 5.854 1.098 60.112 o
3 2 50 0.754 0.000 0.736 141.266 o
3 3 0 425.355 445.653 12.806 0.255 o
3 3 1 746.499 745.683 15.002 0.122 o
3 3 2 235.666 234.166 4.756 1.189 o
3 3 3 1465.730 1567.840 30.005 0.030 o
3 3 4 825.915 833.864 17.924 0.094 o
3 3 5 1113.770 1080.100 21.592 0.057 o
3 3 6 209.790 224.292 4.756 1.330 o
3 3 7 964.821 951.678 18.297 0.077 o
3 3 8 466.701 474.922 10.247 0.287 o
3 3 9 187.998 197.945 4.020 1.733 o
3 3 10 808.612 807.880 15.365 0.108 o
3 3 11 425.903 426.630 8.413 0.375 o
3 3 12 593.205 630.429 13.542 0.170 o
3 3 13 789.579 791.053 17.562 0.101 o
3 3 14 259.066 262.710 6.589 0.813 o
3 3 15 467.069 459.557 11.708 0.260 o
3 3 16 1207.140 1200.120 28.907 0.041 o
3 3 17 83.522 84.887 2.196 7.150 o
3 3 18 526.187 482.973 12.806 0.216 o
3 3 19 54.085 54.519 1.098 19.783 o
3 3 20 559.526 540.051 12.070 0.208 o
3 3 21 87.261 90.378 1.834 7.784 o
3 3 22 129.817 115.990 2.559 4.027 o
3 3 23 66.688 67.688 1.461 12.690 o
3 3 24 293.068 293.078 5.854 0.778 o
3 3 25 26.093 26.710 0.736 58.487 o
3 3 26 114.411 111.597 2.932 4.047 o
3 3 27 42.273 42.438 1.098 26.187 o
3 3 28 26.198 27.073 0.736 58.079 o
3 3 29 82.052 83.053 2.196 7.290 o
3 3 30 29.546 29.632 0.736 51.927 o
3 3 31 25.584 26.348 0.736 59.487 o
3 3 32 82.289 82.328 2.196 7.298 o
3 3 33 7.543 6.952 0.363 310.069 o
3 3 34 46.953 50.126 1.834 13.949 o
3 3 35 121.834 122.569 4.020 2.739 o
3 3 36 17.736 18.297 0.736 80.098 o
3 3 37 91.348 89.642 4.020 3.348 o
3 3 38 0.696 0.736 0.736 140.651 o
3 3 39 10.042 8.786 0.736 108.654 o
3 3 40 53.456 54.156 2.559 8.394 o
3 3 41 32.982 36.222 1.834 16.924 o
3 3 42 15.627 15.365 1.098 49.935 o
3 3 43 0.218 0.000 0.736 142.305 o
3 3 44 5.668 5.118 0.736 124.268 o
3 3 45 4.796 4.393 0.736 127.301 o
3 3 46 12.470 12.443 1.098 53.203 o
3 3 47 13.548 15.738 1.461 31.723 o
3 3 48 14.305 16.826 1.461 31.366 o
3 3 49 5.950 6.952 1.098 59.310 o
3 3 50 1.741 2.196 1.098 62.825 o
3 4 0 391.901 418.942 12.443 0.281 o
3 4 1 1455.880 1526.850 30.368 0.031 o
3 4 2 2701.240 2871.130 65.864 0.008 o
3 4 3 743.985 746.419 15.365 0.120 o
3 4 4 250.457 243.315 4.756 1.110 o
3 4 5 1121.610 1224.260 23.778 0.050 o
3 4 6 534.773 525.421 10.247 0.246 o
3 4 7 33.742 32.202 0.736 45.656 o
3 4 8 788.452 753.733 16.101 0.110 o
3 4 9 1236.500 1228.290 26.710 0.042 o
3 4 10 712.245 739.094 16.101 0.120 o
3 4 11 444.158 450.408 9.511 0.324 o
3 4 12 254.543 255.023 5.854 0.923 o
3 4 13 135.827 128.796 2.932 3.379 o
3 4 14 396.127 398.086 8.786 0.396 o
3 4 15 273.206 278.076 6.217 0.805 o
3 4 16 654.841 614.328 14.640 0.149 o
3 4 17 941.012 939.235 20.856 0.071 o
3 4 18 12.214 11.345 0.363 213.598 o
3 4 19 81.469 77.934 1.461 10.115 o
3 4 20 42.337 41.350 0.736 34.157 o
3 4 21 12.076 13.169 0.363 205.317 o
3 4 22 287.274 268.202 5.854 0.821 o
3 4 23 191.323 193.189 4.393 1.613 o
3 4 24 271.094 263.073 5.118 0.954 o
3 4 25 429.569 416.383 8.786 0.364 o
3 4 26 440.543 451.144 9.874 0.316 o
3 4 27 199.609 198.680 4.393 1.544 o
3 4 28 87.232 86.348 2.196 6.897 o
3 4 29 54.042 55.244 1.461 15.919 o
3 4 30 3.566 4.393 0.363 421.244 o
3 4 31 107.746 113.058 2.932 4.196 o
3 4 32 34.898 36.584 1.098 31.002 o
3 4 33 122.967 109.038 4.020 2.807 o
3 4 34 8.863 9.874 0.736 110.247 o
3 4 35 6.437 5.854 0.736 121.431 o
3 4 36 2.597 3.657 0.736 133.391 o
3 4 37 6.485 5.854 0.736 121.311 o
3 4 38 8.225 8.413 0.736 113.695 o
3 4 39 31.149 27.809 1.461 24.866 o
3 4 40 1.586 1.834 0.736 137.666 o
3 4 41 0.650 0.000 0.736 141.470 o
3 4 42 4.741 4.393 0.736 127.435 o
3 4 43 16.314 16.463 1.098 49.055 o
3 4 44 16.635 17.924 1.098 48.307 o
3 4 45 10.559 11.345 0.736 104.191 o
3 4 46 13.573 14.640 1.098 51.653 o
3 4 47 19.723 18.297 1.098 45.994 o
3 4 48 4.057 5.118 0.736 128.215 o
3 4 49 30.635 36.957 3.657 5.325 o
3 4 50 1.016 0.000 1.461 36.045 o
3 5 0 344.827 372.836 11.345 0.347 o
3 5 1 891.526 899.356 17.199 0.088 o
3 5 2 2005.900 2154.720 45.733 0.015 o
3 5 3 2873.250 2910.650 66.962 0.007 o
3 5 4 2328.390 2400.600 56.343 0.011 o
3 5 5 192.636 198.307 4.393 1.588 o
3 5 6 222.676 233.804 4.756 1.247 o
3 5 7 921.184 920.575 19.023 0.079 o
3 5 8 724.812 693.361 13.169 0.141 o
3 5 9 607.207 601.159 11.708 0.190 o
3 5 10 693.730 658.237 14.267 0.142 o
3 5 11 860.975 853.623 17.924 0.090 o
3 5 12 301.178 308.443 7.315 0.627 o
3 5 13 851.817 815.567 19.395 0.086 o
3 5 14 60.293 59.637 1.461 14.366 o
3 5 15 901.039 900.091 21.592 0.073 o
3 5 16 330.441 325.642 8.050 0.528 o
3 5 17 4.350 5.118 0.363 393.697 o
3 5 18 318.499 306.983 7.315 0.603 o
3 5 19 19.438 19.023 0.363 127.385 o
3 5 20 40.746 40.615 0.736 35.602 o
3 5 21 320.006 305.884 6.589 0.652 o
3 5 22 238.368 235.637 5.118 1.114 o
3 5 23 26.945 25.975 0.736 57.799 o
3 5 24 83.561 81.229 1.834 8.410 o
3 5 25 172.526 170.509 4.020 1.967 o
3 5 26 6.516 6.952 0.363 328.865 o
3 5 27 229.706 229.783 4.756 1.224 o
3 5 28 45.054 46.831 1.098 24.173 o
3 5 29 199.238 205.995 5.118 1.341 o
3 5 30 7.941 8.050 0.363 293.880 o
3 5 31 45.958 45.370 1.098 24.107 o
3 5 32 107.280 102.086 2.932 4.351 o
3 5 33 35.568 34.761 1.098 31.126 o
3 5 34 32.963 28.171 1.461 24.295 o
3 5 35 53.315 50.489 2.196 10.492 o
3 5 36 20.530 17.924 1.098 45.560 o
3 5 37 1.771 0.736 0.736 138.440 o
3 5 38 12.910 13.169 1.098 52.640 o
3 5 39 24.721 26.348 1.461 26.958 o
3 5 40 7.398 9.149 1.098 57.732 o
3 5 41 0.646 0.363 0.736 141.122 o
3 5 42 23.246 23.416 1.461 27.828 o
3 5 43 8.410 8.786 0.736 112.757 o
3 5 44 3.985 4.756 0.736 128.827 o
3 5 45 3.946 5.118 0.736 128.485 o
3 5 46 2.527 2.932 0.736 134.378 o
3 5 47 1.939 1.834 0.736 136.904 o
3 5 48 3.315 4.756 0.736 130.430 o
3 5 49 3.608 5.118 1.461 35.246 o
3 6 0 1947.940 2012.390 65.129 0.011 o
3 6 1 735.322 746.781 13.904 0.130 o
3 6 2 889.044 909.965 17.562 0.086 o
3 6 3 1659.210 1761.030 34.761 0.023 o
3 6 4 800.456 824.353 15.738 0.106 o
3 6 5 108.634 110.136 2.196 5.302 o
3 6 6 404.651 396.625 8.050 0.416 o
3 6 7 280.644 306.983 5.854 0.791 o
3 6 8 4.598 4.393 0.363 396.355 o
3 6 9 42.253 45.370 1.098 25.582 o
3 6 10 425.306 428.454 9.149 0.352 o
3 6 11 58.395 58.912 1.461 14.764 o
3 6 12 143.518 144.161 3.295 2.832 o
3 6 13 147.285 156.605 3.657 2.470 o
3 6 14 1538.820 1446.730 38.055 0.025 o
3 6 15 200.210 193.925 4.393 1.555 o
3 6 16 878.255 826.177 19.758 0.083 o
3 6 17 42.180 40.977 0.736 34.404 o
3 6 18 158.677 147.819 3.657 2.388 o
3 6 19 129.206 126.600 2.932 3.538 o
3 6 20 18.268 17.924 0.363 137.150 o
3 6 21 133.401 138.307 2.932 3.333 o
3 6 22 83.388 80.867 1.834 8.438 o
3 6 23 422.943 411.265 8.413 0.383 o
3 6 24 509.894 506.761 10.610 0.254 o
3 6 25 31.502 30.730 0.736 48.934 o
3 6 26 131.671 128.423 2.932 3.468 o
3 6 27 153.539 151.849 3.295 2.632 o
3 6 28 111.236 113.421 2.559 4.604 o
3 6 29 39.751 40.252 1.098 27.773 o
3 6 30 10.132 9.511 0.363 250.150 o
3 6 31 83.887 84.151 2.559 6.165 o
3 6 32 142.896 128.796 4.393 2.237 o
3 6 33 82.766 84.524 3.657 4.007 o
3 6 34 12.069 13.542 1.098 53.100 o
3 6 35 1.952 2.196 0.736 136.479 o
3 6 36 44.597 45.008 2.559 9.117 o
3 6 37 5.347 5.491 0.736 124.600 o
3 6 38 46.608 51.587 3.657 4.959 o
3 6 39 8.657 8.786 1.098 57.036 o
3 6 40 9.979 10.247 0.736 106.987 o
3 6 41 46.085 49.028 2.196 11.154 o
3 6 42 63.329 61.108 2.932 6.389 o
3 6 43 19.612 22.317 1.098 44.670 o
3 6 44 2.757 2.196 0.736 134.689 o
3 6 45 3.679 5.118 0.736 129.128 o
3 6 46 1.426 1.461 0.736 138.403 o
3 6 47 5.371 6.589 1.098 59.761 o
3 6 48 0.579 1.834 0.736 139.777 o
3 6 49 8.321 9.511 1.098 57.019 o
3 7 0 1595.590 1737.980 46.468 0.019 o
3 7 1 895.883 950.217 17.199 0.085 o
3 7 2 28.922 31.829 0.736 51.343 o
3 7 3 342.927 360.403 7.688 0.513 o
3 7 4 1503.130 1556.490 33.300 0.028 o
3 7 5 1592.180 1619.060 35.859 0.025 o
3 7 6 73.688 74.277 1.461 11.266 o
3 7 7 283.137 305.149 6.589 0.720 o
3 7 8 404.346 400.282 8.413 0.402 o
3 7 9 689.846 701.411 16.826 0.121 o
3 7 10 451.278 444.554 9.874 0.312 o
3 7 11 44.033 46.106 1.098 24.714 o
3 7 12 241.671 238.922 6.589 0.880 o
3 7 13 735.068 700.313 17.199 0.114 o
3 7 14 303.611 310.640 7.688 0.595 o
3 7 15 53.590 53.421 1.461 16.188 o
3 7 16 325.977 312.474 7.688 0.564 o
3 7 17 100.111 95.134 2.196 6.007 o
3 7 18 201.238 181.844 4.020 1.695 o
3 7 19 64.203 63.295 1.098 15.991 o
3 7 20 134.493 136.111 3.295 3.037 o
3 7 21 96.661 99.154 2.196 6.076 o
3 7 22 64.328 65.491 1.461 13.219 o
3 7 23 41.741 40.615 1.098 26.807 o
3 7 24 736.722 739.466 19.395 0.100 o
3 7 25 11.282 12.806 0.363 215.824 o
3 7 26 259.088 246.972 5.854 0.921 o
3 7 27 17.556 17.562 0.363 142.640 o
3 7 28 70.054 71.718 1.461 11.919 o
3 7 29 229.603 231.970 5.491 1.090 o
3 7 30 1.320 1.461 0.363 523.310 o
3 7 31 0.045 0.363 0.363 579.657 o
3 7 32 5.853 6.589 0.363 345.338 o
3 7 33 11.623 11.345 0.736 101.586 o
3 7 34 63.140 57.814 2.559 7.786 o
3 7 35 8.898 9.874 0.736 110.159 o
3 7 36 11.483 10.247 0.736 103.271 o
3 7 37 14.114 12.806 0.736 93.932 o
3 7 38 56.666 51.960 2.932 6.790 o
3 7 39 11.631 11.345 0.736 101.568 o
3 7 40 34.800 35.123 1.834 16.737 o
3 7 41 0.205 0.000 0.736 142.330 o
3 7 42 57.476 58.912 2.932 6.637 o
3 7 43 4.506 4.393 0.736 128.007 o
3 7 44 26.712 32.564 1.834 18.122 o
3 7 45 5.881 5.118 0.736 123.737 o
3 7 46 1.403 2.559 0.736 137.280 o
3 7 47 1.912 1.834 0.736 136.962 o
3 7 48 4.817 5.118 0.736 126.364 o
3 7 49 3.255 2.932 0.736 132.710 o
3 8 0 2859.200 2990.780 87.446 0.006 o
3 8 1 34.201 37.320 0.736 42.615 o
3 8 2 301.442 315.033 6.952 0.649 o
3 8 3 45.523 47.204 1.098 23.922 o
3 8 4 753.276 792.514 18.297 0.101 o
3 8 5 1111.080 1166.460 25.612 0.049 o
3 8 6 812.106 848.867 19.758 0.087 o
3 8 7 414.843 420.403 13.169 0.255 o
3 8 8 698.889 692.262 18.297 0.112 o
3 8 9 569.232 562.741 15.002 0.167 o
3 8 10 132.868 139.043 2.932 3.336 o
3 8 11 74.339 72.443 1.834 9.578 o
3 8 12 3470.080 3950.870 118.912 0.003 o
3 8 13 549.959 533.099 12.443 0.206 o
3 8 14 740.424 724.827 17.562 0.109 o
3 8 15 653.240 631.527 13.542 0.157 o
3 8 16 635.168 598.963 12.443 0.175 o
3 8 17 36.981 38.055 0.736 39.720 o
3 8 18 44.859 45.008 1.098 24.604 o
3 8 19 37.002 35.496 0.736 40.845 o
3 8 20 35.001 34.761 0.736 43.080 o
3 8 21 106.468 105.008 2.196 5.499 o
3 8 22 84.155 83.053 1.461 9.552 o
3 8 23 68.579 66.590 1.461 12.492 o
3 8 24 36.704 35.496 0.736 41.118 o
3 8 25 416.010 401.743 9.511 0.356 o
3 8 26 45.291 44.635 1.098 24.508 o
3 8 27 354.962 331.859 8.050 0.497 o
3 8 28 80.747 80.131 2.196 7.456 o
3 8 29 60.695 61.834 1.461 14.109 o
3 8 30 59.386 54.519 1.461 14.981 o
3 8 31 57.871 53.421 1.461 15.362 o
3 8 32 14.119 14.640 0.736 91.816 o
3 8 33 82.270 76.836 2.932 5.470 o
3 8 34 8.449 7.688 0.736 114.046 o
3 8 35 57.548 53.421 2.196 10.032 o
3 8 36 8.084 8.050 0.736 114.508 o
3 8 37 4.436 4.393 0.736 128.176 o
3 8 38 27.732 27.073 1.461 25.966 o
3 8 39 50.441 56.343 2.559 8.497 o
3 8 40 2.302 2.196 0.736 135.708 o
3 8 41 3.913 3.295 0.736 130.745 o
3 8 42 15.788 17.199 1.098 49.168 o
3 8 43 11.935 11.708 1.098 53.833 o
3 8 44 1.761 2.559 0.736 136.500 o
3 8 45 0.392 1.834 0.736 140.158 o
3 8 46 10.670 10.610 0.736 104.824 o
3 8 47 0.706 0.736 0.363 553.107 o
3 8 48 4.386 3.657 0.736 129.185 o
3 8 49 3.634 3.295 0.736 131.401 o
3 9 0 364.558 366.257 11.708 0.326 o
3 9 1 1590.810 1712.730 39.516 0.022 o
3 9 2 71.066 72.816 1.461 11.706 o
3 9 3 302.227 309.542 6.952 0.652 o
3 9 4 283.374 288.685 6.217 0.770 o
3 9 5 98.961 108.302 2.559 5.100 o
3 9 6 38.035 39.879 1.098 28.652 o
3 9 7 984.015 988.635 24.514 0.059 o
3 9 8 683.637 714.217 18.297 0.112 o
3 9 9 59.482 59.275 1.461 14.539 o
3 9 10 108.320 104.645 3.295 3.812 o
3 9 11 150.719 151.113 5.118 1.747 o
3 9 12 13.542 15.002 0.363 182.400 o
3 9 13 111.259 106.479 2.559 4.714 o
3 9 14 219.010 215.144 5.491 1.159 o
3 9 15 12.769 12.806 0.363 200.083 o
3 9 16 267.578 254.660 5.854 0.888 o
3 9 17 12.084 11.708 0.363 213.031 o
3 9 18 76.872 75.003 1.461 10.822 o
3 9 19 8.289 7.688 0.363 291.143 o
3 9 20 116.097 114.519 2.196 4.926 o
3 9 21 162.388 158.428 3.295 2.471 o
3 9 22 32.225 31.466 0.736 47.698 o
3 9 23 112.364 109.401 2.559 4.632 o
3 9 24 50.264 48.302 1.098 22.009 o
3 9 25 39.859 40.615 1.098 27.642 o
3 9 26 38.975 39.879 0.736 37.274 o
3 9 27 55.570 56.715 1.461 15.485 o
3 9 28 111.897 111.960 2.559 4.606 o
3 9 29 63.400 62.569 1.461 13.600 o
3 9 30 13.254 15.002 0.363 184.982 o
3 9 31 58.568 60.373 1.834 11.851 o
3 9 32 84.151 84.524 3.295 4.577 o
3 9 33 2.619 2.559 0.736 134.590 o
3 9 34 41.270 36.957 1.834 15.659 o
3 9 35 4.758 3.295 0.736 128.724 o
3 9 36 17.397 19.023 1.098 47.377 o
3 9 37 34.609 35.859 1.834 16.711 o
3 9 38 12.242 13.904 1.098 52.851 o
3 9 39 15.087 15.002 1.098 50.449 o
3 9 40 3.079 2.559 0.736 133.545 o
3 9 41 5.149 5.118 0.736 125.548 o
3 9 42 7.442 8.050 0.736 116.131 o
3 9 43 2.839 2.932 0.736 133.668 o
3 9 44 6.680 6.952 0.736 119.441 o
3 9 45 17.275 18.297 1.098 47.721 o
3 9 46 0.511 0.736 0.363 559.146 o
3 9 47 11.204 11.345 0.736 102.609 o
3 9 48 5.383 5.491 0.736 124.510 o
3 10 0 204.177 201.239 5.854 1.167 o
3 10 1 1489.810 1582.470 46.468 0.020 o
3 10 2 2470.680 2535.980 79.395 0.007 o
3 10 3 671.738 709.824 19.023 0.109 o
3 10 4 1576.020 1689.310 41.350 0.021 o
3 10 5 658.712 645.431 15.738 0.137 o
3 10 6 316.077 298.932 6.952 0.638 o
3 10 7 157.508 154.771 4.393 1.999 o
3 10 8 417.965 406.499 10.610 0.321 o
3 10 9 172.126 175.265 4.020 1.950 o
3 10 10 191.596 193.552 5.491 1.313 o
3 10 11 97.985 103.547 2.559 5.220 o
3 10 12 436.759 420.403 13.542 0.240 o
3 10 13 76.648 76.836 1.834 9.172 o
3 10 14 18.572 18.660 0.363 133.210 o
3 10 15 91.723 91.103 2.559 5.696 o
3 10 16 162.392 157.703 3.295 2.475 o
3 10 17 69.237 66.590 1.461 12.397 o
3 10 18 183.801 182.942 4.020 1.823 o
3 10 19 167.026 159.889 3.295 2.403 o
3 10 20 135.852 127.698 2.932 3.390 o
3 10 21 335.205 320.524 6.952 0.592 o
3 10 22 82.632 77.934 1.834 8.618 o
3 10 23 227.424 211.849 4.756 1.275 o
3 10 24 27.471 28.171 0.736 55.556 o
3 10 25 20.948 21.219 0.736 71.186 o
3 10 26 137.456 136.111 3.657 2.723 o
3 10 27 69.027 68.786 1.834 10.265 o
3 10 28 13.199 13.542 0.363 192.276 o
3 10 29 87.695 89.642 2.559 5.889 o
3 10 30 170.361 165.743 4.393 1.855 o
3 10 31 71.229 71.345 2.196 8.354 o
3 10 32 60.650 59.637 2.196 9.547 o
3 10 33 1.278 1.834 0.363 519.003 o
3 10 34 7.189 6.217 0.736 119.085 o
3 10 35 5.089 4.756 0.736 126.142 o
3 10 36 16.131 15.365 1.098 49.576 o
3 10 37 24.143 24.877 1.461 27.347 o
3 10 38 38.152 37.683 1.834 16.058 o
3 10 39 21.644 22.680 1.098 43.149 o
3 10 40 3.823 3.295 0.736 130.956 o
3 10 41 9.097 8.050 0.736 111.951 o
3 10 42 0.485 1.098 0.363 554.317 o
3 10 43 2.460 2.559 0.736 134.948 o
3 10 44 20.256 21.955 1.098 44.349 o
3 10 45 5.290 5.491 0.736 124.740 o
3 10 46 7.074 7.315 0.736 117.991 o
3 10 47 2.270 2.196 0.363 484.909 o
3 10 48 5.988 5.491 0.736 123.008 o
3 11 0 29.290 32.202 1.098 35.274 o
3 11 1 616.374 612.494 13.169 0.171 o
3 11 2 19.343 20.121 0.363 124.968 o
3 11 3 616.223 607.738 15.738 0.147 o
3 11 4 281.883 275.154 6.952 0.718 o
3 11 5 79.965 81.592 1.834 8.686 o
3 11 6 12.366 12.443 0.363 206.082 o
3 11 7 274.686 279.909 7.315 0.693 o
3 11 8 113.457 113.794 2.559 4.529 o
3 11 9 25.226 25.249 0.736 60.832 o
3 11 10 762.560 757.028 19.758 0.095 o
3 11 11 408.754 380.524 10.972 0.322 o
3 11 12 80.871 80.131 1.461 10.060 o
3 11 13 125.177 123.668 2.559 4.049 o
3 11 14 68.981 71.345 1.461 12.094 o
3 11 15 1.374 1.461 0.363 521.714 o
3 11 16 54.842 53.783 1.098 19.667 o
3 11 17 147.932 147.083 3.657 2.519 o
3 11 18 293.376 280.635 5.491 0.827 o
3 11 19 37.711 36.222 0.736 39.885 o
3 11 20 194.778 189.894 3.657 1.826 o
3 11 21 61.930 61.108 1.461 13.962 o
3 11 22 189.907 177.461 4.020 1.796 o
3 11 23 23.446 23.778 0.736 64.753 o
3 11 24 48.779 47.567 1.098 22.657 o
3 11 25 16.130 16.101 0.363 157.233 o
3 11 26 116.656 113.794 2.932 3.966 o
3 11 27 1.559 1.461 0.363 516.204 o
3 11 28 0.797 0.736 0.363 550.291 o
3 11 29 75.230 69.521 1.834 9.631 o
3 11 30 36.208 37.683 1.098 30.065 o
3 11 31 10.144 9.149 0.363 252.445 o
3 11 32 23.350 24.151 1.098 41.505 o
3 11 33 26.162 27.073 1.098 38.733 o
3 11 34 8.817 9.511 0.736 110.818 o
3 11 35 16.047 16.463 0.736 85.531 o
3 11 36 28.369 29.270 1.461 25.459 o
3 11 37 0.720 1.098 0.363 547.063 o
3 11 38 3.443 3.295 0.736 131.850 o
3 11 39 17.449 18.660 1.098 47.469 o
3 11 40 3.611 4.756 0.736 129.724 o
3 11 41 3.013 3.295 0.736 132.850 o
3 11 42 32.919 34.761 1.834 17.041 o
3 11 43 3.291 2.932 0.736 132.625 o
3 11 44 0.015 0.363 0.736 142.348 o
3 11 45 6.394 7.688 0.736 119.235 o
3 11 46 1.516 1.098 0.363 522.876 o
3 11 47 5.974 6.589 0.736 121.670 o
3 12 0 166.325 165.743 5.118 1.614 o
3 12 1 294.637 290.519 6.589 0.712 o
3 12 2 245.795 251.003 5.118 1.059 o
3 12 3 387.986 378.328 8.413 0.426 o
3 12 4 164.931 171.234 4.020 2.030 o
3 12 5 121.239 118.186 2.559 4.234 o
3 12 6 17.357 16.463 0.363 147.479 o
3 12 7 255.556 255.396 5.854 0.919 o
3 12 8 268.177 264.171 6.952 0.754 o
3 12 9 22.927 22.680 0.736 66.504 o
3 12 10 22.711 22.680 0.736 66.863 o
3 12 11 144.380 139.406 3.295 2.855 o
3 12 12 21.359 21.592 0.363 111.635 o
3 12 13 107.349 102.448 2.196 5.516 o
3 12 14 105.473 103.547 1.834 6.230 o
3 12 15 272.746 267.829 5.854 0.857 o
3 12 16 74.395 73.542 1.461 11.222 o
3 12 17 97.793 97.693 1.834 6.841 o
3 12 18 30.525 30.730 0.736 50.074 o
3 12 19 43.645 42.076 1.098 25.687 o
3 12 20 70.340 67.325 2.196 8.554 o
3 12 21 41.033 42.076 1.098 26.798 o
3 12 22 38.469 37.683 1.098 28.966 o
3 12 23 393.032 378.328 8.413 0.421 o
3 12 24 30.268 29.270 0.736 51.262 o
3 12 25 42.645 42.438 1.098 26.030 o
3 12 26 45.503 44.635 1.098 24.425 o
3 12 27 168.237 156.605 4.393 1.907 o
3 12 28 60.191 61.108 1.461 14.257 o
3 12 29 13.742 13.542 0.736 93.941 o
3 12 30 33.309 32.202 1.098 33.004 o
3 12 31 30.171 27.809 1.098 36.048 o
3 12 32 7.589 8.786 0.363 293.617 o
3 12 33 69.265 70.620 2.196 8.514 o
3 12 34 20.574 20.856 1.098 44.509 o
3 12 35 1.548 2.559 0.363 500.393 o
3 12 36 5.271 5.491 0.736 124.787 o
3 12 37 14.600 15.365 0.736 89.910 o
3 12 38 3.475 3.657 0.736 131.349 o
3 12 39 55.114 55.980 2.559 8.257 o
3 12 40 31.371 34.398 1.461 23.864 o
3 12 41 12.828 14.267 1.098 52.312 o
3 12 42 9.726 11.345 0.736 106.251 o
3 12 43 2.988 2.932 0.736 133.325 o
3 12 44 3.149 3.657 0.363 441.198 o
3 12 45 1.425 1.461 0.363 520.196 o
3 12 46 10.189 10.610 0.736 106.016 o
3 12 47 3.248 3.657 0.736 131.882 o
3 13 0 830.306 798.741 24.151 0.072 o
3 13 1 7.964 9.149 0.363 284.606 o
3 13 2 91.125 90.741 1.834 7.499 o
3 13 3 388.011 391.134 8.786 0.406 o
3 13 4 98.886 100.987 2.196 5.927 o
3 13 5 140.202 145.622 2.932 3.135 o
3 13 6 44.506 45.733 1.098 24.601 o
3 13 7 187.574 176.726 4.020 1.817 o
3 13 8 56.327 58.176 1.461 15.207 o
3 13 9 24.409 24.514 0.736 62.643 o
3 13 10 22.216 22.680 0.736 67.699 o
3 13 11 16.326 17.199 0.363 151.969 o
3 13 12 133.944 130.620 2.932 3.399 o
3 13 13 211.966 200.504 4.393 1.465 o
3 13 14 38.000 36.957 0.736 39.310 o
3 13 15 113.111 111.960 2.196 5.088 o
3 13 16 101.681 102.086 2.196 5.773 o
3 13 17 6.633 6.952 0.363 326.659 o
3 13 18 120.123 112.333 2.559 4.351 o
3 13 19 136.612 135.013 2.932 3.303 o
3 13 20 102.536 90.741 2.559 5.288 o
3 13 21 8.726 8.050 0.363 281.255 o
3 13 22 31.922 30.730 0.736 48.453 o
3 13 23 22.192 21.219 0.736 68.993 o
3 13 24 55.881 55.617 1.461 15.530 o
3 13 25 9.524 9.874 0.363 256.003 o
3 13 26 55.217 49.763 1.461 16.228 o
3 13 27 10.656 9.511 0.363 243.210 o
3 13 28 36.324 36.957 1.461 22.149 o
3 13 29 38.393 37.320 1.461 21.552 o
3 13 30 9.176 9.511 0.736 109.915 o
3 13 31 8.494 8.413 0.363 282.043 o
3 13 32 6.831 6.952 0.363 322.955 o
3 13 33 52.757 54.882 1.834 12.886 o
3 13 34 70.456 69.884 2.559 7.113 o
3 13 35 15.663 16.101 0.736 86.753 o
3 13 36 7.040 6.217 0.736 119.461 o
3 13 37 2.513 1.834 0.736 135.641 o
3 13 38 9.393 9.874 0.736 108.918 o
3 13 39 5.609 5.854 0.736 123.499 o
3 13 40 21.681 23.416 1.098 42.874 o
3 13 41 3.175 3.295 0.736 132.474 o
3 13 42 9.471 10.972 0.736 107.351 o
3 13 43 1.603 1.461 0.363 514.880 o
3 13 44 3.668 3.657 0.363 427.888 o
3 13 45 5.159 5.854 0.736 124.616 o
3 13 46 0.445 0.363 0.363 567.061 o
3 14 0 0.945 1.461 0.363 534.641 o
3 14 1 153.951 154.408 3.295 2.609 o
3 14 2 16.941 17.562 0.363 146.604 o
3 14 3 3.732 4.393 0.363 417.126 o
3 14 4 64.964 63.667 1.461 13.262 o
3 14 5 324.689 331.496 6.952 0.600 o
3 14 6 343.083 331.859 8.786 0.472 o
3 14 7 184.531 180.383 4.020 1.827 o
3 14 8 124.167 122.942 2.559 4.086 o
3 14 9 119.085 120.373 2.559 4.264 o
3 14 10 108.752 107.567 2.196 5.349 o
3 14 11 363.435 346.862 8.050 0.480 o
3 14 12 52.596 54.156 1.098 20.292 o
3 14 13 301.515 304.423 7.688 0.602 o
3 14 14 270.373 268.927 5.854 0.862 o
3 14 15 18.577 17.924 0.363 135.320 o
3 14 16 5.519 5.491 0.363 363.565 o
3 14 17 5.174 5.491 0.363 370.984 o
3 14 18 241.193 219.164 4.756 1.198 o
3 14 19 95.924 89.280 2.196 6.356 o
3 14 20 10.544 10.610 0.363 237.603 o
3 14 21 23.525 20.856 0.363 103.990 o
3 14 22 9.562 8.786 0.363 263.157 o
3 14 23 142.709 135.748 3.657 2.657 o
3 14 24 18.563 19.023 0.736 77.728 o
3 14 25 5.998 5.118 0.363 357.418 o
3 14 26 6.329 6.952 0.363 332.425 o
3 14 27 18.479 17.562 0.736 79.343 o
3 14 28 59.551 57.441 2.196 9.716 o
3 14 29 25.698 26.348 1.098 39.258 o
3 14 30 7.704 6.952 0.363 307.243 o
3 14 31 30.655 31.103 1.098 34.801 o
3 14 32 34.444 36.222 1.461 22.758 o
3 14 33 54.047 53.783 1.834 12.793 o
3 14 34 17.221 16.826 0.736 82.665 o
3 14 35 2.987 2.559 0.363 460.063 o
3 14 36 8.722 9.874 0.736 110.602 o
3 14 37 42.050 43.174 1.834 15.104 o
3 14 38 1.827 1.834 0.736 137.147 o
3 14 39 4.563 4.393 0.736 127.870 o
3 14 40 4.280 5.118 0.736 127.675 o
3 14 41 2.510 2.559 0.736 134.836 o
3 14 42 4.672 5.118 0.736 126.720 o
3 14 43 8.121 8.413 0.736 113.958 o
3 14 44 1.680 0.736 0.363 523.387 o
3 14 45 5.620 5.854 0.736 123.472 o
3 14 46 6.913 8.413 1.461 34.265 o
3 15 0 110.803 107.204 2.932 4.193 o
3 15 1 72.630 72.443 1.461 11.523 o
3 15 2 436.520 456.635 10.610 0.298 o
3 15 3 368.471 365.894 8.786 0.433 o
3 15 4 31.874 32.927 0.736 47.278 o
3 15 5 58.743 60.010 1.461 14.605 o
3 15 6 187.106 179.285 3.657 1.938 o
3 15 7 48.431 48.665 1.098 22.585 o
3 15 8 17.357 16.826 0.363 146.285 o
3 15 9 173.377 174.529 4.020 1.942 o
3 15 10 40.915 42.811 1.098 26.689 o
3 15 11 48.019 45.008 1.098 23.397 o
3 15 12 48.995 47.567 1.098 22.580 o
3 15 13 88.825 85.622 1.834 7.843 o
3 15 14 1.341 1.834 0.363 517.124 o
3 15 15 73.785 73.914 1.834 9.561 o
3 15 16 102.664 103.184 2.196 5.704 o
3 15 17 369.127 371.376 9.149 0.415 o
3 15 18 141.774 135.375 3.295 2.927 o
3 15 19 51.524 49.391 1.461 17.021 o
3 15 20 36.333 36.222 1.098 30.367 o
3 15 21 137.589 125.501 3.295 3.073 o
3 15 22 16.744 16.826 0.363 150.375 o
3 15 23 81.901 68.050 1.834 9.096 o
3 15 24 20.354 18.297 0.736 74.973 o
3 15 25 1.152 1.098 0.363 533.860 o
3 15 26 52.673 50.126 1.834 13.198 o
3 15 27 9.268 10.610 0.736 108.309 o
3 15 28 29.783 30.730 1.098 35.415 o
3 15 29 123.513 117.814 4.393 2.471 o
3 15 30 25.216 24.514 1.098 40.159 o
3 15 31 3.591 4.020 0.363 425.281 o
3 15 32 37.898 36.584 1.461 21.779 o
3 15 33 20.121 21.592 1.098 44.568 o
3 15 34 14.398 15.738 0.736 89.946 o
3 15 35 27.745 28.171 1.098 37.404 o
3 15 36 9.173 9.874 0.736 109.468 o
3 15 37 6.238 6.217 0.363 341.380 o
3 15 38 3.495 3.657 0.736 131.302 o
3 15 39 7.338 7.688 0.736 116.854 o
3 15 40 23.133 22.680 1.098 42.142 o
3 15 41 5.772 6.589 0.736 122.176 o
3 15 42 8.519 9.511 0.736 111.568 o
3 15 43 1.764 1.834 0.363 504.667 o
3 15 44 12.573 14.267 1.098 52.491 o
3 15 45 6.363 6.217 1.461 34.613 o
3 16 0 2.835 3.295 0.363 454.258 o
3 16 1 181.070 185.501 3.657 1.964 o
3 16 2 125.265 124.403 2.559 4.037 o
3 16 3 91.247 92.202 1.834 7.441 o
3 16 4 38.500 39.154 0.736 37.958 o
3 16 5 118.040 117.088 2.559 4.342 o
3 16 6 63.644 61.108 1.461 13.679 o
3 16 7 165.828 165.743 3.657 2.210 o
3 16 8 200.550 202.338 4.393 1.527 o
3 16 9 56.587 56.343 1.098 18.793 o
3 16 10 94.387 93.300 2.196 6.332 o
3 16 11 290.873 273.320 8.050 0.611 o
3 16 12 245.107 240.756 5.491 1.023 o
3 16 13 32.065 32.564 0.736 47.267 o
3 16 14 212.924 214.045 5.491 1.185 o
3 16 15 14.560 15.002 0.363 173.665 o
3 16 16 50.607 49.763 1.098 21.644 o
3 16 17 60.081 57.814 1.461 14.562 o
3 16 18 16.775 17.199 0.363 148.912 o
3 16 19 9.367 9.874 0.363 258.195 o
3 16 20 14.052 13.904 0.363 182.749 o
3 16 21 82.253 78.297 2.196 7.421 o
3 16 22 90.067 81.229 2.196 6.882 o
3 16 23 4.709 5.118 0.363 385.455 o
3 16 24 42.726 42.076 1.461 19.850 o
3 16 25 10.229 10.972 0.736 105.466 o
3 16 26 86.091 81.955 3.657 3.970 o
3 16 27 74.004 70.620 2.932 5.850 o
3 16 28 16.839 15.738 0.736 84.615 o
3 16 29 20.950 19.758 0.736 72.505 o
3 16 30 52.621 52.685 2.196 10.459 o
3 16 31 19.856 18.660 0.736 75.576 o
3 16 32 23.927 23.778 1.098 41.247 o
3 16 33 6.234 6.589 0.363 337.786 o
3 16 34 9.471 9.874 0.736 108.721 o
3 16 35 1.470 2.196 0.363 507.981 o
3 16 36 6.199 6.952 0.736 120.650 o
3 16 37 30.277 30.368 1.461 24.749 o
3 16 38 11.226 12.806 0.736 100.777 o
3 16 39 28.637 28.907 1.461 25.434 o
3 16 40 9.736 10.247 0.736 107.595 o
3 16 41 2.775 2.559 0.363 465.834 o
3 16 42 1.607 2.559 0.363 498.687 o
3 16 43 7.413 7.688 0.736 116.664 o
3 16 44 26.424 28.907 1.834 18.433 o
3 17 0 115.845 116.353 3.295 3.545 o
3 17 1 531.189 526.146 11.708 0.224 o
3 17 2 142.357 148.181 3.295 2.820 o
3 17 3 72.978 76.474 1.834 9.518 o
3 17 4 48.184 47.929 1.098 22.805 o
3 17 5 439.620 436.141 10.247 0.311 o
3 17 6 102.498 103.184 2.196 5.712 o
3 17 7 72.820 71.718 1.461 11.546 o
3 17 8 115.598 108.665 2.932 4.054 o
3 17 9 229.704 225.018 4.756 1.235 o
3 17 10 31.342 32.202 0.736 48.277 o
3 17 11 22.933 22.680 0.736 66.494 o
3 17 12 400.947 401.018 10.247 0.343 o
3 17 13 188.484 189.169 4.756 1.536 o
3 17 14 119.819 124.403 3.295 3.394 o
3 17 15 10.504 10.972 0.363 235.824 o
3 17 16 40.960 40.977 1.098 27.071 o
3 17 17 28.237 28.544 0.736 54.290 o
3 17 18 53.290 53.058 1.461 16.284 o
3 17 19 17.153 16.463 0.363 148.839 o
3 17 20 59.589 55.980 1.461 14.813 o
3 17 21 62.462 63.667 1.834 11.223 o
3 17 22 11.908 11.708 0.736 100.457 o
3 17 23 0.045 0.363 0.736 142.290 o
3 17 24 22.198 23.778 1.098 42.402 o
3 17 25 32.073 31.466 1.461 24.080 o
3 17 26 14.772 14.267 0.736 90.757 o
3 17 27 18.513 18.660 0.736 78.184 o
3 17 28 17.948 17.924 0.736 80.046 o
3 17 29 51.199 50.126 2.559 8.623 o
3 17 30 10.840 10.972 0.736 103.959 o
3 17 31 3.484 3.657 0.736 131.328 o
3 17 32 9.412 10.247 0.736 108.402 o
3 17 33 20.713 21.219 1.098 44.288 o
3 17 34 17.195 17.562 0.736 81.956 o
3 17 35 4.193 4.393 0.363 405.946 o
3 17 36 20.092 20.856 1.098 44.843 o
3 17 37 0.170 0.736 0.363 569.825 o
3 17 38 0.048 0.000 0.363 585.317 o
3 17 39 3.695 4.393 0.736 129.958 o
3 17 40 0.460 0.736 0.363 560.759 o
3 17 41 1.076 1.098 0.363 536.158 o
3 17 42 1.650 1.461 0.363 513.503 o
3 17 43 1.941 1.461 0.736 137.303 o
3 18 0 655.740 666.650 20.494 0.104 o
3 18 1 260.442 266.005 5.854 0.892 o
3 18 2 461.419 471.265 13.904 0.218 o
3 18 3 98.075 99.154 2.196 6.008 o
3 18 4 9.006 9.511 0.363 265.959 o
3 18 5 362.805 357.471 8.413 0.458 o
3 18 6 511.429 500.907 15.365 0.181 o
3 18 7 308.005 317.592 7.688 0.584 o
3 18 8 0.165 0.363 0.363 575.847 o
3 18 9 37.970 35.859 1.098 29.647 o
3 18 10 103.245 99.889 2.559 5.097 o
3 18 11 31.794 32.202 0.736 47.769 o
3 18 12 28.131 28.544 0.736 54.428 o
3 18 13 102.990 109.038 2.932 4.373 o
3 18 14 43.173 41.713 1.098 25.960 o
3 18 15 32.412 33.663 0.736 46.293 o
3 18 16 61.702 55.980 1.461 14.439 o
3 18 17 1.312 1.834 0.363 517.999 o
3 18 18 91.967 91.476 2.196 6.504 o
3 18 19 35.027 34.025 1.098 31.598 o
3 18 20 112.064 107.204 4.020 2.956 o
3 18 21 112.169 117.451 4.756 2.327 o
3 18 22 11.167 12.070 0.736 101.814 o
3 18 23 0.070 0.363 0.736 142.242 o
3 18 24 31.248 31.466 1.834 17.532 o
3 18 25 3.382 4.393 0.736 130.700 o
3 18 26 11.064 10.247 0.736 104.300 o
3 18 27 14.283 12.806 0.736 93.542 o
3 18 28 23.691 23.053 1.098 41.644 o
3 18 29 9.770 10.610 0.736 107.058 o
3 18 30 26.662 27.809 1.098 38.188 o
3 18 31 9.515 9.874 0.736 108.611 o
3 18 32 15.450 14.640 0.736 88.824 o
3 18 33 3.324 3.657 0.363 436.669 o
3 18 34 2.687 3.295 0.363 458.237 o
3 18 35 20.964 21.592 1.098 43.987 o
3 18 36 0.144 0.363 0.363 576.509 o
3 18 37 9.090 9.511 0.736 110.132 o
3 18 38 0.749 1.834 0.363 534.911 o
3 18 39 14.737 14.640 1.098 50.827 o
3 18 40 2.809 4.020 0.736 132.482 o
3 18 41 3.149 3.657 0.736 132.113 o
3 18 42 2.031 1.461 0.736 137.109 o
3 19 0 25.665 26.348 1.098 39.280 o
3 19 1 37.518 37.320 0.736 39.572 o
3 19 2 10.193 10.247 0.363 244.449 o
3 19 3 236.022 238.922 5.491 1.056 o
3 19 4 71.221 73.542 1.461 11.637 o
3 19 5 33.275 33.300 0.736 45.570 o
3 19 6 60.553 62.197 1.461 14.103 o
3 19 7 56.980 58.176 1.461 15.087 o
3 19 8 177.688 178.549 4.756 1.632 o
3 19 9 94.460 96.957 2.559 5.474 o
3 19 10 45.563 44.635 1.098 24.402 o
3 19 11 61.510 63.667 1.834 11.329 o
3 19 12 15.307 15.002 0.363 167.608 o
3 19 13 6.528 6.589 0.363 332.103 o
3 19 14 76.638 79.768 2.196 7.722 o
3 19 15 0.467 0.363 0.363 566.364 o
3 19 16 2.189 2.559 0.363 482.086 o
3 19 17 0.959 2.196 0.736 138.612 o
3 19 18 93.597 95.134 3.657 3.720 o
3 19 19 0.157 0.736 0.736 141.715 o
3 19 20 48.622 48.665 1.834 13.823 o
3 19 21 11.157 10.610 0.736 103.624 o
3 19 22 3.543 4.020 0.736 130.762 o
3 19 23 31.816 30.005 1.461 24.360 o
3 19 24 46.187 44.635 2.196 11.331 o
3 19 25 8.902 9.149 0.736 111.061 o
3 19 26 11.562 12.070 0.736 100.854 o
3 19 27 56.437 55.244 2.196 10.048 o
3 19 28 66.054 64.766 2.559 7.459 o
3 19 29 57.978 59.275 2.932 6.612 o
3 19 30 1.682 1.461 0.736 137.860 o
3 19 31 18.195 20.494 1.098 46.295 o
3 19 32 4.415 4.393 0.736 128.228 o
3 19 33 8.454 8.786 0.736 112.647 o
3 19 34 11.748 11.708 0.736 100.844 o
3 19 35 0.418 0.363 0.363 567.906 o
3 19 36 3.833 4.756 0.736 129.192 o
3 19 37 1.865 2.559 0.736 136.272 o
3 19 38 16.994 17.562 1.098 48.181 o
3 19 39 6.127 6.217 0.736 121.754 o
3 19 40 0.516 1.098 0.736 140.650 o
3 19 41 0.036 1.098 0.736 141.598 o
3 20 0 92.790 94.761 2.932 4.862 o
3 20 1 58.393 59.275 1.461 14.732 o
3 20 2 3.375 3.657 0.363 435.357 o
3 20 3 16.028 16.826 0.363 155.364 o
3 20 4 19.796 20.856 0.736 73.620 o
3 20 5 186.929 181.844 4.393 1.679 o
3 20 6 10.877 11.345 0.363 228.960 o
3 20 7 44.058 43.174 1.098 25.293 o
3 20 8 92.514 95.134 2.196 6.381 o
3 20 9 204.741 204.534 5.491 1.236 o
3 20 10 281.164 284.665 8.413 0.589 o
3 20 11 12.001 12.070 0.363 211.960 o
3 20 12 5.718 5.854 0.363 355.582 o
3 20 13 46.820 47.567 1.461 18.242 o
3 20 14 10.731 12.443 0.736 102.422 o
3 20 15 69.902 69.149 2.559 7.158 o
3 20 16 88.793 91.476 3.657 3.836 o
3 20 17 22.095 24.514 1.834 19.374 o
3 20 18 16.399 16.826 1.098 48.866 o
3 20 19 16.128 13.904 1.098 50.099 o
3 20 20 1.615 1.461 0.736 138.002 o
3 20 21 19.267 20.494 1.098 45.544 o
3 20 22 33.020 30.005 1.834 17.378 o
3 20 23 46.105 42.811 2.196 11.415 o
3 20 24 43.355 36.222 2.559 9.420 o
3 20 25 17.292 16.101 1.098 48.489 o
3 20 26 20.237 20.121 1.098 44.998 o
3 20 27 26.064 23.778 1.098 39.849 o
3 20 28 77.932 73.914 2.932 5.661 o
3 20 29 30.196 34.398 1.461 24.196 o
3 20 30 1.639 1.834 0.736 137.553 o
3 20 31 13.514 14.267 0.736 93.630 o
3 20 32 10.678 10.247 0.736 105.253 o
3 20 33 1.701 1.461 0.736 137.819 o
3 20 34 7.901 8.786 0.736 114.044 o
3 20 35 6.143 6.589 0.736 121.246 o
3 20 36 28.304 28.544 1.461 25.584 o
3 20 37 8.045 11.708 1.098 56.479 o
3 20 38 5.011 4.393 0.736 126.777 o
3 20 39 5.661 4.756 0.736 124.733 o
3 20 40 9.279 8.413 1.098 56.751 o
3 21 0 65.875 66.962 2.196 8.884 o
3 21 1 74.605 74.640 2.196 8.018 o
3 21 2 151.511 157.703 4.393 2.036 o
3 21 3 90.166 87.446 2.196 6.706 o
3 21 4 80.783 81.592 2.196 7.410 o
3 21 5 26.913 25.612 0.736 58.100 o
3 21 6 57.809 53.421 1.461 15.374 o
3 21 7 47.363 47.929 1.098 23.101 o
3 21 8 7.643 7.315 0.363 305.161 o
3 21 9 63.853 62.197 1.834 11.152 o
3 21 10 36.991 36.957 1.098 29.858 o
3 21 11 68.093 72.816 2.196 8.519 o
3 21 12 25.902 28.544 1.098 38.434 o
3 21 13 45.185 47.567 1.834 14.362 o
3 21 14 7.289 8.050 0.736 116.519 o
3 21 15 81.043 84.887 4.020 3.522 o
3 21 16 26.015 23.416 1.461 27.009 o
3 21 17 9.396 10.610 1.098 55.944 o
3 21 18 5.887 4.756 0.736 124.173 o
3 21 19 2.529 2.559 0.736 134.793 o
3 21 20 1.860 1.098 0.736 137.866 o
3 21 21 37.760 33.663 2.196 12.519 o
3 21 22 19.784 19.023 1.461 29.493 o
3 21 23 4.093 2.559 0.736 131.187 o
3 21 24 8.914 9.511 1.098 56.630 o
3 21 25 12.510 10.972 1.098 53.689 o
3 21 26 77.438 88.907 4.756 2.734 o
3 21 27 12.065 15.002 1.098 52.589 o
3 21 28 0.587 1.834 0.736 139.762 o
3 21 29 57.188 55.617 2.559 8.156 o
3 21 30 4.957 6.217 1.098 60.110 o
3 21 31 1.416 0.363 0.736 139.569 o
3 21 32 13.554 13.904 1.098 51.926 o
3 21 33 0.235 0.000 0.736 142.274 o
3 21 34 3.200 2.932 0.736 132.837 o
3 21 35 6.876 6.589 0.736 119.404 o
3 21 36 4.900 5.854 0.736 125.256 o
3 21 37 4.466 4.393 0.736 128.103 o
3 21 38 0.366 1.461 0.736 140.586 o
3 22 0 1.460 1.834 0.363 513.619 o
3 22 1 38.544 38.781 1.098 28.671 o
3 22 2 39.511 38.418 1.098 28.304 o
3 22 3 14.536 15.365 0.736 90.054 o
3 22 4 2.851 3.657 0.363 449.018 o
3 22 5 6.822 6.952 0.363 323.132 o
3 22 6 41.031 41.713 1.461 20.313 o
3 22 7 27.843 28.544 1.098 37.230 o
3 22 8 32.438 31.103 1.461 24.028 o
3 22 9 29.621 30.005 1.461 24.990 o
3 22 10 47.431 50.489 2.196 10.979 o
3 22 11 13.845 16.463 0.736 90.373 o
3 22 12 9.679 8.050 1.098 56.607 o
3 22 13 4.155 3.657 1.098 61.264 o
3 22 14 5.103 5.854 0.736 124.754 o
3 22 15 22.957 21.592 1.461 28.183 o
3 22 16 19.958 19.395 1.098 45.445 o
3 22 17 32.544 34.025 1.834 17.151 o
3 22 18 60.572 65.864 3.295 5.392 o
3 22 19 4.219 4.756 0.736 128.262 o
3 22 20 114.687 111.960 5.118 2.102 o
3 22 21 5.132 5.118 1.098 60.324 o
3 22 22 23.090 26.710 1.461 27.387 o
3 22 23 2.076 2.559 0.736 135.806 o
3 22 24 6.195 6.217 1.098 59.384 o
3 22 25 26.141 23.778 1.461 26.918 o
3 22 26 16.110 16.463 1.098 49.201 o
3 22 27 6.168 7.315 1.098 59.069 o
3 22 28 5.915 8.413 1.098 58.889 o
3 22 29 0.926 0.000 0.736 140.928 o
3 22 30 0.777 0.000 1.098 63.711 o
3 22 31 6.918 7.688 1.098 58.495 o
3 22 32 4.528 5.491 0.736 126.615 o
3 22 33 18.773 16.826 1.461 30.104 o
3 22 34 3.748 4.020 0.736 130.274 o
3 22 35 22.473 22.317 1.461 28.219 o
3 22 36 4.842 5.491 0.736 125.844 o
3 22 37 1.697 0.000 1.461 35.954 o
3 23 0 5.575 6.589 0.736 122.669 o
3 23 1 83.240 85.249 2.932 5.302 o
3 23 2 9.445 9.874 0.363 257.101 o
3 23 3 37.113 34.761 1.098 30.342 o
3 23 4 47.345 47.204 1.834 14.093 o
3 23 5 75.581 69.884 2.559 6.866 o
3 23 6 17.799 19.023 1.461 30.068 o
3 23 7 4.773 5.491 0.736 126.015 o
3 23 8 9.677 9.874 1.098 56.002 o
3 23 9 29.447 28.171 1.461 25.306 o
3 23 10 9.615 10.972 0.736 106.992 o
3 23 11 26.081 26.348 2.196 13.794 o
3 23 12 28.862 23.778 1.834 18.451 o
3 23 13 30.412 31.103 1.834 17.683 o
3 23 14 7.218 9.511 1.098 57.731 o
3 23 15 5.764 4.393 0.736 124.927 o
3 23 16 30.639 27.446 1.834 17.920 o
3 23 17 6.992 6.589 0.736 119.113 o
3 23 18 45.666 42.076 2.559 9.139 o
3 23 19 50.716 50.489 2.559 8.639 o
3 23 20 1.302 2.559 0.736 137.497 o
3 23 21 54.733 55.244 3.657 4.786 o
3 23 22 10.736 10.972 1.098 54.914 o
3 23 23 1.466 1.834 0.736 137.923 o
3 23 24 4.664 5.491 0.736 126.283 o
3 23 25 48.309 44.272 2.196 11.167 o
3 23 26 8.071 8.786 1.098 57.416 o
3 23 27 0.709 1.098 0.736 140.260 o
3 23 28 13.308 17.199 1.461 31.589 o
3 23 29 11.372 11.345 1.098 54.349 o
3 23 30 9.692 10.972 1.098 55.623 o
3 23 31 1.964 1.461 0.736 137.253 o
3 23 32 0.584 0.000 0.736 141.601 o
3 23 33 10.269 12.070 1.098 54.857 o
3 23 34 14.785 14.640 1.461 31.535 o
3 23 35 2.408 2.932 0.736 134.646 o
3 24 0 12.734 13.904 1.098 52.505 o
3 24 1 18.967 18.660 0.736 77.291 o
3 24 2 16.163 18.660 0.736 82.958 o
3 24 3 21.444 21.592 1.098 43.657 o
3 24 4 7.779 8.050 0.736 115.280 o
3 24 5 46.586 46.106 2.196 11.235 o
3 24 6 51.077 48.665 3.295 5.844 o
3 24 7 18.296 19.758 1.098 46.483 o
3 24 8 47.814 46.468 2.196 11.116 o
3 24 9 2.688 2.932 0.736 134.012 o
3 24 10 20.498 20.494 1.098 44.687 o
3 24 11 9.956 10.610 1.098 55.567 o
3 24 12 0.509 1.098 0.736 140.663 o
3 24 13 2.349 1.461 0.736 136.416 o
3 24 14 0.929 0.363 0.736 140.558 o
3 24 15 44.465 42.438 2.932 7.392 o
3 24 16 5.870 6.952 0.736 121.477 o
3 24 17 7.183 6.952 0.736 118.173 o
3 24 18 9.955 9.874 1.098 55.816 o
3 24 19 36.167 37.320 1.834 16.375 o
3 24 20 40.130 25.249 3.295 6.370 o
3 24 21 49.154 54.156 5.854 2.105 o
3 24 22 37.455 35.859 2.196 12.452 o
3 24 23 16.189 16.826 1.461 30.841 o
3 24 24 29.692 30.730 1.834 17.817 o
3 24 25 42.498 40.977 2.196 11.801 o
3 24 26 16.292 15.738 1.461 30.965 o
3 24 27 3.777 3.657 0.736 130.636 o
3 24 28 1.544 1.098 0.736 138.537 o
3 24 29 1.872 0.736 0.736 138.228 o
3 24 30 2.819 4.020 0.736 132.458 o
3 24 31 3.676 4.020 0.736 130.446 o
3 24 32 11.735 13.169 1.098 53.464 o
3 24 33 0.004 1.834 0.736 140.938 o
3 24 34 2.039 1.834 1.098 62.771 o
3 25 0 39.219 39.154 1.834 15.796 o
3 25 1 9.928 10.610 0.736 106.664 o
3 25 2 69.145 67.325 2.559 7.241 o
3 25 3 13.130 13.169 0.736 95.803 o
3 25 4 27.215 25.975 1.461 26.278 o
3 25 5 31.062 29.270 1.461 24.681 o
3 25 6 4.904 5.491 0.736 125.692 o
3 25 7 26.426 28.171 1.461 26.188 o
3 25 8 20.448 24.514 1.461 28.493 o
3 25 9 13.058 12.806 1.098 52.664 o
3 25 10 5.903 6.952 1.098 59.339 o
3 25 11 62.202 58.539 3.295 5.443 o
3 25 12 16.865 17.199 1.461 30.597 o
3 25 13 11.726 13.904 1.098 53.213 o
3 25 14 0.634 0.736 0.736 140.777 o
3 25 15 4.612 2.932 0.736 129.512 o
3 25 16 8.095 8.050 1.098 57.637 o
3 25 17 10.819 10.247 1.098 55.105 o
3 25 18 37.339 35.123 1.834 16.364 o
3 25 19 6.187 8.413 1.098 58.722 o
3 25 20 20.561 19.023 1.461 29.266 o
3 25 21 0.466 0.736 1.098 63.688 o
3 25 22 6.505 6.589 1.098 59.085 o
3 25 23 0.483 1.461 0.736 140.350 o
3 25 24 4.967 5.118 1.098 60.417 o
3 25 25 5.353 5.854 1.098 59.986 o
3 25 26 15.970 18.660 1.098 48.519 o
3 25 27 0.293 1.098 0.736 141.093 o
3 25 28 0.119 0.736 0.736 141.790 o
3 25 29 8.824 8.413 1.098 57.049 o
3 25 30 2.361 1.461 0.736 136.390 o
3 25 31 3.944 4.020 0.736 129.808 o
3 25 32 2.245 4.393 1.098 62.059 o
3 26 0 187.957 186.600 10.247 0.584 o
3 26 1 2.433 4.393 0.736 132.922 o
3 26 2 24.918 25.612 1.098 39.997 o
3 26 3 9.843 10.610 0.736 106.874 o
3 26 4 64.752 57.441 4.020 3.935 o
3 26 5 9.103 9.511 0.736 110.100 o
3 26 6 20.566 19.395 1.098 45.022 o
3 26 7 43.779 40.977 2.932 7.441 o
3 26 8 58.789 57.441 4.020 4.014 o
3 26 9 26.906 25.975 1.461 26.369 o
3 26 10 4.613 4.756 0.736 127.306 o
3 26 11 52.944 58.539 6.217 1.865 o
3 26 12 2.469 1.461 0.736 136.151 o
3 26 13 11.162 11.345 1.098 54.493 o
3 26 14 9.432 9.874 1.098 56.166 o
3 26 15 21.021 27.809 2.196 14.131 o
3 26 16 8.808 7.688 1.098 57.295 o
3 26 17 5.783 5.854 0.736 123.065 o
3 26 18 22.217 24.877 1.834 19.331 o
3 26 19 75.964 71.718 7.315 1.324 o
3 26 20 4.151 4.756 1.098 60.971 o
3 26 21 7.929 7.688 1.098 57.859 o
3 26 22 2.358 2.932 0.736 134.758 o
3 26 23 8.288 8.050 1.098 57.513 o
3 26 24 1.946 1.834 0.736 136.889 o
3 26 25 2.391 4.756 0.736 132.598 o
3 26 26 5.459 6.589 1.098 59.710 o
3 26 27 7.141 9.511 1.098 57.780 o
3 26 28 6.574 8.050 1.098 58.596 o
3 26 29 3.966 5.118 0.736 128.437 o
3 26 30 4.166 5.854 1.098 60.660 o
3 27 0 26.786 29.270 1.834 18.353 o
3 27 1 19.367 19.023 1.098 45.989 o
3 27 2 27.471 29.632 1.461 25.668 o
3 27 3 14.476 16.101 1.098 50.493 o
3 27 4 25.708 25.975 1.461 26.722 o
3 27 5 62.481 66.962 3.295 5.330 o
3 27 6 4.698 5.118 0.736 126.655 o
3 27 7 0.233 -0.363 0.736 142.277 o
3 27 8 5.486 6.589 0.736 122.890 o
3 27 9 10.556 9.874 1.098 55.410 o
3 27 10 1.191 1.461 0.736 138.896 o
3 27 11 5.140 6.217 0.736 124.214 o
3 27 12 20.256 20.121 1.461 29.195 o
3 27 13 24.214 21.955 1.461 27.758 o
3 27 14 19.470 19.023 1.461 29.584 o
3 27 15 8.684 8.050 1.098 57.258 o
3 27 16 10.772 9.511 1.098 55.387 o
3 27 17 0.555 -0.363 1.098 63.799 o
3 27 18 4.716 5.118 1.098 60.559 o
3 27 19 32.164 34.398 2.196 12.963 o
3 27 20 1.125 1.098 1.098 63.340 o
3 27 21 17.769 11.345 1.098 49.842 o
3 27 22 4.142 4.393 0.736 128.886 o
3 27 23 3.062 3.657 0.736 132.317 o
3 27 24 11.075 11.708 1.098 54.428 o
3 27 25 0.203 0.736 0.736 141.625 o
3 27 26 3.749 2.932 0.736 131.559 o
3 27 27 2.189 2.932 0.736 135.140 o
3 27 28 6.144 7.315 1.461 34.545 o
3 28 0 16.998 17.924 1.461 30.456 o
3 28 1 0.222 1.098 0.736 141.233 o
3 28 2 8.592 8.786 0.736 112.298 o
3 28 3 24.366 28.544 1.461 26.739 o
3 28 4 23.201 24.151 1.461 27.733 o
3 28 5 3.802 3.657 0.736 130.577 o
3 28 6 10.572 12.443 1.098 54.522 o
3 28 7 23.899 22.317 1.461 27.797 o
3 28 8 15.602 16.826 1.098 49.433 o
3 28 9 2.775 4.020 0.736 132.561 o
3 28 10 12.881 12.443 1.098 52.915 o
3 28 11 11.422 10.972 1.098 54.443 o
3 28 12 6.830 5.491 0.736 120.900 o
3 28 13 2.711 2.559 0.736 134.384 o
3 28 14 4.289 4.020 0.736 128.981 o
3 28 15 4.937 5.118 0.736 126.071 o
3 28 16 1.217 0.736 1.098 63.378 o
3 28 17 3.433 4.393 1.098 61.451 o
3 28 18 11.508 12.806 1.461 32.650 o
3 28 19 7.021 6.952 1.098 58.658 o
3 28 20 29.855 28.907 1.834 17.928 o
3 28 21 6.254 6.589 1.098 59.237 o
3 28 22 21.254 17.924 1.461 29.224 o
3 28 23 4.178 2.932 0.736 130.545 o
3 28 24 0.522 0.363 0.736 141.367 o
3 28 25 3.835 4.756 1.098 61.142 o
3 28 26 5.627 7.688 1.461 34.613 o
3 29 0 10.586 12.443 1.098 54.512 o
3 29 1 4.454 5.854 0.736 126.353 o
3 29 2 3.356 3.657 0.736 131.628 o
3 29 3 14.024 13.904 1.098 51.594 o
3 29 4 12.314 13.169 1.098 53.059 o
3 29 5 0.059 0.000 0.736 142.608 o
3 29 6 4.926 5.118 0.736 126.097 o
3 29 7 4.787 3.657 0.736 128.218 o
3 29 8 5.325 5.118 0.736 125.116 o
3 29 9 0.014 0.736 0.736 141.991 o
3 29 10 0.358 -0.363 0.736 142.038 o
3 29 11 6.682 7.315 0.736 118.979 o
3 29 12 1.696 2.196 0.736 137.037 o
3 29 13 20.408 17.924 1.098 45.645 o
3 29 14 15.516 16.463 1.834 20.797 o
3 29 15 15.167 16.101 1.834 20.863 o
3 29 16 33.734 35.859 2.932 7.863 o
3 29 17 2.856 2.932 1.098 62.118 o
3 29 18 4.878 5.491 1.098 60.362 o
3 29 19 0.797 1.098 0.736 140.083 o
3 29 20 7.165 6.589 1.098 58.682 o
3 29 21 3.245 1.834 1.098 62.198 o
3 29 22 7.012 6.952 1.098 58.664 o
3 29 23 1.302 -0.363 1.834 22.894 o
3 30 0 4.301 4.756 1.461 35.154 o
3 30 1 18.729 21.219 1.098 45.667 o
3 30 2 14.492 15.738 1.098 50.611 o
3 30 3 15.117 16.826 1.098 49.778 o
3 30 4 2.805 3.295 0.736 133.330 o
3 30 5 29.849 30.730 1.834 17.794 o
3 30 6 5.202 4.756 0.736 125.864 o
3 30 7 10.962 10.972 1.098 54.759 o
3 30 8 5.962 5.854 0.736 122.620 o
3 30 9 0.816 1.461 0.736 139.674 o
3 30 10 2.352 1.834 0.736 135.998 o
3 30 11 6.336 6.217 0.736 121.230 o
3 30 12 6.398 7.315 1.098 58.929 o
3 30 13 4.900 4.393 1.098 60.658 o
3 30 14 0.005 0.736 1.098 63.870 o
3 30 15 1.701 2.932 1.098 62.673 o
3 30 16 5.416 6.952 1.098 59.628 o
3 30 17 11.177 5.118 1.098 56.586 o
3 30 18 4.311 4.393 1.098 60.982 o
3 30 19 2.209 2.559 1.098 62.522 o
3 31 0 0.367 -0.363 1.098 63.873 o
3 31 1 0.117 1.098 0.736 141.439 o
3 31 2 5.010 6.217 0.736 124.535 o
3 31 3 1.764 3.295 0.736 135.682 o
3 31 4 1.096 0.363 0.736 140.222 o
3 31 5 2.778 2.932 0.736 133.806 o
3 31 6 0.473 1.461 0.736 140.371 o
3 31 7 0.582 0.363 0.736 141.248 o
3 31 8 8.565 9.149 1.098 56.978 o
3 31 9 4.505 3.657 0.736 128.898 o
3 31 10 12.304 13.169 1.461 32.397 o
3 31 11 0.386 -0.363 1.098 63.866 o
3 31 12 0.493 -0.363 1.098 63.824 o
3 31 13 11.240 15.002 1.461 32.435 o
3 31 14 4.861 5.854 1.098 60.269 o
3 31 15 6.740 6.589 1.098 58.942 o
3 32 0 3.972 4.020 1.098 61.265 o
3 32 1 2.998 4.393 0.736 131.606 o
3 32 2 3.220 3.657 0.736 131.948 o
3 32 3 4.583 12.070 1.461 34.373 o
3 32 4 0.466 0.363 1.098 63.763 o
3 32 5 6.730 7.688 1.098 58.611 o
3 32 6 1.442 2.932 0.736 136.791 o
3 32 7 5.515 5.854 1.098 59.892 o
3 32 8 8.128 9.511 1.461 33.873 o
3 32 9 10.040 10.247 1.834 21.784 o
3 32 10 4.191 2.559 1.098 61.535 o
4 0 0 1684.970 1732.860 68.423 0.011 o
4 0 1 105.224 120.373 3.295 3.714 o
4 0 2 3652.190 3803.790 94.761 0.004 o
4 0 3 3537.310 3706.460 102.086 0.004 o
4 0 4 762.672 810.076 19.758 0.092 o
4 0 5 2985.490 2916.140 78.670 0.006 o
4 0 6 824.364 891.305 23.778 0.071 o
4 0 7 3792.700 4079.300 124.040 0.003 o
4 0 8 337.276 355.275 8.786 0.466 o
4 0 9 5.740 5.491 0.363 358.916 o
4 0 10 1656.930 1843.720 45.008 0.019 o
4 0 11 996.877 1056.690 24.514 0.057 o
4 0 12 569.656 582.499 16.463 0.150 o
4 0 13 5.049 5.491 0.363 373.727 o
4 0 14 1764.460 1792.490 62.197 0.013 o
4 0 15 25.957 24.877 1.098 39.563 o
4 0 16 9.765 10.610 0.736 107.070 o
4 0 17 561.166 583.597 21.592 0.110 o
4 0 18 1560.630 1625.280 65.864 0.013 o
4 0 19 849.109 866.791 34.025 0.046 o
4 0 20 105.476 103.184 4.393 2.727 o
4 0 21 0.324 0.363 0.363 570.850 o
4 0 22 40.939 44.272 1.461 20.019 o
4 0 23 1.991 1.834 0.363 498.081 o
4 0 24 60.508 60.010 1.834 11.648 o
4 0 25 39.922 36.222 1.461 21.296 o
4 0 26 448.012 437.240 11.708 0.272 o
4 0 27 172.008 170.136 4.756 1.694 o
4 0 28 136.208 133.914 4.393 2.274 o
4 0 29 298.192 270.761 9.511 0.502 o
4 0 30 6.003 7.315 0.363 335.225 o
4 0 31 8.420 9.511 0.736 111.818 o
4 0 32 0.757 1.098 0.363 545.932 o
4 0 33 49.656 38.781 1.834 14.351 o
4 0 34 3.084 2.932 0.736 133.105 o
4 0 35 14.085 14.640 1.098 51.289 o
4 0 36 89.734 91.839 4.756 2.620 o
4 0 37 0.090 1.098 1.098 63.766 o
4 0 38 28.886 24.151 1.461 26.056 o
4 0 39 72.137 85.985 5.491 2.193 o
4 0 40 5.693 7.315 1.098 59.355 o
4 0 41 5.589 6.217 1.098 59.742 o
4 0 42 0.435 0.736 0.736 141.171 o
4 0 43 3.409 2.932 1.461 35.469 o
4 0 44 2.126 2.196 1.461 35.733 o
4 0 45 0.005 0.000 1.098 64.012 o
4 0 46 0.046 0.363 1.098 63.927 o
4 0 47 3.031 4.020 1.098 61.757 o
4 0 48 0.680 1.461 1.098 63.451 o
4 0 49 3.994 4.756 1.461 35.209 o
4 0 50 0.030 -0.363 1.098 64.002 o
4 1 0 648.710 722.993 18.297 0.116 o
4 1 1 11357.000 11353.900 275.517 0.000 o
4 1 2 6555.790 6619.310 151.476 0.001 o
4 1 3 483.673 492.857 8.786 0.305 o
4 1 4 1077.860 1205.240 24.877 0.050 o
4 1 5 3289.590 3569.250 80.867 0.005 o
4 1 6 835.308 844.111 14.640 0.106 o
4 1 7 807.849 834.963 15.365 0.106 o
4 1 8 2867.890 3074.210 56.715 0.008 o
4 1 9 859.104 852.524 16.463 0.095 o
4 1 10 131.787 134.277 2.559 3.743 o
4 1 11 464.550 456.262 9.149 0.319 o
4 1 12 33.700 35.496 0.736 44.005 o
4 1 13 23.078 23.416 0.736 65.646 o
4 1 14 189.913 197.582 4.393 1.608 o
4 1 15 476.013 473.461 11.345 0.261 o
4 1 16 845.400 833.129 21.219 0.080 o
4 1 17 1184.280 1162.800 30.005 0.040 o
4 1 18 175.041 172.695 4.020 1.936 o
4 1 19 147.230 144.161 2.932 3.023 o
4 1 20 402.458 400.645 9.149 0.378 o
4 1 21 90.556 89.280 2.196 6.636 o
4 1 22 142.782 141.602 2.559 3.407 o
4 1 23 254.741 251.365 5.854 0.927 o
4 1 24 179.732 173.431 3.657 2.033 o
4 1 25 29.166 30.368 0.736 51.943 o
4 1 26 147.946 141.965 3.295 2.783 o
4 1 27 72.502 71.345 1.461 11.613 o
4 1 28 84.783 80.131 2.196 7.215 o
4 1 29 359.205 332.957 10.247 0.392 o
4 1 30 15.141 15.002 0.363 168.927 o
4 1 31 31.999 35.496 1.098 32.820 o
4 1 32 43.069 44.272 1.098 25.472 o
4 1 33 133.509 126.237 3.657 2.844 o
4 1 34 26.249 25.612 0.736 59.055 o
4 1 35 20.376 18.297 0.736 74.932 o
4 1 36 45.762 41.350 1.461 19.206 o
4 1 37 32.542 32.564 1.834 17.260 o
4 1 38 31.253 30.730 1.461 24.418 o
4 1 39 19.664 17.199 1.098 46.421 o
4 1 40 3.354 2.932 0.736 132.480 o
4 1 41 11.131 10.247 0.736 104.135 o
4 1 42 3.866 4.393 0.736 129.548 o
4 1 43 9.958 9.149 1.098 56.057 o
4 1 44 12.962 12.070 1.098 52.989 o
4 1 45 6.769 4.756 0.736 121.974 o
4 1 46 1.816 1.834 0.736 137.170 o
4 1 47 1.778 1.461 0.736 137.654 o
4 1 48 1.006 0.736 0.736 140.027 o
4 1 49 4.419 5.491 1.098 60.620 o
4 1 50 15.767 16.101 1.461 31.061 o
4 2 0 1931.140 2085.570 56.343 0.013 o
4 2 1 76.271 84.887 1.834 8.857 o
4 2 2 1557.180 1685.290 28.171 0.029 o
4 2 3 1254.040 1337.330 24.151 0.043 o
4 2 4 764.360 776.786 14.640 0.119 o
4 2 5 3245.760 3334.350 73.542 0.006 o
4 2 6 1870.610 1965.560 42.811 0.017 o
4 2 7 344.013 360.403 7.688 0.512 o
4 2 8 928.730 957.532 19.023 0.077 o
4 2 9 1401.710 1431.730 29.632 0.033 o
4 2 10 1014.220 1028.510 24.151 0.058 o
4 2 11 19.608 19.023 0.363 126.472 o
4 2 12 278.999 266.731 5.854 0.843 o
4 2 13 448.064 469.441 10.247 0.298 o
4 2 14 914.082 933.381 24.514 0.063 o
4 2 15 1986.150 1966.650 44.635 0.016 o
4 2 16 11.490 11.708 0.363 219.662 o
4 2 17 17.495 17.924 0.363 141.886 o
4 2 18 546.886 550.660 12.443 0.205 o
4 2 19 22.514 23.053 0.363 103.639 o
4 2 20 96.999 90.741 1.834 7.109 o
4 2 21 296.164 292.716 6.217 0.739 o
4 2 22 5.798 6.217 0.363 350.212 o
4 2 23 24.987 24.514 0.363 91.819 o
4 2 24 138.859 137.572 2.932 3.235 o
4 2 25 462.675 476.383 9.874 0.297 o
4 2 26 41.537 40.977 1.098 26.817 o
4 2 27 243.433 248.443 5.854 0.964 o
4 2 28 234.063 242.952 6.952 0.846 o
4 2 29 54.098 58.539 1.461 15.591 o
4 2 30 96.904 95.134 2.559 5.416 o
4 2 31 50.885 53.058 1.461 16.772 o
4 2 32 14.197 14.267 0.363 179.872 o
4 2 33 43.462 45.370 1.098 25.089 o
4 2 34 3.423 4.756 0.363 420.296 o
4 2 35 93.052 92.202 4.393 2.915 o
4 2 36 23.882 24.877 1.098 40.914 o
4 2 37 15.656 16.101 0.736 86.769 o
4 2 38 89.755 84.524 4.020 3.405 o
4 2 39 32.827 32.927 1.834 17.191 o
4 2 40 17.696 19.023 1.098 47.166 o
4 2 41 16.357 17.199 1.098 48.763 o
4 2 42 2.704 2.196 0.736 134.809 o
4 2 43 2.438 1.834 0.736 135.808 o
4 2 44 6.899 5.491 0.736 120.728 o
4 2 45 18.784 12.070 1.098 48.861 o
4 2 46 19.596 14.640 1.461 30.182 o
4 2 47 1.896 1.098 0.736 137.791 o
4 2 48 6.178 5.491 1.098 59.609 o
4 2 49 13.089 12.070 1.098 52.901 o
4 2 50 0.545 1.098 1.098 63.582 o
4 3 0 160.903 168.675 4.756 1.771 o
4 3 1 2181.550 2334.010 53.058 0.012 o
4 3 2 9.509 9.511 0.363 258.748 o
4 3 3 2596.050 2669.530 61.834 0.009 o
4 3 4 250.790 239.295 4.756 1.117 o
4 3 5 2188.160 2460.970 51.587 0.012 o
4 3 6 465.776 466.872 8.050 0.341 o
4 3 7 4118.310 4242.120 111.234 0.003 o
4 3 8 678.332 680.555 13.904 0.145 o
4 3 9 77.996 76.101 1.834 9.086 o
4 3 10 695.841 713.119 15.365 0.129 o
4 3 11 1268.570 1282.440 26.710 0.041 o
4 3 12 702.575 722.267 15.738 0.125 o
4 3 13 138.737 151.476 3.295 2.849 o
4 3 14 732.953 732.141 17.562 0.110 o
4 3 15 953.757 919.849 21.955 0.068 o
4 3 16 569.905 557.985 12.806 0.193 o
4 3 17 27.840 28.907 0.736 54.574 o
4 3 18 149.732 149.652 3.657 2.482 o
4 3 19 95.468 92.937 1.834 7.137 o
4 3 20 2.395 2.196 0.363 481.407 o
4 3 21 190.501 181.481 4.020 1.776 o
4 3 22 64.813 62.197 1.461 13.402 o
4 3 23 239.033 237.824 4.756 1.167 o
4 3 24 275.942 271.486 5.491 0.884 o
4 3 25 148.533 151.113 3.295 2.708 o
4 3 26 12.301 12.070 0.363 208.729 o
4 3 27 281.353 284.292 6.217 0.780 o
4 3 28 23.884 23.778 0.736 64.049 o
4 3 29 54.326 55.617 1.461 15.828 o
4 3 30 148.580 145.622 5.118 1.777 o
4 3 31 106.736 111.597 3.295 3.773 o
4 3 32 1.037 1.098 0.363 537.355 o
4 3 33 215.372 190.267 5.491 1.222 o
4 3 34 18.571 18.297 0.736 78.427 o
4 3 35 143.842 140.867 5.491 1.665 o
4 3 36 44.558 43.909 1.834 14.701 o
4 3 37 12.180 11.708 0.736 99.799 o
4 3 38 28.221 25.612 1.098 37.901 o
4 3 39 20.150 19.395 1.098 45.311 o
4 3 40 39.334 34.761 2.196 12.338 o
4 3 41 8.118 8.413 0.736 113.964 o
4 3 42 9.445 8.786 1.098 56.519 o
4 3 43 1.282 0.736 0.736 139.460 o
4 3 44 4.448 5.118 0.736 127.266 o
4 3 45 31.634 32.927 1.834 17.367 o
4 3 46 2.420 2.196 0.736 135.445 o
4 3 47 4.089 4.020 0.736 129.461 o
4 3 48 8.537 8.050 1.098 57.353 o
4 3 49 0.928 0.363 0.736 140.561 o
4 3 50 0.315 0.736 0.736 141.408 o
4 4 0 97.256 100.987 2.932 4.642 o
4 4 1 930.751 919.114 20.856 0.073 o
4 4 2 2396.210 2491.340 53.058 0.011 o
4 4 3 555.734 559.083 10.610 0.226 o
4 4 4 3111.610 3154.700 76.836 0.006 o
4 4 5 902.373 915.819 16.101 0.090 o
4 4 6 711.817 700.675 13.904 0.137 o
4 4 7 1069.700 1105.350 23.778 0.054 o
4 4 8 640.243 639.940 15.002 0.147 o
4 4 9 535.238 548.101 10.247 0.241 o
4 4 10 67.350 72.443 1.461 12.247 o
4 4 11 49.369 49.028 1.098 22.192 o
4 4 12 506.450 514.439 11.345 0.241 o
4 4 13 31.592 32.564 0.736 47.791 o
4 4 14 451.927 423.698 10.247 0.308 o
4 4 15 34.749 34.398 0.736 43.506 o
4 4 16 85.305 87.809 2.196 6.965 o
4 4 17 77.040 73.542 1.834 9.283 o
4 4 18 294.292 294.176 6.217 0.742 o
4 4 19 230.304 225.391 4.393 1.300 o
4 4 20 34.785 34.025 0.736 43.656 o
4 4 21 117.623 115.990 2.196 4.843 o
4 4 22 269.778 266.005 5.118 0.954 o
4 4 23 183.417 176.726 3.295 2.120 o
4 4 24 184.594 176.363 3.657 1.974 o
4 4 25 37.299 40.977 0.736 38.198 o
4 4 26 170.383 175.627 3.657 2.113 o
4 4 27 222.837 193.552 5.118 1.263 o
4 4 28 107.536 107.940 2.559 4.812 o
4 4 29 8.304 8.050 0.363 287.955 o
4 4 30 55.983 57.814 1.461 15.305 o
4 4 31 78.065 80.131 2.196 7.621 o
4 4 32 92.284 99.526 2.932 4.806 o
4 4 33 17.695 18.660 0.736 79.814 o
4 4 34 39.458 38.418 1.834 15.815 o
4 4 35 35.696 38.418 1.461 22.122 o
4 4 36 97.806 98.428 4.393 2.832 o
4 4 37 2.748 2.196 0.736 134.710 o
4 4 38 107.418 100.252 5.118 2.190 o
4 4 39 2.956 1.834 0.736 134.650 o
4 4 40 97.858 90.741 8.413 0.985 o
4 4 41 30.932 25.249 3.295 6.558 o
4 4 42 1.631 1.834 0.736 137.570 o
4 4 43 2.372 1.834 0.736 135.955 o
4 4 44 18.476 21.592 1.098 45.714 o
4 4 45 2.151 2.559 0.736 135.640 o
4 4 46 0.927 1.461 0.736 139.445 o
4 4 47 4.828 4.756 1.098 60.597 o
4 4 48 1.156 1.461 0.736 138.969 o
4 4 49 1.646 2.196 0.736 137.147 o
4 5 0 13.328 13.169 0.363 192.820 o
4 5 1 214.619 224.655 5.118 1.231 o
4 5 2 78.094 79.033 1.461 10.437 o
4 5 3 633.739 628.968 14.267 0.155 o
4 5 4 63.613 63.667 1.461 13.477 o
4 5 5 702.631 709.824 13.904 0.138 o
4 5 6 2519.530 2653.070 61.834 0.009 o
4 5 7 307.894 315.033 6.217 0.694 o
4 5 8 665.240 662.257 13.542 0.152 o
4 5 9 463.021 475.658 10.972 0.273 o
4 5 10 557.109 542.610 12.443 0.203 o
4 5 11 312.203 304.423 7.315 0.614 o
4 5 12 95.024 100.252 2.196 6.128 o
4 5 13 457.844 450.771 10.247 0.298 o
4 5 14 624.031 620.917 14.640 0.154 o
4 5 15 31.367 32.202 0.736 48.248 o
4 5 16 104.097 104.645 2.932 4.402 o
4 5 17 561.300 524.323 11.708 0.215 o
4 5 18 367.387 337.350 7.315 0.517 o
4 5 19 44.126 43.909 0.736 32.050 o
4 5 20 207.678 194.287 4.020 1.607 o
4 5 21 29.440 29.632 0.736 52.058 o
4 5 22 16.378 16.463 0.363 154.169 o
4 5 23 11.905 12.070 0.363 213.004 o
4 5 24 174.274 175.990 3.657 2.073 o
4 5 25 27.504 27.446 0.736 56.002 o
4 5 26 163.570 157.330 4.756 1.791 o
4 5 27 87.761 87.083 1.834 7.868 o
4 5 28 124.310 129.159 3.295 3.270 o
4 5 29 145.939 150.378 3.295 2.750 o
4 5 30 29.846 30.368 1.098 35.484 o
4 5 31 73.603 75.375 2.559 6.830 o
4 5 32 21.943 25.249 1.098 42.078 o
4 5 33 45.679 45.370 1.461 18.754 o
4 5 34 7.166 8.413 1.098 58.112 o
4 5 35 129.304 118.549 5.854 1.643 o
4 5 36 25.684 24.514 1.461 26.945 o
4 5 37 52.515 48.302 2.196 10.648 o
4 5 38 8.067 8.050 0.736 114.553 o
4 5 39 14.111 15.365 1.098 51.013 o
4 5 40 38.903 39.516 1.834 15.816 o
4 5 41 15.655 15.738 1.098 49.783 o
4 5 42 21.100 20.494 1.098 44.271 o
4 5 43 1.475 1.098 0.736 138.681 o
4 5 44 0.086 0.363 0.736 142.211 o
4 5 45 8.725 9.511 0.736 111.049 o
4 5 46 14.116 12.806 1.098 51.918 o
4 5 47 19.403 17.924 1.098 46.349 o
4 5 48 8.133 9.874 1.461 33.830 o
4 5 49 5.042 4.393 1.461 35.050 o
4 6 0 0.078 0.363 0.363 578.603 o
4 6 1 1248.600 1302.930 28.544 0.039 o
4 6 2 132.771 132.091 2.559 3.746 o
4 6 3 567.330 551.396 12.806 0.194 o
4 6 4 276.610 286.489 6.217 0.788 o
4 6 5 201.645 222.096 5.491 1.213 o
4 6 6 142.047 141.965 2.932 3.135 o
4 6 7 119.428 117.814 2.559 4.291 o
4 6 8 125.122 133.552 4.020 2.634 o
4 6 9 20.763 19.395 0.363 119.593 o
4 6 10 619.089 632.252 16.101 0.141 o
4 6 11 1034.330 1023.400 24.877 0.055 o
4 6 12 1.800 2.559 0.363 493.130 o
4 6 13 134.315 132.091 3.295 3.073 o
4 6 14 98.098 102.448 2.559 5.236 o
4 6 15 157.527 147.819 3.657 2.401 o
4 6 16 237.101 239.295 5.491 1.052 o
4 6 17 165.005 159.164 3.295 2.433 o
4 6 18 5.665 5.491 0.363 360.489 o
4 6 19 135.195 131.355 2.932 3.366 o
4 6 20 147.739 145.260 2.932 3.004 o
4 6 21 4.231 4.756 0.363 400.719 o
4 6 22 22.953 22.680 0.363 102.627 o
4 6 23 66.912 66.227 1.461 12.766 o
4 6 24 119.064 118.549 2.196 4.746 o
4 6 25 135.517 128.423 2.932 3.389 o
4 6 26 50.094 48.302 1.461 17.440 o
4 6 27 96.097 97.693 2.196 6.138 o
4 6 28 273.055 266.005 7.315 0.707 o
4 6 29 43.619 44.635 1.098 25.174 o
4 6 30 12.482 13.169 0.363 201.155 o
4 6 31 82.498 83.426 2.559 6.242 o
4 6 32 8.830 9.874 0.736 110.330 o
4 6 33 26.888 27.073 1.461 26.213 o
4 6 34 35.980 32.927 1.834 16.725 o
4 6 35 7.984 7.315 0.736 115.692 o
4 6 36 1.235 1.098 0.736 139.183 o
4 6 37 19.208 20.121 1.098 45.716 o
4 6 38 20.920 20.494 1.098 44.395 o
4 6 39 63.430 62.197 2.559 7.658 o
4 6 40 22.540 21.955 1.098 42.787 o
4 6 41 1.560 1.461 0.736 138.119 o
4 6 42 26.265 28.907 1.461 26.127 o
4 6 43 11.515 11.708 0.736 101.409 o
4 6 44 0.318 0.736 0.736 141.401 o
4 6 45 0.994 0.000 0.736 140.792 o
4 6 46 15.769 17.562 1.098 49.052 o
4 6 47 4.442 6.217 1.098 60.403 o
4 6 48 13.017 16.463 2.196 15.079 o
4 6 49 2.181 1.834 1.098 62.705 o
4 7 0 12.326 13.169 0.363 202.737 o
4 7 1 989.309 1004.000 20.121 0.069 o
4 7 2 608.162 635.920 12.443 0.177 o
4 7 3 187.099 192.826 4.393 1.642 o
4 7 4 916.007 927.900 20.494 0.074 o
4 7 5 27.324 28.171 0.736 55.754 o
4 7 6 2897.220 3083.350 73.542 0.007 o
4 7 7 206.450 219.899 5.118 1.277 o
4 7 8 14.382 14.267 0.363 178.276 o
4 7 9 220.141 216.242 5.118 1.225 o
4 7 10 182.119 188.433 4.756 1.575 o
4 7 11 533.291 530.902 12.070 0.217 o
4 7 12 991.209 1003.640 24.514 0.058 o
4 7 13 132.929 132.091 3.657 2.812 o
4 7 14 412.582 413.451 10.610 0.322 o
4 7 15 318.085 310.640 6.589 0.652 o
4 7 16 250.414 241.491 6.952 0.812 o
4 7 17 53.945 53.058 1.098 20.047 o
4 7 18 19.921 19.395 0.363 123.849 o
4 7 19 174.543 162.086 3.295 2.300 o
4 7 20 201.208 197.582 4.393 1.537 o
4 7 21 260.224 261.975 4.756 1.038 o
4 7 22 81.163 79.033 1.461 10.088 o
4 7 23 363.212 355.648 7.315 0.511 o
4 7 24 2.011 2.559 0.363 487.122 o
4 7 25 24.086 22.680 0.736 64.605 o
4 7 26 28.046 27.809 0.736 55.029 o
4 7 27 84.046 79.768 1.834 8.430 o
4 7 28 16.061 15.738 0.363 159.057 o
4 7 29 49.253 50.126 1.098 22.043 o
4 7 30 34.718 35.859 0.736 42.821 o
4 7 31 7.024 7.315 0.363 316.110 o
4 7 32 5.343 5.118 0.363 371.375 o
4 7 33 22.317 20.856 1.098 43.312 o
4 7 34 37.822 31.829 1.461 22.436 o
4 7 35 7.711 7.688 0.736 115.911 o
4 7 36 1.436 1.461 0.736 138.382 o
4 7 37 22.143 24.151 1.461 28.045 o
4 7 38 38.716 42.438 1.834 15.632 o
4 7 39 0.025 0.000 0.736 142.673 o
4 7 40 23.643 25.612 1.098 40.829 o
4 7 41 5.442 5.491 0.736 124.363 o
4 7 42 14.315 15.002 1.098 50.998 o
4 7 43 0.666 0.363 0.736 141.083 o
4 7 44 0.157 0.000 0.736 142.422 o
4 7 45 10.099 10.247 0.736 106.688 o
4 7 46 2.503 2.559 0.736 134.853 o
4 7 47 14.033 16.101 1.098 50.808 o
4 7 48 4.257 3.657 0.736 129.494 o
4 7 49 4.063 3.295 0.736 130.389 o
4 8 0 47.610 47.929 1.461 18.025 o
4 8 1 1086.450 1154.750 25.612 0.050 o
4 8 2 2012.250 2190.580 50.861 0.014 o
4 8 3 28.918 28.171 0.736 53.647 o
4 8 4 428.350 445.290 10.247 0.315 o
4 8 5 416.405 413.088 9.149 0.364 o
4 8 6 231.684 240.020 5.854 1.011 o
4 8 7 510.462 510.781 13.169 0.211 o
4 8 8 522.034 521.028 13.169 0.206 o
4 8 9 175.832 170.509 6.589 1.151 o
4 8 10 611.895 614.690 18.297 0.126 o
4 8 11 1151.480 1152.180 27.073 0.045 o
4 8 12 21.826 23.778 0.736 67.428 o
4 8 13 111.707 110.862 2.559 4.630 o
4 8 14 65.042 64.766 1.461 13.164 o
4 8 15 262.186 249.169 6.217 0.865 o
4 8 16 15.566 15.002 0.363 165.584 o
4 8 17 153.928 156.605 3.295 2.594 o
4 8 18 347.544 331.496 6.952 0.567 o
4 8 19 9.411 10.610 0.363 252.487 o
4 8 20 197.946 187.335 4.020 1.699 o
4 8 21 30.043 30.368 0.736 50.869 o
4 8 22 188.951 189.532 4.020 1.757 o
4 8 23 40.807 38.055 0.736 36.542 o
4 8 24 42.201 40.977 0.736 34.389 o
4 8 25 67.667 64.393 1.834 10.628 o
4 8 26 65.033 62.932 1.834 10.984 o
4 8 27 16.437 16.101 0.363 155.034 o
4 8 28 24.134 23.778 0.736 63.653 o
4 8 29 49.019 49.028 1.098 22.314 o
4 8 30 165.697 179.285 4.020 1.988 o
4 8 31 58.783 58.176 1.834 11.954 o
4 8 32 198.256 174.529 6.589 1.079 o
4 8 33 7.410 7.688 0.736 116.671 o
4 8 34 12.935 15.002 1.098 51.976 o
4 8 35 14.604 14.267 0.736 91.138 o
4 8 36 4.200 3.657 0.736 129.629 o
4 8 37 14.602 15.002 1.098 50.794 o
4 8 38 15.117 15.002 1.098 50.428 o
4 8 39 60.688 59.637 2.559 7.866 o
4 8 40 7.884 9.149 0.736 113.628 o
4 8 41 1.511 1.098 0.736 138.607 o
4 8 42 26.594 25.249 1.461 26.568 o
4 8 43 0.436 1.098 1.098 63.627 o
4 8 44 10.501 12.806 1.098 54.445 o
4 8 45 9.379 10.972 0.736 107.580 o
4 8 46 0.288 1.098 0.363 560.440 o
4 8 47 1.035 1.098 0.363 537.406 o
4 8 48 5.939 5.118 0.736 123.593 o
4 9 0 437.073 454.066 12.443 0.257 o
4 9 1 507.559 521.028 11.708 0.233 o
4 9 2 1853.820 1962.990 52.685 0.014 o
4 9 3 748.433 755.930 17.199 0.109 o
4 9 4 61.072 61.471 1.461 14.076 o
4 9 5 373.162 368.816 8.050 0.459 o
4 9 6 912.500 922.046 21.955 0.070 o
4 9 7 315.865 315.033 7.688 0.576 o
4 9 8 6.248 5.491 0.363 348.443 o
4 9 9 275.173 281.008 6.589 0.760 o
4 9 10 545.286 519.567 13.542 0.195 o
4 9 11 924.395 920.212 21.592 0.071 o
4 9 12 64.049 65.129 1.834 10.971 o
4 9 13 225.701 218.066 5.118 1.198 o
4 9 14 37.742 37.320 0.736 39.376 o
4 9 15 503.267 489.925 12.070 0.234 o
4 9 16 167.115 165.743 4.020 2.035 o
4 9 17 89.131 85.985 1.834 7.808 o
4 9 18 76.555 74.277 1.461 10.905 o
4 9 19 95.153 89.280 1.834 7.277 o
4 9 20 52.315 52.322 1.098 20.668 o
4 9 21 89.582 87.083 1.834 7.736 o
4 9 22 23.196 23.778 0.736 65.157 o
4 9 23 181.766 187.698 4.756 1.580 o
4 9 24 104.379 101.713 2.196 5.661 o
4 9 25 308.143 291.617 6.589 0.686 o
4 9 26 27.317 25.975 0.736 57.275 o
4 9 27 50.661 50.861 1.098 21.442 o
4 9 28 25.604 26.710 0.736 59.193 o
4 9 29 68.363 66.590 1.461 12.524 o
4 9 30 138.618 130.257 3.657 2.747 o
4 9 31 3.747 4.020 0.363 421.382 o
4 9 32 68.158 67.688 2.559 7.281 o
4 9 33 71.319 68.423 2.932 5.980 o
4 9 34 27.096 26.348 1.098 38.373 o
4 9 35 32.101 32.202 1.461 23.968 o
4 9 36 9.136 9.874 0.736 109.562 o
4 9 37 15.093 14.640 1.098 50.574 o
4 9 38 7.256 6.589 0.736 118.446 o
4 9 39 17.254 17.924 1.461 30.383 o
4 9 40 72.778 77.934 4.020 3.685 o
4 9 41 12.118 12.806 0.736 98.630 o
4 9 42 0.427 1.098 0.736 140.826 o
4 9 43 0.368 0.363 0.363 569.469 o
4 9 44 16.004 17.562 1.098 48.885 o
4 9 45 2.043 2.932 0.363 480.952 o
4 9 46 1.457 1.834 0.363 513.685 o
4 9 47 4.509 4.756 0.363 394.218 o
4 9 48 4.207 5.118 0.736 127.853 o
4 10 0 0.172 0.363 0.363 575.639 o
4 10 1 335.889 352.716 8.050 0.507 o
4 10 2 463.149 475.295 10.972 0.273 o
4 10 3 70.721 73.542 1.834 9.867 o
4 10 4 707.319 686.408 16.826 0.120 o
4 10 5 920.245 952.414 23.416 0.065 o
4 10 6 403.868 392.595 9.149 0.380 o
4 10 7 17.683 19.395 0.363 136.255 o
4 10 8 424.578 426.257 11.345 0.293 o
4 10 9 208.287 210.388 5.491 1.210 o
4 10 10 332.325 317.229 7.688 0.553 o
4 10 11 171.328 163.919 4.020 2.006 o
4 10 12 705.057 696.293 17.199 0.117 o
4 10 13 70.350 65.491 1.461 12.315 o
4 10 14 124.137 125.501 2.559 4.052 o
4 10 15 317.479 305.149 6.217 0.685 o
4 10 16 208.058 212.947 4.393 1.452 o
4 10 17 155.236 151.113 3.295 2.614 o
4 10 18 165.813 162.459 3.657 2.228 o
4 10 19 120.630 111.960 2.196 4.807 o
4 10 20 4.433 4.756 0.363 395.986 o
4 10 21 32.155 31.466 0.736 47.776 o
4 10 22 239.370 241.119 4.756 1.159 o
4 10 23 13.892 14.267 0.363 182.558 o
4 10 24 50.240 49.028 1.098 21.893 o
4 10 25 89.188 83.053 2.196 6.880 o
4 10 26 10.811 10.972 0.363 232.029 o
4 10 27 180.771 180.746 4.756 1.606 o
4 10 28 36.333 35.859 0.736 41.292 o
4 10 29 96.389 93.300 2.559 5.470 o
4 10 30 11.667 12.070 0.363 215.630 o
4 10 31 12.288 12.443 0.363 206.901 o
4 10 32 50.293 47.204 2.196 10.877 o
4 10 33 93.940 93.300 3.657 3.730 o
4 10 34 47.187 48.665 2.196 11.076 o
4 10 35 11.099 10.247 1.098 54.913 o
4 10 36 27.200 27.809 1.461 26.014 o
4 10 37 13.800 15.002 1.098 51.363 o
4 10 38 26.693 25.249 1.461 26.539 o
4 10 39 9.082 9.149 0.736 110.607 o
4 10 40 10.912 9.511 0.736 105.584 o
4 10 41 1.108 0.363 0.363 546.436 o
4 10 42 10.367 10.972 0.736 105.125 o
4 10 43 1.240 1.461 0.363 525.709 o
4 10 44 3.089 2.932 0.736 133.093 o
4 10 45 2.717 3.295 0.736 133.531 o
4 10 46 0.186 1.461 0.363 557.968 o
4 10 47 9.151 9.511 0.736 109.979 o
4 10 48 2.423 2.196 1.098 62.507 o
4 11 0 4.288 4.393 0.363 403.676 o
4 11 1 46.222 44.635 1.098 24.146 o
4 11 2 92.899 99.889 2.196 6.242 o
4 11 3 18.107 18.297 0.363 136.999 o
4 11 4 256.283 258.680 6.217 0.868 o
4 11 5 188.527 192.091 5.118 1.426 o
4 11 6 59.253 60.373 1.098 17.537 o
4 11 7 174.001 166.841 4.393 1.824 o
4 11 8 128.768 128.423 3.295 3.198 o
4 11 9 152.835 152.574 4.393 2.047 o
4 11 10 217.366 212.947 5.118 1.244 o
4 11 11 22.474 21.955 0.363 106.045 o
4 11 12 1528.800 1433.930 32.564 0.029 o
4 11 13 345.231 335.889 6.952 0.567 o
4 11 14 173.377 170.136 3.295 2.267 o
4 11 15 96.625 94.761 1.834 7.005 o
4 11 16 172.197 166.116 3.295 2.304 o
4 11 17 8.234 8.413 0.363 286.167 o
4 11 18 24.407 24.514 0.736 62.646 o
4 11 19 13.910 13.169 0.363 187.355 o
4 11 20 129.493 121.471 2.559 3.963 o
4 11 21 139.672 127.698 2.932 3.314 o
4 11 22 94.972 94.035 2.196 6.284 o
4 11 23 1.097 1.834 0.363 524.413 o
4 11 24 2.328 2.559 0.363 478.175 o
4 11 25 24.809 23.778 0.736 62.593 o
4 11 26 146.870 138.307 4.393 2.159 o
4 11 27 100.661 100.615 2.559 5.176 o
4 11 28 60.602 60.373 1.461 14.250 o
4 11 29 12.180 12.806 0.363 206.129 o
4 11 30 22.905 21.219 0.736 67.769 o
4 11 31 27.226 26.710 1.098 38.178 o
4 11 32 71.947 70.982 2.559 7.014 o
4 11 33 5.219 6.589 0.363 358.323 o
4 11 34 61.722 60.736 2.559 7.784 o
4 11 35 30.500 32.927 1.834 17.535 o
4 11 36 0.757 0.736 0.736 140.530 o
4 11 37 7.213 6.952 0.736 118.097 o
4 11 38 35.519 34.761 1.461 22.663 o
4 11 39 5.909 6.952 0.736 121.379 o
4 11 40 5.432 5.854 0.736 123.938 o
4 11 41 6.916 8.050 0.736 117.461 o
4 11 42 13.619 15.002 0.736 92.543 o
4 11 43 3.815 3.295 0.736 130.975 o
4 11 44 7.260 8.050 0.736 116.591 o
4 11 45 19.920 19.758 1.098 45.345 o
4 11 46 2.034 1.461 0.363 502.229 o
4 11 47 1.136 1.461 0.363 528.837 o
4 12 0 1644.400 1608.080 44.635 0.020 o
4 12 1 12.987 14.267 0.363 190.848 o
4 12 2 53.519 51.960 1.098 20.347 o
4 12 3 127.603 130.620 3.295 3.199 o
4 12 4 229.911 227.950 5.491 1.096 o
4 12 5 70.995 69.884 1.461 11.916 o
4 12 6 89.452 94.761 2.196 6.549 o
4 12 7 80.540 77.572 1.834 8.806 o
4 12 8 200.049 194.287 4.393 1.555 o
4 12 9 174.651 170.872 4.393 1.804 o
4 12 10 18.197 17.199 0.363 139.776 o
4 12 11 266.122 269.663 5.854 0.872 o
4 12 12 242.310 229.783 5.118 1.110 o
4 12 13 111.006 109.401 2.196 5.221 o
4 12 14 11.903 11.708 0.363 215.022 o
4 12 15 95.343 91.476 2.196 6.330 o
4 12 16 308.685 306.247 6.589 0.672 o
4 12 17 385.013 365.159 8.050 0.449 o
4 12 18 415.336 396.262 8.786 0.382 o
4 12 19 92.319 92.937 2.196 6.447 o
4 12 20 14.207 14.267 0.363 179.786 o
4 12 21 162.958 159.164 3.295 2.459 o
4 12 22 80.027 79.033 1.834 8.788 o
4 12 23 277.797 267.103 6.217 0.807 o
4 12 24 64.278 61.834 1.461 13.517 o
4 12 25 24.849 22.680 0.736 63.389 o
4 12 26 9.104 8.413 0.363 272.661 o
4 12 27 6.326 6.589 0.363 335.999 o
4 12 28 14.967 15.365 0.736 89.093 o
4 12 29 20.396 19.023 0.736 74.211 o
4 12 30 1.992 2.196 0.363 492.838 o
4 12 31 35.734 32.927 1.098 31.515 o
4 12 32 18.304 17.924 0.736 79.330 o
4 12 33 27.452 28.907 1.098 37.358 o
4 12 34 31.239 32.202 1.098 34.154 o
4 12 35 13.391 13.169 0.736 95.192 o
4 12 36 15.440 15.738 1.098 49.936 o
4 12 37 36.692 37.683 1.834 16.271 o
4 12 38 16.502 16.826 1.098 48.792 o
4 12 39 3.919 3.657 0.736 130.301 o
4 12 40 3.657 3.295 0.736 131.348 o
4 12 41 41.891 42.076 2.196 11.806 o
4 12 42 1.406 1.461 0.363 520.756 o
4 12 43 7.378 8.050 0.736 116.293 o
4 12 44 2.878 3.295 0.736 133.161 o
4 12 45 1.873 1.461 0.363 506.926 o
4 12 46 21.318 25.612 1.461 28.073 o
4 12 47 1.341 0.363 1.098 63.404 o
4 13 0 13.747 14.267 0.363 183.848 o
4 13 1 31.585 30.730 0.736 48.838 o
4 13 2 134.370 133.914 2.559 3.685 o
4 13 3 101.443 97.693 2.196 5.884 o
4 13 4 35.087 36.957 0.736 41.944 o
4 13 5 339.403 325.642 7.315 0.560 o
4 13 6 75.808 77.199 1.834 9.230 o
4 13 7 103.110 98.791 2.559 5.121 o
4 13 8 222.547 216.977 4.393 1.361 o
4 13 9 671.894 648.726 15.365 0.138 o
4 13 10 132.219 128.796 2.932 3.452 o
4 13 11 16.470 16.463 0.363 153.521 o
4 13 12 157.731 154.408 3.295 2.558 o
4 13 13 252.827 246.247 6.217 0.892 o
4 13 14 48.008 47.929 1.098 22.868 o
4 13 15 13.724 14.267 0.363 184.060 o
4 13 16 230.557 226.116 4.393 1.297 o
4 13 17 42.206 41.713 0.736 34.121 o
4 13 18 58.262 57.441 1.461 14.920 o
4 13 19 119.862 106.479 2.196 4.936 o
4 13 20 77.578 72.816 1.834 9.267 o
4 13 21 95.278 91.103 1.834 7.209 o
4 13 22 266.425 275.154 6.952 0.747 o
4 13 23 57.534 58.176 1.098 18.279 o
4 13 24 20.812 23.053 0.736 69.801 o
4 13 25 14.681 14.640 0.363 174.165 o
4 13 26 0.372 0.363 0.363 569.339 o
4 13 27 3.814 4.020 0.363 419.722 o
4 13 28 46.048 45.733 1.461 18.627 o
4 13 29 173.796 157.330 5.491 1.475 o
4 13 30 21.137 20.494 0.736 71.497 o
4 13 31 1.767 1.461 0.363 510.041 o
4 13 32 19.840 21.219 0.736 73.202 o
4 13 33 4.189 4.393 0.363 406.036 o
4 13 34 0.359 0.736 0.363 563.894 o
4 13 35 11.607 12.070 0.736 100.745 o
4 13 36 34.413 32.927 1.461 23.220 o
4 13 37 7.421 6.952 0.736 117.572 o
4 13 38 54.832 54.519 2.559 8.311 o
4 13 39 0.641 0.363 0.736 141.133 o
4 13 40 30.809 30.005 1.461 24.648 o
4 13 41 11.798 13.542 0.736 98.517 o
4 13 42 6.546 6.952 0.736 119.778 o
4 13 43 8.744 9.874 0.736 110.546 o
4 13 44 1.278 1.461 0.363 524.580 o
4 13 45 18.066 19.395 1.098 46.773 o
4 13 46 2.749 2.932 0.736 133.874 o
4 14 0 347.354 344.302 9.149 0.444 o
4 14 1 33.016 33.663 0.736 45.652 o
4 14 2 27.374 27.809 0.736 55.932 o
4 14 3 52.748 54.156 1.098 20.245 o
4 14 4 224.524 222.096 5.118 1.195 o
4 14 5 64.320 65.491 1.461 13.220 o
4 14 6 51.961 51.224 1.098 20.957 o
4 14 7 141.713 140.504 3.295 2.888 o
4 14 8 16.830 16.463 0.363 151.031 o
4 14 9 98.306 98.791 2.196 6.006 o
4 14 10 411.574 401.018 9.149 0.371 o
4 14 11 92.390 92.574 2.196 6.453 o
4 14 12 86.736 84.524 2.196 6.976 o
4 14 13 250.395 254.297 5.491 0.984 o
4 14 14 589.639 581.028 13.169 0.181 o
4 14 15 27.031 28.171 0.736 56.153 o
4 14 16 503.340 493.955 9.511 0.280 o
4 14 17 274.478 255.396 5.491 0.911 o
4 14 18 20.421 21.219 0.363 116.830 o
4 14 19 177.100 167.577 4.393 1.799 o
4 14 20 54.847 50.489 1.461 16.229 o
4 14 21 47.283 45.733 1.098 23.536 o
4 14 22 4.262 4.020 0.363 408.767 o
4 14 23 13.209 12.443 0.363 197.503 o
4 14 24 17.615 17.924 0.363 141.137 o
4 14 25 7.690 8.050 0.363 298.070 o
4 14 26 22.387 22.680 1.098 42.644 o
4 14 27 29.840 31.466 1.461 24.717 o
4 14 28 123.012 115.617 4.020 2.766 o
4 14 29 85.390 82.328 2.932 5.280 o
4 14 30 17.399 18.660 0.736 80.413 o
4 14 31 15.345 15.365 0.736 88.255 o
4 14 32 66.603 63.667 2.196 8.951 o
4 14 33 10.383 10.247 0.736 105.984 o
4 14 34 12.388 12.070 0.736 98.865 o
4 14 35 3.382 4.756 0.363 421.309 o
4 14 36 0.780 1.098 0.736 140.118 o
4 14 37 0.940 0.736 0.736 140.160 o
4 14 38 4.466 5.118 0.736 127.223 o
4 14 39 1.520 1.461 0.363 517.354 o
4 14 40 0.191 0.736 0.363 569.156 o
4 14 41 13.680 13.904 0.736 93.666 o
4 14 42 16.219 17.924 1.098 48.603 o
4 14 43 1.199 1.461 0.363 526.952 o
4 14 44 2.955 3.295 0.736 132.984 o
4 14 45 7.501 9.511 0.736 114.138 o
4 15 0 129.140 130.620 3.657 2.875 o
4 15 1 53.675 52.685 1.098 20.186 o
4 15 2 74.253 75.375 1.461 11.124 o
4 15 3 71.768 70.982 1.461 11.735 o
4 15 4 43.139 43.536 1.098 25.595 o
4 15 5 85.658 85.249 1.834 8.092 o
4 15 6 74.149 75.738 1.834 9.444 o
4 15 7 186.347 183.678 4.020 1.800 o
4 15 8 11.953 10.972 0.363 218.580 o
4 15 9 94.440 92.574 2.196 6.348 o
4 15 10 380.381 366.620 8.050 0.453 o
4 15 11 69.717 69.521 1.461 12.119 o
4 15 12 124.961 123.668 2.559 4.055 o
4 15 13 75.325 75.738 1.834 9.338 o
4 15 14 16.266 17.924 0.363 149.898 o
4 15 15 6.549 5.854 0.363 338.814 o
4 15 16 134.875 133.914 3.295 3.049 o
4 15 17 68.692 65.491 1.461 12.556 o
4 15 18 48.024 50.489 1.461 17.652 o
4 15 19 76.754 69.149 1.834 9.507 o
4 15 20 51.547 50.489 1.461 16.901 o
4 15 21 135.063 137.209 3.657 2.748 o
4 15 22 130.533 121.844 3.295 3.224 o
4 15 23 45.620 39.516 1.098 25.401 o
4 15 24 41.291 40.977 1.461 20.340 o
4 15 25 99.796 93.673 3.295 4.112 o
4 15 26 27.459 25.975 1.098 38.263 o
4 15 27 41.162 41.713 1.834 15.334 o
4 15 28 8.920 10.247 0.736 109.636 o
4 15 29 231.300 220.262 8.413 0.699 o
4 15 30 0.001 0.363 0.363 581.052 o
4 15 31 10.520 11.708 0.736 103.842 o
4 15 32 38.786 38.418 1.461 21.306 o
4 15 33 24.668 23.778 1.098 40.758 o
4 15 34 8.109 7.315 0.363 297.216 o
4 15 35 10.476 9.874 0.736 106.217 o
4 15 36 13.690 13.542 0.736 94.061 o
4 15 37 14.169 15.738 1.098 50.840 o
4 15 38 12.122 13.169 0.736 98.188 o
4 15 39 21.535 23.053 1.098 43.096 o
4 15 40 16.729 17.924 1.098 48.240 o
4 15 41 3.223 3.295 0.363 443.994 o
4 15 42 2.720 3.295 0.736 133.524 o
4 15 43 5.521 6.217 0.736 123.268 o
4 15 44 0.598 1.098 0.363 550.810 o
4 15 45 8.514 9.874 1.834 21.956 o
4 16 0 381.815 391.507 11.345 0.322 o
4 16 1 68.192 70.620 1.461 12.257 o
4 16 2 235.593 224.655 5.491 1.082 o
4 16 3 30.514 29.632 0.736 50.744 o
4 16 4 130.328 128.061 3.295 3.174 o
4 16 5 94.370 93.673 2.196 6.324 o
4 16 6 41.494 43.536 1.098 26.284 o
4 16 7 15.541 16.463 0.363 160.222 o
4 16 8 63.250 64.766 1.461 13.447 o
4 16 9 40.850 41.713 1.098 26.957 o
4 16 10 70.656 73.179 1.834 9.890 o
4 16 11 19.047 19.023 0.736 76.783 o
4 16 12 98.162 100.615 2.559 5.267 o
4 16 13 62.918 61.834 1.461 13.738 o
4 16 14 34.407 36.584 1.098 31.255 o
4 16 15 31.014 33.300 0.736 48.027 o
4 16 16 110.255 107.204 2.932 4.207 o
4 16 17 33.749 34.025 0.736 44.702 o
4 16 18 110.271 110.862 2.932 4.160 o
4 16 19 6.105 6.217 0.363 344.025 o
4 16 20 46.399 43.909 1.461 18.757 o
4 16 21 136.528 123.668 3.295 3.106 o
4 16 22 14.270 14.267 0.363 179.238 o
4 16 23 93.885 88.181 2.932 4.927 o
4 16 24 34.270 34.398 1.098 31.897 o
4 16 25 4.266 4.393 0.363 404.205 o
4 16 26 21.187 21.592 1.098 43.833 o
4 16 27 13.869 14.267 0.736 92.812 o
4 16 28 18.946 20.121 0.736 75.918 o
4 16 29 43.203 47.204 1.834 14.660 o
4 16 30 9.468 9.874 0.736 108.730 o
4 16 31 1.992 2.559 0.363 487.655 o
4 16 32 13.100 13.904 0.736 95.013 o
4 16 33 22.163 23.778 1.098 42.425 o
4 16 34 35.221 33.300 1.098 31.686 o
4 16 35 14.263 15.365 0.736 90.667 o
4 16 36 8.482 9.874 0.736 111.206 o
4 16 37 20.008 21.219 1.098 44.776 o
4 16 38 6.106 6.217 0.736 121.806 o
4 16 39 0.539 0.363 0.363 564.089 o
4 16 40 5.341 6.217 0.736 123.715 o
4 16 41 29.487 32.927 1.461 24.608 o
4 16 42 0.627 1.098 0.363 549.920 o
4 16 43 3.234 2.196 0.363 458.290 o
4 16 44 3.806 5.118 1.461 35.211 o
4 17 0 12.390 12.806 0.736 97.981 o
4 17 1 21.959 22.317 0.736 68.446 o
4 17 2 84.394 85.249 1.834 8.188 o
4 17 3 16.488 16.101 0.363 154.674 o
4 17 4 122.017 122.207 2.559 4.155 o
4 17 5 175.645 180.383 4.756 1.639 o
4 17 6 125.776 129.521 2.932 3.580 o
4 17 7 42.192 43.174 1.098 26.066 o
4 17 8 2.673 2.932 0.363 463.538 o
4 17 9 53.359 52.685 1.461 16.307 o
4 17 10 20.540 20.121 0.736 72.924 o
4 17 11 405.831 393.693 9.511 0.366 o
4 17 12 72.401 71.718 1.834 9.794 o
4 17 13 168.996 166.479 4.020 2.015 o
4 17 14 0.574 0.736 0.363 557.185 o
4 17 15 25.971 25.975 0.736 59.195 o
4 17 16 53.556 54.156 1.461 16.122 o
4 17 17 37.546 39.154 1.098 29.056 o
4 17 18 291.251 290.146 7.315 0.657 o
4 17 19 73.410 69.521 1.834 9.802 o
4 17 20 15.347 14.640 0.363 168.730 o
4 17 21 51.685 51.224 1.461 16.796 o
4 17 22 29.184 27.446 1.098 36.749 o
4 17 23 1.946 2.559 0.363 488.964 o
4 17 24 21.201 21.219 1.098 43.951 o
4 17 25 12.464 13.542 0.736 96.933 o
4 17 26 4.916 5.491 0.736 125.664 o
4 17 27 23.761 21.955 1.098 41.964 o
4 17 28 36.257 34.398 1.461 22.512 o
4 17 29 16.023 15.738 0.736 86.366 o
4 17 30 4.544 4.756 0.363 393.387 o
4 17 31 13.179 12.806 0.736 96.114 o
4 17 32 11.343 11.345 0.736 102.270 o
4 17 33 11.541 12.806 0.736 100.016 o
4 17 34 10.088 10.610 0.736 106.266 o
4 17 35 1.469 1.834 0.363 513.341 o
4 17 36 3.669 4.393 0.363 418.687 o
4 17 37 16.230 17.199 1.098 48.854 o
4 17 38 3.504 3.295 0.736 131.708 o
4 17 39 3.986 5.118 0.736 128.388 o
4 17 40 0.811 1.461 0.736 139.684 o
4 17 41 0.516 0.736 0.736 141.010 o
4 17 42 2.252 2.196 0.736 135.817 o
4 17 43 3.718 5.118 1.461 35.227 o
4 18 0 4.739 5.118 0.363 384.768 o
4 18 1 177.730 167.940 4.393 1.793 o
4 18 2 20.584 21.219 0.736 71.842 o
4 18 3 77.714 80.494 1.834 8.921 o
4 18 4 111.367 111.234 2.559 4.635 o
4 18 5 199.379 198.307 4.020 1.650 o
4 18 6 9.271 9.511 0.363 262.130 o
4 18 7 84.096 84.887 2.196 7.117 o
4 18 8 171.170 164.282 4.756 1.718 o
4 18 9 144.246 148.917 3.657 2.554 o
4 18 10 15.393 15.002 0.363 166.934 o
4 18 11 33.693 33.300 1.098 32.497 o
4 18 12 82.228 79.395 1.834 8.591 o
4 18 13 48.851 49.391 1.461 17.591 o
4 18 14 54.988 52.685 1.461 15.985 o
4 18 15 51.964 52.685 1.461 16.589 o
4 18 16 109.343 104.645 2.932 4.264 o
4 18 17 33.341 30.730 1.098 33.391 o
4 18 18 92.535 89.642 2.559 5.692 o
4 18 19 21.617 21.955 0.736 69.352 o
4 18 20 16.406 15.365 0.736 85.940 o
4 18 21 33.843 32.202 1.098 32.713 o
4 18 22 53.011 57.078 1.834 12.717 o
4 18 23 142.403 131.355 5.854 1.557 o
4 18 24 75.381 72.816 2.932 5.766 o
4 18 25 145.914 147.819 5.491 1.637 o
4 18 26 11.764 12.806 0.736 99.479 o
4 18 27 49.780 49.391 1.834 13.622 o
4 18 28 15.404 17.562 1.098 49.312 o
4 18 29 26.026 26.348 1.098 39.049 o
4 18 30 10.399 11.345 0.736 104.587 o
4 18 31 25.531 25.249 1.098 39.718 o
4 18 32 0.495 -0.363 0.736 141.772 o
4 18 33 11.944 13.542 0.736 98.167 o
4 18 34 14.138 13.904 0.736 92.612 o
4 18 35 16.198 19.023 1.098 48.228 o
4 18 36 0.930 0.736 0.363 546.191 o
4 18 37 1.073 0.736 0.736 139.889 o
4 18 38 6.510 6.952 0.736 119.868 o
4 18 39 28.501 25.612 1.461 25.954 o
4 18 40 0.860 1.834 0.736 139.197 o
4 18 41 3.253 3.657 0.736 131.871 o
4 18 42 3.033 2.559 0.736 133.651 o
4 19 0 77.566 81.592 2.932 5.546 o
4 19 1 34.320 33.663 1.098 32.065 o
4 19 2 255.499 248.806 6.217 0.882 o
4 19 3 99.568 102.448 2.559 5.183 o
4 19 4 70.265 70.982 1.834 10.035 o
4 19 5 22.504 24.514 0.736 65.686 o
4 19 6 32.578 32.927 0.736 46.511 o
4 19 7 36.073 35.859 1.098 30.589 o
4 19 8 12.906 12.070 0.363 202.427 o
4 19 9 22.151 23.416 0.736 67.187 o
4 19 10 75.999 76.474 1.834 9.245 o
4 19 11 21.933 23.416 0.736 67.554 o
4 19 12 14.803 14.640 0.363 173.150 o
4 19 13 119.722 116.353 4.020 2.802 o
4 19 14 50.526 49.028 1.461 17.270 o
4 19 15 49.733 50.489 1.461 17.283 o
4 19 16 79.785 81.229 3.295 4.722 o
4 19 17 50.621 47.567 1.834 13.631 o
4 19 18 97.537 99.889 5.491 2.023 o
4 19 19 2.004 1.834 0.736 136.762 o
4 19 20 10.392 10.972 0.736 105.064 o
4 19 21 22.399 21.592 1.098 43.005 o
4 19 22 21.755 20.494 1.098 43.820 o
4 19 23 46.606 50.861 2.196 11.033 o
4 19 24 8.832 11.345 0.736 108.480 o
4 19 25 42.184 42.438 2.196 11.765 o
4 19 26 25.192 26.710 1.098 39.466 o
4 19 27 67.700 63.667 2.559 7.404 o
4 19 28 26.233 24.514 1.098 39.503 o
4 19 29 6.834 6.952 0.736 119.053 o
4 19 30 6.458 6.217 0.736 120.925 o
4 19 31 57.748 54.882 2.196 9.958 o
4 19 32 11.409 11.708 0.736 101.666 o
4 19 33 5.961 7.688 0.736 120.326 o
4 19 34 11.016 10.247 0.736 104.418 o
4 19 35 0.888 0.736 0.363 547.464 o
4 19 36 0.983 1.098 0.363 538.994 o
4 19 37 20.518 21.219 1.098 44.422 o
4 19 38 0.638 2.196 0.736 139.282 o
4 19 39 0.639 1.834 0.736 139.654 o
4 19 40 16.604 18.297 1.461 30.515 o
4 20 0 90.564 88.907 3.295 4.375 o
4 20 1 3.963 4.393 0.363 411.493 o
4 20 2 3.963 4.020 0.363 416.033 o
4 20 3 59.458 58.912 1.461 14.575 o
4 20 4 23.318 23.053 0.736 65.549 o
4 20 5 255.898 266.368 6.952 0.776 o
4 20 6 182.236 182.217 5.118 1.483 o
4 20 7 4.983 5.491 0.363 375.175 o
4 20 8 14.220 14.640 0.736 91.585 o
4 20 9 103.001 104.282 2.932 4.437 o
4 20 10 43.660 42.438 1.098 25.606 o
4 20 11 171.228 179.285 4.756 1.670 o
4 20 12 98.956 96.232 2.196 6.036 o
4 20 13 3.876 5.118 0.363 404.845 o
4 20 14 27.613 31.829 1.098 36.375 o
4 20 15 28.688 29.270 1.098 36.498 o
4 20 16 53.304 49.391 2.932 6.956 o
4 20 17 67.041 68.786 3.295 5.192 o
4 20 18 59.558 54.156 3.657 4.709 o
4 20 19 13.614 13.904 1.098 51.884 o
4 20 20 0.922 1.461 0.736 139.456 o
4 20 21 13.789 14.267 1.098 51.632 o
4 20 22 29.878 30.005 1.461 24.916 o
4 20 23 4.594 6.217 0.736 125.564 o
4 20 24 15.214 15.365 0.736 88.544 o
4 20 25 14.726 15.738 0.736 89.213 o
4 20 26 15.184 15.738 0.736 88.200 o
4 20 27 15.651 15.738 0.736 87.174 o
4 20 28 1.826 1.461 0.736 137.551 o
4 20 29 28.250 30.730 1.461 25.282 o
4 20 30 19.599 22.680 1.098 44.553 o
4 20 31 6.277 6.589 0.736 120.911 o
4 20 32 0.881 1.098 0.736 139.911 o
4 20 33 45.574 45.733 3.295 6.012 o
4 20 34 9.296 9.149 0.736 110.071 o
4 20 35 17.176 20.121 1.098 47.145 o
4 20 36 4.858 5.118 0.736 126.264 o
4 20 37 3.530 4.393 0.736 130.351 o
4 20 38 1.404 1.834 0.736 138.055 o
4 20 39 5.935 5.854 0.736 122.688 o
4 21 0 20.212 21.219 0.736 72.518 o
4 21 1 28.634 27.809 0.736 54.252 o
4 21 2 19.250 19.395 0.736 76.031 o
4 21 3 57.450 54.156 1.461 15.372 o
4 21 4 123.497 124.403 3.295 3.327 o
4 21 5 29.837 30.368 1.098 35.489 o
4 21 6 98.652 101.713 2.932 4.592 o
4 21 7 31.542 31.103 1.098 34.294 o
4 21 8 145.777 144.897 4.393 2.140 o
4 21 9 6.851 8.050 0.363 312.607 o
4 21 10 3.562 3.657 0.363 430.594 o
4 21 11 13.420 13.542 0.736 94.689 o
4 21 12 32.407 32.202 1.098 33.500 o
4 21 13 77.523 78.297 2.559 6.579 o
4 21 14 61.366 54.156 2.932 6.583 o
4 21 15 21.643 20.856 1.461 28.679 o
4 21 16 24.099 25.249 1.834 19.036 o
4 21 17 16.543 15.738 1.098 49.150 o
4 21 18 65.069 61.471 3.295 5.334 o
4 21 19 40.738 42.811 2.559 9.384 o
4 21 20 6.464 6.589 1.098 59.110 o
4 21 21 21.442 18.297 1.098 44.794 o
4 21 22 23.948 23.778 1.461 27.567 o
4 21 23 2.766 2.932 1.098 62.163 o
4 21 24 40.931 41.350 2.196 11.919 o
4 21 25 12.035 13.169 1.098 53.254 o
4 21 26 8.553 9.874 1.098 56.748 o
4 21 27 19.986 19.023 1.461 29.434 o
4 21 28 27.033 30.005 1.834 18.263 o
4 21 29 13.229 11.708 1.098 52.930 o
4 21 30 7.286 9.511 1.098 57.688 o
4 21 31 2.459 2.196 0.736 135.358 o
4 21 32 1.137 0.736 0.736 139.759 o
4 21 33 13.886 14.267 1.098 51.563 o
4 21 34 17.781 19.758 1.098 46.846 o
4 21 35 5.969 6.952 0.736 121.227 o
4 21 36 3.376 4.020 0.736 131.155 o
4 21 37 0.632 0.363 0.736 141.149 o
4 21 38 8.080 6.952 1.461 34.170 o
4 22 0 40.286 39.516 1.461 20.778 o
4 22 1 13.560 14.267 0.736 93.523 o
4 22 2 39.193 37.683 1.098 28.625 o
4 22 3 31.846 32.927 1.461 23.937 o
4 22 4 34.926 34.398 1.461 22.875 o
4 22 5 33.479 35.496 1.098 32.025 o
4 22 6 17.359 18.660 1.098 47.533 o
4 22 7 17.166 17.924 1.098 47.930 o
4 22 8 47.109 49.391 3.295 5.932 o
4 22 9 66.483 58.176 5.854 2.039 o
4 22 10 36.266 37.683 2.196 12.475 o
4 22 11 14.869 15.002 0.736 89.715 o
4 22 12 12.661 13.169 1.098 52.815 o
4 22 13 8.604 8.786 0.736 112.268 o
4 22 14 11.086 10.610 1.098 54.798 o
4 22 15 50.603 47.929 2.559 8.714 o
4 22 16 47.305 40.615 2.196 11.406 o
4 22 17 20.312 20.856 1.461 29.071 o
4 22 18 3.837 4.393 0.736 129.617 o
4 22 19 8.941 8.786 0.736 111.419 o
4 22 20 37.279 33.663 1.834 16.480 o
4 22 21 12.091 15.365 1.098 52.444 o
4 22 22 29.966 26.710 1.461 25.367 o
4 22 23 1.283 1.461 1.098 63.193 o
4 22 24 9.785 11.345 1.098 55.434 o
4 22 25 12.617 15.002 1.098 52.201 o
4 22 26 5.862 5.854 1.098 59.689 o
4 22 27 0.972 1.098 0.736 139.726 o
4 22 28 26.659 25.249 1.834 18.666 o
4 22 29 29.242 30.730 1.834 17.884 o
4 22 30 2.175 3.657 0.736 134.353 o
4 22 31 10.690 12.443 0.736 102.523 o
4 22 32 1.654 1.834 0.736 137.520 o
4 22 33 8.004 8.050 0.736 114.711 o
4 22 34 2.127 1.461 0.736 136.900 o
4 22 35 3.278 3.295 0.736 132.235 o
4 22 36 2.034 2.196 0.736 136.300 o
4 22 37 0.463 -0.363 1.461 36.117 o
4 23 0 5.204 2.932 1.098 60.893 o
4 23 1 28.016 27.809 1.098 37.349 o
4 23 2 6.040 6.217 0.736 121.972 o
4 23 3 4.713 5.118 0.736 126.619 o
4 23 4 5.582 5.491 0.736 124.017 o
4 23 5 2.252 1.461 0.736 136.627 o
4 23 6 12.142 11.345 1.098 53.815 o
4 23 7 24.496 20.494 1.834 19.319 o
4 23 8 31.817 30.005 1.834 17.556 o
4 23 9 51.042 46.106 2.559 8.740 o
4 23 10 6.434 6.589 0.736 120.517 o
4 23 11 47.069 45.370 2.559 8.974 o
4 23 12 39.603 36.222 2.196 12.252 o
4 23 13 9.593 9.149 1.098 56.300 o
4 23 14 44.057 44.272 4.393 3.647 o
4 23 15 53.119 55.617 3.295 5.708 o
4 23 16 21.989 20.856 1.461 28.577 o
4 23 17 7.583 8.050 0.736 115.775 o
4 23 18 39.337 36.584 1.834 15.966 o
4 23 19 10.608 10.610 1.098 55.125 o
4 23 20 21.197 18.660 1.098 44.838 o
4 23 21 12.955 12.070 1.098 52.995 o
4 23 22 0.920 1.098 1.098 63.426 o
4 23 23 5.737 7.688 1.098 59.217 o
4 23 24 7.383 5.854 1.098 58.774 o
4 23 25 2.923 3.295 0.736 133.058 o
4 23 26 17.140 19.023 1.461 30.258 o
4 23 27 12.020 16.101 1.098 52.234 o
4 23 28 4.889 6.952 1.098 59.937 o
4 23 29 8.437 9.149 1.098 57.061 o
4 23 30 10.723 10.972 0.736 104.245 o
4 23 31 12.325 13.542 0.736 97.262 o
4 23 32 1.085 1.461 0.736 139.118 o
4 23 33 2.333 2.932 0.736 134.816 o
4 23 34 0.005 1.098 0.736 141.658 o
4 23 35 8.853 8.050 1.098 57.148 o
4 24 0 82.784 77.199 5.118 2.430 o
4 24 1 29.115 31.466 1.834 17.848 o
4 24 2 26.467 27.446 1.461 26.282 o
4 24 3 5.520 5.491 0.736 124.172 o
4 24 4 1.949 2.196 0.736 136.487 o
4 24 5 38.660 35.496 2.196 12.364 o
4 24 6 9.350 10.247 1.098 56.096 o
4 24 7 54.941 51.960 2.932 6.852 o
4 24 8 10.759 10.247 1.098 55.145 o
4 24 9 29.835 29.632 1.834 17.877 o
4 24 10 4.353 4.393 0.736 128.378 o
4 24 11 3.157 2.559 0.736 133.366 o
4 24 12 1.870 2.559 0.736 136.262 o
4 24 13 26.499 24.151 1.834 18.768 o
4 24 14 16.677 16.101 1.461 30.805 o
4 24 15 10.997 11.345 1.098 54.607 o
4 24 16 2.584 3.657 0.736 133.420 o
4 24 17 33.110 30.368 1.834 17.338 o
4 24 19 20.055 19.758 1.098 45.251 o
4 24 20 23.920 24.514 1.461 27.466 o
4 24 21 15.127 17.924 1.461 30.985 o
4 24 22 47.658 52.322 2.932 7.105 o
4 24 23 0.474 0.000 1.098 63.831 o
4 24 24 1.650 0.363 1.098 63.273 o
4 24 25 3.220 4.393 0.736 131.083 o
4 24 26 5.405 6.952 1.098 59.634 o
4 24 27 2.393 1.834 0.736 135.907 o
4 24 28 2.260 2.196 0.736 135.800 o
4 24 29 3.641 2.932 0.736 131.811 o
4 24 30 4.515 5.491 0.736 126.648 o
4 24 31 9.435 9.511 0.736 109.265 o
4 24 32 4.448 4.756 0.736 127.708 o
4 24 33 2.886 2.196 0.736 134.397 o
4 24 34 2.837 2.196 1.834 22.737 o
4 25 0 13.480 12.806 1.098 52.366 o
4 25 1 5.390 5.854 0.736 124.043 o
4 25 2 18.381 22.317 1.098 45.526 o
4 25 3 71.372 71.345 3.295 5.052 o
4 25 4 5.018 5.118 0.736 125.870 o
4 25 5 6.837 6.217 0.736 119.971 o
4 25 6 8.427 8.050 0.736 113.642 o
4 25 7 11.765 15.002 1.461 32.297 o
4 25 8 18.567 17.924 1.098 46.938 o
4 25 9 8.717 9.149 0.736 111.527 o
4 25 10 78.670 73.914 5.118 2.467 o
4 25 11 37.717 40.615 2.559 9.603 o
4 25 12 14.802 15.365 1.098 50.523 o
4 25 13 17.266 16.463 1.461 30.587 o
4 25 14 87.242 74.640 4.020 3.507 o
4 25 15 25.763 24.151 1.461 26.975 o
4 25 16 9.362 9.511 0.736 109.450 o
4 25 17 25.877 24.151 1.461 26.941 o
4 25 18 33.131 29.270 1.461 24.091 o
4 25 19 3.773 5.491 0.736 128.452 o
4 25 20 17.815 17.924 1.461 30.222 o
4 25 21 5.352 4.020 1.098 60.510 o
4 25 22 16.810 15.365 1.098 49.093 o
4 25 23 0.548 1.098 0.736 140.586 o
4 25 24 8.854 8.786 1.098 56.908 o
4 25 25 6.741 9.149 1.098 58.149 o
4 25 26 6.219 6.952 1.098 59.148 o
4 25 27 5.936 5.491 0.736 123.136 o
4 25 28 9.828 10.610 1.098 55.654 o
4 25 29 0.792 0.363 1.098 63.632 o
4 25 30 1.097 1.834 0.736 138.702 o
4 25 31 1.069 0.736 0.736 139.898 o
4 25 32 10.615 11.345 2.196 15.363 o
4 26 0 53.891 55.244 3.295 5.693 o
4 26 1 15.639 15.365 1.098 49.927 o
4 26 2 9.228 9.874 0.736 109.331 o
4 26 3 1.862 1.834 0.736 137.070 o
4 26 4 23.951 23.416 1.461 27.619 o
4 26 5 18.617 17.562 1.098 47.032 o
4 26 6 24.996 24.514 1.461 27.148 o
4 26 7 1.591 1.098 0.736 138.438 o
4 26 8 12.731 12.443 1.098 53.021 o
4 26 9 11.434 12.443 1.098 53.925 o
4 26 10 4.229 5.118 0.736 127.800 o
4 26 11 1.296 1.834 0.736 138.283 o
4 26 12 11.142 10.972 1.098 54.635 o
4 26 13 27.997 27.809 1.834 18.282 o
4 26 14 8.773 8.050 1.098 57.200 o
4 26 15 38.750 35.859 2.196 12.341 o
4 26 16 21.846 20.121 1.098 43.885 o
4 26 17 3.226 3.657 0.736 131.932 o
4 26 18 2.987 2.932 0.736 133.328 o
4 26 19 5.556 5.491 1.098 59.973 o
4 26 20 9.563 9.511 1.098 56.200 o
4 26 21 8.003 6.952 1.098 58.045 o
4 26 22 12.119 12.806 1.098 53.322 o
4 26 23 0.196 0.736 1.098 63.796 o
4 26 24 16.979 14.267 1.098 49.364 o
4 26 25 2.417 2.559 1.098 62.423 o
4 26 26 2.479 1.834 0.736 135.716 o
4 26 27 8.061 12.443 1.461 33.547 o
4 26 28 3.851 3.657 0.736 130.461 o
4 26 29 7.029 6.589 0.736 119.018 o
4 26 30 6.784 6.952 1.098 58.804 o
4 27 0 4.364 5.118 0.736 127.471 o
4 27 1 80.366 79.033 3.295 4.735 o
4 27 2 55.767 55.980 2.559 8.222 o
4 27 3 4.371 5.118 0.736 127.453 o
4 27 4 56.063 55.980 2.932 6.740 o
4 27 5 20.498 19.758 1.098 44.943 o
4 27 6 4.633 4.393 0.736 127.700 o
4 27 7 0.510 1.098 0.736 140.662 o
4 27 8 19.684 17.562 1.098 46.279 o
4 27 9 23.191 24.877 1.461 27.628 o
4 27 10 2.256 3.657 0.736 134.169 o
4 27 11 24.059 25.249 1.834 19.042 o
4 27 12 19.923 22.680 1.461 28.917 o
4 27 13 2.166 1.834 0.736 136.407 o
4 27 14 10.096 8.786 1.098 56.086 o
4 27 15 3.535 3.657 0.736 131.207 o
4 27 16 4.090 2.196 0.736 131.622 o
4 27 17 12.024 12.070 1.098 53.645 o
4 27 18 3.218 4.756 1.098 61.469 o
4 27 19 28.740 32.927 2.196 13.311 o
4 27 20 0.852 0.736 0.736 140.339 o
4 27 21 12.823 10.972 1.098 53.471 o
4 27 22 4.213 5.118 0.736 127.839 o
4 27 23 7.135 5.491 0.736 120.135 o
4 27 24 12.478 10.610 1.098 53.837 o
4 27 25 14.523 16.101 1.461 31.406 o
4 27 26 3.328 3.295 0.736 132.119 o
4 27 27 9.589 12.070 1.098 55.321 o
4 28 0 3.834 2.932 0.736 131.359 o
4 28 1 1.300 1.098 0.736 139.049 o
4 28 2 4.585 4.756 0.736 127.374 o
4 28 3 39.880 40.252 2.196 12.056 o
4 28 4 5.252 4.756 0.736 125.741 o
4 28 5 19.896 19.023 1.098 45.619 o
4 28 6 12.142 12.806 1.098 53.306 o
4 28 7 7.160 7.315 0.736 117.773 o
4 28 8 20.755 18.297 1.098 45.272 o
4 28 9 7.518 6.589 0.736 117.785 o
4 28 10 7.665 8.413 1.098 57.796 o
4 28 11 6.427 6.217 0.736 121.003 o
4 28 12 17.138 16.101 1.098 48.598 o
4 28 13 4.674 4.756 0.736 127.158 o
4 28 14 13.146 10.972 1.098 53.245 o
4 28 15 15.055 15.365 1.098 50.343 o
4 28 16 15.598 16.101 1.461 31.108 o
4 28 17 14.393 14.640 1.461 31.642 o
4 28 18 14.685 17.924 1.461 31.108 o
4 28 19 5.230 4.020 0.736 126.698 o
4 28 20 16.186 13.169 1.098 50.319 o
4 28 21 2.235 1.461 0.736 136.665 o
4 28 22 13.008 10.972 1.098 53.342 o
4 28 23 2.649 4.020 0.736 132.852 o
4 28 24 18.212 17.199 1.461 30.212 o
4 28 25 0.697 0.363 1.461 36.063 o
4 29 0 0.781 1.461 0.736 139.746 o
4 29 1 26.727 28.171 1.461 26.099 o
4 29 2 9.307 9.149 0.736 110.043 o
4 29 3 2.575 2.196 0.736 135.098 o
4 29 4 18.783 19.023 1.098 46.400 o
4 29 5 1.643 1.834 0.736 137.544 o
4 29 6 9.891 8.786 0.736 109.032 o
4 29 7 6.520 8.050 0.736 118.459 o
4 29 8 3.465 2.196 0.736 133.073 o
4 29 9 26.862 23.778 1.461 26.706 o
4 29 10 2.304 2.559 0.736 135.298 o
4 29 11 6.692 7.688 0.736 118.483 o
4 29 12 3.320 2.932 0.736 132.558 o
4 29 13 2.910 2.932 0.736 133.506 o
4 29 14 1.049 1.461 0.736 139.193 o
4 29 15 4.516 4.393 0.736 127.981 o
4 29 16 0.838 0.736 1.098 63.536 o
4 29 17 0.364 -0.363 1.098 63.874 o
4 29 18 0.423 1.461 1.098 63.558 o
4 29 19 7.495 7.315 1.098 58.251 o
4 29 20 9.766 12.443 1.461 33.134 o
4 29 21 13.246 10.972 1.098 53.175 o
4 29 22 4.865 4.020 0.736 127.589 o
4 30 0 1.688 1.834 1.098 62.931 o
4 30 1 2.087 2.196 0.736 136.183 o
4 30 2 19.890 21.592 1.461 29.087 o
4 30 3 5.359 6.589 0.736 123.206 o
4 30 4 5.745 7.315 0.736 121.336 o
4 30 5 2.828 3.657 0.736 132.857 o
4 30 6 27.080 23.053 1.834 18.764 o
4 30 7 6.038 5.118 0.736 123.346 o
4 30 8 0.363 1.098 0.736 140.954 o
4 30 9 1.363 1.098 0.736 138.916 o
4 30 10 2.266 3.657 0.736 134.147 o
4 30 11 8.122 8.050 0.736 114.414 o
4 30 12 14.452 14.640 1.098 51.029 o
4 30 13 5.249 5.491 0.736 124.841 o
4 30 14 6.851 9.149 1.461 34.199 o
4 30 15 3.772 6.589 1.098 60.675 o
4 30 16 3.632 1.834 1.098 62.006 o
4 30 17 3.809 3.295 1.098 61.542 o
4 30 18 8.290 8.050 1.098 57.512 o
4 31 0 1.636 2.196 1.098 62.873 o
4 31 1 4.117 4.393 0.736 128.946 o
4 31 2 0.801 1.461 0.736 139.705 o
4 31 3 8.684 9.874 0.736 110.696 o
4 31 4 11.493 11.345 0.736 101.903 o
4 31 5 5.289 6.217 0.736 123.843 o
4 31 6 0.766 1.461 0.736 139.776 o
4 31 7 31.644 29.270 1.834 17.637 o
4 31 8 1.880 1.834 0.736 137.032 o
4 31 9 3.755 3.657 0.736 130.689 o
4 31 10 1.520 2.196 0.736 137.419 o
4 31 11 20.287 17.562 1.461 29.559 o
4 31 12 2.606 4.020 1.098 61.972 o
4 31 13 18.726 23.053 2.196 14.477 o
4 31 14 0.950 1.834 1.098 63.257 o
4 32 0 1.108 1.834 1.098 63.188 o
4 32 1 6.653 8.050 1.098 58.546 o
4 32 2 7.362 8.786 1.098 57.870 o
4 32 3 4.261 6.217 0.736 126.381 o
4 32 4 5.208 5.491 0.736 124.942 o
4 32 5 7.847 8.786 1.098 57.560 o
4 32 6 13.048 13.169 1.098 52.543 o
4 32 7 2.255 2.196 1.098 62.586 o
4 32 8 3.850 3.657 1.098 61.426 o
5 0 1 6.014 6.589 0.736 121.570 o
5 0 2 3377.950 3480.710 90.378 0.005 o
5 0 3 1393.010 1358.910 31.103 0.033 o
5 0 4 179.311 192.091 4.756 1.581 o
5 0 5 93.987 100.252 2.932 4.746 o
5 0 6 1244.960 1308.420 30.730 0.037 o
5 0 7 654.212 691.527 19.758 0.108 o
5 0 8 0.451 0.363 0.363 566.859 o
5 0 9 705.431 701.411 16.826 0.119 o
5 0 10 397.440 400.282 9.874 0.357 o
5 0 11 1072.110 1088.150 27.073 0.049 o
5 0 12 1124.190 1196.090 32.927 0.038 o
5 0 13 463.052 459.557 14.267 0.213 o
5 0 14 650.989 632.625 21.592 0.100 o
5 0 15 27.076 26.348 1.098 38.386 o
5 0 16 96.349 98.428 3.295 4.135 o
5 0 17 427.325 430.650 14.640 0.220 o
5 0 18 112.344 114.519 3.657 3.246 o
5 0 19 27.879 28.171 1.098 37.322 o
5 0 20 506.279 510.046 17.562 0.155 o
5 0 21 136.145 132.091 4.756 2.079 o
5 0 22 18.581 17.924 0.736 78.777 o
5 0 23 0.322 1.098 0.363 559.378 o
5 0 24 978.110 962.650 30.730 0.047 o
5 0 25 242.848 248.071 6.952 0.821 o
5 0 26 76.344 80.131 2.559 6.591 o
5 0 27 60.598 62.569 1.834 11.492 o
5 0 28 0.074 0.000 0.363 584.483 o
5 0 29 30.470 30.368 1.098 35.120 o
5 0 30 21.033 19.023 0.736 73.027 o
5 0 31 5.212 5.491 0.736 124.934 o
5 0 32 7.921 8.050 0.736 114.921 o
5 0 33 0.909 1.461 0.363 535.730 o
5 0 34 55.941 52.685 2.932 6.803 o
5 0 35 14.654 12.806 1.098 51.536 o
5 0 36 0.576 0.736 0.736 140.891 o
5 0 37 6.215 5.854 0.736 121.988 o
5 0 38 90.921 91.839 5.854 1.872 o
5 0 39 4.169 3.295 1.098 61.353 o
5 0 40 17.095 15.365 1.461 30.791 o
5 0 41 0.196 -0.736 0.736 142.347 o
5 0 42 0.075 0.736 0.736 141.874 o
5 0 43 3.619 5.118 1.098 61.160 o
5 0 44 0.888 1.098 1.461 35.990 o
5 0 45 8.249 6.217 1.461 34.214 o
5 0 46 2.129 2.932 1.098 62.472 o
5 0 47 2.789 2.932 1.098 62.152 o
5 0 48 18.969 10.972 1.461 30.882 o
5 0 49 7.066 5.118 1.098 59.190 o
5 1 0 661.493 682.751 16.826 0.126 o
5 1 1 324.014 362.227 6.589 0.600 o
5 1 2 546.229 575.174 10.972 0.221 o
5 1 3 1007.170 1073.150 19.023 0.068 o
5 1 4 774.830 818.499 14.640 0.115 o
5 1 5 1965.940 1976.900 35.496 0.019 o
5 1 6 488.186 514.811 8.786 0.297 o
5 1 7 664.096 666.650 11.345 0.170 o
5 1 8 1155.260 1233.050 23.778 0.049 o
5 1 9 11.663 11.708 0.363 217.706 o
5 1 10 27.565 29.632 0.736 54.458 o
5 1 11 1226.910 1293.420 29.632 0.038 o
5 1 12 386.930 396.625 9.511 0.378 o
5 1 13 182.604 186.237 4.393 1.694 o
5 1 14 933.486 945.824 22.317 0.068 o
5 1 15 375.978 395.527 9.511 0.386 o
5 1 16 39.858 42.811 1.098 27.152 o
5 1 17 102.843 101.350 2.559 5.085 o
5 1 18 801.132 767.275 17.562 0.101 o
5 1 19 274.543 279.537 5.854 0.838 o
5 1 20 57.580 58.176 1.461 14.977 o
5 1 21 362.928 355.275 7.688 0.494 o
5 1 22 53.088 56.343 1.098 19.809 o
5 1 23 115.962 112.695 2.559 4.469 o
5 1 24 35.706 36.584 0.736 41.538 o
5 1 25 133.345 132.816 2.932 3.389 o
5 1 26 116.140 115.254 2.559 4.425 o
5 1 27 38.032 39.154 0.736 38.348 o
5 1 28 158.988 158.066 3.295 2.517 o
5 1 29 18.750 19.395 0.736 76.999 o
5 1 30 46.080 47.204 1.098 23.711 o
5 1 31 50.225 51.960 1.461 17.024 o
5 1 32 37.594 38.781 1.098 29.122 o
5 1 33 29.419 30.005 0.736 51.854 o
5 1 34 64.596 61.834 2.932 6.331 o
5 1 35 37.357 40.252 1.461 21.439 o
5 1 36 21.843 21.592 1.098 43.384 o
5 1 37 46.525 46.831 1.834 14.229 o
5 1 38 9.000 9.511 0.736 110.359 o
5 1 39 2.827 2.196 0.736 134.532 o
5 1 40 5.138 4.393 0.736 126.468 o
5 1 41 5.483 5.854 0.736 123.814 o
5 1 42 13.935 13.904 1.098 51.657 o
5 1 43 9.388 10.247 1.098 56.071 o
5 1 44 9.574 10.247 1.098 55.946 o
5 1 45 3.245 2.196 0.736 133.579 o
5 1 46 0.524 1.098 0.736 140.634 o
5 1 47 1.813 2.196 0.736 136.783 o
5 1 48 0.803 1.461 0.736 139.700 o
5 1 49 3.284 2.196 0.736 133.490 o
5 2 0 1812.590 1933.360 52.322 0.015 o
5 2 1 1046.560 1091.080 20.494 0.062 o
5 2 2 1865.610 1928.970 34.761 0.020 o
5 2 3 490.068 512.978 9.511 0.282 o
5 2 4 1475.370 1596.370 28.907 0.031 o
5 2 5 1539.210 1629.310 28.907 0.029 o
5 2 6 233.543 237.098 4.756 1.192 o
5 2 7 64.246 65.129 1.461 13.260 o
5 2 8 992.115 1095.100 20.121 0.066 o
5 2 9 1429.240 1469.050 29.270 0.033 o
5 2 10 579.399 601.522 12.443 0.189 o
5 2 11 492.995 513.340 10.610 0.259 o
5 2 12 488.124 503.093 11.708 0.243 o
5 2 13 475.844 472.726 10.247 0.284 o
5 2 14 136.841 141.602 2.932 3.235 o
5 2 15 147.055 147.456 3.295 2.755 o
5 2 16 835.265 807.880 20.494 0.084 o
5 2 17 121.825 123.305 2.932 3.735 o
5 2 18 248.204 242.590 5.854 0.958 o
5 2 19 91.270 92.202 1.834 7.439 o
5 2 20 36.729 37.320 0.736 40.269 o
5 2 21 203.333 195.023 4.020 1.634 o
5 2 22 96.096 97.693 1.834 6.946 o
5 2 23 243.425 253.199 5.491 1.008 o
5 2 24 88.646 84.151 1.834 7.910 o
5 2 25 30.157 28.907 0.736 51.621 o
5 2 26 134.324 130.993 2.932 3.387 o
5 2 27 174.102 178.549 4.393 1.780 o
5 2 28 56.754 57.814 1.461 15.162 o
5 2 29 256.085 267.103 6.952 0.775 o
5 2 30 157.562 162.459 4.020 2.139 o
5 2 31 76.001 77.934 2.196 7.821 o
5 2 32 17.986 17.924 0.736 79.970 o
5 2 33 55.439 54.519 1.461 15.719 o
5 2 34 80.403 87.446 2.932 5.358 o
5 2 35 65.183 65.129 2.559 7.494 o
5 2 36 58.090 58.176 2.559 8.041 o
5 2 37 10.983 11.345 0.736 103.149 o
5 2 38 68.786 66.590 2.932 6.100 o
5 2 39 12.938 14.267 0.736 94.968 o
5 2 40 83.133 81.592 4.393 3.077 o
5 2 41 4.144 5.118 0.736 128.005 o
5 2 42 45.061 45.370 2.559 9.083 o
5 2 43 0.442 0.363 0.736 141.524 o
5 2 44 3.817 2.559 0.736 131.836 o
5 2 45 3.696 4.393 0.736 129.955 o
5 2 46 4.583 4.756 0.736 127.380 o
5 2 47 1.898 1.834 0.736 136.993 o
5 2 48 12.295 10.972 1.098 53.839 o
5 2 49 2.293 2.196 0.736 135.727 o
5 3 0 1205.820 1181.820 30.368 0.039 o
5 3 1 1366.760 1480.020 30.730 0.032 o
5 3 2 110.223 116.715 2.932 4.088 o
5 3 3 310.692 331.859 6.952 0.621 o
5 3 4 136.392 141.229 2.932 3.247 o
5 3 5 913.802 892.403 16.101 0.090 o
5 3 6 31.164 31.103 0.736 49.108 o
5 3 7 0.766 1.098 3.657 5.768 o
5 3 8 417.770 426.257 8.413 0.381 o
5 3 9 529.028 557.612 12.070 0.214 o
5 3 10 78.413 76.836 1.834 9.018 o
5 3 11 394.966 399.547 8.786 0.397 o
5 3 12 1672.280 1670.650 39.879 0.021 o
5 3 13 186.911 181.118 5.118 1.462 o
5 3 14 371.793 385.643 10.247 0.366 o
5 3 15 287.999 289.421 6.589 0.726 o
5 3 16 64.228 69.521 1.461 12.923 o
5 3 17 180.496 169.773 4.020 1.903 o
5 3 18 8.728 8.413 0.363 278.401 o
5 3 19 359.548 360.403 8.050 0.477 o
5 3 20 81.113 80.494 1.834 8.637 o
5 3 21 406.258 400.645 7.315 0.440 o
5 3 22 146.726 149.280 2.932 2.987 o
5 3 23 98.028 96.232 2.196 6.080 o
5 3 24 148.531 143.426 3.657 2.535 o
5 3 25 26.620 26.710 0.736 57.737 o
5 3 26 58.517 60.373 1.461 14.612 o
5 3 27 169.863 171.234 4.020 1.987 o
5 3 28 97.675 98.428 2.196 6.045 o
5 3 29 38.170 41.713 1.098 28.163 o
5 3 30 4.613 5.491 0.363 383.423 o
5 3 31 51.743 53.421 1.461 16.559 o
5 3 32 47.551 51.587 1.461 17.635 o
5 3 33 3.196 3.657 0.363 439.979 o
5 3 34 81.438 76.836 2.932 5.497 o
5 3 35 60.184 59.637 2.196 9.582 o
5 3 36 18.502 17.924 1.098 46.985 o
5 3 37 56.824 60.010 2.932 6.640 o
5 3 38 40.189 38.418 1.834 15.710 o
5 3 39 8.204 9.511 0.736 112.362 o
5 3 40 16.095 15.365 1.098 49.602 o
5 3 41 17.982 17.924 1.098 47.352 o
5 3 42 7.503 7.688 0.736 116.436 o
5 3 43 3.254 2.932 0.736 132.711 o
5 3 44 13.636 12.070 1.098 52.515 o
5 3 45 0.634 0.736 0.736 140.775 o
5 3 46 11.915 9.511 0.736 103.113 o
5 3 47 34.321 30.005 2.196 12.967 o
5 3 48 4.601 4.393 0.736 127.777 o
5 3 49 1.685 0.363 0.736 139.012 o
5 4 0 91.215 99.154 3.295 4.242 o
5 4 1 81.070 83.788 1.834 8.507 o
5 4 2 2762.540 2786.610 65.864 0.008 o
5 4 3 702.402 715.678 13.169 0.143 o
5 4 4 260.042 263.436 5.491 0.941 o
5 4 5 501.558 506.761 9.149 0.285 o
5 4 6 45.485 47.204 1.098 23.937 o
5 4 7 273.188 281.008 5.118 0.920 o
5 4 8 910.922 908.142 22.317 0.070 o
5 4 9 561.950 532.373 14.640 0.176 o
5 4 10 7.946 8.050 0.363 293.795 o
5 4 11 27.124 26.348 0.736 57.285 o
5 4 12 622.496 652.746 16.463 0.136 o
5 4 13 542.898 539.688 12.443 0.208 o
5 4 14 262.628 275.154 6.952 0.754 o
5 4 15 536.824 560.544 13.169 0.197 o
5 4 16 393.147 372.111 9.511 0.382 o
5 4 17 23.255 23.053 0.736 65.653 o
5 4 18 125.308 122.942 2.559 4.055 o
5 4 19 97.083 98.791 2.196 6.064 o
5 4 20 50.146 47.929 1.098 22.114 o
5 4 21 55.921 55.244 1.098 19.138 o
5 4 22 266.662 264.907 5.118 0.965 o
5 4 23 193.388 195.748 4.020 1.702 o
5 4 24 58.946 58.539 1.098 17.854 o
5 4 25 270.511 271.124 6.589 0.779 o
5 4 26 268.030 260.877 8.050 0.652 o
5 4 27 137.849 141.602 3.295 2.939 o
5 4 28 26.800 27.446 0.736 56.971 o
5 4 29 55.533 57.441 1.461 15.424 o
5 4 30 68.792 66.227 1.834 10.418 o
5 4 31 7.038 7.688 0.363 312.519 o
5 4 32 14.948 15.365 0.736 89.134 o
5 4 33 2.518 2.559 0.363 472.909 o
5 4 34 149.212 138.670 6.217 1.392 o
5 4 35 18.042 17.562 1.098 47.438 o
5 4 36 7.389 7.688 0.736 116.723 o
5 4 37 54.767 52.685 2.196 10.285 o
5 4 38 0.332 0.736 0.736 141.373 o
5 4 39 23.900 22.317 1.098 41.750 o
5 4 40 43.990 44.635 2.932 7.370 o
5 4 41 3.717 2.559 0.736 132.069 o
5 4 42 4.406 4.393 0.736 128.250 o
5 4 43 5.595 5.491 0.736 123.985 o
5 4 44 4.582 4.756 0.736 127.382 o
5 4 45 16.740 16.101 1.098 48.881 o
5 4 46 4.540 4.756 0.736 127.483 o
5 4 47 1.555 1.461 0.736 138.131 o
5 4 48 3.710 2.932 0.736 131.650 o
5 4 49 5.933 6.217 1.098 59.540 o
5 5 0 92.908 88.544 2.559 5.699 o
5 5 1 282.021 289.784 5.854 0.808 o
5 5 2 1133.760 1192.430 22.680 0.052 o
5 5 3 604.679 640.675 12.806 0.174 o
5 5 4 2105.320 2215.830 44.635 0.015 o
5 5 5 556.377 562.005 11.345 0.215 o
5 5 6 244.011 245.874 5.118 1.074 o
5 5 7 1527.260 1664.060 38.055 0.024 o
5 5 8 16.487 16.463 0.363 153.402 o
5 5 9 246.574 244.051 5.491 1.013 o
5 5 10 1306.620 1273.290 28.907 0.038 o
5 5 11 1182.230 1211.460 30.730 0.039 o
5 5 12 61.422 56.715 1.461 14.424 o
5 5 13 244.485 238.197 6.217 0.924 o
5 5 14 891.553 886.187 20.121 0.078 o
5 5 15 492.983 485.905 11.708 0.245 o
5 5 16 731.732 725.562 17.562 0.110 o
5 5 17 136.626 135.375 2.932 3.299 o
5 5 18 72.143 73.914 1.461 11.490 o
5 5 19 430.348 424.796 8.413 0.372 o
5 5 20 251.640 240.756 5.491 1.002 o
5 5 21 52.554 54.882 1.098 20.194 o
5 5 22 62.657 63.295 1.461 13.662 o
5 5 23 170.261 167.577 3.295 2.318 o
5 5 24 111.440 109.763 2.196 5.196 o
5 5 25 116.586 118.549 2.559 4.363 o
5 5 26 207.969 211.849 4.756 1.370 o
5 5 27 12.624 12.806 0.363 201.554 o
5 5 28 370.512 379.063 9.149 0.411 o
5 5 29 6.679 7.315 0.363 322.412 o
5 5 30 25.074 26.710 0.736 59.971 o
5 5 31 250.124 223.557 7.315 0.788 o
5 5 32 28.930 30.730 1.098 35.917 o
5 5 33 64.902 67.325 2.559 7.453 o
5 5 34 114.365 97.693 4.393 2.664 o
5 5 35 16.870 16.101 1.098 48.788 o
5 5 36 17.206 16.826 1.098 48.292 o
5 5 37 18.965 19.758 1.098 46.013 o
5 5 38 20.013 19.395 1.098 45.407 o
5 5 39 15.162 17.199 0.736 86.649 o
5 5 40 1.602 1.461 0.363 514.912 o
5 5 41 10.910 11.345 0.736 103.328 o
5 5 42 11.566 12.070 1.098 53.964 o
5 5 43 25.606 26.348 1.461 26.697 o
5 5 44 5.603 4.393 0.736 125.325 o
5 5 45 1.130 0.736 0.736 139.773 o
5 5 46 9.774 8.413 0.736 109.794 o
5 5 47 0.585 0.736 0.736 140.874 o
5 5 48 4.385 3.657 0.736 129.185 o
5 5 49 15.349 17.562 2.196 14.897 o
5 6 0 591.108 596.031 17.924 0.133 o
5 6 1 1147.930 1141.210 24.877 0.049 o
5 6 2 225.651 246.610 5.491 1.078 o
5 6 3 168.732 184.413 4.020 1.940 o
5 6 4 1188.240 1225.730 26.348 0.044 o
5 6 5 326.582 325.642 6.589 0.625 o
5 6 6 171.641 176.726 5.854 1.337 o
5 6 7 315.613 333.330 7.315 0.588 o
5 6 8 277.198 281.733 6.217 0.792 o
5 6 9 392.218 393.330 8.786 0.401 o
5 6 10 18.724 19.023 0.736 77.413 o
5 6 11 233.683 247.345 5.854 0.994 o
5 6 12 339.712 336.615 8.413 0.492 o
5 6 13 143.443 141.965 3.657 2.607 o
5 6 14 85.453 83.426 2.196 7.081 o
5 6 15 162.550 166.479 3.657 2.241 o
5 6 16 691.185 665.915 13.169 0.150 o
5 6 17 101.170 105.008 2.196 5.730 o
5 6 18 277.648 264.907 5.118 0.931 o
5 6 19 235.681 227.214 4.393 1.270 o
5 6 20 28.596 28.544 0.736 53.822 o
5 6 21 2.823 3.295 0.363 454.578 o
5 6 22 470.743 456.262 9.149 0.315 o
5 6 23 15.039 13.904 0.363 174.243 o
5 6 24 100.526 98.791 2.196 5.902 o
5 6 25 112.781 113.794 2.196 5.065 o
5 6 26 20.741 20.856 0.736 71.885 o
5 6 27 38.028 37.683 1.098 29.177 o
5 6 28 0.327 0.363 0.363 570.739 o
5 6 29 2.052 1.834 0.363 496.329 o
5 6 30 38.559 39.154 1.098 28.577 o
5 6 31 34.166 36.222 1.098 31.474 o
5 6 32 7.348 8.050 0.363 303.898 o
5 6 33 22.887 22.680 1.098 42.307 o
5 6 34 2.913 3.295 0.736 133.080 o
5 6 35 11.058 12.070 0.736 102.078 o
5 6 36 17.198 15.738 1.098 48.684 o
5 6 37 11.112 12.070 0.736 101.949 o
5 6 38 2.828 2.559 0.736 134.119 o
5 6 39 27.208 28.171 1.098 37.735 o
5 6 40 19.131 18.660 1.098 46.282 o
5 6 41 8.663 9.874 0.736 110.750 o
5 6 42 5.226 5.491 0.736 124.899 o
5 6 43 7.804 8.413 0.736 114.759 o
5 6 44 2.178 2.196 0.736 135.982 o
5 6 45 0.433 0.363 0.736 141.540 o
5 6 46 4.906 5.491 1.098 60.346 o
5 6 47 2.494 2.559 0.736 134.872 o
5 6 48 6.595 9.149 1.098 58.240 o
5 6 49 4.054 3.657 1.098 61.318 o
5 7 0 57.945 54.156 1.834 12.292 o
5 7 1 846.754 893.139 18.660 0.087 o
5 7 2 251.421 256.121 5.854 0.930 o
5 7 3 364.546 373.209 8.413 0.449 o
5 7 4 140.198 143.426 3.295 2.889 o
5 7 5 864.390 920.575 22.680 0.071 o
5 7 6 308.919 309.179 6.952 0.642 o
5 7 7 754.614 787.033 17.924 0.103 o
5 7 8 54.278 55.244 1.461 15.873 o
5 7 9 313.900 321.985 7.315 0.598 o
5 7 10 2.826 2.559 0.363 464.431 o
5 7 11 424.311 414.922 10.972 0.306 o
5 7 12 98.006 98.055 2.559 5.320 o
5 7 13 151.087 150.378 4.020 2.261 o
5 7 14 134.402 134.277 3.657 2.777 o
5 7 15 152.957 147.083 3.295 2.673 o
5 7 16 436.763 434.308 9.149 0.343 o
5 7 17 9.210 9.149 0.363 265.637 o
5 7 18 7.839 9.149 0.363 286.609 o
5 7 19 16.846 17.199 0.363 148.434 o
5 7 20 263.851 267.103 5.118 0.971 o
5 7 21 83.322 80.131 1.834 8.473 o
5 7 22 13.632 13.542 0.363 188.208 o
5 7 23 178.070 172.695 3.657 2.052 o
5 7 24 107.872 107.567 2.196 5.386 o
5 7 25 37.136 36.957 0.736 40.068 o
5 7 26 4.858 4.756 0.363 386.182 o
5 7 27 348.228 322.348 7.688 0.530 o
5 7 28 0.184 0.363 0.363 575.251 o
5 7 29 109.833 110.862 2.932 4.171 o
5 7 30 75.070 75.738 2.196 7.952 o
5 7 31 101.702 107.567 2.932 4.428 o
5 7 32 65.450 65.864 2.559 7.462 o
5 7 33 66.123 62.569 4.020 3.882 o
5 7 34 18.157 20.494 1.098 46.323 o
5 7 35 58.295 58.176 2.559 8.030 o
5 7 36 12.793 12.443 0.736 97.454 o
5 7 37 4.538 4.756 0.736 127.488 o
5 7 38 36.038 34.761 2.559 9.844 o
5 7 39 1.707 1.461 0.736 137.806 o
5 7 40 48.273 50.861 2.196 10.893 o
5 7 41 60.412 58.912 2.196 9.593 o
5 7 42 13.662 13.542 0.736 94.127 o
5 7 43 46.691 47.567 3.295 5.964 o
5 7 44 22.856 20.494 1.834 19.550 o
5 7 45 0.085 0.000 1.098 63.981 o
5 7 46 12.556 15.738 1.461 31.990 o
5 7 47 3.182 4.393 1.098 61.583 o
5 7 48 2.286 2.932 0.736 134.921 o
5 8 0 1030.380 1072.060 30.730 0.044 o
5 8 1 353.937 363.698 7.315 0.518 o
5 8 2 363.796 377.229 8.413 0.448 o
5 8 3 369.211 384.554 8.786 0.424 o
5 8 4 741.472 741.663 18.297 0.105 o
5 8 5 534.913 553.955 14.640 0.179 o
5 8 6 64.607 61.834 1.461 13.464 o
5 8 7 160.161 152.937 5.854 1.433 o
5 8 8 320.158 319.789 7.315 0.591 o
5 8 9 1641.230 1638.090 40.977 0.021 o
5 8 10 213.065 215.506 5.118 1.257 o
5 8 11 7.342 8.050 0.363 303.998 o
5 8 12 99.395 102.448 2.196 5.869 o
5 8 13 861.925 799.466 19.758 0.085 o
5 8 14 24.789 23.778 0.736 62.624 o
5 8 15 344.227 324.907 6.952 0.576 o
5 8 16 78.186 77.934 1.461 10.491 o
5 8 17 213.556 212.947 4.756 1.339 o
5 8 18 31.685 31.829 0.736 48.100 o
5 8 19 114.044 114.519 2.559 4.500 o
5 8 20 18.541 19.023 0.363 132.351 o
5 8 21 415.505 400.282 8.413 0.393 o
5 8 22 145.504 144.897 2.932 3.046 o
5 8 23 87.773 88.544 1.834 7.814 o
5 8 24 53.152 55.244 1.098 19.955 o
5 8 25 29.980 30.368 0.736 50.945 o
5 8 26 100.890 99.526 2.196 5.868 o
5 8 27 50.230 47.567 1.098 22.147 o
5 8 28 115.323 115.990 2.559 4.439 o
5 8 29 70.472 74.640 1.834 9.838 o
5 8 30 100.953 102.086 2.559 5.139 o
5 8 31 68.683 71.345 2.196 8.529 o
5 8 32 25.589 24.151 1.098 40.035 o
5 8 33 93.993 92.202 3.657 3.738 o
5 8 34 10.048 10.247 0.736 106.816 o
5 8 35 18.484 19.395 1.098 46.479 o
5 8 36 24.545 25.612 1.461 27.119 o
5 8 37 21.939 20.494 1.098 43.694 o
5 8 38 46.947 49.391 2.559 8.872 o
5 8 39 3.145 2.559 0.736 133.392 o
5 8 40 3.469 3.295 0.736 131.790 o
5 8 41 8.679 9.511 0.736 111.165 o
5 8 42 21.962 25.612 1.461 27.883 o
5 8 43 7.970 9.874 0.736 112.496 o
5 8 44 0.735 0.736 0.736 140.573 o
5 8 45 23.511 28.544 2.196 13.910 o
5 8 46 1.550 1.834 1.098 62.993 o
5 8 47 0.558 0.736 0.736 140.926 o
5 8 48 2.143 1.834 0.736 136.458 o
5 9 0 2733.310 2799.050 102.448 0.005 o
5 9 1 951.132 944.726 22.680 0.066 o
5 9 2 175.957 185.139 4.020 1.877 o
5 9 3 1364.090 1351.960 31.466 0.033 o
5 9 4 528.395 553.592 13.904 0.190 o
5 9 5 1.535 1.834 0.363 511.385 o
5 9 6 353.285 349.058 8.413 0.472 o
5 9 7 1048.080 1038.400 25.612 0.053 o
5 9 8 669.270 693.361 17.199 0.122 o
5 9 9 2322.650 2327.050 64.766 0.010 o
5 9 10 29.773 28.544 0.736 52.323 o
5 9 11 168.344 163.919 4.020 2.033 o
5 9 12 328.375 308.443 8.050 0.541 o
5 9 13 320.922 312.836 7.315 0.595 o
5 9 14 161.026 157.703 3.657 2.305 o
5 9 15 57.360 55.980 1.098 18.628 o
5 9 16 37.127 35.859 0.736 40.568 o
5 9 17 39.746 39.879 0.736 36.660 o
5 9 18 197.057 189.532 4.393 1.588 o
5 9 19 247.523 236.000 5.854 0.970 o
5 9 20 6.622 6.589 0.363 330.298 o
5 9 21 72.823 73.542 1.461 11.425 o
5 9 22 25.103 25.612 0.736 60.745 o
5 9 23 8.682 9.149 0.363 273.471 o
5 9 24 57.887 58.539 1.098 18.135 o
5 9 25 30.478 31.466 0.736 49.697 o
5 9 26 71.322 67.688 1.461 12.023 o
5 9 27 78.546 80.131 2.196 7.592 o
5 9 28 251.722 240.020 6.217 0.903 o
5 9 29 34.897 37.320 1.098 30.815 o
5 9 30 59.879 61.471 1.834 11.636 o
5 9 31 53.175 54.519 1.834 12.856 o
5 9 32 0.471 0.736 0.363 560.391 o
5 9 33 34.319 35.123 1.461 22.942 o
5 9 34 37.416 39.516 2.196 12.299 o
5 9 35 54.476 55.617 2.559 8.300 o
5 9 36 11.413 10.972 0.736 102.553 o
5 9 37 35.828 35.496 1.834 16.558 o
5 9 38 3.880 4.393 0.736 129.515 o
5 9 39 7.359 8.050 1.098 58.105 o
5 9 40 5.100 4.393 0.736 126.561 o
5 9 41 1.753 1.834 0.736 137.307 o
5 9 42 6.087 4.020 0.736 124.589 o
5 9 43 3.337 4.393 0.736 130.807 o
5 9 44 1.603 1.461 0.363 514.899 o
5 9 45 9.105 9.874 0.736 109.638 o
5 9 46 2.255 2.196 0.736 135.811 o
5 9 47 7.881 8.050 0.736 115.021 o
5 9 48 0.150 1.098 0.736 141.375 o
5 10 0 248.302 250.267 8.050 0.689 o
5 10 1 126.165 136.846 3.295 3.170 o
5 10 2 115.901 118.912 2.932 3.923 o
5 10 3 663.861 661.159 15.365 0.138 o
5 10 4 31.192 32.202 0.736 48.447 o
5 10 5 53.311 57.078 1.098 19.632 o
5 10 6 231.058 236.000 5.854 1.020 o
5 10 7 90.242 86.348 2.196 6.732 o
5 10 8 138.190 136.474 3.657 2.711 o
5 10 9 298.481 300.030 7.688 0.610 o
5 10 10 284.938 288.685 7.315 0.668 o
5 10 11 11.153 10.972 0.363 227.888 o
5 10 12 548.687 532.000 11.345 0.223 o
5 10 13 31.586 34.025 0.736 46.991 o
5 10 14 187.852 178.922 3.657 1.933 o
5 10 15 12.523 13.904 0.363 197.063 o
5 10 16 24.406 24.877 0.736 62.367 o
5 10 17 54.874 53.783 1.098 19.657 o
5 10 18 64.682 62.932 1.461 13.365 o
5 10 19 53.910 53.783 1.098 19.947 o
5 10 20 50.347 49.391 1.098 21.795 o
5 10 21 162.306 156.605 3.657 2.297 o
5 10 22 10.811 11.345 0.363 229.760 o
5 10 23 13.071 14.267 0.363 190.051 o
5 10 24 6.073 6.589 0.363 340.954 o
5 10 25 8.460 8.413 0.363 282.582 o
5 10 26 50.849 51.224 1.098 21.320 o
5 10 27 73.810 75.375 1.834 9.492 o
5 10 28 34.682 35.496 0.736 43.033 o
5 10 29 170.007 167.940 4.020 2.000 o
5 10 30 34.272 37.320 1.098 31.135 o
5 10 31 125.359 129.521 5.118 1.974 o
5 10 32 79.879 79.768 3.295 4.738 o
5 10 33 10.488 9.874 0.736 106.187 o
5 10 34 21.912 22.317 1.098 43.090 o
5 10 35 40.095 37.683 2.196 12.148 o
5 10 36 18.426 20.856 1.461 29.622 o
5 10 37 15.366 17.199 1.098 49.468 o
5 10 38 1.925 2.559 0.736 136.141 o
5 10 39 1.558 0.000 0.736 139.649 o
5 10 40 15.826 17.199 1.461 30.890 o
5 10 41 5.680 6.589 0.736 122.407 o
5 10 42 6.753 7.688 0.736 118.331 o
5 10 43 5.222 5.854 0.363 366.033 o
5 10 44 10.015 10.972 0.736 105.997 o
5 10 45 1.161 1.098 0.363 533.582 o
5 10 46 1.229 1.098 0.736 139.196 o
5 10 47 3.522 2.932 0.736 132.088 o
5 11 0 90.881 87.809 2.932 5.024 o
5 11 1 281.214 284.665 5.854 0.816 o
5 11 2 18.323 18.297 0.363 135.717 o
5 11 3 66.933 67.325 1.461 12.681 o
5 11 4 311.261 315.758 6.589 0.659 o
5 11 5 532.332 510.046 11.708 0.226 o
5 11 6 122.119 126.600 2.932 3.691 o
5 11 7 36.395 37.683 0.736 40.405 o
5 11 8 57.004 55.244 1.098 18.830 o
5 11 9 296.853 312.474 7.688 0.603 o
5 11 10 38.370 37.320 0.736 38.837 o
5 11 11 235.810 232.343 5.854 1.011 o
5 11 12 3.343 4.393 0.363 426.813 o
5 11 13 38.290 39.154 0.736 38.132 o
5 11 14 14.946 13.542 0.363 176.551 o
5 11 15 25.702 25.612 0.736 59.854 o
5 11 16 139.707 136.111 2.559 3.536 o
5 11 17 132.320 128.061 2.559 3.807 o
5 11 18 312.268 305.884 6.589 0.666 o
5 11 19 36.907 36.222 0.736 40.603 o
5 11 20 1.078 1.098 0.363 536.096 o
5 11 21 132.316 129.521 2.932 3.443 o
5 11 22 46.602 43.536 1.098 24.212 o
5 11 23 69.307 67.688 1.834 10.292 o
5 11 24 114.032 107.204 2.932 4.111 o
5 11 25 62.382 60.010 1.461 13.979 o
5 11 26 276.554 253.925 7.315 0.712 o
5 11 27 24.608 25.975 0.736 61.217 o
5 11 28 225.887 231.970 5.854 1.042 o
5 11 29 31.359 33.663 1.098 33.677 o
5 11 30 29.963 30.730 1.098 35.309 o
5 11 31 51.774 52.322 2.196 10.543 o
5 11 32 12.506 12.443 0.736 98.137 o
5 11 33 2.210 2.559 0.736 135.509 o
5 11 34 2.199 3.295 0.736 134.708 o
5 11 35 14.336 15.002 1.098 50.983 o
5 11 36 17.414 18.297 1.098 47.623 o
5 11 37 29.273 29.270 1.461 25.197 o
5 11 38 16.273 16.463 1.098 49.084 o
5 11 39 26.655 25.975 1.461 26.443 o
5 11 40 4.951 4.756 0.736 126.481 o
5 11 41 2.206 2.932 0.736 135.101 o
5 11 42 8.107 8.050 0.736 114.450 o
5 11 43 3.542 3.295 0.363 435.722 o
5 11 44 7.917 8.786 0.736 114.002 o
5 11 45 0.285 0.363 0.363 572.074 o
5 11 46 0.626 0.363 0.363 561.379 o
5 11 47 3.847 5.118 0.736 128.724 o
5 12 0 2.476 2.932 0.363 468.920 o
5 12 1 137.824 143.426 2.932 3.199 o
5 12 2 444.870 436.504 10.610 0.299 o
5 12 3 477.886 479.678 10.610 0.273 o
5 12 4 135.989 135.748 3.295 3.016 o
5 12 5 108.311 104.282 2.196 5.436 o
5 12 6 13.325 13.542 0.363 191.078 o
5 12 7 147.806 146.358 3.295 2.752 o
5 12 8 20.148 20.856 0.363 119.023 o
5 12 9 113.543 112.333 2.196 5.064 o
5 12 10 70.218 71.718 1.834 10.003 o
5 12 11 76.553 75.375 1.834 9.245 o
5 12 12 174.628 178.186 4.393 1.778 o
5 12 13 67.068 64.393 1.461 12.881 o
5 12 14 53.364 53.783 1.098 20.113 o
5 12 15 144.638 140.504 2.932 3.101 o
5 12 16 94.604 89.642 2.196 6.415 o
5 12 17 100.663 97.330 2.196 5.929 o
5 12 18 45.788 45.370 1.098 24.172 o
5 12 19 29.847 27.446 0.736 52.921 o
5 12 20 160.981 158.428 3.295 2.489 o
5 12 21 95.760 93.300 2.196 6.263 o
5 12 22 4.392 4.756 0.363 396.925 o
5 12 23 91.317 89.642 2.196 6.586 o
5 12 24 14.221 13.542 0.363 182.860 o
5 12 25 97.249 96.594 2.196 6.109 o
5 12 26 91.933 90.378 2.196 6.534 o
5 12 27 29.221 30.368 1.098 35.852 o
5 12 28 7.790 8.786 0.363 290.333 o
5 12 29 3.098 3.295 0.363 447.279 o
5 12 30 12.040 11.708 0.736 100.137 o
5 12 31 3.430 3.657 0.363 433.949 o
5 12 32 9.269 8.050 0.363 272.905 o
5 12 33 6.120 7.315 0.736 120.393 o
5 12 34 47.428 47.204 1.834 14.082 o
5 12 35 20.047 21.219 1.098 44.748 o
5 12 36 19.978 19.758 1.098 45.305 o
5 12 37 0.922 1.461 0.736 139.455 o
5 12 38 13.799 15.365 0.736 91.718 o
5 12 39 25.425 25.975 1.098 39.553 o
5 12 40 20.218 20.121 1.098 45.011 o
5 12 41 3.623 3.657 0.736 131.000 o
5 12 42 13.020 16.101 0.736 92.658 o
5 12 43 3.187 2.932 0.363 449.737 o
5 12 44 0.725 1.098 0.736 140.229 o
5 12 45 0.837 1.461 0.363 537.903 o
5 12 46 0.469 0.000 0.363 571.992 o
5 13 0 22.379 24.877 0.736 65.594 o
5 13 1 11.679 12.443 0.363 213.441 o
5 13 2 263.592 268.927 5.854 0.880 o
5 13 3 15.793 15.002 0.363 163.831 o
5 13 4 168.489 173.068 4.020 1.991 o
5 13 5 213.394 219.899 4.756 1.323 o
5 13 6 114.774 109.038 2.559 4.562 o
5 13 7 104.739 102.448 2.196 5.629 o
5 13 8 94.773 94.398 1.834 7.134 o
5 13 9 45.036 46.831 1.098 24.180 o
5 13 10 339.376 337.350 7.315 0.553 o
5 13 11 66.379 66.590 1.461 12.819 o
5 13 12 32.389 31.103 0.736 47.717 o
5 13 13 442.731 428.091 8.786 0.351 o
5 13 14 6.321 6.217 0.363 339.726 o
5 13 15 116.523 113.058 2.932 3.978 o
5 13 16 172.722 169.038 3.295 2.281 o
5 13 17 154.233 153.673 3.295 2.610 o
5 13 18 154.946 139.768 2.932 2.928 o
5 13 19 43.681 41.350 1.098 25.823 o
5 13 20 129.876 124.403 3.295 3.214 o
5 13 21 135.356 129.521 3.295 3.077 o
5 13 22 3.743 3.657 0.363 426.017 o
5 13 23 30.858 29.632 0.736 50.331 o
5 13 24 96.891 90.741 2.196 6.271 o
5 13 25 177.797 162.821 4.756 1.680 o
5 13 26 165.050 159.527 4.020 2.082 o
5 13 27 61.454 64.393 1.834 11.295 o
5 13 28 14.152 14.640 0.736 91.740 o
5 13 29 6.950 6.589 0.363 324.120 o
5 13 30 72.013 67.325 2.196 8.438 o
5 13 31 4.921 5.491 0.363 376.534 o
5 13 32 67.743 66.227 2.559 7.338 o
5 13 33 21.198 19.758 0.736 72.053 o
5 13 34 7.735 8.050 0.736 115.392 o
5 13 35 11.158 11.708 0.736 102.278 o
5 13 36 0.861 0.736 0.363 548.298 o
5 13 37 6.079 6.952 0.736 120.952 o
5 13 38 4.610 5.491 0.736 126.414 o
5 13 39 2.701 2.196 0.363 472.866 o
5 13 40 5.172 5.491 0.736 125.032 o
5 13 41 4.075 5.118 0.736 128.171 o
5 13 42 23.081 24.514 1.098 41.564 o
5 13 43 2.183 2.196 0.363 487.381 o
5 13 44 3.759 4.393 0.363 416.456 o
5 13 45 2.742 3.295 0.363 456.750 o
5 13 46 1.165 4.020 1.461 35.740 o
5 14 0 298.578 297.471 8.413 0.560 o
5 14 1 602.418 579.567 16.463 0.145 o
5 14 2 156.442 160.987 4.020 2.156 o
5 14 3 199.799 196.484 4.756 1.453 o
5 14 4 60.723 60.373 1.461 14.229 o
5 14 5 363.727 362.227 8.050 0.472 o
5 14 6 23.207 23.416 0.736 65.434 o
5 14 7 391.200 380.161 8.413 0.422 o
5 14 8 524.550 527.245 11.345 0.232 o
5 14 9 26.203 25.975 0.736 58.858 o
5 14 10 231.708 235.637 5.118 1.139 o
5 14 11 46.779 45.733 1.098 23.725 o
5 14 12 12.617 12.443 0.363 203.475 o
5 14 13 111.683 108.665 2.196 5.208 o
5 14 14 18.729 18.297 0.363 133.355 o
5 14 15 3.788 3.657 0.363 424.879 o
5 14 16 10.479 10.610 0.363 238.428 o
5 14 17 211.691 195.023 5.118 1.309 o
5 14 18 79.981 78.670 1.834 8.807 o
5 14 19 49.793 50.126 1.098 21.858 o
5 14 20 3.261 2.932 0.363 447.771 o
5 14 21 36.521 37.320 1.098 30.000 o
5 14 22 93.313 85.622 1.834 7.525 o
5 14 23 37.775 37.683 1.098 29.299 o
5 14 24 30.644 29.270 0.736 50.806 o
5 14 25 29.229 29.270 1.098 36.174 o
5 14 26 8.727 9.874 0.736 110.587 o
5 14 27 9.313 9.511 0.363 261.530 o
5 14 28 0.772 1.098 0.363 545.455 o
5 14 29 30.379 30.368 1.098 35.173 o
5 14 30 13.003 13.169 0.736 96.100 o
5 14 31 4.059 4.756 0.363 404.794 o
5 14 32 73.409 74.640 3.657 4.268 o
5 14 33 18.218 20.494 0.736 76.966 o
5 14 34 42.539 43.174 1.834 15.035 o
5 14 35 47.062 47.567 1.834 14.106 o
5 14 36 23.630 25.249 1.098 40.957 o
5 14 37 7.200 7.688 0.736 117.202 o
5 14 38 2.663 1.834 0.736 135.308 o
5 14 39 5.212 6.217 0.736 124.035 o
5 14 40 15.405 17.199 1.098 49.441 o
5 14 41 8.582 8.050 0.736 113.252 o
5 14 42 4.056 4.756 0.736 128.657 o
5 14 43 11.775 13.904 0.736 98.139 o
5 14 44 7.300 8.050 0.736 116.491 o
5 14 45 0.208 0.736 0.736 141.617 o
5 15 0 465.521 473.824 16.101 0.183 o
5 15 1 132.652 133.179 2.932 3.399 o
5 15 2 65.790 68.423 1.461 12.770 o
5 15 3 13.551 14.267 0.363 185.617 o
5 15 4 103.611 103.909 2.196 5.646 o
5 15 5 547.812 542.610 12.443 0.206 o
5 15 6 82.138 78.297 1.834 8.643 o
5 15 7 142.030 139.043 3.295 2.894 o
5 15 8 171.724 169.411 4.020 1.979 o
5 15 9 124.120 125.501 3.295 3.306 o
5 15 10 8.145 8.050 0.363 290.528 o
5 15 11 180.501 173.794 4.020 1.886 o
5 15 12 37.753 39.154 0.736 38.582 o
5 15 13 191.730 188.071 4.020 1.742 o
5 15 14 180.735 182.942 4.020 1.847 o
5 15 15 65.804 64.030 1.461 13.103 o
5 15 16 183.250 182.942 3.657 1.956 o
5 15 17 9.291 9.874 0.363 259.264 o
5 15 18 32.186 32.927 0.736 46.936 o
5 15 19 6.985 7.315 0.363 316.811 o
5 15 20 94.997 95.134 2.559 5.489 o
5 15 21 73.121 76.101 2.196 8.067 o
5 15 22 14.366 14.640 0.363 176.812 o
5 15 23 44.181 43.909 1.098 25.094 o
5 15 24 39.186 38.418 1.098 28.455 o
5 15 25 67.301 64.393 2.559 7.406 o
5 15 26 32.288 29.632 1.461 24.279 o
5 15 27 7.542 7.315 0.736 116.808 o
5 15 28 59.351 57.441 1.834 11.930 o
5 15 29 100.323 92.574 3.295 4.112 o
5 15 30 10.936 11.345 0.736 103.266 o
5 15 31 13.259 13.169 0.736 95.499 o
5 15 32 20.051 19.758 0.736 74.168 o
5 15 33 9.769 11.345 0.736 106.144 o
5 15 34 12.764 12.443 0.736 97.524 o
5 15 35 4.024 4.393 0.363 410.016 o
5 15 36 5.894 6.217 0.736 122.338 o
5 15 37 11.810 12.070 0.736 100.253 o
5 15 38 7.187 7.688 0.736 117.235 o
5 15 39 8.984 9.511 0.736 110.399 o
5 15 40 8.255 7.688 0.736 114.535 o
5 15 41 0.710 1.098 0.363 547.356 o
5 15 42 4.994 5.118 0.736 125.931 o
5 15 43 13.404 14.640 1.098 51.772 o
5 15 44 10.703 10.610 1.098 55.060 o
5 16 0 12.307 13.169 0.736 97.746 o
5 16 1 91.458 91.476 2.196 6.530 o
5 16 2 169.465 170.872 4.020 1.992 o
5 16 3 206.479 212.212 4.756 1.376 o
5 16 4 344.724 346.499 8.050 0.500 o
5 16 5 51.480 51.224 1.098 21.113 o
5 16 6 11.769 11.708 0.363 216.512 o
5 16 7 125.317 125.864 2.559 4.016 o
5 16 8 27.401 27.446 0.736 56.143 o
5 16 9 121.315 119.647 2.932 3.788 o
5 16 10 74.602 77.572 2.932 5.712 o
5 16 11 95.764 93.673 2.559 5.487 o
5 16 12 123.567 125.864 3.295 3.312 o
5 16 13 21.582 22.317 0.736 69.098 o
5 16 14 131.606 134.650 2.932 3.405 o
5 16 15 149.420 150.751 3.295 2.698 o
5 16 16 63.247 60.010 1.461 13.834 o
5 16 17 18.750 20.121 0.736 76.296 o
5 16 18 25.567 24.877 0.736 60.601 o
5 16 19 2.877 2.196 0.363 467.993 o
5 16 20 51.342 50.489 1.461 16.944 o
5 16 21 117.395 109.038 3.295 3.585 o
5 16 22 33.946 34.025 1.098 32.168 o
5 16 23 0.372 0.000 0.363 575.063 o
5 16 24 13.005 15.002 0.736 93.957 o
5 16 25 18.559 16.826 1.098 47.333 o
5 16 26 4.216 3.657 0.363 414.268 o
5 16 27 37.779 36.957 1.461 21.762 o
5 16 28 3.824 4.020 0.363 419.461 o
5 16 29 19.092 19.395 0.736 76.335 o
5 16 30 17.707 17.199 0.736 81.274 o
5 16 31 7.638 5.491 0.363 321.544 o
5 16 32 6.371 6.217 0.363 338.751 o
5 16 33 26.895 27.073 1.098 38.272 o
5 16 34 15.206 15.365 0.736 88.561 o
5 16 35 5.494 6.217 0.736 123.335 o
5 16 36 2.685 2.932 0.363 463.192 o
5 16 37 10.704 12.443 0.736 102.489 o
5 16 38 4.413 4.756 0.736 127.792 o
5 16 39 17.398 17.924 1.098 47.766 o
5 16 40 11.566 12.070 0.736 100.844 o
5 16 41 3.576 4.393 0.736 130.240 o
5 16 42 3.100 2.932 0.736 133.067 o
5 16 43 5.331 4.393 0.736 125.994 o
5 17 0 660.917 666.287 23.778 0.087 o
5 17 1 23.561 24.877 0.736 63.690 o
5 17 2 10.922 10.972 0.363 230.665 o
5 17 3 62.207 60.373 1.461 13.977 o
5 17 4 107.050 107.204 2.559 4.841 o
5 17 5 41.647 41.350 1.098 26.689 o
5 17 6 5.360 5.491 0.363 366.980 o
5 17 7 98.166 102.086 2.196 5.935 o
5 17 8 223.926 226.489 5.854 1.057 o
5 17 9 44.139 44.635 1.098 24.964 o
5 17 10 28.598 31.103 0.736 52.191 o
5 17 11 144.557 144.524 3.295 2.814 o
5 17 12 189.699 193.925 4.756 1.516 o
5 17 13 32.777 34.398 0.736 45.516 o
5 17 14 33.153 32.202 0.736 46.282 o
5 17 15 27.555 28.544 0.736 55.192 o
5 17 16 46.175 47.929 1.098 23.540 o
5 17 17 90.167 83.053 2.196 6.826 o
5 17 18 99.438 97.330 2.559 5.280 o
5 17 19 33.864 33.663 1.098 32.309 o
5 17 20 14.937 16.463 0.736 87.943 o
5 17 21 51.782 49.391 1.834 13.361 o
5 17 22 64.155 60.736 2.196 9.239 o
5 17 23 3.419 4.020 0.736 131.055 o
5 17 24 29.628 31.103 1.461 24.830 o
5 17 25 32.100 30.005 1.461 24.279 o
5 17 26 39.038 38.055 1.834 15.902 o
5 17 27 13.094 13.169 0.736 95.887 o
5 17 28 9.544 9.874 0.736 108.538 o
5 17 29 12.859 13.169 0.736 96.440 o
5 17 30 1.281 1.098 0.363 529.960 o
5 17 31 2.396 2.932 0.363 471.123 o
5 17 32 3.038 2.559 0.363 458.683 o
5 17 33 1.373 1.834 0.363 516.185 o
5 17 34 9.082 9.511 0.736 110.151 o
5 17 35 0.757 0.736 0.363 551.502 o
5 17 36 12.640 14.267 0.736 95.663 o
5 17 37 1.379 1.461 0.736 138.502 o
5 17 38 3.710 4.393 0.736 129.921 o
5 17 39 10.216 11.345 1.098 55.142 o
5 17 40 0.719 1.098 0.736 140.240 o
5 17 41 3.019 3.657 0.736 132.415 o
5 17 42 1.170 1.098 0.736 139.317 o
5 18 0 92.344 94.398 4.020 3.302 o
5 18 1 107.772 111.960 2.932 4.210 o
5 18 2 23.289 24.877 0.736 64.122 o
5 18 3 97.041 100.252 2.196 6.031 o
5 18 4 22.911 23.778 0.736 65.623 o
5 18 5 113.749 111.234 2.559 4.560 o
5 18 6 12.036 13.169 0.363 205.735 o
5 18 7 12.960 13.542 0.363 194.575 o
5 18 8 1.670 1.834 0.363 507.430 o
5 18 9 172.478 166.841 4.393 1.835 o
5 18 10 23.900 24.151 0.736 63.728 o
5 18 11 24.488 24.151 0.736 62.802 o
5 18 12 22.844 23.778 0.736 65.732 o
5 18 13 45.325 43.536 1.098 24.711 o
5 18 14 142.883 147.819 4.020 2.358 o
5 18 15 30.567 28.171 0.736 51.568 o
5 18 16 52.090 52.685 1.098 20.682 o
5 18 17 41.863 43.536 1.098 26.128 o
5 18 18 74.697 78.670 2.559 6.701 o
5 18 19 39.913 37.320 1.461 21.156 o
5 18 20 44.608 43.536 2.196 11.511 o
5 18 21 48.029 46.468 1.834 14.050 o
5 18 22 13.601 13.542 0.736 94.268 o
5 18 23 53.254 47.929 1.834 13.265 o
5 18 24 70.323 70.982 2.559 7.093 o
5 18 25 42.489 42.811 1.834 15.068 o
5 18 26 5.846 5.854 0.736 122.910 o
5 18 27 4.185 4.756 0.736 128.345 o
5 18 28 34.881 35.496 2.196 12.687 o
5 18 29 7.059 6.589 0.736 118.944 o
5 18 30 4.437 4.393 0.363 400.147 o
5 18 31 14.706 15.002 0.736 90.078 o
5 18 32 5.065 5.854 0.736 124.849 o
5 18 33 11.893 11.345 0.736 100.931 o
5 18 34 23.046 24.514 1.098 41.587 o
5 18 35 16.966 19.023 1.098 47.683 o
5 18 36 1.271 1.461 0.736 138.730 o
5 18 37 2.935 3.657 0.736 132.610 o
5 18 38 22.912 26.710 1.461 27.440 o
5 18 39 0.598 1.461 0.736 140.118 o
5 18 40 0.430 0.000 0.736 141.898 o
5 18 41 7.142 7.315 0.736 117.819 o
5 19 0 530.245 536.393 17.924 0.145 o
5 19 1 20.418 21.219 0.736 72.144 o
5 19 2 74.780 75.003 1.834 9.420 o
5 19 3 84.166 83.788 2.196 7.145 o
5 19 4 317.602 321.612 8.050 0.546 o
5 19 5 86.101 86.348 2.559 6.024 o
5 19 6 23.698 24.514 0.736 63.759 o
5 19 7 87.008 91.476 2.559 5.879 o
5 19 8 358.283 351.990 8.786 0.448 o
5 19 9 104.855 113.058 2.932 4.271 o
5 19 10 38.124 38.418 1.098 28.956 o
5 19 11 33.443 35.496 1.098 32.044 o
5 19 12 3.865 3.295 0.363 427.507 o
5 19 13 72.748 73.179 2.196 8.189 o
5 19 14 28.928 29.270 0.736 52.930 o
5 19 15 40.357 39.154 1.461 20.806 o
5 19 16 114.366 116.353 3.657 3.200 o
5 19 17 3.290 3.295 0.363 442.266 o
5 19 18 15.279 16.826 1.098 49.663 o
5 19 19 48.005 49.028 2.196 10.992 o
5 19 20 60.111 52.685 2.196 9.858 o
5 19 21 14.024 12.443 0.736 94.561 o
5 19 22 2.042 1.461 0.736 137.084 o
5 19 23 7.627 8.050 0.736 115.665 o
5 19 24 62.879 61.834 2.196 9.294 o
5 19 25 36.292 32.564 1.461 22.752 o
5 19 26 32.939 33.663 1.461 23.527 o
5 19 27 5.342 5.854 0.736 124.163 o
5 19 28 47.944 48.302 2.196 11.028 o
5 19 29 13.372 13.542 0.736 94.801 o
5 19 30 0.196 0.363 0.363 574.872 o
5 19 31 1.479 1.461 0.363 518.584 o
5 19 32 31.763 30.730 1.461 24.272 o
5 19 33 6.149 6.217 0.736 121.698 o
5 19 34 7.812 9.149 0.736 113.810 o
5 19 35 8.921 9.511 0.736 110.557 o
5 19 36 1.303 1.461 0.363 523.832 o
5 19 37 10.299 10.972 0.736 105.294 o
5 19 38 2.777 2.932 0.736 133.809 o
5 19 39 10.338 12.443 1.098 54.682 o
5 19 40 2.054 1.834 0.736 136.653 o
5 20 0 198.906 204.534 7.315 0.912 o
5 20 1 257.768 261.250 6.217 0.861 o
5 20 2 3.305 4.020 0.363 432.517 o
5 20 3 52.100 52.685 1.461 16.561 o
5 20 4 145.403 144.897 4.020 2.347 o
5 20 5 183.907 186.600 5.118 1.464 o
5 20 6 36.369 36.957 1.098 30.166 o
5 20 7 31.616 32.564 1.098 33.840 o
5 20 8 116.780 111.960 4.393 2.567 o
5 20 9 29.165 30.005 1.098 35.993 o
5 20 10 9.557 9.874 0.363 255.535 o
5 20 11 77.890 75.375 1.834 9.127 o
5 20 12 27.359 27.073 1.098 37.983 o
5 20 13 106.709 109.763 3.295 3.792 o
5 20 14 24.090 26.348 1.098 40.296 o
5 20 15 53.815 54.156 1.834 12.799 o
5 20 16 120.332 120.010 5.118 2.038 o
5 20 17 26.759 23.778 1.098 39.401 o
5 20 18 35.497 33.663 1.834 16.742 o
5 20 19 18.407 17.199 1.098 47.309 o
5 20 20 0.227 0.736 0.736 141.579 o
5 20 21 27.974 27.809 1.461 25.787 o
5 20 22 18.270 15.002 1.098 48.184 o
5 20 23 18.765 16.463 1.098 47.315 o
5 20 24 0.134 -0.363 0.736 142.466 o
5 20 25 34.171 36.222 1.834 16.749 o
5 20 26 6.696 7.315 0.736 118.945 o
5 20 27 73.980 78.297 3.657 4.224 o
5 20 28 8.792 9.511 0.736 110.880 o
5 20 29 55.584 57.814 2.196 10.014 o
5 20 30 14.443 16.463 0.736 89.037 o
5 20 31 4.225 4.756 0.363 400.865 o
5 20 32 11.866 12.443 0.736 99.670 o
5 20 33 3.499 4.756 0.736 129.992 o
5 20 34 0.165 0.736 0.736 141.700 o
5 20 35 13.737 14.640 0.736 92.687 o
5 20 36 11.806 13.904 0.736 98.065 o
5 20 37 4.150 5.491 0.736 127.538 o
5 20 38 7.480 9.511 0.736 114.191 o
5 20 39 7.113 7.688 1.098 58.373 o
5 21 0 45.790 47.567 1.834 14.279 o
5 21 1 34.696 36.222 1.098 31.199 o
5 21 2 39.923 39.154 1.098 27.945 o
5 21 3 121.899 124.403 3.657 3.024 o
5 21 4 33.580 35.123 1.098 32.071 o
5 21 5 33.272 32.927 1.098 32.826 o
5 21 6 27.506 28.544 1.098 37.437 o
5 21 7 8.837 9.149 0.736 111.224 o
5 21 8 42.591 44.635 1.461 19.572 o
5 21 9 4.060 5.118 0.736 128.208 o
5 21 10 63.968 62.932 2.559 7.612 o
5 21 11 26.655 27.073 1.098 38.422 o
5 21 12 10.190 11.708 0.736 104.654 o
5 21 13 26.896 27.446 1.098 38.155 o
5 21 14 6.933 8.413 0.736 116.959 o
5 21 15 41.726 43.909 2.559 9.301 o
5 21 16 14.371 13.904 1.098 51.348 o
5 21 17 68.609 68.423 4.393 3.298 o
5 21 18 85.931 87.809 5.491 2.117 o
5 21 19 12.141 12.806 1.098 53.307 o
5 21 20 18.510 16.463 1.098 47.495 o
5 21 21 45.792 46.106 2.196 11.302 o
5 21 22 16.972 18.297 1.098 47.936 o
5 21 23 28.451 25.612 1.461 25.969 o
5 21 24 0.994 0.736 0.736 140.050 o
5 21 25 1.401 0.736 0.736 139.216 o
5 21 26 2.750 2.196 0.736 134.705 o
5 21 27 18.763 17.562 1.098 46.928 o
5 21 28 24.122 25.249 1.461 27.298 o
5 21 29 0.371 0.363 0.736 141.662 o
5 21 30 30.108 30.005 1.461 24.850 o
5 21 31 13.372 13.169 0.736 95.236 o
5 21 32 2.600 3.295 0.736 133.799 o
5 21 33 19.173 20.494 1.461 29.457 o
5 21 34 0.211 0.363 0.736 141.971 o
5 21 35 0.275 0.000 1.098 63.908 o
5 21 36 12.080 13.542 1.098 53.092 o
5 21 37 7.922 8.050 1.098 57.748 o
5 21 38 4.766 3.657 1.461 35.169 o
5 22 0 21.364 22.317 1.098 43.464 o
5 22 1 67.143 70.620 2.196 8.663 o
5 22 2 17.496 18.660 0.736 80.217 o
5 22 3 45.793 44.635 1.834 14.480 o
5 22 4 43.746 43.909 1.461 19.381 o
5 22 5 52.694 52.322 2.559 8.484 o
5 22 6 66.460 60.373 3.295 5.313 o
5 22 7 3.337 3.657 0.736 131.672 o
5 22 8 12.994 13.169 1.098 52.581 o
5 22 9 8.659 9.874 0.736 110.760 o
5 22 10 21.078 21.955 1.461 28.684 o
5 22 11 6.299 6.217 0.736 121.324 o
5 22 12 1.610 0.000 0.736 139.543 o
5 22 13 7.238 7.688 0.736 117.106 o
5 22 14 106.495 105.008 4.756 2.425 o
5 22 15 3.583 3.657 0.736 131.094 o
5 22 16 39.276 38.418 2.196 12.186 o
5 22 17 61.444 62.932 3.295 5.407 o
5 22 18 1.751 0.363 0.736 138.874 o
5 22 19 77.510 74.277 4.393 3.175 o
5 22 20 5.080 5.854 0.736 124.812 o
5 22 21 20.466 24.514 1.461 28.487 o
5 22 22 19.891 17.199 1.098 46.261 o
5 22 23 0.280 -0.363 0.736 142.188 o
5 22 24 54.156 44.635 2.559 8.612 o
5 22 25 24.454 21.955 1.461 27.687 o
5 22 26 1.458 1.834 0.736 137.940 o
5 22 27 0.002 0.000 1.098 64.013 o
5 22 28 8.758 9.874 1.098 56.613 o
5 22 29 3.151 2.932 0.736 132.950 o
5 22 30 12.076 13.169 0.736 98.298 o
5 22 31 0.243 0.363 0.736 141.910 o
5 22 32 5.332 5.854 0.736 124.187 o
5 22 33 1.812 0.736 0.736 138.355 o
5 22 34 11.339 13.904 1.098 53.483 o
5 22 35 5.889 6.217 0.736 122.348 o
5 22 36 0.685 1.098 0.736 140.310 o
5 23 0 16.493 12.443 1.461 31.367 o
5 23 1 37.899 36.957 1.834 16.148 o
5 23 2 70.148 68.786 3.295 5.114 o
5 23 3 25.501 23.416 1.461 27.161 o
5 23 4 12.170 12.443 1.098 53.413 o
5 23 5 6.345 6.589 0.736 120.740 o
5 23 6 58.964 57.814 3.295 5.534 o
5 23 7 2.197 2.559 0.736 135.537 o
5 23 8 48.232 43.174 2.559 8.971 o
5 23 9 4.359 4.756 0.736 127.924 o
5 23 10 22.324 21.592 1.461 28.370 o
5 23 11 10.020 10.610 1.098 55.524 o
5 23 12 15.773 17.562 1.098 49.049 o
5 23 13 40.636 41.713 2.932 7.537 o
5 23 14 3.234 3.657 0.736 131.914 o
5 23 15 40.629 40.252 2.196 11.992 o
5 23 16 0.637 0.363 0.736 141.140 o
5 23 17 21.604 22.680 1.461 28.422 o
5 23 18 25.878 24.514 1.834 18.832 o
5 23 19 28.767 26.348 1.461 25.769 o
5 23 20 84.521 88.907 4.020 3.446 o
5 23 21 16.814 19.395 1.098 47.658 o
5 23 22 30.526 31.829 1.834 17.613 o
5 23 23 9.672 8.050 1.098 56.611 o
5 23 24 10.332 10.610 1.098 55.312 o
5 23 25 22.549 20.494 1.461 28.466 o
5 23 26 13.291 14.640 1.098 51.852 o
5 23 27 0.658 0.363 1.098 63.686 o
5 23 28 5.824 6.952 1.098 59.386 o
5 23 29 1.828 1.834 0.736 137.145 o
5 23 30 5.712 5.854 0.736 123.244 o
5 23 31 8.635 7.688 0.736 113.577 o
5 23 32 8.074 9.149 0.736 113.147 o
5 23 33 18.204 18.297 1.098 47.063 o
5 23 34 6.983 7.688 0.736 117.750 o
5 23 35 0.956 -1.098 1.834 22.912 o
5 24 0 0.320 -0.363 1.098 63.891 o
5 24 1 81.632 81.229 4.020 3.539 o
5 24 2 54.019 50.861 2.559 8.452 o
5 24 3 1.158 1.461 0.736 138.965 o
5 24 4 17.770 17.199 1.098 47.759 o
5 24 5 20.314 19.023 1.461 29.338 o
5 24 6 14.172 15.365 1.098 50.971 o
5 24 7 6.182 6.589 0.736 121.148 o
5 24 8 3.550 3.657 0.736 131.173 o
5 24 9 3.308 2.932 0.736 132.587 o
5 24 10 6.451 6.952 0.736 120.018 o
5 24 11 19.139 19.395 1.461 29.627 o
5 24 12 27.198 27.446 1.834 18.426 o
5 24 13 13.532 12.070 1.098 52.589 o
5 24 14 13.010 12.070 1.098 52.956 o
5 24 15 21.081 21.955 1.461 28.683 o
5 24 16 22.104 22.680 1.461 28.274 o
5 24 17 25.958 23.416 1.461 27.026 o
5 24 18 25.537 25.612 1.461 26.826 o
5 24 19 8.246 8.413 0.736 113.641 o
5 24 20 11.594 9.874 1.098 54.702 o
5 24 21 4.462 5.491 0.736 126.778 o
5 24 22 15.821 14.640 1.461 31.249 o
5 24 23 19.970 18.297 1.834 20.098 o
5 24 24 2.353 3.657 1.098 62.188 o
5 24 25 57.416 54.156 2.932 6.724 o
5 24 26 6.708 6.217 1.098 59.075 o
5 24 27 1.404 2.196 0.736 137.667 o
5 24 28 3.924 4.756 0.736 128.975 o
5 24 29 10.068 10.610 0.736 106.316 o
5 24 30 3.694 4.020 0.736 130.404 o
5 24 31 0.729 1.098 0.736 140.221 o
5 24 32 0.658 -0.363 0.363 566.063 o
5 24 33 0.016 0.363 1.098 63.939 o
5 25 0 1.044 2.196 1.098 63.137 o
5 25 1 26.709 27.809 1.461 26.158 o
5 25 2 18.671 17.924 1.098 46.865 o
5 25 3 8.555 9.874 0.736 111.021 o
5 25 4 21.161 23.416 1.834 19.583 o
5 25 5 58.163 55.617 5.118 2.646 o
5 25 6 0.022 -0.363 0.736 142.677 o
5 25 7 8.643 9.149 0.736 111.712 o
5 25 8 15.003 13.542 1.098 51.028 o
5 25 9 48.135 49.763 2.932 7.134 o
5 25 10 10.938 10.247 1.098 55.023 o
5 25 11 21.926 21.219 1.461 28.543 o
5 25 12 7.425 6.952 0.736 117.562 o
5 25 13 1.948 2.196 0.736 136.488 o
5 25 14 22.614 20.121 1.098 43.360 o
5 25 15 11.343 14.640 1.461 32.455 o
5 25 16 6.430 6.217 0.736 120.994 o
5 25 17 2.631 2.932 0.736 134.142 o
5 25 18 14.077 15.002 1.098 51.167 o
5 25 19 19.775 20.856 1.098 45.064 o
5 25 20 1.987 1.461 0.736 137.204 o
5 25 21 17.017 14.267 1.461 30.968 o
5 25 22 3.014 2.932 0.736 133.266 o
5 25 23 0.500 0.736 1.098 63.674 o
5 25 24 10.950 15.738 1.461 32.415 o
5 25 25 9.114 8.786 1.098 56.737 o
5 25 26 1.205 2.559 1.098 62.985 o
5 25 27 2.365 2.196 0.736 135.568 o
5 25 28 0.065 0.736 0.736 141.894 o
5 25 29 2.567 3.295 0.736 133.874 o
5 25 30 4.470 3.657 0.736 128.982 o
5 25 31 8.281 12.806 1.834 21.833 o
5 26 0 32.079 33.663 2.196 13.001 o
5 26 1 50.922 49.763 2.196 10.719 o
5 26 2 13.418 13.542 0.736 94.693 o
5 26 3 47.971 49.763 2.196 10.964 o
5 26 4 53.292 46.468 2.196 10.659 o
5 26 5 29.449 28.907 1.461 25.198 o
5 26 6 11.529 10.610 0.736 102.713 o
5 26 7 17.573 16.826 1.098 48.032 o
5 26 8 14.748 13.169 1.098 51.341 o
5 26 9 15.383 14.267 1.098 50.500 o
5 26 10 33.052 30.368 1.461 23.958 o
5 26 11 6.505 6.589 0.736 120.337 o
5 26 12 3.742 4.393 0.736 129.846 o
5 26 13 7.653 8.050 1.098 57.919 o
5 26 14 7.520 7.688 1.098 58.118 o
5 26 15 13.300 15.002 1.098 51.718 o
5 26 16 6.526 6.217 0.736 120.753 o
5 26 17 1.507 0.736 0.736 138.994 o
5 26 18 33.216 34.398 2.196 12.874 o
5 26 19 7.245 6.589 0.736 118.474 o
5 26 20 7.206 6.589 0.736 118.573 o
5 26 21 2.670 0.736 0.736 136.507 o
5 26 22 10.456 10.247 1.098 55.351 o
5 26 23 13.037 13.169 1.098 52.551 o
5 26 24 0.556 0.736 0.736 140.931 o
5 26 25 7.642 6.589 1.098 58.386 o
5 26 26 1.093 1.098 1.098 63.353 o
5 26 27 16.422 17.199 1.098 48.717 o
5 26 28 2.471 2.932 0.736 134.504 o
5 26 29 4.409 3.295 0.736 129.562 o
5 27 0 6.949 7.315 1.098 58.591 o
5 27 1 12.159 12.070 0.736 99.413 o
5 27 2 7.234 8.786 0.736 115.729 o
5 27 3 23.098 21.955 1.098 42.410 o
5 27 4 25.504 24.877 1.461 26.944 o
5 27 5 6.876 7.688 0.736 118.020 o
5 27 6 3.129 3.295 0.736 132.582 o
5 27 7 1.662 2.559 0.736 136.717 o
5 27 8 45.148 44.272 2.196 11.434 o
5 27 9 27.296 28.171 1.461 25.933 o
5 27 10 5.938 5.854 0.736 122.679 o
5 27 11 5.166 5.118 0.736 125.508 o
5 27 12 23.841 24.514 1.461 27.490 o
5 27 13 18.365 17.199 1.461 30.168 o
5 27 14 9.616 10.247 1.098 55.918 o
5 27 15 19.874 18.297 1.461 29.573 o
5 27 16 4.289 5.491 0.736 127.200 o
5 27 17 6.375 5.854 0.736 121.587 o
5 27 18 9.162 8.786 0.736 110.861 o
5 27 19 9.836 9.874 0.736 107.808 o
5 27 20 25.418 20.856 1.461 27.564 o
5 27 21 6.726 7.688 1.098 58.613 o
5 27 22 1.601 0.000 0.736 139.560 o
5 27 23 4.137 5.491 1.098 60.777 o
5 27 24 5.742 5.854 1.098 59.759 o
5 27 25 1.584 2.932 1.098 62.728 o
5 27 26 5.197 4.756 1.098 60.390 o
5 27 27 9.641 8.050 0.736 110.583 o
5 28 0 3.892 4.020 0.736 129.933 o
5 28 1 9.174 8.786 0.736 110.833 o
5 28 2 16.328 18.297 1.098 48.393 o
5 28 3 6.733 7.315 0.736 118.851 o
5 28 4 11.008 10.972 0.736 103.547 o
5 28 5 0.006 0.363 0.736 142.364 o
5 28 6 9.259 8.786 0.736 110.619 o
5 28 7 0.305 0.363 0.736 141.789 o
5 28 8 11.740 10.972 0.736 101.755 o
5 28 9 8.864 9.874 0.736 110.245 o
5 28 10 0.863 1.098 0.736 139.949 o
5 28 11 2.074 2.196 0.736 136.212 o
5 28 12 7.820 7.688 0.736 115.634 o
5 28 13 0.842 1.098 0.736 139.991 o
5 28 14 8.268 8.050 0.736 114.043 o
5 28 15 1.737 1.098 0.736 138.127 o
5 28 16 0.767 1.098 0.736 140.143 o
5 28 17 11.093 13.904 1.098 53.655 o
5 28 18 11.111 10.610 1.098 54.781 o
5 28 19 3.242 4.756 0.736 130.602 o
5 28 20 11.527 10.610 1.098 54.495 o
5 28 21 18.382 16.101 1.461 30.321 o
5 28 22 4.766 5.118 1.098 60.530 o
5 28 23 1.517 1.098 0.736 138.593 o
5 28 24 2.830 1.461 0.736 135.351 o
5 29 0 0.539 1.098 0.736 140.602 o
5 29 1 2.788 2.196 0.736 134.618 o
5 29 2 2.098 2.196 0.736 136.159 o
5 29 3 8.842 7.688 0.736 113.052 o
5 29 4 12.001 12.443 1.098 53.531 o
5 29 5 8.103 9.511 0.736 112.616 o
5 29 6 4.344 4.020 0.736 128.848 o
5 29 7 15.963 19.758 1.461 30.489 o
5 29 8 14.383 13.904 1.098 51.339 o
5 29 9 2.134 2.196 0.736 136.078 o
5 29 10 4.417 5.491 0.736 126.887 o
5 29 11 23.463 23.416 2.196 14.112 o
5 29 12 0.140 0.363 0.736 142.109 o
5 29 13 7.162 7.315 0.736 117.769 o
5 29 14 7.379 6.589 0.736 118.137 o
5 29 15 48.272 53.783 2.932 7.058 o
5 29 16 1.418 2.559 0.736 137.246 o
5 29 17 22.120 25.975 1.834 19.267 o
5 29 18 0.631 1.461 1.098 63.471 o
5 29 19 6.975 5.854 1.098 59.023 o
5 29 20 21.931 24.151 1.834 19.423 o
5 29 21 2.527 1.461 0.736 136.022 o
5 29 22 4.496 3.657 1.834 22.572 o
5 30 0 21.664 24.151 1.834 19.461 o
5 30 1 0.019 1.098 0.736 141.631 o
5 30 2 21.292 21.219 1.098 43.889 o
5 30 3 1.434 2.932 0.736 136.807 o
5 30 4 12.474 11.708 0.736 99.093 o
5 30 5 4.356 4.393 0.736 128.370 o
5 30 6 7.646 8.050 0.736 115.617 o
5 30 7 3.704 5.491 0.736 128.617 o
5 30 8 17.877 20.856 1.461 29.781 o
5 30 9 0.910 0.000 0.736 140.958 o
5 30 10 0.559 0.736 0.736 140.925 o
5 30 11 1.832 2.196 0.736 136.743 o
5 30 12 0.629 0.000 0.736 141.513 o
5 30 13 3.948 4.393 0.736 129.352 o
5 30 14 0.325 0.736 0.736 141.388 o
5 30 15 10.320 12.443 1.461 32.997 o
5 30 16 6.798 7.315 1.098 58.684 o
5 30 17 20.895 16.826 1.461 29.489 o
5 30 18 4.137 5.491 1.834 22.530 o
5 31 0 5.281 4.756 1.098 60.342 o
5 31 1 2.327 2.196 0.736 135.652 o
5 31 2 2.599 3.657 0.736 133.385 o
5 31 3 2.118 2.196 0.736 136.114 o
5 31 4 7.929 9.149 0.736 113.514 o
5 31 5 1.516 1.461 0.736 138.214 o
5 31 6 2.134 2.559 0.736 135.679 o
5 31 7 13.578 13.169 1.098 52.169 o
5 31 8 2.199 2.559 0.736 135.533 o
5 31 9 13.556 16.101 1.461 31.671 o
5 31 10 4.017 3.295 0.736 130.497 o
5 31 11 12.382 11.345 1.098 53.648 o
5 31 12 4.189 4.020 0.736 129.222 o
5 31 13 7.273 5.491 0.736 119.787 o
5 32 4 3.455 6.217 1.098 60.952 o
5 32 5 0.654 1.834 1.098 63.384 o
5 32 6 1.105 1.098 1.098 63.348 o
6 0 0 2480.910 2466.460 98.791 0.005 o
6 0 1 4553.920 4826.810 149.652 0.002 o
6 0 2 119.880 118.912 3.295 3.444 o
6 0 3 788.255 779.708 18.660 0.096 o
6 0 4 832.551 919.114 25.249 0.065 o
6 0 5 866.648 932.283 27.073 0.059 o
6 0 6 0.093 0.736 0.363 572.260 o
6 0 7 90.061 94.035 2.559 5.703 o
6 0 8 135.637 142.700 4.393 2.239 o
6 0 9 262.616 266.368 7.688 0.689 o
6 0 10 1692.040 1665.530 50.489 0.017 o
6 0 11 51.969 51.960 1.461 16.662 o
6 0 12 17.942 18.660 0.736 79.319 o
6 0 13 1019.410 1130.600 34.398 0.039 o
6 0 14 85.200 89.280 3.295 4.496 o
6 0 15 1245.470 1205.240 40.615 0.028 o
6 0 16 356.470 356.010 11.345 0.345 o
6 0 17 464.707 454.066 14.640 0.207 o
6 0 18 0.313 0.736 0.363 565.353 o
6 0 19 595.185 597.129 18.660 0.127 o
6 0 20 148.717 154.408 4.393 2.074 o
6 0 21 237.616 230.509 7.315 0.806 o
6 0 22 1.781 8.413 1.098 61.262 o
6 0 23 356.818 357.844 11.345 0.344 o
6 0 24 163.944 163.557 4.756 1.768 o
6 0 25 2.805 2.932 0.363 459.955 o
6 0 26 0.031 1.461 0.363 562.826 o
6 0 27 222.860 226.489 6.217 1.000 o
6 0 28 25.609 24.151 0.736 61.083 o
6 0 29 2.056 1.834 0.363 496.208 o
6 0 30 68.505 73.179 2.196 8.478 o
6 0 31 245.256 249.904 9.149 0.593 o
6 0 32 10.843 11.345 0.736 103.494 o
6 0 33 0.031 1.834 0.736 140.882 o
6 0 34 0.003 0.000 0.736 142.712 o
6 0 35 6.561 6.589 0.736 120.196 o
6 0 36 23.930 34.025 2.196 13.659 o
6 0 37 0.025 1.461 1.098 63.719 o
6 0 38 6.650 7.688 0.736 118.591 o
6 0 39 15.350 14.640 1.098 50.391 o
6 0 40 0.825 0.736 1.098 63.542 o
6 0 41 7.031 8.050 1.098 58.311 o
6 0 42 1.348 1.461 1.098 63.165 o
6 0 43 3.905 2.559 1.098 61.683 o
6 0 44 5.321 4.393 1.098 60.422 o
6 0 45 8.452 7.315 1.461 34.048 o
6 0 46 23.390 21.955 2.196 14.173 o
6 0 47 0.099 1.098 1.098 63.762 o
6 0 48 4.437 4.756 1.098 60.814 o
6 1 0 1525.440 1546.250 36.584 0.025 o
6 1 1 231.858 236.363 4.756 1.201 o
6 1 2 206.977 226.116 4.393 1.421 o
6 1 3 922.784 1002.540 19.758 0.074 o
6 1 4 845.047 897.895 16.463 0.095 o
6 1 5 568.316 597.864 10.972 0.210 o
6 1 6 1366.260 1409.770 28.544 0.035 o
6 1 7 139.468 141.602 2.559 3.479 o
6 1 8 320.436 334.791 7.315 0.580 o
6 1 9 234.102 242.952 5.118 1.116 o
6 1 10 181.140 193.925 5.854 1.266 o
6 1 11 122.631 125.864 2.932 3.688 o
6 1 12 306.400 306.983 6.952 0.647 o
6 1 13 908.378 890.580 19.023 0.081 o
6 1 14 631.195 645.431 15.002 0.148 o
6 1 15 24.687 25.975 0.736 61.099 o
6 1 16 249.827 254.297 6.589 0.843 o
6 1 17 77.157 75.375 1.834 9.191 o
6 1 18 145.254 145.260 2.932 3.048 o
6 1 19 2.284 2.932 0.363 474.207 o
6 1 20 133.136 130.620 2.932 3.415 o
6 1 21 29.586 31.103 0.736 50.977 o
6 1 22 91.285 92.937 2.196 6.501 o
6 1 23 61.466 59.275 1.098 17.117 o
6 1 24 24.014 23.416 0.736 64.131 o
6 1 25 25.109 25.249 0.736 61.008 o
6 1 26 278.700 279.174 6.217 0.791 o
6 1 27 47.913 49.028 1.098 22.705 o
6 1 28 6.111 6.589 0.363 340.204 o
6 1 29 66.852 68.423 1.834 10.504 o
6 1 30 118.604 125.864 2.932 3.779 o
6 1 31 55.785 55.617 1.461 15.548 o
6 1 32 87.873 92.574 2.559 5.821 o
6 1 33 32.297 33.663 1.098 33.158 o
6 1 34 24.389 23.053 1.098 41.180 o
6 1 35 24.082 23.053 1.098 41.384 o
6 1 36 15.360 16.826 0.736 86.623 o
6 1 37 14.097 14.640 0.736 91.866 o
6 1 38 29.156 28.171 1.461 25.390 o
6 1 39 4.459 4.756 0.736 127.681 o
6 1 40 63.034 61.471 2.932 6.393 o
6 1 41 1.709 1.834 0.736 137.402 o
6 1 42 0.096 0.363 0.736 142.192 o
6 1 43 1.070 1.461 0.736 139.149 o
6 1 44 6.393 6.952 0.736 120.164 o
6 1 45 0.038 0.363 0.736 142.304 o
6 1 46 2.411 1.461 0.736 136.279 o
6 1 47 12.871 14.640 1.461 32.053 o
6 1 48 2.115 1.461 0.736 136.925 o
6 1 49 9.113 6.952 1.098 57.336 o
6 2 0 77.353 77.199 2.559 6.612 o
6 2 1 2029.230 2188.750 40.977 0.016 o
6 2 2 1344.640 1396.230 23.778 0.040 o
6 2 3 3050.080 3331.050 72.443 0.006 o
6 2 4 594.147 613.965 12.443 0.183 o
6 2 5 314.021 334.056 6.589 0.639 o
6 2 6 941.914 969.975 18.660 0.076 o
6 2 7 662.436 698.116 13.542 0.149 o
6 2 8 281.232 296.736 5.854 0.801 o
6 2 9 635.080 653.481 13.542 0.159 o
6 2 10 540.882 566.036 13.169 0.195 o
6 2 11 3125.390 3571.810 98.791 0.004 o
6 2 12 117.058 129.159 2.932 3.776 o
6 2 13 37.718 43.909 1.098 27.866 o
6 2 14 749.287 748.978 17.199 0.109 o
6 2 15 712.210 702.509 17.562 0.114 o
6 2 16 5.316 6.952 0.363 352.555 o
6 2 17 31.464 33.300 0.736 47.525 o
6 2 18 11.896 11.708 0.363 215.103 o
6 2 19 113.448 114.156 2.196 5.033 o
6 2 20 137.950 139.406 2.559 3.538 o
6 2 21 539.686 529.804 10.972 0.232 o
6 2 22 229.424 233.068 5.118 1.153 o
6 2 23 129.308 130.993 2.559 3.846 o
6 2 24 82.928 82.690 1.834 8.403 o
6 2 25 3.509 3.295 0.363 436.588 o
6 2 26 185.712 184.776 4.393 1.678 o
6 2 27 86.773 84.524 1.834 8.035 o
6 2 28 3.609 4.020 0.363 424.812 o
6 2 29 52.957 58.912 1.461 15.774 o
6 2 30 114.384 115.254 2.559 4.478 o
6 2 31 47.683 46.831 1.098 23.185 o
6 2 32 40.400 37.320 1.098 28.147 o
6 2 33 8.330 8.786 0.736 112.959 o
6 2 34 18.137 17.562 0.736 80.031 o
6 2 35 7.570 8.050 0.736 115.809 o
6 2 36 2.509 2.932 0.736 134.419 o
6 2 37 69.003 72.081 2.559 7.131 o
6 2 38 77.035 72.081 2.932 5.722 o
6 2 39 85.970 80.494 3.295 4.582 o
6 2 40 26.134 26.348 1.098 38.981 o
6 2 41 0.622 0.736 0.736 140.800 o
6 2 42 11.353 12.070 1.098 54.111 o
6 2 43 0.423 0.736 0.736 141.195 o
6 2 44 24.291 23.053 1.461 27.573 o
6 2 45 53.396 45.008 2.559 8.643 o
6 2 46 4.072 2.932 0.736 130.797 o
6 2 47 3.224 2.559 0.736 133.211 o
6 2 48 3.427 3.295 0.736 131.887 o
6 2 49 4.838 4.020 0.736 127.654 o
6 3 0 84.129 80.494 2.559 6.234 o
6 3 1 1628.850 1649.790 35.496 0.024 o
6 3 2 657.989 689.340 13.542 0.151 o
6 3 3 3245.380 3447.780 69.884 0.006 o
6 3 4 373.713 371.748 8.050 0.457 o
6 3 5 334.249 360.030 6.952 0.565 o
6 3 6 983.117 1001.080 20.856 0.067 o
6 3 7 713.783 738.368 16.101 0.120 o
6 3 8 1535.640 1601.860 32.927 0.027 o
6 3 9 523.898 526.146 11.708 0.227 o
6 3 10 466.618 493.582 12.806 0.233 o
6 3 11 3.436 4.020 0.363 429.174 o
6 3 12 104.919 107.567 2.559 4.906 o
6 3 13 394.265 404.675 10.247 0.346 o
6 3 14 56.507 60.010 1.461 15.006 o
6 3 15 322.388 333.693 8.413 0.512 o
6 3 16 46.956 47.929 1.098 23.251 o
6 3 17 56.824 54.156 1.098 19.035 o
6 3 18 332.965 336.252 6.589 0.606 o
6 3 19 94.250 95.134 1.834 7.144 o
6 3 20 24.796 26.710 0.736 60.383 o
6 3 21 71.587 73.179 1.834 9.802 o
6 3 22 179.510 175.265 3.295 2.170 o
6 3 23 443.155 421.501 9.149 0.343 o
6 3 24 59.471 57.814 1.461 14.670 o
6 3 25 5.159 4.756 0.363 379.426 o
6 3 26 15.028 14.640 0.363 171.301 o
6 3 27 123.793 126.600 2.932 3.655 o
6 3 28 137.530 129.894 3.295 3.038 o
6 3 29 67.228 69.884 1.461 12.449 o
6 3 30 254.723 258.680 5.854 0.917 o
6 3 31 113.780 111.960 2.932 4.058 o
6 3 32 66.418 66.590 1.834 10.644 o
6 3 33 22.081 21.592 1.098 43.222 o
6 3 34 3.827 3.657 0.736 130.518 o
6 3 35 7.519 7.688 0.736 116.396 o
6 3 36 5.881 5.118 0.736 123.738 o
6 3 37 11.162 12.443 0.736 101.374 o
6 3 38 72.342 70.982 3.657 4.322 o
6 3 39 28.681 28.907 1.461 25.421 o
6 3 40 22.216 20.856 1.098 43.380 o
6 3 41 48.338 47.567 2.196 11.026 o
6 3 42 10.337 8.413 0.736 108.383 o
6 3 43 6.262 7.315 0.736 120.037 o
6 3 44 11.123 10.972 1.098 54.649 o
6 3 45 12.585 11.345 1.098 53.507 o
6 3 46 4.800 3.295 0.736 128.624 o
6 3 47 4.859 4.020 0.736 127.602 o
6 3 48 2.380 2.196 0.736 135.535 o
6 3 49 5.722 5.491 0.736 123.669 o
6 4 0 1910.600 2012.020 50.489 0.015 o
6 4 1 176.570 175.627 3.657 2.052 o
6 4 2 931.252 969.240 19.758 0.074 o
6 4 3 708.161 708.363 16.463 0.121 o
6 4 4 791.909 832.766 16.826 0.102 o
6 4 5 1224.250 1238.170 27.073 0.042 o
6 4 6 999.480 991.930 21.592 0.065 o
6 4 7 502.261 530.539 11.345 0.239 o
6 4 8 610.455 616.524 12.806 0.175 o
6 4 9 30.346 31.103 0.736 50.066 o
6 4 10 746.214 774.227 19.395 0.097 o
6 4 11 2101.150 2326.690 54.156 0.012 o
6 4 12 554.874 540.786 13.169 0.194 o
6 4 13 886.544 887.285 19.395 0.081 o
6 4 14 297.867 303.325 6.952 0.665 o
6 4 15 169.124 168.675 3.295 2.325 o
6 4 16 280.285 279.174 5.854 0.824 o
6 4 17 148.528 154.035 2.932 2.916 o
6 4 18 161.825 159.527 3.295 2.471 o
6 4 19 6.735 6.952 0.363 324.752 o
6 4 20 65.451 64.766 1.098 15.549 o
6 4 21 82.053 80.867 1.834 8.546 o
6 4 22 107.695 108.665 2.196 5.370 o
6 4 23 47.492 46.106 1.098 23.389 o
6 4 24 176.244 178.922 4.020 1.900 o
6 4 25 228.672 225.391 5.118 1.172 o
6 4 26 117.820 118.186 2.559 4.332 o
6 4 27 21.267 22.680 0.736 69.330 o
6 4 28 93.995 96.594 2.196 6.269 o
6 4 29 102.397 108.665 2.559 4.973 o
6 4 30 10.421 11.345 0.363 234.529 o
6 4 31 26.715 26.348 0.736 57.859 o
6 4 32 28.181 30.730 1.098 36.363 o
6 4 33 24.467 26.348 1.098 40.050 o
6 4 34 6.133 6.952 0.736 120.816 o
6 4 35 188.060 174.529 6.589 1.109 o
6 4 36 7.532 8.050 0.736 115.905 o
6 4 37 10.136 11.345 0.736 105.236 o
6 4 38 18.787 16.101 1.098 47.428 o
6 4 39 27.076 27.446 1.834 18.444 o
6 4 40 35.242 33.300 1.834 16.806 o
6 4 41 2.571 1.098 0.736 136.327 o
6 4 42 14.721 15.002 1.098 50.709 o
6 4 43 12.177 14.640 1.098 52.639 o
6 4 44 7.196 6.589 0.736 118.597 o
6 4 45 7.141 5.118 0.736 120.589 o
6 4 46 0.681 0.363 0.736 141.053 o
6 4 47 13.148 10.247 0.736 99.228 o
6 4 48 0.494 0.736 0.736 141.055 o
6 4 49 4.291 3.657 0.736 129.411 o
6 5 0 0.422 1.098 0.736 140.837 o
6 5 1 696.731 698.479 15.365 0.130 o
6 5 2 78.209 82.328 2.196 7.545 o
6 5 3 976.840 976.192 20.856 0.068 o
6 5 4 245.887 260.151 5.491 0.989 o
6 5 5 254.565 279.174 7.315 0.728 o
6 5 6 35.321 39.879 1.098 29.960 o
6 5 7 320.255 287.224 8.050 0.564 o
6 5 8 78.691 80.494 1.834 8.838 o
6 5 9 223.812 218.438 5.118 1.205 o
6 5 10 88.474 93.300 2.196 6.640 o
6 5 11 875.335 898.993 21.955 0.073 o
6 5 12 143.193 148.917 3.657 2.567 o
6 5 13 210.136 214.408 5.491 1.195 o
6 5 14 88.367 83.426 2.196 6.916 o
6 5 15 188.270 193.925 4.020 1.746 o
6 5 16 118.142 118.912 2.559 4.312 o
6 5 17 64.216 66.227 1.461 13.179 o
6 5 18 21.703 23.053 0.363 106.972 o
6 5 19 309.996 298.932 5.491 0.765 o
6 5 20 0.274 0.736 0.363 566.563 o
6 5 21 120.456 118.912 2.559 4.246 o
6 5 22 69.094 70.982 1.461 12.104 o
6 5 23 139.354 143.426 2.559 3.462 o
6 5 24 178.391 170.872 3.295 2.206 o
6 5 25 67.223 69.149 1.461 12.504 o
6 5 26 330.697 330.398 8.413 0.505 o
6 5 27 17.659 18.660 0.736 79.887 o
6 5 28 162.114 172.333 4.393 1.893 o
6 5 29 36.132 35.496 1.098 30.651 o
6 5 30 18.864 19.023 0.736 77.139 o
6 5 31 35.548 36.957 0.736 41.511 o
6 5 32 57.449 61.834 1.834 11.896 o
6 5 33 29.625 29.270 1.098 35.938 o
6 5 34 5.383 6.217 0.736 123.610 o
6 5 35 2.106 1.461 0.736 136.945 o
6 5 36 12.203 13.169 1.098 53.137 o
6 5 37 1.532 1.461 0.736 138.179 o
6 5 38 17.021 16.826 1.098 48.423 o
6 5 39 30.355 30.730 1.461 24.674 o
6 5 40 28.726 31.103 1.834 17.932 o
6 5 41 6.550 8.413 0.736 117.928 o
6 5 42 13.313 13.542 0.736 94.939 o
6 5 43 10.266 8.786 0.736 108.093 o
6 5 44 5.957 5.854 0.736 122.631 o
6 5 45 2.069 2.196 0.736 136.222 o
6 5 46 4.094 2.932 0.736 130.744 o
6 5 47 8.940 8.786 0.736 111.422 o
6 5 48 11.275 9.149 0.736 105.135 o
6 6 0 1.705 2.196 0.363 501.102 o
6 6 1 1238.140 1279.880 32.927 0.035 o
6 6 2 19.510 19.395 0.736 75.534 o
6 6 3 1053.660 1076.440 24.151 0.055 o
6 6 4 379.786 376.131 8.413 0.434 o
6 6 5 397.986 407.970 9.149 0.379 o
6 6 6 53.225 56.715 1.461 15.935 o
6 6 7 480.275 475.295 10.972 0.266 o
6 6 8 401.551 432.847 10.610 0.323 o
6 6 9 506.279 513.713 12.070 0.229 o
6 6 10 248.889 252.101 6.952 0.805 o
6 6 11 190.740 187.698 5.491 1.329 o
6 6 12 23.375 25.612 0.736 63.403 o
6 6 13 395.539 389.673 8.413 0.414 o
6 6 14 83.915 82.328 1.834 8.339 o
6 6 15 104.351 105.008 2.196 5.590 o
6 6 16 55.580 56.715 1.098 19.025 o
6 6 17 437.269 419.305 9.149 0.348 o
6 6 18 14.260 16.101 0.363 171.608 o
6 6 19 91.603 89.280 1.461 8.538 o
6 6 20 93.561 89.642 1.834 7.371 o
6 6 21 163.969 161.360 3.295 2.432 o
6 6 22 110.779 113.421 2.196 5.150 o
6 6 23 162.113 163.557 3.295 2.442 o
6 6 24 230.502 221.360 4.756 1.240 o
6 6 25 30.052 30.005 0.736 51.078 o
6 6 26 172.687 171.607 4.756 1.685 o
6 6 27 105.883 107.204 2.559 4.880 o
6 6 28 78.527 81.229 2.196 7.559 o
6 6 29 67.053 68.786 1.834 10.465 o
6 6 30 58.134 61.471 1.461 14.583 o
6 6 31 43.538 43.536 1.098 25.431 o
6 6 32 37.014 38.055 1.461 21.819 o
6 6 33 11.878 12.070 0.736 100.091 o
6 6 34 3.015 2.932 0.736 133.264 o
6 6 35 82.343 81.592 3.657 4.041 o
6 6 36 5.127 5.118 0.736 125.602 o
6 6 37 17.058 18.660 1.098 47.746 o
6 6 38 2.488 2.559 0.736 134.885 o
6 6 39 5.582 5.118 0.736 124.479 o
6 6 40 21.083 19.758 1.098 44.537 o
6 6 41 6.286 6.952 0.736 120.433 o
6 6 42 2.910 2.932 0.736 133.505 o
6 6 43 8.473 6.952 0.736 114.914 o
6 6 44 1.483 0.736 0.736 139.044 o
6 6 45 23.748 22.317 1.461 27.842 o
6 6 46 0.452 0.736 0.736 141.138 o
6 6 47 20.332 16.101 1.461 29.759 o
6 6 48 0.630 0.736 0.736 140.784 o
6 7 0 15.450 17.199 0.736 86.026 o
6 7 1 4.076 4.756 0.363 404.406 o
6 7 2 83.678 83.053 1.834 8.329 o
6 7 3 388.400 403.577 9.511 0.375 o
6 7 4 107.415 110.136 2.559 4.780 o
6 7 5 1382.940 1367.330 31.466 0.033 o
6 7 6 323.795 312.474 8.413 0.522 o
6 7 7 253.428 242.952 7.315 0.763 o
6 7 8 31.903 32.564 0.736 47.446 o
6 7 9 210.079 204.534 4.756 1.378 o
6 7 10 377.156 386.015 9.149 0.403 o
6 7 11 811.998 825.451 22.317 0.078 o
6 7 12 28.453 28.907 0.736 53.772 o
6 7 13 433.603 415.648 10.972 0.301 o
6 7 14 19.984 21.219 0.363 118.938 o
6 7 15 2.922 2.196 0.363 466.767 o
6 7 16 46.615 45.008 1.098 23.925 o
6 7 17 13.870 14.267 0.363 182.749 o
6 7 18 76.140 74.640 1.461 10.934 o
6 7 19 94.302 91.839 1.834 7.248 o
6 7 20 552.851 534.932 10.972 0.226 o
6 7 21 83.118 84.524 1.461 9.583 o
6 7 22 11.536 12.443 0.363 215.019 o
6 7 23 270.192 256.857 5.118 0.967 o
6 7 24 122.779 121.844 2.196 4.561 o
6 7 25 45.539 45.008 1.098 24.338 o
6 7 26 89.671 90.378 1.834 7.613 o
6 7 27 10.667 10.972 0.363 233.798 o
6 7 28 69.484 69.521 1.834 10.183 o
6 7 29 86.359 86.348 1.834 7.998 o
6 7 30 97.077 101.350 2.559 5.293 o
6 7 31 64.186 66.227 1.834 10.898 o
6 7 32 23.894 24.877 1.098 40.906 o
6 7 33 5.960 7.315 0.736 120.795 o
6 7 34 0.548 0.736 0.736 140.947 o
6 7 35 96.505 96.232 4.020 3.233 o
6 7 36 21.568 21.592 1.098 43.572 o
6 7 37 63.465 62.197 3.295 5.366 o
6 7 38 0.018 0.000 0.736 142.685 o
6 7 39 10.003 10.247 0.736 106.929 o
6 7 40 3.800 2.932 0.736 131.439 o
6 7 41 5.255 4.756 0.736 125.734 o
6 7 42 9.840 9.874 1.098 55.893 o
6 7 43 1.462 1.461 0.736 138.328 o
6 7 44 11.284 10.610 1.098 54.663 o
6 7 45 7.534 7.315 1.098 58.226 o
6 7 46 3.739 3.295 0.736 131.155 o
6 7 47 2.674 3.295 0.736 133.629 o
6 7 48 4.805 5.854 0.736 125.490 o
6 8 0 325.517 311.003 9.149 0.479 o
6 8 1 1008.480 998.882 28.171 0.050 o
6 8 2 2302.800 2365.470 62.932 0.010 o
6 8 3 154.481 158.066 3.657 2.377 o
6 8 4 93.574 88.544 2.196 6.496 o
6 8 5 18.970 17.924 0.363 133.041 o
6 8 6 699.082 680.917 16.463 0.124 o
6 8 7 180.361 174.529 4.756 1.628 o
6 8 8 31.593 34.761 0.736 46.584 o
6 8 9 515.068 499.073 13.169 0.211 o
6 8 10 149.420 154.408 4.020 2.257 o
6 8 11 189.684 193.925 4.393 1.621 o
6 8 12 41.386 40.977 1.098 26.883 o
6 8 13 59.303 57.814 1.098 17.856 o
6 8 14 110.390 118.549 2.559 4.551 o
6 8 15 19.704 20.494 0.363 122.141 o
6 8 16 94.238 91.476 1.834 7.265 o
6 8 17 26.316 25.612 0.736 58.958 o
6 8 18 100.914 95.859 1.834 6.708 o
6 8 19 44.309 46.831 1.098 24.462 o
6 8 20 51.059 53.421 1.098 20.894 o
6 8 21 24.041 24.151 0.736 63.504 o
6 8 22 172.208 171.607 3.657 2.115 o
6 8 23 126.738 126.962 2.932 3.587 o
6 8 24 40.504 39.879 1.098 27.518 o
6 8 25 9.389 9.874 0.363 257.883 o
6 8 26 45.551 46.468 1.098 24.052 o
6 8 27 254.760 252.101 5.854 0.926 o
6 8 28 36.535 38.055 1.098 29.812 o
6 8 29 7.052 8.050 0.363 309.046 o
6 8 30 35.198 35.859 1.098 31.035 o
6 8 31 191.307 208.554 5.854 1.200 o
6 8 32 59.458 62.197 2.196 9.540 o
6 8 33 4.660 4.756 0.736 127.193 o
6 8 34 15.519 16.463 0.736 86.671 o
6 8 35 53.086 52.322 2.559 8.463 o
6 8 36 5.052 5.854 0.736 124.882 o
6 8 37 13.121 13.904 1.098 52.232 o
6 8 38 16.614 17.562 1.098 48.452 o
6 8 39 3.534 2.559 0.736 132.496 o
6 8 40 11.939 10.972 0.736 101.272 o
6 8 41 4.786 4.393 0.736 127.327 o
6 8 42 32.511 30.730 1.834 17.400 o
6 8 43 0.745 0.363 0.736 140.926 o
6 8 44 1.882 2.932 1.098 62.589 o
6 8 45 11.661 13.169 1.098 53.515 o
6 8 46 0.765 0.363 0.736 140.885 o
6 8 47 2.032 2.559 0.736 135.905 o
6 8 48 0.918 0.736 0.736 140.205 o
6 9 0 76.317 80.494 2.559 6.584 o
6 9 1 858.737 875.940 24.151 0.068 o
6 9 2 283.651 290.146 9.874 0.485 o
6 9 3 84.587 88.181 1.834 8.062 o
6 9 4 565.340 541.149 15.365 0.166 o
6 9 5 668.133 683.849 19.023 0.111 o
6 9 6 3.072 3.295 0.363 447.958 o
6 9 7 188.864 196.121 4.756 1.514 o
6 9 8 901.812 923.869 24.514 0.064 o
6 9 9 115.452 116.715 2.559 4.424 o
6 9 10 327.735 324.907 8.786 0.490 o
6 9 11 78.192 78.670 1.834 8.958 o
6 9 12 179.667 175.627 4.020 1.885 o
6 9 13 448.638 434.308 10.247 0.307 o
6 9 14 34.900 36.584 0.736 42.298 o
6 9 15 114.281 110.499 2.932 4.064 o
6 9 16 209.930 197.945 4.393 1.484 o
6 9 17 164.300 166.116 2.932 2.580 o
6 9 18 37.906 37.683 0.736 39.079 o
6 9 19 69.359 69.149 1.461 12.196 o
6 9 20 74.558 74.277 1.834 9.474 o
6 9 21 23.287 21.955 0.363 102.743 o
6 9 22 103.817 98.428 2.196 5.759 o
6 9 23 154.186 152.574 3.295 2.618 o
6 9 24 3.525 3.657 0.363 431.529 o
6 9 25 30.779 31.103 0.736 49.556 o
6 9 26 16.740 17.199 0.363 149.144 o
6 9 27 0.192 0.363 0.363 575.005 o
6 9 28 75.357 72.816 2.196 8.028 o
6 9 29 10.900 11.708 0.363 226.516 o
6 9 30 9.427 10.610 0.363 252.261 o
6 9 31 19.768 20.121 1.098 45.324 o
6 9 32 9.142 9.874 0.736 109.547 o
6 9 33 2.909 4.020 0.363 442.719 o
6 9 34 55.364 57.814 2.196 10.031 o
6 9 35 3.178 3.295 0.736 132.468 o
6 9 36 11.128 10.610 0.736 103.697 o
6 9 37 1.884 2.559 0.736 136.230 o
6 9 38 11.271 12.443 1.098 54.039 o
6 9 39 20.326 23.416 1.834 19.699 o
6 9 40 34.691 37.683 2.196 12.610 o
6 9 41 0.687 0.736 0.736 140.670 o
6 9 42 5.321 6.589 0.736 123.301 o
6 9 43 11.524 13.169 1.098 53.611 o
6 9 44 24.523 23.778 1.461 27.396 o
6 9 45 2.766 1.834 0.736 135.077 o
6 9 46 0.108 0.000 0.736 142.516 o
6 9 47 7.554 6.217 0.736 118.164 o
6 10 0 599.043 591.275 17.924 0.132 o
6 10 1 259.878 252.826 6.217 0.866 o
6 10 2 173.077 176.726 4.020 1.936 o
6 10 3 361.227 372.474 9.874 0.391 o
6 10 4 34.582 35.859 0.736 42.954 o
6 10 5 90.180 93.300 2.196 6.549 o
6 10 6 121.668 122.207 2.932 3.751 o
6 10 7 217.183 220.635 5.491 1.156 o
6 10 8 104.521 107.204 2.559 4.926 o
6 10 9 125.962 128.423 2.559 3.965 o
6 10 10 367.640 335.889 7.688 0.499 o
6 10 11 34.022 32.927 0.736 44.986 o
6 10 12 28.961 28.544 0.736 53.352 o
6 10 13 430.824 410.166 8.413 0.377 o
6 10 14 206.480 201.975 4.393 1.493 o
6 10 15 11.334 10.972 0.363 225.743 o
6 10 16 30.728 31.103 0.736 49.615 o
6 10 17 72.066 69.521 1.461 11.794 o
6 10 18 17.824 17.562 0.363 140.964 o
6 10 19 28.344 30.005 0.736 53.206 o
6 10 20 80.891 81.229 1.834 8.625 o
6 10 21 147.211 148.181 3.295 2.748 o
6 10 22 20.603 21.592 0.736 71.471 o
6 10 23 0.153 0.736 0.363 570.369 o
6 10 24 129.939 131.355 2.932 3.473 o
6 10 25 174.955 176.363 3.657 2.064 o
6 10 26 145.366 147.456 3.295 2.780 o
6 10 27 104.458 97.693 2.559 5.093 o
6 10 28 2.693 2.196 0.363 473.088 o
6 10 29 29.036 30.368 1.098 35.962 o
6 10 30 59.195 55.244 2.196 9.830 o
6 10 31 9.431 10.972 0.736 107.451 o
6 10 32 39.043 38.055 1.834 15.902 o
6 10 33 79.875 81.592 3.657 4.086 o
6 10 34 25.675 27.446 1.461 26.515 o
6 10 35 18.999 18.660 1.098 46.375 o
6 10 36 11.310 10.972 1.098 54.520 o
6 10 37 15.784 17.562 1.098 49.042 o
6 10 38 7.552 8.050 0.736 115.853 o
6 10 39 1.833 1.834 0.736 137.133 o
6 10 40 35.927 35.859 2.559 9.821 o
6 10 41 2.082 1.834 0.363 495.468 o
6 10 42 2.942 2.559 0.736 133.859 o
6 10 43 4.311 4.020 0.736 128.929 o
6 10 44 5.301 5.854 0.736 124.264 o
6 10 45 2.692 2.196 0.736 134.835 o
6 10 46 1.924 2.196 0.736 136.540 o
6 10 47 1.128 0.363 0.736 140.158 o
6 11 0 141.044 143.426 4.393 2.188 o
6 11 1 400.880 409.431 8.786 0.388 o
6 11 2 278.178 284.292 6.589 0.750 o
6 11 3 75.538 77.572 1.834 9.237 o
6 11 4 573.728 559.446 12.806 0.192 o
6 11 5 106.230 107.204 2.559 4.868 o
6 11 6 225.342 214.045 4.756 1.280 o
6 11 7 104.530 104.282 2.196 5.598 o
6 11 8 79.118 80.131 1.834 8.818 o
6 11 9 711.788 686.408 16.101 0.124 o
6 11 10 153.370 156.967 3.657 2.396 o
6 11 11 50.886 49.028 1.098 21.674 o
6 11 12 99.912 98.055 2.196 5.947 o
6 11 13 4.181 4.020 0.363 410.728 o
6 11 14 68.953 68.423 1.461 12.306 o
6 11 15 426.312 407.970 8.786 0.370 o
6 11 16 67.555 66.590 1.461 12.643 o
6 11 17 325.357 306.983 6.952 0.617 o
6 11 18 57.190 53.058 1.098 19.087 o
6 11 19 73.864 74.277 1.834 9.537 o
6 11 20 122.298 124.403 2.932 3.712 o
6 11 21 48.204 47.204 1.098 22.928 o
6 11 22 120.465 125.139 2.932 3.745 o
6 11 23 12.354 12.070 0.363 208.170 o
6 11 24 73.405 73.179 1.461 11.373 o
6 11 25 8.297 8.050 0.363 288.073 o
6 11 26 26.801 25.249 0.736 58.520 o
6 11 27 17.741 16.826 0.363 143.804 o
6 11 28 24.652 25.612 0.736 61.425 o
6 11 29 9.870 11.345 0.736 105.895 o
6 11 30 15.931 16.463 0.736 85.780 o
6 11 31 58.733 57.078 2.559 8.036 o
6 11 32 0.806 1.461 0.736 139.695 o
6 11 33 51.188 51.960 2.196 10.606 o
6 11 34 4.620 5.118 0.736 126.848 o
6 11 35 41.410 41.350 1.834 15.324 o
6 11 36 24.178 23.778 1.098 41.080 o
6 11 37 10.749 10.610 0.736 104.629 o
6 11 38 13.485 15.002 0.736 92.850 o
6 11 39 2.175 1.461 0.736 136.795 o
6 11 40 9.076 9.149 0.736 110.622 o
6 11 41 2.878 2.932 0.736 133.578 o
6 11 42 12.525 13.904 0.736 96.361 o
6 11 43 8.525 9.874 0.736 111.095 o
6 11 44 4.416 4.393 0.736 128.224 o
6 11 45 2.738 3.295 0.736 133.482 o
6 11 46 3.067 3.295 0.736 132.725 o
6 12 0 28.772 31.103 1.098 35.900 o
6 12 1 356.559 351.990 7.315 0.522 o
6 12 2 41.077 42.076 1.098 26.779 o
6 12 3 129.362 131.718 2.932 3.481 o
6 12 4 223.760 223.194 5.491 1.127 o
6 12 5 77.627 75.375 1.461 10.708 o
6 12 6 10.040 9.874 0.363 248.952 o
6 12 7 56.750 55.617 1.098 18.849 o
6 12 8 58.808 60.736 1.461 14.529 o
6 12 9 119.074 117.451 2.559 4.306 o
6 12 10 412.476 398.086 8.413 0.396 o
6 12 11 196.931 193.925 4.393 1.575 o
6 12 12 89.780 91.103 2.196 6.629 o
6 12 13 175.800 177.088 4.020 1.911 o
6 12 14 109.832 107.204 2.559 4.749 o
6 12 15 214.151 207.456 4.393 1.433 o
6 12 16 83.319 75.003 2.196 7.456 o
6 12 17 662.423 636.282 15.738 0.137 o
6 12 18 49.503 50.861 1.098 21.831 o
6 12 19 117.616 114.519 2.196 4.870 o
6 12 20 4.546 3.657 0.363 406.285 o
6 12 21 351.238 349.058 8.413 0.474 o
6 12 22 312.247 294.176 7.688 0.595 o
6 12 23 48.286 49.028 1.098 22.572 o
6 12 24 50.823 50.126 1.098 21.511 o
6 12 25 0.963 0.736 0.363 545.159 o
6 12 26 5.583 5.854 0.363 358.397 o
6 12 27 9.080 10.247 0.363 259.610 o
6 12 28 89.114 84.524 2.932 5.129 o
6 12 29 4.256 4.020 0.363 408.902 o
6 12 30 22.151 20.494 0.736 69.697 o
6 12 31 0.142 0.736 0.363 570.719 o
6 12 32 17.084 17.199 0.736 82.561 o
6 12 33 34.884 35.859 1.461 22.687 o
6 12 34 32.815 32.202 1.461 23.767 o
6 12 35 24.414 26.348 1.098 40.085 o
6 12 36 43.742 43.174 1.834 14.866 o
6 12 37 17.000 15.738 1.098 48.825 o
6 12 38 4.684 5.854 0.736 125.787 o
6 12 39 11.584 12.443 0.736 100.349 o
6 12 40 8.414 8.786 0.736 112.747 o
6 12 41 0.708 0.736 0.363 553.041 o
6 12 42 1.095 1.461 0.363 530.083 o
6 12 43 8.974 10.972 0.736 108.591 o
6 12 44 0.577 0.736 0.736 140.890 o
6 12 45 13.700 12.070 0.736 95.754 o
6 12 46 3.649 4.020 0.736 130.509 o
6 13 0 8.822 8.050 0.363 279.751 o
6 13 1 438.088 437.240 10.972 0.294 o
6 13 2 760.868 770.560 22.317 0.083 o
6 13 3 176.293 173.431 4.020 1.922 o
6 13 4 285.683 286.862 6.217 0.767 o
6 13 5 76.229 79.768 1.834 9.080 o
6 13 6 203.566 205.260 4.020 1.597 o
6 13 7 36.279 36.957 0.736 40.838 o
6 13 8 120.385 117.088 2.196 4.725 o
6 13 9 19.047 18.297 0.363 131.539 o
6 13 10 221.463 218.438 5.118 1.215 o
6 13 11 340.723 327.466 7.315 0.557 o
6 13 12 26.031 24.514 0.736 60.180 o
6 13 13 385.460 369.179 8.413 0.432 o
6 13 14 714.371 645.794 18.660 0.110 o
6 13 15 145.660 129.894 3.657 2.656 o
6 13 16 295.843 267.103 6.217 0.767 o
6 13 17 199.606 190.630 5.491 1.285 o
6 13 18 5.428 5.491 0.363 365.515 o
6 13 19 161.980 152.574 3.295 2.514 o
6 13 20 26.567 27.446 0.736 57.295 o
6 13 21 13.275 13.542 0.363 191.548 o
6 13 22 13.123 13.169 0.363 194.794 o
6 13 23 108.479 103.909 2.559 4.848 o
6 13 24 40.214 40.615 0.736 36.008 o
6 13 25 0.212 0.363 0.363 574.392 o
6 13 26 26.318 24.877 1.098 39.332 o
6 13 27 13.462 13.904 0.736 94.170 o
6 13 28 16.989 16.826 0.736 83.149 o
6 13 29 11.908 12.070 0.736 100.018 o
6 13 30 7.828 8.413 0.736 114.699 o
6 13 31 5.524 6.952 0.363 348.313 o
6 13 32 37.305 36.584 1.461 21.937 o
6 13 33 26.709 28.907 1.098 37.817 o
6 13 34 15.740 16.826 0.736 85.802 o
6 13 35 18.193 17.924 0.736 79.553 o
6 13 36 7.584 7.315 0.736 116.704 o
6 13 37 38.697 43.536 1.834 15.556 o
6 13 38 32.341 32.564 1.461 23.849 o
6 13 39 0.854 0.000 0.736 141.069 o
6 13 40 3.595 4.020 0.736 130.637 o
6 13 41 22.148 23.778 1.098 42.435 o
6 13 42 24.106 25.975 1.461 27.195 o
6 13 43 0.458 0.736 0.363 560.800 o
6 13 44 3.036 4.020 0.363 439.437 o
6 13 45 6.524 8.050 0.736 118.451 o
6 14 0 24.500 26.348 0.736 61.099 o
6 14 1 54.837 55.980 1.461 15.695 o
6 14 2 167.635 161.723 4.756 1.749 o
6 14 3 28.320 29.270 0.736 53.709 o
6 14 4 166.270 169.411 3.657 2.186 o
6 14 5 29.262 30.368 0.736 51.823 o
6 14 6 389.934 391.134 11.708 0.308 o
6 14 7 112.076 111.960 2.196 5.128 o
6 14 8 14.240 14.640 0.363 177.889 o
6 14 9 224.892 219.164 4.393 1.344 o
6 14 10 11.264 10.972 0.363 226.567 o
6 14 11 29.663 30.005 0.736 51.552 o
6 14 12 146.631 140.131 3.295 2.816 o
6 14 13 47.986 49.763 1.098 22.548 o
6 14 14 43.353 40.977 1.098 26.039 o
6 14 15 43.293 42.076 1.098 25.834 o
6 14 16 135.258 132.091 3.295 3.058 o
6 14 17 146.187 125.139 3.295 2.938 o
6 14 18 45.512 45.733 1.098 24.208 o
6 14 19 17.920 18.660 0.736 79.362 o
6 14 20 45.615 44.272 1.098 24.452 o
6 14 21 42.295 42.438 1.098 26.177 o
6 14 22 31.089 31.829 0.736 48.778 o
6 14 23 118.234 118.912 3.295 3.475 o
6 14 24 0.566 1.098 0.363 551.805 o
6 14 25 107.536 103.184 3.657 3.415 o
6 14 26 213.485 188.071 8.050 0.794 o
6 14 27 30.775 30.368 1.098 34.944 o
6 14 28 8.875 8.786 0.736 111.586 o
6 14 29 144.316 135.375 5.491 1.677 o
6 14 30 18.616 19.758 0.736 76.906 o
6 14 31 2.142 2.559 0.363 483.412 o
6 14 32 19.936 22.317 1.098 44.445 o
6 14 33 96.175 94.035 3.657 3.684 o
6 14 34 14.372 14.267 0.736 91.663 o
6 14 35 3.671 4.393 0.363 418.633 o
6 14 36 3.273 3.657 0.363 437.987 o
6 14 37 1.264 1.098 0.363 530.461 o
6 14 38 4.296 3.657 0.736 129.399 o
6 14 39 0.892 0.363 0.363 553.123 o
6 14 40 20.878 22.680 1.461 28.636 o
6 14 41 13.751 13.904 0.736 93.501 o
6 14 42 4.162 4.393 0.736 128.839 o
6 14 43 0.503 1.834 0.363 542.431 o
6 14 44 3.632 4.020 0.363 424.238 o
6 15 0 5.286 6.217 0.363 360.831 o
6 15 1 101.003 101.350 2.559 5.151 o
6 15 2 168.540 167.940 4.393 1.861 o
6 15 3 194.590 199.043 4.756 1.474 o
6 15 4 110.109 110.136 2.559 4.692 o
6 15 5 19.650 20.121 0.736 74.581 o
6 15 6 51.308 49.391 1.098 21.472 o
6 15 7 556.153 537.854 13.542 0.190 o
6 15 8 2.422 2.932 0.363 470.405 o
6 15 9 89.195 84.151 2.196 6.849 o
6 15 10 192.019 197.219 4.393 1.596 o
6 15 11 53.216 52.685 1.098 20.328 o
6 15 12 4.235 4.393 0.363 404.937 o
6 15 13 129.172 132.453 2.932 3.478 o
6 15 14 87.112 89.642 2.196 6.813 o
6 15 15 42.411 42.811 1.098 26.049 o
6 15 16 51.648 51.224 1.461 16.804 o
6 15 17 49.527 49.391 1.098 22.075 o
6 15 18 213.759 205.632 5.118 1.276 o
6 15 19 54.521 51.587 1.098 20.095 o
6 15 20 71.385 71.345 1.461 11.763 o
6 15 21 79.383 73.914 1.834 9.060 o
6 15 22 10.081 10.247 0.363 245.926 o
6 15 23 11.357 11.708 0.736 101.792 o
6 15 24 34.178 32.927 1.461 23.285 o
6 15 25 0.478 0.736 0.363 560.177 o
6 15 26 27.088 28.171 1.098 37.809 o
6 15 27 2.098 2.196 0.363 489.809 o
6 15 28 70.724 65.491 2.196 8.591 o
6 15 29 0.924 0.736 0.363 546.368 o
6 15 30 2.608 2.932 0.363 465.287 o
6 15 31 5.113 5.491 0.363 372.326 o
6 15 32 17.715 16.101 0.736 82.393 o
6 15 33 16.405 15.738 0.736 85.540 o
6 15 34 24.710 25.975 1.098 40.014 o
6 15 35 2.746 3.295 0.363 456.638 o
6 15 36 13.556 13.542 0.736 94.373 o
6 15 37 41.367 44.635 1.834 15.097 o
6 15 38 9.441 9.874 0.736 108.797 o
6 15 39 4.468 5.491 0.736 126.764 o
6 15 40 1.007 1.834 0.363 527.125 o
6 15 41 14.841 17.199 1.098 49.842 o
6 15 42 29.382 27.446 1.461 25.430 o
6 15 43 2.637 3.295 0.736 133.715 o
6 15 44 3.939 4.756 0.736 128.938 o
6 16 0 0.283 1.461 0.363 554.957 o
6 16 1 42.918 42.438 1.098 25.915 o
6 16 2 46.879 47.929 1.098 23.279 o
6 16 3 32.613 31.103 0.736 47.469 o
6 16 4 42.199 43.909 1.098 25.908 o
6 16 5 24.323 24.151 0.736 63.061 o
6 16 6 86.718 90.378 2.196 6.814 o
6 16 7 50.815 51.587 1.461 16.939 o
6 16 8 23.151 21.592 0.736 67.039 o
6 16 9 25.846 26.348 0.736 59.105 o
6 16 10 154.305 158.066 4.020 2.191 o
6 16 11 76.721 80.494 2.196 7.694 o
6 16 12 43.603 43.536 1.098 25.404 o
6 16 13 332.925 306.620 10.610 0.403 o
6 16 14 10.764 10.247 0.363 237.116 o
6 16 15 6.709 6.217 0.363 332.194 o
6 16 16 63.495 62.569 1.834 11.170 o
6 16 17 105.402 102.448 2.559 4.977 o
6 16 18 102.355 102.448 2.932 4.479 o
6 16 19 78.733 65.491 1.834 9.494 o
6 16 20 15.076 15.365 0.363 168.000 o
6 16 21 67.844 67.325 1.834 10.459 o
6 16 22 35.524 35.123 1.461 22.613 o
6 16 23 64.142 64.766 2.932 6.295 o
6 16 24 12.298 11.708 0.736 99.516 o
6 16 25 20.654 20.494 1.098 44.579 o
6 16 26 16.207 15.738 1.098 49.390 o
6 16 27 55.789 52.685 2.196 10.202 o
6 16 28 16.995 16.826 0.736 83.137 o
6 16 29 16.793 16.463 1.098 48.715 o
6 16 30 6.704 7.315 0.736 118.924 o
6 16 31 4.045 4.020 0.736 129.567 o
6 16 32 0.961 1.461 0.363 534.141 o
6 16 33 57.111 55.980 2.196 9.965 o
6 16 34 22.937 23.778 1.098 41.905 o
6 16 35 4.020 4.020 0.736 129.627 o
6 16 36 6.122 5.854 0.736 122.220 o
6 16 37 21.766 21.955 1.098 43.313 o
6 16 38 1.761 2.559 0.736 136.501 o
6 16 39 6.706 7.315 0.736 118.918 o
6 16 40 8.471 7.315 0.736 114.460 o
6 16 41 0.517 0.363 0.736 141.376 o
6 16 42 4.003 4.756 0.736 128.785 o
6 16 43 2.713 2.932 0.736 133.955 o
6 17 0 85.405 85.985 2.932 5.222 o
6 17 1 128.330 125.501 3.657 2.923 o
6 17 2 4.350 4.393 0.363 402.193 o
6 17 3 9.234 9.511 0.363 262.663 o
6 17 4 348.616 340.645 9.511 0.428 o
6 17 5 31.729 32.927 0.736 47.437 o
6 17 6 73.199 74.640 1.834 9.582 o
6 17 7 46.072 45.008 1.098 24.133 o
6 17 8 31.703 32.927 0.736 47.467 o
6 17 9 48.705 49.763 1.098 22.296 o
6 17 10 18.321 17.562 0.736 79.660 o
6 17 11 67.042 65.864 1.834 10.616 o
6 17 12 95.105 98.055 2.559 5.429 o
6 17 13 157.621 159.164 4.020 2.154 o
6 17 14 41.700 42.438 1.098 26.431 o
6 17 15 12.176 12.806 0.363 206.170 o
6 17 16 0.446 0.363 0.363 567.025 o
6 17 17 81.608 79.395 2.196 7.427 o
6 17 18 47.839 47.567 1.098 22.994 o
6 17 19 29.410 30.730 1.098 35.634 o
6 17 20 41.621 41.713 1.461 20.166 o
6 17 21 12.483 13.904 0.736 96.459 o
6 17 22 60.081 59.637 2.559 7.898 o
6 17 23 33.934 34.398 1.461 23.148 o
6 17 24 6.883 6.952 0.736 118.930 o
6 17 25 36.931 37.683 1.461 21.890 o
6 17 26 4.327 3.295 0.736 129.759 o
6 17 27 16.680 17.199 0.736 83.406 o
6 17 28 4.516 4.393 0.363 398.278 o
6 17 29 2.141 1.834 0.363 493.765 o
6 17 30 1.520 1.461 0.363 517.358 o
6 17 31 25.322 25.612 1.098 39.736 o
6 17 32 7.626 7.315 0.736 116.598 o
6 17 33 10.059 11.345 0.736 105.425 o
6 17 34 3.474 3.295 0.363 437.484 o
6 17 35 2.796 2.559 0.736 134.190 o
6 17 36 12.265 12.806 0.736 98.280 o
6 17 37 1.260 1.461 0.736 138.752 o
6 17 38 0.850 1.461 0.736 139.603 o
6 17 39 0.288 0.736 0.736 141.459 o
6 17 40 5.375 5.491 0.736 124.531 o
6 17 41 0.426 0.736 0.736 141.189 o
6 17 42 10.770 14.267 1.098 53.754 o
6 18 0 347.548 351.255 11.708 0.338 o
6 18 1 2.003 2.559 0.363 487.338 o
6 18 2 89.808 87.809 2.196 6.716 o
6 18 3 135.810 132.091 3.657 2.772 o
6 18 4 115.570 110.136 3.295 3.610 o
6 18 5 44.781 42.811 1.098 25.073 o
6 18 6 108.590 116.715 2.932 4.128 o
6 18 7 129.551 136.111 3.295 3.119 o
6 18 8 158.987 160.262 4.393 1.965 o
6 18 9 29.158 28.907 0.736 52.869 o
6 18 10 23.471 23.416 0.736 65.006 o
6 18 11 160.125 152.574 4.020 2.161 o
6 18 12 42.810 44.635 1.098 25.504 o
6 18 13 117.490 119.285 2.932 3.881 o
6 18 14 28.358 28.544 0.736 54.132 o
6 18 15 13.295 13.542 0.363 191.362 o
6 18 16 81.033 81.955 2.932 5.426 o
6 18 17 33.381 34.025 1.098 32.470 o
6 18 18 171.473 180.383 5.118 1.545 o
6 18 19 7.639 7.315 0.736 116.563 o
6 18 20 121.639 117.451 4.756 2.250 o
6 18 21 4.325 4.756 0.736 128.005 o
6 18 22 53.691 57.441 4.020 4.080 o
6 18 23 127.313 125.864 4.393 2.395 o
6 18 24 45.373 46.831 1.834 14.386 o
6 18 25 39.432 37.320 1.461 21.280 o
6 18 26 2.343 2.559 0.736 135.211 o
6 18 27 5.121 5.118 0.363 376.241 o
6 18 28 26.680 26.348 1.098 38.635 o
6 18 29 32.903 34.398 1.461 23.435 o
6 18 30 5.239 5.491 0.736 124.866 o
6 18 31 16.916 17.924 1.098 48.108 o
6 18 32 8.763 9.149 0.736 111.410 o
6 18 33 13.579 14.640 0.736 93.051 o
6 18 34 4.196 4.393 0.363 405.866 o
6 18 35 1.733 1.834 0.736 137.349 o
6 18 36 2.817 3.295 0.736 133.301 o
6 18 37 10.456 10.972 0.736 104.906 o
6 18 38 5.401 5.854 0.736 124.017 o
6 18 39 8.451 9.511 0.736 111.740 o
6 18 40 0.677 1.098 0.736 140.326 o
6 18 41 0.875 0.736 0.736 140.293 o
6 19 0 15.559 16.826 0.736 86.193 o
6 19 1 38.739 40.977 1.098 28.070 o
6 19 2 227.671 223.920 5.491 1.111 o
6 19 3 9.944 9.874 0.363 250.236 o
6 19 4 86.112 85.985 2.559 6.031 o
6 19 5 193.067 195.385 5.491 1.303 o
6 19 6 15.983 14.267 0.363 165.195 o
6 19 7 19.598 20.856 0.736 73.990 o
6 19 8 20.621 20.494 0.736 72.434 o
6 19 9 5.506 5.118 0.363 367.830 o
6 19 10 190.144 197.945 5.491 1.310 o
6 19 11 37.500 38.055 1.098 29.342 o
6 19 12 142.229 147.083 4.020 2.369 o
6 19 13 12.171 12.443 0.363 208.129 o
6 19 14 14.959 16.101 0.736 88.296 o
6 19 15 2.052 1.834 0.363 496.315 o
6 19 16 16.984 16.826 0.736 83.160 o
6 19 17 30.406 28.544 1.098 35.691 o
6 19 18 5.139 6.589 0.736 123.753 o
6 19 19 16.250 14.640 1.098 49.750 o
6 19 20 16.730 16.463 1.098 48.760 o
6 19 21 23.905 26.348 1.098 40.416 o
6 19 22 41.484 40.252 1.834 15.392 o
6 19 23 33.398 30.368 1.461 23.860 o
6 19 24 6.539 6.589 0.736 120.252 o
6 19 25 6.773 8.413 0.736 117.363 o
6 19 26 18.130 17.924 1.098 47.247 o
6 19 27 30.979 31.103 1.461 24.443 o
6 19 28 24.189 24.877 1.098 40.712 o
6 19 29 3.139 2.559 0.363 455.963 o
6 19 30 8.033 7.688 0.736 115.097 o
6 19 31 22.713 23.053 1.098 42.299 o
6 19 32 23.198 23.778 1.098 41.731 o
6 19 33 9.945 10.972 0.736 106.171 o
6 19 34 8.934 9.874 0.736 110.069 o
6 19 35 13.200 13.904 0.736 94.780 o
6 19 36 3.861 4.393 0.736 129.561 o
6 19 37 0.192 0.363 0.363 574.996 o
6 19 38 1.802 1.461 0.736 137.603 o
6 19 39 0.475 0.363 0.363 566.118 o
6 19 40 3.687 4.756 0.736 129.543 o
6 20 0 26.302 27.446 1.098 38.527 o
6 20 1 97.035 97.693 2.559 5.363 o
6 20 2 11.505 11.345 0.363 221.572 o
6 20 3 44.720 45.370 1.461 18.978 o
6 20 4 69.955 69.149 1.834 10.155 o
6 20 5 159.061 160.987 4.393 1.962 o
6 20 6 10.375 10.610 0.363 239.746 o
6 20 7 44.328 44.635 1.461 19.157 o
6 20 8 6.123 6.952 0.363 336.419 o
6 20 9 49.539 51.224 1.461 17.246 o
6 20 10 9.175 10.247 0.736 108.996 o
6 20 11 41.701 43.909 1.834 15.101 o
6 20 12 19.013 19.395 0.736 76.488 o
6 20 13 12.700 13.904 0.736 95.949 o
6 20 14 29.301 31.829 1.098 35.376 o
6 20 15 19.314 18.660 0.736 76.617 o
6 20 16 53.645 59.637 2.196 10.095 o
6 20 17 8.059 10.247 1.098 56.950 o
6 20 18 0.295 0.736 0.736 141.445 o
6 20 19 61.643 67.325 3.295 5.347 o
6 20 20 1.804 1.098 0.736 137.987 o
6 20 21 8.907 10.247 0.736 109.668 o
6 20 22 5.156 5.491 0.736 125.071 o
6 20 23 10.702 10.247 0.736 105.193 o
6 20 24 3.192 3.657 0.736 132.014 o
6 20 25 23.041 20.121 1.098 43.069 o
6 20 26 29.751 29.632 1.461 25.006 o
6 20 27 12.111 13.542 0.736 97.770 o
6 20 28 4.978 5.491 0.736 125.512 o
6 20 29 3.989 4.393 0.736 129.254 o
6 20 30 12.674 13.904 0.736 96.010 o
6 20 31 9.571 10.610 0.736 107.553 o
6 20 32 24.866 24.877 1.098 40.270 o
6 20 33 9.965 9.874 0.736 107.488 o
6 20 34 64.730 65.129 2.559 7.517 o
6 20 35 1.973 2.559 0.363 488.191 o
6 20 36 5.420 8.050 0.736 121.229 o
6 20 37 2.425 3.657 0.736 133.784 o
6 20 38 13.181 15.002 0.736 93.550 o
6 20 39 3.608 4.020 0.736 130.606 o
6 21 0 17.425 19.395 1.098 47.226 o
6 21 1 18.487 20.121 0.736 76.805 o
6 21 2 6.589 7.315 0.363 324.085 o
6 21 3 62.119 66.227 2.196 9.187 o
6 21 4 2.060 2.559 0.363 485.719 o
6 21 5 51.416 51.587 1.834 13.266 o
6 21 6 111.024 111.234 4.020 2.943 o
6 21 7 12.877 14.267 1.098 52.277 o
6 21 8 73.496 88.907 8.050 1.101 o
6 21 9 31.813 30.730 1.461 24.258 o
6 21 10 16.139 17.199 1.098 48.918 o
6 21 11 78.083 73.914 3.295 4.853 o
6 21 12 27.068 27.446 1.461 26.106 o
6 21 13 3.976 4.756 0.736 128.850 o
6 21 14 55.139 53.058 2.196 10.239 o
6 21 15 65.524 62.932 2.932 6.279 o
6 21 16 78.130 81.229 3.295 4.762 o
6 21 17 2.971 2.932 0.736 133.364 o
6 21 18 12.132 15.002 1.098 52.542 o
6 21 19 12.769 11.345 1.098 53.379 o
6 21 20 12.386 13.542 1.098 52.878 o
6 21 21 26.213 27.446 1.461 26.357 o
6 21 22 0.249 0.363 0.736 141.898 o
6 21 23 3.710 3.657 0.736 130.794 o
6 21 24 50.423 49.028 2.559 8.695 o
6 21 25 0.164 0.736 0.736 141.702 o
6 21 26 8.507 9.511 0.736 111.598 o
6 21 27 19.058 19.023 1.098 46.206 o
6 21 28 37.675 36.584 1.461 21.838 o
6 21 29 6.423 6.952 0.736 120.088 o
6 21 30 6.570 7.688 0.736 118.791 o
6 21 31 7.591 9.149 0.736 114.367 o
6 21 32 11.402 11.708 0.736 101.684 o
6 21 33 3.336 3.295 0.736 132.099 o
6 21 34 0.321 0.736 0.736 141.395 o
6 21 35 4.305 5.118 0.736 127.615 o
6 21 36 6.374 7.315 0.736 119.755 o
6 21 37 8.150 8.050 1.834 22.079 o
6 22 0 6.463 7.688 0.736 119.061 o
6 22 1 1.023 1.098 0.363 537.762 o
6 22 2 13.000 13.542 0.736 95.671 o
6 22 3 78.156 82.690 3.295 4.744 o
6 22 4 6.700 6.952 0.736 119.390 o
6 22 5 21.794 20.856 1.098 43.669 o
6 22 6 12.199 12.443 1.098 53.393 o
6 22 7 19.043 18.660 1.461 29.761 o
6 22 8 1.314 1.098 0.736 139.018 o
6 22 9 59.238 50.861 4.756 3.026 o
6 22 10 55.161 53.421 2.559 8.322 o
6 22 11 9.089 9.874 0.736 109.678 o
6 22 12 21.015 24.151 1.098 43.076 o
6 22 13 2.519 2.932 0.736 134.396 o
6 22 14 22.698 20.494 1.098 43.175 o
6 22 15 31.334 31.829 1.461 24.238 o
6 22 16 9.323 9.874 0.736 109.092 o
6 22 17 33.945 30.730 1.461 23.656 o
6 22 18 56.058 52.322 2.559 8.304 o
6 22 19 4.446 4.393 0.736 128.152 o
6 22 20 1.823 2.196 0.736 136.761 o
6 22 21 43.129 40.615 1.834 15.132 o
6 22 22 62.441 63.295 4.020 3.926 o
6 22 23 7.248 8.050 0.736 116.622 o
6 22 24 26.388 29.270 1.461 26.038 o
6 22 25 5.313 5.854 0.736 124.236 o
6 22 26 19.853 19.395 1.098 45.518 o
6 22 27 0.146 0.363 0.736 142.097 o
6 22 28 18.251 17.199 1.098 47.418 o
6 22 29 6.560 6.589 0.736 120.198 o
6 22 30 17.472 21.955 1.461 29.739 o
6 22 31 5.087 5.854 0.736 124.795 o
6 22 32 2.389 1.461 0.736 136.328 o
6 22 33 0.722 1.834 0.736 139.482 o
6 22 34 1.178 2.196 0.736 138.150 o
6 22 35 1.524 1.834 0.736 137.798 o
6 22 36 1.290 -1.098 1.834 22.894 o
6 23 0 10.493 11.708 1.461 33.045 o
6 23 1 18.661 18.660 1.098 46.613 o
6 23 2 17.861 18.660 1.098 47.178 o
6 23 3 42.160 42.076 2.196 11.783 o
6 23 4 28.734 31.103 1.834 17.931 o
6 23 5 15.198 13.542 1.098 50.889 o
6 23 6 15.561 15.738 1.098 49.849 o
6 23 7 0.160 0.363 0.736 142.070 o
6 23 8 26.569 26.710 1.461 26.360 o
6 23 9 18.461 19.395 1.461 29.823 o
6 23 10 38.392 42.811 2.559 9.509 o
6 23 11 9.440 9.511 0.736 109.253 o
6 23 12 12.920 13.904 1.098 52.374 o
6 23 13 24.772 23.778 1.461 27.323 o
6 23 14 6.563 5.854 0.736 121.115 o
6 23 15 49.613 51.960 2.559 8.659 o
6 23 16 22.690 22.317 1.461 28.155 o
6 23 17 20.265 20.494 1.461 29.138 o
6 23 18 50.084 48.302 2.559 8.732 o
6 23 19 0.254 1.098 0.736 141.170 o
6 23 20 15.235 15.002 1.098 50.343 o
6 23 21 12.895 12.806 1.098 52.779 o
6 23 22 55.745 59.637 2.932 6.686 o
6 23 23 1.467 2.559 0.736 137.141 o
6 23 24 3.950 5.491 1.098 60.879 o
6 23 25 0.510 0.736 1.098 63.670 o
6 23 26 0.914 1.098 0.736 139.844 o
6 23 27 1.742 1.461 0.736 137.730 o
6 23 28 7.292 8.413 0.736 116.051 o
6 23 29 26.985 30.368 1.834 18.243 o
6 23 30 1.470 2.559 0.736 137.133 o
6 23 31 0.714 1.098 0.736 140.251 o
6 23 32 2.333 1.461 0.736 136.450 o
6 23 33 2.154 2.196 0.736 136.036 o
6 23 34 6.705 7.688 1.098 58.627 o
6 24 0 31.625 29.632 2.196 13.208 o
6 24 1 12.215 12.443 1.098 53.382 o
6 24 2 12.177 11.345 0.736 100.245 o
6 24 3 5.926 5.854 0.736 122.710 o
6 24 4 0.519 0.736 0.736 141.004 o
6 24 5 8.171 7.315 0.736 115.218 o
6 24 6 5.485 4.756 0.736 125.169 o
6 24 7 2.133 2.559 0.736 135.679 o
6 24 8 6.076 6.217 0.736 121.882 o
6 24 9 57.401 55.244 2.932 6.705 o
6 24 10 2.840 3.295 0.736 133.250 o
6 24 11 32.686 33.663 1.834 17.157 o
6 24 12 14.429 14.267 1.098 51.178 o
6 24 13 67.136 68.050 3.295 5.199 o
6 24 14 5.922 6.589 0.736 121.801 o
6 24 15 27.464 28.171 1.834 18.334 o
6 24 16 39.372 42.438 2.559 9.467 o
6 24 17 26.488 25.975 1.834 18.637 o
6 24 18 0.925 1.461 0.736 139.450 o
6 24 19 1.276 1.098 0.736 139.098 o
6 24 20 4.008 4.756 0.736 128.772 o
6 24 21 19.850 19.395 1.098 45.521 o
6 24 22 4.588 4.393 0.736 127.807 o
6 24 23 5.869 6.589 1.098 59.467 o
6 24 24 2.389 3.295 1.098 62.259 o
6 24 25 18.919 19.395 1.461 29.691 o
6 24 26 4.065 5.118 0.736 128.197 o
6 24 27 5.619 4.393 0.736 125.284 o
6 24 28 5.402 5.118 0.736 124.924 o
6 24 29 3.932 4.393 0.736 129.389 o
6 24 30 0.816 0.736 0.736 140.411 o
6 24 31 1.270 1.098 0.736 139.110 o
6 24 32 13.336 15.738 1.098 51.431 o
6 24 33 0.623 0.363 1.834 22.920 o
6 25 0 200.720 173.068 11.345 0.491 o
6 25 1 2.260 2.559 0.736 135.396 o
6 25 2 2.252 1.461 0.736 136.627 o
6 25 3 52.421 51.587 2.559 8.518 o
6 25 4 63.632 61.834 3.295 5.366 o
6 25 5 0.155 0.000 0.736 142.425 o
6 25 6 8.941 10.972 1.098 56.127 o
6 25 7 18.792 19.023 1.461 29.782 o
6 25 8 34.508 32.927 1.834 16.942 o
6 25 9 9.650 11.345 1.098 55.525 o
6 25 10 27.329 28.171 1.834 18.354 o
6 25 11 52.530 50.861 2.932 6.958 o
6 25 12 1.407 1.098 0.736 138.824 o
6 25 13 2.787 2.559 0.736 134.211 o
6 25 14 16.067 14.267 1.098 50.013 o
6 25 15 13.225 12.443 1.098 52.674 o
6 25 16 3.170 2.559 0.736 133.335 o
6 25 17 7.370 8.786 0.736 115.383 o
6 25 18 11.016 13.904 1.098 53.708 o
6 25 19 7.331 7.688 0.736 116.872 o
6 25 20 13.140 13.542 1.098 52.347 o
6 25 21 7.665 5.854 0.736 118.343 o
6 25 22 1.965 2.559 0.736 136.052 o
6 25 23 6.006 5.854 1.098 59.604 o
6 25 24 16.314 18.297 1.461 30.597 o
6 25 25 2.344 2.932 1.098 62.369 o
6 25 26 10.849 8.786 0.736 106.641 o
6 25 27 1.278 1.461 0.736 138.715 o
6 25 28 8.482 6.952 0.736 114.890 o
6 25 29 1.001 1.461 0.736 139.292 o
6 25 30 6.261 5.491 0.736 122.326 o
6 25 31 5.031 5.491 2.196 15.759 o
6 26 0 78.207 81.955 5.491 2.172 o
6 26 1 10.490 9.874 0.736 106.181 o
6 26 2 12.919 14.267 1.098 52.247 o
6 26 3 38.812 39.516 1.834 15.829 o
6 26 4 8.389 8.050 0.736 113.739 o
6 26 5 20.122 20.494 1.461 29.180 o
6 26 6 17.970 17.199 1.098 47.617 o
6 26 7 22.589 21.955 1.461 28.238 o
6 26 8 40.554 41.350 2.196 11.951 o
6 26 9 16.730 15.738 1.098 49.017 o
6 26 10 6.546 8.413 0.736 117.938 o
6 26 11 4.010 4.756 0.736 128.767 o
6 26 12 13.415 13.542 1.098 52.153 o
6 26 13 16.201 14.267 1.098 49.918 o
6 26 14 18.673 18.297 1.098 46.733 o
6 26 15 12.339 13.904 1.098 52.783 o
6 26 16 43.161 43.536 2.196 11.635 o
6 26 17 2.023 2.196 0.736 136.322 o
6 26 18 24.285 23.416 1.461 27.521 o
6 26 19 8.012 9.874 0.736 112.389 o
6 26 20 11.031 9.149 0.736 105.739 o
6 26 21 1.814 1.098 0.736 137.964 o
6 26 22 1.340 2.196 0.736 137.805 o
6 26 23 0.152 -0.363 1.098 63.956 o
6 26 24 2.850 4.020 1.098 61.849 o
6 26 25 0.605 0.736 0.736 140.834 o
6 26 26 1.094 0.736 0.736 139.846 o
6 26 27 1.263 2.196 0.736 137.969 o
6 26 28 0.311 0.736 0.736 141.415 o
6 27 0 24.127 24.151 1.834 19.111 o
6 27 1 0.224 0.000 0.736 142.295 o
6 27 2 1.654 1.461 0.736 137.919 o
6 27 3 19.119 20.121 1.098 45.778 o
6 27 4 7.818 6.952 0.736 116.569 o
6 27 5 18.870 18.297 1.098 46.593 o
6 27 6 19.034 20.494 1.098 45.707 o
6 27 7 4.964 5.491 0.736 125.545 o
6 27 8 15.957 16.826 1.098 49.180 o
6 27 9 6.207 5.854 0.736 122.008 o
6 27 10 1.557 1.461 0.736 138.125 o
6 27 11 1.344 1.834 0.736 138.182 o
6 27 12 4.277 3.657 0.736 129.444 o
6 27 13 15.128 13.904 1.098 50.810 o
6 27 14 8.994 9.874 1.098 56.457 o
6 27 15 24.132 21.955 1.834 19.267 o
6 27 16 1.739 2.932 0.736 136.140 o
6 27 17 3.941 4.756 0.736 128.933 o
6 27 18 11.612 13.169 1.098 53.550 o
6 27 19 4.724 5.118 0.736 126.593 o
6 27 20 1.338 0.363 0.736 139.729 o
6 27 21 0.347 0.000 0.736 142.059 o
6 27 22 2.671 1.834 0.736 135.289 o
6 27 23 4.515 4.393 0.736 127.985 o
6 27 24 8.141 7.688 0.736 114.824 o
6 27 25 10.068 10.610 0.736 106.316 o
6 27 26 0.262 0.000 0.736 142.222 o
6 28 0 2.968 2.932 0.736 133.372 o
6 28 1 29.061 29.270 1.461 25.258 o
6 28 2 34.929 35.123 1.834 16.718 o
6 28 3 1.372 1.834 0.736 138.123 o
6 28 4 40.191 30.368 2.196 12.453 o
6 28 5 10.121 10.610 0.736 106.184 o
6 28 6 27.116 27.073 1.461 26.146 o
6 28 7 4.329 4.020 0.736 128.885 o
6 28 8 0.995 0.736 0.736 140.048 o
6 28 9 4.654 4.393 0.736 127.648 o
6 28 10 8.734 8.786 0.736 111.941 o
6 28 11 3.712 3.657 0.736 130.791 o
6 28 12 14.534 15.365 1.098 50.713 o
6 28 13 0.514 1.098 0.736 140.653 o
6 28 14 3.858 4.393 0.736 129.568 o
6 28 15 1.686 2.196 0.736 137.058 o
6 28 16 34.293 38.418 1.834 16.569 o
6 28 17 0.654 0.363 0.736 141.107 o
6 28 18 2.580 2.559 0.736 134.680 o
6 28 19 36.353 32.202 2.196 12.702 o
6 28 20 5.651 5.854 0.736 123.395 o
6 28 21 1.165 2.196 0.736 138.176 o
6 28 22 8.732 10.247 1.098 56.507 o
6 28 23 23.403 19.395 2.196 14.269 o
6 28 24 17.529 17.199 2.196 14.765 o
6 29 0 11.800 13.542 1.098 53.288 o
6 29 1 1.352 2.559 0.736 137.389 o
6 29 2 0.551 -0.363 0.736 141.665 o
6 29 3 2.507 1.834 0.736 135.655 o
6 29 4 2.313 2.559 0.736 135.279 o
6 29 5 4.403 4.756 0.736 127.816 o
6 29 6 5.398 6.217 0.736 123.573 o
6 29 7 2.784 1.461 0.736 135.452 o
6 29 8 2.547 1.834 0.736 135.567 o
6 29 9 3.876 3.295 0.736 130.831 o
6 29 10 10.686 10.610 1.098 55.072 o
6 29 11 2.843 2.559 0.736 134.083 o
6 29 12 1.249 0.736 0.736 139.529 o
6 29 13 4.371 5.491 0.736 127.001 o
6 29 14 0.983 0.363 0.736 140.450 o
6 29 15 0.981 0.736 0.736 140.076 o
6 29 16 5.276 7.688 1.098 59.493 o
6 29 17 3.324 3.657 0.736 131.703 o
6 29 18 7.045 8.413 1.098 58.188 o
6 29 19 1.692 0.736 0.736 138.608 o
6 29 20 9.033 9.511 1.098 56.551 o
6 29 21 0.482 -1.461 1.834 22.937 o
6 30 0 4.355 5.854 1.098 60.555 o
6 30 1 7.545 9.874 0.736 113.567 o
6 30 2 13.078 13.904 1.098 52.263 o
6 30 3 1.241 1.834 0.736 138.400 o
6 30 4 5.077 6.217 0.736 124.371 o
6 30 5 3.321 4.393 0.736 130.845 o
6 30 6 13.307 13.169 1.098 52.360 o
6 30 7 6.017 6.589 0.736 121.563 o
6 30 8 8.715 8.413 0.736 112.458 o
6 30 9 1.687 1.461 0.736 137.850 o
6 30 10 4.277 5.491 0.736 127.228 o
6 30 11 19.191 16.101 1.098 47.142 o
6 30 12 8.008 8.050 0.736 114.702 o
6 30 13 9.934 11.708 1.098 55.210 o
6 30 14 5.998 8.050 0.736 119.777 o
6 30 15 4.951 3.657 0.736 127.820 o
6 30 16 2.613 2.559 0.736 134.605 o
6 30 17 7.293 9.874 2.196 15.568 o
6 31 0 9.833 9.511 1.461 33.474 o
6 31 1 2.649 2.559 0.736 134.524 o
6 31 2 4.689 5.491 0.736 126.220 o
6 31 3 30.564 34.398 2.559 10.133 o
6 31 4 9.873 10.610 0.736 106.801 o
6 31 5 14.012 14.267 1.098 51.474 o
6 31 6 15.705 16.826 1.098 49.360 o
6 31 7 7.284 9.149 0.736 115.142 o
6 31 8 1.000 0.736 0.736 140.040 o
6 31 9 7.103 7.315 0.736 117.919 o
6 31 10 2.880 2.932 0.736 133.573 o
6 31 11 4.917 4.393 0.736 127.007 o
6 31 12 8.210 10.972 1.461 33.685 o
7 0 1 3.494 4.756 0.363 418.521 o
7 0 2 29.420 32.564 1.098 35.092 o
7 0 3 1698.740 1758.470 53.058 0.016 o
7 0 4 6.386 7.315 0.363 327.902 o
7 0 5 2836.100 2913.950 91.839 0.005 o
7 0 6 117.791 119.285 3.657 3.124 o
7 0 7 848.577 836.061 27.073 0.062 o
7 0 8 121.618 120.373 3.657 3.058 o
7 0 9 3.569 4.020 0.363 425.827 o
7 0 10 566.451 586.519 17.924 0.137 o
7 0 11 112.156 105.008 3.295 3.730 o
7 0 12 132.930 130.257 4.020 2.563 o
7 0 13 135.996 134.277 4.020 2.506 o
7 0 14 0.226 0.000 0.363 579.672 o
7 0 15 829.034 791.053 25.249 0.069 o
7 0 16 149.779 156.967 4.756 1.887 o
7 0 17 223.617 218.438 6.589 0.951 o
7 0 18 9.476 9.149 0.363 261.793 o
7 0 19 4.272 4.020 0.363 408.513 o
7 0 20 85.742 88.181 2.559 6.001 o
7 0 21 96.415 91.103 2.559 5.512 o
7 0 22 10.477 11.345 0.363 233.835 o
7 0 23 771.779 783.366 23.416 0.078 o
7 0 24 180.104 164.282 6.217 1.235 o
7 0 25 35.530 38.418 1.461 22.166 o
7 0 26 10.562 10.610 0.363 237.367 o
7 0 27 124.972 120.010 4.020 2.716 o
7 0 28 1.151 1.098 0.363 533.878 o
7 0 29 11.287 11.345 0.736 102.406 o
7 0 30 118.202 113.421 3.295 3.527 o
7 0 31 10.619 10.610 0.736 104.951 o
7 0 32 33.772 35.496 1.461 23.041 o
7 0 33 72.263 66.590 4.020 3.770 o
7 0 34 58.701 62.932 3.295 5.476 o
7 0 35 0.699 1.834 0.736 139.531 o
7 0 36 3.955 2.559 0.736 131.512 o
7 0 37 12.650 12.070 1.098 53.208 o
7 0 38 7.335 7.688 0.736 116.860 o
7 0 39 91.893 88.181 5.491 2.085 o
7 0 40 49.763 44.635 2.559 8.849 o
7 0 41 14.085 14.267 1.461 31.776 o
7 0 42 5.801 5.491 1.098 59.831 o
7 0 43 2.070 1.461 1.098 62.842 o
7 0 44 35.690 36.584 2.559 9.815 o
7 0 45 3.092 3.657 1.098 61.818 o
7 0 46 3.033 2.196 1.098 62.212 o
7 0 47 1.983 1.098 1.098 62.964 o
7 0 48 6.429 5.491 1.098 59.461 o
7 0 49 0.233 1.461 1.098 63.635 o
7 1 0 184.488 194.650 5.118 1.440 o
7 1 1 57.096 58.912 1.461 14.998 o
7 1 2 231.729 257.219 5.491 1.040 o
7 1 3 182.628 184.413 3.657 1.955 o
7 1 4 514.603 550.298 11.345 0.231 o
7 1 5 553.209 591.648 11.345 0.211 o
7 1 6 153.655 172.695 3.657 2.304 o
7 1 7 514.912 544.444 11.345 0.232 o
7 1 8 325.341 350.519 6.952 0.585 o
7 1 9 218.429 230.872 5.118 1.202 o
7 1 10 773.932 795.809 17.199 0.104 o
7 1 11 4147.420 4318.590 123.668 0.003 o
7 1 12 788.443 817.401 18.660 0.095 o
7 1 13 365.606 377.965 9.149 0.415 o
7 1 14 403.321 413.451 9.874 0.350 o
7 1 15 114.127 117.451 2.559 4.453 o
7 1 16 183.629 186.972 4.020 1.808 o
7 1 17 25.866 25.612 0.736 59.612 o
7 1 18 458.297 449.683 9.874 0.307 o
7 1 19 160.326 159.164 3.295 2.493 o
7 1 20 89.641 92.574 2.196 6.597 o
7 1 21 353.859 341.008 7.315 0.532 o
7 1 22 131.182 127.325 2.559 3.845 o
7 1 23 59.471 61.471 1.461 14.350 o
7 1 24 155.126 145.260 3.295 2.656 o
7 1 25 14.686 15.365 0.363 171.138 o
7 1 26 2.992 2.932 0.363 454.905 o
7 1 27 20.586 20.856 0.736 72.167 o
7 1 28 7.721 8.050 0.363 297.548 o
7 1 29 5.287 6.217 0.363 360.812 o
7 1 30 56.779 56.343 1.098 18.739 o
7 1 31 55.985 51.960 1.098 19.598 o
7 1 32 10.011 10.247 0.363 246.845 o
7 1 33 21.776 20.856 1.098 43.681 o
7 1 34 23.190 21.592 1.098 42.469 o
7 1 35 78.570 78.297 3.295 4.788 o
7 1 36 4.270 5.854 0.736 126.803 o
7 1 37 6.566 6.589 0.736 120.185 o
7 1 38 6.316 6.952 0.736 120.357 o
7 1 39 2.893 2.559 0.736 133.969 o
7 1 40 28.465 29.632 1.461 25.379 o
7 1 41 10.899 10.972 0.736 103.813 o
7 1 42 6.231 6.952 0.736 120.571 o
7 1 43 14.657 17.199 1.098 49.973 o
7 1 44 1.335 0.736 0.736 139.352 o
7 1 45 0.801 1.461 0.736 139.704 o
7 1 46 0.277 0.363 0.736 141.843 o
7 1 47 1.969 1.461 0.736 137.243 o
7 1 48 6.999 6.217 0.736 119.563 o
7 1 49 2.711 2.196 0.736 134.793 o
7 2 0 476.327 468.706 12.806 0.234 o
7 2 1 1342.410 1391.480 27.809 0.036 o
7 2 2 133.925 149.280 3.295 2.941 o
7 2 3 316.575 345.401 6.952 0.601 o
7 2 4 430.683 452.605 9.874 0.321 o
7 2 5 965.981 1002.170 21.219 0.067 o
7 2 6 424.600 433.945 9.511 0.341 o
7 2 7 157.416 165.380 3.657 2.303 o
7 2 8 90.955 94.398 2.196 6.480 o
7 2 9 63.807 71.718 1.461 12.820 o
7 2 10 617.601 631.164 13.542 0.165 o
7 2 11 1772.750 1782.610 47.567 0.017 o
7 2 12 273.668 287.224 6.589 0.756 o
7 2 13 319.291 331.859 8.050 0.538 o
7 2 14 104.070 108.665 2.559 4.916 o
7 2 15 12.118 13.904 0.363 201.115 o
7 2 16 175.481 179.647 3.657 2.044 o
7 2 17 22.148 21.955 0.363 107.413 o
7 2 18 7.993 8.413 0.363 290.062 o
7 2 19 19.453 19.395 0.363 126.304 o
7 2 20 90.222 88.181 1.834 7.652 o
7 2 21 95.707 92.937 1.834 7.121 o
7 2 22 71.198 68.423 1.461 11.989 o
7 2 23 182.376 177.824 4.020 1.854 o
7 2 24 56.774 55.617 1.098 18.842 o
7 2 25 38.202 39.516 1.098 28.659 o
7 2 26 147.798 146.720 3.657 2.523 o
7 2 27 93.958 99.526 2.559 5.444 o
7 2 28 168.557 170.509 4.020 2.001 o
7 2 29 11.600 12.443 0.363 214.305 o
7 2 30 42.789 45.370 1.098 25.362 o
7 2 31 47.694 47.567 1.098 23.047 o
7 2 32 2.729 3.295 0.363 457.099 o
7 2 33 7.762 8.050 0.736 115.324 o
7 2 34 39.613 33.663 1.461 21.712 o
7 2 35 13.924 14.267 0.736 92.686 o
7 2 36 13.117 13.169 0.736 95.833 o
7 2 37 17.159 18.297 1.098 47.804 o
7 2 38 16.676 17.199 0.736 83.414 o
7 2 39 71.421 75.003 2.932 5.863 o
7 2 40 37.915 39.879 1.834 15.933 o
7 2 41 7.697 7.315 0.736 116.418 o
7 2 42 19.137 20.121 1.098 45.766 o
7 2 43 11.489 12.070 1.098 54.016 o
7 2 44 4.136 4.020 0.736 129.350 o
7 2 45 2.657 2.196 0.736 134.913 o
7 2 46 11.427 10.972 1.098 54.439 o
7 2 47 4.233 4.393 0.736 128.667 o
7 2 48 2.223 2.559 0.736 135.479 o
7 2 49 3.132 2.932 0.736 132.995 o
7 3 0 749.290 772.393 23.778 0.078 o
7 3 1 1462.370 1621.260 35.123 0.027 o
7 3 2 528.165 544.444 10.972 0.233 o
7 3 3 47.050 53.783 1.834 13.692 o
7 3 4 4.547 5.118 0.363 389.155 o
7 3 5 430.662 439.063 9.511 0.335 o
7 3 6 101.341 107.204 2.196 5.674 o
7 3 7 496.201 513.340 10.972 0.251 o
7 3 8 135.941 132.816 3.295 3.040 o
7 3 9 56.584 57.814 1.098 18.588 o
7 3 10 542.194 511.517 14.640 0.182 o
7 3 11 19.991 19.758 0.363 122.556 o
7 3 12 90.276 93.300 2.196 6.544 o
7 3 13 201.666 190.267 4.756 1.459 o
7 3 14 161.275 165.380 4.020 2.090 o
7 3 15 46.370 45.733 1.098 23.880 o
7 3 16 32.839 32.202 0.736 46.620 o
7 3 17 88.724 88.544 1.834 7.745 o
7 3 18 292.783 291.244 5.854 0.781 o
7 3 19 223.870 213.310 4.756 1.289 o
7 3 20 177.667 176.726 3.657 2.037 o
7 3 21 67.362 68.423 1.461 12.536 o
7 3 22 98.628 96.232 2.196 6.051 o
7 3 23 83.007 85.985 2.196 7.148 o
7 3 24 127.278 131.718 3.295 3.195 o
7 3 25 18.022 17.562 0.363 139.740 o
7 3 26 39.701 38.781 1.098 28.133 o
7 3 27 87.855 89.642 2.196 6.772 o
7 3 28 34.463 35.123 0.736 43.431 o
7 3 29 10.765 11.345 0.363 230.320 o
7 3 30 96.230 98.055 2.559 5.386 o
7 3 31 43.109 43.536 1.098 25.607 o
7 3 32 47.559 46.468 1.461 18.200 o
7 3 33 28.880 27.809 1.098 36.823 o
7 3 34 21.541 24.151 1.098 42.719 o
7 3 35 14.647 14.267 0.736 91.040 o
7 3 36 5.871 5.491 0.736 123.298 o
7 3 37 11.073 10.972 0.736 103.386 o
7 3 38 38.108 40.252 1.834 15.878 o
7 3 39 26.735 30.730 1.461 25.723 o
7 3 40 53.494 49.028 2.559 8.529 o
7 3 41 1.806 2.196 0.736 136.798 o
7 3 42 15.194 13.904 0.736 90.216 o
7 3 43 3.386 2.196 0.736 133.256 o
7 3 44 7.979 7.688 0.736 115.233 o
7 3 45 5.009 4.756 0.736 126.337 o
7 3 46 13.105 12.443 1.098 52.758 o
7 3 47 6.816 8.050 0.736 117.713 o
7 3 48 0.493 1.098 0.736 140.694 o
7 3 49 4.267 4.020 1.461 35.227 o
7 4 0 225.970 246.247 7.688 0.768 o
7 4 1 139.812 142.328 3.295 2.903 o
7 4 2 63.800 68.786 1.834 10.803 o
7 4 3 492.477 516.998 10.972 0.252 o
7 4 4 233.791 248.071 5.491 1.048 o
7 4 5 1373.100 1436.480 34.398 0.030 o
7 4 6 126.619 132.816 3.295 3.197 o
7 4 7 87.525 98.055 2.196 6.564 o
7 4 8 354.343 360.403 8.050 0.483 o
7 4 9 583.170 584.323 13.542 0.178 o
7 4 10 342.522 350.892 8.413 0.482 o
7 4 11 103.139 98.428 2.559 5.127 o
7 4 12 200.085 195.385 4.393 1.551 o
7 4 13 221.458 218.066 4.756 1.289 o
7 4 14 158.233 156.232 3.295 2.539 o
7 4 15 269.271 264.171 5.854 0.871 o
7 4 16 373.904 387.839 7.688 0.464 o
7 4 17 108.975 107.204 2.196 5.348 o
7 4 18 39.355 39.879 0.736 36.969 o
7 4 19 16.213 15.738 0.363 157.947 o
7 4 20 50.688 50.861 1.098 21.433 o
7 4 21 322.817 335.889 7.315 0.576 o
7 4 22 2.842 2.932 0.363 458.945 o
7 4 23 159.451 156.967 3.657 2.327 o
7 4 24 114.483 107.940 2.932 4.091 o
7 4 25 169.809 158.791 3.295 2.376 o
7 4 26 11.120 11.345 0.363 226.064 o
7 4 27 157.847 160.987 4.393 1.971 o
7 4 28 63.996 62.932 1.461 13.474 o
7 4 29 163.871 165.380 4.020 2.066 o
7 4 30 63.459 61.108 1.461 13.709 o
7 4 31 138.952 140.131 3.657 2.677 o
7 4 32 17.691 17.924 0.736 80.568 o
7 4 33 10.493 11.345 0.736 104.354 o
7 4 34 24.687 23.778 1.098 40.745 o
7 4 35 13.057 13.904 0.736 95.112 o
7 4 36 12.826 13.904 0.736 95.654 o
7 4 37 15.490 17.562 1.098 49.251 o
7 4 38 0.012 0.000 0.736 142.696 o
7 4 39 9.573 10.247 0.736 108.002 o
7 4 40 7.342 9.149 0.736 114.996 o
7 4 41 2.663 3.295 0.736 133.654 o
7 4 42 2.283 1.834 0.736 136.151 o
7 4 43 16.384 16.463 1.098 49.006 o
7 4 44 29.461 30.368 1.834 17.878 o
7 4 45 3.345 3.657 0.736 131.654 o
7 4 46 3.289 3.295 0.736 132.210 o
7 4 47 10.565 9.511 0.736 106.444 o
7 4 48 1.007 0.363 0.736 140.402 o
7 5 0 128.245 130.620 4.020 2.615 o
7 5 1 669.722 710.922 17.199 0.121 o
7 5 2 111.337 123.305 2.932 3.979 o
7 5 3 292.626 309.904 7.315 0.639 o
7 5 4 49.723 50.126 1.461 17.324 o
7 5 5 337.403 340.645 9.149 0.455 o
7 5 6 411.987 397.723 10.247 0.338 o
7 5 7 345.284 353.451 8.786 0.459 o
7 5 8 9.346 9.149 0.363 263.658 o
7 5 9 265.334 281.733 7.315 0.707 o
7 5 10 485.098 480.051 12.443 0.235 o
7 5 11 362.376 360.403 9.149 0.425 o
7 5 12 129.108 129.159 2.932 3.513 o
7 5 13 298.587 292.343 6.589 0.703 o
7 5 14 66.676 64.766 1.461 12.912 o
7 5 15 65.154 69.521 1.461 12.783 o
7 5 16 232.276 228.312 5.118 1.151 o
7 5 17 583.763 551.396 12.443 0.194 o
7 5 18 11.394 10.972 0.363 225.031 o
7 5 19 115.133 111.960 2.196 5.010 o
7 5 20 100.149 100.252 1.834 6.623 o
7 5 21 26.463 27.073 0.736 57.703 o
7 5 22 493.596 474.559 9.874 0.282 o
7 5 23 38.479 39.154 0.736 37.975 o
7 5 24 202.276 204.897 4.393 1.509 o
7 5 25 10.083 10.610 0.363 243.515 o
7 5 26 90.618 92.937 2.196 6.536 o
7 5 27 4.498 4.756 0.363 394.454 o
7 5 28 98.068 102.086 2.932 4.604 o
7 5 29 5.147 5.854 0.363 367.653 o
7 5 30 35.027 36.222 1.098 31.029 o
7 5 31 69.298 72.081 1.834 10.075 o
7 5 32 31.049 32.202 1.461 24.266 o
7 5 33 78.905 84.887 2.932 5.448 o
7 5 34 47.906 44.635 1.834 14.191 o
7 5 35 27.971 28.907 1.461 25.628 o
7 5 36 6.223 5.491 0.736 122.421 o
7 5 37 9.414 9.149 0.736 109.774 o
7 5 38 5.462 5.854 0.736 123.866 o
7 5 39 39.549 39.154 1.834 15.749 o
7 5 40 6.779 6.589 0.736 119.649 o
7 5 41 14.274 16.101 1.098 50.636 o
7 5 42 0.985 1.834 0.736 138.938 o
7 5 43 5.121 4.756 0.736 126.064 o
7 5 44 8.961 9.511 1.098 56.599 o
7 5 45 10.694 9.511 0.736 106.125 o
7 5 46 9.512 9.149 0.736 109.528 o
7 5 47 2.810 2.559 0.736 134.159 o
7 5 48 6.146 6.952 0.736 120.784 o
7 6 0 845.531 846.670 28.907 0.057 o
7 6 1 50.482 52.322 1.834 13.339 o
7 6 2 795.706 792.887 17.562 0.100 o
7 6 3 178.716 174.166 4.020 1.899 o
7 6 4 24.186 25.612 0.736 62.139 o
7 6 5 335.283 348.323 8.413 0.490 o
7 6 6 50.330 50.126 1.098 21.676 o
7 6 7 233.696 249.169 7.315 0.795 o
7 6 8 326.450 342.841 8.786 0.482 o
7 6 9 179.298 175.265 4.393 1.755 o
7 6 10 33.679 34.398 1.098 32.211 o
7 6 11 151.252 155.869 3.657 2.427 o
7 6 12 258.844 259.778 6.217 0.860 o
7 6 13 92.944 96.957 1.834 7.170 o
7 6 14 51.038 50.861 1.098 21.317 o
7 6 15 629.580 620.182 12.443 0.174 o
7 6 16 86.211 84.524 1.834 8.078 o
7 6 17 0.677 1.834 0.363 537.125 o
7 6 18 146.204 144.897 2.932 3.034 o
7 6 19 127.792 124.766 2.196 4.350 o
7 6 20 165.745 165.743 3.295 2.383 o
7 6 21 26.208 26.348 0.736 58.583 o
7 6 22 113.513 114.892 2.196 5.016 o
7 6 23 338.385 330.398 6.952 0.580 o
7 6 24 1.409 1.461 0.363 520.665 o
7 6 25 129.243 130.620 2.932 3.495 o
7 6 26 8.202 8.786 0.363 283.702 o
7 6 27 10.311 9.149 0.363 250.179 o
7 6 28 2.972 3.295 0.363 450.605 o
7 6 29 6.235 6.952 0.363 334.235 o
7 6 30 2.560 2.559 0.363 471.740 o
7 6 31 65.322 62.197 2.196 9.099 o
7 6 32 20.063 21.955 1.098 44.483 o
7 6 33 35.914 35.859 1.461 22.407 o
7 6 34 6.929 7.315 0.736 118.357 o
7 6 35 6.537 7.315 0.736 119.345 o
7 6 36 9.864 11.708 1.098 55.257 o
7 6 37 30.797 28.544 1.834 17.816 o
7 6 38 36.019 36.222 1.834 16.477 o
7 6 39 4.480 5.118 0.736 127.189 o
7 6 40 8.181 8.413 0.736 113.807 o
7 6 41 61.601 66.227 2.932 6.359 o
7 6 42 2.512 2.932 0.736 134.411 o
7 6 43 11.721 11.708 0.736 100.909 o
7 6 44 2.812 2.932 0.736 133.729 o
7 6 45 2.421 2.196 0.736 135.442 o
7 6 46 6.626 5.854 0.736 120.958 o
7 6 47 12.321 11.345 1.098 53.691 o
7 6 48 1.095 0.000 0.736 140.589 o
7 7 0 212.905 221.733 10.247 0.548 o
7 7 1 164.993 171.970 4.393 1.872 o
7 7 2 527.980 517.371 13.542 0.200 o
7 7 3 384.832 390.771 9.874 0.369 o
7 7 4 467.616 456.262 12.443 0.245 o
7 7 5 232.308 228.312 5.118 1.151 o
7 7 6 84.893 86.348 2.196 7.029 o
7 7 7 487.897 499.436 11.345 0.251 o
7 7 8 47.202 42.438 1.098 24.192 o
7 7 9 859.286 834.963 22.680 0.074 o
7 7 10 323.054 319.789 7.315 0.587 o
7 7 11 61.928 62.197 1.461 13.872 o
7 7 12 229.121 225.753 4.756 1.236 o
7 7 13 254.922 245.511 5.118 1.036 o
7 7 14 135.365 133.179 2.932 3.345 o
7 7 15 661.635 640.675 12.443 0.164 o
7 7 16 70.782 71.345 1.461 11.845 o
7 7 17 689.739 649.451 12.806 0.154 o
7 7 18 32.518 32.927 0.736 46.575 o
7 7 19 313.770 324.182 6.217 0.675 o
7 7 20 79.859 80.867 1.461 10.132 o
7 7 21 177.948 182.579 4.020 1.871 o
7 7 22 104.491 106.106 2.196 5.560 o
7 7 23 14.506 14.267 0.363 177.211 o
7 7 24 2.090 2.559 0.363 484.891 o
7 7 25 6.682 6.952 0.363 325.745 o
7 7 26 67.194 68.786 1.834 10.450 o
7 7 27 50.076 51.960 1.461 17.055 o
7 7 28 150.087 149.280 4.020 2.276 o
7 7 29 7.185 7.688 0.363 309.911 o
7 7 30 57.209 61.834 2.196 9.728 o
7 7 31 54.473 55.244 1.834 12.649 o
7 7 32 38.726 38.781 1.834 15.895 o
7 7 33 81.403 80.867 3.657 4.065 o
7 7 34 4.409 4.393 0.736 128.243 o
7 7 35 26.612 27.809 1.461 26.186 o
7 7 36 1.590 2.196 0.736 137.268 o
7 7 37 39.330 37.683 2.559 9.595 o
7 7 38 26.257 25.612 1.461 26.614 o
7 7 39 34.527 35.859 1.834 16.723 o
7 7 40 12.857 13.904 1.098 52.419 o
7 7 41 5.276 6.217 0.736 123.877 o
7 7 42 9.404 11.345 0.736 107.051 o
7 7 43 4.164 4.020 0.736 129.280 o
7 7 44 9.981 10.610 0.736 106.531 o
7 7 45 19.193 12.443 1.461 30.611 o
7 7 46 2.103 2.932 0.736 135.332 o
7 7 47 6.189 5.854 0.736 122.054 o
7 8 0 487.823 490.287 18.660 0.147 o
7 8 1 57.057 61.471 1.461 14.774 o
7 8 2 980.209 968.877 23.053 0.063 o
7 8 3 377.863 383.456 9.874 0.376 o
7 8 4 441.593 453.703 10.610 0.297 o
7 8 5 203.411 203.436 5.491 1.243 o
7 8 6 974.139 1019.370 28.171 0.051 o
7 8 7 50.462 49.028 1.098 21.817 o
7 8 8 20.501 21.219 0.736 71.992 o
7 8 9 295.229 282.831 7.315 0.657 o
7 8 10 205.427 206.731 4.756 1.396 o
7 8 11 28.430 28.544 0.736 54.037 o
7 8 12 82.187 85.622 1.834 8.345 o
7 8 13 27.416 28.171 0.736 55.630 o
7 8 14 257.250 269.290 6.952 0.770 o
7 8 15 69.900 68.050 1.461 12.197 o
7 8 16 227.251 218.066 5.118 1.192 o
7 8 17 257.167 246.247 5.491 0.976 o
7 8 18 26.301 27.446 0.736 57.669 o
7 8 19 24.757 23.416 0.363 94.507 o
7 8 20 188.626 191.728 4.020 1.752 o
7 8 21 49.618 47.567 1.098 22.360 o
7 8 22 37.712 38.418 0.736 38.929 o
7 8 23 107.807 107.940 2.196 5.381 o
7 8 24 22.623 23.053 0.736 66.700 o
7 8 25 139.936 145.622 2.932 3.140 o
7 8 26 91.656 88.907 2.196 6.587 o
7 8 27 101.111 98.055 2.559 5.206 o
7 8 28 122.400 122.569 3.295 3.363 o
7 8 29 73.051 76.836 2.196 8.048 o
7 8 30 27.580 28.544 1.098 37.391 o
7 8 31 15.554 16.463 0.736 86.596 o
7 8 32 24.783 25.249 1.098 40.202 o
7 8 33 41.512 44.272 1.834 15.102 o
7 8 34 20.101 20.121 1.098 45.092 o
7 8 35 3.531 2.932 0.736 132.069 o
7 8 36 15.047 15.365 1.098 50.348 o
7 8 37 18.695 19.023 1.461 29.810 o
7 8 38 18.885 19.395 1.461 29.700 o
7 8 39 1.662 1.461 0.736 137.901 o
7 8 40 10.067 9.874 0.736 107.233 o
7 8 41 22.121 20.856 1.098 43.445 o
7 8 42 0.195 1.461 0.736 140.928 o
7 8 43 9.698 8.786 1.098 56.351 o
7 8 44 17.627 19.023 1.461 30.118 o
7 8 45 10.027 8.786 1.098 56.132 o
7 8 46 10.180 10.972 1.098 55.293 o
7 8 47 5.178 5.491 0.736 125.019 o
7 9 0 238.325 244.413 7.688 0.748 o
7 9 1 904.299 885.089 22.317 0.071 o
7 9 2 553.958 547.738 12.443 0.203 o
7 9 3 642.919 657.139 14.640 0.148 o
7 9 4 1338.480 1339.890 28.544 0.036 o
7 9 5 203.578 205.995 5.118 1.321 o
7 9 6 351.294 315.033 8.786 0.472 o
7 9 7 759.252 730.680 22.680 0.083 o
7 9 8 53.303 51.587 1.098 20.473 o
7 9 9 405.624 411.990 10.247 0.337 o
7 9 10 75.637 75.375 1.834 9.326 o
7 9 11 199.265 192.091 4.393 1.566 o
7 9 12 17.340 17.924 0.363 142.859 o
7 9 13 326.422 317.229 6.952 0.608 o
7 9 14 25.470 27.809 0.736 58.594 o
7 9 15 64.950 65.129 1.461 13.150 o
7 9 16 2.304 2.196 0.363 483.956 o
7 9 17 236.375 226.852 4.756 1.202 o
7 9 18 88.170 85.985 1.834 7.878 o
7 9 19 223.661 219.899 5.118 1.203 o
7 9 20 151.915 152.937 3.295 2.647 o
7 9 21 25.061 26.710 0.736 59.989 o
7 9 22 19.114 19.023 0.363 129.146 o
7 9 23 2.942 3.657 0.363 446.624 o
7 9 24 3.946 4.393 0.363 411.890 o
7 9 25 231.563 226.852 4.756 1.223 o
7 9 26 11.605 12.443 0.363 214.255 o
7 9 27 1.209 1.098 0.363 532.112 o
7 9 28 60.304 57.441 1.834 11.819 o
7 9 29 72.409 75.003 2.559 6.895 o
7 9 30 87.406 85.622 3.295 4.487 o
7 9 31 21.808 22.317 1.098 43.161 o
7 9 32 8.575 8.050 0.736 113.270 o
7 9 33 3.402 3.295 0.736 131.946 o
7 9 34 29.477 30.005 1.461 25.032 o
7 9 35 7.941 8.786 0.736 113.941 o
7 9 36 17.714 17.562 1.098 47.670 o
7 9 37 6.663 7.315 0.736 119.028 o
7 9 38 12.200 10.610 1.098 54.030 o
7 9 39 2.839 2.559 1.461 35.593 o
7 9 40 3.037 4.020 1.098 61.754 o
7 9 41 15.794 15.738 1.098 49.684 o
7 9 42 0.943 0.363 0.736 140.531 o
7 9 43 0.084 -0.363 0.736 142.560 o
7 9 44 2.495 2.559 0.736 134.870 o
7 9 45 0.707 0.363 0.736 141.002 o
7 9 46 4.114 3.657 0.736 129.834 o
7 9 47 2.650 2.559 0.736 134.522 o
7 10 0 577.711 582.499 18.297 0.133 o
7 10 1 69.246 69.884 1.461 12.160 o
7 10 2 302.322 308.806 6.589 0.681 o
7 10 3 196.537 196.121 4.756 1.471 o
7 10 4 140.107 140.867 3.295 2.910 o
7 10 5 61.982 62.197 1.461 13.863 o
7 10 6 43.986 45.370 1.098 24.878 o
7 10 7 240.918 249.532 6.217 0.919 o
7 10 8 131.131 129.894 2.932 3.463 o
7 10 9 684.956 623.839 14.267 0.146 o
7 10 10 124.460 121.471 2.559 4.098 o
7 10 11 608.691 602.620 16.101 0.146 o
7 10 12 325.569 317.229 6.589 0.634 o
7 10 13 450.631 437.240 9.511 0.324 o
7 10 14 68.749 66.227 1.461 12.494 o
7 10 15 181.015 171.607 4.020 1.891 o
7 10 16 135.527 136.846 2.932 3.306 o
7 10 17 39.045 38.418 0.736 37.812 o
7 10 18 222.563 222.459 4.756 1.273 o
7 10 19 160.790 155.869 3.295 2.508 o
7 10 20 52.968 55.617 1.098 19.955 o
7 10 21 69.714 69.149 1.461 12.146 o
7 10 22 90.838 91.839 1.834 7.481 o
7 10 23 104.919 103.184 2.559 4.981 o
7 10 24 203.623 203.073 4.393 1.506 o
7 10 25 6.911 6.952 0.363 321.480 o
7 10 26 93.376 94.035 2.196 6.365 o
7 10 27 133.845 124.040 3.295 3.148 o
7 10 28 25.131 24.514 1.098 40.215 o
7 10 29 32.915 32.564 1.461 23.688 o
7 10 30 19.059 19.758 1.098 45.947 o
7 10 31 51.554 49.028 1.834 13.414 o
7 10 32 3.977 4.756 0.736 128.847 o
7 10 33 30.789 31.829 1.461 24.393 o
7 10 34 13.621 13.542 0.736 94.222 o
7 10 35 14.088 13.904 0.736 92.726 o
7 10 36 2.018 3.295 0.736 135.116 o
7 10 37 74.357 77.572 4.020 3.666 o
7 10 38 12.434 11.708 1.461 32.553 o
7 10 39 9.667 9.511 1.098 56.130 o
7 10 40 10.125 11.345 1.834 21.717 o
7 10 41 28.237 27.073 1.461 25.818 o
7 10 42 6.515 6.217 0.736 120.781 o
7 10 43 2.714 3.657 0.736 133.121 o
7 10 44 7.837 9.149 0.736 113.747 o
7 10 45 11.808 12.443 0.736 99.810 o
7 10 46 1.672 1.461 0.736 137.881 o
7 11 0 169.323 162.459 5.491 1.484 o
7 11 1 5.819 6.589 0.363 346.021 o
7 11 2 87.457 86.720 1.834 7.903 o
7 11 3 167.311 166.479 4.020 2.030 o
7 11 4 258.856 255.758 6.217 0.865 o
7 11 5 196.355 198.680 4.393 1.564 o
7 11 6 182.921 192.826 4.020 1.791 o
7 11 7 228.595 227.950 5.118 1.167 o
7 11 8 11.116 12.443 0.363 219.734 o
7 11 9 136.008 136.474 2.932 3.300 o
7 11 10 74.592 71.718 1.834 9.588 o
7 11 11 126.926 120.746 2.932 3.650 o
7 11 12 222.971 209.290 4.756 1.302 o
7 11 13 140.382 138.670 2.932 3.196 o
7 11 14 96.673 95.134 1.834 6.990 o
7 11 15 5.978 7.315 0.363 335.714 o
7 11 16 109.619 105.008 2.559 4.792 o
7 11 17 100.161 104.645 2.196 5.784 o
7 11 18 209.887 208.554 5.118 1.287 o
7 11 19 87.249 91.839 2.196 6.745 o
7 11 20 2.965 2.932 0.363 455.644 o
7 11 21 342.460 330.398 7.315 0.553 o
7 11 22 46.169 47.929 1.098 23.542 o
7 11 23 11.619 11.708 0.363 218.194 o
7 11 24 50.630 52.322 1.461 16.901 o
7 11 25 238.233 212.584 5.491 1.094 o
7 11 26 38.788 38.055 1.098 28.727 o
7 11 27 8.200 8.050 0.363 289.642 o
7 11 28 20.363 22.317 0.736 71.250 o
7 11 29 77.166 79.395 4.020 3.614 o
7 11 30 15.267 14.267 0.736 89.647 o
7 11 31 13.363 15.738 1.098 51.412 o
7 11 32 0.033 0.363 0.736 142.314 o
7 11 33 8.950 9.874 0.736 110.027 o
7 11 34 5.171 5.118 0.736 125.494 o
7 11 35 10.206 10.610 0.736 105.972 o
7 11 36 8.186 8.050 0.736 114.251 o
7 11 37 1.542 2.196 0.363 505.860 o
7 11 38 16.380 17.199 1.098 48.746 o
7 11 39 0.472 0.000 0.736 141.818 o
7 11 40 14.202 13.904 1.098 51.468 o
7 11 41 0.203 1.098 0.736 141.271 o
7 11 42 1.446 0.363 0.736 139.507 o
7 11 43 14.925 15.738 1.098 50.302 o
7 11 44 0.827 0.736 0.736 140.389 o
7 11 45 4.681 4.756 0.736 127.140 o
7 11 46 0.503 0.736 0.736 141.037 o
7 12 0 54.868 55.617 1.834 12.577 o
7 12 1 70.961 67.325 1.461 12.098 o
7 12 2 180.261 182.217 4.020 1.854 o
7 12 3 84.934 86.720 1.834 8.091 o
7 12 4 83.582 84.887 1.834 8.265 o
7 12 5 58.518 60.373 1.461 14.612 o
7 12 6 23.361 23.416 0.736 65.184 o
7 12 7 258.045 257.582 5.854 0.910 o
7 12 8 91.322 89.280 1.834 7.536 o
7 12 9 6.784 7.688 0.363 317.081 o
7 12 10 10.689 10.972 0.363 233.527 o
7 12 11 120.148 115.990 2.559 4.296 o
7 12 12 39.666 38.055 1.098 28.317 o
7 12 13 416.276 414.549 9.149 0.363 o
7 12 14 175.255 169.773 3.657 2.094 o
7 12 15 16.605 16.463 0.363 152.576 o
7 12 16 35.236 36.957 1.098 30.735 o
7 12 17 147.752 146.720 3.657 2.524 o
7 12 18 97.782 96.594 2.196 6.083 o
7 12 19 10.947 10.247 0.363 234.816 o
7 12 20 17.913 18.297 0.363 138.165 o
7 12 21 130.026 129.521 2.559 3.846 o
7 12 22 28.494 28.171 0.736 54.198 o
7 12 23 122.383 121.844 3.295 3.370 o
7 12 24 39.034 36.957 1.098 28.870 o
7 12 25 32.210 32.202 0.736 47.307 o
7 12 26 32.196 32.564 1.098 33.517 o
7 12 27 23.505 23.416 1.098 41.647 o
7 12 28 1.813 2.196 0.363 497.974 o
7 12 29 10.566 9.511 0.736 106.443 o
7 12 30 27.700 27.446 1.098 37.656 o
7 12 31 12.731 12.443 0.736 97.602 o
7 12 32 17.480 17.924 0.736 80.996 o
7 12 33 8.405 8.413 0.736 113.240 o
7 12 34 47.606 48.302 1.834 13.984 o
7 12 35 11.720 13.169 0.736 99.149 o
7 12 36 2.609 3.295 0.363 460.345 o
7 12 37 22.406 23.778 1.098 42.261 o
7 12 38 7.301 7.688 0.736 116.947 o
7 12 39 9.142 8.413 0.736 111.381 o
7 12 40 8.917 9.149 0.736 111.023 o
7 12 41 2.481 2.559 0.736 134.903 o
7 12 42 18.087 17.562 1.098 47.407 o
7 12 43 4.942 5.491 0.736 125.599 o
7 12 44 9.131 10.247 0.736 109.106 o
7 12 45 2.477 2.559 0.736 134.911 o
7 13 0 63.003 63.295 2.196 9.230 o
7 13 1 10.613 12.070 0.363 227.779 o
7 13 2 6.574 6.952 0.363 327.769 o
7 13 3 36.160 34.025 0.736 42.316 o
7 13 4 219.011 215.506 5.118 1.232 o
7 13 5 185.978 190.267 3.657 1.899 o
7 13 6 219.156 219.164 4.756 1.297 o
7 13 7 626.175 619.083 13.904 0.161 o
7 13 8 52.408 52.685 1.098 20.581 o
7 13 9 365.732 365.159 8.050 0.468 o
7 13 10 102.941 107.204 2.196 5.603 o
7 13 11 202.828 195.023 4.393 1.535 o
7 13 12 73.808 74.640 1.834 9.526 o
7 13 13 194.918 186.972 4.020 1.723 o
7 13 14 32.846 32.564 1.098 33.158 o
7 13 15 145.006 130.993 2.932 3.181 o
7 13 16 56.431 58.539 1.461 15.155 o
7 13 17 145.705 138.670 3.295 2.841 o
7 13 18 39.764 39.879 1.098 27.852 o
7 13 19 41.628 42.811 1.098 26.382 o
7 13 20 81.668 82.690 1.834 8.503 o
7 13 21 18.675 19.395 0.363 130.550 o
7 13 22 23.679 23.778 0.736 64.377 o
7 13 23 1.487 1.098 0.363 523.756 o
7 13 24 9.345 9.149 0.363 263.678 o
7 13 25 1.518 1.834 0.363 511.883 o
7 13 26 32.487 31.466 1.098 33.660 o
7 13 27 3.688 3.657 0.363 427.395 o
7 13 28 1.181 1.461 0.363 527.483 o
7 13 29 30.722 33.300 1.098 34.136 o
7 13 30 6.386 6.217 0.363 338.465 o
7 13 31 23.511 23.778 1.098 41.523 o
7 13 32 2.367 4.020 0.363 457.089 o
7 13 33 7.574 8.413 0.736 115.341 o
7 13 34 0.526 0.363 0.363 564.518 o
7 13 35 15.828 16.826 0.736 85.613 o
7 13 36 6.791 8.050 0.736 117.776 o
7 13 37 1.883 1.834 0.363 501.224 o
7 13 38 0.965 1.098 0.363 539.553 o
7 13 39 2.313 2.196 0.736 135.682 o
7 13 40 13.508 14.267 0.736 93.644 o
7 13 41 0.769 1.098 0.736 140.138 o
7 13 42 11.470 13.169 1.098 53.648 o
7 13 43 4.266 4.393 0.736 128.586 o
7 13 44 2.539 1.834 0.363 482.439 o
7 13 45 2.558 2.559 0.736 134.728 o
7 14 0 137.071 134.650 8.050 0.970 o
7 14 1 71.430 68.423 1.834 10.046 o
7 14 2 100.442 103.184 2.559 5.138 o
7 14 3 49.678 51.587 1.098 21.650 o
7 14 4 305.934 311.003 6.589 0.672 o
7 14 5 112.823 114.519 2.559 4.538 o
7 14 6 72.788 70.982 1.461 11.599 o
7 14 7 27.443 26.710 0.736 56.589 o
7 14 8 119.489 120.010 2.559 4.258 o
7 14 9 44.757 46.468 1.098 24.359 o
7 14 10 148.376 146.720 3.657 2.516 o
7 14 11 39.483 40.977 1.098 27.731 o
7 14 12 55.827 55.617 1.098 19.111 o
7 14 13 71.873 68.423 1.461 11.896 o
7 14 14 18.244 20.121 0.736 77.277 o
7 14 15 64.161 60.010 1.461 13.684 o
7 14 16 308.286 299.295 7.688 0.596 o
7 14 17 12.355 13.542 0.363 200.553 o
7 14 18 60.866 60.373 1.461 14.204 o
7 14 19 58.422 53.421 1.461 15.259 o
7 14 20 1.845 1.834 0.363 502.312 o
7 14 21 100.123 101.713 2.559 5.176 o
7 14 22 12.768 12.806 0.363 200.097 o
7 14 23 107.823 101.713 2.932 4.342 o
7 14 24 1.787 2.559 0.363 493.526 o
7 14 25 15.661 13.542 0.736 89.577 o
7 14 26 0.809 1.461 0.363 538.780 o
7 14 27 43.447 43.174 1.461 19.541 o
7 14 28 57.440 59.637 2.196 9.795 o
7 14 29 0.012 0.736 0.363 574.794 o
7 14 30 43.977 46.468 1.834 14.604 o
7 14 31 5.104 4.393 0.363 384.734 o
7 14 32 43.406 47.567 1.834 14.607 o
7 14 33 28.044 30.368 1.461 25.394 o
7 14 34 50.975 50.861 2.196 10.669 o
7 14 35 25.961 26.710 1.098 38.975 o
7 14 36 29.567 28.907 1.098 36.081 o
7 14 37 34.436 35.859 1.461 22.809 o
7 14 38 34.535 35.859 1.461 22.782 o
7 14 39 0.705 1.098 0.736 140.269 o
7 14 40 8.334 9.511 0.736 112.033 o
7 14 41 7.099 7.315 0.736 117.928 o
7 14 42 4.983 5.854 0.736 125.052 o
7 14 43 15.900 16.463 1.098 49.350 o
7 14 44 4.720 5.491 0.736 126.146 o
7 15 0 42.813 41.713 1.461 19.873 o
7 15 1 99.141 97.693 2.559 5.285 o
7 15 2 209.561 208.192 5.118 1.289 o
7 15 3 31.953 31.829 0.736 47.799 o
7 15 4 161.528 163.919 4.020 2.095 o
7 15 5 73.640 75.375 1.834 9.507 o
7 15 6 251.578 250.267 6.589 0.844 o
7 15 7 4.808 5.118 0.363 383.227 o
7 15 8 18.570 18.297 0.736 78.429 o
7 15 9 121.282 125.139 2.932 3.726 o
7 15 10 68.072 68.786 1.834 10.361 o
7 15 11 45.847 45.008 1.098 24.219 o
7 15 12 159.936 160.262 4.393 1.957 o
7 15 13 11.707 11.345 0.363 219.261 o
7 15 14 25.922 28.171 0.736 57.691 o
7 15 15 163.184 160.987 3.657 2.264 o
7 15 16 103.585 100.615 2.196 5.720 o
7 15 17 55.323 55.244 1.461 15.672 o
7 15 18 4.814 4.756 0.363 387.183 o
7 15 19 3.529 2.932 0.363 440.761 o
7 15 20 21.921 20.856 0.736 69.782 o
7 15 21 2.495 2.559 0.363 473.550 o
7 15 22 114.670 105.008 3.657 3.284 o
7 15 23 33.444 32.564 1.461 23.540 o
7 15 24 13.428 11.708 0.736 96.822 o
7 15 25 12.057 11.708 0.736 100.095 o
7 15 26 64.440 60.736 2.196 9.218 o
7 15 27 107.071 108.665 4.020 3.011 o
7 15 28 25.078 24.877 1.098 40.132 o
7 15 29 13.194 13.542 0.736 95.217 o
7 15 30 42.691 41.350 1.834 15.142 o
7 15 31 0.331 0.000 0.363 576.355 o
7 15 32 30.106 31.829 1.461 24.588 o
7 15 33 2.646 1.834 0.736 135.345 o
7 15 34 22.345 21.955 1.098 42.918 o
7 15 35 37.802 42.076 1.834 15.790 o
7 15 36 3.119 2.932 0.736 133.024 o
7 15 37 9.664 10.247 0.736 107.774 o
7 15 38 5.138 5.118 0.736 125.577 o
7 15 39 18.431 21.219 1.098 45.876 o
7 15 40 15.583 17.199 1.098 49.314 o
7 15 41 8.738 9.874 0.736 110.562 o
7 15 42 0.196 1.098 0.736 141.285 o
7 15 43 3.201 4.393 0.736 131.128 o
7 16 0 72.715 73.914 2.559 6.907 o
7 16 1 77.426 78.297 1.834 9.040 o
7 16 2 55.401 54.519 1.461 15.727 o
7 16 3 40.188 40.977 1.098 27.413 o
7 16 4 22.965 23.416 0.736 65.832 o
7 16 5 14.752 14.640 0.363 173.571 o
7 16 6 31.669 33.300 0.736 47.298 o
7 16 7 50.312 48.302 1.461 17.393 o
7 16 8 205.388 207.456 5.854 1.152 o
7 16 9 80.704 80.494 2.196 7.448 o
7 16 10 74.507 73.914 1.834 9.495 o
7 16 11 8.506 7.688 0.363 287.627 o
7 16 12 5.255 5.854 0.363 365.328 o
7 16 13 57.156 58.176 1.834 12.146 o
7 16 14 115.562 117.451 2.932 3.948 o
7 16 15 138.605 126.600 3.295 3.048 o
7 16 16 10.830 10.247 0.363 236.288 o
7 16 17 19.878 20.494 0.736 73.804 o
7 16 18 48.965 46.831 1.098 22.721 o
7 16 19 18.010 16.463 0.363 143.246 o
7 16 20 64.501 68.786 1.834 10.729 o
7 16 21 76.031 81.592 2.559 6.572 o
7 16 22 9.443 9.149 0.736 109.700 o
7 16 23 5.964 6.589 0.363 343.119 o
7 16 24 4.560 5.491 0.363 384.609 o
7 16 25 8.557 8.786 0.736 112.388 o
7 16 26 30.592 28.544 1.461 24.921 o
7 16 27 41.483 38.418 1.461 20.614 o
7 16 28 0.185 0.363 0.363 575.239 o
7 16 29 18.106 17.199 0.736 80.461 o
7 16 30 4.658 5.118 0.736 126.753 o
7 16 31 2.448 1.834 0.363 485.014 o
7 16 32 25.686 28.544 1.098 38.569 o
7 16 33 6.769 7.315 0.736 118.761 o
7 16 34 3.565 4.393 0.736 130.267 o
7 16 35 1.381 1.098 0.736 138.878 o
7 16 36 4.247 4.020 0.736 129.083 o
7 16 37 4.048 4.393 0.736 129.112 o
7 16 38 3.904 4.020 0.736 129.903 o
7 16 39 0.445 0.736 0.736 141.151 o
7 16 40 8.789 9.874 0.736 110.432 o
7 16 41 0.893 1.098 0.736 139.888 o
7 16 42 1.340 1.461 0.736 138.584 o
7 17 0 338.462 344.665 12.443 0.319 o
7 17 1 103.051 102.448 2.932 4.460 o
7 17 2 192.667 192.826 4.756 1.502 o
7 17 3 103.024 102.086 2.932 4.466 o
7 17 4 9.194 9.874 0.363 260.632 o
7 17 5 47.129 46.106 1.461 18.338 o
7 17 6 6.207 6.217 0.363 341.989 o
7 17 7 20.755 21.592 0.736 71.199 o
7 17 8 8.267 8.786 0.363 282.681 o
7 17 9 153.390 150.751 4.020 2.236 o
7 17 10 11.223 11.345 0.363 224.853 o
7 17 11 2.343 2.196 0.363 482.846 o
7 17 12 81.058 82.328 2.196 7.371 o
7 17 13 12.987 13.904 0.363 192.563 o
7 17 14 24.684 23.778 0.736 62.788 o
7 17 15 106.413 94.035 2.559 5.088 o
7 17 16 42.244 39.516 1.098 26.828 o
7 17 17 225.235 225.391 6.217 0.995 o
7 17 18 35.590 37.320 1.098 30.464 o
7 17 19 44.492 48.302 1.461 18.690 o
7 17 20 46.047 49.028 2.559 8.931 o
7 17 21 135.627 131.718 6.952 1.230 o
7 17 22 17.815 19.023 1.098 47.082 o
7 17 23 26.239 24.514 1.461 26.781 o
7 17 24 20.038 19.758 0.736 74.193 o
7 17 25 38.142 37.683 1.461 21.570 o
7 17 26 10.450 10.972 0.736 104.920 o
7 17 27 23.913 23.053 1.098 41.496 o
7 17 28 25.990 24.877 1.098 39.542 o
7 17 29 57.947 59.637 3.295 5.537 o
7 17 30 10.369 10.610 0.736 105.569 o
7 17 31 4.888 4.756 0.736 126.636 o
7 17 32 9.772 9.874 0.736 107.970 o
7 17 33 41.995 40.977 2.196 11.844 o
7 17 34 0.458 1.098 0.363 555.176 o
7 17 35 8.612 9.874 0.736 110.877 o
7 17 36 0.038 0.363 0.736 142.303 o
7 17 37 5.289 6.589 0.736 123.380 o
7 17 38 40.283 44.272 1.834 15.277 o
7 17 39 6.043 7.315 0.736 120.586 o
7 17 40 3.130 3.295 0.736 132.580 o
7 17 41 1.573 2.196 0.736 137.303 o
7 18 0 0.824 2.196 0.363 527.165 o
7 18 1 81.626 81.229 2.196 7.370 o
7 18 2 15.652 15.738 0.363 162.102 o
7 18 3 32.155 30.730 1.098 34.052 o
7 18 4 16.090 15.738 0.736 86.221 o
7 18 5 17.454 17.924 0.736 81.051 o
7 18 6 47.938 46.831 1.461 18.074 o
7 18 7 34.913 34.761 1.098 31.465 o
7 18 8 115.049 117.814 2.932 3.956 o
7 18 9 245.218 242.952 6.589 0.867 o
7 18 10 88.882 85.249 2.932 5.125 o
7 18 11 92.881 92.202 2.196 6.437 o
7 18 12 19.349 19.023 0.736 76.200 o
7 18 13 109.595 99.526 3.295 3.838 o
7 18 14 8.558 9.511 0.363 272.605 o
7 18 15 4.311 4.393 0.363 403.132 o
7 18 16 82.025 85.249 2.559 6.222 o
7 18 17 49.927 48.302 1.834 13.675 o
7 18 18 40.612 42.811 1.461 20.281 o
7 18 19 33.983 32.927 1.461 23.339 o
7 18 20 14.174 15.738 0.736 90.447 o
7 18 21 61.566 55.617 3.657 4.660 o
7 18 22 6.630 7.315 0.736 119.110 o
7 18 23 11.810 11.345 0.736 101.134 o
7 18 24 18.413 20.121 1.098 46.273 o
7 18 25 23.788 23.053 1.098 41.579 o
7 18 26 3.860 3.295 0.363 427.637 o
7 18 27 16.409 15.365 0.736 85.934 o
7 18 28 6.086 6.217 0.736 121.856 o
7 18 29 25.892 25.975 1.098 39.254 o
7 18 30 2.840 2.559 0.363 464.046 o
7 18 31 8.414 10.247 0.736 110.907 o
7 18 32 3.814 5.491 0.736 128.353 o
7 18 33 35.356 39.154 1.834 16.359 o
7 18 34 8.232 8.050 0.736 114.134 o
7 18 35 1.469 1.834 0.736 137.917 o
7 18 36 1.869 1.461 0.363 507.060 o
7 18 37 16.673 18.297 1.098 48.148 o
7 18 38 0.109 0.736 0.736 141.809 o
7 18 39 4.130 4.756 0.736 128.478 o
7 18 40 0.474 0.363 0.736 141.460 o
7 19 0 508.184 477.119 19.758 0.134 o
7 19 1 208.478 207.829 5.854 1.140 o
7 19 2 33.296 31.829 1.098 33.113 o
7 19 3 51.986 52.685 1.461 16.585 o
7 19 4 399.938 399.547 11.708 0.301 o
7 19 5 74.923 76.101 2.196 7.949 o
7 19 6 45.005 46.468 1.461 18.783 o
7 19 7 76.370 77.199 2.196 7.821 o
7 19 8 215.623 216.605 5.854 1.101 o
7 19 9 55.152 54.519 1.834 12.610 o
7 19 10 65.571 66.962 1.834 10.713 o
7 19 11 14.590 15.002 0.736 90.340 o
7 19 12 21.272 20.856 0.736 70.930 o
7 19 13 91.184 92.937 2.932 4.937 o
7 19 14 71.922 73.179 2.196 8.245 o
7 19 15 50.502 47.204 1.834 13.671 o
7 19 16 42.440 41.713 1.461 19.964 o
7 19 17 127.476 124.766 4.393 2.399 o
7 19 18 2.363 3.657 0.736 133.925 o
7 19 19 6.415 9.149 0.736 117.339 o
7 19 20 79.738 79.768 4.020 3.576 o
7 19 21 23.574 23.778 1.098 41.481 o
7 19 22 30.148 32.202 1.461 24.523 o
7 19 23 1.808 1.461 0.736 137.590 o
7 19 24 33.600 34.025 1.461 23.293 o
7 19 25 19.437 19.395 0.736 75.673 o
7 19 26 0.784 0.736 0.363 550.671 o
7 19 27 17.489 17.924 0.736 80.979 o
7 19 28 7.926 8.050 0.736 114.909 o
7 19 29 34.584 33.663 1.461 23.070 o
7 19 30 1.911 1.834 0.363 500.400 o
7 19 31 7.515 6.952 0.736 117.334 o
7 19 32 2.377 2.559 0.363 476.813 o
7 19 33 9.795 10.972 0.736 106.542 o
7 19 34 0.908 0.736 0.736 140.226 o
7 19 35 0.075 0.363 0.736 142.232 o
7 19 36 11.591 13.904 0.736 98.578 o
7 19 37 7.414 8.413 0.736 115.745 o
7 19 38 2.696 4.020 0.736 132.744 o
7 19 39 1.041 0.736 0.736 139.956 o
7 20 0 403.221 400.645 15.738 0.210 o
7 20 1 37.321 39.879 1.098 28.990 o
7 20 2 11.325 12.806 0.363 215.347 o
7 20 3 132.932 131.355 4.020 2.557 o
7 20 4 70.377 73.179 2.196 8.350 o
7 20 5 30.037 30.368 1.098 35.372 o
7 20 6 38.828 39.879 1.461 21.105 o
7 20 7 89.543 91.103 2.559 5.783 o
7 20 8 43.182 41.713 1.834 15.047 o
7 20 9 78.705 80.494 2.559 6.475 o
7 20 10 36.937 36.584 1.461 22.035 o
7 20 11 20.088 20.856 1.098 44.846 o
7 20 12 2.739 3.657 0.736 133.063 o
7 20 13 15.030 15.738 0.736 88.538 o
7 20 14 65.658 68.786 2.932 6.171 o
7 20 15 36.622 35.496 1.461 22.265 o
7 20 16 11.562 10.610 0.736 102.631 o
7 20 17 18.100 18.660 1.098 47.009 o
7 20 18 34.721 33.663 1.461 23.033 o
7 20 19 4.043 5.854 0.736 127.356 o
7 20 20 13.055 13.542 1.098 52.407 o
7 20 21 8.962 9.149 0.736 110.908 o
7 20 22 1.915 1.834 0.736 136.956 o
7 20 23 8.977 9.511 0.736 110.416 o
7 20 24 25.074 23.778 1.098 40.492 o
7 20 25 55.830 51.587 2.196 10.243 o
7 20 26 14.989 16.463 0.736 87.830 o
7 20 27 9.612 8.786 0.736 109.731 o
7 20 28 34.774 35.859 1.461 22.717 o
7 20 29 22.972 23.778 1.098 41.882 o
7 20 30 14.706 15.365 0.736 89.673 o
7 20 31 9.397 10.247 0.736 108.441 o
7 20 32 1.824 2.196 0.363 497.671 o
7 20 33 16.265 18.660 1.098 48.309 o
7 20 34 7.838 8.413 0.736 114.674 o
7 20 35 7.447 8.050 0.736 116.119 o
7 20 36 4.583 4.393 0.736 127.821 o
7 20 37 0.225 0.363 0.363 573.982 o
7 20 38 1.221 1.098 0.736 139.212 o
7 21 0 77.651 80.131 4.020 3.602 o
7 21 1 43.514 45.370 1.461 19.262 o
7 21 2 16.036 16.826 0.736 85.167 o
7 21 3 54.614 59.275 2.196 10.033 o
7 21 4 44.887 45.370 1.834 14.554 o
7 21 5 37.399 38.418 1.461 21.669 o
7 21 6 58.323 61.471 2.559 7.942 o
7 21 7 1.624 1.098 0.736 138.368 o
7 21 8 27.630 27.073 1.461 25.996 o
7 21 9 18.256 18.297 1.098 47.027 o
7 21 10 11.374 10.972 0.736 102.648 o
7 21 11 29.910 32.564 1.834 17.649 o
7 21 12 53.190 53.421 2.559 8.428 o
7 21 13 20.230 20.856 1.098 44.747 o
7 21 14 35.873 38.418 1.834 16.337 o
7 21 15 17.026 16.463 1.098 48.549 o
7 21 16 46.615 45.008 1.834 14.341 o
7 21 17 10.609 13.169 0.736 101.836 o
7 21 18 9.536 10.247 0.736 108.094 o
7 21 19 24.571 25.612 1.461 27.111 o
7 21 20 39.008 40.977 2.196 12.100 o
7 21 21 6.065 6.952 0.736 120.988 o
7 21 22 15.895 17.199 1.098 49.092 o
7 21 23 0.194 1.098 0.736 141.288 o
7 21 24 4.121 3.657 0.736 129.818 o
7 21 25 20.695 17.924 1.098 45.444 o
7 21 26 3.597 3.295 0.736 131.489 o
7 21 27 1.468 2.196 0.736 137.529 o
7 21 28 3.878 5.491 0.736 128.199 o
7 21 29 8.818 9.511 0.736 110.815 o
7 21 30 8.154 8.413 0.736 113.875 o
7 21 31 1.886 1.461 0.736 137.421 o
7 21 32 10.420 14.640 1.098 53.867 o
7 21 33 13.256 12.806 0.736 95.934 o
7 21 34 1.417 1.098 0.736 138.804 o
7 21 35 1.706 2.196 0.736 137.016 o
7 21 36 1.900 1.834 0.736 136.989 o
7 21 37 21.972 24.151 2.559 10.779 o
7 22 0 38.908 40.977 2.932 7.608 o
7 22 1 8.170 9.511 0.736 112.448 o
7 22 2 55.961 55.617 2.559 8.221 o
7 22 3 8.226 8.786 0.736 113.221 o
7 22 4 41.551 42.438 2.196 11.819 o
7 22 5 25.537 22.680 1.461 27.259 o
7 22 6 58.393 60.373 3.295 5.516 o
7 22 7 2.707 3.295 0.736 133.554 o
7 22 8 38.346 38.781 2.196 12.250 o
7 22 9 8.109 6.952 0.736 115.833 o
7 22 10 25.024 26.348 1.461 26.869 o
7 22 11 14.124 15.365 1.098 51.005 o
7 22 12 52.560 49.028 2.196 10.614 o
7 22 13 18.547 18.297 1.098 46.821 o
7 22 14 2.475 2.196 0.736 135.322 o
7 22 15 6.795 7.315 0.736 118.695 o
7 22 16 16.521 14.640 0.736 86.477 o
7 22 17 35.654 35.123 1.834 16.611 o
7 22 18 9.576 8.786 0.736 109.823 o
7 22 19 9.346 8.413 0.736 110.867 o
7 22 20 23.988 26.348 1.461 27.175 o
7 22 21 18.181 18.297 1.098 47.080 o
7 22 22 66.739 66.227 2.932 6.178 o
7 22 23 10.921 10.972 0.736 103.758 o
7 22 24 7.583 6.217 0.736 118.091 o
7 22 25 8.020 6.217 0.736 116.988 o
7 22 26 6.577 7.315 0.736 119.243 o
7 22 27 9.905 9.874 0.736 107.637 o
7 22 28 25.295 27.809 1.461 26.574 o
7 22 29 9.312 10.610 0.736 108.200 o
7 22 30 3.477 3.657 0.736 131.344 o
7 22 31 8.290 8.786 0.736 113.059 o
7 22 32 0.608 1.461 0.736 140.097 o
7 22 33 5.716 6.952 0.736 121.862 o
7 22 34 9.132 9.149 0.736 110.481 o
7 22 35 2.278 1.834 1.834 22.784 o
7 23 0 45.503 47.929 3.295 5.988 o
7 23 1 100.753 100.252 4.756 2.493 o
7 23 2 40.815 42.811 2.196 11.866 o
7 23 3 25.533 27.446 1.461 26.557 o
7 23 4 22.608 21.955 1.461 28.233 o
7 23 5 33.252 33.300 1.834 17.100 o
7 23 6 20.506 20.494 1.461 29.067 o
7 23 7 14.766 13.904 1.098 51.068 o
7 23 8 4.838 5.491 0.736 125.856 o
7 23 9 16.942 15.365 1.098 48.999 o
7 23 10 12.561 12.443 1.098 53.140 o
7 23 11 12.853 11.345 0.736 98.619 o
7 23 12 20.341 22.680 1.098 44.041 o
7 23 13 2.551 2.559 0.736 134.744 o
7 23 14 1.113 2.196 0.736 138.288 o
7 23 15 9.714 9.511 0.736 108.567 o
7 23 16 46.922 47.567 2.196 11.145 o
7 23 17 54.830 50.489 2.559 8.418 o
7 23 18 2.401 3.657 0.736 133.840 o
7 23 19 27.378 28.171 1.834 18.347 o
7 23 20 25.594 28.544 2.196 13.745 o
7 23 21 8.654 8.050 0.736 113.069 o
7 23 22 19.279 20.856 1.098 45.409 o
7 23 23 3.904 4.393 0.736 129.457 o
7 23 24 38.250 39.879 1.834 15.884 o
7 23 25 27.381 27.446 1.461 26.014 o
7 23 26 6.377 5.854 0.736 121.581 o
7 23 27 1.061 2.196 0.736 138.398 o
7 23 28 1.255 1.461 0.736 138.762 o
7 23 29 1.495 1.461 0.736 138.257 o
7 23 30 5.848 5.854 0.736 122.903 o
7 23 31 2.132 2.559 0.736 135.682 o
7 23 32 0.838 0.000 0.736 141.102 o
7 23 33 1.600 1.834 0.736 137.635 o
7 23 34 0.463 1.098 1.834 22.909 o
7 24 0 78.332 73.914 5.118 2.469 o
7 24 1 13.942 15.738 1.098 51.001 o
7 24 2 47.748 49.028 2.559 8.839 o
7 24 3 3.801 4.020 0.736 130.149 o
7 24 4 8.251 8.413 0.736 113.630 o
7 24 5 11.181 11.345 1.098 54.480 o
7 24 6 37.581 34.025 1.834 16.409 o
7 24 7 0.463 0.000 0.736 141.834 o
7 24 8 16.200 15.002 1.098 49.656 o
7 24 9 8.974 8.786 0.736 111.335 o
7 24 10 6.399 5.854 0.736 121.526 o
7 24 11 3.361 4.020 0.736 131.192 o
7 24 12 53.822 54.519 2.559 8.364 o
7 24 13 38.142 38.418 1.834 16.006 o
7 24 14 14.857 15.365 1.098 50.483 o
7 24 15 4.650 4.393 0.736 127.659 o
7 24 16 20.912 19.758 1.461 29.056 o
7 24 17 11.592 13.904 1.098 53.307 o
7 24 18 30.163 27.446 1.834 17.990 o
7 24 19 22.881 22.317 1.461 28.098 o
7 24 20 0.516 -0.363 0.736 141.731 o
7 24 21 28.947 30.368 1.834 17.954 o
7 24 22 2.378 2.932 0.736 134.714 o
7 24 23 0.232 -0.363 0.736 142.278 o
7 24 24 9.374 10.972 0.736 107.591 o
7 24 25 4.517 5.118 0.736 127.098 o
7 24 26 9.558 9.511 0.736 108.958 o
7 24 27 1.633 1.461 0.736 137.964 o
7 24 28 22.693 27.446 1.834 19.080 o
7 24 29 10.434 7.688 0.736 109.049 o
7 24 30 5.143 4.393 0.736 126.455 o
7 24 31 5.567 4.393 0.736 125.412 o
7 24 32 2.073 4.393 2.196 15.884 o
7 25 0 2.536 1.834 1.098 62.539 o
[truncated: 542,347 more chars]
