# Supplementary material for: Fragmentation and transferability in Hirshfeld atom refinement
Source: IUCrJ. 2022 Feb 26;9(Pt 2):298–315. doi: 10.1107/S2052252522000690 (PMC8895009; doi:10.1107/S2052252522000690)
Supplement: Supplementary file 2 [file m-09-00298-sup2.zip › cif/extendingFragHar/CAMVES_frag_model2.cif]

data_CAMVES_frag_model2
_audit_creation_date               2021-07-13
_audit_creation_method
;
Olex2 1.3
(compiled 2020.07.31 svn.rc2a77460 for OlexSys, GUI svn.r6145)
;
_audit_contact_author_address      ?
_audit_contact_author_email        ?
_audit_contact_author_name         ''
_audit_contact_author_phone        ?
_publ_contact_author_id_orcid      ?
_publ_section_references
;
Bourhis, L.J., Dolomanov, O.V., Gildea, R.J., Howard, J.A.K., Puschmann, H.
 (2015). Acta Cryst. A71, 59-75.

Dolomanov, O.V., Bourhis, L.J., Gildea, R.J, Howard, J.A.K. & Puschmann, H.
 (2009), J. Appl. Cryst. 42, 339-341.
;
_chemical_formula_moiety           'C22 H34 N6 O6, H2 O'
_chemical_formula_sum              'C22 H36 N6 O7'
_chemical_formula_weight           496.567
_chemical_absolute_configuration   unk
loop_
  _atom_type_symbol
  _atom_type_scat_dispersion_real
  _atom_type_scat_dispersion_imag
  _atom_type_scat_Cromer_Mann_a1
  _atom_type_scat_Cromer_Mann_a2
  _atom_type_scat_Cromer_Mann_a3
  _atom_type_scat_Cromer_Mann_a4
  _atom_type_scat_Cromer_Mann_b1
  _atom_type_scat_Cromer_Mann_b2
  _atom_type_scat_Cromer_Mann_b3
  _atom_type_scat_Cromer_Mann_b4
  _atom_type_scat_Cromer_Mann_c
  _atom_type_scat_source
  _atom_type_scat_dispersion_source
 H 0.00000 0.00000 0.49300 0.32291 0.14019 0.04081 10.51090 26.12570 3.14236
 57.79970 0.0030380000826
 'International Tables Volume C Table 6.1.1.4 (pp. 500-502)'
 'Henke, Gullikson and Davis, At. Data and Nucl. Data Tables, 1993, 54, 2'
 C 0.00151 0.00091 2.31000 1.02000 1.58860 0.86500 20.84390 10.20750 0.56870
 51.65120 0.215599998832
 'International Tables Volume C Table 6.1.1.4 (pp. 500-502)'
 'Henke, Gullikson and Davis, At. Data and Nucl. Data Tables, 1993, 54, 2'
 O 0.00619 0.00355 3.04850 2.28680 1.54630 0.86700 13.27710 5.70110 0.32390
 32.90890 0.250800013542
 'International Tables Volume C Table 6.1.1.4 (pp. 500-502)'
 'Henke, Gullikson and Davis, At. Data and Nucl. Data Tables, 1993, 54, 2'
 N 0.00321 0.00186 12.21260 3.13220 2.01250 1.16630 0.00570 9.89330 28.99750
 0.58260 -11.5290002823
 'International Tables Volume C Table 6.1.1.4 (pp. 500-502)'
 'Henke, Gullikson and Davis, At. Data and Nucl. Data Tables, 1993, 54, 2'

_space_group_crystal_system        'orthorhombic'
_space_group_IT_number             19
_space_group_name_H-M_alt          'P 21 21 21'
_space_group_name_Hall             ' P 2ac 2ab'
loop_
  _space_group_symop_id
  _space_group_symop_operation_xyz
 1 x,y,z
 2 x+1/2,-y+1/2,-z
 3 -x,y+1/2,-z+1/2
 4 -x+1/2,-y,z+1/2

_symmetry_Int_Tables_number        19
_cell_length_a                     10.128(1)
_cell_length_b                     12.486(1)
_cell_length_c                     19.507(1)
_cell_angle_alpha                  90
_cell_angle_beta                   90
_cell_angle_gamma                  90
_cell_volume                       2466.8(3)
_cell_formula_units_Z              4
_cell_measurement_temperature    100(2)
_exptl_crystal_description       prism
_exptl_absorpt_coefficient_mu      0.062
_exptl_crystal_density_diffrn      1.337
_exptl_crystal_F_000               1064.156
_exptl_crystal_size_max            0.54
_exptl_crystal_size_mid            0.45
_exptl_crystal_size_min            0.4
_diffrn_measurement_device_type       'Nonius Kappa CCD'
_diffrn_reflns_av_R_equivalents    0.0000
_diffrn_reflns_av_unetI/netI       0.0342
_diffrn_reflns_Laue_measured_fraction_full  0.9988
_diffrn_reflns_Laue_measured_fraction_max  0.9881
_diffrn_reflns_limit_h_max         26
_diffrn_reflns_limit_h_min         0
_diffrn_reflns_limit_k_max         32
_diffrn_reflns_limit_k_min         0
_diffrn_reflns_limit_l_max         50
_diffrn_reflns_limit_l_min         0
_diffrn_reflns_number              24878
_diffrn_reflns_point_group_measured_fraction_full  0.9988
_diffrn_reflns_point_group_measured_fraction_max  0.9881
_diffrn_reflns_theta_full          19.5713
_diffrn_reflns_theta_max           47.37
_diffrn_reflns_theta_min           1.52
_diffrn_measured_fraction_theta_full  0.9988
_diffrn_measured_fraction_theta_max  0.9881
_diffrn_radiation_type             synchrotron
_diffrn_radiation_wavelength       0.5583
_reflns_Friedel_coverage           0.0
_reflns_limit_h_max                26
_reflns_limit_h_min                0
_reflns_limit_k_max                32
_reflns_limit_k_min                0
_reflns_limit_l_max                50
_reflns_limit_l_min                0
_reflns_number_gt                  22473
_reflns_number_total               24878
_reflns_threshold_expression       I>=2u(I)
_computing_molecular_graphics      'Olex2 1.3 (Dolomanov et al., 2009)'
_computing_publication_material    'Olex2 1.3 (Dolomanov et al., 2009)'
_computing_structure_refinement    'olex2.refine 1.3 (Bourhis et al., 2015)'
_refine_diff_density_max           0.4964
_refine_diff_density_min           -0.2748
_refine_diff_density_rms           0.0566
_refine_ls_d_res_high              0.3794
_refine_ls_d_res_low               10.5162
_refine_ls_goodness_of_fit_ref     1.0569
_refine_ls_hydrogen_treatment      refall
_refine_ls_matrix_type             full
_refine_ls_number_constraints      0
_refine_ls_number_parameters       640
_refine_ls_number_reflns           24878
_refine_ls_number_restraints       0
_refine_ls_R_factor_all            0.0316
_refine_ls_R_factor_gt             0.0270
_refine_ls_restrained_S_all        1.0569
_refine_ls_shift/su_max            0.0005
_refine_ls_shift/su_mean           0.0000
_refine_ls_structure_factor_coef   Fsqd
_refine_ls_weighting_details      
 'w=1/[\s^2^(Fo^2^)+(0.0299P)^2^+0.0105P] where P=(Fo^2^+2Fc^2^)/3'
_refine_ls_weighting_scheme        calc
_refine_ls_wR_factor_gt            0.0640
_refine_ls_wR_factor_ref           0.0656
_olex2_refinement_description
;
;
loop_
  _atom_site_label
  _atom_site_type_symbol
  _atom_site_fract_x
  _atom_site_fract_y
  _atom_site_fract_z
  _atom_site_U_iso_or_equiv
  _atom_site_adp_type
  _atom_site_occupancy
  _atom_site_refinement_flags_posn
 O11 O 0.44893(2) 0.77338(2) 0.481278(12) 0.01684(3) Uani 1.000000 .
 O21 O 0.66479(2) 0.608974(15) 0.517872(9) 0.01299(2) Uani 1.000000 .
 O31 O 0.44421(3) 0.414473(18) 0.695561(11) 0.01743(3) Uani 1.000000 .
 O41 O 0.27903(2) 0.26166(3) 0.501356(13) 0.01902(4) Uani 1.000000 .
 O51 O 0.42469(2) 0.46352(2) 0.416062(16) 0.02027(4) Uani 1.000000 .
 O61 O 0.49507(3) 0.63465(2) 0.273736(13) 0.01913(4) Uani 1.000000 .
 O71 O 0.72065(2) 0.219344(19) 0.289102(12) 0.01564(3) Uani 1.000000 .
 N11 N 0.62769(2) 0.752008(15) 0.586327(10) 0.01110(2) Uani 1.000000 .
 N21 N 0.55681(2) 0.470846(16) 0.602123(10) 0.01234(2) Uani 1.000000 .
 N31 N 0.494574(18) 0.285326(16) 0.530912(10) 0.01060(2) Uani 1.000000 .
 N41 N 0.54422(2) 0.316786(16) 0.388983(11) 0.01146(2) Uani 1.000000 .
 N51 N 0.61140(2) 0.604645(16) 0.370853(10) 0.01221(2) Uani 1.000000 .
 N61 N 0.612133(19) 0.814743(16) 0.406862(10) 0.01099(2) Uani 1.000000 .
 C11 C 0.56254(2) 0.803454(17) 0.470969(11) 0.01052(2) Uani 1.000000 .
 C12 C 0.65548(2) 0.828144(17) 0.530696(11) 0.01000(2) Uani 1.000000 .
 C13 C 0.62671(3) 0.938293(18) 0.563331(13) 0.01255(3) Uani 1.000000 .
 C14 C 0.64197(3) 0.917290(19) 0.640476(13) 0.01395(3) Uani 1.000000 .
 C15 C 0.58218(3) 0.806034(19) 0.648847(12) 0.01289(3) Uani 1.000000 .
 C21 C 0.63205(2) 0.646778(16) 0.574023(11) 0.01037(2) Uani 1.000000 .
 C22 C 0.59631(2) 0.571767(17) 0.633111(11) 0.01102(2) Uani 1.000000 .
 C23 C 0.71334(3) 0.55482(2) 0.681942(15) 0.01632(4) Uani 1.000000 .
 C31 C 0.48675(2) 0.398376(18) 0.636885(11) 0.01109(2) Uani 1.000000 .
 C32 C 0.46577(2) 0.289260(17) 0.603727(11) 0.01016(2) Uani 1.000000 .
 C33 C 0.54793(3) 0.20700(2) 0.643315(15) 0.01592(3) Uani 1.000000 .
 C41 C 0.39634(2) 0.26733(2) 0.485305(12) 0.01206(3) Uani 1.000000 .
 C42 C 0.44043(2) 0.24481(2) 0.411691(12) 0.01349(3) Uani 1.000000 .
 C43 C 0.48781(4) 0.12848(2) 0.406748(17) 0.02115(5) Uani 1.000000 .
 C51 C 0.52354(2) 0.423986(19) 0.390480(12) 0.01177(3) Uani 1.000000 .
 C52 C 0.63228(2) 0.492070(18) 0.356960(12) 0.01151(3) Uani 1.000000 .
 C53 C 0.77141(3) 0.46106(2) 0.379509(19) 0.01738(4) Uani 1.000000 .
 C61 C 0.54396(2) 0.667408(18) 0.328072(12) 0.01172(3) Uani 1.000000 .
 C62 C 0.53320(2) 0.786469(18) 0.346867(12) 0.01203(3) Uani 1.000000 .
 C63 C 0.59401(3) 0.85615(2) 0.290200(14) 0.01713(4) Uani 1.000000 .
 C64 C 0.74108(3) 0.85641(3) 0.309368(15) 0.01886(4) Uani 1.000000 .
 C65 C 0.74077(3) 0.86198(3) 0.388130(14) 0.01605(4) Uani 1.000000 .
 H12 H 0.7576(10) 0.8190(8) 0.5166(4) 0.0219(18) Uani 1.000000 .
 H13A H 0.6945(11) 0.9991(7) 0.5448(5) 0.025(2) Uani 1.000000 .
 H13B H 0.5233(10) 0.9602(7) 0.5515(5) 0.0203(18) Uani 1.000000 .
 H14A H 0.7467(10) 0.9170(8) 0.6541(5) 0.026(2) Uani 1.000000 .
 H14B H 0.5912(12) 0.9765(7) 0.6725(5) 0.026(2) Uani 1.000000 .
 H15A H 0.6173(11) 0.7637(8) 0.6954(5) 0.028(2) Uani 1.000000 .
 H15B H 0.4716(10) 0.8116(8) 0.6489(5) 0.025(2) Uani 1.000000 .
 H21 H 0.5816(11) 0.4605(8) 0.5547(5) 0.024(2) Uani 1.000000 .
 H22 H 0.5151(10) 0.6019(9) 0.6617(5) 0.029(2) Uani 1.000000 .
 H23A H 0.6886(12) 0.4938(8) 0.7205(6) 0.034(3) Uani 1.000000 .
 H23B H 0.7423(13) 0.6271(9) 0.7081(5) 0.034(3) Uani 1.000000 .
 H23C H 0.7978(12) 0.5267(9) 0.6547(6) 0.036(3) Uani 1.000000 .
 H31 H 0.5880(10) 0.2749(8) 0.5138(5) 0.0203(19) Uani 1.000000 .
 H32 H 0.3624(9) 0.2717(7) 0.6094(5) 0.0205(18) Uani 1.000000 .
 H33A H 0.5308(13) 0.1271(8) 0.6208(6) 0.033(3) Uani 1.000000 .
 H33B H 0.5223(13) 0.2066(9) 0.6966(6) 0.038(3) Uani 1.000000 .
 H33C H 0.6506(10) 0.2260(10) 0.6404(7) 0.041(3) Uani 1.000000 .
 H41 H 0.6197(11) 0.2874(9) 0.3613(6) 0.027(2) Uani 1.000000 .
 H42 H 0.3545(9) 0.2559(9) 0.3800(5) 0.030(2) Uani 1.000000 .
 H43A H 0.5054(13) 0.1046(9) 0.3531(5) 0.034(3) Uani 1.000000 .
 H43B H 0.4137(14) 0.0764(9) 0.4296(7) 0.046(3) Uani 1.000000 .
 H43C H 0.5791(13) 0.1198(10) 0.4354(6) 0.039(3) Uani 1.000000 .
 H51 H 0.6359(12) 0.6310(9) 0.4168(5) 0.025(2) Uani 1.000000 .
 H52 H 0.6206(11) 0.4813(7) 0.3026(4) 0.024(2) Uani 1.000000 .
 H53A H 0.8444(11) 0.5112(9) 0.3551(6) 0.033(2) Uani 1.000000 .
 H53B H 0.7929(11) 0.3805(9) 0.3648(8) 0.044(3) Uani 1.000000 .
 H53C H 0.7823(12) 0.4729(12) 0.4331(7) 0.046(3) Uani 1.000000 .
 H62 H 0.4276(9) 0.8016(8) 0.3563(5) 0.023(2) Uani 1.000000 .
 H63A H 0.5530(11) 0.9363(8) 0.2938(6) 0.030(2) Uani 1.000000 .
 H63B H 0.5768(11) 0.8242(8) 0.2397(5) 0.028(2) Uani 1.000000 .
 H64A H 0.7969(13) 0.9230(10) 0.2867(6) 0.037(3) Uani 1.000000 .
 H64B H 0.7871(12) 0.7806(10) 0.2928(5) 0.034(3) Uani 1.000000 .
 H65A H 0.8214(11) 0.8167(10) 0.4102(5) 0.030(2) Uani 1.000000 .
 H65B H 0.7439(13) 0.9430(9) 0.4055(5) 0.038(3) Uani 1.000000 .
 H71A H 0.6542(15) 0.1888(10) 0.2629(7) 0.037(3) Uani 1.000000 .
 H71B H 0.7887(13) 0.1660(10) 0.2895(6) 0.028(3) Uani 1.000000 .

loop_
  _atom_site_aniso_label
  _atom_site_aniso_U_11
  _atom_site_aniso_U_22
  _atom_site_aniso_U_33
  _atom_site_aniso_U_12
  _atom_site_aniso_U_13
  _atom_site_aniso_U_23
 O11 0.00996(5) 0.02364(8) 0.01691(7) -0.00443(5) 0.00082(5) -0.00086(6)
 O21 0.01771(6) 0.01021(5) 0.01104(5) -0.00070(4) 0.00256(4) -0.00064(4)
 O31 0.02483(9) 0.01421(6) 0.01325(6) -0.00569(6) 0.00734(6) -0.00289(5)
 O41 0.00855(5) 0.03161(11) 0.01691(7) -0.00423(6) 0.00026(5) 0.00097(7)
 O51 0.01442(7) 0.01717(7) 0.02921(10) 0.00545(6) 0.00798(7) 0.00255(7)
 O61 0.02471(9) 0.01511(7) 0.01755(7) 0.00340(6) -0.01127(7) -0.00233(5)
 O71 0.01429(6) 0.01692(7) 0.01569(6) 0.00082(5) -0.00123(5) -0.00362(5)
 N11 0.01451(6) 0.00832(4) 0.01046(5) -0.00064(4) 0.00137(4) -0.00010(4)
 N21 0.01661(6) 0.00992(5) 0.01050(5) -0.00404(5) 0.00160(5) -0.00038(4)
 N31 0.00836(4) 0.01258(5) 0.01086(5) -0.00137(4) 0.00070(4) -0.00156(4)
 N41 0.01088(5) 0.01115(5) 0.01235(5) -0.00023(4) 0.00102(4) -0.00019(4)
 N51 0.01586(6) 0.01008(5) 0.01069(5) 0.00268(5) -0.00223(5) 0.00047(4)
 N61 0.01064(5) 0.01147(5) 0.01086(5) -0.00037(4) -0.00048(4) 0.00059(4)
 C11 0.00893(5) 0.01103(6) 0.01160(6) -0.00066(4) 0.00028(4) -0.00021(5)
 C12 0.00975(5) 0.00945(5) 0.01081(5) -0.00040(4) 0.00035(4) 0.00040(4)
 C13 0.01539(7) 0.00905(6) 0.01321(6) -0.00016(5) -0.00079(6) 0.00019(5)
 C14 0.01896(9) 0.00997(6) 0.01290(7) -0.00092(6) -0.00170(6) -0.00132(5)
 C15 0.01685(8) 0.01050(6) 0.01133(6) -0.00059(5) 0.00190(6) -0.00066(5)
 C21 0.01252(6) 0.00850(5) 0.01008(5) -0.00110(4) 0.00060(5) -0.00007(4)
 C22 0.01372(6) 0.00904(5) 0.01029(5) -0.00175(5) 0.00021(5) -0.00008(4)
 C23 0.01942(9) 0.01301(7) 0.01652(8) -0.00136(7) -0.00560(7) 0.00101(6)
 C31 0.01320(6) 0.00950(5) 0.01059(6) -0.00216(5) 0.00191(5) -0.00043(4)
 C32 0.01006(5) 0.00916(5) 0.01128(6) -0.00136(4) 0.00108(4) -0.00008(4)
 C33 0.01633(8) 0.01390(7) 0.01754(8) 0.00177(6) -0.00056(7) 0.00322(6)
 C41 0.00856(5) 0.01553(7) 0.01208(6) -0.00254(5) 0.00003(5) -0.00035(5)
 C42 0.01240(6) 0.01657(8) 0.01150(6) -0.00437(6) -0.00084(5) -0.00110(6)
 C43 0.03138(15) 0.01372(8) 0.01835(9) -0.00721(9) 0.00568(10) -0.00396(7)
 C51 0.00999(6) 0.01207(6) 0.01325(6) 0.00203(5) 0.00087(5) 0.00089(5)
 C52 0.01236(6) 0.01020(6) 0.01197(6) 0.00149(5) 0.00083(5) 0.00030(5)
 C53 0.01107(7) 0.01280(7) 0.02828(12) 0.00153(6) 0.00063(7) 0.00191(8)
 C61 0.01274(6) 0.01053(6) 0.01189(6) 0.00130(5) -0.00333(5) 0.00041(5)
 C62 0.01266(6) 0.01077(6) 0.01268(6) 0.00176(5) -0.00289(5) 0.00103(5)
 C63 0.02391(11) 0.01393(8) 0.01354(7) -0.00033(7) -0.00411(7) 0.00392(6)
 C64 0.02086(10) 0.02279(11) 0.01294(8) -0.00452(9) 0.00211(7) 0.00332(7)
 C65 0.01379(7) 0.02152(10) 0.01283(7) -0.00462(7) 0.00073(6) 0.00156(7)
 H12 0.022(4) 0.028(5) 0.016(4) -0.002(4) 0.001(3) 0.003(4)
 H13A 0.032(5) 0.018(4) 0.026(5) 0.003(4) -0.006(4) -0.004(4)
 H13B 0.029(5) 0.015(4) 0.017(4) 0.003(4) 0.005(4) 0.000(3)
 H14A 0.022(4) 0.024(5) 0.031(5) -0.012(4) -0.007(4) 0.005(4)
 H14B 0.041(6) 0.019(4) 0.019(4) 0.005(5) 0.005(4) -0.001(4)
 H15A 0.043(6) 0.027(5) 0.013(4) -0.016(5) -0.001(4) -0.001(4)
 H15B 0.020(4) 0.027(5) 0.028(5) -0.008(4) -0.001(4) -0.008(4)
 H21 0.026(5) 0.020(4) 0.025(4) 0.001(4) 0.001(4) -0.003(4)
 H22 0.025(5) 0.036(6) 0.027(5) -0.006(4) 0.002(4) -0.005(4)
 H23A 0.038(6) 0.028(5) 0.036(6) -0.006(5) -0.016(5) 0.016(5)
 H23B 0.045(7) 0.027(5) 0.029(5) 0.006(5) -0.009(5) -0.009(4)
 H23C 0.038(6) 0.026(5) 0.044(6) 0.006(5) -0.007(6) -0.002(5)
 H31 0.021(4) 0.016(4) 0.024(5) -0.006(4) -0.005(4) 0.003(4)
 H32 0.023(4) 0.018(4) 0.021(4) -0.002(4) 0.003(3) 0.005(3)
 H33A 0.042(7) 0.021(4) 0.034(5) 0.015(5) -0.001(5) -0.001(4)
 H33B 0.049(7) 0.032(6) 0.031(5) 0.013(6) -0.007(5) 0.003(5)
 H33C 0.013(4) 0.049(7) 0.060(8) -0.009(5) -0.004(5) 0.013(7)
 H41 0.028(5) 0.019(5) 0.035(6) 0.002(4) 0.001(5) 0.004(4)
 H42 0.020(5) 0.041(6) 0.030(5) 0.010(5) -0.006(4) -0.002(5)
 H43A 0.047(7) 0.031(6) 0.025(5) -0.011(5) 0.009(5) -0.013(5)
 H43B 0.062(8) 0.023(5) 0.053(7) -0.024(6) 0.032(7) -0.011(5)
 H43C 0.040(7) 0.031(6) 0.045(7) 0.005(6) -0.011(6) 0.001(5)
 H51 0.029(6) 0.020(4) 0.027(5) -0.000(4) -0.001(4) 0.011(4)
 H52 0.037(6) 0.020(4) 0.015(3) 0.003(4) -0.004(4) -0.005(3)
 H53A 0.024(5) 0.031(5) 0.045(6) 0.000(5) -0.000(5) -0.009(5)
 H53B 0.023(6) 0.020(5) 0.090(10) 0.006(4) -0.012(6) -0.012(6)
 H53C 0.019(5) 0.062(9) 0.056(8) 0.011(6) -0.004(5) 0.013(7)
 H62 0.018(4) 0.028(5) 0.023(4) 0.007(4) -0.002(4) -0.007(4)
 H63A 0.040(6) 0.021(4) 0.030(5) 0.006(5) -0.009(5) 0.008(4)
 H63B 0.034(5) 0.028(5) 0.023(4) -0.004(5) -0.010(4) 0.006(4)
 H64A 0.046(7) 0.043(7) 0.024(5) -0.017(6) -0.007(5) 0.007(5)
 H64B 0.041(7) 0.049(7) 0.013(4) -0.007(6) -0.002(4) 0.003(4)
 H65A 0.026(5) 0.047(7) 0.017(4) -0.004(5) 0.000(4) 0.008(4)
 H65B 0.053(8) 0.028(5) 0.031(5) -0.014(6) 0.015(6) -0.002(5)
 H71A 0.047(8) 0.022(5) 0.043(7) 0.003(6) -0.007(7) -0.001(6)
 H71B 0.038(7) 0.030(6) 0.015(5) 0.007(6) 0.000(5) -0.006(4)

loop_
  _geom_bond_atom_site_label_1
  _geom_bond_atom_site_label_2
  _geom_bond_distance
  _geom_bond_site_symmetry_2
  _geom_bond_publ_flag
 O11 C11 1.2269(3) . ?
 O21 C21 1.2379(3) . ?
 O31 C31 1.2394(3) . ?
 O41 C41 1.2307(3) . ?
 O51 C51 1.2227(3) . ?
 O61 C61 1.2393(3) . ?
 O71 H71A 0.927(13) . ?
 O71 H71B 0.959(12) . ?
 N11 C12 1.4699(3) . ?
 N11 C15 1.4679(3) . ?
 N11 C21 1.3364(3) . ?
 N21 C22 1.4537(3) . ?
 N21 C31 1.3350(3) . ?
 N21 H21 0.968(10) . ?
 N31 C32 1.4509(3) . ?
 N31 C41 1.3535(3) . ?
 N31 H31 1.011(11) . ?
 N41 C42 1.4522(3) . ?
 N41 C51 1.3551(3) . ?
 N41 H41 1.006(11) . ?
 N51 C52 1.4470(3) . ?
 N51 C61 1.3331(3) . ?
 N51 H51 0.986(11) . ?
 N61 C11 1.3550(3) . ?
 N61 C62 1.4606(3) . ?
 N61 C65 1.4760(3) . ?
 C11 C12 1.5292(3) . ?
 C12 C13 1.5433(3) . ?
 C12 H12 1.076(10) . ?
 C13 C14 1.5353(4) . ?
 C13 H13A 1.086(11) . ?
 C13 H13B 1.107(10) . ?
 C14 C15 1.5242(4) . ?
 C14 H14A 1.093(10) . ?
 C14 H14B 1.096(10) . ?
 C15 H15A 1.109(10) . ?
 C15 H15B 1.123(10) . ?
 C21 C22 1.5287(3) . ?
 C22 C23 1.5353(4) . ?
 C22 H22 1.062(10) . ?
 C23 H23A 1.100(10) . ?
 C23 H23B 1.077(10) . ?
 C23 H23C 1.067(12) . ?
 C31 C32 1.5230(3) . ?
 C32 C33 1.5309(4) . ?
 C32 H32 1.076(9) . ?
 C33 H33A 1.104(11) . ?
 C33 H33B 1.071(11) . ?
 C33 H33C 1.068(10) . ?
 C41 C42 1.5299(3) . ?
 C42 C43 1.5327(5) . ?
 C42 H42 1.076(9) . ?
 C43 H43A 1.102(10) . ?
 C43 H43B 1.088(11) . ?
 C43 H43C 1.086(12) . ?
 C51 C52 1.5372(3) . ?
 C52 C53 1.5261(4) . ?
 C52 H52 1.076(8) . ?
 C53 H53A 1.079(11) . ?
 C53 H53B 1.069(11) . ?
 C53 H53C 1.062(14) . ?
 C61 C62 1.5350(3) . ?
 C62 C63 1.5356(4) . ?
 C62 H62 1.102(10) . ?
 C63 C64 1.5357(5) . ?
 C63 H63A 1.086(10) . ?
 C63 H63B 1.076(9) . ?
 C64 C65 1.5380(4) . ?
 C64 H64A 1.098(12) . ?
 C64 H64B 1.103(12) . ?
 C65 H65A 1.083(11) . ?
 C65 H65B 1.068(11) . ?

loop_
  _geom_angle_atom_site_label_1
  _geom_angle_atom_site_label_2
  _geom_angle_atom_site_label_3
  _geom_angle
  _geom_angle_site_symmetry_1
  _geom_angle_site_symmetry_3
  _geom_angle_publ_flag
 H71B O71 H71A 104.0(11) . . ?
 C15 N11 C12 112.105(17) . . ?
 C21 N11 C12 119.797(18) . . ?
 C21 N11 C15 127.691(19) . . ?
 C31 N21 C22 121.507(19) . . ?
 H21 N21 C22 116.2(6) . . ?
 H21 N21 C31 122.2(6) . . ?
 C41 N31 C32 120.087(18) . . ?
 H31 N31 C32 121.0(6) . . ?
 H31 N31 C41 116.7(6) . . ?
 C51 N41 C42 119.53(2) . . ?
 H41 N41 C42 119.3(6) . . ?
 H41 N41 C51 119.3(6) . . ?
 C61 N51 C52 121.92(2) . . ?
 H51 N51 C52 117.2(6) . . ?
 H51 N51 C61 120.1(6) . . ?
 C62 N61 C11 120.761(19) . . ?
 C65 N61 C11 126.67(2) . . ?
 C65 N61 C62 112.414(19) . . ?
 N61 C11 O11 122.06(2) . . ?
 C12 C11 O11 120.94(2) . . ?
 C12 C11 N61 116.999(18) . . ?
 C11 C12 N11 108.315(17) . . ?
 C13 C12 N11 103.630(17) . . ?
 C13 C12 C11 112.193(18) . . ?
 H12 C12 N11 107.7(5) . . ?
 H12 C12 C11 112.1(5) . . ?
 H12 C12 C13 112.4(5) . . ?
 C14 C13 C12 103.480(18) . . ?
 H13A C13 C12 111.5(5) . . ?
 H13A C13 C14 112.5(5) . . ?
 H13B C13 C12 108.2(5) . . ?
 H13B C13 C14 110.0(5) . . ?
 H13B C13 H13A 110.9(7) . . ?
 C15 C14 C13 102.749(19) . . ?
 H14A C14 C13 109.6(5) . . ?
 H14A C14 C15 110.9(5) . . ?
 H14B C14 C13 113.4(5) . . ?
 H14B C14 C15 111.6(6) . . ?
 H14B C14 H14A 108.6(9) . . ?
 C14 C15 N11 101.832(19) . . ?
 H15A C15 N11 111.1(6) . . ?
 H15A C15 C14 113.2(5) . . ?
 H15B C15 N11 110.0(5) . . ?
 H15B C15 C14 109.9(5) . . ?
 H15B C15 H15A 110.5(8) . . ?
 N11 C21 O21 122.86(2) . . ?
 C22 C21 O21 119.800(19) . . ?
 C22 C21 N11 117.331(18) . . ?
 C21 C22 N21 106.423(17) . . ?
 C23 C22 N21 110.55(2) . . ?
 C23 C22 C21 111.68(2) . . ?
 H22 C22 N21 108.2(6) . . ?
 H22 C22 C21 111.2(6) . . ?
 H22 C22 C23 108.7(5) . . ?
 H23A C23 C22 110.1(6) . . ?
 H23B C23 C22 112.9(6) . . ?
 H23B C23 H23A 108.5(8) . . ?
 H23C C23 C22 110.8(6) . . ?
 H23C C23 H23A 107.2(9) . . ?
 H23C C23 H23B 107.0(9) . . ?
 N21 C31 O31 122.95(2) . . ?
 C32 C31 O31 119.26(2) . . ?
 C32 C31 N21 117.695(19) . . ?
 C31 C32 N31 114.708(17) . . ?
 C33 C32 N31 111.213(19) . . ?
 C33 C32 C31 108.06(2) . . ?
 H32 C32 N31 106.8(5) . . ?
 H32 C32 C31 105.9(5) . . ?
 H32 C32 C33 109.9(5) . . ?
 H33A C33 C32 108.7(6) . . ?
 H33B C33 C32 111.1(6) . . ?
 H33B C33 H33A 110.1(9) . . ?
 H33C C33 C32 110.7(7) . . ?
 H33C C33 H33A 109.4(10) . . ?
 H33C C33 H33B 106.8(10) . . ?
 N31 C41 O41 123.50(2) . . ?
 C42 C41 O41 120.67(2) . . ?
 C42 C41 N31 115.652(19) . . ?
 C41 C42 N41 112.574(19) . . ?
 C43 C42 N41 109.92(2) . . ?
 C43 C42 C41 108.94(2) . . ?
 H42 C42 N41 109.3(6) . . ?
 H42 C42 C41 106.2(5) . . ?
 H42 C42 C43 109.8(6) . . ?
 H43A C43 C42 111.5(6) . . ?
 H43B C43 C42 108.9(7) . . ?
 H43B C43 H43A 109.8(9) . . ?
 H43C C43 C42 109.2(6) . . ?
 H43C C43 H43A 108.9(10) . . ?
 H43C C43 H43B 108.5(11) . . ?
 N41 C51 O51 122.28(2) . . ?
 C52 C51 O51 122.48(2) . . ?
 C52 C51 N41 115.235(19) . . ?
 C51 C52 N51 110.658(19) . . ?
 C53 C52 N51 109.11(2) . . ?
 C53 C52 C51 113.49(2) . . ?
 H52 C52 N51 106.9(5) . . ?
 H52 C52 C51 105.7(6) . . ?
 H52 C52 C53 110.7(6) . . ?
 H53A C53 C52 111.0(6) . . ?
 H53B C53 C52 110.4(6) . . ?
 H53B C53 H53A 106.8(9) . . ?
 H53C C53 C52 110.1(6) . . ?
 H53C C53 H53A 106.4(10) . . ?
 H53C C53 H53B 112.0(11) . . ?
 N51 C61 O61 123.10(2) . . ?
 C62 C61 O61 119.71(2) . . ?
 C62 C61 N51 117.138(19) . . ?
 C61 C62 N61 112.745(18) . . ?
 C63 C62 N61 102.73(2) . . ?
 C63 C62 C61 110.38(2) . . ?
 H62 C62 N61 110.9(5) . . ?
 H62 C62 C61 105.9(5) . . ?
 H62 C62 C63 114.4(5) . . ?
 C64 C63 C62 102.41(2) . . ?
 H63A C63 C62 108.8(6) . . ?
 H63A C63 C64 110.7(6) . . ?
 H63B C63 C62 112.6(5) . . ?
 H63B C63 C64 112.3(6) . . ?
 H63B C63 H63A 109.8(8) . . ?
 C65 C64 C63 103.97(2) . . ?
 H64A C64 C63 113.8(7) . . ?
 H64A C64 C65 111.6(6) . . ?
 H64B C64 C63 109.7(6) . . ?
 H64B C64 C65 109.4(5) . . ?
 H64B C64 H64A 108.3(9) . . ?
 C64 C65 N61 103.36(2) . . ?
 H65A C65 N61 111.0(6) . . ?
 H65A C65 C64 111.9(5) . . ?
 H65B C65 N61 109.0(7) . . ?
 H65B C65 C64 111.1(6) . . ?
 H65B C65 H65A 110.2(9) . . ?

loop_
  _geom_torsion_atom_site_label_1
  _geom_torsion_atom_site_label_2
  _geom_torsion_atom_site_label_3
  _geom_torsion_atom_site_label_4
  _geom_torsion
  _geom_torsion_site_symmetry_1
  _geom_torsion_site_symmetry_2
  _geom_torsion_site_symmetry_3
  _geom_torsion_site_symmetry_4
  _geom_torsion_publ_flag
 O11 C11 N61 C62 -2.87(3) . . . . ?
 O11 C11 N61 C65 172.29(3) . . . . ?
 O11 C11 C12 N11 35.84(3) . . . . ?
 O11 C11 C12 C13 -77.93(3) . . . . ?
 O21 C21 N11 C12 3.45(3) . . . . ?
 O21 C21 N11 C15 175.51(2) . . . . ?
 O21 C21 C22 N21 -23.17(2) . . . . ?
 O21 C21 C22 C23 97.56(3) . . . . ?
 O31 C31 N21 C22 4.51(3) . . . . ?
 O31 C31 C32 N31 167.99(2) . . . . ?
 O31 C31 C32 C33 -67.33(3) . . . . ?
 O41 C41 N31 C32 5.70(3) . . . . ?
 O41 C41 C42 N41 140.88(3) . . . . ?
 O41 C41 C42 C43 -96.93(3) . . . . ?
 O51 C51 N41 C42 6.71(3) . . . . ?
 O51 C51 C52 N51 9.86(3) . . . . ?
 O51 C51 C52 C53 132.91(3) . . . . ?
 O61 C61 N51 C52 -0.27(3) . . . . ?
 O61 C61 C62 N61 -171.45(3) . . . . ?
 O61 C61 C62 C63 -57.20(3) . . . . ?
 N11 C12 C11 N61 -143.161(17) . . . . ?
 N11 C12 C13 C14 23.029(19) . . . . ?
 N11 C15 C14 C13 38.27(2) . . . . ?
 N11 C21 C22 N21 157.63(2) . . . . ?
 N11 C21 C22 C23 -81.64(2) . . . . ?
 N21 C31 C32 N31 -15.40(2) . . . . ?
 N21 C31 C32 C33 109.28(2) . . . . ?
 N31 C41 C42 N41 -43.82(2) . . . . ?
 N31 C41 C42 C43 78.37(3) . . . . ?
 N41 C51 C52 N51 -170.87(2) . . . . ?
 N41 C51 C52 C53 -47.82(3) . . . . ?
 N51 C61 C62 N61 5.93(3) . . . . ?
 N51 C61 C62 C63 120.18(2) . . . . ?
 N61 C11 C12 C13 103.07(2) . . . . ?
 N61 C62 C63 C64 35.68(2) . . . . ?
 N61 C65 C64 C63 25.47(2) . . . . ?
 C11 C12 C13 C14 139.65(2) . . . . ?
 C12 C13 C14 C15 -38.29(2) . . . . ?
 C61 C62 C63 C64 -84.77(2) . . . . ?
 C62 C63 C64 C65 -38.07(2) . . . . ?

loop_
  _refln_index_h
  _refln_index_k
  _refln_index_l
  _refln_F_squared_calc
  _refln_F_squared_meas
  _refln_F_squared_sigma
  _refln_F_squared_weight
  _refln_observed_status
0 0 2 9282.240 7345.250 640.676 0.000 o
0 0 6 846.032 854.722 28.544 0.053 o
0 0 8 7335.140 6310.500 379.789 0.000 o
0 0 10 11718.900 12554.400 620.918 0.000 o
0 0 12 207.023 218.066 7.315 0.821 o
0 0 14 590.641 582.863 21.219 0.102 o
0 0 16 1439.010 1468.320 51.960 0.017 o
0 0 18 1964.920 2181.800 85.622 0.007 o
0 0 20 2.425 3.657 0.363 464.779 o
0 0 22 8.240 8.050 0.363 282.357 o
0 0 24 742.631 732.143 34.398 0.047 o
0 0 26 166.365 161.723 6.217 1.211 o
0 0 28 129.221 133.915 5.854 1.538 o
0 0 30 4.171 5.491 0.736 128.780 o
0 0 32 14.321 15.365 1.098 50.453 o
0 0 34 37.687 33.663 2.196 12.263 o
0 0 36 86.841 75.003 6.952 1.416 o
0 0 38 0.702 -0.363 1.461 36.631 o
0 0 40 28.099 32.927 3.295 6.554 o
0 0 42 5.412 4.393 1.461 35.449 o
0 0 44 0.198 1.098 1.461 36.625 o
0 0 46 14.229 19.395 2.196 15.013 o
0 0 48 0.091 -0.736 1.461 36.708 o
0 0 50 36.328 43.909 4.393 3.721 o
0 1 1 1444.380 1438.310 126.600 0.004 o
0 1 2 10.104 12.443 0.736 102.888 o
0 1 3 1092.170 1219.880 27.809 0.040 o
0 1 4 1429.600 1463.200 35.859 0.025 o
0 1 5 2056.680 2044.590 53.058 0.012 o
0 1 6 5808.480 5227.100 258.681 0.001 o
0 1 7 12.005 13.169 0.363 196.091 o
0 1 8 1038.320 1008.400 23.416 0.052 o
0 1 9 4398.710 4741.930 162.822 0.002 o
0 1 10 144.632 145.622 3.657 2.323 o
0 1 11 362.140 394.792 9.874 0.347 o
0 1 12 5125.920 5351.510 170.136 0.001 o
0 1 13 663.713 698.853 17.199 0.110 o
0 1 14 4.519 4.393 0.363 398.522 o
0 1 15 279.220 289.421 8.050 0.562 o
0 1 16 235.895 231.970 6.589 0.823 o
0 1 17 277.870 283.567 9.149 0.500 o
0 1 18 97.567 103.547 3.657 3.363 o
0 1 19 1101.920 1080.840 32.202 0.037 o
0 1 20 4.899 5.491 0.363 375.894 o
0 1 21 274.409 279.537 8.050 0.576 o
0 1 22 125.759 105.743 4.020 2.602 o
0 1 23 29.873 31.103 1.098 33.396 o
0 1 24 10.266 10.610 0.363 232.271 o
0 1 25 25.301 27.446 0.736 55.136 o
0 1 26 12.085 10.610 0.363 209.518 o
0 1 27 20.998 21.955 0.736 66.835 o
0 1 28 51.941 54.882 1.834 12.189 o
0 1 29 214.266 203.799 6.589 0.917 o
0 1 30 12.108 12.443 0.736 97.544 o
0 1 31 2.691 2.932 0.736 135.817 o
0 1 32 48.765 43.174 1.834 13.448 o
0 1 33 23.151 23.053 1.098 40.640 o
0 1 34 23.464 19.758 1.098 41.622 o
0 1 35 4.632 3.657 0.736 129.980 o
0 1 36 190.638 182.217 11.708 0.459 o
0 1 37 39.736 36.957 2.559 9.434 o
0 1 38 17.971 17.199 1.461 30.119 o
0 1 39 10.923 10.972 1.098 54.862 o
0 1 40 0.503 0.736 1.098 64.635 o
0 1 41 7.022 6.217 1.098 59.459 o
0 1 42 2.214 3.295 1.098 63.247 o
0 1 43 0.312 -0.363 1.461 36.681 o
0 1 44 1.326 0.736 1.098 64.285 o
0 1 45 2.288 2.559 1.098 63.397 o
0 1 46 2.205 4.393 1.098 62.964 o
0 1 47 1.398 1.461 1.098 64.090 o
0 1 48 0.627 1.834 1.098 64.350 o
0 1 49 4.811 5.854 1.098 61.025 o
0 1 50 18.670 20.121 1.834 20.131 o
0 2 0 24257.700 16381.600 1418.190 0.000 o
0 2 1 45.140 51.587 1.834 13.364 o
0 2 2 8488.300 8201.430 351.618 0.000 o
0 2 3 2246.470 2249.120 70.247 0.008 o
0 2 4 11501.000 11553.000 361.129 0.000 o
0 2 5 0.600 1.098 0.363 559.170 o
0 2 6 2527.000 2706.860 77.935 0.006 o
0 2 7 261.735 262.348 7.688 0.635 o
0 2 8 1702.540 1634.430 44.635 0.017 o
0 2 9 490.511 506.026 12.806 0.201 o
0 2 10 2023.930 2068.740 53.783 0.012 o
0 2 11 1332.730 1303.670 32.202 0.030 o
0 2 12 872.546 873.382 22.680 0.065 o
0 2 13 1329.770 1342.090 37.683 0.026 o
0 2 14 4.070 4.020 0.363 414.747 o
0 2 15 6.980 7.688 0.363 308.314 o
0 2 16 2851.920 3045.310 87.446 0.005 o
0 2 17 166.327 161.361 5.854 1.300 o
0 2 18 32.053 34.398 1.098 31.125 o
0 2 19 255.905 255.396 7.688 0.651 o
0 2 20 18.467 19.758 0.736 73.938 o
0 2 21 412.460 392.233 10.972 0.288 o
0 2 22 122.835 114.519 4.393 2.341 o
0 2 23 116.378 114.156 3.295 3.258 o
0 2 24 51.340 51.960 1.461 15.494 o
0 2 25 39.543 40.615 1.461 19.686 o
0 2 26 14.821 17.199 0.736 84.835 o
0 2 27 103.428 101.713 2.932 4.090 o
0 2 28 1.158 1.461 0.363 535.911 o
0 2 29 408.237 401.018 14.640 0.214 o
0 2 30 80.010 78.297 3.657 3.945 o
0 2 31 54.472 46.469 2.196 10.080 o
0 2 32 57.280 51.587 2.932 6.570 o
0 2 33 47.562 42.438 2.196 10.898 o
0 2 34 222.438 195.386 8.786 0.652 o
0 2 35 21.619 20.121 1.461 28.433 o
0 2 36 0.315 0.736 0.736 143.550 o
0 2 37 83.260 53.421 5.118 2.466 o
0 2 38 0.040 0.363 0.736 144.451 o
0 2 39 7.928 9.149 1.098 57.792 o
0 2 40 0.078 2.932 1.461 36.517 o
0 2 42 0.016 1.461 1.098 64.686 o
0 2 43 21.023 22.317 1.834 19.588 o
0 2 44 0.302 0.736 1.098 64.717 o
0 2 45 3.599 3.295 1.098 62.503 o
0 2 46 3.486 4.393 1.098 62.257 o
0 2 47 0.423 0.363 1.098 64.744 o
0 2 48 1.793 2.932 1.098 63.551 o
0 2 49 1.336 1.098 1.461 36.469 o
0 2 50 37.761 46.469 4.393 3.695 o
0 3 1 4165.730 4407.880 154.036 0.002 o
0 3 2 6241.990 6790.190 259.779 0.001 o
0 3 3 100.635 107.940 2.932 4.082 o
0 3 4 4732.300 4478.860 146.358 0.002 o
0 3 5 7147.580 5188.320 232.706 0.001 o
0 3 6 1762.810 1740.540 51.587 0.014 o
0 3 7 1049.470 989.362 21.592 0.055 o
0 3 8 1437.460 1606.620 38.056 0.023 o
0 3 9 1401.380 1336.960 33.300 0.028 o
0 3 10 100.623 99.527 3.295 3.747 o
0 3 11 1167.680 1187.680 30.730 0.036 o
0 3 12 554.913 577.372 15.738 0.146 o
0 3 13 96.820 140.867 21.592 0.164 o
0 3 14 30.427 28.544 1.098 33.845 o
0 3 15 692.440 729.221 20.857 0.088 o
0 3 16 1716.880 1789.940 57.814 0.013 o
0 3 17 560.817 567.125 15.003 0.152 o
0 3 18 155.015 145.260 4.756 1.747 o
0 3 19 1.103 1.098 0.363 543.324 o
0 3 20 0.243 0.000 0.363 587.981 o
0 3 21 67.156 61.471 1.834 9.963 o
0 3 22 0.005 0.363 0.363 589.782 o
0 3 23 155.144 146.721 4.020 2.032 o
0 3 24 41.117 40.252 1.461 19.312 o
0 3 25 244.225 225.754 7.688 0.697 o
0 3 26 22.538 23.053 0.736 63.089 o
0 3 27 1.103 1.461 0.363 537.645 o
0 3 28 8.135 8.413 0.363 281.047 o
0 3 29 156.705 153.673 6.952 1.093 o
0 3 30 13.859 12.806 0.736 92.560 o
0 3 31 0.010 0.363 0.736 144.508 o
0 3 32 39.666 33.300 1.461 20.663 o
0 3 33 0.039 0.363 0.736 144.453 o
0 3 34 25.781 22.680 1.461 26.623 o
0 3 35 45.110 38.781 2.196 11.302 o
0 3 36 11.003 10.610 1.098 54.940 o
0 3 37 2.327 2.196 0.736 137.570 o
0 3 38 5.781 6.217 0.736 123.452 o
0 3 39 1.606 0.363 0.736 141.263 o
0 3 40 16.499 16.101 1.461 30.774 o
0 3 41 29.470 25.975 2.196 13.419 o
0 3 42 27.605 30.005 2.196 13.405 o
0 3 43 5.480 7.688 1.098 60.001 o
0 3 44 30.418 31.103 2.196 13.086 o
0 3 45 2.196 1.461 1.098 63.714 o
0 3 46 2.594 2.196 1.098 63.334 o
0 3 47 0.275 -0.363 1.098 64.874 o
0 3 48 0.027 -0.363 1.461 36.716 o
0 3 49 1.860 2.196 1.461 36.307 o
0 3 50 4.514 4.756 1.461 35.597 o
0 4 0 877.090 833.866 28.171 0.053 o
0 4 1 100.119 101.350 2.559 4.703 o
0 4 2 9078.510 9007.110 315.759 0.000 o
0 4 3 1259.150 1293.050 29.270 0.034 o
0 4 4 140.494 149.653 4.393 1.995 o
0 4 5 48.604 50.862 1.461 16.202 o
0 4 6 176.145 177.824 4.756 1.494 o
0 4 7 147.387 152.937 4.020 2.079 o
0 4 8 168.063 171.235 4.393 1.678 o
0 4 9 20.354 20.857 0.736 69.086 o
0 4 10 201.416 206.358 5.118 1.200 o
0 4 11 50.032 51.224 1.461 15.851 o
0 4 12 1962.990 2115.570 60.010 0.011 o
0 4 13 399.609 401.018 11.708 0.275 o
0 4 14 45.903 46.106 1.834 13.653 o
0 4 15 5.946 6.217 0.363 344.098 o
0 4 16 633.084 594.933 18.297 0.114 o
0 4 17 301.019 263.074 9.149 0.486 o
0 4 18 5.169 5.491 0.363 369.561 o
0 4 19 141.210 137.945 4.393 2.043 o
0 4 20 380.660 376.505 9.149 0.362 o
0 4 21 440.010 419.306 12.443 0.239 o
0 4 22 12.997 14.267 0.363 180.477 o
0 4 23 139.320 135.748 4.020 2.258 o
0 4 24 25.570 28.907 1.098 36.880 o
0 4 25 29.892 28.544 1.098 34.180 o
0 4 26 0.013 0.000 0.363 595.274 o
0 4 27 8.878 10.247 0.736 109.256 o
0 4 28 10.604 12.071 0.736 102.042 o
0 4 29 52.191 52.685 1.834 12.303 o
0 4 30 109.041 116.716 4.020 2.750 o
0 4 31 2.750 3.295 0.363 460.663 o
0 4 32 33.374 34.398 1.461 22.341 o
0 4 33 20.633 17.924 1.098 44.462 o
0 4 34 182.768 113.421 10.247 0.605 o
0 4 35 14.509 15.738 1.098 50.154 o
0 4 36 2.662 2.196 0.736 136.775 o
0 4 37 8.338 8.413 1.098 57.761 o
0 4 38 0.637 1.098 0.736 142.531 o
0 4 39 15.183 15.738 1.098 49.617 o
0 4 40 0.065 0.363 0.736 144.404 o
0 4 42 1.978 2.559 1.098 63.552 o
0 4 43 0.236 1.461 1.098 64.596 o
0 4 44 10.632 12.443 1.461 33.127 o
0 4 45 2.276 1.834 1.098 63.584 o
0 4 46 0.205 -1.098 1.461 36.694 o
0 4 47 1.904 1.098 1.461 36.385 o
0 4 48 14.748 20.121 2.559 11.246 o
0 4 49 5.016 5.491 1.461 35.417 o
0 4 50 3.458 3.295 0.736 133.470 o
0 5 1 10028.600 9800.360 317.955 0.000 o
0 5 2 645.630 675.800 15.365 0.125 o
0 5 3 121.496 113.058 2.932 3.488 o
0 5 4 1942.690 2010.940 56.343 0.012 o
0 5 5 773.184 763.609 19.758 0.084 o
0 5 6 249.162 281.371 6.952 0.702 o
0 5 7 911.996 835.689 25.612 0.057 o
0 5 8 1473.850 1464.660 46.831 0.019 o
0 5 9 4560.440 4391.420 132.816 0.002 o
0 5 10 475.478 471.266 12.806 0.212 o
0 5 11 502.133 515.900 15.003 0.170 o
0 5 12 65.691 68.786 2.559 6.972 o
0 5 13 19.275 19.395 0.736 72.656 o
0 5 14 283.310 286.489 8.413 0.536 o
0 5 15 87.980 86.721 2.559 5.465 o
0 5 16 654.790 619.820 24.514 0.080 o
0 5 17 23.996 24.151 0.736 59.717 o
0 5 18 264.490 252.464 7.688 0.639 o
0 5 19 100.291 97.330 4.020 3.009 o
0 5 20 91.084 87.809 2.196 6.015 o
0 5 21 72.767 73.915 2.196 7.543 o
0 5 22 152.786 144.897 4.756 1.765 o
0 5 23 6.718 5.854 0.363 331.643 o
0 5 24 6.565 7.315 0.363 319.967 o
0 5 25 112.160 114.892 4.393 2.453 o
0 5 26 28.277 28.544 1.098 35.210 o
0 5 27 146.129 141.602 4.756 1.828 o
0 5 28 136.772 124.041 4.020 2.354 o
0 5 29 41.733 42.076 1.461 18.911 o
0 5 30 119.500 113.794 4.020 2.631 o
0 5 31 0.180 0.363 0.363 584.187 o
0 5 32 14.603 14.267 0.736 88.885 o
0 5 33 15.195 11.708 0.736 90.585 o
0 5 34 189.222 180.746 9.511 0.634 o
0 5 35 6.824 7.688 1.098 59.090 o
0 5 36 16.960 17.199 1.098 47.623 o
0 5 37 2.248 2.932 0.736 136.884 o
0 5 38 11.412 12.443 1.098 53.911 o
0 5 39 3.159 4.756 0.736 132.374 o
0 5 40 95.154 96.595 6.217 1.638 o
0 5 41 38.461 40.977 2.196 11.835 o
0 5 42 19.678 20.857 1.834 19.917 o
0 5 43 0.758 1.098 1.098 64.453 o
0 5 44 4.179 6.217 1.461 35.516 o
0 5 45 39.361 45.733 4.393 3.683 o
0 5 46 0.486 -0.363 1.461 36.659 o
0 5 47 0.165 1.834 1.461 36.581 o
0 5 48 2.236 1.098 1.461 36.334 o
0 5 49 7.499 9.149 1.098 58.100 o
0 5 50 7.929 8.050 1.098 58.186 o
0 6 0 3213.380 3230.810 115.255 0.003 o
0 6 1 1148.510 1238.170 30.368 0.036 o
0 6 2 1364.040 1433.190 31.466 0.029 o
0 6 3 791.436 848.868 20.857 0.076 o
0 6 4 126.416 130.620 3.657 2.669 o
0 6 5 1832.320 1842.990 53.421 0.013 o
0 6 6 1216.700 1187.320 34.025 0.032 o
0 6 7 872.498 881.060 22.680 0.065 o
0 6 8 707.895 692.263 18.660 0.098 o
0 6 9 941.320 948.758 26.710 0.052 o
0 6 10 483.846 483.336 14.267 0.187 o
0 6 11 282.072 285.028 8.050 0.561 o
0 6 12 0.808 0.736 0.363 558.349 o
0 6 13 5.272 6.217 0.363 358.909 o
0 6 14 1028.830 925.332 37.320 0.034 o
0 6 15 133.625 136.111 4.020 2.320 o
0 6 16 691.291 676.898 21.219 0.089 o
0 6 17 255.200 240.756 6.952 0.731 o
0 6 18 286.351 264.172 7.315 0.621 o
0 6 19 24.115 27.073 0.736 57.212 o
0 6 20 4.179 5.491 0.363 393.308 o
0 6 21 867.426 775.317 22.317 0.069 o
0 6 22 161.516 164.655 5.854 1.314 o
0 6 23 218.390 201.240 6.217 0.963 o
0 6 24 21.402 23.778 0.736 64.447 o
0 6 25 106.976 94.398 3.295 3.662 o
0 6 26 150.671 142.701 5.118 1.654 o
0 6 27 155.816 152.212 5.118 1.591 o
0 6 28 303.397 281.371 10.972 0.388 o
0 6 29 44.853 45.733 1.834 13.836 o
0 6 30 4.669 4.756 0.363 390.284 o
0 6 31 50.953 51.224 1.834 12.570 o
0 6 32 0.528 0.736 0.363 567.204 o
0 6 33 4.455 4.756 0.736 129.001 o
0 6 34 50.429 52.322 2.932 6.833 o
0 6 35 0.061 0.000 0.736 144.757 o
0 6 36 6.144 5.491 0.736 123.450 o
0 6 37 23.350 23.778 1.461 27.248 o
0 6 38 3.142 3.295 0.736 134.261 o
0 6 39 12.501 13.169 1.098 52.771 o
0 6 40 74.575 74.277 4.756 2.762 o
0 6 41 0.420 0.736 1.098 64.670 o
0 6 42 49.374 43.909 2.932 7.046 o
0 6 43 32.697 30.368 3.295 6.475 o
0 6 44 19.489 12.443 2.196 14.877 o
0 6 45 12.365 18.297 2.196 15.189 o
0 6 46 49.352 53.783 5.118 2.698 o
0 6 47 16.588 16.463 1.461 30.687 o
0 6 48 2.610 1.834 0.736 137.329 o
0 6 49 4.862 6.217 1.098 60.879 o
0 7 1 0.054 0.363 0.363 588.216 o
0 7 2 23.726 22.680 0.736 61.379 o
0 7 3 94.476 97.693 2.559 4.980 o
0 7 4 923.332 963.387 23.778 0.058 o
0 7 5 3105.610 3324.110 107.567 0.004 o
0 7 6 2271.010 2507.440 83.426 0.007 o
0 7 7 2.292 2.932 0.363 479.156 o
0 7 8 610.972 645.432 16.463 0.125 o
0 7 9 1383.950 1401.730 38.781 0.024 o
0 7 10 962.351 970.702 27.809 0.048 o
0 7 11 179.563 180.746 5.854 1.202 o
0 7 12 114.460 113.421 3.295 3.303 o
0 7 13 63.597 68.423 2.196 8.408 o
0 7 14 350.257 334.056 10.610 0.352 o
0 7 15 0.151 0.363 0.363 585.135 o
0 7 16 1.149 1.834 0.363 530.373 o
0 7 17 78.834 79.396 2.196 6.965 o
0 7 18 28.266 24.877 0.736 52.720 o
0 7 19 2.645 3.295 0.363 463.672 o
0 7 20 299.425 278.812 9.511 0.460 o
0 7 21 129.436 136.111 3.657 2.587 o
0 7 22 184.554 165.743 5.854 1.213 o
0 7 23 61.793 59.637 1.834 10.665 o
0 7 24 15.816 14.267 0.736 85.952 o
0 7 25 0.265 0.736 0.363 575.564 o
0 7 26 0.824 1.461 0.363 546.400 o
0 7 27 2.323 2.196 0.363 489.106 o
0 7 28 108.520 88.182 3.295 3.696 o
0 7 29 103.802 95.859 3.657 3.319 o
0 7 30 143.278 141.965 4.756 1.848 o
0 7 31 124.741 119.285 4.020 2.528 o
0 7 32 6.919 6.589 0.363 320.135 o
0 7 33 193.323 205.260 8.413 0.727 o
0 7 34 0.520 0.736 0.736 143.139 o
0 7 35 48.158 44.635 2.932 7.080 o
0 7 36 0.223 0.000 1.098 64.894 o
0 7 37 8.362 8.413 1.098 57.744 o
0 7 38 1.200 2.196 1.098 64.012 o
0 7 39 9.990 11.708 1.098 55.297 o
0 7 40 42.875 35.123 2.559 9.299 o
0 7 41 16.756 16.101 1.461 30.691 o
0 7 42 28.849 32.202 2.196 13.184 o
0 7 43 6.402 11.345 1.834 22.357 o
0 7 44 0.367 0.000 0.736 144.171 o
0 7 45 0.092 1.461 1.098 64.655 o
0 7 46 5.237 4.393 0.736 127.400 o
0 7 47 15.165 16.463 1.461 31.142 o
0 7 48 0.589 2.196 1.098 64.287 o
0 8 0 0.532 0.000 0.363 578.786 o
0 8 1 2310.050 2480.010 64.766 0.008 o
0 8 2 113.973 117.451 3.295 3.273 o
0 8 3 107.024 108.303 2.932 3.904 o
0 8 4 1665.150 1827.620 46.469 0.016 o
0 8 5 176.334 186.237 5.854 1.204 o
0 8 6 90.386 87.083 2.559 5.356 o
0 8 7 613.780 606.641 19.395 0.109 o
0 8 8 224.524 231.245 8.050 0.692 o
0 8 9 1926.840 1980.560 64.030 0.010 o
0 8 10 798.713 817.029 26.710 0.060 o
0 8 11 74.216 70.247 2.196 7.570 o
0 8 12 378.663 375.769 12.806 0.265 o
0 8 13 1713.720 1784.810 57.441 0.013 o
0 8 14 865.043 776.052 29.270 0.053 o
0 8 15 104.597 107.567 3.295 3.569 o
0 8 16 10.112 10.247 0.363 236.805 o
0 8 17 285.153 302.227 13.904 0.288 o
0 8 18 2.029 3.295 0.363 481.560 o
0 8 19 403.581 367.356 12.071 0.273 o
0 8 20 8.296 8.786 0.363 275.224 o
0 8 21 184.911 169.774 4.756 1.465 o
0 8 22 193.339 170.136 5.118 1.328 o
0 8 23 183.663 182.942 5.491 1.259 o
0 8 24 195.991 185.874 5.854 1.127 o
0 8 25 2.819 2.932 0.363 463.870 o
0 8 26 2.055 1.834 0.363 502.574 o
0 8 27 0.190 0.000 0.363 589.661 o
0 8 28 264.394 234.540 9.149 0.543 o
0 8 29 24.342 25.612 1.098 38.866 o
0 8 30 118.500 117.088 4.020 2.622 o
0 8 31 7.874 7.688 0.736 115.609 o
0 8 32 31.756 34.398 1.461 22.832 o
0 8 33 4.230 6.952 0.736 126.669 o
0 8 34 37.023 34.398 2.196 12.292 o
0 8 35 0.140 -0.363 0.736 144.606 o
0 8 36 6.070 6.217 1.461 35.108 o
0 8 37 14.777 14.267 1.461 31.610 o
0 8 38 7.680 6.589 1.098 58.877 o
0 8 39 63.230 57.814 4.020 3.882 o
0 8 40 6.478 8.050 1.098 59.204 o
0 8 41 4.215 3.295 0.736 131.538 o
0 8 42 1.432 2.196 0.736 139.630 o
0 8 43 15.810 16.463 1.098 48.828 o
0 8 44 4.039 4.020 0.736 131.055 o
0 8 45 10.645 13.542 1.098 54.081 o
0 8 46 0.061 0.000 0.736 144.756 o
0 8 47 3.487 4.393 1.098 62.256 o
0 8 48 15.115 16.463 1.834 20.935 o
0 8 49 1.603 1.098 0.736 140.471 o
0 9 1 912.639 920.214 25.975 0.055 o
0 9 2 609.955 616.525 16.101 0.130 o
0 9 3 548.843 545.180 14.267 0.164 o
0 9 4 924.265 939.609 26.710 0.052 o
0 9 5 868.961 970.702 27.809 0.052 o
0 9 6 890.162 930.823 27.809 0.052 o
0 9 7 2112.370 2254.250 81.229 0.007 o
0 9 8 68.799 73.915 3.295 4.882 o
0 9 9 77.624 77.199 2.932 5.298 o
0 9 10 374.898 398.087 15.003 0.218 o
0 9 11 2.756 2.932 0.363 465.664 o
0 9 12 799.426 802.762 27.073 0.060 o
0 9 13 693.866 728.485 24.514 0.074 o
0 9 14 497.545 481.875 16.101 0.163 o
0 9 15 17.413 16.101 0.736 80.139 o
0 9 16 14.044 14.640 0.363 169.156 o
0 9 17 365.419 342.469 9.149 0.388 o
0 9 18 79.530 72.816 2.196 7.130 o
0 9 19 24.921 24.877 0.736 57.665 o
0 9 20 471.867 454.802 17.924 0.150 o
0 9 21 227.791 206.731 7.315 0.788 o
0 9 22 6.925 6.217 0.363 323.750 o
0 9 23 242.058 238.197 9.149 0.567 o
0 9 24 183.206 181.844 6.217 1.112 o
0 9 25 115.411 110.136 4.756 2.215 o
0 9 26 39.317 38.056 1.461 20.097 o
0 9 27 218.524 205.260 8.413 0.687 o
0 9 28 104.062 106.479 4.020 2.890 o
0 9 29 1.051 1.834 0.363 533.453 o
0 9 30 0.096 0.000 0.363 592.646 o
0 9 31 85.355 87.083 3.657 3.750 o
0 9 32 29.437 28.544 1.461 24.476 o
0 9 33 214.329 194.288 11.708 0.441 o
0 9 34 13.547 13.169 1.461 32.158 o
0 9 35 11.113 12.071 1.098 54.290 o
0 9 36 7.794 7.315 1.098 58.543 o
0 9 37 52.109 47.204 2.932 6.868 o
0 9 38 15.347 15.738 1.098 49.486 o
0 9 39 6.123 6.589 0.736 121.998 o
0 9 40 5.527 5.854 0.736 124.643 o
0 9 41 18.627 20.857 1.461 29.303 o
0 9 42 0.443 0.363 0.736 143.666 o
0 9 43 0.420 0.000 0.736 144.068 o
0 9 44 5.071 5.491 0.736 126.372 o
0 9 45 0.905 2.196 1.098 64.146 o
0 9 46 0.236 0.363 1.098 64.818 o
0 9 47 0.531 1.461 1.098 64.472 o
0 9 48 2.126 1.461 0.736 138.889 o
0 10 0 16.874 16.826 1.098 47.838 o
0 10 1 20.246 20.121 0.736 70.005 o
0 10 2 20.472 19.758 0.736 69.919 o
0 10 3 40.185 39.879 1.098 25.546 o
0 10 4 361.036 358.207 11.345 0.315 o
0 10 5 133.945 133.179 5.118 1.797 o
0 10 6 1855.860 1913.610 70.620 0.010 o
0 10 7 3189.950 3200.080 125.139 0.003 o
0 10 8 1517.940 1466.490 55.980 0.015 o
0 10 9 614.414 630.067 19.023 0.110 o
0 10 10 1382.480 1407.940 46.831 0.020 o
0 10 11 356.011 368.817 14.267 0.242 o
0 10 12 1063.460 1035.470 33.300 0.037 o
0 10 13 23.806 22.680 0.736 61.244 o
0 10 14 26.002 28.544 1.098 36.711 o
0 10 15 215.651 219.164 6.952 0.845 o
0 10 16 309.666 305.885 9.874 0.421 o
0 10 17 1210.860 1082.300 32.202 0.034 o
0 10 18 454.153 428.092 13.169 0.220 o
0 10 19 35.164 35.496 1.098 29.107 o
0 10 20 249.232 242.953 8.050 0.642 o
0 10 21 124.535 116.716 3.657 2.801 o
0 10 22 38.877 39.517 1.461 20.017 o
0 10 23 14.133 12.806 0.736 91.869 o
0 10 24 365.134 277.341 11.708 0.324 o
0 10 25 37.967 31.466 1.098 28.691 o
0 10 26 68.805 60.736 2.196 8.304 o
0 10 27 77.220 77.199 2.559 6.169 o
0 10 28 25.623 26.710 1.098 37.592 o
0 10 29 28.941 29.270 1.098 34.552 o
0 10 30 43.419 42.811 1.461 18.384 o
0 10 31 9.812 9.874 0.736 107.192 o
0 10 32 16.426 16.826 1.098 48.194 o
0 10 33 86.244 88.544 4.393 2.903 o
0 10 34 1.823 1.461 0.736 139.576 o
0 10 35 0.458 0.736 0.736 143.265 o
0 10 36 1.883 1.834 0.736 139.018 o
0 10 37 13.409 15.003 1.098 51.324 o
0 10 38 0.013 -0.363 0.736 144.846 o
0 10 39 64.510 64.030 4.020 3.814 o
0 10 40 20.124 23.053 1.461 28.442 o
0 10 41 20.511 18.660 1.098 44.272 o
0 10 42 0.494 1.461 0.736 142.452 o
0 10 43 2.975 3.657 0.736 134.226 o
0 10 44 5.264 5.854 0.736 125.356 o
0 10 45 10.691 11.708 1.461 33.215 o
0 10 46 0.380 0.000 1.098 64.833 o
0 10 47 6.758 8.413 1.098 58.885 o
0 10 48 2.278 3.295 0.736 136.379 o
0 11 1 548.353 535.659 16.826 0.141 o
0 11 2 1107.720 1125.850 33.663 0.035 o
0 11 3 1009.760 1033.270 32.927 0.039 o
0 11 4 60.219 57.441 1.834 10.980 o
0 11 5 681.515 671.770 22.317 0.085 o
0 11 6 102.597 103.184 3.657 3.275 o
0 11 7 583.552 595.306 20.121 0.109 o
0 11 8 120.895 128.423 4.020 2.519 o
0 11 9 59.014 60.736 2.196 9.077 o
0 11 10 68.733 74.277 2.196 7.812 o
0 11 11 6.045 6.952 0.363 334.222 o
0 11 12 180.193 176.726 5.491 1.290 o
0 11 13 9.806 9.511 0.363 246.280 o
0 11 14 4.601 5.491 0.363 382.995 o
0 11 15 19.693 20.494 0.736 70.723 o
0 11 16 18.072 18.297 0.736 76.300 o
0 11 17 57.733 56.715 1.834 11.327 o
0 11 18 198.136 200.504 7.315 0.861 o
0 11 19 91.930 88.907 2.559 5.255 o
0 11 20 80.379 77.572 2.559 6.009 o
0 11 21 14.857 15.365 0.736 86.932 o
0 11 22 0.070 0.363 0.363 587.701 o
0 11 23 95.054 88.907 2.932 4.523 o
0 11 24 83.139 74.640 2.559 5.949 o
0 11 25 128.090 115.617 3.657 2.755 o
0 11 26 345.979 311.003 10.247 0.376 o
0 11 27 3.808 4.393 0.363 416.733 o
0 11 28 0.003 0.736 0.736 144.163 o
0 11 29 458.321 393.694 18.297 0.154 o
0 11 30 291.195 221.733 9.874 0.476 o
0 11 31 0.006 1.098 0.736 143.803 o
0 11 32 65.513 61.834 3.295 5.144 o
0 11 33 8.370 8.413 0.736 113.215 o
0 11 34 2.944 2.196 0.736 136.097 o
0 11 35 16.009 16.826 1.098 48.525 o
0 11 36 15.491 16.826 1.098 48.938 o
0 11 37 27.082 27.446 1.461 25.413 o
0 11 38 3.384 3.657 0.736 133.198 o
0 11 39 2.973 2.932 0.736 135.130 o
0 11 40 23.934 25.612 1.461 26.750 o
0 11 41 4.517 3.295 0.736 130.755 o
0 11 42 1.819 2.932 0.736 137.899 o
0 11 43 2.114 1.834 0.736 138.490 o
0 11 44 9.993 8.786 1.098 56.403 o
0 11 45 16.409 17.924 1.834 20.640 o
0 11 46 3.740 4.756 1.098 62.006 o
0 11 47 3.870 3.295 1.098 62.351 o
0 12 0 213.900 236.001 10.610 0.494 o
0 12 1 187.853 187.698 5.854 1.155 o
0 12 2 0.282 0.363 0.363 580.964 o
0 12 3 0.167 0.000 0.363 590.386 o
0 12 4 0.916 1.098 0.363 549.196 o
0 12 5 923.665 906.672 30.368 0.046 o
0 12 6 102.258 107.940 3.295 3.616 o
0 12 7 55.017 55.980 1.834 11.716 o
0 12 8 17.016 16.826 0.736 80.216 o
0 12 9 93.771 95.859 2.932 4.456 o
0 12 10 1.621 1.834 0.363 515.792 o
0 12 11 15.089 13.904 0.736 88.141 o
0 12 12 33.730 33.300 1.098 30.488 o
0 12 13 118.582 122.942 3.295 3.131 o
0 12 14 48.267 47.204 1.461 16.689 o
0 12 15 30.721 31.103 1.098 32.879 o
0 12 16 284.760 275.517 7.315 0.614 o
0 12 17 343.443 335.890 10.247 0.368 o
0 12 18 107.996 104.645 3.295 3.528 o
0 12 19 0.701 1.461 0.363 550.258 o
0 12 20 1.716 1.461 0.363 518.600 o
0 12 21 1.985 2.559 0.363 493.776 o
0 12 22 148.135 141.965 4.393 1.961 o
0 12 23 1.313 2.196 0.363 519.683 o
0 12 24 138.021 132.454 5.118 1.771 o
0 12 25 0.083 0.000 0.363 593.058 o
0 12 26 4.875 4.393 0.363 389.688 o
0 12 27 0.213 1.098 0.363 571.457 o
0 12 28 7.895 8.050 0.363 288.315 o
0 12 29 35.816 36.222 1.834 15.996 o
0 12 30 18.344 17.562 1.098 46.387 o
0 12 31 62.904 62.197 3.295 5.213 o
0 12 32 47.037 47.204 2.559 8.677 o
0 12 33 25.625 25.975 1.461 26.131 o
0 12 34 2.392 3.657 0.736 135.664 o
0 12 35 43.130 45.008 2.196 11.195 o
0 12 36 129.688 125.864 6.217 1.431 o
0 12 37 111.130 102.449 5.118 2.071 o
0 12 38 32.970 31.829 1.834 16.827 o
0 12 39 1.276 1.461 0.736 140.789 o
0 12 40 36.367 43.537 2.196 11.913 o
0 12 41 16.840 16.826 1.461 30.547 o
0 12 42 1.895 1.461 0.736 139.415 o
0 12 43 0.271 1.461 0.736 142.908 o
0 12 44 2.796 2.559 0.736 136.016 o
0 12 45 4.128 4.393 1.098 61.884 o
0 12 46 13.465 15.003 1.461 31.903 o
0 12 47 0.020 0.363 0.736 144.490 o
0 13 1 11.630 11.708 0.363 208.415 o
0 13 2 112.687 106.479 3.295 3.410 o
0 13 3 316.700 332.958 10.247 0.389 o
0 13 4 201.886 208.927 6.217 1.003 o
0 13 5 48.698 55.617 1.834 12.578 o
0 13 6 2.672 2.559 0.363 473.504 o
0 13 7 59.593 61.108 1.834 10.837 o
0 13 8 185.633 192.091 6.589 1.018 o
0 13 9 0.051 0.363 0.363 588.307 o
0 13 10 0.103 0.000 0.363 592.408 o
0 13 11 5.250 6.589 0.363 355.239 o
0 13 12 152.240 144.162 4.393 1.916 o
0 13 13 45.612 43.909 1.461 17.704 o
0 13 14 429.992 415.648 13.542 0.224 o
0 13 15 397.016 393.331 10.610 0.305 o
0 13 16 102.094 99.154 2.932 4.164 o
0 13 17 300.137 300.031 10.247 0.415 o
0 13 18 15.242 14.267 0.736 87.330 o
0 13 19 37.959 35.496 1.098 27.663 o
0 13 20 1.226 1.834 0.363 528.006 o
0 13 21 26.064 26.348 1.098 37.414 o
0 13 22 171.243 159.527 5.118 1.477 o
0 13 23 192.114 176.363 7.688 0.849 o
0 13 24 150.599 140.867 6.217 1.314 o
0 13 25 0.429 0.363 0.363 576.286 o
0 13 26 66.556 65.129 3.295 5.068 o
0 13 27 170.832 174.167 7.315 0.958 o
0 13 28 105.427 110.862 5.491 1.885 o
0 13 29 20.708 20.494 1.461 28.673 o
0 13 30 4.740 2.932 0.736 130.648 o
0 13 31 1.539 1.834 0.736 139.796 o
0 13 32 0.015 1.461 0.736 143.426 o
0 13 33 32.729 33.300 1.834 16.745 o
0 13 34 12.875 13.542 1.098 52.327 o
0 13 35 3.047 2.196 0.736 135.848 o
0 13 36 19.237 20.494 1.461 29.161 o
0 13 37 0.931 0.363 0.736 142.683 o
0 13 38 0.088 0.736 0.736 143.998 o
0 13 39 0.002 0.000 1.098 64.978 o
0 13 40 6.385 7.688 1.098 59.392 o
0 13 41 5.344 5.118 0.736 126.137 o
0 13 42 6.346 4.756 0.736 123.903 o
0 13 43 4.418 3.657 0.736 130.540 o
0 13 44 0.696 0.736 0.736 142.782 o
0 13 45 12.366 11.708 1.461 32.730 o
0 14 0 88.114 94.398 4.393 2.846 o
0 14 1 224.762 231.245 6.589 0.852 o
0 14 2 689.136 675.064 18.660 0.101 o
0 14 3 6.141 7.315 0.363 328.503 o
0 14 4 50.524 48.665 1.461 16.022 o
0 14 5 161.600 159.164 4.756 1.651 o
0 14 6 114.691 110.136 3.295 3.332 o
0 14 7 52.070 54.156 1.834 12.220 o
0 14 8 118.839 116.716 3.657 2.889 o
0 14 9 21.340 22.317 0.736 65.874 o
0 14 10 193.365 181.119 5.854 1.146 o
0 14 11 170.603 175.265 5.491 1.339 o
0 14 12 417.344 401.381 13.169 0.238 o
0 14 13 25.785 26.348 1.098 37.605 o
0 14 14 224.560 230.509 6.217 0.901 o
0 14 15 152.772 151.476 4.020 2.032 o
0 14 16 2.758 2.932 0.363 465.615 o
0 14 17 0.894 0.736 0.363 555.631 o
0 14 18 20.037 19.395 0.736 71.129 o
0 14 19 131.343 125.502 4.020 2.409 o
0 14 20 85.834 83.053 2.559 5.637 o
0 14 21 179.607 149.653 5.854 1.267 o
0 14 22 168.103 158.791 6.589 1.127 o
0 14 23 24.698 26.348 1.098 38.358 o
0 14 24 265.721 251.366 10.972 0.426 o
0 14 25 5.924 6.589 0.363 340.576 o
0 14 26 68.943 65.491 2.196 8.116 o
0 14 27 46.843 46.469 1.834 13.488 o
0 14 28 276.789 278.812 11.345 0.391 o
0 14 29 12.293 13.542 1.098 52.788 o
0 14 30 10.719 12.806 1.098 54.310 o
0 14 31 6.261 8.050 0.736 119.595 o
0 14 32 4.641 5.118 0.736 128.025 o
0 14 33 2.917 2.932 0.736 135.267 o
0 14 34 11.866 12.443 1.098 53.556 o
0 14 35 1.123 0.736 0.736 141.895 o
0 14 36 0.920 1.461 0.736 141.555 o
0 14 37 13.522 13.169 1.098 51.962 o
0 14 38 14.562 15.365 1.098 50.261 o
0 14 39 22.830 25.612 1.461 27.116 o
0 14 40 0.223 0.363 0.736 144.098 o
0 14 41 1.821 0.736 0.736 140.391 o
0 14 42 3.747 2.932 0.736 133.197 o
0 14 43 3.421 3.657 0.736 133.105 o
0 14 44 1.485 1.098 0.736 140.729 o
0 14 45 3.580 2.932 0.736 133.620 o
0 15 1 155.051 155.507 4.393 1.843 o
0 15 2 88.848 93.300 2.559 5.291 o
0 15 3 10.021 10.610 0.363 235.576 o
0 15 4 36.009 37.683 1.098 28.097 o
0 15 5 72.835 73.542 2.196 7.551 o
0 15 6 5.188 5.854 0.363 364.949 o
0 15 7 20.082 20.494 0.736 69.961 o
0 15 8 0.000 0.000 0.363 595.688 o
0 15 9 0.349 0.363 0.363 578.827 o
0 15 10 13.658 13.904 0.736 91.682 o
0 15 11 41.455 42.811 1.461 18.888 o
0 15 12 580.749 592.374 19.023 0.116 o
0 15 13 144.150 137.209 4.020 2.196 o
0 15 14 9.757 10.247 0.363 241.744 o
0 15 15 153.607 156.605 4.756 1.716 o
0 15 16 31.552 28.171 1.098 33.265 o
0 15 17 126.336 120.746 3.657 2.743 o
0 15 18 42.515 42.438 1.461 18.662 o
0 15 19 2.442 2.559 0.363 480.223 o
0 15 20 37.597 37.683 1.461 20.629 o
0 15 21 19.501 19.395 0.736 72.200 o
0 15 22 435.043 349.794 15.738 0.196 o
0 15 23 13.516 12.443 0.736 93.896 o
0 15 24 22.312 23.416 1.098 41.122 o
0 15 25 83.401 82.328 2.932 5.008 o
0 15 26 83.645 88.182 3.295 4.294 o
0 15 27 14.858 12.806 1.098 51.044 o
0 15 28 18.430 17.562 1.098 46.319 o
0 15 29 6.804 6.217 0.736 120.632 o
0 15 30 17.134 18.297 1.098 47.050 o
0 15 31 15.047 14.640 1.098 50.163 o
0 15 32 0.535 0.736 0.736 143.109 o
0 15 33 19.752 19.758 1.461 29.113 o
0 15 34 28.577 28.171 1.461 24.811 o
0 15 35 3.709 4.020 0.736 131.908 o
0 15 36 1.589 1.461 0.736 140.100 o
0 15 37 2.919 2.932 0.736 135.262 o
0 15 38 0.619 0.736 0.736 142.939 o
0 15 39 0.002 1.461 0.736 143.452 o
0 15 40 25.970 25.612 1.461 26.077 o
0 15 41 0.615 0.363 0.736 143.323 o
0 15 42 7.073 6.589 0.736 119.368 o
0 15 43 14.158 17.924 2.196 15.073 o
0 15 44 2.315 2.196 0.736 137.599 o
0 15 45 4.270 3.657 0.736 130.927 o
0 16 0 8.406 8.786 0.736 112.596 o
0 16 1 112.204 108.303 2.932 3.770 o
0 16 2 53.931 55.980 1.834 11.856 o
0 16 3 88.449 84.887 2.559 5.484 o
0 16 4 27.658 30.368 1.098 35.021 o
0 16 5 134.238 133.552 4.020 2.328 o
0 16 6 209.990 199.406 5.491 1.111 o
0 16 7 0.083 0.736 0.363 581.348 o
0 16 8 4.650 5.491 0.363 381.824 o
0 16 9 24.804 26.348 1.098 38.284 o
0 16 10 0.660 1.098 0.363 557.278 o
0 16 11 49.821 54.156 2.932 6.820 o
0 16 12 188.864 174.167 10.247 0.571 o
0 16 13 325.159 308.444 9.511 0.423 o
0 16 14 2.576 3.295 0.363 465.642 o
0 16 15 10.484 11.345 0.363 224.612 o
0 16 16 0.556 0.736 0.363 566.327 o
0 16 17 2.940 2.932 0.363 460.410 o
0 16 18 1.440 1.098 0.363 532.780 o
0 16 19 34.466 34.025 1.098 29.880 o
0 16 20 1.438 1.834 0.363 521.447 o
0 16 21 151.151 135.748 5.118 1.673 o
0 16 22 167.481 165.018 5.118 1.483 o
0 16 23 197.761 198.681 6.589 0.972 o
0 16 24 2.989 2.559 0.736 135.546 o
0 16 25 0.303 1.098 0.736 143.212 o
0 16 26 0.008 0.000 0.736 144.857 o
0 16 27 73.394 66.227 5.854 1.982 o
0 16 28 27.174 28.544 1.834 18.068 o
0 16 29 1.087 1.098 0.736 141.586 o
0 16 30 26.948 28.544 1.834 18.105 o
0 16 31 11.388 12.071 1.098 54.075 o
0 16 32 28.496 28.544 1.834 17.847 o
0 16 33 0.087 0.363 1.098 64.876 o
0 16 34 84.579 91.103 4.393 2.907 o
0 16 35 0.179 -0.363 0.736 144.532 o
0 16 36 9.703 10.247 0.736 106.978 o
0 16 37 6.619 7.688 1.098 59.231 o
0 16 38 32.383 36.957 2.196 12.617 o
0 16 40 24.503 24.877 1.834 18.815 o
0 16 41 3.887 2.932 0.736 132.842 o
0 16 42 0.618 1.098 0.736 142.570 o
0 16 43 4.787 5.118 1.098 61.268 o
0 16 44 30.246 24.877 2.196 13.398 o
0 17 1 44.868 48.302 1.461 17.354 o
0 17 2 220.923 221.733 6.217 0.924 o
0 17 3 37.137 39.154 1.098 27.163 o
0 17 4 27.735 28.544 1.098 35.563 o
0 17 5 22.991 21.592 0.736 63.573 o
0 17 6 172.216 176.363 5.854 1.242 o
0 17 7 98.612 98.791 3.657 3.387 o
0 17 8 10.247 10.610 0.736 104.992 o
0 17 9 32.887 34.398 1.098 30.653 o
0 17 10 9.087 8.413 0.363 265.446 o
0 17 11 213.313 207.456 7.688 0.773 o
0 17 12 110.659 110.136 3.657 3.076 o
0 17 13 29.411 28.171 1.098 34.602 o
0 17 14 39.949 37.683 1.461 19.974 o
0 17 15 29.293 27.446 1.098 34.909 o
0 17 16 12.344 12.806 0.736 96.455 o
0 17 17 167.135 159.164 5.118 1.502 o
0 17 18 23.171 22.680 0.736 62.320 o
0 17 19 17.391 15.738 0.736 80.595 o
0 17 20 133.550 117.088 3.657 2.664 o
0 17 21 12.210 10.972 0.736 99.218 o
0 17 22 1.915 3.295 0.736 137.246 o
0 17 23 40.389 35.123 1.834 15.346 o
0 17 24 234.582 193.189 11.345 0.449 o
0 17 25 0.439 1.098 0.736 142.936 o
0 17 26 77.966 80.131 4.020 3.477 o
0 17 27 3.108 4.393 0.736 132.967 o
0 17 28 44.775 44.272 2.559 8.904 o
0 17 29 15.061 13.169 1.098 50.738 o
0 17 30 7.852 6.952 1.098 58.630 o
0 17 31 8.408 9.149 1.098 57.443 o
0 17 32 45.051 46.106 2.932 7.176 o
0 17 33 10.603 8.413 1.098 56.084 o
0 17 34 0.145 0.363 0.736 144.249 o
0 17 35 11.480 10.247 1.098 54.712 o
0 17 36 5.567 5.854 0.736 124.533 o
0 17 37 5.209 5.491 0.736 125.998 o
0 17 38 1.539 2.196 0.736 139.388 o
0 17 39 0.139 0.363 0.736 144.261 o
0 17 40 13.016 10.972 1.098 53.231 o
0 17 41 6.967 4.756 0.736 122.199 o
0 17 42 28.613 22.317 2.196 13.669 o
0 17 43 2.314 1.461 0.736 138.457 o
0 18 0 160.025 162.086 6.589 1.148 o
0 18 1 1.503 1.834 0.363 519.440 o
0 18 2 24.970 25.612 0.736 57.019 o
0 18 3 18.635 19.023 0.736 74.352 o
0 18 4 354.621 320.525 10.247 0.366 o
0 18 5 136.305 141.230 4.756 1.906 o
0 18 6 673.545 664.092 22.317 0.086 o
0 18 7 85.785 90.005 2.932 4.800 o
0 18 8 1.102 1.098 0.363 543.345 o
0 18 9 149.436 153.673 4.756 1.757 o
0 18 10 285.347 277.713 12.806 0.328 o
0 18 11 339.402 364.424 12.071 0.304 o
0 18 12 12.275 11.708 0.736 98.073 o
0 18 13 1.277 1.461 0.363 532.204 o
0 18 14 2.286 2.196 0.363 490.195 o
0 18 15 93.655 92.937 2.932 4.504 o
0 18 16 56.536 57.078 2.196 9.438 o
0 18 17 0.006 0.000 0.363 595.516 o
0 18 18 20.099 20.494 1.098 43.885 o
0 18 19 1.112 1.098 0.363 543.027 o
0 18 20 181.569 166.479 9.874 0.616 o
0 18 21 23.871 25.612 1.461 26.770 o
0 18 22 34.971 33.300 1.834 16.374 o
0 18 23 44.000 42.076 2.196 11.251 o
0 18 24 0.830 0.363 0.736 142.890 o
0 18 25 9.855 8.786 0.736 108.575 o
0 18 26 132.048 126.237 6.217 1.420 o
0 18 28 0.264 1.461 0.736 142.924 o
0 18 29 4.230 2.932 0.736 131.967 o
0 18 30 0.017 0.000 0.736 144.839 o
0 18 31 83.529 84.524 5.118 2.348 o
0 18 32 1.208 1.098 1.098 64.257 o
0 18 33 0.034 0.736 0.736 144.103 o
0 18 34 1.311 1.098 0.736 141.107 o
0 18 35 24.683 26.710 1.834 18.634 o
0 18 36 32.202 32.564 2.196 12.846 o
0 18 37 2.121 1.834 0.736 138.474 o
0 18 38 0.553 -0.363 0.736 143.808 o
0 18 39 9.562 14.640 1.834 21.803 o
0 18 40 0.170 0.736 0.736 143.838 o
0 18 41 0.638 0.363 0.736 143.278 o
0 18 42 2.083 1.098 0.736 139.400 o
0 19 1 1.403 1.834 0.363 522.524 o
0 19 2 4.375 4.393 0.363 402.129 o
0 19 3 7.687 7.688 0.363 295.242 o
0 19 4 5.564 5.854 0.363 356.439 o
0 19 5 1.149 1.461 0.363 536.207 o
0 19 6 42.885 41.350 1.461 18.707 o
0 19 7 60.808 59.637 1.834 10.780 o
0 19 8 58.359 58.912 3.295 5.389 o
0 19 9 19.980 19.758 0.736 70.882 o
0 19 10 130.792 128.423 5.118 1.835 o
0 19 11 9.650 10.972 0.736 106.127 o
0 19 12 4.558 4.020 0.363 402.233 o
0 19 13 35.715 36.222 1.834 16.013 o
0 19 14 57.943 58.912 2.932 6.397 o
0 19 15 0.738 1.098 0.363 554.823 o
0 19 16 0.600 0.736 0.363 564.925 o
0 19 17 121.220 115.617 4.020 2.597 o
0 19 18 9.532 7.315 1.098 57.291 o
0 19 19 15.278 11.345 1.461 31.907 o
0 19 20 84.496 72.816 4.756 2.676 o
0 19 21 0.721 0.736 1.098 64.545 o
0 19 22 1.854 2.196 1.098 63.702 o
0 19 23 1.692 2.932 1.098 63.601 o
0 19 24 49.877 44.635 4.020 4.181 o
0 19 25 5.932 6.217 0.736 123.037 o
0 19 26 77.996 83.053 4.393 3.035 o
0 19 27 79.614 78.670 4.020 3.463 o
0 19 28 60.019 56.715 3.657 4.581 o
0 19 29 0.010 0.363 0.736 144.509 o
0 19 30 43.448 31.103 2.559 9.386 o
0 19 31 36.790 40.252 2.196 12.031 o
0 19 32 16.167 15.738 1.461 30.938 o
0 19 33 10.931 11.708 1.098 54.572 o
0 19 34 27.316 28.907 1.834 18.014 o
0 19 35 0.271 1.098 0.736 143.275 o
0 19 36 4.948 5.118 0.736 127.204 o
0 19 37 0.492 0.000 0.736 143.928 o
0 19 38 0.969 1.098 0.736 141.837 o
0 19 39 0.078 0.363 0.736 144.379 o
0 19 40 7.145 6.589 0.736 119.169 o
0 19 41 0.109 -0.363 0.736 144.666 o
0 20 0 6.142 6.589 0.736 121.946 o
0 20 1 0.478 0.736 0.363 568.789 o
0 20 2 3.318 3.295 0.363 444.713 o
0 20 3 191.889 196.121 5.854 1.123 o
0 20 4 21.008 22.317 0.736 66.481 o
0 20 5 183.474 185.502 5.854 1.177 o
0 20 6 3.173 3.295 0.363 448.724 o
0 20 7 20.970 21.592 0.736 67.224 o
0 20 8 28.922 28.907 1.098 34.680 o
0 20 9 90.239 80.867 3.657 3.715 o
0 20 10 65.593 68.050 2.196 8.270 o
0 20 11 176.769 170.509 6.217 1.155 o
0 20 12 11.712 11.708 0.736 99.561 o
0 20 13 42.699 45.370 1.834 14.187 o
0 20 14 179.968 180.021 7.688 0.871 o
0 20 15 152.869 153.310 5.854 1.378 o
0 20 16 25.701 26.348 1.461 26.045 o
0 20 17 15.487 20.121 2.932 8.674 o
0 20 18 149.133 161.723 15.738 0.290 o
0 20 19 132.354 126.600 8.050 0.962 o
0 20 20 9.669 5.854 1.461 34.284 o
0 20 21 0.501 1.461 1.098 64.485 o
0 20 22 18.622 15.003 1.834 20.528 o
0 20 24 8.411 8.050 1.461 34.325 o
0 20 25 6.973 4.756 1.098 59.983 o
0 20 26 3.649 3.295 1.098 62.475 o
0 20 27 36.010 38.781 2.932 7.678 o
0 20 28 2.030 1.461 1.098 63.794 o
0 20 29 6.994 5.491 1.461 34.980 o
0 20 30 15.858 14.640 1.834 20.959 o
0 20 31 1.839 2.196 1.098 63.709 o
0 20 32 0.118 0.000 1.461 36.705 o
0 20 33 2.036 2.559 1.834 23.117 o
0 20 34 7.287 8.786 1.834 22.399 o
0 20 35 5.762 2.932 1.461 35.528 o
0 20 36 0.667 0.736 1.461 36.587 o
0 20 37 0.000 -0.736 1.098 64.979 o
0 20 39 22.338 20.121 2.196 14.328 o
0 21 1 205.078 203.436 7.688 0.794 o
0 21 2 5.224 4.756 0.363 376.901 o
0 21 3 3.034 2.559 0.363 463.047 o
0 21 4 0.030 0.363 0.363 588.986 o
0 21 5 13.832 14.640 0.736 90.328 o
0 21 6 130.645 137.209 4.020 2.348 o
0 21 7 126.809 126.237 3.657 2.695 o
0 21 8 5.261 6.589 0.363 354.988 o
0 21 9 20.635 19.758 0.736 69.603 o
0 21 10 134.011 141.965 6.217 1.379 o
0 21 11 174.453 167.940 6.589 1.091 o
0 21 12 15.940 16.463 1.098 48.725 o
0 21 13 48.683 44.272 2.196 10.708 o
0 21 14 13.004 14.640 1.461 32.100 o
0 21 15 2.187 1.461 1.098 63.719 o
0 21 16 0.983 0.363 1.098 64.513 o
0 21 17 23.773 27.073 2.196 13.894 o
0 21 18 24.172 25.612 2.196 13.924 o
0 21 19 0.000 -0.736 1.098 64.979 o
0 21 20 3.030 1.834 1.098 63.203 o
0 21 21 79.780 71.345 4.756 2.727 o
0 21 22 47.912 43.537 3.295 5.902 o
0 21 23 15.482 19.023 1.834 20.696 o
0 21 24 2.638 2.932 1.098 63.121 o
0 21 25 22.637 21.219 1.834 19.417 o
0 21 26 0.087 1.098 1.098 64.731 o
0 21 27 4.293 2.196 1.098 62.422 o
0 21 28 4.136 3.295 1.098 62.199 o
0 21 29 30.471 24.514 2.196 13.394 o
0 21 30 2.102 2.559 1.098 63.490 o
0 21 31 0.011 0.363 1.834 23.297 o
0 21 32 0.997 1.834 1.098 64.187 o
0 21 33 3.735 3.657 1.834 22.956 o
0 21 34 2.388 2.932 1.461 36.161 o
0 21 35 20.323 23.778 2.559 10.902 o
0 21 36 5.737 4.393 1.461 35.380 o
0 21 37 0.008 -1.098 1.098 64.976 o
0 21 38 4.965 3.657 1.098 61.605 o
0 22 0 0.123 1.461 1.098 64.643 o
0 22 1 50.202 51.224 1.834 12.673 o
0 22 2 56.451 57.441 2.196 9.429 o
0 22 3 5.105 4.756 0.363 379.725 o
0 22 4 32.289 32.927 1.098 31.412 o
0 22 5 147.516 155.869 4.756 1.763 o
0 22 6 0.113 1.098 0.363 574.646 o
0 22 7 174.162 178.187 6.589 1.075 o
0 22 8 0.003 0.736 0.736 144.162 o
0 22 9 37.809 38.056 1.834 15.525 o
0 22 10 37.330 39.517 1.834 15.485 o
0 22 11 218.907 200.504 13.169 0.362 o
0 22 12 27.408 27.809 2.196 13.526 o
0 22 13 203.692 183.315 12.071 0.429 o
0 22 14 0.665 0.363 1.098 64.646 o
0 22 15 8.911 9.149 1.098 57.073 o
0 22 16 1.184 0.736 1.834 23.225 o
0 22 17 8.403 7.688 1.834 22.339 o
0 22 18 12.677 13.169 1.461 32.421 o
0 22 19 3.674 2.559 1.098 62.665 o
0 22 20 1.184 1.461 1.098 64.187 o
0 22 21 0.704 1.461 1.098 64.398 o
0 22 22 2.306 4.020 1.098 63.009 o
0 22 23 0.471 0.000 1.098 64.797 o
0 22 24 0.358 0.363 1.098 64.770 o
0 22 25 16.139 12.806 1.461 31.412 o
0 22 26 18.980 15.738 1.834 20.419 o
0 22 28 0.179 0.363 1.098 64.840 o
0 22 29 0.041 0.000 1.098 64.964 o
0 22 30 3.107 3.295 1.098 62.774 o
0 22 31 9.692 12.806 1.461 33.343 o
0 22 32 1.004 3.295 1.098 63.846 o
0 22 33 0.087 -0.736 1.461 36.709 o
0 22 34 0.406 0.000 1.461 36.669 o
0 22 35 1.134 0.736 1.461 36.523 o
0 22 37 0.019 0.000 1.098 64.972 o
0 23 1 52.634 53.421 2.932 6.721 o
0 23 2 3.040 3.657 0.736 134.062 o
0 23 3 0.928 1.834 0.736 141.140 o
0 23 4 8.841 9.511 0.736 110.377 o
0 23 5 31.830 26.348 1.461 24.063 o
0 23 6 0.006 0.736 0.363 583.795 o
0 23 7 177.859 184.776 6.952 0.988 o
0 23 8 12.632 10.972 1.098 53.532 o
0 23 9 39.791 36.222 2.559 9.453 o
0 23 10 40.874 37.320 2.559 9.354 o
0 23 12 1.422 2.196 1.098 63.908 o
0 23 13 24.631 20.494 1.834 19.153 o
0 23 14 22.254 22.680 1.834 19.361 o
0 23 15 20.758 18.297 2.559 11.014 o
0 23 16 2.299 5.118 1.834 23.009 o
0 23 17 4.040 4.756 1.834 22.889 o
0 23 18 36.298 12.071 2.196 13.431 o
0 23 19 7.495 5.118 1.461 34.907 o
0 23 20 13.811 15.365 1.834 21.196 o
0 23 21 0.048 0.000 1.461 36.713 o
0 23 22 28.205 26.348 2.196 13.520 o
0 23 23 26.945 32.564 3.657 5.433 o
0 23 24 7.916 10.247 1.461 34.170 o
0 23 25 0.939 0.736 1.461 36.550 o
0 23 26 11.669 8.413 1.461 33.404 o
0 23 27 3.048 1.098 1.098 63.382 o
0 23 28 0.967 0.363 1.098 64.520 o
0 23 29 0.168 1.098 1.098 64.698 o
0 23 30 6.291 8.413 1.461 34.802 o
0 23 31 9.056 8.786 1.461 34.063 o
0 23 32 0.136 0.363 1.098 64.857 o
0 23 33 2.334 1.098 1.461 36.319 o
0 23 34 21.906 15.003 2.196 14.580 o
0 23 35 11.165 10.247 1.834 21.876 o
0 23 36 1.331 1.461 1.461 36.443 o
0 24 0 0.001 0.736 0.736 144.168 o
0 24 1 0.187 0.736 0.736 143.804 o
0 24 2 13.355 13.904 1.098 51.803 o
0 24 3 0.109 0.736 0.736 143.957 o
0 24 4 35.707 39.517 2.196 12.171 o
0 24 5 107.986 101.713 5.491 1.897 o
0 24 6 0.300 0.363 0.736 143.947 o
0 24 7 14.212 13.542 1.461 31.898 o
0 24 8 3.346 3.295 1.098 62.643 o
0 24 10 0.344 -0.363 1.098 64.847 o
0 24 11 89.270 83.426 5.491 2.068 o
0 24 12 13.615 13.904 1.461 32.025 o
0 24 13 2.080 2.196 1.098 63.591 o
0 24 14 33.090 35.496 2.559 9.876 o
0 24 15 5.237 10.972 2.196 15.847 o
0 24 16 75.577 61.108 6.217 1.786 o
0 24 17 10.821 6.952 1.834 22.112 o
0 24 18 12.102 10.247 1.834 21.760 o
0 24 19 19.692 14.267 2.196 14.789 o
0 24 20 19.765 20.494 1.834 19.932 o
0 24 21 24.721 24.514 2.196 13.924 o
0 24 22 20.008 16.463 1.834 20.207 o
0 24 23 18.724 17.199 1.834 20.347 o
0 24 24 7.207 8.413 1.461 34.581 o
0 24 25 0.678 1.461 1.098 64.409 o
0 24 26 16.667 21.219 1.834 20.354 o
0 24 27 9.481 8.786 1.461 33.951 o
0 24 28 0.205 2.196 1.834 23.239 o
0 24 29 21.947 21.955 1.834 19.469 o
0 24 30 0.041 0.000 1.098 64.964 o
0 24 31 5.375 5.854 1.461 35.301 o
0 24 32 0.037 -0.736 1.098 64.965 o
0 24 33 1.679 3.657 1.098 63.427 o
0 24 34 27.423 23.778 2.559 10.533 o
0 25 1 30.447 29.270 1.461 24.039 o
0 25 2 110.723 96.957 6.217 1.572 o
0 25 3 0.000 0.736 0.736 144.169 o
0 25 4 19.559 20.121 1.098 44.443 o
0 25 5 0.480 2.932 1.098 64.172 o
0 25 6 21.773 20.857 1.461 28.259 o
0 25 7 6.473 5.491 1.098 60.071 o
0 25 8 0.807 -0.736 0.736 143.302 o
0 25 9 2.030 1.461 1.098 63.794 o
0 25 10 0.479 0.736 1.098 64.646 o
0 25 11 22.075 22.680 1.834 19.390 o
0 25 12 0.003 0.000 0.736 144.865 o
0 25 13 0.190 0.736 1.461 36.650 o
0 25 14 7.647 9.511 1.834 22.322 o
0 25 15 72.189 61.834 6.217 1.797 o
0 25 16 28.927 33.300 3.657 5.396 o
0 25 17 51.333 35.496 4.020 4.226 o
0 25 18 20.162 21.592 2.932 8.523 o
0 25 19 13.694 10.972 2.196 15.350 o
0 25 20 1.674 2.196 1.834 23.152 o
0 25 21 2.912 3.295 1.461 36.039 o
0 25 22 0.372 0.000 1.098 64.836 o
0 25 23 5.226 5.854 1.461 35.334 o
0 25 24 7.034 6.217 1.461 34.886 o
0 25 25 5.219 4.020 1.098 61.340 o
0 25 26 1.719 1.834 1.098 63.853 o
0 25 27 16.790 18.660 1.834 20.529 o
0 25 28 0.444 1.834 1.098 64.430 o
0 25 29 0.805 0.736 1.834 23.246 o
0 25 30 27.192 36.584 2.559 10.188 o
0 25 31 3.221 6.217 1.461 35.709 o
0 25 32 7.286 11.708 1.834 22.242 o
0 25 33 0.216 -0.363 1.461 36.693 o
0 26 0 20.328 19.395 1.834 19.930 o
0 26 1 19.245 17.199 1.098 45.822 o
0 26 2 6.193 5.854 0.736 122.818 o
0 26 3 9.679 9.149 0.736 108.559 o
0 26 4 0.004 -0.363 0.736 144.864 o
0 26 5 2.992 1.834 0.736 136.418 o
0 26 6 7.556 6.589 1.098 58.963 o
0 26 7 0.310 0.000 1.098 64.861 o
0 26 10 0.273 0.363 1.098 64.804 o
0 26 11 0.722 1.461 1.098 64.390 o
0 26 12 2.947 4.756 1.834 22.974 o
0 26 13 44.782 43.174 4.756 3.156 o
0 26 14 9.728 10.610 1.834 22.026 o
0 26 15 12.989 14.267 2.196 15.286 o
0 26 16 19.398 23.053 2.932 8.524 o
0 26 17 1.073 0.363 1.461 36.557 o
0 26 19 0.001 -0.363 1.461 36.719 o
0 26 20 0.160 1.098 1.461 36.630 o
0 26 21 2.505 1.834 1.098 63.470 o
0 26 22 4.621 6.217 1.098 61.030 o
0 26 23 2.861 1.461 1.098 63.385 o
0 26 24 0.219 1.834 1.834 23.248 o
0 26 25 0.514 1.098 1.098 64.556 o
0 26 26 0.004 0.000 1.098 64.978 o
0 26 27 21.075 21.219 1.834 19.668 o
0 26 28 0.802 0.000 1.461 36.618 o
0 26 29 0.918 0.363 1.098 64.541 o
0 26 30 8.281 7.688 1.461 34.404 o
0 26 31 1.078 1.461 1.834 23.210 o
0 27 1 3.092 2.559 0.736 135.294 o
0 27 2 0.762 0.000 0.736 143.392 o
0 27 3 0.188 -0.363 1.098 64.908 o
0 27 4 0.008 0.000 1.098 64.977 o
0 27 5 7.892 6.217 1.098 58.860 o
0 27 6 66.901 60.010 4.020 3.808 o
0 27 7 14.161 17.562 1.461 31.286 o
0 27 8 14.355 15.738 1.461 31.512 o
0 27 9 1.201 1.461 0.736 140.953 o
0 27 10 0.052 1.098 0.736 143.712 o
0 27 11 0.414 -0.736 1.461 36.668 o
0 27 12 18.330 12.806 2.196 14.952 o
0 27 13 7.387 9.874 1.834 22.331 o
0 27 14 22.071 24.877 2.932 8.415 o
0 27 15 28.569 32.564 3.657 5.408 o
0 27 16 35.727 41.350 4.393 3.739 o
0 27 17 7.279 9.149 1.834 22.381 o
0 27 18 1.642 2.196 1.461 36.341 o
0 27 19 11.110 12.443 2.196 15.471 o
0 27 20 0.444 -0.363 1.461 36.664 o
0 27 21 5.805 4.756 1.461 35.327 o
0 27 22 5.998 5.491 1.098 60.382 o
0 27 23 2.329 3.657 1.098 63.093 o
0 27 24 7.199 8.786 1.461 34.537 o
0 27 25 15.216 17.199 1.834 20.868 o
0 27 26 0.131 -1.461 1.834 23.301 o
0 27 27 6.372 5.854 1.098 60.018 o
0 27 28 6.218 6.589 1.098 59.875 o
0 27 29 30.040 28.907 3.295 6.555 o
0 28 0 190.702 182.217 12.071 0.437 o
0 28 1 52.844 55.980 2.932 6.661 o
0 28 2 12.285 14.267 1.098 52.508 o
0 28 3 122.570 118.187 8.050 0.989 o
0 28 4 71.309 78.297 4.020 3.596 o
0 28 5 9.979 12.071 1.461 33.365 o
0 28 6 41.969 41.350 2.932 7.394 o
0 28 7 30.420 31.829 2.559 10.139 o
0 28 8 32.136 34.025 2.559 9.975 o
0 28 9 2.690 5.491 1.834 22.966 o
0 28 10 13.037 12.806 2.196 15.333 o
0 28 11 6.132 5.854 1.834 22.658 o
0 28 12 7.042 6.217 1.834 22.554 o
0 28 13 27.523 32.927 3.657 5.421 o
0 28 14 1.007 1.461 1.461 36.490 o
0 28 15 0.608 0.736 1.461 36.595 o
0 28 16 4.713 8.413 1.834 22.671 o
0 28 17 4.646 5.118 1.461 35.533 o
0 28 18 3.991 4.393 1.461 35.737 o
0 28 19 6.375 5.491 1.461 35.120 o
0 28 20 3.090 3.295 1.461 36.007 o
0 28 21 0.844 0.736 1.461 36.563 o
0 28 22 1.042 2.932 1.461 36.377 o
0 28 23 1.433 2.196 1.461 36.373 o
0 28 24 3.240 1.834 1.098 63.093 o
0 28 25 0.094 0.736 1.098 64.801 o
0 28 26 0.871 0.363 1.098 64.560 o
0 29 1 0.152 0.000 1.098 64.921 o
0 29 2 0.125 1.098 1.098 64.716 o
0 29 3 1.901 2.196 0.736 138.562 o
0 29 4 0.005 -0.363 1.098 64.978 o
0 29 5 5.461 6.217 1.098 60.496 o
0 29 6 35.916 43.909 4.756 3.218 o
0 29 7 0.912 1.461 1.461 36.504 o
0 29 8 1.992 2.932 1.461 36.226 o
0 29 9 3.830 4.393 1.834 22.920 o
0 29 10 4.191 2.932 1.461 35.839 o
0 29 11 14.825 12.071 2.196 15.235 o
0 29 12 1.819 2.932 1.461 36.255 o
0 29 13 30.337 29.632 3.295 6.540 o
0 29 15 8.860 10.247 1.834 22.148 o
0 29 16 0.922 2.196 1.461 36.449 o
0 29 17 15.548 20.857 2.559 11.195 o
0 29 18 4.357 3.657 1.461 35.737 o
0 29 19 3.970 2.196 1.461 35.948 o
0 29 20 3.197 1.098 1.461 36.179 o
0 29 21 4.908 4.020 1.461 35.592 o
0 29 22 20.286 21.219 2.559 10.967 o
0 29 23 10.421 10.247 1.461 33.496 o
0 29 24 0.566 2.196 1.834 23.219 o
0 30 1 19.159 22.680 1.461 28.825 o
0 30 2 0.418 0.736 0.736 143.345 o
0 30 3 4.715 5.854 1.834 22.786 o
0 30 4 0.787 0.736 1.461 36.571 o
0 30 5 8.078 8.050 1.834 22.354 o
0 30 6 8.833 9.149 1.834 22.212 o
0 30 7 1.541 1.098 1.461 36.439 o
0 30 8 14.257 16.101 2.196 15.132 o
0 30 9 0.137 -0.363 1.461 36.703 o
0 30 10 15.677 13.169 2.196 15.135 o
0 30 11 2.132 2.196 1.461 36.263 o
0 30 12 5.268 2.559 1.461 35.666 o
0 30 13 17.501 18.297 2.559 11.165 o
0 30 14 0.034 -0.736 1.461 36.715 o
0 30 15 8.212 9.149 1.834 22.281 o
0 30 16 4.891 4.756 1.461 35.520 o
0 30 17 1.439 0.736 1.461 36.480 o
0 30 18 2.720 0.363 1.461 36.316 o
0 30 19 0.087 0.000 1.461 36.709 o
0 30 20 8.554 6.952 1.461 34.427 o
0 31 2 1.257 -1.098 1.834 23.242 o
0 31 3 1.668 2.559 1.834 23.141 o
0 31 4 0.337 1.461 1.834 23.252 o
0 31 5 21.514 18.297 2.559 10.978 o
0 31 6 15.553 16.826 2.559 11.283 o
0 31 7 0.295 0.000 1.461 36.683 o
0 31 8 0.090 1.461 1.461 36.616 o
0 31 9 7.598 8.413 1.834 22.386 o
0 31 10 12.316 17.199 2.559 11.407 o
0 31 11 5.073 5.854 1.834 22.755 o
0 31 12 1.605 3.657 1.461 36.230 o
0 31 13 32.658 44.272 4.756 3.239 o
0 31 14 0.380 -0.363 1.461 36.672 o
0 31 15 5.757 4.756 1.461 35.337 o
0 31 16 1.891 2.196 1.461 36.302 o
0 32 3 6.051 8.786 1.834 22.525 o
0 32 4 8.587 11.345 2.196 15.657 o
0 32 5 3.756 3.657 1.834 22.955 o
0 32 7 0.403 -0.363 1.461 36.669 o
0 32 8 10.083 12.071 2.196 15.547 o
0 32 9 0.505 1.098 1.461 36.585 o
0 32 10 4.425 5.118 1.461 35.578 o
0 32 11 15.666 14.267 2.196 15.096 o
1 0 1 1123.430 969.241 49.763 0.022 o
1 0 2 286.972 290.882 8.050 0.551 o
1 0 3 332.336 308.444 6.952 0.537 o
1 0 4 10366.400 10999.400 674.702 0.000 o
1 0 5 1798.390 1983.130 64.393 0.011 o
1 0 6 993.840 1046.810 25.612 0.049 o
1 0 7 3272.060 3748.180 143.426 0.003 o
1 0 8 5915.940 5897.790 253.562 0.001 o
1 0 9 614.317 624.213 15.365 0.134 o
1 0 10 1027.830 997.413 23.778 0.052 o
1 0 11 177.716 202.701 5.118 1.324 o
1 0 12 111.262 110.499 2.932 3.766 o
1 0 13 1560.230 1583.940 34.398 0.023 o
1 0 14 2512.410 2698.440 69.522 0.007 o
1 0 15 483.519 491.386 13.169 0.201 o
1 0 16 543.072 519.931 12.443 0.188 o
1 0 17 686.520 708.727 19.023 0.098 o
1 0 18 482.576 461.754 15.003 0.181 o
1 0 19 669.259 665.553 20.121 0.097 o
1 0 20 158.753 168.313 5.854 1.318 o
1 0 21 10.796 10.610 0.363 225.327 o
1 0 22 12.456 12.806 0.363 193.229 o
1 0 23 39.959 38.781 1.098 25.903 o
1 0 24 99.761 87.446 2.932 4.402 o
1 0 25 350.902 365.159 13.169 0.270 o
1 0 26 26.790 29.270 1.098 35.945 o
1 0 27 263.321 264.535 9.149 0.527 o
1 0 28 0.106 0.736 0.363 580.630 o
1 0 29 5.966 5.854 0.363 347.581 o
1 0 30 0.794 0.363 0.363 564.687 o
1 0 31 210.527 201.975 9.149 0.629 o
1 0 32 2.206 2.196 0.736 137.853 o
1 0 33 66.381 53.421 2.196 8.777 o
1 0 34 10.083 9.149 0.736 107.443 o
1 0 35 52.941 49.028 3.295 5.684 o
1 0 36 0.097 -0.736 0.736 144.689 o
1 0 37 0.001 0.000 0.736 144.869 o
1 0 38 17.347 15.003 1.461 30.678 o
1 0 39 9.861 11.345 1.098 55.534 o
1 0 40 0.010 -0.363 1.098 64.976 o
1 0 41 20.028 21.219 1.834 19.834 o
1 0 42 4.208 5.491 1.098 61.508 o
1 0 43 36.004 40.615 2.932 7.643 o
1 0 44 21.466 26.348 1.834 19.192 o
1 0 45 0.448 0.363 1.461 36.641 o
1 0 46 0.194 1.834 1.098 64.536 o
1 0 47 7.959 9.149 1.098 57.769 o
1 0 48 21.085 26.710 2.196 14.150 o
1 0 49 9.408 11.708 1.098 55.742 o
1 0 50 0.273 0.736 1.098 64.729 o
1 1 0 82.962 84.524 2.559 5.732 o
1 1 1 6139.150 6316.730 385.280 0.000 o
1 1 2 438.790 465.774 10.247 0.271 o
1 1 3 4888.360 4761.330 147.083 0.002 o
1 1 4 7065.530 7202.540 225.391 0.001 o
1 1 5 1587.550 1566.740 37.320 0.021 o
1 1 6 2948.940 2945.420 65.491 0.006 o
1 1 7 805.567 821.060 15.365 0.094 o
1 1 8 4292.070 4226.030 145.260 0.002 o
1 1 9 2921.810 2878.450 66.227 0.007 o
1 1 10 2809.520 2851.380 56.715 0.008 o
1 1 11 168.791 170.872 3.295 2.042 o
1 1 12 49.401 48.665 1.098 20.152 o
1 1 13 335.166 343.940 6.217 0.542 o
1 1 14 30.759 31.103 0.736 45.559 o
1 1 15 420.626 433.210 8.050 0.339 o
1 1 16 204.759 201.240 4.393 1.338 o
1 1 17 175.717 192.454 4.393 1.547 o
1 1 18 26.438 27.073 0.736 53.753 o
1 1 19 195.401 200.141 4.756 1.318 o
1 1 20 281.115 294.177 6.589 0.656 o
1 1 21 7.203 7.688 0.363 304.117 o
1 1 22 24.790 23.778 0.363 84.740 o
1 1 23 31.720 31.829 0.736 44.053 o
1 1 24 4.718 5.491 0.363 380.185 o
1 1 25 15.063 14.640 0.363 160.528 o
1 1 26 172.826 162.459 4.020 1.795 o
1 1 27 47.499 49.391 1.098 20.686 o
1 1 28 259.471 234.902 6.217 0.801 o
1 1 29 50.102 46.831 1.098 20.226 o
1 1 30 35.532 32.202 1.098 29.796 o
1 1 31 2.656 3.657 0.363 458.170 o
1 1 32 96.986 91.103 2.932 4.431 o
1 1 33 430.648 459.195 16.826 0.170 o
1 1 34 37.868 38.056 1.461 20.500 o
1 1 35 2.186 2.932 0.736 137.033 o
1 1 36 43.459 42.811 1.834 14.266 o
1 1 37 44.987 45.008 1.834 13.870 o
1 1 38 25.884 23.778 1.461 26.408 o
1 1 39 12.507 13.542 0.736 95.076 o
1 1 40 25.143 25.975 1.461 26.290 o
1 1 41 2.711 2.932 0.736 135.768 o
1 1 42 61.738 64.030 2.932 6.144 o
1 1 43 21.085 21.219 1.098 42.857 o
1 1 44 12.177 12.071 0.736 97.853 o
1 1 45 2.918 3.295 0.736 134.816 o
1 1 46 0.052 0.363 0.736 144.429 o
1 1 47 1.699 1.834 0.736 139.437 o
1 1 48 0.639 1.098 0.736 142.526 o
1 1 49 0.128 0.000 0.736 144.630 o
1 1 50 2.257 3.295 0.736 136.428 o
1 2 0 6198.580 6326.600 313.200 0.001 o
1 2 1 1689.180 1792.500 36.584 0.020 o
1 2 2 1470.840 1585.770 39.879 0.021 o
1 2 3 846.814 907.408 20.857 0.070 o
1 2 4 1408.850 1446.730 30.005 0.029 o
1 2 5 1960.450 1909.580 44.635 0.015 o
1 2 6 1721.350 1748.230 37.683 0.019 o
1 2 7 507.136 539.326 10.247 0.223 o
1 2 8 1185.570 1218.050 23.416 0.043 o
1 2 9 36.886 37.320 0.736 36.288 o
1 2 10 806.870 806.420 15.365 0.095 o
1 2 11 751.513 782.641 14.267 0.107 o
1 2 12 663.980 653.483 12.071 0.144 o
1 2 13 680.118 683.850 12.443 0.136 o
1 2 14 379.261 415.286 7.688 0.391 o
1 2 15 251.654 257.582 5.118 0.906 o
1 2 16 302.537 289.784 6.952 0.597 o
1 2 17 34.246 33.300 0.736 40.608 o
1 2 18 189.144 189.532 4.020 1.559 o
1 2 19 534.173 546.278 13.542 0.175 o
1 2 20 976.601 879.599 22.317 0.060 o
1 2 21 250.935 276.242 5.854 0.806 o
1 2 22 484.412 465.412 10.247 0.249 o
1 2 23 227.873 220.998 5.491 1.003 o
1 2 24 229.241 219.900 5.491 1.000 o
1 2 25 154.691 147.083 3.295 2.360 o
1 2 26 86.610 83.789 2.196 6.370 o
1 2 27 130.537 135.013 3.657 2.579 o
1 2 28 235.870 203.799 6.217 0.906 o
1 2 29 113.698 123.305 3.295 3.221 o
1 2 30 12.123 12.071 0.363 200.783 o
1 2 31 13.050 13.169 0.363 185.317 o
1 2 32 7.784 6.952 0.363 300.168 o
1 2 33 98.118 98.056 5.118 2.186 o
1 2 34 85.386 77.199 2.559 5.787 o
1 2 35 95.156 91.476 4.020 3.128 o
1 2 36 81.127 83.053 3.657 3.874 o
1 2 37 24.412 22.317 1.098 39.992 o
1 2 38 8.089 8.786 0.736 113.479 o
1 2 39 45.804 49.028 2.196 10.755 o
1 2 40 40.526 39.879 1.834 14.947 o
1 2 41 21.085 25.249 1.461 27.756 o
1 2 42 2.136 2.196 0.736 138.017 o
1 2 43 30.629 36.584 2.196 12.804 o
1 2 44 3.160 3.295 0.736 134.216 o
1 2 45 3.018 2.932 0.736 135.019 o
1 2 46 1.143 1.098 0.736 141.467 o
1 2 47 4.403 5.491 0.736 128.162 o
1 2 48 2.719 3.657 0.736 134.861 o
1 2 49 5.958 5.854 0.736 123.463 o
1 2 50 0.704 2.196 1.461 36.481 o
1 3 0 14997.700 16034.400 687.145 0.000 o
1 3 1 2077.580 2162.040 42.076 0.014 o
1 3 2 2788.580 2985.300 80.131 0.006 o
1 3 3 1166.960 1277.690 27.073 0.038 o
1 3 4 5479.680 5209.180 125.502 0.002 o
1 3 5 1065.620 1109.380 22.317 0.050 o
1 3 6 697.703 678.359 14.640 0.121 o
1 3 7 1534.360 1500.880 30.005 0.026 o
1 3 8 4808.590 4443.360 104.282 0.003 o
1 3 9 1359.450 1400.260 25.975 0.033 o
1 3 10 606.648 616.163 11.345 0.167 o
1 3 11 258.511 255.023 4.756 0.926 o
1 3 12 878.126 895.337 17.924 0.076 o
1 3 13 162.296 155.507 3.295 2.208 o
1 3 14 653.571 628.969 11.708 0.152 o
1 3 15 13.904 14.267 0.363 172.058 o
1 3 16 119.318 111.234 2.559 3.925 o
1 3 17 2992.980 3666.210 94.035 0.004 o
1 3 18 36.456 37.683 1.098 27.870 o
1 3 19 62.157 61.108 1.098 14.842 o
1 3 20 296.971 292.343 6.217 0.653 o
1 3 21 441.520 444.918 9.149 0.297 o
1 3 22 36.475 38.418 0.736 36.169 o
1 3 23 178.628 175.265 3.657 1.802 o
1 3 24 101.601 98.056 2.196 5.253 o
1 3 25 44.341 45.733 1.098 22.541 o
1 3 26 425.087 426.993 11.345 0.265 o
1 3 27 21.236 21.219 0.736 67.075 o
1 3 28 121.185 115.617 3.295 3.151 o
1 3 29 14.339 13.904 0.363 169.803 o
1 3 30 17.913 17.924 0.736 77.041 o
1 3 31 5.513 5.491 0.363 361.674 o
1 3 32 54.970 55.617 2.196 9.634 o
1 3 33 241.113 223.920 8.413 0.638 o
1 3 34 61.849 55.245 2.196 9.070 o
1 3 35 2.728 2.196 0.736 136.618 o
1 3 36 11.878 11.345 0.736 99.603 o
1 3 37 6.241 6.217 0.736 122.188 o
1 3 38 2.946 2.559 0.736 135.651 o
1 3 39 26.301 24.514 1.098 37.881 o
1 3 40 7.816 8.050 0.736 115.265 o
1 3 41 16.815 15.738 1.098 48.317 o
1 3 42 5.901 6.589 0.736 122.609 o
1 3 43 12.326 10.247 0.736 99.871 o
1 3 44 6.500 7.688 0.736 119.435 o
1 3 45 8.264 9.511 0.736 111.980 o
1 3 46 5.999 7.688 0.736 120.823 o
1 3 47 0.613 0.363 0.736 143.327 o
1 3 48 1.895 3.657 0.736 136.862 o
1 3 49 17.610 24.877 2.932 8.549 o
1 3 50 4.187 4.020 1.461 35.735 o
1 4 0 1080.380 1169.020 27.809 0.041 o
1 4 1 1307.270 1410.870 31.829 0.030 o
1 4 2 5128.570 5426.880 147.083 0.002 o
1 4 3 120.843 135.748 2.932 3.251 o
1 4 4 567.823 625.301 12.806 0.164 o
1 4 5 219.564 212.948 4.020 1.289 o
1 4 6 1635.220 1689.680 39.154 0.020 o
1 4 7 2964.630 3047.500 69.149 0.006 o
1 4 8 4251.140 4049.670 98.428 0.003 o
1 4 9 879.950 867.156 17.924 0.077 o
1 4 10 566.427 574.450 11.345 0.184 o
1 4 11 406.345 384.555 6.952 0.401 o
1 4 12 788.317 819.961 16.826 0.091 o
1 4 13 363.951 375.034 8.050 0.413 o
1 4 14 432.731 425.895 9.874 0.292 o
1 4 15 875.761 907.770 20.857 0.068 o
1 4 16 752.005 744.949 17.924 0.094 o
1 4 17 1857.910 1831.640 41.350 0.016 o
1 4 18 68.640 68.050 1.461 11.112 o
1 4 19 342.555 321.613 7.315 0.496 o
1 4 20 105.466 100.615 2.196 5.030 o
1 4 21 118.627 106.842 2.559 4.010 o
1 4 22 140.207 145.985 2.932 2.779 o
1 4 23 2.143 2.196 0.363 494.473 o
1 4 24 5.546 5.854 0.363 356.833 o
1 4 25 3.033 3.657 0.363 447.581 o
1 4 26 73.522 68.786 1.461 10.408 o
1 4 27 48.774 47.930 1.098 20.495 o
1 4 28 33.906 34.025 0.736 40.586 o
1 4 29 93.356 91.839 2.932 4.530 o
1 4 30 69.153 65.864 1.834 9.523 o
1 4 31 32.055 29.632 1.098 32.519 o
1 4 32 184.154 167.214 5.118 1.384 o
1 4 33 45.869 43.909 1.098 22.301 o
1 4 34 19.670 17.562 1.098 45.349 o
1 4 35 27.050 27.809 1.098 36.257 o
1 4 36 35.722 32.564 1.461 21.913 o
1 4 37 5.916 7.315 0.736 121.567 o
1 4 38 76.681 70.983 2.932 5.444 o
1 4 39 9.566 9.149 0.736 108.871 o
1 4 40 7.212 7.315 0.736 117.974 o
1 4 41 55.433 57.814 2.559 7.857 o
1 4 42 15.922 15.003 0.736 84.828 o
1 4 43 5.630 7.315 0.736 122.357 o
1 4 44 19.799 20.857 1.461 28.915 o
1 4 45 5.959 6.217 0.736 122.964 o
1 4 46 0.719 0.363 0.736 143.115 o
1 4 47 1.166 2.196 1.098 64.027 o
1 4 48 16.910 15.738 2.196 14.948 o
1 4 49 32.499 39.154 2.559 9.803 o
1 4 50 18.709 21.592 1.461 29.154 o
1 5 0 3209.320 3632.920 106.479 0.004 o
1 5 1 6030.150 6551.260 171.235 0.001 o
1 5 2 2366.930 2559.040 66.962 0.008 o
1 5 3 1499.340 1645.400 32.927 0.024 o
1 5 4 1506.220 1627.480 32.202 0.025 o
1 5 5 3651.340 3885.020 88.907 0.004 o
1 5 6 149.848 158.066 3.295 2.352 o
1 5 7 1527.290 1581.010 36.584 0.022 o
1 5 8 1720.140 1743.830 40.615 0.018 o
1 5 9 391.876 395.527 7.315 0.400 o
1 5 10 515.767 530.177 9.511 0.231 o
1 5 11 1328.430 1339.160 28.544 0.032 o
1 5 12 737.416 789.956 15.365 0.104 o
1 5 13 291.729 294.540 5.854 0.687 o
1 5 14 57.039 55.617 1.461 14.002 o
1 5 15 788.955 747.145 21.955 0.076 o
1 5 16 211.330 222.832 5.118 1.120 o
1 5 17 421.697 437.966 9.874 0.295 o
1 5 18 115.883 103.547 3.295 3.374 o
1 5 19 325.920 313.200 7.315 0.524 o
1 5 20 97.742 102.449 2.196 5.328 o
1 5 21 18.301 18.660 0.363 124.481 o
1 5 22 210.391 203.436 5.491 1.102 o
1 5 23 41.663 40.977 1.098 24.639 o
1 5 24 495.275 465.049 12.071 0.217 o
1 5 25 16.541 17.562 0.363 138.788 o
1 5 26 215.547 214.046 5.118 1.121 o
1 5 27 37.508 37.320 1.098 27.433 o
1 5 28 29.204 28.907 0.736 48.783 o
1 5 29 163.102 154.408 4.020 1.919 o
1 5 30 0.832 0.736 0.363 557.569 o
1 5 31 47.229 47.204 1.461 16.928 o
1 5 32 82.623 77.572 2.196 6.787 o
1 5 33 3.025 2.559 0.363 463.316 o
1 5 34 10.508 9.874 0.736 105.283 o
1 5 35 6.380 6.952 0.363 327.332 o
1 5 36 98.599 91.839 3.657 3.451 o
1 5 37 13.906 13.169 0.736 91.983 o
1 5 38 55.489 53.421 2.196 9.684 o
1 5 39 27.408 29.270 1.461 25.011 o
1 5 40 4.452 4.393 0.736 129.487 o
1 5 41 22.103 23.416 1.098 41.276 o
1 5 42 62.153 65.129 4.020 3.842 o
1 5 43 4.981 5.118 0.736 127.115 o
1 5 44 12.727 12.071 1.098 53.026 o
1 5 45 24.158 29.632 2.196 13.742 o
1 5 46 1.348 2.196 1.098 63.943 o
1 5 47 1.816 0.736 0.736 140.401 o
1 5 48 5.648 5.854 0.736 124.312 o
1 5 49 16.960 20.121 1.461 29.972 o
1 5 50 6.927 8.413 0.736 117.237 o
1 6 0 26508.600 26322.900 848.868 0.000 o
1 6 1 3415.810 3683.790 71.718 0.005 o
1 6 2 7898.220 7806.630 201.602 0.001 o
1 6 3 591.019 619.084 11.345 0.171 o
1 6 4 170.329 173.794 3.657 1.887 o
1 6 5 2245.280 2411.580 49.028 0.011 o
1 6 6 1118.640 1131.330 22.317 0.048 o
1 6 7 315.838 310.278 6.217 0.601 o
1 6 8 640.832 654.581 15.003 0.130 o
1 6 9 281.300 286.489 6.217 0.691 o
1 6 10 477.492 505.664 11.345 0.226 o
1 6 11 197.194 214.046 5.118 1.202 o
1 6 12 510.121 525.422 11.708 0.206 o
1 6 13 199.146 206.731 4.756 1.281 o
1 6 14 535.026 562.006 15.003 0.158 o
1 6 15 30.526 32.927 0.736 44.778 o
1 6 16 1367.780 1297.820 31.829 0.030 o
1 6 17 45.523 43.537 1.098 22.508 o
1 6 18 35.490 36.584 0.736 37.851 o
1 6 19 192.421 198.308 4.020 1.505 o
1 6 20 46.932 46.831 1.098 21.350 o
1 6 21 135.226 135.013 2.932 2.970 o
1 6 22 243.189 231.608 5.118 0.979 o
1 6 23 92.571 92.937 2.196 5.805 o
1 6 24 687.080 688.606 14.640 0.121 o
1 6 25 24.285 24.514 0.736 58.958 o
1 6 26 20.334 20.494 0.736 69.474 o
1 6 27 94.744 96.232 2.559 4.998 o
1 6 28 9.878 10.247 0.363 240.052 o
1 6 29 44.309 45.370 1.461 17.844 o
1 6 30 3.376 3.295 0.363 443.089 o
1 6 31 73.605 71.718 2.196 7.561 o
1 6 32 106.051 103.910 2.932 3.989 o
1 6 33 25.526 27.446 1.098 37.407 o
1 6 34 29.715 30.005 1.461 24.154 o
1 6 35 5.291 5.854 0.736 125.284 o
1 6 36 18.518 18.660 0.736 74.975 o
1 6 37 129.695 114.519 7.315 1.140 o
1 6 38 16.154 17.199 0.736 81.743 o
1 6 39 2.790 4.020 0.736 134.234 o
1 6 40 73.131 72.816 3.295 4.778 o
1 6 41 28.643 28.171 1.461 24.790 o
1 6 42 83.988 106.479 5.854 1.834 o
1 6 43 6.915 8.413 1.098 58.775 o
1 6 44 17.229 18.297 1.461 30.182 o
1 6 45 2.987 4.393 0.736 133.273 o
1 6 46 1.226 1.461 0.736 140.898 o
1 6 47 3.535 4.020 0.736 132.354 o
1 6 48 0.357 0.363 0.736 143.836 o
1 6 49 0.519 0.736 0.736 143.142 o
1 7 0 1630.680 1702.120 40.252 0.019 o
1 7 1 37.723 37.320 0.736 35.577 o
1 7 2 53.706 59.275 1.461 14.286 o
1 7 3 75.922 81.955 1.834 8.142 o
1 7 4 684.725 713.483 12.443 0.132 o
1 7 5 617.965 654.581 13.542 0.144 o
1 7 6 9.008 9.149 0.363 260.909 o
1 7 7 90.697 94.035 2.196 5.873 o
1 7 8 203.249 205.260 4.756 1.264 o
1 7 9 1238.600 1247.320 30.005 0.034 o
1 7 10 462.618 457.724 11.708 0.236 o
1 7 11 553.827 579.568 13.904 0.162 o
1 7 12 851.429 832.768 20.857 0.072 o
1 7 13 2838.510 2939.560 65.491 0.007 o
1 7 14 2203.780 2139.360 47.930 0.012 o
1 7 15 550.046 586.520 17.199 0.134 o
1 7 16 179.287 178.187 4.393 1.572 o
1 7 17 38.993 38.418 1.098 26.443 o
1 7 18 163.065 154.771 3.295 2.203 o
1 7 19 116.941 115.990 2.196 4.296 o
1 7 20 105.047 104.645 2.196 4.963 o
1 7 21 8.494 9.511 0.363 266.140 o
1 7 22 3.487 3.657 0.363 435.086 o
1 7 23 73.607 72.444 1.461 10.166 o
1 7 24 225.604 222.832 5.491 1.008 o
1 7 25 138.922 133.915 3.295 2.686 o
1 7 26 67.979 66.962 1.461 11.282 o
1 7 27 57.038 57.078 1.461 13.867 o
1 7 28 82.994 82.690 2.196 6.611 o
1 7 29 67.661 67.688 1.461 11.276 o
1 7 30 21.612 20.857 0.736 66.714 o
1 7 31 37.716 37.683 1.098 27.240 o
1 7 32 30.445 30.368 0.736 46.361 o
1 7 33 20.378 21.955 0.736 67.994 o
1 7 34 18.670 18.297 1.098 45.842 o
1 7 35 32.343 38.418 1.834 16.386 o
1 7 36 13.353 13.904 0.736 92.452 o
1 7 37 84.160 87.446 3.657 3.770 o
1 7 38 18.400 19.023 1.098 45.770 o
1 7 39 6.182 6.589 0.736 121.835 o
1 7 40 23.908 24.151 1.461 27.000 o
1 7 41 50.049 48.665 2.559 8.450 o
1 7 42 10.981 11.708 0.736 101.516 o
1 7 43 4.356 5.118 0.736 128.782 o
1 7 44 4.654 5.118 0.736 127.992 o
1 7 45 1.223 0.736 0.736 141.683 o
1 7 46 5.979 8.050 0.736 120.376 o
1 7 47 0.197 0.000 0.736 144.497 o
1 7 48 0.677 1.834 0.736 141.677 o
1 7 49 9.052 9.149 0.736 110.295 o
1 8 0 1052.030 1156.580 28.544 0.042 o
1 8 1 2347.560 2473.050 52.685 0.010 o
1 8 2 191.363 197.582 4.020 1.515 o
1 8 3 186.908 196.121 4.756 1.376 o
1 8 4 1302.990 1315.740 30.005 0.032 o
1 8 5 802.937 838.621 18.297 0.084 o
1 8 6 1181.220 1199.390 29.270 0.037 o
1 8 7 269.229 288.686 5.854 0.744 o
1 8 8 544.415 540.052 13.169 0.177 o
1 8 9 1965.180 2063.980 56.343 0.012 o
1 8 10 23.138 23.416 0.736 61.751 o
1 8 11 44.927 48.302 1.098 21.821 o
1 8 12 467.701 459.920 11.345 0.239 o
1 8 13 1184.110 1111.940 30.005 0.037 o
1 8 14 747.713 746.782 19.395 0.089 o
1 8 15 359.234 352.353 8.413 0.415 o
1 8 16 8.688 9.511 0.363 263.079 o
1 8 17 141.145 140.131 3.295 2.603 o
1 8 18 15.998 16.463 0.363 146.365 o
1 8 19 121.092 117.814 2.559 3.783 o
1 8 20 38.858 38.418 0.736 34.201 o
1 8 21 36.856 35.859 0.736 36.952 o
1 8 22 99.716 95.134 2.196 5.406 o
1 8 23 278.370 270.026 5.854 0.745 o
1 8 24 186.503 172.333 3.657 1.745 o
1 8 25 10.902 10.972 0.363 221.666 o
1 8 26 299.046 280.635 6.952 0.611 o
1 8 27 47.743 43.909 1.098 21.590 o
1 8 28 6.620 6.589 0.363 326.124 o
1 8 29 27.584 27.446 0.736 51.885 o
1 8 30 45.810 46.469 1.098 21.834 o
1 8 31 4.377 5.491 0.363 388.428 o
1 8 32 17.155 17.924 0.736 78.691 o
1 8 33 22.041 24.151 1.098 41.051 o
1 8 34 7.881 6.952 0.736 116.613 o
1 8 35 26.532 26.710 1.461 25.713 o
1 8 36 22.087 20.857 1.098 42.240 o
1 8 37 6.160 8.050 0.736 119.875 o
1 8 38 21.603 24.514 1.461 27.706 o
1 8 39 8.501 8.413 0.736 112.849 o
1 8 40 20.303 21.219 1.098 43.451 o
1 8 41 2.120 2.196 0.363 495.145 o
1 8 42 1.431 1.098 0.736 140.847 o
1 8 43 0.205 0.363 0.736 144.134 o
1 8 44 4.332 5.854 0.736 127.869 o
1 8 45 2.018 2.559 0.736 137.868 o
1 8 46 0.016 -0.363 0.736 144.841 o
1 8 47 15.732 17.199 1.098 48.598 o
1 8 48 14.000 14.640 1.098 50.997 o
1 8 49 0.777 0.736 0.736 142.616 o
1 9 0 0.306 0.736 0.363 574.276 o
1 9 1 396.322 431.014 9.149 0.331 o
1 9 2 849.706 880.334 20.857 0.071 o
1 9 3 455.263 463.215 11.345 0.244 o
1 9 4 638.932 658.238 15.003 0.130 o
1 9 5 192.766 202.338 4.756 1.326 o
1 9 6 187.761 193.189 5.491 1.218 o
1 9 7 35.063 36.222 1.098 28.968 o
1 9 8 34.466 35.496 0.736 39.317 o
1 9 9 119.272 117.451 3.657 2.877 o
1 9 10 1176.570 1170.480 31.466 0.035 o
1 9 11 627.199 626.772 15.003 0.134 o
1 9 12 222.705 241.119 6.952 0.802 o
1 9 13 99.432 95.134 2.559 4.841 o
1 9 14 250.002 242.590 6.589 0.776 o
1 9 15 87.870 77.935 2.196 6.465 o
1 9 16 779.292 728.122 21.592 0.079 o
1 9 17 17.741 18.297 0.363 128.841 o
1 9 18 254.429 246.973 5.491 0.874 o
1 9 19 61.557 62.569 1.461 12.602 o
1 9 20 762.433 709.462 15.365 0.106 o
1 9 21 169.581 162.459 3.295 2.080 o
1 9 22 67.235 69.522 1.461 11.206 o
1 9 23 42.075 39.517 1.098 24.778 o
1 9 24 73.280 67.688 2.196 7.724 o
1 9 25 109.095 102.086 2.932 3.932 o
1 9 26 192.825 174.892 5.118 1.318 o
1 9 27 25.864 25.612 0.736 55.663 o
1 9 28 94.199 94.398 2.932 4.465 o
1 9 29 49.584 49.763 1.461 16.107 o
1 9 30 143.054 136.111 3.295 2.605 o
1 9 31 118.459 125.502 3.295 3.109 o
1 9 32 11.711 13.169 0.736 97.636 o
1 9 33 1.513 2.559 0.736 139.035 o
1 9 34 5.566 4.756 0.736 126.028 o
1 9 35 20.292 19.758 1.098 44.019 o
1 9 36 22.611 21.955 1.098 41.440 o
1 9 37 1.621 1.834 0.363 515.800 o
1 9 38 28.215 25.975 1.461 25.284 o
1 9 39 12.575 11.708 0.736 97.285 o
1 9 40 13.915 13.169 0.736 91.961 o
1 9 41 4.229 4.393 0.363 405.841 o
1 9 42 4.160 5.118 0.736 129.302 o
1 9 43 2.552 2.559 0.363 477.003 o
1 9 44 2.517 2.196 0.363 483.333 o
1 9 45 11.863 11.345 0.736 99.643 o
1 9 46 6.725 6.952 0.736 119.831 o
1 9 47 5.354 6.217 0.736 124.620 o
1 9 48 1.653 1.834 0.736 139.540 o
1 10 0 21.393 20.857 0.736 67.120 o
1 10 1 1018.220 1043.880 24.151 0.051 o
1 10 2 751.088 744.586 18.297 0.093 o
1 10 3 990.726 1036.200 25.249 0.050 o
1 10 4 317.937 320.525 8.413 0.474 o
1 10 5 208.392 222.459 5.118 1.134 o
1 10 6 586.376 605.180 15.738 0.138 o
1 10 7 58.664 59.637 1.461 13.343 o
1 10 8 147.692 148.917 4.020 2.097 o
1 10 9 117.483 123.668 2.932 3.458 o
1 10 10 371.779 375.034 11.708 0.295 o
1 10 11 77.312 81.955 2.196 6.980 o
1 10 12 152.239 152.212 3.657 2.192 o
1 10 13 204.503 197.945 5.854 1.072 o
1 10 14 45.725 46.469 1.098 21.866 o
1 10 15 215.517 208.192 5.854 1.015 o
1 10 16 39.752 36.584 1.098 26.518 o
1 10 17 154.572 149.280 3.295 2.347 o
1 10 18 4.232 5.118 0.363 396.626 o
1 10 19 67.487 65.129 1.834 9.733 o
1 10 20 187.388 176.726 3.657 1.719 o
1 10 21 39.947 39.154 0.736 33.069 o
1 10 22 71.034 68.050 1.461 10.783 o
1 10 23 135.136 123.305 3.295 2.833 o
1 10 24 48.114 46.469 1.098 20.986 o
1 10 25 40.914 38.781 1.098 25.464 o
1 10 26 103.274 94.398 2.559 4.715 o
1 10 27 13.378 13.542 0.363 180.298 o
1 10 28 37.214 35.859 1.098 27.947 o
1 10 29 11.527 12.071 0.363 207.509 o
1 10 30 8.655 7.688 0.363 278.402 o
1 10 31 28.014 30.368 1.098 34.793 o
1 10 32 16.919 17.199 1.098 47.655 o
1 10 33 40.048 41.350 1.834 14.907 o
1 10 34 41.234 40.615 1.461 19.233 o
1 10 35 7.028 6.952 0.363 314.447 o
1 10 36 33.341 32.927 1.098 30.811 o
1 10 37 9.986 9.149 0.736 107.712 o
1 10 38 38.634 38.056 1.461 20.286 o
1 10 39 6.483 6.589 0.363 328.930 o
1 10 40 25.100 25.612 1.098 38.334 o
1 10 41 4.810 4.393 0.363 391.276 o
1 10 42 6.918 7.688 0.736 118.272 o
1 10 43 1.602 2.196 0.363 510.819 o
1 10 44 15.138 15.738 1.098 49.652 o
1 10 45 1.798 2.559 0.363 499.368 o
1 10 46 4.962 4.756 0.736 127.651 o
1 10 47 4.644 4.756 0.736 128.500 o
1 10 48 2.313 2.932 0.736 136.730 o
1 11 0 109.672 109.401 3.295 3.442 o
1 11 1 15.197 13.542 0.363 163.971 o
1 11 2 1679.820 1667.730 43.909 0.018 o
1 11 3 1084.880 1103.530 28.544 0.041 o
1 11 4 848.526 858.380 22.680 0.067 o
1 11 5 3.953 5.118 0.363 403.642 o
1 11 6 444.617 451.507 11.345 0.251 o
1 11 7 156.470 167.214 6.589 1.151 o
1 11 8 40.744 42.811 1.098 24.640 o
1 11 9 18.867 18.660 0.736 74.248 o
1 11 10 531.676 527.981 13.542 0.178 o
1 11 11 147.240 147.819 3.657 2.278 o
1 11 12 35.497 34.025 0.736 39.035 o
1 11 13 198.797 193.552 4.393 1.395 o
1 11 14 138.742 139.769 2.932 2.861 o
1 11 15 344.151 337.714 6.589 0.516 o
1 11 16 42.517 40.252 0.736 30.812 o
1 11 17 50.127 50.862 1.098 19.543 o
1 11 18 168.827 166.116 3.657 1.939 o
1 11 19 107.277 105.743 2.196 4.849 o
1 11 20 163.272 152.937 3.295 2.212 o
1 11 21 197.758 184.776 4.393 1.428 o
1 11 22 28.184 27.446 0.736 51.070 o
1 11 23 10.041 10.247 0.363 237.790 o
1 11 24 7.774 8.786 0.363 284.028 o
1 11 25 10.404 9.149 0.363 240.369 o
1 11 26 154.725 157.703 3.657 2.133 o
1 11 27 98.205 88.907 2.196 5.626 o
1 11 28 96.384 95.496 2.559 4.949 o
1 11 29 25.728 25.612 0.736 55.866 o
1 11 30 20.146 21.592 0.736 68.779 o
1 11 31 49.197 47.567 1.834 13.070 o
1 11 32 53.128 52.322 1.834 12.202 o
1 11 33 34.214 29.632 1.098 31.252 o
1 11 34 3.370 2.932 0.363 448.306 o
1 11 35 0.278 0.363 0.363 581.084 o
1 11 36 12.138 12.806 0.736 96.991 o
1 11 37 6.860 7.315 0.363 314.188 o
1 11 38 25.631 25.612 1.098 37.965 o
1 11 39 34.839 35.859 1.834 16.186 o
1 11 40 91.315 91.476 5.854 1.835 o
1 11 41 22.878 22.317 1.098 41.109 o
1 11 42 1.458 1.461 0.363 526.590 o
1 11 43 1.164 0.736 0.363 547.110 o
1 11 44 1.478 1.098 0.363 531.606 o
1 11 45 22.721 24.877 1.098 40.289 o
1 11 46 13.053 12.443 1.098 52.621 o
1 11 47 19.107 15.738 1.098 46.504 o
1 12 0 201.832 205.995 6.589 0.949 o
1 12 1 137.055 141.230 3.295 2.658 o
1 12 2 248.708 252.827 6.217 0.805 o
1 12 3 127.615 128.796 2.932 3.182 o
1 12 4 843.702 881.433 27.809 0.054 o
1 12 5 122.061 121.844 2.932 3.376 o
1 12 6 338.199 338.449 8.413 0.443 o
1 12 7 58.005 61.834 1.461 13.266 o
1 12 8 23.945 26.710 0.736 57.757 o
1 12 9 45.406 44.635 1.098 22.340 o
1 12 10 212.484 211.114 4.756 1.203 o
1 12 11 38.009 35.859 0.736 35.953 o
1 12 12 17.540 17.562 0.363 132.331 o
1 12 13 242.262 239.295 5.491 0.924 o
1 12 14 7.867 8.413 0.363 285.640 o
1 12 15 230.348 245.512 5.118 1.000 o
1 12 16 126.914 125.502 2.932 3.231 o
1 12 17 207.122 197.945 4.393 1.334 o
1 12 18 83.706 84.151 1.834 7.431 o
1 12 19 88.651 82.690 1.834 7.121 o
1 12 20 34.627 33.663 0.736 40.051 o
1 12 21 149.753 131.718 3.295 2.538 o
1 12 22 314.729 297.472 8.786 0.472 o
1 12 23 41.549 38.781 1.098 25.176 o
1 12 24 30.682 30.368 0.736 46.081 o
1 12 25 15.281 14.267 0.363 160.271 o
1 12 26 39.928 40.252 1.098 25.578 o
1 12 27 187.286 185.139 4.756 1.405 o
1 12 28 73.360 70.247 2.196 7.629 o
1 12 29 116.218 111.234 3.657 2.975 o
1 12 30 38.497 38.781 1.461 20.223 o
1 12 31 46.266 43.174 1.834 13.816 o
1 12 32 6.751 6.589 0.736 120.261 o
1 12 33 21.699 22.317 1.098 41.984 o
1 12 34 4.836 4.756 0.363 386.224 o
1 12 35 0.148 0.363 0.363 585.223 o
1 12 36 30.479 32.927 1.461 23.454 o
1 12 37 1.675 2.196 0.363 508.605 o
1 12 38 14.297 15.003 0.736 88.734 o
1 12 39 9.578 9.874 0.736 107.836 o
1 12 40 23.158 24.151 1.098 40.235 o
1 12 41 7.396 8.050 0.736 116.434 o
1 12 42 8.739 9.149 0.736 111.163 o
1 12 43 6.501 6.589 0.736 120.954 o
1 12 44 4.223 4.020 0.736 130.578 o
1 12 45 7.068 8.413 0.736 116.846 o
1 12 46 5.316 4.756 0.736 126.701 o
1 12 47 12.891 11.708 1.098 53.039 o
1 13 0 333.882 328.565 9.511 0.406 o
1 13 1 18.668 19.758 0.363 119.379 o
1 13 2 43.679 41.713 1.098 23.621 o
1 13 3 37.154 38.781 0.736 35.442 o
1 13 4 123.024 124.766 2.559 3.638 o
1 13 5 41.722 43.909 1.098 23.982 o
1 13 6 196.207 192.827 5.491 1.182 o
1 13 7 62.349 64.393 1.461 12.326 o
1 13 8 120.714 122.570 2.932 3.398 o
1 13 9 249.870 235.638 6.217 0.824 o
1 13 10 697.849 661.160 19.758 0.096 o
1 13 11 84.188 86.721 1.834 7.299 o
1 13 12 136.183 131.718 2.932 2.983 o
1 13 13 26.580 27.446 0.736 53.285 o
1 13 14 462.217 453.341 8.786 0.289 o
1 13 15 33.478 34.398 0.736 40.828 o
1 13 16 134.713 134.277 2.932 2.987 o
1 13 17 11.785 11.708 0.363 206.630 o
1 13 18 231.299 216.978 5.118 1.051 o
1 13 19 105.432 102.811 2.196 4.985 o
1 13 20 0.547 0.736 0.363 566.605 o
1 13 21 39.716 39.517 0.736 33.107 o
1 13 22 22.338 19.758 0.736 66.388 o
1 13 23 16.709 16.101 0.363 142.619 o
1 13 24 132.491 121.109 2.932 3.161 o
1 13 25 81.502 80.131 2.196 6.777 o
1 13 26 73.850 72.081 1.834 8.763 o
1 13 27 46.585 42.438 1.098 22.308 o
1 13 28 119.404 115.617 4.020 2.620 o
1 13 29 12.042 12.443 0.736 97.719 o
1 13 30 8.515 8.786 0.736 112.292 o
1 13 31 17.656 16.463 0.736 79.195 o
1 13 32 106.832 107.567 3.657 3.163 o
1 13 33 39.140 41.713 1.461 19.646 o
1 13 34 17.727 18.660 0.736 76.649 o
1 13 35 26.763 28.544 1.098 36.203 o
1 13 36 14.354 14.267 0.736 89.497 o
1 13 37 45.131 45.370 1.834 13.822 o
1 13 38 11.602 11.345 0.736 100.337 o
1 13 39 3.557 4.020 0.363 428.315 o
1 13 40 22.662 27.073 1.098 39.541 o
1 13 41 16.101 16.101 1.098 48.740 o
1 13 42 0.394 0.736 0.363 571.480 o
1 13 43 0.583 0.000 0.736 143.749 o
1 13 44 1.069 1.461 0.363 538.709 o
1 13 45 0.676 -0.363 0.363 574.199 o
1 13 46 1.475 1.098 0.736 140.751 o
1 14 0 197.369 197.945 5.491 1.166 o
1 14 1 76.103 76.474 1.461 9.623 o
1 14 2 12.673 12.806 0.363 190.965 o
1 14 3 450.642 454.802 9.511 0.282 o
1 14 4 52.465 55.617 1.098 18.075 o
1 14 5 9.269 9.874 0.363 251.478 o
1 14 6 375.275 378.701 8.786 0.377 o
1 14 7 25.529 26.710 0.736 55.343 o
1 14 8 150.464 145.622 3.657 2.252 o
1 14 9 128.809 124.766 3.295 2.929 o
1 14 10 107.853 106.479 2.559 4.350 o
1 14 11 35.857 38.418 0.736 36.705 o
1 14 12 304.518 298.197 5.854 0.656 o
1 14 13 13.257 14.267 0.363 178.008 o
1 14 14 189.833 188.796 4.020 1.557 o
1 14 15 130.552 129.894 2.932 3.111 o
1 14 16 26.608 27.073 0.736 53.510 o
1 14 17 106.452 102.811 2.932 3.993 o
1 14 18 241.616 231.970 5.118 0.984 o
1 14 19 48.777 48.665 1.098 20.366 o
1 14 20 26.236 25.249 0.736 55.379 o
1 14 21 168.342 157.703 4.756 1.610 o
1 14 22 69.702 64.393 1.461 11.220 o
1 14 23 28.534 28.171 0.736 50.123 o
1 14 24 60.242 58.912 1.461 13.131 o
1 14 25 19.757 19.395 0.736 71.687 o
1 14 26 5.882 6.217 0.363 345.458 o
1 14 27 9.011 9.511 0.363 258.080 o
1 14 28 25.473 26.710 1.098 37.695 o
1 14 29 22.733 21.592 1.098 41.484 o
1 14 30 1.048 0.363 0.363 556.645 o
1 14 31 13.069 13.542 0.736 93.634 o
1 14 32 83.290 87.083 2.932 4.931 o
1 14 33 14.971 15.738 0.736 86.212 o
1 14 34 46.275 45.733 1.834 13.625 o
1 14 35 1.833 1.461 0.363 515.004 o
1 14 36 2.973 2.196 0.363 470.029 o
1 14 37 10.982 10.972 0.736 102.504 o
1 14 38 14.059 16.463 0.736 87.534 o
1 14 39 1.109 1.098 0.363 543.135 o
1 14 40 5.104 5.491 0.363 371.069 o
1 14 41 2.118 1.834 0.363 500.684 o
1 14 42 2.847 2.559 0.363 468.426 o
1 14 43 3.431 2.932 0.736 133.991 o
1 14 44 0.229 0.363 0.363 582.632 o
1 14 45 1.138 1.461 0.363 536.546 o
1 15 0 56.161 57.814 1.461 13.961 o
1 15 1 323.617 333.331 6.952 0.531 o
1 15 2 297.559 297.834 6.217 0.647 o
1 15 3 80.939 81.955 1.834 7.730 o
1 15 4 110.687 111.234 2.559 4.184 o
1 15 5 9.363 10.247 0.363 247.369 o
1 15 6 126.050 128.061 2.932 3.222 o
1 15 7 132.088 133.552 2.932 3.044 o
1 15 8 15.036 14.640 0.363 160.748 o
1 15 9 49.587 50.489 1.098 19.783 o
1 15 10 1.227 1.461 0.363 533.760 o
1 15 11 45.400 47.567 1.098 21.782 o
1 15 12 265.042 262.348 6.217 0.754 o
1 15 13 126.239 128.796 2.932 3.211 o
1 15 14 198.685 201.602 4.393 1.372 o
1 15 15 87.054 83.426 1.834 7.210 o
1 15 16 8.740 8.786 0.363 267.993 o
1 15 17 59.059 59.275 1.461 13.305 o
1 15 18 157.289 147.083 3.657 2.164 o
1 15 19 51.545 49.028 1.098 19.380 o
1 15 20 4.446 4.393 0.363 400.354 o
1 15 21 17.509 19.023 0.736 76.729 o
1 15 22 121.768 105.743 3.657 2.930 o
1 15 23 0.074 0.736 0.363 581.630 o
1 15 24 77.817 77.199 2.196 7.099 o
1 15 25 37.185 34.761 1.098 28.243 o
1 15 26 5.273 5.491 0.363 367.161 o
1 15 27 80.871 79.396 2.932 5.145 o
1 15 28 26.900 27.809 1.098 36.357 o
1 15 29 26.031 24.877 1.098 37.943 o
1 15 30 25.121 24.514 1.098 38.704 o
1 15 31 37.532 35.496 1.461 20.958 o
1 15 32 26.427 26.710 1.098 37.043 o
1 15 33 5.140 4.756 0.736 127.174 o
1 15 34 0.383 1.098 0.363 566.070 o
1 15 35 2.307 3.295 0.363 473.423 o
1 15 36 10.427 11.708 0.736 103.011 o
1 15 37 12.824 13.542 0.736 94.261 o
1 15 38 3.083 3.657 0.363 446.197 o
1 15 39 1.671 1.834 0.363 514.265 o
1 15 40 4.812 5.491 0.736 127.069 o
1 15 41 2.496 2.932 0.363 473.186 o
1 15 42 0.743 1.098 0.363 554.665 o
1 15 43 7.488 7.315 0.736 117.204 o
1 15 44 11.365 11.345 0.736 100.972 o
1 15 45 5.819 5.491 0.736 124.339 o
1 16 0 92.579 90.378 2.559 5.198 o
1 16 1 213.857 211.114 4.393 1.261 o
1 16 2 107.309 109.401 2.196 4.774 o
1 16 3 211.685 216.242 4.393 1.258 o
1 16 4 158.020 156.232 3.295 2.257 o
1 16 5 213.203 215.880 4.756 1.188 o
1 16 6 132.236 136.847 3.295 2.769 o
1 16 7 387.658 386.379 9.874 0.332 o
1 16 8 32.734 32.927 0.736 42.356 o
1 16 9 46.788 45.733 1.461 17.203 o
1 16 10 20.307 19.395 0.736 70.596 o
1 16 11 390.072 384.182 8.786 0.362 o
1 16 12 28.478 30.005 0.736 49.009 o
1 16 13 127.456 131.355 3.295 2.896 o
1 16 14 177.820 172.333 4.020 1.712 o
1 16 15 27.806 27.446 0.736 51.582 o
1 16 16 16.738 16.826 0.363 139.940 o
1 16 17 108.437 102.449 2.559 4.397 o
1 16 18 10.701 10.610 0.363 226.545 o
1 16 19 125.557 125.864 2.559 3.559 o
1 16 20 49.265 45.733 1.098 20.708 o
1 16 21 8.256 8.050 0.363 282.077 o
1 16 22 83.342 77.572 2.196 6.743 o
1 16 23 31.120 29.270 0.736 46.212 o
1 16 24 4.727 4.756 0.363 388.882 o
1 16 25 129.740 124.403 4.756 2.028 o
1 16 26 18.319 19.023 0.736 75.011 o
1 16 27 58.225 55.245 2.196 9.372 o
1 16 28 7.595 6.952 0.736 117.411 o
1 16 29 16.924 16.463 0.736 80.831 o
1 16 30 11.621 12.806 0.736 98.348 o
1 16 31 82.507 82.690 3.295 4.395 o
1 16 32 8.983 10.247 0.736 108.966 o
1 16 33 2.013 2.559 0.736 137.882 o
1 16 34 22.834 25.612 1.098 39.942 o
1 16 35 12.086 12.806 0.736 97.127 o
1 16 36 0.137 0.736 0.736 143.902 o
1 16 37 16.215 19.023 1.098 47.490 o
1 16 38 4.245 4.020 0.363 410.211 o
1 16 39 2.047 2.196 0.363 497.357 o
1 16 40 9.776 11.345 0.736 105.275 o
1 16 41 0.733 0.736 0.363 560.724 o
1 16 42 1.473 1.098 0.363 531.741 o
1 16 43 7.925 6.217 0.736 117.515 o
1 16 44 16.953 13.169 1.098 49.230 o
1 17 0 50.178 50.862 1.461 15.858 o
1 17 1 65.782 65.129 1.461 11.738 o
1 17 2 1279.120 1275.860 25.975 0.036 o
1 17 3 133.258 135.376 2.559 3.260 o
1 17 4 51.124 51.587 1.098 19.104 o
1 17 5 349.590 343.205 6.952 0.489 o
1 17 6 976.714 964.848 25.612 0.052 o
1 17 7 674.527 664.818 16.463 0.115 o
1 17 8 68.652 69.522 1.461 11.008 o
1 17 9 38.100 37.683 1.098 27.051 o
1 17 10 11.093 10.610 0.363 221.550 o
1 17 11 494.387 489.563 10.972 0.228 o
1 17 12 60.727 62.197 1.834 10.640 o
1 17 13 105.758 103.547 2.559 4.468 o
1 17 14 3.526 4.020 0.363 429.143 o
1 17 15 66.398 64.766 1.834 9.868 o
1 17 16 13.022 13.542 0.363 183.753 o
1 17 17 24.125 24.151 0.736 59.507 o
1 17 18 58.659 58.912 1.461 13.408 o
1 17 19 39.090 36.584 1.098 26.837 o
1 17 20 33.406 32.202 0.736 42.031 o
1 17 21 23.611 21.955 0.736 62.189 o
1 17 22 13.880 14.267 0.736 90.673 o
1 17 23 23.697 25.249 1.098 39.452 o
1 17 24 31.771 31.103 1.461 23.336 o
1 17 25 5.496 5.491 0.363 362.048 o
1 17 26 8.019 6.952 0.736 116.229 o
1 17 27 8.329 9.874 0.736 111.296 o
1 17 28 9.193 9.511 0.736 109.402 o
1 17 29 1.887 1.461 0.363 513.354 o
1 17 30 52.023 50.126 2.196 10.136 o
1 17 31 115.014 115.617 4.393 2.418 o
1 17 32 21.898 23.416 1.098 41.427 o
1 17 33 2.223 2.559 0.736 137.387 o
1 17 34 4.222 4.756 0.736 129.617 o
1 17 35 3.353 3.657 0.736 133.277 o
1 17 36 1.407 1.834 0.736 140.091 o
1 17 37 8.502 7.688 0.736 113.857 o
1 17 38 9.155 8.050 0.736 111.533 o
1 17 39 3.616 4.020 0.363 426.735 o
1 17 40 7.902 7.688 0.736 115.529 o
1 17 41 4.870 3.295 0.363 403.515 o
1 17 42 0.416 0.000 0.363 582.459 o
1 17 43 2.757 2.559 0.736 136.110 o
1 18 0 1.432 1.834 0.363 521.631 o
1 18 1 78.819 80.867 1.461 9.076 o
1 18 2 66.631 65.864 1.461 11.557 o
1 18 3 3.876 3.657 0.363 424.617 o
1 18 4 3.485 3.657 0.363 435.145 o
1 18 5 526.292 509.321 12.806 0.190 o
1 18 6 223.717 223.920 5.854 0.962 o
1 18 7 64.411 65.491 1.461 11.918 o
1 18 8 46.165 48.302 1.098 21.361 o
1 18 9 17.613 17.924 0.363 130.758 o
1 18 10 16.230 16.101 0.363 146.003 o
1 18 11 126.793 123.305 3.295 2.978 o
1 18 12 344.993 335.890 9.149 0.408 o
1 18 13 32.985 31.466 1.098 31.432 o
1 18 14 6.886 7.688 0.363 310.097 o
1 18 15 9.779 9.511 0.363 246.670 o
1 18 16 141.625 139.406 4.020 2.212 o
1 18 17 98.824 90.005 2.559 4.961 o
1 18 18 94.907 94.398 2.559 5.027 o
1 18 19 22.320 21.592 0.736 64.759 o
1 18 20 40.136 43.537 1.834 14.722 o
1 18 21 14.228 15.365 0.736 88.458 o
1 18 22 61.477 57.078 2.559 7.530 o
1 18 23 19.288 17.924 1.098 45.506 o
1 18 24 46.733 45.733 2.196 10.822 o
1 18 25 25.195 24.877 1.461 26.454 o
1 18 26 15.966 15.365 0.736 84.298 o
1 18 27 13.429 12.443 0.736 94.118 o
1 18 28 2.263 2.932 0.736 136.849 o
1 18 29 17.114 15.003 0.736 82.058 o
1 18 30 41.221 42.076 1.834 14.667 o
1 18 31 10.134 10.247 0.736 105.795 o
1 18 32 18.031 16.826 1.098 46.923 o
1 18 33 0.190 0.363 0.363 583.895 o
1 18 34 1.055 1.098 0.363 544.840 o
1 18 35 8.962 8.786 0.736 111.049 o
1 18 36 1.348 1.461 0.363 529.987 o
1 18 37 5.510 4.756 0.363 370.182 o
1 18 38 10.742 9.149 0.736 105.635 o
1 18 39 17.188 16.101 0.736 80.646 o
1 18 40 2.409 1.834 0.363 491.922 o
1 18 41 0.679 0.363 0.363 568.331 o
1 18 42 5.378 4.393 0.736 127.024 o
1 19 0 170.164 175.265 4.756 1.540 o
1 19 1 63.477 69.149 1.461 11.782 o
1 19 2 15.683 15.738 0.363 151.357 o
1 19 3 13.466 13.542 0.363 179.459 o
1 19 4 14.542 15.365 0.363 161.831 o
1 19 5 42.895 43.909 1.098 23.491 o
1 19 6 97.526 99.154 2.196 5.414 o
1 19 7 60.108 60.010 1.461 13.060 o
1 19 8 11.986 12.443 0.363 200.232 o
1 19 9 22.131 23.053 0.736 63.800 o
1 19 10 301.348 295.275 7.688 0.550 o
1 19 11 106.440 108.665 2.932 3.915 o
1 19 12 19.588 19.395 0.736 72.025 o
1 19 13 2.103 2.196 0.363 495.653 o
1 19 14 142.999 127.325 4.393 2.076 o
1 19 15 1.672 1.461 0.363 519.959 o
1 19 16 11.799 11.708 0.363 206.472 o
1 19 17 111.436 101.713 2.932 3.875 o
1 19 18 42.219 44.272 1.461 18.503 o
1 19 19 124.805 114.156 6.952 1.248 o
1 19 20 15.321 14.267 1.098 50.093 o
1 19 21 10.008 10.247 1.098 55.840 o
1 19 22 44.562 40.977 4.020 4.282 o
1 19 23 99.833 102.811 5.118 2.155 o
1 19 24 3.159 2.196 0.736 135.574 o
1 19 25 16.032 13.542 1.098 49.815 o
1 19 26 24.355 24.151 1.098 39.375 o
1 19 27 126.351 112.333 8.786 0.854 o
1 19 28 56.288 56.343 2.196 9.490 o
1 19 29 16.171 14.640 0.736 84.669 o
1 19 30 8.845 8.413 0.736 111.891 o
1 19 31 4.249 4.756 0.736 129.546 o
1 19 32 16.719 15.365 1.461 30.821 o
1 19 33 13.086 11.708 0.736 95.953 o
1 19 34 0.115 0.363 0.736 144.307 o
1 19 35 0.407 0.736 0.363 571.060 o
1 19 36 2.066 1.834 0.363 502.249 o
1 19 37 0.769 1.098 0.363 553.836 o
1 19 38 5.663 4.393 0.363 370.856 o
1 19 39 10.602 9.511 0.736 105.521 o
1 19 40 2.003 1.834 0.736 138.745 o
1 19 41 2.587 2.932 0.736 136.072 o
1 20 0 95.393 96.595 2.932 4.396 o
1 20 1 86.655 86.721 1.834 7.120 o
1 20 2 2.996 3.295 0.363 453.687 o
1 20 3 174.774 173.794 4.020 1.731 o
1 20 4 25.740 24.877 0.736 56.404 o
1 20 5 15.648 16.463 0.363 148.914 o
1 20 6 66.210 68.423 1.461 11.432 o
1 20 7 29.936 28.907 0.736 47.865 o
1 20 8 81.227 84.151 1.834 7.621 o
1 20 9 127.904 128.796 3.295 2.910 o
1 20 10 275.780 266.006 7.315 0.638 o
1 20 11 36.456 36.584 1.098 28.149 o
1 20 12 0.125 0.363 0.363 585.965 o
1 20 13 100.904 102.811 2.559 4.649 o
1 20 14 32.909 36.222 1.461 22.206 o
1 20 15 37.588 39.154 1.098 26.942 o
1 20 16 18.768 20.857 1.098 44.770 o
1 20 17 3.631 3.657 0.736 132.571 o
1 20 18 20.594 21.219 1.098 43.230 o
1 20 19 24.618 18.297 1.834 19.333 o
1 20 20 9.954 10.972 1.098 55.606 o
1 20 21 23.034 23.053 1.461 27.473 o
1 20 22 0.232 -0.363 0.736 144.431 o
1 20 23 13.108 13.169 1.098 52.290 o
1 20 24 11.406 11.345 1.098 54.344 o
1 20 25 10.061 10.610 1.098 55.662 o
1 20 26 21.738 21.955 1.461 28.088 o
1 20 27 21.289 20.494 1.461 28.480 o
1 20 28 34.401 31.103 2.559 9.928 o
1 20 29 38.230 39.517 1.834 15.340 o
1 20 30 11.159 10.610 0.736 102.514 o
1 20 31 12.030 11.345 0.736 99.198 o
1 20 32 47.916 50.126 2.559 8.535 o
1 20 33 23.173 22.317 1.461 27.549 o
1 20 34 0.297 0.000 0.736 144.307 o
1 20 35 3.764 3.295 0.736 132.693 o
1 20 36 0.669 -0.363 0.736 143.578 o
1 20 37 1.870 1.834 0.736 139.048 o
1 20 38 4.708 5.118 1.098 61.317 o
1 20 39 5.825 6.589 1.098 60.136 o
1 20 40 2.731 2.932 1.098 63.072 o
1 21 0 2.919 2.932 0.363 461.018 o
1 21 1 34.648 35.123 0.736 39.322 o
1 21 2 10.146 10.610 0.363 233.879 o
1 21 3 37.844 38.056 1.098 27.085 o
1 21 4 0.395 0.736 0.363 571.421 o
1 21 5 40.992 40.252 1.098 25.096 o
1 21 6 149.264 146.721 2.932 2.621 o
1 21 7 6.722 7.315 0.363 316.878 o
1 21 8 42.946 43.537 1.098 23.547 o
1 21 9 94.113 96.595 2.196 5.638 o
1 21 10 130.941 129.894 3.657 2.609 o
1 21 11 94.288 97.693 2.932 4.413 o
1 21 12 4.722 5.118 0.363 384.578 o
1 21 13 150.864 163.920 5.491 1.468 o
1 21 14 27.283 30.368 1.461 24.874 o
1 21 15 142.213 122.570 6.589 1.278 o
1 21 16 2.569 2.932 0.736 136.114 o
1 21 17 9.798 11.345 1.098 55.582 o
1 21 18 1.862 1.461 0.736 139.488 o
1 21 19 9.586 10.247 1.098 56.160 o
1 21 20 15.806 16.463 1.098 48.832 o
1 21 21 9.557 10.247 1.098 56.181 o
1 21 22 19.733 22.680 1.461 28.634 o
1 21 23 32.296 31.466 1.834 16.969 o
1 21 24 0.399 0.736 1.098 64.678 o
1 21 25 12.684 9.874 1.098 53.921 o
1 21 26 10.957 8.413 1.098 55.816 o
1 21 27 7.845 8.786 1.098 57.982 o
1 21 28 19.336 16.826 1.098 45.897 o
1 21 29 24.974 24.514 1.461 26.587 o
1 21 30 20.040 24.514 1.461 28.227 o
1 21 31 2.539 2.559 0.736 136.634 o
1 21 32 0.033 0.363 0.736 144.464 o
1 21 33 5.185 5.118 1.098 61.021 o
1 21 34 0.827 1.834 0.736 141.357 o
1 21 35 0.583 0.736 0.736 143.012 o
1 21 36 5.276 4.756 1.098 61.077 o
1 21 37 2.634 1.834 0.736 137.273 o
1 21 38 6.679 6.217 1.098 59.691 o
1 22 0 4.212 3.657 0.363 415.785 o
1 22 1 86.709 85.250 2.196 6.323 o
1 22 2 117.301 118.187 3.295 3.201 o
1 22 3 120.017 123.305 2.932 3.405 o
1 22 4 8.591 9.149 0.363 267.476 o
1 22 5 8.231 9.511 0.363 270.350 o
1 22 6 38.453 40.615 1.098 26.178 o
1 22 7 143.433 150.015 4.020 2.136 o
1 22 8 36.507 39.154 1.098 27.475 o
1 22 9 3.870 4.393 0.363 415.112 o
1 22 10 38.767 40.252 1.461 19.946 o
1 22 11 27.161 27.446 1.098 36.303 o
1 22 12 2.180 1.461 0.736 138.766 o
1 22 13 20.677 18.660 1.098 44.145 o
1 22 14 74.684 19.023 2.559 7.866 o
1 22 15 39.361 34.761 2.196 12.048 o
1 22 16 8.344 8.413 1.098 57.757 o
1 22 17 27.277 26.348 2.196 13.606 o
1 22 18 2.140 2.196 1.098 63.562 o
1 22 19 35.072 30.368 2.559 9.910 o
1 22 20 0.140 1.834 1.098 64.558 o
1 22 21 13.058 11.345 1.098 53.050 o
1 22 22 22.908 17.924 1.461 28.369 o
1 22 23 49.774 50.126 2.559 8.422 o
1 22 24 5.819 5.854 1.098 60.381 o
1 22 25 1.124 2.196 1.098 64.047 o
1 22 26 46.542 52.322 3.657 4.901 o
1 22 27 7.533 8.050 1.098 58.467 o
1 22 28 0.003 0.000 0.736 144.865 o
1 22 29 0.066 1.461 0.736 143.324 o
1 22 30 3.825 4.020 0.736 131.609 o
1 22 31 0.979 1.098 0.736 141.816 o
1 22 32 3.339 5.854 0.736 130.492 o
1 22 33 5.494 6.952 1.098 60.235 o
1 22 34 15.677 17.562 1.098 48.497 o
1 22 35 5.513 6.217 0.736 124.186 o
1 22 36 0.178 0.363 1.461 36.675 o
1 22 37 0.833 1.461 0.736 141.741 o
1 23 0 29.494 32.564 1.834 17.345 o
1 23 1 1.096 1.461 0.363 537.845 o
1 23 2 0.259 0.736 0.363 575.765 o
1 23 3 5.349 5.854 0.363 361.268 o
1 23 4 6.322 6.217 0.363 336.120 o
1 23 5 21.565 20.857 0.736 66.801 o
1 23 6 0.526 0.736 0.363 567.283 o
1 23 7 100.152 120.010 9.511 0.770 o
1 23 8 48.206 46.469 1.834 13.291 o
1 23 9 6.609 6.589 0.736 120.654 o
1 23 10 12.526 12.071 1.098 53.184 o
1 23 11 48.139 46.106 2.196 10.673 o
1 23 12 16.286 14.640 1.098 49.175 o
1 23 13 5.062 5.854 0.736 125.905 o
1 23 14 0.111 0.363 0.736 144.316 o
1 23 15 25.395 21.592 1.461 26.931 o
1 23 16 53.362 53.783 3.295 5.605 o
1 23 17 0.621 1.098 1.098 64.511 o
1 23 18 24.140 28.907 1.834 18.542 o
1 23 19 6.864 5.118 1.098 59.935 o
1 23 20 66.325 58.912 2.932 6.065 o
1 23 21 2.576 2.932 0.736 136.097 o
1 23 22 43.673 42.811 3.295 6.029 o
1 23 23 3.506 2.932 0.736 133.805 o
1 23 24 32.779 26.348 1.461 23.764 o
1 23 25 17.378 19.758 1.461 29.895 o
1 23 26 74.170 74.277 4.756 2.766 o
1 23 27 19.961 19.023 1.098 44.556 o
1 23 28 1.985 2.932 0.736 137.510 o
1 23 29 10.307 11.345 1.098 55.193 o
1 23 30 18.118 20.857 1.461 29.471 o
1 23 31 2.246 3.657 1.098 63.136 o
1 23 32 3.547 4.756 0.736 131.376 o
1 23 33 5.803 7.688 1.098 59.786 o
1 23 34 6.504 8.786 1.461 34.706 o
1 23 35 28.944 26.710 1.834 17.925 o
1 23 36 0.691 0.736 1.098 64.558 o
1 24 0 3.392 3.295 0.736 133.635 o
1 24 1 11.876 12.071 0.736 98.647 o
1 24 2 3.813 3.295 0.363 431.182 o
1 24 3 11.968 11.708 0.736 98.883 o
1 24 4 6.611 6.217 0.363 330.125 o
1 24 5 3.147 2.196 0.363 465.017 o
1 24 6 35.363 30.730 1.461 22.294 o
1 24 7 27.917 27.073 1.461 25.202 o
1 24 8 18.167 18.660 1.098 46.095 o
1 24 9 6.488 6.589 0.736 120.991 o
1 24 10 21.936 23.416 1.461 27.778 o
1 24 11 159.770 163.920 7.688 0.932 o
1 24 12 17.090 17.924 1.461 30.288 o
1 24 13 4.066 3.657 0.736 131.454 o
1 24 14 9.374 10.247 1.098 56.319 o
1 24 15 5.170 4.393 0.736 127.581 o
1 24 16 8.108 8.413 1.098 57.927 o
1 24 17 0.124 1.098 1.461 36.635 o
1 24 18 69.539 73.179 4.020 3.664 o
1 24 19 16.669 17.924 1.461 30.425 o
1 24 20 48.360 46.106 2.559 8.630 o
1 24 21 0.284 0.736 1.098 64.725 o
1 24 22 12.844 13.169 1.098 52.499 o
1 24 23 1.921 1.461 0.736 139.357 o
1 24 24 11.871 11.708 1.098 53.840 o
1 24 25 0.361 0.363 1.098 64.769 o
1 24 26 4.630 4.020 0.736 129.511 o
1 24 27 0.687 0.000 0.736 143.543 o
1 24 28 1.119 0.736 0.736 141.902 o
1 24 29 2.458 2.196 0.736 137.259 o
1 24 30 3.548 4.020 0.736 132.319 o
1 24 31 0.657 1.098 1.098 64.496 o
1 24 32 1.523 2.196 0.736 139.425 o
1 24 33 2.927 3.657 0.736 134.346 o
1 24 34 0.467 -0.363 1.098 64.799 o
1 25 0 0.405 1.098 0.736 143.006 o
1 25 1 21.785 21.592 0.736 65.724 o
1 25 2 15.524 16.826 0.736 83.623 o
1 25 3 1.973 2.196 0.363 499.571 o
1 25 4 25.519 24.151 1.098 38.552 o
1 25 5 13.335 14.267 0.736 92.039 o
1 25 6 11.060 10.247 0.736 103.273 o
1 25 7 27.643 27.073 1.461 25.291 o
1 25 8 28.101 28.544 1.461 24.905 o
1 25 9 10.460 10.247 0.736 104.905 o
1 25 10 3.485 3.295 0.736 133.402 o
1 25 11 47.595 46.469 2.559 8.665 o
1 25 12 18.913 17.924 1.461 29.692 o
1 25 13 2.285 1.461 0.736 138.523 o
1 25 14 0.933 1.461 0.736 141.528 o
1 25 15 1.026 0.000 0.736 142.859 o
1 25 16 0.688 1.098 1.098 64.483 o
1 25 17 7.989 6.952 1.098 58.533 o
1 25 18 28.934 35.123 2.932 8.010 o
1 25 19 64.666 50.126 5.118 2.609 o
1 25 20 35.655 30.005 2.196 12.636 o
1 25 21 10.855 15.738 1.834 21.568 o
1 25 22 13.196 13.169 1.098 52.221 o
1 25 23 4.549 5.118 0.736 128.269 o
1 25 24 21.827 23.053 1.461 27.875 o
1 25 25 1.437 2.932 0.736 138.783 o
1 25 26 8.240 8.413 1.098 57.832 o
1 25 27 4.903 3.657 0.736 129.269 o
1 25 28 7.797 8.413 1.098 58.150 o
1 25 29 3.574 4.020 0.736 132.252 o
1 25 30 7.422 6.217 1.098 59.185 o
1 25 31 0.974 0.736 0.736 142.207 o
1 25 32 4.994 7.688 1.098 60.321 o
1 26 0 11.702 13.904 1.098 53.111 o
1 26 1 11.821 12.806 0.736 97.823 o
1 26 2 1.699 1.834 0.363 513.400 o
1 26 3 61.046 66.962 2.559 7.276 o
1 26 4 23.489 22.317 1.098 40.662 o
1 26 5 41.726 38.418 1.834 14.874 o
1 26 6 31.581 35.496 1.834 16.753 o
1 26 7 19.998 20.121 1.098 44.105 o
1 26 8 4.806 5.118 0.736 127.585 o
1 26 9 0.192 -0.363 0.736 144.507 o
1 26 10 23.309 23.416 1.461 27.322 o
1 26 11 74.241 77.572 4.393 3.113 o
1 26 12 13.655 12.443 1.098 52.145 o
1 26 13 38.081 35.496 2.559 9.578 o
1 26 14 26.591 25.249 2.196 13.720 o
1 26 15 12.558 11.345 1.461 32.727 o
1 26 16 30.086 35.496 2.932 7.962 o
1 26 17 20.055 17.199 1.834 20.143 o
1 26 18 30.141 23.778 2.196 13.459 o
1 26 19 27.700 31.466 2.559 10.305 o
1 26 20 16.518 19.395 1.461 30.235 o
1 26 21 4.366 5.491 1.098 61.412 o
1 26 22 6.282 4.756 1.098 60.437 o
1 26 23 4.482 4.393 0.736 129.410 o
1 26 24 0.631 1.098 0.736 142.543 o
1 26 25 2.986 2.559 0.736 135.555 o
1 26 26 6.450 6.952 1.098 59.598 o
1 26 27 12.869 14.640 1.098 51.897 o
1 26 28 4.912 3.657 0.736 129.244 o
1 26 29 0.203 0.736 0.736 143.773 o
1 26 30 7.625 8.786 1.098 58.140 o
1 26 31 2.694 2.559 1.098 63.189 o
1 27 0 23.044 25.975 1.461 26.984 o
1 27 1 66.537 70.247 2.559 6.887 o
1 27 2 99.204 103.184 3.657 3.336 o
1 27 3 4.393 5.118 0.736 128.685 o
1 27 4 24.620 24.514 1.098 39.057 o
1 27 5 134.542 124.766 5.118 1.822 o
1 27 6 74.183 70.983 2.932 5.536 o
1 27 7 6.998 6.952 1.098 59.224 o
1 27 8 35.566 31.103 1.834 16.457 o
1 27 9 8.773 9.874 1.098 56.907 o
1 27 10 38.716 29.632 2.932 7.749 o
1 27 11 1.758 1.098 0.736 140.128 o
1 27 12 21.783 19.023 1.461 28.561 o
1 27 13 14.142 18.660 1.834 20.917 o
1 27 14 3.769 2.559 1.098 62.613 o
1 27 15 3.754 3.657 1.098 62.313 o
1 27 16 4.534 4.393 1.098 61.643 o
1 27 17 2.956 4.393 1.098 62.555 o
1 27 18 18.345 19.023 1.834 20.266 o
1 27 19 15.087 19.395 1.834 20.727 o
1 27 20 7.405 5.854 1.098 59.321 o
1 27 21 0.638 0.363 0.736 143.278 o
1 27 22 26.380 18.660 1.461 27.091 o
1 27 23 9.242 7.315 1.098 57.503 o
1 27 24 7.093 10.610 1.098 57.867 o
1 27 25 0.718 1.834 0.736 141.589 o
1 27 26 13.167 16.826 1.098 50.790 o
1 27 27 2.736 2.932 0.736 135.709 o
1 27 28 0.419 1.098 1.098 64.596 o
1 27 29 2.901 3.295 1.098 62.885 o
1 28 0 15.339 15.365 1.098 49.641 o
1 28 1 4.022 3.657 0.363 420.754 o
1 28 2 22.582 24.151 1.098 40.654 o
1 28 3 43.408 45.733 2.196 11.134 o
1 28 4 36.928 35.496 1.461 21.131 o
1 28 5 27.659 27.446 2.196 13.520 o
1 28 6 12.157 10.610 1.098 54.046 o
1 28 7 33.628 34.398 2.196 12.620 o
1 28 8 4.124 5.118 0.736 129.397 o
1 28 9 7.947 8.050 1.098 58.173 o
1 28 10 2.514 1.461 0.736 137.992 o
1 28 11 10.806 9.511 1.461 33.492 o
1 28 12 0.495 1.098 1.098 64.564 o
1 28 13 27.527 25.975 2.196 13.600 o
1 28 14 17.723 15.738 1.461 30.438 o
1 28 15 5.553 8.786 1.461 34.932 o
1 28 16 7.947 10.972 1.461 34.067 o
1 28 17 3.794 2.559 1.098 62.599 o
1 28 18 0.698 2.196 1.461 36.482 o
1 28 19 0.550 0.363 1.098 64.693 o
1 28 20 2.766 0.736 1.098 63.613 o
1 28 21 25.277 22.680 1.834 18.868 o
1 28 22 9.285 8.786 1.098 56.930 o
1 28 23 2.820 2.559 0.736 135.957 o
1 28 24 0.097 1.461 0.736 143.261 o
1 28 25 1.481 2.196 0.736 139.518 o
1 28 26 0.978 2.559 1.098 64.030 o
1 29 0 4.088 5.118 0.736 129.492 o
1 29 1 23.786 24.514 1.098 39.652 o
1 29 2 13.569 13.169 1.098 51.925 o
1 29 3 19.513 19.758 1.098 44.619 o
1 29 4 9.142 11.345 0.736 107.011 o
1 29 5 12.184 12.071 0.736 97.835 o
1 29 6 7.668 8.786 1.098 58.109 o
1 29 7 16.043 17.199 1.461 30.744 o
1 29 8 16.398 16.101 1.098 48.505 o
1 29 9 13.255 13.904 1.098 51.882 o
1 29 10 2.406 1.834 1.098 63.520 o
1 29 11 10.197 9.874 1.461 33.610 o
1 29 12 5.665 5.118 1.098 60.717 o
1 29 13 4.076 4.393 1.098 61.915 o
1 29 14 5.666 5.854 1.098 60.480 o
1 29 15 8.114 8.786 1.461 34.307 o
1 29 16 0.193 0.363 1.098 64.835 o
1 29 17 4.989 4.393 1.098 61.367 o
1 29 18 7.018 9.149 1.461 34.536 o
1 29 19 2.900 2.559 1.098 63.081 o
1 29 20 0.561 -0.363 0.736 143.791 o
1 29 21 0.772 1.461 1.098 64.368 o
1 29 22 3.456 1.834 0.736 135.292 o
1 29 23 4.401 4.020 0.736 130.111 o
1 29 24 0.879 1.461 1.461 36.508 o
1 30 0 2.876 1.461 1.098 63.377 o
1 30 1 2.649 2.559 0.736 136.371 o
1 30 2 1.632 2.196 0.736 139.178 o
1 30 3 5.275 6.589 0.736 124.326 o
1 30 4 0.171 0.736 0.736 143.835 o
1 30 5 14.550 16.463 1.461 31.337 o
1 30 6 4.641 5.118 0.736 128.026 o
1 30 7 12.961 15.738 1.834 21.287 o
1 30 8 0.909 1.834 1.098 64.226 o
1 30 9 2.476 2.196 1.098 63.394 o
1 30 10 5.463 4.393 1.098 61.074 o
1 30 11 0.079 0.000 1.098 64.950 o
1 30 12 1.001 0.363 1.098 64.506 o
1 30 13 11.203 13.542 1.461 32.803 o
1 30 14 4.450 5.118 1.098 61.474 o
1 30 15 2.679 2.559 1.098 63.197 o
1 30 16 5.194 6.217 1.098 60.667 o
1 30 17 5.385 4.020 1.098 61.238 o
1 30 18 6.294 6.217 1.098 59.949 o
1 30 19 0.700 0.736 1.461 36.583 o
1 30 20 5.840 4.393 1.098 60.837 o
1 31 0 0.044 0.363 1.098 64.893 o
1 31 1 5.739 6.952 1.098 60.073 o
1 31 2 3.306 3.657 0.736 133.395 o
1 31 3 10.018 12.071 1.098 55.137 o
1 31 4 3.373 4.393 1.098 62.321 o
1 31 5 0.228 -0.736 1.461 36.691 o
1 31 6 0.636 -0.363 1.098 64.731 o
1 31 7 1.187 1.461 1.098 64.185 o
1 31 8 3.480 4.393 1.098 62.260 o
1 31 9 13.786 13.169 1.461 32.085 o
1 31 10 2.471 2.932 1.098 63.208 o
1 31 11 3.862 5.118 1.098 61.827 o
1 31 12 9.758 13.904 1.461 33.168 o
1 31 13 5.460 6.589 1.098 60.376 o
1 31 14 3.033 4.393 1.098 62.513 o
1 31 15 1.655 0.363 1.098 64.221 o
1 31 16 1.014 0.000 1.098 64.576 o
1 32 3 0.011 1.834 1.834 23.259 o
1 32 4 2.631 1.834 1.098 63.407 o
1 32 5 1.483 1.098 1.098 64.133 o
1 32 6 2.829 3.657 1.098 62.826 o
1 32 7 0.095 1.098 1.098 64.728 o
1 32 8 5.947 5.118 1.098 60.536 o
1 32 9 2.267 2.559 1.098 63.408 o
1 32 10 16.856 16.463 1.834 20.682 o
1 32 11 0.453 0.000 1.098 64.804 o
2 0 1 26159.900 27880.500 1512.950 0.000 o
2 0 2 741.470 817.402 18.660 0.089 o
2 0 3 12967.100 14932.700 585.795 0.000 o
2 0 4 9691.510 9926.960 425.160 0.000 o
2 0 5 2024.490 2082.280 59.637 0.011 o
2 0 6 2163.620 2208.510 57.814 0.010 o
2 0 7 599.125 605.180 15.738 0.136 o
2 0 8 833.643 812.274 20.494 0.075 o
2 0 9 166.226 172.333 4.393 1.688 o
2 0 10 343.893 331.860 8.050 0.456 o
2 0 11 2368.670 2510.740 67.688 0.008 o
2 0 12 43.624 43.909 1.461 18.194 o
2 0 13 20.438 20.121 0.736 69.633 o
2 0 14 365.870 383.457 11.345 0.306 o
2 0 15 53.557 54.156 1.834 12.024 o
2 0 16 2574.350 2818.080 97.330 0.005 o
2 0 17 620.891 616.888 17.199 0.121 o
2 0 18 313.113 306.620 8.050 0.507 o
2 0 19 116.128 117.088 4.020 2.653 o
2 0 20 14.230 14.267 0.363 169.166 o
2 0 21 8.727 9.511 0.363 262.469 o
2 0 22 1.313 0.736 0.363 542.426 o
2 0 23 1.607 1.461 0.363 521.977 o
2 0 24 377.544 380.525 10.610 0.320 o
2 0 25 326.164 301.492 9.511 0.425 o
2 0 26 68.799 70.620 2.196 7.939 o
2 0 27 13.757 13.542 0.736 91.890 o
2 0 28 3.759 4.020 0.363 422.906 o
2 0 29 325.453 307.346 11.345 0.351 o
2 0 30 131.449 112.695 4.020 2.486 o
2 0 31 6.048 5.854 0.363 345.809 o
2 0 32 45.266 43.537 2.196 11.062 o
2 0 33 57.200 42.076 4.020 4.093 o
2 0 34 1.344 0.000 0.736 142.202 o
2 0 35 4.931 5.854 0.736 126.260 o
2 0 36 33.484 29.270 1.834 16.954 o
2 0 37 0.658 0.000 0.736 143.600 o
2 0 38 8.161 8.413 1.098 57.889 o
2 0 39 6.236 5.491 0.736 123.199 o
2 0 40 16.528 15.738 1.461 30.823 o
2 0 41 2.155 2.559 1.098 63.464 o
2 0 42 47.342 53.421 3.657 4.874 o
2 0 43 3.096 3.295 1.098 62.780 o
2 0 44 5.318 5.854 1.098 60.704 o
2 0 45 0.713 1.461 1.098 64.394 o
2 0 46 3.894 3.657 1.098 62.234 o
2 0 47 1.093 1.461 1.098 64.227 o
2 0 48 5.541 8.413 1.461 34.978 o
2 0 49 4.822 5.854 1.461 35.420 o
2 0 50 7.139 8.786 1.461 34.551 o
2 1 0 45678.400 36589.000 3654.510 0.000 o
2 1 1 3096.760 3068.350 72.816 0.006 o
2 1 2 4790.460 4880.610 106.842 0.002 o
2 1 3 646.374 672.868 11.345 0.151 o
2 1 4 1746.530 1913.240 36.584 0.018 o
2 1 5 15998.300 16000.400 503.830 0.000 o
2 1 6 1011.400 995.589 17.562 0.064 o
2 1 7 901.673 907.770 17.924 0.074 o
2 1 8 542.979 542.611 9.874 0.213 o
2 1 9 1329.820 1303.300 27.073 0.034 o
2 1 10 760.311 802.762 16.101 0.097 o
2 1 11 1061.990 1095.840 19.758 0.055 o
2 1 12 865.402 922.047 16.826 0.079 o
2 1 13 4346.900 4803.040 96.595 0.003 o
2 1 14 252.312 276.978 5.491 0.836 o
2 1 15 457.032 457.361 9.511 0.277 o
2 1 16 552.920 552.495 10.972 0.196 o
2 1 17 86.971 80.131 1.834 7.337 o
2 1 18 1057.980 1068.030 24.151 0.049 o
2 1 19 268.097 278.439 6.217 0.728 o
2 1 20 147.991 138.308 2.559 2.918 o
2 1 21 219.554 229.411 5.118 1.073 o
2 1 22 63.827 64.766 1.098 14.075 o
2 1 23 298.937 289.048 6.589 0.628 o
2 1 24 36.636 38.056 0.736 36.187 o
2 1 25 142.654 141.602 3.295 2.570 o
2 1 26 63.358 60.010 1.461 12.517 o
2 1 27 55.709 60.373 1.834 11.352 o
2 1 28 319.424 309.905 8.786 0.461 o
2 1 29 10.291 10.247 0.363 234.366 o
2 1 30 29.490 30.368 0.736 47.515 o
2 1 31 7.612 8.786 0.363 286.834 o
2 1 32 99.652 95.496 2.932 4.286 o
2 1 33 87.294 79.033 2.932 4.932 o
2 1 34 42.214 34.025 1.461 19.855 o
2 1 35 18.195 17.924 1.098 46.361 o
2 1 36 3.004 2.932 0.736 135.051 o
2 1 37 178.967 165.743 7.315 0.948 o
2 1 38 2.058 2.196 0.736 138.199 o
2 1 39 66.298 72.816 2.932 5.797 o
2 1 40 0.072 0.363 0.736 144.389 o
2 1 41 22.693 21.219 1.098 41.652 o
2 1 42 15.126 16.101 1.098 49.517 o
2 1 43 3.416 3.657 0.736 133.117 o
2 1 44 6.463 6.589 0.736 121.058 o
2 1 45 2.358 2.932 0.736 136.622 o
2 1 46 3.906 4.020 0.736 131.400 o
2 1 47 7.127 8.050 0.736 117.186 o
2 1 48 4.595 6.589 1.098 60.929 o
2 1 49 5.218 8.050 1.098 60.055 o
2 1 50 13.807 15.738 1.461 31.683 o
2 2 0 4886.870 5497.130 337.714 0.001 o
2 2 1 7606.750 7463.060 231.608 0.001 o
2 2 2 1072.480 1079.740 29.632 0.041 o
2 2 3 1341.340 1482.220 36.957 0.025 o
2 2 4 1617.180 1836.770 46.106 0.017 o
2 2 5 502.184 514.812 11.708 0.211 o
2 2 6 2057.630 2005.450 46.106 0.013 o
2 2 7 3123.610 3204.460 79.396 0.005 o
2 2 8 1625.240 1680.900 30.730 0.023 o
2 2 9 933.491 963.387 17.924 0.069 o
2 2 10 2016.210 2101.680 38.056 0.015 o
2 2 11 268.276 279.910 5.491 0.789 o
2 2 12 1031.710 1058.160 20.494 0.056 o
2 2 13 146.286 150.751 3.657 2.272 o
2 2 14 748.400 754.097 16.463 0.100 o
2 2 15 358.650 392.968 8.050 0.409 o
2 2 16 609.350 624.213 13.542 0.148 o
2 2 17 718.034 703.236 15.738 0.110 o
2 2 18 206.210 208.927 4.756 1.239 o
2 2 19 14.511 16.463 0.363 157.627 o
2 2 20 238.810 234.167 4.393 1.085 o
2 2 21 143.376 145.985 2.932 2.725 o
2 2 22 79.862 83.789 1.834 7.743 o
2 2 23 324.956 332.958 7.315 0.512 o
2 2 24 258.674 252.101 6.952 0.713 o
2 2 25 426.241 427.729 10.247 0.287 o
2 2 26 3.164 3.657 0.363 443.955 o
2 2 27 55.145 56.343 1.461 14.291 o
2 2 28 23.773 25.249 0.736 59.188 o
2 2 29 93.120 91.476 2.559 5.155 o
2 2 30 92.550 84.887 2.196 6.015 o
2 2 31 4.949 5.491 0.363 374.709 o
2 2 32 1.539 2.196 0.363 512.768 o
2 2 33 160.426 136.847 4.393 1.877 o
2 2 34 56.184 53.421 2.196 9.624 o
2 2 35 80.037 70.247 2.932 5.336 o
2 2 36 48.495 51.224 2.196 10.405 o
2 2 37 10.552 10.610 0.736 104.161 o
2 2 38 22.384 21.592 1.098 41.743 o
2 2 39 31.865 39.154 1.834 16.404 o
2 2 40 8.699 9.149 0.736 111.274 o
2 2 41 5.402 5.854 0.736 124.982 o
2 2 42 21.093 20.494 1.098 43.126 o
2 2 43 0.537 0.363 0.736 143.481 o
2 2 44 2.241 2.559 0.736 137.345 o
2 2 45 1.335 1.834 0.736 140.251 o
2 2 46 8.453 9.511 1.098 57.277 o
2 2 47 0.596 1.461 1.098 64.444 o
2 2 48 1.661 0.363 0.736 141.144 o
2 2 49 21.144 23.416 1.834 19.481 o
2 2 50 14.285 13.169 1.098 51.356 o
2 3 0 5894.270 5989.250 257.220 0.001 o
2 3 1 6429.220 6248.670 180.746 0.001 o
2 3 2 2629.470 2706.120 60.373 0.008 o
2 3 3 1654.330 1726.270 36.957 0.020 o
2 3 4 4050.080 3768.300 91.839 0.003 o
2 3 5 4375.350 4422.150 116.353 0.003 o
2 3 6 1856.470 1932.270 43.909 0.015 o
2 3 7 672.644 675.437 12.443 0.138 o
2 3 8 1435.710 1456.240 27.446 0.030 o
2 3 9 518.683 544.445 11.708 0.200 o
2 3 10 821.543 833.130 17.199 0.086 o
2 3 11 1504.100 1523.930 33.300 0.025 o
2 3 12 1844.970 1867.870 46.106 0.015 o
2 3 13 160.915 178.550 4.393 1.704 o
2 3 14 1094.240 1041.680 22.317 0.051 o
2 3 15 678.083 706.903 16.463 0.112 o
2 3 16 1265.640 1226.830 29.632 0.034 o
2 3 17 99.253 109.401 2.559 4.591 o
2 3 18 379.100 380.162 8.786 0.373 o
2 3 19 117.912 117.088 2.196 4.245 o
2 3 20 480.691 474.197 10.247 0.249 o
2 3 21 111.763 96.232 2.559 4.390 o
2 3 22 91.916 94.761 2.196 5.792 o
2 3 23 108.356 109.038 2.196 4.740 o
2 3 24 29.623 30.368 0.736 47.352 o
2 3 25 31.260 33.300 0.736 43.747 o
2 3 26 151.552 151.114 4.020 2.046 o
2 3 27 12.025 10.610 0.363 210.219 o
2 3 28 121.918 124.403 2.932 3.351 o
2 3 29 1.946 1.834 0.363 505.885 o
2 3 30 119.909 122.942 3.295 3.106 o
2 3 31 33.671 32.202 1.098 30.830 o
2 3 32 33.274 34.025 1.098 30.540 o
2 3 33 2.460 2.559 0.363 479.689 o
2 3 34 154.726 153.673 5.118 1.594 o
2 3 35 10.864 10.972 0.736 102.821 o
2 3 36 2.685 3.295 0.736 135.389 o
2 3 37 15.817 15.365 1.098 49.260 o
2 3 38 4.206 4.756 0.736 129.659 o
2 3 39 9.200 8.413 0.736 110.904 o
2 3 40 28.387 28.544 1.461 24.812 o
2 3 41 54.481 55.245 2.559 7.989 o
2 3 42 3.562 3.657 0.736 132.748 o
2 3 43 8.633 10.247 0.736 109.933 o
2 3 44 4.059 2.932 0.736 132.405 o
2 3 45 22.825 24.151 1.834 19.149 o
2 3 46 10.077 9.511 1.098 56.066 o
2 3 47 3.533 2.932 1.098 62.640 o
2 3 48 1.018 2.559 1.098 64.012 o
2 3 49 3.588 5.854 0.736 129.838 o
2 3 50 1.927 1.461 0.736 139.343 o
2 4 0 37.207 36.222 1.098 27.859 o
2 4 1 6520.940 6598.830 200.504 0.001 o
2 4 2 7731.470 7645.280 231.608 0.001 o
2 4 3 2791.940 2826.870 60.373 0.007 o
2 4 4 4686.480 4643.140 141.230 0.002 o
2 4 5 216.741 225.754 4.393 1.208 o
2 4 6 1710.310 1929.330 41.350 0.017 o
2 4 7 1050.490 1091.450 21.955 0.052 o
2 4 8 2509.670 2576.960 51.587 0.009 o
2 4 9 993.761 965.584 20.857 0.060 o
2 4 10 351.853 371.376 7.315 0.455 o
2 4 11 857.291 823.982 18.297 0.080 o
2 4 12 343.780 349.059 7.315 0.477 o
2 4 13 132.746 133.915 2.932 3.028 o
2 4 14 1063.980 1053.390 24.877 0.048 o
2 4 15 116.889 112.695 2.559 3.975 o
2 4 16 258.153 261.250 6.217 0.772 o
2 4 17 229.053 234.540 5.491 0.975 o
2 4 18 501.934 503.467 12.071 0.208 o
2 4 19 146.099 140.131 2.932 2.728 o
2 4 20 1.865 1.834 0.363 508.332 o
2 4 21 461.184 458.822 9.149 0.281 o
2 4 22 353.093 337.351 6.952 0.489 o
2 4 23 3.851 3.657 0.363 425.284 o
2 4 24 340.227 333.331 8.050 0.459 o
2 4 25 2.823 3.295 0.363 458.597 o
2 4 26 37.573 37.683 0.736 35.551 o
2 4 27 100.612 100.988 2.932 4.180 o
2 4 28 37.537 38.781 1.098 27.058 o
2 4 29 1.243 1.461 0.363 533.253 o
2 4 30 85.081 86.721 2.559 5.589 o
2 4 31 43.591 43.909 1.098 23.206 o
2 4 32 2.301 2.196 0.363 489.762 o
2 4 33 31.346 30.730 0.736 45.097 o
2 4 34 29.146 30.368 1.098 34.076 o
2 4 35 79.574 69.884 3.657 4.039 o
2 4 36 4.337 3.657 0.363 412.527 o
2 4 37 16.066 15.738 1.098 48.913 o
2 4 38 2.569 2.559 0.736 136.563 o
2 4 39 5.511 6.589 0.736 123.680 o
2 4 40 1.983 2.196 0.736 138.372 o
2 4 41 8.685 8.050 0.736 112.841 o
2 4 42 3.918 3.295 0.736 132.302 o
2 4 43 1.348 1.098 0.736 141.027 o
2 4 44 23.782 23.416 1.461 27.164 o
2 4 45 3.705 4.393 1.098 62.131 o
2 4 46 2.624 1.834 1.098 63.410 o
2 4 47 0.006 0.363 1.098 64.908 o
2 4 48 0.587 0.000 0.736 143.741 o
2 4 49 5.944 7.315 1.098 59.816 o
2 4 50 2.717 4.020 0.736 134.417 o
2 5 0 432.427 469.442 11.708 0.246 o
2 5 1 323.806 346.137 6.589 0.540 o
2 5 2 504.564 539.326 10.247 0.224 o
2 5 3 997.499 1083.400 21.955 0.055 o
2 5 4 4879.990 4707.910 109.401 0.002 o
2 5 5 304.258 305.149 6.217 0.627 o
2 5 6 602.979 601.160 10.972 0.173 o
2 5 7 2448.310 2504.160 57.441 0.009 o
2 5 8 334.317 360.404 6.589 0.514 o
2 5 9 1674.710 1680.160 35.496 0.021 o
2 5 10 911.806 871.548 17.199 0.076 o
2 5 11 4.202 3.657 0.363 416.040 o
2 5 12 1678.650 1732.120 38.056 0.019 o
2 5 13 134.826 129.894 2.932 3.027 o
2 5 14 848.843 841.181 21.955 0.069 o
2 5 15 733.220 692.626 15.003 0.112 o
2 5 16 763.133 765.080 19.395 0.086 o
2 5 17 36.808 36.584 0.736 36.675 o
2 5 18 58.617 57.441 1.098 16.135 o
2 5 19 104.408 105.008 2.196 4.982 o
2 5 20 81.680 79.033 1.461 8.870 o
2 5 21 54.284 57.814 1.098 17.238 o
2 5 22 286.116 286.127 6.217 0.681 o
2 5 23 46.631 46.469 1.098 21.527 o
2 5 24 191.567 182.580 3.657 1.659 o
2 5 25 167.377 165.743 3.657 1.956 o
2 5 26 156.553 162.459 4.020 1.942 o
2 5 27 16.345 17.924 0.363 138.889 o
2 5 28 159.458 152.575 3.657 2.109 o
2 5 29 177.774 170.136 4.393 1.611 o
2 5 30 135.273 135.013 4.756 1.939 o
2 5 31 1.714 2.196 0.363 507.420 o
2 5 32 11.838 12.443 0.363 201.870 o
2 5 33 114.870 118.912 3.657 2.935 o
2 5 34 19.497 21.219 0.736 70.396 o
2 5 35 15.051 16.101 0.736 85.588 o
2 5 36 60.057 63.668 2.559 7.423 o
2 5 37 15.706 16.101 0.736 84.046 o
2 5 38 24.863 31.829 1.834 18.179 o
2 5 39 8.129 8.786 0.736 113.367 o
2 5 40 95.868 98.791 5.118 2.200 o
2 5 41 2.290 2.196 0.736 137.656 o
2 5 42 48.449 52.322 2.932 6.913 o
2 5 43 19.004 19.758 1.461 29.360 o
2 5 44 11.104 11.708 1.098 54.438 o
2 5 45 3.515 4.756 0.736 131.459 o
2 5 46 21.863 24.877 1.834 19.247 o
2 5 47 5.513 6.952 1.098 60.222 o
2 5 48 1.446 0.736 0.736 141.206 o
2 5 49 2.001 2.196 0.736 138.331 o
2 6 0 35.671 34.398 1.098 29.129 o
2 6 1 3508.920 3680.490 78.670 0.004 o
2 6 2 79.978 83.789 1.461 8.800 o
2 6 3 172.992 177.089 3.295 1.963 o
2 6 4 777.951 789.221 14.640 0.102 o
2 6 5 1035.710 1059.620 20.857 0.055 o
2 6 6 2244.220 2362.920 51.224 0.011 o
2 6 7 72.202 72.444 1.461 10.343 o
2 6 8 180.937 191.356 4.020 1.613 o
2 6 9 147.597 157.330 3.295 2.387 o
2 6 10 28.391 29.270 0.736 49.594 o
2 6 11 606.775 623.840 12.443 0.158 o
2 6 12 464.288 457.361 10.247 0.260 o
2 6 13 104.379 104.282 2.559 4.503 o
2 6 14 272.525 283.567 6.217 0.713 o
2 6 15 1197.510 1149.990 30.005 0.036 o
2 6 16 359.248 342.842 8.413 0.420 o
2 6 17 239.083 229.048 5.491 0.951 o
2 6 18 607.054 581.029 11.708 0.169 o
2 6 19 73.177 69.884 1.461 10.382 o
2 6 20 473.289 454.802 10.610 0.250 o
2 6 21 7.329 8.050 0.363 298.450 o
2 6 22 45.373 45.733 1.098 22.140 o
2 6 23 154.769 149.653 3.295 2.342 o
2 6 24 37.744 37.320 1.098 27.316 o
2 6 25 6.423 6.952 0.363 326.460 o
2 6 26 27.363 28.544 0.736 51.437 o
2 6 27 117.066 116.353 2.559 3.917 o
2 6 28 102.284 99.527 2.559 4.658 o
2 6 29 21.453 20.494 0.736 67.347 o
2 6 30 28.295 28.171 0.736 50.438 o
2 6 31 11.786 10.972 0.363 210.897 o
2 6 32 9.932 10.247 0.363 239.291 o
2 6 33 26.410 29.632 1.098 36.076 o
2 6 34 36.169 35.123 1.461 21.405 o
2 6 35 38.823 37.320 1.834 15.421 o
2 6 36 25.356 21.955 1.098 39.444 o
2 6 37 27.859 29.632 1.098 35.129 o
2 6 38 17.933 19.023 1.098 46.136 o
2 6 39 0.681 0.736 0.736 142.812 o
2 6 40 36.679 33.663 2.196 12.361 o
2 6 41 92.867 78.670 4.020 3.259 o
2 6 42 8.726 9.874 1.098 56.941 o
2 6 43 23.122 24.151 1.098 40.261 o
2 6 44 1.080 1.834 0.736 140.810 o
2 6 45 19.604 20.857 1.461 28.980 o
2 6 46 18.567 21.219 1.461 29.263 o
2 6 47 13.514 14.267 1.461 32.001 o
2 6 48 13.089 21.955 1.834 20.831 o
2 6 49 8.006 9.149 0.736 113.205 o
2 7 0 748.587 675.064 21.592 0.083 o
2 7 1 448.521 456.263 8.786 0.297 o
2 7 2 369.753 401.744 7.688 0.407 o
2 7 3 636.760 624.576 12.071 0.153 o
2 7 4 304.096 288.686 5.491 0.691 o
2 7 5 125.522 124.403 2.559 3.578 o
2 7 6 405.345 418.580 8.786 0.338 o
2 7 7 99.338 97.693 2.196 5.364 o
2 7 8 1628.720 1781.150 40.615 0.019 o
2 7 9 714.219 744.223 16.826 0.103 o
2 7 10 678.912 663.729 16.463 0.114 o
2 7 11 121.273 120.746 3.295 3.101 o
2 7 12 129.805 134.650 3.657 2.592 o
2 7 13 173.019 175.990 4.020 1.737 o
2 7 14 167.737 169.411 4.020 1.809 o
2 7 15 19.467 20.494 0.736 71.170 o
2 7 16 178.754 174.167 3.657 1.806 o
2 7 17 190.728 178.550 4.393 1.493 o
2 7 18 147.192 144.524 3.657 2.298 o
2 7 19 136.857 136.847 2.932 2.922 o
2 7 20 109.631 106.842 2.196 4.733 o
2 7 21 192.320 185.874 4.393 1.459 o
2 7 22 38.811 36.584 1.098 26.973 o
2 7 23 10.567 10.972 0.363 225.929 o
2 7 24 186.602 175.990 4.020 1.629 o
2 7 25 97.983 100.252 2.196 5.368 o
2 7 26 43.771 41.350 0.736 29.602 o
2 7 27 161.732 165.743 3.657 2.014 o
2 7 28 87.871 86.721 2.196 6.218 o
2 7 29 40.044 41.350 1.098 25.275 o
2 7 30 175.090 180.021 4.393 1.595 o
2 7 31 18.859 18.297 0.736 74.641 o
2 7 32 184.927 172.333 6.217 1.123 o
2 7 33 1.000 1.834 0.736 140.984 o
2 7 34 119.158 110.862 4.393 2.399 o
2 7 35 22.636 22.680 1.098 41.154 o
2 7 36 2.600 1.098 0.736 138.215 o
2 7 37 17.690 18.297 1.098 46.612 o
2 7 38 5.841 5.491 0.736 124.279 o
2 7 39 42.474 43.537 2.559 9.067 o
2 7 40 18.314 16.101 1.098 46.985 o
2 7 41 2.130 3.295 0.736 136.733 o
2 7 42 29.036 30.005 1.834 17.635 o
2 7 43 1.865 2.196 0.736 138.644 o
2 7 44 4.847 6.217 0.736 125.996 o
2 7 45 3.695 4.393 0.736 131.464 o
2 7 46 12.404 14.640 1.461 32.282 o
2 7 47 1.555 2.196 0.736 139.351 o
2 7 48 11.728 11.708 1.098 53.952 o
2 7 49 5.948 5.491 0.736 123.988 o
2 8 0 693.618 668.485 17.199 0.108 o
2 8 1 1700.410 1822.130 38.056 0.019 o
2 8 2 344.274 364.797 7.688 0.452 o
2 8 3 50.309 51.587 1.098 19.366 o
2 8 4 421.130 422.238 8.786 0.325 o
2 8 5 400.527 422.973 9.874 0.312 o
2 8 6 457.571 463.951 10.610 0.255 o
2 8 7 357.462 374.671 7.688 0.433 o
2 8 8 216.245 225.754 5.118 1.094 o
2 8 9 13.223 13.169 0.363 183.601 o
2 8 10 130.077 128.796 2.932 3.132 o
2 8 11 23.368 22.680 0.736 61.985 o
2 8 12 418.944 422.600 10.610 0.285 o
2 8 13 5.974 6.217 0.363 343.482 o
2 8 14 159.771 161.723 4.020 1.916 o
2 8 15 89.706 83.053 2.196 6.218 o
2 8 16 303.264 294.177 6.589 0.615 o
2 8 17 106.998 103.910 2.196 4.897 o
2 8 18 128.923 124.041 2.559 3.497 o
2 8 19 238.211 226.852 4.756 1.054 o
2 8 20 179.498 171.235 3.295 1.925 o
2 8 21 123.840 124.041 2.559 3.626 o
2 8 22 290.840 280.635 6.217 0.677 o
2 8 23 45.701 44.272 1.098 22.296 o
2 8 24 88.431 87.809 2.196 6.157 o
2 8 25 125.165 124.041 2.932 3.284 o
2 8 26 133.287 126.600 3.657 2.600 o
2 8 27 5.069 5.491 0.363 371.891 o
2 8 28 152.710 155.507 4.020 2.013 o
2 8 29 105.523 101.713 2.932 4.033 o
2 8 30 43.916 45.008 1.098 22.853 o
2 8 31 62.793 64.030 1.461 12.284 o
2 8 32 33.424 33.663 1.098 30.557 o
2 8 33 53.593 55.617 2.196 9.754 o
2 8 34 11.447 10.610 0.736 101.739 o
2 8 35 17.658 17.562 0.736 77.986 o
2 8 36 61.037 55.617 2.559 7.596 o
2 8 37 12.956 12.806 0.736 94.868 o
2 8 38 15.789 15.738 0.736 84.274 o
2 8 39 12.226 12.443 0.736 97.236 o
2 8 40 4.648 5.854 0.736 127.021 o
2 8 41 4.673 4.756 0.736 128.423 o
2 8 42 13.484 15.003 1.098 51.264 o
2 8 43 0.396 0.000 0.736 144.115 o
2 8 44 10.191 11.708 0.736 103.648 o
2 8 45 5.654 5.854 0.736 124.296 o
2 8 46 13.306 12.806 0.736 93.970 o
2 8 47 5.824 6.217 0.736 123.334 o
2 8 48 0.349 0.363 0.736 143.851 o
2 8 49 10.851 10.610 1.461 33.325 o
2 9 0 52.657 57.441 1.834 11.926 o
2 9 1 322.187 342.107 7.315 0.509 o
2 9 2 1048.250 1107.550 23.778 0.049 o
2 9 3 173.256 177.089 3.657 1.844 o
2 9 4 205.298 212.948 4.393 1.302 o
2 9 5 1193.520 1212.190 27.073 0.039 o
2 9 6 979.976 1022.660 22.317 0.056 o
2 9 7 833.402 876.677 24.514 0.062 o
2 9 8 413.595 429.553 12.071 0.255 o
2 9 9 504.561 504.928 12.443 0.202 o
2 9 10 810.008 807.518 19.023 0.082 o
2 9 11 398.693 408.333 9.874 0.318 o
2 9 12 696.775 666.651 19.023 0.099 o
2 9 13 191.688 195.749 6.217 1.058 o
2 9 14 145.046 139.406 3.657 2.357 o
2 9 15 100.082 101.350 2.559 4.704 o
2 9 16 107.519 108.665 2.559 4.325 o
2 9 17 328.192 313.572 6.589 0.558 o
2 9 18 88.456 83.789 1.834 7.096 o
2 9 19 346.307 327.104 8.050 0.456 o
2 9 20 170.255 156.232 3.657 1.975 o
2 9 21 282.117 276.978 5.854 0.728 o
2 9 22 47.674 47.567 1.098 20.947 o
2 9 23 49.892 49.391 1.461 16.081 o
2 9 24 394.983 366.258 8.786 0.366 o
2 9 25 46.246 45.008 1.098 21.946 o
2 9 26 125.947 123.305 3.295 2.993 o
2 9 27 41.534 41.713 1.098 24.534 o
2 9 28 8.878 9.149 0.363 262.933 o
2 9 29 41.850 41.713 1.098 24.397 o
2 9 30 165.802 140.131 4.756 1.688 o
2 9 31 5.183 6.217 0.363 360.937 o
2 9 32 44.803 45.008 1.834 13.897 o
2 9 33 69.495 65.864 2.559 6.847 o
2 9 34 27.006 25.975 1.461 25.678 o
2 9 35 40.384 39.154 1.834 15.027 o
2 9 36 1.614 1.098 0.736 140.446 o
2 9 37 13.316 13.169 0.736 93.481 o
2 9 38 5.727 5.854 0.736 124.097 o
2 9 39 0.110 0.736 0.736 143.955 o
2 9 40 31.301 31.103 1.834 17.165 o
2 9 41 1.285 1.461 0.736 140.770 o
2 9 42 2.472 3.295 0.736 135.909 o
2 9 43 3.083 3.295 0.363 451.261 o
2 9 44 9.523 9.149 0.736 108.990 o
2 9 45 5.533 5.854 0.736 124.626 o
2 9 46 4.270 5.491 0.736 128.517 o
2 9 47 1.478 1.834 0.736 139.931 o
2 9 48 2.153 1.834 0.736 138.399 o
2 10 0 1433.270 1406.480 41.350 0.022 o
2 10 1 569.703 584.696 14.640 0.152 o
2 10 2 112.985 115.990 2.559 4.041 o
2 10 3 1235.270 1268.540 35.859 0.029 o
2 10 4 700.210 710.561 16.463 0.109 o
2 10 5 55.253 56.343 1.461 14.271 o
2 10 6 707.037 719.709 18.297 0.099 o
2 10 7 3532.080 3868.930 121.844 0.003 o
2 10 8 767.026 736.173 20.494 0.083 o
2 10 9 225.715 238.197 5.854 0.933 o
2 10 10 21.136 21.955 0.736 66.580 o
2 10 11 776.854 779.347 19.758 0.083 o
2 10 12 688.390 683.115 16.101 0.114 o
2 10 13 229.258 225.754 5.491 0.990 o
2 10 14 83.660 79.396 1.834 7.617 o
2 10 15 280.504 271.124 7.688 0.598 o
2 10 16 136.276 139.406 3.295 2.684 o
2 10 17 464.989 438.701 9.149 0.285 o
2 10 18 87.273 84.524 1.834 7.154 o
2 10 19 15.491 14.640 0.363 157.085 o
2 10 20 54.470 51.224 1.098 18.131 o
2 10 21 113.270 107.940 2.559 4.155 o
2 10 22 6.292 6.217 0.363 336.748 o
2 10 23 20.195 19.395 0.363 112.399 o
2 10 24 155.411 147.819 3.295 2.346 o
2 10 25 247.674 246.610 6.217 0.816 o
2 10 26 287.001 287.960 8.413 0.530 o
2 10 27 54.974 53.783 1.461 14.572 o
2 10 28 120.551 122.207 3.295 3.101 o
2 10 29 56.825 58.912 1.461 13.738 o
2 10 30 31.103 29.632 0.736 46.018 o
2 10 31 20.025 21.955 0.736 68.663 o
2 10 32 44.579 43.174 1.834 14.069 o
2 10 33 10.930 10.610 0.736 103.135 o
2 10 34 2.887 2.196 0.736 136.235 o
2 10 35 25.246 24.151 1.098 38.743 o
2 10 36 85.148 82.328 3.657 3.801 o
2 10 37 27.830 28.544 1.461 24.992 o
2 10 38 15.009 15.365 0.736 86.567 o
2 10 39 30.181 30.730 1.461 23.892 o
2 10 40 1.769 3.295 0.363 489.232 o
2 10 41 8.690 8.413 0.736 112.324 o
2 10 42 3.597 4.020 0.736 132.195 o
2 10 43 3.427 3.295 0.363 441.694 o
2 10 44 7.304 6.217 0.736 119.245 o
2 10 45 6.450 6.952 0.736 120.592 o
2 10 46 0.471 1.098 0.363 563.281 o
2 10 47 0.202 1.461 0.736 143.049 o
2 10 48 7.960 8.050 0.736 114.863 o
2 11 0 745.492 731.417 28.171 0.061 o
2 11 1 1010.860 1004.360 25.975 0.049 o
2 11 2 17.993 19.395 0.363 124.140 o
2 11 3 134.847 140.867 3.295 2.695 o
2 11 4 765.091 790.692 22.317 0.075 o
2 11 5 302.645 303.326 7.315 0.564 o
2 11 6 671.702 676.898 16.826 0.113 o
2 11 7 101.974 103.184 2.932 4.110 o
2 11 8 264.051 253.200 5.854 0.801 o
2 11 9 49.279 48.665 1.098 20.194 o
2 11 10 9.526 10.972 0.363 239.892 o
2 11 11 48.956 47.567 1.098 20.495 o
2 11 12 181.038 179.648 4.020 1.657 o
2 11 13 307.868 303.688 6.217 0.622 o
2 11 14 312.454 299.295 6.589 0.595 o
2 11 15 33.603 32.564 0.736 41.637 o
2 11 16 127.114 122.942 2.932 3.254 o
2 11 17 69.871 72.081 1.461 10.669 o
2 11 18 104.387 99.527 2.196 5.099 o
2 11 19 7.817 8.050 0.363 289.692 o
2 11 20 177.262 174.529 4.020 1.708 o
2 11 21 24.220 24.514 0.736 59.062 o
2 11 22 91.049 88.182 2.196 6.007 o
2 11 23 67.508 68.050 1.461 11.272 o
2 11 24 25.693 23.778 0.736 57.319 o
2 11 25 136.277 135.376 2.932 2.947 o
2 11 26 22.219 21.219 0.736 65.276 o
2 11 27 38.837 39.154 1.098 26.342 o
2 11 28 66.394 68.423 1.834 9.675 o
2 11 29 295.550 297.834 6.952 0.602 o
2 11 30 19.992 21.219 0.736 69.434 o
2 11 31 51.920 52.685 1.834 12.339 o
2 11 32 21.825 19.758 0.736 67.339 o
2 11 33 61.615 58.912 2.196 8.939 o
2 11 34 14.471 14.640 0.736 88.752 o
2 11 35 6.954 7.315 0.363 312.376 o
2 11 36 26.275 26.348 1.098 37.270 o
2 11 37 2.227 2.196 0.363 491.956 o
2 11 38 18.843 20.494 1.098 44.853 o
2 11 39 4.107 4.393 0.363 408.975 o
2 11 40 24.931 25.249 1.098 38.579 o
2 11 41 5.576 5.854 0.736 124.509 o
2 11 42 2.216 1.461 0.736 138.684 o
2 11 43 7.460 7.315 0.736 117.281 o
2 11 44 6.050 5.854 0.736 123.212 o
2 11 45 2.454 1.834 0.363 490.588 o
2 11 46 3.199 3.657 0.736 133.665 o
2 11 47 1.267 1.834 0.363 526.727 o
2 12 0 126.129 124.041 3.657 2.722 o
2 12 1 92.963 92.202 2.196 5.804 o
2 12 2 445.890 453.341 12.443 0.231 o
2 12 3 17.746 17.562 0.363 131.055 o
2 12 4 259.915 266.006 5.854 0.796 o
2 12 5 542.875 541.885 12.443 0.185 o
2 12 6 230.614 234.167 5.491 0.971 o
2 12 7 5.850 6.589 0.363 342.160 o
2 12 8 207.935 216.605 4.756 1.212 o
2 12 9 227.714 231.245 5.854 0.937 o
2 12 10 240.766 231.608 5.491 0.941 o
2 12 11 18.619 17.199 0.363 126.884 o
2 12 12 281.007 284.293 5.854 0.722 o
2 12 13 171.441 160.988 3.657 1.939 o
2 12 14 256.794 246.610 5.118 0.907 o
2 12 15 350.513 334.056 6.952 0.494 o
2 12 16 674.319 657.140 14.267 0.128 o
2 12 17 58.248 56.715 1.098 16.323 o
2 12 18 97.044 96.957 2.196 5.488 o
2 12 19 114.289 115.617 2.559 4.008 o
2 12 20 143.511 134.650 3.295 2.609 o
2 12 21 137.933 123.668 3.295 2.784 o
2 12 22 216.968 214.046 5.118 1.115 o
2 12 23 140.397 127.325 3.295 2.714 o
2 12 24 129.488 117.088 3.657 2.723 o
2 12 25 201.058 201.602 5.118 1.213 o
2 12 26 9.568 9.511 0.363 249.737 o
2 12 27 23.696 22.317 0.736 61.735 o
2 12 28 25.128 23.778 0.736 58.202 o
2 12 29 28.663 29.270 1.098 34.729 o
2 12 30 53.650 54.519 1.834 11.987 o
2 12 31 18.937 18.660 0.736 74.102 o
2 12 32 90.773 89.642 3.295 4.097 o
2 12 33 1.482 1.098 0.363 531.469 o
2 12 34 19.120 18.660 0.736 73.725 o
2 12 35 37.713 36.957 1.461 20.698 o
2 12 36 36.644 37.683 1.461 20.899 o
2 12 37 56.050 57.814 2.196 9.448 o
2 12 38 14.049 16.463 0.736 87.558 o
2 12 39 12.662 13.169 0.736 95.159 o
2 12 40 81.651 83.053 3.295 4.412 o
2 12 41 3.768 4.756 0.736 130.805 o
2 12 42 35.000 37.683 1.834 16.010 o
2 12 43 1.298 0.363 0.363 548.752 o
2 12 44 5.443 5.118 0.736 125.869 o
2 12 45 8.256 8.786 0.736 113.012 o
2 12 46 9.466 8.786 0.736 109.650 o
2 12 47 2.612 2.559 0.736 136.460 o
2 13 0 90.499 85.250 2.559 5.389 o
2 13 1 21.297 23.416 0.736 64.959 o
2 13 2 60.611 60.736 1.461 12.912 o
2 13 3 182.612 185.502 3.657 1.722 o
2 13 4 28.131 30.730 0.736 48.988 o
2 13 5 111.326 114.892 2.559 4.108 o
2 13 6 58.969 59.637 1.098 15.772 o
2 13 7 44.975 45.008 1.098 22.435 o
2 13 8 188.675 187.335 4.020 1.571 o
2 13 9 120.290 120.373 2.559 3.770 o
2 13 10 45.271 45.008 1.098 22.320 o
2 13 11 381.766 366.983 9.511 0.354 o
2 13 12 81.993 74.640 1.834 7.941 o
2 13 13 531.421 522.490 10.610 0.213 o
2 13 14 16.414 15.738 0.363 145.985 o
2 13 15 64.388 62.569 1.461 12.148 o
2 13 16 248.299 227.587 5.118 0.968 o
2 13 17 167.114 160.625 3.657 1.984 o
2 13 18 246.816 236.363 5.118 0.958 o
2 13 19 99.105 91.103 1.834 6.165 o
2 13 20 70.951 69.149 1.834 9.179 o
2 13 21 12.389 12.071 0.363 197.873 o
2 13 22 132.053 118.549 3.295 2.927 o
2 13 23 72.033 70.247 1.834 9.021 o
2 13 24 121.454 106.842 2.932 3.562 o
2 13 25 10.841 11.345 0.363 220.089 o
2 13 26 22.649 21.219 0.736 64.504 o
2 13 27 32.684 29.632 0.736 44.202 o
2 13 28 130.940 125.864 4.020 2.412 o
2 13 29 58.522 58.176 2.196 9.224 o
2 13 30 7.990 8.786 0.736 113.753 o
2 13 31 11.373 10.247 0.736 102.427 o
2 13 32 6.359 6.217 0.363 335.338 o
2 13 33 35.236 35.123 1.461 21.678 o
2 13 34 17.730 17.924 0.736 77.435 o
2 13 35 0.349 0.363 0.363 578.835 o
2 13 36 18.724 18.660 0.736 74.545 o
2 13 37 46.443 47.930 1.834 13.440 o
2 13 38 15.159 16.463 0.736 84.904 o
2 13 39 4.999 5.854 0.736 126.075 o
2 13 40 3.279 2.932 0.363 450.841 o
2 13 41 16.579 16.101 1.098 48.360 o
2 13 42 1.661 1.098 0.363 525.913 o
2 13 43 0.386 0.363 0.736 143.779 o
2 13 44 6.791 7.315 0.736 119.144 o
2 13 45 5.538 5.118 0.736 125.611 o
2 13 46 4.459 5.491 0.736 128.013 o
2 14 0 60.332 66.227 1.834 10.455 o
2 14 1 19.340 20.121 0.363 114.882 o
2 14 2 122.941 128.061 2.559 3.597 o
2 14 3 238.578 237.461 5.118 0.985 o
2 14 4 179.128 182.942 3.657 1.764 o
2 14 5 30.030 30.730 0.736 46.640 o
2 14 6 102.124 99.154 2.559 4.671 o
2 14 7 37.127 38.418 1.098 27.349 o
2 14 8 225.793 231.608 5.491 0.992 o
2 14 9 131.496 133.552 2.932 3.056 o
2 14 10 243.021 239.295 5.491 0.921 o
2 14 11 273.552 273.683 5.854 0.752 o
2 14 12 424.321 417.482 9.149 0.316 o
2 14 13 267.231 263.809 5.854 0.780 o
2 14 14 147.480 145.622 3.295 2.470 o
2 14 15 627.441 591.649 12.806 0.154 o
2 14 16 82.246 80.494 1.834 7.685 o
2 14 17 13.505 14.640 0.363 173.981 o
2 14 18 7.813 8.413 0.363 286.585 o
2 14 19 71.625 68.423 1.834 9.148 o
2 14 20 5.629 5.491 0.363 359.040 o
2 14 21 1.900 2.196 0.363 501.768 o
2 14 22 47.276 48.302 1.098 20.958 o
2 14 23 33.917 31.829 0.736 41.693 o
2 14 24 105.097 88.907 2.932 4.224 o
2 14 25 4.285 4.756 0.363 399.826 o
2 14 26 22.502 21.955 0.736 64.114 o
2 14 27 61.923 58.912 1.834 10.692 o
2 14 28 27.429 27.446 1.098 36.126 o
2 14 29 94.589 94.761 3.295 3.942 o
2 14 30 4.946 5.118 0.736 127.209 o
2 14 31 55.388 55.245 2.196 9.614 o
2 14 32 19.491 20.494 0.736 71.123 o
2 14 33 1.469 1.834 0.363 520.484 o
2 14 34 1.724 1.461 0.363 518.371 o
2 14 35 5.531 7.315 0.736 122.629 o
2 14 36 5.848 5.854 0.363 350.161 o
2 14 37 13.941 14.267 0.736 90.522 o
2 14 38 0.910 0.363 0.736 142.726 o
2 14 39 0.530 0.363 0.736 143.494 o
2 14 40 23.076 24.514 1.098 40.164 o
2 14 41 1.824 2.196 0.363 504.083 o
2 14 42 4.913 4.756 0.736 127.782 o
2 14 43 17.019 15.738 1.098 48.155 o
2 14 44 1.953 2.196 0.363 500.180 o
2 14 45 1.280 1.461 0.363 532.125 o
2 14 46 0.622 0.363 1.461 36.618 o
2 15 0 233.612 233.069 6.589 0.828 o
2 15 1 16.860 17.199 0.363 137.877 o
2 15 2 323.618 321.613 6.217 0.578 o
2 15 3 45.929 46.469 1.098 21.790 o
2 15 4 35.867 39.154 0.736 36.376 o
2 15 5 25.487 26.348 0.736 55.676 o
2 15 6 104.661 103.547 2.196 5.002 o
2 15 7 57.672 58.912 1.098 16.189 o
2 15 8 35.210 35.496 0.736 38.612 o
2 15 9 10.838 10.972 0.363 222.475 o
2 15 10 149.331 146.358 3.295 2.439 o
2 15 11 64.929 64.766 1.461 11.894 o
2 15 12 135.906 135.013 3.295 2.725 o
2 15 13 160.379 163.184 3.295 2.185 o
2 15 14 82.709 83.053 1.834 7.549 o
2 15 15 44.559 45.008 1.098 22.598 o
2 15 16 138.863 136.474 3.295 2.667 o
2 15 17 14.214 13.904 0.363 170.909 o
2 15 18 60.878 58.176 1.461 13.085 o
2 15 19 2.771 2.932 0.363 465.242 o
2 15 20 6.522 6.217 0.363 331.947 o
2 15 21 354.392 336.988 9.874 0.373 o
2 15 22 128.686 124.403 3.657 2.681 o
2 15 23 220.342 218.066 5.491 1.036 o
2 15 24 7.676 8.050 0.363 292.185 o
2 15 25 37.077 40.615 1.098 26.836 o
2 15 26 104.780 105.008 3.295 3.593 o
2 15 27 37.654 36.584 1.461 20.768 o
2 15 28 106.719 107.940 5.491 1.886 o
2 15 29 87.004 90.741 3.295 4.177 o
2 15 30 26.294 27.809 1.098 36.762 o
2 15 31 61.816 63.668 2.559 7.325 o
2 15 32 33.797 31.466 1.098 30.967 o
2 15 33 21.160 22.317 1.098 42.387 o
2 15 34 75.215 82.690 3.295 4.587 o
2 15 35 10.032 10.247 0.736 106.077 o
2 15 36 1.398 1.461 0.363 528.437 o
2 15 37 6.285 6.952 0.736 121.049 o
2 15 38 16.634 16.826 0.736 81.076 o
2 15 39 15.935 15.365 0.736 84.370 o
2 15 40 2.864 3.295 0.736 134.950 o
2 15 41 32.700 35.496 1.461 22.379 o
2 15 42 5.164 5.854 0.736 125.629 o
2 15 43 7.783 9.511 0.736 113.321 o
2 15 44 0.754 0.736 0.363 560.047 o
2 15 45 11.643 10.972 1.098 54.304 o
2 16 0 32.190 34.761 1.098 30.944 o
2 16 1 263.305 267.829 5.854 0.785 o
2 16 2 409.059 418.207 9.149 0.326 o
2 16 3 18.988 19.758 0.363 117.665 o
2 16 4 8.219 8.786 0.363 276.503 o
2 16 5 304.427 313.200 6.952 0.575 o
2 16 6 192.962 196.484 4.393 1.422 o
2 16 7 17.523 18.297 0.363 130.165 o
2 16 8 8.460 8.786 0.363 272.527 o
2 16 9 96.605 100.988 2.196 5.414 o
2 16 10 92.641 88.907 1.834 6.636 o
2 16 11 78.859 77.572 1.834 8.079 o
2 16 12 30.383 30.005 0.736 46.652 o
2 16 13 48.528 48.665 1.098 20.453 o
2 16 14 27.542 28.171 0.736 51.448 o
2 16 15 0.468 0.000 0.363 580.794 o
2 16 16 64.362 61.834 1.461 12.210 o
2 16 17 53.679 53.421 1.098 18.040 o
2 16 18 28.959 27.809 0.736 49.804 o
2 16 19 28.708 27.446 0.736 50.371 o
2 16 20 12.133 12.443 0.363 198.620 o
2 16 21 56.924 55.245 1.461 14.058 o
2 16 22 78.423 66.962 2.559 6.360 o
2 16 23 16.164 16.101 0.363 146.475 o
2 16 24 38.699 38.056 1.461 20.268 o
2 16 25 85.233 80.131 2.932 4.983 o
2 16 26 0.778 1.834 0.363 541.987 o
2 16 27 32.044 32.564 1.098 31.659 o
2 16 28 38.153 42.438 1.834 15.120 o
2 16 29 16.808 17.562 0.736 79.859 o
2 16 30 23.970 24.514 1.098 39.520 o
2 16 31 0.811 0.000 0.363 569.911 o
2 16 32 14.893 15.365 0.736 86.845 o
2 16 33 28.120 28.171 1.098 35.433 o
2 16 34 9.843 10.610 0.736 106.096 o
2 16 35 34.078 33.663 1.461 22.240 o
2 16 36 2.252 2.196 0.363 491.218 o
2 16 37 1.348 1.098 0.363 535.643 o
2 16 38 8.432 8.050 0.736 113.547 o
2 16 39 16.978 16.826 1.098 47.756 o
2 16 40 16.029 19.395 1.098 47.490 o
2 16 41 6.727 7.315 0.736 119.321 o
2 16 42 13.779 13.904 1.098 51.466 o
2 16 43 4.566 4.756 0.736 128.707 o
2 16 44 5.967 5.118 0.736 124.444 o
2 17 0 27.949 27.809 0.736 51.142 o
2 17 1 31.868 31.103 0.736 44.293 o
2 17 2 72.976 77.572 1.461 9.928 o
2 17 3 264.971 260.152 5.854 0.790 o
2 17 4 19.731 19.758 0.363 113.816 o
2 17 5 266.248 261.613 6.217 0.752 o
2 17 6 70.220 68.423 1.461 10.868 o
2 17 7 25.922 25.975 0.736 55.306 o
2 17 8 51.758 51.587 1.461 15.445 o
2 17 9 95.116 95.496 2.196 5.616 o
2 17 10 26.919 24.877 0.736 54.647 o
2 17 11 187.821 192.454 4.393 1.467 o
2 17 12 158.681 161.361 4.020 1.927 o
2 17 13 53.440 55.245 1.461 14.730 o
2 17 14 50.010 47.930 1.461 16.216 o
2 17 15 3.258 4.020 0.363 436.386 o
2 17 16 103.845 102.811 2.559 4.546 o
2 17 17 76.055 72.444 1.834 8.545 o
2 17 18 74.568 72.816 1.834 8.663 o
2 17 19 165.997 146.358 4.393 1.791 o
2 17 20 92.043 89.280 2.196 5.926 o
2 17 21 26.878 26.348 0.736 53.643 o
2 17 22 40.271 39.517 1.461 19.637 o
2 17 23 162.076 148.554 5.854 1.347 o
2 17 24 7.739 8.050 0.736 115.479 o
2 17 25 43.419 42.811 1.834 14.272 o
2 17 26 24.096 22.317 1.098 40.220 o
2 17 27 29.017 28.907 1.098 34.619 o
2 17 28 18.609 19.758 0.736 73.645 o
2 17 29 13.032 13.904 0.736 93.267 o
2 17 30 5.389 6.952 0.736 123.518 o
2 17 31 30.522 30.005 1.461 23.899 o
2 17 32 20.559 19.758 1.098 43.814 o
2 17 33 1.839 2.559 0.363 498.140 o
2 17 34 23.184 24.877 1.098 39.955 o
2 17 35 7.138 8.050 0.736 117.154 o
2 17 36 7.613 8.413 0.736 115.325 o
2 17 37 0.531 0.363 0.363 573.044 o
2 17 38 3.198 3.295 0.363 448.028 o
2 17 39 13.737 12.071 0.736 93.807 o
2 17 40 8.975 9.511 0.736 110.006 o
2 17 41 6.998 7.688 0.736 118.049 o
2 17 42 9.468 10.610 0.736 107.126 o
2 17 43 3.255 3.657 0.736 133.523 o
2 18 0 156.502 159.164 4.393 1.816 o
2 18 1 23.998 23.778 0.736 60.017 o
2 18 2 46.822 45.370 1.098 21.661 o
2 18 3 111.335 113.058 2.559 4.136 o
2 18 4 23.423 24.877 0.736 60.061 o
2 18 5 126.604 134.650 2.932 3.143 o
2 18 6 384.218 371.376 8.050 0.395 o
2 18 7 19.692 20.857 0.736 70.369 o
2 18 8 68.288 68.050 1.834 9.500 o
2 18 9 99.146 96.595 2.559 4.825 o
2 18 10 121.280 116.716 2.932 3.451 o
2 18 11 305.083 294.177 10.610 0.397 o
2 18 12 9.367 9.149 0.363 255.427 o
2 18 13 33.571 33.663 1.098 30.475 o
2 18 14 27.936 26.348 0.736 52.157 o
2 18 15 169.861 162.459 4.756 1.584 o
2 18 16 73.410 70.620 2.196 7.612 o
2 18 17 97.626 96.957 2.559 4.875 o
2 18 18 12.458 11.708 0.363 199.091 o
2 18 19 49.082 46.469 1.098 20.643 o
2 18 20 79.478 74.277 4.020 3.499 o
2 18 21 26.014 27.809 1.098 36.951 o
2 18 22 3.529 4.020 0.736 132.369 o
2 18 23 1.835 1.461 0.736 139.551 o
2 18 24 53.266 49.763 1.834 12.355 o
2 18 25 16.388 15.365 0.736 83.314 o
2 18 26 21.821 22.317 1.098 41.892 o
2 18 27 25.031 23.416 1.098 39.155 o
2 18 28 0.948 0.363 0.363 559.809 o
2 18 29 7.335 6.952 0.736 118.135 o
2 18 30 4.307 4.393 0.363 403.870 o
2 18 31 45.051 45.733 1.834 13.806 o
2 18 32 0.892 1.461 0.363 544.238 o
2 18 33 1.118 0.736 0.363 548.551 o
2 18 34 0.202 0.000 0.363 589.262 o
2 18 35 24.763 24.877 1.098 38.828 o
2 18 36 1.771 2.196 0.363 505.688 o
2 18 37 1.095 0.000 0.363 560.908 o
2 18 38 2.272 2.559 0.363 485.235 o
2 18 39 9.325 8.050 0.736 111.062 o
2 18 40 1.059 0.363 0.363 556.306 o
2 18 41 1.006 1.098 0.363 546.377 o
2 18 42 1.534 1.834 0.736 139.807 o
2 19 0 182.880 168.313 4.756 1.482 o
2 19 1 8.154 9.149 0.363 274.568 o
2 19 2 19.743 21.219 0.736 69.916 o
2 19 3 172.730 175.628 4.020 1.741 o
2 19 4 77.901 77.935 1.834 8.144 o
2 19 5 5.545 6.217 0.363 352.835 o
2 19 6 108.701 108.303 2.559 4.293 o
2 19 7 71.516 72.444 1.834 8.965 o
2 19 8 6.392 6.952 0.363 327.078 o
2 19 9 10.341 9.511 0.363 238.721 o
2 19 10 160.830 164.655 4.020 1.892 o
2 19 11 35.158 36.957 1.098 28.724 o
2 19 12 36.966 35.859 1.098 28.074 o
2 19 13 23.145 26.348 0.736 59.316 o
2 19 14 110.469 112.695 3.295 3.391 o
2 19 15 44.689 45.370 1.461 17.750 o
2 19 16 129.563 125.502 4.393 2.215 o
2 19 17 1.147 1.461 0.363 536.261 o
2 19 18 105.530 107.940 3.657 3.182 o
2 19 19 2.333 1.834 0.736 137.981 o
2 19 20 48.432 46.106 2.196 10.646 o
2 19 21 21.383 20.121 1.098 43.047 o
2 19 22 2.998 4.020 0.736 133.713 o
2 19 23 17.542 17.199 1.098 47.161 o
2 19 24 78.518 72.816 2.932 5.345 o
2 19 25 40.152 38.781 2.932 7.517 o
2 19 26 69.779 67.325 2.932 5.769 o
2 19 27 31.790 31.466 1.461 23.274 o
2 19 28 25.341 27.073 1.461 26.044 o
2 19 29 31.884 31.103 1.834 17.068 o
2 19 30 41.605 39.879 3.657 5.117 o
2 19 31 12.054 13.169 1.098 53.123 o
2 19 32 6.887 8.413 0.736 117.348 o
2 19 33 41.269 43.909 1.834 14.518 o
2 19 34 21.460 21.955 1.098 42.298 o
2 19 35 3.528 4.756 0.736 131.426 o
2 19 36 1.457 2.196 0.736 139.574 o
2 19 37 2.528 3.657 0.736 135.330 o
2 19 38 12.293 11.345 0.736 98.502 o
2 19 39 4.278 6.589 0.736 127.028 o
2 19 40 11.949 9.874 1.098 54.493 o
2 19 41 4.216 5.118 0.736 129.154 o
2 20 0 53.493 53.058 1.834 12.104 o
2 20 1 77.190 76.836 1.834 8.252 o
2 20 2 9.114 9.149 0.363 259.285 o
2 20 3 35.614 36.584 1.098 28.584 o
2 20 4 23.093 24.151 0.736 61.208 o
2 20 5 46.355 48.665 1.098 21.225 o
2 20 6 123.992 127.325 2.932 3.274 o
2 20 7 28.473 29.632 0.736 49.254 o
2 20 8 144.007 142.328 3.295 2.544 o
2 20 9 13.116 13.542 0.363 182.828 o
2 20 10 163.286 168.313 4.393 1.725 o
2 20 11 17.038 17.199 0.736 79.751 o
2 20 12 50.243 50.126 1.834 12.744 o
2 20 13 176.536 174.167 4.756 1.503 o
2 20 14 202.122 201.975 7.688 0.801 o
2 20 15 47.695 45.008 2.196 10.766 o
2 20 16 61.934 62.569 2.196 8.767 o
2 20 17 19.492 21.219 1.461 28.957 o
2 20 18 46.666 48.665 2.196 10.691 o
2 20 19 52.470 49.028 1.834 12.513 o
2 20 20 8.228 6.952 0.736 115.646 o
2 20 21 18.190 17.924 1.098 46.365 o
2 20 22 65.529 57.441 4.020 3.849 o
2 20 23 4.675 5.118 0.736 127.936 o
2 20 24 31.172 27.809 1.834 17.462 o
2 20 25 8.599 9.874 1.098 57.036 o
2 20 26 13.220 13.542 1.098 52.054 o
2 20 27 42.970 40.615 1.834 14.509 o
2 20 28 32.147 32.927 1.461 22.938 o
2 20 29 33.285 35.123 1.834 16.502 o
2 20 30 19.493 19.758 1.098 44.634 o
2 20 31 21.689 23.778 1.098 41.448 o
2 20 32 5.145 6.952 0.736 124.185 o
2 20 33 3.854 4.756 0.736 130.579 o
2 20 34 19.979 19.023 1.098 44.543 o
2 20 35 4.517 4.393 0.736 129.315 o
2 20 36 4.933 4.756 0.736 127.729 o
2 20 37 3.202 3.295 0.736 134.112 o
2 20 38 2.544 2.559 0.736 136.624 o
2 20 39 4.029 3.295 0.736 132.018 o
2 20 40 1.383 1.098 0.736 140.951 o
2 21 0 65.904 63.295 2.196 8.428 o
2 21 1 1.857 2.559 0.363 497.601 o
2 21 2 71.846 73.915 1.834 8.864 o
2 21 3 4.641 4.020 0.363 400.140 o
2 21 4 17.880 17.199 0.363 131.344 o
2 21 5 180.696 178.922 4.020 1.663 o
2 21 6 55.303 56.715 1.098 17.108 o
2 21 7 43.816 43.909 1.098 23.114 o
2 21 8 2.867 2.559 0.363 467.848 o
2 21 9 42.541 45.008 1.098 23.410 o
2 21 10 22.511 22.680 0.736 63.462 o
2 21 11 34.122 33.300 1.098 30.269 o
2 21 12 20.379 20.121 0.736 69.746 o
2 21 13 82.055 69.522 3.657 3.992 o
2 21 14 15.890 14.267 1.098 49.639 o
2 21 15 15.260 15.738 1.098 49.555 o
2 21 16 24.348 24.877 1.461 26.734 o
2 21 17 3.783 4.756 0.736 130.766 o
2 21 18 26.286 29.270 1.461 25.375 o
2 21 19 35.569 35.859 1.834 16.066 o
2 21 20 44.109 44.272 2.559 8.944 o
2 21 21 2.521 2.932 0.736 136.229 o
2 21 22 51.733 56.715 3.295 5.609 o
2 21 23 41.401 41.713 3.295 6.106 o
2 21 24 17.152 17.199 1.098 47.470 o
2 21 25 23.149 26.710 2.196 13.967 o
2 21 26 33.350 36.957 1.834 16.340 o
2 21 27 16.893 14.640 1.098 48.691 o
2 21 28 15.833 15.003 1.098 49.392 o
2 21 29 3.995 4.393 0.736 130.685 o
2 21 30 11.789 12.071 1.098 53.763 o
2 21 31 2.173 2.196 0.736 137.930 o
2 21 32 7.895 9.149 1.098 57.815 o
2 21 33 0.641 0.736 0.736 142.893 o
2 21 34 8.247 8.413 0.736 113.558 o
2 21 35 4.733 5.854 0.736 126.794 o
2 21 36 6.998 8.050 0.736 117.545 o
2 21 37 1.250 0.736 1.098 64.318 o
2 21 38 8.905 8.050 1.098 57.481 o
2 22 0 26.121 28.171 1.098 36.757 o
2 22 1 83.737 87.083 2.559 5.640 o
2 22 2 25.492 25.975 0.736 55.949 o
2 22 3 9.479 10.247 0.363 245.699 o
2 22 4 106.475 107.204 2.559 4.383 o
2 22 5 69.466 73.915 1.834 9.091 o
2 22 6 38.608 38.781 1.098 26.540 o
2 22 7 14.419 15.003 0.736 88.434 o
2 22 8 3.295 4.393 0.363 430.347 o
2 22 9 13.195 13.904 0.736 92.851 o
2 22 10 4.542 4.756 0.363 393.417 o
2 22 11 39.321 38.781 1.834 15.225 o
2 22 12 25.172 26.710 1.834 18.553 o
2 22 13 77.030 79.768 4.393 3.066 o
2 22 14 49.358 45.008 2.559 8.602 o
2 22 15 32.167 34.025 1.834 16.778 o
2 22 16 11.063 11.345 1.098 54.610 o
2 22 17 43.110 49.028 2.559 8.860 o
2 22 18 5.638 5.491 0.736 124.833 o
2 22 19 36.519 36.584 1.834 15.852 o
2 22 20 10.564 8.413 1.098 56.113 o
2 22 21 4.727 4.393 0.736 128.761 o
2 22 22 25.500 24.877 1.461 26.353 o
2 22 23 4.809 4.020 0.736 129.037 o
2 22 24 0.004 0.000 0.736 144.864 o
2 22 25 2.314 1.834 0.736 138.024 o
2 22 26 22.343 22.680 1.461 27.765 o
2 22 27 23.504 24.514 1.461 27.074 o
2 22 28 35.317 35.123 1.834 16.168 o
2 22 29 27.665 28.907 1.461 24.987 o
2 22 30 21.724 24.514 1.461 27.666 o
2 22 31 3.115 3.657 0.736 133.876 o
2 22 32 5.754 6.589 1.098 60.183 o
2 22 33 8.780 9.511 1.098 57.035 o
2 22 34 5.793 5.491 0.736 124.412 o
2 22 35 1.547 2.559 0.736 138.959 o
2 22 36 0.037 -0.363 0.736 144.802 o
2 22 37 2.461 1.834 1.098 63.492 o
2 23 0 2.823 3.295 0.736 135.051 o
2 23 1 12.089 11.708 0.736 98.562 o
2 23 2 9.830 10.247 0.736 106.631 o
2 23 3 26.801 27.446 1.098 36.544 o
2 23 4 18.450 19.023 0.736 74.737 o
2 23 5 23.804 25.975 1.098 39.118 o
2 23 6 6.542 6.952 0.736 120.338 o
2 23 7 71.297 71.718 3.295 4.844 o
2 23 8 44.491 45.370 1.834 13.917 o
2 23 9 71.047 63.668 2.559 6.823 o
2 23 10 8.677 8.786 1.098 57.378 o
2 23 11 71.572 59.275 3.295 5.009 o
2 23 12 18.451 17.199 1.461 29.963 o
2 23 13 50.690 50.862 2.932 6.852 o
2 23 14 0.285 0.000 0.736 144.330 o
2 23 15 34.348 27.446 2.196 12.886 o
2 23 16 15.907 16.101 1.098 48.895 o
2 23 17 52.072 51.587 3.657 4.797 o
2 23 18 18.238 17.562 1.098 46.470 o
2 23 19 9.418 9.874 1.098 56.426 o
2 23 20 3.401 4.393 1.098 62.305 o
2 23 21 4.827 4.393 1.098 61.466 o
2 23 22 31.213 29.270 1.834 17.333 o
2 23 23 2.226 2.196 0.736 137.806 o
2 23 24 21.330 20.857 1.461 28.406 o
2 23 25 12.001 12.806 1.098 53.307 o
2 23 26 2.367 2.932 0.736 136.600 o
2 23 27 17.325 17.199 1.098 47.334 o
2 23 28 1.972 2.196 0.736 138.397 o
2 23 29 0.223 -0.363 0.736 144.448 o
2 23 30 10.952 11.345 1.098 54.696 o
2 23 31 14.205 17.199 1.098 49.814 o
2 23 32 2.380 2.196 0.736 137.444 o
2 23 33 0.996 1.461 1.098 64.270 o
2 23 34 5.975 6.952 0.736 121.906 o
2 23 35 11.625 10.972 1.098 54.319 o
2 23 36 21.997 20.121 2.196 14.357 o
2 24 0 27.261 27.809 1.834 18.115 o
2 24 1 42.197 41.713 1.461 18.838 o
2 24 2 30.041 32.202 1.098 32.958 o
2 24 3 2.516 2.559 0.363 478.034 o
2 24 4 8.482 9.511 0.736 111.375 o
2 24 5 28.148 29.270 1.834 17.845 o
2 24 6 35.603 31.466 1.461 22.112 o
2 24 7 78.711 80.867 3.295 4.518 o
2 24 8 63.938 61.471 2.932 6.108 o
2 24 9 16.489 16.826 1.098 48.144 o
2 24 10 34.581 26.710 1.834 16.985 o
2 24 11 11.756 11.708 1.098 53.930 o
2 24 12 37.084 39.517 2.196 12.038 o
2 24 13 5.756 5.854 0.736 124.017 o
2 24 14 11.876 11.708 1.098 53.836 o
2 24 15 24.607 21.219 1.461 27.255 o
2 24 16 10.896 11.345 1.098 54.739 o
2 24 17 12.029 13.542 1.098 52.996 o
2 24 18 24.518 32.564 2.196 13.574 o
2 24 19 1.691 2.932 1.098 63.601 o
2 24 20 2.954 3.657 1.098 62.758 o
2 24 21 44.509 36.222 2.196 11.482 o
2 24 22 26.714 26.710 1.834 18.297 o
2 24 23 7.169 7.688 1.098 58.851 o
2 24 24 3.208 2.932 0.736 134.548 o
2 24 25 4.581 5.491 1.098 61.281 o
2 24 26 1.758 2.196 0.736 138.891 o
2 24 27 5.266 5.491 0.736 125.845 o
2 24 28 9.097 10.610 1.098 56.391 o
2 24 29 2.289 1.461 0.736 138.516 o
2 24 30 3.266 2.559 0.736 134.865 o
2 24 31 14.982 16.101 1.461 31.257 o
2 24 32 1.962 1.834 0.736 138.838 o
2 24 33 0.286 0.000 0.736 144.327 o
2 24 34 0.038 2.196 1.461 36.574 o
2 25 0 16.798 16.826 1.098 47.898 o
2 25 1 24.569 25.975 1.098 38.579 o
2 25 2 2.534 2.196 0.363 482.852 o
2 25 3 9.165 10.247 0.736 108.462 o
2 25 4 2.382 3.657 0.363 466.000 o
2 25 5 14.325 14.267 0.736 89.570 o
2 25 6 20.202 20.857 1.098 43.667 o
2 25 7 0.026 0.363 0.736 144.478 o
2 25 8 53.941 54.519 2.559 8.042 o
2 25 9 20.698 21.219 1.461 28.556 o
2 25 10 32.659 33.663 2.196 12.749 o
2 25 11 4.887 5.118 0.736 127.368 o
2 25 12 15.988 15.365 1.098 49.123 o
2 25 13 10.287 11.708 1.098 55.069 o
2 25 14 119.227 73.542 7.315 1.219 o
2 25 15 23.416 23.778 1.461 27.226 o
2 25 16 19.982 18.660 1.461 29.218 o
2 25 17 25.087 24.877 2.196 13.874 o
2 25 18 18.927 20.494 1.834 20.063 o
2 25 19 40.716 34.025 2.196 11.953 o
2 25 20 9.659 9.149 1.098 56.517 o
2 25 21 5.497 5.118 1.098 60.824 o
2 25 22 1.512 1.834 1.098 63.951 o
2 25 23 4.117 3.657 0.736 131.323 o
2 25 24 2.360 2.196 0.736 137.491 o
2 25 25 0.418 0.363 0.736 143.715 o
2 25 26 9.025 10.610 1.098 56.445 o
2 25 27 0.542 0.363 0.736 143.470 o
2 25 28 5.491 5.491 0.736 125.233 o
2 25 29 10.274 10.610 1.098 55.500 o
2 25 30 4.666 6.217 1.098 61.002 o
2 25 31 3.827 3.295 0.736 132.535 o
2 25 32 2.316 2.932 0.736 136.723 o
2 26 0 17.142 16.826 1.098 47.625 o
2 26 1 13.691 15.365 0.736 89.779 o
2 26 2 4.422 5.118 0.363 391.909 o
2 26 3 9.754 10.610 0.736 106.341 o
2 26 4 8.817 9.511 0.736 110.442 o
2 26 5 7.070 6.952 0.736 118.873 o
2 26 6 0.391 0.000 0.736 144.124 o
2 26 7 18.355 20.121 1.098 45.377 o
2 26 8 10.267 11.345 0.736 103.936 o
2 26 9 57.317 60.010 3.295 5.403 o
2 26 10 4.911 3.657 0.736 129.246 o
2 26 11 12.677 12.443 1.098 52.918 o
2 26 12 0.862 0.363 0.736 142.825 o
2 26 13 0.385 0.363 0.736 143.780 o
2 26 14 22.665 20.121 1.461 28.084 o
2 26 15 0.158 0.363 0.736 144.225 o
2 26 16 11.854 7.315 1.461 33.506 o
2 26 17 7.495 7.688 1.461 34.599 o
2 26 18 0.925 1.461 1.098 64.302 o
2 26 19 3.073 2.559 1.098 62.990 o
2 26 20 1.489 1.461 1.098 64.048 o
2 26 21 4.843 2.932 0.736 130.378 o
2 26 22 5.525 5.118 1.098 60.806 o
2 26 23 4.255 4.393 0.736 130.007 o
2 26 24 0.654 1.098 1.098 64.497 o
2 26 25 11.812 15.003 1.098 52.590 o
2 26 26 1.995 2.559 0.736 137.922 o
2 26 27 3.926 4.393 0.736 130.864 o
2 26 28 1.604 2.559 0.736 138.828 o
2 26 29 5.315 5.491 0.736 125.712 o
2 26 30 7.269 6.952 1.098 59.037 o
2 26 31 1.872 1.834 1.834 23.151 o
2 27 0 26.868 29.270 1.461 25.186 o
2 27 1 70.625 64.030 2.196 8.046 o
2 27 2 8.099 7.688 0.736 114.980 o
2 27 3 44.559 44.635 2.196 11.077 o
2 27 4 29.380 25.612 1.461 24.965 o
2 27 5 35.713 34.761 1.834 16.133 o
2 27 6 14.828 15.738 1.098 49.900 o
2 27 7 11.343 12.071 1.098 54.111 o
2 27 8 25.242 28.907 1.834 18.359 o
2 27 9 17.884 18.297 1.461 29.968 o
2 27 10 1.399 1.098 0.736 140.916 o
2 27 11 1.088 0.736 0.736 141.969 o
2 27 12 15.575 16.101 1.098 49.160 o
2 27 13 15.225 15.365 1.098 49.732 o
2 27 14 5.779 4.756 0.736 125.449 o
2 27 15 48.611 30.730 2.559 9.083 o
2 27 16 1.809 3.657 1.098 63.361 o
2 27 17 9.290 7.315 1.098 57.468 o
2 27 18 12.131 13.169 1.461 32.584 o
2 27 19 2.217 2.932 1.098 63.338 o
2 27 20 14.743 14.640 1.461 31.562 o
2 27 21 2.139 3.295 0.736 136.712 o
2 27 22 4.749 4.020 0.736 129.197 o
2 27 23 2.898 3.295 0.736 134.866 o
2 27 24 14.187 13.542 1.098 51.286 o
2 27 25 17.148 21.955 1.461 29.610 o
2 27 26 3.127 4.020 0.736 133.390 o
2 27 27 3.620 2.932 0.736 133.519 o
2 27 28 2.457 2.559 0.736 136.832 o
2 27 29 11.878 15.365 2.196 15.325 o
2 28 0 7.295 8.413 1.098 58.508 o
2 28 1 67.757 66.962 2.559 6.910 o
2 28 2 25.464 27.446 1.461 25.942 o
2 28 3 9.148 10.247 0.736 108.509 o
2 28 4 44.981 46.469 2.196 10.951 o
2 28 5 2.067 1.461 0.736 139.024 o
2 28 6 6.593 8.050 0.736 118.671 o
2 28 7 28.786 25.975 1.834 18.013 o
2 28 8 7.374 6.589 0.736 118.531 o
2 28 9 26.037 25.975 1.834 18.471 o
2 28 10 3.890 3.657 0.736 131.909 o
2 28 11 8.963 9.511 1.098 56.900 o
2 28 12 3.944 3.657 0.736 131.768 o
2 28 13 7.027 6.217 0.736 120.014 o
2 28 14 2.082 0.363 1.098 64.028 o
2 28 15 9.861 7.688 1.461 33.996 o
2 28 16 1.130 1.461 1.098 64.211 o
2 28 17 21.233 17.562 1.834 19.932 o
2 28 18 3.642 4.756 1.098 62.063 o
2 28 19 8.480 9.149 1.098 57.390 o
2 28 20 2.473 2.196 0.736 137.224 o
2 28 21 3.028 1.461 0.736 136.779 o
2 28 22 2.277 1.834 0.736 138.112 o
2 28 23 5.193 2.932 0.736 129.460 o
2 28 24 2.261 2.196 0.736 137.724 o
2 28 25 0.904 0.736 0.736 142.352 o
2 28 26 1.067 0.363 1.834 23.242 o
2 29 0 10.447 11.708 1.098 54.945 o
2 29 1 6.321 6.589 0.736 121.452 o
2 29 2 7.121 8.050 0.736 117.201 o
2 29 3 10.567 10.972 0.736 103.626 o
2 29 4 4.830 4.393 0.736 128.486 o
2 29 5 5.945 6.589 0.736 122.488 o
2 29 6 31.947 32.202 2.196 12.888 o
2 29 7 0.381 0.363 0.736 143.788 o
2 29 8 0.057 0.000 0.736 144.763 o
2 29 9 1.082 0.736 0.736 141.981 o
2 29 10 22.017 22.317 1.461 27.934 o
2 29 11 0.245 0.736 0.736 143.689 o
2 29 12 6.625 5.118 1.098 60.094 o
2 29 13 8.295 9.511 1.461 34.167 o
2 29 14 2.958 2.932 1.098 62.952 o
2 29 15 12.249 10.247 1.461 32.978 o
2 29 16 4.493 4.756 1.098 61.559 o
2 29 17 3.018 4.756 1.098 62.419 o
2 29 18 12.606 11.345 1.461 32.713 o
2 29 19 1.518 2.196 1.098 63.862 o
2 29 20 1.099 0.363 0.736 142.334 o
2 29 21 15.608 14.267 1.098 49.864 o
2 29 22 4.730 4.393 0.736 128.753 o
2 29 23 5.178 6.952 1.098 60.441 o
2 30 0 4.093 5.491 1.098 61.578 o
2 30 1 3.724 5.118 0.736 130.446 o
2 30 2 16.564 17.562 1.098 47.793 o
2 30 3 0.006 0.363 0.736 144.517 o
2 30 4 0.017 0.000 0.736 144.839 o
2 30 5 11.799 11.708 1.098 53.896 o
2 30 6 1.766 1.834 0.736 139.285 o
2 30 7 5.783 5.854 0.736 123.943 o
2 30 8 1.082 0.736 0.736 141.981 o
2 30 9 4.439 3.657 0.736 130.485 o
2 30 10 1.189 2.196 1.098 64.017 o
2 30 11 13.184 12.443 1.461 32.378 o
2 30 12 8.694 8.786 1.461 34.157 o
2 30 13 18.650 23.416 2.196 14.501 o
2 30 14 7.303 10.247 1.461 34.327 o
2 30 15 0.019 0.363 1.098 64.903 o
2 30 16 8.337 6.952 1.098 58.286 o
2 30 17 6.025 4.756 1.098 60.603 o
2 30 18 0.913 1.461 1.098 64.307 o
2 30 19 5.790 4.756 1.098 60.753 o
2 31 0 1.147 2.196 1.098 64.036 o
2 31 1 2.454 2.196 0.736 137.269 o
2 31 2 1.488 1.834 0.736 139.911 o
2 31 3 2.915 3.657 0.736 134.375 o
2 31 4 5.595 5.491 0.736 124.950 o
2 31 5 1.495 2.559 0.736 139.076 o
2 31 6 13.852 14.267 1.098 51.264 o
2 31 7 6.747 9.149 1.461 34.603 o
2 31 8 15.475 16.463 1.834 20.884 o
2 31 9 0.635 0.736 1.098 64.581 o
2 31 10 1.074 -0.363 1.098 64.551 o
2 31 11 10.270 10.610 1.461 33.488 o
2 31 12 19.061 20.494 1.834 20.042 o
2 31 13 8.070 10.610 1.461 34.082 o
2 31 14 5.762 6.952 1.098 60.058 o
2 31 15 4.473 4.756 1.098 61.571 o
2 31 16 1.812 1.461 1.098 63.898 o
2 32 0 3.138 2.196 1.098 63.051 o
2 32 1 2.440 2.559 0.736 136.873 o
2 32 2 9.463 10.972 1.098 55.979 o
2 32 3 0.198 0.736 1.098 64.759 o
2 32 4 0.291 1.098 1.098 64.648 o
2 32 5 22.128 23.053 2.196 14.219 o
2 32 6 1.103 1.834 1.098 64.139 o
2 32 7 14.097 14.267 1.461 31.821 o
2 32 8 3.750 5.491 1.098 61.783 o
2 32 9 7.371 10.247 1.461 34.310 o
2 32 10 4.567 3.295 1.098 61.949 o
3 0 1 2195.250 2455.120 58.912 0.010 o
3 0 2 5313.740 5813.620 188.796 0.001 o
3 0 3 2757.110 2936.270 79.396 0.006 o
3 0 4 6291.950 6567.000 203.073 0.001 o
3 0 5 3021.110 3372.410 104.645 0.004 o
3 0 6 24.109 25.249 0.736 58.651 o
3 0 7 38.093 39.879 1.098 26.524 o
3 0 8 636.086 672.868 16.101 0.122 o
3 0 9 1.651 2.196 0.363 509.350 o
3 0 10 12.168 12.443 0.363 198.244 o
3 0 11 140.565 140.867 4.020 2.216 o
3 0 12 213.742 215.144 5.491 1.066 o
3 0 13 1437.950 1440.140 41.713 0.022 o
3 0 14 643.731 637.382 16.826 0.119 o
3 0 15 349.659 328.938 10.247 0.366 o
3 0 16 1338.740 1422.580 40.252 0.024 o
3 0 17 4.523 4.393 0.363 398.418 o
3 0 18 88.800 85.250 2.932 4.779 o
3 0 19 870.936 831.307 22.680 0.066 o
3 0 20 2.749 2.559 0.363 471.270 o
3 0 21 35.310 35.123 1.098 29.128 o
3 0 22 56.335 57.814 1.461 13.929 o
3 0 23 7.864 6.952 0.363 298.698 o
3 0 24 59.834 55.980 1.834 11.115 o
3 0 25 61.123 61.834 1.834 10.616 o
3 0 26 16.214 17.562 0.736 81.195 o
3 0 27 108.307 86.348 3.657 3.324 o
3 0 28 169.463 152.937 6.952 1.057 o
3 0 29 13.336 13.169 0.736 93.428 o
3 0 30 2.327 2.559 0.363 483.605 o
3 0 31 99.636 83.426 5.491 2.004 o
3 0 32 12.619 11.708 0.736 97.170 o
3 0 33 58.878 50.862 2.196 9.503 o
3 0 34 1.803 1.461 0.736 139.622 o
3 0 35 0.182 1.098 1.098 64.693 o
3 0 36 1.345 0.363 0.736 141.819 o
3 0 37 5.950 5.118 0.736 124.492 o
3 0 38 8.642 8.050 1.098 57.672 o
3 0 39 4.214 3.657 0.736 131.072 o
3 0 40 13.813 14.640 1.098 51.147 o
3 0 41 2.266 1.834 0.736 138.136 o
3 0 42 19.650 18.660 1.461 29.328 o
3 0 44 2.508 3.657 1.461 36.078 o
3 0 45 0.252 -1.098 1.098 64.883 o
3 0 46 13.672 20.121 2.196 15.027 o
3 0 47 4.274 3.295 1.461 35.788 o
3 0 48 2.631 2.932 1.461 36.119 o
3 0 49 1.187 1.834 1.461 36.437 o
3 0 50 1.141 1.098 1.098 64.286 o
3 1 0 297.907 295.638 7.688 0.554 o
3 1 1 769.769 829.473 14.640 0.100 o
3 1 2 5079.710 5328.450 119.285 0.002 o
3 1 3 1976.590 2165.710 43.537 0.014 o
3 1 4 1182.400 1269.270 25.612 0.040 o
3 1 5 741.993 772.032 14.267 0.109 o
3 1 6 6535.810 6296.240 168.313 0.001 o
3 1 7 736.259 767.276 14.640 0.109 o
3 1 8 5297.540 5506.280 182.217 0.001 o
3 1 9 303.856 304.424 5.854 0.651 o
3 1 10 1703.420 1812.260 30.730 0.021 o
3 1 11 232.035 248.071 4.756 1.036 o
3 1 12 106.734 117.088 2.559 4.216 o
3 1 13 213.595 204.534 5.118 1.150 o
3 1 14 1012.200 1009.860 19.758 0.059 o
3 1 15 756.836 746.420 16.463 0.100 o
3 1 16 754.969 744.223 17.199 0.097 o
3 1 17 169.177 170.872 4.020 1.791 o
3 1 18 216.715 215.880 5.491 1.053 o
3 1 19 146.675 147.819 4.020 2.113 o
3 1 20 14.745 13.904 0.363 166.273 o
3 1 21 130.006 127.325 2.559 3.430 o
3 1 22 15.254 16.826 0.363 150.488 o
3 1 23 43.462 45.370 1.098 22.962 o
3 1 24 36.104 37.320 0.736 36.971 o
3 1 25 812.808 829.836 21.219 0.074 o
3 1 26 237.705 210.026 6.217 0.892 o
3 1 27 72.008 72.816 2.196 7.634 o
3 1 28 69.657 66.227 1.834 9.453 o
3 1 29 142.917 118.549 3.657 2.522 o
3 1 30 41.242 38.056 1.098 25.479 o
3 1 31 70.530 64.393 2.196 8.039 o
3 1 32 44.218 46.831 1.461 17.688 o
3 1 33 15.312 16.101 0.363 152.794 o
3 1 34 130.863 126.962 3.657 2.631 o
3 1 35 263.723 269.663 13.904 0.302 o
3 1 36 1.116 2.196 0.736 140.332 o
3 1 37 32.449 32.927 1.461 22.845 o
3 1 38 28.578 28.544 1.098 35.016 o
3 1 39 6.332 5.491 0.736 122.936 o
3 1 40 9.230 9.149 0.736 109.802 o
3 1 41 5.000 3.657 0.736 129.011 o
3 1 42 14.091 15.003 0.736 89.240 o
3 1 43 5.324 5.118 0.736 126.191 o
3 1 44 0.704 0.736 0.736 142.765 o
3 1 45 7.883 8.786 1.098 57.955 o
3 1 46 5.156 4.756 1.098 61.152 o
3 1 47 0.685 0.363 0.736 143.182 o
3 1 48 4.714 5.118 1.098 61.313 o
3 1 49 0.923 0.000 1.461 36.602 o
3 1 50 2.489 2.196 0.736 137.187 o
3 2 0 1403.850 1565.270 49.028 0.018 o
3 2 1 483.077 503.094 10.247 0.241 o
3 2 2 1512.160 1671.750 33.300 0.024 o
3 2 3 1209.180 1157.310 24.151 0.042 o
3 2 4 4569.750 4010.520 156.968 0.002 o
3 2 5 326.413 327.467 6.217 0.569 o
3 2 6 3166.400 2981.280 81.592 0.005 o
3 2 7 701.250 662.631 13.169 0.129 o
3 2 8 1164.500 1177.430 23.416 0.044 o
3 2 9 10.768 10.610 0.363 225.680 o
3 2 10 580.213 573.351 11.345 0.181 o
3 2 11 234.239 237.824 4.756 1.048 o
3 2 12 270.345 282.832 5.854 0.749 o
3 2 13 369.049 377.603 7.315 0.432 o
3 2 14 72.764 75.003 1.461 10.111 o
3 2 15 697.763 721.906 18.297 0.099 o
3 2 16 1686.570 1776.400 39.879 0.018 o
3 2 17 225.851 233.441 5.118 1.040 o
3 2 18 109.605 104.282 2.196 4.785 o
3 2 19 828.710 804.959 17.924 0.084 o
3 2 20 34.817 35.859 0.736 38.812 o
3 2 21 19.604 20.121 0.363 113.541 o
3 2 22 457.574 458.097 9.149 0.284 o
3 2 23 6.816 7.688 0.363 311.442 o
3 2 24 66.218 66.590 1.461 11.564 o
3 2 25 85.850 86.721 1.834 7.178 o
3 2 26 52.051 48.302 1.461 15.731 o
3 2 27 115.457 108.665 3.295 3.331 o
3 2 28 203.924 189.895 6.952 0.911 o
3 2 29 33.028 34.761 1.098 30.472 o
3 2 30 27.049 25.612 0.736 53.924 o
3 2 31 31.566 34.025 1.098 31.513 o
3 2 32 180.229 169.038 5.854 1.224 o
3 2 33 296.379 293.079 8.786 0.495 o
3 2 34 130.910 136.847 5.491 1.654 o
3 2 35 10.023 10.610 0.736 105.603 o
3 2 36 14.625 15.365 0.736 87.492 o
3 2 37 22.048 24.514 1.098 40.913 o
3 2 38 79.424 79.396 3.295 4.519 o
3 2 39 6.223 7.688 0.736 120.204 o
3 2 40 26.258 29.270 1.461 25.384 o
3 2 41 4.044 4.020 0.736 131.043 o
3 2 42 24.012 25.612 1.461 26.724 o
3 2 43 12.054 13.542 1.098 52.977 o
3 2 44 1.308 2.559 1.098 63.876 o
3 2 45 1.821 0.736 0.736 140.390 o
3 2 46 12.879 13.904 1.461 32.249 o
3 2 47 6.215 6.589 1.098 59.877 o
3 2 48 0.972 1.098 0.736 141.832 o
3 2 49 5.115 5.854 1.098 60.833 o
3 2 50 0.756 0.000 0.736 143.405 o
3 3 0 418.175 445.653 12.806 0.236 o
3 3 1 748.372 745.684 15.003 0.107 o
3 3 2 239.997 234.167 4.756 1.032 o
3 3 3 1470.640 1567.840 30.005 0.027 o
3 3 4 829.078 833.866 17.924 0.083 o
3 3 5 1112.840 1080.100 21.592 0.050 o
3 3 6 213.107 224.293 4.756 1.169 o
3 3 7 971.974 951.680 18.297 0.066 o
3 3 8 467.475 474.923 10.247 0.255 o
3 3 9 188.430 197.945 4.020 1.534 o
3 3 10 810.089 807.881 15.365 0.094 o
3 3 11 424.777 426.631 8.413 0.330 o
3 3 12 598.180 630.430 13.542 0.150 o
3 3 13 790.182 791.055 17.562 0.089 o
3 3 14 259.977 262.711 6.589 0.731 o
3 3 15 467.504 459.558 11.708 0.234 o
3 3 16 1201.880 1200.120 28.907 0.037 o
3 3 17 83.772 84.887 2.196 6.501 o
3 3 18 525.313 482.973 12.806 0.194 o
3 3 19 53.801 54.519 1.098 17.844 o
3 3 20 558.710 540.052 12.071 0.184 o
3 3 21 87.347 90.378 1.834 6.942 o
3 3 22 129.201 115.990 2.559 3.592 o
3 3 23 66.912 67.688 1.461 11.383 o
3 3 24 292.711 293.079 5.854 0.686 o
3 3 25 26.072 26.710 0.736 54.544 o
3 3 26 114.209 111.597 2.932 3.679 o
3 3 27 42.265 42.438 1.098 24.064 o
3 3 28 26.275 27.073 0.736 53.988 o
3 3 29 81.985 83.053 2.196 6.660 o
3 3 30 29.545 29.632 0.736 47.901 o
3 3 31 25.581 26.348 0.736 55.537 o
3 3 32 82.369 82.328 2.196 6.659 o
3 3 33 7.537 6.952 0.363 304.739 o
3 3 34 46.996 50.126 1.834 13.202 o
3 3 35 121.967 122.570 4.020 2.543 o
3 3 36 17.760 18.297 0.736 76.968 o
3 3 37 91.439 89.642 4.020 3.197 o
3 3 38 0.693 0.736 0.736 142.787 o
3 3 39 10.081 8.786 0.736 107.949 o
3 3 40 53.575 54.156 2.559 8.074 o
3 3 41 32.986 36.222 1.834 16.461 o
3 3 42 15.719 15.365 1.098 49.338 o
3 3 43 0.217 0.000 0.736 144.460 o
3 3 44 5.651 5.118 0.736 125.304 o
3 3 45 4.793 4.393 0.736 128.586 o
3 3 46 12.485 12.443 1.098 53.069 o
3 3 47 13.546 15.738 1.461 31.764 o
3 3 48 14.331 16.826 1.461 31.349 o
3 3 49 5.938 6.952 1.098 59.941 o
3 3 50 1.751 2.196 1.098 63.752 o
3 4 0 386.919 418.943 12.443 0.261 o
3 4 1 1449.690 1526.850 30.368 0.027 o
3 4 2 2724.870 2871.140 65.864 0.007 o
3 4 3 752.098 746.420 15.365 0.105 o
3 4 4 250.496 243.315 4.756 0.975 o
3 4 5 1117.760 1224.260 23.778 0.044 o
3 4 6 533.882 525.422 10.247 0.216 o
3 4 7 34.155 32.202 0.736 41.256 o
3 4 8 788.382 753.735 16.101 0.097 o
3 4 9 1235.790 1228.290 26.710 0.038 o
3 4 10 709.372 739.095 16.101 0.107 o
3 4 11 442.517 450.409 9.511 0.287 o
3 4 12 252.232 255.023 5.854 0.830 o
3 4 13 136.032 128.796 2.932 3.014 o
3 4 14 394.804 398.087 8.786 0.353 o
3 4 15 274.103 278.076 6.217 0.716 o
3 4 16 657.047 614.329 14.640 0.133 o
3 4 17 941.538 939.236 20.857 0.063 o
3 4 18 12.144 11.345 0.363 204.605 o
3 4 19 81.314 77.935 1.461 8.966 o
3 4 20 42.551 41.350 0.736 30.413 o
3 4 21 12.032 13.169 0.363 195.799 o
3 4 22 287.519 268.202 5.854 0.725 o
3 4 23 191.970 193.189 4.393 1.438 o
3 4 24 271.212 263.074 5.118 0.837 o
3 4 25 429.524 416.384 8.786 0.322 o
3 4 26 440.781 451.145 9.874 0.281 o
3 4 27 199.714 198.681 4.393 1.375 o
3 4 28 87.314 86.348 2.196 6.259 o
3 4 29 54.149 55.245 1.461 14.591 o
3 4 30 3.569 4.393 0.363 423.023 o
3 4 31 107.661 113.058 2.932 3.826 o
3 4 32 34.887 36.584 1.098 28.965 o
3 4 33 123.031 109.038 4.020 2.616 o
3 4 34 8.910 9.874 0.736 109.682 o
3 4 35 6.469 5.854 0.736 122.059 o
3 4 36 2.611 3.657 0.736 135.128 o
3 4 37 6.499 5.854 0.736 121.975 o
3 4 38 8.248 8.413 0.736 113.555 o
3 4 39 31.128 27.809 1.461 24.055 o
3 4 40 1.572 1.834 0.736 139.723 o
3 4 41 0.649 0.000 0.736 143.617 o
3 4 42 4.773 4.393 0.736 128.638 o
3 4 43 16.320 16.463 1.098 48.422 o
3 4 44 16.619 17.924 1.098 47.605 o
3 4 45 10.527 11.345 0.736 103.229 o
3 4 46 13.557 14.640 1.098 51.350 o
3 4 47 19.724 18.297 1.098 45.021 o
3 4 48 4.061 5.118 0.736 129.561 o
3 4 49 30.620 36.957 3.657 5.338 o
3 4 50 1.007 0.000 1.461 36.591 o
3 5 0 342.055 372.837 11.345 0.322 o
3 5 1 905.725 899.357 17.199 0.076 o
3 5 2 2005.030 2154.730 45.733 0.013 o
3 5 3 2861.420 2910.660 66.962 0.007 o
3 5 4 2329.250 2400.600 56.343 0.010 o
3 5 5 195.297 198.308 4.393 1.402 o
3 5 6 220.836 233.804 4.756 1.113 o
3 5 7 920.409 920.576 19.023 0.069 o
3 5 8 718.133 693.362 13.169 0.124 o
3 5 9 604.307 601.160 11.708 0.167 o
3 5 10 692.168 658.238 14.267 0.125 o
3 5 11 862.529 853.624 17.924 0.079 o
3 5 12 300.163 308.444 7.315 0.564 o
3 5 13 849.831 815.569 19.395 0.077 o
3 5 14 60.131 59.637 1.461 13.088 o
3 5 15 899.526 900.093 21.592 0.065 o
3 5 16 331.406 325.643 8.050 0.473 o
3 5 17 4.257 5.118 0.363 396.001 o
3 5 18 318.463 306.983 7.315 0.539 o
3 5 19 19.409 19.023 0.363 117.382 o
3 5 20 41.005 40.615 0.736 31.748 o
3 5 21 318.774 305.885 6.589 0.579 o
3 5 22 238.317 235.638 5.118 0.989 o
3 5 23 27.078 25.975 0.736 53.623 o
3 5 24 83.451 81.229 1.834 7.562 o
3 5 25 172.700 170.509 4.020 1.762 o
3 5 26 6.469 6.952 0.363 325.523 o
3 5 27 229.830 229.784 4.756 1.083 o
3 5 28 45.187 46.831 1.098 22.002 o
3 5 29 199.430 205.995 5.118 1.210 o
3 5 30 7.921 8.050 0.363 287.869 o
3 5 31 46.007 45.370 1.098 21.968 o
3 5 32 107.313 102.086 2.932 3.979 o
3 5 33 35.630 34.761 1.098 29.055 o
3 5 34 32.979 28.171 1.461 23.416 o
3 5 35 53.383 50.489 2.196 9.998 o
3 5 36 20.537 17.924 1.098 44.536 o
3 5 37 1.778 0.736 0.736 140.483 o
3 5 38 12.921 13.169 1.098 52.439 o
3 5 39 24.704 26.348 1.461 26.373 o
3 5 40 7.457 9.149 1.098 58.130 o
3 5 41 0.633 0.363 0.736 143.287 o
3 5 42 23.292 23.416 1.461 27.327 o
3 5 43 8.411 8.786 0.736 112.581 o
3 5 44 4.001 4.756 0.736 130.197 o
3 5 45 3.974 5.118 0.736 129.791 o
3 5 46 2.531 2.932 0.736 136.206 o
3 5 47 1.931 1.834 0.736 138.910 o
3 5 48 3.312 4.756 0.736 131.983 o
3 5 49 3.621 5.118 1.461 35.738 o
3 6 0 1926.280 2012.400 65.129 0.010 o
3 6 1 735.933 746.782 13.904 0.113 o
3 6 2 886.832 909.967 17.562 0.076 o
3 6 3 1660.230 1761.030 34.761 0.021 o
3 6 4 805.496 824.354 15.738 0.093 o
3 6 5 107.958 110.136 2.196 4.734 o
3 6 6 402.683 396.626 8.050 0.368 o
3 6 7 277.770 306.983 5.854 0.704 o
3 6 8 4.481 4.393 0.363 399.461 o
3 6 9 43.261 45.370 1.098 23.043 o
3 6 10 422.243 428.454 9.149 0.314 o
3 6 11 59.142 58.912 1.461 13.323 o
3 6 12 142.860 144.162 3.295 2.547 o
3 6 13 147.999 156.605 3.657 2.216 o
3 6 14 1538.790 1446.730 38.056 0.022 o
3 6 15 201.574 193.925 4.393 1.378 o
3 6 16 877.156 826.178 19.758 0.074 o
3 6 17 41.760 40.977 0.736 31.085 o
3 6 18 157.799 147.819 3.657 2.154 o
3 6 19 129.862 126.600 2.932 3.159 o
3 6 20 18.088 17.924 0.363 127.882 o
3 6 21 133.927 138.308 2.932 2.963 o
3 6 22 83.084 80.867 1.834 7.605 o
3 6 23 423.142 411.265 8.413 0.337 o
3 6 24 510.393 506.762 10.610 0.224 o
3 6 25 31.549 30.730 0.736 44.865 o
3 6 26 131.435 128.423 2.932 3.108 o
3 6 27 153.775 151.849 3.295 2.341 o
3 6 28 111.163 113.421 2.559 4.135 o
3 6 29 39.862 40.252 1.098 25.608 o
3 6 30 10.125 9.511 0.363 241.740 o
3 6 31 83.971 84.151 2.559 5.695 o
3 6 32 143.067 128.796 4.393 2.068 o
3 6 33 82.888 84.524 3.657 3.824 o
3 6 34 12.107 13.542 1.098 52.934 o
3 6 35 1.950 2.196 0.736 138.449 o
3 6 36 44.617 45.008 2.559 8.891 o
3 6 37 5.334 5.491 0.736 125.660 o
3 6 38 46.698 51.587 3.657 4.905 o
3 6 39 8.630 8.786 1.098 57.413 o
3 6 40 9.966 10.247 0.736 106.257 o
3 6 41 46.157 49.028 2.196 10.722 o
3 6 42 63.310 61.108 2.932 6.140 o
3 6 43 19.655 22.317 1.098 43.527 o
3 6 44 2.758 2.196 0.736 136.544 o
3 6 45 3.685 5.118 0.736 130.548 o
3 6 46 1.415 1.461 0.736 140.484 o
3 6 47 5.385 6.589 1.098 60.424 o
3 6 48 0.579 1.834 0.736 141.884 o
3 6 49 8.382 9.511 1.098 57.329 o
3 7 0 1593.810 1737.980 46.469 0.017 o
3 7 1 894.198 950.219 17.199 0.074 o
3 7 2 29.655 31.829 0.736 46.431 o
3 7 3 339.910 360.404 7.688 0.460 o
3 7 4 1508.830 1556.500 33.300 0.024 o
3 7 5 1596.050 1619.070 35.859 0.022 o
3 7 6 73.965 74.277 1.461 10.008 o
3 7 7 280.779 305.149 6.589 0.646 o
3 7 8 403.045 400.283 8.413 0.356 o
3 7 9 683.710 701.412 16.826 0.109 o
3 7 10 453.269 444.555 9.874 0.276 o
3 7 11 43.301 46.106 1.098 22.879 o
3 7 12 238.734 238.922 6.589 0.808 o
3 7 13 737.495 700.314 17.199 0.101 o
3 7 14 302.700 310.640 7.688 0.537 o
3 7 15 53.711 53.421 1.461 14.858 o
3 7 16 325.359 312.474 7.688 0.506 o
3 7 17 99.936 95.134 2.196 5.396 o
3 7 18 201.191 181.844 4.020 1.501 o
3 7 19 64.756 63.295 1.098 14.034 o
3 7 20 134.905 136.111 3.295 2.732 o
3 7 21 96.433 99.154 2.196 5.465 o
3 7 22 64.279 65.491 1.461 11.938 o
3 7 23 41.980 40.615 1.098 24.579 o
3 7 24 737.035 739.468 19.395 0.090 o
3 7 25 11.219 12.806 0.363 206.825 o
3 7 26 259.470 246.973 5.854 0.822 o
3 7 27 17.651 17.562 0.363 131.642 o
3 7 28 70.113 71.718 1.461 10.661 o
3 7 29 229.736 231.970 5.491 0.977 o
3 7 30 1.315 1.461 0.363 531.010 o
3 7 31 0.046 0.363 0.363 588.465 o
3 7 32 5.852 6.589 0.363 342.117 o
3 7 33 11.606 11.345 0.736 100.327 o
3 7 34 63.192 57.814 2.559 7.412 o
3 7 35 8.891 9.874 0.736 109.735 o
3 7 36 11.526 10.247 0.736 102.014 o
3 7 37 14.100 12.806 0.736 91.952 o
3 7 38 56.761 51.960 2.932 6.584 o
3 7 39 11.611 11.345 0.736 100.315 o
3 7 40 34.849 35.123 1.834 16.245 o
3 7 41 0.207 0.000 0.736 144.479 o
3 7 42 57.495 58.912 2.932 6.414 o
3 7 43 4.510 4.393 0.736 129.335 o
3 7 44 26.767 32.564 1.834 17.800 o
3 7 45 5.901 5.118 0.736 124.625 o
3 7 46 1.401 2.559 0.736 139.290 o
3 7 47 1.917 1.834 0.736 138.941 o
3 7 48 4.848 5.118 0.736 127.472 o
3 7 49 3.264 2.932 0.736 134.408 o
3 8 0 2862.130 2990.790 87.446 0.005 o
3 8 1 33.859 37.320 0.736 39.026 o
3 8 2 302.932 315.033 6.952 0.576 o
3 8 3 45.277 47.204 1.098 21.897 o
3 8 4 748.332 792.516 18.297 0.091 o
3 8 5 1110.030 1166.460 25.612 0.043 o
3 8 6 810.553 848.868 19.758 0.078 o
3 8 7 416.266 420.404 13.169 0.235 o
3 8 8 696.325 692.263 18.297 0.101 o
3 8 9 564.236 562.742 15.003 0.152 o
3 8 10 132.588 139.043 2.932 2.982 o
3 8 11 74.027 72.444 1.834 8.730 o
3 8 12 3466.720 3950.880 118.912 0.003 o
3 8 13 547.601 533.099 12.443 0.185 o
3 8 14 741.801 724.828 17.562 0.098 o
3 8 15 651.869 631.528 13.542 0.139 o
3 8 16 633.640 598.964 12.443 0.154 o
3 8 17 37.073 38.056 0.736 35.815 o
3 8 18 44.847 45.008 1.098 22.485 o
3 8 19 36.959 35.496 0.736 37.021 o
3 8 20 34.945 34.761 0.736 39.211 o
3 8 21 106.324 105.008 2.196 4.902 o
3 8 22 84.394 83.053 1.461 8.397 o
3 8 23 68.793 66.590 1.461 11.193 o
3 8 24 36.747 35.496 0.736 37.209 o
3 8 25 416.399 401.744 9.511 0.318 o
3 8 26 45.337 44.635 1.098 22.367 o
3 8 27 355.031 331.860 8.050 0.444 o
3 8 28 80.860 80.131 2.196 6.817 o
3 8 29 60.642 61.834 1.461 12.815 o
3 8 30 59.446 54.519 1.461 13.660 o
3 8 31 57.976 53.421 1.461 14.032 o
3 8 32 14.103 14.640 0.736 89.657 o
3 8 33 82.330 76.836 2.932 5.139 o
3 8 34 8.441 7.688 0.736 114.027 o
3 8 35 57.521 53.421 2.196 9.509 o
3 8 36 8.076 8.050 0.736 114.539 o
3 8 37 4.490 4.393 0.736 129.388 o
3 8 38 27.770 27.073 1.461 25.250 o
3 8 39 50.521 56.343 2.559 8.191 o
3 8 40 2.303 2.196 0.736 137.626 o
3 8 41 3.902 3.295 0.736 132.342 o
3 8 42 15.807 17.199 1.098 48.538 o
3 8 43 11.941 11.708 1.098 53.785 o
3 8 44 1.778 2.559 0.736 138.428 o
3 8 45 0.384 1.834 0.736 142.293 o
3 8 46 10.673 10.610 0.736 103.831 o
3 8 47 0.706 0.736 0.363 561.553 o
3 8 48 4.399 3.657 0.736 130.591 o
3 8 49 3.643 3.295 0.736 133.002 o
3 9 0 364.701 366.258 11.708 0.301 o
3 9 1 1585.100 1712.730 39.517 0.020 o
3 9 2 71.499 72.816 1.461 10.409 o
3 9 3 298.473 309.542 6.952 0.588 o
3 9 4 284.638 288.686 6.217 0.682 o
3 9 5 98.955 108.303 2.559 4.621 o
3 9 6 37.594 39.879 1.098 26.764 o
3 9 7 985.628 988.637 24.514 0.053 o
3 9 8 686.001 714.218 18.297 0.101 o
3 9 9 59.667 59.275 1.461 13.199 o
3 9 10 108.226 104.645 3.295 3.523 o
3 9 11 149.386 151.114 5.118 1.635 o
3 9 12 13.279 15.003 0.363 174.392 o
3 9 13 110.965 106.479 2.559 4.250 o
3 9 14 220.219 215.144 5.491 1.042 o
3 9 15 12.624 12.806 0.363 191.477 o
3 9 16 266.898 254.661 5.854 0.792 o
3 9 17 12.262 11.708 0.363 201.243 o
3 9 18 76.749 75.003 1.461 9.634 o
3 9 19 8.369 7.688 0.363 283.245 o
3 9 20 116.035 114.519 2.196 4.354 o
3 9 21 163.053 158.429 3.295 2.181 o
3 9 22 32.427 31.466 0.736 43.473 o
3 9 23 112.428 109.401 2.559 4.158 o
3 9 24 50.212 48.302 1.098 19.939 o
3 9 25 39.676 40.615 1.098 25.610 o
3 9 26 39.038 39.879 0.736 33.488 o
3 9 27 55.565 56.715 1.461 14.176 o
3 9 28 112.008 111.960 2.559 4.132 o
3 9 29 63.447 62.569 1.461 12.296 o
3 9 30 13.321 15.003 0.363 174.008 o
3 9 31 58.614 60.373 1.834 10.997 o
3 9 32 84.276 84.524 3.295 4.325 o
3 9 33 2.619 2.559 0.736 136.444 o
3 9 34 41.317 36.957 1.834 15.053 o
3 9 35 4.741 3.295 0.736 130.171 o
3 9 36 17.444 19.023 1.098 46.520 o
3 9 37 34.749 35.859 1.834 16.201 o
3 9 38 12.256 13.904 1.098 52.674 o
3 9 39 15.107 15.003 1.098 49.971 o
3 9 40 3.093 2.559 0.736 135.292 o
3 9 41 5.138 5.118 0.736 126.694 o
3 9 42 7.459 8.050 0.736 116.260 o
3 9 43 2.859 2.932 0.736 135.409 o
3 9 44 6.670 6.952 0.736 119.983 o
3 9 45 17.276 18.297 1.098 46.939 o
3 9 46 0.510 0.736 0.363 567.776 o
3 9 47 11.205 11.345 0.736 101.402 o
3 9 48 5.420 5.491 0.736 125.426 o
3 10 0 200.929 201.240 5.854 1.079 o
3 10 1 1493.400 1582.470 46.469 0.018 o
3 10 2 2469.640 2535.990 79.396 0.007 o
3 10 3 670.050 709.825 19.023 0.100 o
3 10 4 1579.950 1689.310 41.350 0.019 o
3 10 5 658.989 645.432 15.738 0.123 o
3 10 6 314.829 298.933 6.952 0.570 o
3 10 7 157.252 154.771 4.393 1.828 o
3 10 8 420.483 406.500 10.610 0.288 o
3 10 9 173.717 175.265 4.020 1.734 o
3 10 10 190.803 193.552 5.491 1.204 o
3 10 11 97.647 103.547 2.559 4.753 o
3 10 12 438.626 420.404 13.542 0.220 o
3 10 13 75.374 76.836 1.834 8.410 o
3 10 14 18.504 18.660 0.363 123.322 o
3 10 15 91.003 91.103 2.559 5.248 o
3 10 16 162.717 157.703 3.295 2.190 o
3 10 17 68.909 66.590 1.461 11.177 o
3 10 18 183.983 182.942 4.020 1.622 o
3 10 19 167.078 159.890 3.295 2.124 o
3 10 20 135.708 127.698 2.932 3.031 o
3 10 21 335.453 320.525 6.952 0.524 o
3 10 22 82.563 77.935 1.834 7.761 o
3 10 23 227.459 211.849 4.756 1.132 o
3 10 24 27.461 28.171 0.736 51.558 o
3 10 25 20.842 21.219 0.736 67.812 o
3 10 26 137.528 136.111 3.657 2.476 o
3 10 27 69.029 68.786 1.834 9.387 o
3 10 28 13.207 13.542 0.363 181.942 o
3 10 29 87.787 89.642 2.559 5.411 o
3 10 30 170.376 165.743 4.393 1.681 o
3 10 31 71.244 71.345 2.196 7.738 o
3 10 32 60.691 59.637 2.196 8.985 o
3 10 33 1.278 1.834 0.363 526.378 o
3 10 34 7.199 6.217 0.736 119.537 o
3 10 35 5.088 4.756 0.736 127.314 o
3 10 36 16.162 15.365 1.098 48.985 o
3 10 37 24.174 24.877 1.461 26.792 o
3 10 38 38.203 37.683 1.834 15.492 o
3 10 39 21.630 22.680 1.098 41.900 o
3 10 40 3.808 3.295 0.736 132.584 o
3 10 41 9.095 8.050 0.736 111.700 o
3 10 42 0.487 1.098 0.363 562.750 o
3 10 43 2.458 2.559 0.736 136.829 o
3 10 44 20.232 21.955 1.098 43.225 o
3 10 45 5.323 5.491 0.736 125.688 o
3 10 46 7.103 7.315 0.736 118.275 o
3 10 47 2.272 2.196 0.363 490.599 o
3 10 48 5.961 5.491 0.736 123.951 o
3 11 0 29.860 32.202 1.098 33.068 o
3 11 1 615.224 612.495 13.169 0.151 o
3 11 2 19.323 20.121 0.363 114.968 o
3 11 3 616.108 607.739 15.738 0.133 o
3 11 4 280.807 275.154 6.952 0.648 o
3 11 5 80.750 81.592 1.834 7.760 o
3 11 6 12.389 12.443 0.363 195.856 o
3 11 7 274.819 279.910 7.315 0.627 o
3 11 8 113.573 113.794 2.559 4.057 o
3 11 9 25.204 25.249 0.736 56.938 o
3 11 10 761.841 757.029 19.758 0.086 o
3 11 11 408.898 380.525 10.972 0.293 o
3 11 12 80.318 80.131 1.461 8.955 o
3 11 13 123.985 123.668 2.559 3.627 o
3 11 14 68.988 71.345 1.461 10.837 o
3 11 15 1.343 1.461 0.363 530.140 o
3 11 16 54.912 53.783 1.098 17.629 o
3 11 17 147.396 147.083 3.657 2.280 o
3 11 18 293.560 280.635 5.491 0.724 o
3 11 19 37.591 36.222 0.736 36.154 o
3 11 20 195.139 189.895 3.657 1.602 o
3 11 21 62.128 61.108 1.461 12.628 o
3 11 22 190.114 177.461 4.020 1.597 o
3 11 23 23.413 23.778 0.736 60.984 o
3 11 24 48.688 47.567 1.098 20.588 o
3 11 25 16.195 16.101 0.363 146.255 o
3 11 26 116.691 113.794 2.932 3.592 o
3 11 27 1.565 1.461 0.363 523.277 o
3 11 28 0.771 0.736 0.363 559.513 o
3 11 29 75.202 69.522 1.834 8.756 o
3 11 30 36.230 37.683 1.098 27.984 o
3 11 31 10.143 9.149 0.363 244.057 o
3 11 32 23.349 24.151 1.098 40.097 o
3 11 33 26.163 27.073 1.098 37.099 o
3 11 34 8.836 9.511 0.736 110.392 o
3 11 35 16.019 16.463 0.736 82.896 o
3 11 36 28.362 29.270 1.461 24.704 o
3 11 37 0.722 1.098 0.363 555.313 o
3 11 38 3.436 3.295 0.736 133.524 o
3 11 39 17.410 18.660 1.098 46.689 o
3 11 40 3.608 4.756 0.736 131.218 o
3 11 41 2.994 3.295 0.736 134.628 o
3 11 42 33.040 34.761 1.834 16.573 o
3 11 43 3.309 2.932 0.736 134.297 o
3 11 44 0.013 0.363 0.736 144.503 o
3 11 45 6.437 7.688 0.736 119.608 o
3 11 46 1.509 1.098 0.363 530.627 o
3 11 47 5.984 6.589 0.736 122.382 o
3 12 0 164.813 165.743 5.118 1.496 o
3 12 1 294.148 290.520 6.589 0.635 o
3 12 2 246.990 251.003 5.118 0.932 o
3 12 3 388.527 378.328 8.413 0.377 o
3 12 4 164.307 171.235 4.020 1.831 o
3 12 5 120.996 118.187 2.559 3.780 o
3 12 6 17.624 16.463 0.363 135.289 o
3 12 7 254.613 255.396 5.854 0.824 o
3 12 8 269.286 264.172 6.952 0.680 o
3 12 9 22.931 22.680 0.736 62.732 o
3 12 10 23.032 22.680 0.736 62.559 o
3 12 11 144.535 139.406 3.295 2.558 o
3 12 12 21.372 21.592 0.363 101.849 o
3 12 13 107.538 102.449 2.196 4.905 o
3 12 14 106.034 103.547 1.834 5.447 o
3 12 15 273.478 267.829 5.854 0.759 o
3 12 16 74.107 73.542 1.461 10.036 o
3 12 17 97.406 97.693 1.834 6.071 o
3 12 18 30.519 30.730 0.736 46.059 o
3 12 19 43.497 42.076 1.098 23.621 o
3 12 20 70.558 67.325 2.196 7.931 o
3 12 21 41.138 42.076 1.098 24.628 o
3 12 22 38.430 37.683 1.098 26.891 o
3 12 23 393.392 378.328 8.413 0.373 o
3 12 24 30.234 29.270 0.736 47.277 o
3 12 25 42.609 42.438 1.098 23.918 o
3 12 26 45.503 44.635 1.098 22.302 o
3 12 27 168.348 156.605 4.393 1.732 o
3 12 28 60.278 61.108 1.461 12.937 o
3 12 29 13.724 13.542 0.736 91.972 o
3 12 30 33.341 32.202 1.098 31.017 o
3 12 31 30.191 27.809 1.098 34.223 o
3 12 32 7.601 8.786 0.363 287.025 o
3 12 33 69.379 70.620 2.196 7.897 o
3 12 34 20.562 20.857 1.098 43.392 o
3 12 35 1.550 2.559 0.363 506.886 o
3 12 36 5.296 5.491 0.736 125.762 o
3 12 37 14.613 15.365 0.736 87.523 o
3 12 38 3.501 3.657 0.736 132.902 o
3 12 39 55.211 55.980 2.559 7.924 o
3 12 40 31.442 34.398 1.461 22.929 o
3 12 41 12.866 14.267 1.098 52.047 o
3 12 42 9.731 11.345 0.736 105.397 o
3 12 43 3.021 2.932 0.736 135.012 o
3 12 44 3.172 3.657 0.363 443.717 o
3 12 45 1.416 1.461 0.363 527.895 o
3 12 46 10.206 10.610 0.736 105.104 o
3 12 47 3.273 3.657 0.736 133.478 o
3 13 0 826.786 798.742 24.151 0.066 o
3 13 1 7.985 9.149 0.363 277.380 o
3 13 2 91.486 90.741 1.834 6.651 o
3 13 3 388.600 391.134 8.786 0.361 o
3 13 4 98.644 100.988 2.196 5.321 o
3 13 5 139.661 145.622 2.932 2.792 o
3 13 6 44.469 45.733 1.098 22.491 o
3 13 7 187.743 176.726 4.020 1.617 o
3 13 8 55.671 58.176 1.461 14.018 o
3 13 9 24.542 24.514 0.736 58.547 o
3 13 10 22.375 22.680 0.736 63.698 o
3 13 11 16.293 17.199 0.363 141.703 o
3 13 12 133.957 130.620 2.932 3.037 o
3 13 13 211.867 200.504 4.393 1.300 o
3 13 14 37.992 36.957 0.736 35.504 o
3 13 15 113.070 111.960 2.196 4.506 o
3 13 16 101.253 102.086 2.196 5.179 o
3 13 17 6.680 6.952 0.363 321.287 o
3 13 18 120.288 112.333 2.559 3.882 o
3 13 19 136.522 135.013 2.932 2.945 o
3 13 20 102.633 90.741 2.559 4.804 o
3 13 21 8.667 8.050 0.363 275.166 o
3 13 22 32.085 30.730 0.736 44.258 o
3 13 23 22.198 21.219 0.736 65.314 o
3 13 24 55.935 55.617 1.461 14.210 o
3 13 25 9.534 9.874 0.363 247.589 o
3 13 26 55.259 49.763 1.461 14.914 o
3 13 27 10.680 9.511 0.363 234.083 o
3 13 28 36.379 36.957 1.461 21.079 o
3 13 29 38.433 37.320 1.461 20.445 o
3 13 30 9.192 9.511 0.736 109.404 o
3 13 31 8.514 8.413 0.363 274.701 o
3 13 32 6.827 6.952 0.363 318.389 o
3 13 33 52.704 54.882 1.834 12.088 o
3 13 34 70.406 69.884 2.559 6.693 o
3 13 35 15.644 16.101 0.736 84.189 o
3 13 36 7.064 6.217 0.736 119.911 o
3 13 37 2.481 1.834 0.736 137.634 o
3 13 38 9.404 9.874 0.736 108.315 o
3 13 39 5.647 5.854 0.736 124.315 o
3 13 40 21.699 23.416 1.098 41.575 o
3 13 41 3.173 3.295 0.736 134.184 o
3 13 42 9.478 10.972 0.736 106.601 o
3 13 43 1.615 1.461 0.363 521.727 o
3 13 44 3.635 3.657 0.363 431.073 o
3 13 45 5.145 5.854 0.736 125.679 o
3 13 46 0.445 0.363 0.363 575.785 o
3 14 0 0.983 1.461 0.363 541.399 o
3 14 1 154.180 154.408 3.295 2.319 o
3 14 2 16.845 17.562 0.363 136.780 o
3 14 3 3.780 4.393 0.363 417.445 o
3 14 4 65.123 63.668 1.461 11.949 o
3 14 5 323.933 331.497 6.952 0.532 o
3 14 6 343.163 331.860 8.786 0.426 o
3 14 7 184.040 180.383 4.020 1.631 o
3 14 8 124.508 122.942 2.559 3.623 o
3 14 9 119.337 120.373 2.559 3.796 o
3 14 10 108.522 107.567 2.196 4.763 o
3 14 11 363.129 346.862 8.050 0.428 o
3 14 12 52.706 54.156 1.098 18.220 o
3 14 13 301.662 304.424 7.688 0.543 o
3 14 14 269.925 268.928 5.854 0.767 o
3 14 15 18.552 17.924 0.363 125.154 o
3 14 16 5.585 5.491 0.363 360.049 o
3 14 17 5.207 5.491 0.363 368.690 o
3 14 18 241.282 219.164 4.756 1.058 o
3 14 19 95.944 89.280 2.196 5.728 o
3 14 20 10.542 10.610 0.363 228.618 o
3 14 21 23.498 20.857 0.363 94.637 o
3 14 22 9.575 8.786 0.363 255.022 o
3 14 23 142.887 135.748 3.657 2.408 o
3 14 24 18.518 19.023 0.736 74.596 o
3 14 25 6.002 5.118 0.363 354.868 o
3 14 26 6.345 6.952 0.363 328.027 o
3 14 27 18.514 17.562 0.736 76.142 o
3 14 28 59.494 57.441 2.196 9.174 o
3 14 29 25.685 26.348 1.098 37.674 o
3 14 30 7.721 6.952 0.363 301.322 o
3 14 31 30.727 31.103 1.098 32.875 o
3 14 32 34.433 36.222 1.461 21.753 o
3 14 33 54.110 53.783 1.834 11.975 o
3 14 34 17.233 16.826 0.736 79.732 o
3 14 35 2.997 2.559 0.363 464.113 o
3 14 36 8.755 9.874 0.736 110.112 o
3 14 37 42.054 43.174 1.834 14.453 o
3 14 38 1.825 1.834 0.736 139.152 o
3 14 39 4.571 4.393 0.736 129.174 o
3 14 40 4.263 5.118 0.736 129.028 o
3 14 41 2.511 2.559 0.736 136.703 o
3 14 42 4.675 5.118 0.736 127.934 o
3 14 43 8.139 8.413 0.736 113.859 o
3 14 44 1.684 0.736 0.363 530.837 o
3 14 45 5.638 5.854 0.736 124.337 o
3 14 46 6.886 8.413 1.461 34.659 o
3 15 0 111.285 107.204 2.932 3.808 o
3 15 1 72.749 72.444 1.461 10.273 o
3 15 2 437.555 456.636 10.610 0.267 o
3 15 3 368.572 365.895 8.786 0.388 o
3 15 4 31.660 32.927 0.736 43.513 o
3 15 5 58.337 60.010 1.461 13.368 o
3 15 6 186.745 179.285 3.657 1.713 o
3 15 7 48.285 48.665 1.098 20.537 o
3 15 8 17.261 16.826 0.363 136.465 o
3 15 9 173.483 174.529 4.020 1.739 o
3 15 10 40.860 42.811 1.098 24.589 o
3 15 11 47.859 45.008 1.098 21.344 o
3 15 12 48.884 47.567 1.098 20.520 o
3 15 13 88.950 85.622 1.834 6.996 o
3 15 14 1.363 1.834 0.363 523.750 o
3 15 15 73.608 73.915 1.834 8.701 o
3 15 16 102.888 103.184 2.196 5.085 o
3 15 17 369.459 371.376 9.149 0.373 o
3 15 18 142.026 135.376 3.295 2.626 o
3 15 19 51.602 49.391 1.461 15.711 o
3 15 20 36.357 36.222 1.098 28.293 o
3 15 21 137.540 125.502 3.295 2.775 o
3 15 22 16.756 16.826 0.363 139.814 o
3 15 23 81.962 68.050 1.834 8.220 o
3 15 24 20.346 18.297 0.736 71.606 o
3 15 25 1.162 1.098 0.363 541.478 o
3 15 26 52.687 50.126 1.834 12.409 o
3 15 27 9.284 10.610 0.736 107.633 o
3 15 28 29.773 30.730 1.098 33.572 o
3 15 29 123.764 117.814 4.393 2.314 o
3 15 30 25.223 24.514 1.098 38.632 o
3 15 31 3.611 4.020 0.363 426.848 o
3 15 32 37.967 36.584 1.461 20.679 o
3 15 33 20.166 21.592 1.098 43.414 o
3 15 34 14.403 15.738 0.736 87.581 o
3 15 35 27.753 28.171 1.098 35.673 o
3 15 36 9.204 9.874 0.736 108.868 o
3 15 37 6.235 6.217 0.363 337.934 o
3 15 38 3.477 3.657 0.736 132.964 o
3 15 39 7.398 7.688 0.736 116.936 o
3 15 40 23.115 22.680 1.098 40.802 o
3 15 41 5.755 6.589 0.736 123.011 o
3 15 42 8.536 9.511 0.736 111.224 o
3 15 43 1.774 1.834 0.363 511.122 o
3 15 44 12.601 14.267 1.098 52.257 o
3 15 45 6.356 6.217 1.461 35.043 o
3 16 0 2.776 3.295 0.363 459.927 o
3 16 1 181.160 185.502 3.657 1.735 o
3 16 2 125.600 124.403 2.559 3.576 o
3 16 3 91.318 92.202 1.834 6.615 o
3 16 4 38.437 39.154 0.736 34.244 o
3 16 5 118.061 117.088 2.559 3.878 o
3 16 6 63.680 61.108 1.461 12.376 o
3 16 7 165.903 165.743 3.657 1.971 o
3 16 8 199.754 202.338 4.393 1.364 o
3 16 9 56.595 56.343 1.098 16.808 o
3 16 10 94.602 93.300 2.196 5.695 o
3 16 11 291.056 273.320 8.050 0.557 o
3 16 12 245.272 240.756 5.491 0.912 o
3 16 13 32.057 32.564 0.736 43.277 o
3 16 14 213.111 214.046 5.491 1.070 o
3 16 15 14.579 15.003 0.363 163.026 o
3 16 16 50.633 49.763 1.098 19.557 o
3 16 17 60.212 57.814 1.461 13.231 o
3 16 18 16.805 17.199 0.363 138.238 o
3 16 19 9.390 9.874 0.363 249.688 o
3 16 20 14.051 13.904 0.363 172.364 o
3 16 21 82.328 78.297 2.196 6.783 o
3 16 22 90.087 81.229 2.196 6.247 o
3 16 23 4.735 5.118 0.363 384.261 o
3 16 24 42.761 42.076 1.461 18.645 o
3 16 25 10.213 10.972 0.736 104.589 o
3 16 26 86.135 81.955 3.657 3.785 o
3 16 27 74.005 70.620 2.932 5.549 o
3 16 28 16.859 15.738 0.736 81.801 o
3 16 29 20.991 19.758 0.736 68.916 o
3 16 30 52.654 52.685 2.196 9.965 o
3 16 31 19.935 18.660 0.736 72.067 o
3 16 32 23.968 23.778 1.098 39.785 o
3 16 33 6.236 6.589 0.363 334.021 o
3 16 34 9.504 9.874 0.736 108.040 o
3 16 35 1.466 2.196 0.363 514.989 o
3 16 36 6.221 6.952 0.736 121.226 o
3 16 37 30.311 30.368 1.461 23.908 o
3 16 38 11.260 12.806 0.736 99.305 o
3 16 39 28.691 28.907 1.461 24.656 o
3 16 40 9.751 10.247 0.736 106.846 o
3 16 41 2.752 2.559 0.363 471.170 o
3 16 42 1.615 2.559 0.363 504.920 o
3 16 43 7.427 7.688 0.736 116.854 o
3 16 44 26.449 28.907 1.834 18.158 o
3 17 0 115.952 116.353 3.295 3.245 o
3 17 1 531.132 526.147 11.708 0.199 o
3 17 2 142.144 148.182 3.295 2.528 o
3 17 3 73.210 76.474 1.834 8.620 o
3 17 4 47.977 47.930 1.098 20.775 o
3 17 5 439.600 436.142 10.247 0.278 o
3 17 6 102.382 103.184 2.196 5.106 o
3 17 7 72.930 71.718 1.461 10.296 o
3 17 8 115.338 108.665 2.932 3.688 o
3 17 9 229.799 225.018 4.756 1.093 o
3 17 10 31.404 32.202 0.736 44.198 o
3 17 11 23.005 22.680 0.736 62.606 o
3 17 12 401.170 401.018 10.247 0.309 o
3 17 13 188.306 189.169 4.756 1.388 o
3 17 14 119.993 124.403 3.295 3.091 o
3 17 15 10.546 10.972 0.363 226.209 o
3 17 16 41.000 40.977 1.098 24.931 o
3 17 17 28.241 28.544 0.736 50.264 o
3 17 18 53.248 53.058 1.461 14.988 o
3 17 19 17.159 16.463 0.363 138.331 o
3 17 20 59.694 55.980 1.461 13.485 o
3 17 21 62.495 63.668 1.834 10.355 o
3 17 22 11.885 11.708 0.736 99.102 o
3 17 23 0.041 0.363 0.736 144.449 o
3 17 24 22.187 23.778 1.098 41.080 o
3 17 25 32.085 31.466 1.461 23.182 o
3 17 26 14.750 14.267 0.736 88.524 o
3 17 27 18.539 18.660 0.736 74.931 o
3 17 28 18.014 17.924 0.736 76.823 o
3 17 29 51.259 50.126 2.559 8.333 o
3 17 30 10.859 10.972 0.736 102.836 o
3 17 31 3.502 3.657 0.736 132.898 o
3 17 32 9.415 10.247 0.736 107.770 o
3 17 33 20.718 21.219 1.098 43.136 o
3 17 34 17.221 17.562 0.736 78.944 o
3 17 35 4.171 4.393 0.363 407.337 o
3 17 36 20.141 20.857 1.098 43.714 o
3 17 37 0.171 0.736 0.363 578.564 o
3 17 38 0.047 0.000 0.363 594.201 o
3 17 39 3.696 4.393 0.736 131.462 o
3 17 40 0.463 0.736 0.363 569.277 o
3 17 41 1.067 1.098 0.363 544.439 o
3 17 42 1.658 1.461 0.363 520.385 o
3 17 43 1.926 1.461 0.736 139.345 o
3 18 0 655.561 666.651 20.494 0.096 o
3 18 1 260.163 266.006 5.854 0.795 o
3 18 2 461.891 471.266 13.904 0.200 o
3 18 3 98.186 99.154 2.196 5.384 o
3 18 4 8.999 9.511 0.363 258.270 o
3 18 5 362.293 357.472 8.413 0.410 o
3 18 6 511.897 500.908 15.365 0.166 o
3 18 7 308.311 317.593 7.688 0.525 o
3 18 8 0.163 0.363 0.363 584.750 o
3 18 9 37.891 35.859 1.098 27.606 o
3 18 10 103.136 99.889 2.559 4.622 o
3 18 11 31.778 32.202 0.736 43.782 o
3 18 12 28.076 28.544 0.736 50.482 o
3 18 13 102.913 109.038 2.932 4.004 o
3 18 14 43.154 41.713 1.098 23.841 o
3 18 15 32.383 33.663 0.736 42.339 o
3 18 16 61.730 55.980 1.461 13.127 o
3 18 17 1.318 1.834 0.363 525.155 o
3 18 18 91.931 91.476 2.196 5.875 o
3 18 19 34.967 34.025 1.098 29.607 o
3 18 20 112.181 107.204 4.020 2.772 o
3 18 21 112.280 117.451 4.756 2.210 o
3 18 22 11.190 12.071 0.736 100.471 o
3 18 23 0.070 0.363 0.736 144.394 o
3 18 24 31.201 31.466 1.834 17.152 o
3 18 25 3.403 4.393 0.736 132.215 o
3 18 26 11.073 10.247 0.736 103.238 o
3 18 27 14.325 12.806 0.736 91.387 o
3 18 28 23.700 23.053 1.098 40.240 o
3 18 29 9.797 10.610 0.736 106.223 o
3 18 30 26.658 27.809 1.098 36.518 o
3 18 31 9.512 9.874 0.736 108.019 o
3 18 32 15.435 14.640 0.736 86.416 o
3 18 33 3.302 3.657 0.363 440.138 o
3 18 34 2.684 3.295 0.363 462.534 o
3 18 35 20.971 21.592 1.098 42.803 o
3 18 36 0.142 0.363 0.363 585.401 o
3 18 37 9.063 9.511 0.736 109.761 o
3 18 38 0.759 1.834 0.363 542.574 o
3 18 39 14.744 14.640 1.098 50.404 o
3 18 40 2.808 4.020 0.736 134.189 o
3 18 41 3.158 3.657 0.736 133.768 o
3 18 42 2.041 1.461 0.736 139.083 o
3 19 0 25.773 26.348 1.098 37.614 o
3 19 1 37.396 37.320 0.736 35.853 o
3 19 2 10.177 10.247 0.363 235.926 o
3 19 3 236.196 238.922 5.491 0.944 o
3 19 4 71.281 73.542 1.461 10.390 o
3 19 5 33.285 33.300 0.736 41.586 o
3 19 6 60.587 62.197 1.461 12.793 o
3 19 7 57.106 58.176 1.461 13.753 o
3 19 8 177.693 178.550 4.756 1.482 o
3 19 9 94.450 96.957 2.559 4.995 o
3 19 10 45.724 44.635 1.098 22.217 o
3 19 11 61.627 63.668 1.834 10.453 o
3 19 12 15.298 15.003 0.363 157.178 o
3 19 13 6.509 6.589 0.363 328.384 o
3 19 14 76.671 79.768 2.196 7.090 o
3 19 15 0.463 0.363 0.363 575.193 o
3 19 16 2.179 2.559 0.363 487.969 o
3 19 17 0.961 2.196 0.736 140.673 o
3 19 18 93.558 95.134 3.657 3.515 o
3 19 19 0.152 0.736 0.736 143.872 o
3 19 20 48.636 48.665 1.834 13.072 o
3 19 21 11.180 10.610 0.736 102.460 o
3 19 22 3.547 4.020 0.736 132.322 o
3 19 23 31.837 30.005 1.461 23.486 o
3 19 24 46.132 44.635 2.196 10.929 o
3 19 25 8.903 9.149 0.736 110.707 o
3 19 26 11.572 12.071 0.736 99.454 o
3 19 27 56.512 55.245 2.196 9.518 o
3 19 28 65.924 64.766 2.559 7.068 o
3 19 29 58.161 59.275 2.932 6.381 o
3 19 30 1.689 1.461 0.736 139.879 o
3 19 31 18.271 20.494 1.098 45.297 o
3 19 32 4.437 4.393 0.736 129.527 o
3 19 33 8.477 8.786 0.736 112.397 o
3 19 34 11.741 11.708 0.736 99.484 o
3 19 35 0.419 0.363 0.363 576.613 o
3 19 36 3.843 4.756 0.736 130.609 o
3 19 37 1.861 2.559 0.736 138.234 o
3 19 38 16.990 17.562 1.098 47.455 o
3 19 39 6.120 6.217 0.736 122.519 o
3 19 40 0.522 1.098 0.736 142.767 o
3 19 41 0.034 1.098 0.736 143.747 o
3 20 0 92.753 94.761 2.932 4.504 o
3 20 1 58.452 59.275 1.461 13.412 o
3 20 2 3.367 3.657 0.363 438.355 o
3 20 3 16.028 16.826 0.363 144.856 o
3 20 4 19.857 20.857 0.736 70.047 o
3 20 5 187.281 181.844 4.393 1.505 o
3 20 6 10.829 11.345 0.363 220.251 o
3 20 7 44.018 43.174 1.098 23.182 o
3 20 8 92.473 95.134 2.196 5.755 o
3 20 9 204.839 204.534 5.491 1.122 o
3 20 10 281.634 284.666 8.413 0.539 o
3 20 11 12.038 12.071 0.363 201.722 o
3 20 12 5.715 5.854 0.363 353.074 o
3 20 13 46.784 47.567 1.461 16.989 o
3 20 14 10.802 12.443 0.736 101.010 o
3 20 15 70.038 69.149 2.559 6.732 o
3 20 16 88.846 91.476 3.657 3.639 o
3 20 17 22.047 24.514 1.834 19.246 o
3 20 18 16.414 16.826 1.098 48.204 o
3 20 19 16.152 13.904 1.098 49.575 o
3 20 20 1.607 1.461 0.736 140.061 o
3 20 21 19.290 20.494 1.098 44.507 o
3 20 22 32.999 30.005 1.834 16.974 o
3 20 23 46.195 42.811 2.196 11.009 o
3 20 24 43.453 36.222 2.559 9.230 o
3 20 25 17.286 16.101 1.098 47.799 o
3 20 26 20.229 20.121 1.098 43.927 o
3 20 27 26.107 23.778 1.098 38.272 o
3 20 28 77.998 73.915 2.932 5.344 o
3 20 29 30.158 34.398 1.461 23.325 o
3 20 30 1.655 1.834 0.736 139.536 o
3 20 31 13.487 14.267 0.736 91.656 o
3 20 32 10.652 10.247 0.736 104.381 o
3 20 33 1.713 1.461 0.736 139.823 o
3 20 34 7.904 8.786 0.736 113.994 o
3 20 35 6.166 6.589 0.736 121.879 o
3 20 36 28.317 28.544 1.461 24.835 o
3 20 37 8.042 11.708 1.098 56.769 o
3 20 38 5.006 4.393 0.736 128.019 o
3 20 39 5.623 4.756 0.736 125.872 o
3 20 40 9.265 8.413 1.098 57.083 o
3 21 0 66.090 66.962 2.196 8.274 o
3 21 1 74.460 74.640 2.196 7.404 o
3 21 2 151.605 157.703 4.393 1.863 o
3 21 3 90.216 87.446 2.196 6.071 o
3 21 4 80.781 81.592 2.196 6.777 o
3 21 5 26.919 25.612 0.736 54.113 o
3 21 6 57.779 53.421 1.461 14.069 o
3 21 7 47.309 47.930 1.098 21.013 o
3 21 8 7.628 7.315 0.363 299.694 o
3 21 9 63.852 62.197 1.834 10.285 o
3 21 10 36.965 36.957 1.098 27.796 o
3 21 11 68.135 72.816 2.196 7.907 o
3 21 12 25.885 28.544 1.098 36.790 o
3 21 13 45.184 47.567 1.834 13.651 o
3 21 14 7.264 8.050 0.736 116.802 o
3 21 15 81.130 84.887 4.020 3.391 o
3 21 16 26.069 23.416 1.461 26.406 o
3 21 17 9.399 10.610 1.098 56.164 o
3 21 18 5.913 4.756 0.736 125.086 o
3 21 19 2.516 2.559 0.736 136.689 o
3 21 20 1.861 1.098 0.736 139.898 o
3 21 21 37.763 33.663 2.196 12.256 o
3 21 22 19.826 19.023 1.461 29.210 o
3 21 23 4.097 2.559 0.736 132.782 o
3 21 24 8.935 9.511 1.098 56.921 o
3 21 25 12.492 10.972 1.098 53.642 o
3 21 26 77.564 88.907 4.756 2.666 o
3 21 27 12.119 15.003 1.098 52.348 o
3 21 28 0.587 1.834 0.736 141.866 o
3 21 29 57.287 55.617 2.559 7.813 o
3 21 30 4.974 6.217 1.098 60.808 o
3 21 31 1.409 0.363 0.736 141.685 o
3 21 32 13.519 13.904 1.098 51.673 o
3 21 33 0.237 0.000 0.736 144.421 o
3 21 34 3.223 2.932 0.736 134.510 o
3 21 35 6.896 6.589 0.736 119.860 o
3 21 36 4.901 5.854 0.736 126.339 o
3 21 37 4.469 4.393 0.736 129.442 o
3 21 38 0.366 1.461 0.736 142.715 o
3 22 0 1.436 1.834 0.363 521.492 o
3 22 1 38.526 38.781 1.098 26.580 o
3 22 2 39.569 38.418 1.098 26.170 o
3 22 3 14.569 15.365 0.736 87.629 o
3 22 4 2.867 3.657 0.363 452.227 o
3 22 5 6.796 6.952 0.363 318.980 o
3 22 6 41.094 41.713 1.461 19.125 o
3 22 7 27.855 28.544 1.098 35.485 o
3 22 8 32.348 31.103 1.461 23.157 o
3 22 9 29.593 30.005 1.461 24.193 o
3 22 10 47.380 50.489 2.196 10.541 o
3 22 11 13.855 16.463 0.736 88.028 o
3 22 12 9.697 8.050 1.098 56.898 o
3 22 13 4.160 3.657 1.098 62.080 o
3 22 14 5.113 5.854 0.736 125.768 o
3 22 15 23.004 21.592 1.461 27.726 o
3 22 16 19.987 19.395 1.098 44.393 o
3 22 17 32.551 34.025 1.834 16.715 o
3 22 18 60.536 65.864 3.295 5.228 o
3 22 19 4.239 4.756 0.736 129.572 o
3 22 20 114.793 111.960 5.118 2.009 o
3 22 21 5.146 5.118 1.098 61.045 o
3 22 22 23.097 26.710 1.461 26.845 o
3 22 23 2.070 2.559 0.736 137.746 o
3 22 24 6.195 6.217 1.098 60.015 o
3 22 25 26.170 23.778 1.461 26.313 o
3 22 26 16.065 16.463 1.098 48.625 o
3 22 27 6.139 7.315 1.098 59.685 o
3 22 28 5.922 8.413 1.098 59.460 o
3 22 29 0.931 0.000 0.736 143.053 o
3 22 30 0.775 0.000 1.098 64.675 o
3 22 31 6.869 7.688 1.098 59.059 o
3 22 32 4.537 5.491 0.736 127.806 o
3 22 33 18.720 16.826 1.461 29.936 o
3 22 34 3.777 4.020 0.736 131.732 o
3 22 35 22.448 22.317 1.461 27.791 o
3 22 36 4.851 5.491 0.736 126.962 o
3 22 37 1.681 0.000 1.461 36.498 o
3 23 0 5.552 6.589 0.736 123.567 o
3 23 1 83.360 85.250 2.932 4.960 o
3 23 2 9.433 9.874 0.363 249.058 o
3 23 3 37.056 34.761 1.098 28.309 o
3 23 4 47.366 47.204 1.834 13.359 o
3 23 5 75.614 69.884 2.559 6.427 o
3 23 6 17.770 19.023 1.461 29.887 o
3 23 7 4.770 5.491 0.736 127.180 o
3 23 8 9.679 9.874 1.098 56.230 o
3 23 9 29.481 28.171 1.461 24.521 o
3 23 10 9.593 10.972 0.736 106.286 o
3 23 11 26.124 26.348 2.196 13.713 o
3 23 12 28.922 23.778 1.834 18.174 o
3 23 13 30.424 31.103 1.834 17.311 o
3 23 14 7.234 9.511 1.098 58.160 o
3 23 15 5.758 4.393 0.736 126.000 o
3 23 16 30.673 27.446 1.834 17.575 o
3 23 17 7.012 6.589 0.736 119.537 o
3 23 18 45.603 42.076 2.559 8.920 o
3 23 19 50.669 50.489 2.559 8.357 o
3 23 20 1.291 2.559 0.736 139.538 o
3 23 21 54.734 55.245 3.657 4.705 o
3 23 22 10.733 10.972 1.098 55.008 o
3 23 23 1.485 1.834 0.736 139.917 o
3 23 24 4.640 5.491 0.736 127.529 o
3 23 25 48.303 44.272 2.196 10.743 o
3 23 26 8.106 8.786 1.098 57.794 o
3 23 27 0.701 1.098 0.736 142.399 o
3 23 28 13.321 17.199 1.461 31.607 o
3 23 29 11.376 11.345 1.098 54.367 o
3 23 30 9.695 10.972 1.098 55.803 o
3 23 31 1.949 1.461 0.736 139.293 o
3 23 32 0.583 0.000 0.736 143.747 o
3 23 33 10.337 12.071 1.098 54.891 o
3 23 34 14.771 14.640 1.461 31.553 o
3 23 35 2.376 2.932 0.736 136.580 o
3 24 0 12.763 13.904 1.098 52.273 o
3 24 1 18.964 18.660 0.736 74.046 o
3 24 2 16.206 18.660 0.736 79.978 o
3 24 3 21.472 21.592 1.098 42.426 o
3 24 4 7.784 8.050 0.736 115.355 o
3 24 5 46.550 46.106 2.196 10.821 o
3 24 6 51.047 48.665 3.295 5.743 o
3 24 7 18.269 19.758 1.098 45.585 o
3 24 8 47.869 46.469 2.196 10.682 o
3 24 9 2.686 2.932 0.736 135.831 o
3 24 10 20.511 20.494 1.098 43.569 o
3 24 11 10.007 10.610 1.098 55.703 o
3 24 12 0.508 1.098 0.736 142.796 o
3 24 13 2.346 1.461 0.736 138.383 o
3 24 14 0.937 0.363 0.736 142.670 o
3 24 15 44.462 42.438 2.932 7.273 o
3 24 16 5.865 6.952 0.736 122.209 o
3 24 17 7.203 6.952 0.736 118.504 o
3 24 18 9.961 9.874 1.098 56.017 o
3 24 19 36.142 37.320 1.834 15.854 o
3 24 20 40.151 25.249 3.295 6.354 o
3 24 21 49.290 54.156 5.854 2.111 o
3 24 22 37.490 35.859 2.196 12.176 o
3 24 23 16.163 16.826 1.461 30.765 o
3 24 24 29.719 30.730 1.834 17.460 o
3 24 25 42.519 40.977 2.196 11.445 o
3 24 26 16.352 15.738 1.461 30.879 o
3 24 27 3.778 3.657 0.736 132.197 o
3 24 28 1.553 1.098 0.736 140.581 o
3 24 29 1.865 0.736 0.736 140.292 o
3 24 30 2.836 4.020 0.736 134.119 o
3 24 31 3.682 4.020 0.736 131.978 o
3 24 32 11.749 13.169 1.098 53.363 o
3 24 33 0.004 1.834 0.736 143.073 o
3 24 34 2.051 1.834 1.098 63.694 o
3 25 0 39.162 39.154 1.834 15.221 o
3 25 1 9.920 10.610 0.736 105.887 o
3 25 2 69.090 67.325 2.559 6.829 o
3 25 3 13.087 13.169 0.736 94.066 o
3 25 4 27.190 25.975 1.461 25.618 o
3 25 5 31.084 29.270 1.461 23.837 o
3 25 6 4.892 5.491 0.736 126.853 o
3 25 7 26.372 28.171 1.461 25.526 o
3 25 8 20.419 24.514 1.461 28.101 o
3 25 9 13.080 12.806 1.098 52.456 o
3 25 10 5.916 6.952 1.098 59.956 o
3 25 11 62.173 58.539 3.295 5.286 o
3 25 12 16.845 17.199 1.461 30.485 o
3 25 13 11.714 13.904 1.098 53.102 o
3 25 14 0.632 0.736 0.736 142.912 o
3 25 15 4.601 2.932 0.736 131.009 o
3 25 16 8.130 8.050 1.098 58.041 o
3 25 17 10.818 10.247 1.098 55.222 o
3 25 18 37.333 35.123 1.834 15.839 o
3 25 19 6.177 8.413 1.098 59.286 o
3 25 20 20.536 19.023 1.461 28.975 o
3 25 21 0.459 0.736 1.098 64.654 o
3 25 22 6.524 6.589 1.098 59.670 o
3 25 23 0.482 1.461 0.736 142.475 o
3 25 24 4.993 5.118 1.098 61.141 o
3 25 25 5.361 5.854 1.098 60.677 o
3 25 26 15.987 18.660 1.098 47.815 o
3 25 27 0.285 1.098 0.736 143.247 o
3 25 28 0.114 0.736 0.736 143.947 o
3 25 29 8.807 8.413 1.098 57.420 o
3 25 30 2.381 1.461 0.736 138.303 o
3 25 31 3.935 4.020 0.736 131.325 o
3 25 32 2.253 4.393 1.098 62.938 o
3 26 0 188.139 186.600 10.247 0.566 o
3 26 1 2.433 4.393 0.736 134.658 o
3 26 2 24.945 25.612 1.098 38.442 o
3 26 3 9.835 10.610 0.736 106.118 o
3 26 4 64.736 57.441 4.020 3.861 o
3 26 5 9.143 9.511 0.736 109.541 o
3 26 6 20.596 19.395 1.098 43.924 o
3 26 7 43.807 40.977 2.932 7.328 o
3 26 8 58.842 57.441 4.020 3.952 o
3 26 9 26.939 25.975 1.461 25.700 o
3 26 10 4.630 4.756 0.736 128.536 o
3 26 11 52.962 58.539 6.217 1.870 o
3 26 12 2.492 1.461 0.736 138.045 o
3 26 13 11.176 11.345 1.098 54.523 o
3 26 14 9.463 9.874 1.098 56.392 o
3 26 15 20.993 27.809 2.196 14.110 o
3 26 16 8.842 7.688 1.098 57.658 o
3 26 17 5.826 5.854 0.736 123.825 o
3 26 18 22.270 24.877 1.834 19.181 o
3 26 19 75.938 71.718 7.315 1.322 o
3 26 20 4.138 4.756 1.098 61.771 o
3 26 21 7.932 7.688 1.098 58.313 o
3 26 22 2.357 2.932 0.736 136.625 o
3 26 23 8.281 8.050 1.098 57.933 o
3 26 24 1.953 1.834 0.736 138.859 o
3 26 25 2.373 4.756 0.736 134.358 o
3 26 26 5.472 6.589 1.098 60.368 o
3 26 27 7.130 9.511 1.098 58.235 o
3 26 28 6.572 8.050 1.098 59.139 o
3 26 29 3.951 5.118 0.736 129.850 o
3 26 30 4.150 5.854 1.098 61.433 o
3 27 0 26.833 29.270 1.834 18.064 o
3 27 1 19.411 19.023 1.098 44.982 o
3 27 2 27.424 29.632 1.461 24.947 o
3 27 3 14.486 16.101 1.098 50.028 o
3 27 4 25.683 25.975 1.461 26.112 o
3 27 5 62.526 66.962 3.295 5.156 o
3 27 6 4.701 5.118 0.736 127.865 o
3 27 7 0.238 -0.363 0.736 144.419 o
3 27 8 5.516 6.589 0.736 123.667 o
3 27 9 10.560 9.874 1.098 55.562 o
3 27 10 1.200 1.461 0.736 140.954 o
3 27 11 5.132 6.217 0.736 125.222 o
3 27 12 20.324 20.121 1.461 28.863 o
3 27 13 24.226 21.955 1.461 27.259 o
3 27 14 19.469 19.023 1.461 29.328 o
3 27 15 8.677 8.050 1.098 57.647 o
3 27 16 10.805 9.511 1.098 55.514 o
3 27 17 0.546 -0.363 1.098 64.767 o
3 27 18 4.703 5.118 1.098 61.320 o
3 27 19 32.201 34.398 2.196 12.758 o
3 27 20 1.137 1.098 1.098 64.288 o
3 27 21 17.808 11.345 1.098 49.275 o
3 27 22 4.142 4.393 0.736 130.302 o
3 27 23 3.037 3.657 0.736 134.071 o
3 27 24 11.030 11.708 1.098 54.495 o
3 27 25 0.203 0.736 0.736 143.773 o
3 27 26 3.739 2.932 0.736 133.219 o
3 27 27 2.199 2.932 0.736 137.001 o
3 27 28 6.120 7.315 1.461 34.971 o
3 28 0 17.063 17.924 1.461 30.297 o
3 28 1 0.222 1.098 0.736 143.374 o
3 28 2 8.618 8.786 0.736 112.004 o
3 28 3 24.376 28.544 1.461 26.119 o
3 28 4 23.211 24.151 1.461 27.232 o
3 28 5 3.798 3.657 0.736 132.145 o
3 28 6 10.559 12.443 1.098 54.575 o
3 28 7 23.895 22.317 1.461 27.309 o
3 28 8 15.597 16.826 1.098 48.853 o
3 28 9 2.758 4.020 0.736 134.315 o
3 28 10 12.882 12.443 1.098 52.757 o
3 28 11 11.419 10.972 1.098 54.479 o
3 28 12 6.801 5.491 0.736 121.643 o
3 28 13 2.709 2.559 0.736 136.227 o
3 28 14 4.323 4.020 0.736 130.315 o
3 28 15 4.947 5.118 0.736 127.206 o
3 28 16 1.242 0.736 1.098 64.322 o
3 28 17 3.470 4.393 1.098 62.266 o
3 28 18 11.522 12.806 1.461 32.817 o
3 28 19 7.053 6.952 1.098 59.186 o
3 28 20 29.913 28.907 1.834 17.580 o
3 28 21 6.250 6.589 1.098 59.854 o
3 28 22 21.285 17.924 1.461 28.908 o
3 28 23 4.161 2.932 0.736 132.144 o
3 28 24 0.516 0.363 0.736 143.522 o
3 28 25 3.872 4.756 1.098 61.928 o
3 28 26 5.630 7.688 1.461 35.041 o
3 29 0 10.605 12.443 1.098 54.539 o
3 29 1 4.460 5.854 0.736 127.525 o
3 29 2 3.366 3.657 0.736 133.244 o
3 29 3 14.041 13.904 1.098 51.258 o
3 29 4 12.358 13.169 1.098 52.883 o
3 29 5 0.063 0.000 0.736 144.752 o
3 29 6 4.942 5.118 0.736 127.220 o
3 29 7 4.802 3.657 0.736 129.536 o
3 29 8 5.327 5.118 0.736 126.182 o
3 29 9 0.016 0.736 0.736 144.138 o
3 29 10 0.353 -0.363 0.736 144.197 o
3 29 11 6.664 7.315 0.736 119.496 o
3 29 12 1.676 2.196 0.736 139.078 o
3 29 13 20.333 17.924 1.098 44.694 o
3 29 14 15.544 16.463 1.834 20.873 o
3 29 15 15.213 16.101 1.834 20.947 o
3 29 16 33.772 35.859 2.932 7.818 o
3 29 17 2.870 2.932 1.098 62.998 o
3 29 18 4.894 5.491 1.098 61.086 o
3 29 19 0.804 1.098 0.736 142.183 o
3 29 20 7.145 6.589 1.098 59.247 o
3 29 21 3.258 1.834 1.098 63.084 o
3 29 22 7.049 6.952 1.098 59.189 o
3 29 23 1.304 -0.363 1.834 23.239 o
3 30 0 4.324 4.756 1.461 35.635 o
3 30 1 18.724 21.219 1.098 44.664 o
3 30 2 14.498 15.738 1.098 50.163 o
3 30 3 15.147 16.826 1.098 49.211 o
3 30 4 2.802 3.295 0.736 135.104 o
3 30 5 29.842 30.730 1.834 17.440 o
3 30 6 5.193 4.756 0.736 127.032 o
3 30 7 10.965 10.972 1.098 54.830 o
3 30 8 5.957 5.854 0.736 123.465 o
3 30 9 0.829 1.461 0.736 141.750 o
3 30 10 2.368 1.834 0.736 137.900 o
3 30 11 6.339 6.217 0.736 121.917 o
3 30 12 6.388 7.315 1.098 59.517 o
3 30 13 4.888 4.393 1.098 61.429 o
3 30 14 0.005 0.736 1.098 64.836 o
3 30 15 1.711 2.932 1.098 63.592 o
3 30 16 5.390 6.952 1.098 60.303 o
3 30 17 11.217 5.118 1.098 56.858 o
3 30 18 4.318 4.393 1.098 61.772 o
3 30 19 2.213 2.559 1.098 63.435 o
3 31 0 0.365 -0.363 1.098 64.839 o
3 31 1 0.115 1.098 0.736 143.587 o
3 31 2 4.993 6.217 0.736 125.600 o
3 31 3 1.752 3.295 0.736 137.630 o
3 31 4 1.085 0.363 0.736 142.364 o
3 31 5 2.798 2.932 0.736 135.557 o
3 31 6 0.476 1.461 0.736 142.488 o
3 31 7 0.583 0.363 0.736 143.387 o
3 31 8 8.560 9.149 1.098 57.331 o
3 31 9 4.498 3.657 0.736 130.331 o
3 31 10 12.292 13.169 1.461 32.536 o
3 31 11 0.383 -0.363 1.098 64.832 o
3 31 12 0.485 -0.363 1.098 64.791 o
3 31 13 11.216 15.003 1.461 32.583 o
3 31 14 4.871 5.854 1.098 60.987 o
3 31 15 6.726 6.589 1.098 59.533 o
3 32 0 3.957 4.020 1.098 62.093 o
3 32 1 3.017 4.393 0.736 133.197 o
3 32 2 3.191 3.657 0.736 133.684 o
3 32 3 4.595 12.071 1.461 34.770 o
3 32 4 0.470 0.363 1.098 64.725 o
3 32 5 6.754 7.688 1.098 59.139 o
3 32 6 1.452 2.932 0.736 138.749 o
3 32 7 5.543 5.854 1.098 60.560 o
3 32 8 8.122 9.511 1.461 34.212 o
3 32 9 10.053 10.247 1.834 22.009 o
3 32 10 4.196 2.559 1.098 62.374 o
4 0 0 1704.590 1732.860 68.423 0.011 o
4 0 1 106.485 120.373 3.295 3.394 o
4 0 2 3642.160 3803.800 94.761 0.004 o
4 0 3 3544.910 3706.470 102.086 0.004 o
4 0 4 763.971 810.077 19.758 0.083 o
4 0 5 2998.650 2916.150 78.670 0.006 o
4 0 6 816.352 891.307 23.778 0.065 o
4 0 7 3796.220 4079.300 124.041 0.003 o
4 0 8 333.228 355.275 8.786 0.424 o
4 0 9 5.497 5.491 0.363 362.033 o
4 0 10 1666.780 1843.720 45.008 0.017 o
4 0 11 1000.110 1056.690 24.514 0.051 o
4 0 12 561.970 582.500 16.463 0.138 o
4 0 13 5.137 5.491 0.363 370.319 o
4 0 14 1761.650 1792.500 62.197 0.012 o
4 0 15 25.537 24.877 1.098 38.286 o
4 0 16 9.869 10.610 0.736 106.026 o
4 0 17 559.457 583.598 21.592 0.103 o
4 0 18 1561.900 1625.280 65.864 0.012 o
4 0 19 847.090 866.793 34.025 0.043 o
4 0 20 104.779 103.184 4.393 2.601 o
4 0 21 0.301 0.363 0.363 580.353 o
4 0 22 41.180 44.272 1.461 18.770 o
4 0 23 1.977 1.834 0.363 504.937 o
4 0 24 60.729 60.010 1.834 10.768 o
4 0 25 39.833 36.222 1.461 20.208 o
4 0 26 448.151 437.240 11.708 0.246 o
4 0 27 172.210 170.136 4.756 1.543 o
4 0 28 135.937 133.915 4.393 2.111 o
4 0 29 298.459 270.761 9.511 0.465 o
4 0 30 5.936 7.315 0.363 332.702 o
4 0 31 8.428 9.511 0.736 111.525 o
4 0 32 0.772 1.098 0.363 553.729 o
4 0 33 49.728 38.781 1.834 13.629 o
4 0 34 3.106 2.932 0.736 134.800 o
4 0 35 14.188 14.640 1.098 50.848 o
4 0 36 90.053 91.839 4.756 2.534 o
4 0 37 0.085 1.098 1.098 64.732 o
4 0 38 29.084 24.151 1.461 25.297 o
4 0 39 72.088 85.985 5.491 2.163 o
4 0 40 5.638 7.315 1.098 60.020 o
4 0 41 5.615 6.217 1.098 60.396 o
4 0 42 0.439 0.736 0.736 143.303 o
4 0 43 3.388 2.932 1.461 35.986 o
4 0 44 2.146 2.196 1.461 36.261 o
4 0 45 0.004 0.000 1.098 64.978 o
4 0 46 0.052 0.363 1.098 64.890 o
4 0 47 3.002 4.020 1.098 62.633 o
4 0 48 0.678 1.461 1.098 64.409 o
4 0 49 4.018 4.756 1.461 35.696 o
4 0 50 0.035 -0.363 1.098 64.966 o
4 1 0 645.308 722.994 18.297 0.105 o
4 1 1 11355.500 11353.900 275.517 0.000 o
4 1 2 6560.000 6619.320 151.476 0.001 o
4 1 3 483.702 492.857 8.786 0.266 o
4 1 4 1073.890 1205.240 24.877 0.045 o
4 1 5 3271.890 3569.260 80.867 0.005 o
4 1 6 834.385 844.113 14.640 0.092 o
4 1 7 805.623 834.964 15.365 0.093 o
4 1 8 2862.980 3074.210 56.715 0.007 o
4 1 9 859.790 852.526 16.463 0.083 o
4 1 10 134.531 134.277 2.559 3.243 o
4 1 11 463.705 456.263 9.149 0.281 o
4 1 12 34.110 35.496 0.736 39.661 o
4 1 13 23.289 23.416 0.736 61.496 o
4 1 14 187.566 197.582 4.393 1.452 o
4 1 15 476.876 473.462 11.345 0.233 o
4 1 16 845.712 833.130 21.219 0.072 o
4 1 17 1183.270 1162.800 30.005 0.036 o
4 1 18 176.947 172.696 4.020 1.718 o
4 1 19 147.419 144.162 2.932 2.672 o
4 1 20 403.126 400.646 9.149 0.336 o
4 1 21 90.380 89.280 2.196 6.013 o
4 1 22 143.109 141.602 2.559 2.983 o
4 1 23 255.171 251.366 5.854 0.827 o
4 1 24 179.488 173.431 3.657 1.803 o
4 1 25 28.989 30.368 0.736 48.135 o
4 1 26 148.142 141.965 3.295 2.487 o
4 1 27 72.715 71.345 1.461 10.347 o
4 1 28 84.934 80.131 2.196 6.572 o
4 1 29 359.424 332.958 10.247 0.358 o
4 1 30 15.155 15.003 0.363 158.319 o
4 1 31 32.045 35.496 1.098 30.818 o
4 1 32 43.087 44.272 1.098 23.337 o
4 1 33 133.573 126.237 3.657 2.598 o
4 1 34 26.268 25.612 0.736 55.062 o
4 1 35 20.365 18.297 0.736 71.569 o
4 1 36 45.824 41.350 1.461 17.965 o
4 1 37 32.569 32.564 1.834 16.833 o
4 1 38 31.338 30.730 1.461 23.529 o
4 1 39 19.672 17.199 1.098 45.489 o
4 1 40 3.357 2.932 0.736 134.178 o
4 1 41 11.124 10.247 0.736 103.099 o
4 1 42 3.863 4.393 0.736 131.027 o
4 1 43 9.979 9.149 1.098 56.277 o
4 1 44 13.006 12.071 1.098 52.806 o
4 1 45 6.800 4.756 0.736 122.659 o
4 1 46 1.814 1.834 0.736 139.176 o
4 1 47 1.767 1.461 0.736 139.703 o
4 1 48 1.001 0.736 0.736 142.151 o
4 1 49 4.433 5.491 1.098 61.371 o
4 1 50 15.815 16.101 1.461 30.993 o
4 2 0 1945.590 2085.580 56.343 0.012 o
4 2 1 75.517 84.887 1.834 8.053 o
4 2 2 1554.150 1685.290 28.171 0.025 o
4 2 3 1258.130 1337.330 24.151 0.038 o
4 2 4 768.540 776.788 14.640 0.104 o
4 2 5 3243.290 3334.350 73.542 0.005 o
4 2 6 1877.130 1965.570 42.811 0.015 o
4 2 7 342.821 360.404 7.688 0.456 o
4 2 8 931.320 957.534 19.023 0.067 o
4 2 9 1403.620 1431.730 29.632 0.029 o
4 2 10 1011.230 1028.520 24.151 0.052 o
4 2 11 19.838 19.023 0.363 115.144 o
4 2 12 278.538 266.731 5.854 0.748 o
4 2 13 451.050 469.442 10.247 0.264 o
4 2 14 908.701 933.382 24.514 0.057 o
4 2 15 1985.290 1966.650 44.635 0.014 o
4 2 16 11.846 11.708 0.363 205.928 o
4 2 17 17.575 17.924 0.363 130.992 o
4 2 18 546.606 550.661 12.443 0.182 o
4 2 19 22.602 23.053 0.363 93.858 o
4 2 20 96.442 90.741 1.834 6.337 o
4 2 21 296.340 292.716 6.217 0.654 o
4 2 22 5.817 6.217 0.363 346.864 o
4 2 23 24.946 24.514 0.363 83.025 o
4 2 24 139.250 137.572 2.932 2.871 o
4 2 25 463.144 476.384 9.874 0.263 o
4 2 26 41.597 40.977 1.098 24.667 o
4 2 27 243.069 248.444 5.854 0.865 o
4 2 28 234.572 242.953 6.952 0.773 o
4 2 29 54.115 58.539 1.461 14.278 o
4 2 30 96.922 95.134 2.559 4.936 o
4 2 31 50.925 53.058 1.461 15.466 o
4 2 32 14.174 14.267 0.363 169.657 o
4 2 33 43.428 45.370 1.098 22.976 o
4 2 34 3.445 4.756 0.363 421.490 o
4 2 35 93.234 92.202 4.393 2.798 o
4 2 36 23.894 24.877 1.098 39.445 o
4 2 37 15.699 16.101 0.736 84.061 o
4 2 38 89.824 84.524 4.020 3.260 o
4 2 39 32.784 32.927 1.834 16.767 o
4 2 40 17.762 19.023 1.098 46.270 o
4 2 41 16.347 17.199 1.098 48.109 o
4 2 42 2.732 2.196 0.736 136.606 o
4 2 43 2.416 1.834 0.736 137.786 o
4 2 44 6.911 5.491 0.736 121.340 o
4 2 45 18.811 12.071 1.098 48.188 o
4 2 46 19.629 14.640 1.461 29.996 o
4 2 47 1.892 1.098 0.736 139.829 o
4 2 48 6.207 5.491 1.098 60.246 o
4 2 49 13.106 12.071 1.098 52.726 o
4 2 50 0.542 1.098 1.098 64.544 o
4 3 0 161.841 168.675 4.756 1.617 o
4 3 1 2177.300 2334.010 53.058 0.011 o
4 3 2 9.632 9.511 0.363 248.804 o
4 3 3 2595.120 2669.540 61.834 0.008 o
4 3 4 250.764 239.295 4.756 0.981 o
4 3 5 2180.700 2460.970 51.587 0.011 o
4 3 6 460.387 466.873 8.050 0.300 o
4 3 7 4112.710 4242.130 111.234 0.003 o
4 3 8 674.036 680.556 13.904 0.128 o
4 3 9 78.142 76.101 1.834 8.202 o
4 3 10 700.166 713.120 15.365 0.114 o
4 3 11 1270.510 1282.440 26.710 0.036 o
4 3 12 701.052 722.269 15.738 0.111 o
4 3 13 139.553 151.476 3.295 2.542 o
4 3 14 735.267 732.143 17.562 0.098 o
4 3 15 956.309 919.851 21.955 0.061 o
4 3 16 569.916 557.986 12.806 0.172 o
4 3 17 27.833 28.907 0.736 50.563 o
4 3 18 149.210 149.653 3.657 2.243 o
4 3 19 96.008 92.937 1.834 6.296 o
4 3 20 2.358 2.196 0.363 488.044 o
4 3 21 190.979 181.482 4.020 1.575 o
4 3 22 65.060 62.197 1.461 12.072 o
4 3 23 238.482 237.824 4.756 1.031 o
4 3 24 276.494 271.487 5.491 0.778 o
4 3 25 148.407 151.114 3.295 2.419 o
4 3 26 12.251 12.071 0.363 199.374 o
4 3 27 281.714 284.293 6.217 0.692 o
4 3 28 23.981 23.778 0.736 60.046 o
4 3 29 54.356 55.617 1.461 14.514 o
4 3 30 148.624 145.622 5.118 1.658 o
4 3 31 106.869 111.597 3.295 3.478 o
4 3 32 1.043 1.098 0.363 545.203 o
4 3 33 215.566 190.267 5.491 1.107 o
4 3 34 18.550 18.297 0.736 75.288 o
4 3 35 143.853 140.867 5.491 1.569 o
4 3 36 44.683 43.909 1.834 13.998 o
4 3 37 12.257 11.708 0.736 98.121 o
4 3 38 28.243 25.612 1.098 36.194 o
4 3 39 20.208 19.395 1.098 44.222 o
4 3 40 39.390 34.761 2.196 12.045 o
4 3 41 8.169 8.413 0.736 113.775 o
4 3 42 9.433 8.786 1.098 56.821 o
4 3 43 1.286 0.736 0.736 141.548 o
4 3 44 4.431 5.118 0.736 128.583 o
4 3 45 31.624 32.927 1.834 16.959 o
4 3 46 2.420 2.196 0.736 137.350 o
4 3 47 4.087 4.020 0.736 130.930 o
4 3 48 8.551 8.050 1.098 57.738 o
4 3 49 0.921 0.363 0.736 142.702 o
4 3 50 0.322 0.736 0.736 143.536 o
4 4 0 95.274 100.988 2.932 4.334 o
4 4 1 941.849 919.115 20.857 0.064 o
4 4 2 2399.550 2491.340 53.058 0.010 o
4 4 3 561.237 559.084 10.610 0.196 o
4 4 4 3101.880 3154.710 76.836 0.005 o
4 4 5 901.496 915.821 16.101 0.078 o
4 4 6 709.517 700.677 13.904 0.121 o
4 4 7 1080.530 1105.350 23.778 0.048 o
4 4 8 638.367 639.941 15.003 0.131 o
4 4 9 533.490 548.102 10.247 0.212 o
4 4 10 66.629 72.444 1.461 11.086 o
4 4 11 49.332 49.028 1.098 20.114 o
4 4 12 504.354 514.439 11.345 0.215 o
4 4 13 31.774 32.564 0.736 43.587 o
4 4 14 454.932 423.699 10.247 0.273 o
4 4 15 34.716 34.398 0.736 39.606 o
4 4 16 84.856 87.809 2.196 6.355 o
4 4 17 77.348 73.542 1.834 8.382 o
4 4 18 294.551 294.177 6.217 0.656 o
4 4 19 229.822 225.391 4.393 1.145 o
4 4 20 34.441 34.025 0.736 40.055 o
4 4 21 117.700 115.990 2.196 4.270 o
4 4 22 269.132 266.006 5.118 0.839 o
4 4 23 183.421 176.726 3.295 1.858 o
4 4 24 184.307 176.363 3.657 1.747 o
4 4 25 37.063 40.977 0.736 34.615 o
4 4 26 170.985 175.628 3.657 1.872 o
4 4 27 223.074 193.552 5.118 1.133 o
4 4 28 107.498 107.940 2.559 4.338 o
4 4 29 8.325 8.050 0.363 280.906 o
4 4 30 56.053 57.814 1.461 13.981 o
4 4 31 78.050 80.131 2.196 6.991 o
4 4 32 92.397 99.527 2.932 4.442 o
4 4 33 17.743 18.660 0.736 76.616 o
4 4 34 39.554 38.418 1.834 15.217 o
4 4 35 35.755 38.418 1.461 21.049 o
4 4 36 97.991 98.428 4.393 2.706 o
4 4 37 2.740 2.196 0.736 136.588 o
4 4 38 107.589 100.252 5.118 2.106 o
4 4 39 2.951 1.834 0.736 136.516 o
4 4 40 97.876 90.741 8.413 0.980 o
4 4 41 30.922 25.249 3.295 6.577 o
4 4 42 1.637 1.834 0.736 139.575 o
4 4 43 2.394 1.834 0.736 137.838 o
4 4 44 18.517 21.592 1.098 44.680 o
4 4 45 2.161 2.559 0.736 137.532 o
4 4 46 0.930 1.461 0.736 141.534 o
4 4 47 4.852 4.756 1.098 61.340 o
4 4 48 1.150 1.461 0.736 141.062 o
4 4 49 1.642 2.196 0.736 139.155 o
4 5 0 13.426 13.169 0.363 181.627 o
4 5 1 213.108 224.655 5.118 1.109 o
4 5 2 77.830 79.033 1.461 9.283 o
4 5 3 629.901 628.969 14.267 0.139 o
4 5 4 64.248 63.668 1.461 12.084 o
4 5 5 700.947 709.825 13.904 0.122 o
4 5 6 2528.470 2653.070 61.834 0.008 o
4 5 7 308.499 315.033 6.217 0.610 o
4 5 8 664.512 662.258 13.542 0.134 o
4 5 9 461.475 475.658 10.972 0.245 o
4 5 10 554.413 542.611 12.443 0.181 o
4 5 11 311.739 304.424 7.315 0.550 o
4 5 12 95.597 100.252 2.196 5.479 o
4 5 13 453.126 450.772 10.247 0.267 o
4 5 14 624.112 620.918 14.640 0.138 o
4 5 15 31.514 32.202 0.736 44.075 o
4 5 16 102.837 104.645 2.932 4.066 o
4 5 17 560.636 524.324 11.708 0.190 o
4 5 18 366.833 337.351 7.315 0.457 o
4 5 19 43.588 43.909 0.736 28.899 o
4 5 20 206.893 194.288 4.020 1.422 o
4 5 21 29.289 29.632 0.736 48.219 o
4 5 22 16.487 16.463 0.363 142.907 o
4 5 23 12.033 12.071 0.363 201.782 o
4 5 24 173.904 175.990 3.657 1.843 o
4 5 25 27.373 27.446 0.736 52.175 o
4 5 26 163.504 157.330 4.756 1.644 o
4 5 27 87.812 87.083 1.834 7.025 o
4 5 28 124.385 129.159 3.295 2.968 o
4 5 29 146.067 150.378 3.295 2.456 o
4 5 30 29.903 30.368 1.098 33.604 o
4 5 31 73.512 75.376 2.559 6.395 o
4 5 32 21.993 25.249 1.098 40.684 o
4 5 33 45.693 45.370 1.461 17.507 o
4 5 34 7.137 8.413 1.098 58.619 o
4 5 35 129.505 118.549 5.854 1.574 o
4 5 36 25.690 24.514 1.461 26.351 o
4 5 37 52.681 48.302 2.196 10.159 o
4 5 38 8.038 8.050 0.736 114.646 o
4 5 39 14.162 15.365 1.098 50.580 o
4 5 40 38.975 39.517 1.834 15.221 o
4 5 41 15.676 15.738 1.098 49.223 o
4 5 42 21.110 20.494 1.098 43.114 o
4 5 43 1.470 1.098 0.736 140.762 o
4 5 44 0.085 0.363 0.736 144.366 o
4 5 45 8.724 9.511 0.736 110.702 o
4 5 46 14.147 12.806 1.098 51.610 o
4 5 47 19.479 17.924 1.098 45.357 o
4 5 48 8.128 9.874 1.461 34.163 o
4 5 49 5.070 4.393 1.461 35.520 o
4 6 0 0.069 0.363 0.363 587.720 o
4 6 1 1254.250 1302.930 28.544 0.034 o
4 6 2 134.190 132.091 2.559 3.276 o
4 6 3 568.787 551.397 12.806 0.173 o
4 6 4 275.503 286.489 6.217 0.703 o
4 6 5 201.400 222.096 5.491 1.100 o
4 6 6 143.379 141.965 2.932 2.759 o
4 6 7 119.146 117.814 2.559 3.837 o
4 6 8 123.931 133.552 4.020 2.450 o
4 6 9 20.599 19.395 0.363 110.416 o
4 6 10 618.047 632.253 16.101 0.128 o
4 6 11 1033.780 1023.400 24.877 0.050 o
4 6 12 1.701 2.559 0.363 502.307 o
4 6 13 134.461 132.091 3.295 2.772 o
4 6 14 98.069 102.449 2.559 4.757 o
4 6 15 157.974 147.819 3.657 2.152 o
4 6 16 235.576 239.295 5.491 0.945 o
4 6 17 165.816 159.164 3.295 2.144 o
4 6 18 5.526 5.491 0.363 361.375 o
4 6 19 134.786 131.355 2.932 3.013 o
4 6 20 147.679 145.260 2.932 2.659 o
4 6 21 4.242 4.756 0.363 400.925 o
4 6 22 23.123 22.680 0.363 92.585 o
4 6 23 66.870 66.227 1.461 11.495 o
4 6 24 118.972 118.549 2.196 4.184 o
4 6 25 135.529 128.423 2.932 3.027 o
4 6 26 50.092 48.302 1.461 16.156 o
4 6 27 96.180 97.693 2.196 5.512 o
4 6 28 273.332 266.006 7.315 0.642 o
4 6 29 43.700 44.635 1.098 23.015 o
4 6 30 12.508 13.169 0.363 190.806 o
4 6 31 82.517 83.426 2.559 5.776 o
4 6 32 8.853 9.874 0.736 109.841 o
4 6 33 26.860 27.073 1.461 25.546 o
4 6 34 35.972 32.927 1.834 16.241 o
4 6 35 7.978 7.315 0.736 115.839 o
4 6 36 1.239 1.098 0.736 141.261 o
4 6 37 19.211 20.121 1.098 44.712 o
4 6 38 20.982 20.494 1.098 43.211 o
4 6 39 63.646 62.197 2.559 7.264 o
4 6 40 22.579 21.955 1.098 41.464 o
4 6 41 1.561 1.461 0.736 140.162 o
4 6 42 26.289 28.907 1.461 25.433 o
4 6 43 11.582 11.708 0.736 99.909 o
4 6 44 0.321 0.736 0.736 143.538 o
4 6 45 0.992 0.000 0.736 142.927 o
4 6 46 15.758 17.562 1.098 48.433 o
4 6 47 4.449 6.217 1.098 61.137 o
4 6 48 13.025 16.463 2.196 15.207 o
4 6 49 2.209 1.834 1.098 63.617 o
4 7 0 12.674 13.169 0.363 189.095 o
4 7 1 996.269 1004.000 20.121 0.060 o
4 7 2 610.594 635.921 12.443 0.155 o
4 7 3 189.325 192.827 4.393 1.456 o
4 7 4 907.856 927.901 20.494 0.066 o
4 7 5 26.876 28.171 0.736 52.362 o
4 7 6 2885.120 3083.350 73.542 0.006 o
4 7 7 206.245 219.900 5.118 1.149 o
4 7 8 14.817 14.267 0.363 164.115 o
4 7 9 220.181 216.242 5.118 1.097 o
4 7 10 182.892 188.434 4.756 1.421 o
4 7 11 531.116 530.903 12.071 0.194 o
4 7 12 990.656 1003.640 24.514 0.052 o
4 7 13 132.893 132.091 3.657 2.567 o
4 7 14 411.272 413.452 10.610 0.291 o
4 7 15 317.804 310.640 6.589 0.577 o
4 7 16 249.282 241.492 6.952 0.743 o
4 7 17 54.797 53.058 1.098 17.767 o
4 7 18 20.040 19.395 0.363 113.170 o
4 7 19 174.688 162.086 3.295 2.025 o
4 7 20 201.401 197.582 4.393 1.368 o
4 7 21 260.328 261.975 4.756 0.908 o
4 7 22 81.108 79.033 1.461 8.930 o
4 7 23 363.075 355.648 7.315 0.451 o
4 7 24 2.074 2.559 0.363 491.098 o
4 7 25 24.114 22.680 0.736 60.732 o
4 7 26 27.973 27.809 0.736 51.110 o
4 7 27 84.178 79.768 1.834 7.562 o
4 7 28 16.038 15.738 0.363 148.712 o
4 7 29 49.274 50.126 1.098 19.948 o
4 7 30 34.812 35.859 0.736 38.816 o
4 7 31 7.007 7.315 0.363 311.345 o
4 7 32 5.380 5.118 0.363 368.997 o
4 7 33 22.311 20.857 1.098 42.072 o
4 7 34 37.854 31.829 1.461 21.394 o
4 7 35 7.692 7.688 0.736 116.115 o
4 7 36 1.416 1.461 0.736 140.482 o
4 7 37 22.143 24.151 1.461 27.587 o
4 7 38 38.727 42.438 1.834 15.029 o
4 7 39 0.023 0.000 0.736 144.827 o
4 7 40 23.742 25.612 1.098 39.291 o
4 7 41 5.439 5.491 0.736 125.374 o
4 7 42 14.287 15.003 1.098 50.624 o
4 7 43 0.663 0.363 0.736 143.226 o
4 7 44 0.154 0.000 0.736 144.579 o
4 7 45 10.089 10.247 0.736 105.918 o
4 7 46 2.498 2.559 0.736 136.732 o
4 7 47 14.009 16.101 1.098 50.408 o
4 7 48 4.285 3.657 0.736 130.888 o
4 7 49 4.080 3.295 0.736 131.887 o
4 8 0 47.258 47.930 1.461 16.837 o
4 8 1 1086.430 1154.750 25.612 0.044 o
4 8 2 1993.350 2190.580 50.862 0.012 o
4 8 3 28.833 28.171 0.736 49.733 o
4 8 4 428.899 445.291 10.247 0.281 o
4 8 5 418.169 413.089 9.149 0.322 o
4 8 6 230.117 240.021 5.854 0.916 o
4 8 7 507.481 510.782 13.169 0.191 o
4 8 8 519.868 521.029 13.169 0.186 o
4 8 9 175.906 170.509 6.589 1.082 o
4 8 10 613.871 614.692 18.297 0.115 o
4 8 11 1148.540 1152.180 27.073 0.041 o
4 8 12 21.800 23.778 0.736 63.744 o
4 8 13 112.330 110.862 2.559 4.139 o
4 8 14 64.615 64.766 1.461 11.943 o
4 8 15 262.256 249.169 6.217 0.776 o
4 8 16 15.638 15.003 0.363 154.511 o
4 8 17 154.266 156.605 3.295 2.303 o
4 8 18 348.043 331.497 6.952 0.499 o
4 8 19 9.408 10.610 0.363 244.111 o
4 8 20 197.909 187.335 4.020 1.505 o
4 8 21 30.000 30.368 0.736 46.895 o
4 8 22 189.348 189.532 4.020 1.558 o
4 8 23 40.924 38.056 0.736 32.747 o
4 8 24 42.171 40.977 0.736 30.800 o
4 8 25 67.712 64.393 1.834 9.748 o
4 8 26 65.209 62.932 1.834 10.095 o
4 8 27 16.532 16.101 0.363 143.855 o
4 8 28 24.230 23.778 0.736 59.639 o
4 8 29 48.958 49.028 1.098 20.242 o
4 8 30 165.848 179.285 4.020 1.783 o
4 8 31 58.909 58.176 1.834 11.094 o
4 8 32 198.439 174.529 6.589 1.006 o
4 8 33 7.437 7.688 0.736 116.828 o
4 8 34 12.919 15.003 1.098 51.713 o
4 8 35 14.607 14.267 0.736 88.875 o
4 8 36 4.227 3.657 0.736 131.037 o
4 8 37 14.614 15.003 1.098 50.364 o
4 8 38 15.145 15.003 1.098 49.940 o
4 8 39 60.850 59.637 2.559 7.493 o
4 8 40 7.882 9.149 0.736 113.550 o
4 8 41 1.510 1.098 0.736 140.674 o
4 8 42 26.573 25.249 1.461 25.939 o
4 8 43 0.434 1.098 1.098 64.589 o
4 8 44 10.519 12.806 1.098 54.466 o
4 8 45 9.379 10.972 0.736 106.873 o
4 8 46 0.281 1.098 0.363 569.283 o
4 8 47 1.030 1.098 0.363 545.600 o
4 8 48 5.965 5.118 0.736 124.450 o
4 9 0 433.449 454.066 12.443 0.235 o
4 9 1 507.509 521.029 11.708 0.208 o
4 9 2 1855.990 1963.000 52.685 0.013 o
4 9 3 748.333 755.931 17.199 0.097 o
4 9 4 61.489 61.471 1.461 12.704 o
4 9 5 370.555 368.817 8.050 0.410 o
4 9 6 911.611 922.047 21.955 0.063 o
4 9 7 315.731 315.033 7.688 0.517 o
4 9 8 6.130 5.491 0.363 347.963 o
4 9 9 275.395 281.008 6.589 0.680 o
4 9 10 543.674 519.568 13.542 0.176 o
4 9 11 923.900 920.214 21.592 0.063 o
4 9 12 63.813 65.129 1.834 10.127 o
4 9 13 225.862 218.066 5.118 1.070 o
4 9 14 37.984 37.320 0.736 35.359 o
4 9 15 503.756 489.925 12.071 0.209 o
4 9 16 167.004 165.743 4.020 1.832 o
4 9 17 89.535 85.985 1.834 6.943 o
4 9 18 76.829 74.277 1.461 9.667 o
4 9 19 95.370 89.280 1.834 6.449 o
4 9 20 52.479 52.322 1.098 18.566 o
4 9 21 89.376 87.083 1.834 6.916 o
4 9 22 23.072 23.778 0.736 61.555 o
4 9 23 181.676 187.698 4.756 1.431 o
4 9 24 104.584 101.713 2.196 5.044 o
4 9 25 308.063 291.618 6.589 0.609 o
4 9 26 27.281 25.975 0.736 53.334 o
4 9 27 50.729 50.862 1.098 19.347 o
4 9 28 25.699 26.710 0.736 55.092 o
4 9 29 68.309 66.590 1.461 11.262 o
4 9 30 138.860 130.257 3.657 2.497 o
4 9 31 3.738 4.020 0.363 423.481 o
4 9 32 68.184 67.688 2.559 6.868 o
4 9 33 71.358 68.423 2.932 5.689 o
4 9 34 27.100 26.348 1.098 36.712 o
4 9 35 32.130 32.202 1.461 23.055 o
4 9 36 9.152 9.874 0.736 109.014 o
4 9 37 15.141 14.640 1.098 50.088 o
4 9 38 7.262 6.589 0.736 118.842 o
4 9 39 17.281 17.924 1.461 30.226 o
4 9 40 72.853 77.935 4.020 3.574 o
4 9 41 12.164 12.806 0.736 96.924 o
4 9 42 0.432 1.098 0.736 142.951 o
4 9 43 0.368 0.363 0.363 578.206 o
4 9 44 16.003 17.562 1.098 48.238 o
4 9 45 2.041 2.932 0.363 486.551 o
4 9 46 1.460 1.834 0.363 520.763 o
4 9 47 4.522 4.756 0.363 393.911 o
4 9 48 4.211 5.118 0.736 129.166 o
4 10 0 0.119 0.363 0.363 586.145 o
4 10 1 337.040 352.716 8.050 0.452 o
4 10 2 462.718 475.296 10.972 0.244 o
4 10 3 72.106 73.542 1.834 8.857 o
4 10 4 706.248 686.410 16.826 0.107 o
4 10 5 917.379 952.415 23.416 0.059 o
4 10 6 406.097 392.595 9.149 0.337 o
4 10 7 17.529 19.395 0.363 126.833 o
4 10 8 423.480 426.258 11.345 0.266 o
4 10 9 208.862 210.388 5.491 1.094 o
4 10 10 330.366 317.230 7.688 0.497 o
4 10 11 171.198 163.920 4.020 1.803 o
4 10 12 703.265 696.294 17.199 0.105 o
4 10 13 70.791 65.491 1.461 10.991 o
4 10 14 123.507 125.502 2.559 3.616 o
4 10 15 318.054 305.149 6.217 0.602 o
4 10 16 208.347 212.948 4.393 1.285 o
4 10 17 155.749 151.114 3.295 2.320 o
4 10 18 164.697 162.459 3.657 2.000 o
4 10 19 120.786 111.960 2.196 4.234 o
4 10 20 4.394 4.756 0.363 397.112 o
4 10 21 32.219 31.466 0.736 43.700 o
4 10 22 239.818 241.119 4.756 1.020 o
4 10 23 13.934 14.267 0.363 171.794 o
4 10 24 50.143 49.028 1.098 19.841 o
4 10 25 89.201 83.053 2.196 6.245 o
4 10 26 10.813 10.972 0.363 222.784 o
4 10 27 180.947 180.746 4.756 1.456 o
4 10 28 36.420 35.859 0.736 37.339 o
4 10 29 96.515 93.300 2.559 4.986 o
4 10 30 11.694 12.071 0.363 205.592 o
4 10 31 12.242 12.443 0.363 197.447 o
4 10 32 50.300 47.204 2.196 10.424 o
4 10 33 94.025 93.300 3.657 3.523 o
4 10 34 47.296 48.665 2.196 10.633 o
4 10 35 11.111 10.247 1.098 54.997 o
4 10 36 27.109 27.809 1.461 25.345 o
4 10 37 13.803 15.003 1.098 51.010 o
4 10 38 26.729 25.249 1.461 25.887 o
4 10 39 9.145 9.149 0.736 110.037 o
4 10 40 10.918 9.511 0.736 104.660 o
4 10 41 1.106 0.363 0.363 554.816 o
4 10 42 10.392 10.972 0.736 104.102 o
4 10 43 1.239 1.461 0.363 533.399 o
4 10 44 3.101 2.932 0.736 134.814 o
4 10 45 2.716 3.295 0.736 135.313 o
4 10 46 0.195 1.461 0.363 566.272 o
4 10 47 9.129 9.511 0.736 109.577 o
4 10 48 2.452 2.196 1.098 63.405 o
4 11 0 4.480 4.393 0.363 399.496 o
4 11 1 46.504 44.635 1.098 21.919 o
4 11 2 91.400 99.889 2.196 5.690 o
4 11 3 18.342 18.297 0.363 125.289 o
4 11 4 254.942 258.681 6.217 0.782 o
4 11 5 188.116 192.091 5.118 1.299 o
4 11 6 59.822 60.373 1.098 15.474 o
4 11 7 174.394 166.842 4.393 1.647 o
4 11 8 126.784 128.423 3.295 2.933 o
4 11 9 151.819 152.575 4.393 1.883 o
4 11 10 217.626 212.948 5.118 1.115 o
4 11 11 22.228 21.955 0.363 97.504 o
4 11 12 1525.960 1433.930 32.564 0.025 o
4 11 13 343.907 335.890 6.952 0.502 o
4 11 14 173.348 170.136 3.295 1.996 o
4 11 15 96.648 94.761 1.834 6.202 o
4 11 16 171.738 166.116 3.295 2.036 o
4 11 17 8.241 8.413 0.363 279.256 o
4 11 18 24.215 24.514 0.736 59.071 o
4 11 19 13.895 13.169 0.363 177.171 o
4 11 20 129.375 121.471 2.559 3.518 o
4 11 21 139.775 127.698 2.932 2.953 o
4 11 22 94.859 94.035 2.196 5.664 o
4 11 23 1.112 1.834 0.363 531.541 o
4 11 24 2.334 2.559 0.363 483.383 o
4 11 25 24.862 23.778 0.736 58.624 o
4 11 26 147.002 138.308 4.393 1.988 o
4 11 27 100.698 100.615 2.559 4.695 o
4 11 28 60.675 60.373 1.461 12.932 o
4 11 29 12.202 12.806 0.363 195.920 o
4 11 30 22.954 21.219 0.736 63.965 o
4 11 31 27.323 26.710 1.098 36.441 o
4 11 32 72.011 70.983 2.559 6.582 o
4 11 33 5.203 6.589 0.363 356.295 o
4 11 34 61.786 60.736 2.559 7.409 o
4 11 35 30.479 32.927 1.834 17.150 o
4 11 36 0.760 0.736 0.736 142.651 o
4 11 37 7.225 6.952 0.736 118.441 o
4 11 38 35.674 34.761 1.461 21.603 o
4 11 39 5.918 6.952 0.736 122.064 o
4 11 40 5.450 5.854 0.736 124.851 o
4 11 41 6.881 8.050 0.736 117.871 o
4 11 42 13.617 15.003 0.736 90.412 o
4 11 43 3.834 3.295 0.736 132.515 o
4 11 44 7.276 8.050 0.736 116.770 o
4 11 45 19.883 19.758 1.098 44.333 o
4 11 46 2.049 1.461 0.363 508.412 o
4 11 47 1.141 1.461 0.363 536.448 o
4 12 0 1637.980 1608.080 44.635 0.018 o
4 12 1 13.151 14.267 0.363 179.002 o
4 12 2 53.400 51.960 1.098 18.341 o
4 12 3 126.929 130.620 3.295 2.911 o
4 12 4 228.383 227.950 5.491 0.989 o
4 12 5 70.702 69.884 1.461 10.705 o
4 12 6 88.955 94.761 2.196 5.944 o
4 12 7 80.238 77.572 1.834 7.964 o
4 12 8 200.569 194.288 4.393 1.383 o
4 12 9 173.821 170.872 4.393 1.637 o
4 12 10 18.557 17.199 0.363 127.250 o
4 12 11 267.140 269.663 5.854 0.773 o
4 12 12 241.512 229.784 5.118 0.988 o
4 12 13 110.797 109.401 2.196 4.639 o
4 12 14 11.955 11.708 0.363 204.693 o
4 12 15 94.978 91.476 2.196 5.721 o
4 12 16 308.258 306.248 6.589 0.596 o
4 12 17 385.025 365.159 8.050 0.398 o
4 12 18 416.087 396.263 8.786 0.338 o
4 12 19 92.306 92.937 2.196 5.819 o
4 12 20 14.344 14.267 0.363 168.164 o
4 12 21 163.140 159.164 3.295 2.176 o
4 12 22 80.167 79.033 1.834 7.910 o
4 12 23 278.025 267.104 6.217 0.719 o
4 12 24 64.258 61.834 1.461 12.226 o
4 12 25 24.850 22.680 0.736 59.525 o
4 12 26 9.100 8.413 0.363 265.230 o
4 12 27 6.318 6.589 0.363 332.307 o
4 12 28 15.004 15.365 0.736 86.579 o
4 12 29 20.407 19.023 0.736 70.767 o
4 12 30 2.014 2.196 0.363 498.349 o
4 12 31 35.738 32.927 1.098 29.487 o
4 12 32 18.304 17.924 0.736 76.203 o
4 12 33 27.498 28.907 1.098 35.599 o
4 12 34 31.274 32.202 1.098 32.219 o
4 12 35 13.424 13.169 0.736 93.206 o
4 12 36 15.427 15.738 1.098 49.422 o
4 12 37 36.767 37.683 1.834 15.723 o
4 12 38 16.503 16.826 1.098 48.133 o
4 12 39 3.921 3.657 0.736 131.828 o
4 12 40 3.648 3.295 0.736 132.988 o
4 12 41 41.907 42.076 2.196 11.451 o
4 12 42 1.391 1.461 0.363 528.649 o
4 12 43 7.447 8.050 0.736 116.295 o
4 12 44 2.883 3.295 0.736 134.902 o
4 12 45 1.865 1.461 0.363 514.022 o
4 12 46 21.358 25.612 1.461 27.605 o
4 12 47 1.364 0.363 1.098 64.350 o
4 13 0 13.753 14.267 0.363 173.425 o
4 13 1 31.724 30.730 0.736 44.666 o
4 13 2 134.194 133.915 2.559 3.255 o
4 13 3 101.451 97.693 2.196 5.268 o
4 13 4 35.114 36.957 0.736 38.025 o
4 13 5 339.074 325.643 7.315 0.498 o
4 13 6 75.542 77.199 1.834 8.380 o
4 13 7 102.592 98.791 2.559 4.660 o
4 13 8 222.363 216.978 4.393 1.202 o
4 13 9 670.791 648.727 15.365 0.123 o
4 13 10 132.829 128.796 2.932 3.077 o
4 13 11 16.701 16.463 0.363 141.429 o
4 13 12 159.063 154.408 3.295 2.256 o
4 13 13 253.286 246.247 6.217 0.802 o
4 13 14 48.133 47.930 1.098 20.720 o
4 13 15 13.734 14.267 0.363 173.595 o
4 13 16 230.184 226.116 4.393 1.142 o
4 13 17 42.303 41.713 0.736 30.458 o
4 13 18 58.307 57.441 1.461 13.602 o
4 13 19 119.940 106.479 2.196 4.358 o
4 13 20 77.687 72.816 1.834 8.384 o
4 13 21 95.288 91.103 1.834 6.397 o
4 13 22 266.415 275.154 6.952 0.675 o
4 13 23 57.627 58.176 1.098 16.295 o
4 13 24 20.828 23.053 0.736 66.136 o
4 13 25 14.744 14.640 0.363 163.164 o
4 13 26 0.373 0.363 0.363 578.056 o
4 13 27 3.819 4.020 0.363 421.319 o
4 13 28 46.163 45.733 1.461 17.352 o
4 13 29 174.024 157.330 5.491 1.366 o
4 13 30 21.097 20.494 0.736 68.016 o
4 13 31 1.773 1.461 0.363 516.856 o
4 13 32 19.848 21.219 0.736 69.711 o
4 13 33 4.230 4.393 0.363 405.816 o
4 13 34 0.352 0.736 0.363 572.814 o
4 13 35 11.611 12.071 0.736 99.350 o
4 13 36 34.413 32.927 1.461 22.250 o
4 13 37 7.436 6.952 0.736 117.853 o
4 13 38 54.870 54.519 2.559 7.987 o
4 13 39 0.643 0.363 0.736 143.268 o
4 13 40 30.832 30.005 1.461 23.801 o
4 13 41 11.803 13.542 0.736 96.905 o
4 13 42 6.569 6.952 0.736 120.264 o
4 13 43 8.769 9.874 0.736 110.074 o
4 13 44 1.271 1.461 0.363 532.378 o
4 13 45 18.106 19.395 1.098 45.854 o
4 13 46 2.763 2.932 0.736 135.644 o
4 14 0 348.170 344.303 9.149 0.402 o
4 14 1 32.871 33.663 0.736 41.827 o
4 14 2 27.531 27.809 0.736 51.709 o
4 14 3 52.406 54.156 1.098 18.310 o
4 14 4 224.562 222.096 5.118 1.068 o
4 14 5 64.133 65.491 1.461 11.961 o
4 14 6 52.336 51.224 1.098 18.780 o
4 14 7 141.476 140.504 3.295 2.595 o
4 14 8 16.796 16.463 0.363 140.779 o
4 14 9 98.379 98.791 2.196 5.383 o
4 14 10 412.464 401.018 9.149 0.330 o
4 14 11 92.480 92.575 2.196 5.819 o
4 14 12 86.864 84.524 2.196 6.335 o
4 14 13 250.044 254.298 5.491 0.876 o
4 14 14 590.691 581.029 13.169 0.160 o
4 14 15 27.164 28.171 0.736 51.964 o
4 14 16 503.933 493.956 9.511 0.245 o
4 14 17 274.811 255.396 5.491 0.804 o
4 14 18 20.331 21.219 0.363 107.358 o
4 14 19 177.263 167.577 4.393 1.624 o
4 14 20 54.899 50.489 1.461 14.914 o
4 14 21 47.181 45.733 1.098 21.460 o
4 14 22 4.280 4.020 0.363 409.312 o
4 14 23 13.229 12.443 0.363 187.154 o
4 14 24 17.594 17.924 0.363 130.873 o
4 14 25 7.705 8.050 0.363 291.674 o
4 14 26 22.401 22.680 1.098 41.328 o
4 14 27 29.898 31.466 1.461 23.865 o
4 14 28 123.040 115.617 4.020 2.573 o
4 14 29 85.450 82.328 2.932 4.938 o
4 14 30 17.485 18.660 0.736 77.169 o
4 14 31 15.355 15.365 0.736 85.741 o
4 14 32 66.694 63.668 2.196 8.353 o
4 14 33 10.316 10.247 0.736 105.297 o
4 14 34 12.408 12.071 0.736 97.246 o
4 14 35 3.372 4.756 0.363 423.421 o
4 14 36 0.767 1.098 0.736 142.261 o
4 14 37 0.938 0.736 0.736 142.282 o
4 14 38 4.459 5.118 0.736 128.509 o
4 14 39 1.513 1.461 0.363 524.889 o
4 14 40 0.189 0.736 0.363 577.989 o
4 14 41 13.705 13.904 0.736 91.565 o
4 14 42 16.193 17.924 1.098 47.943 o
4 14 43 1.182 1.461 0.363 535.173 o
4 14 44 2.981 3.295 0.736 134.660 o
4 14 45 7.522 9.511 0.736 114.047 o
4 15 0 128.463 130.620 3.657 2.640 o
4 15 1 53.423 52.685 1.098 18.226 o
4 15 2 74.498 75.376 1.461 9.877 o
4 15 3 72.092 70.983 1.461 10.451 o
4 15 4 43.049 43.537 1.098 23.504 o
4 15 5 85.467 85.250 1.834 7.259 o
4 15 6 74.422 75.738 1.834 8.544 o
4 15 7 186.527 183.678 4.020 1.600 o
4 15 8 11.999 10.972 0.363 208.402 o
4 15 9 94.223 92.575 2.196 5.731 o
4 15 10 379.633 366.620 8.050 0.402 o
4 15 11 69.622 69.522 1.461 10.875 o
4 15 12 124.813 123.668 2.559 3.606 o
4 15 13 75.405 75.738 1.834 8.456 o
4 15 14 16.243 17.924 0.363 139.572 o
4 15 15 6.494 5.854 0.363 336.307 o
4 15 16 135.015 133.915 3.295 2.748 o
4 15 17 68.700 65.491 1.461 11.284 o
4 15 18 47.934 50.489 1.461 16.393 o
4 15 19 76.770 69.149 1.834 8.629 o
4 15 20 51.569 50.489 1.461 15.601 o
4 15 21 135.108 137.209 3.657 2.501 o
4 15 22 130.684 121.844 3.295 2.922 o
4 15 23 45.674 39.517 1.098 23.252 o
4 15 24 41.372 40.977 1.461 19.149 o
4 15 25 99.998 93.673 3.295 3.828 o
4 15 26 27.416 25.975 1.098 36.625 o
4 15 27 41.197 41.713 1.834 14.699 o
4 15 28 8.917 10.247 0.736 109.147 o
4 15 29 231.407 220.262 8.413 0.655 o
4 15 30 0.001 0.363 0.363 589.895 o
4 15 31 10.511 11.708 0.736 102.782 o
4 15 32 38.766 38.418 1.461 20.199 o
4 15 33 24.642 23.778 1.098 39.303 o
4 15 34 8.142 7.315 0.363 290.443 o
4 15 35 10.499 9.874 0.736 105.306 o
4 15 36 13.692 13.542 0.736 92.054 o
4 15 37 14.211 15.738 1.098 50.392 o
4 15 38 12.177 13.169 0.736 96.416 o
4 15 39 21.555 23.053 1.098 41.817 o
4 15 40 16.738 17.924 1.098 47.511 o
4 15 41 3.216 3.295 0.363 447.533 o
4 15 42 2.715 3.295 0.736 135.318 o
4 15 43 5.524 6.217 0.736 124.155 o
4 15 44 0.601 1.098 0.363 559.137 o
4 15 45 8.508 9.874 1.834 22.208 o
4 16 0 381.653 391.507 11.345 0.295 o
4 16 1 68.021 70.620 1.461 11.019 o
4 16 2 235.391 224.655 5.491 0.971 o
4 16 3 30.552 29.632 0.736 46.672 o
4 16 4 130.021 128.061 3.295 2.880 o
4 16 5 94.677 93.673 2.196 5.682 o
4 16 6 41.566 43.537 1.098 24.128 o
4 16 7 15.621 16.463 0.363 149.111 o
4 16 8 63.232 64.766 1.461 12.157 o
4 16 9 40.890 41.713 1.098 24.817 o
4 16 10 70.505 73.179 1.834 9.027 o
4 16 11 19.123 19.023 0.736 73.346 o
4 16 12 98.240 100.615 2.559 4.784 o
4 16 13 62.703 61.834 1.461 12.475 o
4 16 14 34.437 36.584 1.098 29.204 o
4 16 15 31.114 33.300 0.736 43.908 o
4 16 16 110.163 107.204 2.932 3.837 o
4 16 17 33.828 34.025 0.736 40.664 o
4 16 18 110.353 110.862 2.932 3.785 o
4 16 19 6.134 6.217 0.363 340.072 o
4 16 20 46.458 43.909 1.461 17.499 o
4 16 21 136.715 123.668 3.295 2.804 o
4 16 22 14.305 14.267 0.363 168.510 o
4 16 23 93.937 88.182 2.932 4.569 o
4 16 24 34.305 34.398 1.098 29.866 o
4 16 25 4.258 4.393 0.363 405.101 o
4 16 26 21.273 21.592 1.098 42.575 o
4 16 27 13.857 14.267 0.736 90.730 o
4 16 28 18.964 20.121 0.736 72.551 o
4 16 29 43.290 47.204 1.834 13.959 o
4 16 30 9.476 9.874 0.736 108.117 o
4 16 31 2.012 2.559 0.363 492.974 o
4 16 32 13.070 13.904 0.736 93.169 o
4 16 33 22.129 23.778 1.098 41.123 o
4 16 34 35.231 33.300 1.098 29.661 o
4 16 35 14.293 15.365 0.736 88.299 o
4 16 36 8.497 9.874 0.736 110.829 o
4 16 37 20.006 21.219 1.098 43.678 o
4 16 38 6.115 6.217 0.736 122.534 o
4 16 39 0.538 0.363 0.363 572.818 o
4 16 40 5.368 6.217 0.736 124.581 o
4 16 41 29.536 32.927 1.461 23.749 o
4 16 42 0.629 1.098 0.363 558.265 o
4 16 43 3.242 2.196 0.363 462.276 o
4 16 44 3.810 5.118 1.461 35.701 o
4 17 0 12.387 12.806 0.736 96.341 o
4 17 1 22.028 22.317 0.736 64.633 o
4 17 2 84.482 85.250 1.834 7.332 o
4 17 3 16.538 16.101 0.363 143.817 o
4 17 4 122.095 122.207 2.559 3.696 o
4 17 5 175.824 180.383 4.756 1.488 o
4 17 6 125.486 129.522 2.932 3.219 o
4 17 7 42.360 43.174 1.098 23.868 o
4 17 8 2.682 2.932 0.363 467.805 o
4 17 9 53.298 52.685 1.461 15.015 o
4 17 10 20.551 20.121 0.736 69.413 o
4 17 11 406.227 393.694 9.511 0.327 o
4 17 12 72.279 71.718 1.834 8.927 o
4 17 13 169.069 166.479 4.020 1.811 o
4 17 14 0.575 0.736 0.363 565.732 o
4 17 15 25.979 25.975 0.736 55.222 o
4 17 16 53.572 54.156 1.461 14.812 o
4 17 17 37.529 39.154 1.098 26.971 o
4 17 18 291.289 290.147 7.315 0.592 o
4 17 19 73.419 69.522 1.834 8.923 o
4 17 20 15.274 14.640 0.363 158.818 o
4 17 21 51.760 51.224 1.461 15.483 o
4 17 22 29.223 27.446 1.098 34.954 o
4 17 23 1.948 2.559 0.363 494.880 o
4 17 24 21.241 21.219 1.098 42.740 o
4 17 25 12.480 13.542 0.736 95.147 o
4 17 26 4.927 5.491 0.736 126.758 o
4 17 27 23.765 21.955 1.098 40.592 o
4 17 28 36.314 34.398 1.461 21.469 o
4 17 29 16.012 15.738 0.736 83.754 o
4 17 30 4.515 4.756 0.363 394.100 o
4 17 31 13.220 12.806 0.736 94.189 o
4 17 32 11.345 11.345 0.736 101.025 o
4 17 33 11.542 12.806 0.736 98.558 o
4 17 34 10.116 10.610 0.736 105.350 o
4 17 35 1.480 1.834 0.363 520.125 o
4 17 36 3.706 4.393 0.363 419.386 o
4 17 37 16.229 17.199 1.098 48.203 o
4 17 38 3.537 3.295 0.736 133.271 o
4 17 39 3.966 5.118 0.736 129.811 o
4 17 40 0.816 1.461 0.736 141.777 o
4 17 41 0.521 0.736 0.736 143.137 o
4 17 42 2.232 2.196 0.736 137.793 o
4 17 43 3.739 5.118 1.461 35.715 o
4 18 0 4.776 5.118 0.363 383.287 o
4 18 1 178.176 167.940 4.393 1.616 o
4 18 2 20.593 21.219 0.736 68.282 o
4 18 3 77.665 80.494 1.834 8.057 o
4 18 4 111.515 111.234 2.559 4.158 o
4 18 5 199.289 198.308 4.020 1.459 o
4 18 6 9.272 9.511 0.363 254.121 o
4 18 7 84.074 84.887 2.196 6.484 o
4 18 8 171.293 164.282 4.756 1.568 o
4 18 9 144.222 148.917 3.657 2.308 o
4 18 10 15.440 15.003 0.363 156.058 o
4 18 11 33.699 33.300 1.098 30.505 o
4 18 12 82.194 79.396 1.834 7.732 o
4 18 13 48.955 49.391 1.461 16.288 o
4 18 14 55.048 52.685 1.461 14.665 o
4 18 15 51.978 52.685 1.461 15.286 o
4 18 16 109.313 104.645 2.932 3.892 o
4 18 17 33.340 30.730 1.098 31.440 o
4 18 18 92.560 89.642 2.559 5.214 o
4 18 19 21.608 21.955 0.736 65.715 o
4 18 20 16.428 15.365 0.736 83.222 o
4 18 21 33.817 32.202 1.098 30.747 o
4 18 22 53.067 57.078 1.834 11.896 o
4 18 23 142.397 131.355 5.854 1.480 o
4 18 24 75.425 72.816 2.932 5.457 o
4 18 25 145.948 147.819 5.491 1.538 o
4 18 26 11.808 12.806 0.736 97.858 o
4 18 27 49.798 49.391 1.834 12.857 o
4 18 28 15.426 17.562 1.098 48.697 o
4 18 29 25.960 26.348 1.098 37.485 o
4 18 30 10.376 11.345 0.736 103.640 o
4 18 31 25.583 25.249 1.098 38.124 o
4 18 32 0.487 -0.363 0.736 143.937 o
4 18 33 11.976 13.542 0.736 96.455 o
4 18 34 14.098 13.904 0.736 90.580 o
4 18 35 16.246 19.023 1.098 47.466 o
4 18 36 0.934 0.736 0.363 554.349 o
4 18 37 1.073 0.736 0.736 141.999 o
4 18 38 6.550 6.952 0.736 120.315 o
4 18 39 28.477 25.612 1.461 25.258 o
4 18 40 0.851 1.834 0.736 141.305 o
4 18 41 3.276 3.657 0.736 133.471 o
4 18 42 3.042 2.559 0.736 135.418 o
4 19 0 77.344 81.592 2.932 5.230 o
4 19 1 34.355 33.663 1.098 30.041 o
4 19 2 255.731 248.807 6.217 0.793 o
4 19 3 99.548 102.449 2.559 4.704 o
4 19 4 70.349 70.983 1.834 9.148 o
4 19 5 22.488 24.514 0.736 61.921 o
4 19 6 32.570 32.927 0.736 42.530 o
4 19 7 36.118 35.859 1.098 28.510 o
4 19 8 12.861 12.071 0.363 192.839 o
4 19 9 22.112 23.416 0.736 63.516 o
4 19 10 76.133 76.474 1.834 8.360 o
4 19 11 21.999 23.416 0.736 63.712 o
4 19 12 14.794 14.640 0.363 162.752 o
4 19 13 119.602 116.353 4.020 2.613 o
4 19 14 50.658 49.028 1.461 15.953 o
4 19 15 49.743 50.489 1.461 15.993 o
4 19 16 79.664 81.229 3.295 4.488 o
4 19 17 50.553 47.567 1.834 12.879 o
4 19 18 97.644 99.889 5.491 1.966 o
4 19 19 2.009 1.834 0.736 138.731 o
4 19 20 10.402 10.972 0.736 104.075 o
4 19 21 22.398 21.592 1.098 41.733 o
4 19 22 21.767 20.494 1.098 42.616 o
4 19 23 46.550 50.862 2.196 10.601 o
4 19 24 8.853 11.345 0.736 107.806 o
4 19 25 42.292 42.438 2.196 11.397 o
4 19 26 25.227 26.710 1.098 37.864 o
4 19 27 67.648 63.668 2.559 7.004 o
4 19 28 26.375 24.514 1.098 37.830 o
4 19 29 6.840 6.952 0.736 119.512 o
4 19 30 6.467 6.217 0.736 121.565 o
4 19 31 57.664 54.882 2.196 9.435 o
4 19 32 11.414 11.708 0.736 100.358 o
4 19 33 5.991 7.688 0.736 120.847 o
4 19 34 10.997 10.247 0.736 103.445 o
4 19 35 0.886 0.736 0.363 555.867 o
4 19 36 0.984 1.098 0.363 547.063 o
4 19 37 20.543 21.219 1.098 43.268 o
4 19 38 0.635 2.196 0.736 141.379 o
4 19 39 0.638 1.834 0.736 141.760 o
4 19 40 16.634 18.297 1.461 30.376 o
4 20 0 90.406 88.907 3.295 4.115 o
4 20 1 3.980 4.393 0.363 412.252 o
4 20 2 3.979 4.020 0.363 417.119 o
4 20 3 59.503 58.912 1.461 13.259 o
4 20 4 23.342 23.053 0.736 61.712 o
4 20 5 256.048 266.368 6.952 0.703 o
4 20 6 182.170 182.217 5.118 1.355 o
4 20 7 4.991 5.491 0.363 373.729 o
4 20 8 14.205 14.640 0.736 89.405 o
4 20 9 103.104 104.282 2.932 4.064 o
4 20 10 43.657 42.438 1.098 23.480 o
4 20 11 171.068 179.285 4.756 1.521 o
4 20 12 98.964 96.232 2.196 5.415 o
4 20 13 3.884 5.118 0.363 405.396 o
4 20 14 27.566 31.829 1.098 34.613 o
4 20 15 28.590 29.270 1.098 34.776 o
4 20 16 53.364 49.391 2.932 6.773 o
4 20 17 67.038 68.786 3.295 5.003 o
4 20 18 59.670 54.156 3.657 4.615 o
4 20 19 13.582 13.904 1.098 51.623 o
4 20 20 0.925 1.461 0.736 141.545 o
4 20 21 13.805 14.267 1.098 51.301 o
4 20 22 29.861 30.005 1.461 24.108 o
4 20 23 4.614 6.217 0.736 126.626 o
4 20 24 15.204 15.365 0.736 86.101 o
4 20 25 14.684 15.738 0.736 86.900 o
4 20 26 15.217 15.738 0.736 85.625 o
4 20 27 15.691 15.738 0.736 84.505 o
4 20 28 1.819 1.461 0.736 139.587 o
4 20 29 28.307 30.730 1.461 24.487 o
4 20 30 19.675 22.680 1.098 43.373 o
4 20 31 6.280 6.589 0.736 121.565 o
4 20 32 0.874 1.098 0.736 142.037 o
4 20 33 45.730 45.733 3.295 5.933 o
4 20 34 9.339 9.149 0.736 109.499 o
4 20 35 17.213 20.121 1.098 46.270 o
4 20 36 4.851 5.118 0.736 127.465 o
4 20 37 3.539 4.393 0.736 131.864 o
4 20 38 1.400 1.834 0.736 140.105 o
4 20 39 5.957 5.854 0.736 123.465 o
4 21 0 20.216 21.219 0.736 69.002 o
4 21 1 28.685 27.809 0.736 50.163 o
4 21 2 19.247 19.395 0.736 72.714 o
4 21 3 57.480 54.156 1.461 14.056 o
4 21 4 123.513 124.403 3.295 3.026 o
4 21 5 29.929 30.368 1.098 33.588 o
4 21 6 98.743 101.713 2.932 4.223 o
4 21 7 31.519 31.103 1.098 32.399 o
4 21 8 145.751 144.897 4.393 1.970 o
4 21 9 6.880 8.050 0.363 306.776 o
4 21 10 3.550 3.657 0.363 433.389 o
4 21 11 13.397 13.542 0.736 92.801 o
4 21 12 32.354 32.202 1.098 31.585 o
4 21 13 77.626 78.297 2.559 6.123 o
4 21 14 61.387 54.156 2.932 6.354 o
4 21 15 21.647 20.857 1.461 28.301 o
4 21 16 24.127 25.249 1.834 18.846 o
4 21 17 16.607 15.738 1.098 48.483 o
4 21 18 65.129 61.471 3.295 5.160 o
4 21 19 40.824 42.811 2.559 9.189 o
4 21 20 6.486 6.589 1.098 59.696 o
4 21 21 21.518 18.297 1.098 43.639 o
4 21 22 23.965 23.778 1.461 27.043 o
4 21 23 2.754 2.932 1.098 63.060 o
4 21 24 41.005 41.350 2.196 11.572 o
4 21 25 12.050 13.169 1.098 53.127 o
4 21 26 8.556 9.874 1.098 57.067 o
4 21 27 19.986 19.023 1.461 29.157 o
4 21 28 27.000 30.005 1.834 17.975 o
4 21 29 13.259 11.708 1.098 52.749 o
4 21 30 7.281 9.511 1.098 58.127 o
4 21 31 2.443 2.196 0.736 137.297 o
4 21 32 1.145 0.736 0.736 141.847 o
4 21 33 13.880 14.267 1.098 51.241 o
4 21 34 17.862 19.758 1.098 45.904 o
4 21 35 5.950 6.952 0.736 121.975 o
4 21 36 3.393 4.020 0.736 132.714 o
4 21 37 0.614 0.363 0.736 143.325 o
4 21 38 8.052 6.952 1.461 34.552 o
4 22 0 40.345 39.517 1.461 19.618 o
4 22 1 13.532 14.267 0.736 91.544 o
4 22 2 39.163 37.683 1.098 26.538 o
4 22 3 31.881 32.927 1.461 23.020 o
4 22 4 34.931 34.398 1.461 21.876 o
4 22 5 33.482 35.496 1.098 30.016 o
4 22 6 17.382 18.660 1.098 46.712 o
4 22 7 17.119 17.924 1.098 47.209 o
4 22 8 47.077 49.391 3.295 5.844 o
4 22 9 66.523 58.176 5.854 2.031 o
4 22 10 36.355 37.683 2.196 12.197 o
4 22 11 14.896 15.003 0.736 87.277 o
4 22 12 12.695 13.169 1.098 52.617 o
4 22 13 8.586 8.786 0.736 112.094 o
4 22 14 11.099 10.610 1.098 54.866 o
4 22 15 50.587 47.930 2.559 8.440 o
4 22 16 47.296 40.615 2.196 11.009 o
4 22 17 20.336 20.857 1.461 28.737 o
4 22 18 3.833 4.393 0.736 131.105 o
4 22 19 8.934 8.786 0.736 111.127 o
4 22 20 37.295 33.663 1.834 15.964 o
4 22 21 12.079 15.365 1.098 52.236 o
4 22 22 29.976 26.710 1.461 24.596 o
4 22 23 1.296 1.461 1.098 64.136 o
4 22 24 9.778 11.345 1.098 55.598 o
4 22 25 12.621 15.003 1.098 51.950 o
4 22 26 5.863 5.854 1.098 60.352 o
4 22 27 0.975 1.098 0.736 141.825 o
4 22 28 26.601 25.249 1.834 18.437 o
4 22 29 29.280 30.730 1.834 17.534 o
4 22 30 2.168 3.657 0.736 136.206 o
4 22 31 10.725 12.443 0.736 101.215 o
4 22 32 1.646 1.834 0.736 139.557 o
4 22 33 8.004 8.050 0.736 114.741 o
4 22 34 2.150 1.461 0.736 138.836 o
4 22 35 3.286 3.295 0.736 133.902 o
4 22 36 2.039 2.196 0.736 138.243 o
4 22 37 0.470 -0.363 1.461 36.661 o
4 23 0 5.203 2.932 1.098 61.680 o
4 23 1 28.081 27.809 1.098 35.577 o
4 23 2 6.068 6.217 0.736 122.663 o
4 23 3 4.747 5.118 0.736 127.741 o
4 23 4 5.590 5.491 0.736 124.963 o
4 23 5 2.245 1.461 0.736 138.616 o
4 23 6 12.095 11.345 1.098 53.806 o
4 23 7 24.509 20.494 1.834 19.173 o
4 23 8 31.784 30.005 1.834 17.176 o
4 23 9 51.163 46.106 2.559 8.460 o
4 23 10 6.435 6.589 0.736 121.136 o
4 23 11 47.024 45.370 2.559 8.733 o
4 23 12 39.557 36.222 2.196 11.958 o
4 23 13 9.584 9.149 1.098 56.573 o
4 23 14 44.081 44.272 4.393 3.644 o
4 23 15 53.130 55.617 3.295 5.585 o
4 23 16 22.052 20.857 1.461 28.166 o
4 23 17 7.603 8.050 0.736 115.858 o
4 23 18 39.420 36.584 1.834 15.384 o
4 23 19 10.627 10.610 1.098 55.230 o
4 23 20 21.164 18.660 1.098 43.771 o
4 23 21 12.930 12.071 1.098 52.866 o
4 23 22 0.914 1.098 1.098 64.385 o
4 23 23 5.755 7.688 1.098 59.818 o
4 23 24 7.345 5.854 1.098 59.362 o
4 23 25 2.919 3.295 0.736 134.815 o
4 23 26 17.174 19.023 1.461 30.082 o
4 23 27 12.041 16.101 1.098 51.974 o
4 23 28 4.926 6.952 1.098 60.604 o
4 23 29 8.428 9.149 1.098 57.428 o
4 23 30 10.749 10.972 0.736 103.134 o
4 23 31 12.357 13.542 0.736 95.465 o
4 23 32 1.077 1.461 0.736 141.219 o
4 23 33 2.329 2.932 0.736 136.692 o
4 23 34 0.006 1.098 0.736 143.803 o
4 23 35 8.860 8.050 1.098 57.514 o
4 24 0 82.790 77.199 5.118 2.381 o
4 24 1 29.156 31.466 1.834 17.493 o
4 24 2 26.449 27.446 1.461 25.619 o
4 24 3 5.533 5.491 0.736 125.120 o
4 24 4 1.951 2.196 0.736 138.447 o
4 24 5 38.633 35.496 2.196 12.083 o
4 24 6 9.385 10.247 1.098 56.311 o
4 24 7 54.950 51.960 2.932 6.657 o
4 24 8 10.723 10.247 1.098 55.295 o
4 24 9 29.834 29.632 1.834 17.533 o
4 24 10 4.394 4.393 0.736 129.640 o
4 24 11 3.159 2.559 0.736 135.130 o
4 24 12 1.893 2.559 0.736 138.159 o
4 24 13 26.528 24.151 1.834 18.540 o
4 24 14 16.717 16.101 1.461 30.704 o
4 24 15 10.977 11.345 1.098 54.676 o
4 24 16 2.580 3.657 0.736 135.202 o
4 24 17 33.169 30.368 1.834 16.915 o
4 24 19 20.078 19.758 1.098 44.183 o
4 24 20 23.943 24.514 1.461 26.929 o
4 24 21 15.147 17.924 1.461 30.915 o
4 24 22 47.632 52.322 2.932 6.946 o
4 24 23 0.472 0.000 1.098 64.797 o
4 24 24 1.661 0.363 1.098 64.219 o
4 24 25 3.229 4.393 0.736 132.659 o
4 24 26 5.437 6.952 1.098 60.272 o
4 24 27 2.405 1.834 0.736 137.812 o
4 24 28 2.264 2.196 0.736 137.717 o
4 24 29 3.649 2.932 0.736 133.445 o
4 24 30 4.514 5.491 0.736 127.865 o
4 24 31 9.393 9.511 0.736 108.848 o
4 24 32 4.431 4.756 0.736 129.065 o
4 24 33 2.889 2.196 0.736 136.228 o
4 24 34 2.842 2.196 1.834 23.075 o
4 25 0 13.504 12.806 1.098 52.121 o
4 25 1 5.402 5.854 0.736 124.982 o
4 25 2 18.376 22.317 1.098 44.508 o
4 25 3 71.395 71.345 3.295 4.846 o
4 25 4 5.024 5.118 0.736 126.999 o
4 25 5 6.855 6.217 0.736 120.491 o
4 25 6 8.383 8.050 0.736 113.683 o
4 25 7 11.810 15.003 1.461 32.406 o
4 25 8 18.583 17.924 1.098 46.057 o
4 25 9 8.713 9.149 0.736 111.236 o
4 25 10 78.761 73.915 5.118 2.423 o
4 25 11 37.779 40.615 2.559 9.441 o
4 25 12 14.802 15.365 1.098 50.069 o
4 25 13 17.293 16.463 1.461 30.459 o
4 25 14 87.389 74.640 4.020 3.374 o
4 25 15 25.772 24.151 1.461 26.383 o
4 25 16 9.321 9.511 0.736 109.048 o
4 25 17 25.881 24.151 1.461 26.347 o
4 25 18 33.126 29.270 1.461 23.200 o
4 25 19 3.765 5.491 0.736 129.850 o
4 25 20 17.784 17.924 1.461 30.062 o
4 25 21 5.372 4.020 1.098 61.246 o
4 25 22 16.869 15.365 1.098 48.422 o
4 25 23 0.554 1.098 0.736 142.702 o
4 25 24 8.833 8.786 1.098 57.264 o
4 25 25 6.751 9.149 1.098 58.632 o
4 25 26 6.203 6.952 1.098 59.764 o
4 25 27 5.929 5.491 0.736 124.039 o
4 25 28 9.873 10.610 1.098 55.805 o
4 25 29 0.784 0.363 1.098 64.597 o
4 25 30 1.084 1.834 0.736 140.800 o
4 25 31 1.077 0.736 0.736 141.992 o
4 25 32 10.620 11.345 2.196 15.536 o
4 26 0 53.982 55.245 3.295 5.566 o
4 26 1 15.637 15.365 1.098 49.403 o
4 26 2 9.216 9.874 0.736 108.836 o
4 26 3 1.882 1.834 0.736 139.022 o
4 26 4 23.953 23.416 1.461 27.107 o
4 26 5 18.678 17.562 1.098 46.124 o
4 26 6 25.006 24.514 1.461 26.576 o
4 26 7 1.586 1.098 0.736 140.508 o
4 26 8 12.771 12.443 1.098 52.844 o
4 26 9 11.470 12.443 1.098 53.866 o
4 26 10 4.217 5.118 0.736 129.150 o
4 26 11 1.308 1.834 0.736 140.309 o
4 26 12 11.150 10.972 1.098 54.687 o
4 26 13 27.979 27.809 1.834 17.995 o
4 26 14 8.788 8.050 1.098 57.566 o
4 26 15 38.725 35.859 2.196 12.056 o
4 26 16 21.855 20.121 1.098 42.691 o
4 26 17 3.227 3.657 0.736 133.594 o
4 26 18 3.011 2.932 0.736 135.036 o
4 26 19 5.559 5.491 1.098 60.666 o
4 26 20 9.558 9.511 1.098 56.457 o
4 26 21 8.010 6.952 1.098 58.519 o
4 26 22 12.115 12.806 1.098 53.218 o
4 26 23 0.192 0.736 1.098 64.762 o
4 26 24 16.924 14.267 1.098 48.816 o
4 26 25 2.414 2.559 1.098 63.333 o
4 26 26 2.478 1.834 0.736 137.641 o
4 26 27 8.063 12.443 1.461 33.841 o
4 26 28 3.810 3.657 0.736 132.115 o
4 26 29 7.049 6.589 0.736 119.436 o
4 26 30 6.799 6.952 1.098 59.361 o
4 27 0 4.343 5.118 0.736 128.817 o
4 27 1 80.295 79.033 3.295 4.501 o
4 27 2 55.796 55.980 2.559 7.890 o
4 27 3 4.354 5.118 0.736 128.787 o
4 27 4 56.139 55.980 2.932 6.528 o
4 27 5 20.522 19.758 1.098 43.843 o
4 27 6 4.636 4.393 0.736 129.001 o
4 27 7 0.509 1.098 0.736 142.793 o
4 27 8 19.618 17.562 1.098 45.390 o
4 27 9 23.171 24.877 1.461 27.125 o
4 27 10 2.245 3.657 0.736 136.021 o
4 27 11 24.108 25.249 1.834 18.849 o
4 27 12 19.907 22.680 1.461 28.576 o
4 27 13 2.170 1.834 0.736 138.358 o
4 27 14 10.066 8.786 1.098 56.348 o
4 27 15 3.568 3.657 0.736 132.732 o
4 27 16 4.093 2.196 0.736 133.252 o
4 27 17 12.023 12.071 1.098 53.579 o
4 27 18 3.232 4.756 1.098 62.298 o
4 27 19 28.803 32.927 2.196 13.153 o
4 27 20 0.838 0.736 0.736 142.490 o
4 27 21 12.856 10.972 1.098 53.356 o
4 27 22 4.205 5.118 0.736 129.183 o
4 27 23 7.137 5.491 0.736 120.712 o
4 27 24 12.428 10.610 1.098 53.834 o
4 27 25 14.568 16.101 1.461 31.388 o
4 27 26 3.342 3.295 0.736 133.761 o
4 27 27 9.589 12.071 1.098 55.465 o
4 28 0 3.840 2.932 0.736 132.963 o
4 28 1 1.298 1.098 0.736 141.134 o
4 28 2 4.589 4.756 0.736 128.645 o
4 28 3 39.915 40.252 2.196 11.729 o
4 28 4 5.276 4.756 0.736 126.811 o
4 28 5 19.926 19.023 1.098 44.584 o
4 28 6 12.095 12.806 1.098 53.233 o
4 28 7 7.130 7.315 0.736 118.201 o
4 28 8 20.695 18.297 1.098 44.270 o
4 28 9 7.529 6.589 0.736 118.100 o
4 28 10 7.618 8.413 1.098 58.278 o
4 28 11 6.421 6.217 0.736 121.691 o
4 28 12 17.066 16.101 1.098 47.974 o
4 28 13 4.675 4.756 0.736 128.419 o
4 28 14 13.210 10.972 1.098 53.077 o
4 28 15 15.096 15.365 1.098 49.834 o
4 28 16 15.610 16.101 1.461 31.058 o
4 28 17 14.357 14.640 1.461 31.683 o
4 28 18 14.726 17.924 1.461 31.049 o
4 28 19 5.201 4.020 0.736 127.996 o
4 28 20 16.227 13.169 1.098 49.808 o
4 28 21 2.248 1.461 0.736 138.610 o
4 28 22 13.020 10.972 1.098 53.227 o
4 28 23 2.651 4.020 0.736 134.579 o
4 28 24 18.215 17.199 1.461 30.040 o
4 28 25 0.702 0.363 1.461 36.607 o
4 29 0 0.782 1.461 0.736 141.850 o
4 29 1 26.759 28.171 1.461 25.400 o
4 29 2 9.328 9.149 0.736 109.529 o
4 29 3 2.570 2.196 0.736 136.993 o
4 29 4 18.840 19.023 1.098 45.427 o
4 29 5 1.645 1.834 0.736 139.558 o
4 29 6 9.906 8.786 0.736 108.432 o
4 29 7 6.516 8.050 0.736 118.887 o
4 29 8 3.461 2.196 0.736 134.831 o
4 29 9 26.923 23.778 1.461 26.065 o
4 29 10 2.290 2.559 0.736 137.228 o
4 29 11 6.699 7.688 0.736 118.883 o
4 29 12 3.358 2.932 0.736 134.175 o
4 29 13 2.923 2.932 0.736 135.250 o
4 29 14 1.059 1.461 0.736 141.259 o
4 29 15 4.523 4.393 0.736 129.300 o
4 29 16 0.832 0.736 1.098 64.498 o
4 29 17 0.361 -0.363 1.098 64.840 o
4 29 18 0.424 1.461 1.098 64.518 o
4 29 19 7.486 7.315 1.098 58.760 o
4 29 20 9.747 12.443 1.461 33.378 o
4 29 21 13.273 10.972 1.098 53.028 o
4 29 22 4.882 4.020 0.736 128.844 o
4 30 0 1.701 1.834 1.098 63.862 o
4 30 1 2.084 2.196 0.736 138.138 o
4 30 2 19.846 21.592 1.461 28.777 o
4 30 3 5.366 6.589 0.736 124.076 o
4 30 4 5.741 7.315 0.736 122.052 o
4 30 5 2.835 3.657 0.736 134.574 o
4 30 6 27.118 23.053 1.834 18.534 o
4 30 7 6.031 5.118 0.736 124.269 o
4 30 8 0.360 1.098 0.736 143.096 o
4 30 9 1.385 1.098 0.736 140.946 o
4 30 10 2.277 3.657 0.736 135.942 o
4 30 11 8.097 8.050 0.736 114.480 o
4 30 12 14.471 14.640 1.098 50.622 o
4 30 13 5.233 5.491 0.736 125.934 o
4 30 14 6.819 9.149 1.461 34.586 o
4 30 15 3.775 6.589 1.098 61.438 o
4 30 16 3.634 1.834 1.098 62.884 o
4 30 17 3.826 3.295 1.098 62.375 o
4 30 18 8.267 8.050 1.098 57.943 o
4 31 0 1.627 2.196 1.098 63.811 o
4 31 1 4.093 4.393 0.736 130.428 o
4 31 2 0.803 1.461 0.736 141.805 o
4 31 3 8.653 9.874 0.736 110.396 o
4 31 4 11.531 11.345 0.736 100.529 o
4 31 5 5.295 6.217 0.736 124.778 o
4 31 6 0.764 1.461 0.736 141.887 o
4 31 7 31.701 29.270 1.834 17.251 o
4 31 8 1.886 1.834 0.736 139.013 o
4 31 9 3.755 3.657 0.736 132.255 o
4 31 10 1.516 2.196 0.736 139.440 o
4 31 11 20.290 17.562 1.461 29.298 o
4 31 12 2.585 4.020 1.098 62.860 o
4 31 13 18.767 23.053 2.196 14.507 o
4 31 14 0.943 1.834 1.098 64.211 o
4 32 0 1.121 1.834 1.098 64.131 o
4 32 1 6.676 8.050 1.098 59.067 o
4 32 2 7.359 8.786 1.098 58.330 o
4 32 3 4.272 6.217 0.736 127.544 o
4 32 4 5.207 5.491 0.736 126.004 o
4 32 5 7.854 8.786 1.098 57.976 o
4 32 6 13.046 13.169 1.098 52.340 o
4 32 7 2.246 2.196 1.098 63.509 o
4 32 8 3.862 3.657 1.098 62.252 o
5 0 1 6.028 6.589 0.736 122.260 o
5 0 2 3394.850 3480.710 90.378 0.004 o
5 0 3 1402.630 1358.910 31.103 0.029 o
5 0 4 180.603 192.091 4.756 1.424 o
5 0 5 94.504 100.252 2.932 4.368 o
5 0 6 1238.250 1308.430 30.730 0.033 o
5 0 7 645.992 691.528 19.758 0.099 o
5 0 8 0.512 0.363 0.363 573.649 o
5 0 9 698.793 701.412 16.826 0.107 o
5 0 10 398.174 400.283 9.874 0.321 o
5 0 11 1057.480 1088.150 27.073 0.044 o
5 0 12 1128.260 1196.090 32.927 0.034 o
5 0 13 462.758 459.558 14.267 0.196 o
5 0 14 646.162 632.626 21.592 0.093 o
5 0 15 27.659 26.348 1.098 36.337 o
5 0 16 96.800 98.428 3.295 3.847 o
5 0 17 427.867 430.651 14.640 0.204 o
5 0 18 112.572 114.519 3.657 3.008 o
5 0 19 27.962 28.171 1.098 35.536 o
5 0 20 504.796 510.046 17.562 0.144 o
5 0 21 135.753 132.091 4.756 1.947 o
5 0 22 18.500 17.924 0.736 75.787 o
5 0 23 0.297 1.098 0.363 568.797 o
5 0 24 978.363 962.652 30.730 0.043 o
5 0 25 243.228 248.071 6.952 0.749 o
5 0 26 76.225 80.131 2.559 6.146 o
5 0 27 60.637 62.569 1.834 10.629 o
5 0 28 0.070 0.000 0.363 593.482 o
5 0 29 30.620 30.368 1.098 33.163 o
5 0 30 21.042 19.023 0.736 69.526 o
5 0 31 5.225 5.491 0.736 125.954 o
5 0 32 7.940 8.050 0.736 114.918 o
5 0 33 0.899 1.461 0.363 544.042 o
5 0 34 56.010 52.685 2.932 6.599 o
5 0 35 14.606 12.806 1.098 51.245 o
5 0 36 0.587 0.736 0.736 143.004 o
5 0 37 6.198 5.854 0.736 122.804 o
5 0 38 91.016 91.839 5.854 1.836 o
5 0 39 4.201 3.295 1.098 62.162 o
5 0 40 17.148 15.365 1.461 30.683 o
5 0 41 0.190 -0.736 0.736 144.512 o
5 0 42 0.074 0.736 0.736 144.026 o
5 0 43 3.598 5.118 1.098 61.983 o
5 0 44 0.888 1.098 1.461 36.532 o
5 0 45 8.253 6.217 1.461 34.593 o
5 0 46 2.107 2.932 1.098 63.394 o
5 0 47 2.800 2.932 1.098 63.036 o
5 0 48 18.966 10.972 1.461 30.805 o
5 0 49 7.075 5.118 1.098 59.794 o
5 1 0 660.873 682.752 16.826 0.114 o
5 1 1 318.762 362.227 6.589 0.535 o
5 1 2 544.897 575.175 10.972 0.195 o
5 1 3 1012.100 1073.150 19.023 0.059 o
5 1 4 775.420 818.501 14.640 0.100 o
5 1 5 1967.080 1976.900 35.496 0.016 o
5 1 6 489.684 514.812 8.786 0.257 o
5 1 7 668.084 666.651 11.345 0.146 o
5 1 8 1153.340 1233.050 23.778 0.043 o
5 1 9 11.649 11.708 0.363 208.193 o
5 1 10 27.916 29.632 0.736 49.977 o
5 1 11 1226.000 1293.420 29.632 0.034 o
5 1 12 387.685 396.626 9.511 0.339 o
5 1 13 182.187 186.237 4.393 1.524 o
5 1 14 932.450 945.826 22.317 0.061 o
5 1 15 374.249 395.527 9.511 0.349 o
5 1 16 39.702 42.811 1.098 25.101 o
5 1 17 102.435 101.350 2.559 4.621 o
5 1 18 801.126 767.276 17.562 0.089 o
5 1 19 275.005 279.537 5.854 0.741 o
5 1 20 57.285 58.176 1.461 13.721 o
5 1 21 362.998 355.275 7.688 0.437 o
5 1 22 52.993 56.343 1.098 17.814 o
5 1 23 116.176 112.695 2.559 3.996 o
5 1 24 35.638 36.584 0.736 37.717 o
5 1 25 133.237 132.816 2.932 3.029 o
5 1 26 116.143 115.255 2.559 3.959 o
5 1 27 38.040 39.154 0.736 34.562 o
5 1 28 158.970 158.066 3.295 2.234 o
5 1 29 18.727 19.395 0.736 73.777 o
5 1 30 46.096 47.204 1.098 21.590 o
5 1 31 50.206 51.960 1.461 15.735 o
5 1 32 37.647 38.781 1.098 27.005 o
5 1 33 29.355 30.005 0.736 47.905 o
5 1 34 64.744 61.834 2.932 6.069 o
5 1 35 37.356 40.252 1.461 20.336 o
5 1 36 21.858 21.592 1.098 42.136 o
5 1 37 46.577 46.831 1.834 13.501 o
5 1 38 9.001 9.511 0.736 109.933 o
5 1 39 2.812 2.196 0.736 136.415 o
5 1 40 5.153 4.393 0.736 127.627 o
5 1 41 5.526 5.854 0.736 124.645 o
5 1 42 13.964 13.904 1.098 51.318 o
5 1 43 9.355 10.247 1.098 56.334 o
5 1 44 9.596 10.247 1.098 56.152 o
5 1 45 3.257 2.196 0.736 135.334 o
5 1 46 0.513 1.098 0.736 142.784 o
5 1 47 1.798 2.196 0.736 138.799 o
5 1 48 0.797 1.461 0.736 141.818 o
5 1 49 3.278 2.196 0.736 135.282 o
5 2 0 1831.700 1933.360 52.322 0.013 o
5 2 1 1044.030 1091.090 20.494 0.055 o
5 2 2 1865.910 1928.970 34.761 0.018 o
5 2 3 488.414 512.978 9.511 0.247 o
5 2 4 1470.180 1596.380 28.907 0.027 o
5 2 5 1538.660 1629.310 28.907 0.026 o
5 2 6 232.869 237.099 4.756 1.055 o
5 2 7 63.866 65.129 1.461 12.030 o
5 2 8 990.203 1095.110 20.121 0.058 o
5 2 9 1425.580 1469.050 29.270 0.029 o
5 2 10 580.872 601.523 12.443 0.167 o
5 2 11 495.238 513.341 10.610 0.228 o
5 2 12 491.139 503.094 11.708 0.217 o
5 2 13 474.787 472.726 10.247 0.252 o
5 2 14 137.733 141.602 2.932 2.862 o
5 2 15 147.389 147.456 3.295 2.458 o
5 2 16 833.905 807.881 20.494 0.075 o
5 2 17 121.744 123.305 2.932 3.367 o
5 2 18 248.963 242.590 5.854 0.857 o
5 2 19 91.540 92.202 1.834 6.600 o
5 2 20 36.734 37.320 0.736 36.419 o
5 2 21 203.281 195.023 4.020 1.443 o
5 2 22 95.522 97.693 1.834 6.182 o
5 2 23 243.372 253.200 5.491 0.898 o
5 2 24 88.616 84.151 1.834 7.072 o
5 2 25 30.043 28.907 0.736 47.733 o
5 2 26 134.372 130.993 2.932 3.025 o
5 2 27 174.454 178.550 4.393 1.604 o
5 2 28 56.722 57.814 1.461 13.857 o
5 2 29 256.066 267.104 6.952 0.703 o
5 2 30 157.816 162.459 4.020 1.930 o
5 2 31 76.150 77.935 2.196 7.183 o
5 2 32 18.005 17.924 0.736 76.842 o
5 2 33 55.439 54.519 1.461 14.410 o
5 2 34 80.365 87.446 2.932 5.024 o
5 2 35 65.253 65.129 2.559 7.094 o
5 2 36 58.200 58.176 2.559 7.686 o
5 2 37 10.986 11.345 0.736 101.989 o
5 2 38 68.844 66.590 2.932 5.819 o
5 2 39 12.877 14.267 0.736 93.199 o
5 2 40 83.163 81.592 4.393 2.981 o
5 2 41 4.136 5.118 0.736 129.364 o
5 2 42 45.056 45.370 2.559 8.853 o
5 2 43 0.444 0.363 0.736 143.665 o
5 2 44 3.846 2.559 0.736 133.417 o
5 2 45 3.705 4.393 0.736 131.438 o
5 2 46 4.564 4.756 0.736 128.712 o
5 2 47 1.895 1.834 0.736 138.992 o
5 2 48 12.334 10.972 1.098 53.765 o
5 2 49 2.314 2.196 0.736 137.599 o
5 3 0 1208.710 1181.830 30.368 0.035 o
5 3 1 1366.250 1480.020 30.730 0.029 o
5 3 2 111.126 116.716 2.932 3.692 o
5 3 3 307.372 331.860 6.952 0.556 o
5 3 4 138.683 141.230 2.932 2.849 o
5 3 5 917.485 892.405 16.101 0.078 o
5 3 6 31.141 31.103 0.736 45.118 o
5 3 7 0.892 1.098 3.657 5.854 o
5 3 8 417.016 426.258 8.413 0.336 o
5 3 9 528.675 557.613 12.071 0.191 o
5 3 10 78.198 76.836 1.834 8.166 o
5 3 11 394.617 399.547 8.786 0.353 o
5 3 12 1668.440 1670.650 39.879 0.019 o
5 3 13 186.701 181.119 5.118 1.334 o
5 3 14 374.327 385.643 10.247 0.331 o
5 3 15 286.354 289.421 6.589 0.651 o
5 3 16 64.073 69.522 1.461 11.665 o
5 3 17 179.508 169.774 4.020 1.709 o
5 3 18 8.787 8.413 0.363 270.241 o
5 3 19 359.932 360.404 8.050 0.424 o
5 3 20 81.295 80.494 1.834 7.760 o
5 3 21 405.514 400.646 7.315 0.384 o
5 3 22 146.913 149.280 2.932 2.639 o
5 3 23 98.046 96.232 2.196 5.458 o
5 3 24 149.019 143.426 3.657 2.283 o
5 3 25 26.573 26.710 0.736 53.820 o
5 3 26 58.474 60.373 1.461 13.312 o
5 3 27 170.111 171.235 4.020 1.781 o
5 3 28 97.808 98.428 2.196 5.418 o
5 3 29 38.199 41.713 1.098 26.041 o
5 3 30 4.622 5.491 0.363 382.505 o
5 3 31 51.798 53.421 1.461 15.247 o
5 3 32 47.545 51.587 1.461 16.357 o
5 3 33 3.180 3.657 0.363 443.508 o
5 3 34 81.553 76.836 2.932 5.166 o
5 3 35 60.251 59.637 2.196 9.021 o
5 3 36 18.590 17.924 1.098 46.051 o
5 3 37 56.847 60.010 2.932 6.418 o
5 3 38 40.236 38.418 1.834 15.108 o
5 3 39 8.210 9.511 0.736 112.132 o
5 3 40 16.082 15.365 1.098 49.049 o
5 3 41 18.089 17.924 1.098 46.445 o
5 3 42 7.517 7.688 0.736 116.604 o
5 3 43 3.242 2.932 0.736 134.463 o
5 3 44 13.628 12.071 1.098 52.314 o
5 3 45 0.635 0.736 0.736 142.906 o
5 3 46 11.890 9.511 0.736 102.024 o
5 3 47 34.347 30.005 2.196 12.763 o
5 3 48 4.583 4.393 0.736 129.143 o
5 3 49 1.683 0.363 0.736 141.097 o
5 4 0 89.895 99.154 3.295 4.002 o
5 4 1 80.746 83.789 1.834 7.673 o
5 4 2 2768.590 2786.620 65.864 0.007 o
5 4 3 708.827 715.679 13.169 0.124 o
5 4 4 257.189 263.436 5.491 0.842 o
5 4 5 501.760 506.762 9.149 0.248 o
5 4 6 44.984 47.204 1.098 22.008 o
5 4 7 272.403 281.008 5.118 0.808 o
5 4 8 912.399 908.143 22.317 0.063 o
5 4 9 555.888 532.374 14.640 0.160 o
5 4 10 7.940 8.050 0.363 287.525 o
5 4 11 27.141 26.348 0.736 53.269 o
5 4 12 620.102 652.747 16.463 0.124 o
5 4 13 543.503 539.689 12.443 0.185 o
5 4 14 262.568 275.154 6.952 0.682 o
5 4 15 537.192 560.545 13.169 0.176 o
5 4 16 391.678 372.112 9.511 0.345 o
5 4 17 23.602 23.053 0.736 61.274 o
5 4 18 124.411 122.942 2.559 3.626 o
5 4 19 96.662 98.791 2.196 5.463 o
5 4 20 49.670 47.930 1.098 20.186 o
5 4 21 55.939 55.245 1.098 17.136 o
5 4 22 267.209 264.907 5.118 0.846 o
5 4 23 193.857 195.749 4.020 1.504 o
5 4 24 59.115 58.539 1.098 15.872 o
5 4 25 270.572 271.124 6.589 0.700 o
5 4 26 268.183 260.877 8.050 0.599 o
5 4 27 137.892 141.602 3.295 2.642 o
5 4 28 26.838 27.446 0.736 52.920 o
5 4 29 55.613 57.441 1.461 14.098 o
5 4 30 68.814 66.227 1.834 9.539 o
5 4 31 7.013 7.688 0.363 307.682 o
5 4 32 14.989 15.365 0.736 86.616 o
5 4 33 2.512 2.559 0.363 478.174 o
5 4 34 149.419 138.670 6.217 1.323 o
5 4 35 18.091 17.562 1.098 46.586 o
5 4 36 7.368 7.688 0.736 117.019 o
5 4 37 54.822 52.685 2.196 9.775 o
5 4 38 0.332 0.736 0.736 143.516 o
5 4 39 23.891 22.317 1.098 40.369 o
5 4 40 44.140 44.635 2.932 7.242 o
5 4 41 3.731 2.559 0.736 133.708 o
5 4 42 4.445 4.393 0.736 129.506 o
5 4 43 5.591 5.491 0.736 124.961 o
5 4 44 4.565 4.756 0.736 128.709 o
5 4 45 16.763 16.101 1.098 48.214 o
5 4 46 4.523 4.756 0.736 128.821 o
5 4 47 1.560 1.461 0.736 140.164 o
5 4 48 3.702 2.932 0.736 133.311 o
5 4 49 5.915 6.217 1.098 60.200 o
5 5 0 93.720 88.544 2.559 5.190 o
5 5 1 284.211 289.784 5.854 0.709 o
5 5 2 1128.110 1192.440 22.680 0.046 o
5 5 3 602.553 640.676 12.806 0.154 o
5 5 4 2111.660 2215.830 44.635 0.013 o
5 5 5 557.888 562.006 11.345 0.189 o
5 5 6 243.764 245.875 5.118 0.952 o
5 5 7 1517.030 1664.060 38.056 0.021 o
5 5 8 16.484 16.463 0.363 142.925 o
5 5 9 246.079 244.051 5.491 0.904 o
5 5 10 1308.650 1273.290 28.907 0.033 o
5 5 11 1183.120 1211.460 30.730 0.035 o
5 5 12 60.746 56.715 1.461 13.234 o
5 5 13 244.334 238.197 6.217 0.835 o
5 5 14 891.144 886.188 20.121 0.070 o
5 5 15 492.781 485.905 11.708 0.219 o
5 5 16 734.491 725.563 17.562 0.099 o
5 5 17 137.155 135.376 2.932 2.930 o
5 5 18 71.311 73.915 1.461 10.363 o
5 5 19 430.311 424.797 8.413 0.327 o
5 5 20 250.607 240.756 5.491 0.895 o
5 5 21 52.684 54.882 1.098 18.119 o
5 5 22 62.763 63.295 1.461 12.348 o
5 5 23 170.418 167.577 3.295 2.042 o
5 5 24 111.831 109.763 2.196 4.593 o
5 5 25 116.660 118.549 2.559 3.897 o
5 5 26 208.038 211.849 4.756 1.223 o
5 5 27 12.696 12.806 0.363 190.736 o
5 5 28 370.799 379.064 9.149 0.368 o
5 5 29 6.699 7.315 0.363 317.323 o
5 5 30 25.077 26.710 0.736 56.019 o
5 5 31 250.341 223.557 7.315 0.724 o
5 5 32 28.973 30.730 1.098 34.071 o
5 5 33 64.930 67.325 2.559 7.052 o
5 5 34 114.393 97.693 4.393 2.524 o
5 5 35 16.938 16.101 1.098 48.075 o
5 5 36 17.267 16.826 1.098 47.526 o
5 5 37 19.011 19.758 1.098 45.008 o
5 5 38 20.077 19.395 1.098 44.323 o
5 5 39 15.206 17.199 0.736 83.930 o
5 5 40 1.614 1.461 0.363 521.745 o
5 5 41 10.942 11.345 0.736 102.109 o
5 5 42 11.567 12.071 1.098 53.935 o
5 5 43 25.700 26.348 1.461 26.045 o
5 5 44 5.640 4.393 0.736 126.318 o
5 5 45 1.123 0.736 0.736 141.895 o
5 5 46 9.796 8.413 0.736 109.253 o
5 5 47 0.577 0.736 0.736 143.025 o
5 5 48 4.404 3.657 0.736 130.578 o
5 5 49 15.342 17.562 2.196 14.998 o
5 6 0 593.363 596.032 17.924 0.122 o
5 6 1 1156.560 1141.210 24.877 0.043 o
5 6 2 225.011 246.610 5.491 0.969 o
5 6 3 167.354 184.413 4.020 1.749 o
5 6 4 1192.240 1225.740 26.348 0.039 o
5 6 5 324.325 325.643 6.589 0.554 o
5 6 6 169.152 176.726 5.854 1.254 o
5 6 7 315.047 333.331 7.315 0.525 o
5 6 8 276.097 281.734 6.217 0.707 o
5 6 9 395.798 393.331 8.786 0.354 o
5 6 10 18.684 19.023 0.736 74.250 o
5 6 11 233.841 247.346 5.854 0.894 o
5 6 12 338.733 336.615 8.413 0.443 o
5 6 13 142.377 141.965 3.657 2.375 o
5 6 14 84.285 83.426 2.196 6.514 o
5 6 15 162.330 166.479 3.657 2.003 o
5 6 16 690.644 665.916 13.169 0.131 o
5 6 17 100.457 105.008 2.196 5.150 o
5 6 18 278.611 264.907 5.118 0.813 o
5 6 19 236.403 227.215 4.393 1.111 o
5 6 20 28.645 28.544 0.736 49.734 o
5 6 21 2.801 3.295 0.363 459.203 o
5 6 22 470.832 456.263 9.149 0.277 o
5 6 23 14.946 13.904 0.363 164.559 o
5 6 24 100.622 98.791 2.196 5.281 o
5 6 25 112.759 113.794 2.196 4.484 o
5 6 26 20.691 20.857 0.736 68.442 o
5 6 27 38.086 37.683 1.098 27.058 o
5 6 28 0.317 0.363 0.363 579.850 o
5 6 29 2.044 1.834 0.363 502.906 o
5 6 30 38.516 39.154 1.098 26.495 o
5 6 31 34.218 36.222 1.098 29.419 o
5 6 32 7.329 8.050 0.363 298.438 o
5 6 33 22.946 22.680 1.098 40.926 o
5 6 34 2.928 3.295 0.736 134.792 o
5 6 35 11.118 12.071 0.736 100.661 o
5 6 36 17.292 15.738 1.098 47.938 o
5 6 37 11.128 12.071 0.736 100.636 o
5 6 38 2.835 2.559 0.736 135.920 o
5 6 39 27.200 28.171 1.098 36.037 o
5 6 40 19.144 18.660 1.098 45.331 o
5 6 41 8.661 9.874 0.736 110.373 o
5 6 42 5.262 5.491 0.736 125.855 o
5 6 43 7.795 8.413 0.736 114.817 o
5 6 44 2.192 2.196 0.736 137.887 o
5 6 45 0.441 0.363 0.736 143.670 o
5 6 46 4.911 5.491 1.098 61.075 o
5 6 47 2.507 2.559 0.736 136.712 o
5 6 48 6.603 9.149 1.098 58.736 o
5 6 49 4.089 3.657 1.098 62.121 o
5 7 0 58.285 54.156 1.834 11.418 o
5 7 1 847.344 893.140 18.660 0.077 o
5 7 2 251.520 256.121 5.854 0.831 o
5 7 3 364.232 373.210 8.413 0.401 o
5 7 4 140.700 143.426 3.295 2.585 o
5 7 5 862.666 920.576 22.680 0.064 o
5 7 6 309.173 309.180 6.952 0.571 o
5 7 7 764.044 787.034 17.924 0.091 o
5 7 8 54.028 55.245 1.461 14.614 o
5 7 9 314.254 321.986 7.315 0.534 o
5 7 10 2.751 2.559 0.363 471.197 o
5 7 11 420.623 414.923 10.972 0.278 o
5 7 12 98.043 98.056 2.559 4.839 o
5 7 13 151.538 150.378 4.020 2.050 o
5 7 14 135.255 134.277 3.657 2.519 o
5 7 15 152.516 147.083 3.295 2.390 o
5 7 16 437.761 434.308 9.149 0.302 o
5 7 17 9.299 9.149 0.363 256.463 o
5 7 18 7.897 9.149 0.363 278.863 o
5 7 19 16.789 17.199 0.363 138.346 o
5 7 20 262.771 267.104 5.118 0.856 o
5 7 21 83.097 80.131 1.834 7.632 o
5 7 22 13.643 13.542 0.363 177.791 o
5 7 23 178.623 172.696 3.657 1.814 o
5 7 24 107.590 107.567 2.196 4.800 o
5 7 25 37.166 36.957 0.736 36.204 o
5 7 26 4.901 4.756 0.363 384.645 o
5 7 27 348.591 322.348 7.688 0.472 o
5 7 28 0.181 0.363 0.363 584.184 o
5 7 29 109.854 110.862 2.932 3.798 o
5 7 30 75.103 75.738 2.196 7.324 o
5 7 31 101.886 107.567 2.932 4.052 o
5 7 32 65.504 65.864 2.559 7.061 o
5 7 33 66.193 62.569 4.020 3.799 o
5 7 34 18.186 20.494 1.098 45.363 o
5 7 35 58.364 58.176 2.559 7.677 o
5 7 36 12.781 12.443 0.736 95.790 o
5 7 37 4.519 4.756 0.736 128.832 o
5 7 38 36.060 34.761 2.559 9.721 o
5 7 39 1.696 1.461 0.736 139.862 o
5 7 40 48.238 50.862 2.196 10.445 o
5 7 41 60.439 58.912 2.196 9.035 o
5 7 42 13.662 13.542 0.736 92.129 o
5 7 43 46.731 47.567 3.295 5.879 o
5 7 44 22.889 20.494 1.834 19.435 o
5 7 45 0.085 0.000 1.098 64.947 o
5 7 46 12.588 15.738 1.461 32.059 o
5 7 47 3.202 4.393 1.098 62.417 o
5 7 48 2.292 2.932 0.736 136.779 o
5 8 0 1027.320 1072.060 30.730 0.041 o
5 8 1 351.305 363.699 7.315 0.460 o
5 8 2 362.508 377.230 8.413 0.401 o
5 8 3 367.675 384.555 8.786 0.380 o
5 8 4 737.555 741.664 18.297 0.094 o
5 8 5 529.872 553.956 14.640 0.164 o
5 8 6 65.297 61.834 1.461 12.063 o
5 8 7 158.626 152.937 5.854 1.353 o
5 8 8 318.429 319.789 7.315 0.530 o
5 8 9 1633.870 1638.090 40.977 0.019 o
5 8 10 211.394 215.507 5.118 1.136 o
5 8 11 7.349 8.050 0.363 298.075 o
5 8 12 99.002 102.449 2.196 5.271 o
5 8 13 859.750 799.468 19.758 0.076 o
5 8 14 24.884 23.778 0.736 58.589 o
5 8 15 343.463 324.908 6.952 0.509 o
5 8 16 78.245 77.935 1.461 9.298 o
5 8 17 213.648 212.948 4.756 1.193 o
5 8 18 31.711 31.829 0.736 44.062 o
5 8 19 114.378 114.519 2.559 4.022 o
5 8 20 18.553 19.023 0.363 122.031 o
5 8 21 415.790 400.283 8.413 0.346 o
5 8 22 145.316 144.897 2.932 2.701 o
5 8 23 88.113 88.544 1.834 6.953 o
5 8 24 53.123 55.245 1.098 17.936 o
5 8 25 30.052 30.368 0.736 46.831 o
5 8 26 100.937 99.527 2.196 5.250 o
5 8 27 50.334 47.567 1.098 20.022 o
5 8 28 115.403 115.990 2.559 3.970 o
5 8 29 70.545 74.640 1.834 8.953 o
5 8 30 101.071 102.086 2.559 4.656 o
5 8 31 68.780 71.345 2.196 7.914 o
5 8 32 25.598 24.151 1.098 38.497 o
5 8 33 93.973 92.202 3.657 3.534 o
5 8 34 10.045 10.247 0.736 106.039 o
5 8 35 18.482 19.395 1.098 45.561 o
5 8 36 24.660 25.612 1.461 26.509 o
5 8 37 21.968 20.494 1.098 42.466 o
5 8 38 46.967 49.391 2.559 8.614 o
5 8 39 3.127 2.559 0.736 135.208 o
5 8 40 3.478 3.295 0.736 133.418 o
5 8 41 8.697 9.511 0.736 110.778 o
5 8 42 21.943 25.612 1.461 27.411 o
5 8 43 8.034 9.874 0.736 112.115 o
5 8 44 0.741 0.736 0.736 142.690 o
5 8 45 23.513 28.544 2.196 13.851 o
5 8 46 1.558 1.834 1.098 63.929 o
5 8 47 0.565 0.736 0.736 143.048 o
5 8 48 2.162 1.834 0.736 138.378 o
5 9 0 2736.890 2799.060 102.449 0.005 o
5 9 1 947.165 944.727 22.680 0.059 o
5 9 2 175.998 185.139 4.020 1.676 o
5 9 3 1359.270 1351.960 31.466 0.030 o
5 9 4 531.370 553.593 13.904 0.171 o
5 9 5 1.541 1.834 0.363 518.263 o
5 9 6 352.164 349.059 8.413 0.424 o
5 9 7 1047.730 1038.400 25.612 0.048 o
5 9 8 670.606 693.362 17.199 0.110 o
5 9 9 2322.410 2327.060 64.766 0.009 o
5 9 10 30.162 28.544 0.736 47.810 o
5 9 11 167.724 163.920 4.020 1.834 o
5 9 12 328.618 308.444 8.050 0.487 o
5 9 13 321.669 312.837 7.315 0.530 o
5 9 14 161.287 157.703 3.657 2.061 o
5 9 15 57.587 55.980 1.098 16.592 o
5 9 16 37.061 35.859 0.736 36.771 o
5 9 17 40.018 39.879 0.736 32.742 o
5 9 18 197.370 189.532 4.393 1.416 o
5 9 19 247.176 236.001 5.854 0.871 o
5 9 20 6.634 6.589 0.363 325.851 o
5 9 21 72.915 73.542 1.461 10.183 o
5 9 22 25.192 25.612 0.736 56.679 o
5 9 23 8.703 9.149 0.363 265.696 o
5 9 24 57.894 58.539 1.098 16.180 o
5 9 25 30.453 31.466 0.736 45.704 o
5 9 26 71.441 67.688 1.461 10.753 o
5 9 27 78.571 80.131 2.196 6.958 o
5 9 28 252.045 240.021 6.217 0.813 o
5 9 29 34.990 37.320 1.098 28.718 o
5 9 30 59.917 61.471 1.834 10.777 o
5 9 31 53.187 54.519 1.834 12.048 o
5 9 32 0.470 0.736 0.363 569.053 o
5 9 33 34.426 35.123 1.461 21.918 o
5 9 34 37.411 39.517 2.196 12.007 o
5 9 35 54.608 55.617 2.559 7.970 o
5 9 36 11.379 10.972 0.736 101.436 o
5 9 37 35.808 35.496 1.834 16.057 o
5 9 38 3.880 4.393 0.736 130.984 o
5 9 39 7.366 8.050 1.098 58.585 o
5 9 40 5.091 4.393 0.736 127.792 o
5 9 41 1.756 1.834 0.736 139.307 o
5 9 42 6.079 4.020 0.736 125.635 o
5 9 43 3.347 4.393 0.736 132.357 o
5 9 44 1.612 1.461 0.363 521.825 o
5 9 45 9.073 9.874 0.736 109.230 o
5 9 46 2.242 2.196 0.736 137.769 o
5 9 47 7.942 8.050 0.736 114.914 o
5 9 48 0.149 1.098 0.736 143.521 o
5 10 0 248.323 250.268 8.050 0.637 o
5 10 1 125.625 136.847 3.295 2.880 o
5 10 2 116.468 118.912 2.932 3.537 o
5 10 3 665.867 661.160 15.365 0.123 o
5 10 4 31.064 32.202 0.736 44.579 o
5 10 5 53.400 57.078 1.098 17.591 o
5 10 6 230.244 236.001 5.854 0.922 o
5 10 7 91.468 86.348 2.196 6.033 o
5 10 8 139.285 136.474 3.657 2.450 o
5 10 9 297.503 300.031 7.688 0.552 o
5 10 10 286.286 288.686 7.315 0.601 o
5 10 11 11.337 10.972 0.363 216.275 o
5 10 12 548.233 532.001 11.345 0.197 o
5 10 13 31.276 34.025 0.736 43.332 o
5 10 14 187.510 178.922 3.657 1.708 o
5 10 15 12.488 13.904 0.363 187.259 o
5 10 16 24.267 24.877 0.736 58.696 o
5 10 17 54.841 53.783 1.098 17.650 o
5 10 18 64.792 62.932 1.461 12.056 o
5 10 19 53.653 53.783 1.098 17.995 o
5 10 20 50.380 49.391 1.098 19.702 o
5 10 21 162.354 156.605 3.657 2.055 o
5 10 22 10.835 11.345 0.363 220.172 o
5 10 23 13.091 14.267 0.363 179.572 o
5 10 24 6.078 6.589 0.363 337.312 o
5 10 25 8.442 8.413 0.363 275.896 o
5 10 26 50.931 51.224 1.098 19.224 o
5 10 27 73.898 75.376 1.834 8.608 o
5 10 28 34.685 35.496 0.736 39.108 o
5 10 29 169.943 167.940 4.020 1.797 o
5 10 30 34.318 37.320 1.098 29.072 o
5 10 31 125.492 129.522 5.118 1.868 o
5 10 32 79.901 79.768 3.295 4.501 o
5 10 33 10.458 9.874 0.736 105.419 o
5 10 34 21.905 22.317 1.098 41.830 o
5 10 35 40.092 37.683 2.196 11.836 o
5 10 36 18.421 20.857 1.461 29.371 o
5 10 37 15.443 17.199 1.098 48.827 o
5 10 38 1.924 2.559 0.736 138.089 o
5 10 39 1.570 0.000 0.736 141.727 o
5 10 40 15.857 17.199 1.461 30.804 o
5 10 41 5.677 6.589 0.736 123.225 o
5 10 42 6.737 7.688 0.736 118.777 o
5 10 43 5.211 5.854 0.363 364.413 o
5 10 44 10.046 10.972 0.736 105.045 o
5 10 45 1.174 1.098 0.363 541.088 o
5 10 46 1.241 1.098 0.736 141.256 o
5 10 47 3.540 2.932 0.736 133.719 o
5 11 0 91.049 87.809 2.932 4.666 o
5 11 1 282.689 284.666 5.854 0.718 o
5 11 2 18.219 18.297 0.363 126.006 o
5 11 3 67.571 67.325 1.461 11.315 o
5 11 4 311.582 315.759 6.589 0.583 o
5 11 5 535.590 510.046 11.708 0.200 o
5 11 6 122.482 126.600 2.932 3.314 o
5 11 7 36.650 37.683 0.736 36.335 o
5 11 8 57.351 55.245 1.098 16.752 o
5 11 9 296.590 312.474 7.688 0.544 o
5 11 10 38.221 37.320 0.736 35.163 o
5 11 11 237.150 232.343 5.854 0.906 o
5 11 12 3.454 4.393 0.363 426.083 o
5 11 13 38.076 39.154 0.736 34.533 o
5 11 14 14.912 13.542 0.363 166.397 o
5 11 15 25.898 25.612 0.736 55.612 o
5 11 16 139.315 136.111 2.559 3.118 o
5 11 17 132.400 128.061 2.559 3.364 o
5 11 18 312.464 305.885 6.589 0.589 o
5 11 19 37.075 36.222 0.736 36.601 o
5 11 20 1.073 1.098 0.363 544.274 o
5 11 21 132.310 129.522 2.932 3.080 o
5 11 22 46.548 43.537 1.098 22.111 o
5 11 23 69.280 67.688 1.834 9.417 o
5 11 24 114.184 107.204 2.932 3.734 o
5 11 25 62.329 60.010 1.461 12.685 o
5 11 26 276.548 253.925 7.315 0.647 o
5 11 27 24.596 25.975 0.736 57.317 o
5 11 28 225.936 231.970 5.854 0.942 o
5 11 29 31.339 33.663 1.098 31.750 o
5 11 30 29.869 30.730 1.098 33.513 o
5 11 31 51.831 52.322 2.196 10.055 o
5 11 32 12.494 12.443 0.736 96.534 o
5 11 33 2.202 2.559 0.736 137.437 o
5 11 34 2.204 3.295 0.736 136.556 o
5 11 35 14.367 15.003 1.098 50.560 o
5 11 36 17.417 18.297 1.098 46.827 o
5 11 37 29.268 29.270 1.461 24.413 o
5 11 38 16.375 16.463 1.098 48.379 o
5 11 39 26.699 25.975 1.461 25.778 o
5 11 40 4.974 4.756 0.736 127.620 o
5 11 41 2.200 2.932 0.736 137.001 o
5 11 42 8.133 8.050 0.736 114.381 o
5 11 43 3.554 3.295 0.363 438.196 o
5 11 44 7.877 8.786 0.736 114.069 o
5 11 45 0.284 0.363 0.363 580.897 o
5 11 46 0.624 0.363 0.363 570.089 o
5 11 47 3.832 5.118 0.736 130.164 o
5 12 0 2.398 2.932 0.363 476.034 o
5 12 1 137.498 143.426 2.932 2.850 o
5 12 2 444.140 436.505 10.610 0.268 o
5 12 3 475.899 479.679 10.610 0.244 o
5 12 4 135.739 135.748 3.295 2.722 o
5 12 5 108.213 104.282 2.196 4.840 o
5 12 6 13.246 13.542 0.363 181.567 o
5 12 7 147.723 146.358 3.295 2.461 o
5 12 8 20.254 20.857 0.363 108.568 o
5 12 9 113.826 112.333 2.196 4.471 o
5 12 10 70.206 71.718 1.834 9.126 o
5 12 11 76.117 75.376 1.834 8.409 o
5 12 12 174.065 178.187 4.393 1.608 o
5 12 13 66.772 64.393 1.461 11.645 o
5 12 14 53.421 53.783 1.098 18.063 o
5 12 15 144.669 140.504 2.932 2.750 o
5 12 16 94.503 89.642 2.196 5.791 o
5 12 17 100.690 97.330 2.196 5.311 o
5 12 18 45.695 45.370 1.098 22.087 o
5 12 19 29.835 27.446 0.736 48.910 o
5 12 20 160.745 158.429 3.295 2.209 o
5 12 21 95.875 93.300 2.196 5.632 o
5 12 22 4.363 4.756 0.363 397.882 o
5 12 23 91.392 89.642 2.196 5.951 o
5 12 24 14.248 13.542 0.363 172.228 o
5 12 25 97.344 96.595 2.196 5.482 o
5 12 26 91.932 90.378 2.196 5.904 o
5 12 27 29.200 30.368 1.098 34.042 o
5 12 28 7.798 8.786 0.363 283.627 o
5 12 29 3.100 3.295 0.363 450.759 o
5 12 30 12.058 11.708 0.736 98.646 o
5 12 31 3.453 3.657 0.363 436.006 o
5 12 32 9.291 8.050 0.363 265.075 o
5 12 33 6.158 7.315 0.736 120.899 o
5 12 34 47.451 47.204 1.834 13.347 o
5 12 35 20.087 21.219 1.098 43.616 o
5 12 36 19.976 19.758 1.098 44.261 o
5 12 37 0.923 1.461 0.736 141.550 o
5 12 38 13.815 15.365 0.736 89.474 o
5 12 39 25.360 25.975 1.098 38.027 o
5 12 40 20.288 20.121 1.098 43.882 o
5 12 41 3.662 3.657 0.736 132.493 o
5 12 42 13.061 16.101 0.736 90.430 o
5 12 43 3.173 2.932 0.363 453.821 o
5 12 44 0.722 1.098 0.736 142.354 o
5 12 45 0.842 1.461 0.363 545.823 o
5 12 46 0.464 0.000 0.363 580.932 o
5 13 0 22.257 24.877 0.736 62.007 o
5 13 1 11.461 12.443 0.363 206.131 o
5 13 2 263.462 268.928 5.854 0.783 o
5 13 3 15.932 15.003 0.363 152.250 o
5 13 4 168.718 173.068 4.020 1.785 o
5 13 5 214.993 219.900 4.756 1.171 o
5 13 6 114.817 109.038 2.559 4.091 o
5 13 7 104.422 102.449 2.196 5.035 o
5 13 8 94.511 94.398 1.834 6.343 o
5 13 9 45.211 46.831 1.098 21.993 o
5 13 10 339.963 337.351 7.315 0.489 o
5 13 11 66.449 66.590 1.461 11.530 o
5 13 12 32.401 31.103 0.736 43.701 o
5 13 13 443.222 428.092 8.786 0.309 o
5 13 14 6.398 6.217 0.363 334.526 o
5 13 15 116.511 113.058 2.932 3.605 o
5 13 16 172.749 169.038 3.295 2.008 o
5 13 17 154.231 153.673 3.295 2.323 o
5 13 18 155.137 139.769 2.932 2.583 o
5 13 19 43.663 41.350 1.098 23.704 o
5 13 20 129.982 124.403 3.295 2.912 o
5 13 21 135.352 129.522 3.295 2.778 o
5 13 22 3.708 3.657 0.363 429.116 o
5 13 23 30.835 29.632 0.736 46.335 o
5 13 24 96.847 90.741 2.196 5.647 o
5 13 25 177.929 162.822 4.756 1.530 o
5 13 26 165.072 159.527 4.020 1.877 o
5 13 27 61.552 64.393 1.834 10.420 o
5 13 28 14.225 14.640 0.736 89.357 o
5 13 29 6.904 6.589 0.363 320.435 o
5 13 30 72.038 67.325 2.196 7.824 o
5 13 31 4.935 5.491 0.363 375.038 o
5 13 32 67.792 66.227 2.559 6.928 o
5 13 33 21.241 19.758 0.736 68.440 o
5 13 34 7.716 8.050 0.736 115.543 o
5 13 35 11.213 11.708 0.736 100.892 o
5 13 36 0.855 0.736 0.363 556.842 o
5 13 37 6.053 6.952 0.736 121.691 o
5 13 38 4.612 5.491 0.736 127.605 o
5 13 39 2.683 2.196 0.363 478.478 o
5 13 40 5.168 5.491 0.736 126.108 o
5 13 41 4.064 5.118 0.736 129.555 o
5 13 42 23.162 24.514 1.098 40.101 o
5 13 43 2.180 2.196 0.363 493.370 o
5 13 44 3.752 4.393 0.363 418.187 o
5 13 45 2.739 3.295 0.363 460.985 o
5 13 46 1.171 4.020 1.461 36.271 o
5 14 0 298.850 297.472 8.413 0.510 o
5 14 1 601.212 579.568 16.463 0.132 o
5 14 2 156.783 160.988 4.020 1.947 o
5 14 3 198.481 196.484 4.756 1.311 o
5 14 4 60.913 60.373 1.461 12.892 o
5 14 5 364.155 362.227 8.050 0.419 o
5 14 6 23.289 23.416 0.736 61.495 o
5 14 7 390.850 380.162 8.413 0.374 o
5 14 8 525.519 527.245 11.345 0.205 o
5 14 9 25.851 25.975 0.736 55.412 o
5 14 10 231.851 235.638 5.118 1.013 o
5 14 11 46.914 45.733 1.098 21.559 o
5 14 12 12.689 12.443 0.363 192.686 o
5 14 13 111.452 108.665 2.196 4.628 o
5 14 14 18.726 18.297 0.363 123.093 o
5 14 15 3.837 3.657 0.363 425.673 o
5 14 16 10.524 10.610 0.363 228.854 o
5 14 17 212.068 195.023 5.118 1.178 o
5 14 18 80.165 78.670 1.834 7.925 o
5 14 19 49.722 50.126 1.098 19.798 o
5 14 20 3.260 2.932 0.363 451.382 o
5 14 21 36.610 37.320 1.098 27.883 o
5 14 22 93.445 85.622 1.834 6.691 o
5 14 23 37.712 37.683 1.098 27.242 o
5 14 24 30.639 29.270 0.736 46.786 o
5 14 25 29.354 29.270 1.098 34.290 o
5 14 26 8.731 9.874 0.736 110.179 o
5 14 27 9.279 9.511 0.363 254.017 o
5 14 28 0.760 1.098 0.363 554.117 o
5 14 29 30.341 30.368 1.098 33.334 o
5 14 30 13.056 13.169 0.736 94.144 o
5 14 31 4.068 4.756 0.363 405.319 o
5 14 32 73.426 74.640 3.657 4.116 o
5 14 33 18.198 20.494 0.736 73.734 o
5 14 34 42.580 43.174 1.834 14.373 o
5 14 35 47.066 47.567 1.834 13.376 o
5 14 36 23.606 25.249 1.098 39.518 o
5 14 37 7.225 7.688 0.736 117.417 o
5 14 38 2.662 1.834 0.736 137.207 o
5 14 39 5.210 6.217 0.736 125.011 o
5 14 40 15.400 17.199 1.098 48.861 o
5 14 41 8.624 8.050 0.736 113.012 o
5 14 42 4.066 4.756 0.736 130.027 o
5 14 43 11.795 13.904 0.736 96.454 o
5 14 44 7.334 8.050 0.736 116.608 o
5 14 45 0.205 0.736 0.736 143.769 o
5 15 0 466.983 473.825 16.101 0.170 o
5 15 1 133.151 133.179 2.932 3.027 o
5 15 2 66.274 68.423 1.461 11.422 o
5 15 3 13.610 14.267 0.363 174.732 o
5 15 4 103.827 103.910 2.196 5.029 o
5 15 5 547.254 542.611 12.443 0.183 o
5 15 6 82.100 78.297 1.834 7.784 o
5 15 7 141.787 139.043 3.295 2.602 o
5 15 8 171.380 169.411 4.020 1.778 o
5 15 9 124.285 125.502 3.295 3.003 o
5 15 10 8.004 8.050 0.363 286.416 o
5 15 11 180.029 173.794 4.020 1.689 o
5 15 12 37.786 39.154 0.736 34.768 o
5 15 13 191.444 188.071 4.020 1.548 o
5 15 14 180.948 182.942 4.020 1.645 o
5 15 15 65.898 64.030 1.461 11.803 o
5 15 16 183.352 182.942 3.657 1.727 o
5 15 17 9.333 9.874 0.363 250.532 o
5 15 18 32.174 32.927 0.736 42.955 o
5 15 19 7.013 7.315 0.363 311.232 o
5 15 20 95.043 95.134 2.559 5.008 o
5 15 21 73.231 76.101 2.196 7.437 o
5 15 22 14.400 14.640 0.363 166.077 o
5 15 23 44.170 43.909 1.098 22.971 o
5 15 24 39.187 38.418 1.098 26.351 o
5 15 25 67.410 64.393 2.559 6.997 o
5 15 26 32.243 29.632 1.461 23.418 o
5 15 27 7.516 7.315 0.736 117.126 o
5 15 28 59.346 57.441 1.834 11.086 o
5 15 29 100.471 92.575 3.295 3.830 o
5 15 30 10.980 11.345 0.736 102.005 o
5 15 31 13.256 13.169 0.736 93.632 o
5 15 32 20.083 19.758 0.736 70.680 o
5 15 33 9.832 11.345 0.736 105.120 o
5 15 34 12.800 12.443 0.736 95.741 o
5 15 35 4.037 4.393 0.363 410.782 o
5 15 36 5.906 6.217 0.736 123.109 o
5 15 37 11.791 12.071 0.736 98.873 o
5 15 38 7.213 7.688 0.736 117.450 o
5 15 39 8.979 9.511 0.736 109.995 o
5 15 40 8.261 7.688 0.736 114.529 o
5 15 41 0.700 1.098 0.363 556.012 o
5 15 42 5.023 5.118 0.736 127.002 o
5 15 43 13.405 14.640 1.098 51.471 o
5 15 44 10.675 10.610 1.098 55.193 o
5 16 0 12.478 13.169 0.736 95.634 o
5 16 1 91.413 91.476 2.196 5.902 o
5 16 2 169.634 170.872 4.020 1.787 o
5 16 3 205.844 212.212 4.756 1.233 o
5 16 4 344.453 346.499 8.050 0.447 o
5 16 5 51.583 51.224 1.098 19.016 o
5 16 6 11.913 11.708 0.363 205.170 o
5 16 7 125.080 125.864 2.559 3.571 o
5 16 8 27.579 27.446 0.736 51.892 o
5 16 9 121.241 119.648 2.932 3.419 o
5 16 10 74.865 77.572 2.932 5.391 o
5 16 11 95.690 93.673 2.559 5.011 o
5 16 12 123.680 125.864 3.295 3.010 o
5 16 13 21.572 22.317 0.736 65.453 o
5 16 14 131.539 134.650 2.932 3.044 o
5 16 15 149.391 150.751 3.295 2.407 o
5 16 16 63.411 60.010 1.461 12.508 o
5 16 17 18.730 20.121 0.736 73.028 o
5 16 18 25.571 24.877 0.736 56.662 o
5 16 19 2.874 2.196 0.363 472.898 o
5 16 20 51.424 50.489 1.461 15.632 o
5 16 21 117.473 109.038 3.295 3.287 o
5 16 22 34.003 34.025 1.098 30.134 o
5 16 23 0.370 0.000 0.363 583.917 o
5 16 24 13.030 15.003 0.736 91.880 o
5 16 25 18.595 16.826 1.098 46.478 o
5 16 26 4.198 3.657 0.363 416.147 o
5 16 27 37.847 36.957 1.461 20.661 o
5 16 28 3.826 4.020 0.363 421.133 o
5 16 29 19.109 19.395 0.736 72.995 o
5 16 30 17.743 17.199 0.736 78.197 o
5 16 31 7.664 5.491 0.363 316.281 o
5 16 32 6.381 6.217 0.363 334.880 o
5 16 33 26.908 27.073 1.098 36.597 o
5 16 34 15.239 15.365 0.736 86.018 o
5 16 35 5.526 6.217 0.736 124.150 o
5 16 36 2.671 2.932 0.363 468.135 o
5 16 37 10.778 12.443 0.736 101.075 o
5 16 38 4.409 4.756 0.736 129.123 o
5 16 39 17.422 17.924 1.098 46.970 o
5 16 40 11.554 12.071 0.736 99.501 o
5 16 41 3.592 4.393 0.736 131.729 o
5 16 42 3.119 2.932 0.736 134.768 o
5 16 43 5.359 4.393 0.736 127.074 o
5 17 0 660.140 666.289 23.778 0.081 o
5 17 1 23.546 24.877 0.736 59.859 o
5 17 2 10.966 10.972 0.363 220.862 o
5 17 3 62.144 60.373 1.461 12.686 o
5 17 4 107.053 107.204 2.559 4.364 o
5 17 5 41.645 41.350 1.098 24.565 o
5 17 6 5.356 5.491 0.363 365.260 o
5 17 7 98.132 102.086 2.196 5.319 o
5 17 8 223.915 226.489 5.854 0.957 o
5 17 9 44.050 44.635 1.098 22.874 o
5 17 10 28.561 31.103 0.736 48.210 o
5 17 11 144.614 144.524 3.295 2.519 o
5 17 12 189.698 193.925 4.756 1.366 o
5 17 13 32.807 34.398 0.736 41.512 o
5 17 14 33.228 32.202 0.736 42.218 o
5 17 15 27.610 28.544 0.736 51.105 o
5 17 16 46.172 47.930 1.098 21.427 o
5 17 17 90.167 83.053 2.196 6.192 o
5 17 18 99.494 97.330 2.559 4.799 o
5 17 19 33.959 33.663 1.098 30.259 o
5 17 20 14.886 16.463 0.736 85.551 o
5 17 21 51.730 49.391 1.834 12.589 o
5 17 22 64.182 60.736 2.196 8.661 o
5 17 23 3.422 4.020 0.736 132.642 o
5 17 24 29.649 31.103 1.461 24.001 o
5 17 25 32.162 30.005 1.461 23.385 o
5 17 26 39.067 38.056 1.834 15.323 o
5 17 27 13.082 13.169 0.736 94.078 o
5 17 28 9.576 9.874 0.736 107.842 o
5 17 29 12.857 13.169 0.736 94.657 o
5 17 30 1.279 1.098 0.363 537.795 o
5 17 31 2.415 2.932 0.363 475.545 o
5 17 32 3.048 2.559 0.363 462.650 o
5 17 33 1.372 1.834 0.363 523.481 o
5 17 34 9.074 9.511 0.736 109.731 o
5 17 35 0.767 0.736 0.363 559.631 o
5 17 36 12.648 14.267 0.736 93.783 o
5 17 37 1.380 1.461 0.736 140.562 o
5 17 38 3.703 4.393 0.736 131.442 o
5 17 39 10.228 11.345 1.098 55.253 o
5 17 40 0.708 1.098 0.736 142.383 o
5 17 41 3.017 3.657 0.736 134.120 o
5 17 42 1.181 1.098 0.736 141.385 o
5 18 0 92.135 94.398 4.020 3.151 o
5 18 1 107.758 111.960 2.932 3.837 o
5 18 2 23.294 24.877 0.736 60.272 o
5 18 3 97.200 100.252 2.196 5.404 o
5 18 4 22.815 23.778 0.736 61.992 o
5 18 5 113.596 111.234 2.559 4.094 o
5 18 6 12.027 13.169 0.363 195.859 o
5 18 7 12.986 13.542 0.363 184.105 o
5 18 8 1.656 1.834 0.363 514.734 o
5 18 9 172.513 166.842 4.393 1.661 o
5 18 10 23.832 24.151 0.736 59.985 o
5 18 11 24.553 24.151 0.736 58.818 o
5 18 12 22.913 23.778 0.736 61.824 o
5 18 13 45.286 43.537 1.098 22.601 o
5 18 14 143.003 147.819 4.020 2.152 o
5 18 15 30.537 28.171 0.736 47.578 o
5 18 16 52.070 52.685 1.098 18.636 o
5 18 17 41.894 43.537 1.098 23.988 o
5 18 18 74.788 78.670 2.559 6.251 o
5 18 19 39.974 37.320 1.461 20.017 o
5 18 20 44.629 43.537 2.196 11.122 o
5 18 21 47.996 46.469 1.834 13.321 o
5 18 22 13.607 13.542 0.736 92.267 o
5 18 23 53.234 47.930 1.834 12.483 o
5 18 24 70.488 70.983 2.559 6.661 o
5 18 25 42.467 42.811 1.834 14.418 o
5 18 26 5.844 5.854 0.736 123.775 o
5 18 27 4.199 4.756 0.736 129.676 o
5 18 28 34.931 35.496 2.196 12.441 o
5 18 29 7.043 6.589 0.736 119.453 o
5 18 30 4.451 4.393 0.363 400.210 o
5 18 31 14.715 15.003 0.736 87.715 o
5 18 32 5.064 5.854 0.736 125.900 o
5 18 33 11.893 11.345 0.736 99.563 o
5 18 34 23.085 24.514 1.098 40.157 o
5 18 35 16.959 19.023 1.098 46.902 o
5 18 36 1.263 1.461 0.736 140.818 o
5 18 37 2.940 3.657 0.736 134.314 o
5 18 38 22.860 26.710 1.461 26.923 o
5 18 39 0.602 1.461 0.736 142.227 o
5 18 40 0.436 0.000 0.736 144.037 o
5 18 41 7.171 7.315 0.736 118.086 o
5 19 0 530.354 536.394 17.924 0.135 o
5 19 1 20.346 21.219 0.736 68.753 o
5 19 2 74.746 75.003 1.834 8.548 o
5 19 3 84.131 83.789 2.196 6.512 o
5 19 4 318.010 321.613 8.050 0.491 o
5 19 5 86.198 86.348 2.559 5.549 o
5 19 6 23.695 24.514 0.736 59.913 o
5 19 7 87.089 91.476 2.559 5.402 o
5 19 8 358.518 351.991 8.786 0.402 o
5 19 9 104.926 113.058 2.932 3.897 o
5 19 10 38.132 38.418 1.098 26.857 o
5 19 11 33.420 35.496 1.098 30.050 o
5 19 12 3.848 3.295 0.363 430.242 o
5 19 13 72.870 73.179 2.196 7.561 o
5 19 14 28.976 29.270 0.736 48.843 o
5 19 15 40.319 39.154 1.461 19.674 o
5 19 16 114.329 116.353 3.657 2.964 o
5 19 17 3.275 3.295 0.363 445.890 o
5 19 18 15.302 16.826 1.098 49.088 o
5 19 19 48.054 49.028 2.196 10.546 o
5 19 20 60.000 52.685 2.196 9.330 o
5 19 21 14.039 12.443 0.736 92.566 o
5 19 22 2.045 1.461 0.736 139.075 o
5 19 23 7.618 8.050 0.736 115.818 o
5 19 24 62.800 61.834 2.196 8.727 o
5 19 25 36.301 32.564 1.461 21.742 o
5 19 26 32.927 33.663 1.461 22.587 o
5 19 27 5.375 5.854 0.736 125.057 o
5 19 28 47.896 48.302 2.196 10.594 o
5 19 29 13.390 13.542 0.736 92.816 o
5 19 30 0.202 0.363 0.363 583.502 o
5 19 31 1.478 1.461 0.363 525.959 o
5 19 32 31.812 30.730 1.461 23.381 o
5 19 33 6.143 6.217 0.736 122.456 o
5 19 34 7.774 9.149 0.736 113.850 o
5 19 35 8.921 9.511 0.736 110.156 o
5 19 36 1.286 1.461 0.363 531.911 o
5 19 37 10.316 10.972 0.736 104.308 o
5 19 38 2.779 2.932 0.736 135.604 o
5 19 39 10.347 12.443 1.098 54.739 o
5 19 40 2.067 1.834 0.736 138.596 o
5 20 0 199.009 204.534 7.315 0.854 o
5 20 1 257.999 261.250 6.217 0.772 o
5 20 2 3.338 4.020 0.363 434.220 o
5 20 3 52.056 52.685 1.461 15.269 o
5 20 4 145.563 144.897 4.020 2.140 o
5 20 5 184.037 186.600 5.118 1.333 o
5 20 6 36.363 36.957 1.098 28.101 o
5 20 7 31.677 32.564 1.098 31.874 o
5 20 8 116.800 111.960 4.393 2.419 o
5 20 9 29.259 30.005 1.098 34.118 o
5 20 10 9.582 9.874 0.363 246.895 o
5 20 11 77.995 75.376 1.834 8.246 o
5 20 12 27.319 27.073 1.098 36.322 o
5 20 13 106.957 109.763 3.295 3.495 o
5 20 14 24.067 26.348 1.098 38.801 o
5 20 15 53.809 54.156 1.834 11.990 o
5 20 16 120.307 120.010 5.118 1.939 o
5 20 17 26.813 23.778 1.098 37.782 o
5 20 18 35.516 33.663 1.834 16.255 o
5 20 19 18.458 17.199 1.098 46.439 o
5 20 20 0.225 0.736 0.736 143.728 o
5 20 21 28.011 27.809 1.461 25.052 o
5 20 22 18.317 15.003 1.098 47.417 o
5 20 23 18.813 16.463 1.098 46.450 o
5 20 24 0.137 -0.363 0.736 144.612 o
5 20 25 34.223 36.222 1.834 16.257 o
5 20 26 6.724 7.315 0.736 119.331 o
5 20 27 74.115 78.297 3.657 4.065 o
5 20 28 8.784 9.511 0.736 110.535 o
5 20 29 55.687 57.814 2.196 9.479 o
5 20 30 14.417 16.463 0.736 86.671 o
5 20 31 4.213 4.756 0.363 401.652 o
5 20 32 11.893 12.443 0.736 98.111 o
5 20 33 3.526 4.756 0.736 131.430 o
5 20 34 0.162 0.736 0.736 143.853 o
5 20 35 13.771 14.640 0.736 90.480 o
5 20 36 11.802 13.904 0.736 96.436 o
5 20 37 4.142 5.491 0.736 128.855 o
5 20 38 7.462 9.511 0.736 114.214 o
5 20 39 7.122 7.688 1.098 58.883 o
5 21 0 45.738 47.567 1.834 13.569 o
5 21 1 34.688 36.222 1.098 29.167 o
5 21 2 39.935 39.154 1.098 25.828 o
5 21 3 122.059 124.403 3.657 2.780 o
5 21 4 33.585 35.123 1.098 30.062 o
5 21 5 33.317 32.927 1.098 30.825 o
5 21 6 27.565 28.544 1.098 35.674 o
5 21 7 8.853 9.149 0.736 110.848 o
5 21 8 42.519 44.635 1.461 18.381 o
5 21 9 4.079 5.118 0.736 129.516 o
5 21 10 64.088 62.932 2.559 7.219 o
5 21 11 26.645 27.073 1.098 36.774 o
5 21 12 10.184 11.708 0.736 103.667 o
5 21 13 26.889 27.446 1.098 36.485 o
5 21 14 6.947 8.413 0.736 117.182 o
5 21 15 41.730 43.909 2.559 9.101 o
5 21 16 14.415 13.904 1.098 50.960 o
5 21 17 68.714 68.423 4.393 3.233 o
5 21 18 85.890 87.809 5.491 2.075 o
5 21 19 12.168 12.806 1.098 53.176 o
5 21 20 18.508 16.463 1.098 46.690 o
5 21 21 45.813 46.106 2.196 10.890 o
5 21 22 16.937 18.297 1.098 47.206 o
5 21 23 28.539 25.612 1.461 25.238 o
5 21 24 0.994 0.736 0.736 142.165 o
5 21 25 1.397 0.736 0.736 141.311 o
5 21 26 2.770 2.196 0.736 136.517 o
5 21 27 18.767 17.562 1.098 46.054 o
5 21 28 24.172 25.249 1.461 26.730 o
5 21 29 0.372 0.363 0.736 143.806 o
5 21 30 30.172 30.005 1.461 24.009 o
5 21 31 13.309 13.169 0.736 93.497 o
5 21 32 2.610 3.295 0.736 135.574 o
5 21 33 19.163 20.494 1.461 29.186 o
5 21 34 0.212 0.363 0.736 144.120 o
5 21 35 0.282 0.000 1.098 64.871 o
5 21 36 12.115 13.542 1.098 52.928 o
5 21 37 7.902 8.050 1.098 58.205 o
5 21 38 4.784 3.657 1.461 35.653 o
5 22 0 21.396 22.317 1.098 42.210 o
5 22 1 67.061 70.620 2.196 8.066 o
5 22 2 17.504 18.660 0.736 77.128 o
5 22 3 45.882 44.635 1.834 13.764 o
5 22 4 43.744 43.909 1.461 18.164 o
5 22 5 52.719 52.322 2.559 8.180 o
5 22 6 66.436 60.373 3.295 5.139 o
5 22 7 3.326 3.657 0.736 133.345 o
5 22 8 12.978 13.169 1.098 52.393 o
5 22 9 8.665 9.874 0.736 110.361 o
5 22 10 21.051 21.955 1.461 28.316 o
5 22 11 6.321 6.217 0.736 121.966 o
5 22 12 1.619 0.000 0.736 141.623 o
5 22 13 7.242 7.688 0.736 117.371 o
5 22 14 106.614 105.008 4.756 2.318 o
5 22 15 3.581 3.657 0.736 132.699 o
5 22 16 39.243 38.418 2.196 11.883 o
5 22 17 61.364 62.932 3.295 5.246 o
5 22 18 1.752 0.363 0.736 140.947 o
5 22 19 77.512 74.277 4.393 3.093 o
5 22 20 5.094 5.854 0.736 125.819 o
5 22 21 20.491 24.514 1.461 28.077 o
5 22 22 19.891 17.199 1.098 45.318 o
5 22 23 0.283 -0.363 0.736 144.333 o
5 22 24 54.239 44.635 2.559 8.319 o
5 22 25 24.494 21.955 1.461 27.171 o
5 22 26 1.458 1.834 0.736 139.978 o
5 22 27 0.002 0.000 1.098 64.978 o
5 22 28 8.758 9.874 1.098 56.918 o
5 22 29 3.166 2.932 0.736 134.653 o
5 22 30 12.039 13.169 0.736 96.776 o
5 22 31 0.251 0.363 0.736 144.044 o
5 22 32 5.309 5.854 0.736 125.235 o
5 22 33 1.819 0.736 0.736 140.395 o
5 22 34 11.290 13.904 1.098 53.435 o
5 22 35 5.870 6.217 0.736 123.208 o
5 22 36 0.680 1.098 0.736 142.441 o
5 23 0 16.521 12.443 1.461 31.349 o
5 23 1 37.934 36.957 1.834 15.593 o
5 23 2 70.170 68.786 3.295 4.916 o
5 23 3 25.460 23.416 1.461 26.608 o
5 23 4 12.149 12.443 1.098 53.334 o
5 23 5 6.326 6.589 0.736 121.439 o
5 23 6 59.012 57.814 3.295 5.386 o
5 23 7 2.217 2.559 0.736 137.402 o
5 23 8 48.281 43.174 2.559 8.723 o
5 23 9 4.366 4.756 0.736 129.238 o
5 23 10 22.327 21.592 1.461 27.952 o
5 23 11 10.003 10.610 1.098 55.706 o
5 23 12 15.727 17.562 1.098 48.457 o
5 23 13 40.670 41.713 2.932 7.439 o
5 23 14 3.242 3.657 0.736 133.557 o
5 23 15 40.668 40.252 2.196 11.657 o
5 23 16 0.638 0.363 0.736 143.277 o
5 23 17 21.643 22.680 1.461 27.999 o
5 23 18 25.855 24.514 1.834 18.622 o
5 23 19 28.723 26.348 1.461 25.058 o
5 23 20 84.490 88.907 4.020 3.308 o
5 23 21 16.826 19.395 1.098 46.860 o
5 23 22 30.519 31.829 1.834 17.235 o
5 23 23 9.623 8.050 1.098 56.952 o
5 23 24 10.352 10.610 1.098 55.440 o
5 23 25 22.563 20.494 1.461 28.056 o
5 23 26 13.289 14.640 1.098 51.563 o
5 23 27 0.654 0.363 1.098 64.650 o
5 23 28 5.835 6.952 1.098 60.010 o
5 23 29 1.847 1.834 0.736 139.100 o
5 23 30 5.717 5.854 0.736 124.123 o
5 23 31 8.660 7.688 0.736 113.417 o
5 23 32 8.045 9.149 0.736 113.095 o
5 23 33 18.266 18.297 1.098 46.159 o
5 23 34 6.977 7.688 0.736 118.108 o
5 23 35 0.953 -1.098 1.834 23.258 o
5 24 0 0.324 -0.363 1.098 64.855 o
5 24 1 81.704 81.229 4.020 3.411 o
5 24 2 54.027 50.862 2.559 8.145 o
5 24 3 1.156 1.461 0.736 141.050 o
5 24 4 17.811 17.199 1.098 46.950 o
5 24 5 20.333 19.023 1.461 29.042 o
5 24 6 14.157 15.365 1.098 50.583 o
5 24 7 6.178 6.589 0.736 121.846 o
5 24 8 3.563 3.657 0.736 132.744 o
5 24 9 3.313 2.932 0.736 134.286 o
5 24 10 6.445 6.952 0.736 120.607 o
5 24 11 19.171 19.395 1.461 29.364 o
5 24 12 27.212 27.446 1.834 18.153 o
5 24 13 13.512 12.071 1.098 52.405 o
5 24 14 13.012 12.071 1.098 52.800 o
5 24 15 21.026 21.955 1.461 28.325 o
5 24 16 22.091 22.680 1.461 27.849 o
5 24 17 25.983 23.416 1.461 26.435 o
5 24 18 25.557 25.612 1.461 26.213 o
5 24 19 8.230 8.413 0.736 113.603 o
5 24 20 11.596 9.874 1.098 54.767 o
5 24 21 4.474 5.491 0.736 127.972 o
5 24 22 15.807 14.640 1.461 31.227 o
5 24 23 19.920 18.297 1.834 20.079 o
5 24 24 2.343 3.657 1.098 63.085 o
5 24 25 57.493 54.156 2.932 6.510 o
5 24 26 6.704 6.217 1.098 59.675 o
5 24 27 1.429 2.196 0.736 139.635 o
5 24 28 3.932 4.756 0.736 130.376 o
5 24 29 10.032 10.610 0.736 105.580 o
5 24 30 3.692 4.020 0.736 131.952 o
5 24 31 0.733 1.098 0.736 142.332 o
5 24 32 0.655 -0.363 0.363 574.876 o
5 24 33 0.017 0.363 1.098 64.904 o
5 25 0 1.057 2.196 1.098 64.077 o
5 25 1 26.692 27.809 1.461 25.481 o
5 25 2 18.642 17.924 1.098 46.011 o
5 25 3 8.574 9.874 0.736 110.615 o
5 25 4 21.194 23.416 1.834 19.473 o
5 25 5 58.116 55.617 5.118 2.635 o
5 25 6 0.024 -0.363 0.736 144.827 o
5 25 7 8.633 9.149 0.736 111.457 o
5 25 8 15.017 13.542 1.098 50.625 o
5 25 9 48.115 49.763 2.932 6.978 o
5 25 10 10.917 10.247 1.098 55.146 o
5 25 11 21.916 21.219 1.461 28.151 o
5 25 12 7.453 6.952 0.736 117.806 o
5 25 13 1.937 2.196 0.736 138.478 o
5 25 14 22.653 20.121 1.098 42.092 o
5 25 15 11.277 14.640 1.461 32.619 o
5 25 16 6.439 6.217 0.736 121.640 o
5 25 17 2.658 2.932 0.736 135.899 o
5 25 18 14.055 15.003 1.098 50.809 o
5 25 19 19.806 20.857 1.098 43.970 o
5 25 20 1.982 1.461 0.736 139.219 o
5 25 21 17.042 14.267 1.461 30.894 o
5 25 22 3.029 2.932 0.736 134.991 o
5 25 23 0.504 0.736 1.098 64.635 o
5 25 24 10.982 15.738 1.461 32.544 o
5 25 25 9.054 8.786 1.098 57.101 o
5 25 26 1.210 2.559 1.098 63.922 o
5 25 27 2.372 2.196 0.736 137.463 o
5 25 28 0.062 0.736 0.736 144.048 o
5 25 29 2.561 3.295 0.736 135.692 o
5 25 30 4.485 3.657 0.736 130.366 o
5 25 31 8.289 12.806 1.834 22.066 o
5 26 0 32.072 33.663 2.196 12.806 o
5 26 1 50.989 49.763 2.196 10.245 o
5 26 2 13.459 13.542 0.736 92.642 o
5 26 3 47.936 49.763 2.196 10.523 o
5 26 4 53.351 46.469 2.196 10.181 o
5 26 5 29.516 28.907 1.461 24.392 o
5 26 6 11.530 10.610 0.736 101.517 o
5 26 7 17.636 16.826 1.098 47.235 o
5 26 8 14.753 13.169 1.098 50.984 o
5 26 9 15.428 14.267 1.098 50.008 o
5 26 10 33.083 30.368 1.461 23.044 o
5 26 11 6.470 6.589 0.736 121.041 o
5 26 12 3.737 4.393 0.736 131.355 o
5 26 13 7.716 8.050 1.098 58.338 o
5 26 14 7.496 7.688 1.098 58.622 o
5 26 15 13.304 15.003 1.098 51.407 o
5 26 16 6.534 6.217 0.736 121.378 o
5 26 17 1.541 0.736 0.736 141.001 o
5 26 18 33.253 34.398 2.196 12.656 o
5 26 19 7.241 6.589 0.736 118.901 o
5 26 20 7.193 6.589 0.736 119.035 o
5 26 21 2.672 0.736 0.736 138.467 o
5 26 22 10.481 10.247 1.098 55.480 o
5 26 23 13.036 13.169 1.098 52.348 o
5 26 24 0.551 0.736 0.736 143.077 o
5 26 25 7.599 6.589 1.098 58.934 o
5 26 26 1.094 1.098 1.098 64.307 o
5 26 27 16.376 17.199 1.098 48.086 o
5 26 28 2.499 2.932 0.736 136.282 o
5 26 29 4.382 3.295 0.736 131.107 o
5 27 0 6.973 7.315 1.098 59.116 o
5 27 1 12.126 12.071 0.736 97.988 o
5 27 2 7.253 8.786 0.736 115.810 o
5 27 3 23.100 21.955 1.098 41.080 o
5 27 4 25.524 24.877 1.461 26.345 o
5 27 5 6.879 7.688 0.736 118.381 o
5 27 6 3.129 3.295 0.736 134.294 o
5 27 7 1.662 2.559 0.736 138.696 o
5 27 8 45.115 44.272 2.196 11.042 o
5 27 9 27.262 28.171 1.461 25.236 o
5 27 10 5.935 5.854 0.736 123.525 o
5 27 11 5.226 5.118 0.736 126.456 o
5 27 12 23.853 24.514 1.461 26.958 o
5 27 13 18.363 17.199 1.461 29.991 o
5 27 14 9.602 10.247 1.098 56.147 o
5 27 15 19.967 18.297 1.461 29.283 o
5 27 16 4.299 5.491 0.736 128.439 o
5 27 17 6.374 5.854 0.736 122.320 o
5 27 18 9.157 8.786 0.736 110.506 o
5 27 19 9.880 9.874 0.736 107.004 o
5 27 20 25.468 20.857 1.461 27.029 o
5 27 21 6.727 7.688 1.098 59.157 o
5 27 22 1.588 0.000 0.736 141.689 o
5 27 23 4.175 5.491 1.098 61.528 o
5 27 24 5.734 5.854 1.098 60.436 o
5 27 25 1.596 2.932 1.098 63.648 o
5 27 26 5.220 4.756 1.098 61.112 o
5 27 27 9.671 8.050 0.736 110.101 o
5 28 0 3.895 4.020 0.736 131.429 o
5 28 1 9.207 8.786 0.736 110.368 o
5 28 2 16.294 18.297 1.098 47.715 o
5 28 3 6.766 7.315 0.736 119.213 o
5 28 4 10.988 10.972 0.736 102.488 o
5 28 5 0.006 0.363 0.736 144.517 o
5 28 6 9.284 8.786 0.736 110.153 o
5 28 7 0.307 0.363 0.736 143.934 o
5 28 8 11.717 10.972 0.736 100.528 o
5 28 9 8.821 9.874 0.736 109.930 o
5 28 10 0.875 1.098 0.736 142.034 o
5 28 11 2.078 2.196 0.736 138.152 o
5 28 12 7.826 7.688 0.736 115.742 o
5 28 13 0.833 1.098 0.736 142.123 o
5 28 14 8.287 8.050 0.736 113.952 o
5 28 15 1.737 1.098 0.736 140.173 o
5 28 16 0.772 1.098 0.736 142.251 o
5 28 17 11.105 13.904 1.098 53.580 o
5 28 18 11.137 10.610 1.098 54.837 o
5 28 19 3.230 4.756 0.736 132.193 o
5 28 20 11.555 10.610 1.098 54.514 o
5 28 21 18.398 16.101 1.461 30.159 o
5 28 22 4.767 5.118 1.098 61.281 o
5 28 23 1.528 1.098 0.736 140.635 o
5 28 24 2.822 1.461 0.736 137.269 o
5 29 0 0.533 1.098 0.736 142.743 o
5 29 1 2.787 2.196 0.736 136.476 o
5 29 2 2.107 2.196 0.736 138.084 o
5 29 3 8.834 7.688 0.736 112.931 o
5 29 4 12.019 12.443 1.098 53.436 o
5 29 5 8.096 9.511 0.736 112.447 o
5 29 6 4.382 4.020 0.736 130.162 o
5 29 7 16.015 19.758 1.461 30.340 o
5 29 8 14.419 13.904 1.098 50.957 o
5 29 9 2.146 2.196 0.736 137.993 o
5 29 10 4.414 5.491 0.736 128.133 o
5 29 11 23.402 23.416 2.196 14.091 o
5 29 12 0.137 0.363 0.736 144.265 o
5 29 13 7.117 7.315 0.736 118.237 o
5 29 14 7.362 6.589 0.736 118.566 o
5 29 15 48.333 53.783 2.932 6.888 o
5 29 16 1.429 2.559 0.736 139.227 o
5 29 17 22.128 25.975 1.834 19.114 o
5 29 18 0.628 1.461 1.098 64.431 o
5 29 19 6.982 5.854 1.098 59.609 o
5 29 20 21.981 24.151 1.834 19.286 o
5 29 21 2.522 1.461 0.736 137.975 o
5 29 22 4.482 3.657 1.834 22.897 o
5 30 0 21.708 24.151 1.834 19.331 o
5 30 1 0.019 1.098 0.736 143.778 o
5 30 2 21.278 21.219 1.098 42.712 o
5 30 3 1.446 2.932 0.736 138.764 o
5 30 4 12.533 11.708 0.736 97.396 o
5 30 5 4.360 4.393 0.736 129.730 o
5 30 6 7.608 8.050 0.736 115.844 o
5 30 7 3.702 5.491 0.736 130.016 o
5 30 8 17.869 20.857 1.461 29.553 o
5 30 9 0.907 0.000 0.736 143.101 o
5 30 10 0.555 0.736 0.736 143.070 o
5 30 11 1.839 2.196 0.736 138.704 o
5 30 12 0.638 0.000 0.736 143.639 o
5 30 13 3.944 4.393 0.736 130.818 o
5 30 14 0.327 0.736 0.736 143.527 o
5 30 15 10.276 12.443 1.461 33.229 o
5 30 16 6.829 7.315 1.098 59.216 o
5 30 17 20.870 16.826 1.461 29.227 o
5 30 18 4.128 5.491 1.834 22.851 o
5 31 0 5.264 4.756 1.098 61.085 o
5 31 1 2.338 2.196 0.736 137.543 o
5 31 2 2.632 3.657 0.736 135.076 o
5 31 3 2.114 2.196 0.736 138.069 o
5 31 4 7.914 9.149 0.736 113.461 o
5 31 5 1.507 1.461 0.736 140.282 o
5 31 6 2.144 2.559 0.736 137.574 o
5 31 7 13.552 13.169 1.098 51.939 o
5 31 8 2.207 2.559 0.736 137.424 o
5 31 9 13.510 16.101 1.461 31.719 o
5 31 10 4.030 3.295 0.736 132.015 o
5 31 11 12.392 11.345 1.098 53.574 o
5 31 12 4.192 4.020 0.736 130.656 o
5 31 13 7.261 5.491 0.736 120.370 o
5 32 4 3.488 6.217 1.098 61.723 o
5 32 5 0.653 1.834 1.098 64.339 o
5 32 6 1.115 1.098 1.098 64.298 o
6 0 0 2468.960 2466.460 98.791 0.005 o
6 0 1 4568.200 4826.820 149.653 0.002 o
6 0 2 120.094 118.912 3.295 3.140 o
6 0 3 792.713 779.709 18.660 0.086 o
6 0 4 833.154 919.115 25.249 0.060 o
6 0 5 867.716 932.284 27.073 0.054 o
6 0 6 0.042 0.736 0.363 582.675 o
6 0 7 89.573 94.035 2.559 5.246 o
6 0 8 134.357 142.701 4.393 2.085 o
6 0 9 264.104 266.368 7.688 0.628 o
6 0 10 1686.880 1665.540 50.489 0.015 o
6 0 11 51.629 51.960 1.461 15.434 o
6 0 12 17.926 18.660 0.736 76.225 o
6 0 13 1016.100 1130.600 34.398 0.036 o
6 0 14 85.347 89.280 3.295 4.237 o
6 0 15 1246.500 1205.240 40.615 0.026 o
6 0 16 357.103 356.011 11.345 0.318 o
6 0 17 466.575 454.066 14.640 0.191 o
6 0 18 0.310 0.736 0.363 574.135 o
6 0 19 596.260 597.130 18.660 0.116 o
6 0 20 148.096 154.408 4.393 1.907 o
6 0 21 238.083 230.509 7.315 0.741 o
6 0 22 1.813 8.413 1.098 62.063 o
6 0 23 357.350 357.845 11.345 0.317 o
6 0 24 163.904 163.557 4.756 1.620 o
6 0 25 2.788 2.932 0.363 464.759 o
6 0 26 0.032 1.461 0.363 571.445 o
6 0 27 222.832 226.489 6.217 0.911 o
6 0 28 25.540 24.151 0.736 57.266 o
6 0 29 2.009 1.834 0.363 503.958 o
6 0 30 68.410 73.179 2.196 7.875 o
6 0 31 245.455 249.905 9.149 0.556 o
6 0 32 10.903 11.345 0.736 102.215 o
6 0 33 0.027 1.834 0.736 143.026 o
6 0 34 0.004 0.000 0.736 144.864 o
6 0 35 6.553 6.589 0.736 120.811 o
6 0 36 23.997 34.025 2.196 13.554 o
6 0 37 0.022 1.461 1.098 64.684 o
6 0 38 6.618 7.688 0.736 119.108 o
6 0 39 15.254 14.640 1.098 49.998 o
6 0 40 0.828 0.736 1.098 64.500 o
6 0 41 7.100 8.050 1.098 58.772 o
6 0 42 1.381 1.461 1.098 64.097 o
6 0 43 3.880 2.559 1.098 62.552 o
6 0 44 5.305 4.393 1.098 61.172 o
6 0 45 8.432 7.315 1.461 34.412 o
6 0 46 23.377 21.955 2.196 14.158 o
6 0 47 0.104 1.098 1.098 64.724 o
6 0 48 4.436 4.756 1.098 61.593 o
6 1 0 1522.280 1546.250 36.584 0.023 o
6 1 1 229.978 236.363 4.756 1.069 o
6 1 2 203.057 226.116 4.393 1.278 o
6 1 3 920.098 1002.540 19.758 0.065 o
6 1 4 846.028 897.896 16.463 0.083 o
6 1 5 573.918 597.865 10.972 0.182 o
6 1 6 1363.050 1409.780 28.544 0.031 o
6 1 7 140.653 141.602 2.559 3.033 o
6 1 8 317.848 334.792 7.315 0.520 o
6 1 9 235.257 242.953 5.118 0.987 o
6 1 10 182.667 193.925 5.854 1.163 o
6 1 11 124.320 125.864 2.932 3.282 o
6 1 12 306.744 306.983 6.952 0.577 o
6 1 13 909.638 890.581 19.023 0.071 o
6 1 14 630.164 645.432 15.003 0.132 o
6 1 15 24.383 25.975 0.736 57.647 o
6 1 16 249.169 254.298 6.589 0.765 o
6 1 17 77.422 75.376 1.834 8.295 o
6 1 18 145.775 145.260 2.932 2.691 o
6 1 19 2.335 2.932 0.363 477.874 o
6 1 20 133.429 130.620 2.932 3.047 o
6 1 21 29.534 31.103 0.736 47.013 o
6 1 22 91.028 92.937 2.196 5.884 o
6 1 23 61.504 59.275 1.098 15.205 o
6 1 24 24.123 23.416 0.736 60.109 o
6 1 25 25.125 25.249 0.736 57.059 o
6 1 26 278.934 279.174 6.217 0.704 o
6 1 27 48.008 49.028 1.098 20.571 o
6 1 28 6.107 6.589 0.363 336.715 o
6 1 29 66.730 68.423 1.834 9.641 o
6 1 30 118.819 125.864 2.932 3.403 o
6 1 31 55.895 55.617 1.461 14.217 o
6 1 32 87.939 92.575 2.559 5.343 o
6 1 33 32.342 33.663 1.098 31.170 o
6 1 34 24.380 23.053 1.098 39.750 o
6 1 35 24.186 23.053 1.098 39.889 o
6 1 36 15.423 16.826 0.736 83.859 o
6 1 37 14.132 14.640 0.736 89.585 o
6 1 38 29.147 28.171 1.461 24.628 o
6 1 39 4.465 4.756 0.736 128.976 o
6 1 40 63.068 61.471 2.932 6.142 o
6 1 41 1.689 1.834 0.736 139.458 o
6 1 42 0.099 0.363 0.736 144.339 o
6 1 43 1.068 1.461 0.736 141.240 o
6 1 44 6.410 6.952 0.736 120.705 o
6 1 45 0.038 0.363 0.736 144.455 o
6 1 46 2.429 1.461 0.736 138.191 o
6 1 47 12.877 14.640 1.461 32.138 o
6 1 48 2.113 1.461 0.736 138.918 o
6 1 49 9.135 6.952 1.098 57.713 o
6 2 0 78.839 77.199 2.559 6.091 o
6 2 1 2022.570 2188.750 40.977 0.014 o
6 2 2 1352.570 1396.230 23.778 0.035 o
6 2 3 3069.280 3331.060 72.444 0.006 o
6 2 4 591.561 613.966 12.443 0.162 o
6 2 5 312.177 334.056 6.589 0.567 o
6 2 6 934.675 969.977 18.660 0.068 o
6 2 7 665.964 698.117 13.542 0.130 o
6 2 8 281.285 296.736 5.854 0.707 o
6 2 9 631.887 653.483 13.542 0.141 o
6 2 10 540.677 566.036 13.169 0.174 o
6 2 11 3122.710 3571.820 98.791 0.004 o
6 2 12 118.368 129.159 2.932 3.376 o
6 2 13 37.747 43.909 1.098 25.740 o
6 2 14 750.050 748.979 17.199 0.097 o
6 2 15 710.573 702.510 17.562 0.102 o
6 2 16 5.350 6.952 0.363 349.032 o
6 2 17 31.143 33.300 0.736 43.877 o
6 2 18 11.761 11.708 0.363 206.903 o
6 2 19 113.848 114.156 2.196 4.438 o
6 2 20 137.763 139.406 2.559 3.116 o
6 2 21 539.733 529.805 10.972 0.204 o
6 2 22 229.865 233.069 5.118 1.026 o
6 2 23 129.091 130.993 2.559 3.408 o
6 2 24 82.953 82.690 1.834 7.544 o
6 2 25 3.493 3.295 0.363 439.886 o
6 2 26 185.763 184.776 4.393 1.505 o
6 2 27 86.826 84.524 1.834 7.186 o
6 2 28 3.611 4.020 0.363 426.860 o
6 2 29 52.955 58.912 1.461 14.466 o
6 2 30 114.398 115.255 2.559 4.010 o
6 2 31 47.806 46.831 1.098 21.032 o
6 2 32 40.398 37.320 1.098 26.039 o
6 2 33 8.299 8.786 0.736 112.892 o
6 2 34 18.114 17.562 0.736 76.998 o
6 2 35 7.567 8.050 0.736 115.958 o
6 2 36 2.523 2.932 0.736 136.226 o
6 2 37 69.150 72.081 2.559 6.702 o
6 2 38 77.048 72.081 2.932 5.411 o
6 2 39 86.177 80.494 3.295 4.328 o
6 2 40 26.176 26.348 1.098 37.337 o
6 2 41 0.618 0.736 0.736 142.942 o
6 2 42 11.341 12.071 1.098 54.112 o
6 2 43 0.420 0.736 0.736 143.342 o
6 2 44 24.317 23.053 1.461 27.047 o
6 2 45 53.488 45.008 2.559 8.353 o
6 2 46 4.093 2.932 0.736 132.319 o
6 2 47 3.234 2.559 0.736 134.945 o
6 2 48 3.439 3.295 0.736 133.517 o
6 2 49 4.835 4.020 0.736 128.969 o
6 3 0 85.534 80.494 2.559 5.707 o
6 3 1 1630.440 1649.800 35.496 0.021 o
6 3 2 660.925 689.342 13.542 0.132 o
6 3 3 3244.930 3447.790 69.884 0.005 o
6 3 4 369.961 371.749 8.050 0.409 o
6 3 5 336.671 360.031 6.952 0.495 o
6 3 6 981.323 1001.080 20.857 0.059 o
6 3 7 714.059 738.369 16.101 0.107 o
6 3 8 1536.900 1601.870 32.927 0.024 o
6 3 9 527.225 526.147 11.708 0.200 o
6 3 10 468.812 493.583 12.806 0.210 o
6 3 11 3.506 4.020 0.363 429.661 o
6 3 12 105.022 107.567 2.559 4.426 o
6 3 13 395.990 404.676 10.247 0.311 o
6 3 14 56.472 60.010 1.461 13.702 o
6 3 15 323.108 333.693 8.413 0.461 o
6 3 16 47.153 47.930 1.098 21.070 o
6 3 17 57.038 54.156 1.098 16.984 o
6 3 18 331.889 336.253 6.589 0.535 o
6 3 19 93.734 95.134 1.834 6.368 o
6 3 20 24.663 26.710 0.736 56.648 o
6 3 21 71.429 73.179 1.834 8.938 o
6 3 22 179.758 175.265 3.295 1.902 o
6 3 23 443.382 421.502 9.149 0.303 o
6 3 24 59.303 57.814 1.461 13.391 o
6 3 25 5.183 4.756 0.363 377.876 o
6 3 26 14.972 14.640 0.363 161.274 o
6 3 27 124.013 126.600 2.932 3.281 o
6 3 28 137.866 129.894 3.295 2.734 o
6 3 29 67.276 69.884 1.461 11.175 o
6 3 30 255.100 258.681 5.854 0.818 o
6 3 31 113.935 111.960 2.932 3.682 o
6 3 32 66.475 66.590 1.834 9.763 o
6 3 33 22.098 21.592 1.098 41.957 o
6 3 34 3.807 3.657 0.736 132.122 o
6 3 35 7.505 7.688 0.736 116.637 o
6 3 36 5.849 5.118 0.736 124.767 o
6 3 37 11.221 12.443 0.736 99.891 o
6 3 38 72.292 70.983 3.657 4.178 o
6 3 39 28.708 28.907 1.461 24.651 o
6 3 40 22.282 20.857 1.098 42.094 o
6 3 41 48.414 47.567 2.196 10.581 o
6 3 42 10.334 8.413 0.736 107.767 o
6 3 43 6.273 7.315 0.736 120.580 o
6 3 44 11.101 10.972 1.098 54.725 o
6 3 45 12.594 11.345 1.098 53.416 o
6 3 46 4.774 3.295 0.736 130.084 o
6 3 47 4.846 4.020 0.736 128.939 o
6 3 48 2.391 2.196 0.736 137.418 o
6 3 49 5.715 5.491 0.736 124.622 o
6 4 0 1911.720 2012.020 50.489 0.013 o
6 4 1 177.505 175.628 3.657 1.811 o
6 4 2 928.879 969.241 19.758 0.066 o
6 4 3 706.648 708.364 16.463 0.108 o
6 4 4 789.733 832.768 16.826 0.090 o
6 4 5 1225.950 1238.170 27.073 0.037 o
6 4 6 993.871 991.932 21.592 0.058 o
6 4 7 505.322 530.540 11.345 0.211 o
6 4 8 611.385 616.525 12.806 0.154 o
6 4 9 30.291 31.103 0.736 46.108 o
6 4 10 746.320 774.228 19.395 0.087 o
6 4 11 2102.100 2326.700 54.156 0.011 o
6 4 12 552.829 540.787 13.169 0.175 o
6 4 13 887.908 887.287 19.395 0.072 o
6 4 14 297.479 303.326 6.952 0.594 o
6 4 15 168.563 168.675 3.295 2.057 o
6 4 16 278.489 279.174 5.854 0.734 o
6 4 17 149.731 154.036 2.932 2.556 o
6 4 18 161.635 159.527 3.295 2.192 o
6 4 19 6.631 6.952 0.363 322.257 o
6 4 20 65.821 64.766 1.098 13.662 o
6 4 21 81.960 80.867 1.834 7.693 o
6 4 22 107.762 108.665 2.196 4.771 o
6 4 23 47.450 46.106 1.098 21.293 o
6 4 24 176.270 178.922 4.020 1.698 o
6 4 25 229.008 225.391 5.118 1.044 o
6 4 26 117.813 118.187 2.559 3.869 o
6 4 27 21.351 22.680 0.736 65.524 o
6 4 28 93.820 96.595 2.196 5.652 o
6 4 29 102.491 108.665 2.559 4.492 o
6 4 30 10.446 11.345 0.363 225.095 o
6 4 31 26.717 26.348 0.736 53.873 o
6 4 32 28.171 30.730 1.098 34.577 o
6 4 33 24.473 26.348 1.098 38.515 o
6 4 34 6.165 6.952 0.736 121.381 o
6 4 35 188.339 174.529 6.589 1.037 o
6 4 36 7.509 8.050 0.736 116.121 o
6 4 37 10.155 11.345 0.736 104.239 o
6 4 38 18.843 16.101 1.098 46.569 o
6 4 39 27.032 27.446 1.834 18.183 o
6 4 40 35.262 33.300 1.834 16.326 o
6 4 41 2.561 1.098 0.736 138.306 o
6 4 42 14.722 15.003 1.098 50.278 o
6 4 43 12.184 14.640 1.098 52.440 o
6 4 44 7.222 6.589 0.736 118.955 o
6 4 45 7.157 5.118 0.736 121.173 o
6 4 46 0.677 0.363 0.736 143.198 o
6 4 47 13.166 10.247 0.736 97.651 o
6 4 48 0.488 0.736 0.736 143.204 o
6 4 49 4.319 3.657 0.736 130.798 o
6 5 0 0.817 1.098 0.736 142.156 o
6 5 1 696.043 698.480 15.365 0.115 o
6 5 2 78.473 82.328 2.196 6.896 o
6 5 3 980.934 976.194 20.857 0.060 o
6 5 4 241.950 260.152 5.491 0.892 o
6 5 5 252.497 279.174 7.315 0.667 o
6 5 6 34.945 39.879 1.098 28.079 o
6 5 7 321.897 287.225 8.050 0.508 o
6 5 8 78.797 80.494 1.834 7.963 o
6 5 9 223.061 218.439 5.118 1.081 o
6 5 10 89.302 93.300 2.196 5.964 o
6 5 11 877.522 898.994 21.955 0.066 o
6 5 12 143.036 148.917 3.657 2.323 o
6 5 13 210.186 214.409 5.491 1.081 o
6 5 14 87.630 83.426 2.196 6.323 o
6 5 15 186.876 193.925 4.020 1.560 o
6 5 16 116.850 118.912 2.559 3.886 o
6 5 17 64.473 66.227 1.461 11.853 o
6 5 18 21.703 23.053 0.363 97.406 o
6 5 19 311.021 298.933 5.491 0.665 o
6 5 20 0.285 0.736 0.363 574.918 o
6 5 21 120.543 118.912 2.559 3.783 o
6 5 22 69.141 70.983 1.461 10.841 o
6 5 23 139.070 143.426 2.559 3.047 o
6 5 24 178.323 170.872 3.295 1.939 o
6 5 25 67.236 69.149 1.461 11.232 o
6 5 26 330.803 330.399 8.413 0.455 o
6 5 27 17.627 18.660 0.736 76.864 o
6 5 28 162.050 172.333 4.393 1.719 o
6 5 29 36.123 35.496 1.098 28.602 o
6 5 30 18.789 19.023 0.736 74.033 o
6 5 31 35.448 36.957 0.736 37.720 o
6 5 32 57.516 61.834 1.834 11.041 o
6 5 33 29.648 29.270 1.098 34.105 o
6 5 34 5.399 6.217 0.736 124.497 o
6 5 35 2.123 1.461 0.736 138.896 o
6 5 36 12.221 13.169 1.098 52.992 o
6 5 37 1.538 1.461 0.736 140.213 o
6 5 38 17.065 16.826 1.098 47.687 o
6 5 39 30.411 30.730 1.461 23.820 o
6 5 40 28.818 31.103 1.834 17.580 o
6 5 41 6.543 8.413 0.736 118.306 o
6 5 42 13.368 13.542 0.736 92.873 o
6 5 43 10.266 8.786 0.736 107.440 o
6 5 44 5.966 5.854 0.736 123.442 o
6 5 45 2.070 2.196 0.736 138.172 o
6 5 46 4.112 2.932 0.736 132.270 o
6 5 47 8.960 8.786 0.736 111.054 o
6 5 48 11.309 9.149 0.736 104.087 o
6 6 0 1.697 2.196 0.363 507.945 o
6 6 1 1233.680 1279.880 32.927 0.031 o
6 6 2 19.345 19.395 0.736 72.516 o
6 6 3 1053.970 1076.450 24.151 0.049 o
6 6 4 379.467 376.132 8.413 0.386 o
6 6 5 397.385 407.971 9.149 0.338 o
6 6 6 52.031 56.715 1.461 14.864 o
6 6 7 478.753 475.296 10.972 0.238 o
6 6 8 399.082 432.847 10.610 0.293 o
6 6 9 504.830 513.714 12.071 0.205 o
6 6 10 246.999 252.101 6.952 0.737 o
6 6 11 191.368 187.698 5.491 1.214 o
6 6 12 23.021 25.612 0.736 60.116 o
6 6 13 392.846 389.673 8.413 0.369 o
6 6 14 84.631 82.328 1.834 7.430 o
6 6 15 104.118 105.008 2.196 4.994 o
6 6 16 56.115 56.715 1.098 16.887 o
6 6 17 438.697 419.306 9.149 0.307 o
6 6 18 14.275 16.101 0.363 160.998 o
6 6 19 91.494 89.280 1.461 7.485 o
6 6 20 93.553 89.642 1.834 6.553 o
6 6 21 164.755 161.361 3.295 2.143 o
6 6 22 110.841 113.421 2.196 4.561 o
6 6 23 162.285 163.557 3.295 2.159 o
6 6 24 230.643 221.361 4.756 1.097 o
6 6 25 30.177 30.005 0.736 46.900 o
6 6 26 172.636 171.607 4.756 1.536 o
6 6 27 106.051 107.204 2.559 4.397 o
6 6 28 78.571 81.229 2.196 6.924 o
6 6 29 67.042 68.786 1.834 9.590 o
6 6 30 58.144 61.471 1.461 13.273 o
6 6 31 43.602 43.537 1.098 23.277 o
6 6 32 37.032 38.056 1.461 20.736 o
6 6 33 11.895 12.071 0.736 98.597 o
6 6 34 3.001 2.932 0.736 135.059 o
6 6 35 82.606 81.592 3.657 3.859 o
6 6 36 5.125 5.118 0.736 126.727 o
6 6 37 17.028 18.660 1.098 46.990 o
6 6 38 2.491 2.559 0.736 136.750 o
6 6 39 5.599 5.118 0.736 125.445 o
6 6 40 21.129 19.758 1.098 43.379 o
6 6 41 6.310 6.952 0.736 120.982 o
6 6 42 2.907 2.932 0.736 135.290 o
6 6 43 8.462 6.952 0.736 114.994 o
6 6 44 1.482 0.736 0.736 141.129 o
6 6 45 23.825 22.317 1.461 27.332 o
6 6 46 0.456 0.736 0.736 143.268 o
6 6 47 20.325 16.101 1.461 29.527 o
6 6 48 0.626 0.736 0.736 142.925 o
6 7 0 15.899 17.199 0.736 82.327 o
6 7 1 4.107 4.756 0.363 404.334 o
6 7 2 83.872 83.053 1.834 7.460 o
6 7 3 386.927 403.578 9.511 0.337 o
6 7 4 107.369 110.136 2.559 4.306 o
6 7 5 1379.420 1367.330 31.466 0.029 o
6 7 6 324.477 312.474 8.413 0.472 o
6 7 7 253.358 242.953 7.315 0.699 o
6 7 8 32.134 32.564 0.736 43.193 o
6 7 9 208.238 204.534 4.756 1.240 o
6 7 10 378.597 386.016 9.149 0.360 o
6 7 11 810.479 825.453 22.317 0.071 o
6 7 12 28.514 28.907 0.736 49.669 o
6 7 13 434.404 415.648 10.972 0.271 o
6 7 14 19.742 21.219 0.363 110.148 o
6 7 15 2.797 2.196 0.363 475.136 o
6 7 16 46.243 45.008 1.098 21.947 o
6 7 17 13.901 14.267 0.363 172.089 o
6 7 18 75.999 74.640 1.461 9.743 o
6 7 19 94.530 91.839 1.834 6.421 o
6 7 20 553.129 534.933 10.972 0.199 o
6 7 21 83.171 84.524 1.461 8.444 o
6 7 22 11.445 12.443 0.363 206.316 o
6 7 23 270.483 256.857 5.118 0.848 o
6 7 24 123.147 121.844 2.196 3.996 o
6 7 25 45.499 45.008 1.098 22.232 o
6 7 26 89.652 90.378 1.834 6.785 o
6 7 27 10.627 10.972 0.363 225.167 o
6 7 28 69.564 69.522 1.834 9.297 o
6 7 29 86.433 86.348 1.834 7.149 o
6 7 30 97.252 101.350 2.559 4.807 o
6 7 31 64.348 66.227 1.834 10.009 o
6 7 32 23.848 24.877 1.098 39.478 o
6 7 33 5.991 7.315 0.736 121.361 o
6 7 34 0.549 0.736 0.736 143.081 o
6 7 35 96.483 96.232 4.020 3.073 o
6 7 36 21.596 21.592 1.098 42.332 o
6 7 37 63.559 62.197 3.295 5.194 o
6 7 38 0.019 0.000 0.736 144.835 o
6 7 39 9.989 10.247 0.736 106.193 o
6 7 40 3.810 2.932 0.736 133.038 o
6 7 41 5.250 4.756 0.736 126.878 o
6 7 42 9.838 9.874 1.098 56.110 o
6 7 43 1.456 1.461 0.736 140.395 o
6 7 44 11.364 10.610 1.098 54.662 o
6 7 45 7.530 7.315 1.098 58.729 o
6 7 46 3.720 3.295 0.736 132.805 o
6 7 47 2.700 3.295 0.736 135.353 o
6 7 48 4.831 5.854 0.736 126.529 o
6 8 0 324.971 311.003 9.149 0.438 o
6 8 1 1012.490 998.884 28.171 0.046 o
6 8 2 2298.460 2365.480 62.932 0.009 o
6 8 3 156.051 158.066 3.657 2.116 o
6 8 4 93.280 88.544 2.196 5.881 o
6 8 5 18.794 17.924 0.363 123.766 o
6 8 6 695.990 680.918 16.463 0.111 o
6 8 7 182.047 174.529 4.756 1.468 o
6 8 8 31.445 34.761 0.736 42.752 o
6 8 9 514.726 499.074 13.169 0.190 o
6 8 10 148.296 154.408 4.020 2.063 o
6 8 11 188.538 193.925 4.393 1.458 o
6 8 12 41.600 40.977 1.098 24.666 o
6 8 13 59.977 57.814 1.098 15.748 o
6 8 14 110.492 118.549 2.559 4.078 o
6 8 15 19.792 20.494 0.363 111.674 o
6 8 16 94.897 91.476 1.834 6.410 o
6 8 17 26.201 25.612 0.736 55.161 o
6 8 18 101.447 95.859 1.834 5.893 o
6 8 19 44.223 46.831 1.098 22.373 o
6 8 20 50.937 53.421 1.098 18.874 o
6 8 21 23.820 24.151 0.736 60.003 o
6 8 22 172.395 171.607 3.657 1.878 o
6 8 23 126.724 126.962 2.932 3.220 o
6 8 24 40.558 39.879 1.098 25.376 o
6 8 25 9.387 9.874 0.363 249.731 o
6 8 26 45.599 46.469 1.098 21.914 o
6 8 27 255.058 252.101 5.854 0.827 o
6 8 28 36.529 38.056 1.098 27.738 o
6 8 29 7.108 8.050 0.363 302.500 o
6 8 30 35.215 35.859 1.098 28.983 o
6 8 31 191.354 208.555 5.854 1.101 o
6 8 32 59.570 62.197 2.196 8.972 o
6 8 33 4.672 4.756 0.736 128.426 o
6 8 34 15.581 16.463 0.736 83.913 o
6 8 35 53.054 52.322 2.559 8.160 o
6 8 36 5.069 5.854 0.736 125.885 o
6 8 37 13.120 13.904 1.098 51.989 o
6 8 38 16.651 17.562 1.098 47.724 o
6 8 39 3.521 2.559 0.736 134.233 o
6 8 40 11.925 10.972 0.736 99.974 o
6 8 41 4.792 4.393 0.736 128.590 o
6 8 42 32.532 30.730 1.834 16.991 o
6 8 43 0.754 0.363 0.736 143.044 o
6 8 44 1.887 2.932 1.098 63.505 o
6 8 45 11.695 13.169 1.098 53.406 o
6 8 46 0.748 0.363 0.736 143.056 o
6 8 47 2.021 2.559 0.736 137.863 o
6 8 48 0.916 0.736 0.736 142.329 o
6 9 0 77.082 80.494 2.559 6.096 o
6 9 1 857.556 875.941 24.151 0.062 o
6 9 2 285.572 290.147 9.874 0.449 o
6 9 3 84.586 88.182 1.834 7.216 o
6 9 4 566.326 541.150 15.365 0.150 o
6 9 5 667.063 683.850 19.023 0.101 o
6 9 6 3.032 3.295 0.363 452.675 o
6 9 7 188.477 196.121 4.756 1.367 o
6 9 8 901.926 923.871 24.514 0.058 o
6 9 9 116.316 116.716 2.559 3.933 o
6 9 10 327.553 324.908 8.786 0.445 o
6 9 11 78.007 78.670 1.834 8.104 o
6 9 12 180.412 175.628 4.020 1.678 o
6 9 13 446.716 434.308 10.247 0.275 o
6 9 14 34.645 36.584 0.736 38.632 o
6 9 15 114.510 110.499 2.932 3.685 o
6 9 16 210.537 197.945 4.393 1.314 o
6 9 17 163.950 166.116 2.932 2.263 o
6 9 18 37.876 37.683 0.736 35.298 o
6 9 19 69.118 69.149 1.461 10.969 o
6 9 20 74.430 74.277 1.834 8.609 o
6 9 21 23.329 21.955 0.363 93.178 o
6 9 22 104.046 98.428 2.196 5.137 o
6 9 23 154.149 152.575 3.295 2.331 o
6 9 24 3.542 3.657 0.363 433.593 o
6 9 25 30.822 31.103 0.736 45.486 o
6 9 26 16.730 17.199 0.363 138.739 o
6 9 27 0.194 0.363 0.363 583.768 o
6 9 28 75.352 72.816 2.196 7.405 o
6 9 29 10.963 11.708 0.363 216.360 o
6 9 30 9.442 10.610 0.363 243.626 o
6 9 31 19.807 20.121 1.098 44.252 o
6 9 32 9.165 9.874 0.736 108.978 o
6 9 33 2.932 4.020 0.363 445.357 o
6 9 34 55.468 57.814 2.196 9.497 o
6 9 35 3.161 3.295 0.736 134.213 o
6 9 36 11.130 10.610 0.736 102.593 o
6 9 37 1.885 2.559 0.736 138.179 o
6 9 38 11.290 12.443 1.098 54.007 o
6 9 39 20.363 23.416 1.834 19.606 o
6 9 40 34.688 37.683 2.196 12.359 o
6 9 41 0.675 0.736 0.736 142.826 o
6 9 42 5.330 6.589 0.736 124.175 o
6 9 43 11.539 13.169 1.098 53.528 o
6 9 44 24.508 23.778 1.461 26.863 o
6 9 45 2.766 1.834 0.736 136.960 o
6 9 46 0.108 0.000 0.736 144.667 o
6 9 47 7.555 6.217 0.736 118.545 o
6 10 0 602.313 591.276 17.924 0.121 o
6 10 1 261.024 252.827 6.217 0.775 o
6 10 2 173.579 176.726 4.020 1.729 o
6 10 3 360.883 372.474 9.874 0.355 o
6 10 4 34.730 35.859 0.736 38.893 o
6 10 5 90.098 93.300 2.196 5.923 o
6 10 6 121.433 122.207 2.932 3.386 o
6 10 7 216.945 220.635 5.491 1.043 o
6 10 8 104.811 107.204 2.559 4.439 o
6 10 9 125.196 128.423 2.559 3.535 o
6 10 10 367.844 335.890 7.688 0.442 o
6 10 11 33.886 32.927 0.736 41.161 o
6 10 12 28.997 28.544 0.736 49.280 o
6 10 13 431.021 410.167 8.413 0.332 o
6 10 14 205.882 201.975 4.393 1.329 o
6 10 15 11.112 10.972 0.363 219.041 o
6 10 16 30.695 31.103 0.736 45.633 o
6 10 17 71.807 69.522 1.461 10.583 o
6 10 18 17.679 17.562 0.363 131.467 o
6 10 19 28.366 30.005 0.736 49.151 o
6 10 20 80.945 81.229 1.834 7.759 o
6 10 21 147.022 148.182 3.295 2.458 o
6 10 22 20.652 21.592 0.736 67.820 o
6 10 23 0.151 0.736 0.363 579.199 o
6 10 24 130.048 131.355 2.932 3.107 o
6 10 25 175.031 176.363 3.657 1.830 o
6 10 26 145.426 147.456 3.295 2.486 o
6 10 27 104.731 97.693 2.559 4.604 o
6 10 28 2.700 2.196 0.363 477.956 o
6 10 29 28.984 30.368 1.098 34.178 o
6 10 30 59.253 55.245 2.196 9.286 o
6 10 31 9.485 10.972 0.736 106.581 o
6 10 32 39.101 38.056 1.834 15.318 o
6 10 33 79.966 81.592 3.657 3.912 o
6 10 34 25.656 27.446 1.461 25.879 o
6 10 35 18.999 18.660 1.098 45.444 o
6 10 36 11.341 10.972 1.098 54.539 o
6 10 37 15.821 17.562 1.098 48.383 o
6 10 38 7.582 8.050 0.736 115.916 o
6 10 39 1.820 1.834 0.736 139.161 o
6 10 40 36.002 35.859 2.559 9.692 o
6 10 41 2.081 1.834 0.363 501.785 o
6 10 42 2.991 2.559 0.736 135.540 o
6 10 43 4.334 4.020 0.736 130.287 o
6 10 44 5.323 5.854 0.736 125.198 o
6 10 45 2.704 2.196 0.736 136.675 o
6 10 46 1.916 2.196 0.736 138.528 o
6 10 47 1.124 0.363 0.736 142.283 o
6 11 0 140.804 143.426 4.393 2.021 o
6 11 1 399.458 409.432 8.786 0.346 o
6 11 2 277.523 284.293 6.589 0.673 o
6 11 3 75.739 77.572 1.834 8.346 o
6 11 4 572.347 559.447 12.806 0.171 o
6 11 5 106.077 107.204 2.559 4.397 o
6 11 6 225.012 214.046 4.756 1.138 o
6 11 7 104.244 104.282 2.196 5.004 o
6 11 8 79.591 80.131 1.834 7.912 o
6 11 9 711.384 686.410 16.101 0.110 o
6 11 10 153.490 156.968 3.657 2.151 o
6 11 11 50.649 49.028 1.098 19.673 o
6 11 12 99.633 98.056 2.196 5.342 o
6 11 13 4.244 4.020 0.363 410.232 o
6 11 14 69.059 68.423 1.461 11.028 o
6 11 15 426.625 407.971 8.786 0.327 o
6 11 16 67.567 66.590 1.461 11.368 o
6 11 17 325.254 306.983 6.952 0.548 o
6 11 18 57.176 53.058 1.098 17.096 o
6 11 19 73.960 74.277 1.834 8.652 o
6 11 20 122.489 124.403 2.932 3.338 o
6 11 21 48.172 47.204 1.098 20.835 o
6 11 22 120.446 125.139 2.932 3.375 o
6 11 23 12.350 12.071 0.363 198.296 o
6 11 24 73.416 73.179 1.461 10.144 o
6 11 25 8.285 8.050 0.363 281.579 o
6 11 26 26.840 25.249 0.736 54.490 o
6 11 27 17.706 16.826 0.363 133.603 o
6 11 28 24.735 25.612 0.736 57.383 o
6 11 29 9.895 11.345 0.736 104.949 o
6 11 30 15.947 16.463 0.736 83.064 o
6 11 31 58.818 57.078 2.559 7.682 o
6 11 32 0.818 1.461 0.736 141.773 o
6 11 33 51.219 51.960 2.196 10.126 o
6 11 34 4.612 5.118 0.736 128.103 o
6 11 35 41.531 41.350 1.834 14.675 o
6 11 36 24.159 23.778 1.098 39.648 o
6 11 37 10.767 10.610 0.736 103.575 o
6 11 38 13.462 15.003 0.736 90.798 o
6 11 39 2.188 1.461 0.736 138.748 o
6 11 40 9.008 9.149 0.736 110.417 o
6 11 41 2.881 2.932 0.736 135.355 o
6 11 42 12.592 13.904 0.736 94.391 o
6 11 43 8.531 9.874 0.736 110.733 o
6 11 44 4.403 4.393 0.736 129.616 o
6 11 45 2.746 3.295 0.736 135.240 o
6 11 46 3.055 3.295 0.736 134.477 o
6 12 0 29.362 31.103 1.098 33.711 o
6 12 1 356.042 351.991 7.315 0.461 o
6 12 2 41.185 42.076 1.098 24.607 o
6 12 3 129.327 131.718 2.932 3.117 o
6 12 4 224.756 223.194 5.491 1.010 o
6 12 5 77.761 75.376 1.461 9.496 o
6 12 6 10.121 9.874 0.363 239.251 o
6 12 7 56.758 55.617 1.098 16.861 o
6 12 8 58.963 60.736 1.461 13.195 o
6 12 9 119.702 117.451 2.559 3.826 o
6 12 10 411.954 398.087 8.413 0.350 o
6 12 11 198.090 193.925 4.393 1.398 o
6 12 12 89.850 91.103 2.196 5.993 o
6 12 13 176.592 177.089 4.020 1.703 o
6 12 14 110.190 107.204 2.559 4.263 o
6 12 15 213.943 207.456 4.393 1.270 o
6 12 16 83.567 75.003 2.196 6.808 o
6 12 17 662.408 636.283 15.738 0.123 o
6 12 18 49.621 50.862 1.098 19.709 o
6 12 19 117.946 114.519 2.196 4.287 o
6 12 20 4.547 3.657 0.363 407.110 o
6 12 21 351.624 349.059 8.413 0.424 o
6 12 22 312.586 294.177 7.688 0.535 o
6 12 23 48.292 49.028 1.098 20.472 o
6 12 24 50.818 50.126 1.098 19.438 o
6 12 25 0.961 0.736 0.363 553.487 o
6 12 26 5.604 5.854 0.363 355.552 o
6 12 27 9.101 10.247 0.363 251.204 o
6 12 28 89.187 84.524 2.932 4.778 o
6 12 29 4.250 4.020 0.363 410.096 o
6 12 30 22.206 20.494 0.736 65.957 o
6 12 31 0.143 0.736 0.363 579.451 o
6 12 32 17.082 17.199 0.736 79.653 o
6 12 33 34.925 35.859 1.461 21.662 o
6 12 34 32.860 32.202 1.461 22.830 o
6 12 35 24.409 26.348 1.098 38.560 o
6 12 36 43.834 43.174 1.834 14.181 o
6 12 37 16.976 15.738 1.098 48.189 o
6 12 38 4.672 5.854 0.736 126.958 o
6 12 39 11.621 12.443 0.736 98.829 o
6 12 40 8.400 8.786 0.736 112.611 o
6 12 41 0.707 0.736 0.363 561.548 o
6 12 42 1.096 1.461 0.363 537.844 o
6 12 43 9.001 10.972 0.736 107.912 o
6 12 44 0.586 0.736 0.736 143.005 o
6 12 45 13.709 12.071 0.736 93.879 o
6 12 46 3.662 4.020 0.736 132.029 o
6 13 0 8.887 8.050 0.363 271.565 o
6 13 1 437.955 437.240 10.972 0.264 o
6 13 2 759.288 770.561 22.317 0.076 o
6 13 3 176.253 173.431 4.020 1.721 o
6 13 4 286.323 286.862 6.217 0.680 o
6 13 5 76.647 79.768 1.834 8.173 o
6 13 6 203.260 205.260 4.020 1.410 o
6 13 7 36.320 36.957 0.736 36.940 o
6 13 8 120.470 117.088 2.196 4.159 o
6 13 9 19.106 18.297 0.363 120.973 o
6 13 10 221.213 218.439 5.118 1.088 o
6 13 11 339.965 327.467 7.315 0.496 o
6 13 12 26.283 24.514 0.736 55.857 o
6 13 13 386.113 369.180 8.413 0.383 o
6 13 14 714.789 645.795 18.660 0.100 o
6 13 15 145.844 129.894 3.657 2.408 o
6 13 16 296.390 267.104 6.217 0.680 o
6 13 17 199.841 190.630 5.491 1.171 o
6 13 18 5.413 5.491 0.363 363.952 o
6 13 19 162.123 152.575 3.295 2.229 o
6 13 20 26.624 27.446 0.736 53.223 o
6 13 21 13.252 13.542 0.363 181.512 o
6 13 22 13.118 13.169 0.363 184.636 o
6 13 23 108.509 103.910 2.559 4.371 o
6 13 24 40.352 40.615 0.736 32.222 o
6 13 25 0.214 0.363 0.363 583.106 o
6 13 26 26.413 24.877 1.098 37.679 o
6 13 27 13.492 13.904 0.736 92.102 o
6 13 28 17.022 16.826 0.736 80.203 o
6 13 29 11.920 12.071 0.736 98.532 o
6 13 30 7.872 8.413 0.736 114.603 o
6 13 31 5.545 6.952 0.363 344.794 o
6 13 32 37.335 36.584 1.461 20.859 o
6 13 33 26.763 28.907 1.098 36.083 o
6 13 34 15.780 16.826 0.736 83.030 o
6 13 35 18.221 17.924 0.736 76.381 o
6 13 36 7.581 7.315 0.736 116.944 o
6 13 37 38.711 43.537 1.834 14.945 o
6 13 38 32.338 32.564 1.461 22.935 o
6 13 39 0.869 0.000 0.736 143.178 o
6 13 40 3.603 4.020 0.736 132.178 o
6 13 41 22.194 23.778 1.098 41.076 o
6 13 42 24.165 25.975 1.461 26.613 o
6 13 43 0.458 0.736 0.363 569.420 o
6 13 44 3.052 4.020 0.363 442.026 o
6 13 45 6.520 8.050 0.736 118.874 o
6 14 0 24.748 26.348 0.736 56.795 o
6 14 1 54.681 55.980 1.461 14.415 o
6 14 2 168.251 161.723 4.756 1.597 o
6 14 3 28.302 29.270 0.736 49.709 o
6 14 4 166.570 169.411 3.657 1.945 o
6 14 5 29.215 30.368 0.736 47.854 o
6 14 6 389.970 391.134 11.708 0.282 o
6 14 7 112.223 111.960 2.196 4.537 o
6 14 8 14.219 14.640 0.363 167.639 o
6 14 9 224.581 219.164 4.393 1.185 o
6 14 10 11.380 10.972 0.363 215.758 o
6 14 11 29.623 30.005 0.736 47.575 o
6 14 12 146.601 140.131 3.295 2.522 o
6 14 13 47.798 49.763 1.098 20.516 o
6 14 14 43.510 40.977 1.098 23.846 o
6 14 15 43.243 42.076 1.098 23.728 o
6 14 16 135.217 132.091 3.295 2.760 o
6 14 17 146.280 125.139 3.295 2.639 o
6 14 18 45.578 45.733 1.098 22.062 o
6 14 19 17.923 18.660 0.736 76.231 o
6 14 20 45.636 44.272 1.098 22.321 o
6 14 21 42.273 42.438 1.098 24.060 o
6 14 22 31.075 31.829 0.736 44.779 o
6 14 23 118.379 118.912 3.295 3.173 o
6 14 24 0.561 1.098 0.363 560.405 o
6 14 25 107.687 103.184 3.657 3.186 o
6 14 26 213.562 188.071 8.050 0.749 o
6 14 27 30.806 30.368 1.098 33.050 o
6 14 28 8.834 8.786 0.736 111.403 o
6 14 29 144.408 135.376 5.491 1.581 o
6 14 30 18.598 19.758 0.736 73.670 o
6 14 31 2.143 2.559 0.363 489.055 o
6 14 32 20.026 22.317 1.098 43.244 o
6 14 33 96.295 94.035 3.657 3.474 o
6 14 34 14.450 14.267 0.736 89.262 o
6 14 35 3.645 4.393 0.363 420.999 o
6 14 36 3.283 3.657 0.363 440.678 o
6 14 37 1.268 1.098 0.363 538.135 o
6 14 38 4.304 3.657 0.736 130.839 o
6 14 39 0.886 0.363 0.363 561.774 o
6 14 40 20.916 22.680 1.461 28.240 o
6 14 41 13.749 13.904 0.736 91.453 o
6 14 42 4.134 4.393 0.736 130.321 o
6 14 43 0.502 1.834 0.363 550.648 o
6 14 44 3.625 4.020 0.363 426.480 o
6 15 0 5.287 6.217 0.363 358.577 o
6 15 1 101.058 101.350 2.559 4.669 o
6 15 2 168.184 167.940 4.393 1.689 o
6 15 3 194.289 199.043 4.756 1.327 o
6 15 4 109.905 110.136 2.559 4.226 o
6 15 5 19.612 20.121 0.736 71.253 o
6 15 6 51.233 49.391 1.098 19.422 o
6 15 7 555.958 537.855 13.542 0.170 o
6 15 8 2.390 2.932 0.363 476.266 o
6 15 9 89.532 84.151 2.196 6.197 o
6 15 10 191.931 197.220 4.393 1.426 o
6 15 11 53.168 52.685 1.098 18.302 o
6 15 12 4.251 4.393 0.363 405.293 o
6 15 13 129.197 132.454 2.932 3.113 o
6 15 14 87.024 89.642 2.196 6.184 o
6 15 15 42.460 42.811 1.098 23.902 o
6 15 16 51.761 51.224 1.461 15.483 o
6 15 17 49.699 49.391 1.098 19.929 o
6 15 18 213.960 205.633 5.118 1.146 o
6 15 19 54.547 51.587 1.098 18.055 o
6 15 20 71.368 71.345 1.461 10.521 o
6 15 21 79.407 73.915 1.834 8.187 o
6 15 22 10.050 10.247 0.363 237.658 o
6 15 23 11.347 11.708 0.736 100.534 o
6 15 24 34.268 32.927 1.461 22.293 o
6 15 25 0.474 0.736 0.363 568.936 o
6 15 26 27.071 28.171 1.098 36.122 o
6 15 27 2.112 2.196 0.363 495.398 o
6 15 28 70.767 65.491 2.196 7.982 o
6 15 29 0.913 0.736 0.363 555.019 o
6 15 30 2.629 2.932 0.363 469.346 o
6 15 31 5.081 5.491 0.363 371.618 o
6 15 32 17.716 16.101 0.736 79.465 o
6 15 33 16.368 15.738 0.736 82.929 o
6 15 34 24.769 25.975 1.098 38.439 o
6 15 35 2.735 3.295 0.363 461.097 o
6 15 36 13.572 13.542 0.736 92.356 o
6 15 37 41.366 44.635 1.834 14.447 o
6 15 38 9.484 9.874 0.736 108.096 o
6 15 39 4.469 5.491 0.736 127.988 o
6 15 40 1.002 1.834 0.363 534.976 o
6 15 41 14.833 17.199 1.098 49.313 o
6 15 42 29.436 27.446 1.461 24.652 o
6 15 43 2.639 3.295 0.736 135.503 o
6 15 44 3.960 4.756 0.736 130.304 o
6 16 0 0.261 1.461 0.363 564.178 o
6 16 1 42.967 42.438 1.098 23.767 o
6 16 2 46.812 47.930 1.098 21.193 o
6 16 3 32.517 31.103 0.736 43.573 o
6 16 4 42.199 43.909 1.098 23.781 o
6 16 5 24.475 24.151 0.736 58.943 o
6 16 6 86.876 90.378 2.196 6.172 o
6 16 7 50.838 51.587 1.461 15.640 o
6 16 8 23.062 21.592 0.736 63.449 o
6 16 9 25.800 26.348 0.736 55.210 o
6 16 10 154.556 158.066 4.020 1.982 o
6 16 11 76.824 80.494 2.196 7.057 o
6 16 12 43.494 43.537 1.098 23.321 o
6 16 13 333.003 306.620 10.610 0.373 o
6 16 14 10.782 10.247 0.363 227.852 o
6 16 15 6.764 6.217 0.363 326.989 o
6 16 16 63.563 62.569 1.834 10.297 o
6 16 17 105.438 102.449 2.559 4.498 o
6 16 18 102.389 102.449 2.932 4.109 o
6 16 19 78.927 65.491 1.834 8.600 o
6 16 20 15.154 15.365 0.363 156.883 o
6 16 21 67.764 67.325 1.834 9.591 o
6 16 22 35.521 35.123 1.461 21.595 o
6 16 23 64.219 64.766 2.932 6.033 o
6 16 24 12.311 11.708 0.736 97.977 o
6 16 25 20.716 20.494 1.098 43.413 o
6 16 26 16.277 15.738 1.098 48.745 o
6 16 27 55.788 52.685 2.196 9.691 o
6 16 28 17.063 16.826 0.736 80.112 o
6 16 29 16.771 16.463 1.098 48.064 o
6 16 30 6.724 7.315 0.736 119.329 o
6 16 31 4.032 4.020 0.736 131.075 o
6 16 32 0.946 1.461 0.363 542.566 o
6 16 33 57.250 55.980 2.196 9.424 o
6 16 34 22.952 23.778 1.098 40.521 o
6 16 35 4.027 4.020 0.736 131.086 o
6 16 36 6.117 5.854 0.736 123.027 o
6 16 37 21.768 21.955 1.098 42.067 o
6 16 38 1.760 2.559 0.736 138.468 o
6 16 39 6.719 7.315 0.736 119.345 o
6 16 40 8.481 7.315 0.736 114.437 o
6 16 41 0.524 0.363 0.736 143.506 o
6 16 42 4.020 4.756 0.736 130.145 o
6 16 43 2.722 2.932 0.736 135.744 o
6 17 0 85.202 85.985 2.932 4.886 o
6 17 1 128.367 125.502 3.657 2.678 o
6 17 2 4.339 4.393 0.363 403.044 o
6 17 3 9.227 9.511 0.363 254.805 o
6 17 4 348.566 340.646 9.511 0.389 o
6 17 5 31.845 32.927 0.736 43.311 o
6 17 6 73.148 74.640 1.834 8.710 o
6 17 7 46.012 45.008 1.098 22.035 o
6 17 8 31.757 32.927 0.736 43.406 o
6 17 9 48.844 49.763 1.098 20.155 o
6 17 10 18.342 17.562 0.736 76.509 o
6 17 11 67.120 65.864 1.834 9.733 o
6 17 12 95.274 98.056 2.559 4.943 o
6 17 13 157.715 159.164 4.020 1.947 o
6 17 14 41.720 42.438 1.098 24.297 o
6 17 15 12.168 12.806 0.363 196.285 o
6 17 16 0.442 0.363 0.363 575.875 o
6 17 17 81.677 79.396 2.196 6.789 o
6 17 18 47.788 47.567 1.098 20.907 o
6 17 19 29.434 30.730 1.098 33.782 o
6 17 20 41.673 41.713 1.461 18.974 o
6 17 21 12.486 13.904 0.736 94.664 o
6 17 22 60.075 59.637 2.559 7.537 o
6 17 23 33.877 34.398 1.461 22.190 o
6 17 24 6.892 6.952 0.736 119.368 o
6 17 25 37.021 37.683 1.461 20.792 o
6 17 26 4.360 3.295 0.736 131.163 o
6 17 27 16.675 17.199 0.736 80.564 o
6 17 28 4.501 4.393 0.363 398.969 o
6 17 29 2.147 1.834 0.363 499.810 o
6 17 30 1.508 1.461 0.363 525.033 o
6 17 31 25.333 25.612 1.098 38.172 o
6 17 32 7.639 7.315 0.736 116.783 o
6 17 33 10.103 11.345 0.736 104.381 o
6 17 34 3.452 3.295 0.363 440.994 o
6 17 35 2.812 2.559 0.736 135.977 o
6 17 36 12.277 12.806 0.736 96.628 o
6 17 37 1.273 1.461 0.736 140.795 o
6 17 38 0.862 1.461 0.736 141.681 o
6 17 39 0.281 0.736 0.736 143.618 o
6 17 40 5.413 5.491 0.736 125.445 o
6 17 41 0.430 0.736 0.736 143.320 o
6 17 42 10.813 14.267 1.098 53.667 o
6 18 0 347.819 351.255 11.708 0.314 o
6 18 1 1.995 2.559 0.363 493.457 o
6 18 2 89.880 87.809 2.196 6.079 o
6 18 3 135.780 132.091 3.657 2.527 o
6 18 4 115.698 110.136 3.295 3.311 o
6 18 5 44.817 42.811 1.098 22.932 o
6 18 6 108.580 116.716 2.932 3.756 o
6 18 7 129.583 136.111 3.295 2.819 o
6 18 8 159.112 160.262 4.393 1.790 o
6 18 9 29.152 28.907 0.736 48.850 o
6 18 10 23.434 23.416 0.736 61.251 o
6 18 11 160.070 152.575 4.020 1.956 o
6 18 12 42.877 44.635 1.098 23.349 o
6 18 13 117.412 119.285 2.932 3.511 o
6 18 14 28.348 28.544 0.736 50.123 o
6 18 15 13.261 13.542 0.363 181.426 o
6 18 16 80.898 81.955 2.932 5.100 o
6 18 17 33.412 34.025 1.098 30.463 o
6 18 18 171.496 180.383 5.118 1.417 o
6 18 19 7.631 7.315 0.736 116.806 o
6 18 20 121.686 117.451 4.756 2.127 o
6 18 21 4.317 4.756 0.736 129.367 o
6 18 22 53.614 57.441 4.020 4.032 o
6 18 23 127.397 125.864 4.393 2.235 o
6 18 24 45.402 46.831 1.834 13.673 o
6 18 25 39.388 37.320 1.461 20.179 o
6 18 26 2.337 2.559 0.736 137.117 o
6 18 27 5.152 5.118 0.363 374.316 o
6 18 28 26.692 26.348 1.098 36.987 o
6 18 29 32.811 34.398 1.461 22.511 o
6 18 30 5.254 5.491 0.736 125.877 o
6 18 31 16.853 17.924 1.098 47.420 o
6 18 32 8.793 9.149 0.736 111.013 o
6 18 33 13.582 14.640 0.736 90.953 o
6 18 34 4.185 4.393 0.363 406.972 o
6 18 35 1.707 1.834 0.736 139.418 o
6 18 36 2.804 3.295 0.736 135.099 o
6 18 37 10.423 10.972 0.736 104.018 o
6 18 38 5.379 5.854 0.736 125.044 o
6 18 39 8.422 9.511 0.736 111.540 o
6 18 40 0.679 1.098 0.736 142.443 o
6 18 41 0.877 0.736 0.736 142.408 o
6 19 0 15.536 16.826 0.736 83.596 o
6 19 1 38.705 40.977 1.098 25.976 o
6 19 2 227.644 223.920 5.491 0.999 o
6 19 3 9.956 9.874 0.363 241.562 o
6 19 4 86.029 85.985 2.559 5.564 o
6 19 5 193.311 195.386 5.491 1.189 o
6 19 6 16.058 14.267 0.363 154.106 o
6 19 7 19.566 20.857 0.736 70.616 o
6 19 8 20.627 20.494 0.736 68.910 o
6 19 9 5.489 5.118 0.363 366.467 o
6 19 10 190.217 197.945 5.491 1.197 o
6 19 11 37.546 38.056 1.098 27.232 o
6 19 12 142.216 147.083 4.020 2.164 o
6 19 13 12.185 12.443 0.363 198.060 o
6 19 14 14.889 16.101 0.736 85.975 o
6 19 15 2.050 1.834 0.363 502.729 o
6 19 16 16.989 16.826 0.736 80.278 o
6 19 17 30.424 28.544 1.098 33.846 o
6 19 18 5.157 6.589 0.736 124.648 o
6 19 19 16.242 14.640 1.098 49.210 o
6 19 20 16.757 16.463 1.098 48.075 o
6 19 21 23.969 26.348 1.098 38.870 o
6 19 22 41.454 40.252 1.834 14.773 o
6 19 23 33.423 30.368 1.461 22.939 o
6 19 24 6.498 6.589 0.736 120.963 o
6 19 25 6.792 8.413 0.736 117.614 o
6 19 26 18.110 17.924 1.098 46.428 o
6 19 27 30.904 31.103 1.461 23.606 o
6 19 28 24.214 24.877 1.098 39.217 o
6 19 29 3.154 2.559 0.363 459.638 o
6 19 30 8.029 7.688 0.736 115.177 o
6 19 31 22.715 23.053 1.098 40.959 o
6 19 32 23.239 23.778 1.098 40.312 o
6 19 33 9.929 10.972 0.736 105.364 o
6 19 34 8.943 9.874 0.736 109.591 o
6 19 35 13.263 13.904 0.736 92.680 o
6 19 36 3.876 4.393 0.736 130.993 o
6 19 37 0.199 0.363 0.363 583.591 o
6 19 38 1.801 1.461 0.736 139.627 o
6 19 39 0.478 0.363 0.363 574.709 o
6 19 40 3.695 4.756 0.736 130.995 o
6 20 0 26.278 27.446 1.098 36.895 o
6 20 1 96.977 97.693 2.559 4.885 o
6 20 2 11.473 11.345 0.363 212.400 o
6 20 3 44.773 45.370 1.461 17.730 o
6 20 4 70.046 69.149 1.834 9.268 o
6 20 5 158.931 160.988 4.393 1.789 o
6 20 6 10.412 10.610 0.363 230.323 o
6 20 7 44.339 44.635 1.461 17.927 o
6 20 8 6.179 6.952 0.363 331.440 o
6 20 9 49.559 51.224 1.461 15.953 o
6 20 10 9.152 10.247 0.736 108.498 o
6 20 11 41.700 43.909 1.834 14.451 o
6 20 12 18.918 19.395 0.736 73.384 o
6 20 13 12.704 13.904 0.736 94.103 o
6 20 14 29.325 31.829 1.098 33.510 o
6 20 15 19.346 18.660 0.736 73.262 o
6 20 16 53.779 59.637 2.196 9.564 o
6 20 17 8.065 10.247 1.098 57.291 o
6 20 18 0.295 0.736 0.736 143.590 o
6 20 19 61.709 67.325 3.295 5.174 o
6 20 20 1.798 1.098 0.736 140.038 o
6 20 21 8.970 10.247 0.736 109.001 o
6 20 22 5.188 5.491 0.736 126.055 o
6 20 23 10.710 10.247 0.736 104.225 o
6 20 24 3.192 3.657 0.736 133.682 o
6 20 25 23.095 20.121 1.098 41.761 o
6 20 26 29.812 29.632 1.461 24.182 o
6 20 27 12.108 13.542 0.736 96.109 o
6 20 28 4.982 5.491 0.736 126.610 o
6 20 29 3.981 4.393 0.736 130.720 o
6 20 30 12.751 13.904 0.736 93.985 o
6 20 31 9.596 10.610 0.736 106.775 o
6 20 32 24.899 24.877 1.098 38.733 o
6 20 33 9.941 9.874 0.736 106.836 o
6 20 34 64.877 65.129 2.559 7.115 o
6 20 35 1.965 2.559 0.363 494.373 o
6 20 36 5.423 8.050 0.736 121.913 o
6 20 37 2.458 3.657 0.736 135.502 o
6 20 38 13.228 15.003 0.736 91.384 o
6 20 39 3.617 4.020 0.736 132.143 o
6 21 0 17.448 19.395 1.098 46.370 o
6 21 1 18.504 20.121 0.736 73.490 o
6 21 2 6.613 7.315 0.363 319.020 o
6 21 3 62.179 66.227 2.196 8.603 o
6 21 4 2.054 2.559 0.363 491.690 o
6 21 5 51.471 51.587 1.834 12.475 o
6 21 6 111.074 111.234 4.020 2.760 o
6 21 7 12.843 14.267 1.098 52.066 o
6 21 8 73.525 88.907 8.050 1.101 o
6 21 9 31.816 30.730 1.461 23.380 o
6 21 10 16.197 17.199 1.098 48.228 o
6 21 11 78.069 73.915 3.295 4.629 o
6 21 12 27.085 27.446 1.461 25.412 o
6 21 13 4.001 4.756 0.736 130.196 o
6 21 14 55.166 53.058 2.196 9.728 o
6 21 15 65.508 62.932 2.932 6.018 o
6 21 16 78.238 81.229 3.295 4.526 o
6 21 17 2.985 2.932 0.736 135.100 o
6 21 18 12.122 15.003 1.098 52.346 o
6 21 19 12.775 11.345 1.098 53.273 o
6 21 20 12.419 13.542 1.098 52.688 o
6 21 21 26.198 27.446 1.461 25.701 o
6 21 22 0.248 0.363 0.736 144.050 o
6 21 23 3.744 3.657 0.736 132.283 o
6 21 24 50.464 49.028 2.559 8.414 o
6 21 25 0.163 0.736 0.736 143.851 o
6 21 26 8.526 9.511 0.736 111.252 o
6 21 27 19.101 19.023 1.098 45.224 o
6 21 28 37.667 36.584 1.461 20.764 o
6 21 29 6.404 6.952 0.736 120.722 o
6 21 30 6.604 7.688 0.736 119.146 o
6 21 31 7.587 9.149 0.736 114.371 o
6 21 32 11.406 11.708 0.736 100.376 o
6 21 33 3.311 3.295 0.736 133.840 o
6 21 34 0.318 0.736 0.736 143.546 o
6 21 35 4.347 5.118 0.736 128.807 o
6 21 36 6.371 7.315 0.736 120.309 o
6 21 37 8.148 8.050 1.834 22.347 o
6 22 0 6.443 7.688 0.736 119.594 o
6 22 1 1.023 1.098 0.363 545.819 o
6 22 2 13.057 13.542 0.736 93.666 o
6 22 3 78.184 82.690 3.295 4.508 o
6 22 4 6.740 6.952 0.736 119.789 o
6 22 5 21.858 20.857 1.098 42.412 o
6 22 6 12.194 12.443 1.098 53.299 o
6 22 7 19.050 18.660 1.461 29.526 o
6 22 8 1.319 1.098 0.736 141.089 o
6 22 9 59.305 50.862 4.756 3.006 o
6 22 10 55.134 53.421 2.559 8.004 o
6 22 11 9.091 9.874 0.736 109.181 o
6 22 12 21.014 24.151 1.098 41.810 o
6 22 13 2.525 2.932 0.736 136.221 o
6 22 14 22.727 20.494 1.098 41.897 o
6 22 15 31.304 31.829 1.461 23.368 o
6 22 16 9.311 9.874 0.736 108.573 o
6 22 17 33.970 30.730 1.461 22.716 o
6 22 18 56.071 52.322 2.559 7.981 o
6 22 19 4.441 4.393 0.736 129.516 o
6 22 20 1.809 2.196 0.736 138.774 o
6 22 21 43.148 40.615 1.834 14.482 o
6 22 22 62.599 63.295 4.020 3.849 o
6 22 23 7.256 8.050 0.736 116.825 o
6 22 24 26.388 29.270 1.461 25.342 o
6 22 25 5.294 5.854 0.736 125.276 o
6 22 26 19.928 19.395 1.098 44.438 o
6 22 27 0.145 0.363 0.736 144.249 o
6 22 28 18.259 17.199 1.098 46.596 o
6 22 29 6.562 6.589 0.736 120.785 o
6 22 30 17.540 21.955 1.461 29.481 o
6 22 31 5.068 5.854 0.736 125.888 o
6 22 32 2.404 1.461 0.736 138.250 o
6 22 33 0.719 1.834 0.736 141.588 o
6 22 34 1.184 2.196 0.736 140.182 o
6 22 35 1.523 1.834 0.736 139.832 o
6 22 36 1.289 -1.098 1.834 23.240 o
6 23 0 10.485 11.708 1.461 33.274 o
6 23 1 18.649 18.660 1.098 45.717 o
6 23 2 17.827 18.660 1.098 46.361 o
6 23 3 42.059 42.076 2.196 11.436 o
6 23 4 28.730 31.103 1.834 17.594 o
6 23 5 15.180 13.542 1.098 50.495 o
6 23 6 15.568 15.738 1.098 49.310 o
6 23 7 0.161 0.363 0.736 144.218 o
6 23 8 26.648 26.710 1.461 25.675 o
6 23 9 18.502 19.395 1.461 29.585 o
6 23 10 38.461 42.811 2.559 9.333 o
6 23 11 9.445 9.511 0.736 108.704 o
6 23 12 12.950 13.904 1.098 52.124 o
6 23 13 24.758 23.778 1.461 26.780 o
6 23 14 6.573 5.854 0.736 121.772 o
6 23 15 49.736 51.960 2.559 8.369 o
6 23 16 22.729 22.317 1.461 27.697 o
6 23 17 20.302 20.494 1.461 28.808 o
6 23 18 50.230 48.302 2.559 8.450 o
6 23 19 0.257 1.098 0.736 143.304 o
6 23 20 15.277 15.003 1.098 49.835 o
6 23 21 12.886 12.806 1.098 52.610 o
6 23 22 55.709 59.637 2.932 6.472 o
6 23 23 1.463 2.559 0.736 139.150 o
6 23 24 3.937 5.491 1.098 61.672 o
6 23 25 0.510 0.736 1.098 64.633 o
6 23 26 0.910 1.098 0.736 141.961 o
6 23 27 1.724 1.461 0.736 139.800 o
6 23 28 7.300 8.413 0.736 116.199 o
6 23 29 27.022 30.368 1.834 17.941 o
6 23 30 1.466 2.559 0.736 139.142 o
6 23 31 0.713 1.098 0.736 142.373 o
6 23 32 2.337 1.461 0.736 138.405 o
6 23 33 2.151 2.196 0.736 137.982 o
6 23 34 6.709 7.688 1.098 59.169 o
6 24 0 31.703 29.632 2.196 13.034 o
6 24 1 12.173 12.443 1.098 53.315 o
6 24 2 12.173 11.345 0.736 98.820 o
6 24 3 5.918 5.854 0.736 123.574 o
6 24 4 0.518 0.736 0.736 143.144 o
6 24 5 8.208 7.315 0.736 115.196 o
6 24 6 5.480 4.756 0.736 126.260 o
6 24 7 2.127 2.559 0.736 137.614 o
6 24 8 6.063 6.217 0.736 122.676 o
6 24 9 57.365 55.245 2.932 6.493 o
6 24 10 2.841 3.295 0.736 135.008 o
6 24 11 32.617 33.663 1.834 16.733 o
6 24 12 14.399 14.267 1.098 50.828 o
6 24 13 67.151 68.050 3.295 5.010 o
6 24 14 5.953 6.589 0.736 122.466 o
6 24 15 27.386 28.171 1.834 18.064 o
6 24 16 39.407 42.438 2.559 9.287 o
6 24 17 26.482 25.975 1.834 18.397 o
6 24 18 0.932 1.461 0.736 141.530 o
6 24 19 1.265 1.098 0.736 141.206 o
6 24 20 4.011 4.756 0.736 130.170 o
6 24 21 19.832 19.395 1.098 44.513 o
6 24 22 4.593 4.393 0.736 129.116 o
6 24 23 5.867 6.589 1.098 60.109 o
6 24 24 2.404 3.295 1.098 63.148 o
6 24 25 18.945 19.395 1.461 29.439 o
6 24 26 4.051 5.118 0.736 129.587 o
6 24 27 5.639 4.393 0.736 126.321 o
6 24 28 5.445 5.118 0.736 125.864 o
6 24 29 3.961 4.393 0.736 130.774 o
6 24 30 0.821 0.736 0.736 142.524 o
6 24 31 1.279 1.098 0.736 141.177 o
6 24 32 13.369 15.738 1.098 51.063 o
6 24 33 0.625 0.363 1.834 23.266 o
6 25 0 200.894 173.068 11.345 0.479 o
6 25 1 2.264 2.559 0.736 137.291 o
6 25 2 2.259 1.461 0.736 138.585 o
6 25 3 52.490 51.587 2.559 8.215 o
6 25 4 63.750 61.834 3.295 5.194 o
6 25 5 0.153 0.000 0.736 144.581 o
6 25 6 8.988 10.972 1.098 56.337 o
6 25 7 18.802 19.023 1.461 29.548 o
6 25 8 34.584 32.927 1.834 16.469 o
6 25 9 9.612 11.345 1.098 55.724 o
6 25 10 27.320 28.171 1.834 18.075 o
6 25 11 52.581 50.862 2.932 6.775 o
6 25 12 1.406 1.098 0.736 140.901 o
6 25 13 2.808 2.559 0.736 135.986 o
6 25 14 16.119 14.267 1.098 49.456 o
6 25 15 13.219 12.443 1.098 52.490 o
6 25 16 3.188 2.559 0.736 135.057 o
6 25 17 7.374 8.786 0.736 115.472 o
6 25 18 11.002 13.904 1.098 53.660 o
6 25 19 7.338 7.688 0.736 117.101 o
6 25 20 13.167 13.542 1.098 52.096 o
6 25 21 7.688 5.854 0.736 118.680 o
6 25 22 1.961 2.559 0.736 138.001 o
6 25 23 6.000 5.854 1.098 60.263 o
6 25 24 16.273 18.297 1.461 30.492 o
6 25 25 2.343 2.932 1.098 63.274 o
6 25 26 10.796 8.786 0.736 105.983 o
6 25 27 1.294 1.461 0.736 140.749 o
6 25 28 8.448 6.952 0.736 115.033 o
6 25 29 1.005 1.461 0.736 141.374 o
6 25 30 6.242 5.491 0.736 123.183 o
6 25 31 5.055 5.491 2.196 15.983 o
6 26 0 78.161 81.955 5.491 2.139 o
6 26 1 10.512 9.874 0.736 105.272 o
6 26 2 12.904 14.267 1.098 52.017 o
6 26 3 38.733 39.517 1.834 15.260 o
6 26 4 8.386 8.050 0.736 113.674 o
6 26 5 20.160 20.494 1.461 28.855 o
6 26 6 17.974 17.199 1.098 46.821 o
6 26 7 22.581 21.955 1.461 27.807 o
6 26 8 40.589 41.350 2.196 11.612 o
6 26 9 16.732 15.738 1.098 48.383 o
6 26 10 6.566 8.413 0.736 118.242 o
6 26 11 4.011 4.756 0.736 130.169 o
6 26 12 13.395 13.542 1.098 51.916 o
6 26 13 16.227 14.267 1.098 49.371 o
6 26 14 18.655 18.297 1.098 45.854 o
6 26 15 12.364 13.904 1.098 52.589 o
6 26 16 43.134 43.537 2.196 11.264 o
6 26 17 2.013 2.196 0.736 138.304 o
6 26 18 24.297 23.416 1.461 26.993 o
6 26 19 8.032 9.874 0.736 112.121 o
6 26 20 11.063 9.149 0.736 104.758 o
6 26 21 1.804 1.098 0.736 140.026 o
6 26 22 1.355 2.196 0.736 139.802 o
6 26 23 0.153 -0.363 1.098 64.921 o
6 26 24 2.835 4.020 1.098 62.725 o
6 26 25 0.620 0.736 0.736 142.937 o
6 26 26 1.101 0.736 0.736 141.942 o
6 26 27 1.255 2.196 0.736 140.026 o
6 26 28 0.307 0.736 0.736 143.567 o
6 27 0 24.070 24.151 1.834 18.946 o
6 27 1 0.221 0.000 0.736 144.451 o
6 27 2 1.649 1.461 0.736 139.968 o
6 27 3 19.144 20.121 1.098 44.764 o
6 27 4 7.839 6.952 0.736 116.731 o
6 27 5 18.894 18.297 1.098 45.668 o
6 27 6 19.012 20.494 1.098 44.722 o
6 27 7 4.985 5.491 0.736 126.603 o
6 27 8 15.929 16.826 1.098 48.589 o
6 27 9 6.186 5.854 0.736 122.836 o
6 27 10 1.543 1.461 0.736 140.202 o
6 27 11 1.345 1.834 0.736 140.229 o
6 27 12 4.299 3.657 0.736 130.852 o
6 27 13 15.106 13.904 1.098 50.409 o
6 27 14 9.058 9.874 1.098 56.695 o
6 27 15 24.124 21.955 1.834 19.116 o
6 27 16 1.740 2.932 0.736 138.082 o
6 27 17 3.933 4.756 0.736 130.373 o
6 27 18 11.603 13.169 1.098 53.478 o
6 27 19 4.728 5.118 0.736 127.794 o
6 27 20 1.343 0.363 0.736 141.823 o
6 27 21 0.346 0.000 0.736 144.211 o
6 27 22 2.646 1.834 0.736 137.244 o
6 27 23 4.493 4.393 0.736 129.381 o
6 27 24 8.175 7.688 0.736 114.768 o
6 27 25 10.068 10.610 0.736 105.480 o
6 27 26 0.266 0.000 0.736 144.367 o
6 28 0 2.957 2.932 0.736 135.168 o
6 28 1 29.022 29.270 1.461 24.492 o
6 28 2 34.969 35.123 1.834 16.225 o
6 28 3 1.369 1.834 0.736 140.174 o
6 28 4 40.258 30.368 2.196 12.174 o
6 28 5 10.159 10.610 0.736 105.232 o
6 28 6 27.082 27.073 1.461 25.474 o
6 28 7 4.336 4.020 0.736 130.281 o
6 28 8 1.010 0.736 0.736 142.132 o
6 28 9 4.668 4.393 0.736 128.918 o
6 28 10 8.677 8.786 0.736 111.840 o
6 28 11 3.695 3.657 0.736 132.408 o
6 28 12 14.512 15.365 1.098 50.300 o
6 28 13 0.514 1.098 0.736 142.783 o
6 28 14 3.891 4.393 0.736 130.955 o
6 28 15 1.704 2.196 0.736 139.013 o
6 28 16 34.308 38.418 1.834 16.063 o
6 28 17 0.648 0.363 0.736 143.258 o
6 28 18 2.561 2.559 0.736 136.583 o
6 28 19 36.357 32.202 2.196 12.463 o
6 28 20 5.644 5.854 0.736 124.323 o
6 28 21 1.169 2.196 0.736 140.217 o
6 28 22 8.762 10.247 1.098 56.777 o
6 28 23 23.403 19.395 2.196 14.267 o
6 28 24 17.611 17.199 2.196 14.838 o
6 29 0 11.841 13.542 1.098 53.144 o
6 29 1 1.350 2.559 0.736 139.406 o
6 29 2 0.552 -0.363 0.736 143.808 o
6 29 3 2.516 1.834 0.736 137.551 o
6 29 4 2.329 2.559 0.736 137.136 o
6 29 5 4.399 4.756 0.736 129.149 o
6 29 6 5.409 6.217 0.736 124.468 o
6 29 7 2.782 1.461 0.736 137.363 o
6 29 8 2.526 1.834 0.736 137.529 o
6 29 9 3.894 3.295 0.736 132.363 o
6 29 10 10.735 10.610 1.098 55.147 o
6 29 11 2.859 2.559 0.736 135.862 o
6 29 12 1.252 0.736 0.736 141.621 o
6 29 13 4.378 5.491 0.736 128.229 o
6 29 14 0.986 0.363 0.736 142.570 o
6 29 15 0.978 0.736 0.736 142.198 o
6 29 16 5.251 7.688 1.098 60.152 o
6 29 17 3.337 3.657 0.736 133.316 o
6 29 18 7.015 8.413 1.098 58.705 o
6 29 19 1.691 0.736 0.736 140.674 o
6 29 20 9.000 9.511 1.098 56.873 o
6 29 21 0.479 -1.461 1.834 23.283 o
6 30 0 4.324 5.854 1.098 61.327 o
6 30 1 7.552 9.874 0.736 113.458 o
6 30 2 13.057 13.904 1.098 52.039 o
6 30 3 1.238 1.834 0.736 140.464 o
6 30 4 5.067 6.217 0.736 125.400 o
6 30 5 3.331 4.393 0.736 132.397 o
6 30 6 13.284 13.169 1.098 52.151 o
6 30 7 6.036 6.589 0.736 122.237 o
6 30 8 8.706 8.413 0.736 112.279 o
6 30 9 1.701 1.461 0.736 139.852 o
6 30 10 4.272 5.491 0.736 128.511 o
6 30 11 19.258 16.101 1.098 46.243 o
6 30 12 7.998 8.050 0.736 114.757 o
6 30 13 9.966 11.708 1.098 55.316 o
6 30 14 6.001 8.050 0.736 120.315 o
6 30 15 4.965 3.657 0.736 129.103 o
6 30 16 2.612 2.559 0.736 136.461 o
6 30 17 7.275 9.874 2.196 15.771 o
6 31 0 9.802 9.511 1.461 33.767 o
6 31 1 2.634 2.559 0.736 136.408 o
6 31 2 4.708 5.491 0.736 127.349 o
6 31 3 30.591 34.398 2.559 10.055 o
6 31 4 9.835 10.610 0.736 106.120 o
6 31 5 14.040 14.267 1.098 51.114 o
6 31 6 15.702 16.826 1.098 48.769 o
6 31 7 7.294 9.149 0.736 115.188 o
6 31 8 1.019 0.736 0.736 142.114 o
6 31 9 7.106 7.315 0.736 118.269 o
6 31 10 2.866 2.932 0.736 135.391 o
6 31 11 4.931 4.393 0.736 128.218 o
6 31 12 8.225 10.972 1.461 33.994 o
7 0 1 3.698 4.756 0.363 414.846 o
7 0 2 29.578 32.564 1.098 33.129 o
7 0 3 1703.120 1758.470 53.058 0.014 o
7 0 4 6.460 7.315 0.363 322.057 o
7 0 5 2838.200 2913.950 91.839 0.005 o
7 0 6 117.982 119.285 3.657 2.882 o
7 0 7 846.057 836.062 27.073 0.057 o
7 0 8 121.423 120.373 3.657 2.820 o
7 0 9 3.353 4.020 0.363 433.800 o
7 0 10 560.344 586.520 17.924 0.127 o
7 0 11 112.093 105.008 3.295 3.437 o
7 0 12 131.941 130.257 4.020 2.374 o
7 0 13 137.438 134.277 4.020 2.287 o
7 0 14 0.272 0.000 0.363 587.034 o
7 0 15 827.800 791.055 25.249 0.063 o
7 0 16 149.167 156.968 4.756 1.747 o
7 0 17 223.459 218.439 6.589 0.872 o
7 0 18 9.364 9.149 0.363 255.476 o
7 0 19 4.160 4.020 0.363 412.418 o
7 0 20 85.739 88.182 2.559 5.529 o
7 0 21 97.093 91.103 2.559 5.006 o
7 0 22 10.521 11.345 0.363 224.128 o
7 0 23 771.328 783.367 23.416 0.072 o
7 0 24 180.784 164.282 6.217 1.152 o
7 0 25 35.565 38.418 1.461 21.103 o
7 0 26 10.535 10.610 0.363 228.712 o
7 0 27 124.942 120.010 4.020 2.521 o
7 0 28 1.152 1.098 0.363 541.789 o
7 0 29 11.233 11.345 0.736 101.325 o
7 0 30 118.447 113.421 3.295 3.225 o
7 0 31 10.656 10.610 0.736 103.878 o
7 0 32 33.828 35.496 1.461 22.040 o
7 0 33 72.396 66.590 4.020 3.670 o
7 0 34 58.753 62.932 3.295 5.321 o
7 0 35 0.709 1.834 0.736 141.608 o
7 0 36 3.978 2.559 0.736 133.084 o
7 0 37 12.645 12.071 1.098 53.090 o
7 0 38 7.309 7.688 0.736 117.183 o
7 0 39 92.187 88.182 5.491 2.035 o
7 0 40 49.840 44.635 2.559 8.584 o
7 0 41 14.086 14.267 1.461 31.825 o
7 0 42 5.823 5.491 1.098 60.496 o
7 0 43 2.068 1.461 1.098 63.776 o
7 0 44 35.703 36.584 2.559 9.688 o
7 0 45 3.080 3.657 1.098 62.690 o
7 0 46 3.066 2.196 1.098 63.089 o
7 0 47 1.988 1.098 1.098 63.900 o
7 0 48 6.426 5.491 1.098 60.102 o
7 0 49 0.235 1.461 1.098 64.597 o
7 1 0 184.949 194.650 5.118 1.308 o
7 1 1 57.256 58.912 1.461 13.659 o
7 1 2 231.189 257.220 5.491 0.930 o
7 1 3 182.749 184.413 3.657 1.726 o
7 1 4 516.017 550.298 11.345 0.204 o
7 1 5 550.745 591.649 11.345 0.187 o
7 1 6 152.893 172.696 3.657 2.070 o
7 1 7 511.531 544.445 11.345 0.207 o
7 1 8 325.478 350.520 6.952 0.517 o
7 1 9 218.398 230.872 5.118 1.075 o
7 1 10 771.317 795.810 17.199 0.092 o
7 1 11 4142.590 4318.600 123.668 0.003 o
7 1 12 791.779 817.402 18.660 0.084 o
7 1 13 367.112 377.966 9.149 0.372 o
7 1 14 403.079 413.452 9.874 0.314 o
7 1 15 113.991 117.451 2.559 3.990 o
7 1 16 184.484 186.973 4.020 1.603 o
7 1 17 25.776 25.612 0.736 55.794 o
7 1 18 458.034 449.684 9.874 0.272 o
7 1 19 160.238 159.164 3.295 2.211 o
7 1 20 89.755 92.575 2.196 5.960 o
7 1 21 354.748 341.008 7.315 0.469 o
7 1 22 130.919 127.325 2.559 3.408 o
7 1 23 59.618 61.471 1.461 13.018 o
7 1 24 155.232 145.260 3.295 2.365 o
7 1 25 14.642 15.365 0.363 161.009 o
7 1 26 2.991 2.932 0.363 458.950 o
7 1 27 20.518 20.857 0.736 68.771 o
7 1 28 7.733 8.050 0.363 291.167 o
7 1 29 5.285 6.217 0.363 358.632 o
7 1 30 56.823 56.343 1.098 16.747 o
7 1 31 56.075 51.960 1.098 17.558 o
7 1 32 10.050 10.247 0.363 237.668 o
7 1 33 21.813 20.857 1.098 42.445 o
7 1 34 23.224 21.592 1.098 41.122 o
7 1 35 78.659 78.297 3.295 4.554 o
7 1 36 4.256 5.854 0.736 128.072 o
7 1 37 6.546 6.589 0.736 120.830 o
7 1 38 6.302 6.952 0.736 121.004 o
7 1 39 2.894 2.559 0.736 135.777 o
7 1 40 28.559 29.632 1.461 24.582 o
7 1 41 10.913 10.972 0.736 102.690 o
7 1 42 6.227 6.952 0.736 121.211 o
7 1 43 14.625 17.199 1.098 49.479 o
7 1 44 1.326 0.736 0.736 141.463 o
7 1 45 0.811 1.461 0.736 141.788 o
7 1 46 0.288 0.363 0.736 143.972 o
7 1 47 1.969 1.461 0.736 139.248 o
7 1 48 7.023 6.217 0.736 120.025 o
7 1 49 2.723 2.196 0.736 136.629 o
7 2 0 471.322 468.706 12.806 0.213 o
7 2 1 1344.500 1391.480 27.809 0.032 o
7 2 2 133.381 149.280 3.295 2.652 o
7 2 3 315.499 345.401 6.952 0.534 o
7 2 4 432.887 452.606 9.874 0.285 o
7 2 5 966.043 1002.170 21.219 0.059 o
7 2 6 423.122 433.946 9.511 0.304 o
7 2 7 159.096 165.381 3.657 2.043 o
7 2 8 91.831 94.398 2.196 5.806 o
7 2 9 63.961 71.718 1.461 11.519 o
7 2 10 617.848 631.165 13.542 0.146 o
7 2 11 1770.950 1782.610 47.567 0.015 o
7 2 12 274.189 287.225 6.589 0.676 o
7 2 13 317.826 331.860 8.050 0.486 o
7 2 14 104.894 108.665 2.559 4.412 o
7 2 15 12.000 13.904 0.363 192.252 o
7 2 16 175.236 179.648 3.657 1.813 o
7 2 17 22.066 21.955 0.363 98.166 o
7 2 18 7.963 8.413 0.363 283.983 o
7 2 19 19.572 19.395 0.363 115.557 o
7 2 20 90.287 88.182 1.834 6.816 o
7 2 21 95.469 92.937 1.834 6.329 o
7 2 22 71.315 68.423 1.461 10.721 o
7 2 23 182.655 177.824 4.020 1.652 o
7 2 24 56.911 55.617 1.098 16.820 o
7 2 25 38.207 39.517 1.098 26.556 o
7 2 26 147.537 146.721 3.657 2.281 o
7 2 27 93.998 99.527 2.559 4.963 o
7 2 28 168.414 170.509 4.020 1.799 o
7 2 29 11.617 12.443 0.363 204.349 o
7 2 30 42.704 45.370 1.098 23.269 o
7 2 31 47.709 47.567 1.098 20.935 o
7 2 32 2.726 3.295 0.363 461.341 o
7 2 33 7.764 8.050 0.736 115.409 o
7 2 34 39.658 33.663 1.461 20.614 o
7 2 35 13.892 14.267 0.736 90.644 o
7 2 36 13.161 13.169 0.736 93.875 o
7 2 37 17.144 18.297 1.098 47.043 o
7 2 38 16.680 17.199 0.736 80.552 o
7 2 39 71.475 75.003 2.932 5.562 o
7 2 40 38.008 39.879 1.834 15.347 o
7 2 41 7.671 7.315 0.736 116.694 o
7 2 42 19.148 20.121 1.098 44.761 o
7 2 43 11.480 12.071 1.098 54.004 o
7 2 44 4.152 4.020 0.736 130.762 o
7 2 45 2.663 2.196 0.736 136.773 o
7 2 46 11.408 10.972 1.098 54.487 o
7 2 47 4.254 4.393 0.736 130.008 o
7 2 48 2.205 2.559 0.736 137.430 o
7 2 49 3.127 2.932 0.736 134.749 o
7 3 0 750.583 772.395 23.778 0.072 o
7 3 1 1456.740 1621.260 35.123 0.024 o
7 3 2 524.447 544.445 10.972 0.207 o
7 3 3 46.926 53.783 1.834 12.952 o
7 3 4 4.627 5.118 0.363 386.892 o
7 3 5 432.680 439.064 9.511 0.296 o
7 3 6 101.015 107.204 2.196 5.079 o
7 3 7 494.941 513.341 10.972 0.223 o
7 3 8 135.418 132.816 3.295 2.750 o
7 3 9 56.560 57.814 1.098 16.621 o
7 3 10 542.998 511.517 14.640 0.165 o
7 3 11 20.334 19.758 0.363 110.820 o
7 3 12 90.266 93.300 2.196 5.914 o
7 3 13 200.200 190.267 4.756 1.319 o
7 3 14 161.509 165.381 4.020 1.883 o
7 3 15 46.399 45.733 1.098 21.751 o
7 3 16 33.300 32.202 0.736 42.142 o
7 3 17 87.874 88.544 1.834 6.969 o
7 3 18 293.498 291.245 5.854 0.687 o
7 3 19 224.089 213.310 4.756 1.144 o
7 3 20 177.300 176.726 3.657 1.808 o
7 3 21 67.621 68.423 1.461 11.229 o
7 3 22 98.811 96.232 2.196 5.422 o
7 3 23 83.183 85.985 2.196 6.503 o
7 3 24 127.243 131.718 3.295 2.896 o
7 3 25 18.043 17.562 0.363 129.242 o
7 3 26 39.699 38.781 1.098 26.024 o
7 3 27 88.087 89.642 2.196 6.126 o
7 3 28 34.480 35.123 0.736 39.483 o
7 3 29 10.750 11.345 0.363 221.234 o
7 3 30 96.349 98.056 2.559 4.902 o
7 3 31 43.173 43.537 1.098 23.453 o
7 3 32 47.612 46.469 1.461 16.924 o
7 3 33 28.857 27.809 1.098 35.073 o
7 3 34 21.575 24.151 1.098 41.395 o
7 3 35 14.723 14.267 0.736 88.591 o
7 3 36 5.907 5.491 0.736 124.101 o
7 3 37 11.054 10.972 0.736 102.309 o
7 3 38 38.120 40.252 1.834 15.299 o
7 3 39 26.744 30.730 1.461 24.990 o
7 3 40 53.541 49.028 2.559 8.229 o
7 3 41 1.792 2.196 0.736 138.812 o
7 3 42 15.228 13.904 0.736 87.803 o
7 3 43 3.387 2.196 0.736 135.015 o
7 3 44 7.967 7.688 0.736 115.349 o
7 3 45 5.025 4.756 0.736 127.483 o
7 3 46 13.087 12.443 1.098 52.594 o
7 3 47 6.812 8.050 0.736 118.063 o
7 3 48 0.503 1.098 0.736 142.805 o
7 3 49 4.248 4.020 1.461 35.723 o
7 4 0 227.894 246.247 7.688 0.708 o
7 4 1 138.082 142.328 3.295 2.633 o
7 4 2 65.123 68.786 1.834 9.790 o
7 4 3 488.796 516.999 10.972 0.225 o
7 4 4 236.109 248.071 5.491 0.929 o
7 4 5 1372.750 1436.490 34.398 0.027 o
7 4 6 125.429 132.816 3.295 2.918 o
7 4 7 87.415 98.056 2.196 5.939 o
7 4 8 355.276 360.404 8.050 0.429 o
7 4 9 584.596 584.324 13.542 0.158 o
7 4 10 343.143 350.892 8.413 0.432 o
7 4 11 102.810 98.428 2.559 4.659 o
7 4 12 200.864 195.386 4.393 1.377 o
7 4 13 222.640 218.066 4.756 1.140 o
7 4 14 158.093 156.232 3.295 2.256 o
7 4 15 268.660 264.172 5.854 0.776 o
7 4 16 374.175 387.840 7.688 0.409 o
7 4 17 108.965 107.204 2.196 4.752 o
7 4 18 39.367 39.879 0.736 33.235 o
7 4 19 16.369 15.738 0.363 146.305 o
7 4 20 50.997 50.862 1.098 19.261 o
7 4 21 323.410 335.890 7.315 0.512 o
7 4 22 2.844 2.932 0.363 463.155 o
7 4 23 159.599 156.968 3.657 2.083 o
7 4 24 114.262 107.940 2.932 3.723 o
7 4 25 170.042 158.791 3.295 2.096 o
7 4 26 11.142 11.345 0.363 216.381 o
7 4 27 157.991 160.988 4.393 1.797 o
7 4 28 64.075 62.932 1.461 12.168 o
7 4 29 163.893 165.381 4.020 1.861 o
7 4 30 63.382 61.108 1.461 12.424 o
7 4 31 139.223 140.131 3.657 2.427 o
7 4 32 17.697 17.924 0.736 77.506 o
7 4 33 10.522 11.345 0.736 103.244 o
7 4 34 24.729 23.778 1.098 39.241 o
7 4 35 13.044 13.904 0.736 93.235 o
7 4 36 12.821 13.904 0.736 93.804 o
7 4 37 15.470 17.562 1.098 48.661 o
7 4 38 0.011 0.000 0.736 144.850 o
7 4 39 9.619 10.247 0.736 107.210 o
7 4 40 7.323 9.149 0.736 115.108 o
7 4 41 2.681 3.295 0.736 135.401 o
7 4 42 2.271 1.834 0.736 138.126 o
7 4 43 16.353 16.463 1.098 48.396 o
7 4 44 29.482 30.368 1.834 17.530 o
7 4 45 3.368 3.657 0.736 133.239 o
7 4 46 3.306 3.295 0.736 133.852 o
7 4 47 10.572 9.511 0.736 105.603 o
7 4 48 0.995 0.363 0.736 142.551 o
7 5 0 126.897 130.620 4.020 2.432 o
7 5 1 667.180 710.923 17.199 0.109 o
7 5 2 112.244 123.305 2.932 3.585 o
7 5 3 291.379 309.905 7.315 0.576 o
7 5 4 49.212 50.126 1.461 16.149 o
7 5 5 334.575 340.646 9.149 0.415 o
7 5 6 409.780 397.724 10.247 0.305 o
7 5 7 344.201 353.452 8.786 0.415 o
7 5 8 9.349 9.149 0.363 255.694 o
7 5 9 264.802 281.734 7.315 0.643 o
7 5 10 483.540 480.051 12.443 0.213 o
7 5 11 362.079 360.404 9.149 0.383 o
7 5 12 128.725 129.159 2.932 3.156 o
7 5 13 299.507 292.343 6.589 0.624 o
7 5 14 66.623 64.766 1.461 11.639 o
7 5 15 65.273 69.522 1.461 11.488 o
7 5 16 231.701 228.313 5.118 1.028 o
7 5 17 582.523 551.397 12.443 0.173 o
7 5 18 11.331 10.972 0.363 216.352 o
7 5 19 115.329 111.960 2.196 4.424 o
7 5 20 100.170 100.252 1.834 5.842 o
7 5 21 26.610 27.073 0.736 53.507 o
7 5 22 494.341 474.560 9.874 0.248 o
7 5 23 38.415 39.154 0.736 34.261 o
7 5 24 202.371 204.897 4.393 1.341 o
7 5 25 10.034 10.610 0.363 235.406 o
7 5 26 90.820 92.937 2.196 5.895 o
7 5 27 4.481 4.756 0.363 394.946 o
7 5 28 98.107 102.086 2.932 4.236 o
7 5 29 5.125 5.854 0.363 366.398 o
7 5 30 35.056 36.222 1.098 28.972 o
7 5 31 69.358 72.081 1.834 9.191 o
7 5 32 31.072 32.202 1.461 23.382 o
7 5 33 79.054 84.887 2.932 5.113 o
7 5 34 47.848 44.635 1.834 13.475 o
7 5 35 28.000 28.907 1.461 24.879 o
7 5 36 6.243 5.491 0.736 123.178 o
7 5 37 9.420 9.149 0.736 109.275 o
7 5 38 5.457 5.854 0.736 124.832 o
7 5 39 39.551 39.154 1.834 15.159 o
7 5 40 6.800 6.589 0.736 120.126 o
7 5 41 14.290 16.101 1.098 50.184 o
7 5 42 0.982 1.834 0.736 141.023 o
7 5 43 5.130 4.756 0.736 127.201 o
7 5 44 8.996 9.511 1.098 56.876 o
7 5 45 10.739 9.511 0.736 105.147 o
7 5 46 9.501 9.149 0.736 109.051 o
7 5 47 2.818 2.559 0.736 135.964 o
7 5 48 6.162 6.952 0.736 121.389 o
7 6 0 851.845 846.672 28.907 0.053 o
7 6 1 50.638 52.322 1.834 12.538 o
7 6 2 792.920 792.888 17.562 0.089 o
7 6 3 178.125 174.167 4.020 1.702 o
7 6 4 23.497 25.612 0.736 59.342 o
7 6 5 335.019 348.323 8.413 0.441 o
7 6 6 50.533 50.126 1.098 19.530 o
7 6 7 232.309 249.169 7.315 0.734 o
7 6 8 324.851 342.842 8.786 0.438 o
7 6 9 180.663 175.265 4.393 1.572 o
7 6 10 33.451 34.398 1.098 30.337 o
7 6 11 150.513 155.869 3.657 2.191 o
7 6 12 259.667 259.779 6.217 0.770 o
7 6 13 93.244 96.957 1.834 6.342 o
7 6 14 50.776 50.862 1.098 19.332 o
7 6 15 628.593 620.183 12.443 0.153 o
7 6 16 86.849 84.524 1.834 7.185 o
7 6 17 0.681 1.834 0.363 545.013 o
7 6 18 146.354 144.897 2.932 2.684 o
7 6 19 127.736 124.766 2.196 3.813 o
7 6 20 166.024 165.743 3.295 2.103 o
7 6 21 26.062 26.348 0.736 54.825 o
7 6 22 113.963 114.892 2.196 4.420 o
7 6 23 338.244 330.399 6.952 0.513 o
7 6 24 1.430 1.461 0.363 527.455 o
7 6 25 129.223 130.620 2.932 3.131 o
7 6 26 8.238 8.786 0.363 276.198 o
7 6 27 10.335 9.149 0.363 241.327 o
7 6 28 2.979 3.295 0.363 454.173 o
7 6 29 6.246 6.952 0.363 330.060 o
7 6 30 2.560 2.559 0.363 476.760 o
7 6 31 65.491 62.197 2.196 8.502 o
7 6 32 20.113 21.955 1.098 43.316 o
7 6 33 35.929 35.859 1.461 21.368 o
7 6 34 6.929 7.315 0.736 118.760 o
7 6 35 6.549 7.315 0.736 119.815 o
7 6 36 9.875 11.708 1.098 55.385 o
7 6 37 30.836 28.544 1.834 17.456 o
7 6 38 36.040 36.222 1.834 15.960 o
7 6 39 4.483 5.118 0.736 128.446 o
7 6 40 8.198 8.413 0.736 113.695 o
7 6 41 61.749 66.227 2.932 6.101 o
7 6 42 2.505 2.932 0.736 136.270 o
7 6 43 11.727 11.708 0.736 99.521 o
7 6 44 2.784 2.932 0.736 135.593 o
7 6 45 2.444 2.196 0.736 137.294 o
7 6 46 6.641 5.854 0.736 121.584 o
7 6 47 12.331 11.345 1.098 53.622 o
7 6 48 1.084 0.000 0.736 142.741 o
7 7 0 211.550 221.733 10.247 0.527 o
7 7 1 164.178 171.970 4.393 1.705 o
7 7 2 527.188 517.371 13.542 0.180 o
7 7 3 384.374 390.772 9.874 0.333 o
7 7 4 465.696 456.263 12.443 0.223 o
7 7 5 233.090 228.313 5.118 1.022 o
7 7 6 84.530 86.348 2.196 6.415 o
7 7 7 490.383 499.437 11.345 0.223 o
7 7 8 46.972 42.438 1.098 22.159 o
7 7 9 856.723 834.964 22.680 0.067 o
7 7 10 322.298 319.789 7.315 0.524 o
7 7 11 61.667 62.197 1.461 12.614 o
7 7 12 228.712 225.754 4.756 1.096 o
7 7 13 255.127 245.512 5.118 0.914 o
7 7 14 134.832 133.179 2.932 2.995 o
7 7 15 661.544 640.676 12.443 0.144 o
7 7 16 70.752 71.345 1.461 10.602 o
7 7 17 689.541 649.452 12.806 0.135 o
7 7 18 32.720 32.927 0.736 42.371 o
7 7 19 313.131 324.182 6.217 0.594 o
7 7 20 80.211 80.867 1.461 8.928 o
7 7 21 178.140 182.580 4.020 1.669 o
7 7 22 104.476 106.106 2.196 4.956 o
7 7 23 14.585 14.267 0.363 166.084 o
7 7 24 2.096 2.559 0.363 490.457 o
7 7 25 6.706 6.952 0.363 320.768 o
7 7 26 67.262 68.786 1.834 9.567 o
7 7 27 50.057 51.960 1.461 15.767 o
7 7 28 150.293 149.280 4.020 2.068 o
7 7 29 7.174 7.688 0.363 304.651 o
7 7 30 57.255 61.834 2.196 9.177 o
7 7 31 54.560 55.245 1.834 11.822 o
7 7 32 38.814 38.781 1.834 15.306 o
7 7 33 81.618 80.867 3.657 3.886 o
7 7 34 4.444 4.393 0.736 129.510 o
7 7 35 26.627 27.809 1.461 25.502 o
7 7 36 1.604 2.196 0.736 139.241 o
7 7 37 39.330 37.683 2.559 9.436 o
7 7 38 26.258 25.612 1.461 25.983 o
7 7 39 34.548 35.859 1.834 16.233 o
7 7 40 12.828 13.904 1.098 52.221 o
7 7 41 5.266 6.217 0.736 124.857 o
7 7 42 9.419 11.345 0.736 106.252 o
7 7 43 4.171 4.020 0.736 130.711 o
7 7 44 10.013 10.610 0.736 105.632 o
7 7 45 19.229 12.443 1.461 30.483 o
7 7 46 2.119 2.932 0.736 137.191 o
7 7 47 6.197 5.854 0.736 122.807 o
7 8 0 486.037 490.288 18.660 0.138 o
7 8 1 57.233 61.471 1.461 13.434 o
7 8 2 978.993 968.879 23.053 0.056 o
7 8 3 378.658 383.457 9.874 0.339 o
7 8 4 439.687 453.704 10.610 0.266 o
7 8 5 203.580 203.436 5.491 1.129 o
7 8 6 973.325 1019.370 28.171 0.047 o
7 8 7 50.390 49.028 1.098 19.759 o
7 8 8 20.735 21.219 0.736 68.015 o
7 8 9 295.868 282.832 7.315 0.590 o
7 8 10 204.420 206.731 4.756 1.254 o
7 8 11 28.376 28.544 0.736 50.087 o
7 8 12 82.621 85.622 1.834 7.457 o
7 8 13 27.774 28.171 0.736 51.134 o
7 8 14 256.044 269.290 6.952 0.701 o
7 8 15 69.829 68.050 1.461 10.947 o
7 8 16 227.154 218.066 5.118 1.065 o
7 8 17 257.311 246.247 5.491 0.866 o
7 8 18 25.989 27.446 0.736 54.130 o
7 8 19 24.776 23.416 0.363 85.392 o
7 8 20 188.677 191.728 4.020 1.555 o
7 8 21 49.699 47.567 1.098 20.238 o
7 8 22 37.693 38.418 0.736 35.145 o
7 8 23 107.821 107.940 2.196 4.783 o
7 8 24 22.619 23.053 0.736 62.948 o
7 8 25 140.003 145.622 2.932 2.786 o
7 8 26 91.675 88.907 2.196 5.955 o
7 8 27 101.228 98.056 2.559 4.722 o
7 8 28 122.532 122.570 3.295 3.061 o
7 8 29 73.069 76.836 2.196 7.423 o
7 8 30 27.568 28.544 1.098 35.672 o
7 8 31 15.536 16.463 0.736 84.018 o
7 8 32 24.719 25.249 1.098 38.728 o
7 8 33 41.575 44.272 1.834 14.443 o
7 8 34 20.126 20.121 1.098 44.007 o
7 8 35 3.544 2.932 0.736 133.709 o
7 8 36 15.013 15.365 1.098 49.901 o
7 8 37 18.717 19.023 1.461 29.576 o
7 8 38 18.930 19.395 1.461 29.444 o
7 8 39 1.666 1.461 0.736 139.929 o
7 8 40 10.069 9.874 0.736 106.485 o
7 8 41 22.102 20.857 1.098 42.229 o
7 8 42 0.191 1.461 0.736 143.071 o
7 8 43 9.699 8.786 1.098 56.623 o
7 8 44 17.670 19.023 1.461 29.920 o
7 8 45 10.030 8.786 1.098 56.375 o
7 8 46 10.202 10.972 1.098 55.416 o
7 8 47 5.186 5.491 0.736 126.061 o
7 9 0 238.508 244.414 7.688 0.691 o
7 9 1 907.078 885.090 22.317 0.064 o
7 9 2 553.229 547.739 12.443 0.181 o
7 9 3 642.613 657.140 14.640 0.131 o
7 9 4 1338.050 1339.890 28.544 0.032 o
7 9 5 202.410 205.995 5.118 1.197 o
7 9 6 350.722 315.033 8.786 0.427 o
7 9 7 759.186 730.682 22.680 0.076 o
7 9 8 53.704 51.587 1.098 18.306 o
7 9 9 405.965 411.991 10.247 0.303 o
7 9 10 76.411 75.376 1.834 8.383 o
7 9 11 198.299 192.091 4.393 1.403 o
7 9 12 17.383 17.924 0.363 132.179 o
7 9 13 326.959 317.230 6.952 0.538 o
7 9 14 25.190 27.809 0.736 55.033 o
7 9 15 65.061 65.129 1.461 11.847 o
7 9 16 2.242 2.196 0.363 491.499 o
7 9 17 236.523 226.852 4.756 1.061 o
7 9 18 87.955 85.985 1.834 7.053 o
7 9 19 223.874 219.900 5.118 1.075 o
7 9 20 151.693 152.937 3.295 2.361 o
7 9 21 25.056 26.710 0.736 56.051 o
7 9 22 19.095 19.023 0.363 119.055 o
7 9 23 2.953 3.657 0.363 449.801 o
7 9 24 3.947 4.393 0.363 413.105 o
7 9 25 231.746 226.852 4.756 1.081 o
7 9 26 11.647 12.443 0.363 204.013 o
7 9 27 1.199 1.098 0.363 540.299 o
7 9 28 60.242 57.441 1.834 10.978 o
7 9 29 72.378 75.003 2.559 6.461 o
7 9 30 87.475 85.622 3.295 4.229 o
7 9 31 21.844 22.317 1.098 41.875 o
7 9 32 8.620 8.050 0.736 113.024 o
7 9 33 3.426 3.295 0.736 133.550 o
7 9 34 29.445 30.005 1.461 24.240 o
7 9 35 7.936 8.786 0.736 113.904 o
7 9 36 17.717 17.562 1.098 46.880 o
7 9 37 6.685 7.315 0.736 119.439 o
7 9 38 12.225 10.610 1.098 53.993 o
7 9 39 2.868 2.559 1.461 36.111 o
7 9 40 3.033 4.020 1.098 62.616 o
7 9 41 15.810 15.738 1.098 49.117 o
7 9 42 0.940 0.363 0.736 142.665 o
7 9 43 0.086 -0.363 0.736 144.708 o
7 9 44 2.526 2.559 0.736 136.666 o
7 9 45 0.720 0.363 0.736 143.112 o
7 9 46 4.105 3.657 0.736 131.355 o
7 9 47 2.668 2.559 0.736 136.325 o
7 10 0 576.632 582.500 18.297 0.122 o
7 10 1 68.868 69.884 1.461 10.953 o
7 10 2 302.604 308.807 6.589 0.604 o
7 10 3 195.598 196.121 4.756 1.328 o
7 10 4 141.148 140.867 3.295 2.598 o
7 10 5 61.696 62.197 1.461 12.610 o
7 10 6 44.306 45.370 1.098 22.626 o
7 10 7 240.363 249.532 6.217 0.831 o
7 10 8 130.421 129.894 2.932 3.114 o
7 10 9 686.543 623.840 14.267 0.129 o
7 10 10 124.281 121.471 2.559 3.648 o
7 10 11 608.680 602.621 16.101 0.132 o
7 10 12 324.972 317.230 6.589 0.560 o
7 10 13 451.537 437.240 9.511 0.286 o
7 10 14 68.871 66.227 1.461 11.208 o
7 10 15 181.221 171.607 4.020 1.688 o
7 10 16 135.280 136.847 2.932 2.952 o
7 10 17 39.214 38.418 0.736 33.920 o
7 10 18 222.682 222.459 4.756 1.130 o
7 10 19 160.960 155.869 3.295 2.223 o
7 10 20 52.956 55.617 1.098 17.930 o
7 10 21 69.886 69.149 1.461 10.864 o
7 10 22 90.976 91.839 1.834 6.649 o
7 10 23 104.838 103.184 2.559 4.506 o
7 10 24 203.925 203.073 4.393 1.337 o
7 10 25 6.945 6.952 0.363 316.071 o
7 10 26 93.354 94.035 2.196 5.738 o
7 10 27 133.864 124.041 3.295 2.849 o
7 10 28 25.119 24.514 1.098 38.706 o
7 10 29 32.884 32.564 1.461 22.768 o
7 10 30 19.104 19.758 1.098 44.936 o
7 10 31 51.580 49.028 1.834 12.635 o
7 10 32 3.966 4.756 0.736 130.287 o
7 10 33 30.818 31.829 1.461 23.520 o
7 10 34 13.659 13.542 0.736 92.135 o
7 10 35 14.079 13.904 0.736 90.628 o
7 10 36 2.036 3.295 0.736 136.959 o
7 10 37 74.344 77.572 4.020 3.554 o
7 10 38 12.454 11.708 1.461 32.705 o
7 10 39 9.711 9.511 1.098 56.343 o
7 10 40 10.181 11.345 1.834 21.928 o
7 10 41 28.181 27.073 1.461 25.117 o
7 10 42 6.512 6.217 0.736 121.438 o
7 10 43 2.717 3.657 0.736 134.865 o
7 10 44 7.852 9.149 0.736 113.634 o
7 10 45 11.857 12.443 0.736 98.206 o
7 10 46 1.674 1.461 0.736 139.911 o
7 11 0 168.384 162.459 5.491 1.382 o
7 11 1 5.709 6.589 0.363 345.186 o
7 11 2 87.020 86.721 1.834 7.094 o
7 11 3 166.710 166.479 4.020 1.831 o
7 11 4 259.848 255.759 6.217 0.774 o
7 11 5 196.927 198.681 4.393 1.391 o
7 11 6 183.437 192.827 4.020 1.589 o
7 11 7 228.537 227.950 5.118 1.040 o
7 11 8 11.241 12.443 0.363 208.668 o
7 11 9 135.853 136.474 2.932 2.944 o
7 11 10 74.624 71.718 1.834 8.708 o
7 11 11 126.938 120.746 2.932 3.281 o
7 11 12 223.270 209.290 4.756 1.157 o
7 11 13 140.244 138.670 2.932 2.844 o
7 11 14 97.007 95.134 1.834 6.170 o
7 11 15 5.904 7.315 0.363 333.378 o
7 11 16 110.040 105.008 2.559 4.303 o
7 11 17 100.296 104.645 2.196 5.165 o
7 11 18 210.124 208.555 5.118 1.156 o
7 11 19 87.166 91.839 2.196 6.117 o
7 11 20 2.968 2.932 0.363 459.604 o
7 11 21 342.871 330.399 7.315 0.490 o
7 11 22 46.320 47.930 1.098 21.373 o
7 11 23 11.579 11.708 0.363 209.013 o
7 11 24 50.622 52.322 1.461 15.607 o
7 11 25 238.459 212.585 5.491 0.981 o
7 11 26 38.858 38.056 1.098 26.594 o
7 11 27 8.209 8.050 0.363 282.891 o
7 11 28 20.396 22.317 0.736 67.619 o
7 11 29 77.167 79.396 4.020 3.495 o
7 11 30 15.329 14.267 0.736 87.118 o
7 11 31 13.356 15.738 1.098 51.073 o
7 11 32 0.033 0.363 0.736 144.465 o
7 11 33 8.927 9.874 0.736 109.637 o
7 11 34 5.179 5.118 0.736 126.581 o
7 11 35 10.193 10.610 0.736 105.138 o
7 11 36 8.158 8.050 0.736 114.310 o
7 11 37 1.555 2.196 0.363 512.275 o
7 11 38 16.390 17.199 1.098 48.075 o
7 11 39 0.467 0.000 0.736 143.976 o
7 11 40 14.253 13.904 1.098 51.089 o
7 11 41 0.207 1.098 0.736 143.404 o
7 11 42 1.465 0.363 0.736 141.564 o
7 11 43 14.885 15.738 1.098 49.854 o
7 11 44 0.828 0.736 0.736 142.511 o
7 11 45 4.675 4.756 0.736 128.416 o
7 11 46 0.496 0.736 0.736 143.188 o
7 12 0 54.811 55.617 1.834 11.765 o
7 12 1 71.488 67.325 1.461 10.771 o
7 12 2 179.490 182.217 4.020 1.660 o
7 12 3 85.296 86.721 1.834 7.218 o
7 12 4 83.983 84.887 1.834 7.382 o
7 12 5 58.505 60.373 1.461 13.306 o
7 12 6 23.253 23.416 0.736 61.556 o
7 12 7 258.915 257.582 5.854 0.809 o
7 12 8 90.891 89.280 1.834 6.739 o
7 12 9 6.808 7.688 0.363 311.591 o
7 12 10 10.664 10.972 0.363 224.688 o
7 12 11 119.290 115.990 2.559 3.858 o
7 12 12 39.459 38.056 1.098 26.308 o
7 12 13 416.146 414.550 9.149 0.323 o
7 12 14 175.656 169.774 3.657 1.855 o
7 12 15 16.665 16.463 0.363 141.674 o
7 12 16 35.144 36.957 1.098 28.732 o
7 12 17 147.965 146.721 3.657 2.276 o
7 12 18 97.863 96.595 2.196 5.458 o
7 12 19 10.985 10.247 0.363 225.217 o
7 12 20 17.921 18.297 0.363 127.761 o
7 12 21 129.780 129.522 2.559 3.409 o
7 12 22 28.531 28.171 0.736 50.127 o
7 12 23 122.448 121.844 3.295 3.069 o
7 12 24 39.088 36.957 1.098 26.748 o
7 12 25 32.209 32.202 0.736 43.309 o
7 12 26 32.212 32.564 1.098 31.562 o
7 12 27 23.504 23.416 1.098 40.251 o
7 12 28 1.809 2.196 0.363 504.536 o
7 12 29 10.517 9.511 0.736 105.754 o
7 12 30 27.797 27.446 1.098 35.882 o
7 12 31 12.726 12.443 0.736 95.931 o
7 12 32 17.546 17.924 0.736 77.834 o
7 12 33 8.407 8.413 0.736 113.110 o
7 12 34 47.673 48.302 1.834 13.235 o
7 12 35 11.769 13.169 0.736 97.482 o
7 12 36 2.617 3.295 0.363 464.447 o
7 12 37 22.468 23.778 1.098 40.874 o
7 12 38 7.260 7.688 0.736 117.321 o
7 12 39 9.153 8.413 0.736 111.035 o
7 12 40 8.958 9.149 0.736 110.556 o
7 12 41 2.486 2.559 0.736 136.762 o
7 12 42 18.064 17.562 1.098 46.607 o
7 12 43 4.935 5.491 0.736 126.737 o
7 12 44 9.150 10.247 0.736 108.503 o
7 12 45 2.467 2.559 0.736 136.808 o
7 13 0 63.730 63.295 2.196 8.596 o
7 13 1 10.475 12.071 0.363 220.132 o
7 13 2 6.563 6.952 0.363 323.626 o
7 13 3 35.966 34.025 0.736 38.594 o
7 13 4 218.121 215.507 5.118 1.107 o
7 13 5 186.370 190.267 3.657 1.671 o
7 13 6 219.037 219.164 4.756 1.154 o
7 13 7 625.649 619.084 13.904 0.143 o
7 13 8 52.938 52.685 1.098 18.372 o
7 13 9 366.913 365.159 8.050 0.415 o
7 13 10 103.179 107.204 2.196 4.987 o
7 13 11 202.949 195.023 4.393 1.366 o
7 13 12 73.801 74.640 1.834 8.650 o
7 13 13 195.297 186.973 4.020 1.525 o
7 13 14 32.714 32.564 1.098 31.272 o
7 13 15 144.986 130.993 2.932 2.827 o
7 13 16 56.428 58.539 1.461 13.844 o
7 13 17 145.698 138.670 3.295 2.546 o
7 13 18 39.764 39.879 1.098 25.739 o
7 13 19 41.795 42.811 1.098 24.184 o
7 13 20 81.695 82.690 1.834 7.642 o
7 13 21 18.716 19.395 0.363 120.103 o
7 13 22 23.678 23.778 0.736 60.544 o
7 13 23 1.477 1.098 0.363 531.631 o
7 13 24 9.380 9.149 0.363 255.235 o
7 13 25 1.507 1.834 0.363 519.316 o
7 13 26 32.517 31.466 1.098 31.704 o
7 13 27 3.689 3.657 0.363 429.625 o
7 13 28 1.179 1.461 0.363 535.266 o
7 13 29 30.698 33.300 1.098 32.234 o
7 13 30 6.392 6.217 0.363 334.637 o
7 13 31 23.537 23.778 1.098 40.096 o
7 13 32 2.374 4.020 0.363 461.037 o
7 13 33 7.580 8.413 0.736 115.416 o
7 13 34 0.527 0.363 0.363 573.163 o
7 13 35 15.841 16.826 0.736 82.890 o
7 13 36 6.792 8.050 0.736 118.119 o
7 13 37 1.895 1.834 0.363 507.442 o
7 13 38 0.964 1.098 0.363 547.698 o
7 13 39 2.302 2.196 0.736 137.628 o
7 13 40 13.532 14.267 0.736 91.544 o
7 13 41 0.766 1.098 0.736 142.262 o
7 13 42 11.472 13.169 1.098 53.580 o
7 13 43 4.287 4.393 0.736 129.921 o
7 13 44 2.556 1.834 0.363 487.566 o
7 13 45 2.561 2.559 0.736 136.582 o
7 14 0 137.650 134.650 8.050 0.944 o
7 14 1 71.506 68.423 1.834 9.160 o
7 14 2 100.185 103.184 2.559 4.668 o
7 14 3 49.367 51.587 1.098 19.674 o
7 14 4 306.139 311.003 6.589 0.596 o
7 14 5 113.050 114.519 2.559 4.061 o
7 14 6 72.762 70.983 1.461 10.364 o
7 14 7 27.242 26.710 0.736 52.870 o
7 14 8 119.298 120.010 2.559 3.802 o
7 14 9 44.941 46.469 1.098 22.165 o
7 14 10 147.989 146.721 3.657 2.275 o
7 14 11 39.650 40.977 1.098 25.539 o
7 14 12 55.766 55.617 1.098 17.132 o
7 14 13 71.787 68.423 1.461 10.658 o
7 14 14 18.216 20.121 0.736 74.082 o
7 14 15 64.179 60.010 1.461 12.384 o
7 14 16 308.762 299.295 7.688 0.537 o
7 14 17 12.367 13.542 0.363 190.337 o
7 14 18 60.854 60.373 1.461 12.902 o
7 14 19 58.399 53.421 1.461 13.953 o
7 14 20 1.847 1.834 0.363 508.899 o
7 14 21 100.150 101.713 2.559 4.695 o
7 14 22 12.803 12.806 0.363 189.630 o
7 14 23 107.931 101.713 2.932 3.968 o
7 14 24 1.768 2.559 0.363 500.283 o
7 14 25 15.619 13.542 0.736 87.295 o
7 14 26 0.813 1.461 0.363 546.738 o
7 14 27 43.510 43.174 1.461 18.315 o
7 14 28 57.509 59.637 2.196 9.248 o
7 14 29 0.012 0.736 0.363 583.607 o
7 14 30 43.965 46.469 1.834 13.914 o
7 14 31 5.073 4.393 0.363 384.855 o
7 14 32 43.411 47.567 1.834 13.914 o
7 14 33 28.061 30.368 1.461 24.624 o
7 14 34 50.954 50.862 2.196 10.199 o
7 14 35 26.023 26.710 1.098 37.318 o
7 14 36 29.578 28.907 1.098 34.263 o
7 14 37 34.478 35.859 1.461 21.794 o
7 14 38 34.584 35.859 1.461 21.762 o
7 14 39 0.708 1.098 0.736 142.384 o
7 14 40 8.336 9.511 0.736 111.781 o
7 14 41 7.107 7.315 0.736 118.265 o
7 14 42 4.979 5.854 0.736 126.130 o
7 14 43 15.951 16.463 1.098 48.716 o
7 14 44 4.728 5.491 0.736 127.293 o
7 15 0 42.667 41.713 1.461 18.716 o
7 15 1 99.483 97.693 2.559 4.792 o
7 15 2 209.426 208.192 5.118 1.160 o
7 15 3 31.924 31.829 0.736 43.826 o
7 15 4 161.788 163.920 4.020 1.887 o
7 15 5 73.499 75.376 1.834 8.644 o
7 15 6 251.574 250.268 6.589 0.764 o
7 15 7 4.852 5.118 0.363 381.453 o
7 15 8 18.495 18.297 0.736 75.405 o
7 15 9 120.933 125.139 2.932 3.364 o
7 15 10 67.996 68.786 1.834 9.492 o
7 15 11 45.827 45.008 1.098 22.105 o
7 15 12 159.958 160.262 4.393 1.784 o
7 15 13 11.678 11.345 0.363 209.970 o
7 15 14 25.920 28.171 0.736 53.708 o
7 15 15 163.403 160.988 3.657 2.021 o
7 15 16 103.644 100.615 2.196 5.107 o
7 15 17 55.209 55.245 1.461 14.384 o
7 15 18 4.796 4.756 0.363 387.197 o
7 15 19 3.562 2.932 0.363 442.981 o
7 15 20 21.937 20.857 0.736 66.117 o
7 15 21 2.490 2.559 0.363 478.804 o
7 15 22 114.775 105.008 3.657 3.050 o
7 15 23 33.385 32.564 1.461 22.615 o
7 15 24 13.440 11.708 0.736 95.036 o
7 15 25 12.098 11.708 0.736 98.538 o
7 15 26 64.465 60.736 2.196 8.639 o
7 15 27 106.982 108.665 4.020 2.834 o
7 15 28 25.162 24.877 1.098 38.548 o
7 15 29 13.206 13.542 0.736 93.285 o
7 15 30 42.710 41.350 1.834 14.493 o
7 15 31 0.339 0.000 0.363 584.921 o
7 15 32 30.177 31.829 1.461 23.720 o
7 15 33 2.642 1.834 0.736 137.255 o
7 15 34 22.375 21.955 1.098 41.615 o
7 15 35 37.881 42.076 1.834 15.192 o
7 15 36 3.094 2.932 0.736 134.830 o
7 15 37 9.669 10.247 0.736 107.074 o
7 15 38 5.143 5.118 0.736 126.680 o
7 15 39 18.463 21.219 1.098 44.866 o
7 15 40 15.615 17.199 1.098 48.690 o
7 15 41 8.772 9.874 0.736 110.065 o
7 15 42 0.195 1.098 0.736 143.428 o
7 15 43 3.191 4.393 0.736 132.755 o
7 16 0 72.501 73.915 2.559 6.483 o
7 16 1 77.359 78.297 1.834 8.175 o
7 16 2 55.531 54.519 1.461 14.392 o
7 16 3 40.214 40.977 1.098 25.283 o
7 16 4 23.021 23.416 0.736 61.949 o
7 16 5 14.746 14.640 0.363 163.153 o
7 16 6 31.493 33.300 0.736 43.491 o
7 16 7 50.468 48.302 1.461 16.074 o
7 16 8 205.358 207.456 5.854 1.052 o
7 16 9 80.682 80.494 2.196 6.816 o
7 16 10 74.488 73.915 1.834 8.620 o
7 16 11 8.510 7.688 0.363 280.847 o
7 16 12 5.268 5.854 0.363 363.118 o
7 16 13 57.188 58.176 1.834 11.304 o
7 16 14 115.408 117.451 2.932 3.579 o
7 16 15 138.795 126.600 3.295 2.746 o
7 16 16 10.844 10.247 0.363 227.050 o
7 16 17 19.901 20.494 0.736 70.315 o
7 16 18 49.008 46.831 1.098 20.605 o
7 16 19 18.079 16.463 0.363 132.395 o
7 16 20 64.536 68.786 1.834 9.852 o
7 16 21 76.110 81.592 2.559 6.116 o
7 16 22 9.443 9.149 0.736 109.212 o
7 16 23 5.978 6.589 0.363 339.435 o
7 16 24 4.570 5.491 0.363 383.757 o
7 16 25 8.543 8.786 0.736 112.214 o
7 16 26 30.614 28.544 1.461 24.101 o
7 16 27 41.569 38.418 1.461 19.436 o
7 16 28 0.191 0.363 0.363 583.858 o
7 16 29 18.191 17.199 0.736 77.224 o
7 16 30 4.690 5.118 0.736 127.895 o
7 16 31 2.458 1.834 0.363 490.463 o
7 16 32 25.741 28.544 1.098 36.887 o
7 16 33 6.787 7.315 0.736 119.155 o
7 16 34 3.551 4.393 0.736 131.835 o
7 16 35 1.379 1.098 0.736 140.959 o
7 16 36 4.231 4.020 0.736 130.555 o
7 16 37 4.060 4.393 0.736 130.516 o
7 16 38 3.939 4.020 0.736 131.314 o
7 16 39 0.433 0.736 0.736 143.315 o
7 16 40 8.798 9.874 0.736 109.994 o
7 16 41 0.885 1.098 0.736 142.014 o
7 16 42 1.362 1.461 0.736 140.602 o
7 17 0 338.642 344.666 12.443 0.299 o
7 17 1 102.875 102.449 2.932 4.096 o
7 17 2 192.386 192.827 4.756 1.354 o
7 17 3 103.123 102.086 2.932 4.094 o
7 17 4 9.176 9.874 0.363 252.859 o
7 17 5 47.153 46.106 1.461 17.074 o
7 17 6 6.243 6.217 0.363 337.778 o
7 17 7 20.752 21.592 0.736 67.631 o
7 17 8 8.301 8.786 0.363 275.146 o
7 17 9 153.429 150.751 4.020 2.029 o
7 17 10 11.148 11.345 0.363 216.315 o
7 17 11 2.334 2.196 0.363 488.761 o
7 17 12 80.985 82.328 2.196 6.742 o
7 17 13 12.981 13.904 0.363 182.380 o
7 17 14 24.754 23.778 0.736 58.796 o
7 17 15 106.362 94.035 2.559 4.611 o
7 17 16 42.326 39.517 1.098 24.668 o
7 17 17 225.510 225.391 6.217 0.905 o
7 17 18 35.677 37.320 1.098 28.360 o
7 17 19 44.508 48.302 1.461 17.440 o
7 17 20 46.046 49.028 2.559 8.681 o
7 17 21 135.728 131.718 6.952 1.189 o
7 17 22 17.829 19.023 1.098 46.218 o
7 17 23 26.285 24.514 1.461 26.154 o
7 17 24 20.035 19.758 0.736 70.775 o
7 17 25 38.177 37.683 1.461 20.466 o
7 17 26 10.481 10.972 0.736 103.860 o
7 17 27 23.934 23.053 1.098 40.071 o
7 17 28 26.085 24.877 1.098 37.905 o
7 17 29 57.989 59.637 3.295 5.389 o
7 17 30 10.377 10.610 0.736 104.637 o
7 17 31 4.878 4.756 0.736 127.875 o
7 17 32 9.773 9.874 0.736 107.299 o
7 17 33 41.995 40.977 2.196 11.495 o
7 17 34 0.468 1.098 0.363 563.368 o
7 17 35 8.624 9.874 0.736 110.476 o
7 17 36 0.041 0.363 0.736 144.449 o
7 17 37 5.284 6.589 0.736 124.301 o
7 17 38 40.265 44.272 1.834 14.645 o
7 17 39 6.072 7.315 0.736 121.139 o
7 17 40 3.144 3.295 0.736 134.256 o
7 17 41 1.574 2.196 0.736 139.309 o
7 18 0 0.831 2.196 0.363 534.655 o
7 18 1 81.684 81.229 2.196 6.733 o
7 18 2 15.741 15.738 0.363 150.916 o
7 18 3 32.161 30.730 1.098 32.128 o
7 18 4 16.171 15.738 0.736 83.383 o
7 18 5 17.453 17.924 0.736 78.038 o
7 18 6 48.013 46.831 1.461 16.790 o
7 18 7 34.865 34.761 1.098 29.463 o
7 18 8 114.878 117.814 2.932 3.588 o
7 18 9 245.112 242.953 6.589 0.788 o
7 18 10 88.969 85.250 2.932 4.774 o
7 18 11 93.106 92.202 2.196 5.797 o
7 18 12 19.335 19.023 0.736 72.912 o
7 18 13 109.633 99.527 3.295 3.547 o
7 18 14 8.566 9.511 0.363 264.999 o
7 18 15 4.295 4.393 0.363 404.172 o
7 18 16 81.985 85.250 2.559 5.759 o
7 18 17 49.963 48.302 1.834 12.910 o
7 18 18 40.679 42.811 1.461 19.090 o
7 18 19 34.010 32.927 1.461 22.371 o
7 18 20 14.146 15.738 0.736 88.203 o
7 18 21 61.458 55.617 3.657 4.563 o
7 18 22 6.618 7.315 0.736 119.625 o
7 18 23 11.760 11.345 0.736 99.916 o
7 18 24 18.416 20.121 1.098 45.329 o
7 18 25 23.674 23.053 1.098 40.259 o
7 18 26 3.866 3.295 0.363 429.743 o
7 18 27 16.452 15.365 0.736 83.165 o
7 18 28 6.092 6.217 0.736 122.598 o
7 18 29 25.878 25.975 1.098 37.670 o
7 18 30 2.857 2.559 0.363 468.135 o
7 18 31 8.401 10.247 0.736 110.576 o
7 18 32 3.818 5.491 0.736 129.711 o
7 18 33 35.377 39.154 1.834 15.829 o
7 18 34 8.197 8.050 0.736 114.201 o
7 18 35 1.475 1.834 0.736 139.939 o
7 18 36 1.878 1.461 0.363 513.630 o
7 18 37 16.698 18.297 1.098 47.395 o
7 18 38 0.107 0.736 0.736 143.962 o
7 18 39 4.136 4.756 0.736 129.843 o
7 18 40 0.470 0.363 0.736 143.613 o
7 19 0 508.436 477.119 19.758 0.127 o
7 19 1 208.636 207.829 5.854 1.040 o
7 19 2 33.344 31.829 1.098 31.122 o
7 19 3 51.989 52.685 1.461 15.283 o
7 19 4 399.946 399.547 11.708 0.275 o
7 19 5 75.139 76.101 2.196 7.310 o
7 19 6 45.006 46.469 1.461 17.541 o
7 19 7 76.507 77.199 2.196 7.184 o
7 19 8 215.725 216.605 5.854 1.000 o
7 19 9 55.102 54.519 1.834 11.799 o
7 19 10 65.582 66.962 1.834 9.838 o
7 19 11 14.591 15.003 0.736 88.016 o
7 19 12 21.239 20.857 0.736 67.408 o
7 19 13 91.341 92.937 2.932 4.576 o
7 19 14 72.021 73.179 2.196 7.620 o
7 19 15 50.482 47.204 1.834 12.915 o
7 19 16 42.411 41.713 1.461 18.782 o
7 19 17 127.540 124.766 4.393 2.239 o
7 19 18 2.371 3.657 0.736 135.715 o
7 19 19 6.437 9.149 0.736 117.578 o
7 19 20 79.725 79.768 4.020 3.453 o
7 19 21 23.554 23.778 1.098 40.084 o
7 19 22 30.185 32.202 1.461 23.659 o
7 19 23 1.817 1.461 0.736 139.592 o
7 19 24 33.627 34.025 1.461 22.321 o
7 19 25 19.447 19.395 0.736 72.308 o
7 19 26 0.796 0.736 0.363 558.705 o
7 19 27 17.526 17.924 0.736 77.879 o
7 19 28 7.943 8.050 0.736 114.911 o
7 19 29 34.544 33.663 1.461 22.100 o
7 19 30 1.910 1.834 0.363 506.979 o
7 19 31 7.513 6.952 0.736 117.640 o
7 19 32 2.376 2.559 0.363 482.152 o
7 19 33 9.754 10.972 0.736 105.844 o
7 19 34 0.922 0.736 0.736 142.316 o
7 19 35 0.076 0.363 0.736 144.383 o
7 19 36 11.581 13.904 0.736 97.011 o
7 19 37 7.415 8.413 0.736 115.877 o
7 19 38 2.693 4.020 0.736 134.476 o
7 19 39 1.046 0.736 0.736 142.057 o
7 20 0 402.897 400.646 15.738 0.197 o
7 20 1 37.305 39.879 1.098 26.904 o
7 20 2 11.358 12.806 0.363 205.233 o
7 20 3 133.042 131.355 4.020 2.355 o
7 20 4 70.394 73.179 2.196 7.734 o
7 20 5 30.001 30.368 1.098 33.544 o
7 20 6 38.912 39.879 1.461 19.958 o
7 20 7 89.665 91.103 2.559 5.302 o
7 20 8 43.232 41.713 1.834 14.385 o
7 20 9 78.674 80.494 2.559 6.021 o
7 20 10 36.962 36.584 1.461 20.965 o
7 20 11 20.118 20.857 1.098 43.731 o
7 20 12 2.771 3.657 0.736 134.733 o
7 20 13 15.045 15.738 0.736 86.035 o
7 20 14 65.621 68.786 2.932 5.900 o
7 20 15 36.678 35.496 1.461 21.204 o
7 20 16 11.547 10.610 0.736 101.469 o
7 20 17 18.182 18.660 1.098 46.083 o
7 20 18 34.655 33.663 1.461 22.067 o
7 20 19 4.064 5.854 0.736 128.582 o
7 20 20 13.010 13.542 1.098 52.221 o
7 20 21 8.994 9.149 0.736 110.456 o
7 20 22 1.928 1.834 0.736 138.917 o
7 20 23 9.008 9.511 0.736 109.914 o
7 20 24 25.068 23.778 1.098 39.001 o
7 20 25 55.931 51.587 2.196 9.726 o
7 20 26 15.011 16.463 0.736 85.255 o
7 20 27 9.615 8.786 0.736 109.236 o
7 20 28 34.813 35.859 1.461 21.695 o
7 20 29 22.989 23.778 1.098 40.493 o
7 20 30 14.712 15.365 0.736 87.283 o
7 20 31 9.389 10.247 0.736 107.844 o
7 20 32 1.841 2.196 0.363 503.578 o
7 20 33 16.302 18.660 1.098 47.565 o
7 20 34 7.880 8.413 0.736 114.579 o
7 20 35 7.440 8.050 0.736 116.312 o
7 20 36 4.593 4.393 0.736 129.117 o
7 20 37 0.225 0.363 0.363 582.757 o
7 20 38 1.208 1.098 0.736 141.327 o
7 21 0 77.669 80.131 4.020 3.482 o
7 21 1 43.538 45.370 1.461 18.034 o
7 21 2 16.037 16.826 0.736 82.438 o
7 21 3 54.598 59.275 2.196 9.509 o
7 21 4 44.908 45.370 1.834 13.855 o
7 21 5 37.416 38.418 1.461 20.576 o
7 21 6 58.326 61.471 2.559 7.584 o
7 21 7 1.646 1.098 0.736 140.375 o
7 21 8 27.646 27.073 1.461 25.290 o
7 21 9 18.296 18.297 1.098 46.136 o
7 21 10 11.398 10.972 0.736 101.383 o
7 21 11 29.963 32.564 1.834 17.267 o
7 21 12 53.279 53.421 2.559 8.114 o
7 21 13 20.217 20.857 1.098 43.655 o
7 21 14 35.861 38.418 1.834 15.810 o
7 21 15 17.021 16.463 1.098 47.866 o
7 21 16 46.627 45.008 1.834 13.627 o
7 21 17 10.607 13.169 0.736 100.561 o
7 21 18 9.532 10.247 0.736 107.451 o
7 21 19 24.624 25.612 1.461 26.521 o
7 21 20 39.066 40.977 2.196 11.776 o
7 21 21 6.089 6.952 0.736 121.592 o
7 21 22 15.927 17.199 1.098 48.442 o
7 21 23 0.192 1.098 0.736 143.433 o
7 21 24 4.117 3.657 0.736 131.323 o
7 21 25 20.711 17.924 1.098 44.402 o
7 21 26 3.592 3.295 0.736 133.132 o
7 21 27 1.466 2.196 0.736 139.554 o
7 21 28 3.884 5.491 0.736 129.538 o
7 21 29 8.828 9.511 0.736 110.414 o
7 21 30 8.126 8.413 0.736 113.893 o
7 21 31 1.886 1.461 0.736 139.434 o
7 21 32 10.435 14.640 1.098 53.817 o
7 21 33 13.283 12.806 0.736 94.028 o
7 21 34 1.410 1.098 0.736 140.893 o
7 21 35 1.701 2.196 0.736 139.020 o
7 21 36 1.891 1.834 0.736 139.000 o
7 21 37 22.009 24.151 2.559 10.808 o
7 22 0 38.891 40.977 2.932 7.523 o
7 22 1 8.202 9.511 0.736 112.152 o
7 22 2 55.929 55.617 2.559 7.893 o
7 22 3 8.242 8.786 0.736 113.052 o
7 22 4 41.500 42.438 2.196 11.472 o
7 22 5 25.573 22.680 1.461 26.692 o
7 22 6 58.477 60.373 3.295 5.365 o
7 22 7 2.725 3.295 0.736 135.293 o
7 22 8 38.401 38.781 2.196 11.946 o
7 22 9 8.102 6.952 0.736 115.999 o
7 22 10 25.028 26.348 1.461 26.266 o
7 22 11 14.123 15.365 1.098 50.610 o
7 22 12 52.600 49.028 2.196 10.133 o
7 22 13 18.542 18.297 1.098 45.943 o
7 22 14 2.476 2.196 0.736 137.218 o
7 22 15 6.809 7.315 0.736 119.094 o
7 22 16 16.507 14.640 0.736 83.881 o
7 22 17 35.712 35.123 1.834 16.103 o
7 22 18 9.587 8.786 0.736 109.316 o
7 22 19 9.346 8.413 0.736 110.499 o
7 22 20 24.000 26.348 1.461 26.606 o
7 22 21 18.180 18.297 1.098 46.227 o
7 22 22 66.770 66.227 2.932 5.905 o
7 22 23 10.914 10.972 0.736 102.688 o
7 22 24 7.616 6.217 0.736 118.376 o
7 22 25 8.031 6.217 0.736 117.220 o
7 22 26 6.574 7.315 0.736 119.746 o
7 22 27 9.892 9.874 0.736 106.971 o
7 22 28 25.421 27.809 1.461 25.897 o
7 22 29 9.314 10.610 0.736 107.551 o
7 22 30 3.467 3.657 0.736 132.988 o
7 22 31 8.258 8.786 0.736 113.006 o
7 22 32 0.593 1.461 0.736 142.246 o
7 22 33 5.717 6.952 0.736 122.616 o
7 22 34 9.116 9.149 0.736 110.117 o
7 22 35 2.274 1.834 1.834 23.125 o
7 23 0 45.404 47.930 3.295 5.911 o
7 23 1 100.903 100.252 4.756 2.392 o
7 23 2 40.805 42.811 2.196 11.521 o
7 23 3 25.576 27.446 1.461 25.905 o
7 23 4 22.659 21.955 1.461 27.781 o
7 23 5 33.330 33.300 1.834 16.645 o
7 23 6 20.470 20.494 1.461 28.752 o
7 23 7 14.810 13.904 1.098 50.645 o
7 23 8 4.849 5.491 0.736 126.968 o
7 23 9 16.966 15.365 1.098 48.345 o
7 23 10 12.557 12.443 1.098 53.013 o
7 23 11 12.870 11.345 0.736 96.988 o
7 23 12 20.323 22.680 1.098 42.882 o
7 23 13 2.537 2.559 0.736 136.641 o
7 23 14 1.116 2.196 0.736 140.333 o
7 23 15 9.694 9.511 0.736 108.016 o
7 23 16 46.894 47.567 2.196 10.721 o
7 23 17 54.785 50.489 2.559 8.111 o
7 23 18 2.398 3.657 0.736 135.649 o
7 23 19 27.447 28.171 1.834 18.053 o
7 23 20 25.509 28.544 2.196 13.668 o
7 23 21 8.665 8.050 0.736 112.899 o
7 23 22 19.264 20.857 1.098 44.387 o
7 23 23 3.898 4.393 0.736 130.937 o
7 23 24 38.184 39.879 1.834 15.319 o
7 23 25 27.456 27.446 1.461 25.291 o
7 23 26 6.375 5.854 0.736 122.317 o
7 23 27 1.070 2.196 0.736 140.435 o
7 23 28 1.284 1.461 0.736 140.772 o
7 23 29 1.509 1.461 0.736 140.277 o
7 23 30 5.883 5.854 0.736 123.669 o
7 23 31 2.116 2.559 0.736 137.638 o
7 23 32 0.841 0.000 0.736 143.234 o
7 23 33 1.600 1.834 0.736 139.660 o
7 23 34 0.463 1.098 1.834 23.255 o
7 24 0 78.282 73.915 5.118 2.427 o
7 24 1 13.951 15.738 1.098 50.599 o
7 24 2 47.688 49.028 2.559 8.582 o
7 24 3 3.833 4.020 0.736 131.587 o
7 24 4 8.269 8.413 0.736 113.495 o
7 24 5 11.216 11.345 1.098 54.491 o
7 24 6 37.576 34.025 1.834 15.889 o
7 24 7 0.465 0.000 0.736 143.980 o
7 24 8 16.183 15.003 1.098 49.113 o
7 24 9 8.990 8.786 0.736 110.969 o
7 24 10 6.402 5.854 0.736 122.242 o
7 24 11 3.354 4.020 0.736 132.814 o
7 24 12 53.779 54.519 2.559 8.052 o
7 24 13 38.186 38.418 1.834 15.435 o
7 24 14 14.820 15.365 1.098 50.055 o
7 24 15 4.681 4.393 0.736 128.883 o
7 24 16 20.900 19.758 1.461 28.732 o
7 24 17 11.614 13.904 1.098 53.180 o
7 24 18 30.088 27.446 1.834 17.673 o
7 24 19 22.922 22.317 1.461 27.633 o
7 24 20 0.511 -0.363 0.736 143.890 o
7 24 21 28.926 30.368 1.834 17.623 o
7 24 22 2.388 2.932 0.736 136.550 o
7 24 23 0.235 -0.363 0.736 144.426 o
7 24 24 9.350 10.972 0.736 106.953 o
7 24 25 4.481 5.118 0.736 128.451 o
7 24 26 9.620 9.511 0.736 108.220 o
7 24 27 1.626 1.461 0.736 140.018 o
7 24 28 22.655 27.446 1.834 18.908 o
7 24 29 10.437 7.688 0.736 108.483 o
7 24 30 5.159 4.393 0.736 127.610 o
7 24 31 5.567 4.393 0.736 126.515 o
7 24 32 2.079 4.393 2.196 16.120 o
7 25 0 2.508 1.834 1.098 63.469 o
7 25 1 10.533 9.511 0.736 105.710 o
7 25 2 15.674 16.101 1.098 49.081 o
7 25 3 5.596 5.118 0.736 125.456 o
[truncated: 542,095 more chars]
