# Supplementary material for: Fragmentation and transferability in Hirshfeld atom refinement
Source: IUCrJ. 2022 Feb 26;9(Pt 2):298–315. doi: 10.1107/S2052252522000690 (PMC8895009; doi:10.1107/S2052252522000690)
Supplement: Supplementary file 2 [file m-09-00298-sup2.zip › cif/extendingFragHar/CAMVES_fragHAR.cif]

data_CAMVES_fragHAR
_audit_creation_date               2021-06-17
_audit_creation_method
;
Olex2 1.3
(compiled 2020.07.31 svn.rc2a77460 for OlexSys, GUI svn.r6145)
;
_audit_contact_author_address      ?
_audit_contact_author_email        ?
_audit_contact_author_name         ''
_audit_contact_author_phone        ?
_publ_contact_author_id_orcid      ?
_publ_section_references
;
Bourhis, L.J., Dolomanov, O.V., Gildea, R.J., Howard, J.A.K., Puschmann, H.
 (2015). Acta Cryst. A71, 59-75.

Dolomanov, O.V., Bourhis, L.J., Gildea, R.J, Howard, J.A.K. & Puschmann, H.
 (2009), J. Appl. Cryst. 42, 339-341.
;
_chemical_formula_moiety           'C22 H34 N6 O6, H2 O'
_chemical_formula_sum              'C22 H36 N6 O7'
_chemical_formula_weight           496.567
_chemical_absolute_configuration   unk
loop_
  _atom_type_symbol
  _atom_type_scat_dispersion_real
  _atom_type_scat_dispersion_imag
  _atom_type_scat_Cromer_Mann_a1
  _atom_type_scat_Cromer_Mann_a2
  _atom_type_scat_Cromer_Mann_a3
  _atom_type_scat_Cromer_Mann_a4
  _atom_type_scat_Cromer_Mann_b1
  _atom_type_scat_Cromer_Mann_b2
  _atom_type_scat_Cromer_Mann_b3
  _atom_type_scat_Cromer_Mann_b4
  _atom_type_scat_Cromer_Mann_c
  _atom_type_scat_source
  _atom_type_scat_dispersion_source
 H 0.00000 0.00000 0.49300 0.32291 0.14019 0.04081 10.51090 26.12570 3.14236
 57.79970 0.0030380000826
 'International Tables Volume C Table 6.1.1.4 (pp. 500-502)'
 'Henke, Gullikson and Davis, At. Data and Nucl. Data Tables, 1993, 54, 2'
 C 0.00151 0.00091 2.31000 1.02000 1.58860 0.86500 20.84390 10.20750 0.56870
 51.65120 0.215599998832
 'International Tables Volume C Table 6.1.1.4 (pp. 500-502)'
 'Henke, Gullikson and Davis, At. Data and Nucl. Data Tables, 1993, 54, 2'
 O 0.00619 0.00355 3.04850 2.28680 1.54630 0.86700 13.27710 5.70110 0.32390
 32.90890 0.250800013542
 'International Tables Volume C Table 6.1.1.4 (pp. 500-502)'
 'Henke, Gullikson and Davis, At. Data and Nucl. Data Tables, 1993, 54, 2'
 N 0.00321 0.00186 12.21260 3.13220 2.01250 1.16630 0.00570 9.89330 28.99750
 0.58260 -11.5290002823
 'International Tables Volume C Table 6.1.1.4 (pp. 500-502)'
 'Henke, Gullikson and Davis, At. Data and Nucl. Data Tables, 1993, 54, 2'

_space_group_crystal_system        'orthorhombic'
_space_group_IT_number             19
_space_group_name_H-M_alt          'P 21 21 21'
_space_group_name_Hall             ' P 2ac 2ab'
loop_
  _space_group_symop_id
  _space_group_symop_operation_xyz
 1 x,y,z
 2 x+1/2,-y+1/2,-z
 3 -x,y+1/2,-z+1/2
 4 -x+1/2,-y,z+1/2

_symmetry_Int_Tables_number        19
_cell_length_a                     10.128(1)
_cell_length_b                     12.486(1)
_cell_length_c                     19.507(1)
_cell_angle_alpha                  90
_cell_angle_beta                   90
_cell_angle_gamma                  90
_cell_volume                       2466.8(3)
_cell_formula_units_Z              4
_cell_measurement_temperature    100(2)
_exptl_crystal_description       prism
_exptl_absorpt_coefficient_mu      0.062
_exptl_crystal_density_diffrn      1.337
_exptl_crystal_F_000               1064.156
_exptl_crystal_size_max            0.54
_exptl_crystal_size_mid            0.45
_exptl_crystal_size_min            0.4
_diffrn_measurement_device_type       'Nonius Kappa CCD'
_diffrn_reflns_av_R_equivalents    0.0000
_diffrn_reflns_av_unetI/netI       0.0342
_diffrn_reflns_Laue_measured_fraction_full  0.9988
_diffrn_reflns_Laue_measured_fraction_max  0.9881
_diffrn_reflns_limit_h_max         26
_diffrn_reflns_limit_h_min         0
_diffrn_reflns_limit_k_max         32
_diffrn_reflns_limit_k_min         0
_diffrn_reflns_limit_l_max         50
_diffrn_reflns_limit_l_min         0
_diffrn_reflns_number              24878
_diffrn_reflns_point_group_measured_fraction_full  0.9988
_diffrn_reflns_point_group_measured_fraction_max  0.9881
_diffrn_reflns_theta_full          19.5713
_diffrn_reflns_theta_max           47.37
_diffrn_reflns_theta_min           1.52
_diffrn_measured_fraction_theta_full  0.9988
_diffrn_measured_fraction_theta_max  0.9881
_diffrn_radiation_type             synchrotron
_diffrn_radiation_wavelength       0.5583
_reflns_Friedel_coverage           0.0
_reflns_limit_h_max                26
_reflns_limit_h_min                0
_reflns_limit_k_max                32
_reflns_limit_k_min                0
_reflns_limit_l_max                50
_reflns_limit_l_min                0
_reflns_number_gt                  22473
_reflns_number_total               24878
_reflns_threshold_expression       I>=2u(I)
_computing_molecular_graphics      'Olex2 1.3 (Dolomanov et al., 2009)'
_computing_publication_material    'Olex2 1.3 (Dolomanov et al., 2009)'
_computing_structure_refinement    'olex2.refine 1.3 (Bourhis et al., 2015)'
_refine_diff_density_max           0.4930
_refine_diff_density_min           -0.2792
_refine_diff_density_rms           0.0565
_refine_ls_d_res_high              0.3794
_refine_ls_d_res_low               10.5162
_refine_ls_goodness_of_fit_ref     1.0798
_refine_ls_hydrogen_treatment      refall
_refine_ls_matrix_type             full
_refine_ls_number_constraints      0
_refine_ls_number_parameters       640
_refine_ls_number_reflns           24878
_refine_ls_number_restraints       0
_refine_ls_R_factor_all            0.0315
_refine_ls_R_factor_gt             0.0269
_refine_ls_restrained_S_all        1.0798
_refine_ls_shift/su_max            0.0006
_refine_ls_shift/su_mean           0.0000
_refine_ls_structure_factor_coef   Fsqd
_refine_ls_weighting_details      
 'w=1/[\s^2^(Fo^2^)+(0.0268P)^2^+0.0107P] where P=(Fo^2^+2Fc^2^)/3'
_refine_ls_weighting_scheme        calc
_refine_ls_wR_factor_gt            0.0627
_refine_ls_wR_factor_ref           0.0642
_olex2_refinement_description
;
;
loop_
  _atom_site_label
  _atom_site_type_symbol
  _atom_site_fract_x
  _atom_site_fract_y
  _atom_site_fract_z
  _atom_site_U_iso_or_equiv
  _atom_site_adp_type
  _atom_site_occupancy
  _atom_site_refinement_flags_posn
 O11 O 0.44893(2) 0.77338(2) 0.481281(12) 0.01684(3) Uani 1.000000 .
 O21 O 0.66479(2) 0.608965(15) 0.517878(9) 0.01299(2) Uani 1.000000 .
 O31 O 0.44421(3) 0.414476(18) 0.695558(11) 0.01743(3) Uani 1.000000 .
 O41 O 0.27903(2) 0.26166(3) 0.501355(13) 0.01902(4) Uani 1.000000 .
 O51 O 0.42470(2) 0.46352(2) 0.416063(16) 0.02027(4) Uani 1.000000 .
 O61 O 0.49507(3) 0.634651(19) 0.273734(12) 0.01913(4) Uani 1.000000 .
 O71 O 0.72065(2) 0.219339(19) 0.289105(11) 0.01564(3) Uani 1.000000 .
 N11 N 0.62769(2) 0.752006(15) 0.586329(10) 0.01110(2) Uani 1.000000 .
 N21 N 0.55681(2) 0.470849(16) 0.602125(10) 0.01237(2) Uani 1.000000 .
 N31 N 0.494573(18) 0.285324(16) 0.530913(10) 0.01060(2) Uani 1.000000 .
 N41 N 0.544222(19) 0.316786(16) 0.388982(10) 0.01146(2) Uani 1.000000 .
 N51 N 0.61140(2) 0.604647(16) 0.370854(10) 0.01222(2) Uani 1.000000 .
 N61 N 0.612133(19) 0.814746(16) 0.406863(10) 0.01100(2) Uani 1.000000 .
 C11 C 0.56253(2) 0.803454(17) 0.470970(11) 0.01052(2) Uani 1.000000 .
 C12 C 0.65548(2) 0.828143(17) 0.530694(11) 0.01000(2) Uani 1.000000 .
 C13 C 0.62671(3) 0.938290(18) 0.563330(12) 0.01255(3) Uani 1.000000 .
 C14 C 0.64198(3) 0.917290(19) 0.640475(13) 0.01395(3) Uani 1.000000 .
 C15 C 0.58219(3) 0.806033(19) 0.648847(12) 0.01289(3) Uani 1.000000 .
 C21 C 0.63206(2) 0.646774(16) 0.574023(11) 0.01037(2) Uani 1.000000 .
 C22 C 0.59631(2) 0.571766(17) 0.633110(11) 0.01102(2) Uani 1.000000 .
 C23 C 0.71334(3) 0.55482(2) 0.681939(15) 0.01632(4) Uani 1.000000 .
 C31 C 0.48675(2) 0.398372(17) 0.636885(11) 0.01110(2) Uani 1.000000 .
 C32 C 0.46577(2) 0.289261(16) 0.603728(11) 0.01017(2) Uani 1.000000 .
 C33 C 0.54793(3) 0.20701(2) 0.643314(15) 0.01592(3) Uani 1.000000 .
 C41 C 0.39634(2) 0.26733(2) 0.485303(12) 0.01206(3) Uani 1.000000 .
 C42 C 0.44043(2) 0.24481(2) 0.411692(12) 0.01350(3) Uani 1.000000 .
 C43 C 0.48780(4) 0.12848(2) 0.406747(17) 0.02116(5) Uani 1.000000 .
 C51 C 0.52354(2) 0.423988(19) 0.390479(12) 0.01177(3) Uani 1.000000 .
 C52 C 0.63228(2) 0.492069(18) 0.356961(12) 0.01151(3) Uani 1.000000 .
 C53 C 0.77142(3) 0.46106(2) 0.379511(19) 0.01739(4) Uani 1.000000 .
 C61 C 0.54396(2) 0.667408(18) 0.328070(12) 0.01172(3) Uani 1.000000 .
 C62 C 0.53321(2) 0.786470(18) 0.346866(12) 0.01204(3) Uani 1.000000 .
 C63 C 0.59400(3) 0.85615(2) 0.290201(14) 0.01713(4) Uani 1.000000 .
 C64 C 0.74107(3) 0.85641(3) 0.309367(15) 0.01886(4) Uani 1.000000 .
 C65 C 0.74077(3) 0.86198(3) 0.388129(14) 0.01605(4) Uani 1.000000 .
 H12 H 0.7573(9) 0.8191(8) 0.5164(4) 0.0221(18) Uani 1.000000 .
 H13A H 0.6945(11) 0.9993(7) 0.5445(5) 0.025(2) Uani 1.000000 .
 H13B H 0.5231(10) 0.9601(7) 0.5514(4) 0.0205(17) Uani 1.000000 .
 H14A H 0.7466(9) 0.9168(8) 0.6541(5) 0.025(2) Uani 1.000000 .
 H14B H 0.5908(12) 0.9762(7) 0.6723(5) 0.027(2) Uani 1.000000 .
 H15A H 0.6173(11) 0.7635(8) 0.6954(4) 0.027(2) Uani 1.000000 .
 H15B H 0.4716(9) 0.8108(8) 0.6489(5) 0.025(2) Uani 1.000000 .
 H21 H 0.5821(11) 0.4611(8) 0.5545(5) 0.024(2) Uani 1.000000 .
 H22 H 0.5146(10) 0.6029(8) 0.6619(5) 0.028(2) Uani 1.000000 .
 H23A H 0.6886(12) 0.4935(8) 0.7204(6) 0.033(3) Uani 1.000000 .
 H23B H 0.7430(12) 0.6274(8) 0.7082(5) 0.031(2) Uani 1.000000 .
 H23C H 0.7981(12) 0.5268(8) 0.6545(6) 0.036(3) Uani 1.000000 .
 H31 H 0.5876(10) 0.2750(8) 0.5142(5) 0.0208(19) Uani 1.000000 .
 H32 H 0.3622(9) 0.2719(7) 0.6092(5) 0.0209(18) Uani 1.000000 .
 H33A H 0.5308(12) 0.1275(8) 0.6209(6) 0.033(3) Uani 1.000000 .
 H33B H 0.5218(13) 0.2069(9) 0.6967(5) 0.038(3) Uani 1.000000 .
 H33C H 0.6505(10) 0.2260(10) 0.6402(7) 0.040(3) Uani 1.000000 .
 H41 H 0.6192(11) 0.2874(8) 0.3614(6) 0.029(2) Uani 1.000000 .
 H42 H 0.3543(9) 0.2557(9) 0.3800(5) 0.031(2) Uani 1.000000 .
 H43A H 0.5048(13) 0.1041(8) 0.3531(5) 0.035(3) Uani 1.000000 .
 H43B H 0.4132(14) 0.0765(9) 0.4293(7) 0.048(4) Uani 1.000000 .
 H43C H 0.5787(13) 0.1191(9) 0.4355(6) 0.039(3) Uani 1.000000 .
 H51 H 0.6359(12) 0.6316(9) 0.4166(5) 0.026(2) Uani 1.000000 .
 H52 H 0.6205(11) 0.4812(7) 0.3025(4) 0.025(2) Uani 1.000000 .
 H53A H 0.8449(11) 0.5112(8) 0.3551(6) 0.034(2) Uani 1.000000 .
 H53B H 0.7930(11) 0.3805(8) 0.3645(8) 0.044(3) Uani 1.000000 .
 H53C H 0.7827(11) 0.4729(12) 0.4332(7) 0.046(3) Uani 1.000000 .
 H62 H 0.4278(9) 0.8020(8) 0.3563(5) 0.0235(19) Uani 1.000000 .
 H63A H 0.5532(11) 0.9364(8) 0.2937(6) 0.030(2) Uani 1.000000 .
 H63B H 0.5761(11) 0.8239(8) 0.2398(5) 0.028(2) Uani 1.000000 .
 H64A H 0.7965(12) 0.9229(10) 0.2868(6) 0.037(3) Uani 1.000000 .
 H64B H 0.7870(12) 0.7811(9) 0.2927(5) 0.035(3) Uani 1.000000 .
 H65A H 0.8215(11) 0.8166(10) 0.4101(5) 0.031(2) Uani 1.000000 .
 H65B H 0.7441(12) 0.9433(8) 0.4054(5) 0.038(3) Uani 1.000000 .
 H71A H 0.6535(14) 0.1892(10) 0.2632(7) 0.037(3) Uani 1.000000 .
 H71B H 0.7888(13) 0.1657(10) 0.2896(6) 0.028(3) Uani 1.000000 .

loop_
  _atom_site_aniso_label
  _atom_site_aniso_U_11
  _atom_site_aniso_U_22
  _atom_site_aniso_U_33
  _atom_site_aniso_U_12
  _atom_site_aniso_U_13
  _atom_site_aniso_U_23
 O11 0.00997(5) 0.02361(8) 0.01695(7) -0.00442(5) 0.00083(5) -0.00087(6)
 O21 0.01769(6) 0.01023(5) 0.01105(5) -0.00070(4) 0.00255(4) -0.00065(4)
 O31 0.02481(9) 0.01423(6) 0.01324(6) -0.00568(6) 0.00732(6) -0.00289(5)
 O41 0.00855(5) 0.03158(11) 0.01695(7) -0.00422(6) 0.00027(5) 0.00096(7)
 O51 0.01441(6) 0.01717(7) 0.02922(10) 0.00543(6) 0.00796(7) 0.00254(7)
 O61 0.02471(9) 0.01512(7) 0.01755(7) 0.00338(6) -0.01126(7) -0.00233(5)
 O71 0.01429(6) 0.01694(7) 0.01570(6) 0.00083(5) -0.00123(5) -0.00362(5)
 N11 0.01452(6) 0.00832(4) 0.01045(5) -0.00065(4) 0.00138(4) -0.00009(4)
 N21 0.01674(6) 0.00988(5) 0.01047(5) -0.00413(5) 0.00167(5) -0.00041(4)
 N31 0.00838(4) 0.01257(5) 0.01086(5) -0.00138(4) 0.00070(4) -0.00156(4)
 N41 0.01089(5) 0.01115(5) 0.01235(5) -0.00024(4) 0.00102(4) -0.00019(4)
 N51 0.01586(6) 0.01008(5) 0.01071(5) 0.00267(5) -0.00222(5) 0.00047(4)
 N61 0.01065(5) 0.01148(5) 0.01086(5) -0.00037(4) -0.00049(4) 0.00058(4)
 C11 0.00894(5) 0.01100(6) 0.01161(6) -0.00065(4) 0.00029(4) -0.00021(5)
 C12 0.00974(5) 0.00946(5) 0.01082(5) -0.00040(4) 0.00035(4) 0.00039(4)
 C13 0.01540(7) 0.00904(6) 0.01322(6) -0.00016(5) -0.00078(6) 0.00018(5)
 C14 0.01897(9) 0.00997(6) 0.01291(7) -0.00092(6) -0.00170(6) -0.00132(5)
 C15 0.01685(7) 0.01049(6) 0.01134(6) -0.00059(5) 0.00189(6) -0.00065(5)
 C21 0.01250(6) 0.00850(5) 0.01011(5) -0.00110(4) 0.00058(5) -0.00008(4)
 C22 0.01369(6) 0.00909(5) 0.01027(5) -0.00172(5) 0.00022(5) -0.00004(4)
 C23 0.01945(9) 0.01298(7) 0.01652(8) -0.00137(7) -0.00558(7) 0.00099(6)
 C31 0.01319(6) 0.00951(5) 0.01061(6) -0.00215(5) 0.00190(5) -0.00042(4)
 C32 0.01007(5) 0.00914(5) 0.01129(6) -0.00136(4) 0.00107(4) -0.00009(4)
 C33 0.01634(8) 0.01389(7) 0.01754(8) 0.00178(6) -0.00057(7) 0.00323(6)
 C41 0.00857(5) 0.01552(7) 0.01210(6) -0.00254(5) 0.00002(5) -0.00034(5)
 C42 0.01240(6) 0.01659(8) 0.01149(6) -0.00437(6) -0.00084(5) -0.00110(6)
 C43 0.03139(15) 0.01372(8) 0.01837(9) -0.00722(9) 0.00569(10) -0.00396(7)
 C51 0.00999(5) 0.01208(6) 0.01324(6) 0.00203(5) 0.00086(5) 0.00089(5)
 C52 0.01235(6) 0.01020(6) 0.01199(6) 0.00148(5) 0.00083(5) 0.00030(5)
 C53 0.01106(7) 0.01281(7) 0.02830(12) 0.00152(6) 0.00063(7) 0.00192(8)
 C61 0.01272(6) 0.01055(6) 0.01190(6) 0.00129(5) -0.00332(5) 0.00042(5)
 C62 0.01266(6) 0.01075(6) 0.01269(6) 0.00176(5) -0.00289(5) 0.00103(5)
 C63 0.02392(11) 0.01393(8) 0.01354(7) -0.00034(7) -0.00410(7) 0.00392(6)
 C64 0.02085(10) 0.02278(11) 0.01296(8) -0.00451(9) 0.00211(7) 0.00332(7)
 C65 0.01379(7) 0.02153(10) 0.01283(7) -0.00462(7) 0.00072(6) 0.00156(7)
 H12 0.021(4) 0.029(5) 0.016(4) -0.002(4) 0.001(3) 0.004(4)
 H13A 0.031(5) 0.020(4) 0.025(4) 0.002(4) -0.007(4) -0.005(4)
 H13B 0.029(5) 0.015(4) 0.018(4) 0.002(4) 0.005(4) 0.001(3)
 H14A 0.021(4) 0.023(5) 0.032(5) -0.011(4) -0.007(4) 0.004(4)
 H14B 0.042(6) 0.019(4) 0.020(4) 0.006(4) 0.004(4) -0.001(4)
 H15A 0.042(6) 0.027(5) 0.013(4) -0.016(5) -0.002(4) -0.001(3)
 H15B 0.020(4) 0.026(5) 0.030(5) -0.006(4) -0.000(4) -0.008(4)
 H21 0.028(5) 0.021(4) 0.023(4) 0.001(4) 0.002(4) -0.002(4)
 H22 0.024(5) 0.036(6) 0.024(4) -0.004(4) 0.002(4) -0.007(4)
 H23A 0.038(6) 0.027(5) 0.034(5) -0.005(5) -0.014(5) 0.015(4)
 H23B 0.042(6) 0.022(4) 0.028(5) 0.004(5) -0.010(5) -0.009(4)
 H23C 0.037(6) 0.025(5) 0.046(6) 0.006(5) -0.008(5) 0.001(5)
 H31 0.021(4) 0.016(4) 0.025(5) -0.004(4) -0.005(4) 0.002(4)
 H32 0.023(4) 0.019(4) 0.021(4) -0.002(3) 0.003(3) 0.005(3)
 H33A 0.044(7) 0.021(4) 0.035(5) 0.015(5) -0.000(5) 0.001(4)
 H33B 0.050(7) 0.032(6) 0.031(5) 0.014(6) -0.008(5) 0.002(5)
 H33C 0.014(4) 0.046(7) 0.059(7) -0.007(5) -0.003(5) 0.009(6)
 H41 0.029(5) 0.019(4) 0.037(6) 0.002(4) 0.000(5) 0.004(4)
 H42 0.020(5) 0.041(6) 0.031(5) 0.008(4) -0.007(4) -0.003(5)
 H43A 0.046(7) 0.033(6) 0.025(5) -0.010(5) 0.010(5) -0.013(5)
 H43B 0.067(9) 0.023(5) 0.055(7) -0.025(6) 0.034(7) -0.011(5)
 H43C 0.043(7) 0.029(5) 0.046(7) 0.004(6) -0.012(6) -0.001(5)
 H51 0.029(6) 0.022(4) 0.028(5) -0.000(4) -0.001(4) 0.013(4)
 H52 0.037(6) 0.021(4) 0.016(3) 0.003(4) -0.002(4) -0.005(3)
 H53A 0.022(5) 0.033(5) 0.048(6) -0.002(5) -0.000(5) -0.007(5)
 H53B 0.022(5) 0.019(4) 0.091(10) 0.006(4) -0.012(6) -0.010(6)
 H53C 0.020(5) 0.063(9) 0.057(7) 0.012(6) -0.004(5) 0.013(7)
 H62 0.017(4) 0.030(5) 0.023(4) 0.006(4) -0.003(3) -0.009(4)
 H63A 0.037(6) 0.023(4) 0.031(5) 0.005(5) -0.009(5) 0.009(4)
 H63B 0.034(5) 0.027(5) 0.024(4) -0.003(5) -0.009(4) 0.005(4)
 H64A 0.046(7) 0.041(6) 0.023(5) -0.018(6) -0.007(5) 0.006(5)
 H64B 0.040(7) 0.050(7) 0.014(4) -0.007(6) -0.002(4) 0.003(4)
 H65A 0.026(5) 0.049(7) 0.017(4) -0.004(5) 0.001(4) 0.007(4)
 H65B 0.052(7) 0.030(5) 0.031(5) -0.013(5) 0.015(5) -0.005(4)
 H71A 0.048(8) 0.021(5) 0.041(7) 0.004(6) -0.008(7) -0.002(5)
 H71B 0.039(7) 0.030(6) 0.015(5) 0.006(5) -0.000(5) -0.006(4)

loop_
  _geom_bond_atom_site_label_1
  _geom_bond_atom_site_label_2
  _geom_bond_distance
  _geom_bond_site_symmetry_2
  _geom_bond_publ_flag
 O11 C11 1.2269(3) . ?
 O21 C21 1.2378(3) . ?
 O31 C31 1.2394(3) . ?
 O41 C41 1.2307(3) . ?
 O51 C51 1.2227(3) . ?
 O61 C61 1.2393(3) . ?
 O71 H71A 0.928(13) . ?
 O71 H71B 0.962(12) . ?
 N11 C12 1.4699(3) . ?
 N11 C15 1.4679(3) . ?
 N11 C21 1.3364(3) . ?
 N21 C22 1.4537(3) . ?
 N21 C31 1.3350(3) . ?
 N21 H21 0.971(9) . ?
 N31 C32 1.4509(3) . ?
 N31 C41 1.3535(3) . ?
 N31 H31 1.005(10) . ?
 N41 C42 1.4522(3) . ?
 N41 C51 1.3551(3) . ?
 N41 H41 1.000(11) . ?
 N51 C52 1.4471(3) . ?
 N51 C61 1.3331(3) . ?
 N51 H51 0.986(11) . ?
 N61 C11 1.3550(3) . ?
 N61 C62 1.4606(3) . ?
 N61 C65 1.4760(3) . ?
 C11 C12 1.5292(3) . ?
 C12 C13 1.5433(3) . ?
 C12 H12 1.074(10) . ?
 C13 C14 1.5353(4) . ?
 C13 H13A 1.089(10) . ?
 C13 H13B 1.110(10) . ?
 C14 C15 1.5242(4) . ?
 C14 H14A 1.092(9) . ?
 C14 H14B 1.094(9) . ?
 C15 H15A 1.111(9) . ?
 C15 H15B 1.121(10) . ?
 C21 C22 1.5286(3) . ?
 C22 C23 1.5352(4) . ?
 C22 H22 1.073(10) . ?
 C23 H23A 1.101(10) . ?
 C23 H23B 1.083(10) . ?
 C23 H23C 1.070(12) . ?
 C31 C32 1.5230(3) . ?
 C32 C33 1.5308(4) . ?
 C32 H32 1.076(9) . ?
 C33 H33A 1.098(11) . ?
 C33 H33B 1.075(11) . ?
 C33 H33C 1.068(10) . ?
 C41 C42 1.5298(3) . ?
 C42 C43 1.5327(5) . ?
 C42 H42 1.078(9) . ?
 C43 H43A 1.104(10) . ?
 C43 H43B 1.088(11) . ?
 C43 H43C 1.084(12) . ?
 C51 C52 1.5372(3) . ?
 C52 C53 1.5262(4) . ?
 C52 H52 1.077(8) . ?
 C53 H53A 1.083(11) . ?
 C53 H53B 1.070(10) . ?
 C53 H53C 1.063(14) . ?
 C61 C62 1.5350(3) . ?
 C62 C63 1.5355(4) . ?
 C62 H62 1.100(9) . ?
 C63 C64 1.5357(5) . ?
 C63 H63A 1.086(9) . ?
 C63 H63B 1.077(9) . ?
 C64 C65 1.5380(4) . ?
 C64 H64A 1.094(11) . ?
 C64 H64B 1.098(12) . ?
 C65 H65A 1.083(11) . ?
 C65 H65B 1.070(10) . ?

loop_
  _geom_angle_atom_site_label_1
  _geom_angle_atom_site_label_2
  _geom_angle_atom_site_label_3
  _geom_angle
  _geom_angle_site_symmetry_1
  _geom_angle_site_symmetry_3
  _geom_angle_publ_flag
 H71B O71 H71A 104.4(10) . . ?
 C15 N11 C12 112.104(17) . . ?
 C21 N11 C12 119.795(18) . . ?
 C21 N11 C15 127.694(19) . . ?
 C31 N21 C22 121.512(19) . . ?
 H21 N21 C22 115.7(6) . . ?
 H21 N21 C31 122.7(6) . . ?
 C41 N31 C32 120.090(18) . . ?
 H31 N31 C32 120.6(6) . . ?
 H31 N31 C41 117.1(6) . . ?
 C51 N41 C42 119.53(2) . . ?
 H41 N41 C42 119.1(6) . . ?
 H41 N41 C51 119.4(6) . . ?
 C61 N51 C52 121.91(2) . . ?
 H51 N51 C52 117.7(6) . . ?
 H51 N51 C61 119.7(6) . . ?
 C62 N61 C11 120.761(19) . . ?
 C65 N61 C11 126.676(19) . . ?
 C65 N61 C62 112.411(19) . . ?
 N61 C11 O11 122.06(2) . . ?
 C12 C11 O11 120.94(2) . . ?
 C12 C11 N61 116.996(18) . . ?
 C11 C12 N11 108.317(17) . . ?
 C13 C12 N11 103.628(17) . . ?
 C13 C12 C11 112.193(18) . . ?
 H12 C12 N11 107.9(5) . . ?
 H12 C12 C11 111.9(5) . . ?
 H12 C12 C13 112.4(5) . . ?
 C14 C13 C12 103.482(18) . . ?
 H13A C13 C12 111.4(5) . . ?
 H13A C13 C14 112.7(5) . . ?
 H13B C13 C12 108.1(5) . . ?
 H13B C13 C14 110.1(4) . . ?
 H13B C13 H13A 110.7(7) . . ?
 C15 C14 C13 102.749(19) . . ?
 H14A C14 C13 109.7(5) . . ?
 H14A C14 C15 110.7(5) . . ?
 H14B C14 C13 113.3(5) . . ?
 H14B C14 C15 111.3(6) . . ?
 H14B C14 H14A 109.0(8) . . ?
 C14 C15 N11 101.834(19) . . ?
 H15A C15 N11 111.0(5) . . ?
 H15A C15 C14 113.4(5) . . ?
 H15B C15 N11 109.8(5) . . ?
 H15B C15 C14 110.4(5) . . ?
 H15B C15 H15A 110.2(8) . . ?
 N11 C21 O21 122.87(2) . . ?
 C22 C21 O21 119.795(19) . . ?
 C22 C21 N11 117.329(18) . . ?
 C21 C22 N21 106.424(17) . . ?
 C23 C22 N21 110.55(2) . . ?
 C23 C22 C21 111.68(2) . . ?
 H22 C22 N21 108.6(5) . . ?
 H22 C22 C21 110.8(6) . . ?
 H22 C22 C23 108.7(5) . . ?
 H23A C23 C22 110.0(6) . . ?
 H23B C23 C22 113.1(6) . . ?
 H23B C23 H23A 108.9(8) . . ?
 H23C C23 C22 110.8(6) . . ?
 H23C C23 H23A 107.2(9) . . ?
 H23C C23 H23B 106.7(9) . . ?
 N21 C31 O31 122.95(2) . . ?
 C32 C31 O31 119.26(2) . . ?
 C32 C31 N21 117.698(19) . . ?
 C31 C32 N31 114.710(17) . . ?
 C33 C32 N31 111.211(19) . . ?
 C33 C32 C31 108.06(2) . . ?
 H32 C32 N31 106.6(5) . . ?
 H32 C32 C31 105.9(5) . . ?
 H32 C32 C33 110.2(5) . . ?
 H33A C33 C32 108.6(6) . . ?
 H33B C33 C32 110.9(6) . . ?
 H33B C33 H33A 110.3(9) . . ?
 H33C C33 C32 110.5(7) . . ?
 H33C C33 H33A 109.4(9) . . ?
 H33C C33 H33B 107.2(10) . . ?
 N31 C41 O41 123.50(2) . . ?
 C42 C41 O41 120.67(2) . . ?
 C42 C41 N31 115.654(19) . . ?
 C41 C42 N41 112.574(19) . . ?
 C43 C42 N41 109.92(2) . . ?
 C43 C42 C41 108.94(2) . . ?
 H42 C42 N41 109.5(6) . . ?
 H42 C42 C41 106.2(5) . . ?
 H42 C42 C43 109.7(6) . . ?
 H43A C43 C42 111.7(6) . . ?
 H43B C43 C42 108.8(7) . . ?
 H43B C43 H43A 109.1(9) . . ?
 H43C C43 C42 109.6(6) . . ?
 H43C C43 H43A 109.1(10) . . ?
 H43C C43 H43B 108.5(11) . . ?
 N41 C51 O51 122.29(2) . . ?
 C52 C51 O51 122.47(2) . . ?
 C52 C51 N41 115.236(19) . . ?
 C51 C52 N51 110.658(19) . . ?
 C53 C52 N51 109.11(2) . . ?
 C53 C52 C51 113.49(2) . . ?
 H52 C52 N51 106.9(5) . . ?
 H52 C52 C51 105.7(6) . . ?
 H52 C52 C53 110.8(6) . . ?
 H53A C53 C52 111.2(6) . . ?
 H53B C53 C52 110.4(6) . . ?
 H53B C53 H53A 106.4(9) . . ?
 H53C C53 C52 110.3(6) . . ?
 H53C C53 H53A 106.2(10) . . ?
 H53C C53 H53B 112.3(11) . . ?
 N51 C61 O61 123.10(2) . . ?
 C62 C61 O61 119.71(2) . . ?
 C62 C61 N51 117.135(19) . . ?
 C61 C62 N61 112.747(17) . . ?
 C63 C62 N61 102.73(2) . . ?
 C63 C62 C61 110.38(2) . . ?
 H62 C62 N61 110.8(5) . . ?
 H62 C62 C61 106.2(5) . . ?
 H62 C62 C63 114.2(5) . . ?
 C64 C63 C62 102.41(2) . . ?
 H63A C63 C62 108.9(6) . . ?
 H63A C63 C64 110.6(6) . . ?
 H63B C63 C62 112.2(5) . . ?
 H63B C63 C64 112.7(6) . . ?
 H63B C63 H63A 109.8(8) . . ?
 C65 C64 C63 103.97(2) . . ?
 H64A C64 C63 113.6(7) . . ?
 H64A C64 C65 111.6(6) . . ?
 H64B C64 C63 109.7(6) . . ?
 H64B C64 C65 109.6(5) . . ?
 H64B C64 H64A 108.3(9) . . ?
 C64 C65 N61 103.36(2) . . ?
 H65A C65 N61 111.0(6) . . ?
 H65A C65 C64 111.8(5) . . ?
 H65B C65 N61 109.2(6) . . ?
 H65B C65 C64 110.9(6) . . ?
 H65B C65 H65A 110.4(9) . . ?

loop_
  _geom_torsion_atom_site_label_1
  _geom_torsion_atom_site_label_2
  _geom_torsion_atom_site_label_3
  _geom_torsion_atom_site_label_4
  _geom_torsion
  _geom_torsion_site_symmetry_1
  _geom_torsion_site_symmetry_2
  _geom_torsion_site_symmetry_3
  _geom_torsion_site_symmetry_4
  _geom_torsion_publ_flag
 O11 C11 N61 C62 -2.87(3) . . . . ?
 O11 C11 N61 C65 172.29(3) . . . . ?
 O11 C11 C12 N11 35.84(3) . . . . ?
 O11 C11 C12 C13 -77.93(3) . . . . ?
 O21 C21 N11 C12 3.45(3) . . . . ?
 O21 C21 N11 C15 175.51(2) . . . . ?
 O21 C21 C22 N21 -23.17(2) . . . . ?
 O21 C21 C22 C23 97.56(3) . . . . ?
 O31 C31 N21 C22 4.52(3) . . . . ?
 O31 C31 C32 N31 167.98(2) . . . . ?
 O31 C31 C32 C33 -67.34(3) . . . . ?
 O41 C41 N31 C32 5.69(3) . . . . ?
 O41 C41 C42 N41 140.88(3) . . . . ?
 O41 C41 C42 C43 -96.93(3) . . . . ?
 O51 C51 N41 C42 6.71(3) . . . . ?
 O51 C51 C52 N51 9.85(3) . . . . ?
 O51 C51 C52 C53 132.91(3) . . . . ?
 O61 C61 N51 C52 -0.27(3) . . . . ?
 O61 C61 C62 N61 -171.45(3) . . . . ?
 O61 C61 C62 C63 -57.20(3) . . . . ?
 N11 C12 C11 N61 -143.161(17) . . . . ?
 N11 C12 C13 C14 23.028(19) . . . . ?
 N11 C15 C14 C13 38.27(2) . . . . ?
 N11 C21 C22 N21 157.63(2) . . . . ?
 N11 C21 C22 C23 -81.64(2) . . . . ?
 N21 C31 C32 N31 -15.40(2) . . . . ?
 N21 C31 C32 C33 109.28(2) . . . . ?
 N31 C41 C42 N41 -43.83(2) . . . . ?
 N31 C41 C42 C43 78.36(3) . . . . ?
 N41 C51 C52 N51 -170.87(2) . . . . ?
 N41 C51 C52 C53 -47.82(3) . . . . ?
 N51 C61 C62 N61 5.93(3) . . . . ?
 N51 C61 C62 C63 120.18(2) . . . . ?
 N61 C11 C12 C13 103.07(2) . . . . ?
 N61 C62 C63 C64 35.68(2) . . . . ?
 N61 C65 C64 C63 25.47(2) . . . . ?
 C11 C12 C13 C14 139.65(2) . . . . ?
 C12 C13 C14 C15 -38.29(2) . . . . ?
 C61 C62 C63 C64 -84.77(2) . . . . ?
 C62 C63 C64 C65 -38.06(2) . . . . ?

loop_
  _refln_index_h
  _refln_index_k
  _refln_index_l
  _refln_F_squared_calc
  _refln_F_squared_meas
  _refln_F_squared_sigma
  _refln_F_squared_weight
  _refln_observed_status
0 0 2 9298.770 7344.330 640.597 0.000 o
0 0 6 862.141 854.616 28.541 0.057 o
0 0 8 7315.280 6309.720 379.742 0.000 o
0 0 10 11705.400 12552.900 620.841 0.000 o
0 0 12 208.262 218.039 7.314 0.877 o
0 0 14 592.972 582.790 21.217 0.109 o
0 0 16 1438.970 1468.130 51.953 0.018 o
0 0 18 1965.120 2181.530 85.612 0.007 o
0 0 20 2.450 3.657 0.363 459.682 o
0 0 22 8.264 8.049 0.363 288.409 o
0 0 24 741.885 732.052 34.394 0.049 o
0 0 26 166.334 161.703 6.216 1.287 o
0 0 28 128.980 133.898 5.853 1.610 o
0 0 30 4.159 5.491 0.735 127.533 o
0 0 32 14.277 15.363 1.098 50.893 o
0 0 34 37.716 33.658 2.196 12.523 o
0 0 36 86.754 74.993 6.951 1.426 o
0 0 38 0.709 -0.363 1.461 36.098 o
0 0 40 28.094 32.923 3.294 6.540 o
0 0 42 5.444 4.392 1.461 34.985 o
0 0 44 0.202 1.098 1.461 36.093 o
0 0 46 14.256 19.393 2.196 14.912 o
0 0 48 0.088 -0.735 1.461 36.176 o
0 0 50 36.290 43.904 4.392 3.713 o
0 1 1 1443.220 1438.130 126.584 0.004 o
0 1 2 12.947 12.442 0.735 97.061 o
0 1 3 1086.360 1219.730 27.805 0.045 o
0 1 4 1454.820 1463.020 35.855 0.027 o
0 1 5 2040.260 2044.330 53.051 0.013 o
0 1 6 5835.570 5226.450 258.648 0.001 o
0 1 7 12.028 13.167 0.363 205.634 o
0 1 8 1033.580 1008.270 23.413 0.059 o
0 1 9 4421.550 4741.350 162.801 0.002 o
0 1 10 145.434 145.604 3.657 2.558 o
0 1 11 364.779 394.743 9.873 0.381 o
0 1 12 5114.360 5350.840 170.115 0.002 o
0 1 13 659.773 698.766 17.197 0.123 o
0 1 14 4.502 4.392 0.363 398.497 o
0 1 15 279.588 289.385 8.049 0.615 o
0 1 16 237.203 231.941 6.589 0.899 o
0 1 17 276.372 283.532 9.148 0.541 o
0 1 18 98.138 103.534 3.657 3.568 o
0 1 19 1101.880 1080.700 32.198 0.040 o
0 1 20 4.936 5.491 0.363 376.057 o
0 1 21 275.718 279.502 8.049 0.627 o
0 1 22 125.999 105.730 4.020 2.789 o
0 1 23 30.044 31.099 1.098 35.136 o
0 1 24 10.368 10.608 0.363 239.633 o
0 1 25 25.296 27.442 0.735 59.062 o
0 1 26 12.050 10.608 0.363 219.340 o
0 1 27 20.952 21.952 0.735 70.479 o
0 1 28 51.868 54.875 1.834 12.992 o
0 1 29 213.992 203.774 6.589 0.995 o
0 1 30 12.121 12.442 0.735 99.033 o
0 1 31 2.697 2.932 0.735 134.023 o
0 1 32 48.568 43.169 1.834 14.195 o
0 1 33 23.189 23.050 1.098 41.966 o
0 1 34 23.424 19.756 1.098 42.919 o
0 1 35 4.633 3.657 0.735 128.609 o
0 1 36 190.578 182.194 11.706 0.469 o
0 1 37 39.696 36.953 2.559 9.595 o
0 1 38 17.980 17.197 1.461 30.280 o
0 1 39 10.919 10.971 1.098 54.792 o
0 1 40 0.509 0.735 1.098 63.693 o
0 1 41 6.999 6.216 1.098 58.909 o
0 1 42 2.186 3.294 1.098 62.376 o
0 1 43 0.307 -0.363 1.461 36.149 o
0 1 44 1.316 0.735 1.098 63.356 o
0 1 45 2.296 2.559 1.098 62.500 o
0 1 46 2.179 4.392 1.098 62.110 o
0 1 47 1.391 1.461 1.098 63.167 o
0 1 48 0.624 1.834 1.098 63.418 o
0 1 49 4.800 5.853 1.098 60.318 o
0 1 50 18.587 20.118 1.834 20.164 o
0 2 0 24407.300 16379.600 1418.010 0.000 o
0 2 1 45.890 51.581 1.834 13.988 o
0 2 2 8506.950 8200.410 351.574 0.000 o
0 2 3 2272.150 2248.840 70.238 0.009 o
0 2 4 11430.900 11551.500 361.084 0.000 o
0 2 5 0.390 1.098 0.363 557.420 o
0 2 6 2508.460 2706.520 77.925 0.007 o
0 2 7 259.966 262.316 7.687 0.696 o
0 2 8 1717.890 1634.230 44.629 0.019 o
0 2 9 490.062 505.963 12.805 0.223 o
0 2 10 2028.060 2068.480 53.777 0.013 o
0 2 11 1329.330 1303.510 32.198 0.033 o
0 2 12 877.004 873.274 22.677 0.072 o
0 2 13 1319.700 1341.920 37.678 0.029 o
0 2 14 3.992 4.020 0.363 415.210 o
0 2 15 6.967 7.687 0.363 313.594 o
0 2 16 2847.410 3044.930 87.435 0.006 o
0 2 17 166.935 161.340 5.853 1.387 o
0 2 18 31.793 34.394 1.098 33.214 o
0 2 19 255.284 255.364 7.687 0.710 o
0 2 20 18.365 19.756 0.735 77.354 o
0 2 21 412.933 392.184 10.971 0.317 o
0 2 22 122.801 114.505 4.392 2.494 o
0 2 23 116.751 114.142 3.294 3.546 o
0 2 24 51.115 51.953 1.461 16.827 o
0 2 25 39.633 40.610 1.461 20.795 o
0 2 26 14.817 17.197 0.735 87.365 o
0 2 27 103.314 101.700 2.932 4.461 o
0 2 28 1.160 1.461 0.363 528.217 o
0 2 29 408.110 400.969 14.638 0.229 o
0 2 30 79.871 78.288 3.657 4.116 o
0 2 31 54.487 46.463 2.196 10.558 o
0 2 32 57.158 51.581 2.932 6.778 o
0 2 33 47.601 42.433 2.196 11.302 o
0 2 34 222.383 195.362 8.785 0.688 o
0 2 35 21.590 20.118 1.461 28.802 o
0 2 36 0.316 0.735 0.735 141.453 o
0 2 37 83.156 53.414 5.118 2.504 o
0 2 38 0.035 0.363 0.735 142.358 o
0 2 39 7.942 9.148 1.098 57.391 o
0 2 40 0.084 2.932 1.461 35.987 o
0 2 42 0.016 1.461 1.098 63.745 o
0 2 43 21.068 22.315 1.834 19.674 o
0 2 44 0.293 0.735 1.098 63.780 o
0 2 45 3.606 3.294 1.098 61.665 o
0 2 46 3.475 4.392 1.098 61.446 o
0 2 47 0.435 0.363 1.098 63.797 o
0 2 48 1.804 2.932 1.098 62.645 o
0 2 49 1.329 1.098 1.461 35.941 o
0 2 50 37.777 46.463 4.392 3.691 o
0 3 1 4173.640 4407.330 154.016 0.002 o
0 3 2 6285.470 6789.350 259.747 0.001 o
0 3 3 101.587 107.926 2.932 4.423 o
0 3 4 4782.690 4478.300 146.340 0.002 o
0 3 5 7105.980 5187.680 232.677 0.001 o
0 3 6 1746.850 1740.320 51.581 0.016 o
0 3 7 1053.200 989.239 21.589 0.062 o
0 3 8 1454.660 1606.420 38.051 0.025 o
0 3 9 1406.940 1336.790 33.296 0.031 o
0 3 10 99.194 99.514 3.294 4.059 o
0 3 11 1169.960 1187.530 30.727 0.040 o
0 3 12 558.517 577.300 15.736 0.160 o
0 3 13 95.656 140.849 21.589 0.162 o
0 3 14 30.385 28.541 1.098 35.686 o
0 3 15 697.554 729.130 20.854 0.096 o
0 3 16 1712.140 1789.720 57.806 0.014 o
0 3 17 561.878 567.054 15.001 0.168 o
0 3 18 155.465 145.242 4.755 1.888 o
0 3 19 1.110 1.098 0.363 535.218 o
0 3 20 0.225 0.000 0.363 579.887 o
0 3 21 67.156 61.464 1.834 10.828 o
0 3 22 0.003 0.363 0.363 581.167 o
0 3 23 154.789 146.702 4.020 2.241 o
0 3 24 41.557 40.247 1.461 20.355 o
0 3 25 243.665 225.726 7.687 0.754 o
0 3 26 22.511 23.050 0.735 66.843 o
0 3 27 1.088 1.461 0.363 530.369 o
0 3 28 8.112 8.412 0.363 287.935 o
0 3 29 156.866 153.654 6.951 1.144 o
0 3 30 13.836 12.805 0.735 94.546 o
0 3 31 0.009 0.363 0.735 142.407 o
0 3 32 39.606 33.296 1.461 21.753 o
0 3 33 0.039 0.363 0.735 142.351 o
0 3 34 25.776 22.677 1.461 27.185 o
0 3 35 45.039 38.776 2.196 11.676 o
0 3 36 10.976 10.608 1.098 54.877 o
0 3 37 2.315 2.196 0.735 135.711 o
0 3 38 5.786 6.216 0.735 122.614 o
0 3 39 1.622 0.363 0.735 139.186 o
0 3 40 16.498 16.099 1.461 30.858 o
0 3 41 29.447 25.972 2.196 13.539 o
0 3 42 27.654 30.001 2.196 13.521 o
0 3 43 5.511 7.687 1.098 59.365 o
0 3 44 30.362 31.099 2.196 13.252 o
0 3 45 2.165 1.461 1.098 62.819 o
0 3 46 2.599 2.196 1.098 62.442 o
0 3 47 0.271 -0.363 1.098 63.933 o
0 3 48 0.026 -0.363 1.461 36.183 o
0 3 49 1.857 2.196 1.461 35.785 o
0 3 50 4.507 4.755 1.461 35.127 o
0 4 0 867.779 833.762 28.168 0.058 o
0 4 1 98.672 101.338 2.559 5.231 o
0 4 2 9054.070 9005.990 315.720 0.000 o
0 4 3 1253.610 1292.890 29.266 0.038 o
0 4 4 147.463 149.634 4.392 2.103 o
0 4 5 48.129 50.855 1.461 17.578 o
0 4 6 182.590 177.802 4.755 1.603 o
0 4 7 148.191 152.918 4.020 2.276 o
0 4 8 169.769 171.213 4.392 1.838 o
0 4 9 20.766 20.854 0.735 71.797 o
0 4 10 202.049 206.332 5.118 1.326 o
0 4 11 50.811 51.218 1.461 16.967 o
0 4 12 1965.430 2115.310 60.003 0.012 o
0 4 13 400.189 400.969 11.706 0.301 o
0 4 14 45.829 46.100 1.834 14.369 o
0 4 15 5.892 6.216 0.363 348.133 o
0 4 16 632.700 594.859 18.295 0.125 o
0 4 17 300.279 263.041 9.148 0.527 o
0 4 18 5.115 5.491 0.363 372.129 o
0 4 19 141.473 137.928 4.392 2.207 o
0 4 20 381.049 376.458 9.148 0.403 o
0 4 21 439.123 419.254 12.442 0.262 o
0 4 22 13.014 14.265 0.363 190.400 o
0 4 23 138.821 135.732 4.020 2.465 o
0 4 24 25.432 28.903 1.098 38.599 o
0 4 25 29.744 28.541 1.098 36.066 o
0 4 26 0.014 0.000 0.363 586.606 o
0 4 27 8.957 10.246 0.735 109.529 o
0 4 28 10.606 12.069 0.735 103.164 o
0 4 29 52.226 52.679 1.834 13.086 o
0 4 30 108.967 116.701 4.020 2.934 o
0 4 31 2.711 3.294 0.363 457.538 o
0 4 32 33.346 34.394 1.461 23.304 o
0 4 33 20.642 17.922 1.098 45.471 o
0 4 34 182.418 113.407 10.246 0.618 o
0 4 35 14.500 15.736 1.098 50.602 o
0 4 36 2.660 2.196 0.735 134.939 o
0 4 37 8.361 8.412 1.098 57.358 o
0 4 38 0.627 1.098 0.735 140.471 o
0 4 39 15.165 15.736 1.098 50.128 o
0 4 40 0.067 0.363 0.735 142.296 o
0 4 42 1.992 2.559 1.098 62.644 o
0 4 43 0.228 1.461 1.098 63.659 o
0 4 44 10.651 12.442 1.461 32.919 o
0 4 45 2.267 1.834 1.098 62.685 o
0 4 46 0.204 -1.098 1.461 36.161 o
0 4 47 1.886 1.098 1.461 35.862 o
0 4 48 14.704 20.118 2.559 11.156 o
0 4 49 4.996 5.491 1.461 34.965 o
0 4 50 3.436 3.294 0.735 131.892 o
0 5 1 10035.700 9799.150 317.916 0.000 o
0 5 2 657.880 675.716 15.363 0.138 o
0 5 3 120.326 113.044 2.932 3.885 o
0 5 4 1925.830 2010.690 56.336 0.013 o
0 5 5 771.088 763.514 19.756 0.094 o
0 5 6 253.654 281.336 6.951 0.765 o
0 5 7 926.021 835.586 25.609 0.062 o
0 5 8 1463.120 1464.480 46.825 0.021 o
0 5 9 4556.680 4390.870 132.800 0.002 o
0 5 10 471.613 471.207 12.805 0.235 o
0 5 11 503.648 515.836 15.001 0.185 o
0 5 12 65.304 68.778 2.559 7.393 o
0 5 13 18.975 19.393 0.735 76.519 o
0 5 14 284.621 286.454 8.412 0.583 o
0 5 15 87.480 86.710 2.559 5.955 o
0 5 16 658.239 619.743 24.511 0.085 o
0 5 17 23.756 24.148 0.735 63.911 o
0 5 18 265.879 252.433 7.687 0.695 o
0 5 19 99.811 97.318 4.020 3.180 o
0 5 20 90.974 87.798 2.196 6.648 o
0 5 21 72.851 73.905 2.196 8.153 o
0 5 22 152.046 144.879 4.755 1.913 o
0 5 23 6.688 5.853 0.363 335.935 o
0 5 24 6.567 7.314 0.363 324.319 o
0 5 25 112.472 114.878 4.392 2.595 o
0 5 26 28.363 28.541 1.098 36.896 o
0 5 27 145.837 141.585 4.755 1.970 o
0 5 28 136.782 124.025 4.020 2.554 o
0 5 29 41.595 42.070 1.461 20.119 o
0 5 30 119.414 113.780 4.020 2.821 o
0 5 31 0.177 0.363 0.363 575.650 o
0 5 32 14.632 14.265 0.735 91.043 o
0 5 33 15.144 11.706 0.735 92.791 o
0 5 34 189.002 180.724 9.510 0.657 o
0 5 35 6.851 7.687 1.098 58.547 o
0 5 36 16.893 17.197 1.098 48.376 o
0 5 37 2.251 2.932 0.735 135.032 o
0 5 38 11.409 12.442 1.098 53.945 o
0 5 39 3.172 4.755 0.735 130.793 o
0 5 40 94.997 96.583 6.216 1.670 o
0 5 41 38.406 40.972 2.196 12.150 o
0 5 42 19.659 20.854 1.834 19.969 o
0 5 43 0.755 1.098 1.098 63.517 o
0 5 44 4.178 6.216 1.461 35.052 o
0 5 45 39.331 45.727 4.392 3.681 o
0 5 46 0.481 -0.363 1.461 36.127 o
0 5 47 0.168 1.834 1.461 36.049 o
0 5 48 2.212 1.098 1.461 35.814 o
0 5 49 7.443 9.148 1.098 57.712 o
0 5 50 7.917 8.049 1.098 57.760 o
0 6 0 3222.050 3230.410 115.240 0.004 o
0 6 1 1154.020 1238.010 30.364 0.040 o
0 6 2 1361.860 1433.010 31.462 0.032 o
0 6 3 789.744 848.763 20.854 0.084 o
0 6 4 122.989 130.604 3.657 2.961 o
0 6 5 1837.170 1842.760 53.414 0.015 o
0 6 6 1212.190 1187.170 34.021 0.035 o
0 6 7 869.078 880.950 22.677 0.072 o
0 6 8 715.398 692.177 18.658 0.108 o
0 6 9 946.239 948.640 26.707 0.056 o
0 6 10 481.863 483.276 14.265 0.205 o
0 6 11 283.775 284.993 8.049 0.613 o
0 6 12 0.883 0.735 0.363 547.737 o
0 6 13 5.108 6.216 0.363 364.444 o
0 6 14 1027.630 925.217 37.315 0.037 o
0 6 15 133.417 136.094 4.020 2.523 o
0 6 16 693.980 676.814 21.217 0.097 o
0 6 17 254.066 240.726 6.951 0.805 o
0 6 18 285.942 264.139 7.314 0.687 o
0 6 19 24.438 27.070 0.735 60.602 o
0 6 20 4.172 5.491 0.363 393.365 o
0 6 21 866.601 775.220 22.315 0.076 o
0 6 22 161.943 164.635 5.853 1.401 o
0 6 23 219.023 201.215 6.216 1.048 o
0 6 24 21.329 23.775 0.735 68.230 o
0 6 25 106.910 94.386 3.294 3.947 o
0 6 26 150.888 142.683 5.118 1.771 o
0 6 27 155.492 152.193 5.118 1.715 o
0 6 28 303.354 281.336 10.971 0.414 o
0 6 29 44.753 45.727 1.834 14.542 o
0 6 30 4.680 4.755 0.363 390.121 o
0 6 31 50.916 51.218 1.834 13.348 o
0 6 32 0.526 0.735 0.363 558.836 o
0 6 33 4.438 4.755 0.735 127.749 o
0 6 34 50.370 52.316 2.932 7.008 o
0 6 35 0.062 0.000 0.735 142.652 o
0 6 36 6.169 5.491 0.735 122.564 o
0 6 37 23.348 23.775 1.461 27.741 o
0 6 38 3.126 3.294 0.735 132.615 o
0 6 39 12.513 13.167 1.098 52.920 o
0 6 40 74.520 74.268 4.755 2.818 o
0 6 41 0.419 0.735 1.098 63.729 o
0 6 42 49.246 43.904 2.932 7.198 o
0 6 43 32.654 30.364 3.294 6.474 o
0 6 44 19.465 12.442 2.196 14.797 o
0 6 45 12.354 18.295 2.196 15.066 o
0 6 46 49.352 53.777 5.118 2.700 o
0 6 47 16.623 16.462 1.461 30.771 o
0 6 48 2.602 1.834 0.735 135.476 o
0 6 49 4.852 6.216 1.098 60.184 o
0 7 1 0.047 0.363 0.363 579.792 o
0 7 2 24.199 22.677 0.735 64.379 o
0 7 3 93.155 97.681 2.559 5.507 o
0 7 4 920.434 963.268 23.775 0.064 o
0 7 5 3109.630 3323.690 107.554 0.004 o
0 7 6 2263.330 2507.130 83.415 0.007 o
0 7 7 2.341 2.932 0.363 472.613 o
0 7 8 608.165 645.352 16.462 0.139 o
0 7 9 1393.570 1401.550 38.776 0.026 o
0 7 10 966.881 970.582 27.805 0.053 o
0 7 11 181.082 180.724 5.853 1.291 o
0 7 12 115.252 113.407 3.294 3.582 o
0 7 13 64.905 68.415 2.196 8.897 o
0 7 14 350.583 334.015 10.608 0.382 o
0 7 15 0.148 0.363 0.363 576.573 o
0 7 16 1.027 1.834 0.363 526.592 o
0 7 17 79.667 79.386 2.196 7.540 o
0 7 18 28.294 24.873 0.735 56.634 o
0 7 19 2.607 3.294 0.363 460.344 o
0 7 20 299.806 278.777 9.510 0.497 o
0 7 21 130.410 136.094 3.657 2.817 o
0 7 22 184.518 165.723 5.853 1.307 o
0 7 23 61.736 59.630 1.834 11.523 o
0 7 24 15.886 14.265 0.735 88.237 o
0 7 25 0.254 0.735 0.363 567.340 o
0 7 26 0.813 1.461 0.363 538.760 o
0 7 27 2.352 2.196 0.363 482.588 o
0 7 28 108.373 88.171 3.294 3.983 o
0 7 29 103.827 95.847 3.657 3.536 o
0 7 30 143.371 141.947 4.755 1.987 o
0 7 31 124.659 119.270 4.020 2.723 o
0 7 32 6.923 6.589 0.363 324.451 o
0 7 33 193.136 205.234 8.412 0.765 o
0 7 34 0.522 0.735 0.735 141.045 o
0 7 35 48.030 44.629 2.932 7.228 o
0 7 36 0.223 0.000 1.098 63.951 o
0 7 37 8.391 8.412 1.098 57.338 o
0 7 38 1.202 2.196 1.098 63.088 o
0 7 39 9.990 11.706 1.098 55.176 o
0 7 40 42.820 35.119 2.559 9.478 o
0 7 41 16.739 16.099 1.461 30.790 o
0 7 42 28.800 32.198 2.196 13.336 o
0 7 43 6.384 11.344 1.834 22.096 o
0 7 44 0.371 0.000 0.735 142.062 o
0 7 45 0.091 1.461 1.098 63.715 o
0 7 46 5.246 4.392 0.735 126.216 o
0 7 47 15.142 16.462 1.461 31.187 o
0 7 48 0.595 2.196 1.098 63.353 o
0 8 0 0.459 0.000 0.363 572.495 o
0 8 1 2305.730 2479.700 64.758 0.009 o
0 8 2 113.347 117.437 3.294 3.580 o
0 8 3 106.658 108.289 2.932 4.283 o
0 8 4 1669.070 1827.390 46.463 0.018 o
0 8 5 176.686 186.214 5.853 1.298 o
0 8 6 90.074 87.073 2.559 5.840 o
0 8 7 607.601 606.566 19.393 0.119 o
0 8 8 221.766 231.216 8.049 0.745 o
0 8 9 1920.560 1980.310 64.022 0.011 o
0 8 10 797.346 816.928 26.707 0.065 o
0 8 11 72.309 70.238 2.196 8.313 o
0 8 12 377.919 375.722 12.805 0.285 o
0 8 13 1716.360 1784.590 57.434 0.014 o
0 8 14 864.693 775.956 29.266 0.056 o
0 8 15 103.868 107.554 3.294 3.872 o
0 8 16 10.073 10.246 0.363 245.825 o
0 8 17 284.368 302.190 13.903 0.300 o
0 8 18 1.996 3.294 0.363 477.161 o
0 8 19 405.577 367.310 12.069 0.296 o
0 8 20 8.318 8.785 0.363 281.685 o
0 8 21 184.384 169.753 4.755 1.617 o
0 8 22 192.332 170.115 5.118 1.462 o
0 8 23 182.969 182.920 5.491 1.373 o
0 8 24 195.541 185.851 5.853 1.226 o
0 8 25 2.791 2.932 0.363 460.272 o
0 8 26 2.059 1.834 0.363 496.134 o
0 8 27 0.181 0.000 0.363 581.300 o
0 8 28 264.297 234.510 9.148 0.580 o
0 8 29 24.318 25.609 1.098 40.373 o
0 8 30 118.278 117.074 4.020 2.814 o
0 8 31 7.883 7.687 0.735 115.472 o
0 8 32 31.672 34.394 1.461 23.772 o
0 8 33 4.233 6.951 0.735 125.561 o
0 8 34 36.968 34.394 2.196 12.555 o
0 8 35 0.131 -0.363 0.735 142.521 o
0 8 36 6.063 6.216 1.461 34.683 o
0 8 37 14.785 14.265 1.461 31.589 o
0 8 38 7.656 6.589 1.098 58.387 o
0 8 39 63.061 57.806 4.020 3.955 o
0 8 40 6.464 8.049 1.098 58.674 o
0 8 41 4.233 3.294 0.735 130.006 o
0 8 42 1.431 2.196 0.735 137.649 o
0 8 43 15.758 16.462 1.098 49.447 o
0 8 44 4.033 4.020 0.735 129.617 o
0 8 45 10.612 13.540 1.098 54.117 o
0 8 46 0.062 0.000 0.735 142.652 o
0 8 47 3.479 4.392 1.098 61.444 o
0 8 48 15.133 16.462 1.834 20.849 o
0 8 49 1.601 1.098 0.735 138.456 o
0 9 1 915.012 920.099 25.972 0.060 o
0 9 2 607.228 616.449 16.099 0.145 o
0 9 3 547.885 545.112 14.265 0.182 o
0 9 4 926.402 939.492 26.707 0.057 o
0 9 5 876.166 970.582 27.805 0.056 o
0 9 6 896.357 930.707 27.805 0.056 o
0 9 7 2109.440 2253.970 81.219 0.008 o
0 9 8 69.117 73.905 3.294 5.075 o
0 9 9 76.140 77.190 2.932 5.665 o
0 9 10 374.933 398.037 15.001 0.231 o
0 9 11 2.727 2.932 0.363 462.018 o
0 9 12 801.821 802.663 27.070 0.064 o
0 9 13 692.623 728.395 24.511 0.080 o
0 9 14 496.014 481.815 16.099 0.176 o
0 9 15 17.133 16.099 0.735 83.571 o
0 9 16 14.128 14.638 0.363 178.676 o
0 9 17 363.342 342.427 9.148 0.431 o
0 9 18 78.949 72.807 2.196 7.791 o
0 9 19 25.043 24.873 0.735 61.344 o
0 9 20 472.063 454.745 17.922 0.160 o
0 9 21 227.363 206.705 7.314 0.850 o
0 9 22 6.942 6.216 0.363 327.585 o
0 9 23 242.662 238.167 9.148 0.602 o
0 9 24 183.144 181.822 6.216 1.194 o
0 9 25 115.298 110.123 4.755 2.331 o
0 9 26 39.371 38.051 1.461 21.192 o
0 9 27 218.382 205.234 8.412 0.728 o
0 9 28 103.959 106.466 4.020 3.065 o
0 9 29 1.047 1.834 0.363 525.982 o
0 9 30 0.097 0.000 0.363 583.972 o
0 9 31 85.220 87.073 3.657 3.939 o
0 9 32 29.388 28.541 1.461 25.263 o
0 9 33 213.951 194.263 11.706 0.454 o
0 9 34 13.575 13.167 1.461 32.065 o
0 9 35 11.112 12.069 1.098 54.281 o
0 9 36 7.759 7.314 1.098 58.094 o
0 9 37 51.945 47.198 2.932 7.044 o
0 9 38 15.370 15.736 1.098 49.982 o
0 9 39 6.147 6.589 0.735 121.241 o
0 9 40 5.516 5.853 0.735 123.742 o
0 9 41 18.644 20.854 1.461 29.558 o
0 9 42 0.441 0.363 0.735 141.574 o
0 9 43 0.422 0.000 0.735 141.963 o
0 9 44 5.041 5.491 0.735 125.368 o
0 9 45 0.905 2.196 1.098 63.219 o
0 9 46 0.234 0.363 1.098 63.876 o
0 9 47 0.530 1.461 1.098 63.535 o
0 9 48 2.120 1.461 0.735 136.953 o
0 10 0 16.908 16.824 1.098 48.498 o
0 10 1 20.455 20.118 0.735 73.038 o
0 10 2 20.471 19.756 0.735 73.343 o
0 10 3 40.654 39.874 1.098 27.430 o
0 10 4 359.884 358.163 11.344 0.342 o
0 10 5 135.211 133.163 5.118 1.898 o
0 10 6 1852.300 1913.370 70.611 0.010 o
0 10 7 3201.140 3199.680 125.123 0.003 o
0 10 8 1521.480 1466.310 55.973 0.016 o
0 10 9 616.784 629.989 19.020 0.119 o
0 10 10 1377.890 1407.770 46.825 0.021 o
0 10 11 354.847 368.771 14.265 0.257 o
0 10 12 1065.100 1035.340 33.296 0.040 o
0 10 13 23.699 22.677 0.735 65.186 o
0 10 14 25.856 28.541 1.098 38.447 o
0 10 15 216.063 219.137 6.951 0.913 o
0 10 16 308.616 305.847 9.873 0.457 o
0 10 17 1209.790 1082.160 32.198 0.038 o
0 10 18 452.309 428.038 13.167 0.241 o
0 10 19 35.001 35.492 1.098 31.210 o
0 10 20 249.199 242.922 8.049 0.693 o
0 10 21 124.482 116.701 3.657 3.041 o
0 10 22 38.910 39.511 1.461 21.122 o
0 10 23 14.053 12.805 0.735 94.044 o
0 10 24 364.686 277.306 11.706 0.348 o
0 10 25 37.938 31.462 1.098 30.737 o
0 10 26 68.708 60.728 2.196 8.900 o
0 10 27 77.130 77.190 2.559 6.619 o
0 10 28 25.619 26.707 1.098 39.178 o
0 10 29 28.925 29.266 1.098 36.338 o
0 10 30 43.361 42.806 1.461 19.596 o
0 10 31 9.828 9.873 0.735 107.816 o
0 10 32 16.370 16.824 1.098 48.881 o
0 10 33 86.097 88.533 4.392 3.008 o
0 10 34 1.829 1.461 0.735 137.583 o
0 10 35 0.460 0.735 0.735 141.168 o
0 10 36 1.892 1.834 0.735 137.042 o
0 10 37 13.426 15.001 1.098 51.627 o
0 10 38 0.013 -0.363 0.735 142.745 o
0 10 39 64.384 64.022 4.020 3.895 o
0 10 40 20.105 23.050 1.461 28.808 o
0 10 41 20.507 18.658 1.098 45.309 o
0 10 42 0.514 1.461 0.735 140.333 o
0 10 43 2.995 3.657 0.735 132.499 o
0 10 44 5.248 5.853 0.735 124.407 o
0 10 45 10.649 11.706 1.461 33.012 o
0 10 46 0.387 0.000 1.098 63.888 o
0 10 47 6.740 8.412 1.098 58.390 o
0 10 48 2.283 3.294 0.735 134.550 o
0 11 1 552.785 535.592 16.824 0.153 o
0 11 2 1097.130 1125.710 33.658 0.038 o
0 11 3 1009.670 1033.140 32.923 0.042 o
0 11 4 60.016 57.434 1.834 11.846 o
0 11 5 683.790 671.686 22.315 0.092 o
0 11 6 101.207 103.171 3.657 3.519 o
0 11 7 583.493 595.232 20.118 0.117 o
0 11 8 121.463 128.407 4.020 2.707 o
0 11 9 59.581 60.728 2.196 9.583 o
0 11 10 68.194 74.268 2.196 8.457 o
0 11 11 6.243 6.951 0.363 333.917 o
0 11 12 180.464 176.704 5.491 1.398 o
0 11 13 9.778 9.510 0.363 254.785 o
0 11 14 4.434 5.491 0.363 387.347 o
0 11 15 19.731 20.491 0.735 74.036 o
0 11 16 17.986 18.295 0.735 79.553 o
0 11 17 57.225 56.708 1.834 12.218 o
0 11 18 198.324 200.479 7.314 0.917 o
0 11 19 92.186 88.896 2.559 5.718 o
0 11 20 80.309 77.562 2.559 6.466 o
0 11 21 14.774 15.363 0.735 89.487 o
0 11 22 0.067 0.363 0.363 579.137 o
0 11 23 95.020 88.896 2.932 4.880 o
0 11 24 83.114 74.631 2.559 6.405 o
0 11 25 127.954 115.603 3.657 2.998 o
0 11 26 345.475 310.965 10.246 0.409 o
0 11 27 3.809 4.392 0.363 415.143 o
0 11 28 0.003 0.735 0.735 142.063 o
0 11 29 458.034 393.645 18.295 0.162 o
0 11 30 291.085 221.706 9.873 0.508 o
0 11 31 0.005 1.098 0.735 141.706 o
0 11 32 65.373 61.826 3.294 5.321 o
0 11 33 8.350 8.412 0.735 113.373 o
0 11 34 2.939 2.196 0.735 134.308 o
0 11 35 15.957 16.824 1.098 49.176 o
0 11 36 15.490 16.824 1.098 49.509 o
0 11 37 26.962 27.442 1.461 26.132 o
0 11 38 3.401 3.657 0.735 131.548 o
0 11 39 2.949 2.932 0.735 133.444 o
0 11 40 24.047 25.609 1.461 27.263 o
0 11 41 4.535 3.294 0.735 129.281 o
0 11 42 1.817 2.932 0.735 136.001 o
0 11 43 2.078 1.834 0.735 136.637 o
0 11 44 9.930 8.785 1.098 56.203 o
0 11 45 16.379 17.922 1.834 20.599 o
0 11 46 3.742 4.755 1.098 61.207 o
0 11 47 3.856 3.294 1.098 61.535 o
0 12 0 211.893 235.971 10.608 0.516 o
0 12 1 187.412 187.675 5.853 1.253 o
0 12 2 0.271 0.363 0.363 572.692 o
0 12 3 0.164 0.000 0.363 581.828 o
0 12 4 1.069 1.098 0.363 536.455 o
0 12 5 925.830 906.559 30.364 0.050 o
0 12 6 101.890 107.926 3.294 3.910 o
0 12 7 54.969 55.973 1.834 12.537 o
0 12 8 16.861 16.824 0.735 83.379 o
0 12 9 94.154 95.847 2.932 4.803 o
0 12 10 1.565 1.834 0.363 510.559 o
0 12 11 15.013 13.903 0.735 90.589 o
0 12 12 33.407 33.296 1.098 32.633 o
0 12 13 119.544 122.927 3.294 3.410 o
0 12 14 47.942 47.198 1.461 18.021 o
0 12 15 31.016 31.099 1.098 34.575 o
0 12 16 285.375 275.483 7.314 0.678 o
0 12 17 344.223 335.848 10.246 0.401 o
0 12 18 107.850 104.632 3.294 3.820 o
0 12 19 0.659 1.461 0.363 543.479 o
0 12 20 1.752 1.461 0.363 510.528 o
0 12 21 1.949 2.559 0.363 488.885 o
0 12 22 148.126 141.947 4.392 2.131 o
0 12 23 1.327 2.196 0.363 512.225 o
0 12 24 137.903 132.437 5.118 1.883 o
0 12 25 0.085 0.000 0.363 584.328 o
0 12 26 4.889 4.392 0.363 389.496 o
0 12 27 0.215 1.098 0.363 562.892 o
0 12 28 7.928 8.049 0.363 293.906 o
0 12 29 35.779 36.217 1.834 16.509 o
0 12 30 18.279 17.560 1.098 47.263 o
0 12 31 62.915 62.189 3.294 5.379 o
0 12 32 46.916 47.198 2.559 8.932 o
0 12 33 25.695 25.972 1.461 26.722 o
0 12 34 2.402 3.657 0.735 133.867 o
0 12 35 42.981 45.002 2.196 11.585 o
0 12 36 129.555 125.849 6.216 1.488 o
0 12 37 111.054 102.436 5.118 2.158 o
0 12 38 33.037 31.825 1.834 17.239 o
0 12 39 1.278 1.461 0.735 138.755 o
0 12 40 36.397 43.531 2.196 12.213 o
0 12 41 16.894 16.824 1.461 30.643 o
0 12 42 1.906 1.461 0.735 137.416 o
0 12 43 0.276 1.461 0.735 140.813 o
0 12 44 2.820 2.559 0.735 134.167 o
0 12 45 4.154 4.392 1.098 61.083 o
0 12 46 13.479 15.001 1.461 31.845 o
0 12 47 0.017 0.363 0.735 142.393 o
0 13 1 11.634 11.706 0.363 217.830 o
0 13 2 112.734 106.466 3.294 3.701 o
0 13 3 316.473 332.916 10.246 0.422 o
0 13 4 201.835 208.901 6.216 1.089 o
0 13 5 48.421 55.610 1.834 13.387 o
0 13 6 2.561 2.559 0.363 471.697 o
0 13 7 59.322 61.101 1.834 11.714 o
0 13 8 185.834 192.067 6.589 1.089 o
0 13 9 0.049 0.363 0.363 579.711 o
0 13 10 0.118 0.000 0.363 583.277 o
0 13 11 5.473 6.589 0.363 352.882 o
0 13 12 151.621 144.144 4.392 2.091 o
0 13 13 45.589 43.904 1.461 18.935 o
0 13 14 431.122 415.597 13.540 0.242 o
0 13 15 397.244 393.282 10.608 0.336 o
0 13 16 101.667 99.141 2.932 4.541 o
0 13 17 300.136 299.994 10.246 0.446 o
0 13 18 15.167 14.265 0.735 89.837 o
0 13 19 37.806 35.492 1.098 29.796 o
0 13 20 1.196 1.834 0.363 521.516 o
0 13 21 25.980 26.344 1.098 39.063 o
0 13 22 170.949 159.507 5.118 1.605 o
0 13 23 191.878 176.341 7.687 0.896 o
0 13 24 150.384 140.849 6.216 1.383 o
0 13 25 0.428 0.363 0.363 567.750 o
0 13 26 66.583 65.121 3.294 5.249 o
0 13 27 170.789 174.145 7.314 1.008 o
0 13 28 105.385 110.848 5.491 1.951 o
0 13 29 20.721 20.491 1.461 29.003 o
0 13 30 4.723 2.932 0.735 129.265 o
0 13 31 1.541 1.834 0.735 137.802 o
0 13 32 0.015 1.461 0.735 141.331 o
0 13 33 32.640 33.296 1.834 17.189 o
0 13 34 12.860 13.540 1.098 52.544 o
0 13 35 3.064 2.196 0.735 134.024 o
0 13 36 19.106 20.491 1.461 29.476 o
0 13 37 0.922 0.363 0.735 140.617 o
0 13 38 0.093 0.735 0.735 141.889 o
0 13 39 0.002 0.000 1.098 64.036 o
0 13 40 6.344 7.687 1.098 58.860 o
0 13 41 5.334 5.118 0.735 125.106 o
0 13 42 6.311 4.755 0.735 123.128 o
0 13 43 4.366 3.657 0.735 129.252 o
0 13 44 0.694 0.735 0.735 140.701 o
0 13 45 12.305 11.706 1.461 32.591 o
0 14 0 87.814 94.386 4.392 2.959 o
0 14 1 225.360 231.216 6.589 0.929 o
0 14 2 690.020 674.980 18.658 0.111 o
0 14 3 6.035 7.314 0.363 334.427 o
0 14 4 49.992 48.659 1.461 17.412 o
0 14 5 161.302 159.144 4.755 1.799 o
0 14 6 114.470 110.123 3.294 3.630 o
0 14 7 52.725 54.150 1.834 12.929 o
0 14 8 118.175 116.701 3.657 3.137 o
0 14 9 21.349 22.315 0.735 69.460 o
0 14 10 193.134 181.096 5.853 1.244 o
0 14 11 170.182 175.243 5.491 1.449 o
0 14 12 417.423 401.331 13.167 0.257 o
0 14 13 25.763 26.344 1.098 39.202 o
0 14 14 224.531 230.481 6.216 0.989 o
0 14 15 152.382 151.458 4.020 2.241 o
0 14 16 2.748 2.932 0.363 461.444 o
0 14 17 0.913 0.735 0.363 546.810 o
0 14 18 19.890 19.393 0.735 74.770 o
0 14 19 131.013 125.486 4.020 2.611 o
0 14 20 85.866 83.043 2.559 6.101 o
0 14 21 179.352 149.634 5.853 1.360 o
0 14 22 167.829 158.772 6.589 1.192 o
0 14 23 24.769 26.344 1.098 39.840 o
0 14 24 265.491 251.335 10.971 0.448 o
0 14 25 5.887 6.589 0.363 344.491 o
0 14 26 68.917 65.483 2.196 8.715 o
0 14 27 46.856 46.463 1.834 14.204 o
0 14 28 276.719 278.777 11.344 0.413 o
0 14 29 12.296 13.540 1.098 52.941 o
0 14 30 10.699 12.805 1.098 54.312 o
0 14 31 6.216 8.049 0.735 119.229 o
0 14 32 4.661 5.118 0.735 126.763 o
0 14 33 2.903 2.932 0.735 133.550 o
0 14 34 11.835 12.442 1.098 53.648 o
0 14 35 1.121 0.735 0.735 139.835 o
0 14 36 0.925 1.461 0.735 139.491 o
0 14 37 13.437 13.167 1.098 52.268 o
0 14 38 14.521 15.363 1.098 50.720 o
0 14 39 22.783 25.609 1.461 27.637 o
0 14 40 0.219 0.363 0.735 142.005 o
0 14 41 1.835 0.735 0.735 138.346 o
0 14 42 3.723 2.932 0.735 131.645 o
0 14 43 3.429 3.657 0.735 131.483 o
0 14 44 1.481 1.098 0.735 138.711 o
0 14 45 3.569 2.932 0.735 132.005 o
0 15 1 154.773 155.487 4.392 2.017 o
0 15 2 89.483 93.288 2.559 5.738 o
0 15 3 9.927 10.608 0.363 245.367 o
0 15 4 35.882 37.678 1.098 30.208 o
0 15 5 73.802 73.533 2.196 8.102 o
0 15 6 5.164 5.853 0.363 367.132 o
0 15 7 19.850 20.491 0.735 73.814 o
0 15 8 0.000 0.000 0.363 587.042 o
0 15 9 0.357 0.363 0.363 569.992 o
0 15 10 13.591 13.903 0.735 93.841 o
0 15 11 41.207 42.806 1.461 20.123 o
0 15 12 581.100 592.300 19.020 0.126 o
0 15 13 144.209 137.192 4.020 2.399 o
0 15 14 9.762 10.246 0.363 249.978 o
0 15 15 153.568 156.585 4.755 1.861 o
0 15 16 31.474 28.168 1.098 35.157 o
0 15 17 126.422 120.731 3.657 2.983 o
0 15 18 42.469 42.433 1.461 19.858 o
0 15 19 2.418 2.559 0.363 475.668 o
0 15 20 37.600 37.678 1.461 21.704 o
0 15 21 19.519 19.393 0.735 75.474 o
0 15 22 435.081 349.751 15.736 0.208 o
0 15 23 13.501 12.442 0.735 95.755 o
0 15 24 22.302 23.413 1.098 42.441 o
0 15 25 83.352 82.317 2.932 5.343 o
0 15 26 83.635 88.171 3.294 4.545 o
0 15 27 14.855 12.805 1.098 51.392 o
0 15 28 18.392 17.560 1.098 47.183 o
0 15 29 6.810 6.216 0.735 120.043 o
0 15 30 17.100 18.295 1.098 47.839 o
0 15 31 15.104 14.638 1.098 50.562 o
0 15 32 0.543 0.735 0.735 141.004 o
0 15 33 19.793 19.756 1.461 29.383 o
0 15 34 28.601 28.168 1.461 25.546 o
0 15 35 3.687 4.020 0.735 130.443 o
0 15 36 1.582 1.461 0.735 138.112 o
0 15 37 2.929 2.932 0.735 133.490 o
0 15 38 0.615 0.735 0.735 140.861 o
0 15 39 0.002 1.461 0.735 141.356 o
0 15 40 25.943 25.609 1.461 26.702 o
0 15 41 0.624 0.363 0.735 141.212 o
0 15 42 7.043 6.589 0.735 118.984 o
0 15 43 14.151 17.922 2.196 14.966 o
0 15 44 2.307 2.196 0.735 135.730 o
0 15 45 4.280 3.657 0.735 129.460 o
0 16 0 8.414 8.785 0.735 112.740 o
0 16 1 111.670 108.289 2.932 4.154 o
0 16 2 53.767 55.973 1.834 12.685 o
0 16 3 88.529 84.876 2.559 5.949 o
0 16 4 27.586 30.364 1.098 36.815 o
0 16 5 133.769 133.535 4.020 2.534 o
0 16 6 209.863 199.381 5.491 1.225 o
0 16 7 0.090 0.735 0.363 572.524 o
0 16 8 4.564 5.491 0.363 384.380 o
0 16 9 24.626 26.344 1.098 39.933 o
0 16 10 0.686 1.098 0.363 548.239 o
0 16 11 49.709 54.150 2.932 6.999 o
0 16 12 188.561 174.145 10.246 0.588 o
0 16 13 324.797 308.406 9.510 0.461 o
0 16 14 2.576 3.294 0.363 461.181 o
0 16 15 10.493 11.344 0.363 233.443 o
0 16 16 0.562 0.735 0.363 557.692 o
0 16 17 2.957 2.932 0.363 455.807 o
0 16 18 1.443 1.098 0.363 525.134 o
0 16 19 34.440 34.021 1.098 31.887 o
0 16 20 1.440 1.834 0.363 514.239 o
0 16 21 151.174 135.732 5.118 1.790 o
0 16 22 167.346 164.997 5.118 1.610 o
0 16 23 197.811 198.656 6.589 1.046 o
0 16 24 2.958 2.559 0.735 133.851 o
0 16 25 0.304 1.098 0.735 141.118 o
0 16 26 0.007 0.000 0.735 142.755 o
0 16 27 73.243 66.219 5.853 1.998 o
0 16 28 27.170 28.541 1.834 18.349 o
0 16 29 1.095 1.098 0.735 139.516 o
0 16 30 26.892 28.541 1.834 18.390 o
0 16 31 11.358 12.069 1.098 54.110 o
0 16 32 28.501 28.541 1.834 18.154 o
0 16 33 0.091 0.363 1.098 63.932 o
0 16 34 84.523 91.092 4.392 3.011 o
0 16 35 0.179 -0.363 0.735 142.430 o
0 16 36 9.677 10.246 0.735 107.725 o
0 16 37 6.624 7.687 1.098 58.687 o
0 16 38 32.336 36.953 2.196 12.840 o
0 16 40 24.504 24.873 1.834 19.005 o
0 16 41 3.876 2.932 0.735 131.284 o
0 16 42 0.624 1.098 0.735 140.477 o
0 16 43 4.752 5.118 1.098 60.553 o
0 16 44 30.255 24.873 2.196 13.518 o
0 17 1 44.872 48.296 1.461 18.592 o
0 17 2 220.261 221.706 6.216 1.014 o
0 17 3 37.350 39.149 1.098 29.130 o
0 17 4 27.590 28.541 1.098 37.369 o
0 17 5 22.986 21.589 0.735 67.270 o
0 17 6 172.412 176.341 5.853 1.334 o
0 17 7 98.621 98.779 3.657 3.600 o
0 17 8 10.344 10.608 0.735 105.614 o
0 17 9 32.851 34.394 1.098 32.637 o
0 17 10 9.065 8.412 0.363 273.040 o
0 17 11 213.200 207.431 7.687 0.826 o
0 17 12 110.828 110.123 3.657 3.303 o
0 17 13 29.398 28.168 1.098 36.384 o
0 17 14 40.069 37.678 1.461 21.060 o
0 17 15 29.448 27.442 1.098 36.572 o
0 17 16 12.360 12.805 0.735 98.028 o
0 17 17 167.245 159.144 5.118 1.627 o
0 17 18 23.116 22.677 0.735 66.145 o
0 17 19 17.387 15.736 0.735 83.418 o
0 17 20 133.608 117.074 3.657 2.906 o
0 17 21 12.216 10.971 0.735 100.577 o
0 17 22 1.928 3.294 0.735 135.351 o
0 17 23 40.338 35.119 1.834 15.923 o
0 17 24 234.582 193.165 11.344 0.465 o
0 17 25 0.433 1.098 0.735 140.861 o
0 17 26 77.931 80.121 4.020 3.598 o
0 17 27 3.111 4.392 0.735 131.366 o
0 17 28 44.751 44.267 2.559 9.128 o
0 17 29 15.051 13.167 1.098 51.124 o
0 17 30 7.851 6.951 1.098 58.151 o
0 17 31 8.377 9.148 1.098 57.108 o
0 17 32 45.017 46.100 2.932 7.309 o
0 17 33 10.594 8.412 1.098 55.883 o
0 17 34 0.143 0.363 0.735 142.152 o
0 17 35 11.502 10.246 1.098 54.641 o
0 17 36 5.575 5.853 0.735 123.594 o
0 17 37 5.198 5.491 0.735 124.980 o
0 17 38 1.542 2.196 0.735 137.408 o
0 17 39 0.140 0.363 0.735 142.157 o
0 17 40 12.986 10.971 1.098 53.359 o
0 17 41 6.985 4.755 0.735 121.440 o
0 17 42 28.539 22.315 2.196 13.760 o
0 17 43 2.297 1.461 0.735 136.566 o
0 18 0 160.173 162.066 6.589 1.211 o
0 18 1 1.527 1.834 0.363 511.657 o
0 18 2 25.074 25.609 0.735 60.743 o
0 18 3 18.626 19.020 0.735 77.563 o
0 18 4 354.418 320.485 10.246 0.399 o
0 18 5 136.435 141.212 4.755 2.042 o
0 18 6 673.096 664.010 22.315 0.093 o
0 18 7 85.728 89.994 2.932 5.147 o
0 18 8 1.084 1.098 0.363 535.995 o
0 18 9 149.510 153.654 4.755 1.900 o
0 18 10 285.142 277.679 12.805 0.344 o
0 18 11 338.808 364.379 12.069 0.327 o
0 18 12 12.260 11.706 0.735 99.583 o
0 18 13 1.275 1.461 0.363 524.744 o
0 18 14 2.326 2.196 0.363 483.336 o
0 18 15 93.407 92.926 2.932 4.868 o
0 18 16 56.461 57.071 2.196 9.970 o
0 18 17 0.006 0.000 0.363 586.846 o
0 18 18 20.140 20.491 1.098 44.925 o
0 18 19 1.119 1.098 0.363 534.941 o
0 18 20 181.619 166.458 9.873 0.634 o
0 18 21 23.864 25.609 1.461 27.317 o
0 18 22 34.925 33.296 1.834 16.850 o
0 18 23 43.875 42.070 2.196 11.634 o
0 18 24 0.830 0.363 0.735 140.802 o
0 18 25 9.836 8.785 0.735 109.158 o
0 18 26 131.969 126.221 6.216 1.479 o
0 18 28 0.261 1.461 0.735 140.842 o
0 18 29 4.171 2.932 0.735 130.586 o
0 18 30 0.016 0.000 0.735 142.738 o
0 18 31 83.426 84.514 5.118 2.402 o
0 18 32 1.225 1.098 1.098 63.318 o
0 18 33 0.033 0.735 0.735 142.003 o
0 18 34 1.312 1.098 0.735 139.065 o
0 18 35 24.613 26.707 1.834 18.857 o
0 18 36 32.225 32.560 2.196 13.035 o
0 18 37 2.123 1.834 0.735 136.538 o
0 18 38 0.557 -0.363 0.735 141.701 o
0 18 39 9.554 14.638 1.834 21.608 o
0 18 40 0.164 0.735 0.735 141.750 o
0 18 41 0.649 0.363 0.735 141.163 o
0 18 42 2.081 1.098 0.735 137.430 o
0 19 1 1.370 1.834 0.363 516.322 o
0 19 2 4.388 4.392 0.363 401.168 o
0 19 3 7.721 7.687 0.363 300.432 o
0 19 4 5.501 5.853 0.363 359.967 o
0 19 5 1.144 1.461 0.363 528.681 o
0 19 6 42.770 41.345 1.461 19.918 o
0 19 7 60.772 59.630 1.834 11.632 o
0 19 8 58.358 58.905 3.294 5.535 o
0 19 9 19.911 19.756 0.735 74.388 o
0 19 10 130.833 128.407 5.118 1.942 o
0 19 11 9.635 10.971 0.735 106.926 o
0 19 12 4.569 4.020 0.363 401.294 o
0 19 13 35.739 36.217 1.834 16.515 o
0 19 14 57.916 58.905 2.932 6.620 o
0 19 15 0.739 1.098 0.363 546.589 o
0 19 16 0.623 0.735 0.363 555.812 o
0 19 17 121.431 115.603 4.020 2.785 o
0 19 18 9.527 7.314 1.098 56.956 o
0 19 19 15.227 11.344 1.461 31.866 o
0 19 20 84.465 72.807 4.755 2.743 o
0 19 21 0.725 0.735 1.098 63.605 o
0 19 22 1.832 2.196 1.098 62.803 o
0 19 23 1.699 2.932 1.098 62.694 o
0 19 24 49.866 44.629 4.020 4.210 o
0 19 25 5.918 6.216 0.735 122.285 o
0 19 26 77.839 83.043 4.392 3.125 o
0 19 27 79.487 78.660 4.020 3.587 o
0 19 28 59.897 56.708 3.657 4.680 o
0 19 29 0.010 0.363 0.735 142.406 o
0 19 30 43.304 31.099 2.559 9.559 o
0 19 31 36.785 40.247 2.196 12.320 o
0 19 32 16.180 15.736 1.461 30.998 o
0 19 33 10.909 11.706 1.098 54.546 o
0 19 34 27.263 28.903 1.834 18.309 o
0 19 35 0.280 1.098 0.735 141.165 o
0 19 36 4.923 5.118 0.735 126.119 o
0 19 37 0.495 0.000 0.735 141.821 o
0 19 38 0.970 1.098 0.735 139.773 o
0 19 39 0.074 0.363 0.735 142.283 o
0 19 40 7.133 6.589 0.735 118.757 o
0 19 41 0.107 -0.363 0.735 142.568 o
0 20 0 6.128 6.589 0.735 121.291 o
0 20 1 0.486 0.735 0.363 560.073 o
0 20 2 3.313 3.294 0.363 441.574 o
0 20 3 191.747 196.097 5.853 1.221 o
0 20 4 21.011 22.315 0.735 70.053 o
0 20 5 183.755 185.479 5.853 1.272 o
0 20 6 3.175 3.294 0.363 445.195 o
0 20 7 21.018 21.589 0.735 70.684 o
0 20 8 28.809 28.903 1.098 36.517 o
0 20 9 90.523 80.857 3.657 3.899 o
0 20 10 65.444 68.042 2.196 8.872 o
0 20 11 176.989 170.488 6.216 1.235 o
0 20 12 11.700 11.706 0.735 100.936 o
0 20 13 42.647 45.365 1.834 14.861 o
0 20 14 179.754 179.998 7.687 0.916 o
0 20 15 152.759 153.291 5.853 1.464 o
0 20 16 25.708 26.344 1.461 26.663 o
0 20 17 15.396 20.118 2.932 8.595 o
0 20 18 149.104 161.703 15.736 0.290 o
0 20 19 132.215 126.584 8.049 0.984 o
0 20 20 9.725 5.853 1.461 33.933 o
0 20 21 0.496 1.461 1.098 63.549 o
0 20 22 18.606 15.001 1.834 20.500 o
0 20 24 8.441 8.049 1.461 33.975 o
0 20 25 6.979 4.755 1.098 59.364 o
0 20 26 3.640 3.294 1.098 61.647 o
0 20 27 35.947 38.776 2.932 7.744 o
0 20 28 2.045 1.461 1.098 62.874 o
0 20 29 6.984 5.491 1.461 34.569 o
0 20 30 15.891 14.638 1.834 20.868 o
0 20 31 1.833 2.196 1.098 62.802 o
0 20 32 0.121 0.000 1.461 36.172 o
0 20 33 2.017 2.559 1.834 22.785 o
0 20 34 7.328 8.785 1.834 22.128 o
0 20 35 5.746 2.932 1.461 35.066 o
0 20 36 0.663 0.735 1.461 36.056 o
0 20 37 0.000 -0.735 1.098 64.036 o
0 20 39 22.314 20.118 2.196 14.325 o
0 21 1 204.990 203.411 7.687 0.845 o
0 21 2 5.216 4.755 0.363 377.997 o
0 21 3 3.049 2.559 0.363 458.334 o
0 21 4 0.029 0.363 0.363 580.350 o
0 21 5 13.843 14.638 0.735 92.414 o
0 21 6 130.621 137.192 4.020 2.549 o
0 21 7 126.487 126.221 3.657 2.942 o
0 21 8 5.244 6.589 0.363 357.644 o
0 21 9 20.581 19.756 0.735 73.139 o
0 21 10 133.930 141.947 6.216 1.442 o
0 21 11 174.240 167.919 6.589 1.159 o
0 21 12 15.950 16.462 1.098 49.310 o
0 21 13 48.645 44.267 2.196 11.136 o
0 21 14 12.985 14.638 1.461 32.026 o
0 21 15 2.179 1.461 1.098 62.812 o
0 21 16 0.969 0.363 1.098 63.581 o
0 21 17 23.771 27.070 2.196 13.949 o
0 21 18 24.233 25.609 2.196 13.970 o
0 21 19 0.001 -0.735 1.098 64.036 o
0 21 20 3.038 1.834 1.098 62.317 o
0 21 21 79.799 71.336 4.755 2.787 o
0 21 22 47.850 43.531 3.294 5.985 o
0 21 23 15.478 19.020 1.834 20.644 o
0 21 24 2.629 2.932 1.098 62.249 o
0 21 25 22.577 21.217 1.834 19.540 o
0 21 26 0.085 1.098 1.098 63.790 o
0 21 27 4.282 2.196 1.098 61.599 o
0 21 28 4.100 3.294 1.098 61.406 o
0 21 29 30.473 24.511 2.196 13.515 o
0 21 30 2.094 2.559 1.098 62.596 o
0 21 31 0.011 0.363 1.834 22.959 o
0 21 32 1.021 1.834 1.098 63.247 o
0 21 33 3.753 3.657 1.834 22.633 o
0 21 34 2.398 2.932 1.461 35.645 o
0 21 35 20.267 23.775 2.559 10.862 o
0 21 36 5.741 4.392 1.461 34.927 o
0 21 37 0.009 -1.098 1.098 64.033 o
0 21 38 4.970 3.657 1.098 60.838 o
0 22 0 0.119 1.461 1.098 63.703 o
0 22 1 50.180 51.218 1.834 13.444 o
0 22 2 56.500 57.434 2.196 9.952 o
0 22 3 5.073 4.755 0.363 381.194 o
0 22 4 32.303 32.923 1.098 33.339 o
0 22 5 147.362 155.850 4.755 1.907 o
0 22 6 0.118 1.098 0.363 565.911 o
0 22 7 174.100 178.165 6.589 1.144 o
0 22 8 0.003 0.735 0.735 142.061 o
0 22 9 37.664 38.051 1.834 16.099 o
0 22 10 37.367 39.511 1.834 16.035 o
0 22 11 219.027 200.479 13.167 0.371 o
0 22 12 27.354 27.805 2.196 13.634 o
0 22 13 203.661 183.292 12.069 0.439 o
0 22 14 0.666 0.363 1.098 63.705 o
0 22 15 8.868 9.148 1.098 56.787 o
0 22 16 1.192 0.735 1.834 22.888 o
0 22 17 8.366 7.687 1.834 22.082 o
0 22 18 12.632 13.167 1.461 32.315 o
0 22 19 3.653 2.559 1.098 61.830 o
0 22 20 1.168 1.461 1.098 63.264 o
0 22 21 0.713 1.461 1.098 63.459 o
0 22 22 2.312 4.020 1.098 62.136 o
0 22 23 0.474 0.000 1.098 63.853 o
0 22 24 0.358 0.363 1.098 63.828 o
0 22 25 16.133 12.805 1.461 31.419 o
0 22 26 18.995 15.736 1.834 20.401 o
0 22 28 0.180 0.363 1.098 63.898 o
0 22 29 0.038 0.000 1.098 64.022 o
0 22 30 3.129 3.294 1.098 61.909 o
0 22 31 9.679 12.805 1.461 33.117 o
0 22 32 1.023 3.294 1.098 62.922 o
0 22 33 0.087 -0.735 1.461 36.176 o
0 22 34 0.402 0.000 1.461 36.137 o
0 22 35 1.147 0.735 1.461 35.991 o
0 22 37 0.017 0.000 1.098 64.030 o
0 23 1 52.759 53.414 2.932 6.903 o
0 23 2 3.015 3.657 0.735 132.452 o
0 23 3 0.943 1.834 0.735 139.068 o
0 23 4 8.830 9.510 0.735 110.774 o
0 23 5 31.812 26.344 1.461 24.879 o
0 23 6 0.006 0.735 0.363 575.185 o
0 23 7 177.731 184.753 6.951 1.049 o
0 23 8 12.644 10.971 1.098 53.597 o
0 23 9 39.801 36.217 2.559 9.609 o
0 23 10 40.837 37.315 2.559 9.525 o
0 23 12 1.421 2.196 1.098 62.990 o
0 23 13 24.671 20.491 1.834 19.295 o
0 23 14 22.250 22.677 1.834 19.483 o
0 23 15 20.678 18.295 2.559 10.959 o
0 23 16 2.291 5.118 1.834 22.684 o
0 23 17 4.042 4.755 1.834 22.572 o
0 23 18 36.281 12.069 2.196 13.548 o
0 23 19 7.451 5.118 1.461 34.510 o
0 23 20 13.825 15.363 1.834 21.076 o
0 23 21 0.048 0.000 1.461 36.181 o
0 23 22 28.224 26.344 2.196 13.623 o
0 23 23 26.863 32.560 3.657 5.408 o
0 23 24 7.920 10.246 1.461 33.844 o
0 23 25 0.951 0.735 1.461 36.018 o
0 23 26 11.608 8.412 1.461 33.183 o
0 23 27 3.027 1.098 1.098 62.499 o
0 23 28 0.978 0.363 1.098 63.577 o
0 23 29 0.161 1.098 1.098 63.760 o
0 23 30 6.240 8.412 1.461 34.418 o
0 23 31 9.055 8.785 1.461 33.750 o
0 23 32 0.138 0.363 1.098 63.914 o
0 23 33 2.304 1.098 1.461 35.800 o
0 23 34 21.823 15.001 2.196 14.546 o
0 23 35 11.193 10.246 1.834 21.668 o
0 23 36 1.330 1.461 1.461 35.916 o
0 24 0 0.001 0.735 0.735 142.066 o
0 24 1 0.174 0.735 0.735 141.731 o
0 24 2 13.427 13.903 1.098 52.015 o
0 24 3 0.110 0.735 0.735 141.855 o
0 24 4 35.707 39.511 2.196 12.444 o
0 24 5 108.127 101.700 5.491 1.961 o
0 24 6 0.303 0.363 0.735 141.842 o
0 24 7 14.201 13.540 1.461 31.847 o
0 24 8 3.335 3.294 1.098 61.804 o
0 24 10 0.344 -0.363 1.098 63.904 o
0 24 11 89.152 83.415 5.491 2.112 o
0 24 12 13.583 13.903 1.461 31.965 o
0 24 13 2.051 2.196 1.098 62.701 o
0 24 14 32.974 35.492 2.559 9.983 o
0 24 15 5.237 10.971 2.196 15.641 o
0 24 16 75.567 61.101 6.216 1.796 o
0 24 17 10.734 6.951 1.834 21.887 o
0 24 18 12.109 10.246 1.834 21.568 o
0 24 19 19.655 14.265 2.196 14.723 o
0 24 20 19.853 20.491 1.834 19.967 o
0 24 21 24.724 24.511 2.196 13.974 o
0 24 22 20.002 16.462 1.834 20.219 o
0 24 23 18.816 17.197 1.834 20.328 o
0 24 24 7.174 8.412 1.461 34.217 o
0 24 25 0.669 1.461 1.098 63.477 o
0 24 26 16.681 21.217 1.834 20.345 o
0 24 27 9.424 8.785 1.461 33.664 o
0 24 28 0.212 2.196 1.834 22.901 o
0 24 29 21.914 21.952 1.834 19.581 o
0 24 30 0.040 0.000 1.098 64.021 o
0 24 31 5.335 5.853 1.461 34.864 o
0 24 32 0.034 -0.735 1.098 64.024 o
0 24 33 1.658 3.657 1.098 62.542 o
0 24 34 27.381 23.775 2.559 10.545 o
0 25 1 30.371 29.266 1.461 24.874 o
0 25 2 110.754 96.945 6.216 1.612 o
0 25 3 0.000 0.735 0.735 142.068 o
0 25 4 19.552 20.118 1.098 45.466 o
0 25 5 0.474 2.932 1.098 63.246 o
0 25 6 21.782 20.854 1.461 28.637 o
0 25 7 6.467 5.491 1.098 59.450 o
0 25 8 0.809 -0.735 0.735 141.205 o
0 25 9 2.010 1.461 1.098 62.890 o
0 25 10 0.482 0.735 1.098 63.704 o
0 25 11 22.131 22.677 1.834 19.500 o
0 25 12 0.004 0.000 0.735 142.762 o
0 25 13 0.189 0.735 1.461 36.117 o
0 25 14 7.652 9.510 1.834 22.063 o
0 25 15 72.066 61.826 6.216 1.805 o
0 25 16 28.939 33.296 3.657 5.375 o
0 25 17 51.238 35.492 4.020 4.248 o
0 25 18 20.083 21.589 2.932 8.466 o
0 25 19 13.683 10.971 2.196 15.206 o
0 25 20 1.683 2.196 1.834 22.817 o
0 25 21 2.876 3.294 1.461 35.539 o
0 25 22 0.370 0.000 1.098 63.894 o
0 25 23 5.212 5.853 1.461 34.888 o
0 25 24 7.048 6.216 1.461 34.480 o
0 25 25 5.179 4.020 1.098 60.621 o
0 25 26 1.714 1.834 1.098 62.939 o
0 25 27 16.734 18.658 1.834 20.505 o
0 25 28 0.437 1.834 1.098 63.496 o
0 25 29 0.802 0.735 1.834 22.909 o
0 25 30 27.065 36.580 2.559 10.253 o
0 25 31 3.224 6.216 1.461 35.227 o
0 25 32 7.287 11.706 1.834 21.993 o
0 25 33 0.207 -0.363 1.461 36.161 o
0 26 0 20.416 19.393 1.834 19.965 o
0 26 1 19.165 17.197 1.098 46.765 o
0 26 2 6.184 5.853 0.735 122.071 o
0 26 3 9.631 9.148 0.735 109.217 o
0 26 4 0.005 -0.363 0.735 142.760 o
0 26 5 2.987 1.834 0.735 134.610 o
0 26 6 7.555 6.589 1.098 58.450 o
0 26 7 0.313 0.000 1.098 63.916 o
0 26 10 0.272 0.363 1.098 63.862 o
0 26 11 0.715 1.461 1.098 63.458 o
0 26 12 2.953 4.755 1.834 22.651 o
0 26 13 44.731 43.169 4.755 3.153 o
0 26 14 9.717 10.608 1.834 21.804 o
0 26 15 12.990 14.265 2.196 15.150 o
0 26 16 19.388 23.050 2.932 8.465 o
0 26 17 1.075 0.363 1.461 36.026 o
0 26 19 0.000 -0.363 1.461 36.186 o
0 26 20 0.161 1.098 1.461 36.098 o
0 26 21 2.507 1.834 1.098 62.572 o
0 26 22 4.633 6.216 1.098 60.310 o
0 26 23 2.868 1.461 1.098 62.489 o
0 26 24 0.221 1.834 1.834 22.910 o
0 26 25 0.515 1.098 1.098 63.616 o
0 26 26 0.005 0.000 1.098 64.035 o
0 26 27 21.130 21.217 1.834 19.742 o
0 26 28 0.792 0.000 1.461 36.087 o
0 26 29 0.924 0.363 1.098 63.599 o
0 26 30 8.257 7.687 1.461 34.057 o
0 26 31 1.095 1.461 1.834 22.873 o
0 27 1 3.076 2.559 0.735 133.580 o
0 27 2 0.741 0.000 0.735 141.340 o
0 27 3 0.186 -0.363 1.098 63.965 o
0 27 4 0.008 0.000 1.098 64.034 o
0 27 5 7.886 6.216 1.098 58.360 o
0 27 6 66.862 60.003 4.020 3.889 o
0 27 7 14.146 17.560 1.461 31.311 o
0 27 8 14.330 15.736 1.461 31.512 o
0 27 9 1.214 1.461 0.735 138.890 o
0 27 10 0.052 1.098 0.735 141.615 o
0 27 11 0.412 -0.735 1.461 36.136 o
0 27 12 18.328 12.805 2.196 14.861 o
0 27 13 7.420 9.873 1.834 22.068 o
0 27 14 22.022 24.873 2.932 8.374 o
0 27 15 28.634 32.560 3.657 5.384 o
0 27 16 35.661 41.345 4.392 3.728 o
0 27 17 7.309 9.148 1.834 22.113 o
0 27 18 1.621 2.196 1.461 35.820 o
0 27 19 11.143 12.442 2.196 15.309 o
0 27 20 0.445 -0.363 1.461 36.131 o
0 27 21 5.848 4.755 1.461 34.872 o
0 27 22 5.958 5.491 1.098 59.752 o
0 27 23 2.352 3.657 1.098 62.206 o
0 27 24 7.152 8.785 1.461 34.181 o
0 27 25 15.277 17.197 1.834 20.785 o
0 27 26 0.133 -1.461 1.834 22.962 o
0 27 27 6.407 5.853 1.098 59.378 o
0 27 28 6.209 6.589 1.098 59.276 o
0 27 29 30.139 28.903 3.294 6.539 o
0 28 0 190.607 182.194 12.069 0.446 o
0 28 1 52.738 55.973 2.932 6.858 o
0 28 2 12.259 14.265 1.098 52.712 o
0 28 3 122.412 118.172 8.049 1.007 o
0 28 4 71.380 78.288 4.020 3.702 o
0 28 5 9.984 12.069 1.461 33.133 o
0 28 6 42.075 41.345 2.932 7.494 o
0 28 7 30.452 31.825 2.559 10.203 o
0 28 8 32.058 34.021 2.559 10.068 o
0 28 9 2.715 5.491 1.834 22.642 o
0 28 10 13.076 12.805 2.196 15.188 o
0 28 11 6.129 5.853 1.834 22.364 o
0 28 12 7.029 6.216 1.834 22.271 o
0 28 13 27.499 32.923 3.657 5.397 o
0 28 14 0.995 1.461 1.461 35.962 o
0 28 15 0.602 0.735 1.461 36.064 o
0 28 16 4.727 8.412 1.834 22.374 o
0 28 17 4.689 5.118 1.461 35.059 o
0 28 18 3.959 4.392 1.461 35.259 o
0 28 19 6.339 5.491 1.461 34.701 o
0 28 20 3.068 3.294 1.461 35.507 o
0 28 21 0.815 0.735 1.461 36.036 o
0 28 22 1.057 2.932 1.461 35.849 o
0 28 23 1.453 2.196 1.461 35.845 o
0 28 24 3.249 1.834 1.098 62.214 o
0 28 25 0.091 0.735 1.098 63.859 o
0 28 26 0.855 0.363 1.098 63.627 o
0 29 1 0.147 0.000 1.098 63.980 o
0 29 2 0.124 1.098 1.098 63.774 o
0 29 3 1.890 2.196 0.735 136.651 o
0 29 4 0.005 -0.363 1.098 64.035 o
0 29 5 5.487 6.216 1.098 59.816 o
0 29 6 35.834 43.904 4.755 3.205 o
0 29 7 0.934 1.461 1.461 35.971 o
0 29 8 1.972 2.932 1.461 35.712 o
0 29 9 3.821 4.392 1.834 22.602 o
0 29 10 4.179 2.932 1.461 35.349 o
0 29 11 14.902 12.069 2.196 15.101 o
0 29 12 1.795 2.932 1.461 35.739 o
0 29 13 30.398 29.629 3.294 6.527 o
0 29 15 8.798 10.246 1.834 21.916 o
0 29 16 0.908 2.196 1.461 35.923 o
0 29 17 15.562 20.854 2.559 11.110 o
0 29 18 4.380 3.657 1.461 35.249 o
0 29 19 3.913 2.196 1.461 35.458 o
0 29 20 3.220 1.098 1.461 35.660 o
0 29 21 4.945 4.020 1.461 35.114 o
0 29 22 20.278 21.217 2.559 10.915 o
0 29 23 10.413 10.246 1.461 33.251 o
0 29 24 0.552 2.196 1.834 22.883 o
0 30 1 19.105 22.677 1.461 29.156 o
0 30 2 0.429 0.735 0.735 141.230 o
0 30 3 4.714 5.853 1.834 22.479 o
0 30 4 0.796 0.735 1.461 36.039 o
0 30 5 8.041 8.049 1.834 22.096 o
0 30 6 8.792 9.148 1.834 21.971 o
0 30 7 1.545 1.098 1.461 35.911 o
0 30 8 14.258 16.099 2.196 15.017 o
0 30 9 0.129 -0.363 1.461 36.171 o
0 30 10 15.577 13.167 2.196 15.026 o
0 30 11 2.161 2.196 1.461 35.739 o
0 30 12 5.256 2.559 1.461 35.190 o
0 30 13 17.439 18.295 2.559 11.088 o
0 30 14 0.035 -0.735 1.461 36.182 o
0 30 15 8.226 9.148 1.834 22.026 o
0 30 16 4.890 4.755 1.461 35.055 o
0 30 17 1.413 0.735 1.461 35.955 o
0 30 18 2.722 0.363 1.461 35.793 o
0 30 19 0.082 0.000 1.461 36.176 o
0 30 20 8.550 6.951 1.461 34.074 o
0 31 2 1.259 -1.098 1.834 22.904 o
0 31 3 1.692 2.559 1.834 22.806 o
0 31 4 0.340 1.461 1.834 22.914 o
0 31 5 21.446 18.295 2.559 10.927 o
0 31 6 15.531 16.824 2.559 11.187 o
0 31 7 0.289 0.000 1.461 36.151 o
0 31 8 0.092 1.461 1.461 36.083 o
0 31 9 7.604 8.412 1.834 22.119 o
0 31 10 12.367 17.197 2.559 11.291 o
0 31 11 5.052 5.853 1.834 22.452 o
0 31 12 1.625 3.657 1.461 35.709 o
0 31 13 32.633 44.267 4.755 3.222 o
0 31 14 0.376 -0.363 1.461 36.140 o
0 31 15 5.790 4.755 1.461 34.883 o
0 31 16 1.901 2.196 1.461 35.779 o
0 32 3 6.056 8.785 1.834 22.243 o
0 32 4 8.602 11.344 2.196 15.473 o
0 32 5 3.801 3.657 1.834 22.630 o
0 32 7 0.398 -0.363 1.461 36.137 o
0 32 8 10.042 12.069 2.196 15.379 o
0 32 9 0.506 1.098 1.461 36.053 o
0 32 10 4.436 5.118 1.461 35.106 o
0 32 11 15.719 14.265 2.196 14.982 o
1 0 1 1141.750 969.121 49.757 0.023 o
1 0 2 295.820 290.846 8.049 0.593 o
1 0 3 313.598 308.406 6.951 0.634 o
1 0 4 10387.900 10998.000 674.618 0.000 o
1 0 5 1794.180 1982.880 64.385 0.012 o
1 0 6 993.597 1046.680 25.609 0.055 o
1 0 7 3277.440 3747.710 143.408 0.003 o
1 0 8 5933.540 5897.050 253.531 0.001 o
1 0 9 609.040 624.135 15.363 0.150 o
1 0 10 1026.380 997.289 23.775 0.058 o
1 0 11 178.938 202.675 5.118 1.447 o
1 0 12 111.262 110.485 2.932 4.137 o
1 0 13 1564.310 1583.750 34.394 0.026 o
1 0 14 2514.860 2698.110 69.513 0.008 o
1 0 15 480.508 491.325 13.167 0.222 o
1 0 16 549.290 519.866 12.442 0.208 o
1 0 17 687.425 708.639 19.020 0.108 o
1 0 18 483.855 461.697 15.001 0.196 o
1 0 19 668.235 665.470 20.118 0.105 o
1 0 20 158.463 168.292 5.853 1.408 o
1 0 21 10.818 10.608 0.363 233.976 o
1 0 22 12.462 12.805 0.363 203.018 o
1 0 23 39.637 38.776 1.098 28.142 o
1 0 24 99.746 87.435 2.932 4.763 o
1 0 25 350.847 365.114 13.167 0.288 o
1 0 26 26.895 29.266 1.098 37.574 o
1 0 27 263.344 264.502 9.148 0.565 o
1 0 28 0.108 0.735 0.363 571.938 o
1 0 29 5.987 5.853 0.363 349.889 o
1 0 30 0.796 0.363 0.363 556.230 o
1 0 31 210.238 201.950 9.148 0.660 o
1 0 32 2.223 2.196 0.735 135.917 o
1 0 33 66.445 53.414 2.196 9.338 o
1 0 34 10.103 9.148 0.735 108.034 o
1 0 35 52.984 49.022 3.294 5.793 o
1 0 36 0.097 -0.735 0.735 142.586 o
1 0 37 0.001 0.000 0.735 142.767 o
1 0 38 17.293 15.001 1.461 30.788 o
1 0 39 9.854 11.344 1.098 55.392 o
1 0 40 0.009 -0.363 1.098 64.033 o
1 0 41 20.030 21.217 1.834 19.894 o
1 0 42 4.193 5.491 1.098 60.761 o
1 0 43 35.996 40.610 2.932 7.712 o
1 0 44 21.471 26.344 1.834 19.334 o
1 0 45 0.462 0.363 1.461 36.106 o
1 0 46 0.194 1.834 1.098 63.597 o
1 0 47 7.971 9.148 1.098 57.373 o
1 0 48 20.990 26.707 2.196 14.177 o
1 0 49 9.382 11.706 1.098 55.589 o
1 0 50 0.280 0.735 1.098 63.785 o
1 1 0 79.063 84.514 2.559 6.366 o
1 1 1 6086.700 6315.940 385.233 0.000 o
1 1 2 439.428 465.716 10.246 0.303 o
1 1 3 4866.950 4760.740 147.065 0.002 o
1 1 4 7075.220 7201.650 225.363 0.001 o
1 1 5 1569.380 1566.550 37.315 0.024 o
1 1 6 2951.980 2945.050 65.483 0.007 o
1 1 7 798.658 820.958 15.363 0.108 o
1 1 8 4285.820 4225.510 145.242 0.002 o
1 1 9 2902.320 2878.100 66.219 0.007 o
1 1 10 2816.040 2851.030 56.708 0.009 o
1 1 11 168.033 170.851 3.294 2.323 o
1 1 12 49.983 48.659 1.098 22.024 o
1 1 13 332.247 343.898 6.216 0.624 o
1 1 14 30.321 31.099 0.735 50.051 o
1 1 15 421.771 433.156 8.049 0.386 o
1 1 16 205.798 201.215 4.392 1.498 o
1 1 17 176.044 192.430 4.392 1.716 o
1 1 18 26.714 27.070 0.735 57.306 o
1 1 19 195.289 200.117 4.755 1.466 o
1 1 20 281.501 294.140 6.589 0.733 o
1 1 21 7.166 7.687 0.363 310.047 o
1 1 22 24.764 23.775 0.363 93.730 o
1 1 23 31.705 31.825 0.735 48.033 o
1 1 24 4.691 5.491 0.363 381.526 o
1 1 25 15.127 14.638 0.363 170.325 o
1 1 26 173.046 162.439 4.020 1.996 o
1 1 27 47.351 49.384 1.098 22.822 o
1 1 28 259.397 234.873 6.216 0.889 o
1 1 29 49.982 46.825 1.098 22.342 o
1 1 30 35.496 32.198 1.098 31.811 o
1 1 31 2.669 3.657 0.363 453.795 o
1 1 32 96.897 91.092 2.932 4.792 o
1 1 33 430.121 459.138 16.824 0.181 o
1 1 34 37.777 38.051 1.461 21.608 o
1 1 35 2.177 2.932 0.735 135.198 o
1 1 36 43.354 42.806 1.834 14.941 o
1 1 37 44.976 45.002 1.834 14.562 o
1 1 38 25.919 23.775 1.461 26.980 o
1 1 39 12.538 13.540 0.735 96.731 o
1 1 40 25.131 25.972 1.461 26.889 o
1 1 41 2.712 2.932 0.735 133.987 o
1 1 42 61.747 64.022 2.932 6.392 o
1 1 43 21.112 21.217 1.098 44.002 o
1 1 44 12.212 12.069 0.735 99.263 o
1 1 45 2.917 3.294 0.735 133.100 o
1 1 46 0.051 0.363 0.735 142.329 o
1 1 47 1.702 1.834 0.735 137.454 o
1 1 48 0.647 1.098 0.735 140.432 o
1 1 49 0.126 0.000 0.735 142.531 o
1 1 50 2.260 3.294 0.735 134.602 o
1 2 0 6212.120 6325.820 313.161 0.001 o
1 2 1 1675.230 1792.270 36.580 0.022 o
1 2 2 1459.730 1585.570 39.874 0.024 o
1 2 3 852.630 907.295 20.854 0.078 o
1 2 4 1405.000 1446.550 30.001 0.033 o
1 2 5 1939.180 1909.340 44.629 0.016 o
1 2 6 1727.750 1748.010 37.678 0.021 o
1 2 7 519.798 539.259 10.246 0.249 o
1 2 8 1186.530 1217.900 23.413 0.048 o
1 2 9 37.162 37.315 0.735 39.844 o
1 2 10 807.632 806.320 15.363 0.108 o
1 2 11 750.452 782.544 14.265 0.123 o
1 2 12 663.312 653.401 12.069 0.165 o
1 2 13 679.314 683.765 12.442 0.156 o
1 2 14 380.115 415.234 7.687 0.444 o
1 2 15 252.476 257.550 5.118 1.023 o
1 2 16 302.269 289.748 6.951 0.668 o
1 2 17 34.220 33.296 0.735 44.548 o
1 2 18 189.696 189.508 4.020 1.750 o
1 2 19 535.636 546.210 13.540 0.194 o
1 2 20 974.135 879.490 22.315 0.067 o
1 2 21 251.432 276.208 5.853 0.901 o
1 2 22 483.373 465.354 10.246 0.281 o
1 2 23 227.333 220.970 5.491 1.117 o
1 2 24 229.083 219.872 5.491 1.113 o
1 2 25 154.735 147.065 3.294 2.647 o
1 2 26 86.396 83.778 2.196 7.012 o
1 2 27 130.396 134.996 3.657 2.825 o
1 2 28 235.527 203.774 6.216 0.996 o
1 2 29 113.620 123.290 3.294 3.519 o
1 2 30 12.092 12.069 0.363 210.775 o
1 2 31 13.057 13.167 0.363 195.249 o
1 2 32 7.788 6.951 0.363 305.597 o
1 2 33 98.064 98.043 5.118 2.260 o
1 2 34 85.255 77.190 2.559 6.254 o
1 2 35 94.984 91.465 4.020 3.285 o
1 2 36 81.040 83.043 3.657 4.051 o
1 2 37 24.410 22.315 1.098 41.397 o
1 2 38 8.066 8.785 0.735 113.620 o
1 2 39 45.764 49.022 2.196 11.178 o
1 2 40 40.513 39.874 1.834 15.554 o
1 2 41 21.007 25.246 1.461 28.217 o
1 2 42 2.126 2.196 0.735 136.131 o
1 2 43 30.546 36.580 2.196 13.007 o
1 2 44 3.155 3.294 0.735 132.548 o
1 2 45 3.025 2.932 0.735 133.270 o
1 2 46 1.138 1.098 0.735 139.425 o
1 2 47 4.395 5.491 0.735 126.957 o
1 2 48 2.713 3.657 0.735 133.151 o
1 2 49 5.942 5.853 0.735 122.678 o
1 2 50 0.708 2.196 1.461 35.951 o
1 3 0 14975.400 16032.400 687.060 0.000 o
1 3 1 2048.890 2161.770 42.070 0.016 o
1 3 2 2799.030 2984.920 80.121 0.006 o
1 3 3 1175.550 1277.530 27.070 0.043 o
1 3 4 5497.310 5208.530 125.486 0.002 o
1 3 5 1041.410 1109.240 22.315 0.058 o
1 3 6 706.402 678.275 14.638 0.135 o
1 3 7 1534.090 1500.690 30.001 0.030 o
1 3 8 4804.370 4442.810 104.269 0.003 o
1 3 9 1362.940 1400.090 25.972 0.038 o
1 3 10 607.579 616.086 11.344 0.191 o
1 3 11 257.644 254.992 4.755 1.059 o
1 3 12 880.428 895.226 17.922 0.086 o
1 3 13 162.204 155.487 3.294 2.490 o
1 3 14 652.052 628.890 11.706 0.174 o
1 3 15 13.877 14.265 0.363 182.504 o
1 3 16 119.121 111.221 2.559 4.393 o
1 3 17 2994.350 3665.760 94.024 0.005 o
1 3 18 36.227 37.678 1.098 30.036 o
1 3 19 62.470 61.101 1.098 16.632 o
1 3 20 297.194 292.307 6.216 0.737 o
1 3 21 441.901 444.863 9.148 0.336 o
1 3 22 36.623 38.413 0.735 39.835 o
1 3 23 178.540 175.243 3.657 2.034 o
1 3 24 101.686 98.043 2.196 5.860 o
1 3 25 44.476 45.727 1.098 24.593 o
1 3 26 424.986 426.940 11.344 0.293 o
1 3 27 21.316 21.217 0.735 70.485 o
1 3 28 121.073 115.603 3.294 3.450 o
1 3 29 14.312 13.903 0.363 180.275 o
1 3 30 17.955 17.922 0.735 79.993 o
1 3 31 5.499 5.491 0.363 363.841 o
1 3 32 54.855 55.610 2.196 10.156 o
1 3 33 240.847 223.892 8.412 0.682 o
1 3 34 61.785 55.238 2.196 9.624 o
1 3 35 2.750 2.196 0.735 134.737 o
1 3 36 11.861 11.344 0.735 100.985 o
1 3 37 6.218 6.216 0.735 121.531 o
1 3 38 2.938 2.559 0.735 133.897 o
1 3 39 26.289 24.511 1.098 39.452 o
1 3 40 7.803 8.049 0.735 115.216 o
1 3 41 16.800 15.736 1.098 48.963 o
1 3 42 5.877 6.589 0.735 121.921 o
1 3 43 12.289 10.246 0.735 101.281 o
1 3 44 6.489 7.687 0.735 118.997 o
1 3 45 8.279 9.510 0.735 112.164 o
1 3 46 6.011 7.687 0.735 120.204 o
1 3 47 0.604 0.363 0.735 141.252 o
1 3 48 1.893 3.657 0.735 135.022 o
1 3 49 17.575 24.873 2.932 8.488 o
1 3 50 4.190 4.020 1.461 35.251 o
1 4 0 1081.610 1168.870 27.805 0.046 o
1 4 1 1304.660 1410.700 31.825 0.033 o
1 4 2 5149.830 5426.210 147.065 0.002 o
1 4 3 125.975 135.732 2.932 3.507 o
1 4 4 565.030 625.223 12.805 0.185 o
1 4 5 216.189 212.921 4.020 1.490 o
1 4 6 1642.370 1689.470 39.149 0.022 o
1 4 7 2931.860 3047.120 69.140 0.007 o
1 4 8 4254.790 4049.170 98.416 0.003 o
1 4 9 878.345 867.048 17.922 0.088 o
1 4 10 565.822 574.378 11.344 0.210 o
1 4 11 403.254 384.507 6.951 0.465 o
1 4 12 785.918 819.860 16.824 0.103 o
1 4 13 366.050 374.987 8.049 0.463 o
1 4 14 433.951 425.842 9.873 0.327 o
1 4 15 875.042 907.657 20.854 0.076 o
1 4 16 751.407 744.856 17.922 0.105 o
1 4 17 1861.670 1831.410 41.345 0.018 o
1 4 18 68.559 68.042 1.461 12.378 o
1 4 19 341.614 321.573 7.314 0.560 o
1 4 20 105.329 100.602 2.196 5.638 o
1 4 21 118.932 106.828 2.559 4.465 o
1 4 22 140.294 145.967 2.932 3.127 o
1 4 23 2.130 2.196 0.363 488.899 o
1 4 24 5.573 5.853 0.363 358.454 o
1 4 25 3.035 3.657 0.363 444.115 o
1 4 26 73.388 68.778 1.461 11.655 o
1 4 27 48.768 47.924 1.098 22.577 o
1 4 28 33.845 34.021 0.735 44.561 o
1 4 29 93.248 91.828 2.932 4.889 o
1 4 30 69.037 65.856 1.834 10.405 o
1 4 31 32.051 29.629 1.098 34.404 o
1 4 32 184.016 167.194 5.118 1.513 o
1 4 33 45.862 43.904 1.098 24.407 o
1 4 34 19.649 17.560 1.098 46.296 o
1 4 35 27.052 27.805 1.098 37.928 o
1 4 36 35.717 32.560 1.461 22.902 o
1 4 37 5.899 7.314 0.735 120.955 o
1 4 38 76.567 70.974 2.932 5.755 o
1 4 39 9.547 9.148 0.735 109.428 o
1 4 40 7.193 7.314 0.735 117.689 o
1 4 41 55.392 57.806 2.559 8.191 o
1 4 42 15.889 15.001 0.735 87.423 o
1 4 43 5.614 7.314 0.735 121.671 o
1 4 44 19.766 20.854 1.461 29.230 o
1 4 45 5.972 6.216 0.735 122.148 o
1 4 46 0.719 0.363 0.735 141.024 o
1 4 47 1.176 2.196 1.098 63.099 o
1 4 48 16.913 15.736 2.196 14.858 o
1 4 49 32.445 39.149 2.559 9.917 o
1 4 50 18.708 21.589 1.461 29.432 o
1 5 0 3199.030 3632.470 106.466 0.004 o
1 5 1 6044.360 6550.440 171.213 0.001 o
1 5 2 2389.550 2558.720 66.954 0.009 o
1 5 3 1505.550 1645.200 32.923 0.027 o
1 5 4 1510.090 1627.280 32.198 0.028 o
1 5 5 3634.570 3884.530 88.896 0.004 o
1 5 6 147.748 158.046 3.294 2.667 o
1 5 7 1536.090 1580.810 36.580 0.025 o
1 5 8 1708.130 1743.620 40.610 0.020 o
1 5 9 389.212 395.478 7.314 0.459 o
1 5 10 516.312 530.112 9.510 0.265 o
1 5 11 1334.930 1338.990 28.541 0.036 o
1 5 12 743.711 789.858 15.363 0.117 o
1 5 13 292.808 294.503 5.853 0.776 o
1 5 14 57.150 55.610 1.461 15.281 o
1 5 15 791.710 747.052 21.952 0.083 o
1 5 16 210.978 222.804 5.118 1.250 o
1 5 17 421.685 437.911 9.873 0.331 o
1 5 18 115.065 103.534 3.294 3.684 o
1 5 19 326.225 313.161 7.314 0.587 o
1 5 20 97.653 102.436 2.196 5.946 o
1 5 21 18.260 18.658 0.363 134.865 o
1 5 22 209.540 203.411 5.491 1.218 o
1 5 23 41.850 40.972 1.098 26.662 o
1 5 24 494.858 464.991 12.069 0.241 o
1 5 25 16.561 17.560 0.363 148.965 o
1 5 26 215.092 214.019 5.118 1.251 o
1 5 27 37.506 37.315 1.098 29.497 o
1 5 28 29.153 28.903 0.735 52.830 o
1 5 29 162.975 154.389 4.020 2.124 o
1 5 30 0.821 0.735 0.363 549.668 o
1 5 31 47.161 47.198 1.461 18.196 o
1 5 32 82.543 77.562 2.196 7.420 o
1 5 33 3.017 2.559 0.363 459.202 o
1 5 34 10.466 9.873 0.735 106.223 o
1 5 35 6.401 6.951 0.363 330.883 o
1 5 36 98.539 91.828 3.657 3.661 o
1 5 37 13.871 13.167 0.735 94.044 o
1 5 38 55.336 53.414 2.196 10.206 o
1 5 39 27.322 29.266 1.461 25.759 o
1 5 40 4.455 4.392 0.735 128.148 o
1 5 41 22.073 23.413 1.098 42.596 o
1 5 42 62.191 65.121 4.020 3.917 o
1 5 43 4.990 5.118 0.735 125.954 o
1 5 44 12.732 12.069 1.098 53.152 o
1 5 45 24.131 29.629 2.196 13.819 o
1 5 46 1.349 2.196 1.098 63.022 o
1 5 47 1.819 0.735 0.735 138.379 o
1 5 48 5.662 5.853 0.735 123.378 o
1 5 49 16.930 20.118 1.461 30.162 o
1 5 50 6.898 8.412 0.735 117.048 o
1 6 0 26483.100 26319.600 848.763 0.000 o
1 6 1 3439.530 3683.330 71.709 0.005 o
1 6 2 7908.330 7805.660 201.577 0.001 o
1 6 3 591.196 619.007 11.344 0.195 o
1 6 4 168.205 173.772 3.657 2.142 o
1 6 5 2246.370 2411.280 49.022 0.012 o
1 6 6 1124.630 1131.190 22.315 0.054 o
1 6 7 313.636 310.239 6.216 0.687 o
1 6 8 643.189 654.499 15.001 0.145 o
1 6 9 278.676 286.454 6.216 0.783 o
1 6 10 478.934 505.601 11.344 0.253 o
1 6 11 196.892 214.019 5.118 1.332 o
1 6 12 511.842 525.356 11.706 0.231 o
1 6 13 200.220 206.705 4.755 1.422 o
1 6 14 534.377 561.936 15.001 0.174 o
1 6 15 30.630 32.923 0.735 48.631 o
1 6 16 1365.370 1297.660 31.825 0.033 o
1 6 17 45.155 43.531 1.098 24.759 o
1 6 18 35.791 36.580 0.735 41.417 o
1 6 19 193.055 198.283 4.020 1.693 o
1 6 20 46.846 46.825 1.098 23.475 o
1 6 21 135.746 134.996 2.932 3.317 o
1 6 22 243.578 231.579 5.118 1.101 o
1 6 23 92.617 92.926 2.196 6.427 o
1 6 24 685.970 688.520 14.638 0.137 o
1 6 25 24.275 24.511 0.735 62.807 o
1 6 26 20.371 20.491 0.735 72.849 o
1 6 27 94.641 96.220 2.559 5.478 o
1 6 28 9.924 10.246 0.363 247.804 o
1 6 29 44.300 45.365 1.461 19.066 o
1 6 30 3.374 3.294 0.363 440.006 o
1 6 31 73.525 71.709 2.196 8.182 o
1 6 32 106.040 103.897 2.932 4.358 o
1 6 33 25.514 27.442 1.098 39.010 o
1 6 34 29.713 30.001 1.461 24.957 o
1 6 35 5.280 5.853 0.735 124.329 o
1 6 36 18.476 18.658 0.735 78.216 o
1 6 37 129.410 114.505 7.314 1.170 o
1 6 38 16.106 17.197 0.735 84.582 o
1 6 39 2.780 4.020 0.735 132.576 o
1 6 40 73.013 72.807 3.294 4.991 o
1 6 41 28.649 28.168 1.461 25.532 o
1 6 42 83.952 106.466 5.853 1.871 o
1 6 43 6.900 8.412 1.098 58.289 o
1 6 44 17.212 18.295 1.461 30.343 o
1 6 45 2.983 4.392 0.735 131.666 o
1 6 46 1.210 1.461 0.735 138.898 o
1 6 47 3.545 4.020 0.735 130.780 o
1 6 48 0.353 0.363 0.735 141.745 o
1 6 49 0.515 0.735 0.735 141.058 o
1 7 0 1633.280 1701.910 40.247 0.021 o
1 7 1 37.347 37.315 0.735 39.681 o
1 7 2 53.664 59.267 1.461 15.593 o
1 7 3 75.703 81.945 1.834 9.024 o
1 7 4 689.784 713.394 12.442 0.150 o
1 7 5 623.392 654.499 13.540 0.161 o
1 7 6 8.711 9.148 0.363 272.832 o
1 7 7 90.628 94.024 2.196 6.502 o
1 7 8 205.234 205.234 4.755 1.400 o
1 7 9 1243.030 1247.160 30.001 0.038 o
1 7 10 463.173 457.667 11.706 0.261 o
1 7 11 554.366 579.496 13.903 0.181 o
1 7 12 854.354 832.664 20.854 0.080 o
1 7 13 2841.790 2939.200 65.483 0.008 o
1 7 14 2203.960 2139.090 47.924 0.013 o
1 7 15 547.041 586.447 17.197 0.146 o
1 7 16 180.150 178.165 4.392 1.738 o
1 7 17 38.960 38.413 1.098 28.541 o
1 7 18 162.544 154.752 3.294 2.490 o
1 7 19 116.199 115.976 2.196 4.891 o
1 7 20 104.879 104.632 2.196 5.570 o
1 7 21 8.519 9.510 0.363 272.993 o
1 7 22 3.492 3.657 0.363 432.286 o
1 7 23 73.566 72.434 1.461 11.390 o
1 7 24 225.123 222.804 5.491 1.122 o
1 7 25 138.924 133.898 3.294 2.981 o
1 7 26 68.077 66.954 1.461 12.528 o
1 7 27 57.042 57.071 1.461 15.165 o
1 7 28 82.908 82.680 2.196 7.246 o
1 7 29 67.567 67.679 1.461 12.550 o
1 7 30 21.600 20.854 0.735 70.303 o
1 7 31 37.696 37.678 1.098 29.318 o
1 7 32 30.474 30.364 0.735 50.306 o
1 7 33 20.359 21.952 0.735 71.541 o
1 7 34 18.597 18.295 1.098 46.778 o
1 7 35 32.365 38.413 1.834 16.851 o
1 7 36 13.302 13.903 0.735 94.513 o
1 7 37 84.116 87.435 3.657 3.955 o
1 7 38 18.386 19.020 1.098 46.671 o
1 7 39 6.171 6.589 0.735 121.182 o
1 7 40 23.851 24.148 1.461 27.538 o
1 7 41 49.971 48.659 2.559 8.728 o
1 7 42 10.971 11.706 0.735 102.714 o
1 7 43 4.345 5.118 0.735 127.533 o
1 7 44 4.655 5.118 0.735 126.776 o
1 7 45 1.224 0.735 0.735 139.624 o
1 7 46 5.974 8.049 0.735 119.839 o
1 7 47 0.195 0.000 0.735 142.400 o
1 7 48 0.680 1.834 0.735 139.612 o
1 7 49 9.054 9.148 0.735 110.666 o
1 8 0 1043.730 1156.430 28.541 0.046 o
1 8 1 2347.460 2472.750 52.679 0.011 o
1 8 2 189.901 197.558 4.020 1.719 o
1 8 3 185.659 196.097 4.755 1.531 o
1 8 4 1301.570 1315.580 30.001 0.036 o
1 8 5 802.670 838.517 18.295 0.094 o
1 8 6 1189.230 1199.240 29.266 0.041 o
1 8 7 268.426 288.650 5.853 0.841 o
1 8 8 543.780 539.984 13.167 0.197 o
1 8 9 1971.980 2063.730 56.336 0.013 o
1 8 10 23.830 23.413 0.735 64.381 o
1 8 11 44.893 48.296 1.098 23.934 o
1 8 12 467.622 459.863 11.344 0.267 o
1 8 13 1187.100 1111.800 30.001 0.041 o
1 8 14 744.811 746.690 19.393 0.098 o
1 8 15 360.033 352.310 8.412 0.463 o
1 8 16 8.936 9.510 0.363 266.794 o
1 8 17 141.034 140.114 3.294 2.899 o
1 8 18 16.031 16.462 0.363 156.466 o
1 8 19 121.262 117.799 2.559 4.235 o
1 8 20 38.947 38.413 0.735 37.853 o
1 8 21 36.742 35.855 0.735 40.876 o
1 8 22 99.489 95.122 2.196 6.032 o
1 8 23 278.342 269.992 5.853 0.840 o
1 8 24 186.638 172.311 3.657 1.972 o
1 8 25 10.973 10.971 0.363 229.859 o
1 8 26 298.560 280.600 6.951 0.682 o
1 8 27 47.788 43.904 1.098 23.669 o
1 8 28 6.620 6.589 0.363 330.170 o
1 8 29 27.590 27.442 0.735 55.840 o
1 8 30 45.795 46.463 1.098 23.939 o
1 8 31 4.358 5.491 0.363 389.072 o
1 8 32 17.122 17.922 0.735 81.694 o
1 8 33 22.034 24.148 1.098 42.373 o
1 8 34 7.885 6.951 0.735 116.397 o
1 8 35 26.508 26.707 1.461 26.374 o
1 8 36 22.034 20.854 1.098 43.493 o
1 8 37 6.152 8.049 0.735 119.390 o
1 8 38 21.579 24.511 1.461 28.157 o
1 8 39 8.475 8.412 0.735 113.056 o
1 8 40 20.290 21.217 1.098 44.570 o
1 8 41 2.112 2.196 0.363 489.401 o
1 8 42 1.438 1.098 0.735 138.799 o
1 8 43 0.204 0.363 0.735 142.034 o
1 8 44 4.316 5.853 0.735 126.707 o
1 8 45 2.020 2.559 0.735 135.966 o
1 8 46 0.016 -0.363 0.735 142.739 o
1 8 47 15.703 17.197 1.098 49.224 o
1 8 48 13.999 14.638 1.098 51.349 o
1 8 49 0.773 0.735 0.735 140.542 o
1 9 0 0.335 0.735 0.363 564.820 o
1 9 1 398.192 430.960 9.148 0.370 o
1 9 2 841.335 880.225 20.854 0.080 o
1 9 3 454.218 463.158 11.344 0.272 o
1 9 4 637.261 658.156 15.001 0.145 o
1 9 5 193.506 202.313 4.755 1.470 o
1 9 6 188.519 193.165 5.491 1.326 o
1 9 7 34.757 36.217 1.098 31.148 o
1 9 8 34.792 35.492 0.735 42.884 o
1 9 9 120.457 117.437 3.657 3.096 o
1 9 10 1179.150 1170.340 31.462 0.039 o
1 9 11 629.263 626.694 15.001 0.150 o
1 9 12 222.274 241.089 6.951 0.873 o
1 9 13 99.979 95.122 2.559 5.298 o
1 9 14 250.549 242.560 6.589 0.855 o
1 9 15 88.200 77.925 2.196 7.076 o
1 9 16 779.628 728.032 21.589 0.086 o
1 9 17 17.555 18.295 0.363 140.191 o
1 9 18 253.401 246.942 5.491 0.986 o
1 9 19 61.255 62.562 1.461 13.942 o
1 9 20 762.063 709.374 15.363 0.120 o
1 9 21 169.111 162.439 3.294 2.360 o
1 9 22 67.174 69.513 1.461 12.473 o
1 9 23 42.168 39.511 1.098 26.841 o
1 9 24 73.321 67.679 2.196 8.332 o
1 9 25 108.954 102.073 2.932 4.305 o
1 9 26 192.540 174.870 5.118 1.449 o
1 9 27 25.869 25.609 0.735 59.563 o
1 9 28 94.105 94.386 2.932 4.826 o
1 9 29 49.516 49.757 1.461 17.397 o
1 9 30 143.097 136.094 3.294 2.898 o
1 9 31 118.531 125.486 3.294 3.405 o
1 9 32 11.727 13.167 0.735 99.108 o
1 9 33 1.513 2.559 0.735 137.078 o
1 9 34 5.581 4.755 0.735 124.942 o
1 9 35 20.288 19.756 1.098 45.079 o
1 9 36 22.637 21.952 1.098 42.708 o
1 9 37 1.614 1.834 0.363 509.111 o
1 9 38 28.177 25.972 1.461 25.991 o
1 9 39 12.549 11.706 0.735 98.887 o
1 9 40 13.956 13.167 0.735 93.848 o
1 9 41 4.196 4.392 0.363 405.741 o
1 9 42 4.150 5.118 0.735 128.008 o
1 9 43 2.534 2.559 0.363 472.432 o
1 9 44 2.505 2.196 0.363 478.291 o
1 9 45 11.845 11.344 0.735 101.024 o
1 9 46 6.708 6.951 0.735 119.373 o
1 9 47 5.349 6.216 0.735 123.705 o
1 9 48 1.657 1.834 0.735 137.551 o
1 10 0 21.036 20.854 0.735 71.311 o
1 10 1 1017.220 1043.750 24.148 0.057 o
1 10 2 748.680 744.493 18.295 0.104 o
1 10 3 990.248 1036.070 25.246 0.056 o
1 10 4 316.902 320.485 8.412 0.525 o
1 10 5 211.797 222.431 5.118 1.247 o
1 10 6 582.624 605.105 15.736 0.153 o
1 10 7 58.488 59.630 1.461 14.672 o
1 10 8 147.574 148.899 4.020 2.302 o
1 10 9 117.264 123.652 2.932 3.832 o
1 10 10 371.886 374.987 11.706 0.320 o
1 10 11 77.686 81.945 2.196 7.584 o
1 10 12 151.797 152.193 3.657 2.440 o
1 10 13 203.894 197.920 5.853 1.173 o
1 10 14 45.479 46.463 1.098 24.060 o
1 10 15 214.985 208.166 5.853 1.117 o
1 10 16 39.785 36.580 1.098 28.584 o
1 10 17 154.999 149.261 3.294 2.628 o
1 10 18 4.256 5.118 0.363 395.739 o
1 10 19 67.239 65.121 1.834 10.627 o
1 10 20 187.506 176.704 3.657 1.944 o
1 10 21 39.897 39.149 0.735 36.789 o
1 10 22 71.200 68.042 1.461 12.004 o
1 10 23 135.084 123.290 3.294 3.132 o
1 10 24 48.138 46.463 1.098 23.066 o
1 10 25 40.827 38.776 1.098 27.599 o
1 10 26 103.296 94.386 2.559 5.190 o
1 10 27 13.427 13.540 0.363 189.931 o
1 10 28 37.206 35.855 1.098 30.003 o
1 10 29 11.571 12.069 0.363 216.509 o
1 10 30 8.669 7.687 0.363 284.814 o
1 10 31 28.022 30.364 1.098 36.551 o
1 10 32 16.909 17.197 1.098 48.365 o
1 10 33 40.007 41.345 1.834 15.521 o
1 10 34 41.217 40.610 1.461 20.395 o
1 10 35 7.026 6.951 0.363 319.183 o
1 10 36 33.364 32.923 1.098 32.757 o
1 10 37 9.973 9.148 0.735 108.359 o
1 10 38 38.651 38.051 1.461 21.379 o
1 10 39 6.497 6.589 0.363 332.516 o
1 10 40 25.110 25.609 1.098 39.858 o
1 10 41 4.821 4.392 0.363 391.065 o
1 10 42 6.931 7.687 0.735 117.880 o
1 10 43 1.608 2.196 0.363 503.958 o
1 10 44 15.157 15.736 1.098 50.134 o
1 10 45 1.789 2.559 0.363 493.477 o
1 10 46 4.949 4.755 0.735 126.502 o
1 10 47 4.649 4.755 0.735 127.236 o
1 10 48 2.317 2.932 0.735 134.883 o
1 11 0 110.240 109.387 3.294 3.722 o
1 11 1 15.360 13.540 0.363 172.906 o
1 11 2 1678.340 1667.520 43.904 0.019 o
1 11 3 1088.530 1103.390 28.541 0.046 o
1 11 4 846.764 858.273 22.677 0.074 o
1 11 5 3.860 5.118 0.363 405.101 o
1 11 6 445.326 451.451 11.344 0.278 o
1 11 7 156.968 167.194 6.589 1.213 o
1 11 8 41.030 42.806 1.098 26.620 o
1 11 9 19.083 18.658 0.735 77.023 o
1 11 10 532.932 527.915 13.540 0.197 o
1 11 11 147.178 147.801 3.657 2.522 o
1 11 12 35.349 34.021 0.735 43.057 o
1 11 13 200.496 193.528 4.392 1.553 o
1 11 14 137.719 139.751 2.932 3.233 o
1 11 15 344.755 337.672 6.589 0.587 o
1 11 16 42.650 40.247 0.735 34.290 o
1 11 17 50.457 50.855 1.098 21.491 o
1 11 18 169.006 166.096 3.657 2.173 o
1 11 19 107.039 105.730 2.196 5.454 o
1 11 20 163.275 152.918 3.294 2.493 o
1 11 21 197.860 184.753 4.392 1.597 o
1 11 22 28.067 27.442 0.735 55.197 o
1 11 23 9.976 10.246 0.363 247.118 o
1 11 24 7.737 8.785 0.363 290.993 o
1 11 25 10.395 9.148 0.363 248.860 o
1 11 26 154.683 157.684 3.657 2.375 o
1 11 27 98.053 88.896 2.196 6.254 o
1 11 28 96.341 95.485 2.559 5.427 o
1 11 29 25.711 25.609 0.735 59.795 o
1 11 30 20.126 21.589 0.735 72.292 o
1 11 31 49.204 47.561 1.834 13.814 o
1 11 32 53.091 52.316 1.834 12.999 o
1 11 33 34.197 29.629 1.098 33.203 o
1 11 34 3.370 2.932 0.363 444.839 o
1 11 35 0.278 0.363 0.363 572.462 o
1 11 36 12.111 12.805 0.735 98.621 o
1 11 37 6.851 7.314 0.363 319.075 o
1 11 38 25.592 25.609 1.098 39.547 o
1 11 39 34.870 35.855 1.834 16.670 o
1 11 40 91.209 91.465 5.853 1.872 o
1 11 41 22.842 22.315 1.098 42.447 o
1 11 42 1.446 1.461 0.363 519.602 o
1 11 43 1.176 0.735 0.363 538.749 o
1 11 44 1.487 1.098 0.363 523.807 o
1 11 45 22.637 24.873 1.098 41.726 o
1 11 46 13.003 12.442 1.098 52.830 o
1 11 47 19.047 15.736 1.098 47.365 o
1 12 0 204.982 205.970 6.589 1.016 o
1 12 1 136.709 141.212 3.294 2.958 o
1 12 2 250.335 252.795 6.216 0.890 o
1 12 3 127.157 128.780 2.932 3.555 o
1 12 4 847.665 881.323 27.805 0.059 o
1 12 5 123.044 121.829 2.932 3.721 o
1 12 6 337.464 338.407 8.412 0.493 o
1 12 7 57.469 61.826 1.461 14.658 o
1 12 8 24.169 26.707 0.735 61.280 o
1 12 9 45.792 44.629 1.098 24.293 o
1 12 10 213.104 211.088 4.755 1.345 o
1 12 11 37.428 35.855 0.735 40.257 o
1 12 12 17.448 17.560 0.363 143.164 o
1 12 13 242.885 239.265 5.491 1.032 o
1 12 14 7.877 8.412 0.363 291.754 o
1 12 15 228.482 245.481 5.118 1.132 o
1 12 16 126.227 125.486 2.932 3.611 o
1 12 17 207.403 197.920 4.392 1.498 o
1 12 18 83.948 84.141 1.834 8.258 o
1 12 19 88.235 82.680 1.834 7.988 o
1 12 20 34.513 33.658 0.735 44.068 o
1 12 21 149.612 131.702 3.294 2.832 o
1 12 22 314.414 297.435 8.785 0.518 o
1 12 23 41.548 38.776 1.098 27.276 o
1 12 24 30.652 30.364 0.735 50.094 o
1 12 25 15.277 14.265 0.363 170.615 o
1 12 26 39.895 40.247 1.098 27.688 o
1 12 27 187.122 185.116 4.755 1.555 o
1 12 28 73.267 70.238 2.196 8.248 o
1 12 29 116.237 111.221 3.657 3.209 o
1 12 30 38.417 38.776 1.461 21.346 o
1 12 31 46.243 43.169 1.834 14.513 o
1 12 32 6.753 6.589 0.735 119.718 o
1 12 33 21.668 22.315 1.098 43.244 o
1 12 34 4.827 4.755 0.363 386.770 o
1 12 35 0.147 0.363 0.363 576.605 o
1 12 36 30.388 32.923 1.461 24.344 o
1 12 37 1.683 2.196 0.363 501.772 o
1 12 38 14.288 15.001 0.735 90.988 o
1 12 39 9.569 9.873 0.735 108.464 o
1 12 40 23.119 24.148 1.098 41.646 o
1 12 41 7.349 8.049 0.735 116.364 o
1 12 42 8.710 9.148 0.735 111.535 o
1 12 43 6.462 6.589 0.735 120.450 o
1 12 44 4.190 4.020 0.735 129.239 o
1 12 45 7.067 8.412 0.735 116.620 o
1 12 46 5.298 4.755 0.735 125.643 o
1 12 47 12.866 11.706 1.098 53.185 o
1 13 0 333.751 328.524 9.510 0.445 o
1 13 1 18.765 19.756 0.363 128.899 o
1 13 2 43.342 41.708 1.098 25.869 o
1 13 3 37.502 38.776 0.735 38.914 o
1 13 4 124.095 124.750 2.559 4.060 o
1 13 5 41.746 43.904 1.098 26.079 o
1 13 6 197.309 192.803 5.491 1.290 o
1 13 7 61.801 64.385 1.461 13.701 o
1 13 8 120.007 122.554 2.932 3.782 o
1 13 9 249.940 235.608 6.216 0.913 o
1 13 10 696.667 661.078 19.756 0.105 o
1 13 11 83.925 86.710 1.834 8.161 o
1 13 12 136.288 131.702 2.932 3.338 o
1 13 13 26.685 27.442 0.735 57.085 o
1 13 14 461.830 453.285 8.785 0.330 o
1 13 15 33.484 34.394 0.735 44.740 o
1 13 16 134.477 134.261 2.932 3.349 o
1 13 17 11.759 11.706 0.363 216.436 o
1 13 18 231.126 216.951 5.118 1.178 o
1 13 19 105.305 102.799 2.196 5.591 o
1 13 20 0.538 0.735 0.363 558.447 o
1 13 21 39.601 39.511 0.735 36.879 o
1 13 22 22.330 19.756 0.735 69.984 o
1 13 23 16.691 16.099 0.363 153.075 o
1 13 24 132.327 121.094 2.932 3.527 o
1 13 25 81.521 80.121 2.196 7.405 o
1 13 26 73.738 72.072 1.834 9.644 o
1 13 27 46.582 42.433 1.098 24.413 o
1 13 28 119.179 115.603 4.020 2.812 o
1 13 29 12.033 12.442 0.735 99.244 o
1 13 30 8.496 8.785 0.735 112.533 o
1 13 31 17.643 16.462 0.735 82.125 o
1 13 32 106.792 107.554 3.657 3.390 o
1 13 33 39.113 41.708 1.461 20.788 o
1 13 34 17.761 18.658 0.735 79.641 o
1 13 35 26.777 28.541 1.098 37.871 o
1 13 36 14.376 14.265 0.735 91.623 o
1 13 37 45.115 45.365 1.834 14.517 o
1 13 38 11.646 11.344 0.735 101.508 o
1 13 39 3.562 4.020 0.363 425.919 o
1 13 40 22.584 27.070 1.098 41.031 o
1 13 41 16.089 16.099 1.098 49.340 o
1 13 42 0.406 0.735 0.363 562.581 o
1 13 43 0.577 0.000 0.735 141.661 o
1 13 44 1.069 1.461 0.363 530.958 o
1 13 45 0.667 -0.363 0.363 565.928 o
1 13 46 1.463 1.098 0.735 138.747 o
1 14 0 196.637 197.920 5.491 1.282 o
1 14 1 75.882 76.464 1.461 10.843 o
1 14 2 12.687 12.805 0.363 200.721 o
1 14 3 450.618 454.745 9.510 0.318 o
1 14 4 52.616 55.610 1.098 20.043 o
1 14 5 9.139 9.873 0.363 261.225 o
1 14 6 376.459 378.654 8.785 0.420 o
1 14 7 25.490 26.707 0.735 59.314 o
1 14 8 149.945 145.604 3.657 2.502 o
1 14 9 128.815 124.750 3.294 3.227 o
1 14 10 107.282 106.466 2.559 4.841 o
1 14 11 35.850 38.413 0.735 40.524 o
1 14 12 304.158 298.160 5.853 0.747 o
1 14 13 13.159 14.265 0.363 189.046 o
1 14 14 190.388 188.773 4.020 1.748 o
1 14 15 130.795 129.878 2.932 3.468 o
1 14 16 26.666 27.070 0.735 57.372 o
1 14 17 106.438 102.799 2.932 4.362 o
1 14 18 241.557 231.941 5.118 1.108 o
1 14 19 48.647 48.659 1.098 22.489 o
1 14 20 26.133 25.246 0.735 59.442 o
1 14 21 167.992 157.684 4.755 1.759 o
1 14 22 69.528 64.385 1.461 12.503 o
1 14 23 28.471 28.168 0.735 54.183 o
1 14 24 60.228 58.905 1.461 14.429 o
1 14 25 19.751 19.393 0.735 75.033 o
1 14 26 5.875 6.216 0.363 348.473 o
1 14 27 8.992 9.510 0.363 265.965 o
1 14 28 25.469 26.707 1.098 39.274 o
1 14 29 22.715 21.589 1.098 42.779 o
1 14 30 1.033 0.363 0.363 548.879 o
1 14 31 13.034 13.540 0.735 95.563 o
1 14 32 83.198 87.073 2.932 5.272 o
1 14 33 14.940 15.736 0.735 88.704 o
1 14 34 46.291 45.727 1.834 14.331 o
1 14 35 1.823 1.461 0.363 508.441 o
1 14 36 2.949 2.196 0.363 465.980 o
1 14 37 11.001 10.971 0.735 103.544 o
1 14 38 14.021 16.462 0.735 89.945 o
1 14 39 1.100 1.098 0.363 535.525 o
1 14 40 5.060 5.491 0.363 373.326 o
1 14 41 2.097 1.834 0.363 495.028 o
1 14 42 2.847 2.559 0.363 463.815 o
1 14 43 3.420 2.932 0.735 132.353 o
1 14 44 0.221 0.363 0.363 574.264 o
1 14 45 1.137 1.461 0.363 528.900 o
1 15 0 55.648 57.806 1.461 15.356 o
1 15 1 322.535 333.289 6.951 0.601 o
1 15 2 297.712 297.797 6.216 0.730 o
1 15 3 80.663 81.945 1.834 8.607 o
1 15 4 110.480 111.221 2.559 4.659 o
1 15 5 9.437 10.246 0.363 254.422 o
1 15 6 126.589 128.045 2.932 3.575 o
1 15 7 132.354 133.535 2.932 3.399 o
1 15 8 14.977 14.638 0.363 171.544 o
1 15 9 49.726 50.483 1.098 21.800 o
1 15 10 1.211 1.461 0.363 526.668 o
1 15 11 45.419 47.561 1.098 23.873 o
1 15 12 264.256 262.316 6.216 0.843 o
1 15 13 126.259 128.780 2.932 3.575 o
1 15 14 198.178 201.577 4.392 1.542 o
1 15 15 86.810 83.415 1.834 8.067 o
1 15 16 8.765 8.785 0.363 274.764 o
1 15 17 59.080 59.267 1.461 14.599 o
1 15 18 156.984 147.065 3.657 2.410 o
1 15 19 51.514 49.022 1.098 21.445 o
1 15 20 4.438 4.392 0.363 399.991 o
1 15 21 17.435 19.020 0.735 79.933 o
1 15 22 121.602 105.730 3.657 3.168 o
1 15 23 0.073 0.735 0.363 573.070 o
1 15 24 77.876 77.190 2.196 7.720 o
1 15 25 37.157 34.757 1.098 30.300 o
1 15 26 5.269 5.491 0.363 368.772 o
1 15 27 80.785 79.386 2.932 5.474 o
1 15 28 26.859 27.805 1.098 38.049 o
1 15 29 25.995 24.873 1.098 39.524 o
1 15 30 25.100 24.511 1.098 40.221 o
1 15 31 37.510 35.492 1.461 22.018 o
1 15 32 26.375 26.707 1.098 38.697 o
1 15 33 5.134 4.755 0.735 126.045 o
1 15 34 0.383 1.098 0.363 557.645 o
1 15 35 2.307 3.294 0.363 468.555 o
1 15 36 10.385 11.706 0.735 104.154 o
1 15 37 12.770 13.540 0.735 96.183 o
1 15 38 3.066 3.657 0.363 443.293 o
1 15 39 1.669 1.834 0.363 507.478 o
1 15 40 4.811 5.491 0.735 125.937 o
1 15 41 2.511 2.932 0.363 467.931 o
1 15 42 0.745 1.098 0.363 546.411 o
1 15 43 7.465 7.314 0.735 117.001 o
1 15 44 11.336 11.344 0.735 102.265 o
1 15 45 5.813 5.491 0.735 123.452 o
1 16 0 92.469 90.367 2.559 5.677 o
1 16 1 213.642 211.088 4.392 1.424 o
1 16 2 107.270 109.387 2.196 5.368 o
1 16 3 211.223 216.215 4.392 1.424 o
1 16 4 157.845 156.213 3.294 2.542 o
1 16 5 213.206 215.853 4.755 1.333 o
1 16 6 132.406 136.830 3.294 3.063 o
1 16 7 387.518 386.331 9.873 0.368 o
1 16 8 32.936 32.923 0.735 46.083 o
1 16 9 46.696 45.727 1.461 18.468 o
1 16 10 20.266 19.393 0.735 74.062 o
1 16 11 389.452 384.134 8.785 0.407 o
1 16 12 28.386 30.001 0.735 53.107 o
1 16 13 127.355 131.339 3.294 3.195 o
1 16 14 177.744 172.311 4.020 1.913 o
1 16 15 27.842 27.442 0.735 55.499 o
1 16 16 16.674 16.824 0.363 150.687 o
1 16 17 108.276 102.436 2.559 4.876 o
1 16 18 10.712 10.608 0.363 235.294 o
1 16 19 125.376 125.849 2.559 4.011 o
1 16 20 49.255 45.727 1.098 22.795 o
1 16 21 8.243 8.049 0.363 288.755 o
1 16 22 83.346 77.562 2.196 7.372 o
1 16 23 31.099 29.266 0.735 50.217 o
1 16 24 4.713 4.755 0.363 389.378 o
1 16 25 129.792 124.388 4.755 2.157 o
1 16 26 18.318 19.020 0.735 78.169 o
1 16 27 58.271 55.238 2.196 9.899 o
1 16 28 7.576 6.951 0.735 117.181 o
1 16 29 16.914 16.462 0.735 83.650 o
1 16 30 11.585 12.805 0.735 99.885 o
1 16 31 82.420 82.680 3.294 4.639 o
1 16 32 9.001 10.246 0.735 109.420 o
1 16 33 1.988 2.559 0.735 136.035 o
1 16 34 22.838 25.609 1.098 41.347 o
1 16 35 12.121 12.805 0.735 98.599 o
1 16 36 0.141 0.735 0.735 141.794 o
1 16 37 16.206 19.020 1.098 48.217 o
1 16 38 4.236 4.020 0.363 409.270 o
1 16 39 2.034 2.196 0.363 491.648 o
1 16 40 9.780 11.344 0.735 106.101 o
1 16 41 0.726 0.735 0.363 552.616 o
1 16 42 1.469 1.098 0.363 524.370 o
1 16 43 7.930 6.216 0.735 117.213 o
1 16 44 16.940 13.167 1.098 49.779 o
1 17 0 50.681 50.855 1.461 17.033 o
1 17 1 65.601 65.121 1.461 13.038 o
1 17 2 1279.310 1275.700 25.972 0.041 o
1 17 3 133.540 135.359 2.559 3.684 o
1 17 4 51.076 51.581 1.098 21.167 o
1 17 5 349.824 343.162 6.951 0.555 o
1 17 6 977.014 964.728 25.609 0.057 o
1 17 7 675.008 664.735 16.462 0.128 o
1 17 8 68.577 69.513 1.461 12.270 o
1 17 9 38.054 37.678 1.098 29.145 o
1 17 10 11.106 10.608 0.363 230.445 o
1 17 11 494.429 489.502 10.971 0.257 o
1 17 12 60.873 62.189 1.834 11.476 o
1 17 13 105.904 103.534 2.559 4.937 o
1 17 14 3.542 4.020 0.363 426.409 o
1 17 15 66.304 64.758 1.834 10.744 o
1 17 16 13.022 13.540 0.363 193.780 o
1 17 17 24.090 24.148 0.735 63.381 o
1 17 18 58.627 58.905 1.461 14.712 o
1 17 19 39.113 36.580 1.098 28.902 o
1 17 20 33.408 32.198 0.735 45.966 o
1 17 21 23.541 21.952 0.735 66.041 o
1 17 22 13.855 14.265 0.735 92.814 o
1 17 23 23.677 25.246 1.098 40.912 o
1 17 24 31.626 31.099 1.461 24.252 o
1 17 25 5.486 5.491 0.363 364.117 o
1 17 26 8.034 6.951 0.735 116.021 o
1 17 27 8.308 9.873 0.735 111.633 o
1 17 28 9.130 9.510 0.735 110.020 o
1 17 29 1.885 1.461 0.363 506.615 o
1 17 30 52.035 50.120 2.196 10.609 o
1 17 31 114.889 115.603 4.392 2.567 o
1 17 32 21.859 23.413 1.098 42.741 o
1 17 33 2.230 2.559 0.735 135.497 o
1 17 34 4.224 4.755 0.735 128.269 o
1 17 35 3.339 3.657 0.735 131.695 o
1 17 36 1.399 1.834 0.735 138.104 o
1 17 37 8.496 7.687 0.735 113.921 o
1 17 38 9.168 8.049 0.735 111.763 o
1 17 39 3.600 4.020 0.363 424.956 o
1 17 40 7.905 7.687 0.735 115.416 o
1 17 41 4.873 3.294 0.363 402.692 o
1 17 42 0.416 0.000 0.363 573.845 o
1 17 43 2.766 2.559 0.735 134.290 o
1 18 0 1.452 1.834 0.363 513.899 o
1 18 1 78.704 80.857 1.461 10.252 o
1 18 2 66.678 65.856 1.461 12.818 o
1 18 3 3.856 3.657 0.363 423.085 o
1 18 4 3.479 3.657 0.363 432.605 o
1 18 5 525.902 509.258 12.805 0.212 o
1 18 6 223.605 223.892 5.853 1.062 o
1 18 7 64.451 65.483 1.461 13.189 o
1 18 8 46.047 48.296 1.098 23.498 o
1 18 9 17.639 17.922 0.363 140.826 o
1 18 10 16.277 16.099 0.363 156.006 o
1 18 11 126.822 123.290 3.294 3.275 o
1 18 12 344.995 335.848 9.148 0.450 o
1 18 13 33.086 31.462 1.098 33.309 o
1 18 14 6.856 7.687 0.363 315.597 o
1 18 15 9.770 9.510 0.363 254.901 o
1 18 16 141.551 139.389 4.020 2.416 o
1 18 17 98.764 89.994 2.559 5.439 o
1 18 18 94.878 94.386 2.559 5.504 o
1 18 19 22.293 21.589 0.735 68.451 o
1 18 20 40.101 43.531 1.834 15.351 o
1 18 21 14.251 15.363 0.735 90.661 o
1 18 22 61.334 57.071 2.559 7.897 o
1 18 23 19.349 17.922 1.098 46.379 o
1 18 24 46.723 45.727 2.196 11.237 o
1 18 25 25.205 24.873 1.461 27.029 o
1 18 26 15.924 15.363 0.735 86.949 o
1 18 27 13.413 12.442 0.735 95.963 o
1 18 28 2.253 2.932 0.735 135.028 o
1 18 29 17.109 15.001 0.735 84.784 o
1 18 30 41.185 42.070 1.834 15.300 o
1 18 31 10.164 10.246 0.735 106.510 o
1 18 32 18.007 16.824 1.098 47.717 o
1 18 33 0.191 0.363 0.363 575.206 o
1 18 34 1.060 1.098 0.363 536.754 o
1 18 35 8.961 8.785 0.735 111.359 o
1 18 36 1.343 1.461 0.363 522.680 o
1 18 37 5.503 4.755 0.363 371.690 o
1 18 38 10.748 9.148 0.735 106.426 o
1 18 39 17.163 16.099 0.735 83.506 o
1 18 40 2.411 1.834 0.363 486.058 o
1 18 41 0.677 0.363 0.363 559.921 o
1 18 42 5.371 4.392 0.735 125.908 o
1 19 0 170.242 175.243 4.755 1.688 o
1 19 1 63.572 69.140 1.461 13.041 o
1 19 2 15.698 15.736 0.363 161.590 o
1 19 3 13.423 13.540 0.363 189.963 o
1 19 4 14.479 15.363 0.363 172.655 o
1 19 5 42.947 43.904 1.098 25.577 o
1 19 6 97.585 99.141 2.196 6.027 o
1 19 7 60.167 60.003 1.461 14.345 o
1 19 8 11.979 12.442 0.363 209.990 o
1 19 9 22.038 23.050 0.735 67.640 o
1 19 10 301.100 295.238 7.687 0.609 o
1 19 11 106.357 108.652 2.932 4.286 o
1 19 12 19.614 19.393 0.735 75.293 o
1 19 13 2.125 2.196 0.363 489.035 o
1 19 14 142.919 127.309 4.392 2.242 o
1 19 15 1.679 1.461 0.363 512.688 o
1 19 16 11.818 11.706 0.363 215.778 o
1 19 17 111.280 101.700 2.932 4.249 o
1 19 18 42.199 44.267 1.461 19.701 o
1 19 19 124.728 114.142 6.951 1.282 o
1 19 20 15.391 14.265 1.098 50.491 o
1 19 21 9.994 10.246 1.098 55.669 o
1 19 22 44.545 40.972 4.020 4.295 o
1 19 23 99.861 102.799 5.118 2.232 o
1 19 24 3.144 2.196 0.735 133.841 o
1 19 25 16.006 13.540 1.098 50.311 o
1 19 26 24.332 24.148 1.098 40.842 o
1 19 27 126.316 112.319 8.785 0.866 o
1 19 28 56.200 56.336 2.196 10.020 o
1 19 29 16.137 14.638 0.735 87.276 o
1 19 30 8.827 8.412 0.735 112.168 o
1 19 31 4.258 4.755 0.735 128.187 o
1 19 32 16.692 15.363 1.461 30.907 o
1 19 33 13.119 11.706 0.735 97.527 o
1 19 34 0.113 0.363 0.735 142.210 o
1 19 35 0.404 0.735 0.363 562.629 o
1 19 36 2.075 1.834 0.363 495.687 o
1 19 37 0.774 1.098 0.363 545.507 o
1 19 38 5.637 4.392 0.363 372.727 o
1 19 39 10.589 9.510 0.735 106.370 o
1 19 40 2.012 1.834 0.735 136.780 o
1 19 41 2.561 2.932 0.735 134.332 o
1 20 0 95.489 96.583 2.932 4.753 o
1 20 1 86.644 86.710 1.834 7.956 o
1 20 2 3.015 3.294 0.363 449.416 o
1 20 3 174.865 173.772 4.020 1.931 o
1 20 4 25.704 24.873 0.735 60.351 o
1 20 5 15.638 16.462 0.363 159.329 o
1 20 6 66.186 68.415 1.461 12.700 o
1 20 7 29.991 28.903 0.735 51.781 o
1 20 8 81.062 84.141 1.834 8.486 o
1 20 9 127.752 128.780 3.294 3.210 o
1 20 10 275.627 265.973 7.314 0.703 o
1 20 11 36.416 36.580 1.098 30.215 o
1 20 12 0.128 0.363 0.363 577.199 o
1 20 13 101.008 102.799 2.559 5.121 o
1 20 14 32.940 36.217 1.461 23.164 o
1 20 15 37.582 39.149 1.098 29.019 o
1 20 16 18.782 20.854 1.098 45.747 o
1 20 17 3.630 3.657 0.735 131.008 o
1 20 18 20.606 21.217 1.098 44.351 o
1 20 19 24.576 18.295 1.834 19.464 o
1 20 20 9.904 10.971 1.098 55.485 o
1 20 21 22.988 23.050 1.461 27.956 o
1 20 22 0.230 -0.363 0.735 142.333 o
1 20 23 13.124 13.167 1.098 52.489 o
1 20 24 11.397 11.344 1.098 54.334 o
1 20 25 10.053 10.608 1.098 55.506 o
1 20 26 21.715 21.952 1.461 28.495 o
1 20 27 21.319 20.491 1.461 28.827 o
1 20 28 34.348 31.099 2.559 10.025 o
1 20 29 38.193 39.511 1.834 15.915 o
1 20 30 11.140 10.608 0.735 103.648 o
1 20 31 11.991 11.344 0.735 100.671 o
1 20 32 47.846 50.120 2.559 8.803 o
1 20 33 23.185 22.315 1.461 28.006 o
1 20 34 0.294 0.000 0.735 142.209 o
1 20 35 3.754 3.294 0.735 131.144 o
1 20 36 0.668 -0.363 0.735 141.483 o
1 20 37 1.883 1.834 0.735 137.062 o
1 20 38 4.687 5.118 1.098 60.589 o
1 20 39 5.817 6.589 1.098 59.511 o
1 20 40 2.725 2.932 1.098 62.201 o
1 21 0 2.900 2.932 0.363 457.344 o
1 21 1 34.637 35.119 0.735 43.217 o
1 21 2 10.131 10.608 0.363 242.689 o
1 21 3 37.840 38.051 1.098 29.159 o
1 21 4 0.401 0.735 0.363 562.733 o
1 21 5 40.939 40.247 1.098 27.220 o
1 21 6 149.177 146.702 2.932 2.964 o
1 21 7 6.715 7.314 0.363 321.569 o
1 21 8 42.940 43.531 1.098 25.657 o
1 21 9 94.095 96.583 2.196 6.259 o
1 21 10 130.870 129.878 3.657 2.854 o
1 21 11 94.192 97.681 2.932 4.775 o
1 21 12 4.706 5.118 0.363 385.389 o
1 21 13 150.893 163.899 5.491 1.570 o
1 21 14 27.232 30.364 1.461 25.625 o
1 21 15 142.174 122.554 6.589 1.328 o
1 21 16 2.556 2.932 0.735 134.343 o
1 21 17 9.805 11.344 1.098 55.425 o
1 21 18 1.868 1.461 0.735 137.499 o
1 21 19 9.618 10.246 1.098 55.923 o
1 21 20 15.830 16.462 1.098 49.395 o
1 21 21 9.533 10.246 1.098 55.979 o
1 21 22 19.706 22.677 1.461 28.980 o
1 21 23 32.292 31.462 1.834 17.376 o
1 21 24 0.397 0.735 1.098 63.738 o
1 21 25 12.678 9.873 1.098 53.956 o
1 21 26 10.943 8.412 1.098 55.647 o
1 21 27 7.827 8.785 1.098 57.582 o
1 21 28 19.261 16.824 1.098 46.829 o
1 21 29 24.994 24.511 1.461 27.145 o
1 21 30 20.058 24.511 1.461 28.606 o
1 21 31 2.565 2.559 0.735 134.744 o
1 21 32 0.032 0.363 0.735 142.365 o
1 21 33 5.182 5.118 1.098 60.310 o
1 21 34 0.824 1.834 0.735 139.314 o
1 21 35 0.583 0.735 0.735 140.924 o
1 21 36 5.249 4.755 1.098 60.375 o
1 21 37 2.634 1.834 0.735 135.406 o
1 21 38 6.681 6.216 1.098 59.103 o
1 22 0 4.243 3.657 0.363 413.510 o
1 22 1 86.818 85.239 2.196 6.947 o
1 22 2 117.171 118.172 3.294 3.500 o
1 22 3 119.959 123.290 2.932 3.774 o
1 22 4 8.617 9.148 0.363 274.262 o
1 22 5 8.221 9.510 0.363 277.546 o
1 22 6 38.429 40.610 1.098 28.277 o
1 22 7 143.437 149.997 4.020 2.340 o
1 22 8 36.515 39.149 1.098 29.533 o
1 22 9 3.851 4.392 0.363 414.120 o
1 22 10 38.761 40.247 1.461 21.066 o
1 22 11 27.148 27.442 1.098 37.982 o
1 22 12 2.176 1.461 0.735 136.829 o
1 22 13 20.655 18.658 1.098 45.206 o
1 22 14 74.669 19.020 2.559 8.197 o
1 22 15 39.337 34.757 2.196 12.337 o
1 22 16 8.295 8.412 1.098 57.400 o
1 22 17 27.325 26.344 2.196 13.695 o
1 22 18 2.140 2.196 1.098 62.659 o
1 22 19 35.096 30.364 2.559 10.006 o
1 22 20 0.144 1.834 1.098 63.618 o
1 22 21 13.081 11.344 1.098 53.161 o
1 22 22 22.858 17.922 1.461 28.752 o
1 22 23 49.796 50.120 2.559 8.698 o
1 22 24 5.807 5.853 1.098 59.734 o
1 22 25 1.137 2.196 1.098 63.117 o
1 22 26 46.441 52.316 3.657 4.956 o
1 22 27 7.534 8.049 1.098 58.004 o
1 22 28 0.003 0.000 0.735 142.763 o
1 22 29 0.068 1.461 0.735 141.226 o
1 22 30 3.849 4.020 0.735 130.056 o
1 22 31 0.984 1.098 0.735 139.745 o
1 22 32 3.338 5.853 0.735 129.083 o
1 22 33 5.486 6.951 1.098 59.600 o
1 22 34 15.708 17.560 1.098 49.091 o
1 22 35 5.513 6.216 0.735 123.297 o
1 22 36 0.179 0.363 1.461 36.142 o
1 22 37 0.836 1.461 0.735 139.675 o
1 23 0 29.427 32.560 1.834 17.719 o
1 23 1 1.103 1.461 0.363 529.930 o
1 23 2 0.260 0.735 0.363 567.156 o
1 23 3 5.331 5.853 0.363 363.564 o
1 23 4 6.304 6.216 0.363 339.903 o
1 23 5 21.602 20.854 0.735 70.300 o
1 23 6 0.524 0.735 0.363 558.904 o
1 23 7 100.059 119.995 9.510 0.774 o
1 23 8 48.207 46.463 1.834 14.021 o
1 23 9 6.615 6.589 0.735 120.065 o
1 23 10 12.459 12.069 1.098 53.343 o
1 23 11 48.121 46.100 2.196 11.103 o
1 23 12 16.270 14.638 1.098 49.732 o
1 23 13 5.061 5.853 0.735 124.871 o
1 23 14 0.110 0.363 0.735 142.216 o
1 23 15 25.379 21.589 1.461 27.464 o
1 23 16 53.325 53.777 3.294 5.725 o
1 23 17 0.615 1.098 1.098 63.575 o
1 23 18 24.079 28.903 1.834 18.775 o
1 23 19 6.860 5.118 1.098 59.326 o
1 23 20 66.238 58.905 2.932 6.323 o
1 23 21 2.570 2.932 0.735 134.310 o
1 23 22 43.687 42.806 3.294 6.092 o
1 23 23 3.524 2.932 0.735 132.111 o
1 23 24 32.730 26.344 1.461 24.616 o
1 23 25 17.377 19.756 1.461 30.085 o
1 23 26 74.171 74.268 4.755 2.821 o
1 23 27 19.997 19.020 1.098 45.538 o
1 23 28 1.972 2.932 0.735 135.658 o
1 23 29 10.294 11.344 1.098 55.093 o
1 23 30 18.113 20.854 1.461 29.713 o
1 23 31 2.232 3.657 1.098 62.266 o
1 23 32 3.546 4.755 0.735 129.901 o
1 23 33 5.784 7.687 1.098 59.201 o
1 23 34 6.487 8.785 1.461 34.326 o
1 23 35 28.982 26.707 1.834 18.218 o
1 23 36 0.705 0.735 1.098 63.613 o
1 24 0 3.338 3.294 0.735 132.121 o
1 24 1 11.829 12.069 0.735 100.185 o
1 24 2 3.795 3.294 0.363 429.191 o
1 24 3 11.964 11.706 0.735 100.296 o
1 24 4 6.564 6.216 0.363 334.824 o
1 24 5 3.139 2.196 0.363 460.827 o
1 24 6 35.305 30.727 1.461 23.269 o
1 24 7 27.866 27.070 1.461 25.922 o
1 24 8 18.165 18.658 1.098 46.955 o
1 24 9 6.488 6.589 0.735 120.385 o
1 24 10 21.896 23.413 1.461 28.225 o
1 24 11 159.703 163.899 7.687 0.971 o
1 24 12 17.069 17.922 1.461 30.437 o
1 24 13 4.086 3.657 0.735 129.925 o
1 24 14 9.344 10.246 1.098 56.106 o
1 24 15 5.155 4.392 0.735 126.440 o
1 24 16 8.095 8.412 1.098 57.530 o
1 24 17 0.124 1.098 1.461 36.102 o
1 24 18 69.406 73.170 4.020 3.764 o
1 24 19 16.626 17.922 1.461 30.563 o
1 24 20 48.338 46.100 2.559 8.885 o
1 24 21 0.285 0.735 1.098 63.783 o
1 24 22 12.810 13.167 1.098 52.711 o
1 24 23 1.904 1.461 0.735 137.421 o
1 24 24 11.875 11.706 1.098 53.877 o
1 24 25 0.356 0.363 1.098 63.828 o
1 24 26 4.607 4.020 0.735 128.232 o
1 24 27 0.684 0.000 0.735 141.451 o
1 24 28 1.113 0.735 0.735 139.852 o
1 24 29 2.425 2.196 0.735 135.467 o
1 24 30 3.518 4.020 0.735 130.844 o
1 24 31 0.652 1.098 1.098 63.560 o
1 24 32 1.518 2.196 0.735 137.461 o
1 24 33 2.906 3.657 0.735 132.707 o
1 24 34 0.471 -0.363 1.098 63.855 o
1 25 0 0.395 1.098 0.735 140.937 o
1 25 1 21.877 21.589 0.735 69.172 o
1 25 2 15.511 16.824 0.735 86.259 o
1 25 3 1.974 2.196 0.363 493.349 o
1 25 4 25.467 24.148 1.098 40.100 o
1 25 5 13.326 14.265 0.735 94.035 o
1 25 6 11.085 10.246 0.735 104.228 o
1 25 7 27.671 27.070 1.461 25.979 o
1 25 8 28.087 28.541 1.461 25.642 o
1 25 9 10.468 10.246 0.735 105.755 o
1 25 10 3.476 3.294 0.735 131.797 o
1 25 11 47.581 46.463 2.559 8.916 o
1 25 12 18.921 17.922 1.461 29.904 o
1 25 13 2.290 1.461 0.735 136.580 o
1 25 14 0.928 1.461 0.735 139.486 o
1 25 15 1.035 0.000 0.735 140.756 o
1 25 16 0.692 1.098 1.098 63.543 o
1 25 17 7.965 6.951 1.098 58.079 o
1 25 18 28.894 35.119 2.932 8.029 o
1 25 19 64.655 50.120 5.118 2.625 o
1 25 20 35.661 30.001 2.196 12.853 o
1 25 21 10.836 15.736 1.834 21.404 o
1 25 22 13.175 13.167 1.098 52.454 o
1 25 23 4.548 5.118 0.735 127.039 o
1 25 24 21.868 23.050 1.461 28.287 o
1 25 25 1.440 2.932 0.735 136.830 o
1 25 26 8.214 8.412 1.098 57.453 o
1 25 27 4.883 3.657 0.735 128.002 o
1 25 28 7.828 8.412 1.098 57.701 o
1 25 29 3.566 4.020 0.735 130.731 o
1 25 30 7.401 6.216 1.098 58.662 o
1 25 31 0.973 0.735 0.735 140.137 o
1 25 32 4.960 7.687 1.098 59.693 o
1 26 0 11.751 13.903 1.098 53.197 o
1 26 1 11.792 12.805 0.735 99.387 o
1 26 2 1.718 1.834 0.363 506.041 o
1 26 3 61.159 66.954 2.559 7.650 o
1 26 4 23.510 22.315 1.098 41.998 o
1 26 5 41.776 38.413 1.834 15.477 o
1 26 6 31.612 35.492 1.834 17.178 o
1 26 7 20.027 20.118 1.098 45.134 o
1 26 8 4.785 5.118 0.735 126.459 o
1 26 9 0.190 -0.363 0.735 142.410 o
1 26 10 23.334 23.413 1.461 27.800 o
1 26 11 74.303 77.562 4.392 3.191 o
1 26 12 13.637 12.442 1.098 52.383 o
1 26 13 38.115 35.492 2.559 9.717 o
1 26 14 26.583 25.246 2.196 13.799 o
1 26 15 12.529 11.344 1.461 32.580 o
1 26 16 30.035 35.492 2.932 7.987 o
1 26 17 20.039 17.197 1.834 20.165 o
1 26 18 30.103 23.775 2.196 13.575 o
1 26 19 27.706 31.462 2.559 10.347 o
1 26 20 16.572 19.393 1.461 30.369 o
1 26 21 4.381 5.491 1.098 60.657 o
1 26 22 6.301 4.755 1.098 59.766 o
1 26 23 4.471 4.392 0.735 128.111 o
1 26 24 0.629 1.098 0.735 140.467 o
1 26 25 2.961 2.559 0.735 133.844 o
1 26 26 6.445 6.951 1.098 59.023 o
1 26 27 12.866 14.638 1.098 52.152 o
1 26 28 4.938 3.657 0.735 127.869 o
1 26 29 0.205 0.735 0.735 141.669 o
1 26 30 7.632 8.785 1.098 57.707 o
1 26 31 2.687 2.559 1.098 62.311 o
1 27 0 22.977 25.972 1.461 27.526 o
1 27 1 66.494 70.238 2.559 7.297 o
1 27 2 99.240 103.171 3.657 3.552 o
1 27 3 4.385 5.118 0.735 127.437 o
1 27 4 24.637 24.511 1.098 40.523 o
1 27 5 134.500 124.750 5.118 1.930 o
1 27 6 74.248 70.974 2.932 5.834 o
1 27 7 7.001 6.951 1.098 58.682 o
1 27 8 35.545 31.099 1.834 16.921 o
1 27 9 8.766 9.873 1.098 56.614 o
1 27 10 38.689 29.629 2.932 7.805 o
1 27 11 1.766 1.098 0.735 138.107 o
1 27 12 21.760 19.020 1.461 28.913 o
1 27 13 14.161 18.658 1.834 20.833 o
1 27 14 3.767 2.559 1.098 61.771 o
1 27 15 3.747 3.657 1.098 61.496 o
1 27 16 4.517 4.392 1.098 60.885 o
1 27 17 2.943 4.392 1.098 61.724 o
1 27 18 18.415 19.020 1.834 20.261 o
1 27 19 15.067 19.393 1.834 20.672 o
1 27 20 7.366 5.853 1.098 58.795 o
1 27 21 0.642 0.363 0.735 141.177 o
1 27 22 26.476 18.658 1.461 27.573 o
1 27 23 9.275 7.314 1.098 57.120 o
1 27 24 7.096 10.608 1.098 57.466 o
1 27 25 0.720 1.834 0.735 139.530 o
1 27 26 13.208 16.824 1.098 51.134 o
1 27 27 2.747 2.932 0.735 133.907 o
1 27 28 0.420 1.098 1.098 63.655 o
1 27 29 2.907 3.294 1.098 62.021 o
1 28 0 15.317 15.363 1.098 50.152 o
1 28 1 4.015 3.657 0.363 419.123 o
1 28 2 22.566 24.148 1.098 42.016 o
1 28 3 43.390 45.727 2.196 11.520 o
1 28 4 36.960 35.492 1.461 22.166 o
1 28 5 27.744 27.442 2.196 13.617 o
1 28 6 12.185 10.608 1.098 54.043 o
1 28 7 33.636 34.394 2.196 12.839 o
1 28 8 4.148 5.118 0.735 128.015 o
1 28 9 7.935 8.049 1.098 57.748 o
1 28 10 2.523 1.461 0.735 136.067 o
1 28 11 10.839 9.510 1.461 33.237 o
1 28 12 0.495 1.098 1.098 63.624 o
1 28 13 27.584 25.972 2.196 13.690 o
1 28 14 17.746 15.736 1.461 30.555 o
1 28 15 5.543 8.785 1.461 34.526 o
1 28 16 7.896 10.971 1.461 33.765 o
1 28 17 3.781 2.559 1.098 61.764 o
1 28 18 0.689 2.196 1.461 35.954 o
1 28 19 0.549 0.363 1.098 63.752 o
1 28 20 2.752 0.735 1.098 62.715 o
1 28 21 25.181 22.677 1.834 19.066 o
1 28 22 9.261 8.785 1.098 56.647 o
1 28 23 2.822 2.559 0.735 134.162 o
1 28 24 0.099 1.461 0.735 141.164 o
1 28 25 1.455 2.196 0.735 137.595 o
1 28 26 0.977 2.559 1.098 63.107 o
1 29 0 4.075 5.118 0.735 128.190 o
1 29 1 23.795 24.511 1.098 41.077 o
1 29 2 13.464 13.167 1.098 52.249 o
1 29 3 19.474 19.756 1.098 45.647 o
1 29 4 9.142 11.344 0.735 107.691 o
1 29 5 12.200 12.069 0.735 99.292 o
1 29 6 7.632 8.785 1.098 57.707 o
1 29 7 15.994 17.197 1.461 30.845 o
1 29 8 16.430 16.099 1.098 49.097 o
1 29 9 13.263 13.903 1.098 52.131 o
1 29 10 2.385 1.834 1.098 62.630 o
1 29 11 10.154 9.873 1.461 33.360 o
1 29 12 5.676 5.118 1.098 60.026 o
1 29 13 4.060 4.392 1.098 61.134 o
1 29 14 5.644 5.853 1.098 59.830 o
1 29 15 8.118 8.785 1.461 33.965 o
1 29 16 0.188 0.363 1.098 63.894 o
1 29 17 4.958 4.392 1.098 60.641 o
1 29 18 6.965 9.148 1.461 34.182 o
1 29 19 2.889 2.559 1.098 62.213 o
1 29 20 0.562 -0.363 0.735 141.690 o
1 29 21 0.766 1.461 1.098 63.436 o
1 29 22 3.421 1.834 0.735 133.621 o
1 29 23 4.377 4.020 0.735 128.789 o
1 29 24 0.875 1.461 1.461 35.979 o
1 30 0 2.874 1.461 1.098 62.486 o
1 30 1 2.645 2.559 0.735 134.564 o
1 30 2 1.641 2.196 0.735 137.194 o
1 30 3 5.278 6.589 0.735 123.418 o
1 30 4 0.171 0.735 0.735 141.736 o
1 30 5 14.564 16.462 1.461 31.348 o
1 30 6 4.622 5.118 0.735 126.858 o
1 30 7 12.957 15.736 1.834 21.158 o
1 30 8 0.909 1.834 1.098 63.296 o
1 30 9 2.452 2.196 1.098 62.512 o
1 30 10 5.454 4.392 1.098 60.361 o
1 30 11 0.080 0.000 1.098 64.006 o
1 30 12 1.008 0.363 1.098 63.565 o
1 30 13 11.190 13.540 1.461 32.642 o
1 30 14 4.434 5.118 1.098 60.731 o
1 30 15 2.682 2.559 1.098 62.314 o
1 30 16 5.150 6.216 1.098 60.012 o
1 30 17 5.395 4.020 1.098 60.500 o
1 30 18 6.278 6.216 1.098 59.346 o
1 30 19 0.686 0.735 1.461 36.053 o
1 30 20 5.855 4.392 1.098 60.132 o
1 31 0 0.042 0.363 1.098 63.951 o
1 31 1 5.751 6.951 1.098 59.442 o
1 31 2 3.302 3.657 0.735 131.781 o
1 31 3 10.022 12.069 1.098 55.030 o
1 31 4 3.375 4.392 1.098 61.499 o
1 31 5 0.224 -0.735 1.461 36.159 o
1 31 6 0.641 -0.363 1.098 63.787 o
1 31 7 1.188 1.461 1.098 63.255 o
1 31 8 3.482 4.392 1.098 61.443 o
1 31 9 13.734 13.167 1.461 32.023 o
1 31 10 2.461 2.932 1.098 62.331 o
1 31 11 3.842 5.118 1.098 61.056 o
1 31 12 9.783 13.903 1.461 32.954 o
1 31 13 5.440 6.589 1.098 59.733 o
1 31 14 3.066 4.392 1.098 61.660 o
1 31 15 1.657 0.363 1.098 63.290 o
1 31 16 1.008 0.000 1.098 63.639 o
1 32 3 0.013 1.834 1.834 22.922 o
1 32 4 2.636 1.834 1.098 62.511 o
1 32 5 1.482 1.098 1.098 63.206 o
1 32 6 2.845 3.657 1.098 61.961 o
1 32 7 0.095 1.098 1.098 63.786 o
1 32 8 5.945 5.118 1.098 59.869 o
1 32 9 2.260 2.559 1.098 62.517 o
1 32 10 16.843 16.462 1.834 20.633 o
1 32 11 0.459 0.000 1.098 63.859 o
2 0 1 26129.500 27877.000 1512.760 0.000 o
2 0 2 738.376 817.301 18.658 0.099 o
2 0 3 12936.000 14930.900 585.722 0.000 o
2 0 4 9636.830 9925.730 425.107 0.000 o
2 0 5 2010.930 2082.020 59.630 0.012 o
2 0 6 2149.690 2208.230 57.806 0.011 o
2 0 7 589.948 605.105 15.736 0.152 o
2 0 8 842.426 812.173 20.491 0.083 o
2 0 9 170.873 172.311 4.392 1.826 o
2 0 10 350.445 331.818 8.049 0.502 o
2 0 11 2382.790 2510.420 67.679 0.009 o
2 0 12 43.685 43.904 1.461 19.386 o
2 0 13 20.459 20.118 0.735 73.031 o
2 0 14 365.743 383.409 11.344 0.333 o
2 0 15 53.742 54.150 1.834 12.802 o
2 0 16 2581.310 2817.730 97.318 0.005 o
2 0 17 622.378 616.811 17.197 0.133 o
2 0 18 312.879 306.582 8.049 0.561 o
2 0 19 116.651 117.074 4.020 2.834 o
2 0 20 14.229 14.265 0.363 179.414 o
2 0 21 8.813 9.510 0.363 268.602 o
2 0 22 1.285 0.735 0.363 535.425 o
2 0 23 1.621 1.461 0.363 514.391 o
2 0 24 377.495 380.477 10.608 0.351 o
2 0 25 325.465 301.454 9.510 0.464 o
2 0 26 68.794 70.611 2.196 8.543 o
2 0 27 13.755 13.540 0.735 93.882 o
2 0 28 3.796 4.020 0.363 420.065 o
2 0 29 325.070 307.308 11.344 0.376 o
2 0 30 131.299 112.681 4.020 2.683 o
2 0 31 6.044 5.853 0.363 348.728 o
2 0 32 45.179 43.531 2.196 11.461 o
2 0 33 57.291 42.070 4.020 4.133 o
2 0 34 1.352 0.000 0.735 140.114 o
2 0 35 4.940 5.853 0.735 125.170 o
2 0 36 33.486 29.266 1.834 17.362 o
2 0 37 0.663 0.000 0.735 141.492 o
2 0 38 8.129 8.412 1.098 57.508 o
2 0 39 6.267 5.491 0.735 122.320 o
2 0 40 16.480 15.736 1.461 30.914 o
2 0 41 2.169 2.559 1.098 62.560 o
2 0 42 47.288 53.414 3.657 4.932 o
2 0 43 3.099 3.294 1.098 61.924 o
2 0 44 5.329 5.853 1.098 60.013 o
2 0 45 0.698 1.461 1.098 63.465 o
2 0 46 3.889 3.657 1.098 61.422 o
2 0 47 1.104 1.461 1.098 63.292 o
2 0 48 5.507 8.412 1.461 34.572 o
2 0 49 4.793 5.853 1.461 34.969 o
2 0 50 7.132 8.785 1.461 34.185 o
2 1 0 45711.900 36584.500 3654.050 0.000 o
2 1 1 3107.910 3067.970 72.807 0.006 o
2 1 2 4795.780 4880.000 106.828 0.003 o
2 1 3 645.839 672.784 11.344 0.174 o
2 1 4 1734.610 1913.010 36.580 0.021 o
2 1 5 16036.300 15998.400 503.767 0.000 o
2 1 6 1003.120 995.465 17.560 0.074 o
2 1 7 896.472 907.657 17.922 0.084 o
2 1 8 547.644 542.543 9.873 0.243 o
2 1 9 1336.250 1303.140 27.070 0.038 o
2 1 10 763.314 802.663 16.099 0.110 o
2 1 11 1057.010 1095.700 19.756 0.063 o
2 1 12 873.451 921.933 16.824 0.089 o
2 1 13 4346.220 4802.450 96.583 0.003 o
2 1 14 251.350 276.943 5.491 0.946 o
2 1 15 456.225 457.304 9.510 0.314 o
2 1 16 549.387 552.426 10.971 0.224 o
2 1 17 86.976 80.121 1.834 8.180 o
2 1 18 1056.720 1067.900 24.148 0.055 o
2 1 19 268.710 278.404 6.216 0.814 o
2 1 20 147.501 138.290 2.559 3.338 o
2 1 21 219.612 229.383 5.118 1.199 o
2 1 22 63.632 64.758 1.098 15.937 o
2 1 23 298.176 289.013 6.589 0.706 o
2 1 24 36.590 38.051 0.735 40.025 o
2 1 25 142.741 141.585 3.294 2.861 o
2 1 26 63.323 60.003 1.461 13.811 o
2 1 27 55.767 60.365 1.834 12.174 o
2 1 28 318.765 309.866 8.785 0.507 o
2 1 29 10.276 10.246 0.363 243.162 o
2 1 30 29.530 30.364 0.735 51.448 o
2 1 31 7.640 8.785 0.363 292.594 o
2 1 32 99.662 95.485 2.932 4.649 o
2 1 33 87.080 79.023 2.932 5.277 o
2 1 34 42.237 34.021 1.461 20.972 o
2 1 35 18.218 17.922 1.098 47.178 o
2 1 36 3.003 2.932 0.735 133.321 o
2 1 37 178.894 165.723 7.314 0.999 o
2 1 38 2.053 2.196 0.735 136.294 o
2 1 39 66.232 72.807 2.932 6.079 o
2 1 40 0.074 0.363 0.735 142.284 o
2 1 41 22.608 21.217 1.098 42.977 o
2 1 42 15.150 16.099 1.098 50.010 o
2 1 43 3.423 3.657 0.735 131.498 o
2 1 44 6.449 6.589 0.735 120.482 o
2 1 45 2.340 2.932 0.735 134.833 o
2 1 46 3.907 4.020 0.735 129.918 o
2 1 47 7.083 8.049 0.735 117.038 o
2 1 48 4.578 6.589 1.098 60.234 o
2 1 49 5.187 8.049 1.098 59.450 o
2 1 50 13.782 15.736 1.461 31.662 o
2 2 0 4957.510 5496.450 337.672 0.001 o
2 2 1 7590.890 7462.130 231.579 0.001 o
2 2 2 1085.760 1079.610 29.629 0.044 o
2 2 3 1349.530 1482.040 36.953 0.028 o
2 2 4 1616.350 1836.540 46.100 0.018 o
2 2 5 512.269 514.748 11.706 0.232 o
2 2 6 2050.350 2005.200 46.100 0.015 o
2 2 7 3130.420 3204.060 79.386 0.006 o
2 2 8 1640.300 1680.690 30.727 0.026 o
2 2 9 937.124 963.268 17.922 0.079 o
2 2 10 2012.330 2101.420 38.051 0.017 o
2 2 11 267.581 279.875 5.491 0.895 o
2 2 12 1029.480 1058.030 20.491 0.064 o
2 2 13 146.058 150.732 3.657 2.518 o
2 2 14 749.241 754.004 16.462 0.113 o
2 2 15 361.779 392.919 8.049 0.458 o
2 2 16 609.165 624.135 13.540 0.167 o
2 2 17 715.423 703.148 15.736 0.125 o
2 2 18 206.983 208.901 4.755 1.381 o
2 2 19 14.635 16.462 0.363 166.977 o
2 2 20 238.961 234.138 4.392 1.237 o
2 2 21 143.880 145.967 2.932 3.063 o
2 2 22 79.895 83.778 1.834 8.595 o
2 2 23 324.736 332.916 7.314 0.575 o
2 2 24 258.706 252.070 6.951 0.784 o
2 2 25 426.391 427.676 10.246 0.321 o
2 2 26 3.187 3.657 0.363 440.155 o
2 2 27 55.085 56.336 1.461 15.602 o
2 2 28 23.747 25.246 0.735 63.057 o
2 2 29 92.930 91.465 2.559 5.637 o
2 2 30 92.490 84.876 2.196 6.645 o
2 2 31 4.925 5.491 0.363 376.298 o
2 2 32 1.529 2.196 0.363 506.282 o
2 2 33 160.346 136.830 4.392 2.049 o
2 2 34 56.213 53.414 2.196 10.135 o
2 2 35 79.995 70.238 2.932 5.652 o
2 2 36 48.434 51.218 2.196 10.862 o
2 2 37 10.508 10.608 0.735 105.208 o
2 2 38 22.366 21.589 1.098 43.016 o
2 2 39 31.865 39.149 1.834 16.870 o
2 2 40 8.679 9.148 0.735 111.612 o
2 2 41 5.396 5.853 0.735 124.040 o
2 2 42 21.094 20.491 1.098 44.264 o
2 2 43 0.542 0.363 0.735 141.374 o
2 2 44 2.217 2.559 0.735 135.527 o
2 2 45 1.339 1.834 0.735 138.233 o
2 2 46 8.446 9.510 1.098 56.945 o
2 2 47 0.598 1.461 1.098 63.507 o
2 2 48 1.660 0.363 0.735 139.106 o
2 2 49 21.106 23.413 1.834 19.592 o
2 2 50 14.262 13.167 1.098 51.684 o
2 3 0 5907.330 5988.510 257.188 0.001 o
2 3 1 6428.260 6247.890 180.724 0.001 o
2 3 2 2602.110 2705.790 60.365 0.009 o
2 3 3 1661.420 1726.060 36.953 0.023 o
2 3 4 4083.810 3767.830 91.828 0.004 o
2 3 5 4374.360 4421.600 116.338 0.003 o
2 3 6 1846.120 1932.030 43.904 0.017 o
2 3 7 666.133 675.353 12.442 0.159 o
2 3 8 1434.300 1456.060 27.442 0.034 o
2 3 9 519.928 544.377 11.706 0.225 o
2 3 10 823.231 833.027 17.197 0.097 o
2 3 11 1505.370 1523.740 33.296 0.028 o
2 3 12 1854.270 1867.640 46.100 0.017 o
2 3 13 161.792 178.527 4.392 1.871 o
2 3 14 1093.560 1041.560 22.315 0.057 o
2 3 15 678.233 706.815 16.462 0.125 o
2 3 16 1264.820 1226.680 29.629 0.038 o
2 3 17 99.722 109.387 2.559 5.050 o
2 3 18 380.096 380.115 8.785 0.417 o
2 3 19 117.866 117.074 2.196 4.810 o
2 3 20 480.711 474.139 10.246 0.281 o
2 3 21 111.631 96.220 2.559 4.867 o
2 3 22 91.639 94.749 2.196 6.431 o
2 3 23 108.244 109.024 2.196 5.335 o
2 3 24 29.755 30.364 0.735 51.174 o
2 3 25 31.212 33.296 0.735 47.762 o
2 3 26 151.227 151.095 4.020 2.254 o
2 3 27 11.953 10.608 0.363 220.446 o
2 3 28 121.763 124.388 2.932 3.721 o
2 3 29 1.948 1.834 0.363 499.337 o
2 3 30 119.750 122.927 3.294 3.406 o
2 3 31 33.718 32.198 1.098 32.762 o
2 3 32 33.193 34.021 1.098 32.553 o
2 3 33 2.455 2.559 0.363 474.618 o
2 3 34 154.679 153.654 5.118 1.715 o
2 3 35 10.849 10.971 0.735 103.916 o
2 3 36 2.684 3.294 0.735 133.636 o
2 3 37 15.789 15.363 1.098 49.816 o
2 3 38 4.213 4.755 0.735 128.297 o
2 3 39 9.187 8.412 0.735 111.258 o
2 3 40 28.309 28.541 1.461 25.577 o
2 3 41 54.499 55.238 2.559 8.307 o
2 3 42 3.563 3.657 0.735 131.167 o
2 3 43 8.581 10.246 0.735 110.475 o
2 3 44 4.055 2.932 0.735 130.862 o
2 3 45 22.776 24.148 1.834 19.304 o
2 3 46 10.056 9.510 1.098 55.875 o
2 3 47 3.522 2.932 1.098 61.801 o
2 3 48 1.012 2.559 1.098 63.092 o
2 3 49 3.575 5.853 0.735 128.512 o
2 3 50 1.930 1.461 0.735 137.365 o
2 4 0 38.236 36.217 1.098 29.410 o
2 4 1 6530.240 6598.000 200.479 0.001 o
2 4 2 7704.410 7644.330 231.579 0.001 o
2 4 3 2793.730 2826.520 60.365 0.008 o
2 4 4 4679.970 4642.570 141.212 0.002 o
2 4 5 210.730 225.726 4.392 1.400 o
2 4 6 1703.570 1929.090 41.345 0.019 o
2 4 7 1047.080 1091.310 21.952 0.059 o
2 4 8 2516.050 2576.640 51.581 0.011 o
2 4 9 996.986 965.464 20.854 0.067 o
2 4 10 355.530 371.330 7.314 0.511 o
2 4 11 862.013 823.879 18.295 0.089 o
2 4 12 344.077 349.015 7.314 0.539 o
2 4 13 132.961 133.898 2.932 3.383 o
2 4 14 1063.390 1053.260 24.873 0.054 o
2 4 15 117.489 112.681 2.559 4.420 o
2 4 16 258.022 261.217 6.216 0.860 o
2 4 17 230.501 234.510 5.491 1.082 o
2 4 18 502.400 503.404 12.069 0.232 o
2 4 19 146.546 140.114 2.932 3.067 o
2 4 20 1.866 1.834 0.363 501.720 o
2 4 21 461.435 458.765 9.148 0.320 o
2 4 22 353.715 337.309 6.951 0.554 o
2 4 23 3.845 3.657 0.363 423.346 o
2 4 24 339.992 333.289 8.049 0.513 o
2 4 25 2.835 3.294 0.363 454.225 o
2 4 26 37.293 37.678 0.735 39.570 o
2 4 27 100.527 100.975 2.932 4.548 o
2 4 28 37.525 38.776 1.098 29.136 o
2 4 29 1.248 1.461 0.363 525.553 o
2 4 30 85.013 86.710 2.559 6.059 o
2 4 31 43.586 43.904 1.098 25.315 o
2 4 32 2.299 2.196 0.363 484.082 o
2 4 33 31.314 30.727 0.735 49.107 o
2 4 34 29.060 30.364 1.098 35.931 o
2 4 35 79.427 69.876 3.657 4.201 o
2 4 36 4.336 3.657 0.363 411.258 o
2 4 37 16.047 15.736 1.098 49.499 o
2 4 38 2.580 2.559 0.735 134.710 o
2 4 39 5.504 6.589 0.735 122.854 o
2 4 40 1.973 2.196 0.735 136.469 o
2 4 41 8.660 8.049 0.735 113.046 o
2 4 42 3.910 3.294 0.735 130.776 o
2 4 43 1.343 1.098 0.735 139.000 o
2 4 44 23.738 23.413 1.461 27.680 o
2 4 45 3.697 4.392 1.098 61.328 o
2 4 46 2.607 1.834 1.098 62.524 o
2 4 47 0.006 0.363 1.098 63.965 o
2 4 48 0.591 0.000 0.735 141.635 o
2 4 49 5.925 7.314 1.098 59.228 o
2 4 50 2.717 4.020 0.735 132.723 o
2 5 0 434.250 469.383 11.706 0.271 o
2 5 1 320.710 346.094 6.589 0.618 o
2 5 2 510.890 539.259 10.246 0.253 o
2 5 3 992.955 1083.260 21.952 0.062 o
2 5 4 4874.910 4707.320 109.387 0.003 o
2 5 5 304.672 305.111 6.216 0.709 o
2 5 6 605.159 601.085 10.971 0.198 o
2 5 7 2443.520 2503.850 57.434 0.010 o
2 5 8 333.581 360.359 6.589 0.587 o
2 5 9 1677.310 1679.960 35.492 0.023 o
2 5 10 909.413 871.440 17.197 0.087 o
2 5 11 4.120 3.657 0.363 416.519 o
2 5 12 1684.940 1731.910 38.051 0.022 o
2 5 13 133.877 129.878 2.932 3.405 o
2 5 14 849.266 841.076 21.952 0.077 o
2 5 15 732.811 692.540 15.001 0.127 o
2 5 16 763.202 764.985 19.393 0.096 o
2 5 17 36.464 36.580 0.735 40.799 o
2 5 18 58.358 57.434 1.098 18.138 o
2 5 19 104.437 104.995 2.196 5.581 o
2 5 20 82.197 79.023 1.461 9.964 o
2 5 21 54.277 57.806 1.098 19.223 o
2 5 22 286.163 286.091 6.216 0.767 o
2 5 23 46.649 46.463 1.098 23.616 o
2 5 24 191.877 182.557 3.657 1.880 o
2 5 25 167.536 165.723 3.657 2.191 o
2 5 26 156.427 162.439 4.020 2.148 o
2 5 27 16.322 17.922 0.363 149.354 o
2 5 28 159.263 152.556 3.657 2.352 o
2 5 29 177.815 170.115 4.392 1.783 o
2 5 30 135.047 134.996 4.755 2.076 o
2 5 31 1.720 2.196 0.363 500.697 o
2 5 32 11.833 12.442 0.363 211.561 o
2 5 33 114.764 118.897 3.657 3.172 o
2 5 34 19.480 21.217 0.735 73.828 o
2 5 35 15.060 16.099 0.735 88.036 o
2 5 36 59.927 63.660 2.559 7.799 o
2 5 37 15.665 16.099 0.735 86.713 o
2 5 38 24.875 31.825 1.834 18.445 o
2 5 39 8.125 8.785 0.735 113.471 o
2 5 40 95.793 98.779 5.118 2.272 o
2 5 41 2.278 2.196 0.735 135.794 o
2 5 42 48.377 52.316 2.932 7.080 o
2 5 43 18.965 19.756 1.461 29.625 o
2 5 44 11.118 11.706 1.098 54.401 o
2 5 45 3.499 4.755 0.735 130.014 o
2 5 46 21.864 24.873 1.834 19.382 o
2 5 47 5.477 6.951 1.098 59.605 o
2 5 48 1.436 0.735 0.735 139.184 o
2 5 49 2.008 2.196 0.735 136.391 o
2 6 0 36.111 34.394 1.098 30.921 o
2 6 1 3506.590 3680.030 78.660 0.005 o
2 6 2 78.731 83.778 1.461 10.085 o
2 6 3 175.331 177.067 3.294 2.203 o
2 6 4 785.341 789.123 14.638 0.115 o
2 6 5 1042.430 1059.490 20.854 0.062 o
2 6 6 2255.400 2362.620 51.218 0.012 o
2 6 7 72.996 72.434 1.461 11.464 o
2 6 8 182.686 191.332 4.020 1.797 o
2 6 9 146.289 157.311 3.294 2.693 o
2 6 10 28.591 29.266 0.735 53.315 o
2 6 11 610.017 623.763 12.442 0.178 o
2 6 12 463.683 457.304 10.246 0.293 o
2 6 13 103.236 104.269 2.559 5.017 o
2 6 14 272.902 283.532 6.216 0.799 o
2 6 15 1200.710 1149.840 30.001 0.040 o
2 6 16 359.688 342.799 8.412 0.468 o
2 6 17 240.926 229.020 5.491 1.055 o
2 6 18 608.339 580.957 11.706 0.192 o
2 6 19 72.669 69.876 1.461 11.677 o
2 6 20 473.664 454.745 10.608 0.281 o
2 6 21 7.354 8.049 0.363 303.611 o
2 6 22 45.047 45.727 1.098 24.369 o
2 6 23 154.598 149.634 3.294 2.631 o
2 6 24 37.800 37.315 1.098 29.355 o
2 6 25 6.425 6.951 0.363 330.415 o
2 6 26 27.346 28.541 0.735 55.427 o
2 6 27 116.990 116.338 2.559 4.380 o
2 6 28 102.208 99.514 2.559 5.137 o
2 6 29 21.418 20.491 0.735 70.951 o
2 6 30 28.240 28.168 0.735 54.486 o
2 6 31 11.767 10.971 0.363 220.499 o
2 6 32 9.948 10.246 0.363 247.486 o
2 6 33 26.433 29.629 1.098 37.747 o
2 6 34 36.149 35.119 1.461 22.435 o
2 6 35 38.751 37.315 1.834 15.994 o
2 6 36 25.379 21.952 1.098 40.876 o
2 6 37 27.821 29.629 1.098 36.895 o
2 6 38 17.888 19.020 1.098 47.023 o
2 6 39 0.682 0.735 0.735 140.725 o
2 6 40 36.618 33.658 2.196 12.616 o
2 6 41 92.683 78.660 4.020 3.404 o
2 6 42 8.690 9.873 1.098 56.665 o
2 6 43 23.105 24.148 1.098 41.655 o
2 6 44 1.073 1.834 0.735 138.795 o
2 6 45 19.614 20.854 1.461 29.274 o
2 6 46 18.578 21.217 1.461 29.524 o
2 6 47 13.502 14.265 1.461 31.938 o
2 6 48 13.069 21.952 1.834 20.764 o
2 6 49 7.990 9.148 0.735 113.353 o
2 7 0 745.663 674.980 21.589 0.091 o
2 7 1 445.883 456.206 8.785 0.339 o
2 7 2 376.098 401.694 7.687 0.455 o
2 7 3 633.647 624.498 12.069 0.176 o
2 7 4 302.915 288.650 5.491 0.793 o
2 7 5 124.094 124.388 2.559 4.065 o
2 7 6 400.634 418.528 8.785 0.385 o
2 7 7 97.946 97.681 2.196 6.044 o
2 7 8 1632.760 1780.930 40.610 0.021 o
2 7 9 725.409 744.131 16.824 0.114 o
2 7 10 679.762 663.647 16.462 0.127 o
2 7 11 120.901 120.731 3.294 3.405 o
2 7 12 129.717 134.633 3.657 2.837 o
2 7 13 171.220 175.968 4.020 1.953 o
2 7 14 167.729 169.390 4.020 2.012 o
2 7 15 19.585 20.491 0.735 74.309 o
2 7 16 180.136 174.145 3.657 2.024 o
2 7 17 191.084 178.527 4.392 1.661 o
2 7 18 146.184 144.506 3.657 2.555 o
2 7 19 137.482 136.830 2.932 3.265 o
2 7 20 109.558 106.828 2.196 5.326 o
2 7 21 192.068 185.851 4.392 1.631 o
2 7 22 38.882 36.580 1.098 29.012 o
2 7 23 10.613 10.971 0.363 234.270 o
2 7 24 186.206 175.968 4.020 1.830 o
2 7 25 97.867 100.240 2.196 5.987 o
2 7 26 43.763 41.345 0.735 33.119 o
2 7 27 161.379 165.723 3.657 2.256 o
2 7 28 87.887 86.710 2.196 6.846 o
2 7 29 40.051 41.345 1.098 27.371 o
2 7 30 175.082 179.998 4.392 1.767 o
2 7 31 18.836 18.295 0.735 77.862 o
2 7 32 184.757 172.311 6.216 1.205 o
2 7 33 0.993 1.834 0.735 138.963 o
2 7 34 118.906 110.848 4.392 2.550 o
2 7 35 22.611 22.677 1.098 42.480 o
2 7 36 2.609 1.098 0.735 136.279 o
2 7 37 17.642 18.295 1.098 47.454 o
2 7 38 5.848 5.491 0.735 123.366 o
2 7 39 42.390 43.531 2.559 9.275 o
2 7 40 18.286 16.099 1.098 47.776 o
2 7 41 2.139 3.294 0.735 134.877 o
2 7 42 28.982 30.001 1.834 17.975 o
2 7 43 1.880 2.196 0.735 136.674 o
2 7 44 4.837 6.216 0.735 124.977 o
2 7 45 3.706 4.392 0.735 129.953 o
2 7 46 12.415 14.638 1.461 32.178 o
2 7 47 1.559 2.196 0.735 137.372 o
2 7 48 11.753 11.706 1.098 53.962 o
2 7 49 5.943 5.491 0.735 123.127 o
2 8 0 698.697 668.402 17.197 0.120 o
2 8 1 1701.950 1821.900 38.051 0.021 o
2 8 2 345.684 364.751 7.687 0.507 o
2 8 3 49.035 51.581 1.098 21.848 o
2 8 4 420.978 422.185 8.785 0.368 o
2 8 5 402.879 422.921 9.873 0.347 o
2 8 6 458.998 463.893 10.608 0.286 o
2 8 7 358.112 374.624 7.687 0.488 o
2 8 8 217.254 225.726 5.118 1.217 o
2 8 9 13.145 13.167 0.363 194.391 o
2 8 10 129.249 128.780 2.932 3.511 o
2 8 11 23.473 22.677 0.735 65.557 o
2 8 12 420.307 422.548 10.608 0.315 o
2 8 13 6.105 6.216 0.363 343.841 o
2 8 14 159.879 161.703 4.020 2.119 o
2 8 15 89.704 83.043 2.196 6.847 o
2 8 16 303.264 294.140 6.589 0.692 o
2 8 17 107.075 103.897 2.196 5.491 o
2 8 18 128.219 124.025 2.559 3.960 o
2 8 19 238.597 226.824 4.755 1.191 o
2 8 20 179.434 171.213 3.294 2.190 o
2 8 21 124.142 124.025 2.559 4.068 o
2 8 22 290.440 280.600 6.216 0.763 o
2 8 23 45.489 44.267 1.098 24.482 o
2 8 24 88.354 87.798 2.196 6.790 o
2 8 25 124.973 124.025 2.932 3.654 o
2 8 26 133.192 126.584 3.657 2.845 o
2 8 27 5.072 5.491 0.363 373.074 o
2 8 28 152.506 155.487 4.020 2.220 o
2 8 29 105.328 101.700 2.932 4.406 o
2 8 30 43.916 45.002 1.098 24.960 o
2 8 31 62.642 64.022 1.461 13.593 o
2 8 32 33.359 33.658 1.098 32.561 o
2 8 33 53.529 55.610 2.196 10.263 o
2 8 34 11.484 10.608 0.735 102.803 o
2 8 35 17.637 17.560 0.735 81.009 o
2 8 36 60.992 55.610 2.559 7.954 o
2 8 37 12.947 12.805 0.735 96.633 o
2 8 38 15.761 15.736 0.735 86.898 o
2 8 39 12.198 12.442 0.735 98.847 o
2 8 40 4.642 5.853 0.735 125.905 o
2 8 41 4.654 4.755 0.735 127.223 o
2 8 42 13.480 15.001 1.098 51.589 o
2 8 43 0.392 0.000 0.735 142.021 o
2 8 44 10.173 11.706 0.735 104.678 o
2 8 45 5.655 5.853 0.735 123.394 o
2 8 46 13.303 12.805 0.735 95.795 o
2 8 47 5.828 6.216 0.735 122.509 o
2 8 48 0.349 0.363 0.735 141.753 o
2 8 49 10.849 10.608 1.461 33.099 o
2 9 0 53.213 57.434 1.834 12.663 o
2 9 1 319.709 342.064 7.314 0.576 o
2 9 2 1040.990 1107.410 23.775 0.055 o
2 9 3 173.544 177.067 3.657 2.073 o
2 9 4 206.999 212.921 4.392 1.457 o
2 9 5 1200.830 1212.040 27.070 0.043 o
2 9 6 975.472 1022.530 22.315 0.063 o
2 9 7 836.791 876.568 24.511 0.068 o
2 9 8 417.009 429.499 12.069 0.278 o
2 9 9 501.322 504.865 12.442 0.226 o
2 9 10 808.100 807.418 19.020 0.092 o
2 9 11 399.363 408.283 9.873 0.353 o
2 9 12 698.606 666.568 19.020 0.109 o
2 9 13 192.311 195.724 6.216 1.141 o
2 9 14 144.949 139.389 3.657 2.603 o
2 9 15 99.950 101.338 2.559 5.185 o
2 9 16 108.157 108.652 2.559 4.776 o
2 9 17 327.500 313.533 6.589 0.633 o
2 9 18 88.543 83.778 1.834 7.924 o
2 9 19 346.724 327.063 8.049 0.509 o
2 9 20 169.375 156.213 3.657 2.221 o
2 9 21 282.203 276.943 5.853 0.822 o
2 9 22 47.652 47.561 1.098 23.043 o
2 9 23 49.956 49.384 1.461 17.342 o
2 9 24 394.547 366.212 8.785 0.410 o
2 9 25 46.268 45.002 1.098 24.037 o
2 9 26 125.854 123.290 3.294 3.292 o
2 9 27 41.577 41.708 1.098 26.621 o
2 9 28 8.855 9.148 0.363 270.673 o
2 9 29 41.782 41.708 1.098 26.532 o
2 9 30 165.615 140.114 4.755 1.835 o
2 9 31 5.189 6.216 0.363 362.720 o
2 9 32 44.770 45.002 1.834 14.590 o
2 9 33 69.411 65.856 2.559 7.261 o
2 9 34 26.975 25.972 1.461 26.345 o
2 9 35 40.310 39.149 1.834 15.635 o
2 9 36 1.621 1.098 0.735 138.415 o
2 9 37 13.270 13.167 0.735 95.446 o
2 9 38 5.721 5.853 0.735 123.229 o
2 9 39 0.115 0.735 0.735 141.846 o
2 9 40 31.328 31.099 1.834 17.546 o
2 9 41 1.290 1.461 0.735 138.729 o
2 9 42 2.472 3.294 0.735 134.121 o
2 9 43 3.067 3.294 0.363 448.044 o
2 9 44 9.527 9.148 0.735 109.477 o
2 9 45 5.503 5.853 0.735 123.773 o
2 9 46 4.273 5.491 0.735 127.255 o
2 9 47 1.478 1.834 0.735 137.936 o
2 9 48 2.151 1.834 0.735 136.476 o
2 10 0 1430.160 1406.310 41.345 0.024 o
2 10 1 570.089 584.624 14.638 0.168 o
2 10 2 114.035 115.976 2.559 4.474 o
2 10 3 1240.220 1268.380 35.855 0.032 o
2 10 4 700.568 710.472 16.462 0.121 o
2 10 5 55.069 56.336 1.461 15.605 o
2 10 6 704.795 719.620 18.295 0.109 o
2 10 7 3531.090 3868.440 121.829 0.003 o
2 10 8 773.146 736.081 20.491 0.091 o
2 10 9 227.931 238.167 5.853 1.025 o
2 10 10 20.975 21.952 0.735 70.438 o
2 10 11 775.634 779.250 19.756 0.093 o
2 10 12 689.334 683.030 16.099 0.127 o
2 10 13 228.911 225.726 5.491 1.103 o
2 10 14 83.907 79.386 1.834 8.449 o
2 10 15 280.538 271.090 7.687 0.657 o
2 10 16 137.123 139.389 3.294 2.966 o
2 10 17 464.093 438.647 9.148 0.324 o
2 10 18 87.232 84.514 1.834 7.994 o
2 10 19 15.287 14.638 0.363 169.032 o
2 10 20 54.423 51.218 1.098 20.162 o
2 10 21 113.196 107.926 2.559 4.625 o
2 10 22 6.292 6.216 0.363 340.140 o
2 10 23 20.132 19.393 0.363 122.617 o
2 10 24 155.316 147.801 3.294 2.633 o
2 10 25 247.841 246.579 6.216 0.904 o
2 10 26 286.861 287.925 8.412 0.579 o
2 10 27 54.977 53.777 1.461 15.869 o
2 10 28 120.410 122.192 3.294 3.401 o
2 10 29 56.740 58.905 1.461 15.052 o
2 10 30 31.123 29.629 0.735 49.972 o
2 10 31 20.000 21.952 0.735 72.191 o
2 10 32 44.519 43.169 1.834 14.753 o
2 10 33 10.911 10.608 0.735 104.210 o
2 10 34 2.886 2.196 0.735 134.428 o
2 10 35 25.269 24.148 1.098 40.229 o
2 10 36 85.031 82.317 3.657 3.985 o
2 10 37 27.776 28.541 1.461 25.733 o
2 10 38 14.932 15.363 0.735 89.135 o
2 10 39 30.183 30.727 1.461 24.718 o
2 10 40 1.764 3.294 0.363 483.710 o
2 10 41 8.721 8.412 0.735 112.434 o
2 10 42 3.592 4.020 0.735 130.668 o
2 10 43 3.430 3.294 0.363 438.532 o
2 10 44 7.304 6.216 0.735 118.798 o
2 10 45 6.430 6.951 0.735 120.073 o
2 10 46 0.466 1.098 0.363 555.042 o
2 10 47 0.199 1.461 0.735 140.965 o
2 10 48 7.967 8.049 0.735 114.800 o
2 11 0 751.854 731.326 28.168 0.064 o
2 11 1 1009.420 1004.240 25.972 0.054 o
2 11 2 17.879 19.393 0.363 134.944 o
2 11 3 133.629 140.849 3.294 3.010 o
2 11 4 767.642 790.594 22.315 0.082 o
2 11 5 303.031 303.288 7.314 0.628 o
2 11 6 669.851 676.814 16.824 0.125 o
2 11 7 103.037 103.171 2.932 4.448 o
2 11 8 263.982 253.168 5.853 0.899 o
2 11 9 49.779 48.659 1.098 22.094 o
2 11 10 9.304 10.971 0.363 251.279 o
2 11 11 48.609 47.561 1.098 22.698 o
2 11 12 180.460 179.625 4.020 1.861 o
2 11 13 308.360 303.651 6.216 0.703 o
2 11 14 313.461 299.258 6.589 0.669 o
2 11 15 33.886 32.560 0.735 45.272 o
2 11 16 126.914 122.927 2.932 3.624 o
2 11 17 70.257 72.072 1.461 11.856 o
2 11 18 104.684 99.514 2.196 5.691 o
2 11 19 7.863 8.049 0.363 294.992 o
2 11 20 177.048 174.508 4.020 1.910 o
2 11 21 24.133 24.511 0.735 63.029 o
2 11 22 91.157 88.171 2.196 6.628 o
2 11 23 67.576 68.042 1.461 12.521 o
2 11 24 25.682 23.775 0.735 61.208 o
2 11 25 136.250 135.359 2.932 3.303 o
2 11 26 22.226 21.217 0.735 68.890 o
2 11 27 38.793 39.149 1.098 28.448 o
2 11 28 66.319 68.415 1.834 10.552 o
2 11 29 295.332 297.797 6.951 0.673 o
2 11 30 19.974 21.217 0.735 72.913 o
2 11 31 51.858 52.679 1.834 13.133 o
2 11 32 21.827 19.756 0.735 70.876 o
2 11 33 61.574 58.905 2.196 9.500 o
2 11 34 14.453 14.638 0.735 91.024 o
2 11 35 6.955 7.314 0.363 317.182 o
2 11 36 26.213 26.344 1.098 38.915 o
2 11 37 2.228 2.196 0.363 486.120 o
2 11 38 18.765 20.491 1.098 45.886 o
2 11 39 4.131 4.392 0.363 407.315 o
2 11 40 24.921 25.246 1.098 40.098 o
2 11 41 5.597 5.853 0.735 123.539 o
2 11 42 2.195 1.461 0.735 136.788 o
2 11 43 7.447 7.314 0.735 117.048 o
2 11 44 6.044 5.853 0.735 122.423 o
2 11 45 2.476 1.834 0.363 484.209 o
2 11 46 3.183 3.657 0.735 132.060 o
2 11 47 1.272 1.834 0.363 519.230 o
2 12 0 124.943 124.025 3.657 2.981 o
2 12 1 93.992 92.190 2.196 6.376 o
2 12 2 445.751 453.285 12.442 0.254 o
2 12 3 17.930 17.560 0.363 140.144 o
2 12 4 260.914 265.973 5.853 0.890 o
2 12 5 545.969 541.818 12.442 0.206 o
2 12 6 230.002 234.138 5.491 1.084 o
2 12 7 5.792 6.589 0.363 346.386 o
2 12 8 206.579 216.578 4.755 1.364 o
2 12 9 228.247 231.216 5.853 1.035 o
2 12 10 240.319 231.579 5.491 1.053 o
2 12 11 18.578 17.197 0.363 137.309 o
2 12 12 282.261 284.257 5.853 0.813 o
2 12 13 171.933 160.968 3.657 2.170 o
2 12 14 257.084 246.579 5.118 1.026 o
2 12 15 349.833 334.015 6.951 0.561 o
2 12 16 674.420 657.058 14.265 0.145 o
2 12 17 58.429 56.708 1.098 18.217 o
2 12 18 97.222 96.945 2.196 6.097 o
2 12 19 114.295 115.603 2.559 4.472 o
2 12 20 143.445 134.633 3.294 2.904 o
2 12 21 137.810 123.652 3.294 3.083 o
2 12 22 216.597 214.019 5.118 1.244 o
2 12 23 140.333 127.309 3.294 3.011 o
2 12 24 129.357 117.074 3.657 2.967 o
2 12 25 200.794 201.577 5.118 1.343 o
2 12 26 9.573 9.510 0.363 257.647 o
2 12 27 23.708 22.315 0.735 65.469 o
2 12 28 25.111 23.775 0.735 62.080 o
2 12 29 28.647 29.266 1.098 36.505 o
2 12 30 53.696 54.512 1.834 12.785 o
2 12 31 18.920 18.658 0.735 77.341 o
2 12 32 90.640 89.631 3.294 4.363 o
2 12 33 1.480 1.098 0.363 524.031 o
2 12 34 19.114 18.658 0.735 76.963 o
2 12 35 37.703 36.953 1.461 21.773 o
2 12 36 36.596 37.678 1.461 21.971 o
2 12 37 56.045 57.806 2.196 9.973 o
2 12 38 14.032 16.462 0.735 89.919 o
2 12 39 12.690 13.167 0.735 96.813 o
2 12 40 81.645 83.043 3.294 4.654 o
2 12 41 3.767 4.755 0.735 129.372 o
2 12 42 34.970 37.678 1.834 16.521 o
2 12 43 1.288 0.363 0.363 541.015 o
2 12 44 5.429 5.118 0.735 124.870 o
2 12 45 8.266 8.785 0.735 113.114 o
2 12 46 9.457 8.785 0.735 110.110 o
2 12 47 2.631 2.559 0.735 134.596 o
2 13 0 90.888 85.239 2.559 5.844 o
2 13 1 21.378 23.413 0.735 68.457 o
2 13 2 60.397 60.728 1.461 14.243 o
2 13 3 182.379 185.479 3.657 1.951 o
2 13 4 28.094 30.727 0.735 53.017 o
2 13 5 111.436 114.878 2.559 4.571 o
2 13 6 58.980 59.630 1.098 17.685 o
2 13 7 44.541 45.002 1.098 24.710 o
2 13 8 188.457 187.312 4.020 1.768 o
2 13 9 120.007 120.358 2.559 4.234 o
2 13 10 45.388 45.002 1.098 24.378 o
2 13 11 382.344 366.938 9.510 0.392 o
2 13 12 81.898 74.631 1.834 8.808 o
2 13 13 531.009 522.425 10.608 0.242 o
2 13 14 16.413 15.736 0.363 156.331 o
2 13 15 64.743 62.562 1.461 13.373 o
2 13 16 248.048 227.559 5.118 1.092 o
2 13 17 166.863 160.605 3.657 2.225 o
2 13 18 246.681 236.334 5.118 1.081 o
2 13 19 99.018 91.092 1.834 6.963 o
2 13 20 70.835 69.140 1.834 10.062 o
2 13 21 12.394 12.069 0.363 207.555 o
2 13 22 131.959 118.535 3.294 3.226 o
2 13 23 72.058 70.238 1.834 9.890 o
2 13 24 121.341 106.828 2.932 3.934 o
2 13 25 10.829 11.344 0.363 229.346 o
2 13 26 22.605 21.217 0.735 68.236 o
2 13 27 32.686 29.629 0.735 48.166 o
2 13 28 130.907 125.849 4.020 2.611 o
2 13 29 58.516 58.169 2.196 9.765 o
2 13 30 7.990 8.785 0.735 113.811 o
2 13 31 11.348 10.246 0.735 103.582 o
2 13 32 6.353 6.216 0.363 338.934 o
2 13 33 35.159 35.119 1.461 22.704 o
2 13 34 17.748 17.922 0.735 80.412 o
2 13 35 0.352 0.363 0.363 570.120 o
2 13 36 18.768 18.658 0.735 77.639 o
2 13 37 46.333 47.924 1.834 14.175 o
2 13 38 15.170 16.462 0.735 87.397 o
2 13 39 4.988 5.853 0.735 125.052 o
2 13 40 3.293 2.932 0.363 446.862 o
2 13 41 16.496 16.099 1.098 49.050 o
2 13 42 1.659 1.098 0.363 518.655 o
2 13 43 0.388 0.363 0.735 141.676 o
2 13 44 6.757 7.314 0.735 118.793 o
2 13 45 5.517 5.118 0.735 124.651 o
2 13 46 4.453 5.491 0.735 126.815 o
2 14 0 60.297 66.219 1.834 11.315 o
2 14 1 19.345 20.118 0.363 124.812 o
2 14 2 122.979 128.045 2.559 4.045 o
2 14 3 239.277 237.432 5.118 1.106 o
2 14 4 178.405 182.920 3.657 1.999 o
2 14 5 30.142 30.727 0.735 50.487 o
2 14 6 102.335 99.141 2.559 5.139 o
2 14 7 37.012 38.413 1.098 29.471 o
2 14 8 226.478 231.579 5.491 1.101 o
2 14 9 130.976 133.535 2.932 3.427 o
2 14 10 242.796 239.265 5.491 1.032 o
2 14 11 273.885 273.649 5.853 0.846 o
2 14 12 423.335 417.430 9.148 0.357 o
2 14 13 266.923 263.776 5.853 0.877 o
2 14 14 147.732 145.604 3.294 2.757 o
2 14 15 627.206 591.575 12.805 0.174 o
2 14 16 82.230 80.484 1.834 8.539 o
2 14 17 13.525 14.638 0.363 183.985 o
2 14 18 7.842 8.412 0.363 292.330 o
2 14 19 71.554 68.415 1.834 10.027 o
2 14 20 5.598 5.491 0.363 361.743 o
2 14 21 1.887 2.196 0.363 495.859 o
2 14 22 47.189 48.296 1.098 23.077 o
2 14 23 33.877 31.825 0.735 45.668 o
2 14 24 105.075 88.896 2.932 4.589 o
2 14 25 4.287 4.755 0.363 399.285 o
2 14 26 22.500 21.952 0.735 67.787 o
2 14 27 61.916 58.905 1.834 11.543 o
2 14 28 27.417 27.442 1.098 37.814 o
2 14 29 94.530 94.749 3.294 4.215 o
2 14 30 4.941 5.118 0.735 126.076 o
2 14 31 55.290 55.238 2.196 10.136 o
2 14 32 19.477 20.491 0.735 74.514 o
2 14 33 1.459 1.834 0.363 513.676 o
2 14 34 1.719 1.461 0.363 511.513 o
2 14 35 5.518 7.314 0.735 121.911 o
2 14 36 5.842 5.853 0.363 352.867 o
2 14 37 13.895 14.265 0.735 92.722 o
2 14 38 0.908 0.363 0.735 140.647 o
2 14 39 0.530 0.363 0.735 141.398 o
2 14 40 23.030 24.511 1.098 41.584 o
2 14 41 1.830 2.196 0.363 497.502 o
2 14 42 4.886 4.755 0.735 126.655 o
2 14 43 16.997 15.736 1.098 48.822 o
2 14 44 1.947 2.196 0.363 494.137 o
2 14 45 1.278 1.461 0.363 524.648 o
2 14 46 0.623 0.363 1.461 36.086 o
2 15 0 233.749 233.040 6.589 0.906 o
2 15 1 16.956 17.197 0.363 147.536 o
2 15 2 323.997 321.573 6.216 0.658 o
2 15 3 45.638 46.463 1.098 23.999 o
2 15 4 35.885 39.149 0.735 40.163 o
2 15 5 25.497 26.344 0.735 59.570 o
2 15 6 104.095 103.534 2.196 5.628 o
2 15 7 57.822 58.905 1.098 18.085 o
2 15 8 35.385 35.492 0.735 42.312 o
2 15 9 10.810 10.971 0.363 231.841 o
2 15 10 149.393 146.340 3.294 2.727 o
2 15 11 64.898 64.758 1.461 13.175 o
2 15 12 135.927 134.996 3.294 3.021 o
2 15 13 160.138 163.164 3.294 2.467 o
2 15 14 82.976 83.043 1.834 8.378 o
2 15 15 44.524 45.002 1.098 24.717 o
2 15 16 138.835 136.457 3.294 2.962 o
2 15 17 14.154 13.903 0.363 181.659 o
2 15 18 60.847 58.169 1.461 14.386 o
2 15 19 2.767 2.932 0.363 460.929 o
2 15 20 6.509 6.216 0.363 335.877 o
2 15 21 354.066 336.946 9.873 0.409 o
2 15 22 128.555 124.388 3.657 2.926 o
2 15 23 220.197 218.039 5.491 1.149 o
2 15 24 7.668 8.049 0.363 298.249 o
2 15 25 37.076 40.610 1.098 28.912 o
2 15 26 104.693 104.995 3.294 3.882 o
2 15 27 37.584 36.580 1.461 21.854 o
2 15 28 106.656 107.926 5.491 1.952 o
2 15 29 86.800 90.730 3.294 4.440 o
2 15 30 26.247 27.805 1.098 38.432 o
2 15 31 61.825 63.660 2.559 7.701 o
2 15 32 33.862 31.462 1.098 32.884 o
2 15 33 21.154 22.315 1.098 43.596 o
2 15 34 75.174 82.680 3.294 4.816 o
2 15 35 9.990 10.246 0.735 106.944 o
2 15 36 1.405 1.461 0.363 520.827 o
2 15 37 6.266 6.951 0.735 120.487 o
2 15 38 16.605 16.824 0.735 83.919 o
2 15 39 15.911 15.363 0.735 86.977 o
2 15 40 2.838 3.294 0.735 133.282 o
2 15 41 32.703 35.492 1.461 23.330 o
2 15 42 5.139 5.853 0.735 124.677 o
2 15 43 7.776 9.510 0.735 113.435 o
2 15 44 0.750 0.735 0.363 551.849 o
2 15 45 11.654 10.971 1.098 54.285 o
2 16 0 32.031 34.757 1.098 32.984 o
2 16 1 263.149 267.796 5.853 0.881 o
2 16 2 408.760 418.155 9.148 0.367 o
2 16 3 19.058 19.756 0.363 127.303 o
2 16 4 8.197 8.785 0.363 283.592 o
2 16 5 304.224 313.161 6.951 0.645 o
2 16 6 193.110 196.460 4.392 1.590 o
2 16 7 17.379 18.295 0.363 141.285 o
2 16 8 8.554 8.785 0.363 278.009 o
2 16 9 96.588 100.975 2.196 6.031 o
2 16 10 92.519 88.896 1.834 7.460 o
2 16 11 78.632 77.562 1.834 8.961 o
2 16 12 30.274 30.001 0.735 50.764 o
2 16 13 48.343 48.659 1.098 22.597 o
2 16 14 27.503 28.168 0.735 55.467 o
2 16 15 0.459 0.000 0.363 572.467 o
2 16 16 64.243 61.826 1.461 13.512 o
2 16 17 53.586 53.414 1.098 20.082 o
2 16 18 28.963 27.805 0.735 53.778 o
2 16 19 28.691 27.442 0.735 54.369 o
2 16 20 12.094 12.442 0.363 208.761 o
2 16 21 56.922 55.238 1.461 15.358 o
2 16 22 78.442 66.954 2.559 6.797 o
2 16 23 16.138 16.099 0.363 157.005 o
2 16 24 38.675 38.051 1.461 21.373 o
2 16 25 85.166 80.121 2.932 5.320 o
2 16 26 0.776 1.834 0.363 534.187 o
2 16 27 32.062 32.560 1.098 33.573 o
2 16 28 38.144 42.433 1.834 15.711 o
2 16 29 16.814 17.560 0.735 82.708 o
2 16 30 23.939 24.511 1.098 40.982 o
2 16 31 0.808 0.000 0.363 561.504 o
2 16 32 14.860 15.363 0.735 89.297 o
2 16 33 28.166 28.168 1.098 37.130 o
2 16 34 9.815 10.608 0.735 106.929 o
2 16 35 34.026 33.658 1.461 23.217 o
2 16 36 2.252 2.196 0.363 485.438 o
2 16 37 1.350 1.098 0.363 527.952 o
2 16 38 8.421 8.049 0.735 113.651 o
2 16 39 16.974 16.824 1.098 48.451 o
2 16 40 16.027 19.393 1.098 48.211 o
2 16 41 6.730 7.314 0.735 118.861 o
2 16 42 13.740 13.903 1.098 51.793 o
2 16 43 4.570 4.755 0.735 127.428 o
2 16 44 5.986 5.118 0.735 123.486 o
2 17 0 27.907 27.805 0.735 55.168 o
2 17 1 31.699 31.099 0.735 48.451 o
2 17 2 72.727 77.562 1.461 11.168 o
2 17 3 264.675 260.119 5.853 0.888 o
2 17 4 19.814 19.756 0.363 123.319 o
2 17 5 265.755 261.580 6.216 0.841 o
2 17 6 70.069 68.415 1.461 12.136 o
2 17 7 25.988 25.972 0.735 59.125 o
2 17 8 51.727 51.581 1.461 16.739 o
2 17 9 95.120 95.485 2.196 6.236 o
2 17 10 26.914 24.873 0.735 58.579 o
2 17 11 187.672 192.430 4.392 1.638 o
2 17 12 158.692 161.340 4.020 2.132 o
2 17 13 53.524 55.238 1.461 16.010 o
2 17 14 50.046 47.924 1.461 17.480 o
2 17 15 3.207 4.020 0.363 434.938 o
2 17 16 103.900 102.799 2.559 5.019 o
2 17 17 75.919 72.434 1.834 9.426 o
2 17 18 74.612 72.807 1.834 9.529 o
2 17 19 165.906 146.340 4.392 1.964 o
2 17 20 92.097 89.269 2.196 6.549 o
2 17 21 26.793 26.344 0.735 57.704 o
2 17 22 40.249 39.511 1.461 20.778 o
2 17 23 161.852 148.536 5.853 1.435 o
2 17 24 7.746 8.049 0.735 115.361 o
2 17 25 43.406 42.806 1.834 14.934 o
2 17 26 24.142 22.315 1.098 41.575 o
2 17 27 29.004 28.903 1.098 36.400 o
2 17 28 18.598 19.756 0.735 76.900 o
2 17 29 12.997 13.903 0.735 95.224 o
2 17 30 5.403 6.951 0.735 122.652 o
2 17 31 30.492 30.001 1.461 24.733 o
2 17 32 20.530 19.756 1.098 44.910 o
2 17 33 1.831 2.559 0.363 492.269 o
2 17 34 23.170 24.873 1.098 41.371 o
2 17 35 7.128 8.049 0.735 116.924 o
2 17 36 7.620 8.412 0.735 115.219 o
2 17 37 0.531 0.363 0.363 564.512 o
2 17 38 3.200 3.294 0.363 444.546 o
2 17 39 13.757 12.069 0.735 95.591 o
2 17 40 8.982 9.510 0.735 110.393 o
2 17 41 6.981 7.687 0.735 117.754 o
2 17 42 9.462 10.608 0.735 107.810 o
2 17 43 3.241 3.657 0.735 131.924 o
2 18 0 156.258 159.144 4.392 1.990 o
2 18 1 23.829 23.775 0.735 64.091 o
2 18 2 46.666 45.365 1.098 23.817 o
2 18 3 111.542 113.044 2.559 4.597 o
2 18 4 23.426 24.873 0.735 63.859 o
2 18 5 126.502 134.633 2.932 3.508 o
2 18 6 383.843 371.330 8.049 0.447 o
2 18 7 19.833 20.854 0.735 73.508 o
2 18 8 68.210 68.042 1.834 10.378 o
2 18 9 99.096 96.583 2.559 5.303 o
2 18 10 121.156 116.701 2.932 3.823 o
2 18 11 304.577 294.140 10.608 0.426 o
2 18 12 9.362 9.148 0.363 263.231 o
2 18 13 33.707 33.658 1.098 32.374 o
2 18 14 27.851 26.344 0.735 56.233 o
2 18 15 169.913 162.439 4.755 1.731 o
2 18 16 73.356 70.611 2.196 8.230 o
2 18 17 97.572 96.945 2.559 5.353 o
2 18 18 12.437 11.706 0.363 209.021 o
2 18 19 49.140 46.463 1.098 22.704 o
2 18 20 79.424 74.268 4.020 3.618 o
2 18 21 25.983 27.805 1.098 38.598 o
2 18 22 3.551 4.020 0.735 130.766 o
2 18 23 1.833 1.461 0.735 137.574 o
2 18 24 53.245 49.757 1.834 13.142 o
2 18 25 16.432 15.363 0.735 85.849 o
2 18 26 21.853 22.315 1.098 43.118 o
2 18 27 24.978 23.413 1.098 40.659 o
2 18 28 0.937 0.363 0.363 551.829 o
2 18 29 7.328 6.951 0.735 117.808 o
2 18 30 4.280 4.392 0.363 403.745 o
2 18 31 45.000 45.727 1.834 14.508 o
2 18 32 0.891 1.461 0.363 536.358 o
2 18 33 1.125 0.735 0.363 540.299 o
2 18 34 0.202 0.000 0.363 580.609 o
2 18 35 24.729 24.873 1.098 40.344 o
2 18 36 1.766 2.196 0.363 499.353 o
2 18 37 1.098 0.000 0.363 552.471 o
2 18 38 2.268 2.559 0.363 479.850 o
2 18 39 9.296 8.049 0.735 111.440 o
2 18 40 1.070 0.363 0.363 547.725 o
2 18 41 1.006 1.098 0.363 538.384 o
2 18 42 1.520 1.834 0.735 137.847 o
2 19 0 183.111 168.292 4.755 1.629 o
2 19 1 8.125 9.148 0.363 281.874 o
2 19 2 19.730 21.217 0.735 73.363 o
2 19 3 172.661 175.606 4.020 1.942 o
2 19 4 77.957 77.925 1.834 9.003 o
2 19 5 5.505 6.216 0.363 356.088 o
2 19 6 108.740 108.289 2.559 4.763 o
2 19 7 71.541 72.434 1.834 9.834 o
2 19 8 6.402 6.951 0.363 330.869 o
2 19 9 10.315 9.510 0.363 247.495 o
2 19 10 160.732 164.635 4.020 2.097 o
2 19 11 35.174 36.953 1.098 30.747 o
2 19 12 36.872 35.855 1.098 30.169 o
2 19 13 23.134 26.344 0.735 63.157 o
2 19 14 110.425 112.681 3.294 3.685 o
2 19 15 44.628 45.365 1.461 18.989 o
2 19 16 129.551 125.486 4.392 2.375 o
2 19 17 1.132 1.461 0.363 529.047 o
2 19 18 105.531 107.926 3.657 3.407 o
2 19 19 2.329 1.834 0.735 136.083 o
2 19 20 48.417 46.100 2.196 11.078 o
2 19 21 21.395 20.118 1.098 44.185 o
2 19 22 2.984 4.020 0.735 132.102 o
2 19 23 17.524 17.197 1.098 47.928 o
2 19 24 78.533 72.807 2.932 5.658 o
2 19 25 40.070 38.776 2.932 7.606 o
2 19 26 69.576 67.317 2.932 6.058 o
2 19 27 31.774 31.462 1.461 24.158 o
2 19 28 25.333 27.070 1.461 26.667 o
2 19 29 31.801 31.099 1.834 17.476 o
2 19 30 41.602 39.874 3.657 5.139 o
2 19 31 12.053 13.167 1.098 53.243 o
2 19 32 6.887 8.412 0.735 117.075 o
2 19 33 41.182 43.904 1.834 15.170 o
2 19 34 21.491 21.952 1.098 43.489 o
2 19 35 3.517 4.755 0.735 129.972 o
2 19 36 1.464 2.196 0.735 137.577 o
2 19 37 2.523 3.657 0.735 133.589 o
2 19 38 12.305 11.344 0.735 99.910 o
2 19 39 4.276 6.589 0.735 125.903 o
2 19 40 11.925 9.873 1.098 54.478 o
2 19 41 4.214 5.118 0.735 127.854 o
2 20 0 53.419 53.051 1.834 12.911 o
2 20 1 77.177 76.827 1.834 9.118 o
2 20 2 9.098 9.148 0.363 267.076 o
2 20 3 35.624 36.580 1.098 30.613 o
2 20 4 23.104 24.148 0.735 64.959 o
2 20 5 46.389 48.659 1.098 23.304 o
2 20 6 124.012 127.309 2.932 3.639 o
2 20 7 28.407 29.629 0.735 53.319 o
2 20 8 144.164 142.310 3.294 2.834 o
2 20 9 13.075 13.540 0.363 193.274 o
2 20 10 163.214 168.292 4.392 1.899 o
2 20 11 17.036 17.197 0.735 82.624 o
2 20 12 50.281 50.120 1.834 13.502 o
2 20 13 176.364 174.145 4.755 1.653 o
2 20 14 202.153 201.950 7.687 0.851 o
2 20 15 47.710 45.002 2.196 11.184 o
2 20 16 61.800 62.562 2.196 9.344 o
2 20 17 19.524 21.217 1.461 29.248 o
2 20 18 46.623 48.659 2.196 11.121 o
2 20 19 52.535 49.022 1.834 13.281 o
2 20 20 8.225 6.951 0.735 115.537 o
2 20 21 18.206 17.922 1.098 47.187 o
2 20 22 65.426 57.434 4.020 3.926 o
2 20 23 4.656 5.118 0.735 126.776 o
2 20 24 31.157 27.805 1.834 17.815 o
2 20 25 8.602 9.873 1.098 56.723 o
2 20 26 13.210 13.540 1.098 52.297 o
2 20 27 42.983 40.610 1.834 15.149 o
2 20 28 32.074 32.923 1.461 23.866 o
2 20 29 33.306 35.119 1.834 16.955 o
2 20 30 19.451 19.756 1.098 45.664 o
2 20 31 21.682 23.775 1.098 42.738 o
2 20 32 5.118 6.951 0.735 123.365 o
2 20 33 3.858 4.755 0.735 129.153 o
2 20 34 19.944 19.020 1.098 45.576 o
2 20 35 4.487 4.392 0.735 128.072 o
2 20 36 4.944 4.755 0.735 126.514 o
2 20 37 3.188 3.294 0.735 132.472 o
2 20 38 2.542 2.559 0.735 134.796 o
2 20 39 4.024 3.294 0.735 130.503 o
2 20 40 1.376 1.098 0.735 138.930 o
2 21 0 65.857 63.287 2.196 9.015 o
2 21 1 1.867 2.559 0.363 491.235 o
2 21 2 71.837 73.905 1.834 9.736 o
2 21 3 4.609 4.020 0.363 400.355 o
2 21 4 17.902 17.197 0.363 141.444 o
2 21 5 180.467 178.900 4.020 1.864 o
2 21 6 55.175 56.708 1.098 19.123 o
2 21 7 43.782 43.904 1.098 25.235 o
2 21 8 2.868 2.559 0.363 463.244 o
2 21 9 42.445 45.002 1.098 25.558 o
2 21 10 22.447 22.677 0.735 67.263 o
2 21 11 34.055 33.296 1.098 32.285 o
2 21 12 20.380 20.118 0.735 73.176 o
2 21 13 81.966 69.513 3.657 4.158 o
2 21 14 15.881 14.265 1.098 50.142 o
2 21 15 15.215 15.736 1.098 50.092 o
2 21 16 24.380 24.873 1.461 27.273 o
2 21 17 3.778 4.755 0.735 129.346 o
2 21 18 26.249 29.266 1.461 26.074 o
2 21 19 35.530 35.855 1.834 16.573 o
2 21 20 44.141 44.267 2.559 9.161 o
2 21 21 2.521 2.932 0.735 134.422 o
2 21 22 51.764 56.708 3.294 5.728 o
2 21 23 41.393 41.708 3.294 6.158 o
2 21 24 17.125 17.197 1.098 48.211 o
2 21 25 23.135 26.707 2.196 14.012 o
2 21 26 33.357 36.953 1.834 16.812 o
2 21 27 16.904 14.638 1.098 49.280 o
2 21 28 15.793 15.001 1.098 49.943 o
2 21 29 3.985 4.392 0.735 129.284 o
2 21 30 11.777 12.069 1.098 53.819 o
2 21 31 2.167 2.196 0.735 136.040 o
2 21 32 7.937 9.148 1.098 57.394 o
2 21 33 0.635 0.735 0.735 140.820 o
2 21 34 8.228 8.412 0.735 113.681 o
2 21 35 4.707 5.853 0.735 125.746 o
2 21 36 7.007 8.049 0.735 117.231 o
2 21 37 1.258 0.735 1.098 63.382 o
2 21 38 8.931 8.049 1.098 57.105 o
2 22 0 26.131 28.168 1.098 38.391 o
2 22 1 83.672 87.073 2.559 6.108 o
2 22 2 25.494 25.972 0.735 59.848 o
2 22 3 9.511 10.246 0.363 253.404 o
2 22 4 106.546 107.191 2.559 4.854 o
2 22 5 69.495 73.905 1.834 9.960 o
2 22 6 38.588 38.776 1.098 28.631 o
2 22 7 14.415 15.001 0.735 90.701 o
2 22 8 3.285 4.392 0.363 428.187 o
2 22 9 13.187 13.903 0.735 94.779 o
2 22 10 4.534 4.755 0.363 393.508 o
2 22 11 39.404 38.776 1.834 15.793 o
2 22 12 25.194 26.707 1.834 18.772 o
2 22 13 76.947 79.758 4.392 3.152 o
2 22 14 49.341 45.002 2.559 8.860 o
2 22 15 32.135 34.021 1.834 17.210 o
2 22 16 11.057 11.344 1.098 54.569 o
2 22 17 43.088 49.022 2.559 9.090 o
2 22 18 5.615 5.491 0.735 123.947 o
2 22 19 36.435 36.580 1.834 16.386 o
2 22 20 10.561 8.412 1.098 55.905 o
2 22 21 4.723 4.392 0.735 127.497 o
2 22 22 25.538 24.873 1.461 26.931 o
2 22 23 4.821 4.020 0.735 127.712 o
2 22 24 0.004 0.000 0.735 142.762 o
2 22 25 2.314 1.834 0.735 136.117 o
2 22 26 22.311 22.677 1.461 28.211 o
2 22 27 23.499 24.511 1.461 27.588 o
2 22 28 35.282 35.119 1.834 16.663 o
2 22 29 27.662 28.903 1.461 25.713 o
2 22 30 21.668 24.511 1.461 28.130 o
2 22 31 3.135 3.657 0.735 132.173 o
2 22 32 5.758 6.589 1.098 59.545 o
2 22 33 8.754 9.510 1.098 56.742 o
2 22 34 5.771 5.491 0.735 123.556 o
2 22 35 1.546 2.559 0.735 137.007 o
2 22 36 0.034 -0.363 0.735 142.706 o
2 22 37 2.448 1.834 1.098 62.600 o
2 23 0 2.791 3.294 0.735 133.391 o
2 23 1 12.087 11.706 0.735 100.000 o
2 23 2 9.825 10.246 0.735 107.357 o
2 23 3 26.765 27.442 1.098 38.221 o
2 23 4 18.441 19.020 0.735 77.926 o
2 23 5 23.822 25.972 1.098 40.578 o
2 23 6 6.533 6.951 0.735 119.815 o
2 23 7 71.246 71.709 3.294 5.049 o
2 23 8 44.474 45.365 1.834 14.606 o
2 23 9 71.059 63.660 2.559 7.234 o
2 23 10 8.681 8.785 1.098 57.028 o
2 23 11 71.539 59.267 3.294 5.198 o
2 23 12 18.401 17.197 1.461 30.159 o
2 23 13 50.726 50.855 2.932 7.022 o
2 23 14 0.288 0.000 0.735 142.221 o
2 23 15 34.272 27.442 2.196 13.078 o
2 23 16 15.905 16.099 1.098 49.471 o
2 23 17 52.032 51.581 3.657 4.866 o
2 23 18 18.195 17.560 1.098 47.322 o
2 23 19 9.419 9.873 1.098 56.180 o
2 23 20 3.379 4.392 1.098 61.497 o
2 23 21 4.838 4.392 1.098 60.708 o
2 23 22 31.147 29.266 1.834 17.709 o
2 23 23 2.204 2.196 0.735 135.958 o
2 23 24 21.337 20.854 1.461 28.768 o
2 23 25 11.993 12.805 1.098 53.412 o
2 23 26 2.382 2.932 0.735 134.736 o
2 23 27 17.317 17.197 1.098 48.075 o
2 23 28 1.984 2.196 0.735 136.446 o
2 23 29 0.226 -0.363 0.735 142.340 o
2 23 30 10.929 11.344 1.098 54.657 o
2 23 31 14.155 17.197 1.098 50.328 o
2 23 32 2.363 2.196 0.735 135.606 o
2 23 33 0.994 1.461 1.098 63.339 o
2 23 34 5.975 6.951 0.735 121.219 o
2 23 35 11.610 10.971 1.098 54.316 o
2 23 36 21.991 20.118 2.196 14.349 o
2 24 0 27.181 27.805 1.834 18.402 o
2 24 1 42.212 41.708 1.461 20.011 o
2 24 2 30.160 32.198 1.098 34.752 o
2 24 3 2.509 2.559 0.363 473.126 o
2 24 4 8.459 9.510 0.735 111.711 o
2 24 5 28.188 29.266 1.834 18.146 o
2 24 6 35.630 31.462 1.461 23.077 o
2 24 7 78.725 80.857 3.294 4.751 o
2 24 8 63.924 61.464 2.932 6.360 o
2 24 9 16.448 16.824 1.098 48.826 o
2 24 10 34.478 26.707 1.834 17.404 o
2 24 11 11.746 11.706 1.098 53.967 o
2 24 12 37.052 39.511 2.196 12.329 o
2 24 13 5.799 5.853 0.735 123.036 o
2 24 14 11.861 11.706 1.098 53.886 o
2 24 15 24.559 21.217 1.461 27.762 o
2 24 16 10.870 11.344 1.098 54.698 o
2 24 17 12.060 13.540 1.098 53.107 o
2 24 18 24.462 32.560 2.196 13.676 o
2 24 19 1.685 2.932 1.098 62.700 o
2 24 20 2.950 3.657 1.098 61.907 o
2 24 21 44.549 36.217 2.196 11.827 o
2 24 22 26.729 26.707 1.834 18.549 o
2 24 23 7.136 7.687 1.098 58.369 o
2 24 24 3.221 2.932 0.735 132.816 o
2 24 25 4.591 5.491 1.098 60.539 o
2 24 26 1.774 2.196 0.735 136.906 o
2 24 27 5.262 5.491 0.735 124.822 o
2 24 28 9.055 10.608 1.098 56.178 o
2 24 29 2.282 1.461 0.735 136.599 o
2 24 30 3.275 2.559 0.735 133.122 o
2 24 31 14.973 16.099 1.461 31.285 o
2 24 32 1.949 1.834 0.735 136.919 o
2 24 33 0.283 0.000 0.735 142.230 o
2 24 34 0.038 2.196 1.461 36.042 o
2 25 0 16.760 16.824 1.098 48.604 o
2 25 1 24.561 25.972 1.098 40.096 o
2 25 2 2.538 2.196 0.363 477.357 o
2 25 3 9.173 10.246 0.735 108.988 o
2 25 4 2.392 3.657 0.363 461.257 o
2 25 5 14.334 14.265 0.735 91.718 o
2 25 6 20.186 20.854 1.098 44.768 o
2 25 7 0.026 0.363 0.735 142.376 o
2 25 8 53.751 54.512 2.559 8.367 o
2 25 9 20.674 21.217 1.461 28.910 o
2 25 10 32.656 33.658 2.196 12.953 o
2 25 11 4.865 5.118 0.735 126.262 o
2 25 12 15.977 15.363 1.098 49.682 o
2 25 13 10.274 11.706 1.098 54.982 o
2 25 14 119.120 73.533 7.314 1.238 o
2 25 15 23.397 23.775 1.461 27.727 o
2 25 16 19.968 18.658 1.461 29.492 o
2 25 17 25.022 24.873 2.196 13.937 o
2 25 18 18.956 20.491 1.834 20.089 o
2 25 19 40.660 34.021 2.196 12.255 o
2 25 20 9.686 9.148 1.098 56.244 o
2 25 21 5.474 5.118 1.098 60.142 o
2 25 22 1.514 1.834 1.098 63.029 o
2 25 23 4.120 3.657 0.735 129.841 o
2 25 24 2.345 2.196 0.735 135.646 o
2 25 25 0.429 0.363 0.735 141.596 o
2 25 26 8.990 10.608 1.098 56.222 o
2 25 27 0.541 0.363 0.735 141.377 o
2 25 28 5.494 5.491 0.735 124.247 o
2 25 29 10.219 10.608 1.098 55.394 o
2 25 30 4.653 6.216 1.098 60.298 o
2 25 31 3.806 3.294 0.735 131.020 o
2 25 32 2.303 2.932 0.735 134.915 o
2 26 0 17.121 16.824 1.098 48.346 o
2 26 1 13.680 15.363 0.735 91.958 o
2 26 2 4.393 5.118 0.363 392.567 o
2 26 3 9.741 10.608 0.735 107.113 o
2 26 4 8.838 9.510 0.735 110.754 o
2 26 5 7.068 6.951 0.735 118.463 o
2 26 6 0.395 0.000 0.735 142.015 o
2 26 7 18.312 20.118 1.098 46.336 o
2 26 8 10.291 11.344 0.735 104.833 o
2 26 9 57.271 60.003 3.294 5.549 o
2 26 10 4.910 3.657 0.735 127.936 o
2 26 11 12.670 12.442 1.098 53.064 o
2 26 12 0.861 0.363 0.735 140.740 o
2 26 13 0.381 0.363 0.735 141.691 o
2 26 14 22.620 20.118 1.461 28.498 o
2 26 15 0.154 0.363 0.735 142.130 o
2 26 16 11.870 7.314 1.461 33.254 o
2 26 17 7.464 7.687 1.461 34.233 o
2 26 18 0.929 1.461 1.098 63.367 o
2 26 19 3.091 2.559 1.098 62.112 o
2 26 20 1.499 1.461 1.098 63.119 o
2 26 21 4.837 2.932 0.735 128.992 o
2 26 22 5.528 5.118 1.098 60.111 o
2 26 23 4.259 4.392 0.735 128.623 o
2 26 24 0.648 1.098 1.098 63.562 o
2 26 25 11.805 15.001 1.098 52.773 o
2 26 26 1.996 2.559 0.735 136.018 o
2 26 27 3.964 4.392 0.735 129.335 o
2 26 28 1.606 2.559 0.735 136.875 o
2 26 29 5.352 5.491 0.735 124.598 o
2 26 30 7.256 6.951 1.098 58.523 o
2 26 31 1.879 1.834 1.834 22.816 o
2 27 0 26.881 29.266 1.461 25.888 o
2 27 1 70.615 64.022 2.196 8.646 o
2 27 2 8.102 7.687 0.735 114.916 o
2 27 3 44.485 44.629 2.196 11.473 o
2 27 4 29.387 25.609 1.461 25.690 o
2 27 5 35.739 34.757 1.834 16.622 o
2 27 6 14.873 15.736 1.098 50.336 o
2 27 7 11.328 12.069 1.098 54.131 o
2 27 8 25.243 28.903 1.834 18.605 o
2 27 9 17.941 18.295 1.461 30.133 o
2 27 10 1.389 1.098 0.735 138.903 o
2 27 11 1.093 0.735 0.735 139.892 o
2 27 12 15.530 16.099 1.098 49.738 o
2 27 13 15.255 15.363 1.098 50.197 o
2 27 14 5.778 4.755 0.735 124.454 o
2 27 15 48.605 30.727 2.559 9.285 o
2 27 16 1.802 3.657 1.098 62.474 o
2 27 17 9.252 7.314 1.098 57.136 o
2 27 18 12.136 13.167 1.461 32.445 o
2 27 19 2.220 2.932 1.098 62.447 o
2 27 20 14.776 14.638 1.461 31.541 o
2 27 21 2.112 3.294 0.735 134.938 o
2 27 22 4.739 4.020 0.735 127.913 o
2 27 23 2.911 3.294 0.735 133.115 o
2 27 24 14.224 13.540 1.098 51.579 o
2 27 25 17.137 21.952 1.461 29.837 o
2 27 26 3.112 4.020 0.735 131.801 o
2 27 27 3.627 2.932 0.735 131.870 o
2 27 28 2.483 2.559 0.735 134.931 o
2 27 29 11.888 15.363 2.196 15.183 o
2 28 0 7.337 8.412 1.098 58.014 o
2 28 1 67.657 66.954 2.559 7.321 o
2 28 2 25.404 27.442 1.461 26.591 o
2 28 3 9.152 10.246 0.735 109.040 o
2 28 4 44.976 46.463 2.196 11.354 o
2 28 5 2.070 1.461 0.735 137.060 o
2 28 6 6.574 8.049 0.735 118.324 o
2 28 7 28.769 25.972 1.834 18.303 o
2 28 8 7.383 6.589 0.735 118.125 o
2 28 9 26.053 25.972 1.834 18.701 o
2 28 10 3.901 3.657 0.735 130.366 o
2 28 11 8.977 9.510 1.098 56.595 o
2 28 12 3.927 3.657 0.735 130.303 o
2 28 13 7.077 6.216 0.735 119.369 o
2 28 14 2.083 0.363 1.098 63.104 o
2 28 15 9.826 7.687 1.461 33.698 o
2 28 16 1.131 1.461 1.098 63.280 o
2 28 17 21.255 17.560 1.834 19.976 o
2 28 18 3.631 4.755 1.098 61.267 o
2 28 19 8.428 9.148 1.098 57.075 o
2 28 20 2.474 2.196 0.735 135.358 o
2 28 21 3.034 1.461 0.735 134.925 o
2 28 22 2.258 1.834 0.735 136.241 o
2 28 23 5.204 2.932 0.735 128.103 o
2 28 24 2.256 2.196 0.735 135.844 o
2 28 25 0.899 0.735 0.735 140.288 o
2 28 26 1.077 0.363 1.834 22.904 o
2 29 0 10.400 11.706 1.098 54.896 o
2 29 1 6.318 6.589 0.735 120.814 o
2 29 2 7.105 8.049 0.735 116.982 o
2 29 3 10.560 10.971 0.735 104.629 o
2 29 4 4.839 4.392 0.735 127.215 o
2 29 5 5.914 6.589 0.735 121.828 o
2 29 6 31.986 32.198 2.196 13.071 o
2 29 7 0.385 0.363 0.735 141.682 o
2 29 8 0.058 0.000 0.735 142.661 o
2 29 9 1.072 0.735 0.735 139.936 o
2 29 10 22.006 22.315 1.461 28.355 o
2 29 11 0.236 0.735 0.735 141.609 o
2 29 12 6.639 5.118 1.098 59.459 o
2 29 13 8.272 9.510 1.461 33.847 o
2 29 14 2.951 2.932 1.098 62.090 o
2 29 15 12.196 10.246 1.461 32.806 o
2 29 16 4.519 4.755 1.098 60.784 o
2 29 17 2.992 4.755 1.098 61.604 o
2 29 18 12.570 11.344 1.461 32.569 o
2 29 19 1.537 2.196 1.098 62.938 o
2 29 20 1.080 0.363 0.735 140.300 o
2 29 21 15.625 14.265 1.098 50.325 o
2 29 22 4.737 4.392 0.735 127.464 o
2 29 23 5.156 6.951 1.098 59.794 o
2 30 0 4.085 5.491 1.098 60.820 o
2 30 1 3.716 5.118 0.735 129.059 o
2 30 2 16.541 17.560 1.098 48.497 o
2 30 3 0.005 0.363 0.735 142.416 o
2 30 4 0.016 0.000 0.735 142.739 o
2 30 5 11.775 11.706 1.098 53.946 o
2 30 6 1.748 1.834 0.735 137.355 o
2 30 7 5.777 5.853 0.735 123.091 o
2 30 8 1.069 0.735 0.735 139.941 o
2 30 9 4.431 3.657 0.735 129.097 o
2 30 10 1.170 2.196 1.098 63.102 o
2 30 11 13.181 12.442 1.461 32.266 o
2 30 12 8.680 8.785 1.461 33.837 o
2 30 13 18.670 23.413 2.196 14.471 o
2 30 14 7.289 10.246 1.461 33.987 o
2 30 15 0.021 0.363 1.098 63.959 o
2 30 16 8.322 6.951 1.098 57.852 o
2 30 17 6.047 4.755 1.098 59.915 o
2 30 18 0.916 1.461 1.098 63.373 o
2 30 19 5.790 4.755 1.098 60.065 o
2 31 0 1.140 2.196 1.098 63.115 o
2 31 1 2.469 2.196 0.735 135.369 o
2 31 2 1.493 1.834 0.735 137.905 o
2 31 3 2.914 3.657 0.735 132.688 o
2 31 4 5.605 5.491 0.735 123.971 o
2 31 5 1.492 2.559 0.735 137.124 o
2 31 6 13.811 14.265 1.098 51.615 o
2 31 7 6.756 9.148 1.461 34.228 o
2 31 8 15.440 16.462 1.834 20.811 o
2 31 9 0.644 0.735 1.098 63.638 o
2 31 10 1.072 -0.363 1.098 63.613 o
2 31 11 10.327 10.608 1.461 33.228 o
2 31 12 19.033 20.491 1.834 20.079 o
2 31 13 8.106 10.608 1.461 33.759 o
2 31 14 5.760 6.951 1.098 59.436 o
2 31 15 4.501 4.755 1.098 60.794 o
2 31 16 1.799 1.461 1.098 62.986 o
2 32 0 3.153 2.196 1.098 62.172 o
2 32 1 2.430 2.559 0.735 135.050 o
2 32 2 9.479 10.971 1.098 55.772 o
2 32 3 0.201 0.735 1.098 63.816 o
2 32 4 0.297 1.098 1.098 63.705 o
2 32 5 22.142 23.050 2.196 14.228 o
2 32 6 1.087 1.834 1.098 63.218 o
2 32 7 14.056 14.265 1.461 31.788 o
2 32 8 3.749 5.491 1.098 61.005 o
2 32 9 7.378 10.246 1.461 33.967 o
2 32 10 4.557 3.294 1.098 61.162 o
3 0 1 2193.390 2454.810 58.905 0.011 o
3 0 2 5275.560 5812.900 188.773 0.001 o
3 0 3 2766.240 2935.900 79.386 0.006 o
3 0 4 6268.810 6566.180 203.048 0.001 o
3 0 5 3025.240 3371.990 104.632 0.004 o
3 0 6 24.099 25.246 0.735 62.508 o
3 0 7 38.112 39.874 1.098 28.596 o
3 0 8 632.984 672.784 16.099 0.136 o
3 0 9 1.836 2.196 0.363 497.346 o
3 0 10 12.208 12.442 0.363 207.546 o
3 0 11 142.617 140.849 4.020 2.397 o
3 0 12 215.784 215.117 5.491 1.171 o
3 0 13 1441.540 1439.970 41.708 0.024 o
3 0 14 646.356 637.302 16.824 0.131 o
3 0 15 351.815 328.897 10.246 0.398 o
3 0 16 1344.820 1422.410 40.247 0.026 o
3 0 17 4.658 4.392 0.363 394.829 o
3 0 18 88.526 85.239 2.932 5.134 o
3 0 19 870.139 831.203 22.677 0.073 o
3 0 20 2.894 2.559 0.363 462.546 o
3 0 21 35.102 35.119 1.098 31.254 o
3 0 22 56.747 57.806 1.461 15.152 o
3 0 23 7.856 6.951 0.363 304.420 o
3 0 24 59.666 55.973 1.834 11.972 o
3 0 25 61.197 61.826 1.834 11.460 o
3 0 26 16.224 17.560 0.735 83.946 o
3 0 27 108.152 86.337 3.657 3.544 o
3 0 28 169.338 152.918 6.951 1.112 o
3 0 29 13.365 13.167 0.735 95.223 o
3 0 30 2.290 2.559 0.363 479.233 o
3 0 31 99.701 83.415 5.491 2.056 o
3 0 32 12.631 11.706 0.735 98.692 o
3 0 33 58.961 50.855 2.196 10.018 o
3 0 34 1.816 1.461 0.735 137.611 o
3 0 35 0.181 1.098 1.098 63.752 o
3 0 36 1.353 0.363 0.735 139.741 o
3 0 37 5.963 5.118 0.735 123.543 o
3 0 38 8.639 8.049 1.098 57.295 o
3 0 39 4.183 3.657 0.735 129.691 o
3 0 40 13.718 14.638 1.098 51.549 o
3 0 41 2.260 1.834 0.735 136.236 o
3 0 42 19.599 18.658 1.461 29.600 o
3 0 44 2.530 3.657 1.461 35.566 o
3 0 45 0.251 -1.098 1.098 63.940 o
3 0 46 13.679 20.118 2.196 14.925 o
3 0 47 4.303 3.294 1.461 35.295 o
3 0 48 2.626 2.932 1.461 35.609 o
3 0 49 1.197 1.834 1.461 35.908 o
3 0 50 1.156 1.098 1.098 63.348 o
3 1 0 300.739 295.601 7.687 0.609 o
3 1 1 760.155 829.370 14.638 0.116 o
3 1 2 5097.720 5327.790 119.270 0.002 o
3 1 3 1974.620 2165.440 43.531 0.016 o
3 1 4 1177.570 1269.110 25.609 0.045 o
3 1 5 741.487 771.936 14.265 0.125 o
3 1 6 6533.650 6295.450 168.292 0.001 o
3 1 7 731.734 767.181 14.638 0.124 o
3 1 8 5292.650 5505.590 182.194 0.001 o
3 1 9 304.891 304.386 5.853 0.739 o
3 1 10 1708.430 1812.030 30.727 0.024 o
3 1 11 233.465 248.040 4.755 1.168 o
3 1 12 105.748 117.074 2.559 4.717 o
3 1 13 213.836 204.509 5.118 1.277 o
3 1 14 1012.710 1009.730 19.756 0.068 o
3 1 15 756.170 746.327 16.462 0.112 o
3 1 16 755.809 744.131 17.197 0.109 o
3 1 17 169.307 170.851 4.020 1.992 o
3 1 18 216.313 215.853 5.491 1.167 o
3 1 19 146.927 147.801 4.020 2.315 o
3 1 20 14.633 13.903 0.363 177.498 o
3 1 21 130.330 127.309 2.559 3.863 o
3 1 22 15.200 16.824 0.363 161.237 o
3 1 23 43.416 45.365 1.098 25.088 o
3 1 24 36.050 37.315 0.735 40.842 o
3 1 25 812.787 829.732 21.217 0.082 o
3 1 26 237.909 210.000 6.216 0.980 o
3 1 27 71.907 72.807 2.196 8.253 o
3 1 28 69.482 66.219 1.834 10.341 o
3 1 29 142.756 118.535 3.657 2.768 o
3 1 30 41.204 38.051 1.098 27.593 o
3 1 31 70.472 64.385 2.196 8.643 o
3 1 32 44.163 46.825 1.461 18.927 o
3 1 33 15.309 16.099 0.363 163.163 o
3 1 34 130.698 126.947 3.657 2.877 o
3 1 35 263.379 269.630 13.903 0.313 o
3 1 36 1.113 2.196 0.735 138.328 o
3 1 37 32.420 32.923 1.461 23.769 o
3 1 38 28.609 28.541 1.098 36.747 o
3 1 39 6.338 5.491 0.735 122.142 o
3 1 40 9.223 9.148 0.735 110.243 o
3 1 41 4.990 3.657 0.735 127.742 o
3 1 42 14.109 15.001 0.735 91.394 o
3 1 43 5.316 5.118 0.735 125.149 o
3 1 44 0.707 0.735 0.735 140.675 o
3 1 45 7.874 8.785 1.098 57.552 o
3 1 46 5.153 4.755 1.098 60.429 o
3 1 47 0.692 0.363 0.735 141.079 o
3 1 48 4.698 5.118 1.098 60.583 o
3 1 49 0.922 0.000 1.461 36.070 o
3 1 50 2.474 2.196 0.735 135.357 o
3 2 0 1418.190 1565.080 49.022 0.019 o
3 2 1 485.768 503.032 10.246 0.272 o
3 2 2 1508.650 1671.540 33.296 0.027 o
3 2 3 1201.100 1157.170 24.148 0.048 o
3 2 4 4579.250 4010.020 156.948 0.002 o
3 2 5 329.619 327.426 6.216 0.643 o
3 2 6 3150.190 2980.910 81.582 0.006 o
3 2 7 700.275 662.549 13.167 0.148 o
3 2 8 1165.180 1177.290 23.413 0.050 o
3 2 9 10.811 10.608 0.363 234.057 o
3 2 10 583.993 573.280 11.344 0.204 o
3 2 11 234.206 237.795 4.755 1.187 o
3 2 12 271.276 282.797 5.853 0.841 o
3 2 13 369.956 377.556 7.314 0.490 o
3 2 14 72.472 74.993 1.461 11.365 o
3 2 15 699.387 721.816 18.295 0.110 o
3 2 16 1688.950 1776.180 39.874 0.021 o
3 2 17 226.689 233.412 5.118 1.163 o
3 2 18 110.281 104.269 2.196 5.349 o
3 2 19 826.914 804.859 17.922 0.095 o
3 2 20 34.789 35.855 0.735 42.711 o
3 2 21 19.594 20.118 0.363 123.517 o
3 2 22 457.155 458.040 9.148 0.323 o
3 2 23 6.781 7.687 0.363 316.952 o
3 2 24 66.226 66.581 1.461 12.831 o
3 2 25 85.627 86.710 1.834 8.032 o
3 2 26 51.802 48.296 1.461 17.066 o
3 2 27 115.197 108.652 3.294 3.630 o
3 2 28 203.504 189.871 6.951 0.978 o
3 2 29 33.000 34.757 1.098 32.459 o
3 2 30 27.075 25.609 0.735 57.825 o
3 2 31 31.559 34.021 1.098 33.447 o
3 2 32 180.027 169.017 5.853 1.318 o
3 2 33 296.090 293.042 8.785 0.540 o
3 2 34 130.718 136.830 5.491 1.744 o
3 2 35 10.022 10.608 0.735 106.412 o
3 2 36 14.657 15.363 0.735 89.749 o
3 2 37 22.041 24.511 1.098 42.247 o
3 2 38 79.328 79.386 3.294 4.754 o
3 2 39 6.220 7.687 0.735 119.676 o
3 2 40 26.281 29.266 1.461 26.064 o
3 2 41 4.042 4.020 0.735 129.594 o
3 2 42 23.977 25.609 1.461 27.284 o
3 2 43 12.045 13.540 1.098 53.117 o
3 2 44 1.306 2.559 1.098 62.960 o
3 2 45 1.824 0.735 0.735 138.368 o
3 2 46 12.870 13.903 1.461 32.155 o
3 2 47 6.194 6.589 1.098 59.284 o
3 2 48 0.964 1.098 0.735 139.784 o
3 2 49 5.110 5.853 1.098 60.140 o
3 2 50 0.757 0.000 0.735 141.308 o
3 3 0 429.316 445.598 12.805 0.253 o
3 3 1 751.223 745.592 15.001 0.121 o
3 3 2 235.181 234.138 4.755 1.190 o
3 3 3 1465.230 1567.650 30.001 0.030 o
3 3 4 822.825 833.762 17.922 0.094 o
3 3 5 1113.580 1079.970 21.589 0.057 o
3 3 6 209.356 224.265 4.755 1.331 o
3 3 7 968.267 951.561 18.295 0.076 o
3 3 8 465.717 474.864 10.246 0.288 o
3 3 9 187.898 197.920 4.020 1.732 o
3 3 10 809.785 807.780 15.363 0.108 o
3 3 11 425.385 426.578 8.412 0.375 o
3 3 12 595.001 630.351 13.540 0.170 o
3 3 13 788.754 790.956 17.560 0.101 o
3 3 14 260.076 262.678 6.589 0.810 o
3 3 15 466.510 459.501 11.706 0.260 o
3 3 16 1207.150 1199.970 28.903 0.041 o
3 3 17 83.742 84.876 2.196 7.133 o
3 3 18 525.656 482.913 12.805 0.216 o
3 3 19 53.937 54.512 1.098 19.809 o
3 3 20 559.013 539.984 12.069 0.208 o
3 3 21 87.586 90.367 1.834 7.754 o
3 3 22 129.373 115.976 2.559 4.036 o
3 3 23 66.822 67.679 1.461 12.660 o
3 3 24 292.681 293.042 5.853 0.778 o
3 3 25 26.208 26.707 0.735 58.277 o
3 3 26 114.328 111.583 2.932 4.047 o
3 3 27 42.227 42.433 1.098 26.187 o
3 3 28 26.254 27.070 0.735 57.953 o
3 3 29 81.908 83.043 2.196 7.294 o
3 3 30 29.524 29.629 0.735 51.910 o
3 3 31 25.552 26.344 0.735 59.489 o
3 3 32 82.187 82.317 2.196 7.299 o
3 3 33 7.543 6.951 0.363 309.886 o
3 3 34 46.950 50.120 1.834 13.944 o
3 3 35 121.871 122.554 4.020 2.737 o
3 3 36 17.741 18.295 0.735 80.047 o
3 3 37 91.257 89.631 4.020 3.348 o
3 3 38 0.703 0.735 0.735 140.684 o
3 3 39 10.061 8.785 0.735 108.594 o
3 3 40 53.525 54.150 2.559 8.389 o
3 3 41 33.019 36.217 1.834 16.916 o
3 3 42 15.670 15.363 1.098 49.901 o
3 3 43 0.221 0.000 0.735 142.350 o
3 3 44 5.654 5.118 0.735 124.312 o
3 3 45 4.774 4.392 0.735 127.374 o
3 3 46 12.453 12.442 1.098 53.217 o
3 3 47 13.550 15.736 1.461 31.726 o
3 3 48 14.300 16.824 1.461 31.371 o
3 3 49 5.949 6.951 1.098 59.323 o
3 3 50 1.746 2.196 1.098 62.842 o
3 4 0 391.407 418.891 12.442 0.281 o
3 4 1 1458.400 1526.660 30.364 0.031 o
3 4 2 2705.630 2870.780 65.856 0.008 o
3 4 3 747.741 746.327 15.363 0.119 o
3 4 4 251.337 243.285 4.755 1.106 o
3 4 5 1121.950 1224.110 23.775 0.050 o
3 4 6 535.611 525.356 10.246 0.245 o
3 4 7 33.909 32.198 0.735 45.438 o
3 4 8 788.094 753.641 16.099 0.110 o
3 4 9 1235.820 1228.140 26.707 0.042 o
3 4 10 712.451 739.003 16.099 0.120 o
3 4 11 443.685 450.353 9.510 0.324 o
3 4 12 254.735 254.992 5.853 0.921 o
3 4 13 135.499 128.780 2.932 3.383 o
3 4 14 395.660 398.037 8.785 0.397 o
3 4 15 272.250 278.042 6.216 0.806 o
3 4 16 655.256 614.252 14.638 0.149 o
3 4 17 940.687 939.119 20.854 0.071 o
3 4 18 12.135 11.344 0.363 214.264 o
3 4 19 81.489 77.925 1.461 10.103 o
3 4 20 42.286 41.345 0.735 34.157 o
3 4 21 12.090 13.167 0.363 204.986 o
3 4 22 287.065 268.169 5.853 0.821 o
3 4 23 191.421 193.165 4.392 1.611 o
3 4 24 271.242 263.041 5.118 0.953 o
3 4 25 429.751 416.332 8.785 0.364 o
3 4 26 440.343 451.088 9.873 0.316 o
3 4 27 199.582 198.656 4.392 1.543 o
3 4 28 87.251 86.337 2.196 6.892 o
3 4 29 54.125 55.238 1.461 15.892 o
3 4 30 3.573 4.392 0.363 420.968 o
3 4 31 107.650 113.044 2.932 4.196 o
3 4 32 34.902 36.580 1.098 30.981 o
3 4 33 122.986 109.024 4.020 2.806 o
3 4 34 8.880 9.873 0.735 110.193 o
3 4 35 6.456 5.853 0.735 121.391 o
3 4 36 2.599 3.657 0.735 133.416 o
3 4 37 6.495 5.853 0.735 121.291 o
3 4 38 8.230 8.412 0.735 113.675 o
3 4 39 31.084 27.805 1.461 24.879 o
3 4 40 1.573 1.834 0.735 137.731 o
3 4 41 0.653 0.000 0.735 141.513 o
3 4 42 4.760 4.392 0.735 127.406 o
3 4 43 16.300 16.462 1.098 49.060 o
3 4 44 16.583 17.922 1.098 48.338 o
3 4 45 10.534 11.344 0.735 104.235 o
3 4 46 13.565 14.638 1.098 51.657 o
3 4 47 19.698 18.295 1.098 46.003 o
3 4 48 4.059 5.118 0.735 128.231 o
3 4 49 30.628 36.953 3.657 5.326 o
3 4 50 1.014 0.000 1.461 36.058 o
3 5 0 342.153 372.791 11.344 0.348 o
3 5 1 897.935 899.245 17.197 0.087 o
3 5 2 2007.220 2154.460 45.727 0.015 o
3 5 3 2873.890 2910.290 66.954 0.007 o
3 5 4 2336.340 2400.300 56.336 0.011 o
3 5 5 192.887 198.283 4.392 1.586 o
3 5 6 223.451 233.775 4.755 1.242 o
3 5 7 921.676 920.462 19.020 0.079 o
3 5 8 725.770 693.275 13.167 0.141 o
3 5 9 607.830 601.085 11.706 0.189 o
3 5 10 694.351 658.156 14.265 0.141 o
3 5 11 861.269 853.518 17.922 0.090 o
3 5 12 300.888 308.406 7.314 0.627 o
3 5 13 852.879 815.467 19.393 0.086 o
3 5 14 60.214 59.630 1.461 14.369 o
3 5 15 899.537 899.981 21.589 0.073 o
3 5 16 330.418 325.603 8.049 0.528 o
3 5 17 4.338 5.118 0.363 393.836 o
3 5 18 318.615 306.945 7.314 0.602 o
3 5 19 19.587 19.020 0.363 126.436 o
3 5 20 40.772 40.610 0.735 35.544 o
3 5 21 318.862 305.847 6.589 0.654 o
3 5 22 238.582 235.608 5.118 1.112 o
3 5 23 26.935 25.972 0.735 57.767 o
3 5 24 83.421 81.219 1.834 8.415 o
3 5 25 172.489 170.488 4.020 1.966 o
3 5 26 6.493 6.951 0.363 329.124 o
3 5 27 229.721 229.755 4.755 1.223 o
3 5 28 45.103 46.825 1.098 24.134 o
3 5 29 199.249 205.970 5.118 1.340 o
3 5 30 7.934 8.049 0.363 293.809 o
3 5 31 45.940 45.365 1.098 24.094 o
3 5 32 107.211 102.073 2.932 4.351 o
3 5 33 35.575 34.757 1.098 31.104 o
3 5 34 32.985 28.168 1.461 24.282 o
3 5 35 53.298 50.483 2.196 10.490 o
3 5 36 20.499 17.922 1.098 45.572 o
3 5 37 1.769 0.735 0.735 138.484 o
3 5 38 12.891 13.167 1.098 52.654 o
3 5 39 24.716 26.344 1.461 26.956 o
3 5 40 7.430 9.148 1.098 57.721 o
3 5 41 0.632 0.363 0.735 141.198 o
3 5 42 23.208 23.413 1.461 27.837 o
3 5 43 8.373 8.785 0.735 112.843 o
3 5 44 3.969 4.755 0.735 128.885 o
3 5 45 3.952 5.118 0.735 128.490 o
3 5 46 2.527 2.932 0.735 134.410 o
3 5 47 1.935 1.834 0.735 136.949 o
3 5 48 3.312 4.755 0.735 130.460 o
3 5 49 3.603 5.118 1.461 35.258 o
3 6 0 1943.630 2012.150 65.121 0.011 o
3 6 1 735.298 746.690 13.903 0.130 o
3 6 2 890.017 909.854 17.560 0.086 o
3 6 3 1656.480 1760.810 34.757 0.023 o
3 6 4 798.875 824.252 15.736 0.106 o
3 6 5 108.045 110.123 2.196 5.321 o
3 6 6 403.611 396.576 8.049 0.417 o
3 6 7 280.648 306.945 5.853 0.790 o
3 6 8 4.545 4.392 0.363 397.484 o
3 6 9 42.658 45.365 1.098 25.396 o
3 6 10 425.115 428.401 9.148 0.352 o
3 6 11 58.518 58.905 1.461 14.731 o
3 6 12 143.191 144.144 3.294 2.835 o
3 6 13 147.090 156.585 3.657 2.470 o
3 6 14 1539.780 1446.550 38.051 0.025 o
3 6 15 199.674 193.901 4.392 1.557 o
3 6 16 878.562 826.075 19.756 0.083 o
3 6 17 42.077 40.972 0.735 34.442 o
3 6 18 158.296 147.801 3.657 2.390 o
3 6 19 128.735 126.584 2.932 3.545 o
3 6 20 18.197 17.922 0.363 137.421 o
3 6 21 133.699 138.290 2.932 3.325 o
3 6 22 83.232 80.857 1.834 8.444 o
3 6 23 422.797 411.214 8.412 0.383 o
3 6 24 509.847 506.699 10.608 0.254 o
3 6 25 31.480 30.727 0.735 48.915 o
3 6 26 131.649 128.407 2.932 3.465 o
3 6 27 153.552 151.830 3.294 2.630 o
3 6 28 111.101 113.407 2.559 4.605 o
3 6 29 39.773 40.247 1.098 27.744 o
3 6 30 10.120 9.510 0.363 250.114 o
3 6 31 83.877 84.141 2.559 6.163 o
3 6 32 142.930 128.780 4.392 2.235 o
3 6 33 82.838 84.514 3.657 4.005 o
3 6 34 12.069 13.540 1.098 53.101 o
3 6 35 1.951 2.196 0.735 136.517 o
3 6 36 44.547 45.002 2.559 9.120 o
3 6 37 5.325 5.491 0.735 124.665 o
3 6 38 46.636 51.581 3.657 4.959 o
3 6 39 8.629 8.785 1.098 57.062 o
3 6 40 9.940 10.246 0.735 107.070 o
3 6 41 46.096 49.022 2.196 11.150 o
3 6 42 63.368 61.101 2.932 6.386 o
3 6 43 19.648 22.315 1.098 44.634 o
3 6 44 2.761 2.196 0.735 134.711 o
3 6 45 3.672 5.118 0.735 129.164 o
3 6 46 1.429 1.461 0.735 138.437 o
3 6 47 5.369 6.589 1.098 59.776 o
3 6 48 0.586 1.834 0.735 139.805 o
3 6 49 8.326 9.510 1.098 57.023 o
3 7 0 1594.080 1737.760 46.463 0.019 o
3 7 1 893.894 950.101 17.197 0.085 o
3 7 2 28.915 31.825 0.735 51.308 o
3 7 3 343.465 360.359 7.687 0.512 o
3 7 4 1502.300 1556.300 33.296 0.028 o
3 7 5 1594.230 1618.870 35.855 0.024 o
3 7 6 73.768 74.268 1.461 11.245 o
3 7 7 283.894 305.111 6.589 0.718 o
3 7 8 404.609 400.233 8.412 0.402 o
3 7 9 688.017 701.325 16.824 0.121 o
3 7 10 450.794 444.500 9.873 0.312 o
3 7 11 44.063 46.100 1.098 24.682 o
3 7 12 240.455 238.893 6.589 0.883 o
3 7 13 735.627 700.227 17.197 0.113 o
3 7 14 302.517 310.602 7.687 0.596 o
3 7 15 53.628 53.414 1.461 16.169 o
3 7 16 325.424 312.435 7.687 0.564 o
3 7 17 100.016 95.122 2.196 6.007 o
3 7 18 201.060 181.822 4.020 1.695 o
3 7 19 64.195 63.287 1.098 15.976 o
3 7 20 134.516 136.094 3.294 3.035 o
3 7 21 96.746 99.141 2.196 6.067 o
3 7 22 64.225 65.483 1.461 13.224 o
3 7 23 41.809 40.610 1.098 26.758 o
3 7 24 736.796 739.376 19.393 0.099 o
3 7 25 11.293 12.805 0.363 215.500 o
3 7 26 259.060 246.942 5.853 0.921 o
3 7 27 17.548 17.560 0.363 142.530 o
3 7 28 70.085 71.709 1.461 11.904 o
3 7 29 229.615 231.941 5.491 1.089 o
3 7 30 1.310 1.461 0.363 523.678 o
3 7 31 0.046 0.363 0.363 579.831 o
3 7 32 5.862 6.589 0.363 344.979 o
3 7 33 11.596 11.344 0.735 101.631 o
3 7 34 63.190 57.806 2.559 7.782 o
3 7 35 8.901 9.873 0.735 110.140 o
3 7 36 11.505 10.246 0.735 103.196 o
3 7 37 14.118 12.805 0.735 93.892 o
3 7 38 56.730 51.953 2.932 6.787 o
3 7 39 11.619 11.344 0.735 101.573 o
3 7 40 34.847 35.119 1.834 16.727 o
3 7 41 0.203 0.000 0.735 142.384 o
3 7 42 57.484 58.905 2.932 6.635 o
3 7 43 4.510 4.392 0.735 128.014 o
3 7 44 26.733 32.560 1.834 18.118 o
3 7 45 5.883 5.118 0.735 123.744 o
3 7 46 1.397 2.559 0.735 137.329 o
3 7 47 1.904 1.834 0.735 137.016 o
3 7 48 4.803 5.118 0.735 126.414 o
3 7 49 3.254 2.932 0.735 132.739 o
3 8 0 2853.770 2990.420 87.435 0.006 o
3 8 1 34.295 37.315 0.735 42.483 o
3 8 2 301.258 314.994 6.951 0.649 o
3 8 3 45.705 47.198 1.098 23.834 o
3 8 4 751.703 792.417 18.295 0.101 o
3 8 5 1109.150 1166.320 25.609 0.049 o
3 8 6 812.259 848.763 19.756 0.087 o
3 8 7 414.210 420.352 13.167 0.255 o
3 8 8 700.220 692.177 18.295 0.111 o
3 8 9 569.748 562.672 15.001 0.167 o
3 8 10 133.202 139.026 2.932 3.327 o
3 8 11 74.410 72.434 1.834 9.565 o
3 8 12 3467.720 3950.390 118.897 0.003 o
3 8 13 549.170 533.033 12.442 0.207 o
3 8 14 739.244 724.738 17.560 0.110 o
3 8 15 652.527 631.449 13.540 0.157 o
3 8 16 633.884 598.889 12.442 0.175 o
3 8 17 37.079 38.051 0.735 39.594 o
3 8 18 45.008 45.002 1.098 24.526 o
3 8 19 36.816 35.492 0.735 40.974 o
3 8 20 34.900 34.757 0.735 43.137 o
3 8 21 106.316 104.995 2.196 5.500 o
3 8 22 83.995 83.043 1.461 9.559 o
3 8 23 68.493 66.581 1.461 12.494 o
3 8 24 36.730 35.492 0.735 41.053 o
3 8 25 416.114 401.694 9.510 0.356 o
3 8 26 45.360 44.629 1.098 24.461 o
3 8 27 354.893 331.818 8.049 0.497 o
3 8 28 80.806 80.121 2.196 7.448 o
3 8 29 60.676 61.826 1.461 14.101 o
3 8 30 59.398 54.512 1.461 14.968 o
3 8 31 57.914 53.414 1.461 15.343 o
3 8 32 14.116 14.638 0.735 91.790 o
3 8 33 82.294 76.827 2.932 5.467 o
3 8 34 8.464 7.687 0.735 114.001 o
3 8 35 57.476 53.414 2.196 10.034 o
3 8 36 8.083 8.049 0.735 114.507 o
3 8 37 4.455 4.392 0.735 128.149 o
3 8 38 27.781 27.070 1.461 25.947 o
3 8 39 50.450 56.336 2.559 8.495 o
3 8 40 2.316 2.196 0.735 135.711 o
3 8 41 3.900 3.294 0.735 130.799 o
3 8 42 15.774 17.197 1.098 49.173 o
3 8 43 11.929 11.706 1.098 53.839 o
3 8 44 1.771 2.559 0.735 136.515 o
3 8 45 0.390 1.834 0.735 140.206 o
3 8 46 10.671 10.608 0.735 104.803 o
3 8 47 0.707 0.735 0.363 553.206 o
3 8 48 4.394 3.657 0.735 129.184 o
3 8 49 3.639 3.294 0.735 131.415 o
3 9 0 363.241 366.212 11.706 0.326 o
3 9 1 1590.530 1712.520 39.511 0.022 o
3 9 2 71.032 72.807 1.461 11.700 o
3 9 3 301.912 309.504 6.951 0.652 o
3 9 4 282.987 288.650 6.216 0.771 o
3 9 5 98.893 108.289 2.559 5.099 o
3 9 6 37.993 39.874 1.098 28.653 o
3 9 7 985.970 988.514 24.511 0.059 o
3 9 8 682.564 714.129 18.295 0.112 o
3 9 9 59.817 59.267 1.461 14.470 o
3 9 10 108.513 104.632 3.294 3.806 o
3 9 11 150.383 151.095 5.118 1.749 o
3 9 12 13.468 15.001 0.363 182.876 o
3 9 13 111.261 106.466 2.559 4.711 o
3 9 14 219.066 215.117 5.491 1.158 o
3 9 15 12.774 12.805 0.363 199.840 o
3 9 16 267.254 254.629 5.853 0.888 o
3 9 17 12.084 11.706 0.363 212.837 o
3 9 18 76.832 74.993 1.461 10.817 o
3 9 19 8.335 7.687 0.363 290.197 o
3 9 20 116.121 114.505 2.196 4.921 o
3 9 21 162.682 158.409 3.294 2.465 o
3 9 22 32.312 31.462 0.735 47.557 o
3 9 23 112.282 109.387 2.559 4.631 o
3 9 24 50.230 48.296 1.098 22.001 o
3 9 25 39.796 40.610 1.098 27.651 o
3 9 26 39.014 39.874 0.735 37.204 o
3 9 27 55.546 56.708 1.461 15.479 o
3 9 28 111.908 111.946 2.559 4.603 o
3 9 29 63.421 62.562 1.461 13.585 o
3 9 30 13.254 15.001 0.363 184.797 o
3 9 31 58.506 60.365 1.834 11.851 o
3 9 32 84.227 84.514 3.294 4.574 o
3 9 33 2.620 2.559 0.735 134.621 o
3 9 34 41.276 36.953 1.834 15.654 o
3 9 35 4.763 3.294 0.735 128.731 o
3 9 36 17.433 19.020 1.098 47.345 o
3 9 37 34.643 35.855 1.834 16.703 o
3 9 38 12.218 13.903 1.098 52.869 o
3 9 39 15.085 15.001 1.098 50.447 o
3 9 40 3.088 2.559 0.735 133.552 o
3 9 41 5.137 5.118 0.735 125.591 o
3 9 42 7.462 8.049 0.735 116.079 o
3 9 43 2.846 2.932 0.735 133.681 o
3 9 44 6.663 6.951 0.735 119.486 o
3 9 45 17.273 18.295 1.098 47.716 o
3 9 46 0.512 0.735 0.363 559.252 o
3 9 47 11.181 11.344 0.735 102.643 o
3 9 48 5.391 5.491 0.735 124.503 o
3 10 0 202.544 201.215 5.853 1.172 o
3 10 1 1487.560 1582.280 46.463 0.020 o
3 10 2 2469.980 2535.670 79.386 0.007 o
3 10 3 671.639 709.737 19.020 0.109 o
3 10 4 1575.420 1689.100 41.345 0.021 o
3 10 5 657.551 645.352 15.736 0.137 o
3 10 6 316.784 298.895 6.951 0.637 o
3 10 7 157.169 154.752 4.392 2.001 o
3 10 8 419.042 406.449 10.608 0.320 o
3 10 9 171.607 175.243 4.020 1.953 o
3 10 10 191.744 193.528 5.491 1.312 o
3 10 11 98.037 103.534 2.559 5.215 o
3 10 12 436.762 420.352 13.540 0.240 o
3 10 13 76.266 76.827 1.834 9.198 o
3 10 14 18.542 18.658 0.363 133.234 o
3 10 15 91.856 91.092 2.559 5.687 o
3 10 16 162.780 157.684 3.294 2.468 o
3 10 17 69.151 66.581 1.461 12.398 o
3 10 18 183.941 182.920 4.020 1.820 o
3 10 19 166.778 159.870 3.294 2.404 o
3 10 20 135.678 127.682 2.932 3.391 o
3 10 21 335.185 320.485 6.951 0.592 o
3 10 22 82.614 77.925 1.834 8.612 o
3 10 23 227.438 211.823 4.755 1.274 o
3 10 24 27.472 28.168 0.735 55.509 o
3 10 25 20.948 21.217 0.735 71.141 o
3 10 26 137.522 136.094 3.657 2.721 o
3 10 27 69.019 68.778 1.834 10.259 o
3 10 28 13.224 13.540 0.363 191.849 o
3 10 29 87.746 89.631 2.559 5.883 o
3 10 30 170.492 165.723 4.392 1.853 o
3 10 31 71.191 71.336 2.196 8.352 o
3 10 32 60.638 59.630 2.196 9.544 o
3 10 33 1.283 1.834 0.363 518.914 o
3 10 34 7.193 6.216 0.735 119.076 o
3 10 35 5.122 4.755 0.735 126.075 o
3 10 36 16.135 15.363 1.098 49.569 o
3 10 37 24.174 24.873 1.461 27.334 o
3 10 38 38.177 37.678 1.834 16.051 o
3 10 39 21.642 22.677 1.098 43.138 o
3 10 40 3.818 3.294 0.735 130.993 o
3 10 41 9.075 8.049 0.735 111.998 o
3 10 42 0.490 1.098 0.363 554.293 o
3 10 43 2.460 2.559 0.735 134.981 o
3 10 44 20.263 21.952 1.098 44.334 o
3 10 45 5.304 5.491 0.735 124.718 o
3 10 46 7.096 7.314 0.735 117.936 o
3 10 47 2.278 2.196 0.363 484.695 o
3 10 48 5.976 5.491 0.735 123.045 o
3 11 0 29.303 32.198 1.098 35.248 o
3 11 1 615.896 612.419 13.167 0.171 o
3 11 2 19.323 20.118 0.363 124.930 o
3 11 3 615.640 607.664 15.736 0.147 o
3 11 4 282.082 275.120 6.951 0.717 o
3 11 5 80.191 81.582 1.834 8.661 o
3 11 6 12.436 12.442 0.363 205.159 o
3 11 7 275.478 279.875 7.314 0.691 o
3 11 8 113.042 113.780 2.559 4.539 o
3 11 9 25.154 25.246 0.735 60.896 o
3 11 10 761.161 756.935 19.756 0.095 o
3 11 11 407.401 380.477 10.971 0.323 o
3 11 12 80.598 80.121 1.461 10.080 o
3 11 13 124.808 123.652 2.559 4.055 o
3 11 14 68.795 71.336 1.461 12.110 o
3 11 15 1.392 1.461 0.363 521.226 o
3 11 16 54.736 53.777 1.098 19.680 o
3 11 17 147.667 147.065 3.657 2.521 o
3 11 18 293.209 280.600 5.491 0.826 o
3 11 19 37.700 36.217 0.735 39.854 o
3 11 20 194.952 189.871 3.657 1.823 o
3 11 21 61.880 61.101 1.461 13.960 o
3 11 22 189.757 177.439 4.020 1.796 o
3 11 23 23.416 23.775 0.735 64.754 o
3 11 24 48.840 47.561 1.098 22.616 o
3 11 25 16.134 16.099 0.363 157.031 o
3 11 26 116.632 113.780 2.932 3.964 o
3 11 27 1.557 1.461 0.363 516.290 o
3 11 28 0.785 0.735 0.363 550.782 o
3 11 29 75.146 69.513 1.834 9.632 o
3 11 30 36.204 37.678 1.098 30.047 o
3 11 31 10.131 9.148 0.363 252.433 o
3 11 32 23.389 24.148 1.098 41.466 o
3 11 33 26.137 27.070 1.098 38.733 o
3 11 34 8.832 9.510 0.735 110.769 o
3 11 35 16.011 16.462 0.735 85.572 o
3 11 36 28.370 29.266 1.461 25.453 o
3 11 37 0.718 1.098 0.363 547.226 o
3 11 38 3.438 3.294 0.735 131.887 o
3 11 39 17.446 18.658 1.098 47.464 o
3 11 40 3.618 4.755 0.735 129.731 o
3 11 41 3.001 3.294 0.735 132.905 o
3 11 42 32.915 34.757 1.834 17.040 o
3 11 43 3.287 2.932 0.735 132.663 o
3 11 44 0.014 0.363 0.735 142.399 o
3 11 45 6.405 7.687 0.735 119.211 o
3 11 46 1.514 1.098 0.363 523.012 o
3 11 47 5.964 6.589 0.735 121.701 o
3 12 0 166.302 165.723 5.118 1.613 o
3 12 1 294.434 290.483 6.589 0.712 o
3 12 2 245.711 250.972 5.118 1.058 o
3 12 3 388.225 378.281 8.412 0.425 o
3 12 4 165.037 171.213 4.020 2.028 o
3 12 5 121.458 118.172 2.559 4.224 o
3 12 6 17.340 16.462 0.363 147.430 o
3 12 7 255.479 255.364 5.853 0.919 o
3 12 8 268.617 264.139 6.951 0.752 o
3 12 9 22.861 22.677 0.735 66.568 o
3 12 10 22.793 22.677 0.735 66.682 o
3 12 11 144.080 139.389 3.294 2.858 o
3 12 12 21.363 21.589 0.363 111.483 o
3 12 13 107.276 102.436 2.196 5.514 o
3 12 14 105.455 103.534 1.834 6.225 o
3 12 15 272.429 267.796 5.853 0.857 o
3 12 16 74.265 73.533 1.461 11.229 o
3 12 17 97.823 97.681 1.834 6.833 o
3 12 18 30.476 30.727 0.735 50.089 o
3 12 19 43.667 42.070 1.098 25.658 o
3 12 20 70.315 67.317 2.196 8.551 o
3 12 21 41.011 42.070 1.098 26.787 o
3 12 22 38.364 37.678 1.098 28.997 o
3 12 23 393.116 378.281 8.412 0.421 o
3 12 24 30.228 29.266 0.735 51.266 o
3 12 25 42.617 42.433 1.098 26.022 o
3 12 26 45.498 44.629 1.098 24.407 o
3 12 27 168.239 156.585 4.392 1.905 o
3 12 28 60.258 61.101 1.461 14.235 o
3 12 29 13.740 13.540 0.735 93.915 o
3 12 30 33.343 32.198 1.098 32.966 o
3 12 31 30.147 27.805 1.098 36.045 o
3 12 32 7.583 8.785 0.363 293.532 o
3 12 33 69.278 70.611 2.196 8.509 o
3 12 34 20.545 20.854 1.098 44.518 o
3 12 35 1.536 2.559 0.363 500.768 o
3 12 36 5.264 5.491 0.735 124.817 o
3 12 37 14.607 15.363 0.735 89.861 o
3 12 38 3.489 3.657 0.735 131.342 o
3 12 39 55.112 55.973 2.559 8.255 o
3 12 40 31.319 34.394 1.461 23.872 o
3 12 41 12.823 14.265 1.098 52.314 o
3 12 42 9.715 11.344 0.735 106.264 o
3 12 43 2.992 2.932 0.735 133.345 o
3 12 44 3.168 3.657 0.363 440.647 o
3 12 45 1.408 1.461 0.363 520.734 o
3 12 46 10.201 10.608 0.735 105.968 o
3 12 47 3.255 3.657 0.735 131.891 o
3 13 0 830.050 798.643 24.148 0.072 o
3 13 1 7.979 9.148 0.363 284.172 o
3 13 2 91.176 90.730 1.834 7.489 o
3 13 3 387.514 391.086 8.785 0.406 o
3 13 4 99.116 100.975 2.196 5.911 o
3 13 5 140.117 145.604 2.932 3.134 o
3 13 6 44.502 45.727 1.098 24.582 o
3 13 7 187.170 176.704 4.020 1.819 o
3 13 8 56.285 58.169 1.461 15.204 o
3 13 9 24.477 24.511 0.735 62.492 o
3 13 10 22.214 22.677 0.735 67.656 o
3 13 11 16.296 17.197 0.363 152.009 o
3 13 12 133.919 130.604 2.932 3.397 o
3 13 13 211.768 200.479 4.392 1.465 o
3 13 14 37.758 36.953 0.735 39.481 o
3 13 15 113.121 111.946 2.196 5.083 o
3 13 16 101.516 102.073 2.196 5.776 o
3 13 17 6.641 6.951 0.363 326.326 o
3 13 18 120.061 112.319 2.559 4.349 o
3 13 19 136.591 134.996 2.932 3.300 o
3 13 20 102.440 90.730 2.559 5.288 o
3 13 21 8.717 8.049 0.363 281.187 o
3 13 22 31.943 30.727 0.735 48.386 o
3 13 23 22.190 21.217 0.735 68.951 o
3 13 24 55.874 55.610 1.461 15.520 o
3 13 25 9.528 9.873 0.363 255.736 o
3 13 26 55.182 49.757 1.461 16.224 o
3 13 27 10.640 9.510 0.363 243.213 o
3 13 28 36.340 36.953 1.461 22.136 o
3 13 29 38.452 37.315 1.461 21.528 o
3 13 30 9.175 9.510 0.735 109.907 o
3 13 31 8.488 8.412 0.363 281.934 o
3 13 32 6.829 6.951 0.363 322.823 o
3 13 33 52.749 54.875 1.834 12.881 o
3 13 34 70.394 69.876 2.559 7.113 o
3 13 35 15.661 16.099 0.735 86.722 o
3 13 36 7.045 6.216 0.735 119.451 o
3 13 37 2.498 1.834 0.735 135.710 o
3 13 38 9.366 9.873 0.735 108.972 o
3 13 39 5.625 5.853 0.735 123.470 o
3 13 40 21.678 23.413 1.098 42.864 o
3 13 41 3.164 3.294 0.735 132.526 o
3 13 42 9.448 10.971 0.735 107.393 o
3 13 43 1.602 1.461 0.363 514.978 o
3 13 44 3.651 3.657 0.363 428.249 o
3 13 45 5.153 5.853 0.735 124.643 o
3 13 46 0.446 0.363 0.363 567.171 o
3 14 0 0.930 1.461 0.363 535.186 o
3 14 1 153.675 154.389 3.294 2.611 o
3 14 2 16.938 17.560 0.363 146.459 o
3 14 3 3.731 4.392 0.363 417.061 o
3 14 4 64.848 63.660 1.461 13.270 o
3 14 5 324.227 331.456 6.951 0.600 o
3 14 6 343.076 331.818 8.785 0.471 o
3 14 7 184.511 180.361 4.020 1.826 o
3 14 8 124.171 122.927 2.559 4.082 o
3 14 9 118.961 120.358 2.559 4.264 o
3 14 10 108.683 107.554 2.196 5.347 o
3 14 11 362.975 346.819 8.049 0.480 o
3 14 12 52.617 54.150 1.098 20.267 o
3 14 13 301.472 304.386 7.687 0.602 o
3 14 14 270.070 268.894 5.853 0.862 o
3 14 15 18.543 17.922 0.363 135.366 o
3 14 16 5.486 5.491 0.363 364.127 o
3 14 17 5.162 5.491 0.363 371.114 o
3 14 18 241.173 219.137 4.755 1.197 o
3 14 19 95.897 89.269 2.196 6.353 o
3 14 20 10.525 10.608 0.363 237.642 o
3 14 21 23.543 20.854 0.363 103.788 o
3 14 22 9.568 8.785 0.363 262.879 o
3 14 23 142.652 135.732 3.657 2.656 o
3 14 24 18.552 19.020 0.735 77.707 o
3 14 25 5.987 5.118 0.363 357.480 o
3 14 26 6.327 6.951 0.363 332.295 o
3 14 27 18.488 17.560 0.735 79.285 o
3 14 28 59.476 57.434 2.196 9.718 o
3 14 29 25.687 26.344 1.098 39.250 o
3 14 30 7.708 6.951 0.363 306.994 o
3 14 31 30.681 31.099 1.098 34.768 o
3 14 32 34.390 36.217 1.461 22.764 o
3 14 33 54.089 53.777 1.834 12.781 o
3 14 34 17.228 16.824 0.735 82.612 o
3 14 35 2.977 2.559 0.363 460.303 o
3 14 36 8.715 9.873 0.735 110.608 o
3 14 37 42.005 43.169 1.834 15.106 o
3 14 38 1.829 1.834 0.735 137.180 o
3 14 39 4.574 4.392 0.735 127.860 o
3 14 40 4.274 5.118 0.735 127.708 o
3 14 41 2.507 2.559 0.735 134.875 o
3 14 42 4.668 5.118 0.735 126.746 o
3 14 43 8.098 8.412 0.735 114.011 o
3 14 44 1.674 0.735 0.363 523.657 o
3 14 45 5.627 5.853 0.735 123.465 o
3 14 46 6.894 8.412 1.461 34.278 o
3 15 0 110.683 107.191 2.932 4.193 o
3 15 1 72.677 72.434 1.461 11.506 o
3 15 2 436.365 456.579 10.608 0.298 o
3 15 3 368.459 365.850 8.785 0.433 o
3 15 4 31.868 32.923 0.735 47.241 o
3 15 5 58.573 60.003 1.461 14.624 o
3 15 6 186.915 179.263 3.657 1.938 o
3 15 7 48.507 48.659 1.098 22.539 o
3 15 8 17.402 16.824 0.363 145.833 o
3 15 9 173.476 174.508 4.020 1.940 o
3 15 10 40.844 42.806 1.098 26.700 o
3 15 11 48.067 45.002 1.098 23.360 o
3 15 12 48.987 47.561 1.098 22.563 o
3 15 13 88.817 85.612 1.834 7.837 o
3 15 14 1.333 1.834 0.363 517.413 o
3 15 15 73.739 73.905 1.834 9.559 o
3 15 16 102.659 103.171 2.196 5.700 o
3 15 17 369.127 371.330 9.148 0.415 o
3 15 18 141.766 135.359 3.294 2.925 o
3 15 19 51.557 49.384 1.461 17.003 o
3 15 20 36.306 36.217 1.098 30.361 o
3 15 21 137.488 125.486 3.294 3.073 o
3 15 22 16.743 16.824 0.363 150.221 o
3 15 23 81.886 68.042 1.834 9.091 o
3 15 24 20.336 18.295 0.735 74.965 o
3 15 25 1.157 1.098 0.363 533.795 o
3 15 26 52.654 50.120 1.834 13.195 o
3 15 27 9.283 10.608 0.735 108.257 o
3 15 28 29.761 30.727 1.098 35.410 o
3 15 29 123.614 117.799 4.392 2.469 o
3 15 30 25.207 24.511 1.098 40.151 o
3 15 31 3.594 4.020 0.363 425.107 o
3 15 32 37.894 36.580 1.461 21.772 o
3 15 33 20.129 21.589 1.098 44.552 o
3 15 34 14.394 15.736 0.735 89.921 o
3 15 35 27.711 28.168 1.098 37.409 o
3 15 36 9.187 9.873 0.735 109.420 o
3 15 37 6.252 6.216 0.363 340.929 o
3 15 38 3.477 3.657 0.735 131.369 o
3 15 39 7.375 7.687 0.735 116.758 o
3 15 40 23.085 22.677 1.098 42.161 o
3 15 41 5.757 6.589 0.735 122.222 o
3 15 42 8.525 9.510 0.735 111.545 o
3 15 43 1.764 1.834 0.363 504.716 o
3 15 44 12.601 14.265 1.098 52.471 o
3 15 45 6.360 6.216 1.461 34.623 o
3 16 0 2.803 3.294 0.363 455.066 o
3 16 1 181.115 185.479 3.657 1.962 o
3 16 2 125.295 124.388 2.559 4.032 o
3 16 3 91.142 92.190 1.834 7.442 o
3 16 4 38.458 39.149 0.735 37.954 o
3 16 5 117.994 117.074 2.559 4.340 o
3 16 6 63.578 61.101 1.461 13.679 o
3 16 7 165.703 165.723 3.657 2.210 o
3 16 8 200.390 202.313 4.392 1.527 o
3 16 9 56.522 56.336 1.098 18.793 o
3 16 10 94.383 93.288 2.196 6.328 o
3 16 11 290.949 273.287 8.049 0.611 o
3 16 12 244.963 240.726 5.491 1.023 o
3 16 13 32.061 32.560 0.735 47.228 o
3 16 14 212.823 214.019 5.491 1.184 o
3 16 15 14.568 15.001 0.363 173.420 o
3 16 16 50.560 49.757 1.098 21.640 o
3 16 17 60.060 57.806 1.461 14.555 o
3 16 18 16.777 17.197 0.363 148.731 o
3 16 19 9.371 9.873 0.363 257.940 o
3 16 20 14.049 13.903 0.363 182.590 o
3 16 21 82.330 78.288 2.196 7.411 o
3 16 22 90.066 81.219 2.196 6.877 o
3 16 23 4.695 5.118 0.363 385.644 o
3 16 24 42.740 42.070 1.461 19.837 o
3 16 25 10.205 10.971 0.735 105.508 o
3 16 26 86.085 81.945 3.657 3.969 o
3 16 27 74.015 70.611 2.932 5.848 o
3 16 28 16.841 15.736 0.735 84.572 o
3 16 29 20.922 19.756 0.735 72.512 o
3 16 30 52.682 52.679 2.196 10.451 o
3 16 31 19.882 18.658 0.735 75.484 o
3 16 32 23.936 23.775 1.098 41.226 o
3 16 33 6.240 6.589 0.363 337.499 o
3 16 34 9.477 9.873 0.735 108.694 o
3 16 35 1.467 2.196 0.363 508.092 o
3 16 36 6.197 6.951 0.735 120.662 o
3 16 37 30.304 30.364 1.461 24.735 o
3 16 38 11.225 12.805 0.735 100.756 o
3 16 39 28.668 28.903 1.461 25.420 o
3 16 40 9.718 10.246 0.735 107.624 o
3 16 41 2.763 2.559 0.363 466.123 o
3 16 42 1.613 2.559 0.363 498.556 o
3 16 43 7.393 7.687 0.735 116.712 o
3 16 44 26.430 28.903 1.834 18.431 o
3 17 0 115.774 116.338 3.294 3.544 o
3 17 1 530.967 526.082 11.706 0.224 o
3 17 2 142.399 148.163 3.294 2.817 o
3 17 3 73.061 76.464 1.834 9.503 o
3 17 4 48.193 47.924 1.098 22.782 o
3 17 5 439.412 436.088 10.246 0.311 o
3 17 6 102.494 103.171 2.196 5.707 o
3 17 7 72.800 71.709 1.461 11.538 o
3 17 8 115.594 108.652 2.932 4.052 o
3 17 9 229.720 224.990 4.755 1.234 o
3 17 10 31.344 32.198 0.735 48.231 o
3 17 11 22.943 22.677 0.735 66.432 o
3 17 12 400.907 400.969 10.246 0.343 o
3 17 13 188.333 189.146 4.755 1.536 o
3 17 14 119.779 124.388 3.294 3.392 o
3 17 15 10.502 10.971 0.363 235.649 o
3 17 16 40.993 40.972 1.098 27.036 o
3 17 17 28.257 28.541 0.735 54.219 o
3 17 18 53.262 53.051 1.461 16.278 o
3 17 19 17.162 16.462 0.363 148.614 o
3 17 20 59.583 55.973 1.461 14.803 o
3 17 21 62.472 63.660 1.834 11.216 o
3 17 22 11.910 11.706 0.735 100.427 o
3 17 23 0.043 0.363 0.735 142.344 o
3 17 24 22.198 23.775 1.098 42.389 o
3 17 25 32.072 31.462 1.461 24.073 o
3 17 26 14.799 14.265 0.735 90.663 o
3 17 27 18.533 18.658 0.735 78.103 o
3 17 28 17.947 17.922 0.735 80.008 o
3 17 29 51.275 50.120 2.559 8.618 o
3 17 30 10.847 10.971 0.735 103.922 o
3 17 31 3.490 3.657 0.735 131.338 o
3 17 32 9.410 10.246 0.735 108.394 o
3 17 33 20.677 21.217 1.098 44.302 o
3 17 34 17.187 17.560 0.735 81.932 o
3 17 35 4.178 4.392 0.363 406.186 o
3 17 36 20.107 20.854 1.098 44.822 o
3 17 37 0.168 0.735 0.363 570.045 o
3 17 38 0.046 0.000 0.363 585.570 o
3 17 39 3.702 4.392 0.735 129.962 o
3 17 40 0.458 0.735 0.363 560.961 o
3 17 41 1.062 1.098 0.363 536.671 o
3 17 42 1.658 1.461 0.363 513.316 o
3 17 43 1.930 1.461 0.735 137.365 o
3 18 0 655.606 666.568 20.491 0.104 o
3 18 1 260.399 265.973 5.853 0.891 o
3 18 2 461.283 471.207 13.903 0.218 o
3 18 3 98.038 99.141 2.196 6.005 o
3 18 4 8.990 9.510 0.363 266.001 o
3 18 5 362.506 357.427 8.412 0.458 o
3 18 6 511.210 500.846 15.363 0.181 o
3 18 7 308.026 317.553 7.687 0.584 o
3 18 8 0.165 0.363 0.363 576.044 o
3 18 9 37.994 35.855 1.098 29.616 o
3 18 10 103.265 99.877 2.559 5.093 o
3 18 11 31.784 32.198 0.735 47.736 o
3 18 12 28.117 28.541 0.735 54.402 o
3 18 13 102.936 109.024 2.932 4.372 o
3 18 14 43.179 41.708 1.098 25.938 o
3 18 15 32.407 33.658 0.735 46.255 o
3 18 16 61.703 55.973 1.461 14.428 o
3 18 17 1.319 1.834 0.363 517.857 o
3 18 18 91.917 91.465 2.196 6.501 o
3 18 19 34.979 34.021 1.098 31.604 o
3 18 20 112.104 107.191 4.020 2.954 o
3 18 21 112.116 117.437 4.755 2.327 o
3 18 22 11.164 12.069 0.735 101.800 o
3 18 23 0.071 0.363 0.735 142.289 o
3 18 24 31.217 31.462 1.834 17.535 o
3 18 25 3.388 4.392 0.735 130.711 o
3 18 26 11.076 10.246 0.735 104.251 o
3 18 27 14.309 12.805 0.735 93.450 o
3 18 28 23.679 23.050 1.098 41.639 o
3 18 29 9.796 10.608 0.735 106.976 o
3 18 30 26.644 27.805 1.098 38.183 o
3 18 31 9.504 9.873 0.735 108.625 o
3 18 32 15.452 14.638 0.735 88.785 o
3 18 33 3.316 3.657 0.363 436.799 o
3 18 34 2.695 3.294 0.363 457.977 o
3 18 35 20.990 21.589 1.098 43.957 o
3 18 36 0.144 0.363 0.363 576.697 o
3 18 37 9.093 9.510 0.735 110.112 o
3 18 38 0.755 1.834 0.363 534.840 o
3 18 39 14.775 14.638 1.098 50.797 o
3 18 40 2.806 4.020 0.735 132.517 o
3 18 41 3.153 3.657 0.735 132.131 o
3 18 42 2.036 1.461 0.735 137.134 o
3 19 0 25.667 26.344 1.098 39.263 o
3 19 1 37.505 37.315 0.735 39.543 o
3 19 2 10.211 10.246 0.363 244.018 o
3 19 3 236.012 238.893 5.491 1.055 o
3 19 4 71.208 73.533 1.461 11.628 o
3 19 5 33.294 33.296 0.735 45.507 o
3 19 6 60.552 62.189 1.461 14.092 o
3 19 7 57.009 58.169 1.461 15.070 o
3 19 8 177.636 178.527 4.755 1.631 o
3 19 9 94.394 96.945 2.559 5.473 o
3 19 10 45.571 44.629 1.098 24.379 o
3 19 11 61.478 63.660 1.834 11.326 o
3 19 12 15.298 15.001 0.363 167.507 o
3 19 13 6.516 6.589 0.363 332.146 o
3 19 14 76.637 79.758 2.196 7.718 o
3 19 15 0.467 0.363 0.363 566.502 o
3 19 16 2.184 2.559 0.363 482.211 o
3 19 17 0.962 2.196 0.735 138.647 o
3 19 18 93.620 95.122 3.657 3.718 o
3 19 19 0.157 0.735 0.735 141.763 o
3 19 20 48.633 48.659 1.834 13.816 o
3 19 21 11.163 10.608 0.735 103.590 o
3 19 22 3.539 4.020 0.735 130.795 o
3 19 23 31.826 30.001 1.461 24.351 o
3 19 24 46.194 44.629 2.196 11.328 o
3 19 25 8.903 9.148 0.735 111.048 o
3 19 26 11.588 12.069 0.735 100.767 o
3 19 27 56.436 55.238 2.196 10.044 o
3 19 28 66.022 64.758 2.559 7.458 o
3 19 29 58.076 59.267 2.932 6.608 o
3 19 30 1.680 1.461 0.735 137.903 o
3 19 31 18.207 20.491 1.098 46.279 o
3 19 32 4.422 4.392 0.735 128.228 o
3 19 33 8.462 8.785 0.735 112.618 o
3 19 34 11.748 11.706 0.735 100.819 o
3 19 35 0.415 0.363 0.363 568.152 o
3 19 36 3.847 4.755 0.735 129.180 o
3 19 37 1.866 2.559 0.735 136.304 o
3 19 38 16.972 17.560 1.098 48.191 o
3 19 39 6.130 6.216 0.735 121.753 o
3 19 40 0.519 1.098 0.735 140.689 o
3 19 41 0.037 1.098 0.735 141.644 o
3 20 0 92.820 94.749 2.932 4.859 o
3 20 1 58.432 59.267 1.461 14.714 o
3 20 2 3.363 3.657 0.363 435.590 o
3 20 3 16.026 16.824 0.363 155.208 o
3 20 4 19.786 20.854 0.735 73.595 o
3 20 5 186.962 181.822 4.392 1.678 o
3 20 6 10.873 11.344 0.363 228.817 o
3 20 7 44.068 43.169 1.098 25.268 o
3 20 8 92.516 95.122 2.196 6.376 o
3 20 9 204.727 204.509 5.491 1.235 o
3 20 10 281.064 284.630 8.412 0.588 o
3 20 11 11.989 12.069 0.363 211.901 o
3 20 12 5.714 5.853 0.363 355.499 o
3 20 13 46.832 47.561 1.461 18.229 o
3 20 14 10.712 12.442 0.735 102.447 o
3 20 15 69.911 69.140 2.559 7.155 o
3 20 16 88.855 91.465 3.657 3.834 o
3 20 17 22.035 24.511 1.834 19.384 o
3 20 18 16.403 16.824 1.098 48.858 o
3 20 19 16.128 13.903 1.098 50.095 o
3 20 20 1.610 1.461 0.735 138.051 o
3 20 21 19.267 20.491 1.098 45.535 o
3 20 22 32.984 30.001 1.834 17.382 o
3 20 23 46.084 42.806 2.196 11.415 o
3 20 24 43.368 36.217 2.559 9.419 o
3 20 25 17.266 16.099 1.098 48.502 o
3 20 26 20.275 20.118 1.098 44.962 o
3 20 27 26.029 23.775 1.098 39.856 o
3 20 28 77.887 73.905 2.932 5.661 o
3 20 29 30.130 34.394 1.461 24.208 o
3 20 30 1.639 1.834 0.735 137.590 o
3 20 31 13.524 14.265 0.735 93.576 o
3 20 32 10.667 10.246 0.735 105.263 o
3 20 33 1.712 1.461 0.735 137.833 o
3 20 34 7.898 8.785 0.735 114.044 o
3 20 35 6.150 6.589 0.735 121.235 o
3 20 36 28.312 28.541 1.461 25.576 o
3 20 37 8.048 11.706 1.098 56.483 o
3 20 38 5.009 4.392 0.735 126.798 o
3 20 39 5.642 4.755 0.735 124.793 o
3 20 40 9.266 8.412 1.098 56.767 o
3 21 0 65.868 66.954 2.196 8.880 o
3 21 1 74.608 74.631 2.196 8.013 o
3 21 2 151.467 157.684 4.392 2.036 o
3 21 3 90.159 87.435 2.196 6.702 o
3 21 4 80.749 81.582 2.196 7.407 o
3 21 5 26.921 25.609 0.735 58.043 o
3 21 6 57.772 53.414 1.461 15.370 o
3 21 7 47.336 47.924 1.098 23.092 o
3 21 8 7.633 7.314 0.363 305.140 o
3 21 9 63.858 62.189 1.834 11.144 o
3 21 10 36.969 36.953 1.098 29.849 o
3 21 11 68.055 72.807 2.196 8.518 o
3 21 12 25.905 28.541 1.098 38.416 o
3 21 13 45.160 47.561 1.834 14.360 o
3 21 14 7.279 8.049 0.735 116.542 o
3 21 15 81.010 84.876 4.020 3.522 o
3 21 16 26.050 23.413 1.461 26.995 o
3 21 17 9.405 10.608 1.098 55.943 o
3 21 18 5.895 4.755 0.735 124.164 o
3 21 19 2.532 2.559 0.735 134.820 o
3 21 20 1.857 1.098 0.735 137.913 o
3 21 21 37.736 33.658 2.196 12.521 o
3 21 22 19.784 19.020 1.461 29.493 o
3 21 23 4.095 2.559 0.735 131.207 o
3 21 24 8.914 9.510 1.098 56.637 o
3 21 25 12.522 10.971 1.098 53.682 o
3 21 26 77.526 88.896 4.755 2.733 o
3 21 27 12.065 15.001 1.098 52.590 o
3 21 28 0.585 1.834 0.735 139.809 o
3 21 29 57.249 55.610 2.559 8.151 o
3 21 30 4.949 6.216 1.098 60.129 o
3 21 31 1.414 0.363 0.735 139.616 o
3 21 32 13.531 13.903 1.098 51.942 o
3 21 33 0.237 0.000 0.735 142.319 o
3 21 34 3.212 2.932 0.735 132.837 o
3 21 35 6.869 6.589 0.735 119.424 o
3 21 36 4.923 5.853 0.735 125.213 o
3 21 37 4.480 4.392 0.735 128.089 o
3 21 38 0.361 1.461 0.735 140.641 o
3 22 0 1.450 1.834 0.363 513.937 o
3 22 1 38.551 38.776 1.098 28.648 o
3 22 2 39.508 38.413 1.098 28.286 o
3 22 3 14.524 15.363 0.735 90.048 o
3 22 4 2.845 3.657 0.363 449.109 o
3 22 5 6.812 6.951 0.363 323.128 o
3 22 6 41.023 41.708 1.461 20.306 o
3 22 7 27.852 28.541 1.098 37.208 o
3 22 8 32.435 31.099 1.461 24.022 o
3 22 9 29.592 30.001 1.461 24.993 o
3 22 10 47.417 50.483 2.196 10.978 o
3 22 11 13.861 16.462 0.735 90.304 o
3 22 12 9.682 8.049 1.098 56.612 o
3 22 13 4.163 3.657 1.098 61.276 o
3 22 14 5.100 5.853 0.735 124.773 o
3 22 15 22.974 21.589 1.461 28.176 o
3 22 16 19.963 19.393 1.098 45.432 o
3 22 17 32.508 34.021 1.834 17.154 o
3 22 18 60.565 65.856 3.294 5.392 o
3 22 19 4.221 4.755 0.735 128.278 o
3 22 20 114.703 111.946 5.118 2.102 o
3 22 21 5.142 5.118 1.098 60.333 o
3 22 22 23.081 26.707 1.461 27.387 o
3 22 23 2.070 2.559 0.735 135.855 o
3 22 24 6.189 6.216 1.098 59.400 o
3 22 25 26.110 23.775 1.461 26.924 o
3 22 26 16.074 16.462 1.098 49.221 o
3 22 27 6.159 7.314 1.098 59.087 o
3 22 28 5.932 8.412 1.098 58.890 o
3 22 29 0.929 0.000 0.735 140.967 o
3 22 30 0.770 0.000 1.098 63.736 o
3 22 31 6.910 7.687 1.098 58.510 o
3 22 32 4.531 5.491 0.735 126.625 o
3 22 33 18.754 16.824 1.461 30.111 o
3 22 34 3.759 4.020 0.735 130.272 o
3 22 35 22.492 22.315 1.461 28.211 o
3 22 36 4.847 5.491 0.735 125.848 o
3 22 37 1.691 0.000 1.461 35.967 o
3 23 0 5.567 6.589 0.735 122.695 o
3 23 1 83.243 85.239 2.932 5.300 o
3 23 2 9.452 9.873 0.363 256.800 o
3 23 3 37.106 34.757 1.098 30.326 o
3 23 4 47.356 47.198 1.834 14.086 o
3 23 5 75.596 69.876 2.559 6.863 o
3 23 6 17.796 19.020 1.461 30.070 o
3 23 7 4.776 5.491 0.735 126.023 o
3 23 8 9.687 9.873 1.098 56.001 o
3 23 9 29.454 28.168 1.461 25.298 o
3 23 10 9.626 10.971 0.735 106.948 o
3 23 11 26.071 26.344 2.196 13.796 o
3 23 12 28.853 23.775 1.834 18.452 o
3 23 13 30.411 31.099 1.834 17.682 o
3 23 14 7.204 9.510 1.098 57.749 o
3 23 15 5.771 4.392 0.735 124.922 o
3 23 16 30.686 27.442 1.834 17.912 o
3 23 17 6.997 6.589 0.735 119.102 o
3 23 18 45.630 42.070 2.559 9.140 o
3 23 19 50.681 50.483 2.559 8.640 o
3 23 20 1.306 2.559 0.735 137.526 o
3 23 21 54.782 55.238 3.657 4.785 o
3 23 22 10.729 10.971 1.098 54.923 o
3 23 23 1.477 1.834 0.735 137.939 o
3 23 24 4.657 5.491 0.735 126.314 o
3 23 25 48.295 44.267 2.196 11.165 o
3 23 26 8.101 8.785 1.098 57.406 o
3 23 27 0.705 1.098 0.735 140.314 o
3 23 28 13.331 17.197 1.461 31.586 o
3 23 29 11.357 11.344 1.098 54.362 o
3 23 30 9.679 10.971 1.098 55.637 o
3 23 31 1.956 1.461 0.735 137.309 o
3 23 32 0.584 0.000 0.735 141.647 o
3 23 33 10.274 12.069 1.098 54.858 o
3 23 34 14.765 14.638 1.461 31.544 o
3 23 35 2.399 2.932 0.735 134.699 o
3 24 0 12.719 13.903 1.098 52.516 o
3 24 1 18.951 18.658 0.735 77.281 o
3 24 2 16.157 18.658 0.735 82.933 o
3 24 3 21.453 21.589 1.098 43.639 o
3 24 4 7.764 8.049 0.735 115.314 o
3 24 5 46.579 46.100 2.196 11.233 o
3 24 6 51.062 48.659 3.294 5.844 o
3 24 7 18.307 19.756 1.098 46.467 o
3 24 8 47.829 46.463 2.196 11.112 o
3 24 9 2.680 2.932 0.735 134.060 o
3 24 10 20.490 20.491 1.098 44.682 o
3 24 11 9.970 10.608 1.098 55.563 o
3 24 12 0.508 1.098 0.735 140.710 o
3 24 13 2.345 1.461 0.735 136.460 o
3 24 14 0.934 0.363 0.735 140.594 o
3 24 15 44.454 42.433 2.932 7.392 o
3 24 16 5.852 6.951 0.735 121.528 o
3 24 17 7.193 6.951 0.735 118.149 o
3 24 18 9.962 9.873 1.098 55.817 o
3 24 19 36.168 37.315 1.834 16.371 o
3 24 20 40.100 25.246 3.294 6.371 o
3 24 21 49.170 54.150 5.853 2.106 o
3 24 22 37.464 35.855 2.196 12.450 o
3 24 23 16.195 16.824 1.461 30.841 o
3 24 24 29.662 30.727 1.834 17.820 o
3 24 25 42.488 40.972 2.196 11.800 o
3 24 26 16.293 15.736 1.461 30.966 o
3 24 27 3.786 3.657 0.735 130.639 o
3 24 28 1.551 1.098 0.735 138.562 o
3 24 29 1.869 0.735 0.735 138.272 o
3 24 30 2.811 4.020 0.735 132.504 o
3 24 31 3.683 4.020 0.735 130.452 o
3 24 32 11.756 13.167 1.098 53.451 o
3 24 33 0.004 1.834 0.735 140.983 o
3 24 34 2.038 1.834 1.098 62.791 o
3 25 0 39.224 39.149 1.834 15.792 o
3 25 1 9.929 10.608 0.735 106.646 o
3 25 2 69.128 67.317 2.559 7.239 o
3 25 3 13.147 13.167 0.735 95.735 o
3 25 4 27.204 25.972 1.461 26.277 o
3 25 5 31.076 29.266 1.461 24.671 o
3 25 6 4.903 5.491 0.735 125.709 o
3 25 7 26.443 28.168 1.461 26.178 o
3 25 8 20.419 24.511 1.461 28.500 o
3 25 9 13.062 12.805 1.098 52.661 o
3 25 10 5.896 6.951 1.098 59.355 o
3 25 11 62.142 58.532 3.294 5.445 o
3 25 12 16.871 17.197 1.461 30.596 o
3 25 13 11.753 13.903 1.098 53.195 o
3 25 14 0.632 0.735 0.735 140.825 o
3 25 15 4.621 2.932 0.735 129.511 o
3 25 16 8.101 8.049 1.098 57.642 o
3 25 17 10.819 10.246 1.098 55.108 o
3 25 18 37.340 35.119 1.834 16.360 o
3 25 19 6.187 8.412 1.098 58.733 o
3 25 20 20.547 19.020 1.461 29.270 o
3 25 21 0.461 0.735 1.098 63.712 o
3 25 22 6.516 6.589 1.098 59.090 o
3 25 23 0.486 1.461 0.735 140.389 o
3 25 24 4.981 5.118 1.098 60.424 o
3 25 25 5.356 5.853 1.098 59.998 o
3 25 26 15.940 18.658 1.098 48.535 o
3 25 27 0.292 1.098 0.735 141.142 o
3 25 28 0.120 0.735 0.735 141.835 o
3 25 29 8.832 8.412 1.098 57.051 o
3 25 30 2.370 1.461 0.735 136.404 o
3 25 31 3.946 4.020 0.735 129.826 o
3 25 32 2.252 4.392 1.098 62.074 o
3 26 0 187.982 186.577 10.246 0.584 o
3 26 1 2.438 4.392 0.735 132.938 o
3 26 2 24.912 25.609 1.098 39.986 o
3 26 3 9.831 10.608 0.735 106.889 o
3 26 4 64.712 57.434 4.020 3.935 o
3 26 5 9.090 9.510 0.735 110.120 o
3 26 6 20.556 19.393 1.098 45.018 o
3 26 7 43.793 40.972 2.932 7.441 o
3 26 8 58.830 57.434 4.020 4.014 o
3 26 9 26.908 25.972 1.461 26.364 o
3 26 10 4.601 4.755 0.735 127.352 o
3 26 11 52.937 58.532 6.216 1.866 o
3 26 12 2.471 1.461 0.735 136.182 o
3 26 13 11.150 11.344 1.098 54.505 o
3 26 14 9.420 9.873 1.098 56.180 o
3 26 15 21.014 27.805 2.196 14.133 o
3 26 16 8.811 7.687 1.098 57.301 o
3 26 17 5.774 5.853 0.735 123.097 o
3 26 18 22.203 24.873 1.834 19.334 o
3 26 19 75.965 71.709 7.314 1.325 o
3 26 20 4.149 4.755 1.098 60.987 o
3 26 21 7.930 7.687 1.098 57.867 o
3 26 22 2.362 2.932 0.735 134.783 o
3 26 23 8.290 8.049 1.098 57.521 o
3 26 24 1.951 1.834 0.735 136.914 o
3 26 25 2.405 4.755 0.735 132.594 o
3 26 26 5.458 6.589 1.098 59.723 o
3 26 27 7.149 9.510 1.098 57.785 o
3 26 28 6.568 8.049 1.098 58.609 o
3 26 29 3.974 5.118 0.735 128.435 o
3 26 30 4.167 5.853 1.098 60.674 o
3 27 0 26.816 29.266 1.834 18.348 o
3 27 1 19.381 19.020 1.098 45.971 o
3 27 2 27.474 29.629 1.461 25.662 o
3 27 3 14.481 16.099 1.098 50.486 o
3 27 4 25.713 25.972 1.461 26.717 o
3 27 5 62.491 66.954 3.294 5.329 o
3 27 6 4.704 5.118 0.735 126.656 o
3 27 7 0.234 -0.363 0.735 142.325 o
3 27 8 5.503 6.589 0.735 122.856 o
3 27 9 10.548 9.873 1.098 55.420 o
3 27 10 1.191 1.461 0.735 138.939 o
3 27 11 5.137 6.216 0.735 124.233 o
3 27 12 20.285 20.118 1.461 29.186 o
3 27 13 24.217 21.952 1.461 27.754 o
3 27 14 19.478 19.020 1.461 29.582 o
3 27 15 8.680 8.049 1.098 57.268 o
3 27 16 10.775 9.510 1.098 55.389 o
3 27 17 0.558 -0.363 1.098 63.820 o
3 27 18 4.708 5.118 1.098 60.577 o
3 27 19 32.170 34.394 2.196 12.963 o
3 27 20 1.133 1.098 1.098 63.358 o
3 27 21 17.778 11.344 1.098 49.831 o
3 27 22 4.154 4.392 0.735 128.877 o
3 27 23 3.060 3.657 0.735 132.346 o
3 27 24 11.063 11.706 1.098 54.440 o
3 27 25 0.204 0.735 0.735 141.671 o
3 27 26 3.740 2.932 0.735 131.604 o
3 27 27 2.194 2.932 0.735 135.161 o
3 27 28 6.139 7.314 1.461 34.555 o
3 28 0 16.976 17.922 1.461 30.463 o
3 28 1 0.225 1.098 0.735 141.274 o
3 28 2 8.583 8.785 0.735 112.312 o
3 28 3 24.346 28.541 1.461 26.741 o
3 28 4 23.198 24.148 1.461 27.731 o
3 28 5 3.800 3.657 0.735 130.606 o
3 28 6 10.587 12.442 1.098 54.514 o
3 28 7 23.875 22.315 1.461 27.802 o
3 28 8 15.599 16.824 1.098 49.431 o
3 28 9 2.773 4.020 0.735 132.594 o
3 28 10 12.885 12.442 1.098 52.913 o
3 28 11 11.434 10.971 1.098 54.437 o
3 28 12 6.823 5.491 0.735 120.923 o
3 28 13 2.713 2.559 0.735 134.410 o
3 28 14 4.287 4.020 0.735 129.006 o
3 28 15 4.947 5.118 0.735 126.060 o
3 28 16 1.219 0.735 1.098 63.398 o
3 28 17 3.443 4.392 1.098 61.463 o
3 28 18 11.494 12.805 1.461 32.659 o
3 28 19 7.018 6.951 1.098 58.671 o
3 28 20 29.863 28.903 1.834 17.925 o
3 28 21 6.252 6.589 1.098 59.249 o
3 28 22 21.247 17.922 1.461 29.226 o
3 28 23 4.172 2.932 0.735 130.583 o
3 28 24 0.521 0.363 0.735 141.416 o
3 28 25 3.838 4.755 1.098 61.156 o
3 28 26 5.626 7.687 1.461 34.622 o
3 29 0 10.595 12.442 1.098 54.509 o
3 29 1 4.442 5.853 0.735 126.398 o
3 29 2 3.358 3.657 0.735 131.649 o
3 29 3 14.037 13.903 1.098 51.583 o
3 29 4 12.312 13.167 1.098 53.061 o
3 29 5 0.059 0.000 0.735 142.659 o
3 29 6 4.928 5.118 0.735 126.107 o
3 29 7 4.801 3.657 0.735 128.203 o
3 29 8 5.331 5.118 0.735 125.114 o
3 29 9 0.015 0.735 0.735 142.039 o
3 29 10 0.355 -0.363 0.735 142.092 o
3 29 11 6.682 7.314 0.735 118.980 o
3 29 12 1.693 2.196 0.735 137.080 o
3 29 13 20.415 17.922 1.098 45.630 o
3 29 14 15.515 16.462 1.834 20.801 o
3 29 15 15.166 16.099 1.834 20.867 o
3 29 16 33.740 35.855 2.932 7.864 o
3 29 17 2.858 2.932 1.098 62.136 o
3 29 18 4.888 5.491 1.098 60.371 o
3 29 19 0.793 1.098 0.735 140.134 o
3 29 20 7.163 6.589 1.098 58.694 o
3 29 21 3.242 1.834 1.098 62.217 o
3 29 22 7.021 6.951 1.098 58.669 o
3 29 23 1.309 -0.363 1.834 22.901 o
3 30 0 4.315 4.755 1.461 35.162 o
3 30 1 18.745 21.217 1.098 45.646 o
3 30 2 14.512 15.736 1.098 50.594 o
3 30 3 15.105 16.824 1.098 49.783 o
3 30 4 2.804 3.294 0.735 133.360 o
3 30 5 29.882 30.727 1.834 17.788 o
3 30 6 5.205 4.755 0.735 125.872 o
3 30 7 10.948 10.971 1.098 54.772 o
3 30 8 5.966 5.853 0.735 122.619 o
3 30 9 0.821 1.461 0.735 139.707 o
3 30 10 2.348 1.834 0.735 136.042 o
3 30 11 6.341 6.216 0.735 121.224 o
3 30 12 6.413 7.314 1.098 58.932 o
3 30 13 4.903 4.392 1.098 60.672 o
3 30 14 0.005 0.735 1.098 63.893 o
3 30 15 1.695 2.932 1.098 62.696 o
3 30 16 5.419 6.951 1.098 59.639 o
3 30 17 11.182 5.118 1.098 56.589 o
3 30 18 4.296 4.392 1.098 61.006 o
3 30 19 2.210 2.559 1.098 62.541 o
3 31 0 0.369 -0.363 1.098 63.895 o
3 31 1 0.116 1.098 0.735 141.488 o
3 31 2 5.007 6.216 0.735 124.555 o
3 31 3 1.766 3.294 0.735 135.712 o
3 31 4 1.100 0.363 0.735 140.259 o
3 31 5 2.778 2.932 0.735 133.836 o
3 31 6 0.471 1.461 0.735 140.420 o
3 31 7 0.582 0.363 0.735 141.295 o
3 31 8 8.561 9.148 1.098 56.988 o
3 31 9 4.503 3.657 0.735 128.922 o
3 31 10 12.297 13.167 1.461 32.403 o
3 31 11 0.388 -0.363 1.098 63.887 o
3 31 12 0.492 -0.363 1.098 63.846 o
3 31 13 11.227 15.001 1.461 32.443 o
3 31 14 4.870 5.853 1.098 60.278 o
3 31 15 6.734 6.589 1.098 58.957 o
3 32 0 3.973 4.020 1.098 61.281 o
3 32 1 2.997 4.392 0.735 131.633 o
3 32 2 3.218 3.657 0.735 131.978 o
3 32 3 4.583 12.069 1.461 34.382 o
3 32 4 0.464 0.363 1.098 63.786 o
3 32 5 6.725 7.687 1.098 58.625 o
3 32 6 1.444 2.932 0.735 136.822 o
3 32 7 5.518 5.853 1.098 59.903 o
3 32 8 8.131 9.510 1.461 33.880 o
3 32 9 10.035 10.246 1.834 21.790 o
3 32 10 4.191 2.559 1.098 61.552 o
4 0 0 1693.110 1732.640 68.415 0.011 o
4 0 1 106.126 120.358 3.294 3.694 o
4 0 2 3662.870 3803.320 94.749 0.004 o
4 0 3 3546.150 3706.010 102.073 0.004 o
4 0 4 765.625 809.977 19.756 0.092 o
4 0 5 3003.930 2915.780 78.660 0.006 o
4 0 6 825.901 891.196 23.775 0.071 o
4 0 7 3786.420 4078.800 124.025 0.003 o
4 0 8 337.020 355.231 8.785 0.466 o
4 0 9 5.674 5.491 0.363 360.141 o
4 0 10 1658.860 1843.490 45.002 0.018 o
4 0 11 999.989 1056.560 24.511 0.057 o
4 0 12 566.988 582.428 16.462 0.151 o
4 0 13 5.094 5.491 0.363 372.591 o
4 0 14 1768.740 1792.270 62.189 0.013 o
4 0 15 26.105 24.873 1.098 39.453 o
4 0 16 9.818 10.608 0.735 106.922 o
4 0 17 558.705 583.526 21.589 0.110 o
4 0 18 1561.110 1625.080 65.856 0.013 o
4 0 19 847.223 866.685 34.021 0.046 o
4 0 20 105.308 103.171 4.392 2.728 o
4 0 21 0.316 0.363 0.363 571.282 o
4 0 22 41.004 44.267 1.461 19.993 o
4 0 23 2.016 1.834 0.363 497.385 o
4 0 24 60.563 60.003 1.834 11.635 o
4 0 25 39.991 36.217 1.461 21.269 o
4 0 26 448.245 437.186 11.706 0.272 o
4 0 27 171.902 170.115 4.755 1.693 o
4 0 28 136.063 133.898 4.392 2.275 o
4 0 29 298.185 270.728 9.510 0.502 o
4 0 30 5.955 7.314 0.363 335.977 o
4 0 31 8.414 9.510 0.735 111.823 o
4 0 32 0.749 1.098 0.363 546.271 o
4 0 33 49.620 38.776 1.834 14.351 o
4 0 34 3.085 2.932 0.735 133.132 o
4 0 35 14.123 14.638 1.098 51.261 o
4 0 36 89.814 91.828 4.755 2.619 o
4 0 37 0.087 1.098 1.098 63.789 o
4 0 38 28.944 24.148 1.461 26.034 o
4 0 39 72.029 85.974 5.491 2.193 o
4 0 40 5.641 7.314 1.098 59.399 o
4 0 41 5.576 6.216 1.098 59.763 o
4 0 42 0.441 0.735 0.735 141.205 o
4 0 43 3.403 2.932 1.461 35.481 o
4 0 44 2.117 2.196 1.461 35.746 o
4 0 45 0.004 0.000 1.098 64.035 o
4 0 46 0.047 0.363 1.098 63.949 o
4 0 47 2.995 4.020 1.098 61.792 o
4 0 48 0.685 1.461 1.098 63.471 o
4 0 49 3.999 4.755 1.461 35.219 o
4 0 50 0.035 -0.363 1.098 64.023 o
4 1 0 652.459 722.904 18.295 0.115 o
4 1 1 11371.600 11352.500 275.483 0.000 o
4 1 2 6559.330 6618.500 151.458 0.001 o
4 1 3 482.797 492.796 8.785 0.306 o
4 1 4 1074.940 1205.090 24.873 0.050 o
4 1 5 3278.510 3568.810 80.857 0.005 o
4 1 6 833.334 844.008 14.638 0.106 o
4 1 7 806.609 834.860 15.363 0.107 o
4 1 8 2870.430 3073.830 56.708 0.008 o
4 1 9 858.800 852.420 16.462 0.095 o
4 1 10 132.233 134.261 2.559 3.729 o
4 1 11 463.230 456.206 9.148 0.319 o
4 1 12 33.689 35.492 0.735 43.973 o
4 1 13 23.114 23.413 0.735 65.541 o
4 1 14 188.971 197.558 4.392 1.613 o
4 1 15 476.483 473.403 11.344 0.260 o
4 1 16 844.386 833.027 21.217 0.080 o
4 1 17 1182.110 1162.660 30.001 0.040 o
4 1 18 175.745 172.674 4.020 1.929 o
4 1 19 147.337 144.144 2.932 3.018 o
4 1 20 402.631 400.596 9.148 0.378 o
4 1 21 90.421 89.269 2.196 6.638 o
4 1 22 143.137 141.585 2.559 3.396 o
4 1 23 254.704 251.335 5.853 0.927 o
4 1 24 179.524 173.410 3.657 2.033 o
4 1 25 29.076 30.364 0.735 52.009 o
4 1 26 147.918 141.947 3.294 2.781 o
4 1 27 72.576 71.336 1.461 11.592 o
4 1 28 84.878 80.121 2.196 7.205 o
4 1 29 359.304 332.916 10.246 0.391 o
4 1 30 15.137 15.001 0.363 168.784 o
4 1 31 31.989 35.492 1.098 32.807 o
4 1 32 43.090 44.267 1.098 25.444 o
4 1 33 133.516 126.221 3.657 2.843 o
4 1 34 26.241 25.609 0.735 59.021 o
4 1 35 20.353 18.295 0.735 74.933 o
4 1 36 45.785 41.345 1.461 19.190 o
4 1 37 32.522 32.560 1.834 17.261 o
4 1 38 31.236 30.727 1.461 24.416 o
4 1 39 19.654 17.197 1.098 46.420 o
4 1 40 3.346 2.932 0.735 132.525 o
4 1 41 11.152 10.246 0.735 104.064 o
4 1 42 3.852 4.392 0.735 129.604 o
4 1 43 9.974 9.148 1.098 56.052 o
4 1 44 12.976 12.069 1.098 52.980 o
4 1 45 6.766 4.755 0.735 121.990 o
4 1 46 1.821 1.834 0.735 137.196 o
4 1 47 1.775 1.461 0.735 137.700 o
4 1 48 0.998 0.735 0.735 140.087 o
4 1 49 4.428 5.491 1.098 60.630 o
4 1 50 15.764 16.099 1.461 31.064 o
4 2 0 1942.230 2085.320 56.336 0.013 o
4 2 1 76.820 84.876 1.834 8.804 o
4 2 2 1559.560 1685.080 28.168 0.029 o
4 2 3 1252.660 1337.170 24.148 0.043 o
4 2 4 767.384 776.691 14.638 0.119 o
4 2 5 3241.750 3333.940 73.533 0.006 o
4 2 6 1871.520 1965.320 42.806 0.017 o
4 2 7 344.533 360.359 7.687 0.511 o
4 2 8 930.033 957.414 19.020 0.077 o
4 2 9 1404.450 1431.550 29.629 0.033 o
4 2 10 1013.870 1028.390 24.148 0.058 o
4 2 11 19.631 19.020 0.363 126.201 o
4 2 12 278.239 266.698 5.853 0.844 o
4 2 13 449.649 469.383 10.246 0.297 o
4 2 14 910.224 933.266 24.511 0.063 o
4 2 15 1984.660 1966.410 44.629 0.016 o
4 2 16 11.603 11.706 0.363 218.185 o
4 2 17 17.665 17.922 0.363 140.665 o
4 2 18 547.558 550.593 12.442 0.204 o
4 2 19 22.597 23.050 0.363 103.176 o
4 2 20 97.001 90.730 1.834 7.102 o
4 2 21 296.126 292.680 6.216 0.739 o
4 2 22 5.727 6.216 0.363 351.508 o
4 2 23 24.950 24.511 0.363 91.829 o
4 2 24 138.931 137.555 2.932 3.231 o
4 2 25 462.432 476.325 9.873 0.297 o
4 2 26 41.566 40.972 1.098 26.785 o
4 2 27 243.284 248.413 5.853 0.963 o
4 2 28 234.087 242.922 6.951 0.845 o
4 2 29 54.003 58.532 1.461 15.598 o
4 2 30 96.835 95.122 2.559 5.415 o
4 2 31 50.884 53.051 1.461 16.762 o
4 2 32 14.191 14.265 0.363 179.740 o
4 2 33 43.386 45.365 1.098 25.100 o
4 2 34 3.419 4.755 0.363 420.288 o
4 2 35 93.110 92.190 4.392 2.914 o
4 2 36 23.851 24.873 1.098 40.920 o
4 2 37 15.706 16.099 0.735 86.623 o
4 2 38 89.812 84.514 4.020 3.403 o
4 2 39 32.757 32.923 1.834 17.199 o
4 2 40 17.706 19.020 1.098 47.151 o
4 2 41 16.349 17.197 1.098 48.763 o
4 2 42 2.706 2.196 0.735 134.837 o
4 2 43 2.422 1.834 0.735 135.878 o
4 2 44 6.909 5.491 0.735 120.707 o
4 2 45 18.754 12.069 1.098 48.876 o
4 2 46 19.591 14.638 1.461 30.184 o
4 2 47 1.895 1.098 0.735 137.831 o
4 2 48 6.184 5.491 1.098 59.618 o
4 2 49 13.057 12.069 1.098 52.923 o
4 2 50 0.546 1.098 1.098 63.603 o
4 3 0 162.493 168.654 4.755 1.759 o
4 3 1 2175.910 2333.720 53.051 0.012 o
4 3 2 9.516 9.510 0.363 258.452 o
4 3 3 2599.610 2669.210 61.826 0.009 o
4 3 4 250.071 239.265 4.755 1.118 o
4 3 5 2192.480 2460.670 51.581 0.012 o
4 3 6 464.137 466.814 8.049 0.342 o
4 3 7 4123.390 4241.600 111.221 0.003 o
4 3 8 677.827 680.471 13.903 0.145 o
4 3 9 78.098 76.091 1.834 9.070 o
4 3 10 694.462 713.031 15.363 0.129 o
4 3 11 1270.910 1282.280 26.707 0.041 o
4 3 12 702.723 722.179 15.736 0.125 o
4 3 13 139.417 151.458 3.294 2.837 o
4 3 14 731.106 732.052 17.560 0.110 o
4 3 15 956.101 919.736 21.952 0.068 o
4 3 16 568.152 557.917 12.805 0.193 o
4 3 17 27.802 28.903 0.735 54.578 o
4 3 18 149.849 149.634 3.657 2.479 o
4 3 19 95.425 92.926 1.834 7.133 o
4 3 20 2.373 2.196 0.363 482.011 o
4 3 21 190.462 181.459 4.020 1.775 o
4 3 22 64.843 62.189 1.461 13.387 o
4 3 23 239.068 237.795 4.755 1.166 o
4 3 24 276.059 271.453 5.491 0.883 o
4 3 25 148.543 151.095 3.294 2.705 o
4 3 26 12.214 12.069 0.363 209.466 o
4 3 27 281.311 284.257 6.216 0.779 o
4 3 28 23.934 23.775 0.735 63.925 o
4 3 29 54.284 55.610 1.461 15.825 o
4 3 30 148.581 145.604 5.118 1.776 o
4 3 31 106.673 111.583 3.294 3.772 o
4 3 32 1.036 1.098 0.363 537.470 o
4 3 33 215.342 190.244 5.491 1.221 o
4 3 34 18.576 18.295 0.735 78.375 o
4 3 35 143.749 140.849 5.491 1.665 o
4 3 36 44.561 43.904 1.834 14.696 o
4 3 37 12.192 11.706 0.735 99.746 o
4 3 38 28.215 25.609 1.098 37.888 o
4 3 39 20.134 19.393 1.098 45.312 o
4 3 40 39.321 34.757 2.196 12.338 o
4 3 41 8.107 8.412 0.735 113.988 o
4 3 42 9.429 8.785 1.098 56.536 o
4 3 43 1.281 0.735 0.735 139.506 o
4 3 44 4.418 5.118 0.735 127.356 o
4 3 45 31.596 32.923 1.834 17.371 o
4 3 46 2.401 2.196 0.735 135.521 o
4 3 47 4.078 4.020 0.735 129.508 o
4 3 48 8.547 8.049 1.098 57.355 o
4 3 49 0.920 0.363 0.735 140.621 o
4 3 50 0.316 0.735 0.735 141.453 o
4 4 0 96.137 100.975 2.932 4.671 o
4 4 1 934.567 919.001 20.854 0.072 o
4 4 2 2399.110 2491.030 53.051 0.011 o
4 4 3 556.375 559.015 10.608 0.226 o
4 4 4 3111.240 3154.310 76.827 0.006 o
4 4 5 901.071 915.707 16.099 0.090 o
4 4 6 711.568 700.589 13.903 0.137 o
4 4 7 1072.450 1105.220 23.775 0.054 o
4 4 8 640.252 639.861 15.001 0.146 o
4 4 9 534.988 548.034 10.246 0.241 o
4 4 10 67.156 72.434 1.461 12.264 o
4 4 11 49.339 49.022 1.098 22.184 o
4 4 12 506.315 514.375 11.344 0.241 o
4 4 13 31.641 32.560 0.735 47.693 o
4 4 14 450.588 423.646 10.246 0.309 o
4 4 15 34.625 34.394 0.735 43.587 o
4 4 16 85.582 87.798 2.196 6.944 o
4 4 17 76.811 73.533 1.834 9.296 o
4 4 18 293.888 294.140 6.216 0.742 o
4 4 19 230.050 225.363 4.392 1.301 o
4 4 20 34.631 34.021 0.735 43.767 o
4 4 21 117.781 115.976 2.196 4.833 o
4 4 22 269.163 265.973 5.118 0.955 o
4 4 23 183.213 176.704 3.294 2.120 o
4 4 24 184.068 176.341 3.657 1.977 o
4 4 25 37.257 40.972 0.735 38.194 o
4 4 26 170.494 175.606 3.657 2.110 o
4 4 27 222.851 193.528 5.118 1.262 o
4 4 28 107.588 107.926 2.559 4.807 o
4 4 29 8.318 8.049 0.363 287.544 o
4 4 30 55.999 57.806 1.461 15.290 o
4 4 31 78.053 80.121 2.196 7.617 o
4 4 32 92.294 99.514 2.932 4.804 o
4 4 33 17.720 18.658 0.735 79.724 o
4 4 34 39.467 38.413 1.834 15.810 o
4 4 35 35.718 38.413 1.461 22.107 o
4 4 36 97.873 98.416 4.392 2.831 o
4 4 37 2.741 2.196 0.735 134.756 o
4 4 38 107.350 100.240 5.118 2.190 o
4 4 39 2.965 1.834 0.735 134.661 o
4 4 40 97.731 90.730 8.412 0.986 o
4 4 41 30.952 25.246 3.294 6.559 o
4 4 42 1.646 1.834 0.735 137.576 o
4 4 43 2.385 1.834 0.735 135.960 o
4 4 44 18.504 21.589 1.098 45.685 o
4 4 45 2.159 2.559 0.735 135.657 o
4 4 46 0.938 1.461 0.735 139.465 o
4 4 47 4.833 4.755 1.098 60.609 o
4 4 48 1.155 1.461 0.735 139.014 o
4 4 49 1.653 2.196 0.735 137.168 o
4 5 0 13.342 13.167 0.363 192.495 o
4 5 1 215.236 224.627 5.118 1.228 o
4 5 2 78.467 79.023 1.461 10.384 o
4 5 3 633.460 628.890 14.265 0.155 o
4 5 4 63.941 63.660 1.461 13.413 o
4 5 5 704.359 709.737 13.903 0.138 o
4 5 6 2516.850 2652.740 61.826 0.009 o
4 5 7 307.374 314.994 6.216 0.694 o
4 5 8 665.557 662.176 13.540 0.152 o
4 5 9 463.404 475.599 10.971 0.273 o
4 5 10 557.128 542.543 12.442 0.203 o
4 5 11 311.734 304.386 7.314 0.614 o
4 5 12 95.055 100.240 2.196 6.122 o
4 5 13 457.560 450.716 10.246 0.298 o
4 5 14 624.296 620.841 14.638 0.154 o
4 5 15 31.069 32.198 0.735 48.543 o
4 5 16 103.030 104.632 2.932 4.429 o
4 5 17 560.806 524.258 11.706 0.215 o
4 5 18 366.355 337.309 7.314 0.518 o
4 5 19 44.151 43.904 0.735 31.998 o
4 5 20 207.606 194.263 4.020 1.606 o
4 5 21 29.475 29.629 0.735 51.971 o
4 5 22 16.418 16.462 0.363 153.719 o
4 5 23 11.950 12.069 0.363 212.323 o
4 5 24 174.355 175.968 3.657 2.070 o
4 5 25 27.514 27.442 0.735 55.944 o
4 5 26 163.522 157.311 4.755 1.790 o
4 5 27 87.775 87.073 1.834 7.860 o
4 5 28 124.391 129.143 3.294 3.266 o
4 5 29 145.956 150.359 3.294 2.748 o
4 5 30 29.846 30.364 1.098 35.467 o
4 5 31 73.534 75.366 2.559 6.830 o
4 5 32 21.992 25.246 1.098 42.033 o
4 5 33 45.642 45.365 1.461 18.753 o
4 5 34 7.143 8.412 1.098 58.137 o
4 5 35 129.297 118.535 5.853 1.643 o
4 5 36 25.713 24.511 1.461 26.932 o
4 5 37 52.539 48.296 2.196 10.643 o
4 5 38 8.048 8.049 0.735 114.595 o
4 5 39 14.148 15.363 1.098 50.985 o
4 5 40 38.959 39.511 1.834 15.804 o
4 5 41 15.675 15.736 1.098 49.764 o
4 5 42 21.042 20.491 1.098 44.300 o
4 5 43 1.472 1.098 0.735 138.729 o
4 5 44 0.088 0.363 0.735 142.257 o
4 5 45 8.717 9.510 0.735 111.059 o
4 5 46 14.127 12.805 1.098 51.908 o
4 5 47 19.397 17.922 1.098 46.346 o
4 5 48 8.115 9.873 1.461 33.842 o
4 5 49 5.047 4.392 1.461 35.060 o
4 6 0 0.094 0.363 0.363 578.308 o
4 6 1 1248.420 1302.770 28.541 0.039 o
4 6 2 132.232 132.075 2.559 3.756 o
4 6 3 568.292 551.328 12.805 0.194 o
4 6 4 276.667 286.454 6.216 0.787 o
4 6 5 202.464 222.069 5.491 1.209 o
4 6 6 142.753 141.947 2.932 3.119 o
4 6 7 119.507 117.799 2.559 4.285 o
4 6 8 125.560 133.535 4.020 2.628 o
4 6 9 20.724 19.393 0.363 119.642 o
4 6 10 617.123 632.175 16.099 0.142 o
4 6 11 1033.810 1023.270 24.873 0.055 o
4 6 12 1.858 2.559 0.363 491.476 o
4 6 13 134.504 132.075 3.294 3.068 o
4 6 14 97.892 102.436 2.559 5.240 o
4 6 15 157.468 147.801 3.657 2.400 o
4 6 16 236.988 239.265 5.491 1.051 o
4 6 17 165.009 159.144 3.294 2.431 o
4 6 18 5.667 5.491 0.363 360.290 o
4 6 19 135.247 131.339 2.932 3.363 o
4 6 20 147.460 145.242 2.932 3.006 o
4 6 21 4.178 4.755 0.363 401.857 o
4 6 22 22.987 22.677 0.363 102.365 o
4 6 23 66.868 66.219 1.461 12.762 o
4 6 24 118.735 118.535 2.196 4.753 o
4 6 25 135.615 128.407 2.932 3.385 o
4 6 26 50.062 48.296 1.461 17.436 o
4 6 27 96.121 97.681 2.196 6.133 o
4 6 28 273.212 265.973 7.314 0.707 o
4 6 29 43.684 44.629 1.098 25.128 o
4 6 30 12.485 13.167 0.363 200.935 o
4 6 31 82.439 83.415 2.559 6.241 o
4 6 32 8.842 9.873 0.735 110.289 o
4 6 33 26.880 27.070 1.461 26.211 o
4 6 34 35.931 32.923 1.834 16.730 o
4 6 35 7.949 7.314 0.735 115.778 o
4 6 36 1.236 1.098 0.735 139.222 o
4 6 37 19.192 20.118 1.098 45.718 o
4 6 38 20.953 20.491 1.098 44.362 o
4 6 39 63.453 62.189 2.559 7.655 o
4 6 40 22.496 21.952 1.098 42.804 o
4 6 41 1.558 1.461 0.735 138.163 o
4 6 42 26.242 28.903 1.461 26.129 o
4 6 43 11.563 11.706 0.735 101.268 o
4 6 44 0.314 0.735 0.735 141.456 o
4 6 45 0.987 0.000 0.735 140.851 o
4 6 46 15.759 17.560 1.098 49.054 o
4 6 47 4.453 6.216 1.098 60.412 o
4 6 48 13.018 16.462 2.196 15.082 o
4 6 49 2.189 1.834 1.098 62.721 o
4 7 0 12.320 13.167 0.363 202.609 o
4 7 1 988.984 1003.880 20.118 0.068 o
4 7 2 608.004 635.842 12.442 0.177 o
4 7 3 187.668 192.803 4.392 1.637 o
4 7 4 915.486 927.786 20.491 0.074 o
4 7 5 27.268 28.168 0.735 55.785 o
4 7 6 2895.030 3082.970 73.533 0.007 o
4 7 7 206.091 219.872 5.118 1.277 o
4 7 8 14.559 14.265 0.363 176.576 o
4 7 9 220.142 216.215 5.118 1.225 o
4 7 10 182.687 188.410 4.755 1.571 o
4 7 11 533.204 530.837 12.069 0.217 o
4 7 12 990.792 1003.510 24.511 0.058 o
4 7 13 132.796 132.075 3.657 2.812 o
4 7 14 412.400 413.400 10.608 0.322 o
4 7 15 318.685 310.602 6.589 0.650 o
4 7 16 250.409 241.462 6.951 0.812 o
4 7 17 54.161 53.051 1.098 19.962 o
4 7 18 20.069 19.393 0.363 122.937 o
4 7 19 174.624 162.066 3.294 2.297 o
4 7 20 201.059 197.558 4.392 1.537 o
4 7 21 260.242 261.943 4.755 1.037 o
4 7 22 81.179 79.023 1.461 10.077 o
4 7 23 363.280 355.604 7.314 0.511 o
4 7 24 2.019 2.559 0.363 486.886 o
4 7 25 24.083 22.677 0.735 64.565 o
4 7 26 27.999 27.805 0.735 55.046 o
4 7 27 84.057 79.758 1.834 8.422 o
4 7 28 16.023 15.736 0.363 159.170 o
4 7 29 49.266 50.120 1.098 22.019 o
4 7 30 34.714 35.855 0.735 42.784 o
4 7 31 7.015 7.314 0.363 316.083 o
4 7 32 5.357 5.118 0.363 370.914 o
4 7 33 22.303 20.854 1.098 43.309 o
4 7 34 37.811 31.825 1.461 22.431 o
4 7 35 7.680 7.687 0.735 115.987 o
4 7 36 1.435 1.461 0.735 138.424 o
4 7 37 22.095 24.148 1.461 28.057 o
4 7 38 38.674 42.433 1.834 15.634 o
4 7 39 0.024 0.000 0.735 142.725 o
4 7 40 23.695 25.609 1.098 40.781 o
4 7 41 5.436 5.491 0.735 124.389 o
4 7 42 14.279 15.001 1.098 51.021 o
4 7 43 0.669 0.363 0.735 141.124 o
4 7 44 0.157 0.000 0.735 142.471 o
4 7 45 10.072 10.246 0.735 106.741 o
4 7 46 2.504 2.559 0.735 134.883 o
4 7 47 14.014 16.099 1.098 50.819 o
4 7 48 4.269 3.657 0.735 129.485 o
4 7 49 4.075 3.294 0.735 130.383 o
4 8 0 47.523 47.924 1.461 18.034 o
4 8 1 1085.830 1154.610 25.609 0.050 o
4 8 2 2009.900 2190.310 50.855 0.014 o
4 8 3 29.014 28.168 0.735 53.478 o
4 8 4 429.604 445.235 10.246 0.314 o
4 8 5 416.188 413.038 9.148 0.364 o
4 8 6 230.666 239.991 5.853 1.014 o
4 8 7 508.365 510.718 13.167 0.211 o
4 8 8 519.992 520.964 13.167 0.206 o
4 8 9 175.560 170.488 6.589 1.151 o
4 8 10 612.049 614.615 18.295 0.126 o
4 8 11 1149.610 1152.040 27.070 0.045 o
4 8 12 21.700 23.775 0.735 67.597 o
4 8 13 112.064 110.848 2.559 4.615 o
4 8 14 64.958 64.758 1.461 13.166 o
4 8 15 262.452 249.138 6.216 0.864 o
4 8 16 15.586 15.001 0.363 165.252 o
4 8 17 154.214 156.585 3.294 2.588 o
4 8 18 347.404 331.456 6.951 0.566 o
4 8 19 9.427 10.608 0.363 252.067 o
4 8 20 197.943 187.312 4.020 1.698 o
4 8 21 30.029 30.364 0.735 50.840 o
4 8 22 188.916 189.508 4.020 1.756 o
4 8 23 40.814 38.051 0.735 36.498 o
4 8 24 42.166 40.972 0.735 34.378 o
4 8 25 67.667 64.385 1.834 10.621 o
4 8 26 65.056 62.924 1.834 10.975 o
4 8 27 16.448 16.099 0.363 154.782 o
4 8 28 24.125 23.775 0.735 63.620 o
4 8 29 48.967 49.022 1.098 22.313 o
4 8 30 165.679 179.263 4.020 1.987 o
4 8 31 58.812 58.169 1.834 11.944 o
4 8 32 198.240 174.508 6.589 1.079 o
4 8 33 7.412 7.687 0.735 116.665 o
4 8 34 12.890 15.001 1.098 52.007 o
4 8 35 14.624 14.265 0.735 91.060 o
4 8 36 4.206 3.657 0.735 129.637 o
4 8 37 14.569 15.001 1.098 50.815 o
4 8 38 15.138 15.001 1.098 50.410 o
4 8 39 60.771 59.630 2.559 7.860 o
4 8 40 7.876 9.148 0.735 113.642 o
4 8 41 1.514 1.098 0.735 138.641 o
4 8 42 26.528 25.246 1.461 26.583 o
4 8 43 0.434 1.098 1.098 63.649 o
4 8 44 10.473 12.805 1.098 54.468 o
4 8 45 9.413 10.971 0.735 107.479 o
4 8 46 0.285 1.098 0.363 560.692 o
4 8 47 1.039 1.098 0.363 537.384 o
4 8 48 5.959 5.118 0.735 123.553 o
4 9 0 436.539 454.010 12.442 0.257 o
4 9 1 507.971 520.964 11.706 0.233 o
4 9 2 1850.730 1962.750 52.679 0.014 o
4 9 3 748.432 755.837 17.197 0.109 o
4 9 4 61.035 61.464 1.461 14.071 o
4 9 5 373.057 368.771 8.049 0.459 o
4 9 6 911.967 921.933 21.952 0.070 o
4 9 7 316.380 314.994 7.687 0.574 o
4 9 8 6.375 5.491 0.363 345.711 o
4 9 9 275.182 280.973 6.589 0.759 o
4 9 10 544.728 519.503 13.540 0.195 o
4 9 11 925.050 920.099 21.589 0.071 o
4 9 12 64.567 65.121 1.834 10.909 o
4 9 13 225.633 218.039 5.118 1.198 o
4 9 14 37.875 37.315 0.735 39.222 o
4 9 15 502.596 489.865 12.069 0.234 o
4 9 16 167.366 165.723 4.020 2.032 o
4 9 17 89.412 85.974 1.834 7.781 o
4 9 18 76.556 74.268 1.461 10.895 o
4 9 19 95.260 89.269 1.834 7.263 o
4 9 20 52.241 52.316 1.098 20.673 o
4 9 21 89.451 87.073 1.834 7.739 o
4 9 22 23.193 23.775 0.735 65.117 o
4 9 23 181.537 187.675 4.755 1.580 o
4 9 24 104.367 101.700 2.196 5.657 o
4 9 25 307.968 291.581 6.589 0.686 o
4 9 26 27.317 25.972 0.735 57.229 o
4 9 27 50.668 50.855 1.098 21.421 o
4 9 28 25.625 26.707 0.735 59.118 o
4 9 29 68.306 66.581 1.461 12.522 o
4 9 30 138.609 130.241 3.657 2.745 o
4 9 31 3.733 4.020 0.363 421.614 o
4 9 32 68.129 67.679 2.559 7.279 o
4 9 33 71.255 68.415 2.932 5.981 o
4 9 34 27.126 26.344 1.098 38.339 o
4 9 35 32.117 32.198 1.461 23.956 o
4 9 36 9.146 9.873 0.735 109.523 o
4 9 37 15.112 14.638 1.098 50.557 o
4 9 38 7.265 6.589 0.735 118.425 o
4 9 39 17.251 17.922 1.461 30.385 o
4 9 40 72.789 77.925 4.020 3.685 o
4 9 41 12.119 12.805 0.735 98.602 o
4 9 42 0.429 1.098 0.735 140.869 o
4 9 43 0.363 0.363 0.363 569.780 o
4 9 44 16.032 17.560 1.098 48.860 o
4 9 45 2.046 2.932 0.363 480.861 o
4 9 46 1.447 1.834 0.363 514.027 o
4 9 47 4.510 4.755 0.363 394.063 o
4 9 48 4.208 5.118 0.735 127.868 o
4 10 0 0.139 0.363 0.363 576.856 o
4 10 1 336.266 352.672 8.049 0.506 o
4 10 2 463.099 475.237 10.971 0.273 o
4 10 3 70.942 73.533 1.834 9.839 o
4 10 4 707.371 686.324 16.824 0.120 o
4 10 5 920.673 952.297 23.413 0.065 o
4 10 6 404.316 392.546 9.148 0.379 o
4 10 7 17.626 19.393 0.363 136.435 o
4 10 8 423.624 426.205 11.344 0.293 o
4 10 9 207.754 210.362 5.491 1.211 o
4 10 10 332.077 317.190 7.687 0.553 o
4 10 11 171.252 163.899 4.020 2.005 o
4 10 12 704.244 696.207 17.197 0.117 o
4 10 13 70.420 65.483 1.461 12.295 o
4 10 14 124.310 125.486 2.559 4.044 o
4 10 15 316.822 305.111 6.216 0.686 o
4 10 16 207.983 212.921 4.392 1.451 o
4 10 17 155.287 151.095 3.294 2.611 o
4 10 18 165.386 162.439 3.657 2.231 o
4 10 19 120.635 111.946 2.196 4.803 o
4 10 20 4.425 4.755 0.363 396.039 o
4 10 21 32.112 31.462 0.735 47.780 o
4 10 22 239.241 241.089 4.755 1.159 o
4 10 23 13.896 14.265 0.363 182.340 o
4 10 24 50.236 49.022 1.098 21.875 o
4 10 25 89.188 83.043 2.196 6.875 o
4 10 26 10.803 10.971 0.363 231.921 o
4 10 27 180.760 180.724 4.755 1.605 o
4 10 28 36.370 35.855 0.735 41.217 o
4 10 29 96.411 93.288 2.559 5.466 o
4 10 30 11.697 12.069 0.363 215.098 o
4 10 31 12.259 12.442 0.363 207.009 o
4 10 32 50.249 47.198 2.196 10.878 o
4 10 33 93.951 93.288 3.657 3.728 o
4 10 34 47.246 48.659 2.196 11.069 o
4 10 35 11.125 10.246 1.098 54.900 o
4 10 36 27.138 27.805 1.461 26.027 o
4 10 37 13.775 15.001 1.098 51.379 o
4 10 38 26.732 25.246 1.461 26.523 o
4 10 39 9.136 9.148 0.735 110.460 o
4 10 40 10.919 9.510 0.735 105.548 o
4 10 41 1.109 0.363 0.363 546.507 o
4 10 42 10.382 10.971 0.735 105.071 o
4 10 43 1.232 1.461 0.363 526.041 o
4 10 44 3.093 2.932 0.735 133.111 o
4 10 45 2.714 3.294 0.735 133.567 o
4 10 46 0.190 1.461 0.363 557.983 o
4 10 47 9.134 9.510 0.735 110.010 o
4 10 48 2.426 2.196 1.098 62.525 o
4 11 0 4.219 4.392 0.363 405.211 o
4 11 1 46.125 44.629 1.098 24.164 o
4 11 2 92.441 99.877 2.196 6.260 o
4 11 3 18.082 18.295 0.363 136.991 o
4 11 4 256.120 258.648 6.216 0.868 o
4 11 5 188.334 192.067 5.118 1.427 o
4 11 6 59.149 60.365 1.098 17.546 o
4 11 7 174.457 166.821 4.392 1.819 o
4 11 8 128.816 128.407 3.294 3.195 o
4 11 9 152.679 152.556 4.392 2.047 o
4 11 10 217.762 212.921 5.118 1.242 o
4 11 11 22.427 21.952 0.363 106.110 o
4 11 12 1528.220 1433.750 32.560 0.029 o
4 11 13 344.726 335.848 6.951 0.567 o
4 11 14 173.241 170.115 3.294 2.266 o
4 11 15 96.805 94.749 1.834 6.987 o
4 11 16 172.371 166.096 3.294 2.300 o
4 11 17 8.274 8.412 0.363 285.326 o
4 11 18 24.332 24.511 0.735 62.717 o
4 11 19 13.928 13.167 0.363 187.009 o
4 11 20 129.441 121.456 2.559 3.961 o
4 11 21 139.517 127.682 2.932 3.315 o
4 11 22 95.009 94.024 2.196 6.278 o
4 11 23 1.104 1.834 0.363 524.286 o
4 11 24 2.330 2.559 0.363 478.125 o
4 11 25 24.855 23.775 0.735 62.477 o
4 11 26 146.926 138.290 4.392 2.157 o
4 11 27 100.699 100.602 2.559 5.171 o
4 11 28 60.613 60.365 1.461 14.237 o
4 11 29 12.162 12.805 0.363 206.125 o
4 11 30 22.896 21.217 0.735 67.740 o
4 11 31 27.207 26.707 1.098 38.174 o
4 11 32 71.906 70.974 2.559 7.013 o
4 11 33 5.207 6.589 0.363 358.411 o
4 11 34 61.704 60.728 2.559 7.783 o
4 11 35 30.477 32.923 1.834 17.537 o
4 11 36 0.754 0.735 0.735 140.581 o
4 11 37 7.230 6.951 0.735 118.055 o
4 11 38 35.548 34.757 1.461 22.648 o
4 11 39 5.928 6.951 0.735 121.338 o
4 11 40 5.420 5.853 0.735 123.980 o
4 11 41 6.911 8.049 0.735 117.474 o
4 11 42 13.628 15.001 0.735 92.491 o
4 11 43 3.821 3.294 0.735 130.985 o
4 11 44 7.257 8.049 0.735 116.597 o
4 11 45 19.904 19.756 1.098 45.347 o
4 11 46 2.047 1.461 0.363 501.888 o
4 11 47 1.139 1.461 0.363 528.836 o
4 12 0 1642.170 1607.880 44.629 0.020 o
4 12 1 13.013 14.265 0.363 190.414 o
4 12 2 53.438 51.953 1.098 20.353 o
4 12 3 127.413 130.604 3.294 3.200 o
4 12 4 229.084 227.922 5.491 1.098 o
4 12 5 71.133 69.876 1.461 11.886 o
4 12 6 89.390 94.749 2.196 6.548 o
4 12 7 80.403 77.562 1.834 8.810 o
4 12 8 199.548 194.263 4.392 1.556 o
4 12 9 174.391 170.851 4.392 1.805 o
4 12 10 18.254 17.197 0.363 139.271 o
4 12 11 266.077 269.630 5.853 0.871 o
4 12 12 241.878 229.755 5.118 1.111 o
4 12 13 110.669 109.387 2.196 5.230 o
4 12 14 11.876 11.706 0.363 215.132 o
4 12 15 95.402 91.465 2.196 6.322 o
4 12 16 308.433 306.209 6.589 0.672 o
4 12 17 385.175 365.114 8.049 0.449 o
4 12 18 415.184 396.214 8.785 0.382 o
4 12 19 92.237 92.926 2.196 6.447 o
4 12 20 14.231 14.265 0.363 179.397 o
4 12 21 162.939 159.144 3.294 2.457 o
4 12 22 80.060 79.023 1.834 8.778 o
4 12 23 277.688 267.071 6.216 0.806 o
4 12 24 64.239 61.826 1.461 13.513 o
4 12 25 24.837 22.677 0.735 63.363 o
4 12 26 9.109 8.412 0.363 272.383 o
4 12 27 6.312 6.589 0.363 336.092 o
4 12 28 14.989 15.363 0.735 89.009 o
4 12 29 20.422 19.020 0.735 74.120 o
4 12 30 1.990 2.196 0.363 492.904 o
4 12 31 35.719 32.923 1.098 31.504 o
4 12 32 18.294 17.922 0.735 79.311 o
4 12 33 27.433 28.903 1.098 37.354 o
4 12 34 31.246 32.198 1.098 34.132 o
4 12 35 13.398 13.167 0.735 95.145 o
4 12 36 15.460 15.736 1.098 49.918 o
4 12 37 36.681 37.678 1.834 16.270 o
4 12 38 16.495 16.824 1.098 48.792 o
4 12 39 3.934 3.657 0.735 130.286 o
4 12 40 3.665 3.294 0.735 131.353 o
4 12 41 41.855 42.070 2.196 11.807 o
4 12 42 1.399 1.461 0.363 521.020 o
4 12 43 7.406 8.049 0.735 116.221 o
4 12 44 2.879 3.294 0.735 133.188 o
4 12 45 1.864 1.461 0.363 507.225 o
4 12 46 21.361 25.609 1.461 28.058 o
4 12 47 1.345 0.363 1.098 63.423 o
4 13 0 13.690 14.265 0.363 184.177 o
4 13 1 31.658 30.727 0.735 48.710 o
4 13 2 134.382 133.898 2.559 3.682 o
4 13 3 101.616 97.681 2.196 5.872 o
4 13 4 35.107 36.953 0.735 41.884 o
4 13 5 339.305 325.603 7.314 0.560 o
4 13 6 75.709 77.190 1.834 9.232 o
4 13 7 102.831 98.779 2.559 5.128 o
4 13 8 222.244 216.951 4.392 1.362 o
4 13 9 671.930 648.646 15.363 0.138 o
4 13 10 131.997 128.780 2.932 3.454 o
4 13 11 16.511 16.462 0.363 153.064 o
4 13 12 157.779 154.389 3.294 2.555 o
4 13 13 252.816 246.217 6.216 0.892 o
4 13 14 48.005 47.924 1.098 22.849 o
4 13 15 13.695 14.265 0.363 184.130 o
4 13 16 230.344 226.088 4.392 1.297 o
4 13 17 42.139 41.708 0.735 34.132 o
4 13 18 58.254 57.434 1.461 14.911 o
4 13 19 119.897 106.466 2.196 4.930 o
4 13 20 77.626 72.807 1.834 9.256 o
4 13 21 95.219 91.092 1.834 7.206 o
4 13 22 266.358 275.120 6.951 0.746 o
4 13 23 57.525 58.169 1.098 18.264 o
4 13 24 20.801 23.050 0.735 69.776 o
4 13 25 14.698 14.638 0.363 173.843 o
4 13 26 0.371 0.363 0.363 569.536 o
4 13 27 3.813 4.020 0.363 419.626 o
4 13 28 46.037 45.727 1.461 18.619 o
4 13 29 173.875 157.311 5.491 1.474 o
4 13 30 21.100 20.491 0.735 71.521 o
4 13 31 1.769 1.461 0.363 510.015 o
4 13 32 19.833 21.217 0.735 73.172 o
4 13 33 4.218 4.392 0.363 405.217 o
4 13 34 0.360 0.735 0.363 564.026 o
4 13 35 11.604 12.069 0.735 100.729 o
4 13 36 34.384 32.923 1.461 23.220 o
4 13 37 7.409 6.951 0.735 117.602 o
4 13 38 54.877 54.512 2.559 8.306 o
4 13 39 0.650 0.363 0.735 141.162 o
4 13 40 30.813 30.001 1.461 24.641 o
4 13 41 11.781 13.540 0.735 98.531 o
4 13 42 6.558 6.951 0.735 119.753 o
4 13 43 8.758 9.873 0.735 110.500 o
4 13 44 1.275 1.461 0.363 524.744 o
4 13 45 18.069 19.393 1.098 46.763 o
4 13 46 2.748 2.932 0.735 133.905 o
4 14 0 347.277 344.260 9.148 0.444 o
4 14 1 32.976 33.658 0.735 45.651 o
4 14 2 27.402 27.805 0.735 55.848 o
4 14 3 52.775 54.150 1.098 20.218 o
4 14 4 224.337 222.069 5.118 1.195 o
4 14 5 64.381 65.483 1.461 13.200 o
4 14 6 51.983 51.218 1.098 20.931 o
4 14 7 141.700 140.487 3.294 2.886 o
4 14 8 16.820 16.462 0.363 150.931 o
4 14 9 98.209 98.779 2.196 6.006 o
4 14 10 411.341 400.969 9.148 0.371 o
4 14 11 92.388 92.563 2.196 6.448 o
4 14 12 86.637 84.514 2.196 6.977 o
4 14 13 250.209 254.266 5.491 0.984 o
4 14 14 589.686 580.957 13.167 0.180 o
4 14 15 27.071 28.168 0.735 56.052 o
4 14 16 503.432 493.894 9.510 0.280 o
4 14 17 274.463 255.364 5.491 0.910 o
4 14 18 20.410 21.217 0.363 116.739 o
4 14 19 177.063 167.556 4.392 1.798 o
4 14 20 54.895 50.483 1.461 16.209 o
4 14 21 47.273 45.727 1.098 23.520 o
4 14 22 4.271 4.020 0.363 408.436 o
4 14 23 13.198 12.442 0.363 197.425 o
4 14 24 17.598 17.922 0.363 141.080 o
4 14 25 7.683 8.049 0.363 298.005 o
4 14 26 22.354 22.677 1.098 42.654 o
4 14 27 29.870 31.462 1.461 24.702 o
4 14 28 122.996 115.603 4.020 2.765 o
4 14 29 85.428 82.317 2.932 5.277 o
4 14 30 17.434 18.658 0.735 80.303 o
4 14 31 15.305 15.363 0.735 88.307 o
4 14 32 66.616 63.660 2.196 8.946 o
4 14 33 10.356 10.246 0.735 106.033 o
4 14 34 12.420 12.069 0.735 98.763 o
4 14 35 3.382 4.755 0.363 421.202 o
4 14 36 0.774 1.098 0.735 140.174 o
4 14 37 0.940 0.735 0.735 140.204 o
4 14 38 4.463 5.118 0.735 127.246 o
4 14 39 1.511 1.461 0.363 517.684 o
4 14 40 0.192 0.735 0.363 569.304 o
4 14 41 13.660 13.903 0.735 93.682 o
4 14 42 16.148 17.922 1.098 48.648 o
4 14 43 1.193 1.461 0.363 527.219 o
4 14 44 2.964 3.294 0.735 132.992 o
4 14 45 7.525 9.510 0.735 114.072 o
4 15 0 128.794 130.604 3.657 2.878 o
4 15 1 53.670 52.679 1.098 20.169 o
4 15 2 74.278 75.366 1.461 11.111 o
4 15 3 71.740 70.974 1.461 11.729 o
4 15 4 43.197 43.531 1.098 25.551 o
4 15 5 85.622 85.239 1.834 8.088 o
4 15 6 74.165 75.729 1.834 9.436 o
4 15 7 186.154 183.655 4.020 1.800 o
4 15 8 11.940 10.971 0.363 218.534 o
4 15 9 94.345 92.563 2.196 6.348 o
4 15 10 380.130 366.575 8.049 0.453 o
4 15 11 69.742 69.513 1.461 12.105 o
4 15 12 124.859 123.652 2.559 4.054 o
4 15 13 75.254 75.729 1.834 9.337 o
4 15 14 16.299 17.922 0.363 149.506 o
4 15 15 6.545 5.853 0.363 338.716 o
4 15 16 134.821 133.898 3.294 3.048 o
4 15 17 68.651 65.483 1.461 12.552 o
4 15 18 48.011 50.483 1.461 17.644 o
4 15 19 76.746 69.140 1.834 9.501 o
4 15 20 51.550 50.483 1.461 16.890 o
4 15 21 135.015 137.192 3.657 2.747 o
4 15 22 130.584 121.829 3.294 3.221 o
4 15 23 45.605 39.511 1.098 25.387 o
4 15 24 41.298 40.972 1.461 20.329 o
4 15 25 99.798 93.661 3.294 4.110 o
4 15 26 27.458 25.972 1.098 38.247 o
4 15 27 41.188 41.708 1.834 15.326 o
4 15 28 8.904 10.246 0.735 109.663 o
4 15 29 231.350 220.235 8.412 0.698 o
4 15 30 0.001 0.363 0.363 581.255 o
4 15 31 10.534 11.706 0.735 103.786 o
4 15 32 38.725 38.413 1.461 21.313 o
4 15 33 24.636 23.775 1.098 40.764 o
4 15 34 8.104 7.314 0.363 297.113 o
4 15 35 10.484 9.873 0.735 106.180 o
4 15 36 13.664 13.540 0.735 94.093 o
4 15 37 14.204 15.736 1.098 50.813 o
4 15 38 12.156 13.167 0.735 98.080 o
4 15 39 21.514 23.050 1.098 43.098 o
4 15 40 16.713 17.922 1.098 48.246 o
4 15 41 3.219 3.294 0.363 444.050 o
4 15 42 2.710 3.294 0.735 133.577 o
4 15 43 5.520 6.216 0.735 123.279 o
4 15 44 0.596 1.098 0.363 551.009 o
4 15 45 8.519 9.873 1.834 21.962 o
4 16 0 381.671 391.458 11.344 0.322 o
4 16 1 68.036 70.611 1.461 12.269 o
4 16 2 235.615 224.627 5.491 1.081 o
4 16 3 30.482 29.629 0.735 50.738 o
4 16 4 130.474 128.045 3.294 3.170 o
4 16 5 94.352 93.661 2.196 6.320 o
4 16 6 41.479 43.531 1.098 26.271 o
4 16 7 15.537 16.462 0.363 160.078 o
4 16 8 63.256 64.758 1.461 13.435 o
4 16 9 40.811 41.708 1.098 26.954 o
4 16 10 70.627 73.170 1.834 9.886 o
4 16 11 19.042 19.020 0.735 76.750 o
4 16 12 98.035 100.602 2.559 5.268 o
4 16 13 62.865 61.826 1.461 13.736 o
4 16 14 34.340 36.580 1.098 31.270 o
4 16 15 31.004 33.296 0.735 47.995 o
4 16 16 110.249 107.191 2.932 4.204 o
4 16 17 33.758 34.021 0.735 44.650 o
4 16 18 110.272 110.848 2.932 4.157 o
4 16 19 6.111 6.216 0.363 343.729 o
4 16 20 46.385 43.904 1.461 18.750 o
4 16 21 136.527 123.652 3.294 3.104 o
4 16 22 14.271 14.265 0.363 179.046 o
4 16 23 93.888 88.171 2.932 4.925 o
4 16 24 34.240 34.394 1.098 31.894 o
4 16 25 4.271 4.392 0.363 403.950 o
4 16 26 21.213 21.589 1.098 43.804 o
4 16 27 13.848 14.265 0.735 92.830 o
4 16 28 18.952 20.118 0.735 75.864 o
4 16 29 43.148 47.198 1.834 14.663 o
4 16 30 9.464 9.873 0.735 108.726 o
4 16 31 2.008 2.559 0.363 487.202 o
4 16 32 13.111 13.903 0.735 94.957 o
4 16 33 22.113 23.775 1.098 42.446 o
4 16 34 35.240 33.296 1.098 31.657 o
4 16 35 14.290 15.363 0.735 90.573 o
4 16 36 8.485 9.873 0.735 111.187 o
4 16 37 19.982 21.217 1.098 44.783 o
4 16 38 6.101 6.216 0.735 121.827 o
4 16 39 0.542 0.363 0.363 564.170 o
4 16 40 5.342 6.216 0.735 123.724 o
4 16 41 29.491 32.923 1.461 24.601 o
4 16 42 0.629 1.098 0.363 549.976 o
4 16 43 3.244 2.196 0.363 457.964 o
4 16 44 3.801 5.118 1.461 35.222 o
4 17 0 12.381 12.805 0.735 97.978 o
4 17 1 21.946 22.315 0.735 68.425 o
4 17 2 84.408 85.239 1.834 8.181 o
4 17 3 16.476 16.099 0.363 154.587 o
4 17 4 121.957 122.192 2.559 4.153 o
4 17 5 175.588 180.361 4.755 1.638 o
4 17 6 125.655 129.506 2.932 3.580 o
4 17 7 42.177 43.169 1.098 26.052 o
4 17 8 2.688 2.932 0.363 463.077 o
4 17 9 53.380 52.679 1.461 16.292 o
4 17 10 20.556 20.118 0.735 72.852 o
4 17 11 405.733 393.645 9.510 0.366 o
4 17 12 72.283 71.709 1.834 9.798 o
4 17 13 168.963 166.458 4.020 2.014 o
4 17 14 0.573 0.735 0.363 557.355 o
4 17 15 25.976 25.972 0.735 59.142 o
4 17 16 53.568 54.150 1.461 16.108 o
4 17 17 37.533 39.149 1.098 29.043 o
4 17 18 291.309 290.111 7.314 0.657 o
4 17 19 73.384 69.513 1.834 9.798 o
4 17 20 15.324 14.638 0.363 168.742 o
4 17 21 51.731 51.218 1.461 16.776 o
4 17 22 29.170 27.442 1.098 36.740 o
4 17 23 1.942 2.559 0.363 489.071 o
4 17 24 21.239 21.217 1.098 43.914 o
4 17 25 12.460 13.540 0.735 96.915 o
4 17 26 4.926 5.491 0.735 125.653 o
4 17 27 23.726 21.952 1.098 41.975 o
4 17 28 36.295 34.394 1.461 22.494 o
4 17 29 16.008 15.736 0.735 86.362 o
4 17 30 4.528 4.755 0.363 393.630 o
4 17 31 13.183 12.805 0.735 96.076 o
4 17 32 11.349 11.344 0.735 102.234 o
4 17 33 11.512 12.805 0.735 100.062 o
4 17 34 10.074 10.608 0.735 106.284 o
4 17 35 1.473 1.834 0.363 513.265 o
4 17 36 3.685 4.392 0.363 418.200 o
4 17 37 16.200 17.197 1.098 48.870 o
4 17 38 3.506 3.294 0.735 131.728 o
4 17 39 3.981 5.118 0.735 128.419 o
4 17 40 0.820 1.461 0.735 139.708 o
4 17 41 0.520 0.735 0.735 141.049 o
4 17 42 2.242 2.196 0.735 135.875 o
4 17 43 3.723 5.118 1.461 35.236 o
4 18 0 4.736 5.118 0.363 384.707 o
4 18 1 177.636 167.919 4.392 1.792 o
4 18 2 20.556 21.217 0.735 71.850 o
4 18 3 77.681 80.484 1.834 8.917 o
4 18 4 111.403 111.221 2.559 4.630 o
4 18 5 199.316 198.283 4.020 1.649 o
4 18 6 9.266 9.510 0.363 262.004 o
4 18 7 84.066 84.876 2.196 7.114 o
4 18 8 171.149 164.262 4.755 1.717 o
4 18 9 144.162 148.899 3.657 2.553 o
4 18 10 15.421 15.001 0.363 166.535 o
4 18 11 33.707 33.296 1.098 32.471 o
4 18 12 82.212 79.386 1.834 8.585 o
4 18 13 48.839 49.384 1.461 17.583 o
4 18 14 55.007 52.679 1.461 15.970 o
4 18 15 51.923 52.679 1.461 16.586 o
4 18 16 109.317 104.632 2.932 4.262 o
4 18 17 33.348 30.727 1.098 33.368 o
4 18 18 92.564 89.631 2.559 5.688 o
4 18 19 21.607 21.952 0.735 69.326 o
4 18 20 16.413 15.363 0.735 85.888 o
4 18 21 33.880 32.198 1.098 32.674 o
4 18 22 52.995 57.071 1.834 12.713 o
4 18 23 142.376 131.339 5.853 1.556 o
4 18 24 75.351 72.807 2.932 5.765 o
4 18 25 145.877 147.801 5.491 1.636 o
4 18 26 11.781 12.805 0.735 99.414 o
4 18 27 49.773 49.384 1.834 13.617 o
4 18 28 15.436 17.560 1.098 49.285 o
4 18 29 26.018 26.344 1.098 39.039 o
4 18 30 10.392 11.344 0.735 104.584 o
4 18 31 25.554 25.246 1.098 39.688 o
4 18 32 0.494 -0.363 0.735 141.823 o
4 18 33 11.960 13.540 0.735 98.103 o
4 18 34 14.127 13.903 0.735 92.607 o
4 18 35 16.180 19.020 1.098 48.234 o
4 18 36 0.928 0.735 0.363 546.353 o
4 18 37 1.080 0.735 0.735 139.919 o
4 18 38 6.539 6.951 0.735 119.800 o
4 18 39 28.482 25.609 1.461 25.955 o
4 18 40 0.861 1.834 0.735 139.238 o
4 18 41 3.260 3.657 0.735 131.880 o
4 18 42 3.029 2.559 0.735 133.689 o
4 19 0 77.483 81.582 2.932 5.547 o
4 19 1 34.348 33.658 1.098 32.032 o
4 19 2 255.429 248.776 6.216 0.882 o
4 19 3 99.535 102.436 2.559 5.180 o
4 19 4 70.301 70.974 1.834 10.024 o
4 19 5 22.491 24.511 0.735 65.664 o
4 19 6 32.566 32.923 0.735 46.480 o
4 19 7 36.050 35.855 1.098 30.581 o
4 19 8 12.904 12.069 0.363 202.257 o
4 19 9 22.123 23.413 0.735 67.189 o
4 19 10 75.993 76.464 1.834 9.239 o
4 19 11 21.946 23.413 0.735 67.487 o
4 19 12 14.807 14.638 0.363 172.942 o
4 19 13 119.703 116.338 4.020 2.801 o
4 19 14 50.546 49.022 1.461 17.255 o
4 19 15 49.738 50.483 1.461 17.271 o
4 19 16 79.771 81.219 3.294 4.721 o
4 19 17 50.602 47.561 1.834 13.628 o
4 19 18 97.524 99.877 5.491 2.023 o
4 19 19 1.996 1.834 0.735 136.816 o
4 19 20 10.371 10.971 0.735 105.097 o
4 19 21 22.386 21.589 1.098 43.002 o
4 19 22 21.778 20.491 1.098 43.793 o
4 19 23 46.597 50.855 2.196 11.031 o
4 19 24 8.849 11.344 0.735 108.424 o
4 19 25 42.196 42.433 2.196 11.762 o
4 19 26 25.172 26.707 1.098 39.464 o
4 19 27 67.779 63.660 2.559 7.397 o
4 19 28 26.264 24.511 1.098 39.468 o
4 19 29 6.848 6.951 0.735 119.021 o
4 19 30 6.443 6.216 0.735 120.967 o
4 19 31 57.752 54.875 2.196 9.954 o
4 19 32 11.390 11.706 0.735 101.689 o
4 19 33 5.957 7.687 0.735 120.338 o
4 19 34 11.022 10.246 0.735 104.384 o
4 19 35 0.890 0.735 0.363 547.535 o
4 19 36 0.984 1.098 0.363 539.058 o
4 19 37 20.569 21.217 1.098 44.377 o
4 19 38 0.640 2.196 0.735 139.319 o
4 19 39 0.641 1.834 0.735 139.693 o
4 19 40 16.625 18.295 1.461 30.510 o
4 20 0 90.506 88.896 3.294 4.374 o
4 20 1 3.964 4.392 0.363 411.345 o
4 20 2 3.959 4.020 0.363 416.039 o
4 20 3 59.408 58.905 1.461 14.573 o
4 20 4 23.293 23.050 0.735 65.546 o
4 20 5 255.759 266.335 6.951 0.776 o
4 20 6 182.121 182.194 5.118 1.483 o
4 20 7 4.985 5.491 0.363 374.973 o
4 20 8 14.209 14.638 0.735 91.578 o
4 20 9 103.004 104.269 2.932 4.434 o
4 20 10 43.630 42.433 1.098 25.599 o
4 20 11 171.174 179.263 4.755 1.669 o
4 20 12 98.926 96.220 2.196 6.032 o
4 20 13 3.872 5.118 0.363 404.815 o
4 20 14 27.613 31.825 1.098 36.358 o
4 20 15 28.645 29.266 1.098 36.507 o
4 20 16 53.324 49.384 2.932 6.955 o
4 20 17 67.012 68.778 3.294 5.192 o
4 20 18 59.569 54.150 3.657 4.709 o
4 20 19 13.614 13.903 1.098 51.883 o
4 20 20 0.925 1.461 0.735 139.492 o
4 20 21 13.799 14.265 1.098 51.623 o
4 20 22 29.862 30.001 1.461 24.915 o
4 20 23 4.582 6.216 0.735 125.606 o
4 20 24 15.193 15.363 0.735 88.555 o
4 20 25 14.702 15.736 0.735 89.233 o
4 20 26 15.154 15.736 0.735 88.230 o
4 20 27 15.688 15.736 0.735 87.059 o
4 20 28 1.815 1.461 0.735 137.614 o
4 20 29 28.227 30.727 1.461 25.283 o
4 20 30 19.633 22.677 1.098 44.519 o
4 20 31 6.279 6.589 0.735 120.910 o
4 20 32 0.885 1.098 0.735 139.947 o
4 20 33 45.585 45.727 3.294 6.013 o
4 20 34 9.320 9.148 0.735 109.997 o
4 20 35 17.175 20.118 1.098 47.139 o
4 20 36 4.856 5.118 0.735 126.284 o
4 20 37 3.516 4.392 0.735 130.406 o
4 20 38 1.406 1.834 0.735 138.089 o
4 20 39 5.953 5.853 0.735 122.651 o
4 21 0 20.190 21.217 0.735 72.516 o
4 21 1 28.648 27.805 0.735 54.188 o
4 21 2 19.237 19.393 0.735 76.014 o
4 21 3 57.455 54.150 1.461 15.360 o
4 21 4 123.425 124.388 3.294 3.326 o
4 21 5 29.857 30.364 1.098 35.460 o
4 21 6 98.606 101.700 2.932 4.591 o
4 21 7 31.522 31.099 1.098 34.287 o
4 21 8 145.790 144.879 4.392 2.138 o
4 21 9 6.845 8.049 0.363 312.543 o
4 21 10 3.566 3.657 0.363 430.389 o
4 21 11 13.430 13.540 0.735 94.636 o
4 21 12 32.391 32.198 1.098 33.490 o
4 21 13 77.466 78.288 2.559 6.579 o
4 21 14 61.347 54.150 2.932 6.582 o
4 21 15 21.662 20.854 1.461 28.672 o
4 21 16 24.078 25.246 1.834 19.040 o
4 21 17 16.564 15.736 1.098 49.130 o
4 21 18 65.091 61.464 3.294 5.333 o
4 21 19 40.744 42.806 2.559 9.383 o
4 21 20 6.475 6.589 1.098 59.115 o
4 21 21 21.472 18.295 1.098 44.763 o
4 21 22 23.985 23.775 1.461 27.553 o
4 21 23 2.770 2.932 1.098 62.179 o
4 21 24 40.916 41.345 2.196 11.919 o
4 21 25 12.031 13.167 1.098 53.258 o
4 21 26 8.538 9.873 1.098 56.765 o
4 21 27 20.038 19.020 1.461 29.419 o
4 21 28 27.001 30.001 1.834 18.267 o
4 21 29 13.255 11.706 1.098 52.912 o
4 21 30 7.283 9.510 1.098 57.698 o
4 21 31 2.457 2.196 0.735 135.396 o
4 21 32 1.141 0.735 0.735 139.795 o
4 21 33 13.863 14.265 1.098 51.578 o
4 21 34 17.817 19.756 1.098 46.813 o
4 21 35 5.957 6.951 0.735 121.263 o
4 21 36 3.373 4.020 0.735 131.188 o
4 21 37 0.619 0.363 0.735 141.223 o
4 21 38 8.068 6.951 1.461 34.181 o
4 22 0 40.251 39.511 1.461 20.778 o
4 22 1 13.557 14.265 0.735 93.501 o
4 22 2 39.161 37.678 1.098 28.620 o
4 22 3 31.822 32.923 1.461 23.937 o
4 22 4 34.966 34.394 1.461 22.856 o
4 22 5 33.447 35.492 1.098 32.023 o
4 22 6 17.355 18.658 1.098 47.529 o
4 22 7 17.161 17.922 1.098 47.928 o
4 22 8 47.096 49.384 3.294 5.932 o
4 22 9 66.469 58.169 5.853 2.039 o
4 22 10 36.259 37.678 2.196 12.475 o
4 22 11 14.862 15.001 0.735 89.697 o
4 22 12 12.668 13.167 1.098 52.811 o
4 22 13 8.587 8.785 0.735 112.303 o
4 22 14 11.069 10.608 1.098 54.814 o
4 22 15 50.599 47.924 2.559 8.714 o
4 22 16 47.302 40.610 2.196 11.405 o
4 22 17 20.299 20.854 1.461 29.073 o
4 22 18 3.843 4.392 0.735 129.625 o
4 22 19 8.926 8.785 0.735 111.448 o
4 22 20 37.306 33.658 1.834 16.473 o
4 22 21 12.088 15.363 1.098 52.446 o
4 22 22 29.963 26.707 1.461 25.362 o
4 22 23 1.289 1.461 1.098 63.211 o
4 22 24 9.769 11.344 1.098 55.450 o
4 22 25 12.610 15.001 1.098 52.205 o
4 22 26 5.877 5.853 1.098 59.693 o
4 22 27 0.972 1.098 0.735 139.769 o
4 22 28 26.623 25.246 1.834 18.671 o
4 22 29 29.213 30.727 1.834 17.887 o
4 22 30 2.181 3.657 0.735 134.372 o
4 22 31 10.692 12.442 0.735 102.498 o
4 22 32 1.661 1.834 0.735 137.543 o
4 22 33 7.995 8.049 0.735 114.729 o
4 22 34 2.128 1.461 0.735 136.935 o
4 22 35 3.289 3.294 0.735 132.236 o
4 22 36 2.035 2.196 0.735 136.334 o
4 22 37 0.466 -0.363 1.461 36.129 o
4 23 0 5.215 2.932 1.098 60.903 o
4 23 1 28.015 27.805 1.098 37.334 o
4 23 2 6.044 6.216 0.735 121.969 o
4 23 3 4.719 5.118 0.735 126.619 o
4 23 4 5.570 5.491 0.735 124.058 o
4 23 5 2.259 1.461 0.735 136.649 o
4 23 6 12.142 11.344 1.098 53.817 o
4 23 7 24.494 20.491 1.834 19.320 o
4 23 8 31.802 30.001 1.834 17.557 o
4 23 9 51.063 46.100 2.559 8.738 o
4 23 10 6.445 6.589 0.735 120.494 o
4 23 11 47.042 45.365 2.559 8.975 o
4 23 12 39.568 36.217 2.196 12.254 o
4 23 13 9.598 9.148 1.098 56.303 o
4 23 14 44.041 44.267 4.392 3.648 o
4 23 15 53.051 55.610 3.294 5.709 o
4 23 16 22.017 20.854 1.461 28.568 o
4 23 17 7.597 8.049 0.735 115.738 o
4 23 18 39.369 36.580 1.834 15.957 o
4 23 19 10.603 10.608 1.098 55.132 o
4 23 20 21.183 18.658 1.098 44.838 o
4 23 21 12.951 12.069 1.098 52.998 o
4 23 22 0.923 1.098 1.098 63.446 o
4 23 23 5.741 7.687 1.098 59.227 o
4 23 24 7.361 5.853 1.098 58.798 o
4 23 25 2.920 3.294 0.735 133.092 o
4 23 26 17.158 19.020 1.461 30.254 o
4 23 27 12.028 16.099 1.098 52.228 o
4 23 28 4.909 6.951 1.098 59.939 o
4 23 29 8.421 9.148 1.098 57.080 o
4 23 30 10.742 10.971 0.735 104.182 o
4 23 31 12.318 13.540 0.735 97.251 o
4 23 32 1.088 1.461 0.735 139.153 o
4 23 33 2.337 2.932 0.735 134.838 o
4 23 34 0.005 1.098 0.735 141.706 o
4 23 35 8.854 8.049 1.098 57.155 o
4 24 0 82.844 77.190 5.118 2.429 o
4 24 1 29.129 31.462 1.834 17.845 o
4 24 2 26.474 27.442 1.461 26.276 o
4 24 3 5.538 5.491 0.735 124.136 o
4 24 4 1.946 2.196 0.735 136.528 o
4 24 5 38.675 35.492 2.196 12.362 o
4 24 6 9.353 10.246 1.098 56.100 o
4 24 7 54.931 51.953 2.932 6.852 o
4 24 8 10.779 10.246 1.098 55.136 o
4 24 9 29.861 29.629 1.834 17.872 o
4 24 10 4.368 4.392 0.735 128.359 o
4 24 11 3.160 2.559 0.735 133.387 o
4 24 12 1.872 2.559 0.735 136.293 o
4 24 13 26.531 24.148 1.834 18.764 o
4 24 14 16.689 16.099 1.461 30.804 o
4 24 15 10.985 11.344 1.098 54.619 o
4 24 16 2.578 3.657 0.735 133.464 o
4 24 17 33.112 30.364 1.834 17.336 o
4 24 19 20.043 19.756 1.098 45.250 o
4 24 20 23.936 24.511 1.461 27.458 o
4 24 21 15.112 17.922 1.461 30.991 o
4 24 22 47.678 52.316 2.932 7.105 o
4 24 23 0.466 0.000 1.098 63.856 o
4 24 24 1.648 0.363 1.098 63.294 o
4 24 25 3.229 4.392 0.735 131.087 o
4 24 26 5.414 6.951 1.098 59.642 o
4 24 27 2.394 1.834 0.735 135.940 o
4 24 28 2.266 2.196 0.735 135.821 o
4 24 29 3.647 2.932 0.735 131.823 o
4 24 30 4.510 5.491 0.735 126.677 o
4 24 31 9.416 9.510 0.735 109.301 o
4 24 32 4.445 4.755 0.735 127.732 o
4 24 33 2.886 2.196 0.735 134.429 o
4 24 34 2.829 2.196 1.834 22.745 o
4 25 0 13.502 12.805 1.098 52.351 o
4 25 1 5.387 5.853 0.735 124.063 o
4 25 2 18.355 22.315 1.098 45.535 o
4 25 3 71.370 71.336 3.294 5.051 o
4 25 4 5.023 5.118 0.735 125.872 o
4 25 5 6.845 6.216 0.735 119.954 o
4 25 6 8.415 8.049 0.735 113.667 o
4 25 7 11.778 15.001 1.461 32.299 o
4 25 8 18.554 17.922 1.098 46.941 o
4 25 9 8.719 9.148 0.735 111.513 o
4 25 10 78.671 73.905 5.118 2.467 o
4 25 11 37.750 40.610 2.559 9.601 o
4 25 12 14.763 15.363 1.098 50.547 o
4 25 13 17.255 16.462 1.461 30.592 o
4 25 14 87.270 74.631 4.020 3.507 o
4 25 15 25.754 24.148 1.461 26.974 o
4 25 16 9.358 9.510 0.735 109.446 o
4 25 17 25.885 24.148 1.461 26.935 o
4 25 18 33.136 29.266 1.461 24.083 o
4 25 19 3.778 5.491 0.735 128.459 o
4 25 20 17.829 17.922 1.461 30.219 o
4 25 21 5.357 4.020 1.098 60.522 o
4 25 22 16.857 15.363 1.098 49.055 o
4 25 23 0.551 1.098 0.735 140.625 o
4 25 24 8.863 8.785 1.098 56.909 o
4 25 25 6.728 9.148 1.098 58.167 o
4 25 26 6.225 6.951 1.098 59.156 o
4 25 27 5.938 5.491 0.735 123.142 o
4 25 28 9.825 10.608 1.098 55.661 o
4 25 29 0.784 0.363 1.098 63.657 o
4 25 30 1.094 1.834 0.735 138.751 o
4 25 31 1.068 0.735 0.735 139.943 o
4 25 32 10.616 11.344 2.196 15.367 o
4 26 0 53.944 55.238 3.294 5.692 o
4 26 1 15.645 15.363 1.098 49.919 o
4 26 2 9.222 9.873 0.735 109.334 o
4 26 3 1.866 1.834 0.735 137.100 o
4 26 4 23.959 23.413 1.461 27.614 o
4 26 5 18.631 17.560 1.098 47.014 o
4 26 6 24.985 24.511 1.461 27.148 o
4 26 7 1.593 1.098 0.735 138.473 o
4 26 8 12.733 12.442 1.098 53.020 o
4 26 9 11.450 12.442 1.098 53.917 o
4 26 10 4.210 5.118 0.735 127.864 o
4 26 11 1.298 1.834 0.735 138.321 o
4 26 12 11.155 10.971 1.098 54.630 o
4 26 13 28.012 27.805 1.834 18.280 o
4 26 14 8.776 8.049 1.098 57.206 o
4 26 15 38.755 35.855 2.196 12.339 o
4 26 16 21.873 20.118 1.098 43.856 o
4 26 17 3.210 3.657 0.735 131.997 o
4 26 18 2.989 2.932 0.735 133.351 o
4 26 19 5.559 5.491 1.098 59.985 o
4 26 20 9.574 9.510 1.098 56.199 o
4 26 21 7.998 6.951 1.098 58.058 o
4 26 22 12.108 12.805 1.098 53.331 o
4 26 23 0.195 0.735 1.098 63.818 o
4 26 24 16.961 14.265 1.098 49.372 o
4 26 25 2.421 2.559 1.098 62.440 o
4 26 26 2.479 1.834 0.735 135.751 o
4 26 27 8.075 12.442 1.461 33.551 o
4 26 28 3.850 3.657 0.735 130.485 o
4 26 29 7.033 6.589 0.735 119.010 o
4 26 30 6.786 6.951 1.098 58.814 o
4 27 0 4.353 5.118 0.735 127.515 o
4 27 1 80.367 79.023 3.294 4.733 o
4 27 2 55.738 55.973 2.559 8.222 o
4 27 3 4.369 5.118 0.735 127.475 o
4 27 4 56.062 55.973 2.932 6.739 o
4 27 5 20.473 19.756 1.098 44.950 o
4 27 6 4.621 4.392 0.735 127.746 o
4 27 7 0.512 1.098 0.735 140.704 o
4 27 8 19.664 17.560 1.098 46.285 o
4 27 9 23.219 24.873 1.461 27.617 o
4 27 10 2.263 3.657 0.735 134.185 o
4 27 11 24.069 25.246 1.834 19.041 o
4 27 12 19.923 22.677 1.461 28.916 o
4 27 13 2.174 1.834 0.735 136.426 o
4 27 14 10.106 8.785 1.098 56.085 o
4 27 15 3.542 3.657 0.735 131.217 o
4 27 16 4.093 2.196 0.735 131.639 o
4 27 17 12.013 12.069 1.098 53.655 o
4 27 18 3.218 4.755 1.098 61.486 o
4 27 19 28.758 32.923 2.196 13.310 o
4 27 20 0.849 0.735 0.735 140.390 o
4 27 21 12.827 10.971 1.098 53.469 o
4 27 22 4.212 5.118 0.735 127.858 o
4 27 23 7.139 5.491 0.735 120.128 o
4 27 24 12.489 10.608 1.098 53.832 o
4 27 25 14.526 16.099 1.461 31.409 o
4 27 26 3.325 3.294 0.735 132.152 o
4 27 27 9.592 12.069 1.098 55.323 o
4 28 0 3.833 2.932 0.735 131.384 o
4 28 1 1.300 1.098 0.735 139.090 o
4 28 2 4.593 4.755 0.735 127.372 o
4 28 3 39.874 40.247 2.196 12.055 o
4 28 4 5.243 4.755 0.735 125.778 o
4 28 5 19.876 19.020 1.098 45.623 o
4 28 6 12.147 12.805 1.098 53.304 o
4 28 7 7.155 7.314 0.735 117.786 o
4 28 8 20.735 18.295 1.098 45.276 o
4 28 9 7.503 6.589 0.735 117.823 o
4 28 10 7.654 8.412 1.098 57.812 o
4 28 11 6.432 6.216 0.735 120.994 o
4 28 12 17.123 16.099 1.098 48.603 o
4 28 13 4.668 4.755 0.735 127.188 o
4 28 14 13.141 10.971 1.098 53.249 o
4 28 15 15.052 15.363 1.098 50.341 o
4 28 16 15.596 16.099 1.461 31.111 o
4 28 17 14.390 14.638 1.461 31.646 o
4 28 18 14.682 17.922 1.461 31.112 o
4 28 19 5.228 4.020 0.735 126.718 o
4 28 20 16.192 13.167 1.098 50.312 o
4 28 21 2.241 1.461 0.735 136.687 o
4 28 22 13.018 10.971 1.098 53.336 o
4 28 23 2.641 4.020 0.735 132.899 o
4 28 24 18.194 17.197 1.461 30.218 o
4 28 25 0.699 0.363 1.461 36.076 o
4 29 0 0.777 1.461 0.735 139.796 o
4 29 1 26.731 28.168 1.461 26.093 o
4 29 2 9.321 9.148 0.735 109.994 o
4 29 3 2.572 2.196 0.735 135.137 o
4 29 4 18.779 19.020 1.098 46.394 o
4 29 5 1.637 1.834 0.735 137.595 o
4 29 6 9.903 8.785 0.735 108.990 o
4 29 7 6.507 8.049 0.735 118.493 o
4 29 8 3.462 2.196 0.735 133.108 o
4 29 9 26.899 23.775 1.461 26.691 o
4 29 10 2.308 2.559 0.735 135.323 o
4 29 11 6.685 7.687 0.735 118.502 o
4 29 12 3.322 2.932 0.735 132.581 o
4 29 13 2.917 2.932 0.735 133.518 o
4 29 14 1.047 1.461 0.735 139.238 o
4 29 15 4.516 4.392 0.735 128.001 o
4 29 16 0.837 0.735 1.098 63.558 o
4 29 17 0.364 -0.363 1.098 63.896 o
4 29 18 0.423 1.461 1.098 63.579 o
4 29 19 7.481 7.314 1.098 58.270 o
4 29 20 9.777 12.442 1.461 33.138 o
4 29 21 13.263 10.971 1.098 53.164 o
4 29 22 4.870 4.020 0.735 127.593 o
4 30 0 1.672 1.834 1.098 62.958 o
4 30 1 2.087 2.196 0.735 136.217 o
4 30 2 19.870 21.589 1.461 29.092 o
4 30 3 5.361 6.589 0.735 123.211 o
4 30 4 5.737 7.314 0.735 121.362 o
4 30 5 2.828 3.657 0.735 132.887 o
4 30 6 27.076 23.050 1.834 18.765 o
4 30 7 6.051 5.118 0.735 123.323 o
4 30 8 0.365 1.098 0.735 140.996 o
4 30 9 1.366 1.098 0.735 138.952 o
4 30 10 2.262 3.657 0.735 134.186 o
4 30 11 8.108 8.049 0.735 114.444 o
4 30 12 14.457 14.638 1.098 51.023 o
4 30 13 5.253 5.491 0.735 124.846 o
4 30 14 6.832 9.148 1.461 34.211 o
4 30 15 3.775 6.589 1.098 60.688 o
4 30 16 3.633 1.834 1.098 62.023 o
4 30 17 3.814 3.294 1.098 61.556 o
4 30 18 8.290 8.049 1.098 57.521 o
4 31 0 1.638 2.196 1.098 62.892 o
4 31 1 4.120 4.392 0.735 128.959 o
4 31 2 0.798 1.461 0.735 139.753 o
4 31 3 8.690 9.873 0.735 110.670 o
4 31 4 11.505 11.344 0.735 101.853 o
4 31 5 5.294 6.216 0.735 123.842 o
4 31 6 0.767 1.461 0.735 139.818 o
4 31 7 31.650 29.266 1.834 17.634 o
4 31 8 1.879 1.834 0.735 137.071 o
4 31 9 3.757 3.657 0.735 130.707 o
4 31 10 1.521 2.196 0.735 137.455 o
4 31 11 20.288 17.560 1.461 29.559 o
4 31 12 2.605 4.020 1.098 61.990 o
4 31 13 18.729 23.050 2.196 14.480 o
4 31 14 0.949 1.834 1.098 63.278 o
4 32 0 1.112 1.834 1.098 63.208 o
4 32 1 6.655 8.049 1.098 58.556 o
4 32 2 7.358 8.785 1.098 57.882 o
4 32 3 4.258 6.216 0.735 126.404 o
4 32 4 5.207 5.491 0.735 124.957 o
4 32 5 7.835 8.785 1.098 57.577 o
4 32 6 13.048 13.167 1.098 52.543 o
4 32 7 2.258 2.196 1.098 62.604 o
4 32 8 3.854 3.657 1.098 61.440 o
5 0 1 5.990 6.589 0.735 121.636 o
5 0 2 3382.080 3480.280 90.367 0.005 o
5 0 3 1396.350 1358.750 31.099 0.033 o
5 0 4 178.597 192.067 4.755 1.584 o
5 0 5 94.601 100.240 2.932 4.726 o
5 0 6 1246.070 1308.260 30.727 0.037 o
5 0 7 651.212 691.442 19.756 0.108 o
5 0 8 0.497 0.363 0.363 565.569 o
5 0 9 703.480 701.325 16.824 0.119 o
5 0 10 397.098 400.233 9.873 0.357 o
5 0 11 1069.910 1088.020 27.070 0.049 o
5 0 12 1124.640 1195.940 32.923 0.038 o
5 0 13 463.272 459.501 14.265 0.213 o
5 0 14 649.810 632.547 21.589 0.100 o
5 0 15 27.335 26.344 1.098 38.207 o
5 0 16 96.691 98.416 3.294 4.126 o
5 0 17 427.137 430.597 14.638 0.220 o
5 0 18 112.204 114.505 3.657 3.247 o
5 0 19 27.787 28.168 1.098 37.362 o
5 0 20 504.240 509.983 17.560 0.155 o
5 0 21 136.132 132.075 4.755 2.079 o
5 0 22 18.541 17.922 0.735 78.816 o
5 0 23 0.309 1.098 0.363 559.948 o
5 0 24 977.971 962.532 30.727 0.047 o
5 0 25 243.596 248.040 6.951 0.819 o
5 0 26 76.210 80.121 2.559 6.594 o
5 0 27 60.621 62.562 1.834 11.483 o
5 0 28 0.069 0.000 0.363 584.839 o
5 0 29 30.563 30.364 1.098 35.049 o
5 0 30 20.995 19.020 0.735 73.054 o
5 0 31 5.231 5.491 0.735 124.899 o
5 0 32 7.884 8.049 0.735 115.011 o
5 0 33 0.906 1.461 0.363 535.905 o
5 0 34 56.055 52.679 2.932 6.798 o
5 0 35 14.642 12.805 1.098 51.544 o
5 0 36 0.586 0.735 0.735 140.918 o
5 0 37 6.207 5.853 0.735 122.014 o
5 0 38 90.961 91.828 5.853 1.872 o
5 0 39 4.140 3.294 1.098 61.385 o
5 0 40 17.071 15.363 1.461 30.800 o
5 0 41 0.197 -0.735 0.735 142.395 o
5 0 42 0.079 0.735 0.735 141.914 o
5 0 43 3.623 5.118 1.098 61.174 o
5 0 44 0.892 1.098 1.461 36.001 o
5 0 45 8.278 6.216 1.461 34.216 o
5 0 46 2.121 2.932 1.098 62.494 o
5 0 47 2.795 2.932 1.098 62.167 o
5 0 48 18.971 10.971 1.461 30.884 o
5 0 49 7.083 5.118 1.098 59.192 o
5 1 0 664.025 682.667 16.824 0.126 o
5 1 1 322.018 362.182 6.589 0.603 o
5 1 2 542.963 575.104 10.971 0.222 o
5 1 3 1009.800 1073.020 19.020 0.068 o
5 1 4 776.842 818.399 14.638 0.115 o
5 1 5 1967.100 1976.660 35.492 0.019 o
5 1 6 489.745 514.748 8.785 0.295 o
5 1 7 662.099 666.568 11.344 0.170 o
5 1 8 1153.970 1232.900 23.775 0.049 o
5 1 9 11.711 11.706 0.363 216.969 o
5 1 10 27.483 29.629 0.735 54.521 o
5 1 11 1226.140 1293.260 29.629 0.038 o
5 1 12 387.617 396.576 9.510 0.377 o
5 1 13 181.820 186.214 4.392 1.698 o
5 1 14 935.182 945.708 22.315 0.068 o
5 1 15 375.154 395.478 9.510 0.387 o
5 1 16 39.960 42.806 1.098 27.087 o
5 1 17 102.626 101.338 2.559 5.090 o
5 1 18 800.362 767.181 17.560 0.101 o
5 1 19 274.417 279.502 5.853 0.838 o
5 1 20 57.040 58.169 1.461 15.065 o
5 1 21 362.899 355.231 7.687 0.493 o
5 1 22 53.122 56.336 1.098 19.780 o
5 1 23 116.271 112.681 2.559 4.457 o
5 1 24 35.629 36.580 0.735 41.569 o
5 1 25 133.226 132.800 2.932 3.389 o
5 1 26 116.026 115.240 2.559 4.425 o
5 1 27 38.045 39.149 0.735 38.297 o
5 1 28 158.919 158.046 3.294 2.516 o
5 1 29 18.718 19.393 0.735 77.019 o
5 1 30 46.035 47.198 1.098 23.709 o
5 1 31 50.265 51.953 1.461 17.005 o
5 1 32 37.581 38.776 1.098 29.109 o
5 1 33 29.388 30.001 0.735 51.848 o
5 1 34 64.665 61.826 2.932 6.327 o
5 1 35 37.300 40.247 1.461 21.445 o
5 1 36 21.852 21.589 1.098 43.366 o
5 1 37 46.503 46.825 1.834 14.227 o
5 1 38 8.993 9.510 0.735 110.364 o
5 1 39 2.808 2.196 0.735 134.606 o
5 1 40 5.147 4.392 0.735 126.459 o
5 1 41 5.491 5.853 0.735 123.804 o
5 1 42 13.954 13.903 1.098 51.642 o
5 1 43 9.359 10.246 1.098 56.096 o
5 1 44 9.605 10.246 1.098 55.931 o
5 1 45 3.240 2.196 0.735 133.620 o
5 1 46 0.518 1.098 0.735 140.690 o
5 1 47 1.804 2.196 0.735 136.840 o
5 1 48 0.795 1.461 0.735 139.760 o
5 1 49 3.277 2.196 0.735 133.535 o
5 2 0 1822.860 1933.120 52.316 0.015 o
5 2 1 1048.050 1090.950 20.491 0.062 o
5 2 2 1864.090 1928.730 34.757 0.020 o
5 2 3 489.438 512.915 9.510 0.282 o
5 2 4 1472.550 1596.180 28.903 0.031 o
5 2 5 1538.660 1629.110 28.903 0.029 o
5 2 6 233.435 237.069 4.755 1.191 o
5 2 7 63.824 65.121 1.461 13.316 o
5 2 8 993.152 1094.970 20.118 0.066 o
5 2 9 1428.330 1468.870 29.266 0.033 o
5 2 10 580.299 601.448 12.442 0.188 o
5 2 11 491.709 513.277 10.608 0.260 o
5 2 12 491.041 503.032 11.706 0.242 o
5 2 13 475.432 472.668 10.246 0.284 o
5 2 14 137.647 141.585 2.932 3.217 o
5 2 15 146.831 147.438 3.294 2.757 o
5 2 16 836.025 807.780 20.491 0.084 o
5 2 17 121.158 123.290 2.932 3.747 o
5 2 18 248.389 242.560 5.853 0.957 o
5 2 19 91.573 92.190 1.834 7.412 o
5 2 20 36.650 37.315 0.735 40.299 o
5 2 21 203.136 194.999 4.020 1.634 o
5 2 22 95.754 97.681 1.834 6.961 o
5 2 23 243.224 253.168 5.491 1.008 o
5 2 24 88.529 84.141 1.834 7.912 o
5 2 25 30.075 28.903 0.735 51.676 o
5 2 26 134.273 130.976 2.932 3.386 o
5 2 27 174.160 178.527 4.392 1.779 o
5 2 28 56.704 57.806 1.461 15.160 o
5 2 29 255.955 267.071 6.951 0.774 o
5 2 30 157.643 162.439 4.020 2.136 o
5 2 31 76.030 77.925 2.196 7.814 o
5 2 32 17.979 17.922 0.735 79.943 o
5 2 33 55.423 54.512 1.461 15.711 o
5 2 34 80.343 87.435 2.932 5.358 o
5 2 35 65.162 65.121 2.559 7.493 o
5 2 36 58.136 58.169 2.559 8.036 o
5 2 37 10.972 11.344 0.735 103.157 o
5 2 38 68.686 66.581 2.932 6.102 o
5 2 39 12.895 14.265 0.735 95.039 o
5 2 40 83.087 81.582 4.392 3.077 o
5 2 41 4.135 5.118 0.735 128.046 o
5 2 42 44.990 45.365 2.559 9.086 o
5 2 43 0.442 0.363 0.735 141.570 o
5 2 44 3.828 2.559 0.735 131.835 o
5 2 45 3.709 4.392 0.735 129.945 o
5 2 46 4.562 4.755 0.735 127.447 o
5 2 47 1.905 1.834 0.735 137.015 o
5 2 48 12.312 10.971 1.098 53.829 o
5 2 49 2.294 2.196 0.735 135.760 o
5 3 0 1208.560 1181.680 30.364 0.039 o
5 3 1 1367.870 1479.840 30.727 0.032 o
5 3 2 109.699 116.701 2.932 4.098 o
5 3 3 309.578 331.818 6.951 0.622 o
5 3 4 136.932 141.212 2.932 3.234 o
5 3 5 914.886 892.294 16.099 0.090 o
5 3 6 31.106 31.099 0.735 49.132 o
5 3 7 0.750 1.098 3.657 5.770 o
5 3 8 417.485 426.205 8.412 0.381 o
5 3 9 530.228 557.544 12.069 0.214 o
5 3 10 78.090 76.827 1.834 9.039 o
5 3 11 396.933 399.498 8.785 0.395 o
5 3 12 1668.440 1670.450 39.874 0.021 o
5 3 13 187.117 181.096 5.118 1.460 o
5 3 14 371.945 385.595 10.246 0.366 o
5 3 15 286.662 289.385 6.589 0.728 o
5 3 16 64.240 69.513 1.461 12.910 o
5 3 17 180.562 169.753 4.020 1.901 o
5 3 18 8.706 8.412 0.363 278.541 o
5 3 19 359.322 360.359 8.049 0.477 o
5 3 20 81.291 80.484 1.834 8.616 o
5 3 21 405.871 400.596 7.314 0.440 o
5 3 22 146.609 149.261 2.932 2.986 o
5 3 23 98.018 96.220 2.196 6.076 o
5 3 24 148.641 143.408 3.657 2.531 o
5 3 25 26.550 26.707 0.735 57.791 o
5 3 26 58.590 60.365 1.461 14.589 o
5 3 27 169.739 171.213 4.020 1.986 o
5 3 28 97.645 98.416 2.196 6.041 o
5 3 29 38.189 41.708 1.098 28.134 o
5 3 30 4.614 5.491 0.363 383.254 o
5 3 31 51.718 53.414 1.461 16.553 o
5 3 32 47.547 51.581 1.461 17.625 o
5 3 33 3.182 3.657 0.363 440.278 o
5 3 34 81.450 76.827 2.932 5.494 o
5 3 35 60.196 59.630 2.196 9.578 o
5 3 36 18.555 17.922 1.098 46.940 o
5 3 37 56.868 60.003 2.932 6.638 o
5 3 38 40.187 38.413 1.834 15.706 o
5 3 39 8.184 9.510 0.735 112.405 o
5 3 40 16.079 15.363 1.098 49.609 o
5 3 41 17.988 17.922 1.098 47.340 o
5 3 42 7.494 7.687 0.735 116.457 o
5 3 43 3.240 2.932 0.735 132.772 o
5 3 44 13.621 12.069 1.098 52.526 o
5 3 45 0.629 0.735 0.735 140.832 o
5 3 46 11.879 9.510 0.735 103.180 o
5 3 47 34.304 30.001 2.196 12.968 o
5 3 48 4.595 4.392 0.735 127.808 o
5 3 49 1.685 0.363 0.735 139.054 o
5 4 0 90.759 99.141 3.294 4.251 o
5 4 1 80.740 83.778 1.834 8.527 o
5 4 2 2764.600 2786.270 65.856 0.008 o
5 4 3 703.508 715.590 13.167 0.143 o
5 4 4 260.274 263.404 5.491 0.940 o
5 4 5 500.813 506.699 9.148 0.285 o
5 4 6 45.405 47.198 1.098 23.948 o
5 4 7 273.784 280.973 5.118 0.918 o
5 4 8 909.437 908.030 22.315 0.070 o
5 4 9 560.711 532.308 14.638 0.176 o
5 4 10 7.966 8.049 0.363 293.278 o
5 4 11 27.179 26.344 0.735 57.162 o
5 4 12 622.027 652.666 16.462 0.136 o
5 4 13 542.204 539.622 12.442 0.208 o
5 4 14 262.121 275.120 6.951 0.754 o
5 4 15 537.766 560.476 13.167 0.196 o
5 4 16 392.060 372.065 9.510 0.383 o
5 4 17 23.453 23.050 0.735 65.285 o
5 4 18 125.350 122.927 2.559 4.051 o
5 4 19 97.280 98.779 2.196 6.050 o
5 4 20 49.874 47.924 1.098 22.188 o
5 4 21 55.930 55.238 1.098 19.117 o
5 4 22 266.510 264.874 5.118 0.965 o
5 4 23 193.372 195.724 4.020 1.700 o
5 4 24 58.995 58.532 1.098 17.824 o
5 4 25 270.423 271.090 6.589 0.779 o
5 4 26 268.065 260.845 8.049 0.652 o
5 4 27 137.836 141.585 3.294 2.937 o
5 4 28 26.808 27.442 0.735 56.914 o
5 4 29 55.608 57.434 1.461 15.399 o
5 4 30 68.710 66.219 1.834 10.420 o
5 4 31 7.036 7.687 0.363 312.371 o
5 4 32 14.931 15.363 0.735 89.137 o
5 4 33 2.508 2.559 0.363 473.159 o
5 4 34 149.244 138.653 6.216 1.391 o
5 4 35 18.067 17.560 1.098 47.413 o
5 4 36 7.384 7.687 0.735 116.735 o
5 4 37 54.771 52.679 2.196 10.281 o
5 4 38 0.333 0.735 0.735 141.418 o
5 4 39 23.908 22.315 1.098 41.731 o
5 4 40 44.016 44.629 2.932 7.369 o
5 4 41 3.728 2.559 0.735 132.069 o
5 4 42 4.417 4.392 0.735 128.241 o
5 4 43 5.571 5.491 0.735 124.056 o
5 4 44 4.571 4.755 0.735 127.426 o
5 4 45 16.752 16.099 1.098 48.868 o
5 4 46 4.521 4.755 0.735 127.547 o
5 4 47 1.552 1.461 0.735 138.176 o
5 4 48 3.697 2.932 0.735 131.704 o
5 4 49 5.931 6.216 1.098 59.554 o
5 5 0 93.075 88.533 2.559 5.689 o
5 5 1 282.693 289.748 5.853 0.805 o
5 5 2 1132.150 1192.290 22.677 0.052 o
5 5 3 606.669 640.597 12.805 0.173 o
5 5 4 2106.530 2215.560 44.629 0.015 o
5 5 5 556.809 561.936 11.344 0.215 o
5 5 6 244.621 245.844 5.118 1.071 o
5 5 7 1527.750 1663.860 38.051 0.024 o
5 5 8 16.507 16.462 0.363 153.093 o
5 5 9 246.236 244.021 5.491 1.013 o
5 5 10 1308.240 1273.130 28.903 0.037 o
5 5 11 1180.960 1211.310 30.727 0.039 o
5 5 12 61.066 56.708 1.461 14.475 o
5 5 13 245.243 238.167 6.216 0.922 o
5 5 14 890.495 886.078 20.118 0.078 o
5 5 15 492.424 485.845 11.706 0.245 o
5 5 16 732.397 725.473 17.560 0.110 o
5 5 17 137.020 135.359 2.932 3.288 o
5 5 18 71.883 73.905 1.461 11.514 o
5 5 19 429.734 424.744 8.412 0.372 o
5 5 20 251.373 240.726 5.491 1.002 o
5 5 21 52.406 54.875 1.098 20.220 o
5 5 22 62.583 63.287 1.461 13.663 o
5 5 23 170.104 167.556 3.294 2.318 o
5 5 24 111.607 109.750 2.196 5.185 o
5 5 25 116.603 118.535 2.559 4.359 o
5 5 26 207.983 211.823 4.755 1.369 o
5 5 27 12.617 12.805 0.363 201.430 o
5 5 28 370.571 379.017 9.148 0.410 o
5 5 29 6.683 7.314 0.363 322.159 o
5 5 30 25.090 26.707 0.735 59.901 o
5 5 31 250.127 223.529 7.314 0.788 o
5 5 32 28.922 30.727 1.098 35.904 o
5 5 33 64.827 67.317 2.559 7.454 o
5 5 34 114.288 97.681 4.392 2.664 o
5 5 35 16.911 16.099 1.098 48.755 o
5 5 36 17.212 16.824 1.098 48.282 o
5 5 37 18.965 19.756 1.098 46.005 o
5 5 38 20.016 19.393 1.098 45.395 o
5 5 39 15.136 17.197 0.735 86.669 o
5 5 40 1.596 1.461 0.363 515.146 o
5 5 41 10.932 11.344 0.735 103.254 o
5 5 42 11.546 12.069 1.098 53.979 o
5 5 43 25.643 26.344 1.461 26.682 o
5 5 44 5.607 4.392 0.735 125.326 o
5 5 45 1.123 0.735 0.735 139.831 o
5 5 46 9.776 8.412 0.735 109.775 o
5 5 47 0.571 0.735 0.735 140.947 o
5 5 48 4.388 3.657 0.735 129.200 o
5 5 49 15.329 17.560 2.196 14.902 o
5 6 0 589.775 595.957 17.922 0.133 o
5 6 1 1149.590 1141.070 24.873 0.049 o
5 6 2 226.112 246.579 5.491 1.076 o
5 6 3 167.936 184.391 4.020 1.945 o
5 6 4 1188.290 1225.580 26.344 0.044 o
5 6 5 325.636 325.603 6.589 0.626 o
5 6 6 171.064 176.704 5.853 1.339 o
5 6 7 314.520 333.289 7.314 0.589 o
5 6 8 277.438 281.699 6.216 0.791 o
5 6 9 393.456 393.282 8.785 0.400 o
5 6 10 18.652 19.020 0.735 77.512 o
5 6 11 233.428 247.315 5.853 0.994 o
5 6 12 340.182 336.573 8.412 0.491 o
5 6 13 143.190 141.947 3.657 2.609 o
5 6 14 85.308 83.415 2.196 7.084 o
5 6 15 162.340 166.458 3.657 2.242 o
5 6 16 690.745 665.833 13.167 0.150 o
5 6 17 100.971 104.995 2.196 5.734 o
5 6 18 278.442 264.874 5.118 0.928 o
5 6 19 236.096 227.186 4.392 1.267 o
5 6 20 28.538 28.541 0.735 53.852 o
5 6 21 2.808 3.294 0.363 454.945 o
5 6 22 470.627 456.206 9.148 0.315 o
5 6 23 15.035 13.903 0.363 174.095 o
5 6 24 100.444 98.779 2.196 5.901 o
5 6 25 112.870 113.780 2.196 5.057 o
5 6 26 20.734 20.854 0.735 71.855 o
5 6 27 38.040 37.678 1.098 29.152 o
5 6 28 0.326 0.363 0.363 570.967 o
5 6 29 2.046 1.834 0.363 496.516 o
5 6 30 38.548 39.149 1.098 28.562 o
5 6 31 34.146 36.217 1.098 31.465 o
5 6 32 7.336 8.049 0.363 303.911 o
5 6 33 22.869 22.677 1.098 42.307 o
5 6 34 2.916 3.294 0.735 133.102 o
5 6 35 11.082 12.069 0.735 101.999 o
5 6 36 17.229 15.736 1.098 48.657 o
5 6 37 11.107 12.069 0.735 101.939 o
5 6 38 2.828 2.559 0.735 134.147 o
5 6 39 27.189 28.168 1.098 37.731 o
5 6 40 19.137 18.658 1.098 46.269 o
5 6 41 8.655 9.873 0.735 110.759 o
5 6 42 5.249 5.491 0.735 124.855 o
5 6 43 7.799 8.412 0.735 114.766 o
5 6 44 2.184 2.196 0.735 136.003 o
5 6 45 0.441 0.363 0.735 141.574 o
5 6 46 4.918 5.491 1.098 60.354 o
5 6 47 2.507 2.559 0.735 134.876 o
5 6 48 6.594 9.148 1.098 58.251 o
5 6 49 4.069 3.657 1.098 61.326 o
5 7 0 58.077 54.150 1.834 12.270 o
5 7 1 847.114 893.029 18.658 0.086 o
5 7 2 252.132 256.090 5.853 0.927 o
5 7 3 365.145 373.163 8.412 0.448 o
5 7 4 140.143 143.408 3.294 2.887 o
5 7 5 864.441 920.462 22.677 0.071 o
5 7 6 308.875 309.141 6.951 0.641 o
5 7 7 756.247 786.937 17.922 0.103 o
5 7 8 53.961 55.238 1.461 15.924 o
5 7 9 313.787 321.946 7.314 0.598 o
5 7 10 2.815 2.559 0.363 464.699 o
5 7 11 422.103 414.871 10.971 0.307 o
5 7 12 97.698 98.043 2.559 5.328 o
5 7 13 151.226 150.359 4.020 2.258 o
5 7 14 134.411 134.261 3.657 2.775 o
5 7 15 152.740 147.065 3.294 2.674 o
5 7 16 436.406 434.254 9.148 0.343 o
5 7 17 9.265 9.148 0.363 264.633 o
5 7 18 7.780 9.148 0.363 287.351 o
5 7 19 16.779 17.197 0.363 148.718 o
5 7 20 263.477 267.071 5.118 0.971 o
5 7 21 83.364 80.121 1.834 8.463 o
5 7 22 13.618 13.540 0.363 188.148 o
5 7 23 178.166 172.674 3.657 2.049 o
5 7 24 107.760 107.554 2.196 5.386 o
5 7 25 37.117 36.953 0.735 40.044 o
5 7 26 4.865 4.755 0.363 385.895 o
5 7 27 348.345 322.308 7.687 0.529 o
5 7 28 0.182 0.363 0.363 575.520 o
5 7 29 109.826 110.848 2.932 4.169 o
5 7 30 75.034 75.729 2.196 7.949 o
5 7 31 101.787 107.554 2.932 4.423 o
5 7 32 65.425 65.856 2.559 7.461 o
5 7 33 66.153 62.562 4.020 3.881 o
5 7 34 18.140 20.491 1.098 46.326 o
5 7 35 58.345 58.169 2.559 8.025 o
5 7 36 12.790 12.442 0.735 97.436 o
5 7 37 4.516 4.755 0.735 127.559 o
5 7 38 36.041 34.757 2.559 9.844 o
5 7 39 1.706 1.461 0.735 137.847 o
5 7 40 48.224 50.855 2.196 10.895 o
5 7 41 60.457 58.905 2.196 9.586 o
5 7 42 13.660 13.540 0.735 94.103 o
5 7 43 46.766 47.561 3.294 5.962 o
5 7 44 22.858 20.491 1.834 19.551 o
5 7 45 0.085 0.000 1.098 64.004 o
5 7 46 12.554 15.736 1.461 31.995 o
5 7 47 3.194 4.392 1.098 61.594 o
5 7 48 2.275 2.932 0.735 134.978 o
5 8 0 1031.030 1071.930 30.727 0.044 o
5 8 1 354.734 363.653 7.314 0.516 o
5 8 2 363.839 377.183 8.412 0.448 o
5 8 3 368.988 384.507 8.785 0.424 o
5 8 4 742.413 741.572 18.295 0.104 o
5 8 5 534.568 553.887 14.638 0.179 o
5 8 6 64.943 61.826 1.461 13.400 o
5 8 7 159.949 152.918 5.853 1.434 o
5 8 8 320.380 319.749 7.314 0.590 o
5 8 9 1640.610 1637.890 40.972 0.021 o
5 8 10 212.893 215.480 5.118 1.257 o
5 8 11 7.391 8.049 0.363 302.962 o
5 8 12 99.536 102.436 2.196 5.858 o
5 8 13 861.928 799.368 19.756 0.085 o
5 8 14 24.587 23.775 0.735 62.894 o
5 8 15 343.670 324.867 6.951 0.576 o
5 8 16 78.104 77.925 1.461 10.490 o
5 8 17 213.284 212.921 4.755 1.339 o
5 8 18 31.726 31.825 0.735 48.010 o
5 8 19 114.131 114.505 2.559 4.494 o
5 8 20 18.561 19.020 0.363 132.088 o
5 8 21 415.303 400.233 8.412 0.393 o
5 8 22 145.451 144.879 2.932 3.045 o
5 8 23 87.972 88.533 1.834 7.793 o
5 8 24 53.180 55.238 1.098 19.928 o
5 8 25 29.961 30.364 0.735 50.924 o
5 8 26 100.873 99.514 2.196 5.864 o
5 8 27 50.331 47.561 1.098 22.093 o
5 8 28 115.331 115.976 2.559 4.435 o
5 8 29 70.490 74.631 1.834 9.830 o
5 8 30 100.941 102.073 2.559 5.136 o
5 8 31 68.632 71.336 2.196 8.529 o
5 8 32 25.565 24.148 1.098 40.036 o
5 8 33 93.946 92.190 3.657 3.738 o
5 8 34 10.031 10.246 0.735 106.842 o
5 8 35 18.481 19.393 1.098 46.472 o
5 8 36 24.609 25.609 1.461 27.097 o
5 8 37 21.948 20.491 1.098 43.676 o
5 8 38 46.909 49.384 2.559 8.873 o
5 8 39 3.140 2.559 0.735 133.434 o
5 8 40 3.467 3.294 0.735 131.818 o
5 8 41 8.666 9.510 0.735 111.188 o
5 8 42 21.935 25.609 1.461 27.889 o
5 8 43 7.990 9.873 0.735 112.436 o
5 8 44 0.735 0.735 0.735 140.618 o
5 8 45 23.512 28.541 2.196 13.911 o
5 8 46 1.553 1.834 1.098 63.012 o
5 8 47 0.561 0.735 0.735 140.968 o
5 8 48 2.152 1.834 0.735 136.475 o
5 9 0 2728.150 2798.710 102.436 0.005 o
5 9 1 950.719 944.610 22.677 0.066 o
5 9 2 175.899 185.116 4.020 1.876 o
5 9 3 1364.160 1351.790 31.462 0.033 o
5 9 4 527.543 553.524 13.903 0.190 o
5 9 5 1.517 1.834 0.363 511.976 o
5 9 6 353.173 349.015 8.412 0.472 o
5 9 7 1047.560 1038.270 25.609 0.053 o
5 9 8 668.524 693.275 17.197 0.122 o
5 9 9 2321.830 2326.770 64.758 0.010 o
5 9 10 29.881 28.541 0.735 52.142 o
5 9 11 167.782 163.899 4.020 2.036 o
5 9 12 327.468 308.406 8.049 0.542 o
5 9 13 321.011 312.798 7.314 0.594 o
5 9 14 161.247 157.684 3.657 2.301 o
5 9 15 57.296 55.973 1.098 18.627 o
5 9 16 37.159 35.855 0.735 40.498 o
5 9 17 39.676 39.874 0.735 36.676 o
5 9 18 197.431 189.508 4.392 1.585 o
5 9 19 247.130 235.971 5.853 0.970 o
5 9 20 6.636 6.589 0.363 329.856 o
5 9 21 72.709 73.533 1.461 11.430 o
5 9 22 25.116 25.609 0.735 60.680 o
5 9 23 8.687 9.148 0.363 273.204 o
5 9 24 57.961 58.532 1.098 18.098 o
5 9 25 30.482 31.462 0.735 49.647 o
5 9 26 71.340 67.679 1.461 12.009 o
5 9 27 78.594 80.121 2.196 7.584 o
5 9 28 251.774 239.991 6.216 0.902 o
5 9 29 34.904 37.315 1.098 30.792 o
5 9 30 59.834 61.464 1.834 11.635 o
5 9 31 53.137 54.512 1.834 12.855 o
5 9 32 0.470 0.735 0.363 560.586 o
5 9 33 34.390 35.119 1.461 22.915 o
5 9 34 37.420 39.511 2.196 12.297 o
5 9 35 54.462 55.610 2.559 8.299 o
5 9 36 11.397 10.971 0.735 102.572 o
5 9 37 35.823 35.492 1.834 16.556 o
5 9 38 3.875 4.392 0.735 129.548 o
5 9 39 7.366 8.049 1.098 58.111 o
5 9 40 5.097 4.392 0.735 126.583 o
5 9 41 1.750 1.834 0.735 137.351 o
5 9 42 6.072 4.020 0.735 124.638 o
5 9 43 3.345 4.392 0.735 130.811 o
5 9 44 1.603 1.461 0.363 514.953 o
5 9 45 9.087 9.873 0.735 109.672 o
5 9 46 2.250 2.196 0.735 135.856 o
5 9 47 7.900 8.049 0.735 114.970 o
5 9 48 0.149 1.098 0.735 141.425 o
5 10 0 248.786 250.236 8.049 0.688 o
5 10 1 126.348 136.830 3.294 3.165 o
5 10 2 115.836 118.897 2.932 3.922 o
5 10 3 663.146 661.078 15.363 0.138 o
5 10 4 31.372 32.198 0.735 48.199 o
5 10 5 53.213 57.071 1.098 19.643 o
5 10 6 230.870 235.971 5.853 1.019 o
5 10 7 89.812 86.337 2.196 6.750 o
5 10 8 138.811 136.457 3.657 2.701 o
5 10 9 298.140 299.994 7.687 0.610 o
5 10 10 285.082 288.650 7.314 0.668 o
5 10 11 11.083 10.971 0.363 228.526 o
5 10 12 548.276 531.935 11.344 0.223 o
5 10 13 31.602 34.021 0.735 46.930 o
5 10 14 187.519 178.900 3.657 1.934 o
5 10 15 12.462 13.903 0.363 197.482 o
5 10 16 24.281 24.873 0.735 62.515 o
5 10 17 54.928 53.777 1.098 19.623 o
5 10 18 64.668 62.924 1.461 13.356 o
5 10 19 53.846 53.777 1.098 19.948 o
5 10 20 50.474 49.384 1.098 21.733 o
5 10 21 162.319 156.585 3.657 2.295 o
5 10 22 10.801 11.344 0.363 229.682 o
5 10 23 13.017 14.265 0.363 190.375 o
5 10 24 6.092 6.589 0.363 340.404 o
5 10 25 8.451 8.412 0.363 282.522 o
5 10 26 50.811 51.218 1.098 21.313 o
5 10 27 73.779 75.366 1.834 9.488 o
5 10 28 34.686 35.492 0.735 42.987 o
5 10 29 169.973 167.919 4.020 1.999 o
5 10 30 34.303 37.315 1.098 31.099 o
5 10 31 125.482 129.506 5.118 1.973 o
5 10 32 79.812 79.758 3.294 4.738 o
5 10 33 10.481 9.873 0.735 106.186 o
5 10 34 21.912 22.315 1.098 43.078 o
5 10 35 40.085 37.678 2.196 12.147 o
5 10 36 18.421 20.854 1.461 29.623 o
5 10 37 15.400 17.197 1.098 49.440 o
5 10 38 1.934 2.559 0.735 136.154 o
5 10 39 1.552 0.000 0.735 139.706 o
5 10 40 15.841 17.197 1.461 30.888 o
5 10 41 5.706 6.589 0.735 122.347 o
5 10 42 6.743 7.687 0.735 118.357 o
5 10 43 5.215 5.853 0.363 366.048 o
5 10 44 10.027 10.971 0.735 105.950 o
5 10 45 1.164 1.098 0.363 533.562 o
5 10 46 1.234 1.098 0.735 139.226 o
5 10 47 3.523 2.932 0.735 132.112 o
5 11 0 90.692 87.798 2.932 5.027 o
5 11 1 281.650 284.630 5.853 0.814 o
5 11 2 18.217 18.295 0.363 136.190 o
5 11 3 67.207 67.317 1.461 12.629 o
5 11 4 311.463 315.720 6.589 0.658 o
5 11 5 532.774 509.983 11.706 0.226 o
5 11 6 121.725 126.584 2.932 3.698 o
5 11 7 36.438 37.678 0.735 40.327 o
5 11 8 57.157 55.238 1.098 18.769 o
5 11 9 296.513 312.435 7.687 0.603 o
5 11 10 38.252 37.315 0.735 38.898 o
5 11 11 235.953 232.314 5.853 1.009 o
5 11 12 3.382 4.392 0.363 425.750 o
5 11 13 38.171 39.149 0.735 38.192 o
5 11 14 15.004 13.540 0.363 175.880 o
5 11 15 25.655 25.609 0.735 59.877 o
5 11 16 139.456 136.094 2.559 3.538 o
5 11 17 132.274 128.045 2.559 3.805 o
5 11 18 312.354 305.847 6.589 0.665 o
5 11 19 36.828 36.217 0.735 40.633 o
5 11 20 1.068 1.098 0.363 536.494 o
5 11 21 132.274 129.506 2.932 3.441 o
5 11 22 46.564 43.531 1.098 24.207 o
5 11 23 69.294 67.679 1.834 10.287 o
5 11 24 114.037 107.191 2.932 4.108 o
5 11 25 62.390 60.003 1.461 13.966 o
5 11 26 276.500 253.893 7.314 0.712 o
5 11 27 24.611 25.972 0.735 61.168 o
5 11 28 225.896 231.941 5.853 1.041 o
5 11 29 31.346 33.658 1.098 33.666 o
5 11 30 29.949 30.727 1.098 35.300 o
5 11 31 51.746 52.316 2.196 10.543 o
5 11 32 12.467 12.442 0.735 98.205 o
5 11 33 2.203 2.559 0.735 135.558 o
5 11 34 2.204 3.294 0.735 134.730 o
5 11 35 14.409 15.001 1.098 50.928 o
5 11 36 17.419 18.295 1.098 47.612 o
5 11 37 29.276 29.266 1.461 25.190 o
5 11 38 16.299 16.462 1.098 49.061 o
5 11 39 26.625 25.972 1.461 26.448 o
5 11 40 4.974 4.755 0.735 126.440 o
5 11 41 2.212 2.932 0.735 135.121 o
5 11 42 8.134 8.049 0.735 114.377 o
5 11 43 3.538 3.294 0.363 435.757 o
5 11 44 7.898 8.785 0.735 114.044 o
5 11 45 0.285 0.363 0.363 572.262 o
5 11 46 0.625 0.363 0.363 561.558 o
5 11 47 3.831 5.118 0.735 128.781 o
5 12 0 2.441 2.932 0.363 469.862 o
5 12 1 137.206 143.408 2.932 3.208 o
5 12 2 445.182 436.450 10.608 0.299 o
5 12 3 476.712 479.619 10.608 0.274 o
5 12 4 135.774 135.732 3.294 3.017 o
5 12 5 108.056 104.269 2.196 5.442 o
5 12 6 13.385 13.540 0.363 190.325 o
5 12 7 147.724 146.340 3.294 2.752 o
5 12 8 20.113 20.854 0.363 119.055 o
5 12 9 113.315 112.319 2.196 5.068 o
5 12 10 70.200 71.709 1.834 9.998 o
5 12 11 76.553 75.366 1.834 9.238 o
5 12 12 174.532 178.165 4.392 1.778 o
5 12 13 66.823 64.385 1.461 12.907 o
5 12 14 53.297 53.777 1.098 20.115 o
5 12 15 144.482 140.487 2.932 3.101 o
5 12 16 94.702 89.631 2.196 6.405 o
5 12 17 100.557 97.318 2.196 5.929 o
5 12 18 45.713 45.365 1.098 24.181 o
5 12 19 29.828 27.442 0.735 52.901 o
5 12 20 160.889 158.409 3.294 2.488 o
5 12 21 95.679 93.288 2.196 6.263 o
5 12 22 4.394 4.755 0.363 396.763 o
5 12 23 91.292 89.631 2.196 6.582 o
5 12 24 14.213 13.540 0.363 182.739 o
5 12 25 97.270 96.583 2.196 6.103 o
5 12 26 91.908 90.367 2.196 6.531 o
5 12 27 29.178 30.364 1.098 35.861 o
5 12 28 7.773 8.785 0.363 290.406 o
5 12 29 3.098 3.294 0.363 447.234 o
5 12 30 12.041 11.706 0.735 100.111 o
5 12 31 3.437 3.657 0.363 433.703 o
5 12 32 9.266 8.049 0.363 272.756 o
5 12 33 6.132 7.314 0.735 120.367 o
5 12 34 47.399 47.198 1.834 14.080 o
5 12 35 20.049 21.217 1.098 44.736 o
5 12 36 19.992 19.756 1.098 45.285 o
5 12 37 0.931 1.461 0.735 139.480 o
5 12 38 13.798 15.363 0.735 91.688 o
5 12 39 25.386 25.972 1.098 39.563 o
5 12 40 20.237 20.118 1.098 44.988 o
5 12 41 3.632 3.657 0.735 131.004 o
5 12 42 13.005 16.099 0.735 92.661 o
5 12 43 3.173 2.932 0.363 450.047 o
5 12 44 0.724 1.098 0.735 140.276 o
5 12 45 0.836 1.461 0.363 538.051 o
5 12 46 0.470 0.000 0.363 572.132 o
5 13 0 22.363 24.873 0.735 65.576 o
5 13 1 11.685 12.442 0.363 213.183 o
5 13 2 263.546 268.894 5.853 0.879 o
5 13 3 15.822 15.001 0.363 163.433 o
5 13 4 168.529 173.047 4.020 1.989 o
5 13 5 213.489 219.872 4.755 1.321 o
5 13 6 114.660 109.024 2.559 4.562 o
5 13 7 104.654 102.436 2.196 5.628 o
5 13 8 94.781 94.386 1.834 7.127 o
5 13 9 44.946 46.825 1.098 24.195 o
5 13 10 339.149 337.309 7.314 0.553 o
5 13 11 66.245 66.581 1.461 12.829 o
5 13 12 32.405 31.099 0.735 47.656 o
5 13 13 442.327 428.038 8.785 0.351 o
5 13 14 6.312 6.216 0.363 339.736 o
5 13 15 116.464 113.044 2.932 3.977 o
5 13 16 172.728 169.017 3.294 2.278 o
5 13 17 154.204 153.654 3.294 2.608 o
5 13 18 154.930 139.751 2.932 2.926 o
5 13 19 43.689 41.345 1.098 25.800 o
5 13 20 129.813 124.388 3.294 3.213 o
5 13 21 135.291 129.506 3.294 3.076 o
5 13 22 3.725 3.657 0.363 426.366 o
5 13 23 30.882 29.629 0.735 50.258 o
5 13 24 96.892 90.730 2.196 6.266 o
5 13 25 177.909 162.801 4.755 1.678 o
5 13 26 165.016 159.507 4.020 2.081 o
5 13 27 61.538 64.385 1.834 11.279 o
5 13 28 14.179 14.638 0.735 91.647 o
5 13 29 6.940 6.589 0.363 324.123 o
5 13 30 72.024 67.317 2.196 8.433 o
5 13 31 4.919 5.491 0.363 376.437 o
5 13 32 67.780 66.219 2.559 7.333 o
5 13 33 21.203 19.756 0.735 72.001 o
5 13 34 7.722 8.049 0.735 115.422 o
5 13 35 11.178 11.706 0.735 102.208 o
5 13 36 0.854 0.735 0.363 548.646 o
5 13 37 6.044 6.951 0.735 121.046 o
5 13 38 4.602 5.491 0.735 126.450 o
5 13 39 2.689 2.196 0.363 473.157 o
5 13 40 5.151 5.491 0.735 125.098 o
5 13 41 4.068 5.118 0.735 128.208 o
5 13 42 23.125 24.511 1.098 41.521 o
5 13 43 2.179 2.196 0.363 487.509 o
5 13 44 3.754 4.392 0.363 416.495 o
5 13 45 2.738 3.294 0.363 456.827 o
5 13 46 1.166 4.020 1.461 35.752 o
5 14 0 298.710 297.435 8.412 0.559 o
5 14 1 601.944 579.496 16.462 0.145 o
5 14 2 156.157 160.968 4.020 2.158 o
5 14 3 199.758 196.460 4.755 1.452 o
5 14 4 60.709 60.365 1.461 14.220 o
5 14 5 363.329 362.182 8.049 0.472 o
5 14 6 23.247 23.413 0.735 65.325 o
5 14 7 391.496 380.115 8.412 0.421 o
5 14 8 524.459 527.180 11.344 0.232 o
5 14 9 26.110 25.972 0.735 58.947 o
5 14 10 231.796 235.608 5.118 1.138 o
5 14 11 46.746 45.727 1.098 23.718 o
5 14 12 12.600 12.442 0.363 203.460 o
5 14 13 111.486 108.652 2.196 5.212 o
5 14 14 18.683 18.295 0.363 133.464 o
5 14 15 3.800 3.657 0.363 424.473 o
5 14 16 10.453 10.608 0.363 238.551 o
5 14 17 211.591 194.999 5.118 1.309 o
5 14 18 80.020 78.660 1.834 8.796 o
5 14 19 49.738 50.120 1.098 21.857 o
5 14 20 3.262 2.932 0.363 447.682 o
5 14 21 36.490 37.315 1.098 29.996 o
5 14 22 93.331 85.612 1.834 7.517 o
5 14 23 37.738 37.678 1.098 29.297 o
5 14 24 30.620 29.266 0.735 50.790 o
5 14 25 29.245 29.266 1.098 36.147 o
5 14 26 8.718 9.873 0.735 110.600 o
5 14 27 9.317 9.510 0.363 261.271 o
5 14 28 0.773 1.098 0.363 545.539 o
5 14 29 30.355 30.364 1.098 35.169 o
5 14 30 13.006 13.167 0.735 96.066 o
5 14 31 4.050 4.755 0.363 404.896 o
5 14 32 73.326 74.631 3.657 4.269 o
5 14 33 18.185 20.491 0.735 76.988 o
5 14 34 42.609 43.169 1.834 15.021 o
5 14 35 47.021 47.561 1.834 14.107 o
5 14 36 23.590 25.246 1.098 40.969 o
5 14 37 7.220 7.687 0.735 117.151 o
5 14 38 2.659 1.834 0.735 135.348 o
5 14 39 5.216 6.216 0.735 124.035 o
5 14 40 15.384 17.197 1.098 49.451 o
5 14 41 8.605 8.049 0.735 113.186 o
5 14 42 4.060 4.755 0.735 128.666 o
5 14 43 11.765 13.903 0.735 98.136 o
5 14 44 7.319 8.049 0.735 116.442 o
5 14 45 0.207 0.735 0.735 141.665 o
5 15 0 465.717 473.766 16.099 0.183 o
5 15 1 132.760 133.163 2.932 3.394 o
5 15 2 65.768 68.415 1.461 12.762 o
5 15 3 13.563 14.265 0.363 185.322 o
5 15 4 103.496 103.897 2.196 5.646 o
5 15 5 547.533 542.543 12.442 0.206 o
5 15 6 82.203 78.288 1.834 8.631 o
5 15 7 142.073 139.026 3.294 2.891 o
5 15 8 171.655 169.390 4.020 1.978 o
5 15 9 124.092 125.486 3.294 3.304 o
5 15 10 8.150 8.049 0.363 290.263 o
5 15 11 180.289 173.772 4.020 1.886 o
5 15 12 37.741 39.149 0.735 38.553 o
5 15 13 191.719 188.048 4.020 1.741 o
5 15 14 180.634 182.920 4.020 1.846 o
5 15 15 65.816 64.022 1.461 13.090 o
5 15 16 183.177 182.920 3.657 1.955 o
5 15 17 9.288 9.873 0.363 259.109 o
5 15 18 32.184 32.923 0.735 46.895 o
5 15 19 6.990 7.314 0.363 316.534 o
5 15 20 95.020 95.122 2.559 5.484 o
5 15 21 73.183 76.091 2.196 8.059 o
5 15 22 14.370 14.638 0.363 176.602 o
5 15 23 44.159 43.904 1.098 25.083 o
5 15 24 39.147 38.413 1.098 28.454 o
5 15 25 67.307 64.385 2.559 7.403 o
5 15 26 32.275 29.629 1.461 24.276 o
5 15 27 7.522 7.314 0.735 116.858 o
5 15 28 59.303 57.434 1.834 11.929 o
5 15 29 100.370 92.563 3.294 4.109 o
5 15 30 10.963 11.344 0.735 103.178 o
5 15 31 13.240 13.167 0.735 95.515 o
5 15 32 20.057 19.756 0.735 74.114 o
5 15 33 9.794 11.344 0.735 106.065 o
5 15 34 12.752 12.442 0.735 97.525 o
5 15 35 4.019 4.392 0.363 410.014 o
5 15 36 5.887 6.216 0.735 122.361 o
5 15 37 11.783 12.069 0.735 100.296 o
5 15 38 7.194 7.687 0.735 117.215 o
5 15 39 8.967 9.510 0.735 110.430 o
5 15 40 8.243 7.687 0.735 114.560 o
5 15 41 0.703 1.098 0.363 547.689 o
5 15 42 5.012 5.118 0.735 125.901 o
5 15 43 13.380 14.638 1.098 51.788 o
5 15 44 10.687 10.608 1.098 55.075 o
5 16 0 12.324 13.167 0.735 97.680 o
5 16 1 91.414 91.465 2.196 6.528 o
5 16 2 169.535 170.851 4.020 1.990 o
5 16 3 206.295 212.186 4.755 1.376 o
5 16 4 344.543 346.456 8.049 0.500 o
5 16 5 51.510 51.218 1.098 21.084 o
5 16 6 11.819 11.706 0.363 215.766 o
5 16 7 125.332 125.849 2.559 4.012 o
5 16 8 27.402 27.442 0.735 56.096 o
5 16 9 121.374 119.633 2.932 3.784 o
5 16 10 74.598 77.562 2.932 5.710 o
5 16 11 95.774 93.661 2.559 5.483 o
5 16 12 123.544 125.849 3.294 3.311 o
5 16 13 21.561 22.315 0.735 69.090 o
5 16 14 131.590 134.633 2.932 3.403 o
5 16 15 149.302 150.732 3.294 2.697 o
5 16 16 63.183 60.003 1.461 13.834 o
5 16 17 18.748 20.118 0.735 76.258 o
5 16 18 25.605 24.873 0.735 60.499 o
5 16 19 2.884 2.196 0.363 467.783 o
5 16 20 51.311 50.483 1.461 16.939 o
5 16 21 117.380 109.024 3.294 3.584 o
5 16 22 33.918 34.021 1.098 32.164 o
5 16 23 0.370 0.000 0.363 575.281 o
5 16 24 13.056 15.001 0.735 93.809 o
5 16 25 18.573 16.824 1.098 47.315 o
5 16 26 4.211 3.657 0.363 414.294 o
5 16 27 37.792 36.953 1.461 21.749 o
5 16 28 3.815 4.020 0.363 419.593 o
5 16 29 19.105 19.393 0.735 76.269 o
5 16 30 17.702 17.197 0.735 81.246 o
5 16 31 7.661 5.491 0.363 320.945 o
5 16 32 6.366 6.216 0.363 338.676 o
5 16 33 26.862 27.070 1.098 38.276 o
5 16 34 15.240 15.363 0.735 88.452 o
5 16 35 5.496 6.216 0.735 123.339 o
5 16 36 2.667 2.932 0.363 463.640 o
5 16 37 10.743 12.442 0.735 102.373 o
5 16 38 4.415 4.755 0.735 127.806 o
5 16 39 17.384 17.922 1.098 47.769 o
5 16 40 11.547 12.069 0.735 100.868 o
5 16 41 3.586 4.392 0.735 130.240 o
5 16 42 3.095 2.932 0.735 133.107 o
5 16 43 5.333 4.392 0.735 126.004 o
5 17 0 660.946 666.206 23.775 0.087 o
5 17 1 23.503 24.873 0.735 63.737 o
5 17 2 10.926 10.971 0.363 230.430 o
5 17 3 62.187 60.365 1.461 13.970 o
5 17 4 107.050 107.191 2.559 4.837 o
5 17 5 41.607 41.345 1.098 26.686 o
5 17 6 5.361 5.491 0.363 366.801 o
5 17 7 98.144 102.073 2.196 5.931 o
5 17 8 223.856 226.461 5.853 1.057 o
5 17 9 44.125 44.629 1.098 24.950 o
5 17 10 28.621 31.099 0.735 52.118 o
5 17 11 144.486 144.506 3.294 2.813 o
5 17 12 189.701 193.901 4.755 1.515 o
5 17 13 32.787 34.394 0.735 45.463 o
5 17 14 33.139 32.198 0.735 46.254 o
5 17 15 27.585 28.541 0.735 55.107 o
5 17 16 46.182 47.924 1.098 23.517 o
5 17 17 90.149 83.043 2.196 6.822 o
5 17 18 99.376 97.318 2.559 5.279 o
5 17 19 33.885 33.658 1.098 32.278 o
5 17 20 14.931 16.462 0.735 87.922 o
5 17 21 51.757 49.384 1.834 13.358 o
5 17 22 64.169 60.728 2.196 9.234 o
5 17 23 3.425 4.020 0.735 131.064 o
5 17 24 29.608 31.099 1.461 24.830 o
5 17 25 32.136 30.001 1.461 24.263 o
5 17 26 39.034 38.051 1.834 15.899 o
5 17 27 13.101 13.167 0.735 95.842 o
5 17 28 9.552 9.873 0.735 108.505 o
5 17 29 12.828 13.167 0.735 96.485 o
5 17 30 1.278 1.098 0.363 530.131 o
5 17 31 2.392 2.932 0.363 471.203 o
5 17 32 3.044 2.559 0.363 458.481 o
5 17 33 1.361 1.834 0.363 516.581 o
5 17 34 9.084 9.510 0.735 110.135 o
5 17 35 0.762 0.735 0.363 551.478 o
5 17 36 12.647 14.265 0.735 95.619 o
5 17 37 1.374 1.461 0.735 138.554 o
5 17 38 3.707 4.392 0.735 129.951 o
5 17 39 10.217 11.344 1.098 55.145 o
5 17 40 0.709 1.098 0.735 140.305 o
5 17 41 3.000 3.657 0.735 132.487 o
5 17 42 1.177 1.098 0.735 139.345 o
5 18 0 92.188 94.386 4.020 3.303 o
5 18 1 107.703 111.946 2.932 4.209 o
5 18 2 23.313 24.873 0.735 64.039 o
5 18 3 97.052 100.240 2.196 6.026 o
5 18 4 22.905 23.775 0.735 65.587 o
5 18 5 113.701 111.221 2.559 4.558 o
5 18 6 12.048 13.167 0.363 205.418 o
5 18 7 12.943 13.540 0.363 194.543 o
5 18 8 1.671 1.834 0.363 507.416 o
5 18 9 172.463 166.821 4.392 1.834 o
5 18 10 23.896 24.148 0.735 63.688 o
5 18 11 24.479 24.148 0.735 62.771 o
5 18 12 22.864 23.775 0.735 65.654 o
5 18 13 45.350 43.531 1.098 24.681 o
5 18 14 142.853 147.801 4.020 2.357 o
5 18 15 30.557 28.168 0.735 51.536 o
5 18 16 52.107 52.679 1.098 20.658 o
5 18 17 41.860 43.531 1.098 26.109 o
5 18 18 74.698 78.660 2.559 6.698 o
5 18 19 39.907 37.315 1.461 21.148 o
5 18 20 44.586 43.531 2.196 11.511 o
5 18 21 47.993 46.463 1.834 14.050 o
5 18 22 13.582 13.540 0.735 94.283 o
5 18 23 53.216 47.924 1.834 13.264 o
5 18 24 70.396 70.974 2.559 7.087 o
5 18 25 42.522 42.806 1.834 15.058 o
5 18 26 5.837 5.853 0.735 122.939 o
5 18 27 4.198 4.755 0.735 128.332 o
5 18 28 34.947 35.492 2.196 12.681 o
5 18 29 7.052 6.589 0.735 118.962 o
5 18 30 4.434 4.392 0.363 400.099 o
5 18 31 14.735 15.001 0.735 89.982 o
5 18 32 5.075 5.853 0.735 124.837 o
5 18 33 11.873 11.344 0.735 100.957 o
5 18 34 23.043 24.511 1.098 41.576 o
5 18 35 16.975 19.020 1.098 47.670 o
5 18 36 1.262 1.461 0.735 138.789 o
5 18 37 2.939 3.657 0.735 132.630 o
5 18 38 22.917 26.707 1.461 27.435 o
5 18 39 0.600 1.461 0.735 140.159 o
5 18 40 0.433 0.000 0.735 141.941 o
5 18 41 7.163 7.314 0.735 117.766 o
5 19 0 530.096 536.327 17.922 0.145 o
5 19 1 20.393 21.217 0.735 72.145 o
5 19 2 74.807 74.993 1.834 9.411 o
5 19 3 84.153 83.778 2.196 7.141 o
5 19 4 317.577 321.573 8.049 0.546 o
5 19 5 86.050 86.337 2.559 6.023 o
5 19 6 23.696 24.511 0.735 63.718 o
5 19 7 86.991 91.465 2.559 5.877 o
5 19 8 358.224 351.947 8.785 0.448 o
5 19 9 104.872 113.044 2.932 4.268 o
5 19 10 38.112 38.413 1.098 28.942 o
5 19 11 33.461 35.492 1.098 32.016 o
5 19 12 3.869 3.294 0.363 427.314 o
5 19 13 72.731 73.170 2.196 8.186 o
5 19 14 28.930 29.266 0.735 52.883 o
5 19 15 40.353 39.149 1.461 20.798 o
5 19 16 114.315 116.338 3.657 3.199 o
5 19 17 3.287 3.294 0.363 442.275 o
5 19 18 15.259 16.824 1.098 49.673 o
5 19 19 48.044 49.022 2.196 10.986 o
5 19 20 60.038 52.679 2.196 9.861 o
5 19 21 14.014 12.442 0.735 94.556 o
5 19 22 2.056 1.461 0.735 137.092 o
5 19 23 7.633 8.049 0.735 115.646 o
5 19 24 62.829 61.826 2.196 9.294 o
5 19 25 36.328 32.560 1.461 22.735 o
5 19 26 32.934 33.658 1.461 23.521 o
5 19 27 5.338 5.853 0.735 124.183 o
5 19 28 47.922 48.296 2.196 11.027 o
5 19 29 13.361 13.540 0.735 94.798 o
5 19 30 0.199 0.363 0.363 574.971 o
5 19 31 1.474 1.461 0.363 518.780 o
5 19 32 31.803 30.727 1.461 24.254 o
5 19 33 6.150 6.216 0.735 121.704 o
5 19 34 7.782 9.148 0.735 113.879 o
5 19 35 8.905 9.510 0.735 110.585 o
5 19 36 1.298 1.461 0.363 524.039 o
5 19 37 10.317 10.971 0.735 105.231 o
5 19 38 2.768 2.932 0.735 133.859 o
5 19 39 10.346 12.442 1.098 54.680 o
5 19 40 2.067 1.834 0.735 136.660 o
5 20 0 198.907 204.509 7.314 0.912 o
5 20 1 257.763 261.217 6.216 0.861 o
5 20 2 3.312 4.020 0.363 432.240 o
5 20 3 52.098 52.679 1.461 16.551 o
5 20 4 145.441 144.879 4.020 2.345 o
5 20 5 183.842 186.577 5.118 1.463 o
5 20 6 36.373 36.953 1.098 30.144 o
5 20 7 31.616 32.560 1.098 33.822 o
5 20 8 116.749 111.946 4.392 2.567 o
5 20 9 29.179 30.001 1.098 35.967 o
5 20 10 9.559 9.873 0.363 255.316 o
5 20 11 77.892 75.366 1.834 9.120 o
5 20 12 27.385 27.070 1.098 37.950 o
5 20 13 106.768 109.750 3.294 3.789 o
5 20 14 24.127 26.344 1.098 40.257 o
5 20 15 53.745 54.150 1.834 12.801 o
5 20 16 120.287 119.995 5.118 2.038 o
5 20 17 26.757 23.775 1.098 39.387 o
5 20 18 35.490 33.658 1.834 16.740 o
5 20 19 18.419 17.197 1.098 47.292 o
5 20 20 0.227 0.735 0.735 141.627 o
5 20 21 27.991 27.805 1.461 25.777 o
5 20 22 18.268 15.001 1.098 48.179 o
5 20 23 18.772 16.462 1.098 47.303 o
5 20 24 0.134 -0.363 0.735 142.515 o
5 20 25 34.139 36.217 1.834 16.751 o
5 20 26 6.703 7.314 0.735 118.928 o
5 20 27 74.038 78.288 3.657 4.223 o
5 20 28 8.814 9.510 0.735 110.814 o
5 20 29 55.602 57.806 2.196 10.009 o
5 20 30 14.456 16.462 0.735 88.973 o
5 20 31 4.223 4.755 0.363 400.788 o
5 20 32 11.886 12.442 0.735 99.597 o
5 20 33 3.501 4.755 0.735 130.009 o
5 20 34 0.165 0.735 0.735 141.749 o
5 20 35 13.754 14.638 0.735 92.618 o
5 20 36 11.791 13.903 0.735 98.073 o
5 20 37 4.148 5.491 0.735 127.561 o
5 20 38 7.491 9.510 0.735 114.158 o
5 20 39 7.116 7.687 1.098 58.382 o
5 21 0 45.754 47.561 1.834 14.279 o
5 21 1 34.679 36.217 1.098 31.189 o
5 21 2 39.923 39.149 1.098 27.925 o
5 21 3 121.914 124.388 3.657 3.022 o
5 21 4 33.573 35.119 1.098 32.056 o
5 21 5 33.270 32.923 1.098 32.809 o
5 21 6 27.530 28.541 1.098 37.405 o
5 21 7 8.855 9.148 0.735 111.168 o
5 21 8 42.559 44.629 1.461 19.570 o
5 21 9 4.061 5.118 0.735 128.226 o
5 21 10 63.958 62.924 2.559 7.610 o
5 21 11 26.631 27.070 1.098 38.422 o
5 21 12 10.181 11.706 0.735 104.658 o
5 21 13 26.899 27.442 1.098 38.137 o
5 21 14 6.926 8.412 0.735 116.977 o
5 21 15 41.718 43.904 2.559 9.301 o
5 21 16 14.376 13.903 1.098 51.343 o
5 21 17 68.609 68.415 4.392 3.298 o
5 21 18 85.939 87.798 5.491 2.117 o
5 21 19 12.170 12.805 1.098 53.288 o
5 21 20 18.498 16.462 1.098 47.497 o
5 21 21 45.779 46.100 2.196 11.301 o
5 21 22 16.964 18.295 1.098 47.935 o
5 21 23 28.480 25.609 1.461 25.956 o
5 21 24 0.999 0.735 0.735 140.084 o
5 21 25 1.397 0.735 0.735 139.264 o
5 21 26 2.759 2.196 0.735 134.717 o
5 21 27 18.745 17.560 1.098 46.934 o
5 21 28 24.128 25.246 1.461 27.293 o
5 21 29 0.372 0.363 0.735 141.707 o
5 21 30 30.132 30.001 1.461 24.837 o
5 21 31 13.364 13.167 0.735 95.227 o
5 21 32 2.588 3.294 0.735 133.857 o
5 21 33 19.196 20.491 1.461 29.450 o
5 21 34 0.214 0.363 0.735 142.014 o
5 21 35 0.277 0.000 1.098 63.930 o
5 21 36 12.057 13.540 1.098 53.109 o
5 21 37 7.919 8.049 1.098 57.759 o
5 21 38 4.764 3.657 1.461 35.180 o
5 22 0 21.358 22.315 1.098 43.456 o
5 22 1 67.143 70.611 2.196 8.659 o
5 22 2 17.488 18.658 0.735 80.193 o
5 22 3 45.758 44.629 1.834 14.479 o
5 22 4 43.733 43.904 1.461 19.374 o
5 22 5 52.668 52.316 2.559 8.484 o
5 22 6 66.466 60.365 3.294 5.312 o
5 22 7 3.333 3.657 0.735 131.709 o
5 22 8 13.004 13.167 1.098 52.574 o
5 22 9 8.651 9.873 0.735 110.770 o
5 22 10 21.071 21.952 1.461 28.685 o
5 22 11 6.297 6.216 0.735 121.334 o
5 22 12 1.613 0.000 0.735 139.580 o
5 22 13 7.258 7.687 0.735 117.053 o
5 22 14 106.515 104.995 4.755 2.425 o
5 22 15 3.582 3.657 0.735 131.122 o
5 22 16 39.295 38.413 2.196 12.184 o
5 22 17 61.425 62.924 3.294 5.407 o
5 22 18 1.747 0.363 0.735 138.923 o
5 22 19 77.489 74.268 4.392 3.175 o
5 22 20 5.070 5.853 0.735 124.850 o
5 22 21 20.499 24.511 1.461 28.476 o
5 22 22 19.895 17.197 1.098 46.250 o
5 22 23 0.283 -0.363 0.735 142.231 o
5 22 24 54.214 44.629 2.559 8.607 o
5 22 25 24.453 21.952 1.461 27.684 o
5 22 26 1.457 1.834 0.735 137.982 o
5 22 27 0.002 0.000 1.098 64.036 o
5 22 28 8.761 9.873 1.098 56.618 o
5 22 29 3.141 2.932 0.735 133.002 o
5 22 30 12.065 13.167 0.735 98.298 o
5 22 31 0.250 0.363 0.735 141.945 o
5 22 32 5.316 5.853 0.735 124.239 o
5 22 33 1.807 0.735 0.735 138.405 o
5 22 34 11.323 13.903 1.098 53.496 o
5 22 35 5.891 6.216 0.735 122.351 o
5 22 36 0.676 1.098 0.735 140.373 o
5 23 0 16.483 12.442 1.461 31.373 o
5 23 1 37.884 36.953 1.834 16.147 o
5 23 2 70.163 68.778 3.294 5.113 o
5 23 3 25.493 23.413 1.461 27.160 o
5 23 4 12.181 12.442 1.098 53.407 o
5 23 5 6.338 6.589 0.735 120.761 o
5 23 6 58.980 57.806 3.294 5.533 o
5 23 7 2.201 2.559 0.735 135.562 o
5 23 8 48.230 43.169 2.559 8.970 o
5 23 9 4.365 4.755 0.735 127.928 o
5 23 10 22.329 21.589 1.461 28.367 o
5 23 11 10.011 10.608 1.098 55.535 o
5 23 12 15.753 17.560 1.098 49.059 o
5 23 13 40.665 41.708 2.932 7.536 o
5 23 14 3.236 3.657 0.735 131.937 o
5 23 15 40.612 40.247 2.196 11.992 o
5 23 16 0.637 0.363 0.735 141.187 o
5 23 17 21.636 22.677 1.461 28.411 o
5 23 18 25.892 24.511 1.834 18.830 o
5 23 19 28.759 26.344 1.461 25.767 o
5 23 20 84.536 88.896 4.020 3.446 o
5 23 21 16.813 19.393 1.098 47.652 o
5 23 22 30.505 31.825 1.834 17.614 o
5 23 23 9.647 8.049 1.098 56.635 o
5 23 24 10.350 10.608 1.098 55.305 o
5 23 25 22.529 20.491 1.461 28.470 o
5 23 26 13.258 14.638 1.098 51.875 o
5 23 27 0.655 0.363 1.098 63.709 o
5 23 28 5.818 6.951 1.098 59.402 o
5 23 29 1.823 1.834 0.735 137.192 o
5 23 30 5.712 5.853 0.735 123.253 o
5 23 31 8.645 7.687 0.735 113.544 o
5 23 32 8.057 9.148 0.735 113.183 o
5 23 33 18.200 18.295 1.098 47.058 o
5 23 34 6.975 7.687 0.735 117.771 o
5 23 35 0.954 -1.098 1.834 22.920 o
5 24 0 0.319 -0.363 1.098 63.914 o
5 24 1 81.653 81.219 4.020 3.539 o
5 24 2 54.045 50.855 2.559 8.449 o
5 24 3 1.155 1.461 0.735 139.013 o
5 24 4 17.761 17.197 1.098 47.759 o
5 24 5 20.293 19.020 1.461 29.344 o
5 24 6 14.155 15.363 1.098 50.980 o
5 24 7 6.181 6.589 0.735 121.156 o
5 24 8 3.542 3.657 0.735 131.216 o
5 24 9 3.313 2.932 0.735 132.603 o
5 24 10 6.452 6.951 0.735 120.018 o
5 24 11 19.166 19.393 1.461 29.619 o
5 24 12 27.178 27.442 1.834 18.429 o
5 24 13 13.550 12.069 1.098 52.576 o
5 24 14 13.024 12.069 1.098 52.947 o
5 24 15 21.095 21.952 1.461 28.678 o
5 24 16 22.106 22.677 1.461 28.272 o
5 24 17 25.950 23.413 1.461 27.025 o
5 24 18 25.595 25.609 1.461 26.805 o
5 24 19 8.224 8.412 0.735 113.690 o
5 24 20 11.598 9.873 1.098 54.703 o
5 24 21 4.454 5.491 0.735 126.812 o
5 24 22 15.814 14.638 1.461 31.254 o
5 24 23 19.957 18.295 1.834 20.102 o
5 24 24 2.363 3.657 1.098 62.201 o
5 24 25 57.426 54.150 2.932 6.723 o
5 24 26 6.714 6.216 1.098 59.083 o
5 24 27 1.409 2.196 0.735 137.696 o
5 24 28 3.928 4.755 0.735 128.986 o
5 24 29 10.052 10.608 0.735 106.339 o
5 24 30 3.690 4.020 0.735 130.436 o
5 24 31 0.727 1.098 0.735 140.270 o
5 24 32 0.656 -0.363 0.363 566.274 o
5 24 33 0.016 0.363 1.098 63.961 o
5 25 0 1.043 2.196 1.098 63.158 o
5 25 1 26.689 27.805 1.461 26.159 o
5 25 2 18.669 17.922 1.098 46.859 o
5 25 3 8.548 9.873 0.735 111.029 o
5 25 4 21.153 23.413 1.834 19.585 o
5 25 5 58.165 55.610 5.118 2.647 o
5 25 6 0.022 -0.363 0.735 142.728 o
5 25 7 8.651 9.148 0.735 111.684 o
5 25 8 14.980 13.540 1.098 51.042 o
5 25 9 48.144 49.757 2.932 7.133 o
5 25 10 10.938 10.246 1.098 55.027 o
5 25 11 21.930 21.217 1.461 28.540 o
5 25 12 7.427 6.951 0.735 117.557 o
5 25 13 1.955 2.196 0.735 136.508 o
5 25 14 22.626 20.118 1.098 43.340 o
5 25 15 11.314 14.638 1.461 32.468 o
5 25 16 6.442 6.216 0.735 120.970 o
5 25 17 2.632 2.932 0.735 134.171 o
5 25 18 14.059 15.001 1.098 51.178 o
5 25 19 19.727 20.854 1.098 45.087 o
5 25 20 1.983 1.461 0.735 137.251 o
5 25 21 17.014 14.265 1.461 30.971 o
5 25 22 3.014 2.932 0.735 133.295 o
5 25 23 0.494 0.735 1.098 63.699 o
5 25 24 10.951 15.736 1.461 32.419 o
5 25 25 9.107 8.785 1.098 56.748 o
5 25 26 1.208 2.559 1.098 63.004 o
5 25 27 2.369 2.196 0.735 135.592 o
5 25 28 0.064 0.735 0.735 141.944 o
5 25 29 2.577 3.294 0.735 133.882 o
5 25 30 4.492 3.657 0.735 128.948 o
5 25 31 8.294 12.805 1.834 21.837 o
5 26 0 32.066 33.658 2.196 13.002 o
5 26 1 50.927 49.757 2.196 10.716 o
5 26 2 13.430 13.540 0.735 94.637 o
5 26 3 47.931 49.757 2.196 10.965 o
5 26 4 53.294 46.463 2.196 10.656 o
5 26 5 29.449 28.903 1.461 25.193 o
5 26 6 11.531 10.608 0.735 102.686 o
5 26 7 17.588 16.824 1.098 48.014 o
5 26 8 14.745 13.167 1.098 51.342 o
5 26 9 15.388 14.265 1.098 50.493 o
5 26 10 33.059 30.364 1.461 23.949 o
5 26 11 6.487 6.589 0.735 120.387 o
5 26 12 3.749 4.392 0.735 129.849 o
5 26 13 7.659 8.049 1.098 57.925 o
5 26 14 7.512 7.687 1.098 58.133 o
5 26 15 13.301 15.001 1.098 51.715 o
5 26 16 6.533 6.216 0.735 120.741 o
5 26 17 1.508 0.735 0.735 139.035 o
5 26 18 33.234 34.394 2.196 12.873 o
5 26 19 7.248 6.589 0.735 118.468 o
5 26 20 7.205 6.589 0.735 118.576 o
5 26 21 2.673 0.735 0.735 136.535 o
5 26 22 10.448 10.246 1.098 55.361 o
5 26 23 13.046 13.167 1.098 52.545 o
5 26 24 0.554 0.735 0.735 140.982 o
5 26 25 7.650 6.589 1.098 58.391 o
5 26 26 1.098 1.098 1.098 63.372 o
5 26 27 16.424 17.197 1.098 48.710 o
5 26 28 2.472 2.932 0.735 134.534 o
5 26 29 4.395 3.294 0.735 129.618 o
5 27 0 6.943 7.314 1.098 58.605 o
5 27 1 12.148 12.069 0.735 99.415 o
5 27 2 7.228 8.785 0.735 115.741 o
5 27 3 23.097 21.952 1.098 42.397 o
5 27 4 25.515 24.873 1.461 26.937 o
5 27 5 6.873 7.687 0.735 118.029 o
5 27 6 3.126 3.294 0.735 132.615 o
5 27 7 1.659 2.559 0.735 136.760 o
5 27 8 45.117 44.267 2.196 11.435 o
5 27 9 27.281 28.168 1.461 25.932 o
5 27 10 5.948 5.853 0.735 122.664 o
5 27 11 5.172 5.118 0.735 125.506 o
5 27 12 23.800 24.511 1.461 27.499 o
5 27 13 18.379 17.197 1.461 30.165 o
5 27 14 9.620 10.246 1.098 55.922 o
5 27 15 19.880 18.295 1.461 29.571 o
5 27 16 4.295 5.491 0.735 127.201 o
5 27 17 6.386 5.853 0.735 121.566 o
5 27 18 9.162 8.785 0.735 110.852 o
5 27 19 9.819 9.873 0.735 107.838 o
5 27 20 25.424 20.854 1.461 27.559 o
5 27 21 6.732 7.687 1.098 58.620 o
5 27 22 1.606 0.000 0.735 139.593 o
5 27 23 4.139 5.491 1.098 60.791 o
5 27 24 5.737 5.853 1.098 59.775 o
5 27 25 1.585 2.932 1.098 62.747 o
5 27 26 5.205 4.755 1.098 60.400 o
5 27 27 9.657 8.049 0.735 110.531 o
5 28 0 3.890 4.020 0.735 129.959 o
5 28 1 9.160 8.785 0.735 110.857 o
5 28 2 16.318 18.295 1.098 48.394 o
5 28 3 6.750 7.314 0.735 118.810 o
5 28 4 10.986 10.971 0.735 103.581 o
5 28 5 0.006 0.363 0.735 142.414 o
5 28 6 9.255 8.785 0.735 110.618 o
5 28 7 0.308 0.363 0.735 141.832 o
5 28 8 11.744 10.971 0.735 101.724 o
5 28 9 8.861 9.873 0.735 110.241 o
5 28 10 0.861 1.098 0.735 139.996 o
5 28 11 2.077 2.196 0.735 136.239 o
5 28 12 7.817 7.687 0.735 115.638 o
5 28 13 0.844 1.098 0.735 140.030 o
5 28 14 8.276 8.049 0.735 114.019 o
5 28 15 1.728 1.098 0.735 138.187 o
5 28 16 0.768 1.098 0.735 140.186 o
5 28 17 11.101 13.903 1.098 53.651 o
5 28 18 11.098 10.608 1.098 54.793 o
5 28 19 3.238 4.755 0.735 130.635 o
5 28 20 11.533 10.608 1.098 54.494 o
5 28 21 18.387 16.099 1.461 30.320 o
5 28 22 4.766 5.118 1.098 60.545 o
5 28 23 1.522 1.098 0.735 138.625 o
5 28 24 2.826 1.461 0.735 135.392 o
5 29 0 0.550 1.098 0.735 140.628 o
5 29 1 2.796 2.196 0.735 134.633 o
5 29 2 2.096 2.196 0.735 136.197 o
5 29 3 8.862 7.687 0.735 112.994 o
5 29 4 11.995 12.442 1.098 53.537 o
5 29 5 8.116 9.510 0.735 112.577 o
5 29 6 4.355 4.020 0.735 128.843 o
5 29 7 15.982 19.756 1.461 30.485 o
5 29 8 14.393 13.903 1.098 51.330 o
5 29 9 2.142 2.196 0.735 136.095 o
5 29 10 4.412 5.491 0.735 126.915 o
5 29 11 23.472 23.413 2.196 14.113 o
5 29 12 0.139 0.363 0.735 142.160 o
5 29 13 7.153 7.314 0.735 117.790 o
5 29 14 7.374 6.589 0.735 118.149 o
5 29 15 48.263 53.777 2.932 7.058 o
5 29 16 1.421 2.559 0.735 137.278 o
5 29 17 22.123 25.972 1.834 19.267 o
5 29 18 0.633 1.461 1.098 63.492 o
5 29 19 6.973 5.853 1.098 59.036 o
5 29 20 21.956 24.148 1.834 19.421 o
5 29 21 2.529 1.461 0.735 136.053 o
5 29 22 4.485 3.657 1.834 22.580 o
5 30 0 21.692 24.148 1.834 19.458 o
5 30 1 0.019 1.098 0.735 141.679 o
5 30 2 21.320 21.217 1.098 43.858 o
5 30 3 1.435 2.932 0.735 136.843 o
5 30 4 12.485 11.706 0.735 99.042 o
5 30 5 4.369 4.392 0.735 128.358 o
5 30 6 7.655 8.049 0.735 115.589 o
5 30 7 3.700 5.491 0.735 128.647 o
5 30 8 17.880 20.854 1.461 29.780 o
5 30 9 0.911 0.000 0.735 141.003 o
5 30 10 0.556 0.735 0.735 140.978 o
5 30 11 1.827 2.196 0.735 136.789 o
5 30 12 0.628 0.000 0.735 141.561 o
5 30 13 3.955 4.392 0.735 129.357 o
5 30 14 0.324 0.735 0.735 141.437 o
5 30 15 10.320 12.442 1.461 33.002 o
5 30 16 6.790 7.314 1.098 58.700 o
5 30 17 20.890 16.824 1.461 29.491 o
5 30 18 4.134 5.491 1.834 22.538 o
5 31 0 5.300 4.755 1.098 60.346 o
5 31 1 2.335 2.196 0.735 135.668 o
5 31 2 2.599 3.657 0.735 133.416 o
5 31 3 2.114 2.196 0.735 136.159 o
5 31 4 7.923 9.148 0.735 113.523 o
5 31 5 1.520 1.461 0.735 138.245 o
5 31 6 2.127 2.559 0.735 135.727 o
5 31 7 13.559 13.167 1.098 52.182 o
5 31 8 2.198 2.559 0.735 135.570 o
5 31 9 13.562 16.099 1.461 31.673 o
5 31 10 4.026 3.294 0.735 130.499 o
5 31 11 12.390 11.344 1.098 53.644 o
5 31 12 4.182 4.020 0.735 129.257 o
5 31 13 7.265 5.491 0.735 119.811 o
5 32 4 3.460 6.216 1.098 60.965 o
5 32 5 0.653 1.834 1.098 63.405 o
5 32 6 1.105 1.098 1.098 63.369 o
6 0 0 2484.480 2466.160 98.779 0.005 o
6 0 1 4555.950 4826.220 149.634 0.002 o
6 0 2 119.869 118.897 3.294 3.442 o
6 0 3 791.651 779.613 18.658 0.096 o
6 0 4 829.106 919.001 25.246 0.066 o
6 0 5 864.786 932.168 27.070 0.059 o
6 0 6 0.055 0.735 0.363 573.614 o
6 0 7 89.715 94.024 2.559 5.714 o
6 0 8 134.518 142.683 4.392 2.249 o
6 0 9 263.431 266.335 7.687 0.688 o
6 0 10 1695.810 1665.330 50.483 0.017 o
6 0 11 51.461 51.953 1.461 16.756 o
6 0 12 18.192 18.658 0.735 78.778 o
6 0 13 1019.770 1130.460 34.394 0.039 o
6 0 14 84.828 89.269 3.294 4.503 o
6 0 15 1246.080 1205.090 40.610 0.028 o
6 0 16 357.055 355.967 11.344 0.344 o
6 0 17 464.935 454.010 14.638 0.207 o
6 0 18 0.326 0.735 0.363 565.102 o
6 0 19 594.568 597.056 18.658 0.127 o
6 0 20 148.429 154.389 4.392 2.075 o
6 0 21 237.646 230.481 7.314 0.805 o
6 0 22 1.759 8.412 1.098 61.291 o
6 0 23 356.802 357.800 11.344 0.344 o
6 0 24 163.983 163.537 4.755 1.766 o
6 0 25 2.796 2.932 0.363 460.154 o
6 0 26 0.029 1.461 0.363 563.041 o
6 0 27 222.831 226.461 6.216 1.000 o
6 0 28 25.646 24.148 0.735 60.982 o
6 0 29 2.040 1.834 0.363 496.673 o
6 0 30 68.457 73.170 2.196 8.477 o
6 0 31 245.413 249.874 9.148 0.593 o
6 0 32 10.851 11.344 0.735 103.453 o
6 0 33 0.030 1.834 0.735 140.932 o
6 0 34 0.004 0.000 0.735 142.762 o
6 0 35 6.550 6.589 0.735 120.229 o
6 0 36 23.947 34.021 2.196 13.658 o
6 0 37 0.022 1.461 1.098 63.743 o
6 0 38 6.622 7.687 0.735 118.661 o
6 0 39 15.327 14.638 1.098 50.404 o
6 0 40 0.835 0.735 1.098 63.559 o
6 0 41 7.054 8.049 1.098 58.307 o
6 0 42 1.359 1.461 1.098 63.181 o
6 0 43 3.872 2.559 1.098 61.717 o
6 0 44 5.301 4.392 1.098 60.448 o
6 0 45 8.419 7.314 1.461 34.063 o
6 0 46 23.352 21.952 2.196 14.178 o
6 0 47 0.102 1.098 1.098 63.783 o
6 0 48 4.425 4.755 1.098 60.836 o
6 1 0 1526.050 1546.060 36.580 0.025 o
6 1 1 231.686 236.334 4.755 1.200 o
6 1 2 206.492 226.088 4.392 1.422 o
6 1 3 922.220 1002.420 19.756 0.074 o
6 1 4 846.693 897.784 16.462 0.094 o
6 1 5 570.561 597.791 10.971 0.209 o
6 1 6 1364.400 1409.600 28.541 0.035 o
6 1 7 139.250 141.585 2.559 3.481 o
6 1 8 318.349 334.750 7.314 0.583 o
6 1 9 234.546 242.922 5.118 1.114 o
6 1 10 181.507 193.901 5.853 1.264 o
6 1 11 123.278 125.849 2.932 3.671 o
6 1 12 306.552 306.945 6.951 0.647 o
6 1 13 912.005 890.471 19.020 0.080 o
6 1 14 630.037 645.352 15.001 0.148 o
6 1 15 24.690 25.972 0.735 61.048 o
6 1 16 250.024 254.266 6.589 0.842 o
6 1 17 77.415 75.366 1.834 9.161 o
6 1 18 145.850 145.242 2.932 3.034 o
6 1 19 2.316 2.932 0.363 473.319 o
6 1 20 133.548 130.604 2.932 3.404 o
6 1 21 29.509 31.099 0.735 51.026 o
6 1 22 91.169 92.926 2.196 6.502 o
6 1 23 61.507 59.267 1.098 17.090 o
6 1 24 24.098 23.413 0.735 63.952 o
6 1 25 25.086 25.246 0.735 60.998 o
6 1 26 278.886 279.140 6.216 0.790 o
6 1 27 47.984 49.022 1.098 22.660 o
6 1 28 6.109 6.589 0.363 340.065 o
6 1 29 66.773 68.415 1.834 10.505 o
6 1 30 118.651 125.849 2.932 3.775 o
6 1 31 55.806 55.610 1.461 15.533 o
6 1 32 87.850 92.563 2.559 5.819 o
6 1 33 32.288 33.658 1.098 33.144 o
6 1 34 24.328 23.050 1.098 41.207 o
6 1 35 24.142 23.050 1.098 41.331 o
6 1 36 15.365 16.824 0.735 86.576 o
6 1 37 14.102 14.638 0.735 91.823 o
6 1 38 29.136 28.168 1.461 25.390 o
6 1 39 4.448 4.755 0.735 127.724 o
6 1 40 63.070 61.464 2.932 6.390 o
6 1 41 1.703 1.834 0.735 137.452 o
6 1 42 0.098 0.363 0.735 142.237 o
6 1 43 1.074 1.461 0.735 139.182 o
6 1 44 6.388 6.951 0.735 120.181 o
6 1 45 0.039 0.363 0.735 142.351 o
6 1 46 2.418 1.461 0.735 136.298 o
6 1 47 12.894 14.638 1.461 32.051 o
6 1 48 2.121 1.461 0.735 136.951 o
6 1 49 9.113 6.951 1.098 57.344 o
6 2 0 77.899 77.190 2.559 6.584 o
6 2 1 2029.870 2188.480 40.972 0.016 o
6 2 2 1343.960 1396.060 23.775 0.040 o
6 2 3 3056.570 3330.650 72.434 0.006 o
6 2 4 594.870 613.890 12.442 0.183 o
6 2 5 313.127 334.015 6.589 0.640 o
6 2 6 939.125 969.856 18.658 0.077 o
6 2 7 661.863 698.031 13.540 0.149 o
6 2 8 281.461 296.699 5.853 0.800 o
6 2 9 635.358 653.401 13.540 0.159 o
6 2 10 541.931 565.966 13.167 0.194 o
6 2 11 3124.320 3571.370 98.779 0.004 o
6 2 12 117.664 129.143 2.932 3.760 o
6 2 13 37.692 43.904 1.098 27.858 o
6 2 14 749.314 748.886 17.197 0.109 o
6 2 15 712.601 702.423 17.560 0.114 o
6 2 16 5.255 6.951 0.363 353.649 o
6 2 17 31.466 33.296 0.735 47.480 o
6 2 18 11.897 11.706 0.363 214.893 o
6 2 19 113.827 114.142 2.196 5.014 o
6 2 20 137.883 139.389 2.559 3.536 o
6 2 21 538.757 529.739 10.971 0.232 o
6 2 22 229.553 233.040 5.118 1.152 o
6 2 23 129.020 130.976 2.559 3.850 o
6 2 24 82.798 82.680 1.834 8.406 o
6 2 25 3.516 3.294 0.363 436.330 o
6 2 26 185.781 184.753 4.392 1.676 o
6 2 27 86.838 84.514 1.834 8.024 o
6 2 28 3.593 4.020 0.363 425.137 o
6 2 29 52.881 58.905 1.461 15.778 o
6 2 30 114.353 115.240 2.559 4.476 o
6 2 31 47.739 46.825 1.098 23.145 o
6 2 32 40.385 37.315 1.098 28.134 o
6 2 33 8.303 8.785 0.735 113.019 o
6 2 34 18.129 17.560 0.735 80.008 o
6 2 35 7.557 8.049 0.735 115.838 o
6 2 36 2.524 2.932 0.735 134.415 o
6 2 37 68.992 72.072 2.559 7.128 o
6 2 38 77.012 72.072 2.932 5.721 o
6 2 39 85.983 80.484 3.294 4.580 o
6 2 40 26.097 26.344 1.098 38.989 o
6 2 41 0.615 0.735 0.735 140.861 o
6 2 42 11.364 12.069 1.098 54.106 o
6 2 43 0.414 0.735 0.735 141.260 o
6 2 44 24.271 23.050 1.461 27.576 o
6 2 45 53.397 45.002 2.559 8.641 o
6 2 46 4.082 2.932 0.735 130.796 o
6 2 47 3.225 2.559 0.735 133.238 o
6 2 48 3.429 3.294 0.735 131.908 o
6 2 49 4.824 4.020 0.735 127.705 o
6 3 0 84.778 80.484 2.559 6.203 o
6 3 1 1630.120 1649.590 35.492 0.024 o
6 3 2 659.091 689.256 13.540 0.150 o
6 3 3 3245.510 3447.360 69.876 0.006 o
6 3 4 373.152 371.703 8.049 0.457 o
6 3 5 333.506 359.986 6.951 0.566 o
6 3 6 981.029 1000.960 20.854 0.067 o
6 3 7 715.589 738.278 16.099 0.120 o
6 3 8 1533.990 1601.670 32.923 0.027 o
6 3 9 525.265 526.082 11.706 0.226 o
6 3 10 466.502 493.522 12.805 0.233 o
6 3 11 3.496 4.020 0.363 427.573 o
6 3 12 104.426 107.554 2.559 4.919 o
6 3 13 394.584 404.626 10.246 0.346 o
6 3 14 56.761 60.003 1.461 14.948 o
6 3 15 323.038 333.652 8.412 0.511 o
6 3 16 47.085 47.924 1.098 23.183 o
6 3 17 57.010 54.150 1.098 18.964 o
6 3 18 333.569 336.211 6.589 0.605 o
6 3 19 94.016 95.122 1.834 7.153 o
6 3 20 24.889 26.707 0.735 60.200 o
6 3 21 71.456 73.170 1.834 9.807 o
6 3 22 179.627 175.243 3.294 2.166 o
6 3 23 443.015 421.450 9.148 0.343 o
6 3 24 59.519 57.806 1.461 14.651 o
6 3 25 5.169 4.755 0.363 379.044 o
6 3 26 15.023 14.638 0.363 171.168 o
6 3 27 123.769 126.584 2.932 3.652 o
6 3 28 137.583 129.878 3.294 3.035 o
6 3 29 67.281 69.876 1.461 12.431 o
6 3 30 254.837 258.648 5.853 0.916 o
6 3 31 113.746 111.946 2.932 4.056 o
6 3 32 66.386 66.581 1.834 10.640 o
6 3 33 22.114 21.589 1.098 43.187 o
6 3 34 3.819 3.657 0.735 130.561 o
6 3 35 7.509 7.687 0.735 116.418 o
6 3 36 5.868 5.118 0.735 123.780 o
6 3 37 11.180 12.442 0.735 101.307 o
6 3 38 72.195 70.974 3.657 4.324 o
6 3 39 28.666 28.903 1.461 25.420 o
6 3 40 22.227 20.854 1.098 43.361 o
6 3 41 48.364 47.561 2.196 11.021 o
6 3 42 10.332 8.412 0.735 108.382 o
6 3 43 6.260 7.314 0.735 120.047 o
6 3 44 11.114 10.971 1.098 54.658 o
6 3 45 12.578 11.344 1.098 53.514 o
6 3 46 4.775 3.294 0.735 128.703 o
6 3 47 4.834 4.020 0.735 127.681 o
6 3 48 2.379 2.196 0.735 135.569 o
6 3 49 5.729 5.491 0.735 123.663 o
6 4 0 1910.700 2011.770 50.483 0.015 o
6 4 1 176.966 175.606 3.657 2.047 o
6 4 2 930.999 969.121 19.756 0.074 o
6 4 3 710.484 708.276 16.462 0.120 o
6 4 4 792.386 832.664 16.824 0.102 o
6 4 5 1225.870 1238.010 27.070 0.042 o
6 4 6 1001.290 991.808 21.589 0.065 o
6 4 7 503.251 530.474 11.344 0.239 o
6 4 8 610.976 616.449 12.805 0.175 o
6 4 9 30.269 31.099 0.735 50.112 o
6 4 10 747.027 774.132 19.393 0.097 o
6 4 11 2102.540 2326.410 54.150 0.012 o
6 4 12 555.867 540.720 13.167 0.194 o
6 4 13 886.674 887.176 19.393 0.081 o
6 4 14 299.060 303.288 6.951 0.662 o
6 4 15 169.140 168.654 3.294 2.323 o
6 4 16 279.588 279.140 5.853 0.825 o
6 4 17 148.783 154.016 2.932 2.909 o
6 4 18 161.872 159.507 3.294 2.468 o
6 4 19 6.703 6.951 0.363 325.167 o
6 4 20 65.499 64.758 1.098 15.523 o
6 4 21 81.972 80.857 1.834 8.545 o
6 4 22 107.703 108.652 2.196 5.365 o
6 4 23 47.531 46.100 1.098 23.355 o
6 4 24 176.227 178.900 4.020 1.899 o
6 4 25 228.573 225.363 5.118 1.171 o
6 4 26 117.747 118.172 2.559 4.331 o
6 4 27 21.266 22.677 0.735 69.288 o
6 4 28 93.859 96.583 2.196 6.271 o
6 4 29 102.480 108.652 2.559 4.967 o
6 4 30 10.421 11.344 0.363 234.343 o
6 4 31 26.731 26.344 0.735 57.792 o
6 4 32 28.154 30.727 1.098 36.363 o
6 4 33 24.451 26.344 1.098 40.047 o
6 4 34 6.161 6.951 0.735 120.752 o
6 4 35 188.165 174.508 6.589 1.108 o
6 4 36 7.513 8.049 0.735 115.949 o
6 4 37 10.143 11.344 0.735 105.201 o
6 4 38 18.765 16.099 1.098 47.436 o
6 4 39 27.060 27.442 1.834 18.446 o
6 4 40 35.214 33.296 1.834 16.808 o
6 4 41 2.578 1.098 0.735 136.346 o
6 4 42 14.687 15.001 1.098 50.731 o
6 4 43 12.155 14.638 1.098 52.654 o
6 4 44 7.208 6.589 0.735 118.570 o
6 4 45 7.178 5.118 0.735 120.500 o
6 4 46 0.667 0.363 0.735 141.126 o
6 4 47 13.125 10.246 0.735 99.259 o
6 4 48 0.498 0.735 0.735 141.093 o
6 4 49 4.272 3.657 0.735 129.479 o
6 5 0 0.423 1.098 0.735 140.881 o
6 5 1 698.332 698.393 15.363 0.130 o
6 5 2 78.394 82.317 2.196 7.529 o
6 5 3 979.034 976.072 20.854 0.068 o
6 5 4 245.597 260.119 5.491 0.989 o
6 5 5 253.256 279.140 7.314 0.730 o
6 5 6 35.202 39.874 1.098 30.000 o
6 5 7 320.507 287.189 8.049 0.563 o
6 5 8 78.470 80.484 1.834 8.850 o
6 5 9 223.421 218.412 5.118 1.206 o
6 5 10 88.249 93.288 2.196 6.647 o
6 5 11 875.309 898.883 21.952 0.073 o
6 5 12 142.861 148.899 3.657 2.569 o
6 5 13 209.803 214.382 5.491 1.195 o
6 5 14 88.738 83.415 2.196 6.890 o
6 5 15 188.382 193.901 4.020 1.744 o
6 5 16 117.494 118.897 2.559 4.328 o
6 5 17 64.221 66.219 1.461 13.167 o
6 5 18 21.677 23.050 0.363 106.952 o
6 5 19 309.565 298.895 5.491 0.765 o
6 5 20 0.272 0.735 0.363 566.798 o
6 5 21 120.463 118.897 2.559 4.242 o
6 5 22 69.172 70.974 1.461 12.082 o
6 5 23 139.552 143.408 2.559 3.454 o
6 5 24 178.293 170.851 3.294 2.205 o
6 5 25 67.296 69.140 1.461 12.482 o
6 5 26 330.572 330.358 8.412 0.505 o
6 5 27 17.694 18.658 0.735 79.776 o
6 5 28 162.159 172.311 4.392 1.892 o
6 5 29 36.138 35.492 1.098 30.628 o
6 5 30 18.846 19.020 0.735 77.131 o
6 5 31 35.523 36.953 0.735 41.494 o
6 5 32 57.423 61.826 1.834 11.892 o
6 5 33 29.626 29.266 1.098 35.920 o
6 5 34 5.386 6.216 0.735 123.612 o
6 5 35 2.104 1.461 0.735 136.988 o
6 5 36 12.232 13.167 1.098 53.117 o
6 5 37 1.550 1.461 0.735 138.181 o
6 5 38 17.014 16.824 1.098 48.422 o
6 5 39 30.386 30.727 1.461 24.659 o
6 5 40 28.735 31.099 1.834 17.930 o
6 5 41 6.543 8.412 0.735 117.946 o
6 5 42 13.332 13.540 0.735 94.865 o
6 5 43 10.261 8.785 0.735 108.093 o
6 5 44 5.958 5.853 0.735 122.638 o
6 5 45 2.059 2.196 0.735 136.280 o
6 5 46 4.098 2.932 0.735 130.759 o
6 5 47 8.951 8.785 0.735 111.384 o
6 5 48 11.275 9.148 0.735 105.116 o
6 6 0 1.694 2.196 0.363 501.462 o
6 6 1 1237.590 1279.720 32.923 0.035 o
6 6 2 19.518 19.393 0.735 75.477 o
6 6 3 1052.790 1076.310 24.148 0.055 o
6 6 4 379.447 376.085 8.412 0.434 o
6 6 5 397.614 407.920 9.148 0.379 o
6 6 6 52.941 56.708 1.461 15.980 o
6 6 7 480.461 475.237 10.971 0.266 o
6 6 8 401.636 432.793 10.608 0.323 o
6 6 9 505.926 513.650 12.069 0.229 o
6 6 10 247.960 252.070 6.951 0.806 o
6 6 11 190.368 187.675 5.491 1.330 o
6 6 12 23.416 25.609 0.735 63.293 o
6 6 13 394.966 389.625 8.412 0.414 o
6 6 14 84.094 82.317 1.834 8.318 o
6 6 15 104.265 104.995 2.196 5.589 o
6 6 16 55.632 56.708 1.098 18.992 o
6 6 17 437.720 419.254 9.148 0.347 o
6 6 18 14.180 16.099 0.363 172.088 o
6 6 19 91.522 89.269 1.461 8.536 o
6 6 20 93.764 89.631 1.834 7.351 o
6 6 21 164.143 161.340 3.294 2.428 o
6 6 22 110.714 113.407 2.196 5.148 o
6 6 23 162.127 163.537 3.294 2.440 o
6 6 24 230.561 221.333 4.755 1.238 o
6 6 25 30.159 30.001 0.735 50.903 o
6 6 26 172.595 171.586 4.755 1.684 o
6 6 27 105.897 107.191 2.559 4.876 o
6 6 28 78.497 81.219 2.196 7.556 o
6 6 29 67.084 68.778 1.834 10.455 o
6 6 30 58.145 61.464 1.461 14.570 o
6 6 31 43.578 43.531 1.098 25.395 o
6 6 32 37.019 38.051 1.461 21.809 o
6 6 33 11.875 12.069 0.735 100.074 o
6 6 34 3.007 2.932 0.735 133.311 o
6 6 35 82.399 81.582 3.657 4.039 o
6 6 36 5.125 5.118 0.735 125.622 o
6 6 37 17.002 18.658 1.098 47.780 o
6 6 38 2.499 2.559 0.735 134.894 o
6 6 39 5.611 5.118 0.735 124.419 o
6 6 40 21.078 19.756 1.098 44.530 o
6 6 41 6.289 6.951 0.735 120.430 o
6 6 42 2.904 2.932 0.735 133.547 o
6 6 43 8.458 6.951 0.735 114.948 o
6 6 44 1.484 0.735 0.735 139.083 o
6 6 45 23.751 22.315 1.461 27.839 o
6 6 46 0.458 0.735 0.735 141.171 o
6 6 47 20.284 16.099 1.461 29.773 o
6 6 48 0.631 0.735 0.735 140.828 o
6 7 0 15.465 17.197 0.735 85.956 o
6 7 1 4.110 4.755 0.363 403.468 o
6 7 2 83.790 83.043 1.834 8.314 o
6 7 3 388.319 403.528 9.510 0.374 o
6 7 4 107.197 110.123 2.559 4.784 o
6 7 5 1383.000 1367.160 31.462 0.033 o
6 7 6 324.531 312.435 8.412 0.521 o
6 7 7 253.714 242.922 7.314 0.762 o
6 7 8 31.857 32.560 0.735 47.454 o
6 7 9 209.309 204.509 4.755 1.380 o
6 7 10 377.252 385.968 9.148 0.402 o
6 7 11 812.081 825.350 22.315 0.078 o
6 7 12 28.673 28.903 0.735 53.444 o
6 7 13 433.354 415.597 10.971 0.301 o
6 7 14 19.837 21.217 0.363 119.516 o
6 7 15 2.891 2.196 0.363 467.578 o
6 7 16 46.386 45.002 1.098 23.992 o
6 7 17 13.787 14.265 0.363 183.314 o
6 7 18 76.222 74.631 1.461 10.914 o
6 7 19 94.432 91.828 1.834 7.233 o
6 7 20 552.723 534.867 10.971 0.226 o
6 7 21 83.165 84.514 1.461 9.569 o
6 7 22 11.495 12.442 0.363 215.274 o
6 7 23 270.431 256.825 5.118 0.965 o
6 7 24 122.818 121.829 2.196 4.555 o
6 7 25 45.549 45.002 1.098 24.315 o
6 7 26 89.550 90.367 1.834 7.615 o
6 7 27 10.638 10.971 0.363 233.957 o
6 7 28 69.493 69.513 1.834 10.175 o
6 7 29 86.375 86.337 1.834 7.990 o
6 7 30 97.097 101.338 2.559 5.289 o
6 7 31 64.203 66.219 1.834 10.889 o
6 7 32 23.850 24.873 1.098 40.920 o
6 7 33 5.968 7.314 0.735 120.780 o
6 7 34 0.548 0.735 0.735 140.994 o
6 7 35 96.466 96.220 4.020 3.233 o
6 7 36 21.603 21.589 1.098 43.536 o
6 7 37 63.528 62.189 3.294 5.363 o
6 7 38 0.018 0.000 0.735 142.735 o
6 7 39 9.978 10.246 0.735 106.976 o
6 7 40 3.794 2.932 0.735 131.476 o
6 7 41 5.268 4.755 0.735 125.716 o
6 7 42 9.824 9.873 1.098 55.909 o
6 7 43 1.463 1.461 0.735 138.366 o
6 7 44 11.322 10.608 1.098 54.640 o
6 7 45 7.522 7.314 1.098 58.244 o
6 7 46 3.721 3.294 0.735 131.223 o
6 7 47 2.694 3.294 0.735 133.614 o
6 7 48 4.822 5.853 0.735 125.461 o
6 8 0 324.993 310.965 9.148 0.479 o
6 8 1 1008.590 998.760 28.168 0.050 o
6 8 2 2300.410 2365.180 62.924 0.010 o
6 8 3 154.201 158.046 3.657 2.378 o
6 8 4 92.975 88.533 2.196 6.523 o
6 8 5 18.982 17.922 0.363 132.819 o
6 8 6 698.179 680.834 16.462 0.124 o
6 8 7 180.255 174.508 4.755 1.627 o
6 8 8 31.557 34.757 0.735 46.579 o
6 8 9 515.189 499.012 13.167 0.211 o
6 8 10 149.261 154.389 4.020 2.257 o
6 8 11 189.464 193.901 4.392 1.621 o
6 8 12 41.696 40.972 1.098 26.728 o
6 8 13 59.742 57.806 1.098 17.724 o
6 8 14 110.603 118.535 2.559 4.540 o
6 8 15 19.812 20.491 0.363 121.454 o
6 8 16 94.534 91.465 1.834 7.239 o
6 8 17 26.436 25.609 0.735 58.738 o
6 8 18 101.190 95.847 1.834 6.685 o
6 8 19 44.251 46.825 1.098 24.465 o
6 8 20 51.069 53.414 1.098 20.872 o
6 8 21 24.009 24.148 0.735 63.509 o
6 8 22 172.219 171.586 3.657 2.113 o
6 8 23 126.763 126.947 2.932 3.583 o
6 8 24 40.461 39.874 1.098 27.517 o
6 8 25 9.341 9.873 0.363 258.363 o
6 8 26 45.545 46.463 1.098 24.035 o
6 8 27 254.787 252.070 5.853 0.925 o
6 8 28 36.499 38.051 1.098 29.810 o
6 8 29 7.058 8.049 0.363 308.766 o
6 8 30 35.160 35.855 1.098 31.035 o
6 8 31 191.375 208.529 5.853 1.200 o
6 8 32 59.444 62.189 2.196 9.537 o
6 8 33 4.675 4.755 0.735 127.172 o
6 8 34 15.557 16.462 0.735 86.554 o
6 8 35 53.097 52.316 2.559 8.461 o
6 8 36 5.053 5.853 0.735 124.892 o
6 8 37 13.094 13.903 1.098 52.251 o
6 8 38 16.607 17.560 1.098 48.451 o
6 8 39 3.521 2.559 0.735 132.553 o
6 8 40 11.928 10.971 0.735 101.277 o
6 8 41 4.809 4.392 0.735 127.288 o
6 8 42 32.501 30.727 1.834 17.400 o
6 8 43 0.752 0.363 0.735 140.959 o
6 8 44 1.885 2.932 1.098 62.606 o
6 8 45 11.666 13.167 1.098 53.514 o
6 8 46 0.758 0.363 0.735 140.947 o
6 8 47 2.021 2.559 0.735 135.962 o
6 8 48 0.911 0.735 0.735 140.264 o
6 9 0 76.331 80.484 2.559 6.580 o
6 9 1 859.720 875.833 24.148 0.068 o
6 9 2 283.561 290.111 9.873 0.484 o
6 9 3 83.834 88.171 1.834 8.112 o
6 9 4 565.948 541.082 15.363 0.166 o
6 9 5 669.003 683.765 19.020 0.111 o
6 9 6 3.057 3.294 0.363 448.294 o
6 9 7 188.743 196.097 4.755 1.514 o
6 9 8 900.879 923.756 24.511 0.064 o
6 9 9 115.892 116.701 2.559 4.407 o
6 9 10 327.985 324.867 8.785 0.490 o
6 9 11 78.455 78.660 1.834 8.929 o
6 9 12 179.272 175.606 4.020 1.887 o
6 9 13 447.875 434.254 10.246 0.307 o
6 9 14 34.708 36.580 0.735 42.440 o
6 9 15 114.137 110.485 2.932 4.065 o
6 9 16 209.974 197.920 4.392 1.483 o
6 9 17 164.107 166.096 2.932 2.580 o
6 9 18 37.965 37.678 0.735 38.988 o
6 9 19 69.324 69.140 1.461 12.190 o
6 9 20 74.511 74.268 1.834 9.471 o
6 9 21 23.288 21.952 0.363 102.612 o
6 9 22 103.899 98.416 2.196 5.751 o
6 9 23 154.158 152.556 3.294 2.617 o
6 9 24 3.526 3.657 0.363 431.414 o
6 9 25 30.822 31.099 0.735 49.462 o
6 9 26 16.709 17.197 0.363 149.191 o
6 9 27 0.194 0.363 0.363 575.128 o
6 9 28 75.350 72.807 2.196 8.024 o
6 9 29 10.912 11.706 0.363 226.186 o
6 9 30 9.455 10.608 0.363 251.683 o
6 9 31 19.771 20.118 1.098 45.313 o
6 9 32 9.142 9.873 0.735 109.535 o
6 9 33 2.910 4.020 0.363 442.637 o
6 9 34 55.427 57.806 2.196 10.023 o
6 9 35 3.172 3.294 0.735 132.508 o
6 9 36 11.139 10.608 0.735 103.650 o
6 9 37 1.887 2.559 0.735 136.259 o
6 9 38 11.270 12.442 1.098 54.042 o
6 9 39 20.312 23.413 1.834 19.703 o
6 9 40 34.719 37.678 2.196 12.607 o
6 9 41 0.677 0.735 0.735 140.736 o
6 9 42 5.313 6.589 0.735 123.329 o
6 9 43 11.530 13.167 1.098 53.608 o
6 9 44 24.547 23.775 1.461 27.386 o
6 9 45 2.771 1.834 0.735 135.098 o
6 9 46 0.108 0.000 0.735 142.565 o
6 9 47 7.535 6.216 0.735 118.214 o
6 10 0 599.597 591.202 17.922 0.132 o
6 10 1 259.974 252.795 6.216 0.865 o
6 10 2 173.157 176.704 4.020 1.934 o
6 10 3 361.488 372.428 9.873 0.391 o
6 10 4 34.667 35.855 0.735 42.830 o
6 10 5 90.164 93.288 2.196 6.545 o
6 10 6 121.473 122.192 2.932 3.752 o
6 10 7 216.846 220.608 5.491 1.156 o
6 10 8 104.249 107.191 2.559 4.932 o
6 10 9 125.609 128.407 2.559 3.971 o
6 10 10 367.633 335.848 7.687 0.499 o
6 10 11 34.107 32.923 0.735 44.856 o
6 10 12 29.065 28.541 0.735 53.173 o
6 10 13 430.915 410.116 8.412 0.377 o
6 10 14 206.585 201.950 4.392 1.491 o
6 10 15 11.329 10.971 0.363 225.603 o
6 10 16 30.706 31.099 0.735 49.597 o
6 10 17 71.926 69.513 1.461 11.803 o
6 10 18 17.843 17.560 0.363 140.686 o
6 10 19 28.376 30.001 0.735 53.121 o
6 10 20 80.822 81.219 1.834 8.624 o
6 10 21 147.191 148.163 3.294 2.746 o
6 10 22 20.570 21.589 0.735 71.487 o
6 10 23 0.152 0.735 0.363 570.556 o
6 10 24 129.996 131.339 2.932 3.469 o
6 10 25 174.819 176.341 3.657 2.064 o
6 10 26 145.278 147.438 3.294 2.779 o
6 10 27 104.504 97.681 2.559 5.088 o
6 10 28 2.676 2.196 0.363 473.518 o
6 10 29 28.984 30.364 1.098 35.975 o
6 10 30 59.216 55.238 2.196 9.825 o
6 10 31 9.429 10.971 0.735 107.438 o
6 10 32 39.036 38.051 1.834 15.899 o
6 10 33 79.838 81.582 3.657 4.086 o
6 10 34 25.650 27.442 1.461 26.518 o
6 10 35 18.991 18.658 1.098 46.372 o
6 10 36 11.314 10.971 1.098 54.520 o
6 10 37 15.803 17.560 1.098 49.023 o
6 10 38 7.586 8.049 0.735 115.765 o
6 10 39 1.826 1.834 0.735 137.187 o
6 10 40 35.880 35.855 2.559 9.824 o
6 10 41 2.099 1.834 0.363 494.982 o
6 10 42 2.958 2.559 0.735 133.852 o
6 10 43 4.316 4.020 0.735 128.936 o
6 10 44 5.300 5.853 0.735 124.278 o
6 10 45 2.699 2.196 0.735 134.851 o
6 10 46 1.923 2.196 0.735 136.578 o
6 10 47 1.128 0.363 0.735 140.201 o
6 11 0 140.741 143.408 4.392 2.189 o
6 11 1 400.655 409.381 8.785 0.388 o
6 11 2 278.437 284.257 6.589 0.749 o
6 11 3 75.598 77.562 1.834 9.225 o
6 11 4 573.327 559.377 12.805 0.192 o
6 11 5 106.464 107.191 2.559 4.857 o
6 11 6 225.186 214.019 4.755 1.280 o
6 11 7 104.487 104.269 2.196 5.595 o
6 11 8 79.081 80.121 1.834 8.814 o
6 11 9 711.754 686.324 16.099 0.124 o
6 11 10 153.126 156.948 3.657 2.397 o
6 11 11 50.835 49.022 1.098 21.672 o
6 11 12 99.850 98.043 2.196 5.946 o
6 11 13 4.158 4.020 0.363 411.166 o
6 11 14 69.002 68.415 1.461 12.288 o
6 11 15 426.348 407.920 8.785 0.370 o
6 11 16 67.502 66.581 1.461 12.640 o
6 11 17 325.266 306.945 6.951 0.617 o
6 11 18 57.150 53.051 1.098 19.081 o
6 11 19 73.792 74.268 1.834 9.537 o
6 11 20 122.337 124.388 2.932 3.708 o
6 11 21 48.229 47.198 1.098 22.899 o
6 11 22 120.522 125.123 2.932 3.741 o
6 11 23 12.367 12.069 0.363 207.837 o
6 11 24 73.353 73.170 1.461 11.370 o
6 11 25 8.297 8.049 0.363 287.879 o
6 11 26 26.821 25.246 0.735 58.445 o
6 11 27 17.743 16.824 0.363 143.630 o
6 11 28 24.653 25.609 0.735 61.380 o
6 11 29 9.869 11.344 0.735 105.879 o
6 11 30 15.928 16.462 0.735 85.751 o
6 11 31 58.787 57.071 2.559 8.031 o
6 11 32 0.809 1.461 0.735 139.730 o
6 11 33 51.202 51.953 2.196 10.602 o
6 11 34 4.604 5.118 0.735 126.901 o
6 11 35 41.423 41.345 1.834 15.318 o
6 11 36 24.187 23.775 1.098 41.060 o
6 11 37 10.743 10.608 0.735 104.625 o
6 11 38 13.481 15.001 0.735 92.828 o
6 11 39 2.182 1.461 0.735 136.817 o
6 11 40 9.047 9.148 0.735 110.684 o
6 11 41 2.890 2.932 0.735 133.579 o
6 11 42 12.567 13.903 0.735 96.233 o
6 11 43 8.516 9.873 0.735 111.110 o
6 11 44 4.409 4.392 0.735 128.260 o
6 11 45 2.740 3.294 0.735 133.508 o
6 11 46 3.069 3.294 0.735 132.748 o
6 12 0 28.759 31.099 1.098 35.891 o
6 12 1 356.214 351.947 7.314 0.522 o
6 12 2 41.218 42.070 1.098 26.697 o
6 12 3 129.053 131.702 2.932 3.485 o
6 12 4 223.659 223.167 5.491 1.126 o
6 12 5 77.312 75.366 1.461 10.736 o
6 12 6 10.055 9.873 0.363 248.554 o
6 12 7 56.684 55.610 1.098 18.849 o
6 12 8 58.968 60.728 1.461 14.490 o
6 12 9 118.994 117.437 2.559 4.305 o
6 12 10 412.140 398.037 8.412 0.396 o
6 12 11 196.877 193.901 4.392 1.574 o
6 12 12 89.713 91.092 2.196 6.627 o
6 12 13 175.983 177.067 4.020 1.908 o
6 12 14 109.705 107.191 2.559 4.749 o
6 12 15 214.106 207.431 4.392 1.432 o
6 12 16 83.330 74.993 2.196 7.451 o
6 12 17 662.083 636.204 15.736 0.137 o
6 12 18 49.539 50.855 1.098 21.800 o
6 12 19 117.794 114.505 2.196 4.859 o
6 12 20 4.523 3.657 0.363 406.733 o
6 12 21 351.252 349.015 8.412 0.473 o
6 12 22 312.268 294.140 7.687 0.594 o
6 12 23 48.248 49.022 1.098 22.566 o
6 12 24 50.820 50.120 1.098 21.493 o
6 12 25 0.961 0.735 0.363 545.334 o
6 12 26 5.587 5.853 0.363 358.149 o
6 12 27 9.077 10.246 0.363 259.462 o
6 12 28 89.068 84.514 2.932 5.128 o
6 12 29 4.244 4.020 0.363 409.082 o
6 12 30 22.162 20.491 0.735 69.633 o
6 12 31 0.142 0.735 0.363 570.885 o
6 12 32 17.080 17.197 0.735 82.531 o
6 12 33 34.890 35.855 1.461 22.677 o
6 12 34 32.792 32.198 1.461 23.766 o
6 12 35 24.382 26.344 1.098 40.092 o
6 12 36 43.713 43.169 1.834 14.865 o
6 12 37 16.993 15.736 1.098 48.825 o
6 12 38 4.678 5.853 0.735 125.817 o
6 12 39 11.605 12.442 0.735 100.275 o
6 12 40 8.397 8.785 0.735 112.783 o
6 12 41 0.712 0.735 0.363 553.042 o
6 12 42 1.090 1.461 0.363 530.307 o
6 12 43 8.994 10.971 0.735 108.527 o
6 12 44 0.585 0.735 0.735 140.919 o
6 12 45 13.691 12.069 0.735 95.745 o
6 12 46 3.649 4.020 0.735 130.532 o
6 13 0 8.823 8.049 0.363 279.534 o
6 13 1 437.959 437.186 10.971 0.293 o
6 13 2 761.004 770.465 22.315 0.083 o
6 13 3 176.124 173.410 4.020 1.922 o
6 13 4 285.340 286.826 6.216 0.768 o
6 13 5 76.191 79.758 1.834 9.076 o
6 13 6 203.642 205.234 4.020 1.596 o
6 13 7 36.136 36.953 0.735 40.928 o
6 13 8 120.265 117.074 2.196 4.725 o
6 13 9 18.967 18.295 0.363 131.842 o
6 13 10 221.372 218.412 5.118 1.215 o
6 13 11 340.603 327.426 7.314 0.557 o
6 13 12 26.039 24.511 0.735 60.123 o
6 13 13 385.663 369.134 8.412 0.431 o
6 13 14 714.012 645.715 18.658 0.110 o
6 13 15 145.624 129.878 3.657 2.655 o
6 13 16 295.889 267.071 6.216 0.766 o
6 13 17 199.664 190.606 5.491 1.284 o
6 13 18 5.425 5.491 0.363 365.422 o
6 13 19 161.925 152.556 3.294 2.513 o
6 13 20 26.599 27.442 0.735 57.204 o
6 13 21 13.249 13.540 0.363 191.605 o
6 13 22 13.106 13.167 0.363 194.771 o
6 13 23 108.457 103.897 2.559 4.845 o
6 13 24 40.225 40.610 0.735 35.962 o
6 13 25 0.210 0.363 0.363 574.627 o
6 13 26 26.344 24.873 1.098 39.300 o
6 13 27 13.492 13.903 0.735 94.072 o
6 13 28 17.020 16.824 0.735 83.047 o
6 13 29 11.899 12.069 0.735 100.016 o
6 13 30 7.828 8.412 0.735 114.694 o
6 13 31 5.520 6.951 0.363 348.212 o
6 13 32 37.314 36.580 1.461 21.926 o
6 13 33 26.726 28.903 1.098 37.790 o
6 13 34 15.762 16.824 0.735 85.718 o
6 13 35 18.183 17.922 0.735 79.532 o
6 13 36 7.575 7.314 0.735 116.724 o
6 13 37 38.673 43.531 1.834 15.555 o
6 13 38 32.281 32.560 1.461 23.859 o
6 13 39 0.856 0.000 0.735 141.111 o
6 13 40 3.601 4.020 0.735 130.646 o
6 13 41 22.171 23.775 1.098 42.407 o
6 13 42 24.117 25.972 1.461 27.189 o
6 13 43 0.461 0.735 0.363 560.869 o
6 13 44 3.038 4.020 0.363 439.295 o
6 13 45 6.511 8.049 0.735 118.483 o
6 14 0 24.548 26.344 0.735 60.981 o
6 14 1 54.770 55.973 1.461 15.697 o
6 14 2 167.502 161.703 4.755 1.749 o
6 14 3 28.317 29.266 0.735 53.669 o
6 14 4 166.113 169.390 3.657 2.186 o
6 14 5 29.296 30.364 0.735 51.736 o
6 14 6 389.865 391.086 11.706 0.308 o
6 14 7 111.921 111.946 2.196 5.129 o
6 14 8 14.232 14.638 0.363 177.780 o
6 14 9 224.836 219.137 4.392 1.343 o
6 14 10 11.311 10.971 0.363 225.816 o
6 14 11 29.682 30.001 0.735 51.484 o
6 14 12 146.717 140.114 3.294 2.812 o
6 14 13 47.897 49.757 1.098 22.560 o
6 14 14 43.353 40.972 1.098 26.019 o
6 14 15 43.268 42.070 1.098 25.825 o
6 14 16 135.203 132.075 3.294 3.056 o
6 14 17 146.170 125.123 3.294 2.936 o
6 14 18 45.500 45.727 1.098 24.194 o
6 14 19 17.902 18.658 0.735 79.357 o
6 14 20 45.634 44.267 1.098 24.425 o
6 14 21 42.260 42.433 1.098 26.172 o
6 14 22 31.059 31.825 0.735 48.768 o
6 14 23 118.289 118.897 3.294 3.471 o
6 14 24 0.566 1.098 0.363 551.947 o
6 14 25 107.512 103.171 3.657 3.414 o
6 14 26 213.496 188.048 8.049 0.794 o
6 14 27 30.810 30.364 1.098 34.906 o
6 14 28 8.861 8.785 0.735 111.611 o
6 14 29 144.279 135.359 5.491 1.677 o
6 14 30 18.608 19.756 0.735 76.879 o
6 14 31 2.134 2.559 0.363 483.643 o
6 14 32 19.957 22.315 1.098 44.420 o
6 14 33 96.269 94.024 3.657 3.681 o
6 14 34 14.399 14.265 0.735 91.569 o
6 14 35 3.656 4.392 0.363 418.903 o
6 14 36 3.274 3.657 0.363 437.900 o
6 14 37 1.271 1.098 0.363 530.323 o
6 14 38 4.305 3.657 0.735 129.400 o
6 14 39 0.892 0.363 0.363 553.242 o
6 14 40 20.855 22.677 1.461 28.642 o
6 14 41 13.722 13.903 0.735 93.538 o
6 14 42 4.150 4.392 0.735 128.887 o
6 14 43 0.506 1.834 0.363 542.459 o
6 14 44 3.629 4.020 0.363 424.215 o
6 15 0 5.288 6.216 0.363 360.620 o
6 15 1 101.018 101.338 2.559 5.147 o
6 15 2 168.571 167.919 4.392 1.859 o
6 15 3 194.420 199.019 4.755 1.474 o
6 15 4 109.999 110.123 2.559 4.692 o
6 15 5 19.604 20.118 0.735 74.626 o
6 15 6 51.341 49.384 1.098 21.442 o
6 15 7 555.683 537.788 13.540 0.190 o
6 15 8 2.426 2.932 0.363 470.267 o
6 15 9 89.266 84.141 2.196 6.841 o
6 15 10 192.039 197.195 4.392 1.594 o
6 15 11 53.186 52.679 1.098 20.319 o
6 15 12 4.249 4.392 0.363 404.482 o
6 15 13 129.138 132.437 2.932 3.476 o
6 15 14 87.113 89.631 2.196 6.808 o
6 15 15 42.448 42.806 1.098 26.014 o
6 15 16 51.671 51.218 1.461 16.788 o
6 15 17 49.514 49.384 1.098 22.060 o
6 15 18 213.689 205.607 5.118 1.275 o
6 15 19 54.513 51.581 1.098 20.079 o
6 15 20 71.361 71.336 1.461 11.755 o
6 15 21 79.386 73.905 1.834 9.053 o
6 15 22 10.083 10.246 0.363 245.702 o
6 15 23 11.370 11.706 0.735 101.738 o
6 15 24 34.181 32.923 1.461 23.276 o
6 15 25 0.477 0.735 0.363 560.370 o
6 15 26 27.131 28.168 1.098 37.767 o
6 15 27 2.090 2.196 0.363 490.046 o
6 15 28 70.789 65.483 2.196 8.582 o
6 15 29 0.915 0.735 0.363 546.747 o
6 15 30 2.602 2.932 0.363 465.426 o
6 15 31 5.088 5.491 0.363 372.729 o
6 15 32 17.701 16.099 0.735 82.381 o
6 15 33 16.376 15.736 0.735 85.568 o
6 15 34 24.734 25.972 1.098 39.984 o
6 15 35 2.750 3.294 0.363 456.486 o
6 15 36 13.569 13.540 0.735 94.312 o
6 15 37 41.316 44.629 1.834 15.100 o
6 15 38 9.467 9.873 0.735 108.717 o
6 15 39 4.464 5.491 0.735 126.789 o
6 15 40 0.997 1.834 0.363 527.484 o
6 15 41 14.805 17.197 1.098 49.864 o
6 15 42 29.403 27.442 1.461 25.418 o
6 15 43 2.645 3.294 0.735 133.727 o
6 15 44 3.942 4.755 0.735 128.952 o
6 16 0 0.284 1.461 0.363 555.070 o
6 16 1 42.991 42.433 1.098 25.864 o
6 16 2 46.822 47.924 1.098 23.280 o
6 16 3 32.651 31.099 0.735 47.384 o
6 16 4 42.259 43.904 1.098 25.863 o
6 16 5 24.335 24.148 0.735 62.997 o
6 16 6 86.731 90.367 2.196 6.809 o
6 16 7 50.763 51.581 1.461 16.939 o
6 16 8 23.139 21.589 0.735 67.014 o
6 16 9 25.841 26.344 0.735 59.067 o
6 16 10 154.301 158.046 4.020 2.190 o
6 16 11 76.721 80.484 2.196 7.689 o
6 16 12 43.570 43.531 1.098 25.398 o
6 16 13 332.850 306.582 10.608 0.403 o
6 16 14 10.751 10.246 0.363 237.073 o
6 16 15 6.710 6.216 0.363 332.010 o
6 16 16 63.487 62.562 1.834 11.165 o
6 16 17 105.434 102.436 2.559 4.972 o
6 16 18 102.324 102.436 2.932 4.478 o
6 16 19 78.749 65.483 1.834 9.485 o
6 16 20 15.093 15.363 0.363 167.694 o
6 16 21 67.865 67.317 1.834 10.450 o
6 16 22 35.509 35.119 1.461 22.609 o
6 16 23 64.172 64.758 2.932 6.293 o
6 16 24 12.288 11.706 0.735 99.516 o
6 16 25 20.682 20.491 1.098 44.550 o
6 16 26 16.234 15.736 1.098 49.366 o
6 16 27 55.826 52.679 2.196 10.196 o
6 16 28 16.982 16.824 0.735 83.125 o
6 16 29 16.773 16.462 1.098 48.723 o
6 16 30 6.699 7.314 0.735 118.939 o
6 16 31 4.057 4.020 0.735 129.559 o
6 16 32 0.957 1.461 0.363 534.344 o
6 16 33 57.166 55.973 2.196 9.957 o
6 16 34 22.934 23.775 1.098 41.894 o
6 16 35 4.025 4.020 0.735 129.637 o
6 16 36 6.101 5.853 0.735 122.281 o
6 16 37 21.756 21.952 1.098 43.308 o
6 16 38 1.761 2.559 0.735 136.536 o
6 16 39 6.687 7.314 0.735 118.969 o
6 16 40 8.474 7.314 0.735 114.449 o
6 16 41 0.522 0.363 0.735 141.413 o
6 16 42 4.004 4.755 0.735 128.800 o
6 16 43 2.713 2.932 0.735 133.984 o
6 17 0 85.247 85.974 2.932 5.225 o
6 17 1 128.301 125.486 3.657 2.921 o
6 17 2 4.329 4.392 0.363 402.585 o
6 17 3 9.218 9.510 0.363 262.699 o
6 17 4 348.540 340.603 9.510 0.428 o
6 17 5 31.727 32.923 0.735 47.397 o
6 17 6 73.168 74.631 1.834 9.578 o
6 17 7 46.017 45.002 1.098 24.134 o
6 17 8 31.688 32.923 0.735 47.439 o
6 17 9 48.707 49.757 1.098 22.276 o
6 17 10 18.283 17.560 0.735 79.697 o
6 17 11 67.022 65.856 1.834 10.612 o
6 17 12 95.139 98.043 2.559 5.424 o
6 17 13 157.565 159.144 4.020 2.153 o
6 17 14 41.713 42.433 1.098 26.406 o
6 17 15 12.184 12.805 0.363 205.900 o
6 17 16 0.444 0.363 0.363 567.247 o
6 17 17 81.663 79.386 2.196 7.418 o
6 17 18 47.776 47.561 1.098 22.998 o
6 17 19 29.395 30.727 1.098 35.625 o
6 17 20 41.618 41.708 1.461 20.158 o
6 17 21 12.487 13.903 0.735 96.422 o
6 17 22 60.053 59.630 2.559 7.897 o
6 17 23 33.918 34.394 1.461 23.145 o
6 17 24 6.874 6.951 0.735 118.954 o
6 17 25 36.953 37.678 1.461 21.876 o
6 17 26 4.333 3.294 0.735 129.766 o
6 17 27 16.681 17.197 0.735 83.366 o
6 17 28 4.506 4.392 0.363 398.397 o
6 17 29 2.140 1.834 0.363 493.803 o
6 17 30 1.517 1.461 0.363 517.504 o
6 17 31 25.317 25.609 1.098 39.724 o
6 17 32 7.636 7.314 0.735 116.569 o
6 17 33 10.055 11.344 0.735 105.418 o
6 17 34 3.476 3.294 0.363 437.347 o
6 17 35 2.809 2.559 0.735 134.191 o
6 17 36 12.287 12.805 0.735 98.201 o
6 17 37 1.263 1.461 0.735 138.786 o
6 17 38 0.855 1.461 0.735 139.637 o
6 17 39 0.287 0.735 0.735 141.510 o
6 17 40 5.388 5.491 0.735 124.509 o
6 17 41 0.425 0.735 0.735 141.237 o
6 17 42 10.796 14.265 1.098 53.737 o
6 18 0 347.513 351.211 11.706 0.338 o
6 18 1 2.002 2.559 0.363 487.368 o
6 18 2 89.769 87.798 2.196 6.713 o
6 18 3 135.772 132.075 3.657 2.771 o
6 18 4 115.509 110.123 3.294 3.610 o
6 18 5 44.785 42.806 1.098 25.051 o
6 18 6 108.607 116.701 2.932 4.125 o
6 18 7 129.529 136.094 3.294 3.117 o
6 18 8 159.057 160.242 4.392 1.963 o
6 18 9 29.136 28.903 0.735 52.852 o
6 18 10 23.426 23.413 0.735 65.033 o
6 18 11 160.099 152.556 4.020 2.160 o
6 18 12 42.826 44.629 1.098 25.478 o
6 18 13 117.455 119.270 2.932 3.879 o
6 18 14 28.370 28.541 0.735 54.071 o
6 18 15 13.293 13.540 0.363 191.191 o
6 18 16 80.984 81.945 2.932 5.426 o
6 18 17 33.397 34.021 1.098 32.443 o
6 18 18 171.440 180.361 5.118 1.545 o
6 18 19 7.635 7.314 0.735 116.572 o
6 18 20 121.652 117.437 4.755 2.250 o
6 18 21 4.333 4.755 0.735 128.004 o
6 18 22 53.690 57.434 4.020 4.081 o
6 18 23 127.321 125.849 4.392 2.394 o
6 18 24 45.390 46.825 1.834 14.379 o
6 18 25 39.381 37.315 1.461 21.285 o
6 18 26 2.344 2.559 0.735 135.243 o
6 18 27 5.114 5.118 0.363 376.256 o
6 18 28 26.647 26.344 1.098 38.640 o
6 18 29 32.853 34.394 1.461 23.441 o
6 18 30 5.252 5.491 0.735 124.848 o
6 18 31 16.909 17.922 1.098 48.107 o
6 18 32 8.784 9.148 0.735 111.348 o
6 18 33 13.572 14.638 0.735 93.037 o
6 18 34 4.197 4.392 0.363 405.737 o
6 18 35 1.719 1.834 0.735 137.418 o
6 18 36 2.825 3.294 0.735 133.313 o
6 18 37 10.437 10.971 0.735 104.935 o
6 18 38 5.392 5.853 0.735 124.049 o
6 18 39 8.441 9.510 0.735 111.756 o
6 18 40 0.678 1.098 0.735 140.368 o
6 18 41 0.870 0.735 0.735 140.347 o
6 19 0 15.539 16.824 0.735 86.198 o
6 19 1 38.754 40.972 1.098 28.044 o
6 19 2 227.627 223.892 5.491 1.111 o
6 19 3 9.949 9.873 0.363 249.969 o
6 19 4 86.120 85.974 2.559 6.028 o
6 19 5 193.083 195.362 5.491 1.302 o
6 19 6 15.974 14.265 0.363 165.095 o
6 19 7 19.577 20.854 0.735 73.984 o
6 19 8 20.624 20.491 0.735 72.385 o
6 19 9 5.504 5.118 0.363 367.732 o
6 19 10 190.157 197.920 5.491 1.309 o
6 19 11 37.492 38.051 1.098 29.326 o
6 19 12 142.180 147.065 4.020 2.368 o
6 19 13 12.184 12.442 0.363 207.808 o
6 19 14 14.946 16.099 0.735 88.288 o
6 19 15 2.056 1.834 0.363 496.234 o
6 19 16 16.977 16.824 0.735 83.135 o
6 19 17 30.411 28.541 1.098 35.671 o
6 19 18 5.145 6.589 0.735 123.750 o
6 19 19 16.254 14.638 1.098 49.743 o
6 19 20 16.726 16.462 1.098 48.757 o
6 19 21 23.918 26.344 1.098 40.394 o
6 19 22 41.472 40.247 1.834 15.390 o
6 19 23 33.414 30.364 1.461 23.849 o
6 19 24 6.530 6.589 0.735 120.278 o
6 19 25 6.781 8.412 0.735 117.344 o
6 19 26 18.145 17.922 1.098 47.230 o
6 19 27 30.982 31.099 1.461 24.435 o
6 19 28 24.190 24.873 1.098 40.697 o
6 19 29 3.129 2.559 0.363 456.182 o
6 19 30 8.032 7.687 0.735 115.094 o
6 19 31 22.732 23.050 1.098 42.274 o
6 19 32 23.233 23.775 1.098 41.694 o
6 19 33 9.946 10.971 0.735 106.151 o
6 19 34 8.939 9.873 0.735 110.044 o
6 19 35 13.212 13.903 0.735 94.721 o
6 19 36 3.867 4.392 0.735 129.568 o
6 19 37 0.193 0.363 0.363 575.154 o
6 19 38 1.800 1.461 0.735 137.645 o
6 19 39 0.478 0.363 0.363 566.159 o
6 19 40 3.681 4.755 0.735 129.579 o
6 20 0 26.276 27.442 1.098 38.528 o
6 20 1 96.981 97.681 2.559 5.361 o
6 20 2 11.502 11.344 0.363 221.408 o
6 20 3 44.693 45.365 1.461 18.974 o
6 20 4 69.970 69.140 1.834 10.147 o
6 20 5 158.917 160.968 4.392 1.962 o
6 20 6 10.388 10.608 0.363 239.386 o
6 20 7 44.314 44.629 1.461 19.150 o
6 20 8 6.114 6.951 0.363 336.424 o
6 20 9 49.529 51.218 1.461 17.238 o
6 20 10 9.196 10.246 0.735 108.930 o
6 20 11 41.676 43.904 1.834 15.101 o
6 20 12 18.985 19.393 0.735 76.501 o
6 20 13 12.715 13.903 0.735 95.886 o
6 20 14 29.309 31.825 1.098 35.353 o
6 20 15 19.326 18.658 0.735 76.551 o
6 20 16 53.643 59.630 2.196 10.092 o
6 20 17 8.055 10.246 1.098 56.960 o
6 20 18 0.295 0.735 0.735 141.494 o
6 20 19 61.639 67.317 3.294 5.346 o
6 20 20 1.797 1.098 0.735 138.040 o
6 20 21 8.933 10.246 0.735 109.591 o
6 20 22 5.154 5.491 0.735 125.089 o
6 20 23 10.698 10.246 0.735 105.185 o
6 20 24 3.188 3.657 0.735 132.049 o
6 20 25 23.016 20.118 1.098 43.074 o
6 20 26 29.761 29.629 1.461 24.998 o
6 20 27 12.107 13.540 0.735 97.754 o
6 20 28 4.980 5.491 0.735 125.521 o
6 20 29 3.980 4.392 0.735 129.297 o
6 20 30 12.692 13.903 0.735 95.939 o
6 20 31 9.588 10.608 0.735 107.496 o
6 20 32 24.861 24.873 1.098 40.258 o
6 20 33 9.960 9.873 0.735 107.486 o
6 20 34 64.731 65.121 2.559 7.515 o
6 20 35 1.971 2.559 0.363 488.263 o
6 20 36 5.414 8.049 0.735 121.248 o
6 20 37 2.433 3.657 0.735 133.797 o
6 20 38 13.186 15.001 0.735 93.508 o
6 20 39 3.614 4.020 0.735 130.616 o
6 21 0 17.405 19.393 1.098 47.233 o
6 21 1 18.493 20.118 0.735 76.750 o
6 21 2 6.576 7.314 0.363 324.152 o
6 21 3 62.107 66.219 2.196 9.183 o
6 21 4 2.065 2.559 0.363 485.597 o
6 21 5 51.414 51.581 1.834 13.260 o
6 21 6 110.993 111.221 4.020 2.943 o
6 21 7 12.872 14.265 1.098 52.280 o
6 21 8 73.472 88.896 8.049 1.102 o
6 21 9 31.835 30.727 1.461 24.245 o
6 21 10 16.119 17.197 1.098 48.928 o
6 21 11 78.037 73.905 3.294 4.853 o
6 21 12 27.053 27.442 1.461 26.105 o
6 21 13 3.972 4.755 0.735 128.879 o
6 21 14 55.118 53.051 2.196 10.238 o
6 21 15 65.534 62.924 2.932 6.277 o
6 21 16 78.145 81.219 3.294 4.761 o
6 21 17 2.969 2.932 0.735 133.398 o
6 21 18 12.127 15.001 1.098 52.546 o
6 21 19 12.753 11.344 1.098 53.391 o
6 21 20 12.386 13.540 1.098 52.878 o
6 21 21 26.216 27.442 1.461 26.351 o
6 21 22 0.252 0.363 0.735 141.942 o
6 21 23 3.739 3.657 0.735 130.749 o
6 21 24 50.424 49.022 2.559 8.693 o
6 21 25 0.165 0.735 0.735 141.748 o
6 21 26 8.514 9.510 0.735 111.572 o
6 21 27 19.063 19.020 1.098 46.194 o
6 21 28 37.679 36.580 1.461 21.829 o
6 21 29 6.408 6.951 0.735 120.129 o
6 21 30 6.588 7.687 0.735 118.748 o
6 21 31 7.588 9.148 0.735 114.371 o
6 21 32 11.380 11.706 0.735 101.715 o
6 21 33 3.320 3.294 0.735 132.162 o
6 21 34 0.318 0.735 0.735 141.448 o
6 21 35 4.322 5.118 0.735 127.591 o
6 21 36 6.365 7.314 0.735 119.782 o
6 21 37 8.152 8.049 1.834 22.085 o
6 22 0 6.463 7.687 0.735 119.065 o
6 22 1 1.022 1.098 0.363 537.899 o
6 22 2 13.000 13.540 0.735 95.641 o
6 22 3 78.137 82.680 3.294 4.743 o
6 22 4 6.713 6.951 0.735 119.360 o
6 22 5 21.787 20.854 1.098 43.662 o
6 22 6 12.203 12.442 1.098 53.391 o
6 22 7 19.020 18.658 1.461 29.768 o
6 22 8 1.315 1.098 0.735 139.058 o
6 22 9 59.247 50.855 4.755 3.027 o
6 22 10 55.129 53.414 2.559 8.322 o
6 22 11 9.085 9.873 0.735 109.676 o
6 22 12 21.005 24.148 1.098 43.071 o
6 22 13 2.522 2.932 0.735 134.419 o
6 22 14 22.716 20.491 1.098 43.151 o
6 22 15 31.344 31.825 1.461 24.229 o
6 22 16 9.307 9.873 0.735 109.120 o
6 22 17 33.988 30.727 1.461 23.637 o
6 22 18 56.033 52.316 2.559 8.303 o
6 22 19 4.455 4.392 0.735 128.148 o
6 22 20 1.821 2.196 0.735 136.802 o
6 22 21 43.160 40.610 1.834 15.123 o
6 22 22 62.479 63.287 4.020 3.926 o
6 22 23 7.241 8.049 0.735 116.639 o
6 22 24 26.365 29.266 1.461 26.040 o
6 22 25 5.317 5.853 0.735 124.237 o
6 22 26 19.852 19.393 1.098 45.510 o
6 22 27 0.145 0.363 0.735 142.148 o
6 22 28 18.252 17.197 1.098 47.411 o
6 22 29 6.573 6.589 0.735 120.170 o
6 22 30 17.473 21.952 1.461 29.739 o
6 22 31 5.079 5.853 0.735 124.826 o
6 22 32 2.396 1.461 0.735 136.348 o
6 22 33 0.728 1.834 0.735 139.513 o
6 22 34 1.181 2.196 0.735 138.183 o
6 22 35 1.521 1.834 0.735 137.843 o
6 22 36 1.287 -1.098 1.834 22.902 o
6 23 0 10.508 11.706 1.461 33.047 o
6 23 1 18.654 18.658 1.098 46.610 o
6 23 2 17.880 18.658 1.098 47.157 o
6 23 3 42.161 42.070 2.196 11.781 o
6 23 4 28.735 31.099 1.834 17.930 o
6 23 5 15.208 13.540 1.098 50.880 o
6 23 6 15.550 15.736 1.098 49.854 o
6 23 7 0.159 0.363 0.735 142.121 o
6 23 8 26.529 26.707 1.461 26.368 o
6 23 9 18.475 19.393 1.461 29.820 o
6 23 10 38.400 42.806 2.559 9.508 o
6 23 11 9.432 9.510 0.735 109.260 o
6 23 12 12.915 13.903 1.098 52.377 o
6 23 13 24.809 23.775 1.461 27.309 o
6 23 14 6.555 5.853 0.735 121.140 o
6 23 15 49.643 51.953 2.559 8.656 o
6 23 16 22.701 22.315 1.461 28.149 o
6 23 17 20.285 20.491 1.461 29.131 o
6 23 18 50.106 48.296 2.559 8.730 o
6 23 19 0.254 1.098 0.735 141.217 o
6 23 20 15.262 15.001 1.098 50.321 o
6 23 21 12.909 12.805 1.098 52.769 o
6 23 22 55.715 59.630 2.932 6.686 o
6 23 23 1.467 2.559 0.735 137.177 o
6 23 24 3.944 5.491 1.098 60.898 o
6 23 25 0.516 0.735 1.098 63.690 o
6 23 26 0.912 1.098 0.735 139.892 o
6 23 27 1.737 1.461 0.735 137.781 o
6 23 28 7.289 8.412 0.735 116.058 o
6 23 29 26.999 30.364 1.834 18.241 o
6 23 30 1.473 2.559 0.735 137.166 o
6 23 31 0.712 1.098 0.735 140.299 o
6 23 32 2.338 1.461 0.735 136.475 o
6 23 33 2.156 2.196 0.735 136.065 o
6 23 34 6.714 7.687 1.098 58.632 o
6 24 0 31.669 29.629 2.196 13.205 o
6 24 1 12.198 12.442 1.098 53.395 o
6 24 2 12.155 11.344 0.735 100.274 o
6 24 3 5.917 5.853 0.735 122.742 o
6 24 4 0.522 0.735 0.735 141.045 o
6 24 5 8.180 7.314 0.735 115.193 o
6 24 6 5.481 4.755 0.735 125.189 o
6 24 7 2.122 2.559 0.735 135.738 o
6 24 8 6.082 6.216 0.735 121.873 o
6 24 9 57.365 55.238 2.932 6.705 o
6 24 10 2.853 3.294 0.735 133.247 o
6 24 11 32.662 33.658 1.834 17.159 o
6 24 12 14.416 14.265 1.098 51.185 o
6 24 13 67.118 68.042 3.294 5.199 o
6 24 14 5.929 6.589 0.735 121.789 o
6 24 15 27.473 28.168 1.834 18.332 o
6 24 16 39.360 42.433 2.559 9.467 o
6 24 17 26.473 25.972 1.834 18.640 o
6 24 18 0.923 1.461 0.735 139.496 o
6 24 19 1.273 1.098 0.735 139.146 o
6 24 20 3.993 4.755 0.735 128.829 o
6 24 21 19.860 19.393 1.098 45.504 o
6 24 22 4.610 4.392 0.735 127.773 o
6 24 23 5.863 6.589 1.098 59.483 o
6 24 24 2.387 3.294 1.098 62.278 o
6 24 25 18.931 19.393 1.461 29.687 o
6 24 26 4.067 5.118 0.735 128.209 o
6 24 27 5.635 4.392 0.735 125.257 o
6 24 28 5.408 5.118 0.735 124.921 o
6 24 29 3.926 4.392 0.735 129.427 o
6 24 30 0.813 0.735 0.735 140.461 o
6 24 31 1.271 1.098 0.735 139.151 o
6 24 32 13.357 15.736 1.098 51.415 o
6 24 33 0.623 0.363 1.834 22.928 o
6 25 0 200.796 173.047 11.344 0.491 o
6 25 1 2.260 2.559 0.735 135.431 o
6 25 2 2.250 1.461 0.735 136.668 o
6 25 3 52.439 51.581 2.559 8.516 o
6 25 4 63.683 61.826 3.294 5.364 o
6 25 5 0.156 0.000 0.735 142.473 o
6 25 6 8.940 10.971 1.098 56.134 o
6 25 7 18.776 19.020 1.461 29.786 o
6 25 8 34.547 32.923 1.834 16.934 o
6 25 9 9.644 11.344 1.098 55.534 o
6 25 10 27.347 28.168 1.834 18.351 o
6 25 11 52.546 50.855 2.932 6.957 o
6 25 12 1.406 1.098 0.735 138.868 o
6 25 13 2.800 2.559 0.735 134.212 o
6 25 14 16.086 14.265 1.098 49.996 o
6 25 15 13.240 12.442 1.098 52.663 o
6 25 16 3.171 2.559 0.735 133.362 o
6 25 17 7.357 8.785 0.735 115.413 o
6 25 18 11.038 13.903 1.098 53.695 o
6 25 19 7.330 7.687 0.735 116.871 o
6 25 20 13.135 13.540 1.098 52.350 o
6 25 21 7.658 5.853 0.735 118.360 o
6 25 22 1.969 2.559 0.735 136.078 o
6 25 23 6.022 5.853 1.098 59.607 o
6 25 24 16.315 18.295 1.461 30.599 o
6 25 25 2.353 2.932 1.098 62.383 o
6 25 26 10.824 8.785 0.735 106.686 o
6 25 27 1.275 1.461 0.735 138.761 o
6 25 28 8.458 6.951 0.735 114.947 o
6 25 29 0.999 1.461 0.735 139.338 o
6 25 30 6.235 5.491 0.735 122.397 o
6 25 31 5.039 5.491 2.196 15.764 o
6 26 0 78.232 81.945 5.491 2.172 o
6 26 1 10.492 9.873 0.735 106.159 o
6 26 2 12.935 14.265 1.098 52.236 o
6 26 3 38.803 39.511 1.834 15.827 o
6 26 4 8.388 8.049 0.735 113.735 o
6 26 5 20.140 20.491 1.461 29.174 o
6 26 6 17.983 17.197 1.098 47.601 o
6 26 7 22.562 21.952 1.461 28.244 o
6 26 8 40.542 41.345 2.196 11.951 o
6 26 9 16.734 15.736 1.098 49.010 o
6 26 10 6.538 8.412 0.735 117.958 o
6 26 11 4.010 4.755 0.735 128.788 o
6 26 12 13.410 13.540 1.098 52.156 o
6 26 13 16.211 14.265 1.098 49.907 o
6 26 14 18.719 18.295 1.098 46.692 o
6 26 15 12.347 13.903 1.098 52.778 o
6 26 16 43.154 43.531 2.196 11.633 o
6 26 17 2.009 2.196 0.735 136.390 o
6 26 18 24.291 23.413 1.461 27.516 o
6 26 19 8.008 9.873 0.735 112.391 o
6 26 20 11.035 9.148 0.735 105.712 o
6 26 21 1.816 1.098 0.735 138.000 o
6 26 22 1.339 2.196 0.735 137.845 o
6 26 23 0.154 -0.363 1.098 63.978 o
6 26 24 2.866 4.020 1.098 61.858 o
6 26 25 0.608 0.735 0.735 140.874 o
6 26 26 1.098 0.735 0.735 139.882 o
6 26 27 1.259 2.196 0.735 138.017 o
6 26 28 0.314 0.735 0.735 141.456 o
6 27 0 24.132 24.148 1.834 19.111 o
6 27 1 0.224 0.000 0.735 142.344 o
6 27 2 1.649 1.461 0.735 137.968 o
6 27 3 19.111 20.118 1.098 45.775 o
6 27 4 7.812 6.951 0.735 116.583 o
6 27 5 18.854 18.295 1.098 46.597 o
6 27 6 19.026 20.491 1.098 45.703 o
6 27 7 4.964 5.491 0.735 125.560 o
6 27 8 15.965 16.824 1.098 49.170 o
6 27 9 6.204 5.853 0.735 122.021 o
6 27 10 1.561 1.461 0.735 138.156 o
6 27 11 1.347 1.834 0.735 138.216 o
6 27 12 4.282 3.657 0.735 129.454 o
6 27 13 15.147 13.903 1.098 50.794 o
6 27 14 8.983 9.873 1.098 56.471 o
6 27 15 24.111 21.952 1.834 19.271 o
6 27 16 1.737 2.932 0.735 136.178 o
6 27 17 3.949 4.755 0.735 128.934 o
6 27 18 11.625 13.167 1.098 53.542 o
6 27 19 4.721 5.118 0.735 126.615 o
6 27 20 1.337 0.363 0.735 139.774 o
6 27 21 0.348 0.000 0.735 142.107 o
6 27 22 2.673 1.834 0.735 135.318 o
6 27 23 4.508 4.392 0.735 128.021 o
6 27 24 8.151 7.687 0.735 114.794 o
6 27 25 10.061 10.608 0.735 106.315 o
6 27 26 0.264 0.000 0.735 142.268 o
6 28 0 2.966 2.932 0.735 133.404 o
6 28 1 29.060 29.266 1.461 25.253 o
6 28 2 34.938 35.119 1.834 16.714 o
6 28 3 1.374 1.834 0.735 138.159 o
6 28 4 40.205 30.364 2.196 12.450 o
6 28 5 10.138 10.608 0.735 106.125 o
6 28 6 27.130 27.070 1.461 26.137 o
6 28 7 4.326 4.020 0.735 128.913 o
6 28 8 0.997 0.735 0.735 140.088 o
6 28 9 4.648 4.392 0.735 127.679 o
6 28 10 8.727 8.785 0.735 111.950 o
6 28 11 3.703 3.657 0.735 130.836 o
6 28 12 14.539 15.363 1.098 50.706 o
6 28 13 0.510 1.098 0.735 140.707 o
6 28 14 3.871 4.392 0.735 129.558 o
6 28 15 1.689 2.196 0.735 137.089 o
6 28 16 34.281 38.413 1.834 16.568 o
6 28 17 0.649 0.363 0.735 141.164 o
6 28 18 2.582 2.559 0.735 134.706 o
6 28 19 36.364 32.198 2.196 12.700 o
6 28 20 5.660 5.853 0.735 123.383 o
6 28 21 1.164 2.196 0.735 138.218 o
6 28 22 8.742 10.246 1.098 56.507 o
6 28 23 23.379 19.393 2.196 14.273 o
6 28 24 17.556 17.197 2.196 14.766 o
6 29 0 11.780 13.540 1.098 53.303 o
6 29 1 1.345 2.559 0.735 137.442 o
6 29 2 0.551 -0.363 0.735 141.713 o
6 29 3 2.513 1.834 0.735 135.676 o
6 29 4 2.306 2.559 0.735 135.327 o
6 29 5 4.387 4.755 0.735 127.875 o
6 29 6 5.395 6.216 0.735 123.591 o
6 29 7 2.786 1.461 0.735 135.482 o
6 29 8 2.549 1.834 0.735 135.596 o
6 29 9 3.877 3.294 0.735 130.852 o
6 29 10 10.692 10.608 1.098 55.072 o
6 29 11 2.843 2.559 0.735 134.114 o
6 29 12 1.243 0.735 0.735 139.584 o
6 29 13 4.370 5.491 0.735 127.017 o
6 29 14 0.977 0.363 0.735 140.508 o
6 29 15 0.982 0.735 0.735 140.120 o
6 29 16 5.285 7.687 1.098 59.500 o
6 29 17 3.331 3.657 0.735 131.712 o
6 29 18 7.042 8.412 1.098 58.200 o
6 29 19 1.690 0.735 0.735 138.652 o
6 29 20 9.027 9.510 1.098 56.562 o
6 29 21 0.480 -1.461 1.834 22.945 o
6 30 0 4.367 5.853 1.098 60.562 o
6 30 1 7.533 9.873 0.735 113.593 o
6 30 2 13.092 13.903 1.098 52.253 o
6 30 3 1.246 1.834 0.735 138.430 o
6 30 4 5.079 6.216 0.735 124.376 o
6 30 5 3.326 4.392 0.735 130.857 o
6 30 6 13.318 13.167 1.098 52.353 o
6 30 7 6.014 6.589 0.735 121.577 o
6 30 8 8.723 8.412 0.735 112.431 o
6 30 9 1.682 1.461 0.735 137.899 o
6 30 10 4.281 5.491 0.735 127.236 o
6 30 11 19.191 16.099 1.098 47.135 o
6 30 12 8.010 8.049 0.735 114.692 o
6 30 13 9.934 11.706 1.098 55.214 o
6 30 14 5.999 8.049 0.735 119.777 o
6 30 15 4.964 3.657 0.735 127.805 o
6 30 16 2.618 2.559 0.735 134.626 o
6 30 17 7.289 9.873 2.196 15.572 o
6 31 0 9.825 9.510 1.461 33.483 o
6 31 1 2.647 2.559 0.735 134.558 o
6 31 2 4.687 5.491 0.735 126.242 o
6 31 3 30.581 34.394 2.559 10.133 o
6 31 4 9.868 10.608 0.735 106.798 o
6 31 5 14.009 14.265 1.098 51.474 o
6 31 6 15.717 16.824 1.098 49.347 o
6 31 7 7.282 9.148 0.735 115.145 o
6 31 8 1.005 0.735 0.735 140.073 o
6 31 9 7.094 7.314 0.735 117.941 o
6 31 10 2.886 2.932 0.735 133.588 o
6 31 11 4.921 4.392 0.735 127.013 o
6 31 12 8.209 10.971 1.461 33.692 o
7 0 1 3.501 4.755 0.363 418.249 o
7 0 2 29.379 32.560 1.098 35.098 o
7 0 3 1698.240 1758.250 53.051 0.016 o
7 0 4 6.348 7.314 0.363 328.447 o
7 0 5 2838.620 2913.590 91.828 0.005 o
7 0 6 117.030 119.270 3.657 3.134 o
7 0 7 849.825 835.958 27.070 0.061 o
7 0 8 121.375 120.358 3.657 3.060 o
7 0 9 3.461 4.020 0.363 428.465 o
7 0 10 565.942 586.447 17.922 0.137 o
7 0 11 112.240 104.995 3.294 3.726 o
7 0 12 132.077 130.241 4.020 2.572 o
7 0 13 136.479 134.261 4.020 2.499 o
7 0 14 0.235 0.000 0.363 579.585 o
7 0 15 827.542 790.956 25.246 0.069 o
7 0 16 148.978 156.948 4.755 1.892 o
7 0 17 224.044 218.412 6.589 0.949 o
7 0 18 9.398 9.148 0.363 262.715 o
7 0 19 4.255 4.020 0.363 408.805 o
7 0 20 85.942 88.171 2.559 5.989 o
7 0 21 96.644 91.092 2.559 5.499 o
7 0 22 10.532 11.344 0.363 232.965 o
7 0 23 771.514 783.270 23.413 0.078 o
7 0 24 180.359 164.262 6.216 1.234 o
7 0 25 35.663 38.413 1.461 22.122 o
7 0 26 10.537 10.608 0.363 237.492 o
7 0 27 124.794 119.995 4.020 2.717 o
7 0 28 1.160 1.098 0.363 533.699 o
7 0 29 11.282 11.344 0.735 102.396 o
7 0 30 118.302 113.407 3.294 3.523 o
7 0 31 10.662 10.608 0.735 104.826 o
7 0 32 33.788 35.492 1.461 23.029 o
7 0 33 72.296 66.581 4.020 3.770 o
7 0 34 58.764 62.924 3.294 5.474 o
7 0 35 0.697 1.834 0.735 139.577 o
7 0 36 3.950 2.559 0.735 131.549 o
7 0 37 12.660 12.069 1.098 53.202 o
7 0 38 7.367 7.687 0.735 116.777 o
7 0 39 92.026 88.171 5.491 2.084 o
7 0 40 49.804 44.629 2.559 8.845 o
7 0 41 14.133 14.265 1.461 31.767 o
7 0 42 5.791 5.491 1.098 59.850 o
7 0 43 2.070 1.461 1.098 62.862 o
7 0 44 35.748 36.580 2.559 9.812 o
7 0 45 3.099 3.657 1.098 61.832 o
7 0 46 3.051 2.196 1.098 62.222 o
7 0 47 1.991 1.098 1.098 62.980 o
7 0 48 6.446 5.491 1.098 59.463 o
7 0 49 0.231 1.461 1.098 63.658 o
7 1 0 184.674 194.626 5.118 1.438 o
7 1 1 57.038 58.905 1.461 14.998 o
7 1 2 231.993 257.188 5.491 1.038 o
7 1 3 183.399 184.391 3.657 1.946 o
7 1 4 515.038 550.230 11.344 0.231 o
7 1 5 552.694 591.575 11.344 0.211 o
7 1 6 153.705 172.674 3.657 2.302 o
7 1 7 515.372 544.377 11.344 0.232 o
7 1 8 324.667 350.476 6.951 0.585 o
7 1 9 217.496 230.843 5.118 1.205 o
7 1 10 772.881 795.711 17.197 0.104 o
7 1 11 4148.220 4318.060 123.652 0.003 o
7 1 12 790.568 817.301 18.658 0.094 o
7 1 13 365.732 377.919 9.148 0.415 o
7 1 14 403.425 413.400 9.873 0.349 o
7 1 15 113.832 117.437 2.559 4.458 o
7 1 16 183.634 186.949 4.020 1.807 o
7 1 17 25.783 25.609 0.735 59.689 o
7 1 18 458.032 449.628 9.873 0.307 o
7 1 19 159.990 159.144 3.294 2.495 o
7 1 20 89.769 92.563 2.196 6.585 o
7 1 21 354.052 340.966 7.314 0.531 o
7 1 22 130.988 127.309 2.559 3.846 o
7 1 23 59.544 61.464 1.461 14.326 o
7 1 24 155.383 145.242 3.294 2.650 o
7 1 25 14.680 15.363 0.363 171.010 o
7 1 26 2.980 2.932 0.363 455.185 o
7 1 27 20.555 20.854 0.735 72.179 o
7 1 28 7.723 8.049 0.363 297.325 o
7 1 29 5.277 6.216 0.363 360.865 o
7 1 30 56.800 56.336 1.098 18.715 o
7 1 31 55.955 51.953 1.098 19.589 o
7 1 32 10.034 10.246 0.363 246.347 o
7 1 33 21.763 20.854 1.098 43.679 o
7 1 34 23.237 21.589 1.098 42.425 o
7 1 35 78.561 78.288 3.294 4.787 o
7 1 36 4.263 5.853 0.735 126.836 o
7 1 37 6.543 6.589 0.735 120.246 o
7 1 38 6.297 6.951 0.735 120.408 o
7 1 39 2.883 2.559 0.735 134.022 o
7 1 40 28.457 29.629 1.461 25.375 o
7 1 41 10.914 10.971 0.735 103.758 o
7 1 42 6.228 6.951 0.735 120.584 o
7 1 43 14.620 17.197 1.098 49.996 o
7 1 44 1.327 0.735 0.735 139.411 o
7 1 45 0.802 1.461 0.735 139.745 o
7 1 46 0.283 0.363 0.735 141.880 o
7 1 47 1.958 1.461 0.735 137.304 o
7 1 48 7.003 6.216 0.735 119.556 o
7 1 49 2.712 2.196 0.735 134.822 o
7 2 0 476.900 468.648 12.805 0.233 o
7 2 1 1344.600 1391.310 27.805 0.036 o
7 2 2 134.417 149.261 3.294 2.931 o
7 2 3 316.580 345.358 6.951 0.601 o
7 2 4 431.112 452.549 9.873 0.321 o
7 2 5 965.235 1002.040 21.217 0.067 o
7 2 6 425.588 433.892 9.510 0.340 o
7 2 7 157.847 165.360 3.657 2.296 o
7 2 8 91.221 94.386 2.196 6.462 o
7 2 9 64.017 71.709 1.461 12.778 o
7 2 10 617.065 631.087 13.540 0.165 o
7 2 11 1770.850 1782.390 47.561 0.017 o
7 2 12 274.598 287.189 6.589 0.754 o
7 2 13 319.585 331.818 8.049 0.537 o
7 2 14 103.948 108.652 2.559 4.917 o
7 2 15 12.098 13.903 0.363 201.126 o
7 2 16 175.228 179.625 3.657 2.044 o
7 2 17 21.951 21.952 0.363 108.120 o
7 2 18 7.947 8.412 0.363 290.608 o
7 2 19 19.495 19.393 0.363 125.936 o
7 2 20 90.295 88.171 1.834 7.640 o
7 2 21 95.611 92.926 1.834 7.121 o
7 2 22 71.191 68.415 1.461 11.979 o
7 2 23 182.219 177.802 4.020 1.854 o
7 2 24 56.798 55.610 1.098 18.817 o
7 2 25 38.167 39.511 1.098 28.656 o
7 2 26 147.658 146.702 3.657 2.523 o
7 2 27 93.916 99.514 2.559 5.443 o
7 2 28 168.450 170.488 4.020 2.001 o
7 2 29 11.600 12.442 0.363 214.110 o
7 2 30 42.726 45.365 1.098 25.368 o
7 2 31 47.669 47.561 1.098 23.037 o
7 2 32 2.731 3.294 0.363 456.994 o
7 2 33 7.749 8.049 0.735 115.353 o
7 2 34 39.624 33.658 1.461 21.701 o
7 2 35 13.876 14.265 0.735 92.764 o
7 2 36 13.123 13.167 0.735 95.791 o
7 2 37 17.136 18.295 1.098 47.813 o
7 2 38 16.687 17.197 0.735 83.353 o
7 2 39 71.425 74.993 2.932 5.861 o
7 2 40 37.916 39.874 1.834 15.929 o
7 2 41 7.693 7.314 0.735 116.425 o
7 2 42 19.124 20.118 1.098 45.765 o
7 2 43 11.471 12.069 1.098 54.032 o
7 2 44 4.136 4.020 0.735 129.370 o
7 2 45 2.655 2.196 0.735 134.951 o
7 2 46 11.404 10.971 1.098 54.458 o
7 2 47 4.255 4.392 0.735 128.633 o
7 2 48 2.223 2.559 0.735 135.514 o
7 2 49 3.139 2.932 0.735 133.007 o
7 3 0 750.924 772.299 23.775 0.078 o
7 3 1 1461.360 1621.060 35.119 0.027 o
7 3 2 528.691 544.377 10.971 0.233 o
7 3 3 47.372 53.777 1.834 13.644 o
7 3 4 4.606 5.118 0.363 387.659 o
7 3 5 429.530 439.009 9.510 0.336 o
7 3 6 100.908 107.191 2.196 5.688 o
7 3 7 494.574 513.277 10.971 0.252 o
7 3 8 136.158 132.800 3.294 3.035 o
7 3 9 56.484 57.806 1.098 18.598 o
7 3 10 541.628 511.454 14.638 0.182 o
7 3 11 20.217 19.756 0.363 121.266 o
7 3 12 90.422 93.288 2.196 6.532 o
7 3 13 201.079 190.244 4.755 1.461 o
7 3 14 161.816 165.360 4.020 2.084 o
7 3 15 46.417 45.727 1.098 23.842 o
7 3 16 32.890 32.198 0.735 46.522 o
7 3 17 88.450 88.533 1.834 7.758 o
7 3 18 291.997 291.209 5.853 0.782 o
7 3 19 223.823 213.284 4.755 1.288 o
7 3 20 177.584 176.704 3.657 2.036 o
7 3 21 67.526 68.415 1.461 12.502 o
7 3 22 98.513 96.220 2.196 6.052 o
7 3 23 83.075 85.974 2.196 7.140 o
7 3 24 127.301 131.702 3.294 3.193 o
7 3 25 18.002 17.560 0.363 139.701 o
7 3 26 39.639 38.776 1.098 28.141 o
7 3 27 87.936 89.631 2.196 6.763 o
7 3 28 34.457 35.119 0.735 43.394 o
7 3 29 10.735 11.344 0.363 230.483 o
7 3 30 96.253 98.043 2.559 5.382 o
7 3 31 43.160 43.531 1.098 25.566 o
7 3 32 47.592 46.463 1.461 18.182 o
7 3 33 28.868 27.805 1.098 36.813 o
7 3 34 21.556 24.148 1.098 42.697 o
7 3 35 14.688 14.265 0.735 90.914 o
7 3 36 5.867 5.491 0.735 123.319 o
7 3 37 11.060 10.971 0.735 103.396 o
7 3 38 38.083 40.247 1.834 15.878 o
7 3 39 26.734 30.727 1.461 25.718 o
7 3 40 53.483 49.022 2.559 8.528 o
7 3 41 1.796 2.196 0.735 136.857 o
7 3 42 15.172 13.903 0.735 90.233 o
7 3 43 3.384 2.196 0.735 133.289 o
7 3 44 7.983 7.687 0.735 115.218 o
7 3 45 5.017 4.755 0.735 126.334 o
7 3 46 13.102 12.442 1.098 52.761 o
7 3 47 6.787 8.049 0.735 117.786 o
7 3 48 0.501 1.098 0.735 140.725 o
7 3 49 4.259 4.020 1.461 35.239 o
7 4 0 226.072 246.217 7.687 0.767 o
7 4 1 139.331 142.310 3.294 2.908 o
7 4 2 63.632 68.778 1.834 10.814 o
7 4 3 491.301 516.934 10.971 0.252 o
7 4 4 233.742 248.040 5.491 1.048 o
7 4 5 1370.690 1436.310 34.394 0.030 o
7 4 6 126.129 132.800 3.294 3.204 o
7 4 7 86.769 98.043 2.196 6.599 o
7 4 8 354.625 360.359 8.049 0.482 o
7 4 9 583.073 584.251 13.540 0.178 o
7 4 10 341.055 350.849 8.412 0.483 o
7 4 11 103.024 98.416 2.559 5.127 o
7 4 12 199.614 195.362 4.392 1.553 o
7 4 13 220.925 218.039 4.755 1.290 o
7 4 14 158.338 156.213 3.294 2.536 o
7 4 15 269.260 264.139 5.853 0.870 o
7 4 16 373.461 387.791 7.687 0.464 o
7 4 17 108.384 107.191 2.196 5.367 o
7 4 18 39.226 39.874 0.735 37.034 o
7 4 19 16.232 15.736 0.363 157.640 o
7 4 20 50.587 50.855 1.098 21.448 o
7 4 21 322.628 335.848 7.314 0.576 o
7 4 22 2.857 2.932 0.363 458.496 o
7 4 23 159.402 156.948 3.657 2.326 o
7 4 24 114.391 107.926 2.932 4.090 o
7 4 25 169.812 158.772 3.294 2.374 o
7 4 26 11.134 11.344 0.363 225.699 o
7 4 27 157.785 160.968 4.392 1.971 o
7 4 28 63.959 62.924 1.461 13.469 o
7 4 29 163.794 165.360 4.020 2.066 o
7 4 30 63.485 61.101 1.461 13.694 o
7 4 31 138.967 140.114 3.657 2.675 o
7 4 32 17.699 17.922 0.735 80.512 o
7 4 33 10.498 11.344 0.735 104.323 o
7 4 34 24.650 23.775 1.098 40.755 o
7 4 35 13.082 13.903 0.735 95.024 o
7 4 36 12.825 13.903 0.735 95.628 o
7 4 37 15.492 17.560 1.098 49.245 o
7 4 38 0.011 0.000 0.735 142.748 o
7 4 39 9.587 10.246 0.735 107.951 o
7 4 40 7.309 9.148 0.735 115.076 o
7 4 41 2.669 3.294 0.735 133.671 o
7 4 42 2.278 1.834 0.735 136.196 o
7 4 43 16.326 16.462 1.098 49.042 o
7 4 44 29.457 30.364 1.834 17.878 o
7 4 45 3.347 3.657 0.735 131.674 o
7 4 46 3.292 3.294 0.735 132.229 o
7 4 47 10.549 9.510 0.735 106.468 o
7 4 48 0.996 0.363 0.735 140.470 o
7 5 0 128.040 130.604 4.020 2.616 o
7 5 1 670.742 710.835 17.197 0.121 o
7 5 2 111.840 123.290 2.932 3.965 o
7 5 3 291.798 309.866 7.314 0.640 o
7 5 4 49.441 50.120 1.461 17.374 o
7 5 5 336.830 340.603 9.148 0.455 o
7 5 6 412.068 397.674 10.246 0.337 o
7 5 7 345.349 353.408 8.785 0.459 o
7 5 8 9.361 9.148 0.363 263.248 o
7 5 9 265.170 281.699 7.314 0.707 o
7 5 10 485.667 479.992 12.442 0.235 o
7 5 11 362.459 360.359 9.148 0.425 o
7 5 12 128.903 129.143 2.932 3.515 o
7 5 13 299.035 292.307 6.589 0.701 o
7 5 14 66.662 64.758 1.461 12.903 o
7 5 15 65.189 69.513 1.461 12.767 o
7 5 16 232.221 228.284 5.118 1.151 o
7 5 17 582.661 551.328 12.442 0.195 o
7 5 18 11.330 10.971 0.363 225.592 o
7 5 19 115.264 111.946 2.196 5.001 o
7 5 20 100.278 100.240 1.834 6.609 o
7 5 21 26.443 27.070 0.735 57.686 o
7 5 22 493.432 474.501 9.873 0.282 o
7 5 23 38.504 39.149 0.735 37.916 o
7 5 24 202.177 204.872 4.392 1.508 o
7 5 25 10.047 10.608 0.363 243.784 o
7 5 26 90.701 92.926 2.196 6.527 o
7 5 27 4.507 4.755 0.363 394.120 o
7 5 28 98.034 102.073 2.932 4.602 o
7 5 29 5.142 5.853 0.363 367.613 o
7 5 30 34.982 36.217 1.098 31.033 o
7 5 31 69.324 72.072 1.834 10.066 o
7 5 32 31.065 32.198 1.461 24.255 o
7 5 33 78.949 84.876 2.932 5.445 o
7 5 34 47.840 44.629 1.834 14.194 o
7 5 35 27.954 28.903 1.461 25.628 o
7 5 36 6.236 5.491 0.735 122.396 o
7 5 37 9.401 9.148 0.735 109.794 o
7 5 38 5.475 5.853 0.735 123.844 o
7 5 39 39.483 39.149 1.834 15.755 o
7 5 40 6.787 6.589 0.735 119.632 o
7 5 41 14.257 16.099 1.098 50.645 o
7 5 42 0.978 1.834 0.735 138.994 o
7 5 43 5.122 4.755 0.735 126.075 o
7 5 44 8.967 9.510 1.098 56.601 o
7 5 45 10.716 9.510 0.735 106.053 o
7 5 46 9.471 9.148 0.735 109.618 o
7 5 47 2.810 2.559 0.735 134.188 o
7 5 48 6.161 6.951 0.735 120.752 o
7 6 0 846.085 846.567 28.903 0.057 o
7 6 1 50.485 52.316 1.834 13.333 o
7 6 2 794.534 792.790 17.560 0.100 o
7 6 3 178.572 174.145 4.020 1.899 o
7 6 4 24.027 25.609 0.735 62.340 o
7 6 5 335.386 348.280 8.412 0.490 o
7 6 6 50.354 50.120 1.098 21.649 o
7 6 7 233.322 249.138 7.314 0.795 o
7 6 8 326.456 342.799 8.785 0.482 o
7 6 9 179.237 175.243 4.392 1.754 o
7 6 10 33.632 34.394 1.098 32.217 o
7 6 11 151.533 155.850 3.657 2.422 o
7 6 12 258.776 259.747 6.216 0.860 o
7 6 13 93.147 96.945 1.834 7.150 o
7 6 14 50.984 50.855 1.098 21.316 o
7 6 15 628.610 620.106 12.442 0.174 o
7 6 16 86.383 84.514 1.834 8.058 o
7 6 17 0.678 1.834 0.363 537.180 o
7 6 18 146.379 144.879 2.932 3.028 o
7 6 19 127.543 124.750 2.196 4.354 o
7 6 20 165.647 165.723 3.294 2.382 o
7 6 21 26.156 26.344 0.735 58.612 o
7 6 22 113.554 114.878 2.196 5.010 o
7 6 23 338.172 330.358 6.951 0.580 o
7 6 24 1.405 1.461 0.363 520.828 o
7 6 25 129.323 130.604 2.932 3.491 o
7 6 26 8.204 8.785 0.363 283.476 o
7 6 27 10.296 9.148 0.363 250.185 o
7 6 28 2.987 3.294 0.363 450.148 o
7 6 29 6.245 6.951 0.363 333.884 o
7 6 30 2.553 2.559 0.363 471.893 o
7 6 31 65.348 62.189 2.196 9.093 o
7 6 32 20.099 21.952 1.098 44.447 o
7 6 33 35.875 35.855 1.461 22.409 o
7 6 34 6.932 7.314 0.735 118.350 o
7 6 35 6.542 7.314 0.735 119.334 o
7 6 36 9.878 11.706 1.098 55.252 o
7 6 37 30.813 28.541 1.834 17.812 o
7 6 38 35.983 36.217 1.834 16.479 o
7 6 39 4.468 5.118 0.735 127.233 o
7 6 40 8.173 8.412 0.735 113.819 o
7 6 41 61.647 66.219 2.932 6.356 o
7 6 42 2.500 2.932 0.735 134.471 o
7 6 43 11.723 11.706 0.735 100.881 o
7 6 44 2.791 2.932 0.735 133.808 o
7 6 45 2.440 2.196 0.735 135.433 o
7 6 46 6.631 5.853 0.735 120.949 o
7 6 47 12.301 11.344 1.098 53.707 o
7 6 48 1.081 0.000 0.735 140.662 o
7 7 0 213.026 221.706 10.246 0.548 o
7 7 1 164.362 171.949 4.392 1.876 o
7 7 2 527.936 517.307 13.540 0.199 o
7 7 3 384.305 390.723 9.873 0.369 o
7 7 4 467.491 456.206 12.442 0.245 o
7 7 5 231.718 228.284 5.118 1.153 o
7 7 6 85.148 86.337 2.196 7.010 o
7 7 7 488.018 499.375 11.344 0.250 o
7 7 8 47.151 42.433 1.098 24.192 o
7 7 9 859.809 834.860 22.677 0.074 o
7 7 10 323.114 319.749 7.314 0.586 o
7 7 11 61.940 62.189 1.461 13.859 o
7 7 12 228.974 225.726 4.755 1.236 o
7 7 13 255.438 245.481 5.118 1.034 o
7 7 14 135.245 133.163 2.932 3.345 o
7 7 15 661.804 640.597 12.442 0.164 o
7 7 16 70.666 71.336 1.461 11.850 o
7 7 17 689.104 649.372 12.805 0.154 o
7 7 18 32.514 32.923 0.735 46.536 o
7 7 19 313.551 324.142 6.216 0.674 o
7 7 20 79.846 80.857 1.461 10.123 o
7 7 21 177.956 182.557 4.020 1.869 o
7 7 22 104.462 106.093 2.196 5.556 o
7 7 23 14.546 14.265 0.363 176.685 o
7 7 24 2.097 2.559 0.363 484.685 o
7 7 25 6.689 6.951 0.363 325.431 o
7 7 26 67.205 68.778 1.834 10.443 o
7 7 27 50.078 51.953 1.461 17.044 o
7 7 28 150.086 149.261 4.020 2.275 o
7 7 29 7.186 7.687 0.363 309.703 o
7 7 30 57.212 61.826 2.196 9.724 o
7 7 31 54.444 55.238 1.834 12.647 o
7 7 32 38.769 38.776 1.834 15.885 o
7 7 33 81.498 80.857 3.657 4.062 o
7 7 34 4.443 4.392 0.735 128.177 o
7 7 35 26.605 27.805 1.461 26.184 o
7 7 36 1.594 2.196 0.735 137.295 o
7 7 37 39.350 37.678 2.559 9.594 o
7 7 38 26.248 25.609 1.461 26.612 o
7 7 39 34.551 35.855 1.834 16.717 o
7 7 40 12.840 13.903 1.098 52.430 o
7 7 41 5.269 6.216 0.735 123.904 o
7 7 42 9.422 11.344 0.735 106.992 o
7 7 43 4.160 4.020 0.735 129.313 o
7 7 44 9.993 10.608 0.735 106.485 o
7 7 45 19.199 12.442 1.461 30.611 o
7 7 46 2.099 2.932 0.735 135.374 o
7 7 47 6.208 5.853 0.735 122.012 o
7 8 0 489.909 490.227 18.658 0.147 o
7 8 1 57.133 61.464 1.461 14.750 o
7 8 2 980.022 968.758 23.050 0.063 o
7 8 3 378.480 383.409 9.873 0.375 o
7 8 4 441.923 453.647 10.608 0.296 o
7 8 5 203.876 203.411 5.491 1.241 o
7 8 6 973.887 1019.240 28.168 0.051 o
7 8 7 50.536 49.022 1.098 21.773 o
7 8 8 20.404 21.217 0.735 72.125 o
7 8 9 295.574 282.797 7.314 0.656 o
7 8 10 205.519 206.705 4.755 1.394 o
7 8 11 28.451 28.541 0.735 53.965 o
7 8 12 82.529 85.612 1.834 8.312 o
7 8 13 27.300 28.168 0.735 55.741 o
7 8 14 256.760 269.257 6.951 0.771 o
7 8 15 70.005 68.042 1.461 12.171 o
7 8 16 226.772 218.039 5.118 1.193 o
7 8 17 257.226 246.217 5.491 0.975 o
7 8 18 26.208 27.442 0.735 57.754 o
7 8 19 24.715 23.413 0.363 94.535 o
7 8 20 188.527 191.705 4.020 1.751 o
7 8 21 49.632 47.561 1.098 22.336 o
7 8 22 37.700 38.413 0.735 38.900 o
7 8 23 107.799 107.926 2.196 5.376 o
7 8 24 22.606 23.050 0.735 66.683 o
7 8 25 139.957 145.604 2.932 3.137 o
7 8 26 91.608 88.896 2.196 6.585 o
7 8 27 101.205 98.043 2.559 5.199 o
7 8 28 122.434 122.554 3.294 3.361 o
7 8 29 72.993 76.827 2.196 8.047 o
7 8 30 27.533 28.541 1.098 37.404 o
7 8 31 15.550 16.462 0.735 86.568 o
7 8 32 24.738 25.246 1.098 40.217 o
7 8 33 41.519 44.267 1.834 15.097 o
7 8 34 20.082 20.118 1.098 45.096 o
7 8 35 3.531 2.932 0.735 132.093 o
7 8 36 15.012 15.363 1.098 50.370 o
7 8 37 18.693 19.020 1.461 29.811 o
7 8 38 18.916 19.393 1.461 29.692 o
7 8 39 1.664 1.461 0.735 137.936 o
7 8 40 10.075 9.873 0.735 107.199 o
7 8 41 22.101 20.854 1.098 43.447 o
7 8 42 0.194 1.461 0.735 140.975 o
7 8 43 9.707 8.785 1.098 56.352 o
7 8 44 17.623 19.020 1.461 30.120 o
7 8 45 10.038 8.785 1.098 56.131 o
7 8 46 10.171 10.971 1.098 55.303 o
7 8 47 5.164 5.491 0.735 125.064 o
7 9 0 238.651 244.383 7.687 0.747 o
7 9 1 904.025 884.980 22.315 0.071 o
7 9 2 553.299 547.671 12.442 0.203 o
7 9 3 643.237 657.058 14.638 0.147 o
7 9 4 1337.050 1339.730 28.541 0.036 o
7 9 5 203.659 205.970 5.118 1.320 o
7 9 6 351.124 314.994 8.785 0.472 o
7 9 7 759.399 730.591 22.677 0.083 o
7 9 8 53.337 51.581 1.098 20.443 o
7 9 9 405.606 411.940 10.246 0.337 o
7 9 10 75.374 75.366 1.834 9.343 o
7 9 11 199.178 192.067 4.392 1.566 o
7 9 12 17.309 17.922 0.363 142.897 o
7 9 13 326.352 317.190 6.951 0.607 o
7 9 14 25.346 27.805 0.735 58.727 o
7 9 15 64.996 65.121 1.461 13.132 o
7 9 16 2.320 2.196 0.363 483.490 o
7 9 17 236.550 226.824 4.755 1.200 o
7 9 18 88.143 85.974 1.834 7.873 o
7 9 19 223.740 219.872 5.118 1.202 o
7 9 20 151.701 152.918 3.294 2.648 o
7 9 21 25.012 26.707 0.735 60.017 o
7 9 22 19.090 19.020 0.363 129.133 o
7 9 23 2.949 3.657 0.363 446.361 o
7 9 24 3.927 4.392 0.363 412.250 o
7 9 25 231.557 226.824 4.755 1.222 o
7 9 26 11.640 12.442 0.363 213.678 o
7 9 27 1.206 1.098 0.363 532.301 o
7 9 28 60.278 57.434 1.834 11.816 o
7 9 29 72.346 74.993 2.559 6.895 o
7 9 30 87.383 85.612 3.294 4.486 o
7 9 31 21.758 22.315 1.098 43.183 o
7 9 32 8.589 8.049 0.735 113.226 o
7 9 33 3.427 3.294 0.735 131.912 o
7 9 34 29.463 30.001 1.461 25.030 o
7 9 35 7.920 8.785 0.735 113.989 o
7 9 36 17.683 17.560 1.098 47.686 o
7 9 37 6.677 7.314 0.735 118.995 o
7 9 38 12.197 10.608 1.098 54.035 o
7 9 39 2.847 2.559 1.461 35.603 o
7 9 40 3.032 4.020 1.098 61.773 o
7 9 41 15.778 15.736 1.098 49.691 o
7 9 42 0.937 0.363 0.735 140.587 o
7 9 43 0.085 -0.363 0.735 142.609 o
7 9 44 2.505 2.559 0.735 134.880 o
7 9 45 0.717 0.363 0.735 141.027 o
7 9 46 4.094 3.657 0.735 129.905 o
7 9 47 2.654 2.559 0.735 134.544 o
7 10 0 576.994 582.428 18.295 0.133 o
7 10 1 69.297 69.876 1.461 12.142 o
7 10 2 302.002 308.768 6.589 0.681 o
7 10 3 196.318 196.097 4.755 1.472 o
7 10 4 140.150 140.849 3.294 2.907 o
7 10 5 62.008 62.189 1.461 13.848 o
7 10 6 43.938 45.365 1.098 24.878 o
7 10 7 240.967 249.501 6.216 0.918 o
7 10 8 131.106 129.878 2.932 3.461 o
7 10 9 685.859 623.763 14.265 0.146 o
7 10 10 124.312 121.456 2.559 4.099 o
7 10 11 608.477 602.546 16.099 0.145 o
7 10 12 325.242 317.190 6.589 0.634 o
7 10 13 450.888 437.186 9.510 0.323 o
7 10 14 68.793 66.219 1.461 12.477 o
7 10 15 181.045 171.586 4.020 1.889 o
7 10 16 135.379 136.830 2.932 3.306 o
7 10 17 39.065 38.413 0.735 37.756 o
7 10 18 222.570 222.431 4.755 1.272 o
7 10 19 160.872 155.850 3.294 2.505 o
7 10 20 52.995 55.610 1.098 19.928 o
7 10 21 69.796 69.140 1.461 12.123 o
7 10 22 90.879 91.828 1.834 7.472 o
7 10 23 104.904 103.171 2.559 4.978 o
7 10 24 203.665 203.048 4.392 1.505 o
7 10 25 6.904 6.951 0.363 321.424 o
7 10 26 93.315 94.024 2.196 6.363 o
7 10 27 133.902 124.025 3.294 3.145 o
7 10 28 25.162 24.511 1.098 40.180 o
7 10 29 32.869 32.560 1.461 23.693 o
7 10 30 19.105 19.756 1.098 45.906 o
7 10 31 51.576 49.022 1.834 13.405 o
7 10 32 3.982 4.755 0.735 128.854 o
7 10 33 30.782 31.825 1.461 24.389 o
7 10 34 13.645 13.540 0.735 94.137 o
7 10 35 14.113 13.903 0.735 92.638 o
7 10 36 2.015 3.294 0.735 135.157 o
7 10 37 74.408 77.562 4.020 3.665 o
7 10 38 12.465 11.706 1.461 32.550 o
7 10 39 9.676 9.510 1.098 56.130 o
7 10 40 10.147 11.344 1.834 21.720 o
7 10 41 28.239 27.070 1.461 25.812 o
7 10 42 6.519 6.216 0.735 120.775 o
7 10 43 2.710 3.657 0.735 133.159 o
7 10 44 7.832 9.148 0.735 113.753 o
7 10 45 11.824 12.442 0.735 99.747 o
7 10 46 1.675 1.461 0.735 137.913 o
7 11 0 169.204 162.439 5.491 1.484 o
7 11 1 5.844 6.589 0.363 345.352 o
7 11 2 87.519 86.710 1.834 7.892 o
7 11 3 167.136 166.458 4.020 2.031 o
7 11 4 258.693 255.727 6.216 0.865 o
7 11 5 196.705 198.656 4.392 1.560 o
7 11 6 182.801 192.803 4.020 1.790 o
7 11 7 228.315 227.922 5.118 1.167 o
7 11 8 11.108 12.442 0.363 219.624 o
7 11 9 136.010 136.457 2.932 3.297 o
7 11 10 74.478 71.709 1.834 9.592 o
7 11 11 126.668 120.731 2.932 3.653 o
7 11 12 222.980 209.264 4.755 1.301 o
7 11 13 140.635 138.653 2.932 3.188 o
7 11 14 96.617 95.122 1.834 6.987 o
7 11 15 5.967 7.314 0.363 335.743 o
7 11 16 109.589 104.995 2.559 4.789 o
7 11 17 100.091 104.632 2.196 5.782 o
7 11 18 209.983 208.529 5.118 1.285 o
7 11 19 87.118 91.828 2.196 6.748 o
7 11 20 2.966 2.932 0.363 455.555 o
7 11 21 342.438 330.358 7.314 0.553 o
7 11 22 46.182 47.924 1.098 23.518 o
7 11 23 11.634 11.706 0.363 217.832 o
7 11 24 50.578 52.316 1.461 16.901 o
7 11 25 238.208 212.558 5.491 1.093 o
7 11 26 38.784 38.051 1.098 28.709 o
7 11 27 8.203 8.049 0.363 289.397 o
7 11 28 20.356 22.315 0.735 71.219 o
7 11 29 77.174 79.386 4.020 3.614 o
7 11 30 15.278 14.265 0.735 89.587 o
7 11 31 13.326 15.736 1.098 51.437 o
7 11 32 0.033 0.363 0.735 142.363 o
7 11 33 8.908 9.873 0.735 110.122 o
7 11 34 5.164 5.118 0.735 125.526 o
7 11 35 10.197 10.608 0.735 105.980 o
7 11 36 8.181 8.049 0.735 114.258 o
7 11 37 1.543 2.196 0.363 505.876 o
7 11 38 16.384 17.197 1.098 48.738 o
7 11 39 0.476 0.000 0.735 141.859 o
7 11 40 14.218 13.903 1.098 51.454 o
7 11 41 0.205 1.098 0.735 141.314 o
7 11 42 1.449 0.363 0.735 139.544 o
7 11 43 14.914 15.736 1.098 50.307 o
7 11 44 0.833 0.735 0.735 140.423 o
7 11 45 4.681 4.755 0.735 127.158 o
7 11 46 0.501 0.735 0.735 141.087 o
7 12 0 54.887 55.610 1.834 12.569 o
7 12 1 71.178 67.317 1.461 12.057 o
7 12 2 180.342 182.194 4.020 1.852 o
7 12 3 84.883 86.710 1.834 8.088 o
7 12 4 83.665 84.876 1.834 8.252 o
7 12 5 58.369 60.365 1.461 14.628 o
7 12 6 23.471 23.413 0.735 64.960 o
7 12 7 258.321 257.550 5.853 0.908 o
7 12 8 91.305 89.269 1.834 7.531 o
7 12 9 6.812 7.687 0.363 316.395 o
7 12 10 10.717 10.971 0.363 232.985 o
7 12 11 119.836 115.976 2.559 4.302 o
7 12 12 39.572 38.051 1.098 28.340 o
7 12 13 416.022 414.498 9.148 0.363 o
7 12 14 175.273 169.753 3.657 2.092 o
7 12 15 16.597 16.462 0.363 152.469 o
7 12 16 35.208 36.953 1.098 30.730 o
7 12 17 147.926 146.702 3.657 2.520 o
7 12 18 97.820 96.583 2.196 6.077 o
7 12 19 10.954 10.246 0.363 234.540 o
7 12 20 17.931 18.295 0.363 137.896 o
7 12 21 129.916 129.506 2.559 3.846 o
7 12 22 28.490 28.168 0.735 54.157 o
7 12 23 122.389 121.829 3.294 3.368 o
7 12 24 39.032 36.953 1.098 28.852 o
7 12 25 32.205 32.198 0.735 47.270 o
7 12 26 32.181 32.560 1.098 33.506 o
7 12 27 23.538 23.413 1.098 41.612 o
7 12 28 1.809 2.196 0.363 498.120 o
7 12 29 10.534 9.510 0.735 106.506 o
7 12 30 27.716 27.442 1.098 37.629 o
7 12 31 12.725 12.442 0.735 97.590 o
7 12 32 17.495 17.922 0.735 80.928 o
7 12 33 8.412 8.412 0.735 113.216 o
7 12 34 47.631 48.296 1.834 13.975 o
7 12 35 11.737 13.167 0.735 99.085 o
7 12 36 2.612 3.294 0.363 460.230 o
7 12 37 22.389 23.775 1.098 42.260 o
7 12 38 7.281 7.687 0.735 116.995 o
7 12 39 9.138 8.412 0.735 111.382 o
7 12 40 8.933 9.148 0.735 110.973 o
7 12 41 2.479 2.559 0.735 134.939 o
7 12 42 18.054 17.560 1.098 47.422 o
7 12 43 4.932 5.491 0.735 125.637 o
7 12 44 9.129 10.246 0.735 109.100 o
7 12 45 2.481 2.559 0.735 134.935 o
7 13 0 63.019 63.287 2.196 9.225 o
7 13 1 10.537 12.069 0.363 228.493 o
7 13 2 6.574 6.951 0.363 327.596 o
7 13 3 36.159 34.021 0.735 42.275 o
7 13 4 218.829 215.480 5.118 1.232 o
7 13 5 185.797 190.244 3.657 1.899 o
7 13 6 219.197 219.137 4.755 1.296 o
7 13 7 625.696 619.007 13.903 0.161 o
7 13 8 52.502 52.679 1.098 20.533 o
7 13 9 365.801 365.114 8.049 0.468 o
7 13 10 102.850 107.191 2.196 5.603 o
7 13 11 202.676 194.999 4.392 1.535 o
7 13 12 73.772 74.631 1.834 9.522 o
7 13 13 194.925 186.949 4.020 1.721 o
7 13 14 32.810 32.560 1.098 33.159 o
7 13 15 144.773 130.976 2.932 3.183 o
7 13 16 56.392 58.532 1.461 15.150 o
7 13 17 145.718 138.653 3.294 2.838 o
7 13 18 39.718 39.874 1.098 27.853 o
7 13 19 41.586 42.806 1.098 26.380 o
7 13 20 81.672 82.680 1.834 8.496 o
7 13 21 18.680 19.393 0.363 130.369 o
7 13 22 23.682 23.775 0.735 64.327 o
7 13 23 1.500 1.098 0.363 523.433 o
7 13 24 9.362 9.148 0.363 263.224 o
7 13 25 1.516 1.834 0.363 511.994 o
7 13 26 32.508 31.462 1.098 33.630 o
7 13 27 3.697 3.657 0.363 427.086 o
7 13 28 1.173 1.461 0.363 527.821 o
7 13 29 30.703 33.296 1.098 34.129 o
7 13 30 6.380 6.216 0.363 338.411 o
7 13 31 23.530 23.775 1.098 41.496 o
7 13 32 2.367 4.020 0.363 457.033 o
7 13 33 7.550 8.412 0.735 115.397 o
7 13 34 0.527 0.363 0.363 564.644 o
7 13 35 15.800 16.824 0.735 85.636 o
7 13 36 6.760 8.049 0.735 117.855 o
7 13 37 1.887 1.834 0.363 501.118 o
7 13 38 0.961 1.098 0.363 539.753 o
7 13 39 2.300 2.196 0.735 135.746 o
7 13 40 13.523 14.265 0.735 93.580 o
7 13 41 0.775 1.098 0.735 140.172 o
7 13 42 11.451 13.167 1.098 53.663 o
7 13 43 4.267 4.392 0.735 128.604 o
7 13 44 2.549 1.834 0.363 482.159 o
7 13 45 2.559 2.559 0.735 134.758 o
7 14 0 137.170 134.633 8.049 0.969 o
7 14 1 71.373 68.415 1.834 10.044 o
7 14 2 100.350 103.171 2.559 5.138 o
7 14 3 49.671 51.581 1.098 21.633 o
7 14 4 305.588 310.965 6.589 0.673 o
7 14 5 112.785 114.505 2.559 4.535 o
7 14 6 72.686 70.974 1.461 11.602 o
7 14 7 27.447 26.707 0.735 56.539 o
7 14 8 119.508 119.995 2.559 4.254 o
7 14 9 44.692 46.463 1.098 24.364 o
7 14 10 148.270 146.702 3.657 2.516 o
7 14 11 39.488 40.972 1.098 27.708 o
7 14 12 55.803 55.610 1.098 19.100 o
7 14 13 71.864 68.415 1.461 11.886 o
7 14 14 18.260 20.118 0.735 77.204 o
7 14 15 64.131 60.003 1.461 13.678 o
7 14 16 308.267 299.258 7.687 0.596 o
7 14 17 12.342 13.540 0.363 200.488 o
7 14 18 60.854 60.365 1.461 14.195 o
7 14 19 58.358 53.414 1.461 15.260 o
7 14 20 1.852 1.834 0.363 502.148 o
7 14 21 100.072 101.700 2.559 5.174 o
7 14 22 12.767 12.805 0.363 199.915 o
7 14 23 107.810 101.700 2.932 4.340 o
7 14 24 1.782 2.559 0.363 493.672 o
7 14 25 15.648 13.540 0.735 89.573 o
7 14 26 0.805 1.461 0.363 538.997 o
7 14 27 43.459 43.169 1.461 19.529 o
7 14 28 57.457 59.630 2.196 9.790 o
7 14 29 0.013 0.735 0.363 574.966 o
7 14 30 43.997 46.463 1.834 14.596 o
7 14 31 5.097 4.392 0.363 384.744 o
7 14 32 43.373 47.561 1.834 14.607 o
7 14 33 28.047 30.364 1.461 25.388 o
7 14 34 50.944 50.855 2.196 10.669 o
7 14 35 25.963 26.707 1.098 38.959 o
7 14 36 29.564 28.903 1.098 36.065 o
7 14 37 34.460 35.855 1.461 22.795 o
7 14 38 34.532 35.855 1.461 22.775 o
7 14 39 0.703 1.098 0.735 140.317 o
7 14 40 8.314 9.510 0.735 112.076 o
7 14 41 7.097 7.314 0.735 117.932 o
7 14 42 4.979 5.853 0.735 125.074 o
7 14 43 15.950 16.462 1.098 49.310 o
7 14 44 4.710 5.491 0.735 126.184 o
7 15 0 42.805 41.708 1.461 19.865 o
7 15 1 99.159 97.681 2.559 5.281 o
7 15 2 209.391 208.166 5.118 1.289 o
7 15 3 31.974 31.825 0.735 47.733 o
7 15 4 161.419 163.899 4.020 2.094 o
7 15 5 73.603 75.366 1.834 9.504 o
7 15 6 251.550 250.236 6.589 0.843 o
7 15 7 4.803 5.118 0.363 383.184 o
7 15 8 18.566 18.295 0.735 78.396 o
7 15 9 121.232 125.123 2.932 3.725 o
7 15 10 68.072 68.778 1.834 10.354 o
7 15 11 45.870 45.002 1.098 24.191 o
7 15 12 159.823 160.242 4.392 1.957 o
7 15 13 11.713 11.344 0.363 218.995 o
7 15 14 25.898 28.168 0.735 57.680 o
7 15 15 163.228 160.968 3.657 2.262 o
7 15 16 103.548 100.602 2.196 5.717 o
7 15 17 55.326 55.238 1.461 15.660 o
7 15 18 4.827 4.755 0.363 386.751 o
7 15 19 3.535 2.932 0.363 440.513 o
7 15 20 21.926 20.854 0.735 69.728 o
7 15 21 2.497 2.559 0.363 473.469 o
7 15 22 114.734 104.995 3.657 3.282 o
7 15 23 33.407 32.560 1.461 23.543 o
7 15 24 13.416 11.706 0.735 96.821 o
7 15 25 12.056 11.706 0.735 100.075 o
7 15 26 64.485 60.728 2.196 9.211 o
7 15 27 106.973 108.652 4.020 3.011 o
7 15 28 25.133 24.873 1.098 40.081 o
7 15 29 13.218 13.540 0.735 95.130 o
7 15 30 42.634 41.345 1.834 15.146 o
7 15 31 0.336 0.000 0.363 576.371 o
7 15 32 30.092 31.825 1.461 24.586 o
7 15 33 2.632 1.834 0.735 135.410 o
7 15 34 22.355 21.952 1.098 42.900 o
7 15 35 37.814 42.070 1.834 15.785 o
7 15 36 3.092 2.932 0.735 133.115 o
7 15 37 9.681 10.246 0.735 107.715 o
7 15 38 5.122 5.118 0.735 125.630 o
7 15 39 18.453 21.217 1.098 45.851 o
7 15 40 15.603 17.197 1.098 49.295 o
7 15 41 8.733 9.873 0.735 110.562 o
7 15 42 0.194 1.098 0.735 141.335 o
7 15 43 3.190 4.392 0.735 131.180 o
7 16 0 72.761 73.905 2.559 6.902 o
7 16 1 77.487 78.288 1.834 9.028 o
7 16 2 55.365 54.512 1.461 15.723 o
7 16 3 40.196 40.972 1.098 27.390 o
7 16 4 22.957 23.413 0.735 65.800 o
7 16 5 14.766 14.638 0.363 173.279 o
7 16 6 31.594 33.296 0.735 47.338 o
7 16 7 50.264 48.296 1.461 17.393 o
7 16 8 205.275 207.431 5.853 1.152 o
7 16 9 80.701 80.484 2.196 7.444 o
7 16 10 74.471 73.905 1.834 9.491 o
7 16 11 8.498 7.687 0.363 287.560 o
7 16 12 5.261 5.853 0.363 365.061 o
7 16 13 57.153 58.169 1.834 12.140 o
7 16 14 115.502 117.437 2.932 3.947 o
7 16 15 138.623 126.584 3.294 3.045 o
7 16 16 10.809 10.246 0.363 236.353 o
7 16 17 19.868 20.491 0.735 73.780 o
7 16 18 48.995 46.825 1.098 22.691 o
7 16 19 18.002 16.462 0.363 143.134 o
7 16 20 64.524 68.778 1.834 10.720 o
7 16 21 76.040 81.582 2.559 6.568 o
7 16 22 9.449 9.148 0.735 109.673 o
7 16 23 5.956 6.589 0.363 343.099 o
7 16 24 4.569 5.491 0.363 384.260 o
7 16 25 8.566 8.785 0.735 112.356 o
7 16 26 30.586 28.541 1.461 24.916 o
7 16 27 41.522 38.413 1.461 20.595 o
7 16 28 0.186 0.363 0.363 575.370 o
7 16 29 18.117 17.197 0.735 80.398 o
7 16 30 4.667 5.118 0.735 126.747 o
7 16 31 2.449 1.834 0.363 484.994 o
7 16 32 25.721 28.541 1.098 38.532 o
7 16 33 6.786 7.314 0.735 118.718 o
7 16 34 3.552 4.392 0.735 130.321 o
7 16 35 1.384 1.098 0.735 138.914 o
7 16 36 4.236 4.020 0.735 129.128 o
7 16 37 4.057 4.392 0.735 129.111 o
7 16 38 3.911 4.020 0.735 129.908 o
7 16 39 0.439 0.735 0.735 141.209 o
7 16 40 8.771 9.873 0.735 110.467 o
7 16 41 0.885 1.098 0.735 139.947 o
7 16 42 1.350 1.461 0.735 138.604 o
7 17 0 338.349 344.623 12.442 0.319 o
7 17 1 102.981 102.436 2.932 4.460 o
7 17 2 192.588 192.803 4.755 1.501 o
7 17 3 102.989 102.073 2.932 4.465 o
7 17 4 9.191 9.873 0.363 260.481 o
7 17 5 47.133 46.100 1.461 18.326 o
7 17 6 6.213 6.216 0.363 341.706 o
7 17 7 20.763 21.589 0.735 71.139 o
7 17 8 8.282 8.785 0.363 282.255 o
7 17 9 153.390 150.732 4.020 2.234 o
7 17 10 11.207 11.344 0.363 224.835 o
7 17 11 2.339 2.196 0.363 482.956 o
7 17 12 81.031 82.317 2.196 7.368 o
7 17 13 12.986 13.903 0.363 192.392 o
7 17 14 24.675 23.775 0.735 62.756 o
7 17 15 106.395 94.024 2.559 5.086 o
7 17 16 42.279 39.511 1.098 26.792 o
7 17 17 225.180 225.363 6.216 0.995 o
7 17 18 35.598 37.315 1.098 30.441 o
7 17 19 44.449 48.296 1.461 18.689 o
7 17 20 46.028 49.022 2.559 8.931 o
7 17 21 135.641 131.702 6.951 1.230 o
7 17 22 17.834 19.020 1.098 47.061 o
7 17 23 26.246 24.511 1.461 26.775 o
7 17 24 20.056 19.756 0.735 74.116 o
7 17 25 38.140 37.678 1.461 21.562 o
7 17 26 10.464 10.971 0.735 104.868 o
7 17 27 23.903 23.050 1.098 41.489 o
7 17 28 25.999 24.873 1.098 39.522 o
7 17 29 57.939 59.630 3.294 5.537 o
7 17 30 10.366 10.608 0.735 105.559 o
7 17 31 4.880 4.755 0.735 126.671 o
7 17 32 9.777 9.873 0.735 107.942 o
7 17 33 42.013 40.972 2.196 11.841 o
7 17 34 0.460 1.098 0.363 555.236 o
7 17 35 8.620 9.873 0.735 110.848 o
7 17 36 0.038 0.363 0.735 142.354 o
7 17 37 5.288 6.589 0.735 123.394 o
7 17 38 40.234 44.267 1.834 15.279 o
7 17 39 6.046 7.314 0.735 120.584 o
7 17 40 3.138 3.294 0.735 132.588 o
7 17 41 1.575 2.196 0.735 137.337 o
7 18 0 0.820 2.196 0.363 527.367 o
7 18 1 81.640 81.219 2.196 7.365 o
7 18 2 15.660 15.736 0.363 161.872 o
7 18 3 32.188 30.727 1.098 34.016 o
7 18 4 16.110 15.736 0.735 86.140 o
7 18 5 17.477 17.922 0.735 80.963 o
7 18 6 47.906 46.825 1.461 18.071 o
7 18 7 34.911 34.757 1.098 31.447 o
7 18 8 115.016 117.799 2.932 3.954 o
7 18 9 245.139 242.922 6.589 0.867 o
7 18 10 88.857 85.239 2.932 5.123 o
7 18 11 92.889 92.190 2.196 6.432 o
7 18 12 19.372 19.020 0.735 76.114 o
7 18 13 109.577 99.514 3.294 3.837 o
7 18 14 8.558 9.510 0.363 272.414 o
7 18 15 4.299 4.392 0.363 403.283 o
7 18 16 81.966 85.239 2.559 6.222 o
7 18 17 49.946 48.296 1.834 13.666 o
7 18 18 40.617 42.806 1.461 20.270 o
7 18 19 33.983 32.923 1.461 23.331 o
7 18 20 14.159 15.736 0.735 90.448 o
7 18 21 61.539 55.610 3.657 4.660 o
7 18 22 6.622 7.314 0.735 119.132 o
7 18 23 11.806 11.344 0.735 101.120 o
7 18 24 18.444 20.118 1.098 46.243 o
7 18 25 23.759 23.050 1.098 41.585 o
7 18 26 3.860 3.294 0.363 427.553 o
7 18 27 16.449 15.363 0.735 85.811 o
7 18 28 6.102 6.216 0.735 121.823 o
7 18 29 25.864 25.972 1.098 39.256 o
7 18 30 2.847 2.559 0.363 463.833 o
7 18 31 8.424 10.246 0.735 110.872 o
7 18 32 3.835 5.491 0.735 128.320 o
7 18 33 35.359 39.149 1.834 16.355 o
7 18 34 8.241 8.049 0.735 114.107 o
7 18 35 1.474 1.834 0.735 137.945 o
7 18 36 1.866 1.461 0.363 507.163 o
7 18 37 16.683 18.295 1.098 48.135 o
7 18 38 0.107 0.735 0.735 141.861 o
7 18 39 4.114 4.755 0.735 128.536 o
7 18 40 0.467 0.363 0.735 141.522 o
7 19 0 508.248 477.060 19.756 0.134 o
7 19 1 208.484 207.803 5.853 1.140 o
7 19 2 33.290 31.825 1.098 33.097 o
7 19 3 52.001 52.679 1.461 16.571 o
7 19 4 399.851 399.498 11.706 0.301 o
7 19 5 74.891 76.091 2.196 7.947 o
7 19 6 45.001 46.463 1.461 18.774 o
7 19 7 76.347 77.190 2.196 7.818 o
7 19 8 215.646 216.578 5.853 1.100 o
7 19 9 55.192 54.512 1.834 12.599 o
7 19 10 65.577 66.954 1.834 10.705 o
7 19 11 14.577 15.001 0.735 90.335 o
7 19 12 21.264 20.854 0.735 70.902 o
7 19 13 91.174 92.926 2.932 4.935 o
7 19 14 71.905 73.170 2.196 8.241 o
7 19 15 50.494 47.198 1.834 13.667 o
7 19 16 42.414 41.708 1.461 19.961 o
7 19 17 127.481 124.750 4.392 2.398 o
7 19 18 2.371 3.657 0.735 133.938 o
7 19 19 6.411 9.148 0.735 117.350 o
7 19 20 79.683 79.758 4.020 3.576 o
7 19 21 23.526 23.775 1.098 41.499 o
7 19 22 30.183 32.198 1.461 24.506 o
7 19 23 1.805 1.461 0.735 137.635 o
7 19 24 33.535 34.021 1.461 23.303 o
7 19 25 19.424 19.393 0.735 75.655 o
7 19 26 0.788 0.735 0.363 550.693 o
7 19 27 17.500 17.922 0.735 80.917 o
7 19 28 7.917 8.049 0.735 114.928 o
7 19 29 34.556 33.658 1.461 23.070 o
7 19 30 1.909 1.834 0.363 500.467 o
7 19 31 7.500 6.951 0.735 117.371 o
7 19 32 2.372 2.559 0.363 476.930 o
7 19 33 9.765 10.971 0.735 106.603 o
7 19 34 0.916 0.735 0.735 140.253 o
7 19 35 0.074 0.363 0.735 142.283 o
7 19 36 11.601 13.903 0.735 98.528 o
7 19 37 7.397 8.412 0.735 115.785 o
7 19 38 2.682 4.020 0.735 132.805 o
7 19 39 1.040 0.735 0.735 140.001 o
7 20 0 403.274 400.596 15.736 0.209 o
7 20 1 37.306 39.874 1.098 28.978 o
7 20 2 11.334 12.805 0.363 215.048 o
7 20 3 132.915 131.339 4.020 2.556 o
7 20 4 70.387 73.170 2.196 8.344 o
7 20 5 30.040 30.364 1.098 35.353 o
7 20 6 38.834 39.874 1.461 21.095 o
7 20 7 89.499 91.092 2.559 5.782 o
7 20 8 43.181 41.708 1.834 15.043 o
7 20 9 78.667 80.484 2.559 6.474 o
7 20 10 36.951 36.580 1.461 22.022 o
7 20 11 20.067 20.854 1.098 44.850 o
7 20 12 2.751 3.657 0.735 133.065 o
7 20 13 15.053 15.736 0.735 88.453 o
7 20 14 65.700 68.778 2.932 6.168 o
7 20 15 36.613 35.492 1.461 22.259 o
7 20 16 11.555 10.608 0.735 102.628 o
7 20 17 18.093 18.658 1.098 47.006 o
7 20 18 34.728 33.658 1.461 23.023 o
7 20 19 4.040 5.853 0.735 127.381 o
7 20 20 13.038 13.540 1.098 52.418 o
7 20 21 8.952 9.148 0.735 110.923 o
7 20 22 1.925 1.834 0.735 136.970 o
7 20 23 8.993 9.510 0.735 110.364 o
7 20 24 25.016 23.775 1.098 40.515 o
7 20 25 55.850 51.581 2.196 10.238 o
7 20 26 14.971 16.462 0.735 87.833 o
7 20 27 9.613 8.785 0.735 109.717 o
7 20 28 34.807 35.855 1.461 22.700 o
7 20 29 22.983 23.775 1.098 41.861 o
7 20 30 14.715 15.363 0.735 89.619 o
7 20 31 9.405 10.246 0.735 108.407 o
7 20 32 1.823 2.196 0.363 497.710 o
7 20 33 16.269 18.658 1.098 48.300 o
7 20 34 7.866 8.412 0.735 114.597 o
7 20 35 7.445 8.049 0.735 116.121 o
7 20 36 4.577 4.392 0.735 127.851 o
7 20 37 0.228 0.363 0.363 574.064 o
7 20 38 1.230 1.098 0.735 139.236 o
7 21 0 77.698 80.121 4.020 3.601 o
7 21 1 43.483 45.365 1.461 19.260 o
7 21 2 16.034 16.824 0.735 85.133 o
7 21 3 54.569 59.267 2.196 10.033 o
7 21 4 44.901 45.365 1.834 14.547 o
7 21 5 37.410 38.413 1.461 21.657 o
7 21 6 58.306 61.464 2.559 7.941 o
7 21 7 1.631 1.098 0.735 138.394 o
7 21 8 27.618 27.070 1.461 25.994 o
7 21 9 18.258 18.295 1.098 47.018 o
7 21 10 11.387 10.971 0.735 102.597 o
7 21 11 29.897 32.560 1.834 17.650 o
7 21 12 53.197 53.414 2.559 8.426 o
7 21 13 20.251 20.854 1.098 44.723 o
7 21 14 35.876 38.413 1.834 16.334 o
7 21 15 17.018 16.462 1.098 48.548 o
7 21 16 46.570 45.002 1.834 14.342 o
7 21 17 10.602 13.167 0.735 101.830 o
7 21 18 9.511 10.246 0.735 108.140 o
7 21 19 24.602 25.609 1.461 27.099 o
7 21 20 38.978 40.972 2.196 12.101 o
7 21 21 6.077 6.951 0.735 120.963 o
7 21 22 15.907 17.197 1.098 49.079 o
7 21 23 0.193 1.098 0.735 141.337 o
7 21 24 4.110 3.657 0.735 129.867 o
7 21 25 20.687 17.922 1.098 45.440 o
7 21 26 3.596 3.294 0.735 131.516 o
7 21 27 1.467 2.196 0.735 137.571 o
7 21 28 3.889 5.491 0.735 128.191 o
7 21 29 8.805 9.510 0.735 110.839 o
7 21 30 8.158 8.412 0.735 113.858 o
7 21 31 1.886 1.461 0.735 137.459 o
7 21 32 10.435 14.638 1.098 53.859 o
7 21 33 13.242 12.805 0.735 95.936 o
7 21 34 1.418 1.098 0.735 138.843 o
7 21 35 1.704 2.196 0.735 137.057 o
7 21 36 1.893 1.834 0.735 137.040 o
7 21 37 21.965 24.148 2.559 10.781 o
7 22 0 38.935 40.972 2.932 7.607 o
7 22 1 8.176 9.510 0.735 112.425 o
7 22 2 55.952 55.610 2.559 8.220 o
7 22 3 8.231 8.785 0.735 113.203 o
7 22 4 41.557 42.433 2.196 11.817 o
7 22 5 25.521 22.677 1.461 27.260 o
7 22 6 58.432 60.365 3.294 5.515 o
7 22 7 2.717 3.294 0.735 133.560 o
7 22 8 38.375 38.776 2.196 12.247 o
7 22 9 8.104 6.951 0.735 115.844 o
7 22 10 25.012 26.344 1.461 26.869 o
7 22 11 14.101 15.363 1.098 51.018 o
7 22 12 52.603 49.022 2.196 10.607 o
7 22 13 18.544 18.295 1.098 46.816 o
7 22 14 2.479 2.196 0.735 135.346 o
7 22 15 6.801 7.314 0.735 118.680 o
7 22 16 16.517 14.638 0.735 86.449 o
7 22 17 35.709 35.119 1.834 16.600 o
7 22 18 9.582 8.785 0.735 109.796 o
7 22 19 9.345 8.412 0.735 110.862 o
7 22 20 23.996 26.344 1.461 27.169 o
7 22 21 18.178 18.295 1.098 47.074 o
7 22 22 66.783 66.219 2.932 6.175 o
7 22 23 10.913 10.971 0.735 103.760 o
7 22 24 7.592 6.216 0.735 118.068 o
7 22 25 8.026 6.216 0.735 116.971 o
7 22 26 6.575 7.314 0.735 119.252 o
7 22 27 9.870 9.873 0.735 107.711 o
7 22 28 25.329 27.805 1.461 26.559 o
7 22 29 9.325 10.608 0.735 108.152 o
7 22 30 3.467 3.657 0.735 131.392 o
7 22 31 8.261 8.785 0.735 113.126 o
7 22 32 0.600 1.461 0.735 140.158 o
7 22 33 5.714 6.951 0.735 121.875 o
7 22 34 9.144 9.148 0.735 110.441 o
7 22 35 2.273 1.834 1.834 22.792 o
7 23 0 45.498 47.924 3.294 5.988 o
7 23 1 100.737 100.240 4.755 2.493 o
7 23 2 40.810 42.806 2.196 11.865 o
7 23 3 25.520 27.442 1.461 26.556 o
7 23 4 22.592 21.952 1.461 28.235 o
7 23 5 33.255 33.296 1.834 17.098 o
7 23 6 20.516 20.491 1.461 29.063 o
7 23 7 14.775 13.903 1.098 51.059 o
7 23 8 4.847 5.491 0.735 125.847 o
7 23 9 16.958 15.363 1.098 48.982 o
7 23 10 12.555 12.442 1.098 53.145 o
7 23 11 12.870 11.344 0.735 98.554 o
7 23 12 20.342 22.677 1.098 44.029 o
7 23 13 2.545 2.559 0.735 134.789 o
7 23 14 1.112 2.196 0.735 138.330 o
7 23 15 9.720 9.510 0.735 108.538 o
7 23 16 46.976 47.561 2.196 11.138 o
7 23 17 54.803 50.483 2.559 8.418 o
7 23 18 2.399 3.657 0.735 133.875 o
7 23 19 27.401 28.168 1.834 18.343 o
7 23 20 25.578 28.541 2.196 13.748 o
7 23 21 8.638 8.049 0.735 113.103 o
7 23 22 19.262 20.854 1.098 45.412 o
7 23 23 3.912 4.392 0.735 129.459 o
7 23 24 38.270 39.874 1.834 15.878 o
7 23 25 27.367 27.442 1.461 26.013 o
7 23 26 6.384 5.853 0.735 121.571 o
7 23 27 1.063 2.196 0.735 138.433 o
7 23 28 1.259 1.461 0.735 138.795 o
7 23 29 1.497 1.461 0.735 138.292 o
7 23 30 5.861 5.853 0.735 122.880 o
7 23 31 2.121 2.559 0.735 135.741 o
7 23 32 0.834 0.000 0.735 141.156 o
7 23 33 1.604 1.834 0.735 137.665 o
7 23 34 0.462 1.098 1.834 22.917 o
7 24 0 78.405 73.905 5.118 2.469 o
7 24 1 13.946 15.736 1.098 50.996 o
7 24 2 47.758 49.022 2.559 8.837 o
7 24 3 3.798 4.020 0.735 130.178 o
7 24 4 8.241 8.412 0.735 113.649 o
7 24 5 11.185 11.344 1.098 54.481 o
7 24 6 37.542 34.021 1.834 16.411 o
7 24 7 0.465 0.000 0.735 141.879 o
7 24 8 16.201 15.001 1.098 49.652 o
7 24 9 8.985 8.785 0.735 111.299 o
7 24 10 6.380 5.853 0.735 121.581 o
7 24 11 3.366 4.020 0.735 131.204 o
7 24 12 53.816 54.512 2.559 8.363 o
7 24 13 38.108 38.413 1.834 16.007 o
7 24 14 14.867 15.363 1.098 50.473 o
7 24 15 4.644 4.392 0.735 127.689 o
7 24 16 20.942 19.756 1.461 29.046 o
7 24 17 11.595 13.903 1.098 53.306 o
7 24 18 30.127 27.442 1.834 17.994 o
7 24 19 22.903 22.315 1.461 28.090 o
7 24 20 0.518 -0.363 0.735 141.777 o
7 24 21 28.919 30.364 1.834 17.957 o
7 24 22 2.383 2.932 0.735 134.736 o
7 24 23 0.232 -0.363 0.735 142.329 o
7 24 24 9.378 10.971 0.735 107.568 o
7 24 25 4.509 5.118 0.735 127.134 o
7 24 26 9.555 9.510 0.735 108.951 o
7 24 27 1.627 1.461 0.735 138.016 o
7 24 28 22.704 27.442 1.834 19.079 o
7 24 29 10.414 7.687 0.735 109.085 o
7 24 30 5.153 4.392 0.735 126.446 o
7 24 31 5.565 4.392 0.735 125.432 o
7 24 32 2.078 4.392 2.196 15.889 o
7 25 0 2.538 1.834 1.098 62.557 o
[truncated: 542,352 more chars]
