# Supplementary material for: Fragmentation and transferability in Hirshfeld atom refinement
Source: IUCrJ. 2022 Feb 26;9(Pt 2):298–315. doi: 10.1107/S2052252522000690 (PMC8895009; doi:10.1107/S2052252522000690)
Supplement: Supplementary file 2 [file m-09-00298-sup2.zip › cif/extendingFragHar/LETHIE_intermol_frag.cif]

data_LETHIE_intermol_frag
_audit_creation_date               2021-09-17
_audit_creation_method
;
Olex2 1.3
(compiled 2020.07.31 svn.rc2a77460 for OlexSys, GUI svn.r6145)
;
_audit_contact_author_address      ?
_audit_contact_author_email        ?
_audit_contact_author_name         ''
_audit_contact_author_phone        ?
_publ_contact_author_id_orcid      ?
_publ_section_references
;
Bourhis, L.J., Dolomanov, O.V., Gildea, R.J., Howard, J.A.K., Puschmann, H.
 (2015). Acta Cryst. A71, 59-75.

Dolomanov, O.V., Bourhis, L.J., Gildea, R.J, Howard, J.A.K. & Puschmann, H.
 (2009), J. Appl. Cryst. 42, 339-341.
;
_chemical_formula_moiety           'C48 H85 N9 O9, H2 O'
_chemical_formula_sum              'C48 H87 N9 O10'
_chemical_formula_weight           950.281
_chemical_absolute_configuration   unk
loop_
  _atom_type_symbol
  _atom_type_scat_dispersion_real
  _atom_type_scat_dispersion_imag
  _atom_type_scat_Cromer_Mann_a1
  _atom_type_scat_Cromer_Mann_a2
  _atom_type_scat_Cromer_Mann_a3
  _atom_type_scat_Cromer_Mann_a4
  _atom_type_scat_Cromer_Mann_b1
  _atom_type_scat_Cromer_Mann_b2
  _atom_type_scat_Cromer_Mann_b3
  _atom_type_scat_Cromer_Mann_b4
  _atom_type_scat_Cromer_Mann_c
  _atom_type_scat_source
  _atom_type_scat_dispersion_source
 H 0.00000 0.00000 0.49300 0.32291 0.14019 0.04081 10.51090 26.12570 3.14236
 57.79970 0.0030380000826
 'International Tables Volume C Table 6.1.1.4 (pp. 500-502)'
 'Henke, Gullikson and Davis, At. Data and Nucl. Data Tables, 1993, 54, 2'
 C 0.01920 0.00962 2.31000 1.02000 1.58860 0.86500 20.84390 10.20750 0.56870
 51.65120 0.215599998832
 'International Tables Volume C Table 6.1.1.4 (pp. 500-502)'
 'Henke, Gullikson and Davis, At. Data and Nucl. Data Tables, 1993, 54, 2'
 O 0.05239 0.03376 3.04850 2.28680 1.54630 0.86700 13.27710 5.70110 0.32390
 32.90890 0.250800013542
 'International Tables Volume C Table 6.1.1.4 (pp. 500-502)'
 'Henke, Gullikson and Davis, At. Data and Nucl. Data Tables, 1993, 54, 2'
 N 0.03256 0.01839 12.21260 3.13220 2.01250 1.16630 0.00570 9.89330 28.99750
 0.58260 -11.5290002823
 'International Tables Volume C Table 6.1.1.4 (pp. 500-502)'
 'Henke, Gullikson and Davis, At. Data and Nucl. Data Tables, 1993, 54, 2'

_space_group_crystal_system        'monoclinic'
_space_group_IT_number             4
_space_group_name_H-M_alt          'P 1 21 1'
_space_group_name_Hall             ' P 2yb'
loop_
  _space_group_symop_id
  _space_group_symop_operation_xyz
 1 x,y,z
 2 -x,y+1/2,-z

_symmetry_Int_Tables_number        4
_cell_length_a                     9.7578(1)
_cell_length_b                     24.7965(4)
_cell_length_c                     11.4347(2)
_cell_angle_alpha                  90
_cell_angle_beta                   95.263(1)
_cell_angle_gamma                  90
_cell_volume                       2755.07(7)
_cell_formula_units_Z              2
_cell_measurement_reflns_used    9849
_cell_measurement_temperature    130
_cell_measurement_theta_max      69.06
_cell_measurement_theta_min      4.27
_exptl_crystal_description       block
_exptl_absorpt_coefficient_mu      0.651
_exptl_crystal_density_diffrn      1.146
_exptl_crystal_F_000               1039.283
_exptl_crystal_size_max            0.25
_exptl_crystal_size_mid            0.22
_exptl_crystal_size_min            0.18
_diffrn_measurement_device_type  'Bruker APEX-II CCD'
_diffrn_reflns_av_R_equivalents    0.0244
_diffrn_reflns_av_unetI/netI       0.0313
_diffrn_reflns_Laue_measured_fraction_full  0.9912
_diffrn_reflns_Laue_measured_fraction_max  0.9743
_diffrn_reflns_limit_h_max         11
_diffrn_reflns_limit_h_min         -11
_diffrn_reflns_limit_k_max         29
_diffrn_reflns_limit_k_min         -29
_diffrn_reflns_limit_l_max         13
_diffrn_reflns_limit_l_min         -12
_diffrn_reflns_number              22765
_diffrn_reflns_point_group_measured_fraction_full  0.9172
_diffrn_reflns_point_group_measured_fraction_max  0.8954
_diffrn_reflns_theta_full          67.6786
_diffrn_reflns_theta_max           69.55
_diffrn_reflns_theta_min           3.56
_diffrn_ambient_temperature        130.0
_diffrn_measured_fraction_theta_full  0.9912
_diffrn_measured_fraction_theta_max  0.9743
_diffrn_radiation_type             'Cu K\a'
_diffrn_radiation_wavelength       1.54178
_reflns_Friedel_coverage           0.813
_reflns_limit_h_max                11
_reflns_limit_h_min                -11
_reflns_limit_k_max                29
_reflns_limit_k_min                -29
_reflns_limit_l_max                13
_reflns_limit_l_min                -13
_reflns_number_gt                  9164
_reflns_number_total               9266
_reflns_threshold_expression       I>=2u(I)
_computing_molecular_graphics      'Olex2 1.3 (Dolomanov et al., 2009)'
_computing_publication_material    'Olex2 1.3 (Dolomanov et al., 2009)'
_computing_structure_refinement    'olex2.refine 1.3 (Bourhis et al., 2015)'
_refine_diff_density_max           0.1180
_refine_diff_density_min           -0.0913
_refine_diff_density_rms           0.0189
_refine_ls_abs_structure_details  
 'Flack, H. D. (1983). Acta Cryst. A39, 876-881.'
_refine_ls_abs_structure_Flack     0.16(9)
_refine_ls_d_res_high              0.8227
_refine_ls_d_res_low               12.3982
_refine_ls_goodness_of_fit_ref     1.1174
_refine_ls_hydrogen_treatment      refall
_refine_ls_matrix_type             full
_refine_ls_number_constraints      0
_refine_ls_number_parameters       1352
_refine_ls_number_reflns           9266
_refine_ls_number_restraints       1
_refine_ls_R_factor_all            0.0181
_refine_ls_R_factor_gt             0.0178
_refine_ls_restrained_S_all        1.1174
_refine_ls_shift/su_max            0.0009
_refine_ls_shift/su_mean           0.0001
_refine_ls_structure_factor_coef   Fsqd
_refine_ls_weighting_details      
 'w=1/[\s^2^(Fo^2^)+(0.0118P)^2^+0.0708P] where P=(Fo^2^+2Fc^2^)/3'
_refine_ls_weighting_scheme        calc
_refine_ls_wR_factor_gt            0.0417
_refine_ls_wR_factor_ref           0.0418
_olex2_refinement_description
;
;
loop_
  _atom_site_label
  _atom_site_type_symbol
  _atom_site_fract_x
  _atom_site_fract_y
  _atom_site_fract_z
  _atom_site_U_iso_or_equiv
  _atom_site_adp_type
  _atom_site_occupancy
  _atom_site_refinement_flags_posn
 O1 O 0.00506(6) 0.83255(3) 0.24116(6) 0.02359(14) Uani 1.000000 .
 O2 O 0.14251(6) 0.88907(3) 0.01351(6) 0.02503(14) Uani 1.000000 .
 O3 O 0.56812(7) 0.99573(3) 0.02194(6) 0.02480(14) Uani 1.000000 .
 O4 O 0.58242(7) 0.92015(3) 0.27852(5) 0.02251(13) Uani 1.000000 .
 O5 O 0.50473(6) 0.79345(3) 0.12286(5) 0.02070(13) Uani 1.000000 .
 O6 O 0.86531(6) 0.68712(3) 0.27465(6) 0.02273(14) Uani 1.000000 .
 O7 O 0.66562(8) 0.63515(4) 0.56499(6) 0.0395(2) Uani 1.000000 .
 O8 O 0.19660(7) 0.56871(3) 0.29871(6) 0.02631(15) Uani 1.000000 .
 O9 O 0.35919(6) 0.69876(3) 0.26372(6) 0.02614(15) Uani 1.000000 .
 N1 N 0.30448(9) 0.89919(3) 0.16583(7) 0.01931(15) Uani 1.000000 .
 H1 H 0.4021(17) 0.9083(7) 0.1935(13) 0.035(4) Uani 1.000000 .
 N2 N 0.50674(7) 0.90730(3) 0.01634(6) 0.01766(15) Uani 1.000000 .
 H2 H 0.5361(14) 0.8696(7) 0.0438(13) 0.026(3) Uiso 1.000000 .
 N3 N 0.73846(8) 0.88422(3) 0.16724(6) 0.01826(15) Uani 1.000000 .
 H3 H 0.8131(15) 0.8569(7) 0.1623(12) 0.031(4) Uani 1.000000 .
 N4 N 0.68636(8) 0.78260(3) 0.25778(6) 0.01881(15) Uani 1.000000 .
 H4 H 0.7714(16) 0.7587(6) 0.2846(14) 0.028(4) Uani 1.000000 .
 N5 N 0.64620(8) 0.66970(3) 0.20352(6) 0.01659(15) Uani 1.000000 .
 H5 H 0.5575(15) 0.6496(7) 0.2097(12) 0.033(4) Uani 1.000000 .
 N6 N 0.62632(8) 0.59475(3) 0.38703(7) 0.01937(15) Uani 1.000000 .
 H6 H 0.5603(14) 0.5756(6) 0.3310(14) 0.030(4) Uani 1.000000 .
 N7 N 0.36909(8) 0.55989(3) 0.44222(6) 0.01854(15) Uani 1.000000 .
 N8 N 0.16226(8) 0.67708(3) 0.34214(6) 0.01756(15) Uani 1.000000 .
 H8 H 0.0573(16) 0.6781(7) 0.3323(14) 0.032(4) Uani 1.000000 .
 N9 N 0.20483(8) 0.79424(3) 0.19727(6) 0.01782(15) Uani 1.000000 .
 H9 H 0.3028(14) 0.7995(6) 0.1813(12) 0.024(3) Uani 1.000000 .
 C1 C 0.12803(9) 0.83612(4) 0.22772(7) 0.01806(17) Uani 1.000000 .
 C2 C 0.20936(9) 0.88859(4) 0.25444(8) 0.01949(18) Uani 1.000000 .
 H2A H 0.2783(13) 0.8805(6) 0.3347(10) 0.030(3) Uani 1.000000 .
 C3 C 0.12014(11) 0.93821(4) 0.27371(9) 0.0255(2) Uani 1.000000 .
 H3A H 0.1878(15) 0.9755(6) 0.2841(14) 0.042(4) Uani 1.000000 .
 H3B H 0.0535(15) 0.9452(7) 0.1942(14) 0.041(4) Uani 1.000000 .
 C4 C 0.03318(11) 0.93757(5) 0.37906(9) 0.0311(2) Uani 1.000000 .
 H4A H -0.0518(17) 0.9110(7) 0.3580(14) 0.054(5) Uani 1.000000 .
 C5 C -0.02238(17) 0.99412(7) 0.39720(16) 0.0543(4) Uani 1.000000 .
 H5A H 0.068(3) 1.0215(12) 0.412(2) 0.099(8) Uiso 1.000000 .
 H5B H -0.072(2) 1.0105(8) 0.317(2) 0.087(8) Uani 1.000000 .
 H5C H -0.090(2) 0.9952(10) 0.469(2) 0.086(8) Uani 1.000000 .
 C6 C 0.11068(15) 0.91651(8) 0.49204(10) 0.0486(3) Uani 1.000000 .
 H6A H 0.143(3) 0.8722(9) 0.490(2) 0.093(9) Uani 1.000000 .
 H6B H 0.194(2) 0.9444(10) 0.504(2) 0.099(10) Uani 1.000000 .
 H6C H 0.046(2) 0.9232(12) 0.5647(14) 0.092(8) Uani 1.000000 .
 C7 C 0.26134(8) 0.89976(4) 0.05057(8) 0.01893(17) Uani 1.000000 .
 C8 C 0.36672(8) 0.91595(4) -0.03430(8) 0.01953(18) Uani 1.000000 .
 H8A H 0.3579(12) 0.9600(6) -0.0457(11) 0.026(3) Uani 1.000000 .
 C9 C 0.33869(9) 0.88862(4) -0.15490(8) 0.0242(2) Uani 1.000000 .
 H9A H 0.2296(13) 0.8954(8) -0.1815(12) 0.047(4) Uani 1.000000 .
 C10 C 0.42272(12) 0.91583(6) -0.24414(10) 0.0334(2) Uani 1.000000 .
 H10A H 0.4009(18) 0.9581(8) -0.2505(15) 0.049(4) Uani 1.000000 .
 H10B H 0.5320(16) 0.9107(9) -0.2186(14) 0.061(6) Uani 1.000000 .
 H10C H 0.3980(17) 0.8976(8) -0.3326(12) 0.055(5) Uani 1.000000 .
 C11 C 0.36598(13) 0.82814(5) -0.14990(10) 0.0320(2) Uani 1.000000 .
 H11A H 0.4769(18) 0.8221(7) -0.1318(17) 0.057(5) Uani 1.000000 .
 H11B H 0.312(2) 0.8069(8) -0.0876(17) 0.064(5) Uani 1.000000 .
 H11C H 0.3361(19) 0.8113(8) -0.2322(17) 0.061(5) Uani 1.000000 .
 C12 C 0.59532(9) 0.94816(4) 0.04218(8) 0.01843(18) Uani 1.000000 .
 C13 C 0.74031(9) 0.93142(4) 0.09135(8) 0.01832(18) Uani 1.000000 .
 H13 H 0.7835(15) 0.9666(6) 0.1347(14) 0.040(4) Uani 1.000000 .
 C14 C 0.82519(9) 0.91761(4) -0.01140(8) 0.02109(18) Uani 1.000000 .
 H14A H 0.9238(14) 0.9025(6) 0.0263(12) 0.036(3) Uiso 1.000000 .
 H14B H 0.7757(15) 0.8841(6) -0.0576(12) 0.037(3) Uani 1.000000 .
 C15 C 0.84534(10) 0.96400(4) -0.09688(9) 0.0250(2) Uani 1.000000 .
 H15 H 0.7404(15) 0.9790(7) -0.1255(13) 0.044(4) Uani 1.000000 .
 C16 C 0.91437(13) 0.94283(5) -0.20254(10) 0.0328(2) Uani 1.000000 .
 H16A H 1.012(2) 0.9250(9) -0.1765(18) 0.071(6) Uani 1.000000 .
 H16B H 0.848(2) 0.9141(10) -0.2530(16) 0.074(6) Uani 1.000000 .
 H16C H 0.9300(18) 0.9750(7) -0.2652(13) 0.053(5) Uani 1.000000 .
 C17 C 0.92949(14) 1.00989(5) -0.03812(11) 0.0371(3) Uani 1.000000 .
 H17A H 1.029(2) 0.9963(10) -0.0004(19) 0.086(8) Uani 1.000000 .
 H17B H 0.947(2) 1.0424(8) -0.0982(16) 0.062(5) Uani 1.000000 .
 H17C H 0.881(2) 1.0286(8) 0.0317(17) 0.073(6) Uani 1.000000 .
 C18 C 0.65659(8) 0.88212(4) 0.25526(7) 0.01810(17) Uani 1.000000 .
 C19 C 0.64948(9) 0.82946(4) 0.32357(7) 0.01887(17) Uani 1.000000 .
 H19 H 0.5435(15) 0.8263(6) 0.3362(11) 0.034(3) Uani 1.000000 .
 C20 C 0.73196(11) 0.83202(4) 0.44374(8) 0.0242(2) Uani 1.000000 .
 H20A H 0.8369(13) 0.8372(7) 0.4283(12) 0.037(4) Uani 1.000000 .
 H20B H 0.7041(18) 0.8690(6) 0.4854(14) 0.048(4) Uani 1.000000 .
 C21 C 0.70791(12) 0.78420(5) 0.52502(9) 0.0314(2) Uani 1.000000 .
 H21 H 0.7513(15) 0.7483(6) 0.4932(12) 0.036(3) Uani 1.000000 .
 C22 C 0.7803(2) 0.79547(7) 0.64628(12) 0.0542(4) Uani 1.000000 .
 H22A H 0.887(2) 0.8050(10) 0.6402(16) 0.070(6) Uani 1.000000 .
 H22B H 0.732(3) 0.8327(10) 0.6843(19) 0.096(8) Uani 1.000000 .
 H22C H 0.774(3) 0.7613(10) 0.7082(16) 0.095(8) Uani 1.000000 .
 C23 C 0.55585(16) 0.77232(7) 0.53449(13) 0.0490(3) Uani 1.000000 .
 H23A H 0.509(2) 0.8087(9) 0.5604(16) 0.061(5) Uani 1.000000 .
 H23B H 0.4943(19) 0.7568(9) 0.4533(15) 0.065(6) Uani 1.000000 .
 H23C H 0.547(2) 0.7413(10) 0.604(2) 0.086(8) Uani 1.000000 .
 C24 C 0.60267(9) 0.76607(4) 0.16434(7) 0.01729(17) Uani 1.000000 .
 C25 C 0.64069(9) 0.71135(4) 0.11320(7) 0.01721(17) Uani 1.000000 .
 H25 H 0.7419(14) 0.7157(5) 0.0891(10) 0.024(3) Uani 1.000000 .
 C26 C 0.54060(10) 0.69455(4) 0.00937(8) 0.02259(19) Uani 1.000000 .
 H26A H 0.4424(17) 0.6883(8) 0.0457(15) 0.053(5) Uani 1.000000 .
 H26B H 0.5308(19) 0.7278(7) -0.0502(14) 0.053(4) Uani 1.000000 .
 C27 C 0.57970(11) 0.64322(4) -0.05348(8) 0.0264(2) Uani 1.000000 .
 H27 H 0.592(2) 0.6119(6) 0.0137(12) 0.054(5) Uani 1.000000 .
 C28 C 0.71083(17) 0.64977(8) -0.11463(16) 0.0604(5) Uani 1.000000 .
 H28A H 0.738(2) 0.6124(11) -0.161(2) 0.084(7) Uiso 1.000000 .
 H28B H 0.706(4) 0.6789(16) -0.190(3) 0.153(16) Uani 1.000000 .
 H28C H 0.796(2) 0.6647(14) -0.070(3) 0.147(16) Uani 1.000000 .
 C29 C 0.46190(15) 0.62603(6) -0.14169(11) 0.0428(3) Uani 1.000000 .
 H29A H 0.452(3) 0.6561(9) -0.213(2) 0.096(9) Uani 1.000000 .
 H29B H 0.478(2) 0.5878(9) -0.188(2) 0.080(7) Uani 1.000000 .
 H29C H 0.368(2) 0.6232(13) -0.097(3) 0.117(12) Uani 1.000000 .
 C30 C 0.75999(9) 0.65925(4) 0.27389(7) 0.01653(17) Uani 1.000000 .
 C31 C 0.76007(9) 0.60900(4) 0.35067(8) 0.02010(18) Uani 1.000000 .
 H31 H 0.8261(13) 0.6182(7) 0.4329(11) 0.037(4) Uani 1.000000 .
 C32 C 0.82150(12) 0.56236(5) 0.28548(12) 0.0326(2) Uani 1.000000 .
 H32A H 0.829(2) 0.5259(7) 0.3390(19) 0.068(6) Uani 1.000000 .
 H32B H 0.7558(17) 0.5529(7) 0.2096(18) 0.050(4) Uani 1.000000 .
 H32C H 0.9205(19) 0.5724(8) 0.2599(16) 0.056(5) Uiso 1.000000 .
 C33 C 0.59396(9) 0.60688(4) 0.49639(8) 0.02116(18) Uani 1.000000 .
 C34 C 0.46601(9) 0.57966(4) 0.53742(7) 0.01879(18) Uani 1.000000 .
 H34 H 0.4182(13) 0.6101(6) 0.5911(11) 0.027(3) Uani 1.000000 .
 C35 C 0.50944(13) 0.52760(4) 0.60376(9) 0.0270(2) Uani 1.000000 .
 H35A H 0.6105(16) 0.5325(7) 0.6557(13) 0.046(4) Uani 1.000000 .
 H35B H 0.4366(18) 0.5173(6) 0.6565(14) 0.049(4) Uani 1.000000 .
 C36 C 0.50858(12) 0.48570(4) 0.50541(9) 0.0269(2) Uani 1.000000 .
 H36A H 0.6030(17) 0.4892(7) 0.4613(12) 0.048(4) Uani 1.000000 .
 H36B H 0.5044(16) 0.4448(7) 0.5387(14) 0.043(4) Uiso 1.000000 .
 C37 C 0.38343(11) 0.50140(4) 0.42232(9) 0.0246(2) Uani 1.000000 .
 H37A H 0.2898(17) 0.4828(7) 0.4441(15) 0.053(5) Uani 1.000000 .
 H37B H 0.3929(15) 0.4936(6) 0.3297(12) 0.039(4) Uani 1.000000 .
 C38 C 0.26633(9) 0.58806(4) 0.38334(7) 0.01772(17) Uani 1.000000 .
 C39 C 0.23133(9) 0.64340(4) 0.43211(7) 0.01652(17) Uani 1.000000 .
 H39 H 0.3250(12) 0.6640(5) 0.4655(11) 0.025(3) Uani 1.000000 .
 C40 C 0.13690(10) 0.63275(4) 0.53021(8) 0.01988(19) Uani 1.000000 .
 H40A H 0.0555(13) 0.6074(6) 0.4932(12) 0.031(3) Uani 1.000000 .
 H40B H 0.1958(15) 0.6111(8) 0.5996(11) 0.048(4) Uani 1.000000 .
 C41 C 0.07523(10) 0.68239(4) 0.58506(8) 0.0255(2) Uani 1.000000 .
 H41 H 0.0055(17) 0.7022(7) 0.5161(15) 0.048(4) Uani 1.000000 .
 C42 C 0.18428(14) 0.72347(6) 0.62876(14) 0.0426(3) Uani 1.000000 .
 H42A H 0.2564(18) 0.7062(8) 0.6856(17) 0.061(5) Uani 1.000000 .
 H42B H 0.239(2) 0.7386(8) 0.558(2) 0.069(6) Uani 1.000000 .
 H42C H 0.1373(19) 0.7581(8) 0.6698(18) 0.065(6) Uani 1.000000 .
 C43 C -0.00801(13) 0.66340(7) 0.68374(10) 0.0394(3) Uani 1.000000 .
 H43A H -0.0960(19) 0.6372(10) 0.6581(15) 0.073(7) Uani 1.000000 .
 H43B H 0.053(2) 0.6435(10) 0.7512(16) 0.075(7) Uani 1.000000 .
 H43C H -0.0609(18) 0.6960(10) 0.7269(15) 0.065(6) Uani 1.000000 .
 C44 C 0.23407(9) 0.70298(4) 0.26437(7) 0.01742(17) Uani 1.000000 .
 C45 C 0.14836(9) 0.74018(4) 0.17993(7) 0.01752(18) Uani 1.000000 .
 H45 H 0.0425(12) 0.7427(5) 0.2041(11) 0.023(3) Uani 1.000000 .
 C46 C 0.14612(10) 0.72181(4) 0.05120(8) 0.02237(19) Uani 1.000000 .
 H46 H 0.2486(13) 0.7281(7) 0.0242(12) 0.038(4) Uani 1.000000 .
 C47 C 0.11207(16) 0.66189(5) 0.04063(10) 0.0335(2) Uani 1.000000 .
 H47A H 0.192(2) 0.6363(7) 0.0839(14) 0.055(5) Uani 1.000000 .
 H47B H 0.023(2) 0.6531(8) 0.066(2) 0.078(7) Uani 1.000000 .
 H47C H 0.101(2) 0.6489(8) -0.0525(13) 0.065(6) Uani 1.000000 .
 C48 C 0.04278(12) 0.75589(5) -0.02532(9) 0.0285(2) Uani 1.000000 .
 H48A H -0.0629(17) 0.7483(8) -0.0018(16) 0.056(5) Uani 1.000000 .
 H48B H 0.0642(17) 0.7987(7) -0.0144(13) 0.040(4) Uani 1.000000 .
 H48C H 0.0458(18) 0.7452(9) -0.1149(13) 0.065(6) Uani 1.000000 .
 O1S O -0.55390(8) 0.56734(3) 0.17154(7) 0.02961(16) Uani 1.000000 .
 H1SA H -0.6417(19) 0.5687(8) 0.1871(15) 0.039(4) Uiso 1.000000 .
 H1SB H -0.557(2) 0.5443(10) 0.1031(16) 0.059(7) Uani 1.000000 .

loop_
  _atom_site_aniso_label
  _atom_site_aniso_U_11
  _atom_site_aniso_U_22
  _atom_site_aniso_U_33
  _atom_site_aniso_U_12
  _atom_site_aniso_U_13
  _atom_site_aniso_U_23
 O1 0.0147(3) 0.0219(4) 0.0352(3) 0.0003(3) 0.0076(2) -0.0011(3)
 O2 0.0130(3) 0.0351(4) 0.0272(3) 0.0009(3) 0.0034(2) 0.0065(3)
 O3 0.0203(3) 0.0158(3) 0.0389(4) 0.0029(3) 0.0062(3) 0.0055(3)
 O4 0.0261(3) 0.0170(3) 0.0252(3) 0.0054(3) 0.0062(2) -0.0013(3)
 O5 0.0179(3) 0.0176(3) 0.0261(3) 0.0012(2) -0.0007(2) 0.0029(3)
 O6 0.0142(3) 0.0219(3) 0.0315(3) -0.0028(3) -0.0007(2) 0.0076(3)
 O7 0.0326(4) 0.0568(6) 0.0287(3) -0.0163(4) 0.0014(3) -0.0137(4)
 O8 0.0243(3) 0.0272(4) 0.0266(3) 0.0002(3) -0.0020(2) -0.0091(3)
 O9 0.0148(3) 0.0325(4) 0.0317(3) 0.0033(3) 0.0059(2) 0.0127(3)
 N1 0.0141(4) 0.0197(4) 0.0247(4) -0.0006(3) 0.0047(3) 0.0010(3)
 H1 0.028(9) 0.047(12) 0.032(8) 0.011(8) 0.017(7) 0.004(8)
 N2 0.0136(3) 0.0161(4) 0.0238(3) 0.0013(3) 0.0045(3) 0.0046(3)
 N3 0.0146(3) 0.0167(4) 0.0239(3) 0.0017(3) 0.0038(3) 0.0016(3)
 H3 0.026(8) 0.038(10) 0.030(8) 0.014(8) 0.008(6) 0.010(7)
 N4 0.0186(4) 0.0157(4) 0.0219(3) 0.0013(3) 0.0007(3) 0.0000(3)
 H4 0.024(8) 0.014(8) 0.045(9) 0.007(7) -0.000(7) -0.005(7)
 N5 0.0146(4) 0.0158(4) 0.0191(3) -0.0007(3) 0.0007(3) 0.0022(3)
 H5 0.023(8) 0.053(11) 0.024(8) -0.027(8) 0.007(6) 0.004(7)
 N6 0.0197(4) 0.0198(4) 0.0186(3) -0.0024(3) 0.0019(3) 0.0023(3)
 H6 0.016(7) 0.028(10) 0.045(9) -0.015(7) 0.006(7) -0.004(7)
 N7 0.0192(3) 0.0160(4) 0.0208(3) 0.0004(3) 0.0044(3) -0.0010(3)
 N8 0.0142(4) 0.0198(4) 0.0188(3) -0.0008(3) 0.0025(3) 0.0029(3)
 H8 0.025(9) 0.032(10) 0.041(9) 0.012(7) 0.017(7) 0.010(8)
 N9 0.0132(4) 0.0181(4) 0.0225(3) 0.0006(3) 0.0036(3) 0.0027(3)
 H9 0.010(7) 0.031(9) 0.033(8) 0.008(6) 0.011(6) 0.014(7)
 C1 0.0140(4) 0.0194(5) 0.0214(4) 0.0007(3) 0.0046(3) 0.0016(3)
 C2 0.0166(4) 0.0199(5) 0.0225(4) -0.0003(4) 0.0051(3) -0.0001(4)
 H2A 0.036(7) 0.039(9) 0.016(6) -0.014(7) 0.004(6) 0.002(6)
 C3 0.0231(5) 0.0211(5) 0.0339(5) 0.0007(4) 0.0106(4) -0.0038(4)
 H3A 0.041(9) 0.029(9) 0.057(10) -0.029(8) 0.010(8) 0.002(8)
 H3B 0.026(8) 0.052(11) 0.044(9) -0.010(7) 0.003(7) -0.015(8)
 C4 0.0255(5) 0.0330(6) 0.0362(5) -0.0040(5) 0.0111(4) -0.0125(5)
 H4A 0.058(10) 0.047(11) 0.059(10) -0.042(9) 0.018(8) -0.031(9)
 C5 0.0509(8) 0.0454(9) 0.0707(9) 0.0086(7) 0.0272(8) -0.0189(8)
 H5B 0.091(17) 0.045(14) 0.12(2) 0.038(12) -0.031(15) -0.013(13)
 H5C 0.063(12) 0.095(18) 0.112(17) 0.002(12) 0.071(13) -0.050(15)
 C6 0.0481(7) 0.0678(11) 0.0313(6) -0.0042(8) 0.0115(5) -0.0084(6)
 H6A 0.15(2) 0.056(15) 0.078(15) 0.059(16) 0.054(16) 0.008(12)
 H6B 0.082(14) 0.13(2) 0.087(15) -0.084(16) 0.045(12) -0.085(15)
 H6C 0.085(14) 0.17(2) 0.029(9) 0.032(16) 0.038(10) 0.007(13)
 C7 0.0129(4) 0.0196(4) 0.0247(4) 0.0015(3) 0.0043(3) 0.0045(3)
 C8 0.0145(4) 0.0202(5) 0.0242(4) 0.0015(3) 0.0038(3) 0.0063(4)
 H8A 0.019(7) 0.021(9) 0.035(8) 0.002(6) -0.013(6) 0.006(6)
 C9 0.0184(5) 0.0318(6) 0.0225(4) -0.0009(4) 0.0023(3) 0.0063(4)
 H9A 0.017(7) 0.089(14) 0.033(7) 0.004(8) -0.001(6) -0.005(8)
 C10 0.0352(6) 0.0392(7) 0.0269(6) 0.0005(5) 0.0093(4) 0.0107(5)
 H10A 0.052(11) 0.047(12) 0.051(10) -0.011(9) 0.014(8) 0.004(9)
 H10B 0.033(9) 0.103(18) 0.050(10) 0.012(10) 0.011(8) 0.005(11)
 H10C 0.056(10) 0.093(16) 0.016(8) -0.024(10) 0.010(7) 0.004(9)
 C11 0.0391(6) 0.0298(6) 0.0276(5) -0.0080(5) 0.0047(4) -0.0018(5)
 H11A 0.041(10) 0.043(12) 0.085(14) 0.002(8) -0.003(9) -0.010(10)
 H11B 0.076(13) 0.051(13) 0.067(11) -0.009(11) 0.013(11) 0.009(11)
 H11C 0.064(11) 0.051(12) 0.067(12) -0.012(9) 0.003(10) -0.020(10)
 C12 0.0150(4) 0.0153(5) 0.0257(4) 0.0018(3) 0.0056(3) 0.0030(3)
 C13 0.0143(4) 0.0140(5) 0.0270(4) 0.0000(3) 0.0036(3) 0.0013(4)
 H13 0.039(8) 0.017(8) 0.066(10) -0.001(7) 0.016(7) -0.007(8)
 C14 0.0151(4) 0.0206(5) 0.0284(4) 0.0030(4) 0.0064(3) 0.0046(4)
 H14B 0.052(9) 0.020(8) 0.041(8) -0.024(7) 0.016(7) -0.009(7)
 C15 0.0207(5) 0.0257(5) 0.0297(5) 0.0046(4) 0.0077(4) 0.0076(4)
 H15 0.038(9) 0.046(11) 0.051(9) 0.035(8) 0.014(7) 0.018(8)
 C16 0.0305(6) 0.0396(7) 0.0299(5) 0.0094(5) 0.0116(4) 0.0072(5)
 H16A 0.058(12) 0.072(15) 0.086(13) 0.046(11) 0.030(10) -0.003(12)
 H16B 0.066(12) 0.101(19) 0.057(11) -0.011(13) 0.010(10) -0.035(13)
 H16C 0.072(12) 0.058(12) 0.034(8) 0.004(10) 0.037(8) 0.025(9)
 C17 0.0466(7) 0.0279(6) 0.0377(6) -0.0101(5) 0.0090(5) 0.0075(5)
 H17A 0.078(15) 0.081(16) 0.089(15) -0.047(13) -0.050(13) 0.030(13)
 H17B 0.080(14) 0.049(13) 0.063(11) -0.021(10) 0.029(10) 0.012(11)
 H17C 0.110(17) 0.052(13) 0.063(12) -0.025(12) 0.039(12) -0.026(11)
 C18 0.0184(4) 0.0156(4) 0.0203(4) 0.0013(3) 0.0018(3) 0.0004(3)
 C19 0.0181(4) 0.0176(5) 0.0212(4) 0.0009(4) 0.0036(3) 0.0009(3)
 H19 0.044(9) 0.035(9) 0.026(7) -0.000(7) 0.013(6) -0.003(6)
 C20 0.0298(6) 0.0203(5) 0.0219(4) 0.0003(4) -0.0002(4) -0.0008(4)
 H20A 0.019(7) 0.054(11) 0.038(8) -0.023(7) -0.002(6) 0.011(7)
 H20B 0.077(12) 0.023(9) 0.045(9) 0.007(8) 0.004(8) -0.020(8)
 C21 0.0454(6) 0.0248(6) 0.0242(5) 0.0032(5) 0.0033(4) 0.0039(4)
 H21 0.051(9) 0.021(8) 0.034(8) 0.007(7) 0.002(7) -0.001(7)
 C22 0.0796(11) 0.0510(9) 0.0290(6) 0.0002(8) -0.0100(6) 0.0080(7)
 H22A 0.078(14) 0.079(16) 0.049(11) 0.008(13) -0.008(10) 0.011(11)
 H22B 0.16(2) 0.060(16) 0.063(14) 0.004(17) -0.003(15) -0.032(13)
 H22C 0.16(2) 0.085(18) 0.033(10) 0.010(16) -0.011(12) 0.034(12)
 C23 0.0556(8) 0.0475(9) 0.0464(8) -0.0068(7) 0.0181(7) 0.0147(7)
 H23A 0.073(13) 0.061(13) 0.054(11) -0.001(11) 0.026(10) 0.008(10)
 H23B 0.064(12) 0.094(17) 0.036(9) -0.018(11) -0.013(9) -0.029(11)
 H23C 0.070(14) 0.093(18) 0.100(16) -0.015(13) 0.027(12) 0.059(16)
 C24 0.0170(4) 0.0145(4) 0.0203(4) 0.0006(3) 0.0013(3) 0.0028(3)
 C25 0.0171(4) 0.0159(5) 0.0188(4) -0.0003(3) 0.0027(3) 0.0013(3)
 H25 0.039(8) 0.013(7) 0.023(6) -0.003(6) 0.017(6) 0.008(5)
 C26 0.0264(5) 0.0214(5) 0.0192(4) 0.0021(4) -0.0019(4) 0.0004(4)
 H26A 0.043(10) 0.062(13) 0.059(10) 0.010(9) 0.020(8) -0.021(9)
 H26B 0.073(12) 0.048(11) 0.034(8) 0.018(9) -0.010(8) 0.014(9)
 C27 0.0314(5) 0.0263(6) 0.0215(4) -0.0005(4) 0.0025(4) -0.0034(4)
 H27 0.112(15) 0.019(8) 0.029(8) 0.009(9) -0.005(8) 0.006(7)
 C28 0.0477(8) 0.0757(12) 0.0618(9) -0.0162(8) 0.0269(7) -0.0367(9)
 H28B 0.17(3) 0.17(4) 0.11(2) -0.09(3) -0.00(2) 0.06(2)
 H28C 0.058(14) 0.22(4) 0.17(3) -0.050(18) 0.048(16) -0.17(3)
 C29 0.0480(8) 0.0441(8) 0.0345(6) -0.0041(6) -0.0066(5) -0.0142(6)
 H29A 0.11(2) 0.042(13) 0.12(2) -0.014(13) -0.060(17) 0.022(15)
 H29B 0.107(17) 0.041(12) 0.086(14) -0.019(12) -0.021(13) -0.029(12)
 H29C 0.028(11) 0.16(3) 0.16(3) -0.005(14) -0.004(14) -0.10(2)
 C30 0.0147(4) 0.0154(4) 0.0196(4) 0.0001(3) 0.0022(3) 0.0030(3)
 C31 0.0182(4) 0.0186(5) 0.0235(4) 0.0007(3) 0.0017(4) 0.0072(4)
 H31 0.021(7) 0.068(12) 0.019(7) 0.006(7) -0.013(6) 0.016(7)
 C32 0.0286(5) 0.0206(6) 0.0507(7) 0.0065(5) 0.0150(5) 0.0069(5)
 H32A 0.089(15) 0.018(10) 0.102(15) 0.014(10) 0.040(12) 0.016(11)
 H32B 0.041(9) 0.030(10) 0.083(13) 0.010(8) 0.025(10) -0.009(9)
 C33 0.0205(4) 0.0236(5) 0.0192(4) -0.0015(4) 0.0008(3) 0.0002(4)
 C34 0.0209(4) 0.0179(5) 0.0181(4) 0.0031(4) 0.0039(3) 0.0020(4)
 H34 0.024(7) 0.030(8) 0.030(7) 0.016(6) 0.014(6) -0.005(6)
 C35 0.0384(6) 0.0232(5) 0.0203(4) 0.0078(5) 0.0079(5) 0.0068(4)
 H35A 0.043(9) 0.052(11) 0.037(8) 0.017(8) -0.022(8) -0.002(8)
 H35B 0.070(11) 0.030(10) 0.048(9) 0.012(8) 0.002(9) 0.015(8)
 C36 0.0377(6) 0.0180(5) 0.0266(5) 0.0079(4) 0.0109(4) 0.0060(4)
 H36A 0.054(10) 0.065(13) 0.028(7) 0.009(9) 0.019(8) -0.005(8)
 C37 0.0269(5) 0.0176(5) 0.0305(5) 0.0003(4) 0.0090(4) -0.0021(4)
 H37A 0.049(10) 0.037(10) 0.078(12) -0.020(8) 0.041(9) -0.018(9)
 H37B 0.048(9) 0.033(9) 0.032(8) 0.017(7) -0.007(7) -0.011(7)
 C38 0.0171(4) 0.0176(4) 0.0188(4) -0.0010(3) 0.0035(3) -0.0021(3)
 C39 0.0161(4) 0.0165(4) 0.0170(4) 0.0001(4) 0.0018(3) 0.0001(3)
 H39 0.011(6) 0.028(8) 0.038(7) -0.012(6) 0.004(5) 0.001(6)
 C40 0.0192(4) 0.0233(5) 0.0175(4) 0.0012(4) 0.0044(3) 0.0006(4)
 H40A 0.022(7) 0.024(8) 0.047(8) -0.015(6) 0.004(6) -0.005(7)
 H40B 0.045(9) 0.082(13) 0.015(6) -0.000(9) -0.008(6) 0.010(8)
 C41 0.0210(4) 0.0316(6) 0.0238(4) 0.0035(4) 0.0021(4) -0.0067(4)
 H41 0.048(9) 0.035(10) 0.059(10) 0.016(8) -0.003(8) -0.003(9)
 C42 0.0337(7) 0.0428(8) 0.0515(7) -0.0034(6) 0.0051(6) -0.0232(6)
 H42A 0.041(9) 0.065(14) 0.074(12) 0.012(9) -0.019(10) -0.010(10)
 H42B 0.055(12) 0.057(14) 0.099(15) -0.021(10) 0.036(12) -0.036(12)
 H42C 0.055(12) 0.062(13) 0.082(13) 0.020(10) 0.020(10) -0.032(11)
 C43 0.0310(6) 0.0630(9) 0.0257(5) 0.0011(6) 0.0104(5) -0.0102(6)
 H43A 0.051(11) 0.13(2) 0.040(9) -0.040(13) 0.019(8) -0.035(12)
 H43B 0.064(12) 0.12(2) 0.040(10) 0.024(13) 0.012(9) -0.001(12)
 H43C 0.036(10) 0.110(18) 0.047(10) 0.004(11) -0.005(8) -0.017(12)
 C44 0.0155(4) 0.0176(4) 0.0194(4) 0.0004(3) 0.0029(3) 0.0028(3)
 C45 0.0151(4) 0.0181(5) 0.0195(4) 0.0003(3) 0.0027(3) 0.0031(3)
 H45 0.012(7) 0.034(8) 0.025(6) 0.013(6) 0.007(5) 0.001(6)
 C46 0.0248(5) 0.0221(5) 0.0201(4) -0.0000(4) 0.0017(3) 0.0012(4)
 H46 0.015(7) 0.061(11) 0.040(8) 0.010(7) 0.017(6) 0.017(8)
 C47 0.0466(7) 0.0236(6) 0.0292(6) -0.0023(6) -0.0030(5) -0.0021(5)
 H47A 0.087(13) 0.025(9) 0.048(10) 0.019(9) -0.028(9) -0.003(8)
 H47B 0.092(16) 0.035(12) 0.099(16) -0.025(11) -0.037(13) 0.001(11)
 H47C 0.115(17) 0.054(13) 0.026(9) -0.002(12) 0.012(9) -0.022(9)
 C48 0.0314(6) 0.0277(7) 0.0250(6) -0.0020(4) -0.0056(4) 0.0038(4)
 H48A 0.033(10) 0.072(14) 0.060(11) 0.014(9) -0.002(8) 0.008(10)
 H48B 0.059(10) 0.025(10) 0.035(8) 0.012(8) -0.001(7) 0.008(7)
 H48C 0.058(11) 0.115(19) 0.019(8) 0.013(11) -0.015(7) 0.000(9)
 O1S 0.0285(4) 0.0355(4) 0.0253(4) -0.0073(3) 0.0054(3) -0.0065(3)
 H1SB 0.075(15) 0.083(17) 0.025(9) -0.046(13) 0.037(9) -0.038(11)

loop_
  _geom_bond_atom_site_label_1
  _geom_bond_atom_site_label_2
  _geom_bond_distance
  _geom_bond_site_symmetry_2
  _geom_bond_publ_flag
 O1 C1 1.2268(11) . ?
 O2 C7 1.2264(11) . ?
 O3 C12 1.2263(12) . ?
 O4 C18 1.2326(11) . ?
 O5 C24 1.2313(11) . ?
 O6 C30 1.2379(11) . ?
 O7 C33 1.2228(13) . ?
 O8 C38 1.2284(11) . ?
 O9 C44 1.2260(11) . ?
 N1 H1 1.002(17) . ?
 N1 C2 1.4593(11) . ?
 N1 C7 1.3464(12) . ?
 N2 H2 1.019(16) . ?
 N2 C8 1.4501(10) . ?
 N2 C12 1.3470(12) . ?
 N3 H3 0.999(15) . ?
 N3 C13 1.4580(12) . ?
 N3 C18 1.3422(12) . ?
 N4 H4 1.042(15) . ?
 N4 C19 1.4475(12) . ?
 N4 C24 1.3478(11) . ?
 N5 H5 1.007(14) . ?
 N5 C25 1.4582(11) . ?
 N5 C30 1.3355(11) . ?
 N6 H6 0.987(15) . ?
 N6 C31 1.4493(12) . ?
 N6 C33 1.3514(12) . ?
 N7 C34 1.4597(12) . ?
 N7 C37 1.4768(12) . ?
 N7 C38 1.3502(12) . ?
 N8 H8 1.020(16) . ?
 N8 C39 1.4433(11) . ?
 N8 C44 1.3448(12) . ?
 N9 H9 0.998(13) . ?
 N9 C1 1.3451(12) . ?
 N9 C45 1.4559(12) . ?
 C1 C2 1.5399(13) . ?
 C2 H2A 1.106(13) . ?
 C2 C3 1.5347(13) . ?
 C3 H3A 1.137(14) . ?
 C3 H3B 1.082(16) . ?
 C3 C4 1.5359(13) . ?
 C4 H4A 1.069(14) . ?
 C4 C5 1.5245(19) . ?
 C4 C6 1.5279(18) . ?
 C5 H5A 1.12(3) . ?
 C5 H5B 1.08(2) . ?
 C5 H5C 1.103(16) . ?
 C6 H6A 1.14(2) . ?
 C6 H6B 1.066(17) . ?
 C6 H6C 1.099(15) . ?
 C7 C8 1.5308(11) . ?
 C8 H8A 1.101(14) . ?
 C8 C9 1.5384(13) . ?
 C9 H9A 1.093(13) . ?
 C9 C10 1.5240(14) . ?
 C9 C11 1.5233(16) . ?
 C10 H10A 1.071(19) . ?
 C10 H10B 1.087(16) . ?
 C10 H10C 1.114(15) . ?
 C11 H11A 1.093(17) . ?
 C11 H11B 1.063(19) . ?
 C11 H11C 1.047(18) . ?
 C12 C13 1.5311(12) . ?
 C13 H13 1.071(15) . ?
 C13 C14 1.5369(12) . ?
 C14 H14A 1.084(14) . ?
 C14 H14B 1.074(14) . ?
 C14 C15 1.5338(13) . ?
 C15 H15 1.110(14) . ?
 C15 C16 1.5291(14) . ?
 C15 C17 1.5229(16) . ?
 C16 H16A 1.065(18) . ?
 C16 H16B 1.09(2) . ?
 C16 H16C 1.092(15) . ?
 C17 H17A 1.08(2) . ?
 C17 H17B 1.081(17) . ?
 C17 H17C 1.072(19) . ?
 C18 C19 1.5263(13) . ?
 C19 H19 1.060(14) . ?
 C19 C20 1.5287(12) . ?
 C20 H20A 1.063(13) . ?
 C20 H20B 1.080(15) . ?
 C20 C21 1.5378(14) . ?
 C21 H21 1.064(14) . ?
 C21 C22 1.5233(16) . ?
 C21 C23 1.5263(19) . ?
 C22 H22A 1.07(2) . ?
 C22 H22B 1.14(2) . ?
 C22 H22C 1.11(2) . ?
 C23 H23A 1.07(2) . ?
 C23 H23B 1.126(15) . ?
 C23 H23C 1.111(19) . ?
 C24 C25 1.5362(12) . ?
 C25 H25 1.055(13) . ?
 C25 C26 1.5246(11) . ?
 C26 H26A 1.090(16) . ?
 C26 H26B 1.068(16) . ?
 C26 C27 1.5272(14) . ?
 C27 H27 1.090(15) . ?
 C27 C28 1.5220(17) . ?
 C27 C29 1.5191(15) . ?
 C28 H28A 1.11(3) . ?
 C28 H28B 1.12(3) . ?
 C28 H28C 1.01(2) . ?
 C29 H29A 1.10(2) . ?
 C29 H29B 1.10(2) . ?
 C29 H29C 1.09(3) . ?
 C30 C31 1.5242(12) . ?
 C31 H31 1.113(12) . ?
 C31 C32 1.5278(15) . ?
 C32 H32A 1.090(18) . ?
 C32 H32B 1.06(2) . ?
 C32 H32C 1.065(18) . ?
 C33 C34 1.5303(13) . ?
 C34 H34 1.103(12) . ?
 C34 C35 1.5370(13) . ?
 C35 H35A 1.110(14) . ?
 C35 H35B 1.007(18) . ?
 C35 C36 1.5306(14) . ?
 C36 H36A 1.094(15) . ?
 C36 H36B 1.084(17) . ?
 C36 C37 1.5273(15) . ?
 C37 H37A 1.073(14) . ?
 C37 H37B 1.088(14) . ?
 C38 C39 1.5315(12) . ?
 C39 H39 1.085(12) . ?
 C39 C40 1.5384(11) . ?
 C40 H40A 1.070(12) . ?
 C40 H40B 1.079(15) . ?
 C40 C41 1.5297(13) . ?
 C41 H41 1.108(16) . ?
 C41 C42 1.5238(16) . ?
 C41 C43 1.5240(15) . ?
 C42 H42A 1.009(18) . ?
 C42 H42B 1.07(2) . ?
 C42 H42C 1.100(17) . ?
 C43 H43A 1.095(18) . ?
 C43 H43B 1.05(2) . ?
 C43 H43C 1.10(2) . ?
 C44 C45 1.5280(12) . ?
 C45 H45 1.095(11) . ?
 C45 C46 1.5391(12) . ?
 C46 H46 1.084(12) . ?
 C46 C47 1.5249(16) . ?
 C46 C48 1.5279(14) . ?
 C47 H47A 1.086(16) . ?
 C47 H47B 0.96(3) . ?
 C47 H47C 1.109(15) . ?
 C48 H48A 1.106(17) . ?
 C48 H48B 1.086(17) . ?
 C48 H48C 1.061(16) . ?
 O1S H1SA 0.891(19) . ?
 O1S H1SB 0.968(18) . ?

loop_
  _geom_angle_atom_site_label_1
  _geom_angle_atom_site_label_2
  _geom_angle_atom_site_label_3
  _geom_angle
  _geom_angle_site_symmetry_1
  _geom_angle_site_symmetry_3
  _geom_angle_publ_flag
 C2 N1 H1 117.9(8) . . ?
 C7 N1 H1 120.6(8) . . ?
 C7 N1 C2 121.33(8) . . ?
 C8 N2 H2 119.1(8) . . ?
 C12 N2 H2 117.8(8) . . ?
 C12 N2 C8 122.58(8) . . ?
 C13 N3 H3 117.4(8) . . ?
 C18 N3 H3 120.2(8) . . ?
 C18 N3 C13 121.22(8) . . ?
 C19 N4 H4 122.2(8) . . ?
 C24 N4 H4 117.9(8) . . ?
 C24 N4 C19 119.66(8) . . ?
 C25 N5 H5 115.1(9) . . ?
 C30 N5 H5 122.3(9) . . ?
 C30 N5 C25 122.60(8) . . ?
 C31 N6 H6 118.8(8) . . ?
 C33 N6 H6 120.9(8) . . ?
 C33 N6 C31 120.28(8) . . ?
 C37 N7 C34 112.38(7) . . ?
 C38 N7 C34 126.79(8) . . ?
 C38 N7 C37 120.52(8) . . ?
 C39 N8 H8 119.4(8) . . ?
 C44 N8 H8 119.6(8) . . ?
 C44 N8 C39 120.67(8) . . ?
 C1 N9 H9 120.8(9) . . ?
 C45 N9 H9 116.9(9) . . ?
 C45 N9 C1 122.23(8) . . ?
 N9 C1 O1 123.46(9) . . ?
 C2 C1 O1 121.89(8) . . ?
 C2 C1 N9 114.48(7) . . ?
 C1 C2 N1 111.31(7) . . ?
 H2A C2 N1 103.4(6) . . ?
 H2A C2 C1 105.9(7) . . ?
 C3 C2 N1 111.14(8) . . ?
 C3 C2 C1 114.64(7) . . ?
 C3 C2 H2A 109.7(8) . . ?
 H3A C3 C2 109.6(8) . . ?
 H3B C3 C2 108.2(8) . . ?
 H3B C3 H3A 104.8(12) . . ?
 C4 C3 C2 117.77(9) . . ?
 C4 C3 H3A 106.5(8) . . ?
 C4 C3 H3B 109.1(8) . . ?
 H4A C4 C3 107.6(8) . . ?
 C5 C4 C3 109.04(10) . . ?
 C5 C4 H4A 108.6(10) . . ?
 C6 C4 C3 113.61(9) . . ?
 C6 C4 H4A 107.0(10) . . ?
 C6 C4 C5 110.73(12) . . ?
 H5A C5 C4 107.1(14) . . ?
 H5B C5 C4 111.5(11) . . ?
 H5B C5 H5A 101.0(19) . . ?
 H5C C5 C4 111.7(13) . . ?
 H5C C5 H5A 112.9(18) . . ?
 H5C C5 H5B 112.0(18) . . ?
 H6A C6 C4 115.1(13) . . ?
 H6B C6 C4 101.5(16) . . ?
 H6B C6 H6A 115(2) . . ?
 H6C C6 C4 108.4(11) . . ?
 H6C C6 H6A 109.9(18) . . ?
 H6C C6 H6B 106.6(17) . . ?
 N1 C7 O2 122.46(8) . . ?
 C8 C7 O2 120.43(8) . . ?
 C8 C7 N1 117.09(7) . . ?
 C7 C8 N2 111.79(7) . . ?
 H8A C8 N2 104.7(6) . . ?
 H8A C8 C7 106.6(7) . . ?
 C9 C8 N2 112.10(7) . . ?
 C9 C8 C7 112.22(8) . . ?
 C9 C8 H8A 108.9(7) . . ?
 H9A C9 C8 105.7(8) . . ?
 C10 C9 C8 110.05(9) . . ?
 C10 C9 H9A 108.4(8) . . ?
 C11 C9 C8 112.58(8) . . ?
 C11 C9 H9A 108.9(10) . . ?
 C11 C9 C10 110.98(9) . . ?
 H10A C10 C9 111.3(9) . . ?
 H10B C10 C9 110.1(9) . . ?
 H10B C10 H10A 108.5(15) . . ?
 H10C C10 C9 110.1(8) . . ?
 H10C C10 H10A 108.1(14) . . ?
 H10C C10 H10B 108.8(13) . . ?
 H11A C11 C9 108.0(10) . . ?
 H11B C11 C9 114.7(11) . . ?
 H11B C11 H11A 110.3(15) . . ?
 H11C C11 C9 109.1(11) . . ?
 H11C C11 H11A 107.7(14) . . ?
 H11C C11 H11B 106.9(15) . . ?
 N2 C12 O3 123.96(8) . . ?
 C13 C12 O3 120.45(8) . . ?
 C13 C12 N2 115.42(8) . . ?
 C12 C13 N3 112.01(7) . . ?
 H13 C13 N3 113.9(9) . . ?
 H13 C13 C12 105.1(8) . . ?
 C14 C13 N3 108.24(8) . . ?
 C14 C13 C12 108.92(7) . . ?
 C14 C13 H13 108.6(8) . . ?
 H14A C14 C13 107.1(8) . . ?
 H14B C14 C13 107.4(7) . . ?
 H14B C14 H14A 105.7(12) . . ?
 C15 C14 C13 115.45(8) . . ?
 C15 C14 H14A 110.6(8) . . ?
 C15 C14 H14B 110.1(8) . . ?
 H15 C15 C14 105.7(8) . . ?
 C16 C15 C14 109.73(9) . . ?
 C16 C15 H15 110.1(8) . . ?
 C17 C15 C14 112.00(9) . . ?
 C17 C15 H15 109.0(9) . . ?
 C17 C15 C16 110.26(9) . . ?
 H16A C16 C15 111.6(10) . . ?
 H16B C16 C15 111.0(10) . . ?
 H16B C16 H16A 110.4(17) . . ?
 H16C C16 C15 111.5(9) . . ?
 H16C C16 H16A 108.1(15) . . ?
 H16C C16 H16B 104.0(15) . . ?
 H17A C17 C15 111.8(12) . . ?
 H17B C17 C15 112.6(10) . . ?
 H17B C17 H17A 107.6(15) . . ?
 H17C C17 C15 113.2(11) . . ?
 H17C C17 H17A 106.3(18) . . ?
 H17C C17 H17B 104.7(15) . . ?
 N3 C18 O4 122.26(9) . . ?
 C19 C18 O4 119.27(8) . . ?
 C19 C18 N3 118.38(8) . . ?
 C18 C19 N4 113.30(7) . . ?
 H19 C19 N4 107.7(8) . . ?
 H19 C19 C18 102.9(8) . . ?
 C20 C19 N4 111.40(8) . . ?
 C20 C19 C18 112.31(8) . . ?
 C20 C19 H19 108.7(7) . . ?
 H20A C20 C19 106.9(7) . . ?
 H20B C20 C19 107.4(9) . . ?
 H20B C20 H20A 104.9(13) . . ?
 C21 C20 C19 114.48(9) . . ?
 C21 C20 H20A 113.3(8) . . ?
 C21 C20 H20B 109.2(9) . . ?
 H21 C21 C20 110.5(8) . . ?
 C22 C21 C20 108.96(11) . . ?
 C22 C21 H21 107.4(7) . . ?
 C23 C21 C20 113.27(10) . . ?
 C23 C21 H21 106.4(8) . . ?
 C23 C21 C22 110.10(12) . . ?
 H22A C22 C21 110.6(10) . . ?
 H22B C22 C21 108.8(12) . . ?
 H22B C22 H22A 106.3(19) . . ?
 H22C C22 C21 113.0(13) . . ?
 H22C C22 H22A 109.0(18) . . ?
 H22C C22 H22B 108.9(18) . . ?
 H23A C23 C21 107.7(11) . . ?
 H23B C23 C21 117.1(10) . . ?
 H23B C23 H23A 107.9(15) . . ?
 H23C C23 C21 108.9(11) . . ?
 H23C C23 H23A 108.9(16) . . ?
 H23C C23 H23B 106.2(17) . . ?
 N4 C24 O5 122.01(9) . . ?
 C25 C24 O5 123.12(8) . . ?
 C25 C24 N4 114.87(7) . . ?
 C24 C25 N5 110.52(7) . . ?
 H25 C25 N5 106.5(6) . . ?
 H25 C25 C24 105.9(7) . . ?
 C26 C25 N5 109.71(8) . . ?
 C26 C25 C24 112.21(7) . . ?
 C26 C25 H25 111.9(7) . . ?
 H26A C26 C25 105.4(9) . . ?
 H26B C26 C25 107.4(10) . . ?
 H26B C26 H26A 108.8(14) . . ?
 C27 C26 C25 115.11(8) . . ?
 C27 C26 H26A 109.1(9) . . ?
 C27 C26 H26B 110.8(9) . . ?
 H27 C27 C26 106.2(8) . . ?
 C28 C27 C26 112.59(10) . . ?
 C28 C27 H27 110.8(10) . . ?
 C29 C27 C26 109.86(9) . . ?
 C29 C27 H27 107.3(9) . . ?
 C29 C27 C28 109.98(10) . . ?
 H28A C28 C27 112.3(12) . . ?
 H28B C28 C27 116(2) . . ?
 H28B C28 H28A 99(2) . . ?
 H28C C28 C27 119.6(14) . . ?
 H28C C28 H28A 109.0(19) . . ?
 H28C C28 H28B 98(3) . . ?
 H29A C29 C27 108.3(11) . . ?
 H29B C29 C27 115.2(11) . . ?
 H29B C29 H29A 103.6(18) . . ?
 H29C C29 C27 109.1(12) . . ?
 H29C C29 H29A 111(2) . . ?
 H29C C29 H29B 109.2(18) . . ?
 N5 C30 O6 122.67(8) . . ?
 C31 C30 O6 119.73(7) . . ?
 C31 C30 N5 117.52(8) . . ?
 C30 C31 N6 114.31(7) . . ?
 H31 C31 N6 105.9(7) . . ?
 H31 C31 C30 106.7(8) . . ?
 C32 C31 N6 111.06(8) . . ?
 C32 C31 C30 108.50(8) . . ?
 C32 C31 H31 110.2(8) . . ?
 H32A C32 C31 111.4(10) . . ?
 H32B C32 C31 109.4(8) . . ?
 H32B C32 H32A 106.5(15) . . ?
 H32C C32 C31 111.3(10) . . ?
 H32C C32 H32A 109.2(14) . . ?
 H32C C32 H32B 109.0(13) . . ?
 N6 C33 O7 123.56(9) . . ?
 C34 C33 O7 119.39(8) . . ?
 C34 C33 N6 116.87(8) . . ?
 C33 C34 N7 114.23(7) . . ?
 H34 C34 N7 111.5(7) . . ?
 H34 C34 C33 105.5(7) . . ?
 C35 C34 N7 102.50(8) . . ?
 C35 C34 C33 109.03(8) . . ?
 C35 C34 H34 114.3(7) . . ?
 H35A C35 C34 111.4(9) . . ?
 H35B C35 C34 109.3(9) . . ?
 H35B C35 H35A 110.3(12) . . ?
 C36 C35 C34 102.99(7) . . ?
 C36 C35 H35A 114.3(8) . . ?
 C36 C35 H35B 108.2(10) . . ?
 H36A C36 C35 109.7(9) . . ?
 H36B C36 C35 112.0(8) . . ?
 H36B C36 H36A 107.3(12) . . ?
 C37 C36 C35 103.55(8) . . ?
 C37 C36 H36A 110.6(8) . . ?
 C37 C36 H36B 113.7(8) . . ?
 C36 C37 N7 103.66(8) . . ?
 H37A C37 N7 107.0(9) . . ?
 H37A C37 C36 113.3(10) . . ?
 H37B C37 N7 109.9(8) . . ?
 H37B C37 C36 115.2(7) . . ?
 H37B C37 H37A 107.5(12) . . ?
 N7 C38 O8 121.54(9) . . ?
 C39 C38 O8 120.73(8) . . ?
 C39 C38 N7 117.53(7) . . ?
 C38 C39 N8 111.35(7) . . ?
 H39 C39 N8 107.6(7) . . ?
 H39 C39 C38 109.9(7) . . ?
 C40 C39 N8 110.33(7) . . ?
 C40 C39 C38 106.27(7) . . ?
 C40 C39 H39 111.4(7) . . ?
 H40A C40 C39 106.6(7) . . ?
 H40B C40 C39 107.9(8) . . ?
 H40B C40 H40A 109.0(12) . . ?
 C41 C40 C39 116.44(8) . . ?
 C41 C40 H40A 109.2(7) . . ?
 C41 C40 H40B 107.5(9) . . ?
 H41 C41 C40 107.7(8) . . ?
 C42 C41 C40 112.53(9) . . ?
 C42 C41 H41 107.6(9) . . ?
 C43 C41 C40 108.14(10) . . ?
 C43 C41 H41 109.3(9) . . ?
 C43 C41 C42 111.55(10) . . ?
 H42A C42 C41 110.6(11) . . ?
 H42B C42 C41 111.5(10) . . ?
 H42B C42 H42A 105.7(16) . . ?
 H42C C42 C41 110.9(10) . . ?
 H42C C42 H42A 110.5(15) . . ?
 H42C C42 H42B 107.5(16) . . ?
 H43A C43 C41 116.3(9) . . ?
 H43B C43 C41 112.5(10) . . ?
 H43B C43 H43A 107.2(18) . . ?
 H43C C43 C41 114.1(12) . . ?
 H43C C43 H43A 99.7(14) . . ?
 H43C C43 H43B 105.8(14) . . ?
 N8 C44 O9 122.88(8) . . ?
 C45 C44 O9 122.37(8) . . ?
 C45 C44 N8 114.70(8) . . ?
 C44 C45 N9 106.95(7) . . ?
 H45 C45 N9 105.5(7) . . ?
 H45 C45 C44 110.4(7) . . ?
 C46 C45 N9 112.01(7) . . ?
 C46 C45 C44 112.62(8) . . ?
 C46 C45 H45 109.1(7) . . ?
 H46 C46 C45 107.3(8) . . ?
 C47 C46 C45 110.37(8) . . ?
 C47 C46 H46 108.5(9) . . ?
 C48 C46 C45 109.56(8) . . ?
 C48 C46 H46 109.5(7) . . ?
 C48 C46 C47 111.46(9) . . ?
 H47A C47 C46 113.1(9) . . ?
 H47B C47 C46 113.0(13) . . ?
 H47B C47 H47A 110.7(16) . . ?
 H47C C47 C46 111.2(11) . . ?
 H47C C47 H47A 105.7(14) . . ?
 H47C C47 H47B 102.3(16) . . ?
 H48A C48 C46 110.4(9) . . ?
 H48B C48 C46 111.3(8) . . ?
 H48B C48 H48A 108.2(13) . . ?
 H48C C48 C46 109.8(10) . . ?
 H48C C48 H48A 107.5(13) . . ?
 H48C C48 H48B 109.5(14) . . ?
 H1SB O1S H1SA 103.3(16) . . ?

loop_
  _geom_hbond_atom_site_label_D
  _geom_hbond_atom_site_label_H
  _geom_hbond_atom_site_label_A
  _geom_hbond_distance_DH
  _geom_hbond_distance_HA
  _geom_hbond_distance_DA
  _geom_hbond_angle_DHA
  _geom_hbond_site_symmetry_A
 O1S H1SB O3 0.968(18) 1.865(19) 2.8303(11) 175.5(18) 2_545

loop_
  _geom_torsion_atom_site_label_1
  _geom_torsion_atom_site_label_2
  _geom_torsion_atom_site_label_3
  _geom_torsion_atom_site_label_4
  _geom_torsion
  _geom_torsion_site_symmetry_1
  _geom_torsion_site_symmetry_2
  _geom_torsion_site_symmetry_3
  _geom_torsion_site_symmetry_4
  _geom_torsion_publ_flag
 O1 C1 N9 C45 -1.36(10) . . . . ?
 O1 C1 C2 N1 -139.30(9) . . . . ?
 O1 C1 C2 C3 -12.08(10) . . . . ?
 O2 C7 N1 C2 -3.43(12) . . . . ?
 O2 C7 C8 N2 -158.37(9) . . . . ?
 O2 C7 C8 C9 -31.43(10) . . . . ?
 O3 C12 N2 C8 -2.61(11) . . . . ?
 O3 C12 C13 N3 148.31(9) . . . . ?
 O3 C12 C13 C14 -91.98(9) . . . . ?
 O4 C18 N3 C13 -2.13(10) . . . . ?
 O4 C18 C19 N4 152.68(8) . . . . ?
 O4 C18 C19 C20 -80.01(9) . . . . ?
 O5 C24 N4 C19 9.93(10) . . . . ?
 O5 C24 C25 N5 -124.90(9) . . . . ?
 O5 C24 C25 C26 -2.09(10) . . . . ?
 O6 C30 N5 C25 6.46(11) . . . . ?
 O6 C30 C31 N6 152.01(9) . . . . ?
 O6 C30 C31 C32 -83.45(10) . . . . ?
 O7 C33 N6 C31 8.65(13) . . . . ?
 O7 C33 C34 N7 163.75(9) . . . . ?
 O7 C33 C34 C35 -82.28(11) . . . . ?
 O8 C38 N7 C34 174.65(8) . . . . ?
 O8 C38 N7 C37 -12.33(10) . . . . ?
 O8 C38 C39 N8 -27.49(9) . . . . ?
 O8 C38 C39 C40 92.68(9) . . . . ?
 O9 C44 N8 C39 1.50(11) . . . . ?
 O9 C44 C45 N9 -56.89(10) . . . . ?
 O9 C44 C45 C46 66.57(10) . . . . ?
 N1 C2 C1 N9 45.31(8) . . . . ?
 N1 C2 C3 C4 -169.21(8) . . . . ?
 N1 C7 C8 N2 23.18(9) . . . . ?
 N1 C7 C8 C9 150.12(9) . . . . ?
 N2 C8 C9 C10 -66.92(9) . . . . ?
 N2 C8 C9 C11 57.46(9) . . . . ?
 N2 C12 C13 N3 -36.06(8) . . . . ?
 N2 C12 C13 C14 83.65(8) . . . . ?
 N3 C13 C14 C15 -176.56(7) . . . . ?
 N3 C18 C19 N4 -23.71(9) . . . . ?
 N3 C18 C19 C20 103.60(9) . . . . ?
 N4 C19 C20 C21 -62.06(9) . . . . ?
 N4 C24 C25 N5 56.12(8) . . . . ?
 N4 C24 C25 C26 178.93(8) . . . . ?
 N5 C25 C26 C27 -62.41(8) . . . . ?
 N5 C30 C31 N6 -31.27(9) . . . . ?
 N5 C30 C31 C32 93.27(9) . . . . ?
 N6 C33 C34 N7 -20.90(9) . . . . ?
 N6 C33 C34 C35 93.07(9) . . . . ?
 N7 C34 C35 C36 34.49(8) . . . . ?
 N7 C37 C36 C35 27.09(8) . . . . ?
 N7 C38 C39 N8 157.58(8) . . . . ?
 N7 C38 C39 C40 -82.24(8) . . . . ?
 N8 C39 C40 C41 -53.15(8) . . . . ?
 N8 C44 C45 N9 120.52(8) . . . . ?
 N8 C44 C45 C46 -116.02(8) . . . . ?
 N9 C1 C2 C3 172.53(8) . . . . ?
 N9 C45 C46 C47 169.45(9) . . . . ?
 N9 C45 C46 C48 -67.45(8) . . . . ?
 C1 C2 C3 C4 63.48(9) . . . . ?
 C2 C3 C4 C5 168.10(11) . . . . ?
 C2 C3 C4 C6 44.07(12) . . . . ?
 C7 C8 C9 C10 166.31(9) . . . . ?
 C7 C8 C9 C11 -69.31(9) . . . . ?
 C12 C13 C14 C15 61.42(8) . . . . ?
 C13 C14 C15 C16 -172.53(9) . . . . ?
 C13 C14 C15 C17 64.67(10) . . . . ?
 C18 C19 C20 C21 169.62(8) . . . . ?
 C19 C20 C21 C22 -172.41(12) . . . . ?
 C19 C20 C21 C23 -49.50(11) . . . . ?
 C24 C25 C26 C27 174.33(8) . . . . ?
 C25 C26 C27 C28 -66.01(12) . . . . ?
 C25 C26 C27 C29 171.05(10) . . . . ?
 C33 C34 C35 C36 -86.92(8) . . . . ?
 C34 C35 C36 C37 -38.41(9) . . . . ?
 C38 C39 C40 C41 -173.98(7) . . . . ?
 C39 C40 C41 C42 -53.39(11) . . . . ?
 C39 C40 C41 C43 -177.05(9) . . . . ?
 C44 C45 C46 C47 48.85(9) . . . . ?
 C44 C45 C46 C48 171.95(8) . . . . ?

loop_
  _refln_index_h
  _refln_index_k
  _refln_index_l
  _refln_F_squared_calc
  _refln_F_squared_meas
  _refln_F_squared_sigma
  _refln_F_squared_weight
  _refln_observed_status
-11 -9 -1 39.892 36.943 2.988 119.129 o
-11 -9 0 16.310 15.136 1.537 402.144 o
-11 -8 -2 127.694 116.804 5.433 35.030 o
-11 -8 -1 49.253 50.581 2.395 147.593 o
-11 -8 0 605.981 591.137 13.044 5.383 o
-11 -7 -2 17.362 19.558 2.445 194.013 o
-11 -7 -1 292.497 285.712 7.291 16.574 o
-11 -7 0 35.878 37.072 3.124 113.263 o
-11 -6 -2 51.929 50.525 3.531 85.963 o
-11 -6 -1 104.120 101.626 3.634 64.371 o
-11 -6 0 287.320 287.686 7.378 16.411 o
-11 -5 -3 88.604 90.999 4.618 49.249 o
-11 -5 -2 36.805 37.486 3.260 105.439 o
-11 -5 -1 80.323 86.112 3.357 78.545 o
-11 -5 0 36.944 37.179 2.395 165.736 o
-11 -4 -3 105.166 96.589 9.915 13.242 o
-11 -4 -2 184.846 178.247 5.066 32.757 o
-11 -4 -1 138.316 134.501 4.405 44.650 o
-11 -4 0 95.427 92.812 3.065 81.721 o
-11 -3 -3 0.831 1.781 0.848 1768.350 o
-11 -3 -2 500.295 463.268 30.695 1.403 o
-11 -3 -1 42.355 31.238 3.260 104.417 o
-11 -3 0 291.138 296.260 6.446 19.077 o
-11 -2 -3 1.032 1.871 0.848 1742.980 o
-11 -2 -2 37.824 36.400 3.260 105.237 o
-11 -2 -1 338.595 332.214 9.022 11.706 o
-11 -2 0 57.795 57.283 3.055 102.099 o
-11 -1 -3 10.923 12.317 1.304 561.320 o
-11 -1 -2 91.820 95.617 5.161 41.145 o
-11 -1 -1 70.159 69.362 3.357 83.834 o
-11 -1 0 152.061 153.006 5.368 33.069 o
-11 0 1 194.232 195.549 6.223 24.514 o
-11 0 2 22.227 21.368 2.581 171.134 o
-11 0 3 252.905 258.703 7.348 17.467 o
-11 1 1 161.156 167.142 6.927 22.402 o
-11 1 2 52.579 51.611 3.002 108.229 o
-11 1 3 34.237 28.243 2.281 185.695 o
-11 2 1 186.283 181.030 8.421 15.968 o
-11 2 2 65.658 72.313 3.324 85.869 o
-11 2 3 132.354 135.380 4.679 41.889 o
-11 2 4 34.823 36.400 2.988 122.096 o
-11 3 1 380.216 372.975 13.582 6.129 o
-11 3 2 34.039 39.864 4.889 53.199 o
-11 3 3 14.813 17.149 3.531 104.129 o
-11 3 4 165.708 168.144 6.791 22.934 o
-11 4 1 622.761 602.480 14.949 4.426 o
-11 4 2 55.980 58.444 2.936 108.248 o
-11 4 3 174.869 174.725 5.531 29.996 o
-11 4 4 217.022 207.532 8.149 16.112 o
-11 5 1 10.623 13.316 2.309 229.832 o
-11 5 2 357.792 355.645 9.915 10.020 o
-11 5 3 111.060 114.631 5.433 36.125 o
-11 5 4 41.809 38.844 2.988 117.580 o
-11 6 1 36.036 39.931 3.260 105.247 o
-11 6 2 73.805 71.713 4.346 57.107 o
-11 6 3 35.042 36.943 2.988 121.819 o
-11 6 4 80.056 76.874 4.075 61.428 o
-11 7 1 244.015 241.758 9.236 12.789 o
-11 7 2 3.709 8.149 1.630 468.040 o
-11 7 3 10.693 11.137 1.901 322.076 o
-11 7 4 20.618 21.731 2.173 225.997 o
-11 8 1 210.800 214.051 7.878 17.003 o
-11 8 2 160.378 151.031 6.248 26.423 o
-11 8 3 10.678 10.866 1.901 322.622 o
-11 9 1 10.274 8.692 1.630 421.765 o
-11 9 2 21.272 19.015 2.173 227.302 o
-11 9 3 36.822 37.215 2.716 139.115 o
-11 10 1 213.545 211.335 7.878 16.979 o
-11 10 2 283.876 286.035 10.051 10.695 o
-10 -14 -1 2.067 0.815 1.087 1091.850 o
-10 -14 0 91.435 84.412 3.165 81.276 o
-10 -13 -3 1.925 2.445 1.358 710.667 o
-10 -13 -2 134.775 126.366 4.020 50.718 o
-10 -13 -1 27.538 25.608 2.309 193.147 o
-10 -13 0 61.649 63.588 2.297 138.556 o
-10 -12 -3 201.708 182.065 7.470 18.907 o
-10 -12 -2 46.266 42.844 1.869 203.236 o
-10 -12 -1 72.260 68.363 3.055 94.073 o
-10 -12 0 20.472 20.594 1.510 373.654 o
-10 -11 -4 240.088 216.518 6.383 21.890 o
-10 -11 -3 99.281 91.284 5.297 39.140 o
-10 -11 -2 165.328 158.969 4.828 36.722 o
-10 -11 -1 62.611 60.461 4.210 62.574 o
-10 -11 0 49.331 49.298 2.784 122.332 o
-10 -10 -4 20.608 23.451 2.309 204.703 o
-10 -10 -3 313.877 306.871 7.618 15.127 o
-10 -10 -2 14.275 16.008 1.697 357.658 o
-10 -10 -1 59.124 58.372 2.973 105.049 o
-10 -10 0 7.721 8.638 2.581 195.807 o
-10 -9 -4 31.429 30.334 1.892 239.589 o
-10 -9 -3 17.912 19.769 1.697 334.243 o
-10 -9 -2 34.620 30.471 2.281 183.774 o
-10 -9 -1 168.136 174.169 5.560 30.141 o
-10 -9 0 96.729 97.790 4.020 58.190 o
-10 -8 -5 13.406 10.051 1.358 517.961 o
-10 -8 -4 97.918 94.837 3.198 77.010 o
-10 -8 -3 66.207 64.329 4.346 58.713 o
-10 -8 -2 46.365 49.400 2.655 132.223 o
-10 -8 -1 236.340 221.412 6.915 19.768 o
-10 -8 0 200.307 201.172 6.137 24.644 o
-10 -7 -5 21.579 22.102 1.501 367.196 o
-10 -7 -4 34.387 31.989 1.587 280.328 o
-10 -7 -3 8.041 8.630 1.075 810.184 o
-10 -7 -2 303.798 298.075 7.410 15.915 o
-10 -7 -1 110.320 107.252 4.418 48.988 o
-10 -7 0 48.196 51.655 3.276 97.292 o
-10 -6 -5 1.373 1.509 0.848 1726.860 o
-10 -6 -4 133.217 130.116 3.457 59.654 o
-10 -6 -3 139.473 131.258 4.853 39.534 o
-10 -6 -2 73.491 70.965 2.576 113.211 o
-10 -6 -1 177.368 186.513 6.655 22.997 o
-10 -6 0 424.019 424.031 9.123 10.239 o
-10 -5 -5 18.264 15.284 1.199 524.256 o
-10 -5 -4 51.781 49.449 2.036 174.483 o
-10 -5 -3 2.279 2.665 0.879 1501.930 o
-10 -5 -2 101.902 99.417 5.891 32.733 o
-10 -5 -1 216.307 207.671 6.817 20.854 o
-10 -5 0 60.246 58.647 3.003 103.101 o
-10 -4 -6 45.051 39.116 2.173 176.437 o
-10 -4 -5 214.515 211.979 4.441 34.367 o
-10 -4 -4 180.286 181.363 3.704 45.607 o
-10 -4 -3 160.794 162.772 3.609 50.423 o
-10 -4 -2 164.406 156.905 5.144 34.075 o
-10 -4 -1 13.696 13.828 2.037 275.161 o
-10 -4 0 419.552 414.937 16.933 4.158 o
-10 -3 -6 55.529 49.061 1.729 197.758 o
-10 -3 -5 118.498 115.342 2.554 84.519 o
-10 -3 -4 35.671 36.415 1.637 262.320 o
-10 -3 -3 53.181 53.113 3.842 74.885 o
-10 -3 -2 98.559 92.392 3.270 75.273 o
-10 -3 -1 305.027 299.494 6.875 17.369 o
-10 -3 0 186.114 197.447 6.330 24.200 o
-10 -2 -6 46.104 42.275 1.729 219.928 o
-10 -2 -5 120.355 117.489 2.625 81.729 o
-10 -2 -4 31.648 31.594 1.566 293.334 o
-10 -2 -3 353.551 343.454 6.286 17.396 o
-10 -2 -2 93.112 94.988 3.336 74.615 o
-10 -2 -1 67.265 64.975 2.894 103.428 o
-10 -2 0 288.236 292.928 6.803 18.040 o
-10 -1 -6 17.749 16.955 1.018 611.529 o
-10 -1 -5 54.263 50.841 1.876 184.658 o
-10 -1 -4 24.195 23.595 1.338 396.996 o
-10 -1 -3 88.274 87.528 2.723 96.200 o
-10 -1 -2 206.688 210.393 6.625 21.917 o
-10 -1 -1 62.410 63.520 3.842 71.734 o
-10 -1 0 262.999 264.633 6.396 20.454 o
-10 0 1 40.518 42.542 6.927 27.711 o
-10 0 2 0.008 -1.358 1.304 833.295 o
-10 0 3 2.181 2.906 1.235 834.726 o
-10 0 4 19.532 24.911 3.092 127.272 o
-10 0 5 48.912 50.171 2.470 142.647 o
-10 0 6 0.011 1.458 1.037 1275.780 o
-10 0 7 5.410 4.242 1.237 749.631 o
-10 1 1 566.508 602.618 15.033 4.516 o
-10 1 2 96.845 95.408 4.293 53.368 o
-10 1 3 141.074 142.366 5.217 35.394 o
-10 1 4 186.610 177.980 4.742 35.232 o
-10 1 5 73.450 72.121 4.618 52.021 o
-10 1 6 59.590 63.109 2.576 123.720 o
-10 1 7 10.505 10.713 1.431 503.906 o
-10 2 1 111.886 119.409 8.964 15.695 o
-10 2 2 146.168 147.913 5.531 32.212 o
-10 2 3 185.771 197.167 6.455 23.573 o
-10 2 4 510.476 506.245 13.149 5.779 o
-10 2 5 33.549 38.927 2.712 141.237 o
-10 2 6 55.450 51.611 3.002 106.890 o
-10 2 7 3.961 4.346 1.630 480.626 o
-10 3 1 502.006 519.952 14.668 4.933 o
-10 3 2 174.339 168.914 5.993 27.094 o
-10 3 3 330.127 329.907 9.437 11.100 o
-10 3 4 61.749 64.040 3.515 81.780 o
-10 3 5 10.956 12.482 1.808 345.659 o
-10 3 6 95.749 105.209 12.360 8.794 o
-10 3 7 49.758 50.525 3.260 97.616 o
-10 4 1 374.616 397.724 14.533 5.477 o
-10 4 2 37.657 42.507 5.161 47.817 o
-10 4 3 362.786 369.559 10.404 9.278 o
-10 4 4 18.951 20.367 2.309 209.645 o
-10 4 5 52.394 59.029 3.395 89.614 o
-10 4 6 308.728 322.308 8.662 12.773 o
-10 4 7 5.693 5.161 1.630 464.417 o
-10 5 1 675.594 685.276 16.851 3.574 o
-10 5 2 267.785 290.187 20.645 3.105 o
-10 5 3 176.024 192.395 6.381 24.358 o
-10 5 4 407.947 393.072 10.674 8.578 o
-10 5 5 250.040 240.477 11.137 9.444 o
-10 5 6 119.050 116.684 4.242 50.025 o
-10 5 7 67.783 68.725 3.803 71.092 o
-10 6 1 224.257 237.936 8.285 15.375 o
-10 6 2 243.072 250.753 17.792 4.138 o
-10 6 3 62.024 64.993 3.667 76.743 o
-10 6 4 345.173 341.762 9.512 10.784 o
-10 6 5 96.683 93.180 3.850 61.974 o
-10 6 6 35.250 34.578 2.410 167.548 o
-10 7 1 362.421 372.752 17.657 3.976 o
-10 7 2 46.177 49.018 3.531 87.920 o
-10 7 3 99.238 104.304 4.368 51.251 o
-10 7 4 22.694 24.176 2.350 195.794 o
-10 7 5 25.340 24.448 2.153 218.122 o
-10 7 6 246.706 240.672 10.594 10.273 o
-10 8 1 86.096 87.910 3.906 63.127 o
-10 8 2 10.868 12.453 1.892 321.668 o
-10 8 3 111.174 114.973 4.562 46.397 o
-10 8 4 145.831 147.070 5.144 35.602 o
-10 8 5 93.865 91.285 3.654 67.010 o
-10 9 1 110.489 115.921 4.486 47.484 o
-10 9 2 3.567 3.966 1.431 612.976 o
-10 9 3 104.855 101.249 4.100 55.249 o
-10 9 4 87.541 88.840 9.507 14.503 o
-10 9 5 150.942 148.697 4.828 38.199 o
-10 10 1 276.710 277.886 10.594 9.938 o
-10 10 2 81.080 87.510 9.236 15.375 o
-10 10 3 301.306 308.804 15.619 5.090 o
-10 10 4 175.259 180.640 7.334 20.039 o
-10 10 5 198.770 187.430 7.606 18.409 o
-10 11 1 139.258 130.115 6.248 27.637 o
-10 11 2 50.037 48.080 3.531 86.892 o
-10 11 3 116.144 115.446 5.704 33.243 o
-10 11 4 129.339 130.930 5.976 29.979 o
-10 11 5 120.026 117.891 5.161 38.219 o
-10 12 1 9.138 9.779 1.901 330.308 o
-10 12 2 47.673 43.734 3.531 88.271 o
-10 12 3 32.667 38.573 3.260 106.981 o
-10 12 4 15.422 16.570 2.173 241.140 o
-10 12 5 38.685 40.203 2.716 136.668 o
-10 13 1 51.071 49.710 3.531 86.339 o
-10 13 2 50.037 50.525 3.531 86.526 o
-10 13 3 30.859 33.140 2.988 125.324 o
-10 13 4 87.362 90.456 4.346 54.001 o
-10 14 1 27.527 27.979 2.716 150.020 o
-10 14 2 80.612 82.578 4.346 55.423 o
-10 14 3 127.675 115.990 5.161 37.743 o
-10 14 4 46.705 45.635 2.988 113.269 o
-10 15 1 162.152 150.216 5.976 28.109 o
-10 15 2 35.042 37.486 2.716 140.337 o
-10 15 3 26.581 22.003 2.173 215.219 o
-9 -18 -1 299.967 280.059 9.507 11.502 o
-9 -18 0 87.612 85.566 4.075 59.504 o
-9 -17 -3 7.649 7.063 1.630 443.948 o
-9 -17 -2 53.069 48.310 3.260 96.783 o
-9 -17 -1 283.445 268.943 5.531 23.163 o
-9 -17 0 74.200 75.296 2.401 119.848 o
-9 -16 -4 35.755 28.250 2.716 143.310 o
-9 -16 -2 65.460 67.038 3.572 78.549 o
-9 -16 -1 80.575 83.098 2.657 103.054 o
-9 -16 0 147.373 146.417 3.703 52.194 o
-9 -15 -4 55.885 50.253 3.531 84.842 o
-9 -15 -3 143.183 146.141 6.791 23.923 o
-9 -15 -2 0.737 3.531 1.901 379.468 o
-9 -15 -1 21.471 21.388 1.411 396.403 o
-9 -15 0 115.571 112.520 2.884 77.579 o
-9 -14 -5 89.271 86.381 4.618 49.429 o
-9 -14 -4 10.854 11.409 2.173 256.657 o
-9 -14 -3 289.072 268.628 8.692 13.282 o
-9 -14 -2 216.357 214.754 6.066 24.185 o
-9 -14 -1 314.221 297.153 16.027 4.852 o
-9 -14 0 70.982 71.158 4.479 54.924 o
-9 -13 -5 17.431 16.027 2.445 196.316 o
-9 -13 -4 130.871 125.240 3.979 51.919 o
-9 -13 -3 4.226 4.796 1.237 767.316 o
-9 -13 -2 408.724 363.302 9.124 10.672 o
-9 -13 -1 140.392 144.854 4.499 42.814 o
-9 -13 0 268.382 276.997 7.666 16.055 o
-9 -12 -5 11.525 10.858 1.304 562.730 o
-9 -12 -4 211.229 208.105 5.676 26.595 o
-9 -12 -3 120.079 115.371 4.047 53.013 o
-9 -12 -2 81.453 86.953 3.589 71.751 o
-9 -12 -1 11.425 11.722 1.418 497.824 o
-9 -12 0 69.837 75.314 3.634 74.578 o
-9 -11 -6 21.023 23.904 1.630 331.057 o
-9 -11 -5 95.487 92.507 3.260 76.330 o
-9 -11 -4 146.897 144.315 4.503 42.176 o
-9 -11 -3 81.905 77.145 4.346 55.616 o
-9 -11 -2 60.166 60.197 3.115 97.906 o
-9 -11 -1 191.673 197.639 9.695 12.546 o
-9 -11 0 283.331 286.579 8.148 14.483 o
-9 -10 -6 10.139 12.404 1.630 411.417 o
-9 -10 -5 240.473 238.478 6.260 22.067 o
-9 -10 -4 85.790 91.266 3.457 73.694 o
-9 -10 -3 221.131 222.997 6.525 21.749 o
-9 -10 -2 21.365 22.254 1.687 318.698 o
-9 -10 -1 547.217 524.827 15.041 4.643 o
-9 -10 0 37.304 32.574 2.852 130.683 o
-9 -9 -6 141.637 141.040 3.979 49.469 o
-9 -9 -5 93.878 93.164 3.394 73.140 o
-9 -9 -4 132.424 129.571 3.503 59.057 o
-9 -9 -3 282.132 273.730 7.126 17.392 o
-9 -9 -2 416.611 425.221 8.671 10.943 o
-9 -9 -1 51.038 54.534 3.519 86.103 o
-9 -9 0 163.908 158.461 5.644 30.143 o
-9 -8 -7 16.883 17.657 1.358 457.209 o
-9 -8 -6 70.247 65.973 4.618 52.756 o
-9 -8 -5 2.921 4.585 0.797 1603.570 o
-9 -8 -4 87.747 86.093 2.466 106.402 o
-9 -8 -3 107.839 109.717 2.965 78.223 o
-9 -8 -2 195.234 199.319 5.024 31.796 o
-9 -8 -1 80.763 82.909 3.906 64.543 o
-9 -8 0 2.584 4.945 1.235 802.614 o
-9 -7 -7 60.784 60.575 2.716 116.218 o
-9 -7 -6 0.597 2.017 1.125 1055.830 o
-9 -7 -5 3.548 3.962 0.824 1503.740 o
-9 -7 -4 294.560 282.831 5.646 22.048 o
-9 -7 -3 54.831 56.539 2.313 146.045 o
-9 -7 -2 31.345 31.060 1.789 255.409 o
-9 -7 -1 165.910 171.713 5.917 27.873 o
-9 -7 0 138.821 136.510 4.261 46.318 o
-9 -6 -7 30.412 29.609 1.901 241.119 o
-9 -6 -6 41.413 39.847 1.487 265.345 o
-9 -6 -5 298.107 300.762 5.385 22.610 o
-9 -6 -4 159.246 166.144 3.756 48.539 o
-9 -6 -3 274.610 273.895 5.496 23.552 o
-9 -6 -2 16.127 18.662 1.476 414.433 o
-9 -6 -1 572.983 578.986 14.693 4.679 o
-9 -6 0 380.206 382.337 27.979 1.707 o
-9 -5 -7 312.223 287.664 6.843 17.433 o
-9 -5 -6 66.802 66.123 2.165 141.405 o
-9 -5 -5 40.237 43.999 2.274 169.713 o
-9 -5 -4 149.620 151.781 3.941 48.300 o
-9 -5 -3 378.251 368.870 6.782 15.363 o
-9 -5 -2 172.426 169.981 4.043 43.446 o
-9 -5 -1 126.484 138.630 4.742 41.541 o
-9 -5 0 266.904 265.636 9.325 12.242 o
-9 -4 -7 130.973 124.370 2.768 74.209 o
-9 -4 -6 74.601 76.599 2.816 100.832 o
-9 -4 -5 37.786 34.654 1.699 249.665 o
-9 -4 -4 41.506 40.737 1.938 204.949 o
-9 -4 -3 145.718 144.351 3.618 53.823 o
-9 -4 -2 170.994 171.342 4.069 43.241 o
-9 -4 -1 300.971 301.917 9.121 12.087 o
-9 -4 0 288.719 303.963 12.224 7.773 o
-9 -3 -7 7.188 6.479 1.354 607.475 o
-9 -3 -6 4.487 4.874 0.857 1330.980 o
-9 -3 -5 7.246 7.146 0.984 953.044 o
-9 -3 -4 29.924 29.938 2.823 138.742 o
-9 -3 -3 135.658 131.569 3.456 59.104 o
-9 -3 -2 751.230 728.099 13.684 4.467 o
-9 -3 -1 4.323 4.628 2.627 196.265 o
-9 -3 0 60.580 63.472 7.534 22.987 o
-9 -2 -7 65.327 61.162 1.847 166.520 o
-9 -2 -6 221.697 221.245 4.770 31.279 o
-9 -2 -5 154.503 160.158 3.593 51.705 o
-9 -2 -4 243.212 235.807 4.826 29.253 o
-9 -2 -3 182.102 184.278 4.142 40.749 o
-9 -2 -2 220.024 210.412 5.150 29.246 o
-9 -2 -1 314.483 316.642 12.656 7.215 o
-9 -2 0 143.176 139.095 4.735 40.173 o
-9 -1 -7 108.011 105.963 2.675 86.589 o
-9 -1 -6 23.674 22.652 1.454 368.883 o
-9 -1 -5 506.846 509.678 8.449 9.881 o
-9 -1 -4 427.227 417.808 7.368 12.945 o
-9 -1 -3 732.278 726.296 16.389 3.588 o
-9 -1 -2 254.417 258.593 5.958 22.580 o
-9 -1 -1 275.515 265.651 11.586 8.647 o
-9 -1 0 81.942 83.759 4.312 55.810 o
-9 0 1 200.837 198.194 4.953 31.999 o
-9 0 2 2241.260 2269.830 35.904 0.657 o
-9 0 3 56.999 67.132 3.210 93.908 o
-9 0 4 860.719 912.370 17.209 3.040 o
-9 0 5 145.233 143.310 4.416 43.386 o
-9 0 6 0.760 2.161 1.195 935.022 o
-9 0 7 152.216 148.630 4.407 42.543 o
-9 0 8 53.080 48.629 2.818 118.394 o
-9 0 9 16.955 16.729 1.301 484.052 o
-9 1 1 48.909 48.236 4.263 64.562 o
-9 1 2 383.605 405.558 9.618 10.010 o
-9 1 3 1126.340 1156.320 18.092 2.408 o
-9 1 4 152.266 155.072 4.205 44.544 o
-9 1 5 266.041 269.351 7.838 15.687 o
-9 1 6 97.731 110.808 3.784 61.592 o
-9 1 7 201.372 202.986 5.281 29.590 o
-9 1 8 43.761 42.269 2.311 163.566 o
-9 1 9 171.005 163.689 8.421 16.321 o
-9 2 1 189.322 188.184 6.324 24.279 o
-9 2 2 586.585 586.702 16.015 4.094 o
-9 2 3 61.014 64.230 3.714 75.673 o
-9 2 4 247.303 251.844 6.302 21.471 o
-9 2 5 27.470 24.993 2.065 226.746 o
-9 2 6 121.717 122.142 3.979 53.403 o
-9 2 7 322.190 314.243 8.826 12.344 o
-9 2 8 75.061 76.455 2.799 101.378 o
-9 2 9 7.173 5.784 1.630 451.603 o
-9 3 1 15.325 14.149 1.797 328.316 o
-9 3 2 228.582 235.729 9.809 11.806 o
-9 3 3 338.045 336.017 12.767 6.987 o
-9 3 4 84.547 85.631 3.245 80.735 o
-9 3 5 148.881 158.689 5.871 29.228 o
-9 3 6 318.580 325.734 9.512 11.104 o
-9 3 7 22.489 19.998 2.350 199.036 o
-9 3 8 285.044 274.435 7.812 15.395 o
-9 3 9 75.807 76.330 4.075 62.179 o
-9 4 1 597.483 601.327 14.771 4.560 o
-9 4 2 420.851 434.359 12.767 6.487 o
-9 4 3 134.211 135.954 5.411 34.255 o
-9 4 4 108.466 105.810 3.661 62.585 o
-9 4 5 54.111 62.865 3.714 77.504 o
-9 4 6 115.356 119.947 4.828 42.307 o
-9 4 7 322.371 326.871 9.196 11.599 o
-9 4 8 152.561 153.023 4.158 45.184 o
-9 4 9 127.378 129.300 5.704 32.281 o
-9 5 1 30.242 35.585 2.636 151.383 o
-9 5 2 92.116 101.789 4.562 49.144 o
-9 5 3 402.704 428.280 11.641 7.526 o
-9 5 4 69.380 78.656 4.167 60.999 o
-9 5 5 263.454 266.904 6.521 19.943 o
-9 5 6 129.123 139.094 6.655 25.249 o
-9 5 7 159.910 159.077 6.655 23.953 o
-9 5 8 188.369 183.044 4.725 35.068 o
-9 5 9 67.447 66.823 3.803 71.367 o
-9 6 1 242.110 260.825 7.928 15.910 o
-9 6 2 63.725 63.673 10.594 12.079 o
-9 6 3 481.171 500.585 13.380 5.741 o
-9 6 4 69.788 73.081 6.383 30.492 o
-9 6 5 201.634 205.829 5.350 29.060 o
-9 6 6 51.491 50.938 3.260 96.883 o
-9 6 7 43.803 45.999 3.002 113.893 o
-9 6 8 86.697 81.958 2.856 93.251 o
-9 7 1 306.053 323.390 9.388 11.444 o
-9 7 2 756.191 762.271 18.668 2.936 o
-9 7 3 177.885 181.035 6.381 24.488 o
-9 7 4 49.950 48.649 5.297 44.411 o
-9 7 5 26.134 27.749 1.988 238.546 o
-9 7 6 80.537 84.112 4.889 46.265 o
-9 7 7 23.582 25.178 3.667 93.001 o
-9 7 8 17.201 18.557 1.749 325.590 o
-9 8 1 554.301 577.327 14.537 4.799 o
-9 8 2 649.998 665.865 16.740 3.664 o
-9 8 3 97.245 94.935 4.438 50.925 o
-9 8 4 64.197 66.545 6.112 33.305 o
-9 8 5 141.225 150.689 5.481 32.814 o
-9 8 6 341.928 347.727 9.391 10.979 o
-9 8 7 353.163 356.079 9.512 10.647 o
-9 8 8 68.787 66.327 3.260 88.104 o
-9 9 1 70.994 75.921 5.704 36.881 o
-9 9 2 563.048 579.959 14.841 4.635 o
-9 9 3 468.212 482.265 12.720 6.254 o
-9 9 4 146.400 152.976 5.840 29.696 o
-9 9 5 481.475 489.882 12.879 6.083 o
-9 9 6 40.720 42.029 2.165 180.779 o
-9 9 7 121.137 120.857 4.368 47.715 o
-9 9 8 30.248 31.874 2.445 170.945 o
-9 10 1 1.409 2.156 1.501 597.746 o
-9 10 2 188.158 190.119 6.608 22.848 o
-9 10 3 483.344 508.144 13.299 5.773 o
-9 10 4 287.984 301.059 8.973 12.522 o
-9 10 5 74.589 73.688 3.589 74.919 o
-9 10 6 3.809 3.958 1.304 717.334 o
-9 10 7 123.340 122.159 4.368 47.396 o
-9 10 8 56.170 59.489 3.803 74.672 o
-9 11 1 31.554 38.301 3.803 83.277 o
-9 11 2 505.139 514.211 18.200 3.513 o
-9 11 3 103.126 101.406 4.486 49.102 o
-9 11 4 159.853 158.651 5.605 30.627 o
-9 11 5 384.368 386.741 10.404 9.069 o
-9 11 6 61.736 63.147 3.130 96.112 o
-9 11 7 23.498 23.904 2.445 183.357 o
-9 11 8 99.677 97.790 4.889 43.881 o
-9 12 1 194.229 206.174 8.692 14.902 o
-9 12 2 2.757 2.716 1.901 371.825 o
-9 12 3 162.164 164.341 7.878 18.331 o
-9 12 4 87.374 89.369 5.161 41.732 o
-9 12 5 439.130 429.587 11.289 7.664 o
-9 12 6 41.034 43.462 3.260 102.438 o
-9 13 1 161.069 180.368 7.878 18.204 o
-9 13 2 154.610 181.998 7.878 18.308 o
-9 13 3 61.703 67.910 4.618 53.657 o
-9 13 4 103.346 108.655 5.704 34.122 o
-9 13 5 156.019 162.711 7.063 21.939 o
-9 13 6 107.418 109.742 5.161 39.433 o
-9 13 7 4.494 4.889 1.630 474.412 o
-9 14 1 92.921 96.703 5.161 41.018 o
-9 14 2 3.468 6.248 1.901 360.610 o
-9 14 3 574.805 604.939 19.286 3.072 o
-9 14 4 280.036 304.507 10.866 9.441 o
-9 14 5 182.185 184.714 7.606 18.770 o
-9 14 6 106.755 108.112 4.889 42.803 o
-9 15 1 93.809 101.321 5.161 40.773 o
-9 15 2 54.540 58.674 4.075 67.481 o
-9 15 3 7.718 13.310 2.445 212.504 o
-9 15 4 135.438 135.004 6.248 27.691 o
-9 15 5 176.782 169.231 7.063 21.319 o
-9 15 6 133.063 127.398 5.433 34.386 o
-9 16 1 95.305 105.939 5.161 40.483 o
-9 16 2 20.002 20.916 2.445 189.638 o
-9 16 3 93.733 95.073 4.889 44.538 o
-9 16 4 146.847 161.625 6.519 25.093 o
-9 16 5 3.340 3.531 1.358 678.862 o
-9 17 1 13.336 15.212 2.173 246.945 o
-9 17 2 51.917 52.426 3.531 85.686 o
-9 17 3 154.192 155.649 6.519 24.948 o
-9 17 4 60.477 62.748 3.531 81.767 o
-9 18 1 25.250 24.991 2.445 180.582 o
-9 18 2 123.531 126.855 5.433 34.977 o
-9 18 3 286.491 286.578 10.051 10.671 o
-9 18 4 150.677 142.610 5.704 30.750 o
-8 -22 0 81.248 71.169 3.531 75.241 o
-8 -21 -2 68.531 70.898 3.531 78.505 o
-8 -21 -1 229.044 223.830 8.149 15.792 o
-8 -21 0 33.410 31.238 2.716 143.971 o
-8 -20 -3 26.236 24.713 3.124 121.396 o
-8 -20 -2 56.286 53.350 2.395 140.570 o
-8 -20 -1 34.823 31.510 2.988 123.491 o
-8 -20 0 101.981 120.607 5.704 33.869 o
-8 -19 -4 35.270 33.657 1.892 228.265 o
-8 -19 -3 64.976 62.478 2.669 115.789 o
-8 -19 -2 29.442 30.674 2.203 199.868 o
-8 -19 -1 7.196 7.680 2.037 302.840 o
-8 -19 0 20.593 21.366 1.921 271.128 o
-8 -18 -5 29.808 22.818 2.445 176.513 o
-8 -18 -4 95.650 98.496 3.441 70.895 o
-8 -18 -3 70.049 63.437 2.862 103.901 o
-8 -18 -2 67.530 69.707 3.055 95.623 o
-8 -18 -1 38.118 34.207 2.395 166.063 o
-8 -18 0 303.992 320.098 8.354 13.486 o
-8 -17 -5 0.684 0.483 0.848 1855.590 o
-8 -17 -4 109.326 112.970 3.939 56.569 o
-8 -17 -3 130.871 130.254 14.125 6.710 o
-8 -17 -2 104.381 108.395 4.100 54.807 o
-8 -17 -1 166.061 163.337 4.386 40.787 o
-8 -17 0 102.142 102.921 3.286 72.615 o
-8 -16 -5 117.576 109.067 3.712 59.672 o
-8 -16 -4 68.078 64.504 2.936 101.368 o
-8 -16 -3 105.742 103.029 4.100 54.995 o
-8 -16 -2 88.999 87.649 3.784 65.341 o
-8 -16 -1 1.542 3.993 1.300 763.019 o
-8 -16 0 155.241 156.904 5.842 29.184 o
-8 -15 -6 135.309 135.548 6.248 27.685 o
-8 -15 -5 256.083 253.776 6.768 19.410 o
-8 -15 -4 81.646 85.070 3.341 78.816 o
-8 -15 -3 15.349 17.974 1.996 274.205 o
-8 -15 -2 129.318 131.421 3.324 62.646 o
-8 -15 -1 12.469 11.684 1.211 602.585 o
-8 -15 0 137.124 138.293 4.168 47.625 o
-8 -14 -6 228.519 244.475 9.507 12.365 o
-8 -14 -5 159.706 157.535 3.845 47.914 o
-8 -14 -4 175.264 173.440 6.178 25.856 o
-8 -14 -3 355.050 341.188 8.385 12.618 o
-8 -14 -2 101.858 98.027 2.951 82.187 o
-8 -14 -1 188.490 191.785 4.276 38.571 o
-8 -14 0 263.537 265.096 6.353 20.594 o
-8 -13 -6 289.838 298.802 11.409 8.699 o
-8 -13 -5 128.972 128.047 4.242 48.162 o
-8 -13 -4 57.036 60.841 2.624 123.356 o
-8 -13 -3 224.127 218.604 5.275 28.072 o
-8 -13 -2 318.725 333.263 6.241 18.523 o
-8 -13 -1 291.065 298.662 5.874 21.040 o
-8 -13 0 170.770 167.019 4.797 36.301 o
-8 -12 -7 245.915 212.964 8.421 14.875 o
-8 -12 -6 165.362 166.596 5.840 28.518 o
-8 -12 -5 84.498 83.868 3.316 78.923 o
-8 -12 -4 160.611 147.748 4.958 36.269 o
-8 -12 -3 5.130 7.900 1.630 458.567 o
-8 -12 -2 13.039 10.425 1.211 603.347 o
-8 -12 -1 362.506 348.335 6.705 16.068 o
-8 -12 0 74.347 70.354 2.995 95.209 o
-8 -11 -7 127.304 124.997 3.457 61.211 o
-8 -11 -6 111.420 104.224 3.515 65.193 o
-8 -11 -5 352.426 334.180 8.612 12.272 o
-8 -11 -4 141.486 143.420 4.958 37.815 o
-8 -11 -3 257.759 269.752 6.104 21.677 o
-8 -11 -2 289.125 292.891 6.116 20.312 o
-8 -11 -1 45.820 50.518 4.018 71.509 o
-8 -11 0 2.859 3.854 1.363 679.272 o
-8 -10 -7 173.936 163.784 4.306 40.852 o
-8 -10 -6 83.966 83.584 3.115 85.234 o
-8 -10 -5 95.587 95.888 3.714 64.865 o
-8 -10 -4 30.765 30.464 1.704 272.190 o
-8 -10 -3 128.504 129.634 3.586 58.298 o
-8 -10 -2 237.683 243.625 6.108 22.740 o
-8 -10 -1 37.091 37.984 1.923 216.714 o
-8 -10 0 256.615 247.761 9.738 11.634 o
-8 -9 -7 500.387 496.283 14.125 5.254 o
-8 -9 -6 36.356 34.782 2.210 186.394 o
-8 -9 -5 104.276 101.418 2.720 87.441 o
-8 -9 -4 224.269 221.939 6.430 22.087 o
-8 -9 -3 491.718 488.431 8.540 10.026 o
-8 -9 -2 310.503 308.399 5.653 21.049 o
-8 -9 -1 401.129 393.878 9.135 10.581 o
-8 -9 0 99.544 97.618 3.903 60.026 o
-8 -8 -8 308.781 303.420 8.692 12.826 o
-8 -8 -7 4.588 2.716 1.087 968.275 o
-8 -8 -6 293.592 296.651 5.272 23.308 o
-8 -8 -5 15.543 17.120 1.260 513.046 o
-8 -8 -4 212.612 222.763 4.627 32.779 o
-8 -8 -3 301.808 314.077 5.718 21.013 o
-8 -8 -2 271.206 260.489 8.783 13.355 o
-8 -8 -1 519.331 500.855 7.834 10.533 o
-8 -8 0 168.416 180.191 5.433 30.889 o
-8 -7 -8 21.204 19.286 1.358 421.765 o
-8 -7 -7 324.512 317.215 11.409 8.461 o
-8 -7 -6 85.751 81.144 2.283 116.479 o
-8 -7 -5 169.166 180.759 4.504 38.583 o
-8 -7 -4 146.152 144.075 3.525 55.166 o
-8 -7 -3 841.947 837.729 14.585 3.819 o
-8 -7 -2 59.251 62.019 3.360 88.261 o
-8 -7 -1 515.793 492.602 9.411 8.821 o
-8 -7 0 63.826 62.465 2.812 109.386 o
-8 -6 -8 18.548 16.570 1.358 449.009 o
-8 -6 -7 195.673 194.350 4.073 39.642 o
-8 -6 -6 228.476 242.391 5.201 27.698 o
-8 -6 -5 7.805 7.140 1.006 909.851 o
-8 -6 -4 592.203 597.789 9.885 7.492 o
-8 -6 -3 82.842 77.880 3.241 82.525 o
-8 -6 -2 1182.920 1133.480 18.386 2.319 o
-8 -6 -1 711.591 663.929 13.951 4.548 o
-8 -6 0 220.669 207.149 6.822 20.722 o
-8 -5 -8 95.407 89.538 2.805 90.220 o
-8 -5 -7 18.432 19.139 1.891 286.373 o
-8 -5 -6 90.213 85.084 2.470 105.256 o
-8 -5 -5 404.953 410.911 7.247 13.561 o
-8 -5 -4 253.251 256.488 5.180 26.295 o
-8 -5 -3 466.981 468.383 7.742 11.465 o
-8 -5 -2 709.234 688.038 10.662 6.098 o
-8 -5 -1 398.114 378.726 7.920 12.662 o
-8 -5 0 227.408 229.896 6.522 21.474 o
-8 -4 -8 67.387 62.480 1.716 172.709 o
-8 -4 -7 111.176 124.674 4.416 47.934 o
-8 -4 -6 100.373 96.454 2.927 83.582 o
-8 -4 -5 308.473 309.500 5.807 20.558 o
-8 -4 -4 534.526 515.523 8.339 9.708 o
-8 -4 -3 347.988 351.056 6.128 17.869 o
-8 -4 -2 193.774 194.163 4.149 39.140 o
-8 -4 -1 129.700 131.313 3.695 56.134 o
-8 -4 0 455.810 450.355 10.378 8.401 o
-8 -3 -8 47.584 49.963 1.550 230.275 o
-8 -3 -7 175.648 179.882 4.012 42.914 o
-8 -3 -6 136.444 140.163 3.661 54.912 o
-8 -3 -5 424.512 444.881 7.655 12.306 o
-8 -3 -4 20.887 21.222 1.446 389.405 o
-8 -3 -3 458.533 456.481 7.527 11.969 o
-8 -3 -2 331.396 336.800 6.035 18.758 o
-8 -3 -1 324.298 318.375 8.021 13.934 o
-8 -3 0 241.487 237.744 9.590 12.107 o
-8 -2 -8 135.748 136.225 2.985 67.113 o
-8 -2 -7 20.061 21.036 1.693 324.472 o
-8 -2 -6 152.690 150.853 3.506 53.899 o
-8 -2 -5 108.334 107.537 2.707 85.310 o
-8 -2 -4 11.626 13.588 3.078 136.685 o
-8 -2 -3 10.346 9.138 1.136 705.494 o
-8 -2 -2 784.953 738.450 13.405 4.470 o
-8 -2 -1 655.115 649.224 14.984 4.288 o
-8 -2 0 97.002 100.202 3.875 60.800 o
-8 -1 -9 330.192 309.396 8.692 12.533 o
-8 -1 -8 70.985 75.999 2.126 136.214 o
-8 -1 -7 341.379 348.418 6.055 18.277 o
-8 -1 -6 57.124 61.597 2.184 150.767 o
-8 -1 -5 579.022 600.484 8.874 8.419 o
-8 -1 -4 216.301 225.355 4.073 36.477 o
-8 -1 -3 845.284 818.547 11.097 5.057 o
-8 -1 -2 45.898 51.653 2.495 142.704 o
-8 -1 -1 785.315 775.401 16.079 3.547 o
-8 -1 0 3.551 3.320 1.266 765.702 o
-8 0 1 10.722 10.359 1.668 399.402 o
-8 0 2 220.448 204.150 4.275 35.456 o
-8 0 3 215.047 207.717 4.356 35.116 o
-8 0 4 63.373 64.686 3.105 96.203 o
-8 0 5 799.773 814.209 15.710 3.593 o
-8 0 6 32.920 32.024 2.342 178.390 o
-8 0 7 1.590 2.314 1.235 856.012 o
-8 0 8 0.315 0.035 1.143 1070.980 o
-8 0 9 17.073 16.041 1.587 378.607 o
-8 0 10 56.830 58.957 2.689 120.414 o
-8 0 11 0.254 1.901 1.358 745.142 o
-8 1 1 364.765 358.444 8.622 11.967 o
-8 1 2 257.429 253.233 7.253 17.733 o
-8 1 3 112.249 112.343 3.484 64.856 o
-8 1 4 21.160 19.548 1.869 282.709 o
-8 1 5 37.434 42.323 2.893 124.833 o
-8 1 6 71.226 67.616 4.733 50.530 o
-8 1 7 38.192 36.847 2.475 157.504 o
-8 1 8 15.554 15.481 1.793 325.822 o
-8 1 9 20.860 19.416 1.711 320.022 o
-8 1 10 4.454 3.395 1.152 874.221 o
-8 1 11 77.074 78.504 3.803 68.145 o
-8 2 1 957.337 932.116 21.172 2.209 o
-8 2 2 471.972 467.827 10.727 7.900 o
-8 2 3 6.861 6.519 1.301 651.022 o
-8 2 4 147.233 150.535 3.866 49.678 o
-8 2 5 179.957 173.371 5.046 33.364 o
-8 2 6 42.613 41.467 4.312 64.905 o
-8 2 7 266.162 269.334 8.228 14.667 o
-8 2 8 54.638 61.547 3.100 100.524 o
-8 2 9 84.831 87.996 4.158 58.067 o
-8 2 10 11.461 9.879 1.431 499.193 o
-8 3 1 330.289 324.071 6.837 16.661 o
-8 3 2 10.105 9.168 2.417 216.378 o
-8 3 3 95.158 88.619 3.368 74.045 o
-8 3 4 71.593 78.923 3.871 67.509 o
-8 3 5 154.503 164.356 6.187 26.768 o
-8 3 6 671.865 680.833 13.503 4.823 o
-8 3 7 32.725 35.548 2.448 166.064 o
-8 3 8 662.475 661.059 15.264 4.154 o
-8 3 9 76.565 80.022 2.957 93.910 o
-8 3 10 195.545 190.763 5.280 30.235 o
-8 4 1 445.383 434.787 10.107 8.815 o
-8 4 2 200.986 203.651 5.856 26.102 o
-8 4 3 738.039 744.224 18.364 3.039 o
-8 4 4 1089.490 1050.280 23.815 1.759 o
-8 4 5 1368.210 1418.990 32.130 1.013 o
-8 4 6 652.531 667.420 16.901 3.609 o
-8 4 7 172.200 175.365 7.878 18.046 o
-8 4 8 221.355 230.795 5.814 24.970 o
-8 4 9 710.123 701.385 11.592 5.570 o
-8 4 10 139.625 131.681 4.618 42.114 o
-8 5 1 279.476 277.062 7.233 17.091 o
-8 5 2 35.964 39.128 2.712 139.352 o
-8 5 3 475.575 457.510 12.414 6.494 o
-8 5 4 123.713 128.660 4.137 50.268 o
-8 5 5 358.437 374.673 10.322 9.395 o
-8 5 6 153.199 168.747 6.187 26.734 o
-8 5 7 149.186 156.291 5.871 29.269 o
-8 5 8 438.565 442.013 11.835 7.148 o
-8 5 9 113.766 111.124 3.526 63.802 o
-8 5 10 116.227 114.903 5.161 38.600 o
-8 6 1 47.133 52.801 3.086 106.289 o
-8 6 2 885.326 900.384 21.364 2.248 o
-8 6 3 972.825 1004.950 23.266 1.899 o
-8 6 4 549.031 564.508 14.160 5.012 o
-8 6 5 474.477 474.107 13.742 5.581 o
-8 6 6 216.552 229.631 7.498 18.008 o
-8 6 7 374.814 374.018 10.556 8.993 o
-8 6 8 26.071 29.924 2.608 160.265 o
-8 6 9 69.992 72.069 4.374 57.064 o
-8 6 10 52.438 50.674 4.210 65.076 o
-8 7 1 497.144 489.063 11.277 7.216 o
-8 7 2 560.408 568.214 14.455 4.834 o
-8 7 3 274.073 281.515 8.468 13.893 o
-8 7 4 22.906 22.404 2.545 173.629 o
-8 7 5 519.629 507.882 10.743 7.493 o
-8 7 6 815.186 830.674 26.621 1.646 o
-8 7 7 65.921 70.823 3.979 66.671 o
-8 7 8 91.058 92.216 4.174 56.539 o
-8 7 9 41.608 42.809 2.274 168.843 o
-8 7 10 71.355 72.544 2.881 100.491 o
-8 8 1 9.771 8.752 2.852 160.743 o
-8 8 2 596.588 606.606 15.611 4.211 o
-8 8 3 404.528 400.215 15.755 4.731 o
-8 8 4 5.211 5.416 2.173 277.837 o
-8 8 5 243.543 247.140 6.204 22.072 o
-8 8 6 304.447 301.460 9.124 12.048 o
-8 8 7 115.575 112.234 4.828 42.625 o
-8 8 8 13.363 17.925 2.087 260.508 o
-8 8 9 59.369 61.504 2.918 106.735 o
-8 9 1 954.642 948.329 19.607 2.448 o
-8 9 2 191.139 201.267 6.768 21.843 o
-8 9 3 56.029 58.376 5.704 38.283 o
-8 9 4 1087.440 1074.090 24.780 1.658 o
-8 9 5 51.318 50.096 2.768 121.884 o
-8 9 6 28.803 27.411 2.036 226.174 o
-8 9 7 210.181 215.568 6.962 20.313 o
-8 9 8 32.296 28.754 4.754 56.825 o
-8 9 9 0.183 1.536 0.915 1607.130 o
-8 10 1 20.253 24.413 2.229 215.786 o
-8 10 2 103.579 100.482 3.986 57.565 o
-8 10 3 775.284 803.626 19.329 2.750 o
-8 10 4 381.552 398.513 10.983 8.384 o
-8 10 5 257.555 266.421 8.285 14.672 o
-8 10 6 13.280 15.983 1.867 313.611 o
-8 10 7 172.165 175.161 14.125 6.561 o
-8 10 8 264.630 267.563 6.238 20.967 o
-8 10 9 18.345 20.526 2.309 210.478 o
-8 11 1 127.779 130.768 8.692 16.288 o
-8 11 2 395.067 409.549 11.742 7.515 o
-8 11 3 117.572 120.274 5.066 39.349 o
-8 11 4 169.703 175.546 6.304 25.299 o
-8 11 5 359.556 359.106 10.210 9.590 o
-8 11 6 131.389 140.978 4.137 48.565 o
-8 11 7 40.248 38.101 3.395 97.410 o
-8 11 8 105.558 111.020 3.988 56.405 o
-8 11 9 78.461 75.329 2.973 93.499 o
-8 12 1 54.273 59.764 8.013 20.648 o
-8 12 2 2500.940 2580.740 58.309 0.317 o
-8 12 3 145.903 143.425 7.606 19.939 o
-8 12 4 388.632 397.216 23.089 2.434 o
-8 12 5 187.887 181.629 10.730 10.645 o
-8 12 6 45.158 41.258 2.324 161.500 o
-8 12 7 21.307 18.524 2.087 241.992 o
-8 12 8 48.909 51.176 3.667 81.865 o
-8 12 9 251.231 245.561 9.236 12.692 o
-8 13 1 37.710 35.041 3.803 82.103 o
-8 13 2 35.332 39.659 4.075 73.060 o
-8 13 3 613.278 664.427 22.274 2.376 o
-8 13 4 117.198 118.706 6.519 26.851 o
-8 13 5 19.205 23.633 2.988 135.568 o
-8 13 6 172.194 171.640 5.724 28.871 o
-8 13 7 7.817 9.573 1.744 388.595 o
-8 13 8 68.413 66.788 2.973 99.192 o
-8 14 1 752.059 768.465 25.534 1.803 o
-8 14 2 238.364 256.698 10.594 10.275 o
-8 14 3 40.375 52.155 4.618 57.285 o
-8 14 4 458.322 497.913 17.385 3.864 o
-8 14 5 48.707 48.623 4.346 62.512 o
-8 14 6 226.118 233.609 9.236 13.024 o
-8 14 7 20.643 19.026 1.496 381.041 o
-8 14 8 1.230 2.445 1.630 511.084 o
-8 15 1 65.069 67.366 4.889 48.570 o
-8 15 2 525.284 544.092 18.471 3.387 o
-8 15 3 292.931 291.468 11.409 8.702 o
-8 15 4 288.599 303.963 11.680 8.370 o
-8 15 5 348.921 362.094 13.039 6.669 o
-8 15 6 43.990 51.068 3.803 78.529 o
-8 15 7 105.918 106.246 6.655 26.550 o
-8 16 1 406.636 429.189 14.940 5.124 o
-8 16 2 293.975 297.172 11.680 8.360 o
-8 16 3 315.155 329.769 12.224 7.602 o
-8 16 4 215.248 230.078 9.236 13.161 o
-8 16 5 300.269 302.605 11.409 8.632 o
-8 16 6 136.036 144.603 4.679 41.157 o
-8 16 7 4.377 5.768 1.222 770.031 o
-8 17 1 277.390 294.999 11.137 9.123 o
-8 17 2 59.469 60.847 4.346 59.954 o
-8 17 3 267.502 263.489 10.594 10.051 o
-8 17 4 4.947 6.791 1.901 353.040 o
-8 17 5 36.935 37.758 3.260 105.326 o
-8 17 6 197.733 184.804 5.368 29.681 o
-8 18 1 338.529 328.411 12.224 7.503 o
-8 18 2 411.005 433.263 14.940 5.110 o
-8 18 3 148.288 150.759 6.791 23.702 o
-8 18 4 13.087 16.298 2.445 202.222 o
-8 18 5 16.164 19.015 2.445 196.004 o
-8 18 6 42.923 44.277 2.988 115.558 o
-8 19 1 7.614 9.507 1.901 336.670 o
-8 19 2 101.792 100.778 5.161 40.188 o
-8 19 3 39.202 37.758 3.260 104.372 o
-8 19 4 184.646 171.675 7.334 19.928 o
-8 19 5 7.950 5.976 1.630 445.592 o
-8 20 1 294.273 290.110 10.322 10.173 o
-8 20 2 91.646 87.468 4.618 49.110 o
-8 20 3 139.672 131.745 5.704 31.581 o
-8 20 4 8.299 6.519 1.630 441.405 o
-8 20 5 136.908 133.374 5.433 33.980 o
-8 21 1 165.973 178.195 6.791 22.781 o
-8 21 2 42.984 43.462 2.988 115.739 o
-8 21 3 12.812 13.310 1.901 310.884 o
-7 -24 0 11.370 8.149 1.630 416.750 o
-7 -23 -2 25.684 26.349 2.445 179.260 o
-7 -23 -1 279.457 281.208 6.817 18.340 o
-7 -23 0 152.568 163.323 4.703 38.733 o
-7 -22 -4 23.155 22.818 2.173 220.442 o
-7 -22 -3 245.187 229.299 5.945 23.469 o
-7 -22 -2 280.842 285.797 19.151 3.561 o
-7 -22 -1 0.230 0.815 1.043 1266.540 o
-7 -22 0 172.229 173.847 6.519 24.054 o
-7 -21 -4 95.164 96.354 3.357 73.368 o
-7 -21 -3 135.273 134.938 4.319 46.045 o
-7 -21 -2 157.383 155.091 15.076 5.860 o
-7 -21 -1 143.797 142.249 4.511 42.473 o
-7 -21 0 116.188 125.167 5.161 38.233 o
-7 -20 -5 96.914 95.942 4.482 50.191 o
-7 -20 -4 152.472 145.345 6.519 25.178 o
-7 -20 -3 76.629 72.519 3.248 84.991 o
-7 -20 -2 80.226 82.687 8.692 17.235 o
-7 -20 -1 308.102 313.118 7.830 14.659 o
-7 -20 0 216.022 215.981 5.171 29.183 o
-7 -19 -6 158.754 156.565 4.405 41.570 o
-7 -19 -5 28.413 27.657 3.124 119.446 o
-7 -19 -4 103.760 103.777 4.754 45.056 o
-7 -19 -3 14.169 15.069 1.817 325.319 o
-7 -19 -2 228.795 242.660 12.767 7.572 o
-7 -19 -1 455.411 444.020 9.032 9.973 o
-7 -19 0 174.100 175.137 5.426 30.775 o
-7 -18 -6 9.979 10.731 1.345 556.414 o
-7 -18 -5 299.153 276.915 7.378 16.288 o
-7 -18 -4 79.559 82.661 4.075 61.034 o
-7 -18 -3 0.018 3.939 1.345 745.058 o
-7 -18 -2 232.533 230.293 17.249 4.408 o
-7 -18 -1 94.909 91.468 2.812 89.837 o
-7 -18 0 43.486 49.136 3.578 86.916 o
-7 -17 -7 135.701 120.336 4.889 39.874 o
-7 -17 -6 136.333 133.439 4.293 46.343 o
-7 -17 -5 258.759 245.540 6.883 19.038 o
-7 -17 -4 101.989 104.359 4.174 54.141 o
-7 -17 -3 4.346 5.161 1.537 526.549 o
-7 -17 -2 514.174 522.334 10.487 7.704 o
-7 -17 -1 192.060 199.856 8.852 14.542 o
-7 -17 0 56.593 52.449 4.078 67.598 o
-7 -16 -7 132.311 128.823 3.934 52.158 o
-7 -16 -6 101.955 102.249 3.827 60.740 o
-7 -16 -5 333.763 346.718 9.086 11.570 o
-7 -16 -4 92.551 97.623 4.889 44.530 o
-7 -16 -3 133.455 135.313 3.898 52.088 o
-7 -16 -2 38.149 39.063 2.024 201.718 o
-7 -16 -1 200.425 210.902 4.679 33.618 o
-7 -16 0 3.711 3.911 1.137 907.006 o
-7 -15 -7 68.453 65.535 2.988 98.797 o
-7 -15 -6 228.448 224.082 8.421 15.044 o
-7 -15 -5 87.307 88.017 2.905 90.199 o
-7 -15 -4 334.564 334.929 7.182 15.581 o
-7 -15 -3 333.915 337.439 7.890 13.935 o
-7 -15 -2 249.864 250.605 5.450 25.232 o
-7 -15 -1 303.914 300.409 5.328 22.623 o
-7 -15 0 498.197 478.070 14.660 4.998 o
-7 -14 -7 118.944 113.648 3.827 56.991 o
-7 -14 -6 60.984 59.975 4.495 56.643 o
-7 -14 -5 39.516 43.172 4.541 59.687 o
-7 -14 -4 166.987 175.851 4.570 38.345 o
-7 -14 -3 181.560 184.787 4.202 40.199 o
-7 -14 -2 270.014 261.201 5.005 26.271 o
-7 -14 -1 131.913 133.111 3.501 58.855 o
-7 -14 0 62.147 61.626 2.780 111.974 o
-7 -13 -8 31.534 29.880 2.445 170.630 o
-7 -13 -7 341.828 338.504 8.507 12.570 o
-7 -13 -6 418.843 411.302 9.338 10.055 o
-7 -13 -5 43.349 41.505 3.342 98.040 o
-7 -13 -4 9.930 10.015 1.337 565.071 o
-7 -13 -3 14.169 16.311 1.686 360.837 o
-7 -13 -2 3.791 4.418 0.973 1150.520 o
-7 -13 -1 73.638 71.706 2.491 116.946 o
-7 -13 0 84.485 85.410 3.082 85.846 o
-7 -12 -7 142.735 143.806 3.467 56.652 o
-7 -12 -6 65.267 64.492 2.726 112.230 o
-7 -12 -5 216.009 211.454 5.081 29.871 o
-7 -12 -4 65.383 62.975 3.020 99.263 o
-7 -12 -3 429.630 433.653 7.621 12.367 o
-7 -12 -2 858.868 857.532 12.155 4.547 o
-7 -12 -1 502.976 491.558 7.740 10.892 o
-7 -12 0 367.865 347.622 13.095 6.582 o
-7 -11 -7 68.586 67.207 2.852 104.136 o
-7 -11 -6 253.402 251.389 5.559 24.546 o
-7 -11 -5 44.152 45.004 1.886 202.985 o
-7 -11 -4 44.922 47.674 2.058 182.246 o
-7 -11 -3 12.329 13.297 1.113 657.242 o
-7 -11 -2 151.033 146.315 2.881 64.387 o
-7 -11 -1 392.418 377.640 5.941 16.924 o
-7 -11 0 206.730 197.712 4.890 32.102 o
-7 -10 -7 2.209 2.897 0.972 1267.480 o
-7 -10 -6 355.916 350.801 8.746 11.896 o
-7 -10 -5 426.490 426.725 8.405 11.220 o
-7 -10 -4 292.731 287.711 7.352 16.380 o
-7 -10 -3 641.910 632.749 10.428 6.714 o
-7 -10 -2 239.329 230.450 4.173 33.769 o
-7 -10 -1 28.989 31.198 1.492 318.241 o
-7 -10 0 283.423 273.787 7.528 16.196 o
-7 -9 -8 100.492 104.309 3.531 67.083 o
-7 -9 -7 218.075 226.003 7.334 18.588 o
-7 -9 -6 319.978 332.174 6.559 17.569 o
-7 -9 -5 286.969 286.827 6.113 20.478 o
-7 -9 -4 48.408 46.747 2.099 174.654 o
-7 -9 -3 14.554 18.395 1.405 452.733 o
-7 -9 -2 426.988 411.015 6.302 15.004 o
-7 -9 -1 470.198 483.024 7.990 10.991 o
-7 -9 0 56.678 53.044 3.032 104.569 o
-7 -8 -8 8.281 8.964 1.358 576.676 o
-7 -8 -7 6.178 7.449 1.222 720.139 o
-7 -8 -6 510.925 538.003 10.148 7.978 o
-7 -8 -5 218.838 224.140 4.517 33.083 o
-7 -8 -4 105.576 100.786 3.058 77.746 o
-7 -8 -3 109.492 114.752 2.973 76.822 o
-7 -8 -2 150.304 153.927 3.517 53.869 o
-7 -8 -1 494.709 466.438 7.721 11.166 o
-7 -8 0 172.557 164.705 5.400 31.330 o
-7 -7 -8 77.988 74.429 3.260 83.907 o
-7 -7 -7 761.235 771.191 13.325 4.521 o
-7 -7 -6 201.381 202.552 4.352 36.409 o
-7 -7 -5 52.040 52.006 2.184 160.468 o
-7 -7 -4 68.293 70.563 2.407 124.884 o
-7 -7 -3 70.631 68.359 2.435 122.573 o
-7 -7 -2 1003.870 998.669 19.957 2.324 o
-7 -7 -1 89.976 90.591 2.995 85.911 o
-7 -7 0 216.917 225.688 6.191 23.364 o
-7 -6 -8 310.547 314.829 9.507 11.238 o
-7 -6 -7 8.667 8.099 1.461 516.322 o
-7 -6 -6 434.309 441.815 7.532 12.393 o
-7 -6 -5 580.895 596.839 9.731 7.690 o
-7 -6 -4 90.944 87.431 2.629 98.455 o
-7 -6 -3 574.343 554.708 8.756 8.749 o
-7 -6 -2 338.647 328.063 7.253 15.394 o
-7 -6 -1 253.294 243.933 8.415 14.566 o
-7 -6 0 86.028 92.419 4.317 54.572 o
-7 -5 -8 9.428 9.811 0.894 952.104 o
-7 -5 -7 250.115 264.051 5.350 25.424 o
-7 -5 -6 326.588 329.412 6.209 18.462 o
-7 -5 -5 269.498 277.186 5.064 25.644 o
-7 -5 -4 282.796 283.464 6.216 20.279 o
-7 -5 -3 201.302 195.896 3.989 39.802 o
-7 -5 -2 355.011 355.161 17.657 3.997 o
-7 -5 -1 108.601 113.545 8.421 17.621 o
-7 -5 0 230.873 253.439 13.582 6.770 o
-7 -4 -9 20.728 20.297 1.356 422.290 o
-7 -4 -8 14.435 14.728 1.126 609.067 o
-7 -4 -7 87.005 88.551 2.483 105.498 o
-7 -4 -6 200.890 200.143 4.200 37.815 o
-7 -4 -5 412.505 413.414 6.552 14.762 o
-7 -4 -4 606.187 587.572 8.280 8.780 o
-7 -4 -3 163.927 164.028 3.667 49.178 o
-7 -4 -2 300.103 290.885 25.398 2.089 o
-7 -4 -1 67.521 74.429 6.519 29.443 o
-7 -4 0 246.331 251.439 13.310 6.969 o
-7 -3 -9 77.967 78.689 2.663 105.088 o
-7 -3 -8 222.203 225.684 4.245 34.718 o
-7 -3 -7 14.217 14.271 1.166 591.632 o
-7 -3 -6 5.422 6.695 1.019 971.966 o
-7 -3 -5 358.022 355.278 5.827 18.386 o
-7 -3 -4 215.923 214.176 3.873 38.578 o
-7 -3 -3 310.596 307.541 6.623 17.893 o
-7 -3 -2 313.542 315.573 10.113 10.243 o
-7 -3 -1 332.208 356.118 17.113 4.253 o
-7 -3 0 103.414 109.749 5.380 37.318 o
-7 -2 -9 8.925 9.437 1.152 714.920 o
-7 -2 -8 59.485 61.431 3.137 97.046 o
-7 -2 -7 147.232 155.541 3.506 54.378 o
-7 -2 -6 568.401 598.383 9.639 7.843 o
-7 -2 -5 62.619 67.196 2.183 143.419 o
-7 -2 -4 951.202 922.587 12.133 4.193 o
-7 -2 -3 124.902 130.604 3.087 68.277 o
-7 -2 -2 557.761 544.041 33.276 1.191 o
-7 -2 -1 328.343 325.663 20.101 3.204 o
-7 -2 0 171.201 159.681 6.072 26.919 o
-7 -1 -9 64.774 64.804 1.682 177.060 o
-7 -1 -8 88.698 87.425 2.270 113.414 o
-7 -1 -7 376.702 383.590 6.752 15.318 o
-7 -1 -6 914.627 951.503 14.599 3.552 o
-7 -1 -5 441.297 450.502 7.682 11.998 o
-7 -1 -4 500.748 502.609 11.812 6.741 o
-7 -1 -3 53.459 52.757 2.901 112.619 o
-7 -1 -2 157.679 154.562 9.779 12.864 o
-7 -1 -1 250.799 242.872 7.114 18.453 o
-7 -1 0 104.616 105.878 4.036 56.084 o
-7 0 1 788.018 785.964 18.353 2.957 o
-7 0 2 241.093 250.363 9.802 11.643 o
-7 0 3 47.725 48.352 3.712 80.986 o
-7 0 4 159.851 160.229 4.574 39.556 o
-7 0 5 732.903 718.185 14.053 4.385 o
-7 0 6 60.593 61.064 5.109 45.827 o
-7 0 7 2.403 3.751 1.301 747.511 o
-7 0 8 2.952 5.550 1.394 639.542 o
-7 0 9 226.367 241.758 6.089 23.242 o
-7 0 10 281.285 272.574 6.247 20.367 o
-7 0 11 19.381 21.451 2.173 228.558 o
-7 1 1 449.574 451.020 21.024 2.821 o
-7 1 2 215.178 209.822 5.260 28.836 o
-7 1 3 386.591 374.809 9.162 10.774 o
-7 1 4 595.933 562.843 14.232 4.856 o
-7 1 5 15.761 24.289 2.972 138.961 o
-7 1 6 186.954 185.897 5.244 31.090 o
-7 1 7 265.882 263.630 6.719 19.213 o
-7 1 8 972.537 987.644 18.470 2.605 o
-7 1 9 133.361 135.699 4.274 46.801 o
-7 1 10 17.930 19.203 2.029 259.318 o
-7 1 11 325.161 319.143 7.777 14.463 o
-7 2 1 717.204 724.267 17.000 3.436 o
-7 2 2 52.634 52.269 2.447 140.405 o
-7 2 3 118.404 114.590 3.971 54.542 o
-7 2 4 23.052 24.323 2.395 189.537 o
-7 2 5 211.984 212.811 5.918 25.145 o
-7 2 6 484.274 472.988 10.191 8.327 o
-7 2 7 139.054 145.661 4.574 42.037 o
-7 2 8 185.355 190.695 5.401 29.943 o
-7 2 9 165.151 161.133 4.918 35.840 o
-7 2 10 61.820 65.156 2.715 114.432 o
-7 2 11 184.079 169.186 5.161 32.348 o
-7 3 1 88.337 84.820 4.050 59.954 o
-7 3 2 944.820 896.451 17.544 2.867 o
-7 3 3 260.477 259.143 11.680 8.624 o
-7 3 4 161.704 151.170 6.383 25.555 o
-7 3 5 171.536 157.826 9.029 14.572 o
-7 3 6 108.217 108.698 3.842 58.850 o
-7 3 7 422.180 439.908 9.560 9.617 o
-7 3 8 15.816 16.253 1.825 315.138 o
-7 3 9 30.992 34.846 2.001 220.262 o
-7 3 10 50.264 47.427 4.584 57.033 o
-7 3 11 85.977 82.173 3.073 86.164 o
-7 4 1 389.380 389.912 11.691 7.640 o
-7 4 2 265.643 265.729 12.224 7.956 o
-7 4 3 653.757 640.550 19.151 3.004 o
-7 4 4 29.628 35.863 2.936 128.782 o
-7 4 5 256.282 254.797 11.952 8.330 o
-7 4 6 15.015 15.120 2.281 224.912 o
-7 4 7 121.787 132.213 5.411 35.122 o
-7 4 8 278.319 266.565 6.807 18.572 o
-7 4 9 2.509 1.424 1.047 1134.200 o
-7 4 10 34.179 36.863 1.823 236.979 o
-7 4 11 62.795 57.700 3.939 69.592 o
-7 5 1 50.833 54.627 3.105 103.354 o
-7 5 2 332.614 345.320 10.481 9.474 o
-7 5 3 858.717 884.998 30.424 1.297 o
-7 5 4 657.479 640.122 16.162 3.864 o
-7 5 5 328.611 334.930 14.668 5.581 o
-7 5 6 38.333 40.474 5.161 47.847 o
-7 5 7 467.379 466.403 19.558 3.176 o
-7 5 8 365.508 351.894 22.410 2.595 o
-7 5 9 142.177 145.401 3.803 51.581 o
-7 5 10 113.487 105.597 2.900 78.812 o
-7 5 11 93.832 87.468 3.073 82.798 o
-7 6 1 80.199 81.237 4.346 55.570 o
-7 6 2 93.501 92.236 4.486 50.737 o
-7 6 3 431.455 415.335 17.113 4.067 o
-7 6 4 436.409 422.878 11.562 7.444 o
-7 6 5 155.703 148.912 5.605 31.090 o
-7 6 6 687.371 692.406 26.349 1.751 o
-7 6 7 57.435 51.068 5.704 38.417 o
-7 6 8 29.852 25.806 4.075 75.638 o
-7 6 9 580.629 582.570 11.877 6.175 o
-7 6 10 102.254 101.773 6.424 28.365 o
-7 6 11 34.848 29.065 2.716 143.697 o
-7 7 1 319.417 297.360 9.706 10.907 o
-7 7 2 720.158 659.810 24.719 1.943 o
-7 7 3 905.411 866.625 20.787 2.336 o
-7 7 4 599.511 604.427 24.040 2.112 o
-7 7 5 330.637 336.838 10.866 9.020 o
-7 7 6 288.297 297.444 14.125 6.107 o
-7 7 7 163.189 172.219 9.779 12.736 o
-7 7 8 0.860 3.803 2.445 232.002 o
-7 7 9 29.050 27.358 2.065 221.619 o
-7 7 10 112.267 117.094 3.590 62.254 o
-7 8 1 17.562 19.825 1.876 291.455 o
-7 8 2 215.193 215.923 6.993 20.057 o
-7 8 3 336.345 322.956 9.388 11.154 o
-7 8 4 356.328 351.556 10.131 9.748 o
-7 8 5 992.373 984.275 30.424 1.251 o
-7 8 6 87.340 86.653 6.791 26.562 o
-7 8 7 77.571 84.480 7.334 23.484 o
-7 8 8 271.493 305.050 13.582 6.570 o
-7 8 9 87.323 84.095 4.126 58.619 o
-7 8 10 72.520 70.720 2.698 108.214 o
-7 9 1 671.312 652.608 13.990 4.651 o
-7 9 2 230.176 240.082 6.475 21.444 o
-7 9 3 1140.400 1150.090 22.493 1.841 o
-7 9 4 721.405 715.290 17.511 3.296 o
-7 9 5 502.558 509.990 13.573 5.543 o
-7 9 6 45.463 45.306 3.394 94.332 o
-7 9 7 185.243 184.442 10.322 11.388 o
-7 9 8 547.648 546.808 21.731 2.563 o
-7 9 9 39.503 39.408 3.055 114.764 o
-7 9 10 54.753 52.390 2.223 154.500 o
-7 10 1 282.676 272.807 8.680 13.363 o
-7 10 2 523.451 505.144 11.359 6.977 o
-7 10 3 19.119 20.227 2.211 224.115 o
-7 10 4 393.733 378.897 10.790 8.583 o
-7 10 5 213.196 218.969 7.155 19.438 o
-7 10 6 413.674 387.500 11.137 8.067 o
-7 10 7 342.350 346.882 15.212 5.204 o
-7 10 8 179.848 168.144 9.236 13.880 o
-7 10 9 11.188 13.605 2.716 171.797 o
-7 10 10 27.687 24.213 2.716 151.463 o
-7 11 1 198.847 198.296 9.236 13.510 o
-7 11 2 690.311 687.953 28.658 1.513 o
-7 11 3 386.761 375.307 13.789 5.960 o
-7 11 4 118.492 124.112 5.144 38.293 o
-7 11 5 171.848 174.319 6.381 24.811 o
-7 11 6 438.088 427.575 11.835 7.184 o
-7 11 7 362.677 340.091 15.212 5.168 o
-7 11 8 44.017 39.664 6.383 32.192 o
-7 11 9 142.826 134.733 5.087 36.759 o
-7 11 10 68.813 71.256 2.973 98.107 o
-7 12 1 318.706 319.282 9.919 10.481 o
-7 12 2 987.629 1008.320 24.652 1.735 o
-7 12 3 863.864 859.396 23.089 2.029 o
-7 12 4 373.296 360.233 10.435 9.198 o
-7 12 5 304.561 309.375 9.243 11.786 o
-7 12 6 650.566 639.368 16.049 3.916 o
-7 12 7 43.743 46.993 5.161 47.089 o
-7 12 8 357.796 360.757 10.175 9.644 o
-7 12 9 164.669 174.613 10.458 11.317 o
-7 12 10 95.914 95.073 4.889 44.341 o
-7 13 1 1361.950 1390.820 32.662 0.993 o
-7 13 2 184.403 190.895 7.049 20.912 o
-7 13 3 204.135 222.286 8.421 15.407 o
-7 13 4 956.728 966.672 25.398 1.683 o
-7 13 5 815.706 828.769 27.164 1.592 o
-7 13 6 85.511 87.641 4.213 56.930 o
-7 13 7 360.585 341.560 9.824 10.184 o
-7 13 8 66.120 72.542 3.742 72.720 o
-7 13 9 123.990 122.509 6.248 28.391 o
-7 14 1 150.372 157.679 9.507 13.563 o
-7 14 2 396.820 413.775 12.074 7.195 o
-7 14 3 128.180 127.616 5.610 33.086 o
-7 14 4 145.837 148.593 5.939 29.110 o
-7 14 5 60.038 68.725 5.161 44.775 o
-7 14 6 174.558 172.762 8.149 17.081 o
-7 14 7 2.603 4.346 1.901 368.772 o
-7 14 8 16.775 16.027 2.716 165.017 o
-7 14 9 162.515 161.896 7.334 20.546 o
-7 15 1 116.685 118.923 5.351 36.445 o
-7 15 2 355.380 374.581 11.273 8.286 o
-7 15 3 50.316 48.943 3.768 78.385 o
-7 15 4 163.723 177.380 8.421 16.328 o
-7 15 5 400.040 400.395 14.940 5.173 o
-7 15 6 191.362 192.048 8.692 15.033 o
-7 15 7 114.784 115.335 6.927 24.444 o
-7 15 8 2.904 5.161 1.901 365.546 o
-7 15 9 21.912 16.298 2.445 190.155 o
-7 16 1 70.367 73.876 4.421 55.954 o
-7 16 2 496.258 503.889 17.928 3.619 o
-7 16 3 128.796 146.141 7.334 21.518 o
-7 16 4 148.424 151.574 7.606 19.802 o
-7 16 5 29.802 27.164 3.531 96.824 o
-7 16 6 456.002 466.675 16.570 4.209 o
-7 16 7 143.263 136.004 4.790 39.699 o
-7 16 8 20.956 21.459 2.716 158.559 o
-7 17 1 55.601 51.611 4.618 55.397 o
-7 17 2 11.411 16.570 2.988 143.390 o
-7 17 3 226.346 239.313 10.322 10.873 o
-7 17 4 196.237 198.568 8.692 14.926 o
-7 17 5 19.921 14.668 2.716 162.661 o
-7 17 6 68.356 64.972 4.346 58.358 o
-7 17 7 13.700 15.672 1.817 325.943 o
-7 17 8 25.452 32.053 2.988 128.900 o
-7 18 1 41.878 42.376 4.075 71.471 o
-7 18 2 432.209 466.675 16.570 4.249 o
-7 18 3 350.758 358.291 13.854 6.045 o
-7 18 4 59.436 69.811 4.889 49.008 o
-7 18 5 61.897 63.835 4.618 53.879 o
-7 18 6 13.231 13.587 1.729 357.969 o
-7 18 7 149.884 149.253 4.598 40.636 o
-7 19 1 197.652 203.457 8.964 14.162 o
-7 19 2 69.847 78.775 5.161 43.553 o
-7 19 3 99.491 102.951 5.976 32.019 o
-7 19 4 67.540 65.737 4.618 53.090 o
-7 19 5 2.267 0.815 1.630 509.154 o
-7 19 6 15.703 13.310 2.173 243.943 o
-7 19 7 80.200 82.035 4.075 60.981 o
-7 20 1 2.747 3.260 1.901 370.611 o
-7 20 2 61.481 66.823 4.618 53.749 o
-7 20 3 269.029 282.831 8.417 14.072 o
-7 20 4 103.548 102.235 4.242 52.905 o
-7 20 5 65.080 66.280 4.075 64.888 o
-7 20 6 95.772 89.097 4.618 48.575 o
-7 21 1 142.199 138.264 6.519 25.646 o
-7 21 2 3.389 5.992 1.558 518.954 o
-7 21 3 180.450 192.592 7.878 17.739 o
-7 21 4 8.784 7.334 1.901 336.345 o
-7 21 5 78.701 77.689 4.346 56.016 o
-7 21 6 32.201 28.794 2.445 170.495 o
-7 22 1 4.264 4.618 1.630 477.214 o
-7 22 2 79.068 82.306 4.346 55.651 o
-7 22 3 81.707 80.405 4.346 55.422 o
-7 22 4 79.986 79.862 4.346 55.692 o
-7 22 5 21.468 20.101 2.173 225.934 o
-7 23 2 121.546 127.398 5.433 35.082 o
-7 23 3 96.225 94.802 4.618 48.221 o
-7 23 4 104.620 91.270 4.346 51.744 o
-6 -25 -2 107.878 106.005 3.165 73.730 o
-6 -25 -1 324.513 352.104 8.259 13.191 o
-6 -25 0 74.805 75.692 2.881 98.356 o
-6 -24 -3 34.742 36.184 1.892 226.819 o
-6 -24 -2 4.136 4.789 1.152 864.520 o
-6 -24 -1 56.017 55.339 2.588 127.873 o
-6 -24 0 82.975 82.714 3.265 81.011 o
-6 -23 -4 35.242 34.919 2.010 211.495 o
-6 -23 -3 18.256 18.617 1.827 302.348 o
-6 -23 -2 28.579 27.128 1.725 279.185 o
-6 -23 -1 65.999 64.451 2.973 100.698 o
-6 -23 0 230.753 242.230 6.723 20.389 o
-6 -22 -5 92.313 83.148 3.667 67.860 o
-6 -22 -4 31.245 34.561 5.161 48.737 o
-6 -22 -3 43.879 44.002 4.801 53.612 o
-6 -22 -2 77.722 84.954 2.961 92.366 o
-6 -22 -1 54.324 55.183 2.973 108.008 o
-6 -22 0 7.595 7.473 1.537 487.943 o
-6 -21 -6 56.249 55.465 2.395 139.756 o
-6 -21 -5 14.793 15.478 3.803 91.081 o
-6 -21 -4 118.811 125.126 4.405 47.215 o
-6 -21 -3 381.328 398.814 11.600 7.746 o
-6 -21 -2 7.725 7.586 1.349 597.312 o
-6 -21 -1 135.441 134.195 3.914 51.654 o
-6 -21 0 383.354 426.704 20.780 2.939 o
-6 -20 -6 14.784 12.086 4.754 60.023 o
-6 -20 -5 111.771 113.773 6.112 30.095 o
-6 -20 -4 76.750 82.972 3.634 72.083 o
-6 -20 -3 187.436 191.609 4.946 33.096 o
-6 -20 -2 466.309 452.206 9.235 9.589 o
-6 -20 -1 301.205 311.655 7.047 16.825 o
-6 -20 0 389.542 405.725 8.570 11.500 o
-6 -19 -7 62.119 62.275 2.588 121.754 o
-6 -19 -6 44.600 46.120 2.545 142.314 o
-6 -19 -5 169.896 177.735 6.519 24.067 o
-6 -19 -4 161.826 161.444 8.557 16.044 o
-6 -19 -3 210.518 209.866 5.302 28.812 o
-6 -19 -2 201.955 217.727 5.519 27.712 o
-6 -19 -1 339.967 354.565 6.744 16.376 o
-6 -19 0 23.210 24.021 1.930 259.290 o
-6 -18 -7 104.357 101.008 3.939 58.280 o
-6 -18 -6 194.613 207.304 10.051 11.747 o
-6 -18 -5 23.306 24.826 2.281 203.353 o
-6 -18 -4 29.731 28.408 2.475 170.336 o
-6 -18 -3 31.343 30.442 5.297 46.626 o
-6 -18 -2 290.694 295.767 5.993 20.663 o
-6 -18 -1 79.755 84.368 3.254 82.052 o
-6 -18 0 531.240 526.111 9.803 8.199 o
-6 -17 -8 17.320 15.755 1.901 292.509 o
-6 -17 -7 60.413 59.022 4.346 59.949 o
-6 -17 -6 111.149 124.775 7.878 19.648 o
-6 -17 -5 28.900 29.395 2.581 160.381 o
-6 -17 -4 251.839 248.507 7.618 16.752 o
-6 -17 -3 583.832 590.542 19.830 2.935 o
-6 -17 -2 71.171 68.719 2.905 100.412 o
-6 -17 -1 291.753 285.728 5.195 23.919 o
-6 -17 0 271.693 277.273 6.069 21.256 o
-6 -16 -8 116.842 108.795 3.457 64.826 o
-6 -16 -7 10.022 11.912 1.624 415.785 o
-6 -16 -6 8.301 6.979 1.537 484.227 o
-6 -16 -5 773.169 827.602 19.053 2.797 o
-6 -16 -4 91.836 95.072 3.226 77.889 o
-6 -16 -3 286.702 284.765 5.960 21.081 o
-6 -16 -2 81.759 83.582 3.078 87.185 o
-6 -16 -1 1229.040 1205.060 15.055 2.716 o
-6 -16 0 87.657 88.394 2.815 93.056 o
-6 -15 -8 58.195 57.415 3.667 78.640 o
-6 -15 -7 12.272 12.767 2.445 205.990 o
-6 -15 -6 125.799 121.957 6.248 28.330 o
-6 -15 -5 44.746 49.776 2.301 159.532 o
-6 -15 -4 1019.880 1029.760 24.309 1.750 o
-6 -15 -3 65.822 55.330 3.431 84.710 o
-6 -15 -2 472.821 474.632 7.877 11.166 o
-6 -15 -1 69.844 68.183 2.052 144.754 o
-6 -15 0 205.179 204.555 4.651 33.725 o
-6 -14 -9 15.293 14.125 1.901 301.375 o
-6 -14 -8 51.230 60.575 3.803 75.683 o
-6 -14 -7 131.151 133.613 4.679 42.076 o
-6 -14 -6 74.102 73.487 2.706 106.410 o
-6 -14 -5 122.282 115.704 3.497 62.282 o
-6 -14 -4 29.539 33.379 2.588 157.253 o
-6 -14 -3 363.225 350.244 6.202 17.305 o
-6 -14 -2 481.818 480.266 7.945 10.933 o
-6 -14 -1 744.155 714.648 10.374 6.029 o
-6 -14 0 192.761 194.047 4.879 33.180 o
-6 -13 -9 33.971 29.609 2.445 168.155 o
-6 -13 -8 9.622 8.421 1.901 331.045 o
-6 -13 -7 165.228 164.062 5.451 31.357 o
-6 -13 -6 8.210 10.107 1.235 655.461 o
-6 -13 -5 79.945 81.022 2.634 104.756 o
-6 -13 -4 190.073 183.518 4.324 38.366 o
-6 -13 -3 217.951 214.916 5.724 25.901 o
-6 -13 -2 29.734 29.735 1.912 240.778 o
-6 -13 -1 406.922 392.406 6.776 14.610 o
-6 -13 0 563.776 541.891 10.852 7.068 o
-6 -12 -9 106.063 101.593 4.889 43.148 o
-6 -12 -8 103.539 103.494 5.161 39.954 o
-6 -12 -7 89.145 88.891 3.601 69.527 o
-6 -12 -6 1191.690 1183.320 20.383 2.032 o
-6 -12 -5 97.345 102.738 4.916 43.516 o
-6 -12 -4 178.016 178.445 3.995 42.924 o
-6 -12 -3 160.108 155.573 3.318 55.021 o
-6 -12 -2 638.284 627.136 8.741 7.976 o
-6 -12 -1 517.277 494.664 9.142 9.083 o
-6 -12 0 843.542 816.414 35.041 1.024 o
-6 -11 -9 20.811 17.113 2.173 229.954 o
-6 -11 -8 15.611 15.755 2.445 199.024 o
-6 -11 -7 69.883 70.116 2.873 101.991 o
-6 -11 -6 340.925 346.102 6.384 17.399 o
-6 -11 -5 122.213 122.808 3.066 70.269 o
-6 -11 -4 753.619 709.033 12.860 4.819 o
-6 -11 -3 88.675 85.628 2.333 111.356 o
-6 -11 -2 758.725 718.808 12.348 5.007 o
-6 -11 -1 37.651 36.618 5.297 45.867 o
-6 -11 0 218.157 202.480 7.229 19.234 o
-6 -10 -9 33.195 36.671 2.988 122.945 o
-6 -10 -8 20.726 23.089 1.630 333.871 o
-6 -10 -7 119.958 125.802 4.068 51.980 o
-6 -10 -6 9.148 9.577 1.075 776.014 o
-6 -10 -5 907.706 878.210 15.135 3.495 o
-6 -10 -4 42.194 43.219 2.627 139.399 o
-6 -10 -3 676.629 630.420 10.923 6.235 o
-6 -10 -2 292.329 276.046 13.310 6.780 o
-6 -10 -1 196.523 176.194 6.519 23.240 o
-6 -10 0 114.717 118.447 7.063 23.628 o
-6 -9 -8 6.047 7.063 1.087 864.878 o
-6 -9 -7 88.730 98.061 4.075 58.351 o
-6 -9 -6 156.372 161.628 5.954 28.262 o
-6 -9 -5 35.858 37.713 1.988 210.839 o
-6 -9 -4 345.731 334.377 5.981 18.563 o
-6 -9 -3 230.081 236.054 13.310 7.045 o
-6 -9 -2 935.173 932.806 38.844 0.835 o
-6 -9 -1 287.124 281.123 9.333 11.941 o
-6 -9 0 157.032 163.401 6.178 26.744 o
-6 -8 -8 192.528 195.851 6.248 24.436 o
-6 -8 -7 425.874 441.045 9.412 9.768 o
-6 -8 -6 291.544 298.927 6.144 20.056 o
-6 -8 -5 699.194 697.234 12.435 5.203 o
-6 -8 -4 45.382 47.120 5.792 38.196 o
-6 -8 -3 274.693 261.588 14.125 6.191 o
-6 -8 -2 338.123 315.080 20.509 3.085 o
-6 -8 -1 126.930 138.179 5.471 34.084 o
-6 -8 0 129.574 133.313 4.469 44.806 o
-6 -7 -8 68.396 70.083 3.260 87.618 o
-6 -7 -7 376.831 384.198 8.259 12.301 o
-6 -7 -6 61.369 69.804 2.636 117.433 o
-6 -7 -5 146.279 146.349 3.114 61.482 o
-6 -7 -4 711.244 706.587 12.943 4.916 o
-6 -7 -3 273.681 258.336 14.804 5.707 o
-6 -7 -2 575.314 544.337 28.115 1.619 o
-6 -7 -1 425.123 431.329 14.533 5.308 o
-6 -7 0 836.998 839.616 19.189 2.695 o
-6 -6 -8 172.481 170.833 3.681 47.457 o
-6 -6 -7 812.906 842.726 12.716 4.503 o
-6 -6 -6 421.642 427.016 7.146 13.353 o
-6 -6 -5 488.757 482.983 8.585 10.027 o
-6 -6 -4 38.189 35.585 4.075 72.893 o
-6 -6 -3 1408.820 1364.670 36.950 0.816 o
-6 -6 -2 1151.440 1107.050 36.264 0.899 o
-6 -6 -1 954.177 978.040 45.092 0.635 o
-6 -6 0 854.811 862.878 19.438 2.617 o
-6 -5 -9 81.207 85.294 3.260 81.322 o
-6 -5 -8 33.839 34.713 1.402 311.709 o
-6 -5 -7 44.851 47.477 1.842 204.731 o
-6 -5 -6 263.370 265.321 5.570 23.828 o
-6 -5 -5 26.718 28.638 2.181 208.484 o
-6 -5 -4 295.522 293.098 14.940 5.530 o
-6 -5 -3 389.223 373.231 17.928 3.838 o
-6 -5 -2 375.054 388.555 11.866 7.544 o
-6 -5 -1 824.518 848.330 23.204 2.041 o
-6 -5 0 282.228 279.361 11.113 9.173 o
-6 -4 -9 134.420 137.256 3.359 60.479 o
-6 -4 -8 32.465 31.783 1.402 322.459 o
-6 -4 -7 110.713 111.612 2.806 81.178 o
-6 -4 -6 1212.720 1216.170 17.810 2.326 o
-6 -4 -5 510.007 499.096 8.587 9.742 o
-6 -4 -4 592.539 613.088 26.892 1.737 o
-6 -4 -3 309.330 329.497 16.027 4.833 o
-6 -4 -2 1008.980 1014.570 39.795 0.788 o
-6 -4 -1 559.727 564.585 25.670 1.908 o
-6 -4 0 162.816 158.212 4.916 36.126 o
-6 -3 -10 12.527 10.594 2.173 253.785 o
-6 -3 -9 55.460 55.330 2.112 160.802 o
-6 -3 -8 376.728 373.158 6.344 16.371 o
-6 -3 -7 97.980 100.407 2.573 94.605 o
-6 -3 -6 117.994 119.923 2.898 75.511 o
-6 -3 -5 174.821 168.196 5.155 32.983 o
-6 -3 -4 436.045 448.475 20.101 3.065 o
-6 -3 -3 1258.790 1279.150 50.525 0.494 o
-6 -3 -2 218.998 210.909 10.458 10.798 o
-6 -3 -1 224.180 222.537 7.569 17.688 o
-6 -3 0 1099.570 1137.510 24.823 1.633 o
-6 -2 -10 19.818 20.101 1.921 274.902 o
-6 -2 -9 32.034 32.689 2.144 201.715 o
-6 -2 -8 617.158 644.046 10.157 7.004 o
-6 -2 -7 408.310 416.348 7.033 13.867 o
-6 -2 -6 275.841 277.893 6.785 18.569 o
-6 -2 -5 715.421 714.715 13.309 4.734 o
-6 -2 -4 64.188 64.922 5.976 34.683 o
-6 -2 -3 598.608 586.467 25.262 1.942 o
-6 -2 -2 419.989 414.766 15.348 4.892 o
-6 -2 -1 698.724 709.511 19.297 2.885 o
-6 -2 0 1123.110 1145.940 25.628 1.547 o
-6 -1 -10 75.073 74.955 2.365 121.191 o
-6 -1 -9 13.967 13.410 0.988 716.100 o
-6 -1 -8 3.868 3.965 1.890 368.136 o
-6 -1 -7 379.825 389.211 6.708 15.299 o
-6 -1 -6 216.573 216.414 4.405 34.316 o
-6 -1 -5 40.047 41.571 1.898 211.387 o
-6 -1 -4 1603.210 1586.640 61.662 0.332 o
-6 -1 -3 368.684 382.195 18.200 3.757 o
-6 -1 -2 389.792 421.854 18.471 3.615 o
-6 -1 -1 239.021 255.161 8.692 14.000 o
-6 -1 0 190.152 193.786 5.556 28.605 o
-6 0 1 46.847 42.428 2.204 169.508 o
-6 0 2 2075.500 2067.460 44.140 0.526 o
-6 0 3 700.554 741.977 16.969 3.457 o
-6 0 4 6.133 9.236 2.988 150.057 o
-6 0 5 508.852 486.753 14.940 4.822 o
-6 0 6 375.563 374.555 8.278 12.344 o
-6 0 7 1.254 3.939 1.195 896.176 o
-6 0 8 80.830 84.193 7.302 23.590 o
-6 0 9 255.417 246.715 6.419 20.840 o
-6 0 10 119.924 122.891 3.959 53.923 o
-6 0 11 97.959 92.100 3.014 82.535 o
-6 0 12 249.851 233.066 8.421 14.677 o
-6 1 1 558.465 548.051 13.145 5.553 o
-6 1 2 910.829 933.653 20.914 2.284 o
-6 1 3 558.496 552.547 13.133 5.552 o
-6 1 4 342.530 341.648 12.360 7.328 o
-6 1 5 210.923 202.238 7.636 17.916 o
-6 1 6 617.737 593.678 30.288 1.399 o
-6 1 7 680.257 703.106 16.901 3.538 o
-6 1 8 376.728 386.232 8.732 11.489 o
-6 1 9 97.017 106.777 3.802 61.724 o
-6 1 10 193.032 188.298 5.144 31.391 o
-6 1 11 77.594 74.439 2.698 104.826 o
-6 1 12 9.983 10.866 1.901 325.150 o
-6 2 1 981.489 963.984 21.864 2.083 o
-6 2 2 715.371 719.446 16.745 3.516 o
-6 2 3 818.036 816.235 18.499 2.871 o
-6 2 4 87.491 91.335 11.137 10.782 o
-6 2 5 34.676 36.284 3.324 103.291 o
-6 2 6 947.684 927.622 33.411 1.084 o
-6 2 7 985.743 953.082 31.918 1.161 o
-6 2 8 441.663 426.398 11.835 7.170 o
-6 2 9 93.588 104.225 3.802 62.566 o
-6 2 10 354.658 355.741 7.904 13.465 o
-6 2 11 29.421 29.786 1.869 248.324 o
-6 2 12 237.263 233.881 8.149 15.584 o
-6 3 1 1633.210 1654.790 36.069 0.790 o
-6 3 2 238.906 232.937 6.505 21.169 o
-6 3 3 1008.890 995.727 26.879 1.516 o
-6 3 4 916.223 859.735 37.758 0.885 o
-6 3 5 173.120 149.401 8.149 17.297 o
-6 3 6 524.849 536.124 13.730 5.347 o
-6 3 7 5.785 8.458 1.817 374.766 o
-6 3 8 221.019 210.498 7.231 19.070 o
-6 3 9 342.062 334.577 7.960 13.687 o
-6 3 10 116.675 120.275 3.903 55.522 o
-6 3 11 87.890 89.892 2.957 87.966 o
-6 3 12 203.688 197.209 7.334 19.216 o
-6 4 1 66.598 69.434 2.917 101.746 o
-6 4 2 193.578 187.589 5.586 28.395 o
-6 4 3 416.314 393.469 12.132 7.103 o
-6 4 4 338.182 318.388 10.443 9.580 o
-6 4 5 393.313 363.995 15.212 5.076 o
-6 4 6 1074.610 1028.800 53.513 0.458 o
-6 4 7 1085.980 1061.850 24.520 1.687 o
-6 4 8 185.814 190.199 10.458 11.111 o
-6 4 9 538.659 539.941 11.405 6.784 o
-6 4 10 222.710 216.239 4.824 31.017 o
-6 4 11 19.762 17.393 1.901 282.883 o
-6 4 12 18.887 18.743 2.173 232.074 o
-6 5 1 295.849 297.997 7.931 14.729 o
-6 5 2 439.610 440.048 11.106 7.806 o
-6 5 3 391.360 380.383 9.326 10.462 o
-6 5 4 834.998 795.614 22.316 2.178 o
-6 5 5 53.408 51.340 5.161 46.068 o
-6 5 6 869.036 887.714 30.967 1.256 o
-6 5 7 370.384 374.414 10.362 9.261 o
-6 5 8 407.335 404.766 11.331 7.860 o
-6 5 9 435.751 415.134 9.368 9.850 o
-6 5 10 82.605 81.542 3.661 70.234 o
-6 5 11 20.996 21.686 1.413 397.706 o
-6 6 1 265.682 253.091 7.010 18.350 o
-6 6 2 1334.960 1311.520 29.013 1.199 o
-6 6 3 101.252 96.716 3.579 66.656 o
-6 6 4 524.130 484.540 14.685 4.914 o
-6 6 5 821.887 777.701 27.979 1.522 o
-6 6 6 103.201 95.617 6.791 25.923 o
-6 6 7 277.538 288.752 13.582 6.577 o
-6 6 8 591.698 606.311 15.431 4.292 o
-6 6 9 24.392 26.941 2.184 213.153 o
-6 6 10 71.165 75.605 3.014 94.696 o
-6 6 11 63.056 65.310 2.167 144.867 o
-6 7 1 975.223 953.255 21.829 2.096 o
-6 7 2 362.561 356.690 7.846 13.460 o
-6 7 3 210.479 208.797 5.096 30.155 o
-6 7 4 44.665 38.346 3.324 98.963 o
-6 7 5 1503.500 1442.940 46.993 0.541 o
-6 7 6 540.373 572.342 21.459 2.614 o
-6 7 7 220.754 235.239 11.409 9.246 o
-6 7 8 281.998 283.590 13.310 6.802 o
-6 7 9 106.503 103.563 4.790 44.314 o
-6 7 10 57.494 55.921 2.795 115.219 o
-6 7 11 240.553 228.751 5.418 26.272 o
-6 8 1 381.645 367.579 17.491 4.020 o
-6 8 2 247.122 236.238 6.521 20.821 o
-6 8 3 239.369 235.485 5.677 24.856 o
-6 8 4 73.131 68.996 5.433 40.124 o
-6 8 5 52.664 66.008 6.248 32.550 o
-6 8 6 915.470 921.669 31.782 1.188 o
-6 8 7 99.996 104.309 7.334 22.704 o
-6 8 8 15.037 18.743 3.803 90.534 o
-6 8 9 85.168 73.676 9.643 14.216 o
-6 8 10 219.458 211.385 6.993 20.008 o
-6 8 11 1.442 0.511 0.827 1852.400 o
-6 9 1 227.082 218.532 6.027 23.920 o
-6 9 2 315.729 313.489 9.506 11.197 o
-6 9 3 268.798 264.469 7.446 16.795 o
-6 9 4 856.367 823.419 21.641 2.256 o
-6 9 5 513.887 501.204 13.380 5.636 o
-6 9 6 50.219 44.549 5.433 42.599 o
-6 9 7 315.366 320.262 14.397 5.813 o
-6 9 8 93.025 97.518 7.063 24.506 o
-6 9 9 1.129 3.531 1.537 567.170 o
-6 9 10 218.447 211.165 6.801 20.817 o
-6 9 11 71.825 72.062 2.973 96.725 o
-6 10 1 1748.310 1740.190 45.742 0.536 o
-6 10 2 699.371 718.755 27.436 1.624 o
-6 10 3 1361.410 1320.690 70.083 0.269 o
-6 10 4 931.044 897.926 27.313 1.524 o
-6 10 5 695.779 678.820 19.558 2.845 o
-6 10 6 104.755 105.468 4.756 44.849 o
-6 10 7 108.573 115.175 7.606 21.021 o
-6 10 8 248.476 258.884 8.533 14.237 o
-6 10 9 46.217 45.331 5.569 41.006 o
-6 10 10 25.372 28.355 2.475 175.173 o
-6 10 11 0.362 0.136 0.960 1503.150 o
-6 11 1 31.992 36.400 4.618 59.412 o
-6 11 2 1202.840 1210.420 43.734 0.644 o
-6 11 3 157.924 151.604 5.871 28.978 o
-6 11 4 688.699 670.269 15.591 3.974 o
-6 11 5 378.961 378.012 13.582 6.125 o
-6 11 6 306.204 319.111 9.512 11.251 o
-6 11 7 44.964 49.438 5.433 42.802 o
-6 11 8 77.776 78.809 4.319 56.603 o
-6 11 9 143.425 146.919 5.664 31.322 o
-6 11 10 3.375 4.437 1.431 612.433 o
-6 11 11 21.470 24.991 2.716 156.512 o
-6 12 1 624.948 633.732 25.534 1.885 o
-6 12 2 309.094 307.753 28.386 1.685 o
-6 12 3 290.011 286.534 9.071 12.387 o
-6 12 4 222.204 207.953 7.304 18.805 o
-6 12 5 326.495 324.023 9.552 10.973 o
-6 12 6 117.494 110.079 6.383 27.925 o
-6 12 7 244.507 243.660 11.952 8.410 o
-6 12 8 323.718 343.510 11.001 8.874 o
-6 12 9 4.283 3.820 1.501 556.234 o
-6 12 10 180.347 168.569 11.816 9.056 o
-6 13 1 326.122 323.770 10.730 9.263 o
-6 13 2 478.012 501.751 26.213 1.878 o
-6 13 3 215.469 207.784 7.374 18.698 o
-6 13 4 892.897 868.297 21.645 2.212 o
-6 13 5 131.103 143.425 7.334 21.495 o
-6 13 6 39.605 46.595 3.519 90.863 o
-6 13 7 166.535 155.555 5.800 28.991 o
-6 13 8 101.984 94.139 4.610 47.764 o
-6 13 9 22.282 25.215 3.531 99.841 o
-6 13 10 138.081 145.055 6.791 24.092 o
-6 14 1 104.182 101.934 4.828 44.107 o
-6 14 2 47.672 51.780 3.850 76.041 o
-6 14 3 42.899 51.447 3.768 79.914 o
-6 14 4 533.823 543.327 14.802 4.764 o
-6 14 5 258.065 256.427 10.866 9.734 o
-6 14 6 74.346 79.047 5.433 39.697 o
-6 14 7 150.778 152.336 5.644 30.958 o
-6 14 8 197.291 187.940 6.625 22.526 o
-6 14 9 63.222 71.941 3.457 82.160 o
-6 14 10 47.198 46.178 3.531 88.042 o
-6 15 1 484.656 490.224 13.508 5.667 o
-6 15 2 518.288 515.722 14.357 5.057 o
-6 15 3 870.212 891.109 22.441 2.104 o
-6 15 4 171.483 167.284 14.533 6.234 o
-6 15 5 219.223 214.051 9.779 12.045 o
-6 15 6 211.514 233.881 9.779 12.025 o
-6 15 7 236.978 237.750 7.378 17.913 o
-6 15 8 15.294 17.928 3.260 120.013 o
-6 15 9 56.571 59.489 4.346 60.486 o
-6 15 10 3.637 3.260 1.358 676.365 o
-6 16 1 118.199 115.185 5.215 37.868 o
-6 16 2 755.162 750.307 19.630 2.735 o
-6 16 3 359.444 381.382 11.095 8.440 o
-6 16 4 50.637 52.499 3.850 75.281 o
-6 16 5 32.383 34.498 4.075 74.196 o
-6 16 6 224.223 209.705 9.507 12.578 o
-6 16 7 15.260 16.876 3.395 111.725 o
-6 16 8 184.533 186.344 8.692 15.162 o
-6 16 9 39.906 31.782 3.260 105.334 o
-6 17 1 677.365 699.674 30.424 1.363 o
-6 17 2 29.410 35.419 7.063 27.123 o
-6 17 3 352.112 375.902 12.088 7.468 o
-6 17 4 125.389 132.560 7.334 21.759 o
-6 17 5 260.685 258.056 10.866 9.712 o
-6 17 6 18.978 22.793 3.939 83.329 o
-6 17 7 4.987 6.903 1.624 466.006 o
-6 17 8 260.952 264.548 7.291 17.422 o
-6 17 9 2.817 2.988 1.630 495.281 o
-6 18 1 479.881 476.429 13.445 5.743 o
-6 18 2 817.119 811.299 25.127 1.812 o
-6 18 3 173.581 176.837 8.692 15.370 o
-6 18 4 7.665 9.987 2.010 304.878 o
-6 18 5 93.821 98.605 5.976 32.395 o
-6 18 6 44.355 43.367 5.297 45.061 o
-6 18 7 94.748 98.874 6.112 31.175 o
-6 18 8 49.288 54.645 2.588 132.716 o
-6 19 1 710.027 731.794 23.904 2.041 o
-6 19 2 456.903 500.358 17.385 3.864 o
-6 19 3 169.061 181.454 8.692 15.399 o
-6 19 4 206.439 213.783 7.304 19.087 o
-6 19 5 95.666 104.164 4.633 47.560 o
-6 19 6 1.022 2.445 1.901 380.721 o
-6 19 7 39.225 37.758 3.531 91.879 o
-6 19 8 96.924 91.270 4.346 52.713 o
-6 20 1 46.196 42.647 4.075 70.594 o
-6 20 2 43.844 46.993 4.346 63.400 o
-6 20 3 336.547 348.543 10.239 9.760 o
-6 20 4 284.081 293.607 9.001 12.550 o
-6 20 5 13.971 17.187 2.153 247.191 o
-6 20 6 23.605 32.053 3.260 112.517 o
-6 20 7 156.856 153.747 6.791 23.404 o
-6 21 1 11.578 11.409 2.445 208.042 o
-6 21 2 1.618 2.988 1.901 376.549 o
-6 21 3 117.199 122.850 5.091 39.004 o
-6 21 4 212.355 224.999 7.374 18.581 o
-6 21 5 91.483 95.934 4.174 56.209 o
-6 21 6 162.973 166.786 7.063 21.706 o
-6 21 7 93.112 95.617 4.618 48.510 o
-6 22 1 430.257 427.830 15.483 4.788 o
-6 22 2 69.756 71.901 3.066 93.949 o
-6 22 3 9.943 9.478 1.757 373.377 o
-6 22 4 15.887 12.428 3.124 130.816 o
-6 22 5 124.157 129.571 5.976 30.245 o
-6 22 6 0.230 0.543 1.358 758.390 o
-6 23 1 61.322 63.352 2.822 109.937 o
-6 23 2 67.308 70.326 2.823 105.296 o
-6 23 3 29.857 29.951 2.462 170.648 o
-6 23 4 149.536 143.697 6.519 25.305 o
-6 23 5 14.544 14.940 2.173 244.666 o
-6 23 6 36.582 34.770 2.716 140.201 o
-6 24 1 75.993 86.653 5.161 42.740 o
-6 24 2 76.650 74.429 4.075 62.197 o
-6 24 3 98.842 101.864 4.889 43.774 o
-6 24 4 135.313 137.721 5.976 29.557 o
-6 24 5 25.127 22.003 2.173 217.709 o
-6 25 1 29.651 32.053 3.260 109.751 o
-5 -27 -1 46.022 47.537 2.988 113.134 o
-5 -27 0 58.672 61.662 3.260 92.326 o
-5 -26 -3 53.726 60.575 3.260 94.282 o
-5 -26 -2 66.174 71.363 2.689 111.721 o
-5 -26 -1 121.946 124.926 3.842 55.405 o
-5 -26 0 391.160 405.069 9.406 10.238 o
-5 -25 -4 53.266 54.255 2.203 156.615 o
-5 -25 -3 25.677 25.514 1.477 346.605 o
-5 -25 -2 103.408 104.922 3.550 66.011 o
-5 -25 -1 55.135 57.575 4.754 52.488 o
-5 -25 0 99.700 97.270 3.939 59.332 o
-5 -24 -5 161.983 154.848 10.051 12.228 o
-5 -24 -4 51.890 52.196 1.982 177.388 o
-5 -24 -3 54.885 54.178 2.139 159.867 o
-5 -24 -2 97.793 97.606 2.980 82.702 o
-5 -24 -1 128.278 140.115 4.511 44.070 o
-5 -24 0 76.018 76.686 3.357 81.057 o
-5 -23 -6 3.184 3.558 0.960 1223.550 o
-5 -23 -5 164.738 158.167 6.292 25.861 o
-5 -23 -4 69.599 72.470 2.499 118.690 o
-5 -23 -3 218.333 225.007 5.274 28.208 o
-5 -23 -2 115.649 123.570 6.397 27.649 o
-5 -23 -1 76.634 80.632 3.550 74.700 o
-5 -23 0 74.934 80.632 3.550 75.115 o
-5 -22 -6 1.787 3.803 1.152 942.704 o
-5 -22 -5 0.837 0.815 0.879 1705.080 o
-5 -22 -4 215.910 223.769 5.260 28.440 o
-5 -22 -3 34.591 28.491 2.554 157.883 o
-5 -22 -2 166.325 170.964 4.646 37.878 o
-5 -22 -1 44.524 45.349 4.210 66.903 o
-5 -22 0 123.368 147.500 7.334 21.630 o
-5 -21 -7 135.610 130.471 4.346 45.892 o
-5 -21 -6 91.891 96.749 3.634 67.311 o
-5 -21 -5 4.298 4.437 1.098 935.064 o
-5 -21 -4 7.908 5.770 1.235 693.986 o
-5 -21 -3 419.266 414.524 8.764 10.835 o
-5 -21 -2 59.414 50.634 2.641 124.104 o
-5 -21 -1 459.265 482.687 9.817 8.858 o
-5 -21 0 183.712 190.555 6.146 25.401 o
-5 -20 -7 3.988 4.210 1.152 875.730 o
-5 -20 -6 80.751 84.281 4.482 52.818 o
-5 -20 -5 91.733 93.055 3.171 79.733 o
-5 -20 -4 149.469 167.053 4.675 39.115 o
-5 -20 -3 210.254 214.366 5.519 27.406 o
-5 -20 -2 653.557 670.818 13.050 5.101 o
-5 -20 -1 180.223 187.224 5.060 32.811 o
-5 -20 0 703.435 733.771 13.898 4.500 o
-5 -19 -8 133.596 119.795 3.649 57.187 o
-5 -19 -7 162.938 164.166 7.606 19.372 o
-5 -19 -6 35.901 35.361 2.588 150.686 o
-5 -19 -5 4.635 7.669 1.697 431.523 o
-5 -19 -4 167.727 176.085 5.043 34.086 o
-5 -19 -3 82.043 80.756 3.310 80.222 o
-5 -19 -2 226.188 227.602 5.261 27.831 o
-5 -19 -1 550.182 548.479 11.168 6.882 o
-5 -19 0 177.475 176.608 4.528 37.847 o
-5 -18 -8 222.903 229.107 11.409 9.251 o
-5 -18 -7 369.544 377.541 9.495 10.428 o
-5 -18 -6 44.980 46.938 2.973 114.663 o
-5 -18 -5 236.049 250.611 7.542 17.270 o
-5 -18 -4 77.293 75.407 3.117 88.741 o
-5 -18 -3 467.826 464.579 10.133 8.527 o
-5 -18 -2 179.927 174.566 3.988 43.002 o
-5 -18 -1 427.295 425.661 9.262 10.015 o
-5 -18 0 311.068 300.282 6.389 18.692 o
-5 -17 -9 386.275 372.959 11.952 7.447 o
-5 -17 -8 49.263 45.099 2.497 142.485 o
-5 -17 -7 295.570 290.528 7.956 14.733 o
-5 -17 -6 16.097 17.912 2.988 139.608 o
-5 -17 -5 36.221 29.538 4.075 73.915 o
-5 -17 -4 54.359 56.157 2.577 129.369 o
-5 -17 -3 181.411 178.290 4.901 34.277 o
-5 -17 -2 117.338 116.537 3.153 70.333 o
-5 -17 -1 391.589 383.229 6.419 15.765 o
-5 -17 0 128.436 127.570 4.470 45.203 o
-5 -16 -9 66.373 65.737 3.803 71.716 o
-5 -16 -8 17.895 15.195 1.630 363.339 o
-5 -16 -7 54.348 55.675 3.803 75.528 o
-5 -16 -6 99.023 105.714 5.569 35.772 o
-5 -16 -5 54.488 53.210 2.759 119.572 o
-5 -16 -4 89.902 86.706 2.774 93.904 o
-5 -16 -3 788.093 784.176 11.799 5.034 o
-5 -16 -2 49.601 56.440 2.077 169.464 o
-5 -16 -1 113.600 105.017 2.490 89.949 o
-5 -16 0 158.079 150.503 4.725 38.587 o
-5 -15 -9 20.759 21.731 2.445 188.140 o
-5 -15 -8 52.089 49.115 2.881 115.355 o
-5 -15 -7 19.331 18.900 3.667 95.370 o
-5 -15 -6 438.258 440.370 11.674 7.292 o
-5 -15 -5 176.886 173.380 4.430 38.941 o
-5 -15 -4 302.438 304.531 6.185 19.526 o
-5 -15 -3 292.246 284.034 5.335 23.353 o
-5 -15 -2 125.649 124.270 2.798 75.034 o
-5 -15 -1 665.390 650.184 10.643 6.412 o
-5 -15 0 248.922 246.504 7.304 17.820 o
-5 -14 -10 28.960 33.955 2.445 171.215 o
-5 -14 -9 56.469 57.044 3.803 74.883 o
-5 -14 -8 66.774 62.748 4.618 53.359 o
-5 -14 -7 74.907 76.059 5.433 39.760 o
-5 -14 -6 61.922 63.163 4.708 52.252 o
-5 -14 -5 895.489 890.556 17.331 2.981 o
-5 -14 -4 101.797 99.070 3.030 79.840 o
-5 -14 -3 31.162 31.142 1.680 274.421 o
-5 -14 -2 639.455 624.054 10.221 6.890 o
-5 -14 -1 279.765 280.334 8.068 14.779 o
-5 -14 0 249.618 235.387 6.941 19.173 o
-5 -13 -10 19.101 17.385 1.901 284.802 o
-5 -13 -7 1457.420 1482.330 45.907 0.564 o
-5 -13 -6 254.787 266.219 6.111 21.797 o
-5 -13 -5 224.140 220.884 5.590 26.240 o
-5 -13 -4 165.694 162.664 4.579 38.909 o
-5 -13 -3 41.495 37.574 3.002 117.280 o
-5 -13 -2 49.960 55.367 4.210 65.099 o
-5 -13 -1 121.277 128.407 5.076 38.650 o
-5 -13 0 78.951 74.701 6.791 27.017 o
-5 -12 -7 215.377 217.031 6.927 20.304 o
-5 -12 -6 512.282 503.706 10.135 8.094 o
-5 -12 -5 237.551 235.992 5.788 24.371 o
-5 -12 -4 30.009 29.973 3.097 119.644 o
-5 -12 -3 236.457 214.866 9.236 13.014 o
-5 -12 -2 1182.040 1138.160 45.907 0.595 o
-5 -12 -1 227.242 227.109 9.779 11.914 o
-5 -12 0 345.212 351.791 10.568 9.251 o
-5 -11 -7 143.341 138.901 4.346 44.633 o
-5 -11 -6 369.368 378.341 7.946 13.013 o
-5 -11 -5 218.054 217.111 5.553 26.794 o
-5 -11 -4 20.263 22.941 2.532 177.774 o
-5 -11 -2 449.683 432.081 13.030 6.194 o
-5 -11 -1 335.840 328.319 10.309 9.744 o
-5 -11 0 702.269 709.884 19.412 2.856 o
-5 -10 -7 90.231 86.047 5.976 32.872 o
-5 -10 -6 36.632 38.511 1.824 230.032 o
-5 -10 -5 42.370 44.059 1.988 195.458 o
-5 -10 -4 12.088 16.298 2.716 169.509 o
-5 -10 -3 571.915 546.607 15.934 4.190 o
-5 -10 -2 374.744 360.090 11.088 8.421 o
-5 -10 -1 789.061 769.814 21.272 2.387 o
-5 -10 0 191.497 192.884 8.149 16.640 o
-5 -9 -7 106.842 105.507 2.973 78.933 o
-5 -9 -6 546.801 557.044 16.539 3.993 o
-5 -9 -5 135.938 131.983 4.421 44.829 o
-5 -9 -4 44.892 46.993 3.803 78.805 o
-5 -9 -3 987.254 914.785 25.247 1.696 o
-5 -9 -2 1365.100 1355.390 35.794 0.866 o
-5 -9 -1 155.845 155.104 6.519 24.901 o
-5 -9 0 86.199 88.647 3.188 81.533 o
-5 -8 -7 347.679 348.457 6.559 16.751 o
-5 -8 -6 69.355 65.578 2.017 148.549 o
-5 -8 -4 198.358 196.938 9.236 13.523 o
-5 -8 -3 126.039 124.279 4.958 39.729 o
-5 -8 -2 1518.510 1417.450 37.143 0.790 o
-5 -8 -1 173.657 174.485 6.200 25.770 o
-5 -8 0 980.407 997.827 26.373 1.572 o
-5 -7 -8 177.767 173.034 5.704 28.710 o
-5 -7 -7 92.113 96.807 4.698 47.338 o
-5 -7 -6 1126.990 1104.000 18.389 2.391 o
-5 -7 -3 233.593 239.888 6.669 20.555 o
-5 -7 -2 44.791 46.178 2.756 127.821 o
-5 -7 -1 399.289 391.957 11.599 7.673 o
-5 -7 0 39.296 46.194 9.236 16.014 o
-5 -6 -8 37.021 38.166 5.704 40.046 o
-5 -6 -7 824.038 826.395 13.758 4.133 o
-5 -6 -6 232.641 222.509 5.925 24.146 o
-5 -6 -3 57.596 56.511 3.204 95.914 o
-5 -6 -2 1474.930 1489.990 47.944 0.523 o
-5 -6 -1 701.550 729.782 24.991 1.901 o
-5 -6 0 101.241 100.534 4.109 55.651 o
-5 -5 -8 504.578 514.028 8.943 9.323 o
-5 -5 -7 1585.550 1598.120 22.540 1.455 o
-5 -5 -6 970.144 962.027 19.918 2.377 o
-5 -5 -4 72.030 71.441 5.976 34.127 o
-5 -5 -3 94.458 99.517 4.703 46.893 o
-5 -5 -2 202.607 205.364 6.720 21.680 o
-5 -5 -1 1073.950 1092.700 28.140 1.374 o
-5 -5 0 338.231 339.585 10.168 9.881 o
-5 -4 -9 21.590 22.077 1.554 352.378 o
-5 -4 -8 432.096 444.982 7.061 13.195 o
-5 -4 -7 135.002 137.543 3.053 65.850 o
-5 -4 -6 739.627 731.522 24.448 1.952 o
-5 -4 -4 141.346 151.846 8.964 15.148 o
-5 -4 -3 139.876 142.072 5.954 29.413 o
-5 -4 -2 421.681 420.068 14.397 5.411 o
-5 -4 -1 897.214 910.806 23.816 1.903 o
-5 -4 0 173.346 176.051 5.939 27.325 o
-5 -3 -9 252.060 256.284 5.428 25.125 o
-5 -3 -8 11.168 12.515 1.012 759.827 o
-5 -3 -7 456.947 458.378 6.792 13.148 o
-5 -3 -6 710.844 730.472 20.645 2.581 o
-5 -3 -4 552.932 553.327 23.633 2.213 o
-5 -3 -3 698.964 705.340 20.450 2.641 o
-5 -3 -2 1282.140 1282.240 47.265 0.555 o
-5 -3 -1 271.501 268.118 8.153 14.786 o
-5 -3 0 47.370 47.161 2.410 149.669 o
-5 -2 -10 190.480 198.963 4.382 37.182 o
-5 -2 -9 61.706 61.056 1.761 177.533 o
-5 -2 -8 142.362 141.496 2.805 68.287 o
-5 -2 -7 115.376 123.031 2.635 82.196 o
-5 -2 -6 1280.200 1286.150 29.341 1.199 o
-5 -2 -5 228.493 217.582 10.051 11.427 o
-5 -2 -4 70.986 77.145 5.976 34.037 o
-5 -2 -3 234.824 230.111 11.409 9.184 o
-5 -2 -2 161.948 168.416 9.236 14.074 o
-5 -2 -1 200.628 194.897 6.455 23.133 o
-5 -2 0 787.528 805.259 21.641 2.313 o
-5 -1 -11 36.967 38.301 3.260 105.198 o
-5 -1 -10 29.759 30.643 1.513 311.944 o
-5 -1 -9 123.536 132.805 2.677 77.131 o
-5 -1 -8 8.212 7.054 0.810 1162.060 o
-5 -1 -7 380.522 377.598 5.960 17.166 o
-5 -1 -6 981.911 972.675 19.548 2.420 o
-5 -1 -5 395.013 410.048 19.151 3.394 o
-5 -1 -4 988.424 1025.160 28.331 1.398 o
-5 -1 -3 259.886 284.393 9.598 11.696 o
-5 -1 -2 710.505 755.970 29.880 1.392 o
-5 -1 -1 1693.960 1726.240 44.076 0.574 o
-5 -1 0 2209.690 2298.740 58.084 0.335 o
-5 0 1 64.092 73.591 3.004 98.281 o
-5 0 2 1591.630 1572.620 33.614 0.889 o
-5 0 3 1113.080 1113.790 24.202 1.691 o
-5 0 4 0.014 5.433 2.173 292.057 o
-5 0 5 195.558 203.457 11.409 9.466 o
-5 0 6 0.032 2.916 1.431 668.941 o
-5 0 7 81.832 89.700 4.213 57.315 o
-5 0 8 87.635 88.069 3.176 81.540 o
-5 0 9 33.335 33.842 1.684 264.155 o
-5 0 10 354.924 363.576 5.995 17.895 o
-5 0 11 89.542 92.028 2.589 99.495 o
-5 0 12 350.947 326.302 6.308 17.605 o
-5 1 1 617.123 621.901 14.359 4.668 o
-5 1 2 384.764 380.934 9.353 10.481 o
-5 1 3 1262.050 1310.140 28.226 1.270 o
-5 1 4 519.985 528.608 23.633 2.236 o
-5 1 5 401.262 409.087 19.558 3.266 o
-5 1 6 1712.290 1615.250 43.055 0.599 o
-5 1 7 324.455 332.970 9.437 11.139 o
-5 1 8 43.284 51.297 6.248 33.276 o
-5 1 9 254.349 251.825 6.317 21.201 o
-5 1 10 269.257 279.445 4.910 26.335 o
-5 1 11 39.883 41.658 1.892 212.287 o
-5 1 12 66.787 67.826 3.758 72.652 o
-5 2 1 139.094 148.149 5.851 30.070 o
-5 2 2 1102.170 1124.420 24.694 1.647 o
-5 2 3 350.656 330.701 8.991 11.639 o
-5 2 4 122.560 121.966 7.878 19.461 o
-5 2 5 438.553 400.395 19.830 3.158 o
-5 2 6 682.624 657.466 18.726 3.067 o
-5 2 7 763.638 739.882 19.015 2.863 o
-5 2 8 235.102 238.494 7.735 16.797 o
-5 2 9 207.340 211.456 7.911 16.980 o
-5 2 10 16.483 19.197 1.451 419.458 o
-5 2 11 263.164 261.737 5.060 26.313 o
-5 2 12 118.927 123.204 2.774 77.684 o
-5 3 1 2691.060 2799.070 58.572 0.304 o
-5 3 2 911.302 908.188 20.255 2.399 o
-5 3 3 4455.300 4408.370 113.136 0.089 o
-5 3 4 609.354 588.369 25.806 1.866 o
-5 3 5 605.044 569.897 26.077 1.837 o
-5 3 6 198.165 199.264 7.569 18.438 o
-5 3 7 330.674 322.816 17.792 3.993 o
-5 3 8 76.144 71.440 4.754 49.450 o
-5 3 9 21.478 26.121 5.581 43.138 o
-5 3 10 11.123 14.241 1.711 372.033 o
-5 3 11 8.541 8.785 0.935 947.845 o
-5 3 12 89.115 87.624 2.509 103.668 o
-5 4 1 766.453 769.893 17.239 3.265 o
-5 4 2 71.189 73.485 2.676 109.156 o
-5 4 3 611.447 633.304 18.023 3.356 o
-5 4 4 1143.790 1107.470 45.092 0.618 o
-5 4 5 239.565 233.609 13.039 7.277 o
-5 4 6 215.298 206.561 8.027 16.520 o
-5 4 7 98.377 96.705 8.964 15.990 o
-5 4 8 320.810 321.861 9.437 11.227 o
-5 4 9 122.115 122.171 4.196 49.997 o
-5 4 10 6.504 6.707 1.458 545.360 o
-5 4 11 44.971 40.310 1.952 198.272 o
-5 4 12 61.071 59.880 2.151 150.175 o
-5 5 1 114.001 117.872 3.715 59.484 o
-5 5 2 23.020 25.485 4.918 54.588 o
-5 5 3 70.400 71.458 2.663 110.696 o
-5 5 4 251.725 235.239 12.767 7.501 o
-5 5 5 13.860 14.179 2.087 263.837 o
-5 5 6 143.472 139.119 9.779 13.059 o
-5 5 7 1200.680 1146.920 42.919 0.668 o
-5 5 8 63.229 63.644 4.020 66.815 o
-5 5 9 285.220 279.621 6.910 17.928 o
-5 5 10 67.294 71.101 3.141 92.130 o
-5 5 11 26.843 24.881 1.869 260.348 o
-5 5 12 118.580 119.484 4.100 52.096 o
-5 6 1 193.870 203.609 5.656 27.576 o
-5 6 2 401.107 390.975 9.567 9.991 o
-5 6 3 680.486 656.215 14.804 4.294 o
-5 6 4 591.712 538.116 25.534 1.918 o
-5 6 5 1604.350 1473.250 38.301 0.739 o
-5 6 6 835.357 838.548 29.609 1.371 o
-5 6 7 270.323 278.158 12.767 7.352 o
-5 6 8 345.906 351.336 10.866 8.879 o
-5 6 9 106.244 110.986 3.959 56.832 o
-5 6 10 5.495 10.341 1.916 338.785 o
-5 6 11 13.646 16.452 1.599 391.709 o
-5 6 12 121.429 121.033 3.842 55.781 o
-5 7 1 678.789 673.628 15.520 4.015 o
-5 7 2 469.421 463.125 11.080 7.602 o
-5 7 3 255.386 238.320 6.578 20.337 o
-5 7 4 1424.190 1297.340 47.265 0.545 o
-5 7 5 2513.440 2280.450 57.486 0.329 o
-5 7 6 30.961 35.856 4.618 59.586 o
-5 7 7 46.224 44.549 5.161 46.979 o
-5 7 8 344.986 347.697 15.212 5.198 o
-5 7 9 491.163 495.379 10.541 7.875 o
-5 7 10 45.952 46.481 3.258 99.942 o
-5 7 11 57.256 62.806 2.663 120.444 o
-5 7 12 28.952 29.641 2.988 127.504 o
-5 8 1 375.072 362.500 10.983 8.529 o
-5 8 2 45.489 44.005 2.741 129.053 o
-5 8 3 183.366 182.458 5.417 30.153 o
-5 8 4 26.276 20.630 3.260 113.946 o
-5 8 5 1787.400 1645.090 43.266 0.586 o
-5 8 6 851.620 814.915 28.794 1.436 o
-5 8 7 180.002 178.466 9.779 12.557 o
-5 8 8 1188.260 1205.260 40.474 0.737 o
-5 8 9 113.835 111.222 5.175 38.750 o
-5 8 10 15.676 17.224 1.757 331.710 o
-5 8 11 69.103 65.413 2.591 116.503 o
-5 8 12 18.717 16.298 2.173 234.785 o
-5 9 1 83.769 79.318 4.889 46.187 o
-5 9 2 226.149 219.669 7.498 17.915 o
-5 9 3 289.694 295.191 10.050 10.612 o
-5 9 4 458.420 446.115 10.922 7.858 o
-5 9 5 13.570 22.362 4.346 70.511 o
-5 9 6 74.754 85.838 6.248 31.178 o
-5 9 7 250.256 234.152 11.680 8.738 o
-5 9 8 134.370 134.308 5.840 30.708 o
-5 9 9 21.718 25.274 2.881 141.757 o
-5 9 10 150.530 141.164 8.828 15.501 o
-5 9 11 2.256 4.210 1.345 703.278 o
-5 9 12 14.323 14.668 1.901 303.627 o
-5 10 1 352.132 358.834 14.940 5.330 o
-5 10 2 32.690 38.877 3.667 88.138 o
-5 10 3 428.612 443.585 18.743 3.470 o
-5 10 4 376.671 354.951 9.226 10.870 o
-5 10 5 496.214 485.976 13.794 5.468 o
-5 10 6 330.049 333.844 14.397 5.758 o
-5 10 7 561.266 567.996 22.003 2.493 o
-5 10 8 287.701 309.303 14.668 5.709 o
-5 10 9 49.543 53.432 6.791 28.296 o
-5 10 10 13.370 10.322 1.921 309.026 o
-5 10 11 25.394 28.669 2.395 183.782 o
-5 11 1 147.496 151.574 7.878 18.720 o
-5 11 2 28.795 31.161 2.780 142.467 o
-5 11 3 223.193 222.472 11.409 9.267 o
-5 11 4 230.704 216.374 7.654 17.339 o
-5 11 5 1666.060 1600.860 39.262 0.696 o
-5 11 6 2080.280 2019.900 66.008 0.278 o
-5 11 7 424.308 446.845 17.928 3.748 o
-5 11 8 5.657 6.719 1.817 379.611 o
-5 11 9 384.483 386.515 11.121 8.253 o
-5 11 10 22.627 23.636 2.497 178.587 o
-5 11 11 18.422 12.184 1.624 369.745 o
-5 12 1 130.315 118.978 6.791 24.723 o
-5 12 2 219.506 226.275 11.680 8.911 o
-5 12 3 319.287 304.235 14.668 5.640 o
-5 12 4 435.100 442.771 19.015 3.379 o
-5 12 5 586.108 590.842 16.272 3.995 o
-5 12 6 699.841 709.248 25.534 1.838 o
-5 12 7 538.734 524.805 20.645 2.812 o
-5 12 8 241.384 230.771 11.545 8.967 o
-5 12 9 75.481 82.582 4.226 58.516 o
-5 12 10 82.592 71.380 3.649 71.671 o
-5 12 11 59.472 55.143 3.803 74.416 o
-5 13 1 63.949 65.937 3.712 74.815 o
-5 13 2 400.079 407.729 17.928 3.803 o
-5 13 3 306.631 311.298 14.668 5.662 o
-5 13 4 48.471 53.513 5.976 35.768 o
-5 13 6 72.588 62.477 5.976 34.323 o
-5 13 7 308.790 297.172 13.582 6.468 o
-5 13 8 106.255 102.240 4.895 43.031 o
-5 13 9 105.704 99.325 5.025 41.569 o
-5 13 10 72.091 63.077 3.357 84.197 o
-5 13 11 40.611 37.758 3.260 103.785 o
-5 14 1 46.704 42.919 5.433 42.912 o
-5 14 2 3.027 5.704 2.445 226.484 o
-5 14 3 686.836 657.636 26.892 1.696 o
-5 14 4 238.649 246.376 13.039 7.258 o
-5 14 7 1193.490 1165.780 27.064 1.399 o
-5 14 8 430.964 430.976 14.668 5.216 o
-5 14 9 11.964 8.830 1.921 316.356 o
-5 14 10 265.740 255.719 13.446 6.780 o
-5 14 11 22.135 23.361 2.445 185.376 o
-5 15 1 2.990 4.075 2.716 186.014 o
-5 15 2 76.180 66.551 6.791 27.235 o
-5 15 3 349.339 367.798 17.113 4.221 o
-5 15 4 108.846 111.100 8.421 17.635 o
-5 15 5 698.602 669.317 26.892 1.690 o
-5 15 7 50.002 45.364 4.889 51.218 o
-5 15 8 26.676 22.818 3.531 98.691 o
-5 15 9 402.404 407.729 15.212 5.009 o
-5 15 10 44.643 41.832 3.803 79.500 o
-5 16 1 487.118 487.319 21.188 2.743 o
-5 16 2 339.280 352.043 16.570 4.493 o
-5 16 3 370.953 399.852 18.200 3.744 o
-5 16 4 206.740 204.000 11.952 8.674 o
-5 16 5 419.342 416.422 18.471 3.585 o
-5 16 6 168.092 168.416 8.964 14.726 o
-5 16 7 25.715 35.041 4.346 67.326 o
-5 16 8 54.180 53.832 3.324 92.684 o
-5 16 9 2.145 0.543 1.630 511.405 o
-5 16 10 217.426 213.508 8.421 15.278 o
-5 17 1 1319.490 1380.190 49.438 0.508 o
-5 17 2 182.904 180.640 11.137 10.009 o
-5 17 3 40.122 46.993 6.248 33.508 o
-5 17 5 64.501 64.378 6.791 27.642 o
-5 17 6 335.646 330.312 13.854 6.130 o
-5 17 7 37.553 33.411 4.075 73.244 o
-5 17 8 90.838 91.248 3.827 63.698 o
-5 17 9 85.927 76.602 4.889 46.111 o
-5 18 1 142.084 146.379 6.004 28.868 o
-5 18 2 375.406 383.282 18.200 3.749 o
-5 18 3 177.694 184.714 11.409 9.611 o
-5 18 4 198.776 215.138 11.680 9.041 o
-5 18 5 43.849 46.450 5.704 39.376 o
-5 18 6 48.153 49.166 4.889 51.212 o
-5 18 7 16.962 11.409 2.716 167.088 o
-5 18 8 1.770 0.961 1.630 512.861 o
-5 18 9 9.947 10.866 1.901 325.284 o
-5 19 1 117.577 108.382 5.073 39.715 o
-5 19 2 299.033 280.602 15.212 5.365 o
-5 19 3 26.569 28.522 5.161 49.427 o
-5 19 4 45.355 50.796 5.976 35.997 o
-5 19 5 346.811 330.041 15.755 4.909 o
-5 19 7 144.358 150.759 7.063 22.402 o
-5 19 8 1.364 3.564 3.260 131.512 o
-5 20 1 529.949 517.877 14.424 4.990 o
-5 20 3 151.484 143.425 9.507 13.622 o
-5 20 4 96.953 107.840 7.878 20.073 o
-5 20 5 290.389 278.973 13.854 6.334 o
-5 20 6 159.972 164.341 9.236 14.117 o
-5 20 7 469.691 485.961 16.570 4.170 o
-5 20 8 41.494 35.313 2.988 118.701 o
-5 21 1 136.212 151.031 7.606 20.062 o
-5 21 2 61.622 70.898 4.889 48.737 o
-5 21 3 418.916 413.162 18.743 3.497 o
-5 21 4 75.545 80.677 6.791 27.031 o
-5 21 5 185.125 177.651 10.051 11.947 o
-5 21 6 112.416 116.219 5.161 38.829 o
-5 21 7 27.124 25.806 2.988 129.796 o
-5 21 8 95.659 91.542 4.346 52.857 o
-5 22 1 141.979 135.004 7.063 22.674 o
-5 22 2 118.071 124.232 4.377 47.746 o
-5 22 3 10.200 10.114 1.956 310.765 o
-5 22 4 365.929 373.878 10.768 8.799 o
-5 22 5 184.150 182.141 8.964 14.451 o
-5 22 6 15.493 16.298 2.445 198.809 o
-5 22 7 49.934 55.143 3.531 85.870 o
-5 23 1 2.873 9.920 1.851 373.014 o
-5 23 2 7.912 10.173 2.398 222.342 o
-5 23 3 116.835 111.325 4.761 43.388 o
-5 23 4 53.870 53.124 3.515 85.603 o
-5 23 5 133.294 139.894 6.519 25.923 o
-5 23 6 47.103 57.316 3.803 77.032 o
-5 23 7 11.753 12.224 1.901 316.391 o
-5 24 1 36.353 37.332 3.198 108.894 o
-5 24 2 85.814 87.848 3.300 78.449 o
-5 24 3 65.200 65.779 3.457 82.483 o
-5 24 4 67.163 58.516 3.316 87.892 o
-5 24 5 49.809 45.635 3.531 87.330 o
-5 24 6 13.159 12.495 1.901 311.089 o
-5 25 1 160.199 178.466 8.149 17.270 o
-5 25 2 31.128 28.996 1.929 235.968 o
-5 25 3 28.524 30.152 2.988 127.608 o
-5 25 4 18.104 21.188 2.445 191.941 o
-5 25 5 3.981 4.618 1.630 479.412 o
-5 26 1 137.084 141.524 6.791 24.175 o
-5 26 2 101.025 104.184 8.013 19.438 o
-5 26 3 33.591 26.892 2.445 170.019 o
-4 -28 -1 224.896 225.731 7.878 16.653 o
-4 -28 0 239.242 242.573 8.421 14.759 o
-4 -27 -3 37.240 39.116 2.716 138.109 o
-4 -27 -2 31.156 30.695 2.716 145.961 o
-4 -27 -1 22.587 17.385 2.173 226.375 o
-4 -27 0 105.836 108.384 5.161 39.600 o
-4 -26 -4 177.737 167.667 13.854 6.795 o
-4 -26 -3 31.704 23.965 2.988 127.555 o
-4 -26 -2 9.928 9.507 1.901 327.860 o
-4 -26 -1 60.031 53.784 3.803 74.443 o
-4 -26 0 13.092 13.582 2.173 249.233 o
-4 -25 -5 123.214 124.366 3.767 56.505 o
-4 -25 -4 5.360 7.114 1.766 399.901 o
-4 -25 -3 82.776 87.667 3.282 79.850 o
-4 -25 -2 81.128 82.814 2.768 98.564 o
-4 -25 -1 110.231 108.574 3.934 56.852 o
-4 -25 0 61.923 60.675 2.973 103.282 o
-4 -24 -6 66.063 65.788 2.037 150.304 o
-4 -24 -5 114.081 113.724 4.140 52.436 o
-4 -24 -4 13.613 11.480 1.301 538.947 o
-4 -24 -3 49.481 45.531 2.244 161.547 o
-4 -24 -2 23.965 29.933 3.598 95.253 o
-4 -24 -1 122.607 128.911 4.511 45.198 o
-4 -24 0 267.017 276.700 7.484 16.602 o
-4 -23 -6 90.196 90.946 2.657 97.012 o
-4 -23 -5 23.281 24.230 1.655 315.803 o
-4 -23 -4 214.747 224.438 7.826 17.005 o
-4 -23 -3 99.461 103.082 3.389 70.752 o
-4 -23 -2 240.205 264.160 6.160 22.097 o
-4 -23 -1 88.188 95.771 5.025 43.165 o
-4 -23 0 246.533 244.862 9.779 11.662 o
-4 -22 -7 32.504 33.255 4.075 74.300 o
-4 -22 -6 7.203 6.961 1.037 892.844 o
-4 -22 -5 39.298 42.404 2.244 174.504 o
-4 -22 -4 254.610 268.947 6.190 21.441 o
-4 -22 -3 84.409 90.447 3.231 80.487 o
-4 -22 -2 19.092 22.180 1.930 272.153 o
-4 -22 -1 154.302 159.779 5.378 32.659 o
-4 -22 0 608.304 619.479 14.493 4.634 o
-4 -21 -8 5.986 6.248 1.358 621.543 o
-4 -21 -7 24.509 23.364 1.921 258.628 o
-4 -21 -6 20.387 21.734 1.616 341.739 o
-4 -21 -5 220.314 230.844 5.519 26.580 o
-4 -21 -4 227.565 242.762 5.932 23.925 o
-4 -21 -3 321.701 327.397 7.506 15.091 o
-4 -21 -2 153.814 143.236 5.231 34.428 o
-4 -21 -1 68.231 76.745 2.831 103.034 o
-4 -21 0 119.430 117.280 4.754 42.974 o
-4 -20 -8 45.081 48.302 2.305 159.605 o
-4 -20 -7 142.770 151.194 4.790 39.123 o
-4 -20 -6 51.473 50.847 2.433 142.918 o
-4 -20 -5 4.390 3.865 1.195 819.429 o
-4 -20 -4 76.236 74.280 5.279 41.655 o
-4 -20 -3 774.356 789.665 13.622 4.350 o
-4 -20 -2 457.153 442.453 9.345 9.577 o
-4 -20 -1 108.739 107.163 3.351 69.020 o
-4 -20 0 227.980 228.493 6.600 21.152 o
-4 -19 -9 9.194 8.964 1.630 427.647 o
-4 -19 -8 9.609 8.027 1.345 575.478 o
-4 -19 -7 55.380 57.866 3.667 79.299 o
-4 -19 -6 166.095 174.970 4.631 37.879 o
-4 -19 -5 135.415 148.332 4.315 45.351 o
-4 -19 -4 913.233 880.802 17.962 2.832 o
-4 -19 -3 549.935 547.978 10.093 7.745 o
-4 -19 -2 71.103 68.641 2.742 107.463 o
-4 -19 -1 246.322 230.166 4.758 29.636 o
-4 -19 0 888.556 855.846 14.614 3.695 o
-4 -18 -9 72.891 67.638 3.803 70.125 o
-4 -18 -8 14.484 13.316 1.729 353.012 o
-4 -18 -7 115.801 114.493 4.511 46.649 o
-4 -18 -6 499.000 504.628 10.222 8.095 o
-4 -18 -5 127.502 129.307 3.537 59.345 o
-4 -18 -4 57.554 56.715 2.559 128.096 o
-4 -18 -3 242.798 244.613 5.999 23.039 o
-4 -18 -2 367.623 358.335 7.302 14.501 o
-4 -18 -1 562.448 541.579 9.297 8.389 o
-4 -18 0 82.329 88.155 4.823 46.895 o
-4 -17 -10 174.292 171.947 6.248 25.518 o
-4 -17 -9 143.356 138.264 5.976 29.187 o
-4 -17 -8 61.739 56.840 3.395 86.986 o
-4 -17 -7 81.910 82.850 5.704 36.049 o
-4 -17 -6 61.828 61.849 3.742 74.919 o
-4 -17 -5 227.555 223.823 6.062 23.645 o
-4 -17 -4 751.648 735.112 12.970 4.740 o
-4 -17 -3 1600.540 1553.950 25.161 1.292 o
-4 -17 -2 267.109 255.994 8.518 14.041 o
-4 -17 -1 202.189 197.806 4.470 35.581 o
-4 -17 0 33.341 31.328 5.569 42.334 o
-4 -16 -10 4.311 6.248 1.630 470.653 o
-4 -16 -8 4.447 2.988 1.901 363.499 o
-4 -16 -7 220.373 224.917 10.322 10.972 o
-4 -16 -6 428.948 404.747 11.802 7.309 o
-4 -16 -5 516.518 499.749 11.064 7.263 o
-4 -16 -4 1033.890 1028.280 17.194 2.737 o
-4 -16 -3 64.440 69.302 2.323 132.622 o
-4 -16 -2 35.338 35.167 2.040 207.345 o
-4 -16 -1 471.288 466.987 11.351 7.342 o
-4 -16 0 420.499 371.274 12.280 7.006 o
-4 -15 -8 44.296 41.561 4.075 71.074 o
-4 -15 -7 7.206 9.507 2.716 178.190 o
-4 -15 -6 188.138 179.191 6.330 24.443 o
-4 -15 -5 681.573 702.583 13.899 4.597 o
-4 -15 -4 167.976 168.407 4.001 44.474 o
-4 -15 -3 152.597 152.458 4.019 46.915 o
-4 -15 -2 86.815 84.296 7.334 23.263 o
-4 -15 -1 671.380 654.258 19.492 2.897 o
-4 -15 0 71.718 65.207 4.405 56.665 o
-4 -14 -8 92.602 81.220 5.433 38.395 o
-4 -14 -7 19.802 22.546 3.531 101.236 o
-4 -14 -6 130.635 132.968 5.858 30.780 o
-4 -14 -5 296.854 297.860 6.740 17.977 o
-4 -14 -4 391.778 397.363 8.592 11.486 o
-4 -14 -3 768.788 742.255 31.103 1.286 o
-4 -14 -2 51.202 45.482 2.914 114.983 o
-4 -14 -1 50.742 59.550 2.788 118.315 o
-4 -14 0 196.910 195.976 7.969 17.106 o
-4 -13 -7 534.062 534.313 19.286 3.151 o
-4 -13 -6 649.718 625.095 12.321 5.561 o
-4 -13 -5 686.037 693.052 13.607 4.721 o
-4 -13 -4 927.044 957.797 38.301 0.856 o
-4 -13 -3 814.939 821.531 35.313 1.013 o
-4 -13 -2 93.502 97.290 8.964 16.044 o
-4 -13 -1 309.886 312.938 13.960 6.150 o
-4 -13 0 2479.310 2504.470 65.111 0.268 o
-4 -12 -7 330.197 331.928 7.936 13.933 o
-4 -12 -6 280.759 277.259 6.222 20.405 o
-4 -12 -5 656.816 655.562 22.496 2.312 o
-4 -12 -3 722.492 674.478 25.262 1.869 o
-4 -12 -2 166.085 161.536 5.939 27.941 o
-4 -12 -1 369.568 384.375 11.477 7.967 o
-4 -12 0 382.588 388.253 11.225 8.148 o
-4 -11 -7 337.926 342.758 8.135 13.325 o
-4 -11 -6 430.332 424.217 12.184 6.931 o
-4 -11 -4 615.480 550.883 21.731 2.514 o
-4 -11 -3 229.651 237.955 10.322 10.853 o
-4 -11 -2 888.101 863.381 23.349 1.980 o
-4 -11 -1 1552.120 1474.150 38.382 0.743 o
-4 -11 0 47.473 48.498 2.618 134.191 o
-4 -10 -6 517.757 518.712 13.582 5.478 o
-4 -10 -5 315.490 283.862 12.767 7.171 o
-4 -10 -4 299.689 263.218 11.952 8.108 o
-4 -10 -3 1037.440 1003.430 36.128 0.929 o
-4 -10 -2 11.280 16.116 1.808 336.954 o
-4 -10 -1 1996.980 1974.770 50.577 0.436 o
-4 -10 0 317.700 320.985 9.655 10.899 o
-4 -9 -4 178.615 171.867 6.187 25.708 o
-4 -9 -3 169.578 168.873 5.028 34.329 o
-4 -9 -2 2711.540 2643.290 55.703 0.329 o
-4 -9 -1 661.920 632.249 17.287 3.503 o
-4 -9 0 131.567 127.809 4.564 43.698 o
-4 -8 -4 990.347 951.939 25.907 1.621 o
-4 -8 -3 114.876 107.718 3.556 63.324 o
-4 -8 -2 1166.860 1123.460 24.497 1.634 o
-4 -8 -1 536.432 527.098 14.618 4.866 o
-4 -8 0 709.099 716.901 19.104 2.914 o
-4 -7 -4 174.902 155.649 8.964 14.721 o
-4 -7 -3 1822.640 1762.620 37.956 0.700 o
-4 -7 -2 1067.700 1056.670 23.033 1.854 o
-4 -7 -1 417.370 441.118 10.303 8.770 o
-4 -7 0 499.929 496.268 13.923 5.368 o
-4 -6 -4 11.097 10.866 2.716 173.312 o
-4 -6 -3 178.937 173.640 4.869 34.864 o
-4 -6 -2 1176.150 1160.180 24.967 1.578 o
-4 -6 -1 303.903 299.866 7.282 16.239 o
-4 -6 0 643.407 652.557 17.593 3.425 o
-4 -5 -4 795.730 798.345 33.411 1.123 o
-4 -5 -3 148.503 146.956 5.664 31.061 o
-4 -5 -2 1120.810 1111.200 23.974 1.710 o
-4 -5 -1 1514.130 1579.030 33.209 0.919 o
-4 -5 0 1056.650 1058.220 38.980 0.809 o
-4 -4 -7 155.092 171.678 5.753 29.475 o
-4 -4 -6 119.459 109.742 6.248 28.829 o
-4 -4 -4 329.150 334.298 10.456 9.570 o
-4 -4 -3 1235.480 1247.310 60.168 0.361 o
-4 -4 -2 747.234 717.471 15.870 3.728 o
-4 -4 -1 2352.420 2336.490 48.920 0.426 o
-4 -4 0 3064.520 3128.550 79.191 0.181 o
-4 -3 -9 290.196 296.010 6.290 19.629 o
-4 -3 -8 39.689 44.476 2.030 194.585 o
-4 -3 -7 18.951 19.717 2.305 210.735 o
-4 -3 -6 458.282 462.761 16.027 4.442 o
-4 -3 -5 351.326 348.024 12.903 6.798 o
-4 -3 -4 491.249 496.707 11.946 6.696 o
-4 -3 -3 3081.980 3076.350 81.032 0.175 o
-4 -3 -2 2654.010 2601.440 54.600 0.342 o
-4 -3 -1 1637.100 1683.660 42.558 0.613 o
-4 -3 0 123.569 120.279 5.297 36.496 o
-4 -2 -10 16.680 18.103 1.367 453.394 o
-4 -2 -9 530.579 552.201 7.836 10.127 o
-4 -2 -8 136.836 137.815 2.702 72.135 o
-4 -2 -7 722.569 735.689 19.410 2.822 o
-4 -2 -6 705.552 682.258 17.866 3.245 o
-4 -2 -5 528.997 557.764 16.272 4.125 o
-4 -2 -4 651.839 651.083 15.088 4.253 o
-4 -2 -3 222.811 256.376 8.015 16.017 o
-4 -2 -2 554.342 544.693 15.747 4.301 o
-4 -2 -1 538.334 540.207 14.618 4.845 o
-4 -2 0 410.088 415.249 11.755 7.416 o
-4 -1 -11 144.123 139.340 4.895 38.407 o
-4 -1 -10 24.244 24.337 2.663 159.334 o
-4 -1 -9 58.331 64.883 1.743 180.902 o
-4 -1 -8 85.983 88.343 1.920 130.206 o
-4 -1 -7 244.171 243.906 6.163 22.280 o
-4 -1 -6 576.381 600.616 16.049 4.087 o
-4 -1 -5 33.038 32.002 2.581 155.316 o
-4 -1 -4 1487.140 1491.680 32.920 0.945 o
-4 -1 -3 2538.410 2524.770 54.617 0.349 o
-4 -1 -2 2728.830 2737.820 59.426 0.297 o
-4 -1 -1 3716.820 3694.430 92.236 0.132 o
-4 -1 0 1454.350 1491.580 38.046 0.765 o
-4 0 1 557.078 609.144 43.760 0.708 o
-4 0 2 60.197 60.929 3.333 89.139 o
-4 0 3 1.781 4.864 1.543 549.278 o
-4 0 4 1806.430 1833.160 42.431 0.593 o
-4 0 5 2.084 1.979 0.791 1838.690 o
-4 0 6 34.294 36.187 2.959 124.311 o
-4 0 7 14.751 17.316 1.869 305.941 o
-4 0 8 281.587 269.624 7.002 17.834 o
-4 0 9 470.098 434.247 7.194 12.479 o
-4 0 10 0.893 2.467 0.874 1638.560 o
-4 0 11 246.326 240.387 4.849 28.820 o
-4 0 12 3.748 3.618 0.843 1453.340 o
-4 0 13 4.617 6.162 0.917 1173.870 o
-4 1 1 1605.500 1608.860 34.053 0.867 o
-4 1 2 845.543 876.063 16.964 3.143 o
-4 1 3 1951.260 1973.480 53.040 0.406 o
-4 1 4 593.609 639.484 34.498 1.103 o
-4 1 5 9.047 14.246 1.956 307.599 o
-4 1 6 324.437 346.194 15.844 4.888 o
-4 1 7 994.516 972.342 21.796 2.080 o
-4 1 8 187.778 184.596 5.498 29.321 o
-4 1 9 306.023 299.888 5.466 22.031 o
-4 1 10 32.207 33.897 1.694 265.379 o
-4 1 11 31.505 30.905 1.702 269.850 o
-4 1 12 2.253 3.363 0.824 1636.000 o
-4 1 13 50.856 52.430 1.711 204.364 o
-4 2 1 1056.310 1076.750 23.295 1.826 o
-4 2 2 1183.770 1165.710 22.377 1.821 o
-4 2 3 1295.280 1377.060 56.071 0.407 o
-4 2 4 357.625 373.926 20.237 3.123 o
-4 2 5 1255.300 1277.240 52.019 0.469 o
-4 2 6 784.774 806.597 29.028 1.436 o
-4 2 7 30.065 37.375 2.698 145.660 o
-4 2 8 4.881 4.322 1.102 913.858 o
-4 2 9 296.294 301.633 4.985 24.270 o
-4 2 10 161.861 152.433 3.440 53.280 o
-4 2 11 4.258 6.549 1.023 1008.390 o
-4 2 12 203.175 197.575 3.963 39.773 o
-4 2 13 61.300 57.621 1.757 180.593 o
-4 3 1 2529.370 2638.620 54.449 0.348 o
-4 3 2 4008.940 3989.180 82.523 0.152 o
-4 3 3 176.856 178.980 6.625 23.280 o
-4 3 4 3019.920 3166.660 157.958 0.054 o
-4 3 5 142.259 146.654 6.432 26.028 o
-4 3 6 247.675 241.652 7.456 17.401 o
-4 3 7 853.029 831.319 19.231 2.675 o
-4 3 8 170.069 168.114 7.763 18.577 o
-4 3 9 381.122 384.596 5.966 17.051 o
-4 3 10 106.046 106.808 2.566 90.309 o
-4 3 11 35.264 34.384 2.053 206.500 o
-4 3 12 87.592 88.291 2.339 111.001 o
-4 3 13 196.544 190.620 3.853 41.778 o
-4 4 1 2406.100 2462.720 50.960 0.395 o
-4 4 2 1952.030 1932.430 40.574 0.612 o
-4 4 3 1323.150 1366.350 28.246 1.240 o
-4 4 4 2473.060 2392.050 95.345 0.140 o
-4 4 5 14.246 17.182 2.305 220.612 o
-4 4 6 718.401 685.605 25.262 1.869 o
-4 4 7 99.957 97.333 5.719 34.483 o
-4 4 8 825.280 821.826 14.444 3.915 o
-4 4 9 50.482 50.693 2.531 137.022 o
-4 4 10 309.599 307.283 5.079 23.227 o
-4 4 11 144.737 139.862 3.083 62.979 o
-4 4 12 236.490 232.962 4.398 32.389 o
-4 4 13 162.671 151.851 3.223 56.259 o
-4 5 1 876.074 890.892 24.583 1.828 o
-4 5 2 284.465 293.339 7.184 16.969 o
-4 5 3 1570.770 1533.170 38.788 0.725 o
-4 5 4 1487.040 1468.850 38.830 0.738 o
-4 5 5 529.698 522.361 24.176 2.145 o
-4 5 6 582.270 535.217 16.054 4.134 o
-4 5 7 500.870 455.544 14.357 5.181 o
-4 5 8 899.208 872.182 17.014 3.058 o
-4 5 9 693.028 684.295 12.478 5.225 o
-4 5 10 223.976 227.406 4.414 33.335 o
-4 5 11 146.409 149.038 3.413 56.425 o
-4 5 12 17.900 18.710 1.085 564.532 o
-4 6 1 1149.870 1155.850 30.424 1.188 o
-4 6 2 1010.310 1029.990 35.521 0.958 o
-4 6 3 259.406 258.469 6.578 19.955 o
-4 6 4 1873.530 1876.350 48.884 0.470 o
-4 6 5 304.571 289.023 14.940 5.515 o
-4 6 6 147.752 137.509 7.878 18.846 o
-4 6 7 607.329 611.186 22.546 2.349 o
-4 6 8 827.592 801.947 26.907 1.618 o
-4 6 9 343.647 333.180 7.989 13.613 o
-4 6 10 176.413 185.580 7.415 19.628 o
-4 6 11 35.439 35.315 1.929 221.354 o
-4 6 12 191.697 179.822 3.285 48.846 o
-4 7 1 602.047 642.723 17.207 3.609 o
-4 7 2 339.471 347.249 10.404 9.522 o
-4 7 3 183.454 178.947 6.497 23.727 o
-4 7 4 1046.270 1036.080 28.077 1.397 o
-4 7 5 863.036 857.198 24.134 1.897 o
-4 7 6 742.716 701.865 20.229 2.648 o
-4 7 7 610.171 588.097 22.546 2.354 o
-4 7 8 144.708 136.865 4.526 42.460 o
-4 7 9 527.473 540.842 11.371 6.861 o
-4 7 10 161.918 162.315 4.934 35.880 o
-4 7 11 11.188 11.310 1.770 359.300 o
-4 7 12 208.007 208.270 4.065 37.980 o
-4 8 1 257.157 250.208 7.928 15.748 o
-4 8 2 507.910 499.491 17.385 3.792 o
-4 8 3 1021.040 1003.370 27.338 1.471 o
-4 8 4 469.581 474.255 14.232 5.308 o
-4 8 5 1107.790 1122.410 38.844 0.805 o
-4 8 6 971.663 955.286 25.905 1.629 o
-4 8 7 293.524 277.886 12.495 7.530 o
-4 8 8 36.027 38.406 3.357 100.729 o
-4 8 9 447.072 451.461 9.909 8.963 o
-4 8 10 89.152 96.212 3.580 69.242 o
-4 8 11 95.115 95.072 6.722 26.641 o
-4 8 12 39.348 35.991 1.869 221.285 o
-4 9 1 221.566 224.537 10.051 11.455 o
-4 9 2 699.866 688.251 15.569 3.942 o
-4 9 3 81.278 92.370 7.470 22.553 o
-4 9 4 562.288 557.526 16.628 3.934 o
-4 9 5 600.949 599.601 34.770 1.088 o
-4 9 6 983.753 947.569 25.641 1.651 o
-4 9 7 575.994 583.751 21.731 2.530 o
-4 9 8 1000.750 1012.110 23.867 1.812 o
-4 9 9 93.649 103.047 4.895 44.109 o
-4 9 10 48.044 46.949 2.749 125.939 o
-4 9 11 7.872 7.554 1.255 664.518 o
-4 9 12 69.591 71.286 2.862 102.338 o
-4 10 1 2173.860 2169.580 77.145 0.209 o
-4 10 2 501.313 507.338 14.018 5.296 o
-4 10 3 17.966 21.873 4.618 62.310 o
-4 10 4 394.934 378.171 12.060 7.296 o
-4 10 5 571.045 559.141 13.394 5.356 o
-4 10 6 688.718 700.827 25.262 1.878 o
-4 10 7 72.324 85.838 6.248 31.281 o
-4 10 8 50.498 43.623 3.634 83.617 o
-4 10 9 155.331 155.878 6.146 27.160 o
-4 10 10 135.424 137.836 5.472 33.594 o
-4 10 11 34.806 30.042 2.588 153.983 o
-4 10 12 157.581 151.031 6.519 24.912 o
-4 11 1 175.392 183.899 8.692 15.299 o
-4 11 2 146.907 152.117 8.149 17.707 o
-4 11 3 93.495 96.160 6.519 28.098 o
-4 11 4 853.818 828.497 32.053 1.194 o
-4 11 5 851.498 824.151 29.609 1.368 o
-4 11 6 538.440 537.301 20.373 2.870 o
-4 11 7 712.795 727.176 25.806 1.796 o
-4 11 8 165.615 161.371 6.432 24.959 o
-4 11 9 308.833 313.619 9.598 11.107 o
-4 11 10 2.226 4.698 1.624 496.272 o
-4 11 11 74.919 72.737 3.457 78.828 o
-4 11 12 13.788 14.397 2.173 246.850 o
-4 12 1 355.270 351.579 13.310 6.448 o
-4 12 2 2395.910 2396.670 82.850 0.181 o
-4 12 3 27.395 24.719 3.803 86.207 o
-4 12 4 766.618 755.426 29.880 1.378 o
-4 12 6 389.218 354.488 15.755 4.805 o
-4 12 7 61.722 68.576 4.418 57.551 o
-4 12 8 98.999 100.066 4.895 43.765 o
-4 12 9 292.474 290.491 9.214 12.063 o
-4 12 10 70.458 71.673 4.075 63.481 o
-4 12 11 54.855 53.922 2.881 112.651 o
-4 12 12 23.640 23.904 2.445 183.184 o
-4 13 1 513.079 495.623 26.756 1.799 o
-4 13 2 141.801 147.500 8.421 16.875 o
-4 13 3 558.996 574.787 23.633 2.204 o
-4 13 4 358.776 355.031 16.027 4.723 o
-4 13 5 97.641 94.530 7.063 24.420 o
-4 13 7 166.486 165.487 8.557 15.950 o
-4 13 8 258.602 258.980 8.546 14.070 o
-4 13 9 382.661 374.299 10.943 8.493 o
-4 13 10 57.909 64.549 3.457 84.771 o
-4 13 11 163.481 157.007 7.063 21.819 o
-4 14 1 1000.420 978.441 37.215 0.889 o
-4 14 2 905.447 909.989 34.498 1.035 o
-4 14 3 55.694 61.934 6.248 32.507 o
-4 14 4 155.137 151.303 9.236 14.241 o
-4 14 5 302.575 300.975 14.125 6.064 o
-4 14 7 180.006 182.269 9.236 13.802 o
-4 14 8 41.996 48.343 3.550 88.593 o
-4 14 9 132.950 128.492 5.976 29.870 o
-4 14 10 262.831 259.109 7.777 15.997 o
-4 14 11 224.820 216.767 8.692 14.431 o
-4 15 1 186.871 195.308 10.866 10.379 o
-4 15 2 31.509 29.337 4.346 66.834 o
-4 15 3 436.352 438.696 19.286 3.298 o
-4 15 4 30.410 36.671 5.161 48.717 o
-4 15 5 155.402 155.649 9.507 13.524 o
-4 15 6 66.066 75.853 9.779 14.001 o
-4 15 7 421.353 409.631 16.027 4.559 o
-4 15 8 224.342 216.767 10.322 10.973 o
-4 15 9 55.677 63.292 5.433 41.541 o
-4 15 10 38.174 37.215 3.803 81.705 o
-4 15 11 13.887 11.137 1.901 310.923 o
-4 16 1 393.407 407.729 18.200 3.713 o
-4 16 2 144.917 138.807 9.236 14.419 o
-4 16 3 52.822 66.008 6.791 27.989 o
-4 16 5 240.086 245.018 12.495 7.810 o
-4 16 6 179.642 174.754 11.001 10.263 o
-4 16 7 472.118 454.723 17.385 3.875 o
-4 16 8 160.091 167.601 8.421 16.454 o
-4 16 9 131.989 137.177 7.063 22.911 o
-4 16 10 120.497 115.175 5.976 30.744 o
-4 17 1 331.948 324.065 15.755 4.942 o
-4 17 2 100.643 106.754 8.149 18.855 o
-4 17 3 69.407 78.775 6.791 27.256 o
-4 17 4 566.582 588.097 23.633 2.196 o
-4 17 5 150.577 154.291 9.779 12.929 o
-4 17 6 557.506 573.011 15.237 4.480 o
-4 17 7 158.821 162.168 8.421 16.513 o
-4 17 8 342.774 345.524 13.582 6.289 o
-4 17 9 75.940 69.268 4.889 47.413 o
-4 17 10 53.542 48.352 3.531 85.808 o
-4 18 1 332.660 332.757 16.027 4.789 o
-4 18 2 148.952 142.882 9.507 13.650 o
-4 18 3 275.514 297.172 14.940 5.570 o
-4 18 4 128.191 125.769 8.692 16.316 o
-4 18 5 469.824 490.851 20.645 2.881 o
-4 18 6 159.778 147.771 9.507 13.519 o
-4 18 7 63.133 58.946 5.161 44.925 o
-4 18 8 89.111 92.900 5.704 35.353 o
-4 18 9 152.146 146.413 6.791 23.652 o
-4 19 1 67.258 72.256 7.334 23.881 o
-4 19 2 45.422 39.116 5.704 39.504 o
-4 19 4 58.697 55.414 6.519 30.120 o
-4 19 5 290.060 301.519 14.940 5.533 o
-4 19 6 6.405 5.976 2.988 151.110 o
-4 19 8 3.310 3.260 1.901 368.023 o
-4 19 9 61.827 58.131 3.803 73.550 o
-4 20 1 519.908 506.334 22.546 2.435 o
-4 20 2 406.873 378.936 19.015 3.441 o
-4 20 3 148.027 160.228 6.575 24.760 o
-4 20 4 223.686 224.917 12.224 8.223 o
-4 20 5 18.476 21.188 4.346 69.753 o
-4 20 6 184.931 195.036 10.594 10.856 o
-4 21 1 153.716 128.485 9.507 13.674 o
-4 21 3 329.609 331.096 10.556 9.445 o
-4 21 4 4.419 7.334 3.260 128.686 o
-4 21 5 115.847 109.199 8.149 18.581 o
-4 21 6 34.911 36.671 4.889 53.277 o
-4 21 7 49.692 46.450 5.161 46.597 o
-4 22 2 307.495 324.768 10.481 9.722 o
-4 22 3 123.873 118.934 6.112 29.461 o
-4 22 4 45.461 62.477 6.791 28.281 o
-4 22 5 82.525 76.602 6.791 26.874 o
-4 22 6 55.451 47.808 5.161 46.045 o
-4 22 8 77.661 70.354 3.803 68.855 o
-4 23 1 148.358 146.685 9.779 12.982 o
-4 23 2 92.973 101.362 5.144 41.050 o
-4 23 3 167.770 168.852 10.322 11.576 o
-4 23 4 88.252 95.617 7.334 23.092 o
-4 23 5 4.099 10.594 2.988 151.108 o
-4 23 6 30.737 29.337 4.075 75.078 o
-4 24 1 133.237 146.526 6.223 27.720 o
-4 24 2 295.951 302.381 12.224 7.745 o
-4 24 3 123.198 131.663 6.791 24.746 o
-4 24 4 132.912 135.004 8.421 17.100 o
-4 24 5 68.013 68.725 5.704 37.266 o
-4 24 7 128.825 133.374 5.704 32.099 o
-4 25 1 131.652 120.380 5.451 34.509 o
-4 25 2 35.177 33.695 2.229 186.624 o
-4 25 3 253.531 260.919 10.051 11.044 o
-4 25 4 339.320 338.461 15.483 5.064 o
-4 25 6 41.736 39.931 2.988 117.329 o
-4 26 1 52.285 48.435 4.346 61.974 o
-4 26 2 56.225 54.640 2.827 114.575 o
-4 26 3 264.704 267.219 7.186 17.647 o
-4 26 4 21.883 25.534 2.716 155.906 o
-4 26 5 87.896 83.393 4.346 54.395 o
-4 27 1 44.441 54.599 4.618 56.610 o
-4 27 2 111.061 130.386 6.519 26.861 o
-4 27 3 96.726 95.345 4.618 48.138 o
-4 28 1 218.543 223.287 8.692 14.471 o
-3 -28 -3 207.833 202.371 7.334 19.068 o
-3 -28 -2 64.438 73.342 3.803 71.313 o
-3 -28 -1 19.055 20.645 2.445 191.048 o
-3 -28 0 10.525 17.113 2.173 250.987 o
-3 -27 -4 22.783 22.003 2.173 221.826 o
-3 -27 -3 60.945 54.192 2.497 130.333 o
-3 -27 -2 60.989 58.674 3.803 73.676 o
-3 -27 -1 248.855 264.032 9.779 11.556 o
-3 -27 0 2.897 3.260 1.630 493.504 o
-3 -26 -5 98.149 95.857 3.248 75.481 o
-3 -26 -4 101.740 103.890 9.100 15.481 o
-3 -26 -3 179.897 181.331 6.927 21.699 o
-3 -26 -2 107.736 115.446 5.704 33.697 o
-3 -26 -1 67.602 57.587 4.346 59.000 o
-3 -26 0 352.773 372.416 13.039 6.637 o
-3 -25 -6 45.274 46.959 2.203 168.884 o
-3 -25 -5 39.434 34.134 2.113 193.335 o
-3 -25 -4 272.448 289.219 11.409 8.820 o
-3 -25 -3 175.638 169.004 5.472 30.523 o
-3 -25 -2 4.436 5.433 1.345 659.517 o
-3 -25 -1 3.839 2.445 1.901 367.468 o
-3 -25 0 45.089 51.340 4.346 62.864 o
-3 -24 -7 12.159 13.310 1.901 313.108 o
-3 -24 -6 4.777 6.153 0.956 1100.550 o
-3 -24 -5 29.218 28.683 1.959 235.741 o
-3 -24 -4 319.083 324.640 7.178 15.983 o
-3 -24 -3 270.212 280.861 8.060 14.942 o
-3 -24 -2 82.817 83.520 3.842 65.596 o
-3 -24 -1 59.002 53.241 4.618 54.876 o
-3 -24 0 127.429 136.091 7.063 23.047 o
-3 -23 -7 227.836 214.750 7.454 18.080 o
-3 -23 -6 1.015 0.671 0.827 1893.090 o
-3 -23 -5 445.504 463.690 9.176 9.793 o
-3 -23 -4 66.220 74.885 2.917 100.722 o
-3 -23 -3 263.490 278.998 6.537 19.724 o
-3 -23 -2 467.579 465.897 9.544 9.163 o
-3 -23 -1 146.793 151.574 7.606 19.836 o
-3 -23 0 420.929 425.929 15.483 4.809 o
-3 -22 -8 72.596 67.991 4.889 47.800 o
-3 -22 -7 118.605 111.059 3.074 72.466 o
-3 -22 -6 79.155 84.138 2.856 95.800 o
-3 -22 -5 188.184 195.838 6.406 23.765 o
-3 -22 -4 273.968 285.221 6.620 19.077 o
-3 -22 -3 115.054 112.531 3.696 60.121 o
-3 -22 -2 47.659 51.973 2.698 127.745 o
-3 -22 -1 451.024 454.257 11.418 7.420 o
-3 -22 0 71.659 68.674 9.100 16.009 o
-3 -21 -8 1.682 2.349 0.827 1728.100 o
-3 -21 -7 16.864 18.881 1.633 358.590 o
-3 -21 -6 63.834 62.133 3.953 68.578 o
-3 -21 -5 169.468 175.417 4.731 36.678 o
-3 -21 -4 264.935 273.597 7.285 17.265 o
-3 -21 -3 630.678 656.710 11.642 5.954 o
-3 -21 -2 391.666 398.335 7.900 12.652 o
-3 -21 -1 287.777 291.925 6.269 19.828 o
-3 -21 0 178.584 175.712 5.856 27.632 o
-3 -20 -9 32.940 32.597 2.716 143.808 o
-3 -20 -8 6.497 7.728 1.309 641.130 o
-3 -20 -7 22.264 21.625 1.616 334.221 o
-3 -20 -6 158.170 156.717 4.375 41.943 o
-3 -20 -5 7.074 7.473 1.301 641.166 o
-3 -20 -4 69.471 70.584 2.774 106.375 o
-3 -20 -3 739.089 727.669 12.742 4.885 o
-3 -20 -2 837.211 819.407 14.066 4.010 o
-3 -20 -1 146.728 147.910 4.038 47.636 o
-3 -20 0 68.357 69.830 3.195 89.995 o
-3 -19 -9 85.944 89.369 4.346 54.258 o
-3 -19 -8 110.646 109.516 5.453 36.109 o
-3 -19 -7 14.575 13.094 1.510 428.637 o
-3 -19 -6 145.623 153.154 5.518 32.200 o
-3 -19 -5 342.998 348.384 6.994 15.751 o
-3 -19 -4 357.683 359.542 7.724 13.759 o
-3 -19 -3 394.806 395.650 7.809 12.791 o
-3 -19 -2 273.476 261.699 6.234 20.805 o
-3 -19 -1 722.666 683.740 12.174 5.269 o
-3 -19 0 1079.580 1036.300 16.969 2.714 o
-3 -18 -10 107.162 115.718 4.889 42.439 o
-3 -18 -9 27.604 31.238 2.988 127.836 o
-3 -18 -8 131.574 123.324 6.519 26.268 o
-3 -18 -7 43.953 43.541 2.862 122.561 o
-3 -18 -6 111.321 106.472 4.562 46.824 o
-3 -18 -5 282.234 283.389 6.011 21.053 o
-3 -18 -4 597.153 606.602 10.910 6.686 o
-3 -18 -3 328.719 316.673 6.573 17.505 o
-3 -18 -2 291.994 277.097 12.287 7.751 o
-3 -18 -1 1116.910 1040.670 26.292 1.515 o
-3 -18 0 2125.840 2001.240 47.626 0.469 o
-3 -17 -10 35.498 31.238 2.716 142.357 o
-3 -17 -8 24.188 27.979 3.531 98.658 o
-3 -17 -7 64.118 68.888 7.063 25.700 o
-3 -17 -6 82.086 84.724 3.210 82.666 o
-3 -17 -5 518.829 511.798 11.366 6.978 o
-3 -17 -4 213.579 202.008 8.729 14.579 o
-3 -17 -3 169.889 166.352 6.690 23.352 o
-3 -17 -2 741.721 732.880 31.510 1.263 o
-3 -17 -1 1277.320 1218.130 25.536 1.472 o
-3 -17 0 690.022 646.276 21.867 2.402 o
-3 -16 -8 50.561 57.587 4.889 50.527 o
-3 -16 -7 13.367 17.105 2.087 261.483 o
-3 -16 -6 266.096 257.361 6.494 20.103 o
-3 -16 -5 833.695 806.636 18.022 2.963 o
-3 -16 -4 121.095 124.353 5.378 35.726 o
-3 -16 -3 16.841 16.298 3.260 119.640 o
-3 -16 -2 692.767 659.494 43.326 0.712 o
-3 -16 -1 151.036 144.035 6.432 25.765 o
-3 -16 0 744.597 711.693 30.967 1.305 o
-3 -15 -8 216.989 215.952 9.779 12.056 o
-3 -15 -7 365.872 348.627 10.083 9.752 o
-3 -15 -6 145.240 142.025 4.369 44.006 o
-3 -15 -5 686.812 692.344 14.330 4.422 o
-3 -15 -4 665.115 697.024 28.522 1.532 o
-3 -15 -3 351.710 332.717 10.287 9.642 o
-3 -15 -2 778.399 790.535 21.272 2.387 o
-3 -15 -1 316.554 328.926 13.718 6.290 o
-3 -15 0 111.905 108.704 5.472 35.869 o
-3 -14 -7 101.547 100.556 3.912 59.291 o
-3 -14 -6 830.320 810.283 20.885 2.404 o
-3 -14 -5 42.633 45.142 2.138 179.041 o
-3 -14 -4 59.764 64.378 4.889 49.248 o
-3 -14 -3 276.764 273.200 8.779 13.217 o
-3 -14 -2 205.619 216.195 6.915 20.615 o
-3 -14 -1 364.958 392.859 9.666 10.156 o
-3 -14 0 145.209 138.649 6.240 27.288 o
-3 -13 -7 321.818 311.525 11.680 8.183 o
-3 -13 -6 576.051 553.130 12.954 5.595 o
-3 -13 -5 110.204 113.273 6.519 27.194 o
-3 -13 -4 140.295 142.154 17.249 4.567 o
-3 -13 -3 57.381 53.327 3.260 94.271 o
-3 -13 -2 74.733 69.867 2.756 104.815 o
-3 -13 -1 513.754 514.500 12.085 6.459 o
-3 -13 0 122.579 129.268 5.664 32.882 o
-3 -12 -7 49.273 40.474 4.618 56.894 o
-3 -12 -6 153.731 146.199 16.570 4.912 o
-3 -12 -5 1.955 3.260 1.766 431.018 o
-3 -12 -4 448.546 448.801 12.852 6.295 o
-3 -12 -3 162.307 169.312 14.804 6.040 o
-3 -12 -2 231.353 234.263 6.266 22.400 o
-3 -12 -1 421.331 424.019 10.125 9.006 o
-3 -12 0 835.471 870.132 19.212 2.676 o
-3 -11 -6 47.640 52.698 3.531 86.919 o
-3 -11 -5 458.914 442.612 14.261 5.362 o
-3 -11 -4 110.866 98.605 5.704 33.985 o
-3 -11 -3 1331.780 1264.750 45.092 0.599 o
-3 -11 -2 592.465 550.975 15.309 4.398 o
-3 -11 -1 131.240 116.975 5.297 36.102 o
-3 -11 0 1112.280 1088.450 28.496 1.336 o
-3 -10 -6 174.818 193.135 8.149 16.910 o
-3 -10 -5 1086.940 948.561 36.128 0.926 o
-3 -10 -4 245.829 245.693 8.121 15.435 o
-3 -10 -3 441.909 436.953 12.527 6.584 o
-3 -10 -2 1035.270 1008.060 26.432 1.543 o
-3 -10 -1 620.200 622.992 16.933 3.684 o
-3 -10 0 152.548 159.237 5.215 34.137 o
-3 -9 -6 269.845 279.516 11.409 8.860 o
-3 -9 -4 1359.730 1320.280 34.444 0.923 o
-3 -9 -3 390.745 396.043 11.289 8.016 o
-3 -9 -2 450.913 432.921 10.007 8.894 o
-3 -9 -1 1747.490 1781.020 54.871 0.397 o
-3 -9 0 335.761 341.605 9.706 10.569 o
-3 -8 -5 124.085 137.177 8.149 18.211 o
-3 -8 -4 406.223 390.929 11.641 7.601 o
-3 -8 -3 2040.430 1967.140 51.322 0.424 o
-3 -8 -2 1.386 4.717 2.008 336.530 o
-3 -8 -1 397.683 380.709 8.951 10.954 o
-3 -8 0 340.376 339.924 11.680 8.019 o
-3 -7 -5 747.734 754.611 31.782 1.241 o
-3 -7 -4 335.950 327.324 14.940 5.402 o
-3 -7 -3 555.875 561.675 12.662 5.823 o
-3 -7 -2 638.323 626.626 13.923 4.802 o
-3 -7 -1 1278.940 1322.320 28.431 1.250 o
-3 -7 0 1252.840 1233.310 33.982 0.970 o
-3 -6 -5 899.677 912.433 37.215 0.906 o
-3 -6 -4 73.499 77.145 5.433 39.819 o
-3 -6 -3 6647.700 6515.780 162.110 0.043 o
-3 -6 -2 605.180 605.915 13.740 5.009 o
-3 -6 -1 143.960 142.673 3.787 51.747 o
-3 -6 0 1727.170 1651.380 58.755 0.356 o
-3 -5 -5 127.523 136.634 8.149 18.158 o
-3 -5 -4 748.480 793.999 31.782 1.237 o
-3 -5 -3 2093.380 2023.210 89.912 0.160 o
-3 -5 -2 4778.390 4652.110 96.665 0.111 o
-3 -5 -1 83.996 82.705 2.477 108.747 o
-3 -5 0 530.780 530.760 21.454 2.637 o
-3 -4 -7 671.452 712.779 25.806 1.816 o
-3 -4 -6 195.812 204.000 8.149 16.481 o
-3 -4 -5 839.893 828.107 23.361 2.017 o
-3 -4 -4 4718.460 4804.190 126.074 0.073 o
-3 -4 -3 2030.960 2070.370 96.567 0.141 o
-3 -4 -2 2766.360 2754.540 74.556 0.208 o
-3 -4 -1 14.767 17.214 1.321 491.759 o
-3 -4 0 752.223 768.892 25.189 1.844 o
-3 -3 -9 192.062 212.150 9.779 12.297 o
-3 -3 -8 109.548 109.256 5.161 39.294 o
-3 -3 -7 283.263 281.910 7.969 14.959 o
-3 -3 -6 633.436 649.759 23.633 2.144 o
-3 -3 -5 2005.540 1986.300 52.385 0.411 o
-3 -3 -4 3044.430 3155.600 82.469 0.170 o
-3 -3 -3 91.633 88.070 3.507 71.388 o
-3 -3 -2 1257.560 1291.450 27.166 1.346 o
-3 -3 -1 543.143 575.486 15.197 4.526 o
-3 -3 0 2857.820 2908.290 78.190 0.190 o
-3 -2 -10 582.418 596.042 13.177 5.380 o
-3 -2 -9 179.223 183.700 3.921 43.288 o
-3 -2 -8 39.850 41.746 3.222 105.170 o
-3 -2 -7 486.750 485.452 18.879 3.343 o
-3 -2 -6 779.304 792.700 22.110 2.248 o
-3 -2 -5 2790.530 2857.700 73.913 0.209 o
-3 -2 -4 1693.590 1693.790 37.200 0.744 o
-3 -2 -3 504.972 528.422 15.002 4.753 o
-3 -2 -2 933.005 924.529 20.434 2.344 o
-3 -2 -1 723.505 697.152 17.866 3.211 o
-3 -2 0 750.052 736.961 20.429 2.586 o
-3 -1 -11 177.935 183.176 4.150 41.123 o
-3 -1 -10 580.317 600.554 9.340 8.005 o
-3 -1 -9 347.214 347.381 6.342 17.351 o
-3 -1 -8 324.380 325.125 12.363 7.435 o
-3 -1 -7 783.120 773.774 41.289 0.768 o
-3 -1 -6 187.599 186.300 6.396 23.992 o
-3 -1 -5 538.913 553.269 18.200 3.447 o
-3 -1 -4 937.575 945.646 25.273 1.709 o
-3 -1 -3 1870.620 1865.590 40.451 0.628 o
-3 -1 -2 275.921 270.839 13.250 6.896 o
-3 -1 -1 110.806 121.487 3.589 62.126 o
-3 -1 0 1259.600 1266.650 34.395 0.948 o
-3 0 1 3211.200 3295.690 91.135 0.142 o
-3 0 2 915.111 967.686 21.602 2.165 o
-3 0 3 1924.430 2067.510 59.483 0.336 o
-3 0 4 2484.430 2580.740 58.690 0.314 o
-3 0 5 81.530 80.424 3.153 85.303 o
-3 0 6 1009.930 1024.800 24.778 1.707 o
-3 0 7 62.919 64.417 3.589 79.008 o
-3 0 8 1072.880 1019.740 22.621 1.909 o
-3 0 9 292.904 294.755 5.226 23.560 o
-3 0 10 614.012 596.500 9.176 7.917 o
-3 0 11 581.649 608.713 10.041 7.402 o
-3 0 12 92.467 94.029 3.568 69.046 o
-3 0 13 4.510 4.165 0.791 1509.260 o
-3 1 1 3973.330 4063.740 108.278 0.099 o
-3 1 2 1908.900 1965.890 53.062 0.408 o
-3 1 3 396.315 415.014 13.187 6.296 o
-3 1 4 1812.930 1858.650 42.943 0.580 o
-3 1 5 67.507 73.998 5.725 36.916 o
-3 1 6 30.975 33.553 2.271 187.645 o
-3 1 7 895.178 894.417 25.896 1.675 o
-3 1 8 923.457 915.978 24.211 1.840 o
-3 1 9 237.602 240.240 4.527 31.256 o
-3 1 10 241.018 238.844 4.578 30.774 o
-3 1 11 108.317 113.939 3.061 75.100 o
-3 1 12 93.990 91.387 2.454 102.474 o
-3 1 13 118.951 118.148 2.836 76.955 o
-3 2 1 339.433 355.031 9.359 11.018 o
-3 2 2 4909.500 5337.690 195.580 0.034 o
-3 2 3 643.272 676.923 26.892 1.708 o
-3 2 4 10715.400 10556.400 276.336 0.015 o
-3 2 5 583.114 601.501 15.147 4.432 o
-3 2 6 56.553 74.178 6.654 28.779 o
-3 2 7 462.627 456.384 14.730 5.074 o
-3 2 8 949.462 930.855 24.598 1.780 o
-3 2 9 1536.380 1556.340 19.631 1.712 o
-3 2 10 729.029 716.779 9.909 6.353 o
-3 2 11 188.726 194.255 4.211 39.029 o
-3 2 12 2.381 4.500 0.863 1470.060 o
-3 2 13 55.649 53.973 2.157 157.815 o
-3 3 1 275.818 285.544 8.006 14.957 o
-3 3 2 7700.950 8133.120 298.259 0.014 o
-3 3 3 7024.030 7139.740 260.501 0.019 o
-3 3 4 410.773 426.224 22.003 2.635 o
-3 3 5 47.397 46.178 5.161 46.807 o
-3 3 6 145.724 148.515 5.221 34.856 o
-3 3 7 67.019 65.300 3.086 95.444 o
-3 3 8 241.249 242.917 8.340 14.938 o
-3 3 9 248.881 247.167 4.334 31.499 o
-3 3 10 112.491 114.059 2.665 83.891 o
-3 3 11 389.148 381.122 6.265 16.195 o
-3 3 12 272.736 274.160 5.070 25.536 o
-3 3 13 44.063 41.581 1.733 223.965 o
-3 4 1 1122.400 1133.120 29.103 1.283 o
-3 4 2 1845.910 1831.140 46.807 0.507 o
-3 4 3 2820.900 2826.080 179.689 0.042 o
-3 4 4 1337.670 1306.690 35.313 0.893 o
-3 4 5 1976.020 2089.990 81.220 0.194 o
-3 4 6 279.615 277.123 8.238 14.390 o
-3 4 7 43.930 45.847 3.664 84.069 o
-3 4 8 1052.410 1052.080 27.612 1.429 o
-3 4 9 127.212 129.374 2.832 73.160 o
-3 4 10 22.771 24.869 1.383 388.024 o
-3 4 11 63.640 62.953 2.357 133.615 o
-3 4 12 644.391 657.112 9.536 7.240 o
-3 4 13 3.124 3.205 0.753 1791.780 o
-3 5 1 26.523 30.151 1.901 249.189 o
-3 5 2 1828.780 1883.160 47.468 0.495 o
-3 5 3 2499.290 2441.790 118.570 0.094 o
-3 5 4 641.613 636.146 17.636 3.426 o
-3 5 5 1388.350 1420.410 39.546 0.732 o
-3 5 6 133.766 128.172 6.112 28.844 o
-3 5 7 107.122 101.669 4.038 55.981 o
-3 5 8 7.528 10.213 2.791 168.728 o
-3 5 9 52.644 53.429 2.782 119.334 o
-3 5 10 238.997 233.342 4.656 30.585 o
-3 5 11 356.893 366.799 5.995 17.803 o
-3 5 12 29.734 32.052 1.412 330.718 o
-3 5 13 38.749 36.215 2.133 190.574 o
-3 6 1 227.934 230.274 6.768 20.442 o
-3 6 2 1293.710 1320.660 33.977 0.955 o
-3 6 3 1409.400 1442.430 37.357 0.797 o
-3 6 4 6531.420 6296.200 156.855 0.046 o
-3 6 5 2588.120 2563.720 99.420 0.129 o
-3 6 6 126.598 128.033 5.724 32.190 o
-3 6 7 419.977 413.213 10.601 8.517 o
-3 6 8 59.474 65.768 2.864 108.224 o
-3 6 9 721.322 701.982 9.788 6.503 o
-3 6 10 50.308 50.901 1.863 191.436 o
-3 6 11 3.940 4.338 0.897 1294.560 o
-3 6 12 58.831 60.157 1.798 178.911 o
-3 6 13 14.313 15.151 1.075 638.518 o
-3 7 1 79.653 83.393 4.075 60.959 o
-3 7 2 29.126 32.059 4.618 60.086 o
-3 7 3 7662.160 7511.400 187.941 0.032 o
-3 7 4 48.495 43.832 2.780 124.729 o
-3 7 5 659.209 668.774 29.065 1.487 o
-3 7 6 1844.150 1711.320 71.169 0.251 o
-3 7 7 206.178 195.239 6.225 24.090 o
-3 7 8 550.339 535.416 10.508 7.433 o
-3 7 9 39.686 41.037 2.088 190.764 o
-3 7 10 614.669 616.598 8.784 8.159 o
-3 7 11 44.847 44.438 1.840 207.473 o
-3 7 12 123.099 125.775 2.639 79.192 o
-3 7 13 14.500 13.859 1.152 598.370 o
-3 8 1 516.549 509.501 13.959 5.283 o
-3 8 2 1971.810 1952.710 40.217 0.617 o
-3 8 3 192.048 180.022 6.415 23.849 o
-3 8 4 318.066 322.314 10.131 10.155 o
-3 8 5 272.127 253.982 13.582 6.646 o
-3 8 6 27.233 34.770 5.161 49.087 o
-3 8 7 592.396 584.589 17.360 3.617 o
-3 8 8 190.952 190.672 5.340 30.069 o
-3 8 9 72.790 68.731 2.819 103.293 o
-3 8 10 156.234 160.437 3.455 53.328 o
-3 8 11 172.347 170.507 4.137 42.427 o
-3 8 12 34.359 35.002 1.433 303.550 o
-3 9 1 666.612 654.469 17.897 3.306 o
-3 9 2 1433.350 1437.430 30.525 1.072 o
-3 9 3 344.053 334.453 10.242 9.753 o
-3 9 4 1435.180 1458.900 38.048 0.770 o
-3 9 5 235.921 230.893 12.767 7.567 o
-3 9 6 90.896 102.843 4.950 43.630 o
-3 9 7 26.439 28.522 4.075 76.075 o
-3 9 8 60.600 67.609 10.051 13.365 o
-3 9 9 91.515 87.982 3.538 70.652 o
-3 9 10 488.602 502.628 10.615 7.802 o
-3 9 11 202.915 203.741 3.860 40.417 o
-3 9 12 51.575 52.333 1.551 219.676 o
-3 10 1 3780.590 3742.090 132.560 0.071 o
-3 10 2 1106.140 1108.560 39.388 0.787 o
-3 10 3 982.814 1000.040 27.176 1.499 o
-3 10 4 277.430 273.975 9.372 12.002 o
-3 10 5 1185.840 1094.970 45.635 0.603 o
-3 10 6 1051.900 972.845 26.753 1.515 o
-3 10 7 27.168 30.135 2.973 129.520 o
-3 10 8 289.602 301.049 9.214 12.038 o
-3 10 9 792.664 775.796 19.478 2.716 o
-3 10 10 94.314 96.201 3.629 66.997 o
-3 10 11 157.783 154.323 5.114 34.835 o
-3 10 12 7.694 6.919 1.494 512.246 o
-3 11 1 789.988 768.954 20.509 2.522 o
-3 11 2 31.335 32.325 3.803 84.122 o
-3 11 3 892.716 856.204 32.597 1.149 o
-3 11 4 1117.100 1143.050 41.017 0.731 o
-3 11 5 290.574 292.452 10.017 10.669 o
-3 11 6 699.297 655.814 19.380 2.894 o
-3 11 7 116.367 119.017 5.186 38.174 o
-3 11 8 790.616 824.833 19.759 2.638 o
-3 11 9 65.196 65.371 4.618 53.391 o
-3 11 10 52.618 52.078 4.618 55.739 o
-3 11 11 28.515 26.520 2.475 172.691 o
-3 11 12 9.082 11.409 2.173 260.769 o
-3 12 1 218.170 228.836 7.186 19.095 o
-3 12 2 34.450 41.017 4.346 65.385 o
-3 12 3 92.080 88.282 6.248 30.397 o
-3 12 4 2300.880 2356.460 82.306 0.184 o
-3 12 5 464.078 411.804 18.200 3.626 o
-3 12 6 92.856 85.023 6.248 30.432 o
-3 12 7 257.875 241.799 8.060 15.441 o
-3 12 8 280.403 286.274 8.930 12.779 o
-3 12 9 75.308 69.811 4.511 53.870 o
-3 12 10 279.274 279.115 8.533 13.693 o
-3 12 11 203.032 197.850 7.470 18.713 o
-3 12 12 35.962 34.226 2.988 122.066 o
-3 13 1 889.750 852.130 31.238 1.237 o
-3 13 2 189.809 184.714 9.779 12.441 o
-3 13 3 184.609 198.839 10.322 11.339 o
-3 13 4 871.412 872.502 32.868 1.135 o
-3 13 5 57.897 55.143 5.704 38.268 o
-3 13 6 206.049 199.940 7.269 19.385 o
-3 13 7 332.936 335.184 9.891 10.341 o
-3 13 8 212.416 210.078 7.393 18.668 o
-3 13 9 1142.260 1120.230 26.577 1.466 o
-3 13 10 10.267 12.204 2.010 293.421 o
-3 13 11 217.317 205.891 6.432 22.539 o
-3 13 12 26.262 19.015 2.173 218.331 o
-3 14 1 369.024 390.888 16.842 4.293 o
-3 14 2 1094.150 1048.250 39.116 0.801 o
-3 14 3 597.897 608.470 24.991 1.974 o
-3 14 4 743.817 727.719 28.794 1.480 o
-3 14 5 77.551 71.441 6.248 31.365 o
-3 14 6 226.391 229.935 7.812 16.792 o
-3 14 7 22.112 25.262 4.075 77.359 o
-3 14 8 1488.050 1464.740 33.676 0.917 o
-3 14 9 16.519 19.573 2.497 188.439 o
-3 14 10 140.606 141.204 6.927 23.336 o
-3 14 11 4.160 5.433 1.901 359.361 o
-3 15 1 273.238 290.925 13.582 6.587 o
-3 15 2 424.995 413.162 18.200 3.672 o
-3 15 3 228.263 234.967 11.952 8.505 o
-3 15 4 569.972 556.587 22.818 2.341 o
-3 15 5 468.469 438.696 19.286 3.266 o
-3 15 6 371.809 371.249 11.061 8.436 o
-3 15 7 84.877 81.220 5.976 33.251 o
-3 15 8 226.544 235.510 10.594 10.431 o
-3 15 9 18.037 20.645 3.260 117.946 o
-3 15 10 32.998 30.688 2.588 155.319 o
-3 15 11 56.249 53.241 3.803 75.370 o
-3 16 1 250.012 238.227 12.495 7.784 o
-3 16 2 972.942 968.934 37.486 0.882 o
-3 16 3 446.071 435.436 19.558 3.211 o
-3 16 4 1128.680 1112.360 41.289 0.723 o
-3 16 5 63.847 76.059 7.334 23.918 o
-3 16 6 285.426 282.476 9.050 12.501 o
-3 16 7 50.625 49.467 3.827 76.359 o
-3 16 8 77.646 76.602 5.704 36.475 o
-3 16 9 67.243 66.008 5.433 40.635 o
-3 16 10 147.346 146.141 7.063 22.384 o
-3 16 11 23.776 17.928 2.173 223.702 o
-3 17 1 567.399 586.196 24.176 2.111 o
-3 17 2 269.182 264.304 13.854 6.415 o
-3 17 3 726.255 735.325 29.065 1.460 o
-3 17 4 113.585 101.864 7.606 21.056 o
-3 17 5 63.112 70.083 7.063 25.711 o
-3 17 6 39.302 36.671 5.433 43.678 o
-3 17 7 243.716 229.739 8.006 15.920 o
-3 17 8 0.386 3.260 2.173 294.113 o
-3 17 9 145.746 140.437 7.334 21.186 o
-3 17 10 200.691 204.272 8.421 15.588 o
-3 18 1 488.044 502.803 20.916 2.798 o
-3 18 2 694.440 667.687 27.707 1.607 o
-3 18 4 142.411 154.019 9.507 13.659 o
-3 18 5 206.081 196.938 11.409 9.428 o
-3 18 6 1.498 2.445 2.988 156.448 o
-3 18 7 153.708 144.512 9.236 14.293 o
-3 18 8 10.850 12.767 2.716 172.580 o
-3 18 9 31.660 28.522 3.260 109.641 o
-3 18 10 2.262 0.815 1.358 718.872 o
-3 19 1 66.459 56.501 6.519 29.813 o
-3 19 2 41.214 35.313 5.433 43.587 o
-3 19 3 289.370 287.468 9.630 11.350 o
-3 19 4 77.426 73.071 7.606 22.128 o
-3 19 5 152.572 159.995 10.051 12.284 o
-3 19 6 112.044 113.816 8.149 18.606 o
-3 19 7 67.764 59.489 6.248 32.039 o
-3 19 9 137.882 140.165 6.519 25.761 o
-3 20 1 102.468 103.494 8.149 18.851 o
-3 20 3 88.308 84.684 4.950 44.660 o
-3 20 4 143.422 143.038 7.334 21.210 o
-3 20 5 47.288 49.438 5.976 35.933 o
-3 20 6 189.571 208.075 11.409 9.486 o
-3 20 7 27.634 32.053 4.618 60.287 o
-3 21 2 341.176 349.021 10.868 8.913 o
-3 21 3 37.190 38.786 6.791 28.926 o
-3 21 4 499.419 528.614 14.730 4.899 o
-3 21 5 67.155 66.008 7.063 25.655 o
-3 21 6 65.001 59.217 6.248 32.164 o
-3 21 7 9.867 11.680 3.260 124.492 o
-3 22 1 483.076 484.874 20.916 2.809 o
-3 22 2 205.035 214.848 8.081 16.455 o
-3 22 3 305.599 311.487 10.210 10.175 o
-3 22 4 69.011 69.812 4.679 51.576 o
-3 22 5 55.078 50.525 6.248 32.780 o
-3 22 6 106.098 105.124 7.606 21.180 o
-3 23 1 34.556 38.930 3.742 84.686 o
-3 23 2 309.330 320.200 10.866 9.206 o
-3 23 3 35.885 36.128 3.519 93.796 o
-3 23 4 142.178 146.031 6.066 28.436 o
-3 23 5 4.753 7.063 2.988 151.978 o
-3 23 6 127.079 127.398 7.878 19.325 o
-3 24 1 265.101 268.704 9.279 12.336 o
-3 24 2 366.254 366.083 11.369 8.146 o
-3 24 3 217.159 222.936 7.928 16.656 o
-3 24 4 83.339 80.777 4.368 54.774 o
-3 24 5 230.310 213.236 11.137 9.640 o
-3 24 6 134.580 134.733 7.878 19.117 o
-3 25 1 398.959 416.667 14.940 5.156 o
-3 25 2 82.704 90.837 6.112 31.898 o
-3 25 3 12.303 12.610 2.281 232.186 o
-3 25 4 120.175 120.374 5.144 38.306 o
-3 25 5 209.443 205.359 10.322 11.128 o
-3 26 1 5.385 8.807 2.113 287.299 o
-3 26 2 13.249 12.997 2.203 243.977 o
-3 26 3 85.303 89.974 4.293 55.277 o
-3 26 4 28.753 33.140 3.531 96.152 o
-3 27 1 1.319 1.901 2.173 293.378 o
-3 27 2 24.070 27.164 3.531 98.846 o
-3 27 3 104.001 113.545 5.976 31.553 o
-3 27 4 13.983 20.373 2.716 165.617 o
-3 28 1 9.239 7.334 2.173 265.259 o
-3 28 2 84.639 91.542 5.161 41.861 o
-2 -29 -2 17.212 15.212 1.901 293.666 o
-2 -29 -1 51.775 57.587 3.260 95.539 o
-2 -29 0 55.544 63.563 3.260 93.095 o
-2 -28 -4 181.963 177.923 6.791 22.326 o
-2 -28 -3 49.745 58.946 3.260 96.039 o
-2 -28 -2 0.564 0.815 1.358 749.484 o
-2 -28 -1 134.239 136.091 5.976 29.642 o
-2 -28 0 167.473 175.207 7.063 21.481 o
-2 -27 -5 165.613 153.476 5.976 27.892 o
-2 -27 -4 78.311 83.393 4.346 55.680 o
-2 -27 -3 29.888 34.498 2.988 125.496 o
-2 -27 -2 84.071 89.097 4.889 45.700 o
-2 -27 -1 238.760 259.415 9.779 11.666 o
-2 -27 0 44.815 55.414 3.803 77.805 o
-2 -26 -6 85.787 79.318 3.803 66.335 o
-2 -26 -5 112.381 110.644 4.075 53.949 o
-2 -26 -4 35.343 30.548 2.203 191.491 o
-2 -26 -3 18.808 18.288 1.817 303.429 o
-2 -26 -2 0.024 1.403 1.358 754.122 o
-2 -26 -1 86.374 100.235 5.433 38.178 o
-2 -26 0 217.640 226.275 9.236 13.155 o
-2 -25 -7 67.774 62.443 1.956 155.602 o
-2 -25 -6 48.415 51.427 3.395 92.195 o
-2 -25 -5 59.955 57.012 2.780 114.359 o
-2 -25 -4 48.481 50.772 3.531 86.956 o
-2 -25 -3 75.300 75.927 3.457 78.301 o
-2 -25 -2 65.469 73.092 4.618 52.900 o
-2 -25 -1 39.605 33.955 3.531 92.374 o
-2 -25 0 225.148 240.672 10.051 11.359 o
-2 -24 -7 154.206 148.040 3.237 57.869 o
-2 -24 -6 61.452 68.803 2.973 101.714 o
-2 -24 -5 311.819 303.493 8.340 13.521 o
-2 -24 -4 17.185 15.677 1.921 288.633 o
-2 -24 -3 64.209 67.295 3.550 79.548 o
-2 -24 -2 282.218 280.932 8.162 14.508 o
-2 -24 -1 174.606 196.395 8.692 15.226 o
-2 -24 0 221.312 230.893 9.779 11.950 o
-2 -23 -8 21.123 22.238 1.152 486.469 o
-2 -23 -7 9.993 8.200 1.345 570.153 o
-2 -23 -6 208.189 199.284 6.048 24.860 o
-2 -23 -5 50.798 50.161 3.130 103.151 o
-2 -23 -4 101.711 102.986 4.405 50.434 o
-2 -23 -3 14.904 15.064 2.010 276.208 o
-2 -23 -2 650.222 678.935 16.323 3.788 o
-2 -23 -1 61.421 66.823 4.889 48.959 o
-2 -23 0 196.059 198.024 8.964 14.213 o
-2 -22 -8 41.824 39.362 1.333 288.304 o
-2 -22 -7 6.655 8.388 1.593 463.619 o
-2 -22 -6 73.330 72.141 2.698 107.457 o
-2 -22 -5 54.348 67.682 3.441 85.935 o
-2 -22 -4 14.822 12.749 1.921 300.355 o
-2 -22 -3 45.571 48.353 2.856 120.589 o
-2 -22 -2 237.393 250.026 6.649 20.393 o
-2 -22 -1 397.542 395.505 14.940 5.184 o
-2 -22 0 361.248 381.109 13.854 5.981 o
-2 -21 -9 57.225 59.217 2.988 105.000 o
-2 -21 -8 67.265 65.767 1.730 169.829 o
-2 -21 -7 28.149 28.526 1.825 260.273 o
-2 -21 -6 98.738 101.312 3.389 71.128 o
-2 -21 -5 26.546 23.751 1.906 255.867 o
-2 -21 -4 110.762 107.717 4.756 44.179 o
-2 -21 -3 790.830 811.450 19.320 2.731 o
-2 -21 -2 135.242 131.868 4.536 43.488 o
-2 -21 -1 485.434 482.663 12.379 6.430 o
-2 -21 0 82.344 94.258 5.704 35.699 o
-2 -20 -9 55.629 54.628 5.025 47.877 o
-2 -20 -8 80.587 86.294 2.768 98.053 o
-2 -20 -7 6.193 5.049 1.098 873.953 o
-2 -20 -6 50.124 54.889 2.877 115.089 o
-2 -20 -5 17.761 18.571 1.550 380.439 o
-2 -20 -4 196.026 202.161 4.804 33.271 o
-2 -20 -3 417.514 434.622 10.041 9.092 o
-2 -20 -2 319.609 304.643 7.761 14.707 o
-2 -20 -1 1035.530 1007.570 20.143 2.265 o
-2 -20 0 53.697 58.026 3.968 70.589 o
-2 -19 -10 93.502 90.999 4.075 58.160 o
-2 -19 -9 428.375 416.572 13.039 6.291 o
-2 -19 -8 281.458 281.147 10.730 9.697 o
-2 -19 -7 54.955 58.735 3.260 94.170 o
-2 -19 -6 271.682 274.576 10.680 9.856 o
-2 -19 -5 268.472 272.276 6.391 20.209 o
-2 -19 -4 491.704 487.089 9.206 9.257 o
-2 -19 -3 594.998 578.700 10.545 7.030 o
-2 -19 -2 360.682 348.627 8.397 12.478 o
-2 -19 -1 39.980 39.927 3.324 100.463 o
-2 -19 0 896.696 887.171 36.128 0.957 o
-2 -18 -9 77.754 72.332 2.096 133.957 o
-2 -18 -8 400.070 399.996 18.879 3.481 o
-2 -18 -7 209.817 216.266 6.690 21.455 o
-2 -18 -6 550.795 528.675 11.608 6.605 o
-2 -18 -5 43.009 45.797 5.672 39.853 o
-2 -18 -4 716.257 709.376 18.536 3.044 o
-2 -18 -3 74.666 73.290 5.976 33.950 o
-2 -18 -2 157.939 163.255 9.779 12.823 o
-2 -18 -1 1160.500 1116.710 45.364 0.610 o
-2 -18 0 291.262 305.322 15.483 5.192 o
-2 -17 -9 4.107 4.946 0.729 1677.830 o
-2 -17 -8 9.627 10.546 2.988 146.908 o
-2 -17 -7 570.012 586.683 23.997 2.137 o
-2 -17 -6 92.159 98.575 5.769 34.388 o
-2 -17 -5 24.279 24.461 3.525 99.581 o
-2 -17 -4 285.811 272.164 8.973 12.710 o
-2 -17 -3 68.377 73.071 5.704 37.117 o
-2 -17 -2 371.260 383.553 17.928 3.854 o
-2 -17 -1 62.461 65.465 5.976 34.756 o
-2 -17 0 1470.510 1479.950 43.598 0.614 o
-2 -16 -9 107.448 101.321 3.260 72.143 o
-2 -16 -8 89.479 85.472 5.840 34.198 o
-2 -16 -7 238.941 229.437 5.836 24.210 o
-2 -16 -6 286.602 285.042 7.010 17.527 o
-2 -16 -5 1937.640 1862.760 34.974 0.758 o
-2 -16 -4 113.845 120.607 7.334 22.177 o
-2 -16 -3 69.824 76.368 3.457 79.721 o
-2 -16 -2 31.932 32.597 4.075 74.487 o
-2 -16 -1 562.117 561.641 27.979 1.635 o
-2 -16 0 540.459 531.345 16.711 3.961 o
-2 -15 -8 92.284 93.877 4.020 59.200 o
-2 -15 -7 113.379 106.866 3.526 64.297 o
-2 -15 -6 517.010 502.721 11.043 7.270 o
-2 -15 -5 1008.160 998.814 39.659 0.794 o
-2 -15 -4 7.758 7.334 2.173 268.890 o
-2 -15 -3 106.785 109.889 4.754 44.480 o
-2 -15 -2 329.525 331.013 9.779 10.556 o
-2 -15 -1 125.900 123.731 5.570 33.673 o
-2 -15 0 1626.820 1686.330 45.808 0.546 o
-2 -14 -8 528.487 520.459 17.928 3.566 o
-2 -14 -7 110.280 114.515 4.317 50.087 o
-2 -14 -6 478.512 451.076 19.015 3.329 o
-2 -14 -5 1027.120 1068.350 41.289 0.734 o
-2 -14 -4 1072.160 998.466 30.152 1.246 o
-2 -14 -3 34.017 32.805 2.350 175.850 o
-2 -14 -2 123.363 128.333 4.699 42.786 o
-2 -14 -1 1786.220 1737.060 36.894 0.736 o
-2 -14 0 478.099 473.351 17.657 3.756 o
-2 -13 -7 381.776 389.113 8.543 11.727 o
-2 -13 -6 200.197 201.556 9.236 13.478 o
-2 -13 -5 1534.770 1512.560 79.454 0.210 o
-2 -13 -4 313.319 312.963 18.879 3.612 o
-2 -13 -3 2245.240 2177.500 75.923 0.214 o
-2 -13 -2 55.622 61.138 5.569 39.871 o
-2 -13 -1 545.130 561.948 13.429 5.414 o
-2 -13 0 0.623 3.803 1.237 858.338 o
-2 -12 -7 687.016 686.799 17.236 3.442 o
-2 -12 -6 163.955 165.156 7.606 19.341 o
-2 -12 -5 212.122 209.189 6.915 20.537 o
-2 -12 -4 1200.320 1193.180 59.896 0.366 o
-2 -12 -3 355.881 359.147 9.850 10.112 o
-2 -12 -2 119.777 119.457 4.368 47.946 o
-2 -12 -1 737.878 716.242 15.919 3.731 o
-2 -12 0 4359.410 4280.470 87.529 0.134 o
-2 -11 -7 298.862 297.172 11.680 8.335 o
-2 -11 -6 421.138 434.350 16.570 4.294 o
-2 -11 -5 682.164 715.495 26.621 1.718 o
-2 -11 -4 1053.340 1023.950 26.858 1.495 o
-2 -11 -3 463.537 469.724 11.447 7.292 o
-2 -11 -2 1158.360 1108.890 32.511 1.073 o
-2 -11 -1 383.837 392.281 9.612 10.073 o
-2 -11 0 44.170 43.339 1.803 213.843 o
-2 -10 -6 48.207 45.907 2.988 112.445 o
-2 -10 -5 806.763 814.915 30.152 1.339 o
-2 -10 -4 124.646 121.151 5.976 30.415 o
-2 -10 -3 986.499 964.015 27.213 1.501 o
-2 -10 -2 7505.390 7425.190 152.983 0.045 o
-2 -10 -1 78.928 78.313 3.062 89.608 o
-2 -10 0 700.473 692.872 15.242 4.050 o
-2 -9 -6 23.710 24.991 1.901 262.124 o
-2 -9 -5 927.837 970.021 35.041 0.999 o
-2 -9 -4 453.305 462.872 23.361 2.334 o
-2 -9 -3 2918.420 2836.540 77.078 0.194 o
-2 -9 -2 418.387 420.712 12.178 6.995 o
-2 -9 -1 1002.740 1000.220 23.486 1.857 o
-2 -9 0 2216.880 2172.830 107.976 0.113 o
-2 -8 -6 389.073 378.936 14.668 5.382 o
-2 -8 -4 2326.770 2147.030 100.778 0.128 o
-2 -8 -3 9020.800 8662.550 379.207 0.009 o
-2 -8 -2 277.503 292.839 8.809 13.026 o
-2 -8 -1 419.003 429.230 23.507 2.333 o
-2 -8 0 118.607 120.346 3.061 71.581 o
-2 -7 -4 2143.460 1976.440 95.073 0.145 o
-2 -7 -3 1589.850 1501.070 67.366 0.284 o
-2 -7 -2 1621.420 1645.630 45.490 0.554 o
-2 -7 -1 3174.920 3206.460 79.018 0.180 o
-2 -7 0 2704.450 2662.180 64.887 0.262 o
-2 -6 -4 85.367 83.121 5.976 33.181 o
-2 -6 -3 812.683 758.414 35.585 1.004 o
-2 -6 -2 761.639 793.184 36.400 0.969 o
-2 -6 -1 2039.320 2083.050 52.779 0.402 o
-2 -6 0 1745.860 1742.430 69.132 0.266 o
-2 -5 -5 1233.240 1317.990 49.438 0.514 o
-2 -5 -4 974.693 891.245 43.734 0.673 o
-2 -5 -3 362.130 329.769 16.570 4.474 o
-2 -5 -2 1577.280 1555.130 68.725 0.274 o
-2 -5 -1 830.068 836.641 21.641 2.270 o
-2 -5 0 1210.230 1241.800 27.547 1.345 o
-2 -4 -7 572.733 557.674 24.176 2.116 o
-2 -4 -6 21.149 23.904 3.260 115.617 o
-2 -4 -5 524.498 519.101 21.731 2.588 o
-2 -4 -4 208.351 213.301 9.100 13.645 o
-2 -4 -3 1283.780 1206.890 55.143 0.423 o
-2 -4 -2 1079.700 1041.730 47.808 0.562 o
-2 -4 -1 3808.260 3827.520 96.145 0.123 o
-2 -4 0 7193.010 7008.440 178.279 0.036 o
-2 -3 -10 286.153 278.701 8.421 13.858 o
-2 -3 -9 168.574 164.884 7.606 19.249 o
-2 -3 -8 997.777 987.627 24.862 1.714 o
-2 -3 -7 124.860 121.187 5.161 37.758 o
-2 -3 -6 524.623 525.098 15.083 4.674 o
-2 -3 -5 1031.640 1024.080 40.746 0.753 o
-2 -3 -4 5035.850 4885.150 140.070 0.060 o
-2 -3 -3 1688.030 1786.800 85.430 0.181 o
-2 -3 -2 3720.320 3491.640 159.180 0.052 o
-2 -3 -1 9787.050 9873.200 248.377 0.019 o
-2 -3 0 4087.450 4256.410 92.249 0.126 o
-2 -2 -11 236.339 239.075 8.013 15.942 o
-2 -2 -10 61.990 62.145 2.291 139.228 o
-2 -2 -9 788.254 788.800 15.840 3.599 o
-2 -2 -8 81.509 89.368 5.976 33.217 o
-2 -2 -7 58.919 60.814 3.939 70.058 o
-2 -2 -6 167.003 193.031 10.594 10.986 o
-2 -2 -5 4014.370 4215.610 110.612 0.095 o
-2 -2 -4 674.915 656.250 15.406 4.081 o
-2 -2 -3 4210.140 4477.430 125.802 0.076 o
-2 -2 -2 804.222 834.670 38.029 0.887 o
-2 -2 -1 20782.500 19620.800 498.547 0.005 o
-2 -2 0 5150.920 4864.520 105.882 0.094 o
-2 -1 -12 46.746 49.547 1.851 199.054 o
-2 -1 -11 643.656 653.183 11.837 5.797 o
-2 -1 -10 158.403 152.935 3.043 59.595 o
-2 -1 -9 238.169 237.924 3.891 35.492 o
-2 -1 -8 406.057 414.269 11.520 7.658 o
-2 -1 -7 1108.130 1094.350 29.898 1.240 o
-2 -1 -6 300.067 316.862 9.391 11.530 o
-2 -1 -5 218.262 224.709 6.915 20.182 o
-2 -1 -4 4491.440 4544.720 108.793 0.094 o
-2 -1 -3 1702.200 1734.550 49.659 0.473 o
-2 -1 -2 15657.900 14537.300 555.772 0.004 o
-2 -1 -1 5496.970 5533.000 201.012 0.031 o
-2 -1 0 17792.400 16186.900 443.360 0.006 o
-2 0 1 19458.900 19673.400 429.091 0.006 o
-2 0 2 27305.600 26625.500 590.559 0.003 o
-2 0 3 855.036 929.311 27.266 1.550 o
-2 0 4 7484.430 7602.740 185.709 0.033 o
-2 0 5 764.414 771.081 18.488 2.963 o
-2 0 6 4605.920 4724.300 106.616 0.096 o
-2 0 7 136.922 153.035 6.491 25.746 o
-2 0 8 716.050 705.064 16.178 3.698 o
-2 0 9 560.175 545.965 9.521 8.184 o
-2 0 10 701.032 703.160 10.559 6.159 o
-2 0 11 154.085 152.685 3.551 52.895 o
-2 0 12 5.062 5.058 0.897 1214.330 o
-2 0 13 309.112 314.180 5.976 19.895 o
-2 1 1 7791.020 7951.180 201.968 0.028 o
-2 1 2 3492.340 3510.650 121.151 0.085 o
-2 1 3 271.702 233.066 11.680 8.633 o
-2 1 4 483.135 499.322 12.226 6.517 o
-2 1 5 2287.250 2301.020 53.029 0.382 o
-2 1 6 106.077 102.244 3.788 60.809 o
-2 1 7 1293.700 1274.670 30.054 1.156 o
-2 1 8 67.882 65.627 3.172 91.766 o
-2 1 9 133.763 140.043 4.089 48.991 o
-2 1 10 49.528 48.519 1.849 195.760 o
-2 1 11 274.391 275.453 5.423 23.847 o
-2 1 12 70.854 70.686 2.588 114.187 o
-2 1 13 54.589 54.122 2.097 163.496 o
-2 2 1 7050.050 7342.710 180.498 0.035 o
-2 2 2 1464.750 1500.830 38.272 0.756 o
-2 2 4 3867.640 4079.960 107.166 0.102 o
-2 2 5 7600.060 7805.470 207.520 0.027 o
-2 2 6 2727.390 2842.160 66.333 0.250 o
-2 2 7 592.595 602.208 15.422 4.298 o
-2 2 8 1746.960 1701.420 36.254 0.763 o
-2 2 9 725.910 703.824 10.780 5.921 o
-2 2 10 99.921 95.972 2.367 101.640 o
-2 2 11 555.062 578.829 8.703 8.860 o
-2 2 12 13.799 17.425 1.231 542.923 o
-2 2 13 72.213 69.249 2.115 138.564 o
-2 3 1 731.291 757.205 19.329 2.820 o
-2 3 2 6030.460 6303.240 160.022 0.045 o
-2 3 3 5086.860 5432.500 206.174 0.030 o
-2 3 4 1657.030 1667.700 105.667 0.121 o
-2 3 5 3698.700 3850.500 101.304 0.113 o
-2 3 6 1055.740 1069.540 25.709 1.586 o
-2 3 7 70.505 65.694 4.210 60.895 o
-2 3 8 649.030 639.723 14.904 4.344 o
-2 3 9 198.669 191.490 3.890 41.172 o
-2 3 10 33.789 34.888 1.564 281.838 o
-2 3 11 329.686 336.236 5.636 20.052 o
-2 3 12 169.995 167.130 3.281 53.011 o
-2 3 13 191.341 187.571 3.990 41.150 o
-2 4 1 1752.270 1737.280 43.475 0.581 o
-2 4 2 9107.280 9403.900 235.646 0.021 o
-2 4 3 4985.510 5225.240 198.568 0.033 o
-2 4 4 1734.590 1678.340 73.750 0.237 o
-2 4 5 2063.150 2056.010 56.071 0.365 o
-2 4 6 1119.930 1162.890 38.437 0.815 o
-2 4 7 1091.230 1064.070 30.984 1.180 o
-2 4 8 133.844 131.095 4.708 41.623 o
-2 4 9 245.463 247.236 4.259 32.182 o
-2 4 10 382.635 386.887 6.022 16.851 o
-2 4 11 24.288 29.542 1.538 329.355 o
-2 4 12 118.899 120.948 2.687 80.111 o
-2 4 13 53.844 54.863 1.838 185.812 o
-2 5 1 3977.900 4180.110 103.440 0.107 o
-2 5 2 1936.000 1970.190 72.799 0.237 o
-2 5 3 101.903 104.309 5.976 31.871 o
-2 5 4 1087.340 1113.620 30.332 1.216 o
-2 5 5 29.012 32.057 2.988 126.741 o
-2 5 6 272.086 280.160 9.279 12.204 o
-2 5 7 613.716 592.721 28.386 1.574 o
-2 5 8 29.361 35.384 2.973 126.579 o
-2 5 9 1087.630 1080.240 14.133 3.211 o
-2 5 10 8.651 7.724 0.957 934.359 o
-2 5 11 228.805 235.461 4.382 32.938 o
-2 5 12 92.780 96.363 2.317 106.884 o
-2 5 13 40.781 41.403 1.410 276.570 o
-2 6 1 5549.300 5782.350 143.003 0.056 o
-2 6 2 1490.120 1493.200 55.686 0.403 o
-2 6 3 3647.360 3673.800 195.172 0.035 o
-2 6 4 122.758 129.562 4.000 52.407 o
-2 6 5 1434.110 1416.320 38.494 0.758 o
-2 6 6 478.683 464.081 21.595 2.667 o
-2 6 7 184.627 181.666 5.683 28.332 o
-2 6 8 712.270 694.732 19.376 2.861 o
-2 6 9 922.696 938.020 12.423 4.162 o
-2 6 10 900.878 917.795 13.778 3.840 o
-2 6 11 404.078 410.708 6.612 14.827 o
-2 6 12 23.834 25.222 1.280 411.708 o
-2 6 13 19.847 19.535 1.734 317.754 o
-2 7 1 1232.500 1257.060 31.884 1.074 o
-2 7 2 2247.170 2223.470 73.207 0.228 o
-2 7 3 3223.310 3212.850 124.546 0.082 o
-2 7 4 848.196 852.365 18.700 2.774 o
-2 7 5 1140.350 1152.010 31.869 1.107 o
-2 7 6 254.050 245.120 8.811 13.596 o
-2 7 7 303.409 303.696 8.288 13.749 o
-2 7 8 484.367 464.701 10.895 7.682 o
-2 7 9 952.516 955.352 12.687 3.985 o
-2 7 10 88.453 83.350 2.283 114.202 o
-2 7 11 110.754 118.393 2.806 80.088 o
-2 7 12 52.323 53.727 1.690 202.917 o
-2 7 13 12.361 11.101 0.915 832.537 o
-2 8 1 140.860 147.500 4.598 41.515 o
-2 8 2 1710.060 1686.380 43.033 0.596 o
-2 8 3 104.392 107.273 4.213 52.958 o
-2 8 4 692.935 719.614 19.603 2.818 o
-2 8 5 338.285 352.638 11.225 8.497 o
-2 8 6 123.573 121.665 5.451 34.956 o
-2 8 7 227.911 225.307 6.760 20.542 o
-2 8 8 871.075 843.665 14.691 3.721 o
-2 8 9 140.354 148.667 3.096 62.746 o
-2 8 10 47.376 51.171 1.891 192.829 o
-2 8 11 298.625 303.664 5.177 23.354 o
-2 8 12 8.062 6.854 0.836 1134.580 o
-2 8 13 62.990 57.733 1.797 175.212 o
-2 9 1 4115.980 4148.590 102.969 0.107 o
-2 9 2 633.447 644.573 28.115 1.588 o
-2 9 3 1881.460 1900.770 48.180 0.480 o
-2 9 4 1687.850 1688.400 42.535 0.609 o
-2 9 5 1866.200 1909.070 75.516 0.224 o
-2 9 6 77.393 81.090 4.293 56.997 o
-2 9 7 322.505 320.073 8.763 12.426 o
-2 9 8 247.074 245.584 5.641 24.523 o
-2 9 9 204.558 202.563 3.859 40.326 o
-2 9 10 160.042 163.597 3.273 54.998 o
-2 9 11 54.941 58.188 1.915 175.552 o
-2 9 12 13.768 13.459 1.074 660.195 o
-2 9 13 5.877 6.791 1.087 872.764 o
-2 10 1 955.538 946.675 43.462 0.680 o
-2 10 2 4434.690 4411.950 150.759 0.055 o
-2 10 3 712.073 691.246 19.053 2.937 o
-2 10 4 607.415 589.727 26.077 1.833 o
-2 10 5 246.407 226.003 12.224 8.124 o
-2 10 6 459.857 435.708 21.459 2.719 o
-2 10 7 771.895 744.561 27.164 1.623 o
-2 10 8 843.589 835.614 20.336 2.477 o
-2 10 9 1411.910 1431.610 22.013 1.635 o
-2 10 10 499.988 507.311 7.941 10.579 o
-2 10 11 20.942 21.885 1.315 429.679 o
-2 10 12 19.163 17.796 1.334 449.379 o
-2 11 1 1033.720 1052.870 37.215 0.880 o
-2 11 2 3585.200 3516.900 118.978 0.088 o
-2 11 3 1565.300 1587.730 54.871 0.409 o
-2 11 4 82.331 85.023 5.976 33.283 o
-2 11 5 523.363 510.952 23.633 2.239 o
-2 11 6 1097.070 1043.670 22.800 1.866 o
-2 11 7 134.125 122.829 5.186 36.804 o
-2 11 8 588.279 576.808 14.863 4.570 o
-2 11 9 326.093 338.321 10.072 10.117 o
-2 11 10 117.586 117.262 3.329 66.424 o
-2 11 11 106.018 106.147 2.510 92.123 o
-2 11 12 83.845 76.841 2.697 101.411 o
-2 12 1 298.918 295.543 12.495 7.473 o
-2 12 2 1061.490 1073.510 38.844 0.813 o
-2 12 3 184.590 181.726 9.236 13.755 o
-2 12 5 578.416 561.748 22.818 2.334 o
-2 12 6 41.241 38.190 3.248 103.991 o
-2 12 7 692.592 690.335 17.555 3.341 o
-2 12 8 138.555 140.017 5.856 30.251 o
-2 12 9 76.149 79.033 4.405 55.142 o
-2 12 10 97.610 96.531 4.511 49.624 o
-2 12 11 94.076 91.219 3.149 79.946 o
-2 12 12 42.015 37.486 3.260 103.260 o
-2 13 1 1953.670 1922.660 65.737 0.284 o
-2 13 2 1326.810 1262.580 45.907 0.581 o
-2 13 3 1520.140 1538.560 54.328 0.419 o
-2 13 4 286.598 271.367 12.767 7.304 o
-2 13 5 589.719 542.190 23.361 2.241 o
-2 13 6 458.006 445.759 19.286 3.273 o
-2 13 7 164.036 156.364 5.004 35.315 o
-2 13 8 324.543 336.484 9.982 10.268 o
-2 13 9 142.447 139.559 6.927 23.307 o
-2 13 10 195.777 193.262 7.742 17.925 o
-2 13 11 31.102 30.513 2.395 175.837 o
-2 13 12 114.780 110.557 5.433 36.020 o
-2 14 1 254.794 242.573 11.680 8.694 o
-2 14 2 15.519 17.928 2.988 140.003 o
-2 14 3 946.065 923.027 35.585 0.973 o
-2 14 4 681.177 630.744 25.534 1.863 o
-2 14 5 413.073 410.989 18.200 3.688 o
-2 14 6 346.128 342.067 16.977 4.303 o
-2 14 7 287.972 292.200 9.166 12.193 o
-2 14 8 229.323 245.850 7.868 16.430 o
-2 14 9 33.766 32.444 3.260 107.838 o
-2 14 10 445.293 460.792 12.096 6.859 o
-2 14 11 87.370 85.214 7.878 20.465 o
-2 14 12 10.207 12.224 1.901 321.872 o
-2 15 1 96.680 99.691 6.791 26.063 o
-2 15 2 293.624 308.581 14.125 6.078 o
-2 15 3 601.957 599.234 23.904 2.132 o
-2 15 4 245.264 261.588 13.039 7.209 o
-2 15 5 48.150 51.611 5.704 38.959 o
-2 15 6 335.489 313.086 16.298 4.663 o
-2 15 7 28.587 28.716 3.130 118.680 o
-2 15 8 108.864 108.927 6.791 25.538 o
-2 15 9 1129.830 1128.300 25.808 1.533 o
-2 15 10 72.215 71.995 4.075 63.153 o
-2 15 11 30.299 33.955 3.260 109.035 o
-2 16 1 91.144 95.617 6.519 28.193 o
-2 16 2 520.659 529.152 22.003 2.533 o
-2 16 3 272.809 268.379 13.039 7.102 o
-2 16 4 1.970 6.519 2.716 185.778 o
-2 16 5 70.601 74.429 7.334 23.774 o
-2 16 6 105.770 111.372 7.878 19.875 o
-2 16 7 761.059 730.556 18.949 2.885 o
-2 16 8 1.730 3.932 3.124 142.644 o
-2 16 9 87.851 90.999 5.976 32.867 o
-2 16 10 103.836 101.864 5.704 34.281 o
-2 16 11 9.781 11.137 1.901 325.393 o
-2 17 1 530.109 528.337 22.274 2.474 o
-2 17 2 519.095 530.510 22.546 2.428 o
-2 17 3 1085.310 1086.830 39.388 0.790 o
-2 17 4 184.568 183.084 10.594 10.900 o
-2 17 5 169.476 173.305 10.322 11.547 o
-2 17 6 456.761 453.908 20.101 3.045 o
-2 17 7 135.170 131.835 5.676 32.040 o
-2 17 8 388.192 385.090 11.331 8.016 o
-2 17 9 110.347 120.064 6.519 27.069 o
-2 18 1 353.236 374.589 16.842 4.329 o
-2 18 3 155.290 169.502 10.051 12.223 o
-2 18 4 61.044 65.987 4.486 56.420 o
-2 18 5 207.869 215.138 11.952 8.644 o
-2 18 6 40.307 37.486 5.433 43.574 o
-2 18 7 311.344 291.196 14.940 5.497 o
-2 18 8 31.187 28.057 2.805 139.884 o
-2 18 9 217.954 226.003 9.236 13.153 o
-2 18 10 164.098 155.920 6.791 23.159 o
-2 19 1 116.075 131.201 8.692 16.441 o
-2 19 2 284.813 299.617 14.397 5.916 o
-2 19 3 596.635 565.758 15.856 4.155 o
-2 19 4 974.256 980.316 61.798 0.352 o
-2 19 5 431.246 424.842 19.286 3.310 o
-2 19 6 357.698 368.342 17.113 4.209 o
-2 19 7 99.521 93.987 7.334 22.840 o
-2 19 8 3.987 5.976 2.988 153.013 o
-2 20 1 79.050 66.280 6.248 31.411 o
-2 20 2 257.104 269.883 9.643 11.706 o
-2 20 3 617.249 609.256 38.029 0.919 o
-2 20 4 210.489 219.065 10.594 10.598 o
-2 20 5 287.098 285.764 14.668 5.738 o
-2 20 6 270.958 296.086 14.668 5.763 o
-2 20 7 13.275 11.409 3.531 105.837 o
-2 20 8 63.937 68.725 6.248 32.005 o
-2 21 1 1474.360 1403.540 64.378 0.312 o
-2 21 2 208.416 226.576 8.199 15.949 o
-2 21 3 67.389 73.254 4.828 49.049 o
-2 21 4 368.634 374.724 27.300 1.792 o
-2 21 5 152.710 157.529 9.779 12.895 o
-2 21 6 5.672 10.594 3.531 109.038 o
-2 21 7 8.494 11.952 3.260 125.159 o
-2 21 8 309.598 306.951 13.582 6.451 o
-2 22 1 204.030 202.557 9.816 12.157 o
-2 22 2 158.724 159.168 6.883 22.799 o
-2 22 3 51.473 47.826 3.979 71.768 o
-2 22 4 430.290 427.769 12.762 6.468 o
-2 22 5 105.952 115.777 5.286 37.943 o
-2 22 6 40.191 37.486 4.889 52.667 o
-2 22 7 181.935 177.108 9.779 12.546 o
-2 23 1 53.614 58.351 4.430 59.145 o
-2 23 2 791.033 786.081 21.731 2.303 o
-2 23 3 258.611 266.749 9.166 12.644 o
-2 23 4 73.931 73.292 4.828 48.384 o
-2 23 5 38.923 43.674 3.634 86.902 o
-2 23 6 15.623 15.212 3.531 104.190 o
-2 23 7 74.611 70.626 5.704 36.824 o
-2 24 1 837.104 825.574 17.323 3.106 o
-2 24 2 84.475 90.719 4.950 44.733 o
-2 24 3 12.680 19.701 3.939 85.315 o
-2 24 4 18.481 23.109 2.805 151.674 o
-2 24 5 251.741 249.306 8.081 15.424 o
-2 24 6 41.568 46.178 5.161 47.313 o
-2 25 1 187.591 192.768 7.661 18.378 o
-2 25 2 40.847 35.626 3.441 95.576 o
-2 25 3 30.683 27.333 3.395 103.093 o
-2 25 4 110.326 112.760 5.066 40.191 o
-2 25 5 105.183 103.993 4.562 47.604 o
-2 26 1 212.952 209.858 6.439 22.584 o
-2 26 2 129.128 130.831 7.198 22.367 o
-2 26 3 60.309 71.397 4.242 61.338 o
-2 26 4 98.142 103.517 4.562 48.388 o
-2 26 5 86.019 82.578 4.889 45.823 o
-2 27 1 88.434 96.295 3.644 67.846 o
-2 27 2 16.696 15.908 3.803 90.464 o
-2 27 3 267.005 277.343 11.409 8.882 o
-2 27 4 142.669 134.733 6.519 25.690 o
-2 28 1 11.143 10.866 2.445 209.111 o
-2 28 2 99.008 101.593 5.704 34.556 o
-2 28 3 36.191 41.017 3.803 81.726 o
-2 29 1 1.904 -0.272 1.630 515.934 o
-2 29 2 103.969 96.703 5.161 40.177 o
-1 -29 -2 23.192 21.731 2.173 221.339 o
-1 -28 -4 96.854 99.148 4.618 47.922 o
-1 -28 -3 69.491 74.701 4.075 63.388 o
-1 -28 -2 323.105 333.844 11.409 8.424 o
-1 -28 -1 62.134 68.453 4.075 65.217 o
-1 -27 -5 162.060 151.075 4.100 44.941 o
-1 -27 -4 50.713 45.092 3.260 98.289 o
-1 -27 -3 216.332 227.361 8.692 14.473 o
-1 -27 -2 165.842 173.849 7.606 19.213 o
-1 -27 -1 122.460 128.213 5.976 30.354 o
-1 -27 0 32.523 29.337 2.988 125.464 o
-1 -26 -6 22.819 18.299 1.304 433.018 o
-1 -26 -5 37.477 32.325 2.988 121.747 o
-1 -26 -4 182.515 189.875 7.606 18.711 o
-1 -26 -3 18.353 22.546 2.716 160.445 o
-1 -26 -2 266.001 281.961 10.866 9.602 o
-1 -26 -1 84.258 79.862 4.889 46.115 o
-1 -26 0 69.053 73.886 4.618 52.431 o
-1 -25 -7 185.767 176.022 6.519 23.584 o
-1 -25 -6 77.845 73.614 4.075 62.066 o
-1 -25 -5 72.802 74.829 3.357 82.249 o
-1 -25 -4 177.268 179.395 5.753 28.270 o
-1 -25 -3 214.652 218.668 6.625 21.567 o
-1 -25 -2 12.572 11.830 1.729 365.001 o
-1 -25 -1 97.582 108.112 5.976 31.986 o
-1 -25 0 105.238 114.631 6.248 29.308 o
-1 -24 -8 134.927 139.350 5.433 33.920 o
-1 -24 -7 3.994 4.358 0.904 1275.340 o
-1 -24 -6 10.885 13.160 1.624 407.032 o
-1 -24 -5 226.409 225.826 6.714 20.760 o
-1 -24 -4 30.915 29.735 3.260 109.704 o
-1 -24 -3 71.318 73.704 3.550 76.877 o
-1 -24 -2 1074.150 1084.200 23.908 1.749 o
-1 -24 -1 126.098 130.386 6.791 24.677 o
-1 -24 0 347.304 363.452 13.310 6.455 o
-1 -23 -8 195.098 180.830 4.368 37.664 o
-1 -23 -7 55.590 61.885 2.862 111.219 o
-1 -23 -6 195.113 199.421 6.137 24.865 o
-1 -23 -5 32.965 33.377 2.669 147.327 o
-1 -23 -4 263.688 275.582 7.868 15.592 o
-1 -23 -3 304.368 320.774 9.022 12.137 o
-1 -23 -2 138.932 145.094 10.186 12.160 o
-1 -23 -1 90.936 93.444 5.976 32.658 o
-1 -23 0 371.589 394.691 14.125 5.748 o
-1 -22 -9 28.771 26.621 2.173 207.814 o
-1 -22 -8 205.296 212.925 5.091 30.361 o
-1 -22 -7 16.672 14.774 2.173 240.416 o
-1 -22 -6 46.001 47.242 7.470 23.859 o
-1 -22 -5 20.097 20.985 3.124 125.839 o
-1 -22 -4 329.914 339.834 9.495 10.961 o
-1 -22 -3 1669.920 1712.670 36.673 0.761 o
-1 -22 -2 101.341 101.631 3.842 60.599 o
-1 -22 -1 243.219 236.597 10.322 10.756 o
-1 -22 0 94.706 93.172 5.976 32.483 o
-1 -21 -9 122.643 116.364 6.112 29.569 o
-1 -21 -8 18.272 19.834 1.213 496.861 o
-1 -21 -7 295.869 303.906 8.253 13.932 o
-1 -21 -6 107.404 106.834 5.704 33.949 o
-1 -21 -5 251.132 263.276 7.868 15.907 o
-1 -21 -4 516.220 521.030 11.516 6.852 o
-1 -21 -3 389.009 388.148 13.824 5.910 o
-1 -21 -2 609.425 609.726 13.146 5.288 o
-1 -21 -1 100.093 94.936 5.161 40.537 o
-1 -21 0 197.749 191.777 8.692 14.951 o
-1 -20 -9 11.442 12.304 1.087 697.965 o
-1 -20 -8 73.239 74.304 2.307 125.515 o
-1 -20 -7 21.475 21.188 2.716 158.212 o
-1 -20 -6 352.796 360.933 9.879 10.089 o
-1 -20 -5 246.108 247.019 8.081 15.531 o
-1 -20 -4 148.784 152.180 5.969 28.691 o
-1 -20 -3 93.753 89.823 3.629 67.774 o
-1 -20 -2 696.105 692.353 14.607 4.293 o
-1 -20 -1 1162.570 1081.300 29.065 1.282 o
-1 -19 -10 25.694 23.349 4.346 68.321 o
-1 -19 -9 308.317 295.191 6.525 18.399 o
-1 -19 -8 199.118 200.279 6.137 24.703 o
-1 -19 -7 62.016 58.898 3.324 89.181 o
-1 -19 -6 47.620 48.493 2.591 135.906 o
-1 -19 -5 15.711 12.242 1.553 408.283 o
-1 -19 -4 225.854 231.622 6.278 22.564 o
-1 -19 -3 590.901 595.980 12.887 5.510 o
-1 -19 -2 864.457 873.806 22.451 2.113 o
-1 -19 -1 936.322 909.174 37.758 0.879 o
-1 -18 -10 85.856 83.121 4.075 59.978 o
-1 -18 -9 30.828 31.743 1.642 281.306 o
-1 -18 -8 106.321 109.842 4.213 52.535 o
-1 -18 -7 534.007 527.194 11.266 6.942 o
-1 -18 -6 203.527 197.969 5.521 28.085 o
-1 -18 -5 63.078 62.877 3.082 97.639 o
-1 -18 -4 66.165 63.128 3.624 77.265 o
-1 -18 -3 580.088 607.655 25.806 1.874 o
-1 -18 -2 465.913 458.797 20.645 2.897 o
-1 -18 -1 1782.480 1672.210 66.551 0.285 o
-1 -18 0 287.964 288.480 14.125 6.120 o
-1 -17 -10 6.608 7.878 1.901 343.907 o
-1 -17 -9 74.915 71.030 2.462 117.763 o
-1 -17 -8 429.906 426.724 13.310 6.075 o
-1 -17 -7 34.947 31.594 2.065 207.811 o
-1 -17 -6 244.788 250.642 6.446 20.983 o
-1 -17 -5 423.490 423.644 9.581 9.648 o
-1 -17 -4 13.640 14.397 2.988 142.571 o
-1 -17 -3 758.841 759.773 30.967 1.296 o
-1 -17 -2 592.823 550.068 24.176 2.108 o
-1 -17 -1 446.096 452.821 20.373 2.984 o
-1 -17 0 318.918 318.632 15.483 5.124 o
-1 -16 -10 135.266 136.362 5.976 29.589 o
-1 -16 -9 64.016 67.174 4.754 50.978 o
-1 -16 -8 141.796 149.108 6.519 25.475 o
-1 -16 -7 308.270 301.043 7.251 16.227 o
-1 -16 -6 127.811 124.401 5.316 35.895 o
-1 -16 -5 1110.010 1101.410 27.659 1.396 o
-1 -16 -4 161.437 148.586 8.421 16.575 o
-1 -16 -3 536.164 541.971 15.354 4.508 o
-1 -16 -2 338.478 337.918 15.755 4.917 o
-1 -16 -1 424.903 418.269 13.156 6.215 o
-1 -16 0 313.388 298.789 10.275 10.069 o
-1 -15 -10 22.754 21.459 2.445 185.790 o
-1 -15 -9 108.244 105.501 3.164 73.717 o
-1 -15 -8 205.860 202.119 5.162 30.158 o
-1 -15 -7 22.532 22.942 1.711 307.780 o
-1 -15 -6 279.128 276.809 6.868 18.232 o
-1 -15 -5 1177.660 1151.200 45.364 0.608 o
-1 -15 -4 452.340 477.509 13.684 5.678 o
-1 -15 -3 468.409 464.177 14.940 4.941 o
-1 -15 -2 43.694 43.788 2.260 167.270 o
-1 -15 -1 217.192 214.965 7.683 17.514 o
-1 -15 0 1075.140 1086.280 42.919 0.681 o
-1 -14 -9 44.012 44.334 1.887 203.720 o
-1 -14 -8 60.169 56.486 7.878 21.240 o
-1 -14 -7 635.124 625.767 12.961 5.275 o
-1 -14 -6 562.041 580.491 23.361 2.245 o
-1 -14 -5 136.856 141.087 13.854 6.933 o
-1 -14 -4 227.618 230.913 16.298 4.901 o
-1 -14 -3 65.037 66.861 2.799 108.316 o
-1 -14 -2 327.511 320.072 9.391 11.249 o
-1 -14 -1 1672.990 1586.360 43.020 0.604 o
-1 -14 0 1929.600 1923.740 72.256 0.241 o
-1 -13 -9 42.033 38.397 2.445 155.718 o
-1 -13 -8 29.262 25.519 1.808 264.249 o
-1 -13 -7 1182.100 1177.560 22.464 1.809 o
-1 -13 -6 254.900 259.686 11.409 8.995 o
-1 -13 -5 1076.740 1031.010 29.473 1.287 o
-1 -13 -4 863.199 829.998 27.309 1.561 o
-1 -13 -3 287.504 287.129 7.646 15.682 o
-1 -13 -2 2241.540 2250.870 63.835 0.287 o
-1 -13 -1 2459.570 2437.940 54.867 0.352 o
-1 -13 0 2230.020 2168.240 58.196 0.335 o
-1 -12 -9 41.188 37.246 1.701 238.646 o
-1 -12 -8 52.637 45.891 2.260 156.909 o
-1 -12 -7 203.614 218.397 8.964 14.002 o
-1 -12 -6 450.804 438.696 17.657 3.816 o
-1 -12 -5 581.515 604.168 33.683 1.157 o
-1 -12 -4 84.690 81.517 7.305 23.514 o
-1 -12 -3 269.247 275.072 7.343 16.989 o
-1 -12 -2 288.650 295.635 7.539 15.871 o
-1 -12 -1 1262.510 1275.660 27.107 1.351 o
-1 -12 0 411.557 399.606 9.932 9.401 o
-1 -11 -8 152.344 154.102 5.704 30.383 o
-1 -11 -7 1452.280 1502.700 53.241 0.437 o
-1 -11 -6 595.138 595.975 22.274 2.410 o
-1 -11 -5 124.256 118.107 10.730 11.258 o
-1 -11 -4 94.558 101.566 5.840 33.514 o
-1 -11 -3 657.749 676.974 17.235 3.492 o
-1 -11 -2 552.774 571.051 13.473 5.352 o
-1 -11 -1 2253.730 2254.710 55.868 0.355 o
-1 -11 0 1373.270 1359.820 24.912 1.446 o
-1 -10 -8 1073.320 1054.230 40.203 0.766 o
-1 -10 -7 326.436 338.461 13.039 6.790 o
-1 -10 -6 203.774 205.359 8.421 15.535 o
-1 -10 -5 28.766 32.109 2.309 187.150 o
-1 -10 -4 2501.590 2486.900 117.076 0.096 o
-1 -10 -3 526.795 522.703 18.064 3.524 o
-1 -10 -2 225.924 234.650 6.058 23.526 o
-1 -10 -1 574.101 576.680 12.759 5.674 o
-1 -10 0 4540.110 4509.340 117.969 0.083 o
-1 -9 -7 94.531 95.073 4.346 52.775 o
-1 -9 -6 160.734 153.909 11.001 10.437 o
-1 -9 -5 99.357 95.749 4.754 45.866 o
-1 -9 -4 117.245 130.197 4.972 40.031 o
-1 -9 -3 2424.820 2302.240 67.022 0.260 o
-1 -9 -2 576.957 583.362 13.545 5.222 o
-1 -9 -1 1074.220 1118.800 24.527 1.678 o
-1 -9 0 1374.130 1344.630 44.005 0.618 o
-1 -8 -7 961.458 958.612 35.856 0.956 o
-1 -8 -6 696.982 671.610 60.983 0.370 o
-1 -8 -5 418.590 424.106 21.867 2.660 o
-1 -8 -4 124.992 121.706 9.372 14.350 o
-1 -8 -3 2934.340 2824.210 80.320 0.181 o
-1 -8 -2 5090.460 4955.710 141.957 0.059 o
-1 -8 -1 4009.700 4105.810 175.478 0.042 o
-1 -8 0 585.443 600.439 13.664 5.111 o
-1 -7 -7 380.988 392.246 14.668 5.386 o
-1 -7 -6 763.899 731.381 52.969 0.482 o
-1 -7 -5 235.217 226.229 9.372 12.673 o
-1 -7 -4 152.546 145.981 6.248 26.816 o
-1 -7 -3 507.077 460.970 23.361 2.306 o
-1 -7 -2 1510.940 1446.470 66.008 0.297 o
-1 -7 -1 459.409 520.602 14.223 5.278 o
-1 -7 0 3518.880 3589.180 87.261 0.147 o
-1 -6 -8 200.666 206.445 8.149 16.383 o
-1 -6 -7 516.231 538.931 19.286 3.167 o
-1 -6 -6 658.208 636.285 37.894 0.919 o
-1 -6 -5 1994.020 1814.000 86.653 0.173 o
-1 -6 -4 960.325 958.370 49.166 0.542 o
-1 -6 -3 852.700 845.522 25.164 1.783 o
-1 -6 -2 1427.710 1368.240 61.119 0.345 o
-1 -6 -1 398.235 417.558 11.811 7.417 o
-1 -6 0 2701.970 2781.740 60.654 0.288 o
-1 -5 -11 209.872 213.480 5.215 29.291 o
-1 -5 -10 819.284 831.354 29.744 1.365 o
-1 -5 -8 1002.350 990.122 36.943 0.900 o
-1 -5 -7 37.971 38.844 2.173 185.570 o
-1 -5 -6 772.307 718.219 23.198 2.111 o
-1 -5 -5 303.197 296.141 22.818 2.555 o
-1 -5 -4 1707.990 1788.250 95.481 0.147 o
-1 -5 -3 3518.400 3674.260 236.733 0.024 o
-1 -5 -2 9643.120 9312.310 408.816 0.008 o
-1 -5 -1 4856.480 4980.220 213.508 0.029 o
-1 -5 0 10449.400 10160.000 232.426 0.020 o
-1 -4 -12 6.861 6.248 1.901 346.193 o
-1 -4 -11 345.201 341.740 8.584 12.365 o
-1 -4 -10 118.791 121.462 2.995 72.864 o
-1 -4 -9 430.505 437.338 16.570 4.276 o
-1 -4 -8 236.746 239.042 9.507 12.311 o
-1 -4 -7 72.181 74.544 3.803 69.553 o
-1 -4 -6 502.818 504.649 15.993 4.335 o
-1 -4 -5 1093.240 1119.680 41.289 0.726 o
-1 -4 -4 5832.010 6061.540 168.101 0.042 o
-1 -4 -3 1798.180 1860.850 53.673 0.408 o
-1 -4 -2 580.217 568.811 26.077 1.847 o
-1 -4 -1 6217.920 6066.230 267.835 0.018 o
-1 -4 0 5079.660 4662.130 180.911 0.039 o
-1 -3 -13 156.584 137.449 5.704 30.585 o
-1 -3 -12 190.980 199.355 5.704 27.509 o
-1 -3 -11 180.238 178.580 3.985 42.784 o
-1 -3 -10 462.782 456.469 7.637 11.748 o
-1 -3 -9 187.548 184.990 5.251 31.029 o
-1 -3 -8 86.423 82.017 5.025 43.900 o
-1 -3 -7 34.735 34.151 1.939 222.434 o
-1 -3 -6 136.972 143.422 4.107 48.160 o
-1 -3 -5 1817.940 1920.560 54.761 0.393 o
-1 -3 -4 1687.550 1693.310 48.186 0.499 o
-1 -3 -3 3116.210 3294.020 92.616 0.139 o
-1 -3 -2 193.171 193.135 9.507 12.966 o
-1 -3 -1 9516.220 9105.050 396.320 0.008 o
-1 -3 0 1243.290 1130.940 26.597 1.422 o
-1 -2 -13 29.163 29.337 2.716 148.114 o
-1 -2 -12 28.037 30.031 1.604 300.174 o
-1 -2 -11 257.231 271.567 5.476 24.375 o
-1 -2 -10 302.974 296.953 5.000 24.025 o
-1 -2 -9 257.336 254.329 6.901 18.904 o
-1 -2 -8 660.342 646.271 14.435 4.500 o
-1 -2 -7 390.738 401.125 11.097 8.201 o
-1 -2 -6 1268.690 1283.540 29.623 1.186 o
-1 -2 -5 2599.040 2753.400 62.988 0.276 o
-1 -2 -4 225.039 228.251 9.236 13.065 o
-1 -2 -3 1295.540 1403.040 40.298 0.721 o
-1 -2 -2 1225.350 1321.520 56.772 0.401 o
-1 -2 -1 24.035 23.633 1.630 319.988 o
-1 -2 0 1401.910 1348.820 29.737 1.133 o
-1 -1 -13 42.145 40.203 2.988 117.039 o
-1 -1 -12 123.089 130.026 3.568 59.521 o
-1 -1 -11 559.118 571.473 9.292 8.306 o
-1 -1 -10 168.708 168.320 3.271 53.257 o
-1 -1 -9 191.363 185.204 3.834 42.787 o
-1 -1 -8 189.328 191.908 5.375 29.883 o
-1 -1 -7 742.377 744.121 19.808 2.714 o
-1 -1 -6 446.751 456.181 11.309 7.535 o
-1 -1 -5 3558.420 3529.890 79.431 0.170 o
-1 -1 -4 1404.890 1463.300 41.653 0.669 o
-1 -1 -3 756.098 873.109 29.880 1.366 o
-1 -1 -2 5081.000 5186.980 185.257 0.037 o
-1 -1 -1 1076.670 1102.590 30.668 1.199 o
-1 -1 0 775.935 692.996 15.654 3.765 o
-1 0 1 123.177 95.548 3.712 59.873 o
-1 0 2 3058.990 3190.120 118.978 0.090 o
-1 0 3 11659.000 12403.300 461.514 0.006 o
-1 0 5 944.611 973.119 22.880 1.972 o
-1 0 6 0.296 2.737 2.852 172.511 o
-1 0 7 130.099 131.940 5.168 36.945 o
-1 0 8 245.169 238.027 6.590 20.576 o
-1 0 9 20.033 19.538 1.254 467.070 o
-1 0 10 294.664 303.827 5.297 23.029 o
-1 0 11 7.209 7.085 0.939 1015.030 o
-1 0 12 1.270 1.699 0.750 2136.720 o
-1 0 13 36.617 39.029 2.326 171.693 o
-1 1 1 1091.900 1081.010 27.478 1.420 o
-1 1 3 180.860 238.498 10.051 11.732 o
-1 1 4 4767.890 5127.990 192.320 0.035 o
-1 1 5 573.294 570.637 13.748 5.146 o
-1 1 6 45.486 55.004 6.248 33.100 o
-1 1 7 124.744 127.828 4.427 46.138 o
-1 1 8 614.378 588.727 15.002 4.438 o
-1 1 9 311.844 301.250 5.242 22.634 o
-1 1 10 6.757 9.049 1.159 752.100 o
-1 1 11 1.969 4.767 0.963 1249.540 o
-1 1 12 121.979 127.699 3.001 71.119 o
-1 1 13 134.346 135.281 3.197 63.568 o
-1 2 1 1615.360 1662.160 63.835 0.311 o
-1 2 2 917.027 976.540 38.573 0.845 o
-1 2 4 1569.670 1592.890 61.390 0.335 o
-1 2 5 2661.630 2641.370 70.473 0.231 o
-1 2 6 1208.750 1264.450 29.961 1.186 o
-1 2 7 715.472 722.174 33.843 1.117 o
-1 2 8 356.372 363.977 9.535 10.547 o
-1 2 9 125.875 126.067 2.947 71.499 o
-1 2 10 74.185 72.481 2.083 137.453 o
-1 2 11 736.650 756.416 10.871 5.712 o
-1 2 12 20.064 21.032 1.686 326.214 o
-1 2 13 48.009 53.376 1.747 204.656 o
-1 3 1 7020.980 7251.950 202.778 0.029 o
-1 3 2 830.430 823.336 32.597 1.164 o
-1 3 3 1192.620 1295.170 48.352 0.538 o
-1 3 4 22.016 23.824 1.757 297.593 o
-1 3 5 210.905 216.265 7.348 18.797 o
-1 3 6 998.521 1032.600 28.589 1.374 o
-1 3 7 1402.350 1384.320 39.707 0.727 o
-1 3 8 37.455 37.055 2.370 167.572 o
-1 3 9 297.858 301.795 6.112 19.941 o
-1 3 10 616.615 618.021 9.536 7.542 o
-1 3 11 301.864 320.014 5.434 21.938 o
-1 3 12 3.031 4.782 1.272 755.865 o
-1 3 13 180.596 183.583 4.754 35.367 o
-1 4 1 9955.350 9871.440 527.484 0.005 o
-1 4 2 852.591 902.111 34.770 1.030 o
-1 4 3 1073.740 1159.080 44.549 0.635 o
-1 4 4 4640.070 4688.250 260.365 0.020 o
-1 4 5 9.775 11.137 1.901 325.417 o
-1 4 6 190.989 187.175 6.843 21.702 o
-1 4 7 78.579 80.267 4.770 48.481 o
-1 4 8 291.474 296.384 11.262 8.878 o
-1 4 9 210.359 212.100 4.194 36.569 o
-1 4 10 487.274 496.022 7.194 11.801 o
-1 4 11 198.177 209.377 4.063 38.817 o
-1 4 12 45.831 48.039 1.725 215.518 o
-1 4 13 34.232 32.757 1.574 281.913 o
-1 5 1 699.360 683.681 17.814 3.266 o
-1 5 2 3146.300 3421.010 123.324 0.084 o
-1 5 3 1295.800 1453.270 54.056 0.433 o
-1 5 4 596.589 602.849 29.880 1.438 o
-1 5 5 681.627 704.063 19.863 2.780 o
-1 5 6 247.140 234.064 8.314 14.986 o
-1 5 7 206.125 192.829 7.542 18.440 o
-1 5 8 35.631 36.327 2.532 155.194 o
-1 5 9 410.732 416.971 6.235 15.413 o
-1 5 10 617.580 624.634 11.379 6.239 o
-1 5 11 96.063 105.061 2.669 91.362 o
-1 5 12 203.866 199.616 3.696 42.017 o
-1 5 13 283.584 275.576 5.387 23.638 o
-1 6 1 477.531 523.391 13.408 5.699 o
-1 6 2 1873.290 1909.890 70.898 0.250 o
-1 6 3 1092.280 1081.650 48.216 0.552 o
-1 6 4 2337.420 2327.330 61.457 0.301 o
-1 6 5 39.201 55.414 4.346 63.469 o
-1 6 6 302.991 313.295 10.435 9.859 o
-1 6 7 346.770 324.855 11.013 8.777 o
-1 6 8 384.547 380.732 11.674 7.702 o
-1 6 9 94.120 92.498 2.330 106.709 o
-1 6 10 132.049 138.244 2.908 69.228 o
-1 6 11 508.579 534.534 12.636 6.063 o
-1 6 12 44.960 45.684 1.897 200.066 o
-1 6 13 50.877 48.550 1.677 211.160 o
-1 7 1 2428.910 2529.770 95.345 0.140 o
-1 7 2 676.586 668.774 25.806 1.823 o
-1 7 3 2553.950 2558.520 89.912 0.154 o
-1 7 4 209.243 227.850 12.495 7.966 o
-1 7 5 87.035 87.739 5.433 38.548 o
-1 7 6 213.504 221.883 8.040 16.382 o
-1 7 7 177.967 174.241 5.449 30.428 o
-1 7 8 134.794 137.410 5.664 32.017 o
-1 7 9 117.650 114.953 3.199 69.442 o
-1 7 10 57.506 56.145 1.935 172.016 o
-1 7 11 83.214 87.417 2.361 112.775 o
-1 7 12 109.828 108.618 2.849 80.807 o
-1 7 13 44.682 40.211 1.476 257.828 o
-1 8 1 1182.730 1213.410 45.635 0.599 o
-1 8 2 1781.080 1757.540 98.740 0.137 o
-1 8 3 10364.800 10205.800 245.754 0.019 o
-1 8 4 262.691 265.973 30.288 1.498 o
-1 8 5 2342.760 2419.110 63.954 0.281 o
-1 8 6 1212.700 1151.940 32.254 1.071 o
-1 8 7 471.570 478.872 17.665 3.758 o
-1 8 8 220.285 208.504 7.070 19.722 o
-1 8 9 40.505 41.868 1.757 227.756 o
-1 8 10 495.029 498.332 7.309 11.522 o
-1 8 11 72.861 72.608 2.328 125.255 o
-1 8 12 29.171 30.666 1.566 303.100 o
-1 8 13 22.023 23.760 1.235 443.263 o
-1 9 1 1971.420 1884.480 48.129 0.475 o
-1 9 2 6409.460 6271.080 154.445 0.047 o
-1 9 3 125.963 137.810 4.895 39.892 o
-1 9 4 2017.450 1980.050 53.295 0.400 o
-1 9 5 112.686 106.886 4.790 43.593 o
-1 9 6 709.466 682.729 31.918 1.246 o
-1 9 7 98.318 97.245 3.935 59.638 o
-1 9 8 219.104 218.625 5.091 29.445 o
-1 9 9 1000.740 1009.220 13.386 3.623 o
-1 9 10 107.046 110.979 2.603 88.087 o
-1 9 11 157.733 160.334 3.336 54.766 o
-1 9 12 36.048 37.992 1.669 254.326 o
-1 9 13 27.552 25.351 2.309 193.305 o
-1 10 1 721.544 660.081 24.991 1.907 o
-1 10 2 1101.300 1105.300 39.388 0.787 o
-1 10 3 9232.000 9333.770 336.288 0.011 o
-1 10 4 182.599 181.183 9.507 13.130 o
-1 10 5 1087.970 1067.830 30.533 1.209 o
-1 10 6 512.270 491.164 15.838 4.396 o
-1 10 7 779.326 724.910 17.049 3.329 o
-1 10 8 945.664 942.682 13.852 3.694 o
-1 10 9 49.964 52.624 1.964 181.225 o
-1 10 10 446.071 454.969 7.257 12.577 o
-1 10 11 5.767 7.309 0.963 1029.170 o
-1 10 12 6.511 6.198 0.843 1211.000 o
-1 11 1 2002.920 2010.670 68.725 0.261 o
-1 11 2 449.701 467.761 18.200 3.610 o
-1 11 4 1967.860 1927.000 73.886 0.231 o
-1 11 5 273.164 278.701 13.854 6.384 o
-1 11 6 396.742 367.975 12.221 7.166 o
-1 11 7 314.972 305.746 8.223 13.717 o
-1 11 8 247.983 247.978 5.641 24.440 o
-1 11 9 224.648 224.072 4.083 35.778 o
-1 11 10 208.525 203.502 4.028 38.450 o
-1 11 11 113.227 113.022 2.914 77.461 o
-1 11 12 57.819 60.010 2.107 156.309 o
-1 12 1 369.661 371.873 14.668 5.438 o
-1 12 2 304.709 297.444 13.039 6.940 o
-1 12 5 1074.730 1033.310 38.844 0.814 o
-1 12 6 57.194 56.122 3.906 71.808 o
-1 12 7 37.673 40.299 3.531 91.970 o
-1 12 8 349.330 345.124 9.058 11.463 o
-1 12 9 239.859 239.503 6.151 22.547 o
-1 12 10 171.444 176.805 4.021 43.424 o
-1 12 11 244.133 243.289 4.785 29.232 o
-1 12 12 102.712 96.556 3.130 77.257 o
-1 13 1 280.158 331.127 12.767 7.215 o
-1 13 2 46.621 55.414 4.618 56.283 o
-1 13 5 21.053 16.027 3.531 101.982 o
-1 13 6 123.343 110.285 7.878 19.555 o
-1 13 7 147.765 146.125 5.118 35.737 o
-1 13 8 651.753 629.939 11.326 6.108 o
-1 13 9 260.696 259.150 6.402 20.573 o
-1 13 10 120.430 121.339 3.901 54.915 o
-1 13 11 7.169 7.954 1.624 446.742 o
-1 13 12 55.010 50.779 2.716 122.417 o
-1 14 1 550.440 535.399 21.188 2.678 o
-1 14 2 782.223 759.501 29.337 1.418 o
-1 14 4 1867.520 1798.520 65.737 0.288 o
-1 14 5 71.534 66.823 5.704 37.115 o
-1 14 6 709.384 706.260 27.979 1.569 o
-1 14 7 324.316 329.799 10.168 10.025 o
-1 14 8 96.360 94.378 4.838 45.040 o
-1 14 9 424.730 431.821 11.224 7.797 o
-1 14 10 78.697 81.394 3.842 66.592 o
-1 14 11 229.401 217.780 6.531 21.558 o
-1 14 12 56.721 52.155 3.260 94.723 o
-1 15 1 25.116 22.274 3.531 99.348 o
-1 15 3 533.167 519.101 21.731 2.582 o
-1 15 4 120.961 111.100 7.878 19.592 o
-1 15 5 426.752 429.189 18.743 3.480 o
-1 15 6 204.692 206.988 11.137 9.807 o
-1 15 7 825.316 809.418 20.529 2.471 o
-1 15 8 237.631 241.604 8.081 15.710 o
-1 15 9 246.604 248.821 10.866 9.831 o
-1 15 10 249.661 238.522 7.393 17.596 o
-1 15 11 44.760 52.426 4.075 69.923 o
-1 16 1 438.325 435.980 18.471 3.552 o
-1 16 2 1278.680 1190.050 44.820 0.612 o
-1 16 3 65.433 72.256 6.791 27.487 o
-1 16 4 1505.850 1489.940 54.328 0.420 o
-1 16 5 503.038 502.803 21.731 2.608 o
-1 16 6 114.467 121.422 8.421 17.475 o
-1 16 7 755.666 719.929 18.636 2.969 o
-1 16 8 670.113 653.500 17.131 3.522 o
-1 16 9 221.327 228.720 10.051 11.440 o
-1 16 10 259.263 239.313 10.051 11.085 o
-1 16 11 0.139 1.630 1.358 749.812 o
-1 17 2 9.197 19.558 3.803 92.129 o
-1 17 3 335.542 313.199 14.940 5.419 o
-1 17 4 930.287 971.107 36.671 0.922 o
-1 17 5 78.581 80.405 7.606 22.026 o
-1 17 6 22.028 20.645 4.346 69.183 o
-1 17 7 297.999 318.903 15.212 5.327 o
-1 17 8 452.309 441.611 12.762 6.360 o
-1 17 9 144.567 145.327 7.334 21.156 o
-1 17 10 28.595 31.510 3.260 110.350 o
-1 17 11 50.996 49.166 3.260 97.404 o
-1 18 2 201.033 208.618 11.137 9.823 o
-1 18 3 575.734 586.739 23.633 2.192 o
-1 18 4 179.024 178.054 6.962 21.606 o
-1 18 5 999.330 1007.770 27.164 1.493 o
-1 18 6 186.650 206.717 11.680 9.121 o
-1 18 7 55.892 56.229 6.519 30.209 o
-1 18 8 64.190 60.847 6.248 32.163 o
-1 18 9 143.831 138.807 6.791 24.014 o
-1 18 10 10.948 9.779 1.901 323.611 o
-1 19 1 86.649 86.924 7.063 24.827 o
-1 19 2 171.526 153.281 15.755 5.372 o
-1 19 3 87.102 88.120 5.087 42.756 o
-1 19 4 467.930 477.145 13.730 5.603 o
-1 19 5 47.630 59.219 4.293 63.128 o
-1 19 6 439.187 456.081 20.101 3.059 o
-1 19 7 81.881 86.381 7.063 24.966 o
-1 19 8 27.078 27.707 4.346 67.715 o
-1 20 1 278.866 289.545 7.648 15.806 o
-1 20 2 660.295 636.633 13.976 4.707 o
-1 20 3 544.516 544.602 15.548 4.404 o
-1 20 4 316.156 315.372 10.404 9.802 o
-1 20 5 154.007 158.103 6.649 24.187 o
-1 20 6 14.631 16.842 4.075 79.950 o
-1 20 7 11.051 14.940 3.803 92.264 o
-1 20 8 43.055 39.116 4.889 52.276 o
-1 21 1 153.627 156.470 5.825 29.389 o
-1 21 2 504.881 489.802 11.598 6.917 o
-1 21 3 6.744 9.204 2.852 163.273 o
-1 21 4 110.201 122.005 5.800 32.547 o
-1 21 5 211.859 214.542 12.224 8.296 o
-1 21 6 207.799 210.520 11.952 8.655 o
-1 21 7 619.388 634.819 25.534 1.887 o
-1 21 8 136.463 149.401 8.421 16.940 o
-1 22 1 294.300 299.096 8.062 14.432 o
-1 22 2 164.260 170.872 5.656 29.735 o
-1 22 3 21.912 18.435 2.741 156.732 o
-1 22 4 458.836 480.683 13.923 5.508 o
-1 22 5 374.904 376.936 11.525 7.910 o
-1 22 6 37.183 33.140 4.889 53.222 o
-1 22 7 6.126 7.063 2.988 150.905 o
-1 23 1 57.434 67.172 3.807 73.395 o
-1 23 2 60.595 61.920 4.485 56.776 o
-1 23 3 282.917 296.509 9.745 11.168 o
-1 23 4 753.908 768.814 20.305 2.593 o
-1 23 5 39.419 37.413 3.324 101.174 o
-1 23 7 70.075 69.539 5.704 37.121 o
-1 24 1 40.075 42.699 4.750 55.142 o
-1 24 2 57.008 61.753 3.644 79.128 o
-1 24 3 359.648 392.400 11.948 7.529 o
-1 24 4 569.570 571.123 15.663 4.279 o
-1 24 5 103.066 102.532 4.828 44.182 o
-1 24 6 369.568 366.169 16.298 4.561 o
-1 25 1 83.754 83.557 4.763 47.881 o
-1 25 2 97.916 94.232 3.959 59.473 o
-1 25 3 74.503 75.614 8.013 20.157 o
-1 25 4 30.842 30.486 2.936 129.703 o
-1 25 5 10.816 14.668 3.260 123.188 o
-1 25 6 69.405 60.304 5.161 44.347 o
-1 26 1 158.069 138.927 4.745 38.847 o
-1 26 2 75.879 82.474 3.526 75.310 o
-1 26 3 6.323 7.986 2.010 312.561 o
-1 26 4 65.804 58.878 3.712 75.208 o
-1 26 5 1.204 1.032 1.431 665.522 o
-1 27 1 3.722 4.602 2.581 204.004 o
-1 27 2 8.572 7.671 1.921 330.721 o
-1 27 3 65.486 62.785 8.557 18.080 o
-1 27 4 59.331 57.859 4.346 60.196 o
-1 27 5 74.114 77.417 4.346 56.666 o
-1 28 1 18.240 19.677 2.203 227.599 o
-1 28 2 19.755 21.459 3.260 116.894 o
-1 28 3 89.742 99.148 5.704 35.142 o
-1 28 4 61.422 52.969 3.803 74.220 o
-1 29 1 16.015 16.262 1.817 316.438 o
-1 29 2 2.127 1.087 1.630 509.188 o
-1 29 3 7.480 10.051 2.173 266.233 o
0 -28 -4 277.090 283.047 9.779 11.221 o
0 -28 -3 10.583 13.310 1.901 318.594 o
0 -27 -6 115.220 113.545 4.618 45.299 o
0 -27 -5 60.144 60.575 3.531 82.161 o
0 -27 -4 5.639 8.374 1.237 708.118 o
0 -27 -3 44.059 42.376 3.531 89.602 o
0 -27 -2 0.923 1.901 1.630 516.198 o
0 -26 -7 113.787 102.136 4.346 49.965 o
0 -26 -6 41.863 35.749 2.852 126.785 o
0 -26 -5 23.622 23.619 2.173 218.919 o
0 -26 -4 82.098 85.023 4.889 46.075 o
0 -26 -3 78.721 74.972 4.618 51.250 o
0 -26 -2 63.596 70.083 4.618 53.301 o
0 -25 -7 90.360 87.469 2.741 94.732 o
0 -25 -6 293.469 295.543 10.322 10.159 o
0 -25 -5 41.568 38.029 3.531 91.080 o
0 -25 -4 143.878 141.524 6.791 23.971 o
0 -25 -3 138.885 147.228 7.063 22.593 o
0 -25 -2 5.832 11.409 2.445 217.011 o
0 -25 -1 10.579 10.322 2.173 258.541 o
0 -24 -8 86.240 79.465 2.350 113.794 o
0 -24 -7 22.334 25.862 1.901 264.500 o
0 -24 -6 80.485 78.020 2.936 93.561 o
0 -24 -5 42.965 38.844 3.803 80.288 o
0 -24 -4 364.898 364.436 9.598 10.377 o
0 -24 -3 9.443 14.237 3.667 99.462 o
0 -24 -2 19.734 19.140 2.203 225.348 o
0 -24 -1 100.293 103.766 5.976 31.961 o
0 -23 -8 101.154 96.947 2.805 86.813 o
0 -23 -7 323.041 321.069 7.498 15.142 o
0 -23 -6 245.177 241.645 7.099 18.645 o
0 -23 -5 83.962 86.574 3.827 65.421 o
0 -23 -4 43.183 45.070 7.742 22.384 o
0 -23 -3 705.628 704.147 16.607 3.585 o
0 -23 -2 197.704 190.642 6.655 22.329 o
0 -23 -1 249.583 265.391 10.866 9.760 o
0 -22 -9 38.897 37.193 1.398 290.837 o
0 -22 -8 60.283 59.815 2.210 146.866 o
0 -22 -7 128.466 134.000 4.047 50.652 o
0 -22 -6 221.878 234.480 12.903 7.472 o
0 -22 -5 285.880 288.404 8.253 14.184 o
0 -22 -4 361.669 359.492 18.605 3.634 o
0 -22 -3 133.107 129.872 4.354 46.087 o
0 -22 -2 1228.210 1265.770 27.743 1.321 o
0 -22 -1 130.174 134.084 4.994 38.646 o
0 -21 -9 137.279 132.076 3.457 58.754 o
0 -21 -8 104.186 101.969 3.198 74.391 o
0 -21 -7 602.846 629.299 18.200 3.319 o
0 -21 -6 66.662 76.001 3.634 75.255 o
0 -21 -5 615.292 623.314 20.447 2.750 o
0 -21 -4 150.203 154.749 5.486 32.160 o
0 -21 -3 353.882 352.224 11.119 8.530 o
0 -21 -2 426.796 412.279 12.277 6.895 o
0 -21 -1 1120.240 1091.060 24.577 1.657 o
0 -20 -10 30.559 23.904 2.173 207.129 o
0 -20 -9 6.512 6.080 0.904 1112.400 o
0 -20 -8 88.749 87.218 2.863 91.235 o
0 -20 -7 7.271 8.905 1.537 484.768 o
0 -20 -6 149.263 150.616 4.588 40.735 o
0 -20 -5 432.126 439.863 9.983 9.032 o
0 -20 -4 17.624 18.588 1.957 275.313 o
0 -20 -3 296.880 296.685 7.504 15.806 o
0 -20 -2 332.004 322.871 7.829 14.210 o
0 -20 -1 724.800 711.149 23.904 2.039 o
0 -19 -10 140.928 140.449 3.316 59.712 o
0 -19 -9 64.268 66.618 2.260 137.499 o
0 -19 -8 55.336 55.476 3.728 77.653 o
0 -19 -7 64.410 67.343 5.569 39.104 o
0 -19 -6 445.120 447.773 10.281 8.582 o
0 -19 -5 447.098 458.507 10.300 8.513 o
0 -19 -4 523.036 517.915 11.291 7.001 o
0 -19 -3 346.438 342.088 24.448 2.218 o
0 -19 -2 467.574 460.155 21.188 2.767 o
0 -18 -10 207.113 192.938 4.503 35.133 o
0 -18 -9 58.649 59.240 2.260 145.204 o
0 -18 -8 319.746 322.976 6.551 17.708 o
0 -18 -7 84.596 86.993 4.242 56.547 o
0 -18 -6 169.776 169.151 6.421 24.746 o
0 -18 -5 141.707 135.431 4.369 44.704 o
0 -18 -4 10.788 11.110 1.921 316.483 o
0 -18 -3 93.093 93.715 6.791 26.270 o
0 -18 -2 296.164 290.653 14.668 5.711 o
0 -18 -1 100.882 92.357 6.791 26.046 o
0 -17 -10 209.582 206.488 4.958 31.189 o
0 -17 -9 409.854 419.355 9.196 10.293 o
0 -17 -8 95.099 103.766 5.378 38.088 o
0 -17 -7 678.662 673.679 13.891 4.646 o
0 -17 -6 488.881 486.364 10.775 7.702 o
0 -17 -5 563.468 571.493 12.243 6.035 o
0 -17 -4 247.533 236.869 12.224 8.096 o
0 -17 -3 207.044 199.383 10.594 10.690 o
0 -17 -2 235.067 235.239 11.952 8.473 o
0 -17 -1 48.261 54.328 4.889 50.933 o
0 -16 -11 79.556 76.059 3.803 67.891 o
0 -16 -10 523.187 517.471 10.943 7.279 o
0 -16 -9 11.298 12.534 2.988 144.938 o
0 -16 -8 249.604 254.441 6.216 21.717 o
0 -16 -7 1198.460 1206.730 23.142 1.723 o
0 -16 -6 201.742 194.810 5.418 28.898 o
0 -16 -5 26.897 22.274 3.260 113.264 o
0 -16 -4 118.499 117.249 5.976 30.789 o
0 -16 -3 44.594 46.993 4.346 63.282 o
0 -16 -2 112.461 108.384 6.791 25.435 o
0 -16 -1 309.357 284.134 13.854 6.273 o
0 -15 -11 321.516 299.889 10.322 9.935 o
0 -15 -10 129.684 133.745 6.112 28.898 o
0 -15 -9 223.082 221.916 5.610 26.155 o
0 -15 -8 404.285 400.139 10.983 8.245 o
0 -15 -7 307.260 304.746 7.245 16.227 o
0 -15 -6 55.247 57.114 3.394 89.064 o
0 -15 -5 166.029 170.589 8.964 14.738 o
0 -15 -4 6.892 7.878 1.431 552.165 o
0 -15 -3 1057.300 1035.450 27.065 1.474 o
0 -15 -2 712.848 727.176 29.609 1.418 o
0 -15 -1 328.188 327.137 10.659 9.331 o
0 -14 -11 84.489 82.035 4.075 60.285 o
0 -14 -10 54.734 56.439 2.309 146.475 o
0 -14 -9 121.388 123.500 4.618 44.208 o
0 -14 -8 136.643 136.206 4.895 39.109 o
0 -14 -7 903.408 865.762 17.052 3.048 o
0 -14 -6 597.303 599.506 24.176 2.094 o
0 -14 -5 677.466 644.780 17.940 3.286 o
0 -14 -4 2609.750 2709.530 67.473 0.248 o
0 -14 -3 46.988 52.981 2.884 116.910 o
0 -14 -2 545.144 541.132 12.444 6.037 o
0 -14 -1 264.858 261.405 7.406 17.021 o
0 -14 0 1547.070 1507.610 40.523 0.681 o
0 -13 -11 2.657 1.630 1.630 502.306 o
0 -13 -10 88.223 87.964 4.346 54.051 o
0 -13 -9 129.688 126.462 3.188 65.666 o
0 -13 -8 680.625 651.927 17.657 3.356 o
0 -13 -7 809.550 836.761 20.649 2.451 o
0 -13 -6 969.327 971.650 37.215 0.894 o
0 -13 -5 16.585 19.286 2.445 195.247 o
0 -13 -4 821.185 822.152 33.591 1.106 o
0 -13 -3 137.827 142.076 4.416 44.179 o
0 -13 -2 881.243 843.681 16.885 3.134 o
0 -13 -1 21.811 19.050 1.616 341.394 o
0 -12 -11 152.536 137.992 6.248 26.970 o
0 -12 -10 184.895 181.522 4.620 36.258 o
0 -12 -9 16.281 17.116 1.126 571.656 o
0 -12 -8 842.862 804.876 20.019 2.549 o
0 -12 -7 320.115 331.942 13.854 6.173 o
0 -12 -6 429.039 429.460 17.657 3.852 o
0 -12 -5 715.108 664.862 34.498 1.083 o
0 -12 -4 826.287 871.796 44.005 0.676 o
0 -12 -3 2094.920 2044.960 39.175 0.620 o
0 -12 -2 349.019 355.527 7.757 13.853 o
0 -12 -1 1845.230 1791.500 32.454 0.859 o
0 -12 0 4034.840 3724.930 192.184 0.036 o
0 -11 -11 46.450 48.895 1.901 194.800 o
0 -11 -10 179.660 185.147 4.620 36.518 o
0 -11 -9 724.741 723.857 13.191 4.744 o
0 -11 -8 205.455 197.496 6.519 22.631 o
0 -11 -7 369.949 357.476 14.397 5.626 o
0 -11 -6 275.997 309.668 12.224 7.816 o
0 -11 -5 243.635 232.908 26.756 1.912 o
0 -11 -4 311.228 310.426 10.568 9.624 o
0 -11 -3 55.699 55.257 2.982 106.876 o
0 -11 -2 2256.830 2283.160 43.224 0.516 o
0 -11 -1 1398.290 1422.450 23.900 1.496 o
0 -10 -11 188.925 193.678 5.704 27.728 o
0 -10 -10 14.833 13.724 1.187 575.364 o
0 -10 -9 241.567 240.969 5.067 27.832 o
0 -10 -8 2072.400 2048.860 43.755 0.533 o
0 -10 -7 211.692 226.275 9.236 13.220 o
0 -10 -6 871.512 878.207 32.325 1.168 o
0 -10 -5 389.433 372.212 25.262 2.066 o
0 -10 -4 415.982 409.037 14.533 5.359 o
0 -10 -3 1291.190 1285.110 29.725 1.174 o
0 -10 -2 1457.020 1482.690 29.902 1.091 o
0 -10 -1 252.318 255.955 7.444 17.207 o
0 -10 0 5472.840 5153.250 188.245 0.036 o
0 -9 -11 235.586 246.648 7.063 18.937 o
0 -9 -10 199.685 204.272 6.248 24.041 o
0 -9 -9 0.203 4.253 0.712 2293.900 o
0 -9 -8 825.470 808.667 30.695 1.295 o
0 -9 -7 541.120 519.101 19.830 3.009 o
0 -9 -6 276.243 271.938 18.607 3.766 o
0 -9 -5 139.619 137.784 12.495 8.400 o
0 -9 -4 1533.120 1519.590 88.826 0.170 o
0 -9 -3 1241.910 1175.870 27.243 1.367 o
0 -9 -2 2131.050 2064.290 47.030 0.475 o
0 -9 -1 9522.510 9128.990 215.171 0.024 o
0 -8 -11 178.496 183.052 7.198 20.508 o
0 -8 -10 137.289 134.416 3.819 52.807 o
0 -8 -9 80.742 77.967 2.088 129.997 o
0 -8 -8 114.188 113.545 5.433 35.964 o
0 -8 -7 465.469 469.934 17.657 3.775 o
0 -8 -6 859.105 838.139 69.268 0.286 o
0 -8 -5 1230.080 1238.000 52.019 0.471 o
0 -8 -4 1567.380 1522.680 44.883 0.576 o
0 -8 -3 765.468 729.592 17.602 3.201 o
0 -8 -2 12165.100 11359.600 319.984 0.012 o
0 -8 -1 2990.220 3230.530 86.212 0.158 o
0 -8 0 11142.900 10636.800 362.637 0.010 o
0 -7 -12 81.648 82.306 4.346 55.302 o
0 -7 -11 32.229 32.646 1.642 275.914 o
0 -7 -10 255.504 251.013 6.262 21.397 o
0 -7 -9 235.502 231.121 4.938 29.148 o
0 -7 -8 196.412 196.123 8.421 15.710 o
0 -7 -7 254.623 283.047 11.137 9.292 o
0 -7 -6 352.660 329.055 21.595 2.793 o
0 -7 -5 2833.830 2697.530 78.396 0.191 o
0 -7 -4 148.994 137.825 9.779 13.016 o
0 -7 -3 889.409 845.730 20.085 2.475 o
0 -7 -2 511.081 509.322 24.991 2.033 o
0 -7 -1 4616.600 4522.300 140.030 0.062 o
0 -6 -13 119.609 106.211 4.618 45.227 o
0 -6 -12 176.649 175.092 4.366 39.508 o
0 -6 -11 522.155 546.903 16.298 4.137 o
0 -6 -10 76.292 74.515 2.283 124.604 o
0 -6 -9 1312.410 1265.150 22.808 1.673 o
0 -6 -8 169.394 171.947 7.606 19.160 o
0 -6 -7 996.527 1059.660 38.029 0.852 o
0 -6 -6 1173.520 1116.370 66.416 0.303 o
0 -6 -5 489.458 477.621 16.842 4.037 o
0 -6 -4 991.244 999.430 23.485 1.864 o
0 -6 -3 3230.890 3271.340 147.500 0.060 o
0 -6 -2 2952.840 3032.920 85.174 0.163 o
0 -6 -1 3292.740 3390.050 146.141 0.061 o
0 -6 0 2151.490 2022.890 69.268 0.254 o
0 -5 -13 41.392 39.116 2.716 135.128 o
0 -5 -12 269.990 271.564 6.200 20.891 o
0 -5 -11 48.972 51.284 1.972 182.718 o
0 -5 -10 490.930 501.787 8.360 10.186 o
0 -5 -9 522.990 520.549 28.522 1.595 o
0 -5 -8 880.943 901.024 33.140 1.115 o
0 -5 -7 411.081 401.582 18.743 3.512 o
0 -5 -6 1943.900 1911.380 44.276 0.541 o
0 -5 -5 3207.650 3301.340 73.789 0.198 o
0 -5 -4 1208.640 1151.080 48.431 0.539 o
0 -5 -3 1057.460 1103.670 32.322 1.106 o
0 -5 -2 4024.280 4089.900 113.950 0.091 o
0 -5 -1 1356.230 1316.630 58.946 0.371 o
0 -4 -13 590.786 560.933 17.385 3.628 o
0 -4 -12 95.725 94.141 2.538 98.081 o
0 -4 -11 52.338 51.408 2.035 172.713 o
0 -4 -10 317.869 304.698 5.960 19.831 o
0 -4 -9 216.049 214.563 6.203 23.523 o
0 -4 -8 141.121 138.536 6.519 25.678 o
0 -4 -7 191.642 195.868 5.667 27.786 o
0 -4 -6 366.279 370.876 12.506 7.037 o
0 -4 -5 34.284 35.879 1.787 243.094 o
0 -4 -4 4629.190 4790.490 186.536 0.037 o
0 -4 -3 5184.090 5511.100 156.457 0.049 o
0 -4 -2 1508.970 1500.210 43.072 0.622 o
0 -4 -1 12184.000 11661.400 516.928 0.005 o
0 -3 -13 6.048 6.447 0.951 1052.110 o
0 -3 -12 94.804 91.862 2.538 98.996 o
0 -3 -11 173.334 176.386 4.524 38.234 o
0 -3 -10 656.138 668.107 10.760 6.341 o
0 -3 -9 259.216 260.358 6.756 19.291 o
0 -3 -8 584.928 553.494 27.843 1.644 o
0 -3 -7 191.424 196.152 5.682 27.695 o
0 -3 -6 543.634 518.109 12.759 5.886 o
0 -3 -5 135.071 135.662 4.455 44.307 o
0 -3 -4 2863.010 3073.640 80.360 0.180 o
0 -3 -3 810.726 837.580 24.555 1.877 o
0 -3 -2 10943.600 11490.300 321.635 0.012 o
0 -3 -1 2820.490 2723.680 77.066 0.196 o
0 -2 -13 131.900 134.576 6.112 28.787 o
0 -2 -12 242.861 258.210 5.314 26.051 o
0 -2 -11 26.241 28.186 1.609 308.382 o
0 -2 -10 413.121 412.756 6.651 14.557 o
0 -2 -9 238.511 234.373 4.641 30.676 o
0 -2 -8 658.823 657.108 15.626 4.033 o
0 -2 -7 17.086 17.399 1.597 371.946 o
0 -2 -6 490.544 494.815 12.088 6.596 o
0 -2 -5 854.178 877.761 20.400 2.438 o
0 -2 -4 3217.560 3498.730 99.309 0.122 o
0 -2 -3 1460.720 1573.780 78.504 0.215 o
0 -2 -2 6425.660 6745.150 217.990 0.026 o
0 -2 -1 14861.700 14035.200 393.825 0.008 o
0 -2 0 406.040 376.219 13.039 6.441 o
0 -1 -13 102.721 105.295 2.863 83.212 o
0 -1 -12 593.804 634.724 11.950 5.968 o
0 -1 -11 44.005 44.689 1.832 209.528 o
0 -1 -10 105.179 108.189 2.549 90.871 o
0 -1 -9 248.154 246.065 4.894 28.322 o
0 -1 -8 579.448 561.428 12.882 5.611 o
0 -1 -7 204.491 218.292 6.378 23.005 o
0 -1 -6 89.507 96.248 3.158 80.287 o
0 -1 -5 1677.050 1730.600 39.516 0.680 o
0 -1 -4 442.085 487.628 15.083 4.901 o
0 -1 -3 9522.340 10416.600 292.353 0.014 o
0 -1 -2 1445.050 1636.140 46.561 0.546 o
0 -1 -1 27827.200 25720.400 724.539 0.002 o
0 0 1 296.150 323.250 12.495 7.428 o
0 0 3 427.723 478.898 19.286 3.287 o
0 0 4 9182.310 9838.250 276.938 0.016 o
0 0 5 893.592 943.837 22.052 2.126 o
0 0 6 268.486 282.047 7.604 16.181 o
0 0 7 1921.150 1972.630 51.860 0.423 o
0 0 8 355.304 351.064 8.839 11.741 o
0 0 9 547.040 550.233 8.463 9.295 o
0 0 10 266.777 261.664 4.665 28.141 o
0 0 11 156.003 155.185 3.492 53.250 o
0 0 12 17.592 20.357 1.297 466.104 o
0 0 13 266.656 267.472 6.066 21.581 o
0 1 3 9522.010 10389.900 385.455 0.009 o
0 1 4 440.804 499.000 20.373 2.969 o
0 1 5 1667.670 1734.620 39.637 0.678 o
0 1 6 88.825 89.657 4.165 57.206 o
0 1 7 204.381 214.090 6.340 23.260 o
0 1 8 579.186 548.698 20.422 2.819 o
0 1 9 251.436 250.287 4.523 30.119 o
0 1 10 108.264 109.537 2.446 92.430 o
0 1 11 44.532 43.632 1.946 197.066 o
0 1 12 587.070 614.198 9.915 7.450 o
0 1 13 103.564 104.964 3.002 79.207 o
0 2 0 407.316 392.246 13.310 6.207 o
0 2 1 14833.100 13660.100 519.916 0.005 o
0 2 2 6451.750 6610.320 248.821 0.021 o
0 2 5 852.129 856.923 23.973 1.922 o
0 2 6 482.284 473.735 12.248 6.557 o
0 2 7 17.416 21.715 3.774 90.683 o
0 2 8 664.222 663.358 15.101 4.209 o
0 2 9 237.434 235.832 4.398 32.232 o
0 2 10 416.264 425.490 7.304 13.164 o
0 2 11 26.530 26.591 1.440 349.642 o
0 2 12 242.647 263.592 4.475 30.531 o
0 2 13 130.529 137.348 3.654 56.184 o
0 3 1 2815.230 2787.550 101.864 0.121 o
0 3 2 10927.600 11094.300 422.398 0.007 o
0 3 3 817.990 840.177 32.868 1.148 o
0 3 4 2853.180 2563.450 74.130 0.210 o
0 3 5 136.106 133.973 4.828 39.964 o
0 3 6 544.801 513.398 23.497 2.250 o
0 3 7 189.608 188.884 5.950 26.325 o
0 3 8 587.345 553.146 21.918 2.497 o
0 3 9 257.690 262.566 4.788 27.952 o
0 3 10 656.405 666.930 9.201 7.369 o
0 3 11 174.167 180.210 3.589 47.721 o
0 3 12 94.459 98.600 2.390 102.820 o
0 3 13 5.703 6.723 0.943 1071.120 o
0 4 1 12163.200 12005.600 443.857 0.006 o
0 4 2 1508.320 1533.670 57.044 0.385 o
0 4 3 5193.930 5626.720 206.717 0.030 o
0 4 4 4629.320 4896.360 126.662 0.073 o
0 4 5 33.743 34.620 3.395 100.489 o
0 4 6 366.506 373.918 12.360 7.159 o
0 4 7 190.546 188.931 6.305 24.324 o
0 4 8 140.650 147.178 4.806 39.292 o
0 4 9 215.399 217.997 4.215 35.767 o
0 4 10 317.313 311.969 4.996 23.146 o
0 4 11 54.032 56.583 1.983 171.973 o
0 4 12 95.917 99.271 2.541 96.766 o
0 4 13 590.027 563.260 9.831 7.659 o
0 5 1 1355.970 1353.030 49.981 0.497 o
0 5 2 4022.270 4026.830 206.581 0.031 o
0 5 3 1046.760 1149.030 43.191 0.673 o
0 5 4 1211.470 1190.550 31.778 1.092 o
0 5 5 3199.710 3235.450 86.611 0.154 o
0 5 6 1939.530 1893.140 56.229 0.371 o
0 5 7 407.149 408.297 12.800 6.562 o
0 5 8 886.059 858.259 33.394 1.103 o
0 5 9 527.039 528.877 7.612 10.555 o
0 5 10 494.085 506.192 7.491 11.238 o
0 5 11 49.267 50.286 1.892 190.568 o
0 5 12 266.531 270.892 5.125 25.631 o
0 5 13 41.734 44.388 1.581 245.526 o
0 6 0 2164.690 2030.500 75.244 0.220 o
0 6 1 3296.280 3342.790 84.278 0.160 o
0 6 2 2950.270 3016.690 159.723 0.053 o
0 6 3 3225.970 3472.900 126.312 0.080 o
0 6 4 1003.470 1046.330 27.935 1.421 o
0 6 5 493.075 505.599 14.670 4.972 o
0 6 6 1178.490 1127.900 31.191 1.139 o
0 6 7 989.650 980.285 60.575 0.366 o
0 6 8 169.390 165.934 6.240 25.852 o
0 6 9 1317.590 1309.510 16.711 2.307 o
0 6 10 77.275 77.825 2.120 130.971 o
0 6 11 526.764 568.241 8.455 9.407 o
0 6 12 176.494 178.110 3.720 46.071 o
0 6 13 120.010 115.426 2.718 79.869 o
0 7 1 4637.480 4540.610 113.984 0.087 o
0 7 2 509.772 537.572 20.916 2.768 o
0 7 3 888.698 923.570 33.955 1.065 o
0 7 4 150.402 145.053 6.112 27.803 o
0 7 5 2828.810 2835.060 73.746 0.210 o
0 7 6 352.608 351.308 11.013 8.663 o
0 7 7 249.671 264.395 7.704 16.392 o
0 7 8 199.727 198.018 7.099 20.230 o
0 7 9 236.758 238.293 4.170 33.686 o
0 7 10 256.275 269.424 4.551 29.115 o
0 7 11 32.137 30.899 1.540 297.822 o
0 7 12 80.776 79.676 2.310 118.763 o
0 7 13 166.259 156.793 3.351 53.482 o
0 8 1 3000.380 3121.670 118.978 0.090 o
0 8 2 12154.100 11906.700 434.078 0.007 o
0 8 3 762.047 789.381 29.609 1.397 o
0 8 4 1562.740 1613.690 68.860 0.272 o
0 8 5 1238.120 1268.380 34.468 0.948 o
0 8 6 858.573 848.101 24.091 1.907 o
0 8 7 462.855 438.864 11.409 7.406 o
0 8 8 114.278 111.025 3.300 68.459 o
0 8 9 81.444 84.089 2.673 101.804 o
0 8 10 137.670 139.598 2.989 66.206 o
0 8 11 179.498 185.470 4.080 41.549 o
0 8 12 170.850 168.887 5.175 33.041 o
0 8 13 84.594 82.880 2.608 103.159 o
0 9 1 9513.650 8942.830 223.467 0.023 o
0 9 2 2131.620 2127.470 78.232 0.205 o
0 9 3 1236.040 1189.470 32.075 1.071 o
0 9 4 1531.750 1599.700 42.060 0.639 o
0 9 5 141.847 138.308 5.472 33.212 o
0 9 6 276.776 272.728 9.388 11.983 o
0 9 7 534.494 501.980 10.454 7.671 o
0 9 8 820.321 802.356 14.017 4.085 o
0 9 9 0.202 1.015 0.726 2525.180 o
0 9 10 196.961 202.340 5.086 31.164 o
0 9 11 237.962 240.026 5.969 23.424 o
0 9 12 215.698 214.852 4.218 35.842 o
0 9 13 5.397 5.433 1.087 903.922 o
0 10 0 5501.030 5220.620 171.947 0.042 o
0 10 1 260.190 254.797 10.594 10.131 o
0 10 2 1455.090 1444.840 55.686 0.405 o
0 10 3 1297.260 1303.050 49.710 0.506 o
0 10 4 410.642 403.986 12.388 6.888 o
0 10 5 390.834 377.549 13.989 5.809 o
0 10 6 877.212 826.723 19.266 2.645 o
0 10 7 209.302 207.429 5.442 28.068 o
0 10 8 2073.140 2020.120 25.913 1.006 o
0 10 9 240.255 247.788 4.322 32.122 o
0 10 10 14.825 18.605 1.330 481.501 o
0 10 11 187.161 189.055 4.107 40.372 o
0 10 12 190.617 188.172 4.357 37.832 o
0 10 13 46.941 42.104 2.173 172.409 o
0 11 1 1396.660 1342.810 33.996 0.933 o
0 11 4 309.162 321.348 14.397 5.827 o
0 11 5 243.463 220.779 8.964 13.516 o
0 11 6 274.345 271.590 7.874 15.432 o
0 11 7 369.381 347.587 8.946 11.427 o
0 11 8 204.021 207.529 3.660 41.908 o
0 11 9 717.151 719.299 13.727 4.551 o
0 11 10 179.003 183.276 4.218 40.347 o
0 11 11 46.599 45.453 1.887 198.749 o
0 11 12 44.734 41.967 1.747 220.659 o
0 12 0 4039.270 3818.690 125.225 0.078 o
0 12 1 1839.990 1742.400 42.832 0.586 o
0 12 5 721.971 688.603 26.077 1.769 o
0 12 6 435.332 423.756 18.200 3.654 o
0 12 7 322.180 324.283 7.172 15.944 o
0 12 8 846.661 825.335 13.066 4.310 o
0 12 9 16.559 16.082 1.298 491.274 o
0 12 10 186.032 181.470 4.080 41.104 o
0 12 11 152.452 152.843 3.957 47.689 o
0 12 12 0.688 0.272 0.848 1867.420 o
0 13 5 16.532 22.274 3.803 89.593 o
0 13 6 968.633 946.660 35.856 0.955 o
0 13 7 815.698 794.138 16.622 3.334 o
0 13 8 682.302 670.640 11.887 5.585 o
0 13 9 127.821 132.724 4.216 48.387 o
0 13 10 86.907 88.452 2.992 87.399 o
0 13 11 2.809 4.598 0.985 1168.010 o
0 13 12 57.069 51.907 2.445 137.257 o
0 14 0 1549.510 1479.890 52.155 0.449 o
0 14 4 2619.580 2493.370 89.641 0.155 o
0 14 5 675.333 632.374 25.534 1.865 o
0 14 6 602.955 598.148 24.448 2.051 o
0 14 7 896.999 850.506 24.972 1.783 o
0 14 8 138.307 138.476 3.882 51.441 o
0 14 9 122.015 114.456 4.895 41.168 o
0 14 10 54.686 52.532 3.357 91.424 o
0 14 11 86.084 80.800 2.636 101.841 o
0 14 12 635.880 590.770 12.638 5.501 o
0 15 3 1052.430 997.728 37.486 0.870 o
0 15 4 6.827 7.334 2.716 179.799 o
0 15 5 165.429 167.058 10.051 12.151 o
0 15 6 55.345 56.772 6.248 32.633 o
0 15 7 306.619 308.858 9.655 11.053 o
0 15 8 406.076 411.922 14.668 5.300 o
0 15 9 222.421 221.385 10.051 11.461 o
0 15 10 128.173 132.382 4.994 38.862 o
0 15 11 322.904 309.124 11.137 8.815 o
0 16 2 113.242 103.766 7.063 23.867 o
0 16 3 43.564 49.710 5.433 42.893 o
0 16 4 117.977 116.261 8.149 18.487 o
0 16 5 26.034 22.818 4.346 68.308 o
0 16 6 200.939 218.126 11.680 9.023 o
0 16 7 1201.670 1199.010 44.820 0.617 o
0 16 8 251.290 260.972 13.446 6.816 o
0 16 9 11.588 15.755 2.988 143.556 o
0 16 10 523.977 528.608 17.657 3.656 o
0 16 11 79.482 87.196 4.618 50.471 o
0 17 1 47.054 59.489 5.976 35.688 o
0 17 2 235.851 219.484 11.680 8.847 o
0 17 3 206.197 206.174 10.866 10.223 o
0 17 4 250.535 262.403 13.039 7.190 o
0 17 5 566.141 572.975 15.818 4.222 o
0 17 6 493.565 526.164 22.003 2.551 o
0 17 7 678.230 701.914 27.707 1.606 o
0 17 8 96.324 103.347 4.828 44.765 o
0 17 9 411.580 395.777 14.940 5.151 o
0 17 10 210.056 214.594 8.692 14.639 o
0 18 0 1581.540 1452.990 51.340 0.461 o
0 18 1 103.588 98.605 6.791 25.864 o
0 18 2 292.299 309.939 14.397 5.884 o
0 18 3 91.585 92.900 7.334 23.044 o
0 18 4 10.738 10.654 2.305 232.791 o
0 18 5 146.111 150.934 10.322 11.802 o
0 18 6 172.329 173.324 6.915 22.070 o
0 18 7 85.013 83.393 7.334 23.317 o
0 18 8 317.916 326.509 15.212 5.277 o
0 18 10 207.319 183.628 7.606 18.277 o
0 19 1 888.426 901.024 34.226 1.053 o
0 19 2 467.755 478.355 20.373 2.955 o
0 19 3 347.005 344.897 10.790 8.984 o
0 19 4 519.092 503.042 14.697 4.898 o
0 19 5 447.901 462.835 13.536 5.808 o
0 19 6 445.391 455.176 13.582 5.798 o
0 19 7 64.897 61.390 6.791 27.677 o
0 19 8 55.629 56.772 5.976 35.321 o
0 20 0 743.543 754.912 20.101 2.648 o
0 20 1 731.230 699.690 15.040 4.050 o
0 20 2 334.454 324.736 10.517 9.484 o
0 20 3 297.798 288.865 9.824 10.939 o
0 20 4 18.151 20.472 6.112 36.572 o
0 20 5 431.912 434.624 13.030 6.252 o
0 20 6 150.533 159.676 6.455 25.378 o
0 20 7 7.592 6.791 2.988 149.875 o
0 21 1 1122.890 1108.270 22.091 1.910 o
0 21 2 429.565 417.984 12.821 6.445 o
0 21 3 354.176 354.525 8.929 11.579 o
0 21 4 148.664 143.380 6.381 26.175 o
0 21 5 619.973 656.265 30.424 1.381 o
0 21 6 67.356 74.139 4.564 53.608 o
0 21 7 606.771 606.568 24.991 1.971 o
0 22 0 664.397 668.774 24.448 2.005 o
0 22 1 130.032 133.892 4.946 39.178 o
0 22 2 1238.900 1243.150 24.776 1.545 o
0 22 3 133.888 125.693 6.804 24.434 o
0 22 4 364.602 353.817 11.255 8.313 o
0 22 5 289.114 277.576 9.437 11.746 o
0 22 6 223.411 235.649 8.081 15.986 o
0 22 7 127.704 127.942 8.149 18.227 o
0 23 1 252.497 269.331 9.956 11.183 o
0 23 2 199.226 178.579 5.875 26.584 o
0 23 3 708.246 691.018 14.980 4.129 o
0 23 4 42.429 49.189 6.248 33.359 o
0 23 5 85.506 83.136 4.889 45.845 o
0 23 6 245.096 240.953 7.958 15.940 o
0 23 7 325.043 317.817 14.397 5.791 o
0 24 0 163.377 158.365 8.964 14.844 o
0 24 1 101.814 106.281 6.803 25.720 o
0 24 2 20.373 18.713 2.184 227.455 o
0 24 3 9.602 11.155 1.930 317.978 o
0 24 4 364.866 357.718 16.977 4.264 o
0 24 5 42.648 45.287 3.550 88.863 o
0 24 6 81.826 78.355 8.149 19.403 o
0 25 1 10.217 13.552 2.852 158.233 o
0 25 2 5.535 3.625 1.553 513.274 o
0 25 3 138.329 144.825 6.030 28.879 o
0 25 4 144.733 138.037 5.724 31.011 o
0 25 5 41.534 39.710 3.130 109.593 o
0 25 6 290.653 272.687 16.298 4.769 o
0 26 0 476.162 497.098 19.015 3.308 o
0 26 1 102.484 113.577 4.994 41.634 o
0 26 2 64.249 70.669 3.493 80.896 o
0 26 3 77.006 77.758 4.213 58.917 o
0 26 4 81.561 85.345 4.293 56.112 o
0 26 5 24.349 28.794 3.260 112.931 o
0 26 6 41.337 39.659 3.260 103.092 o
0 27 1 29.618 29.363 3.395 103.113 o
0 27 2 1.027 1.494 1.537 579.509 o
0 27 3 44.791 45.764 3.357 96.069 o
0 27 4 5.908 9.779 2.445 218.210 o
0 27 5 60.344 65.193 4.075 65.828 o
0 28 0 54.925 60.304 5.161 45.558 o
0 28 1 49.292 49.771 3.803 77.408 o
0 28 2 28.882 26.002 4.075 75.823 o
0 28 3 10.479 9.507 2.445 211.171 o
0 28 4 275.528 292.011 10.866 9.510 o
0 29 1 49.304 56.506 2.881 114.872 o
0 29 2 17.016 20.645 2.716 162.582 o
0 29 3 28.354 31.510 2.988 127.301 o
1 -27 -5 71.266 66.505 2.395 124.857 o
1 -27 -4 58.652 58.402 3.531 82.883 o
1 -26 -6 99.293 90.094 2.852 87.240 o
1 -26 -5 1.030 2.083 0.848 1732.430 o
1 -26 -4 67.073 64.378 3.803 71.711 o
1 -26 -3 6.507 3.531 1.901 353.338 o
1 -25 -7 78.388 78.516 2.475 113.016 o
1 -25 -6 68.319 65.927 2.475 122.757 o
1 -25 -5 10.757 12.757 1.431 492.907 o
1 -25 -4 30.847 30.531 2.087 212.661 o
1 -25 -3 75.030 80.133 4.889 46.978 o
1 -24 -8 43.332 41.790 1.697 229.765 o
1 -24 -7 469.075 459.288 9.938 8.742 o
1 -24 -6 373.447 373.895 14.533 5.510 o
1 -24 -5 100.072 101.435 3.519 67.766 o
1 -24 -4 570.904 564.465 19.015 3.169 o
1 -24 -3 359.924 379.750 13.854 5.987 o
1 -24 -1 39.947 43.734 4.075 71.720 o
1 -23 -8 58.180 56.245 2.445 134.786 o
1 -23 -7 70.868 69.703 2.608 113.499 o
1 -23 -6 131.120 131.827 4.174 48.641 o
1 -23 -5 38.730 38.029 3.803 81.459 o
1 -23 -4 756.435 767.922 24.719 1.900 o
1 -23 -3 281.072 263.218 10.866 9.566 o
1 -23 -1 58.485 64.107 4.618 54.276 o
1 -22 -9 61.239 56.397 2.988 103.834 o
1 -22 -8 120.693 118.192 7.878 19.531 o
1 -22 -7 6.267 7.080 1.494 524.630 o
1 -22 -6 36.258 31.377 2.153 195.309 o
1 -22 -5 372.367 376.219 13.854 5.956 o
1 -22 -4 453.640 478.204 18.020 3.659 o
1 -22 -3 21.273 20.824 2.305 206.242 o
1 -22 -2 166.676 174.841 5.837 28.295 o
1 -22 -1 293.558 295.543 11.680 8.366 o
1 -21 -9 76.996 69.537 2.988 94.594 o
1 -21 -8 136.442 138.003 3.979 50.332 o
1 -21 -7 625.976 626.308 13.652 4.963 o
1 -21 -6 207.585 215.138 9.236 13.324 o
1 -21 -5 211.016 206.711 7.938 16.871 o
1 -21 -4 109.072 110.965 4.000 55.677 o
1 -21 -3 6.425 10.721 2.531 203.274 o
1 -21 -2 505.871 498.283 12.467 6.256 o
1 -21 -1 152.982 149.783 5.280 33.854 o
1 -20 -10 28.586 24.831 1.358 364.804 o
1 -20 -9 30.093 27.460 1.766 267.097 o
1 -20 -8 43.934 44.614 2.210 171.031 o
1 -20 -7 11.443 17.196 4.618 63.555 o
1 -20 -6 14.562 15.914 4.075 80.071 o
1 -20 -5 154.250 149.749 4.692 39.262 o
1 -20 -4 317.783 321.482 7.760 14.604 o
1 -20 -3 551.659 551.815 11.835 6.392 o
1 -20 -2 658.708 655.810 15.454 4.096 o
1 -20 -1 281.683 278.429 11.680 8.469 o
1 -19 -10 196.999 192.806 4.503 35.897 o
1 -19 -9 126.457 124.323 3.654 57.917 o
1 -19 -8 27.840 27.868 1.901 248.786 o
1 -19 -7 80.294 89.399 3.130 85.011 o
1 -19 -6 439.556 439.636 9.825 9.161 o
1 -19 -5 49.131 46.993 2.666 130.432 o
1 -19 -4 469.614 461.992 10.371 8.280 o
1 -19 -3 90.364 93.050 4.486 51.058 o
1 -19 -2 173.452 178.466 9.779 12.616 o
1 -18 -10 11.416 10.241 0.943 839.724 o
1 -18 -9 144.086 141.900 4.047 48.200 o
1 -18 -8 65.262 67.513 4.618 53.255 o
1 -18 -7 56.077 55.918 2.615 126.003 o
1 -18 -6 189.314 194.360 5.418 29.535 o
1 -18 -5 991.507 983.606 19.546 2.406 o
1 -18 -4 180.556 171.207 9.100 14.202 o
1 -18 -3 583.350 550.068 24.448 2.072 o
1 -18 -2 204.433 205.377 8.148 16.334 o
1 -18 -1 368.623 362.094 17.385 4.084 o
1 -17 -10 28.289 31.153 4.210 71.143 o
1 -17 -9 143.279 145.994 4.109 47.233 o
1 -17 -8 452.179 473.439 10.556 8.170 o
1 -17 -7 300.719 295.075 7.233 16.483 o
1 -17 -6 21.791 20.331 1.882 277.108 o
1 -17 -5 78.424 68.790 3.473 77.960 o
1 -17 -4 932.424 962.143 38.844 0.834 o
1 -17 -3 333.496 316.532 17.521 4.105 o
1 -17 -2 9.105 8.618 1.892 335.428 o
1 -17 -1 1023.700 1044.450 42.104 0.711 o
1 -16 -11 0.131 0.724 0.951 1528.250 o
1 -16 -10 259.045 251.462 5.939 22.622 o
1 -16 -9 219.513 219.725 5.744 25.634 o
1 -16 -8 672.278 662.804 10.950 6.163 o
1 -16 -7 755.582 734.792 14.733 4.066 o
1 -16 -6 114.792 113.422 3.814 57.907 o
1 -16 -5 505.505 521.817 22.003 2.545 o
1 -16 -4 1507.280 1553.770 58.946 0.363 o
1 -16 -3 66.474 77.786 9.372 15.157 o
1 -16 -2 1280.010 1291.920 35.149 0.910 o
1 -16 -1 432.374 438.234 13.826 5.707 o
1 -15 -11 43.410 44.375 2.173 175.244 o
1 -15 -10 247.715 244.341 5.939 23.140 o
1 -15 -9 243.737 241.885 6.200 22.168 o
1 -15 -8 239.279 234.645 5.342 26.599 o
1 -15 -7 832.775 809.808 16.166 3.415 o
1 -15 -6 205.596 183.538 7.063 20.414 o
1 -15 -5 423.016 417.237 18.200 3.672 o
1 -15 -4 121.132 123.399 4.090 51.643 o
1 -15 -3 531.891 557.545 16.607 3.992 o
1 -15 -2 340.447 337.451 11.033 8.753 o
1 -15 -1 25.644 23.291 3.260 113.615 o
1 -14 -11 227.146 219.148 5.840 24.838 o
1 -14 -10 78.396 74.554 2.712 103.831 o
1 -14 -9 424.940 438.594 9.850 9.247 o
1 -14 -8 94.614 95.063 3.327 74.451 o
1 -14 -7 329.045 328.769 7.645 14.629 o
1 -14 -6 714.825 705.716 28.522 1.516 o
1 -14 -5 72.184 71.713 4.889 47.659 o
1 -14 -4 1859.920 1937.420 40.732 0.619 o
1 -14 -3 398.734 394.660 8.772 11.143 o
1 -14 -2 777.415 785.590 19.310 2.761 o
1 -14 -1 550.798 548.210 16.230 4.111 o
1 -13 -11 7.026 8.306 0.951 984.533 o
1 -13 -10 121.430 118.109 3.515 61.883 o
1 -13 -9 258.753 256.705 5.588 24.096 o
1 -13 -8 651.378 634.240 12.034 5.695 o
1 -13 -7 145.069 140.980 7.334 21.195 o
1 -13 -6 124.921 123.052 6.519 26.504 o
1 -13 -5 20.291 24.991 2.988 134.407 o
1 -13 -4 128.412 133.351 4.765 41.342 o
1 -13 -3 189.515 197.262 4.953 32.733 o
1 -13 -2 47.779 49.138 3.441 90.930 o
1 -13 -1 275.947 269.621 9.314 12.149 o
1 -12 -11 246.663 245.360 5.744 24.058 o
1 -12 -10 168.300 164.376 8.421 16.356 o
1 -12 -9 237.885 231.546 5.190 27.568 o
1 -12 -8 346.717 344.048 7.172 15.294 o
1 -12 -7 37.391 37.758 3.260 105.133 o
1 -12 -6 55.083 57.316 4.075 67.506 o
1 -12 -5 1069.920 1093.840 29.765 1.260 o
1 -12 -4 200.121 196.619 7.182 19.901 o
1 -12 -3 1880.220 1853.300 35.579 0.750 o
1 -12 -2 301.496 317.805 14.425 5.831 o
1 -12 -1 364.620 356.707 8.181 12.778 o
1 -11 -12 58.294 58.402 2.173 151.912 o
1 -11 -11 112.934 106.843 2.703 83.966 o
1 -11 -10 211.640 214.363 4.557 33.631 o
1 -11 -9 225.785 223.525 4.416 33.328 o
1 -11 -8 244.442 240.643 4.717 29.683 o
1 -11 -7 315.669 335.202 13.582 6.389 o
1 -11 -6 394.912 410.717 16.298 4.479 o
1 -11 -5 274.871 281.263 10.216 10.518 o
1 -11 -4 1967.980 1920.860 44.082 0.542 o
1 -11 -3 2913.480 2856.470 64.564 0.256 o
1 -11 -2 452.812 462.513 9.681 9.136 o
1 -11 -1 2008.730 2013.850 52.538 0.409 o
1 -10 -12 6.190 8.557 0.749 1334.380 o
1 -10 -11 5.510 4.809 1.222 757.094 o
1 -10 -10 448.421 451.968 8.470 10.748 o
1 -10 -9 50.358 50.384 2.274 155.854 o
1 -10 -8 956.158 927.837 26.485 1.585 o
1 -10 -7 776.229 794.542 29.065 1.437 o
1 -10 -6 507.775 534.313 20.373 2.898 o
1 -10 -5 1089.970 1109.280 32.951 1.064 o
1 -10 -4 186.718 182.218 5.547 29.105 o
1 -10 -3 9220.070 8998.220 200.722 0.027 o
1 -10 -2 1095.740 1130.100 30.945 1.174 o
1 -10 -1 714.671 699.061 13.690 4.600 o
1 -9 -12 36.717 39.147 1.642 255.255 o
1 -9 -11 157.494 156.185 9.507 13.500 o
1 -9 -10 106.510 105.745 2.558 90.578 o
1 -9 -9 1009.930 1007.910 15.728 3.072 o
1 -9 -8 220.886 215.681 9.779 12.022 o
1 -9 -7 99.527 104.309 5.433 37.187 o
1 -9 -6 704.783 673.127 35.992 1.004 o
1 -9 -5 113.608 115.824 5.083 39.623 o
1 -9 -4 2018.930 2000.580 54.030 0.391 o
1 -9 -3 124.426 123.765 4.120 50.737 o
1 -9 -2 6422.770 6237.970 138.616 0.056 o
1 -9 -1 1974.760 1925.370 36.235 0.713 o
1 -8 -13 21.512 21.459 2.173 224.609 o
1 -8 -12 28.434 29.050 1.431 338.231 o
1 -8 -11 73.910 75.554 2.988 94.624 o
1 -8 -10 496.023 494.325 8.274 10.277 o
1 -8 -9 41.171 44.164 2.000 195.925 o
1 -8 -8 221.160 223.558 9.779 11.985 o
1 -8 -7 472.135 507.149 19.558 3.152 o
1 -8 -6 1211.990 1142.120 59.353 0.372 o
1 -8 -5 2347.280 2367.910 61.794 0.298 o
1 -8 -4 257.590 251.354 6.963 18.717 o
1 -8 -3 10384.000 9840.550 220.286 0.022 o
1 -8 -2 1788.860 1832.380 40.922 0.628 o
1 -8 -1 1175.620 1203.790 38.633 0.799 o
1 -7 -13 44.707 37.758 2.716 133.287 o
1 -7 -12 110.497 110.604 4.754 44.100 o
1 -7 -11 83.355 82.299 2.914 92.411 o
1 -7 -10 57.196 55.815 2.941 108.054 o
1 -7 -9 118.153 109.351 2.726 81.225 o
1 -7 -8 136.343 139.622 6.791 24.227 o
1 -7 -7 184.994 180.096 8.149 16.850 o
1 -7 -6 213.739 239.414 8.089 16.086 o
1 -7 -5 85.829 87.868 3.172 82.216 o
1 -7 -4 213.405 220.606 6.859 20.584 o
1 -7 -3 2549.980 2506.460 56.775 0.329 o
1 -7 -2 675.141 648.401 24.991 1.931 o
1 -7 -1 2435.030 2567.650 72.216 0.227 o
1 -6 -13 51.485 48.848 1.642 213.454 o
1 -6 -12 45.157 44.005 2.716 130.853 o
1 -6 -11 508.702 514.328 9.536 8.664 o
1 -6 -10 130.525 133.066 2.769 73.107 o
1 -6 -9 95.741 93.850 2.228 109.329 o
1 -6 -8 382.235 389.801 15.755 4.784 o
1 -6 -7 344.823 336.017 13.582 6.297 o
1 -6 -6 304.707 321.129 10.545 9.665 o
1 -6 -5 39.785 44.876 2.356 162.327 o
1 -6 -4 2342.960 2297.570 50.852 0.404 o
1 -6 -3 1088.630 1142.240 42.104 0.701 o
1 -6 -2 1883.600 1862.460 53.507 0.406 o
1 -6 -1 471.339 489.451 14.942 4.904 o
1 -5 -13 281.778 278.745 6.066 20.931 o
1 -5 -12 204.542 200.197 4.236 37.202 o
1 -5 -11 95.924 100.661 2.867 86.142 o
1 -5 -10 619.933 621.335 10.173 7.041 o
1 -5 -9 408.113 400.948 7.091 13.888 o
1 -5 -8 35.971 40.474 2.988 120.313 o
1 -5 -7 205.466 216.767 8.964 13.989 o
1 -5 -6 248.200 254.505 6.946 18.961 o
1 -5 -5 678.573 683.606 16.601 3.647 o
1 -5 -4 599.731 603.864 13.527 5.133 o
1 -5 -3 1292.650 1366.070 53.241 0.447 o
1 -5 -2 3139.430 3244.820 93.301 0.137 o
1 -5 -1 693.146 684.941 20.019 2.744 o
1 -4 -13 33.936 34.647 1.431 306.060 o
1 -4 -12 45.427 40.378 1.809 213.511 o
1 -4 -11 197.248 205.728 4.717 33.725 o
1 -4 -10 487.856 482.818 8.274 10.423 o
1 -4 -9 212.343 216.261 4.899 31.138 o
1 -4 -8 290.009 310.211 12.767 7.218 o
1 -4 -7 78.778 80.176 3.127 87.107 o
1 -4 -6 192.915 195.533 5.649 27.845 o
1 -4 -5 10.329 13.903 1.932 310.183 o
1 -4 -4 4627.320 4798.450 111.799 0.089 o
1 -4 -3 1083.690 1143.330 43.734 0.656 o
1 -4 -2 857.951 901.347 26.135 1.665 o
1 -4 -1 9994.780 9997.430 215.148 0.023 o
1 -3 -13 180.075 180.353 3.758 45.107 o
1 -3 -12 3.158 3.492 0.816 1575.190 o
1 -3 -11 302.823 315.131 6.435 18.568 o
1 -3 -10 614.586 609.665 10.192 7.091 o
1 -3 -9 296.604 283.310 6.171 20.042 o
1 -3 -8 38.197 38.074 2.550 150.656 o
1 -3 -7 1398.070 1363.650 32.210 1.009 o
1 -3 -6 1000.140 1018.240 24.189 1.776 o
1 -3 -5 210.340 234.414 16.132 5.018 o
1 -3 -4 22.223 23.831 1.213 449.017 o
1 -3 -3 1202.750 1227.530 47.808 0.550 o
1 -3 -2 826.521 878.750 38.029 0.883 o
1 -3 -1 7042.800 7165.250 182.080 0.035 o
1 -2 -13 46.758 49.930 1.747 209.726 o
1 -2 -12 20.987 20.532 1.413 401.032 o
1 -2 -11 732.329 748.190 13.304 4.641 o
1 -2 -10 75.322 75.324 2.112 133.847 o
1 -2 -9 127.188 127.234 3.450 61.149 o
1 -2 -8 358.033 363.752 9.088 11.228 o
1 -2 -7 713.819 724.166 18.050 3.159 o
1 -2 -6 1212.180 1289.630 39.157 0.772 o
1 -2 -5 2658.700 2669.710 60.099 0.296 o
1 -2 -4 1572.850 1686.230 43.966 0.588 o
1 -2 -2 926.179 1046.080 44.820 0.642 o
1 -2 -1 1623.670 1702.780 37.132 0.755 o
1 -1 -13 133.204 136.304 3.117 65.172 o
1 -1 -12 122.916 128.353 3.315 64.415 o
1 -1 -11 2.024 4.038 0.842 1572.180 o
1 -1 -10 6.673 8.002 1.015 919.129 o
1 -1 -9 309.378 294.901 5.695 21.159 o
1 -1 -8 610.806 599.047 16.923 3.720 o
1 -1 -7 125.914 129.243 4.427 45.939 o
1 -1 -6 44.941 48.130 2.199 168.909 o
1 -1 -5 581.950 556.068 13.658 5.189 o
1 -1 -4 4773.300 5181.770 192.320 0.035 o
1 -1 -3 180.379 207.106 27.436 1.838 o
1 -1 -2 37.809 11.137 1.358 353.464 o
1 -1 -1 1093.490 1081.740 27.102 1.449 o
1 0 0 7067.560 6805.800 253.846 0.020 o
1 0 1 770.972 679.277 64.378 0.332 o
1 0 2 1847.950 1925.370 71.984 0.244 o
1 0 3 3093.480 3125.970 88.559 0.151 o
1 0 4 533.123 559.335 16.901 3.881 o
1 0 5 588.739 621.853 14.789 4.549 o
1 0 6 1198.600 1235.230 28.789 1.266 o
1 0 7 2472.840 2459.010 60.986 0.299 o
1 0 8 0.002 2.205 0.941 1512.340 o
1 0 9 207.757 208.572 3.888 39.474 o
1 0 10 9.115 10.199 1.257 625.888 o
1 0 11 1.713 2.976 0.828 1691.970 o
1 0 12 50.225 53.593 2.030 174.399 o
1 0 13 6.637 8.096 0.729 1359.050 o
1 1 0 776.210 729.141 19.253 2.804 o
1 1 1 1078.180 1055.690 30.592 1.209 o
1 1 2 5098.240 5205.130 193.135 0.034 o
1 1 3 755.422 889.887 34.226 1.075 o
1 1 4 1400.160 1419.410 64.922 0.309 o
1 1 5 3552.600 3539.260 79.615 0.170 o
1 1 6 449.815 456.728 11.470 7.374 o
1 1 7 741.191 760.822 27.266 1.620 o
1 1 8 188.456 181.732 5.411 29.947 o
1 1 9 191.389 187.505 3.635 44.663 o
1 1 10 166.802 166.934 3.107 55.876 o
1 1 11 557.162 574.222 8.468 9.091 o
1 1 12 122.163 129.606 3.258 65.562 o
1 1 13 42.945 43.279 1.604 240.950 o
1 2 0 1400.160 1366.610 46.450 0.561 o
1 2 1 25.015 27.034 1.152 437.475 o
1 2 2 1228.200 1272.080 48.895 0.526 o
1 2 4 222.797 223.025 6.962 19.904 o
1 2 5 2601.020 2856.900 73.931 0.213 o
1 2 6 1263.920 1282.380 29.905 1.171 o
1 2 7 387.423 383.137 10.321 9.160 o
1 2 8 659.804 644.470 18.153 3.251 o
1 2 9 257.010 261.969 4.693 28.514 o
1 2 10 301.750 300.419 4.783 24.898 o
1 2 11 253.909 265.964 4.636 28.884 o
1 2 12 26.791 30.887 1.464 333.497 o
1 2 13 29.326 31.460 1.398 336.911 o
1 3 0 1245.630 1177.100 29.103 1.240 o
1 3 1 9515.190 9136.560 242.786 0.020 o
1 3 2 194.762 192.169 5.664 27.749 o
1 3 3 3131.710 3248.520 122.509 0.085 o
1 3 4 1699.920 1647.490 56.772 0.379 o
1 3 5 1810.060 1872.630 50.590 0.449 o
1 3 6 135.841 141.631 4.473 43.711 o
1 3 7 33.939 32.343 3.055 119.518 o
1 3 8 84.540 82.386 7.318 23.435 o
1 3 9 188.375 187.057 3.385 47.702 o
1 3 10 456.326 457.086 6.675 13.362 o
1 3 11 178.821 171.630 3.464 49.128 o
1 3 12 191.328 194.749 3.918 41.481 o
1 3 13 157.280 147.526 3.117 59.186 o
1 4 0 5093.220 4874.520 120.983 0.077 o
1 4 1 6195.140 6068.940 225.731 0.025 o
1 4 2 578.808 577.248 31.646 1.301 o
1 4 3 1790.350 1902.450 50.131 0.456 o
1 4 4 5811.590 5875.630 222.064 0.026 o
1 4 5 1097.180 1142.700 30.806 1.180 o
1 4 6 505.477 501.735 14.841 4.861 o
1 4 7 70.505 69.888 3.077 93.621 o
1 4 8 234.554 229.961 7.683 17.047 o
1 4 9 431.197 419.833 6.292 14.854 o
1 4 10 118.078 119.216 2.644 81.727 o
1 4 11 345.357 361.858 5.837 18.614 o
1 4 12 6.914 9.814 1.041 858.677 o
1 4 13 25.309 24.069 0.893 535.305 o
1 5 0 10425.500 10355.400 259.165 0.017 o
1 5 1 4823.410 4872.380 182.813 0.038 o
1 5 2 9598.880 9558.980 251.045 0.019 o
1 5 3 3515.130 3650.980 95.846 0.126 o
1 5 4 1706.150 1741.200 41.233 0.634 o
1 5 5 299.313 290.726 9.086 12.233 o
1 5 6 774.401 780.420 21.489 2.357 o
1 5 7 38.632 35.984 2.339 169.881 o
1 5 8 998.384 990.167 25.642 1.635 o
1 5 9 303.402 293.930 4.744 25.135 o
1 5 10 820.792 834.969 11.156 5.093 o
1 5 11 212.541 216.022 4.501 33.921 o
1 5 12 317.086 319.736 5.655 20.648 o
1 5 13 31.696 32.216 1.333 339.383 o
1 6 0 2697.270 2782.380 92.085 0.146 o
1 6 1 397.670 403.383 16.298 4.480 o
1 6 2 1418.800 1385.780 36.877 0.816 o
1 6 3 858.164 873.607 19.130 2.667 o
1 6 4 953.847 975.622 26.738 1.553 o
1 6 5 1996.850 2000.440 52.136 0.415 o
1 6 6 659.787 664.348 18.989 3.024 o
1 6 7 512.544 498.015 15.662 4.466 o
1 6 8 197.987 189.202 6.907 21.201 o
1 6 9 489.166 479.067 7.047 12.104 o
1 6 10 619.167 623.371 8.731 8.142 o
1 6 11 152.550 159.701 3.725 50.244 o
1 6 12 0.018 1.830 0.730 2455.710 o
1 6 13 111.383 109.322 2.385 92.992 o
1 7 0 3535.440 3462.770 88.900 0.143 o
1 7 1 457.313 490.518 10.791 7.859 o
1 7 2 1516.670 1521.720 56.229 0.395 o
1 7 3 508.782 488.773 11.182 7.235 o
1 7 4 146.970 151.537 5.368 33.411 o
1 7 5 234.414 240.860 7.868 16.385 o
1 7 6 770.411 760.805 41.697 0.756 o
1 7 7 380.377 386.029 9.682 10.032 o
1 7 8 299.202 288.714 6.154 19.948 o
1 7 9 307.818 315.293 5.107 23.034 o
1 7 10 184.910 183.094 3.488 47.293 o
1 7 11 211.999 213.543 4.524 33.874 o
1 7 12 26.970 29.204 1.462 336.717 o
1 7 13 0.106 -0.543 0.679 3039.540 o
1 8 0 581.937 625.483 41.832 0.769 o
1 8 1 4003.330 3999.970 101.237 0.111 o
1 8 2 5087.600 5250.770 188.245 0.036 o
1 8 3 2945.540 2863.750 86.381 0.160 o
1 8 4 124.967 122.326 4.703 42.866 o
1 8 5 423.212 454.997 18.064 3.696 o
1 8 6 700.256 676.614 19.670 2.817 o
1 8 7 959.730 969.159 21.241 2.183 o
1 8 8 239.109 234.335 4.468 31.722 o
1 8 9 490.093 501.497 7.372 11.480 o
1 8 10 247.219 249.707 5.724 24.043 o
1 8 11 89.616 94.633 2.646 96.855 o
1 8 12 90.884 87.030 2.784 93.130 o
1 8 13 30.885 26.903 1.152 399.957 o
1 9 0 1381.230 1314.630 32.361 1.011 o
1 9 1 1072.970 1031.950 38.029 0.844 o
1 9 2 580.234 585.381 23.089 2.279 o
1 9 3 2423.610 2419.230 62.711 0.288 o
1 9 4 119.312 124.363 4.895 40.982 o
1 9 5 99.864 101.217 4.319 52.174 o
1 9 6 158.829 154.415 5.004 35.739 o
1 9 7 95.153 87.764 3.653 67.121 o
1 9 8 1163.570 1174.700 16.857 2.542 o
1 9 9 161.683 165.715 3.276 54.514 o
1 9 10 118.377 128.686 3.365 64.335 o
1 9 11 15.257 19.351 1.626 367.076 o
1 9 12 17.681 18.354 1.314 466.380 o
1 9 13 11.444 12.278 0.815 936.464 o
1 10 0 4537.600 4357.620 148.043 0.057 o
1 10 1 578.511 584.837 20.916 2.695 o
1 10 2 228.109 227.090 10.051 11.391 o
1 10 3 533.794 530.175 17.249 3.780 o
1 10 4 2499.250 2526.790 66.647 0.258 o
1 10 5 28.635 29.297 2.588 160.011 o
1 10 6 203.551 187.367 5.902 26.070 o
1 10 7 326.365 320.447 8.430 13.030 o
1 10 8 1081.030 1094.520 14.160 3.205 o
1 10 9 159.970 170.311 4.456 40.306 o
1 10 10 8.536 12.414 1.272 608.962 o
1 10 11 274.611 283.121 5.406 23.761 o
1 10 12 9.415 8.575 1.125 736.580 o
1 11 0 1371.470 1289.470 46.450 0.566 o
1 11 1 2257.090 2162.240 59.081 0.326 o
1 11 4 96.418 89.293 4.226 55.026 o
1 11 5 123.679 120.305 5.087 38.654 o
1 11 6 597.757 552.233 11.378 6.494 o
1 11 7 1454.520 1395.990 24.417 1.437 o
1 11 8 157.074 157.671 3.538 52.262 o
1 11 9 887.298 880.427 13.122 4.114 o
1 11 10 20.347 25.040 1.624 332.860 o
1 11 11 90.316 92.689 2.917 87.915 o
1 11 12 87.799 84.967 2.324 112.425 o
1 12 0 410.363 403.655 15.755 4.717 o
1 12 1 1252.580 1256.330 44.005 0.631 o
1 12 5 579.293 567.724 23.361 2.239 o
1 12 6 447.348 433.865 16.084 4.463 o
1 12 7 201.612 199.154 5.607 27.627 o
1 12 8 52.073 50.593 2.108 167.334 o
1 12 9 39.931 43.753 1.947 203.973 o
1 12 10 18.998 25.713 2.923 140.116 o
1 12 11 129.954 125.464 3.476 60.333 o
1 12 12 151.263 143.100 3.210 59.271 o
1 13 0 2235.130 2235.860 74.701 0.220 o
1 13 1 2465.890 2412.420 82.306 0.182 o
1 13 4 856.859 812.470 30.695 1.287 o
1 13 5 1076.050 1016.470 38.029 0.845 o
1 13 6 257.070 265.934 13.310 6.911 o
1 13 7 1182.870 1175.080 21.062 1.963 o
1 13 8 29.143 30.840 2.030 223.166 o
1 13 9 41.432 38.773 2.301 168.797 o
1 13 10 44.001 42.263 3.943 75.034 o
1 13 11 193.611 193.285 4.552 35.728 o
1 13 12 97.190 90.079 3.112 80.248 o
1 14 0 1911.950 1910.700 66.280 0.281 o
1 14 1 1667.980 1612.170 55.414 0.397 o
1 14 4 227.346 206.717 11.137 9.676 o
1 14 5 136.303 149.401 8.964 15.223 o
1 14 6 563.965 582.664 24.176 2.114 o
1 14 7 639.374 645.427 16.694 3.713 o
1 14 8 60.740 59.069 3.827 72.986 o
1 14 9 42.411 47.986 7.606 23.131 o
1 14 10 61.704 58.781 2.433 131.994 o
1 14 11 3.598 5.404 1.333 682.275 o
1 14 12 9.356 5.976 1.087 799.362 o
1 15 0 1076.570 1092.530 39.388 0.791 o
1 15 1 214.360 202.914 10.051 11.603 o
1 15 3 469.458 444.672 19.015 3.342 o
1 15 4 456.467 460.427 19.830 3.115 o
1 15 5 1184.100 1187.870 43.191 0.660 o
1 15 6 280.529 284.620 9.318 12.019 o
1 15 7 22.743 15.963 2.545 177.396 o
1 15 8 205.687 217.854 9.779 12.149 o
1 15 9 108.585 107.297 6.248 29.321 o
1 15 10 24.175 28.250 4.075 76.589 o
1 15 11 66.845 60.069 4.210 61.922 o
1 16 0 307.818 298.531 13.582 6.469 o
1 16 1 424.349 407.458 17.113 4.083 o
1 16 2 339.769 330.856 14.940 5.389 o
1 16 3 532.436 548.981 22.274 2.466 o
1 16 4 160.885 158.094 9.507 13.458 o
1 16 5 1121.460 1095.790 41.289 0.724 o
1 16 6 127.508 142.698 7.334 21.589 o
1 16 7 309.348 336.832 15.755 4.973 o
1 16 8 143.092 143.425 7.606 19.998 o
1 16 9 64.270 63.020 4.618 53.642 o
1 16 10 135.224 147.500 6.791 24.142 o
1 16 11 101.699 93.891 3.055 79.949 o
1 17 0 319.986 321.077 14.397 5.800 o
1 17 1 450.440 441.956 18.471 3.534 o
1 17 2 598.974 561.205 22.546 2.370 o
1 17 3 762.842 717.940 28.794 1.476 o
1 17 4 13.493 13.310 3.531 105.381 o
1 17 5 422.264 419.741 12.492 6.724 o
1 17 6 244.474 256.060 8.736 13.821 o
1 17 7 35.599 40.474 5.704 40.062 o
1 17 9 76.253 85.566 5.161 42.762 o
1 17 10 6.295 13.854 2.445 214.314 o
1 18 0 290.974 266.477 13.310 6.800 o
1 18 1 1791.150 1734.680 59.760 0.343 o
1 18 2 467.073 446.573 19.286 3.264 o
1 18 3 574.596 587.554 24.719 2.027 o
1 18 4 66.629 65.169 4.486 55.740 o
1 18 5 63.277 61.977 4.438 57.380 o
1 18 6 202.700 205.898 7.692 17.845 o
1 18 7 529.978 551.154 22.818 2.366 o
1 19 1 936.116 898.851 34.226 1.045 o
1 19 2 866.552 840.370 21.999 2.188 o
1 19 3 594.297 610.068 16.707 3.810 o
1 19 4 223.895 232.714 8.393 15.124 o
1 19 5 15.276 17.222 2.741 163.355 o
1 19 6 47.115 45.917 3.906 75.093 o
1 19 7 62.271 62.229 4.242 61.752 o
1 20 0 102.593 98.570 5.087 41.092 o
1 20 1 1153.600 1087.520 26.983 1.435 o
1 20 2 697.934 696.616 18.668 3.041 o
1 20 3 94.299 97.575 5.175 40.705 o
1 20 4 152.038 155.265 6.575 24.710 o
1 20 5 247.561 260.496 9.050 13.048 o
1 20 6 352.514 362.446 17.113 4.220 o
1 20 7 21.413 24.340 2.741 154.583 o
1 21 0 198.860 202.278 7.001 20.606 o
1 21 1 103.116 106.319 5.368 37.578 o
1 21 2 607.433 611.136 16.933 3.713 o
1 21 3 388.559 392.623 12.141 7.219 o
1 21 4 517.764 525.989 15.083 4.688 o
1 21 5 250.974 253.329 9.050 13.050 o
1 21 6 107.334 101.758 5.022 41.374 o
1 21 7 291.647 302.605 12.224 7.763 o
1 22 0 94.350 100.613 4.315 52.969 o
1 22 1 247.156 243.499 8.354 14.813 o
1 22 2 103.063 97.377 5.259 39.093 o
1 22 3 1679.150 1677.000 40.444 0.659 o
1 22 4 332.404 344.503 10.983 8.841 o
1 22 5 20.726 23.787 2.862 144.639 o
1 22 6 45.728 48.315 3.654 83.579 o
1 22 7 16.342 18.200 2.988 139.339 o
1 23 0 373.830 369.749 9.436 10.510 o
1 23 1 91.989 98.573 5.087 41.936 o
1 23 2 140.252 142.338 5.117 36.389 o
1 23 3 306.753 308.929 8.178 13.910 o
1 23 4 265.120 251.053 8.893 13.242 o
1 23 5 32.366 37.739 3.394 100.500 o
1 23 6 194.320 197.033 6.962 20.956 o
1 23 7 56.673 60.032 4.075 66.963 o
1 24 0 344.171 350.489 9.586 10.640 o
1 24 1 124.779 121.077 5.570 33.811 o
1 24 2 1071.280 1060.730 25.872 1.567 o
1 24 3 69.698 66.608 3.644 75.370 o
1 24 4 30.018 29.113 5.297 46.788 o
1 24 5 224.578 229.949 7.735 17.068 o
1 24 6 10.714 9.236 2.445 211.017 o
1 24 7 3.878 5.161 1.630 478.100 o
1 25 0 106.870 113.388 5.280 38.034 o
1 25 1 98.432 96.823 7.198 23.582 o
1 25 2 12.262 13.518 1.970 295.228 o
1 25 3 215.161 222.169 6.204 23.418 o
1 25 4 174.157 177.283 6.608 23.475 o
1 25 5 72.847 75.000 3.827 68.745 o
1 25 6 77.796 75.244 4.618 51.340 o
1 26 0 69.412 77.968 4.319 57.845 o
1 26 1 82.557 88.282 4.418 53.483 o
1 26 2 266.321 286.994 8.836 13.138 o
1 26 3 18.169 16.722 1.869 295.910 o
1 26 4 180.645 179.599 9.779 12.546 o
1 26 5 37.242 33.140 3.531 93.285 o
1 26 6 21.968 22.003 2.445 186.435 o
1 27 0 32.819 31.895 2.881 131.806 o
1 27 1 121.905 126.481 5.186 37.521 o
1 27 2 164.024 181.252 6.146 26.324 o
1 27 3 215.110 222.167 8.828 14.177 o
1 27 4 51.143 44.549 4.075 69.452 o
1 27 5 162.623 168.144 7.063 21.697 o
1 28 0 227.164 223.927 7.009 19.604 o
1 28 1 63.075 62.703 4.754 51.325 o
1 28 2 325.091 332.495 11.273 8.573 o
1 28 3 69.517 72.663 3.265 86.643 o
1 28 4 95.674 98.876 5.161 40.724 o
1 29 0 46.416 57.063 2.973 111.377 o
1 29 1 119.666 125.634 4.418 46.921 o
1 29 2 23.735 23.633 2.716 155.113 o
1 29 3 156.742 152.389 6.519 24.917 o
2 -28 -1 11.871 12.495 1.901 315.508 o
2 -27 -1 89.017 103.223 5.161 41.068 o
2 -26 -6 70.516 63.049 2.203 137.376 o
2 -26 -5 85.526 90.456 4.346 54.242 o
2 -26 -2 129.924 141.252 6.519 26.015 o
2 -26 -1 215.343 209.705 8.692 14.601 o
2 -25 -7 20.229 20.101 2.173 228.235 o
2 -25 -6 18.556 16.146 2.037 259.930 o
2 -25 -5 106.507 104.949 3.441 67.741 o
2 -25 -2 40.379 49.981 4.346 63.712 o
2 -25 -1 185.760 190.962 8.421 15.903 o
2 -24 -8 14.001 12.074 1.043 688.093 o
2 -24 -7 97.657 94.479 2.936 84.539 o
2 -24 -6 41.209 45.941 2.087 185.477 o
2 -24 -5 251.325 238.132 6.223 21.891 o
2 -24 -4 18.390 17.113 2.716 162.953 o
2 -24 -2 83.425 85.566 5.433 38.862 o
2 -24 -1 836.416 851.858 26.892 1.607 o
2 -23 -8 29.539 28.983 1.558 306.370 o
2 -23 -7 72.154 69.705 2.545 115.758 o
2 -23 -6 14.929 16.396 1.624 376.580 o
2 -23 -5 39.599 42.647 3.803 80.655 o
2 -23 -4 73.099 72.256 4.618 52.054 o
2 -23 -3 259.383 262.403 10.594 10.111 o
2 -23 -2 790.914 761.674 25.262 1.819 o
2 -23 -1 54.812 62.205 5.161 45.487 o
2 -22 -9 3.667 3.500 0.699 1899.950 o
2 -22 -8 1.604 -0.241 1.494 613.959 o
2 -22 -7 181.039 180.071 6.383 24.384 o
2 -22 -6 39.696 34.917 2.153 188.024 o
2 -22 -5 107.298 100.763 3.712 62.233 o
2 -22 -4 430.652 417.469 13.582 5.903 o
2 -22 -3 50.182 52.155 4.618 56.040 o
2 -22 -2 160.909 165.699 7.878 18.342 o
2 -22 -1 203.963 194.765 8.964 14.138 o
2 -21 -9 17.372 13.506 1.105 591.331 o
2 -21 -8 307.626 297.475 7.155 16.538 o
2 -21 -7 7.950 12.201 1.501 483.915 o
2 -21 -6 6.034 12.152 3.667 101.007 o
2 -21 -5 152.746 154.734 5.569 31.376 o
2 -21 -4 372.622 363.172 19.558 3.312 o
2 -21 -3 67.240 64.378 4.889 48.503 o
2 -21 -2 205.675 210.791 9.236 13.368 o
2 -21 -1 1477.480 1358.740 42.376 0.648 o
2 -20 -10 45.747 40.210 1.558 244.138 o
2 -20 -9 60.116 61.050 2.350 137.453 o
2 -20 -8 64.245 64.878 2.608 118.632 o
2 -20 -7 12.623 13.201 1.501 445.168 o
2 -20 -6 268.857 276.906 7.231 17.317 o
2 -20 -5 289.490 288.944 6.653 18.535 o
2 -20 -4 212.728 218.963 7.245 19.111 o
2 -20 -3 608.434 575.873 20.101 2.855 o
2 -20 -2 253.670 246.316 8.389 14.610 o
2 -20 -1 77.367 76.698 4.109 61.134 o
2 -19 -10 52.872 51.802 5.569 40.355 o
2 -19 -9 48.691 47.826 2.309 155.963 o
2 -19 -8 3.650 7.514 1.494 548.136 o
2 -19 -7 97.636 101.757 3.589 66.642 o
2 -19 -6 354.767 353.874 8.779 11.833 o
2 -19 -5 432.561 419.824 20.916 2.871 o
2 -19 -4 974.827 994.696 19.542 2.418 o
2 -19 -3 589.174 572.629 11.064 6.704 o
2 -19 -2 285.364 277.071 15.212 5.396 o
2 -19 -1 117.312 127.127 8.964 15.584 o
2 -18 -10 164.480 162.897 4.047 44.642 o
2 -18 -9 215.915 217.852 5.605 26.579 o
2 -18 -8 31.682 34.678 2.210 192.816 o
2 -18 -7 312.341 313.823 7.446 15.524 o
2 -18 -6 40.791 40.840 2.067 191.648 o
2 -18 -5 209.912 211.416 5.909 25.299 o
2 -18 -4 59.954 59.511 3.091 99.166 o
2 -18 -3 158.237 162.503 5.343 32.639 o
2 -18 -2 349.001 380.294 18.743 3.589 o
2 -18 -1 355.372 350.413 17.657 3.999 o
2 -17 -11 149.501 144.783 4.346 43.703 o
2 -17 -10 171.766 171.797 5.569 29.959 o
2 -17 -9 109.232 116.941 3.654 61.567 o
2 -17 -8 387.868 406.313 9.318 10.386 o
2 -17 -7 136.771 130.411 3.705 54.932 o
2 -17 -6 457.145 449.706 9.238 9.676 o
2 -17 -5 168.815 172.787 4.974 34.697 o
2 -17 -4 184.556 190.703 5.856 27.055 o
2 -17 -3 1089.240 1050.680 30.341 1.223 o
2 -17 -2 523.445 538.387 24.176 2.144 o
2 -17 -1 530.618 555.229 24.448 2.095 o
2 -16 -11 9.714 11.137 1.087 739.412 o
2 -16 -10 102.429 106.317 3.260 72.766 o
2 -16 -9 88.984 88.950 5.161 41.623 o
2 -16 -8 1.518 1.705 0.816 1819.330 o
2 -16 -7 760.162 742.541 23.277 2.100 o
2 -16 -6 105.251 104.305 2.864 82.532 o
2 -16 -5 70.114 69.679 3.245 87.631 o
2 -16 -4 2.089 2.564 1.501 587.324 o
2 -16 -3 272.484 274.051 9.664 11.506 o
2 -16 -2 518.719 522.487 16.313 4.158 o
2 -16 -1 94.993 96.432 7.334 22.919 o
2 -15 -11 29.717 32.868 1.901 239.109 o
2 -15 -10 73.234 71.728 5.569 38.403 o
2 -15 -9 1123.580 1097.540 18.816 2.335 o
2 -15 -8 108.925 110.231 4.705 44.911 o
2 -15 -7 28.302 30.898 2.470 171.027 o
2 -15 -6 334.733 324.211 7.565 14.757 o
2 -15 -5 46.812 45.929 4.754 54.097 o
2 -15 -4 249.063 269.598 15.891 5.064 o
2 -15 -3 603.356 580.619 24.855 1.997 o
2 -15 -2 295.889 297.511 23.497 2.421 o
2 -15 -1 97.850 95.617 7.063 24.400 o
2 -14 -11 86.223 95.073 3.531 71.222 o
2 -14 -10 443.809 461.288 8.568 10.612 o
2 -14 -9 33.753 32.738 3.555 93.481 o
2 -14 -8 233.171 241.930 4.796 29.825 o
2 -14 -7 288.574 279.857 6.352 19.685 o
2 -14 -6 344.453 338.190 15.212 5.209 o
2 -14 -5 409.366 426.366 13.516 6.000 o
2 -14 -4 679.394 665.698 15.234 4.125 o
2 -14 -3 954.225 964.666 27.075 1.525 o
2 -14 -2 16.089 16.169 1.826 314.028 o
2 -14 -1 249.099 256.698 12.767 7.471 o
2 -13 -12 114.325 116.533 3.531 63.069 o
2 -13 -11 31.655 33.920 1.604 282.564 o
2 -13 -10 194.480 203.051 4.517 35.588 o
2 -13 -9 142.723 143.873 3.287 59.541 o
2 -13 -8 327.583 330.768 6.135 18.643 o
2 -13 -7 164.703 156.790 4.027 45.173 o
2 -13 -6 458.010 453.986 14.070 5.461 o
2 -13 -5 586.591 620.533 17.835 3.452 o
2 -13 -4 286.884 295.219 10.594 9.808 o
2 -13 -3 1524.170 1535.480 29.810 1.071 o
2 -13 -2 1316.730 1285.940 30.261 1.136 o
2 -13 -1 1957.760 1889.480 62.613 0.309 o
2 -12 -12 42.504 43.502 1.604 241.698 o
2 -12 -11 91.731 90.284 2.863 89.571 o
2 -12 -10 96.315 104.653 5.651 35.139 o
2 -12 -9 74.793 72.979 2.352 122.620 o
2 -12 -8 139.981 150.217 4.587 41.590 o
2 -12 -7 694.419 713.590 16.378 3.666 o
2 -12 -6 42.120 46.084 3.062 111.463 o
2 -12 -5 567.424 586.908 17.258 3.685 o
2 -12 -4 1683.700 1663.590 38.667 0.706 o
2 -12 -3 181.838 183.316 4.690 35.823 o
2 -12 -2 1061.400 1085.280 25.771 1.575 o
2 -12 -1 294.361 291.895 7.041 17.194 o
2 -11 -12 85.228 84.748 4.346 54.659 o
2 -11 -11 103.375 102.722 5.025 41.621 o
2 -11 -10 120.340 123.695 3.227 67.239 o
2 -11 -9 323.250 327.338 6.084 18.961 o
2 -11 -8 587.558 556.360 9.427 8.036 o
2 -11 -7 132.574 129.843 7.063 22.993 o
2 -11 -6 1101.040 1129.940 30.049 1.228 o
2 -11 -5 528.958 545.006 15.928 4.275 o
2 -11 -4 85.491 84.820 3.497 73.474 o
2 -11 -3 1561.660 1561.390 36.247 0.803 o
2 -11 -2 3569.930 3552.420 77.029 0.178 o
2 -11 -1 1035.960 1039.450 21.092 2.119 o
2 -10 -12 18.804 18.586 1.152 524.498 o
2 -10 -11 20.572 19.740 1.558 361.394 o
2 -10 -10 493.241 518.089 9.493 8.812 o
2 -10 -9 1415.820 1406.130 21.749 1.663 o
2 -10 -8 841.516 820.179 13.231 4.274 o
2 -10 -7 768.784 769.280 30.152 1.354 o
2 -10 -6 465.309 476.535 13.986 5.458 o
2 -10 -5 247.522 244.891 11.618 8.803 o
2 -10 -4 618.293 631.681 15.532 4.173 o
2 -10 -3 711.664 699.349 17.028 3.455 o
2 -10 -2 4434.150 4544.650 100.886 0.107 o
2 -10 -1 953.894 926.911 18.912 2.579 o
2 -9 -13 5.833 5.161 1.358 630.841 o
2 -9 -12 12.935 13.207 1.630 393.369 o
2 -9 -11 54.579 53.985 4.075 67.910 o
2 -9 -10 158.088 157.169 3.505 52.609 o
2 -9 -9 203.387 204.665 4.249 37.005 o
2 -9 -8 247.028 246.166 6.482 20.837 o
2 -9 -7 320.100 331.399 14.125 5.976 o
2 -9 -6 79.668 81.901 3.784 67.741 o
2 -9 -5 1869.320 1970.470 68.763 0.264 o
2 -9 -4 1697.930 1610.930 37.779 0.732 o
2 -9 -3 1879.890 1870.840 43.026 0.572 o
2 -9 -2 640.754 642.314 15.623 4.083 o
2 -9 -1 4131.560 4146.760 69.071 0.190 o
2 -8 -13 61.065 59.808 1.808 175.434 o
2 -8 -12 8.011 7.997 1.087 806.781 o
2 -8 -11 297.334 300.193 7.178 16.652 o
2 -8 -10 47.046 44.606 1.754 213.160 o
2 -8 -9 136.983 140.442 3.527 56.932 o
2 -8 -8 872.534 857.019 33.140 1.120 o
2 -8 -7 226.005 236.869 10.594 10.430 o
2 -8 -6 122.187 124.604 10.730 11.250 o
2 -8 -5 340.748 342.687 9.251 11.241 o
2 -8 -4 699.315 705.766 17.160 3.431 o
2 -8 -3 103.121 105.903 3.579 65.342 o
2 -8 -2 1716.790 1690.800 38.536 0.704 o
2 -8 -1 138.102 140.124 2.806 69.493 o
2 -7 -13 12.304 11.790 0.904 835.084 o
2 -7 -12 52.189 53.668 4.754 53.040 o
2 -7 -11 111.855 118.777 3.474 64.483 o
2 -7 -10 87.365 87.330 2.350 110.937 o
2 -7 -9 952.713 943.811 13.356 3.811 o
2 -7 -8 484.526 497.370 19.830 3.072 o
2 -7 -7 303.299 318.632 13.310 6.674 o
2 -7 -6 256.432 254.843 11.952 8.329 o
2 -7 -5 1141.670 1129.920 26.615 1.461 o
2 -7 -4 843.614 829.555 19.927 2.554 o
2 -7 -3 3238.630 3302.890 62.810 0.250 o
2 -7 -2 2238.590 2271.490 52.318 0.393 o
2 -7 -1 1239.730 1232.490 24.604 1.562 o
2 -6 -13 18.793 20.394 1.358 433.977 o
2 -6 -12 23.802 24.477 1.381 384.040 o
2 -6 -11 404.306 418.338 7.936 12.286 o
2 -6 -10 903.237 915.863 14.425 3.657 o
2 -6 -9 921.308 914.854 13.059 4.005 o
2 -6 -8 715.113 724.188 28.250 1.538 o
2 -6 -7 183.404 195.851 8.964 14.378 o
2 -6 -6 483.596 474.858 15.348 4.694 o
2 -6 -5 1434.690 1390.700 27.732 1.230 o
2 -6 -4 120.620 131.484 3.504 60.994 o
2 -6 -3 3645.490 3731.550 94.216 0.129 o
2 -6 -2 1483.250 1448.500 33.520 0.926 o
2 -6 -1 5539.260 5637.460 123.553 0.071 o
2 -5 -13 39.725 40.751 1.413 280.113 o
2 -5 -12 94.829 102.324 2.795 88.408 o
2 -5 -11 230.906 241.069 5.197 27.637 o
2 -5 -10 7.763 7.455 0.931 999.574 o
2 -5 -9 1097.920 1065.850 14.925 3.047 o
2 -5 -8 29.607 29.609 3.260 110.322 o
2 -5 -7 616.101 631.016 24.176 2.076 o
2 -5 -6 267.722 262.700 7.585 16.426 o
2 -5 -5 29.357 29.680 3.858 82.888 o
2 -5 -4 1079.260 1093.870 21.861 1.971 o
2 -5 -3 104.402 106.488 3.607 64.419 o
2 -5 -2 1917.600 1904.760 55.059 0.385 o
2 -5 -1 3984.430 4097.100 96.097 0.120 o
2 -4 -13 53.868 54.731 1.711 197.592 o
2 -4 -12 119.675 120.635 3.117 70.053 o
2 -4 -11 23.415 26.476 2.207 212.008 o
2 -4 -10 388.469 391.458 7.008 14.474 o
2 -4 -9 244.066 242.993 4.878 28.710 o
2 -4 -8 134.079 138.536 7.063 22.837 o
2 -4 -7 1085.240 1117.240 30.495 1.205 o
2 -4 -6 1122.420 1167.710 27.604 1.384 o
2 -4 -5 2072.930 2111.630 47.800 0.466 o
2 -4 -4 1725.220 1764.700 49.524 0.473 o
2 -4 -3 4986.840 5395.900 150.582 0.053 o
2 -4 -2 9087.380 9386.730 265.384 0.017 o
2 -4 -1 1739.980 1713.320 39.399 0.677 o
2 -3 -13 189.914 190.202 3.917 41.869 o
2 -3 -12 170.428 173.474 3.998 43.965 o
2 -3 -11 334.882 332.050 6.785 16.616 o
2 -3 -10 34.416 35.074 2.784 136.656 o
2 -3 -9 194.476 182.294 4.573 35.909 o
2 -3 -8 647.671 636.135 36.943 0.965 o
2 -3 -7 73.906 73.396 3.654 73.295 o
2 -3 -6 1053.070 1079.620 25.559 1.599 o
2 -3 -5 3697.460 3830.280 86.552 0.146 o
2 -3 -4 1654.160 1675.700 40.473 0.662 o
2 -3 -3 5097.280 5581.580 156.307 0.049 o
2 -3 -2 6025.940 6458.500 179.625 0.037 o
2 -3 -1 731.699 742.116 16.605 3.513 o
2 -2 -13 72.239 72.086 2.074 139.730 o
2 -2 -12 12.828 14.380 1.213 580.306 o
2 -2 -11 557.755 581.622 10.665 7.136 o
2 -2 -10 99.321 93.771 2.452 99.504 o
2 -2 -9 725.246 715.812 11.931 5.319 o
2 -2 -8 1747.320 1730.300 36.010 0.768 o
2 -2 -7 595.212 595.327 16.622 3.850 o
2 -2 -6 2728.110 2814.270 64.454 0.262 o
2 -2 -5 7618.610 8024.690 177.594 0.035 o
2 -2 -4 3860.110 4055.210 128.775 0.075 o
2 -2 -3 345.489 386.228 12.105 7.458 o
2 -2 -2 1462.690 1494.160 34.033 0.905 o
2 -2 -1 7076.100 6997.590 155.828 0.045 o
2 -1 -13 54.702 56.752 1.874 180.268 o
2 -1 -12 71.535 69.368 2.397 123.623 o
2 -1 -11 273.997 284.690 5.410 23.735 o
2 -1 -10 49.615 47.904 1.837 197.249 o
2 -1 -9 135.428 136.212 3.384 59.960 o
2 -1 -8 68.548 65.099 3.014 97.769 o
2 -1 -7 1283.660 1254.000 39.660 0.750 o
2 -1 -6 109.077 110.775 3.866 58.091 o
2 -1 -5 2284.330 2340.030 52.966 0.382 o
2 -1 -4 482.932 498.997 12.226 6.518 o
2 -1 -3 266.025 290.134 9.915 11.052 o
2 -1 -2 3492.870 3562.100 77.266 0.178 o
2 -1 -1 7798.910 7976.090 226.617 0.023 o
2 0 0 411.910 449.687 17.249 4.017 o
2 0 2 20.121 28.342 2.647 162.931 o
2 0 3 1408.750 1518.490 34.755 0.884 o
2 0 4 694.030 739.990 17.916 3.209 o
2 0 5 966.061 1009.450 27.435 1.481 o
2 0 6 636.993 608.431 19.422 2.972 o
2 0 7 147.281 151.550 6.791 23.720 o
2 0 8 213.473 216.835 18.336 3.960 o
2 0 9 175.127 175.720 3.148 53.222 o
2 0 10 1.403 3.076 0.699 2254.860 o
2 0 11 1142.450 1167.200 17.571 2.463 o
2 0 12 26.119 23.687 2.036 235.114 o
2 1 0 17739.800 16845.100 442.707 0.006 o
2 1 1 5535.220 5409.200 282.911 0.017 o
2 1 2 15624.800 15859.800 405.264 0.007 o
2 1 3 1709.100 1737.770 46.675 0.522 o
2 1 4 4462.100 4528.720 101.737 0.105 o
2 1 5 220.211 227.340 6.846 20.373 o
2 1 6 300.595 296.041 9.915 10.736 o
2 1 7 1106.760 1078.640 75.380 0.239 o
2 1 8 407.763 410.469 11.712 7.479 o
2 1 9 241.067 247.478 3.978 34.295 o
2 1 10 156.092 157.510 3.176 57.595 o
2 1 11 640.749 662.085 10.532 6.575 o
2 1 12 47.251 49.502 1.691 215.328 o
2 2 0 5176.820 4868.570 166.243 0.045 o
2 2 1 20783.400 19905.500 560.566 0.004 o
2 2 2 808.068 860.274 22.953 2.082 o
2 2 3 4193.900 4427.430 166.243 0.046 o
2 2 4 669.038 660.828 15.036 4.226 o
2 2 5 4030.350 4241.410 81.597 0.152 o
2 2 6 169.359 188.118 5.431 30.642 o
2 2 7 58.002 56.515 2.503 131.224 o
2 2 8 82.223 89.912 3.906 63.641 o
2 2 9 785.066 788.098 10.549 5.593 o
2 2 10 61.900 66.009 1.955 159.931 o
2 2 11 235.793 244.869 4.766 29.767 o
2 2 12 299.076 305.559 4.612 25.629 o
2 3 0 4108.620 4191.380 144.512 0.060 o
2 3 2 3700.790 3776.150 96.999 0.122 o
2 3 3 1693.380 1796.670 47.731 0.503 o
2 3 4 5034.760 5014.280 106.320 0.093 o
2 3 5 1035.970 1042.500 23.405 1.835 o
2 3 6 525.084 541.598 12.931 5.804 o
2 3 7 127.416 118.957 6.856 24.434 o
2 3 8 998.528 1001.580 25.565 1.640 o
2 3 9 170.112 171.847 3.162 54.171 o
2 3 10 286.814 284.753 5.060 24.724 o
2 3 11 6.146 6.508 0.931 1076.560 o
2 3 12 78.193 76.314 1.706 153.288 o
2 3 13 8.930 9.779 0.815 1066.880 o
2 4 0 7172.360 6994.050 178.874 0.036 o
2 4 2 1084.770 1107.560 29.388 1.279 o
2 4 3 1289.060 1261.610 41.332 0.699 o
2 4 4 205.240 213.474 5.628 27.014 o
2 4 5 526.131 521.862 12.423 6.161 o
2 4 6 20.521 27.697 1.874 272.184 o
2 4 7 573.296 563.540 17.837 3.508 o
2 4 8 30.585 34.725 1.887 237.492 o
2 4 9 57.467 58.735 1.865 176.133 o
2 4 10 38.299 37.622 1.612 257.751 o
2 4 11 157.680 162.917 3.633 50.530 o
2 4 12 315.154 314.773 4.771 24.037 o
2 4 13 7.109 6.791 0.815 1214.500 o
2 5 0 1218.800 1264.460 31.884 1.076 o
2 5 2 1581.110 1572.380 42.376 0.628 o
2 5 3 357.593 351.978 8.915 11.580 o
2 5 4 977.537 993.826 24.435 1.767 o
2 5 5 1224.560 1262.680 29.155 1.230 o
2 5 6 179.774 175.723 10.594 10.958 o
2 5 7 596.392 575.054 25.225 1.950 o
2 5 8 389.377 388.467 7.603 13.303 o
2 5 9 713.022 740.326 11.110 5.725 o
2 5 10 14.850 15.957 1.608 383.604 o
2 5 11 250.063 251.709 4.963 27.697 o
2 5 12 7.770 8.845 0.763 1215.030 o
2 5 13 226.123 218.941 6.519 21.686 o
2 6 0 1746.680 1726.880 44.053 0.570 o
2 6 2 757.264 827.682 31.510 1.250 o
2 6 3 823.609 790.080 22.766 2.121 o
2 6 4 82.746 88.760 2.917 91.346 o
2 6 5 1215.030 1214.700 33.407 1.006 o
2 6 6 360.503 352.380 16.842 4.335 o
2 6 7 1321.150 1322.380 54.176 0.433 o
2 6 8 855.972 852.508 12.564 4.420 o
2 6 9 194.324 187.932 3.868 42.004 o
2 6 10 65.480 71.058 2.166 140.387 o
2 6 11 138.184 138.449 3.307 60.558 o
2 6 12 154.196 161.139 3.205 57.184 o
2 6 13 82.274 77.960 2.716 101.102 o
2 7 0 2706.460 2722.920 68.005 0.242 o
2 7 1 3174.010 2994.540 116.261 0.094 o
2 7 2 1607.480 1712.140 63.563 0.313 o
2 7 3 1578.950 1524.430 49.574 0.487 o
2 7 4 2157.610 2242.870 57.615 0.342 o
2 7 5 666.797 662.644 19.196 2.967 o
2 7 6 1673.590 1582.170 43.398 0.596 o
2 7 7 217.453 216.213 8.710 14.485 o
2 7 8 420.755 420.907 7.897 12.120 o
2 7 9 1331.530 1337.670 18.938 2.019 o
2 7 10 210.232 226.101 4.340 34.911 o
2 7 11 764.652 755.282 11.990 5.082 o
2 7 12 44.011 45.713 2.235 168.123 o
2 8 0 118.488 116.278 3.742 58.368 o
2 8 2 276.780 258.328 12.224 7.924 o
2 8 3 9039.760 8824.770 228.850 0.022 o
2 8 4 2330.800 2343.830 60.979 0.305 o
2 8 5 328.932 328.651 13.582 6.358 o
2 8 6 389.446 387.052 24.448 2.192 o
2 8 7 80.976 79.153 3.934 64.204 o
2 8 8 453.225 463.531 7.611 11.865 o
2 8 9 33.732 38.684 1.967 216.374 o
2 8 10 407.513 421.556 7.504 12.969 o
2 8 11 59.736 64.235 3.060 99.615 o
2 8 12 442.896 433.467 8.333 11.104 o
2 9 0 2206.090 2216.300 75.244 0.218 o
2 9 2 412.483 402.568 17.385 3.996 o
2 9 3 2913.440 2827.220 78.232 0.189 o
2 9 4 449.690 478.001 14.210 5.369 o
2 9 5 930.461 895.763 26.114 1.638 o
2 9 6 24.780 21.136 1.694 307.075 o
2 9 7 64.287 74.257 3.934 67.790 o
2 9 8 439.587 436.412 7.265 12.797 o
2 9 9 359.707 364.848 8.995 11.357 o
2 9 10 859.000 877.195 13.917 3.940 o
2 9 11 54.611 55.897 2.339 144.746 o
2 9 12 76.816 77.606 1.804 148.472 o
2 10 0 703.015 707.890 25.262 1.871 o
2 10 3 996.263 956.606 26.794 1.536 o
2 10 4 124.661 124.920 5.087 38.412 o
2 10 5 804.530 774.489 17.983 3.028 o
2 10 6 47.694 45.316 2.362 153.883 o
2 10 7 383.141 363.809 8.746 11.520 o
2 10 8 41.257 41.254 1.822 218.667 o
2 10 9 319.711 318.823 5.678 20.499 o
2 10 10 117.090 125.302 3.227 67.789 o
2 10 11 102.926 110.724 3.137 75.106 o
2 10 12 10.419 11.349 0.797 1003.830 o
2 11 0 46.218 41.832 2.988 114.486 o
2 11 4 1041.410 1003.560 28.425 1.377 o
2 11 5 673.747 667.752 15.967 3.876 o
2 11 6 420.343 402.957 8.826 10.793 o
2 11 7 293.916 293.374 5.991 20.608 o
2 11 8 96.127 95.200 2.641 94.206 o
2 11 9 117.005 117.103 2.970 74.481 o
2 11 10 186.148 189.593 4.792 34.452 o
2 11 11 401.144 381.230 6.544 15.315 o
2 11 12 21.051 20.094 1.217 470.780 o
2 12 0 4370.080 4166.560 101.390 0.108 o
2 12 4 1193.710 1136.810 42.104 0.692 o
2 12 5 211.864 209.416 7.777 17.352 o
2 12 6 163.572 156.113 6.832 22.961 o
2 12 7 687.523 664.620 10.313 6.466 o
2 12 8 46.755 41.684 2.819 124.042 o
2 12 9 99.848 104.236 3.438 69.364 o
2 12 10 95.926 99.804 3.237 75.851 o
2 12 11 4.936 5.753 0.797 1405.170 o
2 12 12 193.479 180.321 3.199 49.511 o
2 13 0 0.789 0.000 1.358 752.915 o
2 13 1 545.431 551.969 21.459 2.618 o
2 13 4 310.093 301.247 14.125 6.044 o
2 13 5 1529.630 1465.760 53.241 0.435 o
2 13 6 201.225 195.308 10.866 10.289 o
2 13 7 380.094 389.838 7.965 12.749 o
2 13 8 132.114 132.076 3.611 57.057 o
2 13 9 10.233 9.181 1.314 580.941 o
2 13 10 168.613 169.851 3.643 48.465 o
2 13 11 64.089 64.184 1.865 164.903 o
2 13 12 92.366 86.653 3.531 70.783 o
2 14 0 477.067 479.985 19.015 3.316 o
2 14 1 1789.390 1734.140 60.304 0.337 o
2 14 2 125.710 118.706 7.063 23.327 o
2 14 3 34.041 44.820 5.161 48.034 o
2 14 4 1068.840 1046.350 37.486 0.865 o
2 14 5 1027.730 1051.780 39.388 0.798 o
2 14 6 472.355 460.576 13.149 5.985 o
2 14 7 108.032 108.233 4.703 45.120 o
2 14 8 528.949 546.910 13.814 5.273 o
2 14 9 82.570 76.856 2.823 97.122 o
2 14 10 201.611 200.394 4.031 39.195 o
2 14 11 132.235 118.589 2.893 71.960 o
2 15 0 1632.780 1658.620 58.946 0.357 o
2 15 1 125.358 125.497 7.334 21.844 o
2 15 2 331.508 315.116 12.088 7.698 o
2 15 3 107.471 112.458 7.606 21.073 o
2 15 4 8.849 12.495 3.260 124.821 o
2 15 5 1004.340 1022.180 38.029 0.853 o
2 15 6 519.574 533.980 25.806 1.911 o
2 15 7 114.770 113.545 6.791 25.284 o
2 15 8 93.675 92.357 5.704 35.111 o
2 15 9 63.050 60.693 3.395 85.985 o
2 15 10 11.916 12.563 1.178 624.942 o
2 15 11 29.894 26.203 1.337 360.292 o
2 16 0 545.660 545.721 21.731 2.565 o
2 16 1 559.615 527.100 28.115 1.626 o
2 16 2 32.542 33.541 4.210 70.127 o
2 16 3 70.439 65.465 6.519 29.500 o
2 16 4 113.998 112.458 7.878 19.710 o
2 16 5 1937.820 1875.490 57.452 0.359 o
2 16 6 286.778 281.731 9.437 11.749 o
2 16 7 239.479 244.746 10.866 9.890 o
2 16 9 107.057 105.939 5.704 33.993 o
2 16 10 59.724 56.494 5.297 43.345 o
2 16 11 118.956 109.199 4.346 48.941 o
2 17 0 1467.170 1484.230 53.241 0.437 o
2 17 1 61.550 63.020 5.704 37.816 o
2 17 2 374.135 380.022 16.842 4.293 o
2 17 3 68.390 69.539 6.791 27.436 o
2 17 4 284.581 283.190 9.359 11.908 o
2 17 5 26.193 31.522 5.297 47.002 o
2 17 6 89.672 96.711 5.022 43.038 o
2 17 7 569.683 585.381 20.916 2.702 o
2 18 0 290.524 305.050 14.668 5.707 o
2 18 1 1162.940 1117.250 41.561 0.711 o
2 18 2 159.280 162.711 9.779 12.813 o
2 18 3 76.327 73.660 7.063 25.296 o
2 18 4 710.090 721.724 19.104 2.911 o
2 18 5 43.222 47.132 3.979 73.563 o
2 18 6 555.107 564.866 15.354 4.443 o
2 18 7 208.671 216.767 10.051 11.593 o
2 19 0 896.974 855.473 22.238 2.127 o
2 19 1 39.489 37.215 4.618 58.369 o
2 19 2 367.637 349.881 10.928 8.675 o
2 19 3 591.054 587.274 16.162 4.030 o
2 19 4 494.180 503.851 14.344 5.142 o
2 19 5 268.307 272.272 10.051 10.877 o
2 19 6 268.149 267.908 9.124 12.620 o
2 19 7 54.389 56.772 5.161 45.753 o
2 20 0 54.080 70.169 16.706 4.993 o
2 20 1 1042.790 1031.950 34.498 1.002 o
2 20 2 317.678 314.372 10.158 10.149 o
2 20 3 420.109 433.570 12.913 6.382 o
2 20 4 196.606 200.800 7.735 17.862 o
2 20 5 17.643 17.891 3.939 84.280 o
2 20 6 50.424 53.748 4.020 70.219 o
2 20 7 5.879 7.063 2.445 220.493 o
2 21 0 83.878 91.814 6.791 26.590 o
2 21 1 488.125 487.591 19.015 3.300 o
2 21 2 137.885 129.167 8.285 17.549 o
2 21 3 785.688 831.673 21.339 2.355 o
2 21 4 110.008 107.752 5.451 36.218 o
2 21 5 25.713 22.623 4.346 68.379 o
2 21 6 100.134 107.026 6.519 27.664 o
2 21 7 27.825 27.979 3.531 97.372 o
2 22 0 359.696 353.256 11.289 8.304 o
2 22 1 398.603 402.840 16.570 4.356 o
2 22 2 234.497 242.538 10.458 10.572 o
2 22 3 47.038 51.996 5.161 46.587 o
2 22 4 15.035 15.339 2.588 181.667 o
2 22 5 54.967 54.764 3.979 70.354 o
2 22 6 73.252 71.713 5.433 40.023 o
2 22 7 6.548 8.421 2.173 270.553 o
2 23 0 198.059 200.634 6.238 24.210 o
2 23 1 61.150 62.377 4.511 56.151 o
2 23 2 651.041 674.206 24.719 1.972 o
2 23 3 14.790 15.247 2.852 153.616 o
2 23 4 101.171 113.257 11.001 10.898 o
2 23 5 51.907 52.254 5.025 48.336 o
2 23 6 210.285 210.520 9.236 13.320 o
2 23 7 10.339 13.582 2.445 208.273 o
2 24 0 217.464 230.850 7.993 16.383 o
2 24 1 174.814 184.982 5.845 27.661 o
2 24 2 281.690 276.737 9.028 12.619 o
2 24 3 64.583 67.854 3.493 81.192 o
2 24 4 17.313 16.113 1.982 274.255 o
2 24 5 310.421 327.868 12.767 7.107 o
2 24 6 60.708 62.748 4.346 59.631 o
2 24 7 155.643 152.661 6.519 24.949 o
2 25 0 225.265 239.813 6.773 20.366 o
2 25 1 38.505 41.197 3.457 94.717 o
2 25 2 65.245 72.589 5.297 42.309 o
2 25 3 75.370 77.712 4.423 54.991 o
2 25 4 47.998 53.330 3.457 89.547 o
2 25 5 59.958 61.119 4.618 54.278 o
2 25 6 49.684 53.513 3.803 76.871 o
2 26 0 218.598 218.074 10.192 11.244 o
2 26 1 86.373 85.026 4.319 54.996 o
2 26 2 0.017 1.981 1.624 527.607 o
2 26 3 18.826 17.913 2.203 228.149 o
2 26 4 34.925 33.933 5.025 50.842 o
2 26 5 111.097 110.557 5.704 33.647 o
2 27 0 46.321 51.461 3.441 91.027 o
2 27 1 237.187 245.370 7.676 16.878 o
2 27 2 84.245 82.101 4.346 54.967 o
2 27 3 28.914 31.346 3.260 110.243 o
2 27 4 76.779 81.763 4.889 46.733 o
2 27 5 165.560 159.180 6.791 23.069 o
2 28 0 168.869 174.029 12.767 7.910 o
2 28 1 133.967 135.234 4.790 40.499 o
2 28 2 0.711 -0.136 1.152 1040.550 o
2 28 3 50.888 54.458 3.667 80.906 o
2 28 4 180.048 183.356 7.334 19.900 o
2 29 0 54.510 56.229 4.075 67.713 o
2 29 1 51.871 49.564 2.588 132.686 o
3 -28 -2 84.061 83.665 4.075 60.223 o
3 -28 -1 9.403 12.224 1.901 324.788 o
3 -27 -3 102.627 110.557 5.161 39.758 o
3 -27 -2 23.593 26.621 2.716 153.935 o
3 -27 -1 1.269 1.630 1.630 514.332 o
3 -26 -3 84.234 86.109 4.889 45.825 o
3 -26 -2 14.084 18.743 2.716 166.313 o
3 -26 -1 5.164 11.680 2.445 217.873 o
3 -25 -6 46.010 43.734 2.445 149.681 o
3 -25 -4 118.244 122.781 5.704 32.934 o
3 -25 -3 12.258 12.495 2.445 206.212 o
3 -25 -2 83.852 79.862 4.889 46.153 o
3 -25 -1 399.240 426.201 14.940 5.145 o
3 -24 -7 285.851 259.143 8.964 12.801 o
3 -24 -6 134.433 121.999 3.634 57.122 o
3 -24 -4 80.245 88.011 4.889 46.109 o
3 -24 -3 217.688 220.027 9.236 13.188 o
3 -24 -2 369.833 380.565 13.854 5.957 o
3 -24 -1 267.050 276.799 10.866 9.612 o
3 -23 -8 23.297 25.262 2.173 218.054 o
3 -23 -7 31.831 28.365 1.697 273.405 o
3 -23 -6 127.987 115.475 3.634 58.752 o
3 -23 -4 142.520 148.043 7.063 22.486 o
3 -23 -3 34.666 38.029 3.803 82.503 o
3 -23 -2 308.495 306.408 12.224 7.682 o
3 -23 -1 35.297 36.943 4.075 73.344 o
3 -22 -9 49.808 46.722 2.716 126.915 o
3 -22 -8 208.450 190.023 4.756 33.211 o
3 -22 -7 50.917 48.453 2.153 166.057 o
3 -22 -6 106.389 101.916 3.441 68.096 o
3 -22 -5 55.060 58.021 2.881 111.501 o
3 -22 -4 70.215 68.181 4.618 52.630 o
3 -22 -3 306.596 309.939 11.952 7.966 o
3 -22 -2 204.505 217.311 9.507 12.735 o
3 -22 -1 482.591 462.685 16.027 4.397 o
3 -21 -9 0.064 0.951 0.699 2757.990 o
3 -21 -8 79.465 78.969 2.852 96.865 o
3 -21 -7 9.831 8.367 1.237 642.651 o
3 -21 -6 65.023 65.090 2.741 111.504 o
3 -21 -5 68.878 65.473 2.947 100.330 o
3 -21 -4 497.083 499.543 17.928 3.621 o
3 -21 -3 35.714 34.357 3.115 114.490 o
3 -21 -2 342.808 324.896 7.890 13.897 o
3 -21 -1 102.170 103.766 4.418 50.137 o
3 -20 -9 308.659 304.248 10.458 9.818 o
3 -20 -8 8.770 8.475 2.173 265.013 o
3 -20 -7 27.108 25.236 1.892 255.169 o
3 -20 -6 188.961 190.692 9.643 12.716 o
3 -20 -5 47.447 47.815 2.784 123.934 o
3 -20 -4 144.937 138.944 4.464 43.059 o
3 -20 -3 87.496 94.510 3.564 70.192 o
3 -20 -2 74.886 73.626 3.172 87.979 o
3 -20 -1 101.265 102.967 3.232 74.163 o
3 -19 -9 137.863 135.030 3.784 53.199 o
3 -19 -8 4.907 6.598 1.152 824.792 o
3 -19 -7 67.962 69.712 2.397 125.871 o
3 -19 -6 114.451 108.915 2.819 80.090 o
3 -19 -5 152.225 152.766 3.976 47.469 o
3 -19 -4 78.049 81.872 3.349 80.018 o
3 -19 -3 286.389 285.650 8.094 14.575 o
3 -19 -2 40.723 45.962 3.406 95.343 o
3 -19 -1 66.624 63.373 3.121 94.595 o
3 -18 -10 1.921 1.664 0.699 2290.310 o
3 -18 -9 32.441 32.641 2.038 214.561 o
3 -18 -8 10.690 12.166 2.035 286.195 o
3 -18 -7 151.732 146.556 3.832 49.803 o
3 -18 -6 1.346 2.553 0.880 1576.720 o
3 -18 -5 208.165 202.032 6.064 24.725 o
3 -18 -4 142.046 138.311 3.933 50.234 o
3 -18 -3 315.890 299.757 7.322 15.908 o
3 -18 -2 693.960 687.517 30.152 1.382 o
3 -18 -1 487.298 455.511 13.236 5.886 o
3 -17 -11 28.124 27.979 1.630 298.052 o
3 -17 -10 203.169 204.932 4.191 37.489 o
3 -17 -9 147.693 147.203 3.556 54.225 o
3 -17 -8 0.384 2.338 0.915 1556.840 o
3 -17 -7 241.468 237.427 5.136 27.544 o
3 -17 -6 39.861 40.973 1.739 232.326 o
3 -17 -5 64.800 62.070 1.913 161.913 o
3 -17 -4 112.262 107.303 4.059 54.462 o
3 -17 -3 720.582 691.320 31.238 1.292 o
3 -17 -2 263.947 280.874 14.940 5.613 o
3 -17 -1 564.978 575.873 26.077 1.851 o
3 -16 -11 24.464 21.188 1.358 396.287 o
3 -16 -10 150.092 152.270 3.470 54.705 o
3 -16 -9 68.431 65.381 3.029 97.170 o
3 -16 -8 76.758 79.207 2.727 102.907 o
3 -16 -7 50.447 47.678 1.960 184.220 o
3 -16 -6 288.043 271.673 4.624 26.960 o
3 -16 -5 64.459 64.465 2.645 116.713 o
3 -16 -4 1120.740 1126.060 35.585 0.931 o
3 -16 -3 441.079 448.747 21.188 2.790 o
3 -16 -2 974.087 1002.350 40.746 0.760 o
3 -16 -1 252.921 275.170 14.125 6.230 o
3 -15 -11 57.683 60.544 2.153 152.895 o
3 -15 -10 33.439 32.677 2.708 144.045 o
3 -15 -9 16.710 20.157 1.381 440.485 o
3 -15 -8 225.145 222.490 5.719 25.477 o
3 -15 -7 87.570 80.720 2.236 117.525 o
3 -15 -6 370.071 360.923 5.728 18.252 o
3 -15 -5 467.402 460.970 21.459 2.706 o
3 -15 -4 566.004 567.926 17.537 3.610 o
3 -15 -3 227.845 220.390 8.507 14.849 o
3 -15 -2 426.304 418.051 19.830 3.161 o
3 -15 -1 275.095 271.910 14.397 5.974 o
3 -14 -11 4.060 4.531 0.904 1267.030 o
3 -14 -10 144.415 142.775 3.515 55.710 o
3 -14 -9 15.815 16.363 1.521 406.825 o
3 -14 -8 1489.890 1491.040 24.622 1.386 o
3 -14 -7 22.209 22.204 1.299 425.553 o
3 -14 -6 225.066 216.611 5.567 26.417 o
3 -14 -5 78.003 75.464 4.242 58.332 o
3 -14 -4 745.587 732.228 21.682 2.364 o
3 -14 -3 598.721 629.613 18.797 3.161 o
3 -14 -2 1091.450 1073.510 42.919 0.680 o
3 -14 -1 370.899 386.270 18.200 3.752 o
3 -13 -12 25.720 26.392 1.152 435.025 o
3 -13 -11 218.333 213.113 5.217 28.852 o
3 -13 -10 10.381 10.193 1.150 684.882 o
3 -13 -9 1139.870 1148.930 19.430 2.210 o
3 -13 -8 213.791 220.376 4.539 33.407 o
3 -13 -7 330.521 322.852 5.907 19.369 o
3 -13 -6 206.821 216.346 13.175 7.281 o
3 -13 -5 56.639 61.511 3.768 75.374 o
3 -13 -4 870.768 852.886 34.906 1.024 o
3 -13 -3 184.877 198.987 8.993 14.267 o
3 -13 -2 188.850 194.552 8.121 16.760 o
3 -13 -1 881.361 828.317 24.202 1.886 o
3 -12 -12 35.910 37.230 2.309 175.168 o
3 -12 -11 203.433 211.314 5.217 29.679 o
3 -12 -10 279.117 275.279 5.790 22.142 o
3 -12 -9 75.808 73.545 2.341 122.326 o
3 -12 -8 278.336 273.533 4.892 26.129 o
3 -12 -7 254.873 245.736 4.911 27.883 o
3 -12 -6 91.227 92.853 4.754 46.808 o
3 -12 -5 466.833 469.079 14.179 5.353 o
3 -12 -4 2300.210 2379.740 63.385 0.287 o
3 -12 -3 93.266 88.538 3.705 66.234 o
3 -12 -2 34.472 34.058 2.433 166.398 o
3 -12 -1 217.555 218.562 14.804 5.874 o
3 -11 -12 8.924 7.604 0.904 992.290 o
3 -11 -11 27.393 29.103 3.124 119.603 o
3 -11 -10 51.153 50.384 2.142 165.631 o
3 -11 -9 65.523 68.969 2.267 135.214 o
3 -11 -8 790.849 778.431 14.470 4.030 o
3 -11 -7 116.235 114.920 5.161 38.599 o
3 -11 -6 700.562 736.587 28.115 1.554 o
3 -11 -5 293.220 310.072 10.050 10.524 o
3 -11 -4 1126.190 1123.440 26.919 1.444 o
3 -11 -3 902.961 893.304 21.507 2.216 o
3 -11 -2 31.149 31.282 2.271 188.922 o
3 -11 -1 796.512 783.806 19.079 2.790 o
3 -10 -12 7.828 8.101 1.222 686.669 o
3 -10 -11 157.257 148.961 4.242 43.907 o
3 -10 -10 95.627 102.805 2.992 82.202 o
3 -10 -9 792.368 787.300 13.448 4.370 o
3 -10 -8 288.273 288.585 5.603 22.334 o
3 -10 -7 27.399 30.424 3.531 97.093 o
3 -10 -6 1053.150 1057.670 28.612 1.351 o
3 -10 -5 1183.360 1128.780 30.917 1.154 o
3 -10 -4 273.668 257.938 10.344 10.413 o
3 -10 -3 981.716 1018.680 24.188 1.785 o
3 -10 -2 1103.640 1107.570 26.088 1.524 o
3 -10 -1 3792.780 3885.810 83.736 0.152 o
3 -9 -12 50.503 53.526 2.010 175.849 o
3 -9 -11 204.850 209.834 5.411 28.415 o
3 -9 -10 486.813 502.227 9.493 8.924 o
3 -9 -9 90.088 86.890 2.510 103.348 o
3 -9 -8 61.287 60.476 3.411 86.004 o
3 -9 -7 26.450 31.238 3.531 97.283 o
3 -9 -6 91.299 101.790 5.433 37.803 o
3 -9 -5 237.402 246.076 7.240 18.282 o
3 -9 -4 1438.420 1449.720 33.800 0.923 o
3 -9 -3 337.381 333.854 9.032 11.692 o
3 -9 -2 1430.950 1494.620 33.985 0.913 o
3 -9 -1 674.737 662.229 15.884 3.907 o
3 -8 -13 47.020 48.233 2.445 146.858 o
3 -8 -12 33.599 35.200 1.808 242.277 o
3 -8 -11 171.280 174.630 5.242 32.320 o
3 -8 -10 156.141 155.323 3.611 51.574 o
3 -8 -9 71.522 76.344 2.183 132.525 o
3 -8 -8 185.601 184.192 4.019 41.611 o
3 -8 -7 593.059 627.485 24.719 2.010 o
3 -8 -6 28.004 39.659 3.531 95.292 o
3 -8 -5 270.570 276.536 7.823 15.590 o
3 -8 -4 319.564 319.827 8.781 12.427 o
3 -8 -3 188.989 194.249 5.678 27.878 o
3 -8 -2 1967.840 1962.800 38.188 0.663 o
3 -8 -1 514.324 507.636 10.321 7.896 o
3 -7 -13 14.759 15.705 2.037 269.928 o
3 -7 -12 122.785 127.625 4.428 46.333 o
3 -7 -11 43.109 45.889 2.301 163.220 o
3 -7 -10 614.554 624.686 10.346 6.939 o
3 -7 -9 41.397 35.908 1.593 255.022 o
3 -7 -8 550.715 564.237 14.139 5.019 o
3 -7 -7 208.341 214.323 10.051 11.606 o
3 -7 -6 1848.190 1882.730 68.181 0.269 o
3 -7 -5 667.890 679.888 16.684 3.642 o
3 -7 -4 47.620 47.356 2.421 148.529 o
3 -7 -3 7671.600 7692.250 169.235 0.038 o
3 -7 -2 29.553 29.822 1.502 316.476 o
3 -7 -1 80.516 86.299 2.329 116.026 o
3 -6 -13 14.107 14.850 1.105 625.193 o
3 -6 -12 58.680 60.314 2.035 160.545 o
3 -6 -11 3.732 5.995 1.413 611.629 o
3 -6 -10 49.469 52.218 3.155 102.121 o
3 -6 -9 722.506 699.724 10.265 6.229 o
3 -6 -8 60.897 63.589 6.655 28.800 o
3 -6 -7 421.461 422.126 17.928 3.767 o
3 -6 -6 127.929 141.883 11.680 9.556 o
3 -6 -5 2590.650 2595.990 50.306 0.388 o
3 -6 -4 6531.020 6343.210 123.752 0.066 o
3 -6 -3 1402.840 1456.580 28.590 1.180 o
3 -6 -2 1297.400 1309.230 25.039 1.482 o
3 -6 -1 226.784 225.472 4.995 29.433 o
3 -5 -13 39.353 38.060 1.381 290.649 o
3 -5 -12 29.424 32.501 1.581 296.108 o
3 -5 -11 355.334 352.972 7.145 15.117 o
3 -5 -10 237.311 240.816 4.848 29.310 o
3 -5 -9 51.283 52.618 1.864 188.638 o
3 -5 -8 7.462 7.878 2.173 268.951 o
3 -5 -7 106.878 116.533 6.248 29.202 o
3 -5 -6 136.819 141.893 5.145 36.369 o
3 -5 -5 1387.340 1449.700 33.613 0.940 o
3 -5 -4 636.326 648.838 13.421 5.010 o
3 -5 -3 2496.120 2586.260 49.048 0.408 o
3 -5 -2 1827.980 1844.520 35.105 0.773 o
3 -5 -1 26.579 25.887 1.255 400.673 o
3 -4 -13 3.071 2.766 0.908 1368.020 o
3 -4 -12 642.422 650.714 11.517 5.990 o
3 -4 -11 63.891 66.637 2.517 123.092 o
3 -4 -10 24.162 26.374 1.587 324.306 o
3 -4 -9 129.172 123.334 3.170 66.459 o
3 -4 -8 1053.420 1068.900 41.561 0.723 o
3 -4 -7 43.658 40.909 2.961 117.615 o
3 -4 -6 282.414 289.176 8.116 14.554 o
3 -4 -5 1983.820 2090.480 48.179 0.467 o
3 -4 -4 1337.840 1358.490 26.601 1.342 o
3 -4 -3 2820.550 2927.300 66.143 0.248 o
3 -4 -2 1852.410 1835.130 34.614 0.785 o
3 -4 -1 1124.380 1123.750 21.546 1.966 o
3 -3 -13 43.274 39.733 2.352 161.798 o
3 -3 -12 271.180 272.225 6.093 21.259 o
3 -3 -11 386.706 392.395 7.734 13.065 o
3 -3 -10 112.751 113.572 3.001 75.391 o
3 -3 -9 250.670 247.926 7.779 16.302 o
3 -3 -8 239.392 248.237 11.545 8.931 o
3 -3 -7 65.735 68.656 4.889 48.440 o
3 -3 -6 148.865 160.574 5.217 34.317 o
3 -3 -5 47.833 48.380 2.357 152.752 o
3 -3 -4 407.647 417.268 13.644 5.932 o
3 -3 -3 7028.430 6961.900 133.698 0.056 o
3 -3 -2 7709.390 7993.890 174.558 0.036 o
3 -3 -1 272.466 284.157 8.973 12.794 o
3 -2 -13 54.645 56.308 1.838 183.707 o
3 -2 -12 2.433 4.950 0.956 1236.270 o
3 -2 -11 186.737 190.197 4.637 35.659 o
3 -2 -10 729.152 719.669 10.774 5.875 o
3 -2 -9 1533.070 1534.820 21.442 1.579 o
3 -2 -8 950.744 932.666 20.750 2.277 o
3 -2 -7 460.430 465.617 14.537 5.173 o
3 -2 -6 56.869 60.708 2.917 108.197 o
3 -2 -5 591.858 610.044 15.507 4.258 o
3 -2 -4 10772.600 10897.000 451.526 0.006 o
3 -2 -3 641.189 655.619 20.034 2.803 o
3 -2 -2 4929.030 5237.610 114.028 0.084 o
3 -2 -1 342.632 326.582 27.571 1.771 o
3 -1 -13 119.494 119.212 2.836 76.644 o
3 -1 -12 93.995 94.550 2.756 91.398 o
3 -1 -11 106.822 114.895 3.001 76.854 o
3 -1 -10 241.128 237.306 4.545 31.014 o
3 -1 -9 238.716 234.664 5.342 26.625 o
3 -1 -8 920.452 920.861 20.544 2.339 o
3 -1 -7 889.856 895.062 28.930 1.401 o
3 -1 -6 30.645 35.788 3.441 99.225 o
3 -1 -5 68.196 73.992 4.187 61.127 o
3 -1 -4 1814.580 1875.120 57.367 0.364 o
3 -1 -3 389.091 414.904 29.337 1.556 o
3 -1 -2 1910.570 1964.180 43.117 0.563 o
3 -1 -1 3975.100 4023.630 101.790 0.110 o
3 0 0 1131.920 1122.260 32.189 1.095 o
3 0 1 0.132 2.233 2.309 262.881 o
3 0 3 1120.020 1110.380 24.297 1.679 o
3 0 4 228.184 230.967 6.577 21.206 o
3 0 5 308.048 315.814 8.050 14.128 o
3 0 6 1389.940 1417.660 38.796 0.755 o
3 0 7 4.449 5.254 1.042 996.024 o
3 0 8 66.062 74.455 2.907 101.286 o
3 0 9 139.212 139.307 2.926 67.059 o
3 0 10 87.163 89.245 2.148 118.942 o
3 0 11 2.119 2.522 0.720 2088.240 o
3 0 12 2.277 2.173 1.901 375.353 o
3 1 0 1267.580 1293.540 44.005 0.628 o
3 1 1 111.265 99.420 4.346 50.430 o
3 1 2 273.354 274.479 13.718 6.499 o
3 1 3 1878.470 1893.980 49.831 0.455 o
3 1 4 931.708 947.535 28.115 1.447 o
3 1 5 530.722 527.005 12.884 5.838 o
3 1 6 186.478 186.705 5.805 27.367 o
3 1 7 784.612 775.608 20.956 2.443 o
3 1 8 324.348 319.011 7.489 15.160 o
3 1 9 345.917 343.697 5.247 20.647 o
3 1 10 576.427 602.249 8.244 9.010 o
3 1 11 179.157 179.935 3.732 45.511 o
3 1 12 100.910 103.803 2.634 90.828 o
3 2 0 755.383 764.934 26.077 1.740 o
3 2 1 723.899 651.389 23.633 2.095 o
3 2 2 936.358 931.865 32.597 1.133 o
3 2 3 499.099 525.312 17.928 3.601 o
3 2 4 1698.820 1741.230 37.784 0.723 o
3 2 5 2776.540 2748.280 60.784 0.286 o
3 2 6 778.279 783.311 18.480 2.941 o
3 2 7 490.117 493.954 11.577 6.994 o
3 2 8 39.603 40.855 1.733 233.836 o
3 2 9 178.656 185.701 3.627 46.382 o
3 2 10 587.296 596.743 7.459 9.692 o
3 2 11 192.107 197.370 3.417 46.216 o
3 2 12 227.485 227.479 6.751 20.562 o
3 3 0 2868.280 2919.300 99.420 0.126 o
3 3 2 1262.420 1271.250 71.441 0.262 o
3 3 3 91.809 85.392 3.441 73.358 o
3 3 4 3049.330 3107.940 67.690 0.232 o
3 3 5 2003.980 1942.640 43.168 0.555 o
3 3 6 635.502 607.564 29.558 1.456 o
3 3 7 287.364 273.974 12.779 7.284 o
3 3 8 110.289 112.712 2.867 79.564 o
3 3 9 191.640 194.077 3.823 42.400 o
3 3 10 134.839 137.443 2.614 74.525 o
3 3 11 505.020 498.388 6.595 12.381 o
3 3 12 33.355 31.886 2.852 133.517 o
3 4 0 749.613 810.969 20.456 2.549 o
3 4 2 2768.520 2539.820 99.963 0.127 o
3 4 3 2039.730 2125.880 55.792 0.367 o
3 4 4 4718.460 4810.090 103.394 0.100 o
3 4 5 843.027 831.682 19.273 2.677 o
3 4 6 199.312 192.076 8.394 15.776 o
3 4 7 675.774 676.308 29.405 1.451 o
3 4 8 122.603 122.428 3.129 68.902 o
3 4 9 224.078 235.230 4.392 33.202 o
3 4 10 391.733 397.932 5.682 17.310 o
3 4 11 257.697 250.083 3.820 33.929 o
3 4 12 58.419 61.118 1.550 199.709 o
3 5 0 530.970 545.267 14.344 4.992 o
3 5 2 4781.620 4729.220 171.947 0.043 o
3 5 3 2102.530 2075.160 54.640 0.378 o
3 5 4 745.049 773.867 17.974 3.106 o
3 5 5 125.216 129.741 4.216 48.873 o
3 5 6 65.733 75.062 9.100 16.039 o
3 5 7 823.030 826.733 21.658 2.276 o
3 5 8 94.233 96.013 2.488 100.074 o
3 5 9 498.836 530.088 8.354 9.971 o
3 5 10 286.648 303.200 4.994 24.614 o
3 5 11 75.910 75.632 1.868 146.687 o
3 5 12 91.333 90.135 2.173 115.067 o
3 6 0 1730.420 1712.520 42.787 0.598 o
3 6 2 603.108 590.270 23.904 2.134 o
3 6 3 6637.390 6654.600 240.943 0.022 o
3 6 4 73.965 72.385 3.357 82.266 o
3 6 5 897.759 909.648 21.005 2.290 o
3 6 6 28.550 27.687 2.172 207.450 o
3 6 7 608.724 616.514 16.707 3.782 o
3 6 8 593.989 575.325 8.968 8.318 o
3 6 9 39.545 44.043 2.449 155.090 o
3 6 10 82.394 88.690 2.258 117.308 o
3 6 11 5.215 5.073 0.888 1224.210 o
3 6 12 37.355 34.491 1.685 252.992 o
3 7 0 1252.070 1239.400 31.884 1.071 o
3 7 1 1281.040 1284.850 49.981 0.503 o
3 7 2 645.824 621.237 24.991 1.950 o
3 7 3 559.856 540.017 22.546 2.400 o
3 7 4 335.980 328.954 14.397 5.749 o
3 7 5 750.049 762.557 21.977 2.300 o
3 7 6 42.874 45.064 2.576 141.870 o
3 7 7 131.268 130.254 4.274 47.342 o
3 7 8 1788.300 1736.760 25.823 1.151 o
3 7 9 247.520 244.539 4.664 29.705 o
3 7 10 26.253 28.540 1.388 359.531 o
3 7 11 15.837 16.896 1.060 614.098 o
3 7 12 77.691 75.459 1.770 150.625 o
3 8 0 344.723 346.116 9.664 10.535 o
3 8 1 392.038 405.828 16.027 4.616 o
3 8 2 1.298 5.704 1.630 496.611 o
3 8 3 2044.590 2050.600 75.244 0.222 o
3 8 4 411.164 403.383 17.113 4.106 o
3 8 5 126.082 125.769 7.334 21.823 o
3 8 6 10.941 13.972 1.636 399.836 o
3 8 7 188.963 174.701 5.144 32.025 o
3 8 8 809.687 789.335 13.197 4.412 o
3 8 9 123.713 125.409 2.988 71.261 o
3 8 10 8.211 8.691 0.973 914.413 o
3 8 11 67.171 69.543 1.838 160.373 o
3 8 12 42.987 40.656 1.568 248.726 o
3 9 0 335.163 343.894 13.039 6.750 o
3 9 2 449.918 412.347 17.928 3.737 o
3 9 3 389.964 371.873 16.842 4.275 o
3 9 4 1361.930 1272.080 50.525 0.489 o
3 9 5 213.438 198.296 10.051 11.630 o
3 9 6 266.673 271.052 11.273 9.076 o
3 9 7 81.879 76.147 2.558 108.182 o
3 9 8 225.184 227.137 4.429 33.155 o
3 9 9 246.985 248.083 5.312 26.102 o
3 9 10 106.263 112.414 2.852 81.238 o
3 9 11 313.789 315.647 8.475 13.131 o
3 9 12 159.970 155.089 2.837 62.241 o
3 10 0 153.367 159.723 7.063 22.047 o
3 10 3 444.338 436.251 18.743 3.457 o
3 10 4 245.607 252.895 11.952 8.384 o
3 10 5 1088.520 1016.740 39.388 0.794 o
3 10 6 174.278 170.293 6.381 24.796 o
3 10 7 168.842 172.351 3.359 51.791 o
3 10 8 19.156 20.854 1.566 363.121 o
3 10 9 544.559 553.208 8.580 9.184 o
3 10 10 181.192 177.782 3.882 43.804 o
3 10 11 50.502 51.697 1.801 196.515 o
3 10 12 26.312 28.520 1.061 450.764 o
3 11 0 1110.450 1111.000 39.116 0.796 o
3 11 4 114.060 108.927 5.433 36.116 o
3 11 5 462.448 461.768 14.804 5.029 o
3 11 6 49.067 50.179 3.457 89.709 o
3 11 7 125.879 134.896 3.240 64.571 o
3 11 8 30.435 28.889 1.960 232.811 o
3 11 9 2.679 4.514 1.568 525.960 o
3 11 10 97.269 100.492 2.651 92.372 o
3 11 11 46.506 41.233 1.624 232.827 o
3 11 12 30.715 31.238 1.901 238.719 o
3 12 0 832.469 861.094 31.510 1.230 o
3 12 4 449.484 427.287 18.471 3.544 o
3 12 5 1.959 3.180 1.624 504.930 o
3 12 6 152.773 151.891 5.502 31.973 o
3 12 7 50.549 53.120 2.150 164.137 o
3 12 8 600.159 610.041 12.039 5.939 o
3 12 9 154.015 162.663 3.708 50.072 o
3 12 10 9.511 11.407 1.061 762.297 o
3 12 11 17.615 17.658 1.081 576.080 o
3 13 0 125.032 129.905 8.421 17.255 o
3 13 3 57.072 63.563 5.976 35.076 o
3 13 4 142.055 138.807 8.421 16.935 o
3 13 5 111.454 115.446 7.878 19.730 o
3 13 6 577.484 545.450 20.101 2.897 o
3 13 7 323.914 312.232 5.697 20.407 o
3 13 8 163.100 159.939 3.381 53.316 o
3 13 9 112.468 106.522 2.837 80.608 o
3 13 10 30.454 31.151 1.522 306.577 o
3 13 11 109.145 107.431 3.058 75.825 o
3 14 0 143.561 155.106 8.421 16.792 o
3 14 2 202.706 179.281 10.051 11.796 o
3 14 3 278.320 283.862 13.310 6.813 o
3 14 4 56.742 63.563 6.519 30.042 o
3 14 5 41.659 44.863 3.712 83.049 o
3 14 6 837.231 806.223 27.979 1.512 o
3 14 7 100.695 100.967 4.486 49.402 o
3 14 8 111.800 108.770 2.684 84.538 o
3 14 9 177.992 176.278 3.800 45.124 o
3 14 10 257.500 252.950 4.716 28.610 o
3 14 11 163.720 155.106 6.787 23.203 o
3 15 0 109.858 110.828 7.334 22.389 o
3 15 1 321.197 337.103 14.940 5.424 o
3 15 2 782.500 746.734 29.337 1.419 o
3 15 3 348.622 328.139 15.212 5.211 o
3 15 4 668.122 671.762 27.164 1.671 o
3 15 5 682.696 693.617 24.855 1.935 o
3 15 6 144.824 152.932 8.421 16.789 o
3 15 7 371.372 364.267 14.397 5.613 o
3 15 8 216.908 218.551 9.779 12.045 o
3 15 9 84.658 79.344 3.248 81.525 o
3 15 10 116.949 113.940 2.972 74.900 o
3 15 11 236.281 232.305 6.248 22.354 o
3 16 0 739.761 740.758 28.522 1.503 o
3 16 1 147.861 137.449 8.421 16.859 o
3 16 2 693.652 681.879 18.821 3.017 o
3 16 3 16.229 13.310 3.260 120.717 o
3 16 4 121.729 118.140 5.451 35.175 o
3 16 5 837.998 818.972 21.115 2.356 o
3 16 6 262.601 267.835 11.952 8.270 o
3 16 7 13.293 13.582 3.260 122.171 o
3 16 8 50.849 62.205 4.889 50.261 o
3 16 9 159.699 155.649 7.063 21.935 o
3 16 10 162.230 153.404 4.405 41.394 o
3 17 0 693.246 716.582 27.436 1.627 o
3 17 1 1271.130 1208.250 45.092 0.605 o
3 17 2 743.068 745.062 20.550 2.566 o
3 17 3 169.551 174.783 6.801 22.680 o
3 17 4 213.090 196.623 8.828 14.362 o
3 17 5 518.020 547.597 15.004 4.700 o
3 17 6 84.158 84.208 6.248 30.815 o
3 17 7 63.088 60.304 5.433 41.124 o
3 17 8 24.674 26.349 3.531 98.776 o
3 17 10 35.270 33.140 2.445 164.948 o
3 18 0 2136.660 2085.910 72.256 0.236 o
3 18 1 1115.860 1056.220 31.510 1.144 o
3 18 2 287.158 280.379 7.707 15.586 o
3 18 3 325.608 320.702 10.324 9.826 o
3 18 4 597.934 601.610 16.547 3.867 o
3 18 5 283.472 280.602 12.767 7.298 o
3 18 6 112.993 115.718 7.063 23.712 o
3 18 7 45.034 44.820 4.618 57.158 o
3 18 8 132.110 134.189 6.791 24.437 o
3 19 0 1078.670 1009.540 25.911 1.571 o
3 19 1 723.347 706.950 18.603 3.021 o
3 19 2 273.186 275.441 12.495 7.617 o
3 19 3 398.477 398.912 12.060 7.234 o
3 19 4 356.317 364.004 15.891 4.788 o
3 19 5 342.810 374.589 14.940 5.333 o
3 19 6 146.959 145.327 8.149 17.763 o
3 19 7 14.389 18.471 2.988 140.601 o
3 19 8 108.378 110.828 5.704 33.787 o
3 20 0 68.468 74.270 4.873 48.165 o
3 20 1 147.128 150.853 6.415 25.886 o
3 20 2 836.612 801.062 28.522 1.465 o
3 20 3 734.390 723.783 19.830 2.727 o
3 20 4 68.809 73.240 9.507 14.752 o
3 20 5 7.877 9.779 2.988 148.515 o
3 20 6 159.732 168.144 8.421 16.455 o
3 20 7 21.411 20.916 2.988 135.008 o
3 20 8 6.696 10.051 2.173 268.156 o
3 21 0 177.147 178.976 7.109 20.978 o
3 21 1 284.294 288.480 13.039 7.027 o
3 21 2 387.035 403.383 16.570 4.375 o
3 21 3 628.412 650.838 19.694 2.895 o
3 21 4 262.475 283.319 12.495 7.644 o
3 21 5 168.630 184.986 9.236 13.911 o
3 21 6 65.927 79.047 5.433 40.274 o
3 21 7 16.950 17.113 2.716 164.326 o
3 21 8 1.823 1.358 1.630 510.656 o
3 22 0 72.221 66.551 6.248 31.697 o
3 22 1 446.702 470.478 18.200 3.612 o
3 22 2 46.182 44.549 5.161 46.983 o
3 22 3 115.717 108.388 5.976 31.124 o
3 22 4 272.517 292.283 12.767 7.317 o
3 22 5 187.166 194.493 9.507 13.019 o
3 22 6 77.863 76.059 5.161 43.015 o
3 22 7 116.770 122.237 5.976 30.753 o
3 23 0 418.833 418.656 18.336 3.630 o
3 23 1 147.072 145.055 8.421 16.814 o
3 23 2 464.315 442.227 17.928 3.700 o
3 23 3 262.124 271.095 12.224 7.960 o
3 23 4 64.715 75.516 5.704 37.260 o
3 23 5 444.902 450.920 17.113 4.020 o
3 23 6 0.935 0.000 1.630 524.699 o
3 23 7 230.501 221.114 8.692 14.329 o
3 24 0 127.542 130.566 4.725 41.999 o
3 24 1 59.018 58.406 4.174 64.215 o
3 24 2 84.453 89.369 6.248 30.694 o
3 24 3 269.405 301.790 12.495 7.579 o
3 24 4 318.224 321.620 13.039 6.849 o
3 24 5 29.907 32.597 3.531 95.849 o
3 24 6 4.777 4.346 1.901 359.037 o
3 25 0 46.474 58.104 3.273 96.851 o
3 25 1 4.342 6.421 1.636 466.442 o
3 25 2 3.945 3.893 1.697 448.447 o
3 25 3 173.603 180.054 6.240 25.438 o
3 25 4 276.198 273.105 8.067 14.892 o
3 25 5 39.363 36.128 3.531 92.099 o
3 25 6 45.731 47.808 3.260 99.694 o
3 26 0 353.680 353.106 10.186 9.688 o
3 26 1 66.184 65.740 3.712 74.317 o
3 26 2 107.143 113.298 4.703 44.961 o
3 26 3 181.300 172.853 5.856 27.576 o
3 26 4 101.935 98.796 4.346 51.610 o
3 26 5 98.434 103.766 5.161 40.328 o
3 27 0 3.095 5.017 1.624 487.866 o
3 27 1 248.338 260.633 7.676 16.534 o
3 27 2 60.687 56.139 3.165 96.424 o
3 27 3 60.685 58.924 4.754 51.796 o
3 27 4 22.222 23.361 2.716 156.568 o
3 28 0 11.524 14.414 1.697 374.334 o
3 28 1 18.804 21.411 2.010 258.253 o
3 28 2 64.346 60.206 2.862 107.322 o
3 28 3 208.472 202.099 7.878 17.151 o
4 -28 -1 220.166 210.791 7.878 16.867 o
4 -27 -3 97.256 99.420 4.618 47.865 o
4 -27 -2 111.581 122.237 5.433 35.855 o
4 -27 -1 46.143 41.561 3.260 100.765 o
4 -26 -4 22.647 29.880 2.716 153.345 o
4 -26 -3 268.873 263.761 9.779 11.379 o
4 -26 -2 56.005 51.068 3.803 75.677 o
4 -26 -1 52.999 47.808 3.803 76.762 o
4 -25 -5 39.803 44.277 2.988 117.201 o
4 -25 -4 342.181 373.231 12.495 7.139 o
4 -25 -3 257.429 262.131 10.051 11.007 o
4 -25 -2 34.469 45.092 3.803 81.645 o
4 -25 -1 131.895 133.646 6.519 26.078 o
4 -24 -5 67.684 74.429 4.346 57.778 o
4 -24 -4 134.447 135.548 6.248 27.719 o
4 -24 -3 122.695 124.651 4.319 48.017 o
4 -24 -2 296.322 295.138 7.969 14.652 o
4 -24 -1 131.271 144.462 4.895 39.207 o
4 -23 -7 21.027 19.830 1.901 275.923 o
4 -23 -6 32.124 35.041 2.988 124.030 o
4 -23 -5 4.422 5.578 1.345 658.647 o
4 -23 -4 89.301 91.406 3.649 68.048 o
4 -23 -3 166.237 165.538 6.383 25.143 o
4 -23 -2 92.347 100.114 4.034 58.428 o
4 -23 -1 147.995 160.529 8.828 15.410 o
4 -22 -7 96.715 90.333 4.754 46.390 o
4 -22 -6 55.644 55.208 2.689 122.250 o
4 -22 -5 82.154 84.676 4.075 60.449 o
4 -22 -4 45.062 49.615 6.519 30.735 o
4 -22 -3 126.879 122.380 4.610 43.835 o
4 -22 -2 308.494 327.027 8.964 12.165 o
4 -22 -1 284.852 293.523 8.162 14.376 o
4 -21 -8 38.833 40.423 1.892 215.233 o
4 -21 -7 49.425 52.249 1.711 206.909 o
4 -21 -6 35.452 36.201 2.497 158.485 o
4 -21 -5 117.398 117.858 12.495 8.516 o
4 -21 -4 4.091 4.038 1.431 605.950 o
4 -21 -3 330.620 327.065 8.930 11.983 o
4 -21 -2 380.135 395.745 10.749 8.662 o
4 -21 -1 152.744 150.992 6.301 26.379 o
4 -20 -9 26.271 25.016 2.581 165.092 o
4 -20 -8 102.895 100.747 2.636 90.579 o
4 -20 -7 59.465 62.562 1.958 164.236 o
4 -20 -6 185.776 180.029 3.776 44.279 o
4 -20 -5 19.022 16.948 2.010 263.152 o
4 -20 -4 227.104 216.502 5.880 24.688 o
4 -20 -3 149.556 143.824 4.700 39.809 o
4 -20 -2 409.047 410.137 7.924 12.297 o
4 -20 -1 515.631 506.000 9.413 8.768 o
4 -19 -9 61.198 59.908 2.281 141.395 o
4 -19 -8 3.132 2.631 0.879 1440.970 o
4 -19 -7 199.268 208.542 6.548 22.518 o
4 -19 -6 6.447 10.400 1.568 469.557 o
4 -19 -5 291.468 295.244 7.273 16.553 o
4 -19 -4 59.356 57.947 5.463 41.073 o
4 -19 -3 73.099 77.995 3.437 79.232 o
4 -19 -2 47.165 50.110 2.460 144.793 o
4 -19 -1 68.820 68.840 2.717 109.716 o
4 -18 -10 3.020 3.438 0.951 1255.100 o
4 -18 -9 153.261 150.248 4.681 39.429 o
4 -18 -8 89.435 90.149 2.823 91.762 o
4 -18 -7 62.084 61.763 2.099 151.847 o
4 -18 -6 160.694 157.678 3.577 51.214 o
4 -18 -5 474.193 462.260 14.166 5.349 o
4 -18 -4 127.315 123.781 4.215 48.989 o
4 -18 -3 277.154 272.688 7.180 17.345 o
4 -18 -2 150.000 147.746 3.927 48.685 o
4 -18 -1 336.293 313.190 6.783 16.794 o
4 -17 -10 53.133 46.803 1.892 187.524 o
4 -17 -9 76.904 80.431 3.643 72.096 o
4 -17 -8 343.797 350.629 6.116 18.015 o
4 -17 -7 157.307 156.204 3.534 52.400 o
4 -17 -6 558.786 552.661 8.062 9.589 o
4 -17 -5 149.361 152.338 4.725 39.215 o
4 -17 -4 561.598 552.776 12.043 6.208 o
4 -17 -3 71.111 69.524 3.256 86.942 o
4 -17 -2 100.336 108.630 5.018 41.724 o
4 -17 -1 333.376 312.316 13.582 6.369 o
4 -16 -10 120.328 119.240 3.394 64.339 o
4 -16 -9 132.020 129.580 4.288 47.105 o
4 -16 -8 156.988 164.086 3.611 50.838 o
4 -16 -7 479.419 461.788 7.248 12.068 o
4 -16 -6 178.663 170.683 3.382 50.198 o
4 -16 -5 240.524 233.999 5.511 25.674 o
4 -16 -4 107.988 102.381 4.104 54.648 o
4 -16 -3 52.691 51.694 3.819 75.888 o
4 -16 -2 141.909 135.744 6.248 27.424 o
4 -16 -1 389.252 393.887 11.793 7.533 o
4 -15 -11 13.643 11.258 1.630 394.812 o
4 -15 -10 37.425 38.272 1.956 211.699 o
4 -15 -9 56.449 55.395 1.933 173.873 o
4 -15 -8 225.529 219.071 4.444 33.305 o
4 -15 -7 420.402 404.538 8.094 11.906 o
4 -15 -6 67.112 66.291 1.982 152.631 o
4 -15 -5 155.399 154.088 4.151 44.892 o
4 -15 -4 30.719 29.065 4.889 54.145 o
4 -15 -3 435.344 426.003 30.152 1.467 o
4 -15 -2 31.207 32.325 4.889 53.914 o
4 -15 -1 186.839 199.383 11.952 8.775 o
4 -14 -11 224.859 218.387 8.285 15.513 o
4 -14 -10 260.146 273.468 6.575 19.749 o
4 -14 -9 130.405 129.762 3.515 59.183 o
4 -14 -8 41.984 43.812 1.882 208.027 o
4 -14 -7 178.472 169.863 3.658 47.033 o
4 -14 -6 57.326 55.891 2.954 107.316 o
4 -14 -5 304.789 288.775 7.162 16.665 o
4 -14 -4 155.439 154.834 10.322 11.719 o
4 -14 -3 53.907 63.563 7.063 26.056 o
4 -14 -2 904.635 893.147 37.758 0.884 o
4 -14 -1 1000.320 1005.880 40.746 0.757 o
4 -13 -11 162.747 161.994 4.174 43.445 o
4 -13 -10 57.237 59.987 3.124 98.756 o
4 -13 -9 385.325 392.454 6.753 15.062 o
4 -13 -8 258.719 263.943 8.104 15.139 o
4 -13 -7 166.436 163.019 3.456 51.584 o
4 -13 -6 142.244 143.013 2.986 64.874 o
4 -13 -5 97.070 104.607 5.840 33.305 o
4 -13 -4 355.210 343.191 18.336 3.746 o
4 -13 -3 560.152 581.034 25.806 1.887 o
4 -13 -2 142.584 120.879 8.692 16.157 o
4 -13 -1 520.075 525.480 31.918 1.295 o
4 -12 -12 25.283 25.664 1.304 394.793 o
4 -12 -11 54.235 56.721 2.153 158.183 o
4 -12 -10 70.585 66.001 2.431 123.568 o
4 -12 -9 292.054 308.879 6.234 19.591 o
4 -12 -8 97.940 96.238 2.503 97.822 o
4 -12 -7 61.295 60.916 2.655 119.021 o
4 -12 -6 389.925 393.560 8.850 11.121 o
4 -12 -5 51.865 49.838 3.939 72.650 o
4 -12 -4 772.776 792.369 32.868 1.161 o
4 -12 -3 28.529 30.152 4.618 60.295 o
4 -12 -2 2408.430 2403.530 69.401 0.244 o
4 -12 -1 356.865 355.552 12.004 7.574 o
4 -11 -12 13.608 12.452 1.043 691.480 o
4 -11 -11 75.637 73.197 2.608 110.012 o
4 -11 -10 2.300 3.260 1.345 710.540 o
4 -11 -9 307.654 304.666 5.367 22.255 o
4 -11 -8 164.763 164.713 4.845 36.393 o
4 -11 -7 708.992 689.708 10.326 6.287 o
4 -11 -6 540.044 521.681 30.831 1.378 o
4 -11 -5 855.841 867.246 29.609 1.361 o
4 -11 -4 850.510 853.945 34.906 1.027 o
4 -11 -3 91.763 97.003 5.451 37.724 o
4 -11 -2 145.062 136.109 6.415 26.222 o
4 -11 -1 176.918 193.950 10.594 10.915 o
4 -10 -12 156.778 152.694 3.979 46.899 o
4 -10 -11 34.894 30.152 1.892 232.533 o
4 -10 -10 136.821 136.335 3.637 55.542 o
4 -10 -9 151.617 145.929 3.222 58.764 o
4 -10 -8 49.009 47.506 2.470 143.646 o
4 -10 -7 73.031 69.603 2.314 126.871 o
4 -10 -6 686.724 686.598 20.349 2.680 o
4 -10 -5 573.802 602.059 17.555 3.569 o
4 -10 -4 391.964 377.008 10.552 8.873 o
4 -10 -3 17.966 20.772 2.780 155.416 o
4 -10 -2 506.418 508.626 16.707 4.037 o
4 -10 -1 2169.890 2229.510 56.196 0.356 o
4 -9 -12 69.768 66.925 2.350 128.178 o
4 -9 -11 7.730 8.840 1.118 773.186 o
4 -9 -10 49.254 51.059 1.966 183.023 o
4 -9 -9 93.616 98.190 2.947 84.932 o
4 -9 -8 993.261 976.648 17.456 2.772 o
4 -9 -7 575.879 559.820 11.152 6.739 o
4 -9 -6 985.491 961.600 38.029 0.859 o
4 -9 -5 595.836 617.379 18.043 3.381 o
4 -9 -4 559.724 576.558 14.695 4.713 o
4 -9 -3 80.960 92.878 6.383 29.662 o
4 -9 -2 702.997 724.596 22.005 2.342 o
4 -9 -1 223.683 223.963 6.914 20.055 o
4 -8 -12 39.645 40.353 1.956 206.230 o
4 -8 -11 96.866 95.067 2.431 101.058 o
4 -8 -10 89.147 88.216 2.917 89.120 o
4 -8 -9 446.686 454.898 8.089 11.291 o
4 -8 -8 34.882 35.386 1.618 268.764 o
4 -8 -7 292.189 266.991 10.186 10.487 o
4 -8 -6 970.179 985.504 38.573 0.838 o
4 -8 -5 1105.720 1046.090 25.621 1.578 o
4 -8 -4 468.556 477.678 12.471 6.440 o
4 -8 -3 1021.310 1027.300 24.370 1.743 o
4 -8 -2 509.408 525.300 13.126 5.765 o
4 -8 -1 257.321 258.625 6.391 20.719 o
4 -7 -13 61.924 60.847 3.260 91.336 o
4 -7 -12 205.017 210.915 4.350 35.814 o
4 -7 -11 11.634 15.188 1.279 552.089 o
4 -7 -10 164.629 171.948 4.235 42.089 o
4 -7 -9 528.734 534.963 9.271 8.697 o
4 -7 -8 147.857 148.400 3.170 60.049 o
4 -7 -7 606.427 602.494 24.991 1.972 o
4 -7 -6 745.277 781.504 29.880 1.380 o
4 -7 -5 862.602 891.562 21.423 2.260 o
4 -7 -4 1050.010 1057.480 24.980 1.660 o
4 -7 -3 186.425 188.258 4.862 33.923 o
4 -7 -2 332.732 353.287 7.539 14.608 o
4 -7 -1 603.565 620.098 14.047 4.847 o
4 -6 -13 34.895 31.959 1.356 321.976 o
4 -6 -12 192.381 192.547 4.471 36.525 o
4 -6 -11 34.789 38.506 1.838 231.856 o
4 -6 -10 175.056 180.608 4.477 38.353 o
4 -6 -9 345.578 345.327 6.487 17.022 o
4 -6 -8 825.914 800.809 11.611 4.951 o
4 -6 -7 600.770 585.652 24.991 1.978 o
4 -6 -6 147.732 137.449 7.606 19.964 o
4 -6 -5 302.877 293.936 7.216 16.500 o
4 -6 -4 1864.460 1922.340 38.737 0.665 o
4 -6 -3 263.313 269.082 6.394 20.387 o
4 -6 -2 1013.460 1051.100 20.288 2.244 o
4 -6 -1 1157.300 1157.040 24.906 1.593 o
4 -5 -13 44.507 39.751 1.558 247.605 o
4 -5 -12 17.138 16.073 1.676 351.172 o
4 -5 -11 148.028 155.711 3.874 49.135 o
4 -5 -10 224.282 220.135 5.206 28.432 o
4 -5 -9 692.861 684.275 11.388 5.780 o
4 -5 -8 899.678 903.533 16.616 3.125 o
4 -5 -7 502.395 502.259 20.645 2.851 o
4 -5 -6 575.946 574.756 17.066 3.745 o
4 -5 -5 530.810 545.243 13.991 5.175 o
4 -5 -4 1495.060 1510.360 29.803 1.082 o
4 -5 -3 1582.320 1556.830 30.626 1.015 o
4 -5 -2 283.349 298.459 6.497 19.080 o
4 -5 -1 873.764 891.388 24.107 1.885 o
4 -4 -13 162.732 157.959 3.906 46.770 o
4 -4 -12 235.459 228.186 4.869 29.642 o
4 -4 -11 143.472 146.764 3.758 51.948 o
4 -4 -10 313.209 308.781 6.705 17.578 o
4 -4 -9 51.818 49.899 2.862 116.324 o
4 -4 -8 822.303 811.934 15.510 3.612 o
4 -4 -7 101.835 113.757 6.927 24.843 o
4 -4 -6 720.920 695.652 20.509 2.614 o
4 -4 -5 13.399 16.872 3.395 112.553 o
4 -4 -4 2479.410 2519.930 56.825 0.331 o
4 -4 -3 1315.240 1349.410 26.894 1.333 o
4 -4 -2 1939.240 1930.240 36.605 0.708 o
4 -4 -1 2417.570 2410.810 50.903 0.396 o
4 -3 -13 194.792 187.757 4.341 37.638 o
4 -3 -12 87.503 85.573 2.558 103.063 o
4 -3 -11 35.133 38.606 2.067 201.700 o
4 -3 -10 105.104 107.732 2.969 79.198 o
4 -3 -9 380.675 367.498 6.993 14.862 o
4 -3 -8 169.588 170.027 4.488 39.157 o
4 -3 -7 858.595 861.775 18.999 2.698 o
4 -3 -6 246.195 240.654 7.446 17.474 o
4 -3 -5 142.331 148.189 4.940 37.757 o
4 -3 -4 3009.030 3079.750 104.190 0.115 o
4 -3 -3 179.844 175.086 5.302 31.370 o
4 -3 -2 4013.030 3971.870 74.422 0.176 o
4 -3 -1 2518.540 2573.410 54.504 0.350 o
4 -2 -13 61.883 56.675 1.757 180.445 o
4 -2 -12 201.477 197.080 4.394 36.277 o
4 -2 -11 4.780 6.227 1.118 871.199 o
4 -2 -10 164.815 163.010 3.483 51.471 o
4 -2 -9 297.180 295.164 5.374 22.793 o
4 -2 -8 4.801 6.315 1.301 683.840 o
4 -2 -7 29.593 42.902 7.295 25.399 o
4 -2 -6 794.470 830.428 21.762 2.279 o
4 -2 -5 1262.220 1312.230 30.834 1.116 o
4 -2 -4 360.473 369.747 10.782 8.830 o
4 -2 -3 1287.750 1410.780 31.758 1.050 o
4 -2 -2 1175.360 1152.180 22.416 1.826 o
4 -2 -1 1054.680 1095.620 23.345 1.816 o
4 -1 -13 50.671 51.485 1.677 208.937 o
4 -1 -12 2.196 4.361 0.915 1356.680 o
4 -1 -11 31.854 35.038 1.754 254.976 o
4 -1 -10 30.589 31.709 1.626 285.052 o
4 -1 -9 310.089 306.285 5.456 21.808 o
4 -1 -8 192.517 188.089 5.387 29.738 o
4 -1 -7 1001.200 988.986 21.750 2.075 o
4 -1 -6 326.993 338.885 10.400 9.645 o
4 -1 -5 8.935 5.433 2.173 268.331 o
4 -1 -4 601.626 623.319 15.621 4.180 o
4 -1 -3 1943.750 1994.080 49.643 0.451 o
4 -1 -2 838.952 858.812 16.964 3.165 o
4 -1 -1 1600.960 1615.290 34.103 0.865 o
4 0 0 603.802 648.323 17.126 3.627 o
4 0 1 9.724 10.588 1.901 326.616 o
4 0 2 318.137 339.345 8.358 13.161 o
4 0 3 188.306 204.557 8.070 16.850 o
4 0 4 754.232 765.200 17.603 3.192 o
4 0 5 71.581 81.017 5.840 35.266 o
4 0 6 129.953 145.597 9.915 12.832 o
4 0 7 5.915 8.417 1.279 668.310 o
4 0 8 34.614 33.623 1.220 347.286 o
4 0 9 18.892 23.156 1.238 467.980 o
4 0 10 51.444 52.242 1.510 224.370 o
4 0 11 6.915 7.635 0.903 1065.980 o
4 1 0 1455.070 1502.770 37.960 0.767 o
4 1 1 3714.600 3691.480 76.398 0.177 o
4 1 2 2734.530 2789.350 59.426 0.296 o
4 1 3 2545.580 2543.580 54.667 0.348 o
4 1 4 1495.840 1500.500 32.975 0.940 o
4 1 5 32.087 30.192 2.295 185.616 o
4 1 6 572.596 604.258 24.040 2.125 o
4 1 7 244.441 246.757 6.308 21.613 o
4 1 8 87.341 89.504 2.034 123.693 o
4 1 9 58.052 62.408 1.707 185.947 o
4 1 10 24.770 25.962 1.180 434.226 o
4 1 11 143.946 147.270 5.432 33.168 o
4 1 12 42.637 38.573 3.260 102.782 o
4 2 0 406.174 450.773 30.831 1.410 o
4 2 1 547.148 544.263 12.063 6.272 o
4 2 2 562.315 543.277 21.731 2.554 o
4 2 3 224.800 241.648 22.274 2.726 o
4 2 4 654.907 645.545 18.709 3.110 o
4 2 5 528.905 555.571 13.364 5.511 o
4 2 6 704.069 687.123 24.040 2.037 o
4 2 7 724.240 750.113 15.436 3.879 o
4 2 8 135.907 138.385 2.654 73.279 o
4 2 9 532.683 543.376 7.594 10.430 o
4 2 10 16.869 18.683 1.034 603.292 o
4 2 11 9.295 9.777 0.727 1170.380 o
4 2 12 15.337 12.224 2.173 245.864 o
4 3 0 120.344 118.019 2.984 73.159 o
4 3 1 1646.590 1656.720 63.292 0.315 o
4 3 2 2662.210 2614.250 96.975 0.134 o
4 3 3 3057.470 3069.170 81.430 0.174 o
4 3 4 489.384 501.365 14.775 4.932 o
4 3 5 350.553 331.056 10.820 8.968 o
4 3 6 454.698 448.000 22.546 2.490 o
4 3 7 17.384 18.075 1.757 323.577 o
4 3 8 39.220 43.194 1.503 264.471 o
4 3 9 287.818 304.649 4.710 25.763 o
4 3 10 21.764 20.364 1.103 508.194 o
4 3 11 36.559 41.139 1.303 308.181 o
4 3 12 23.297 24.176 1.358 394.429 o
4 4 0 3066.470 3194.910 80.040 0.178 o
4 4 1 2360.550 2313.270 87.196 0.166 o
4 4 2 757.422 707.890 28.250 1.528 o
4 4 3 1236.740 1298.160 48.352 0.535 o
4 4 4 322.198 316.104 10.264 9.954 o
4 4 5 44.369 52.943 3.260 99.223 o
4 4 6 117.337 114.217 4.703 43.947 o
4 4 7 158.529 166.543 3.910 46.708 o
4 4 8 373.365 366.310 5.451 18.835 o
4 4 9 37.968 37.947 1.308 308.031 o
4 4 10 174.910 186.463 3.463 48.670 o
4 4 11 56.661 58.907 1.715 189.767 o
4 4 12 78.096 75.810 2.260 124.084 o
4 5 0 1061.150 1074.030 27.836 1.404 o
4 5 1 1512.950 1507.050 59.217 0.360 o
4 5 2 1101.500 1100.410 42.647 0.686 o
4 5 3 149.114 151.846 7.606 19.785 o
4 5 4 791.215 821.931 35.313 1.017 o
4 5 5 450.099 441.165 13.621 5.780 o
4 5 6 492.704 477.850 14.397 5.151 o
4 5 7 1250.850 1269.100 22.309 1.754 o
4 5 8 186.560 187.762 3.350 48.286 o
4 5 9 49.764 48.383 1.685 212.445 o
4 5 10 55.200 60.748 1.810 182.341 o
4 5 11 145.018 143.141 4.076 47.629 o
4 5 12 67.927 64.725 2.056 147.795 o
4 6 0 643.526 653.329 17.593 3.424 o
4 6 1 300.813 289.509 9.220 11.970 o
4 6 2 1176.590 1133.000 44.549 0.628 o
4 6 3 178.693 174.392 8.692 15.318 o
4 6 4 10.802 14.940 2.445 206.560 o
4 6 5 251.922 231.555 7.542 17.148 o
4 6 6 25.223 30.428 5.704 41.012 o
4 6 7 9.158 13.394 2.657 181.119 o
4 6 8 33.956 36.121 1.418 305.768 o
4 6 9 367.453 366.135 6.076 17.336 o
4 6 10 33.293 32.041 1.425 314.244 o
4 6 11 39.292 43.395 2.411 158.824 o
4 6 12 11.683 11.813 0.951 808.199 o
4 7 0 499.460 508.147 13.959 5.333 o
4 7 1 418.193 434.893 18.471 3.575 o
4 7 2 1057.890 1045.260 41.017 0.741 o
4 7 3 1819.690 1822.970 67.638 0.274 o
4 7 4 178.339 171.132 8.692 15.345 o
4 7 5 139.608 139.930 5.337 34.471 o
4 7 6 1263.590 1264.820 32.007 1.059 o
4 7 7 19.497 23.254 2.171 227.040 o
4 7 8 264.707 271.168 4.666 27.989 o
4 7 9 188.587 194.118 5.224 30.909 o
4 7 10 64.813 74.117 2.026 148.249 o
4 7 11 56.517 58.971 1.601 200.084 o
4 7 12 9.700 9.779 1.087 752.756 o
4 8 0 709.409 701.826 20.373 2.649 o
4 8 1 528.109 519.644 21.459 2.642 o
4 8 2 1177.610 1125.130 44.005 0.642 o
4 8 3 113.952 108.112 6.519 27.153 o
4 8 4 989.250 975.182 38.301 0.847 o
4 8 5 196.732 204.760 6.962 20.794 o
4 8 6 188.165 188.066 6.801 21.963 o
4 8 7 86.976 89.642 2.194 116.967 o
4 8 8 6.277 7.757 0.913 1073.450 o
4 8 9 38.116 43.412 2.549 148.521 o
4 8 10 258.015 263.858 4.474 29.597 o
4 8 11 21.551 23.617 1.057 513.188 o
4 8 12 19.948 20.645 1.358 425.489 o
4 9 0 130.647 124.954 5.976 30.055 o
4 9 3 170.302 181.183 9.236 13.913 o
4 9 4 178.695 184.986 9.507 13.149 o
4 9 5 91.588 95.311 4.405 52.127 o
4 9 6 490.151 481.345 10.780 7.705 o
4 9 7 281.947 283.987 4.673 26.725 o
4 9 8 473.040 473.724 6.985 12.470 o
4 9 9 17.430 17.256 1.344 460.195 o
4 9 10 203.396 205.957 3.714 41.566 o
4 9 11 56.862 58.049 1.555 204.481 o
4 10 0 316.866 337.646 13.310 6.598 o
4 10 3 1038.840 993.381 39.931 0.781 o
4 10 4 305.530 299.889 13.854 6.261 o
4 10 5 314.626 308.120 9.643 11.004 o
4 10 6 514.694 494.871 8.644 9.653 o
4 10 7 615.524 598.117 8.500 8.464 o
4 10 8 195.892 190.110 3.731 43.052 o
4 10 9 48.117 45.404 1.931 191.897 o
4 10 10 56.395 57.931 1.765 186.532 o
4 10 11 149.883 147.495 2.975 62.935 o
4 11 0 46.453 48.080 3.531 87.979 o
4 11 4 613.495 579.133 24.448 2.051 o
4 11 5 652.533 649.770 17.928 3.319 o
4 11 6 427.302 397.151 6.942 13.880 o
4 11 7 340.749 340.383 5.416 20.336 o
4 11 8 310.979 296.686 4.856 24.274 o
4 11 9 86.542 86.657 2.490 105.923 o
4 11 10 53.604 58.216 2.036 167.224 o
4 11 11 5.195 4.433 0.653 1818.350 o
4 12 0 380.380 360.192 15.212 5.108 o
4 12 5 662.668 636.449 23.089 2.217 o
4 12 6 284.448 280.957 5.550 22.825 o
4 12 7 330.995 322.742 5.235 21.562 o
4 12 8 80.936 83.567 2.331 116.521 o
4 12 9 163.161 162.947 3.618 49.968 o
4 12 10 56.964 55.796 1.663 196.314 o
4 12 11 90.387 89.508 1.979 123.953 o
4 13 0 2475.410 2246.990 84.480 0.175 o
4 13 5 692.553 657.365 24.176 2.031 o
4 13 6 653.272 635.634 22.546 2.312 o
4 13 7 536.760 517.131 7.555 10.580 o
4 13 8 77.711 75.140 2.176 128.792 o
4 13 9 38.048 38.823 1.774 233.609 o
4 13 10 363.027 368.491 5.551 18.827 o
4 13 11 171.787 164.081 4.293 41.174 o
4 14 0 197.039 197.417 7.076 20.399 o
4 14 4 394.482 375.676 15.483 4.915 o
4 14 5 298.605 284.949 12.767 7.233 o
4 14 6 131.356 129.028 7.606 20.394 o
4 14 7 20.518 18.743 3.531 101.675 o
4 14 8 92.609 89.802 2.382 106.234 o
4 14 9 44.679 42.160 1.800 214.314 o
4 14 10 45.900 42.012 1.498 249.412 o
4 15 0 73.817 79.318 6.248 31.356 o
4 15 1 667.729 692.949 26.892 1.697 o
4 15 3 152.354 147.771 8.421 16.716 o
4 15 4 166.167 162.983 8.964 14.782 o
4 15 5 679.192 686.973 24.719 1.956 o
4 15 6 189.182 177.380 9.236 13.729 o
4 15 7 6.843 6.519 2.716 180.233 o
4 15 8 44.471 43.547 2.780 127.329 o
4 15 9 14.897 14.907 1.301 509.995 o
4 15 10 50.372 48.523 1.833 196.015 o
4 16 0 419.759 418.866 17.928 3.771 o
4 16 1 471.571 484.874 20.645 2.882 o
4 16 2 36.497 35.977 3.248 106.475 o
4 16 3 64.677 60.847 5.976 34.761 o
4 16 4 1033.010 1040.100 34.770 0.989 o
4 16 5 513.041 516.928 19.286 3.182 o
4 16 6 428.399 421.583 16.298 4.411 o
4 16 7 218.383 216.224 10.051 11.515 o
4 16 8 4.147 7.606 2.445 222.938 o
4 16 9 14.062 14.668 2.173 245.976 o
4 16 10 4.274 4.362 2.037 317.864 o
4 17 0 32.682 26.349 4.618 59.992 o
4 17 1 200.055 202.304 7.498 18.625 o
4 17 2 266.388 279.548 9.236 12.351 o
4 17 3 1605.550 1611.400 37.822 0.744 o
4 17 4 749.923 756.784 26.349 1.714 o
4 17 5 222.808 240.400 10.866 10.009 o
4 17 6 61.115 52.969 5.433 41.522 o
4 17 7 81.656 94.258 5.976 33.090 o
4 17 8 60.748 63.020 4.618 54.067 o
4 18 0 83.778 82.383 4.756 48.052 o
4 18 1 562.488 541.817 15.237 4.503 o
4 18 2 368.925 368.813 11.255 8.247 o
4 18 3 242.220 225.731 11.137 9.533 o
4 18 4 56.891 60.032 5.704 38.182 o
4 18 5 127.338 126.583 7.606 20.505 o
4 18 6 494.289 513.668 19.015 3.279 o
4 18 7 118.325 116.261 6.519 26.854 o
4 18 8 15.137 15.755 2.716 166.745 o
4 18 9 74.902 77.145 4.075 62.263 o
4 19 0 889.921 868.552 22.349 2.112 o
4 19 1 252.175 238.200 8.393 14.679 o
4 19 2 71.438 66.327 4.754 50.222 o
4 19 3 544.560 555.772 20.645 2.794 o
4 19 4 910.515 913.791 30.695 1.262 o
4 19 5 136.277 144.783 8.149 17.945 o
4 19 6 167.201 180.640 8.964 14.664 o
4 19 7 53.567 51.068 4.618 55.684 o
4 19 8 10.029 6.791 1.901 332.597 o
4 20 0 228.139 217.182 8.153 15.849 o
4 20 1 109.082 100.492 5.337 37.703 o
4 20 2 459.291 453.908 17.385 3.894 o
4 20 3 769.526 759.501 27.436 1.594 o
4 20 4 74.420 64.650 5.976 34.178 o
4 20 5 4.470 2.445 2.173 283.788 o
4 20 6 51.697 46.722 4.618 56.191 o
4 20 7 142.540 142.067 7.063 22.565 o
4 20 8 46.070 49.166 3.531 87.930 o
4 21 0 119.818 126.725 5.744 32.411 o
4 21 1 67.264 78.111 11.409 10.428 o
4 21 2 150.298 144.240 8.149 17.716 o
4 21 3 321.788 337.103 14.125 5.963 o
4 21 4 226.704 235.510 11.137 9.596 o
4 21 5 222.980 228.720 10.322 10.938 o
4 21 6 20.471 17.113 2.988 136.898 o
4 21 7 24.533 24.719 2.988 131.762 o
4 22 0 609.820 584.837 21.731 2.506 o
4 22 1 152.656 144.512 8.149 17.675 o
4 22 2 19.835 16.298 3.260 118.133 o
4 22 3 84.508 80.948 5.976 33.276 o
4 22 4 254.242 256.698 11.409 9.007 o
4 22 5 38.853 48.623 4.618 57.709 o
4 22 6 7.493 8.421 2.173 268.201 o
4 22 7 30.888 29.880 2.988 126.271 o
4 23 0 246.177 227.905 10.594 10.321 o
4 23 1 87.463 82.035 5.976 33.105 o
4 23 2 241.680 252.352 11.409 9.087 o
4 23 3 99.624 94.530 6.248 29.953 o
4 23 4 214.866 223.830 10.051 11.513 o
4 23 5 23.365 25.806 3.260 114.099 o
4 23 6 90.135 90.184 4.889 45.089 o
4 24 0 262.643 260.957 8.612 13.847 o
4 24 1 121.842 114.360 6.791 25.053 o
4 24 2 23.602 32.325 3.803 86.205 o
4 24 3 48.807 45.364 4.346 62.750 o
4 24 4 14.082 11.952 2.445 203.927 o
4 24 5 111.842 117.891 5.976 31.083 o
4 24 6 64.746 62.205 3.803 72.454 o
4 25 0 63.040 69.080 4.405 57.592 o
4 25 1 109.207 107.247 9.016 15.637 o
4 25 2 82.074 76.280 3.906 64.912 o
4 25 3 82.008 89.097 5.433 38.839 o
4 25 4 5.680 5.161 1.901 353.390 o
4 25 5 123.167 115.718 5.704 32.860 o
4 26 0 12.000 10.463 2.010 290.863 o
4 26 1 58.327 62.283 3.939 70.030 o
4 26 2 10.263 11.585 1.697 387.864 o
4 26 3 31.618 27.415 2.203 199.058 o
4 26 4 175.525 172.490 7.063 21.310 o
4 27 0 104.665 110.828 5.976 31.586 o
4 27 1 23.702 21.004 1.892 269.024 o
4 27 2 30.535 27.868 2.087 215.468 o
4 28 0 238.745 232.522 9.507 12.324 o
4 28 1 224.380 218.397 8.964 13.755 o
5 -27 -2 73.303 74.701 3.803 69.304 o
5 -27 -1 44.468 40.746 2.716 132.424 o
5 -26 -4 63.738 60.847 3.260 90.713 o
5 -26 -3 33.223 33.140 2.716 143.378 o
5 -26 -2 99.952 103.278 3.357 71.370 o
5 -26 -1 137.932 139.338 4.126 48.028 o
5 -25 -5 4.126 7.063 1.630 468.980 o
5 -25 -4 17.724 22.288 1.729 321.851 o
5 -25 -3 28.482 32.505 2.010 225.793 o
5 -25 -2 31.815 31.587 2.203 195.733 o
5 -25 -1 157.016 164.028 4.994 35.627 o
5 -24 -6 13.019 16.570 1.901 304.775 o
5 -24 -5 48.857 52.590 2.305 153.843 o
5 -24 -4 68.104 66.884 2.780 107.651 o
5 -24 -3 65.793 70.089 4.618 53.039 o
5 -24 -2 85.106 87.812 3.550 71.845 o
5 -24 -1 35.784 34.911 2.852 130.912 o
5 -23 -6 46.270 49.437 2.581 137.266 o
5 -23 -5 133.513 139.698 4.418 44.720 o
5 -23 -4 54.269 55.078 2.780 118.020 o
5 -23 -3 116.253 115.943 4.126 52.218 o
5 -23 -2 7.799 8.576 1.537 481.849 o
5 -23 -1 2.996 5.288 1.431 611.843 o
5 -22 -7 51.770 52.338 5.025 48.345 o
5 -22 -6 15.324 17.331 1.624 372.302 o
5 -22 -5 183.881 183.779 5.472 29.717 o
5 -22 -4 366.406 383.167 9.604 10.274 o
5 -22 -3 9.683 8.528 1.624 428.304 o
5 -22 -2 117.556 133.083 4.889 40.832 o
5 -22 -1 142.277 136.602 4.895 38.655 o
5 -21 -8 95.662 91.814 4.075 57.767 o
5 -21 -7 28.385 29.239 3.124 119.044 o
5 -21 -6 111.844 113.429 4.034 54.517 o
5 -21 -5 183.966 183.044 5.664 28.454 o
5 -21 -4 73.553 74.848 3.457 78.911 o
5 -21 -3 416.908 413.129 10.467 8.685 o
5 -21 -2 60.785 63.602 2.856 108.508 o
5 -21 -1 136.014 145.751 4.285 45.811 o
5 -20 -8 42.317 42.376 2.113 183.739 o
5 -20 -7 468.946 482.168 24.448 2.139 o
5 -20 -6 158.466 165.079 5.186 33.834 o
5 -20 -5 289.190 289.295 7.875 15.043 o
5 -20 -4 94.870 99.557 4.226 54.533 o
5 -20 -3 153.668 151.028 4.391 42.469 o
5 -20 -2 253.270 260.674 7.066 18.359 o
5 -20 -1 528.431 524.959 9.710 8.310 o
5 -19 -9 95.998 87.468 4.075 58.048 o
5 -19 -8 1.323 2.692 1.531 573.673 o
5 -19 -7 143.299 141.740 4.703 40.396 o
5 -19 -6 713.595 719.821 16.422 3.615 o
5 -19 -5 345.671 333.423 8.930 11.784 o
5 -19 -4 46.223 44.555 3.073 109.256 o
5 -19 -3 25.690 28.407 1.948 245.234 o
5 -19 -2 302.207 302.672 6.394 18.873 o
5 -19 -1 116.228 111.940 3.423 65.346 o
5 -18 -9 9.527 9.044 0.879 978.911 o
5 -18 -8 1.618 1.901 0.791 1897.740 o
5 -18 -7 16.751 19.174 2.037 260.633 o
5 -18 -6 48.334 47.945 3.073 107.491 o
5 -18 -5 42.947 40.144 5.840 37.959 o
5 -18 -4 199.782 204.248 6.432 23.119 o
5 -18 -3 178.076 177.579 4.474 38.256 o
5 -18 -2 376.543 374.269 7.563 13.684 o
5 -18 -1 142.780 142.480 3.963 49.448 o
5 -17 -10 261.197 256.698 8.692 13.707 o
5 -17 -9 85.708 83.850 3.073 85.976 o
5 -17 -8 90.596 93.424 2.718 94.199 o
5 -17 -7 38.158 37.925 1.921 215.035 o
5 -17 -6 337.883 342.640 9.122 11.486 o
5 -17 -5 63.020 63.949 3.740 74.445 o
5 -17 -4 242.626 235.051 5.352 26.384 o
5 -17 -3 40.845 46.417 2.482 150.152 o
5 -17 -2 183.062 176.085 6.352 24.555 o
5 -17 -1 1320.750 1292.290 21.208 1.809 o
5 -16 -10 216.495 204.438 4.216 36.210 o
5 -16 -9 2.036 4.158 0.879 1464.610 o
5 -16 -8 53.803 57.656 3.697 78.746 o
5 -16 -7 25.693 25.491 1.508 338.982 o
5 -16 -6 169.623 166.454 5.022 34.449 o
5 -16 -5 414.405 417.044 10.327 8.847 o
5 -16 -4 206.630 203.526 4.851 32.205 o
5 -16 -3 371.898 361.883 7.346 14.305 o
5 -16 -2 337.885 317.250 9.802 10.509 o
5 -16 -1 484.545 464.948 10.888 7.686 o
5 -15 -11 123.822 124.954 4.889 40.651 o
5 -15 -10 45.393 47.377 1.677 222.463 o
5 -15 -9 401.419 404.590 9.376 10.189 o
5 -15 -8 27.734 28.934 2.549 164.818 o
5 -15 -7 48.475 51.069 2.901 115.660 o
5 -15 -6 1525.530 1515.840 31.268 1.005 o
5 -15 -5 697.265 682.497 14.080 4.508 o
5 -15 -4 110.913 112.809 3.411 66.612 o
5 -15 -3 351.436 344.638 7.026 15.547 o
5 -15 -2 75.850 79.009 4.520 53.061 o
5 -15 -1 2.934 4.723 1.604 501.563 o
5 -14 -11 22.528 23.633 1.304 417.466 o
5 -14 -10 264.023 261.465 5.254 25.339 o
5 -14 -9 12.405 10.100 1.186 630.045 o
5 -14 -8 433.171 427.328 7.329 12.852 o
5 -14 -7 1200.190 1152.490 21.625 1.895 o
5 -14 -6 585.856 574.455 17.941 3.452 o
5 -14 -5 67.850 69.325 4.468 55.660 o
5 -14 -4 241.446 245.318 6.705 20.134 o
5 -14 -3 685.339 648.202 17.519 3.391 o
5 -14 -2 3.174 5.538 1.604 496.117 o
5 -14 -1 46.692 46.109 3.616 84.994 o
5 -13 -11 40.626 35.173 3.667 86.371 o
5 -13 -10 72.524 72.096 2.318 126.166 o
5 -13 -9 103.465 102.059 3.038 78.704 o
5 -13 -8 108.669 113.016 4.869 42.678 o
5 -13 -7 307.744 312.051 10.372 9.920 o
5 -13 -6 71.473 70.701 3.242 87.130 o
5 -13 -5 360.256 348.255 6.956 15.509 o
5 -13 -4 48.443 45.676 3.413 92.444 o
5 -13 -3 306.772 295.670 9.439 11.482 o
5 -13 -2 397.185 387.709 18.336 3.673 o
5 -13 -1 64.372 73.342 6.791 27.503 o
5 -12 -11 60.469 55.022 1.757 183.496 o
5 -12 -10 81.922 81.346 2.851 95.415 o
5 -12 -9 74.988 84.225 2.836 98.264 o
5 -12 -8 241.049 238.169 4.776 29.602 o
5 -12 -7 538.746 528.280 8.830 9.087 o
5 -12 -6 705.741 673.190 11.850 5.510 o
5 -12 -5 579.253 567.185 20.101 2.885 o
5 -12 -4 432.797 415.513 18.471 3.570 o
5 -12 -3 320.453 315.372 16.298 4.686 o
5 -12 -2 221.143 223.830 12.767 7.634 o
5 -12 -1 128.063 130.386 8.964 15.436 o
5 -11 -12 52.569 49.166 2.716 124.406 o
5 -11 -11 18.102 16.508 1.906 287.993 o
5 -11 -10 23.209 23.891 2.308 200.608 o
5 -11 -9 381.906 392.247 7.847 12.926 o
5 -11 -8 5.260 3.630 0.804 1440.010 o
5 -11 -7 428.084 432.887 6.415 14.549 o
5 -11 -6 2087.880 2023.010 26.024 0.997 o
5 -11 -5 1670.450 1620.890 56.093 0.389 o
5 -11 -4 227.903 220.027 12.767 7.616 o
5 -11 -3 224.812 233.066 13.039 7.328 o
5 -11 -2 28.507 45.635 5.704 40.339 o
5 -11 -1 145.892 150.488 9.507 13.642 o
5 -10 -12 2.613 2.328 0.652 2345.290 o
5 -10 -11 25.640 23.169 1.439 362.015 o
5 -10 -10 13.361 11.633 1.087 671.831 o
5 -10 -9 49.352 51.976 2.392 147.165 o
5 -10 -8 292.998 291.705 5.251 23.514 o
5 -10 -7 561.599 561.176 7.896 9.693 o
5 -10 -6 331.299 318.336 6.399 17.924 o
5 -10 -5 493.013 471.846 27.571 1.712 o
5 -10 -4 378.690 384.097 17.928 3.844 o
5 -10 -3 424.938 457.439 21.188 2.798 o
5 -10 -2 33.043 46.993 5.704 40.019 o
5 -10 -1 350.284 362.099 10.703 9.015 o
5 -9 -12 14.065 13.813 1.105 632.988 o
5 -9 -11 2.167 5.080 0.772 1728.250 o
5 -9 -10 151.813 144.620 3.314 57.408 o
5 -9 -9 21.510 24.585 2.593 168.842 o
5 -9 -8 135.939 126.548 3.360 61.186 o
5 -9 -7 248.280 239.084 4.460 31.033 o
5 -9 -6 73.622 72.561 3.074 92.082 o
5 -9 -5 13.827 17.385 3.803 91.085 o
5 -9 -4 453.036 467.490 20.916 2.838 o
5 -9 -3 290.275 311.569 15.212 5.351 o
5 -9 -2 225.500 228.176 12.224 8.209 o
5 -9 -1 83.775 89.912 3.661 69.100 o
5 -8 -12 17.913 16.503 1.075 582.228 o
5 -8 -11 68.716 69.744 2.013 147.506 o
5 -8 -10 15.817 15.093 1.885 302.183 o
5 -8 -9 112.883 114.659 3.638 61.414 o
5 -8 -8 1189.930 1173.150 41.823 0.698 o
5 -8 -7 184.899 179.666 3.672 45.502 o
5 -8 -6 849.588 788.940 17.863 2.989 o
5 -8 -5 1789.050 1840.620 66.551 0.283 o
5 -8 -4 26.009 27.707 4.346 67.896 o
5 -8 -3 185.405 203.729 10.866 10.362 o
5 -8 -2 46.297 48.662 3.130 105.419 o
5 -8 -1 378.351 363.935 8.984 11.186 o
5 -7 -12 29.046 26.308 1.183 404.731 o
5 -7 -11 55.331 60.151 2.000 167.047 o
5 -7 -10 45.023 43.840 2.074 183.082 o
5 -7 -9 488.418 492.721 11.135 7.371 o
5 -7 -8 346.236 341.153 6.579 16.813 o
5 -7 -7 46.686 41.449 2.542 142.742 o
5 -7 -6 31.653 30.871 2.716 145.496 o
5 -7 -5 2518.150 2411.880 88.011 0.161 o
5 -7 -4 1435.200 1379.650 52.426 0.453 o
5 -7 -3 258.615 265.271 9.022 12.956 o
5 -7 -2 468.180 467.417 10.946 7.719 o
5 -7 -1 682.089 693.264 15.582 3.968 o
5 -6 -12 119.856 123.418 2.623 80.987 o
5 -6 -11 13.419 11.142 1.195 603.731 o
5 -6 -10 5.114 8.276 1.150 802.578 o
5 -6 -9 104.606 102.896 2.969 80.070 o
5 -6 -8 343.370 346.528 6.598 16.768 o
5 -6 -7 268.220 273.857 8.103 14.918 o
5 -6 -6 836.753 814.372 33.683 1.099 o
5 -6 -5 1617.100 1577.400 58.402 0.365 o
5 -6 -4 585.920 605.722 18.743 3.203 o
5 -6 -3 674.144 669.769 25.534 1.857 o
5 -6 -2 401.709 396.922 9.549 9.985 o
5 -6 -1 194.575 204.509 5.594 27.906 o
5 -5 -12 119.197 117.991 3.440 63.782 o
5 -5 -11 25.825 23.438 1.547 333.208 o
5 -5 -10 65.737 63.094 2.515 123.189 o
5 -5 -9 285.602 271.801 5.546 22.966 o
5 -5 -8 62.364 67.000 2.726 113.125 o
5 -5 -7 1197.900 1161.300 22.029 1.850 o
5 -5 -6 141.930 127.127 8.964 15.289 o
5 -5 -5 13.340 10.866 2.716 170.995 o
5 -5 -4 247.448 245.391 8.738 13.846 o
5 -5 -3 70.946 70.924 3.842 69.177 o
5 -5 -2 22.846 21.938 1.439 379.010 o
5 -5 -1 113.340 117.034 3.672 60.472 o
5 -4 -12 60.477 60.177 2.271 142.552 o
5 -4 -11 43.879 43.743 3.332 97.915 o
5 -4 -10 6.452 9.632 2.590 195.441 o
5 -4 -9 123.171 120.410 3.269 66.116 o
5 -4 -8 321.129 317.014 5.576 20.828 o
5 -4 -7 98.988 98.983 3.580 66.861 o
5 -4 -6 215.601 222.926 8.393 15.315 o
5 -4 -5 242.191 238.498 12.767 7.530 o
5 -4 -4 1139.790 1107.220 38.980 0.797 o
5 -4 -3 614.330 662.516 19.105 3.046 o
5 -4 -2 72.700 72.537 2.667 109.041 o
5 -4 -1 766.828 776.622 17.336 3.235 o
5 -3 -12 90.263 89.545 2.517 102.376 o
5 -3 -11 8.556 10.005 1.227 656.706 o
5 -3 -10 10.937 10.425 1.314 565.823 o
5 -3 -9 21.600 20.909 1.503 369.374 o
5 -3 -8 74.101 67.592 2.031 142.567 o
5 -3 -7 330.947 313.703 6.510 17.668 o
5 -3 -6 201.939 195.479 5.877 26.112 o
5 -3 -5 606.792 600.321 26.077 1.831 o
5 -3 -4 604.865 586.612 17.659 3.504 o
5 -3 -3 4446.340 4525.330 117.229 0.084 o
5 -3 -2 911.769 927.820 20.244 2.392 o
5 -3 -1 2684.910 2775.660 58.565 0.305 o
5 -2 -12 120.286 121.600 3.065 70.921 o
5 -2 -11 264.757 269.047 5.656 23.325 o
5 -2 -10 16.920 16.997 2.918 145.292 o
5 -2 -9 206.143 197.971 3.730 41.554 o
5 -2 -8 238.361 243.827 4.217 33.065 o
5 -2 -7 771.482 729.416 14.169 4.234 o
5 -2 -6 686.487 660.022 36.535 0.979 o
5 -2 -5 436.647 442.771 20.101 3.067 o
5 -2 -4 120.611 119.762 5.259 37.097 o
5 -2 -3 348.431 346.234 8.491 12.471 o
5 -2 -2 1107.410 1153.870 24.743 1.632 o
5 -2 -1 137.063 141.479 4.235 46.571 o
5 -1 -12 67.432 67.068 2.159 140.866 o
5 -1 -11 40.898 44.130 2.035 192.505 o
5 -1 -10 268.447 273.194 5.472 23.911 o
5 -1 -9 253.456 247.215 4.515 30.136 o
5 -1 -8 44.117 50.118 4.627 56.748 o
5 -1 -7 320.782 324.464 14.888 5.472 o
5 -1 -6 1711.570 1609.040 40.983 0.646 o
5 -1 -5 396.853 408.544 19.286 3.351 o
5 -1 -4 515.772 531.596 23.361 2.283 o
5 -1 -3 1262.110 1305.310 28.169 1.275 o
5 -1 -2 388.543 395.306 9.332 10.410 o
5 -1 -1 622.672 646.280 14.407 4.603 o
5 0 0 552.185 547.033 15.004 4.624 o
5 0 1 309.302 301.789 11.273 8.749 o
5 0 2 1663.390 1723.820 65.193 0.297 o
5 0 3 2852.940 2902.740 76.349 0.197 o
5 0 4 51.252 49.481 6.519 30.507 o
5 0 5 370.975 383.285 9.353 10.597 o
5 0 6 138.210 137.724 4.337 45.346 o
5 0 7 44.641 45.089 1.416 259.653 o
5 0 8 47.293 47.710 2.020 182.775 o
5 0 9 8.605 9.640 0.856 1028.810 o
5 0 10 97.519 97.215 2.767 89.228 o
5 0 11 18.716 17.657 2.445 193.473 o
5 1 0 2200.840 2288.630 48.337 0.444 o
5 1 1 1695.380 1724.320 44.076 0.574 o
5 1 2 707.841 734.669 21.032 2.508 o
5 1 3 258.221 282.390 23.225 2.494 o
5 1 4 985.237 1013.720 28.331 1.401 o
5 1 5 392.236 404.676 10.515 8.822 o
5 1 6 978.819 970.918 19.548 2.424 o
5 1 7 381.525 382.208 5.305 18.754 o
5 1 8 7.820 7.782 1.438 539.247 o
5 1 9 123.227 130.006 2.763 75.697 o
5 1 10 30.248 31.405 1.490 313.515 o
5 1 11 36.046 37.277 1.467 288.114 o
5 2 0 792.136 816.287 18.011 3.011 o
5 2 1 200.695 199.777 6.260 24.019 o
5 2 2 162.394 174.529 6.339 25.378 o
5 2 3 232.042 242.654 9.779 11.801 o
5 2 4 72.962 78.353 9.100 15.942 o
5 2 5 229.534 235.897 6.952 19.617 o
5 2 6 1284.900 1296.250 25.804 1.432 o
5 2 7 117.693 120.378 2.368 88.729 o
5 2 8 139.299 137.886 2.591 73.657 o
5 2 9 61.658 62.194 3.886 70.813 o
5 2 10 192.868 206.912 3.533 44.383 o
5 2 11 233.066 231.255 4.717 30.625 o
5 3 0 46.947 46.060 1.999 186.389 o
5 3 1 267.306 262.063 8.643 13.707 o
5 3 2 1282.470 1274.370 34.764 0.927 o
5 3 3 706.492 692.061 20.071 2.718 o
5 3 4 553.000 557.445 16.515 3.991 o
5 3 5 186.799 187.987 5.607 28.575 o
5 3 6 713.161 711.713 15.101 4.054 o
5 3 7 458.032 452.836 7.464 12.096 o
5 3 8 10.961 11.750 0.936 839.649 o
5 3 9 251.366 252.903 4.402 30.749 o
5 3 10 125.209 128.871 2.864 73.090 o
5 3 11 14.838 12.996 1.042 668.126 o
5 4 0 172.114 176.894 4.869 35.224 o
5 4 1 899.819 880.197 27.028 1.565 o
5 4 2 423.309 439.001 13.061 6.253 o
5 4 3 140.434 142.608 5.664 31.587 o
5 4 4 142.175 152.203 4.734 39.721 o
5 4 5 983.878 985.117 21.364 2.142 o
5 4 6 744.426 746.135 11.685 5.309 o
5 4 7 136.124 144.360 2.811 69.357 o
5 4 8 435.750 430.475 6.013 15.200 o
5 4 9 21.362 17.292 1.139 511.598 o
5 4 10 231.440 247.950 4.157 33.813 o
5 4 11 82.159 82.444 2.117 125.958 o
5 5 0 335.594 344.386 8.410 12.797 o
5 5 1 1077.460 1046.210 46.722 0.586 o
5 5 2 201.672 199.383 10.051 11.722 o
5 5 3 94.316 92.629 5.976 32.515 o
5 5 4 71.901 79.766 3.742 70.659 o
5 5 5 276.093 276.675 7.416 16.626 o
5 5 6 968.347 950.917 13.294 3.784 o
5 5 7 1583.610 1561.190 18.392 1.777 o
5 5 8 500.574 505.105 6.815 12.085 o
5 5 9 122.938 123.401 2.738 77.301 o
5 5 10 40.570 40.965 1.940 206.064 o
5 5 11 181.703 180.305 3.229 50.877 o
5 6 0 102.684 106.529 4.174 53.897 o
5 6 1 697.314 717.125 29.609 1.423 o
5 6 2 1469.780 1400.570 56.229 0.398 o
5 6 3 58.022 61.934 4.618 54.464 o
5 6 4 134.810 147.228 5.644 31.917 o
5 6 5 441.417 438.366 12.762 6.407 o
5 6 6 233.784 226.557 7.027 19.345 o
5 6 7 824.014 806.643 10.173 5.555 o
5 6 8 37.598 36.719 1.445 287.774 o
5 6 9 212.882 222.591 3.741 39.550 o
5 6 10 20.965 22.014 1.196 471.729 o
5 6 11 28.461 27.242 1.054 441.906 o
5 7 0 40.342 46.339 5.433 43.249 o
5 7 1 395.138 401.210 17.657 3.915 o
5 7 2 44.275 54.166 8.285 19.592 o
5 7 3 235.621 233.337 11.952 8.475 o
5 7 4 621.686 612.787 16.694 3.768 o
5 7 5 390.216 401.484 13.175 6.349 o
5 7 6 1125.230 1102.690 14.408 3.071 o
5 7 7 89.379 97.105 2.471 102.693 o
5 7 8 177.107 182.045 3.202 51.764 o
5 7 9 52.700 55.292 1.780 192.443 o
5 7 10 296.486 302.223 4.844 24.841 o
5 7 11 72.287 72.317 1.704 161.902 o
5 8 0 986.586 978.495 34.634 1.009 o
5 8 3 128.161 120.336 7.606 20.553 o
5 8 4 195.915 198.901 7.037 20.571 o
5 8 5 515.879 497.957 11.029 7.300 o
5 8 6 68.423 68.663 2.039 146.652 o
5 8 7 345.473 349.867 5.544 19.644 o
5 8 8 374.509 389.619 5.541 18.232 o
5 8 9 51.992 52.613 1.675 205.872 o
5 8 10 12.651 15.811 1.101 641.259 o
5 8 11 92.887 93.738 2.004 119.837 o
5 9 0 84.633 82.850 4.889 45.940 o
5 9 3 988.053 970.564 38.029 0.858 o
5 9 4 45.029 43.144 5.704 39.405 o
5 9 5 133.763 136.896 3.815 53.197 o
5 9 6 550.836 544.716 7.892 9.891 o
5 9 7 105.841 106.072 2.525 91.771 o
5 9 8 135.828 138.453 3.207 62.767 o
5 9 9 652.354 681.608 9.011 7.482 o
5 9 10 65.452 67.652 1.960 155.010 o
5 9 11 23.863 25.369 1.372 383.905 o
5 10 0 191.270 187.702 8.964 14.332 o
5 10 4 12.204 15.891 3.531 105.380 o
5 10 5 43.442 49.597 2.310 160.210 o
5 10 6 35.336 36.561 1.721 249.871 o
5 10 7 90.820 90.030 2.280 111.084 o
5 10 8 321.093 322.072 5.102 22.407 o
5 10 9 54.512 56.059 1.923 176.710 o
5 10 10 311.396 314.997 5.400 21.815 o
5 10 11 44.555 41.475 1.367 271.775 o
5 11 0 710.170 679.639 26.349 1.744 o
5 11 4 18.978 14.125 2.988 138.927 o
5 11 5 221.342 214.617 6.204 23.336 o
5 11 6 365.824 368.343 5.816 18.030 o
5 11 7 143.054 147.241 3.039 63.314 o
5 11 8 52.304 47.324 2.571 134.238 o
5 11 9 146.100 143.622 2.934 64.862 o
5 11 10 5.426 6.302 0.902 1159.020 o
5 12 0 344.201 329.497 14.668 5.551 o
5 12 4 31.295 23.361 3.803 85.332 o
5 12 5 239.273 231.979 10.866 9.932 o
5 12 6 511.461 490.959 8.767 9.561 o
5 12 7 214.812 219.480 4.205 35.833 o
5 12 8 0.528 2.543 0.863 1708.600 o
5 12 9 69.712 65.495 1.838 159.825 o
5 12 10 8.211 6.653 0.781 1217.860 o
5 13 0 79.463 74.157 5.161 42.962 o
5 13 3 41.200 47.537 4.889 52.026 o
5 13 4 165.775 164.884 8.692 15.553 o
5 13 5 225.949 233.337 10.866 10.012 o
5 13 6 253.274 254.254 11.680 8.673 o
5 13 7 1453.710 1453.390 21.642 1.635 o
5 13 8 40.384 39.761 1.696 238.313 o
5 13 9 47.956 50.435 1.590 224.445 o
5 13 10 18.198 17.484 1.143 540.041 o
5 14 0 249.064 264.847 13.039 7.191 o
5 14 2 634.829 590.270 22.003 2.436 o
5 14 3 31.011 31.782 4.075 74.765 o
5 14 4 104.280 108.384 6.791 25.690 o
5 14 5 895.577 954.266 30.967 1.242 o
5 14 6 62.493 78.232 5.704 37.311 o
5 14 7 74.815 73.342 5.433 39.859 o
5 14 8 65.534 62.947 1.890 162.214 o
5 14 9 56.191 53.651 1.590 206.144 o
5 14 10 28.017 25.357 1.624 303.969 o
5 15 0 249.471 261.588 13.310 6.943 o
5 15 1 661.648 618.249 22.818 2.267 o
5 15 2 126.732 119.249 7.334 21.885 o
5 15 3 295.595 305.322 12.767 7.206 o
5 15 4 303.740 303.148 13.039 6.933 o
5 15 5 180.107 182.269 9.236 13.801 o
5 15 6 440.054 474.552 17.385 3.906 o
5 15 7 19.220 19.830 3.260 117.560 o
5 15 8 53.162 49.692 2.301 151.499 o
5 15 9 21.074 17.999 1.081 535.975 o
5 16 0 157.022 156.605 14.261 6.502 o
5 16 1 111.985 114.411 5.411 36.289 o
5 16 2 50.546 52.576 5.976 35.686 o
5 16 3 787.632 792.641 27.436 1.582 o
5 16 4 89.779 89.097 6.519 28.360 o
5 16 5 54.344 55.958 5.433 41.896 o
5 16 6 98.704 108.927 6.791 25.855 o
5 16 7 54.718 59.489 5.161 45.610 o
5 16 8 16.856 17.681 2.010 267.671 o
5 16 9 65.264 65.235 2.139 144.706 o
5 17 0 130.536 117.728 5.351 35.596 o
5 17 1 389.788 383.730 11.672 7.671 o
5 17 2 118.869 117.995 5.531 34.604 o
5 17 3 180.485 183.689 7.155 20.638 o
5 17 4 54.486 44.005 4.889 50.823 o
5 17 5 36.723 29.609 4.075 73.805 o
5 17 6 15.799 19.015 3.260 119.480 o
5 17 7 295.299 282.932 11.680 8.389 o
5 17 8 49.797 50.870 2.588 133.694 o
5 18 0 311.945 309.773 9.522 11.223 o
5 18 1 422.006 412.907 12.568 6.678 o
5 18 2 178.603 175.304 7.037 21.310 o
5 18 3 465.997 455.264 22.410 2.509 o
5 18 4 75.974 69.268 5.976 33.985 o
5 18 5 236.299 246.648 11.137 9.507 o
5 18 6 43.694 42.647 4.346 63.768 o
5 18 7 366.954 356.118 13.854 6.001 o
5 18 8 225.553 223.840 6.137 23.353 o
5 19 0 177.693 184.571 6.775 22.429 o
5 19 1 547.196 539.204 15.385 4.474 o
5 19 2 224.157 217.348 8.081 16.122 o
5 19 3 79.769 89.641 6.248 30.885 o
5 19 4 168.299 188.517 9.236 13.895 o
5 19 5 4.324 2.716 2.173 283.816 o
5 19 6 35.760 33.140 3.803 82.853 o
5 19 7 162.337 161.625 7.334 20.553 o
5 19 8 134.610 122.781 5.433 34.432 o
5 20 0 697.471 704.902 29.880 1.402 o
5 20 1 178.937 176.293 9.236 13.846 o
5 20 2 648.115 657.093 23.633 2.134 o
5 20 3 208.831 209.705 10.051 11.621 o
5 20 5 88.939 102.408 6.248 30.233 o
5 20 6 78.870 80.405 5.161 42.759 o
5 20 7 4.089 5.976 1.901 358.484 o
5 21 1 455.698 466.675 17.657 3.791 o
5 21 2 57.986 64.650 5.433 41.330 o
5 21 3 422.313 437.609 16.298 4.408 o
5 21 4 7.390 10.866 2.716 177.251 o
5 21 5 4.270 8.964 2.445 221.589 o
5 21 6 93.734 98.605 5.433 37.748 o
5 21 7 135.828 134.733 5.976 29.601 o
5 22 1 44.814 35.041 4.075 71.617 o
5 22 2 169.117 167.329 8.421 16.322 o
5 22 3 33.979 36.128 4.075 73.698 o
5 22 4 217.590 221.114 9.779 12.028 o
5 22 5 0.878 0.000 1.630 525.230 o
5 22 6 1.732 1.630 1.630 510.259 o
5 23 1 77.573 76.059 5.161 43.038 o
5 23 2 116.517 115.718 6.519 26.928 o
5 23 3 219.690 223.558 9.779 11.998 o
5 23 4 69.543 71.441 4.889 47.929 o
5 23 6 3.563 4.075 1.358 671.255 o
5 24 0 77.351 72.256 6.791 27.107 o
5 24 1 127.563 120.336 6.519 26.460 o
5 24 2 96.634 95.345 5.433 37.665 o
5 24 3 54.066 48.352 4.075 68.535 o
5 24 4 55.116 59.760 3.803 74.882 o
5 24 5 162.821 148.586 6.519 24.778 o
5 25 0 100.090 101.479 7.198 23.479 o
5 25 1 54.916 55.728 9.507 14.959 o
5 25 2 103.549 95.617 5.161 40.250 o
5 25 3 26.645 27.979 2.988 129.420 o
5 25 4 53.245 55.143 3.531 84.899 o
5 26 0 391.078 404.198 14.940 5.189 o
5 26 1 119.742 127.127 6.519 26.614 o
5 26 2 65.583 54.328 4.075 65.863 o
5 27 0 56.935 62.205 4.075 66.716 o
6 -25 -3 6.450 8.817 1.494 514.910 o
6 -25 -2 59.198 56.953 2.445 133.773 o
6 -25 -1 28.912 30.154 2.037 223.255 o
6 -24 -5 24.839 26.349 2.173 214.490 o
6 -24 -4 137.274 139.081 4.034 49.390 o
6 -24 -3 99.744 92.259 8.557 17.403 o
6 -24 -2 78.526 78.098 3.073 89.382 o
6 -24 -1 75.195 77.726 3.667 72.150 o
6 -23 -6 36.718 35.856 2.445 162.099 o
6 -23 -5 14.814 13.019 1.345 498.512 o
6 -23 -4 149.513 150.477 4.511 41.561 o
6 -23 -3 29.883 33.620 2.203 197.054 o
6 -23 -2 66.806 65.809 5.161 44.334 o
6 -23 -1 61.853 62.350 2.973 102.944 o
6 -22 -6 0.296 -0.136 0.768 2344.950 o
6 -22 -5 123.065 126.866 5.976 30.357 o
6 -22 -4 16.340 17.479 3.531 103.483 o
6 -22 -3 10.125 10.580 1.630 416.930 o
6 -22 -2 70.295 74.928 3.357 82.968 o
6 -22 -1 433.855 462.339 10.948 7.927 o
6 -21 -7 93.232 96.853 3.803 63.271 o
6 -21 -6 161.828 170.463 6.927 22.337 o
6 -21 -5 93.470 96.179 3.649 66.696 o
6 -21 -4 212.597 224.732 6.432 22.393 o
6 -21 -3 115.599 120.661 3.607 60.976 o
6 -21 -2 1.879 5.541 1.255 789.435 o
6 -21 -1 11.676 12.426 1.458 473.727 o
6 -20 -8 149.340 148.323 4.034 47.353 o
6 -20 -7 156.627 170.028 4.802 37.198 o
6 -20 -6 24.594 31.640 3.803 86.027 o
6 -20 -5 14.198 11.717 1.630 390.578 o
6 -20 -4 282.405 295.958 8.067 14.622 o
6 -20 -3 334.130 350.105 7.528 14.636 o
6 -20 -2 43.680 48.320 5.065 48.615 o
6 -20 -1 45.128 49.490 2.611 136.032 o
6 -19 -8 96.373 91.408 3.073 81.412 o
6 -19 -7 40.286 42.243 3.395 96.644 o
6 -19 -6 1.103 1.766 1.152 996.383 o
6 -19 -5 96.259 100.683 4.034 57.777 o
6 -19 -4 206.830 198.945 5.175 30.102 o
6 -19 -3 166.967 182.961 4.912 35.003 o
6 -19 -2 455.742 463.192 9.721 9.065 o
6 -19 -1 712.223 707.584 13.639 4.616 o
6 -18 -9 89.970 96.432 4.346 53.273 o
6 -18 -8 49.817 57.076 2.497 137.376 o
6 -18 -7 94.724 103.002 7.742 20.788 o
6 -18 -6 44.152 40.361 2.689 134.635 o
6 -18 -5 93.128 93.551 3.934 60.824 o
6 -18 -4 7.154 11.264 1.458 517.039 o
6 -18 -3 174.235 182.171 4.912 34.536 o
6 -18 -2 816.640 831.896 15.472 3.615 o
6 -18 -1 478.368 481.954 9.078 9.540 o
6 -17 -9 2.865 1.449 0.848 1591.930 o
6 -17 -8 259.082 276.541 7.107 17.919 o
6 -17 -7 4.833 5.551 1.358 641.934 o
6 -17 -6 18.622 20.134 2.113 241.424 o
6 -17 -5 259.256 263.878 6.167 21.465 o
6 -17 -4 126.152 122.469 3.866 54.551 o
6 -17 -3 355.870 357.714 7.315 14.681 o
6 -17 -2 29.558 35.919 2.723 144.587 o
6 -17 -1 675.322 686.139 12.214 5.414 o
6 -16 -10 65.988 60.847 3.260 89.948 o
6 -16 -9 40.162 38.113 4.075 72.239 o
6 -16 -8 184.280 196.576 13.310 7.249 o
6 -16 -7 15.386 16.045 1.921 293.481 o
6 -16 -6 222.715 225.869 6.723 20.826 o
6 -16 -5 32.215 37.206 2.297 180.902 o
6 -16 -4 53.323 57.961 3.764 76.707 o
6 -16 -3 361.360 348.083 7.231 14.856 o
6 -16 -2 753.044 762.713 13.178 4.612 o
6 -16 -1 117.005 117.415 3.553 62.043 o
6 -15 -10 3.531 4.912 0.960 1173.860 o
6 -15 -9 55.119 54.239 2.390 141.507 o
6 -15 -8 14.792 14.286 2.037 271.676 o
6 -15 -7 237.756 250.677 7.107 18.684 o
6 -15 -6 212.205 213.138 6.723 21.290 o
6 -15 -5 219.807 214.467 5.032 29.892 o
6 -15 -4 169.427 164.240 4.509 39.213 o
6 -15 -3 870.430 885.946 15.086 3.571 o
6 -15 -2 514.900 505.514 9.519 8.668 o
6 -15 -1 487.080 468.544 8.948 9.675 o
6 -14 -10 48.344 52.672 1.757 203.590 o
6 -14 -9 64.220 66.356 2.274 136.801 o
6 -14 -8 195.864 198.097 5.954 25.867 o
6 -14 -7 151.100 169.788 8.828 15.312 o
6 -14 -6 76.423 81.000 3.137 87.433 o
6 -14 -5 257.699 250.922 5.603 24.179 o
6 -14 -4 533.446 531.373 9.881 8.095 o
6 -14 -3 42.470 39.503 2.181 178.643 o
6 -14 -2 49.379 49.994 2.509 139.596 o
6 -14 -1 103.145 94.565 3.107 78.020 o
6 -13 -10 136.811 144.072 5.569 32.516 o
6 -13 -9 21.961 21.429 1.439 385.082 o
6 -13 -8 104.834 107.433 4.226 52.672 o
6 -13 -7 170.015 178.850 6.655 23.336 o
6 -13 -6 40.771 45.532 2.558 144.660 o
6 -13 -5 129.969 129.925 3.253 63.998 o
6 -13 -4 893.685 845.497 13.546 4.010 o
6 -13 -3 217.125 204.998 4.264 35.769 o
6 -13 -2 474.701 473.296 10.586 8.001 o
6 -13 -1 327.873 329.945 16.163 4.730 o
6 -12 -11 37.725 37.634 1.729 241.986 o
6 -12 -10 179.215 172.216 3.832 44.865 o
6 -12 -9 4.124 4.123 0.956 1173.660 o
6 -12 -8 320.028 319.040 7.109 16.201 o
6 -12 -7 243.689 245.942 5.993 23.012 o
6 -12 -6 117.672 118.028 3.325 66.406 o
6 -12 -5 328.031 324.172 6.258 18.347 o
6 -12 -4 220.358 205.428 4.257 35.554 o
6 -12 -3 286.088 286.085 9.848 11.011 o
6 -12 -2 310.606 294.864 10.730 9.460 o
6 -12 -1 623.776 610.643 24.040 2.098 o
6 -11 -11 20.938 19.774 1.118 512.681 o
6 -11 -10 3.289 4.572 0.915 1286.090 o
6 -11 -9 142.026 148.742 4.817 39.007 o
6 -11 -8 76.195 78.375 3.082 89.856 o
6 -11 -7 44.617 45.266 2.198 170.991 o
6 -11 -6 307.370 321.322 6.281 18.854 o
6 -11 -5 376.428 379.340 6.592 15.728 o
6 -11 -4 686.403 662.139 11.696 5.687 o
6 -11 -3 158.254 151.451 7.840 18.665 o
6 -11 -2 1196.560 1145.640 38.437 0.807 o
6 -11 -1 32.633 35.999 5.025 50.965 o
6 -10 -11 0.315 0.272 0.896 1718.040 o
6 -10 -10 24.858 26.214 1.378 374.919 o
6 -10 -9 46.836 46.712 2.901 117.720 o
6 -10 -8 247.563 251.061 6.116 22.254 o
6 -10 -7 108.250 109.600 3.181 72.793 o
6 -10 -6 104.181 99.845 3.119 76.677 o
6 -10 -5 698.060 677.622 10.484 6.278 o
6 -10 -4 927.084 898.872 28.935 1.389 o
6 -10 -3 1368.070 1329.070 44.956 0.597 o
6 -10 -2 704.192 670.896 21.595 2.432 o
6 -10 -1 1745.160 1789.010 68.996 0.266 o
6 -9 -11 71.874 67.622 2.980 97.312 o
6 -9 -10 217.816 211.606 4.170 36.172 o
6 -9 -9 1.074 2.984 0.914 1481.520 o
6 -9 -8 93.756 98.412 3.552 68.660 o
6 -9 -7 316.509 313.745 6.211 18.932 o
6 -9 -6 50.343 59.101 3.378 90.974 o
6 -9 -5 520.872 511.926 10.972 7.283 o
6 -9 -4 859.647 835.195 17.757 2.971 o
6 -9 -3 269.656 268.040 8.533 13.893 o
6 -9 -2 313.732 340.906 16.842 4.413 o
6 -9 -1 228.961 231.523 7.625 17.322 o
6 -8 -11 1.469 2.670 0.683 2362.950 o
6 -8 -10 218.821 225.338 7.685 17.380 o
6 -8 -9 84.208 78.310 4.257 56.931 o
6 -8 -8 16.077 18.610 1.773 323.408 o
6 -8 -7 101.583 104.018 6.087 30.960 o
6 -8 -6 906.140 862.815 16.049 3.281 o
6 -8 -5 54.245 58.811 4.706 53.421 o
6 -8 -4 73.006 66.286 4.482 54.924 o
6 -8 -3 238.361 237.955 13.039 7.274 o
6 -8 -2 249.381 259.958 13.582 6.705 o
6 -8 -1 382.840 400.518 15.593 4.856 o
6 -7 -12 61.351 56.501 2.988 103.761 o
6 -7 -11 240.713 230.398 5.867 23.979 o
6 -7 -10 58.154 54.527 2.028 164.787 o
6 -7 -9 105.709 103.745 4.319 51.283 o
6 -7 -8 284.121 286.486 7.385 16.465 o
6 -7 -7 219.647 208.866 5.576 26.779 o
6 -7 -6 539.420 532.175 13.629 5.365 o
6 -7 -5 1491.610 1379.670 26.887 1.263 o
6 -7 -4 43.125 45.994 6.383 32.101 o
6 -7 -3 206.327 205.215 9.372 13.079 o
6 -7 -2 367.972 384.849 12.571 6.946 o
6 -7 -1 977.392 985.512 21.895 2.074 o
6 -6 -12 190.490 177.811 4.703 35.286 o
6 -6 -11 62.477 63.167 3.411 85.234 o
6 -6 -10 69.150 72.046 2.675 110.661 o
6 -6 -9 24.157 27.949 4.210 72.230 o
6 -6 -8 592.898 617.792 11.917 6.026 o
6 -6 -7 280.028 283.651 6.638 18.884 o
6 -6 -6 100.892 96.042 8.964 15.964 o
6 -6 -5 822.801 781.775 24.991 1.832 o
6 -6 -4 522.081 511.982 32.732 1.237 o
6 -6 -3 102.057 112.071 5.378 37.348 o
6 -6 -2 1337.130 1333.580 29.020 1.194 o
6 -6 -1 264.269 253.904 6.952 18.568 o
6 -5 -12 139.373 131.764 4.422 44.470 o
6 -5 -11 21.085 21.349 1.439 390.050 o
6 -5 -10 83.746 81.541 2.806 96.319 o
6 -5 -9 437.758 426.799 8.785 10.554 o
6 -5 -8 406.403 398.945 8.514 11.435 o
6 -5 -7 365.349 349.145 7.736 13.697 o
6 -5 -6 875.673 836.509 23.089 2.029 o
6 -5 -5 54.046 53.467 5.569 40.224 o
6 -5 -4 836.479 852.969 24.485 1.869 o
6 -5 -3 392.842 403.103 14.668 5.343 o
6 -5 -2 442.526 468.626 11.148 7.672 o
6 -5 -1 294.471 303.969 7.950 14.658 o
6 -4 -12 18.384 17.425 0.984 617.863 o
6 -4 -11 20.313 18.716 1.394 416.964 o
6 -4 -10 226.368 231.363 6.608 21.123 o
6 -4 -9 540.111 545.911 10.711 7.296 o
6 -4 -8 187.147 190.551 5.014 32.631 o
6 -4 -7 1080.960 1054.380 18.921 2.383 o
6 -4 -6 1075.120 999.967 18.659 2.457 o
6 -4 -5 397.879 361.646 8.696 11.450 o
6 -4 -4 341.208 327.037 10.240 9.805 o
6 -4 -3 417.350 406.622 13.156 6.261 o
6 -4 -2 192.272 189.056 6.978 21.042 o
6 -4 -1 67.293 68.182 2.830 105.479 o
6 -3 -12 204.399 199.906 4.011 39.134 o
6 -3 -11 88.669 83.844 2.629 100.241 o
6 -3 -10 116.843 117.657 4.618 44.935 o
6 -3 -9 339.760 343.452 7.416 14.854 o
6 -3 -8 218.637 208.786 4.829 31.449 o
6 -3 -7 5.981 9.835 1.907 340.597 o
6 -3 -6 520.293 528.128 10.838 7.352 o
6 -3 -5 174.168 154.678 6.791 22.884 o
6 -3 -4 916.525 896.936 23.693 1.911 o
6 -3 -3 1019.030 981.884 28.319 1.396 o
6 -3 -2 241.281 239.844 6.516 20.957 o
6 -3 -1 1638.220 1683.830 36.105 0.786 o
6 -2 -12 235.495 224.125 7.878 16.483 o
6 -2 -11 30.389 30.189 2.058 217.700 o
6 -2 -10 353.338 356.858 7.537 14.242 o
6 -2 -9 94.255 101.456 4.274 53.647 o
6 -2 -8 436.111 430.902 8.019 11.668 o
6 -2 -7 988.697 977.396 18.230 2.635 o
6 -2 -6 951.080 880.260 16.886 3.008 o
6 -2 -5 34.580 41.402 3.589 90.361 o
6 -2 -4 85.245 86.024 3.556 71.859 o
6 -2 -3 819.205 815.756 23.899 1.961 o
6 -2 -2 710.244 743.689 16.821 3.483 o
6 -2 -1 984.707 991.464 21.913 2.065 o
6 -1 -12 9.795 9.035 2.130 271.254 o
6 -1 -11 78.099 78.314 3.248 83.644 o
6 -1 -10 193.983 190.895 4.318 37.770 o
6 -1 -9 93.214 100.833 3.696 65.239 o
6 -1 -8 377.716 383.551 8.692 11.559 o
6 -1 -7 676.360 652.200 13.283 4.951 o
6 -1 -6 618.401 603.180 12.024 5.889 o
6 -1 -5 211.329 203.446 7.636 17.896 o
6 -1 -4 342.931 331.444 10.572 9.330 o
6 -1 -3 552.593 528.024 12.732 5.853 o
6 -1 -2 925.026 927.927 20.919 2.274 o
6 -1 -1 554.321 562.414 13.188 5.519 o
6 0 0 421.918 433.630 10.598 8.443 o
6 0 1 9.233 7.604 1.901 334.088 o
6 0 2 157.049 159.452 9.236 14.176 o
6 0 3 503.105 536.214 23.361 2.289 o
6 0 4 1.362 2.716 2.445 232.077 o
6 0 5 489.951 480.631 7.783 11.053 o
6 0 6 910.231 945.688 13.100 3.982 o
6 0 7 327.624 339.271 6.782 16.703 o
6 0 8 338.800 352.968 6.157 17.996 o
6 0 9 369.585 386.910 6.389 16.268 o
6 0 10 32.247 39.591 1.664 262.704 o
6 1 0 192.279 189.565 5.515 28.864 o
6 1 1 241.397 235.502 9.643 12.012 o
6 1 2 392.484 376.219 17.928 3.832 o
6 1 3 370.554 404.470 18.200 3.742 o
6 1 4 1601.760 1600.220 61.662 0.332 o
6 1 5 38.532 41.959 2.240 176.086 o
6 1 6 215.072 218.859 4.068 36.894 o
6 1 7 381.539 384.384 6.732 15.259 o
6 1 8 3.748 4.712 0.827 1455.120 o
6 1 9 14.310 14.570 1.068 647.507 o
6 1 10 74.002 76.770 2.339 122.590 o
6 2 0 1132.520 1176.510 25.628 1.537 o
6 2 1 693.140 683.526 16.009 3.812 o
6 2 2 417.787 418.866 18.743 3.496 o
6 2 3 602.530 577.232 24.991 1.979 o
6 2 4 66.631 71.169 5.976 34.404 o
6 2 5 714.695 696.980 10.045 6.401 o
6 2 6 277.055 279.949 4.897 26.011 o
6 2 7 414.532 417.810 6.593 14.599 o
6 2 8 621.005 665.521 10.378 6.771 o
6 2 9 30.984 35.066 2.431 169.795 o
6 2 10 20.012 18.281 0.917 624.420 o
6 3 0 1105.910 1093.210 24.680 1.654 o
6 3 1 222.048 225.319 8.259 15.575 o
6 3 2 217.646 224.645 11.409 9.291 o
6 3 3 1263.840 1282.130 50.253 0.499 o
6 3 4 441.023 428.573 19.151 3.339 o
6 3 5 176.104 176.270 3.511 48.635 o
6 3 6 119.891 114.359 2.574 83.694 o
6 3 7 100.262 100.401 3.141 77.130 o
6 3 8 375.712 382.663 6.570 15.758 o
6 3 9 56.872 63.381 3.137 97.685 o
6 3 10 13.075 14.412 0.893 795.757 o
6 4 0 160.327 165.303 5.984 27.814 o
6 4 1 561.401 567.593 17.284 3.699 o
6 4 2 1020.190 1049.340 41.017 0.744 o
6 4 3 313.934 329.040 11.136 8.811 o
6 4 4 591.142 625.064 18.821 3.165 o
6 4 5 515.351 505.141 7.629 10.808 o
6 4 6 1213.520 1199.930 15.458 2.679 o
6 4 7 110.903 114.504 2.550 87.494 o
6 4 8 33.614 34.789 1.958 221.346 o
6 4 9 137.153 135.483 3.045 65.749 o
6 4 10 60.948 64.820 1.741 177.585 o
6 5 0 281.129 270.009 7.345 16.799 o
6 5 1 822.298 841.896 24.392 1.890 o
6 5 2 375.733 392.934 12.772 6.732 o
6 5 3 383.593 380.306 15.348 5.005 o
6 5 4 295.629 295.072 10.367 10.078 o
6 5 5 27.027 28.335 1.329 371.448 o
6 5 6 262.827 263.847 4.253 30.533 o
6 5 7 44.282 55.505 3.213 100.907 o
6 5 8 34.536 34.252 1.586 276.733 o
6 5 9 80.103 80.414 2.232 122.599 o
6 5 10 20.795 20.386 1.255 457.639 o
6 6 0 859.023 841.608 21.338 2.295 o
6 6 1 952.470 976.551 27.943 1.449 o
6 6 2 1151.060 1133.680 25.927 1.513 o
6 6 3 1418.590 1436.420 69.675 0.270 o
6 6 4 38.615 39.642 2.663 140.826 o
6 6 5 487.993 476.419 6.686 12.678 o
6 6 6 417.653 421.349 6.060 15.584 o
6 6 7 815.813 846.820 11.924 4.785 o
6 6 8 172.878 178.919 4.899 34.853 o
6 6 9 108.798 109.798 2.699 84.971 o
6 6 10 45.472 50.062 1.563 233.081 o
6 7 0 829.350 830.493 19.064 2.733 o
6 7 1 428.652 419.221 13.633 5.872 o
6 7 2 575.224 570.712 24.176 2.111 o
6 7 3 273.308 269.131 17.928 4.037 o
6 7 4 717.495 699.402 14.409 4.310 o
6 7 5 147.649 150.886 3.399 56.287 o
6 7 6 64.023 65.326 1.965 157.347 o
6 7 7 375.493 381.238 5.886 17.432 o
6 7 8 69.328 68.011 2.346 128.287 o
6 7 9 162.358 174.187 3.618 49.316 o
6 7 10 17.586 18.923 1.006 606.981 o
6 8 0 131.038 132.274 5.337 35.242 o
6 8 1 125.854 134.461 8.421 17.209 o
6 8 2 341.593 342.264 15.755 4.907 o
6 8 3 273.172 266.456 9.698 11.473 o
6 8 4 45.560 43.114 1.833 208.127 o
6 8 5 705.344 689.105 9.067 7.075 o
6 8 6 292.809 301.171 6.079 20.213 o
6 8 7 424.472 441.247 6.988 13.477 o
6 8 8 191.757 197.814 3.785 42.557 o
6 8 9 210.196 216.963 4.168 36.592 o
6 8 10 17.692 15.454 0.940 667.384 o
6 9 0 155.846 172.220 6.304 25.860 o
6 9 1 285.556 277.886 13.854 6.350 o
6 9 4 343.720 330.282 7.842 13.946 o
6 9 5 36.342 36.764 1.864 226.962 o
6 9 6 155.323 152.144 3.021 60.620 o
6 9 7 90.116 94.031 2.509 101.691 o
6 9 8 5.992 5.752 0.877 1187.670 o
6 9 9 78.354 79.205 2.239 123.817 o
6 9 10 96.654 93.026 2.076 114.830 o
6 10 0 114.202 114.903 5.066 39.810 o
6 10 3 679.526 602.494 22.003 2.401 o
6 10 4 42.752 46.993 4.889 51.891 o
6 10 5 905.002 849.534 10.958 4.840 o
6 10 6 8.420 9.791 1.016 847.575 o
6 10 7 121.736 132.509 2.999 70.625 o
6 10 8 20.492 19.509 1.238 469.771 o
6 10 9 33.559 31.668 1.339 331.301 o
6 10 10 8.168 7.312 0.700 1341.360 o
6 11 0 218.089 213.508 11.137 9.710 o
6 11 2 764.326 685.887 24.448 1.951 o
6 11 3 87.894 79.590 5.976 33.143 o
6 11 4 758.719 732.065 24.991 1.874 o
6 11 5 122.072 122.694 5.066 38.919 o
6 11 6 344.062 333.786 8.567 12.458 o
6 11 7 68.611 66.871 2.137 141.276 o
6 11 8 15.583 14.769 1.086 617.112 o
6 11 9 21.011 18.264 1.058 545.408 o
6 11 10 13.880 12.892 0.857 823.910 o
6 12 2 639.307 613.088 22.274 2.376 o
6 12 3 159.569 162.711 8.421 16.498 o
6 12 4 179.767 192.048 9.236 13.751 o
6 12 5 97.697 95.369 5.297 39.107 o
6 12 6 1192.400 1169.070 20.950 1.971 o
6 12 7 87.013 83.649 2.691 98.728 o
6 12 8 104.750 101.687 2.369 97.991 o
6 12 9 109.224 104.636 3.444 67.126 o
6 13 0 569.070 524.262 18.743 3.269 o
6 13 1 406.670 396.049 14.668 5.318 o
6 13 2 29.585 26.892 4.075 75.579 o
6 13 3 217.102 202.099 10.051 11.584 o
6 13 4 189.601 192.048 9.507 13.007 o
6 13 5 81.474 92.629 6.248 30.750 o
6 13 6 8.489 9.312 1.892 336.472 o
6 13 7 164.538 163.277 6.024 27.422 o
6 13 8 9.787 9.711 0.935 897.662 o
6 13 9 33.945 31.659 1.200 359.305 o
6 14 0 193.061 189.160 6.852 21.576 o
6 14 1 751.196 713.237 24.583 1.933 o
6 14 2 481.315 484.060 18.200 3.561 o
6 14 3 364.769 351.500 14.397 5.647 o
6 14 4 31.415 36.671 4.346 66.240 o
6 14 5 121.271 127.942 7.334 21.912 o
6 14 6 75.727 80.135 4.482 53.700 o
6 14 7 130.721 127.221 4.790 41.111 o
6 14 8 50.372 46.784 2.576 135.545 o
6 14 9 15.528 13.288 1.304 510.253 o
6 15 0 204.967 210.658 7.308 19.139 o
6 15 1 70.114 65.814 4.438 56.196 o
6 15 2 471.137 477.540 17.928 3.669 o
6 15 3 64.458 73.342 5.704 37.339 o
6 15 4 1023.970 1053.960 34.226 1.016 o
6 15 5 44.398 42.919 4.618 57.362 o
6 15 6 126.627 132.288 7.334 21.733 o
6 15 7 12.548 15.217 1.892 310.968 o
6 15 8 56.932 53.572 2.739 119.179 o
6 16 0 90.087 95.789 4.620 48.790 o
6 16 1 1230.350 1178.630 29.386 1.227 o
6 16 2 82.169 78.748 4.699 49.310 o
6 16 3 294.510 299.889 12.495 7.482 o
6 16 4 89.246 85.023 6.248 30.584 o
6 16 5 779.840 811.655 27.979 1.530 o
6 16 6 8.206 10.322 2.716 176.664 o
6 16 7 9.475 10.322 2.445 212.095 o
6 16 8 114.355 101.582 5.433 36.328 o
6 17 0 271.827 271.693 8.870 13.090 o
6 17 1 292.235 281.535 9.461 11.653 o
6 17 2 71.534 74.155 9.372 15.125 o
6 17 3 588.936 595.431 21.459 2.571 o
6 17 4 254.722 248.277 11.137 9.394 o
6 17 5 27.815 36.128 4.075 74.979 o
6 17 6 110.574 117.891 6.519 27.099 o
6 17 7 60.264 53.513 4.075 66.902 o
6 17 8 17.419 16.027 2.173 237.632 o
6 18 0 532.567 536.160 43.462 0.721 o
6 18 1 79.228 83.847 4.673 49.772 o
6 18 2 293.499 309.124 12.767 7.207 o
6 18 3 32.298 30.695 4.075 74.609 o
6 18 4 28.814 27.979 3.803 85.379 o
6 18 5 23.021 30.424 3.803 86.625 o
6 18 6 195.608 193.678 8.692 14.966 o
6 18 7 101.663 102.136 5.433 37.120 o
6 19 0 23.947 20.373 2.988 133.531 o
6 19 1 340.409 332.757 13.582 6.316 o
6 19 2 202.137 204.544 9.779 12.241 o
6 19 3 209.041 211.606 9.779 12.147 o
6 19 4 163.944 165.156 8.149 17.318 o
6 19 5 170.484 182.813 8.421 16.188 o
6 19 6 44.279 43.191 3.803 79.422 o
6 19 7 60.920 63.292 3.803 73.177 o
6 20 2 462.827 431.905 16.570 4.227 o
6 20 3 184.948 189.060 8.964 14.400 o
6 20 4 75.929 85.023 5.433 39.386 o
6 20 5 110.481 100.778 5.704 33.947 o
6 20 6 15.562 16.027 2.445 198.902 o
6 21 2 7.505 12.767 2.716 176.105 o
6 21 3 381.647 379.750 14.397 5.567 o
6 21 4 118.614 121.694 6.248 28.623 o
6 21 5 14.658 12.767 2.173 246.732 o
6 21 6 57.424 64.378 3.803 73.836 o
6 22 2 78.679 72.256 4.889 47.006 o
6 22 3 42.988 38.573 3.803 80.316 o
6 22 4 30.454 23.089 2.988 128.582 o
6 22 5 91.237 89.641 4.618 49.036 o
6 23 2 28.595 28.522 2.988 128.059 o
6 23 3 17.790 18.200 2.445 194.351 o
6 23 4 35.274 40.203 2.988 120.775 o
6 24 0 82.915 86.924 5.433 38.851 o
6 24 2 4.782 4.889 1.630 472.219 o
6 25 0 75.352 83.393 4.889 46.791 o
6 25 1 327.664 351.500 13.039 6.763 o
6 25 2 107.469 97.518 5.161 39.884 o
7 -24 -2 19.688 20.725 2.852 147.457 o
7 -24 -1 367.567 385.828 8.836 11.423 o
7 -23 -4 105.517 100.533 3.073 77.407 o
7 -23 -3 96.855 96.661 3.165 77.946 o
7 -23 -2 122.210 130.529 3.934 53.451 o
7 -23 -1 125.070 124.413 3.842 54.972 o
7 -22 -5 21.374 18.296 2.988 135.899 o
7 -22 -4 81.072 78.507 2.881 95.228 o
7 -22 -3 83.407 82.582 3.073 86.950 o
7 -22 -2 78.224 81.527 6.927 26.011 o
7 -22 -1 4.290 3.124 1.766 417.270 o
7 -21 -6 30.614 33.361 1.817 249.769 o
7 -21 -5 80.463 77.421 2.881 95.688 o
7 -21 -4 8.864 10.080 1.345 572.281 o
7 -21 -3 178.857 180.502 4.513 37.712 o
7 -21 -2 3.732 3.545 0.986 1149.210 o
7 -21 -1 143.645 153.239 7.334 21.085 o
7 -20 -7 31.009 24.827 1.630 293.804 o
7 -20 -6 95.988 92.445 3.165 78.784 o
7 -20 -5 65.980 63.081 2.780 109.648 o
7 -20 -4 104.570 98.486 2.980 80.469 o
7 -20 -3 272.028 289.003 6.220 20.498 o
7 -20 -2 63.182 64.162 2.611 119.321 o
7 -20 -1 2.579 2.445 0.986 1230.360 o
7 -19 -7 77.676 86.543 3.073 88.218 o
7 -19 -6 15.346 16.029 1.901 298.184 o
7 -19 -5 2.542 2.173 1.152 944.490 o
7 -19 -4 67.586 68.218 2.611 115.599 o
7 -19 -3 100.074 110.059 3.396 69.647 o
7 -19 -2 71.498 75.151 2.872 100.223 o
7 -19 -1 195.961 208.083 5.440 28.713 o
7 -18 -8 18.744 18.528 1.494 393.314 o
7 -18 -7 150.777 152.052 7.198 21.561 o
7 -18 -6 12.582 10.872 2.852 157.344 o
7 -18 -5 62.703 59.087 2.401 133.057 o
7 -18 -4 58.954 63.970 2.666 118.933 o
7 -18 -3 351.029 370.201 7.788 13.647 o
7 -18 -2 432.570 459.784 9.407 9.636 o
7 -18 -1 43.206 38.903 2.931 120.141 o
7 -17 -8 24.517 28.250 1.921 252.765 o
7 -17 -7 13.986 17.530 1.729 346.084 o
7 -17 -6 68.500 70.570 3.165 90.923 o
7 -17 -5 20.317 22.000 2.112 236.167 o
7 -17 -4 194.362 191.888 6.504 23.135 o
7 -17 -3 226.703 233.297 5.740 25.086 o
7 -17 -2 11.762 14.872 1.777 346.843 o
7 -17 -1 55.388 57.051 3.267 94.019 o
7 -16 -9 2.019 3.467 0.848 1578.200 o
7 -16 -8 20.249 18.954 1.624 345.954 o
7 -16 -7 144.416 143.160 6.248 27.183 o
7 -16 -6 458.108 474.559 9.357 9.420 o
7 -16 -5 29.402 32.079 2.087 213.732 o
7 -16 -4 149.113 154.220 4.386 42.819 o
7 -16 -3 126.879 127.612 3.964 52.526 o
7 -16 -2 493.749 502.349 10.192 8.166 o
7 -16 -1 72.339 70.015 2.972 96.970 o
7 -15 -9 21.753 22.881 1.624 331.605 o
7 -15 -8 3.083 5.422 1.237 784.235 o
7 -15 -7 113.982 116.099 4.754 43.524 o
7 -15 -6 192.051 197.171 4.912 32.877 o
7 -15 -5 399.854 401.997 8.416 11.650 o
7 -15 -4 166.258 174.415 4.750 36.786 o
7 -15 -3 51.006 52.320 2.781 120.618 o
7 -15 -2 355.236 366.745 6.484 16.575 o
7 -15 -1 117.145 118.634 5.664 33.461 o
7 -14 -9 160.075 163.391 4.610 39.041 o
7 -14 -8 16.359 14.692 2.581 181.362 o
7 -14 -7 2.730 4.618 1.901 367.572 o
7 -14 -6 174.834 178.594 4.075 42.418 o
7 -14 -5 60.805 63.096 2.409 132.553 o
7 -14 -4 146.505 147.917 4.795 38.904 o
7 -14 -3 128.885 126.786 3.428 61.278 o
7 -14 -2 399.174 408.473 7.040 14.074 o
7 -14 -1 151.659 149.821 4.352 43.168 o
7 -13 -10 102.587 98.876 4.346 51.524 o
7 -13 -9 124.667 124.580 4.034 51.968 o
7 -13 -8 66.392 70.083 3.265 88.071 o
7 -13 -7 360.135 368.266 6.665 16.006 o
7 -13 -6 85.472 90.751 2.812 93.560 o
7 -13 -5 817.731 823.951 13.207 4.340 o
7 -13 -4 949.035 937.461 13.869 3.688 o
7 -13 -3 201.061 204.406 4.360 36.294 o
7 -13 -2 183.568 180.638 3.978 42.406 o
7 -13 -1 1363.550 1349.900 23.885 1.532 o
7 -12 -10 94.385 90.354 3.073 82.181 o
7 -12 -9 165.424 168.397 4.023 44.502 o
7 -12 -8 352.549 353.599 9.941 10.033 o
7 -12 -7 43.959 43.184 2.547 143.912 o
7 -12 -6 655.156 635.018 10.594 6.531 o
7 -12 -5 302.944 307.986 8.372 13.543 o
7 -12 -4 368.697 361.537 6.383 16.583 o
7 -12 -3 866.209 859.085 12.822 4.295 o
7 -12 -2 989.601 988.528 14.566 3.381 o
7 -12 -1 319.478 316.471 7.798 14.526 o
7 -11 -10 69.724 74.748 2.780 104.986 o
7 -11 -9 140.971 146.894 4.467 43.026 o
7 -11 -8 44.309 44.242 2.352 158.436 o
7 -11 -7 362.605 357.194 6.586 16.263 o
7 -11 -6 435.995 433.882 7.775 12.032 o
7 -11 -5 170.285 174.610 3.921 44.763 o
7 -11 -4 117.268 117.672 5.112 38.957 o
7 -11 -3 385.889 373.598 6.528 15.739 o
7 -11 -2 694.541 672.715 12.938 5.022 o
7 -11 -1 199.181 201.209 5.607 27.691 o
7 -10 -10 28.428 26.033 2.038 227.887 o
7 -10 -9 10.914 11.465 1.301 567.836 o
7 -10 -8 180.677 176.875 4.005 42.625 o
7 -10 -7 340.791 353.939 6.653 16.599 o
7 -10 -6 414.541 405.132 7.334 13.294 o
7 -10 -5 213.106 208.527 4.398 34.919 o
7 -10 -4 390.479 382.955 6.612 15.361 o
7 -10 -3 20.266 20.950 1.572 355.916 o
7 -10 -2 524.288 507.751 10.979 7.270 o
7 -10 -1 285.458 264.012 5.816 22.017 o
7 -9 -11 69.530 65.465 3.260 88.001 o
7 -9 -10 53.267 50.163 2.902 113.331 o
7 -9 -9 40.991 47.558 2.684 134.671 o
7 -9 -8 545.536 567.631 9.775 7.985 o
7 -9 -7 183.857 194.983 4.413 37.616 o
7 -9 -6 45.903 49.840 2.429 148.288 o
7 -9 -5 503.265 511.388 8.353 10.021 o
7 -9 -4 717.146 694.555 12.873 4.948 o
7 -9 -3 1130.130 1126.690 16.753 2.629 o
7 -9 -2 231.646 239.005 8.189 15.520 o
7 -9 -1 671.946 654.497 16.419 3.741 o
7 -8 -11 39.123 40.340 3.803 81.066 o
7 -8 -10 74.774 75.687 2.777 102.582 o
7 -8 -9 85.635 83.044 2.925 91.067 o
7 -8 -8 271.458 283.338 5.667 22.772 o
7 -8 -7 79.193 76.066 2.781 100.366 o
7 -8 -6 85.466 84.116 3.686 68.744 o
7 -8 -5 996.339 971.108 15.311 3.214 o
7 -8 -4 354.857 349.891 6.226 17.448 o
7 -8 -3 332.362 317.169 9.308 11.354 o
7 -8 -2 217.932 206.356 7.427 18.468 o
7 -8 -1 17.211 19.015 2.988 138.463 o
7 -7 -11 65.578 62.655 1.982 155.944 o
7 -7 -10 112.979 114.025 3.286 68.730 o
7 -7 -9 30.046 33.290 1.750 262.320 o
7 -7 -8 0.950 1.491 0.964 1404.210 o
7 -7 -7 164.131 165.326 4.071 44.269 o
7 -7 -6 291.409 312.473 6.143 19.869 o
7 -7 -5 327.366 326.039 6.349 18.074 o
7 -7 -4 600.663 604.976 12.632 5.603 o
7 -7 -3 905.569 859.187 17.040 3.053 o
7 -7 -2 708.378 704.266 18.171 3.148 o
7 -7 -1 318.449 311.846 13.175 6.749 o
7 -6 -11 33.276 34.024 1.599 278.605 o
7 -6 -10 101.497 96.068 3.021 80.639 o
7 -6 -9 584.785 576.915 11.898 6.156 o
7 -6 -8 29.750 26.404 1.972 235.012 o
7 -6 -7 56.063 52.741 5.240 44.600 o
7 -6 -6 685.743 708.057 16.519 3.641 o
7 -6 -5 155.734 150.218 5.378 32.852 o
7 -6 -4 437.011 430.124 9.672 9.399 o
7 -6 -3 431.146 426.148 8.189 11.496 o
7 -6 -2 93.072 89.179 6.166 31.012 o
7 -6 -1 80.324 77.322 4.020 62.541 o
7 -5 -11 92.525 87.362 2.548 100.680 o
7 -5 -10 114.860 117.263 4.310 49.488 o
7 -5 -9 141.324 146.363 4.662 40.812 o
7 -5 -8 364.197 373.162 9.139 11.037 o
7 -5 -7 468.417 474.694 12.004 6.801 o
7 -5 -6 39.733 44.943 3.165 107.404 o
7 -5 -5 327.105 319.721 8.836 12.237 o
7 -5 -4 655.307 651.303 11.610 5.882 o
7 -5 -3 857.509 850.987 14.628 3.760 o
7 -5 -2 335.227 320.830 7.908 14.001 o
7 -5 -1 50.668 47.975 5.433 42.444 o
7 -4 -11 63.158 59.012 2.074 153.855 o
7 -4 -10 35.508 32.600 1.813 240.197 o
7 -4 -9 2.665 5.974 1.728 435.223 o
7 -4 -8 280.343 279.303 7.969 15.026 o
7 -4 -7 120.251 123.785 4.994 39.804 o
7 -4 -6 15.233 15.339 1.695 355.519 o
7 -4 -5 257.923 244.681 6.994 18.680 o
7 -4 -4 28.587 28.948 2.274 193.608 o
7 -4 -3 652.449 631.246 13.839 4.796 o
7 -4 -2 264.146 257.011 6.952 18.537 o
7 -4 -1 383.059 377.022 10.567 8.915 o
7 -3 -11 87.772 86.924 4.618 49.564 o
7 -3 -10 51.089 49.493 2.862 116.839 o
7 -3 -9 30.505 31.756 2.669 150.039 o
7 -3 -8 15.431 19.593 2.041 262.699 o
7 -3 -7 424.434 421.175 9.436 9.835 o
7 -3 -6 110.575 107.774 3.802 59.300 o
7 -3 -5 170.747 165.451 4.745 36.828 o
7 -3 -4 162.905 167.325 4.206 42.803 o
7 -3 -3 263.754 257.985 10.133 10.833 o
7 -3 -2 946.606 941.852 17.526 2.840 o
7 -3 -1 88.602 84.647 3.552 71.351 o
7 -2 -11 184.223 176.837 7.063 21.033 o
7 -2 -10 62.580 65.007 3.165 94.050 o
7 -2 -9 164.015 164.990 4.700 37.787 o
7 -2 -8 186.147 187.786 5.487 29.402 o
7 -2 -7 140.158 141.742 4.512 42.822 o
7 -2 -6 484.018 485.877 10.209 8.268 o
7 -2 -5 211.920 202.371 5.476 27.861 o
7 -2 -4 21.331 23.019 1.930 265.231 o
7 -2 -3 116.458 121.846 4.035 53.244 o
7 -2 -2 53.680 51.378 2.445 140.080 o
7 -2 -1 711.983 713.469 16.979 3.458 o
7 -1 -11 323.716 324.065 11.137 8.767 o
7 -1 -10 18.231 18.657 1.655 346.758 o
7 -1 -9 133.240 136.474 4.218 47.514 o
7 -1 -8 973.573 961.805 18.330 2.643 o
7 -1 -7 265.382 263.562 6.662 19.427 o
7 -1 -6 188.750 181.815 5.162 31.697 o
7 -1 -5 14.822 14.180 1.616 385.615 o
7 -1 -4 598.088 569.471 11.391 6.444 o
7 -1 -3 389.825 380.834 19.694 3.249 o
7 -1 -2 213.553 206.916 5.237 29.133 o
7 -1 -1 447.992 438.985 13.761 5.700 o
7 0 0 0.006 0.208 0.956 1543.160 o
7 0 1 11.771 13.450 1.711 370.798 o
7 0 2 7.261 14.940 3.531 107.519 o
7 0 3 1.123 2.479 1.042 1182.270 o
7 0 4 356.872 360.300 5.595 19.001 o
7 0 5 86.033 86.454 2.427 108.772 o
7 0 6 177.933 184.639 4.313 39.475 o
7 0 7 304.906 310.409 5.695 21.053 o
7 0 8 1.565 2.399 0.687 2349.140 o
7 0 9 0.322 1.449 0.993 1367.690 o
7 0 10 21.537 19.286 2.173 226.559 o
7 1 0 104.390 103.157 5.491 36.313 o
7 1 1 252.131 247.756 7.114 18.368 o
7 1 2 155.128 146.413 9.507 13.572 o
7 1 3 52.211 55.921 3.283 94.712 o
7 1 4 504.703 495.987 6.741 12.196 o
7 1 5 445.360 445.267 6.697 13.609 o
7 1 6 916.239 966.252 14.706 3.507 o
7 1 7 377.842 394.847 6.860 14.949 o
7 1 8 87.562 85.690 2.345 111.500 o
7 1 9 65.660 66.396 1.790 167.130 o
7 1 10 21.668 22.842 1.187 466.221 o
7 2 0 169.778 161.022 5.236 32.857 o
7 2 1 330.563 326.171 10.556 9.455 o
7 2 2 561.948 537.301 24.448 2.084 o
7 2 3 124.379 124.797 3.125 68.292 o
7 2 4 944.199 915.174 12.199 4.203 o
7 2 5 60.786 62.703 2.045 156.446 o
7 2 6 574.578 585.227 9.679 7.813 o
7 2 7 148.780 164.920 3.667 51.185 o
7 2 8 59.588 59.046 3.646 78.744 o
7 2 9 8.785 7.910 0.814 1111.720 o
7 2 10 25.607 24.623 1.514 339.687 o
7 3 0 105.926 117.598 4.487 47.883 o
7 3 1 327.278 332.348 16.027 4.799 o
7 3 2 313.961 331.670 16.298 4.683 o
7 3 3 313.687 307.619 5.070 23.095 o
7 3 4 215.431 218.610 3.992 37.466 o
7 3 5 355.897 351.715 5.618 19.087 o
7 3 6 5.957 7.743 1.236 709.513 o
7 3 7 13.716 18.335 1.333 490.479 o
7 3 8 222.681 238.613 4.451 32.783 o
7 3 9 78.660 79.605 2.039 133.427 o
7 3 10 15.953 17.588 1.042 618.352 o
7 4 0 246.159 248.398 7.186 18.249 o
7 4 1 67.930 67.376 3.654 75.412 o
7 4 2 298.227 292.335 13.582 6.508 o
7 4 3 163.374 163.950 3.321 53.770 o
7 4 4 602.812 584.514 8.316 8.790 o
7 4 5 413.105 415.814 6.348 15.142 o
7 4 6 201.678 203.506 3.994 39.364 o
7 4 7 87.523 93.284 2.651 97.883 o
7 4 8 14.391 14.428 1.101 626.453 o
7 4 9 20.833 20.016 1.411 404.054 o
7 4 10 17.527 16.249 1.420 433.501 o
7 5 0 233.941 214.323 12.224 8.202 o
7 5 1 110.501 105.667 7.606 21.081 o
7 5 2 356.700 344.885 14.533 5.588 o
7 5 3 201.561 190.987 3.634 43.322 o
7 5 4 281.763 282.529 4.765 26.338 o
7 5 5 265.617 266.440 4.601 28.407 o
7 5 6 324.986 336.912 5.683 20.035 o
7 5 7 248.275 255.758 4.610 29.644 o
7 5 8 9.051 8.719 0.959 906.245 o
7 5 9 102.872 102.446 2.400 97.671 o
7 5 10 97.581 87.443 5.297 39.396 o
7 6 0 86.061 92.900 7.063 24.761 o
7 6 1 252.836 249.636 13.310 6.951 o
7 6 2 338.665 314.336 9.916 10.341 o
7 6 3 576.770 559.878 12.862 5.634 o
7 6 4 91.490 86.688 2.318 110.137 o
7 6 5 579.621 586.868 8.451 8.855 o
7 6 6 430.975 442.704 7.038 13.271 o
7 6 7 8.284 10.272 1.027 833.602 o
7 6 8 306.863 314.145 5.591 21.296 o
7 6 9 99.241 100.414 2.328 102.243 o
7 7 0 220.115 251.537 12.767 7.587 o
7 7 1 90.133 91.542 7.063 24.668 o
7 7 2 1005.970 963.524 19.641 2.387 o
7 7 3 70.112 67.286 7.766 21.510 o
7 7 4 67.972 71.960 3.867 69.012 o
7 7 5 53.392 56.138 2.835 115.279 o
7 7 6 203.092 213.856 4.080 38.035 o
7 7 7 764.022 783.407 11.076 5.445 o
7 7 8 77.692 78.040 2.237 124.744 o
7 7 9 213.524 206.608 3.774 39.987 o
7 8 0 172.107 167.990 6.686 23.277 o
7 8 1 489.503 462.235 25.262 2.011 o
7 8 2 149.743 150.048 4.762 38.905 o
7 8 3 107.786 106.211 8.149 18.740 o
7 8 4 106.427 102.269 4.004 56.645 o
7 8 5 218.493 212.658 3.975 37.599 o
7 8 6 512.594 553.828 8.339 9.735 o
7 8 7 6.424 8.370 0.944 1013.570 o
7 8 8 8.724 10.526 1.023 824.575 o
7 8 9 21.208 20.199 1.081 523.510 o
7 9 0 58.699 54.070 5.573 39.840 o
7 9 1 470.513 471.203 16.434 4.237 o
7 9 2 424.169 403.231 11.496 7.616 o
7 9 3 15.115 21.041 2.741 161.717 o
7 9 4 47.679 49.217 2.962 113.289 o
7 9 5 285.790 281.684 5.002 25.093 o
7 9 6 315.574 317.608 5.454 21.430 o
7 9 7 215.992 214.843 4.072 36.949 o
7 9 8 99.810 102.257 2.316 101.908 o
7 9 9 42.449 40.428 1.986 198.281 o
7 10 0 284.342 285.022 10.730 9.666 o
7 10 1 28.582 31.820 3.395 103.037 o
7 10 2 237.845 229.364 6.219 22.477 o
7 10 3 637.807 614.398 17.360 3.529 o
7 10 4 295.187 286.789 9.655 11.256 o
7 10 5 427.289 426.474 9.122 10.198 o
7 10 6 354.552 349.339 5.797 18.646 o
7 10 7 1.924 2.457 0.802 1786.910 o
7 10 8 21.866 21.912 1.113 496.170 o
7 10 9 75.615 72.764 2.065 137.183 o
7 11 0 208.085 207.590 7.245 19.344 o
7 11 1 393.857 378.904 11.159 8.181 o
7 11 2 150.289 145.171 6.066 28.114 o
7 11 3 12.231 15.116 2.716 169.962 o
7 11 4 44.628 42.824 3.784 80.017 o
7 11 5 44.578 44.277 4.889 51.842 o
7 11 6 251.376 253.632 4.535 29.956 o
7 11 7 69.550 68.965 1.993 148.312 o
7 11 8 93.578 89.066 2.059 118.623 o
7 11 9 63.328 59.489 2.988 102.240 o
7 12 0 367.910 342.404 10.443 9.288 o
7 12 1 502.336 511.730 17.928 3.606 o
7 12 2 857.568 869.924 22.713 2.082 o
7 12 3 428.200 428.693 12.922 6.355 o
7 12 4 64.402 53.241 5.161 45.057 o
7 12 5 218.555 228.720 10.322 10.971 o
7 12 6 65.685 63.410 2.917 103.458 o
7 12 7 142.341 148.989 3.263 59.520 o
7 12 8 87.355 83.095 2.176 119.572 o
7 13 0 83.811 80.256 4.242 57.133 o
7 13 1 75.368 78.211 8.964 16.368 o
7 13 2 3.594 3.317 1.757 424.457 o
7 13 3 14.739 13.546 2.475 197.646 o
7 13 4 10.089 9.779 2.716 174.943 o
7 13 5 44.103 42.647 4.618 57.417 o
7 13 6 419.062 423.756 15.755 4.680 o
7 13 7 343.575 342.756 7.034 15.698 o
7 13 8 30.874 30.695 1.311 351.435 o
7 14 0 63.786 64.042 5.433 40.944 o
7 14 1 131.733 134.681 5.413 34.426 o
7 14 2 274.217 260.217 12.495 7.644 o
7 14 3 181.399 184.442 9.236 13.775 o
7 14 4 166.907 175.207 8.964 14.700 o
7 14 5 38.555 45.092 4.618 57.977 o
7 14 6 61.629 63.292 4.889 49.115 o
7 14 7 116.841 111.792 3.906 56.086 o
7 14 8 47.938 47.553 2.203 165.616 o
7 15 0 496.218 483.245 17.113 3.919 o
7 15 1 302.126 301.225 7.950 14.561 o
7 15 2 248.978 239.585 10.866 9.846 o
7 15 3 333.645 340.091 13.582 6.325 o
7 15 4 331.192 343.894 13.582 6.327 o
7 15 5 88.860 101.593 6.248 30.253 o
7 15 6 227.831 236.869 9.779 11.865 o
7 15 7 68.664 66.280 4.346 58.219 o
7 16 0 4.176 9.779 2.445 221.066 o
7 16 1 199.021 200.469 8.964 14.163 o
7 16 2 38.951 48.895 4.618 57.679 o
7 16 3 133.085 128.485 7.334 21.625 o
7 16 4 92.355 102.679 6.248 30.085 o
7 16 5 333.516 356.661 13.582 6.300 o
7 16 6 103.573 108.655 5.976 31.689 o
7 16 7 132.624 135.819 6.248 27.785 o
7 17 0 56.938 52.969 4.618 55.147 o
7 17 2 513.598 476.725 18.200 3.526 o
7 17 3 4.865 6.791 2.445 222.413 o
7 17 4 101.817 99.148 5.976 31.998 o
7 17 5 260.202 258.600 10.322 10.546 o
7 17 6 136.291 149.944 6.791 24.073 o
7 17 7 138.051 128.213 5.704 31.755 o
7 18 0 44.765 46.993 4.075 70.449 o
7 18 2 233.781 230.893 10.051 11.329 o
7 18 3 0.007 -0.272 1.901 391.871 o
7 18 4 79.486 86.381 5.433 39.099 o
7 18 5 294.318 273.811 10.866 9.448 o
7 18 6 10.101 15.212 2.445 207.404 o
7 19 0 174.491 182.813 7.878 17.936 o
7 19 2 231.149 226.003 9.779 11.884 o
7 19 3 14.245 17.113 2.716 166.955 o
7 19 4 103.904 102.408 5.704 34.263 o
7 19 5 27.608 32.868 3.260 110.490 o
7 19 6 159.877 149.129 6.519 24.867 o
7 20 2 78.973 83.121 4.889 46.460 o
7 20 3 78.265 76.330 4.618 51.224 o
7 20 4 150.977 145.598 6.519 25.224 o
7 20 5 96.655 92.085 4.618 48.320 o
7 21 3 136.504 129.571 5.976 29.686 o
7 21 4 93.834 94.530 4.889 44.553 o
8 -22 -2 4.739 5.976 1.358 640.274 o
8 -22 -1 55.686 52.426 2.988 107.262 o
8 -21 -4 90.593 85.532 2.780 93.662 o
8 -21 -3 12.882 13.730 1.345 512.658 o
8 -21 -2 42.951 42.499 2.010 193.415 o
8 -21 -1 166.049 175.691 4.802 36.288 o
8 -20 -5 137.342 131.008 5.297 35.258 o
8 -20 -4 8.453 9.046 1.237 657.787 o
8 -20 -3 139.588 134.712 3.396 59.143 o
8 -20 -2 92.774 92.319 3.064 82.642 o
8 -20 -1 295.667 293.122 12.903 7.102 o
8 -19 -6 103.518 102.365 3.165 75.349 o
8 -19 -5 8.116 7.801 1.152 744.102 o
8 -19 -4 185.106 185.055 4.180 40.063 o
8 -19 -3 39.381 38.334 1.882 217.393 o
8 -19 -2 101.325 99.576 2.972 81.523 o
8 -19 -1 7.111 7.832 1.398 570.963 o
8 -18 -6 43.347 43.637 3.667 84.408 o
8 -18 -5 14.993 15.454 1.415 455.927 o
8 -18 -4 13.558 13.295 1.255 554.999 o
8 -18 -3 149.892 151.472 3.914 48.632 o
8 -18 -2 411.040 423.186 10.046 9.177 o
8 -18 -1 339.072 335.636 6.997 15.948 o
8 -17 -7 30.751 31.423 1.817 251.726 o
8 -17 -6 196.332 196.780 5.280 30.032 o
8 -17 -5 37.437 42.319 6.927 27.806 o
8 -17 -4 4.421 8.305 2.854 165.656 o
8 -17 -3 268.558 268.402 5.955 21.948 o
8 -17 -2 59.499 57.819 2.540 127.542 o
8 -17 -1 276.247 285.194 8.522 13.718 o
8 -16 -7 4.400 5.433 1.043 992.503 o
8 -16 -6 134.510 130.688 3.450 59.488 o
8 -16 -5 298.506 305.684 6.481 18.652 o
8 -16 -4 210.717 223.210 5.278 28.607 o
8 -16 -3 312.882 312.980 5.898 20.061 o
8 -16 -2 293.579 296.937 5.665 21.767 o
8 -16 -1 404.613 413.049 8.514 11.376 o
8 -15 -8 148.136 140.021 6.655 24.624 o
8 -15 -7 104.934 106.623 5.840 32.851 o
8 -15 -6 42.922 44.700 2.139 178.858 o
8 -15 -5 344.508 355.464 6.417 17.118 o
8 -15 -4 287.488 296.764 7.606 15.703 o
8 -15 -3 291.695 283.140 5.559 22.486 o
8 -15 -2 525.484 528.242 9.025 8.998 o
8 -15 -1 65.266 66.392 4.391 57.760 o
8 -14 -8 1.379 3.124 0.960 1334.630 o
8 -14 -7 22.054 21.928 1.285 432.391 o
8 -14 -6 224.605 227.940 4.548 32.356 o
8 -14 -5 49.483 51.520 2.167 164.808 o
8 -14 -4 452.922 482.379 8.350 10.699 o
8 -14 -3 41.946 43.459 2.102 184.617 o
8 -14 -2 241.474 250.919 5.150 27.138 o
8 -14 -1 750.394 784.877 14.881 3.974 o
8 -13 -9 164.133 160.538 5.976 27.805 o
8 -13 -8 69.915 69.647 3.483 79.811 o
8 -13 -7 8.043 8.591 1.012 877.033 o
8 -13 -6 170.871 173.812 3.869 45.320 o
8 -13 -5 19.210 20.218 1.508 381.804 o
8 -13 -4 116.125 118.441 3.185 69.698 o
8 -13 -3 610.616 649.646 10.761 6.611 o
8 -13 -2 35.380 38.034 3.905 78.735 o
8 -13 -1 36.940 36.598 3.696 86.088 o
8 -12 -9 254.228 247.168 6.048 22.390 o
8 -12 -8 49.867 50.668 1.797 198.753 o
8 -12 -7 19.831 21.328 1.413 405.517 o
8 -12 -6 44.400 41.556 2.862 122.872 o
8 -12 -5 187.725 186.565 4.175 39.799 o
8 -12 -4 387.288 403.048 7.298 13.811 o
8 -12 -3 145.422 145.355 3.620 53.764 o
8 -12 -2 2502.050 2578.560 47.833 0.422 o
8 -12 -1 53.152 59.424 2.802 116.263 o
8 -11 -9 78.803 78.277 4.877 46.902 o
8 -11 -8 103.821 108.696 2.823 83.406 o
8 -11 -7 41.113 41.150 1.894 210.366 o
8 -11 -6 132.713 135.977 3.420 59.854 o
8 -11 -5 361.309 362.632 7.736 13.656 o
8 -11 -4 167.009 176.759 4.104 43.005 o
8 -11 -3 117.226 116.026 3.520 62.783 o
8 -11 -2 396.483 394.140 9.264 10.439 o
8 -11 -1 129.561 125.501 3.725 56.115 o
8 -10 -9 18.613 22.034 1.394 417.221 o
8 -10 -8 263.579 266.084 4.956 26.705 o
8 -10 -7 168.681 169.544 3.836 46.206 o
8 -10 -6 13.443 13.305 1.276 544.511 o
8 -10 -5 253.403 256.811 5.294 25.711 o
8 -10 -4 382.961 386.522 7.622 13.377 o
8 -10 -3 775.556 783.041 13.472 4.411 o
8 -10 -2 103.668 104.155 3.938 58.147 o
8 -10 -1 19.783 18.976 2.026 255.827 o
8 -9 -10 2.323 2.173 1.087 1055.700 o
8 -9 -9 0.219 1.323 0.707 2619.640 o
8 -9 -8 31.286 30.976 1.584 291.915 o
8 -9 -7 210.029 210.318 4.479 34.466 o
8 -9 -6 28.112 30.833 1.797 262.364 o
8 -9 -5 51.830 51.294 2.273 154.114 o
8 -9 -4 1080.600 1051.480 31.248 1.168 o
8 -9 -3 56.202 57.682 3.242 94.623 o
8 -9 -2 190.452 191.111 5.583 28.481 o
8 -9 -1 954.904 969.473 19.310 2.487 o
8 -8 -10 125.691 124.410 5.161 37.586 o
8 -8 -9 58.325 56.995 1.894 173.776 o
8 -8 -8 13.355 15.067 1.285 531.899 o
8 -8 -7 116.364 113.205 3.176 70.466 o
8 -8 -6 305.907 311.292 7.004 16.852 o
8 -8 -5 241.806 238.113 5.849 23.879 o
8 -8 -4 5.383 8.460 1.616 461.527 o
8 -8 -3 404.689 399.131 9.284 10.312 o
8 -8 -2 602.044 619.797 15.193 4.352 o
8 -8 -1 9.012 9.258 2.694 179.030 o
8 -7 -10 71.515 70.626 2.780 105.114 o
8 -7 -9 41.045 41.781 2.027 194.932 o
8 -7 -8 92.514 93.428 4.293 54.064 o
8 -7 -7 66.724 63.309 2.872 104.996 o
8 -7 -6 816.610 859.178 15.681 3.531 o
8 -7 -5 523.314 522.280 10.450 7.681 o
8 -7 -4 23.886 24.630 2.604 165.333 o
8 -7 -3 274.966 261.174 6.899 18.413 o
8 -7 -2 560.137 547.241 9.088 8.579 o
8 -7 -1 503.286 505.251 12.571 6.181 o
8 -6 -10 54.122 53.790 2.497 135.380 o
8 -6 -9 70.148 69.282 2.548 116.906 o
8 -6 -8 26.021 29.851 1.982 237.510 o
8 -6 -7 376.424 380.639 8.152 12.520 o
8 -6 -6 216.850 224.609 5.697 25.894 o
8 -6 -5 477.311 478.079 9.721 8.845 o
8 -6 -4 554.747 552.882 11.963 6.290 o
8 -6 -3 964.967 965.618 16.608 2.986 o
8 -6 -2 889.185 886.381 13.512 3.982 o
8 -6 -1 47.197 53.215 3.323 95.325 o
8 -5 -10 114.191 108.938 3.649 61.482 o
8 -5 -9 114.574 111.698 3.336 67.558 o
8 -5 -8 439.699 441.329 9.043 10.117 o
8 -5 -7 148.040 155.518 4.494 41.649 o
8 -5 -6 152.541 156.854 4.651 39.528 o
8 -5 -5 357.574 383.874 8.606 11.930 o
8 -5 -4 122.540 133.855 3.850 54.502 o
8 -5 -3 481.226 465.898 8.976 9.706 o
8 -5 -2 35.813 38.652 2.165 189.459 o
8 -5 -1 277.747 275.755 7.102 17.540 o
8 -4 -10 138.009 129.494 3.336 60.945 o
8 -4 -9 708.357 726.096 13.121 4.818 o
8 -4 -8 218.547 228.686 5.592 26.303 o
8 -4 -7 170.938 180.228 6.048 26.666 o
8 -4 -6 657.075 678.379 11.508 5.876 o
8 -4 -5 1378.560 1415.290 25.536 1.388 o
8 -4 -4 1086.240 1095.420 20.000 2.203 o
8 -4 -3 738.988 747.803 13.192 4.668 o
8 -4 -2 199.181 194.950 4.211 38.083 o
8 -4 -1 442.471 431.333 13.503 5.896 o
8 -3 -10 195.874 194.513 5.575 28.196 o
8 -3 -9 76.277 77.887 3.550 75.122 o
8 -3 -8 663.303 673.782 15.558 4.032 o
8 -3 -7 32.919 39.167 5.297 46.145 o
8 -3 -6 670.319 671.475 14.025 4.614 o
8 -3 -5 155.038 162.644 4.828 37.348 o
8 -3 -4 72.702 81.733 3.264 84.283 o
8 -3 -3 93.271 94.786 3.188 78.573 o
8 -3 -2 10.216 12.077 1.180 650.893 o
8 -3 -1 336.267 327.088 6.706 16.850 o
8 -2 -11 205.068 209.433 7.606 18.066 o
8 -2 -10 11.178 12.019 1.195 627.562 o
8 -2 -9 84.431 84.611 3.634 70.189 o
8 -2 -8 53.597 62.611 2.953 107.536 o
8 -2 -7 266.691 273.984 6.719 19.063 o
8 -2 -6 43.316 40.258 2.558 144.734 o
8 -2 -5 177.227 168.112 5.004 34.045 o
8 -2 -4 146.301 145.085 4.473 42.534 o
8 -2 -3 6.638 8.780 1.120 794.808 o
8 -2 -2 472.735 466.785 8.600 10.247 o
8 -2 -1 960.057 955.521 34.998 0.997 o
8 -1 -11 75.785 73.342 3.803 68.933 o
8 -1 -10 4.128 5.365 1.152 857.489 o
8 -1 -9 20.670 22.924 1.757 303.460 o
8 -1 -8 15.417 15.230 1.757 336.674 o
8 -1 -7 39.310 41.642 2.629 142.053 o
8 -1 -6 70.340 75.228 3.310 84.478 o
8 -1 -5 36.061 39.100 3.518 93.282 o
8 -1 -4 20.955 21.473 1.938 266.722 o
8 -1 -3 112.845 107.203 2.949 77.552 o
8 -1 -2 261.538 254.201 4.969 27.029 o
8 -1 -1 363.592 357.434 8.650 11.937 o
8 0 0 1127.010 1097.020 24.044 1.704 o
8 0 1 34.370 36.227 2.712 141.617 o
8 0 2 50.405 49.650 2.369 148.910 o
8 0 3 286.970 291.741 4.897 25.276 o
8 0 4 98.022 109.739 2.646 90.440 o
8 0 5 170.620 178.219 4.031 43.337 o
8 0 6 364.009 357.090 8.547 12.115 o
8 0 7 5.745 7.824 1.098 850.138 o
8 0 8 163.683 170.634 3.694 48.443 o
8 0 9 15.109 15.535 1.152 581.038 o
8 1 0 3.581 4.609 1.310 709.619 o
8 1 1 780.741 773.147 15.949 3.595 o
8 1 2 47.245 48.404 4.433 60.708 o
8 1 3 846.725 822.162 11.104 5.042 o
8 1 4 215.107 221.917 4.230 35.522 o
8 1 5 583.097 589.543 9.810 7.636 o
8 1 6 56.575 62.252 4.234 62.844 o
8 1 7 342.057 352.152 6.098 18.090 o
8 1 8 70.344 72.614 1.984 146.461 o
8 1 9 331.383 305.773 6.843 16.816 o
8 2 0 98.238 102.498 4.503 49.333 o
8 2 1 657.391 641.803 13.752 4.807 o
8 2 2 786.437 771.040 15.693 3.662 o
8 2 3 10.514 11.216 1.083 726.482 o
8 2 4 11.555 10.498 1.057 734.983 o
8 2 5 107.925 107.157 4.391 49.672 o
8 2 6 152.087 158.345 3.618 51.846 o
8 2 7 19.683 21.727 1.804 298.157 o
8 2 8 134.249 131.617 2.861 70.437 o
8 2 9 22.747 27.886 1.398 376.011 o
8 3 0 240.502 223.824 6.144 22.817 o
8 3 1 321.446 309.256 7.701 14.781 o
8 3 2 328.778 335.681 7.044 16.030 o
8 3 3 458.335 448.971 6.704 13.348 o
8 3 4 20.081 20.027 1.691 326.837 o
8 3 5 425.474 429.751 7.599 12.489 o
8 3 6 139.797 146.195 3.456 57.114 o
8 3 7 174.403 179.293 3.756 45.854 o
8 3 8 46.890 45.559 1.960 190.637 o
8 3 9 5.487 4.364 0.837 1329.990 o
8 4 0 455.753 439.988 10.058 8.777 o
8 4 1 132.104 125.207 4.325 46.837 o
8 4 2 192.703 194.687 4.842 33.445 o
8 4 3 345.636 338.680 5.090 21.245 o
8 4 4 536.744 523.546 7.632 10.452 o
8 4 5 303.351 298.965 5.809 20.878 o
8 4 6 100.490 101.095 3.764 62.385 o
8 4 7 110.264 118.781 2.951 76.571 o
8 4 8 66.237 65.657 1.844 163.142 o
8 4 9 83.853 80.421 4.075 60.518 o
8 5 0 231.517 228.030 7.823 16.684 o
8 5 1 400.103 393.906 9.277 10.389 o
8 5 2 709.134 698.833 12.482 5.145 o
8 5 3 470.772 474.961 9.119 9.589 o
8 5 4 252.329 251.026 5.244 26.141 o
8 5 5 409.495 415.172 8.546 11.261 o
8 5 6 87.293 89.379 2.604 100.541 o
8 5 7 18.388 17.898 1.240 492.899 o
8 5 8 94.218 92.766 2.237 110.111 o
8 5 9 17.231 15.920 0.960 658.858 o
8 6 0 220.150 211.253 7.792 17.137 o
8 6 1 711.730 699.436 18.135 3.156 o
8 6 2 1185.250 1140.870 19.100 2.216 o
8 6 3 83.418 83.358 3.842 65.478 o
8 6 4 592.532 588.363 8.440 8.749 o
8 6 5 7.598 10.332 1.143 738.234 o
8 6 6 229.855 246.718 4.826 29.697 o
8 6 7 195.350 189.999 3.911 41.386 o
8 6 8 18.214 17.459 1.076 572.492 o
8 7 0 62.142 62.931 4.397 58.325 o
8 7 1 520.343 515.996 15.891 4.334 o
8 7 2 57.657 62.150 4.917 49.110 o
8 7 3 836.318 805.743 14.288 3.957 o
8 7 4 146.749 140.513 4.251 45.355 o
8 7 5 166.847 167.351 3.559 49.906 o
8 7 6 83.966 81.778 2.609 103.658 o
8 7 7 323.019 321.244 5.616 20.565 o
8 7 8 21.582 19.794 1.081 521.822 o
8 8 0 170.377 167.491 5.272 32.346 o
8 8 1 521.404 501.375 11.255 7.079 o
8 8 2 273.066 263.572 6.833 18.648 o
8 8 3 303.903 313.039 10.309 10.036 o
8 8 4 212.372 205.430 6.993 20.258 o
8 8 5 15.594 18.026 1.283 497.839 o
8 8 6 293.630 296.642 5.024 24.331 o
8 8 7 4.425 6.966 0.898 1198.060 o
8 8 8 313.542 310.094 5.110 22.899 o
8 9 0 97.400 98.253 3.845 61.519 o
8 9 1 401.062 390.039 11.614 7.655 o
8 9 2 307.520 299.100 7.663 15.190 o
8 9 3 494.907 499.815 18.471 3.449 o
8 9 4 224.694 236.869 10.594 10.439 o
8 9 5 104.253 107.774 3.526 66.049 o
8 9 6 37.102 41.165 1.675 247.147 o
8 9 7 505.573 490.456 7.830 10.752 o
8 9 8 144.201 127.933 4.868 39.126 o
8 10 0 258.949 250.348 8.353 14.596 o
8 10 1 36.968 36.959 3.115 113.229 o
8 10 2 239.995 238.994 6.453 21.262 o
8 10 3 129.862 126.855 7.334 21.721 o
8 10 4 31.269 38.844 4.346 66.085 o
8 10 5 95.398 96.703 6.248 30.083 o
8 10 6 84.001 80.713 2.127 124.793 o
8 10 7 172.318 165.819 3.317 52.290 o
8 10 8 100.554 101.049 4.075 56.338 o
8 11 0 2.984 5.175 1.757 422.523 o
8 11 1 46.347 47.053 3.515 88.805 o
8 11 2 290.905 276.652 8.148 14.444 o
8 11 3 256.814 255.340 11.409 8.997 o
8 11 4 143.115 157.822 8.149 17.723 o
8 11 5 353.770 364.539 13.854 6.028 o
8 11 6 110.123 113.597 5.976 31.264 o
8 11 7 126.120 123.124 3.074 69.128 o
8 12 0 71.748 70.377 4.068 63.516 o
8 12 1 360.595 368.613 13.310 6.402 o
8 12 2 13.928 15.456 2.173 245.424 o
8 12 3 5.351 5.976 2.445 222.281 o
8 12 4 158.532 158.637 8.149 17.461 o
8 12 5 84.626 80.948 5.433 38.937 o
8 12 6 166.118 163.267 7.063 21.670 o
8 12 7 244.833 220.027 7.606 17.191 o
8 13 0 172.142 190.418 8.421 16.107 o
8 13 1 291.932 311.841 11.680 8.333 o
8 13 2 317.225 322.435 13.039 6.851 o
8 13 3 226.245 226.546 10.051 11.408 o
8 13 4 56.477 64.650 4.889 49.565 o
8 13 5 128.760 128.757 6.791 24.621 o
8 13 6 288.639 295.271 11.409 8.715 o
8 13 7 56.365 54.056 2.988 106.569 o
8 14 0 264.338 266.206 10.866 9.663 o
8 14 1 188.700 174.120 8.149 16.838 o
8 14 3 352.558 347.425 13.310 6.464 o
8 14 4 172.462 166.786 8.149 17.164 o
8 14 5 158.890 171.132 7.606 19.384 o
8 14 6 231.039 226.818 9.507 12.427 o
8 15 0 136.568 147.228 7.063 22.655 o
8 15 1 12.610 14.125 2.445 204.491 o
8 15 3 15.024 17.657 2.988 140.442 o
8 15 4 81.526 82.035 5.161 42.483 o
8 15 5 256.216 256.970 10.322 10.582 o
8 15 6 134.469 136.362 6.248 27.702 o
8 16 0 155.353 153.476 7.334 20.809 o
8 16 1 1.699 1.901 1.630 509.368 o
8 16 3 108.641 108.655 5.976 31.450 o
8 16 4 65.895 65.193 4.346 58.696 o
8 16 5 117.170 111.100 5.704 33.304 o
8 16 6 43.059 46.450 3.260 101.019 o
8 17 0 103.667 111.372 5.704 34.030 o
8 17 3 128.319 134.733 6.519 26.183 o
8 17 4 107.511 108.112 5.704 33.908 o
8 17 5 0.725 2.445 1.630 515.546 o
8 18 0 304.576 315.644 11.409 8.573 o
8 18 3 69.583 61.662 4.075 64.502 o
8 18 4 95.434 91.542 4.889 44.544 o
8 19 0 20.625 21.188 2.445 188.660 o
8 19 3 64.839 58.131 3.803 72.881 o
9 -19 -2 114.986 115.718 4.889 41.772 o
9 -19 -1 20.779 22.003 2.173 225.452 o
9 -18 -3 288.075 280.602 9.507 11.613 o
9 -18 -2 125.537 120.020 3.742 56.911 o
9 -18 -1 24.808 27.414 1.921 253.065 o
9 -17 -4 59.254 64.788 2.657 118.976 o
9 -17 -3 154.787 155.395 4.889 37.056 o
9 -17 -2 52.582 44.153 2.395 147.495 o
9 -17 -1 12.675 14.022 1.301 535.575 o
9 -16 -5 3.437 3.460 0.784 1646.820 o
9 -16 -4 149.743 153.732 6.598 24.676 o
9 -16 -3 93.856 89.937 2.715 93.694 o
9 -16 -2 20.179 18.901 1.458 395.816 o
9 -16 -1 95.296 101.090 2.972 83.180 o
9 -15 -6 134.801 137.993 3.842 52.563 o
9 -15 -5 174.434 174.718 3.492 49.183 o
9 -15 -4 134.610 144.053 3.152 63.430 o
9 -15 -3 7.784 9.249 1.235 668.264 o
9 -15 -2 54.925 60.682 2.342 142.253 o
9 -15 -1 92.934 90.014 2.925 87.218 o
9 -14 -7 223.640 229.263 7.878 16.644 o
9 -14 -6 105.451 100.717 2.374 97.735 o
9 -14 -5 185.888 196.496 3.869 42.427 o
9 -14 -4 280.636 285.511 5.292 23.964 o
9 -14 -3 572.006 563.722 10.764 7.033 o
9 -14 -2 3.435 3.037 1.018 1114.050 o
9 -14 -1 92.588 88.201 3.156 80.621 o
9 -13 -7 4.673 5.433 1.358 645.016 o
9 -13 -6 108.199 111.018 2.607 87.528 o
9 -13 -5 155.807 163.764 3.492 52.629 o
9 -13 -4 102.906 101.224 3.239 73.806 o
9 -13 -3 62.297 60.458 2.499 127.125 o
9 -13 -2 154.557 155.556 5.378 32.766 o
9 -13 -1 159.689 164.721 5.472 31.485 o
9 -12 -8 178.013 176.022 6.248 25.308 o
9 -12 -7 156.717 154.507 3.119 58.611 o
9 -12 -6 40.947 39.597 1.939 206.663 o
9 -12 -5 442.100 445.313 7.724 11.957 o
9 -12 -4 85.904 85.514 3.742 67.148 o
9 -12 -3 163.308 179.706 5.762 28.837 o
9 -12 -2 2.641 2.173 1.431 636.966 o
9 -12 -1 191.956 195.225 5.615 28.112 o
9 -11 -8 101.143 98.333 4.346 51.737 o
9 -11 -7 23.950 26.246 1.496 347.805 o
9 -11 -6 61.603 70.755 2.499 124.198 o
9 -11 -5 383.398 395.021 9.810 9.797 o
9 -11 -4 159.520 157.972 9.372 13.808 o
9 -11 -3 105.478 108.016 5.569 35.321 o
9 -11 -2 498.915 516.491 12.580 6.171 o
9 -11 -1 30.242 31.112 2.139 206.291 o
9 -10 -8 56.222 58.843 3.260 93.695 o
9 -10 -7 122.958 122.163 3.539 60.775 o
9 -10 -6 4.378 7.960 1.556 502.387 o
9 -10 -5 74.495 74.893 4.180 60.199 o
9 -10 -4 293.134 320.666 8.643 13.012 o
9 -10 -3 485.367 510.149 22.139 2.534 o
9 -10 -2 188.159 208.243 6.339 23.902 o
9 -10 -1 1.175 3.667 1.195 902.010 o
9 -9 -8 30.139 29.589 3.590 93.621 o
9 -9 -7 119.557 121.813 4.134 51.285 o
9 -9 -6 41.272 43.476 2.244 171.594 o
9 -9 -5 486.097 512.080 12.293 6.430 o
9 -9 -4 145.353 155.174 5.378 33.312 o
9 -9 -3 465.136 483.114 12.004 6.796 o
9 -9 -2 565.334 587.942 13.925 5.054 o
9 -9 -1 70.902 66.808 3.014 96.514 o
9 -8 -9 188.386 177.108 6.519 23.483 o
9 -8 -8 69.844 65.996 2.244 134.333 o
9 -8 -7 354.365 361.205 7.259 14.802 o
9 -8 -6 343.522 341.966 7.201 15.304 o
9 -8 -5 140.172 142.412 5.087 36.676 o
9 -8 -4 63.321 70.356 4.482 55.918 o
9 -8 -3 98.490 101.864 4.319 52.307 o
9 -8 -2 651.752 677.701 21.329 2.518 o
9 -8 -1 555.635 552.834 11.230 6.798 o
9 -7 -9 1.782 2.747 0.951 1345.100 o
9 -7 -8 16.828 17.495 1.337 466.657 o
9 -7 -7 23.454 25.649 1.668 309.699 o
9 -7 -6 79.030 79.430 2.856 96.808 o
9 -7 -5 27.183 29.299 2.588 161.399 o
9 -7 -4 50.805 52.514 11.001 11.332 o
9 -7 -3 178.898 178.378 6.048 26.387 o
9 -7 -2 753.340 765.356 14.154 4.240 o
9 -7 -1 305.754 312.084 6.304 18.946 o
9 -6 -9 26.830 28.697 2.852 139.139 o
9 -6 -8 84.987 81.144 2.657 101.468 o
9 -6 -7 42.881 49.716 3.456 91.854 o
9 -6 -6 52.151 51.594 4.482 58.686 o
9 -6 -5 200.665 208.807 6.522 22.591 o
9 -6 -4 68.537 68.917 3.712 73.411 o
9 -6 -3 482.431 508.446 10.537 7.893 o
9 -6 -2 63.589 64.941 2.480 125.862 o
9 -6 -1 242.218 248.082 6.053 22.756 o
9 -5 -9 67.951 69.502 2.244 134.440 o
9 -5 -8 191.698 193.536 4.489 36.392 o
9 -5 -7 157.374 157.203 4.116 44.923 o
9 -5 -6 127.213 130.886 4.895 40.070 o
9 -5 -5 263.094 278.123 7.868 15.581 o
9 -5 -4 68.610 76.222 3.171 89.667 o
9 -5 -3 397.220 422.407 9.164 10.441 o
9 -5 -2 91.739 92.772 2.836 89.991 o
9 -5 -1 29.913 35.652 1.923 232.639 o
9 -4 -9 127.573 132.591 5.499 33.961 o
9 -4 -8 151.539 153.983 3.914 48.270 o
9 -4 -7 322.174 331.004 6.997 16.333 o
9 -4 -6 113.725 117.945 3.914 55.946 o
9 -4 -5 53.745 61.117 3.105 100.761 o
9 -4 -4 108.779 114.152 3.896 57.336 o
9 -4 -3 134.443 138.183 3.930 51.297 o
9 -4 -2 418.810 426.194 12.985 6.347 o
9 -4 -1 593.459 596.350 11.061 6.626 o
9 -3 -9 76.079 74.053 2.352 121.449 o
9 -3 -8 285.694 280.280 8.568 13.524 o
9 -3 -7 22.720 22.939 2.462 182.925 o
9 -3 -6 319.141 335.131 7.589 14.871 o
9 -3 -5 150.975 152.546 4.631 40.052 o
9 -3 -4 82.190 84.877 3.368 77.886 o
9 -3 -3 337.705 331.880 8.454 12.764 o
9 -3 -2 226.468 226.985 4.707 31.218 o
9 -3 -1 14.725 17.236 1.657 365.248 o
9 -2 -9 7.175 5.231 0.986 984.433 o
9 -2 -8 76.426 80.645 2.403 116.794 o
9 -2 -7 319.527 319.320 7.176 16.033 o
9 -2 -6 120.172 129.615 4.093 51.321 o
9 -2 -5 27.497 27.089 2.129 215.530 o
9 -2 -4 247.654 255.315 6.404 20.997 o
9 -2 -3 60.056 62.328 2.431 132.047 o
9 -2 -2 581.300 584.441 9.466 7.949 o
9 -2 -1 187.725 179.990 4.676 35.630 o
9 -1 -9 172.620 170.786 3.866 45.323 o
9 -1 -8 42.722 38.429 3.872 78.059 o
9 -1 -7 203.687 202.050 5.646 27.234 o
9 -1 -6 100.342 112.789 3.842 59.821 o
9 -1 -5 269.904 284.185 6.820 18.521 o
9 -1 -4 153.737 161.583 4.725 38.489 o
9 -1 -3 1118.890 1126.070 18.066 2.436 o
9 -1 -2 385.169 383.978 7.896 12.847 o
9 -1 -1 49.608 49.055 2.520 139.018 o
9 0 0 4.114 2.956 1.314 711.436 o
9 0 1 2.713 2.231 1.266 794.043 o
9 0 2 203.105 209.877 15.279 5.581 o
9 0 3 0.383 3.452 0.980 1336.780 o
9 0 4 283.868 290.065 6.038 20.797 o
9 0 5 250.604 252.203 5.617 24.368 o
9 0 6 232.419 229.945 4.986 29.061 o
9 0 7 245.049 235.942 4.770 29.473 o
9 1 0 79.955 83.912 3.137 85.792 o
9 1 1 275.954 268.165 9.014 12.759 o
9 1 2 255.408 260.040 7.875 15.842 o
9 1 3 737.043 732.244 11.784 5.315 o
9 1 4 424.195 415.485 7.377 12.992 o
9 1 5 507.348 503.360 9.576 8.675 o
9 1 6 23.540 21.312 1.454 372.897 o
9 1 7 109.055 107.918 2.675 85.875 o
9 2 0 145.329 149.530 5.528 32.233 o
9 2 1 315.426 298.032 10.105 10.309 o
9 2 2 220.316 211.448 6.817 20.697 o
9 2 3 179.124 172.997 4.058 42.442 o
9 2 4 243.306 231.187 4.797 29.546 o
9 2 5 153.798 157.871 4.000 46.686 o
9 2 6 221.416 216.964 4.770 31.428 o
9 2 7 64.984 63.874 2.006 154.306 o
9 3 0 60.603 58.416 2.760 114.664 o
9 3 1 4.285 5.030 1.888 364.536 o
9 3 2 750.855 744.561 17.479 3.243 o
9 3 3 136.372 134.787 4.011 50.099 o
9 3 4 29.908 25.977 1.793 264.620 o
9 3 5 6.921 7.135 1.143 783.228 o
9 3 6 4.469 3.846 0.857 1363.720 o
9 3 7 7.050 7.621 1.284 653.396 o
9 4 0 290.471 282.643 6.310 19.739 o
9 4 1 304.065 304.378 7.672 15.182 o
9 4 2 170.251 171.522 5.856 28.087 o
9 4 3 147.764 158.069 11.001 10.501 o
9 4 4 40.765 34.022 1.758 235.220 o
9 4 5 37.644 37.828 2.065 198.685 o
9 4 6 75.141 71.170 3.137 89.508 o
9 4 7 130.400 122.777 2.957 70.566 o
9 5 0 269.008 275.064 7.306 17.106 o
9 5 1 127.137 122.862 4.116 50.509 o
9 5 2 172.301 172.563 5.762 28.588 o
9 5 3 381.047 371.923 9.891 9.801 o
9 5 4 149.485 143.795 3.959 48.580 o
9 5 5 40.868 42.233 3.235 103.968 o
9 5 6 65.884 68.668 2.287 133.886 o
9 5 7 314.205 304.010 5.733 20.723 o
9 6 0 381.126 373.143 10.435 9.099 o
9 6 1 570.320 575.983 14.670 4.699 o
9 6 2 16.889 16.418 1.828 310.268 o
9 6 3 275.635 282.674 7.969 15.074 o
9 6 4 161.504 161.896 7.878 18.366 o
9 6 5 297.627 283.832 6.089 20.290 o
9 6 6 42.833 41.914 1.902 205.968 o
9 6 7 30.415 26.781 1.337 356.433 o
9 7 0 139.535 134.812 5.337 34.633 o
9 7 1 163.713 164.411 7.878 18.302 o
9 7 2 32.826 36.831 4.346 65.994 o
9 7 3 56.661 58.628 2.795 114.938 o
9 7 4 292.322 270.009 10.866 9.473 o
9 7 5 3.145 2.965 0.915 1341.240 o
9 7 6 0.544 1.079 1.090 1143.000 o
9 7 7 61.358 58.571 4.210 62.932 o
9 8 0 2.340 5.321 1.624 492.759 o
9 8 1 81.684 86.432 6.791 26.745 o
9 8 2 199.265 200.742 7.198 19.807 o
9 8 3 106.881 105.593 4.293 51.431 o
9 8 4 86.671 84.751 5.161 41.968 o
9 8 5 2.889 4.075 1.237 802.676 o
9 8 6 69.950 65.477 3.652 75.203 o
9 8 7 16.664 17.928 1.901 291.204 o
9 9 0 164.005 166.609 12.903 7.787 o
9 9 1 50.741 57.859 4.618 55.613 o
9 9 2 419.522 440.054 15.212 4.937 o
9 9 3 283.209 254.254 11.137 9.209 o
9 9 5 92.481 93.715 4.889 44.713 o
9 9 6 141.310 133.064 4.020 49.451 o
9 10 0 38.136 44.005 4.075 72.055 o
9 10 1 552.887 563.378 18.471 3.343 o
9 10 2 21.609 21.459 2.988 134.700 o
9 10 3 223.029 224.645 9.779 11.963 o
9 10 4 84.551 91.814 5.704 35.642 o
9 10 6 10.140 10.051 1.630 418.438 o
9 11 0 287.477 274.898 11.137 9.123 o
9 11 1 190.102 202.099 8.692 14.983 o
9 11 2 60.260 65.193 4.346 59.517 o
9 11 3 83.750 79.590 5.161 42.403 o
9 11 4 146.023 130.658 6.791 24.070 o
9 11 6 21.543 19.286 1.901 275.256 o
9 12 0 67.989 76.602 4.889 47.829 o
9 12 1 11.154 13.582 2.445 207.048 o
9 12 2 81.314 88.554 4.889 45.983 o
9 12 3 118.585 121.151 6.248 28.635 o
9 12 4 211.299 206.717 8.964 13.980 o
9 13 0 272.073 291.740 10.866 9.533 o
9 13 1 140.670 149.401 6.791 23.950 o
9 13 3 3.936 12.767 2.445 218.992 o
9 13 4 130.162 117.619 5.976 30.244 o
9 14 0 72.634 79.047 4.618 51.715 o
9 14 1 314.947 313.199 11.137 8.850 o
9 15 0 115.298 116.533 5.704 33.259 o
9 15 1 20.773 22.818 2.445 187.431 o
9 16 0 148.397 143.425 6.248 27.024 o
9 17 0 73.035 68.725 3.803 69.981 o
9 18 0 87.051 85.566 4.075 59.593 o
10 -14 -3 124.843 123.082 3.842 55.106 o
10 -14 -2 81.017 81.212 4.618 50.635 o
10 -14 -1 28.241 28.545 1.921 243.963 o
10 -13 -4 85.933 92.290 4.346 54.068 o
10 -13 -3 31.143 29.561 2.173 201.824 o
10 -13 -2 50.089 49.240 2.497 140.186 o
10 -13 -1 50.586 49.953 2.497 139.520 o
10 -12 -5 38.359 32.389 2.010 208.392 o
10 -12 -4 16.347 18.659 2.581 179.090 o
10 -12 -3 33.096 31.635 2.203 193.873 o
10 -12 -2 49.112 50.759 2.669 129.030 o
10 -12 -1 8.992 13.021 1.624 418.654 o
10 -11 -5 117.803 117.891 5.433 35.604 o
10 -11 -4 128.244 125.225 5.976 30.158 o
10 -11 -3 118.021 119.645 5.297 36.884 o
10 -11 -2 51.442 48.450 2.780 121.563 o
10 -11 -1 141.547 136.104 3.709 53.708 o
10 -10 -6 7.818 9.452 1.237 664.289 o
10 -10 -5 198.761 200.741 5.570 27.944 o
10 -10 -4 178.456 183.109 7.063 21.100 o
10 -10 -3 301.628 315.285 9.100 12.050 o
10 -10 -2 79.765 79.482 3.457 76.670 o
10 -10 -1 274.815 275.022 8.481 13.899 o
10 -9 -6 228.122 235.356 6.240 22.601 o
10 -9 -5 154.136 155.381 4.802 37.947 o
10 -9 -4 90.762 94.481 3.649 67.425 o
10 -9 -3 107.885 108.412 4.210 52.460 o
10 -9 -2 3.810 6.425 1.494 552.086 o
10 -9 -1 109.036 113.597 3.443 66.241 o
10 -8 -7 179.059 179.010 7.063 21.137 o
10 -8 -6 104.832 104.883 3.742 61.712 o
10 -8 -5 95.518 94.541 4.618 48.310 o
10 -8 -4 146.651 154.877 5.704 30.645 o
10 -8 -3 112.158 119.775 4.889 41.840 o
10 -8 -2 9.664 7.774 1.766 376.006 o
10 -8 -1 86.062 88.684 3.082 84.809 o
10 -7 -7 92.856 91.077 3.165 79.880 o
10 -7 -6 249.230 250.549 9.779 11.612 o
10 -7 -5 25.245 24.719 2.988 131.312 o
10 -7 -4 23.195 27.628 2.281 201.423 o
10 -7 -3 100.887 104.105 6.791 25.862 o
10 -7 -2 45.735 47.694 2.433 149.112 o
10 -7 -1 362.163 361.915 10.272 9.479 o
10 -6 -7 49.238 49.631 2.395 148.020 o
10 -6 -6 33.743 44.627 2.988 120.397 o
10 -6 -5 96.038 97.661 3.742 63.992 o
10 -6 -4 345.092 349.350 8.930 11.704 o
10 -6 -3 62.447 64.969 4.075 65.471 o
10 -6 -2 246.553 245.909 5.178 26.865 o
10 -6 -1 223.362 231.671 5.836 24.763 o
10 -5 -7 66.673 69.977 2.780 107.594 o
10 -5 -6 119.140 127.010 4.319 48.289 o
10 -5 -5 254.368 262.451 7.009 18.507 o
10 -5 -4 408.415 410.175 8.492 11.383 o
10 -5 -3 177.815 187.081 4.986 33.542 o
10 -5 -2 270.964 281.941 5.715 22.618 o
10 -5 -1 674.041 688.299 13.398 4.853 o
10 -4 -7 6.052 4.472 1.237 735.432 o
10 -4 -6 309.216 318.556 8.162 13.842 o
10 -4 -5 52.845 60.404 2.676 123.095 o
10 -4 -4 19.054 17.185 1.711 331.122 o
10 -4 -3 361.875 391.483 8.259 12.445 o
10 -4 -2 38.785 38.346 2.019 201.883 o
10 -4 -1 372.075 389.248 8.547 11.831 o
10 -3 -7 50.284 53.306 2.669 127.423 o
10 -3 -6 96.433 101.830 3.210 76.146 o
10 -3 -5 10.664 12.312 1.476 474.110 o
10 -3 -4 61.501 64.085 3.708 75.727 o
10 -3 -3 332.172 334.555 6.387 17.741 o
10 -3 -2 171.027 171.047 4.847 35.697 o
10 -3 -1 500.691 518.430 10.732 7.580 o
10 -2 -7 3.905 3.740 1.237 784.615 o
10 -2 -6 54.529 56.230 2.503 133.808 o
10 -2 -5 33.236 35.136 2.987 123.428 o
10 -2 -4 509.144 521.909 10.448 7.769 o
10 -2 -3 183.320 180.366 4.236 39.914 o
10 -2 -2 148.130 143.608 4.315 44.267 o
10 -2 -1 112.503 109.311 3.745 59.904 o
10 -1 -7 10.694 9.755 1.431 506.472 o
10 -1 -6 60.367 62.292 2.540 125.495 o
10 -1 -5 72.203 74.553 2.893 99.204 o
10 -1 -4 188.707 191.961 4.958 32.907 o
10 -1 -3 139.734 137.151 3.565 56.145 o
10 -1 -2 97.712 96.949 3.487 69.513 o
10 -1 -1 563.927 576.290 16.434 3.987 o
10 0 0 301.572 306.779 9.110 12.076 o
10 0 1 111.158 116.209 4.790 43.309 o
10 0 2 100.118 93.584 4.034 57.729 o
10 0 3 292.016 290.726 7.293 16.531 o
10 0 4 176.482 178.390 4.291 40.097 o
10 0 5 5.622 4.557 0.857 1274.740 o
10 0 6 4.615 5.149 0.695 1716.560 o
10 1 0 260.858 260.790 9.779 11.463 o
10 1 1 63.863 70.617 3.074 96.116 o
10 1 2 205.973 203.978 5.476 28.104 o
10 1 3 86.598 91.580 4.043 59.839 o
10 1 4 23.607 23.770 1.402 381.102 o
10 1 5 54.670 56.297 1.971 172.374 o
10 1 6 18.095 17.224 1.075 575.758 o
10 2 0 292.228 281.294 8.618 13.324 o
10 2 1 65.245 62.430 3.014 99.693 o
10 2 2 92.235 97.703 3.430 72.067 o
10 2 3 352.090 357.269 7.409 14.541 o
10 2 4 31.068 28.649 1.960 231.779 o
10 2 5 121.871 115.433 3.014 72.431 o
10 2 6 44.933 46.091 1.729 218.539 o
10 3 0 187.934 197.365 6.608 22.745 o
10 3 1 302.760 287.841 6.877 17.543 o
10 3 2 98.212 96.820 3.389 71.783 o
10 3 3 52.525 56.922 2.611 128.289 o
10 3 4 36.308 39.118 1.677 251.063 o
10 3 5 120.010 107.817 5.373 36.375 o
10 3 6 56.056 49.438 2.716 122.190 o
10 4 0 416.830 409.713 11.206 7.919 o
10 4 1 12.886 13.767 1.892 312.286 o
10 4 2 162.307 153.828 4.375 41.688 o
10 4 3 159.773 154.299 4.332 42.381 o
10 4 4 180.701 177.653 5.058 33.095 o
10 4 5 216.872 207.536 5.635 26.595 o
10 4 6 44.780 35.856 2.173 178.768 o
10 5 0 60.391 64.013 3.589 79.723 o
10 5 1 213.799 206.842 9.236 13.302 o
10 5 2 98.457 93.715 3.272 75.053 o
10 5 3 2.631 2.545 1.037 1123.820 o
10 5 4 51.289 55.923 2.588 130.876 o
10 5 5 18.036 17.325 1.178 526.310 o
10 6 0 426.334 429.350 11.398 7.630 o
10 6 1 176.470 186.390 6.111 25.959 o
10 6 2 73.270 72.510 3.441 79.793 o
10 6 3 138.270 139.791 3.860 51.676 o
10 6 4 133.221 129.215 4.126 49.208 o
10 6 5 1.216 0.272 1.087 1138.590 o
10 7 0 48.852 64.049 7.878 21.379 o
10 7 1 107.241 100.868 4.213 53.005 o
10 7 2 303.541 314.015 8.533 13.153 o
10 7 3 8.527 12.495 2.173 260.797 o
10 7 5 21.705 17.928 1.901 276.674 o
10 8 0 198.602 195.122 6.927 21.020 o
10 8 1 232.525 225.247 6.801 20.259 o
10 8 2 46.067 48.623 3.803 78.322 o
10 9 0 96.211 104.829 10.186 12.634 o
10 9 1 167.536 174.935 7.606 19.167 o
10 9 2 32.792 36.671 3.260 107.340 o
10 10 0 7.165 10.594 2.173 266.338 o
10 10 1 58.510 58.674 4.075 66.751 o
10 10 2 14.347 13.854 2.173 246.235 o
10 11 0 49.302 48.623 3.803 77.543 o
10 11 1 61.609 59.217 3.803 73.477 o
10 11 2 165.828 172.219 6.791 22.872 o
10 12 0 20.825 19.558 2.445 189.452 o
10 12 1 71.345 71.169 4.075 63.372 o
10 13 0 58.452 61.662 3.803 73.910 o
10 13 1 27.347 27.436 2.445 176.688 o
10 14 0 91.706 90.999 4.346 53.400 o
11 -10 -2 283.930 290.653 9.779 11.127 o
11 -9 -3 36.370 39.931 3.260 105.106 o
11 -9 -2 21.675 20.373 2.445 187.839 o
11 -9 -1 10.693 10.322 1.901 323.551 o
11 -8 -3 10.633 12.495 2.173 255.921 o
11 -8 -2 158.260 146.956 6.248 26.580 o
11 -8 -1 211.018 196.517 5.472 28.069 o
11 -7 -4 20.312 14.940 2.173 232.996 o
11 -7 -3 9.482 7.334 1.901 333.650 o
11 -7 -2 3.660 4.346 1.901 363.982 o
11 -7 -1 242.507 235.623 6.432 21.323 o
11 -6 -4 82.282 81.763 4.346 55.253 o
11 -6 -3 34.451 31.510 2.988 123.705 o
11 -6 -2 74.188 73.368 3.073 91.764 o
11 -6 -1 35.839 36.807 2.305 175.900 o
11 -5 -4 40.492 42.647 3.260 102.826 o
11 -5 -3 110.949 114.903 5.433 36.124 o
11 -5 -2 360.300 348.724 8.738 11.872 o
11 -5 -1 10.462 13.144 1.624 409.531 o
11 -4 -4 217.005 219.715 5.976 24.523 o
11 -4 -3 175.142 177.380 7.334 20.079 o
11 -4 -2 57.652 55.958 2.881 110.717 o
11 -4 -1 622.244 627.577 11.824 5.942 o
11 -3 -4 165.269 176.022 7.063 21.527 o
11 -3 -3 15.110 18.743 2.716 165.314 o
11 -3 -2 32.634 37.208 2.087 204.231 o
11 -3 -1 382.274 381.120 7.907 12.886 o
11 -2 -4 35.642 37.486 3.260 105.935 o
11 -2 -3 132.591 124.583 3.588 57.999 o
11 -2 -2 64.728 69.899 2.657 114.448 o
11 -2 -1 187.063 187.887 4.725 34.989 o
11 -1 -3 34.066 30.967 2.350 176.869 o
11 -1 -2 53.047 50.415 2.936 111.646 o
11 -1 -1 164.074 161.029 5.451 31.502 o
11 0 0 0.315 2.251 2.309 262.439 o
11 0 1 300.028 300.038 11.409 8.640 o
11 0 2 0.975 2.988 1.630 510.943 o
11 0 3 133.086 123.202 3.827 54.100 o
11 1 0 152.163 159.055 5.368 32.887 o
11 1 1 69.895 72.877 3.357 83.389 o
11 1 2 91.955 89.912 4.889 44.935 o
11 1 3 11.682 13.316 1.901 314.741 o
11 2 0 56.673 58.481 3.055 102.322 o
11 2 1 336.903 333.588 10.186 9.888 o
11 2 2 37.440 37.215 3.260 105.228 o
11 2 3 1.076 2.173 1.358 727.752 o
11 3 0 290.081 279.075 8.040 14.700 o
11 3 1 42.021 33.504 5.025 50.172 o
11 3 2 501.049 478.898 15.755 4.466 o
11 4 0 96.937 99.811 3.827 61.829 o
11 4 1 137.997 133.918 6.248 27.612 o
11 4 2 184.379 186.344 7.606 18.709 o
11 5 0 37.111 46.450 3.803 80.803 o
11 5 1 80.580 80.133 4.618 50.745 o
11 5 2 37.183 41.289 3.260 104.478 o
[truncated: 18,661 more chars]
