# Supplementary material for: Fragmentation and transferability in Hirshfeld atom refinement
Source: IUCrJ. 2022 Feb 26;9(Pt 2):298–315. doi: 10.1107/S2052252522000690 (PMC8895009; doi:10.1107/S2052252522000690)
Supplement: Supplementary file 2 [file m-09-00298-sup2.zip › cif/info_final.txt]

folder names correspond to parts of the manuscrit where given structural data is mentioned
all HAR refinements  performed with B3LYP/cc-pVDZ unless specified otherwise
file names start with CSD refcodes of the corresponding compounds
further part of the file names may include the following:
cc-pVDZ - specifies that calculations were done with cc-pVDZ basis set
cc-pVTZ - specifies that calculations were done with cc-pVTZ basis set
frag - refinement with fragmentation
fragHAR - refinement with fragHAR fragmentation
no_frag - refinement without fragmentation (including no intermolecular fragmentation)
frag_model2 - model (2) used for fragmentation
no_mm - no point multipoles used for representing intermolecular itneractions
intermol_frag - refinement with intermolecular fragmentation
frag_coarse - fragmentation with no overlapping fragments
frag_1, frag_2, frag_3 - fragmentation with model 1, 2 and 3 respectively (for rubrene)
trans - HAR with transferable atomic densities
