# Supplementary material for: Fragmentation and transferability in Hirshfeld atom refinement
Source: IUCrJ. 2022 Feb 26;9(Pt 2):298–315. doi: 10.1107/S2052252522000690 (PMC8895009; doi:10.1107/S2052252522000690)
Supplement: Supplementary file 2 [file m-09-00298-sup2.zip › cif/computational_time/TPHSIL02_frag_model2.cif]

data_TPHSIL02_frag_model2
_audit_creation_date               2021-06-18
_audit_creation_method
;
Olex2 1.3
(compiled 2020.07.31 svn.rc2a77460 for OlexSys, GUI svn.r6145)
;
_audit_contact_author_address      ?
_audit_contact_author_email        ?
_audit_contact_author_name         ''
_audit_contact_author_phone        ?
_publ_contact_author_id_orcid      ?
_publ_section_references
;
Bourhis, L.J., Dolomanov, O.V., Gildea, R.J., Howard, J.A.K., Puschmann, H.
 (2015). Acta Cryst. A71, 59-75.

Dolomanov, O.V., Bourhis, L.J., Gildea, R.J, Howard, J.A.K. & Puschmann, H.
 (2009), J. Appl. Cryst. 42, 339-341.
;
_chemical_formula_moiety           'C18 H16 Si'
_chemical_formula_sum              'C18 H16 Si'
_chemical_formula_weight           260.413
loop_
  _atom_type_symbol
  _atom_type_scat_dispersion_real
  _atom_type_scat_dispersion_imag
  _atom_type_scat_Cromer_Mann_a1
  _atom_type_scat_Cromer_Mann_a2
  _atom_type_scat_Cromer_Mann_a3
  _atom_type_scat_Cromer_Mann_a4
  _atom_type_scat_Cromer_Mann_b1
  _atom_type_scat_Cromer_Mann_b2
  _atom_type_scat_Cromer_Mann_b3
  _atom_type_scat_Cromer_Mann_b4
  _atom_type_scat_Cromer_Mann_c
  _atom_type_scat_source
  _atom_type_scat_dispersion_source
 H 0.00000 0.00000 0.49300 0.32291 0.14019 0.04081 10.51090 26.12570 3.14236
 57.79970 0.0030380000826
 'International Tables Volume C Table 6.1.1.4 (pp. 500-502)'
 'Henke, Gullikson and Davis, At. Data and Nucl. Data Tables, 1993, 54, 2'
 C 0.00347 0.00161 2.31000 1.02000 1.58860 0.86500 20.84390 10.20750 0.56870
 51.65120 0.215599998832
 'International Tables Volume C Table 6.1.1.4 (pp. 500-502)'
 'Henke, Gullikson and Davis, At. Data and Nucl. Data Tables, 1993, 54, 2'
 Si 0.08192 0.07060 6.29150 3.03530 1.98910 1.54100 2.43860 32.33370 0.67850
 81.69370 1.14069998264
 'International Tables Volume C Table 6.1.1.4 (pp. 500-502)'
 'Henke, Gullikson and Davis, At. Data and Nucl. Data Tables, 1993, 54, 2'

_space_group_crystal_system        'monoclinic'
_space_group_IT_number             14
_space_group_name_H-M_alt          'P 1 21/c 1'
_space_group_name_Hall             '-P 2ybc'
loop_
  _space_group_symop_id
  _space_group_symop_operation_xyz
 1 x,y,z
 2 -x,y+1/2,-z+1/2
 3 -x,-y,-z
 4 x,-y-1/2,z-1/2

_symmetry_Int_Tables_number        14
_cell_length_a                     10.1073(3)
_cell_length_b                     11.4760(4)
_cell_length_c                     13.3526(4)
_cell_angle_alpha                  90
_cell_angle_beta                   110.362(1)
_cell_angle_gamma                  90
_cell_volume                       1452.01(8)
_cell_formula_units_Z              4
_cell_measurement_temperature      150.01
_exptl_absorpt_coefficient_mu      0.145
_exptl_crystal_density_diffrn      1.191
_exptl_crystal_F_000               552.506
_exptl_crystal_description       block
_exptl_crystal_colour            colourless
_exptl_crystal_size_max          0.25
_exptl_crystal_size_mid          0.25
_exptl_crystal_size_min          0.25
_diffrn_measurement_device_type  'Bruker APEX-II CCD'
_diffrn_reflns_av_R_equivalents    0.0357
_diffrn_reflns_av_unetI/netI       0.0266
_diffrn_reflns_Laue_measured_fraction_full  0.9992
_diffrn_reflns_Laue_measured_fraction_max  0.9991
_diffrn_reflns_limit_h_max         25
_diffrn_reflns_limit_h_min         -25
_diffrn_reflns_limit_k_max         28
_diffrn_reflns_limit_k_min         -28
_diffrn_reflns_limit_l_max         33
_diffrn_reflns_limit_l_min         -33
_diffrn_reflns_number              251433
_diffrn_reflns_point_group_measured_fraction_full  0.9992
_diffrn_reflns_point_group_measured_fraction_max  0.9991
_diffrn_reflns_theta_full          25.2417
_diffrn_reflns_theta_max           40.25
_diffrn_reflns_theta_min           2.41
_diffrn_ambient_temperature        150.01
_diffrn_measured_fraction_theta_full  0.9992
_diffrn_measured_fraction_theta_max  0.9991
_diffrn_radiation_type             'Mo K\a'
_diffrn_radiation_wavelength       0.71073
_reflns_Friedel_coverage           0.0
_reflns_limit_h_max                17
_reflns_limit_h_min                -18
_reflns_limit_k_max                20
_reflns_limit_k_min                0
_reflns_limit_l_max                24
_reflns_limit_l_min                0
_reflns_number_gt                  8087
_reflns_number_total               9136
_reflns_threshold_expression       I>=2u(I)
_computing_molecular_graphics      'Olex2 1.3 (Dolomanov et al., 2009)'
_computing_publication_material    'Olex2 1.3 (Dolomanov et al., 2009)'
_computing_structure_refinement    'olex2.refine 1.3 (Bourhis et al., 2015)'
_refine_diff_density_max           0.1835
_refine_diff_density_min           -0.1904
_refine_diff_density_rms           0.0380
_refine_ls_d_res_high              0.5500
_refine_ls_d_res_low               8.4593
_refine_ls_goodness_of_fit_ref     1.1561
_refine_ls_hydrogen_treatment      refall
_refine_ls_matrix_type             full
_refine_ls_number_constraints      0
_refine_ls_number_parameters       316
_refine_ls_number_reflns           9136
_refine_ls_number_restraints       0
_refine_ls_R_factor_all            0.0252
_refine_ls_R_factor_gt             0.0195
_refine_ls_restrained_S_all        1.1561
_refine_ls_shift/su_max            0.0003
_refine_ls_shift/su_mean           0.0000
_refine_ls_structure_factor_coef   Fsqd
_refine_ls_weighting_details      
 'w=1/[\s^2^(Fo^2^)+(0.0088P)^2^+0.0733P] where P=(Fo^2^+2Fc^2^)/3'
_refine_ls_weighting_scheme        calc
_refine_ls_wR_factor_gt            0.0386
_refine_ls_wR_factor_ref           0.0408
_olex2_refinement_description
;
;
loop_
  _atom_site_label
  _atom_site_type_symbol
  _atom_site_fract_x
  _atom_site_fract_y
  _atom_site_fract_z
  _atom_site_U_iso_or_equiv
  _atom_site_adp_type
  _atom_site_occupancy
  _atom_site_refinement_flags_posn
 Si1 Si 0.236154(9) 0.533261(7) 0.309336(7) 0.016158(17) Uani 1.000000 .
 C20 C 0.40976(3) 0.51804(2) 0.28951(2) 0.01695(4) Uani 1.000000 .
 C30 C 0.23278(3) 0.66673(2) 0.38838(2) 0.01647(4) Uani 1.000000 .
 C10 C 0.19224(3) 0.40111(2) 0.37399(2) 0.01736(4) Uani 1.000000 .
 C25 C 0.52179(3) 0.59414(3) 0.33871(2) 0.01973(5) Uani 1.000000 .
 C35 C 0.14172(3) 0.75892(3) 0.34116(3) 0.01986(5) Uani 1.000000 .
 C31 C 0.32284(3) 0.67926(3) 0.49488(2) 0.02064(5) Uani 1.000000 .
 C34 C 0.14178(4) 0.86096(3) 0.39783(3) 0.02270(5) Uani 1.000000 .
 C11 C 0.07663(3) 0.40594(3) 0.40911(3) 0.02093(5) Uani 1.000000 .
 C33 C 0.23358(4) 0.87252(3) 0.50244(3) 0.02335(5) Uani 1.000000 .
 C15 C 0.26714(4) 0.29636(3) 0.38730(3) 0.02238(5) Uani 1.000000 .
 C12 C 0.03671(4) 0.30966(3) 0.45532(3) 0.02416(6) Uani 1.000000 .
 C14 C 0.22834(4) 0.19970(3) 0.43422(3) 0.02656(6) Uani 1.000000 .
 C13 C 0.11295(4) 0.20624(3) 0.46784(3) 0.02566(6) Uani 1.000000 .
 C21 C 0.42977(4) 0.43257(3) 0.22077(3) 0.02287(5) Uani 1.000000 .
 C24 C 0.64899(4) 0.58569(3) 0.32048(3) 0.02498(6) Uani 1.000000 .
 C32 C 0.32415(4) 0.78154(3) 0.55126(3) 0.02394(6) Uani 1.000000 .
 C23 C 0.66658(4) 0.50057(3) 0.25238(3) 0.02816(6) Uani 1.000000 .
 C22 C 0.55674(4) 0.42385(3) 0.20214(3) 0.02834(7) Uani 1.000000 .
 H31 H 0.3936(6) 0.6083(5) 0.5355(5) 0.0434(17) Uani 1.000000 .
 H11 H 0.0169(6) 0.4870(5) 0.4010(5) 0.0389(15) Uani 1.000000 .
 H25 H 0.5095(6) 0.6615(5) 0.3920(5) 0.0404(16) Uani 1.000000 .
 H14 H 0.2876(7) 0.1199(5) 0.4429(5) 0.0511(18) Uani 1.000000 .
 H24 H 0.7358(6) 0.6449(6) 0.3600(5) 0.0465(17) Uani 1.000000 .
 H15 H 0.3573(6) 0.2895(5) 0.3619(5) 0.0429(16) Uani 1.000000 .
 H34 H 0.0707(7) 0.9317(5) 0.3595(5) 0.0453(17) Uani 1.000000 .
 H12 H -0.0549(7) 0.3153(6) 0.4808(5) 0.0465(17) Uani 1.000000 .
 H21 H 0.3441(7) 0.3718(5) 0.1802(5) 0.0458(17) Uani 1.000000 .
 H35 H 0.0696(6) 0.7511(5) 0.2591(4) 0.0417(16) Uani 1.000000 .
 H13 H 0.0822(7) 0.1308(5) 0.5044(5) 0.0470(18) Uani 1.000000 .
 H32 H 0.3941(7) 0.7902(6) 0.6337(5) 0.0484(18) Uani 1.000000 .
 H33 H 0.2346(7) 0.9520(5) 0.5457(5) 0.0510(19) Uani 1.000000 .
 H22 H 0.5707(7) 0.3575(6) 0.1482(5) 0.0530(19) Uani 1.000000 .
 H23 H 0.7656(7) 0.4936(6) 0.2372(6) 0.055(2) Uani 1.000000 .
 H1 H 0.1231(5) 0.5479(4) 0.2013(4) 0.0275(13) Uani 1.000000 .

loop_
  _atom_site_aniso_label
  _atom_site_aniso_U_11
  _atom_site_aniso_U_22
  _atom_site_aniso_U_33
  _atom_site_aniso_U_12
  _atom_site_aniso_U_13
  _atom_site_aniso_U_23
 Si1 0.01603(3) 0.01544(3) 0.01652(3) -0.00083(2) 0.00505(3) -0.00008(2)
 C20 0.01809(10) 0.01569(10) 0.01772(10) -0.00074(8) 0.00705(9) -0.00054(8)
 C30 0.01718(10) 0.01454(9) 0.01763(10) 0.00146(8) 0.00596(8) 0.00154(8)
 C10 0.01778(10) 0.01535(10) 0.01984(11) -0.00172(8) 0.00766(9) -0.00087(8)
 C25 0.01864(11) 0.01868(11) 0.02186(12) -0.00163(9) 0.00704(9) -0.00257(9)
 C35 0.02056(12) 0.01836(11) 0.01983(11) 0.00438(9) 0.00600(9) 0.00388(9)
 C31 0.02225(12) 0.01856(11) 0.01857(11) 0.00453(9) 0.00390(10) 0.00047(9)
 C34 0.02637(14) 0.01664(11) 0.02698(14) 0.00602(10) 0.01164(11) 0.00423(10)
 C11 0.02017(12) 0.01972(11) 0.02524(13) -0.00146(9) 0.01086(10) -0.00110(10)
 C33 0.02856(14) 0.01672(11) 0.02745(14) 0.00120(10) 0.01314(12) -0.00175(10)
 C15 0.02351(13) 0.01766(11) 0.02947(14) 0.00125(10) 0.01362(11) 0.00225(10)
 C12 0.02451(13) 0.02382(13) 0.02827(14) -0.00512(11) 0.01439(12) -0.00088(11)
 C14 0.03206(16) 0.01738(12) 0.03416(16) 0.00093(11) 0.01647(14) 0.00387(11)
 C13 0.03075(15) 0.02048(12) 0.02885(15) -0.00528(11) 0.01429(13) 0.00157(11)
 C21 0.02553(14) 0.02036(12) 0.02544(13) -0.00320(10) 0.01230(11) -0.00606(10)
 C24 0.01891(12) 0.02668(14) 0.02996(15) -0.00304(10) 0.00929(11) -0.00287(12)
 C32 0.02672(14) 0.02219(13) 0.02083(12) 0.00201(11) 0.00564(11) -0.00333(10)
 C23 0.02357(14) 0.03069(16) 0.03490(17) 0.00043(12) 0.01607(13) -0.00292(13)
 C22 0.03038(16) 0.02670(15) 0.03404(17) -0.00077(12) 0.01891(14) -0.00779(13)
 H31 0.048(4) 0.038(4) 0.032(4) 0.013(3) -0.002(3) -0.000(3)
 H11 0.038(4) 0.035(4) 0.049(4) 0.006(3) 0.023(3) 0.005(3)
 H25 0.041(4) 0.035(4) 0.050(4) -0.008(3) 0.021(3) -0.019(3)
 H14 0.062(5) 0.027(4) 0.069(5) 0.009(3) 0.029(4) 0.007(3)
 H24 0.028(3) 0.053(4) 0.054(4) -0.013(3) 0.009(3) -0.011(4)
 H15 0.043(4) 0.036(4) 0.056(4) 0.007(3) 0.026(3) 0.014(3)
 H34 0.052(4) 0.034(4) 0.048(4) 0.021(3) 0.016(3) 0.009(3)
 H12 0.048(4) 0.044(4) 0.062(5) -0.007(3) 0.038(4) -0.000(4)
 H21 0.046(4) 0.044(4) 0.052(4) -0.012(3) 0.023(3) -0.016(3)
 H35 0.048(4) 0.039(4) 0.028(3) 0.014(3) 0.001(3) 0.002(3)
 H13 0.060(4) 0.034(4) 0.063(5) -0.006(3) 0.041(4) 0.013(3)
 H32 0.055(4) 0.049(4) 0.035(4) 0.008(4) 0.008(3) -0.008(3)
 H33 0.075(5) 0.026(3) 0.062(5) 0.008(3) 0.035(4) -0.015(3)
 H22 0.055(4) 0.051(4) 0.067(5) -0.006(4) 0.040(4) -0.030(4)
 H23 0.037(4) 0.067(5) 0.070(5) -0.000(4) 0.030(4) -0.019(4)
 H1 0.027(3) 0.031(3) 0.022(3) -0.003(3) 0.005(2) -0.003(2)

loop_
  _geom_bond_atom_site_label_1
  _geom_bond_atom_site_label_2
  _geom_bond_distance
  _geom_bond_site_symmetry_2
  _geom_bond_publ_flag
 Si1 C20 1.8716(3) . ?
 Si1 C30 1.8671(3) . ?
 Si1 C10 1.8732(3) . ?
 Si1 H1 1.506(5) . ?
 C20 C25 1.3995(4) . ?
 C20 C21 1.4052(4) . ?
 C30 C35 1.4000(4) . ?
 C30 C31 1.4039(4) . ?
 C10 C11 1.4034(4) . ?
 C10 C15 1.3986(4) . ?
 C25 C24 1.3926(5) . ?
 C25 H25 1.087(5) . ?
 C35 C34 1.3941(5) . ?
 C35 H35 1.088(6) . ?
 C31 C32 1.3919(5) . ?
 C31 H31 1.095(6) . ?
 C34 C33 1.3884(5) . ?
 C34 H34 1.086(6) . ?
 C11 C12 1.3921(5) . ?
 C11 H11 1.094(6) . ?
 C33 C32 1.3920(5) . ?
 C33 H33 1.078(5) . ?
 C15 C14 1.3956(5) . ?
 C15 H15 1.080(6) . ?
 C12 C13 1.3931(5) . ?
 C12 H12 1.094(6) . ?
 C14 C13 1.3899(5) . ?
 C14 H14 1.078(6) . ?
 C13 H13 1.091(5) . ?
 C21 C22 1.3932(5) . ?
 C21 H21 1.097(6) . ?
 C24 C23 1.3875(5) . ?
 C24 H24 1.090(6) . ?
 C32 H32 1.086(6) . ?
 C23 C22 1.3926(6) . ?
 C23 H23 1.092(6) . ?
 C22 H22 1.091(6) . ?

loop_
  _geom_angle_atom_site_label_1
  _geom_angle_atom_site_label_2
  _geom_angle_atom_site_label_3
  _geom_angle
  _geom_angle_site_symmetry_1
  _geom_angle_site_symmetry_3
  _geom_angle_publ_flag
 C30 Si1 C20 111.036(13) . . ?
 C10 Si1 C20 111.952(13) . . ?
 C10 Si1 C30 110.471(13) . . ?
 H1 Si1 C20 108.1(2) . . ?
 H1 Si1 C30 107.05(19) . . ?
 H1 Si1 C10 108.0(2) . . ?
 C25 C20 Si1 121.37(2) . . ?
 C21 C20 Si1 120.84(2) . . ?
 C21 C20 C25 117.73(3) . . ?
 C35 C30 Si1 120.25(2) . . ?
 C31 C30 Si1 121.58(2) . . ?
 C31 C30 C35 118.14(3) . . ?
 C11 C10 Si1 118.71(2) . . ?
 C15 C10 Si1 123.35(2) . . ?
 C15 C10 C11 117.93(3) . . ?
 C24 C25 C20 121.32(3) . . ?
 H25 C25 C20 119.6(3) . . ?
 H25 C25 C24 119.1(3) . . ?
 C34 C35 C30 120.95(3) . . ?
 H35 C35 C30 119.8(3) . . ?
 H35 C35 C34 119.3(3) . . ?
 C32 C31 C30 121.00(3) . . ?
 H31 C31 C30 120.5(3) . . ?
 H31 C31 C32 118.5(3) . . ?
 C33 C34 C35 120.02(3) . . ?
 H34 C34 C35 119.8(3) . . ?
 H34 C34 C33 120.2(3) . . ?
 C12 C11 C10 121.34(3) . . ?
 H11 C11 C10 119.7(3) . . ?
 H11 C11 C12 118.9(3) . . ?
 C32 C33 C34 119.99(3) . . ?
 H33 C33 C34 119.9(4) . . ?
 H33 C33 C32 120.1(4) . . ?
 C14 C15 C10 121.06(3) . . ?
 H15 C15 C10 120.1(3) . . ?
 H15 C15 C14 118.8(3) . . ?
 C13 C12 C11 119.73(3) . . ?
 H12 C12 C11 119.9(3) . . ?
 H12 C12 C13 120.4(3) . . ?
 C13 C14 C15 120.04(3) . . ?
 H14 C14 C15 119.4(3) . . ?
 H14 C14 C13 120.5(3) . . ?
 C14 C13 C12 119.90(3) . . ?
 H13 C13 C12 119.9(3) . . ?
 H13 C13 C14 120.2(3) . . ?
 C22 C21 C20 121.17(3) . . ?
 H21 C21 C20 119.9(3) . . ?
 H21 C21 C22 118.9(3) . . ?
 C23 C24 C25 120.01(3) . . ?
 H24 C24 C25 120.6(3) . . ?
 H24 C24 C23 119.4(3) . . ?
 C33 C32 C31 119.88(3) . . ?
 H32 C32 C31 120.3(3) . . ?
 H32 C32 C33 119.8(3) . . ?
 C22 C23 C24 119.89(3) . . ?
 H23 C23 C24 120.6(4) . . ?
 H23 C23 C22 119.5(4) . . ?
 C23 C22 C21 119.87(3) . . ?
 H22 C22 C21 120.5(3) . . ?
 H22 C22 C23 119.7(3) . . ?

loop_
  _geom_torsion_atom_site_label_1
  _geom_torsion_atom_site_label_2
  _geom_torsion_atom_site_label_3
  _geom_torsion_atom_site_label_4
  _geom_torsion
  _geom_torsion_site_symmetry_1
  _geom_torsion_site_symmetry_2
  _geom_torsion_site_symmetry_3
  _geom_torsion_site_symmetry_4
  _geom_torsion_publ_flag
 Si1 C20 C25 C24 -177.37(3) . . . . ?
 Si1 C20 C21 C22 177.28(3) . . . . ?
 Si1 C30 C35 C34 -177.52(2) . . . . ?
 Si1 C30 C31 C32 176.80(3) . . . . ?
 Si1 C10 C11 C12 178.39(2) . . . . ?
 Si1 C10 C15 C14 -178.76(3) . . . . ?
 C20 C25 C24 C23 0.00(4) . . . . ?
 C20 C21 C22 C23 0.19(4) . . . . ?
 C30 C35 C34 C33 0.37(4) . . . . ?
 C30 C31 C32 C33 1.01(4) . . . . ?
 C10 C11 C12 C13 0.37(4) . . . . ?
 C10 C15 C14 C13 0.51(4) . . . . ?
 C25 C24 C23 C22 0.15(4) . . . . ?
 C35 C34 C33 C32 -0.93(4) . . . . ?
 C31 C32 C33 C34 0.24(4) . . . . ?
 C11 C12 C13 C14 0.02(4) . . . . ?
 C15 C14 C13 C12 -0.45(4) . . . . ?
 C21 C22 C23 C24 -0.25(5) . . . . ?


loop_
  _refln_index_h
  _refln_index_k
  _refln_index_l
  _refln_F_squared_calc
  _refln_F_squared_meas
  _refln_F_squared_sigma
  _refln_F_squared_weight
  _refln_observed_status
-18 0 4 89.083 94.094 2.234 6.361 o
-18 0 6 38.277 38.896 1.427 15.712 o
-18 0 8 35.206 34.838 1.303 17.898 o
-18 0 10 0.373 -0.251 0.638 183.946 o
-18 0 12 2.020 1.304 1.169 52.225 o
-18 1 4 0.185 1.583 0.601 191.111 o
-18 1 5 0.452 0.141 0.739 136.867 o
-18 1 6 1.505 1.207 0.450 255.957 o
-18 1 7 0.654 0.328 0.569 215.024 o
-18 1 8 0.509 0.398 0.504 271.018 o
-18 1 9 31.874 31.860 0.952 23.524 o
-18 1 10 12.742 12.483 0.866 46.216 o
-18 1 11 10.113 12.281 0.799 54.215 o
-18 1 12 6.331 7.067 1.100 46.085 o
-18 2 5 0.036 0.424 0.524 272.197 o
-18 2 6 16.539 14.846 0.839 41.227 o
-18 2 7 23.789 24.383 1.422 20.428 o
-18 2 8 9.068 10.199 0.882 52.916 o
-18 2 9 0.566 -0.844 0.590 208.001 o
-18 2 10 10.665 11.545 0.721 58.638 o
-18 2 11 0.005 -0.159 0.543 264.373 o
-18 2 12 0.175 0.139 0.753 134.871 o
-18 3 6 4.227 4.630 0.519 132.212 o
-18 3 7 30.909 29.581 1.021 23.340 o
-18 3 8 8.605 8.457 0.759 64.597 o
-18 3 9 0.052 -0.129 0.590 222.910 o
-18 3 10 3.012 2.266 0.767 98.793 o
-18 3 11 20.021 21.924 1.298 24.180 o
-18 4 7 11.094 12.398 1.200 34.039 o
-18 4 8 8.661 11.603 1.098 40.692 o
-18 4 9 0.741 0.612 0.910 88.817 o
-17 0 2 50.827 54.995 2.259 8.545 o
-17 0 4 0.006 0.938 0.904 93.032 o
-17 0 6 137.121 134.503 2.427 4.511 o
-17 0 8 38.212 34.403 1.171 18.671 o
-17 0 10 54.926 56.138 1.999 9.426 o
-17 0 12 10.748 8.888 1.301 31.977 o
-17 0 14 2.478 1.961 0.873 83.825 o
-17 0 16 8.171 10.123 1.015 46.411 o
-17 1 1 0.251 1.567 0.509 252.579 o
-17 1 2 20.799 21.150 0.984 30.826 o
-17 1 3 102.163 109.382 1.832 6.581 o
-17 1 4 1.682 1.979 0.571 171.244 o
-17 1 5 32.658 32.080 0.812 25.040 o
-17 1 6 0.193 -0.140 0.464 348.240 o
-17 1 7 7.636 9.742 0.584 81.615 o
-17 1 8 13.430 12.459 0.653 55.784 o
-17 1 9 1.725 0.619 0.542 198.578 o
-17 1 10 4.508 4.981 0.618 107.767 o
-17 1 11 16.941 15.461 0.732 44.317 o
-17 1 12 4.861 3.472 0.568 120.932 o
-17 1 13 55.645 58.670 1.604 11.203 o
-17 1 14 39.317 39.179 1.025 19.300 o
-17 1 15 8.414 10.782 0.752 62.711 o
-17 1 16 25.014 27.956 0.912 28.002 o
-17 2 1 24.497 26.350 1.354 20.985 o
-17 2 2 21.781 22.598 1.135 26.551 o
-17 2 3 19.107 19.975 0.837 36.304 o
-17 2 4 11.536 11.461 0.824 50.964 o
-17 2 5 6.194 6.348 0.526 105.906 o
-17 2 6 43.709 41.980 1.029 17.901 o
-17 2 7 0.006 -0.521 0.508 302.241 o
-17 2 8 44.140 42.255 0.983 18.155 o
-17 2 9 24.764 23.382 1.143 24.927 o
-17 2 10 16.402 15.105 0.725 45.522 o
-17 2 11 10.018 10.142 0.656 66.445 o
-17 2 12 12.855 12.535 1.012 39.649 o
-17 2 13 3.529 3.143 1.239 43.766 o
-17 2 14 1.205 1.686 0.484 233.336 o
-17 2 15 6.517 6.825 0.624 89.006 o
-17 2 16 10.892 11.499 0.770 55.221 o
-17 3 1 2.040 3.369 0.548 161.693 o
-17 3 2 17.312 13.497 0.988 35.969 o
-17 3 3 0.066 -0.012 0.451 378.560 o
-17 3 4 13.775 13.334 1.440 25.325 o
-17 3 5 63.885 65.209 1.448 10.954 o
-17 3 6 8.434 7.084 0.590 83.280 o
-17 3 7 2.519 1.948 0.522 176.201 o
-17 3 8 6.418 5.766 0.667 86.629 o
-17 3 9 0.784 -0.513 0.522 251.519 o
-17 3 10 24.789 24.562 0.947 28.347 o
-17 3 11 10.294 10.498 0.998 44.325 o
-17 3 12 9.409 11.150 0.898 50.515 o
-17 3 13 26.771 28.150 1.013 25.372 o
-17 3 14 0.185 0.351 0.489 304.496 o
-17 3 15 75.912 78.560 1.346 9.891 o
-17 4 1 9.515 11.451 0.820 54.841 o
-17 4 2 2.048 2.424 0.543 171.712 o
-17 4 3 37.401 37.854 0.955 20.703 o
-17 4 4 19.807 20.965 0.952 32.315 o
-17 4 5 0.067 -0.278 0.535 269.700 o
-17 4 6 4.855 3.879 0.732 89.822 o
-17 4 7 26.824 26.370 0.962 26.614 o
-17 4 8 57.498 57.175 1.258 12.924 o
-17 4 9 38.395 37.985 1.494 15.172 o
-17 4 10 69.503 71.601 1.781 8.980 o
-17 4 11 0.536 1.394 0.612 179.890 o
-17 4 12 11.666 12.613 0.759 53.322 o
-17 4 13 0.139 0.614 0.524 263.339 o
-17 4 14 0.326 -1.259 0.525 268.078 o
-17 4 15 3.551 4.249 0.492 149.982 o
-17 5 2 5.308 4.868 0.549 114.533 o
-17 5 3 2.751 3.610 0.546 149.874 o
-17 5 4 22.417 23.669 0.945 29.969 o
-17 5 5 0.078 -0.482 0.618 202.874 o
-17 5 6 46.505 48.410 1.374 14.169 o
-17 5 7 17.312 15.071 1.233 28.352 o
-17 5 8 2.675 3.165 0.873 80.437 o
-17 5 9 0.114 -0.078 0.590 220.999 o
-17 5 10 19.851 21.072 1.089 28.922 o
-17 5 11 36.439 37.678 1.059 19.888 o
-17 5 12 30.322 31.532 1.018 23.236 o
-17 5 13 9.340 9.261 0.642 70.950 o
-17 5 14 14.151 13.631 0.748 48.863 o
-17 6 3 20.463 21.308 1.272 24.630 o
-17 6 4 0.315 0.317 0.831 109.615 o
-17 6 5 3.135 3.504 0.849 81.421 o
-17 6 6 18.099 16.316 1.115 30.653 o
-17 6 7 20.436 21.319 0.945 31.947 o
-17 6 8 4.386 3.510 0.630 111.854 o
-17 6 9 9.791 7.731 0.828 57.470 o
-17 6 10 15.357 13.976 0.935 39.396 o
-17 6 11 15.650 15.549 0.788 43.787 o
-17 6 12 15.464 16.396 0.844 41.402 o
-17 6 13 12.188 13.817 0.803 49.126 o
-17 7 4 42.315 43.422 1.339 15.433 o
-17 7 5 17.545 15.757 1.037 33.381 o
-17 7 6 4.523 4.859 0.828 76.070 o
-17 7 7 6.027 6.141 0.657 88.906 o
-17 7 8 7.406 8.377 0.752 68.783 o
-17 7 9 1.140 1.112 0.576 188.315 o
-17 7 10 0.712 -0.167 0.601 197.359 o
-17 7 11 6.466 6.503 0.672 84.029 o
-16 0 2 0.040 0.237 0.612 204.670 o
-16 0 4 0.887 0.353 0.545 223.943 o
-16 0 6 119.151 116.574 2.069 5.566 o
-16 0 8 15.581 15.091 1.101 33.097 o
-16 0 10 10.195 12.055 0.968 44.952 o
-16 0 12 0.978 0.034 0.687 150.026 o
-16 0 14 74.731 75.923 2.125 7.469 o
-16 0 16 5.451 7.060 0.968 56.704 o
-16 0 18 0.154 1.179 0.529 246.804 o
-16 1 1 32.302 30.567 0.915 24.108 o
-16 1 2 0.000 -0.128 0.494 320.115 o
-16 1 3 18.263 17.860 0.619 44.982 o
-16 1 4 28.667 27.192 0.739 29.222 o
-16 1 5 10.608 10.502 0.530 73.392 o
-16 1 6 46.262 46.776 1.247 15.245 o
-16 1 7 41.656 39.085 0.951 19.416 o
-16 1 8 43.798 40.812 0.993 18.315 o
-16 1 9 22.276 23.969 0.761 34.066 o
-16 1 10 63.359 62.565 1.437 11.163 o
-16 1 11 57.538 58.342 1.394 12.133 o
-16 1 12 0.300 0.774 0.486 289.778 o
-16 1 13 2.330 3.372 0.420 209.199 o
-16 1 14 0.453 0.545 0.475 299.498 o
-16 1 15 8.570 8.809 0.590 79.094 o
-16 1 16 13.694 14.288 0.758 48.578 o
-16 1 17 42.365 42.927 0.973 18.572 o
-16 1 18 0.035 0.540 0.431 388.802 o
-16 2 1 61.239 65.894 1.215 12.236 o
-16 2 2 11.900 13.454 0.582 61.956 o
-16 2 3 36.405 34.964 0.757 23.626 o
-16 2 4 130.438 125.681 1.651 5.805 o
-16 2 5 98.099 94.293 1.846 6.956 o
-16 2 6 0.071 0.722 0.486 303.810 o
-16 2 7 62.920 60.230 1.103 12.891 o
-16 2 8 8.247 9.535 0.577 80.160 o
-16 2 9 15.887 15.179 0.689 47.619 o
-16 2 10 5.504 4.597 0.432 136.975 o
-16 2 11 0.768 0.710 0.432 322.962 o
-16 2 12 8.891 8.655 0.577 79.331 o
-16 2 13 89.222 91.086 1.580 8.047 o
-16 2 14 4.694 5.794 0.453 135.193 o
-16 2 15 0.169 0.897 0.431 361.231 o
-16 2 16 10.046 10.399 0.612 69.306 o
-16 2 17 1.566 2.336 0.428 246.489 o
-16 2 18 4.205 3.989 0.428 160.202 o
-16 3 1 40.981 43.753 0.894 19.495 o
-16 3 2 38.495 37.258 1.218 17.811 o
-16 3 3 13.017 11.643 0.651 57.604 o
-16 3 4 1.729 2.458 0.587 159.674 o
-16 3 5 0.250 0.192 0.494 299.429 o
-16 3 6 3.894 5.450 0.579 118.417 o
-16 3 7 41.102 41.086 0.984 19.006 o
-16 3 8 0.248 0.121 0.437 379.121 o
-16 3 9 53.078 50.932 1.029 15.289 o
-16 3 10 0.168 0.447 0.579 220.706 o
-16 3 11 0.014 -0.283 0.531 276.225 o
-16 3 12 1.137 0.443 0.540 218.215 o
-16 3 13 14.030 14.028 0.679 51.938 o
-16 3 14 0.055 0.852 0.411 406.604 o
-16 3 15 33.157 32.131 0.848 24.356 o
-16 3 16 0.767 0.835 0.410 345.970 o
-16 3 17 51.188 53.208 1.131 14.769 o
-16 3 18 3.696 4.783 0.427 162.300 o
-16 4 1 14.889 16.090 0.643 50.351 o
-16 4 2 47.166 47.118 1.008 16.823 o
-16 4 3 1.149 0.581 0.469 268.791 o
-16 4 4 14.445 14.439 0.857 43.193 o
-16 4 5 74.210 71.463 1.363 10.217 o
-16 4 6 81.074 81.417 1.494 8.985 o
-16 4 7 1.891 1.674 0.502 202.504 o
-16 4 8 31.327 29.947 0.837 25.731 o
-16 4 9 11.131 11.154 0.577 67.413 o
-16 4 10 8.646 8.012 0.744 66.345 o
-16 4 11 41.792 41.695 1.167 17.143 o
-16 4 12 58.075 58.775 1.095 13.620 o
-16 4 13 3.895 3.722 0.404 175.354 o
-16 4 14 24.118 25.173 1.129 25.085 o
-16 4 15 36.801 39.199 0.927 20.977 o
-16 4 16 1.210 1.234 0.415 299.022 o
-16 4 17 37.739 40.554 0.962 20.150 o
-16 5 1 24.835 26.240 0.849 29.759 o
-16 5 2 3.786 4.442 0.697 100.047 o
-16 5 3 17.644 18.902 0.751 40.848 o
-16 5 4 3.141 5.163 0.501 146.934 o
-16 5 5 0.194 0.850 0.519 260.776 o
-16 5 6 0.241 -0.358 0.590 216.883 o
-16 5 7 1.531 1.393 0.486 226.424 o
-16 5 8 8.176 9.249 0.888 55.031 o
-16 5 9 35.294 34.411 1.341 17.524 o
-16 5 10 25.594 24.803 0.975 27.351 o
-16 5 11 6.426 6.485 0.561 98.880 o
-16 5 12 2.360 3.436 0.448 195.240 o
-16 5 13 60.324 58.704 1.028 13.667 o
-16 5 14 4.823 4.834 0.687 94.382 o
-16 5 15 4.342 4.961 0.519 129.229 o
-16 5 16 9.237 10.014 0.597 73.767 o
-16 5 17 6.856 7.235 0.534 97.575 o
-16 6 1 11.458 15.915 0.719 52.832 o
-16 6 2 89.610 93.543 1.470 8.253 o
-16 6 3 53.006 54.145 1.311 13.348 o
-16 6 4 37.976 38.229 1.082 19.185 o
-16 6 5 84.510 82.189 1.865 7.689 o
-16 6 6 37.250 37.651 1.421 16.049 o
-16 6 7 19.689 19.321 1.075 29.835 o
-16 6 8 8.817 9.272 0.684 69.031 o
-16 6 9 21.585 20.283 0.852 33.814 o
-16 6 10 4.360 4.906 0.560 120.503 o
-16 6 11 7.872 7.995 0.528 90.457 o
-16 6 12 58.858 60.173 1.527 11.241 o
-16 6 13 30.964 34.219 0.843 24.887 o
-16 6 14 2.298 3.082 0.441 204.434 o
-16 6 15 48.686 48.659 1.033 16.211 o
-16 6 16 1.482 1.883 0.426 260.401 o
-16 7 1 29.129 39.602 2.753 7.776 o
-16 7 2 137.295 156.056 5.088 2.056 o
-16 7 3 16.008 16.479 1.259 27.998 o
-16 7 4 18.947 21.378 0.863 35.132 o
-16 7 5 16.559 18.815 0.962 35.228 o
-16 7 6 35.856 35.066 1.022 20.821 o
-16 7 7 10.822 10.043 0.690 62.060 o
-16 7 8 84.216 84.657 1.765 7.931 o
-16 7 9 1.510 1.143 0.515 212.764 o
-16 7 10 13.984 13.764 0.874 43.439 o
-16 7 11 5.019 4.542 0.518 124.793 o
-16 7 12 5.065 5.701 0.518 118.967 o
-16 7 13 13.407 15.504 0.656 52.803 o
-16 7 14 16.947 17.740 0.643 46.020 o
-16 7 15 30.602 32.030 0.903 24.654 o
-16 8 1 6.040 6.258 0.967 56.398 o
-16 8 2 0.119 1.494 0.655 165.771 o
-16 8 3 59.199 63.447 1.450 11.437 o
-16 8 4 22.960 26.515 1.219 23.678 o
-16 8 5 77.676 82.268 1.609 8.796 o
-16 8 6 2.681 2.858 0.638 128.418 o
-16 8 7 7.208 7.764 0.601 86.115 o
-16 8 8 22.807 24.500 0.863 31.258 o
-16 8 9 2.104 2.451 0.483 197.107 o
-16 8 10 1.290 1.662 0.506 217.186 o
-16 8 11 33.981 33.389 1.010 21.796 o
-16 8 12 0.516 1.294 0.512 245.165 o
-16 8 13 34.814 36.557 0.903 22.280 o
-16 8 14 4.992 6.565 0.566 107.516 o
-16 9 2 11.957 14.891 0.863 45.820 o
-16 9 3 28.680 32.171 1.172 21.524 o
-16 9 4 66.250 69.732 1.528 10.244 o
-16 9 5 0.638 3.455 0.761 112.380 o
-16 9 6 107.029 114.999 1.987 6.046 o
-16 9 7 0.014 0.887 0.529 258.186 o
-16 9 8 113.186 117.177 1.971 5.876 o
-16 9 9 11.985 11.924 0.765 53.016 o
-16 9 10 16.882 17.759 0.855 38.817 o
-16 9 11 36.887 39.513 1.026 19.869 o
-16 9 12 16.031 17.087 0.900 38.470 o
-16 10 5 46.079 50.286 1.255 14.937 o
-16 10 6 9.230 12.028 0.734 60.506 o
-16 10 7 2.326 4.025 0.687 114.094 o
-16 10 8 30.163 34.629 1.067 22.096 o
-16 10 9 6.958 7.531 0.678 79.166 o
-15 0 2 14.929 15.031 1.563 21.966 o
-15 0 4 170.546 165.567 2.616 3.645 o
-15 0 6 7.765 16.717 2.066 15.431 o
-15 0 8 401.360 394.912 9.379 0.603 o
-15 0 10 47.189 52.004 1.716 11.649 o
-15 0 12 120.470 123.330 2.587 4.669 o
-15 0 14 16.297 18.069 1.144 30.412 o
-15 0 16 32.882 29.819 2.390 9.617 o
-15 0 18 45.952 50.200 1.689 12.024 o
-15 0 20 6.671 7.051 0.687 80.220 o
-15 1 1 8.431 9.246 0.546 82.993 o
-15 1 2 8.833 7.964 0.542 84.392 o
-15 1 3 32.642 29.630 0.813 25.555 o
-15 1 4 0.001 -0.359 1.093 65.440 o
-15 1 5 74.652 69.824 1.950 8.165 o
-15 1 6 11.614 10.942 0.717 57.494 o
-15 1 7 41.456 41.304 1.251 16.510 o
-15 1 8 122.482 121.112 2.228 5.187 o
-15 1 9 76.222 77.649 1.503 9.372 o
-15 1 10 45.159 45.578 1.138 16.367 o
-15 1 11 97.631 100.782 1.965 6.593 o
-15 1 12 79.911 80.638 1.729 8.344 o
-15 1 13 212.383 215.959 2.690 2.956 o
-15 1 14 4.161 6.335 0.531 121.634 o
-15 1 15 42.608 43.050 1.057 17.784 o
-15 1 16 3.107 3.473 0.392 199.913 o
-15 1 17 1.068 1.377 0.385 333.319 o
-15 1 18 12.696 12.426 0.945 42.726 o
-15 1 19 37.298 36.558 0.932 21.173 o
-15 2 1 62.245 58.390 1.054 13.313 o
-15 2 2 70.880 68.035 1.118 11.565 o
-15 2 3 18.441 16.466 0.717 42.411 o
-15 2 4 7.607 8.270 0.603 82.907 o
-15 2 5 10.483 10.033 2.780 9.202 o
-15 2 6 83.329 80.660 2.114 7.077 o
-15 2 7 12.537 12.975 1.213 32.373 o
-15 2 8 86.635 87.061 1.375 8.843 o
-15 2 9 37.427 38.483 1.097 19.131 o
-15 2 10 206.100 207.786 2.581 3.110 o
-15 2 11 193.285 192.694 2.260 3.526 o
-15 2 12 1.239 2.773 0.494 209.682 o
-15 2 13 42.784 41.630 1.176 16.875 o
-15 2 14 2.921 4.878 0.450 167.760 o
-15 2 15 128.534 131.569 1.823 5.533 o
-15 2 16 20.298 23.266 0.700 37.459 o
-15 2 17 13.632 14.046 0.634 54.795 o
-15 2 18 7.415 7.637 0.870 59.675 o
-15 2 19 0.936 0.165 0.415 352.451 o
-15 3 1 12.731 11.822 0.535 64.635 o
-15 3 2 3.095 3.549 0.370 207.834 o
-15 3 3 2.236 3.668 0.475 183.946 o
-15 3 4 33.954 33.334 0.837 23.952 o
-15 3 5 57.895 55.708 1.169 13.449 o
-15 3 6 134.760 135.473 2.047 5.040 o
-15 3 7 0.632 0.979 0.917 87.257 o
-15 3 8 65.174 65.597 1.194 11.937 o
-15 3 9 1.578 1.968 0.457 233.839 o
-15 3 10 0.002 0.857 0.407 418.812 o
-15 3 11 79.458 80.126 1.292 9.763 o
-15 3 12 38.993 39.327 0.990 19.707 o
-15 3 13 10.856 11.294 0.525 71.585 o
-15 3 14 31.322 32.482 0.734 26.559 o
-15 3 15 82.939 86.936 1.407 8.973 o
-15 3 16 2.473 3.470 0.431 199.135 o
-15 3 17 0.045 0.479 0.376 503.795 o
-15 3 18 0.308 0.767 0.465 312.691 o
-15 3 19 8.406 7.607 0.591 82.121 o
-15 4 1 0.161 -0.354 0.531 269.228 o
-15 4 2 3.723 2.502 0.464 170.289 o
-15 4 3 20.100 19.529 0.817 36.202 o
-15 4 4 91.150 87.475 1.583 8.034 o
-15 4 5 2.294 2.534 0.450 207.088 o
-15 4 6 10.992 10.264 0.584 68.676 o
-15 4 7 47.600 44.223 1.014 16.976 o
-15 4 8 14.194 12.206 0.868 44.392 o
-15 4 9 102.417 99.507 2.240 5.896 o
-15 4 10 19.012 19.537 2.334 11.358 o
-15 4 11 5.882 7.588 0.634 89.049 o
-15 4 12 55.946 56.357 0.989 14.648 o
-15 4 13 1.287 1.643 0.359 336.246 o
-15 4 14 11.369 11.361 0.718 57.481 o
-15 4 15 47.148 46.986 0.937 17.357 o
-15 4 16 1.147 0.598 0.465 272.453 o
-15 4 17 64.460 66.171 1.291 11.554 o
-15 4 18 22.799 26.148 1.097 26.035 o
-15 4 19 55.420 60.208 1.194 13.338 o
-15 5 1 39.727 42.320 0.854 20.390 o
-15 5 2 1.233 1.326 0.494 231.948 o
-15 5 3 30.352 31.177 0.836 25.893 o
-15 5 4 32.748 32.989 0.893 23.772 o
-15 5 5 3.153 2.712 0.427 193.721 o
-15 5 6 45.575 46.479 1.047 16.900 o
-15 5 7 0.604 0.082 0.448 336.146 o
-15 5 8 50.479 49.778 1.199 14.694 o
-15 5 9 2.903 4.669 0.641 116.915 o
-15 5 10 0.271 0.303 0.432 376.289 o
-15 5 11 4.142 4.143 0.427 160.344 o
-15 5 12 12.639 12.740 0.677 55.838 o
-15 5 13 5.443 6.640 0.562 104.573 o
-15 5 14 58.062 58.810 1.071 13.741 o
-15 5 15 0.027 -0.073 0.392 503.009 o
-15 5 16 11.813 11.582 0.806 51.392 o
-15 5 17 2.562 2.236 0.406 226.387 o
-15 5 18 0.171 0.029 0.392 480.340 o
-15 6 1 7.787 7.301 0.573 87.629 o
-15 6 2 32.825 33.943 0.863 23.939 o
-15 6 3 2.691 3.982 0.486 167.807 o
-15 6 4 195.080 194.732 2.560 3.284 o
-15 6 5 3.722 4.231 0.567 128.604 o
-15 6 6 16.835 14.871 0.811 41.904 o
-15 6 7 77.124 75.169 2.120 7.403 o
-15 6 8 14.809 13.920 0.694 50.016 o
-15 6 9 35.771 34.072 1.010 21.133 o
-15 6 10 0.259 -0.447 0.407 438.516 o
-15 6 11 3.132 3.666 0.667 113.585 o
-15 6 12 0.748 4.688 0.483 203.102 o
-15 6 13 0.776 0.961 0.389 367.760 o
-15 6 14 34.093 35.019 0.836 23.589 o
-15 6 15 13.657 13.256 0.608 56.835 o
-15 6 16 0.541 0.447 0.392 409.191 o
-15 6 17 34.186 33.517 0.908 22.959 o
-15 6 18 2.819 2.829 0.423 202.394 o
-15 7 1 24.325 27.451 0.826 30.148 o
-15 7 2 25.244 27.398 0.986 26.692 o
-15 7 3 22.273 26.699 0.969 28.696 o
-15 7 4 76.323 82.746 1.824 8.176 o
-15 7 5 38.117 38.059 0.972 20.291 o
-15 7 6 7.050 9.601 0.573 85.659 o
-15 7 7 2.212 2.925 0.590 147.979 o
-15 7 8 8.186 7.456 0.573 85.366 o
-15 7 9 34.601 31.886 0.893 23.290 o
-15 7 10 7.569 7.243 0.527 94.278 o
-15 7 11 9.093 8.205 0.546 82.373 o
-15 7 12 48.100 47.959 0.914 17.221 o
-15 7 13 29.263 29.091 0.771 27.882 o
-15 7 14 0.145 0.281 0.383 486.819 o
-15 7 15 13.081 11.378 0.616 59.688 o
-15 7 16 12.008 12.849 0.772 51.792 o
-15 7 17 0.168 0.125 0.417 422.314 o
-15 8 1 18.135 20.076 0.740 40.046 o
-15 8 2 60.541 62.575 1.354 11.817 o
-15 8 3 0.052 1.230 0.814 112.532 o
-15 8 4 3.599 4.543 0.552 131.850 o
-15 8 5 5.952 6.705 0.521 107.094 o
-15 8 6 55.574 55.393 1.189 13.654 o
-15 8 7 28.973 29.820 0.855 26.557 o
-15 8 8 10.005 9.188 0.625 70.311 o
-15 8 9 11.232 12.509 0.609 63.239 o
-15 8 10 30.455 30.332 0.805 26.495 o
-15 8 11 0.140 0.017 0.425 416.627 o
-15 8 12 27.238 27.343 0.704 30.613 o
-15 8 13 3.010 3.771 0.399 195.866 o
-15 8 14 9.785 9.674 0.551 76.177 o
-15 8 15 1.269 0.772 0.385 341.456 o
-15 8 16 3.670 2.184 0.448 180.101 o
-15 9 1 36.414 38.678 0.938 21.049 o
-15 9 2 1.956 3.490 0.576 152.227 o
-15 9 3 3.438 3.651 0.538 142.697 o
-15 9 4 0.725 2.095 0.685 140.569 o
-15 9 5 21.099 21.544 0.970 30.853 o
-15 9 6 40.495 41.960 1.143 17.595 o
-15 9 7 4.283 5.463 0.478 136.345 o
-15 9 8 40.703 42.098 1.002 18.815 o
-15 9 9 26.806 27.981 0.805 28.951 o
-15 9 10 79.983 80.376 1.442 9.245 o
-15 9 11 0.204 0.520 0.474 316.221 o
-15 9 12 7.947 7.413 0.745 69.163 o
-15 9 13 39.320 40.150 1.252 17.014 o
-15 9 14 45.500 49.072 0.918 17.618 o
-15 9 15 4.250 4.506 0.703 96.071 o
-15 10 1 9.125 12.574 0.676 64.102 o
-15 10 2 0.705 1.081 0.529 229.012 o
-15 10 3 23.930 24.185 1.095 26.006 o
-15 10 4 5.953 6.028 0.614 95.586 o
-15 10 5 3.328 3.962 0.633 118.114 o
-15 10 6 4.034 7.531 0.910 64.478 o
-15 10 7 35.785 35.262 1.170 19.166 o
-15 10 8 88.250 91.834 1.684 7.802 o
-15 10 9 4.984 6.155 0.606 102.326 o
-15 10 10 39.485 42.634 1.244 16.820 o
-15 10 11 3.786 4.073 0.540 135.330 o
-15 10 12 0.235 0.340 0.440 366.129 o
-15 10 13 2.647 3.251 0.411 206.660 o
-15 10 14 3.208 3.312 0.393 198.943 o
-15 11 2 6.654 7.443 0.558 95.048 o
-15 11 3 42.166 41.404 1.150 17.245 o
-15 11 4 32.806 34.983 1.057 21.333 o
-15 11 5 0.945 1.300 0.506 233.698 o
-15 11 6 4.147 5.322 0.622 108.421 o
-15 11 7 0.038 -0.630 0.462 362.463 o
-15 11 8 0.938 0.590 0.634 169.095 o
-15 11 9 10.404 12.296 0.824 52.180 o
-15 11 10 19.241 20.881 0.718 39.150 o
-15 11 11 2.920 3.505 0.486 167.969 o
-15 11 12 65.076 68.722 1.122 12.096 o
-15 12 6 11.368 10.894 0.683 60.203 o
-15 12 7 0.633 0.486 0.545 229.994 o
-15 12 8 13.975 13.718 0.734 49.687 o
-14 0 2 206.635 198.490 3.567 2.529 o
-14 0 4 0.804 0.267 0.522 245.368 o
-14 0 6 191.086 189.993 3.542 2.662 o
-14 0 8 0.090 0.053 1.033 72.864 o
-14 0 10 434.904 426.446 6.358 0.902 o
-14 0 12 0.268 0.335 0.572 224.164 o
-14 0 14 43.434 44.512 1.549 13.571 o
-14 0 16 75.525 72.865 2.125 7.499 o
-14 0 18 0.578 1.011 0.548 220.933 o
-14 0 20 2.059 0.992 0.554 180.758 o
-14 1 1 103.065 99.231 2.020 6.329 o
-14 1 2 17.730 16.879 0.584 47.528 o
-14 1 3 43.954 43.230 1.450 14.326 o
-14 1 4 11.919 10.491 1.079 38.796 o
-14 1 5 5.207 4.076 0.947 62.429 o
-14 1 6 80.856 79.131 1.321 9.608 o
-14 1 7 24.049 23.404 0.762 32.949 o
-14 1 8 121.774 120.884 1.985 5.585 o
-14 1 9 0.354 0.703 1.310 44.635 o
-14 1 10 88.165 89.356 1.392 8.645 o
-14 1 11 44.396 45.827 1.134 16.515 o
-14 1 12 28.129 27.309 0.727 29.696 o
-14 1 13 116.560 115.673 1.726 6.225 o
-14 1 14 58.587 55.773 1.214 13.116 o
-14 1 15 26.387 25.961 0.732 31.090 o
-14 1 16 10.734 11.040 0.549 70.713 o
-14 1 17 29.360 27.614 0.734 28.796 o
-14 1 18 3.829 3.885 0.370 185.886 o
-14 1 19 4.043 4.067 0.480 147.842 o
-14 1 20 0.033 0.014 0.390 507.600 o
-14 1 21 0.231 -0.057 0.379 505.525 o
-14 2 1 1.211 1.688 0.618 161.927 o
-14 2 2 3.999 -0.642 1.942 19.697 o
-14 2 3 153.970 150.345 2.110 4.474 o
-14 2 4 187.394 185.821 2.346 3.565 o
-14 2 5 37.295 33.745 0.830 22.733 o
-14 2 6 50.769 48.834 1.994 9.958 o
-14 2 7 28.836 26.909 1.064 23.960 o
-14 2 8 4.613 4.489 0.348 170.777 o
-14 2 9 0.228 -0.054 0.583 222.442 o
-14 2 10 30.108 28.040 1.312 19.810 o
-14 2 11 16.398 17.928 0.619 47.489 o
-14 2 12 259.931 259.878 2.743 2.455 o
-14 2 13 112.837 112.302 2.280 5.410 o
-14 2 14 7.904 8.320 0.616 80.255 o
-14 2 15 56.113 56.387 1.043 14.330 o
-14 2 16 5.025 6.773 0.534 111.785 o
-14 2 17 81.031 80.207 1.345 9.487 o
-14 2 18 0.834 0.000 0.385 412.887 o
-14 2 19 0.358 0.324 0.337 562.441 o
-14 2 20 27.005 26.528 0.768 29.902 o
-14 2 21 19.290 19.358 0.833 36.528 o
-14 3 1 5.464 5.634 1.240 40.210 o
-14 3 2 65.852 61.530 1.657 10.031 o
-14 3 3 42.759 41.514 2.509 8.191 o
-14 3 4 21.459 22.014 1.121 27.126 o
-14 3 5 16.377 15.397 1.212 29.312 o
-14 3 6 81.351 80.135 1.871 7.859 o
-14 3 7 0.221 0.107 0.850 106.246 o
-14 3 8 147.847 141.389 2.187 4.566 o
-14 3 9 24.023 23.183 1.014 27.791 o
-14 3 10 39.958 37.133 1.180 17.880 o
-14 3 11 13.525 10.541 0.956 42.353 o
-14 3 12 0.370 0.037 1.098 63.854 o
-14 3 13 0.058 -0.601 0.427 422.118 o
-14 3 14 0.387 1.661 0.519 237.515 o
-14 3 15 55.543 54.970 1.022 14.630 o
-14 3 16 74.095 73.173 1.235 10.620 o
-14 3 17 41.385 42.344 0.923 19.317 o
-14 3 18 10.343 11.934 0.623 65.441 o
-14 3 19 45.041 47.894 1.114 16.356 o
-14 3 20 8.470 10.222 0.637 72.611 o
-14 4 1 11.782 10.242 2.377 12.047 o
-14 4 2 0.972 0.868 0.583 191.259 o
-14 4 3 7.951 8.172 0.499 92.796 o
-14 4 4 0.130 -0.042 0.947 86.507 o
-14 4 5 63.195 61.223 1.401 11.403 o
-14 4 6 11.507 10.205 1.044 40.906 o
-14 4 7 20.744 19.034 1.347 23.502 o
-14 4 8 4.609 4.887 0.414 150.844 o
-14 4 9 8.127 6.782 1.150 41.334 o
-14 4 10 7.918 7.598 1.053 46.352 o
-14 4 11 13.961 13.602 1.346 27.513 o
-14 4 12 0.808 0.470 0.758 124.874 o
-14 4 13 6.643 7.242 0.469 107.701 o
-14 4 14 132.735 133.246 1.843 5.384 o
-14 4 15 0.578 0.604 0.367 439.933 o
-14 4 16 6.786 6.683 0.411 117.118 o
-14 4 17 3.802 4.359 0.385 176.763 o
-14 4 18 11.927 12.071 0.579 63.842 o
-14 4 19 19.571 21.576 1.014 30.712 o
-14 4 20 14.343 14.660 0.661 51.671 o
-14 5 1 18.833 17.000 0.612 44.996 o
-14 5 2 41.503 39.467 0.908 19.796 o
-14 5 3 21.171 18.684 1.261 25.097 o
-14 5 4 1.891 1.961 0.462 220.598 o
-14 5 5 3.958 3.476 0.454 160.900 o
-14 5 6 45.731 44.331 1.516 13.532 o
-14 5 7 5.777 4.636 0.895 65.150 o
-14 5 8 56.670 55.325 2.192 8.522 o
-14 5 9 0.548 0.051 1.035 71.038 o
-14 5 10 22.617 22.128 1.305 23.056 o
-14 5 11 146.541 148.480 1.816 4.955 o
-14 5 12 44.755 44.905 0.921 18.223 o
-14 5 13 1.343 1.355 0.402 299.714 o
-14 5 14 0.903 0.737 0.402 348.881 o
-14 5 15 25.517 23.711 0.700 33.040 o
-14 5 16 20.506 21.523 0.700 38.078 o
-14 5 17 78.521 81.201 1.367 9.551 o
-14 5 18 44.388 47.374 1.120 16.484 o
-14 5 19 22.606 25.377 0.814 32.145 o
-14 5 20 14.579 16.942 0.717 47.094 o
-14 6 1 1.706 1.325 0.284 397.896 o
-14 6 2 3.210 3.795 0.641 118.140 o
-14 6 3 1.435 0.546 0.317 424.623 o
-14 6 4 46.947 43.053 0.910 18.020 o
-14 6 5 15.198 14.370 0.554 55.109 o
-14 6 6 7.515 6.572 1.323 34.238 o
-14 6 7 94.370 95.182 1.906 6.936 o
-14 6 8 6.567 7.128 0.542 98.588 o
-14 6 9 1.364 1.560 0.520 208.058 o
-14 6 10 25.101 25.308 1.101 25.148 o
-14 6 11 39.804 38.528 0.811 21.321 o
-14 6 12 20.366 21.226 0.621 40.435 o
-14 6 13 8.325 8.851 0.521 86.775 o
-14 6 14 22.551 23.468 0.700 35.415 o
-14 6 15 20.824 20.882 0.718 37.605 o
-14 6 16 17.023 18.167 0.667 44.789 o
-14 6 17 4.072 5.666 0.626 106.883 o
-14 6 18 32.987 33.514 0.889 23.631 o
-14 6 19 2.173 2.541 0.492 190.015 o
-14 7 1 28.301 26.080 0.852 27.857 o
-14 7 2 38.816 39.679 1.179 17.855 o
-14 7 3 18.080 19.280 0.828 37.802 o
-14 7 4 29.269 28.494 1.053 23.675 o
-14 7 5 0.183 0.034 1.905 21.472 o
-14 7 6 0.093 0.440 0.423 401.845 o
-14 7 7 38.050 36.337 1.805 12.777 o
-14 7 8 51.420 50.441 1.017 15.682 o
-14 7 9 0.304 -0.437 0.364 529.455 o
-14 7 10 80.260 80.117 1.157 10.122 o
-14 7 11 46.805 46.775 0.813 18.333 o
-14 7 12 16.572 16.169 0.543 51.360 o
-14 7 13 19.218 19.371 0.937 33.699 o
-14 7 14 54.502 53.652 0.972 15.179 o
-14 7 15 84.666 84.096 1.295 9.276 o
-14 7 16 1.540 1.625 0.370 310.303 o
-14 7 17 8.970 9.201 0.579 77.789 o
-14 7 18 74.137 80.555 1.652 8.907 o
-14 7 19 1.130 1.981 0.431 269.537 o
-14 8 1 2.891 2.401 0.411 211.645 o
-14 8 2 74.418 76.039 1.441 9.758 o
-14 8 3 0.506 0.689 0.458 311.372 o
-14 8 4 24.240 23.380 0.796 32.100 o
-14 8 5 60.886 60.811 1.210 12.577 o
-14 8 6 42.082 39.932 0.972 19.009 o
-14 8 7 27.487 27.264 0.796 28.923 o
-14 8 8 1.996 1.696 0.682 129.425 o
-14 8 9 19.222 17.260 0.622 44.034 o
-14 8 10 6.296 6.173 0.416 123.185 o
-14 8 11 26.141 25.861 0.645 32.854 o
-14 8 12 0.174 0.603 0.353 529.779 o
-14 8 13 45.648 43.540 0.797 19.115 o
-14 8 14 34.273 32.892 0.790 24.480 o
-14 8 15 39.796 42.383 0.900 19.938 o
-14 8 16 0.966 1.599 0.482 245.313 o
-14 8 17 46.269 49.920 1.346 14.288 o
-14 8 18 1.673 2.616 0.431 235.292 o
-14 9 1 56.145 56.884 1.104 13.956 o
-14 9 2 1.050 1.453 0.431 286.203 o
-14 9 3 52.417 52.379 1.147 14.551 o
-14 9 4 57.205 58.520 1.244 12.957 o
-14 9 5 0.127 0.647 0.431 375.474 o
-14 9 6 44.459 45.984 1.034 17.279 o
-14 9 7 18.874 20.054 0.741 39.259 o
-14 9 8 55.084 56.634 1.064 14.341 o
-14 9 9 0.128 -0.024 0.389 496.922 o
-14 9 10 1.065 1.562 0.356 359.518 o
-14 9 11 62.792 62.770 0.941 13.483 o
-14 9 12 15.335 15.779 0.538 54.147 o
-14 9 13 26.190 27.868 0.677 31.565 o
-14 9 14 59.441 63.324 1.185 12.722 o
-14 9 15 13.027 16.173 0.623 54.435 o
-14 9 16 61.253 65.330 1.443 11.202 o
-14 9 17 0.872 1.435 0.411 317.049 o
-14 10 1 14.278 13.886 0.970 39.198 o
-14 10 2 3.873 4.025 0.496 146.201 o
-14 10 3 21.172 21.641 0.796 35.000 o
-14 10 4 10.702 11.059 0.590 67.922 o
-14 10 5 15.625 16.623 0.719 45.782 o
-14 10 6 3.084 3.651 0.439 180.418 o
-14 10 7 84.670 85.817 1.368 9.015 o
-14 10 8 33.068 36.093 0.871 23.349 o
-14 10 9 14.550 15.957 0.744 46.749 o
-14 10 10 123.825 126.279 1.647 5.985 o
-14 10 11 6.910 11.562 0.553 83.904 o
-14 10 12 79.132 84.652 1.192 9.932 o
-14 10 13 46.039 50.539 1.160 15.610 o
-14 10 14 29.152 32.376 1.136 21.839 o
-14 10 15 60.697 63.495 1.475 11.180 o
-14 10 16 3.823 4.853 0.492 142.289 o
-14 11 1 0.033 -0.344 0.426 427.340 o
-14 11 2 8.360 9.887 0.756 63.678 o
-14 11 3 51.379 52.512 1.217 14.248 o
-14 11 4 20.087 21.960 1.133 27.550 o
-14 11 5 9.533 9.404 0.767 60.549 o
-14 11 6 12.676 11.350 0.694 56.197 o
-14 11 7 0.325 0.193 0.399 434.698 o
-14 11 8 17.483 17.015 0.653 45.425 o
-14 11 9 13.204 13.701 0.877 44.308 o
-14 11 10 12.082 15.347 0.791 48.712 o
-14 11 11 142.867 152.332 1.905 4.887 o
-14 11 12 0.679 2.216 0.424 292.461 o
-14 11 13 26.984 30.219 0.749 29.157 o
-14 11 14 31.995 38.657 0.927 22.594 o
-14 11 15 9.641 10.166 0.557 75.290 o
-14 12 1 12.500 16.412 0.871 43.757 o
-14 12 2 3.695 4.208 0.505 144.852 o
-14 12 3 6.977 7.522 0.582 90.064 o
-14 12 4 10.759 9.798 0.684 62.920 o
-14 12 5 4.350 4.496 0.718 93.093 o
-14 12 6 45.514 46.818 1.001 17.229 o
-14 12 7 5.378 5.723 0.462 126.288 o
-14 12 8 25.198 27.262 0.932 27.732 o
-14 12 9 0.018 1.066 0.411 399.463 o
-14 12 10 15.141 15.645 0.638 50.491 o
-14 12 11 2.830 3.111 0.386 214.769 o
-14 12 12 6.291 6.972 0.475 110.591 o
-14 12 13 32.365 34.919 0.895 23.526 o
-14 13 3 6.823 5.557 0.638 88.848 o
-14 13 4 41.814 42.939 1.079 17.775 o
-14 13 5 0.000 0.293 0.469 344.606 o
-14 13 6 0.628 1.431 0.453 288.100 o
-14 13 7 30.786 31.637 0.851 25.389 o
-14 13 8 3.543 3.653 0.511 148.901 o
-14 13 9 54.569 58.294 1.152 13.803 o
-14 13 10 13.233 14.113 0.633 55.570 o
-13 0 2 9.893 7.840 0.804 58.843 o
-13 0 4 1.993 0.406 1.232 48.120 o
-13 0 6 2.876 3.677 1.286 41.433 o
-13 0 8 13.231 12.653 0.761 50.467 o
-13 0 10 130.557 127.897 3.163 3.753 o
-13 0 12 41.780 37.953 2.657 7.693 o
-13 0 14 61.026 58.214 2.647 6.684 o
-13 0 16 5.184 5.618 0.732 84.146 o
-13 0 18 48.774 48.800 1.200 15.025 o
-13 0 20 110.000 116.583 2.268 5.446 o
-13 0 22 3.223 3.230 0.775 93.325 o
-13 1 1 19.679 17.346 0.811 37.740 o
-13 1 2 161.246 151.034 2.002 4.461 o
-13 1 3 46.568 43.038 1.009 17.346 o
-13 1 4 61.763 57.530 1.454 11.453 o
-13 1 5 64.626 61.669 1.556 10.559 o
-13 1 6 30.706 29.610 0.971 24.127 o
-13 1 7 255.146 251.955 2.596 2.572 o
-13 1 8 13.989 14.104 1.002 38.163 o
-13 1 9 140.186 139.791 1.636 5.401 o
-13 1 10 144.614 146.408 2.316 4.428 o
-13 1 11 24.876 25.071 0.636 34.249 o
-13 1 12 44.212 44.917 2.042 10.307 o
-13 1 13 0.017 -0.007 0.600 216.940 o
-13 1 14 4.716 4.405 0.866 71.671 o
-13 1 15 0.399 0.023 1.053 69.192 o
-13 1 16 0.001 -0.436 0.367 580.330 o
-13 1 17 50.212 50.134 0.991 16.087 o
-13 1 18 2.958 3.540 0.329 229.718 o
-13 1 19 0.983 0.912 0.329 437.315 o
-13 1 20 0.178 -0.128 0.355 578.775 o
-13 1 21 5.906 5.526 0.586 101.593 o
-13 1 22 11.767 12.013 0.609 62.513 o
-13 2 1 66.812 62.968 1.147 12.108 o
-13 2 2 32.048 29.671 0.786 26.183 o
-13 2 3 0.003 -0.508 0.520 288.982 o
-13 2 4 30.950 29.018 1.064 22.817 o
-13 2 5 2.352 2.137 0.494 189.746 o
-13 2 6 0.698 0.132 0.356 476.058 o
-13 2 7 10.096 8.664 0.778 59.333 o
-13 2 8 61.590 60.671 1.240 12.358 o
-13 2 9 98.322 96.026 2.197 6.144 o
-13 2 10 110.643 113.327 2.364 5.305 o
-13 2 11 157.809 156.721 1.848 4.628 o
-13 2 12 23.279 24.015 1.514 19.244 o
-13 2 13 182.279 181.504 2.785 3.301 o
-13 2 14 30.865 29.428 0.807 26.477 o
-13 2 15 11.313 10.975 0.780 54.280 o
-13 2 16 4.372 4.301 0.367 171.800 o
-13 2 17 0.592 0.682 0.367 433.585 o
-13 2 18 30.161 31.246 0.753 27.160 o
-13 2 19 22.214 22.131 0.626 37.996 o
-13 2 20 3.576 4.324 0.504 145.836 o
-13 2 21 17.313 16.540 0.652 46.033 o
-13 3 1 16.371 14.755 0.638 49.249 o
-13 3 2 20.279 18.836 0.552 43.736 o
-13 3 3 0.149 0.070 0.716 149.840 o
-13 3 4 8.897 7.503 0.791 62.566 o
-13 3 5 129.757 125.257 2.081 5.205 o
-13 3 6 0.598 0.419 0.562 219.910 o
-13 3 7 147.417 144.277 2.571 4.112 o
-13 3 8 0.038 -0.323 0.753 137.267 o
-13 3 9 13.113 11.821 0.785 50.156 o
-13 3 10 0.110 -0.127 0.746 139.090 o
-13 3 11 0.034 -0.670 0.819 116.129 o
-13 3 12 0.821 0.190 0.894 92.672 o
-13 3 13 0.213 1.038 1.007 74.389 o
-13 3 14 124.535 127.691 2.244 5.052 o
-13 3 15 13.371 15.128 0.535 58.979 o
-13 3 16 15.993 16.614 0.703 45.888 o
-13 3 17 6.147 5.421 0.385 133.783 o
-13 3 18 18.882 17.551 0.707 41.594 o
-13 3 19 0.010 0.277 0.329 676.239 o
-13 3 20 18.255 20.027 0.672 41.982 o
-13 3 21 49.919 53.253 1.027 15.636 o
-13 4 1 4.574 5.095 1.048 53.957 o
-13 4 2 132.767 132.180 1.817 5.432 o
-13 4 3 240.916 234.564 2.470 2.787 o
-13 4 4 4.084 4.759 0.855 74.565 o
-13 4 5 0.020 -0.033 0.578 232.872 o
-13 4 6 36.429 35.234 1.046 20.369 o
-13 4 7 3.319 3.315 1.031 59.766 o
-13 4 8 38.003 36.605 0.894 21.342 o
-13 4 9 14.315 12.938 0.724 50.257 o
-13 4 10 15.474 14.530 0.931 39.149 o
-13 4 11 10.562 11.865 1.399 28.191 o
-13 4 12 110.947 110.519 2.154 5.696 o
-13 4 13 117.900 117.296 1.890 5.886 o
-13 4 14 2.131 3.183 0.742 106.630 o
-13 4 15 64.913 64.456 1.156 12.193 o
-13 4 16 10.229 10.349 0.540 74.231 o
-13 4 17 15.731 15.980 0.540 53.142 o
-13 4 18 1.994 1.671 0.402 260.137 o
-13 4 19 22.476 23.576 0.725 34.866 o
-13 4 20 18.688 20.119 0.832 36.753 o
-13 4 21 1.984 1.989 0.395 259.097 o
-13 5 1 12.508 11.496 0.752 53.212 o
-13 5 2 4.137 4.812 0.718 93.379 o
-13 5 3 47.148 43.415 1.114 16.383 o
-13 5 4 72.611 68.734 2.196 7.482 o
-13 5 5 123.628 121.979 2.398 4.899 o
-13 5 6 0.591 0.507 0.681 154.745 o
-13 5 7 3.704 0.816 1.763 23.609 o
-13 5 8 0.035 0.648 0.903 93.752 o
-13 5 9 15.970 13.502 0.984 37.281 o
-13 5 10 11.370 11.660 1.172 35.143 o
-13 5 11 31.317 30.336 1.171 21.013 o
-13 5 12 0.238 0.055 1.357 42.153 o
-13 5 13 14.055 12.970 1.270 29.703 o
-13 5 14 45.661 44.955 0.919 18.022 o
-13 5 15 4.398 4.889 0.383 161.815 o
-13 5 16 33.484 33.617 0.758 25.048 o
-13 5 17 47.633 46.158 0.923 17.437 o
-13 5 18 5.622 7.559 0.535 104.319 o
-13 5 19 78.227 82.254 1.767 8.272 o
-13 5 20 23.181 25.460 0.823 31.546 o
-13 5 21 0.083 0.615 0.549 243.506 o
-13 6 1 106.919 104.898 1.732 6.699 o
-13 6 2 69.387 70.189 2.012 8.200 o
-13 6 3 11.477 10.434 0.936 45.917 o
-13 6 4 7.712 6.834 1.116 43.547 o
-13 6 5 123.669 120.903 1.823 5.791 o
-13 6 6 0.165 -0.321 0.668 172.000 o
-13 6 7 18.775 19.331 1.467 21.886 o
-13 6 8 3.284 3.912 1.005 61.709 o
-13 6 9 153.836 151.383 2.230 4.339 o
-13 6 10 80.519 79.891 1.647 8.587 o
-13 6 11 65.432 65.590 1.566 10.300 o
-13 6 12 17.356 18.097 1.472 22.444 o
-13 6 13 0.002 0.429 0.477 327.868 o
-13 6 14 0.082 0.518 0.385 473.160 o
-13 6 15 15.540 14.578 0.540 54.820 o
-13 6 16 19.408 19.364 0.601 43.121 o
-13 6 17 0.132 1.460 0.402 383.097 o
-13 6 18 45.589 50.549 1.619 12.488 o
-13 6 19 11.597 15.008 0.621 58.677 o
-13 6 20 71.059 75.156 1.467 9.929 o
-13 7 1 2.704 2.475 0.875 81.550 o
-13 7 2 9.546 8.848 0.595 74.926 o
-13 7 3 29.352 27.392 0.929 25.786 o
-13 7 4 8.635 8.513 0.642 74.562 o
-13 7 5 2.528 2.243 0.677 122.689 o
-13 7 6 235.076 232.458 2.965 2.586 o
-13 7 7 7.040 6.712 0.854 62.946 o
-13 7 8 25.123 24.131 1.528 18.603 o
-13 7 9 13.072 13.026 0.915 43.227 o
-13 7 10 0.071 0.351 0.729 143.930 o
-13 7 11 19.006 18.826 0.815 37.548 o
-13 7 12 232.760 235.659 2.840 2.654 o
-13 7 13 49.894 50.813 0.865 16.897 o
-13 7 14 3.985 3.848 0.407 171.541 o
-13 7 15 5.145 4.702 0.370 154.594 o
-13 7 16 17.551 17.161 0.567 48.154 o
-13 7 17 107.326 109.420 1.734 6.604 o
-13 7 18 0.473 1.974 0.968 77.445 o
-13 7 19 5.840 7.473 0.620 91.367 o
-13 7 20 12.944 14.356 0.676 53.720 o
-13 8 1 140.718 139.563 2.160 4.741 o
-13 8 2 34.436 32.543 0.853 23.716 o
-13 8 3 50.110 48.183 1.014 16.129 o
-13 8 4 6.269 6.132 0.883 63.032 o
-13 8 5 0.516 0.365 1.094 63.509 o
-13 8 6 0.074 0.360 1.396 39.871 o
-13 8 7 46.540 47.968 1.430 13.795 o
-13 8 8 9.225 8.508 0.944 50.219 o
-13 8 9 91.428 90.452 1.196 8.926 o
-13 8 10 1.127 0.733 0.727 130.036 o
-13 8 11 30.501 29.973 0.723 27.729 o
-13 8 12 1.805 1.472 0.462 231.186 o
-13 8 13 60.548 58.281 0.928 14.149 o
-13 8 14 7.787 7.211 0.445 102.925 o
-13 8 15 3.609 3.637 0.344 203.006 o
-13 8 16 68.719 71.650 1.174 11.384 o
-13 8 17 31.853 34.630 0.850 24.355 o
-13 8 18 23.523 24.534 0.713 33.945 o
-13 8 19 9.601 9.032 0.634 71.154 o
-13 9 1 21.259 21.263 0.712 37.188 o
-13 9 2 0.610 0.079 0.526 253.139 o
-13 9 3 24.952 25.469 0.769 31.477 o
-13 9 4 51.459 51.353 1.135 14.848 o
-13 9 5 3.642 3.661 0.450 165.932 o
-13 9 6 68.633 68.548 1.946 8.511 o
-13 9 7 4.154 3.865 0.586 121.760 o
-13 9 8 127.127 130.729 1.987 5.340 o
-13 9 9 25.368 26.593 1.294 21.605 o
-13 9 10 83.528 84.925 1.174 9.667 o
-13 9 11 0.530 0.518 0.275 682.823 o
-13 9 12 0.604 0.432 0.344 492.271 o
-13 9 13 58.679 59.460 0.938 14.284 o
-13 9 14 5.027 5.625 0.383 146.818 o
-13 9 15 37.382 38.380 0.811 22.112 o
-13 9 16 12.917 15.292 0.751 49.324 o
-13 9 17 7.492 7.767 0.521 93.902 o
-13 9 18 0.190 0.636 0.369 486.276 o
-13 10 1 2.160 2.626 0.406 233.279 o
-13 10 2 2.303 2.595 0.533 169.550 o
-13 10 3 96.999 99.024 1.679 7.288 o
-13 10 4 1.250 1.248 0.406 304.634 o
-13 10 5 0.843 0.575 0.431 323.669 o
-13 10 6 7.679 8.117 0.634 79.751 o
-13 10 7 14.268 14.132 0.574 56.308 o
-13 10 8 2.510 3.121 0.358 238.582 o
-13 10 9 66.052 66.278 1.052 12.415 o
-13 10 10 8.926 8.254 0.569 80.770 o
-13 10 11 2.891 3.553 0.342 225.875 o
-13 10 12 24.302 25.577 0.697 33.301 o
-13 10 13 1.840 2.291 0.418 243.594 o
-13 10 14 59.259 61.441 1.118 13.184 o
-13 10 15 50.875 53.257 1.475 12.666 o
-13 10 16 23.598 24.229 0.698 34.331 o
-13 10 17 21.851 23.247 0.739 35.180 o
-13 11 1 18.401 18.654 0.960 33.937 o
-13 11 2 0.863 1.125 0.600 181.815 o
-13 11 3 32.656 32.306 0.917 23.622 o
-13 11 4 15.537 16.366 0.727 45.776 o
-13 11 5 59.700 57.873 1.162 13.123 o
-13 11 6 49.008 51.165 1.069 15.687 o
-13 11 7 8.268 7.373 0.469 96.536 o
-13 11 8 16.708 16.954 0.517 51.404 o
-13 11 9 27.698 27.934 0.652 30.991 o
-13 11 10 27.083 26.925 0.690 31.078 o
-13 11 11 3.363 3.392 0.344 213.050 o
-13 11 12 5.937 9.141 0.570 92.789 o
-13 11 13 118.617 123.732 1.666 6.142 o
-13 11 14 6.398 10.801 1.033 47.378 o
-13 11 15 40.652 45.877 0.935 18.960 o
-13 11 16 0.157 0.328 0.380 488.810 o
-13 12 1 14.418 16.411 0.841 42.699 o
-13 12 2 56.523 57.140 1.162 13.566 o
-13 12 3 12.896 14.372 0.689 53.174 o
-13 12 4 90.320 93.269 1.596 7.904 o
-13 12 5 3.400 5.056 0.403 172.518 o
-13 12 6 14.974 14.908 0.602 52.951 o
-13 12 7 0.074 -0.350 0.364 575.003 o
-13 12 8 57.466 58.987 0.987 14.243 o
-13 12 9 14.268 14.283 0.614 54.305 o
-13 12 10 17.500 19.544 0.993 33.325 o
-13 12 11 0.091 0.244 0.365 544.768 o
-13 12 12 1.507 1.597 0.359 323.292 o
-13 12 13 0.787 1.146 0.423 318.800 o
-13 12 14 4.127 4.042 0.434 159.458 o
-13 12 15 3.779 5.489 0.503 136.380 o
-13 13 1 7.640 8.167 0.705 72.736 o
-13 13 2 1.106 1.176 0.505 231.349 o
-13 13 3 10.651 12.035 0.667 61.576 o
-13 13 4 1.810 2.266 0.431 236.617 o
-13 13 5 29.727 30.190 0.951 24.696 o
-13 13 6 1.215 0.932 0.382 342.857 o
-13 13 7 1.765 1.188 0.413 273.277 o
-13 13 8 6.671 6.798 0.451 111.811 o
-13 13 9 26.367 28.032 0.845 28.473 o
-13 13 10 81.954 85.721 1.304 9.370 o
-13 13 11 27.689 29.262 0.926 26.150 o
-13 13 12 18.709 17.798 0.651 43.426 o
-13 13 13 25.003 27.963 0.781 30.436 o
-13 14 1 0.386 0.094 0.507 280.745 o
-13 14 2 39.426 40.941 1.058 18.735 o
-13 14 3 2.955 2.439 0.479 180.190 o
-13 14 4 0.552 0.081 0.418 383.891 o
-13 14 5 0.187 -0.116 0.473 336.210 o
-13 14 6 0.335 -0.364 0.505 288.062 o
-13 14 7 19.099 19.220 0.823 37.054 o
-13 14 8 0.740 1.369 0.440 297.128 o
-13 14 9 26.607 25.520 0.732 31.087 o
-13 14 10 26.493 29.040 0.772 29.387 o
-13 14 11 7.268 9.811 0.580 83.469 o
-12 0 2 2.969 1.034 0.990 67.897 o
-12 0 4 53.412 49.617 1.260 13.902 o
-12 0 6 57.694 55.675 1.211 13.244 o
-12 0 8 177.641 176.666 2.288 3.779 o
-12 0 10 1.162 2.353 0.592 168.227 o
-12 0 12 258.668 255.814 3.652 2.090 o
-12 0 14 4.695 2.252 1.296 39.792 o
-12 0 16 53.361 50.377 1.150 14.537 o
-12 0 18 3.313 5.253 0.749 91.673 o
-12 0 20 3.441 4.478 0.581 126.802 o
-12 0 22 46.927 48.169 1.808 11.306 o
-12 1 1 212.688 201.642 1.776 3.573 o
-12 1 2 15.194 13.066 0.558 56.248 o
-12 1 3 322.760 311.596 2.246 2.150 o
-12 1 4 5.590 5.200 0.570 107.377 o
-12 1 5 45.946 43.439 0.723 19.594 o
-12 1 6 0.573 -0.778 0.526 256.686 o
-12 1 7 50.353 46.984 1.072 15.794 o
-12 1 8 32.197 31.169 0.730 26.516 o
-12 1 9 217.441 214.036 1.877 3.395 o
-12 1 10 6.828 8.043 0.825 64.343 o
-12 1 11 429.920 426.521 3.899 1.283 o
-12 1 12 40.270 40.631 0.852 20.494 o
-12 1 13 5.003 5.974 1.056 51.803 o
-12 1 14 36.994 35.321 2.266 9.881 o
-12 1 15 14.567 12.959 0.677 52.032 o
-12 1 16 7.207 6.384 0.446 109.949 o
-12 1 17 38.554 37.443 0.911 20.875 o
-12 1 18 25.870 24.336 0.598 34.472 o
-12 1 19 67.822 70.402 1.059 11.980 o
-12 1 20 10.498 10.749 0.488 76.420 o
-12 1 21 16.061 16.499 0.613 49.328 o
-12 1 22 6.121 5.960 0.423 124.712 o
-12 2 1 0.145 -0.101 0.418 430.754 o
-12 2 2 34.853 33.223 0.874 23.185 o
-12 2 3 77.172 74.111 1.375 9.862 o
-12 2 4 3.934 2.603 0.606 125.323 o
-12 2 5 11.001 9.665 0.444 79.800 o
-12 2 6 204.633 199.202 1.715 3.720 o
-12 2 7 86.008 84.219 1.246 9.325 o
-12 2 8 127.571 124.716 1.536 6.063 o
-12 2 9 0.737 0.681 0.703 142.948 o
-12 2 10 1.796 2.320 0.557 171.869 o
-12 2 11 9.360 9.190 1.002 46.163 o
-12 2 12 107.005 107.838 2.093 5.948 o
-12 2 13 140.778 139.703 1.816 5.166 o
-12 2 14 168.946 165.153 2.282 3.970 o
-12 2 15 267.838 268.239 3.150 2.223 o
-12 2 16 3.727 3.167 0.433 174.294 o
-12 2 17 11.332 10.021 0.535 71.395 o
-12 2 18 24.347 24.240 0.668 34.353 o
-12 2 19 22.759 23.536 0.614 37.120 o
-12 2 20 28.500 30.220 0.718 28.800 o
-12 2 21 10.950 9.392 0.626 67.063 o
-12 2 22 0.834 0.447 0.355 438.904 o
-12 3 1 159.448 155.738 1.664 4.791 o
-12 3 2 80.105 79.013 1.086 10.391 o
-12 3 3 64.059 61.443 0.986 13.211 o
-12 3 4 151.484 148.036 1.455 5.246 o
-12 3 5 30.681 29.435 0.696 28.167 o
-12 3 6 3.222 3.498 0.435 180.623 o
-12 3 7 4.420 4.096 0.411 160.651 o
-12 3 8 7.673 8.494 0.672 75.216 o
-12 3 9 313.750 314.184 2.544 2.104 o
-12 3 10 101.336 98.395 1.729 7.022 o
-12 3 11 0.070 -0.102 0.600 215.036 o
-12 3 12 2.485 2.695 0.416 216.483 o
-12 3 13 59.241 58.904 1.336 12.227 o
-12 3 14 38.201 39.453 1.645 13.823 o
-12 3 15 1.693 2.024 1.711 25.554 o
-12 3 16 178.481 183.058 2.307 3.715 o
-12 3 17 11.961 12.412 0.535 65.894 o
-12 3 18 26.394 24.979 0.700 31.988 o
-12 3 19 14.166 15.495 0.504 58.232 o
-12 3 20 37.346 36.942 1.014 20.221 o
-12 3 21 16.330 17.607 0.609 48.217 o
-12 3 22 30.622 31.961 0.784 26.340 o
-12 4 1 24.843 22.961 0.672 34.383 o
-12 4 2 19.801 17.938 0.831 36.763 o
-12 4 3 4.911 5.210 0.740 85.254 o
-12 4 4 127.795 123.336 1.364 6.322 o
-12 4 5 460.405 453.157 3.639 1.238 o
-12 4 6 18.505 18.080 0.686 42.410 o
-12 4 7 76.599 73.990 1.454 9.634 o
-12 4 8 10.931 10.257 0.632 65.503 o
-12 4 9 3.904 3.557 0.550 134.533 o
-12 4 10 18.838 19.000 0.897 35.239 o
-12 4 11 0.804 0.710 0.682 149.631 o
-12 4 12 69.852 70.745 1.466 10.184 o
-12 4 13 146.968 146.306 2.026 4.725 o
-12 4 14 41.864 41.265 1.604 13.564 o
-12 4 15 71.304 70.656 1.531 9.832 o
-12 4 16 154.685 152.297 2.054 4.506 o
-12 4 17 140.547 142.187 1.974 4.950 o
-12 4 18 1.660 2.198 0.317 331.719 o
-12 4 19 45.237 45.003 1.014 17.374 o
-12 4 20 6.757 8.892 0.495 98.109 o
-12 4 21 19.608 22.127 0.682 39.147 o
-12 4 22 6.460 6.785 0.476 109.802 o
-12 5 1 47.131 44.086 1.142 16.112 o
-12 5 2 227.675 221.204 2.138 3.118 o
-12 5 3 50.582 50.442 1.388 13.402 o
-12 5 4 108.092 109.805 1.440 7.131 o
-12 5 5 25.595 24.954 0.751 31.572 o
-12 5 6 4.841 4.998 0.728 87.775 o
-12 5 7 46.892 45.476 1.066 16.599 o
-12 5 8 110.044 108.131 1.175 7.563 o
-12 5 9 180.020 178.651 1.864 4.082 o
-12 5 10 5.504 6.582 0.418 128.731 o
-12 5 11 45.079 45.532 1.482 13.781 o
-12 5 12 44.285 42.452 1.095 17.182 o
-12 5 13 0.985 0.208 0.570 206.853 o
-12 5 14 1.681 0.471 1.669 27.131 o
-12 5 15 14.532 16.328 0.613 51.990 o
-12 5 16 1.508 2.326 0.533 188.174 o
-12 5 17 3.223 4.428 0.486 155.394 o
-12 5 18 38.244 39.476 0.898 20.805 o
-12 5 19 2.129 2.326 0.328 290.788 o
-12 5 20 3.226 3.287 0.383 202.570 o
-12 5 21 18.634 19.424 0.850 36.602 o
-12 6 1 6.115 -0.307 1.922 19.561 o
-12 6 2 0.532 0.149 0.679 159.380 o
-12 6 3 45.076 44.419 0.902 18.349 o
-12 6 4 8.894 8.128 0.539 84.066 o
-12 6 5 18.534 16.453 0.888 36.826 o
-12 6 6 2.890 1.471 0.801 95.363 o
-12 6 7 191.018 191.091 2.329 3.510 o
-12 6 8 1.119 2.030 0.472 239.103 o
-12 6 9 120.251 119.705 2.044 5.542 o
-12 6 10 39.457 41.452 1.081 18.449 o
-12 6 11 215.155 216.032 2.771 2.886 o
-12 6 12 26.246 25.274 1.296 21.522 o
-12 6 13 10.787 11.160 1.039 41.361 o
-12 6 14 43.926 42.113 1.453 14.382 o
-12 6 15 99.828 99.636 1.413 7.750 o
-12 6 16 72.910 70.227 1.100 11.339 o
-12 6 17 5.398 5.557 0.409 137.295 o
-12 6 18 0.305 3.881 0.413 278.710 o
-12 6 19 38.155 40.045 0.937 20.358 o
-12 6 20 28.140 30.136 0.750 28.533 o
-12 6 21 14.176 17.129 0.646 50.521 o
-12 7 1 20.180 20.621 0.857 34.630 o
-12 7 2 191.387 190.276 3.248 2.853 o
-12 7 3 2.847 3.298 0.975 66.772 o
-12 7 4 26.634 24.919 1.062 25.279 o
-12 7 5 2.725 2.327 0.547 159.654 o
-12 7 6 48.794 45.050 1.222 15.159 o
-12 7 7 94.096 94.474 1.358 8.276 o
-12 7 8 32.720 30.867 0.836 24.945 o
-12 7 9 10.689 10.718 0.641 64.928 o
-12 7 10 179.418 178.737 1.828 4.119 o
-12 7 11 61.425 61.986 1.494 11.094 o
-12 7 12 88.757 88.426 2.252 6.416 o
-12 7 13 30.219 29.541 1.784 14.334 o
-12 7 14 18.478 17.174 0.522 48.225 o
-12 7 15 1.709 1.991 0.507 200.571 o
-12 7 16 1.401 1.284 0.319 387.883 o
-12 7 17 0.180 -0.447 0.303 775.170 o
-12 7 18 2.057 2.236 0.369 268.168 o
-12 7 19 82.551 86.429 1.520 8.678 o
-12 7 20 27.241 29.838 0.732 29.399 o
-12 8 1 2.822 2.736 1.262 43.492 o
-12 8 2 0.923 0.835 1.133 57.903 o
-12 8 3 18.095 17.132 0.907 36.348 o
-12 8 4 27.588 26.414 1.268 21.350 o
-12 8 5 146.629 142.558 2.005 4.791 o
-12 8 6 28.402 26.574 0.965 25.802 o
-12 8 7 9.968 8.693 1.035 43.973 o
-12 8 8 0.062 -0.063 0.809 118.791 o
-12 8 9 8.099 7.784 0.975 50.705 o
-12 8 10 14.955 13.892 0.708 49.202 o
-12 8 11 1.931 2.034 1.132 54.826 o
-12 8 12 0.239 0.868 1.068 66.556 o
-12 8 13 37.134 34.926 1.841 12.682 o
-12 8 14 5.986 5.857 0.510 111.911 o
-12 8 15 14.313 13.386 0.501 60.437 o
-12 8 16 0.862 1.315 0.343 406.756 o
-12 8 17 21.575 23.125 0.672 37.047 o
-12 8 18 102.359 110.406 1.826 6.571 o
-12 8 19 10.301 10.470 0.634 66.841 o
-12 8 20 4.059 4.766 0.440 153.346 o
-12 9 1 66.713 66.552 1.450 10.652 o
-12 9 2 69.436 70.496 1.274 10.978 o
-12 9 3 20.252 20.321 1.121 28.165 o
-12 9 4 40.928 38.432 1.191 17.430 o
-12 9 5 86.874 85.012 2.252 6.527 o
-12 9 6 5.594 6.802 1.264 38.304 o
-12 9 7 1.400 0.663 0.895 88.190 o
-12 9 8 11.260 9.859 0.992 43.776 o
-12 9 9 5.011 5.229 0.478 129.643 o
-12 9 10 138.712 137.488 1.758 5.310 o
-12 9 11 21.162 19.879 0.974 31.221 o
-12 9 12 1.190 1.556 0.740 121.327 o
-12 9 13 0.167 0.416 0.507 283.633 o
-12 9 14 46.316 45.715 0.895 17.979 o
-12 9 15 1.954 7.404 0.503 147.387 o
-12 9 16 14.388 13.861 0.550 57.460 o
-12 9 17 42.863 42.932 0.892 19.143 o
-12 9 18 3.796 3.713 0.454 161.777 o
-12 9 19 6.134 6.002 0.473 116.176 o
-12 10 1 131.408 133.321 2.041 5.140 o
-12 10 2 149.734 152.729 2.183 4.444 o
-12 10 3 20.320 20.851 1.069 29.173 o
-12 10 4 19.156 18.690 0.739 39.720 o
-12 10 5 12.590 12.302 1.014 39.949 o
-12 10 6 0.264 -0.095 0.345 592.208 o
-12 10 7 98.729 96.402 1.690 7.246 o
-12 10 8 3.779 3.244 0.524 144.863 o
-12 10 9 7.641 4.253 4.853 3.252 o
-12 10 10 20.504 19.883 0.538 43.185 o
-12 10 11 4.698 4.764 0.325 172.392 o
-12 10 12 3.470 2.379 0.303 243.802 o
-12 10 13 0.093 0.352 0.335 623.912 o
-12 10 14 5.962 5.715 0.399 131.803 o
-12 10 15 0.562 0.352 0.335 527.376 o
-12 10 16 15.294 14.530 0.866 41.772 o
-12 10 17 11.015 10.338 0.661 63.174 o
-12 10 18 4.667 5.692 0.446 137.623 o
-12 11 1 0.008 -0.378 0.439 403.956 o
-12 11 2 29.267 28.464 0.876 26.408 o
-12 11 3 16.040 15.064 0.648 49.095 o
-12 11 4 43.531 41.471 0.921 18.914 o
-12 11 5 0.114 -0.185 0.440 392.962 o
-12 11 6 1.698 1.712 0.395 278.310 o
-12 11 7 51.965 50.537 0.878 16.447 o
-12 11 8 15.878 15.556 0.537 53.361 o
-12 11 9 3.718 4.497 0.399 172.880 o
-12 11 10 53.419 54.931 0.908 15.618 o
-12 11 11 10.455 11.225 0.490 75.519 o
-12 11 12 93.326 94.175 1.341 8.365 o
-12 11 13 72.014 71.995 1.109 11.307 o
-12 11 14 0.439 0.742 0.335 515.115 o
-12 11 15 14.255 13.783 0.583 56.266 o
-12 11 16 3.685 2.568 0.473 167.335 o
-12 11 17 21.179 22.752 0.711 36.624 o
-12 12 1 11.486 11.595 0.573 66.039 o
-12 12 2 3.095 2.187 0.395 216.468 o
-12 12 3 0.158 0.155 0.364 543.467 o
-12 12 4 52.421 50.671 0.965 15.819 o
-12 12 5 5.227 5.619 0.399 141.019 o
-12 12 6 95.467 94.878 1.457 7.963 o
-12 12 7 36.280 36.622 0.755 23.386 o
-12 12 8 28.360 26.813 0.652 30.927 o
-12 12 9 14.787 14.155 0.501 58.484 o
-12 12 10 11.431 11.187 0.497 71.737 o
-12 12 11 18.087 15.864 0.581 47.879 o
-12 12 12 9.432 9.548 0.505 81.675 o
-12 12 13 0.420 0.424 0.382 442.564 o
-12 12 14 11.805 11.475 0.573 65.323 o
-12 12 15 12.001 12.301 0.579 63.352 o
-12 12 16 56.015 59.416 1.157 13.517 o
-12 13 1 7.372 7.298 0.563 90.901 o
-12 13 2 26.171 24.971 0.811 30.067 o
-12 13 3 41.554 42.123 1.043 18.242 o
-12 13 4 0.984 1.523 0.382 338.149 o
-12 13 5 0.564 0.254 0.458 320.578 o
-12 13 6 1.276 1.014 0.337 389.262 o
-12 13 7 16.129 15.965 0.620 49.355 o
-12 13 8 3.217 3.661 0.337 216.407 o
-12 13 9 3.588 3.910 0.403 180.049 o
-12 13 10 0.866 0.652 0.553 214.842 o
-12 13 11 5.183 4.622 0.469 132.967 o
-12 13 12 22.540 21.144 0.662 37.299 o
-12 13 13 2.522 2.857 0.462 191.826 o
-12 13 14 33.175 32.681 0.793 24.938 o
-12 13 15 8.799 7.844 0.666 72.960 o
-12 14 1 3.858 3.157 0.427 173.910 o
-12 14 2 11.876 12.528 0.633 60.191 o
-12 14 3 4.134 4.191 0.505 139.361 o
-12 14 4 20.665 20.893 0.711 37.936 o
-12 14 5 22.583 22.890 0.934 30.334 o
-12 14 6 61.052 61.987 1.101 13.018 o
-12 14 7 0.061 0.437 0.423 405.993 o
-12 14 8 2.085 2.028 0.358 279.282 o
-12 14 9 65.324 68.487 1.124 12.072 o
-12 14 10 24.261 25.101 1.062 26.283 o
-12 14 11 3.105 3.711 0.452 174.739 o
-12 14 12 51.726 50.863 1.288 13.869 o
-12 14 13 3.272 3.467 0.418 186.020 o
-12 15 1 43.411 48.632 1.130 16.471 o
-12 15 2 0.089 0.592 0.446 359.336 o
-12 15 3 0.429 1.440 0.442 310.798 o
-12 15 4 11.367 10.900 0.753 55.850 o
-12 15 5 23.482 23.094 0.876 30.986 o
-12 15 6 8.928 10.191 0.573 76.579 o
-12 15 7 25.135 25.700 1.110 24.906 o
-12 15 8 0.313 1.739 0.387 375.919 o
-12 15 9 63.331 66.794 1.134 12.332 o
-12 15 10 0.206 1.517 0.450 312.532 o
-11 0 2 109.620 107.972 1.635 6.739 o
-11 0 4 561.063 541.909 3.999 0.970 o
-11 0 6 157.078 156.818 1.855 4.633 o
-11 0 8 11.336 10.418 0.706 59.377 o
-11 0 10 385.641 382.826 3.562 1.491 o
-11 0 12 89.787 88.495 2.390 6.066 o
-11 0 14 0.346 5.143 4.428 3.958 o
-11 0 16 2.363 2.045 1.763 23.881 o
-11 0 18 70.915 69.754 1.518 9.941 o
-11 0 20 79.478 80.479 1.724 8.385 o
-11 0 22 38.587 41.304 1.273 16.851 o
-11 1 1 38.257 35.626 0.690 23.505 o
-11 1 2 242.951 233.653 1.678 3.142 o
-11 1 3 147.111 141.885 1.272 5.615 o
-11 1 4 31.815 30.195 0.611 28.498 o
-11 1 5 573.158 568.300 3.263 1.003 o
-11 1 6 87.552 84.164 0.956 9.980 o
-11 1 7 404.256 395.312 2.397 1.639 o
-11 1 8 55.344 50.582 0.705 16.761 o
-11 1 9 85.033 81.664 0.995 10.163 o
-11 1 10 6.444 6.317 0.444 116.661 o
-11 1 11 0.642 1.196 0.621 175.331 o
-11 1 12 60.682 59.927 0.970 13.818 o
-11 1 13 158.163 154.714 1.890 4.597 o
-11 1 14 8.012 6.631 0.933 54.673 o
-11 1 15 5.187 5.106 0.851 70.782 o
-11 1 16 3.863 3.328 1.014 60.163 o
-11 1 17 1.724 1.721 0.303 358.185 o
-11 1 18 0.133 -0.440 0.268 997.522 o
-11 1 19 0.243 0.138 0.277 850.615 o
-11 1 20 43.154 42.957 0.859 19.337 o
-11 1 21 11.123 11.021 0.503 72.677 o
-11 1 22 0.577 0.502 0.361 457.483 o
-11 1 23 39.776 40.645 0.938 19.820 o
-11 2 1 89.425 83.855 1.033 9.668 o
-11 2 2 549.073 539.917 3.032 1.079 o
-11 2 3 7.465 7.250 0.344 117.557 o
-11 2 4 55.417 52.074 0.746 16.393 o
-11 2 5 1.650 1.213 0.313 374.694 o
-11 2 6 114.005 108.490 1.120 7.474 o
-11 2 7 1.045 1.104 0.369 364.896 o
-11 2 8 73.463 73.027 1.010 11.471 o
-11 2 9 34.808 33.034 1.083 20.711 o
-11 2 10 401.855 394.871 2.805 1.577 o
-11 2 11 1.617 1.261 0.502 215.871 o
-11 2 12 178.326 180.126 1.822 4.129 o
-11 2 13 9.855 9.234 0.765 60.098 o
-11 2 14 6.111 6.054 0.863 65.472 o
-11 2 15 0.585 -0.100 0.767 126.692 o
-11 2 16 0.702 -0.310 0.537 242.402 o
-11 2 17 119.187 116.092 1.811 5.999 o
-11 2 18 31.143 31.334 0.683 27.607 o
-11 2 19 7.204 6.961 0.441 108.415 o
-11 2 20 25.846 26.155 0.663 32.636 o
-11 2 21 0.342 0.644 0.284 689.348 o
-11 2 22 9.785 11.052 0.537 74.779 o
-11 2 23 2.088 2.022 0.341 291.634 o
-11 3 1 13.921 11.511 0.403 68.680 o
-11 3 2 2.583 2.816 0.463 190.569 o
-11 3 3 143.504 140.250 1.200 5.807 o
-11 3 4 1.208 0.775 0.376 356.020 o
-11 3 5 179.211 174.634 1.380 4.495 o
-11 3 6 205.475 198.854 1.615 3.771 o
-11 3 7 446.629 439.192 3.006 1.373 o
-11 3 8 23.616 22.743 0.728 34.246 o
-11 3 9 134.238 134.572 1.277 6.065 o
-11 3 10 13.433 10.973 0.684 55.600 o
-11 3 11 13.512 11.895 0.596 59.219 o
-11 3 12 2.692 2.489 0.456 194.795 o
-11 3 13 0.034 -0.458 0.477 341.470 o
-11 3 14 51.448 47.799 1.435 13.158 o
-11 3 15 65.953 65.930 1.438 10.792 o
-11 3 16 81.177 80.960 2.013 7.436 o
-11 3 17 6.297 7.131 0.401 120.861 o
-11 3 18 0.243 0.707 0.274 751.500 o
-11 3 19 0.001 0.138 0.288 906.934 o
-11 3 20 4.036 4.053 0.387 174.580 o
-11 3 21 14.751 14.852 0.535 56.322 o
-11 3 22 8.427 9.053 0.503 87.649 o
-11 4 1 99.439 96.534 1.266 8.160 o
-11 4 2 271.593 264.698 1.845 2.715 o
-11 4 3 266.572 258.008 1.811 2.789 o
-11 4 4 126.054 123.947 1.369 6.361 o
-11 4 5 17.064 15.514 0.458 54.117 o
-11 4 6 2.621 3.111 0.529 161.429 o
-11 4 7 121.645 118.605 1.250 6.773 o
-11 4 8 336.358 333.129 2.328 2.017 o
-11 4 9 68.231 65.566 1.113 11.969 o
-11 4 10 8.864 6.938 0.582 82.497 o
-11 4 11 0.410 0.391 0.577 215.748 o
-11 4 12 65.172 61.506 1.278 11.771 o
-11 4 13 16.778 15.524 0.663 47.085 o
-11 4 14 73.769 74.204 1.881 8.328 o
-11 4 15 1.192 0.212 0.970 77.743 o
-11 4 16 0.432 0.241 0.326 587.009 o
-11 4 17 13.013 14.711 0.535 60.276 o
-11 4 18 159.510 160.692 2.260 4.153 o
-11 4 19 155.542 161.569 1.982 4.489 o
-11 4 20 3.695 5.862 0.391 163.281 o
-11 4 21 22.431 23.113 0.694 35.796 o
-11 4 22 2.389 2.948 0.341 255.794 o
-11 5 1 37.167 35.948 0.692 23.837 o
-11 5 2 2.754 2.772 0.368 231.035 o
-11 5 3 55.511 53.603 0.930 15.257 o
-11 5 4 242.339 236.240 1.854 3.060 o
-11 5 5 263.893 265.109 1.988 2.717 o
-11 5 6 339.048 340.248 2.521 1.944 o
-11 5 7 35.111 34.840 0.750 24.228 o
-11 5 8 36.477 35.692 1.106 19.634 o
-11 5 9 167.073 169.130 1.674 4.520 o
-11 5 10 28.218 27.143 0.495 33.285 o
-11 5 11 55.761 54.142 0.796 15.886 o
-11 5 12 0.320 0.778 0.708 145.824 o
-11 5 13 0.067 -0.227 0.701 158.152 o
-11 5 14 17.957 16.278 1.148 29.873 o
-11 5 15 77.990 73.758 2.168 7.256 o
-11 5 16 91.511 90.442 1.332 8.585 o
-11 5 17 32.205 34.899 0.787 24.954 o
-11 5 18 38.601 39.349 0.851 21.175 o
-11 5 19 6.581 8.136 0.507 99.986 o
-11 5 20 2.394 2.600 0.296 290.997 o
-11 5 21 31.171 31.914 0.887 24.668 o
-11 5 22 3.836 4.724 0.395 169.898 o
-11 6 1 221.125 219.493 1.932 3.300 o
-11 6 2 5.518 6.031 0.408 133.407 o
-11 6 3 23.609 21.689 0.502 39.529 o
-11 6 4 31.050 29.646 0.717 27.626 o
-11 6 5 65.515 65.145 1.376 11.134 o
-11 6 6 6.597 6.812 0.638 86.945 o
-11 6 7 4.076 4.331 0.729 93.272 o
-11 6 8 26.995 25.320 0.684 31.755 o
-11 6 9 143.518 145.364 2.158 4.641 o
-11 6 10 94.125 95.072 1.552 7.795 o
-11 6 11 289.239 291.190 2.546 2.280 o
-11 6 12 67.486 68.502 1.856 8.906 o
-11 6 13 0.986 0.378 0.570 204.244 o
-11 6 14 9.261 8.132 1.253 35.100 o
-11 6 15 8.592 8.470 0.551 83.505 o
-11 6 16 57.923 56.999 0.964 14.438 o
-11 6 17 32.034 32.201 0.803 25.393 o
-11 6 18 67.650 69.193 1.204 11.480 o
-11 6 19 1.838 1.955 0.401 261.319 o
-11 6 20 4.490 5.015 0.355 166.246 o
-11 6 21 88.561 94.510 1.388 8.493 o
-11 6 22 0.575 1.006 0.341 462.730 o
-11 7 1 62.589 62.975 1.539 10.745 o
-11 7 2 19.339 18.413 0.633 42.853 o
-11 7 3 33.998 33.377 0.845 23.820 o
-11 7 4 108.919 108.127 1.663 6.708 o
-11 7 5 23.921 23.020 0.773 32.941 o
-11 7 6 92.823 89.669 1.247 8.744 o
-11 7 7 112.236 112.288 1.580 6.677 o
-11 7 8 345.294 349.101 2.826 1.829 o
-11 7 9 21.587 22.893 0.898 31.773 o
-11 7 10 57.767 59.736 1.272 12.674 o
-11 7 11 37.468 36.019 1.104 19.355 o
-11 7 12 154.342 150.894 2.417 4.135 o
-11 7 13 4.404 3.936 0.863 73.855 o
-11 7 14 211.959 208.437 2.598 3.046 o
-11 7 15 10.219 11.069 0.429 81.184 o
-11 7 16 33.600 32.458 0.796 24.769 o
-11 7 17 1.274 1.000 0.279 474.029 o
-11 7 18 8.357 8.758 0.542 84.755 o
-11 7 19 0.188 0.201 0.308 717.837 o
-11 7 20 7.433 8.780 0.497 94.163 o
-11 7 21 17.263 19.942 0.621 44.859 o
-11 8 1 216.612 214.615 2.420 3.087 o
-11 8 2 81.637 83.403 1.398 9.186 o
-11 8 3 257.672 260.085 2.693 2.489 o
-11 8 4 6.705 7.105 0.946 55.792 o
-11 8 5 2.051 0.997 0.787 105.075 o
-11 8 6 11.551 10.413 0.682 60.375 o
-11 8 7 22.092 20.911 0.677 37.460 o
-11 8 8 2.497 1.727 0.595 150.805 o
-11 8 9 69.324 67.899 1.615 9.740 o
-11 8 10 10.396 10.636 0.561 71.614 o
-11 8 11 186.411 187.204 2.020 3.817 o
-11 8 12 37.576 37.310 1.423 16.001 o
-11 8 13 39.692 39.308 1.034 19.096 o
-11 8 14 9.655 10.256 0.483 81.095 o
-11 8 15 1.345 1.278 0.277 449.913 o
-11 8 16 0.097 -0.079 0.279 943.844 o
-11 8 17 3.999 4.482 0.361 178.951 o
-11 8 18 14.305 14.432 0.593 55.065 o
-11 8 19 22.969 23.165 0.694 35.328 o
-11 8 20 11.567 13.215 0.535 65.913 o
-11 8 21 22.363 23.774 1.122 26.287 o
-11 9 1 54.145 52.653 2.224 8.585 o
-11 9 2 16.929 17.020 0.954 35.908 o
-11 9 3 10.526 10.151 0.946 46.898 o
-11 9 4 174.056 173.929 1.935 4.144 o
-11 9 5 0.398 0.156 0.669 166.171 o
-11 9 6 255.183 256.609 2.721 2.503 o
-11 9 7 106.574 108.085 1.751 6.618 o
-11 9 8 27.814 25.931 0.615 32.176 o
-11 9 9 2.686 3.045 0.432 198.676 o
-11 9 10 3.611 4.065 0.957 65.538 o
-11 9 11 14.433 14.248 1.103 34.170 o
-11 9 12 64.254 63.712 1.421 11.106 o
-11 9 13 9.767 10.127 1.391 29.296 o
-11 9 14 78.065 77.079 1.170 10.366 o
-11 9 15 29.439 27.532 0.672 29.736 o
-11 9 16 17.038 16.890 0.535 50.270 o
-11 9 17 11.742 11.688 0.633 61.464 o
-11 9 18 22.792 23.123 0.694 35.490 o
-11 9 19 0.045 -0.235 0.369 566.036 o
-11 9 20 2.314 2.107 0.354 269.265 o
-11 10 1 6.663 6.901 1.202 40.207 o
-11 10 2 41.813 40.708 0.935 19.315 o
-11 10 3 183.168 183.571 2.826 3.251 o
-11 10 4 144.257 143.915 2.181 4.613 o
-11 10 5 47.967 46.440 1.299 14.628 o
-11 10 6 0.020 -0.168 0.782 127.614 o
-11 10 7 37.536 37.364 1.649 14.017 o
-11 10 8 0.134 0.068 0.378 517.447 o
-11 10 9 94.695 93.066 2.002 6.737 o
-11 10 10 71.112 69.568 1.423 10.297 o
-11 10 11 74.959 76.043 1.649 9.000 o
-11 10 12 14.982 15.866 1.498 23.101 o
-11 10 13 104.000 103.647 1.407 7.489 o
-11 10 14 0.629 0.752 0.296 571.644 o
-11 10 15 0.068 -0.481 0.281 950.266 o
-11 10 16 4.074 4.159 0.393 171.164 o
-11 10 17 2.306 2.598 0.352 259.776 o
-11 10 18 4.425 4.287 0.434 152.978 o
-11 10 19 43.603 47.249 0.906 18.328 o
-11 11 1 51.802 50.795 1.437 12.930 o
-11 11 2 0.196 0.182 0.778 126.218 o
-11 11 3 10.040 9.221 0.566 74.898 o
-11 11 4 45.550 45.469 0.935 17.869 o
-11 11 5 11.636 12.006 0.469 71.489 o
-11 11 6 69.016 67.754 1.040 12.066 o
-11 11 7 67.012 67.839 2.011 8.377 o
-11 11 8 97.019 98.464 1.332 8.089 o
-11 11 9 29.350 29.360 0.716 28.613 o
-11 11 10 1.484 1.017 0.261 471.058 o
-11 11 11 0.070 0.160 0.570 234.966 o
-11 11 12 25.462 25.445 0.628 33.806 o
-11 11 13 2.353 2.736 0.335 265.430 o
-11 11 14 39.118 39.862 0.781 21.610 o
-11 11 15 80.909 80.678 1.218 9.869 o
-11 11 16 28.317 30.479 0.748 28.380 o
-11 11 17 49.879 51.264 1.196 14.694 o
-11 11 18 0.104 2.102 0.581 198.317 o
-11 12 1 186.209 187.029 2.033 3.811 o
-11 12 2 2.385 1.560 0.361 273.831 o
-11 12 3 11.931 11.774 0.571 64.726 o
-11 12 4 84.593 84.198 1.459 8.803 o
-11 12 5 0.087 0.101 0.322 706.349 o
-11 12 6 7.179 7.185 0.466 104.530 o
-11 12 7 0.777 0.616 0.401 365.231 o
-11 12 8 73.574 74.073 1.133 10.986 o
-11 12 9 79.740 79.959 1.200 10.035 o
-11 12 10 32.866 32.452 0.704 26.232 o
-11 12 11 41.179 38.594 0.737 21.554 o
-11 12 12 9.333 7.865 0.414 94.618 o
-11 12 13 6.633 6.279 0.427 117.768 o
-11 12 14 31.977 30.797 0.692 27.214 o
-11 12 15 20.854 19.780 0.706 38.419 o
-11 12 16 32.433 33.539 0.809 24.859 o
-11 12 17 11.268 12.420 0.840 49.788 o
-11 13 1 7.080 7.676 0.421 109.333 o
-11 13 2 1.368 1.151 0.364 343.641 o
-11 13 3 0.134 0.080 0.401 460.501 o
-11 13 4 22.650 22.991 0.740 34.636 o
-11 13 5 74.190 73.651 1.161 10.854 o
-11 13 6 46.746 48.249 0.865 17.816 o
-11 13 7 36.175 36.352 0.781 23.202 o
-11 13 8 1.389 1.819 0.348 334.441 o
-11 13 9 8.955 8.075 0.475 90.159 o
-11 13 10 0.296 0.224 0.330 605.661 o
-11 13 11 2.305 1.835 0.327 295.292 o
-11 13 12 10.257 8.482 0.477 82.858 o
-11 13 13 44.138 42.606 0.839 19.293 o
-11 13 14 0.972 0.556 0.361 408.073 o
-11 13 15 5.245 5.221 0.592 106.159 o
-11 13 16 17.980 18.505 0.688 42.703 o
-11 14 1 23.509 25.891 0.789 31.900 o
-11 14 2 48.184 47.522 0.886 17.443 o
-11 14 3 1.649 1.100 0.375 314.934 o
-11 14 4 29.569 29.449 0.800 27.207 o
-11 14 5 2.027 2.256 0.346 285.142 o
-11 14 6 8.003 8.343 0.503 91.630 o
-11 14 7 2.743 2.826 0.530 161.264 o
-11 14 8 24.837 24.994 0.929 28.560 o
-11 14 9 0.051 0.625 0.337 595.374 o
-11 14 10 56.970 58.436 1.038 14.087 o
-11 14 11 26.369 26.457 0.839 29.005 o
-11 14 12 5.696 5.201 0.460 126.108 o
-11 14 13 23.522 22.281 0.768 33.597 o
-11 14 14 12.630 10.682 0.546 65.822 o
-11 14 15 0.661 -0.175 0.361 480.474 o
-11 15 1 1.473 2.289 0.409 264.330 o
-11 15 2 0.533 1.052 0.453 304.463 o
-11 15 3 1.723 1.227 0.398 286.375 o
-11 15 4 3.233 2.978 0.479 169.658 o
-11 15 5 12.944 13.340 0.882 44.642 o
-11 15 6 0.092 0.322 0.346 592.407 o
-11 15 7 10.022 9.743 0.542 75.902 o
-11 15 8 24.773 27.070 0.761 31.237 o
-11 15 9 113.942 117.883 1.663 6.381 o
-11 15 10 2.456 2.641 0.505 177.618 o
-11 15 11 64.250 66.793 1.394 11.092 o
-11 15 12 1.325 1.200 0.361 347.986 o
-11 15 13 55.939 57.266 1.458 12.011 o
-11 16 1 6.067 5.742 0.480 116.624 o
-11 16 2 58.294 65.551 1.394 11.698 o
-11 16 3 2.702 2.853 0.460 188.671 o
-11 16 4 6.617 7.466 0.557 95.377 o
-11 16 5 3.083 4.938 0.473 157.648 o
-11 16 6 9.720 9.934 0.619 70.478 o
-11 16 7 1.398 1.610 0.430 267.186 o
-11 16 8 20.981 22.607 0.797 34.742 o
-11 16 9 2.820 3.812 0.483 167.975 o
-11 16 10 21.191 23.757 1.267 23.980 o
-10 0 2 14.221 12.696 0.512 60.969 o
-10 0 4 364.902 367.219 2.963 1.700 o
-10 0 6 510.105 489.526 3.896 1.089 o
-10 0 8 17.350 16.513 0.625 46.922 o
-10 0 10 1.528 2.093 0.568 174.109 o
-10 0 12 352.401 352.446 3.112 1.730 o
-10 0 14 386.681 376.946 6.163 1.008 o
-10 0 16 126.654 131.091 3.568 3.339 o
-10 0 18 1.448 1.938 0.516 202.953 o
-10 0 20 82.606 85.533 1.768 7.977 o
-10 0 22 21.670 21.799 0.871 32.744 o
-10 1 1 183.599 182.677 1.435 4.316 o
-10 1 2 92.430 85.457 0.880 9.755 o
-10 1 3 265.401 262.472 1.647 2.838 o
-10 1 4 2.183 1.468 0.311 325.742 o
-10 1 5 1.718 1.895 0.335 321.899 o
-10 1 6 86.404 84.541 0.956 10.052 o
-10 1 7 375.395 362.575 2.294 1.810 o
-10 1 8 111.103 105.820 1.042 7.789 o
-10 1 9 613.668 594.865 3.238 0.934 o
-10 1 10 248.700 241.126 1.768 3.019 o
-10 1 11 381.953 375.925 2.467 1.731 o
-10 1 12 0.011 -0.338 0.501 310.975 o
-10 1 13 232.312 232.781 1.886 3.151 o
-10 1 14 13.376 12.794 0.717 52.298 o
-10 1 15 12.310 11.558 0.837 48.981 o
-10 1 16 20.894 19.622 0.929 32.605 o
-10 1 17 15.569 14.980 1.032 35.356 o
-10 1 18 59.406 57.967 0.924 14.356 o
-10 1 19 31.659 31.175 0.680 27.430 o
-10 1 20 45.042 45.846 0.901 18.205 o
-10 1 21 40.858 40.617 0.823 20.588 o
-10 1 22 0.380 0.158 0.256 890.527 o
-10 1 23 0.921 1.260 0.341 406.944 o
-10 2 1 68.013 65.089 0.825 13.146 o
-10 2 2 21.736 20.308 0.454 43.406 o
-10 2 3 188.139 177.177 1.353 4.341 o
-10 2 4 49.691 46.101 0.827 17.672 o
-10 2 5 44.337 41.744 0.737 20.151 o
-10 2 6 206.744 207.794 1.540 3.741 o
-10 2 7 23.449 21.947 0.639 36.661 o
-10 2 8 203.444 198.551 1.984 3.569 o
-10 2 9 55.235 54.233 0.972 15.015 o
-10 2 10 0.010 0.227 0.318 731.144 o
-10 2 11 37.842 36.345 0.986 20.467 o
-10 2 12 159.760 153.778 1.329 5.118 o
-10 2 13 4.650 4.427 0.521 128.339 o
-10 2 14 402.028 403.086 3.068 1.518 o
-10 2 15 18.425 17.448 1.116 30.078 o
-10 2 16 136.755 135.185 2.098 4.936 o
-10 2 17 63.492 64.060 1.362 11.426 o
-10 2 18 99.508 103.529 1.410 7.682 o
-10 2 19 29.965 30.339 0.680 28.531 o
-10 2 20 4.255 4.391 0.369 172.651 o
-10 2 21 0.028 -0.020 0.300 855.368 o
-10 2 22 47.154 47.864 0.968 17.040 o
-10 2 23 7.194 7.988 0.494 98.261 o
-10 3 1 133.381 131.205 1.134 6.313 o
-10 3 2 203.515 203.225 1.562 3.799 o
-10 3 3 103.292 104.018 1.075 8.158 o
-10 3 4 25.424 21.873 0.453 38.538 o
-10 3 5 0.853 0.411 0.307 534.678 o
-10 3 6 3.612 3.244 0.396 189.041 o
-10 3 7 84.128 80.149 1.118 9.951 o
-10 3 8 0.006 0.969 0.440 359.882 o
-10 3 9 421.400 413.428 2.825 1.494 o
-10 3 10 114.014 111.718 1.115 7.412 o
-10 3 11 501.273 490.549 3.007 1.206 o
-10 3 12 47.083 45.498 0.851 18.150 o
-10 3 13 8.255 7.835 0.478 94.321 o
-10 3 14 106.576 105.208 1.347 7.464 o
-10 3 15 44.049 43.337 2.117 9.963 o
-10 3 16 11.094 10.775 0.979 44.043 o
-10 3 17 51.221 51.077 2.460 7.811 o
-10 3 18 168.211 171.963 2.097 4.101 o
-10 3 19 33.444 34.909 0.740 25.004 o
-10 3 20 43.111 44.890 0.901 18.769 o
-10 3 21 8.501 8.910 0.503 87.633 o
-10 3 22 0.701 0.809 0.254 660.374 o
-10 3 23 3.455 3.406 0.419 182.320 o
-10 4 1 61.529 63.666 0.785 14.258 o
-10 4 2 5.854 6.156 0.399 130.561 o
-10 4 3 408.406 412.839 2.438 1.593 o
-10 4 4 189.917 188.969 1.426 4.173 o
-10 4 5 248.818 242.718 1.879 2.965 o
-10 4 6 204.618 201.181 2.081 3.479 o
-10 4 7 487.168 485.630 3.360 1.195 o
-10 4 8 26.391 27.287 0.856 28.476 o
-10 4 9 95.316 90.827 1.368 8.283 o
-10 4 10 156.187 156.166 1.384 5.120 o
-10 4 11 16.816 16.280 0.621 48.024 o
-10 4 12 55.021 54.312 1.097 14.332 o
-10 4 13 66.948 65.506 1.054 12.349 o
-10 4 14 34.118 32.784 1.199 19.563 o
-10 4 15 61.788 58.618 2.093 8.570 o
-10 4 16 227.606 222.294 2.492 2.923 o
-10 4 17 61.855 63.185 1.151 12.618 o
-10 4 18 10.337 11.336 0.503 74.865 o
-10 4 19 0.495 1.531 0.277 565.185 o
-10 4 20 31.959 33.156 0.684 26.747 o
-10 4 21 84.169 87.411 1.268 9.277 o
-10 4 22 0.481 0.233 0.291 685.760 o
-10 4 23 1.458 1.016 0.356 350.292 o
-10 5 1 180.256 178.167 1.386 4.443 o
-10 5 2 300.626 293.921 1.858 2.423 o
-10 5 3 3.750 2.753 0.340 212.883 o
-10 5 4 171.294 171.322 1.446 4.615 o
-10 5 5 1.977 1.668 0.398 263.844 o
-10 5 6 34.361 32.849 0.607 26.582 o
-10 5 7 41.878 40.426 0.890 19.731 o
-10 5 8 870.176 866.475 5.187 0.523 o
-10 5 9 37.888 37.814 0.782 22.338 o
-10 5 10 29.177 28.520 0.720 28.870 o
-10 5 11 103.251 104.837 1.512 7.283 o
-10 5 12 71.736 73.251 1.316 10.511 o
-10 5 13 234.407 229.373 2.180 3.003 o
-10 5 14 0.175 0.045 0.715 150.229 o
-10 5 15 2.818 3.369 0.891 77.080 o
-10 5 16 0.016 0.293 1.627 29.432 o
-10 5 17 7.417 7.125 0.401 111.315 o
-10 5 18 131.009 130.266 1.826 5.484 o
-10 5 19 54.221 57.105 0.886 15.421 o
-10 5 20 39.148 41.429 0.761 21.539 o
-10 5 21 1.186 1.964 0.364 327.798 o
-10 5 22 4.545 5.184 0.399 153.310 o
-10 6 1 44.572 41.444 0.858 19.182 o
-10 6 2 279.796 281.197 1.795 2.616 o
-10 6 3 1.526 0.857 0.322 391.790 o
-10 6 4 8.713 8.206 0.490 89.564 o
-10 6 5 359.537 356.804 2.488 1.840 o
-10 6 6 13.623 13.031 0.580 58.567 o
-10 6 7 48.182 47.059 1.438 13.592 o
-10 6 8 9.729 8.571 0.446 87.697 o
-10 6 9 617.282 615.426 3.851 0.872 o
-10 6 10 21.189 22.419 0.699 37.061 o
-10 6 11 169.787 168.844 1.695 4.458 o
-10 6 12 15.123 15.389 0.566 53.775 o
-10 6 13 102.740 101.399 1.267 7.880 o
-10 6 14 152.115 148.915 2.565 4.023 o
-10 6 15 127.482 124.460 1.759 5.742 o
-10 6 16 27.913 26.274 0.917 26.901 o
-10 6 17 5.328 5.148 0.341 154.889 o
-10 6 18 1.160 1.230 0.283 468.312 o
-10 6 19 0.891 0.644 0.338 450.042 o
-10 6 20 1.187 1.230 0.271 483.374 o
-10 6 21 0.064 0.613 0.278 817.910 o
-10 6 22 1.867 2.383 0.338 296.127 o
-10 7 1 28.672 25.439 0.616 31.743 o
-10 7 2 38.424 38.272 0.859 21.319 o
-10 7 3 15.424 15.363 0.485 56.489 o
-10 7 4 77.912 76.997 1.363 9.748 o
-10 7 5 20.149 19.604 0.478 45.333 o
-10 7 6 0.944 0.836 0.365 390.549 o
-10 7 7 4.649 4.200 0.563 120.601 o
-10 7 8 0.179 0.106 0.412 432.009 o
-10 7 9 63.325 64.996 1.162 12.303 o
-10 7 10 558.834 565.881 4.888 0.873 o
-10 7 11 50.419 51.623 1.445 12.993 o
-10 7 12 200.776 198.295 2.945 2.956 o
-10 7 13 8.391 0.017 1.723 23.114 o
-10 7 14 1.832 1.720 0.991 70.157 o
-10 7 15 34.163 33.271 0.668 25.894 o
-10 7 16 70.191 67.601 1.154 11.511 o
-10 7 17 8.872 8.038 0.480 90.213 o
-10 7 18 32.649 30.206 0.741 26.390 o
-10 7 19 0.155 -0.128 0.276 932.731 o
-10 7 20 33.519 33.719 0.714 25.544 o
-10 7 21 0.057 0.170 0.355 586.425 o
-10 7 22 23.535 25.177 0.646 35.066 o
-10 8 1 42.073 39.295 0.811 20.528 o
-10 8 2 7.306 6.467 0.608 87.893 o
-10 8 3 2.880 2.049 0.480 185.338 o
-10 8 4 59.606 57.891 1.546 11.183 o
-10 8 5 254.205 255.780 2.144 2.760 o
-10 8 6 17.306 16.535 0.577 48.679 o
-10 8 7 278.954 278.109 2.319 2.454 o
-10 8 8 1.048 1.056 0.435 293.436 o
-10 8 9 6.566 6.170 0.510 106.288 o
-10 8 10 2.716 3.001 0.644 125.677 o
-10 8 11 0.041 -0.068 0.656 180.501 o
-10 8 12 74.217 74.553 1.778 8.643 o
-10 8 13 150.955 148.347 1.923 4.750 o
-10 8 14 8.994 9.084 0.748 63.694 o
-10 8 15 139.398 138.525 2.443 4.422 o
-10 8 16 9.508 9.719 0.503 81.231 o
-10 8 17 0.245 1.454 0.447 315.684 o
-10 8 18 10.737 8.997 0.507 77.381 o
-10 8 19 16.934 15.940 0.497 52.592 o
-10 8 20 13.300 11.766 0.663 56.212 o
-10 8 21 4.687 3.407 0.414 161.033 o
-10 9 1 147.161 148.496 2.003 4.728 o
-10 9 2 93.250 92.881 1.564 7.857 o
-10 9 3 25.748 24.915 0.759 31.343 o
-10 9 4 60.807 60.049 1.363 11.870 o
-10 9 5 0.692 0.657 0.532 234.886 o
-10 9 6 31.456 31.236 0.954 23.767 o
-10 9 7 34.663 35.602 0.911 22.394 o
-10 9 8 231.592 237.004 2.245 2.962 o
-10 9 9 7.682 7.423 0.787 66.192 o
-10 9 10 81.575 80.503 1.455 9.103 o
-10 9 11 50.973 48.450 1.130 15.182 o
-10 9 12 89.845 88.251 1.777 7.569 o
-10 9 13 13.662 13.302 1.068 36.392 o
-10 9 14 0.713 1.446 1.192 52.422 o
-10 9 15 0.406 0.519 0.284 688.954 o
-10 9 16 62.141 62.397 1.173 12.527 o
-10 9 17 12.550 11.552 0.532 65.647 o
-10 9 18 2.007 1.445 0.277 371.628 o
-10 9 19 4.082 4.402 0.404 165.772 o
-10 9 20 5.468 6.132 0.432 128.813 o
-10 10 1 48.098 45.630 1.862 10.995 o
-10 10 2 22.974 21.173 0.697 36.091 o
-10 10 3 9.511 9.215 0.693 66.348 o
-10 10 4 58.084 55.585 0.990 14.385 o
-10 10 5 28.521 27.586 0.823 27.841 o
-10 10 6 31.257 31.012 0.651 28.062 o
-10 10 7 226.969 226.172 2.155 3.094 o
-10 10 8 66.924 66.971 1.037 12.344 o
-10 10 9 4.437 -1.248 2.060 17.520 o
-10 10 10 21.403 20.813 0.741 36.542 o
-10 10 11 2.024 1.613 0.915 80.125 o
-10 10 12 50.576 49.254 1.411 13.331 o
-10 10 13 80.084 79.933 1.519 9.010 o
-10 10 14 8.637 8.002 0.416 98.174 o
-10 10 15 31.995 30.971 0.688 27.216 o
-10 10 16 15.384 14.777 0.532 55.264 o
-10 10 17 123.436 126.268 1.853 5.682 o
-10 10 18 0.043 0.188 0.369 548.107 o
-10 10 19 9.711 10.342 0.512 78.389 o
-10 10 20 13.285 14.511 0.690 52.295 o
-10 11 1 15.357 14.709 0.907 40.058 o
-10 11 2 33.533 32.644 1.445 16.945 o
-10 11 3 28.465 26.067 0.788 28.854 o
-10 11 4 5.655 5.094 0.730 83.446 o
-10 11 5 78.912 77.326 1.849 8.105 o
-10 11 6 10.492 10.210 0.845 52.616 o
-10 11 7 15.232 14.983 0.946 38.640 o
-10 11 8 28.919 29.234 0.689 29.290 o
-10 11 9 25.150 24.188 0.831 30.535 o
-10 11 10 99.525 98.274 1.389 7.847 o
-10 11 11 1.141 0.966 0.667 149.218 o
-10 11 12 40.794 39.671 0.778 21.143 o
-10 11 13 16.390 14.690 0.483 55.313 o
-10 11 14 12.399 10.803 0.484 70.075 o
-10 11 15 7.721 7.494 0.488 97.302 o
-10 11 16 0.002 0.244 0.341 639.575 o
-10 11 17 28.372 31.531 0.796 27.348 o
-10 11 18 16.916 19.991 0.638 44.720 o
-10 11 19 47.424 52.368 1.179 15.103 o
-10 12 1 17.421 16.802 0.782 41.208 o
-10 12 2 2.888 2.674 0.360 232.020 o
-10 12 3 56.643 55.613 0.957 14.771 o
-10 12 4 7.518 7.427 0.411 108.232 o
-10 12 5 56.138 56.254 1.423 12.232 o
-10 12 6 80.111 79.395 2.063 7.366 o
-10 12 7 0.028 -0.140 0.400 483.564 o
-10 12 8 9.986 9.059 0.607 72.022 o
-10 12 9 13.095 11.631 0.675 56.147 o
-10 12 10 2.050 1.607 0.335 310.424 o
-10 12 11 37.687 35.689 0.711 23.493 o
-10 12 12 0.233 0.000 0.346 597.043 o
-10 12 13 10.120 9.253 0.428 85.710 o
-10 12 14 0.045 -0.264 0.355 608.248 o
-10 12 15 35.626 36.493 0.864 22.453 o
-10 12 16 67.984 71.160 1.240 11.210 o
-10 12 17 8.374 9.715 0.532 83.501 o
-10 12 18 4.789 5.333 0.431 141.453 o
-10 13 1 48.880 48.191 0.865 17.367 o
-10 13 2 84.224 83.668 1.259 9.421 o
-10 13 3 116.396 119.253 1.563 6.450 o
-10 13 4 0.453 0.165 0.348 530.528 o
-10 13 5 17.006 17.036 0.513 50.972 o
-10 13 6 48.998 49.367 0.899 16.999 o
-10 13 7 1.676 1.835 0.322 338.349 o
-10 13 8 21.918 21.230 0.576 39.897 o
-10 13 9 23.801 21.649 0.629 36.697 o
-10 13 10 27.448 27.093 0.613 32.066 o
-10 13 11 4.331 3.393 0.351 186.456 o
-10 13 12 0.107 -0.262 0.324 707.720 o
-10 13 13 0.783 -0.508 0.341 506.034 o
-10 13 14 29.214 27.209 0.726 29.123 o
-10 13 15 3.934 4.365 0.372 178.122 o
-10 13 16 2.642 1.667 0.348 268.156 o
-10 13 17 2.848 2.744 0.362 231.224 o
-10 14 1 2.172 1.859 0.349 285.753 o
-10 14 2 28.520 28.467 0.834 27.443 o
-10 14 3 65.401 67.393 1.114 12.163 o
-10 14 4 21.336 19.904 0.624 40.027 o
-10 14 5 6.257 6.768 0.423 119.608 o
-10 14 6 133.982 135.794 1.823 5.354 o
-10 14 7 12.577 12.053 0.561 63.205 o
-10 14 8 27.159 26.672 0.652 31.753 o
-10 14 9 8.431 8.222 0.454 94.769 o
-10 14 10 1.468 1.597 0.327 358.876 o
-10 14 11 0.710 0.000 0.330 543.365 o
-10 14 12 4.732 4.683 0.395 155.311 o
-10 14 13 6.207 5.294 0.395 132.186 o
-10 14 14 17.418 15.573 0.761 42.643 o
-10 14 15 32.414 32.195 0.860 24.477 o
-10 14 16 5.072 4.492 0.351 161.875 o
-10 15 1 50.020 53.828 1.041 15.479 o
-10 15 2 4.545 5.971 0.467 132.841 o
-10 15 3 2.739 3.300 0.364 224.886 o
-10 15 4 20.916 21.454 0.732 36.902 o
-10 15 5 6.918 8.538 0.524 94.672 o
-10 15 6 42.003 42.061 0.892 19.471 o
-10 15 7 3.822 3.449 0.346 199.501 o
-10 15 8 28.999 30.547 0.800 27.217 o
-10 15 9 2.872 4.197 0.455 173.350 o
-10 15 10 0.495 0.327 0.361 480.847 o
-10 15 11 83.812 82.906 1.399 9.063 o
-10 15 12 51.903 50.582 1.145 14.773 o
-10 15 13 0.036 0.273 0.361 563.100 o
-10 15 14 0.370 0.205 0.382 463.130 o
-10 16 1 11.691 13.298 0.597 61.790 o
-10 16 2 4.954 6.097 0.460 129.132 o
-10 16 3 3.079 3.992 0.490 159.808 o
-10 16 4 98.563 105.665 1.578 7.316 o
-10 16 5 2.512 1.670 0.430 224.162 o
-10 16 6 16.454 17.659 0.666 45.941 o
-10 16 7 40.628 44.694 0.956 18.927 o
-10 16 8 51.406 51.665 1.096 15.082 o
-10 16 9 13.895 12.770 0.804 47.327 o
-10 16 10 9.098 8.908 0.764 62.393 o
-10 16 11 9.485 8.253 0.628 73.287 o
-10 16 12 9.574 10.050 0.634 69.628 o
-10 17 1 12.845 16.066 0.683 52.031 o
-10 17 2 2.964 3.922 0.514 154.501 o
-10 17 3 86.864 94.461 1.578 8.085 o
-10 17 4 11.843 14.061 0.694 55.156 o
-10 17 5 4.926 7.924 0.651 90.791 o
-10 17 6 14.872 19.014 0.683 46.557 o
-10 17 7 44.930 47.889 1.017 17.118 o
-10 17 8 10.525 10.277 0.597 69.110 o
-10 17 9 19.437 19.851 0.713 39.588 o
-9 0 2 330.714 334.604 2.610 1.967 o
-9 0 4 530.864 536.234 3.909 1.023 o
-9 0 6 0.237 3.467 0.393 311.211 o
-9 0 8 79.914 75.433 1.107 10.484 o
-9 0 10 221.000 222.113 2.132 3.179 o
-9 0 12 58.575 57.038 1.127 13.501 o
-9 0 14 68.290 66.932 1.320 11.048 o
-9 0 16 719.054 711.710 7.062 0.549 o
-9 0 18 3.396 4.623 1.333 37.970 o
-9 0 20 44.488 41.296 1.163 16.684 o
-9 0 22 44.961 44.789 1.274 15.411 o
-9 1 1 16.482 16.063 0.412 56.266 o
-9 1 2 0.373 0.684 0.275 707.208 o
-9 1 3 31.906 34.199 0.530 28.318 o
-9 1 4 440.219 439.114 2.287 1.488 o
-9 1 5 50.187 52.715 0.710 17.571 o
-9 1 6 68.975 64.386 0.764 13.285 o
-9 1 7 176.077 181.257 1.344 4.518 o
-9 1 8 10.170 9.845 0.361 89.197 o
-9 1 9 1.272 1.710 0.295 408.524 o
-9 1 10 244.847 235.812 1.630 3.134 o
-9 1 11 77.402 72.419 0.811 11.739 o
-9 1 12 253.425 248.185 1.721 2.967 o
-9 1 13 140.483 135.359 1.117 6.049 o
-9 1 14 7.227 6.892 0.636 84.031 o
-9 1 15 199.209 199.816 1.882 3.677 o
-9 1 16 23.314 23.763 0.763 33.325 o
-9 1 17 24.361 25.083 1.324 21.692 o
-9 1 18 0.539 0.385 0.694 151.017 o
-9 1 19 4.060 4.466 0.328 187.649 o
-9 1 20 0.692 0.134 0.239 829.111 o
-9 1 21 15.128 15.557 0.583 52.907 o
-9 1 22 0.103 -0.231 0.244 1210.480 o
-9 1 23 52.143 53.863 0.992 15.427 o
-9 2 1 14.954 14.063 0.373 63.521 o
-9 2 2 242.908 237.890 1.452 3.214 o
-9 2 3 121.236 117.240 1.002 7.162 o
-9 2 4 202.196 200.736 1.403 3.923 o
-9 2 5 59.805 57.175 0.719 15.301 o
-9 2 6 24.946 25.863 0.567 35.166 o
-9 2 7 5.624 5.692 0.384 138.637 o
-9 2 8 0.457 0.679 0.341 502.801 o
-9 2 9 3.301 3.647 0.399 190.403 o
-9 2 10 195.429 187.124 1.480 4.070 o
-9 2 11 18.702 18.554 0.417 49.834 o
-9 2 12 94.731 93.364 1.034 9.012 o
-9 2 13 2.708 2.640 0.390 223.471 o
-9 2 14 19.840 17.030 0.656 42.393 o
-9 2 15 6.417 5.350 0.786 73.417 o
-9 2 16 2.122 1.559 0.841 92.012 o
-9 2 17 0.009 -0.259 1.294 46.679 o
-9 2 18 248.159 251.251 3.914 2.034 o
-9 2 19 71.555 72.823 1.106 11.322 o
-9 2 20 113.079 114.286 1.553 6.661 o
-9 2 21 1.316 1.634 0.300 401.913 o
-9 2 22 14.910 15.333 0.559 54.527 o
-9 2 23 0.568 0.353 0.280 680.994 o
-9 3 1 12.421 12.309 0.337 75.603 o
-9 3 2 423.004 419.414 2.302 1.561 o
-9 3 3 16.603 19.556 0.443 51.769 o
-9 3 4 57.675 55.063 0.707 15.900 o
-9 3 5 295.523 301.826 2.014 2.385 o
-9 3 6 41.098 45.445 0.753 20.420 o
-9 3 7 290.587 289.767 2.155 2.406 o
-9 3 8 0.300 0.232 0.337 584.027 o
-9 3 9 3.095 2.923 0.385 210.077 o
-9 3 10 95.990 93.356 1.081 8.835 o
-9 3 11 8.436 6.649 0.339 112.464 o
-9 3 12 49.003 49.022 0.700 18.300 o
-9 3 13 271.937 262.841 1.893 2.702 o
-9 3 14 77.281 74.050 1.039 10.980 o
-9 3 15 37.225 36.989 0.857 21.922 o
-9 3 16 138.986 136.052 1.577 5.548 o
-9 3 17 56.012 56.606 1.919 9.709 o
-9 3 18 8.989 11.380 0.819 55.988 o
-9 3 19 3.901 4.084 0.258 218.048 o
-9 3 20 11.720 11.778 0.503 69.521 o
-9 3 21 24.848 26.637 0.622 33.942 o
-9 3 22 55.012 55.440 0.970 14.966 o
-9 3 23 33.760 34.777 0.910 22.863 o
-9 4 1 37.402 38.624 0.793 22.255 o
-9 4 2 591.684 591.264 3.073 0.977 o
-9 4 3 223.765 226.476 1.523 3.440 o
-9 4 4 209.643 208.350 1.632 3.651 o
-9 4 5 250.613 252.049 1.944 2.885 o
-9 4 6 53.682 50.760 0.902 15.970 o
-9 4 7 43.217 44.860 0.782 19.690 o
-9 4 8 561.997 566.568 3.441 1.004 o
-9 4 9 65.254 63.330 1.047 12.692 o
-9 4 10 9.791 7.833 0.399 93.551 o
-9 4 11 8.065 7.221 0.474 97.713 o
-9 4 12 3.578 4.298 0.424 169.696 o
-9 4 13 12.421 12.738 0.488 66.890 o
-9 4 14 51.306 49.158 1.143 14.986 o
-9 4 15 5.409 5.164 0.613 101.745 o
-9 4 16 15.361 14.099 0.823 43.664 o
-9 4 17 87.880 86.540 1.772 7.703 o
-9 4 18 192.910 195.811 2.974 3.008 o
-9 4 19 80.944 83.776 1.148 9.963 o
-9 4 20 24.087 25.766 0.594 35.399 o
-9 4 21 10.507 11.498 0.484 75.294 o
-9 4 22 0.511 0.472 0.245 808.274 o
-9 4 23 8.996 9.040 0.478 87.309 o
-9 5 1 407.991 397.834 2.418 1.620 o
-9 5 2 17.541 16.283 0.457 52.551 o
-9 5 3 401.869 409.794 2.359 1.630 o
-9 5 4 185.254 184.883 1.543 4.197 o
-9 5 5 565.683 571.684 3.427 0.997 o
-9 5 6 542.528 535.560 3.266 1.071 o
-9 5 7 32.229 31.296 0.724 26.543 o
-9 5 8 360.535 364.670 2.530 1.813 o
-9 5 9 303.164 302.995 2.200 2.285 o
-9 5 10 74.890 73.577 1.007 11.318 o
-9 5 11 61.339 58.415 0.959 13.884 o
-9 5 12 74.049 71.822 0.994 11.526 o
-9 5 13 2.111 2.218 0.350 279.075 o
-9 5 14 24.517 25.079 0.807 31.129 o
-9 5 15 237.259 230.602 2.894 2.614 o
-9 5 16 61.221 60.374 2.079 8.609 o
-9 5 17 0.204 -0.449 0.880 99.725 o
-9 5 18 12.190 11.516 0.463 70.868 o
-9 5 19 1.877 1.565 0.283 371.638 o
-9 5 20 32.736 32.725 0.659 26.784 o
-9 5 21 60.040 61.680 0.968 13.795 o
-9 5 22 16.197 17.498 0.543 50.894 o
-9 5 23 2.123 3.313 0.389 232.426 o
-9 6 1 267.672 267.174 1.677 2.792 o
-9 6 2 160.730 164.625 1.315 4.994 o
-9 6 3 11.208 10.214 0.415 79.809 o
-9 6 4 31.319 30.483 0.726 27.157 o
-9 6 5 228.498 228.893 2.018 3.139 o
-9 6 6 25.534 26.267 0.595 34.042 o
-9 6 7 181.814 181.563 1.635 4.210 o
-9 6 8 135.520 133.346 1.403 5.892 o
-9 6 9 103.434 104.128 1.159 7.991 o
-9 6 10 17.096 16.637 0.489 51.971 o
-9 6 11 355.241 356.502 2.412 1.873 o
-9 6 12 0.840 1.845 0.640 157.636 o
-9 6 13 18.731 18.521 0.589 44.854 o
-9 6 14 0.142 -0.322 0.551 251.600 o
-9 6 15 60.564 58.642 1.429 11.641 o
-9 6 16 131.296 132.842 3.035 3.864 o
-9 6 17 39.105 38.599 0.856 21.091 o
-9 6 18 13.257 11.980 0.487 65.616 o
-9 6 19 26.804 26.114 0.671 31.860 o
-9 6 20 48.769 48.386 0.846 17.497 o
-9 6 21 49.435 51.928 0.877 16.803 o
-9 6 22 4.235 3.874 0.369 178.067 o
-9 7 1 39.285 37.494 0.768 22.064 o
-9 7 2 33.924 31.915 0.692 26.025 o
-9 7 3 1.813 1.188 0.336 338.493 o
-9 7 4 90.028 89.230 1.048 9.409 o
-9 7 5 0.187 0.504 0.364 507.880 o
-9 7 6 121.560 120.631 1.259 6.727 o
-9 7 7 368.046 367.288 2.577 1.771 o
-9 7 8 224.626 221.835 1.808 3.317 o
-9 7 9 0.103 0.327 0.424 406.165 o
-9 7 10 14.445 14.914 0.503 58.315 o
-9 7 11 1.887 2.333 0.552 172.112 o
-9 7 12 160.261 160.828 1.623 4.766 o
-9 7 13 94.589 95.542 1.475 7.947 o
-9 7 14 204.732 203.086 2.367 3.282 o
-9 7 15 16.194 15.751 0.553 52.031 o
-9 7 16 15.515 15.302 0.709 47.251 o
-9 7 17 3.802 3.660 0.612 120.122 o
-9 7 18 5.895 6.040 0.355 138.349 o
-9 7 19 1.299 0.534 0.240 582.215 o
-9 7 20 0.838 0.228 0.284 615.490 o
-9 7 21 1.506 1.462 0.239 469.487 o
-9 7 22 16.761 18.048 0.703 43.977 o
-9 8 1 39.834 39.204 0.787 21.427 o
-9 8 2 10.155 8.763 0.354 92.679 o
-9 8 3 797.610 806.162 4.252 0.617 o
-9 8 4 8.449 8.252 0.462 93.718 o
-9 8 5 40.815 38.319 0.888 20.333 o
-9 8 6 21.887 21.231 0.631 38.630 o
-9 8 7 24.769 23.753 0.697 33.636 o
-9 8 8 28.415 26.938 0.701 30.062 o
-9 8 9 512.750 512.606 3.457 1.117 o
-9 8 10 3.295 3.026 0.634 122.446 o
-9 8 11 231.016 227.991 2.050 3.104 o
-9 8 12 11.534 11.123 0.537 68.880 o
-9 8 13 14.770 15.462 0.788 44.946 o
-9 8 14 127.773 127.361 2.574 4.531 o
-9 8 15 16.692 17.413 1.121 31.001 o
-9 8 16 6.328 7.637 1.539 27.239 o
-9 8 17 89.692 89.367 1.418 8.493 o
-9 8 18 0.400 -0.179 0.284 777.720 o
-9 8 19 19.243 17.482 0.508 47.272 o
-9 8 20 4.618 4.355 0.340 174.026 o
-9 8 21 14.026 13.657 0.607 55.718 o
-9 9 1 5.534 5.366 0.614 100.112 o
-9 9 2 0.533 0.069 0.477 306.390 o
-9 9 3 10.714 11.701 0.661 62.242 o
-9 9 4 15.989 15.392 0.617 50.183 o
-9 9 5 27.650 27.062 0.837 28.184 o
-9 9 6 499.787 507.883 3.119 1.181 o
-9 9 7 0.004 -0.165 0.542 266.060 o
-9 9 8 18.256 17.469 0.607 45.624 o
-9 9 9 16.592 17.987 0.692 44.597 o
-9 9 10 53.668 54.544 1.073 14.652 o
-9 9 11 10.045 9.436 0.520 78.220 o
-9 9 12 51.651 48.873 1.370 13.484 o
-9 9 13 18.902 17.812 0.760 39.789 o
-9 9 14 217.037 213.104 3.897 2.257 o
-9 9 15 24.129 23.649 0.625 35.643 o
-9 9 16 48.526 49.727 0.972 16.560 o
-9 9 17 22.433 22.163 0.625 37.799 o
-9 9 18 21.532 20.876 0.662 38.366 o
-9 9 19 20.035 19.115 0.516 44.841 o
-9 9 20 0.225 -0.265 0.278 883.627 o
-9 9 21 0.002 0.209 0.335 666.351 o
-9 10 1 94.607 95.641 1.757 7.270 o
-9 10 2 423.828 425.546 3.211 1.410 o
-9 10 3 77.572 77.640 1.469 9.399 o
-9 10 4 13.587 13.723 0.666 53.612 o
-9 10 5 224.100 227.884 2.000 3.193 o
-9 10 6 55.226 54.141 1.129 14.128 o
-9 10 7 31.133 29.075 0.781 26.808 o
-9 10 8 7.616 7.446 0.570 88.439 o
-9 10 9 260.852 261.770 2.163 2.683 o
-9 10 10 210.620 213.014 1.909 3.455 o
-9 10 11 22.986 22.448 0.750 34.356 o
-9 10 12 93.509 90.587 1.199 8.793 o
-9 10 13 61.288 60.078 2.044 8.753 o
-9 10 14 24.478 23.480 0.675 34.408 o
-9 10 15 0.097 -0.036 0.284 912.253 o
-9 10 16 0.888 0.194 0.291 588.015 o
-9 10 17 39.763 39.238 0.778 21.529 o
-9 10 18 6.755 7.434 0.467 106.486 o
-9 10 19 74.059 76.979 1.145 10.780 o
-9 10 20 0.023 0.089 0.349 625.981 o
-9 11 1 98.328 96.144 1.658 7.340 o
-9 11 2 7.776 8.018 0.560 87.376 o
-9 11 3 50.632 49.609 1.201 14.674 o
-9 11 4 14.354 14.228 0.731 48.876 o
-9 11 5 50.684 48.737 0.733 17.757 o
-9 11 6 1.651 1.396 0.753 114.578 o
-9 11 7 187.421 190.756 1.867 3.893 o
-9 11 8 1.955 -0.430 1.501 33.283 o
-9 11 9 2.344 2.068 0.911 78.481 o
-9 11 10 0.402 -0.148 0.555 238.620 o
-9 11 11 0.980 2.552 0.962 75.415 o
-9 11 12 82.115 81.605 2.403 6.352 o
-9 11 13 49.429 46.477 0.852 17.520 o
-9 11 14 14.251 12.317 0.634 55.275 o
-9 11 15 0.360 0.233 0.291 723.409 o
-9 11 16 76.743 78.712 1.212 10.268 o
-9 11 17 159.087 164.935 1.907 4.476 o
-9 11 18 29.253 31.683 0.723 27.935 o
-9 11 19 9.010 12.681 0.609 69.186 o
-9 12 1 76.293 76.821 1.448 9.581 o
-9 12 2 28.479 28.626 0.960 25.396 o
-9 12 3 60.512 58.488 1.746 10.129 o
-9 12 4 65.094 63.801 1.559 10.425 o
-9 12 5 7.622 6.941 1.155 41.562 o
-9 12 6 6.667 5.903 0.992 53.595 o
-9 12 7 3.506 4.508 0.736 94.776 o
-9 12 8 77.983 77.292 1.854 8.135 o
-9 12 9 0.020 0.587 0.562 235.766 o
-9 12 10 11.295 10.348 0.762 56.017 o
-9 12 11 76.778 75.477 1.212 10.394 o
-9 12 12 41.295 40.540 0.778 20.861 o
-9 12 13 2.806 2.755 0.341 243.257 o
-9 12 14 49.543 46.964 0.871 17.320 o
-9 12 15 3.860 2.860 0.405 184.673 o
-9 12 16 0.215 0.540 0.330 588.405 o
-9 12 17 10.267 12.880 0.600 65.863 o
-9 12 18 20.718 21.748 0.972 30.969 o
-9 12 19 29.321 30.094 0.786 27.383 o
-9 13 1 130.772 135.054 1.597 5.745 o
-9 13 2 37.026 38.654 0.782 22.486 o
-9 13 3 20.168 20.662 0.535 43.205 o
-9 13 4 17.440 16.921 1.605 20.218 o
-9 13 5 126.861 126.767 1.588 5.978 o
-9 13 6 0.089 0.124 0.358 577.155 o
-9 13 7 160.562 161.188 2.224 4.170 o
-9 13 8 7.621 7.530 0.594 85.564 o
-9 13 9 41.114 41.248 0.929 19.480 o
-9 13 10 6.985 7.653 0.465 104.313 o
-9 13 11 5.637 5.032 0.322 154.846 o
-9 13 12 3.037 2.880 0.328 238.986 o
-9 13 13 15.129 12.041 0.673 52.030 o
-9 13 14 37.991 34.674 0.972 20.812 o
-9 13 15 56.794 54.190 0.911 15.107 o
-9 13 16 15.136 14.128 0.696 49.277 o
-9 13 17 2.031 1.068 0.348 316.742 o
-9 13 18 4.557 4.661 0.373 163.756 o
-9 14 1 15.744 14.295 0.531 55.056 o
-9 14 2 0.159 -0.219 0.335 652.142 o
-9 14 3 3.222 2.350 0.349 231.671 o
-9 14 4 7.450 7.043 0.399 111.711 o
-9 14 5 137.570 140.612 1.866 5.164 o
-9 14 6 2.918 3.255 0.567 143.637 o
-9 14 7 6.432 5.833 0.435 120.327 o
-9 14 8 22.615 22.799 0.596 37.969 o
-9 14 9 30.143 30.751 0.795 26.682 o
-9 14 10 221.126 227.397 2.479 2.962 o
-9 14 11 0.571 0.097 0.328 567.197 o
-9 14 12 5.895 5.590 0.391 134.604 o
-9 14 13 7.172 6.516 0.473 106.057 o
-9 14 14 3.622 3.224 0.349 206.569 o
-9 14 15 0.727 0.276 0.335 506.190 o
-9 14 16 8.460 7.385 0.592 82.335 o
-9 15 1 55.802 58.847 1.063 14.092 o
-9 15 2 32.125 30.878 0.785 25.890 o
-9 15 3 3.728 4.117 0.383 181.331 o
-9 15 4 7.079 6.702 0.414 114.081 o
-9 15 5 8.465 9.143 0.524 85.182 o
-9 15 6 61.376 61.285 0.998 13.508 o
-9 15 7 20.477 20.215 0.633 40.547 o
-9 15 8 1.250 0.811 0.346 389.708 o
-9 15 9 87.281 88.626 1.486 8.460 o
-9 15 10 1.029 1.929 0.335 372.709 o
-9 15 11 3.983 4.032 0.387 175.979 o
-9 15 12 0.878 1.205 0.322 442.977 o
-9 15 13 41.493 39.984 1.057 18.378 o
-9 15 14 5.308 5.714 0.411 137.086 o
-9 15 15 31.144 29.111 0.989 23.790 o
-9 16 1 23.161 23.529 0.720 34.459 o
-9 16 2 7.760 8.068 0.480 96.273 o
-9 16 3 99.899 105.736 1.596 7.223 o
-9 16 4 1.287 1.677 0.405 291.905 o
-9 16 5 25.529 26.920 0.698 31.947 o
-9 16 6 3.356 4.404 0.355 195.827 o
-9 16 7 19.495 21.539 0.619 41.246 o
-9 16 8 36.414 39.396 0.809 22.293 o
-9 16 9 10.987 10.954 0.510 72.752 o
-9 16 10 5.280 5.390 0.379 145.981 o
-9 16 11 6.253 5.927 0.637 90.890 o
-9 16 12 95.342 98.505 1.898 6.860 o
-9 16 13 38.909 38.465 1.174 18.022 o
-9 17 1 27.817 30.177 0.876 26.687 o
-9 17 2 0.593 0.745 0.490 272.033 o
-9 17 3 0.769 1.174 0.405 339.761 o
-9 17 4 1.338 2.285 0.387 287.860 o
-9 17 5 35.318 39.372 0.888 21.818 o
-9 17 6 17.138 20.041 0.602 45.562 o
-9 17 7 27.840 29.557 0.709 29.503 o
-9 17 8 14.340 14.652 0.572 55.719 o
-9 17 9 0.320 -0.199 0.387 471.654 o
-9 17 10 1.912 0.982 0.367 309.819 o
-9 17 11 5.452 6.058 0.462 123.891 o
-9 18 2 18.945 21.898 0.748 38.099 o
-9 18 3 1.428 1.761 0.435 258.311 o
-9 18 4 4.198 5.724 0.467 138.307 o
-9 18 5 31.170 34.219 0.860 24.580 o
-9 18 6 10.638 13.410 0.641 61.554 o
-9 18 7 0.015 0.344 0.379 512.652 o
-8 0 2 64.844 64.467 0.917 13.219 o
-8 0 4 298.751 308.479 2.367 2.244 o
-8 0 6 610.273 615.800 4.190 0.854 o
-8 0 8 673.781 666.787 4.427 0.752 o
-8 0 10 106.730 111.988 1.358 7.295 o
-8 0 12 283.752 280.051 2.418 2.385 o
-8 0 14 671.227 652.612 4.790 0.737 o
-8 0 16 259.311 266.837 3.805 2.004 o
-8 0 18 62.533 59.854 3.789 4.077 o
-8 0 20 42.242 39.780 1.084 17.986 o
-8 0 22 2.054 1.154 0.429 250.123 o
-8 0 24 76.144 79.757 1.721 8.591 o
-8 1 1 27.437 26.127 0.476 34.541 o
-8 1 2 45.374 46.285 0.579 20.317 o
-8 1 3 259.154 255.608 1.484 2.973 o
-8 1 4 148.663 151.600 1.078 5.632 o
-8 1 5 244.182 237.430 1.474 3.195 o
-8 1 6 44.523 42.663 0.587 21.042 o
-8 1 7 212.478 206.786 1.347 3.775 o
-8 1 8 28.787 26.049 0.504 33.145 o
-8 1 9 492.416 490.793 2.685 1.259 o
-8 1 10 274.883 273.692 1.671 2.716 o
-8 1 11 341.072 332.309 1.949 2.085 o
-8 1 12 147.649 143.359 1.083 5.765 o
-8 1 13 94.876 93.805 0.855 9.353 o
-8 1 14 0.341 0.167 0.414 407.449 o
-8 1 15 2.034 1.515 0.470 218.715 o
-8 1 16 250.271 253.102 2.374 2.698 o
-8 1 17 49.264 49.629 1.184 14.995 o
-8 1 18 53.961 54.040 1.683 11.136 o
-8 1 19 35.218 35.682 0.740 24.129 o
-8 1 20 32.093 31.755 0.680 27.071 o
-8 1 21 1.002 0.716 0.239 631.935 o
-8 1 22 2.778 2.741 0.373 228.321 o
-8 1 23 0.430 -0.007 0.245 962.712 o
-8 1 24 0.071 0.088 0.280 930.202 o
-8 2 1 315.802 310.641 1.741 2.317 o
-8 2 2 79.186 80.225 0.747 11.356 o
-8 2 3 16.350 14.804 0.371 59.275 o
-8 2 4 2.194 2.292 0.225 364.889 o
-8 2 5 39.911 41.092 0.552 23.078 o
-8 2 6 427.124 426.390 2.416 1.524 o
-8 2 7 151.912 147.773 1.248 5.444 o
-8 2 8 323.005 322.143 2.013 2.183 o
-8 2 9 111.812 109.987 1.061 7.632 o
-8 2 10 0.035 -0.375 0.322 740.803 o
-8 2 11 97.856 89.813 0.880 9.242 o
-8 2 12 87.263 82.119 0.816 10.411 o
-8 2 13 98.360 97.698 0.944 8.844 o
-8 2 14 116.463 113.902 1.023 7.399 o
-8 2 15 0.575 -0.037 0.468 316.768 o
-8 2 16 80.732 80.294 1.493 9.044 o
-8 2 17 2.613 2.084 0.738 107.906 o
-8 2 18 30.450 29.802 1.307 19.562 o
-8 2 19 0.657 0.740 0.298 561.701 o
-8 2 20 3.337 3.357 0.258 249.922 o
-8 2 21 24.923 25.091 0.666 33.636 o
-8 2 22 117.566 120.269 1.475 6.538 o
-8 2 23 9.440 9.459 0.552 77.851 o
-8 2 24 10.821 10.853 0.511 73.444 o
-8 3 1 166.406 167.150 1.206 4.936 o
-8 3 2 358.691 361.934 1.987 1.935 o
-8 3 3 10.132 9.354 0.287 96.011 o
-8 3 4 119.063 120.063 0.965 7.241 o
-8 3 5 420.104 426.308 2.562 1.521 o
-8 3 6 363.000 368.194 2.460 1.812 o
-8 3 7 479.347 490.905 2.930 1.257 o
-8 3 8 6.693 5.670 0.315 137.491 o
-8 3 9 69.649 70.010 0.918 12.335 o
-8 3 10 60.206 59.512 0.768 14.837 o
-8 3 11 177.823 175.608 1.352 4.531 o
-8 3 12 319.898 316.373 2.032 2.208 o
-8 3 13 39.335 36.770 0.660 23.175 o
-8 3 14 101.217 97.352 1.091 8.409 o
-8 3 15 0.384 0.135 0.360 515.598 o
-8 3 16 23.258 21.561 0.611 37.633 o
-8 3 17 14.491 13.416 0.464 61.679 o
-8 3 18 135.995 132.937 1.675 5.535 o
-8 3 19 44.951 45.446 1.242 15.602 o
-8 3 20 39.083 38.626 0.747 22.133 o
-8 3 21 2.584 2.292 0.237 327.044 o
-8 3 22 2.240 2.660 0.271 314.859 o
-8 3 23 5.564 5.437 0.437 130.656 o
-8 4 1 2229.830 2273.500 9.528 0.121 o
-8 4 2 64.924 64.870 0.722 13.935 o
-8 4 3 60.054 57.078 0.664 15.496 o
-8 4 4 229.822 225.141 1.630 3.334 o
-8 4 5 307.740 313.032 2.150 2.248 o
-8 4 6 233.026 228.738 1.754 3.226 o
-8 4 7 61.262 57.834 0.854 14.422 o
-8 4 8 22.817 22.727 0.679 35.976 o
-8 4 9 134.084 128.565 1.304 6.127 o
-8 4 10 12.959 12.820 0.448 67.340 o
-8 4 11 26.261 24.229 0.591 34.340 o
-8 4 12 17.635 17.181 0.452 51.759 o
-8 4 13 0.457 0.547 0.333 532.259 o
-8 4 14 3.968 3.631 0.405 174.563 o
-8 4 15 103.718 101.299 1.406 7.554 o
-8 4 16 4.257 4.508 0.593 116.500 o
-8 4 17 40.162 39.534 1.657 13.477 o
-8 4 18 8.281 8.340 0.589 81.286 o
-8 4 19 38.663 38.990 0.733 22.353 o
-8 4 20 65.902 65.244 1.016 12.637 o
-8 4 21 20.041 19.460 0.521 44.463 o
-8 4 22 14.606 15.198 0.485 58.416 o
-8 4 23 27.635 29.622 0.651 30.517 o
-8 5 1 23.199 21.712 0.513 39.714 o
-8 5 2 206.588 206.602 1.461 3.794 o
-8 5 3 404.398 410.132 2.243 1.640 o
-8 5 4 126.330 125.064 1.126 6.661 o
-8 5 5 1482.030 1505.570 7.303 0.233 o
-8 5 6 197.074 201.312 1.687 3.819 o
-8 5 7 322.478 322.423 2.246 2.125 o
-8 5 8 644.586 652.596 3.971 0.816 o
-8 5 9 0.350 0.019 0.369 508.326 o
-8 5 10 506.427 506.146 2.990 1.184 o
-8 5 11 27.709 28.053 0.652 30.939 o
-8 5 12 108.489 108.305 1.018 7.894 o
-8 5 13 56.415 55.620 0.829 15.477 o
-8 5 14 0.893 0.395 0.399 367.284 o
-8 5 15 9.480 8.575 0.762 62.011 o
-8 5 16 4.871 5.034 0.799 78.049 o
-8 5 17 43.141 42.242 1.673 12.850 o
-8 5 18 140.093 141.425 1.667 5.346 o
-8 5 19 0.024 -0.246 0.270 1058.380 o
-8 5 20 25.699 23.630 0.548 35.797 o
-8 5 21 15.770 13.905 0.581 53.290 o
-8 5 22 2.580 3.156 0.277 278.429 o
-8 5 23 6.965 7.623 0.440 107.928 o
-8 6 1 40.916 39.505 0.740 21.471 o
-8 6 2 11.860 10.840 0.354 79.695 o
-8 6 3 45.157 43.636 0.635 20.397 o
-8 6 4 400.812 402.172 2.629 1.600 o
-8 6 5 47.129 45.019 0.882 17.970 o
-8 6 6 296.406 300.174 2.253 2.313 o
-8 6 7 186.373 184.396 1.624 4.127 o
-8 6 8 110.446 115.594 1.228 7.297 o
-8 6 9 76.333 77.814 1.036 10.906 o
-8 6 10 5.116 4.851 0.450 136.355 o
-8 6 11 0.827 0.734 0.427 325.146 o
-8 6 12 149.488 142.429 1.194 5.623 o
-8 6 13 64.764 64.285 1.029 12.769 o
-8 6 14 0.025 -0.230 0.467 356.339 o
-8 6 15 59.164 57.056 1.558 11.195 o
-8 6 16 7.098 6.453 0.933 56.699 o
-8 6 17 0.027 12.268 3.988 4.823 o
-8 6 18 11.208 9.409 0.809 54.226 o
-8 6 19 6.163 5.668 0.325 142.592 o
-8 6 20 1.419 1.019 0.233 525.058 o
-8 6 21 27.805 26.999 0.606 31.966 o
-8 6 22 8.903 9.110 0.472 88.158 o
-8 6 23 15.313 16.493 0.664 48.497 o
-8 7 1 19.111 17.448 0.423 49.891 o
-8 7 2 16.337 15.091 0.422 57.250 o
-8 7 3 277.145 275.946 1.746 2.668 o
-8 7 4 1.583 1.014 0.312 391.556 o
-8 7 5 149.185 150.327 1.362 5.368 o
-8 7 6 0.780 0.031 0.377 431.224 o
-8 7 7 121.532 118.551 1.300 6.705 o
-8 7 8 4.891 4.813 0.377 155.982 o
-8 7 9 144.024 143.584 1.278 5.667 o
-8 7 10 131.584 128.066 1.415 6.065 o
-8 7 11 46.983 46.112 0.787 18.555 o
-8 7 12 73.223 69.953 1.083 11.382 o
-8 7 13 1.169 0.409 0.472 269.346 o
-8 7 14 8.786 8.456 0.743 65.412 o
-8 7 15 30.093 29.166 1.218 20.922 o
-8 7 16 3.564 3.402 0.522 147.215 o
-8 7 17 33.770 32.313 0.643 26.583 o
-8 7 18 3.838 3.089 0.334 208.190 o
-8 7 19 5.127 4.744 0.315 167.015 o
-8 7 20 60.023 59.029 0.970 13.971 o
-8 7 21 1.308 0.797 0.338 395.075 o
-8 7 22 11.816 11.675 0.489 70.235 o
-8 8 1 32.365 30.683 0.527 29.075 o
-8 8 2 35.294 34.536 0.583 26.012 o
-8 8 3 102.660 103.041 0.946 8.447 o
-8 8 4 144.700 145.665 1.291 5.609 o
-8 8 5 79.786 79.323 0.946 10.814 o
-8 8 6 34.484 31.163 0.715 25.668 o
-8 8 7 150.522 149.239 1.283 5.426 o
-8 8 8 59.704 60.274 0.908 14.223 o
-8 8 9 33.298 32.018 0.655 26.729 o
-8 8 10 50.115 51.722 0.879 16.677 o
-8 8 11 139.646 138.227 1.299 5.833 o
-8 8 12 21.228 19.216 0.598 41.169 o
-8 8 13 48.838 46.588 0.765 18.214 o
-8 8 14 18.977 18.372 0.535 46.229 o
-8 8 15 89.454 90.784 2.920 4.964 o
-8 8 16 56.735 57.602 2.108 8.802 o
-8 8 17 0.023 -0.098 0.310 802.352 o
-8 8 18 24.147 22.973 0.548 37.456 o
-8 8 19 0.454 -0.206 0.238 991.590 o
-8 8 20 0.946 0.361 0.240 693.479 o
-8 8 21 5.216 4.311 0.578 112.168 o
-8 8 22 2.692 2.098 0.325 270.175 o
-8 9 1 165.168 165.307 1.423 4.806 o
-8 9 2 231.395 228.599 1.578 3.324 o
-8 9 3 185.083 187.428 1.364 4.300 o
-8 9 4 143.688 142.591 1.377 5.582 o
-8 9 5 1.699 1.012 0.382 308.013 o
-8 9 6 11.839 11.329 0.510 69.394 o
-8 9 7 27.499 26.402 0.505 33.951 o
-8 9 8 53.787 51.867 0.939 15.637 o
-8 9 9 59.337 55.980 1.045 13.894 o
-8 9 10 20.782 19.088 0.682 39.473 o
-8 9 11 18.713 18.550 0.633 43.518 o
-8 9 12 0.020 -0.100 0.654 182.579 o
-8 9 13 0.013 0.020 0.351 628.160 o
-8 9 14 10.707 10.255 0.923 47.805 o
-8 9 15 14.050 13.106 1.151 33.301 o
-8 9 16 57.732 58.710 1.790 10.119 o
-8 9 17 0.058 0.196 0.235 1239.990 o
-8 9 18 47.018 45.911 0.812 18.397 o
-8 9 19 2.837 1.903 0.294 287.485 o
-8 9 20 5.103 4.422 0.341 164.353 o
-8 9 21 2.972 2.525 0.332 245.716 o
-8 10 1 5.598 5.395 0.557 108.908 o
-8 10 2 1.917 -0.275 0.634 157.459 o
-8 10 3 110.139 112.468 1.066 7.644 o
-8 10 4 296.725 296.590 1.899 2.427 o
-8 10 5 55.614 53.983 1.089 14.315 o
-8 10 6 23.188 21.847 0.604 37.703 o
-8 10 7 183.783 183.529 1.533 4.238 o
-8 10 8 7.038 6.606 0.680 80.481 o
-8 10 9 19.865 17.917 0.548 44.971 o
-8 10 10 40.647 40.808 0.997 19.033 o
-8 10 11 37.267 36.723 0.831 22.228 o
-8 10 12 19.947 20.398 0.866 34.668 o
-8 10 13 80.128 77.677 1.448 9.304 o
-8 10 14 73.107 71.048 3.044 5.216 o
-8 10 15 0.672 1.097 1.297 44.866 o
-8 10 16 0.184 -0.432 0.264 990.204 o
-8 10 17 147.285 150.454 1.772 4.969 o
-8 10 18 6.163 7.477 0.399 120.843 o
-8 10 19 17.507 18.286 0.597 46.433 o
-8 10 20 8.564 8.253 0.469 92.356 o
-8 10 21 8.869 9.627 0.568 78.275 o
-8 11 1 420.492 428.292 3.012 1.447 o
-8 11 2 7.502 7.143 0.808 65.188 o
-8 11 3 13.004 11.636 0.622 59.252 o
-8 11 4 119.504 119.289 1.289 6.780 o
-8 11 5 5.113 4.736 0.703 90.671 o
-8 11 6 6.998 6.400 0.452 110.628 o
-8 11 7 52.375 50.996 1.351 13.377 o
-8 11 8 3.545 3.751 0.509 148.839 o
-8 11 9 15.194 13.628 0.563 55.437 o
-8 11 10 10.249 8.371 0.433 86.781 o
-8 11 11 10.926 9.887 0.850 51.878 o
-8 11 12 7.021 5.587 1.025 50.963 o
-8 11 13 7.059 6.632 1.191 40.497 o
-8 11 14 0.105 -0.565 0.672 170.975 o
-8 11 15 1.273 0.880 0.245 543.257 o
-8 11 16 0.704 0.639 0.271 632.494 o
-8 11 17 0.488 0.351 0.271 737.561 o
-8 11 18 5.500 6.640 0.414 129.114 o
-8 11 19 44.260 45.479 0.900 18.428 o
-8 11 20 53.527 56.478 0.952 15.223 o
-8 12 1 26.953 26.930 0.904 27.423 o
-8 12 2 0.644 0.170 1.340 42.661 o
-8 12 3 3.321 3.219 0.755 96.334 o
-8 12 4 34.867 34.456 0.797 23.865 o
-8 12 5 81.977 81.595 1.052 10.243 o
-8 12 6 173.539 173.113 1.682 4.371 o
-8 12 7 42.121 42.480 1.103 17.549 o
-8 12 8 66.451 67.129 1.138 11.970 o
-8 12 9 0.217 1.116 0.984 77.642 o
-8 12 10 7.151 6.240 0.953 55.245 o
-8 12 11 0.229 0.357 1.133 60.004 o
-8 12 12 6.045 4.370 1.304 37.132 o
-8 12 13 33.415 30.705 0.899 23.869 o
-8 12 14 0.178 0.447 0.328 614.785 o
-8 12 15 101.361 102.101 1.229 8.005 o
-8 12 16 64.318 65.939 1.064 12.575 o
-8 12 17 10.095 10.014 0.604 70.331 o
-8 12 18 7.421 8.516 0.510 93.517 o
-8 12 19 0.023 0.164 0.332 676.501 o
-8 13 1 9.644 9.434 0.854 54.307 o
-8 13 2 55.029 56.026 1.915 9.812 o
-8 13 3 454.734 456.508 4.210 1.163 o
-8 13 4 35.814 35.034 1.318 17.589 o
-8 13 5 9.036 9.463 1.361 30.858 o
-8 13 6 3.933 3.719 0.569 128.471 o
-8 13 7 15.692 15.405 0.957 37.590 o
-8 13 8 0.519 0.436 0.896 93.218 o
-8 13 9 63.136 62.309 1.446 11.152 o
-8 13 10 0.083 0.215 1.111 62.797 o
-8 13 11 84.594 83.091 1.663 8.243 o
-8 13 12 38.930 36.703 0.778 22.208 o
-8 13 13 1.471 1.267 0.300 404.795 o
-8 13 14 12.860 11.853 0.507 65.810 o
-8 13 15 2.584 2.415 0.292 288.164 o
-8 13 16 13.792 13.063 0.548 59.733 o
-8 13 17 28.982 27.764 0.880 26.647 o
-8 13 18 22.141 22.966 0.890 31.580 o
-8 14 1 111.969 113.229 1.639 6.563 o
-8 14 2 42.889 42.631 0.832 19.674 o
-8 14 3 0.260 1.111 0.273 681.676 o
-8 14 4 0.635 0.495 0.326 523.238 o
-8 14 5 58.891 57.807 1.138 13.354 o
-8 14 6 3.879 4.148 0.782 86.473 o
-8 14 7 165.982 170.424 4.393 2.315 o
-8 14 8 335.464 341.670 3.566 1.687 o
-8 14 9 46.374 47.914 0.999 16.963 o
-8 14 10 0.991 1.459 0.369 355.094 o
-8 14 11 7.640 7.108 0.446 104.176 o
-8 14 12 37.411 36.499 0.776 22.782 o
-8 14 13 1.555 1.063 0.298 409.092 o
-8 14 14 27.833 27.457 0.837 28.001 o
-8 14 15 14.513 13.323 0.535 58.448 o
-8 14 16 1.258 0.608 0.417 312.329 o
-8 14 17 1.016 0.511 0.365 399.458 o
-8 15 1 167.606 173.738 2.279 3.934 o
-8 15 2 2.177 2.879 0.424 218.759 o
-8 15 3 5.023 5.518 0.372 150.004 o
-8 15 4 48.726 49.595 0.984 16.458 o
-8 15 5 69.984 72.029 1.178 11.233 o
-8 15 6 3.624 4.622 0.383 178.310 o
-8 15 7 3.897 4.879 0.335 184.659 o
-8 15 8 1.105 1.511 0.375 337.460 o
-8 15 9 67.395 68.637 1.050 12.151 o
-8 15 10 2.851 2.247 0.361 240.333 o
-8 15 11 68.804 66.494 1.012 12.263 o
-8 15 12 0.643 0.447 0.284 633.929 o
-8 15 13 34.238 33.189 0.951 22.469 o
-8 15 14 0.247 0.252 0.405 429.698 o
-8 15 15 25.535 22.656 0.818 31.047 o
-8 15 16 4.469 3.602 0.488 143.075 o
-8 16 1 3.010 2.794 0.333 238.856 o
-8 16 2 14.434 15.075 0.542 56.443 o
-8 16 3 58.258 60.324 1.063 13.660 o
-8 16 4 18.075 20.726 0.566 44.942 o
-8 16 5 149.107 156.123 1.982 4.648 o
-8 16 6 25.206 27.147 0.617 33.574 o
-8 16 7 57.047 57.162 1.006 14.336 o
-8 16 8 43.207 42.648 0.843 19.493 o
-8 16 9 6.552 6.966 0.457 111.149 o
-8 16 10 19.593 17.955 0.602 43.733 o
-8 16 11 2.939 2.944 0.369 221.917 o
-8 16 12 18.006 17.773 1.155 29.243 o
-8 16 13 0.062 0.604 0.367 513.231 o
-8 16 14 27.358 26.210 1.235 21.962 o
-8 17 1 0.072 0.730 0.369 497.101 o
-8 17 2 105.779 111.418 1.726 6.638 o
-8 17 3 55.463 60.581 1.110 13.766 o
-8 17 4 1.382 2.216 0.340 328.756 o
-8 17 5 118.105 123.906 1.683 6.127 o
-8 17 6 22.548 25.922 0.630 35.907 o
-8 17 7 1.299 1.555 0.355 342.764 o
-8 17 8 0.318 -0.047 0.369 516.075 o
-8 17 9 21.514 21.091 0.670 38.104 o
-8 17 10 0.005 -0.499 0.303 846.967 o
-8 17 11 41.785 41.819 1.291 16.056 o
-8 17 12 9.299 8.514 0.524 82.847 o
-8 18 1 9.489 10.494 0.742 61.100 o
-8 18 2 18.445 19.176 0.673 42.223 o
-8 18 3 6.508 7.808 0.531 98.290 o
-8 18 4 0.092 0.671 0.387 457.165 o
-8 18 5 36.562 41.211 0.901 21.010 o
-8 18 6 39.939 44.305 0.914 19.517 o
-8 18 7 48.476 51.355 0.965 16.469 o
-8 18 8 9.583 9.091 0.519 80.840 o
-8 18 9 12.576 13.667 0.771 50.220 o
-7 0 2 669.032 694.085 4.231 0.757 o
-7 0 4 231.565 229.918 1.898 3.165 o
-7 0 6 93.860 90.133 0.988 9.267 o
-7 0 8 5.746 5.962 0.334 144.548 o
-7 0 10 260.735 254.982 2.207 2.690 o
-7 0 12 0.417 0.406 0.339 536.960 o
-7 0 14 7.038 7.055 0.660 81.807 o
-7 0 16 735.929 738.349 7.637 0.506 o
-7 0 18 46.043 45.204 2.428 8.301 o
-7 0 20 0.192 -0.112 0.447 373.205 o
-7 0 22 1.470 0.568 0.322 411.663 o
-7 0 24 13.853 14.337 0.689 51.503 o
-7 1 1 270.329 271.276 1.447 2.829 o
-7 1 2 639.582 654.589 2.894 0.889 o
-7 1 3 135.824 141.441 0.922 6.292 o
-7 1 4 343.479 349.605 1.770 2.070 o
-7 1 5 327.283 334.574 1.788 2.182 o
-7 1 6 12.460 12.599 0.298 76.751 o
-7 1 7 713.369 717.466 3.396 0.754 o
-7 1 8 14.288 12.846 0.320 69.199 o
-7 1 9 631.888 633.186 3.044 0.901 o
-7 1 10 17.318 16.495 0.403 54.460 o
-7 1 11 19.378 17.213 0.399 50.294 o
-7 1 12 104.717 103.560 0.887 8.419 o
-7 1 13 376.359 368.429 2.067 1.838 o
-7 1 14 94.466 92.284 0.901 9.339 o
-7 1 15 8.550 8.515 0.486 90.017 o
-7 1 16 13.086 12.389 0.680 55.105 o
-7 1 17 52.827 51.978 1.089 14.876 o
-7 1 18 19.527 17.858 1.025 31.656 o
-7 1 19 2.589 2.233 0.708 114.449 o
-7 1 20 3.496 2.943 0.231 263.116 o
-7 1 21 1.317 1.180 0.262 483.056 o
-7 1 22 0.147 0.000 0.279 916.921 o
-7 1 23 1.811 1.445 0.242 428.205 o
-7 1 24 1.011 0.403 0.312 497.980 o
-7 2 1 1368.550 1380.230 5.733 0.279 o
-7 2 2 163.477 163.685 1.029 5.166 o
-7 2 3 760.750 790.728 3.670 0.673 o
-7 2 4 452.882 458.470 2.273 1.432 o
-7 2 5 19.443 19.598 0.425 47.673 o
-7 2 6 1.377 0.906 0.248 516.927 o
-7 2 7 46.818 50.849 0.648 18.914 o
-7 2 8 0.110 -0.113 0.236 1283.920 o
-7 2 9 770.335 779.098 3.916 0.660 o
-7 2 10 121.996 121.102 0.939 7.134 o
-7 2 11 7.668 7.093 0.293 122.372 o
-7 2 12 4.618 4.680 0.270 188.428 o
-7 2 13 221.804 216.059 1.453 3.554 o
-7 2 14 152.705 148.913 1.188 5.466 o
-7 2 15 56.762 53.962 0.853 15.434 o
-7 2 16 2.181 1.407 0.722 117.922 o
-7 2 17 29.678 29.635 0.768 27.576 o
-7 2 18 49.648 49.039 1.786 11.156 o
-7 2 19 1.763 1.878 0.285 365.530 o
-7 2 20 60.562 59.158 0.942 14.021 o
-7 2 21 8.582 8.347 0.441 94.840 o
-7 2 22 8.080 7.976 0.372 106.607 o
-7 2 23 0.643 0.265 0.242 809.499 o
-7 2 24 4.801 4.796 0.360 161.654 o
-7 3 1 589.925 588.587 2.743 1.005 o
-7 3 2 17.561 19.928 0.486 48.606 o
-7 3 3 109.883 108.678 0.857 8.063 o
-7 3 4 351.463 358.269 2.142 1.942 o
-7 3 5 0.532 0.366 0.271 720.034 o
-7 3 6 450.644 462.721 2.832 1.361 o
-7 3 7 1266.960 1285.930 6.497 0.299 o
-7 3 8 512.381 514.220 2.986 1.167 o
-7 3 9 5.940 5.962 0.285 150.343 o
-7 3 10 366.102 365.125 2.140 1.870 o
-7 3 11 11.149 11.442 0.344 82.001 o
-7 3 12 9.576 7.821 0.313 102.348 o
-7 3 13 10.165 9.157 0.415 86.803 o
-7 3 14 28.129 27.232 0.582 32.040 o
-7 3 15 313.987 308.419 2.186 2.218 o
-7 3 16 32.431 31.812 0.832 24.927 o
-7 3 17 17.077 15.729 0.861 39.431 o
-7 3 18 35.809 34.167 1.318 17.684 o
-7 3 19 9.474 9.393 0.551 77.926 o
-7 3 20 0.808 0.354 0.419 348.695 o
-7 3 21 19.868 19.257 0.479 45.946 o
-7 3 22 9.547 9.811 0.418 87.957 o
-7 3 23 9.653 10.471 0.586 72.428 o
-7 3 24 10.324 11.091 0.489 76.361 o
-7 4 1 124.266 124.884 0.959 6.947 o
-7 4 2 427.903 428.038 2.322 1.532 o
-7 4 3 3456.550 3429.410 17.785 0.052 o
-7 4 4 350.304 347.707 2.185 1.959 o
-7 4 5 452.125 458.604 2.758 1.372 o
-7 4 6 1096.140 1123.110 5.588 0.377 o
-7 4 7 1188.750 1212.280 6.173 0.330 o
-7 4 8 32.102 30.596 0.602 28.346 o
-7 4 9 25.463 24.638 0.528 35.926 o
-7 4 10 8.083 8.538 0.348 107.003 o
-7 4 11 619.563 608.947 3.164 0.923 o
-7 4 12 148.415 145.567 1.100 5.699 o
-7 4 13 5.645 4.942 0.370 145.764 o
-7 4 14 49.378 45.255 0.855 17.644 o
-7 4 15 154.496 150.481 1.391 5.214 o
-7 4 16 2.479 1.967 0.413 229.449 o
-7 4 17 33.812 31.925 1.229 19.392 o
-7 4 18 98.325 99.534 1.444 7.753 o
-7 4 19 27.398 27.084 0.787 29.183 o
-7 4 20 24.405 23.678 0.592 36.051 o
-7 4 21 3.364 3.208 0.231 262.933 o
-7 4 22 0.150 -0.351 0.278 926.446 o
-7 4 23 0.102 0.029 0.361 574.956 o
-7 5 1 535.616 531.190 2.591 1.148 o
-7 5 2 298.671 299.670 1.752 2.447 o
-7 5 3 894.770 888.260 4.168 0.540 o
-7 5 4 0.757 0.768 0.292 554.383 o
-7 5 5 677.358 683.635 3.956 0.771 o
-7 5 6 232.345 230.809 1.755 3.222 o
-7 5 7 1323.960 1346.910 6.705 0.279 o
-7 5 8 182.420 183.317 1.554 4.246 o
-7 5 9 13.493 12.861 0.430 66.669 o
-7 5 10 0.866 0.924 0.276 553.647 o
-7 5 11 100.764 100.024 0.977 8.579 o
-7 5 12 267.796 263.319 1.802 2.763 o
-7 5 13 7.073 6.633 0.425 112.932 o
-7 5 14 31.000 28.939 0.726 27.702 o
-7 5 15 88.821 88.892 1.073 9.439 o
-7 5 16 32.015 32.271 0.859 24.644 o
-7 5 17 69.915 67.869 2.854 5.748 o
-7 5 18 3.513 3.491 0.558 137.203 o
-7 5 19 8.927 8.156 0.945 50.911 o
-7 5 20 45.017 43.019 0.750 19.701 o
-7 5 21 14.583 13.226 0.446 62.490 o
-7 5 22 34.073 33.119 0.737 25.151 o
-7 5 23 1.953 2.148 0.314 316.726 o
-7 6 1 1086.600 1094.720 4.734 0.402 o
-7 6 2 266.933 268.588 1.637 2.806 o
-7 6 3 3.631 3.073 0.255 245.471 o
-7 6 4 397.519 405.122 2.476 1.632 o
-7 6 5 585.779 591.604 3.311 0.966 o
-7 6 6 7.103 7.303 0.386 115.156 o
-7 6 7 150.704 148.141 1.413 5.306 o
-7 6 8 285.509 289.577 2.104 2.453 o
-7 6 9 555.640 558.497 3.349 1.027 o
-7 6 10 97.432 96.141 0.926 8.982 o
-7 6 11 42.319 41.980 0.808 20.111 o
-7 6 12 93.902 89.519 1.026 9.201 o
-7 6 13 307.264 307.001 2.326 2.216 o
-7 6 14 200.159 199.755 2.011 3.582 o
-7 6 15 0.022 0.080 0.498 310.699 o
-7 6 16 0.910 0.419 0.724 135.017 o
-7 6 17 18.030 16.276 0.766 41.364 o
-7 6 18 0.432 0.213 2.217 15.813 o
-7 6 19 2.733 2.162 0.253 311.151 o
-7 6 20 3.620 3.437 0.304 220.676 o
-7 6 21 46.672 47.347 0.796 18.415 o
-7 6 22 7.381 7.443 0.435 106.195 o
-7 6 23 0.028 0.359 0.352 583.058 o
-7 7 1 66.105 65.887 0.744 13.630 o
-7 7 2 0.173 0.203 0.282 839.314 o
-7 7 3 12.069 10.181 0.334 81.394 o
-7 7 4 15.401 15.823 0.453 57.321 o
-7 7 5 1792.020 1817.000 8.507 0.171 o
-7 7 6 75.786 75.272 1.084 10.909 o
-7 7 7 11.420 12.591 0.450 72.395 o
-7 7 8 847.184 863.278 4.510 0.561 o
-7 7 9 97.326 94.563 1.087 8.711 o
-7 7 10 97.161 96.875 0.924 8.980 o
-7 7 11 0.582 0.743 0.249 718.685 o
-7 7 12 0.173 -0.052 0.419 424.403 o
-7 7 13 12.846 13.068 0.512 63.923 o
-7 7 14 163.880 161.810 1.819 4.506 o
-7 7 15 9.165 8.080 0.953 50.123 o
-7 7 16 1.556 1.147 1.193 51.190 o
-7 7 17 18.759 15.328 0.825 39.131 o
-7 7 18 52.338 49.895 1.090 15.109 o
-7 7 19 1.554 1.274 0.229 489.194 o
-7 7 20 0.313 -0.076 0.267 905.259 o
-7 7 21 1.158 0.481 0.241 616.899 o
-7 7 22 14.227 13.140 0.645 54.005 o
-7 8 1 5.170 3.569 0.278 186.606 o
-7 8 2 2.020 1.698 0.314 326.814 o
-7 8 3 103.918 104.076 1.000 8.258 o
-7 8 4 281.962 290.975 1.859 2.549 o
-7 8 5 34.784 33.122 0.829 23.770 o
-7 8 6 100.074 101.007 1.068 8.417 o
-7 8 7 363.100 361.056 2.305 1.857 o
-7 8 8 65.120 64.499 0.744 13.856 o
-7 8 9 4.716 3.893 0.457 145.677 o
-7 8 10 5.586 5.413 0.385 140.612 o
-7 8 11 650.215 649.488 3.518 0.842 o
-7 8 12 0.232 0.084 0.482 317.884 o
-7 8 13 23.269 22.916 0.716 34.705 o
-7 8 14 6.934 6.308 1.279 36.648 o
-7 8 15 4.173 3.365 0.378 181.615 o
-7 8 16 0.268 0.542 0.687 156.662 o
-7 8 17 19.733 18.027 0.670 41.522 o
-7 8 18 4.928 4.477 0.373 159.164 o
-7 8 19 67.103 67.395 0.978 12.536 o
-7 8 20 0.773 0.106 0.313 564.594 o
-7 8 21 1.370 0.613 0.324 417.601 o
-7 8 22 2.507 1.775 0.387 247.443 o
-7 9 1 0.244 -0.022 0.273 902.052 o
-7 9 2 31.341 31.153 0.636 28.175 o
-7 9 3 110.757 110.648 1.024 7.723 o
-7 9 4 82.661 83.131 0.997 10.285 o
-7 9 5 65.595 65.073 0.781 13.616 o
-7 9 6 401.268 402.546 2.367 1.642 o
-7 9 7 193.634 192.454 1.441 4.082 o
-7 9 8 355.310 358.028 2.188 1.917 o
-7 9 9 153.334 154.803 1.251 5.323 o
-7 9 10 343.390 344.517 2.257 1.979 o
-7 9 11 44.163 42.778 1.004 17.922 o
-7 9 12 8.886 8.273 0.666 71.922 o
-7 9 13 0.004 -0.291 0.618 204.659 o
-7 9 14 66.370 64.091 1.724 9.627 o
-7 9 15 122.387 119.553 2.120 5.374 o
-7 9 16 204.032 203.718 2.573 3.151 o
-7 9 17 3.201 4.091 0.512 150.382 o
-7 9 18 0.003 -0.042 0.235 1406.590 o
-7 9 19 10.193 8.708 0.462 83.839 o
-7 9 20 6.074 5.686 0.337 141.450 o
-7 9 21 0.867 0.302 0.323 507.629 o
-7 10 1 10.502 9.968 0.518 75.615 o
-7 10 2 3.050 2.310 0.402 212.416 o
-7 10 3 3.973 2.865 0.379 191.167 o
-7 10 4 160.499 159.666 1.270 5.090 o
-7 10 5 109.264 108.236 0.957 7.954 o
-7 10 6 29.846 27.374 0.656 29.788 o
-7 10 7 39.061 37.070 0.542 24.240 o
-7 10 8 7.401 6.750 0.404 112.600 o
-7 10 9 28.636 28.304 0.815 27.730 o
-7 10 10 37.820 35.112 0.820 22.421 o
-7 10 11 3.595 3.526 0.604 124.605 o
-7 10 12 189.953 189.011 2.149 3.666 o
-7 10 13 2.343 2.284 0.822 92.297 o
-7 10 14 38.957 35.256 1.798 12.792 o
-7 10 15 3.981 3.968 0.365 183.444 o
-7 10 16 5.647 6.257 0.352 140.616 o
-7 10 17 6.147 5.710 0.380 133.022 o
-7 10 18 22.645 20.610 0.540 40.288 o
-7 10 19 46.765 47.599 0.824 18.176 o
-7 10 20 9.367 9.338 0.465 85.920 o
-7 10 21 15.223 17.048 0.611 50.309 o
-7 11 1 14.201 12.662 0.437 64.653 o
-7 11 2 71.734 70.557 0.929 12.043 o
-7 11 3 16.754 15.194 0.472 54.501 o
-7 11 4 31.510 29.527 0.679 27.938 o
-7 11 5 17.250 16.034 0.607 48.073 o
-7 11 6 264.677 268.110 1.924 2.725 o
-7 11 7 152.458 152.854 1.304 5.317 o
-7 11 8 55.032 54.315 0.974 15.030 o
-7 11 9 1.588 1.487 0.340 340.579 o
-7 11 10 82.252 82.345 1.283 9.523 o
-7 11 11 60.835 58.907 1.542 11.051 o
-7 11 12 14.526 13.464 0.868 43.238 o
-7 11 13 1.641 1.643 0.665 139.018 o
-7 11 14 35.715 32.645 1.302 18.034 o
-7 11 15 12.857 10.524 0.488 68.849 o
-7 11 16 23.760 23.347 0.540 37.807 o
-7 11 17 84.759 84.835 1.167 9.605 o
-7 11 18 32.429 31.131 0.739 26.295 o
-7 11 19 0.707 0.352 0.423 351.975 o
-7 11 20 1.659 1.548 0.330 342.404 o
-7 12 1 1.022 0.715 0.588 188.871 o
-7 12 2 90.073 89.403 1.407 8.498 o
-7 12 3 169.572 168.713 1.491 4.635 o
-7 12 4 165.949 165.749 1.493 4.728 o
-7 12 5 12.847 12.729 0.795 49.344 o
-7 12 6 3.953 3.942 0.680 103.775 o
-7 12 7 8.823 9.331 0.804 59.556 o
-7 12 8 123.365 123.459 1.348 6.487 o
-7 12 9 20.552 19.336 0.610 41.564 o
-7 12 10 0.051 -0.212 0.652 182.737 o
-7 12 11 52.423 48.029 1.517 12.523 o
-7 12 12 53.351 49.870 0.860 16.355 o
-7 12 13 18.633 17.246 1.147 29.243 o
-7 12 14 305.209 297.357 2.887 2.076 o
-7 12 15 18.272 21.165 0.909 34.507 o
-7 12 16 0.082 0.716 0.266 848.461 o
-7 12 17 13.063 13.074 0.686 54.209 o
-7 12 18 9.193 8.203 0.516 84.787 o
-7 12 19 2.326 3.197 0.373 235.625 o
-7 13 1 53.271 52.074 1.270 13.693 o
-7 13 2 12.303 12.848 0.820 48.840 o
-7 13 3 27.064 26.593 0.984 26.077 o
-7 13 4 96.500 98.380 2.171 6.219 o
-7 13 5 125.442 129.202 1.525 6.076 o
-7 13 6 12.291 10.690 0.671 59.067 o
-7 13 7 12.499 11.918 1.264 31.102 o
-7 13 8 44.465 43.095 1.262 15.724 o
-7 13 9 37.660 35.873 1.027 20.142 o
-7 13 10 31.068 28.416 0.780 27.020 o
-7 13 11 4.083 3.760 0.567 127.353 o
-7 13 12 61.586 58.641 1.519 11.108 o
-7 13 13 36.515 35.378 0.645 24.672 o
-7 13 14 70.911 71.550 0.985 11.878 o
-7 13 15 27.634 26.866 0.601 32.203 o
-7 13 16 8.677 7.952 0.405 99.183 o
-7 13 17 21.308 20.012 0.639 39.623 o
-7 13 18 1.479 1.478 0.374 314.266 o
-7 14 1 21.424 21.565 1.313 23.435 o
-7 14 2 51.794 53.349 1.919 10.110 o
-7 14 3 176.917 179.442 2.108 3.921 o
-7 14 4 105.928 104.227 2.199 5.822 o
-7 14 5 10.065 9.695 1.045 42.732 o
-7 14 6 20.532 19.725 0.764 37.198 o
-7 14 7 130.388 132.310 3.445 3.427 o
-7 14 8 12.029 11.519 1.165 34.938 o
-7 14 9 119.165 119.191 2.044 5.574 o
-7 14 10 416.316 413.340 3.447 1.402 o
-7 14 11 0.322 0.938 0.495 275.596 o
-7 14 12 140.656 138.401 1.653 5.385 o
-7 14 13 5.223 5.369 0.364 149.870 o
-7 14 14 0.415 0.771 0.296 616.893 o
-7 14 15 0.200 -0.387 0.290 830.645 o
-7 14 16 5.059 3.257 0.399 160.222 o
-7 14 17 2.336 2.452 0.402 232.336 o
-7 15 1 4.863 5.619 1.136 46.844 o
-7 15 2 28.431 27.294 0.784 28.592 o
-7 15 3 59.475 60.308 0.994 13.839 o
-7 15 4 9.677 8.351 0.391 93.373 o
-7 15 5 2.071 1.325 1.582 29.643 o
-7 15 6 0.118 0.221 0.867 102.534 o
-7 15 7 64.716 67.358 1.051 12.508 o
-7 15 8 86.418 85.463 1.395 8.846 o
-7 15 9 19.427 20.222 0.557 43.814 o
-7 15 10 0.308 0.407 0.341 553.581 o
-7 15 11 18.742 18.075 0.634 43.748 o
-7 15 12 10.331 9.662 0.452 81.972 o
-7 15 13 10.913 9.696 0.478 77.536 o
-7 15 14 21.163 19.399 1.014 30.406 o
-7 15 15 22.304 20.636 1.035 28.908 o
-7 15 16 2.406 1.055 0.359 286.520 o
-7 16 1 7.910 7.470 0.498 95.046 o
-7 16 2 199.168 205.503 2.643 3.139 o
-7 16 3 65.936 66.620 1.154 11.981 o
-7 16 4 8.213 9.843 0.550 82.249 o
-7 16 5 78.053 80.506 1.187 10.182 o
-7 16 6 52.822 53.472 0.924 15.754 o
-7 16 7 46.546 49.903 0.901 17.435 o
-7 16 8 69.284 69.106 1.098 11.745 o
-7 16 9 21.991 20.585 0.613 39.280 o
-7 16 10 42.975 43.036 0.899 19.039 o
-7 16 11 0.371 0.564 0.294 661.132 o
-7 16 12 48.981 46.581 1.040 16.303 o
-7 16 13 6.540 5.643 0.460 116.221 o
-7 16 14 0.465 0.000 0.387 452.328 o
-7 17 1 5.465 5.481 0.387 141.206 o
-7 17 2 3.279 3.886 0.347 207.425 o
-7 17 3 2.404 2.842 0.291 287.096 o
-7 17 4 119.192 125.494 1.817 5.860 o
-7 17 5 68.133 74.864 1.187 11.238 o
-7 17 6 24.975 27.580 0.838 29.497 o
-7 17 7 26.925 29.372 0.775 29.011 o
-7 17 8 3.505 3.323 0.465 166.427 o
-7 17 9 37.219 36.994 0.753 23.001 o
-7 17 10 10.218 9.488 0.469 81.458 o
-7 17 11 10.992 9.258 0.836 53.109 o
-7 17 12 0.583 -0.085 0.310 627.484 o
-7 17 13 11.980 9.317 0.537 70.346 o
-7 18 1 30.596 33.374 0.894 24.516 o
-7 18 2 9.161 9.696 0.688 67.075 o
-7 18 3 0.064 0.646 0.387 462.600 o
-7 18 4 91.696 95.066 1.556 7.898 o
-7 18 5 22.945 24.850 0.683 34.912 o
-7 18 6 3.246 4.843 0.427 169.616 o
-7 18 7 51.597 55.413 1.041 15.094 o
-7 18 8 24.639 25.746 1.035 26.453 o
-7 18 9 11.059 12.862 0.683 58.677 o
-7 18 10 10.014 8.647 0.524 79.561 o
-7 19 1 4.655 4.801 0.567 117.038 o
-7 19 2 6.521 8.472 0.651 81.966 o
-7 19 3 7.108 9.244 0.620 81.220 o
-7 19 4 58.775 65.187 1.228 12.478 o
-7 19 5 4.047 7.804 0.700 88.723 o
-7 19 6 113.921 123.207 1.837 6.003 o
-6 0 2 0.057 0.630 0.210 1256.010 o
-6 0 4 19.403 20.240 0.483 45.794 o
-6 0 6 9.340 41.306 0.917 33.419 o
-6 0 8 742.027 743.116 4.439 0.668 o
-6 0 10 1660.580 1662.750 9.436 0.184 o
-6 0 12 791.866 798.642 5.508 0.568 o
-6 0 14 110.234 108.947 1.456 7.035 o
-6 0 16 0.331 0.857 0.824 109.095 o
-6 0 18 10.679 10.286 0.966 45.555 o
-6 0 20 10.034 8.945 0.756 60.651 o
-6 0 22 0.555 -0.413 0.311 629.643 o
-6 0 24 13.781 14.460 1.289 28.910 o
-6 1 1 821.964 846.968 3.520 0.616 o
-6 1 2 65.304 65.900 0.587 14.260 o
-6 1 3 145.131 152.626 1.007 5.775 o
-6 1 4 230.937 231.246 1.373 3.402 o
-6 1 5 256.333 259.196 1.383 3.015 o
-6 1 6 30.446 30.046 0.404 31.804 o
-6 1 7 249.295 246.465 1.418 3.124 o
-6 1 8 376.569 380.687 1.920 1.839 o
-6 1 9 100.900 101.135 0.870 8.729 o
-6 1 10 4.516 4.018 0.239 207.072 o
-6 1 11 895.134 896.851 3.872 0.546 o
-6 1 12 9.345 8.742 0.342 98.462 o
-6 1 13 496.957 503.779 2.666 1.239 o
-6 1 14 118.105 114.717 1.079 7.233 o
-6 1 15 3.574 3.197 0.376 197.758 o
-6 1 16 0.000 -0.429 0.494 320.461 o
-6 1 17 16.558 15.482 0.543 52.011 o
-6 1 18 1.917 0.435 1.300 43.536 o
-6 1 19 68.879 68.210 1.552 10.009 o
-6 1 20 0.284 0.244 0.249 954.598 o
-6 1 21 59.687 59.788 0.854 14.510 o
-6 1 22 3.834 3.613 0.249 230.658 o
-6 1 23 32.924 32.468 0.657 26.780 o
-6 1 24 4.458 4.791 0.371 164.815 o
-6 2 1 0.011 0.139 0.153 2868.190 o
-6 2 2 0.693 0.631 0.156 1062.930 o
-6 2 3 1004.790 1032.750 4.554 0.447 o
-6 2 4 118.694 121.938 0.902 7.297 o
-6 2 5 33.974 34.174 0.548 27.074 o
-6 2 6 483.548 490.253 2.761 1.269 o
-6 2 7 75.679 74.210 0.733 12.042 o
-6 2 8 919.655 919.399 4.312 0.515 o
-6 2 9 0.255 0.640 0.232 955.570 o
-6 2 10 567.255 565.388 2.671 1.061 o
-6 2 11 0.861 0.242 0.276 628.143 o
-6 2 12 0.026 -0.184 0.263 1107.290 o
-6 2 13 1.192 0.592 0.331 428.327 o
-6 2 14 184.112 182.825 1.420 4.316 o
-6 2 15 59.968 57.942 0.773 14.975 o
-6 2 16 11.952 11.987 0.531 66.791 o
-6 2 17 79.763 81.401 1.132 10.188 o
-6 2 18 8.178 7.201 0.685 74.484 o
-6 2 19 35.852 34.274 0.924 22.073 o
-6 2 20 30.783 29.753 0.631 28.918 o
-6 2 21 7.891 7.303 0.353 112.683 o
-6 2 22 24.412 24.266 0.571 36.201 o
-6 2 23 39.116 39.710 0.791 21.535 o
-6 2 24 9.736 11.256 0.506 77.004 o
-6 3 1 141.781 139.326 0.968 6.098 o
-6 3 2 91.949 89.734 0.776 9.848 o
-6 3 3 286.402 287.672 1.683 2.583 o
-6 3 4 1242.490 1256.990 6.239 0.311 o
-6 3 5 1980.590 2010.860 9.701 0.143 o
-6 3 6 1.765 5.314 0.297 256.207 o
-6 3 7 64.014 66.693 0.699 14.017 o
-6 3 8 13.073 12.037 0.318 74.669 o
-6 3 9 495.957 504.099 2.517 1.256 o
-6 3 10 563.986 572.740 2.694 1.059 o
-6 3 11 168.301 170.854 1.197 4.867 o
-6 3 12 44.018 43.224 0.655 20.645 o
-6 3 13 16.131 13.272 0.463 58.099 o
-6 3 14 336.909 332.660 2.003 2.092 o
-6 3 15 300.550 299.636 1.979 2.373 o
-6 3 16 65.510 64.057 1.095 12.412 o
-6 3 17 84.665 83.867 1.240 9.439 o
-6 3 18 2.622 2.241 0.743 106.173 o
-6 3 19 12.157 11.509 1.020 40.543 o
-6 3 20 9.260 9.055 0.758 62.234 o
-6 3 21 30.108 29.490 0.607 29.712 o
-6 3 22 0.075 -0.164 0.236 1318.270 o
-6 3 23 11.324 10.225 0.567 68.921 o
-6 3 24 8.231 8.485 0.436 97.056 o
-6 4 1 8.539 7.726 0.234 117.332 o
-6 4 2 427.967 429.507 2.265 1.538 o
-6 4 3 163.212 166.223 1.140 5.063 o
-6 4 4 153.580 152.830 1.304 5.291 o
-6 4 5 1400.710 1428.750 7.077 0.254 o
-6 4 6 1152.170 1145.980 6.098 0.348 o
-6 4 7 201.598 205.661 1.456 3.868 o
-6 4 8 1124.010 1134.750 5.369 0.372 o
-6 4 9 38.628 38.033 0.602 23.719 o
-6 4 10 95.912 97.059 0.871 9.151 o
-6 4 11 66.254 66.621 0.723 13.633 o
-6 4 12 28.476 25.537 0.450 34.311 o
-6 4 13 15.166 12.962 0.381 64.076 o
-6 4 14 125.073 123.107 1.026 6.868 o
-6 4 15 163.005 163.850 1.378 4.902 o
-6 4 16 42.330 40.987 1.147 17.276 o
-6 4 17 366.967 366.159 3.071 1.671 o
-6 4 18 15.959 16.364 1.144 31.143 o
-6 4 19 4.302 4.087 0.475 145.449 o
-6 4 20 41.555 40.214 0.702 21.483 o
-6 4 21 11.985 10.459 0.417 76.190 o
-6 4 22 16.231 16.437 0.498 53.381 o
-6 4 23 6.758 7.203 0.454 109.122 o
-6 5 1 69.446 66.543 0.621 13.541 o
-6 5 2 279.731 278.346 1.639 2.674 o
-6 5 3 1908.380 1910.180 7.887 0.161 o
-6 5 4 570.737 575.038 3.373 0.992 o
-6 5 5 860.812 852.883 4.564 0.554 o
-6 5 6 1014.960 1038.070 5.377 0.422 o
-6 5 7 221.640 220.630 1.641 3.439 o
-6 5 8 46.312 44.879 0.641 19.859 o
-6 5 9 10.547 10.647 0.354 85.907 o
-6 5 10 68.592 63.698 0.769 13.360 o
-6 5 11 16.557 15.289 0.346 59.083 o
-6 5 12 189.563 188.770 1.317 4.248 o
-6 5 13 117.554 115.717 0.994 7.355 o
-6 5 14 51.087 49.022 0.885 16.712 o
-6 5 15 3.409 2.857 0.520 153.847 o
-6 5 16 36.287 35.779 0.657 24.568 o
-6 5 17 7.498 8.251 0.850 60.356 o
-6 5 18 31.832 31.768 1.467 17.127 o
-6 5 19 2.559 0.396 2.465 12.582 o
-6 5 20 13.282 11.224 0.398 71.398 o
-6 5 21 34.710 33.505 0.627 26.046 o
-6 5 22 2.354 2.739 0.242 324.419 o
-6 5 23 0.085 0.228 0.284 863.602 o
-6 6 1 130.834 129.047 0.966 6.623 o
-6 6 2 3.942 3.439 0.238 233.727 o
-6 6 3 10.184 13.257 0.336 82.753 o
-6 6 4 810.384 821.464 4.092 0.611 o
-6 6 5 174.823 174.573 1.354 4.592 o
-6 6 6 977.898 1003.140 5.086 0.450 o
-6 6 7 829.415 842.926 4.376 0.582 o
-6 6 8 179.855 179.659 1.409 4.420 o
-6 6 9 437.886 439.346 2.545 1.459 o
-6 6 10 57.988 56.368 0.740 15.578 o
-6 6 11 94.776 92.561 0.918 9.276 o
-6 6 12 14.453 13.089 0.419 64.204 o
-6 6 13 22.814 21.089 0.529 40.098 o
-6 6 14 102.400 101.051 1.182 8.072 o
-6 6 15 253.294 256.138 2.165 2.757 o
-6 6 16 10.760 8.967 0.591 70.922 o
-6 6 17 8.889 7.522 0.664 73.395 o
-6 6 18 1.862 1.680 0.802 100.817 o
-6 6 19 23.210 21.935 0.537 39.085 o
-6 6 20 6.188 6.070 0.332 138.639 o
-6 6 21 8.943 8.858 0.477 88.065 o
-6 6 22 8.704 8.885 0.489 88.047 o
-6 6 23 4.027 4.328 0.496 142.015 o
-6 7 1 54.779 54.343 0.644 16.799 o
-6 7 2 1817.370 1862.880 7.668 0.172 o
-6 7 3 166.325 164.697 1.262 4.920 o
-6 7 4 203.554 206.449 1.432 3.850 o
-6 7 5 134.671 131.554 1.153 6.245 o
-6 7 6 142.233 145.114 1.234 5.740 o
-6 7 7 559.803 566.420 3.188 1.029 o
-6 7 8 7.040 7.468 0.377 116.155 o
-6 7 9 38.929 37.192 0.771 22.202 o
-6 7 10 688.102 693.387 3.619 0.776 o
-6 7 11 0.747 0.580 0.259 662.624 o
-6 7 12 535.493 533.009 2.895 1.120 o
-6 7 13 10.091 10.299 0.435 82.948 o
-6 7 14 19.819 18.035 0.449 47.669 o
-6 7 15 12.491 11.984 0.699 55.662 o
-6 7 16 9.717 7.927 0.603 75.262 o
-6 7 17 21.771 18.660 0.899 33.093 o
-6 7 18 0.011 4.974 5.177 2.903 o
-6 7 19 21.054 18.538 0.468 45.096 o
-6 7 20 4.910 4.854 0.320 168.925 o
-6 7 21 8.922 8.040 0.421 95.845 o
-6 7 22 20.276 21.244 0.993 30.905 o
-6 8 1 639.825 646.985 3.131 0.879 o
-6 8 2 46.790 47.227 0.679 19.183 o
-6 8 3 70.075 72.005 0.848 12.417 o
-6 8 4 35.458 34.039 0.584 26.039 o
-6 8 5 66.414 66.082 0.838 13.234 o
-6 8 6 231.860 232.359 1.713 3.239 o
-6 8 7 246.665 246.716 1.835 2.985 o
-6 8 8 0.041 -0.026 0.401 479.560 o
-6 8 9 1061.570 1076.810 5.269 0.402 o
-6 8 10 97.147 97.099 1.047 8.731 o
-6 8 11 60.636 59.022 0.802 14.659 o
-6 8 12 83.223 82.181 0.957 10.385 o
-6 8 13 372.344 371.010 2.743 1.716 o
-6 8 14 33.148 30.990 0.997 22.634 o
-6 8 15 74.825 72.941 2.038 7.799 o
-6 8 16 46.251 45.067 1.433 14.008 o
-6 8 17 1.531 0.312 1.527 32.372 o
-6 8 18 13.053 11.595 0.541 63.724 o
-6 8 19 8.898 7.957 0.363 101.911 o
-6 8 20 0.018 -0.380 0.281 978.526 o
-6 8 21 0.088 -0.396 0.395 488.426 o
-6 8 22 8.278 8.170 0.496 91.306 o
-6 9 1 4.053 3.978 0.328 193.353 o
-6 9 2 389.520 391.947 2.331 1.703 o
-6 9 3 10.739 11.056 0.342 84.838 o
-6 9 4 622.897 644.079 3.301 0.889 o
-6 9 5 0.916 0.497 0.319 491.463 o
-6 9 6 89.107 86.816 0.971 9.737 o
-6 9 7 56.401 52.771 0.752 16.117 o
-6 9 8 115.231 109.733 1.032 7.529 o
-6 9 9 81.612 79.560 0.857 10.890 o
-6 9 10 419.618 417.226 2.520 1.542 o
-6 9 11 50.750 50.001 0.935 16.369 o
-6 9 12 380.204 382.103 2.643 1.692 o
-6 9 13 41.812 41.021 0.926 19.355 o
-6 9 14 99.022 98.304 1.368 7.915 o
-6 9 15 62.984 64.838 1.169 12.319 o
-6 9 16 98.339 95.456 1.689 7.284 o
-6 9 17 23.004 22.146 0.694 35.721 o
-6 9 18 63.765 62.722 0.936 13.387 o
-6 9 19 37.669 37.182 0.846 21.862 o
-6 9 20 18.678 18.144 0.654 43.160 o
-6 9 21 3.049 4.140 0.426 180.589 o
-6 10 1 311.047 307.576 1.841 2.328 o
-6 10 2 358.659 352.333 1.979 1.957 o
-6 10 3 49.040 45.697 0.733 18.477 o
-6 10 4 2.357 2.565 0.323 276.418 o
-6 10 5 114.981 115.112 0.977 7.503 o
-6 10 6 286.447 287.980 1.818 2.542 o
-6 10 7 457.943 452.735 2.462 1.403 o
-6 10 8 27.215 25.596 0.609 32.811 o
-6 10 9 123.765 122.414 1.408 6.402 o
-6 10 10 1.656 1.225 0.724 123.112 o
-6 10 11 70.675 67.557 1.114 11.622 o
-6 10 12 76.187 74.055 1.344 10.040 o
-6 10 13 37.751 37.008 1.069 19.533 o
-6 10 14 39.574 39.940 1.234 17.152 o
-6 10 15 33.778 31.703 0.690 26.164 o
-6 10 16 114.417 110.192 1.408 6.940 o
-6 10 17 13.266 13.881 0.613 56.742 o
-6 10 18 0.002 0.018 0.284 959.517 o
-6 10 19 3.523 3.230 0.354 207.126 o
-6 10 20 4.724 4.136 0.328 177.242 o
-6 10 21 8.413 8.961 0.545 83.768 o
-6 11 1 138.815 138.091 1.120 6.054 o
-6 11 2 60.298 59.071 0.833 14.572 o
-6 11 3 267.803 261.047 1.598 2.841 o
-6 11 4 323.636 325.346 1.949 2.187 o
-6 11 5 94.711 93.106 0.944 9.209 o
-6 11 6 8.120 6.978 0.401 106.584 o
-6 11 7 5.219 5.795 0.421 135.677 o
-6 11 8 73.145 72.828 0.954 11.699 o
-6 11 9 286.852 291.098 2.145 2.427 o
-6 11 10 241.201 243.819 2.259 2.851 o
-6 11 11 9.537 9.091 0.722 64.258 o
-6 11 12 2.871 2.553 0.996 65.366 o
-6 11 13 4.144 2.911 0.765 90.814 o
-6 11 14 5.491 4.395 0.576 110.068 o
-6 11 15 10.764 9.713 0.423 82.187 o
-6 11 16 18.863 18.054 0.540 46.467 o
-6 11 17 75.167 74.560 1.044 11.126 o
-6 11 18 8.282 9.190 0.466 91.649 o
-6 11 19 3.111 3.006 0.392 205.637 o
-6 11 20 35.978 38.335 0.859 22.082 o
-6 12 1 256.469 253.926 1.746 2.909 o
-6 12 2 26.012 24.969 0.584 34.371 o
-6 12 3 27.997 27.890 0.684 30.307 o
-6 12 4 18.139 17.703 0.556 47.257 o
-6 12 5 3.325 4.884 0.422 169.567 o
-6 12 6 796.239 808.162 4.290 0.616 o
-6 12 7 156.433 154.221 1.674 4.854 o
-6 12 8 2.055 2.246 0.585 156.825 o
-6 12 9 44.662 43.985 1.367 14.803 o
-6 12 10 83.782 79.938 2.390 6.359 o
-6 12 11 8.080 6.478 1.074 45.688 o
-6 12 12 26.918 24.137 1.010 26.238 o
-6 12 13 246.539 241.998 2.315 2.792 o
-6 12 14 49.445 48.783 1.010 16.225 o
-6 12 15 31.223 34.322 0.927 23.650 o
-6 12 16 181.952 188.652 2.055 3.837 o
-6 12 17 12.018 11.361 0.454 72.225 o
-6 12 18 2.473 1.756 0.531 174.999 o
-6 12 19 0.246 0.946 0.471 303.895 o
-6 13 1 0.830 0.497 0.765 122.431 o
-6 13 2 108.631 111.753 1.395 7.155 o
-6 13 3 372.226 369.023 2.506 1.768 o
-6 13 4 3.769 3.376 0.719 99.514 o
-6 13 5 220.152 216.406 2.001 3.286 o
-6 13 6 15.073 14.590 0.793 44.942 o
-6 13 7 2.291 3.099 0.811 92.331 o
-6 13 8 0.289 0.176 0.493 298.420 o
-6 13 9 0.016 -0.299 0.446 391.301 o
-6 13 10 41.636 38.237 0.867 20.306 o
-6 13 11 43.473 42.650 1.413 14.718 o
-6 13 12 35.869 33.481 1.379 17.104 o
-6 13 13 67.533 67.646 1.245 11.394 o
-6 13 14 41.053 40.960 0.967 19.188 o
-6 13 15 14.032 15.989 0.545 56.208 o
-6 13 16 0.391 -0.190 0.288 765.973 o
-6 13 17 0.078 0.418 0.367 525.694 o
-6 13 18 2.256 2.655 0.306 290.056 o
-6 14 1 0.022 -0.703 0.940 88.319 o
-6 14 2 7.435 5.757 0.525 99.707 o
-6 14 3 33.673 31.498 0.842 24.349 o
-6 14 4 25.899 25.140 1.395 20.160 o
-6 14 5 159.977 159.832 1.853 4.558 o
-6 14 6 4.152 2.992 1.891 20.284 o
-6 14 7 29.784 29.010 1.019 23.892 o
-6 14 8 159.471 160.453 1.839 4.575 o
-6 14 9 8.056 8.553 1.061 45.077 o
-6 14 10 27.322 26.661 1.528 17.843 o
-6 14 11 136.015 133.518 2.168 4.874 o
-6 14 12 104.611 105.891 1.433 7.363 o
-6 14 13 20.431 20.156 0.493 44.237 o
-6 14 14 185.688 186.323 2.154 3.729 o
-6 14 15 0.772 0.354 0.427 341.486 o
-6 14 16 17.375 16.729 0.604 47.472 o
-6 14 17 2.633 1.607 0.364 259.925 o
-6 15 1 263.661 263.391 3.143 2.259 o
-6 15 2 3.550 2.397 0.809 88.085 o
-6 15 3 21.276 21.248 0.611 39.719 o
-6 15 4 8.643 6.795 0.725 69.850 o
-6 15 5 8.480 6.975 0.671 75.098 o
-6 15 6 8.587 8.669 0.712 68.284 o
-6 15 7 135.398 131.135 1.944 5.211 o
-6 15 8 4.314 4.988 1.029 56.119 o
-6 15 9 12.093 16.391 1.811 18.235 o
-6 15 10 55.429 53.984 1.044 14.599 o
-6 15 11 19.390 19.929 0.791 37.387 o
-6 15 12 13.507 14.350 0.736 49.858 o
-6 15 13 13.466 11.842 0.633 57.408 o
-6 15 14 3.120 2.064 0.293 270.148 o
-6 15 15 2.261 1.545 0.377 268.802 o
-6 15 16 19.455 19.266 0.885 34.981 o
-6 16 1 19.618 18.002 0.593 43.941 o
-6 16 2 6.863 7.865 0.537 95.298 o
-6 16 3 0.169 0.559 0.293 723.316 o
-6 16 4 38.760 39.059 0.984 19.860 o
-6 16 5 101.872 100.197 1.416 7.637 o
-6 16 6 10.537 11.146 0.452 78.093 o
-6 16 7 17.390 17.137 0.571 48.312 o
-6 16 8 7.490 7.787 0.391 109.431 o
-6 16 9 29.660 31.352 0.782 26.964 o
-6 16 10 20.211 18.433 0.527 44.760 o
-6 16 11 4.911 4.523 0.336 167.932 o
-6 16 12 19.363 21.462 0.667 40.136 o
-6 16 13 2.141 2.236 0.413 236.748 o
-6 16 14 37.819 37.994 1.130 18.760 o
-6 16 15 0.340 0.168 0.405 423.827 o
-6 17 1 52.515 53.157 1.021 15.250 o
-6 17 2 28.628 26.840 0.694 30.076 o
-6 17 3 7.478 6.723 0.435 108.028 o
-6 17 4 33.069 35.295 0.813 24.201 o
-6 17 5 43.064 43.032 0.809 19.761 o
-6 17 6 20.313 19.197 0.579 42.753 o
-6 17 7 1.193 0.769 0.284 494.246 o
-6 17 8 61.955 60.027 0.993 13.535 o
-6 17 9 32.459 31.995 0.785 25.496 o
-6 17 10 2.494 2.640 0.430 210.314 o
-6 17 11 95.390 95.778 1.580 7.655 o
-6 17 12 6.676 4.936 0.765 75.489 o
-6 17 13 5.455 4.598 0.413 141.697 o
-6 18 1 2.455 2.026 0.291 306.900 o
-6 18 2 21.579 20.875 0.657 38.462 o
-6 18 3 18.313 20.459 0.684 41.319 o
-6 18 4 13.707 15.856 0.586 55.165 o
-6 18 5 1.020 2.274 0.472 237.807 o
-6 18 6 22.547 25.974 0.630 35.885 o
-6 18 7 11.276 11.408 0.527 69.927 o
-6 18 8 9.303 9.509 0.524 80.708 o
-6 18 9 0.199 -0.305 0.300 783.676 o
-6 18 10 2.828 2.611 0.387 221.658 o
-6 18 11 0.038 -0.612 0.369 567.486 o
-6 19 1 1.475 1.477 0.405 287.267 o
-6 19 2 15.167 18.463 0.674 46.862 o
-6 19 3 43.765 50.671 1.034 16.947 o
-6 19 4 32.211 34.356 0.841 24.380 o
-6 19 5 3.226 3.259 0.430 184.841 o
-6 19 6 13.841 14.899 0.633 53.658 o
-6 19 7 0.622 0.469 0.355 464.529 o
-6 19 8 35.141 36.215 0.929 21.934 o
-5 0 2 6183.440 5878.630 34.312 0.017 o
-5 0 4 117.883 125.087 1.140 6.951 o
-5 0 6 1711.500 1714.200 9.172 0.179 o
-5 0 8 82.246 82.048 0.936 10.524 o
-5 0 10 1311.330 1329.240 8.520 0.257 o
-5 0 12 2054.820 2065.160 11.787 0.126 o
-5 0 14 1903.650 1918.670 11.666 0.140 o
-5 0 16 161.041 161.828 2.372 4.013 o
-5 0 18 44.566 43.840 1.325 15.150 o
-5 0 20 28.781 29.314 0.838 27.041 o
-5 0 22 38.014 37.887 1.014 19.913 o
-5 0 24 1.652 1.106 0.424 271.837 o
-5 1 1 1926.080 1943.980 7.332 0.161 o
-5 1 2 515.146 520.217 2.335 1.219 o
-5 1 3 75.157 80.729 0.593 12.100 o
-5 1 4 492.783 499.067 2.386 1.281 o
-5 1 5 0.550 0.338 0.111 1647.660 o
-5 1 6 959.484 975.183 4.082 0.489 o
-5 1 7 117.541 118.124 0.828 7.518 o
-5 1 8 23.183 21.840 0.354 42.640 o
-5 1 9 508.799 506.923 2.476 1.232 o
-5 1 10 499.258 508.328 2.607 1.236 o
-5 1 11 352.463 356.552 2.000 1.970 o
-5 1 12 18.766 17.775 0.418 50.327 o
-5 1 13 1173.950 1180.350 5.393 0.351 o
-5 1 14 23.753 23.444 0.503 38.479 o
-5 1 15 485.178 485.453 2.759 1.271 o
-5 1 16 21.399 19.717 0.535 42.292 o
-5 1 17 48.101 48.177 0.994 16.639 o
-5 1 18 169.620 167.826 1.717 4.451 o
-5 1 19 3.670 3.582 0.632 117.170 o
-5 1 20 43.955 42.775 0.704 20.365 o
-5 1 21 1.088 0.768 0.251 578.625 o
-5 1 22 0.001 -0.091 0.285 959.920 o
-5 1 23 31.723 32.874 0.764 25.893 o
-5 1 24 3.704 3.766 0.389 183.628 o
-5 2 1 104.239 104.154 0.758 8.627 o
-5 2 2 453.089 474.526 2.417 1.394 o
-5 2 3 755.844 785.823 3.858 0.670 o
-5 2 4 5229.980 5015.410 22.576 0.026 o
-5 2 5 97.317 100.716 0.888 8.921 o
-5 2 6 7.840 6.909 0.226 128.598 o
-5 2 7 1095.080 1115.400 4.789 0.395 o
-5 2 8 96.628 97.706 0.768 9.268 o
-5 2 9 533.185 547.028 2.596 1.138 o
-5 2 10 998.491 988.600 4.278 0.465 o
-5 2 11 16.679 15.958 0.359 57.662 o
-5 2 12 1408.420 1425.370 6.122 0.264 o
-5 2 13 44.976 42.736 0.736 19.848 o
-5 2 14 10.364 8.355 0.456 84.391 o
-5 2 15 11.729 9.641 0.451 76.478 o
-5 2 16 115.568 116.968 1.729 6.230 o
-5 2 17 44.898 44.971 0.864 18.623 o
-5 2 18 4.975 5.215 0.658 96.980 o
-5 2 19 62.512 62.757 1.187 12.398 o
-5 2 20 71.378 72.922 1.242 10.831 o
-5 2 21 2.497 2.501 0.262 309.481 o
-5 2 22 13.428 12.340 0.448 66.683 o
-5 2 23 3.635 2.976 0.371 200.978 o
-5 2 24 8.661 9.788 0.483 86.586 o
-5 3 1 225.819 227.092 1.313 3.506 o
-5 3 2 144.239 152.278 1.075 5.744 o
-5 3 3 550.197 558.764 3.089 1.058 o
-5 3 4 126.515 126.922 1.159 6.581 o
-5 3 5 220.899 227.330 1.752 3.356 o
-5 3 6 2472.500 2502.600 10.851 0.100 o
-5 3 7 823.855 835.957 3.868 0.606 o
-5 3 8 2079.510 2121.700 8.141 0.139 o
-5 3 9 482.996 486.926 2.381 1.315 o
-5 3 10 5.199 4.661 0.236 183.512 o
-5 3 11 637.125 643.734 3.076 0.887 o
-5 3 12 16.974 16.718 0.439 53.785 o
-5 3 13 94.596 91.978 0.875 9.392 o
-5 3 14 2.248 1.774 0.287 331.596 o
-5 3 15 221.744 219.066 1.545 3.493 o
-5 3 16 583.551 586.918 4.048 0.911 o
-5 3 17 265.025 265.586 2.197 2.628 o
-5 3 18 12.949 12.892 0.856 46.121 o
-5 3 19 28.911 27.919 0.889 26.494 o
-5 3 20 7.680 7.372 0.532 92.756 o
-5 3 21 3.033 3.861 0.320 226.105 o
-5 3 22 3.773 3.826 0.260 225.412 o
-5 3 23 4.872 4.823 0.333 166.712 o
-5 4 1 5.660 6.061 0.196 167.728 o
-5 4 2 693.826 712.983 3.304 0.779 o
-5 4 3 114.219 115.001 0.985 7.527 o
-5 4 4 0.995 1.049 0.244 584.389 o
-5 4 5 2881.740 2926.460 14.146 0.073 o
-5 4 6 137.711 141.461 1.127 6.031 o
-5 4 7 476.943 483.400 2.628 1.305 o
-5 4 8 67.558 64.996 0.663 13.767 o
-5 4 9 1.683 1.731 0.199 475.161 o
-5 4 10 165.342 162.550 1.130 5.064 o
-5 4 11 144.731 145.437 1.174 5.729 o
-5 4 12 38.200 36.764 0.604 24.110 o
-5 4 13 80.634 79.242 0.853 10.998 o
-5 4 14 216.479 216.217 1.481 3.602 o
-5 4 15 8.479 8.041 0.565 83.496 o
-5 4 16 31.203 30.171 0.839 25.707 o
-5 4 17 52.479 52.700 1.615 11.708 o
-5 4 18 35.378 34.571 0.961 21.745 o
-5 4 19 233.314 236.381 2.818 2.659 o
-5 4 20 24.180 23.558 0.495 38.179 o
-5 4 21 11.352 11.200 0.395 78.586 o
-5 4 22 25.366 26.701 0.588 34.124 o
-5 4 23 27.238 28.387 0.665 30.930 o
-5 5 1 180.208 184.758 1.154 4.538 o
-5 5 2 34.808 33.974 0.452 27.625 o
-5 5 3 28.947 28.317 0.433 33.135 o
-5 5 4 20.699 20.505 0.409 45.609 o
-5 5 5 838.362 845.666 4.140 0.584 o
-5 5 6 899.647 914.552 4.368 0.525 o
-5 5 7 408.584 400.824 2.328 1.628 o
-5 5 8 1040.900 1058.110 4.968 0.419 o
-5 5 9 174.098 170.603 1.205 4.749 o
-5 5 10 498.157 506.780 2.523 1.248 o
-5 5 11 121.747 122.908 1.095 6.908 o
-5 5 12 0.441 0.386 0.275 733.546 o
-5 5 13 9.606 8.372 0.365 96.038 o
-5 5 14 211.188 206.276 1.449 3.743 o
-5 5 15 3.003 3.210 0.452 181.779 o
-5 5 16 221.625 224.561 2.173 3.139 o
-5 5 17 110.359 107.252 1.721 6.564 o
-5 5 18 178.022 178.479 1.804 4.160 o
-5 5 19 100.047 98.744 1.528 7.508 o
-5 5 20 1.996 2.939 0.528 174.155 o
-5 5 21 4.198 3.885 0.362 180.795 o
-5 5 22 21.269 21.170 0.582 40.472 o
-5 5 23 30.545 32.216 0.713 27.294 o
-5 6 1 551.545 554.128 2.685 1.094 o
-5 6 2 178.068 178.699 1.181 4.614 o
-5 6 3 631.599 635.907 3.232 0.888 o
-5 6 4 2.689 2.613 0.211 325.254 o
-5 6 5 223.221 231.114 1.543 3.412 o
-5 6 6 3.159 2.293 0.288 265.978 o
-5 6 7 192.849 193.249 1.482 4.062 o
-5 6 8 501.433 507.684 2.681 1.225 o
-5 6 9 522.558 521.613 2.626 1.177 o
-5 6 10 12.330 11.493 0.358 76.382 o
-5 6 11 214.333 214.979 1.366 3.691 o
-5 6 12 69.341 67.409 0.809 12.900 o
-5 6 13 6.727 6.131 0.420 118.705 o
-5 6 14 1.617 1.205 0.401 290.308 o
-5 6 15 85.655 83.476 1.221 9.440 o
-5 6 16 2.333 1.887 0.397 245.490 o
-5 6 17 62.508 61.540 2.080 8.506 o
-5 6 18 3.944 3.408 0.611 120.236 o
-5 6 19 0.315 0.039 0.811 115.905 o
-5 6 20 0.255 0.283 0.236 1041.880 o
-5 6 21 32.922 32.030 0.635 27.155 o
-5 6 22 2.713 3.526 0.413 200.389 o
-5 6 23 8.317 8.905 0.508 88.048 o
-5 7 1 50.822 52.278 0.646 17.827 o
-5 7 2 59.163 59.583 0.684 15.354 o
-5 7 3 315.883 316.724 1.922 2.256 o
-5 7 4 1514.700 1551.090 6.605 0.232 o
-5 7 5 95.552 96.498 0.849 9.233 o
-5 7 6 79.865 78.868 0.780 11.274 o
-5 7 7 37.281 35.446 0.603 24.755 o
-5 7 8 413.204 429.362 2.457 1.552 o
-5 7 9 184.994 185.416 1.312 4.351 o
-5 7 10 226.348 230.590 1.466 3.416 o
-5 7 11 31.185 31.431 0.782 26.224 o
-5 7 12 51.168 49.705 0.860 16.789 o
-5 7 13 22.314 22.590 0.638 37.415 o
-5 7 14 320.228 317.012 2.270 2.143 o
-5 7 15 16.313 14.477 0.759 44.743 o
-5 7 16 2.850 2.113 0.693 116.337 o
-5 7 17 35.887 33.709 0.804 23.536 o
-5 7 18 45.219 44.036 0.799 19.148 o
-5 7 19 38.076 36.759 0.706 23.200 o
-5 7 20 14.108 13.532 0.522 59.762 o
-5 7 21 91.301 93.765 1.304 8.573 o
-5 7 22 19.308 20.790 0.608 42.191 o
-5 8 1 927.020 922.434 4.270 0.512 o
-5 8 2 866.537 884.233 4.283 0.552 o
-5 8 3 825.891 849.537 3.924 0.599 o
-5 8 4 34.165 31.638 0.516 27.955 o
-5 8 5 18.132 18.042 0.410 51.381 o
-5 8 6 53.353 52.749 0.687 17.030 o
-5 8 7 7.967 6.928 0.346 114.475 o
-5 8 8 96.154 92.510 0.982 9.061 o
-5 8 9 124.110 120.292 1.026 6.958 o
-5 8 10 1.813 1.791 0.388 275.601 o
-5 8 11 667.652 664.182 3.315 0.828 o
-5 8 12 38.092 36.759 0.840 21.850 o
-5 8 13 570.528 573.667 3.239 1.005 o
-5 8 14 3.073 2.900 0.630 126.443 o
-5 8 15 26.589 25.397 1.028 25.796 o
-5 8 16 16.330 15.134 1.018 35.133 o
-5 8 17 21.864 20.435 0.824 34.236 o
-5 8 18 4.362 3.687 0.270 206.869 o
-5 8 19 0.663 0.526 0.236 774.451 o
-5 8 20 4.906 3.836 0.311 181.003 o
-5 8 21 6.368 6.963 0.579 95.246 o
-5 8 22 10.193 11.985 0.686 61.511 o
-5 9 1 50.497 52.694 0.731 17.389 o
-5 9 2 46.842 45.493 0.711 19.179 o
-5 9 3 113.554 113.338 0.984 7.595 o
-5 9 4 3.856 3.323 0.287 221.292 o
-5 9 5 36.916 35.535 0.577 25.134 o
-5 9 6 170.806 177.547 1.292 4.684 o
-5 9 7 22.589 19.024 0.459 43.041 o
-5 9 8 61.518 58.932 0.669 15.086 o
-5 9 9 6.012 4.962 0.328 148.809 o
-5 9 10 19.215 19.372 0.557 44.617 o
-5 9 11 29.644 27.552 0.603 30.634 o
-5 9 12 15.845 13.731 0.646 50.563 o
-5 9 13 47.566 45.571 0.933 17.446 o
-5 9 14 48.636 47.562 1.502 13.077 o
-5 9 15 2.591 4.413 0.794 90.283 o
-5 9 16 199.643 196.309 2.249 3.446 o
-5 9 17 19.708 19.516 0.489 45.719 o
-5 9 18 3.936 2.625 0.447 170.937 o
-5 9 19 10.097 9.816 0.504 78.563 o
-5 9 20 14.972 14.428 0.515 57.173 o
-5 9 21 3.553 5.675 0.517 134.484 o
-5 10 1 446.866 439.878 2.489 1.443 o
-5 10 2 48.977 43.800 0.658 19.196 o
-5 10 3 624.322 633.551 3.130 0.905 o
-5 10 4 314.310 310.639 1.764 2.320 o
-5 10 5 107.895 107.107 0.890 8.154 o
-5 10 6 1.115 0.490 0.336 436.001 o
-5 10 7 18.477 15.998 0.407 52.654 o
-5 10 8 34.999 31.112 0.502 27.796 o
-5 10 9 280.927 277.839 1.779 2.625 o
-5 10 10 13.981 11.941 0.498 63.177 o
-5 10 11 153.883 151.482 1.274 5.328 o
-5 10 12 0.471 0.428 0.345 513.631 o
-5 10 13 149.387 144.557 1.951 4.783 o
-5 10 14 6.628 6.428 0.660 84.963 o
-5 10 15 83.288 80.296 1.252 9.615 o
-5 10 16 65.603 62.487 0.944 13.138 o
-5 10 17 13.543 12.671 0.489 63.832 o
-5 10 18 29.739 30.234 0.668 28.853 o
-5 10 19 0.382 0.645 0.284 680.196 o
-5 10 20 29.835 31.530 1.056 22.873 o
-5 10 21 46.800 51.733 1.064 16.060 o
-5 11 1 2.792 2.409 0.353 243.640 o
-5 11 2 75.993 72.030 0.781 11.989 o
-5 11 3 1.477 1.210 0.306 400.214 o
-5 11 4 22.922 20.844 0.513 40.472 o
-5 11 5 285.436 279.306 1.685 2.617 o
-5 11 6 553.595 554.749 2.889 1.073 o
-5 11 7 143.118 141.772 1.159 5.838 o
-5 11 8 6.752 6.597 0.346 127.110 o
-5 11 9 6.178 5.344 0.567 103.290 o
-5 11 10 36.452 34.739 0.822 22.942 o
-5 11 11 5.658 6.132 0.556 105.881 o
-5 11 12 106.471 103.061 1.733 6.744 o
-5 11 13 10.310 7.667 0.879 53.100 o
-5 11 14 6.221 5.439 0.445 122.473 o
-5 11 15 45.851 41.854 0.775 19.444 o
-5 11 16 1.317 1.402 0.288 429.791 o
-5 11 17 20.708 20.280 0.521 43.118 o
-5 11 18 56.035 56.907 1.041 14.316 o
-5 11 19 0.710 0.947 0.342 446.675 o
-5 11 20 2.689 2.528 0.452 196.095 o
-5 12 1 2.875 2.522 0.408 211.700 o
-5 12 2 114.066 112.666 1.205 7.246 o
-5 12 3 178.676 175.539 1.327 4.534 o
-5 12 4 141.343 144.441 1.168 5.842 o
-5 12 5 270.234 269.151 1.802 2.724 o
-5 12 6 1.718 2.579 0.372 273.718 o
-5 12 7 8.884 8.331 0.517 85.781 o
-5 12 8 122.816 120.782 1.404 6.466 o
-5 12 9 207.463 205.757 1.665 3.675 o
-5 12 10 71.958 67.775 1.148 11.362 o
-5 12 11 79.552 76.599 1.130 10.397 o
-5 12 12 216.423 209.635 1.981 3.370 o
-5 12 13 110.001 108.271 1.266 7.403 o
-5 12 14 81.147 78.365 1.517 9.000 o
-5 12 15 150.526 149.972 1.955 4.707 o
-5 12 16 13.599 16.116 0.545 56.970 o
-5 12 17 0.620 0.624 0.303 567.969 o
-5 12 18 12.873 15.025 0.572 58.401 o
-5 12 19 66.562 69.978 1.296 11.166 o
-5 13 1 35.643 36.812 0.949 21.450 o
-5 13 2 100.607 99.743 1.586 7.336 o
-5 13 3 15.431 12.433 0.724 48.890 o
-5 13 4 75.992 77.703 1.115 10.686 o
-5 13 5 68.901 68.045 1.239 11.274 o
-5 13 6 52.841 51.728 0.827 16.472 o
-5 13 7 301.003 299.401 2.785 2.123 o
-5 13 8 291.959 291.008 2.246 2.365 o
-5 13 9 50.521 47.651 0.899 16.867 o
-5 13 10 1.933 1.059 0.725 120.999 o
-5 13 11 108.389 104.399 1.643 6.832 o
-5 13 12 82.535 82.262 1.345 9.322 o
-5 13 13 0.565 1.224 0.246 662.462 o
-5 13 14 37.522 37.399 0.809 22.250 o
-5 13 15 21.829 23.008 0.608 38.359 o
-5 13 16 42.910 43.538 0.930 18.735 o
-5 13 17 39.445 40.299 0.880 20.515 o
-5 13 18 1.034 2.062 0.433 270.537 o
-5 14 1 104.771 104.213 1.928 6.387 o
-5 14 2 40.106 39.467 0.932 19.951 o
-5 14 3 26.855 25.684 1.032 25.547 o
-5 14 4 2.843 3.276 0.648 122.288 o
-5 14 5 103.867 101.657 1.655 7.024 o
-5 14 6 52.013 52.707 1.342 13.372 o
-5 14 7 61.066 60.781 2.255 7.937 o
-5 14 8 32.516 31.605 0.947 23.402 o
-5 14 9 2.254 1.636 0.952 73.977 o
-5 14 10 0.025 0.806 1.041 70.770 o
-5 14 11 50.972 49.971 0.878 16.689 o
-5 14 12 266.755 262.414 2.775 2.396 o
-5 14 13 36.108 37.365 0.761 23.252 o
-5 14 14 23.124 23.366 0.724 34.466 o
-5 14 15 8.067 7.221 0.549 89.073 o
-5 14 16 10.532 9.840 0.592 70.176 o
-5 14 17 4.347 3.882 0.380 172.615 o
-5 15 1 5.172 5.032 0.663 95.619 o
-5 15 2 0.047 0.038 0.594 219.769 o
-5 15 3 32.080 28.851 1.135 21.497 o
-5 15 4 27.303 25.510 0.914 27.433 o
-5 15 5 50.680 50.328 0.969 16.131 o
-5 15 6 161.268 160.554 1.785 4.595 o
-5 15 7 150.720 153.915 1.864 4.767 o
-5 15 8 21.783 21.953 1.213 25.138 o
-5 15 9 318.508 317.024 3.990 1.659 o
-5 15 10 11.733 11.803 0.506 69.250 o
-5 15 11 4.822 3.834 0.376 165.358 o
-5 15 12 0.421 -0.142 0.271 830.826 o
-5 15 13 11.660 12.061 0.628 61.529 o
-5 15 14 0.374 0.358 0.400 417.791 o
-5 15 15 82.372 83.143 2.200 6.837 o
-5 15 16 0.300 0.029 0.367 521.118 o
-5 16 1 0.084 0.220 0.671 170.050 o
-5 16 2 214.245 218.115 2.325 3.149 o
-5 16 3 27.430 26.853 0.586 32.582 o
-5 16 4 39.720 40.342 1.079 18.535 o
-5 16 5 0.284 0.089 0.397 449.794 o
-5 16 6 12.093 11.057 0.999 41.807 o
-5 16 7 35.787 34.893 0.914 22.106 o
-5 16 8 47.661 47.801 0.859 17.710 o
-5 16 9 9.291 9.729 0.497 82.646 o
-5 16 10 38.535 38.355 0.856 21.306 o
-5 16 11 3.639 2.257 0.318 233.105 o
-5 16 12 85.934 85.446 1.502 8.573 o
-5 16 13 2.197 2.177 0.308 305.588 o
-5 16 14 0.583 0.588 0.333 507.400 o
-5 16 15 1.035 1.235 0.318 428.714 o
-5 17 1 2.440 2.327 0.267 315.499 o
-5 17 2 0.056 0.179 0.376 527.413 o
-5 17 3 0.973 0.895 0.279 529.701 o
-5 17 4 1.442 0.989 0.267 471.127 o
-5 17 5 117.624 117.773 1.593 6.385 o
-5 17 6 1.956 1.617 0.317 331.329 o
-5 17 7 10.306 10.325 0.423 82.849 o
-5 17 8 5.016 5.091 0.372 153.210 o
-5 17 9 118.485 118.212 1.629 6.291 o
-5 17 10 10.412 11.295 0.489 75.653 o
-5 17 11 54.143 54.153 1.120 14.331 o
-5 17 12 0.245 0.313 0.467 329.147 o
-5 17 13 41.392 42.557 1.033 18.315 o
-5 18 1 2.900 1.958 0.296 281.445 o
-5 18 2 5.878 6.192 0.439 123.173 o
-5 18 3 14.635 14.859 0.634 52.197 o
-5 18 4 129.818 133.466 1.943 5.310 o
-5 18 5 72.306 74.205 1.258 10.640 o
-5 18 6 55.182 57.296 0.971 14.794 o
-5 18 7 3.302 3.806 0.409 184.817 o
-5 18 8 12.738 14.074 0.551 60.859 o
-5 18 9 22.727 24.980 0.671 35.286 o
-5 18 10 9.896 9.798 0.551 75.526 o
-5 18 11 10.542 10.802 0.569 70.295 o
-5 18 12 4.407 4.645 0.434 150.636 o
-5 19 1 42.452 44.356 0.972 18.392 o
-5 19 2 67.375 71.377 1.284 11.079 o
-5 19 3 17.963 21.104 0.752 39.334 o
-5 19 4 36.185 38.427 1.328 17.071 o
-5 19 5 4.571 5.315 0.576 113.722 o
-5 19 6 17.102 18.721 0.717 42.656 o
-5 19 7 104.982 105.317 1.889 6.441 o
-5 19 8 13.105 13.611 0.676 54.115 o
-5 19 9 0.113 0.078 0.344 622.874 o
-5 20 1 0.182 0.842 0.409 396.784 o
-5 20 2 27.616 29.036 0.809 28.154 o
-5 20 3 35.117 37.237 1.245 18.271 o
-5 20 4 36.257 36.522 0.921 21.617 o
-4 0 2 1692.060 1688.190 9.434 0.180 o
-4 0 4 3052.840 2937.230 15.355 0.067 o
-4 0 6 446.870 459.152 2.894 1.365 o
-4 0 8 378.974 385.184 2.744 1.672 o
-4 0 10 184.570 187.765 1.963 3.880 o
-4 0 12 2.096 1.776 0.334 303.617 o
-4 0 14 736.177 734.395 5.497 0.619 o
-4 0 16 639.646 646.131 7.108 0.603 o
-4 0 18 6.466 5.656 0.775 73.846 o
-4 0 20 10.068 8.877 1.561 24.783 o
-4 0 22 2.978 3.326 0.400 201.603 o
-4 0 24 41.466 44.806 1.322 15.601 o
-4 1 1 2606.070 2541.390 9.355 0.098 o
-4 1 2 43.172 40.866 0.356 23.152 o
-4 1 3 7375.700 6914.440 39.201 0.013 o
-4 1 4 162.400 165.595 0.964 5.213 o
-4 1 5 0.587 0.940 0.121 1177.150 o
-4 1 6 18.339 19.064 0.297 52.906 o
-4 1 7 80.107 79.775 0.666 11.482 o
-4 1 8 85.954 88.224 0.726 10.463 o
-4 1 9 0.269 0.341 0.185 1399.510 o
-4 1 10 16.359 14.974 0.393 58.328 o
-4 1 11 311.944 309.236 1.938 2.293 o
-4 1 12 72.065 73.811 0.865 12.052 o
-4 1 13 796.894 805.465 4.124 0.623 o
-4 1 14 73.871 71.040 0.802 12.205 o
-4 1 15 60.230 58.246 0.916 14.255 o
-4 1 16 84.162 81.421 1.066 10.046 o
-4 1 17 49.057 49.170 0.906 16.959 o
-4 1 18 14.992 14.520 0.589 53.830 o
-4 1 19 0.913 0.701 0.718 135.319 o
-4 1 20 41.410 41.508 0.688 21.435 o
-4 1 21 3.545 3.858 0.265 230.626 o
-4 1 22 1.034 1.251 0.228 586.629 o
-4 1 23 50.132 52.428 1.006 15.800 o
-4 1 24 0.279 0.962 0.356 476.346 o
-4 2 1 867.144 875.416 3.876 0.568 o
-4 2 2 32.205 34.787 0.378 29.469 o
-4 2 3 626.356 642.444 3.333 0.884 o
-4 2 4 702.015 718.708 3.857 0.740 o
-4 2 5 1.754 1.764 0.141 525.074 o
-4 2 6 3498.800 3386.680 13.345 0.057 o
-4 2 7 599.682 593.067 2.666 0.994 o
-4 2 8 760.006 772.149 3.385 0.693 o
-4 2 9 9.021 8.639 0.249 108.525 o
-4 2 10 156.064 150.990 1.138 5.402 o
-4 2 11 13.633 13.993 0.347 68.352 o
-4 2 12 311.740 311.506 1.962 2.282 o
-4 2 13 119.385 121.027 1.116 7.005 o
-4 2 14 257.024 258.287 1.690 2.907 o
-4 2 15 72.465 69.848 0.965 11.879 o
-4 2 16 81.046 79.026 0.887 10.882 o
-4 2 17 2.804 1.710 0.799 95.585 o
-4 2 18 58.891 58.728 1.108 13.447 o
-4 2 19 1.536 1.578 0.760 113.023 o
-4 2 20 0.040 -0.096 0.646 186.624 o
-4 2 21 10.882 12.011 0.406 78.121 o
-4 2 22 5.841 6.552 0.371 133.355 o
-4 2 23 1.928 2.573 0.248 356.705 o
-4 3 1 495.736 499.937 2.274 1.285 o
-4 3 2 279.671 290.180 1.605 2.643 o
-4 3 3 12.388 13.675 0.397 70.405 o
-4 3 4 1440.300 1468.460 7.627 0.238 o
-4 3 5 4365.510 4259.900 18.678 0.037 o
-4 3 6 18.601 18.433 0.328 52.305 o
-4 3 7 2.497 2.874 0.174 350.225 o
-4 3 8 808.691 819.641 3.578 0.632 o
-4 3 9 346.337 347.392 1.902 2.036 o
-4 3 10 1205.080 1219.940 5.291 0.339 o
-4 3 11 445.747 449.609 2.418 1.443 o
-4 3 12 15.515 14.186 0.394 61.138 o
-4 3 13 10.689 9.428 0.297 92.035 o
-4 3 14 3.162 2.791 0.338 231.606 o
-4 3 15 278.899 275.311 1.868 2.619 o
-4 3 16 21.611 21.034 0.472 42.737 o
-4 3 17 6.601 6.398 0.534 101.813 o
-4 3 18 17.663 16.490 0.955 35.486 o
-4 3 19 144.252 146.926 2.447 4.279 o
-4 3 20 48.532 49.490 0.817 17.622 o
-4 3 21 115.332 119.408 1.368 6.804 o
-4 3 22 1.378 2.194 0.232 446.186 o
-4 3 23 0.880 1.260 0.284 504.886 o
-4 4 1 313.284 321.521 1.645 2.323 o
-4 4 2 17.157 17.216 0.292 57.141 o
-4 4 3 1.594 2.293 0.127 519.693 o
-4 4 4 262.960 267.222 1.647 2.839 o
-4 4 5 462.370 463.834 2.580 1.365 o
-4 4 6 175.250 175.008 1.140 4.729 o
-4 4 7 623.943 629.848 2.816 0.927 o
-4 4 8 616.692 625.090 2.856 0.937 o
-4 4 9 267.872 273.166 1.520 2.818 o
-4 4 10 114.619 115.571 0.979 7.505 o
-4 4 11 50.868 51.037 0.740 17.434 o
-4 4 12 96.459 95.168 0.986 8.952 o
-4 4 13 41.464 39.061 0.598 22.537 o
-4 4 14 45.757 45.369 0.818 18.714 o
-4 4 15 24.888 24.823 0.531 36.292 o
-4 4 16 124.819 125.352 1.672 5.932 o
-4 4 17 36.597 36.483 0.904 21.696 o
-4 4 18 167.925 168.491 3.429 2.974 o
-4 4 19 24.125 24.850 0.957 28.441 o
-4 4 20 0.021 0.714 0.620 194.118 o
-4 4 21 18.958 20.437 0.498 45.868 o
-4 4 22 52.008 57.149 1.026 14.985 o
-4 4 23 0.082 0.280 0.250 1065.490 o
-4 5 1 1382.300 1397.930 5.785 0.274 o
-4 5 2 382.852 396.022 2.020 1.771 o
-4 5 3 792.725 804.246 3.826 0.639 o
-4 5 4 146.578 144.375 0.973 5.879 o
-4 5 5 76.707 79.350 0.664 11.846 o
-4 5 6 26.267 25.894 0.398 36.716 o
-4 5 7 33.239 33.505 0.468 28.432 o
-4 5 8 48.858 47.131 0.588 19.217 o
-4 5 9 136.611 132.403 0.993 6.343 o
-4 5 10 450.247 454.807 2.376 1.431 o
-4 5 11 117.513 113.646 1.047 7.326 o
-4 5 12 208.838 211.498 1.439 3.746 o
-4 5 13 104.517 102.203 0.945 8.371 o
-4 5 14 115.257 113.297 0.997 7.501 o
-4 5 15 32.363 30.013 0.717 26.883 o
-4 5 16 0.195 -0.195 0.543 257.178 o
-4 5 17 10.261 10.267 0.956 46.691 o
-4 5 18 101.700 101.414 1.518 7.404 o
-4 5 19 145.098 145.985 1.804 5.023 o
-4 5 20 109.860 113.423 1.311 7.224 o
-4 5 21 71.247 72.143 1.028 11.663 o
-4 5 22 48.339 51.788 0.856 17.172 o
-4 5 23 17.896 18.379 0.652 44.038 o
-4 6 1 225.130 227.992 1.375 3.483 o
-4 6 2 11.141 10.987 0.295 85.881 o
-4 6 3 178.307 182.041 1.125 4.615 o
-4 6 4 183.565 184.282 1.136 4.493 o
-4 6 5 250.926 251.106 1.441 3.080 o
-4 6 6 26.149 24.640 0.427 36.966 o
-4 6 7 1002.280 1023.300 4.656 0.447 o
-4 6 8 782.174 803.987 3.969 0.640 o
-4 6 9 536.551 545.847 2.827 1.113 o
-4 6 10 20.294 19.550 0.507 44.459 o
-4 6 11 0.675 0.520 0.249 725.283 o
-4 6 12 8.555 7.551 0.328 109.244 o
-4 6 13 25.878 24.686 0.431 37.138 o
-4 6 14 7.142 5.261 0.392 123.107 o
-4 6 15 113.642 114.322 1.454 6.813 o
-4 6 16 8.955 8.975 0.530 82.811 o
-4 6 17 105.062 104.010 1.508 7.234 o
-4 6 18 11.021 9.891 0.651 64.431 o
-4 6 19 37.184 37.868 0.683 23.550 o
-4 6 20 0.143 0.540 0.234 1041.580 o
-4 6 21 1.100 0.923 0.253 555.643 o
-4 6 22 0.104 0.463 0.278 834.131 o
-4 6 23 5.093 5.692 0.366 149.128 o
-4 7 1 55.332 52.674 0.624 16.944 o
-4 7 2 1006.110 1017.170 4.623 0.447 o
-4 7 3 36.217 36.725 0.519 25.704 o
-4 7 4 403.142 411.333 2.123 1.660 o
-4 7 5 3.078 2.883 0.235 282.347 o
-4 7 6 80.738 82.839 0.764 11.054 o
-4 7 7 49.028 50.605 0.630 18.513 o
-4 7 8 28.056 27.032 0.549 32.661 o
-4 7 9 17.766 16.404 0.446 52.404 o
-4 7 10 29.161 31.318 0.577 30.135 o
-4 7 11 49.122 47.235 0.568 19.247 o
-4 7 12 1447.950 1462.720 6.274 0.252 o
-4 7 13 35.878 34.691 0.709 24.402 o
-4 7 14 1.664 1.997 0.713 122.452 o
-4 7 15 7.188 7.029 0.657 81.552 o
-4 7 16 17.419 16.183 0.956 35.782 o
-4 7 17 6.461 6.090 0.557 100.503 o
-4 7 18 45.388 44.846 0.757 19.314 o
-4 7 19 55.271 55.366 0.864 15.509 o
-4 7 20 17.819 18.566 0.612 45.327 o
-4 7 21 55.933 56.522 0.943 14.887 o
-4 7 22 46.902 50.098 1.183 15.335 o
-4 8 1 791.804 811.155 3.867 0.635 o
-4 8 2 208.289 210.141 1.418 3.772 o
-4 8 3 536.548 532.579 2.600 1.145 o
-4 8 4 237.473 238.260 1.495 3.249 o
-4 8 5 301.993 304.653 1.732 2.417 o
-4 8 6 218.717 216.622 1.443 3.591 o
-4 8 7 55.227 56.015 0.720 16.194 o
-4 8 8 33.141 33.578 0.598 27.090 o
-4 8 9 305.804 303.008 1.851 2.368 o
-4 8 10 197.990 192.053 1.379 4.058 o
-4 8 11 644.890 645.216 3.325 0.862 o
-4 8 12 0.031 0.180 0.291 865.246 o
-4 8 13 213.234 213.711 1.558 3.616 o
-4 8 14 100.121 102.452 1.417 7.665 o
-4 8 15 606.618 608.717 4.108 0.868 o
-4 8 16 0.593 0.498 0.718 140.496 o
-4 8 17 139.465 142.081 1.729 5.277 o
-4 8 18 17.520 17.222 0.500 50.395 o
-4 8 19 2.417 2.691 0.317 274.108 o
-4 8 20 0.130 0.631 0.278 791.178 o
-4 8 21 12.796 13.072 0.722 52.814 o
-4 8 22 9.704 11.311 0.972 45.870 o
-4 9 1 48.984 50.296 0.723 18.020 o
-4 9 2 150.272 144.036 1.167 5.608 o
-4 9 3 21.456 19.241 0.439 44.779 o
-4 9 4 271.481 274.675 1.648 2.745 o
-4 9 5 13.937 11.923 0.360 70.047 o
-4 9 6 34.745 33.837 0.670 25.484 o
-4 9 7 24.155 23.633 0.521 37.682 o
-4 9 8 56.240 48.770 0.657 17.000 o
-4 9 9 0.748 -0.173 0.282 673.673 o
-4 9 10 170.999 165.179 1.291 4.800 o
-4 9 11 11.162 9.945 0.499 74.662 o
-4 9 12 64.907 62.316 1.013 12.936 o
-4 9 13 32.499 31.048 0.700 26.793 o
-4 9 14 644.270 649.038 4.367 0.791 o
-4 9 15 31.805 34.920 1.758 13.997 o
-4 9 16 12.001 13.329 0.548 63.799 o
-4 9 17 23.451 24.985 0.609 35.980 o
-4 9 18 45.366 44.587 0.765 19.294 o
-4 9 19 0.872 0.848 0.272 569.897 o
-4 9 20 36.617 38.608 0.867 21.749 o
-4 9 21 4.233 3.895 0.833 78.308 o
-4 10 1 108.637 108.964 1.021 7.866 o
-4 10 2 0.795 0.498 0.324 500.716 o
-4 10 3 29.793 29.982 0.654 29.092 o
-4 10 4 248.819 243.437 1.649 3.056 o
-4 10 5 403.877 400.647 2.266 1.653 o
-4 10 6 9.848 8.186 0.359 95.689 o
-4 10 7 468.620 467.819 2.586 1.346 o
-4 10 8 5.367 5.422 0.432 133.799 o
-4 10 9 117.053 115.891 1.002 7.361 o
-4 10 10 9.679 8.955 0.552 77.848 o
-4 10 11 1.933 1.942 0.468 216.079 o
-4 10 12 22.005 19.142 0.569 41.087 o
-4 10 13 94.859 90.594 1.685 7.537 o
-4 10 14 2.520 3.577 0.729 105.323 o
-4 10 15 261.208 263.195 2.851 2.393 o
-4 10 16 6.202 7.273 0.434 116.234 o
-4 10 17 71.496 70.867 1.171 11.175 o
-4 10 18 155.015 158.179 2.022 4.485 o
-4 10 19 43.117 45.456 0.900 18.701 o
-4 10 20 2.492 3.685 0.572 144.767 o
-4 10 21 4.195 5.025 0.465 143.135 o
-4 11 1 17.136 16.121 0.357 56.587 o
-4 11 2 77.751 75.569 0.891 11.322 o
-4 11 3 231.137 234.373 1.434 3.358 o
-4 11 4 693.697 698.466 3.360 0.783 o
-4 11 5 77.287 76.775 0.785 11.607 o
-4 11 6 159.734 159.164 1.245 5.132 o
-4 11 7 7.951 7.374 0.404 106.094 o
-4 11 8 102.592 99.359 1.190 8.090 o
-4 11 9 104.164 100.550 1.107 8.142 o
-4 11 10 230.257 228.380 1.771 3.247 o
-4 11 11 148.963 148.157 1.352 5.409 o
-4 11 12 67.780 66.771 2.213 7.666 o
-4 11 13 14.080 11.776 0.998 39.371 o
-4 11 14 0.177 0.084 0.711 151.482 o
-4 11 15 78.397 76.931 1.171 10.344 o
-4 11 16 26.234 25.675 0.655 32.676 o
-4 11 17 3.205 2.991 0.358 217.872 o
-4 11 18 0.342 1.207 0.303 565.299 o
-4 11 19 30.756 34.004 0.812 25.438 o
-4 11 20 38.396 42.001 0.963 19.773 o
-4 12 1 0.656 0.330 0.388 409.420 o
-4 12 2 94.882 92.001 0.906 9.311 o
-4 12 3 0.362 0.281 0.344 547.782 o
-4 12 4 65.629 61.234 0.814 13.740 o
-4 12 5 11.603 11.310 0.422 75.710 o
-4 12 6 217.807 223.629 1.514 3.527 o
-4 12 7 315.376 310.739 1.941 2.270 o
-4 12 8 113.281 110.706 1.040 7.583 o
-4 12 9 25.518 25.081 0.669 33.143 o
-4 12 10 3.741 5.951 0.852 74.042 o
-4 12 11 107.368 106.985 2.014 6.100 o
-4 12 12 15.344 14.131 1.106 33.466 o
-4 12 13 37.194 34.007 1.327 17.324 o
-4 12 14 15.766 16.438 0.718 45.744 o
-4 12 15 3.594 2.933 0.357 208.161 o
-4 12 16 110.053 115.213 1.757 6.378 o
-4 12 17 147.151 154.635 2.144 4.515 o
-4 12 18 3.830 6.427 0.503 130.417 o
-4 12 19 2.095 1.597 0.320 319.725 o
-4 13 1 3.618 3.684 0.411 179.025 o
-4 13 2 333.156 334.955 2.199 2.058 o
-4 13 3 137.817 138.406 1.190 6.004 o
-4 13 4 3.303 2.465 0.522 157.919 o
-4 13 5 28.349 27.446 0.663 30.554 o
-4 13 6 0.814 0.767 0.685 148.072 o
-4 13 7 3.634 3.191 0.644 116.472 o
-4 13 8 19.215 18.992 0.792 37.951 o
-4 13 9 107.342 107.756 1.372 7.331 o
-4 13 10 7.154 6.649 0.766 70.828 o
-4 13 11 61.563 56.964 1.799 9.872 o
-4 13 12 98.542 97.931 1.391 7.897 o
-4 13 13 218.888 222.715 2.615 2.922 o
-4 13 14 3.799 2.919 0.533 144.054 o
-4 13 15 1.579 1.449 0.264 427.715 o
-4 13 16 4.281 4.355 0.541 128.162 o
-4 13 17 0.601 1.474 0.334 440.952 o
-4 13 18 2.119 2.640 0.378 251.039 o
-4 14 1 16.967 15.871 0.757 43.132 o
-4 14 2 28.151 26.890 0.814 28.363 o
-4 14 3 18.333 18.643 0.903 35.617 o
-4 14 4 45.117 44.471 0.860 18.660 o
-4 14 5 54.149 50.182 1.498 12.338 o
-4 14 6 0.723 0.641 0.570 207.940 o
-4 14 7 10.947 11.145 0.812 52.948 o
-4 14 8 121.023 123.772 2.858 4.279 o
-4 14 9 1.106 1.234 0.483 245.826 o
-4 14 10 105.310 103.021 1.821 6.605 o
-4 14 11 22.483 22.974 1.382 21.654 o
-4 14 12 12.325 13.588 0.584 60.677 o
-4 14 13 22.184 20.832 0.588 39.541 o
-4 14 14 87.865 86.047 1.304 8.992 o
-4 14 15 6.331 5.492 0.434 123.022 o
-4 14 16 10.315 8.929 0.600 71.696 o
-4 14 17 7.166 6.914 0.529 97.264 o
-4 15 1 69.287 65.656 2.106 7.984 o
-4 15 2 15.197 13.252 0.862 42.813 o
-4 15 3 24.230 21.753 0.862 31.248 o
-4 15 4 0.430 0.467 0.833 107.546 o
-4 15 5 49.071 47.609 0.927 16.972 o
-4 15 6 0.734 0.781 0.361 422.513 o
-4 15 7 1.466 2.070 0.986 71.420 o
-4 15 8 28.357 28.217 0.757 28.819 o
-4 15 9 75.395 76.122 2.590 6.155 o
-4 15 10 120.414 117.199 2.386 5.026 o
-4 15 11 202.932 207.419 2.819 2.985 o
-4 15 12 8.056 7.140 0.430 103.151 o
-4 15 13 13.282 11.681 0.505 65.001 o
-4 15 14 0.050 0.089 0.347 626.163 o
-4 15 15 0.557 0.097 0.322 585.022 o
-4 15 16 0.206 0.047 0.467 341.222 o
-4 16 1 118.493 121.247 1.868 5.853 o
-4 16 2 71.298 70.223 1.024 11.768 o
-4 16 3 1.613 1.265 0.235 472.891 o
-4 16 4 50.413 49.198 0.944 16.445 o
-4 16 5 2.500 2.918 0.367 237.541 o
-4 16 6 124.920 126.095 1.776 5.763 o
-4 16 7 18.937 18.012 0.585 45.054 o
-4 16 8 18.182 17.815 0.553 47.202 o
-4 16 9 3.170 3.592 0.318 226.504 o
-4 16 10 67.124 66.750 1.144 11.894 o
-4 16 11 7.279 6.629 0.490 102.596 o
-4 16 12 0.032 0.425 0.308 732.559 o
-4 16 13 13.086 12.819 0.580 60.024 o
-4 16 14 107.625 110.407 1.864 6.328 o
-4 16 15 0.552 0.377 0.318 567.735 o
-4 17 1 17.377 17.568 0.524 49.551 o
-4 17 2 141.936 143.250 3.026 3.691 o
-4 17 3 23.964 23.693 0.600 36.273 o
-4 17 4 4.635 4.578 0.300 181.726 o
-4 17 5 5.122 4.833 0.337 161.361 o
-4 17 6 25.932 23.946 0.590 34.725 o
-4 17 7 57.711 56.818 0.914 14.741 o
-4 17 8 7.001 6.603 0.372 121.020 o
-4 17 9 6.764 5.502 0.454 115.950 o
-4 17 10 7.944 9.001 0.447 96.107 o
-4 17 11 37.016 37.659 0.894 21.489 o
-4 17 12 0.796 0.649 0.308 522.498 o
-4 17 13 34.458 35.432 0.907 22.536 o
-4 17 14 0.001 0.224 0.405 461.876 o
-4 18 1 0.008 -0.472 0.274 1039.380 o
-4 18 2 3.216 2.512 0.274 265.724 o
-4 18 3 41.074 40.288 0.755 21.166 o
-4 18 4 2.202 2.530 0.395 240.013 o
-4 18 5 0.543 1.012 0.275 615.688 o
-4 18 6 30.351 29.303 0.622 29.421 o
-4 18 7 6.272 6.193 0.376 129.775 o
-4 18 8 71.319 72.044 1.235 10.898 o
-4 18 9 26.092 25.896 0.753 30.908 o
-4 18 10 6.278 6.356 0.457 115.943 o
-4 18 11 57.525 57.446 1.229 13.061 o
-4 18 12 1.179 1.118 0.405 314.225 o
-4 19 1 6.551 7.720 0.581 91.959 o
-4 19 2 9.266 9.371 0.503 83.018 o
-4 19 3 39.543 40.889 0.894 20.268 o
-4 19 4 95.888 100.150 1.902 6.802 o
-4 19 5 0.922 0.698 0.375 385.541 o
-4 19 6 51.328 52.194 1.390 13.191 o
-4 19 7 2.574 2.753 0.372 235.290 o
-4 19 8 11.567 13.358 0.597 62.021 o
-4 19 9 59.823 62.933 1.109 13.067 o
-4 20 1 57.485 61.068 1.331 12.322 o
-4 20 2 2.916 3.951 0.390 199.187 o
-4 20 3 1.696 1.380 0.440 251.662 o
-4 20 4 1.491 0.648 0.440 276.983 o
-4 20 5 2.586 2.982 0.440 198.776 o
-4 20 6 30.437 32.102 0.907 24.649 o
-3 0 2 3425.230 3306.220 19.907 0.051 o
-3 0 4 536.570 536.998 3.186 1.087 o
-3 0 6 696.343 702.148 4.228 0.731 o
-3 0 8 139.921 138.654 1.492 5.596 o
-3 0 10 512.655 516.705 3.725 1.084 o
-3 0 12 339.427 347.024 3.072 1.792 o
-3 0 14 479.930 481.399 4.144 1.111 o
-3 0 16 10.117 10.279 0.717 61.612 o
-3 0 18 343.577 347.855 4.195 1.499 o
-3 0 20 4.826 4.361 0.489 133.959 o
-3 0 22 125.173 128.579 1.994 5.398 o
-3 1 1 2346.060 2283.940 8.738 0.117 o
-3 1 2 5067.040 4761.980 31.557 0.024 o
-3 1 3 604.849 602.892 2.646 0.981 o
-3 1 4 2043.470 1980.020 7.842 0.148 o
-3 1 5 687.389 702.740 2.983 0.806 o
-3 1 6 222.714 225.383 1.265 3.572 o
-3 1 7 394.670 403.833 2.069 1.709 o
-3 1 8 9.235 7.811 0.250 109.922 o
-3 1 9 4.686 4.484 0.212 202.925 o
-3 1 10 17.637 14.838 0.342 57.319 o
-3 1 11 460.072 465.358 2.607 1.365 o
-3 1 12 11.052 11.135 0.365 81.805 o
-3 1 13 184.766 185.999 1.556 4.187 o
-3 1 14 42.629 41.083 0.750 20.634 o
-3 1 15 585.926 585.230 3.119 0.985 o
-3 1 16 134.495 132.494 1.545 5.750 o
-3 1 17 213.811 217.861 1.824 3.443 o
-3 1 18 131.343 129.846 2.033 5.190 o
-3 1 19 3.567 3.825 0.511 147.322 o
-3 1 20 20.003 19.664 0.568 43.144 o
-3 1 21 19.413 20.393 0.458 46.303 o
-3 1 22 46.227 46.912 0.738 18.978 o
-3 1 23 12.781 14.009 0.579 59.387 o
-3 2 1 52.356 54.821 0.420 18.194 o
-3 2 2 591.980 602.891 3.274 0.954 o
-3 2 3 1848.230 1811.080 9.196 0.162 o
-3 2 4 1829.890 1803.870 7.835 0.173 o
-3 2 5 170.208 167.921 0.966 5.013 o
-3 2 6 482.082 492.808 2.277 1.322 o
-3 2 7 177.611 182.592 1.138 4.614 o
-3 2 8 1242.770 1267.930 5.412 0.322 o
-3 2 9 144.095 145.602 1.055 5.859 o
-3 2 10 389.206 390.494 2.118 1.742 o
-3 2 11 78.076 75.413 0.837 11.453 o
-3 2 12 634.491 642.876 3.374 0.872 o
-3 2 13 89.673 86.940 0.993 9.639 o
-3 2 14 90.298 87.064 1.024 9.521 o
-3 2 15 0.240 -0.047 0.352 576.616 o
-3 2 16 53.027 52.346 1.268 13.718 o
-3 2 17 34.932 32.473 0.556 26.945 o
-3 2 18 0.338 0.476 0.685 157.176 o
-3 2 19 6.612 6.947 1.025 50.522 o
-3 2 20 179.971 186.685 1.867 4.023 o
-3 2 21 23.362 24.867 0.661 35.036 o
-3 2 22 1.368 1.708 0.232 480.173 o
-3 2 23 41.727 43.829 1.145 17.136 o
-3 3 1 1613.510 1587.890 6.274 0.219 o
-3 3 2 921.759 945.259 4.094 0.514 o
-3 3 3 1160.870 1176.190 5.220 0.358 o
-3 3 4 55.604 56.065 0.484 17.122 o
-3 3 5 144.923 141.818 0.886 6.038 o
-3 3 6 171.943 172.295 1.066 4.869 o
-3 3 7 795.785 816.626 3.528 0.644 o
-3 3 8 569.545 583.784 2.739 1.039 o
-3 3 9 729.404 751.789 3.528 0.719 o
-3 3 10 159.242 158.925 1.227 5.161 o
-3 3 11 590.487 605.342 3.062 0.970 o
-3 3 12 460.870 474.103 2.628 1.351 o
-3 3 13 0.019 -0.202 0.317 772.657 o
-3 3 14 36.981 34.483 0.826 22.759 o
-3 3 15 115.924 114.594 1.081 7.322 o
-3 3 16 88.991 88.740 1.285 8.895 o
-3 3 17 191.946 191.713 1.939 3.777 o
-3 3 18 1.804 1.775 0.651 140.726 o
-3 3 19 91.650 95.247 1.815 7.255 o
-3 3 20 0.707 0.597 0.984 76.820 o
-3 3 21 49.879 55.253 0.834 16.658 o
-3 3 22 16.332 17.716 0.552 50.177 o
-3 3 23 22.518 21.239 0.791 34.236 o
-3 4 1 29.341 26.387 0.339 34.628 o
-3 4 2 113.664 110.667 0.753 7.963 o
-3 4 3 1076.650 1078.900 4.399 0.414 o
-3 4 4 70.311 71.226 0.560 13.293 o
-3 4 5 317.065 328.130 1.786 2.252 o
-3 4 6 583.396 574.956 2.786 1.021 o
-3 4 7 7.711 6.817 0.219 131.157 o
-3 4 8 75.301 72.730 0.672 12.324 o
-3 4 9 92.353 87.371 0.840 9.776 o
-3 4 10 354.109 359.737 2.007 1.955 o
-3 4 11 260.672 263.350 1.701 2.853 o
-3 4 12 145.925 145.514 1.254 5.616 o
-3 4 13 139.403 134.763 1.133 6.073 o
-3 4 14 85.033 82.094 0.841 10.533 o
-3 4 15 49.003 44.840 0.997 16.762 o
-3 4 16 43.012 41.772 0.919 19.022 o
-3 4 17 27.265 24.967 0.791 29.787 o
-3 4 18 52.220 52.037 1.478 12.564 o
-3 4 19 76.625 77.360 1.299 10.041 o
-3 4 20 27.681 28.497 0.647 30.910 o
-3 4 21 121.413 127.799 1.486 6.276 o
-3 4 22 30.742 31.523 0.905 24.675 o
-3 4 23 0.476 0.230 0.279 731.463 o
-3 5 1 657.886 666.800 3.042 0.853 o
-3 5 2 321.149 329.581 1.765 2.231 o
-3 5 3 259.257 252.392 1.390 3.017 o
-3 5 4 291.538 290.450 1.554 2.575 o
-3 5 5 60.873 62.156 0.631 15.072 o
-3 5 6 193.441 195.096 1.231 4.187 o
-3 5 7 159.686 162.175 1.136 5.188 o
-3 5 8 271.231 272.730 1.621 2.763 o
-3 5 9 21.913 21.712 0.459 42.263 o
-3 5 10 0.795 0.398 0.229 772.682 o
-3 5 11 9.272 10.460 0.349 93.238 o
-3 5 12 48.745 48.678 0.670 18.581 o
-3 5 13 405.353 400.920 2.175 1.662 o
-3 5 14 70.596 70.552 0.902 12.258 o
-3 5 15 38.400 37.080 0.781 22.294 o
-3 5 16 69.032 68.641 1.097 11.796 o
-3 5 17 2.502 2.600 0.608 140.668 o
-3 5 18 81.732 78.005 2.007 7.491 o
-3 5 19 5.271 5.443 0.317 158.371 o
-3 5 20 0.057 0.290 0.230 1245.970 o
-3 5 21 26.571 26.447 0.783 29.915 o
-3 5 22 36.537 37.780 0.752 23.116 o
-3 5 23 14.814 14.589 1.004 37.117 o
-3 6 1 438.706 447.296 2.259 1.485 o
-3 6 2 47.813 45.599 0.552 19.891 o
-3 6 4 302.173 313.906 1.673 2.403 o
-3 6 5 1054.370 1081.340 4.594 0.418 o
-3 6 6 15.958 21.099 0.423 52.141 o
-3 6 7 43.406 45.465 0.579 21.013 o
-3 6 8 71.900 69.966 0.738 12.679 o
-3 6 9 261.543 261.136 1.646 2.875 o
-3 6 10 395.413 399.558 2.236 1.687 o
-3 6 11 839.143 846.823 4.049 0.587 o
-3 6 12 318.330 321.798 1.888 2.238 o
-3 6 13 17.437 15.566 0.457 53.383 o
-3 6 14 14.508 13.010 0.575 56.936 o
-3 6 15 126.285 125.869 1.521 6.106 o
-3 6 16 0.018 -0.123 0.632 195.344 o
-3 6 17 90.975 90.581 1.534 8.093 o
-3 6 18 6.434 6.775 0.413 119.445 o
-3 6 19 62.057 64.538 0.951 13.420 o
-3 6 20 0.240 0.312 0.241 1012.300 o
-3 6 21 38.130 37.703 0.775 22.338 o
-3 6 22 5.630 5.670 0.427 130.494 o
-3 7 1 16.398 15.822 0.371 58.053 o
-3 7 2 184.137 188.598 1.273 4.364 o
-3 7 3 146.073 148.461 1.055 5.764 o
-3 7 4 5.595 4.739 0.221 177.500 o
-3 7 5 24.615 24.902 0.436 38.136 o
-3 7 6 204.990 199.916 1.313 3.939 o
-3 7 7 43.186 43.484 0.622 21.089 o
-3 7 8 470.465 488.139 2.548 1.323 o
-3 7 9 10.407 10.943 0.331 87.367 o
-3 7 10 167.793 168.667 1.252 4.858 o
-3 7 11 49.160 44.940 0.574 19.496 o
-3 7 12 15.724 14.423 0.313 63.161 o
-3 7 13 26.836 26.763 0.478 34.732 o
-3 7 14 736.217 748.438 4.038 0.691 o
-3 7 15 0.074 0.450 0.519 275.233 o
-3 7 16 58.366 57.588 1.376 12.180 o
-3 7 17 2.334 2.320 0.801 96.197 o
-3 7 18 1.756 1.515 0.255 415.723 o
-3 7 19 27.322 26.695 0.604 32.436 o
-3 7 20 18.872 17.159 0.515 47.848 o
-3 7 21 0.947 1.144 0.283 505.514 o
-3 7 22 0.010 0.386 0.407 444.244 o
-3 8 1 447.201 444.005 2.360 1.454 o
-3 8 2 1051.900 1081.520 4.700 0.417 o
-3 8 3 326.578 328.620 1.793 2.199 o
-3 8 4 226.368 229.737 1.481 3.413 o
-3 8 5 30.996 31.843 0.528 29.510 o
-3 8 6 134.016 138.136 1.108 6.212 o
-3 8 7 42.330 39.274 0.643 21.858 o
-3 8 8 87.822 88.426 0.960 9.796 o
-3 8 9 0.055 -0.114 0.267 1057.050 o
-3 8 10 38.127 34.493 0.699 23.670 o
-3 8 11 106.320 102.713 0.906 8.325 o
-3 8 12 9.605 9.698 0.367 92.127 o
-3 8 13 896.965 905.057 4.496 0.524 o
-3 8 14 13.688 13.801 0.802 46.944 o
-3 8 15 36.822 36.059 1.055 20.052 o
-3 8 16 4.139 3.376 0.736 94.390 o
-3 8 17 152.790 154.580 1.647 4.950 o
-3 8 18 50.888 52.194 0.845 16.692 o
-3 8 19 49.085 47.402 0.776 17.996 o
-3 8 20 69.086 74.345 1.385 10.417 o
-3 8 21 5.364 7.424 0.525 108.233 o
-3 8 22 7.955 9.606 0.718 68.231 o
-3 9 1 189.222 190.098 1.377 4.205 o
-3 9 2 16.284 15.882 0.422 56.532 o
-3 9 3 25.999 23.751 0.435 37.390 o
-3 9 4 12.709 9.837 0.322 80.044 o
-3 9 5 0.633 0.549 0.225 821.564 o
-3 9 6 95.078 96.832 0.975 9.008 o
-3 9 7 0.336 0.499 0.305 643.712 o
-3 9 8 104.545 102.183 0.925 8.403 o
-3 9 9 232.836 230.896 1.591 3.291 o
-3 9 10 133.551 129.199 1.147 6.324 o
-3 9 11 0.464 0.182 0.440 353.903 o
-3 9 12 29.894 31.410 0.958 24.279 o
-3 9 13 6.495 6.117 0.668 85.266 o
-3 9 14 0.851 0.888 0.874 94.388 o
-3 9 15 0.111 1.023 0.894 94.101 o
-3 9 16 442.879 442.059 4.017 1.225 o
-3 9 17 46.079 46.675 1.078 16.554 o
-3 9 18 0.540 0.763 0.381 410.186 o
-3 9 19 0.132 0.198 0.341 612.060 o
-3 9 20 0.308 -0.174 0.426 397.635 o
-3 9 21 10.374 12.771 0.679 60.612 o
-3 10 1 52.829 52.172 0.706 17.099 o
-3 10 2 38.801 39.426 0.658 22.905 o
-3 10 3 876.289 885.156 4.019 0.555 o
-3 10 4 134.699 134.284 1.136 6.221 o
-3 10 5 24.010 23.024 0.503 38.446 o
-3 10 6 443.852 442.652 2.382 1.462 o
-3 10 7 9.188 8.263 0.372 98.192 o
-3 10 8 15.840 15.693 0.435 57.207 o
-3 10 9 252.680 246.065 1.651 3.010 o
-3 10 10 2.444 1.551 0.403 244.375 o
-3 10 11 106.967 104.039 1.220 7.713 o
-3 10 12 19.712 18.034 0.691 40.897 o
-3 10 13 4.374 3.914 0.890 70.875 o
-3 10 14 17.728 16.768 0.962 35.107 o
-3 10 15 1.920 1.543 1.011 67.751 o
-3 10 16 4.665 5.833 0.416 143.165 o
-3 10 17 64.267 64.799 1.147 12.282 o
-3 10 18 28.980 29.404 0.756 28.193 o
-3 10 19 38.367 40.045 0.867 20.985 o
-3 10 20 95.760 104.112 1.727 7.128 o
-3 10 21 3.713 4.204 0.386 179.796 o
-3 11 1 55.935 54.118 0.729 16.194 o
-3 11 2 21.032 20.539 0.450 44.243 o
-3 11 3 81.353 79.061 0.842 10.971 o
-3 11 4 81.027 78.855 0.832 11.036 o
-3 11 5 73.617 72.758 0.766 12.247 o
-3 11 6 563.805 564.519 2.925 1.047 o
-3 11 7 325.253 319.212 1.928 2.199 o
-3 11 8 169.111 165.086 1.247 4.871 o
-3 11 9 51.043 50.290 0.954 16.162 o
-3 11 10 3.061 2.774 0.570 143.792 o
-3 11 11 0.132 -0.005 0.539 262.830 o
-3 11 12 51.477 49.761 1.271 14.085 o
-3 11 13 37.585 35.317 1.436 16.057 o
-3 11 14 72.270 71.840 1.986 8.109 o
-3 11 15 36.944 36.033 0.772 23.070 o
-3 11 16 4.189 4.172 0.358 179.190 o
-3 11 17 0.056 -0.119 0.267 1057.990 o
-3 11 18 80.195 83.500 1.413 9.227 o
-3 11 19 13.981 16.131 1.097 34.002 o
-3 11 20 1.870 2.436 0.417 240.414 o
-3 12 1 257.172 256.309 1.623 2.938 o
-3 12 2 101.509 98.045 0.896 8.739 o
-3 12 3 23.378 20.802 0.483 40.618 o
-3 12 4 614.254 624.801 3.073 0.926 o
-3 12 5 123.275 122.045 0.996 6.994 o
-3 12 6 87.561 86.437 0.996 9.799 o
-3 12 7 0.001 -0.394 0.272 1053.520 o
-3 12 8 67.020 60.876 1.116 12.330 o
-3 12 9 98.718 99.213 1.597 7.401 o
-3 12 10 329.826 329.085 2.591 1.988 o
-3 12 11 2.075 2.277 0.969 71.290 o
-3 12 12 1.300 3.271 1.290 43.198 o
-3 12 13 3.491 2.441 0.960 67.824 o
-3 12 14 28.331 26.344 1.165 22.685 o
-3 12 15 0.613 1.976 0.276 505.777 o
-3 12 16 0.303 -0.030 0.267 909.477 o
-3 12 17 21.207 21.718 0.617 39.407 o
-3 12 18 18.892 20.203 0.865 35.605 o
-3 12 19 26.799 27.294 0.889 27.677 o
-3 13 1 184.569 184.218 1.392 4.316 o
-3 13 2 5.424 5.009 0.411 139.873 o
-3 13 3 25.636 23.434 0.582 35.309 o
-3 13 4 436.117 438.067 2.499 1.472 o
-3 13 5 71.751 69.883 0.954 11.988 o
-3 13 6 10.292 8.627 0.485 81.667 o
-3 13 7 37.209 35.114 0.686 24.034 o
-3 13 8 2.129 2.312 0.570 160.864 o
-3 13 9 55.933 52.015 1.382 12.715 o
-3 13 10 0.159 -0.149 0.775 128.362 o
-3 13 11 10.856 9.704 0.774 56.832 o
-3 13 12 3.616 3.485 0.890 74.096 o
-3 13 13 15.428 14.172 0.501 57.085 o
-3 13 14 15.428 12.686 0.531 57.349 o
-3 13 15 3.445 3.753 0.376 194.274 o
-3 13 16 17.968 17.139 0.845 38.386 o
-3 13 17 30.137 31.038 1.179 21.161 o
-3 13 18 10.194 10.262 0.696 62.917 o
-3 14 1 17.204 15.793 0.764 42.655 o
-3 14 2 349.886 348.927 3.030 1.764 o
-3 14 3 51.589 50.574 0.976 15.904 o
-3 14 4 23.159 21.863 0.687 35.870 o
-3 14 5 5.016 4.046 0.658 100.332 o
-3 14 6 42.141 40.716 0.932 19.257 o
-3 14 7 5.590 4.478 0.733 84.801 o
-3 14 8 16.008 15.839 0.759 44.260 o
-3 14 9 17.775 15.789 0.895 37.595 o
-3 14 10 18.565 15.915 1.398 23.857 o
-3 14 11 62.955 61.384 1.384 11.500 o
-3 14 12 172.041 169.600 2.394 3.800 o
-3 14 13 3.427 3.438 0.461 167.955 o
-3 14 14 16.663 15.736 0.605 49.288 o
-3 14 15 1.159 1.001 0.424 299.880 o
-3 14 16 0.005 -0.311 0.357 611.236 o
-3 14 17 0.113 -0.581 0.467 349.927 o
-3 15 1 8.632 8.143 0.627 76.654 o
-3 15 2 4.525 4.723 0.668 99.559 o
-3 15 3 0.011 -0.149 0.710 154.706 o
-3 15 4 0.146 -0.214 0.690 161.543 o
-3 15 5 1.027 -0.121 0.828 106.225 o
-3 15 6 0.791 -0.487 1.744 25.370 o
-3 15 7 121.068 120.641 2.094 5.432 o
-3 15 8 15.798 15.706 0.975 36.756 o
-3 15 9 72.270 71.191 2.487 6.589 o
-3 15 10 13.835 14.095 0.507 60.470 o
-3 15 11 1.104 1.789 0.633 156.967 o
-3 15 12 20.478 20.683 0.677 39.109 o
-3 15 13 2.041 2.647 0.383 250.623 o
-3 15 14 13.768 13.189 0.628 55.652 o
-3 15 15 24.184 24.217 0.856 30.615 o
-3 15 16 0.910 0.235 0.365 425.980 o
-3 16 1 33.338 32.765 1.639 15.019 o
-3 16 2 90.623 87.970 1.548 8.138 o
-3 16 3 40.588 38.583 0.898 20.257 o
-3 16 4 121.875 121.652 1.396 6.495 o
-3 16 5 8.627 9.120 0.411 95.355 o
-3 16 6 0.027 -0.074 0.232 1420.050 o
-3 16 7 0.406 0.045 0.555 237.871 o
-3 16 8 0.046 -0.031 0.709 154.828 o
-3 16 9 1.682 0.466 0.421 288.516 o
-3 16 10 13.299 13.740 0.671 53.913 o
-3 16 11 4.691 5.489 0.405 147.722 o
-3 16 12 59.289 61.414 1.196 12.791 o
-3 16 13 0.602 0.998 0.311 518.168 o
-3 16 14 32.069 33.323 1.467 16.932 o
-3 16 15 14.940 15.724 0.641 50.615 o
-3 17 1 40.357 40.808 1.148 17.700 o
-3 17 2 43.825 43.286 0.777 19.773 o
-3 17 3 10.119 10.531 0.674 64.373 o
-3 17 4 28.056 27.095 0.570 32.321 o
-3 17 5 79.072 75.435 1.019 10.826 o
-3 17 6 1.610 1.371 0.282 406.894 o
-3 17 7 2.094 1.350 0.281 364.304 o
-3 17 8 22.382 20.497 0.895 32.129 o
-3 17 9 1.671 1.240 0.300 386.550 o
-3 17 10 6.083 5.259 0.405 131.981 o
-3 17 11 38.288 38.634 1.208 17.802 o
-3 17 12 3.755 3.671 0.430 170.272 o
-3 17 13 10.160 9.704 0.569 73.366 o
-3 17 14 4.237 4.102 0.440 155.656 o
-3 18 1 40.894 39.313 0.725 21.636 o
-3 18 2 0.243 -0.143 0.284 842.058 o
-3 18 3 23.334 24.590 0.601 36.407 o
-3 18 4 29.051 27.370 0.608 30.991 o
-3 18 5 33.495 32.529 0.798 24.771 o
-3 18 6 24.288 23.637 0.690 34.179 o
-3 18 7 6.976 5.945 0.391 121.548 o
-3 18 8 7.964 8.055 0.457 97.660 o
-3 18 9 0.308 -0.112 0.308 711.642 o
-3 18 10 28.466 28.006 0.725 29.333 o
-3 18 11 5.891 6.342 0.512 110.397 o
-3 18 12 1.114 0.710 0.383 357.123 o
-3 19 1 63.081 63.512 1.038 12.972 o
-3 19 2 17.795 16.822 0.583 47.520 o
-3 19 3 19.939 20.087 0.866 34.777 o
-3 19 4 0.002 0.072 0.329 709.652 o
-3 19 5 1.249 1.331 0.361 348.820 o
-3 19 6 12.383 13.743 0.607 59.093 o
-3 19 7 54.579 56.857 1.817 10.286 o
-3 19 8 55.254 56.475 1.172 13.722 o
-3 19 9 22.526 23.307 0.672 36.133 o
-3 19 10 0.021 0.069 0.379 535.284 o
-3 20 1 15.492 16.808 0.800 42.754 o
-3 20 2 8.945 9.272 0.542 81.057 o
-3 20 3 57.631 58.662 1.062 13.856 o
-3 20 4 9.086 7.979 0.542 83.231 o
-3 20 5 71.825 76.143 1.722 8.926 o
-3 20 6 14.385 17.873 1.033 35.096 o
-2 0 2 18109.200 16864.300 148.835 0.002 o
-2 0 4 156.343 157.980 1.154 5.299 o
-2 0 6 177.579 179.806 1.672 4.261 o
-2 0 8 520.407 523.311 3.835 1.055 o
-2 0 10 491.285 496.604 3.640 1.144 o
-2 0 12 14.496 13.635 0.532 58.305 o
-2 0 14 48.231 48.014 1.111 15.800 o
-2 0 16 352.226 355.686 3.381 1.661 o
-2 0 18 7.849 8.840 1.051 45.737 o
-2 0 20 0.973 0.738 0.661 155.391 o
-2 0 22 0.992 0.608 0.465 279.110 o
-2 1 1 706.162 725.947 3.301 0.761 o
-2 1 2 2769.390 2605.470 13.261 0.082 o
-2 1 3 4950.400 4519.790 32.267 0.025 o
-2 1 4 1618.280 1597.050 6.544 0.215 o
-2 1 5 424.634 429.075 2.080 1.573 o
-2 1 6 20.952 20.029 0.324 47.319 o
-2 1 7 107.178 108.880 0.835 8.227 o
-2 1 8 0.076 -0.140 0.157 2765.760 o
-2 1 9 75.294 78.433 0.775 11.752 o
-2 1 10 31.157 31.780 0.534 29.370 o
-2 1 11 10.340 8.835 0.347 92.004 o
-2 1 12 4.190 2.863 0.269 224.495 o
-2 1 13 291.239 291.034 1.821 2.500 o
-2 1 14 19.058 16.327 0.519 48.068 o
-2 1 15 1.192 1.154 0.347 377.176 o
-2 1 16 10.480 9.039 0.546 75.220 o
-2 1 17 170.722 172.250 1.901 4.236 o
-2 1 18 32.394 31.139 1.029 22.436 o
-2 1 19 175.457 178.181 1.758 4.238 o
-2 1 20 10.923 11.353 0.391 80.244 o
-2 1 21 7.931 8.199 0.483 94.549 o
-2 1 22 28.591 27.882 0.635 30.712 o
-2 1 23 17.502 16.750 0.623 46.627 o
-2 2 1 3342.770 3136.190 16.848 0.058 o
-2 2 2 3262.060 3077.150 14.268 0.063 o
-2 2 3 246.542 253.257 1.183 3.196 o
-2 2 4 214.133 207.321 1.123 3.853 o
-2 2 5 185.388 185.182 1.054 4.500 o
-2 2 6 10.951 9.923 0.248 92.146 o
-2 2 7 414.314 419.194 2.219 1.599 o
-2 2 8 1128.270 1153.200 5.096 0.373 o
-2 2 9 32.251 31.488 0.512 29.081 o
-2 2 10 2.082 2.338 0.211 383.881 o
-2 2 11 122.574 121.645 1.151 6.825 o
-2 2 12 22.752 22.158 0.524 39.718 o
-2 2 13 50.294 46.804 0.775 17.798 o
-2 2 14 128.875 124.045 1.117 6.602 o
-2 2 15 18.761 16.392 0.506 48.892 o
-2 2 16 166.652 167.503 1.689 4.528 o
-2 2 17 14.085 13.024 0.627 55.222 o
-2 2 18 39.638 38.881 0.880 20.656 o
-2 2 19 0.247 0.681 1.223 51.252 o
-2 2 20 10.716 10.926 0.395 81.766 o
-2 2 21 8.667 9.447 0.410 94.282 o
-2 2 22 32.629 33.180 0.811 24.836 o
-2 2 23 47.333 49.797 1.174 15.357 o
-2 3 1 1432.090 1422.600 5.736 0.264 o
-2 3 2 102.714 100.991 0.629 8.987 o
-2 3 3 345.521 345.017 1.646 2.095 o
-2 3 4 118.032 122.423 0.771 7.467 o
-2 3 5 3219.960 3119.310 11.645 0.067 o
-2 3 6 0.869 0.694 0.140 988.560 o
-2 3 7 798.475 814.534 3.833 0.631 o
-2 3 8 0.171 0.136 0.182 1738.020 o
-2 3 9 413.102 417.277 2.311 1.592 o
-2 3 10 210.281 209.800 1.422 3.747 o
-2 3 11 56.697 57.145 0.745 15.711 o
-2 3 12 305.272 311.425 2.008 2.305 o
-2 3 13 26.226 23.996 0.411 37.428 o
-2 3 14 8.376 6.167 0.424 104.970 o
-2 3 15 3.972 0.890 0.829 86.533 o
-2 3 16 12.875 11.806 0.421 70.603 o
-2 3 17 6.648 5.773 0.446 116.947 o
-2 3 18 0.633 0.116 0.798 116.631 o
-2 3 19 63.850 63.830 1.412 11.179 o
-2 3 20 29.491 30.260 0.623 29.628 o
-2 3 21 113.248 116.340 1.372 6.930 o
-2 3 22 3.861 4.721 0.347 183.628 o
-2 3 23 1.479 1.225 0.281 430.765 o
-2 4 1 1898.090 1867.760 7.437 0.166 o
-2 4 2 3144.470 3024.700 11.519 0.070 o
-2 4 3 1292.250 1304.290 5.179 0.310 o
-2 4 4 0.378 0.538 0.112 1769.110 o
-2 4 5 1455.670 1468.980 6.057 0.253 o
-2 4 6 219.143 220.786 1.303 3.625 o
-2 4 7 84.952 84.912 0.730 10.675 o
-2 4 8 45.104 45.399 0.560 20.640 o
-2 4 9 436.782 446.540 2.433 1.468 o
-2 4 10 46.567 45.807 0.638 19.690 o
-2 4 11 0.938 0.945 0.248 598.986 o
-2 4 12 26.715 25.666 0.562 33.926 o
-2 4 13 19.040 16.113 0.472 49.697 o
-2 4 14 68.541 65.812 0.874 12.858 o
-2 4 15 45.799 44.499 0.677 19.814 o
-2 4 16 3.072 2.995 0.511 161.108 o
-2 4 17 22.757 21.653 0.720 35.531 o
-2 4 18 39.815 38.800 0.988 19.575 o
-2 4 19 57.888 57.189 0.842 15.044 o
-2 4 20 5.638 5.813 0.316 150.322 o
-2 4 21 36.737 36.115 0.698 23.909 o
-2 4 22 4.175 3.933 0.281 205.296 o
-2 4 23 16.324 15.705 0.758 44.008 o
-2 5 1 410.619 406.249 1.993 1.663 o
-2 5 2 177.765 184.798 1.075 4.629 o
-2 5 3 2003.790 1994.000 7.771 0.151 o
-2 5 4 1080.870 1132.050 4.880 0.395 o
-2 5 5 115.704 119.738 0.901 7.472 o
-2 5 6 113.683 111.595 0.870 7.790 o
-2 5 7 0.200 0.001 0.186 1767.290 o
-2 5 8 34.790 33.497 0.533 26.993 o
-2 5 9 216.006 217.085 1.385 3.648 o
-2 5 10 137.647 133.645 1.086 6.194 o
-2 5 11 370.335 376.707 2.192 1.822 o
-2 5 12 28.824 27.058 0.680 30.124 o
-2 5 13 3.072 2.871 0.280 260.843 o
-2 5 14 89.437 88.847 1.032 9.499 o
-2 5 15 58.160 55.537 1.184 13.343 o
-2 5 16 29.815 28.253 0.591 30.485 o
-2 5 17 9.393 8.095 0.939 50.605 o
-2 5 18 17.315 17.094 1.085 31.718 o
-2 5 19 0.317 0.214 0.342 566.848 o
-2 5 20 40.414 38.788 0.675 22.312 o
-2 5 21 13.998 13.229 0.627 55.232 o
-2 5 22 7.618 8.317 0.403 105.245 o
-2 6 1 77.156 79.804 0.723 11.632 o
-2 6 2 1860.650 1878.920 7.447 0.169 o
-2 6 3 100.876 104.458 0.773 8.790 o
-2 6 4 357.632 366.155 2.061 1.917 o
-2 6 5 616.565 618.724 2.960 0.934 o
-2 6 6 13.650 13.418 0.338 69.547 o
-2 6 7 1306.680 1339.340 5.585 0.297 o
-2 6 8 12.516 12.112 0.328 76.051 o
-2 6 9 312.420 317.322 1.831 2.296 o
-2 6 10 293.484 295.722 1.729 2.497 o
-2 6 11 0.075 -0.136 0.284 924.093 o
-2 6 12 148.406 146.504 1.112 5.676 o
-2 6 13 42.138 39.891 0.767 20.802 o
-2 6 14 84.263 84.206 0.927 10.299 o
-2 6 15 84.055 84.079 1.012 10.102 o
-2 6 16 0.004 -0.130 0.876 101.922 o
-2 6 17 47.386 44.956 0.970 17.269 o
-2 6 18 1.879 1.513 0.537 187.367 o
-2 6 19 1.984 2.005 0.640 140.541 o
-2 6 20 0.009 -0.285 0.274 1038.550 o
-2 6 21 9.302 8.615 0.514 83.495 o
-2 6 22 0.137 -0.122 0.296 826.277 o
-2 7 1 0.041 0.052 0.167 2518.990 o
-2 7 2 888.776 917.733 4.107 0.537 o
-2 7 3 38.114 36.766 0.517 24.894 o
-2 7 4 171.843 172.050 1.194 4.787 o
-2 7 5 39.342 37.284 0.572 23.846 o
-2 7 6 1030.930 1071.020 4.914 0.421 o
-2 7 7 0.948 0.591 0.285 549.225 o
-2 7 8 11.918 10.343 0.298 83.650 o
-2 7 9 10.336 9.627 0.309 92.630 o
-2 7 10 55.079 54.286 0.690 16.529 o
-2 7 11 117.418 113.263 0.969 7.448 o
-2 7 12 572.162 579.273 2.941 1.023 o
-2 7 13 3.442 4.038 0.373 191.789 o
-2 7 14 105.488 103.272 1.485 7.279 o
-2 7 15 22.482 21.850 0.872 32.132 o
-2 7 16 27.171 25.509 1.023 25.601 o
-2 7 17 0.190 0.375 0.404 429.781 o
-2 7 18 83.416 84.390 1.427 8.960 o
-2 7 19 0.921 0.845 0.300 501.753 o
-2 7 20 1.254 0.809 0.289 473.684 o
-2 7 21 1.791 1.352 0.293 377.805 o
-2 7 22 10.389 11.072 0.708 60.678 o
-2 8 1 1490.150 1535.210 6.284 0.240 o
-2 8 2 0.419 0.029 0.205 1236.230 o
-2 8 3 2.870 2.106 0.227 320.349 o
-2 8 4 204.043 210.567 1.411 3.828 o
-2 8 5 193.332 191.943 1.385 4.124 o
-2 8 6 96.379 95.141 0.889 9.148 o
-2 8 7 20.581 19.236 0.402 46.808 o
-2 8 8 18.784 19.328 0.426 48.837 o
-2 8 9 92.559 95.014 0.982 9.207 o
-2 8 10 97.999 95.182 0.891 9.043 o
-2 8 11 126.919 123.580 0.966 6.862 o
-2 8 12 9.271 9.334 0.379 94.001 o
-2 8 13 12.517 12.474 0.588 61.309 o
-2 8 14 30.794 30.348 0.773 26.790 o
-2 8 15 154.728 151.822 1.837 4.741 o
-2 8 16 5.688 5.313 0.706 86.058 o
-2 8 17 66.394 67.477 1.432 10.720 o
-2 8 18 0.037 0.416 0.313 710.553 o
-2 8 19 20.388 19.177 0.622 41.513 o
-2 8 20 7.846 6.974 0.567 88.858 o
-2 8 21 0.259 0.271 0.366 510.402 o
-2 9 1 239.260 241.882 1.506 3.209 o
-2 9 2 142.276 142.939 1.126 5.879 o
-2 9 3 0.511 0.195 0.218 1011.820 o
-2 9 4 493.644 500.815 2.580 1.258 o
-2 9 5 227.221 230.527 1.548 3.370 o
-2 9 6 90.181 95.176 0.943 9.440 o
-2 9 7 53.020 49.393 0.726 17.233 o
-2 9 8 65.175 62.854 0.796 13.763 o
-2 9 9 0.165 0.181 0.308 725.944 o
-2 9 10 115.989 114.640 0.983 7.460 o
-2 9 11 120.428 117.500 1.033 7.147 o
-2 9 12 41.519 38.722 0.867 20.271 o
-2 9 13 10.499 8.078 0.620 70.912 o
-2 9 14 46.813 44.200 1.030 17.011 o
-2 9 15 0.515 0.073 0.819 111.892 o
-2 9 16 2.133 2.161 0.489 197.059 o
-2 9 17 2.551 2.236 0.423 218.029 o
-2 9 18 33.451 34.017 0.967 22.391 o
-2 9 19 10.002 10.303 0.489 79.124 o
-2 9 20 27.770 28.923 0.781 28.561 o
-2 9 21 13.517 16.367 0.675 50.997 o
-2 10 1 0.191 0.037 0.257 1024.030 o
-2 10 2 92.811 92.762 0.951 9.328 o
-2 10 3 512.825 519.242 2.747 1.186 o
-2 10 4 118.885 118.736 1.095 7.098 o
-2 10 5 59.058 56.606 0.801 15.101 o
-2 10 6 91.620 93.193 0.927 9.444 o
-2 10 7 268.182 263.335 1.700 2.796 o
-2 10 8 411.465 416.799 2.311 1.598 o
-2 10 9 64.731 64.626 0.958 13.054 o
-2 10 10 31.576 30.422 0.602 28.675 o
-2 10 11 0.088 -0.220 0.521 283.889 o
-2 10 12 5.464 4.150 0.682 93.514 o
-2 10 13 1.127 0.455 0.723 132.813 o
-2 10 14 4.176 3.635 0.965 63.749 o
-2 10 15 57.893 58.944 1.310 12.505 o
-2 10 16 13.724 11.489 0.448 67.075 o
-2 10 17 22.514 20.890 0.590 39.141 o
-2 10 18 22.885 23.941 0.847 31.728 o
-2 10 19 5.131 7.566 0.566 102.915 o
-2 10 20 65.625 72.377 1.316 11.059 o
-2 11 1 300.504 300.394 1.953 2.378 o
-2 11 2 3.813 3.831 0.330 200.524 o
-2 11 3 648.841 659.107 3.395 0.846 o
-2 11 4 345.999 347.289 2.057 2.006 o
-2 11 5 71.212 69.951 0.885 12.282 o
-2 11 6 328.905 329.903 1.968 2.145 o
-2 11 7 54.136 51.276 0.702 16.944 o
-2 11 8 3.029 1.582 0.526 168.599 o
-2 11 9 242.133 230.463 1.598 3.199 o
-2 11 10 141.919 136.271 1.742 5.271 o
-2 11 11 49.714 46.907 0.990 16.479 o
-2 11 12 0.220 -0.227 0.570 232.780 o
-2 11 13 76.801 72.803 2.477 6.454 o
-2 11 14 5.415 4.694 0.598 105.788 o
-2 11 15 2.329 1.521 0.249 366.018 o
-2 11 16 1.442 0.878 0.319 403.840 o
-2 11 17 1.463 1.367 0.420 277.464 o
-2 11 18 7.704 8.109 0.462 98.515 o
-2 11 19 2.206 3.384 0.403 221.294 o
-2 11 20 77.581 84.639 1.649 8.609 o
-2 12 1 28.248 25.684 0.534 33.230 o
-2 12 2 80.733 78.212 0.858 11.023 o
-2 12 3 73.313 71.304 0.749 12.411 o
-2 12 4 113.148 108.483 0.943 7.784 o
-2 12 5 42.304 39.845 0.703 21.299 o
-2 12 6 376.783 380.668 2.211 1.788 o
-2 12 7 51.809 49.082 0.914 16.390 o
-2 12 8 214.334 215.805 1.690 3.521 o
-2 12 9 31.358 30.031 0.705 27.536 o
-2 12 10 191.664 190.982 1.924 3.796 o
-2 12 11 5.499 4.571 1.038 53.520 o
-2 12 12 6.432 5.919 1.245 38.832 o
-2 12 13 8.871 7.512 0.813 60.904 o
-2 12 14 7.535 6.211 0.779 69.103 o
-2 12 15 5.861 4.800 0.395 139.096 o
-2 12 16 45.634 44.044 0.945 17.929 o
-2 12 17 21.386 20.044 0.678 38.521 o
-2 12 18 16.020 17.076 0.871 39.484 o
-2 12 19 14.901 14.488 0.667 50.618 o
-2 13 1 0.012 -0.265 0.418 445.293 o
-2 13 2 69.522 70.293 1.140 11.504 o
-2 13 3 137.979 136.850 1.140 6.077 o
-2 13 4 6.475 6.236 0.436 117.945 o
-2 13 5 19.724 18.050 0.515 45.992 o
-2 13 6 8.296 7.437 0.504 92.311 o
-2 13 7 2.813 0.066 0.771 106.440 o
-2 13 8 13.832 12.088 0.731 51.422 o
-2 13 9 4.492 4.215 0.740 89.620 o
-2 13 10 140.423 136.365 2.053 4.911 o
-2 13 11 66.323 62.023 2.487 6.935 o
-2 13 12 30.846 28.238 0.835 26.360 o
-2 13 13 117.218 114.757 1.676 6.304 o
-2 13 14 6.293 5.671 0.375 132.552 o
-2 13 15 9.038 6.726 0.436 97.501 o
-2 13 16 5.926 4.723 0.592 103.100 o
-2 13 17 12.389 10.737 0.657 59.638 o
-2 13 18 7.389 6.120 0.669 81.257 o
-2 14 1 11.474 11.541 0.670 60.011 o
-2 14 2 123.704 120.922 1.411 6.425 o
-2 14 3 0.262 -0.175 0.596 212.037 o
-2 14 4 36.625 36.157 0.847 22.366 o
-2 14 5 33.044 31.942 1.019 22.218 o
-2 14 6 29.893 29.987 0.764 27.450 o
-2 14 7 60.376 58.427 1.270 12.466 o
-2 14 8 27.760 27.083 0.994 25.483 o
-2 14 9 6.752 5.871 0.639 88.324 o
-2 14 10 74.181 73.204 2.397 6.747 o
-2 14 11 17.386 16.921 1.161 29.669 o
-2 14 12 11.651 11.137 0.700 58.233 o
-2 14 13 33.786 31.371 0.753 25.454 o
-2 14 14 6.162 5.792 0.479 115.844 o
-2 14 15 19.717 18.906 0.816 36.852 o
-2 14 16 52.848 55.289 1.179 14.086 o
-2 14 17 8.663 7.504 0.545 85.963 o
-2 15 1 267.616 271.384 2.813 2.351 o
-2 15 2 48.155 45.148 1.051 16.505 o
-2 15 3 36.037 32.435 0.907 22.512 o
-2 15 4 4.547 3.898 0.566 122.195 o
-2 15 5 51.483 51.427 0.883 16.423 o
-2 15 6 36.992 36.249 1.068 19.841 o
-2 15 7 26.303 25.177 0.781 30.493 o
-2 15 8 39.947 39.368 0.974 19.602 o
-2 15 9 6.939 7.896 0.840 62.914 o
-2 15 10 16.619 16.072 0.751 43.641 o
-2 15 11 166.564 169.383 2.351 3.909 o
-2 15 12 6.002 5.994 0.467 118.321 o
-2 15 13 48.662 45.781 1.143 15.691 o
-2 15 14 15.047 14.918 0.643 51.060 o
-2 15 15 46.681 45.012 1.209 15.599 o
-2 15 16 7.318 7.125 0.569 90.916 o
-2 16 1 31.029 29.190 1.007 23.572 o
-2 16 2 13.552 11.705 1.239 31.304 o
-2 16 3 14.647 12.764 1.069 35.741 o
-2 16 4 0.120 4.559 2.910 9.105 o
-2 16 5 0.040 -0.117 0.807 119.501 o
-2 16 6 0.074 -0.244 0.549 256.561 o
-2 16 7 2.375 1.887 0.326 290.524 o
-2 16 8 65.461 64.013 1.120 12.313 o
-2 16 9 41.847 41.095 0.732 21.006 o
-2 16 10 3.832 3.448 0.371 190.297 o
-2 16 11 38.972 40.075 0.876 20.714 o
-2 16 12 53.845 55.125 1.080 14.541 o
-2 16 13 9.725 11.101 0.545 74.327 o
-2 16 14 63.544 66.633 1.282 11.661 o
-2 16 15 1.504 1.270 0.465 243.250 o
-2 17 1 14.341 13.152 0.500 60.696 o
-2 17 2 32.023 30.466 1.084 21.943 o
-2 17 3 74.251 74.359 1.135 10.910 o
-2 17 4 78.121 75.553 1.109 10.618 o
-2 17 5 0.187 -0.496 0.484 320.658 o
-2 17 6 1.218 0.486 0.228 633.807 o
-2 17 7 6.993 6.244 0.364 123.903 o
-2 17 8 24.683 24.387 0.576 35.823 o
-2 17 9 6.834 6.124 0.462 111.626 o
-2 17 10 4.159 4.249 0.395 168.345 o
-2 17 11 2.281 1.923 0.316 301.895 o
-2 17 12 40.011 40.335 0.953 19.664 o
-2 17 13 45.011 45.798 1.074 16.874 o
-2 18 1 26.748 24.161 0.630 33.294 o
-2 18 2 0.044 -0.098 0.261 1114.770 o
-2 18 3 8.658 7.429 0.380 103.638 o
-2 18 4 0.454 0.196 0.261 823.374 o
-2 18 5 44.103 42.829 0.796 19.616 o
-2 18 6 6.426 6.677 0.364 127.420 o
-2 18 7 15.006 15.383 0.488 57.238 o
-2 18 8 20.482 19.992 0.581 42.018 o
-2 18 9 38.612 39.584 0.873 20.925 o
-2 18 10 1.172 1.306 0.320 407.158 o
-2 18 11 0.157 -0.157 0.308 762.822 o
-2 18 12 19.501 18.410 0.676 41.374 o
-2 19 1 21.160 18.996 0.731 37.850 o
-2 19 2 2.095 2.060 0.358 278.015 o
-2 19 3 9.637 8.947 0.471 85.112 o
-2 19 4 29.930 29.083 0.652 29.300 o
-2 19 5 73.230 75.427 1.223 10.641 o
-2 19 6 29.445 30.734 0.739 27.848 o
-2 19 7 0.179 0.612 0.367 493.182 o
-2 19 8 0.428 0.739 0.340 506.304 o
-2 19 9 25.168 26.556 0.792 30.550 o
-2 20 1 59.970 63.969 1.078 13.136 o
-2 20 2 2.889 1.900 0.382 234.108 o
-2 20 3 0.921 0.749 0.344 429.306 o
-2 20 4 6.221 6.149 0.444 119.459 o
-2 20 5 13.073 15.722 0.753 48.686 o
-2 20 6 27.638 28.874 0.902 26.663 o
-1 0 2 1176.110 1125.240 6.036 0.346 o
-1 0 4 912.693 907.410 6.092 0.464 o
-1 0 6 65.911 68.975 0.885 12.942 o
-1 0 8 853.359 853.586 5.565 0.521 o
-1 0 10 46.505 50.417 1.071 16.178 o
-1 0 12 826.364 849.186 5.903 0.521 o
-1 0 14 16.119 16.358 0.784 42.880 o
-1 0 16 42.121 39.171 1.155 17.439 o
-1 0 18 60.554 56.138 2.886 6.042 o
-1 0 20 0.106 0.471 0.333 611.474 o
-1 0 22 3.567 2.832 0.426 183.502 o
-1 1 1 1930.190 1798.640 9.129 0.157 o
-1 1 2 243.379 247.155 1.119 3.278 o
-1 1 3 5.555 5.689 0.136 181.070 o
-1 1 4 428.811 431.892 2.180 1.544 o
-1 1 5 74.350 76.204 0.660 12.271 o
-1 1 6 17.828 17.575 0.322 54.671 o
-1 1 7 1372.790 1402.120 5.897 0.275 o
-1 1 8 9.768 8.802 0.267 101.367 o
-1 1 9 1064.780 1081.620 4.555 0.415 o
-1 1 10 56.115 54.878 0.648 16.470 o
-1 1 11 1010.550 1032.090 4.725 0.440 o
-1 1 12 28.619 27.846 0.651 30.463 o
-1 1 13 9.073 7.941 0.386 98.595 o
-1 1 14 2.622 2.906 0.441 198.348 o
-1 1 15 98.771 99.556 1.023 8.616 o
-1 1 16 1.189 1.440 0.521 214.197 o
-1 1 17 94.122 96.469 1.145 8.712 o
-1 1 18 42.748 40.577 1.113 17.531 o
-1 1 19 2.799 2.347 0.560 153.780 o
-1 1 20 115.794 113.663 1.300 7.004 o
-1 1 21 7.523 6.201 0.407 113.515 o
-1 1 22 10.150 8.814 0.437 85.914 o
-1 1 23 2.854 2.023 0.363 243.132 o
-1 2 1 2316.130 2186.000 9.106 0.120 o
-1 2 2 3126.310 2938.780 12.355 0.071 o
-1 2 3 1187.980 1194.570 4.681 0.356 o
-1 2 4 87.010 91.173 0.639 10.423 o
-1 2 5 1628.760 1630.420 6.747 0.210 o
-1 2 6 1505.920 1513.440 6.493 0.237 o
-1 2 7 266.776 261.740 1.607 2.844 o
-1 2 8 333.407 338.930 1.888 2.119 o
-1 2 9 47.836 46.298 0.579 19.638 o
-1 2 10 411.723 419.901 2.174 1.613 o
-1 2 11 97.270 99.131 0.987 8.785 o
-1 2 12 51.834 53.281 0.763 16.874 o
-1 2 13 138.071 137.217 1.189 6.015 o
-1 2 14 368.750 370.436 2.223 1.834 o
-1 2 15 31.006 29.752 0.619 28.965 o
-1 2 16 0.152 -0.080 0.399 469.600 o
-1 2 17 9.116 8.083 0.627 75.006 o
-1 2 18 6.265 6.386 0.514 107.179 o
-1 2 19 0.640 0.583 0.298 582.205 o
-1 2 20 80.597 80.919 1.108 10.214 o
-1 2 21 0.414 0.493 0.236 889.035 o
-1 2 22 0.064 -0.045 0.284 931.790 o
-1 2 23 15.887 15.929 0.897 39.272 o
-1 3 1 44.487 46.652 0.374 21.629 o
-1 3 2 2699.510 2584.520 9.922 0.093 o
-1 3 3 353.359 354.250 1.645 2.038 o
-1 3 4 5556.920 5250.100 19.900 0.025 o
-1 3 5 3.299 3.709 0.152 283.259 o
-1 3 6 31.383 32.296 0.441 30.102 o
-1 3 7 812.208 823.480 3.741 0.622 o
-1 3 8 0.018 0.082 0.194 1923.660 o
-1 3 9 1596.740 1636.080 7.162 0.211 o
-1 3 10 756.736 775.170 3.784 0.677 o
-1 3 11 36.081 36.257 0.610 25.024 o
-1 3 12 0.006 -0.511 0.300 867.652 o
-1 3 13 45.577 42.827 0.983 17.781 o
-1 3 14 84.151 82.662 0.888 10.469 o
-1 3 15 9.260 7.608 0.428 94.436 o
-1 3 16 45.154 42.709 1.054 17.310 o
-1 3 17 25.875 23.946 0.563 35.265 o
-1 3 18 9.291 8.341 0.638 72.969 o
-1 3 19 29.982 29.272 0.777 27.395 o
-1 3 20 0.282 0.259 0.234 1041.880 o
-1 3 21 10.343 10.076 0.432 82.573 o
-1 3 22 0.518 0.552 0.274 686.194 o
-1 4 1 309.368 304.964 1.552 2.416 o
-1 4 2 333.477 334.655 1.702 2.168 o
-1 4 3 2308.690 2281.080 8.728 0.119 o
-1 4 4 2510.780 2470.900 9.359 0.103 o
-1 4 5 1539.340 1566.220 6.233 0.231 o
-1 4 6 1.617 1.263 0.165 569.538 o
-1 4 7 136.003 138.302 1.045 6.216 o
-1 4 8 388.151 388.938 2.063 1.758 o
-1 4 9 21.001 19.189 0.522 43.411 o
-1 4 10 21.346 20.209 0.516 42.530 o
-1 4 11 67.001 67.656 0.821 13.128 o
-1 4 12 17.710 16.805 0.435 52.480 o
-1 4 13 536.273 550.275 2.932 1.101 o
-1 4 14 3.024 1.898 0.394 223.085 o
-1 4 15 0.437 -0.114 0.531 257.516 o
-1 4 16 57.055 56.177 1.244 13.112 o
-1 4 17 14.769 12.676 1.140 33.310 o
-1 4 18 0.002 -0.860 1.510 34.257 o
-1 4 19 2.534 2.442 0.237 325.104 o
-1 4 20 0.085 -0.276 0.236 1307.420 o
-1 4 21 36.107 35.228 0.779 23.446 o
-1 4 22 9.073 8.259 0.624 75.061 o
-1 5 1 498.239 502.229 2.307 1.274 o
-1 5 2 2656.800 2643.840 10.462 0.092 o
-1 5 3 13.085 14.463 0.311 70.772 o
-1 5 4 202.504 213.460 1.312 3.881 o
-1 5 5 239.607 243.812 1.416 3.231 o
-1 5 6 40.910 40.923 0.554 22.738 o
-1 5 7 44.139 44.075 0.556 21.146 o
-1 5 8 468.652 479.384 2.382 1.356 o
-1 5 9 7.547 7.025 0.282 125.135 o
-1 5 10 85.914 86.629 0.821 10.326 o
-1 5 11 278.960 286.273 1.838 2.591 o
-1 5 12 118.632 117.935 1.071 7.157 o
-1 5 13 16.790 14.619 0.446 55.940 o
-1 5 14 10.951 9.544 0.447 79.999 o
-1 5 15 19.105 17.822 0.613 44.079 o
-1 5 16 14.304 12.827 0.688 52.079 o
-1 5 17 63.734 60.918 1.749 9.806 o
-1 5 18 70.133 66.269 1.087 11.843 o
-1 5 19 5.062 5.207 0.325 162.065 o
-1 5 20 0.718 0.367 0.278 645.131 o
-1 5 21 3.547 2.762 0.367 207.765 o
-1 5 22 2.261 1.147 0.547 178.560 o
-1 6 1 1739.000 1758.950 7.379 0.186 o
-1 6 2 522.040 530.501 2.621 1.171 o
-1 6 3 92.285 93.362 0.816 9.618 o
-1 6 4 37.194 37.370 0.531 25.036 o
-1 6 5 980.226 1008.890 4.447 0.464 o
-1 6 6 66.446 65.137 0.648 13.961 o
-1 6 7 270.161 280.993 1.633 2.736 o
-1 6 8 47.192 48.334 0.608 19.372 o
-1 6 9 4.579 4.348 0.270 193.196 o
-1 6 10 0.654 0.965 0.286 569.844 o
-1 6 11 688.319 695.290 3.319 0.792 o
-1 6 12 311.050 307.626 1.907 2.311 o
-1 6 13 0.025 -0.453 0.402 479.962 o
-1 6 14 4.876 3.501 0.609 112.266 o
-1 6 15 170.528 169.578 1.466 4.630 o
-1 6 16 8.399 7.575 0.917 54.218 o
-1 6 17 1.869 1.368 0.586 166.929 o
-1 6 18 2.335 1.788 0.966 71.549 o
-1 6 19 26.300 25.430 0.580 34.044 o
-1 6 20 9.719 9.515 0.472 83.383 o
-1 6 21 9.640 8.304 0.480 85.768 o
-1 6 22 7.915 8.571 0.548 86.612 o
-1 7 1 9.380 9.633 0.256 101.995 o
-1 7 2 433.740 443.068 2.289 1.500 o
-1 7 3 98.981 99.348 0.858 8.915 o
-1 7 4 143.991 141.294 1.087 5.892 o
-1 7 5 22.878 22.528 0.469 40.503 o
-1 7 6 0.846 0.188 0.207 880.248 o
-1 7 7 5.973 6.179 0.263 151.733 o
-1 7 8 260.467 263.668 1.594 2.891 o
-1 7 9 58.573 57.372 0.696 15.589 o
-1 7 10 372.157 375.907 2.029 1.846 o
-1 7 11 11.187 9.747 0.448 78.555 o
-1 7 12 12.958 12.005 0.354 73.399 o
-1 7 13 5.699 4.308 0.394 144.380 o
-1 7 14 31.399 30.567 0.926 24.316 o
-1 7 15 57.709 54.573 1.115 13.839 o
-1 7 16 165.919 165.015 1.838 4.427 o
-1 7 17 2.908 4.042 0.991 63.908 o
-1 7 18 11.342 10.939 0.581 66.818 o
-1 7 19 22.065 19.873 0.587 40.186 o
-1 7 20 1.643 0.740 0.284 436.665 o
-1 7 21 2.403 1.246 0.478 207.377 o
-1 8 1 1160.250 1171.920 4.897 0.364 o
-1 8 2 45.563 43.698 0.595 20.530 o
-1 8 3 1040.410 1063.310 4.604 0.426 o
-1 8 4 51.877 51.622 0.655 17.623 o
-1 8 5 20.551 21.100 0.519 42.867 o
-1 8 6 68.933 65.877 0.784 13.128 o
-1 8 7 7.169 6.787 0.309 126.971 o
-1 8 8 14.415 12.979 0.362 66.917 o
-1 8 9 4.067 3.754 0.263 216.421 o
-1 8 10 153.797 150.947 1.100 5.491 o
-1 8 11 0.422 0.288 0.341 543.332 o
-1 8 12 103.640 101.911 1.091 8.164 o
-1 8 13 175.158 171.932 1.447 4.540 o
-1 8 14 0.123 -0.482 0.687 163.501 o
-1 8 15 28.455 26.944 1.149 22.782 o
-1 8 16 0.062 0.309 0.788 123.848 o
-1 8 17 19.681 18.840 1.403 22.843 o
-1 8 18 52.092 53.781 1.182 14.281 o
-1 8 19 2.601 2.048 0.284 302.758 o
-1 8 20 0.148 -0.460 0.402 462.224 o
-1 8 21 10.548 8.715 0.768 58.907 o
-1 9 1 89.553 87.379 0.822 10.017 o
-1 9 2 110.803 107.530 0.986 7.852 o
-1 9 3 0.002 -0.826 0.212 1728.110 o
-1 9 4 114.229 113.324 1.002 7.539 o
-1 9 5 103.373 98.672 0.988 8.451 o
-1 9 6 341.501 344.685 2.090 2.024 o
-1 9 7 63.353 63.523 0.824 13.855 o
-1 9 8 135.575 136.438 1.123 6.174 o
-1 9 9 0.074 0.248 0.302 772.997 o
-1 9 10 174.893 170.334 1.286 4.679 o
-1 9 11 15.523 14.275 0.626 51.492 o
-1 9 12 0.049 0.185 0.490 317.020 o
-1 9 13 63.800 61.632 1.556 10.623 o
-1 9 14 6.548 5.849 0.820 68.622 o
-1 9 15 4.376 3.263 0.899 70.901 o
-1 9 16 5.783 4.793 0.552 110.628 o
-1 9 17 17.715 14.510 1.027 34.025 o
-1 9 18 21.144 20.185 0.570 41.437 o
-1 9 19 4.432 4.848 0.370 164.905 o
-1 9 20 0.158 0.355 0.297 745.480 o
-1 10 1 347.380 351.160 2.104 1.982 o
-1 10 2 220.587 221.314 1.559 3.487 o
-1 10 3 304.236 307.123 1.977 2.331 o
-1 10 4 312.134 314.057 1.954 2.275 o
-1 10 5 272.232 274.406 1.863 2.670 o
-1 10 6 7.321 6.412 0.395 115.915 o
-1 10 7 138.833 134.680 1.100 6.126 o
-1 10 8 3.354 3.037 0.312 232.270 o
-1 10 9 55.682 51.465 0.785 16.197 o
-1 10 10 111.694 110.127 1.204 7.399 o
-1 10 11 1.038 0.848 0.415 320.349 o
-1 10 12 0.046 0.002 0.807 119.560 o
-1 10 13 37.014 34.928 1.148 19.137 o
-1 10 14 0.053 -0.468 0.956 85.252 o
-1 10 15 0.026 0.113 3.822 5.349 o
-1 10 16 11.272 9.292 0.431 80.350 o
-1 10 17 9.203 8.444 0.385 96.371 o
-1 10 18 24.552 24.370 0.594 35.593 o
-1 10 19 88.927 96.608 2.478 5.789 o
-1 10 20 14.271 18.242 1.109 32.683 o
-1 11 1 246.200 248.033 1.728 3.027 o
-1 11 2 480.406 486.149 2.683 1.289 o
-1 11 3 197.053 197.919 1.433 3.998 o
-1 11 4 119.540 120.297 1.038 7.120 o
-1 11 5 39.935 38.757 0.734 21.954 o
-1 11 6 192.153 189.187 1.345 4.187 o
-1 11 7 210.962 206.287 1.439 3.751 o
-1 11 8 500.297 498.020 2.669 1.238 o
-1 11 9 17.896 16.679 0.604 46.779 o
-1 11 10 59.698 57.699 1.320 12.322 o
-1 11 11 32.872 30.485 0.895 24.174 o
-1 11 12 0.046 -0.359 0.593 220.561 o
-1 11 13 14.423 12.327 0.973 39.734 o
-1 11 14 1.961 0.591 0.958 75.948 o
-1 11 15 81.266 80.117 1.312 9.577 o
-1 11 16 14.922 14.133 0.540 56.499 o
-1 11 17 11.957 11.537 0.617 62.146 o
-1 11 18 6.896 5.939 0.538 100.834 o
-1 11 19 12.322 15.049 0.775 49.319 o
-1 12 1 0.047 -0.120 0.317 761.737 o
-1 12 2 201.624 198.896 1.387 3.953 o
-1 12 3 0.859 0.440 0.294 561.908 o
-1 12 4 402.445 407.258 2.305 1.641 o
-1 12 5 130.488 128.805 1.075 6.516 o
-1 12 6 70.380 67.165 0.747 12.995 o
-1 12 7 103.780 103.112 1.087 8.134 o
-1 12 8 0.001 -0.156 0.541 266.543 o
-1 12 9 3.853 2.686 0.701 104.778 o
-1 12 10 84.406 81.013 1.239 9.554 o
-1 12 11 21.849 19.520 1.038 29.416 o
-1 12 12 70.541 69.201 2.205 7.526 o
-1 12 13 5.272 3.966 1.226 42.050 o
-1 12 14 21.059 18.210 1.781 16.705 o
-1 12 15 0.525 -0.354 0.303 664.051 o
-1 12 16 1.227 0.076 0.317 480.416 o
-1 12 17 2.946 2.288 0.388 222.495 o
-1 12 18 12.313 10.893 0.657 59.634 o
-1 12 19 3.646 3.090 0.428 178.365 o
-1 13 1 295.949 297.340 1.840 2.446 o
-1 13 2 263.226 262.435 1.726 2.828 o
-1 13 3 78.715 78.787 0.989 10.804 o
-1 13 4 5.788 5.345 0.394 136.834 o
-1 13 5 59.638 58.986 1.187 12.936 o
-1 13 6 42.581 39.872 0.882 19.691 o
-1 13 7 19.137 18.146 0.830 37.309 o
-1 13 8 0.021 -0.283 0.696 160.911 o
-1 13 9 1.000 0.801 0.665 152.829 o
-1 13 10 46.487 43.793 1.216 15.681 o
-1 13 11 31.441 29.237 0.922 24.611 o
-1 13 12 17.948 17.179 1.279 26.416 o
-1 13 13 48.046 45.739 0.920 17.420 o
-1 13 14 1.668 0.999 0.303 394.421 o
-1 13 15 10.642 8.250 0.440 84.701 o
-1 13 16 0.024 0.132 0.505 300.970 o
-1 13 17 23.575 23.969 0.767 32.970 o
-1 13 18 8.279 7.180 0.503 93.232 o
-1 14 1 97.566 95.641 1.141 8.551 o
-1 14 2 409.578 407.600 2.730 1.550 o
-1 14 3 0.001 -0.511 0.498 315.184 o
-1 14 4 238.450 237.675 2.312 2.871 o
-1 14 5 42.102 40.013 0.740 21.027 o
-1 14 6 158.859 158.211 1.491 4.943 o
-1 14 7 0.040 -0.398 0.744 140.544 o
-1 14 8 26.159 23.408 0.832 30.148 o
-1 14 9 187.295 185.990 1.934 3.877 o
-1 14 10 4.433 -2.603 2.857 9.325 o
-1 14 11 30.537 29.038 1.653 15.616 o
-1 14 12 60.360 59.398 1.093 13.300 o
-1 14 13 22.348 19.891 0.617 39.178 o
-1 14 14 34.200 31.536 0.796 24.713 o
-1 14 15 12.308 11.988 0.918 44.681 o
-1 14 16 0.172 0.779 0.484 298.745 o
-1 14 17 9.806 8.829 0.620 71.949 o
-1 15 1 186.849 183.333 1.857 3.959 o
-1 15 2 62.714 59.517 1.268 12.165 o
-1 15 3 0.918 0.183 0.449 310.912 o
-1 15 4 63.660 60.431 1.361 11.586 o
-1 15 5 118.280 118.877 1.747 6.091 o
-1 15 6 104.803 105.931 2.222 5.785 o
-1 15 7 9.436 9.095 0.699 66.266 o
-1 15 8 10.739 9.445 0.848 52.724 o
-1 15 9 145.035 145.039 1.798 5.041 o
-1 15 10 1.492 1.464 0.300 392.918 o
-1 15 11 10.213 9.893 0.462 81.175 o
-1 15 12 45.340 42.866 0.937 18.191 o
-1 15 13 16.268 15.324 0.659 48.130 o
-1 15 14 7.398 6.805 0.502 99.738 o
-1 15 15 54.280 57.435 1.313 12.986 o
-1 15 16 11.221 11.059 0.618 64.549 o
-1 16 1 12.766 10.768 0.911 45.219 o
-1 16 2 81.165 77.481 2.071 7.340 o
-1 16 3 5.713 4.792 0.672 91.938 o
-1 16 4 137.449 133.586 1.859 5.252 o
-1 16 5 7.271 6.241 0.815 66.491 o
-1 16 6 40.309 37.972 1.732 12.985 o
-1 16 7 1.056 0.318 0.986 75.738 o
-1 16 8 103.202 100.814 1.345 7.714 o
-1 16 9 20.753 21.403 0.513 42.595 o
-1 16 10 12.410 12.391 0.579 62.179 o
-1 16 11 77.136 75.560 1.355 9.881 o
-1 16 12 59.715 60.066 1.120 13.202 o
-1 16 13 24.378 26.944 0.900 28.840 o
-1 16 14 38.029 39.268 1.180 18.063 o
-1 16 15 3.861 3.210 0.545 138.357 o
-1 17 1 88.976 84.181 1.097 9.525 o
-1 17 2 3.546 1.699 1.050 59.333 o
-1 17 3 48.614 46.139 1.091 16.042 o
-1 17 4 5.232 5.736 0.577 106.880 o
-1 17 5 12.148 10.914 0.856 48.712 o
-1 17 6 30.113 28.110 0.570 30.637 o
-1 17 7 0.574 0.271 0.221 937.784 o
-1 17 8 80.973 79.165 1.089 10.310 o
-1 17 9 21.459 19.005 0.634 40.110 o
-1 17 10 1.231 1.122 0.281 469.039 o
-1 17 11 0.076 1.214 0.831 108.064 o
-1 17 12 17.827 15.898 0.747 42.455 o
-1 17 13 2.705 2.699 0.454 193.197 o
-1 18 1 5.081 4.614 0.344 162.451 o
-1 18 2 11.027 9.956 0.425 80.447 o
-1 18 3 0.169 -0.312 0.255 1068.400 o
-1 18 4 4.373 3.798 0.422 160.724 o
-1 18 5 79.905 77.456 1.089 10.462 o
-1 18 6 104.236 102.386 1.294 7.733 o
-1 18 7 2.426 2.282 0.335 272.412 o
-1 18 8 2.037 2.081 0.273 346.960 o
-1 18 9 20.675 19.561 0.678 39.465 o
-1 18 10 7.137 7.142 0.484 102.617 o
-1 18 11 22.090 23.615 0.900 31.175 o
-1 19 1 1.329 1.493 0.272 444.387 o
-1 19 2 100.954 100.868 1.259 7.994 o
-1 19 3 66.492 65.263 0.979 12.720 o
-1 19 4 5.171 4.891 0.468 131.742 o
-1 19 5 8.567 7.521 0.543 86.578 o
-1 19 6 25.903 25.354 0.650 33.119 o
-1 19 7 57.162 58.461 1.137 13.536 o
-1 19 8 77.050 80.080 1.246 10.086 o
-1 19 9 0.720 1.641 0.431 298.867 o
-1 20 1 26.903 21.960 0.821 30.354 o
-1 20 2 6.756 5.247 0.437 119.752 o
-1 20 3 13.739 12.601 0.517 61.987 o
-1 20 4 23.303 23.322 1.316 22.434 o
-1 20 5 27.871 28.037 0.961 25.780 o
-1 20 6 2.795 2.381 0.486 181.086 o
0 0 2 121.481 130.358 0.918 6.996 o
0 0 4 1.448 1.634 0.156 578.681 o
0 0 6 626.386 637.895 3.950 0.843 o
0 0 8 231.749 240.671 1.924 3.102 o
0 0 10 882.951 899.905 5.619 0.494 o
0 0 12 96.936 100.736 1.487 7.691 o
0 0 14 123.495 125.416 1.696 5.931 o
0 0 16 109.133 109.558 2.006 6.029 o
0 0 18 27.830 26.514 1.065 24.414 o
0 0 20 73.245 75.824 1.935 8.136 o
0 0 22 0.002 -0.671 0.609 210.917 o
0 1 1 1992.400 1831.030 19.056 0.098 o
0 1 2 0.926 1.068 0.091 981.271 o
0 1 3 6892.460 6946.450 53.481 0.011 o
0 1 4 11942.700 11848.000 82.145 0.004 o
0 1 5 118.951 127.861 0.827 7.250 o
0 1 6 474.481 469.382 2.332 1.360 o
0 1 7 0.363 0.653 0.160 1319.830 o
0 1 8 131.273 132.967 0.910 6.598 o
0 1 9 72.943 74.604 0.693 12.427 o
0 1 10 122.936 124.360 1.013 6.941 o
0 1 11 449.237 467.901 2.496 1.402 o
0 1 12 66.965 68.075 0.870 12.925 o
0 1 13 401.945 404.724 2.392 1.632 o
0 1 14 118.248 118.281 1.169 7.025 o
0 1 15 33.036 28.799 0.699 27.083 o
0 1 16 3.426 3.008 0.757 95.959 o
0 1 17 4.614 4.342 0.717 92.227 o
0 1 18 0.554 0.101 0.474 307.070 o
0 1 19 28.985 27.844 0.678 29.819 o
0 1 20 25.117 23.720 0.593 35.426 o
0 1 21 9.724 9.591 0.746 61.385 o
0 1 22 6.575 3.339 0.678 90.393 o
0 2 0 85.702 90.542 0.763 10.315 o
0 2 1 21.180 20.703 0.212 48.226 o
0 2 2 24656.700 23181.300 162.386 0.001 o
0 2 3 255.723 260.469 1.326 3.033 o
0 2 4 860.817 870.932 3.643 0.580 o
0 2 5 65.673 64.907 0.550 14.389 o
0 2 6 44.103 47.913 0.520 20.797 o
0 2 7 1940.860 1970.200 7.897 0.156 o
0 2 8 663.506 679.479 3.099 0.837 o
0 2 9 17.067 15.595 0.372 56.835 o
0 2 10 977.302 996.747 4.341 0.470 o
0 2 11 60.949 60.608 0.801 14.498 o
0 2 12 1.835 1.056 0.317 361.058 o
0 2 13 50.389 49.719 0.666 18.104 o
0 2 14 0.031 -0.915 0.421 438.231 o
0 2 15 31.072 28.772 0.683 28.311 o
0 2 16 62.882 59.855 1.345 11.766 o
0 2 17 33.622 32.221 0.999 22.238 o
0 2 18 209.385 211.985 1.994 3.424 o
0 2 19 7.732 7.601 0.629 81.041 o
0 2 20 0.750 0.555 0.265 648.503 o
0 2 21 13.816 13.623 0.734 50.058 o
0 2 22 2.541 1.806 0.425 223.704 o
0 3 1 113.379 115.441 0.773 7.837 o
0 3 2 3969.850 3769.990 15.445 0.046 o
0 3 3 236.608 251.170 1.304 3.265 o
0 3 4 1457.520 1472.850 6.084 0.252 o
0 3 5 1679.980 1708.020 6.817 0.199 o
0 3 6 3473.190 3433.140 13.535 0.057 o
0 3 7 940.114 959.702 4.129 0.501 o
0 3 8 2.391 2.611 0.183 364.063 o
0 3 9 216.026 227.691 1.430 3.564 o
0 3 10 33.923 34.115 0.540 27.195 o
0 3 11 136.359 137.516 1.180 6.071 o
0 3 12 113.642 124.830 1.048 7.253 o
0 3 13 56.920 54.009 0.770 15.826 o
0 3 14 185.618 184.010 1.410 4.289 o
0 3 15 62.408 58.658 1.230 12.428 o
0 3 16 21.167 19.954 0.795 35.731 o
0 3 17 36.118 33.035 0.757 24.104 o
0 3 18 1.730 1.278 0.784 106.875 o
0 3 19 18.932 17.599 0.597 44.965 o
0 3 20 0.575 0.176 0.267 752.264 o
0 3 21 18.490 17.984 0.691 42.300 o
0 3 22 7.614 6.484 0.486 101.355 o
0 4 0 17.477 19.488 0.380 52.083 o
0 4 1 119.448 123.924 0.782 7.361 o
0 4 2 2598.470 2529.190 10.069 0.097 o
0 4 3 919.474 935.311 3.907 0.523 o
0 4 4 1223.410 1248.900 5.113 0.333 o
0 4 5 1326.090 1343.220 5.540 0.294 o
0 4 6 14.145 13.119 0.348 68.086 o
0 4 7 819.778 839.740 3.797 0.610 o
0 4 8 872.724 901.648 3.848 0.558 o
0 4 9 266.894 269.539 1.578 2.822 o
0 4 10 132.286 136.551 1.065 6.340 o
0 4 11 0.463 0.661 0.233 837.810 o
0 4 12 103.100 103.952 0.998 8.308 o
0 4 13 68.393 67.666 1.096 11.917 o
0 4 14 13.608 12.373 0.583 59.166 o
0 4 15 112.893 110.803 1.185 7.366 o
0 4 16 13.021 12.101 0.589 60.526 o
0 4 17 7.652 6.009 1.339 33.718 o
0 4 18 52.120 49.245 0.925 16.245 o
0 4 19 34.268 32.787 0.741 25.090 o
0 4 20 9.849 8.021 0.613 73.754 o
0 4 21 0.148 -0.759 0.321 709.682 o
0 4 22 5.925 5.581 0.525 110.971 o
0 5 1 1.198 1.294 0.116 753.021 o
0 5 2 165.623 168.251 1.077 5.035 o
0 5 3 7.802 8.955 0.249 117.079 o
0 5 4 4869.080 4762.900 17.874 0.031 o
0 5 5 1261.410 1318.480 5.459 0.311 o
0 5 6 1955.180 2019.130 8.072 0.152 o
0 5 7 93.343 92.894 0.795 9.601 o
0 5 8 0.756 0.155 0.184 1049.100 o
0 5 9 1127.510 1149.850 4.785 0.379 o
0 5 10 191.271 192.759 1.332 4.181 o
0 5 11 99.426 98.679 0.911 8.815 o
0 5 12 15.929 14.530 0.481 56.496 o
0 5 13 82.403 79.024 0.848 10.867 o
0 5 14 42.132 37.515 0.732 21.473 o
0 5 15 81.319 78.851 1.324 9.577 o
0 5 16 66.290 64.743 1.690 9.750 o
0 5 17 3.814 2.945 1.082 54.661 o
0 5 18 0.057 0.059 0.328 698.981 o
0 5 19 24.151 22.371 0.594 36.798 o
0 5 20 15.960 14.359 0.588 52.258 o
0 5 21 14.040 12.269 0.761 49.498 o
0 5 22 0.155 0.537 0.515 273.131 o
0 6 0 2.460 2.625 0.261 309.147 o
0 6 1 1070.710 1084.840 4.462 0.414 o
0 6 2 502.294 500.531 2.543 1.244 o
0 6 3 82.284 78.556 0.741 11.162 o
0 6 4 607.242 629.840 3.068 0.932 o
0 6 5 192.277 197.752 1.275 4.160 o
0 6 6 210.831 253.665 1.480 3.453 o
0 6 7 541.568 556.376 2.666 1.110 o
0 6 8 154.026 162.754 1.182 5.274 o
0 6 9 542.681 561.592 2.682 1.103 o
0 6 10 152.406 154.090 1.218 5.383 o
0 6 11 138.463 136.188 1.082 6.134 o
0 6 12 22.602 22.055 0.444 41.567 o
0 6 13 0.666 0.933 0.415 342.807 o
0 6 14 25.789 23.645 0.618 34.441 o
0 6 15 70.671 71.857 1.372 10.442 o
0 6 16 94.156 91.744 1.788 7.290 o
0 6 17 98.715 98.320 1.793 6.979 o
0 6 18 0.351 -0.288 0.271 861.978 o
0 6 19 32.296 30.068 0.884 24.633 o
0 6 20 23.156 20.836 0.697 36.075 o
0 6 21 0.016 1.126 0.449 339.697 o
0 7 1 0.325 0.268 0.155 1680.850 o
0 7 2 172.513 175.370 1.185 4.747 o
0 7 3 0.305 0.337 0.186 1356.710 o
0 7 4 367.674 371.706 2.040 1.870 o
0 7 5 396.244 394.966 2.130 1.709 o
0 7 6 70.043 75.446 0.782 12.442 o
0 7 7 667.290 702.431 3.369 0.806 o
0 7 8 599.272 623.442 3.060 0.947 o
0 7 9 26.372 25.974 0.525 34.683 o
0 7 10 16.815 15.802 0.383 56.800 o
0 7 11 312.898 317.498 1.871 2.283 o
0 7 12 439.830 439.137 2.383 1.477 o
0 7 13 3.678 3.846 0.564 131.877 o
0 7 14 239.785 242.228 1.899 3.035 o
0 7 15 21.419 19.371 0.773 36.315 o
0 7 16 77.501 75.271 1.859 8.190 o
0 7 17 16.553 15.235 1.003 35.413 o
0 7 18 39.107 38.553 0.734 22.262 o
0 7 19 1.157 0.232 0.284 547.475 o
0 7 20 14.348 12.361 0.628 55.323 o
0 7 21 4.171 2.696 0.340 202.285 o
0 8 0 225.081 229.924 1.994 3.178 o
0 8 1 1363.750 1375.650 5.681 0.281 o
0 8 2 129.293 123.500 0.969 6.773 o
0 8 3 163.349 166.436 1.199 5.013 o
0 8 4 10.608 9.416 0.300 92.280 o
0 8 5 218.441 220.488 1.510 3.540 o
0 8 6 0.315 -0.765 0.252 987.969 o
0 8 7 43.192 40.908 0.628 21.442 o
0 8 8 143.693 149.654 1.261 5.614 o
0 8 9 408.473 412.805 2.276 1.618 o
0 8 10 16.848 15.859 0.345 57.832 o
0 8 11 644.169 655.941 3.168 0.866 o
0 8 12 150.874 154.226 1.315 5.327 o
0 8 13 8.816 7.562 0.519 87.734 o
0 8 14 3.191 2.239 0.846 84.340 o
0 8 15 11.892 9.640 0.900 47.730 o
0 8 16 4.452 5.953 0.486 130.009 o
0 8 17 92.728 92.370 1.409 8.278 o
0 8 18 1.996 2.079 0.393 258.005 o
0 8 19 7.836 6.979 0.438 104.194 o
0 8 20 2.334 0.478 0.419 259.015 o
0 8 21 0.397 0.000 0.548 244.642 o
0 9 1 251.656 254.075 1.629 2.992 o
0 9 2 1543.960 1560.970 6.433 0.229 o
0 9 3 349.629 347.922 2.010 1.999 o
0 9 4 34.364 32.547 0.593 26.807 o
0 9 5 52.965 53.073 0.738 16.812 o
0 9 6 107.511 112.928 1.078 7.732 o
0 9 7 33.193 28.646 0.555 28.854 o
0 9 8 42.524 41.765 0.610 21.646 o
0 9 9 51.205 48.769 0.811 17.173 o
0 9 10 5.132 3.810 0.419 149.909 o
0 9 11 31.497 30.449 0.716 27.217 o
0 9 12 168.359 166.779 1.665 4.526 o
0 9 13 10.344 8.939 0.690 64.709 o
0 9 14 153.286 150.000 2.056 4.547 o
0 9 15 4.166 -2.925 3.773 5.412 o
0 9 16 0.267 -0.339 0.948 85.729 o
0 9 17 22.006 20.517 0.652 38.335 o
0 9 18 7.888 8.041 0.719 70.813 o
0 9 19 8.809 7.761 0.643 75.205 o
0 9 20 15.907 17.100 0.718 45.148 o
0 10 0 510.613 508.292 3.736 1.092 o
0 10 1 497.716 502.441 2.689 1.236 o
0 10 2 250.753 252.161 1.697 2.982 o
0 10 3 352.322 352.528 2.089 1.961 o
0 10 4 0.174 -0.702 0.288 853.943 o
0 10 5 217.419 209.125 1.608 3.568 o
0 10 6 125.565 123.372 1.110 6.740 o
0 10 7 440.831 432.572 2.465 1.471 o
0 10 8 34.310 32.998 0.563 27.044 o
0 10 9 235.227 233.181 1.525 3.284 o
0 10 10 167.174 160.362 1.331 4.892 o
0 10 11 110.662 105.655 1.514 6.974 o
0 10 12 3.621 3.300 0.938 68.607 o
0 10 13 136.892 130.898 2.404 4.574 o
0 10 14 0.327 -0.240 0.989 78.684 o
0 10 15 9.353 7.988 1.847 19.197 o
0 10 16 0.101 0.316 0.383 489.593 o
0 10 17 21.111 21.722 0.827 34.247 o
0 10 18 0.485 2.065 0.413 319.367 o
0 10 19 30.783 30.112 1.345 18.958 o
0 11 1 885.952 902.290 4.219 0.539 o
0 11 2 314.886 320.923 1.937 2.246 o
0 11 3 51.489 51.741 0.804 16.861 o
0 11 4 574.307 577.332 3.014 1.015 o
0 11 5 105.673 103.758 0.994 8.187 o
0 11 6 61.871 60.737 0.913 13.867 o
0 11 7 199.195 196.446 1.416 3.988 o
0 11 8 11.688 10.597 0.497 71.857 o
0 11 9 36.843 33.187 0.843 22.837 o
0 11 10 150.726 145.512 1.644 5.090 o
0 11 11 0.094 0.916 0.654 172.107 o
0 11 12 27.727 25.082 1.105 24.075 o
0 11 13 52.536 49.453 1.602 11.931 o
0 11 14 10.745 9.223 1.645 22.557 o
0 11 15 36.533 34.836 1.171 19.021 o
0 11 16 66.104 65.731 1.244 11.626 o
0 11 17 12.047 10.586 0.512 69.785 o
0 11 18 0.326 1.072 0.349 475.729 o
0 11 19 65.072 73.026 2.067 8.146 o
0 12 0 33.551 33.789 1.344 17.925 o
0 12 1 452.564 454.832 2.527 1.406 o
0 12 2 191.216 184.093 1.332 4.249 o
0 12 3 289.702 286.638 1.869 2.510 o
0 12 4 51.981 49.756 0.691 17.610 o
0 12 5 31.352 28.929 0.579 29.523 o
0 12 6 14.677 15.855 0.360 62.405 o
0 12 7 127.125 127.687 1.161 6.543 o
0 12 8 168.557 166.335 1.729 4.471 o
0 12 9 179.119 181.174 1.901 4.047 o
0 12 10 32.309 29.215 0.807 25.871 o
0 12 11 15.438 12.693 1.456 24.418 o
0 12 12 57.512 55.044 1.210 13.315 o
0 12 13 3.660 2.948 0.921 71.061 o
0 12 14 6.322 5.088 1.115 46.560 o
0 12 15 22.763 22.287 0.910 30.941 o
0 12 16 40.086 40.411 1.243 16.922 o
0 12 17 0.107 -0.128 0.324 707.498 o
0 12 18 19.016 17.153 0.755 40.178 o
0 13 1 61.784 59.169 0.996 13.600 o
0 13 2 171.858 171.865 1.314 4.701 o
0 13 3 238.418 242.243 1.655 3.154 o
0 13 4 88.294 89.596 1.159 9.236 o
0 13 5 203.532 208.118 1.576 3.759 o
0 13 6 189.985 186.836 1.562 4.099 o
0 13 7 53.662 52.454 1.286 13.521 o
0 13 8 113.972 112.480 1.205 7.254 o
0 13 9 0.092 -0.430 0.862 104.477 o
0 13 10 5.836 4.679 0.757 80.193 o
0 13 11 2.753 2.195 0.780 98.002 o
0 13 12 13.066 11.318 1.149 34.760 o
0 13 13 69.148 68.510 1.537 10.038 o
0 13 14 4.726 4.004 0.395 160.756 o
0 13 15 8.683 7.886 0.675 72.433 o
0 13 16 3.665 2.734 0.508 154.942 o
0 13 17 0.018 -0.477 0.501 310.367 o
0 14 0 40.295 38.540 1.167 17.774 o
0 14 1 98.845 94.518 1.317 8.129 o
0 14 2 26.968 26.624 0.632 32.238 o
0 14 3 22.757 21.839 0.783 33.992 o
0 14 4 35.442 33.684 0.672 25.193 o
0 14 5 13.884 13.856 0.606 55.854 o
0 14 6 256.695 260.505 2.180 2.710 o
0 14 7 6.600 6.702 0.647 86.065 o
0 14 8 39.663 38.247 0.793 21.577 o
0 14 9 21.274 18.531 1.111 28.315 o
0 14 10 60.248 57.653 1.596 10.891 o
0 14 11 38.004 39.067 0.890 21.015 o
0 14 12 11.635 9.634 0.655 62.892 o
0 14 13 0.004 -0.317 0.531 277.032 o
0 14 14 0.040 0.177 0.571 235.562 o
0 14 15 19.571 19.971 0.816 36.503 o
0 14 16 31.799 31.785 1.300 19.061 o
0 15 1 425.042 431.034 3.206 1.402 o
0 15 2 2.398 1.240 0.721 117.037 o
0 15 3 147.567 146.611 1.487 5.319 o
0 15 4 73.408 70.024 1.268 10.685 o
0 15 5 109.286 108.880 1.703 6.606 o
0 15 6 13.150 12.839 0.817 47.726 o
0 15 7 43.759 44.646 0.865 18.929 o
0 15 8 23.665 22.264 1.098 26.516 o
0 15 9 45.431 42.663 1.216 15.966 o
0 15 10 0.001 -0.154 0.232 1454.250 o
0 15 11 88.544 90.198 1.394 8.595 o
0 15 12 0.030 2.307 0.545 220.244 o
0 15 13 33.537 30.669 1.110 21.096 o
0 15 14 2.250 0.794 0.392 275.565 o
0 15 15 15.616 17.330 1.097 32.406 o
0 16 0 109.642 109.355 3.611 3.552 o
0 16 1 4.027 4.205 1.194 45.238 o
0 16 2 73.486 71.857 1.814 8.633 o
0 16 3 3.611 3.553 1.676 25.439 o
0 16 4 153.568 153.956 2.292 4.256 o
0 16 5 4.729 5.077 1.253 40.559 o
0 16 6 10.181 8.612 0.621 70.995 o
0 16 7 80.800 77.229 1.318 9.689 o
0 16 8 96.764 102.204 1.540 7.547 o
0 16 9 11.697 11.837 0.405 75.459 o
0 16 10 15.933 15.545 0.497 54.828 o
0 16 11 42.234 40.293 0.894 19.621 o
0 16 12 34.106 33.010 0.812 24.259 o
0 16 13 12.693 14.842 0.657 54.700 o
0 16 14 33.571 33.488 1.275 18.727 o
0 17 1 5.139 4.644 0.600 107.471 o
0 17 2 5.830 5.175 1.032 52.819 o
0 17 3 340.526 344.760 3.501 1.684 o
0 17 4 3.876 5.071 0.504 137.362 o
0 17 5 58.109 55.868 0.919 14.731 o
0 17 6 0.604 0.076 0.224 955.996 o
0 17 7 1.814 2.175 0.249 382.719 o
0 17 8 17.087 17.156 0.712 43.809 o
0 17 9 4.187 3.422 0.283 211.362 o
0 17 10 11.779 10.042 0.526 70.538 o
0 17 11 26.085 24.888 0.752 31.251 o
0 17 12 8.827 8.410 0.633 74.850 o
0 17 13 3.434 2.005 0.413 201.413 o
0 18 0 181.909 182.902 2.813 3.276 o
0 18 1 29.094 28.331 0.622 30.459 o
0 18 2 13.995 12.135 0.471 64.259 o
0 18 3 16.547 16.290 0.449 54.658 o
0 18 4 1.194 0.346 0.267 565.784 o
0 18 5 1.209 0.880 0.316 433.311 o
0 18 6 23.075 24.539 0.741 33.678 o
0 18 7 147.667 157.513 1.826 4.832 o
0 18 8 75.724 80.353 1.138 10.527 o
0 18 9 2.440 2.137 0.501 184.606 o
0 18 10 24.510 24.272 0.678 34.021 o
0 18 11 16.916 14.346 0.637 48.738 o
0 19 1 0.023 0.174 0.387 502.866 o
0 19 2 3.978 4.059 0.443 159.038 o
0 19 3 8.276 8.328 0.503 90.231 o
0 19 4 64.519 68.181 0.997 12.707 o
0 19 5 78.141 82.512 1.190 10.091 o
0 19 6 3.138 4.462 0.370 195.080 o
0 19 7 24.982 26.017 0.705 32.508 o
0 19 8 31.408 31.476 0.745 26.621 o
0 19 9 27.458 25.086 0.972 26.443 o
0 20 0 0.068 -0.691 0.838 110.716 o
0 20 1 1.489 0.690 0.339 381.194 o
0 20 2 5.226 3.839 0.385 156.447 o
0 20 3 55.651 56.354 1.223 13.394 o
0 20 4 60.224 62.178 1.103 13.094 o
0 20 5 12.777 14.025 0.589 58.851 o
0 20 6 20.578 20.723 0.761 36.780 o
1 0 2 48734.300 43853.800 631.633 0.000 o
1 0 4 1485.430 1494.420 8.360 0.223 o
1 0 6 605.135 608.356 3.893 0.886 o
1 0 8 185.644 188.040 1.664 4.083 o
1 0 10 6.296 6.066 0.404 125.635 o
1 0 12 702.355 710.792 4.935 0.681 o
1 0 14 594.832 624.851 5.011 0.798 o
1 0 16 4.785 4.506 1.065 52.816 o
1 0 18 8.801 8.475 1.720 21.694 o
1 0 20 0.010 -0.447 0.581 231.194 o
1 0 22 26.397 28.551 3.802 4.737 o
1 1 0 576.082 560.731 2.355 1.074 o
1 1 1 1582.880 1542.720 6.285 0.226 o
1 1 2 1040.540 1034.930 4.494 0.434 o
1 1 3 136.203 134.323 0.804 6.504 o
1 1 4 522.360 531.124 2.311 1.197 o
1 1 5 895.016 906.733 3.979 0.541 o
1 1 6 2354.890 2361.130 9.277 0.113 o
1 1 7 0.243 0.152 0.191 1501.420 o
1 1 8 119.579 120.215 0.891 7.309 o
1 1 9 256.402 257.371 1.533 2.972 o
1 1 10 204.580 201.456 1.312 3.934 o
1 1 11 485.270 488.633 2.549 1.291 o
1 1 12 81.759 77.207 0.803 11.120 o
1 1 13 101.423 99.855 1.163 8.190 o
1 1 14 8.475 7.115 0.623 79.691 o
1 1 15 16.683 14.947 0.583 50.717 o
1 1 16 15.435 13.309 0.584 54.379 o
1 1 17 49.565 48.026 1.257 14.572 o
1 1 18 29.151 26.028 1.305 20.427 o
1 1 19 23.117 20.724 0.930 30.772 o
1 1 20 37.686 37.308 1.524 15.071 o
1 1 21 5.206 4.664 0.869 69.445 o
1 1 22 2.246 1.278 0.587 160.736 o
1 2 0 5416.900 5482.590 38.248 0.019 o
1 2 1 14.768 15.241 0.247 66.652 o
1 2 2 559.371 573.639 2.529 1.078 o
1 2 3 4195.100 3959.940 16.501 0.041 o
1 2 4 4387.710 4182.250 15.799 0.039 o
1 2 5 65.606 68.261 0.641 13.883 o
1 2 6 559.175 566.090 2.767 1.066 o
1 2 7 288.130 285.503 1.608 2.600 o
1 2 8 3.380 2.805 0.185 290.823 o
1 2 9 16.799 16.095 0.356 57.361 o
1 2 10 26.431 25.006 0.478 35.784 o
1 2 11 24.617 22.605 0.463 38.784 o
1 2 12 288.309 296.844 1.759 2.518 o
1 2 13 23.927 22.160 0.510 38.811 o
1 2 14 319.620 321.748 2.057 2.189 o
1 2 15 4.098 3.494 0.586 124.074 o
1 2 16 222.630 224.347 2.523 2.938 o
1 2 17 16.814 15.176 1.149 30.849 o
1 2 18 0.268 0.244 0.721 144.939 o
1 2 19 3.703 2.795 0.517 151.141 o
1 2 20 60.490 58.812 1.369 11.934 o
1 2 21 0.632 -0.132 0.468 313.217 o
1 2 22 37.506 37.065 1.743 13.278 o
1 3 0 48.150 49.900 0.381 20.023 o
1 3 1 583.149 597.513 2.513 1.024 o
1 3 2 4494.700 4254.670 17.446 0.036 o
1 3 3 185.661 196.375 1.094 4.377 o
1 3 4 561.354 567.642 2.595 1.075 o
1 3 5 31.216 30.577 0.431 30.848 o
1 3 6 39.151 40.909 0.516 23.665 o
1 3 7 2476.940 2532.420 9.699 0.103 o
1 3 8 391.306 404.112 2.041 1.724 o
1 3 9 663.701 674.578 3.006 0.844 o
1 3 10 242.641 242.676 1.542 3.158 o
1 3 11 183.488 183.268 1.334 4.380 o
1 3 12 91.085 86.998 0.828 9.906 o
1 3 13 0.356 -0.636 0.365 519.089 o
1 3 14 3.535 2.789 0.433 182.095 o
1 3 15 0.008 -0.076 0.543 264.250 o
1 3 16 35.357 32.237 0.754 24.605 o
1 3 17 51.458 47.041 1.073 15.595 o
1 3 18 72.489 73.104 1.564 9.546 o
1 3 19 56.848 56.358 1.090 13.973 o
1 3 20 36.903 36.704 1.250 17.884 o
1 3 21 2.651 2.944 0.633 129.539 o
1 3 22 4.767 2.967 0.591 119.075 o
1 4 0 0.075 0.233 0.079 4989.880 o
1 4 1 702.265 702.780 3.092 0.786 o
1 4 2 1.704 2.382 0.117 502.987 o
1 4 3 202.268 207.715 1.129 4.013 o
1 4 4 2476.520 2473.460 9.772 0.104 o
1 4 5 30.146 26.971 0.420 32.910 o
1 4 6 3137.190 3190.060 12.153 0.068 o
1 4 7 377.602 377.385 1.953 1.836 o
1 4 8 0.729 1.001 0.206 760.433 o
1 4 9 16.287 15.822 0.429 56.352 o
1 4 10 503.814 520.836 2.654 1.210 o
1 4 11 10.129 9.371 0.321 93.598 o
1 4 12 168.831 169.995 1.364 4.739 o
1 4 13 13.724 13.542 0.472 63.051 o
1 4 14 11.330 9.763 0.459 77.239 o
1 4 15 10.170 8.981 0.603 71.853 o
1 4 16 12.684 10.725 0.816 50.116 o
1 4 17 3.465 3.568 0.662 112.257 o
1 4 18 3.296 2.449 0.299 251.180 o
1 4 19 0.404 0.257 0.296 687.904 o
1 4 20 11.305 9.944 0.672 62.197 o
1 4 21 11.076 10.651 1.012 42.562 o
1 5 0 101.299 102.430 0.775 8.822 o
1 5 1 282.523 285.412 1.541 2.658 o
1 5 2 961.444 969.994 3.999 0.492 o
1 5 3 6.444 5.342 0.198 160.279 o
1 5 4 47.944 46.550 0.495 20.029 o
1 5 5 391.187 398.272 1.993 1.742 o
1 5 6 555.715 570.728 2.634 1.078 o
1 5 7 831.152 861.385 3.727 0.599 o
1 5 8 2908.530 2976.190 11.096 0.078 o
1 5 9 1684.610 1728.130 7.007 0.196 o
1 5 10 11.908 11.650 0.343 78.510 o
1 5 11 258.980 259.797 1.699 2.882 o
1 5 12 13.004 12.723 0.445 67.524 o
1 5 13 0.579 -0.287 0.411 396.566 o
1 5 14 3.599 3.417 0.611 123.374 o
1 5 15 154.225 153.416 1.693 4.886 o
1 5 16 30.696 30.931 1.001 23.457 o
1 5 17 12.035 10.057 1.787 19.354 o
1 5 18 127.635 129.324 1.798 5.618 o
1 5 19 0.015 -0.343 0.303 842.483 o
1 5 20 6.953 6.142 0.492 106.181 o
1 5 21 22.228 20.986 1.122 27.000 o
1 6 0 130.189 128.305 0.950 6.676 o
1 6 1 339.105 342.520 1.884 2.084 o
1 6 2 147.836 150.436 0.997 5.740 o
1 6 3 220.928 222.266 1.315 3.590 o
1 6 4 0.012 0.369 0.179 1877.100 o
1 6 5 1406.920 1426.030 5.747 0.268 o
1 6 6 603.515 632.707 2.969 0.942 o
1 6 7 15.299 13.927 0.344 63.871 o
1 6 8 390.925 400.076 2.098 1.723 o
1 6 9 102.403 103.064 0.924 8.498 o
1 6 10 16.933 14.867 0.404 56.861 o
1 6 11 270.981 278.090 1.716 2.714 o
1 6 12 28.737 27.385 0.500 32.752 o
1 6 13 143.702 145.171 1.290 5.641 o
1 6 14 78.554 76.604 1.138 10.451 o
1 6 15 90.639 87.936 1.990 7.000 o
1 6 16 16.702 17.139 1.285 26.875 o
1 6 17 0.386 0.667 4.047 4.761 o
1 6 18 16.839 15.520 0.565 50.667 o
1 6 19 22.933 21.164 0.763 34.599 o
1 6 20 1.314 0.252 0.432 303.899 o
1 6 21 27.597 27.719 1.044 24.605 o
1 7 0 1456.750 1479.970 6.265 0.249 o
1 7 1 153.513 154.813 1.079 5.468 o
1 7 2 891.486 917.979 3.955 0.540 o
1 7 3 25.831 23.251 0.428 37.891 o
1 7 4 7.757 7.564 0.271 121.720 o
1 7 5 80.201 76.340 0.729 11.491 o
1 7 6 811.606 820.746 3.784 0.622 o
1 7 7 1549.530 1580.130 6.467 0.226 o
1 7 8 57.332 59.205 0.686 15.688 o
1 7 9 470.535 487.198 2.578 1.321 o
1 7 10 991.839 1017.660 4.610 0.453 o
1 7 11 18.739 17.734 0.456 49.348 o
1 7 12 118.632 118.077 1.276 6.854 o
1 7 13 2.515 3.419 0.518 164.538 o
1 7 14 70.945 70.088 1.936 8.389 o
1 7 15 2.093 0.870 1.170 52.355 o
1 7 16 164.177 162.516 3.535 2.941 o
1 7 17 20.058 18.350 0.602 42.923 o
1 7 18 68.722 68.655 1.266 11.153 o
1 7 19 3.614 2.306 0.413 193.153 o
1 7 20 6.526 4.912 0.904 62.090 o
1 8 0 37.196 36.672 0.508 25.381 o
1 8 1 451.471 449.472 2.282 1.446 o
1 8 2 171.844 172.677 1.178 4.791 o
1 8 3 2517.250 2550.800 9.906 0.100 o
1 8 4 300.698 303.303 1.757 2.422 o
1 8 5 887.659 907.898 4.256 0.536 o
1 8 6 6.304 6.825 0.341 131.491 o
1 8 7 107.102 105.595 1.038 7.993 o
1 8 8 4.758 3.648 0.357 173.273 o
1 8 9 8.819 6.759 0.319 111.112 o
1 8 10 43.339 40.415 0.870 19.521 o
1 8 11 465.311 474.920 2.656 1.337 o
1 8 12 0.066 0.708 0.685 159.523 o
1 8 13 483.660 483.846 3.528 1.182 o
1 8 14 61.342 59.493 2.242 8.003 o
1 8 15 101.033 97.054 1.870 6.750 o
1 8 16 2.135 2.115 1.059 61.162 o
1 8 17 25.402 24.303 0.722 32.494 o
1 8 18 1.106 -0.302 0.322 494.276 o
1 8 19 0.526 -0.487 0.339 554.445 o
1 8 20 0.181 -0.188 0.361 560.321 o
1 9 0 3711.730 3791.150 14.812 0.049 o
1 9 1 195.589 198.978 1.359 4.054 o
1 9 2 1394.950 1428.700 6.093 0.266 o
1 9 3 326.436 327.075 1.902 2.179 o
1 9 4 68.840 66.554 0.816 12.988 o
1 9 5 234.795 243.182 1.712 3.159 o
1 9 6 5.765 4.295 0.346 153.643 o
1 9 7 0.074 -0.626 0.267 1040.300 o
1 9 8 445.007 457.206 2.735 1.394 o
1 9 9 4.540 3.707 0.538 129.426 o
1 9 10 286.680 287.227 1.794 2.550 o
1 9 11 6.706 5.671 0.573 98.015 o
1 9 12 33.695 30.179 0.725 26.110 o
1 9 13 57.069 54.232 1.450 12.092 o
1 9 14 126.437 126.501 2.426 4.766 o
1 9 15 7.712 8.045 0.480 96.662 o
1 9 16 83.015 78.680 1.393 9.260 o
1 9 17 1.217 1.147 0.299 441.265 o
1 9 18 0.554 -0.022 0.317 611.447 o
1 9 19 1.130 0.307 0.654 159.180 o
1 9 20 1.559 0.632 0.459 258.611 o
1 10 0 18.497 17.293 0.411 51.369 o
1 10 1 2.234 1.859 0.261 349.956 o
1 10 2 193.069 193.431 1.419 4.096 o
1 10 3 1193.260 1216.780 5.381 0.341 o
1 10 4 550.588 560.343 2.963 1.067 o
1 10 5 525.323 528.980 2.855 1.144 o
1 10 6 189.378 187.742 1.341 4.244 o
1 10 7 463.275 461.677 2.638 1.359 o
1 10 8 9.649 8.773 0.546 78.849 o
1 10 9 280.027 279.283 1.914 2.583 o
1 10 10 125.137 125.845 1.736 5.820 o
1 10 11 90.228 85.364 1.492 8.374 o
1 10 12 171.322 171.941 2.295 3.882 o
1 10 13 357.111 351.100 3.223 1.691 o
1 10 14 0.031 -0.439 0.775 129.659 o
1 10 15 42.740 38.856 0.977 18.935 o
1 10 16 6.855 5.490 0.633 89.475 o
1 10 17 65.781 66.409 1.578 10.195 o
1 10 18 4.061 5.803 0.627 106.257 o
1 10 19 56.004 62.653 1.672 10.663 o
1 11 0 2.067 1.279 0.288 362.492 o
1 11 1 30.485 27.593 0.600 30.146 o
1 11 2 155.198 157.291 1.230 5.269 o
1 11 3 440.976 452.046 2.435 1.450 o
1 11 4 501.179 499.338 2.893 1.211 o
1 11 5 248.341 239.201 1.638 3.084 o
1 11 6 114.982 111.822 1.287 7.092 o
1 11 7 462.361 461.293 2.685 1.355 o
1 11 8 79.820 77.309 1.165 10.239 o
1 11 9 223.336 224.217 1.872 3.286 o
1 11 10 76.539 74.391 1.610 9.088 o
1 11 11 5.160 3.867 0.852 72.725 o
1 11 12 0.802 0.144 0.842 104.044 o
1 11 13 2.723 0.335 1.230 47.236 o
1 11 14 17.050 15.745 0.981 35.502 o
1 11 15 15.752 14.836 0.587 52.237 o
1 11 16 7.234 8.424 0.529 92.557 o
1 11 17 61.120 67.464 1.306 11.745 o
1 11 18 45.085 46.903 1.132 16.304 o
1 12 0 150.289 146.647 1.230 5.515 o
1 12 1 484.789 485.075 2.752 1.273 o
1 12 2 15.407 13.152 0.441 60.799 o
1 12 3 49.989 45.901 0.956 16.756 o
1 12 4 2.719 2.395 0.401 221.648 o
1 12 5 314.544 308.213 1.966 2.274 o
1 12 6 296.418 299.191 1.961 2.403 o
1 12 7 8.620 8.086 0.491 90.316 o
1 12 8 15.610 14.314 0.612 51.897 o
1 12 9 27.543 27.692 0.809 28.553 o
1 12 10 39.354 36.112 1.231 17.619 o
1 12 11 126.875 124.758 1.876 5.580 o
1 12 12 41.040 39.210 0.959 19.484 o
1 12 13 15.644 14.647 1.247 28.996 o
1 12 14 25.622 24.410 0.887 29.095 o
1 12 15 43.805 41.474 1.039 17.853 o
1 12 16 0.630 0.456 0.495 272.234 o
1 12 17 1.423 1.053 0.557 192.646 o
1 12 18 4.540 5.710 0.600 107.988 o
1 13 0 87.943 85.535 0.885 10.068 o
1 13 1 369.206 364.910 2.159 1.855 o
1 13 2 9.675 8.617 0.454 87.184 o
1 13 3 161.861 159.947 1.253 5.071 o
1 13 4 11.575 10.408 0.470 74.358 o
1 13 5 142.671 142.445 1.561 5.400 o
1 13 6 0.623 1.193 0.507 246.548 o
1 13 7 144.101 146.986 1.425 5.465 o
1 13 8 57.986 55.871 1.364 12.374 o
1 13 9 157.122 155.635 2.006 4.487 o
1 13 10 7.712 6.853 0.771 68.376 o
1 13 11 29.184 26.052 0.651 30.659 o
1 13 12 2.152 0.830 0.394 277.927 o
1 13 13 11.733 9.105 0.415 79.926 o
1 13 14 0.007 -0.330 0.311 807.761 o
1 13 15 35.872 34.460 0.969 21.521 o
1 13 16 0.034 -0.374 0.499 311.403 o
1 13 17 20.117 17.982 0.758 38.573 o
1 14 0 62.425 59.016 1.399 11.590 o
1 14 1 112.227 110.686 1.464 6.914 o
1 14 2 15.205 13.393 0.449 60.649 o
1 14 3 1.276 1.545 0.594 172.395 o
1 14 4 146.938 146.429 1.741 5.053 o
1 14 5 4.090 3.610 0.856 76.517 o
1 14 6 43.147 42.508 0.917 18.915 o
1 14 7 14.942 14.183 0.557 55.658 o
1 14 8 6.939 6.261 1.211 39.812 o
1 14 9 87.998 85.580 1.625 8.121 o
1 14 10 24.467 23.731 0.964 28.410 o
1 14 11 11.571 10.570 0.761 55.330 o
1 14 12 2.731 2.020 0.284 295.716 o
1 14 13 10.223 9.147 0.429 85.415 o
1 14 14 15.370 14.834 0.721 47.330 o
1 14 15 11.630 10.383 0.652 62.160 o
1 14 16 1.204 -0.064 0.656 159.816 o
1 15 0 21.963 20.574 0.676 37.772 o
1 15 1 340.821 336.350 2.920 1.845 o
1 15 2 2.594 0.570 0.731 115.608 o
1 15 3 64.648 63.740 1.724 9.755 o
1 15 4 93.625 89.332 1.065 9.135 o
1 15 5 48.512 46.162 1.315 14.455 o
1 15 6 28.185 25.417 0.992 25.705 o
1 15 7 4.453 4.176 1.090 51.808 o
1 15 8 44.956 45.745 1.267 15.384 o
1 15 9 22.144 22.363 0.607 38.392 o
1 15 10 7.497 7.300 0.364 114.602 o
1 15 11 76.776 74.246 1.109 10.787 o
1 15 12 39.145 37.810 1.001 19.752 o
1 15 13 5.338 4.859 0.458 132.174 o
1 15 14 5.741 3.550 0.500 126.171 o
1 15 15 37.029 36.110 1.488 15.597 o
1 16 0 0.032 -0.078 0.786 126.333 o
1 16 1 17.412 15.441 0.713 44.419 o
1 16 2 35.631 33.674 1.001 21.347 o
1 16 3 6.243 6.154 0.731 78.714 o
1 16 4 67.862 67.855 1.041 12.178 o
1 16 5 2.128 2.494 0.879 83.356 o
1 16 6 11.065 10.934 0.532 71.036 o
1 16 7 26.280 25.137 0.719 31.660 o
1 16 8 1.957 1.897 0.254 378.260 o
1 16 9 101.529 98.998 1.240 8.051 o
1 16 10 65.774 61.754 0.930 13.220 o
1 16 11 29.801 29.044 0.869 26.141 o
1 16 12 33.120 34.700 1.467 16.605 o
1 16 13 17.664 17.988 0.922 35.890 o
1 16 14 16.100 13.719 1.400 25.203 o
1 17 0 0.681 -0.069 0.688 154.378 o
1 17 1 50.383 48.465 0.870 17.001 o
1 17 2 1.123 0.334 0.747 125.704 o
1 17 3 10.148 9.605 0.752 59.903 o
1 17 4 0.763 0.741 0.228 728.589 o
1 17 5 45.057 43.438 0.730 19.781 o
1 17 6 144.811 145.603 1.684 5.173 o
1 17 7 8.846 9.001 0.428 92.814 o
1 17 8 18.394 18.164 0.571 46.110 o
1 17 9 6.187 5.547 0.344 139.843 o
1 17 10 27.356 27.803 0.624 31.703 o
1 17 11 8.874 7.044 0.384 103.046 o
1 17 12 0.868 -0.252 0.507 260.921 o
1 18 0 11.014 10.150 0.403 81.566 o
1 18 1 6.024 5.132 0.359 141.713 o
1 18 2 114.274 115.258 1.521 6.658 o
1 18 3 0.608 0.210 0.238 855.524 o
1 18 4 4.298 3.768 0.356 181.632 o
1 18 5 17.358 16.375 0.639 46.541 o
1 18 6 28.982 29.247 0.686 29.297 o
1 18 7 14.133 11.654 0.551 60.423 o
1 18 8 4.867 3.804 0.369 166.868 o
1 18 9 54.367 55.023 0.970 15.101 o
1 18 10 22.693 23.353 0.865 31.659 o
1 19 0 37.867 35.788 0.879 21.677 o
1 19 1 0.266 0.041 0.341 600.465 o
1 19 2 40.472 38.364 1.148 17.938 o
1 19 3 24.138 24.385 0.622 35.394 o
1 19 4 34.204 33.491 0.640 26.137 o
1 19 5 30.770 31.108 0.663 28.131 o
1 19 6 2.647 3.939 0.427 191.216 o
1 19 7 18.136 20.039 0.951 33.863 o
1 19 8 0.326 0.457 0.354 512.965 o
1 20 0 29.197 28.194 0.758 28.364 o
1 20 1 1.412 0.508 0.399 324.727 o
1 20 2 14.339 12.110 0.577 58.140 o
1 20 3 12.647 10.836 0.555 65.000 o
1 20 4 51.054 55.498 1.061 15.051 o
1 20 5 11.817 11.760 0.740 54.925 o
2 0 0 9572.770 9041.820 187.038 0.002 o
2 0 2 4997.560 4751.770 39.226 0.021 o
2 0 4 1102.580 1124.280 6.388 0.359 o
2 0 6 151.234 155.700 1.561 5.059 o
2 0 8 125.993 127.507 1.306 6.393 o
2 0 10 710.031 720.482 4.589 0.692 o
2 0 12 13.833 13.034 0.632 55.486 o
2 0 14 145.258 150.762 2.162 4.560 o
2 0 16 1285.770 1333.460 12.174 0.208 o
2 0 18 0.029 -0.256 0.651 183.880 o
2 0 20 37.407 38.037 2.038 11.133 o
2 1 0 267.775 265.946 1.218 2.936 o
2 1 1 853.973 854.848 3.529 0.593 o
2 1 2 5542.100 5170.550 34.221 0.020 o
2 1 3 3341.780 3209.980 12.466 0.063 o
2 1 4 1305.090 1292.880 5.249 0.307 o
2 1 5 1461.400 1502.240 6.044 0.249 o
2 1 6 57.381 60.623 0.651 15.706 o
2 1 7 220.081 224.061 1.343 3.577 o
2 1 8 24.113 23.011 0.417 39.895 o
2 1 9 97.203 97.198 0.829 9.142 o
2 1 10 2.650 1.733 0.242 338.413 o
2 1 11 268.184 273.262 1.705 2.756 o
2 1 12 376.025 380.436 2.205 1.792 o
2 1 13 887.359 913.666 4.640 0.522 o
2 1 14 1.841 1.449 0.540 187.179 o
2 1 15 324.113 325.298 2.477 2.050 o
2 1 16 21.282 21.581 1.404 21.862 o
2 1 17 9.592 9.115 1.349 31.025 o
2 1 18 0.808 0.725 0.554 214.813 o
2 1 19 25.509 28.035 1.107 24.340 o
2 1 20 10.090 8.938 0.814 56.596 o
2 1 21 27.424 25.883 2.324 10.518 o
2 2 0 325.347 332.887 1.550 2.246 o
2 2 1 96.953 96.421 0.620 9.522 o
2 2 2 145.185 141.492 0.888 6.033 o
2 2 3 30.042 31.268 0.355 32.150 o
2 2 4 1029.600 1041.550 4.217 0.443 o
2 2 5 2066.450 2068.670 8.217 0.142 o
2 2 6 1379.640 1417.130 5.907 0.272 o
2 2 7 223.811 227.867 1.355 3.507 o
2 2 8 76.161 76.549 0.729 11.883 o
2 2 9 1300.940 1337.060 5.523 0.300 o
2 2 10 99.251 100.145 0.935 8.739 o
2 2 11 60.084 58.318 0.744 15.056 o
2 2 12 60.264 57.824 0.737 15.096 o
2 2 13 48.524 45.672 0.861 17.740 o
2 2 14 139.390 145.454 1.458 5.563 o
2 2 15 18.478 18.042 0.866 36.869 o
2 2 16 70.441 71.305 2.087 7.869 o
2 2 17 14.355 13.818 1.184 31.801 o
2 2 18 382.654 397.624 8.092 0.740 o
2 2 19 19.535 18.852 0.952 33.233 o
2 2 20 13.076 11.938 0.779 50.432 o
2 2 21 0.005 -0.871 0.753 137.654 o
2 3 0 399.554 411.712 1.914 1.702 o
2 3 1 34.496 34.641 0.412 27.954 o
2 3 2 318.680 319.133 1.771 2.271 o
2 3 3 154.228 153.048 0.972 5.557 o
2 3 4 1304.790 1313.350 5.478 0.302 o
2 3 5 641.597 657.036 3.000 0.879 o
2 3 6 132.066 132.374 0.965 6.523 o
2 3 7 479.530 488.555 2.351 1.325 o
2 3 8 429.800 448.455 2.254 1.508 o
2 3 9 800.715 821.336 3.658 0.634 o
2 3 10 272.081 288.173 1.754 2.658 o
2 3 11 116.973 117.943 1.058 7.243 o
2 3 12 119.598 120.127 1.100 7.036 o
2 3 13 211.414 209.898 1.518 3.682 o
2 3 14 191.316 193.850 1.628 3.985 o
2 3 15 115.262 113.688 1.952 5.899 o
2 3 16 6.483 0.514 2.404 12.788 o
2 3 17 13.701 10.747 1.793 18.793 o
2 3 18 24.566 24.289 1.000 27.506 o
2 3 19 8.808 9.247 0.855 56.067 o
2 3 20 24.452 24.505 1.458 19.709 o
2 3 21 21.642 22.662 1.115 27.028 o
2 4 0 657.118 676.659 2.932 0.854 o
2 4 1 147.479 156.414 0.962 5.698 o
2 4 2 274.024 272.698 1.600 2.748 o
2 4 3 1895.180 1888.690 8.016 0.162 o
2 4 4 16.764 18.528 0.399 53.727 o
2 4 5 17.831 18.045 0.406 52.027 o
2 4 6 84.891 86.607 0.754 10.557 o
2 4 7 208.810 211.570 1.289 3.820 o
2 4 8 2081.620 2156.950 8.199 0.138 o
2 4 9 916.090 944.217 4.048 0.518 o
2 4 10 3.597 3.548 0.339 206.611 o
2 4 11 798.469 816.944 3.910 0.627 o
2 4 12 67.410 70.229 1.176 11.564 o
2 4 13 33.437 33.550 0.575 27.213 o
2 4 14 49.476 47.514 1.245 14.705 o
2 4 15 0.907 0.383 0.804 111.639 o
2 4 16 6.036 5.340 1.579 26.743 o
2 4 17 95.872 94.801 1.760 7.229 o
2 4 18 29.696 29.364 0.898 25.684 o
2 4 19 21.845 21.814 0.791 34.515 o
2 4 20 5.785 6.379 0.554 104.492 o
2 4 21 0.364 0.015 0.904 93.596 o
2 5 0 31.417 30.081 0.378 31.403 o
2 5 1 1153.430 1154.590 4.826 0.370 o
2 5 2 272.700 270.492 1.662 2.747 o
2 5 3 138.276 132.224 1.059 6.225 o
2 5 4 296.814 304.072 1.778 2.438 o
2 5 5 5.638 5.357 0.244 166.801 o
2 5 6 819.791 824.244 3.716 0.618 o
2 5 7 852.183 869.766 3.933 0.576 o
2 5 8 3.506 3.342 0.274 237.357 o
2 5 9 57.207 58.082 0.745 15.544 o
2 5 10 453.552 460.109 2.598 1.388 o
2 5 11 858.747 874.589 4.345 0.557 o
2 5 12 349.616 363.338 2.333 1.899 o
2 5 13 12.464 10.541 0.558 65.751 o
2 5 14 7.213 6.432 0.593 90.316 o
2 5 15 0.102 -0.438 0.703 156.523 o
2 5 16 32.053 30.779 1.101 21.660 o
2 5 17 0.522 0.580 0.488 281.379 o
2 5 18 18.919 16.723 0.774 39.906 o
2 5 19 2.875 2.476 0.450 193.203 o
2 5 20 63.251 61.045 2.708 6.396 o
2 5 21 6.203 6.293 0.898 61.735 o
2 6 0 1551.010 1549.790 6.389 0.229 o
2 6 1 3528.500 3471.170 13.078 0.056 o
2 6 2 49.038 50.900 0.597 18.656 o
2 6 3 3.837 4.025 0.201 238.637 o
2 6 4 142.114 147.555 1.113 5.831 o
2 6 5 51.251 47.217 0.624 18.425 o
2 6 6 10.660 12.651 0.319 82.972 o
2 6 7 644.752 654.021 3.215 0.864 o
2 6 8 16.269 15.778 0.417 56.838 o
2 6 9 355.017 358.941 2.138 1.927 o
2 6 10 130.757 127.214 1.073 6.536 o
2 6 11 22.350 21.346 0.501 41.076 o
2 6 12 10.041 8.922 0.529 78.509 o
2 6 13 160.462 158.648 1.929 4.484 o
2 6 14 12.319 11.363 0.641 60.045 o
2 6 15 124.426 125.614 2.086 5.311 o
2 6 16 2.653 2.170 1.108 55.423 o
2 6 17 53.234 52.889 1.210 14.008 o
2 6 18 1.372 0.881 0.339 383.204 o
2 6 19 32.832 29.853 1.167 20.700 o
2 6 20 22.470 22.253 1.845 15.372 o
2 7 0 149.124 152.123 1.080 5.612 o
2 7 1 15.620 15.016 0.354 61.335 o
2 7 2 595.530 611.408 2.965 0.966 o
2 7 3 31.113 31.430 0.545 29.358 o
2 7 4 1259.280 1284.650 5.582 0.314 o
2 7 5 566.984 581.415 3.036 1.021 o
2 7 6 2.178 2.180 0.272 334.073 o
2 7 7 34.175 32.916 0.662 26.035 o
2 7 8 57.905 57.785 0.853 14.940 o
2 7 9 1138.770 1149.440 5.683 0.359 o
2 7 10 4.861 4.024 0.326 176.066 o
2 7 11 22.719 21.028 0.565 39.434 o
2 7 12 59.984 56.054 1.523 11.347 o
2 7 13 3.595 3.959 0.949 66.529 o
2 7 14 200.795 198.599 2.852 3.016 o
2 7 15 1.240 0.388 0.888 91.053 o
2 7 16 5.696 4.944 0.465 126.525 o
2 7 17 0.887 0.754 0.335 449.400 o
2 7 18 0.012 -0.160 0.489 326.310 o
2 7 19 0.161 -0.112 0.503 299.370 o
2 7 20 17.087 15.512 1.203 29.127 o
2 8 0 33.588 33.923 0.542 27.389 o
2 8 1 296.798 295.689 1.711 2.482 o
2 8 2 59.786 58.659 0.654 15.452 o
2 8 3 70.412 72.185 0.759 12.659 o
2 8 4 211.982 208.542 1.467 3.710 o
2 8 5 1270.430 1289.010 5.897 0.306 o
2 8 6 248.946 251.967 1.736 2.983 o
2 8 7 205.063 209.172 1.608 3.716 o
2 8 8 1.033 0.629 0.294 512.766 o
2 8 9 10.931 9.062 0.524 75.277 o
2 8 10 0.276 0.296 0.396 440.634 o
2 8 11 177.760 176.169 1.494 4.423 o
2 8 12 9.059 8.485 0.873 55.095 o
2 8 13 66.893 64.757 2.057 8.292 o
2 8 14 4.281 3.531 0.913 69.175 o
2 8 15 69.227 68.015 1.254 11.184 o
2 8 16 4.427 4.540 0.407 158.059 o
2 8 17 31.813 30.973 0.957 23.646 o
2 8 18 1.692 0.738 0.505 219.753 o
2 8 19 13.403 11.894 0.900 44.179 o
2 9 0 507.763 510.335 2.629 1.215 o
2 9 1 285.100 288.057 1.740 2.574 o
2 9 2 1951.940 2005.840 8.021 0.153 o
2 9 3 124.844 126.313 1.142 6.671 o
2 9 4 826.661 835.388 4.170 0.593 o
2 9 5 152.997 154.927 1.388 5.201 o
2 9 6 49.448 48.947 0.799 17.598 o
2 9 7 284.233 285.232 1.943 2.527 o
2 9 8 7.697 6.142 0.383 115.478 o
2 9 9 14.005 12.154 0.414 66.955 o
2 9 10 30.470 28.114 0.506 31.251 o
2 9 11 40.291 39.836 0.950 19.682 o
2 9 12 79.123 74.871 1.379 9.686 o
2 9 13 18.649 16.149 1.371 24.344 o
2 9 14 135.290 132.031 2.564 4.388 o
2 9 15 6.756 7.979 0.682 78.554 o
2 9 16 0.391 0.276 0.339 553.965 o
2 9 17 21.892 21.750 0.766 35.112 o
2 9 18 4.673 4.052 0.508 133.093 o
2 9 19 31.997 32.587 1.108 21.306 o
2 10 0 58.191 58.100 0.748 15.364 o
2 10 1 59.937 59.068 0.742 15.029 o
2 10 2 8.837 8.361 0.337 103.398 o
2 10 3 32.820 30.267 0.748 26.194 o
2 10 4 150.408 154.279 1.302 5.350 o
2 10 5 34.819 33.158 0.759 24.582 o
2 10 6 250.797 242.595 1.787 2.987 o
2 10 7 275.860 270.241 1.849 2.664 o
2 10 8 21.268 19.507 0.595 41.063 o
2 10 9 76.807 72.841 1.224 10.453 o
2 10 10 25.620 22.284 0.802 31.421 o
2 10 11 35.294 33.733 0.857 23.139 o
2 10 12 5.330 3.328 0.691 95.169 o
2 10 13 1.123 -0.080 1.085 63.403 o
2 10 14 29.060 27.846 1.024 24.313 o
2 10 15 13.302 11.318 0.654 57.151 o
2 10 16 14.405 14.243 0.734 48.613 o
2 10 17 89.106 93.369 2.733 5.301 o
2 10 18 0.404 0.401 0.461 322.771 o
2 11 0 379.471 384.790 2.170 1.778 o
2 11 1 207.827 206.620 1.502 3.755 o
2 11 2 18.505 15.588 0.538 48.872 o
2 11 3 16.882 15.470 0.356 57.856 o
2 11 4 393.732 399.272 2.882 1.580 o
2 11 5 50.532 49.818 0.798 17.287 o
2 11 6 377.831 381.774 2.330 1.760 o
2 11 7 223.376 219.043 1.581 3.458 o
2 11 8 1.087 1.185 0.589 182.170 o
2 11 9 128.668 127.700 1.553 5.965 o
2 11 10 1.941 1.185 0.474 223.817 o
2 11 11 0.762 0.044 0.811 112.282 o
2 11 12 88.937 86.892 1.718 7.795 o
2 11 13 1.887 1.078 1.321 41.909 o
2 11 14 5.681 5.199 0.400 137.799 o
2 11 15 15.419 13.455 0.676 50.209 o
2 11 16 83.382 87.765 1.567 8.461 o
2 11 17 59.367 64.516 2.234 8.009 o
2 11 18 9.037 12.616 0.854 52.513 o
2 12 0 571.888 579.009 2.887 1.027 o
2 12 1 4.904 4.181 0.322 174.747 o
2 12 2 8.310 6.764 0.465 98.588 o
2 12 3 15.804 14.063 0.470 57.650 o
2 12 4 26.099 24.426 0.759 31.276 o
2 12 5 5.041 4.468 0.417 147.163 o
2 12 6 13.014 11.681 0.597 60.541 o
2 12 7 77.667 74.854 1.339 9.922 o
2 12 8 196.145 197.474 1.758 3.811 o
2 12 9 100.520 99.694 1.635 7.234 o
2 12 10 18.975 17.582 0.716 41.203 o
2 12 11 3.027 2.537 0.706 110.116 o
2 12 12 4.209 2.718 0.950 66.420 o
2 12 13 22.528 21.228 0.672 37.043 o
2 12 14 29.003 27.663 0.839 27.321 o
2 12 15 55.681 55.645 1.263 13.207 o
2 12 16 0.574 0.608 0.600 193.915 o
2 12 17 9.563 9.673 0.767 60.166 o
2 13 0 28.088 25.907 0.655 31.339 o
2 13 1 0.969 0.264 0.425 333.860 o
2 13 2 97.602 95.043 1.056 8.744 o
2 13 3 232.703 233.369 1.725 3.220 o
2 13 4 21.229 19.373 0.461 44.486 o
2 13 5 73.177 71.333 1.319 10.464 o
2 13 6 171.925 173.722 1.711 4.368 o
2 13 7 2.282 2.631 0.384 241.611 o
2 13 8 182.615 180.605 2.144 3.810 o
2 13 9 3.189 3.548 0.664 114.203 o
2 13 10 170.410 170.733 2.520 3.702 o
2 13 11 52.921 51.035 1.588 11.898 o
2 13 12 58.353 55.174 1.101 13.790 o
2 13 13 9.073 7.849 0.516 86.150 o
2 13 14 73.904 71.500 1.516 9.678 o
2 13 15 4.023 3.540 0.331 198.374 o
2 13 16 0.786 -0.033 0.459 314.266 o
2 14 0 149.063 146.443 1.417 5.360 o
2 14 1 2.066 1.705 0.920 78.998 o
2 14 2 184.408 186.133 1.900 3.941 o
2 14 3 6.159 5.832 0.529 107.540 o
2 14 4 85.498 86.282 1.059 9.792 o
2 14 5 0.116 0.093 0.733 143.295 o
2 14 6 174.988 173.984 1.625 4.386 o
2 14 7 42.390 40.832 1.099 17.703 o
2 14 8 36.802 36.898 1.241 17.978 o
2 14 9 40.827 39.490 1.344 15.971 o
2 14 10 244.496 247.900 2.490 2.704 o
2 14 11 75.536 74.549 1.084 10.961 o
2 14 12 11.765 10.334 0.448 75.256 o
2 14 13 7.148 6.334 0.418 114.515 o
2 14 14 2.370 2.251 0.836 89.885 o
2 14 15 13.495 13.349 0.917 42.456 o
2 15 0 17.296 16.608 0.872 38.406 o
2 15 1 19.078 16.727 0.709 41.794 o
2 15 2 4.256 3.471 0.917 68.878 o
2 15 3 86.015 81.583 1.238 9.430 o
2 15 4 0.694 0.489 0.625 178.800 o
2 15 5 39.901 37.506 0.883 20.754 o
2 15 6 5.175 4.156 0.898 67.219 o
2 15 7 2.979 1.924 0.385 228.958 o
2 15 8 6.336 5.591 0.841 67.602 o
2 15 9 19.916 19.769 0.483 45.422 o
2 15 10 0.565 0.244 0.236 874.059 o
2 15 11 0.046 -0.176 0.271 1031.970 o
2 15 12 33.883 31.256 0.782 25.080 o
2 15 13 61.106 62.422 2.049 8.677 o
2 15 14 0.597 0.769 0.505 258.310 o
2 16 0 60.074 56.097 1.337 12.282 o
2 16 1 4.366 3.506 0.686 101.423 o
2 16 2 176.349 173.748 2.346 3.764 o
2 16 3 0.009 5.869 3.113 7.947 o
2 16 4 19.844 17.956 1.055 30.630 o
2 16 5 35.572 32.961 0.883 22.862 o
2 16 6 4.336 4.174 0.259 204.213 o
2 16 7 92.716 95.038 1.152 8.820 o
2 16 8 94.642 95.359 1.165 8.671 o
2 16 9 13.143 13.612 0.623 56.765 o
2 16 10 13.244 13.595 0.483 63.706 o
2 16 11 25.717 27.032 0.671 32.280 o
2 16 12 168.506 178.239 2.293 3.880 o
2 16 13 1.335 2.460 0.427 253.792 o
2 17 0 11.116 8.859 0.878 50.767 o
2 17 1 6.460 5.755 0.529 105.733 o
2 17 2 0.293 -0.376 0.276 862.897 o
2 17 3 23.570 22.655 0.508 38.955 o
2 17 4 0.167 -0.129 0.232 1258.080 o
2 17 5 139.086 141.514 1.640 5.402 o
2 17 6 26.713 27.845 0.564 33.092 o
2 17 7 12.910 13.268 0.522 62.982 o
2 17 8 85.306 88.415 1.202 9.354 o
2 17 9 6.954 7.415 0.412 112.523 o
2 17 10 4.221 3.661 0.350 186.206 o
2 17 11 21.443 24.388 0.658 36.920 o
2 17 12 1.367 1.944 0.389 294.309 o
2 18 0 5.033 4.931 0.344 160.631 o
2 18 1 24.728 24.621 0.570 35.795 o
2 18 2 48.145 47.398 0.839 17.785 o
2 18 3 2.503 1.694 0.240 352.384 o
2 18 4 0.442 -0.020 0.300 699.953 o
2 18 5 106.625 112.935 1.411 7.182 o
2 18 6 24.700 25.659 0.745 32.045 o
2 18 7 9.187 10.692 0.483 82.187 o
2 18 8 51.416 53.511 1.014 15.445 o
2 18 9 34.470 34.901 0.932 22.333 o
2 18 10 45.847 45.833 1.104 16.476 o
2 19 0 5.964 5.151 0.414 132.210 o
2 19 1 0.155 0.248 0.458 349.870 o
2 19 2 11.575 9.790 0.477 75.024 o
2 19 3 9.184 8.596 0.438 91.153 o
2 19 4 29.570 29.228 0.644 29.585 o
2 19 5 15.525 16.478 0.750 44.816 o
2 19 6 134.403 144.216 1.758 5.332 o
2 19 7 76.338 80.744 1.183 10.318 o
2 19 8 13.574 13.126 0.775 48.864 o
2 20 0 5.115 3.777 0.423 149.529 o
2 20 1 4.241 2.138 0.427 176.479 o
2 20 2 28.987 29.355 0.698 29.083 o
2 20 3 28.653 28.893 0.671 29.817 o
2 20 4 4.934 5.305 0.397 147.395 o
2 20 5 29.875 29.195 0.744 27.952 o
3 0 0 173.203 182.752 1.377 4.531 o
3 0 2 56.666 60.606 0.779 15.267 o
3 0 4 5622.440 5475.400 28.556 0.021 o
3 0 6 60.488 116.291 2.223 6.962 o
3 0 8 65.093 62.378 0.986 13.028 o
3 0 10 2.768 3.366 0.389 211.442 o
3 0 12 84.582 82.751 1.480 8.785 o
3 0 14 172.248 177.332 2.633 3.546 o
3 0 16 87.815 89.717 3.563 3.949 o
3 0 18 92.956 89.939 3.220 4.398 o
3 0 20 16.665 11.181 1.789 18.151 o
3 1 0 353.929 373.980 1.659 1.989 o
3 1 1 167.263 176.532 0.955 4.991 o
3 1 2 216.746 210.056 1.177 3.777 o
3 1 3 142.048 150.193 0.916 5.974 o
3 1 4 350.500 359.503 1.849 2.001 o
3 1 5 1548.530 1594.840 6.449 0.226 o
3 1 6 132.380 134.308 0.989 6.455 o
3 1 7 1066.590 1115.010 4.625 0.407 o
3 1 8 24.572 25.337 0.470 37.404 o
3 1 9 344.762 349.191 1.971 2.025 o
3 1 10 63.384 59.181 0.736 14.511 o
3 1 11 65.342 65.566 0.774 13.644 o
3 1 12 12.393 11.416 0.432 72.156 o
3 1 13 12.956 11.707 0.536 64.116 o
3 1 14 18.637 17.979 0.791 39.028 o
3 1 15 177.023 176.131 2.664 3.476 o
3 1 16 49.355 49.975 1.242 14.560 o
3 1 17 101.383 102.997 2.439 5.493 o
3 1 18 47.959 46.901 1.518 13.088 o
3 1 19 20.038 18.936 1.356 23.609 o
3 1 20 0.581 0.596 1.397 39.181 o
3 1 21 0.143 1.739 1.397 39.054 o
3 2 0 96.553 97.653 0.622 9.504 o
3 2 1 874.072 889.919 3.611 0.568 o
3 2 2 813.964 822.059 3.557 0.628 o
3 2 3 1284.670 1297.200 5.407 0.309 o
3 2 4 687.937 715.172 3.197 0.789 o
3 2 5 217.804 224.554 1.322 3.611 o
3 2 6 1236.350 1264.220 4.980 0.330 o
3 2 7 602.779 610.162 2.763 0.971 o
3 2 8 74.621 76.140 0.732 12.055 o
3 2 9 137.420 139.403 1.094 6.105 o
3 2 10 3.744 4.231 0.333 196.182 o
3 2 11 352.515 353.724 2.052 1.965 o
3 2 12 0.020 -0.190 0.400 484.713 o
3 2 13 85.110 83.202 0.982 10.132 o
3 2 14 4.701 5.282 0.816 76.184 o
3 2 15 5.800 4.060 0.933 62.251 o
3 2 16 24.320 24.257 0.880 30.032 o
3 2 17 2.040 3.293 0.835 89.101 o
3 2 18 17.660 17.215 0.910 36.578 o
3 2 19 1.576 3.354 1.265 44.413 o
3 2 20 25.132 24.079 1.291 22.128 o
3 3 0 2244.750 2201.820 8.889 0.124 o
3 3 1 652.587 675.431 2.968 0.858 o
3 3 2 0.277 0.050 0.127 2519.700 o
3 3 3 29.949 31.417 0.448 31.201 o
3 3 4 17.354 18.729 0.374 53.149 o
3 3 5 96.585 99.684 0.816 9.125 o
3 3 6 2.615 3.564 0.170 319.776 o
3 3 7 1002.340 1026.580 4.335 0.454 o
3 3 8 0.012 0.499 0.216 1317.110 o
3 3 9 237.448 246.353 1.521 3.198 o
3 3 10 175.284 179.551 1.324 4.561 o
3 3 11 0.296 0.332 0.309 660.900 o
3 3 12 43.242 42.784 0.674 20.794 o
3 3 13 0.013 -0.741 0.478 340.608 o
3 3 14 37.507 35.157 0.858 22.120 o
3 3 15 20.358 19.850 0.904 33.556 o
3 3 16 1.171 0.591 1.778 24.160 o
3 3 17 107.598 108.071 2.152 5.818 o
3 3 18 3.594 5.594 0.539 129.221 o
3 3 19 22.731 20.655 1.056 28.219 o
3 3 20 1.334 0.447 0.710 134.631 o
3 4 0 801.475 797.126 3.346 0.653 o
3 4 1 250.841 249.122 1.439 3.090 o
3 4 2 34.440 35.926 0.492 26.963 o
3 4 3 316.300 320.830 1.924 2.242 o
3 4 4 3.585 2.758 0.181 282.744 o
3 4 5 635.793 651.687 3.046 0.886 o
3 4 6 549.963 558.068 2.675 1.094 o
3 4 7 25.119 23.496 0.453 38.035 o
3 4 8 571.463 590.596 2.807 1.026 o
3 4 9 19.431 19.438 0.411 48.147 o
3 4 10 84.780 86.412 0.944 10.132 o
3 4 11 543.087 557.844 2.896 1.087 o
3 4 12 245.827 252.524 1.878 2.949 o
3 4 13 223.529 221.682 1.989 3.234 o
3 4 14 6.785 5.897 0.716 78.849 o
3 4 15 2.167 3.636 0.786 96.063 o
3 4 16 1.194 1.042 0.507 229.106 o
3 4 17 8.580 9.134 0.699 68.744 o
3 4 18 0.087 -0.575 0.539 264.745 o
3 4 19 19.441 17.191 1.019 32.092 o
3 4 20 40.427 41.283 1.602 13.755 o
3 5 0 92.734 95.500 0.758 9.620 o
3 5 1 261.885 253.763 1.533 2.941 o
3 5 2 576.653 593.370 2.956 1.005 o
3 5 3 8.800 7.602 0.279 111.787 o
3 5 4 206.839 209.430 1.420 3.794 o
3 5 5 0.034 -0.413 0.182 2245.610 o
3 5 6 31.804 32.225 0.541 28.793 o
3 5 7 380.005 384.256 2.146 1.781 o
3 5 8 812.960 834.056 3.838 0.615 o
3 5 9 61.704 61.257 0.849 14.134 o
3 5 10 109.487 108.228 1.050 7.797 o
3 5 11 228.195 231.080 1.763 3.257 o
3 5 12 2.187 1.597 0.570 165.907 o
3 5 13 17.854 16.021 0.820 39.864 o
3 5 14 33.459 32.208 0.809 24.720 o
3 5 15 18.656 17.657 1.329 24.913 o
3 5 16 1.376 1.232 0.771 112.915 o
3 5 17 0.792 0.298 0.330 503.778 o
3 5 18 47.907 47.821 1.639 12.261 o
3 5 19 11.185 10.181 0.785 55.008 o
3 5 20 1.347 0.377 0.753 121.613 o
3 6 0 674.753 708.617 3.367 0.796 o
3 6 1 0.765 0.538 0.172 976.170 o
3 6 2 432.922 444.131 2.424 1.483 o
3 6 3 400.453 404.359 2.235 1.663 o
3 6 4 21.022 19.987 0.487 43.753 o
3 6 5 643.784 648.691 3.298 0.863 o
3 6 6 146.311 149.524 1.203 5.605 o
3 6 7 0.697 1.040 0.322 479.240 o
3 6 8 277.098 282.973 1.895 2.596 o
3 6 9 43.633 45.547 0.889 18.655 o
3 6 10 0.018 0.243 0.310 761.288 o
3 6 11 25.164 24.049 0.660 33.956 o
3 6 12 28.324 31.377 1.006 24.197 o
3 6 13 55.785 53.677 1.449 12.261 o
3 6 14 53.101 52.874 1.916 10.048 o
3 6 15 238.641 242.482 3.984 2.060 o
3 6 16 1.456 0.994 0.367 339.710 o
3 6 17 2.123 2.072 0.339 289.474 o
3 6 18 1.044 0.895 0.467 268.776 o
3 6 19 8.001 8.244 0.930 53.410 o
3 6 20 5.020 5.518 0.968 59.206 o
3 7 0 527.423 536.241 2.547 1.162 o
3 7 1 12.751 12.290 0.317 75.405 o
3 7 2 453.132 458.371 2.509 1.402 o
3 7 3 3.201 3.254 0.244 263.919 o
3 7 4 1.020 1.366 0.242 551.106 o
3 7 5 237.804 242.008 1.696 3.143 o
3 7 6 231.384 234.449 1.627 3.272 o
3 7 7 90.949 92.202 1.025 9.306 o
3 7 8 30.859 29.196 0.644 28.860 o
3 7 9 36.164 34.105 0.770 23.740 o
3 7 10 6.742 6.433 0.451 112.647 o
3 7 11 2.582 1.229 0.589 155.197 o
3 7 12 223.941 218.892 1.896 3.294 o
3 7 13 0.250 -0.471 0.903 94.400 o
3 7 14 4.166 3.508 1.320 38.431 o
3 7 15 0.024 -0.145 1.313 45.325 o
3 7 16 81.061 82.118 1.480 9.009 o
3 7 17 1.792 1.237 0.339 335.056 o
3 7 18 50.348 51.151 2.000 9.879 o
3 7 19 1.220 -0.007 0.483 266.839 o
3 8 0 94.572 91.434 0.839 9.483 o
3 8 1 2.548 2.444 0.227 330.442 o
3 8 2 2.163 2.130 0.249 355.116 o
3 8 3 120.859 117.099 1.032 7.139 o
3 8 4 1.674 1.406 0.274 408.701 o
3 8 5 133.470 135.220 1.196 6.175 o
3 8 6 185.451 188.008 1.452 4.232 o
3 8 7 20.360 18.688 0.510 44.846 o
3 8 8 200.948 204.946 1.706 3.736 o
3 8 9 60.658 60.165 1.212 12.626 o
3 8 10 5.273 4.458 0.444 138.060 o
3 8 11 9.234 8.896 0.634 72.541 o
3 8 12 18.806 17.718 0.622 44.274 o
3 8 13 140.183 135.980 1.818 5.218 o
3 8 14 2.336 0.563 0.955 75.104 o
3 8 15 86.379 88.610 2.585 5.720 o
3 8 16 0.009 -0.459 0.329 718.720 o
3 8 17 5.364 4.822 0.533 117.235 o
3 8 18 16.955 15.186 0.821 41.232 o
3 8 19 16.505 19.032 1.202 28.530 o
3 9 0 122.903 121.054 1.008 7.013 o
3 9 1 0.060 -0.405 0.214 1597.070 o
3 9 2 391.495 393.716 2.252 1.707 o
3 9 3 8.494 7.293 0.335 109.984 o
3 9 4 12.248 10.068 0.386 77.837 o
3 9 5 7.279 6.238 0.364 121.218 o
3 9 6 170.828 169.604 1.342 4.721 o
3 9 7 8.390 7.021 0.480 95.629 o
3 9 8 81.959 80.180 0.871 10.796 o
3 9 9 97.703 94.471 1.216 8.414 o
3 9 10 232.492 233.880 1.839 3.167 o
3 9 11 53.536 51.833 0.994 15.357 o
3 9 12 70.758 68.028 1.748 9.134 o
3 9 13 1.137 0.487 1.121 58.989 o
3 9 14 1.919 2.023 0.554 173.551 o
3 9 15 26.973 28.992 1.100 23.706 o
3 9 16 178.752 186.307 2.819 3.285 o
3 9 17 0.803 0.845 0.500 252.115 o
3 9 18 56.010 59.297 2.495 7.327 o
3 10 0 193.220 193.136 1.409 4.102 o
3 10 1 143.418 148.086 1.210 5.693 o
3 10 2 9.218 9.514 0.368 94.683 o
3 10 3 7.959 7.645 0.349 111.227 o
3 10 4 1.849 1.245 0.287 383.790 o
3 10 5 134.959 130.139 1.210 6.190 o
3 10 6 179.491 176.563 1.356 4.490 o
3 10 7 137.005 136.293 1.281 5.956 o
3 10 8 41.794 41.280 0.968 18.950 o
3 10 9 16.831 14.659 0.729 45.123 o
3 10 10 19.462 17.104 0.750 39.907 o
3 10 11 3.778 2.889 0.905 72.726 o
3 10 12 74.936 72.477 2.025 7.843 o
3 10 13 32.102 29.673 1.347 18.671 o
3 10 14 43.726 43.096 0.914 18.730 o
3 10 15 0.308 -0.405 0.320 666.928 o
3 10 16 7.703 7.403 0.667 77.647 o
3 10 17 35.068 37.129 2.000 11.627 o
3 10 18 1.598 3.504 0.767 103.926 o
3 11 0 25.184 20.909 0.422 39.793 o
3 11 1 182.712 177.539 1.247 4.499 o
3 11 2 0.529 0.045 0.282 732.358 o
3 11 3 121.146 114.067 1.051 7.163 o
3 11 4 52.863 50.697 0.816 16.625 o
3 11 5 303.143 303.225 2.007 2.340 o
3 11 6 176.903 179.462 1.482 4.419 o
3 11 7 2.560 2.326 0.403 226.707 o
3 11 8 177.536 175.565 1.876 4.131 o
3 11 9 150.855 149.335 2.111 4.534 o
3 11 10 24.041 21.886 0.671 35.480 o
3 11 11 13.925 11.517 0.790 48.841 o
3 11 12 6.972 5.884 1.054 48.858 o
3 11 13 0.094 -0.447 0.314 759.453 o
3 11 14 8.100 6.694 0.446 102.464 o
3 11 15 8.904 7.838 0.586 80.057 o
3 11 16 15.354 17.953 1.055 33.656 o
3 11 17 23.092 25.617 0.972 28.487 o
3 12 0 19.308 18.065 0.420 49.176 o
3 12 1 3.596 2.751 0.330 221.458 o
3 12 2 106.358 108.559 1.046 7.944 o
3 12 3 37.169 35.399 0.677 24.090 o
3 12 4 3.591 3.535 0.402 184.172 o
3 12 5 22.238 21.079 0.537 40.539 o
3 12 6 66.307 64.115 1.108 12.268 o
3 12 7 159.555 161.395 2.022 4.384 o
3 12 8 44.776 42.321 0.762 19.763 o
3 12 9 6.493 6.306 0.874 63.108 o
3 12 10 5.869 5.203 1.078 49.504 o
3 12 11 74.064 71.819 2.365 6.864 o
3 12 12 64.441 66.247 1.843 9.201 o
3 12 13 1.290 0.914 0.296 451.568 o
3 12 14 38.317 37.959 1.568 14.542 o
3 12 15 1.831 2.580 0.376 265.572 o
3 12 16 49.706 47.671 1.472 13.139 o
3 13 0 43.723 41.742 0.797 19.849 o
3 13 1 19.195 18.331 0.499 47.001 o
3 13 2 6.554 6.389 0.525 103.447 o
3 13 3 536.493 539.371 3.563 1.048 o
3 13 4 86.869 86.836 1.284 9.085 o
3 13 5 0.665 1.034 0.630 172.097 o
3 13 6 47.072 43.933 0.734 19.163 o
3 13 7 12.415 11.798 0.690 56.519 o
3 13 8 77.337 75.978 1.866 8.158 o
3 13 9 36.489 38.179 1.694 13.726 o
3 13 10 89.544 85.964 1.572 8.179 o
3 13 11 75.934 74.273 1.055 11.037 o
3 13 12 32.027 33.398 0.718 26.236 o
3 13 13 0.508 1.328 0.524 235.355 o
3 13 14 120.464 128.142 2.198 5.201 o
3 13 15 7.782 7.658 0.711 72.526 o
3 13 16 11.798 8.643 0.761 56.773 o
3 14 0 22.699 21.010 0.688 36.609 o
3 14 1 158.946 161.478 1.565 4.839 o
3 14 2 0.030 -0.304 0.663 176.941 o
3 14 3 1.395 1.393 0.550 193.180 o
3 14 4 220.006 221.215 1.956 3.289 o
3 14 5 6.984 6.330 0.674 81.981 o
3 14 6 55.419 53.778 0.964 15.066 o
3 14 7 91.922 89.654 2.006 6.882 o
3 14 8 10.321 8.936 0.545 76.043 o
3 14 9 54.685 54.082 0.895 15.549 o
3 14 10 70.918 72.866 0.987 11.805 o
3 14 11 43.715 42.380 0.739 20.220 o
3 14 12 81.849 79.355 1.838 7.950 o
3 14 13 14.588 14.568 0.617 53.313 o
3 14 14 75.463 78.021 2.346 6.766 o
3 14 15 15.795 15.284 1.533 22.226 o
3 15 0 14.920 13.738 0.825 44.341 o
3 15 1 547.484 550.935 4.382 0.944 o
3 15 2 0.731 0.633 0.592 194.776 o
3 15 3 95.655 93.114 1.767 7.254 o
3 15 4 51.417 50.776 1.378 13.342 o
3 15 5 26.707 25.597 1.113 24.244 o
3 15 6 0.567 0.597 1.236 49.766 o
3 15 7 29.928 29.358 1.011 23.884 o
3 15 8 0.879 0.844 0.590 189.800 o
3 15 9 7.317 8.618 0.370 110.046 o
3 15 10 41.610 40.845 0.674 21.596 o
3 15 11 0.647 0.664 0.283 609.950 o
3 15 12 18.604 18.206 0.643 43.565 o
3 15 13 45.359 46.898 1.352 14.592 o
3 16 0 27.318 24.257 0.943 27.215 o
3 16 1 5.253 5.063 0.750 82.697 o
3 16 2 26.256 24.236 1.208 23.076 o
3 16 3 0.055 0.449 0.736 140.870 o
3 16 4 103.806 102.213 1.702 6.916 o
3 16 5 11.690 8.737 1.124 38.001 o
3 16 6 18.622 17.320 0.575 46.254 o
3 16 7 8.360 6.771 0.423 103.129 o
3 16 8 72.936 73.264 1.051 11.366 o
3 16 9 101.174 104.309 1.372 7.671 o
3 16 10 7.939 8.649 0.455 96.259 o
3 16 11 3.484 2.636 0.380 205.906 o
3 16 12 25.122 28.836 1.214 22.589 o
3 17 0 78.196 77.051 1.784 8.352 o
3 17 1 98.973 96.305 2.246 6.019 o
3 17 2 11.281 10.012 0.853 50.970 o
3 17 3 33.029 30.581 0.701 26.640 o
3 17 4 21.749 21.107 0.508 41.717 o
3 17 5 4.489 4.643 0.341 173.415 o
3 17 6 21.192 21.825 0.508 41.944 o
3 17 7 96.915 100.740 1.307 8.093 o
3 17 8 49.117 50.642 1.081 15.631 o
3 17 9 13.561 13.238 0.573 58.825 o
3 17 10 49.794 54.168 0.976 15.904 o
3 17 11 25.729 29.338 0.799 29.267 o
3 18 0 29.733 29.047 0.672 29.131 o
3 18 1 2.304 2.236 0.369 257.443 o
3 18 2 0.056 -0.529 0.341 657.321 o
3 18 3 3.955 3.830 0.310 203.452 o
3 18 4 9.144 8.865 0.457 88.896 o
3 18 5 58.430 61.479 0.985 13.946 o
3 18 6 7.755 6.702 0.462 102.708 o
3 18 7 75.693 79.323 1.145 10.548 o
3 18 8 0.523 0.823 0.329 507.520 o
3 18 9 6.301 8.323 0.520 99.473 o
3 19 0 0.216 -0.243 0.275 906.823 o
3 19 1 15.184 12.953 0.625 53.327 o
3 19 2 35.616 34.452 0.785 23.718 o
3 19 3 4.265 3.587 0.424 163.666 o
3 19 4 25.160 24.659 0.631 34.297 o
3 19 5 3.921 4.110 0.342 190.411 o
3 19 6 20.371 21.676 0.670 38.923 o
3 19 7 3.137 3.737 0.534 147.161 o
3 20 0 13.025 11.432 0.694 55.416 o
3 20 1 27.130 27.944 0.790 29.044 o
3 20 2 5.837 5.366 0.509 115.187 o
3 20 3 16.702 12.993 0.742 45.899 o
4 0 0 695.280 714.214 4.379 0.718 o
4 0 2 499.310 504.687 3.504 1.140 o
4 0 4 160.055 155.940 1.530 4.905 o
4 0 6 19.892 20.750 0.547 43.175 o
4 0 8 119.388 129.249 1.545 6.226 o
4 0 10 343.102 340.184 3.102 1.784 o
4 0 12 70.261 68.261 1.509 10.074 o
4 0 14 127.178 118.882 3.686 3.268 o
4 0 16 178.044 186.758 5.154 1.844 o
4 0 18 9.704 9.485 1.151 38.363 o
4 0 20 1.684 5.367 2.236 14.986 o
4 1 0 172.575 169.582 1.001 4.924 o
4 1 1 157.586 161.311 0.994 5.355 o
4 1 2 367.393 371.673 1.871 1.901 o
4 1 3 40.963 43.824 0.528 22.399 o
4 1 4 319.987 317.734 1.730 2.277 o
4 1 5 44.569 45.592 0.542 20.874 o
4 1 6 15.239 14.168 0.310 64.895 o
4 1 7 9.557 8.260 0.271 104.343 o
4 1 8 6.116 5.611 0.299 147.972 o
4 1 9 41.674 43.038 0.670 21.259 o
4 1 10 82.583 78.135 0.893 10.771 o
4 1 11 0.792 0.334 0.344 472.633 o
4 1 12 15.750 14.388 0.608 51.793 o
4 1 13 104.945 107.069 1.188 7.796 o
4 1 14 98.126 96.721 2.221 6.089 o
4 1 15 16.671 16.129 1.631 20.091 o
4 1 16 17.879 13.937 1.349 25.577 o
4 1 17 9.622 9.618 0.839 55.157 o
4 1 18 6.921 5.242 0.710 80.251 o
4 1 19 14.028 9.668 0.923 43.731 o
4 1 20 2.922 5.530 1.718 24.192 o
4 2 0 268.152 272.423 1.415 2.851 o
4 2 1 450.056 456.071 2.119 1.460 o
4 2 2 221.611 224.000 1.327 3.566 o
4 2 3 44.857 44.042 0.518 21.166 o
4 2 4 459.199 467.991 2.256 1.406 o
4 2 5 284.463 287.500 1.524 2.641 o
4 2 6 433.567 446.705 2.234 1.503 o
4 2 7 657.423 677.429 3.068 0.846 o
4 2 8 224.729 227.325 1.445 3.460 o
4 2 9 250.907 255.156 1.678 2.976 o
4 2 10 0.976 0.090 0.372 415.670 o
4 2 11 0.284 -1.015 0.412 425.571 o
4 2 12 62.682 59.462 1.065 13.142 o
4 2 13 0.000 -0.764 0.630 196.899 o
4 2 14 4.002 2.100 1.002 62.463 o
4 2 15 28.160 25.380 1.237 21.796 o
4 2 16 2.402 1.179 0.591 157.612 o
4 2 17 3.147 1.436 0.545 160.675 o
4 2 18 55.265 55.526 2.001 9.414 o
4 2 19 1.065 -0.342 0.582 199.892 o
4 2 20 13.750 11.014 1.485 24.742 o
4 3 0 403.903 405.567 1.964 1.691 o
4 3 1 2295.870 2277.280 9.103 0.119 o
4 3 2 882.870 896.640 3.971 0.550 o
4 3 3 3.410 2.485 0.202 290.641 o
4 3 4 25.532 25.859 0.430 36.928 o
4 3 5 180.994 182.470 1.132 4.558 o
4 3 6 1.126 1.424 0.179 640.944 o
4 3 7 202.307 203.614 1.296 3.959 o
4 3 8 228.192 234.626 1.472 3.372 o
4 3 9 27.747 27.201 0.631 31.535 o
4 3 10 3.844 3.713 0.408 175.264 o
4 3 11 210.764 217.625 1.612 3.594 o
4 3 12 28.070 28.568 0.679 30.136 o
4 3 13 6.743 6.522 0.620 89.171 o
4 3 14 4.774 4.094 0.691 96.139 o
4 3 15 147.922 148.512 3.583 3.077 o
4 3 16 19.167 17.533 0.884 35.957 o
4 3 17 1.540 1.201 0.545 194.541 o
4 3 18 8.632 6.919 0.839 60.097 o
4 3 19 17.880 16.286 1.173 29.251 o
4 3 20 17.698 14.477 1.831 17.016 o
4 4 0 28.198 29.766 0.394 33.611 o
4 4 1 75.033 76.212 0.668 12.176 o
4 4 2 156.341 159.606 1.110 5.316 o
4 4 3 21.430 19.548 0.362 46.250 o
4 4 4 26.092 26.727 0.430 36.052 o
4 4 5 463.582 468.641 2.304 1.390 o
4 4 6 437.578 439.322 2.264 1.498 o
4 4 7 306.390 310.037 1.790 2.360 o
4 4 8 301.883 306.162 1.861 2.379 o
4 4 9 49.733 48.626 0.649 18.476 o
4 4 10 475.451 484.598 2.680 1.301 o
4 4 11 349.905 361.187 2.268 1.916 o
4 4 12 1.216 1.045 0.548 203.023 o
4 4 13 80.408 77.430 1.614 8.762 o
4 4 14 93.076 91.265 1.867 7.149 o
4 4 15 7.234 7.405 1.120 43.587 o
4 4 16 26.083 25.520 0.963 27.152 o
4 4 17 1.506 1.601 0.545 190.672 o
4 4 18 9.594 9.836 0.814 56.692 o
4 4 19 25.360 26.205 1.313 21.381 o
4 5 0 16.467 16.608 0.328 58.329 o
4 5 1 251.642 256.521 1.565 3.005 o
4 5 2 10.727 10.454 0.311 88.255 o
4 5 3 322.604 323.747 1.909 2.206 o
4 5 4 47.567 48.551 0.613 19.220 o
4 5 5 105.720 106.762 0.928 8.215 o
4 5 6 942.772 959.553 4.251 0.496 o
4 5 7 20.479 20.372 0.506 43.719 o
4 5 8 122.902 119.426 0.992 7.065 o
4 5 9 151.184 153.726 1.355 5.288 o
4 5 10 0.847 0.881 0.445 299.691 o
4 5 11 33.703 33.047 0.828 24.207 o
4 5 12 209.377 213.454 2.101 3.352 o
4 5 13 416.984 423.168 3.649 1.355 o
4 5 14 40.211 39.214 1.524 14.555 o
4 5 15 30.400 31.108 1.014 23.343 o
4 5 16 33.904 35.093 1.043 21.150 o
4 5 17 4.334 5.471 0.868 71.011 o
4 5 18 1.974 2.013 0.791 101.348 o
4 5 19 2.800 2.396 0.839 86.809 o
4 6 0 459.701 462.179 2.309 1.406 o
4 6 1 981.322 1008.410 4.600 0.460 o
4 6 2 0.881 0.163 0.214 841.854 o
4 6 3 1049.970 1063.890 4.835 0.418 o
4 6 4 78.517 77.177 0.758 11.539 o
4 6 5 24.095 20.857 0.415 41.103 o
4 6 6 15.232 13.950 0.455 59.692 o
4 6 7 23.184 22.666 0.532 38.863 o
4 6 8 19.141 17.803 0.410 49.915 o
4 6 9 329.013 333.444 2.173 2.087 o
4 6 10 17.223 15.065 0.504 52.621 o
4 6 11 49.615 46.568 1.033 16.236 o
4 6 12 0.090 -0.856 0.588 223.443 o
4 6 13 79.091 78.508 1.511 9.137 o
4 6 14 111.014 112.925 2.379 5.275 o
4 6 15 3.847 4.692 0.613 115.000 o
4 6 16 9.958 10.711 0.684 63.802 o
4 6 17 117.581 124.496 2.834 4.357 o
4 6 18 11.489 11.961 1.151 35.714 o
4 6 19 0.855 -0.050 0.779 120.607 o
4 7 0 59.590 60.827 0.668 15.249 o
4 7 1 271.013 269.722 1.635 2.771 o
4 7 2 1.721 1.458 0.216 469.236 o
4 7 3 179.491 183.730 1.345 4.436 o
4 7 4 1183.050 1221.300 5.287 0.345 o
4 7 5 368.990 375.207 2.201 1.828 o
4 7 6 65.109 65.304 0.894 13.228 o
4 7 7 95.343 96.619 0.960 9.029 o
4 7 8 24.957 24.210 0.567 35.842 o
4 7 9 0.634 0.382 0.407 379.751 o
4 7 10 90.835 90.804 1.087 9.213 o
4 7 11 96.210 93.978 1.583 7.650 o
4 7 12 1.335 1.647 0.880 88.893 o
4 7 13 1.220 -0.005 1.079 63.882 o
4 7 14 140.367 143.628 2.357 4.471 o
4 7 15 7.756 7.985 0.719 71.328 o
4 7 16 6.144 4.683 0.781 76.040 o
4 7 17 7.718 8.477 0.769 66.221 o
4 7 18 2.404 2.389 0.594 147.834 o
4 7 19 0.040 -0.775 0.594 220.604 o
4 8 0 296.329 309.589 1.805 2.417 o
4 8 1 302.001 305.972 1.769 2.403 o
4 8 2 1.158 0.750 0.245 578.730 o
4 8 3 353.860 364.452 2.156 1.917 o
4 8 4 124.917 122.385 1.047 6.861 o
4 8 5 46.894 47.812 0.826 18.105 o
4 8 6 64.983 63.636 0.754 13.896 o
4 8 7 136.895 136.893 1.160 6.086 o
4 8 8 26.537 24.097 0.522 35.358 o
4 8 9 67.620 64.824 1.110 12.085 o
4 8 10 37.415 36.287 1.082 19.567 o
4 8 11 218.120 219.971 2.099 3.234 o
4 8 12 21.238 20.411 1.334 23.326 o
4 8 13 1.405 0.010 0.785 113.973 o
4 8 14 0.986 0.330 0.391 372.999 o
4 8 15 80.023 77.222 2.035 7.494 o
4 8 16 7.247 5.663 0.879 61.564 o
4 8 17 11.766 11.574 0.956 43.855 o
4 8 18 0.112 0.128 0.587 221.076 o
4 9 0 267.413 275.110 1.695 2.758 o
4 9 1 0.434 0.188 0.278 759.036 o
4 9 2 9.195 8.586 0.338 100.212 o
4 9 3 127.219 125.616 1.153 6.586 o
4 9 4 75.786 71.755 0.821 11.907 o
4 9 5 8.653 7.568 0.441 96.723 o
4 9 6 403.686 407.417 2.374 1.626 o
4 9 7 91.421 90.914 1.087 9.172 o
4 9 8 0.818 0.151 0.377 420.234 o
4 9 9 162.898 164.454 1.493 4.798 o
4 9 10 17.732 17.694 0.858 37.940 o
4 9 11 47.337 44.627 0.858 18.141 o
4 9 12 68.772 66.902 1.782 9.157 o
4 9 13 13.183 12.141 1.159 34.017 o
4 9 14 48.928 46.690 1.404 13.748 o
4 9 15 10.586 10.486 1.009 43.430 o
4 9 16 11.611 13.530 0.939 43.640 o
4 9 17 38.085 42.263 1.425 15.488 o
4 9 18 66.748 74.301 2.152 7.750 o
4 10 0 7.154 6.688 0.335 124.148 o
4 10 1 234.633 236.830 1.569 3.253 o
4 10 2 122.325 119.845 1.068 6.979 o
4 10 3 83.919 86.420 0.979 10.110 o
4 10 4 107.578 104.068 0.955 8.146 o
4 10 5 33.865 30.596 0.546 28.065 o
4 10 6 30.983 28.184 0.700 28.273 o
4 10 7 147.561 144.501 1.229 5.613 o
4 10 8 40.098 39.926 1.245 16.948 o
4 10 9 122.760 124.630 1.247 6.631 o
4 10 10 160.133 158.993 1.585 4.822 o
4 10 11 4.956 4.533 0.845 73.165 o
4 10 12 78.581 76.274 1.664 8.737 o
4 10 13 1.203 1.367 1.090 61.038 o
4 10 14 42.856 41.685 1.268 16.076 o
4 10 15 11.277 11.348 0.773 54.432 o
4 10 16 33.621 32.025 1.753 13.995 o
4 10 17 26.465 29.762 1.340 20.162 o
4 11 0 34.876 32.346 0.642 26.070 o
4 11 1 41.216 38.150 0.823 20.841 o
4 11 2 0.752 0.470 0.373 417.753 o
4 11 3 201.310 202.064 1.501 3.871 o
4 11 4 32.785 29.428 0.588 28.460 o
4 11 5 31.059 29.102 0.724 27.654 o
4 11 6 119.427 118.275 1.246 6.866 o
4 11 7 268.143 270.558 2.084 2.633 o
4 11 8 64.332 64.489 1.210 12.010 o
4 11 9 24.042 21.332 1.003 28.474 o
4 11 10 2.844 2.065 1.107 55.241 o
4 11 11 23.032 22.052 1.382 21.616 o
4 11 12 9.123 7.789 1.627 23.758 o
4 11 13 51.852 49.401 1.345 13.584 o
4 11 14 8.036 6.601 0.560 89.572 o
4 11 15 3.820 2.846 0.600 126.599 o
4 11 16 1.514 0.276 0.548 204.779 o
4 12 0 301.390 300.464 1.919 2.382 o
4 12 1 14.617 13.544 0.444 62.105 o
4 12 2 116.429 117.587 1.169 7.110 o
4 12 3 62.071 58.033 1.195 12.673 o
4 12 4 0.393 0.041 0.422 393.809 o
4 12 5 5.190 4.720 0.777 80.121 o
4 12 6 18.545 17.091 0.587 46.135 o
4 12 7 0.974 0.493 0.591 190.929 o
4 12 8 55.712 53.454 1.131 14.095 o
4 12 9 85.069 83.145 2.044 7.155 o
4 12 10 111.602 110.156 2.077 5.823 o
4 12 11 2.199 1.667 0.259 362.072 o
4 12 12 18.764 17.839 0.759 39.946 o
4 12 13 3.672 3.567 0.382 189.052 o
4 12 14 0.395 -0.141 0.414 409.104 o
4 12 15 14.243 10.766 1.300 29.339 o
4 12 16 28.680 28.388 2.902 7.386 o
4 13 0 9.277 7.144 0.583 80.309 o
4 13 1 0.009 -0.610 0.587 226.579 o
4 13 2 7.219 6.020 0.629 86.897 o
4 13 3 89.321 89.399 1.323 8.759 o
4 13 4 8.913 8.901 0.649 72.327 o
4 13 5 299.946 305.094 2.458 2.218 o
4 13 6 184.904 185.431 1.941 3.907 o
4 13 7 134.620 136.494 2.336 4.653 o
4 13 8 305.316 303.691 3.381 1.906 o
4 13 9 2.191 -0.464 2.281 14.722 o
4 13 10 2.444 3.639 0.430 198.529 o
4 13 11 5.564 6.062 0.403 133.647 o
4 13 12 3.990 3.111 0.364 193.255 o
4 13 13 55.608 57.442 1.717 10.684 o
4 13 14 0.852 1.024 0.394 352.681 o
4 13 15 3.284 2.541 0.452 182.853 o
4 14 0 259.477 257.806 2.336 2.636 o
4 14 1 21.978 20.821 1.259 24.389 o
4 14 2 71.509 68.424 1.679 9.333 o
4 14 3 49.669 48.470 0.936 16.706 o
4 14 4 56.077 56.524 1.890 9.843 o
4 14 5 17.410 14.670 0.801 41.726 o
4 14 6 21.097 20.285 0.908 32.765 o
4 14 7 11.065 9.941 0.990 44.084 o
4 14 8 24.256 22.594 1.241 23.529 o
4 14 9 50.766 51.332 0.817 16.970 o
4 14 10 5.531 6.436 0.376 136.748 o
4 14 11 36.147 35.995 1.081 19.955 o
4 14 12 15.026 13.285 0.613 53.864 o
4 14 13 5.953 4.971 0.660 91.838 o
4 14 14 18.381 15.096 1.676 19.065 o
4 15 0 18.896 17.152 1.006 32.822 o
4 15 1 5.295 4.659 0.695 91.121 o
4 15 2 5.864 6.672 0.621 93.234 o
4 15 3 244.749 247.721 3.105 2.415 o
4 15 4 19.905 18.870 0.722 39.375 o
4 15 5 187.717 184.413 2.779 3.241 o
4 15 6 5.447 3.867 0.815 76.154 o
4 15 7 0.036 -0.103 0.277 997.003 o
4 15 8 51.664 46.650 0.805 17.336 o
4 15 9 1.649 1.209 0.339 346.919 o
4 15 10 44.473 44.338 0.951 18.109 o
4 15 11 0.226 0.544 0.375 474.082 o
4 15 12 2.043 1.559 0.402 260.424 o
4 15 13 1.443 0.968 0.508 221.538 o
4 16 0 60.630 58.363 1.405 11.765 o
4 16 1 11.761 10.553 0.832 50.909 o
4 16 2 231.996 233.662 2.503 2.840 o
4 16 3 0.354 0.214 1.073 66.534 o
4 16 4 3.044 2.970 0.264 267.636 o
4 16 5 26.393 23.453 0.525 35.699 o
4 16 6 0.064 -0.196 0.254 1159.000 o
4 16 7 2.723 2.495 0.341 251.470 o
4 16 8 17.046 16.297 0.585 48.966 o
4 16 9 0.142 0.142 0.423 413.469 o
4 16 10 3.730 3.735 0.389 183.581 o
4 16 11 23.471 25.902 1.119 25.381 o
4 17 0 32.696 31.679 0.709 26.431 o
4 17 1 30.306 29.549 0.690 28.421 o
4 17 2 97.758 95.650 1.755 7.152 o
4 17 3 0.070 0.154 0.264 1013.690 o
4 17 4 0.287 0.447 0.259 846.868 o
4 17 5 71.851 72.059 1.051 11.525 o
4 17 6 0.237 -0.261 0.330 647.590 o
4 17 7 17.120 13.634 0.501 54.239 o
4 17 8 0.428 -0.241 0.317 642.447 o
4 17 9 2.567 1.259 0.346 283.021 o
4 17 10 0.131 0.312 0.359 545.791 o
4 18 0 6.926 7.327 0.382 117.041 o
4 18 1 50.017 50.863 0.938 16.400 o
4 18 2 4.962 5.981 0.446 132.562 o
4 18 3 0.175 0.060 0.349 594.078 o
4 18 4 91.740 90.555 1.521 8.091 o
4 18 5 0.344 0.266 0.335 577.169 o
4 18 6 0.614 0.298 0.349 491.939 o
4 18 7 13.034 11.495 0.572 62.144 o
4 18 8 9.403 8.399 0.470 87.548 o
4 19 0 8.696 10.467 0.761 61.717 o
4 19 1 0.832 0.104 0.346 480.149 o
4 19 2 0.119 0.048 0.335 656.404 o
4 19 3 5.456 5.565 0.385 141.181 o
4 19 4 18.896 18.004 0.609 44.378 o
4 19 5 0.018 0.531 0.443 372.665 o
4 19 6 20.815 20.316 0.974 31.319 o
4 20 0 5.521 5.311 0.542 112.245 o
4 20 1 17.531 17.959 0.835 38.743 o
4 20 2 4.029 3.497 0.448 161.332 o
5 0 0 33.577 40.674 0.684 24.393 o
5 0 2 165.330 167.628 1.729 4.514 o
5 0 4 151.820 158.447 1.541 5.038 o
5 0 6 874.735 888.189 5.570 0.502 o
5 0 8 440.820 443.597 3.497 1.307 o
5 0 10 1.145 0.293 0.612 178.312 o
5 0 12 4.029 1.266 1.116 52.996 o
5 0 14 248.491 242.920 5.331 1.526 o
5 0 16 19.639 15.519 1.489 21.824 o
5 0 18 0.446 -1.342 2.236 15.560 o
5 1 0 786.349 789.256 3.528 0.660 o
5 1 1 2313.700 2309.730 9.285 0.116 o
5 1 2 410.786 409.437 2.151 1.635 o
5 1 3 512.411 517.087 2.542 1.208 o
5 1 4 16.674 15.729 0.398 56.693 o
5 1 5 93.741 96.379 0.830 9.390 o
5 1 6 2.226 2.304 0.219 365.939 o
5 1 7 0.017 -0.453 0.244 1298.910 o
5 1 8 31.990 28.762 0.676 27.930 o
5 1 9 226.345 226.874 1.598 3.376 o
5 1 10 56.392 55.102 0.915 15.073 o
5 1 11 66.625 65.747 0.955 12.775 o
5 1 12 62.355 59.441 1.358 11.772 o
5 1 13 42.322 37.719 1.205 17.092 o
5 1 14 0.085 -1.129 1.127 61.278 o
5 1 15 8.361 6.387 0.594 84.743 o
5 1 16 48.782 46.292 1.808 11.226 o
5 1 17 9.677 7.783 0.838 56.954 o
5 1 18 5.742 2.311 0.717 91.599 o
5 1 19 24.724 19.986 1.872 14.905 o
5 2 0 1313.090 1323.600 5.863 0.294 o
5 2 1 0.946 1.041 0.167 785.101 o
5 2 2 70.344 68.101 0.679 13.156 o
5 2 3 696.586 722.139 3.247 0.775 o
5 2 4 1062.300 1078.480 4.543 0.417 o
5 2 5 19.400 18.439 0.418 48.788 o
5 2 6 684.853 695.275 3.163 0.803 o
5 2 7 18.369 17.161 0.394 52.183 o
5 2 8 35.389 33.699 0.562 26.370 o
5 2 9 148.293 149.307 1.313 5.451 o
5 2 10 5.529 4.937 0.387 143.860 o
5 2 11 1.793 0.544 0.413 287.361 o
5 2 12 15.440 14.194 0.504 56.917 o
5 2 13 161.967 166.400 2.444 3.901 o
5 2 14 0.359 -0.189 1.051 69.660 o
5 2 15 0.045 -1.069 2.308 14.662 o
5 2 16 56.284 54.630 1.747 10.588 o
5 2 17 2.520 4.249 1.265 42.750 o
5 2 18 1.417 -0.261 0.676 148.320 o
5 2 19 0.136 1.342 1.581 30.769 o
5 3 0 1919.920 1952.250 7.824 0.159 o
5 3 1 585.019 588.780 2.663 1.018 o
5 3 2 22.233 21.576 0.370 43.691 o
5 3 3 1632.100 1681.220 6.584 0.208 o
5 3 4 140.275 137.309 0.952 6.189 o
5 3 5 338.717 338.662 1.796 2.114 o
5 3 6 76.602 77.487 0.792 11.622 o
5 3 7 205.825 207.297 1.429 3.816 o
5 3 8 4.908 4.143 0.351 167.677 o
5 3 9 48.894 49.349 0.695 18.321 o
5 3 10 122.202 121.261 1.099 6.916 o
5 3 11 48.093 47.959 1.065 16.159 o
5 3 12 29.971 28.962 0.807 27.018 o
5 3 13 1.391 -0.166 0.864 95.995 o
5 3 14 15.871 13.345 1.502 23.147 o
5 3 15 31.588 29.193 1.682 15.143 o
5 3 16 34.829 34.920 1.160 19.554 o
5 3 17 64.061 65.499 2.001 8.625 o
5 3 18 0.097 -1.278 0.831 112.522 o
5 3 19 1.365 2.236 1.581 29.806 o
5 4 0 3.070 3.458 0.163 298.476 o
5 4 1 83.828 84.869 0.732 10.767 o
5 4 2 0.529 0.425 0.185 1110.800 o
5 4 3 41.815 41.698 0.557 22.275 o
5 4 4 47.586 46.614 0.561 19.766 o
5 4 5 310.550 309.278 1.779 2.341 o
5 4 6 191.478 191.264 1.345 4.181 o
5 4 7 350.997 362.845 2.055 1.952 o
5 4 8 349.578 350.324 2.060 1.983 o
5 4 9 36.983 36.339 0.733 23.406 o
5 4 10 77.195 77.649 0.958 11.079 o
5 4 11 5.706 6.561 0.561 103.203 o
5 4 12 66.463 63.892 1.551 10.350 o
5 4 13 85.171 82.948 2.049 7.143 o
5 4 14 21.875 22.798 0.883 31.962 o
5 4 15 18.170 17.416 0.938 35.239 o
5 4 16 5.476 4.975 0.721 85.738 o
5 4 17 0.039 0.447 0.730 143.060 o
5 4 18 0.000 1.789 2.236 15.492 o
5 4 19 0.020 -0.683 0.753 137.486 o
5 5 0 222.569 225.524 1.315 3.552 o
5 5 1 1043.400 1073.030 4.654 0.422 o
5 5 2 586.954 597.715 2.936 0.989 o
5 5 3 180.633 180.428 1.274 4.492 o
5 5 4 106.606 104.440 0.970 8.161 o
5 5 5 50.248 49.328 0.693 18.026 o
5 5 6 73.168 69.835 0.813 12.312 o
5 5 7 52.817 49.289 0.715 17.347 o
5 5 8 161.873 159.682 1.274 5.056 o
5 5 9 10.025 9.111 0.507 80.019 o
5 5 10 179.136 180.398 1.547 4.327 o
5 5 11 51.249 49.821 1.145 14.932 o
5 5 12 42.661 40.413 1.193 16.865 o
5 5 13 5.235 4.172 1.829 21.102 o
5 5 14 2.337 3.041 0.934 73.657 o
5 5 15 86.395 81.596 2.154 6.847 o
5 5 16 19.465 20.082 1.033 30.771 o
5 5 17 16.192 14.524 1.420 24.557 o
5 5 18 45.948 48.166 1.417 13.951 o
5 6 0 76.727 81.274 0.738 11.566 o
5 6 1 44.987 46.414 0.656 19.915 o
5 6 2 54.699 52.108 0.715 16.686 o
5 6 3 165.573 172.589 1.269 4.850 o
5 6 4 203.156 202.318 1.382 3.911 o
5 6 5 1509.710 1549.620 6.674 0.232 o
5 6 6 1.921 2.394 0.286 333.003 o
5 6 7 97.495 95.705 1.038 8.769 o
5 6 8 92.087 90.957 0.966 9.404 o
5 6 9 0.149 -0.089 0.435 397.808 o
5 6 10 7.718 6.544 0.604 86.246 o
5 6 11 23.700 22.451 0.857 31.464 o
5 6 12 11.803 10.052 0.950 45.059 o
5 6 13 1.803 2.299 1.036 64.158 o
5 6 14 3.843 1.081 0.958 69.015 o
5 6 15 72.125 72.376 1.543 9.671 o
5 6 16 50.474 48.516 1.769 11.206 o
5 6 17 9.944 8.854 0.904 51.199 o
5 6 18 0.330 -0.860 0.538 255.744 o
5 7 0 370.056 374.502 2.010 1.860 o
5 7 1 39.743 39.377 0.632 22.809 o
5 7 2 1368.140 1383.190 5.937 0.277 o
5 7 3 146.975 142.675 1.120 5.759 o
5 7 4 77.840 82.661 0.870 11.051 o
5 7 5 6.465 6.248 0.339 133.203 o
5 7 6 42.574 41.392 0.719 20.852 o
5 7 7 118.428 118.820 1.187 6.981 o
5 7 8 195.534 199.286 1.535 3.948 o
5 7 9 16.453 16.028 0.546 51.589 o
5 7 10 9.757 7.540 0.792 60.350 o
5 7 11 12.502 10.286 0.870 47.917 o
5 7 12 15.335 15.558 1.261 28.532 o
5 7 13 0.309 0.212 0.992 77.773 o
5 7 14 2.221 3.500 0.557 154.936 o
5 7 15 9.515 8.400 0.815 58.280 o
5 7 16 0.045 0.363 0.641 184.926 o
5 7 17 0.003 -1.305 0.563 246.141 o
5 7 18 11.497 14.370 0.986 41.193 o
5 8 0 0.362 0.258 0.239 963.947 o
5 8 1 39.755 36.460 0.687 22.839 o
5 8 2 101.642 100.592 0.943 8.575 o
5 8 3 335.243 333.994 2.030 2.091 o
5 8 4 2.493 2.546 0.290 290.721 o
5 8 5 100.678 102.334 1.019 8.442 o
5 8 6 119.454 121.330 1.270 6.773 o
5 8 7 324.641 328.822 2.117 2.132 o
5 8 8 17.192 16.316 0.573 49.159 o
5 8 9 47.693 45.782 0.854 17.957 o
5 8 10 112.159 110.888 1.806 6.291 o
5 8 11 15.277 15.292 1.048 34.924 o
5 8 12 22.022 21.355 1.304 23.436 o
5 8 13 51.075 48.557 1.729 11.375 o
5 8 14 18.416 16.836 0.904 36.297 o
5 8 15 19.298 13.700 0.910 36.683 o
5 8 16 18.879 17.771 0.998 32.848 o
5 8 17 3.383 3.348 0.872 77.559 o
5 9 0 501.600 496.183 2.675 1.236 o
5 9 1 4.503 4.648 0.309 181.376 o
5 9 2 43.219 41.747 0.793 20.019 o
5 9 3 1.044 0.383 0.287 546.660 o
5 9 4 414.590 417.017 2.381 1.578 o
5 9 5 46.142 44.131 0.823 18.730 o
5 9 6 8.468 7.691 0.370 105.048 o
5 9 7 14.171 13.039 0.566 58.032 o
5 9 8 69.372 68.190 1.055 11.949 o
5 9 9 28.691 26.885 0.831 27.803 o
5 9 10 92.560 90.731 1.788 7.376 o
5 9 11 85.437 83.416 2.275 6.540 o
5 9 12 2.293 1.717 0.557 168.205 o
5 9 13 16.047 15.635 1.312 26.881 o
5 9 14 37.350 35.392 1.229 18.146 o
5 9 15 48.356 45.121 2.400 8.313 o
5 9 16 9.744 9.778 1.309 32.087 o
5 9 17 1.700 1.009 0.602 166.227 o
5 10 0 78.548 76.525 0.860 11.293 o
5 10 1 7.247 6.240 0.382 119.011 o
5 10 2 70.469 65.434 0.870 12.669 o
5 10 3 0.103 -0.029 0.245 1202.040 o
5 10 4 56.162 55.647 0.876 15.272 o
5 10 5 193.029 194.017 1.443 4.078 o
5 10 6 9.233 7.353 0.559 82.343 o
5 10 7 180.216 179.122 1.500 4.354 o
5 10 8 2.372 1.346 0.497 197.146 o
5 10 9 6.367 4.541 0.614 97.529 o
5 10 10 3.515 2.232 0.770 95.348 o
5 10 11 0.541 0.316 1.045 69.364 o
5 10 12 47.663 45.985 0.914 17.520 o
5 10 13 9.035 8.932 0.610 75.304 o
5 10 14 43.232 43.676 2.092 10.145 o
5 10 15 0.972 0.191 0.481 275.901 o
5 10 16 0.526 -0.360 0.683 158.798 o
5 11 0 29.466 28.743 0.626 30.041 o
5 11 1 202.521 205.236 1.548 3.807 o
5 11 2 251.565 248.528 1.660 3.005 o
5 11 3 23.351 22.177 0.687 35.579 o
5 11 4 146.354 146.373 1.857 4.932 o
5 11 5 36.923 35.325 0.669 24.284 o
5 11 6 12.498 12.174 0.822 48.957 o
5 11 7 11.001 9.354 0.739 59.147 o
5 11 8 21.943 19.289 1.060 28.912 o
5 11 9 82.281 81.620 2.069 7.222 o
5 11 10 20.860 18.534 1.078 29.309 o
5 11 11 80.344 78.981 1.925 7.768 o
5 11 12 3.427 3.337 0.506 154.554 o
5 11 13 8.583 8.370 0.593 79.660 o
5 11 14 7.201 7.509 0.535 94.668 o
5 11 15 1.507 1.062 0.633 156.357 o
5 11 16 1.398 -0.591 0.638 164.358 o
5 12 0 21.136 21.280 0.540 41.579 o
5 12 1 172.171 168.079 1.476 4.605 o
5 12 2 6.996 7.167 0.642 83.713 o
5 12 3 1.096 0.830 0.776 115.670 o
5 12 4 17.714 17.134 0.577 47.624 o
5 12 5 1.312 0.163 1.014 71.255 o
5 12 6 142.640 141.012 1.911 4.996 o
5 12 7 37.789 35.044 1.335 17.025 o
5 12 8 3.100 0.346 1.439 35.011 o
5 12 9 54.346 54.083 0.977 15.138 o
5 12 10 2.697 2.907 0.379 225.366 o
5 12 11 4.211 2.763 0.305 212.695 o
5 12 12 33.896 31.470 1.800 13.587 o
5 12 13 6.875 7.345 0.634 84.869 o
5 12 14 0.434 -0.360 0.625 189.805 o
5 12 15 15.339 15.028 0.829 42.870 o
5 13 0 97.480 95.794 1.255 8.304 o
5 13 1 5.927 5.895 0.781 74.629 o
5 13 2 19.209 17.581 0.866 36.419 o
5 13 3 56.670 53.574 1.022 14.568 o
5 13 4 14.136 11.598 0.701 52.825 o
5 13 5 34.706 32.173 1.073 20.991 o
5 13 6 98.710 97.022 1.511 7.641 o
5 13 7 59.576 58.951 2.119 8.571 o
5 13 8 31.093 30.679 0.822 25.873 o
5 13 9 62.869 64.181 1.099 12.686 o
5 13 10 65.448 65.811 1.257 11.628 o
5 13 11 29.917 29.364 0.740 27.953 o
5 13 12 105.949 110.124 3.351 3.909 o
5 13 13 18.952 18.063 1.227 26.955 o
5 13 14 12.476 11.862 0.981 41.711 o
5 14 0 57.248 54.183 1.366 12.537 o
5 14 1 30.283 28.077 1.039 23.590 o
5 14 2 15.228 14.230 0.688 49.359 o
5 14 3 2.021 0.283 0.930 80.533 o
5 14 4 60.922 57.580 1.008 13.761 o
5 14 5 1.983 0.675 0.988 71.701 o
5 14 6 6.872 6.108 0.516 103.503 o
5 14 7 19.984 17.593 0.574 44.282 o
5 14 8 73.484 72.806 1.251 10.627 o
5 14 9 21.616 19.510 0.577 41.123 o
5 14 10 0.464 0.166 0.395 428.334 o
5 14 11 13.858 11.604 0.730 51.831 o
5 14 12 0.231 -0.032 0.450 364.937 o
5 14 13 14.697 14.651 1.174 31.628 o
5 15 0 7.529 6.255 0.797 67.355 o
5 15 1 97.248 95.195 2.126 6.340 o
5 15 2 48.807 47.894 0.840 17.581 o
5 15 3 81.129 80.015 1.264 9.737 o
5 15 4 1.578 0.762 0.674 141.963 o
5 15 5 20.831 20.101 0.838 34.808 o
5 15 6 0.533 0.494 0.264 723.257 o
5 15 7 25.071 23.485 0.824 30.945 o
5 15 8 4.035 3.115 0.330 203.761 o
5 15 9 24.834 22.422 0.903 29.802 o
5 15 10 2.109 2.439 0.423 228.723 o
5 15 11 0.147 0.368 0.422 402.340 o
5 15 12 0.085 -0.166 0.590 221.877 o
5 16 0 0.003 -0.241 0.317 776.624 o
5 16 1 16.314 15.310 0.580 51.138 o
5 16 2 5.993 5.607 0.435 125.607 o
5 16 3 6.412 6.617 0.396 123.074 o
5 16 4 68.990 66.563 0.945 12.497 o
5 16 5 0.150 -0.447 0.308 765.416 o
5 16 6 59.579 59.017 0.984 13.963 o
5 16 7 0.660 0.329 0.322 541.547 o
5 16 8 2.283 0.504 0.336 329.643 o
5 16 9 0.755 0.478 0.440 322.976 o
5 16 10 0.457 -0.218 0.389 450.826 o
5 17 0 31.348 30.635 0.740 26.918 o
5 17 1 33.987 33.439 0.867 23.547 o
5 17 2 2.360 2.212 0.287 309.624 o
5 17 3 0.974 0.695 0.335 442.195 o
5 17 4 71.333 70.321 1.200 11.104 o
5 17 5 29.855 28.509 0.872 26.186 o
5 17 6 10.159 6.664 0.531 82.425 o
5 17 7 8.343 7.111 0.472 96.554 o
5 17 8 0.830 0.734 0.437 313.092 o
5 17 9 10.265 10.429 0.687 63.216 o
5 18 0 5.255 4.692 0.383 150.142 o
5 18 1 5.973 5.434 0.424 128.657 o
5 18 2 0.730 0.257 0.285 632.880 o
5 18 3 9.259 7.040 0.528 85.938 o
5 18 4 0.409 0.958 0.367 438.540 o
5 18 5 12.581 10.272 0.653 59.964 o
5 18 6 55.194 57.795 1.325 12.792 o
5 18 7 1.563 0.995 0.469 243.716 o
5 19 0 7.555 7.163 0.530 94.258 o
5 19 1 3.339 3.049 0.533 149.411 o
5 19 2 1.350 0.907 0.351 369.536 o
5 19 3 13.007 12.134 0.967 41.580 o
5 19 4 19.268 18.984 1.081 30.022 o
6 0 0 1065.820 1096.560 6.549 0.369 o
6 0 2 806.231 815.461 5.255 0.567 o
6 0 4 31.345 28.283 0.706 27.981 o
6 0 6 120.455 125.237 1.577 6.206 o
6 0 8 138.253 136.899 1.933 5.103 o
6 0 10 747.216 753.794 5.310 0.616 o
6 0 12 83.895 82.114 1.914 7.580 o
6 0 14 70.976 66.836 2.001 8.240 o
6 0 16 2.487 1.252 1.565 30.024 o
6 0 18 38.653 38.295 2.233 9.860 o
6 1 0 128.435 132.309 0.923 6.696 o
6 1 1 515.233 521.719 2.566 1.196 o
6 1 2 103.380 107.865 0.883 8.381 o
6 1 3 565.394 579.570 2.778 1.045 o
6 1 4 2.017 1.762 0.239 392.110 o
6 1 5 96.186 95.478 0.924 9.083 o
6 1 6 78.107 77.188 0.875 11.261 o
6 1 7 504.416 503.466 2.681 1.223 o
6 1 8 5.136 3.739 0.378 160.498 o
6 1 9 35.461 31.101 0.652 25.973 o
6 1 10 95.560 92.956 1.194 8.620 o
6 1 11 3.093 2.833 0.522 158.498 o
6 1 12 8.634 6.810 0.779 65.088 o
6 1 13 156.393 161.994 2.565 3.882 o
6 1 14 125.358 123.702 2.464 4.755 o
6 1 15 30.680 29.847 1.107 22.166 o
6 1 16 4.394 3.961 0.730 92.330 o
6 1 17 25.706 22.706 2.066 12.757 o
6 1 18 0.541 0.000 1.581 30.927 o
6 2 0 739.336 748.786 3.338 0.721 o
6 2 1 8.083 7.272 0.252 121.862 o
6 2 2 783.167 787.390 3.497 0.665 o
6 2 3 200.258 199.972 1.264 4.031 o
6 2 4 782.984 802.030 3.714 0.651 o
6 2 5 51.213 51.588 0.670 17.687 o
6 2 6 233.385 238.011 1.557 3.264 o
6 2 7 52.986 45.810 0.654 18.021 o
6 2 8 438.379 434.941 2.448 1.477 o
6 2 9 4.800 3.430 0.409 160.527 o
6 2 10 154.431 154.069 1.377 5.189 o
6 2 11 119.178 117.884 1.459 6.550 o
6 2 12 101.415 100.049 1.647 7.165 o
6 2 13 24.889 25.276 0.747 32.011 o
6 2 14 7.691 7.160 0.528 93.705 o
6 2 15 47.171 44.420 1.346 14.557 o
6 2 16 0.192 -0.089 0.676 167.479 o
6 2 17 3.039 2.026 0.904 76.962 o
6 2 18 1.457 1.648 0.877 88.793 o
6 3 0 53.214 54.219 0.533 17.628 o
6 3 1 70.906 72.341 0.674 12.844 o
6 3 2 43.322 44.297 0.551 21.398 o
6 3 3 98.612 97.139 0.835 9.046 o
6 3 4 133.932 132.670 1.031 6.386 o
6 3 5 1272.130 1289.660 5.494 0.312 o
6 3 6 259.466 262.308 1.661 2.881 o
6 3 7 96.974 93.586 0.957 9.027 o
6 3 8 173.837 174.972 1.352 4.608 o
6 3 9 76.329 75.972 0.968 11.203 o
6 3 10 0.836 -0.196 0.511 258.922 o
6 3 11 99.522 101.082 1.614 7.292 o
6 3 12 54.058 50.791 1.056 14.983 o
6 3 13 1.712 0.908 0.944 78.401 o
6 3 14 8.589 7.664 1.144 40.670 o
6 3 15 95.573 100.819 2.200 6.147 o
6 3 16 4.691 4.943 0.539 121.571 o
6 3 17 32.344 28.275 1.446 17.607 o
6 3 18 15.507 11.023 1.485 24.067 o
6 4 0 106.745 109.497 0.804 8.278 o
6 4 1 0.547 0.594 0.187 1025.640 o
6 4 2 238.657 239.167 1.472 3.241 o
6 4 3 6.154 4.411 0.268 161.872 o
6 4 4 5.417 5.081 0.279 166.706 o
6 4 5 369.785 367.639 2.141 1.851 o
6 4 6 11.130 11.521 0.363 80.789 o
6 4 7 43.611 40.997 0.711 20.670 o
6 4 8 28.750 27.602 0.547 32.006 o
6 4 9 115.957 116.925 1.212 7.075 o
6 4 10 219.600 215.869 1.767 3.422 o
6 4 11 83.558 82.748 1.832 7.813 o
6 4 12 156.942 157.451 2.792 3.681 o
6 4 13 26.427 25.271 1.551 17.894 o
6 4 14 9.368 7.734 1.033 45.411 o
6 4 15 9.020 6.360 0.710 70.676 o
6 4 16 0.466 0.325 0.521 258.366 o
6 4 17 9.001 8.824 1.083 42.603 o
6 4 18 9.958 8.094 1.097 41.224 o
6 5 0 29.970 29.035 0.457 31.874 o
6 5 1 72.083 73.270 0.708 12.556 o
6 5 2 30.022 29.380 0.498 31.227 o
6 5 3 392.464 395.450 2.156 1.717 o
6 5 4 132.875 133.023 1.071 6.371 o
6 5 5 84.186 84.463 0.893 10.381 o
6 5 6 366.725 363.534 2.216 1.856 o
6 5 7 193.139 189.867 1.370 4.152 o
6 5 8 172.893 170.234 1.298 4.709 o
6 5 9 0.643 -0.402 0.508 270.244 o
6 5 10 24.704 23.842 1.047 26.653 o
6 5 11 22.477 19.945 1.049 28.705 o
6 5 12 7.691 6.386 1.395 31.495 o
6 5 13 97.178 95.145 2.381 5.802 o
6 5 14 52.845 52.508 2.055 9.408 o
6 5 15 12.708 13.528 0.763 50.531 o
6 5 16 29.890 33.445 1.433 17.728 o
6 5 17 5.138 3.782 0.874 70.442 o
6 5 18 2.070 3.429 0.984 67.747 o
6 6 0 84.765 85.951 0.763 10.575 o
6 6 1 366.188 363.421 1.930 1.912 o
6 6 2 161.125 166.447 1.245 5.024 o
6 6 3 559.524 556.439 2.872 1.064 o
6 6 4 62.019 61.110 0.810 14.270 o
6 6 5 1.652 0.908 0.321 379.138 o
6 6 6 14.009 12.619 0.419 66.081 o
6 6 7 177.213 175.826 1.319 4.563 o
6 6 8 111.896 107.232 1.140 7.561 o
6 6 9 153.651 155.702 1.588 4.981 o
6 6 10 12.971 12.145 0.655 56.959 o
6 6 11 39.886 39.462 1.472 15.018 o
6 6 12 62.229 62.455 2.352 7.514 o
6 6 13 1.565 2.740 0.876 85.731 o
6 6 14 0.355 -0.153 0.442 368.118 o
6 6 15 32.134 33.091 1.010 22.443 o
6 6 16 2.826 2.364 0.639 129.235 o
6 6 17 36.939 39.081 1.272 17.410 o
6 7 0 271.580 269.026 1.573 2.789 o
6 7 1 4.565 4.868 0.305 178.939 o
6 7 2 32.562 29.221 0.516 29.497 o
6 7 3 294.808 299.461 1.900 2.430 o
6 7 4 1056.620 1067.250 4.982 0.412 o
6 7 5 61.789 59.299 0.781 14.557 o
6 7 6 226.433 223.650 1.620 3.382 o
6 7 7 1.462 0.410 0.410 312.943 o
6 7 8 68.337 66.408 1.301 11.146 o
6 7 9 71.138 70.344 1.258 10.899 o
6 7 10 2.187 -0.083 1.105 58.839 o
6 7 11 4.309 2.342 1.517 30.400 o
6 7 12 17.079 17.237 1.189 29.028 o
6 7 13 5.207 6.606 1.097 48.173 o
6 7 14 34.678 36.686 1.115 19.872 o
6 7 15 5.837 6.900 0.600 95.655 o
6 7 16 2.704 1.086 0.533 176.183 o
6 7 17 0.312 -0.211 0.581 221.373 o
6 8 0 109.480 108.774 1.070 7.751 o
6 8 1 1440.780 1454.150 6.372 0.253 o
6 8 2 302.545 297.271 1.815 2.414 o
6 8 3 118.196 111.708 0.992 7.416 o
6 8 4 162.218 163.152 1.283 5.005 o
6 8 5 0.208 -0.128 0.421 417.428 o
6 8 6 158.097 156.512 1.268 5.179 o
6 8 7 23.525 23.866 0.722 34.013 o
6 8 8 2.581 2.105 0.694 118.384 o
6 8 9 124.098 123.483 1.617 6.062 o
6 8 10 2.088 2.122 0.732 113.180 o
6 8 11 117.664 116.519 1.944 5.811 o
6 8 12 0.073 0.247 0.735 142.099 o
6 8 13 51.243 50.281 1.069 15.389 o
6 8 14 40.879 39.847 1.093 18.197 o
6 8 15 17.327 16.155 0.945 36.241 o
6 8 16 0.014 -0.665 0.767 132.779 o
6 9 0 149.954 149.923 1.234 5.479 o
6 9 1 2.232 2.632 0.358 258.790 o
6 9 2 158.986 156.227 1.202 5.218 o
6 9 3 42.277 40.939 0.626 21.738 o
6 9 4 26.414 24.146 0.584 34.368 o
6 9 5 11.366 10.359 0.541 70.347 o
6 9 6 226.373 229.350 1.781 3.275 o
6 9 7 33.351 31.940 0.825 24.606 o
6 9 8 141.154 139.321 1.474 5.577 o
6 9 9 21.040 20.115 0.868 33.888 o
6 9 10 2.113 1.333 0.735 115.444 o
6 9 11 0.438 0.270 0.436 358.415 o
6 9 12 18.137 19.169 1.033 31.904 o
6 9 13 17.131 16.159 0.968 35.648 o
6 9 14 5.614 6.021 0.535 110.071 o
6 9 15 15.578 17.666 1.017 34.779 o
6 9 16 83.078 89.554 2.185 6.744 o
6 10 0 70.005 69.212 0.919 12.335 o
6 10 1 714.489 715.810 3.638 0.742 o
6 10 2 20.612 20.148 0.594 41.452 o
6 10 3 392.840 394.011 2.368 1.682 o
6 10 4 110.726 110.496 1.103 7.601 o
6 10 5 2.270 1.953 0.522 181.133 o
6 10 6 13.335 12.945 0.739 51.126 o
6 10 7 39.630 37.615 0.944 20.222 o
6 10 8 8.004 6.989 1.004 49.647 o
6 10 9 171.819 172.671 3.042 3.233 o
6 10 10 4.406 3.789 0.406 164.809 o
6 10 11 44.926 44.301 0.978 17.797 o
6 10 12 37.425 38.248 0.979 20.393 o
6 10 13 0.207 0.063 0.492 307.390 o
6 10 14 0.066 -0.333 0.594 219.636 o
6 10 15 12.933 11.301 0.753 52.527 o
6 11 0 99.428 102.544 1.096 8.356 o
6 11 1 48.591 45.925 0.780 18.246 o
6 11 2 11.982 11.654 0.500 69.087 o
6 11 3 45.723 45.410 0.902 18.087 o
6 11 4 119.490 115.119 1.462 6.581 o
6 11 5 140.879 139.546 1.772 5.221 o
6 11 6 332.808 338.201 2.683 1.933 o
6 11 7 1.938 1.212 0.945 76.826 o
6 11 8 0.352 0.214 0.758 130.954 o
6 11 9 0.478 -0.402 0.711 147.725 o
6 11 10 0.136 0.198 0.549 249.420 o
6 11 11 1.188 -0.061 0.521 236.910 o
6 11 12 18.168 15.701 0.826 39.509 o
6 11 13 30.773 34.625 1.316 18.781 o
6 11 14 22.479 23.560 1.669 17.360 o
6 11 15 3.894 4.339 0.636 111.332 o
6 12 0 274.532 270.070 2.134 2.573 o
6 12 1 16.058 14.701 0.545 53.505 o
6 12 2 30.791 31.021 0.877 25.162 o
6 12 3 119.997 118.177 1.717 6.101 o
6 12 4 187.479 183.284 2.316 3.602 o
6 12 5 96.379 90.527 2.069 6.570 o
6 12 6 15.865 15.078 1.069 33.888 o
6 12 7 2.996 0.171 2.277 14.641 o
6 12 8 22.072 22.294 1.442 20.888 o
6 12 9 32.598 33.711 0.930 23.216 o
6 12 10 64.876 65.504 1.479 10.721 o
6 12 11 48.788 48.915 1.425 13.482 o
6 12 12 13.364 12.765 0.761 50.151 o
6 12 13 27.077 27.853 1.622 16.647 o
6 12 14 2.464 2.918 0.567 152.209 o
6 13 0 7.581 6.278 0.812 65.780 o
6 13 1 24.095 22.015 1.346 21.887 o
6 13 2 1.399 1.020 0.712 130.073 o
6 13 3 83.886 80.433 2.457 6.186 o
6 13 4 15.407 13.229 1.081 34.539 o
6 13 5 34.198 31.431 0.906 23.349 o
6 13 6 22.398 21.334 1.710 17.065 o
6 13 7 171.350 176.376 3.529 2.845 o
6 13 8 105.305 109.129 1.553 7.035 o
6 13 9 0.120 0.101 0.413 437.140 o
6 13 10 31.724 33.890 1.200 20.033 o
6 13 11 2.678 2.308 0.496 180.072 o
6 13 12 15.728 15.088 1.398 25.115 o
6 13 13 17.976 19.736 1.213 27.326 o
6 14 0 22.863 20.991 1.193 25.276 o
6 14 1 54.359 54.181 2.067 9.213 o
6 14 2 259.385 253.300 2.797 2.454 o
6 14 3 13.233 10.690 0.888 45.750 o
6 14 4 0.025 -0.198 0.401 482.713 o
6 14 5 5.499 5.114 0.525 116.269 o
6 14 6 8.838 7.905 0.878 55.730 o
6 14 7 0.655 0.585 0.358 448.262 o
6 14 8 31.814 30.198 1.205 20.448 o
6 14 9 0.397 0.096 0.424 387.277 o
6 14 10 3.100 3.881 0.506 155.155 o
6 14 11 17.060 14.553 0.969 36.377 o
6 14 12 43.555 44.191 1.377 14.877 o
6 15 0 3.258 3.304 1.021 60.923 o
6 15 1 9.788 10.121 1.226 34.959 o
6 15 2 0.091 0.506 0.470 328.155 o
6 15 3 29.463 28.935 0.709 28.764 o
6 15 4 0.496 0.482 0.358 476.357 o
6 15 5 209.511 208.289 3.407 2.576 o
6 15 6 38.174 39.783 0.946 20.305 o
6 15 7 30.309 30.318 0.951 24.436 o
6 15 8 0.159 0.313 0.526 267.295 o
6 15 9 2.721 2.133 0.454 199.688 o
6 15 10 0.623 0.596 0.557 220.285 o
6 15 11 8.037 7.740 0.926 54.134 o
6 16 0 37.182 35.630 0.797 22.797 o
6 16 1 7.046 6.682 0.418 113.921 o
6 16 2 108.586 109.166 1.683 6.663 o
6 16 3 0.999 0.805 0.294 504.013 o
6 16 4 30.067 29.352 0.737 27.911 o
6 16 5 2.008 0.594 0.337 345.213 o
6 16 6 2.999 2.230 0.730 106.378 o
6 16 7 0.023 0.344 0.454 362.978 o
6 16 8 9.312 6.693 0.625 77.039 o
6 16 9 4.856 5.482 0.473 130.984 o
6 17 0 16.111 15.627 0.524 53.398 o
6 17 1 0.362 0.253 0.291 719.596 o
6 17 2 9.474 7.618 0.467 89.455 o
6 17 3 0.213 -0.447 0.291 821.670 o
6 17 4 0.459 -0.168 0.405 419.971 o
6 17 5 23.987 20.940 1.033 27.978 o
6 17 6 4.129 4.328 0.612 114.359 o
6 17 7 25.588 25.314 0.900 28.625 o
6 17 8 4.751 5.370 0.905 66.022 o
6 18 0 27.742 29.142 0.735 29.261 o
6 18 1 1.613 1.141 0.440 260.305 o
6 18 2 0.062 -0.135 0.346 634.974 o
6 18 3 4.840 8.229 0.542 106.417 o
6 18 4 22.384 23.379 0.958 29.789 o
6 18 5 8.341 7.196 0.594 83.013 o
6 18 6 12.759 12.682 0.866 46.087 o
6 19 0 5.331 5.654 0.531 114.340 o
6 19 1 10.262 9.384 0.563 74.061 o
6 19 2 35.207 36.604 0.880 22.402 o
6 19 3 23.156 27.381 1.052 26.447 o
7 0 0 471.046 496.415 3.587 1.186 o
7 0 2 981.298 986.359 6.248 0.420 o
7 0 4 333.841 333.243 2.847 1.896 o
7 0 6 465.681 464.958 3.903 1.181 o
7 0 8 129.784 127.618 1.606 5.860 o
7 0 10 13.173 12.714 0.941 42.190 o
7 0 12 152.615 142.356 5.461 1.839 o
7 0 14 98.678 98.500 2.776 4.980 o
7 0 16 41.786 38.023 3.354 5.445 o
7 1 0 1.151 1.295 0.228 558.590 o
7 1 1 2431.150 2458.230 9.816 0.106 o
7 1 2 50.724 49.967 0.621 18.240 o
7 1 3 2152.700 2167.100 9.296 0.129 o
7 1 4 14.708 13.736 0.373 64.577 o
7 1 5 1.804 2.009 0.293 349.767 o
7 1 6 19.581 17.931 0.466 47.645 o
7 1 7 7.199 6.052 0.426 114.121 o
7 1 8 2.007 1.615 0.377 278.850 o
7 1 9 219.793 212.686 1.687 3.479 o
7 1 10 0.002 -0.087 0.567 243.181 o
7 1 11 140.102 135.946 1.475 5.646 o
7 1 12 42.678 41.564 1.192 16.766 o
7 1 13 6.709 5.357 0.533 104.700 o
7 1 14 0.772 0.366 0.537 233.456 o
7 1 15 17.034 15.430 0.882 38.895 o
7 1 16 1.756 0.000 0.566 192.500 o
7 1 17 9.592 8.442 0.968 48.258 o
7 2 0 282.209 286.802 1.634 2.629 o
7 2 1 94.609 91.983 0.903 9.336 o
7 2 2 18.975 18.888 0.433 48.697 o
7 2 3 250.583 251.011 1.582 3.032 o
7 2 4 1287.400 1305.740 5.634 0.305 o
7 2 5 40.675 40.052 0.683 21.945 o
7 2 6 641.743 650.196 3.472 0.853 o
7 2 7 154.629 147.247 1.245 5.387 o
7 2 8 46.185 45.554 0.973 17.438 o
7 2 9 8.610 7.571 0.683 72.510 o
7 2 10 38.123 34.845 0.837 22.185 o
7 2 11 62.191 61.244 1.392 11.542 o
7 2 12 134.530 135.083 2.143 4.921 o
7 2 13 128.581 128.019 1.951 5.389 o
7 2 14 57.390 57.037 1.267 12.895 o
7 2 15 2.715 2.042 0.562 156.643 o
7 2 16 37.278 36.539 1.373 16.605 o
7 2 17 1.647 2.684 1.581 29.526 o
7 3 0 1302.710 1317.520 5.694 0.299 o
7 3 1 472.359 460.801 2.359 1.372 o
7 3 2 8.487 7.581 0.312 111.251 o
7 3 3 100.727 99.261 0.875 8.785 o
7 3 4 159.998 160.690 1.195 5.152 o
7 3 5 659.732 668.753 3.377 0.830 o
7 3 6 29.984 27.604 0.568 30.894 o
7 3 7 209.177 207.324 1.501 3.735 o
7 3 8 368.728 373.708 2.327 1.808 o
7 3 9 93.058 91.957 1.243 8.674 o
7 3 10 218.363 220.174 2.065 3.250 o
7 3 11 40.484 38.648 0.990 19.406 o
7 3 12 5.648 4.986 1.303 37.231 o
7 3 13 10.021 9.043 0.594 73.008 o
7 3 14 1.091 -0.077 0.440 316.777 o
7 3 15 2.426 4.427 0.920 72.717 o
7 3 16 31.506 29.971 1.411 18.009 o
7 3 17 28.974 28.337 1.549 17.087 o
7 4 0 63.031 60.207 0.659 14.784 o
7 4 1 85.095 83.387 0.832 10.498 o
7 4 2 58.573 56.842 0.708 15.582 o
7 4 3 0.028 -0.234 0.318 763.664 o
7 4 4 0.010 -0.197 0.294 898.036 o
7 4 5 366.916 358.898 2.118 1.883 o
7 4 6 52.469 52.565 0.822 16.491 o
7 4 7 174.985 171.652 1.376 4.599 o
7 4 8 56.977 56.387 0.848 15.226 o
7 4 9 146.651 144.918 1.526 5.317 o
7 4 10 17.868 17.398 0.781 40.432 o
7 4 11 127.124 128.085 2.185 5.081 o
7 4 12 1.262 0.969 0.958 77.836 o
7 4 13 0.107 -0.193 0.333 674.595 o
7 4 14 98.785 98.081 1.824 6.911 o
7 4 15 43.922 42.861 1.336 15.240 o
7 4 16 31.012 31.616 1.313 19.116 o
7 4 17 1.656 1.491 0.779 107.982 o
7 5 0 101.415 96.570 0.842 8.880 o
7 5 1 0.043 -0.409 0.253 1185.060 o
7 5 2 347.792 350.276 2.053 1.993 o
7 5 3 10.635 9.920 0.411 83.185 o
7 5 4 37.015 36.705 0.699 23.672 o
7 5 5 13.038 10.642 0.394 73.442 o
7 5 6 69.002 67.102 0.932 12.513 o
7 5 7 41.194 38.335 0.828 20.777 o
7 5 8 81.524 80.897 1.133 10.071 o
7 5 9 56.560 56.855 1.194 13.404 o
7 5 10 169.422 170.988 1.739 4.408 o
7 5 11 70.762 70.567 1.564 9.747 o
7 5 12 33.852 33.669 1.194 19.581 o
7 5 13 7.028 5.868 0.977 54.082 o
7 5 14 19.324 18.445 0.735 39.788 o
7 5 15 3.365 2.718 0.486 167.067 o
7 5 16 3.902 2.167 0.544 144.709 o
7 5 17 17.889 17.915 1.356 24.614 o
7 6 0 0.724 0.487 0.234 763.949 o
7 6 1 0.535 0.298 0.262 764.045 o
7 6 2 0.354 0.253 0.271 806.665 o
7 6 3 1.545 0.766 0.307 414.351 o
7 6 4 0.321 -0.221 0.309 703.185 o
7 6 5 434.144 435.694 2.547 1.473 o
7 6 6 1.177 0.568 0.405 331.657 o
7 6 7 325.382 331.470 2.199 2.102 o
7 6 8 82.456 82.889 1.312 9.406 o
7 6 9 2.809 2.448 0.910 76.170 o
7 6 10 6.287 7.646 0.926 57.663 o
7 6 11 0.785 1.414 0.763 119.243 o
7 6 12 9.495 9.651 1.446 27.927 o
7 6 13 32.296 31.412 0.889 24.300 o
7 6 14 23.329 22.384 1.183 24.977 o
7 6 15 28.535 31.656 1.030 23.702 o
7 6 16 1.986 2.621 0.645 135.377 o
7 7 0 95.478 97.308 0.987 8.945 o
7 7 1 26.079 24.753 0.584 34.404 o
7 7 2 959.391 966.131 4.552 0.479 o
7 7 3 79.459 77.994 0.896 11.041 o
7 7 4 16.483 15.443 0.518 53.097 o
7 7 5 10.424 10.542 0.476 77.953 o
7 7 6 0.044 -0.033 0.412 454.905 o
7 7 7 16.648 15.749 0.716 45.127 o
7 7 8 197.910 197.821 1.775 3.775 o
7 7 9 19.907 18.913 0.712 39.619 o
7 7 10 41.358 38.956 1.037 18.708 o
7 7 11 3.117 4.493 1.319 39.043 o
7 7 12 185.013 194.235 2.670 3.302 o
7 7 13 47.034 49.517 1.069 16.179 o
7 7 14 10.996 12.442 1.079 38.769 o
7 7 15 8.903 12.262 0.783 57.653 o
7 7 16 2.198 3.696 0.741 104.643 o
7 8 0 3.088 2.164 0.282 275.239 o
7 8 1 64.287 62.155 0.936 13.353 o
7 8 2 20.634 18.744 0.460 45.708 o
7 8 3 473.658 475.064 2.674 1.316 o
7 8 4 57.174 56.647 0.973 14.530 o
7 8 5 43.051 40.712 0.906 19.251 o
7 8 6 19.887 18.303 0.418 48.134 o
7 8 7 17.041 15.048 0.875 39.319 o
7 8 8 37.250 33.978 0.840 22.596 o
7 8 9 111.825 112.194 1.972 5.978 o
7 8 10 1.046 0.307 2.079 17.843 o
7 8 11 1.612 2.460 0.505 198.297 o
7 8 12 15.532 16.315 0.725 45.879 o
7 8 13 75.445 79.821 2.021 7.676 o
7 8 14 3.605 5.821 0.617 111.620 o
7 8 15 35.496 38.467 1.767 13.245 o
7 9 0 472.893 480.248 2.658 1.314 o
7 9 1 19.651 18.684 0.457 47.226 o
7 9 2 14.788 14.535 0.445 60.431 o
7 9 3 33.055 31.270 0.516 28.649 o
7 9 4 79.743 79.311 1.272 9.835 o
7 9 5 22.497 20.621 0.788 34.542 o
7 9 6 6.296 5.779 0.475 115.389 o
7 9 7 3.694 3.736 0.864 76.686 o
7 9 8 0.037 -0.116 0.765 133.114 o
7 9 9 19.408 19.461 1.214 26.698 o
7 9 10 174.982 175.403 2.459 3.675 o
7 9 11 13.612 11.478 0.623 58.034 o
7 9 12 2.788 2.257 0.486 182.562 o
7 9 13 37.934 38.650 1.467 15.434 o
7 9 14 27.027 28.161 0.973 25.918 o
7 9 15 7.536 6.880 0.841 62.606 o
7 10 0 132.697 127.846 1.191 6.320 o
7 10 1 27.736 26.139 0.531 33.479 o
7 10 2 0.012 -0.675 0.373 559.492 o
7 10 3 66.554 64.464 1.297 11.414 o
7 10 4 0.359 0.509 0.778 122.911 o
7 10 5 227.168 223.568 2.190 3.085 o
7 10 6 0.206 -0.761 0.871 101.667 o
7 10 7 73.288 72.719 2.501 6.497 o
7 10 8 2.777 3.387 1.007 63.335 o
7 10 9 0.073 0.822 1.028 72.388 o
7 10 10 25.379 23.932 0.732 32.435 o
7 10 11 19.689 19.309 0.787 37.513 o
7 10 12 5.086 3.743 0.590 113.288 o
7 10 13 24.850 24.429 1.504 18.968 o
7 10 14 22.057 20.792 1.453 20.929 o
7 11 0 29.621 28.700 0.742 28.251 o
7 11 1 3.460 2.817 0.477 167.507 o
7 11 2 225.121 228.612 1.912 3.226 o
7 11 3 8.550 8.897 0.680 70.810 o
7 11 4 241.856 242.681 2.591 2.693 o
7 11 5 0.201 -0.107 0.654 178.490 o
7 11 6 18.840 17.637 1.190 27.971 o
7 11 7 0.563 -0.107 0.855 103.126 o
7 11 8 43.326 41.728 1.038 17.939 o
7 11 9 11.899 10.797 0.573 66.002 o
7 11 10 44.849 44.556 0.998 17.628 o
7 11 11 22.438 22.797 1.122 26.463 o
7 11 12 4.728 3.989 0.633 106.859 o
7 11 13 6.224 8.329 1.162 41.977 o
7 11 14 1.452 2.646 0.548 179.255 o
7 12 0 3.638 1.926 1.084 55.780 o
7 12 1 87.195 82.491 2.009 7.181 o
7 12 2 4.754 -0.241 1.517 30.849 o
7 12 3 61.906 59.691 1.495 11.149 o
7 12 4 49.881 46.286 2.013 10.011 o
7 12 5 25.264 26.575 1.788 15.222 o
7 12 6 223.015 222.595 2.778 2.799 o
7 12 7 75.156 73.572 1.959 8.021 o
7 12 8 28.704 26.637 0.696 30.072 o
7 12 9 0.003 0.148 0.305 807.614 o
7 12 10 0.394 0.112 0.405 420.894 o
7 12 11 2.563 2.677 0.492 180.158 o
7 12 12 6.514 8.802 0.831 63.670 o
7 12 13 27.952 28.859 3.292 6.024 o
7 13 0 280.719 278.996 2.656 2.320 o
7 13 1 3.532 -1.361 2.108 16.932 o
7 13 2 54.184 52.905 2.130 8.978 o
7 13 3 2.132 0.459 1.140 55.226 o
7 13 4 30.040 28.161 0.715 28.570 o
7 13 5 0.023 6.996 4.974 3.137 o
7 13 6 11.486 7.548 1.500 26.012 o
7 13 7 5.060 2.655 6.227 2.000 o
7 13 8 18.416 15.982 0.677 44.056 o
7 13 9 63.385 68.094 1.400 11.084 o
7 13 10 0.007 -0.293 0.484 333.027 o
7 13 11 13.007 13.200 1.100 35.818 o
7 13 12 65.567 68.660 2.066 8.231 o
7 14 0 139.017 142.161 2.753 4.033 o
7 14 1 12.191 12.033 1.475 25.395 o
7 14 2 8.290 7.841 0.640 77.267 o
7 14 3 25.905 26.089 0.753 30.966 o
7 14 4 212.898 213.899 2.973 2.791 o
7 14 5 59.533 60.005 1.241 12.616 o
7 14 6 0.682 -0.168 0.283 689.480 o
7 14 7 6.412 6.182 0.545 102.159 o
7 14 8 17.465 16.784 0.800 40.553 o
7 14 9 1.630 2.303 0.454 228.359 o
7 14 10 3.386 2.562 0.521 156.105 o
7 14 11 12.239 13.612 1.361 27.949 o
7 15 0 0.263 0.384 1.453 36.628 o
7 15 1 194.304 199.499 2.576 3.257 o
7 15 2 20.331 20.233 0.641 40.454 o
7 15 3 46.542 47.368 0.956 17.302 o
7 15 4 4.202 3.330 0.333 195.820 o
7 15 5 0.903 0.537 0.308 513.901 o
7 15 6 16.037 16.924 0.967 36.300 o
7 15 7 91.954 95.939 2.439 5.805 o
7 15 8 6.310 5.066 0.450 122.532 o
7 15 9 43.577 48.781 1.273 15.317 o
7 15 10 31.001 31.916 1.236 20.039 o
7 16 0 122.438 124.679 1.797 5.814 o
7 16 1 0.183 -0.168 0.283 878.688 o
7 16 2 2.643 2.812 0.277 284.078 o
7 16 3 2.004 2.613 0.479 199.393 o
7 16 4 63.558 65.799 1.213 12.007 o
7 16 5 16.758 15.852 0.667 46.729 o
7 16 6 79.030 83.837 1.617 8.654 o
7 16 7 1.616 1.845 0.633 148.727 o
7 16 8 7.834 8.811 0.851 58.850 o
7 17 0 1.575 1.977 0.369 298.953 o
7 17 1 39.791 41.784 0.907 19.959 o
7 17 2 55.208 58.249 1.127 13.863 o
7 17 3 25.777 26.144 0.867 28.919 o
7 17 4 1.030 0.043 0.355 439.578 o
7 17 5 1.332 0.639 0.538 210.984 o
7 17 6 4.734 3.633 0.557 123.771 o
7 18 0 0.264 0.248 0.387 462.452 o
7 18 1 21.500 18.978 0.689 38.625 o
7 18 2 2.818 1.789 0.355 253.505 o
7 18 3 6.803 6.392 0.509 103.960 o
7 18 4 8.237 9.708 0.687 69.900 o
7 19 0 10.020 8.701 0.586 74.252 o
8 0 0 193.436 194.632 1.861 3.795 o
8 0 2 17.023 18.277 0.660 44.971 o
8 0 4 101.236 101.029 1.508 7.453 o
8 0 6 110.027 109.468 1.518 6.918 o
8 0 8 5.240 5.457 0.564 110.071 o
8 0 10 41.538 40.526 1.476 14.659 o
8 0 12 21.415 20.229 1.376 22.524 o
8 0 14 9.342 6.691 0.974 49.661 o
8 0 16 6.000 4.374 2.684 10.278 o
8 1 0 1.892 0.992 0.222 470.687 o
8 1 1 1.876 1.547 0.224 434.128 o
8 1 2 354.502 354.456 2.063 1.953 o
8 1 3 894.689 899.613 4.244 0.535 o
8 1 4 31.047 28.892 0.540 30.208 o
8 1 5 585.593 582.071 3.225 0.979 o
8 1 6 42.446 40.792 0.788 20.407 o
8 1 7 119.811 118.453 1.141 7.002 o
8 1 8 33.655 31.265 0.650 26.804 o
8 1 9 3.098 3.125 0.571 140.831 o
8 1 10 0.851 0.819 0.963 79.070 o
8 1 11 3.594 2.867 1.077 55.578 o
8 1 12 25.444 21.169 1.496 19.320 o
8 1 13 74.377 73.443 1.309 10.323 o
8 1 14 8.190 5.591 0.633 82.933 o
8 1 15 19.345 15.277 1.614 19.791 o
8 1 16 1.122 1.295 0.753 119.481 o
8 2 0 0.343 0.237 0.222 1085.270 o
8 2 1 671.266 671.231 3.318 0.821 o
8 2 2 116.669 111.284 1.022 7.448 o
8 2 3 7.660 6.773 0.374 114.194 o
8 2 4 150.567 151.521 1.255 5.424 o
8 2 5 93.175 87.082 1.129 9.083 o
8 2 6 70.685 68.821 0.998 11.995 o
8 2 7 0.830 0.086 0.428 345.491 o
8 2 8 211.302 215.550 2.116 3.313 o
8 2 9 0.180 0.592 0.737 138.075 o
8 2 10 72.638 74.566 1.124 11.078 o
8 2 11 13.172 13.083 0.889 44.223 o
8 2 12 9.047 8.516 0.924 51.744 o
8 2 13 42.806 44.154 0.982 18.258 o
8 2 14 5.090 4.423 0.676 95.776 o
8 2 15 1.066 0.559 0.483 260.941 o
8 2 16 45.597 44.744 1.509 13.573 o
8 3 0 9.180 7.745 0.311 105.547 o
8 3 1 212.947 212.210 1.458 3.680 o
8 3 2 88.028 87.673 0.902 9.942 o
8 3 3 23.569 21.658 0.454 40.523 o
8 3 4 46.193 42.145 0.923 18.194 o
8 3 5 332.572 330.770 2.150 2.083 o
8 3 6 2.005 0.730 0.557 183.150 o
8 3 7 218.805 217.544 1.774 3.418 o
8 3 8 11.756 11.445 0.562 66.195 o
8 3 9 31.438 30.445 0.765 26.572 o
8 3 10 0.530 0.531 0.692 151.139 o
8 3 11 79.050 81.518 1.751 8.297 o
8 3 12 51.303 51.444 1.193 14.492 o
8 3 13 0.730 0.874 0.359 420.813 o
8 3 14 0.296 0.823 0.500 274.138 o
8 3 15 51.048 52.509 2.034 9.624 o
8 3 16 6.563 6.540 0.779 71.687 o
8 4 0 107.972 106.271 1.021 7.964 o
8 4 1 23.792 23.178 0.534 37.983 o
8 4 2 102.350 100.355 0.972 8.490 o
8 4 3 33.619 31.419 0.569 27.725 o
8 4 4 0.543 0.478 0.361 463.379 o
8 4 5 0.139 -0.332 0.311 756.005 o
8 4 6 3.013 2.642 0.569 145.765 o
8 4 7 7.221 6.203 0.453 109.579 o
8 4 8 72.839 75.556 1.332 10.277 o
8 4 9 127.978 128.249 2.188 5.057 o
8 4 10 100.300 102.582 2.068 6.263 o
8 4 11 35.927 36.038 0.985 21.079 o
8 4 12 48.249 48.067 1.042 16.284 o
8 4 13 6.928 8.012 0.598 87.236 o
8 4 14 0.742 0.274 0.480 286.218 o
8 4 15 4.263 3.207 0.887 72.731 o
8 4 16 2.467 1.004 0.767 106.576 o
8 5 0 0.411 0.238 0.254 863.733 o
8 5 1 13.682 12.158 0.388 69.149 o
8 5 2 8.785 6.962 0.358 106.641 o
8 5 3 0.004 -0.077 0.242 1334.510 o
8 5 4 77.677 75.514 0.855 11.435 o
8 5 5 15.818 14.089 0.372 61.353 o
8 5 6 26.543 25.021 0.588 33.869 o
8 5 7 137.624 136.556 1.355 5.847 o
8 5 8 0.218 -0.128 0.563 238.638 o
8 5 9 41.462 39.665 0.865 20.170 o
8 5 10 14.465 13.326 0.949 40.118 o
8 5 11 21.459 25.575 0.975 29.331 o
8 5 12 0.011 0.762 0.372 496.688 o
8 5 13 81.841 84.951 1.428 9.035 o
8 5 14 15.981 15.635 0.734 45.408 o
8 5 15 11.309 9.295 1.015 42.986 o
8 5 16 19.962 21.917 1.151 27.228 o
8 6 0 186.959 184.810 1.229 4.375 o
8 6 1 704.478 711.234 3.381 0.766 o
8 6 2 94.558 92.731 0.899 9.324 o
8 6 3 157.805 159.253 1.247 5.173 o
8 6 4 0.471 0.076 0.366 492.035 o
8 6 5 102.376 99.247 1.203 8.077 o
8 6 6 36.494 34.816 0.698 24.256 o
8 6 7 138.444 136.775 1.367 5.808 o
8 6 8 98.580 100.393 1.382 7.856 o
8 6 9 143.491 144.765 2.043 4.784 o
8 6 10 157.059 156.431 2.185 4.297 o
8 6 11 95.818 100.359 3.518 3.859 o
8 6 12 92.570 98.285 1.672 7.502 o
8 6 13 1.157 1.789 0.567 185.368 o
8 6 14 10.548 8.929 0.700 63.450 o
8 6 15 0.045 0.148 0.543 259.466 o
8 7 0 669.105 668.883 3.347 0.822 o
8 7 1 46.774 43.494 0.865 18.348 o
8 7 2 67.383 67.618 0.811 13.119 o
8 7 3 37.446 36.495 0.801 22.520 o
8 7 4 351.880 357.152 2.399 1.888 o
8 7 5 0.900 0.796 0.722 133.530 o
8 7 6 285.043 286.449 2.463 2.345 o
8 7 7 2.060 3.212 0.926 75.296 o
8 7 8 79.992 82.311 2.292 6.690 o
8 7 9 2.666 2.960 0.727 106.736 o
8 7 10 0.437 0.068 0.616 194.319 o
8 7 11 5.029 5.865 0.579 107.599 o
8 7 12 58.861 61.025 2.034 8.901 o
8 7 13 12.574 14.807 1.069 36.650 o
8 7 14 108.872 118.134 2.958 4.358 o
8 7 15 4.209 4.619 0.713 94.359 o
8 8 0 30.374 29.294 0.663 28.832 o
8 8 1 141.403 142.005 1.232 5.806 o
8 8 2 42.194 41.053 0.821 20.163 o
8 8 3 378.076 372.050 2.373 1.768 o
8 8 4 3.276 3.441 0.478 164.909 o
8 8 5 3.237 3.960 0.695 105.699 o
8 8 6 73.393 72.155 1.536 9.619 o
8 8 7 31.852 31.423 1.098 21.658 o
8 8 8 6.196 4.615 1.132 45.986 o
8 8 9 73.872 72.345 1.585 9.406 o
8 8 10 9.101 11.402 0.584 72.908 o
8 8 11 78.299 82.900 1.485 9.138 o
8 8 12 11.765 12.057 1.162 35.031 o
8 8 13 24.166 24.550 1.078 26.137 o
8 8 14 27.892 29.348 1.100 23.304 o
8 9 0 39.584 38.539 0.711 22.318 o
8 9 1 10.736 10.238 0.473 77.546 o
8 9 2 21.944 20.924 0.618 39.029 o
8 9 3 23.173 22.387 0.681 35.774 o
8 9 4 108.272 107.453 1.389 7.268 o
8 9 5 1.425 1.108 0.548 196.967 o
8 9 6 257.217 262.824 3.651 2.082 o
8 9 7 1.587 1.276 0.859 92.339 o
8 9 8 96.914 98.736 1.800 7.022 o
8 9 9 23.332 25.046 1.581 18.186 o
8 9 10 0.075 0.310 0.486 315.933 o
8 9 11 12.422 10.855 1.151 35.398 o
8 9 12 61.968 62.042 1.526 10.896 o
8 9 13 16.764 14.695 1.067 33.440 o
8 9 14 12.381 11.768 1.238 32.058 o
8 10 0 129.772 126.632 1.297 6.299 o
8 10 1 11.363 9.917 0.498 74.083 o
8 10 2 58.840 58.514 1.180 13.098 o
8 10 3 342.580 350.567 2.857 1.829 o
8 10 4 24.191 24.485 0.800 31.674 o
8 10 5 0.802 0.812 0.662 157.136 o
8 10 6 22.177 21.649 0.945 30.720 o
8 10 7 30.027 28.263 1.135 22.239 o
8 10 8 1.188 1.984 1.296 43.759 o
8 10 9 66.816 69.675 1.325 11.035 o
8 10 10 6.420 6.756 0.707 79.569 o
8 10 11 30.025 30.803 1.065 22.811 o
8 10 12 7.285 8.115 0.900 57.086 o
8 10 13 0.200 1.382 2.013 19.088 o
8 11 0 2.442 2.409 0.470 195.660 o
8 11 1 80.990 80.234 1.203 9.927 o
8 11 2 1.239 1.224 0.606 170.615 o
8 11 3 6.982 7.035 0.867 61.576 o
8 11 4 97.017 94.697 1.575 7.619 o
8 11 5 18.122 18.798 1.205 27.670 o
8 11 6 214.410 218.256 3.023 2.736 o
8 11 7 107.641 108.697 2.415 5.332 o
8 11 8 21.998 22.786 0.909 31.306 o
8 11 9 6.215 6.500 0.551 101.599 o
8 11 10 2.682 4.308 1.093 54.579 o
8 11 11 8.668 7.141 0.628 78.353 o
8 11 12 8.925 7.850 0.870 56.208 o
8 12 0 212.169 208.699 1.868 3.485 o
8 12 1 96.442 94.285 2.067 6.510 o
8 12 2 19.707 20.304 1.064 29.800 o
8 12 3 165.457 162.521 2.935 3.431 o
8 12 4 274.523 284.768 3.832 1.903 o
8 12 5 0.117 0.506 0.490 303.105 o
8 12 6 42.020 41.218 0.930 19.243 o
8 12 7 0.102 0.059 0.417 433.652 o
8 12 8 26.634 24.433 0.793 30.283 o
8 12 9 8.531 9.098 0.605 77.299 o
8 12 10 146.548 158.951 4.356 2.459 o
8 12 11 0.235 0.895 0.733 136.816 o
8 13 0 26.618 27.901 0.880 27.770 o
8 13 1 61.333 63.603 1.010 13.310 o
8 13 2 249.547 251.122 3.290 2.297 o
8 13 3 6.203 6.195 1.024 51.920 o
8 13 4 21.763 23.215 0.641 37.551 o
8 13 5 8.022 7.609 0.514 92.246 o
8 13 6 21.850 20.524 0.800 34.805 o
8 13 7 18.255 17.362 0.768 40.446 o
8 13 8 0.218 1.342 1.342 42.386 o
8 13 9 3.906 3.300 0.542 138.107 o
8 13 10 2.911 3.091 0.706 109.011 o
8 13 11 4.978 3.995 0.625 106.595 o
8 14 0 38.049 40.486 0.913 20.565 o
8 14 1 0.907 1.306 0.472 261.592 o
8 14 2 291.062 294.593 3.513 1.934 o
8 14 3 15.235 15.102 0.569 53.697 o
8 14 4 19.716 19.780 0.672 40.504 o
8 14 5 20.901 23.144 0.800 34.520 o
8 14 6 6.718 7.195 0.548 96.727 o
8 14 7 0.208 0.000 0.710 151.923 o
8 14 8 22.818 21.725 0.914 31.011 o
8 14 9 0.072 0.233 0.514 285.789 o
8 15 0 60.020 60.899 1.085 13.284 o
8 15 1 34.723 36.341 0.813 23.374 o
8 15 2 1.521 2.340 0.516 196.118 o
8 15 3 6.289 7.768 0.548 97.579 o
8 15 4 0.051 -0.289 0.383 522.933 o
8 15 5 11.801 10.946 0.651 61.138 o
8 15 6 7.031 7.172 0.557 93.865 o
8 15 7 8.890 10.675 0.759 61.124 o
8 15 8 0.120 -0.373 0.490 317.790 o
8 16 0 15.102 16.043 0.542 54.169 o
8 16 1 0.150 0.467 0.291 755.183 o
8 16 2 99.426 102.443 1.602 7.295 o
8 16 3 2.192 2.660 0.387 242.258 o
8 16 4 7.201 7.010 0.711 75.680 o
8 16 5 5.323 6.245 0.627 96.668 o
8 16 6 6.278 7.889 0.743 74.082 o
8 16 7 17.376 18.570 1.140 29.755 o
8 17 0 5.654 6.094 0.479 118.836 o
8 17 1 0.640 0.400 0.369 441.684 o
8 17 2 2.766 2.498 0.401 218.288 o
8 17 3 0.073 0.138 0.454 367.414 o
8 17 4 10.239 12.117 0.800 54.050 o
8 17 5 23.216 24.884 1.433 20.343 o
8 18 0 39.981 41.914 1.002 19.012 o
8 18 1 9.869 7.876 0.663 69.706 o
8 18 2 2.403 2.179 0.430 219.668 o
9 0 0 1375.610 1371.540 7.999 0.251 o
9 0 2 9.195 7.368 0.444 93.926 o
9 0 4 234.803 230.971 2.364 2.900 o
9 0 6 227.211 225.104 2.822 2.737 o
9 0 8 50.179 50.492 1.907 10.392 o
9 0 10 23.026 20.578 1.078 27.623 o
9 0 12 11.284 14.075 0.873 46.796 o
9 0 14 32.653 28.430 2.907 7.224 o
9 1 0 16.266 14.777 0.376 59.354 o
9 1 1 45.332 41.954 0.631 20.611 o
9 1 2 117.136 114.970 1.062 7.292 o
9 1 3 226.511 224.887 1.569 3.398 o
9 1 4 0.921 0.540 0.377 390.706 o
9 1 5 35.328 35.497 0.612 25.485 o
9 1 6 11.697 11.617 0.783 52.815 o
9 1 7 58.961 59.309 1.300 12.418 o
9 1 8 114.973 115.950 1.424 6.787 o
9 1 9 43.415 43.093 1.697 12.601 o
9 1 10 3.002 -0.090 2.134 16.629 o
9 1 11 79.856 79.724 1.821 8.089 o
9 1 12 20.880 19.591 0.611 41.011 o
9 1 13 17.731 15.195 0.569 49.345 o
9 1 14 0.036 -0.227 0.460 365.768 o
9 1 15 10.486 8.461 0.833 54.982 o
9 2 0 113.781 113.304 1.025 7.525 o
9 2 1 124.829 123.298 1.088 6.795 o
9 2 2 1061.160 1060.040 5.034 0.410 o
9 2 3 213.542 212.257 1.568 3.616 o
9 2 4 71.005 69.391 0.859 12.423 o
9 2 5 85.893 79.316 1.231 9.534 o
9 2 6 89.324 87.184 1.036 9.553 o
9 2 7 30.716 31.570 0.838 25.617 o
9 2 8 65.106 65.231 1.257 11.687 o
9 2 9 7.119 -2.724 2.235 14.619 o
9 2 10 2.416 1.953 1.130 54.175 o
9 2 11 22.964 22.926 1.186 24.961 o
9 2 12 25.470 25.455 0.657 33.269 o
9 2 13 54.246 58.597 1.031 14.508 o
9 2 14 35.131 34.011 1.206 19.080 o
9 2 15 36.471 36.635 1.290 17.580 o
9 3 0 225.719 226.926 1.577 3.392 o
9 3 1 269.461 264.581 1.663 2.793 o
9 3 2 23.087 20.203 0.456 41.832 o
9 3 3 5.976 6.371 0.295 145.350 o
9 3 4 58.596 56.810 0.756 15.366 o
9 3 5 1.301 1.369 0.416 289.623 o
9 3 6 476.232 475.063 3.407 1.219 o
9 3 7 0.007 0.383 0.596 214.420 o
9 3 8 11.186 11.268 1.017 41.868 o
9 3 9 153.359 152.323 2.091 4.488 o
9 3 10 108.591 111.827 2.073 5.889 o
9 3 11 0.055 -0.189 0.305 814.910 o
9 3 12 57.377 56.288 1.054 14.096 o
9 3 13 0.850 0.205 0.392 389.518 o
9 3 14 5.669 4.551 0.709 87.513 o
9 3 15 1.175 1.571 0.473 244.166 o
9 4 0 82.111 82.337 0.866 10.705 o
9 4 1 122.025 117.013 1.106 6.994 o
9 4 2 90.591 88.962 0.973 9.554 o
9 4 3 105.117 98.182 0.998 8.353 o
9 4 4 52.888 49.854 0.908 16.154 o
9 4 5 78.864 79.346 1.068 10.532 o
9 4 6 0.483 -0.020 0.519 266.394 o
9 4 7 5.154 6.053 0.532 114.037 o
9 4 8 0.844 1.100 0.760 121.028 o
9 4 9 84.856 84.638 2.067 7.074 o
9 4 10 77.909 78.649 1.403 9.562 o
9 4 11 34.686 36.909 1.057 20.499 o
9 4 12 1.946 1.674 0.426 245.786 o
9 4 13 31.336 32.278 1.167 20.786 o
9 4 14 10.766 8.805 0.900 50.111 o
9 4 15 17.043 14.591 1.851 16.862 o
9 5 0 58.194 58.017 0.773 15.254 o
9 5 1 190.849 184.635 1.356 4.236 o
9 5 2 190.679 188.333 1.396 4.185 o
9 5 3 0.179 -0.255 0.345 612.519 o
9 5 4 300.783 300.537 2.042 2.351 o
9 5 5 0.006 0.166 0.459 364.179 o
9 5 6 0.262 0.429 0.564 229.098 o
9 5 7 9.877 8.983 0.582 74.542 o
9 5 8 14.656 14.713 1.013 36.895 o
9 5 9 11.346 12.285 1.019 41.053 o
9 5 10 16.942 17.640 1.101 31.319 o
9 5 11 63.465 62.515 1.443 11.128 o
9 5 12 4.736 8.917 1.786 21.467 o
9 5 13 32.480 35.396 1.167 20.033 o
9 5 14 6.256 5.475 0.580 100.327 o
9 6 0 50.849 48.936 0.673 18.049 o
9 6 1 91.621 92.043 0.928 9.479 o
9 6 2 292.998 285.368 1.817 2.509 o
9 6 3 94.290 92.569 1.080 8.963 o
9 6 4 0.022 -0.187 0.550 257.563 o
9 6 5 25.959 24.609 0.819 30.149 o
9 6 6 28.101 27.616 0.521 32.823 o
9 6 7 156.733 157.489 2.262 4.215 o
9 6 8 30.690 29.266 0.957 24.410 o
9 6 9 3.563 3.779 1.399 35.109 o
9 6 10 0.214 -0.512 0.900 95.234 o
9 6 11 26.587 27.187 0.898 27.660 o
9 6 12 81.485 82.658 2.988 5.058 o
9 6 13 12.220 15.220 0.867 45.065 o
9 6 14 13.640 14.905 0.974 39.188 o
9 7 0 5.211 4.085 0.398 151.830 o
9 7 1 289.865 288.786 1.927 2.485 o
9 7 2 523.573 529.835 3.047 1.128 o
9 7 3 1.732 1.209 0.775 109.361 o
9 7 4 57.650 55.892 0.991 14.420 o
9 7 5 35.318 33.037 0.808 23.827 o
9 7 6 7.942 7.638 0.824 62.069 o
9 7 7 2.413 3.275 1.226 45.927 o
9 7 8 93.260 92.715 2.186 6.366 o
9 7 9 1.067 1.961 0.760 115.213 o
9 7 10 15.106 14.637 0.727 47.599 o
9 7 11 51.909 56.446 1.780 10.696 o
9 7 12 35.821 38.347 1.443 16.032 o
9 7 13 7.047 9.093 1.722 22.109 o
9 7 14 3.108 3.951 0.535 146.012 o
9 8 0 60.279 57.020 0.801 14.873 o
9 8 1 60.026 61.116 0.990 13.733 o
9 8 2 1.225 1.316 0.465 253.762 o
9 8 3 11.366 10.370 0.679 61.104 o
9 8 4 3.492 3.908 0.684 106.337 o
9 8 5 310.565 311.784 2.583 2.113 o
9 8 6 54.774 53.497 1.009 14.937 o
9 8 7 0.184 0.327 0.656 174.599 o
9 8 8 52.365 50.200 0.943 16.002 o
9 8 9 2.782 2.334 0.385 228.460 o
9 8 10 59.929 59.788 1.734 10.183 o
9 8 11 1.927 2.620 0.759 106.371 o
9 8 12 1.576 1.985 0.814 99.219 o
9 8 13 16.633 16.410 0.986 35.405 o
9 9 0 373.528 377.410 2.685 1.714 o
9 9 1 464.314 468.770 3.397 1.249 o
9 9 2 4.268 4.808 0.714 93.335 o
9 9 3 51.624 51.404 0.960 15.925 o
9 9 4 0.412 -0.018 0.593 210.394 o
9 9 5 7.219 8.345 0.440 103.531 o
9 9 6 43.597 42.175 0.783 19.936 o
9 9 7 10.079 9.193 0.938 48.726 o
9 9 8 96.539 99.391 2.376 5.776 o
9 9 9 0.013 0.224 0.486 322.631 o
9 9 10 26.998 27.276 1.333 20.450 o
9 9 11 3.335 6.137 0.888 70.843 o
9 9 12 3.856 4.682 0.865 74.292 o
9 9 13 8.932 8.499 0.950 50.347 o
9 10 0 11.600 11.290 0.925 45.712 o
9 10 1 47.148 47.902 1.043 16.498 o
9 10 2 99.410 97.803 1.678 7.220 o
9 10 3 2.452 3.962 1.033 60.868 o
9 10 4 278.268 284.003 2.699 2.304 o
9 10 5 64.077 64.035 1.134 12.401 o
9 10 6 0.035 0.025 0.450 382.413 o
9 10 7 74.165 76.446 1.284 10.314 o
9 10 8 6.038 6.535 0.538 104.637 o
9 10 9 4.393 4.542 0.456 146.109 o
9 10 10 9.514 9.692 0.630 70.643 o
9 10 11 2.105 1.342 1.291 43.347 o
9 10 12 0.064 0.640 0.594 210.597 o
9 11 0 11.571 11.481 1.072 38.953 o
9 11 1 48.743 50.087 1.692 11.741 o
9 11 2 3.864 3.999 0.567 128.223 o
9 11 3 160.249 163.666 2.358 4.025 o
9 11 4 31.072 30.782 0.787 26.363 o
9 11 5 19.980 19.567 0.661 40.650 o
9 11 6 35.839 35.153 1.183 19.015 o
9 11 7 0.690 1.601 0.413 321.111 o
9 11 8 4.795 5.582 0.717 88.144 o
9 11 9 29.835 28.145 1.438 18.253 o
9 11 10 32.297 35.928 1.452 16.797 o
9 11 11 2.658 2.452 1.005 65.136 o
9 12 0 4.975 5.890 0.985 57.460 o
9 12 1 2.922 2.602 1.080 56.929 o
9 12 2 144.752 145.523 1.683 5.176 o
9 12 3 34.837 36.327 1.183 19.117 o
9 12 4 0.206 0.062 0.444 374.856 o
9 12 5 21.794 23.151 0.855 32.564 o
9 12 6 73.685 78.550 1.601 9.168 o
9 12 7 1.270 0.384 0.392 347.142 o
9 12 8 61.491 69.610 2.400 7.244 o
9 12 9 23.402 22.834 1.000 28.480 o
9 12 10 7.289 7.408 0.830 63.494 o
9 13 0 0.799 0.709 0.316 500.814 o
9 13 1 65.489 64.536 1.067 12.511 o
9 13 2 11.632 10.798 0.537 69.126 o
9 13 3 33.736 36.181 0.813 23.773 o
9 13 4 118.468 120.325 1.931 5.763 o
9 13 5 26.899 27.026 0.800 29.249 o
9 13 6 18.460 18.050 1.057 31.419 o
9 13 7 3.439 3.078 0.572 136.741 o
9 13 8 0.657 -0.256 0.460 320.379 o
9 13 9 5.227 5.306 0.711 87.544 o
9 14 0 0.025 0.184 0.474 339.793 o
9 14 1 13.385 13.958 0.538 60.153 o
9 14 2 1.504 2.097 0.305 358.484 o
9 14 3 16.706 18.873 0.641 45.622 o
9 14 4 79.530 83.144 1.397 9.329 o
9 14 5 4.363 3.289 0.490 146.090 o
9 14 6 64.290 70.050 2.030 8.390 o
9 14 7 0.065 -0.224 0.671 172.421 o
9 14 8 3.719 3.831 0.651 111.499 o
9 15 0 9.879 9.087 0.569 75.448 o
9 15 1 86.247 88.597 1.448 8.620 o
9 15 2 17.018 17.692 0.641 46.001 o
9 15 3 45.085 45.971 0.956 17.756 o
9 15 4 4.457 4.262 0.522 131.156 o
9 15 5 44.973 47.160 1.449 13.922 o
9 15 6 0.138 1.391 0.586 203.685 o
9 15 7 0.458 0.958 1.118 60.298 o
9 16 0 1.673 1.878 0.383 284.318 o
9 16 1 0.887 0.497 0.387 380.143 o
9 16 2 27.399 30.512 0.873 26.857 o
9 16 3 0.177 -0.112 0.435 394.348 o
9 16 4 13.659 13.497 0.769 48.762 o
9 16 5 0.182 0.224 0.548 248.576 o
9 17 0 10.387 11.826 0.870 50.031 o
9 17 1 13.281 12.924 0.740 51.194 o
9 17 2 4.417 5.470 0.446 142.082 o
10 0 0 661.465 661.214 4.561 0.757 o
10 0 2 549.817 537.948 4.383 0.949 o
10 0 4 151.158 148.200 2.262 4.370 o
10 0 6 12.896 10.944 0.923 44.351 o
10 0 8 158.223 156.951 3.215 3.278 o
10 0 10 84.560 85.606 1.752 7.929 o
10 0 12 10.772 9.603 0.784 56.457 o
10 0 14 11.826 9.639 0.841 51.046 o
10 1 0 402.737 402.792 2.275 1.652 o
10 1 1 167.412 162.746 1.253 4.925 o
10 1 2 128.460 123.385 1.171 6.560 o
10 1 3 13.917 12.397 0.508 62.236 o
10 1 4 172.748 169.853 1.733 4.368 o
10 1 5 124.040 122.107 1.381 6.438 o
10 1 6 11.437 10.767 0.825 51.672 o
10 1 7 212.611 208.569 2.534 3.079 o
10 1 8 29.360 28.865 1.056 23.531 o
10 1 9 0.400 0.745 0.764 125.703 o
10 1 10 29.023 30.669 0.696 28.730 o
10 1 11 1.758 2.084 0.368 286.789 o
10 1 12 18.976 17.916 0.658 42.824 o
10 1 13 9.218 7.432 0.688 70.334 o
10 1 14 0.274 0.517 0.495 288.227 o
10 2 0 19.251 17.873 0.412 49.630 o
10 2 1 191.125 187.426 1.453 4.149 o
10 2 2 131.291 128.484 1.195 6.350 o
10 2 3 160.109 154.478 1.382 5.056 o
10 2 4 376.670 369.316 2.759 1.701 o
10 2 5 33.011 32.516 0.649 26.824 o
10 2 6 7.563 7.029 0.653 80.375 o
10 2 7 1.418 1.355 0.519 210.335 o
10 2 8 23.361 22.605 0.931 30.026 o
10 2 9 4.272 4.744 1.229 42.533 o
10 2 10 58.726 62.463 1.018 13.681 o
10 2 11 16.504 14.421 0.539 53.208 o
10 2 12 7.090 6.943 0.413 113.127 o
10 2 13 0.053 -0.250 0.426 424.708 o
10 2 14 6.454 4.440 0.758 78.020 o
10 3 0 235.745 227.891 1.707 3.225 o
10 3 1 56.255 54.489 0.715 16.169 o
10 3 2 74.567 70.917 0.896 11.843 o
10 3 3 7.430 7.021 0.568 90.671 o
10 3 4 82.709 81.763 1.632 8.466 o
10 3 5 54.877 54.848 0.777 16.076 o
10 3 6 45.226 45.262 1.335 14.860 o
10 3 7 12.687 11.270 0.929 44.162 o
10 3 8 81.532 77.970 1.968 7.612 o
10 3 9 57.488 58.458 1.979 9.287 o
10 3 10 18.056 18.691 0.587 45.696 o
10 3 11 2.821 2.578 0.453 192.312 o
10 3 12 34.200 30.288 0.977 22.643 o
10 3 13 1.124 0.635 0.416 320.603 o
10 3 14 32.538 29.641 1.309 19.034 o
10 4 0 20.197 18.857 0.434 46.879 o
10 4 1 85.692 84.531 0.887 10.274 o
10 4 2 83.338 79.166 1.197 9.814 o
10 4 3 76.095 74.872 1.206 10.491 o
10 4 4 10.985 10.242 0.464 77.248 o
10 4 5 20.642 18.727 0.739 38.224 o
10 4 6 3.280 3.119 0.825 85.148 o
10 4 7 1.494 1.117 0.813 102.704 o
10 4 8 1.366 0.951 1.010 70.380 o
10 4 9 45.742 48.754 1.054 16.596 o
10 4 10 1.937 1.985 0.427 239.863 o
10 4 11 0.134 -0.248 0.407 454.111 o
10 4 12 1.321 2.077 0.363 316.319 o
10 4 13 0.010 -0.056 0.515 293.895 o
10 5 0 36.216 34.602 0.624 25.171 o
10 5 1 57.309 54.005 0.832 15.448 o
10 5 2 12.296 10.028 0.584 65.252 o
10 5 3 21.137 19.896 0.603 40.787 o
10 5 4 155.704 153.525 1.819 4.726 o
10 5 5 7.603 7.224 0.713 73.627 o
10 5 6 151.342 151.401 2.480 4.107 o
10 5 7 1.911 0.935 0.983 72.130 o
10 5 8 58.407 61.925 1.642 10.645 o
10 5 9 70.385 76.719 1.731 8.963 o
10 5 10 36.389 35.566 0.994 20.910 o
10 5 11 38.162 37.835 1.341 16.625 o
10 5 12 0.002 4.007 0.984 73.305 o
10 5 13 3.861 4.194 0.708 98.411 o
10 6 0 0.382 0.134 0.385 459.182 o
10 6 1 118.823 120.248 1.155 6.986 o
10 6 2 13.380 14.012 0.740 50.167 o
10 6 3 80.730 79.943 1.288 9.694 o
10 6 4 92.485 93.980 1.236 8.668 o
10 6 5 63.107 61.092 1.479 11.056 o
10 6 6 64.112 59.872 1.971 8.895 o
10 6 7 0.191 0.059 1.243 50.249 o
10 6 8 134.335 130.717 2.062 5.077 o
10 6 9 0.647 1.789 1.342 41.664 o
10 6 10 15.599 13.938 0.977 37.671 o
10 6 11 33.349 36.315 0.980 21.887 o
10 6 12 27.366 28.368 1.233 21.640 o
10 6 13 0.008 0.375 0.446 374.182 o
10 7 0 4.856 4.582 0.458 139.447 o
10 7 1 28.036 28.697 0.599 31.360 o
10 7 2 101.850 102.677 1.773 6.831 o
10 7 3 83.524 81.420 1.376 9.196 o
10 7 4 0.137 -0.588 1.340 43.381 o
10 7 5 7.635 7.181 0.850 61.279 o
10 7 6 49.365 49.044 1.139 15.329 o
10 7 7 3.414 3.007 1.157 49.492 o
10 7 8 5.417 5.968 0.982 56.718 o
10 7 9 2.361 1.958 0.407 237.381 o
10 7 10 44.491 44.102 1.132 16.674 o
10 7 11 29.775 33.324 1.186 20.840 o
10 7 12 2.339 3.478 0.833 87.372 o
10 8 0 9.593 8.612 0.672 68.683 o
10 8 1 15.287 16.106 0.843 41.792 o
10 8 2 10.230 10.068 0.855 52.611 o
10 8 3 31.560 30.581 0.751 26.678 o
10 8 4 35.117 32.956 1.093 20.519 o
10 8 5 110.913 112.871 2.105 5.756 o
10 8 6 11.415 11.068 1.150 36.178 o
10 8 7 0.496 0.999 0.479 281.430 o
10 8 8 32.048 30.792 0.847 25.095 o
10 8 9 4.840 5.129 0.465 134.753 o
10 8 10 3.637 4.062 0.699 101.971 o
10 8 11 5.216 9.278 1.151 43.205 o
10 8 12 28.897 29.299 1.230 21.077 o
10 9 0 95.960 97.719 1.942 6.752 o
10 9 1 18.204 17.985 0.741 41.039 o
10 9 2 0.007 0.054 0.651 183.606 o
10 9 3 45.030 45.186 1.382 14.543 o
10 9 4 34.306 33.852 0.897 22.989 o
10 9 5 2.295 1.789 0.580 158.689 o
10 9 6 5.513 5.512 0.507 117.743 o
10 9 7 31.397 33.822 0.805 25.293 o
10 9 8 35.529 35.098 1.500 15.812 o
10 9 10 3.002 4.929 0.779 89.375 o
10 9 11 12.130 12.481 0.921 44.445 o
10 10 0 51.404 51.860 1.591 11.988 o
10 10 1 28.011 29.194 0.776 28.448 o
10 10 2 74.463 76.452 2.145 7.410 o
10 10 3 146.867 154.111 2.681 3.934 o
10 10 4 14.143 14.715 0.613 54.178 o
10 10 5 37.670 39.919 0.839 21.495 o
10 10 6 64.281 64.447 1.299 11.621 o
10 10 7 3.508 3.779 0.641 115.546 o
10 10 8 19.126 21.770 1.148 27.747 o
10 10 9 37.604 38.584 1.485 15.331 o
10 10 10 2.554 3.307 0.750 101.715 o
10 10 11 2.040 3.657 1.037 61.820 o
10 11 0 33.470 32.131 1.150 20.406 o
10 11 1 32.806 32.891 0.790 25.091 o
10 11 2 90.462 88.642 2.561 5.674 o
10 11 3 0.761 1.786 0.285 481.948 o
10 11 4 7.947 6.547 0.486 99.028 o
10 11 5 0.017 -0.043 0.300 858.144 o
10 11 6 5.621 5.799 0.481 120.175 o
10 11 7 3.381 3.954 0.567 133.806 o
10 11 8 3.397 4.535 0.696 102.569 o
10 11 9 20.670 24.767 1.113 27.025 o
10 11 10 5.115 7.650 0.809 71.409 o
10 12 0 3.724 3.481 0.361 196.106 o
10 12 1 229.368 235.485 2.583 2.811 o
10 12 2 6.587 6.378 0.403 121.502 o
10 12 3 6.348 6.430 0.437 118.111 o
10 12 4 2.725 2.068 0.408 222.681 o
10 12 5 3.870 3.990 0.785 86.502 o
10 12 6 22.167 21.010 0.867 32.765 o
10 12 7 0.018 -0.794 0.831 113.156 o
10 12 8 2.128 4.129 0.800 92.416 o
10 12 9 0.451 1.672 0.817 107.056 o
10 13 0 134.969 135.755 1.664 5.541 o
10 13 1 1.808 2.610 0.274 343.797 o
10 13 2 0.001 0.103 0.358 598.539 o
10 13 3 0.208 0.000 0.316 709.222 o
10 13 4 16.156 14.700 0.744 45.383 o
10 13 5 29.710 32.714 1.176 21.072 o
10 13 6 0.003 0.248 0.586 223.849 o
10 13 7 31.863 32.980 1.454 17.143 o
10 13 8 0.660 4.025 1.342 40.468 o
10 14 0 0.081 0.807 0.389 447.307 o
10 14 1 16.901 17.382 0.641 46.377 o
10 14 2 40.819 41.488 0.956 19.277 o
10 14 3 0.253 -0.084 0.405 443.937 o
10 14 4 43.580 46.047 1.161 16.431 o
10 14 5 0.001 0.224 0.514 289.405 o
10 14 6 1.975 2.385 0.667 130.210 o
10 15 0 13.625 14.101 0.563 58.236 o
10 15 1 45.254 51.045 1.021 16.717 o
10 15 2 0.305 0.265 0.451 347.945 o
10 15 3 9.203 10.385 0.684 66.311 o
10 15 4 4.080 3.938 0.483 147.315 o
10 15 5 15.456 15.067 0.871 41.131 o
10 16 0 3.288 3.906 0.449 170.412 o
10 16 1 16.267 16.630 0.657 47.251 o
10 16 2 21.580 22.105 0.793 34.559 o
10 16 3 1.665 1.789 0.600 160.999 o
11 0 0 883.813 880.472 6.041 0.483 o
11 0 2 67.060 63.099 1.673 9.826 o
11 0 4 0.786 0.145 0.978 78.237 o
11 0 6 14.188 12.152 1.529 23.390 o
11 0 8 68.589 71.258 1.593 9.759 o
11 0 10 1.534 1.245 0.505 216.796 o
11 0 12 16.262 14.402 0.925 38.675 o
11 1 0 123.575 117.461 1.165 6.846 o
11 1 1 41.577 38.910 0.874 20.159 o
11 1 2 24.060 23.359 0.730 33.636 o
11 1 3 78.859 75.234 1.093 10.624 o
11 1 4 34.257 33.505 0.917 22.829 o
11 1 5 142.445 140.927 1.707 5.249 o
11 1 6 206.387 203.112 2.479 3.193 o
11 1 7 2.581 3.440 1.110 54.182 o
11 1 8 12.809 13.181 0.537 62.555 o
11 1 9 19.673 17.044 0.560 45.445 o
11 1 10 16.589 14.223 0.539 53.233 o
11 1 11 16.241 15.452 0.626 49.354 o
11 1 12 24.037 24.034 0.724 33.521 o
11 1 13 8.293 6.607 0.574 86.718 o
11 2 0 0.792 0.345 0.403 372.820 o
11 2 1 86.055 81.101 1.053 9.954 o
11 2 2 144.508 141.748 1.495 5.440 o
11 2 3 71.102 67.303 1.431 10.355 o
11 2 4 4.102 4.509 0.516 135.027 o
11 2 5 12.820 10.390 1.113 36.678 o
11 2 6 65.140 61.497 2.379 7.329 o
11 2 7 9.915 9.642 1.227 34.987 o
11 2 8 6.732 7.119 0.476 106.573 o
11 2 9 1.904 1.825 0.285 356.311 o
11 2 10 16.757 15.714 0.740 44.100 o
11 2 11 40.659 42.889 0.886 19.770 o
11 2 12 0.059 0.019 0.498 311.281 o
11 2 13 0.607 0.171 0.414 381.164 o
11 3 0 1.915 2.242 0.483 204.460 o
11 3 1 74.539 71.339 1.132 11.024 o
11 3 2 101.823 99.519 1.729 6.982 o
11 3 3 194.699 193.955 1.903 3.754 o
11 3 4 52.762 48.725 1.391 13.224 o
11 3 5 7.953 8.775 0.804 62.277 o
11 3 6 0.003 0.186 0.505 300.848 o
11 3 7 9.265 9.405 0.596 74.779 o
11 3 8 16.272 15.053 0.623 49.757 o
11 3 9 35.069 35.473 0.884 22.594 o
11 3 10 0.746 0.839 0.389 374.647 o
11 3 11 10.486 9.654 0.468 80.136 o
11 3 12 3.886 5.845 0.543 124.239 o
11 4 0 213.256 209.673 1.792 3.512 o
11 4 1 25.081 24.582 0.702 33.013 o
11 4 2 129.542 127.869 1.580 5.900 o
11 4 3 1.804 1.386 0.674 135.514 o
11 4 4 37.352 34.144 0.794 23.034 o
11 4 5 45.728 43.442 1.142 16.423 o
11 4 6 24.795 25.017 1.246 22.827 o
11 4 7 31.039 32.341 1.182 20.665 o
11 4 8 79.160 80.151 1.494 9.139 o
11 4 9 10.372 9.009 0.625 69.444 o
11 4 10 2.423 6.472 1.110 51.762 o
11 4 11 12.016 11.822 0.882 46.941 o
11 4 12 0.411 0.235 0.458 331.610 o
11 5 0 2.706 2.700 0.585 144.475 o
11 5 1 84.418 84.043 0.977 10.166 o
11 5 2 57.248 54.922 1.099 13.962 o
11 5 3 6.644 7.338 0.801 67.963 o
11 5 4 128.717 127.248 2.175 5.071 o
11 5 5 26.907 25.960 0.868 28.326 o
11 5 6 6.760 7.453 1.086 46.092 o
11 5 7 13.312 13.553 1.500 24.080 o
11 5 8 44.213 45.567 1.034 17.373 o
11 5 9 10.486 11.400 0.623 65.783 o
11 5 10 10.102 10.422 0.672 64.674 o
11 5 11 88.071 90.066 2.023 6.971 o
11 5 12 0.515 0.600 0.602 194.356 o
11 6 0 379.646 377.177 3.297 1.569 o
11 6 1 127.489 126.735 1.473 6.126 o
11 6 2 0.802 0.138 0.592 198.864 o
11 6 3 3.445 4.084 0.692 104.529 o
11 6 4 4.464 3.970 1.176 45.951 o
11 6 5 23.593 22.209 0.974 29.083 o
11 6 6 0.043 -0.177 0.522 284.516 o
11 6 7 71.008 71.426 1.364 10.461 o
11 6 8 0.434 0.363 0.486 293.439 o
11 6 9 86.116 90.094 2.032 7.018 o
11 6 10 93.080 91.528 1.865 7.148 o
11 6 11 0.065 1.789 1.054 67.475 o
11 7 0 35.308 34.794 0.785 23.760 o
11 7 1 3.049 4.077 0.908 72.712 o
11 7 2 19.869 19.144 1.193 27.012 o
11 7 3 45.756 46.558 1.173 15.903 o
11 7 4 168.245 168.677 2.474 3.781 o
11 7 5 37.202 35.732 1.018 20.394 o
11 7 6 43.731 43.996 1.076 17.286 o
11 7 7 0.112 0.056 0.478 331.943 o
11 7 8 0.082 1.497 0.486 282.414 o
11 7 9 8.580 8.683 0.687 70.431 o
11 7 10 20.804 19.142 1.937 14.837 o
11 8 0 8.742 9.173 1.259 34.866 o
11 8 1 2.452 3.737 0.969 67.883 o
11 8 2 22.457 21.561 1.072 27.787 o
11 8 3 43.368 41.708 0.894 19.150 o
11 8 4 2.470 2.406 0.891 80.264 o
11 8 5 59.898 60.742 1.058 13.442 o
11 8 6 15.724 15.273 0.595 51.580 o
11 8 7 148.542 156.204 2.244 4.368 o
11 8 8 1.480 1.973 0.443 246.743 o
11 8 9 19.793 20.383 0.874 34.577 o
11 8 10 0.002 0.897 0.679 161.732 o
11 9 0 26.713 26.425 1.384 19.924 o
11 9 1 220.838 222.805 2.333 3.065 o
11 9 2 231.250 236.050 2.548 2.813 o
11 9 3 24.425 24.985 1.220 23.403 o
11 9 4 58.250 57.399 1.008 14.138 o
11 9 5 3.524 3.823 0.537 140.933 o
11 9 6 103.887 109.157 1.586 7.022 o
11 9 7 0.444 1.016 0.448 316.491 o
11 9 8 10.957 12.232 0.889 47.808 o
11 9 9 2.581 3.176 0.826 88.203 o
11 9 10 69.889 73.184 2.790 5.842 o
11 10 0 86.499 83.289 1.661 8.148 o
11 10 1 74.674 76.243 1.147 10.752 o
11 10 2 7.212 7.712 0.602 86.112 o
11 10 3 0.095 0.778 0.329 591.840 o
11 10 4 80.460 85.944 1.287 9.513 o
11 10 5 2.307 3.214 0.491 180.616 o
11 10 6 16.108 15.887 0.775 43.520 o
11 10 7 91.965 100.935 2.100 6.473 o
11 10 8 8.795 9.031 0.904 53.047 o
11 10 9 5.733 7.703 0.809 69.385 o
11 11 0 66.594 65.684 1.233 11.624 o
11 11 1 1.025 0.495 0.342 436.648 o
11 11 2 10.304 11.347 0.509 74.479 o
11 11 3 113.296 118.669 1.605 6.489 o
11 11 4 120.129 129.299 1.740 5.902 o
11 11 5 6.549 6.753 0.528 101.807 o
11 11 6 0.165 0.854 0.491 289.499 o
11 11 7 0.007 0.162 1.227 51.800 o
11 11 8 1.332 2.862 2.013 18.669 o
11 12 0 29.462 30.791 0.704 28.331 o
11 12 1 18.542 20.216 0.731 39.813 o
11 12 2 0.515 0.870 0.370 426.697 o
11 12 3 14.219 14.845 0.741 48.136 o
11 12 4 1.748 1.502 0.503 208.076 o
11 12 5 24.577 24.625 1.175 24.184 o
11 12 6 8.475 10.084 0.798 59.930 o
11 12 7 10.624 12.432 1.233 33.194 o
11 13 0 12.075 12.641 0.560 63.805 o
11 13 1 35.839 35.163 0.802 23.303 o
11 13 2 104.346 111.746 1.749 6.636 o
11 13 3 40.254 41.828 1.057 18.443 o
11 13 4 0.070 2.236 1.342 42.052 o
11 13 5 12.326 12.012 0.938 43.733 o
11 13 6 0.059 -0.244 0.537 268.630 o
11 14 0 32.023 34.489 0.972 22.739 o
11 14 1 3.302 3.183 0.460 172.959 o
11 14 2 0.583 0.806 0.445 317.887 o
11 14 3 0.902 0.000 0.500 265.671 o
11 14 4 4.652 4.061 0.526 129.144 o
11 15 0 2.099 2.534 0.430 223.555 o
11 15 1 55.374 60.031 1.193 13.364 o
11 15 2 2.493 2.887 0.537 162.479 o
11 16 0 1.709 1.973 0.511 198.823 o
12 0 0 238.826 234.313 3.253 2.415 o
12 0 2 277.915 274.963 3.714 1.951 o
12 0 4 237.172 233.332 3.247 2.430 o
12 0 6 44.816 43.201 1.300 15.356 o
12 0 8 18.538 16.870 1.126 29.934 o
12 0 10 104.532 108.626 2.429 5.376 o
12 1 0 375.132 366.538 3.144 1.630 o
12 1 1 18.800 18.529 1.058 31.043 o
12 1 2 9.034 8.995 0.785 60.835 o
12 1 3 0.315 0.634 0.965 81.195 o
12 1 4 11.238 11.501 0.729 56.970 o
12 1 5 26.685 29.395 1.522 17.767 o
12 1 6 31.224 30.968 0.909 24.533 o
12 1 7 141.035 145.875 1.837 5.069 o
12 1 8 23.514 23.543 0.714 34.312 o
12 1 9 92.324 100.240 1.450 8.003 o
12 1 10 23.460 23.224 0.718 34.382 o
12 1 11 0.132 0.684 0.394 437.954 o
12 2 0 156.399 152.261 2.436 4.077 o
12 2 1 45.910 44.114 1.192 15.938 o
12 2 2 179.860 178.666 1.960 4.007 o
12 2 3 44.753 42.277 1.328 15.223 o
12 2 4 83.434 78.812 1.545 8.770 o
12 2 5 0.455 0.962 0.884 94.391 o
12 2 6 89.577 89.625 3.027 4.779 o
12 2 7 4.623 4.795 0.379 160.074 o
12 2 8 0.632 0.398 0.349 481.960 o
12 2 9 4.625 6.837 0.773 78.684 o
12 2 10 5.878 6.476 0.593 97.745 o
12 2 11 8.098 7.560 0.445 99.798 o
12 3 0 18.886 18.139 0.711 41.145 o
12 3 1 85.657 80.430 1.110 9.851 o
12 3 2 5.527 6.032 0.946 59.462 o
12 3 3 6.619 7.539 0.820 66.046 o
12 3 4 12.871 12.634 1.408 26.652 o
12 3 5 72.240 71.862 1.618 9.403 o
12 3 6 6.215 7.397 1.374 32.913 o
12 3 7 78.414 84.899 1.360 9.458 o
12 3 8 1.022 0.624 0.385 365.668 o
12 3 9 8.241 8.486 0.577 82.392 o
12 3 10 30.154 25.621 0.920 25.954 o
12 3 11 3.229 3.538 0.532 148.010 o
12 4 0 54.169 52.014 1.523 12.094 o
12 4 1 1.967 0.340 0.975 74.023 o
12 4 2 144.328 139.332 1.821 5.088 o
12 4 3 157.336 158.250 2.005 4.463 o
12 4 4 193.620 196.471 2.132 3.592 o
12 4 5 23.115 22.099 0.751 34.365 o
12 4 6 16.696 18.718 0.981 34.581 o
12 4 7 0.183 1.204 0.687 153.057 o
12 4 8 24.628 23.297 0.775 32.310 o
12 4 9 39.992 41.381 0.938 19.666 o
12 4 10 7.906 8.455 0.826 61.058 o
12 4 11 7.365 6.596 0.776 69.329 o
12 5 0 35.179 33.822 0.955 22.001 o
12 5 1 21.253 21.051 0.908 32.399 o
12 5 2 90.560 89.174 2.062 6.801 o
12 5 3 3.489 4.474 0.967 64.302 o
12 5 4 19.834 19.563 0.733 38.786 o
12 5 5 56.417 62.024 1.034 13.936 o
12 5 6 70.685 70.186 1.132 11.428 o
12 5 7 0.019 0.881 0.464 329.179 o
12 5 8 124.263 129.531 2.103 5.246 o
12 5 9 8.558 9.548 0.767 62.735 o
12 5 10 2.161 3.118 0.669 124.163 o
12 6 0 20.999 20.604 1.253 24.943 o
12 6 1 167.736 171.547 2.274 3.951 o
12 6 2 124.662 126.101 2.821 4.259 o
12 6 3 52.833 52.908 1.074 14.895 o
12 6 4 8.683 9.409 0.526 83.394 o
12 6 5 43.392 44.925 0.886 18.816 o
12 6 6 21.696 19.910 0.679 38.262 o
12 6 7 3.130 3.262 0.438 183.656 o
12 6 8 12.775 12.878 1.083 36.793 o
12 6 9 3.094 2.825 0.741 101.565 o
12 7 0 108.623 107.549 1.813 6.440 o
12 7 1 6.717 6.274 0.528 102.342 o
12 7 2 5.390 5.210 1.110 48.076 o
12 7 3 1.279 1.023 0.382 334.572 o
12 7 4 0.875 1.293 0.307 463.561 o
12 7 5 15.726 15.995 0.739 45.303 o
12 7 6 64.101 67.829 2.121 8.123 o
12 7 7 0.256 0.000 0.628 191.960 o
12 7 8 21.076 19.713 0.937 32.252 o
12 7 9 2.425 1.656 0.587 155.218 o
12 8 0 3.890 5.574 1.293 39.097 o
12 8 1 134.470 135.502 2.146 4.915 o
12 8 2 3.742 4.193 0.450 159.787 o
12 8 3 30.617 32.063 0.819 25.830 o
12 8 4 9.708 10.777 0.575 72.637 o
12 8 5 43.519 41.197 0.954 18.668 o
12 8 6 1.188 1.438 0.494 231.599 o
12 8 7 3.692 4.189 0.560 130.701 o
12 8 8 5.952 7.590 0.817 68.154 o
12 8 9 34.691 30.735 2.025 11.779 o
12 9 0 97.068 97.645 1.745 7.162 o
12 9 1 10.685 11.512 0.745 57.099 o
12 9 2 8.996 10.146 0.490 83.579 o
12 9 3 3.642 6.541 0.527 126.632 o
12 9 4 30.483 30.119 0.803 26.558 o
12 9 5 42.258 43.269 0.954 18.722 o
12 9 6 28.066 29.644 1.048 23.991 o
12 9 7 12.329 13.570 0.796 49.444 o
12 9 8 83.021 92.613 2.062 7.008 o
12 10 0 2.363 2.753 0.389 233.799 o
12 10 1 0.932 0.800 0.356 406.604 o
12 10 2 74.740 76.350 1.229 10.461 o
12 10 3 73.266 74.629 1.229 10.649 o
12 10 4 16.483 16.114 0.642 47.880 o
12 10 5 17.405 20.074 1.433 22.836 o
12 10 6 20.469 19.676 1.226 25.914 o
12 10 7 8.692 10.234 0.769 61.392 o
12 11 0 13.591 15.216 0.552 57.636 o
12 11 1 17.708 18.907 0.708 42.156 o
12 11 2 2.163 3.230 0.539 164.254 o
12 11 3 2.273 1.746 0.456 216.064 o
12 11 4 2.123 1.981 0.563 166.583 o
12 11 5 0.175 0.159 0.676 166.304 o
12 11 6 20.650 22.668 1.512 20.111 o
12 12 0 0.067 0.140 0.405 458.730 o
12 12 1 103.092 106.973 1.545 7.178 o
12 12 2 0.701 0.014 0.389 420.966 o
12 12 3 40.612 45.428 1.240 16.379 o
12 12 4 6.912 8.199 0.684 77.327 o
12 12 5 4.970 6.296 0.772 78.554 o
12 13 0 5.329 6.576 0.579 103.000 o
12 13 1 5.218 5.731 0.559 110.094 o
12 13 2 1.041 0.865 0.451 283.889 o
12 13 3 12.851 10.025 0.876 47.318 o
12 13 4 4.441 4.829 0.586 114.988 o
12 14 0 1.226 1.495 0.451 260.691 o
12 14 1 15.477 16.283 0.706 46.727 o
12 14 2 4.491 6.764 0.759 81.147 o
13 0 0 45.619 42.185 1.563 13.341 o
13 0 2 2.620 1.170 1.001 67.417 o
13 0 4 40.440 38.194 2.308 9.349 o
13 0 6 53.714 54.171 2.152 8.874 o
13 0 8 68.218 64.992 1.883 8.863 o
13 0 10 54.570 60.128 2.932 6.020 o
13 1 0 0.151 0.036 0.571 233.737 o
13 1 1 30.878 28.919 0.815 26.473 o
13 1 2 11.601 11.866 1.235 32.644 o
13 1 3 30.613 31.783 1.412 17.999 o
13 1 4 24.152 21.728 1.524 19.170 o
13 1 5 16.318 13.846 0.627 50.484 o
13 1 6 6.115 6.906 0.507 107.351 o
13 1 7 1.225 1.821 0.450 254.231 o
13 1 8 1.559 0.482 0.454 265.972 o
13 1 9 23.913 25.282 1.045 26.715 o
13 1 10 1.406 1.583 0.439 260.291 o
13 2 0 12.076 10.544 1.006 41.764 o
13 2 1 12.595 11.659 1.342 28.816 o
13 2 2 25.764 25.101 1.247 22.459 o
13 2 3 4.151 5.483 1.073 52.426 o
13 2 4 16.259 14.195 1.480 23.330 o
13 2 5 8.874 7.338 0.443 95.945 o
13 2 6 54.306 52.772 1.124 14.384 o
13 2 7 0.006 0.605 0.432 386.678 o
13 2 8 29.792 27.449 1.333 19.684 o
13 2 9 2.697 3.486 0.478 175.288 o
13 3 0 0.556 0.752 0.717 139.702 o
13 3 1 41.973 38.727 1.188 17.213 o
13 3 2 13.169 11.547 0.906 44.443 o
13 3 3 74.292 71.454 1.244 10.642 o
13 3 4 9.503 8.623 0.759 62.124 o
13 3 5 2.915 2.460 0.427 202.712 o
13 3 6 3.169 4.970 0.593 124.288 o
13 3 7 1.243 3.026 0.661 136.764 o
13 3 8 0.653 1.565 1.581 30.401 o
13 3 9 35.246 37.341 1.005 20.862 o
13 4 0 0.372 0.021 0.540 251.415 o
13 4 1 7.837 7.265 1.213 38.355 o
13 4 2 13.810 13.103 1.082 35.834 o
13 4 3 25.963 25.776 0.727 31.523 o
13 4 4 32.900 31.132 0.998 22.673 o
13 4 5 16.684 16.541 0.965 35.982 o
13 4 6 41.600 41.310 1.034 18.408 o
13 4 7 84.187 87.817 1.642 8.205 o
13 4 8 61.725 63.418 1.213 12.326 o
13 4 9 1.227 3.802 2.460 12.596 o
13 5 0 7.362 5.986 1.048 48.615 o
13 5 1 23.191 22.489 0.986 28.974 o
13 5 2 11.453 10.338 0.969 44.391 o
13 5 3 3.124 3.158 0.385 206.140 o
13 5 4 47.721 46.133 0.886 17.690 o
13 5 5 11.511 11.240 0.623 63.270 o
13 5 6 36.855 37.872 1.055 19.800 o
13 5 7 46.934 52.387 1.397 13.684 o
13 5 8 30.513 28.854 1.066 22.968 o
13 6 0 20.631 19.948 0.836 35.079 o
13 6 1 53.677 53.837 0.937 15.501 o
13 6 2 8.008 8.112 0.432 99.983 o
13 6 3 15.666 13.848 0.566 54.166 o
13 6 4 38.084 37.605 0.822 21.907 o
13 6 5 28.098 28.505 0.836 27.606 o
13 6 6 18.476 18.468 0.787 39.071 o
13 6 7 3.517 5.904 1.489 30.848 o
13 6 8 11.436 13.552 1.425 26.656 o
13 7 0 102.542 102.997 1.460 7.456 o
13 7 1 4.997 5.846 0.469 128.200 o
13 7 2 87.865 87.891 1.307 8.931 o
13 7 3 10.411 8.978 0.586 72.435 o
13 7 4 6.756 9.389 0.733 70.908 o
13 7 5 13.628 12.780 1.019 38.498 o
13 7 6 0.049 -0.587 0.814 117.644 o
13 7 7 0.486 0.436 0.558 226.018 o
13 7 8 0.191 0.044 0.548 251.119 o
13 8 0 14.372 18.436 0.684 47.649 o
13 8 1 2.986 2.782 0.385 215.244 o
13 8 2 0.038 -0.823 0.309 803.848 o
13 8 3 2.700 2.566 0.407 216.615 o
13 8 4 0.353 -0.437 0.501 291.315 o
13 8 5 15.617 17.293 0.754 44.039 o
13 8 6 8.411 7.134 0.846 59.860 o
13 8 7 37.549 40.984 1.549 14.604 o
13 9 0 2.888 2.370 0.590 142.677 o
13 9 1 41.935 43.363 0.846 19.709 o
13 9 2 79.812 83.359 1.294 9.621 o
13 9 3 27.279 26.588 0.763 29.800 o
13 9 4 45.926 51.641 1.092 16.023 o
13 9 5 0.013 0.373 0.710 152.040 o
13 9 6 4.851 5.412 0.714 88.705 o
13 10 0 100.180 102.569 1.466 7.554 o
13 10 1 4.539 4.990 0.493 132.859 o
13 10 2 4.787 4.720 0.465 137.770 o
13 10 3 5.749 7.825 0.617 91.329 o
13 10 4 4.171 4.872 0.519 131.509 o
13 10 5 8.442 9.308 0.775 62.718 o
13 11 0 32.361 32.528 0.882 24.152 o
13 11 1 8.338 9.362 0.561 81.661 o
13 11 2 26.042 26.821 0.777 30.220 o
13 11 3 13.935 14.929 0.761 47.631 o
13 11 4 11.832 12.732 0.819 49.700 o
13 12 0 7.813 8.876 0.573 83.828 o
13 12 1 6.455 6.002 0.581 97.393 o
13 12 2 8.772 9.149 0.688 69.008 o
13 12 3 1.841 1.862 0.566 171.128 o
13 13 0 2.355 2.357 0.408 230.080 o
13 13 1 0.034 -0.066 0.499 311.987 o
14 0 0 5.907 7.493 0.816 68.488 o
14 0 2 4.082 3.172 0.369 188.745 o
14 0 4 138.679 142.671 3.668 3.096 o
14 0 6 2.538 2.124 0.572 155.129 o
14 0 8 0.003 0.194 0.590 221.432 o
14 1 0 73.691 67.841 1.140 11.229 o
14 1 1 25.305 25.235 1.389 20.394 o
14 1 2 34.885 34.621 1.010 21.316 o
14 1 3 0.053 0.179 0.265 1011.860 o
14 1 4 14.885 13.060 0.617 54.164 o
14 1 5 25.680 26.729 0.789 30.239 o
14 1 6 0.232 0.447 0.430 377.658 o
14 1 7 19.483 19.735 0.744 38.723 o
14 1 8 0.107 0.173 0.417 425.927 o
14 2 0 1.654 1.276 1.180 51.960 o
14 2 1 56.300 57.680 1.105 13.876 o
14 2 2 114.522 112.196 1.687 6.410 o
14 2 3 48.394 51.014 1.376 13.724 o
14 2 4 6.799 8.400 0.881 59.268 o
14 2 5 0.496 2.356 0.711 133.081 o
14 2 6 1.138 1.620 0.464 251.675 o
14 2 7 0.033 0.535 0.441 372.984 o
14 2 8 3.327 3.073 0.571 138.551 o
14 3 0 106.666 106.741 1.726 6.687 o
14 3 1 42.907 42.011 1.219 16.450 o
14 3 2 1.600 1.909 0.486 216.363 o
14 3 3 0.476 0.809 0.320 538.236 o
14 3 4 0.710 0.403 0.579 205.918 o
14 3 5 4.284 3.793 0.469 149.341 o
14 3 6 41.679 40.333 1.001 18.797 o
14 3 7 31.429 31.794 1.092 21.817 o
14 4 0 29.013 27.829 1.374 19.293 o
14 4 1 3.989 5.153 0.423 155.895 o
14 4 2 0.015 0.470 0.986 79.346 o
14 4 3 31.840 34.489 0.822 24.751 o
14 4 4 5.848 5.835 0.542 107.787 o
14 4 5 63.401 65.458 1.900 9.057 o
14 4 6 18.418 21.187 0.967 32.812 o
14 4 7 0.750 1.651 0.453 277.034 o
14 5 0 12.506 10.847 0.513 67.925 o
14 5 1 3.434 3.233 0.389 195.690 o
14 5 2 29.893 28.609 0.732 28.275 o
14 5 3 2.100 2.078 0.432 229.297 o
14 5 4 1.459 1.997 0.494 214.435 o
14 5 5 5.333 3.630 0.706 91.954 o
14 5 6 6.991 7.510 0.779 68.830 o
14 5 7 1.262 4.217 1.431 35.330 o
14 6 0 73.765 75.933 1.107 10.979 o
14 6 1 49.338 49.122 0.970 16.480 o
14 6 2 7.134 8.250 0.517 95.025 o
14 6 3 20.080 19.950 0.723 38.633 o
14 6 4 0.163 0.333 0.469 330.593 o
14 6 5 6.172 7.018 0.712 79.429 o
14 6 6 24.106 22.706 1.052 27.104 o
14 7 0 8.410 8.478 0.571 82.322 o
14 7 1 0.053 -0.471 0.385 517.376 o
14 7 2 0.051 0.321 0.354 576.292 o
14 7 3 2.295 3.446 0.540 159.941 o
14 7 4 26.483 25.971 1.411 19.659 o
14 7 5 3.646 6.778 0.793 80.150 o
14 7 6 0.287 0.673 0.553 232.574 o
14 8 0 9.578 8.129 0.542 80.800 o
14 8 1 3.231 2.458 0.392 209.925 o
14 8 2 2.990 3.307 0.501 163.242 o
14 8 3 13.912 13.317 0.785 47.741 o
14 8 4 1.135 -0.017 0.753 125.447 o
14 8 5 0.040 0.808 0.851 104.738 o
14 9 0 0.056 -0.361 0.373 550.065 o
14 9 1 0.001 -0.185 0.392 508.637 o
14 9 2 0.137 -0.231 0.415 437.431 o
14 9 3 0.164 0.203 0.632 189.536 o
14 9 4 0.218 0.041 0.566 235.610 o
14 10 0 16.585 16.387 0.744 43.750 o
14 10 1 2.422 2.362 0.459 202.042 o
14 10 2 13.345 13.293 0.727 51.417 o
14 10 3 0.019 -0.091 0.492 320.956 o
14 11 0 6.264 8.506 0.682 79.505 o
14 11 1 3.789 3.489 0.486 153.920 o
14 11 2 1.787 1.685 0.460 229.407 o
14 12 0 12.961 13.525 0.972 40.653 o
15 0 0 8.066 10.900 0.968 48.739 o
15 0 2 0.151 0.757 0.687 156.893 o
15 0 4 1.765 0.511 0.759 115.774 o
15 0 6 11.412 10.911 0.871 49.079 o
15 1 0 4.509 4.292 0.427 153.491 o
15 1 1 4.133 4.419 0.457 150.251 o
15 1 2 5.182 5.907 0.494 121.339 o
15 1 3 3.630 3.424 0.494 154.371 o
15 1 4 4.783 4.331 0.506 130.830 o
15 1 5 1.857 2.239 0.510 192.615 o
15 1 6 5.806 6.308 0.525 109.099 o
15 2 0 18.132 17.522 0.693 42.949 o
15 2 1 0.355 0.701 0.457 321.328 o
15 2 2 0.004 0.280 0.641 186.724 o
15 2 3 30.140 31.775 1.051 22.805 o
15 2 4 9.675 7.923 0.738 64.197 o
15 2 5 15.535 14.515 1.162 31.484 o
15 2 6 18.084 17.264 0.993 33.731 o
15 3 0 34.435 33.481 0.752 24.749 o
15 3 1 0.188 0.573 0.427 380.254 o
15 3 2 62.354 64.350 1.680 10.081 o
15 3 3 4.737 7.331 1.019 53.862 o
15 3 4 7.619 9.435 0.812 61.616 o
15 3 5 15.676 14.898 0.931 38.774 o
15 4 0 0.139 -0.059 0.401 465.198 o
15 4 1 0.005 -0.737 0.432 417.308 o
15 4 2 8.863 9.243 0.639 72.773 o
15 4 3 1.335 3.157 1.364 39.000 o
15 4 4 0.574 1.466 0.988 75.165 o
15 5 0 3.827 3.167 0.396 185.005 o
15 5 1 1.774 0.880 0.416 277.969 o
15 5 2 11.919 11.710 0.741 54.696 o
15 5 3 4.744 5.498 0.533 119.878 o
15 5 4 3.859 4.917 0.910 68.620 o
15 5 5 13.293 13.732 0.897 43.328 o
15 6 0 13.980 14.629 0.594 55.469 o
15 6 1 15.471 13.996 0.685 49.324 o
15 6 2 0.097 -0.073 0.484 326.919 o
15 6 3 3.298 4.498 0.554 135.061 o
15 6 4 4.429 6.765 0.631 100.001 o
15 7 0 0.077 0.505 0.540 253.940 o
15 7 1 0.465 0.175 0.566 224.616 o
15 7 2 7.986 8.227 0.969 50.919 o
15 7 3 8.827 10.203 1.244 34.968 o
15 8 0 29.337 31.962 0.851 25.956 o
15 8 1 16.654 19.867 1.061 31.891 o
15 8 2 1.017 0.405 0.529 229.881 o
15 9 0 23.955 29.718 0.850 29.253 o
15 9 1 4.062 4.675 0.612 113.513 o
15 10 0 32.138 36.345 0.901 23.264 o
16 0 0 1.282 1.811 0.625 157.044 o
16 0 2 5.081 3.816 0.968 61.067 o
16 1 0 5.674 6.741 0.551 104.351 o
16 1 1 31.440 30.520 1.083 22.129 o
16 1 2 6.961 8.427 0.871 59.667 o
16 1 3 39.724 45.309 1.555 13.948 o
16 2 0 0.091 0.307 0.626 193.484 o
16 2 1 0.357 1.365 0.549 221.758 o
16 2 2 0.916 1.410 0.543 208.560 o
16 2 3 10.907 13.444 0.836 49.722 o
16 3 0 28.227 30.251 1.033 24.031 o
16 3 1 29.599 31.550 1.071 22.740 o
16 3 2 0.826 1.263 0.558 204.242 o
16 3 3 13.974 12.959 1.070 36.191 o
16 4 0 2.578 2.686 0.501 176.320 o
16 4 1 19.407 20.193 1.222 26.352 o
16 4 2 10.965 9.954 1.100 39.109 o
16 5 0 0.773 0.962 0.584 194.329 o
16 5 1 44.845 47.438 1.216 15.652 o
16 5 2 5.772 6.061 0.653 90.956 o
16 6 0 6.501 8.129 0.651 82.818 o
16 6 1 15.900 18.468 1.531 21.735 o
16 7 0 31.622 35.247 1.410 17.451 o
17 0 0 17.252 18.877 1.420 23.354 o
17 1 0 0.036 0.615 0.554 241.779 o
17 2 0 61.565 65.926 1.529 10.753 o
17 3 0 34.057 35.823 2.246 10.180 o

_iucr_refine_instructions_details
;
TITL shelxt_a.res in P2(1)/c
CELL 0.71073 10.1073 11.476 13.3526 90 110.362 90
ZERR 4 0.0003 0.0004 0.0004 0 0.001 0
LATT 1
SYMM -X,0.5+Y,0.5-Z
SFAC C H Si
UNIT 72 64 4

L.S. 10
PLAN  30
TEMP -123.14
CONF
FMAP 2
ACTA 
BOND $H
LIST 4
MORE -1
MERG 2
SHEL 999.99 0.55
OMIT -3 6 3
WGHT 0.008815 0.073324
FVAR 0.149528
REM <olex2.extras>
REM <HklSrc "%.\\Ph3SiH_xray.hkl">
REM </olex2.extras>

Si1   3     0.23615  0.53326  0.30934  11.00000  0.01603  0.01544  0.01652 =
 -0.00008  0.00505 -0.00083 
C20   1     0.40976  0.51804  0.28951  11.00000  0.01809  0.01569  0.01772 =
 -0.00054  0.00705 -0.00074 
C30   1     0.23278  0.66673  0.38838  11.00000  0.01718  0.01454  0.01763 =
 0.00154  0.00596  0.00146 
C10   1     0.19224  0.40111  0.37399  11.00000  0.01778  0.01535  0.01984 =
 -0.00087  0.00766 -0.00172 
C25   1     0.52179  0.59414  0.33871  11.00000  0.01864  0.01868  0.02186 =
 -0.00257  0.00704 -0.00163 
C35   1     0.14172  0.75892  0.34116  11.00000  0.02056  0.01836  0.01983 =
 0.00388  0.00600  0.00438 
C31   1     0.32284  0.67926  0.49488  11.00000  0.02225  0.01856  0.01857 =
 0.00047  0.00390  0.00453 
C34   1     0.14178  0.86096  0.39783  11.00000  0.02637  0.01664  0.02698 =
 0.00423  0.01164  0.00602 
C11   1     0.07663  0.40594  0.40911  11.00000  0.02017  0.01972  0.02524 =
 -0.00110  0.01086 -0.00146 
C33   1     0.23358  0.87252  0.50244  11.00000  0.02856  0.01672  0.02745 =
 -0.00175  0.01314  0.00120 
C15   1     0.26714  0.29636  0.38730  11.00000  0.02351  0.01766  0.02947 =
 0.00225  0.01362  0.00125 
C12   1     0.03671  0.30966  0.45532  11.00000  0.02451  0.02382  0.02827 =
 -0.00088  0.01439 -0.00512 
C14   1     0.22834  0.19970  0.43422  11.00000  0.03206  0.01738  0.03416 =
 0.00387  0.01647  0.00093 
C13   1     0.11295  0.20624  0.46784  11.00000  0.03075  0.02048  0.02885 =
 0.00157  0.01429 -0.00528 
C21   1     0.42977  0.43257  0.22077  11.00000  0.02553  0.02036  0.02544 =
 -0.00606  0.01230 -0.00320 
C24   1     0.64899  0.58569  0.32048  11.00000  0.01891  0.02668  0.02996 =
 -0.00287  0.00929 -0.00304 
C32   1     0.32415  0.78154  0.55126  11.00000  0.02672  0.02219  0.02083 =
 -0.00333  0.00564  0.00201 
C23   1     0.66658  0.50057  0.25238  11.00000  0.02357  0.03069  0.03490 =
 -0.00292  0.01607  0.00043 
C22   1     0.55674  0.42385  0.20214  11.00000  0.03038  0.02670  0.03404 =
 -0.00779  0.01891 -0.00077 
H31   2     0.39358  0.60833  0.53552  11.00000  0.04761  0.03765  0.03230 =
 -0.00035 -0.00213  0.01312 
H11   2     0.01688  0.48705  0.40101  11.00000  0.03821  0.03540  0.04940 =
 0.00533  0.02332  0.00564 
H25   2     0.50955  0.66149  0.39204  11.00000  0.04060  0.03474  0.05028 =
 -0.01868  0.02145 -0.00789 
H14   2     0.28756  0.11986  0.44285  11.00000  0.06179  0.02747  0.06921 =
 0.00743  0.02933  0.00883 
H24   2     0.73581  0.64493  0.35998  11.00000  0.02832  0.05324  0.05417 =
 -0.01075  0.00948 -0.01297 
H15   2     0.35735  0.28950  0.36192  11.00000  0.04331  0.03635  0.05638 =
 0.01370  0.02646  0.00720 
H34   2     0.07071  0.93167  0.35953  11.00000  0.05202  0.03412  0.04828 =
 0.00877  0.01566  0.02086 
H12   2    -0.05492  0.31528  0.48077  11.00000  0.04834  0.04441  0.06156 =
 -0.00014  0.03778 -0.00662 
H21   2     0.34413  0.37179  0.18019  11.00000  0.04592  0.04357  0.05246 =
 -0.01636  0.02284 -0.01169 
H35   2     0.06958  0.75113  0.25913  11.00000  0.04846  0.03927  0.02776 =
 0.00201  0.00120  0.01363 
H13   2     0.08219  0.13078  0.50441  11.00000  0.05969  0.03364  0.06292 =
 0.01319  0.04075 -0.00636 
H32   2     0.39414  0.79015  0.63370  11.00000  0.05510  0.04911  0.03460 =
 -0.00776  0.00761  0.00751 
H33   2     0.23456  0.95203  0.54574  11.00000  0.07467  0.02562  0.06165 =
 -0.01498  0.03488  0.00756 
H22   2     0.57071  0.35749  0.14820  11.00000  0.05528  0.05132  0.06738 =
 -0.02999  0.04023 -0.00643 
H23   2     0.76562  0.49359  0.23716  11.00000  0.03672  0.06681  0.07004 =
 -0.01884  0.02963 -0.00004 
H1    2     0.12311  0.54785  0.20130  11.00000  0.02707  0.03065  0.02184 =
 -0.00286  0.00487 -0.00328 
HKLF 4

END
Q1 1 0.266667 0.574074 0.3125 11 0.05 0.18
Q2 1 0.355556 0.537037 0.28125 11 0.05 0.18

  REM The information below was added by Olex2.
  REM
  REM R1 = 0.0195 for 8087 Fo > 4sig(Fo) and 0.0252 for all 9136 data
  REM 316 parameters refined using 0 restraints
  REM Highest difference peak 0.1835, deepest hole -0.1904
  REM Mean Shift 0.0000, Max Shift 0.0003.

  REM +++ Tabular Listing of Refinement Information +++
  REM R1_all = 0.0252
  REM R1_gt = 0.0195
  REM wR_ref = 0.0408
  REM GOOF = 1.1561
  REM Shift_max = 0.0003
  REM Shift_mean = 0.0000
  REM Reflections_all = 9136
  REM Reflections_gt = 8087
  REM Parameters = 316
  REM Hole = -0.1904
  REM Peak = 0.1835
  REM Flack = n/a

  
;
_olex2_submission_special_instructions  'No special instructions were received'

# start Validation Reply Form
_vrf_PLAT183_TPHSIL02_frag_model2
;
PROBLEM: Missing _cell_measurement_reflns_used Value ....     Please Do ! 
RESPONSE: We did not collect the X-ray data, we used the following
data set to carry out Hirshfeld Atom Refinement:
 	Emanuel Hupf, Lorraine A. Malaspina, Sebastian Holsten, Florian Kleemiss, 
	Alison J. Edwards, Jason R. Price, Valeri Kozich, Karsten Heyne, 
	Stefan Mebs, Simon Grabowsky, Jens Beckmann CCDC 1875895: 
	Experimental Crystal Structure Determination, 2019,
	DOI: 10.5517/ccdc.csd.cc20z0rs
This field was not found in the corresponding CIF file.
;
_vrf_PLAT184_TPHSIL02_frag_model2
;
PROBLEM: Missing _cell_measurement_reflns_min Value ....     Please Do ! 
RESPONSE: We did not collect the X-ray data, we used the following
data set to carry out Hirshfeld Atom Refinement:
 	Emanuel Hupf, Lorraine A. Malaspina, Sebastian Holsten, Florian Kleemiss, 
	Alison J. Edwards, Jason R. Price, Valeri Kozich, Karsten Heyne, 
	Stefan Mebs, Simon Grabowsky, Jens Beckmann CCDC 1875895: 
	Experimental Crystal Structure Determination, 2019, 
	DOI: 10.5517/ccdc.csd.cc20z0rs
This field was not found in the corresponding CIF file.
;
_vrf_PLAT185_TPHSIL02_frag_model2
;
PROBLEM: Missing _cell_measurement_reflns_max Value ....     Please Do ! 
RESPONSE: We did not collect the X-ray data, we used the following
data set to carry out Hirshfeld Atom Refinement:
 	Emanuel Hupf, Lorraine A. Malaspina, Sebastian Holsten, Florian Kleemiss, 
	Alison J. Edwards, Jason R. Price, Valeri Kozich, Karsten Heyne, 
	Stefan Mebs, Simon Grabowsky, Jens Beckmann CCDC 1875895: 
	Experimental Crystal Structure Determination, 2019, 
	DOI: 10.5517/ccdc.csd.cc20z0rs
This field was not found in the corresponding CIF file.
;
# end Validation Reply Form
