# Supplementary material for: Fragmentation and transferability in Hirshfeld atom refinement
Source: IUCrJ. 2022 Feb 26;9(Pt 2):298–315. doi: 10.1107/S2052252522000690 (PMC8895009; doi:10.1107/S2052252522000690)
Supplement: Supplementary file 2 [file m-09-00298-sup2.zip › cif/cc-pVTZ_vs_cc-pVDZ/AMEPOS_cc-pVTZ.cif]

data_AMEPOS_cc-pVTZ
_audit_creation_date               2021-03-03
_audit_creation_method
;
Olex2 1.3
(compiled 2020.07.31 svn.rc2a77460 for OlexSys, GUI svn.r6145)
;
_audit_contact_author_address      ?
_audit_contact_author_email        ?
_audit_contact_author_name         ''
_audit_contact_author_phone        ?
_publ_contact_author_id_orcid      ?
_publ_section_references
;
Bourhis, L.J., Dolomanov, O.V., Gildea, R.J., Howard, J.A.K., Puschmann, H.
 (2015). Acta Cryst. A71, 59-75.

Dolomanov, O.V., Bourhis, L.J., Gildea, R.J, Howard, J.A.K. & Puschmann, H.
 (2009), J. Appl. Cryst. 42, 339-341.
;
_chemical_formula_moiety           'C H6 N O3 P'
_chemical_formula_sum              'C H6 N O3 P'
_chemical_formula_weight           111.038
loop_
  _atom_type_symbol
  _atom_type_scat_dispersion_real
  _atom_type_scat_dispersion_imag
  _atom_type_scat_Cromer_Mann_a1
  _atom_type_scat_Cromer_Mann_a2
  _atom_type_scat_Cromer_Mann_a3
  _atom_type_scat_Cromer_Mann_a4
  _atom_type_scat_Cromer_Mann_b1
  _atom_type_scat_Cromer_Mann_b2
  _atom_type_scat_Cromer_Mann_b3
  _atom_type_scat_Cromer_Mann_b4
  _atom_type_scat_Cromer_Mann_c
  _atom_type_scat_source
  _atom_type_scat_dispersion_source
 H 0.00000 0.00000 0.49300 0.32291 0.14019 0.04081 10.51090 26.12570 3.14236
 57.79970 0.0030380000826
 'International Tables Volume C Table 6.1.1.4 (pp. 500-502)' custom
 C 0.00330 0.00160 2.31000 1.02000 1.58860 0.86500 20.84390 10.20750 0.56870
 51.65120 0.215599998832
 'International Tables Volume C Table 6.1.1.4 (pp. 500-502)' custom
 N 0.00610 0.00330 12.21260 3.13220 2.01250 1.16630 0.00570 9.89330 28.99750
 0.58260 -11.5290002823
 'International Tables Volume C Table 6.1.1.4 (pp. 500-502)' custom
 O 0.01060 0.00600 3.04850 2.28680 1.54630 0.86700 13.27710 5.70110 0.32390
 32.90890 0.250800013542
 'International Tables Volume C Table 6.1.1.4 (pp. 500-502)' custom
 P 0.10230 0.09420 6.43450 4.17910 1.78000 1.49080 1.90670 27.15700 0.52600
 68.16450 1.11489999294
 'International Tables Volume C Table 6.1.1.4 (pp. 500-502)' custom

_space_group_crystal_system        'orthorhombic'
_space_group_IT_number             61
_space_group_name_H-M_alt          'P b c a'
_space_group_name_Hall             '-P 2ac 2ab'
loop_
  _space_group_symop_id
  _space_group_symop_operation_xyz
 1 x,y,z
 2 x+1/2,-y+1/2,-z
 3 -x,y+1/2,-z+1/2
 4 -x+1/2,-y,z+1/2
 5 -x,-y,-z
 6 -x-1/2,y-1/2,z
 7 x,-y-1/2,z-1/2
 8 x-1/2,y,-z-1/2

_symmetry_Int_Tables_number        61
_cell_length_a                     8.977(7)
_cell_length_b                     9.186(7)
_cell_length_c                     10.003(7)
_cell_angle_alpha                  90
_cell_angle_beta                   90
_cell_angle_gamma                  90
_cell_volume                       824.9(11)
_cell_formula_units_Z              8
_cell_measurement_temperature      85(2)
_exptl_absorpt_coefficient_mu      0.526
_exptl_crystal_density_diffrn      1.788
_exptl_crystal_F_000               465.079
_exptl_crystal_size_max            0.3799
_exptl_crystal_size_mid            0.2954
_exptl_crystal_size_min            0.2112
_diffrn_reflns_av_R_equivalents    0.0000
_diffrn_reflns_av_unetI/netI       0.0163
_diffrn_reflns_Laue_measured_fraction_full  1.0000
_diffrn_reflns_Laue_measured_fraction_max  0.9766
_diffrn_reflns_limit_h_max         24
_diffrn_reflns_limit_h_min         0
_diffrn_reflns_limit_k_max         24
_diffrn_reflns_limit_k_min         0
_diffrn_reflns_limit_l_max         27
_diffrn_reflns_limit_l_min         0
_diffrn_reflns_number              8630
_diffrn_reflns_point_group_measured_fraction_full  1.0000
_diffrn_reflns_point_group_measured_fraction_max  0.9766
_diffrn_reflns_theta_full          25.2417
_diffrn_reflns_theta_max           76.40
_diffrn_reflns_theta_min           3.77
_diffrn_ambient_temperature        85(2)
_diffrn_measured_fraction_theta_full  1.0000
_diffrn_measured_fraction_theta_max  0.9766
_diffrn_radiation_type             'Mo K\a'
_diffrn_radiation_wavelength       0.71073
_reflns_Friedel_coverage           0.0
_reflns_limit_h_max                24
_reflns_limit_h_min                0
_reflns_limit_k_max                24
_reflns_limit_k_min                0
_reflns_limit_l_max                27
_reflns_limit_l_min                0
_reflns_number_gt                  7006
_reflns_number_total               8630
_reflns_threshold_expression       I>=2u(I)
_computing_molecular_graphics      'Olex2 1.3 (Dolomanov et al., 2009)'
_computing_publication_material    'Olex2 1.3 (Dolomanov et al., 2009)'
_computing_structure_refinement    'olex2.refine 1.3 (Bourhis et al., 2015)'
_refine_diff_density_max           0.3868
_refine_diff_density_min           -0.6471
_refine_diff_density_rms           0.0966
_refine_ls_d_res_high              0.3656
_refine_ls_d_res_low               5.4031
_refine_ls_goodness_of_fit_ref     1.1875
_refine_ls_hydrogen_treatment      refall
_refine_ls_matrix_type             full
_refine_ls_number_constraints      0
_refine_ls_number_parameters       109
_refine_ls_number_reflns           8630
_refine_ls_number_restraints       0
_refine_ls_R_factor_all            0.0274
_refine_ls_R_factor_gt             0.0183
_refine_ls_restrained_S_all        1.1875
_refine_ls_shift/su_max            0.0004
_refine_ls_shift/su_mean           0.0000
_refine_ls_structure_factor_coef   Fsqd
_refine_ls_weighting_details      
 'w=1/[\s^2^(Fo^2^)+(0.0156P)^2^] where P=(Fo^2^+2Fc^2^)/3'
_refine_ls_weighting_scheme        calc
_refine_ls_wR_factor_gt            0.0389
_refine_ls_wR_factor_ref           0.0414
_olex2_refinement_description
;
;
loop_
  _atom_site_label
  _atom_site_type_symbol
  _atom_site_fract_x
  _atom_site_fract_y
  _atom_site_fract_z
  _atom_site_U_iso_or_equiv
  _atom_site_adp_type
  _atom_site_occupancy
  _atom_site_refinement_flags_posn
 P P 0.236403(5) 0.628036(4) 0.441049(4) 0.004922(7) Uani 1.000000 .
 O1 O 0.193918(15) 0.646288(14) 0.584676(12) 0.008642(14) Uani 1.000000 .
 O2 O 0.335287(13) 0.498919(12) 0.409126(12) 0.007423(12) Uani 1.000000 .
 O3 O 0.316876(14) 0.765273(13) 0.381298(14) 0.008598(14) Uani 1.000000 .
 C C 0.068998(16) 0.607513(18) 0.340628(15) 0.007346(16) Uani 1.000000 .
 N N 0.107629(15) 0.586968(15) 0.196950(13) 0.007443(14) Uani 1.000000 .
 H1 H 0.0040(7) 0.5130(7) 0.3740(6) 0.0241(15) Uani 1.000000 .
 H2 H -0.0028(7) 0.7040(7) 0.3499(6) 0.0244(15) Uani 1.000000 .
 H3 H 0.0143(8) 0.5536(8) 0.1446(7) 0.0227(16) Uani 1.000000 .
 H4 H 0.1863(7) 0.5073(8) 0.1826(7) 0.0219(15) Uani 1.000000 .
 H5 H 0.1446(8) 0.6826(8) 0.1553(7) 0.0226(15) Uani 1.000000 .
 H6 H 0.2560(9) 0.8560(8) 0.3905(11) 0.024(2) Uani 1.000000 .

loop_
  _atom_site_aniso_label
  _atom_site_aniso_U_11
  _atom_site_aniso_U_22
  _atom_site_aniso_U_33
  _atom_site_aniso_U_12
  _atom_site_aniso_U_13
  _atom_site_aniso_U_23
 P 0.005586(11) 0.004494(11) 0.004685(11) 0.000047(8) 0.000033(8) -0.000070(8)
 O1 0.01102(4) 0.00948(3) 0.00542(3) 0.00103(3) 0.00070(2) -0.00069(2)
 O2 0.00749(3) 0.00560(3) 0.00918(3) 0.00096(2) 0.00068(2) -0.00022(2)
 O3 0.00885(3) 0.00584(3) 0.01110(4) -0.00096(2) 0.00109(3) 0.00105(2)
 C 0.00611(3) 0.00920(4) 0.00672(4) -0.00015(3) -0.00003(3) -0.00003(3)
 N 0.00780(3) 0.00841(3) 0.00612(3) -0.00019(2) -0.00068(2) -0.00008(2)
 H1 0.020(3) 0.023(4) 0.029(4) -0.012(3) -0.002(3) 0.006(3)
 H2 0.021(3) 0.024(4) 0.028(4) 0.008(3) -0.004(3) -0.006(3)
 H3 0.023(4) 0.027(4) 0.017(4) -0.004(3) -0.008(3) -0.005(3)
 H4 0.022(4) 0.021(4) 0.022(4) 0.013(3) -0.004(3) -0.001(3)
 H5 0.031(4) 0.019(3) 0.018(4) -0.005(3) -0.006(3) 0.004(3)
 H6 0.019(4) 0.021(4) 0.030(6) -0.002(3) 0.000(4) 0.003(4)

loop_
  _geom_bond_atom_site_label_1
  _geom_bond_atom_site_label_2
  _geom_bond_distance
  _geom_bond_site_symmetry_2
  _geom_bond_publ_flag
 P O1 1.4959(10) . ?
 P O2 1.5155(8) . ?
 P O3 1.5711(8) . ?
 P C 1.8174(11) . ?
 O3 H6 1.001(8) . ?
 C N 1.4905(10) . ?
 C H1 1.098(6) . ?
 C H2 1.100(6) . ?
 N H3 1.034(7) . ?
 N H4 1.027(6) . ?
 N H5 1.027(7) . ?

loop_
  _geom_angle_atom_site_label_1
  _geom_angle_atom_site_label_2
  _geom_angle_atom_site_label_3
  _geom_angle
  _geom_angle_site_symmetry_1
  _geom_angle_site_symmetry_3
  _geom_angle_publ_flag
 O2 P O1 116.067(7) . . ?
 O3 P O1 113.121(8) . . ?
 O3 P O2 106.171(7) . . ?
 C P O1 109.369(7) . . ?
 C P O2 106.660(7) . . ?
 C P O3 104.666(7) . . ?
 H6 O3 P 112.5(5) . . ?
 N C P 110.714(10) . . ?
 H1 C P 110.7(3) . . ?
 H1 C N 108.5(3) . . ?
 H2 C P 110.8(3) . . ?
 H2 C N 108.6(3) . . ?
 H2 C H1 107.5(5) . . ?
 H3 N C 109.7(4) . . ?
 H4 N C 112.7(4) . . ?
 H4 N H3 106.0(6) . . ?
 H5 N C 111.0(4) . . ?
 H5 N H3 108.0(6) . . ?
 H5 N H4 109.3(6) . . ?

loop_
  _refln_index_h
  _refln_index_k
  _refln_index_l
  _refln_F_squared_calc
  _refln_F_squared_meas
  _refln_F_squared_sigma
  _refln_F_squared_weight
  _refln_observed_status
0 0 2 4970.850 4602.750 51.035 0.011 o
0 0 4 14657.800 13312.200 249.562 0.001 o
0 0 6 5497.410 5360.130 61.264 0.008 o
0 0 8 4427.820 4379.680 63.268 0.010 o
0 0 10 111.398 99.717 4.835 3.474 o
0 0 12 19.611 12.103 7.866 1.469 o
0 0 14 231.139 241.965 5.443 2.114 o
0 0 16 246.693 254.557 18.235 0.262 o
0 0 18 78.800 74.713 4.187 4.791 o
0 0 20 143.289 146.565 10.448 0.797 o
0 0 22 27.887 25.772 2.064 20.500 o
0 0 24 0.670 1.256 1.515 39.623 o
0 0 26 13.166 11.714 3.798 6.290 o
0 2 0 383.377 383.146 3.878 1.791 o
0 2 1 6215.770 6175.510 68.193 0.006 o
0 2 2 144.858 154.132 1.635 11.371 o
0 2 3 47.550 51.125 1.296 40.297 o
0 2 4 269.972 269.302 2.921 3.467 o
0 2 5 623.441 626.248 7.278 0.615 o
0 2 6 7.574 7.627 0.668 197.731 o
0 2 7 5350.170 5232.670 48.233 0.010 o
0 2 8 617.631 598.263 7.079 0.645 o
0 2 9 0.331 1.635 1.256 57.662 o
0 2 10 112.271 107.673 5.154 3.079 o
0 2 11 1239.150 1239.380 13.479 0.164 o
0 2 12 215.785 212.295 5.045 2.482 o
0 2 13 1853.430 1892.100 19.192 0.075 o
0 2 14 2.709 1.944 0.977 95.181 o
0 2 15 661.609 661.880 8.375 0.515 o
0 2 16 134.879 142.168 2.642 7.865 o
0 2 17 12.830 12.801 1.336 49.869 o
0 2 18 76.462 79.927 3.011 8.640 o
0 2 19 149.022 149.616 2.911 6.549 o
0 2 20 77.315 82.719 2.253 13.786 o
0 2 21 863.964 905.809 15.294 0.216 o
0 2 22 16.066 15.902 1.495 39.585 o
0 2 23 70.578 74.873 2.512 12.014 o
0 2 24 1.168 0.867 0.808 139.481 o
0 2 25 10.195 9.960 1.306 52.581 o
0 2 26 4.069 2.782 1.067 79.740 o
0 2 27 16.563 14.536 2.622 13.119 o
0 4 0 5000.030 4937.530 41.325 0.012 o
0 4 1 3040.460 3040.830 23.449 0.032 o
0 4 2 985.425 992.915 8.295 0.297 o
0 4 3 189.702 189.724 2.532 5.997 o
0 4 4 1208.980 1220.330 10.538 0.194 o
0 4 5 140.244 134.402 3.330 5.780 o
0 4 6 148.156 150.154 3.170 5.892 o
0 4 7 3.828 3.210 1.107 74.113 o
0 4 8 6503.780 6473.470 85.560 0.005 o
0 4 9 200.661 205.117 5.892 2.037 o
0 4 10 2368.980 2365.750 25.483 0.045 o
0 4 11 70.843 72.260 2.193 15.044 o
0 4 12 11.533 14.516 1.456 42.189 o
0 4 13 13.606 13.140 0.897 107.165 o
0 4 14 581.015 590.028 7.029 0.687 o
0 4 15 10.661 10.528 1.316 51.724 o
0 4 16 318.243 325.053 4.407 2.048 o
0 4 17 17.238 15.862 1.196 60.673 o
0 4 18 175.203 185.895 3.310 4.857 o
0 4 19 38.267 39.291 1.495 35.009 o
0 4 20 120.013 126.925 2.861 7.692 o
0 4 21 0.665 0.857 0.867 120.937 o
0 4 22 53.430 54.714 2.273 15.494 o
0 4 23 23.949 24.276 1.446 40.794 o
0 4 24 50.833 52.102 1.276 40.121 o
0 4 25 0.227 1.166 0.877 118.213 o
0 4 26 23.928 22.093 1.156 61.911 o
0 6 0 16.565 16.251 1.356 47.784 o
0 6 1 1105.800 1095.650 9.720 0.233 o
0 6 2 1937.280 1919.450 16.271 0.078 o
0 6 3 2253.750 2251.890 20.139 0.055 o
0 6 4 23.405 22.302 1.186 59.215 o
0 6 5 1121.650 1115.130 12.472 0.198 o
0 6 6 2002.330 1982.840 23.708 0.059 o
0 6 7 1000.150 1031.010 12.363 0.227 o
0 6 8 139.545 140.264 3.619 5.097 o
0 6 9 25.324 24.795 1.206 56.549 o
0 6 10 6.712 6.281 0.887 114.060 o
0 6 11 794.836 794.238 8.624 0.399 o
0 6 12 618.576 621.911 7.228 0.624 o
0 6 13 1193.920 1191.310 10.767 0.197 o
0 6 14 30.377 29.122 0.997 75.053 o
0 6 15 585.098 605.471 12.313 0.384 o
0 6 16 168.212 168.518 2.652 6.533 o
0 6 17 28.414 28.015 1.266 50.615 o
0 6 18 36.036 34.326 1.366 41.901 o
0 6 19 303.748 308.373 4.925 1.938 o
0 6 20 7.131 6.550 1.316 52.191 o
0 6 21 464.819 474.200 7.128 0.874 o
0 6 22 160.650 166.155 4.108 3.906 o
0 6 23 39.229 37.885 1.705 27.806 o
0 6 24 4.408 4.536 1.176 65.523 o
0 6 25 1.590 0.857 0.678 197.805 o
0 6 26 37.203 31.445 2.961 10.032 o
0 8 0 9922.900 9677.530 161.011 0.002 o
0 8 1 312.673 312.012 5.214 1.786 o
0 8 2 2885.300 2877.620 27.038 0.033 o
0 8 3 44.561 43.817 1.645 28.579 o
0 8 4 829.090 819.950 10.179 0.337 o
0 8 5 6.508 7.019 2.223 18.370 o
0 8 6 2271.440 2287.080 30.378 0.042 o
0 8 7 100.039 97.524 1.844 15.696 o
0 8 8 1175.850 1177.070 11.206 0.197 o
0 8 9 407.909 398.928 4.397 1.536 o
0 8 10 542.608 546.959 5.832 0.858 o
0 8 11 24.387 24.186 1.306 49.196 o
0 8 12 23.674 23.359 1.675 30.946 o
0 8 13 107.914 109.009 2.861 8.242 o
0 8 14 95.110 97.743 2.203 12.821 o
0 8 15 247.007 250.539 6.121 1.734 o
0 8 16 97.846 93.267 3.579 6.039 o
0 8 17 9.580 10.398 5.095 3.503 o
0 8 18 245.787 253.739 11.385 0.629 o
0 8 19 173.308 181.977 4.606 3.163 o
0 8 20 21.120 20.338 2.163 19.012 o
0 8 21 2.611 2.054 1.406 46.017 o
0 8 22 0.761 0.937 0.897 113.005 o
0 8 23 12.428 11.485 1.137 68.551 o
0 8 24 9.283 6.470 1.984 23.020 o
0 8 25 1.199 0.768 0.818 136.103 o
0 10 0 1.453 6.042 2.861 11.112 o
0 10 1 1.725 0.957 0.927 105.789 o
0 10 2 302.468 300.438 4.297 2.239 o
0 10 3 953.157 967.003 9.711 0.286 o
0 10 4 1.366 2.134 1.027 86.245 o
0 10 5 1621.560 1631.650 17.696 0.095 o
0 10 6 260.162 262.104 3.788 2.944 o
0 10 7 766.727 778.984 8.664 0.414 o
0 10 8 11.464 12.781 1.346 49.296 o
0 10 9 2.363 2.453 1.127 71.621 o
0 10 10 39.136 37.127 1.834 24.427 o
0 10 11 1420.890 1445.450 16.151 0.120 o
0 10 12 36.168 36.210 1.535 34.006 o
0 10 13 457.915 471.508 7.328 0.860 o
0 10 14 12.910 12.791 1.555 37.003 o
0 10 15 61.316 62.121 2.482 12.842 o
0 10 16 100.135 99.627 2.064 13.598 o
0 10 17 34.195 34.525 1.406 40.219 o
0 10 18 6.947 8.215 1.555 37.416 o
0 10 19 137.254 133.993 2.662 7.845 o
0 10 20 71.962 70.984 5.513 2.876 o
0 10 21 134.595 138.190 3.679 5.049 o
0 10 22 2.354 2.243 2.293 17.302 o
0 10 23 85.468 90.974 2.423 11.780 o
0 10 24 1.892 1.196 0.917 108.081 o
0 10 25 3.126 1.535 1.485 41.208 o
0 12 0 139.096 139.187 3.270 5.907 o
0 12 1 354.414 360.156 3.988 1.944 o
0 12 2 768.748 780.998 8.644 0.413 o
0 12 3 99.696 97.514 2.004 14.218 o
0 12 4 138.681 133.475 2.253 9.437 o
0 12 5 274.251 279.601 3.609 2.882 o
0 12 6 99.805 100.834 2.652 9.604 o
0 12 7 94.205 92.708 1.954 15.278 o
0 12 8 572.308 586.967 6.660 0.725 o
0 12 9 6.310 6.670 1.236 59.153 o
0 12 10 1467.820 1508.450 18.354 0.104 o
0 12 11 14.192 15.383 1.436 43.069 o
0 12 12 16.688 14.995 1.695 30.996 o
0 12 13 77.782 75.680 2.782 9.909 o
0 12 14 99.191 100.894 2.722 9.257 o
0 12 15 35.070 35.502 1.376 41.462 o
0 12 16 205.471 220.261 3.101 4.463 o
0 12 17 0.207 1.386 1.615 34.884 o
0 12 18 407.142 435.348 6.201 1.128 o
0 12 19 4.092 4.875 3.619 6.946 o
0 12 20 2.523 1.027 1.057 81.409 o
0 12 21 10.553 11.844 1.795 28.002 o
0 12 22 17.411 18.334 2.124 19.843 o
0 12 23 49.154 46.309 1.495 32.475 o
0 12 24 68.204 63.477 3.220 7.947 o
0 14 0 338.768 338.392 5.723 1.500 o
0 14 1 138.194 137.293 2.851 7.132 o
0 14 2 234.752 242.175 3.639 3.377 o
0 14 3 1643.440 1697.320 20.468 0.083 o
0 14 4 8.036 7.009 1.476 41.522 o
0 14 5 512.539 520.160 8.295 0.682 o
0 14 6 666.771 687.193 8.983 0.476 o
0 14 7 0.717 0.897 0.927 105.835 o
0 14 8 161.357 162.387 3.499 4.889 o
0 14 9 6.548 7.138 1.306 53.005 o
0 14 10 121.396 119.467 3.190 6.629 o
0 14 11 262.642 276.650 3.709 2.921 o
0 14 12 46.218 47.336 1.476 33.633 o
0 14 13 228.890 229.573 3.081 4.086 o
0 14 14 9.628 8.464 1.735 30.032 o
0 14 15 122.629 124.861 2.203 10.630 o
0 14 16 1.965 3.031 1.097 75.581 o
0 14 17 5.141 4.447 1.017 87.501 o
0 14 18 53.287 56.229 1.685 25.591 o
0 14 19 181.723 184.879 5.832 2.159 o
0 14 20 2.985 3.749 1.137 70.308 o
0 14 21 32.535 30.617 1.565 33.732 o
0 14 22 40.541 36.679 1.575 31.857 o
0 16 0 477.971 500.420 9.023 0.656 o
0 16 1 18.750 17.258 1.795 27.563 o
0 16 2 511.180 534.257 8.404 0.668 o
0 16 3 10.963 10.548 1.814 27.402 o
0 16 4 6.584 5.942 1.535 38.443 o
0 16 5 14.427 17.307 1.565 36.289 o
0 16 6 359.569 367.873 5.653 1.424 o
0 16 7 0.220 1.824 2.084 20.959 o
0 16 8 178.561 181.309 4.466 3.274 o
0 16 9 3.727 2.811 1.316 52.458 o
0 16 10 199.854 213.332 3.898 3.588 o
0 16 11 106.802 107.753 2.702 9.016 o
0 16 12 0.191 1.206 1.376 48.073 o
0 16 13 135.110 139.267 2.323 9.162 o
0 16 14 17.161 15.613 1.446 42.183 o
0 16 15 190.422 202.385 3.818 3.826 o
0 16 16 47.599 47.974 1.376 37.182 o
0 16 17 15.447 15.732 1.196 61.069 o
0 16 18 118.103 119.687 2.014 12.162 o
0 16 19 25.380 24.765 1.775 27.546 o
0 16 20 11.053 9.212 2.143 19.692 o
0 16 21 26.875 24.037 2.702 12.193 o
0 18 0 5.616 4.766 2.582 13.634 o
0 18 1 0.235 0.788 0.857 123.780 o
0 18 2 0.885 0.798 0.788 146.653 o
0 18 3 194.124 199.006 4.706 2.891 o
0 18 4 61.939 66.628 2.542 12.223 o
0 18 5 527.285 554.007 8.385 0.649 o
0 18 6 2.823 2.991 1.216 61.427 o
0 18 7 94.957 95.211 2.901 8.572 o
0 18 8 94.363 96.268 2.383 11.556 o
0 18 9 45.064 44.206 1.535 31.981 o
0 18 10 1.199 1.196 1.236 59.529 o
0 18 11 277.079 293.289 3.958 2.593 o
0 18 12 48.466 50.218 1.505 31.907 o
0 18 13 82.697 88.033 2.313 12.840 o
0 18 14 15.531 15.034 1.525 38.167 o
0 18 15 1.308 1.376 0.917 108.112 o
0 18 16 79.606 81.762 3.390 6.967 o
0 18 17 0.422 0.668 0.748 162.742 o
0 18 18 2.120 1.186 0.728 171.543 o
0 18 19 8.443 6.809 2.124 20.112 o
0 20 0 17.342 11.226 4.556 4.372 o
0 20 1 0.615 4.486 3.709 6.615 o
0 20 2 42.701 39.640 2.383 14.917 o
0 20 3 10.796 10.727 1.336 50.193 o
0 20 4 40.960 42.571 1.635 29.425 o
0 20 5 93.495 94.952 2.492 10.882 o
0 20 6 1.078 0.558 0.598 254.171 o
0 20 7 72.188 70.386 2.951 9.140 o
0 20 8 59.559 54.195 2.303 14.878 o
0 20 9 41.549 40.537 1.655 28.866 o
0 20 10 157.963 161.001 3.021 5.956 o
0 20 11 3.583 5.922 1.286 54.863 o
0 20 12 136.992 148.379 2.702 7.505 o
0 20 13 26.925 28.942 1.346 45.570 o
0 20 14 5.343 4.526 1.286 54.809 o
0 20 15 3.527 2.014 0.877 117.883 o
0 20 16 189.848 185.457 5.693 2.217 o
0 22 1 80.850 74.813 4.965 3.478 o
0 22 2 22.000 22.811 3.868 6.033 o
0 22 3 243.808 249.283 8.385 1.071 o
0 22 4 16.420 17.178 1.406 44.525 o
0 22 5 116.313 113.386 6.680 1.901 o
0 22 6 82.171 84.035 2.173 14.235 o
0 22 7 0.130 1.346 1.017 87.992 o
0 22 8 24.155 24.635 1.117 65.431 o
0 22 9 31.778 32.461 1.156 57.345 o
0 22 10 25.363 25.363 1.117 64.840 o
0 22 11 6.685 6.371 0.788 144.244 o
0 22 12 1.352 0.768 0.568 281.503 o
0 22 13 61.793 54.335 2.901 9.813 o
1 0 2 12322.600 11044.800 129.178 0.002 o
1 0 4 9707.930 9111.600 121.690 0.002 o
1 0 6 0.379 1.934 1.326 51.751 o
1 0 8 163.720 149.975 3.719 4.551 o
1 0 10 65.206 68.562 3.579 6.556 o
1 0 12 1544.020 1579.340 23.688 0.079 o
1 0 14 828.205 839.979 10.847 0.318 o
1 0 16 567.358 589.121 7.228 0.686 o
1 0 18 71.243 69.938 2.024 17.116 o
1 0 20 603.647 632.699 8.524 0.554 o
1 0 22 167.428 175.856 2.871 5.948 o
1 0 24 47.786 52.441 2.104 18.135 o
1 0 26 14.457 15.603 1.356 48.096 o
1 1 1 3.535 3.858 0.329 816.336 o
1 1 2 533.024 533.699 4.785 0.988 o
1 1 3 30.982 32.292 0.578 158.343 o
1 1 4 42.999 44.236 0.897 71.998 o
1 1 5 107.535 102.648 1.695 16.241 o
1 1 6 2.604 3.380 0.688 191.490 o
1 1 7 428.441 415.817 4.616 1.397 o
1 1 8 397.436 382.937 4.476 1.581 o
1 1 9 192.180 182.137 2.722 5.656 o
1 1 10 29.444 28.593 1.505 36.792 o
1 1 11 115.339 111.601 3.250 6.627 o
1 1 12 141.645 129.686 3.150 6.259 o
1 1 13 151.707 147.761 1.954 9.759 o
1 1 14 53.574 55.252 1.166 43.875 o
1 1 15 39.456 38.353 1.117 56.214 o
1 1 16 25.000 23.977 0.987 81.089 o
1 1 17 27.320 28.812 1.147 60.549 o
1 1 18 7.379 7.009 0.927 104.298 o
1 1 19 18.386 17.906 1.067 74.660 o
1 1 20 26.460 28.035 1.117 63.899 o
1 1 21 39.452 41.773 1.216 48.575 o
1 1 22 1.248 1.236 0.827 132.824 o
1 1 23 0.552 0.788 0.678 197.953 o
1 1 24 1.150 1.067 0.788 146.623 o
1 1 25 0.053 0.718 0.808 139.537 o
1 1 26 2.190 1.994 0.798 142.804 o
1 1 27 0.827 1.535 0.877 118.182 o
1 2 1 14360.300 13154.800 116.028 0.001 o
1 2 2 8.968 9.880 0.409 483.998 o
1 2 3 2511.860 2508.990 21.435 0.046 o
1 2 4 1302.340 1315.910 10.289 0.174 o
1 2 5 3025.930 2956.960 23.818 0.033 o
1 2 6 68.735 65.292 1.097 39.311 o
1 2 7 3560.290 3479.070 27.716 0.024 o
1 2 8 170.343 168.588 1.984 8.309 o
1 2 9 3278.770 3273.920 30.428 0.026 o
1 2 10 424.214 419.097 6.440 1.071 o
1 2 11 305.836 305.921 3.649 2.521 o
1 2 12 0.281 1.944 2.183 19.088 o
1 2 13 531.357 536.580 4.845 0.982 o
1 2 14 487.103 492.943 4.586 1.148 o
1 2 15 183.641 186.294 2.921 5.409 o
1 2 16 31.655 30.477 1.067 66.136 o
1 2 17 299.968 301.215 3.430 2.698 o
1 2 18 71.796 71.393 1.545 25.012 o
1 2 19 126.989 126.895 2.453 9.156 o
1 2 20 65.148 67.944 1.376 30.785 o
1 2 21 0.049 0.847 0.708 181.607 o
1 2 22 0.959 1.057 0.788 146.639 o
1 2 23 0.989 0.748 0.668 203.857 o
1 2 24 30.830 29.780 1.027 71.056 o
1 2 25 63.368 63.567 1.715 23.213 o
1 2 26 1.934 1.346 0.728 171.563 o
1 2 27 57.695 54.435 2.393 13.988 o
1 3 1 2599.930 2602.730 19.571 0.045 o
1 3 2 285.316 283.579 2.792 3.305 o
1 3 3 193.709 195.805 2.293 6.293 o
1 3 4 178.590 180.113 1.874 8.037 o
1 3 5 656.942 650.056 5.763 0.662 o
1 3 6 684.093 674.073 5.822 0.620 o
1 3 7 108.327 106.118 1.545 17.479 o
1 3 8 242.957 234.159 2.861 4.097 o
1 3 9 6.338 7.188 1.127 71.101 o
1 3 10 7.686 8.684 1.615 34.677 o
1 3 11 72.237 72.490 1.645 22.867 o
1 3 12 128.504 125.260 2.552 8.694 o
1 3 13 69.834 68.063 1.346 30.549 o
1 3 14 73.660 74.344 1.386 28.003 o
1 3 15 21.070 21.285 1.037 76.865 o
1 3 16 101.968 104.682 1.675 16.908 o
1 3 17 18.182 16.500 0.977 88.332 o
1 3 18 0.018 0.419 0.429 495.132 o
1 3 19 0.627 1.057 0.738 167.145 o
1 3 20 72.728 72.251 1.366 28.910 o
1 3 21 0.492 1.037 0.778 150.454 o
1 3 22 9.679 8.743 0.957 97.077 o
1 3 23 5.019 4.845 0.987 92.841 o
1 3 24 0.041 0.847 0.937 103.611 o
1 3 25 2.432 1.745 0.847 126.508 o
1 3 26 0.191 0.608 0.688 192.286 o
1 3 27 3.837 2.831 0.568 279.206 o
1 4 1 194.034 195.257 2.014 6.862 o
1 4 2 1396.560 1389.430 10.767 0.154 o
1 4 3 5.745 5.912 0.568 274.816 o
1 4 4 510.576 511.317 6.141 0.899 o
1 4 5 37.912 36.240 0.877 82.022 o
1 4 6 4269.020 4153.080 33.897 0.017 o
1 4 7 587.916 579.201 5.334 0.814 o
1 4 8 2376.460 2348.720 20.717 0.051 o
1 4 9 25.263 25.762 1.565 34.900 o
1 4 10 397.448 399.327 4.766 1.485 o
1 4 11 79.188 75.421 2.084 15.635 o
1 4 12 2687.140 2666.520 26.739 0.037 o
1 4 13 3.065 3.340 0.578 270.194 o
1 4 14 969.766 978.578 8.803 0.296 o
1 4 15 37.131 37.855 0.997 68.216 o
1 4 16 269.225 275.463 3.629 2.927 o
1 4 17 38.011 38.643 1.466 36.349 o
1 4 18 69.256 68.213 1.306 31.798 o
1 4 19 9.910 9.631 0.887 112.238 o
1 4 20 588.759 605.312 6.500 0.710 o
1 4 21 17.518 15.852 1.137 66.823 o
1 4 22 281.616 294.865 5.394 1.857 o
1 4 23 0.051 0.897 1.037 84.644 o
1 4 24 18.690 17.676 0.728 148.770 o
1 4 25 2.003 1.974 0.857 123.624 o
1 4 26 60.683 56.857 1.795 22.306 o
1 5 1 261.775 260.030 2.782 3.738 o
1 5 2 208.164 204.060 2.163 6.030 o
1 5 3 10.198 10.428 0.688 182.391 o
1 5 4 153.913 150.373 2.393 7.979 o
1 5 5 346.326 346.059 4.028 2.004 o
1 5 6 0.168 1.147 0.618 238.133 o
1 5 7 17.869 17.666 1.037 78.978 o
1 5 8 27.741 24.735 1.236 53.454 o
1 5 9 144.444 143.245 2.831 6.963 o
1 5 10 20.605 20.089 0.977 86.154 o
1 5 11 4.813 4.825 0.618 234.700 o
1 5 12 0.024 0.728 0.558 291.926 o
1 5 13 309.483 307.935 2.891 2.880 o
1 5 14 76.241 74.334 1.147 33.626 o
1 5 15 161.408 166.036 1.914 8.984 o
1 5 16 8.343 7.637 0.718 171.286 o
1 5 17 3.794 4.965 0.837 128.968 o
1 5 18 0.765 0.897 0.698 186.781 o
1 5 19 23.199 22.881 1.017 78.181 o
1 5 20 20.894 20.926 1.196 59.179 o
1 5 21 3.445 2.782 0.917 107.843 o
1 5 22 8.220 7.617 0.877 115.867 o
1 5 23 9.779 9.102 0.927 103.186 o
1 5 24 6.498 5.075 0.598 248.186 o
1 5 25 0.811 1.844 0.708 181.498 o
1 5 26 0.001 0.389 0.459 432.660 o
1 6 1 7714.030 7548.240 62.401 0.005 o
1 6 2 55.302 52.122 0.997 53.208 o
1 6 3 205.017 204.050 2.592 5.378 o
1 6 4 0.206 1.436 0.788 146.674 o
1 6 5 1270.430 1261.490 11.186 0.176 o
1 6 6 550.986 544.018 5.932 0.839 o
1 6 7 1995.880 1982.980 18.474 0.070 o
1 6 8 43.484 40.427 1.476 34.783 o
1 6 9 1566.300 1566.140 13.339 0.117 o
1 6 10 84.751 83.586 1.236 27.905 o
1 6 11 284.603 283.978 2.772 3.324 o
1 6 12 8.979 8.444 0.678 190.191 o
1 6 13 59.116 59.739 1.007 48.643 o
1 6 14 14.871 15.194 0.608 214.380 o
1 6 15 268.219 271.436 3.051 3.375 o
1 6 16 10.896 10.259 0.748 155.053 o
1 6 17 357.225 355.500 4.646 1.732 o
1 6 18 30.575 29.929 1.027 71.155 o
1 6 19 120.237 122.478 2.293 10.315 o
1 6 20 7.451 6.231 0.847 124.620 o
1 6 21 0.800 0.977 0.748 162.708 o
1 6 22 74.396 73.347 1.466 26.129 o
1 6 23 17.939 15.443 0.718 155.152 o
1 6 24 5.654 6.251 0.847 125.262 o
1 6 25 31.354 27.636 1.017 72.515 o
1 6 26 1.264 0.867 0.698 186.723 o
1 7 1 0.064 0.678 0.528 325.906 o
1 7 2 1.197 1.854 0.698 186.655 o
1 7 3 5.702 4.586 0.857 122.633 o
1 7 4 0.145 1.007 0.758 158.493 o
1 7 5 228.709 215.755 3.779 3.429 o
1 7 6 0.876 0.588 0.638 223.436 o
1 7 7 82.441 77.225 2.482 11.744 o
1 7 8 187.467 178.996 2.064 7.245 o
1 7 9 50.911 50.836 1.296 39.390 o
1 7 10 77.246 73.028 1.346 28.333 o
1 7 11 0.108 0.479 0.459 432.642 o
1 7 12 112.165 113.067 1.575 16.364 o
1 7 13 3.252 2.762 0.588 261.254 o
1 7 14 139.018 141.111 1.775 11.516 o
1 7 15 59.010 57.645 1.097 44.663 o
1 7 16 13.359 12.452 0.768 144.255 o
1 7 17 3.023 2.692 0.778 149.969 o
1 7 18 12.185 11.535 0.827 126.457 o
1 7 19 0.503 0.598 0.548 302.584 o
1 7 20 18.723 17.347 1.266 54.026 o
1 7 21 1.856 2.084 0.728 171.507 o
1 7 22 0.951 0.538 0.528 325.738 o
1 7 23 7.079 5.862 0.917 106.791 o
1 7 24 0.120 0.588 0.508 351.965 o
1 7 25 3.941 3.031 0.987 93.104 o
1 7 26 0.064 1.316 1.356 49.497 o
1 8 1 816.528 818.325 7.338 0.421 o
1 8 2 3726.560 3702.430 31.784 0.021 o
1 8 3 30.300 30.597 1.186 55.742 o
1 8 4 2595.220 2621.250 24.296 0.041 o
1 8 5 208.638 205.257 3.489 4.016 o
1 8 6 645.368 643.994 7.687 0.568 o
1 8 7 325.952 322.999 3.220 2.522 o
1 8 8 1.230 2.752 0.648 216.314 o
1 8 9 26.817 25.064 0.997 78.346 o
1 8 10 240.025 243.221 2.572 4.382 o
1 8 11 26.373 25.313 0.907 92.112 o
1 8 12 550.672 553.140 5.593 0.864 o
1 8 13 27.884 27.736 1.067 68.595 o
1 8 14 569.936 573.847 6.111 0.779 o
1 8 15 72.873 76.438 1.755 20.615 o
1 8 16 96.286 94.922 2.991 8.138 o
1 8 17 0.251 1.456 1.286 55.013 o
1 8 18 23.163 25.223 1.964 22.773 o
1 8 19 14.938 12.861 1.775 28.449 o
1 8 20 201.968 208.447 3.061 4.664 o
1 8 21 0.897 0.738 0.728 171.745 o
1 8 22 147.835 145.448 2.522 7.827 o
1 8 23 0.089 0.718 0.818 136.154 o
1 8 24 17.049 17.357 1.216 58.670 o
1 8 25 11.257 9.780 0.827 127.638 o
1 9 1 5.485 4.975 0.957 98.601 o
1 9 2 2.631 2.542 1.007 89.603 o
1 9 3 91.508 90.645 1.964 15.467 o
1 9 4 66.247 61.703 2.054 17.372 o
1 9 5 28.135 26.021 0.877 95.496 o
1 9 6 208.751 202.226 2.233 5.918 o
1 9 7 189.049 187.082 2.373 6.376 o
1 9 8 1.339 1.685 0.678 197.773 o
1 9 9 73.499 69.210 1.575 24.293 o
1 9 10 3.109 3.111 0.748 162.078 o
1 9 11 72.147 70.994 1.426 27.690 o
1 9 12 6.204 5.384 0.877 116.923 o
1 9 13 3.423 2.024 0.927 105.592 o
1 9 14 80.444 82.808 1.705 20.164 o
1 9 15 3.335 3.101 1.047 82.846 o
1 9 16 9.176 9.691 1.007 87.904 o
1 9 17 31.904 30.926 1.485 37.151 o
1 9 18 0.846 0.977 0.897 113.001 o
1 9 19 30.878 30.119 1.426 40.250 o
1 9 20 0.075 1.156 1.276 55.878 o
1 9 21 25.049 24.964 1.067 70.520 o
1 9 22 26.823 25.124 1.924 23.513 o
1 9 23 9.924 7.896 1.137 69.329 o
1 9 24 2.421 2.642 0.887 115.360 o
1 9 25 2.137 1.944 0.827 132.694 o
1 10 1 1442.880 1447.690 13.230 0.133 o
1 10 2 80.225 78.472 2.004 16.367 o
1 10 3 372.921 366.846 4.187 1.783 o
1 10 4 129.853 126.057 1.675 13.322 o
1 10 5 0.503 1.186 0.678 197.939 o
1 10 6 65.119 64.893 1.176 37.697 o
1 10 7 1508.450 1503.720 12.961 0.126 o
1 10 8 162.399 161.480 1.944 8.942 o
1 10 9 1578.060 1598.630 14.576 0.110 o
1 10 10 193.410 192.186 2.333 6.271 o
1 10 11 138.767 139.456 2.014 10.389 o
1 10 12 17.236 14.755 1.017 82.751 o
1 10 13 44.870 44.794 1.336 40.011 o
1 10 14 617.761 654.084 7.158 0.616 o
1 10 15 266.009 274.147 3.828 2.823 o
1 10 16 40.830 42.710 0.967 67.225 o
1 10 17 107.565 108.411 1.635 16.530 o
1 10 18 63.326 63.567 1.685 23.837 o
1 10 19 104.573 104.273 2.124 12.697 o
1 10 20 87.039 82.390 2.522 11.177 o
1 10 21 20.908 20.169 1.485 39.383 o
1 10 22 30.711 30.438 1.446 39.257 o
1 10 23 44.961 48.104 1.386 37.359 o
1 10 24 11.627 9.860 1.047 80.852 o
1 10 25 55.812 52.381 1.266 39.043 o
1 11 1 238.317 237.319 2.383 4.675 o
1 11 2 243.246 241.477 2.582 4.333 o
1 11 3 31.501 31.225 0.837 96.651 o
1 11 4 11.376 11.435 0.708 170.836 o
1 11 5 39.915 38.314 0.907 75.790 o
1 11 6 1.722 0.997 0.658 209.917 o
1 11 7 186.689 184.211 2.124 7.043 o
1 11 8 10.663 9.132 0.927 102.851 o
1 11 9 45.011 44.884 1.416 36.450 o
1 11 10 19.420 18.713 1.047 76.764 o
1 11 11 54.326 54.385 1.356 35.581 o
1 11 12 4.165 4.177 0.977 94.907 o
1 11 13 35.059 34.724 1.665 29.647 o
1 11 14 7.776 7.308 1.077 77.546 o
1 11 15 23.712 22.940 0.798 118.171 o
1 11 16 0.054 0.289 0.319 894.032 o
1 11 17 10.687 9.810 0.698 177.268 o
1 11 18 3.801 3.569 0.718 175.457 o
1 11 19 4.909 6.391 1.276 55.636 o
1 11 20 4.510 5.214 1.406 45.923 o
1 11 21 11.552 9.681 1.306 52.455 o
1 11 22 0.060 0.498 0.548 302.643 o
1 11 23 0.063 0.479 0.508 351.977 o
1 11 24 5.016 5.782 0.638 219.864 o
1 12 1 71.061 69.309 1.226 33.541 o
1 12 2 227.449 233.152 2.821 4.382 o
1 12 3 127.018 124.921 1.735 13.200 o
1 12 4 424.209 432.955 4.167 1.473 o
1 12 5 8.604 8.205 0.778 146.256 o
1 12 6 1335.100 1354.660 12.073 0.156 o
1 12 7 442.332 444.111 4.297 1.374 o
1 12 8 149.989 145.927 2.163 9.046 o
1 12 9 88.117 91.991 1.655 19.423 o
1 12 10 204.349 212.166 3.400 4.139 o
1 12 11 44.302 45.941 2.034 19.671 o
1 12 12 534.101 550.668 5.942 0.857 o
1 12 13 72.495 73.088 1.605 23.557 o
1 12 14 547.023 565.891 5.324 0.885 o
1 12 15 14.467 13.778 0.808 129.724 o
1 12 16 10.994 10.069 0.808 133.835 o
1 12 17 33.674 35.024 1.017 69.064 o
1 12 18 35.255 33.698 1.117 59.068 o
1 12 19 10.132 10.628 1.107 72.772 o
1 12 20 143.495 146.415 2.423 8.310 o
1 12 21 21.059 23.698 1.326 48.523 o
1 12 22 131.130 134.432 2.143 10.281 o
1 12 23 6.351 4.736 0.778 148.462 o
1 12 24 0.273 0.389 0.518 338.553 o
1 13 1 28.021 26.978 0.877 95.171 o
1 13 2 0.046 0.439 0.439 472.877 o
1 13 3 48.176 48.174 1.436 34.652 o
1 13 4 1.211 1.017 0.718 176.497 o
1 13 5 37.023 36.011 1.057 62.998 o
1 13 6 34.837 35.173 1.117 58.930 o
1 13 7 10.672 11.585 1.286 54.058 o
1 13 8 12.406 11.485 1.087 74.800 o
1 13 9 35.606 35.024 1.216 50.988 o
1 13 10 6.549 5.025 1.077 77.895 o
1 13 11 18.022 18.554 1.176 62.132 o
1 13 12 7.520 7.029 1.156 67.375 o
1 13 13 7.104 6.470 0.758 155.375 o
1 13 14 83.851 87.255 1.964 16.204 o
1 13 15 1.593 0.528 0.528 325.491 o
1 13 16 1.980 1.914 1.156 67.991 o
1 13 17 18.502 17.228 0.857 111.698 o
1 13 18 3.523 3.140 0.867 120.508 o
1 13 19 10.580 10.668 0.937 100.478 o
1 13 20 0.085 0.449 0.479 397.346 o
1 13 21 6.490 6.570 1.057 80.734 o
1 13 22 6.441 5.972 1.027 85.517 o
1 13 23 4.139 3.011 0.588 260.412 o
1 14 1 1145.330 1172.980 10.947 0.205 o
1 14 2 1.442 1.874 0.867 120.859 o
1 14 3 7.439 8.085 0.927 104.126 o
1 14 4 113.184 119.687 2.074 12.069 o
1 14 5 71.888 71.214 1.456 27.010 o
1 14 6 29.094 27.197 1.166 58.413 o
1 14 7 362.112 368.660 4.546 1.718 o
1 14 8 4.194 3.629 1.027 85.979 o
1 14 9 213.979 219.812 3.250 4.152 o
1 14 10 3.106 1.954 1.037 84.504 o
1 14 11 160.745 163.045 1.994 8.812 o
1 14 12 4.354 5.134 0.748 161.265 o
1 14 13 58.655 60.187 1.176 40.693 o
1 14 14 12.363 12.332 0.818 128.988 o
1 14 15 203.652 210.132 2.502 5.490 o
1 14 16 11.512 10.727 0.778 143.185 o
1 14 17 239.868 250.290 2.792 4.097 o
1 14 18 0.233 0.409 0.439 472.845 o
1 14 19 75.805 76.518 1.386 27.341 o
1 14 20 4.305 4.038 0.818 135.282 o
1 14 21 0.014 0.588 0.568 281.778 o
1 14 22 22.594 22.841 0.857 105.774 o
1 15 1 34.140 34.206 1.585 32.535 o
1 15 2 70.774 70.905 1.914 18.628 o
1 15 3 40.547 37.945 1.645 29.456 o
1 15 4 25.499 24.685 1.216 55.679 o
1 15 5 41.000 42.351 1.426 37.130 o
1 15 6 24.547 24.894 1.336 47.081 o
1 15 7 25.373 24.535 1.446 40.569 o
1 15 8 0.215 0.678 0.678 197.980 o
1 15 9 4.481 4.307 0.847 125.882 o
1 15 10 22.401 22.392 0.887 100.059 o
1 15 11 3.998 5.104 0.778 149.335 o
1 15 12 1.014 0.359 0.389 601.311 o
1 15 13 5.245 4.835 0.768 152.768 o
1 15 14 0.043 1.156 1.316 52.543 o
1 15 15 25.598 25.463 1.017 76.272 o
1 15 16 8.169 8.823 0.728 166.420 o
1 15 17 0.755 0.349 0.379 633.609 o
1 15 18 4.612 4.865 0.758 157.037 o
1 15 19 1.698 2.403 0.728 171.506 o
1 15 20 0.020 0.638 0.728 171.797 o
1 15 21 1.741 1.097 0.668 203.690 o
1 16 1 197.102 199.554 3.798 3.797 o
1 16 2 696.806 731.548 12.562 0.325 o
1 16 3 6.962 7.298 1.007 88.683 o
1 16 4 713.189 743.323 8.654 0.450 o
1 16 5 218.951 226.592 3.220 4.078 o
1 16 6 277.651 293.399 3.878 2.636 o
1 16 7 27.087 25.742 0.957 83.578 o
1 16 8 46.277 47.426 1.137 49.950 o
1 16 9 3.190 2.772 0.808 139.058 o
1 16 10 207.536 217.240 2.463 5.391 o
1 16 11 6.318 5.643 0.798 141.047 o
1 16 12 100.559 101.771 1.505 19.166 o
1 16 13 0.819 0.768 0.608 245.939 o
1 16 14 64.022 65.152 1.366 31.649 o
1 16 15 7.742 7.228 0.728 167.391 o
1 16 16 0.647 0.618 0.548 302.554 o
1 16 17 26.737 28.773 1.017 74.767 o
1 16 18 1.636 1.904 0.688 192.003 o
1 16 19 0.761 0.508 0.449 451.862 o
1 16 20 8.390 6.869 0.548 288.155 o
1 16 21 3.534 2.323 1.725 30.565 o
1 17 1 0.327 2.233 1.555 37.617 o
1 17 2 6.850 8.016 1.206 61.988 o
1 17 3 46.820 44.485 1.954 20.994 o
1 17 4 28.783 29.341 1.366 43.964 o
1 17 5 58.285 59.649 1.765 23.015 o
1 17 6 2.223 0.917 0.788 146.512 o
1 17 7 9.217 8.185 0.837 126.300 o
1 17 8 10.367 9.940 0.867 116.999 o
1 17 9 0.656 1.306 1.466 42.364 o
1 17 10 1.180 0.917 0.728 171.707 o
1 17 11 13.889 13.090 1.027 82.751 o
1 17 12 0.081 1.276 1.426 44.770 o
1 17 13 35.682 35.532 1.336 43.460 o
1 17 14 7.857 6.730 0.748 158.888 o
1 17 15 16.640 14.466 1.097 71.973 o
1 17 16 0.004 0.498 0.489 381.300 o
1 17 17 9.379 8.883 0.837 126.037 o
1 17 18 2.848 2.443 0.538 312.038 o
1 17 19 4.560 3.599 0.528 320.897 o
1 17 20 0.397 0.369 0.399 572.073 o
1 18 1 57.634 54.873 2.263 15.411 o
1 18 2 78.478 79.279 2.213 14.200 o
1 18 3 128.749 133.166 1.944 11.507 o
1 18 4 6.130 6.520 0.937 102.500 o
1 18 5 29.515 29.102 0.927 85.063 o
1 18 6 25.469 25.144 0.957 84.839 o
1 18 7 190.845 201.000 2.632 5.648 o
1 18 8 87.227 91.662 1.485 22.074 o
1 18 9 329.771 346.219 4.117 2.053 o
1 18 10 8.215 6.849 0.827 130.111 o
1 18 11 77.213 77.704 1.605 22.558 o
1 18 12 78.230 82.121 1.805 18.974 o
1 18 13 0.965 0.409 0.409 544.150 o
1 18 14 67.279 66.867 1.715 22.535 o
1 18 15 70.039 72.051 1.814 20.179 o
1 18 16 17.676 18.494 0.837 116.700 o
1 18 17 68.887 68.273 1.775 21.174 o
1 18 18 22.595 19.461 1.326 48.630 o
1 18 19 54.288 47.964 3.160 8.544 o
1 19 1 10.689 11.784 1.605 34.917 o
1 19 2 18.180 19.581 1.077 73.150 o
1 19 3 12.477 12.921 1.356 48.475 o
1 19 4 2.353 1.805 0.877 118.048 o
1 19 5 68.293 68.901 2.004 17.643 o
1 19 6 10.099 9.451 0.788 141.280 o
1 19 7 5.880 3.390 0.788 145.242 o
1 19 8 2.811 1.436 0.768 154.063 o
1 19 9 19.041 19.072 0.877 106.050 o
1 19 10 8.090 6.690 0.748 158.743 o
1 19 11 0.074 1.067 1.196 63.577 o
1 19 12 0.737 0.628 0.618 238.096 o
1 19 13 1.855 2.163 0.917 108.047 o
1 19 14 0.081 0.538 0.538 313.952 o
1 19 15 0.070 0.598 0.548 302.639 o
1 19 16 6.068 6.570 0.738 164.331 o
1 19 17 2.201 1.964 0.518 337.207 o
1 20 1 3.731 1.595 1.655 33.197 o
1 20 2 72.468 74.264 2.622 11.132 o
1 20 3 76.087 78.272 1.944 17.446 o
1 20 4 183.064 189.345 2.353 6.555 o
1 20 5 6.312 6.181 1.087 76.439 o
1 20 6 93.560 94.802 2.223 12.830 o
1 20 7 53.713 52.152 1.266 39.703 o
1 20 8 5.203 2.931 0.788 145.566 o
1 20 9 51.298 51.723 1.595 28.538 o
1 20 10 20.448 21.156 1.735 29.228 o
1 20 11 0.022 0.489 0.508 351.980 o
1 20 12 104.675 108.032 2.104 12.727 o
1 20 13 34.421 37.307 1.246 48.981 o
1 20 14 99.990 100.485 2.373 11.273 o
1 20 15 0.066 0.479 0.439 472.871 o
1 20 16 6.237 5.304 0.479 383.062 o
1 21 1 0.634 1.007 1.137 70.439 o
1 21 2 16.775 16.689 1.206 59.729 o
1 21 3 0.026 0.678 0.648 216.685 o
1 21 4 28.877 26.180 1.087 66.350 o
1 21 5 1.519 1.156 0.818 136.061 o
1 21 6 0.008 0.847 0.947 101.441 o
1 21 7 7.970 6.829 0.847 124.289 o
1 21 8 0.590 0.508 0.498 366.097 o
1 21 9 0.834 1.127 0.827 132.856 o
1 21 10 0.089 0.359 0.399 572.176 o
1 21 11 4.676 3.998 0.748 161.369 o
1 21 12 3.170 3.400 0.668 202.782 o
1 21 13 0.271 0.279 0.299 1017.040 o
1 21 14 0.004 0.289 0.289 1088.590 o
1 22 1 101.280 104.064 2.582 9.880 o
1 22 2 53.504 56.249 5.005 3.531 o
1 22 3 15.060 12.502 1.426 43.714 o
1 22 4 101.562 101.671 1.775 16.071 o
1 22 5 25.974 26.240 1.685 30.291 o
1 22 6 0.836 0.578 0.558 291.813 o
1 22 7 18.727 19.341 0.987 85.733 o
1 22 8 10.704 10.608 1.137 68.966 o
1 22 9 32.126 29.271 0.798 104.268 o
1 22 10 2.273 2.393 0.598 253.391 o
1 22 11 70.173 67.984 1.007 41.590 o
1 22 12 3.145 2.682 0.449 447.273 o
1 22 13 8.774 5.952 0.867 118.602 o
1 23 1 22.067 18.793 3.081 9.482 o
1 23 2 1.896 2.094 1.874 25.896 o
1 23 3 29.331 29.052 3.360 7.915 o
1 23 4 1.318 2.173 0.957 99.273 o
1 23 5 0.922 1.396 0.897 112.988 o
1 23 6 0.383 0.578 0.668 203.927 o
1 23 7 0.560 0.349 0.429 494.990 o
1 23 8 0.969 0.798 0.827 132.858 o
1 23 9 2.008 1.854 0.628 230.126 o
1 23 10 0.123 0.329 0.329 840.635 o
2 0 0 28033.300 21123.500 248.645 0.000 o
2 0 2 14028.800 12332.600 165.637 0.001 o
2 0 4 1230.160 1206.270 9.840 0.198 o
2 0 6 9414.500 8999.530 94.443 0.003 o
2 0 8 2262.540 2267.670 25.144 0.048 o
2 0 10 303.328 307.795 6.690 1.351 o
2 0 12 43.128 40.826 3.430 7.460 o
2 0 14 175.349 176.065 2.672 6.214 o
2 0 16 590.925 606.767 9.142 0.535 o
2 0 18 165.366 167.043 3.081 5.620 o
2 0 20 4.081 2.313 1.346 50.153 o
2 0 22 7.258 6.281 1.137 69.814 o
2 0 24 24.114 23.957 1.715 29.531 o
2 0 26 85.898 75.531 1.296 27.290 o
2 1 0 2220.670 2232.290 18.195 0.059 o
2 1 1 906.879 937.084 7.368 0.351 o
2 1 2 49.721 50.497 0.827 70.384 o
2 1 3 3826.720 3729.330 28.573 0.021 o
2 1 4 154.792 152.068 1.745 10.330 o
2 1 5 708.705 688.230 6.201 0.575 o
2 1 6 0.557 1.306 0.528 325.742 o
2 1 7 1749.960 1720.810 14.177 0.097 o
2 1 8 1141.480 1097.510 9.621 0.227 o
2 1 9 120.377 114.582 2.672 8.622 o
2 1 10 6.805 6.919 1.226 60.059 o
2 1 11 1.183 2.492 1.406 46.035 o
2 1 12 181.594 176.933 4.078 3.711 o
2 1 13 263.887 261.237 2.662 3.803 o
2 1 14 67.077 66.947 1.505 27.081 o
2 1 15 139.968 140.852 2.532 8.123 o
2 1 16 24.502 22.881 1.206 57.051 o
2 1 17 3.613 4.147 0.877 117.689 o
2 1 18 36.586 37.496 1.206 50.935 o
2 1 19 15.090 13.659 0.977 90.404 o
2 1 20 32.468 31.425 1.416 40.347 o
2 1 21 157.469 165.816 3.589 4.756 o
2 1 22 0.078 1.366 0.798 143.037 o
2 1 23 7.248 7.069 0.768 151.188 o
2 1 24 0.542 0.857 0.778 150.456 o
2 1 25 29.121 25.423 4.556 4.344 o
2 1 26 0.136 0.369 0.389 601.880 o
2 1 27 1.181 1.196 0.798 142.974 o
2 2 0 1244.960 1243.910 12.103 0.174 o
2 2 1 607.398 604.893 5.224 0.779 o
2 2 2 10.116 9.890 0.479 358.897 o
2 2 3 879.282 884.334 7.657 0.368 o
2 2 4 441.022 435.946 4.068 1.432 o
2 2 5 5077.060 4928.730 42.152 0.011 o
2 2 6 16.695 15.194 0.758 142.641 o
2 2 7 1153.050 1137.350 9.720 0.219 o
2 2 8 89.148 86.208 1.775 18.049 o
2 2 9 0.160 1.147 0.837 129.741 o
2 2 10 6.551 6.580 1.665 32.704 o
2 2 11 733.855 742.884 8.205 0.456 o
2 2 12 70.911 70.496 1.805 20.332 o
2 2 13 1805.460 1805.720 15.662 0.088 o
2 2 14 0.118 1.206 1.326 51.755 o
2 2 15 822.607 824.935 7.727 0.405 o
2 2 16 42.381 42.880 1.246 45.641 o
2 2 17 0.959 0.867 0.698 186.762 o
2 2 18 10.687 10.239 0.947 98.476 o
2 2 19 275.820 282.741 3.270 3.082 o
2 2 20 6.770 8.265 0.917 106.538 o
2 2 21 277.862 288.424 4.367 2.373 o
2 2 22 15.923 16.948 1.027 81.330 o
2 2 23 184.720 190.202 2.463 6.260 o
2 2 24 1.615 1.964 0.887 115.475 o
2 2 25 0.039 0.778 0.877 118.221 o
2 2 26 5.725 4.347 0.718 174.322 o
2 2 27 89.006 84.822 2.612 10.470 o
2 3 0 12808.400 11987.000 129.228 0.002 o
2 3 1 849.064 856.040 6.759 0.410 o
2 3 2 390.897 391.012 3.559 1.824 o
2 3 3 736.626 727.680 6.510 0.525 o
2 3 4 1021.170 986.953 8.793 0.280 o
2 3 5 12.520 11.376 0.698 174.024 o
2 3 6 18.490 17.327 0.827 119.028 o
2 3 7 13.631 11.854 0.987 89.604 o
2 3 8 109.822 105.629 1.775 15.138 o
2 3 9 1.846 1.466 1.047 82.987 o
2 3 10 56.682 52.132 1.605 27.431 o
2 3 11 3.505 3.659 1.027 86.046 o
2 3 12 32.945 32.591 1.785 26.399 o
2 3 13 0.069 0.449 0.409 544.602 o
2 3 14 0.196 1.176 1.306 53.347 o
2 3 15 7.980 7.567 0.788 143.238 o
2 3 16 26.643 29.072 1.037 72.305 o
2 3 17 28.830 26.529 0.997 76.748 o
2 3 18 1.110 0.837 0.668 203.833 o
2 3 19 0.191 0.987 0.748 162.746 o
2 3 20 23.332 20.867 1.017 78.619 o
2 3 21 26.822 25.901 1.236 53.546 o
2 3 22 42.037 41.055 1.535 32.724 o
2 3 23 5.807 4.656 0.897 112.032 o
2 3 24 2.770 2.443 0.768 153.965 o
2 3 25 0.329 0.568 0.688 192.281 o
2 3 26 15.869 16.959 0.847 116.326 o
2 3 27 1.129 1.346 1.196 63.563 o
2 4 0 1730.990 1754.920 14.137 0.097 o
2 4 1 2.273 2.682 0.429 491.369 o
2 4 2 4101.380 4035.150 32.611 0.018 o
2 4 3 260.709 264.985 2.831 3.677 o
2 4 4 692.673 687.931 5.892 0.603 o
2 4 5 3.805 3.798 0.698 185.501 o
2 4 6 2113.750 2090.820 17.447 0.066 o
2 4 7 217.850 212.066 2.762 4.795 o
2 4 8 3594.850 3536.450 32.711 0.022 o
2 4 9 10.252 10.358 1.156 66.753 o
2 4 10 1297.410 1300.790 12.024 0.164 o
2 4 11 20.343 19.890 0.957 89.629 o
2 4 12 22.233 22.651 1.067 72.231 o
2 4 13 17.632 16.939 0.648 184.335 o
2 4 14 360.472 362.021 3.410 2.099 o
2 4 15 4.447 4.476 0.718 174.964 o
2 4 16 530.147 544.636 5.713 0.889 o
2 4 17 3.853 3.699 0.748 161.742 o
2 4 18 143.246 146.744 2.403 8.387 o
2 4 19 0.283 0.818 0.678 197.972 o
2 4 20 22.636 22.990 1.067 71.991 o
2 4 21 26.459 26.390 1.057 70.709 o
2 4 22 0.992 0.449 0.459 432.340 o
2 4 23 1.424 0.827 0.658 209.999 o
2 4 24 71.916 71.802 1.226 32.952 o
2 4 25 1.387 2.153 0.847 126.601 o
2 4 26 85.962 80.525 2.323 12.781 o
2 5 0 2078.840 2039.790 18.145 0.067 o
2 5 1 1658.610 1650.330 12.851 0.109 o
2 5 2 566.928 561.186 5.134 0.874 o
2 5 3 156.912 161.729 2.183 8.360 o
2 5 4 821.446 801.526 8.095 0.401 o
2 5 5 19.791 19.860 0.738 142.215 o
2 5 6 406.147 406.246 4.327 1.545 o
2 5 7 136.791 132.428 2.612 8.066 o
2 5 8 13.765 12.871 1.137 68.118 o
2 5 9 434.139 423.653 5.075 1.283 o
2 5 10 10.560 11.226 0.788 140.294 o
2 5 11 32.117 30.816 0.957 78.418 o
2 5 12 17.461 16.500 0.857 112.810 o
2 5 13 13.390 12.482 0.608 221.114 o
2 5 14 2.508 3.549 0.558 290.094 o
2 5 15 41.318 42.032 0.937 70.070 o
2 5 16 0.124 0.718 0.568 281.765 o
2 5 17 0.747 0.698 0.598 254.221 o
2 5 18 10.393 10.887 0.837 124.918 o
2 5 19 90.196 91.422 1.495 21.487 o
2 5 20 19.418 19.162 0.987 85.432 o
2 5 21 33.122 31.903 1.326 45.076 o
2 5 22 0.082 1.266 0.907 110.550 o
2 5 23 0.657 0.528 0.479 397.205 o
2 5 24 10.728 11.037 0.818 130.578 o
2 5 25 0.847 1.186 0.748 162.695 o
2 5 26 0.045 0.379 0.389 601.901 o
2 6 0 972.094 974.082 9.132 0.290 o
2 6 1 269.539 268.774 2.811 3.560 o
2 6 2 87.402 87.853 1.485 22.343 o
2 6 3 2267.790 2257.910 21.584 0.053 o
2 6 4 8.508 6.650 0.808 136.372 o
2 6 5 2293.110 2297.550 19.650 0.055 o
2 6 6 184.796 181.359 2.622 6.032 o
2 6 7 431.212 440.931 6.420 1.044 o
2 6 8 427.473 422.577 5.723 1.183 o
2 6 9 0.303 1.904 0.718 176.548 o
2 6 10 4.572 4.237 0.618 235.189 o
2 6 11 375.776 380.265 3.938 1.814 o
2 6 12 241.485 240.340 2.911 4.022 o
2 6 13 1337.720 1349.120 11.136 0.162 o
2 6 14 30.625 29.550 0.808 103.980 o
2 6 15 685.973 695.468 6.211 0.590 o
2 6 16 65.631 67.086 1.246 34.768 o
2 6 17 3.336 2.453 0.748 162.107 o
2 6 18 29.690 28.045 1.346 45.088 o
2 6 19 234.323 245.435 3.280 3.706 o
2 6 20 15.661 15.254 1.246 56.460 o
2 6 21 227.002 232.295 4.028 3.142 o
2 6 22 7.155 5.703 0.708 177.772 o
2 6 23 101.853 99.597 2.173 12.617 o
2 6 24 2.860 1.725 0.808 139.221 o
2 6 25 0.009 0.279 0.309 952.657 o
2 6 26 0.724 0.947 1.077 78.481 o
2 7 0 98.541 98.890 3.489 6.256 o
2 7 1 1090.690 1077.410 9.152 0.245 o
2 7 2 92.198 88.272 1.585 20.115 o
2 7 3 583.826 569.919 6.939 0.701 o
2 7 4 93.734 87.714 1.914 15.930 o
2 7 5 4.450 4.496 1.067 79.626 o
2 7 6 143.774 141.181 4.157 4.089 o
2 7 7 341.950 333.378 4.815 1.778 o
2 7 8 343.416 336.349 3.390 2.286 o
2 7 9 543.373 538.315 4.766 0.967 o
2 7 10 37.336 36.709 1.027 65.463 o
2 7 11 145.328 144.870 1.944 10.212 o
2 7 12 17.348 17.098 0.847 115.087 o
2 7 13 131.871 130.783 1.854 11.896 o
2 7 14 14.109 14.107 0.788 136.066 o
2 7 15 61.560 60.187 1.206 38.490 o
2 7 16 4.551 4.945 0.688 190.153 o
2 7 17 20.601 22.382 0.937 92.139 o
2 7 18 0.042 0.987 1.117 72.983 o
2 7 19 121.859 124.951 1.874 12.657 o
2 7 20 49.230 50.776 1.147 47.470 o
2 7 21 20.330 19.541 0.967 88.071 o
2 7 22 11.106 10.059 0.778 143.783 o
2 7 23 5.988 4.875 0.907 109.535 o
2 7 24 2.847 1.984 0.648 215.873 o
2 7 25 6.002 5.244 0.997 90.817 o
2 7 26 0.194 0.987 1.117 72.982 o
2 8 0 5560.760 5518.640 59.898 0.008 o
2 8 1 100.285 99.817 1.665 17.456 o
2 8 2 2102.430 2111.970 18.374 0.064 o
2 8 3 0.693 1.246 1.067 79.953 o
2 8 4 84.609 80.057 1.795 18.566 o
2 8 5 51.166 46.808 1.785 24.033 o
2 8 6 1885.570 1876.900 16.659 0.080 o
2 8 7 78.735 76.049 1.236 30.298 o
2 8 8 1342.880 1340.150 12.083 0.156 o
2 8 9 77.522 77.405 1.246 30.185 o
2 8 10 314.809 315.741 3.200 2.644 o
2 8 11 0.187 0.538 0.518 338.554 o
2 8 12 59.933 59.908 1.276 36.359 o
2 8 13 64.516 63.398 1.476 28.626 o
2 8 14 99.676 100.874 1.984 14.276 o
2 8 15 86.696 84.643 2.223 13.493 o
2 8 16 379.839 394.761 4.656 1.576 o
2 8 17 9.604 9.760 0.977 93.113 o
2 8 18 127.729 129.257 2.094 10.850 o
2 8 19 33.583 33.000 1.446 38.539 o
2 8 20 22.603 22.262 1.156 62.302 o
2 8 21 65.914 69.439 2.413 13.156 o
2 8 22 0.013 0.528 0.548 302.645 o
2 8 23 0.205 0.329 0.349 747.278 o
2 8 24 34.747 34.166 1.326 44.414 o
2 8 25 5.332 4.815 0.887 114.639 o
2 9 0 26.515 23.549 1.485 38.472 o
2 9 1 132.242 133.335 2.213 9.913 o
2 9 2 388.365 388.550 4.317 1.644 o
2 9 3 1.042 1.396 1.047 83.016 o
2 9 4 1.068 1.476 0.947 101.404 o
2 9 5 83.486 82.739 1.296 27.030 o
2 9 6 270.292 268.335 2.732 3.616 o
2 9 7 74.930 71.064 1.186 33.359 o
2 9 8 25.520 24.805 0.877 98.343 o
2 9 9 67.829 66.169 1.286 33.019 o
2 9 10 83.553 83.237 1.695 19.921 o
2 9 11 9.369 8.903 0.897 110.199 o
2 9 12 163.271 164.829 2.851 6.207 o
2 9 13 49.881 48.762 1.645 27.552 o
2 9 14 20.915 19.670 1.107 68.577 o
2 9 15 27.965 24.845 1.376 43.974 o
2 9 16 30.466 31.086 1.186 55.603 o
2 9 17 0.088 0.638 0.628 230.659 o
2 9 18 2.172 2.423 1.107 74.231 o
2 9 19 40.621 39.849 1.266 45.504 o
2 9 20 11.687 10.269 1.147 67.651 o
2 9 21 23.447 22.591 0.987 82.368 o
2 9 22 25.479 23.230 1.545 35.871 o
2 9 23 21.373 18.633 1.186 60.286 o
2 9 24 0.885 0.528 0.508 351.796 o
2 9 25 5.613 4.885 0.758 156.590 o
2 10 0 617.302 623.815 7.487 0.609 o
2 10 1 70.370 72.290 1.795 20.458 o
2 10 2 21.259 21.415 0.927 93.790 o
2 10 3 752.706 764.518 6.730 0.493 o
2 10 4 68.314 65.272 1.137 38.004 o
2 10 5 1864.630 1879.950 16.271 0.082 o
2 10 6 7.252 6.859 0.688 187.408 o
2 10 7 639.606 646.786 5.852 0.676 o
2 10 8 51.652 50.935 1.117 48.138 o
2 10 9 74.323 74.912 1.426 26.887 o
2 10 10 36.231 35.682 1.186 52.786 o
2 10 11 529.773 545.972 5.972 0.863 o
2 10 12 2.321 1.904 0.917 108.018 o
2 10 13 635.991 642.997 7.886 0.564 o
2 10 14 17.570 18.314 1.306 51.036 o
2 10 15 160.914 164.570 2.453 7.330 o
2 10 16 6.590 6.271 0.728 168.544 o
2 10 17 3.727 4.297 0.788 145.817 o
2 10 18 2.944 3.469 0.997 91.335 o
2 10 19 51.523 51.444 1.944 20.564 o
2 10 20 0.922 1.037 1.156 68.027 o
2 10 21 141.818 145.179 3.489 5.306 o
2 10 22 7.969 8.285 1.166 66.109 o
2 10 23 88.989 87.544 1.755 18.251 o
2 10 24 4.106 3.440 0.917 107.697 o
2 10 25 0.670 1.416 1.306 53.343 o
2 11 0 77.467 75.421 2.213 14.367 o
2 11 1 0.640 2.183 0.638 223.339 o
2 11 2 0.483 0.678 0.508 351.891 o
2 11 3 472.567 468.527 4.277 1.258 o
2 11 4 50.760 47.376 1.057 53.013 o
2 11 5 23.856 23.249 0.897 96.672 o
2 11 6 27.020 26.509 1.057 70.415 o
2 11 7 238.271 239.134 2.612 4.401 o
2 11 8 11.943 10.727 0.857 118.560 o
2 11 9 28.134 26.490 1.067 68.769 o
2 11 10 79.437 79.917 1.565 22.792 o
2 11 11 0.313 1.276 1.406 46.048 o
2 11 12 0.698 0.857 0.728 171.756 o
2 11 13 0.845 0.997 0.827 132.859 o
2 11 14 1.160 0.788 0.718 176.517 o
2 11 15 16.477 15.662 0.648 188.059 o
2 11 16 0.130 0.857 0.967 97.300 o
2 11 17 24.460 22.561 0.917 92.903 o
2 11 18 54.093 50.596 1.376 35.341 o
2 11 19 34.560 32.591 1.964 21.995 o
2 11 20 0.026 1.226 1.356 49.497 o
2 11 21 1.443 1.595 1.107 74.273 o
2 11 22 9.805 10.040 1.097 74.196 o
2 11 23 7.315 5.862 0.837 127.684 o
2 11 24 0.456 0.598 0.668 203.921 o
2 12 0 718.097 720.183 6.769 0.530 o
2 12 1 0.448 0.439 0.409 544.475 o
2 12 2 489.815 493.282 4.437 1.161 o
2 12 3 24.182 24.027 0.887 97.946 o
2 12 4 120.079 118.022 1.695 14.346 o
2 12 5 9.106 8.624 1.047 81.591 o
2 12 6 195.289 197.131 2.433 5.963 o
2 12 7 241.171 250.888 3.081 3.786 o
2 12 8 929.860 939.985 9.053 0.310 o
2 12 9 13.506 13.230 0.987 89.392 o
2 12 10 506.073 523.281 5.772 0.937 o
2 12 11 99.283 102.698 2.173 12.676 o
2 12 12 80.684 79.489 1.665 20.961 o
2 12 13 26.811 26.410 1.266 51.226 o
2 12 14 83.686 83.785 1.316 26.466 o
2 12 15 3.687 3.529 0.748 161.829 o
2 12 16 297.324 306.689 3.081 2.892 o
2 12 17 15.188 15.064 0.927 99.395 o
2 12 18 146.397 147.951 3.121 6.070 o
2 12 19 4.167 3.599 0.887 115.020 o
2 12 20 32.454 30.428 1.306 46.628 o
2 12 21 48.289 52.620 1.555 30.122 o
2 12 22 13.720 14.416 1.027 82.585 o
2 12 23 6.741 7.278 0.728 168.101 o
2 13 0 0.141 0.887 0.778 150.472 o
2 13 1 3.253 3.340 0.718 175.712 o
2 13 2 126.237 121.032 2.153 10.819 o
2 13 3 201.464 203.771 2.572 5.491 o
2 13 4 7.467 7.856 0.847 124.285 o
2 13 5 52.835 48.872 1.246 41.380 o
2 13 6 117.232 119.946 1.934 12.747 o
2 13 7 4.946 5.264 0.987 92.820 o
2 13 8 6.317 6.759 1.057 80.746 o
2 13 9 49.603 48.214 1.336 38.353 o
2 13 10 14.120 13.339 1.067 76.809 o
2 13 11 235.622 241.726 3.400 3.596 o
2 13 12 0.246 0.568 0.538 313.934 o
2 13 13 86.600 89.209 1.595 20.648 o
2 13 14 1.138 1.924 0.798 142.944 o
2 13 15 148.540 157.103 2.153 8.906 o
2 13 16 3.201 2.183 0.778 149.987 o
2 13 17 24.191 23.349 0.917 92.811 o
2 13 18 6.324 6.909 0.867 119.316 o
2 13 19 13.460 13.060 1.216 59.764 o
2 13 20 11.977 10.309 1.047 80.702 o
2 13 21 12.118 12.781 1.027 83.367 o
2 13 22 5.052 4.776 1.057 81.047 o
2 13 23 3.623 2.034 0.688 191.355 o
2 14 0 443.713 459.235 8.265 0.775 o
2 14 1 298.647 301.056 4.108 2.351 o
2 14 2 76.964 75.620 1.874 18.427 o
2 14 3 959.046 995.846 9.740 0.280 o
2 14 4 48.026 49.131 1.326 39.082 o
2 14 5 516.166 531.356 5.683 0.924 o
2 14 6 98.399 100.614 2.183 12.710 o
2 14 7 53.765 51.743 1.934 20.555 o
2 14 8 108.307 108.510 2.752 8.724 o
2 14 9 31.196 32.521 1.485 37.137 o
2 14 10 4.058 2.333 1.226 60.396 o
2 14 11 116.966 119.019 1.605 15.303 o
2 14 12 93.029 96.507 2.034 14.453 o
2 14 13 295.412 310.028 3.360 2.738 o
2 14 14 11.988 11.405 0.778 142.501 o
2 14 15 132.799 136.595 2.134 10.193 o
2 14 16 17.849 15.772 0.947 93.939 o
2 14 17 3.413 3.350 0.748 161.949 o
2 14 18 0.059 0.768 0.927 105.851 o
2 14 19 62.864 61.134 1.236 36.799 o
2 14 20 3.519 4.257 0.768 153.516 o
2 14 21 72.408 67.625 2.283 14.145 o
2 14 22 1.262 0.917 0.598 254.086 o
2 15 0 58.831 57.465 2.991 9.309 o
2 15 1 188.419 187.461 2.931 5.289 o
2 15 2 8.779 8.694 1.067 78.677 o
2 15 3 111.483 113.256 2.313 10.823 o
2 15 4 0.133 0.459 0.508 351.971 o
2 15 5 57.728 58.084 1.476 30.416 o
2 15 6 15.044 12.751 1.047 79.442 o
2 15 7 90.385 93.855 2.522 10.830 o
2 15 8 17.118 15.782 1.166 63.712 o
2 15 9 28.749 26.509 1.047 70.720 o
2 15 10 122.410 126.326 1.665 14.003 o
2 15 11 25.090 24.735 1.047 72.936 o
2 15 12 2.308 1.814 0.808 139.302 o
2 15 13 54.451 55.053 1.585 28.086 o
2 15 14 0.730 0.778 0.618 238.086 o
2 15 15 11.250 11.176 0.768 146.775 o
2 15 16 2.058 1.685 0.728 171.506 o
2 15 17 1.671 1.147 0.728 171.624 o
2 15 18 61.088 62.201 1.266 36.071 o
2 15 19 11.871 11.625 0.857 118.340 o
2 15 20 0.418 0.698 0.498 366.117 o
2 15 21 2.651 1.216 0.628 229.999 o
2 16 0 634.638 644.553 9.830 0.465 o
2 16 1 36.067 32.122 1.515 35.129 o
2 16 2 227.862 234.897 3.410 3.710 o
2 16 3 43.041 42.471 1.605 30.098 o
2 16 4 0.180 1.346 1.565 37.141 o
2 16 5 3.516 3.739 1.117 72.802 o
2 16 6 135.775 134.502 2.303 9.320 o
2 16 7 8.965 8.654 0.798 138.878 o
2 16 8 321.015 332.052 3.599 2.356 o
2 16 9 44.801 44.465 1.117 52.508 o
2 16 10 151.186 157.332 2.233 8.501 o
2 16 11 4.975 3.978 0.927 105.211 o
2 16 12 16.888 16.330 0.837 118.295 o
2 16 13 38.872 39.809 1.406 38.725 o
2 16 14 23.803 23.499 0.857 104.369 o
2 16 15 48.177 48.622 0.997 58.238 o
2 16 16 93.567 95.978 2.183 13.121 o
2 16 17 5.811 5.772 0.967 96.459 o
2 16 18 80.052 81.174 1.216 29.795 o
2 16 19 40.977 40.507 1.127 54.332 o
2 16 20 28.208 24.775 1.356 45.122 o
2 17 0 4.149 4.127 2.034 21.977 o
2 17 1 1.248 1.814 1.186 64.628 o
2 17 2 13.470 11.296 1.266 55.396 o
2 17 3 39.385 38.712 1.186 51.097 o
2 17 4 2.620 1.476 0.967 97.177 o
2 17 5 7.778 5.463 0.788 143.923 o
2 17 6 32.926 33.448 1.057 65.772 o
2 17 7 12.451 12.512 0.827 125.932 o
2 17 8 8.138 7.188 0.788 143.256 o
2 17 9 77.058 74.903 1.246 30.620 o
2 17 10 3.771 4.018 0.758 157.514 o
2 17 11 12.833 12.293 0.818 128.655 o
2 17 12 4.784 3.848 0.748 161.355 o
2 17 13 5.418 4.496 0.728 169.763 o
2 17 14 0.078 1.147 1.276 55.878 o
2 17 15 5.131 4.636 0.907 109.757 o
2 17 16 7.660 6.730 0.887 113.683 o
2 17 17 1.785 1.386 0.738 166.985 o
2 17 18 0.055 0.339 0.349 747.335 o
2 17 19 47.063 45.631 0.827 75.013 o
2 18 0 37.347 40.547 2.153 18.212 o
2 18 1 31.766 30.587 1.396 41.594 o
2 18 2 15.387 13.599 1.346 48.800 o
2 18 3 190.159 200.730 2.911 5.168 o
2 18 4 0.008 1.236 1.456 42.949 o
2 18 5 327.324 343.138 3.878 2.168 o
2 18 6 0.404 0.648 0.568 281.737 o
2 18 7 125.997 130.264 2.014 11.363 o
2 18 8 33.354 32.820 1.037 67.757 o
2 18 9 42.892 41.863 1.097 55.371 o
2 18 10 61.903 62.899 1.376 32.089 o
2 18 11 219.109 233.800 3.320 3.916 o
2 18 12 2.168 1.884 0.738 166.868 o
2 18 13 84.616 84.354 1.495 22.887 o
2 18 14 11.327 11.037 0.917 104.358 o
2 18 15 4.467 3.788 0.798 142.073 o
2 18 16 3.655 3.420 0.718 175.545 o
2 18 17 0.087 0.678 0.758 158.500 o
2 18 18 9.553 8.145 0.907 107.923 o
2 19 0 28.883 30.617 2.413 15.085 o
2 19 1 59.830 60.606 1.665 24.924 o
2 19 2 4.602 6.161 1.625 34.375 o
2 19 3 105.231 108.201 2.143 12.395 o
2 19 4 0.996 1.156 1.296 54.164 o
2 19 5 15.656 15.712 1.027 81.664 o
2 19 6 1.676 0.638 0.548 302.221 o
2 19 7 42.632 43.169 1.236 46.087 o
2 19 8 4.385 3.868 0.728 170.411 o
2 19 9 45.573 44.575 1.047 57.084 o
2 19 10 36.206 37.257 0.947 74.443 o
2 19 11 27.375 27.048 0.957 82.951 o
2 19 12 0.461 0.967 0.768 154.390 o
2 19 13 0.274 0.598 0.548 302.618 o
2 19 14 0.010 0.648 0.548 302.641 o
2 19 15 4.292 4.287 0.897 112.402 o
2 19 16 0.216 0.788 0.887 115.576 o
2 19 17 5.593 5.733 0.508 341.753 o
2 20 0 105.602 105.559 3.499 6.083 o
2 20 1 0.231 1.376 1.196 63.574 o
2 20 2 47.440 46.848 2.163 17.420 o
2 20 3 2.874 4.108 1.555 37.579 o
2 20 4 5.319 4.756 0.897 112.135 o
2 20 5 24.672 23.200 1.296 49.941 o
2 20 6 2.409 1.356 0.818 135.948 o
2 20 7 39.071 38.214 1.196 50.624 o
2 20 8 78.653 78.681 1.466 24.902 o
2 20 9 0.011 1.436 0.788 146.682 o
2 20 10 156.874 164.979 2.303 7.911 o
2 20 11 55.520 57.017 2.293 15.111 o
2 20 12 42.487 42.581 1.127 53.237 o
2 20 13 6.935 6.979 0.758 155.324 o
2 20 14 7.739 6.969 0.698 181.756 o
2 20 15 0.022 0.299 0.309 952.650 o
2 20 16 93.920 87.644 1.346 23.548 o
2 21 0 0.085 1.735 2.094 20.760 o
2 21 1 0.000 2.961 1.306 53.342 o
2 21 2 1.268 1.336 1.376 48.064 o
2 21 3 32.774 30.059 1.396 41.450 o
2 21 4 22.499 20.787 1.017 79.049 o
2 21 5 26.215 25.981 1.426 41.385 o
2 21 6 0.059 0.788 0.907 110.555 o
2 21 7 4.895 4.516 0.798 141.817 o
2 21 8 21.368 21.235 1.336 48.009 o
2 21 9 31.434 31.235 1.824 25.503 o
2 21 10 1.288 1.336 0.718 176.464 o
2 21 11 24.312 23.319 0.827 110.335 o
2 21 12 13.535 12.941 0.678 180.946 o
2 21 13 20.718 19.760 0.917 96.542 o
2 21 14 0.822 0.678 0.498 365.996 o
2 22 0 97.083 103.396 5.992 2.376 o
2 22 1 62.848 63.736 4.776 3.827 o
2 22 2 23.439 24.535 1.635 32.369 o
2 22 3 214.688 230.350 5.015 2.465 o
2 22 4 15.703 12.522 1.057 77.843 o
2 22 5 67.628 69.419 2.084 16.621 o
2 22 6 25.279 22.252 1.426 41.821 o
2 22 7 3.382 2.861 0.827 132.412 o
2 22 8 7.289 5.344 1.236 59.127 o
2 22 9 5.746 4.805 0.917 107.251 o
2 22 10 3.101 3.689 0.558 289.483 o
2 22 11 46.837 44.654 1.057 55.676 o
2 22 12 0.774 0.479 0.389 601.482 o
2 22 13 40.771 34.535 2.502 13.733 o
2 23 0 0.088 1.436 1.525 39.109 o
2 23 1 2.578 0.608 0.678 197.608 o
2 23 2 0.023 0.798 0.728 171.795 o
2 23 3 26.369 28.683 3.808 6.197 o
2 23 4 0.259 0.489 0.578 272.132 o
2 23 5 13.906 12.004 1.017 84.493 o
2 23 6 0.459 0.618 0.628 230.632 o
2 23 7 34.350 29.281 3.340 7.972 o
2 23 8 2.822 1.735 0.947 101.277 o
2 23 9 4.928 3.599 0.638 220.860 o
2 23 10 0.280 0.369 0.389 601.831 o
2 24 1 8.636 0.648 0.798 141.124 o
2 24 2 33.221 19.680 2.233 17.541 o
2 24 3 26.358 19.601 2.313 16.571 o
2 24 4 2.172 1.924 1.575 36.658 o
2 24 5 4.570 2.552 1.745 29.858 o
3 0 2 2023.020 2018.450 18.683 0.068 o
3 0 4 2071.570 2056.780 19.321 0.064 o
3 0 6 3865.220 3731.130 36.370 0.019 o
3 0 8 5.957 6.630 1.137 69.943 o
3 0 10 120.240 122.309 2.921 7.525 o
3 0 12 565.624 556.261 8.963 0.578 o
3 0 14 2764.600 2770.780 32.611 0.031 o
3 0 16 31.640 31.654 1.505 36.253 o
3 0 18 156.217 157.163 2.971 6.152 o
3 0 20 163.555 174.261 3.649 4.524 o
3 0 22 339.993 352.210 5.473 1.548 o
3 0 24 11.031 10.149 1.107 72.641 o
3 0 26 11.654 10.020 1.067 77.909 o
3 1 1 202.031 199.604 2.014 6.540 o
3 1 2 5739.340 5486.440 42.471 0.009 o
3 1 3 918.914 921.262 7.437 0.348 o
3 1 4 1.917 2.662 0.459 430.333 o
3 1 5 6.195 5.394 0.449 433.679 o
3 1 6 913.999 893.496 7.886 0.347 o
3 1 7 0.681 0.648 0.548 302.544 o
3 1 8 295.951 285.603 4.038 2.451 o
3 1 9 118.307 115.529 1.854 13.396 o
3 1 10 34.020 30.986 1.196 53.637 o
3 1 11 179.491 170.891 3.200 5.102 o
3 1 12 182.871 179.315 3.539 4.425 o
3 1 13 6.890 7.856 0.708 177.139 o
3 1 14 21.624 20.388 0.987 83.969 o
3 1 15 44.997 42.282 1.466 34.717 o
3 1 16 16.152 15.643 1.057 77.184 o
3 1 17 81.172 82.629 1.964 16.603 o
3 1 18 0.251 1.156 1.286 55.014 o
3 1 19 0.472 0.788 0.718 176.578 o
3 1 20 16.845 17.148 1.087 72.751 o
3 1 21 19.044 19.640 1.117 68.064 o
3 1 22 44.853 46.798 1.785 24.669 o
3 1 23 0.104 0.359 0.389 601.890 o
3 1 24 15.451 15.822 0.967 91.524 o
3 1 25 1.289 1.904 2.024 22.214 o
3 1 26 24.833 23.389 1.316 48.501 o
3 1 27 1.383 1.386 1.376 48.062 o
3 2 1 6795.800 6554.120 60.347 0.006 o
3 2 2 81.704 82.310 1.166 30.395 o
3 2 3 1165.150 1160.340 9.013 0.221 o
3 2 4 68.889 67.654 1.196 35.368 o
3 2 5 164.535 162.237 2.183 8.055 o
3 2 6 209.672 206.932 2.283 5.751 o
3 2 7 5889.310 5734.070 50.297 0.008 o
3 2 8 32.863 29.740 1.057 66.747 o
3 2 9 1330.900 1335.690 12.113 0.157 o
3 2 10 15.967 14.227 1.356 47.994 o
3 2 11 175.485 173.503 2.672 6.241 o
3 2 12 22.450 21.963 1.755 28.439 o
3 2 13 48.548 47.625 0.967 60.594 o
3 2 14 2.100 2.453 0.907 110.397 o
3 2 15 1050.630 1068.630 10.139 0.243 o
3 2 16 28.951 29.421 1.416 41.167 o
3 2 17 273.393 283.240 3.290 3.089 o
3 2 18 2.531 2.064 0.947 101.288 o
3 2 19 28.090 28.354 1.236 52.857 o
3 2 20 15.626 16.440 1.037 80.063 o
3 2 21 53.772 53.657 1.735 24.513 o
3 2 22 2.475 2.722 0.827 132.589 o
3 2 23 44.552 44.714 1.047 57.585 o
3 2 24 0.425 0.748 0.628 230.629 o
3 2 25 66.549 70.177 4.925 3.586 o
3 2 26 0.484 0.409 0.429 495.009 o
3 2 27 57.216 49.898 3.111 8.745 o
3 3 1 6662.650 6445.770 53.627 0.007 o
3 3 2 502.338 507.808 4.915 1.058 o
3 3 3 0.265 1.605 0.698 186.795 o
3 3 4 418.718 420.872 4.207 1.503 o
3 3 5 3149.430 3077.650 24.864 0.030 o
3 3 6 399.359 386.247 3.998 1.686 o
3 3 7 1280.810 1262.920 10.947 0.177 o
3 3 8 4.718 5.284 0.887 114.728 o
3 3 9 25.250 24.825 1.097 67.100 o
3 3 10 176.494 168.498 3.270 5.042 o
3 3 11 273.239 265.853 4.606 2.329 o
3 3 12 27.331 25.971 1.416 41.741 o
3 3 13 72.113 70.795 1.276 31.606 o
3 3 14 141.438 142.248 2.193 9.382 o
3 3 15 2.285 2.004 0.768 154.109 o
3 3 16 91.860 91.093 2.114 13.978 o
3 3 17 41.717 42.162 1.326 41.649 o
3 3 18 52.224 54.106 1.276 39.418 o
3 3 19 12.151 11.585 0.967 93.809 o
3 3 20 54.380 51.982 1.535 29.775 o
3 3 21 16.149 15.772 0.987 87.779 o
3 3 22 0.106 0.857 1.007 89.746 o
3 3 23 35.694 33.588 1.097 60.634 o
3 3 24 1.225 1.057 0.798 142.976 o
3 3 25 0.542 0.927 0.897 113.013 o
3 3 26 4.479 4.078 0.778 149.346 o
3 4 1 52.130 51.703 1.057 51.272 o
3 4 2 343.417 350.506 3.440 2.223 o
3 4 3 135.282 135.100 1.944 11.055 o
3 4 4 2579.950 2536.530 20.368 0.045 o
3 4 5 254.590 255.943 3.320 3.388 o
3 4 6 3707.430 3629.910 33.209 0.021 o
3 4 7 13.305 10.837 0.897 107.942 o
3 4 8 2.674 3.529 1.266 56.687 o
3 4 9 101.044 97.494 2.134 13.037 o
3 4 10 318.824 323.059 4.127 2.166 o
3 4 11 5.519 6.221 0.788 144.814 o
3 4 12 752.429 756.582 7.228 0.477 o
3 4 13 182.124 181.838 2.024 7.482 o
3 4 14 1563.780 1580.420 13.958 0.115 o
3 4 15 53.176 54.395 1.336 36.638 o
3 4 16 24.774 24.027 1.446 40.693 o
3 4 17 1.961 1.635 0.818 135.988 o
3 4 18 87.061 88.421 1.505 22.029 o
3 4 19 3.576 2.981 1.216 61.395 o
3 4 20 119.187 125.409 2.243 10.567 o
3 4 21 7.561 7.507 0.818 133.393 o
3 4 22 285.916 295.951 4.905 2.048 o
3 4 23 10.483 10.688 0.798 137.205 o
3 4 24 33.206 31.624 1.615 31.723 o
3 4 25 1.886 1.725 1.097 75.612 o
3 4 26 17.393 15.034 0.708 160.155 o
3 5 1 720.296 712.297 5.962 0.565 o
3 5 2 147.073 143.624 2.034 9.763 o
3 5 3 174.800 172.038 2.492 6.704 o
3 5 4 19.424 17.956 0.678 166.394 o
3 5 5 632.058 617.415 6.909 0.634 o
3 5 6 10.008 8.255 0.877 114.994 o
3 5 7 410.104 401.261 4.666 1.465 o
3 5 8 64.870 61.722 1.755 22.356 o
3 5 9 24.459 22.312 1.166 60.752 o
3 5 10 220.502 217.450 3.091 4.276 o
3 5 11 61.123 56.010 1.107 43.661 o
3 5 12 5.848 5.633 0.588 256.973 o
3 5 13 113.793 114.273 1.316 18.597 o
3 5 14 449.019 451.798 4.197 1.360 o
3 5 15 18.175 18.165 0.808 124.227 o
3 5 16 91.636 92.270 1.765 17.609 o
3 5 17 17.686 16.998 0.987 86.801 o
3 5 18 34.503 33.578 1.206 52.301 o
3 5 19 0.162 1.685 1.874 25.902 o
3 5 20 101.027 104.483 1.535 18.575 o
3 5 21 24.830 22.801 1.147 62.476 o
3 5 22 26.206 23.758 1.057 71.442 o
3 5 23 23.963 22.681 1.236 54.714 o
3 5 24 4.121 3.629 1.037 84.347 o
3 5 25 20.426 19.979 0.818 118.421 o
3 5 26 6.911 5.244 0.668 199.551 o
3 6 1 3345.060 3352.300 26.868 0.026 o
3 6 2 121.733 121.411 1.795 13.339 o
3 6 3 1020.170 1012.360 9.471 0.266 o
3 6 4 48.500 45.582 1.246 43.271 o
3 6 5 525.488 527.418 6.032 0.877 o
3 6 6 24.531 21.475 1.446 40.910 o
3 6 7 2572.810 2575.920 26.350 0.039 o
3 6 8 328.369 324.116 3.459 2.395 o
3 6 9 935.318 937.533 8.604 0.317 o
3 6 10 5.274 4.357 0.628 227.209 o
3 6 11 305.967 306.479 3.539 2.575 o
3 6 12 201.280 203.921 2.552 5.527 o
3 6 13 5.739 5.603 0.558 284.731 o
3 6 14 55.786 54.275 0.957 54.816 o
3 6 15 526.923 540.090 4.935 0.978 o
3 6 16 82.611 85.361 1.585 21.608 o
3 6 17 368.475 373.675 4.108 1.811 o
3 6 18 0.237 1.276 0.728 171.774 o
3 6 19 42.144 40.986 1.276 44.325 o
3 6 20 55.767 57.735 1.316 36.299 o
3 6 21 9.606 9.601 0.748 156.475 o
3 6 22 0.013 0.598 0.568 281.778 o
3 6 23 19.231 17.108 0.818 121.030 o
3 6 24 5.775 6.430 0.897 111.813 o
3 6 25 82.960 79.479 1.595 21.804 o
3 6 26 8.031 7.926 0.927 103.971 o
3 7 1 0.180 1.236 0.718 176.583 o
3 7 2 125.412 117.423 1.854 12.804 o
3 7 3 132.964 124.083 2.124 10.552 o
3 7 4 158.289 158.748 2.921 6.214 o
3 7 5 178.050 177.431 2.881 5.687 o
3 7 6 211.398 203.701 4.367 3.065 o
3 7 7 257.401 253.570 2.772 3.847 o
3 7 8 4.679 3.988 0.638 220.903 o
3 7 9 318.496 320.108 3.071 2.660 o
3 7 10 89.958 90.415 1.715 18.505 o
3 7 11 6.436 7.118 0.758 155.576 o
3 7 12 75.543 72.769 1.137 34.374 o
3 7 13 30.655 29.371 0.897 88.560 o
3 7 14 3.931 3.589 0.748 161.734 o
3 7 15 91.783 93.187 1.665 18.786 o
3 7 16 1.103 1.057 0.808 139.479 o
3 7 17 0.284 0.399 0.419 518.931 o
3 7 18 0.038 0.648 0.618 238.162 o
3 7 19 2.322 1.725 0.827 132.684 o
3 7 20 0.681 0.459 0.469 414.284 o
3 7 21 0.488 0.618 0.568 281.727 o
3 7 22 3.078 1.665 0.758 158.050 o
3 7 23 1.680 1.834 1.047 82.986 o
3 7 24 13.479 13.549 0.967 92.894 o
3 7 25 0.997 1.456 0.897 112.983 o
3 7 26 3.009 2.931 2.064 21.355 o
3 8 1 274.686 281.156 3.310 3.073 o
3 8 2 503.505 511.207 6.221 0.900 o
3 8 3 5.300 3.539 1.127 71.395 o
3 8 4 2772.810 2777.910 27.566 0.035 o
3 8 5 313.728 310.248 4.576 2.035 o
3 8 6 920.179 922.588 7.936 0.338 o
3 8 7 16.332 14.326 0.758 143.568 o
3 8 8 24.016 23.239 0.907 94.741 o
3 8 9 112.255 111.631 1.476 17.387 o
3 8 10 103.174 104.343 1.446 19.357 o
3 8 11 11.708 11.176 0.827 126.898 o
3 8 12 732.259 751.019 7.318 0.488 o
3 8 13 177.332 177.770 2.532 6.462 o
3 8 14 718.682 731.877 7.368 0.501 o
3 8 15 49.222 48.373 1.166 46.817 o
3 8 16 90.988 90.037 1.655 19.196 o
3 8 17 10.432 8.454 1.156 66.876 o
3 8 18 104.782 104.413 1.775 15.646 o
3 8 19 8.784 9.401 0.907 107.976 o
3 8 20 153.157 153.354 2.263 8.397 o
3 8 21 19.109 21.624 1.495 39.001 o
3 8 22 100.296 98.451 1.635 17.869 o
3 8 23 8.429 6.560 0.897 110.983 o
3 8 24 41.568 43.967 1.555 31.863 o
3 8 25 0.047 0.409 0.439 472.879 o
3 9 1 19.857 18.933 1.147 64.651 o
3 9 2 76.365 68.312 2.004 17.049 o
3 9 3 4.857 4.427 0.837 128.758 o
3 9 4 25.578 24.456 0.808 112.792 o
3 9 5 27.362 25.523 0.907 91.246 o
3 9 6 368.028 367.414 3.529 2.005 o
3 9 7 87.773 83.646 1.256 26.801 o
3 9 8 80.468 76.169 1.615 22.037 o
3 9 9 0.440 0.758 0.598 254.261 o
3 9 10 18.433 17.616 0.907 100.730 o
3 9 11 297.415 301.036 3.798 2.518 o
3 9 12 34.105 31.943 1.326 44.837 o
3 9 13 136.544 145.299 2.811 7.199 o
3 9 14 76.949 75.900 2.602 11.098 o
3 9 15 65.746 67.585 1.735 22.296 o
3 9 16 2.569 2.373 1.097 75.567 o
3 9 17 211.909 221.627 3.599 3.757 o
3 9 18 1.519 2.193 1.117 72.942 o
3 9 19 10.036 10.588 1.027 84.265 o
3 9 20 17.886 17.926 0.997 84.891 o
3 9 21 28.950 27.855 1.226 53.444 o
3 9 22 61.431 56.957 1.775 22.614 o
3 9 23 21.973 20.926 1.107 67.986 o
3 9 24 0.005 0.867 0.748 162.754 o
3 9 25 2.021 1.296 0.708 181.337 o
3 10 1 1046.970 1057.020 9.332 0.256 o
3 10 2 45.489 42.790 1.147 50.596 o
3 10 3 928.558 939.407 8.145 0.327 o
3 10 4 11.881 11.385 0.748 153.581 o
3 10 5 292.390 286.310 3.220 2.945 o
3 10 6 15.287 14.227 0.967 91.964 o
3 10 7 887.756 885.441 7.717 0.362 o
3 10 8 206.948 204.369 3.011 4.689 o
3 10 9 886.794 894.872 8.225 0.350 o
3 10 10 0.903 0.847 0.688 192.220 o
3 10 11 293.132 300.886 3.779 2.558 o
3 10 12 125.952 128.968 3.031 6.941 o
3 10 13 42.035 42.162 1.376 39.157 o
3 10 14 2.692 3.220 1.067 79.825 o
3 10 15 134.260 135.658 1.814 11.800 o
3 10 16 67.569 71.882 1.346 30.631 o
3 10 17 284.377 290.288 2.921 3.193 o
3 10 18 0.148 1.087 1.206 62.529 o
3 10 19 62.562 61.364 1.725 23.240 o
3 10 20 72.206 73.337 1.675 22.260 o
3 10 21 0.940 0.608 0.508 351.762 o
3 10 22 0.804 2.134 1.097 75.640 o
3 10 23 6.031 5.902 0.907 109.397 o
3 10 24 0.117 0.648 0.728 171.794 o
3 11 1 1233.140 1229.970 10.249 0.192 o
3 11 2 210.998 210.182 2.203 5.809 o
3 11 3 88.326 85.650 1.575 20.955 o
3 11 4 152.121 151.470 1.834 10.130 o
3 11 5 537.148 527.727 4.875 0.976 o
3 11 6 0.005 0.688 0.608 246.034 o
3 11 7 261.275 259.831 3.071 3.502 o
3 11 8 64.020 64.345 1.545 26.850 o
3 11 9 24.720 23.349 1.336 47.197 o
3 11 10 3.259 3.709 0.917 107.805 o
3 11 11 94.349 95.999 1.745 17.378 o
3 11 12 0.012 1.117 0.907 110.553 o
3 11 13 0.017 0.778 0.718 176.600 o
3 11 14 11.583 12.532 0.808 132.535 o
3 11 15 0.810 1.416 0.728 171.720 o
3 11 16 3.981 4.407 0.758 157.371 o
3 11 17 8.857 8.524 0.768 149.685 o
3 11 18 6.784 5.593 0.778 148.050 o
3 11 19 0.871 0.578 0.568 281.660 o
3 11 20 1.377 1.127 0.827 132.818 o
3 11 21 5.358 6.799 1.196 63.212 o
3 11 22 1.524 0.818 0.718 176.468 o
3 11 23 3.528 3.220 0.788 146.023 o
3 11 24 0.125 0.379 0.399 572.166 o
3 12 1 166.167 164.391 1.864 8.965 o
3 12 2 232.312 233.860 2.463 4.724 o
3 12 3 0.415 0.588 0.508 351.916 o
3 12 4 1725.110 1769.750 16.251 0.091 o
3 12 5 14.639 14.536 0.937 97.829 o
3 12 6 342.244 337.904 3.858 2.108 o
3 12 7 17.225 16.161 0.987 87.209 o
3 12 8 34.955 32.322 1.216 51.642 o
3 12 9 184.342 190.282 2.841 5.507 o
3 12 10 147.105 150.274 2.313 8.509 o
3 12 11 0.278 0.588 0.608 246.020 o
3 12 12 572.541 587.895 6.929 0.704 o
3 12 13 119.749 124.711 1.735 13.793 o
3 12 14 118.221 119.328 1.994 12.297 o
3 12 15 7.161 6.251 0.788 144.037 o
3 12 16 66.513 67.904 1.615 24.590 o
3 12 17 0.816 0.429 0.449 451.854 o
3 12 18 38.133 37.057 1.565 32.530 o
3 12 19 11.415 11.266 0.957 96.044 o
3 12 20 97.252 98.122 1.884 15.511 o
3 12 21 0.409 1.117 0.867 120.941 o
3 12 22 39.379 37.835 1.176 51.949 o
3 12 23 0.051 0.588 0.648 216.686 o
3 13 1 0.063 0.469 0.459 432.649 o
3 13 2 35.206 34.445 1.246 49.176 o
3 13 3 31.625 30.408 1.037 69.340 o
3 13 4 1.320 1.117 0.808 139.459 o
3 13 5 17.169 16.540 1.176 62.585 o
3 13 6 19.436 19.242 1.077 72.758 o
3 13 7 115.641 116.905 2.861 7.936 o
3 13 8 24.650 25.822 1.605 33.344 o
3 13 9 25.712 22.093 1.346 46.483 o
3 13 10 4.253 5.234 1.097 75.344 o
3 13 11 18.819 17.965 1.336 48.705 o
3 13 12 11.602 10.368 0.827 127.231 o
3 13 13 3.666 2.662 0.758 157.763 o
3 13 14 92.054 94.184 1.366 22.976 o
3 13 15 0.077 0.528 0.518 338.567 o
3 13 16 8.280 7.916 0.728 166.701 o
3 13 17 15.843 15.762 0.827 122.042 o
3 13 18 5.152 5.025 0.837 128.586 o
3 13 19 5.504 4.925 0.837 128.493 o
3 13 20 24.137 24.137 1.047 73.524 o
3 13 21 37.097 35.921 1.854 24.159 o
3 13 22 11.877 9.800 0.758 150.520 o
3 13 23 0.789 0.489 0.489 381.126 o
3 14 1 570.656 590.148 6.391 0.746 o
3 14 2 58.093 59.699 1.725 23.874 o
3 14 3 243.562 251.357 2.931 3.898 o
3 14 4 6.545 6.500 0.977 94.302 o
3 14 5 215.504 221.278 2.901 4.567 o
3 14 6 30.627 28.543 1.226 52.849 o
3 14 7 168.220 167.412 2.502 6.931 o
3 14 8 84.557 85.829 1.795 18.278 o
3 14 9 360.021 369.578 4.456 1.751 o
3 14 10 13.847 15.732 1.176 63.414 o
3 14 11 229.117 243.461 2.672 4.448 o
3 14 12 44.212 43.039 1.027 59.789 o
3 14 13 12.190 10.857 0.778 142.562 o
3 14 14 8.091 8.275 0.728 166.708 o
3 14 15 44.244 44.734 1.067 56.239 o
3 14 16 11.812 11.146 0.728 161.810 o
3 14 17 253.545 259.492 3.051 3.611 o
3 14 18 0.860 0.628 0.598 254.207 o
3 14 19 64.304 65.242 1.615 25.103 o
3 14 20 39.738 38.832 1.346 41.550 o
3 14 21 3.153 3.130 0.638 222.203 o
3 14 22 14.134 11.894 1.137 68.145 o
3 15 1 32.110 34.087 1.785 26.406 o
3 15 2 36.464 37.187 1.206 51.030 o
3 15 3 44.901 42.950 1.296 42.197 o
3 15 4 26.606 25.303 1.127 63.372 o
3 15 5 156.448 161.011 2.782 6.588 o
3 15 6 36.291 38.732 1.336 42.925 o
3 15 7 15.990 15.573 1.127 68.402 o
3 15 8 30.742 30.059 1.316 46.462 o
3 15 9 192.284 193.383 2.233 6.489 o
3 15 10 33.258 32.920 0.947 78.143 o
3 15 11 22.720 23.319 0.917 93.894 o
3 15 12 0.073 0.429 0.439 472.874 o
3 15 13 17.097 16.570 1.077 74.040 o
3 15 14 0.081 1.495 1.705 31.309 o
3 15 15 19.760 17.327 0.748 140.752 o
3 15 16 14.088 13.758 0.808 130.054 o
3 15 17 1.839 2.682 0.837 129.549 o
3 15 18 0.077 0.409 0.439 472.875 o
3 15 19 3.431 3.001 0.688 191.234 o
3 15 20 4.899 5.134 0.758 156.858 o
3 15 21 0.224 0.748 0.588 262.977 o
3 16 1 199.871 207.360 4.905 2.674 o
3 16 2 182.503 190.392 2.941 5.355 o
3 16 3 46.913 48.174 1.605 29.149 o
3 16 4 613.283 638.062 6.919 0.641 o
3 16 5 0.760 1.476 0.947 101.416 o
3 16 6 123.440 126.306 1.944 12.058 o
3 16 7 21.571 19.361 0.847 110.461 o
3 16 8 22.681 23.040 0.867 103.538 o
3 16 9 43.966 46.329 1.027 59.009 o
3 16 10 86.597 91.063 1.376 24.061 o
3 16 11 0.024 1.745 1.934 24.325 o
3 16 12 278.827 296.171 3.300 2.973 o
3 16 13 1.533 0.429 0.439 472.086 o
3 16 14 43.173 41.793 0.997 63.276 o
3 16 15 7.476 7.507 0.758 154.825 o
3 16 16 26.012 24.216 1.047 72.621 o
3 16 17 0.993 1.047 0.738 167.113 o
3 16 18 15.078 14.087 0.937 97.722 o
3 16 19 8.579 7.198 0.758 154.195 o
3 16 20 58.206 54.734 1.665 25.530 o
3 17 1 7.883 10.030 1.296 53.599 o
3 17 2 20.951 21.226 1.206 58.219 o
3 17 3 13.934 11.704 1.017 84.534 o
3 17 4 20.854 20.428 1.147 64.131 o
3 17 5 51.686 53.398 1.476 32.019 o
3 17 6 6.103 5.842 0.857 122.321 o
3 17 7 58.842 57.256 1.107 44.335 o
3 17 8 1.071 1.386 1.575 36.669 o
3 17 9 1.612 1.555 0.748 162.581 o
3 17 10 6.224 5.772 0.877 116.861 o
3 17 11 123.779 127.353 2.143 10.837 o
3 17 12 10.133 9.242 0.708 173.461 o
3 17 13 129.363 135.359 2.034 10.914 o
3 17 14 1.821 0.429 0.429 493.942 o
3 17 15 45.265 46.260 1.226 45.275 o
3 17 16 2.349 2.243 0.837 129.511 o
3 17 17 100.332 102.070 1.725 16.685 o
3 17 18 0.183 0.578 0.459 432.619 o
3 17 19 8.491 7.288 0.528 308.330 o
3 18 1 150.885 158.449 3.459 5.142 o
3 18 2 70.733 73.726 2.134 15.677 o
3 18 3 71.919 74.245 1.745 21.013 o
3 18 4 6.033 5.673 0.887 114.346 o
3 18 5 4.852 5.194 0.847 125.666 o
3 18 6 55.839 56.807 1.206 40.932 o
3 18 7 87.959 88.721 1.735 18.557 o
3 18 8 13.335 12.981 0.778 140.593 o
3 18 9 263.161 269.531 3.111 3.394 o
3 18 10 17.693 17.228 0.847 114.751 o
3 18 11 80.124 83.217 1.605 21.771 o
3 18 12 11.927 11.475 0.778 142.524 o
3 18 13 10.714 10.179 0.778 144.044 o
3 18 14 20.475 20.857 0.967 87.621 o
3 18 15 27.109 26.410 1.067 69.262 o
3 18 16 0.002 0.658 0.568 281.777 o
3 18 17 84.814 85.670 1.765 18.659 o
3 18 18 0.430 1.605 0.518 338.376 o
3 19 1 166.928 178.029 3.260 5.136 o
3 19 2 21.970 22.272 1.296 50.601 o
3 19 3 8.815 7.966 1.156 67.149 o
3 19 4 14.429 13.011 1.396 45.601 o
3 19 5 141.341 143.534 2.851 6.976 o
3 19 6 13.140 10.797 0.818 128.981 o
3 19 7 3.874 3.519 0.718 175.437 o
3 19 8 14.689 15.254 0.768 141.478 o
3 19 9 7.929 8.056 0.808 136.307 o
3 19 10 24.737 23.987 0.778 121.219 o
3 19 11 0.614 1.067 0.628 230.586 o
3 19 12 0.146 0.568 0.548 302.633 o
3 19 13 0.458 0.409 0.429 495.019 o
3 19 14 1.998 2.313 0.738 166.859 o
3 19 15 2.049 0.977 0.618 237.737 o
3 19 16 12.513 11.744 0.598 230.728 o
3 19 17 4.436 2.692 0.538 310.097 o
3 20 1 49.693 45.442 2.014 19.683 o
3 20 2 171.239 176.783 3.091 5.402 o
3 20 3 5.808 4.137 1.087 76.623 o
3 20 4 161.934 164.161 3.420 5.017 o
3 20 5 10.586 10.040 0.847 122.231 o
3 20 6 71.234 70.426 2.024 17.099 o
3 20 7 38.063 35.831 1.147 55.031 o
3 20 8 2.196 2.024 1.087 76.986 o
3 20 9 44.219 45.751 1.535 31.993 o
3 20 10 52.759 56.329 1.615 27.433 o
3 20 11 0.227 0.907 1.007 89.744 o
3 20 12 83.545 86.128 2.114 14.673 o
3 20 13 0.883 0.459 0.459 432.393 o
3 20 14 30.516 28.513 1.067 67.164 o
3 20 15 9.086 8.285 0.618 226.924 o
3 20 16 4.408 3.998 0.598 251.195 o
3 21 1 0.005 0.698 0.668 203.943 o
3 21 2 0.015 0.917 0.808 139.536 o
3 21 3 4.828 1.296 1.216 61.376 o
3 21 4 14.078 11.525 1.994 22.646 o
3 21 5 2.202 1.176 0.837 129.596 o
3 21 6 8.110 7.846 0.937 101.797 o
3 21 7 20.628 19.521 1.067 73.511 o
3 21 8 4.709 4.805 0.778 149.132 o
3 21 9 6.965 7.477 0.897 111.314 o
3 21 10 11.656 10.678 0.758 150.322 o
3 21 11 8.560 7.657 0.698 180.681 o
3 21 12 20.817 18.952 1.615 33.606 o
3 21 13 4.471 3.798 0.638 221.132 o
3 21 14 0.727 1.097 0.568 281.634 o
3 22 1 111.988 113.565 2.782 8.411 o
3 22 2 42.321 41.524 1.446 36.105 o
3 22 3 0.521 0.558 0.578 272.098 o
3 22 4 0.531 2.134 1.057 81.461 o
3 22 5 0.211 1.256 0.897 113.017 o
3 22 6 19.107 16.630 0.947 93.007 o
3 22 7 35.011 31.295 1.685 29.199 o
3 22 8 1.180 0.658 0.578 271.954 o
3 22 9 78.377 78.841 1.934 17.358 o
3 22 10 5.209 5.374 0.608 241.636 o
3 22 11 32.346 29.670 1.545 34.616 o
3 22 12 5.354 4.257 0.578 267.311 o
3 23 1 31.339 31.564 1.356 43.777 o
3 23 2 17.476 16.131 1.236 56.914 o
3 23 3 19.151 19.331 0.967 88.774 o
3 23 4 5.482 5.344 0.788 145.014 o
3 23 5 41.184 40.138 1.416 37.756 o
3 23 6 2.408 2.343 0.997 91.425 o
3 23 7 2.549 0.638 0.688 191.936 o
3 23 8 2.635 1.595 0.917 108.003 o
3 23 9 44.132 44.605 1.216 46.500 o
3 23 10 0.104 0.678 0.658 210.166 o
3 24 1 24.077 15.952 1.097 69.261 o
3 24 2 62.741 58.353 3.190 8.204 o
3 24 3 0.369 1.107 1.137 70.442 o
3 24 4 31.439 24.845 2.732 11.864 o
3 24 5 0.022 0.678 0.788 146.692 o
3 24 6 64.312 55.521 2.951 9.454 o
4 0 0 672.807 671.112 14.556 0.283 o
4 0 2 4832.940 4696.420 36.978 0.013 o
4 0 4 68.632 72.609 2.084 16.446 o
4 0 6 1152.430 1148.630 10.239 0.213 o
4 0 8 1284.140 1287.430 15.463 0.142 o
4 0 10 2708.130 2683.420 31.225 0.033 o
4 0 12 50.230 51.723 2.263 15.831 o
4 0 14 222.851 221.218 3.838 3.400 o
4 0 16 470.177 480.770 7.956 0.772 o
4 0 18 582.001 604.873 8.863 0.558 o
4 0 20 0.279 0.748 0.778 150.470 o
4 0 22 3.767 2.243 1.695 31.651 o
4 0 24 75.470 78.502 3.769 5.824 o
4 0 26 102.720 98.252 2.383 11.135 o
4 1 0 170.406 166.803 3.280 5.133 o
4 1 1 2284.860 2247.390 17.527 0.058 o
4 1 2 1304.360 1278.180 10.827 0.173 o
4 1 3 965.905 962.248 7.617 0.320 o
4 1 4 662.944 660.155 5.972 0.639 o
4 1 5 142.857 139.875 1.874 10.817 o
4 1 6 1045.250 1011.290 8.235 0.277 o
4 1 7 204.967 208.756 2.403 5.642 o
4 1 8 943.629 928.261 8.385 0.320 o
4 1 9 390.193 379.567 4.247 1.672 o
4 1 10 14.561 14.955 1.306 51.755 o
4 1 11 1.355 1.147 0.947 101.398 o
4 1 12 161.229 159.157 3.400 5.103 o
4 1 13 459.563 457.760 4.297 1.305 o
4 1 14 102.030 100.325 2.034 13.699 o
4 1 15 366.251 374.622 3.958 1.864 o
4 1 16 0.552 0.917 0.738 167.155 o
4 1 17 7.363 7.178 1.077 77.623 o
4 1 18 36.848 34.764 1.266 47.361 o
4 1 19 156.144 162.786 2.472 7.448 o
4 1 20 0.216 0.937 0.768 154.402 o
4 1 21 24.602 24.546 1.166 60.354 o
4 1 22 58.944 61.792 1.386 32.572 o
4 1 23 16.602 16.410 0.808 126.612 o
4 1 24 0.550 0.668 0.578 272.085 o
4 1 25 10.359 6.002 3.679 6.714 o
4 1 26 17.853 13.379 1.954 23.432 o
4 2 0 1073.300 1045.870 9.481 0.249 o
4 2 1 17.802 17.058 0.678 170.210 o
4 2 2 0.568 0.449 0.369 668.422 o
4 2 3 4008.400 3920.220 30.049 0.019 o
4 2 4 16.665 15.922 0.548 248.433 o
4 2 5 3290.920 3251.940 27.945 0.027 o
4 2 6 103.653 103.037 1.515 18.564 o
4 2 7 337.219 338.691 3.400 2.314 o
4 2 8 130.420 125.489 1.924 11.757 o
4 2 9 15.539 13.978 1.017 83.560 o
4 2 10 92.109 87.145 2.702 9.794 o
4 2 11 1365.090 1367.340 13.609 0.142 o
4 2 12 12.764 12.941 0.778 141.138 o
4 2 13 969.194 978.967 8.524 0.300 o
4 2 14 0.796 0.618 0.538 313.823 o
4 2 15 313.049 313.299 3.599 2.471 o
4 2 16 3.725 3.489 0.887 115.109 o
4 2 17 16.071 14.825 1.077 74.649 o
4 2 18 26.198 25.682 1.535 36.080 o
4 2 19 313.182 327.336 3.868 2.300 o
4 2 20 13.970 13.350 1.316 51.181 o
4 2 21 122.666 125.838 1.974 11.937 o
4 2 22 2.210 2.762 0.818 135.874 o
4 2 23 102.875 103.665 2.203 12.224 o
4 2 24 0.174 1.226 1.366 48.777 o
4 2 25 5.726 3.549 2.991 10.166 o
4 2 26 0.080 0.568 0.658 210.169 o
4 3 0 1009.690 982.745 9.152 0.278 o
4 3 1 21.258 21.953 0.688 155.380 o
4 3 2 1278.280 1264.140 10.379 0.181 o
4 3 3 432.401 420.004 4.058 1.489 o
4 3 4 469.191 456.125 4.506 1.248 o
4 3 5 141.387 142.946 1.824 11.055 o
4 3 6 1270.490 1254.690 11.545 0.174 o
4 3 7 25.597 24.585 0.987 80.565 o
4 3 8 52.698 47.715 1.286 39.769 o
4 3 9 0.994 0.897 0.818 136.112 o
4 3 10 9.935 9.760 1.246 57.711 o
4 3 11 14.505 14.207 0.927 99.978 o
4 3 12 107.014 105.091 1.854 14.693 o
4 3 13 83.086 81.223 1.206 29.251 o
4 3 14 0.503 0.808 0.598 254.250 o
4 3 15 145.832 149.356 2.612 7.530 o
4 3 16 145.989 151.071 2.672 7.310 o
4 3 17 3.248 3.380 0.877 117.820 o
4 3 18 13.825 12.632 1.127 69.302 o
4 3 19 13.974 13.290 0.997 87.503 o
4 3 20 35.845 35.971 1.147 55.894 o
4 3 21 33.030 33.299 1.117 60.110 o
4 3 22 8.113 8.524 0.808 136.083 o
4 3 23 38.292 35.911 1.007 67.095 o
4 3 24 0.011 0.608 0.718 176.603 o
4 3 25 0.001 0.628 0.678 197.990 o
4 3 26 5.199 4.905 0.728 169.771 o
4 4 0 4608.000 4549.400 41.165 0.013 o
4 4 1 277.041 277.168 2.961 3.314 o
4 4 2 4158.910 4096.640 33.299 0.017 o
4 4 3 53.488 52.022 1.296 38.499 o
4 4 4 47.737 46.080 1.037 56.273 o
4 4 5 3.319 3.031 0.548 300.129 o
4 4 6 2563.490 2524.870 22.631 0.043 o
4 4 7 107.929 105.230 1.964 13.691 o
4 4 8 1554.000 1552.690 14.875 0.113 o
4 4 9 71.272 70.745 2.223 14.740 o
4 4 10 910.984 913.356 8.185 0.338 o
4 4 11 23.779 20.747 0.957 87.311 o
4 4 12 1.445 1.555 0.718 176.423 o
4 4 13 27.850 28.174 0.857 98.331 o
4 4 14 131.204 130.783 1.904 11.654 o
4 4 15 15.100 15.373 0.818 125.600 o
4 4 16 245.950 251.317 3.021 3.781 o
4 4 17 14.184 14.685 1.017 83.928 o
4 4 18 296.436 298.414 3.459 2.720 o
4 4 19 8.745 9.023 0.857 120.666 o
4 4 20 17.148 15.922 0.937 96.145 o
4 4 21 22.968 22.143 1.166 61.238 o
4 4 22 0.456 0.758 0.638 223.476 o
4 4 23 0.013 0.808 0.917 108.165 o
4 4 24 48.341 47.396 1.296 40.600 o
4 4 25 2.442 1.924 1.087 76.976 o
4 4 26 100.965 96.686 2.213 12.447 o
4 5 0 4232.960 4136.660 37.157 0.016 o
4 5 1 210.377 200.730 2.383 5.643 o
4 5 2 579.391 579.999 6.231 0.754 o
4 5 3 531.428 530.718 5.364 0.934 o
4 5 4 671.989 654.572 6.361 0.613 o
4 5 5 1067.900 1057.630 9.890 0.244 o
4 5 6 888.932 882.460 8.684 0.341 o
4 5 7 79.991 76.787 1.974 16.811 o
4 5 8 51.346 49.928 2.482 13.397 o
4 5 9 146.731 144.611 1.834 10.635 o
4 5 10 25.888 25.323 0.847 103.533 o
4 5 11 24.800 25.014 1.166 60.215 o
4 5 12 5.131 4.157 0.588 258.800 o
4 5 13 3.235 3.769 0.588 260.869 o
4 5 14 12.793 12.841 0.678 182.162 o
4 5 15 0.030 0.349 0.369 668.734 o
4 5 16 56.895 60.177 1.286 36.801 o
4 5 17 2.809 2.243 0.887 115.337 o
4 5 18 1.976 2.762 0.808 139.280 o
4 5 19 3.736 1.805 0.798 142.530 o
4 5 20 7.033 5.942 0.977 94.258 o
4 5 21 11.019 11.944 0.827 127.098 o
4 5 22 0.445 1.366 0.708 181.566 o
4 5 23 64.025 64.993 1.266 34.849 o
4 5 24 9.538 8.893 1.027 84.599 o
4 5 25 10.800 9.252 0.837 125.157 o
4 5 26 0.253 0.349 0.409 544.568 o
4 6 0 297.012 290.348 5.583 1.739 o
4 6 1 111.943 120.155 2.692 8.710 o
4 6 2 119.342 117.772 2.223 10.859 o
4 6 3 1767.750 1748.040 15.573 0.091 o
4 6 4 36.352 35.572 1.206 51.343 o
4 6 5 2453.390 2431.620 23.549 0.045 o
4 6 6 68.623 67.236 1.864 19.753 o
4 6 7 538.221 556.959 7.597 0.701 o
4 6 8 142.610 139.696 1.874 10.837 o
4 6 9 32.561 33.119 1.286 47.516 o
4 6 10 2.524 2.004 0.718 176.146 o
4 6 11 712.885 719.325 6.839 0.531 o
4 6 12 95.796 96.038 1.346 22.472 o
4 6 13 825.019 829.830 7.348 0.413 o
4 6 14 4.119 3.639 0.648 214.741 o
4 6 15 265.160 271.236 2.811 3.599 o
4 6 16 77.872 81.024 1.515 23.866 o
4 6 17 0.033 0.419 0.439 472.881 o
4 6 18 2.378 1.605 0.867 120.782 o
4 6 19 134.214 137.293 2.173 9.916 o
4 6 20 15.259 13.210 0.847 118.203 o
4 6 21 151.442 154.411 2.143 8.877 o
4 6 22 21.466 21.365 0.847 109.642 o
4 6 23 77.328 75.102 1.575 23.277 o
4 6 24 2.275 1.515 0.867 120.798 o
4 6 25 1.835 1.366 0.718 176.371 o
4 6 26 5.442 4.506 0.887 114.649 o
4 7 0 613.933 585.113 10.349 0.464 o
4 7 1 208.233 197.241 2.602 5.366 o
4 7 2 211.868 207.261 2.871 4.786 o
4 7 3 917.603 893.197 9.930 0.303 o
4 7 4 473.837 461.897 5.792 1.042 o
4 7 5 44.323 44.086 1.755 25.594 o
4 7 6 154.782 150.593 2.831 6.621 o
4 7 7 1054.540 1046.180 9.023 0.259 o
4 7 8 143.564 139.676 1.745 11.415 o
4 7 9 146.974 143.095 1.824 10.711 o
4 7 10 30.626 28.952 0.997 74.954 o
4 7 11 35.929 34.296 0.818 93.508 o
4 7 12 7.104 6.819 0.678 192.973 o
4 7 13 380.215 385.071 3.888 1.798 o
4 7 14 11.629 10.797 0.927 102.127 o
4 7 15 174.976 174.929 2.991 5.549 o
4 7 16 31.374 30.557 1.107 62.321 o
4 7 17 0.408 0.518 0.518 338.522 o
4 7 18 0.167 0.429 0.459 432.636 o
4 7 19 42.144 44.016 1.565 31.430 o
4 7 20 1.359 1.097 0.768 154.312 o
4 7 21 132.081 132.019 2.034 10.856 o
4 7 22 20.521 19.690 0.907 98.604 o
4 7 23 12.798 13.708 1.017 84.580 o
4 7 24 22.877 23.309 1.196 58.321 o
4 7 25 20.008 16.968 1.266 53.814 o
4 8 0 1458.050 1458.460 15.852 0.118 o
4 8 1 155.831 154.959 2.413 7.770 o
4 8 2 784.449 799.063 8.235 0.415 o
4 8 3 7.693 5.623 1.236 59.081 o
4 8 4 165.721 164.969 3.380 5.031 o
4 8 5 16.023 14.815 0.748 147.128 o
4 8 6 305.635 308.234 3.111 2.796 o
4 8 7 145.285 143.345 1.954 10.211 o
4 8 8 1496.010 1508.420 12.841 0.128 o
4 8 9 59.300 58.692 1.166 41.159 o
4 8 10 773.081 781.317 7.039 0.464 o
4 8 11 2.691 2.672 0.827 132.557 o
4 8 12 156.805 159.555 2.572 7.181 o
4 8 13 45.711 47.246 1.097 52.819 o
4 8 14 128.872 129.856 2.363 9.433 o
4 8 15 15.335 14.326 0.877 110.370 o
4 8 16 485.238 502.634 5.563 1.015 o
4 8 17 13.749 12.911 0.738 154.639 o
4 8 18 189.383 194.768 2.492 6.022 o
4 8 19 6.684 7.467 0.867 119.099 o
4 8 20 36.702 36.080 1.137 56.311 o
4 8 21 31.164 30.617 2.114 19.358 o
4 8 22 23.130 21.644 1.027 77.169 o
4 8 23 0.302 0.449 0.498 366.167 o
4 8 24 70.589 67.046 3.410 7.110 o
4 8 25 2.018 2.383 1.376 48.046 o
4 9 0 604.305 609.978 7.707 0.611 o
4 9 1 6.156 5.782 0.808 137.671 o
4 9 2 98.010 100.375 1.685 17.448 o
4 9 3 82.743 85.570 1.446 23.980 o
4 9 4 8.893 8.644 0.738 161.579 o
4 9 5 113.398 113.625 1.775 14.481 o
4 9 6 169.788 167.073 2.134 7.916 o
4 9 7 24.648 22.641 1.027 76.183 o
4 9 8 612.125 617.435 5.922 0.718 o
4 9 9 9.707 7.976 0.758 153.094 o
4 9 10 1.563 2.014 0.837 129.620 o
4 9 11 41.252 42.282 1.396 38.406 o
4 9 12 100.131 102.927 1.765 16.248 o
4 9 13 166.331 168.259 2.811 6.194 o
4 9 14 62.018 61.184 1.854 20.839 o
4 9 15 143.188 150.972 3.868 4.519 o
4 9 16 3.879 4.795 0.827 132.075 o
4 9 17 49.743 51.942 1.665 26.825 o
4 9 18 24.256 22.233 1.077 70.284 o
4 9 19 55.818 59.798 1.735 23.920 o
4 9 20 15.398 14.675 0.937 97.409 o
4 9 21 0.403 0.548 0.598 254.278 o
4 9 22 3.625 3.340 0.877 117.760 o
4 9 23 0.070 0.837 0.798 143.045 o
4 9 24 0.336 0.618 0.698 186.825 o
4 9 25 1.184 0.498 0.498 365.883 o
4 10 0 594.886 593.906 5.972 0.748 o
4 10 1 460.266 456.952 4.147 1.328 o
4 10 2 12.716 12.103 0.678 182.832 o
4 10 3 978.677 979.445 8.424 0.299 o
4 10 4 10.982 10.727 0.698 176.372 o
4 10 5 1140.460 1146.940 10.757 0.210 o
4 10 6 62.798 61.224 1.515 28.081 o
4 10 7 394.410 397.513 4.456 1.571 o
4 10 8 175.833 179.445 2.642 6.228 o
4 10 9 128.968 133.564 2.034 10.987 o
4 10 10 20.151 20.448 1.007 81.704 o
4 10 11 211.587 217.061 3.300 4.140 o
4 10 12 4.992 4.177 0.937 102.977 o
4 10 13 547.324 566.350 6.271 0.799 o
4 10 14 5.216 5.424 1.027 85.744 o
4 10 15 196.252 201.638 2.433 5.883 o
4 10 16 0.181 0.469 0.449 452.070 o
4 10 17 11.860 12.313 0.758 149.367 o
4 10 18 10.258 8.674 0.668 193.931 o
4 10 19 33.943 34.774 1.067 63.945 o
4 10 20 19.732 18.524 1.107 69.169 o
4 10 21 156.852 161.360 2.752 6.654 o
4 10 22 0.203 1.057 0.818 136.146 o
4 10 23 42.324 42.591 1.834 23.928 o
4 10 24 0.141 0.479 0.568 281.774 o
4 11 0 1.033 1.067 0.837 129.702 o
4 11 1 374.376 371.243 3.459 1.982 o
4 11 2 24.902 23.897 0.857 103.166 o
4 11 3 301.982 298.713 3.529 2.638 o
4 11 4 7.518 7.019 0.728 167.637 o
4 11 5 0.024 0.618 0.538 313.954 o
4 11 6 35.311 34.336 1.147 56.433 o
4 11 7 0.827 0.578 0.538 313.821 o
4 11 8 2.708 1.994 0.877 117.996 o
4 11 9 1.062 1.117 0.798 142.987 o
4 11 10 0.534 0.479 0.518 338.501 o
4 11 11 9.919 9.162 1.156 66.900 o
4 11 12 191.418 193.811 2.801 5.403 o
4 11 13 29.595 27.945 1.306 47.616 o
4 11 14 3.731 3.848 0.728 170.686 o
4 11 15 73.115 73.616 1.216 32.653 o
4 11 16 124.141 130.613 1.994 11.578 o
4 11 17 5.636 3.719 0.728 169.852 o
4 11 18 13.376 11.954 1.196 61.828 o
4 11 19 10.112 8.514 0.857 120.136 o
4 11 20 0.056 0.758 0.907 110.555 o
4 11 21 52.343 52.520 2.024 19.099 o
4 11 22 0.176 0.429 0.538 313.949 o
4 11 23 1.002 1.515 1.236 59.529 o
4 11 24 12.287 11.754 0.688 178.808 o
4 12 0 2152.450 2189.340 23.090 0.054 o
4 12 1 32.973 31.694 0.917 82.788 o
4 12 2 383.462 391.531 3.798 1.794 o
4 12 3 20.812 19.361 1.137 65.356 o
4 12 4 0.108 0.518 0.489 381.287 o
4 12 5 15.168 15.134 0.897 105.686 o
4 12 6 374.548 378.181 3.878 1.841 o
4 12 7 30.020 30.517 1.107 62.910 o
4 12 8 973.449 993.513 10.189 0.269 o
4 12 9 0.720 0.708 0.728 171.760 o
4 12 10 80.755 82.838 2.283 13.328 o
4 12 11 5.959 6.550 1.117 72.449 o
4 12 12 40.561 39.909 1.406 38.358 o
4 12 13 27.156 27.656 0.778 115.705 o
4 12 14 51.495 50.895 1.067 51.164 o
4 12 15 15.209 14.496 0.658 186.651 o
4 12 16 190.655 198.627 2.273 6.379 o
4 12 17 0.020 1.216 1.396 46.709 o
4 12 18 37.090 34.665 0.977 71.367 o
4 12 19 3.627 3.450 0.917 107.770 o
4 12 20 68.350 68.103 1.635 23.897 o
4 12 21 16.348 17.088 1.087 72.918 o
4 12 22 5.424 5.015 0.818 134.785 o
4 12 23 0.868 0.349 0.379 633.503 o
4 13 0 538.050 545.284 6.241 0.827 o
4 13 1 0.863 3.380 0.947 101.364 o
4 13 2 22.134 20.528 0.897 99.054 o
4 13 3 106.347 106.088 1.695 16.188 o
4 13 4 41.770 38.403 1.087 57.479 o
4 13 5 401.088 408.579 4.506 1.518 o
4 13 6 17.106 16.201 1.097 71.572 o
4 13 7 1.941 2.203 1.037 84.567 o
4 13 8 73.758 73.477 1.864 18.970 o
4 13 9 381.352 396.915 4.666 1.565 o
4 13 10 14.320 14.316 1.336 49.600 o
4 13 11 29.816 30.457 1.436 39.901 o
4 13 12 0.858 0.638 0.558 291.801 o
4 13 13 12.349 10.707 0.788 139.092 o
4 13 14 10.646 10.807 0.738 159.044 o
4 13 15 69.743 70.935 1.765 21.105 o
4 13 16 5.473 5.922 0.827 131.420 o
4 13 17 15.751 15.483 0.997 86.364 o
4 13 18 2.385 2.951 0.768 153.994 o
4 13 19 76.845 75.162 1.595 22.972 o
4 13 20 1.945 1.595 0.708 181.322 o
4 13 21 15.247 13.728 0.798 132.068 o
4 13 22 2.991 2.143 0.668 203.136 o
4 14 0 9.808 11.066 1.396 46.108 o
4 14 1 225.516 230.071 3.150 4.049 o
4 14 2 16.685 17.297 1.067 75.366 o
4 14 3 323.815 335.491 3.808 2.239 o
4 14 4 2.604 3.180 1.027 86.142 o
4 14 5 505.588 525.135 5.683 0.947 o
4 14 6 0.011 1.336 1.087 77.055 o
4 14 7 262.698 271.645 4.068 2.698 o
4 14 8 15.443 16.061 1.156 65.135 o
4 14 9 95.476 96.367 2.911 8.498 o
4 14 10 75.077 76.288 1.316 29.176 o
4 14 11 106.931 107.733 1.535 17.652 o
4 14 12 4.648 4.297 0.768 153.116 o
4 14 13 283.214 293.877 3.150 3.039 o
4 14 14 5.243 4.795 0.738 165.271 o
4 14 15 86.408 89.319 1.575 20.967 o
4 14 16 18.702 18.893 0.867 108.583 o
4 14 17 11.420 12.492 0.768 146.046 o
4 14 18 21.971 21.415 0.927 93.311 o
4 14 19 9.337 8.743 0.708 174.532 o
4 14 20 0.108 0.618 0.718 176.600 o
4 14 21 99.939 94.573 2.602 9.982 o
4 14 22 3.701 3.958 0.808 138.798 o
4 15 0 32.467 29.939 1.874 24.224 o
4 15 1 13.917 14.057 1.216 59.598 o
4 15 2 1.351 1.097 0.837 129.679 o
4 15 3 95.064 98.680 1.765 16.945 o
4 15 4 70.571 72.350 1.715 21.804 o
4 15 5 15.708 14.496 1.117 69.793 o
4 15 6 5.006 4.207 1.077 78.123 o
4 15 7 374.436 388.799 5.274 1.448 o
4 15 8 9.155 6.989 0.837 126.626 o
4 15 9 17.112 16.400 0.867 110.751 o
4 15 10 1.576 1.246 0.738 167.028 o
4 15 11 141.430 149.616 2.313 8.742 o
4 15 12 83.363 86.248 1.505 22.764 o
4 15 13 59.441 59.300 1.097 44.141 o
4 15 14 1.187 0.957 0.658 210.030 o
4 15 15 2.043 1.147 0.678 197.676 o
4 15 16 46.942 44.644 0.997 60.142 o
4 15 17 1.505 1.934 0.738 166.986 o
4 15 18 9.621 8.793 0.798 138.425 o
4 15 19 7.930 9.282 0.678 190.893 o
4 15 20 8.716 5.942 1.097 74.745 o
4 15 21 39.421 38.044 1.206 49.867 o
4 16 0 369.414 393.874 7.986 0.924 o
4 16 1 1.497 1.017 0.957 99.294 o
4 16 2 79.275 81.014 1.735 19.948 o
4 16 3 40.640 41.185 1.755 26.115 o
4 16 4 35.826 36.439 1.834 24.720 o
4 16 5 28.590 27.925 1.117 63.074 o
4 16 6 19.808 18.613 0.927 95.648 o
4 16 7 4.434 4.028 0.897 112.400 o
4 16 8 367.323 383.814 3.729 1.906 o
4 16 9 6.470 4.905 0.847 125.215 o
4 16 10 158.410 167.023 2.333 7.728 o
4 16 11 53.045 53.936 1.276 39.203 o
4 16 12 73.668 78.013 1.456 26.056 o
4 16 13 9.248 7.916 0.857 120.689 o
4 16 14 31.996 33.488 0.837 94.950 o
4 16 15 1.386 1.745 0.698 186.631 o
4 16 16 182.580 187.461 2.293 6.731 o
4 16 17 3.479 2.303 0.808 139.046 o
4 16 18 62.954 63.687 1.236 36.389 o
4 16 19 12.795 12.592 0.748 152.037 o
4 16 20 23.156 19.032 0.937 91.570 o
4 17 0 137.178 143.275 3.759 4.829 o
4 17 1 35.874 36.489 1.565 32.888 o
4 17 2 12.623 11.675 1.366 47.833 o
4 17 3 37.507 38.703 1.216 49.748 o
4 17 4 12.145 10.997 1.196 62.116 o
4 17 5 2.153 1.964 0.847 126.529 o
4 17 6 1.806 0.907 0.688 192.073 o
4 17 7 7.049 7.348 0.798 140.307 o
4 17 8 26.910 27.506 0.857 99.556 o
4 17 9 0.773 0.718 0.578 272.042 o
4 17 10 27.863 27.497 0.847 100.497 o
4 17 11 20.072 20.019 0.788 126.697 o
4 17 12 6.006 4.516 0.678 194.862 o
4 17 13 34.093 32.830 1.087 62.459 o
4 17 14 1.670 0.608 0.528 325.435 o
4 17 15 25.269 25.074 0.997 79.225 o
4 17 16 0.029 0.818 0.927 105.851 o
4 17 17 22.332 22.362 0.877 102.103 o
4 17 18 15.181 13.718 0.698 168.642 o
4 17 19 8.277 6.191 0.508 333.913 o
4 18 0 37.782 38.324 2.622 12.593 o
4 18 1 75.597 73.896 2.064 16.165 o
4 18 2 80.082 81.602 1.974 16.612 o
4 18 3 208.617 215.725 3.081 4.476 o
4 18 4 11.999 10.050 0.917 104.280 o
4 18 5 189.141 196.523 3.898 3.771 o
4 18 6 64.144 64.574 1.456 29.120 o
4 18 7 54.293 55.591 1.077 48.186 o
4 18 8 4.693 5.713 0.738 165.316 o
4 18 9 20.738 19.212 0.867 106.813 o
4 18 10 22.228 21.305 0.778 126.089 o
4 18 11 64.122 62.769 1.954 18.937 o
4 18 12 17.260 17.487 0.768 137.361 o
4 18 13 105.819 106.875 2.283 11.437 o
4 18 14 1.778 2.273 0.778 150.253 o
4 18 15 38.622 35.363 0.977 70.128 o
4 18 16 1.194 0.728 0.568 281.558 o
4 18 17 0.820 0.827 0.518 338.375 o
4 18 18 11.994 10.358 0.708 170.741 o
4 19 0 5.702 2.203 1.575 36.600 o
4 19 1 124.543 127.553 4.247 4.160 o
4 19 2 1.602 1.466 1.037 84.599 o
4 19 3 255.756 267.428 4.965 2.216 o
4 19 4 20.057 21.415 1.276 52.573 o
4 19 5 0.038 0.658 0.658 210.169 o
4 19 6 6.785 7.467 0.847 124.639 o
4 19 7 23.886 24.057 1.097 67.796 o
4 19 8 6.504 5.015 0.887 114.306 o
4 19 9 1.600 1.565 0.827 132.778 o
4 19 10 4.248 4.108 0.658 208.110 o
4 19 11 7.402 6.101 0.768 151.378 o
4 19 12 16.066 16.889 0.847 116.198 o
4 19 13 0.146 0.728 0.837 129.746 o
4 19 14 0.078 0.548 0.489 381.289 o
4 19 15 0.545 0.449 0.419 518.817 o
4 19 16 10.290 8.614 0.678 188.537 o
4 19 17 4.257 4.127 0.588 259.761 o
4 20 0 223.244 228.008 4.147 3.084 o
4 20 1 1.238 1.356 1.625 34.453 o
4 20 2 102.087 98.720 3.818 5.333 o
4 20 3 42.373 41.833 1.595 30.558 o
4 20 4 0.723 0.778 0.768 154.380 o
4 20 5 16.004 16.071 1.097 71.924 o
4 20 6 78.225 77.634 2.243 13.969 o
4 20 7 0.019 1.007 1.206 62.530 o
4 20 8 110.522 115.998 1.904 13.584 o
4 20 9 8.302 9.192 0.897 110.556 o
4 20 10 50.108 48.602 1.535 30.781 o
4 20 11 28.425 27.855 0.887 92.723 o
4 20 12 0.458 0.439 0.419 518.859 o
4 20 13 6.748 4.676 0.798 141.070 o
4 20 14 11.328 8.135 1.216 60.463 o
4 20 15 3.177 2.532 0.598 252.804 o
4 21 0 0.522 1.625 1.605 35.317 o
4 21 1 3.860 3.101 1.067 79.744 o
4 21 2 1.919 1.296 0.967 97.229 o
4 21 3 24.215 24.705 2.273 17.132 o
4 21 4 2.557 2.971 1.206 62.456 o
4 21 5 44.477 44.674 1.715 26.580 o
4 21 6 6.853 6.759 0.947 100.178 o
4 21 7 0.001 0.827 0.927 105.851 o
4 21 8 12.405 10.777 0.808 132.576 o
4 21 9 77.204 79.818 1.785 19.491 o
4 21 10 57.971 57.475 2.153 16.694 o
4 21 11 20.440 18.723 0.857 109.475 o
4 21 12 1.232 0.648 0.528 325.621 o
4 21 13 14.645 13.599 0.678 178.653 o
4 21 14 2.942 2.453 0.469 410.934 o
4 22 0 0.570 1.924 2.044 21.784 o
4 22 1 4.538 2.831 1.067 79.697 o
4 22 2 14.488 12.552 1.226 58.694 o
4 22 3 85.688 85.261 2.762 9.672 o
4 22 4 2.070 1.306 0.967 97.220 o
4 22 5 83.266 85.251 2.632 10.529 o
4 22 6 0.521 1.834 0.967 97.280 o
4 22 7 17.049 14.985 1.595 34.870 o
4 22 8 2.329 0.808 0.578 271.498 o
4 22 9 0.367 0.628 0.768 154.402 o
4 22 10 48.570 46.868 1.894 21.932 o
4 22 11 62.282 60.935 1.535 27.675 o
4 22 12 1.236 1.635 0.708 181.451 o
4 23 0 2.031 2.094 1.954 23.826 o
4 23 1 3.332 1.416 0.927 105.636 o
4 23 2 0.085 0.459 0.548 302.643 o
4 23 3 0.711 0.798 0.897 113.009 o
4 23 4 1.137 0.538 0.508 351.699 o
4 23 5 9.006 8.125 0.768 149.720 o
4 23 6 2.139 0.778 0.618 237.740 o
4 23 7 39.808 38.693 1.276 45.338 o
4 23 8 3.317 1.635 0.877 117.941 o
4 23 9 1.014 0.528 0.489 381.028 o
4 24 0 13.414 12.791 2.383 15.909 o
4 24 1 0.088 0.558 0.508 351.970 o
4 24 2 35.531 28.852 2.782 11.365 o
4 24 3 15.774 13.768 2.333 16.551 o
4 24 4 2.386 1.725 1.485 41.217 o
4 24 5 14.877 10.827 2.193 18.742 o
5 0 2 731.458 729.973 8.075 0.466 o
5 0 4 530.001 540.518 5.623 0.902 o
5 0 6 3245.460 3175.640 28.324 0.027 o
5 0 8 974.134 965.189 10.109 0.274 o
5 0 10 826.156 830.538 11.336 0.308 o
5 0 12 1727.790 1688.710 18.922 0.085 o
5 0 14 516.996 534.238 8.863 0.627 o
5 0 16 43.890 47.586 3.230 8.326 o
5 0 18 25.731 24.805 1.456 39.981 o
5 0 20 311.964 322.710 6.221 1.446 o
5 0 22 155.804 159.555 2.742 6.730 o
5 0 24 0.119 1.007 0.837 129.744 o
5 0 26 1.058 1.495 1.565 37.137 o
5 1 1 750.320 734.210 6.391 0.517 o
5 1 2 987.249 971.938 8.105 0.303 o
5 1 3 0.028 0.877 0.528 325.899 o
5 1 4 99.210 96.178 1.296 22.594 o
5 1 5 16.181 15.832 0.668 178.774 o
5 1 6 1591.960 1554.830 12.761 0.118 o
5 1 7 815.720 797.398 7.966 0.408 o
5 1 8 136.040 137.622 2.153 9.915 o
5 1 9 56.888 56.339 1.495 30.140 o
5 1 10 55.882 53.936 1.625 26.894 o
5 1 11 0.680 1.196 0.957 99.322 o
5 1 12 92.189 91.931 1.545 20.434 o
5 1 13 52.723 54.674 1.186 43.310 o
5 1 14 276.701 284.426 4.456 2.342 o
5 1 15 282.542 294.715 3.619 2.750 o
5 1 16 0.578 0.528 0.558 291.869 o
5 1 17 5.519 5.244 0.957 98.569 o
5 1 18 0.050 1.107 0.897 113.022 o
5 1 19 3.186 2.343 1.057 81.332 o
5 1 20 16.470 16.649 1.027 81.176 o
5 1 21 8.444 9.441 0.887 112.893 o
5 1 22 125.434 132.149 2.811 7.664 o
5 1 23 10.817 11.994 0.798 136.488 o
5 1 24 2.513 1.745 0.748 162.400 o
5 1 25 1.273 2.213 2.173 19.262 o
5 1 26 16.188 15.862 1.156 64.980 o
5 2 1 3986.850 3874.070 32.721 0.019 o
5 2 2 76.171 74.514 1.356 28.168 o
5 2 3 40.535 41.454 1.077 58.130 o
5 2 4 504.550 497.808 4.736 1.085 o
5 2 5 12.857 13.609 0.598 227.695 o
5 2 6 16.468 16.510 0.758 142.131 o
5 2 7 1003.990 992.984 9.033 0.280 o
5 2 8 165.747 165.009 2.722 6.465 o
5 2 9 2373.350 2384.460 23.638 0.047 o
5 2 10 139.599 138.041 3.918 4.536 o
5 2 11 480.079 480.232 5.104 1.107 o
5 2 12 1.226 1.077 0.588 262.751 o
5 2 13 25.440 27.028 0.997 78.573 o
5 2 14 101.198 101.422 2.183 12.527 o
5 2 15 233.174 240.071 4.257 2.878 o
5 2 16 14.079 13.120 1.027 82.683 o
5 2 17 386.848 387.613 5.683 1.323 o
5 2 18 21.635 23.060 1.326 48.475 o
5 2 19 287.454 297.377 3.479 2.784 o
5 2 20 34.421 36.489 1.485 36.301 o
5 2 21 0.220 0.618 0.578 272.130 o
5 2 22 0.341 0.479 0.479 397.301 o
5 2 23 96.621 100.515 1.824 16.069 o
5 2 24 22.506 21.834 1.545 36.271 o
5 2 25 40.108 34.256 4.038 5.463 o
5 2 26 0.738 0.469 0.489 381.147 o
5 3 1 3172.050 3087.600 25.074 0.030 o
5 3 2 868.116 857.027 7.388 0.385 o
5 3 3 9.619 9.740 0.708 173.740 o
5 3 4 1.760 2.014 0.538 313.072 o
5 3 5 1116.750 1090.250 11.904 0.207 o
5 3 6 161.591 159.376 2.283 7.905 o
5 3 7 1016.040 994.270 9.611 0.268 o
5 3 8 69.416 69.748 1.755 21.383 o
5 3 9 22.286 20.368 1.117 66.867 o
5 3 10 52.315 50.277 1.186 44.246 o
5 3 11 61.256 59.001 1.366 33.009 o
5 3 12 11.729 11.246 0.688 179.911 o
5 3 13 32.152 31.953 0.927 81.958 o
5 3 14 808.345 818.464 8.664 0.386 o
5 3 15 22.078 22.661 0.997 81.633 o
5 3 16 0.282 0.469 0.489 381.265 o
5 3 17 1.575 1.316 0.877 118.141 o
5 3 18 37.802 37.227 1.166 53.371 o
5 3 19 5.812 5.543 0.887 114.424 o
5 3 20 18.116 17.377 1.017 81.844 o
5 3 21 8.523 6.321 0.847 124.163 o
5 3 22 50.139 48.722 1.326 38.579 o
5 3 23 12.083 10.558 0.857 118.528 o
5 3 24 8.774 8.484 0.967 95.433 o
5 3 25 0.030 0.668 0.718 176.601 o
5 3 26 0.035 0.548 0.618 238.164 o
5 4 1 3.621 3.569 0.578 269.605 o
5 4 2 6999.630 6720.630 61.164 0.006 o
5 4 3 35.484 33.737 1.027 67.354 o
5 4 4 3680.900 3615.170 30.776 0.022 o
5 4 5 38.282 36.938 1.256 47.236 o
5 4 6 577.101 576.051 6.460 0.742 o
5 4 7 0.242 0.947 0.867 120.949 o
5 4 8 4.688 3.818 1.346 50.104 o
5 4 9 2.977 3.489 0.708 180.746 o
5 4 10 724.353 726.224 7.567 0.491 o
5 4 11 18.785 17.616 0.937 94.727 o
5 4 12 642.252 652.758 6.430 0.637 o
5 4 13 8.459 8.295 0.658 202.147 o
5 4 14 154.817 161.141 2.413 7.701 o
5 4 15 3.432 3.669 0.758 157.681 o
5 4 16 49.077 48.662 1.366 37.163 o
5 4 17 19.696 19.601 1.047 76.472 o
5 4 18 1.049 0.678 0.668 203.854 o
5 4 19 0.002 1.117 1.246 58.592 o
5 4 20 143.932 150.423 2.612 7.571 o
5 4 21 0.287 0.628 0.678 197.978 o
5 4 22 93.247 94.284 1.705 18.059 o
5 4 23 0.081 0.808 0.907 110.554 o
5 4 24 14.711 13.649 4.257 5.007 o
5 4 25 4.555 4.556 1.007 89.304 o
5 4 26 7.393 6.640 0.788 143.817 o
5 5 1 327.177 322.939 3.499 2.390 o
5 5 2 29.349 28.464 1.067 67.733 o
5 5 3 44.500 42.052 1.296 42.436 o
5 5 4 91.062 91.721 2.522 10.845 o
5 5 5 19.592 18.035 1.186 60.824 o
5 5 6 4.471 2.821 1.336 50.880 o
5 5 7 1080.600 1058.620 11.216 0.224 o
5 5 8 181.498 176.683 2.293 6.927 o
5 5 9 36.767 35.263 0.887 82.165 o
5 5 10 141.066 138.838 2.223 9.346 o
5 5 11 39.382 38.693 1.037 62.833 o
5 5 12 117.367 115.569 1.645 15.102 o
5 5 13 26.128 26.111 0.877 97.237 o
5 5 14 355.398 356.567 3.619 2.072 o
5 5 15 130.632 135.040 1.735 12.538 o
5 5 16 177.445 182.924 3.649 4.305 o
5 5 17 9.028 8.006 0.837 126.439 o
5 5 18 58.033 58.572 1.446 31.219 o
5 5 19 0.146 0.409 0.429 495.111 o
5 5 20 152.787 159.067 2.413 7.804 o
5 5 21 60.771 61.154 1.595 26.396 o
5 5 22 20.963 20.049 0.778 128.417 o
5 5 23 6.239 3.290 0.708 179.210 o
5 5 24 1.011 1.316 1.156 68.023 o
5 5 25 3.799 1.296 0.798 142.572 o
5 5 26 19.635 16.550 1.027 79.910 o
5 6 1 1850.630 1823.920 15.523 0.085 o
5 6 2 46.625 44.993 1.386 37.334 o
5 6 3 271.536 277.009 3.529 2.969 o
5 6 4 10.396 9.262 1.176 64.611 o
5 6 5 7.278 7.228 1.695 31.538 o
5 6 6 0.122 1.954 1.466 42.365 o
5 6 7 832.646 837.816 7.308 0.408 o
5 6 8 29.439 28.902 0.947 82.316 o
5 6 9 1965.670 1991.040 17.317 0.073 o
5 6 10 84.758 84.882 1.386 24.788 o
5 6 11 367.619 364.663 3.450 2.039 o
5 6 12 28.784 26.480 1.007 75.516 o
5 6 13 59.783 59.579 1.097 43.943 o
5 6 14 161.798 164.371 2.423 7.392 o
5 6 15 167.958 171.699 2.692 6.401 o
5 6 16 12.699 13.120 0.778 141.115 o
5 6 17 269.089 274.447 2.901 3.463 o
5 6 18 67.184 70.496 1.206 35.127 o
5 6 19 203.796 211.996 3.021 4.664 o
5 6 20 19.312 19.002 0.768 133.989 o
5 6 21 0.150 0.389 0.399 572.158 o
5 6 22 1.063 0.837 0.628 230.531 o
5 6 23 58.661 56.169 1.416 32.287 o
5 6 24 0.548 0.359 0.389 601.696 o
5 6 25 53.982 53.617 3.001 9.370 o
5 7 1 189.085 191.917 3.111 4.928 o
5 7 2 7.541 5.274 1.017 87.054 o
5 7 3 484.758 488.905 5.473 1.040 o
5 7 4 90.972 93.107 2.253 12.775 o
5 7 5 185.015 183.543 3.230 4.860 o
5 7 6 718.410 705.119 6.141 0.562 o
5 7 7 240.698 241.546 3.150 3.782 o
5 7 8 33.806 34.226 0.907 82.454 o
5 7 9 380.637 381.870 3.639 1.873 o
5 7 10 113.891 113.236 2.253 11.067 o
5 7 11 12.967 12.861 0.698 172.428 o
5 7 12 10.934 10.010 0.738 159.151 o
5 7 13 260.314 264.985 3.400 3.221 o
5 7 14 84.516 85.281 1.446 23.702 o
5 7 15 0.970 0.977 0.788 146.641 o
5 7 16 30.733 32.880 1.107 62.097 o
5 7 17 5.166 5.952 0.788 145.019 o
5 7 18 0.082 1.127 1.266 56.761 o
5 7 19 0.355 0.379 0.419 518.911 o
5 7 20 5.372 5.453 0.857 122.603 o
5 7 21 0.479 0.419 0.459 432.563 o
5 7 22 34.262 31.624 1.545 34.219 o
5 7 23 15.945 15.343 1.476 40.670 o
5 7 24 2.135 3.150 0.778 150.111 o
5 7 25 9.196 8.444 1.097 74.457 o
5 8 1 14.169 11.485 1.196 61.728 o
5 8 2 248.046 241.696 4.207 2.806 o
5 8 3 209.300 206.872 2.722 5.058 o
5 8 4 736.983 745.127 6.361 0.524 o
5 8 5 0.089 0.578 0.498 366.188 o
5 8 6 1267.890 1282.850 11.007 0.176 o
5 8 7 66.841 66.747 1.246 34.472 o
5 8 8 462.995 465.277 4.337 1.279 o
5 8 9 11.264 11.355 0.827 127.131 o
5 8 10 301.241 304.047 3.420 2.682 o
5 8 11 13.752 12.462 0.997 87.738 o
5 8 12 1034.370 1041.800 10.030 0.251 o
5 8 13 0.065 1.017 1.147 69.225 o
5 8 14 341.852 348.601 4.546 1.839 o
5 8 15 12.342 12.652 0.867 115.184 o
5 8 16 53.176 55.312 1.047 50.475 o
5 8 17 8.219 7.976 0.708 175.954 o
5 8 18 35.009 35.063 1.316 44.815 o
5 8 19 0.228 0.548 0.548 302.626 o
5 8 20 224.328 231.936 3.709 3.462 o
5 8 21 3.361 3.619 0.887 115.159 o
5 8 22 91.183 94.413 2.134 13.737 o
5 8 23 0.418 1.396 0.857 123.764 o
5 8 24 3.381 3.639 0.917 107.792 o
5 8 25 18.003 18.045 1.047 77.455 o
5 9 1 21.836 23.678 0.877 101.968 o
5 9 2 158.488 151.939 1.854 9.694 o
5 9 3 14.082 13.469 0.678 179.664 o
5 9 4 199.684 203.203 2.313 5.998 o
5 9 5 0.180 1.216 1.406 46.049 o
5 9 6 61.121 61.513 1.485 29.165 o
5 9 7 4.528 4.337 0.758 157.177 o
5 9 8 261.074 259.372 2.782 3.751 o
5 9 9 0.200 0.419 0.439 472.852 o
5 9 10 7.369 7.766 0.857 121.522 o
5 9 11 148.392 150.852 2.283 8.558 o
5 9 12 284.597 291.854 3.420 2.866 o
5 9 13 155.611 163.384 3.749 4.517 o
5 9 14 4.220 2.811 1.117 72.785 o
5 9 15 100.299 104.134 1.695 16.900 o
5 9 16 102.685 105.779 1.914 14.483 o
5 9 17 141.736 144.382 2.472 8.224 o
5 9 18 3.316 4.187 0.897 112.585 o
5 9 19 5.421 5.005 0.917 107.301 o
5 9 20 79.159 73.018 2.582 11.213 o
5 9 21 3.454 2.482 1.316 52.472 o
5 9 22 19.534 19.531 1.107 69.067 o
5 9 23 18.329 16.689 1.147 65.397 o
5 9 24 19.627 15.333 2.522 14.124 o
5 10 1 1521.460 1547.260 13.449 0.121 o
5 10 2 33.349 32.222 0.847 92.588 o
5 10 3 107.205 107.494 1.725 15.749 o
5 10 4 508.862 511.038 4.696 1.067 o
5 10 5 190.121 185.427 2.114 6.934 o
5 10 6 32.721 31.823 1.057 66.291 o
5 10 7 414.727 419.815 4.167 1.527 o
5 10 8 191.690 186.713 2.522 6.005 o
5 10 9 654.050 662.538 6.351 0.626 o
5 10 10 56.784 57.615 1.396 33.201 o
5 10 11 239.728 241.317 2.981 3.967 o
5 10 12 0.054 0.558 0.568 281.777 o
5 10 13 5.547 4.506 0.987 92.785 o
5 10 14 6.338 4.596 1.057 80.897 o
5 10 15 104.504 106.586 1.505 18.344 o
5 10 16 8.130 7.976 0.778 146.628 o
5 10 17 267.785 276.769 3.240 3.210 o
5 10 18 0.818 2.054 0.887 115.528 o
5 10 19 111.218 111.083 2.293 11.007 o
5 10 20 23.376 21.754 1.485 38.995 o
5 10 21 2.535 1.027 0.498 364.735 o
5 10 22 1.091 1.525 1.057 81.454 o
5 10 23 29.411 29.211 1.296 48.162 o
5 10 24 27.378 25.383 0.887 94.688 o
5 11 1 748.773 760.411 6.939 0.489 o
5 11 2 126.670 125.180 1.675 13.620 o
5 11 3 21.962 22.163 0.937 91.327 o
5 11 4 391.567 391.252 3.808 1.756 o
5 11 5 820.496 819.192 7.298 0.419 o
5 11 6 0.017 1.436 1.575 36.673 o
5 11 7 47.456 46.299 1.426 35.381 o
5 11 8 58.195 56.897 1.306 36.139 o
5 11 9 13.546 13.319 0.977 91.111 o
5 11 10 4.296 4.008 0.977 94.901 o
5 11 11 1.711 0.877 0.748 162.615 o
5 11 12 10.743 10.358 1.037 82.539 o
5 11 13 65.833 63.377 2.243 15.014 o
5 11 14 9.859 9.491 0.708 173.619 o
5 11 15 11.650 12.681 0.818 129.378 o
5 11 16 0.277 1.266 1.406 46.048 o
5 11 17 25.005 24.535 0.907 93.484 o
5 11 18 15.866 16.530 0.837 119.056 o
5 11 19 1.483 1.505 0.658 209.914 o
5 11 20 0.760 0.389 0.419 518.715 o
5 11 21 6.169 5.832 1.027 85.572 o
5 11 22 2.307 2.114 1.097 75.586 o
5 11 23 16.582 15.802 1.077 74.333 o
5 12 1 18.962 17.108 0.837 116.180 o
5 12 2 975.221 991.618 9.003 0.289 o
5 12 3 44.709 46.479 1.266 43.276 o
5 12 4 1290.550 1313.590 12.073 0.164 o
5 12 5 34.182 35.063 1.077 62.813 o
5 12 6 200.400 202.007 3.051 4.755 o
5 12 7 27.137 26.101 1.097 66.064 o
5 12 8 4.888 4.935 0.947 100.786 o
5 12 9 8.748 6.919 0.957 97.623 o
5 12 10 193.686 201.867 3.589 4.085 o
5 12 11 30.478 33.758 1.326 45.480 o
5 12 12 238.814 251.217 3.370 3.537 o
5 12 13 48.660 48.433 1.346 38.136 o
5 12 14 53.801 53.188 1.206 42.234 o
5 12 15 29.421 28.992 0.987 76.930 o
5 12 16 24.880 22.242 0.887 98.106 o
5 12 17 47.947 47.306 1.007 58.011 o
5 12 18 2.669 1.745 0.778 150.144 o
5 12 19 0.115 0.818 0.678 197.982 o
5 12 20 49.095 45.711 1.436 34.716 o
5 12 21 0.045 0.349 0.379 633.998 o
5 12 22 43.682 40.995 1.914 22.142 o
5 12 23 1.262 1.316 0.827 132.820 o
5 13 1 31.824 31.415 1.067 65.825 o
5 13 2 13.099 12.014 0.887 110.061 o
5 13 3 215.519 214.299 3.021 4.463 o
5 13 4 88.410 89.777 1.655 19.521 o
5 13 5 0.102 0.618 0.608 246.031 o
5 13 6 0.116 1.156 1.306 53.348 o
5 13 7 15.371 14.117 1.047 79.111 o
5 13 8 98.285 95.899 2.293 12.018 o
5 13 9 56.415 59.011 1.575 27.743 o
5 13 10 0.647 1.396 0.987 93.393 o
5 13 11 19.171 18.972 0.877 105.988 o
5 13 12 122.097 123.993 1.844 12.873 o
5 13 13 12.845 13.070 0.897 107.596 o
5 13 14 22.622 23.050 1.176 60.258 o
5 13 15 1.837 1.884 0.778 150.273 o
5 13 16 55.563 56.429 1.785 23.072 o
5 13 17 10.041 9.242 0.728 164.573 o
5 13 18 11.816 11.366 0.837 123.898 o
5 13 19 10.352 10.229 1.216 60.453 o
5 13 20 61.220 62.391 1.196 38.633 o
5 13 21 6.159 4.397 0.678 194.791 o
5 13 22 3.508 2.183 0.728 171.061 o
5 14 1 312.682 325.262 3.938 2.278 o
5 14 2 27.275 25.712 1.107 65.050 o
5 14 3 201.049 206.274 3.240 4.437 o
5 14 4 25.068 25.552 1.067 70.381 o
5 14 5 12.359 14.247 1.087 74.468 o
5 14 6 50.660 48.772 1.805 23.540 o
5 14 7 306.469 318.822 5.802 1.592 o
5 14 8 2.977 1.695 1.097 75.564 o
5 14 9 470.265 491.138 5.683 1.037 o
5 14 10 9.349 8.355 0.778 145.711 o
5 14 11 99.042 101.940 1.685 17.255 o
5 14 12 21.429 22.472 0.937 91.575 o
5 14 13 26.948 29.072 0.957 82.558 o
5 14 14 131.831 137.243 2.622 8.108 o
5 14 15 66.724 66.837 1.785 21.312 o
5 14 16 0.406 1.326 1.466 42.365 o
5 14 17 90.664 92.330 1.535 20.761 o
5 14 18 35.356 36.389 0.987 70.846 o
5 14 19 46.122 46.030 0.937 65.210 o
5 14 20 6.054 5.344 0.618 233.143 o
5 14 21 1.125 0.907 0.648 216.554 o
5 14 22 1.701 1.216 1.266 56.742 o
5 15 1 4.731 3.420 1.067 79.651 o
5 15 2 2.021 1.525 0.907 110.445 o
5 15 3 62.838 63.717 1.396 31.180 o
5 15 4 278.578 290.877 4.367 2.362 o
5 15 5 11.438 12.213 1.356 48.618 o
5 15 6 0.311 1.555 1.047 83.031 o
5 15 7 34.553 32.372 1.565 33.350 o
5 15 8 9.750 8.993 0.808 134.995 o
5 15 9 224.715 237.907 3.310 3.834 o
5 15 10 22.849 22.272 0.867 103.727 o
5 15 11 13.758 14.057 0.967 92.671 o
5 15 12 28.886 31.285 1.336 45.516 o
5 15 13 64.062 65.531 1.127 39.847 o
5 15 14 20.497 20.099 0.947 91.180 o
5 15 15 1.837 1.386 0.698 186.577 o
5 15 16 0.268 0.548 0.489 381.260 o
5 15 17 3.022 3.459 0.837 129.301 o
5 15 18 2.770 2.433 0.748 162.261 o
5 15 19 10.071 8.833 0.798 138.120 o
5 15 20 0.554 0.389 0.369 668.458 o
5 15 21 0.254 0.877 1.017 87.993 o
5 16 1 0.026 1.007 1.176 65.750 o
5 16 2 15.398 11.954 1.854 26.088 o
5 16 3 68.021 70.596 1.675 22.977 o
5 16 4 191.480 195.885 2.662 5.635 o
5 16 5 2.801 3.888 0.847 126.288 o
5 16 6 219.247 232.005 2.552 4.873 o
5 16 7 80.399 83.845 1.505 23.421 o
5 16 8 75.397 78.073 1.535 24.111 o
5 16 9 16.859 16.689 0.887 106.301 o
5 16 10 15.609 16.430 0.957 93.099 o
5 16 11 2.710 2.652 0.827 132.556 o
5 16 12 224.303 236.123 2.682 4.578 o
5 16 13 0.595 0.708 0.558 291.850 o
5 16 14 192.524 197.700 2.373 6.142 o
5 16 15 21.355 22.013 0.778 126.732 o
5 16 16 27.398 26.729 1.226 54.052 o
5 16 17 2.889 2.911 0.758 157.944 o
5 16 18 30.656 29.191 1.256 50.567 o
5 16 19 0.067 0.299 0.299 1017.190 o
5 16 20 84.326 83.367 3.818 5.583 o
5 17 1 3.535 3.988 1.575 36.625 o
5 17 2 64.393 67.814 1.814 20.977 o
5 17 3 15.751 16.171 1.077 74.539 o
5 17 4 23.704 23.718 1.256 53.065 o
5 17 5 13.011 12.771 0.827 125.439 o
5 17 6 22.676 22.143 1.147 63.293 o
5 17 7 76.586 79.279 1.545 23.638 o
5 17 8 4.443 4.207 0.847 125.903 o
5 17 9 0.150 0.568 0.578 272.138 o
5 17 10 15.619 14.177 0.788 134.590 o
5 17 11 135.659 140.543 2.044 10.381 o
5 17 12 22.892 22.312 0.808 117.029 o
5 17 13 22.545 20.827 0.907 96.742 o
5 17 14 8.712 8.075 0.837 126.577 o
5 17 15 1.649 1.535 0.748 162.577 o
5 17 16 2.860 2.762 0.668 203.063 o
5 17 17 119.469 123.435 1.755 13.723 o
5 17 18 0.189 0.469 0.409 544.569 o
5 17 19 9.030 7.876 1.854 26.324 o
5 18 1 267.191 277.228 3.689 2.896 o
5 18 2 62.216 65.990 2.453 13.008 o
5 18 3 35.399 33.239 1.386 41.116 o
5 18 4 134.325 137.981 2.333 9.178 o
5 18 5 68.048 66.827 1.675 23.218 o
5 18 6 13.371 12.911 0.778 140.593 o
5 18 7 124.137 126.835 1.884 12.369 o
5 18 8 70.234 71.483 1.755 21.192 o
5 18 9 67.311 66.478 1.166 37.073 o
5 18 10 17.060 14.496 0.808 127.081 o
5 18 11 44.137 42.710 1.236 45.673 o
5 18 12 0.710 1.067 1.176 65.744 o
5 18 13 0.834 0.429 0.439 472.604 o
5 18 14 1.882 1.037 0.668 203.664 o
5 18 15 49.111 46.539 1.206 45.002 o
5 18 16 1.364 1.854 0.618 237.817 o
5 18 17 79.356 75.840 2.104 15.389 o
5 18 18 0.031 0.439 0.449 452.097 o
5 19 1 158.596 160.493 3.629 4.705 o
5 19 2 3.715 3.689 1.196 63.430 o
5 19 3 26.141 25.303 1.356 45.471 o
5 19 4 97.035 98.740 2.243 12.379 o
5 19 5 19.393 17.507 1.266 53.882 o
5 19 6 0.014 0.837 1.017 87.996 o
5 19 7 10.607 7.457 0.768 148.800 o
5 19 8 3.646 3.599 0.698 185.619 o
5 19 9 1.068 1.834 0.718 176.460 o
5 19 10 19.517 16.729 0.857 111.076 o
5 19 11 2.184 2.383 0.867 120.760 o
5 19 12 14.480 13.419 0.847 118.687 o
5 19 13 9.057 9.322 0.698 179.344 o
5 19 14 18.348 18.285 1.426 43.040 o
5 19 15 7.232 5.414 0.618 231.689 o
5 19 16 0.640 0.608 0.449 451.896 o
5 19 17 11.617 7.567 2.193 18.816 o
5 20 1 21.266 20.817 1.595 34.299 o
5 20 2 96.803 90.994 2.303 12.141 o
5 20 3 2.759 2.153 1.097 75.563 o
5 20 4 230.469 238.147 3.719 3.364 o
5 20 5 4.773 4.117 1.127 71.415 o
5 20 6 67.943 68.303 1.356 30.678 o
5 20 7 13.127 11.485 0.887 110.190 o
5 20 8 9.515 8.564 1.027 84.644 o
5 20 9 0.081 1.236 1.376 48.073 o
5 20 10 42.204 42.800 1.067 57.751 o
5 20 11 9.976 9.082 0.748 156.382 o
5 20 12 36.335 34.944 1.137 56.697 o
5 20 13 13.995 10.638 1.236 58.011 o
5 20 14 22.933 20.887 0.957 87.789 o
5 20 15 17.541 15.124 0.648 186.424 o
5 21 1 5.536 4.636 1.545 38.001 o
5 21 2 26.729 26.161 1.246 52.767 o
5 21 3 19.839 20.478 1.406 43.877 o
5 21 4 0.942 0.827 0.808 139.498 o
5 21 5 2.379 1.316 0.917 108.039 o
5 21 6 57.168 55.940 1.695 24.884 o
5 21 7 1.733 2.383 0.877 118.082 o
5 21 8 0.730 0.469 0.479 397.190 o
5 21 9 15.952 16.729 0.798 129.977 o
5 21 10 28.997 30.029 1.366 43.852 o
5 21 11 0.929 0.518 0.449 451.769 o
5 21 12 11.483 11.435 0.847 121.309 o
5 21 13 5.088 4.536 0.678 195.504 o
5 22 1 39.815 38.234 1.406 38.692 o
5 22 2 7.621 7.876 1.426 44.455 o
5 22 3 41.346 41.703 2.712 11.708 o
5 22 4 1.236 2.044 1.027 86.252 o
5 22 5 0.532 0.558 0.578 272.096 o
5 22 6 33.734 31.784 3.898 5.885 o
5 22 7 86.730 86.697 2.183 13.792 o
5 22 8 10.042 7.707 0.638 212.607 o
5 22 9 67.490 65.292 2.413 13.177 o
5 22 10 0.137 0.309 0.329 840.633 o
5 22 11 13.336 10.957 1.147 67.267 o
5 23 1 0.065 0.558 0.558 291.929 o
5 23 2 21.594 21.774 1.565 35.489 o
5 23 3 0.291 0.857 0.658 210.149 o
5 23 4 8.347 8.434 1.037 83.322 o
5 23 5 51.863 52.949 1.226 41.978 o
5 23 6 1.078 0.628 0.518 338.318 o
5 23 7 8.403 5.743 0.977 93.974 o
5 23 8 2.442 0.927 0.827 132.720 o
5 23 9 42.650 42.322 1.097 55.376 o
5 24 1 4.945 4.207 0.758 157.035 o
5 24 2 2.644 1.645 0.718 176.162 o
5 24 3 8.746 8.524 2.203 18.675 o
5 24 4 22.931 19.900 2.403 15.450 o
5 24 5 0.002 0.867 0.927 105.851 o
6 0 0 181.641 178.438 4.776 2.960 o
6 0 2 53.783 57.565 1.814 22.580 o
6 0 4 1661.470 1650.560 14.665 0.103 o
6 0 6 212.161 197.909 2.951 4.744 o
6 0 8 2940.790 2943.330 32.810 0.029 o
6 0 10 2323.570 2302.460 27.197 0.044 o
6 0 12 167.611 165.119 3.300 5.152 o
6 0 14 223.639 226.891 3.888 3.320 o
6 0 16 464.404 459.814 6.759 0.930 o
6 0 18 394.444 410.862 5.463 1.323 o
6 0 20 148.630 165.966 3.140 5.808 o
6 0 22 132.981 137.512 2.413 8.900 o
6 0 24 134.948 137.762 3.918 4.585 o
6 1 0 393.639 387.952 4.486 1.583 o
6 1 1 14.558 13.928 0.638 199.016 o
6 1 2 781.086 765.126 6.869 0.470 o
6 1 3 279.865 274.815 2.891 3.346 o
6 1 4 6.515 7.607 0.688 187.727 o
6 1 5 53.723 54.265 1.585 28.259 o
6 1 6 384.507 372.000 3.808 1.830 o
6 1 7 78.636 76.558 1.775 19.661 o
6 1 8 581.450 579.171 6.989 0.695 o
6 1 9 192.067 189.375 3.719 4.004 o
6 1 10 277.648 280.638 3.340 3.027 o
6 1 11 319.792 314.395 3.749 2.353 o
6 1 12 202.411 204.808 2.742 5.179 o
6 1 13 97.139 98.341 1.884 15.511 o
6 1 14 87.284 84.892 1.775 18.308 o
6 1 15 44.615 46.459 1.276 42.792 o
6 1 16 8.038 8.026 0.987 91.929 o
6 1 17 57.224 58.791 2.084 17.657 o
6 1 18 12.033 13.200 1.007 86.542 o
6 1 19 115.281 121.670 2.463 9.660 o
6 1 20 1.437 1.565 0.897 112.953 o
6 1 21 39.516 40.577 1.206 49.395 o
6 1 22 4.820 4.337 1.037 84.231 o
6 1 23 8.808 6.919 0.867 118.395 o
6 1 24 0.082 0.698 0.788 146.691 o
6 1 25 0.049 1.615 1.745 29.894 o
6 1 26 12.870 12.093 1.037 81.703 o
6 2 0 5.492 5.284 0.748 160.702 o
6 2 1 2209.330 2158.670 18.703 0.060 o
6 2 2 185.258 186.713 3.011 5.210 o
6 2 3 2985.530 2948.020 24.027 0.033 o
6 2 4 15.855 15.702 0.788 133.599 o
6 2 5 1574.630 1584.070 13.210 0.117 o
6 2 6 262.853 258.405 3.011 3.541 o
6 2 7 740.913 734.101 7.417 0.484 o
6 2 8 97.990 94.353 2.413 11.233 o
6 2 9 272.590 272.433 3.081 3.300 o
6 2 10 10.875 9.711 0.837 124.980 o
6 2 11 907.160 910.056 8.574 0.332 o
6 2 12 177.450 176.683 2.323 6.978 o
6 2 13 532.547 538.375 5.264 0.936 o
6 2 14 2.529 2.084 0.788 146.370 o
6 2 15 76.457 77.544 1.555 23.602 o
6 2 16 83.368 84.483 1.695 19.870 o
6 2 17 0.014 0.937 0.758 158.498 o
6 2 18 16.035 16.181 0.977 89.427 o
6 2 19 39.859 42.471 1.336 41.578 o
6 2 20 8.619 9.421 0.947 99.315 o
6 2 21 201.796 217.529 3.619 3.867 o
6 2 22 45.926 45.113 1.047 56.757 o
6 2 23 11.932 10.897 0.867 115.921 o
6 2 24 0.717 0.867 0.698 186.787 o
6 2 25 2.539 2.163 2.134 19.985 o
6 2 26 18.182 16.380 0.808 125.104 o
6 3 0 1111.170 1089.940 10.927 0.219 o
6 3 1 0.019 0.419 0.409 544.614 o
6 3 2 708.844 703.474 6.430 0.558 o
6 3 3 13.820 14.336 0.857 116.249 o
6 3 4 421.882 404.930 4.177 1.526 o
6 3 5 68.606 68.542 1.555 25.532 o
6 3 6 242.706 239.702 3.729 3.235 o
6 3 7 236.188 231.776 4.058 3.046 o
6 3 8 1.035 0.917 0.738 167.115 o
6 3 9 113.301 111.571 1.904 13.542 o
6 3 10 361.707 357.245 3.888 1.948 o
6 3 11 59.949 60.775 1.695 24.230 o
6 3 12 18.697 17.985 0.738 145.076 o
6 3 13 251.642 253.929 3.360 3.396 o
6 3 14 12.123 12.263 0.758 149.139 o
6 3 15 182.088 183.702 2.253 6.896 o
6 3 16 2.911 3.150 0.907 110.266 o
6 3 17 13.061 12.701 1.286 53.693 o
6 3 18 136.721 141.121 2.004 10.502 o
6 3 19 86.634 87.036 1.994 15.666 o
6 3 20 10.655 11.824 0.947 98.193 o
6 3 21 109.132 115.400 2.124 12.099 o
6 3 22 1.356 1.765 0.748 162.603 o
6 3 23 11.094 9.461 0.778 144.027 o
6 3 24 0.358 1.615 1.824 27.337 o
6 3 25 3.973 2.712 1.306 53.253 o
6 3 26 7.878 8.006 1.326 51.311 o
6 4 0 9841.640 9342.580 116.217 0.003 o
6 4 1 24.654 22.242 0.917 92.878 o
6 4 2 992.951 986.973 9.930 0.269 o
6 4 3 258.697 256.950 3.041 3.573 o
6 4 4 554.310 532.174 5.723 0.862 o
6 4 5 58.421 54.813 1.795 22.651 o
6 4 6 670.334 667.971 7.218 0.564 o
6 4 7 118.514 116.456 2.383 10.047 o
6 4 8 1031.770 1029.310 9.092 0.267 o
6 4 9 2.508 3.380 0.758 157.981 o
6 4 10 434.651 439.645 4.277 1.408 o
6 4 11 1.363 1.366 0.738 167.050 o
6 4 12 44.753 44.106 0.957 65.048 o
6 4 13 0.754 1.127 0.758 158.454 o
6 4 14 31.941 31.983 0.937 80.754 o
6 4 15 3.095 3.400 0.728 170.998 o
6 4 16 198.675 202.704 2.572 5.563 o
6 4 17 0.117 1.137 1.276 55.878 o
6 4 18 300.506 311.235 3.659 2.535 o
6 4 19 15.022 15.363 0.927 99.404 o
6 4 20 92.862 93.765 2.742 9.450 o
6 4 21 11.328 11.994 0.818 129.848 o
6 4 22 38.291 35.841 1.176 52.726 o
6 4 23 0.504 0.349 0.369 668.512 o
6 4 24 40.045 37.566 4.526 4.362 o
6 4 25 1.283 0.877 0.678 197.856 o
6 4 26 38.530 35.801 0.857 84.282 o
6 5 0 2625.190 2612.600 25.453 0.039 o
6 5 1 23.426 22.053 0.977 84.023 o
6 5 2 390.294 387.074 4.287 1.647 o
6 5 3 207.129 199.434 3.479 4.082 o
6 5 4 158.831 151.849 2.602 7.146 o
6 5 5 131.773 129.507 2.433 9.013 o
6 5 6 496.908 490.740 5.812 0.974 o
6 5 7 92.993 90.764 1.426 22.171 o
6 5 8 316.794 313.598 3.130 2.671 o
6 5 9 65.908 64.185 1.466 28.553 o
6 5 10 4.389 4.576 0.788 145.564 o
6 5 11 443.626 451.828 4.117 1.390 o
6 5 12 0.005 0.329 0.349 747.350 o
6 5 13 31.086 31.614 0.897 87.244 o
6 5 14 34.332 33.698 1.027 68.015 o
6 5 15 0.339 0.419 0.429 495.060 o
6 5 16 46.567 46.898 1.246 43.676 o
6 5 17 48.498 45.322 1.107 51.337 o
6 5 18 0.304 1.067 0.728 171.776 o
6 5 19 57.193 58.074 1.137 43.409 o
6 5 20 0.684 1.396 1.545 38.104 o
6 5 21 14.845 13.928 0.748 149.041 o
6 5 22 0.415 1.137 1.266 56.759 o
6 5 23 6.205 5.174 0.957 98.442 o
6 5 24 1.455 0.738 0.718 176.483 o
6 5 25 1.176 1.196 0.937 103.573 o
6 6 0 518.276 500.879 7.019 0.804 o
6 6 1 526.946 518.525 5.573 0.929 o
6 6 2 25.479 24.147 1.087 68.240 o
6 6 3 1432.120 1439.860 13.419 0.134 o
6 6 4 23.611 24.286 1.316 48.658 o
6 6 5 1325.400 1326.500 13.459 0.149 o
6 6 6 20.937 20.248 0.977 85.930 o
6 6 7 767.911 772.484 6.829 0.477 o
6 6 8 202.272 197.580 2.502 5.663 o
6 6 9 92.651 91.173 1.396 22.660 o
6 6 10 167.505 165.328 1.894 8.784 o
6 6 11 1084.550 1101.700 9.641 0.238 o
6 6 12 282.228 287.397 3.459 2.880 o
6 6 13 378.093 382.718 3.779 1.843 o
6 6 14 5.852 5.085 0.698 183.963 o
6 6 15 26.034 25.642 0.877 97.526 o
6 6 16 181.604 188.557 2.512 6.255 o
6 6 17 3.678 4.257 0.698 185.453 o
6 6 18 125.476 128.290 2.064 11.166 o
6 6 19 38.194 37.227 0.937 74.137 o
6 6 20 34.369 34.944 0.937 77.840 o
6 6 21 126.905 124.641 1.615 14.037 o
6 6 22 11.859 10.558 0.937 99.995 o
6 6 23 33.944 31.664 1.874 24.067 o
6 6 24 9.722 8.464 1.864 26.023 o
6 6 25 4.493 2.263 0.638 221.654 o
6 7 0 17.729 15.832 1.705 30.561 o
6 7 1 22.336 20.039 1.645 32.277 o
6 7 2 142.344 139.447 2.463 8.325 o
6 7 3 5.676 3.619 1.406 45.910 o
6 7 4 13.846 13.021 0.897 107.065 o
6 7 5 206.751 209.364 2.463 5.495 o
6 7 6 4.933 4.686 0.678 195.558 o
6 7 7 449.878 449.196 4.117 1.375 o
6 7 8 125.663 126.057 1.844 12.544 o
6 7 9 5.608 5.733 0.728 169.317 o
6 7 10 344.135 343.527 3.559 2.194 o
6 7 11 25.167 24.396 0.837 106.756 o
6 7 12 32.039 31.574 0.977 75.700 o
6 7 13 222.718 228.586 2.811 4.506 o
6 7 14 18.011 15.972 0.897 103.616 o
6 7 15 108.051 107.882 1.745 15.467 o
6 7 16 0.698 1.186 0.708 181.551 o
6 7 17 1.154 0.548 0.498 365.886 o
6 7 18 77.128 79.020 1.436 25.756 o
6 7 19 4.668 4.417 0.808 138.454 o
6 7 20 4.129 4.905 0.778 149.324 o
6 7 21 115.169 116.805 1.765 14.277 o
6 7 22 1.375 1.864 0.808 139.418 o
6 7 23 22.865 21.893 1.226 55.915 o
6 7 24 7.739 6.740 0.927 104.234 o
6 7 25 4.997 4.905 0.927 105.119 o
6 8 0 234.084 244.079 3.230 3.767 o
6 8 1 178.207 174.061 2.423 6.750 o
6 8 2 378.731 380.445 4.147 1.742 o
6 8 3 68.554 68.971 1.097 38.698 o
6 8 4 309.452 307.735 2.951 2.849 o
6 8 5 356.786 356.916 3.360 2.152 o
6 8 6 0.097 0.508 0.469 414.428 o
6 8 7 7.627 7.896 0.857 121.393 o
6 8 8 1035.900 1051.000 9.641 0.255 o
6 8 9 24.413 23.399 1.186 58.760 o
6 8 10 1564.840 1579.790 13.808 0.115 o
6 8 11 78.973 79.588 1.466 24.767 o
6 8 12 44.673 43.687 1.306 41.657 o
6 8 13 0.162 0.678 0.588 262.986 o
6 8 14 128.720 126.476 1.834 12.377 o
6 8 15 13.380 12.442 0.927 100.971 o
6 8 16 254.998 262.682 2.632 3.943 o
6 8 17 3.317 3.170 0.698 185.850 o
6 8 18 340.249 353.038 4.157 1.971 o
6 8 19 0.021 0.598 0.538 313.955 o
6 8 20 25.070 23.668 0.897 95.540 o
6 8 21 23.388 21.375 1.107 67.392 o
6 8 22 47.480 48.214 1.595 29.364 o
6 8 23 13.133 12.532 1.226 58.919 o
6 8 24 80.068 75.281 4.058 5.066 o
6 8 25 5.772 3.958 0.728 169.718 o
6 9 0 856.820 864.524 9.431 0.339 o
6 9 1 175.413 179.006 1.994 7.865 o
6 9 2 106.170 106.915 1.466 18.552 o
6 9 3 451.830 458.717 4.347 1.317 o
6 9 4 10.661 10.777 0.718 167.544 o
6 9 5 32.397 30.617 0.897 86.553 o
6 9 6 205.011 201.378 2.463 5.625 o
6 9 7 0.264 0.508 0.498 366.168 o
6 9 8 657.033 660.414 6.181 0.633 o
6 9 9 1.312 1.505 0.827 132.807 o
6 9 10 0.399 1.466 0.837 129.726 o
6 9 11 80.500 78.811 1.805 18.911 o
6 9 12 3.458 2.961 0.947 101.146 o
6 9 13 13.261 13.300 1.286 53.626 o
6 9 14 46.762 46.170 1.515 32.220 o
6 9 15 1.526 1.017 0.738 167.052 o
6 9 16 23.786 22.561 0.907 95.172 o
6 9 17 2.790 1.755 0.827 132.615 o
6 9 18 14.770 15.443 1.176 63.250 o
6 9 19 16.844 15.712 1.107 70.505 o
6 9 20 25.366 24.835 2.014 21.614 o
6 9 21 4.656 4.048 1.226 60.321 o
6 9 22 0.484 0.578 0.548 302.588 o
6 9 23 0.423 0.638 0.738 167.171 o
6 9 24 1.742 1.446 0.897 112.936 o
6 10 0 14.596 12.213 1.107 71.595 o
6 10 1 296.344 298.623 3.150 2.897 o
6 10 2 166.669 165.148 1.874 8.891 o
6 10 3 1601.030 1606.920 13.848 0.111 o
6 10 4 17.525 17.866 0.837 117.104 o
6 10 5 527.332 533.759 5.015 0.974 o
6 10 6 234.255 239.911 2.622 4.450 o
6 10 7 42.340 41.853 1.156 51.395 o
6 10 8 19.917 19.122 0.957 90.093 o
6 10 9 0.120 1.087 0.798 143.040 o
6 10 10 1.361 1.615 0.907 110.489 o
6 10 11 336.979 353.626 4.008 2.039 o
6 10 12 7.128 5.473 0.967 96.220 o
6 10 13 250.584 261.017 3.579 3.190 o
6 10 14 0.054 1.097 1.286 55.015 o
6 10 15 116.168 118.490 1.595 15.492 o
6 10 16 0.963 0.389 0.369 668.045 o
6 10 17 9.323 10.368 0.798 138.107 o
6 10 18 0.185 1.087 1.236 59.540 o
6 10 19 129.774 130.982 2.303 9.650 o
6 10 20 4.152 3.908 0.837 129.009 o
6 10 21 69.774 72.659 1.984 17.655 o
6 10 22 27.053 26.290 1.266 51.181 o
6 10 23 17.302 15.942 0.947 94.186 o
6 10 24 10.030 8.414 2.263 17.692 o
6 11 0 171.439 168.000 2.662 6.433 o
6 11 1 108.431 108.510 1.476 18.052 o
6 11 2 1.674 0.568 0.508 351.427 o
6 11 3 31.345 32.202 1.007 72.364 o
6 11 4 1.925 0.768 0.618 237.811 o
6 11 5 57.406 57.047 1.416 32.463 o
6 11 6 11.720 11.784 0.887 110.856 o
6 11 7 85.147 84.503 1.625 20.695 o
6 11 8 25.706 26.539 1.107 65.513 o
6 11 9 0.512 0.618 0.598 254.261 o
6 11 10 66.522 68.951 1.515 26.763 o
6 11 11 12.480 11.714 1.137 68.517 o
6 11 12 31.467 31.285 1.286 48.041 o
6 11 13 208.557 211.159 2.851 4.838 o
6 11 14 0.234 1.306 1.446 43.543 o
6 11 15 181.534 190.043 2.672 5.903 o
6 11 16 30.487 29.859 1.216 53.447 o
6 11 17 10.282 9.641 1.137 69.126 o
6 11 18 45.462 45.691 1.416 36.268 o
6 11 19 19.222 16.320 0.818 121.418 o
6 11 20 8.649 8.026 0.877 115.618 o
6 11 21 74.745 75.082 1.894 18.375 o
6 11 22 14.586 12.283 1.007 85.814 o
6 11 23 5.020 4.088 0.698 184.793 o
6 12 0 1392.940 1402.010 15.523 0.127 o
6 12 1 6.609 5.932 0.867 119.383 o
6 12 2 743.364 757.081 6.879 0.496 o
6 12 3 220.993 219.015 3.160 4.173 o
6 12 4 93.331 93.646 1.954 15.310 o
6 12 5 85.282 90.196 1.874 17.002 o
6 12 6 578.612 579.969 6.720 0.718 o
6 12 7 84.667 82.998 1.695 19.804 o
6 12 8 260.454 259.552 3.968 2.824 o
6 12 9 7.643 5.862 0.997 90.452 o
6 12 10 203.162 205.955 2.772 5.106 o
6 12 11 13.427 12.342 1.057 78.558 o
6 12 12 6.067 5.922 0.628 225.625 o
6 12 13 21.541 20.199 0.788 124.887 o
6 12 14 24.486 23.858 0.857 103.571 o
6 12 15 27.967 27.217 0.927 86.939 o
6 12 16 36.358 35.313 1.156 55.046 o
6 12 17 13.341 13.369 0.748 151.038 o
6 12 18 112.220 114.333 2.622 9.118 o
6 12 19 10.816 10.259 0.877 114.144 o
6 12 20 6.535 5.882 0.778 148.101 o
6 12 21 2.986 3.290 0.867 120.585 o
6 12 22 0.277 0.558 0.638 223.499 o
6 13 0 377.464 380.684 6.211 1.239 o
6 13 1 60.185 61.075 1.416 31.435 o
6 13 2 60.710 60.008 1.585 26.739 o
6 13 3 26.204 24.585 1.037 73.658 o
6 13 4 0.001 0.578 0.588 263.000 o
6 13 5 71.320 71.433 1.795 20.403 o
6 13 6 97.924 96.517 2.353 11.595 o
6 13 7 82.262 81.124 1.814 18.478 o
6 13 8 163.099 168.488 2.821 6.241 o
6 13 9 91.709 88.571 1.934 15.848 o
6 13 10 0.375 1.276 1.426 44.769 o
6 13 11 69.533 71.971 1.266 32.408 o
6 13 12 13.560 12.951 0.808 130.827 o
6 13 13 2.624 1.934 0.788 146.366 o
6 13 14 13.558 14.257 0.808 130.290 o
6 13 15 13.177 13.499 0.927 100.815 o
6 13 16 52.685 54.674 1.097 48.006 o
6 13 17 2.209 1.834 0.708 181.234 o
6 13 18 0.036 0.728 0.598 254.301 o
6 13 19 10.543 9.730 0.798 137.499 o
6 13 20 5.400 4.915 0.618 234.077 o
6 13 21 4.348 3.310 0.558 288.334 o
6 13 22 0.035 0.498 0.558 291.933 o
6 14 0 88.305 90.894 2.373 12.027 o
6 14 1 3.419 3.729 1.077 78.288 o
6 14 2 0.306 1.436 1.625 34.457 o
6 14 3 195.132 199.075 2.572 5.683 o
6 14 4 94.605 94.284 1.884 15.896 o
6 14 5 487.069 499.334 5.822 0.982 o
6 14 6 10.351 9.451 1.067 78.274 o
6 14 7 176.456 180.921 2.851 5.745 o
6 14 8 0.464 1.436 1.007 89.735 o
6 14 9 0.066 0.798 0.758 158.499 o
6 14 10 43.845 46.110 1.077 55.364 o
6 14 11 362.751 378.899 3.719 1.943 o
6 14 12 186.470 196.174 2.632 5.800 o
6 14 13 135.356 139.098 1.974 10.782 o
6 14 14 0.533 0.578 0.548 302.580 o
6 14 15 19.897 19.092 0.877 105.382 o
6 14 16 151.871 157.581 2.064 9.085 o
6 14 17 5.351 5.065 0.927 105.032 o
6 14 18 25.498 24.944 0.967 83.393 o
6 14 19 35.072 34.276 1.236 49.910 o
6 14 20 0.566 0.778 0.558 291.849 o
6 14 21 40.744 36.798 2.074 19.450 o
6 15 0 38.056 36.200 1.785 25.808 o
6 15 1 0.197 0.588 0.608 246.026 o
6 15 2 10.515 11.645 1.156 66.600 o
6 15 3 7.772 7.348 1.037 83.544 o
6 15 4 13.762 15.084 1.027 82.457 o
6 15 5 160.253 160.931 2.901 6.196 o
6 15 6 32.615 32.282 1.545 34.402 o
6 15 7 69.968 70.626 1.336 30.495 o
6 15 8 45.337 45.472 1.107 52.720 o
6 15 9 18.976 20.558 0.907 99.377 o
6 15 10 11.356 11.425 1.037 82.234 o
6 15 11 32.263 33.369 1.007 71.474 o
6 15 12 37.064 38.543 1.336 42.760 o
6 15 13 48.079 47.755 1.017 57.075 o
6 15 14 0.007 0.409 0.419 518.992 o
6 15 15 9.826 9.122 0.837 125.736 o
6 15 16 27.613 26.320 1.316 47.600 o
6 15 17 2.168 1.436 0.808 139.348 o
6 15 18 12.815 12.632 0.798 134.667 o
6 15 19 0.566 0.449 0.399 571.961 o
6 15 20 18.368 15.882 0.678 170.252 o
6 16 0 45.626 44.355 2.323 15.441 o
6 16 1 3.686 2.094 0.977 95.086 o
6 16 2 162.057 166.445 2.782 6.387 o
6 16 3 2.710 2.672 0.837 129.425 o
6 16 4 34.763 34.156 1.485 36.436 o
6 16 5 173.606 181.987 2.183 7.373 o
6 16 6 35.863 35.253 1.565 32.976 o
6 16 7 17.038 17.856 0.937 95.666 o
6 16 8 142.903 150.383 2.612 7.602 o
6 16 9 82.924 85.889 1.645 20.586 o
6 16 10 287.644 302.212 3.170 2.947 o
6 16 11 12.956 13.728 0.827 125.129 o
6 16 12 26.088 25.612 0.847 103.194 o
6 16 13 7.907 6.490 0.698 181.819 o
6 16 14 30.548 29.231 0.877 91.878 o
6 16 15 2.426 2.024 0.818 135.898 o
6 16 16 122.072 122.129 1.805 13.216 o
6 16 17 12.618 13.001 0.937 99.148 o
6 16 18 99.909 96.317 1.446 20.394 o
6 16 19 10.057 8.056 0.588 247.643 o
6 16 20 0.166 1.266 1.226 60.512 o
6 17 0 41.676 41.683 1.795 24.977 o
6 17 1 138.144 141.391 2.044 10.229 o
6 17 2 56.102 56.468 1.545 28.819 o
6 17 3 91.844 95.420 2.213 12.989 o
6 17 4 0.908 0.498 0.538 313.810 o
6 17 5 5.142 3.609 0.947 100.856 o
6 17 6 52.101 52.560 1.117 47.604 o
6 17 7 0.235 0.867 0.748 162.746 o
6 17 8 31.177 29.261 1.057 67.715 o
6 17 9 44.871 42.660 1.206 47.163 o
6 17 10 12.604 12.462 0.987 89.870 o
6 17 11 0.417 1.216 0.708 181.575 o
6 17 12 5.050 4.925 0.698 184.528 o
6 17 13 3.561 2.114 0.638 222.258 o
6 17 14 2.362 2.333 0.808 139.253 o
6 17 15 0.464 0.668 0.548 302.584 o
6 17 16 21.474 20.368 0.977 85.603 o
6 17 17 7.747 7.228 0.638 216.104 o
6 17 18 11.578 10.040 0.618 220.934 o
6 18 0 97.491 103.316 2.562 10.143 o
6 18 1 33.165 35.233 2.193 17.879 o
6 18 2 22.195 22.552 1.485 39.091 o
6 18 3 241.185 244.487 3.130 3.777 o
6 18 4 0.666 0.977 0.927 105.836 o
6 18 5 106.194 105.958 2.134 12.477 o
6 18 6 79.991 79.239 1.575 22.584 o
6 18 7 0.899 0.877 0.638 223.411 o
6 18 8 29.243 29.829 0.967 79.392 o
6 18 9 0.971 0.768 0.598 254.172 o
6 18 10 24.615 23.897 0.947 87.356 o
6 18 11 14.432 14.346 0.818 126.591 o
6 18 12 3.417 3.130 0.877 117.813 o
6 18 13 102.069 104.772 1.665 16.998 o
6 18 14 0.036 0.628 0.538 313.952 o
6 18 15 84.171 84.135 1.256 27.555 o
6 18 16 6.273 5.065 0.588 256.780 o
6 18 17 0.021 0.409 0.489 381.302 o
6 19 0 3.633 2.871 1.515 39.578 o
6 19 1 2.021 1.326 1.176 65.715 o
6 19 2 3.693 3.450 1.147 69.060 o
6 19 3 88.233 90.485 2.971 8.461 o
6 19 4 10.812 8.205 1.276 55.065 o
6 19 5 37.773 35.861 1.226 49.469 o
6 19 6 11.419 9.780 1.127 70.109 o
6 19 7 2.877 3.998 0.698 185.860 o
6 19 8 18.433 18.364 0.798 126.626 o
6 19 9 0.980 0.678 0.648 216.596 o
6 19 10 4.914 3.808 0.857 122.945 o
6 19 11 5.206 4.267 0.818 134.981 o
6 19 12 13.461 13.469 0.837 122.070 o
6 19 13 27.732 27.975 1.117 63.407 o
6 19 14 0.225 0.618 0.489 381.261 o
6 19 15 18.931 15.633 1.216 58.452 o
6 19 16 11.467 10.279 0.718 166.939 o
6 20 0 230.340 240.629 3.848 3.237 o
6 20 1 25.375 23.658 1.077 69.512 o
6 20 2 127.716 136.107 2.323 9.536 o
6 20 3 33.614 31.544 1.316 45.596 o
6 20 4 1.304 1.974 1.216 61.487 o
6 20 5 12.689 12.323 1.296 52.961 o
6 20 6 175.699 173.044 3.619 4.431 o
6 20 7 1.400 0.788 0.648 216.513 o
6 20 8 130.493 134.791 2.582 8.345 o
6 20 9 5.046 3.330 0.748 161.354 o
6 20 10 6.153 5.633 1.057 80.851 o
6 20 11 9.857 9.112 0.708 173.818 o
6 20 12 4.567 4.516 0.638 220.783 o
6 20 13 24.183 23.200 0.668 155.625 o
6 20 14 15.375 13.190 0.608 215.597 o
6 20 15 23.353 20.916 0.937 90.821 o
6 21 0 2.228 1.944 1.316 52.510 o
6 21 1 1.832 1.555 0.947 101.360 o
6 21 2 29.682 32.870 1.585 33.176 o
6 21 3 2.202 1.795 1.186 64.604 o
6 21 4 8.767 8.664 1.276 55.249 o
6 21 5 17.253 17.198 1.276 53.504 o
6 21 6 10.669 8.993 1.057 79.706 o
6 21 7 7.049 7.248 1.346 49.895 o
6 21 8 9.314 8.714 0.818 132.159 o
6 21 9 17.728 16.590 1.555 36.514 o
6 21 10 36.458 36.709 0.877 83.118 o
6 21 11 8.727 7.388 0.977 93.689 o
6 21 12 1.252 1.515 0.598 254.003 o
6 21 13 0.053 0.329 0.319 894.024 o
6 22 0 8.202 8.644 2.064 21.282 o
6 22 1 0.426 0.977 0.798 143.031 o
6 22 2 0.084 0.588 0.608 246.033 o
6 22 3 4.660 3.150 1.107 74.052 o
6 22 4 40.689 43.727 1.775 25.471 o
6 22 5 97.295 100.495 1.964 14.647 o
6 22 6 5.832 5.035 0.877 117.077 o
6 22 7 53.729 55.870 1.356 35.546 o
6 22 8 25.019 22.791 1.067 71.012 o
6 22 9 3.821 2.712 0.538 310.857 o
6 22 10 21.817 20.169 1.775 27.919 o
6 22 11 26.855 25.861 1.306 48.481 o
6 23 0 1.536 1.246 1.366 48.766 o
6 23 1 2.289 1.485 0.977 95.228 o
6 23 2 0.349 1.236 0.768 154.389 o
6 23 3 28.854 27.895 1.745 28.067 o
6 23 4 0.070 0.349 0.439 472.880 o
6 23 5 49.821 50.108 1.176 45.714 o
6 23 6 0.058 0.528 0.479 397.345 o
6 23 7 0.346 0.508 0.568 281.753 o
6 23 8 0.195 0.389 0.439 472.856 o
6 24 0 35.642 34.116 2.861 10.721 o
6 24 1 0.011 0.379 0.439 472.885 o
6 24 2 14.324 13.668 1.466 41.433 o
6 24 3 1.874 2.084 1.615 34.873 o
6 24 4 2.897 1.565 1.326 51.714 o
7 0 2 3.681 2.622 1.107 74.143 o
7 0 4 3377.620 3291.720 32.800 0.024 o
7 0 6 1498.450 1489.030 15.034 0.118 o
7 0 8 253.891 250.739 3.649 3.151 o
7 0 10 705.577 715.627 9.601 0.424 o
7 0 12 1612.300 1642.060 17.327 0.097 o
7 0 14 42.739 40.746 1.416 37.368 o
7 0 16 25.935 26.310 1.934 23.296 o
7 0 18 50.923 49.081 2.383 14.459 o
7 0 20 79.681 83.556 2.064 15.541 o
7 0 22 19.012 19.112 1.266 53.799 o
7 0 26 10.415 7.667 2.602 13.396 o
7 1 1 1953.750 1905.920 16.291 0.077 o
7 1 2 82.978 80.186 1.575 22.086 o
7 1 3 10.278 8.006 0.788 141.656 o
7 1 4 39.927 39.989 1.166 52.025 o
7 1 5 284.712 279.172 3.160 3.088 o
7 1 6 330.931 327.755 3.669 2.278 o
7 1 7 372.055 368.750 4.397 1.722 o
7 1 8 273.768 274.217 3.529 2.962 o
7 1 9 390.261 380.405 4.347 1.644 o
7 1 10 88.087 89.548 2.153 13.898 o
7 1 11 3.933 4.327 0.788 145.751 o
7 1 12 274.322 275.872 2.831 3.446 o
7 1 13 133.192 134.013 2.393 9.044 o
7 1 14 63.911 65.222 1.466 28.834 o
7 1 15 0.026 0.907 0.738 167.181 o
7 1 16 48.620 49.211 1.675 26.879 o
7 1 17 0.622 1.535 0.847 126.680 o
7 1 18 0.031 0.658 0.608 246.034 o
7 1 19 34.435 33.060 1.156 56.224 o
7 1 20 109.254 113.954 1.994 13.064 o
7 1 21 1.346 0.608 0.598 254.104 o
7 1 22 51.849 50.566 1.067 51.073 o
7 1 23 0.340 0.508 0.489 381.250 o
7 1 25 0.259 1.765 1.824 27.337 o
7 1 26 3.107 1.535 0.818 135.828 o
7 2 1 740.060 745.715 7.906 0.463 o
7 2 2 22.325 21.804 1.107 67.702 o
7 2 3 1003.690 985.966 8.743 0.285 o
7 2 4 63.410 58.801 1.316 34.160 o
7 2 5 257.203 243.869 3.549 3.233 o
7 2 6 275.860 269.910 4.267 2.495 o
7 2 7 229.329 234.139 3.440 3.667 o
7 2 8 139.085 132.378 2.233 9.532 o
7 2 9 1023.170 1036.700 9.750 0.258 o
7 2 10 306.018 304.196 3.469 2.619 o
7 2 11 873.482 869.260 7.727 0.372 o
7 2 12 7.088 7.796 0.658 204.022 o
7 2 13 3.112 2.652 0.728 171.112 o
7 2 14 91.095 91.432 1.595 19.913 o
7 2 15 95.663 94.224 1.914 15.503 o
7 2 16 73.932 75.421 1.954 17.611 o
7 2 17 678.770 702.427 6.949 0.558 o
7 2 18 61.318 62.091 1.446 30.203 o
7 2 19 181.808 185.128 2.383 6.583 o
7 2 20 57.655 57.904 1.765 23.181 o
7 2 21 8.666 6.570 0.788 143.129 o
7 2 22 10.459 9.830 0.758 151.745 o
7 2 23 28.098 26.789 1.137 61.568 o
7 2 24 6.936 3.340 2.841 11.260 o
7 2 25 150.969 156.006 5.523 2.515 o
7 2 26 4.798 4.267 0.847 125.806 o
7 3 1 687.405 680.882 6.999 0.557 o
7 3 2 584.570 567.177 5.723 0.796 o
7 3 3 19.235 18.444 1.017 81.124 o
7 3 4 42.541 40.886 1.256 45.335 o
7 3 5 18.511 16.520 1.446 41.987 o
7 3 6 89.433 86.886 1.934 16.102 o
7 3 7 163.315 157.751 2.273 7.903 o
7 3 8 214.599 212.206 2.592 5.099 o
7 3 9 465.897 463.652 4.556 1.239 o
7 3 10 71.430 70.556 1.416 28.118 o
7 3 11 77.217 76.807 1.376 27.250 o
7 3 12 227.142 226.442 2.961 4.272 o
7 3 13 33.878 33.259 1.067 64.355 o
7 3 14 32.353 32.800 0.997 72.732 o
7 3 15 49.713 49.171 1.406 35.361 o
7 3 16 38.655 37.566 1.505 34.689 o
7 3 17 55.028 56.638 1.306 37.031 o
7 3 18 0.203 0.877 0.708 181.600 o
7 3 19 22.376 20.528 0.937 91.591 o
7 3 20 98.836 100.485 2.323 11.665 o
7 3 21 4.022 3.609 0.778 149.572 o
7 3 22 21.307 20.328 0.987 84.153 o
7 3 23 6.359 5.204 1.017 87.264 o
7 3 24 1.004 1.974 2.064 21.364 o
7 3 25 0.559 0.857 0.798 143.027 o
7 3 26 0.115 0.399 0.459 432.647 o
7 4 1 25.404 23.608 0.937 88.515 o
7 4 2 3983.320 3862.450 35.143 0.018 o
7 4 3 125.380 123.625 2.014 11.596 o
7 4 4 5182.030 5038.730 51.215 0.010 o
7 4 5 113.719 109.418 2.612 9.199 o
7 4 6 43.346 47.446 1.964 20.947 o
7 4 7 5.531 4.636 0.847 125.551 o
7 4 8 173.096 170.751 2.024 8.035 o
7 4 9 3.807 4.048 0.808 138.758 o
7 4 10 253.582 251.387 2.901 3.794 o
7 4 11 5.241 4.985 0.618 234.203 o
7 4 12 383.927 389.178 3.639 1.840 o
7 4 13 137.472 142.358 2.153 9.734 o
7 4 14 77.218 77.774 1.306 28.757 o
7 4 15 53.646 52.790 1.147 45.324 o
7 4 16 45.924 47.137 1.147 49.535 o
7 4 17 7.265 6.660 1.027 85.314 o
7 4 18 34.046 36.260 1.107 59.899 o
7 4 19 8.171 6.829 0.917 106.332 o
7 4 20 46.215 45.462 1.376 37.802 o
7 4 21 0.917 0.608 0.598 254.198 o
7 4 22 7.839 7.128 0.668 197.714 o
7 4 23 31.962 35.213 2.283 16.611 o
7 4 24 54.285 53.976 4.656 4.064 o
7 4 25 1.827 1.515 1.017 87.936 o
7 5 1 224.833 218.975 3.569 3.664 o
7 5 2 131.639 130.165 2.492 8.750 o
7 5 3 3.306 1.067 0.857 123.519 o
7 5 4 122.043 119.637 2.393 9.781 o
7 5 5 50.805 50.686 1.336 37.725 o
7 5 6 167.831 168.189 2.173 7.851 o
7 5 7 2.070 2.792 0.738 166.791 o
7 5 8 139.863 137.114 2.303 9.096 o
7 5 9 606.615 612.051 5.822 0.734 o
7 5 10 6.757 8.265 0.738 163.339 o
7 5 11 120.874 119.756 1.625 14.734 o
7 5 12 194.905 198.637 2.602 5.639 o
7 5 13 37.343 36.988 0.957 72.603 o
7 5 14 187.442 191.050 2.223 6.688 o
7 5 15 11.410 10.249 0.987 90.659 o
7 5 16 52.994 55.063 1.156 44.627 o
7 5 17 60.135 62.660 1.466 29.806 o
7 5 18 12.083 10.887 0.867 115.839 o
7 5 19 74.268 75.291 1.306 29.729 o
7 5 20 100.845 102.588 1.645 17.464 o
7 5 21 7.912 7.737 0.728 167.064 o
7 5 22 39.862 36.031 1.755 26.443 o
7 5 23 27.464 28.793 4.606 4.251 o
7 5 24 0.469 0.459 0.469 414.354 o
7 5 25 0.695 0.548 0.548 302.551 o
7 6 1 452.314 453.014 5.763 1.095 o
7 6 2 390.706 381.093 5.543 1.352 o
7 6 3 629.073 630.824 8.753 0.526 o
7 6 4 70.591 67.784 1.575 24.846 o
7 6 5 1.555 1.824 0.738 166.987 o
7 6 6 34.625 32.382 0.897 83.907 o
7 6 7 591.674 595.242 5.284 0.802 o
7 6 8 6.965 5.952 0.708 177.821 o
7 6 9 1118.200 1122.180 9.541 0.230 o
7 6 10 9.175 7.737 0.758 153.581 o
7 6 11 381.696 384.702 3.769 1.825 o
7 6 12 7.881 8.943 0.847 123.869 o
7 6 13 6.145 6.321 0.927 104.712 o
7 6 14 243.665 249.203 2.811 4.030 o
7 6 15 171.510 172.825 2.313 7.252 o
7 6 16 14.463 13.838 0.718 161.135 o
7 6 17 265.189 272.841 2.821 3.581 o
7 6 18 22.179 21.594 1.047 74.989 o
7 6 19 121.084 119.627 2.363 9.974 o
7 6 20 4.579 4.766 0.827 131.887 o
7 6 21 2.661 2.203 0.778 150.101 o
7 6 22 0.524 1.097 0.808 139.514 o
7 6 23 43.441 42.361 2.662 12.073 o
7 6 24 40.547 40.906 2.303 15.947 o
7 6 25 98.289 99.009 2.901 8.441 o
7 7 1 1051.700 1047.180 9.092 0.259 o
7 7 2 399.905 399.836 4.157 1.619 o
7 7 3 66.213 68.422 1.206 35.735 o
7 7 4 67.611 66.039 1.436 28.826 o
7 7 5 313.933 313.428 3.220 2.650 o
7 7 6 91.031 90.924 1.366 23.445 o
7 7 7 624.264 624.354 5.643 0.718 o
7 7 8 97.187 96.317 1.595 18.839 o
7 7 9 165.063 161.878 2.074 8.388 o
7 7 10 155.570 154.620 2.124 8.769 o
7 7 11 9.139 8.933 0.778 145.656 o
7 7 12 158.394 161.171 2.084 8.649 o
7 7 13 67.264 68.323 1.525 26.454 o
7 7 14 0.955 0.808 0.698 186.766 o
7 7 15 10.767 9.521 1.266 55.854 o
7 7 16 9.074 9.102 0.758 153.147 o
7 7 17 0.051 1.147 1.296 54.172 o
7 7 18 3.329 2.772 0.758 157.844 o
7 7 19 3.659 3.938 0.808 138.811 o
7 7 20 43.417 42.710 1.446 35.773 o
7 7 21 9.661 8.255 0.827 129.021 o
7 7 22 11.530 9.900 0.758 150.787 o
7 7 23 1.816 1.336 1.067 79.919 o
7 7 24 0.233 0.319 0.339 791.863 o
7 7 25 6.009 4.845 0.758 156.409 o
7 8 1 18.272 17.198 0.837 116.746 o
7 8 2 88.731 88.511 1.266 25.875 o
7 8 3 2.635 2.074 0.628 229.819 o
7 8 4 591.814 591.035 5.533 0.786 o
7 8 5 450.865 452.815 4.187 1.355 o
7 8 6 1399.720 1405.660 12.323 0.144 o
7 8 7 63.164 62.271 1.645 24.807 o
7 8 8 90.815 89.737 1.735 18.195 o
7 8 9 85.652 85.510 1.316 25.881 o
7 8 10 306.768 310.517 3.749 2.449 o
7 8 11 1.373 0.778 0.638 223.333 o
7 8 12 527.149 534.307 5.374 0.937 o
7 8 13 24.926 24.805 0.987 80.892 o
7 8 14 297.951 308.393 4.217 2.280 o
7 8 15 49.498 51.494 1.097 50.128 o
7 8 16 0.462 0.818 0.608 245.989 o
7 8 17 0.781 0.369 0.389 601.523 o
7 8 18 20.641 19.660 0.937 92.977 o
7 8 19 16.099 15.194 0.788 133.609 o
7 8 20 62.554 62.530 1.755 22.573 o
7 8 21 18.826 16.320 1.565 35.985 o
7 8 22 85.440 84.414 2.134 14.410 o
7 8 23 35.951 31.345 1.864 24.175 o
7 8 24 5.229 3.848 0.947 100.821 o
7 9 1 451.116 454.540 4.177 1.353 o
7 9 2 12.509 12.203 0.758 148.792 o
7 9 3 25.430 25.034 0.808 112.629 o
7 9 4 174.347 179.016 2.582 6.408 o
7 9 5 32.564 32.242 0.947 78.889 o
7 9 6 206.629 206.742 2.572 5.348 o
7 9 7 16.860 16.071 0.947 94.387 o
7 9 8 32.525 30.657 1.176 55.767 o
7 9 9 167.690 168.558 2.831 6.113 o
7 9 10 8.395 8.365 0.937 101.633 o
7 9 11 6.841 6.690 1.037 83.771 o
7 9 12 116.012 112.867 2.153 11.585 o
7 9 13 26.380 25.891 1.196 56.923 o
7 9 14 148.577 149.975 1.775 10.634 o
7 9 15 1.331 1.874 0.678 197.755 o
7 9 16 24.313 23.638 0.967 84.534 o
7 9 17 11.262 10.638 0.857 118.973 o
7 9 18 10.028 10.179 0.917 105.078 o
7 9 19 50.427 49.550 2.433 13.937 o
7 9 20 49.802 49.230 2.054 18.890 o
7 9 21 0.181 0.847 0.877 118.218 o
7 9 22 38.895 38.204 2.752 11.467 o
7 9 23 6.311 6.101 0.808 137.541 o
7 9 24 3.596 1.436 0.758 157.951 o
7 10 1 1224.400 1235.530 10.578 0.190 o
7 10 2 288.977 290.209 2.871 3.178 o
7 10 3 3.445 5.224 0.738 165.978 o
7 10 4 115.733 112.169 1.844 13.796 o
7 10 5 49.194 47.336 1.535 31.040 o
7 10 6 141.047 140.374 2.024 10.197 o
7 10 7 455.144 465.586 4.696 1.242 o
7 10 8 167.954 164.750 2.512 6.950 o
7 10 9 201.747 204.509 3.101 4.640 o
7 10 10 258.060 263.360 3.689 3.029 o
7 10 11 130.973 135.598 2.104 10.459 o
7 10 12 4.263 3.210 1.047 82.760 o
7 10 13 73.248 72.360 1.585 23.893 o
7 10 14 37.651 38.732 0.957 71.777 o
7 10 15 237.500 246.392 2.532 4.441 o
7 10 16 66.298 65.850 1.206 36.103 o
7 10 17 198.075 204.329 2.233 6.173 o
7 10 18 29.653 30.208 1.137 60.324 o
7 10 19 59.230 58.193 2.353 14.263 o
7 10 20 38.172 38.074 1.166 53.068 o
7 10 21 0.009 1.785 2.114 20.370 o
7 10 22 4.899 4.576 0.957 98.739 o
7 10 23 55.700 51.723 1.844 22.078 o
7 11 1 148.845 150.523 2.034 9.508 o
7 11 2 283.178 286.011 2.931 3.222 o
7 11 3 86.827 84.174 1.805 18.003 o
7 11 4 53.135 52.291 1.196 43.099 o
7 11 5 18.768 20.268 1.216 57.969 o
7 11 6 20.418 19.830 1.007 81.724 o
7 11 7 139.976 142.667 2.373 8.698 o
7 11 8 21.985 19.341 1.545 36.452 o
7 11 9 83.098 84.005 1.914 16.985 o
7 11 10 77.445 80.256 2.004 16.511 o
7 11 11 67.536 67.316 1.884 19.534 o
7 11 12 71.184 70.735 1.276 31.851 o
7 11 13 1.687 0.808 0.618 237.876 o
7 11 14 2.114 2.193 0.748 162.436 o
7 11 15 80.129 80.815 1.316 27.542 o
7 11 16 1.319 1.137 0.678 197.829 o
7 11 17 64.366 66.707 1.346 31.988 o
7 11 18 0.799 0.808 0.658 210.100 o
7 11 19 2.754 1.735 0.937 103.446 o
7 11 20 15.588 14.117 0.897 105.740 o
7 11 21 0.516 0.887 0.678 197.952 o
7 11 22 1.435 0.449 0.459 432.056 o
7 11 23 2.739 2.772 1.894 25.348 o
7 12 1 39.913 37.835 1.535 33.312 o
7 12 2 1011.440 1026.290 9.272 0.270 o
7 12 3 25.142 24.894 1.057 71.670 o
7 12 4 466.366 474.280 6.580 0.940 o
7 12 5 0.086 0.489 0.518 338.568 o
7 12 6 315.031 322.052 4.088 2.207 o
7 12 7 15.101 14.008 1.166 64.379 o
7 12 8 52.214 50.606 2.114 17.782 o
7 12 9 1.051 1.565 1.017 87.967 o
7 12 10 111.193 110.604 2.034 12.752 o
7 12 11 69.603 72.260 1.595 24.239 o
7 12 12 39.594 39.131 0.867 80.457 o
7 12 13 92.257 95.659 1.386 22.503 o
7 12 14 203.996 209.813 2.482 5.519 o
7 12 15 19.553 17.766 0.857 110.620 o
7 12 16 0.025 0.967 1.087 77.056 o
7 12 17 82.852 82.490 2.253 13.495 o
7 12 18 1.008 1.635 1.814 27.636 o
7 12 19 20.628 20.458 0.987 84.477 o
7 12 20 16.891 14.017 0.798 130.383 o
7 12 21 5.611 5.942 0.618 233.304 o
7 12 22 73.892 71.403 1.844 19.356 o
7 13 1 0.827 1.156 1.296 54.166 o
7 13 2 10.471 10.149 1.176 64.532 o
7 13 3 0.043 1.107 1.266 56.761 o
7 13 4 177.947 179.295 3.330 4.831 o
7 13 5 76.728 77.465 1.565 23.378 o
7 13 6 103.491 104.852 2.363 11.079 o
7 13 7 9.766 8.125 1.097 74.384 o
7 13 8 0.176 0.578 0.598 254.296 o
7 13 9 168.266 175.238 2.652 6.446 o
7 13 10 2.590 1.904 0.439 469.583 o
7 13 11 86.254 90.485 1.545 21.366 o
7 13 12 52.711 52.800 1.216 42.195 o
7 13 13 0.720 0.359 0.389 601.576 o
7 13 14 113.936 119.208 1.775 14.201 o
7 13 15 5.553 4.845 0.798 141.520 o
7 13 16 5.872 4.965 0.977 94.579 o
7 13 17 45.088 45.133 1.017 59.501 o
7 13 18 15.159 15.543 0.867 112.453 o
7 13 19 44.901 45.312 1.306 41.371 o
7 13 20 16.345 17.347 0.808 126.412 o
7 13 21 4.422 1.964 1.117 72.801 o
7 14 1 213.899 218.397 3.061 4.404 o
7 14 2 11.501 11.924 1.176 64.221 o
7 14 3 61.351 62.610 1.456 29.858 o
7 14 4 26.984 26.928 1.117 63.911 o
7 14 5 53.776 55.481 1.605 27.613 o
7 14 6 5.296 5.463 1.107 73.885 o
7 14 7 503.742 518.525 6.052 0.913 o
7 14 8 11.587 11.934 0.818 129.688 o
7 14 9 404.200 424.939 4.157 1.557 o
7 14 10 2.290 2.841 0.808 139.223 o
7 14 11 12.123 13.489 0.877 112.589 o
7 14 12 41.615 42.461 1.665 28.442 o
7 14 13 4.523 4.736 0.748 161.278 o
7 14 14 11.253 10.279 0.758 150.865 o
7 14 15 134.639 140.852 2.213 9.631 o
7 14 16 0.052 1.047 1.186 64.650 o
7 14 17 10.670 9.362 0.877 114.433 o
7 14 18 13.727 13.060 0.788 136.897 o
7 14 19 23.923 24.197 1.107 66.664 o
7 14 20 5.486 3.928 0.688 189.887 o
7 14 21 17.779 16.520 2.921 10.573 o
7 15 1 131.642 134.123 3.649 5.174 o
7 15 2 112.453 114.732 2.163 11.665 o
7 15 3 80.382 81.792 2.104 15.124 o
7 15 4 40.479 41.414 1.276 44.748 o
7 15 5 62.336 64.115 1.236 36.510 o
7 15 6 8.919 9.142 0.837 126.208 o
7 15 7 226.492 235.136 2.662 4.574 o
7 15 8 0.431 0.508 0.498 366.136 o
7 15 9 20.794 22.043 1.097 69.348 o
7 15 10 40.601 38.752 1.047 61.275 o
7 15 11 0.056 0.548 0.528 325.913 o
7 15 12 22.929 21.704 0.917 94.323 o
7 15 13 1.079 2.094 0.778 150.359 o
7 15 14 2.676 3.230 0.688 191.491 o
7 15 15 16.635 15.852 0.997 85.911 o
7 15 16 0.011 0.798 0.658 210.167 o
7 15 17 4.814 3.091 0.748 161.496 o
7 15 18 0.420 0.548 0.479 397.274 o
7 15 19 1.315 0.528 0.459 432.114 o
7 15 20 2.952 2.492 1.476 41.761 o
7 16 1 17.111 15.483 0.907 102.254 o
7 16 2 29.329 29.221 1.147 59.733 o
7 16 3 79.182 79.329 2.094 15.393 o
7 16 4 19.504 19.271 1.306 50.623 o
7 16 5 11.899 12.303 0.867 115.543 o
7 16 6 281.574 296.190 3.101 3.075 o
7 16 7 2.627 3.380 0.808 139.111 o
7 16 8 50.663 53.797 1.226 42.233 o
7 16 9 97.723 104.263 1.525 19.131 o
7 16 10 10.789 10.528 0.798 137.044 o
7 16 11 15.341 14.137 0.798 131.793 o
7 16 12 95.034 96.417 1.675 18.107 o
7 16 13 28.212 28.414 0.907 89.408 o
7 16 14 253.181 261.655 2.652 3.958 o
7 16 15 0.705 0.379 0.409 544.350 o
7 16 16 9.800 8.963 1.256 56.872 o
7 16 17 4.858 4.307 0.648 213.982 o
7 16 18 13.980 10.309 0.917 103.303 o
7 16 19 10.681 8.684 1.067 78.286 o
7 17 1 45.863 45.292 1.366 38.341 o
7 17 2 7.500 7.627 0.827 130.262 o
7 17 3 1.559 1.127 0.987 93.365 o
7 17 4 124.786 128.161 2.712 8.115 o
7 17 5 6.023 4.985 1.077 77.964 o
7 17 6 50.381 53.627 1.097 49.255 o
7 17 7 1.465 0.578 0.588 262.754 o
7 17 8 3.810 2.911 0.758 157.681 o
7 17 9 9.939 9.810 0.778 144.773 o
7 17 10 2.919 1.276 0.907 110.374 o
7 17 11 4.018 2.383 0.718 175.606 o
7 17 12 20.058 20.229 0.778 129.402 o
7 17 13 0.025 0.917 1.057 81.480 o
7 17 14 58.713 60.596 1.256 37.366 o
7 17 15 0.078 0.379 0.399 572.176 o
7 17 16 1.447 1.186 0.688 192.114 o
7 17 17 6.345 5.025 0.598 248.420 o
7 17 18 10.292 8.544 0.798 138.069 o
7 18 1 379.330 397.433 4.586 1.591 o
7 18 2 71.541 73.108 2.094 16.113 o
7 18 3 0.040 2.143 2.403 15.763 o
7 18 4 199.249 209.135 2.951 4.867 o
7 18 5 80.319 78.920 1.495 24.018 o
7 18 6 7.920 6.670 0.798 140.034 o
7 18 7 106.840 105.719 1.864 14.594 o
7 18 8 18.985 18.803 0.808 123.085 o
7 18 9 26.799 26.380 0.847 102.112 o
7 18 10 22.869 21.265 0.768 128.030 o
7 18 11 14.602 13.988 0.897 106.361 o
7 18 12 6.923 6.241 0.857 121.976 o
7 18 13 3.960 5.144 0.778 149.341 o
7 18 14 27.621 28.872 1.156 59.521 o
7 18 15 48.202 46.858 1.635 28.186 o
7 18 16 2.519 1.954 0.548 301.328 o
7 18 17 47.447 43.179 2.273 16.013 o
7 19 1 5.263 5.424 0.967 96.593 o
7 19 2 19.448 19.630 1.226 57.002 o
7 19 3 35.353 32.860 1.166 55.125 o
7 19 4 18.934 19.042 1.117 68.193 o
7 19 5 0.032 1.565 1.785 28.573 o
7 19 6 6.418 5.982 0.788 144.464 o
7 19 7 20.597 19.152 1.476 39.988 o
7 19 8 0.236 1.316 1.476 41.796 o
7 19 9 14.873 12.771 0.947 96.199 o
7 19 10 13.581 14.008 0.907 104.724 o
7 19 11 44.395 42.421 1.615 29.600 o
7 19 12 6.860 6.720 0.738 163.788 o
7 19 13 12.516 11.894 0.738 156.578 o
7 19 14 0.281 0.379 0.359 706.294 o
7 19 15 39.988 37.057 1.426 37.868 o
7 19 16 0.240 0.608 0.518 338.542 o
7 20 1 18.349 17.956 1.426 43.059 o
7 20 2 44.902 46.100 1.246 44.332 o
7 20 3 2.752 1.176 1.037 84.551 o
7 20 4 103.797 102.898 1.675 16.810 o
7 20 5 39.908 39.660 2.173 17.809 o
7 20 6 52.024 51.982 2.084 18.199 o
7 20 7 10.786 11.156 0.917 104.566 o
7 20 8 0.508 1.027 0.688 192.251 o
7 20 9 0.604 0.389 0.409 544.408 o
7 20 10 28.404 27.477 0.997 76.719 o
7 20 11 38.425 39.769 0.937 73.024 o
7 20 12 40.402 38.473 1.236 47.565 o
7 20 13 1.101 1.316 0.508 351.535 o
7 20 14 14.660 12.462 0.638 200.284 o
7 21 1 4.422 3.529 1.027 85.960 o
7 21 2 4.314 4.317 1.256 57.502 o
7 21 3 3.642 2.193 1.216 61.410 o
7 21 4 70.378 75.321 4.566 4.115 o
7 21 5 16.144 17.228 1.087 72.960 o
7 21 6 32.448 32.900 1.236 50.922 o
7 21 7 0.583 0.857 0.668 203.898 o
7 21 8 3.814 2.851 0.658 208.744 o
7 21 9 13.689 11.086 0.877 112.381 o
7 21 10 8.548 6.530 0.967 95.757 o
7 21 11 18.585 15.413 1.406 44.371 o
7 21 12 12.640 10.438 0.808 132.527 o
7 22 1 28.310 28.573 1.226 53.526 o
7 22 2 16.057 16.480 1.555 36.652 o
7 22 3 46.792 46.299 1.466 33.991 o
7 22 4 8.122 7.577 1.017 86.710 o
7 22 5 2.901 2.861 1.505 40.117 o
7 22 6 10.158 8.544 2.163 19.349 o
7 22 7 61.292 60.456 2.223 15.558 o
7 22 8 26.132 22.990 1.107 66.044 o
7 22 9 93.009 87.624 1.426 22.424 o
7 22 10 2.141 2.143 0.917 108.024 o
7 23 1 18.656 18.743 1.166 62.948 o
7 23 2 7.062 6.211 0.728 168.248 o
7 23 3 15.354 15.224 1.286 53.181 o
7 23 4 8.968 7.188 0.758 153.927 o
7 23 5 7.125 4.127 0.688 188.655 o
7 23 6 0.549 0.698 0.857 123.772 o
7 23 7 35.190 33.777 2.253 16.945 o
8 0 0 4.130 3.739 1.635 33.990 o
8 0 2 226.001 223.252 4.297 2.955 o
8 0 4 1554.870 1515.180 16.640 0.106 o
8 0 6 36.929 36.071 2.034 20.388 o
8 0 8 1686.560 1675.620 18.464 0.088 o
8 0 10 537.183 541.954 5.603 0.892 o
8 0 12 462.318 462.077 6.450 0.972 o
8 0 14 84.503 89.737 2.373 12.229 o
8 0 16 675.650 682.467 8.953 0.474 o
8 0 18 97.706 100.515 2.592 10.013 o
8 0 20 98.296 103.954 2.223 12.320 o
8 0 22 8.262 7.866 1.137 69.580 o
8 1 0 1554.880 1519.540 17.627 0.102 o
8 1 1 664.539 654.562 6.351 0.620 o
8 1 2 207.140 205.775 2.762 5.048 o
8 1 3 724.023 712.706 6.769 0.529 o
8 1 4 6.455 7.108 1.127 71.092 o
8 1 5 428.988 414.401 5.045 1.314 o
8 1 6 175.092 170.771 3.021 5.526 o
8 1 7 77.957 75.271 1.595 22.805 o
8 1 8 446.674 442.835 4.855 1.266 o
8 1 9 274.011 267.179 3.729 2.854 o
8 1 10 67.919 68.023 1.196 35.608 o
8 1 11 63.295 62.739 1.156 39.442 o
8 1 12 14.379 15.204 0.738 152.538 o
8 1 13 60.204 60.157 1.206 38.934 o
8 1 14 26.378 26.200 0.957 83.895 o
8 1 15 11.329 10.707 0.907 106.655 o
8 1 16 77.758 79.838 1.675 21.144 o
8 1 17 0.193 1.097 0.758 158.489 o
8 1 18 25.165 25.074 1.007 77.927 o
8 1 19 5.498 5.374 0.847 125.450 o
8 1 20 18.900 17.786 1.027 79.959 o
8 1 21 58.850 62.650 1.346 33.812 o
8 1 22 8.143 6.420 0.698 181.640 o
8 1 23 16.506 15.124 0.798 130.219 o
8 1 25 2.078 1.585 1.655 33.213 o
8 2 0 167.469 152.806 3.749 4.442 o
8 2 1 552.812 550.598 6.062 0.820 o
8 2 2 6.094 5.852 1.196 63.190 o
8 2 3 2154.750 2138.180 19.012 0.061 o
8 2 4 95.207 93.347 1.775 17.081 o
8 2 5 2354.440 2336.990 22.053 0.050 o
8 2 6 1.530 0.748 0.688 192.138 o
8 2 7 48.095 46.090 1.914 21.606 o
8 2 8 73.799 70.994 1.824 19.691 o
8 2 9 609.354 603.497 6.460 0.692 o
8 2 10 43.361 44.266 0.877 73.752 o
8 2 11 97.973 98.032 1.645 18.041 o
8 2 12 113.385 113.884 1.934 13.226 o
8 2 13 451.925 460.192 4.427 1.301 o
8 2 14 4.899 4.496 0.778 149.118 o
8 2 15 118.958 119.816 2.153 11.236 o
8 2 16 61.775 62.759 1.346 33.085 o
8 2 17 115.369 119.796 1.735 14.368 o
8 2 18 0.170 0.668 0.598 254.293 o
8 2 19 2.290 2.203 0.937 103.467 o
8 2 20 10.251 9.990 0.808 134.359 o
8 2 21 16.751 16.281 0.847 115.896 o
8 2 22 6.899 6.939 0.738 163.691 o
8 2 23 45.365 46.678 1.356 38.737 o
8 2 24 3.063 2.482 2.343 16.572 o
8 2 25 6.872 3.629 2.542 14.062 o
8 3 0 1058.270 1031.630 13.070 0.207 o
8 3 1 0.059 1.406 1.575 36.673 o
8 3 2 34.928 34.535 1.356 42.658 o
8 3 3 0.251 1.206 1.416 45.402 o
8 3 4 29.908 28.174 1.645 31.212 o
8 3 5 191.384 191.199 2.851 5.340 o
8 3 6 25.353 23.110 1.087 68.507 o
8 3 7 531.080 526.222 5.075 0.968 o
8 3 8 700.840 708.050 7.856 0.500 o
8 3 9 79.761 76.408 1.166 31.747 o
8 3 10 56.837 55.153 0.987 52.142 o
8 3 11 146.230 145.877 1.755 10.995 o
8 3 12 12.561 12.073 0.728 160.463 o
8 3 13 434.221 440.113 4.367 1.392 o
8 3 14 43.519 42.820 1.137 52.061 o
8 3 15 177.125 182.097 2.393 6.737 o
8 3 16 64.266 64.833 1.336 32.544 o
8 3 17 0.450 0.469 0.489 381.230 o
8 3 18 3.440 2.044 0.857 123.425 o
8 3 19 104.839 114.881 2.014 13.178 o
8 3 20 46.898 46.170 1.476 33.615 o
8 3 21 99.186 103.685 1.625 17.812 o
8 3 22 9.585 10.069 0.818 131.604 o
8 3 23 5.199 4.347 0.937 102.924 o
8 3 24 9.386 10.877 3.739 6.499 o
8 3 25 6.647 4.915 0.997 90.734 o
8 4 0 1757.200 1749.210 19.959 0.079 o
8 4 1 42.864 40.068 1.565 31.618 o
8 4 2 641.525 637.494 6.540 0.638 o
8 4 3 306.098 294.855 4.835 1.994 o
8 4 4 0.113 0.638 0.698 186.834 o
8 4 5 1.552 1.535 0.937 103.545 o
8 4 6 562.862 566.918 5.992 0.802 o
8 4 7 39.626 36.778 1.147 54.208 o
8 4 8 338.831 341.363 3.619 2.209 o
8 4 9 8.249 7.627 0.798 139.596 o
8 4 10 103.547 101.542 1.615 17.549 o
8 4 11 64.731 64.624 1.107 40.558 o
8 4 12 596.717 603.427 6.022 0.736 o
8 4 13 7.655 8.843 0.857 121.185 o
8 4 14 2.069 3.280 0.738 166.733 o
8 4 15 10.486 10.817 0.837 124.884 o
8 4 16 669.178 694.720 6.819 0.575 o
8 4 17 11.339 10.757 0.857 118.896 o
8 4 18 175.570 180.332 2.522 6.498 o
8 4 19 13.773 12.751 0.877 111.841 o
8 4 20 24.692 23.459 1.176 59.573 o
8 4 21 3.943 2.831 0.678 196.665 o
8 4 22 10.942 9.112 1.017 85.840 o
8 4 23 4.381 2.642 2.622 13.229 o
8 4 24 84.249 86.477 2.074 15.019 o
8 4 25 2.695 2.981 0.997 91.378 o
8 5 0 480.049 479.803 7.128 0.851 o
8 5 1 150.099 142.388 2.652 7.379 o
8 5 2 445.165 436.564 6.101 1.072 o
8 5 3 0.240 1.795 2.024 22.216 o
8 5 4 0.860 0.748 0.618 238.068 o
8 5 5 71.704 68.891 1.286 31.671 o
8 5 6 246.861 241.118 2.871 3.982 o
8 5 7 507.538 505.206 5.164 1.020 o
8 5 8 338.681 338.671 3.489 2.269 o
8 5 9 0.672 0.728 0.578 272.060 o
8 5 10 235.130 233.381 2.343 4.819 o
8 5 11 35.043 35.303 0.857 87.872 o
8 5 12 7.798 7.926 0.718 171.621 o
8 5 13 317.226 320.138 3.280 2.570 o
8 5 14 46.292 45.432 1.077 54.340 o
8 5 15 121.076 125.509 1.924 12.366 o
8 5 16 24.698 23.588 0.827 109.793 o
8 5 17 9.721 8.066 0.778 145.554 o
8 5 18 39.212 41.085 1.326 42.432 o
8 5 19 27.791 28.324 1.077 67.417 o
8 5 20 2.197 1.515 0.748 162.486 o
8 5 21 107.533 109.059 1.535 17.502 o
8 5 22 0.406 0.708 0.648 216.660 o
8 5 23 0.028 2.054 2.193 18.915 o
8 5 24 6.439 6.759 1.406 45.809 o
8 5 25 8.103 6.321 0.628 222.913 o
8 6 0 0.146 1.266 0.897 113.019 o
8 6 1 29.517 29.092 0.947 82.194 o
8 6 2 0.156 0.538 0.498 366.182 o
8 6 3 894.527 890.087 7.477 0.364 o
8 6 4 66.523 63.288 1.067 41.728 o
8 6 5 1939.420 1945.010 16.769 0.076 o
8 6 6 114.597 111.461 1.605 15.921 o
8 6 7 156.155 158.947 2.243 8.243 o
8 6 8 176.361 170.582 2.114 7.663 o
8 6 9 266.212 265.105 2.782 3.648 o
8 6 10 257.967 256.690 3.021 3.601 o
8 6 11 311.771 316.808 4.706 1.975 o
8 6 12 58.656 58.761 1.545 28.203 o
8 6 13 295.634 302.093 5.772 1.657 o
8 6 14 7.409 6.899 0.987 92.204 o
8 6 15 35.147 33.867 1.276 47.346 o
8 6 16 22.410 22.103 0.917 94.551 o
8 6 17 31.504 30.776 0.818 100.410 o
8 6 18 190.925 196.284 2.662 5.642 o
8 6 19 4.531 4.466 0.808 138.489 o
8 6 20 8.751 6.700 0.808 136.231 o
8 6 21 14.944 13.329 0.957 94.148 o
8 6 22 34.269 32.840 1.775 26.552 o
8 6 23 65.394 65.860 2.961 9.273 o
8 6 24 2.011 0.688 0.658 209.885 o
8 7 0 799.584 797.279 9.870 0.360 o
8 7 1 53.424 53.198 1.097 48.005 o
8 7 2 34.578 36.170 0.818 93.965 o
8 7 3 992.929 985.547 8.504 0.292 o
8 7 4 3.769 3.220 0.668 202.528 o
8 7 5 391.748 397.991 3.739 1.759 o
8 7 6 15.479 15.623 0.808 128.018 o
8 7 7 2.745 2.213 0.798 142.691 o
8 7 8 220.319 219.434 2.333 5.282 o
8 7 9 7.981 7.727 0.738 162.652 o
8 7 10 46.368 44.176 1.117 51.884 o
8 7 11 179.062 185.796 2.542 6.290 o
8 7 12 21.097 21.275 0.977 85.561 o
8 7 13 28.464 26.928 1.127 62.354 o
8 7 14 10.142 8.993 0.957 96.889 o
8 7 15 14.544 14.665 0.798 132.282 o
8 7 16 52.002 53.318 1.067 50.345 o
8 7 17 19.285 18.125 0.798 125.849 o
8 7 18 23.003 21.724 1.117 66.379 o
8 7 19 27.259 26.619 0.927 87.688 o
8 7 20 19.228 18.045 0.788 128.769 o
8 7 21 12.097 10.299 0.857 118.595 o
8 7 22 13.180 10.279 2.074 20.984 o
8 7 23 30.522 29.131 1.575 33.687 o
8 7 24 7.591 6.361 1.117 72.258 o
8 8 0 11.422 11.575 0.957 95.983 o
8 8 1 1.133 0.857 0.588 262.806 o
8 8 2 447.265 455.158 4.117 1.374 o
8 8 3 132.610 128.729 1.814 12.148 o
8 8 4 367.391 365.151 3.729 1.951 o
8 8 5 43.863 41.454 0.997 62.959 o
8 8 6 140.291 142.487 2.074 9.954 o
8 8 7 11.668 10.339 0.698 175.771 o
8 8 8 620.177 623.337 5.603 0.726 o
8 8 9 11.594 10.997 0.788 139.582 o
8 8 10 528.017 536.281 5.104 0.961 o
8 8 11 369.569 383.097 4.058 1.801 o
8 8 12 75.659 77.923 1.476 25.286 o
8 8 13 30.491 30.208 1.107 62.775 o
8 8 14 63.726 62.221 1.406 30.855 o
8 8 15 132.772 136.914 1.854 11.636 o
8 8 16 238.953 245.853 2.642 4.302 o
8 8 17 17.224 17.477 0.778 134.285 o
8 8 18 130.012 131.720 1.585 13.655 o
8 8 19 0.817 0.548 0.479 397.141 o
8 8 20 15.079 13.150 0.818 126.550 o
8 8 21 6.318 2.792 1.655 33.146 o
8 8 22 2.380 2.024 0.967 97.174 o
8 8 23 0.011 0.489 0.528 325.918 o
8 8 24 78.452 72.081 3.400 7.013 o
8 9 0 222.465 223.102 3.130 4.160 o
8 9 1 199.437 203.143 2.193 6.226 o
8 9 2 435.691 442.656 4.068 1.439 o
8 9 3 447.387 452.635 4.177 1.367 o
8 9 4 8.305 8.883 0.748 157.798 o
8 9 5 170.035 169.705 2.652 6.471 o
8 9 6 245.381 245.275 2.801 4.044 o
8 9 7 6.004 4.805 0.917 107.193 o
8 9 8 70.274 69.309 1.715 22.024 o
8 9 9 120.940 122.239 2.074 11.538 o
8 9 10 211.136 216.702 2.871 4.718 o
8 9 11 95.485 91.981 2.024 14.533 o
8 9 12 0.661 0.977 0.708 181.564 o
8 9 13 0.814 1.436 0.837 129.705 o
8 9 14 15.067 14.815 0.758 144.727 o
8 9 15 5.721 4.267 0.718 174.348 o
8 9 16 29.357 29.929 0.857 96.022 o
8 9 17 1.569 0.379 0.389 600.595 o
8 9 18 81.415 81.233 1.525 23.107 o
8 9 19 4.763 3.330 0.987 92.985 o
8 9 20 0.880 1.615 0.808 139.475 o
8 9 21 5.549 5.065 1.047 82.509 o
8 9 22 0.193 1.555 1.805 27.945 o
8 9 23 10.273 10.827 1.196 62.417 o
8 10 0 4.225 2.094 1.176 65.609 o
8 10 1 90.523 89.020 1.615 19.862 o
8 10 2 0.952 1.206 0.728 171.716 o
8 10 3 1102.540 1116.430 9.880 0.230 o
8 10 4 5.191 4.177 0.778 149.068 o
8 10 5 516.816 522.035 5.045 1.001 o
8 10 6 47.511 46.658 1.246 43.414 o
8 10 7 2.106 2.652 1.007 89.636 o
8 10 8 11.843 11.266 1.047 80.610 o
8 10 9 1.050 0.798 0.718 176.528 o
8 10 10 159.381 160.203 2.423 7.536 o
8 10 11 80.239 83.417 1.814 18.566 o
8 10 12 20.966 20.009 1.416 43.169 o
8 10 13 204.989 211.368 2.313 5.762 o
8 10 14 0.020 1.137 1.316 52.543 o
8 10 15 126.314 127.682 2.034 11.306 o
8 10 16 16.740 16.869 0.837 118.195 o
8 10 17 0.084 0.379 0.399 572.175 o
8 10 18 63.943 64.504 1.964 18.729 o
8 10 19 90.373 89.488 1.456 22.226 o
8 10 20 14.223 14.187 0.778 139.166 o
8 10 21 21.488 20.209 0.977 85.639 o
8 10 22 3.745 2.762 0.818 135.581 o
8 10 23 19.542 14.526 2.482 14.582 o
8 11 0 53.100 52.869 1.795 23.304 o
8 11 1 66.616 65.451 1.416 29.622 o
8 11 2 44.800 44.844 1.127 51.759 o
8 11 3 25.856 25.782 1.077 68.845 o
8 11 4 2.796 2.572 0.897 112.775 o
8 11 5 175.786 181.579 2.413 6.735 o
8 11 6 2.537 0.997 0.808 139.328 o
8 11 7 123.716 127.543 2.114 11.002 o
8 11 8 56.967 56.778 1.685 25.088 o
8 11 9 103.021 102.259 2.403 10.906 o
8 11 10 118.931 121.102 3.001 7.285 o
8 11 11 165.650 173.553 2.612 6.634 o
8 11 12 0.467 0.798 0.618 238.120 o
8 11 13 200.356 205.207 2.542 5.550 o
8 11 14 6.671 5.224 0.748 160.091 o
8 11 15 78.544 81.014 1.366 26.771 o
8 11 16 12.357 11.694 0.748 152.951 o
8 11 17 0.854 0.618 0.618 238.079 o
8 11 18 38.894 37.416 1.336 42.448 o
8 11 19 111.442 114.542 1.814 14.280 o
8 11 20 2.974 2.383 0.748 162.216 o
8 11 21 24.855 24.795 0.867 100.832 o
8 11 22 2.564 1.027 0.748 162.462 o
8 12 0 496.245 497.689 6.680 0.869 o
8 12 1 218.610 223.910 4.297 3.004 o
8 12 2 460.431 469.933 5.025 1.173 o
8 12 3 341.109 354.743 3.898 2.055 o
8 12 4 16.687 15.483 1.027 81.318 o
8 12 5 5.540 5.922 0.947 100.567 o
8 12 6 339.364 349.199 6.052 1.396 o
8 12 7 16.810 18.524 1.565 36.060 o
8 12 8 111.321 114.971 2.632 9.090 o
8 12 9 0.551 0.758 0.728 171.771 o
8 12 10 160.070 165.946 2.064 8.544 o
8 12 11 29.978 28.593 0.808 105.293 o
8 12 12 5.465 5.184 0.678 195.014 o
8 12 13 0.471 0.498 0.469 414.347 o
8 12 14 18.342 18.025 0.748 142.171 o
8 12 15 1.765 1.286 0.688 192.042 o
8 12 16 70.110 69.280 1.705 22.229 o
8 12 17 2.357 2.901 0.808 139.206 o
8 12 18 89.347 90.874 2.522 10.927 o
8 12 19 9.696 9.661 0.987 91.272 o
8 12 20 0.323 0.598 0.538 313.921 o
8 12 21 0.009 0.548 0.608 246.037 o
8 13 0 78.918 76.209 2.283 13.594 o
8 13 1 1.596 1.156 0.867 120.875 o
8 13 2 204.902 212.475 2.851 4.891 o
8 13 3 25.226 23.937 1.087 68.389 o
8 13 4 0.965 1.186 1.346 50.227 o
8 13 5 16.257 15.433 1.216 59.029 o
8 13 6 127.699 132.388 2.213 10.149 o
8 13 7 26.610 27.217 1.296 49.061 o
8 13 8 79.532 83.437 1.805 18.774 o
8 13 9 47.003 45.861 0.808 77.031 o
8 13 10 105.864 109.468 1.745 15.596 o
8 13 11 57.960 58.572 1.176 41.220 o
8 13 12 0.352 0.867 0.648 216.658 o
8 13 13 50.755 50.467 1.216 43.246 o
8 13 14 14.412 14.685 0.847 118.282 o
8 13 15 22.438 21.884 1.037 76.110 o
8 13 16 20.713 18.584 0.957 89.792 o
8 13 17 1.402 0.678 0.638 223.337 o
8 13 18 35.750 33.329 1.206 51.925 o
8 13 19 49.269 49.250 1.176 46.080 o
8 13 20 0.274 0.518 0.459 432.605 o
8 13 21 8.139 7.477 2.891 10.866 o
8 14 0 13.026 12.203 1.795 27.914 o
8 14 1 17.992 16.749 1.505 38.863 o
8 14 2 13.488 13.878 1.206 60.650 o
8 14 3 76.072 75.022 1.904 18.120 o
8 14 4 0.458 1.117 0.847 126.697 o
8 14 5 345.283 359.578 4.127 1.942 o
8 14 6 117.620 120.325 2.084 11.724 o
8 14 7 143.222 148.010 2.054 9.760 o
8 14 8 1.617 2.572 0.788 146.480 o
8 14 9 0.174 0.837 0.648 216.673 o
8 14 10 114.939 120.594 1.844 13.532 o
8 14 11 270.521 281.385 3.170 3.210 o
8 14 12 29.720 31.873 0.947 81.061 o
8 14 13 89.378 88.332 1.505 21.687 o
8 14 14 0.175 0.708 0.628 230.652 o
8 14 15 9.522 8.704 0.778 145.471 o
8 14 16 21.925 21.405 1.176 60.700 o
8 14 17 6.945 7.398 0.877 116.371 o
8 14 18 55.405 57.715 1.715 24.536 o
8 14 19 21.921 19.102 1.236 55.641 o
8 14 20 2.790 0.867 0.628 230.014 o
8 15 0 4.963 3.300 1.495 40.604 o
8 15 1 37.797 35.612 1.695 28.375 o
8 15 2 48.128 47.615 1.376 37.100 o
8 15 3 337.280 346.627 3.838 2.119 o
8 15 4 0.994 0.957 0.688 192.202 o
8 15 5 158.168 163.354 2.911 6.191 o
8 15 6 8.577 9.282 0.917 105.790 o
8 15 7 5.394 6.141 0.957 98.507 o
8 15 8 0.915 0.997 0.688 192.209 o
8 15 9 29.961 29.550 1.077 66.138 o
8 15 10 76.434 77.435 1.914 17.847 o
8 15 11 31.941 29.899 1.326 45.588 o
8 15 12 0.034 0.548 0.508 351.976 o
8 15 13 11.241 9.591 0.748 155.043 o
8 15 14 1.079 0.568 0.538 313.749 o
8 15 15 5.974 5.304 1.037 84.016 o
8 15 16 4.102 2.134 0.907 110.171 o
8 15 17 0.935 0.538 0.479 397.092 o
8 15 18 36.837 38.613 1.386 40.239 o
8 15 19 4.056 4.466 0.718 175.152 o
8 15 20 0.258 1.545 1.466 42.366 o
8 16 0 130.674 133.205 2.492 8.730 o
8 16 1 28.247 27.078 1.396 42.581 o
8 16 2 144.006 149.077 1.894 10.392 o
8 16 3 8.840 8.235 0.977 93.547 o
8 16 4 0.711 0.678 0.728 171.762 o
8 16 5 28.637 29.570 0.947 82.647 o
8 16 6 65.625 65.282 1.196 36.750 o
8 16 7 69.702 69.479 1.216 34.214 o
8 16 8 110.223 114.811 1.795 14.534 o
8 16 9 59.286 63.617 1.176 39.879 o
8 16 10 147.312 154.341 2.243 8.679 o
8 16 11 104.179 105.300 1.466 18.922 o
8 16 12 0.014 0.638 0.538 313.954 o
8 16 13 2.029 2.562 0.718 176.201 o
8 16 14 24.427 24.575 0.997 79.837 o
8 16 15 38.750 40.178 1.147 53.874 o
8 16 16 35.328 36.001 1.087 61.129 o
8 16 17 0.260 0.309 0.339 791.850 o
8 16 18 51.014 49.330 2.243 16.101 o
8 16 19 13.151 13.060 2.542 13.989 o
8 17 0 67.980 63.338 2.024 17.600 o
8 17 1 2.919 3.410 0.827 132.449 o
8 17 2 43.888 43.009 1.186 48.656 o
8 17 3 154.888 157.681 2.333 8.015 o
8 17 4 2.985 1.156 0.887 115.381 o
8 17 5 48.191 50.616 1.615 28.499 o
8 17 6 29.544 27.337 0.897 90.352 o
8 17 7 12.040 10.418 0.768 146.416 o
8 17 8 56.462 55.910 1.186 41.769 o
8 17 9 12.354 10.169 0.758 149.913 o
8 17 10 28.459 27.307 0.847 99.996 o
8 17 11 53.518 53.727 1.236 40.854 o
8 17 12 11.878 11.116 1.077 76.326 o
8 17 13 6.122 5.922 0.847 125.161 o
8 17 14 6.221 5.743 0.758 156.074 o
8 17 15 11.462 10.867 0.698 175.699 o
8 17 16 37.677 38.224 1.785 25.752 o
8 17 17 5.566 3.769 0.588 258.519 o
8 17 18 16.688 13.738 0.897 105.183 o
8 18 0 109.178 115.300 2.283 11.065 o
8 18 1 47.072 48.413 1.107 51.284 o
8 18 2 0.465 1.336 0.748 162.720 o
8 18 3 156.064 161.719 2.163 8.462 o
8 18 4 4.548 3.808 0.877 117.536 o
8 18 5 20.736 17.916 1.186 60.547 o
8 18 6 2.843 1.137 0.758 158.159 o
8 18 7 3.199 3.101 0.718 175.774 o
8 18 8 18.726 16.948 0.758 139.107 o
8 18 9 14.036 13.090 0.987 89.214 o
8 18 10 2.987 1.725 0.818 135.832 o
8 18 11 11.795 11.625 0.907 106.228 o
8 18 12 1.479 1.236 0.768 154.290 o
8 18 13 74.730 76.538 1.276 30.231 o
8 18 14 0.039 0.528 0.638 223.512 o
8 18 15 70.755 67.395 1.914 18.783 o
8 18 16 2.455 1.605 0.548 301.502 o
8 19 0 0.218 1.017 0.997 91.547 o
8 19 1 0.048 0.897 0.688 192.286 o
8 19 2 13.859 12.203 0.927 100.798 o
8 19 3 0.080 1.027 0.718 176.593 o
8 19 4 0.300 2.492 1.107 74.290 o
8 19 5 51.936 50.756 1.296 39.113 o
8 19 6 1.529 1.196 0.768 154.287 o
8 19 7 68.887 69.080 1.236 33.882 o
8 19 8 0.431 0.678 0.608 246.001 o
8 19 9 0.017 0.479 0.479 397.352 o
8 19 10 29.180 28.055 0.957 81.392 o
8 19 11 15.245 14.316 0.788 134.886 o
8 19 12 0.186 0.558 0.479 397.323 o
8 19 13 81.717 82.669 1.386 25.570 o
8 19 14 0.332 0.528 0.598 254.286 o
8 19 15 26.069 23.887 0.728 132.646 o
8 20 0 187.988 198.218 5.483 2.334 o
8 20 1 78.109 81.413 1.575 22.699 o
8 20 2 58.221 56.947 1.655 25.618 o
8 20 3 43.505 40.816 1.067 57.595 o
8 20 4 1.754 1.625 0.967 97.229 o
8 20 5 1.075 0.489 0.518 338.345 o
8 20 6 54.562 58.612 1.446 31.919 o
8 20 7 0.219 0.927 1.037 84.642 o
8 20 8 111.622 108.241 2.502 9.854 o
8 20 9 0.973 0.309 0.339 791.031 o
8 20 10 24.528 23.828 0.778 121.588 o
8 20 11 0.107 0.289 0.309 952.613 o
8 20 12 11.830 10.867 0.778 142.863 o
8 20 13 8.349 6.620 0.439 439.314 o
8 21 0 59.008 57.446 7.846 1.458 o
8 21 1 1.887 1.027 0.798 142.911 o
8 21 2 10.837 11.286 1.206 61.294 o
8 21 3 0.073 0.808 0.917 108.164 o
8 21 4 2.253 3.140 0.887 115.350 o
8 21 5 1.238 0.688 0.598 254.121 o
8 21 6 12.016 11.934 1.057 79.006 o
8 21 7 4.762 3.998 0.768 153.130 o
8 21 8 47.447 45.931 1.057 55.041 o
8 21 9 11.807 10.309 1.176 64.305 o
8 21 10 4.419 3.130 0.498 360.587 o
8 21 11 3.295 2.861 0.668 202.850 o
8 22 0 2.122 1.266 0.907 110.447 o
8 22 1 0.528 0.489 0.469 414.331 o
8 22 2 0.387 0.518 0.538 313.918 o
8 22 3 0.095 0.678 0.628 230.658 o
8 22 4 10.805 8.355 1.974 23.208 o
8 22 5 31.343 32.571 1.396 41.484 o
8 22 6 7.325 3.390 1.775 28.815 o
8 22 7 81.656 80.805 2.961 8.767 o
8 22 8 30.559 27.666 1.725 28.544 o
8 22 9 0.027 0.818 0.798 143.046 o
8 23 0 2.388 2.124 1.914 24.826 o
8 23 1 36.717 34.096 2.492 13.946 o
8 23 2 2.094 2.223 0.658 209.638 o
8 23 3 71.591 72.719 1.505 25.799 o
8 23 4 0.241 0.359 0.369 668.662 o
8 23 5 37.295 32.063 0.847 88.707 o
8 23 6 1.115 0.887 0.987 93.386 o
9 0 2 395.871 395.718 5.982 1.231 o
9 0 4 2294.830 2246.340 25.782 0.047 o
9 0 6 1321.450 1306.000 14.695 0.143 o
9 0 8 142.474 133.166 2.772 7.332 o
9 0 10 628.040 634.962 6.540 0.652 o
9 0 12 282.259 286.161 3.529 2.841 o
9 0 14 73.263 73.178 1.834 19.482 o
9 0 16 33.736 36.380 1.386 41.136 o
9 0 18 5.080 4.058 1.316 52.379 o
9 0 20 2.570 1.216 0.957 99.223 o
9 0 22 37.490 39.540 5.085 3.472 o
9 1 1 746.398 736.234 9.013 0.422 o
9 1 2 267.856 266.969 3.599 2.995 o
9 1 3 518.099 518.276 5.593 0.942 o
9 1 4 1149.190 1132.610 11.665 0.200 o
9 1 5 878.785 856.120 10.209 0.315 o
9 1 6 30.227 31.345 1.137 59.879 o
9 1 7 462.713 462.107 4.686 1.229 o
9 1 8 0.545 1.137 0.897 113.009 o
9 1 9 78.928 79.459 1.535 23.449 o
9 1 10 0.961 0.508 0.469 414.152 o
9 1 11 12.921 11.924 0.728 160.136 o
9 1 12 167.503 170.751 2.732 6.327 o
9 1 13 49.310 48.493 1.555 30.289 o
9 1 14 165.860 171.190 2.114 8.047 o
9 1 15 0.176 0.997 0.728 171.785 o
9 1 16 51.458 51.833 1.545 29.976 o
9 1 17 45.758 46.957 1.147 49.639 o
9 1 18 56.883 59.210 1.655 25.645 o
9 1 19 6.036 4.985 0.818 134.573 o
9 1 20 49.186 48.164 1.127 49.187 o
9 1 21 7.268 7.158 0.778 147.378 o
9 1 22 5.920 5.424 0.788 144.813 o
9 2 1 306.777 306.519 4.167 2.260 o
9 2 2 66.058 63.687 1.625 24.742 o
9 2 3 393.590 392.887 4.616 1.543 o
9 2 4 1.680 0.758 0.748 162.627 o
9 2 5 0.256 0.818 0.718 176.590 o
9 2 6 79.736 76.468 2.801 9.728 o
9 2 7 419.319 420.573 4.177 1.508 o
9 2 8 8.281 7.557 0.718 171.373 o
9 2 9 319.877 318.164 3.101 2.643 o
9 2 10 81.511 81.163 1.515 23.277 o
9 2 11 436.175 441.858 4.028 1.446 o
9 2 12 19.418 19.830 0.827 116.990 o
9 2 13 123.868 125.399 1.675 13.847 o
9 2 14 43.127 43.139 1.047 58.757 o
9 2 15 287.182 295.144 4.696 2.141 o
9 2 16 5.642 5.912 0.857 122.454 o
9 2 17 376.381 390.753 4.257 1.701 o
9 2 18 7.937 8.285 0.867 118.471 o
9 2 19 84.161 85.331 1.894 17.077 o
9 2 20 2.857 3.041 0.887 115.279 o
9 2 21 1.204 1.286 0.867 120.898 o
9 2 22 0.631 0.997 0.668 203.886 o
9 2 24 1.780 2.223 2.143 19.802 o
9 2 25 85.616 85.451 3.420 6.753 o
9 3 1 29.498 30.208 1.476 38.036 o
9 3 2 69.621 63.617 1.894 19.356 o
9 3 3 327.262 318.672 4.307 2.060 o
9 3 4 1236.580 1220.810 10.777 0.188 o
9 3 5 40.294 38.364 1.137 54.344 o
9 3 6 185.624 184.998 2.752 5.708 o
9 3 7 128.193 125.868 1.725 13.136 o
9 3 8 12.523 11.345 0.698 174.041 o
9 3 9 406.387 403.644 3.529 1.734 o
9 3 10 59.668 59.290 1.037 46.950 o
9 3 11 330.695 329.380 3.310 2.426 o
9 3 12 325.733 329.519 3.350 2.443 o
9 3 13 6.109 5.493 0.738 164.623 o
9 3 14 13.588 12.153 0.867 114.584 o
9 3 15 174.712 179.315 2.213 7.303 o
9 3 16 23.805 24.605 0.877 99.912 o
9 3 17 200.964 207.370 2.562 5.479 o
9 3 18 24.606 23.399 0.947 87.527 o
9 3 19 24.257 24.376 0.977 82.853 o
9 3 20 10.924 11.355 0.967 94.296 o
9 3 21 2.356 1.675 0.698 186.420 o
9 3 22 4.942 6.141 0.678 195.046 o
9 3 23 24.050 23.309 4.147 5.248 o
9 3 24 61.319 61.703 4.217 4.865 o
9 3 25 27.949 24.795 0.987 79.108 o
9 4 1 0.222 0.479 0.498 366.177 o
9 4 2 1160.410 1147.250 10.418 0.210 o
9 4 3 7.360 7.118 0.867 118.918 o
9 4 4 1840.890 1835.720 16.300 0.084 o
9 4 5 1.073 1.266 1.416 45.397 o
9 4 6 265.435 263.938 3.440 3.147 o
9 4 7 60.490 54.425 1.306 35.854 o
9 4 8 112.765 110.385 1.884 13.781 o
9 4 9 5.123 4.157 0.578 267.661 o
9 4 10 71.726 69.908 1.316 30.709 o
9 4 11 41.566 40.846 1.286 43.964 o
9 4 12 154.356 160.114 2.413 7.734 o
9 4 13 5.652 5.294 0.768 152.487 o
9 4 14 322.881 331.563 3.469 2.403 o
9 4 15 0.623 0.498 0.489 381.179 o
9 4 16 0.963 1.206 0.698 186.740 o
9 4 17 32.998 32.441 0.987 73.606 o
9 4 18 62.400 65.900 1.785 21.830 o
9 4 19 15.036 13.579 0.887 108.480 o
9 4 20 15.861 14.915 0.788 133.987 o
9 4 21 4.797 3.649 0.648 214.272 o
9 4 22 13.189 12.751 1.027 83.036 o
9 4 23 5.592 3.499 2.941 10.513 o
9 4 24 13.127 11.764 1.156 66.106 o
9 4 25 1.209 0.528 0.528 325.652 o
9 5 1 0.940 1.834 0.748 162.652 o
9 5 2 92.283 93.626 1.376 22.827 o
9 5 3 586.348 585.602 5.792 0.777 o
9 5 4 347.960 345.082 3.410 2.223 o
9 5 5 52.718 50.586 1.087 49.471 o
9 5 6 670.175 668.121 6.082 0.623 o
9 5 7 12.682 12.223 0.688 177.927 o
9 5 8 1.583 1.675 0.708 181.387 o
9 5 9 124.540 123.734 1.745 13.375 o
9 5 10 172.423 169.406 2.363 7.145 o
9 5 11 407.760 418.928 4.456 1.490 o
9 5 12 156.521 160.134 2.283 8.075 o
9 5 13 3.881 4.257 0.738 165.997 o
9 5 14 121.434 125.519 1.735 13.622 o
9 5 15 67.639 68.542 1.137 37.672 o
9 5 16 1.390 1.236 0.688 192.120 o
9 5 17 310.998 330.058 4.347 2.096 o
9 5 18 2.632 2.383 0.748 162.301 o
9 5 19 7.922 6.680 0.688 186.877 o
9 5 20 10.412 9.192 0.678 188.024 o
9 5 21 21.069 18.155 1.555 36.151 o
9 5 22 51.727 48.463 1.645 27.324 o
9 5 23 1.828 1.346 1.067 79.918 o
9 5 24 5.436 6.321 1.087 76.540 o
9 6 1 169.252 168.997 2.034 8.195 o
9 6 2 476.656 474.290 4.367 1.226 o
9 6 3 448.706 447.670 4.157 1.374 o
9 6 4 119.609 116.097 1.635 14.946 o
9 6 5 5.866 5.384 0.758 156.347 o
9 6 6 62.814 59.051 1.156 40.263 o
9 6 7 434.212 434.999 4.068 1.456 o
9 6 8 15.572 13.978 0.768 141.217 o
9 6 9 460.733 474.888 5.104 1.155 o
9 6 10 13.548 11.774 0.887 109.878 o
9 6 11 241.988 246.461 3.808 3.145 o
9 6 12 3.282 2.403 0.897 112.723 o
9 6 13 8.503 9.092 1.037 83.219 o
9 6 14 16.643 15.792 1.336 49.191 o
9 6 15 172.020 178.368 2.582 6.477 o
9 6 16 0.016 1.047 0.718 176.595 o
9 6 17 190.991 197.181 2.243 6.451 o
9 6 18 1.338 1.117 0.728 171.675 o
9 6 19 57.753 58.851 1.615 26.523 o
9 6 20 0.012 0.987 1.117 72.984 o
9 6 21 5.284 4.028 1.266 56.559 o
9 6 22 13.121 12.243 1.814 27.307 o
9 6 23 35.541 35.143 1.495 35.803 o
9 6 24 0.116 0.558 0.508 351.967 o
9 7 1 1252.490 1251.890 10.538 0.185 o
9 7 2 52.964 51.304 0.997 54.729 o
9 7 3 1.962 1.226 0.668 203.622 o
9 7 4 790.418 797.707 7.118 0.447 o
9 7 5 141.928 138.619 1.814 11.206 o
9 7 6 7.715 8.474 0.698 181.095 o
9 7 7 617.800 619.429 6.450 0.676 o
9 7 8 10.828 10.418 0.887 111.636 o
9 7 9 57.050 56.877 1.216 40.084 o
9 7 10 0.841 1.515 0.808 139.482 o
9 7 11 3.353 3.619 0.827 132.340 o
9 7 12 73.656 76.458 1.485 25.553 o
9 7 13 11.999 11.256 0.957 95.824 o
9 7 14 88.187 90.007 1.476 22.213 o
9 7 15 63.413 64.444 1.226 36.496 o
9 7 16 29.888 28.364 0.847 98.029 o
9 7 17 8.869 8.395 0.818 132.496 o
9 7 18 41.133 40.357 0.917 72.913 o
9 7 19 23.531 22.352 1.147 62.982 o
9 7 20 16.358 15.014 0.867 111.799 o
9 7 21 20.988 18.145 1.306 50.457 o
9 7 22 1.746 1.087 0.967 97.244 o
9 7 23 12.330 11.086 1.007 86.790 o
9 7 24 19.376 16.929 0.867 108.825 o
9 8 1 37.974 37.237 1.007 66.887 o
9 8 2 161.402 161.968 2.293 7.834 o
9 8 3 6.033 5.015 0.738 164.799 o
9 8 4 995.549 1002.710 8.733 0.286 o
9 8 5 103.192 100.804 1.436 19.723 o
9 8 6 527.828 519.044 4.676 1.023 o
9 8 7 27.268 26.460 0.837 103.549 o
9 8 8 8.256 8.165 0.778 146.491 o
9 8 9 129.986 135.808 1.854 11.855 o
9 8 10 242.053 244.826 3.499 3.419 o
9 8 11 38.626 38.294 1.137 55.054 o
9 8 12 211.326 210.700 3.808 3.589 o
9 8 13 7.342 6.530 0.927 104.375 o
9 8 14 54.896 55.521 1.156 43.818 o
9 8 15 3.268 3.739 0.887 115.164 o
9 8 16 0.026 0.439 0.429 495.129 o
9 8 17 12.711 12.891 0.698 172.757 o
9 8 18 5.365 4.895 0.708 179.253 o
9 8 19 36.836 35.243 1.186 52.648 o
9 8 20 5.459 3.549 0.628 227.406 o
9 8 21 0.000 0.718 0.837 129.749 o
9 8 22 36.006 36.898 1.266 47.296 o
9 8 23 11.859 9.511 0.937 100.205 o
9 9 1 195.212 198.866 2.283 6.230 o
9 9 2 527.043 539.781 4.955 0.976 o
9 9 3 202.311 202.595 2.951 4.871 o
9 9 4 87.559 86.856 1.376 24.270 o
9 9 5 149.036 149.915 2.114 9.195 o
9 9 6 279.899 280.927 4.028 2.575 o
9 9 7 388.871 395.230 4.307 1.632 o
9 9 8 0.342 0.469 0.479 397.302 o
9 9 9 32.251 31.355 1.087 63.659 o
9 9 10 39.108 39.470 1.077 59.321 o
9 9 11 2.618 3.091 0.877 117.937 o
9 9 12 38.030 38.015 1.216 49.688 o
9 9 13 13.049 12.183 0.728 159.838 o
9 9 14 258.052 268.664 2.891 3.637 o
9 9 15 8.516 8.375 0.728 166.318 o
9 9 16 0.020 0.399 0.399 572.185 o
9 9 17 0.462 0.379 0.379 633.819 o
9 9 18 7.452 6.490 0.668 198.442 o
9 9 19 0.182 0.389 0.419 518.961 o
9 9 20 31.837 32.282 1.515 35.749 o
9 9 21 22.562 21.196 1.127 65.554 o
9 9 22 47.291 42.521 1.705 26.648 o
9 9 23 2.979 2.044 1.635 34.017 o
9 10 1 484.602 493.172 4.776 1.128 o
9 10 2 67.895 68.183 1.236 34.290 o
9 10 3 76.823 75.820 1.306 29.072 o
9 10 4 49.532 48.104 1.436 34.379 o
9 10 5 118.546 120.095 1.974 12.384 o
9 10 6 17.886 17.706 1.107 69.891 o
9 10 7 158.100 159.316 2.373 7.747 o
9 10 8 0.194 1.306 1.456 42.949 o
9 10 9 109.087 110.185 2.014 13.051 o
9 10 10 131.478 130.075 2.901 7.225 o
9 10 11 140.279 145.957 2.861 6.942 o
9 10 12 29.456 28.105 0.967 79.820 o
9 10 13 15.856 15.473 0.897 105.161 o
9 10 14 67.562 69.299 1.226 34.545 o
9 10 15 88.113 89.498 1.705 18.893 o
9 10 16 5.853 4.516 0.778 148.730 o
9 10 17 189.607 193.662 2.522 5.971 o
9 10 18 5.809 5.254 0.698 183.934 o
9 10 19 27.776 27.726 1.087 66.494 o
9 10 20 0.819 0.498 0.419 518.641 o
9 10 21 1.493 1.206 0.698 186.660 o
9 10 22 0.719 0.309 0.389 601.596 o
9 11 1 48.915 47.586 1.346 38.179 o
9 11 2 0.502 1.426 1.565 37.140 o
9 11 3 8.940 8.275 0.887 112.928 o
9 11 4 115.366 113.665 1.765 14.393 o
9 11 5 248.821 251.765 3.489 3.325 o
9 11 6 170.667 174.650 2.941 5.741 o
9 11 7 131.190 133.634 2.213 9.955 o
9 11 8 4.499 3.948 1.087 76.763 o
9 11 9 380.353 389.348 4.606 1.597 o
9 11 10 15.695 14.755 1.276 53.970 o
9 11 11 97.690 100.126 1.396 21.112 o
9 11 12 21.230 20.248 1.226 56.517 o
9 11 13 6.747 5.214 0.987 92.513 o
9 11 14 72.117 73.906 1.426 27.411 o
9 11 15 168.398 177.272 1.974 8.239 o
9 11 16 0.285 0.847 0.608 246.007 o
9 11 17 51.029 51.374 1.316 38.417 o
9 11 18 3.922 3.380 0.698 185.544 o
9 11 19 32.708 30.168 1.346 44.204 o
9 11 20 0.865 1.147 0.688 192.206 o
9 11 21 0.582 0.638 0.718 176.576 o
9 12 1 18.607 19.860 1.176 61.816 o
9 12 2 134.412 133.903 3.699 5.036 o
9 12 3 32.652 31.116 1.077 64.500 o
9 12 4 337.218 347.395 3.918 2.087 o
9 12 5 1.547 0.808 0.738 167.063 o
9 12 6 91.652 93.047 1.834 16.755 o
9 12 7 72.748 69.898 1.765 20.828 o
9 12 8 8.783 7.906 1.127 70.721 o
9 12 9 8.187 7.368 0.728 166.994 o
9 12 10 14.052 14.237 0.748 149.769 o
9 12 11 78.261 82.440 1.476 24.450 o
9 12 12 124.223 125.678 1.864 12.531 o
9 12 13 22.444 21.694 0.827 113.090 o
9 12 14 121.186 123.276 1.505 15.468 o
9 12 15 0.801 0.518 0.489 381.117 o
9 12 16 22.515 20.019 1.137 64.713 o
9 12 17 70.681 72.510 1.416 28.073 o
9 12 18 19.855 19.830 1.087 71.270 o
9 12 19 33.263 35.771 1.176 54.586 o
9 12 20 40.797 38.463 0.927 72.824 o
9 12 21 11.351 10.877 2.403 15.680 o
9 13 1 14.300 15.214 1.137 67.724 o
9 13 2 193.090 196.483 2.772 5.396 o
9 13 3 3.633 2.612 0.977 95.065 o
9 13 4 57.888 56.847 1.525 29.047 o
9 13 5 25.278 23.239 1.246 53.517 o
9 13 6 223.494 229.742 3.130 4.101 o
9 13 7 25.527 24.605 1.097 67.032 o
9 13 8 2.784 3.410 0.588 261.360 o
9 13 9 8.206 8.454 0.588 250.878 o
9 13 10 92.468 93.277 1.466 21.454 o
9 13 11 76.835 78.183 1.854 18.598 o
9 13 12 55.680 56.159 1.067 47.967 o
9 13 13 87.409 89.907 1.485 22.182 o
9 13 14 51.303 48.812 1.156 46.483 o
9 13 15 121.869 126.456 2.213 10.574 o
9 13 16 0.119 1.605 1.814 27.639 o
9 13 17 76.630 75.949 1.485 25.083 o
9 13 18 0.011 0.788 0.907 110.555 o
9 13 19 2.463 2.463 0.708 181.082 o
9 13 20 16.582 13.649 0.927 99.025 o
9 14 1 102.840 105.639 1.994 13.793 o
9 14 2 177.721 180.921 3.450 4.624 o
9 14 3 126.550 123.804 2.303 9.949 o
9 14 4 40.313 40.158 1.087 57.757 o
9 14 5 2.445 1.595 0.927 105.714 o
9 14 6 0.369 0.439 0.439 472.804 o
9 14 7 194.590 202.445 2.353 6.065 o
9 14 8 2.859 1.645 0.827 132.613 o
9 14 9 260.453 271.276 3.111 3.414 o
9 14 10 47.447 46.090 1.176 47.354 o
9 14 11 17.688 17.128 0.808 125.221 o
9 14 12 10.522 9.212 1.007 87.609 o
9 14 13 39.084 36.709 1.336 42.489 o
9 14 14 13.842 12.552 0.827 124.908 o
9 14 15 24.940 24.296 1.007 78.261 o
9 14 16 3.690 3.430 1.057 81.252 o
9 14 17 19.284 16.320 1.396 44.835 o
9 14 18 0.669 0.758 0.678 197.943 o
9 14 19 13.370 11.046 0.827 125.800 o
9 14 20 0.068 0.718 0.867 120.954 o
9 15 1 475.691 500.600 4.776 1.140 o
9 15 2 48.510 51.015 1.585 29.301 o
9 15 3 6.918 6.411 0.837 127.732 o
9 15 4 12.400 9.132 1.127 69.982 o
9 15 5 100.725 103.147 1.765 16.181 o
9 15 6 74.782 76.916 1.246 30.945 o
9 15 7 108.149 112.907 1.555 17.007 o
9 15 8 14.952 14.287 0.798 132.082 o
9 15 9 30.698 29.839 1.027 71.112 o
9 15 10 4.043 2.901 0.847 126.143 o
9 15 11 0.023 1.495 1.675 32.437 o
9 15 12 0.019 1.127 1.266 56.761 o
9 15 13 0.123 0.927 0.658 210.158 o
9 15 14 72.350 73.756 1.206 33.136 o
9 15 15 5.829 4.078 0.897 112.096 o
9 15 16 2.813 2.801 0.957 99.133 o
9 15 17 13.552 11.884 0.897 107.536 o
9 15 18 1.408 1.147 0.768 154.304 o
9 15 19 22.495 20.498 0.877 102.739 o
9 16 1 3.281 3.539 0.808 138.953 o
9 16 2 41.476 42.232 1.057 59.062 o
9 16 3 2.272 2.134 0.827 132.663 o
9 16 4 105.303 109.687 1.934 13.966 o
9 16 5 59.354 58.791 1.176 40.692 o
9 16 6 58.401 59.779 1.276 36.812 o
9 16 7 0.428 0.887 0.837 129.736 o
9 16 8 15.003 13.439 0.788 135.539 o
9 16 9 83.372 87.155 1.296 26.579 o
9 16 10 13.532 13.579 0.798 133.662 o
9 16 11 8.224 7.946 0.877 115.802 o
9 16 12 67.300 67.076 2.014 17.649 o
9 16 13 6.001 7.188 0.877 116.713 o
9 16 14 46.151 43.727 1.087 54.119 o
9 16 15 0.155 0.738 0.847 126.711 o
9 16 16 19.479 18.115 0.917 97.912 o
9 16 17 1.725 1.296 0.668 203.671 o
9 16 18 3.443 2.821 0.628 229.189 o
9 17 1 63.230 66.319 1.406 30.522 o
9 17 2 66.211 67.515 1.446 28.696 o
9 17 3 1.043 1.805 0.818 136.075 o
9 17 4 58.682 59.200 1.206 39.589 o
9 17 5 0.014 0.578 0.538 313.956 o
9 17 6 34.500 32.691 1.027 68.204 o
9 17 7 162.956 171.290 2.532 6.946 o
9 17 8 19.186 16.988 0.788 129.401 o
9 17 9 9.442 8.654 0.718 169.845 o
9 17 10 23.034 21.126 0.778 125.195 o
9 17 11 24.558 23.399 1.176 59.624 o
9 17 12 69.781 68.273 1.685 22.708 o
9 17 13 0.314 0.678 0.578 272.117 o
9 17 14 16.171 16.041 0.818 124.374 o
9 17 15 9.925 8.594 0.688 183.796 o
9 17 16 6.383 6.321 0.688 188.374 o
9 17 17 10.389 8.325 0.618 224.696 o
9 18 1 240.754 250.828 3.101 3.772 o
9 18 2 55.260 58.592 1.376 34.126 o
9 18 3 0.482 1.705 0.768 154.365 o
9 18 4 8.703 8.704 1.037 83.218 o
9 18 5 78.892 81.642 2.054 15.775 o
9 18 6 2.851 2.034 0.887 115.345 o
9 18 7 47.991 47.805 1.186 46.267 o
9 18 8 0.024 0.907 0.648 216.680 o
9 18 9 27.480 25.612 0.907 91.117 o
9 18 10 11.114 11.525 0.897 108.861 o
9 18 11 10.629 9.401 0.818 131.168 o
9 18 12 4.429 4.028 0.738 165.820 o
9 18 13 0.759 0.728 0.548 302.516 o
9 18 14 0.007 0.558 0.638 223.512 o
9 18 15 16.862 16.500 0.708 159.847 o
9 18 16 0.008 0.608 0.489 381.294 o
9 19 1 0.887 0.498 0.518 338.406 o
9 19 2 11.923 11.605 0.847 120.988 o
9 19 3 33.947 35.482 1.107 60.115 o
9 19 4 0.380 0.867 0.658 210.141 o
9 19 5 15.797 14.915 1.156 65.187 o
9 19 6 26.183 23.678 2.004 21.811 o
9 19 7 1.694 1.306 0.857 123.686 o
9 19 8 0.570 1.057 0.708 181.569 o
9 19 9 161.666 164.969 2.413 7.416 o
9 19 10 1.001 0.588 0.518 338.354 o
9 19 11 65.129 67.505 1.775 21.629 o
9 19 12 0.163 0.439 0.399 572.147 o
9 19 13 12.887 11.824 0.548 268.504 o
9 19 14 27.410 25.243 0.698 137.785 o
9 20 1 24.567 23.668 1.017 77.282 o
9 20 2 2.517 0.788 0.708 181.284 o
9 20 3 7.215 6.700 0.917 106.636 o
9 20 4 11.425 10.867 0.997 88.805 o
9 20 5 0.795 1.286 0.857 123.749 o
9 20 6 47.516 47.895 1.346 38.492 o
9 20 7 0.989 1.336 0.798 142.984 o
9 20 8 30.815 30.757 1.017 71.936 o
9 20 9 2.096 0.618 0.518 337.796 o
9 20 10 5.799 5.434 0.558 284.772 o
9 20 11 13.502 12.422 0.688 176.604 o
9 20 12 48.295 43.817 1.426 35.466 o
9 20 13 4.710 3.499 2.094 20.739 o
9 21 1 1.328 0.857 0.708 181.495 o
9 21 2 36.768 33.907 1.525 34.482 o
9 21 3 0.416 1.037 0.778 150.458 o
9 21 4 74.633 72.490 2.672 10.745 o
9 21 5 6.382 5.254 0.897 111.808 o
9 21 6 2.211 1.565 0.688 191.904 o
9 21 7 0.194 0.658 0.738 167.180 o
9 21 8 5.479 3.818 0.748 161.059 o
9 21 9 3.524 3.190 0.578 269.866 o
9 21 10 10.946 9.641 0.997 89.140 o
9 22 1 40.419 39.570 1.196 49.904 o
9 22 2 4.214 3.499 1.057 81.202 o
9 22 3 10.126 8.534 0.897 109.966 o
9 22 4 4.078 3.938 0.857 123.124 o
9 22 5 0.892 0.808 0.648 216.599 o
9 22 6 13.418 12.881 0.877 112.014 o
9 22 7 53.560 49.729 2.492 13.231 o
9 22 8 0.510 0.578 0.459 432.526 o
9 23 1 92.614 89.658 6.500 2.054 o
9 23 2 0.778 0.469 0.469 414.244 o
9 23 3 2.066 1.884 0.728 171.484 o
9 23 4 3.541 2.801 0.738 166.381 o
10 0 0 156.106 158.648 3.788 4.472 o
10 0 2 621.995 611.423 7.966 0.581 o
10 0 4 17.831 14.735 1.715 30.240 o
10 0 6 122.531 122.528 3.958 4.710 o
10 0 8 294.294 294.725 3.310 2.838 o
10 0 10 811.121 822.701 8.554 0.387 o
10 0 12 6.514 6.999 0.987 92.383 o
10 0 14 21.975 21.235 1.775 27.878 o
10 0 16 19.951 18.853 1.306 50.580 o
10 0 18 293.726 309.370 4.137 2.341 o
10 0 20 16.274 16.919 1.246 56.199 o
10 0 22 1.503 0.688 0.658 209.997 o
10 1 0 793.383 767.350 9.950 0.366 o
10 1 1 168.411 162.177 2.941 5.915 o
10 1 2 270.921 272.602 3.420 3.070 o
10 1 3 842.433 825.523 8.484 0.375 o
10 1 4 4.995 6.082 1.037 84.099 o
10 1 5 921.928 920.425 9.242 0.312 o
10 1 6 239.693 239.313 3.210 3.748 o
10 1 7 0.720 1.176 0.578 272.004 o
10 1 8 102.927 99.917 1.336 21.094 o
10 1 9 346.850 342.241 3.499 2.205 o
10 1 10 39.041 37.935 0.957 71.085 o
10 1 11 22.317 21.445 0.827 113.345 o
10 1 12 269.676 278.943 2.891 3.437 o
10 1 13 82.824 83.955 1.565 22.005 o
10 1 14 0.826 0.837 0.748 162.712 o
10 1 15 23.406 22.332 0.877 101.217 o
10 1 16 317.391 326.718 3.559 2.415 o
10 1 17 25.599 24.555 1.575 34.515 o
10 1 18 77.422 79.429 1.735 20.249 o
10 1 19 4.335 3.130 0.867 120.355 o
10 1 20 3.537 3.081 0.987 93.145 o
10 1 21 5.982 5.264 0.748 160.456 o
10 1 22 7.576 6.580 0.728 167.755 o
10 1 24 26.969 23.249 3.519 7.253 o
10 2 0 156.873 144.332 4.476 3.539 o
10 2 1 124.274 123.565 2.223 10.473 o
10 2 2 58.651 54.893 1.795 22.622 o
10 2 3 1696.140 1673.870 15.214 0.098 o
10 2 4 185.436 181.289 2.612 6.038 o
10 2 5 655.084 647.035 6.351 0.632 o
10 2 6 110.411 105.051 1.685 15.932 o
10 2 7 11.508 11.874 0.748 153.707 o
10 2 8 39.121 38.802 0.847 83.584 o
10 2 9 13.011 14.436 0.748 150.816 o
10 2 10 12.208 13.778 0.708 168.356 o
10 2 11 638.523 647.484 5.922 0.673 o
10 2 12 32.806 33.169 0.947 78.380 o
10 2 13 63.085 64.035 1.466 29.106 o
10 2 14 1.400 1.137 0.728 171.665 o
10 2 15 0.221 1.156 0.738 167.168 o
10 2 16 18.893 20.637 0.857 109.973 o
10 2 17 11.123 11.306 0.738 158.330 o
10 2 18 0.242 1.426 0.798 143.029 o
10 2 19 57.237 60.147 1.595 27.008 o
10 2 20 7.502 5.643 0.718 172.740 o
10 2 21 3.395 2.582 0.788 146.136 o
10 2 22 6.347 4.456 0.708 178.777 o
10 2 23 11.426 6.211 3.549 7.211 o
10 2 24 8.257 4.845 2.901 10.796 o
10 3 0 20.638 20.139 2.592 13.341 o
10 3 1 0.013 0.678 0.648 216.686 o
10 3 2 169.490 168.837 2.423 7.084 o
10 3 3 127.812 128.121 1.775 12.758 o
10 3 4 362.203 352.180 4.337 1.814 o
10 3 5 622.283 616.428 5.972 0.704 o
10 3 6 154.372 154.461 2.293 8.226 o
10 3 7 227.725 232.414 2.592 4.662 o
10 3 8 662.737 663.983 6.101 0.631 o
10 3 9 5.295 4.835 0.618 234.224 o
10 3 10 44.798 44.425 1.077 55.311 o
10 3 11 152.033 153.155 2.323 8.234 o
10 3 12 46.582 44.565 1.156 49.172 o
10 3 13 318.449 325.731 3.489 2.443 o
10 3 14 41.931 42.272 1.047 59.624 o
10 3 15 78.369 78.990 1.326 27.902 o
10 3 16 140.702 146.336 2.423 8.411 o
10 3 17 21.651 21.146 0.927 93.618 o
10 3 18 0.306 0.479 0.469 414.392 o
10 3 19 42.329 42.152 1.436 36.457 o
10 3 20 30.338 31.086 0.887 89.646 o
10 3 21 24.954 26.031 0.927 89.595 o
10 3 22 2.804 2.054 0.867 120.703 o
10 3 23 13.183 14.975 3.788 6.320 o
10 3 24 43.352 46.379 1.366 38.811 o
10 4 0 171.060 174.231 3.420 4.813 o
10 4 1 125.403 121.830 1.665 13.939 o
10 4 2 227.642 221.816 2.861 4.420 o
10 4 3 19.983 19.012 0.887 103.243 o
10 4 4 7.927 7.806 0.847 124.099 o
10 4 5 15.145 12.991 1.057 77.945 o
10 4 6 0.559 0.528 0.489 381.194 o
10 4 7 0.135 1.186 1.336 50.986 o
10 4 8 77.226 76.228 1.316 28.694 o
10 4 9 111.065 109.398 1.824 14.440 o
10 4 10 861.783 873.168 7.637 0.378 o
10 4 11 22.558 22.412 0.857 106.000 o
10 4 12 160.169 159.376 1.934 9.131 o
10 4 13 3.775 3.569 0.758 157.587 o
10 4 14 11.431 12.283 0.847 121.083 o
10 4 15 0.058 0.798 0.598 254.297 o
10 4 16 243.870 254.128 3.150 3.667 o
10 4 17 27.346 26.809 0.907 90.747 o
10 4 18 386.966 404.163 4.576 1.556 o
10 4 19 15.235 14.905 0.808 128.561 o
10 4 20 0.922 0.459 0.489 381.082 o
10 4 21 0.059 0.877 0.967 97.300 o
10 4 22 46.724 43.009 1.884 22.445 o
10 4 23 0.916 1.934 1.994 22.886 o
10 4 24 50.192 49.181 2.722 11.357 o
10 5 0 33.791 34.186 2.064 20.048 o
10 5 1 2.972 2.811 0.738 166.555 o
10 5 2 264.504 263.689 3.101 3.419 o
10 5 3 60.914 61.862 1.655 24.920 o
10 5 4 170.315 167.023 2.333 7.330 o
10 5 5 385.405 388.042 4.237 1.676 o
10 5 6 90.713 90.366 1.505 21.338 o
10 5 7 67.556 68.273 1.605 24.625 o
10 5 8 446.004 453.553 5.114 1.211 o
10 5 9 4.502 4.616 0.688 190.279 o
10 5 10 293.214 293.429 3.380 2.812 o
10 5 11 3.565 3.938 0.688 190.960 o
10 5 12 2.995 2.393 0.698 186.116 o
10 5 13 362.078 373.227 3.719 1.961 o
10 5 14 40.876 41.634 1.017 62.934 o
10 5 15 230.569 241.606 2.522 4.614 o
10 5 16 56.136 57.107 1.276 37.844 o
10 5 17 57.213 58.153 1.067 46.818 o
10 5 18 58.968 58.712 1.256 37.570 o
10 5 19 38.913 36.988 0.977 69.402 o
10 5 20 20.691 18.653 0.877 104.932 o
10 5 21 28.076 26.898 1.097 65.501 o
10 5 22 0.017 1.705 1.914 24.835 o
10 5 23 10.172 10.000 1.595 35.416 o
10 5 24 40.273 37.965 2.054 19.791 o
10 6 0 202.432 199.584 3.051 4.742 o
10 6 1 124.042 120.494 1.595 14.631 o
10 6 2 16.956 17.148 0.877 108.301 o
10 6 3 689.922 690.662 6.720 0.565 o
10 6 4 1.473 1.097 0.618 237.895 o
10 6 5 534.833 541.376 4.706 0.985 o
10 6 6 0.307 0.429 0.419 518.919 o
10 6 7 108.669 105.579 1.884 14.283 o
10 6 8 12.967 12.681 0.917 103.218 o
10 6 9 60.815 61.872 1.525 28.107 o
10 6 10 68.396 65.920 1.386 30.013 o
10 6 11 372.889 381.352 4.546 1.653 o
10 6 12 87.043 85.999 1.456 23.046 o
10 6 13 83.593 86.158 1.924 16.732 o
10 6 14 3.978 4.197 0.997 91.186 o
10 6 15 1.347 1.495 0.798 142.944 o
10 6 16 35.828 35.413 1.007 68.728 o
10 6 17 0.591 1.595 0.758 158.448 o
10 6 18 2.077 2.981 0.728 171.355 o
10 6 19 10.380 9.411 0.778 144.593 o
10 6 20 18.555 17.297 0.867 109.321 o
10 6 21 21.335 18.025 1.675 31.325 o
10 6 22 2.856 1.894 1.206 62.465 o
10 6 23 16.220 15.034 1.097 72.013 o
10 7 0 363.431 360.595 4.127 1.856 o
10 7 1 219.386 215.675 2.881 4.576 o
10 7 2 199.750 194.639 2.433 5.883 o
10 7 3 1331.230 1332.380 11.246 0.163 o
10 7 4 0.168 0.419 0.409 544.582 o
10 7 5 398.857 401.860 3.938 1.672 o
10 7 6 293.506 296.649 3.150 2.931 o
10 7 7 22.257 21.804 0.827 113.224 o
10 7 8 69.773 69.190 1.416 28.590 o
10 7 9 60.608 59.958 1.565 27.262 o
10 7 10 0.109 0.498 0.508 351.971 o
10 7 11 117.951 119.726 1.924 12.774 o
10 7 12 147.278 151.869 2.153 9.074 o
10 7 13 31.943 29.839 1.007 72.708 o
10 7 14 1.791 1.386 0.808 139.398 o
10 7 15 9.990 9.561 0.748 156.166 o
10 7 16 201.155 209.324 2.203 6.077 o
10 7 17 2.703 3.180 0.708 180.896 o
10 7 18 10.309 10.628 0.728 163.642 o
10 7 19 18.058 16.600 0.808 125.118 o
10 7 20 0.261 0.429 0.419 518.934 o
10 7 21 6.728 7.737 1.436 43.893 o
10 7 22 0.075 0.798 0.758 158.499 o
10 7 23 13.412 11.764 1.396 45.764 o
10 8 0 632.041 628.073 9.601 0.481 o
10 8 1 60.505 57.645 1.196 39.656 o
10 8 2 180.847 178.618 1.984 7.690 o
10 8 3 9.034 8.315 0.678 190.202 o
10 8 4 6.056 6.141 0.628 225.517 o
10 8 5 89.755 87.415 1.695 18.959 o
10 8 6 105.412 103.865 1.485 18.626 o
10 8 7 12.710 11.904 0.768 145.135 o
10 8 8 451.169 460.182 5.124 1.190 o
10 8 9 217.163 217.769 3.579 3.743 o
10 8 10 115.770 114.223 1.934 13.047 o
10 8 11 0.178 1.186 1.316 52.542 o
10 8 12 0.749 0.837 0.698 186.786 o
10 8 13 0.670 1.047 0.688 192.235 o
10 8 14 24.609 24.396 0.867 101.232 o
10 8 15 10.351 10.558 0.748 155.413 o
10 8 16 38.986 40.268 1.176 51.640 o
10 8 17 31.238 29.829 0.987 75.539 o
10 8 18 43.633 42.630 0.877 74.214 o
10 8 19 40.376 39.261 0.897 76.167 o
10 8 20 40.987 39.739 1.097 56.753 o
10 8 21 0.204 0.548 0.548 302.629 o
10 8 22 3.216 2.572 0.658 209.117 o
10 9 0 338.597 331.792 6.779 1.238 o
10 9 1 1.362 1.655 0.917 108.100 o
10 9 2 211.126 212.923 2.622 5.115 o
10 9 3 143.080 141.141 1.824 11.006 o
10 9 4 12.454 12.043 0.778 141.819 o
10 9 5 514.033 518.126 5.124 1.001 o
10 9 6 62.379 61.782 1.156 39.933 o
10 9 7 4.205 3.210 0.718 175.363 o
10 9 8 40.815 39.071 1.436 37.064 o
10 9 9 128.391 130.155 1.974 11.451 o
10 9 10 245.093 249.831 3.041 3.782 o
10 9 11 23.753 22.751 0.987 82.151 o
10 9 12 40.351 40.796 1.127 54.539 o
10 9 13 25.766 25.692 1.057 71.197 o
10 9 14 5.916 6.311 0.708 178.445 o
10 9 15 2.869 2.552 0.698 186.132 o
10 9 16 88.931 88.182 1.456 22.561 o
10 9 17 5.183 5.224 0.638 219.964 o
10 9 18 155.084 156.056 2.562 7.312 o
10 9 19 6.157 6.839 0.827 130.998 o
10 9 20 0.737 0.798 0.578 272.041 o
10 9 21 1.471 0.319 0.289 1084.880 o
10 9 22 11.277 8.883 2.393 15.821 o
10 10 0 77.828 73.078 2.163 14.928 o
10 10 1 245.239 248.645 3.559 3.316 o
10 10 2 38.255 36.499 1.097 58.779 o
10 10 3 305.019 311.334 3.380 2.646 o
10 10 4 146.298 145.707 2.353 8.479 o
10 10 5 174.214 171.579 2.562 6.556 o
10 10 6 91.511 88.661 2.592 10.441 o
10 10 7 69.327 67.575 1.705 22.430 o
10 10 8 20.324 19.351 1.256 54.315 o
10 10 9 40.584 37.696 1.944 21.866 o
10 10 10 15.667 14.875 1.535 37.680 o
10 10 11 28.173 28.753 0.977 79.096 o
10 10 12 133.870 138.450 1.785 11.899 o
10 10 13 138.270 143.305 1.805 11.340 o
10 10 14 0.079 0.439 0.459 432.649 o
10 10 15 57.267 56.299 1.625 26.528 o
10 10 16 77.614 79.708 1.266 29.390 o
10 10 17 4.292 4.257 0.738 165.830 o
10 10 18 12.321 11.595 0.788 138.750 o
10 10 19 9.086 7.188 0.768 149.987 o
10 10 20 10.596 10.040 0.718 168.003 o
10 10 21 51.039 41.404 1.216 44.688 o
10 11 0 0.383 1.027 0.977 95.319 o
10 11 1 3.412 4.736 1.067 79.713 o
10 11 2 122.961 125.479 1.964 11.991 o
10 11 3 46.184 45.223 1.346 39.163 o
10 11 4 61.368 61.832 1.436 30.510 o
10 11 5 224.235 228.765 3.290 3.917 o
10 11 6 124.554 130.843 3.021 6.983 o
10 11 7 234.080 238.894 3.170 3.860 o
10 11 8 113.249 115.051 2.911 7.824 o
10 11 9 5.555 5.593 0.897 111.978 o
10 11 10 21.095 22.203 0.967 86.883 o
10 11 11 340.443 355.730 3.479 2.210 o
10 11 12 3.916 3.469 0.798 142.278 o
10 11 13 120.191 125.997 1.805 13.212 o
10 11 14 14.976 14.616 0.808 128.918 o
10 11 15 4.457 5.075 0.708 179.717 o
10 11 16 34.888 34.206 1.196 52.790 o
10 11 17 0.993 0.678 0.558 291.761 o
10 11 18 2.418 2.124 0.917 107.999 o
10 11 19 36.383 37.077 1.127 57.032 o
10 11 20 0.881 0.987 0.618 238.043 o
10 11 21 26.180 21.255 2.253 17.422 o
10 12 0 333.639 339.429 5.214 1.667 o
10 12 1 45.990 45.851 1.446 34.950 o
10 12 2 18.987 17.876 1.356 47.327 o
10 12 3 116.581 118.410 2.273 10.692 o
10 12 4 17.304 18.045 1.147 65.490 o
10 12 5 32.949 30.338 1.615 31.828 o
10 12 6 2.252 0.688 0.688 192.001 o
10 12 7 20.045 17.776 1.176 61.713 o
10 12 8 238.918 246.442 2.901 4.025 o
10 12 9 44.479 44.305 1.017 60.084 o
10 12 10 69.122 69.728 1.266 32.814 o
10 12 11 1.104 0.857 0.628 230.521 o
10 12 12 77.058 79.728 1.725 20.431 o
10 12 13 1.811 1.655 0.897 112.922 o
10 12 14 22.544 21.754 0.768 128.135 o
10 12 15 0.011 0.459 0.429 495.130 o
10 12 16 142.041 146.774 1.994 10.114 o
10 12 17 12.952 12.462 1.137 68.340 o
10 12 18 24.384 22.591 1.047 73.768 o
10 12 19 0.563 1.037 0.758 158.470 o
10 12 20 13.503 10.867 1.914 24.575 o
10 13 0 148.296 153.933 3.260 5.645 o
10 13 1 5.840 6.301 1.446 43.363 o
10 13 2 99.395 100.973 1.964 14.471 o
10 13 3 25.268 23.668 1.286 50.471 o
10 13 4 1.434 1.485 1.147 69.200 o
10 13 5 37.063 38.952 0.907 77.844 o
10 13 6 21.688 20.009 0.698 152.755 o
10 13 7 0.033 1.485 1.645 33.627 o
10 13 8 134.777 138.609 1.854 11.453 o
10 13 9 47.204 46.738 0.957 62.544 o
10 13 10 177.369 180.023 2.343 6.881 o
10 13 11 3.185 3.111 0.528 323.112 o
10 13 12 1.290 0.588 0.379 632.824 o
10 13 13 123.365 128.669 2.183 10.607 o
10 13 14 16.778 16.610 1.196 60.691 o
10 13 15 123.762 127.254 2.084 11.178 o
10 13 16 12.683 11.505 1.007 86.607 o
10 13 17 2.302 1.655 0.827 132.692 o
10 13 18 65.966 67.974 1.814 20.807 o
10 13 19 66.020 62.181 2.453 12.934 o
10 13 20 9.281 7.258 0.618 227.435 o
10 14 0 0.290 1.436 1.705 31.308 o
10 14 1 39.646 42.072 1.037 61.757 o
10 14 2 13.139 14.097 0.857 116.782 o
10 14 3 15.914 15.004 0.907 103.124 o
10 14 4 0.390 1.037 0.738 167.162 o
10 14 5 139.027 138.709 2.223 9.438 o
10 14 6 10.560 9.441 0.798 137.586 o
10 14 7 149.425 154.222 2.084 9.197 o
10 14 8 0.069 0.359 0.389 601.898 o
10 14 9 36.416 36.110 0.937 75.876 o
10 14 10 2.253 0.688 0.608 245.559 o
10 14 11 29.088 27.566 1.137 61.048 o
10 14 12 7.105 7.348 0.847 124.536 o
10 14 13 85.004 89.747 1.944 16.236 o
10 14 14 0.398 1.376 0.758 158.470 o
10 14 15 24.302 23.230 1.476 39.279 o
10 14 16 6.349 4.307 1.814 27.574 o
10 14 17 1.944 1.615 0.837 129.600 o
10 14 18 7.181 6.251 0.887 113.919 o
10 14 19 0.233 0.449 0.429 495.086 o
10 15 0 23.998 24.266 1.476 39.251 o
10 15 1 188.379 195.247 2.423 6.182 o
10 15 2 80.220 81.084 2.134 14.845 o
10 15 3 481.917 512.952 5.015 1.081 o
10 15 4 0.184 0.409 0.439 472.856 o
10 15 5 44.414 44.405 1.196 47.606 o
10 15 6 87.717 88.760 1.296 25.505 o
10 15 7 3.361 4.566 1.047 82.781 o
10 15 8 10.557 10.149 0.778 144.177 o
10 15 9 10.558 9.720 0.728 163.844 o
10 15 10 9.579 8.195 1.137 69.360 o
10 15 11 40.054 37.755 0.927 73.656 o
10 15 12 0.534 0.459 0.449 451.970 o
10 15 13 13.305 11.924 0.947 97.096 o
10 15 14 5.171 4.985 0.937 102.869 o
10 15 15 10.109 9.252 2.024 22.090 o
10 15 16 12.379 13.708 1.246 57.121 o
10 15 17 5.750 4.955 0.718 174.131 o
10 15 18 4.064 1.854 0.698 185.814 o
10 16 0 401.394 423.284 6.759 1.054 o
10 16 1 8.812 8.654 0.818 132.456 o
10 16 2 61.011 61.563 1.685 24.263 o
10 16 3 28.233 29.670 0.987 77.454 o
10 16 4 4.256 3.878 0.827 132.096 o
10 16 5 59.055 63.677 1.605 26.222 o
10 16 6 110.654 114.722 1.805 14.419 o
10 16 7 0.645 0.718 0.698 186.800 o
10 16 8 159.157 165.477 2.104 8.460 o
10 16 9 9.146 10.448 0.897 109.976 o
10 16 10 0.047 0.588 0.638 223.510 o
10 16 11 31.900 31.754 1.147 58.277 o
10 16 12 0.222 0.897 1.017 87.993 o
10 16 13 0.403 1.176 0.738 167.156 o
10 16 14 11.627 8.963 1.017 85.672 o
10 16 15 6.196 5.284 0.887 114.354 o
10 16 16 14.885 13.838 1.366 47.470 o
10 16 17 0.028 0.508 0.598 254.307 o
10 17 0 142.101 143.414 3.230 5.916 o
10 17 1 9.445 9.641 0.778 145.194 o
10 17 2 25.361 26.500 0.987 80.141 o
10 17 3 19.111 18.364 0.917 98.070 o
10 17 4 0.033 0.618 0.618 238.162 o
10 17 5 84.798 84.812 1.884 17.165 o
10 17 6 1.582 1.765 0.937 103.536 o
10 17 7 1.955 0.877 0.618 237.784 o
10 17 8 76.422 76.817 1.715 20.836 o
10 17 9 10.933 10.259 0.678 186.657 o
10 17 10 89.939 92.499 1.416 22.687 o
10 17 11 33.246 37.147 1.216 51.413 o
10 17 12 1.368 1.685 0.798 142.932 o
10 17 13 0.165 0.528 0.489 381.279 o
10 17 14 11.898 10.309 0.708 170.885 o
10 17 15 1.944 1.196 0.658 209.837 o
10 17 16 22.732 22.013 0.688 152.584 o
10 18 0 39.847 40.118 1.565 32.061 o
10 18 1 18.725 18.115 0.997 84.456 o
10 18 2 7.763 7.906 0.917 106.291 o
10 18 3 31.256 32.242 1.017 71.261 o
10 18 4 7.810 7.138 0.927 104.156 o
10 18 5 25.315 25.802 0.887 96.261 o
10 18 6 0.961 0.558 0.558 291.785 o
10 18 7 15.700 14.426 0.778 137.559 o
10 18 8 4.033 2.443 0.867 120.479 o
10 18 9 0.621 0.748 0.628 230.607 o
10 18 10 47.703 45.711 1.186 46.756 o
10 18 11 1.188 0.927 0.638 223.355 o
10 18 12 14.786 12.901 0.708 165.498 o
10 18 13 63.831 63.517 1.824 21.078 o
10 18 14 0.002 0.309 0.329 840.684 o
10 18 15 50.139 48.632 0.827 70.839 o
10 19 0 9.804 10.119 1.934 24.171 o
10 19 1 1.191 1.276 0.827 132.827 o
10 19 2 20.489 20.238 0.857 108.786 o
10 19 3 0.059 1.027 1.147 69.225 o
10 19 4 0.206 0.708 0.718 176.595 o
10 19 5 38.355 37.685 1.755 26.508 o
10 19 6 17.569 16.071 1.087 72.691 o
10 19 7 143.918 148.649 2.881 6.763 o
10 19 8 3.608 1.994 0.798 142.537 o
10 19 9 0.063 0.449 0.439 472.874 o
10 19 10 6.657 5.852 0.638 218.191 o
10 19 11 88.037 86.697 1.605 20.475 o
10 19 12 0.216 0.439 0.379 633.931 o
10 19 13 49.406 46.260 1.067 53.300 o
10 20 0 20.677 21.555 1.775 27.946 o
10 20 1 0.134 0.837 0.937 103.609 o
10 20 2 26.469 24.855 0.957 84.279 o
10 20 3 41.353 40.866 1.346 40.907 o
10 20 4 5.687 4.965 0.798 141.445 o
10 20 5 7.556 7.936 0.927 104.113 o
10 20 6 14.464 13.310 1.286 53.457 o
10 20 7 9.179 9.003 0.827 129.080 o
10 20 8 49.490 48.283 1.107 50.240 o
10 20 9 2.087 1.296 0.678 197.647 o
10 20 10 30.206 26.111 0.778 112.730 o
10 20 11 4.725 3.529 0.598 251.115 o
10 20 12 0.506 0.459 0.449 451.981 o
10 21 0 156.651 159.874 3.031 5.970 o
10 21 1 0.113 1.176 0.708 181.597 o
10 21 2 15.430 14.326 1.147 66.435 o
10 21 3 1.027 1.216 0.798 142.986 o
10 21 4 5.135 2.931 1.386 47.269 o
10 21 5 0.138 0.897 0.598 254.287 o
10 21 6 8.952 9.062 0.678 189.868 o
10 21 7 1.504 0.429 0.399 571.056 o
10 21 8 42.527 41.893 1.376 39.075 o
10 21 9 21.118 17.467 1.346 47.696 o
10 22 0 0.858 0.897 0.698 186.771 o
10 22 1 2.629 1.585 0.887 115.397 o
10 22 2 18.049 17.158 0.907 101.131 o
10 22 3 4.595 2.632 0.788 145.807 o
10 22 4 0.003 0.648 0.558 291.930 o
10 22 5 29.387 26.240 1.316 47.214 o
10 22 6 16.845 15.124 0.698 165.004 o
10 22 7 13.907 11.186 0.708 167.834 o
11 0 2 2183.480 2177.790 27.516 0.047 o
11 0 4 406.364 391.511 5.095 1.396 o
11 0 6 373.085 375.410 5.124 1.509 o
11 0 8 50.863 51.205 1.406 34.882 o
11 0 10 595.155 602.490 6.620 0.696 o
11 0 12 51.854 49.081 1.406 34.898 o
11 0 14 0.538 1.406 0.977 95.311 o
11 0 16 16.435 16.729 1.346 48.455 o
11 0 18 34.191 36.649 1.376 41.528 o
11 0 20 2.119 1.117 0.927 105.758 o
11 1 1 410.380 406.286 4.746 1.439 o
11 1 2 1019.560 1016.730 10.937 0.244 o
11 1 3 49.001 47.227 1.904 21.684 o
11 1 4 678.189 673.694 7.876 0.524 o
11 1 5 2.957 2.114 0.618 237.089 o
11 1 6 67.567 68.632 1.426 28.836 o
11 1 7 315.421 323.846 3.749 2.351 o
11 1 8 25.366 25.323 1.027 75.146 o
11 1 9 207.343 208.537 2.841 4.898 o
11 1 10 26.079 24.884 1.007 77.479 o
11 1 11 48.553 48.672 1.057 53.792 o
11 1 12 76.939 75.700 1.605 22.737 o
11 1 13 4.604 4.207 0.738 165.707 o
11 1 14 185.061 195.347 2.253 6.629 o
11 1 15 71.657 72.510 1.276 31.503 o
11 1 16 6.061 6.819 0.927 104.672 o
11 1 17 54.765 55.860 1.137 44.790 o
11 1 18 30.604 31.694 0.977 76.594 o
11 1 19 48.014 48.313 1.147 48.453 o
11 1 20 34.997 31.803 1.147 57.059 o
11 1 21 6.736 5.573 0.837 127.961 o
11 2 1 504.893 504.548 5.364 1.002 o
11 2 2 166.943 161.928 2.383 7.382 o
11 2 3 40.962 40.736 1.824 24.360 o
11 2 4 0.156 0.359 0.379 633.967 o
11 2 5 125.627 120.504 1.944 12.104 o
11 2 6 0.780 0.788 0.598 254.207 o
11 2 7 93.034 94.154 1.535 20.306 o
11 2 8 45.835 46.299 0.947 64.448 o
11 2 9 550.161 552.432 5.394 0.884 o
11 2 10 12.108 12.083 0.758 149.239 o
11 2 11 116.432 116.566 1.635 15.226 o
11 2 12 28.357 28.304 1.067 68.240 o
11 2 13 6.250 6.022 0.798 140.994 o
11 2 14 8.502 9.601 0.867 117.955 o
11 2 15 91.084 92.110 1.336 23.823 o
11 2 16 5.960 6.141 0.718 173.632 o
11 2 17 88.661 90.804 1.765 17.988 o
11 2 18 14.707 14.985 0.837 120.583 o
11 2 19 134.617 139.915 2.064 10.355 o
11 2 20 7.038 6.241 0.748 159.573 o
11 2 21 0.001 0.678 0.788 146.693 o
11 2 23 95.623 93.686 4.825 3.571 o
11 2 24 0.012 0.359 0.439 472.886 o
11 3 1 90.042 86.846 2.273 12.827 o
11 3 2 49.633 49.520 1.226 43.279 o
11 3 3 158.406 157.542 1.894 9.405 o
11 3 4 257.491 252.314 2.672 3.945 o
11 3 5 33.011 32.761 0.987 73.496 o
11 3 6 707.422 704.241 6.251 0.567 o
11 3 7 116.857 113.196 1.944 12.935 o
11 3 8 2.243 1.525 0.698 186.468 o
11 3 9 407.353 415.119 4.337 1.524 o
11 3 10 259.895 267.976 3.121 3.431 o
11 3 11 234.387 237.000 2.602 4.495 o
11 3 12 156.595 158.788 2.223 8.296 o
11 3 13 3.025 2.433 0.847 126.374 o
11 3 14 38.221 37.556 0.987 68.641 o
11 3 15 102.924 106.766 1.795 15.518 o
11 3 16 8.263 8.245 0.738 162.241 o
11 3 17 160.501 162.506 1.914 9.111 o
11 3 18 0.584 0.548 0.508 351.882 o
11 3 19 62.294 61.882 1.196 38.365 o
11 3 20 3.610 2.732 0.658 208.884 o
11 3 21 0.008 0.658 0.768 154.412 o
11 3 22 46.901 45.243 1.745 25.512 o
11 3 23 37.203 36.210 3.918 5.803 o
11 3 24 7.423 5.264 2.512 14.392 o
11 4 1 35.353 32.342 0.997 71.026 o
11 4 2 488.491 487.828 4.596 1.149 o
11 4 3 111.760 107.005 1.386 18.664 o
11 4 4 39.865 40.676 0.907 74.879 o
11 4 5 32.023 30.487 0.957 78.598 o
11 4 6 348.618 341.293 3.450 2.215 o
11 4 7 14.446 13.529 0.738 153.463 o
11 4 8 138.841 136.017 1.904 11.022 o
11 4 9 0.920 0.827 0.608 245.915 o
11 4 10 134.463 135.708 1.785 11.952 o
11 4 11 39.653 39.500 0.987 67.108 o
11 4 12 246.860 254.696 2.752 4.005 o
11 4 13 0.027 1.017 1.166 66.879 o
11 4 14 113.758 115.130 1.615 15.731 o
11 4 15 1.944 0.638 0.538 313.367 o
11 4 16 1.136 0.837 0.658 210.049 o
11 4 17 30.115 31.076 0.897 88.295 o
11 4 18 5.657 5.154 0.678 194.884 o
11 4 19 0.107 0.459 0.439 472.866 o
11 4 20 71.016 70.017 1.675 22.627 o
11 4 21 2.586 2.333 0.897 112.814 o
11 4 22 24.545 23.349 1.535 36.411 o
11 4 23 2.043 1.017 0.818 136.015 o
11 4 24 5.167 4.197 2.143 19.781 o
11 5 1 293.780 287.746 2.792 3.191 o
11 5 2 104.339 105.589 1.495 18.541 o
11 5 3 9.974 8.534 0.758 152.669 o
11 5 4 693.211 695.727 6.450 0.573 o
11 5 5 0.536 0.349 0.369 668.487 o
11 5 6 469.227 470.990 4.686 1.202 o
11 5 7 119.667 119.168 1.805 13.515 o
11 5 8 0.373 0.887 0.688 192.268 o
11 5 9 115.041 115.888 1.755 14.406 o
11 5 10 341.363 346.916 3.430 2.250 o
11 5 11 108.587 110.694 1.665 16.021 o
11 5 12 249.176 254.278 2.871 3.861 o
11 5 13 27.735 27.457 0.857 98.788 o
11 5 14 1.665 1.924 0.688 191.994 o
11 5 15 118.595 123.046 1.565 15.267 o
11 5 16 1.984 1.854 0.738 166.908 o
11 5 17 105.988 106.676 1.834 14.889 o
11 5 18 0.310 1.356 1.495 40.688 o
11 5 19 24.279 22.990 0.897 96.440 o
11 5 20 3.049 1.884 0.808 139.173 o
11 5 21 1.635 1.685 0.917 108.082 o
11 5 22 20.101 20.049 1.366 46.339 o
11 5 23 26.125 23.967 1.156 60.885 o
11 6 1 334.047 330.815 3.180 2.452 o
11 6 2 28.095 28.623 0.867 96.101 o
11 6 3 2.026 1.495 0.688 191.959 o
11 6 4 625.307 628.092 5.882 0.700 o
11 6 5 4.553 5.045 0.708 179.674 o
11 6 6 51.723 50.656 1.037 52.984 o
11 6 7 59.516 59.260 1.186 40.133 o
11 6 8 157.420 159.057 2.143 8.529 o
11 6 9 419.836 438.060 4.596 1.394 o
11 6 10 15.748 15.712 1.017 83.150 o
11 6 11 96.746 99.518 1.974 14.632 o
11 6 12 0.181 0.538 0.548 302.631 o
11 6 13 6.258 6.819 0.837 127.907 o
11 6 14 84.931 86.996 1.715 19.258 o
11 6 15 25.655 26.200 0.977 81.459 o
11 6 16 0.340 0.628 0.548 302.607 o
11 6 17 82.253 85.769 1.286 27.176 o
11 6 18 0.012 0.379 0.389 601.907 o
11 6 19 89.629 90.376 1.366 23.745 o
11 6 20 25.639 24.137 1.366 45.062 o
11 6 21 0.709 1.057 0.877 118.199 o
11 6 22 14.805 14.526 1.206 60.346 o
11 6 23 36.344 33.817 2.243 17.045 o
11 7 1 426.201 423.015 4.307 1.455 o
11 7 2 362.502 359.129 3.320 2.125 o
11 7 3 45.182 45.871 0.937 65.926 o
11 7 4 190.087 189.863 2.034 7.040 o
11 7 5 118.792 120.723 1.665 14.571 o
11 7 6 38.042 38.503 0.977 69.476 o
11 7 7 65.398 63.547 1.336 32.425 o
11 7 8 0.905 0.877 0.658 210.081 o
11 7 9 105.138 105.111 1.765 15.677 o
11 7 10 0.405 0.648 0.628 230.636 o
11 7 11 130.185 134.831 2.014 10.989 o
11 7 12 33.055 31.684 0.937 80.036 o
11 7 13 9.640 9.521 0.818 131.735 o
11 7 14 162.255 168.239 2.472 7.176 o
11 7 15 25.253 24.266 0.907 93.396 o
11 7 16 12.266 12.203 0.808 132.144 o
11 7 17 181.072 186.892 2.114 7.210 o
11 7 18 15.029 14.456 0.907 103.798 o
11 7 19 59.702 58.482 1.286 36.254 o
11 7 20 33.968 30.866 1.286 47.442 o
11 7 21 0.730 1.007 0.887 115.558 o
11 7 22 15.339 12.332 1.137 67.820 o
11 8 1 73.951 72.061 1.156 34.387 o
11 8 2 610.949 623.596 5.503 0.743 o
11 8 3 187.588 192.655 2.433 6.216 o
11 8 4 569.150 571.255 5.394 0.841 o
11 8 5 14.123 13.220 0.768 143.119 o
11 8 6 45.549 46.718 1.017 58.789 o
11 8 7 5.934 5.424 0.738 164.741 o
11 8 8 3.781 2.851 0.808 138.916 o
11 8 9 0.572 0.608 0.558 291.863 o
11 8 10 201.248 209.374 2.552 5.468 o
11 8 11 58.895 57.834 1.416 32.058 o
11 8 12 100.931 101.073 2.183 12.552 o
11 8 13 2.295 2.642 0.768 154.045 o
11 8 14 12.536 13.718 0.837 122.634 o
11 8 15 0.069 0.379 0.399 572.178 o
11 8 16 6.481 5.862 0.748 160.017 o
11 8 17 47.059 48.732 1.156 48.161 o
11 8 18 4.848 3.629 0.598 250.945 o
11 8 19 0.906 1.206 0.598 254.138 o
11 8 20 11.532 10.857 0.847 121.453 o
11 8 21 1.070 1.176 0.728 171.704 o
11 9 1 132.337 130.733 1.625 13.245 o
11 9 2 388.902 387.722 4.347 1.635 o
11 9 3 77.757 78.681 1.615 22.237 o
11 9 4 588.440 602.660 6.141 0.738 o
11 9 5 4.013 3.619 0.708 180.296 o
11 9 6 27.184 26.340 1.176 58.326 o
11 9 7 258.975 267.089 3.430 3.200 o
11 9 8 0.118 0.588 0.538 313.947 o
11 9 9 165.705 169.784 2.124 8.050 o
11 9 10 36.415 37.087 1.226 49.710 o
11 9 11 0.016 1.186 1.326 51.756 o
11 9 12 131.551 133.315 1.745 12.474 o
11 9 13 33.584 35.353 0.837 92.323 o
11 9 14 50.187 50.646 1.097 50.009 o
11 9 15 14.619 13.838 0.688 173.856 o
11 9 16 13.766 12.761 0.688 175.965 o
11 9 17 0.163 0.977 1.097 75.660 o
11 9 18 26.334 25.403 0.927 88.818 o
11 9 19 6.205 5.852 0.758 156.053 o
11 9 20 28.978 26.380 1.206 55.230 o
11 9 21 11.347 6.141 4.098 5.413 o
11 10 1 176.845 180.123 2.652 6.173 o
11 10 2 84.637 84.753 1.844 17.679 o
11 10 3 49.199 48.742 1.376 36.715 o
11 10 4 101.978 105.220 1.884 14.829 o
11 10 5 46.837 46.319 2.263 16.101 o
11 10 6 2.035 2.572 1.166 66.822 o
11 10 7 16.951 15.244 1.236 57.101 o
11 10 8 0.382 0.877 0.808 139.525 o
11 10 9 200.102 205.506 2.263 6.048 o
11 10 10 4.428 3.888 0.857 123.051 o
11 10 11 91.244 93.347 1.745 17.835 o
11 10 12 19.367 19.610 0.907 99.433 o
11 10 13 24.474 24.236 0.917 92.275 o
11 10 14 11.518 10.588 0.808 133.290 o
11 10 15 4.903 3.599 0.788 145.555 o
11 10 16 0.283 0.987 0.688 192.271 o
11 10 17 82.728 84.474 1.685 20.094 o
11 10 18 24.589 24.456 0.987 81.188 o
11 10 19 33.701 31.484 1.097 62.022 o
11 10 20 0.002 0.568 0.648 216.688 o
11 10 21 4.622 3.130 1.775 28.858 o
11 11 1 11.652 11.675 1.176 64.216 o
11 11 2 0.344 1.196 1.366 48.776 o
11 11 3 185.938 189.774 2.602 5.946 o
11 11 4 58.745 58.492 1.436 31.391 o
11 11 5 20.145 18.514 1.166 62.578 o
11 11 6 113.491 114.732 2.203 11.356 o
11 11 7 65.751 65.102 1.725 22.634 o
11 11 8 24.095 25.054 0.857 103.378 o
11 11 9 373.872 390.494 4.387 1.676 o
11 11 10 20.704 21.505 0.887 101.745 o
11 11 11 121.553 128.719 1.675 13.903 o
11 11 12 64.069 65.471 1.186 37.579 o
11 11 13 17.084 17.277 0.867 110.447 o
11 11 14 26.334 25.602 0.867 99.123 o
11 11 15 33.956 34.007 1.007 70.273 o
11 11 16 8.216 7.717 0.688 186.094 o
11 11 17 79.947 81.991 2.931 8.944 o
11 11 18 0.669 0.459 0.489 381.171 o
11 11 19 37.301 34.734 1.386 40.556 o
11 11 20 16.816 13.639 0.847 116.878 o
11 12 1 15.243 14.755 1.176 63.222 o
11 12 2 0.632 1.316 0.967 97.285 o
11 12 3 60.335 61.214 1.545 27.719 o
11 12 4 107.625 112.259 2.482 10.039 o
11 12 5 0.606 1.795 1.067 79.948 o
11 12 6 31.619 31.624 0.857 92.993 o
11 12 7 1.707 1.725 0.758 158.308 o
11 12 8 141.477 147.721 2.014 10.029 o
11 12 9 3.584 3.868 0.837 129.145 o
11 12 10 1.665 2.463 0.748 162.496 o
11 12 11 30.966 30.687 0.977 76.686 o
11 12 12 211.942 220.450 3.081 4.392 o
11 12 13 24.208 23.967 0.818 112.336 o
11 12 14 42.240 41.514 0.887 74.789 o
11 12 15 13.644 12.472 0.887 109.628 o
11 12 16 42.665 43.039 1.276 43.871 o
11 12 17 28.320 27.676 1.476 38.405 o
11 12 18 21.362 19.850 0.967 87.404 o
11 12 19 0.006 0.608 0.698 186.838 o
11 12 20 69.717 59.549 3.230 7.909 o
11 13 1 149.690 155.159 1.755 10.498 o
11 13 2 79.267 82.230 1.216 29.860 o
11 13 3 2.629 2.652 0.718 176.028 o
11 13 4 292.600 304.166 3.091 2.940 o
11 13 5 78.881 81.662 1.326 27.501 o
11 13 6 99.504 103.506 1.356 21.094 o
11 13 7 11.122 10.897 0.668 191.217 o
11 13 8 0.556 0.618 0.518 338.480 o
11 13 9 8.159 8.444 0.698 180.688 o
11 13 10 85.102 86.408 1.545 21.826 o
11 13 11 30.877 30.687 1.246 51.002 o
11 13 12 101.168 108.052 1.605 17.559 o
11 13 13 1.600 1.795 1.067 79.918 o
11 13 14 7.628 7.328 0.818 133.404 o
11 13 15 18.180 18.922 1.555 36.377 o
11 13 16 3.101 2.772 0.887 115.263 o
11 13 17 53.554 51.713 1.436 33.170 o
11 13 18 1.941 0.738 0.688 192.063 o
11 13 19 1.307 0.927 0.608 245.818 o
11 14 1 86.132 86.368 1.336 25.318 o
11 14 2 46.993 45.881 1.386 37.148 o
11 14 3 79.005 79.798 1.525 23.596 o
11 14 4 167.500 172.426 2.552 6.751 o
11 14 5 71.037 72.490 1.565 24.625 o
11 14 6 6.358 5.443 0.937 102.571 o
11 14 7 40.321 38.822 0.917 74.142 o
11 14 8 153.169 159.815 1.974 9.309 o
11 14 9 84.747 86.956 1.565 21.517 o
11 14 10 21.103 21.156 0.947 90.488 o
11 14 11 22.808 23.259 0.857 105.389 o
11 14 12 9.283 8.185 0.748 157.313 o
11 14 13 30.157 28.444 0.917 86.305 o
11 14 14 1.454 1.037 0.808 139.451 o
11 14 15 1.059 0.399 0.439 472.475 o
11 14 16 14.189 11.017 0.907 105.192 o
11 14 17 30.848 29.231 1.336 45.309 o
11 14 18 0.432 0.498 0.479 397.277 o
11 15 1 261.953 276.430 2.831 3.590 o
11 15 2 4.250 4.666 0.867 120.208 o
11 15 3 2.076 2.612 0.877 118.034 o
11 15 4 37.554 37.566 1.156 54.137 o
11 15 5 91.120 94.104 1.844 16.643 o
11 15 6 4.467 4.676 0.688 190.282 o
11 15 7 35.162 32.790 0.837 92.015 o
11 15 8 12.060 11.694 0.738 157.170 o
11 15 9 19.694 18.045 0.847 112.712 o
11 15 10 0.014 0.489 0.469 414.439 o
11 15 11 37.249 36.210 1.216 50.249 o
11 15 12 26.849 27.467 0.837 103.462 o
11 15 13 6.277 5.224 1.027 85.603 o
11 15 14 19.881 21.475 0.997 83.074 o
11 15 15 19.386 18.544 1.027 79.590 o
11 15 16 13.799 12.771 0.818 127.733 o
11 15 17 78.677 76.079 1.466 25.125 o
11 15 18 3.618 2.363 0.648 215.414 o
11 16 1 2.637 1.575 0.768 154.083 o
11 16 2 46.847 47.376 1.515 32.101 o
11 16 3 10.671 11.066 1.097 73.917 o
11 16 4 205.626 217.180 2.463 5.434 o
11 16 5 13.414 12.163 0.837 122.564 o
11 16 6 3.637 3.539 0.788 145.951 o
11 16 7 21.036 21.475 0.877 103.531 o
11 16 8 2.009 1.226 0.668 203.610 o
11 16 9 0.148 1.466 1.635 34.038 o
11 16 10 11.799 11.345 0.698 174.975 o
11 16 11 4.386 3.589 0.857 123.095 o
11 16 12 27.922 28.394 1.256 51.413 o
11 16 13 27.746 25.622 0.907 90.901 o
11 16 14 1.420 0.459 0.479 396.854 o
11 16 15 22.871 22.462 0.887 99.654 o
11 16 16 12.046 10.508 0.708 170.591 o
11 16 17 7.015 5.593 0.568 272.982 o
11 17 1 16.790 16.948 1.017 82.489 o
11 17 2 41.140 42.511 0.997 64.300 o
11 17 3 41.915 39.949 0.987 65.531 o
11 17 4 78.129 80.645 1.595 22.398 o
11 17 5 7.848 8.325 0.748 158.340 o
11 17 6 57.923 58.472 1.286 36.752 o
11 17 7 65.862 67.754 1.316 32.404 o
11 17 8 4.445 3.440 0.698 185.278 o
11 17 9 53.509 56.967 1.176 43.098 o
11 17 10 19.135 17.746 1.286 52.331 o
11 17 11 3.601 3.350 0.678 196.706 o
11 17 12 55.927 56.010 1.166 42.866 o
11 17 13 44.378 44.475 1.256 44.213 o
11 17 14 34.823 32.232 0.907 82.437 o
11 17 15 0.085 0.489 0.568 281.777 o
11 18 1 50.026 51.095 1.087 50.586 o
11 18 2 2.108 1.495 0.738 166.918 o
11 18 3 25.112 22.841 1.296 49.885 o
11 18 4 0.491 1.386 0.708 181.561 o
11 18 5 25.637 26.809 0.897 93.811 o
11 18 6 33.681 34.824 1.067 64.064 o
11 18 7 39.487 39.719 1.216 48.911 o
11 18 8 0.399 0.439 0.429 495.036 o
11 18 9 21.910 22.901 0.788 122.847 o
11 18 10 1.235 2.143 0.718 176.409 o
11 18 11 8.103 6.131 0.798 140.079 o
11 18 12 0.101 0.678 0.748 162.754 o
11 18 13 2.506 2.722 0.628 229.727 o
11 18 14 57.272 54.784 0.887 58.224 o
11 19 1 11.786 12.342 1.525 38.532 o
11 19 2 0.231 0.987 0.698 186.820 o
11 19 3 35.245 36.419 1.027 66.731 o
11 19 4 7.686 8.355 0.808 136.357 o
11 19 5 12.628 12.193 0.798 135.000 o
11 19 6 1.256 0.967 0.708 181.497 o
11 19 7 63.950 63.846 1.765 22.149 o
11 19 8 8.069 8.684 0.887 113.186 o
11 19 9 120.374 120.743 1.735 13.905 o
11 19 10 0.944 0.798 0.498 365.924 o
11 19 11 14.164 11.804 0.568 248.289 o
11 19 12 9.289 7.577 0.598 241.807 o
11 19 13 7.626 6.680 1.944 23.994 o
11 20 1 3.290 2.472 0.758 157.896 o
11 20 2 11.361 10.777 0.798 136.536 o
11 20 3 0.215 0.299 0.329 840.593 o
11 20 4 2.390 2.732 0.618 237.223 o
11 20 5 2.828 1.964 0.808 139.206 o
11 20 6 40.234 38.643 1.057 60.642 o
11 20 7 19.038 18.534 0.837 115.477 o
11 20 8 23.450 21.714 0.927 92.195 o
11 20 9 0.040 0.409 0.498 366.201 o
11 20 10 0.838 0.399 0.379 633.507 o
11 20 11 0.350 0.997 0.957 99.333 o
11 21 1 27.253 26.101 1.575 34.248 o
11 21 2 50.478 46.339 1.186 45.626 o
11 21 3 0.077 0.508 0.588 262.998 o
11 21 4 38.565 36.350 1.027 64.868 o
11 21 5 15.493 13.439 0.857 115.405 o
11 21 6 19.167 16.181 1.356 47.425 o
11 21 7 0.477 0.419 0.369 668.505 o
11 21 8 0.003 0.379 0.449 452.103 o
11 22 1 31.271 28.603 0.867 93.136 o
11 22 2 18.161 16.251 0.768 137.029 o
11 22 3 5.874 4.795 0.638 219.525 o
11 22 4 14.521 11.764 1.156 65.822 o
12 0 0 913.325 905.091 11.076 0.280 o
12 0 2 259.406 256.162 4.247 2.654 o
12 0 4 86.272 87.704 1.615 20.492 o
12 0 6 172.618 168.748 3.071 5.490 o
12 0 8 101.016 98.002 3.200 7.178 o
12 0 10 98.972 105.081 2.163 12.702 o
12 0 12 2.543 2.861 1.087 76.947 o
12 0 14 3.393 3.589 1.057 81.270 o
12 0 16 4.626 4.606 0.987 92.916 o
12 0 18 88.270 91.402 1.864 16.796 o
12 0 20 14.158 11.794 1.485 40.441 o
12 1 0 605.066 603.368 7.258 0.642 o
12 1 1 40.409 39.590 0.937 71.627 o
12 1 2 215.696 213.332 2.443 5.287 o
12 1 3 662.619 656.755 6.151 0.631 o
12 1 4 64.641 62.331 1.107 41.030 o
12 1 5 232.659 233.192 2.622 4.533 o
12 1 6 19.075 18.763 0.857 110.603 o
12 1 7 51.081 53.169 0.987 55.936 o
12 1 8 17.079 16.859 0.847 115.402 o
12 1 9 5.054 5.633 0.758 156.676 o
12 1 10 417.276 422.726 4.287 1.488 o
12 1 11 521.165 530.997 5.842 0.900 o
12 1 12 67.361 70.007 1.246 33.868 o
12 1 13 40.916 43.249 1.216 47.828 o
12 1 14 1.050 0.369 0.379 633.294 o
12 1 15 0.131 1.366 1.515 39.625 o
12 1 16 114.074 113.525 2.014 12.615 o
12 1 17 27.466 27.666 1.117 63.575 o
12 1 18 287.749 298.783 3.589 2.712 o
12 1 19 59.306 59.619 1.535 28.291 o
12 1 20 0.787 0.668 0.788 146.663 o
12 1 21 13.501 13.639 1.376 46.966 o
12 2 0 60.274 57.376 1.326 34.805 o
12 2 1 90.791 91.103 1.286 24.826 o
12 2 2 20.347 17.816 0.688 160.824 o
12 2 3 422.531 419.097 3.759 1.587 o
12 2 4 25.579 23.907 0.927 89.911 o
12 2 5 198.998 196.742 2.373 5.987 o
12 2 6 71.477 71.503 1.386 28.756 o
12 2 7 50.839 49.879 1.017 54.969 o
12 2 8 6.947 6.660 0.798 140.526 o
12 2 9 6.782 6.520 0.808 137.244 o
12 2 10 23.005 23.688 0.957 86.878 o
12 2 11 232.785 240.320 2.951 4.101 o
12 2 12 86.186 87.883 1.376 24.428 o
12 2 13 46.130 46.399 1.306 40.883 o
12 2 14 0.375 0.518 0.479 397.289 o
12 2 15 0.892 0.867 0.588 262.862 o
12 2 16 56.855 57.416 1.336 35.313 o
12 2 17 5.450 5.892 0.937 102.721 o
12 2 18 14.790 15.473 0.788 134.766 o
12 2 19 14.993 14.127 0.897 106.091 o
12 2 20 1.988 1.565 1.166 66.840 o
12 2 21 16.908 15.104 1.186 61.809 o
12 2 22 15.116 12.921 2.283 17.291 o
12 2 23 5.072 3.609 2.512 14.405 o
12 3 0 23.522 22.611 1.476 39.421 o
12 3 1 173.444 170.103 1.884 8.441 o
12 3 2 251.252 248.515 2.423 4.307 o
12 3 3 703.770 700.792 6.580 0.556 o
12 3 4 27.878 26.739 0.788 113.124 o
12 3 5 436.769 440.004 4.447 1.370 o
12 3 6 6.853 7.258 0.678 193.002 o
12 3 7 74.292 74.464 1.306 29.821 o
12 3 8 225.198 231.716 3.599 3.563 o
12 3 9 93.277 91.881 1.665 18.689 o
12 3 10 723.148 733.602 6.819 0.520 o
12 3 11 361.118 370.136 3.918 1.910 o
12 3 12 65.423 64.863 1.476 28.320 o
12 3 13 49.839 49.161 1.127 48.703 o
12 3 14 40.216 38.952 0.867 79.973 o
12 3 15 1.446 1.635 0.658 209.907 o
12 3 16 0.242 0.738 0.568 281.752 o
12 3 17 0.001 1.127 1.256 57.666 o
12 3 18 164.355 173.752 2.153 7.936 o
12 3 19 4.397 3.589 0.877 117.590 o
12 3 20 6.318 5.992 1.256 57.326 o
12 3 21 11.428 11.934 1.595 35.308 o
12 3 22 1.759 1.814 1.176 65.715 o
12 3 23 8.729 7.228 0.877 115.745 o
12 4 0 5.219 5.324 0.927 105.032 o
12 4 1 2.119 1.954 0.708 181.241 o
12 4 2 33.110 32.810 1.007 71.136 o
12 4 3 2.825 3.001 0.558 290.057 o
12 4 4 101.287 97.803 1.625 17.908 o
12 4 5 15.383 14.416 0.658 186.401 o
12 4 6 39.035 38.144 0.897 77.747 o
12 4 7 0.100 0.409 0.419 518.976 o
12 4 8 160.027 163.254 2.163 8.273 o
12 4 9 21.655 22.123 0.927 93.285 o
12 4 10 521.240 527.827 5.244 0.966 o
12 4 11 0.160 1.436 0.798 143.032 o
12 4 12 44.071 44.066 1.176 49.008 o
12 4 13 0.190 1.406 1.565 37.141 o
12 4 14 33.897 34.017 0.837 92.692 o
12 4 15 0.217 1.067 1.236 59.540 o
12 4 16 103.082 107.035 1.695 16.467 o
12 4 17 5.540 5.862 0.678 194.705 o
12 4 18 130.159 132.677 2.542 8.552 o
12 4 19 3.690 3.390 0.708 180.486 o
12 4 20 2.973 2.333 0.688 191.547 o
12 4 21 0.723 0.997 0.947 101.425 o
12 4 22 31.035 30.527 1.346 44.533 o
12 4 23 0.550 1.505 1.535 38.601 o
12 5 0 112.083 112.997 3.250 6.672 o
12 5 1 83.002 82.729 1.665 20.469 o
12 5 2 57.685 57.535 1.316 35.818 o
12 5 3 664.334 678.310 6.141 0.620 o
12 5 4 155.061 152.676 2.024 9.201 o
12 5 5 65.091 63.168 1.924 19.305 o
12 5 6 0.044 1.216 1.356 49.497 o
12 5 7 6.952 6.650 1.027 85.372 o
12 5 8 498.424 505.056 5.005 1.057 o
12 5 9 30.274 29.072 0.947 81.664 o
12 5 10 263.567 277.278 3.350 3.168 o
12 5 11 311.381 324.265 3.420 2.531 o
12 5 12 24.055 23.220 0.977 83.315 o
12 5 13 26.344 26.450 0.818 108.623 o
12 5 14 28.015 29.859 0.887 92.210 o
12 5 15 6.037 5.753 0.688 188.866 o
12 5 16 76.221 74.175 1.396 27.267 o
12 5 17 40.742 40.128 1.226 47.798 o
12 5 18 74.360 76.169 1.266 30.626 o
12 5 19 78.869 78.352 1.585 22.633 o
12 5 20 60.126 60.556 1.276 36.214 o
12 5 21 16.847 16.829 1.176 62.627 o
12 5 22 11.252 10.259 1.047 80.897 o
12 5 23 2.078 1.286 1.256 57.638 o
12 6 0 31.840 29.969 1.376 42.720 o
12 6 1 105.401 103.117 1.695 16.431 o
12 6 2 8.578 7.388 0.748 158.151 o
12 6 3 324.457 324.624 3.559 2.376 o
12 6 4 0.000 1.266 1.416 45.403 o
12 6 5 136.309 137.582 2.273 9.363 o
12 6 6 47.123 47.615 1.446 34.545 o
12 6 7 31.828 27.556 0.997 74.649 o
12 6 8 24.103 22.950 0.977 83.366 o
12 6 9 10.576 8.743 0.887 112.139 o
12 6 10 32.159 32.332 1.087 63.475 o
12 6 11 108.125 110.953 2.991 7.685 o
12 6 12 3.644 3.539 0.887 115.118 o
12 6 13 44.103 44.146 1.595 30.148 o
12 6 14 0.120 0.708 0.628 230.655 o
12 6 15 9.097 10.030 0.877 115.004 o
12 6 16 1.482 1.416 0.778 150.352 o
12 6 17 1.902 2.163 0.778 150.242 o
12 6 18 9.590 8.743 0.688 184.091 o
12 6 19 12.397 10.707 0.768 145.970 o
12 6 20 8.149 8.006 0.867 118.442 o
12 6 21 21.622 19.850 1.057 74.316 o
12 6 22 7.850 5.583 2.971 10.295 o
12 7 0 596.160 605.880 6.700 0.688 o
12 7 1 362.815 372.130 4.556 1.705 o
12 7 2 166.509 166.554 2.552 6.860 o
12 7 3 528.486 548.624 6.361 0.826 o
12 7 4 119.042 121.322 1.615 14.911 o
12 7 5 268.233 272.223 2.881 3.501 o
12 7 6 37.055 36.479 1.017 66.668 o
12 7 7 33.291 33.658 1.236 50.552 o
12 7 8 18.714 18.195 1.017 81.409 o
12 7 9 118.617 122.149 2.163 11.132 o
12 7 10 235.179 242.833 3.330 3.662 o
12 7 11 27.930 27.227 0.897 91.747 o
12 7 12 1.124 1.366 0.718 176.485 o
12 7 13 134.995 136.655 1.964 10.923 o
12 7 14 7.331 6.022 0.768 151.441 o
12 7 15 41.491 40.886 1.077 57.799 o
12 7 16 13.572 13.978 0.748 150.451 o
12 7 17 19.474 18.534 0.748 140.327 o
12 7 18 119.232 119.876 1.505 15.854 o
12 7 19 5.431 4.147 0.808 138.249 o
12 7 20 0.336 0.489 0.489 381.252 o
12 7 21 31.127 26.250 1.326 46.190 o
12 8 0 702.395 705.637 7.547 0.513 o
12 8 1 7.053 6.640 0.818 133.827 o
12 8 2 140.003 138.021 2.213 9.454 o
12 8 3 20.935 20.996 0.827 114.949 o
12 8 4 48.211 48.413 1.147 48.353 o
12 8 5 20.029 20.707 0.837 113.576 o
12 8 6 149.044 148.200 2.014 9.636 o
12 8 7 4.647 4.237 0.768 153.128 o
12 8 8 116.873 118.919 1.805 13.745 o
12 8 9 22.565 20.607 1.256 53.690 o
12 8 10 13.253 12.053 0.768 144.550 o
12 8 11 5.355 5.753 0.688 189.363 o
12 8 12 2.014 2.054 0.678 197.565 o
12 8 13 1.143 0.758 0.588 262.817 o
12 8 14 3.187 2.702 0.688 191.396 o
12 8 15 1.829 1.785 0.728 171.541 o
12 8 16 6.371 5.723 0.668 199.818 o
12 8 17 6.608 6.670 0.638 217.794 o
12 8 18 20.621 19.122 0.738 141.553 o
12 8 19 0.823 0.399 0.429 494.842 o
12 8 20 13.806 13.280 1.615 34.291 o
12 8 21 0.369 0.279 0.329 840.487 o
12 9 0 483.471 488.766 6.769 0.882 o
12 9 1 4.459 4.506 0.758 157.171 o
12 9 2 27.726 27.915 1.226 53.790 o
12 9 3 17.871 16.719 1.186 61.403 o
12 9 4 5.862 5.902 0.748 160.350 o
12 9 5 51.764 52.640 1.097 48.861 o
12 9 6 10.208 10.319 0.808 134.279 o
12 9 7 206.559 212.604 2.472 5.448 o
12 9 8 173.101 177.850 2.492 6.671 o
12 9 9 6.579 5.563 0.658 205.672 o
12 9 10 40.842 40.547 0.887 76.375 o
12 9 11 223.549 238.396 2.522 4.771 o
12 9 12 212.113 219.045 2.233 5.624 o
12 9 13 36.633 36.619 0.987 69.956 o
12 9 14 4.232 4.167 0.648 214.488 o
12 9 15 1.561 2.163 0.628 230.228 o
12 9 16 236.605 241.337 3.001 3.988 o
12 9 17 19.642 18.683 0.768 133.779 o
12 9 18 55.645 56.708 1.934 20.203 o
12 9 19 11.944 11.645 0.857 118.291 o
12 9 20 26.029 26.918 1.316 47.879 o
12 10 0 74.208 74.932 2.881 9.429 o
12 10 1 27.703 24.815 1.814 26.251 o
12 10 2 6.437 6.012 1.176 65.296 o
12 10 3 65.085 63.059 1.495 28.030 o
12 10 4 50.923 51.563 1.386 35.587 o
12 10 5 96.785 99.597 1.655 17.970 o
12 10 6 37.754 38.304 1.166 53.184 o
12 10 7 75.602 75.600 1.595 23.119 o
12 10 8 0.718 0.439 0.419 518.725 o
12 10 9 6.489 6.480 0.638 218.032 o
12 10 10 24.481 24.595 0.967 84.136 o
12 10 11 65.014 66.707 1.057 42.054 o
12 10 12 107.124 110.813 1.485 17.966 o
12 10 13 52.885 51.932 1.326 37.433 o
12 10 14 0.064 0.688 0.588 262.993 o
12 10 15 11.102 10.079 0.788 140.318 o
12 10 16 80.305 84.793 1.485 23.724 o
12 10 17 0.080 0.548 0.528 325.910 o
12 10 18 15.956 16.031 0.818 124.569 o
12 10 19 4.489 3.390 0.877 117.592 o
12 10 20 0.684 1.087 1.206 62.525 o
12 11 0 257.973 263.320 6.520 1.544 o
12 11 1 66.612 67.924 2.153 15.876 o
12 11 2 28.949 26.549 1.366 44.207 o
12 11 3 114.475 118.670 2.542 9.350 o
12 11 4 0.006 1.027 0.847 126.711 o
12 11 5 427.913 441.200 4.726 1.341 o
12 11 6 8.288 7.248 0.758 154.377 o
12 11 7 125.238 127.583 1.755 13.102 o
12 11 8 201.815 211.049 2.243 5.966 o
12 11 9 217.704 229.114 2.572 4.902 o
12 11 10 60.357 62.101 1.456 30.104 o
12 11 11 78.589 80.605 1.635 21.652 o
12 11 12 21.078 21.136 0.907 97.695 o
12 11 13 72.089 71.922 1.176 34.375 o
12 11 14 25.119 24.845 0.957 85.163 o
12 11 15 0.737 0.568 0.489 381.131 o
12 11 16 0.459 0.578 0.518 338.506 o
12 11 17 21.066 19.531 1.236 55.788 o
12 11 18 6.226 5.543 0.847 125.189 o
12 11 19 6.889 6.401 0.917 106.769 o
12 11 20 9.930 9.411 2.173 19.171 o
12 12 0 16.602 14.356 1.137 67.261 o
12 12 1 0.308 1.615 1.824 27.337 o
12 12 2 9.803 11.206 0.837 125.168 o
12 12 3 10.422 10.757 0.887 111.748 o
12 12 4 40.260 39.719 1.137 54.075 o
12 12 5 42.110 44.216 1.286 43.327 o
12 12 6 3.627 3.838 0.738 166.173 o
12 12 7 0.153 0.469 0.459 432.635 o
12 12 8 99.874 100.744 1.366 21.122 o
12 12 9 21.474 22.701 0.907 96.840 o
12 12 10 114.160 116.706 1.814 13.973 o
12 12 11 2.256 1.765 0.758 158.212 o
12 12 12 26.595 26.230 1.007 76.821 o
12 12 13 0.417 0.439 0.419 518.876 o
12 12 14 15.605 15.254 1.067 76.062 o
12 12 15 1.377 0.608 0.598 254.096 o
12 12 16 70.434 73.836 3.360 7.259 o
12 12 17 4.204 3.280 0.917 107.694 o
12 12 18 26.500 27.367 0.877 96.353 o
12 12 19 2.525 1.765 0.947 101.302 o
12 13 0 110.829 114.622 1.864 13.925 o
12 13 1 147.547 152.946 1.765 10.650 o
12 13 2 42.802 40.946 0.957 67.444 o
12 13 3 57.240 59.081 1.266 37.634 o
12 13 4 44.451 46.449 0.987 61.914 o
12 13 5 0.505 1.286 0.728 171.755 o
12 13 6 33.383 34.186 0.837 93.139 o
12 13 7 22.014 21.604 0.768 128.922 o
12 13 8 206.669 217.848 2.373 5.546 o
12 13 9 1.364 1.057 0.598 254.038 o
12 13 10 26.659 25.901 0.947 85.300 o
12 13 11 0.097 0.279 0.299 1017.180 o
12 13 12 44.468 44.854 1.057 56.838 o
12 13 13 50.521 50.766 1.276 40.410 o
12 13 14 10.372 11.066 1.575 36.274 o
12 13 15 54.628 52.830 1.266 39.328 o
12 13 16 92.678 91.821 2.413 11.520 o
12 13 17 0.545 0.578 0.538 313.885 o
12 13 18 19.431 19.172 1.037 78.032 o
12 13 19 14.244 12.043 2.173 19.085 o
12 14 0 11.807 12.203 1.147 67.446 o
12 14 1 28.684 29.660 0.967 79.817 o
12 14 2 20.305 19.999 1.107 68.729 o
12 14 3 62.815 62.630 1.745 22.734 o
12 14 4 0.459 1.077 0.758 158.476 o
12 14 5 39.707 39.450 1.127 55.105 o
12 14 6 48.020 49.739 1.047 54.467 o
12 14 7 10.894 9.561 0.758 151.490 o
12 14 8 4.821 4.556 1.047 82.630 o
12 14 9 2.854 2.961 0.698 186.066 o
12 14 10 6.254 4.795 0.718 173.873 o
12 14 11 6.700 5.922 0.728 168.586 o
12 14 12 1.454 0.788 0.618 237.940 o
12 14 13 33.300 31.195 1.176 55.396 o
12 14 14 0.036 0.927 1.037 84.644 o
12 14 15 25.468 25.712 0.937 87.737 o
12 14 16 0.266 0.668 0.758 158.495 o
12 14 17 0.042 0.648 0.728 171.796 o
12 14 18 0.168 0.339 0.359 706.357 o
12 15 0 310.588 330.875 4.187 2.164 o
12 15 1 53.153 57.007 1.466 31.714 o
12 15 2 4.663 3.878 0.808 138.539 o
12 15 3 185.031 198.517 2.582 5.904 o
12 15 4 6.718 7.208 0.887 113.914 o
12 15 5 101.995 107.793 1.715 16.337 o
12 15 6 11.524 9.730 0.768 147.157 o
12 15 7 0.066 1.525 1.685 32.054 o
12 15 8 99.342 100.236 1.844 15.638 o
12 15 9 7.380 7.088 1.037 83.641 o
12 15 10 0.295 0.409 0.429 495.074 o
12 15 11 0.255 0.927 0.688 192.274 o
12 15 12 0.438 0.827 0.658 210.138 o
12 15 13 92.120 96.058 2.512 10.785 o
12 15 14 11.291 12.223 0.847 121.186 o
12 15 15 68.391 65.691 2.153 15.836 o
12 15 16 6.063 5.553 0.638 218.970 o
12 15 17 6.912 6.111 0.628 224.550 o
12 16 0 220.003 226.063 4.257 3.021 o
12 16 1 0.037 0.429 0.439 472.879 o
12 16 2 57.203 58.233 1.147 42.909 o
12 16 3 17.713 16.909 0.837 117.353 o
12 16 4 14.048 13.708 0.808 130.108 o
12 16 5 10.162 8.813 0.937 100.973 o
12 16 6 100.222 100.076 1.456 19.948 o
12 16 7 5.354 4.427 0.668 201.155 o
12 16 8 52.384 52.979 1.515 30.644 o
12 16 9 0.338 0.469 0.469 414.386 o
12 16 10 0.412 0.419 0.449 452.018 o
12 16 11 0.195 0.409 0.429 495.101 o
12 16 12 4.358 3.529 0.738 165.952 o
12 16 13 2.382 2.911 0.758 158.067 o
12 16 14 2.891 1.805 0.668 203.240 o
12 16 15 2.900 2.801 0.618 236.930 o
12 16 16 1.511 0.728 0.489 380.704 o
12 17 0 29.356 28.793 2.652 12.569 o
12 17 1 1.329 1.555 0.847 126.632 o
12 17 2 65.991 65.950 1.775 21.620 o
12 17 3 26.365 26.659 0.857 100.482 o
12 17 4 10.553 11.675 0.758 150.866 o
12 17 5 13.248 13.738 0.768 143.734 o
12 17 6 46.626 45.641 1.276 42.318 o
12 17 7 122.918 129.058 2.283 10.095 o
12 17 8 60.985 59.100 1.864 20.858 o
12 17 9 2.658 2.283 0.778 150.093 o
12 17 10 40.933 40.417 0.997 65.071 o
12 17 11 11.124 11.635 0.718 166.567 o
12 17 12 12.922 10.977 1.107 72.146 o
12 17 13 24.080 24.864 1.057 72.161 o
12 17 14 10.795 10.020 0.638 209.602 o
12 17 15 5.782 5.394 0.778 148.570 o
12 18 0 30.750 31.135 1.346 44.529 o
12 18 1 0.059 0.498 0.508 351.976 o
12 18 2 0.092 0.429 0.469 414.434 o
12 18 3 2.437 2.343 0.857 123.550 o
12 18 4 17.282 17.178 0.907 101.617 o
12 18 5 30.834 29.839 0.997 74.560 o
12 18 6 5.905 7.188 0.768 151.898 o
12 18 7 24.226 26.121 0.987 80.916 o
12 18 8 0.011 0.429 0.439 472.883 o
12 18 9 0.001 0.578 0.489 381.296 o
12 18 10 25.571 25.044 0.798 114.732 o
12 18 11 12.549 12.053 0.658 193.491 o
12 18 12 20.141 19.222 1.196 59.590 o
12 18 13 26.937 24.575 1.176 58.691 o
12 19 0 104.203 105.569 2.782 8.747 o
12 19 1 8.581 8.504 0.768 149.883 o
12 19 2 3.252 2.712 0.847 126.312 o
12 19 3 28.456 27.686 1.166 58.549 o
12 19 4 2.561 2.991 0.778 150.039 o
12 19 5 139.786 138.559 2.532 8.167 o
12 19 6 9.637 10.309 0.788 141.303 o
12 19 7 17.111 17.297 0.827 120.284 o
12 19 8 29.656 27.247 1.685 29.919 o
12 19 9 5.611 5.314 0.847 125.425 o
12 19 10 0.254 0.518 0.598 254.293 o
12 19 11 53.521 53.009 1.934 20.524 o
12 20 0 0.997 1.346 0.897 112.986 o
12 20 1 1.204 0.349 0.369 667.747 o
12 20 2 7.169 6.560 0.678 193.033 o
12 20 3 3.118 2.841 0.568 279.856 o
12 20 4 7.597 6.640 0.598 245.466 o
12 20 5 12.509 9.222 1.236 58.332 o
12 20 6 0.693 0.289 0.319 893.403 o
12 20 7 0.163 0.528 0.598 254.299 o
12 20 8 14.899 12.851 0.927 100.123 o
12 20 9 1.140 1.386 0.558 291.601 o
12 21 0 35.208 32.312 0.947 76.954 o
12 21 1 13.255 11.744 0.678 182.294 o
12 21 2 67.839 61.892 2.443 12.959 o
12 21 3 9.038 7.437 0.648 207.973 o
12 21 4 0.866 0.538 0.449 451.799 o
12 21 5 0.036 0.399 0.469 414.442 o
12 21 6 61.899 57.595 1.306 35.056 o
13 0 2 244.454 251.965 3.340 3.500 o
13 0 4 839.901 852.551 10.628 0.318 o
13 0 6 1.376 1.127 0.788 146.599 o
13 0 8 83.868 83.566 1.775 18.733 o
13 0 10 3.330 3.779 1.376 48.000 o
13 0 12 14.058 14.785 1.087 73.941 o
13 0 14 15.715 18.015 1.156 64.833 o
13 0 16 22.348 23.030 1.127 65.314 o
13 0 18 10.671 10.717 1.276 54.941 o
13 0 20 2.414 1.256 0.827 132.703 o
13 1 1 161.446 161.161 2.263 7.941 o
13 1 2 1009.650 1021.400 9.850 0.262 o
13 1 3 0.484 1.147 1.286 55.012 o
13 1 4 341.117 340.695 4.616 1.834 o
13 1 5 155.040 158.658 1.944 9.359 o
13 1 6 100.642 102.927 1.535 18.721 o
13 1 7 50.380 50.507 1.117 48.772 o
13 1 8 2.250 2.792 0.728 171.336 o
13 1 9 412.991 414.621 4.895 1.387 o
13 1 10 100.496 100.585 2.014 13.965 o
13 1 11 166.493 170.253 2.502 6.940 o
13 1 12 89.988 92.379 1.854 16.712 o
13 1 13 15.988 16.600 0.837 118.928 o
13 1 14 73.592 73.666 1.555 24.342 o
13 1 15 114.648 120.893 1.795 13.919 o
13 1 16 0.343 0.648 0.538 313.915 o
13 1 17 120.771 122.059 2.193 10.850 o
13 1 18 7.505 6.470 0.907 108.906 o
13 1 19 89.743 90.076 2.044 14.814 o
13 1 20 26.612 25.871 0.778 117.576 o
13 2 1 43.715 42.441 1.087 55.583 o
13 2 2 6.044 6.530 0.638 218.485 o
13 2 3 230.245 235.345 2.821 4.321 o
13 2 4 42.537 42.760 0.957 67.005 o
13 2 5 49.819 47.765 1.007 56.814 o
13 2 6 1.346 0.987 0.648 216.504 o
13 2 7 93.034 94.972 1.994 14.887 o
13 2 8 16.421 15.732 1.117 69.431 o
13 2 9 69.677 69.938 1.605 24.193 o
13 2 10 31.488 31.833 1.007 72.388 o
13 2 11 62.347 62.979 2.064 17.460 o
13 2 12 0.046 0.548 0.489 381.293 o
13 2 13 0.802 0.678 0.588 262.900 o
13 2 14 59.628 61.164 1.176 40.184 o
13 2 15 24.514 23.678 0.748 129.610 o
13 2 16 2.929 3.838 0.698 185.872 o
13 2 17 68.737 69.798 1.745 21.635 o
13 2 18 10.264 9.262 1.147 67.985 o
13 2 19 2.756 2.792 0.588 261.597 o
13 2 20 14.908 14.745 1.356 48.093 o
13 2 22 0.027 0.548 0.638 223.512 o
13 3 1 310.864 310.437 3.150 2.722 o
13 3 2 323.381 328.393 3.160 2.548 o
13 3 3 35.817 35.811 0.967 72.945 o
13 3 4 60.889 60.656 1.077 44.181 o
13 3 5 2.272 2.363 0.688 191.774 o
13 3 6 489.871 497.649 5.095 1.071 o
13 3 7 135.993 135.628 1.755 12.015 o
13 3 8 14.360 13.180 0.798 133.114 o
13 3 9 294.398 294.167 3.111 2.958 o
13 3 10 285.363 291.963 4.177 2.421 o
13 3 11 68.876 69.419 1.436 28.242 o
13 3 12 107.561 109.358 1.695 15.907 o
13 3 13 1.491 1.077 0.648 216.463 o
13 3 14 21.425 20.797 0.728 142.350 o
13 3 15 24.545 24.186 0.847 105.398 o
13 3 16 4.624 4.317 0.728 170.202 o
13 3 17 73.843 77.265 1.515 24.827 o
13 3 18 5.380 4.975 0.618 234.067 o
13 3 19 80.177 78.551 1.775 19.390 o
13 3 20 13.449 10.269 1.336 49.941 o
13 3 21 2.370 3.280 1.436 44.114 o
13 3 22 52.605 49.390 3.200 8.357 o
13 4 1 2.297 1.346 0.598 253.636 o
13 4 2 72.977 74.932 1.226 32.228 o
13 4 3 13.252 12.572 0.668 186.669 o
13 4 4 155.928 153.604 2.014 9.177 o
13 4 5 36.944 37.217 0.927 76.239 o
13 4 6 204.589 207.001 2.742 5.116 o
13 4 7 6.296 5.314 0.708 178.526 o
13 4 8 39.227 37.247 0.997 67.105 o
13 4 9 11.037 11.366 0.768 146.876 o
13 4 10 15.434 15.214 0.798 131.203 o
13 4 11 0.965 0.518 0.498 365.972 o
13 4 12 144.599 146.615 1.964 10.116 o
13 4 13 0.026 0.598 0.508 351.975 o
13 4 14 67.660 67.126 1.176 36.507 o
13 4 15 4.086 2.124 0.738 166.313 o
13 4 16 3.176 3.011 0.668 202.871 o
13 4 17 3.378 2.582 0.578 270.247 o
13 4 18 20.465 18.593 0.897 101.004 o
13 4 19 1.426 1.117 0.698 186.679 o
13 4 20 10.482 9.711 1.047 81.156 o
13 4 21 0.943 0.837 0.708 181.543 o
13 4 22 11.002 10.119 3.071 9.622 o
13 5 1 697.715 694.720 7.667 0.514 o
13 5 2 188.124 185.915 2.423 6.311 o
13 5 3 40.317 39.340 1.137 54.130 o
13 5 4 636.149 646.038 6.799 0.624 o
13 5 5 11.512 9.770 0.967 94.368 o
13 5 6 242.621 249.253 3.031 3.827 o
13 5 7 169.242 171.360 3.290 5.096 o
13 5 8 0.023 0.957 1.127 71.698 o
13 5 9 153.117 151.281 2.413 7.924 o
13 5 10 275.172 279.720 3.150 3.186 o
13 5 11 1.710 1.814 0.748 162.545 o
13 5 12 215.070 220.141 2.612 4.983 o
13 5 13 0.024 0.638 0.538 313.953 o
13 5 14 0.368 1.246 1.376 48.072 o
13 5 15 31.436 30.497 1.037 69.418 o
13 5 16 0.099 0.578 0.528 325.907 o
13 5 17 14.105 12.602 1.007 85.930 o
13 5 18 0.237 0.558 0.498 366.168 o
13 5 19 39.221 38.633 1.007 65.717 o
13 5 20 7.037 6.082 0.957 98.163 o
13 5 21 1.713 0.987 0.887 115.505 o
13 5 22 10.416 8.365 2.881 10.931 o
13 6 1 124.228 126.436 1.914 12.188 o
13 6 2 69.712 69.629 1.994 17.642 o
13 6 3 56.310 57.695 1.984 19.276 o
13 6 4 0.045 1.057 1.196 63.577 o
13 6 5 49.975 50.925 1.226 42.934 o
13 6 6 40.196 39.979 1.147 53.327 o
13 6 7 90.754 91.921 1.615 19.650 o
13 6 8 20.141 18.274 0.977 86.885 o
13 6 9 18.255 19.760 1.306 50.798 o
13 6 10 74.069 74.514 1.386 27.901 o
13 6 11 31.964 33.658 0.957 77.536 o
13 6 12 3.323 2.941 0.818 135.653 o
13 6 13 7.267 7.707 0.818 133.486 o
13 6 14 23.194 22.841 0.937 90.285 o
13 6 15 34.635 34.894 0.947 76.434 o
13 6 16 18.021 18.364 0.778 132.885 o
13 6 17 53.087 52.620 1.196 43.058 o
13 6 18 29.862 28.354 0.837 99.868 o
13 6 19 4.196 3.091 0.688 190.858 o
13 6 20 8.907 9.302 0.927 103.460 o
13 6 21 0.002 1.396 1.565 37.142 o
13 6 22 5.550 4.297 1.585 36.122 o
13 7 1 58.288 57.605 1.545 28.360 o
13 7 2 414.014 430.343 4.307 1.482 o
13 7 3 102.437 104.562 1.635 17.288 o
13 7 4 24.976 26.121 0.997 79.095 o
13 7 5 1.772 1.864 0.847 126.577 o
13 7 6 57.949 58.103 1.266 37.569 o
13 7 7 0.092 0.618 0.568 281.772 o
13 7 8 27.593 25.672 1.017 75.145 o
13 7 9 188.706 196.882 2.702 5.610 o
13 7 10 21.886 22.203 0.857 106.697 o
13 7 11 366.845 378.770 4.277 1.758 o
13 7 12 55.374 55.302 1.137 44.660 o
13 7 13 13.188 12.223 0.937 99.067 o
13 7 14 78.502 81.403 1.785 19.270 o
13 7 15 50.900 51.544 1.087 50.082 o
13 7 16 10.470 12.053 0.907 106.739 o
13 7 17 309.834 316.519 3.360 2.600 o
13 7 18 1.491 1.037 0.618 237.898 o
13 7 19 74.514 76.577 2.582 11.312 o
13 7 20 49.202 48.702 1.216 44.072 o
13 7 21 15.147 14.546 2.163 19.219 o
13 8 1 33.751 35.482 1.117 59.332 o
13 8 2 235.859 237.299 3.559 3.464 o
13 8 3 55.602 55.980 1.186 42.058 o
13 8 4 255.252 264.138 2.881 3.709 o
13 8 5 8.026 8.554 0.808 136.122 o
13 8 6 15.519 13.280 0.857 115.443 o
13 8 7 0.142 0.907 1.077 78.489 o
13 8 8 60.926 61.812 1.525 28.092 o
13 8 9 0.672 1.276 1.416 45.400 o
13 8 10 8.390 7.856 0.798 139.452 o
13 8 11 0.936 1.376 0.688 192.181 o
13 8 12 1.245 1.206 0.668 203.780 o
13 8 13 10.857 10.379 0.758 151.169 o
13 8 14 34.605 34.376 0.907 81.734 o
13 8 15 5.127 4.855 0.678 195.369 o
13 8 16 1.406 2.203 0.618 237.747 o
13 8 17 1.863 1.416 0.658 209.830 o
13 8 18 1.043 0.808 0.678 197.897 o
13 8 19 5.682 5.284 0.907 109.559 o
13 8 20 1.563 1.107 0.678 197.786 o
13 9 1 76.544 78.502 1.456 25.493 o
13 9 2 226.263 228.935 3.579 3.587 o
13 9 3 5.897 6.450 0.778 148.273 o
13 9 4 702.281 721.439 7.218 0.522 o
13 9 5 26.304 25.951 0.937 87.063 o
13 9 6 18.878 16.988 0.877 106.959 o
13 9 7 45.697 44.156 0.897 69.885 o
13 9 8 2.480 2.941 0.648 215.825 o
13 9 9 297.331 311.325 3.230 2.788 o
13 9 10 45.756 46.489 0.957 63.582 o
13 9 11 26.773 26.529 0.798 112.402 o
13 9 12 147.946 154.002 1.785 10.508 o
13 9 13 30.490 30.597 0.857 94.595 o
13 9 14 13.881 13.090 0.678 180.286 o
13 9 15 18.564 17.337 0.698 160.412 o
13 9 16 8.927 8.414 0.638 213.718 o
13 9 17 14.501 15.044 1.067 76.440 o
13 9 18 19.879 19.341 0.887 103.198 o
13 9 19 24.088 23.409 1.476 39.295 o
13 9 20 17.645 17.068 2.433 15.187 o
13 10 1 27.268 26.699 1.386 43.355 o
13 10 2 17.595 17.557 0.917 99.285 o
13 10 3 32.442 31.893 0.987 74.132 o
13 10 4 37.964 36.140 1.356 41.778 o
13 10 5 11.150 10.518 0.768 147.141 o
13 10 6 2.442 1.894 0.628 229.945 o
13 10 7 117.204 120.803 1.396 16.973 o
13 10 8 26.550 25.542 0.748 125.273 o
13 10 9 73.045 73.267 1.356 28.980 o
13 10 10 2.201 1.844 0.648 216.150 o
13 10 11 7.964 7.537 0.638 215.628 o
13 10 12 4.124 4.287 0.598 251.327 o
13 10 13 0.010 0.678 0.538 313.952 o
13 10 14 25.472 24.546 0.837 106.370 o
13 10 15 41.704 41.584 0.987 65.148 o
13 10 16 0.667 0.498 0.498 366.077 o
13 10 17 5.126 4.626 0.758 156.869 o
13 10 18 2.014 1.476 0.907 110.448 o
13 10 19 3.729 3.450 1.117 72.797 o
13 10 20 12.566 9.182 1.944 23.876 o
13 11 1 65.505 65.611 2.094 16.761 o
13 11 2 16.887 16.001 0.907 102.233 o
13 11 3 203.588 212.764 3.031 4.647 o
13 11 4 18.631 18.255 0.788 129.314 o
13 11 5 33.186 33.299 0.937 79.337 o
13 11 6 46.708 47.227 1.007 58.746 o
13 11 7 113.517 116.038 1.665 15.279 o
13 11 8 71.366 74.823 1.665 22.456 o
13 11 9 161.776 168.020 1.934 8.854 o
13 11 10 21.165 20.727 0.877 103.729 o
13 11 11 47.197 46.030 1.007 58.809 o
13 11 12 82.390 83.377 1.256 28.052 o
13 11 13 20.321 19.142 0.768 132.652 o
13 11 14 7.893 7.328 0.708 176.524 o
13 11 15 7.245 6.291 0.768 151.413 o
13 11 16 20.690 17.078 1.515 38.093 o
13 11 17 52.736 49.530 1.206 43.226 o
13 11 18 0.031 0.528 0.528 325.915 o
13 11 19 30.522 27.806 1.805 26.226 o
13 12 1 0.710 0.618 0.578 272.063 o
13 12 2 0.587 0.857 0.728 171.765 o
13 12 3 0.352 1.286 1.466 42.366 o
13 12 4 0.496 1.206 1.356 49.495 o
13 12 5 18.510 18.354 0.837 116.028 o
13 12 6 141.304 147.283 1.715 11.461 o
13 12 7 2.476 1.914 0.728 171.388 o
13 12 8 19.086 17.995 0.768 134.883 o
13 12 9 42.149 43.518 0.937 68.928 o
13 12 10 5.168 4.516 0.788 145.298 o
13 12 11 0.047 0.329 0.359 706.398 o
13 12 12 34.885 33.777 0.818 94.951 o
13 12 13 13.306 12.691 0.847 119.748 o
13 12 14 86.256 87.325 2.094 14.654 o
13 12 15 0.005 1.515 1.725 30.589 o
13 12 16 0.015 0.857 0.967 97.301 o
13 12 17 1.841 0.648 0.568 281.345 o
13 12 18 4.966 3.788 0.748 161.291 o
13 12 19 2.696 1.595 1.386 47.352 o
13 13 1 314.894 336.089 3.709 2.334 o
13 13 2 36.337 37.576 0.897 80.252 o
13 13 3 0.147 1.077 1.276 55.878 o
13 13 4 362.207 377.264 3.838 1.913 o
13 13 5 198.259 210.680 2.213 6.119 o
13 13 6 64.851 66.717 1.206 36.415 o
13 13 7 30.154 28.793 0.758 115.355 o
13 13 8 1.303 1.007 0.658 210.005 o
13 13 9 17.843 16.540 0.608 205.123 o
13 13 10 42.409 38.553 1.206 48.741 o
13 13 11 0.020 0.857 0.658 210.165 o
13 13 12 86.294 86.806 1.386 24.328 o
13 13 13 28.081 29.131 1.147 60.212 o
13 13 14 15.561 13.220 0.957 93.889 o
13 13 15 0.495 0.818 0.907 110.546 o
13 13 16 4.541 4.965 0.788 145.444 o
13 13 17 5.473 4.845 0.648 213.267 o
13 13 18 6.560 4.795 0.877 116.905 o
13 14 1 118.133 121.332 1.645 14.760 o
13 14 2 44.754 45.123 1.097 53.750 o
13 14 3 2.540 3.469 0.867 120.640 o
13 14 4 15.806 14.606 1.037 80.328 o
13 14 5 10.642 10.528 1.147 67.815 o
13 14 6 0.010 1.017 1.196 63.577 o
13 14 7 41.485 40.896 0.997 64.585 o
13 14 8 2.411 1.844 1.147 69.164 o
13 14 9 2.841 2.492 0.688 191.565 o
13 14 10 23.445 22.751 0.917 93.574 o
13 14 11 2.637 3.320 0.738 166.578 o
13 14 12 0.372 0.588 0.578 272.115 o
13 14 13 9.798 9.082 1.027 84.514 o
13 14 14 22.755 22.881 1.087 69.601 o
13 14 15 20.349 19.750 0.778 129.340 o
13 14 16 0.018 0.668 0.738 167.185 o
13 14 17 12.121 10.957 0.927 101.882 o
13 15 1 52.564 52.082 1.466 32.310 o
13 15 2 0.612 0.738 0.618 238.105 o
13 15 3 37.592 37.526 1.117 57.215 o
13 15 4 18.986 19.800 0.947 92.167 o
13 15 5 9.744 9.451 0.857 120.086 o
13 15 6 1.062 1.206 0.748 162.673 o
13 15 7 17.916 15.972 0.788 131.326 o
13 15 8 48.772 47.765 0.927 63.598 o
13 15 9 34.738 32.362 1.326 44.635 o
13 15 10 0.011 0.997 1.107 74.305 o
13 15 11 109.313 109.797 1.645 16.181 o
13 15 12 51.675 52.291 1.775 23.919 o
13 15 13 16.304 16.380 0.877 109.028 o
13 15 14 7.389 7.098 0.658 204.073 o
13 15 15 58.380 55.521 1.814 22.221 o
13 15 16 25.662 22.980 0.927 90.185 o
13 16 1 15.815 14.865 0.877 109.876 o
13 16 2 77.232 78.382 1.934 17.475 o
13 16 3 3.609 3.450 0.798 142.362 o
13 16 4 32.644 33.309 1.166 56.048 o
13 16 5 9.611 8.973 0.758 152.783 o
13 16 6 16.101 13.918 0.987 88.202 o
13 16 7 8.291 9.391 0.798 139.062 o
13 16 8 6.895 6.750 0.917 106.719 o
13 16 9 1.066 0.628 0.578 271.987 o
13 16 10 12.664 11.445 0.798 135.272 o
13 16 11 7.204 6.490 0.728 168.053 o
13 16 12 2.212 1.376 0.738 166.910 o
13 16 13 0.013 0.608 0.698 186.838 o
13 16 14 6.523 5.543 0.618 232.482 o
13 16 15 0.182 0.439 0.498 366.185 o
13 17 1 2.939 4.127 0.808 138.964 o
13 17 2 19.429 17.457 0.907 100.122 o
13 17 3 34.034 35.283 1.077 62.832 o
13 17 4 106.782 111.671 2.243 11.529 o
13 17 5 0.924 0.528 0.538 313.801 o
13 17 6 68.103 70.705 1.844 19.956 o
13 17 7 10.442 10.837 0.917 104.777 o
13 17 8 0.285 0.818 0.927 105.847 o
13 17 9 68.368 67.734 1.147 37.211 o
13 17 10 13.734 12.881 0.688 175.924 o
13 17 11 5.478 3.878 0.558 286.471 o
13 17 12 36.508 35.811 0.897 80.853 o
13 17 13 35.136 34.027 1.386 41.089 o
13 18 1 5.835 5.992 1.047 82.406 o
13 18 2 3.655 3.440 0.778 149.707 o
13 18 3 6.270 6.430 0.768 151.906 o
13 18 4 0.351 0.808 0.907 110.549 o
13 18 5 5.485 5.453 0.738 164.977 o
13 18 6 0.121 0.738 0.827 132.892 o
13 18 7 21.962 22.003 1.037 76.301 o
13 18 8 30.416 30.477 1.515 36.083 o
13 18 9 41.637 40.776 1.725 26.835 o
13 18 10 0.073 0.498 0.588 262.998 o
13 18 11 1.904 2.263 0.887 115.436 o
13 18 12 18.428 14.785 0.798 128.481 o
13 19 1 59.189 57.166 1.834 21.673 o
13 19 2 0.169 1.077 1.206 62.529 o
13 19 3 31.398 31.724 0.917 84.028 o
13 19 4 9.260 8.973 0.947 99.183 o
13 19 5 4.354 3.779 0.668 202.039 o
13 19 6 0.118 0.339 0.349 747.314 o
13 19 7 139.522 138.838 2.911 6.895 o
13 19 8 12.208 10.747 0.857 118.400 o
13 19 9 41.651 38.782 1.366 40.110 o
13 19 10 0.992 1.386 0.658 210.027 o
13 20 1 0.154 0.528 0.638 223.507 o
13 20 2 0.300 0.469 0.558 291.912 o
13 20 3 5.442 3.818 0.479 387.470 o
13 20 4 0.691 0.877 0.449 451.802 o
13 20 5 0.137 0.469 0.538 313.951 o
13 20 6 9.113 8.614 0.678 189.941 o
13 20 7 1.075 0.568 0.449 451.664 o
13 21 1 56.931 48.353 2.732 11.133 o
13 21 2 24.353 23.379 2.233 17.746 o
13 21 3 0.035 1.087 1.087 77.056 o
14 0 0 515.598 514.617 8.105 0.698 o
14 0 2 48.703 48.114 1.635 28.033 o
14 0 4 5.354 6.470 1.206 62.191 o
14 0 6 226.452 232.295 3.559 3.587 o
14 0 8 68.585 71.303 1.705 22.292 o
14 0 10 103.272 105.689 2.054 13.274 o
14 0 12 135.110 139.995 2.054 10.376 o
14 0 14 0.007 0.698 0.658 210.169 o
14 0 16 140.914 147.063 2.084 9.766 o
14 0 18 4.107 3.689 0.897 112.492 o
14 1 0 209.927 210.600 4.795 2.696 o
14 1 1 6.415 4.776 0.827 131.289 o
14 1 2 127.911 127.174 2.243 10.111 o
14 1 3 128.682 128.500 1.904 11.889 o
14 1 4 4.894 5.254 0.768 152.828 o
14 1 5 281.496 286.470 3.051 3.157 o
14 1 6 36.487 35.861 0.987 70.291 o
14 1 7 102.546 103.885 2.243 11.951 o
14 1 8 91.410 93.137 2.024 14.782 o
14 1 9 0.221 0.558 0.518 338.548 o
14 1 10 167.407 172.955 2.303 7.411 o
14 1 11 106.727 112.708 1.436 18.425 o
14 1 12 101.590 106.576 1.476 19.067 o
14 1 13 189.912 199.674 2.124 6.694 o
14 1 14 7.059 6.740 0.658 204.615 o
14 1 15 45.325 47.326 0.917 67.095 o
14 1 16 149.672 153.933 2.233 8.629 o
14 1 17 5.240 4.556 0.598 250.039 o
14 1 18 109.242 112.239 2.044 12.752 o
14 1 19 38.856 37.715 1.346 41.898 o
14 2 0 10.111 8.803 1.127 70.434 o
14 2 1 4.280 3.489 0.748 161.625 o
14 2 2 4.419 4.865 0.708 179.793 o
14 2 3 0.981 1.974 0.758 158.390 o
14 2 4 48.514 50.188 1.067 52.776 o
14 2 5 215.179 219.892 3.489 3.854 o
14 2 6 0.160 0.489 0.469 414.420 o
14 2 7 38.160 37.456 0.997 67.701 o
14 2 8 62.885 59.908 1.206 38.109 o
14 2 9 73.504 74.304 1.386 28.040 o
14 2 10 15.521 14.755 0.798 131.337 o
14 2 11 21.740 21.564 0.827 113.865 o
14 2 12 7.778 8.325 0.688 186.226 o
14 2 13 105.226 107.813 1.565 17.533 o
14 2 14 2.181 2.413 0.638 222.838 o
14 2 15 60.171 59.569 1.286 35.973 o
14 2 16 5.401 5.174 0.598 249.499 o
14 2 17 36.685 35.014 0.827 90.771 o
14 2 18 23.612 22.262 0.738 134.833 o
14 2 19 2.096 1.406 0.628 230.175 o
14 2 21 15.716 14.037 1.256 55.694 o
14 3 0 84.679 84.523 1.725 19.286 o
14 3 1 171.518 170.722 2.064 7.983 o
14 3 2 132.857 133.734 1.874 11.623 o
14 3 3 875.419 885.202 8.395 0.352 o
14 3 4 41.546 40.836 1.007 63.663 o
14 3 5 512.542 516.172 4.895 1.031 o
14 3 6 61.137 56.887 1.246 37.581 o
14 3 7 0.070 0.379 0.399 572.178 o
14 3 8 197.919 201.368 2.333 6.030 o
14 3 9 223.244 231.437 2.572 4.777 o
14 3 10 125.054 128.041 2.014 11.484 o
14 3 11 156.041 160.752 2.193 8.380 o
14 3 12 13.713 12.941 0.748 150.866 o
14 3 13 12.164 10.737 0.688 179.668 o
14 3 14 18.617 17.238 0.738 145.702 o
14 3 15 2.799 2.951 0.588 261.512 o
14 3 16 56.121 56.468 1.027 49.877 o
14 3 17 0.615 0.897 1.007 89.738 o
14 3 18 49.181 47.486 1.166 47.002 o
14 3 19 0.877 0.947 0.668 203.859 o
14 3 20 12.328 10.309 1.127 69.878 o
14 3 21 2.060 2.742 1.156 67.974 o
14 4 0 1.109 0.688 0.638 223.392 o
14 4 1 24.452 23.220 0.778 122.075 o
14 4 2 27.313 25.503 0.867 98.270 o
14 4 3 3.867 4.885 0.678 196.156 o
14 4 4 184.085 184.430 2.253 6.823 o
14 4 5 0.302 0.997 1.117 72.981 o
14 4 6 43.267 42.411 1.386 38.393 o
14 4 7 0.156 0.489 0.469 414.420 o
14 4 8 252.029 255.634 3.071 3.634 o
14 4 9 31.842 31.464 0.947 79.688 o
14 4 10 2.634 2.722 0.668 203.163 o
14 4 11 69.093 70.406 1.137 36.860 o
14 4 12 18.238 16.809 0.748 143.102 o
14 4 13 5.695 5.294 0.648 212.876 o
14 4 14 28.098 27.786 0.758 118.969 o
14 4 15 9.017 8.724 0.618 226.680 o
14 4 16 60.251 56.139 1.196 39.993 o
14 4 17 20.420 19.471 0.688 159.196 o
14 4 18 6.217 4.875 0.827 131.342 o
14 4 19 5.710 5.982 0.658 206.273 o
14 4 20 6.859 5.294 1.515 39.458 o
14 4 21 0.488 0.808 0.748 162.735 o
14 4 22 1.190 1.147 1.186 64.636 o
14 5 0 67.011 67.296 2.193 15.405 o
14 5 1 90.429 90.316 2.014 15.054 o
14 5 2 93.950 94.274 1.615 19.108 o
14 5 3 493.418 503.481 6.181 0.926 o
14 5 4 59.914 60.367 1.476 29.782 o
14 5 5 260.525 262.782 3.310 3.300 o
14 5 6 10.967 9.850 1.027 84.117 o
14 5 7 1.606 1.017 0.808 139.437 o
14 5 8 196.759 202.256 3.858 3.716 o
14 5 9 66.415 65.092 1.625 24.591 o
14 5 10 206.734 215.625 3.569 3.881 o
14 5 11 41.832 43.478 1.226 46.882 o
14 5 12 46.098 47.575 1.446 34.755 o
14 5 13 25.224 22.761 0.927 90.577 o
14 5 14 9.943 9.411 0.788 141.403 o
14 5 15 5.865 4.855 0.778 148.652 o
14 5 16 101.692 104.991 1.944 14.326 o
14 5 17 0.035 0.718 0.608 246.032 o
14 5 18 102.666 107.135 1.924 14.345 o
14 5 19 1.362 1.196 0.867 120.891 o
14 5 20 21.600 20.388 1.007 81.010 o
14 5 21 7.770 7.378 1.057 80.458 o
14 6 0 17.780 16.570 1.485 39.909 o
14 6 1 3.219 2.094 0.967 97.099 o
14 6 2 31.325 31.225 1.216 52.974 o
14 6 3 71.894 74.922 2.293 13.889 o
14 6 4 0.549 0.548 0.548 302.580 o
14 6 5 101.770 105.300 1.735 16.280 o
14 6 6 2.164 1.346 0.877 118.090 o
14 6 7 1.624 0.837 0.738 167.050 o
14 6 8 1.316 1.206 0.798 142.962 o
14 6 9 4.325 3.828 0.867 120.284 o
14 6 10 72.430 75.690 1.406 27.643 o
14 6 11 7.829 7.168 0.808 136.589 o
14 6 12 127.106 130.663 1.914 11.862 o
14 6 13 57.666 60.805 1.246 38.038 o
14 6 14 4.152 3.190 0.748 161.727 o
14 6 15 60.301 60.416 1.166 40.497 o
14 6 16 61.291 61.503 1.226 37.596 o
14 6 17 6.118 5.174 0.698 183.748 o
14 6 18 6.260 5.673 0.678 194.212 o
14 6 19 8.268 7.208 1.176 65.035 o
14 6 20 0.333 0.628 0.568 281.748 o
14 6 21 6.171 4.068 2.163 19.412 o
14 7 0 200.619 209.783 4.207 3.273 o
14 7 1 44.969 43.229 1.386 37.914 o
14 7 2 110.099 113.435 2.163 11.831 o
14 7 3 221.054 229.453 2.921 4.389 o
14 7 4 0.083 0.977 0.758 158.496 o
14 7 5 207.502 213.502 2.662 5.120 o
14 7 6 85.932 85.032 1.585 21.172 o
14 7 7 64.492 66.907 1.426 29.636 o
14 7 8 76.983 79.519 1.386 26.803 o
14 7 9 3.105 2.991 0.837 129.329 o
14 7 10 45.353 44.605 1.186 47.823 o
14 7 11 99.385 100.874 1.595 18.297 o
14 7 12 15.157 14.426 0.778 138.114 o
14 7 13 153.247 155.907 1.984 9.362 o
14 7 14 12.179 12.502 0.778 141.859 o
14 7 15 42.252 41.454 0.917 71.626 o
14 7 16 54.999 56.289 1.256 39.122 o
14 7 17 8.089 6.730 0.668 197.661 o
14 7 18 22.570 21.674 1.735 29.073 o
14 7 19 37.732 37.945 1.117 57.062 o
14 7 20 0.977 0.518 0.538 313.788 o
14 8 0 102.248 99.508 3.320 6.730 o
14 8 1 0.614 1.097 1.236 59.537 o
14 8 2 116.443 119.407 1.854 13.390 o
14 8 3 48.123 49.211 1.226 43.832 o
14 8 4 16.848 17.228 0.977 88.802 o
14 8 5 29.860 28.932 1.077 66.328 o
14 8 6 155.913 158.628 2.293 8.092 o
14 8 7 10.215 9.631 0.778 144.634 o
14 8 8 0.830 1.087 0.678 197.907 o
14 8 9 81.546 83.566 1.585 21.882 o
14 8 10 0.439 0.528 0.508 351.917 o
14 8 11 23.543 23.818 0.788 120.318 o
14 8 12 11.243 10.897 0.718 166.845 o
14 8 13 1.433 0.937 0.628 230.441 o
14 8 14 0.032 0.439 0.429 495.129 o
14 8 15 0.739 0.409 0.399 571.858 o
14 8 16 26.733 25.792 0.808 110.696 o
14 8 17 29.503 30.697 1.097 64.068 o
14 8 18 10.244 11.704 0.977 92.608 o
14 8 19 30.831 30.876 1.655 30.633 o
14 8 20 0.773 1.196 1.147 69.216 o
14 9 0 157.237 161.888 3.340 5.262 o
14 9 1 12.076 10.259 1.017 85.354 o
14 9 2 76.362 76.627 1.745 20.372 o
14 9 3 1.672 1.595 0.827 132.769 o
14 9 4 4.924 3.779 0.678 195.854 o
14 9 5 84.066 85.769 1.525 22.355 o
14 9 6 13.491 12.113 0.808 131.221 o
14 9 7 130.260 134.611 1.635 13.194 o
14 9 8 98.202 101.103 1.814 16.002 o
14 9 9 17.306 15.882 0.728 152.007 o
14 9 10 144.306 149.965 1.665 11.410 o
14 9 11 32.846 32.372 1.067 65.087 o
14 9 12 52.331 52.909 1.266 40.003 o
14 9 13 136.215 139.476 2.253 9.414 o
14 9 14 6.848 5.104 0.638 218.388 o
14 9 15 62.843 59.998 1.426 30.689 o
14 9 16 109.201 113.396 1.745 15.111 o
14 9 17 0.250 0.459 0.469 414.406 o
14 9 18 85.490 81.931 2.303 12.937 o
14 9 19 32.130 30.926 1.286 47.916 o
14 10 0 19.884 20.159 1.166 62.423 o
14 10 1 57.111 57.196 1.117 44.570 o
14 10 2 4.176 4.347 0.698 185.183 o
14 10 3 8.322 9.023 0.698 180.247 o
14 10 4 37.520 35.941 1.296 45.206 o
14 10 5 111.796 111.910 1.426 17.922 o
14 10 6 5.179 4.736 0.718 174.519 o
14 10 7 12.359 11.834 0.917 103.711 o
14 10 8 14.146 14.137 0.678 179.025 o
14 10 9 1.979 3.280 0.768 154.045 o
14 10 10 58.127 58.243 1.137 43.017 o
14 10 11 65.284 63.906 1.117 40.089 o
14 10 12 4.026 3.759 0.668 202.238 o
14 10 13 16.193 15.433 0.698 165.786 o
14 10 14 0.375 0.489 0.479 397.292 o
14 10 15 0.850 0.907 0.728 171.741 o
14 10 16 0.399 0.489 0.479 397.287 o
14 10 17 0.675 0.588 0.508 351.852 o
14 10 18 23.195 24.157 1.346 46.759 o
14 10 19 6.732 3.699 2.383 16.005 o
14 11 0 114.816 116.915 2.851 7.997 o
14 11 1 84.837 85.261 1.575 21.465 o
14 11 2 73.748 72.988 1.665 22.265 o
14 11 3 405.395 427.581 4.257 1.527 o
14 11 4 0.241 0.548 0.538 313.936 o
14 11 5 271.575 284.047 2.921 3.365 o
14 11 6 81.011 82.400 1.256 28.489 o
14 11 7 5.203 6.022 0.748 160.662 o
14 11 8 91.833 94.633 1.456 21.595 o
14 11 9 122.838 128.809 1.834 12.711 o
14 11 10 12.473 12.701 0.778 141.509 o
14 11 11 122.919 123.136 2.124 11.108 o
14 11 12 0.966 0.758 0.578 271.995 o
14 11 13 7.239 6.042 0.698 182.572 o
14 11 14 11.992 11.345 0.748 153.491 o
14 11 15 1.107 1.147 0.578 271.906 o
14 11 16 11.904 10.847 1.067 77.746 o
14 11 17 0.060 0.748 0.827 132.893 o
14 11 18 2.630 2.074 0.947 101.279 o
14 12 0 19.621 20.019 1.326 49.104 o
14 12 1 0.255 1.107 1.286 55.014 o
14 12 2 61.156 61.384 1.565 27.060 o
14 12 3 2.578 3.071 0.877 117.943 o
14 12 4 12.679 11.824 0.827 126.014 o
14 12 5 0.334 1.057 1.236 59.539 o
14 12 6 18.019 18.723 1.186 61.128 o
14 12 7 38.064 39.101 0.967 70.303 o
14 12 8 7.866 7.557 0.688 186.515 o
14 12 9 1.995 2.592 0.728 171.422 o
14 12 10 79.566 81.782 1.346 26.911 o
14 12 11 62.763 63.627 1.316 33.706 o
14 12 12 1.526 1.137 0.608 245.728 o
14 12 13 1.919 1.396 0.887 115.474 o
14 12 14 5.916 5.673 0.867 119.639 o
14 12 15 12.236 11.964 0.927 101.609 o
14 12 16 3.502 2.981 0.738 166.365 o
14 12 17 11.008 10.678 0.798 136.832 o
14 12 18 20.649 18.045 2.463 14.774 o
14 13 0 94.947 94.184 2.293 12.229 o
14 13 1 24.321 24.745 0.887 97.534 o
14 13 2 54.076 53.218 1.206 42.135 o
14 13 3 96.957 99.468 1.366 21.698 o
14 13 4 5.821 5.304 0.728 169.318 o
14 13 5 34.497 31.285 0.867 88.836 o
14 13 6 13.939 14.107 0.738 153.721 o
14 13 7 0.241 0.319 0.339 791.859 o
14 13 8 94.868 93.028 1.296 23.681 o
14 13 9 3.199 2.153 0.429 489.875 o
14 13 10 93.318 94.334 1.775 17.219 o
14 13 11 1.355 0.598 0.538 313.646 o
14 13 12 13.798 14.436 1.007 85.709 o
14 13 13 14.622 14.636 0.917 101.861 o
14 13 14 7.907 7.717 0.758 154.475 o
14 13 15 19.199 17.497 1.316 50.099 o
14 13 16 54.722 50.676 0.977 55.213 o
14 13 17 0.466 0.479 0.548 302.599 o
14 14 0 59.719 63.208 2.263 15.106 o
14 14 1 1.220 0.528 0.518 338.283 o
14 14 2 0.007 1.246 1.386 47.384 o
14 14 3 117.661 119.956 1.745 14.090 o
14 14 4 6.522 6.640 0.987 92.417 o
14 14 5 7.892 7.168 0.877 116.075 o
14 14 6 0.254 0.489 0.489 381.268 o
14 14 7 19.866 18.972 1.127 66.793 o
14 14 8 16.232 14.795 1.176 63.001 o
14 14 9 14.471 13.469 0.758 146.121 o
14 14 10 1.407 0.907 0.778 150.388 o
14 14 11 7.213 5.962 0.927 104.487 o
14 14 12 18.090 17.567 0.937 95.147 o
14 14 13 6.822 5.852 0.758 155.716 o
14 14 14 0.995 1.296 0.658 210.034 o
14 14 15 12.682 10.707 0.857 118.131 o
14 14 16 8.027 7.607 0.738 162.663 o
14 15 0 69.862 71.254 1.924 18.547 o
14 15 1 12.262 12.612 0.837 123.199 o
14 15 2 33.212 32.262 1.336 44.429 o
14 15 3 50.248 50.786 1.306 39.142 o
14 15 4 0.354 0.459 0.479 397.300 o
14 15 5 48.630 48.553 1.137 48.744 o
14 15 6 39.358 39.889 1.047 61.637 o
14 15 7 41.946 41.733 1.466 35.343 o
14 15 8 41.054 40.487 1.107 55.786 o
14 15 9 4.518 4.088 0.718 175.024 o
14 15 10 4.912 3.818 0.758 157.127 o
14 15 11 34.902 33.070 1.525 34.825 o
14 15 12 1.016 0.449 0.449 451.739 o
14 15 13 101.038 100.525 1.675 17.227 o
14 15 14 7.100 5.633 0.528 313.960 o
14 15 15 45.162 44.993 0.957 64.476 o
14 16 0 14.400 12.721 1.485 40.385 o
14 16 1 54.048 53.697 1.565 28.814 o
14 16 2 30.973 30.198 1.236 51.763 o
14 16 3 4.818 4.825 0.827 131.808 o
14 16 4 4.402 3.450 0.857 123.107 o
14 16 5 19.886 20.817 1.097 69.892 o
14 16 6 17.142 16.799 1.147 65.699 o
14 16 7 1.920 1.067 0.728 171.590 o
14 16 8 1.031 0.698 0.608 245.906 o
14 16 9 1.880 1.695 0.708 181.325 o
14 16 10 19.654 19.531 0.977 86.811 o
14 16 11 2.946 2.792 0.678 197.120 o
14 16 12 1.966 2.143 0.628 230.087 o
14 16 13 3.819 2.961 0.498 361.787 o
14 17 0 83.523 83.646 2.343 12.658 o
14 17 1 12.423 12.452 1.087 74.678 o
14 17 2 43.097 41.135 1.077 56.948 o
14 17 3 19.951 19.840 0.977 86.572 o
14 17 4 0.823 1.067 0.778 150.432 o
14 17 5 8.111 8.016 0.877 115.833 o
14 17 6 22.187 21.505 0.927 93.135 o
14 17 7 59.626 57.505 1.286 36.411 o
14 17 8 70.770 68.362 2.353 13.526 o
14 17 9 17.473 17.138 0.738 147.326 o
14 17 10 48.746 46.200 0.907 65.863 o
14 17 11 6.593 5.862 0.957 98.288 o
14 17 12 1.098 1.067 0.678 197.871 o
14 18 0 25.940 25.991 1.306 48.669 o
14 18 1 3.269 2.941 0.668 202.844 o
14 18 2 6.185 5.463 0.698 183.599 o
14 18 3 0.296 0.798 0.568 281.742 o
14 18 4 0.116 0.768 0.598 254.294 o
14 18 5 17.971 16.669 1.206 59.472 o
14 18 6 10.374 10.408 0.718 168.043 o
14 18 7 22.062 21.884 0.837 111.083 o
14 18 8 16.478 14.576 0.867 111.869 o
14 18 9 0.007 0.279 0.299 1017.230 o
14 18 10 1.631 2.263 0.738 166.936 o
14 19 0 46.857 44.684 1.236 44.467 o
14 19 1 15.846 15.144 1.007 84.787 o
14 19 2 15.874 14.965 0.718 158.454 o
14 19 3 85.043 80.894 2.084 15.052 o
14 19 4 2.905 2.891 0.558 290.036 o
14 19 5 69.891 66.099 1.824 20.334 o
14 19 6 22.617 21.495 0.718 143.143 o
14 19 7 6.015 4.835 0.748 160.551 o
14 19 8 12.516 11.226 0.957 95.629 o
14 20 0 12.635 10.368 0.887 110.749 o
14 20 1 4.171 2.423 0.489 376.367 o
14 20 2 1.041 0.259 0.269 1253.300 o
14 20 3 4.817 2.861 0.927 105.336 o
14 20 4 0.105 0.429 0.498 366.194 o
14 20 5 1.027 0.907 0.638 223.387 o
15 0 2 9.753 9.601 1.276 55.104 o
15 0 4 83.656 85.261 1.954 16.414 o
15 0 6 25.842 24.316 2.084 20.231 o
15 0 8 13.062 11.186 1.665 32.388 o
15 0 10 55.932 57.515 2.283 15.196 o
15 0 12 22.318 22.073 1.286 51.284 o
15 0 14 63.060 62.560 1.904 19.829 o
15 0 16 59.066 58.173 1.914 20.200 o
15 0 18 21.025 19.959 1.047 75.842 o
15 1 1 0.822 0.688 0.608 245.945 o
15 1 2 83.599 82.270 1.446 24.116 o
15 1 3 301.087 303.528 3.440 2.675 o
15 1 4 629.542 643.964 7.567 0.586 o
15 1 5 0.006 0.548 0.538 313.957 o
15 1 6 105.327 106.846 1.635 16.851 o
15 1 7 27.766 26.370 0.967 81.492 o
15 1 8 10.945 10.608 0.837 124.673 o
15 1 9 141.547 146.485 1.834 10.889 o
15 1 10 52.548 51.753 1.286 39.231 o
15 1 11 274.775 288.494 3.160 3.139 o
15 1 12 108.092 112.977 1.834 14.453 o
15 1 13 10.295 9.960 0.658 198.595 o
15 1 14 42.330 42.720 0.857 77.508 o
15 1 15 85.627 85.720 1.814 17.918 o
15 1 16 1.097 1.206 0.648 216.532 o
15 1 17 231.338 242.743 2.752 4.327 o
15 1 18 18.823 18.584 0.688 162.861 o
15 2 1 35.656 36.320 1.216 50.759 o
15 2 2 93.124 90.675 1.515 20.819 o
15 2 3 76.600 78.761 1.426 26.089 o
15 2 4 0.326 0.897 0.678 197.967 o
15 2 5 60.694 59.968 1.256 36.876 o
15 2 6 20.936 19.760 0.867 106.422 o
15 2 7 41.569 40.876 1.276 44.508 o
15 2 8 8.218 8.345 0.728 166.576 o
15 2 9 29.893 30.358 0.897 88.786 o
15 2 10 16.439 15.952 0.758 142.497 o
15 2 11 4.211 4.108 0.718 175.163 o
15 2 12 11.911 10.817 0.698 175.168 o
15 2 13 28.609 27.845 0.818 105.314 o
15 2 14 19.964 19.232 0.708 152.752 o
15 2 15 0.635 0.548 0.459 432.485 o
15 2 16 1.243 1.406 0.638 223.293 o
15 2 17 4.432 3.808 0.618 235.493 o
15 2 18 2.397 1.485 0.798 142.812 o
15 2 20 1.350 1.685 1.765 29.218 o
15 3 1 257.081 265.294 3.130 3.469 o
15 3 2 11.004 10.279 0.907 106.895 o
15 3 3 91.850 90.007 1.476 21.647 o
15 3 4 655.158 675.060 6.809 0.595 o
15 3 5 67.986 67.984 1.296 32.441 o
15 3 6 53.208 52.730 1.147 45.508 o
15 3 7 218.993 226.702 2.562 4.914 o
15 3 8 8.105 7.477 0.678 191.664 o
15 3 9 71.133 72.041 1.525 25.496 o
15 3 10 16.126 14.406 0.827 122.372 o
15 3 11 25.656 24.506 0.827 108.302 o
15 3 12 88.089 90.156 1.386 23.702 o
15 3 13 1.670 1.575 0.678 197.713 o
15 3 14 39.890 38.912 0.977 68.129 o
15 3 15 29.000 28.673 0.768 114.821 o
15 3 16 13.465 12.452 0.678 181.432 o
15 3 17 56.957 52.381 1.396 33.750 o
15 3 18 23.746 23.917 0.907 94.689 o
15 3 19 28.765 29.630 1.226 53.239 o
15 3 20 8.147 5.922 1.286 54.576 o
15 3 21 6.821 6.191 0.877 116.612 o
15 4 1 2.712 2.722 0.718 175.993 o
15 4 2 40.733 39.959 1.137 53.827 o
15 4 3 3.877 2.951 0.728 170.801 o
15 4 4 52.301 52.800 1.117 47.469 o
15 4 5 17.771 17.437 0.867 109.869 o
15 4 6 70.562 70.855 1.326 30.601 o
15 4 7 22.877 22.721 0.837 109.879 o
15 4 8 13.396 12.253 0.718 163.518 o
15 4 9 6.164 6.979 0.668 199.442 o
15 4 10 21.948 20.308 0.788 124.343 o
15 4 11 10.096 8.813 0.688 183.473 o
15 4 12 47.238 47.735 1.166 47.700 o
15 4 13 0.355 0.389 0.389 601.794 o
15 4 14 0.045 1.057 1.196 63.577 o
15 4 15 3.718 2.841 0.578 269.849 o
15 4 16 2.098 2.223 0.778 150.204 o
15 4 17 8.833 7.786 0.847 123.698 o
15 4 18 0.269 0.698 0.808 139.532 o
15 4 19 0.432 0.738 0.658 210.142 o
15 4 20 2.370 1.306 0.977 95.229 o
15 4 21 3.163 1.635 1.525 39.081 o
15 5 1 186.121 188.438 3.709 4.088 o
15 5 2 228.467 230.899 3.041 4.128 o
15 5 3 211.844 213.841 3.001 4.550 o
15 5 4 355.316 367.783 4.337 1.810 o
15 5 5 255.936 259.033 3.220 3.441 o
15 5 6 174.720 181.688 2.971 5.529 o
15 5 7 214.901 219.713 2.532 5.105 o
15 5 8 15.956 16.630 0.907 102.611 o
15 5 9 15.464 15.423 0.917 101.177 o
15 5 10 86.705 89.857 1.695 19.168 o
15 5 11 6.801 5.982 0.877 116.652 o
15 5 12 63.968 64.574 1.286 34.254 o
15 5 13 3.458 2.233 0.857 123.407 o
15 5 14 55.628 55.521 1.565 28.416 o
15 5 15 8.877 7.597 0.738 162.014 o
15 5 16 0.201 0.997 0.688 192.276 o
15 5 17 32.562 33.488 1.017 70.152 o
15 5 18 4.862 4.805 1.057 81.067 o
15 5 19 1.034 0.798 0.678 197.899 o
15 5 20 7.697 5.414 1.057 80.636 o
15 6 1 96.379 93.327 2.901 8.560 o
15 6 2 23.577 22.990 1.037 75.320 o
15 6 3 3.493 2.423 1.236 59.449 o
15 6 4 59.303 59.419 1.436 31.181 o
15 6 5 56.389 57.027 1.505 29.872 o
15 6 6 82.027 86.128 1.436 24.239 o
15 6 7 28.276 28.254 0.997 76.566 o
15 6 8 11.683 10.119 0.877 113.742 o
15 6 9 0.971 1.077 0.758 158.437 o
15 6 10 9.660 9.960 0.837 125.598 o
15 6 11 2.849 3.440 0.877 117.878 o
15 6 12 0.023 1.117 1.266 56.761 o
15 6 13 0.361 1.087 1.226 60.511 o
15 6 14 4.159 4.058 0.837 128.989 o
15 6 15 6.997 6.022 0.678 193.433 o
15 6 16 2.330 2.502 0.718 176.132 o
15 6 17 11.431 11.595 0.758 150.107 o
15 6 18 4.529 3.539 1.027 85.947 o
15 6 19 0.223 0.538 0.518 338.549 o
15 6 20 0.007 0.419 0.459 432.658 o
15 7 1 30.787 30.916 1.176 56.333 o
15 7 2 0.560 0.678 0.628 230.618 o
15 7 3 22.668 23.558 1.515 37.528 o
15 7 4 293.422 304.764 3.798 2.532 o
15 7 5 95.522 96.617 1.745 17.227 o
15 7 6 57.019 58.453 1.605 26.913 o
15 7 7 37.289 36.270 1.057 62.793 o
15 7 8 0.386 1.525 1.715 30.945 o
15 7 9 202.095 210.680 2.443 5.620 o
15 7 10 0.982 1.176 0.698 186.740 o
15 7 11 201.903 211.159 2.512 5.501 o
15 7 12 58.020 58.373 1.067 46.407 o
15 7 13 35.779 35.343 0.877 84.348 o
15 7 14 75.775 77.714 1.705 21.024 o
15 7 15 149.577 152.168 2.054 9.354 o
15 7 16 8.867 8.215 0.718 170.576 o
15 7 17 151.404 157.502 3.310 5.453 o
15 7 18 21.753 21.983 1.296 50.673 o
15 7 19 45.843 43.528 0.967 63.645 o
15 8 1 59.428 61.693 1.695 24.238 o
15 8 2 32.260 32.023 0.977 75.410 o
15 8 3 39.517 39.480 0.967 69.192 o
15 8 4 7.245 6.789 0.738 163.509 o
15 8 5 2.754 2.463 0.668 203.166 o
15 8 6 1.878 0.818 0.608 245.667 o
15 8 7 5.337 6.171 0.728 169.346 o
15 8 8 0.861 0.588 0.528 325.758 o
15 8 9 3.893 4.137 0.748 161.648 o
15 8 10 9.495 9.591 0.748 156.572 o
15 8 11 3.009 3.091 0.658 209.092 o
15 8 12 2.412 2.403 0.678 197.388 o
15 8 13 9.002 8.355 0.698 179.900 o
15 8 14 72.184 73.497 1.117 35.956 o
15 8 15 6.739 6.032 0.668 199.349 o
15 8 16 7.779 7.826 0.897 110.989 o
15 8 17 0.011 0.837 0.738 167.183 o
15 8 18 8.132 6.620 0.778 147.036 o
15 8 19 0.450 0.877 0.698 186.809 o
15 9 1 5.131 5.224 0.768 152.734 o
15 9 2 269.611 283.280 3.051 3.296 o
15 9 3 126.232 130.773 1.675 13.425 o
15 9 4 147.141 150.972 1.834 10.426 o
15 9 5 0.305 1.226 1.366 48.776 o
15 9 6 180.676 186.613 2.034 7.423 o
15 9 7 67.992 66.987 1.246 34.114 o
15 9 8 4.242 4.476 0.678 196.056 o
15 9 9 40.223 41.285 0.897 75.457 o
15 9 10 96.151 97.953 1.346 22.246 o
15 9 11 63.339 65.571 1.276 34.623 o
15 9 12 53.657 54.016 1.186 43.094 o
15 9 13 5.562 5.424 0.628 226.418 o
15 9 14 48.051 46.917 1.127 49.931 o
15 9 15 66.311 67.266 1.376 30.601 o
15 9 16 2.488 3.001 0.788 146.290 o
15 9 17 63.718 66.059 1.884 19.941 o
15 9 18 0.706 0.808 0.788 146.664 o
15 9 19 0.793 1.186 1.176 65.742 o
15 10 1 3.538 2.243 0.728 171.042 o
15 10 2 29.299 30.577 0.867 94.061 o
15 10 3 10.918 9.382 0.708 172.538 o
15 10 4 7.861 7.228 0.698 181.531 o
15 10 5 20.564 19.491 0.748 138.190 o
15 10 6 0.580 1.196 1.336 50.983 o
15 10 7 63.632 63.368 1.007 45.568 o
15 10 8 0.108 1.147 1.276 55.878 o
15 10 9 46.741 45.671 0.987 60.747 o
15 10 10 4.974 4.736 0.588 258.647 o
15 10 11 0.210 0.409 0.389 601.850 o
15 10 12 2.290 1.884 0.568 280.804 o
15 10 13 2.703 2.772 0.748 162.236 o
15 10 14 16.422 16.300 1.176 62.788 o
15 10 15 12.386 11.734 0.798 135.379 o
15 10 16 1.162 0.678 0.479 396.941 o
15 10 17 0.578 0.907 0.987 93.400 o
15 10 18 0.259 0.548 0.608 246.023 o
15 11 1 279.732 294.545 3.210 3.030 o
15 11 2 1.095 0.459 0.479 397.035 o
15 11 3 0.034 1.446 1.625 34.458 o
15 11 4 73.323 75.800 1.685 21.784 o
15 11 5 5.729 5.673 0.987 92.656 o
15 11 6 57.705 59.150 1.246 38.277 o
15 11 7 156.616 158.249 1.874 9.552 o
15 11 8 1.769 1.127 0.718 176.405 o
15 11 9 86.721 89.448 1.695 19.190 o
15 11 10 0.013 1.027 1.166 66.879 o
15 11 11 2.710 3.290 0.708 180.875 o
15 11 12 11.324 9.631 0.718 167.447 o
15 11 13 0.106 0.728 0.568 281.766 o
15 11 14 88.476 79.907 2.512 11.239 o
15 11 15 24.762 23.808 1.117 65.360 o
15 11 16 3.673 2.712 0.837 129.247 o
15 11 17 16.334 14.935 1.077 74.550 o
15 11 18 8.020 5.842 2.014 22.366 o
15 12 1 0.159 1.206 1.356 49.497 o
15 12 2 9.374 8.295 0.867 117.858 o
15 12 3 3.062 2.243 0.927 105.621 o
15 12 4 2.963 2.004 0.917 107.949 o
15 12 5 5.416 5.134 0.768 152.629 o
15 12 6 55.260 55.103 1.176 42.802 o
15 12 7 22.280 20.448 0.768 129.327 o
15 12 8 0.891 0.429 0.419 518.615 o
15 12 9 24.042 25.024 0.847 105.480 o
15 12 10 18.807 17.178 0.867 109.172 o
15 12 11 8.800 7.348 0.648 208.340 o
15 12 12 1.731 1.805 0.798 142.883 o
15 12 13 21.603 22.183 0.977 85.025 o
15 12 14 7.850 7.617 0.728 167.160 o
15 12 15 0.007 0.349 0.389 601.910 o
15 12 16 1.728 2.283 0.758 158.260 o
15 12 17 11.461 9.750 2.303 17.064 o
15 13 1 152.529 159.216 1.844 9.856 o
15 13 2 159.212 169.535 2.682 6.675 o
15 13 3 10.216 10.010 0.768 148.115 o
15 13 4 63.383 64.614 1.107 41.075 o
15 13 5 60.113 59.011 1.446 30.755 o
15 13 6 86.542 86.966 1.565 21.265 o
15 13 7 189.325 196.214 2.622 5.754 o
15 13 8 2.077 2.253 0.708 181.215 o
15 13 9 0.758 0.369 0.389 601.542 o
15 13 10 44.460 46.569 1.147 50.245 o
15 13 11 11.996 10.329 0.897 108.725 o
15 13 12 50.179 48.543 1.156 46.974 o
15 13 13 0.139 0.439 0.439 472.862 o
15 13 14 37.692 35.492 0.837 88.016 o
15 13 15 15.035 13.878 0.748 148.850 o
15 13 16 1.104 1.555 1.406 46.041 o
15 14 1 59.681 57.176 1.715 24.051 o
15 14 2 6.964 5.972 0.937 102.365 o
15 14 3 12.994 13.409 0.877 112.109 o
15 14 4 2.291 1.186 0.768 154.180 o
15 14 5 5.398 5.075 0.847 125.525 o
15 14 6 1.426 2.223 0.798 142.895 o
15 14 7 5.257 4.895 0.758 156.752 o
15 14 8 12.080 11.086 0.867 115.786 o
15 14 9 1.038 0.588 0.558 291.761 o
15 14 10 0.221 0.349 0.379 633.947 o
15 14 11 2.079 1.854 0.798 142.831 o
15 14 12 2.828 2.682 0.688 191.536 o
15 14 13 20.375 18.893 0.698 156.016 o
15 14 14 0.843 0.449 0.518 338.427 o
15 14 15 10.798 8.704 2.004 22.522 o
15 15 1 37.300 35.502 1.067 62.077 o
15 15 2 0.017 0.479 0.479 397.352 o
15 15 3 3.447 2.811 0.857 123.359 o
15 15 4 2.495 2.712 0.827 132.586 o
15 15 5 17.203 15.523 1.017 82.610 o
15 15 6 54.921 57.386 1.346 35.436 o
15 15 7 10.177 10.618 1.147 67.887 o
15 15 8 0.649 1.356 0.728 171.739 o
15 15 9 140.938 144.601 1.695 11.677 o
15 15 10 0.018 0.359 0.379 634.003 o
15 15 11 75.217 76.099 1.206 32.003 o
15 15 12 5.356 4.626 0.708 179.338 o
15 15 13 0.001 0.319 0.319 894.045 o
15 16 1 23.658 23.030 0.967 85.119 o
15 16 2 9.364 10.578 0.857 119.995 o
15 16 3 2.200 1.166 0.818 135.988 o
15 16 4 0.755 1.515 0.847 126.673 o
15 16 5 32.119 31.574 1.057 66.659 o
15 16 6 12.692 12.771 0.877 112.469 o
15 16 7 1.942 1.117 0.728 171.582 o
15 16 8 0.214 0.459 0.419 518.943 o
15 16 9 2.396 3.071 0.728 171.260 o
15 16 10 2.164 2.004 0.698 186.427 o
15 16 11 1.658 0.887 0.548 302.173 o
15 16 12 2.813 1.525 0.907 110.372 o
15 17 1 6.976 7.238 0.688 187.484 o
15 17 2 60.082 60.875 1.426 31.173 o
15 17 3 2.963 2.582 0.758 157.967 o
15 17 4 53.361 54.933 1.316 37.313 o
15 17 5 5.811 5.802 0.728 169.177 o
15 17 6 34.057 33.748 1.107 60.451 o
15 17 7 26.206 24.555 1.037 73.665 o
15 17 8 8.718 6.959 0.678 191.294 o
15 17 9 12.059 10.608 0.668 190.054 o
15 17 10 28.939 26.320 0.847 100.009 o
15 17 11 6.041 3.888 2.183 19.061 o
15 18 1 1.110 1.117 0.608 245.843 o
15 18 2 0.694 0.837 0.568 281.670 o
15 18 3 6.520 6.042 0.897 111.662 o
15 18 4 2.753 2.213 0.588 261.787 o
15 18 5 15.317 14.346 1.027 82.039 o
15 18 6 0.176 0.608 0.449 452.056 o
15 18 7 8.288 7.318 0.618 228.917 o
15 18 8 3.094 3.061 1.027 86.108 o
15 18 9 24.842 23.249 0.947 87.420 o
15 19 1 128.094 127.622 2.024 11.261 o
15 19 2 4.249 2.343 0.638 221.785 o
15 19 3 2.941 2.353 0.508 349.510 o
15 19 4 1.449 1.366 0.578 271.755 o
15 19 5 40.535 35.512 1.316 43.342 o
15 19 6 13.410 10.827 2.413 15.531 o
16 0 0 207.435 215.665 4.566 2.879 o
16 0 2 6.389 5.772 1.147 68.740 o
16 0 4 71.360 73.975 1.894 18.730 o
16 0 6 0.647 1.256 1.416 45.400 o
16 0 8 0.069 1.127 1.266 56.761 o
16 0 10 41.155 41.235 1.346 40.910 o
16 0 12 0.024 1.406 1.615 34.884 o
16 0 14 1.326 1.476 0.867 120.883 o
16 0 16 5.679 5.314 0.867 119.760 o
16 1 0 104.525 105.799 2.163 12.361 o
16 1 1 36.602 35.153 1.326 43.838 o
16 1 2 59.115 56.937 1.306 35.886 o
16 1 3 37.340 36.788 1.107 58.304 o
16 1 4 59.799 64.225 1.466 29.720 o
16 1 5 212.178 221.198 2.612 5.029 o
16 1 6 31.578 31.205 1.007 72.521 o
16 1 7 111.573 114.522 1.615 15.985 o
16 1 8 245.597 260.060 3.290 3.488 o
16 1 9 31.877 30.846 1.117 61.118 o
16 1 10 60.097 60.058 1.156 41.057 o
16 1 11 7.638 7.398 0.678 192.179 o
16 1 12 40.773 43.358 0.917 72.032 o
16 1 13 185.571 188.896 2.313 6.578 o
16 1 14 20.108 18.623 0.678 164.479 o
16 1 15 70.862 72.609 1.346 29.795 o
16 1 16 100.212 105.051 1.665 17.181 o
16 1 17 28.461 26.051 0.708 132.402 o
16 2 0 132.106 134.980 3.559 5.360 o
16 2 1 2.996 2.393 0.837 129.401 o
16 2 2 10.396 9.461 0.867 117.104 o
16 2 3 0.172 1.336 1.476 41.796 o
16 2 4 67.797 68.791 2.233 14.876 o
16 2 5 5.178 5.633 0.847 125.508 o
16 2 6 55.422 53.348 1.117 46.050 o
16 2 7 56.579 56.478 1.127 44.441 o
16 2 8 9.534 8.355 0.768 149.263 o
16 2 9 28.807 29.929 0.867 94.826 o
16 2 10 36.996 38.703 0.917 76.803 o
16 2 11 37.059 36.868 0.857 85.178 o
16 2 12 0.550 1.057 1.196 63.573 o
16 2 13 5.629 4.696 0.628 226.712 o
16 2 14 1.622 0.808 0.548 302.207 o
16 2 15 4.905 4.746 0.588 258.721 o
16 2 16 0.126 0.489 0.429 495.107 o
16 2 17 15.342 15.154 0.857 114.903 o
16 3 0 327.083 344.713 6.161 1.401 o
16 3 1 90.521 90.395 1.964 15.554 o
16 3 2 37.978 37.885 1.097 58.586 o
16 3 3 470.594 482.166 5.204 1.111 o
16 3 4 7.432 7.946 0.957 97.838 o
16 3 5 298.156 301.076 3.888 2.466 o
16 3 6 61.915 61.154 1.306 34.582 o
16 3 7 0.028 1.107 1.236 59.541 o
16 3 8 170.885 179.076 1.994 8.043 o
16 3 9 96.137 97.663 1.535 19.649 o
16 3 10 0.476 1.236 0.678 197.939 o
16 3 11 53.889 53.208 1.176 43.643 o
16 3 12 94.393 98.202 1.386 21.936 o
16 3 13 26.810 26.539 1.007 76.615 o
16 3 14 4.850 4.776 0.588 258.768 o
16 3 15 5.162 3.679 0.618 234.909 o
16 3 16 139.706 135.419 3.848 4.675 o
16 3 17 0.422 0.498 0.489 381.233 o
16 3 18 8.567 7.268 1.685 31.874 o
16 3 19 0.660 0.917 0.827 132.871 o
16 3 20 16.531 14.476 0.957 93.126 o
16 4 0 121.623 121.212 2.463 9.423 o
16 4 1 11.609 10.139 0.897 108.955 o
16 4 2 26.676 24.605 1.117 64.483 o
16 4 3 19.121 20.029 0.887 103.506 o
16 4 4 5.545 5.972 0.758 156.361 o
16 4 5 5.457 5.244 0.698 184.171 o
16 4 6 27.236 27.148 0.827 105.208 o
16 4 7 4.282 3.499 0.668 202.165 o
16 4 8 102.609 104.343 1.366 20.413 o
16 4 9 0.081 0.319 0.349 747.330 o
16 4 10 7.330 6.580 0.668 198.519 o
16 4 11 1.979 1.795 0.678 197.610 o
16 4 12 132.406 135.359 2.074 10.542 o
16 4 13 2.923 2.542 0.718 175.956 o
16 4 14 13.579 13.838 0.847 119.172 o
16 4 15 1.258 1.635 0.827 132.807 o
16 4 16 40.196 39.111 1.844 24.022 o
16 4 17 0.267 0.718 0.827 132.889 o
16 4 18 2.689 3.330 0.927 105.602 o
16 4 19 0.490 0.578 0.678 197.966 o
16 4 20 4.451 4.207 0.847 125.902 o
16 5 0 107.168 107.115 3.479 6.107 o
16 5 1 78.972 79.309 3.180 7.820 o
16 5 2 132.435 139.337 2.522 8.440 o
16 5 3 133.999 136.426 2.143 10.090 o
16 5 4 0.704 1.027 0.778 150.441 o
16 5 5 234.782 243.341 2.722 4.301 o
16 5 6 49.736 49.739 1.166 46.360 o
16 5 7 16.494 16.041 0.887 106.764 o
16 5 8 49.014 50.457 1.137 48.194 o
16 5 9 139.281 147.352 1.944 10.476 o
16 5 10 138.691 143.803 3.350 5.680 o
16 5 11 1.588 2.223 0.837 129.606 o
16 5 12 35.904 37.536 1.466 36.823 o
16 5 13 47.558 47.147 1.107 51.350 o
16 5 14 4.922 5.095 0.768 152.849 o
16 5 15 16.499 15.333 0.857 113.988 o
16 5 16 86.385 86.876 1.466 22.913 o
16 5 17 12.531 13.060 1.117 70.754 o
16 5 18 100.071 101.133 1.645 17.631 o
16 5 19 3.990 3.071 1.097 75.456 o
16 5 20 1.884 1.176 1.176 65.720 o
16 6 0 56.881 57.785 1.765 23.273 o
16 6 1 23.403 21.854 1.087 69.548 o
16 6 2 0.012 0.489 0.528 325.918 o
16 6 3 11.185 8.903 1.037 82.612 o
16 6 4 61.441 63.009 1.306 34.463 o
16 6 5 8.308 8.694 0.847 123.731 o
16 6 6 0.147 0.618 0.568 281.768 o
16 6 7 7.998 7.737 0.818 133.123 o
16 6 8 24.844 24.436 0.937 88.617 o
16 6 9 19.393 19.910 0.887 103.348 o
16 6 10 0.104 0.379 0.419 518.979 o
16 6 11 3.238 2.094 0.827 132.512 o
16 6 12 0.007 0.688 0.588 262.997 o
16 6 13 9.037 8.594 0.718 170.249 o
16 6 14 6.620 5.194 0.728 168.870 o
16 6 15 14.470 13.788 0.808 129.717 o
16 6 16 1.175 1.635 0.698 186.678 o
16 6 17 6.128 5.992 1.027 85.566 o
16 6 18 5.608 6.131 1.027 85.636 o
16 6 19 12.680 13.220 0.957 95.158 o
16 7 0 79.244 79.000 1.974 16.782 o
16 7 1 1.397 0.558 0.548 302.348 o
16 7 2 39.732 39.331 1.306 43.593 o
16 7 3 132.358 135.010 2.193 9.964 o
16 7 4 33.707 34.376 1.386 41.350 o
16 7 5 182.196 186.553 2.233 6.895 o
16 7 6 49.064 49.330 1.137 48.405 o
16 7 7 42.792 45.013 2.064 19.278 o
16 7 8 169.841 179.216 2.104 7.772 o
16 7 9 5.389 4.865 0.698 184.336 o
16 7 10 7.576 7.288 0.718 172.058 o
16 7 11 172.002 178.667 2.532 6.593 o
16 7 12 18.140 17.696 0.788 130.159 o
16 7 13 90.709 92.379 1.555 20.464 o
16 7 14 15.186 14.406 0.808 128.826 o
16 7 15 14.823 13.958 0.698 168.996 o
16 7 16 58.399 60.875 1.505 29.164 o
16 7 17 0.127 0.818 0.917 108.163 o
16 7 18 0.885 1.286 0.738 167.111 o
16 8 0 61.666 61.154 1.545 27.503 o
16 8 1 0.535 0.708 0.578 272.085 o
16 8 2 0.321 1.376 0.768 154.386 o
16 8 3 0.794 0.638 0.598 254.218 o
16 8 4 10.561 9.501 0.698 177.592 o
16 8 5 0.002 0.738 0.578 272.142 o
16 8 6 3.263 2.143 0.728 171.144 o
16 8 7 5.731 5.394 0.708 178.872 o
16 8 8 0.227 1.326 1.505 40.151 o
16 8 9 5.022 4.746 0.678 195.478 o
16 8 10 20.824 19.999 0.758 134.433 o
16 8 11 42.254 41.663 1.226 47.043 o
16 8 12 6.530 5.095 0.678 194.227 o
16 8 13 13.801 13.310 0.708 166.564 o
16 8 14 1.008 1.206 0.638 223.363 o
16 8 15 30.762 29.171 1.276 49.162 o
16 8 16 10.598 10.538 1.037 82.554 o
16 8 17 1.268 0.668 0.578 271.928 o
16 8 18 10.975 10.927 1.047 80.883 o
16 9 0 24.368 25.084 1.216 55.937 o
16 9 1 0.101 1.476 1.675 32.437 o
16 9 2 144.608 151.669 1.824 10.597 o
16 9 3 6.591 6.710 0.698 182.824 o
16 9 4 4.892 4.427 0.668 201.482 o
16 9 5 69.605 69.040 1.176 35.586 o
16 9 6 39.876 40.477 0.867 79.589 o
16 9 7 32.190 32.661 0.827 96.862 o
16 9 8 58.638 60.337 1.515 28.890 o
16 9 9 2.504 2.871 0.678 197.274 o
16 9 10 211.204 220.261 2.293 5.538 o
16 9 11 1.223 0.708 0.528 325.612 o
16 9 12 0.012 0.867 0.987 93.409 o
16 9 13 111.328 113.625 2.193 11.563 o
16 9 14 14.777 14.247 0.947 95.896 o
16 9 15 73.825 75.630 2.353 13.218 o
16 9 16 24.179 23.638 1.446 40.807 o
16 9 17 4.854 2.502 1.127 71.472 o
16 9 18 83.954 81.024 2.213 13.840 o
16 10 0 62.831 66.398 1.655 24.352 o
16 10 1 0.065 1.047 1.206 62.530 o
16 10 2 22.375 22.113 0.818 115.295 o
16 10 3 2.840 2.652 0.688 191.537 o
16 10 4 18.500 17.936 0.728 148.858 o
16 10 5 8.652 8.026 0.648 208.092 o
16 10 6 101.078 103.007 1.446 19.744 o
16 10 7 41.656 40.298 0.867 78.067 o
16 10 8 0.157 0.489 0.449 452.073 o
16 10 9 0.678 0.648 0.508 351.842 o
16 10 10 45.498 46.220 1.107 52.480 o
16 10 11 26.124 24.486 0.778 119.109 o
16 10 12 0.670 0.369 0.409 544.375 o
16 10 13 2.960 2.562 0.818 135.763 o
16 10 14 0.209 0.319 0.349 747.279 o
16 10 15 0.832 1.156 0.528 325.675 o
16 10 16 0.030 0.857 0.758 158.499 o
16 10 17 0.908 0.808 0.678 197.914 o
16 11 0 61.975 62.500 1.914 19.763 o
16 11 1 29.033 28.364 1.107 63.782 o
16 11 2 77.012 83.636 1.635 21.660 o
16 11 3 398.175 418.708 5.384 1.320 o
16 11 4 0.605 0.389 0.419 518.802 o
16 11 5 121.009 123.754 1.635 14.461 o
16 11 6 87.447 89.209 1.645 19.813 o
16 11 7 4.012 4.486 0.718 175.167 o
16 11 8 23.554 22.312 0.827 111.642 o
16 11 9 4.404 5.683 0.758 156.952 o
16 11 10 8.069 8.265 0.718 171.253 o
16 11 11 98.727 100.465 2.831 8.735 o
16 11 12 1.802 0.997 0.598 253.907 o
16 11 13 9.143 8.235 0.498 340.165 o
16 11 14 3.949 3.011 0.937 103.235 o
16 11 15 2.622 1.356 0.887 115.410 o
16 11 16 19.483 17.965 0.977 87.308 o
16 12 0 38.533 38.134 1.396 39.442 o
16 12 1 40.272 41.564 1.147 52.972 o
16 12 2 6.224 5.424 0.818 134.420 o
16 12 3 36.770 37.097 1.186 52.338 o
16 12 4 0.575 0.429 0.459 432.530 o
16 12 5 16.803 16.619 0.887 106.363 o
16 12 6 13.408 13.489 0.748 150.899 o
16 12 7 10.169 10.418 0.698 177.515 o
16 12 8 22.434 21.854 0.887 100.248 o
16 12 9 0.018 0.538 0.489 381.296 o
16 12 10 0.196 0.429 0.389 601.852 o
16 12 11 0.240 0.588 0.568 281.760 o
16 12 12 8.208 7.407 0.668 197.165 o
16 12 13 3.615 2.841 0.628 229.076 o
16 12 14 1.154 0.568 0.538 313.725 o
16 12 15 1.700 1.226 0.668 203.685 o
16 12 16 2.597 2.014 1.515 39.602 o
16 13 0 69.341 66.139 1.386 29.784 o
16 13 1 3.190 2.632 0.698 186.003 o
16 13 2 75.508 75.281 1.326 28.948 o
16 13 3 50.727 50.018 1.386 35.811 o
16 13 4 0.337 0.379 0.379 633.889 o
16 13 5 70.568 64.773 1.565 25.299 o
16 13 6 20.239 19.800 0.917 96.852 o
16 13 7 0.013 0.568 0.588 263.000 o
16 13 8 32.420 31.275 0.967 76.785 o
16 13 9 0.586 0.618 0.558 291.860 o
16 13 10 121.593 120.943 2.712 8.318 o
16 13 11 24.307 23.040 0.897 96.398 o
16 13 12 2.593 1.137 0.638 222.925 o
16 13 13 7.586 6.959 0.738 163.216 o
16 13 14 8.070 6.281 0.867 118.810 o
16 13 15 2.471 1.156 1.087 76.993 o
16 14 0 11.561 12.073 1.236 58.265 o
16 14 1 20.455 22.113 1.097 69.458 o
16 14 2 2.267 0.498 0.498 365.204 o
16 14 3 27.530 26.300 0.987 78.907 o
16 14 4 9.277 8.504 0.877 115.258 o
16 14 5 0.048 0.588 0.638 223.510 o
16 14 6 4.974 5.763 1.127 71.324 o
16 14 7 3.221 3.848 0.827 132.343 o
16 14 8 1.832 1.964 0.748 162.511 o
16 14 9 0.000 0.688 0.788 146.693 o
16 14 10 0.123 0.309 0.319 893.996 o
16 14 11 1.934 1.675 0.668 203.570 o
16 14 12 1.257 0.498 0.429 494.487 o
16 14 13 5.695 4.766 1.147 68.857 o
16 15 0 1.612 1.007 1.117 72.957 o
16 15 1 0.525 0.588 0.588 262.952 o
16 15 2 51.327 52.999 1.346 36.888 o
16 15 3 21.537 20.338 1.007 81.053 o
16 15 4 0.282 0.857 0.748 162.744 o
16 15 5 53.494 55.521 2.552 12.589 o
16 15 6 36.687 35.642 1.356 42.131 o
16 15 7 63.523 60.147 2.114 16.805 o
16 15 8 7.971 6.550 0.877 116.159 o
16 15 9 2.970 2.662 0.708 180.893 o
16 15 10 24.216 22.641 1.675 30.931 o
16 15 11 81.526 76.378 3.759 5.804 o
16 15 12 1.353 1.077 0.708 181.476 o
16 16 0 3.569 1.615 1.226 60.431 o
16 16 1 0.179 0.827 0.658 210.158 o
16 16 2 0.353 1.176 0.808 139.520 o
16 16 3 1.367 2.363 0.937 103.530 o
16 16 4 7.907 7.607 0.937 101.892 o
16 16 5 0.070 0.658 0.548 302.636 o
16 16 6 5.605 4.915 0.708 179.102 o
16 16 7 7.040 5.782 0.668 199.185 o
16 16 8 0.998 0.578 0.449 451.710 o
16 16 9 5.848 4.038 0.698 184.308 o
16 16 10 9.775 7.308 0.798 138.794 o
16 17 0 107.277 105.171 4.108 4.634 o
16 17 1 9.060 8.205 0.668 195.726 o
16 17 2 30.019 29.899 1.595 32.931 o
16 17 3 3.354 3.938 0.768 153.616 o
16 17 4 0.033 0.608 0.698 186.838 o
16 17 5 6.406 7.118 0.728 168.385 o
16 17 6 16.592 16.131 1.226 57.978 o
16 17 7 2.050 2.502 1.087 76.981 o
16 17 8 65.678 62.839 1.256 35.024 o
16 17 9 27.597 25.493 1.396 42.838 o
16 18 0 3.410 4.387 1.156 67.866 o
16 18 1 1.507 0.907 0.568 281.425 o
16 18 2 9.025 7.647 0.728 166.196 o
16 18 3 0.005 0.359 0.359 706.405 o
16 18 4 0.503 0.498 0.419 518.825 o
16 18 5 18.322 15.563 1.306 51.139 o
16 18 6 25.140 23.788 0.798 115.992 o
16 19 1 46.175 39.221 2.453 14.036 o
17 0 2 10.487 10.568 1.196 62.405 o
17 0 4 226.811 242.872 3.350 3.738 o
17 0 6 9.066 7.637 1.087 75.903 o
17 0 8 123.844 131.720 3.420 5.838 o
17 0 10 27.485 28.673 1.206 55.335 o
17 0 12 4.705 3.948 0.907 109.913 o
17 0 14 113.532 113.106 1.715 14.990 o
17 0 16 10.587 8.714 0.857 119.847 o
17 1 1 102.489 105.031 1.635 17.257 o
17 1 2 38.131 36.748 1.077 60.471 o
17 1 3 32.831 33.937 1.007 70.966 o
17 1 4 168.781 176.414 2.303 7.309 o
17 1 5 7.420 7.278 0.897 111.200 o
17 1 6 135.483 140.443 2.423 8.710 o
17 1 7 22.855 22.472 1.097 68.501 o
17 1 8 18.123 17.956 0.847 114.090 o
17 1 9 159.174 171.808 2.004 8.654 o
17 1 10 93.245 98.740 1.376 22.229 o
17 1 11 79.531 83.068 1.366 26.365 o
17 1 12 135.659 140.693 1.645 12.469 o
17 1 13 7.988 7.796 0.638 215.428 o
17 1 14 4.616 3.918 0.598 251.031 o
17 1 15 18.505 17.846 0.698 160.087 o
17 1 16 1.969 2.143 0.798 142.826 o
17 2 1 95.405 93.177 1.595 19.254 o
17 2 2 35.717 34.146 1.296 45.928 o
17 2 3 54.253 53.448 1.844 22.134 o
17 2 4 50.949 53.348 1.147 46.275 o
17 2 5 3.285 2.782 0.768 153.798 o
17 2 6 43.755 44.724 1.436 35.910 o
17 2 7 29.050 29.311 0.977 78.361 o
17 2 8 24.885 24.446 0.857 102.925 o
17 2 9 26.807 26.280 0.887 94.792 o
17 2 10 2.899 2.762 0.698 186.085 o
17 2 11 20.895 20.996 0.768 130.754 o
17 2 12 4.817 3.370 0.618 235.353 o
17 2 13 12.504 11.355 0.658 194.136 o
17 2 14 3.381 2.981 0.618 236.580 o
17 2 15 1.022 0.688 0.618 238.045 o
17 2 16 2.331 1.306 0.728 171.489 o
17 3 1 209.299 218.985 3.061 4.468 o
17 3 2 175.387 176.644 2.283 7.144 o
17 3 3 14.503 13.369 1.266 55.093 o
17 3 4 183.850 191.339 2.532 6.121 o
17 3 5 24.127 23.479 0.937 89.438 o
17 3 6 3.300 3.719 0.728 170.872 o
17 3 7 76.292 77.126 1.286 29.531 o
17 3 8 8.506 8.823 0.758 153.673 o
17 3 9 99.284 103.386 1.695 17.044 o
17 3 10 7.370 8.105 0.678 192.094 o
17 3 11 31.753 32.910 0.808 100.706 o
17 3 12 77.673 78.811 1.306 28.536 o
17 3 13 0.370 0.897 1.017 87.991 o
17 3 14 22.024 21.594 0.907 96.843 o
17 3 15 20.357 17.906 0.997 83.723 o
17 3 16 26.112 25.672 1.067 69.885 o
17 3 17 51.711 52.361 1.705 25.541 o
17 3 18 5.950 4.556 1.156 67.668 o
17 4 1 2.158 1.236 0.808 139.362 o
17 4 2 33.169 34.176 1.017 69.602 o
17 4 3 41.239 40.776 1.067 58.749 o
17 4 4 11.173 10.478 0.778 143.562 o
17 4 5 27.250 27.716 0.887 93.797 o
17 4 6 21.520 20.986 0.827 114.373 o
17 4 7 1.654 1.705 0.837 129.626 o
17 4 8 2.845 2.343 0.758 158.025 o
17 4 9 0.025 0.528 0.469 414.436 o
17 4 10 30.592 31.644 0.907 86.158 o
17 4 11 0.197 1.017 1.156 68.036 o
17 4 12 0.065 0.498 0.489 381.294 o
17 4 13 13.961 13.609 0.818 127.273 o
17 4 14 6.898 6.520 0.877 116.534 o
17 4 15 3.135 1.745 0.818 135.805 o
17 4 16 0.006 0.887 0.758 158.499 o
17 4 17 0.032 0.688 0.798 143.048 o
17 4 18 21.131 22.502 1.635 32.654 o
17 4 19 3.204 3.370 0.818 135.633 o
17 5 1 117.715 117.553 2.502 9.447 o
17 5 2 219.501 219.683 3.808 3.468 o
17 5 3 26.215 25.124 1.236 53.814 o
17 5 4 158.559 160.622 2.223 8.186 o
17 5 5 22.319 21.295 1.007 80.421 o
17 5 6 44.976 43.318 1.346 39.704 o
17 5 7 44.973 45.263 1.077 55.022 o
17 5 8 0.003 0.479 0.489 381.300 o
17 5 9 124.981 127.493 2.054 11.273 o
17 5 10 16.088 15.084 0.887 107.344 o
17 5 11 16.739 16.500 0.987 87.353 o
17 5 12 46.181 46.030 1.077 54.248 o
17 5 13 28.885 29.441 0.997 75.852 o
17 5 14 73.531 75.471 1.824 19.493 o
17 5 15 1.777 2.064 0.708 181.307 o
17 5 16 8.255 9.072 1.057 80.210 o
17 5 17 17.510 19.022 0.977 88.041 o
17 5 18 8.470 7.288 1.057 80.339 o
17 6 1 66.293 68.133 1.645 23.973 o
17 6 2 263.474 280.219 5.134 2.069 o
17 6 3 21.969 20.687 1.356 46.633 o
17 6 4 0.259 1.316 1.446 43.543 o
17 6 5 9.072 9.252 0.847 123.233 o
17 6 6 1.183 2.403 0.837 129.638 o
17 6 7 0.600 0.927 0.678 197.942 o
17 6 8 57.486 60.785 1.565 27.696 o
17 6 9 6.138 5.134 0.748 160.408 o
17 6 10 19.404 18.693 0.977 87.161 o
17 6 11 1.148 1.396 0.718 176.480 o
17 6 12 21.216 21.874 0.808 119.109 o
17 6 13 5.627 5.832 0.798 141.297 o
17 6 14 7.917 7.158 0.798 139.906 o
17 6 15 0.145 0.608 0.628 230.657 o
17 6 16 15.526 15.822 1.356 47.948 o
17 6 17 0.190 0.708 0.788 146.688 o
17 6 18 7.978 7.727 1.067 78.913 o
17 7 1 63.455 65.192 2.592 11.791 o
17 7 2 11.794 12.223 1.525 38.535 o
17 7 3 30.992 29.780 1.396 41.821 o
17 7 4 59.089 61.613 1.376 32.883 o
17 7 5 11.229 10.957 0.798 136.567 o
17 7 6 66.741 68.143 1.585 25.190 o
17 7 7 93.316 95.071 1.575 19.663 o
17 7 8 31.573 31.584 0.877 89.878 o
17 7 9 166.313 173.363 1.894 8.655 o
17 7 10 41.279 42.581 1.057 59.074 o
17 7 11 44.406 43.797 1.097 54.218 o
17 7 12 92.826 90.007 2.024 14.793 o
17 7 13 0.034 0.827 0.937 103.611 o
17 7 14 3.619 3.689 0.688 190.994 o
17 7 15 62.963 61.473 2.213 15.559 o
17 7 16 4.758 5.244 0.927 105.133 o
17 7 17 43.913 41.404 1.814 24.304 o
17 8 1 5.229 4.776 0.808 138.210 o
17 8 2 3.076 1.097 0.748 162.348 o
17 8 3 25.574 25.742 1.166 59.846 o
17 8 4 20.021 18.873 0.837 114.431 o
17 8 5 99.488 103.197 1.595 18.147 o
17 8 6 1.371 1.904 0.798 142.920 o
17 8 7 1.971 1.226 0.698 186.565 o
17 8 8 83.213 86.448 1.226 28.142 o
17 8 9 13.001 11.804 0.648 198.424 o
17 8 10 14.530 14.346 0.698 169.142 o
17 8 11 0.071 0.518 0.459 432.644 o
17 8 12 22.445 22.153 0.857 106.218 o
17 8 13 2.371 2.492 0.708 181.104 o
17 8 14 19.838 19.850 1.147 64.522 o
17 8 15 0.574 0.429 0.469 414.326 o
17 8 16 15.357 15.812 0.798 130.992 o
17 8 17 1.090 0.508 0.598 254.174 o
17 9 1 98.418 102.180 1.456 20.055 o
17 9 2 56.781 57.625 1.216 40.050 o
17 9 3 0.422 1.107 1.246 58.590 o
17 9 4 101.247 100.415 1.336 21.327 o
17 9 5 10.760 10.219 0.718 167.736 o
17 9 6 155.750 164.969 2.293 7.983 o
17 9 7 11.078 10.688 0.668 191.430 o
17 9 8 0.019 1.007 1.137 70.445 o
17 9 9 46.218 44.415 0.867 72.282 o
17 9 10 62.411 63.687 1.326 33.462 o
17 9 11 25.226 24.595 1.127 64.015 o
17 9 12 48.726 45.103 1.854 22.816 o
17 9 13 0.259 0.498 0.538 313.936 o
17 9 14 37.709 34.655 1.087 60.317 o
17 9 15 11.024 10.069 0.688 181.589 o
17 9 16 0.012 0.339 0.429 495.137 o
17 9 17 34.210 32.641 1.635 30.851 o
17 10 1 0.166 0.319 0.349 747.298 o
17 10 2 1.544 1.914 0.688 192.023 o
17 10 3 9.313 8.684 0.688 184.434 o
17 10 4 38.870 38.324 0.857 82.762 o
17 10 5 2.263 1.934 0.638 222.899 o
17 10 6 14.619 14.376 0.678 178.059 o
17 10 7 0.092 0.289 0.319 894.016 o
17 10 8 11.240 10.488 0.588 242.408 o
17 10 9 22.569 20.189 0.818 116.103 o
17 10 10 9.858 9.342 0.937 100.987 o
17 10 11 0.003 0.758 0.887 115.580 o
17 10 12 2.100 1.954 0.818 135.950 o
17 10 13 26.836 27.796 0.897 92.418 o
17 10 14 0.267 0.798 0.768 154.402 o
17 10 15 5.857 5.753 1.017 87.301 o
17 10 16 4.600 4.397 0.837 128.833 o
17 11 1 174.508 176.464 2.114 7.623 o
17 11 2 67.085 68.173 1.306 32.346 o
17 11 3 3.156 1.884 0.907 110.314 o
17 11 4 23.541 22.920 1.117 65.971 o
17 11 5 20.134 18.274 1.017 80.757 o
17 11 6 11.466 10.528 0.937 100.159 o
17 11 7 83.588 85.441 1.356 25.528 o
17 11 8 4.384 4.177 0.897 112.395 o
17 11 9 28.680 28.483 0.997 76.258 o
17 11 10 4.249 3.978 0.818 135.306 o
17 11 11 14.407 14.855 0.728 156.554 o
17 11 12 20.630 18.235 1.097 70.084 o
17 11 13 7.985 5.563 2.732 12.174 o
17 11 14 22.820 23.130 2.931 10.437 o
17 11 15 35.678 35.702 1.107 59.294 o
17 12 1 1.169 1.117 0.738 167.090 o
17 12 2 8.629 8.285 0.758 153.778 o
17 12 3 31.595 32.342 0.887 87.990 o
17 12 4 53.191 52.361 1.087 48.856 o
17 12 5 5.133 5.055 0.718 174.456 o
17 12 6 4.957 3.908 0.668 201.614 o
17 12 7 28.271 28.015 0.917 87.948 o
17 12 8 2.640 1.466 0.618 237.405 o
17 12 9 0.006 0.479 0.498 366.201 o
17 12 10 10.959 9.342 0.827 127.957 o
17 12 11 5.965 5.334 0.708 178.740 o
17 12 12 2.299 1.615 0.708 181.238 o
17 12 13 5.320 5.782 0.997 90.886 o
17 12 14 27.569 25.532 1.256 51.880 o
17 13 1 38.831 36.738 1.904 22.864 o
17 13 2 54.518 56.050 1.615 27.198 o
17 13 3 2.715 3.798 1.216 61.415 o
17 13 4 74.711 78.153 1.555 23.822 o
17 13 5 0.065 0.907 1.027 86.295 o
17 13 6 52.489 55.641 1.416 33.677 o
17 13 7 46.443 44.944 1.715 26.343 o
17 13 8 0.097 0.788 0.897 113.024 o
17 13 9 50.195 48.463 1.117 49.290 o
17 13 10 9.144 8.943 0.738 161.247 o
17 13 11 0.038 0.518 0.618 238.164 o
17 13 12 31.740 28.384 0.927 83.642 o
17 13 13 8.057 6.121 0.758 154.897 o
17 14 1 1.623 1.555 0.917 108.087 o
17 14 2 67.114 70.645 1.466 27.716 o
17 14 3 1.395 1.037 0.768 154.311 o
17 14 4 11.945 11.585 0.917 103.960 o
17 14 5 17.618 16.370 1.037 79.329 o
17 14 6 8.141 8.694 1.147 68.350 o
17 14 7 9.436 8.813 1.226 59.692 o
17 14 8 10.170 10.927 0.997 89.180 o
17 14 9 0.190 0.608 0.548 302.627 o
17 14 10 19.321 18.414 1.067 74.222 o
17 14 11 9.647 8.554 2.343 16.515 o
17 14 12 0.419 0.738 0.877 118.214 o
17 15 1 20.829 21.425 0.967 87.259 o
17 15 2 8.176 9.062 0.987 91.766 o
17 15 3 37.933 36.579 1.107 58.084 o
17 15 4 2.084 1.695 0.897 112.898 o
17 15 5 1.571 1.765 0.847 126.602 o
17 15 6 28.132 27.616 1.127 62.349 o
17 15 7 64.322 60.078 1.954 19.030 o
17 15 8 5.143 4.925 0.788 145.230 o
17 15 9 84.861 81.582 4.018 5.098 o
17 15 10 6.142 5.124 0.877 116.978 o
17 16 1 10.937 12.103 0.997 88.764 o
17 16 2 12.104 12.043 1.027 83.483 o
17 16 3 0.289 0.768 0.847 126.708 o
17 16 4 1.579 0.867 0.638 223.277 o
17 16 5 8.394 7.258 0.728 166.873 o
17 16 6 0.136 0.419 0.399 572.158 o
17 16 7 11.071 9.960 0.578 251.210 o
17 16 8 9.414 7.996 0.768 149.478 o
17 16 9 11.003 10.059 0.808 133.833 o
17 17 1 32.466 30.487 1.924 23.045 o
17 17 2 18.858 20.029 0.808 122.584 o
17 17 3 1.350 0.598 0.668 203.815 o
17 17 4 72.098 68.462 1.416 28.194 o
17 17 5 1.660 2.104 0.508 350.910 o
17 17 6 31.855 29.201 1.675 29.945 o
17 18 1 4.869 4.696 0.508 344.481 o
17 18 2 1.171 0.419 0.479 397.007 o
18 0 0 20.875 19.431 2.094 20.291 o
18 0 2 17.457 18.743 1.266 54.133 o
18 0 4 0.938 0.907 0.827 132.856 o
18 0 6 2.753 4.048 1.127 71.560 o
18 0 8 14.128 14.097 1.117 70.251 o
18 0 10 32.868 31.953 1.775 26.706 o
18 0 12 1.113 1.007 0.748 162.678 o
18 0 14 2.963 1.037 0.748 162.379 o
18 1 0 82.652 83.227 1.954 16.578 o
18 1 1 47.596 48.074 1.695 26.548 o
18 1 2 60.300 62.361 1.595 26.376 o
18 1 3 167.735 174.410 2.831 6.047 o
18 1 4 11.781 10.777 0.877 113.519 o
18 1 5 42.998 44.505 1.256 44.636 o
18 1 6 8.594 6.889 1.037 83.429 o
18 1 7 30.777 28.982 0.927 84.149 o
18 1 8 188.664 196.453 2.652 5.709 o
18 1 9 0.087 0.977 1.127 71.697 o
18 1 10 153.393 159.296 2.632 7.107 o
18 1 11 117.476 123.784 1.934 12.600 o
18 1 12 13.353 13.768 0.668 185.522 o
18 1 13 24.365 23.907 0.768 124.309 o
18 1 14 28.399 27.347 0.768 116.538 o
18 1 15 6.038 4.387 2.792 11.667 o
18 2 0 120.072 122.119 2.313 10.225 o
18 2 1 43.415 42.262 1.097 55.035 o
18 2 2 1.602 0.558 0.528 325.480 o
18 2 3 3.068 2.383 0.758 157.965 o
18 2 4 28.224 26.539 0.887 93.465 o
18 2 5 0.264 0.927 1.077 78.488 o
18 2 6 29.670 28.783 1.216 53.862 o
18 2 7 0.063 0.429 0.449 452.093 o
18 2 8 2.826 2.891 0.708 180.903 o
18 2 9 49.913 51.464 1.236 42.375 o
18 2 10 40.080 40.078 0.887 77.222 o
18 2 11 3.224 3.210 0.628 229.203 o
18 2 12 5.050 4.855 0.598 250.084 o
18 2 13 1.250 0.718 0.528 325.600 o
18 2 14 0.096 0.798 0.907 110.554 o
18 2 15 4.655 2.562 2.303 17.145 o
18 3 0 343.301 352.499 6.052 1.382 o
18 3 1 38.852 36.918 1.346 41.995 o
18 3 2 63.441 66.717 1.466 28.781 o
18 3 3 108.460 112.857 1.745 15.202 o
18 3 4 54.195 54.225 1.186 42.866 o
18 3 5 52.902 55.352 1.097 47.762 o
18 3 6 14.218 14.596 0.738 153.099 o
18 3 7 39.664 38.673 1.037 62.683 o
18 3 8 18.371 16.988 0.758 139.526 o
18 3 9 0.441 0.558 0.489 381.221 o
18 3 10 100.695 101.681 2.084 13.330 o
18 3 11 54.622 54.076 1.346 35.925 o
18 3 12 0.399 0.289 0.309 952.362 o
18 3 13 61.570 62.410 1.874 20.475 o
18 3 14 2.657 2.134 0.788 146.341 o
18 3 15 29.959 29.530 1.575 33.732 o
18 3 16 19.796 19.371 1.326 49.129 o
18 3 17 2.078 1.246 0.927 105.756 o
18 4 0 32.228 32.132 1.765 27.032 o
18 4 1 4.126 3.479 2.064 21.348 o
18 4 2 45.338 47.396 2.094 18.575 o
18 4 3 23.981 20.807 1.007 79.694 o
18 4 4 21.962 22.581 1.097 68.817 o
18 4 5 1.114 0.598 0.538 313.733 o
18 4 6 100.935 102.309 2.143 12.821 o
18 4 7 18.242 16.859 0.957 91.641 o
18 4 8 2.169 0.708 0.628 230.267 o
18 4 9 2.205 1.635 0.847 126.542 o
18 4 10 10.017 7.936 0.818 131.979 o
18 4 11 8.252 7.318 0.798 139.681 o
18 4 12 67.840 70.865 1.356 30.410 o
18 4 13 3.253 3.041 1.057 81.302 o
18 4 14 0.429 0.379 0.399 572.055 o
18 4 15 4.046 2.672 0.977 95.016 o
18 4 16 33.674 33.827 1.057 65.292 o
18 4 17 1.155 0.598 0.608 245.891 o
18 5 0 322.935 338.731 7.417 1.120 o
18 5 1 12.581 13.509 1.246 57.106 o
18 5 2 62.345 63.417 1.685 23.972 o
18 5 3 47.404 48.154 1.745 25.300 o
18 5 4 12.711 13.459 1.097 73.175 o
18 5 5 24.338 23.638 1.276 51.413 o
18 5 6 38.946 40.038 1.286 44.822 o
18 5 7 77.915 81.193 1.814 18.910 o
18 5 8 52.558 52.202 1.505 30.996 o
18 5 9 4.631 4.766 0.798 141.864 o
18 5 10 45.513 46.230 1.346 39.205 o
18 5 11 139.602 146.625 2.313 8.873 o
18 5 12 19.382 17.487 1.097 70.636 o
18 5 13 24.051 25.164 0.937 88.912 o
18 5 14 6.478 6.042 1.047 82.308 o
18 5 15 2.857 2.582 0.937 103.394 o
18 5 16 59.397 60.177 1.824 21.692 o
18 5 17 9.386 8.424 1.007 88.012 o
18 6 0 1.007 1.256 1.057 81.460 o
18 6 1 2.240 1.834 1.027 86.209 o
18 6 2 18.206 16.191 1.156 64.433 o
18 6 3 2.795 2.104 1.027 86.166 o
18 6 4 15.620 13.280 1.037 80.624 o
18 6 5 1.550 1.346 0.788 146.569 o
18 6 6 15.110 13.649 0.847 118.152 o
18 6 7 0.459 1.067 1.186 64.646 o
18 6 8 26.096 25.802 0.897 93.847 o
18 6 9 12.606 9.272 1.117 71.150 o
18 6 10 1.228 1.575 0.648 216.466 o
18 6 11 1.138 1.406 0.698 186.702 o
18 6 12 4.691 4.038 0.748 161.354 o
18 6 13 4.120 4.456 0.698 185.184 o
18 6 14 2.456 0.967 0.788 146.475 o
18 6 15 7.429 7.766 0.897 111.117 o
18 6 16 7.199 5.723 0.778 147.804 o
18 6 17 0.361 0.399 0.429 495.056 o
18 7 0 66.007 64.803 2.851 9.915 o
18 7 1 16.006 15.094 1.057 77.326 o
18 7 2 25.019 26.151 1.087 68.014 o
18 7 3 60.143 60.446 1.186 39.718 o
18 7 4 1.356 1.176 0.758 158.393 o
18 7 5 135.262 136.994 2.811 7.341 o
18 7 6 0.114 1.087 1.246 58.592 o
18 7 7 56.777 57.695 1.137 43.643 o
18 7 8 99.077 100.914 1.356 21.372 o
18 7 9 19.574 18.753 0.718 150.175 o
18 7 10 115.727 120.315 1.476 16.472 o
18 7 11 60.577 62.111 1.156 40.516 o
18 7 12 15.817 14.815 0.748 147.376 o
18 7 13 50.603 46.938 1.326 38.692 o
18 7 14 14.844 15.303 1.755 29.040 o
18 7 15 6.763 6.101 0.847 124.904 o
18 7 16 0.348 0.558 0.618 238.144 o
18 8 0 0.914 1.316 0.987 93.386 o
18 8 1 9.823 9.591 0.798 138.034 o
18 8 2 3.917 2.582 0.788 146.005 o
18 8 3 16.006 15.064 0.808 127.792 o
18 8 4 4.126 2.722 0.738 166.194 o
18 8 5 6.192 4.516 0.758 156.401 o
18 8 6 9.300 8.355 0.688 184.629 o
18 8 7 10.442 9.551 0.658 198.678 o
18 8 8 0.624 0.439 0.409 544.381 o
18 8 9 0.007 0.907 1.017 87.996 o
18 8 10 2.507 1.984 0.668 203.345 o
18 8 11 18.111 16.101 0.927 97.458 o
18 8 12 9.636 8.654 1.057 79.971 o
18 8 13 6.834 6.919 0.977 94.196 o
18 8 14 1.064 0.489 0.498 365.938 o
18 8 15 11.734 10.528 0.917 104.291 o
18 8 16 9.827 7.088 1.057 80.094 o
18 9 0 80.536 79.907 1.665 20.953 o
18 9 1 69.599 68.731 1.645 23.480 o
18 9 2 46.878 45.243 0.997 60.002 o
18 9 3 115.356 115.459 2.004 12.539 o
18 9 4 18.503 17.686 1.047 77.331 o
18 9 5 3.823 3.101 0.688 191.036 o
18 9 6 36.914 36.738 0.887 81.393 o
18 9 7 6.319 5.254 0.628 225.715 o
18 9 8 158.504 166.265 2.104 8.470 o
18 9 9 0.369 0.818 0.917 108.159 o
18 9 10 33.863 32.053 0.837 93.750 o
18 9 11 33.222 31.484 1.057 66.122 o
18 9 12 1.458 1.406 0.897 112.957 o
18 9 13 14.210 12.731 0.847 119.118 o
18 9 14 19.453 17.587 1.296 51.525 o
18 9 15 7.940 7.766 0.937 101.859 o
18 10 0 129.115 129.756 3.240 6.245 o
18 10 1 2.402 1.605 0.648 216.121 o
18 10 2 2.624 1.166 0.638 222.908 o
18 10 3 5.608 5.075 0.648 213.051 o
18 10 4 22.301 21.216 0.738 137.571 o
18 10 5 0.649 0.668 0.508 351.848 o
18 10 6 38.390 38.274 1.047 62.589 o
18 10 7 8.475 7.637 0.738 162.313 o
18 10 8 12.632 10.119 0.658 194.929 o
18 10 9 6.978 3.031 1.416 45.228 o
18 10 10 42.512 41.903 1.147 51.990 o
18 10 11 1.088 0.419 0.419 518.468 o
18 10 12 15.302 12.243 0.897 106.461 o
18 10 13 0.582 0.479 0.558 291.873 o
18 10 14 0.379 1.426 0.837 129.728 o
18 10 15 0.184 0.897 1.027 86.294 o
18 11 0 153.515 158.170 2.463 7.635 o
18 11 1 27.321 26.071 1.176 58.325 o
18 11 2 11.012 9.132 0.827 127.989 o
18 11 3 77.980 78.771 1.834 18.741 o
18 11 4 13.508 14.685 1.206 60.574 o
18 11 5 59.817 59.818 1.466 30.142 o
18 11 6 1.886 2.253 0.768 154.158 o
18 11 7 6.091 6.371 0.788 144.526 o
18 11 8 19.036 20.149 0.867 107.817 o
18 11 9 1.059 0.568 0.508 351.725 o
18 11 10 27.340 23.529 1.256 52.194 o
18 11 11 1.315 1.416 0.728 171.657 o
18 11 12 0.281 0.469 0.469 414.399 o
18 11 13 76.830 73.447 3.190 7.863 o
18 11 14 2.334 1.336 1.356 49.472 o
18 12 0 56.455 58.223 1.515 29.462 o
18 12 1 2.616 2.233 0.768 154.021 o
18 12 2 0.159 0.449 0.449 452.076 o
18 12 3 20.792 19.381 0.818 118.353 o
18 12 4 3.359 3.719 0.668 202.611 o
18 12 5 0.692 0.479 0.479 397.201 o
18 12 6 8.024 7.218 0.598 244.315 o
18 12 7 11.004 12.332 1.077 76.390 o
18 12 8 10.582 11.395 1.007 87.280 o
18 12 9 2.773 0.917 0.668 203.434 o
18 12 10 28.873 28.224 1.296 48.411 o
18 12 11 0.497 0.439 0.409 544.451 o
18 12 12 0.950 2.622 0.788 146.565 o
18 12 13 1.937 1.585 1.505 40.139 o
18 13 0 84.420 87.524 4.008 5.101 o
18 13 1 3.237 2.383 0.937 103.364 o
18 13 2 42.135 43.967 1.196 48.503 o
18 13 3 0.653 1.037 0.748 162.717 o
18 13 4 1.018 0.618 0.568 281.621 o
18 13 5 16.041 14.985 1.117 69.638 o
18 13 6 40.749 40.108 1.107 56.010 o
18 13 7 58.906 61.204 1.396 32.326 o
18 13 8 51.794 47.466 1.625 27.930 o
18 13 9 0.805 0.768 0.758 158.463 o
18 13 10 16.504 12.691 1.117 69.821 o
18 13 11 45.581 48.303 3.649 6.575 o
18 13 12 17.020 15.343 2.323 16.660 o
18 14 0 2.858 1.027 1.186 64.595 o
18 14 1 12.418 12.801 0.877 112.617 o
18 14 2 0.010 0.508 0.489 381.299 o
18 14 3 0.007 0.987 0.678 197.983 o
18 14 4 0.794 0.678 0.548 302.514 o
18 14 5 0.173 0.489 0.479 397.331 o
18 14 6 0.763 0.927 0.668 203.875 o
18 14 7 1.093 0.738 0.608 245.889 o
18 14 8 0.004 0.558 0.498 366.198 o
18 14 9 4.333 4.058 0.758 157.305 o
18 14 10 3.663 3.719 0.738 166.182 o
18 15 0 35.008 32.721 2.632 12.616 o
18 15 1 0.051 0.379 0.389 601.899 o
18 15 2 2.352 1.166 0.658 209.725 o
18 15 3 20.246 18.623 1.625 33.268 o
18 15 4 0.168 0.429 0.439 472.857 o
18 15 5 112.933 107.743 3.270 6.640 o
18 15 6 0.132 0.269 0.289 1088.520 o
18 15 7 25.062 22.751 1.535 36.386 o
18 15 8 25.621 26.719 1.127 63.476 o
18 16 0 8.905 8.385 0.887 112.920 o
18 16 1 1.624 2.383 0.907 110.442 o
18 16 2 10.580 11.306 0.827 127.584 o
18 16 3 0.075 0.419 0.389 601.890 o
18 16 4 12.591 12.133 0.778 141.657 o
18 16 5 1.092 0.748 0.508 351.674 o
18 16 6 23.481 21.255 1.765 28.087 o
18 17 0 35.249 31.285 1.097 61.364 o
18 17 1 27.387 24.805 1.805 26.549 o
19 0 2 123.367 133.215 2.682 8.200 o
19 0 4 23.984 24.815 1.476 39.216 o
19 0 6 12.197 11.306 1.087 74.872 o
19 0 8 6.711 6.600 0.997 90.565 o
19 0 10 32.068 33.478 1.137 58.728 o
19 0 12 0.300 0.578 0.568 281.754 o
19 1 1 245.224 259.612 3.519 3.297 o
19 1 2 12.844 12.851 0.847 120.003 o
19 1 3 1.050 0.538 0.508 351.734 o
19 1 4 25.347 23.977 0.877 98.853 o
19 1 5 9.083 9.162 0.778 145.616 o
19 1 6 180.463 184.290 2.612 6.122 o
19 1 7 147.159 154.790 2.134 9.092 o
19 1 8 13.346 12.831 0.857 117.058 o
19 1 9 50.688 49.260 1.386 35.908 o
19 1 10 57.167 58.213 1.117 44.342 o
19 1 11 0.235 0.847 0.598 254.280 o
19 1 12 56.726 54.305 1.007 51.261 o
19 1 13 0.316 0.648 0.598 254.282 o
19 2 1 0.274 0.947 0.688 192.273 o
19 2 2 6.722 6.759 0.758 155.514 o
19 2 3 7.387 7.597 0.738 163.132 o
19 2 4 2.698 2.772 0.708 180.964 o
19 2 5 9.078 8.813 0.748 157.227 o
19 2 6 1.869 1.226 0.648 216.349 o
19 2 7 32.464 30.288 0.857 92.821 o
19 2 8 1.339 0.449 0.459 432.125 o
19 2 9 17.776 16.889 0.818 122.520 o
19 2 10 1.865 0.967 0.578 271.669 o
19 2 11 13.299 12.532 0.997 87.890 o
19 2 12 0.102 0.808 0.917 108.164 o
19 2 13 2.082 2.901 0.867 120.741 o
19 3 1 86.926 88.701 1.485 22.351 o
19 3 2 204.795 211.268 2.443 5.551 o
19 3 3 10.174 8.345 0.758 152.586 o
19 3 4 13.085 11.515 0.788 138.140 o
19 3 5 1.283 0.668 0.598 254.112 o
19 3 6 38.551 39.002 1.097 58.060 o
19 3 7 35.645 35.542 1.306 45.173 o
19 3 8 0.068 0.877 1.027 86.295 o
19 3 9 83.470 83.716 1.874 17.457 o
19 3 10 2.470 0.887 0.678 197.600 o
19 3 11 43.723 44.595 2.283 16.010 o
19 3 12 9.998 9.940 0.788 141.178 o
19 3 13 0.007 0.658 0.768 154.412 o
19 3 14 101.244 97.404 4.586 3.878 o
19 3 15 36.495 35.692 4.646 4.154 o
19 3 16 2.541 1.117 0.837 129.559 o
19 4 1 4.035 4.945 1.416 45.300 o
19 4 2 3.874 2.871 1.017 87.739 o
19 4 3 0.736 0.538 0.558 291.839 o
19 4 4 3.923 2.672 0.867 120.478 o
19 4 5 3.796 3.659 0.818 135.464 o
19 4 6 0.156 1.027 1.156 68.036 o
19 4 7 0.246 0.678 0.588 262.979 o
19 4 8 23.016 21.864 1.047 74.557 o
19 4 9 1.307 2.702 0.808 139.377 o
19 4 10 6.804 7.427 0.758 155.268 o
19 4 11 0.604 1.266 1.426 44.768 o
19 4 12 17.404 16.370 0.827 120.435 o
19 4 13 7.817 7.348 0.818 133.308 o
19 4 14 5.035 2.792 0.977 94.883 o
19 4 15 2.683 0.658 0.598 253.617 o
19 4 16 0.203 0.469 0.498 366.180 o
19 5 1 33.271 32.870 1.236 50.678 o
19 5 2 78.651 79.858 1.655 21.359 o
19 5 3 0.297 0.498 0.518 338.542 o
19 5 4 109.924 111.990 1.894 13.857 o
19 5 5 43.357 42.301 1.097 55.052 o
19 5 6 5.685 4.885 0.788 145.025 o
19 5 7 47.928 46.050 1.256 42.868 o
19 5 8 7.543 7.338 0.748 158.895 o
19 5 9 104.376 104.852 1.615 17.271 o
19 5 10 0.131 0.678 0.598 254.296 o
19 5 11 18.287 17.876 0.748 142.342 o
19 5 12 49.880 49.609 0.917 62.982 o
19 5 13 0.483 0.768 0.867 120.944 o
19 5 14 57.076 54.704 1.685 25.206 o
19 5 15 44.149 44.674 2.064 19.209 o
19 5 16 24.763 25.782 1.007 77.954 o
19 6 1 0.575 0.708 0.658 210.131 o
19 6 2 12.495 12.462 1.406 45.183 o
19 6 3 6.755 5.892 0.977 94.321 o
19 6 4 25.836 24.795 1.067 70.207 o
19 6 5 3.996 3.121 0.827 132.252 o
19 6 6 0.794 0.618 0.538 313.824 o
19 6 7 8.926 8.315 0.718 170.478 o
19 6 8 50.647 50.726 1.206 43.741 o
19 6 9 8.298 7.487 0.718 171.387 o
19 6 10 7.745 6.510 0.808 136.794 o
19 6 11 2.584 2.941 0.628 229.634 o
19 6 12 8.896 7.417 0.977 93.641 o
19 6 13 0.572 0.419 0.459 432.533 o
19 6 14 2.792 2.114 0.808 139.199 o
19 6 15 1.272 1.156 0.738 167.075 o
19 6 16 8.399 6.939 0.618 229.033 o
19 7 1 106.133 110.415 1.745 15.527 o
19 7 2 21.055 18.444 0.997 83.245 o
19 7 3 65.588 64.046 1.296 33.570 o
19 7 4 10.718 9.920 0.917 104.852 o
19 7 5 57.895 60.526 1.206 39.630 o
19 7 6 108.117 108.790 1.416 18.716 o
19 7 7 97.088 98.571 1.944 14.923 o
19 7 8 5.251 5.184 0.668 200.951 o
19 7 9 91.667 92.519 1.525 20.751 o
19 7 10 44.654 45.801 1.027 58.773 o
19 7 11 2.550 1.775 0.977 95.200 o
19 7 12 30.731 32.083 1.904 23.558 o
19 7 13 41.916 43.558 1.246 45.681 o
19 7 14 12.878 10.817 0.748 152.867 o
19 7 15 2.242 1.246 0.558 291.111 o
19 8 1 13.105 11.545 0.957 95.328 o
19 8 2 59.376 60.008 1.396 32.354 o
19 8 3 3.587 2.243 0.748 162.065 o
19 8 4 5.411 5.234 0.738 165.074 o
19 8 5 7.235 6.171 0.718 172.742 o
19 8 6 1.927 1.635 0.708 181.321 o
19 8 7 0.044 0.808 0.628 230.657 o
19 8 8 6.528 6.062 0.618 232.163 o
19 8 9 3.501 3.519 0.568 279.199 o
19 8 10 11.143 10.678 0.877 113.875 o
19 8 11 2.761 1.555 0.887 115.384 o
19 8 12 1.045 1.027 0.738 167.108 o
19 8 13 18.664 17.327 1.246 55.696 o
19 8 14 13.428 10.707 0.718 164.425 o
19 9 1 140.083 142.697 1.854 10.996 o
19 9 2 0.089 0.518 0.548 302.640 o
19 9 3 1.731 0.847 0.608 245.709 o
19 9 4 126.151 125.389 1.565 14.424 o
19 9 5 32.824 33.339 0.897 85.033 o
19 9 6 37.975 36.918 0.897 79.149 o
19 9 7 25.951 24.506 0.718 135.175 o
19 9 8 16.745 16.221 0.877 108.777 o
19 9 9 9.275 8.245 0.768 149.489 o
19 9 10 18.958 18.384 1.017 81.260 o
19 9 11 1.521 1.645 0.798 142.918 o
19 9 12 83.336 80.974 2.612 10.729 o
19 9 13 0.119 0.548 0.638 223.508 o
19 9 14 7.771 5.414 2.223 18.366 o
19 10 1 0.285 0.409 0.389 601.821 o
19 10 2 4.506 3.968 0.608 243.048 o
19 10 3 2.783 2.582 0.588 261.649 o
19 10 4 2.439 2.562 0.768 154.024 o
19 10 5 4.499 3.629 0.778 149.415 o
19 10 6 2.463 1.894 0.927 105.699 o
19 10 7 0.673 1.824 0.877 118.182 o
19 10 8 5.031 4.117 0.678 195.679 o
19 10 9 4.371 4.187 0.698 185.123 o
19 10 10 0.544 0.399 0.379 633.757 o
19 10 11 0.648 0.758 0.618 238.099 o
19 10 12 0.421 0.439 0.429 495.027 o
19 10 13 0.023 0.887 1.027 86.295 o
19 11 1 57.501 56.957 1.695 24.779 o
19 11 2 42.186 43.588 0.977 65.115 o
19 11 3 27.562 28.783 1.276 50.028 o
19 11 4 37.631 37.436 1.037 64.145 o
19 11 5 38.150 37.865 1.236 48.381 o
19 11 6 2.434 2.413 0.708 181.098 o
19 11 7 7.100 7.417 0.608 237.912 o
19 11 8 1.905 1.476 0.967 97.225 o
19 11 9 32.832 32.531 1.186 54.544 o
19 11 10 3.586 2.034 0.608 244.528 o
19 11 11 55.792 44.365 2.951 9.715 o
19 11 12 20.870 18.803 2.881 10.832 o
19 12 1 9.629 7.906 0.498 338.981 o
19 12 2 3.348 2.433 1.007 89.550 o
19 12 3 6.356 6.351 0.897 111.665 o
19 12 4 10.586 10.259 0.788 140.637 o
19 12 5 1.647 1.735 0.698 186.580 o
19 12 6 4.599 3.679 0.758 157.277 o
19 12 7 0.118 0.498 0.538 313.951 o
19 12 8 10.631 8.883 1.565 36.774 o
19 12 9 2.468 1.495 0.778 150.203 o
19 12 10 0.032 0.439 0.419 518.986 o
19 12 11 2.405 2.562 1.984 23.110 o
19 13 1 1.009 1.336 0.748 162.672 o
19 13 2 13.829 13.399 0.788 136.650 o
19 13 3 26.114 26.669 0.917 90.127 o
19 13 4 88.773 85.700 2.124 14.254 o
19 13 5 6.815 6.121 0.927 104.570 o
19 13 6 11.623 11.714 0.827 126.775 o
19 13 7 1.108 0.439 0.469 414.094 o
19 13 8 4.506 5.404 1.047 82.617 o
19 13 9 62.998 52.122 4.686 3.989 o
19 14 1 4.266 3.519 0.628 228.394 o
19 14 2 2.240 2.153 0.618 237.431 o
19 14 3 0.465 0.409 0.389 601.732 o
19 14 4 28.368 28.842 1.366 44.096 o
19 14 5 0.725 0.498 0.429 494.871 o
19 14 6 0.002 0.538 0.628 230.665 o
19 14 7 2.864 2.881 0.728 171.153 o
19 14 8 30.747 25.891 2.782 11.456 o
19 15 1 39.979 38.104 1.336 42.094 o
19 15 2 3.444 4.167 0.618 236.127 o
19 15 3 35.455 32.202 0.718 113.340 o
19 15 4 36.923 34.525 2.074 19.706 o
19 15 5 9.911 10.000 0.668 193.514 o
20 0 0 12.237 13.519 1.735 29.852 o
20 0 2 2.239 2.921 1.057 81.374 o
20 0 4 17.202 20.318 1.117 68.533 o
20 0 6 2.143 1.695 1.007 89.663 o
20 0 8 6.582 5.902 0.877 116.733 o
20 0 10 21.298 18.095 1.017 80.264 o
20 1 0 12.633 10.219 1.216 60.126 o
20 1 1 0.205 0.479 0.479 397.327 o
20 1 2 89.167 90.176 1.595 20.245 o
20 1 3 151.240 153.075 2.443 7.858 o
20 1 4 16.680 15.094 0.758 142.716 o
20 1 5 113.537 115.549 1.854 13.758 o
20 1 6 72.135 73.088 1.336 29.711 o
20 1 7 3.951 3.180 0.628 228.743 o
20 1 8 94.894 96.497 1.436 21.270 o
20 1 9 3.067 2.572 0.668 203.016 o
20 1 10 41.434 38.942 1.306 43.187 o
20 1 11 23.458 19.630 1.017 78.862 o
20 2 0 0.375 0.798 0.738 167.169 o
20 2 1 4.144 3.509 0.708 180.261 o
20 2 2 1.329 0.758 0.578 271.898 o
20 2 3 25.848 24.954 0.837 105.780 o
20 2 4 0.000 0.349 0.359 706.407 o
20 2 5 0.009 0.877 0.997 91.551 o
20 2 6 0.806 0.449 0.429 494.838 o
20 2 7 0.142 0.508 0.449 452.074 o
20 2 8 1.244 1.107 0.618 237.953 o
20 2 9 0.196 0.429 0.419 518.952 o
20 2 10 0.690 0.778 0.867 120.937 o
20 2 11 34.194 30.727 1.316 45.554 o
20 3 0 42.180 41.384 1.805 24.701 o
20 3 1 0.714 0.508 0.469 414.262 o
20 3 2 106.614 107.284 1.745 15.628 o
20 3 3 4.594 3.609 0.837 128.937 o
20 3 4 4.650 4.626 0.648 214.019 o
20 3 5 43.052 42.591 1.436 36.268 o
20 3 6 93.058 95.999 1.914 15.643 o
20 3 7 43.817 45.711 1.286 42.622 o
20 3 8 2.126 1.545 0.997 91.469 o
20 3 9 16.695 19.271 1.246 55.894 o
20 3 10 28.176 26.779 1.306 48.080 o
20 3 12 8.887 7.049 2.891 10.864 o
20 3 13 109.426 95.101 4.307 4.289 o
20 3 14 2.809 1.216 0.907 110.388 o
20 4 0 5.921 5.932 1.166 66.463 o
20 4 1 1.199 0.489 0.508 351.684 o
20 4 2 0.226 0.798 0.778 150.471 o
20 4 3 0.042 0.419 0.449 452.097 o
20 4 4 4.100 3.838 0.877 117.625 o
20 4 5 4.259 3.071 0.887 115.051 o
20 4 6 20.837 20.238 0.967 87.591 o
20 4 7 0.026 0.369 0.409 544.617 o
20 4 8 2.689 3.091 1.057 81.340 o
20 4 9 11.814 10.648 0.997 88.716 o
20 4 10 47.315 45.472 1.346 38.848 o
20 4 11 1.785 1.655 1.735 30.232 o
20 4 12 0.928 0.668 0.758 158.458 o
20 4 13 0.138 0.558 0.608 246.031 o
20 4 14 1.753 1.924 1.027 86.232 o
20 5 0 226.863 239.533 7.487 1.318 o
20 5 1 37.533 36.060 1.176 52.967 o
20 5 2 51.476 52.241 1.894 21.463 o
20 5 3 2.870 1.565 0.847 126.462 o
20 5 4 6.685 6.221 0.847 124.911 o
20 5 5 79.983 82.988 1.446 24.684 o
20 5 6 60.671 62.131 1.466 29.753 o
20 5 7 20.259 21.355 1.366 46.213 o
20 5 8 51.791 51.284 1.595 28.497 o
20 5 9 13.293 14.037 0.748 150.725 o
20 5 10 8.667 7.128 0.768 150.287 o
20 5 11 31.209 30.846 1.047 68.362 o
20 5 12 8.154 5.443 1.854 26.365 o
20 5 13 62.105 62.361 1.605 25.866 o
20 5 14 7.519 7.517 0.987 92.110 o
20 6 0 2.808 1.097 1.206 62.479 o
20 6 1 13.455 11.954 1.296 52.887 o
20 6 2 2.127 2.522 1.007 89.639 o
20 6 3 19.571 17.277 0.927 96.216 o
20 6 4 11.707 11.266 0.808 132.910 o
20 6 5 0.062 0.957 1.067 79.963 o
20 6 6 0.052 0.359 0.399 572.183 o
20 6 7 0.001 0.399 0.399 572.189 o
20 6 8 5.324 5.523 0.588 257.737 o
20 6 9 0.398 0.808 0.897 113.018 o
20 6 10 4.700 4.516 0.758 157.072 o
20 6 11 6.539 4.506 0.808 137.773 o
20 6 12 3.875 3.679 0.867 120.392 o
20 6 13 0.380 0.419 0.439 472.804 o
20 6 14 0.019 0.479 0.489 381.299 o
20 7 0 0.153 0.818 0.957 99.337 o
20 7 1 26.429 24.097 0.917 90.864 o
20 7 2 51.847 53.298 1.077 49.833 o
20 7 3 47.354 45.651 1.426 35.471 o
20 7 4 17.126 16.659 0.927 97.871 o
20 7 5 82.238 84.294 1.675 20.315 o
20 7 6 39.066 40.248 1.037 62.578 o
20 7 7 28.769 27.626 0.748 120.480 o
20 7 8 34.410 34.376 0.758 105.545 o
20 7 9 31.320 30.767 0.997 73.984 o
20 7 10 25.148 23.469 1.196 57.650 o
20 7 11 20.731 19.242 1.196 59.439 o
20 7 12 0.166 0.598 0.678 197.984 o
20 7 13 21.656 20.199 1.814 26.753 o
20 8 0 31.207 30.318 1.326 45.709 o
20 8 1 3.315 1.964 0.758 157.956 o
20 8 2 0.011 0.877 0.987 93.409 o
20 8 3 1.726 1.087 0.668 203.694 o
20 8 4 6.337 3.968 0.897 111.986 o
20 8 5 4.159 3.220 0.668 202.316 o
20 8 6 0.028 0.369 0.369 668.732 o
20 8 7 2.837 2.722 0.897 112.761 o
20 8 8 0.207 0.738 0.598 254.288 o
20 8 9 11.992 10.478 0.688 180.072 o
20 8 10 0.280 0.479 0.508 351.951 o
20 8 11 9.103 7.567 0.847 123.623 o
20 8 12 0.375 0.568 0.469 414.364 o
20 9 0 124.791 126.815 3.928 4.724 o
20 9 1 15.286 12.871 0.658 188.006 o
20 9 2 20.192 17.048 0.698 157.912 o
20 9 3 132.535 131.680 2.881 7.245 o
20 9 4 4.078 3.868 0.788 145.776 o
20 9 5 56.060 58.652 1.326 35.727 o
20 9 6 20.077 19.670 1.206 58.631 o
20 9 7 13.539 13.359 0.867 114.241 o
20 9 8 135.920 141.151 3.101 6.396 o
20 9 9 15.406 14.326 1.505 39.200 o
20 9 10 12.293 9.481 0.778 143.054 o
20 9 11 1.213 0.758 0.748 162.681 o
20 10 0 4.761 5.633 1.007 89.202 o
20 10 1 2.451 2.891 0.758 158.053 o
20 10 2 1.465 1.695 0.748 162.592 o
20 10 3 0.460 0.588 0.518 338.505 o
20 10 4 4.631 3.928 0.758 157.217 o
20 10 5 0.628 0.698 0.578 272.070 o
20 10 6 0.849 0.508 0.469 414.205 o
20 10 7 10.155 9.132 0.678 188.382 o
20 10 8 0.572 0.249 0.269 1254.960 o
20 10 9 1.286 0.518 0.578 271.944 o
20 10 10 0.734 0.808 0.698 186.789 o
20 11 0 16.882 15.214 1.176 62.807 o
20 11 1 22.042 20.538 0.927 93.559 o
20 11 2 11.402 11.276 0.808 133.127 o
20 11 3 6.974 6.450 0.568 272.296 o
20 11 4 1.023 1.117 0.558 291.688 o
20 11 5 9.423 7.318 1.137 69.451 o
20 11 6 10.515 8.893 1.396 46.137 o
20 11 7 46.806 48.892 1.326 39.435 o
20 11 8 9.609 8.773 1.336 50.389 o
20 11 9 3.801 2.243 0.738 166.387 o
20 12 0 2.211 1.715 0.947 101.328 o
20 12 1 0.699 0.518 0.469 414.266 o
20 12 2 0.727 1.007 0.588 262.882 o
20 12 3 0.430 0.439 0.449 452.009 o
20 12 4 2.883 2.413 0.628 229.616 o
20 12 5 10.718 8.704 0.927 102.912 o
20 12 6 1.115 0.917 0.708 181.519 o
20 12 7 0.587 0.389 0.409 544.417 o
20 12 8 10.233 8.215 0.658 199.902 o
20 13 0 130.882 133.295 1.964 11.263 o
20 13 1 1.441 0.827 0.668 203.779 o
20 13 2 17.558 16.390 0.997 85.387 o
20 13 3 1.854 2.333 0.548 301.663 o
20 13 4 0.827 0.628 0.598 254.213 o
20 13 5 34.771 34.944 2.742 11.649 o
20 13 6 13.548 12.093 0.967 93.165 o
20 14 0 7.058 4.038 0.867 119.541 o
20 14 1 6.707 6.470 0.658 205.109 o
20 14 2 0.496 0.758 0.608 245.988 o
20 14 3 1.419 1.127 0.718 176.461 o
20 14 4 2.749 2.991 0.688 191.508 o
21 0 2 38.241 38.054 1.775 25.969 o
21 0 4 0.185 0.967 0.768 154.402 o
21 0 6 6.655 6.510 0.857 122.023 o
21 0 8 11.375 9.790 0.837 124.660 o
21 1 1 115.792 117.693 2.572 9.177 o
21 1 2 0.589 0.469 0.429 494.950 o
21 1 3 25.064 22.980 1.087 68.653 o
21 1 4 49.161 48.523 1.286 40.672 o
21 1 5 64.332 63.776 1.336 32.657 o
21 1 6 70.099 68.582 1.485 26.877 o
21 1 7 128.365 127.473 2.163 10.492 o
21 1 8 2.006 1.476 0.847 126.573 o
21 1 13 0.436 1.037 1.087 77.052 o
21 2 1 1.461 1.944 0.618 237.772 o
21 2 2 12.832 10.538 0.857 118.092 o
21 2 3 0.029 0.897 1.007 89.746 o
21 2 4 10.697 10.089 0.808 134.030 o
21 2 5 14.453 12.223 0.857 116.533 o
21 2 6 18.636 17.178 1.196 60.205 o
21 2 7 16.917 16.590 1.047 78.137 o
21 2 8 1.597 1.366 0.837 129.648 o
21 2 11 0.639 1.715 1.705 31.307 o
21 2 12 0.069 0.808 0.937 103.610 o
21 3 1 31.367 31.046 1.137 59.490 o
21 3 2 9.374 8.524 0.957 97.206 o
21 3 3 25.845 25.014 1.057 71.318 o
21 3 4 65.713 69.678 1.416 29.371 o
21 3 5 1.600 1.745 0.867 120.851 o
21 3 6 19.145 17.208 1.176 62.018 o
21 3 7 39.210 37.486 1.575 31.989 o
21 3 8 0.883 0.409 0.449 451.825 o
21 3 9 39.845 39.022 4.566 4.286 o
21 3 10 0.178 1.555 1.665 32.826 o
21 3 11 27.817 25.503 3.270 8.370 o
21 3 12 11.265 9.112 0.798 137.209 o
21 4 1 3.505 1.665 0.897 112.743 o
21 4 2 1.034 0.568 0.548 302.464 o
21 4 3 7.224 7.746 0.877 116.212 o
21 4 4 5.086 5.952 0.967 96.577 o
21 4 5 1.799 2.403 0.808 139.333 o
21 4 6 35.678 35.991 1.595 31.860 o
21 4 7 4.976 3.908 0.818 135.107 o
21 4 8 5.324 5.523 3.629 6.906 o
21 4 9 2.948 2.014 2.044 21.776 o
21 4 10 17.114 15.234 1.605 34.435 o
21 4 11 2.375 2.153 0.907 110.385 o
21 4 12 0.491 0.538 0.618 238.131 o
21 5 1 0.255 0.808 0.937 103.608 o
21 5 2 17.890 17.577 1.137 66.483 o
21 5 3 49.220 49.280 2.094 18.296 o
21 5 4 41.797 44.674 1.685 27.711 o
21 5 5 3.200 2.104 0.808 139.123 o
21 5 6 18.887 17.317 0.967 89.450 o
21 5 7 31.472 30.697 1.336 45.006 o
21 5 8 4.489 3.549 1.107 74.049 o
21 5 9 27.134 26.081 1.755 27.970 o
21 5 10 0.017 0.419 0.459 432.657 o
21 5 11 27.986 25.353 2.492 14.238 o
21 5 12 27.795 30.358 1.147 60.092 o
21 6 1 5.960 5.573 0.698 183.719 o
21 6 2 15.285 16.669 1.137 67.302 o
21 6 3 0.339 0.708 0.588 262.967 o
21 6 4 6.120 5.713 0.738 164.553 o
21 6 5 1.307 1.635 0.698 186.655 o
21 6 6 0.402 0.798 0.897 113.018 o
21 6 7 2.872 2.472 0.927 105.629 o
21 6 8 7.439 6.450 1.067 79.110 o
21 6 9 0.015 0.708 0.788 146.692 o
21 6 10 2.557 2.034 0.847 126.473 o
21 6 11 2.278 1.446 0.977 95.231 o
21 6 12 10.426 9.431 0.887 112.051 o
21 7 1 127.370 130.165 1.894 11.980 o
21 7 2 0.087 0.867 1.017 87.995 o
21 7 3 14.485 13.409 0.738 153.489 o
21 7 4 65.240 65.102 2.104 16.667 o
21 7 5 44.405 48.622 2.114 18.280 o
21 7 6 40.935 41.085 1.246 46.380 o
21 7 7 111.937 116.805 1.934 13.226 o
21 7 8 3.446 2.313 0.778 149.913 o
21 7 9 33.147 30.836 1.206 53.202 o
21 7 10 7.501 6.450 1.117 72.264 o
21 7 11 1.589 1.356 0.827 132.789 o
21 8 1 0.006 0.688 0.818 136.155 o
21 8 2 2.807 2.542 0.957 99.146 o
21 8 3 0.879 0.768 0.678 197.920 o
21 8 4 10.929 10.199 1.047 80.986 o
21 8 5 9.051 8.913 0.967 95.292 o
21 8 6 0.922 0.977 0.748 162.698 o
21 8 7 14.115 13.140 1.206 60.604 o
21 8 8 0.011 0.618 0.738 167.186 o
21 8 9 0.002 0.419 0.498 366.204 o
21 8 10 1.722 1.166 0.628 230.334 o
21 9 1 46.505 47.625 1.037 56.518 o
21 9 2 4.958 4.516 0.738 165.476 o
21 9 3 11.222 10.179 0.867 116.499 o
21 9 4 23.708 24.137 0.937 89.500 o
21 9 5 34.947 34.994 1.515 35.080 o
21 9 6 38.173 36.340 1.356 41.706 o
21 9 7 41.571 39.869 0.907 73.837 o
21 9 8 12.530 10.428 0.827 126.598 o
21 9 9 0.038 1.027 1.107 74.304 o
21 10 1 0.743 0.558 0.469 414.240 o
21 10 2 9.062 7.936 0.598 241.894 o
21 10 3 17.306 15.264 0.668 177.220 o
21 10 4 11.491 9.242 0.997 89.037 o
21 10 5 0.459 0.449 0.339 791.630 o
21 10 6 10.518 9.501 0.658 198.604 o
21 10 7 0.983 0.758 0.638 223.407 o
21 10 8 0.345 0.798 0.927 105.846 o
21 11 1 42.363 41.165 1.276 44.234 o
21 11 2 4.871 3.858 0.688 190.285 o
21 11 3 2.536 1.236 0.688 191.861 o
21 11 4 44.576 39.301 1.376 38.901 o
21 11 5 1.331 0.798 0.598 254.083 o
21 11 6 10.624 10.040 0.897 109.428 o
21 11 7 9.842 7.647 2.024 22.108 o
21 12 1 2.286 3.051 0.558 290.476 o
21 12 2 1.124 1.366 0.698 186.707 o
21 12 3 1.512 0.997 1.186 64.631 o
21 12 4 19.444 17.467 0.987 85.841 o
21 12 5 2.508 2.293 0.738 166.746 o
22 0 0 5.846 5.124 1.137 70.032 o
22 0 2 18.574 17.268 1.017 81.671 o
22 1 0 84.063 76.946 2.183 14.237 o
22 1 1 23.747 20.428 1.047 74.551 o
22 1 2 25.028 21.594 1.216 56.232 o
22 1 3 32.738 30.358 1.037 68.756 o
22 1 4 0.403 0.588 0.708 181.597 o
22 1 9 12.322 9.481 3.270 8.485 o
22 1 10 6.115 3.300 2.313 16.989 o
22 1 11 2.757 1.525 1.426 44.742 o
22 2 0 60.267 61.104 1.515 28.536 o
22 2 1 14.449 12.063 0.728 158.242 o
22 2 2 0.140 0.778 0.887 115.578 o
22 2 3 8.636 6.211 0.808 136.420 o
22 2 4 24.027 23.140 0.877 100.349 o
22 2 5 38.419 36.848 5.055 3.514 o
22 2 6 4.308 4.357 3.280 8.455 o
22 2 7 2.419 2.662 2.433 15.374 o
22 2 8 1.161 1.944 1.954 23.829 o
22 2 9 0.060 1.296 1.446 43.544 o
22 2 10 8.595 5.483 2.582 13.620 o
22 2 11 1.287 0.967 1.047 83.015 o
22 3 0 90.877 92.340 1.934 15.762 o
22 3 1 0.008 0.568 0.528 325.915 o
22 3 2 9.500 7.766 0.887 112.805 o
22 3 3 1.349 0.568 0.518 338.219 o
22 3 4 0.148 1.027 0.937 103.608 o
22 3 5 20.279 21.654 1.495 38.870 o
22 3 6 12.845 13.230 4.167 5.228 o
22 3 7 37.802 35.632 4.297 4.841 o
22 3 8 47.539 48.443 4.187 5.030 o
22 3 9 8.197 7.756 2.831 11.329 o
22 3 10 3.123 2.881 2.044 21.773 o
22 4 0 2.752 0.748 0.718 176.245 o
22 4 1 5.016 3.908 0.778 149.184 o
22 4 2 26.160 25.752 0.917 90.442 o
22 4 3 1.473 1.007 0.957 99.295 o
22 4 4 9.423 9.820 1.406 45.538 o
22 4 5 0.388 0.528 0.628 230.643 o
22 4 6 40.151 43.697 4.407 4.588 o
22 4 7 7.790 8.893 1.027 84.991 o
22 4 8 15.720 16.370 1.017 83.033 o
22 4 9 2.690 1.645 0.818 135.887 o
22 4 10 0.195 0.518 0.578 272.136 o
22 5 0 79.445 80.815 2.363 12.750 o
22 5 1 3.436 2.403 0.937 103.339 o
22 5 2 48.157 47.735 1.376 37.079 o
22 5 3 0.388 0.578 0.588 262.969 o
22 5 4 1.984 2.423 0.977 95.218 o
22 5 5 23.489 23.897 1.047 73.879 o
22 5 6 43.525 43.897 1.635 29.007 o
22 5 7 36.240 38.473 1.944 22.127 o
22 5 8 33.685 33.080 1.625 31.230 o
22 5 9 0.711 0.339 0.379 633.651 o
22 5 10 18.116 19.511 0.987 85.992 o
22 6 0 1.865 1.585 1.236 59.513 o
22 6 1 0.005 0.758 0.857 123.784 o
22 6 2 12.511 12.233 0.897 107.992 o
22 6 3 13.084 13.629 1.007 86.110 o
22 6 4 12.437 12.263 0.967 93.571 o
22 6 5 14.680 13.768 0.907 104.188 o
22 6 6 29.667 30.039 1.745 27.913 o
22 6 7 2.952 2.831 0.907 110.281 o
22 6 8 13.801 12.681 0.867 114.289 o
22 6 9 0.410 0.818 0.698 186.814 o
22 6 10 5.857 4.975 0.977 94.581 o
22 7 0 33.449 32.970 1.904 23.358 o
22 7 1 0.576 0.449 0.459 432.526 o
22 7 2 7.587 7.647 0.887 113.550 o
22 7 3 44.073 44.295 1.595 30.142 o
22 7 4 1.580 1.226 0.718 176.428 o
22 7 5 37.137 36.220 1.376 40.932 o
22 7 6 7.278 7.657 0.728 167.578 o
22 7 7 3.560 1.994 0.798 142.548 o
22 7 8 31.410 30.328 1.495 36.825 o
22 7 9 0.013 0.359 0.409 544.619 o
22 8 0 1.376 0.758 0.668 203.797 o
22 8 1 24.815 24.177 1.326 47.755 o
22 8 2 1.492 1.565 0.718 176.415 o
22 8 3 2.120 1.485 0.718 176.303 o
22 8 4 0.882 0.618 0.518 338.389 o
22 8 5 7.114 6.769 0.867 119.070 o
22 8 6 0.975 0.748 0.498 365.921 o
22 8 7 0.732 0.489 0.429 494.869 o
22 8 8 0.245 0.688 0.818 136.150 o
22 9 0 34.903 33.199 2.353 15.628 o
22 9 1 14.999 12.741 0.628 204.992 o
22 9 2 47.559 45.282 1.376 37.508 o
22 9 3 50.919 46.618 1.156 47.061 o
22 9 4 0.337 0.229 0.249 1464.320 o
22 9 5 23.910 21.774 1.087 69.363 o
22 9 6 32.876 26.300 2.811 11.188 o
22 9 7 0.028 0.847 0.937 103.611 o
22 10 0 53.789 56.698 3.689 6.347 o
22 10 1 0.223 0.389 0.389 601.849 o
22 10 2 0.206 0.788 0.588 262.977 o
22 10 3 0.424 0.359 0.369 668.562 o
22 10 4 14.627 13.379 0.857 116.026 o
22 11 0 2.858 2.163 1.595 35.739 o
22 11 1 0.671 1.266 1.236 59.535 o
23 0 2 0.020 0.479 0.578 272.148 o
23 0 4 4.821 4.247 3.071 9.646 o
23 0 6 0.476 1.695 1.795 28.255 o
23 0 8 4.310 3.091 2.233 18.233 o
23 1 1 51.932 49.141 3.370 7.590 o
23 1 2 12.255 10.618 1.236 58.270 o
23 1 3 5.475 4.835 1.615 34.795 o
23 1 4 21.256 17.048 1.485 39.520 o
23 1 5 26.420 28.593 1.595 33.407 o
23 1 6 4.716 3.958 1.216 61.310 o
23 1 7 7.586 6.959 1.276 55.428 o
23 1 8 15.217 17.038 1.057 77.264 o
23 1 9 35.376 31.195 2.762 11.508 o
23 2 1 5.065 6.002 0.927 104.994 o
23 2 2 38.586 38.314 1.256 46.936 o
23 2 3 12.611 10.179 2.792 11.627 o
23 2 4 6.115 6.710 1.296 53.862 o
23 2 5 2.883 1.655 1.117 72.898 o
23 2 6 9.811 7.238 1.436 43.737 o
23 2 7 15.619 14.207 1.485 40.220 o
23 2 8 10.946 10.079 1.156 66.660 o
23 2 9 5.443 4.367 1.615 34.801 o
23 3 1 47.531 45.412 3.250 8.200 o
23 3 2 5.384 5.324 0.937 102.793 o
23 3 3 3.340 0.818 0.668 203.256 o
23 3 4 26.587 22.681 2.114 19.684 o
23 3 5 4.879 2.961 2.453 15.118 o
23 3 6 2.540 1.685 1.695 31.666 o
23 3 7 23.273 22.272 2.871 10.869 o
23 3 8 24.418 21.445 2.582 13.380 o
23 4 1 0.000 0.578 0.548 302.644 o
23 4 2 0.735 0.508 0.608 245.973 o
23 4 3 0.015 0.548 0.618 238.165 o
23 4 4 35.495 33.777 2.114 19.101 o
23 4 5 1.389 0.498 0.498 365.783 o
23 4 6 14.881 15.493 0.877 110.286 o
23 4 7 0.374 0.518 0.578 272.119 o
23 4 8 5.231 1.844 1.456 42.867 o
23 5 1 20.730 22.183 0.977 85.512 o
23 5 2 8.485 8.315 0.827 129.623 o
23 5 3 4.186 3.011 0.558 288.695 o
23 5 4 6.500 5.513 0.518 327.291 o
23 5 5 6.741 6.231 0.688 188.119 o
23 5 6 32.699 33.438 0.967 75.866 o
23 5 7 0.198 0.469 0.518 338.557 o
23 6 1 13.395 13.419 0.837 122.135 o
23 6 2 16.389 17.288 0.857 113.333 o
23 6 3 2.474 1.156 0.578 271.336 o
23 6 4 12.439 11.744 0.638 205.228 o
23 6 5 7.063 5.992 0.618 231.535 o
23 6 6 9.636 8.075 0.558 274.146 o
23 7 1 70.542 70.825 1.775 20.852 o
23 7 2 24.947 24.875 0.837 106.737 o
23 7 3 0.271 0.498 0.568 281.762 o
23 7 4 22.832 20.767 0.798 120.447 o
23 7 5 4.763 3.220 0.558 287.882 o
23 8 1 7.241 4.985 0.479 380.337 o
23 8 2 0.007 0.359 0.399 572.191 o
23 8 3 4.360 2.702 1.814 27.610 o
24 0 2 0.104 0.957 1.057 81.479 o
24 0 4 0.383 0.967 1.087 77.053 o
24 1 0 93.846 83.167 3.659 5.920 o
24 1 1 9.815 6.440 2.233 18.179 o
24 1 2 10.764 8.295 0.818 131.426 o
24 1 3 3.832 3.430 1.027 86.026 o
24 1 4 5.702 3.140 0.818 135.002 o
24 1 5 3.944 2.921 2.074 21.146 o
24 2 0 15.944 13.429 2.263 17.577 o
24 2 1 12.534 8.325 2.453 15.053 o
24 2 2 6.057 3.569 2.263 17.744 o
24 2 3 0.961 1.017 1.147 69.215 o
24 2 4 15.320 11.864 2.602 13.343 o
24 2 5 2.469 1.964 1.685 32.041 o
24 3 0 43.152 36.868 2.891 10.377 o
24 3 1 4.583 2.881 2.014 22.416 o
24 3 2 2.527 2.622 2.024 22.208 o
24 3 3 13.453 12.582 2.752 11.952 o
24 3 4 0.343 1.017 1.097 75.658 o
24 4 0 62.767 58.203 3.140 8.445 o
24 4 1 8.145 7.238 2.203 18.687 o
24 4 2 6.527 4.456 2.413 15.611 o
24 4 3 0.009 1.127 1.186 64.650 o

_iucr_refine_instructions_details
;
TITL amepos
CELL 0.71073 8.977 9.186 10.003 90 90 90
ZERR 8 0.007 0.007 0.007 0 0 0
LATT 1
SYMM 0.5-X,-Y,0.5+Z
SYMM 0.5+X,0.5-Y,-Z
SYMM -X,0.5+Y,0.5-Z
SFAC C H N O P
DISP C 0.0033 0.0016
DISP H 0 0
DISP N 0.0061 0.0033
DISP O 0.0106 0.006
DISP P 0.1023 0.0942
UNIT 8 48 8 24 8

SIZE 0.3799 0.2954 0.2112
TEMP -188(2)
CONF
MORE -1
BOND $H
ACTA 
WGHT 0.015603 0
FVAR 1.001517
REM <olex2.extras>
REM <HklSrc "%.\\amepos.hkl">
REM </olex2.extras>

P     5     0.23640  0.62804  0.44105  11.00000  0.00559  0.00449  0.00469 =
 -0.00007  0.00003  0.00005 
O1    4     0.19392  0.64629  0.58468  11.00000  0.01102  0.00948  0.00542 =
 -0.00069  0.00070  0.00103 
O2    4     0.33529  0.49892  0.40913  11.00000  0.00749  0.00560  0.00918 =
 -0.00022  0.00068  0.00096 
O3    4     0.31688  0.76527  0.38130  11.00000  0.00885  0.00584  0.01110 =
 0.00105  0.00109 -0.00096 
C     1     0.06900  0.60751  0.34063  11.00000  0.00611  0.00920  0.00672 =
 -0.00003 -0.00003 -0.00015 
N     3     0.10763  0.58697  0.19695  11.00000  0.00780  0.00841  0.00612 =
 -0.00008 -0.00068 -0.00019 
H1    2     0.00401  0.51298  0.37405  11.00000  0.02007  0.02349  0.02878 =
 0.00589 -0.00233 -0.01217 
H2    2    -0.00278  0.70400  0.34989  11.00000  0.02113  0.02437  0.02776 =
 -0.00597 -0.00449  0.00819 
H3    2     0.01431  0.55363  0.14463  11.00000  0.02336  0.02728  0.01750 =
 -0.00539 -0.00813 -0.00351 
H4    2     0.18629  0.50733  0.18259  11.00000  0.02248  0.02089  0.02226 =
 -0.00103 -0.00356  0.01340 
H5    2     0.14457  0.68256  0.15527  11.00000  0.03076  0.01863  0.01841 =
 0.00377 -0.00578 -0.00460 
H6    2     0.25603  0.85599  0.39053  11.00000  0.01929  0.02143  0.03025 =
 0.00270  0.00033 -0.00243 
HKLF 4

END
Q1 1 0.234375 0.625 0.680556 11 0.05 0.39
Q2 1 0 0.5 0.5 11 0.05 0.37
Q3 1 0.4375 0.390625 0.277778 11 0.05 0.32
Q4 1 -0.0625 0.640625 0.319444 11 0.05 0.32
Q5 1 -0.046875 0.578125 -0.013889 11 0.05 0.32

  REM The information below was added by Olex2.
  REM
  REM R1 = 0.0183 for 7006 Fo > 4sig(Fo) and 0.0274 for all 8630 data
  REM 109 parameters refined using 0 restraints
  REM Highest difference peak 0.3868, deepest hole -0.6471
  REM Mean Shift 0.0000, Max Shift 0.0004.

  REM +++ Tabular Listing of Refinement Information +++
  REM R1_all = 0.0274
  REM R1_gt = 0.0183
  REM wR_ref = 0.0414
  REM GOOF = 1.1875
  REM Shift_max = 0.0004
  REM Shift_mean = 0.0000
  REM Reflections_all = 8630
  REM Reflections_gt = 7006
  REM Parameters = 109
  REM Hole = -0.6471
  REM Peak = 0.3868
  REM Flack = n/a

  
;
_olex2_submission_special_instructions  'No special instructions were received'

# start Validation Reply Form
_vrf_EXPT005_AMEPOS_cc-pVTZ
;
PROBLEM: _exptl_crystal_description is missing
RESPONSE: We did not collect the X-ray data, we used the following
data set to carry out Hirshfeld Atom Refinement:
 M.Darriet, J.Darriet, A.Cassaigne, E.Neuzil, Acta Crystallographica,
 Section B:Struct.Crystallogr.Cryst.Chem., 1975, 31, 469, 
 DOI: 10.1107/S0567740875003032 
This field was not found in the corresponding CIF file.
;
_vrf_DIFF003_AMEPOS_cc-pVTZ
;
PROBLEM: _diffrn_measurement_device_type is missing
RESPONSE: We did not collect the X-ray data, we used the following
data set to carry out Hirshfeld Atom Refinement:
 M.Darriet, J.Darriet, A.Cassaigne, E.Neuzil, Acta Crystallographica,
 Section B:Struct.Crystallogr.Cryst.Chem., 1975, 31, 469, 
 DOI: 10.1107/S0567740875003032 
This field was not found in the corresponding CIF file.
;
_vrf_PLAT183_AMEPOS_cc-pVTZ
;
PROBLEM: Missing _cell_measurement_reflns_used Value ....     Please Do !  
RESPONSE: We did not collect the X-ray data, we used the following
data set to carry out Hirshfeld Atom Refinement:
 M.Darriet, J.Darriet, A.Cassaigne, E.Neuzil, Acta Crystallographica,
 Section B:Struct.Crystallogr.Cryst.Chem., 1975, 31, 469, 
 DOI: 10.1107/S0567740875003032 
This field was not found in the corresponding CIF file.
;
_vrf_PLAT184_AMEPOS_cc-pVTZ
;
PROBLEM: Missing _cell_measurement_theta_min Value ......     Please Do !  
RESPONSE: We did not collect the X-ray data, we used the following
data set to carry out Hirshfeld Atom Refinement:
 M.Darriet, J.Darriet, A.Cassaigne, E.Neuzil, Acta Crystallographica,
 Section B:Struct.Crystallogr.Cryst.Chem., 1975, 31, 469, 
 DOI: 10.1107/S0567740875003032 
This field was not found in the corresponding CIF file.
;
_vrf_PLAT185_AMEPOS_cc-pVTZ
;
PROBLEM: Missing _cell_measurement_theta_max Value ......     Please Do !
RESPONSE: We did not collect the X-ray data, we used the following
data set to carry out Hirshfeld Atom Refinement:
 M.Darriet, J.Darriet, A.Cassaigne, E.Neuzil, Acta Crystallographica,
 Section B:Struct.Crystallogr.Cryst.Chem., 1975, 31, 469, 
 DOI: 10.1107/S0567740875003032 
This field was not found in the corresponding CIF file.
;
_vrf_PLAT699_AMEPOS_cc-pVTZ
;
PROBLEM: Missing _exptl_crystal_description Value .......     Please Do !
RESPONSE: We did not collect the X-ray data, we used the following
data set to carry out Hirshfeld Atom Refinement:
 M.Darriet, J.Darriet, A.Cassaigne, E.Neuzil, Acta Crystallographica,
 Section B:Struct.Crystallogr.Cryst.Chem., 1975, 31, 469, 
 DOI: 10.1107/S0567740875003032 
This field was not found in the corresponding CIF file.
;
# end Validation Reply Form
