# Supplementary material for: Fragmentation and transferability in Hirshfeld atom refinement
Source: IUCrJ. 2022 Feb 26;9(Pt 2):298–315. doi: 10.1107/S2052252522000690 (PMC8895009; doi:10.1107/S2052252522000690)
Supplement: Supplementary file 2 [file m-09-00298-sup2.zip › cif/cc-pVTZ_vs_cc-pVDZ/XYLTOL03_cc-pVTZ.cif]

data_XYLTOL03_cc-pVTZ
_audit_creation_date               2021-03-03
_audit_creation_method
;
Olex2 1.3
(compiled 2020.07.31 svn.rc2a77460 for OlexSys, GUI svn.r6145)
;
_audit_contact_author_address      ?
_audit_contact_author_email        ?
_audit_contact_author_name         ''
_audit_contact_author_phone        ?
_publ_contact_author_id_orcid      ?
_publ_section_references
;
Bourhis, L.J., Dolomanov, O.V., Gildea, R.J., Howard, J.A.K., Puschmann, H.
 (2015). Acta Cryst. A71, 59-75.

Dolomanov, O.V., Bourhis, L.J., Gildea, R.J, Howard, J.A.K. & Puschmann, H.
 (2009), J. Appl. Cryst. 42, 339-341.
;
_chemical_formula_moiety           'C5 H12 O5'
_chemical_formula_sum              'C5 H12 O5'
_chemical_formula_weight           152.148
_chemical_absolute_configuration   unk
loop_
  _atom_type_symbol
  _atom_type_scat_dispersion_real
  _atom_type_scat_dispersion_imag
  _atom_type_scat_Cromer_Mann_a1
  _atom_type_scat_Cromer_Mann_a2
  _atom_type_scat_Cromer_Mann_a3
  _atom_type_scat_Cromer_Mann_a4
  _atom_type_scat_Cromer_Mann_b1
  _atom_type_scat_Cromer_Mann_b2
  _atom_type_scat_Cromer_Mann_b3
  _atom_type_scat_Cromer_Mann_b4
  _atom_type_scat_Cromer_Mann_c
  _atom_type_scat_source
  _atom_type_scat_dispersion_source
 H 0.00000 0.00000 0.49300 0.32291 0.14019 0.04081 10.51090 26.12570 3.14236
 57.79970 0.0030380000826
 'International Tables Volume C Table 6.1.1.4 (pp. 500-502)' custom
 C 0.00330 0.00160 2.31000 1.02000 1.58860 0.86500 20.84390 10.20750 0.56870
 51.65120 0.215599998832
 'International Tables Volume C Table 6.1.1.4 (pp. 500-502)' custom
 O 0.01060 0.00600 3.04850 2.28680 1.54630 0.86700 13.27710 5.70110 0.32390
 32.90890 0.250800013542
 'International Tables Volume C Table 6.1.1.4 (pp. 500-502)' custom

_space_group_crystal_system        'orthorhombic'
_space_group_IT_number             19
_space_group_name_H-M_alt          'P 21 21 21'
_space_group_name_Hall             ' P 2ac 2ab'
loop_
  _space_group_symop_id
  _space_group_symop_operation_xyz
 1 x,y,z
 2 x+1/2,-y+1/2,-z
 3 -x,y+1/2,-z+1/2
 4 -x+1/2,-y,z+1/2

_symmetry_Int_Tables_number        19
_cell_length_a                     8.264(4)
_cell_length_b                     8.901(2)
_cell_length_c                     8.9223(14)
_cell_angle_alpha                  90
_cell_angle_beta                   90
_cell_angle_gamma                  90
_cell_volume                       656.3(4)
_cell_formula_units_Z              4
_cell_measurement_temperature      122.4(5)
_cell_measurement_reflns_used    20
_exptl_crystal_description       prism
_exptl_crystal_colour            colourless
_exptl_absorpt_coefficient_mu      0.139
_exptl_crystal_density_diffrn      1.540
_exptl_crystal_F_000               328.248
_exptl_crystal_size_max            0.37
_exptl_crystal_size_mid            0.32
_exptl_crystal_size_min            0.26
_diffrn_measurement_device_type  'Enraf Nonius CAD4'
_diffrn_reflns_av_R_equivalents    0.0000
_diffrn_reflns_av_unetI/netI       0.0312
_diffrn_reflns_Laue_measured_fraction_full  1.0000
_diffrn_reflns_Laue_measured_fraction_max  0.9998
_diffrn_reflns_limit_h_max         20
_diffrn_reflns_limit_h_min         0
_diffrn_reflns_limit_k_max         21
_diffrn_reflns_limit_k_min         0
_diffrn_reflns_limit_l_max         21
_diffrn_reflns_limit_l_min         -21
_diffrn_reflns_number              9942
_diffrn_reflns_point_group_measured_fraction_full  1.0000
_diffrn_reflns_point_group_measured_fraction_max  0.9998
_diffrn_reflns_theta_full          25.2417
_diffrn_reflns_theta_max           59.94
_diffrn_reflns_theta_min           3.23
_diffrn_ambient_temperature        122.4(5)
_diffrn_measured_fraction_theta_full  1.0000
_diffrn_measured_fraction_theta_max  0.9998
_diffrn_radiation_type             'Mo K\a'
_diffrn_radiation_wavelength       0.71073
_reflns_Friedel_coverage           1.000
_reflns_limit_h_max                20
_reflns_limit_h_min                -20
_reflns_limit_k_max                21
_reflns_limit_k_min                -21
_reflns_limit_l_max                21
_reflns_limit_l_min                -21
_reflns_number_gt                  8775
_reflns_number_total               9942
_reflns_threshold_expression       I>=2u(I)
_computing_molecular_graphics      'Olex2 1.3 (Dolomanov et al., 2009)'
_computing_publication_material    'Olex2 1.3 (Dolomanov et al., 2009)'
_computing_structure_refinement    'olex2.refine 1.3 (Bourhis et al., 2015)'
_refine_diff_density_max           0.1620
_refine_diff_density_min           -0.2034
_refine_diff_density_rms           0.0411
_refine_ls_abs_structure_details  
 'Flack, H. D. (1983). Acta Cryst. A39, 876-881.'
_refine_ls_abs_structure_Flack     0.1(2)
_refine_ls_d_res_high              0.4106
_refine_ls_d_res_low               6.3015
_refine_ls_goodness_of_fit_ref     0.6579
_refine_ls_hydrogen_treatment      refall
_refine_ls_matrix_type             full
_refine_ls_number_constraints      0
_refine_ls_number_parameters       199
_refine_ls_number_reflns           9942
_refine_ls_number_restraints       0
_refine_ls_R_factor_all            0.0213
_refine_ls_R_factor_gt             0.0156
_refine_ls_restrained_S_all        0.6579
_refine_ls_shift/su_max            0.0003
_refine_ls_shift/su_mean           0.0000
_refine_ls_structure_factor_coef   Fsqd
_refine_ls_weighting_details      
 'w=1/[\s^2^(Fo^2^)+(0.0000P)^2^] where P=(Fo^2^+2Fc^2^)/3'
_refine_ls_weighting_scheme        calc
_refine_ls_wR_factor_gt            0.0267
_refine_ls_wR_factor_ref           0.0284
_olex2_refinement_description
;
;
loop_
  _atom_site_label
  _atom_site_type_symbol
  _atom_site_fract_x
  _atom_site_fract_y
  _atom_site_fract_z
  _atom_site_U_iso_or_equiv
  _atom_site_adp_type
  _atom_site_occupancy
  _atom_site_refinement_flags_posn
 O1 O 0.678516(14) 0.228808(14) 0.421644(13) 0.011877(15) Uani 1.000000 .
 O2 O 0.614776(13) 0.436038(14) 0.182502(13) 0.012134(16) Uani 1.000000 .
 O3 O 0.318153(15) 0.431203(13) 0.040155(12) 0.011701(15) Uani 1.000000 .
 O4 O 0.229116(14) 0.129564(13) 0.108501(13) 0.011473(15) Uani 1.000000 .
 O5 O -0.088675(14) 0.205112(14) 0.216068(14) 0.013215(17) Uani 1.000000 .
 C1 C 0.524603(16) 0.293775(17) 0.390591(16) 0.011005(18) Uani 1.000000 .
 C2 C 0.500678(16) 0.322878(16) 0.224428(15) 0.009199(16) Uani 1.000000 .
 C3 C 0.327678(16) 0.375479(15) 0.189861(15) 0.009284(16) Uani 1.000000 .
 C4 C 0.200818(15) 0.251729(15) 0.210093(15) 0.009343(16) Uani 1.000000 .
 C5 C 0.031840(17) 0.314805(17) 0.185557(18) 0.011884(19) Uani 1.000000 .
 H1A H 0.5115(5) 0.4025(5) 0.4517(4) 0.0306(9) Uani 1.000000 .
 H1B H 0.4336(5) 0.2169(5) 0.4332(4) 0.0320(10) Uani 1.000000 .
 H2 H 0.5259(4) 0.2179(4) 0.1620(4) 0.0204(8) Uani 1.000000 .
 H3 H 0.2969(4) 0.4672(4) 0.2675(4) 0.0220(8) Uani 1.000000 .
 H4 H 0.2062(5) 0.2101(4) 0.3256(4) 0.0256(8) Uani 1.000000 .
 H5B H 0.0206(5) 0.3563(5) 0.0713(4) 0.0315(9) Uani 1.000000 .
 H5A H 0.0127(5) 0.4102(4) 0.2622(5) 0.0328(9) Uani 1.000000 .
 H11 H 0.7550(5) 0.2434(6) 0.3398(5) 0.0265(10) Uani 1.000000 .
 H12 H 0.6520(6) 0.4167(5) 0.0826(5) 0.0325(11) Uani 1.000000 .
 H13 H 0.3282(6) 0.5405(5) 0.0454(5) 0.0267(10) Uani 1.000000 .
 H14 H 0.2785(6) 0.0504(4) 0.1660(5) 0.0265(10) Uani 1.000000 .
 H15 H -0.1190(6) 0.1584(5) 0.1237(5) 0.0311(11) Uani 1.000000 .

loop_
  _atom_site_aniso_label
  _atom_site_aniso_U_11
  _atom_site_aniso_U_22
  _atom_site_aniso_U_33
  _atom_site_aniso_U_12
  _atom_site_aniso_U_13
  _atom_site_aniso_U_23
 O1 0.00967(3) 0.01605(4) 0.00991(3) 0.00061(3) -0.00095(3) 0.00052(3)
 O2 0.01069(3) 0.01407(4) 0.01164(3) -0.00287(3) 0.00066(3) -0.00058(3)
 O3 0.01299(4) 0.01261(4) 0.00951(3) 0.00062(3) -0.00053(3) 0.00035(3)
 O4 0.01173(3) 0.01124(3) 0.01144(3) 0.00151(3) -0.00158(3) -0.00160(3)
 O5 0.00918(3) 0.01762(4) 0.01285(4) -0.00146(3) 0.00150(3) -0.00156(3)
 C1 0.00911(4) 0.01539(5) 0.00852(4) 0.00037(4) 0.00021(3) -0.00036(4)
 C2 0.00813(3) 0.01116(4) 0.00831(4) -0.00026(3) -0.00021(3) -0.00099(3)
 C3 0.00844(4) 0.01080(4) 0.00861(3) 0.00022(3) -0.00020(3) -0.00098(3)
 C4 0.00796(4) 0.01155(4) 0.00852(4) 0.00023(3) -0.00029(3) -0.00050(3)
 C5 0.00840(4) 0.01252(5) 0.01473(5) 0.00093(3) -0.00010(4) -0.00149(4)
 H1A 0.036(2) 0.032(2) 0.024(2) 0.0065(19) -0.0062(17) -0.0073(18)
 H1B 0.0200(18) 0.046(3) 0.030(2) 0.0003(19) 0.0039(17) 0.014(2)
 H2 0.0263(19) 0.0167(16) 0.0183(17) 0.0039(15) 0.0042(15) -0.0054(15)
 H3 0.029(2) 0.0217(18) 0.0153(17) 0.0045(16) 0.0015(16) -0.0050(15)
 H4 0.031(2) 0.0280(19) 0.0176(18) -0.0030(16) 0.0018(17) -0.0003(17)
 H5B 0.031(2) 0.036(2) 0.027(2) -0.0004(19) -0.0003(17) 0.013(2)
 H5A 0.0200(18) 0.034(2) 0.045(2) 0.0044(18) -0.0014(17) -0.013(2)
 H11 0.019(2) 0.034(3) 0.026(2) 0.003(2) -0.0076(18) 0.003(2)
 H12 0.039(3) 0.034(3) 0.025(2) -0.006(2) 0.010(2) 0.003(2)
 H13 0.030(3) 0.031(2) 0.019(2) -0.000(2) -0.0026(19) 0.0040(19)
 H14 0.029(2) 0.021(2) 0.030(2) 0.0051(19) 0.000(2) 0.0021(19)
 H15 0.036(3) 0.031(3) 0.026(2) -0.008(2) -0.000(2) -0.000(2)

loop_
  _geom_bond_atom_site_label_1
  _geom_bond_atom_site_label_2
  _geom_bond_distance
  _geom_bond_site_symmetry_2
  _geom_bond_publ_flag
 O1 C1 1.4244(6) . ?
 O1 H11 0.974(4) . ?
 O2 C2 1.4295(4) . ?
 O2 H12 0.959(4) . ?
 O3 C3 1.4270(3) . ?
 O3 H13 0.977(4) . ?
 O4 C4 1.4348(3) . ?
 O4 H14 0.962(4) . ?
 O5 C5 1.4210(4) . ?
 O5 H15 0.957(5) . ?
 C1 C2 1.5179(3) . ?
 C1 H1A 1.116(4) . ?
 C1 H1B 1.086(4) . ?
 C2 C3 1.5357(7) . ?
 C2 H2 1.108(3) . ?
 C3 C4 1.5313(4) . ?
 C3 H3 1.101(3) . ?
 C4 C5 1.5209(6) . ?
 C4 H4 1.096(3) . ?
 C5 H5B 1.088(4) . ?
 C5 H5A 1.102(4) . ?

loop_
  _geom_angle_atom_site_label_1
  _geom_angle_atom_site_label_2
  _geom_angle_atom_site_label_3
  _geom_angle
  _geom_angle_site_symmetry_1
  _geom_angle_site_symmetry_3
  _geom_angle_publ_flag
 H11 O1 C1 112.3(3) . . ?
 H12 O2 C2 109.2(3) . . ?
 H13 O3 C3 107.2(3) . . ?
 H14 O4 C4 106.7(3) . . ?
 H15 O5 C5 108.5(3) . . ?
 C2 C1 O1 112.059(11) . . ?
 H1A C1 O1 110.1(2) . . ?
 H1A C1 C2 108.4(2) . . ?
 H1B C1 O1 107.1(2) . . ?
 H1B C1 C2 111.1(2) . . ?
 H1B C1 H1A 107.9(3) . . ?
 C1 C2 O2 106.852(11) . . ?
 C3 C2 O2 110.285(11) . . ?
 C3 C2 C1 111.681(11) . . ?
 H2 C2 O2 109.78(18) . . ?
 H2 C2 C1 108.83(19) . . ?
 H2 C2 C3 109.36(19) . . ?
 C2 C3 O3 110.201(11) . . ?
 C4 C3 O3 108.820(10) . . ?
 C4 C3 C2 113.227(11) . . ?
 H3 C3 O3 108.56(18) . . ?
 H3 C3 C2 108.36(18) . . ?
 H3 C3 C4 107.54(19) . . ?
 C3 C4 O4 111.044(11) . . ?
 C5 C4 O4 109.784(11) . . ?
 C5 C4 C3 110.248(11) . . ?
 H4 C4 O4 109.3(2) . . ?
 H4 C4 C3 109.0(2) . . ?
 H4 C4 C5 107.3(2) . . ?
 C4 C5 O5 111.241(12) . . ?
 H5B C5 O5 110.7(2) . . ?
 H5B C5 C4 109.8(2) . . ?
 H5A C5 O5 108.1(2) . . ?
 H5A C5 C4 109.10(19) . . ?
 H5A C5 H5B 107.9(3) . . ?

loop_
  _geom_torsion_atom_site_label_1
  _geom_torsion_atom_site_label_2
  _geom_torsion_atom_site_label_3
  _geom_torsion_atom_site_label_4
  _geom_torsion
  _geom_torsion_site_symmetry_1
  _geom_torsion_site_symmetry_2
  _geom_torsion_site_symmetry_3
  _geom_torsion_site_symmetry_4
  _geom_torsion_publ_flag
 O1 C1 C2 O2 -65.990(13) . . . . ?
 O1 C1 C2 C3 173.329(12) . . . . ?
 O2 C2 C3 O3 49.374(11) . . . . ?
 O2 C2 C3 C4 171.512(10) . . . . ?
 O3 C3 C2 C1 168.030(11) . . . . ?
 O3 C3 C4 O4 60.519(11) . . . . ?
 O3 C3 C4 C5 -61.383(12) . . . . ?
 O4 C4 C3 C2 -62.386(12) . . . . ?
 O4 C4 C5 O5 62.271(12) . . . . ?
 O5 C5 C4 C3 -175.085(11) . . . . ?
 C1 C2 C3 C4 -69.832(12) . . . . ?
 C2 C3 C4 C5 175.711(11) . . . . ?

loop_
  _refln_index_h
  _refln_index_k
  _refln_index_l
  _refln_F_squared_calc
  _refln_F_squared_meas
  _refln_F_squared_sigma
  _refln_F_squared_weight
  _refln_observed_status
-20 -2 -1 0.573 0.307 0.601 147.212 o
-20 -1 -2 1.836 2.354 0.629 134.417 o
-20 -1 -1 1.777 1.809 0.629 134.417 o
-19 -7 -1 0.215 -0.070 0.601 147.212 o
-19 -6 -3 7.556 6.824 0.761 91.640 o
-19 -6 -2 1.040 1.103 0.601 147.212 o
-19 -6 -1 10.955 11.168 0.810 80.914 o
-19 -5 -5 0.273 0.545 0.587 154.305 o
-19 -5 -4 3.762 3.618 0.650 125.885 o
-19 -5 -3 1.943 1.564 0.608 143.847 o
-19 -5 -2 7.092 6.062 0.726 100.664 o
-19 -5 -1 14.334 13.919 0.873 69.682 o
-19 -4 -5 0.958 1.236 0.573 161.924 o
-19 -4 -4 9.456 9.401 0.782 86.797 o
-19 -4 -3 3.288 3.359 0.657 123.221 o
-19 -4 -2 1.818 2.228 0.636 131.479 o
-19 -4 -1 4.215 4.156 0.691 111.088 o
-19 -3 -6 1.434 1.467 0.608 143.847 o
-19 -3 -5 2.172 2.312 0.615 140.596 o
-19 -3 -4 4.978 4.498 0.684 113.367 o
-19 -3 -3 3.591 3.618 0.677 115.717 o
-19 -3 -2 4.303 3.227 0.684 113.367 o
-19 -3 -1 2.416 3.017 0.663 120.640 o
-19 -2 -6 0.751 1.495 0.580 158.046 o
-19 -2 -5 1.091 1.159 0.587 154.305 o
-19 -2 -4 2.068 1.362 0.615 140.596 o
-19 -2 -3 10.305 10.770 0.831 76.886 o
-19 -2 -2 7.262 6.747 0.761 91.640 o
-19 -2 -1 1.414 1.103 0.636 131.479 o
-19 -1 -7 0.478 0.426 0.580 158.046 o
-19 -1 -6 0.033 -0.447 0.559 170.121 o
-19 -1 -5 1.146 0.615 0.594 150.696 o
-19 -1 -4 0.685 0.615 0.601 147.212 o
-19 -1 -3 3.822 4.344 0.698 108.878 o
-19 -1 -2 18.518 18.487 1.006 52.507 o
-19 -1 -1 1.013 0.901 0.636 131.479 o
-18 -9 -3 0.339 0.014 0.580 158.046 o
-18 -9 -2 8.538 7.229 0.740 96.901 o
-18 -9 -1 3.101 3.639 0.636 131.479 o
-18 -8 -5 4.860 4.945 0.698 108.878 o
-18 -8 -4 5.981 5.524 0.691 111.088 o
-18 -8 -3 5.198 4.232 0.691 111.088 o
-18 -8 -2 1.738 1.432 0.629 134.417 o
-18 -8 -1 0.621 0.691 0.608 143.847 o
-18 -7 -6 1.317 1.306 0.580 158.046 o
-18 -7 -5 8.408 7.613 0.747 95.098 o
-18 -7 -4 1.974 1.285 0.629 134.417 o
-18 -7 -3 0.560 0.489 0.608 143.847 o
-18 -7 -2 10.843 9.966 0.831 76.886 o
-18 -7 -1 0.028 0.021 0.601 147.212 o
-18 -6 -7 4.548 4.288 0.643 128.636 o
-18 -6 -6 5.393 4.966 0.677 115.717 o
-18 -6 -5 1.619 2.018 0.629 134.417 o
-18 -6 -4 4.480 4.959 0.705 106.732 o
-18 -6 -3 4.436 4.009 0.705 106.732 o
-18 -6 -2 2.176 2.242 0.650 125.885 o
-18 -6 -1 5.117 6.020 0.726 100.664 o
-18 -5 -8 15.368 15.330 0.908 64.425 o
-18 -5 -7 5.766 5.378 0.691 111.088 o
-18 -5 -6 0.717 0.957 0.601 147.212 o
-18 -5 -5 0.332 0.545 0.608 143.847 o
-18 -5 -4 5.108 5.287 0.712 104.650 o
-18 -5 -3 1.562 0.950 0.636 131.479 o
-18 -5 -2 2.363 2.298 0.650 125.885 o
-18 -5 -1 1.802 1.446 0.643 128.636 o
-18 -4 -8 1.988 1.984 0.601 147.212 o
-18 -4 -7 6.122 6.928 0.726 100.664 o
-18 -4 -6 0.163 -0.279 0.587 154.305 o
-18 -4 -5 20.622 21.944 1.062 47.125 o
-18 -4 -4 14.424 14.883 0.936 60.636 o
-18 -4 -3 9.051 9.331 0.817 79.537 o
-18 -4 -2 9.722 9.617 0.838 75.609 o
-18 -4 -1 5.327 5.217 0.747 95.098 o
-18 -3 -9 5.728 5.448 0.698 108.878 o
-18 -3 -8 10.461 10.295 0.789 85.267 o
-18 -3 -7 7.781 7.075 0.747 95.098 o
-18 -3 -6 6.007 6.188 0.726 100.664 o
-18 -3 -5 18.548 18.222 0.999 53.243 o
-18 -3 -4 0.290 0.454 0.622 137.454 o
-18 -3 -3 17.490 17.810 1.020 51.078 o
-18 -3 -2 6.653 6.928 0.789 85.267 o
-18 -3 -1 10.784 10.525 0.873 69.682 o
-18 -2 -9 0.979 1.006 0.573 161.924 o
-18 -2 -8 2.045 1.627 0.608 143.847 o
-18 -2 -7 7.286 7.585 0.754 93.345 o
-18 -2 -6 3.201 3.143 0.663 120.640 o
-18 -2 -5 2.660 3.003 0.670 118.140 o
-18 -2 -4 0.345 0.461 0.622 137.454 o
-18 -2 -3 23.667 23.488 1.131 41.487 o
-18 -2 -2 16.360 15.812 0.985 54.765 o
-18 -2 -1 7.822 7.955 0.824 78.194 o
-18 -1 -9 1.550 1.278 0.580 158.046 o
-18 -1 -8 1.349 1.201 0.594 150.696 o
-18 -1 -7 4.322 4.016 0.684 113.367 o
-18 -1 -6 17.352 16.930 0.971 56.352 o
-18 -1 -5 11.189 10.344 0.845 74.365 o
-18 -1 -4 13.573 12.620 0.908 64.425 o
-18 -1 -3 1.957 2.298 0.670 118.140 o
-18 -1 -2 4.724 3.841 0.719 102.628 o
-18 -1 -1 3.204 3.632 0.705 106.732 o
-17 -11 -3 0.285 0.412 0.587 154.305 o
-17 -11 -2 0.013 -0.265 0.552 174.455 o
-17 -11 -1 7.043 6.076 0.698 108.878 o
-17 -10 -5 1.661 1.502 0.601 147.212 o
-17 -10 -4 3.665 3.688 0.650 125.885 o
-17 -10 -3 2.631 2.626 0.636 131.479 o
-17 -10 -2 0.795 1.425 0.601 147.212 o
-17 -10 -1 0.051 0.426 0.587 154.305 o
-17 -9 -7 0.354 -0.028 0.580 158.046 o
-17 -9 -6 0.986 1.062 0.601 147.212 o
-17 -9 -5 20.653 20.813 1.013 51.785 o
-17 -9 -4 0.500 0.321 0.601 147.212 o
-17 -9 -3 3.150 2.829 0.663 120.640 o
-17 -9 -2 14.140 14.778 0.915 63.445 o
-17 -9 -1 0.632 0.859 0.622 137.454 o
-17 -8 -8 0.806 0.978 0.601 147.212 o
-17 -8 -7 1.667 1.816 0.608 143.847 o
-17 -8 -6 9.364 9.673 0.796 83.778 o
-17 -8 -5 0.500 0.503 0.594 150.696 o
-17 -8 -4 0.933 1.250 0.615 140.596 o
-17 -8 -3 1.427 1.739 0.636 131.479 o
-17 -8 -2 3.497 3.820 0.691 111.088 o
-17 -8 -1 8.182 8.304 0.803 82.327 o
-17 -7 -9 7.818 7.787 0.761 91.640 o
-17 -7 -8 6.428 6.733 0.712 104.650 o
-17 -7 -7 0.047 0.028 0.580 158.046 o
-17 -7 -6 1.165 1.544 0.622 137.454 o
-17 -7 -5 2.460 1.956 0.643 128.636 o
-17 -7 -4 2.316 2.486 0.663 120.640 o
-17 -7 -3 2.868 2.137 0.670 118.140 o
-17 -7 -2 8.474 7.927 0.810 80.914 o
-17 -7 -1 7.313 7.222 0.796 83.778 o
-17 -6 -9 2.956 3.213 0.629 134.417 o
-17 -6 -8 1.219 1.236 0.601 147.212 o
-17 -6 -7 1.865 1.949 0.629 134.417 o
-17 -6 -6 16.475 17.663 0.978 55.550 o
-17 -6 -5 2.293 2.982 0.670 118.140 o
-17 -6 -4 5.943 5.022 0.740 96.901 o
-17 -6 -3 9.545 9.226 0.838 75.609 o
-17 -6 -2 2.938 2.640 0.691 111.088 o
-17 -6 -1 0.986 0.691 0.643 128.636 o
-17 -5 -10 3.906 3.820 0.629 134.417 o
-17 -5 -9 0.627 0.510 0.580 158.046 o
-17 -5 -8 1.277 1.194 0.629 134.417 o
-17 -5 -7 2.405 2.235 0.643 128.636 o
-17 -5 -6 0.277 0.559 0.608 143.847 o
-17 -5 -5 8.511 8.234 0.803 82.327 o
-17 -5 -4 1.352 1.034 0.643 128.636 o
-17 -5 -3 0.636 0.789 0.650 125.885 o
-17 -5 -2 1.442 1.404 0.670 118.140 o
-17 -5 -1 9.265 8.528 0.803 82.327 o
-17 -4 -10 0.479 0.747 0.566 165.947 o
-17 -4 -9 4.504 5.043 0.691 111.088 o
-17 -4 -8 6.173 6.991 0.747 95.098 o
-17 -4 -7 6.066 5.706 0.726 100.664 o
-17 -4 -6 0.792 0.733 0.629 134.417 o
-17 -4 -5 7.450 7.648 0.803 82.327 o
-17 -4 -4 2.998 2.996 0.691 111.088 o
-17 -4 -3 2.739 2.263 0.657 123.221 o
-17 -4 -2 14.822 14.108 0.922 62.487 o
-17 -4 -1 3.311 3.841 0.691 111.088 o
-17 -3 -11 5.393 5.105 0.684 113.367 o
-17 -3 -10 24.409 24.885 1.083 45.319 o
-17 -3 -9 3.342 2.989 0.663 120.640 o
-17 -3 -8 19.039 19.493 1.020 51.078 o
-17 -3 -7 2.698 2.703 0.677 115.717 o
-17 -3 -6 3.287 3.171 0.684 113.367 o
-17 -3 -5 1.258 0.740 0.643 128.636 o
-17 -3 -4 6.695 5.923 0.740 96.901 o
-17 -3 -3 14.879 14.660 0.936 60.636 o
-17 -3 -2 1.375 1.152 0.643 128.636 o
-17 -3 -1 10.819 11.203 0.873 69.682 o
-17 -2 -11 0.713 0.894 0.559 170.121 o
-17 -2 -10 2.538 2.731 0.629 134.417 o
-17 -2 -9 12.153 12.069 0.852 73.151 o
-17 -2 -8 14.012 14.255 0.922 62.487 o
-17 -2 -7 0.722 0.622 0.622 137.454 o
-17 -2 -6 7.950 7.864 0.803 82.327 o
-17 -2 -5 15.309 15.400 0.985 54.765 o
-17 -2 -4 0.389 0.901 0.622 137.454 o
-17 -2 -3 15.466 15.281 0.964 57.172 o
-17 -2 -2 9.552 9.708 0.845 74.365 o
-17 -2 -1 26.499 27.532 1.201 36.803 o
-17 -1 -11 3.317 3.618 0.629 134.417 o
-17 -1 -10 14.874 15.379 0.901 65.427 o
-17 -1 -9 0.889 1.055 0.608 143.847 o
-17 -1 -8 8.666 8.130 0.796 83.778 o
-17 -1 -7 5.910 5.524 0.754 93.345 o
-17 -1 -6 50.525 49.567 1.648 19.549 o
-17 -1 -5 6.157 5.846 0.754 93.345 o
-17 -1 -4 91.258 90.536 2.354 9.587 o
-17 -1 -3 16.015 16.538 0.985 54.765 o
-17 -1 -2 18.673 18.445 1.027 50.385 o
-17 -1 -1 20.733 20.457 1.076 45.909 o
-16 -13 -2 3.615 3.345 0.622 137.454 o
-16 -13 -1 2.030 2.500 0.608 143.847 o
-16 -12 -5 2.573 2.612 0.629 134.417 o
-16 -12 -4 1.334 1.055 0.573 161.924 o
-16 -12 -3 0.432 0.657 0.573 161.924 o
-16 -12 -2 3.545 3.764 0.650 125.885 o
-16 -12 -1 2.524 2.815 0.636 131.479 o
-16 -11 -7 5.215 5.392 0.691 111.088 o
-16 -11 -6 3.231 2.843 0.636 131.479 o
-16 -11 -5 12.136 12.320 0.845 74.365 o
-16 -11 -4 4.012 3.855 0.670 118.140 o
-16 -11 -3 6.776 6.544 0.733 98.755 o
-16 -11 -2 3.971 4.142 0.684 113.367 o
-16 -11 -1 5.322 5.245 0.698 108.878 o
-16 -10 -8 1.443 1.257 0.580 158.046 o
-16 -10 -7 4.011 3.618 0.657 123.221 o
-16 -10 -6 0.087 0.161 0.587 154.305 o
-16 -10 -5 7.683 7.885 0.782 86.797 o
-16 -10 -4 15.742 15.589 0.943 59.741 o
-16 -10 -3 0.368 -0.237 0.594 150.696 o
-16 -10 -2 4.429 4.582 0.705 106.732 o
-16 -10 -1 1.851 2.011 0.657 123.221 o
-16 -9 -9 12.225 12.928 0.831 76.886 o
-16 -9 -8 9.281 8.563 0.768 89.981 o
-16 -9 -7 0.476 0.887 0.608 143.847 o
-16 -9 -6 7.830 7.599 0.768 89.981 o
-16 -9 -5 9.535 9.575 0.824 78.194 o
-16 -9 -4 9.509 8.598 0.817 79.537 o
-16 -9 -3 1.892 2.270 0.657 123.221 o
-16 -9 -2 24.009 23.844 1.145 40.481 o
-16 -9 -1 23.155 21.462 1.090 44.739 o
-16 -8 -10 4.319 4.987 0.657 123.221 o
-16 -8 -9 0.166 0.377 0.573 161.924 o
-16 -8 -8 3.175 3.045 0.657 123.221 o
-16 -8 -7 17.847 18.634 0.999 53.243 o
-16 -8 -6 2.661 2.884 0.677 115.717 o
-16 -8 -5 26.923 28.062 1.222 35.552 o
-16 -8 -4 6.861 6.467 0.775 88.368 o
-16 -8 -3 29.234 29.745 1.278 32.511 o
-16 -8 -2 4.723 5.015 0.754 93.345 o
-16 -8 -1 1.115 1.739 0.650 125.885 o
-16 -7 -11 2.454 2.039 0.622 137.454 o
-16 -7 -10 2.697 2.417 0.622 137.454 o
-16 -7 -9 6.081 5.992 0.726 100.664 o
-16 -7 -8 7.197 6.370 0.754 93.345 o
-16 -7 -7 3.153 2.808 0.684 113.367 o
-16 -7 -6 14.000 13.843 0.922 62.487 o
-16 -7 -5 18.343 18.124 1.041 49.042 o
-16 -7 -4 6.903 6.153 0.761 91.640 o
-16 -7 -3 3.964 3.967 0.712 104.650 o
-16 -7 -2 32.124 31.401 1.278 32.511 o
-16 -7 -1 2.267 2.298 0.670 118.140 o
-16 -6 -11 1.382 0.740 0.580 158.046 o
-16 -6 -10 8.073 8.353 0.761 91.640 o
-16 -6 -9 3.852 3.436 0.663 120.640 o
-16 -6 -8 14.594 14.869 0.943 59.741 o
-16 -6 -7 12.667 12.362 0.901 65.427 o
-16 -6 -6 4.414 5.371 0.733 98.755 o
-16 -6 -5 6.538 6.181 0.747 95.098 o
-16 -6 -4 1.663 1.963 0.643 128.636 o
-16 -6 -3 20.615 20.673 1.062 47.125 o
-16 -6 -2 32.898 31.268 1.278 32.511 o
-16 -6 -1 5.497 6.062 0.747 95.098 o
-16 -5 -12 16.479 16.154 0.915 63.445 o
-16 -5 -11 0.930 0.859 0.587 154.305 o
-16 -5 -10 8.716 9.540 0.796 83.778 o
-16 -5 -9 2.484 2.368 0.650 125.885 o
-16 -5 -8 34.537 34.118 1.341 29.535 o
-16 -5 -7 5.717 5.664 0.754 93.345 o
-16 -5 -6 3.279 3.157 0.663 120.640 o
-16 -5 -5 1.953 1.432 0.629 134.417 o
-16 -5 -4 0.572 1.474 0.615 140.596 o
-16 -5 -3 0.641 0.936 0.622 137.454 o
-16 -5 -2 0.843 1.376 0.636 131.479 o
-16 -5 -1 3.525 3.527 0.684 113.367 o
-16 -4 -12 1.444 1.963 0.587 154.305 o
-16 -4 -11 0.164 0.217 0.580 158.046 o
-16 -4 -10 0.219 0.538 0.587 154.305 o
-16 -4 -9 5.875 6.446 0.747 95.098 o
-16 -4 -8 0.287 0.112 0.622 137.454 o
-16 -4 -7 15.964 15.204 0.943 59.741 o
-16 -4 -6 3.764 3.967 0.677 115.717 o
-16 -4 -5 11.982 11.740 0.873 69.682 o
-16 -4 -4 26.398 26.281 1.180 38.121 o
-16 -4 -3 30.066 30.290 1.257 33.604 o
-16 -4 -2 3.108 2.857 0.677 115.717 o
-16 -4 -1 4.648 4.728 0.712 104.650 o
-16 -3 -12 5.457 4.630 0.663 120.640 o
-16 -3 -11 4.109 3.716 0.670 118.140 o
-16 -3 -10 22.888 21.721 1.069 46.511 o
-16 -3 -9 16.778 16.643 0.978 55.550 o
-16 -3 -8 29.430 29.473 1.264 33.234 o
-16 -3 -7 8.875 10.050 0.817 79.537 o
-16 -3 -6 1.175 0.412 0.608 143.847 o
-16 -3 -5 10.796 11.566 0.866 70.810 o
-16 -3 -4 2.222 2.046 0.643 128.636 o
-16 -3 -3 0.770 0.517 0.615 140.596 o
-16 -3 -2 13.005 12.830 0.901 65.427 o
-16 -3 -1 34.248 33.761 1.327 30.160 o
-16 -2 -13 3.918 3.038 0.636 131.479 o
-16 -2 -12 6.363 7.068 0.712 104.650 o
-16 -2 -11 5.784 5.818 0.726 100.664 o
-16 -2 -10 4.789 5.154 0.726 100.664 o
-16 -2 -9 3.259 3.045 0.691 111.088 o
-16 -2 -8 2.469 2.451 0.677 115.717 o
-16 -2 -7 9.311 8.276 0.789 85.267 o
-16 -2 -6 9.289 10.043 0.824 78.194 o
-16 -2 -5 11.610 12.348 0.887 67.504 o
-16 -2 -4 0.686 0.356 0.615 140.596 o
-16 -2 -3 7.745 7.941 0.782 86.797 o
-16 -2 -2 5.063 4.994 0.726 100.664 o
-16 -2 -1 9.348 9.352 0.824 78.194 o
-16 -1 -13 0.361 1.034 0.573 161.924 o
-16 -1 -12 9.162 8.779 0.761 91.640 o
-16 -1 -11 9.626 10.015 0.796 83.778 o
-16 -1 -10 5.333 5.315 0.719 102.628 o
-16 -1 -9 2.124 1.439 0.636 131.479 o
-16 -1 -8 1.009 0.356 0.587 154.305 o
-16 -1 -7 3.301 3.632 0.663 120.640 o
-16 -1 -6 10.824 10.965 0.852 73.151 o
-16 -1 -5 2.558 2.933 0.663 120.640 o
-16 -1 -4 3.127 3.359 0.677 115.717 o
-16 -1 -3 5.923 5.762 0.740 96.901 o
-16 -1 -2 15.944 15.777 0.957 58.009 o
-16 -1 -1 3.413 3.178 0.677 115.717 o
-15 -14 -3 0.738 0.782 0.587 154.305 o
-15 -14 -2 0.086 -0.307 0.545 178.957 o
-15 -14 -1 1.070 1.802 0.580 158.046 o
-15 -13 -6 5.655 4.917 0.684 113.367 o
-15 -13 -5 1.993 1.697 0.601 147.212 o
-15 -13 -4 4.413 3.890 0.657 123.221 o
-15 -13 -3 0.005 -0.391 0.566 165.947 o
-15 -13 -2 3.691 4.281 0.663 120.640 o
-15 -13 -1 0.708 1.502 0.601 147.212 o
-15 -12 -8 0.791 0.915 0.587 154.305 o
-15 -12 -7 2.392 2.179 0.608 143.847 o
-15 -12 -6 6.041 5.741 0.705 106.732 o
-15 -12 -5 0.556 0.342 0.587 154.305 o
-15 -12 -4 8.873 9.331 0.796 83.778 o
-15 -12 -3 3.341 3.799 0.670 118.140 o
-15 -12 -2 6.113 6.404 0.733 98.755 o
-15 -12 -1 0.398 0.182 0.587 154.305 o
-15 -11 -9 9.480 10.064 0.775 88.368 o
-15 -11 -8 4.520 4.707 0.684 113.367 o
-15 -11 -7 9.140 9.191 0.789 85.267 o
-15 -11 -6 2.460 2.864 0.643 128.636 o
-15 -11 -5 6.705 6.460 0.747 95.098 o
-15 -11 -4 1.465 1.613 0.643 128.636 o
-15 -11 -3 22.625 22.573 1.117 42.530 o
-15 -11 -2 5.486 5.182 0.740 96.901 o
-15 -11 -1 23.952 23.907 1.145 40.481 o
-15 -10 -10 9.600 10.190 0.768 89.981 o
-15 -10 -9 2.859 2.815 0.636 131.479 o
-15 -10 -8 0.808 1.006 0.608 143.847 o
-15 -10 -7 10.216 10.749 0.831 76.886 o
-15 -10 -6 4.301 4.442 0.698 108.878 o
-15 -10 -5 5.583 5.364 0.740 96.901 o
-15 -10 -4 11.528 11.510 0.894 66.454 o
-15 -10 -3 25.394 24.326 1.166 39.040 o
-15 -10 -2 21.434 21.253 1.110 43.067 o
-15 -10 -1 13.992 13.556 0.915 63.445 o
-15 -9 -11 1.645 1.404 0.601 147.212 o
-15 -9 -10 6.141 5.783 0.705 106.732 o
-15 -9 -9 3.136 3.548 0.677 115.717 o
-15 -9 -8 7.616 7.159 0.768 89.981 o
-15 -9 -7 16.022 16.678 0.985 54.765 o
-15 -9 -6 27.371 27.783 1.229 35.149 o
-15 -9 -5 13.166 13.577 0.943 59.741 o
-15 -9 -4 49.161 47.946 1.585 21.129 o
-15 -9 -3 13.003 12.781 0.894 66.454 o
-15 -9 -2 8.192 7.627 0.782 86.797 o
-15 -9 -1 5.764 5.790 0.747 95.098 o
-15 -8 -12 7.268 6.789 0.712 104.650 o
-15 -8 -11 1.348 0.615 0.580 158.046 o
-15 -8 -10 20.581 21.532 1.048 48.390 o
-15 -8 -9 15.204 14.778 0.936 60.636 o
-15 -8 -8 0.883 0.098 0.622 137.454 o
-15 -8 -7 23.488 23.271 1.138 40.979 o
-15 -8 -6 0.486 0.433 0.601 147.212 o
-15 -8 -5 3.543 3.967 0.705 106.732 o
-15 -8 -4 8.723 8.409 0.810 80.914 o
-15 -8 -3 52.212 52.591 1.676 18.902 o
-15 -8 -2 9.035 8.479 0.817 79.537 o
-15 -8 -1 41.497 40.096 1.453 25.166 o
-15 -7 -12 0.082 0.293 0.545 178.957 o
-15 -7 -11 3.693 3.276 0.657 123.221 o
-15 -7 -10 7.764 7.934 0.768 89.981 o
-15 -7 -9 2.230 1.725 0.650 125.885 o
-15 -7 -8 11.652 11.475 0.887 67.504 o
-15 -7 -7 8.391 8.178 0.789 85.267 o
-15 -7 -6 47.098 46.640 1.564 21.699 o
-15 -7 -5 7.417 6.558 0.761 91.640 o
-15 -7 -4 49.547 46.459 1.571 21.507 o
-15 -7 -3 8.697 8.493 0.824 78.194 o
-15 -7 -2 54.485 52.339 1.676 18.902 o
-15 -7 -1 3.546 4.442 0.705 106.732 o
-15 -6 -13 1.903 1.977 0.608 143.847 o
-15 -6 -12 1.646 1.439 0.601 147.212 o
-15 -6 -11 9.432 9.247 0.782 86.797 o
-15 -6 -10 2.244 1.893 0.636 131.479 o
-15 -6 -9 13.172 12.914 0.915 63.445 o
-15 -6 -8 3.813 3.974 0.677 115.717 o
-15 -6 -7 12.380 12.662 0.887 67.504 o
-15 -6 -6 0.156 0.251 0.587 154.305 o
-15 -6 -5 3.915 4.407 0.691 111.088 o
-15 -6 -4 25.596 26.686 1.187 37.674 o
-15 -6 -3 44.462 43.826 1.523 22.910 o
-15 -6 -2 2.240 1.662 0.657 123.221 o
-15 -6 -1 62.726 59.910 1.816 16.106 o
-15 -5 -13 7.791 7.773 0.719 102.628 o
-15 -5 -12 8.435 8.430 0.761 91.640 o
-15 -5 -11 4.889 4.868 0.705 106.732 o
-15 -5 -10 9.384 9.526 0.824 78.194 o
-15 -5 -9 23.884 22.426 1.131 41.487 o
-15 -5 -8 7.052 6.488 0.754 93.345 o
-15 -5 -7 1.933 2.004 0.636 131.479 o
-15 -5 -6 4.880 4.505 0.705 106.732 o
-15 -5 -5 3.262 3.059 0.677 115.717 o
-15 -5 -4 21.213 19.947 1.055 47.751 o
-15 -5 -3 20.876 19.674 1.041 49.042 o
-15 -5 -2 12.138 11.810 0.880 68.580 o
-15 -5 -1 15.992 16.923 0.985 54.765 o
-15 -4 -13 0.253 -0.007 0.559 170.121 o
-15 -4 -12 3.736 3.436 0.657 123.221 o
-15 -4 -11 12.357 12.341 0.873 69.682 o
-15 -4 -10 0.946 0.859 0.622 137.454 o
-15 -4 -9 6.442 6.740 0.740 96.901 o
-15 -4 -8 11.732 11.314 0.859 71.966 o
-15 -4 -7 22.864 22.726 1.103 43.614 o
-15 -4 -6 1.903 1.495 0.622 137.454 o
-15 -4 -5 4.918 3.653 0.691 111.088 o
-15 -4 -4 11.471 11.265 0.859 71.966 o
-15 -4 -3 9.695 9.107 0.810 80.914 o
-15 -4 -2 10.513 9.911 0.831 76.886 o
-15 -4 -1 26.806 25.108 1.145 40.481 o
-15 -3 -14 2.792 2.982 0.629 134.417 o
-15 -3 -13 1.062 1.048 0.580 158.046 o
-15 -3 -12 2.299 2.298 0.629 134.417 o
-15 -3 -11 6.676 7.410 0.775 88.368 o
-15 -3 -10 8.914 9.247 0.838 75.609 o
-15 -3 -9 0.270 0.510 0.594 150.696 o
-15 -3 -8 0.580 0.601 0.594 150.696 o
-15 -3 -7 3.619 4.344 0.691 111.088 o
-15 -3 -6 1.976 2.291 0.636 131.479 o
-15 -3 -5 23.641 23.516 1.110 43.067 o
-15 -3 -4 14.465 14.101 0.915 63.445 o
-15 -3 -3 16.752 17.034 0.964 57.172 o
-15 -3 -2 5.680 5.064 0.705 106.732 o
-15 -3 -1 5.502 5.008 0.712 104.650 o
-15 -2 -14 8.463 8.737 0.726 100.664 o
-15 -2 -13 3.601 2.451 0.636 131.479 o
-15 -2 -12 3.589 3.855 0.670 118.140 o
-15 -2 -11 3.170 3.974 0.691 111.088 o
-15 -2 -10 15.894 15.170 0.971 56.352 o
-15 -2 -9 1.584 1.048 0.608 143.847 o
-15 -2 -8 10.559 10.797 0.831 76.886 o
-15 -2 -7 7.373 7.759 0.775 88.368 o
-15 -2 -6 7.874 8.067 0.775 88.368 o
-15 -2 -5 0.627 1.194 0.601 147.212 o
-15 -2 -4 19.777 20.296 1.041 49.042 o
-15 -2 -3 19.507 18.613 1.013 51.785 o
-15 -2 -2 6.412 6.384 0.733 98.755 o
-15 -2 -1 1.122 1.634 0.608 143.847 o
-15 -1 -14 3.419 3.269 0.615 140.596 o
-15 -1 -13 5.559 5.182 0.691 111.088 o
-15 -1 -12 3.755 3.974 0.670 118.140 o
-15 -1 -11 14.762 14.548 0.943 59.741 o
-15 -1 -10 2.522 2.780 0.643 128.636 o
-15 -1 -9 4.908 5.252 0.698 108.878 o
-15 -1 -8 14.567 14.059 0.915 63.445 o
-15 -1 -7 0.047 0.733 0.587 154.305 o
-15 -1 -6 5.923 6.230 0.733 98.755 o
-15 -1 -5 0.883 0.684 0.601 147.212 o
-15 -1 -4 2.422 2.207 0.636 131.479 o
-15 -1 -3 10.553 10.749 0.817 79.537 o
-15 -1 -2 42.554 39.328 1.411 26.683 o
-15 -1 -1 5.876 4.847 0.698 108.878 o
-14 -15 -4 5.768 5.811 0.691 111.088 o
-14 -15 -3 2.472 1.872 0.580 158.046 o
-14 -15 -2 1.133 0.768 0.566 165.947 o
-14 -15 -1 0.635 0.489 0.566 165.947 o
-14 -14 -6 5.336 7.403 0.726 100.664 o
-14 -14 -5 0.206 -0.140 0.566 165.947 o
-14 -14 -4 2.564 2.312 0.629 134.417 o
-14 -14 -3 1.956 2.773 0.629 134.417 o
-14 -14 -2 3.189 2.549 0.643 128.636 o
-14 -14 -1 17.848 16.804 0.964 57.172 o
-14 -13 -8 3.662 3.143 0.608 143.847 o
-14 -13 -7 4.757 4.840 0.663 120.640 o
-14 -13 -6 4.248 3.597 0.670 118.140 o
-14 -13 -5 15.204 14.283 0.915 63.445 o
-14 -13 -4 18.455 19.053 1.006 52.507 o
-14 -13 -3 3.481 3.576 0.677 115.717 o
-14 -13 -2 3.016 2.661 0.657 123.221 o
-14 -13 -1 2.550 1.949 0.663 120.640 o
-14 -12 -9 6.128 6.125 0.691 111.088 o
-14 -12 -8 1.783 1.306 0.615 140.596 o
-14 -12 -7 2.001 2.004 0.636 131.479 o
-14 -12 -6 0.501 -0.230 0.587 154.305 o
-14 -12 -5 1.238 1.076 0.636 131.479 o
-14 -12 -4 4.481 4.924 0.726 100.664 o
-14 -12 -3 2.652 3.080 0.691 111.088 o
-14 -12 -2 12.378 13.053 0.922 62.487 o
-14 -12 -1 0.014 0.272 0.615 140.596 o
-14 -11 -11 1.759 1.117 0.594 150.696 o
-14 -11 -10 4.015 3.520 0.643 128.636 o
-14 -11 -9 1.649 1.627 0.615 140.596 o
-14 -11 -8 6.252 6.286 0.740 96.901 o
-14 -11 -7 2.285 2.340 0.657 123.221 o
-14 -11 -6 1.460 0.880 0.636 131.479 o
-14 -11 -5 3.473 3.890 0.705 106.732 o
-14 -11 -4 6.898 6.523 0.775 88.368 o
-14 -11 -3 2.276 2.123 0.636 131.479 o
-14 -11 -2 5.585 5.517 0.733 98.755 o
-14 -11 -1 10.240 10.057 0.838 75.609 o
-14 -10 -11 3.368 3.590 0.643 128.636 o
-14 -10 -10 3.412 3.618 0.663 120.640 o
-14 -10 -9 4.909 4.896 0.712 104.650 o
-14 -10 -8 1.794 1.425 0.657 123.221 o
-14 -10 -7 10.348 10.420 0.852 73.151 o
-14 -10 -6 2.076 2.368 0.650 125.885 o
-14 -10 -5 8.821 8.444 0.803 82.327 o
-14 -10 -4 2.556 1.837 0.657 123.221 o
-14 -10 -3 14.389 14.290 0.922 62.487 o
-14 -10 -2 7.808 7.934 0.796 83.778 o
-14 -10 -1 1.804 1.145 0.629 134.417 o
-14 -9 -12 6.506 7.047 0.705 106.732 o
-14 -9 -11 0.606 0.433 0.594 150.696 o
-14 -9 -10 0.074 0.328 0.594 150.696 o
-14 -9 -9 6.205 4.016 0.705 106.732 o
-14 -9 -8 18.632 19.213 1.062 47.125 o
-14 -9 -7 0.250 0.503 0.601 147.212 o
-14 -9 -6 0.709 0.587 0.622 137.454 o
-14 -9 -5 0.527 1.013 0.622 137.454 o
-14 -9 -4 1.929 2.256 0.643 128.636 o
-14 -9 -3 1.276 1.355 0.629 134.417 o
-14 -9 -2 0.172 0.307 0.594 150.696 o
-14 -9 -1 4.941 6.607 0.740 96.901 o
-14 -8 -13 0.253 0.014 0.538 183.636 o
-14 -8 -12 4.703 4.204 0.677 115.717 o
-14 -8 -11 4.678 4.470 0.684 113.367 o
-14 -8 -10 0.918 0.705 0.608 143.847 o
-14 -8 -9 11.087 10.853 0.880 68.580 o
-14 -8 -8 2.794 2.689 0.657 123.221 o
-14 -8 -7 2.076 2.389 0.663 120.640 o
-14 -8 -6 16.988 16.741 0.992 53.996 o
-14 -8 -5 19.218 19.751 1.048 48.390 o
-14 -8 -4 3.380 3.345 0.677 115.717 o
-14 -8 -3 3.547 3.143 0.677 115.717 o
-14 -8 -2 2.207 1.676 0.643 128.636 o
-14 -8 -1 2.997 2.815 0.657 123.221 o
-14 -7 -13 1.277 1.292 0.587 154.305 o
-14 -7 -12 1.704 2.340 0.615 140.596 o
-14 -7 -11 23.209 23.292 1.110 43.067 o
-14 -7 -10 5.959 5.699 0.754 93.345 o
-14 -7 -9 8.946 8.849 0.803 82.327 o
-14 -7 -8 7.759 7.906 0.782 86.797 o
-14 -7 -7 11.757 10.784 0.859 71.966 o
-14 -7 -6 16.349 16.336 0.964 57.172 o
-14 -7 -5 2.126 2.451 0.650 125.885 o
-14 -7 -4 6.413 6.146 0.740 96.901 o
-14 -7 -3 3.898 3.778 0.677 115.717 o
-14 -7 -2 10.113 10.253 0.824 78.194 o
-14 -7 -1 25.962 26.205 1.159 39.511 o
-14 -6 -14 0.180 -0.035 0.538 183.636 o
-14 -6 -13 1.925 2.521 0.622 137.454 o
-14 -6 -12 0.057 0.147 0.580 158.046 o
-14 -6 -11 2.517 2.801 0.670 118.140 o
-14 -6 -10 4.967 4.644 0.698 108.878 o
-14 -6 -9 4.561 4.225 0.705 106.732 o
-14 -6 -8 7.240 6.530 0.761 91.640 o
-14 -6 -7 9.218 9.596 0.817 79.537 o
-14 -6 -6 19.385 20.464 1.055 47.751 o
-14 -6 -5 13.650 14.255 0.922 62.487 o
-14 -6 -4 9.715 8.828 0.796 83.778 o
-14 -6 -3 16.812 17.090 0.978 55.550 o
-14 -6 -2 8.431 8.542 0.775 88.368 o
-14 -6 -1 1.458 1.222 0.615 140.596 o
-14 -5 -14 0.841 0.524 0.566 165.947 o
-14 -5 -13 1.637 2.193 0.629 134.417 o
-14 -5 -12 2.630 2.472 0.657 123.221 o
-14 -5 -11 30.157 32.532 1.320 30.480 o
-14 -5 -10 27.542 28.265 1.208 36.379 o
-14 -5 -9 9.528 10.113 0.831 76.886 o
-14 -5 -8 0.568 0.217 0.587 154.305 o
-14 -5 -7 5.507 5.643 0.719 102.628 o
-14 -5 -6 1.430 1.138 0.608 143.847 o
-14 -5 -5 4.903 4.784 0.691 111.088 o
-14 -5 -4 1.962 2.018 0.622 137.454 o
-14 -5 -3 2.217 2.319 0.629 134.417 o
-14 -5 -2 15.260 15.505 0.915 63.445 o
-14 -5 -1 63.947 62.767 1.816 16.106 o
-14 -4 -15 1.766 1.069 0.587 154.305 o
-14 -4 -14 1.487 2.165 0.615 140.596 o
-14 -4 -13 1.322 0.908 0.594 150.696 o
-14 -4 -12 4.623 4.854 0.719 102.628 o
-14 -4 -11 3.745 4.079 0.691 111.088 o
-14 -4 -10 1.328 2.074 0.643 128.636 o
-14 -4 -9 31.947 32.309 1.299 31.471 o
-14 -4 -8 4.947 4.777 0.698 108.878 o
-14 -4 -7 10.962 11.328 0.852 73.151 o
-14 -4 -6 50.374 50.977 1.641 19.715 o
-14 -4 -5 25.905 24.892 1.131 41.487 o
-14 -4 -4 46.222 45.823 1.523 22.910 o
-14 -4 -3 6.554 5.957 0.705 106.732 o
-14 -4 -2 12.540 12.572 0.845 74.365 o
-14 -4 -1 19.937 19.716 0.978 55.550 o
-14 -3 -15 1.308 1.411 0.580 158.046 o
-14 -3 -14 12.164 11.908 0.831 76.886 o
-14 -3 -13 2.140 2.004 0.636 131.479 o
-14 -3 -12 17.535 18.850 1.034 49.707 o
-14 -3 -11 1.941 1.893 0.636 131.479 o
-14 -3 -10 21.429 20.876 1.062 47.125 o
-14 -3 -9 2.709 3.136 0.670 118.140 o
-14 -3 -8 2.622 2.975 0.663 120.640 o
-14 -3 -7 26.390 26.163 1.166 39.040 o
-14 -3 -6 9.768 10.330 0.810 80.914 o
-14 -3 -5 4.259 3.450 0.657 123.221 o
-14 -3 -4 11.323 11.168 0.824 78.194 o
-14 -3 -3 11.238 11.433 0.817 79.537 o
-14 -3 -2 4.323 4.470 0.636 131.479 o
-14 -3 -1 58.661 58.541 1.669 19.061 o
-14 -2 -15 23.133 22.692 1.013 51.785 o
-14 -2 -14 1.613 1.194 0.615 140.596 o
-14 -2 -13 4.683 4.658 0.691 111.088 o
-14 -2 -12 31.831 31.778 1.306 31.136 o
-14 -2 -11 18.846 20.275 1.034 49.707 o
-14 -2 -10 5.182 5.413 0.719 102.628 o
-14 -2 -9 33.891 34.446 1.334 29.845 o
-14 -2 -8 2.197 2.060 0.643 128.636 o
-14 -2 -7 56.848 55.908 1.739 17.561 o
-14 -2 -6 20.673 20.464 1.041 49.042 o
-14 -2 -5 12.984 12.467 0.845 74.365 o
-14 -2 -4 29.006 29.019 1.173 38.576 o
-14 -2 -3 7.074 7.487 0.691 111.088 o
-14 -2 -2 32.540 33.328 1.208 36.379 o
-14 -2 -1 28.843 28.705 1.124 42.004 o
-14 -1 -15 3.203 3.031 0.615 140.596 o
-14 -1 -14 27.048 27.140 1.152 39.992 o
-14 -1 -13 30.888 31.303 1.278 32.511 o
-14 -1 -12 18.029 19.192 1.055 47.751 o
-14 -1 -11 8.668 8.660 0.775 88.368 o
-14 -1 -10 9.146 9.959 0.831 76.886 o
-14 -1 -9 41.293 41.172 1.474 24.455 o
-14 -1 -8 28.655 29.131 1.236 34.753 o
-14 -1 -7 17.248 17.034 0.978 55.550 o
-14 -1 -6 21.176 21.700 1.062 47.125 o
-14 -1 -5 44.681 45.886 1.509 23.336 o
-14 -1 -4 55.866 56.104 1.662 19.221 o
-14 -1 -3 2.249 2.430 0.587 154.305 o
-14 -1 -2 81.372 81.037 2.067 12.427 o
-14 -1 -1 9.175 9.163 0.733 98.755 o
-13 -16 -4 1.827 2.389 0.608 143.847 o
-13 -16 -3 5.779 5.601 0.663 120.640 o
-13 -16 -2 0.132 -0.384 0.531 188.500 o
-13 -16 -1 4.150 4.281 0.796 83.778 o
-13 -15 -7 0.104 0.314 0.538 183.636 o
-13 -15 -6 12.626 12.572 0.817 79.537 o
-13 -15 -5 10.869 10.839 0.803 82.327 o
-13 -15 -4 10.621 11.042 0.824 78.194 o
-13 -15 -3 0.157 0.845 0.587 154.305 o
-13 -15 -2 3.155 2.787 0.650 125.885 o
-13 -15 -1 1.470 1.097 0.608 143.847 o
-13 -14 -8 1.864 1.914 0.594 150.696 o
-13 -14 -7 7.429 8.241 0.747 95.098 o
-13 -14 -6 0.333 0.538 0.587 154.305 o
-13 -14 -5 1.556 1.914 0.615 140.596 o
-13 -14 -4 3.434 3.192 0.670 118.140 o
-13 -14 -3 6.653 6.649 0.754 93.345 o
-13 -14 -2 2.822 3.031 0.684 113.367 o
-13 -14 -1 46.330 46.563 1.571 21.507 o
-13 -13 -10 3.750 4.023 0.657 123.221 o
-13 -13 -9 0.062 0.845 0.559 170.121 o
-13 -13 -8 6.873 6.921 0.747 95.098 o
-13 -13 -7 8.702 9.666 0.817 79.537 o
-13 -13 -6 18.923 18.829 1.034 49.707 o
-13 -13 -5 2.183 1.907 0.663 120.640 o
-13 -13 -4 13.440 12.858 0.922 62.487 o
-13 -13 -3 5.844 5.259 0.768 89.981 o
-13 -13 -2 32.365 32.623 1.334 29.845 o
-13 -13 -1 10.759 11.943 0.908 64.425 o
-13 -12 -11 12.872 12.173 0.803 82.327 o
-13 -12 -10 0.643 -0.049 0.580 158.046 o
-13 -12 -9 1.578 1.516 0.622 137.454 o
-13 -12 -8 8.185 9.184 0.810 80.914 o
-13 -12 -7 11.802 11.454 0.880 68.580 o
-13 -12 -6 7.767 7.948 0.817 79.537 o
-13 -12 -5 0.816 0.698 0.643 128.636 o
-13 -12 -4 7.859 8.786 0.796 83.778 o
-13 -12 -3 5.933 6.174 0.747 95.098 o
-13 -12 -2 16.235 16.015 0.971 56.352 o
-13 -12 -1 27.155 26.330 1.180 38.121 o
-13 -11 -12 5.894 5.825 0.677 115.717 o
-13 -11 -11 1.487 1.648 0.601 147.212 o
-13 -11 -10 8.360 8.933 0.789 85.267 o
-13 -11 -9 6.330 6.125 0.754 93.345 o
-13 -11 -8 18.228 17.935 1.034 49.707 o
-13 -11 -7 11.377 11.650 0.908 64.425 o
-13 -11 -6 3.549 3.555 0.691 111.088 o
-13 -11 -5 19.218 19.835 1.041 49.042 o
-13 -11 -4 0.990 0.615 0.615 140.596 o
-13 -11 -3 12.516 12.627 0.894 66.454 o
-13 -11 -2 1.103 0.712 0.622 137.454 o
-13 -11 -1 0.172 0.447 0.601 147.212 o
-13 -10 -13 8.175 8.332 0.747 95.098 o
-13 -10 -12 4.209 4.016 0.657 123.221 o
-13 -10 -11 2.624 2.375 0.643 128.636 o
-13 -10 -10 1.011 1.124 0.629 134.417 o
-13 -10 -9 6.068 6.551 0.782 86.797 o
-13 -10 -8 1.144 1.453 0.636 131.479 o
-13 -10 -7 5.746 5.552 0.740 96.901 o
-13 -10 -6 2.081 2.158 0.657 123.221 o
-13 -10 -5 4.905 4.463 0.719 102.628 o
-13 -10 -4 12.267 12.362 0.901 65.427 o
-13 -10 -3 14.006 13.738 0.929 61.551 o
-13 -10 -2 16.059 16.308 0.971 56.352 o
-13 -10 -1 3.604 3.590 0.684 113.367 o
-13 -9 -13 12.056 13.228 0.845 74.365 o
-13 -9 -12 5.441 5.168 0.712 104.650 o
-13 -9 -11 2.381 2.319 0.663 120.640 o
-13 -9 -10 3.512 3.681 0.712 104.650 o
-13 -9 -9 0.873 1.138 0.629 134.417 o
-13 -9 -8 8.211 8.130 0.803 82.327 o
-13 -9 -7 7.452 7.326 0.789 85.267 o
-13 -9 -6 22.075 21.888 1.097 44.171 o
-13 -9 -5 1.778 1.550 0.650 125.885 o
-13 -9 -4 1.173 1.816 0.636 131.479 o
-13 -9 -3 1.398 1.921 0.636 131.479 o
-13 -9 -2 7.133 6.844 0.761 91.640 o
-13 -9 -1 4.012 3.792 0.677 115.717 o
-13 -8 -14 3.350 3.038 0.615 140.596 o
-13 -8 -13 7.458 7.613 0.740 96.901 o
-13 -8 -12 1.216 1.516 0.629 134.417 o
-13 -8 -11 2.087 1.788 0.650 125.885 o
-13 -8 -10 8.520 9.184 0.796 83.778 o
-13 -8 -9 6.989 7.159 0.775 88.368 o
-13 -8 -8 2.663 2.340 0.670 118.140 o
-13 -8 -7 23.812 24.165 1.145 40.481 o
-13 -8 -6 0.613 0.761 0.615 140.596 o
-13 -8 -5 3.966 4.204 0.698 108.878 o
-13 -8 -4 3.999 3.709 0.684 113.367 o
-13 -8 -3 8.512 9.086 0.789 85.267 o
-13 -8 -2 0.641 1.020 0.594 150.696 o
-13 -8 -1 0.495 0.880 0.580 158.046 o
-13 -7 -15 3.341 3.541 0.636 131.479 o
-13 -7 -14 6.750 6.649 0.712 104.650 o
-13 -7 -13 5.512 5.364 0.712 104.650 o
-13 -7 -12 0.495 0.650 0.622 137.454 o
-13 -7 -11 4.545 4.428 0.740 96.901 o
-13 -7 -10 6.415 7.117 0.775 88.368 o
-13 -7 -9 5.278 5.308 0.740 96.901 o
-13 -7 -8 7.037 7.690 0.782 86.797 o
-13 -7 -7 0.105 -0.587 0.573 161.924 o
-13 -7 -6 6.715 6.879 0.768 89.981 o
-13 -7 -5 3.453 4.058 0.684 113.367 o
-13 -7 -4 13.151 13.466 0.894 66.454 o
-13 -7 -3 2.437 2.815 0.615 140.596 o
-13 -7 -2 4.706 4.435 0.657 123.221 o
-13 -7 -1 18.466 18.606 0.964 57.172 o
-13 -6 -15 6.748 6.977 0.698 108.878 o
-13 -6 -14 21.233 21.798 1.048 48.390 o
-13 -6 -13 4.173 3.478 0.684 113.367 o
-13 -6 -12 1.144 1.348 0.650 125.885 o
-13 -6 -11 13.508 13.996 0.908 64.425 o
-13 -6 -10 2.154 2.263 0.657 123.221 o
-13 -6 -9 13.611 13.780 0.929 61.551 o
-13 -6 -8 4.314 4.379 0.705 106.732 o
-13 -6 -7 14.056 14.171 0.915 63.445 o
-13 -6 -6 0.442 0.461 0.587 154.305 o
-13 -6 -5 1.131 1.236 0.601 147.212 o
-13 -6 -4 53.539 53.506 1.641 19.715 o
-13 -6 -3 0.144 0.077 0.524 193.560 o
-13 -6 -2 13.391 13.256 0.810 80.914 o
-13 -6 -1 20.340 20.415 0.964 57.172 o
-13 -5 -15 2.848 2.738 0.615 140.596 o
-13 -5 -14 18.731 19.151 0.999 53.243 o
-13 -5 -13 0.334 0.880 0.615 140.596 o
-13 -5 -12 3.012 2.528 0.684 113.367 o
-13 -5 -11 3.580 3.317 0.670 118.140 o
-13 -5 -10 2.359 1.837 0.650 125.885 o
-13 -5 -9 40.794 41.018 1.467 24.689 o
-13 -5 -8 22.603 22.789 1.103 43.614 o
-13 -5 -7 14.785 14.576 0.922 62.487 o
-13 -5 -6 25.200 26.274 1.138 40.979 o
-13 -5 -5 56.654 57.102 1.704 18.288 o
-13 -5 -4 25.670 26.323 1.076 45.909 o
-13 -5 -3 22.749 22.391 0.999 53.243 o
-13 -5 -2 3.600 3.590 0.594 150.696 o
-13 -5 -1 44.086 44.733 1.404 26.949 o
-13 -4 -16 0.636 0.705 0.566 165.947 o
-13 -4 -15 1.280 1.327 0.580 158.046 o
-13 -4 -14 5.558 6.132 0.726 100.664 o
-13 -4 -13 1.220 1.669 0.636 131.479 o
-13 -4 -12 3.515 3.967 0.684 113.367 o
-13 -4 -11 12.432 13.549 0.908 64.425 o
-13 -4 -10 3.184 2.850 0.670 118.140 o
-13 -4 -9 16.946 18.047 1.006 52.507 o
-13 -4 -8 30.363 29.843 1.236 34.753 o
-13 -4 -7 0.978 1.613 0.608 143.847 o
-13 -4 -6 45.121 45.767 1.495 23.774 o
-13 -4 -5 4.277 3.813 0.615 140.596 o
-13 -4 -4 100.818 101.263 2.410 9.147 o
-13 -4 -3 35.897 35.836 1.236 34.753 o
-13 -4 -2 50.750 49.965 1.495 23.774 o
-13 -4 -1 3.407 3.555 0.594 150.696 o
-13 -3 -16 2.872 3.129 0.601 147.212 o
-13 -3 -15 6.771 7.040 0.726 100.664 o
-13 -3 -14 3.687 3.632 0.684 113.367 o
-13 -3 -13 5.450 5.650 0.747 95.098 o
-13 -3 -12 13.043 12.983 0.901 65.427 o
-13 -3 -11 9.682 9.980 0.831 76.886 o
-13 -3 -10 5.163 5.203 0.719 102.628 o
-13 -3 -9 39.279 39.740 1.432 25.908 o
-13 -3 -8 28.776 28.474 1.208 36.379 o
-13 -3 -7 20.558 20.547 1.020 51.078 o
-13 -3 -6 16.499 17.020 0.894 66.454 o
-13 -3 -5 39.506 39.942 1.327 30.160 o
-13 -3 -4 5.586 5.671 0.629 134.417 o
-13 -3 -3 59.581 59.484 1.655 19.384 o
-13 -3 -2 108.905 108.792 2.507 8.448 o
-13 -3 -1 110.960 109.672 2.514 8.401 o
-13 -2 -16 2.097 2.472 0.587 154.305 o
-13 -2 -15 2.148 1.299 0.615 140.596 o
-13 -2 -14 3.437 3.541 0.684 113.367 o
-13 -2 -13 23.485 23.697 1.159 39.511 o
-13 -2 -12 4.661 4.889 0.719 102.628 o
-13 -2 -11 3.225 3.904 0.677 115.717 o
-13 -2 -10 37.263 35.661 1.362 28.633 o
-13 -2 -9 2.202 2.263 0.650 125.885 o
-13 -2 -8 6.931 7.096 0.747 95.098 o
-13 -2 -7 42.208 42.764 1.439 25.657 o
-13 -2 -6 56.176 56.614 1.634 19.884 o
-13 -2 -5 21.930 21.686 0.971 56.352 o
-13 -2 -4 27.849 27.385 1.069 46.511 o
-13 -2 -3 55.667 54.840 1.564 21.699 o
-13 -2 -2 29.949 30.213 1.110 43.067 o
-13 -2 -1 53.914 52.654 1.516 23.122 o
-13 -1 -16 2.786 2.689 0.601 147.212 o
-13 -1 -15 15.995 16.580 0.950 58.865 o
-13 -1 -14 1.844 2.018 0.650 125.885 o
-13 -1 -13 8.259 8.584 0.831 76.886 o
-13 -1 -12 5.717 5.762 0.740 96.901 o
-13 -1 -11 3.883 3.806 0.684 113.367 o
-13 -1 -10 0.244 0.098 0.594 150.696 o
-13 -1 -9 39.241 38.608 1.411 26.683 o
-13 -1 -8 27.548 28.614 1.201 36.803 o
-13 -1 -7 51.369 51.843 1.606 20.582 o
-13 -1 -6 17.793 17.824 0.901 65.427 o
-13 -1 -5 20.370 20.631 0.943 59.741 o
-13 -1 -4 16.482 15.756 0.838 75.609 o
-13 -1 -3 11.804 12.132 0.754 93.345 o
-13 -1 -2 6.356 6.397 0.629 134.417 o
-13 -1 -1 28.583 28.447 1.062 47.125 o
-12 -17 -3 3.645 2.668 0.629 134.417 o
-12 -17 -2 6.080 5.462 0.657 123.221 o
-12 -17 -1 0.173 0.210 0.538 183.636 o
-12 -16 -6 0.372 -0.049 0.538 183.636 o
-12 -16 -5 4.679 5.029 0.663 120.640 o
-12 -16 -4 1.985 2.389 0.615 140.596 o
-12 -16 -3 7.952 7.906 0.754 93.345 o
-12 -16 -2 2.574 2.333 0.629 134.417 o
-12 -16 -1 4.846 5.126 0.691 111.088 o
-12 -15 -8 6.649 6.572 0.691 111.088 o
-12 -15 -7 8.124 7.829 0.740 96.901 o
-12 -15 -6 3.841 3.911 0.670 118.140 o
-12 -15 -5 2.566 2.605 0.636 131.479 o
-12 -15 -4 5.396 5.741 0.719 102.628 o
-12 -15 -3 4.065 3.855 0.691 111.088 o
-12 -15 -2 4.900 4.973 0.719 102.628 o
-12 -15 -1 7.310 8.199 0.796 83.778 o
-12 -14 -10 0.979 1.243 0.573 161.924 o
-12 -14 -9 3.060 2.549 0.615 140.596 o
-12 -14 -8 1.359 0.887 0.601 147.212 o
-12 -14 -7 3.981 3.478 0.677 115.717 o
-12 -14 -6 0.315 0.356 0.594 150.696 o
-12 -14 -5 0.022 -0.363 0.601 147.212 o
-12 -14 -4 4.157 3.695 0.705 106.732 o
-12 -14 -3 2.899 2.437 0.677 115.717 o
-12 -14 -2 0.557 0.643 0.629 134.417 o
-12 -14 -1 11.741 12.020 0.915 63.445 o
-12 -13 -11 0.412 0.244 0.545 178.957 o
-12 -13 -10 0.540 0.496 0.580 158.046 o
-12 -13 -9 0.407 0.677 0.601 147.212 o
-12 -13 -8 0.164 0.042 0.601 147.212 o
-12 -13 -7 2.301 2.654 0.663 120.640 o
-12 -13 -6 0.741 1.208 0.636 131.479 o
-12 -13 -5 6.415 6.209 0.747 95.098 o
-12 -13 -4 7.204 7.005 0.768 89.981 o
-12 -13 -3 13.734 13.661 0.915 63.445 o
-12 -13 -2 0.322 0.740 0.622 137.454 o
-12 -13 -1 6.659 6.502 0.768 89.981 o
-12 -12 -12 1.252 0.761 0.573 161.924 o
-12 -12 -11 2.191 1.830 0.615 140.596 o
-12 -12 -10 11.551 10.881 0.852 73.151 o
-12 -12 -9 21.624 22.105 1.103 43.614 o
-12 -12 -8 19.490 19.081 1.069 46.511 o
-12 -12 -7 3.729 3.695 0.684 113.367 o
-12 -12 -6 7.258 6.942 0.768 89.981 o
-12 -12 -5 1.814 1.725 0.643 128.636 o
-12 -12 -4 1.433 0.901 0.615 140.596 o
-12 -12 -3 19.079 19.151 1.041 49.042 o
-12 -12 -2 18.873 18.075 1.027 50.385 o
-12 -12 -1 11.296 11.070 0.873 69.682 o
-12 -11 -13 1.059 1.062 0.566 165.947 o
-12 -11 -12 5.018 4.232 0.670 118.140 o
-12 -11 -11 7.192 6.865 0.768 89.981 o
-12 -11 -10 20.185 20.904 1.083 45.319 o
-12 -11 -9 5.390 4.952 0.761 91.640 o
-12 -11 -8 4.431 4.547 0.719 102.628 o
-12 -11 -7 16.809 17.398 0.999 53.243 o
-12 -11 -6 1.429 0.978 0.622 137.454 o
-12 -11 -5 23.692 22.859 1.110 43.067 o
-12 -11 -4 0.258 0.210 0.608 143.847 o
-12 -11 -3 32.885 32.770 1.313 30.805 o
-12 -11 -2 28.049 28.453 1.229 35.149 o
-12 -11 -1 1.940 1.921 0.636 131.479 o
-12 -10 -14 5.907 6.076 0.691 111.088 o
-12 -10 -13 5.278 5.441 0.691 111.088 o
-12 -10 -12 4.370 4.246 0.691 111.088 o
-12 -10 -11 0.666 0.328 0.636 131.479 o
-12 -10 -10 6.874 6.831 0.803 82.327 o
-12 -10 -9 12.273 13.417 0.915 63.445 o
-12 -10 -8 2.585 2.053 0.663 120.640 o
-12 -10 -7 22.861 23.418 1.131 41.487 o
-12 -10 -6 0.351 0.740 0.615 140.596 o
-12 -10 -5 35.284 36.220 1.369 28.342 o
-12 -10 -4 57.860 58.821 1.795 16.484 o
-12 -10 -3 11.504 11.824 0.873 69.682 o
-12 -10 -2 29.176 28.824 1.215 35.962 o
-12 -10 -1 0.733 0.517 0.587 154.305 o
-12 -9 -14 15.704 15.728 0.901 65.427 o
-12 -9 -13 9.246 9.519 0.810 80.914 o
-12 -9 -12 16.383 17.167 1.006 52.507 o
-12 -9 -11 41.005 40.976 1.502 23.554 o
-12 -9 -10 49.802 50.097 1.641 19.715 o
-12 -9 -9 43.892 43.420 1.516 23.122 o
-12 -9 -8 5.420 5.301 0.733 98.755 o
-12 -9 -7 24.692 25.262 1.159 39.511 o
-12 -9 -6 2.109 2.004 0.650 125.885 o
-12 -9 -5 2.199 2.060 0.650 125.885 o
-12 -9 -4 30.161 30.388 1.243 34.364 o
-12 -9 -3 5.326 5.036 0.670 118.140 o
-12 -9 -2 13.883 14.150 0.866 70.810 o
-12 -9 -1 2.240 1.585 0.580 158.046 o
-12 -8 -15 4.550 4.784 0.657 123.221 o
-12 -8 -14 19.434 18.913 0.985 54.765 o
-12 -8 -13 2.753 2.752 0.670 118.140 o
-12 -8 -12 24.405 24.123 1.152 39.992 o
-12 -8 -11 36.928 37.735 1.397 27.219 o
-12 -8 -10 8.169 8.269 0.817 79.537 o
-12 -8 -9 5.802 5.902 0.754 93.345 o
-12 -8 -8 27.617 28.167 1.215 35.962 o
-12 -8 -7 1.990 3.157 0.663 120.640 o
-12 -8 -6 34.148 34.460 1.327 30.160 o
-12 -8 -5 6.729 7.438 0.733 98.755 o
-12 -8 -4 34.669 35.899 1.306 31.136 o
-12 -8 -3 34.859 35.508 1.243 34.364 o
-12 -8 -2 2.638 2.696 0.580 158.046 o
-12 -8 -1 25.054 25.506 1.048 48.390 o
-12 -7 -15 1.680 1.683 0.601 147.212 o
-12 -7 -14 19.430 20.582 1.041 49.042 o
-12 -7 -13 15.889 15.589 0.971 56.352 o
-12 -7 -12 2.305 2.514 0.650 125.885 o
-12 -7 -11 34.743 34.907 1.348 29.230 o
-12 -7 -10 3.933 3.981 0.705 106.732 o
-12 -7 -9 45.272 46.892 1.578 21.317 o
-12 -7 -8 2.718 2.305 0.643 128.636 o
-12 -7 -7 28.891 29.361 1.222 35.552 o
-12 -7 -6 30.294 31.212 1.222 35.552 o
-12 -7 -5 21.638 22.335 1.006 52.507 o
-12 -7 -4 107.278 107.996 2.528 8.308 o
-12 -7 -3 40.115 40.180 1.320 30.480 o
-12 -7 -2 6.899 6.670 0.650 125.885 o
-12 -7 -1 10.869 12.083 0.761 91.640 o
-12 -6 -16 17.689 17.628 0.908 64.425 o
-12 -6 -15 0.932 1.131 0.587 154.305 o
-12 -6 -14 4.405 4.009 0.698 108.878 o
-12 -6 -13 0.022 0.265 0.608 143.847 o
-12 -6 -12 9.339 10.309 0.838 75.609 o
-12 -6 -11 5.760 5.217 0.726 100.664 o
-12 -6 -10 40.343 41.898 1.481 24.225 o
-12 -6 -9 50.840 50.097 1.634 19.884 o
-12 -6 -8 0.908 0.859 0.601 147.212 o
-12 -6 -7 10.121 10.595 0.789 85.267 o
-12 -6 -6 58.694 60.497 1.711 18.139 o
-12 -6 -5 3.687 3.932 0.615 140.596 o
-12 -6 -4 71.813 74.577 1.928 14.293 o
-12 -6 -3 14.387 14.513 0.810 80.914 o
-12 -6 -2 60.734 60.455 1.655 19.384 o
-12 -6 -1 90.379 89.635 2.158 11.403 o
-12 -5 -16 1.367 0.559 0.552 174.455 o
-12 -5 -15 4.796 4.693 0.691 111.088 o
-12 -5 -14 6.307 6.167 0.754 93.345 o
-12 -5 -13 1.597 2.032 0.629 134.417 o
-12 -5 -12 7.677 7.298 0.782 86.797 o
-12 -5 -11 14.332 14.911 0.943 59.741 o
-12 -5 -10 32.163 33.873 1.327 30.160 o
-12 -5 -9 4.739 5.797 0.726 100.664 o
-12 -5 -8 1.942 2.123 0.601 147.212 o
-12 -5 -7 49.512 50.321 1.530 22.701 o
-12 -5 -6 20.850 20.687 0.957 58.009 o
-12 -5 -5 24.248 24.424 1.013 51.785 o
-12 -5 -4 50.141 49.951 1.474 24.455 o
-12 -5 -3 43.566 43.309 1.341 29.535 o
-12 -5 -2 9.501 9.994 0.698 108.878 o
-12 -5 -1 24.388 25.429 0.999 53.243 o
-12 -4 -16 1.739 2.375 0.608 143.847 o
-12 -4 -15 0.516 1.362 0.601 147.212 o
-12 -4 -14 0.799 1.055 0.629 134.417 o
-12 -4 -13 13.831 14.213 0.922 62.487 o
-12 -4 -12 12.552 12.557 0.894 66.454 o
-12 -4 -11 2.425 1.369 0.643 128.636 o
-12 -4 -10 9.499 10.050 0.817 79.537 o
-12 -4 -9 6.509 6.363 0.719 102.628 o
-12 -4 -8 3.771 4.142 0.643 128.636 o
-12 -4 -7 1.090 1.201 0.524 193.560 o
-12 -4 -6 48.151 47.855 1.453 25.166 o
-12 -4 -5 8.505 8.751 0.677 115.717 o
-12 -4 -4 9.272 9.205 0.677 115.717 o
-12 -4 -3 20.836 21.085 0.908 64.425 o
-12 -4 -2 27.736 27.538 1.027 50.385 o
-12 -4 -1 2.670 2.144 0.517 198.827 o
-12 -3 -17 11.903 11.482 0.810 80.914 o
-12 -3 -16 2.034 2.500 0.608 143.847 o
-12 -3 -15 7.065 7.250 0.754 93.345 o
-12 -3 -14 2.817 2.053 0.663 120.640 o
-12 -3 -13 0.694 0.866 0.608 143.847 o
-12 -3 -12 6.549 6.837 0.768 89.981 o
-12 -3 -11 22.771 22.740 1.103 43.614 o
-12 -3 -10 5.343 5.531 0.712 104.650 o
-12 -3 -9 3.651 3.241 0.622 137.454 o
-12 -3 -8 4.114 4.330 0.608 143.847 o
-12 -3 -7 21.096 20.687 0.950 58.865 o
-12 -3 -6 31.615 31.101 1.131 41.487 o
-12 -3 -5 0.796 0.992 0.489 222.199 o
-12 -3 -4 8.883 9.247 0.670 118.140 o
-12 -3 -3 9.990 10.714 0.691 111.088 o
-12 -3 -2 27.038 26.707 0.999 53.243 o
-12 -3 -1 31.902 31.485 1.083 45.319 o
-12 -2 -17 1.133 1.544 0.559 170.121 o
-12 -2 -16 0.303 0.482 0.573 161.924 o
-12 -2 -15 0.018 0.342 0.587 154.305 o
-12 -2 -14 6.812 6.844 0.782 86.797 o
-12 -2 -13 3.470 3.290 0.670 118.140 o
-12 -2 -12 8.012 7.236 0.775 88.368 o
-12 -2 -11 15.998 15.756 0.957 58.009 o
-12 -2 -10 4.054 4.065 0.670 118.140 o
-12 -2 -9 9.225 9.631 0.768 89.981 o
-12 -2 -8 12.537 12.320 0.789 85.267 o
-12 -2 -7 1.456 1.278 0.524 193.560 o
-12 -2 -6 17.355 17.419 0.852 73.151 o
-12 -2 -5 44.883 45.320 1.362 28.633 o
-12 -2 -4 12.661 12.921 0.740 96.901 o
-12 -2 -3 8.888 9.275 0.650 125.885 o
-12 -2 -2 17.377 17.419 0.810 80.914 o
-12 -2 -1 12.349 12.145 0.698 108.878 o
-12 -1 -17 0.860 0.775 0.552 174.455 o
-12 -1 -16 0.583 1.145 0.594 150.696 o
-12 -1 -15 9.849 10.392 0.838 75.609 o
-12 -1 -14 1.165 1.062 0.601 147.212 o
-12 -1 -13 4.825 5.036 0.712 104.650 o
-12 -1 -12 7.963 8.060 0.782 86.797 o
-12 -1 -11 27.124 27.287 1.187 37.674 o
-12 -1 -10 12.281 12.760 0.873 69.682 o
-12 -1 -9 38.856 38.462 1.362 28.633 o
-12 -1 -8 8.119 8.591 0.691 111.088 o
-12 -1 -7 12.279 12.278 0.761 91.640 o
-12 -1 -6 3.512 4.051 0.566 165.947 o
-12 -1 -5 33.228 34.111 1.152 39.992 o
-12 -1 -4 14.153 14.185 0.761 91.640 o
-12 -1 -3 0.339 0.342 0.454 257.699 o
-12 -1 -2 1.520 1.872 0.475 235.462 o
-12 -1 -1 19.528 19.095 0.838 75.609 o
-11 -18 -2 2.600 1.599 0.594 150.696 o
-11 -18 -1 1.484 0.796 0.580 158.046 o
-11 -17 -6 1.361 1.418 0.587 154.305 o
-11 -17 -5 1.439 1.362 0.566 165.947 o
-11 -17 -4 2.555 2.472 0.608 143.847 o
-11 -17 -3 1.466 2.144 0.601 147.212 o
-11 -17 -2 8.571 7.927 0.747 95.098 o
-11 -17 -1 2.451 2.228 0.615 140.596 o
-11 -16 -8 2.417 2.570 0.594 150.696 o
-11 -16 -7 1.312 1.145 0.580 158.046 o
-11 -16 -6 1.029 1.117 0.580 158.046 o
-11 -16 -5 2.607 1.173 0.615 140.596 o
-11 -16 -4 0.518 0.538 0.594 150.696 o
-11 -16 -3 0.041 0.000 0.587 154.305 o
-11 -16 -2 3.102 3.297 0.663 120.640 o
-11 -16 -1 11.112 10.309 0.845 74.365 o
-11 -15 -10 1.817 1.606 0.594 150.696 o
-11 -15 -9 2.667 2.228 0.608 143.847 o
-11 -15 -8 5.138 5.566 0.705 106.732 o
-11 -15 -7 0.293 0.105 0.587 154.305 o
-11 -15 -6 4.764 4.498 0.705 106.732 o
-11 -15 -5 14.938 15.442 0.957 58.009 o
-11 -15 -4 7.135 6.963 0.775 88.368 o
-11 -15 -3 1.004 1.313 0.636 131.479 o
-11 -15 -2 13.119 12.453 0.915 63.445 o
-11 -15 -1 3.833 3.848 0.719 102.628 o
-11 -14 -11 0.255 0.657 0.538 183.636 o
-11 -14 -10 1.631 1.893 0.601 147.212 o
-11 -14 -9 3.033 3.646 0.657 123.221 o
-11 -14 -8 16.981 16.727 0.978 55.550 o
-11 -14 -7 1.589 1.956 0.657 123.221 o
-11 -14 -6 11.737 11.203 0.887 67.504 o
-11 -14 -5 7.022 6.893 0.768 89.981 o
-11 -14 -4 18.814 17.796 1.006 52.507 o
-11 -14 -3 24.665 24.410 1.145 40.481 o
-11 -14 -2 7.016 7.543 0.775 88.368 o
-11 -14 -1 7.267 7.857 0.782 86.797 o
-11 -13 -12 11.650 12.132 0.810 80.914 o
-11 -13 -11 8.356 8.800 0.775 88.368 o
-11 -13 -10 0.631 0.314 0.594 150.696 o
-11 -13 -9 11.111 10.385 0.859 71.966 o
-11 -13 -8 6.709 7.955 0.810 80.914 o
-11 -13 -7 3.028 2.500 0.663 120.640 o
-11 -13 -6 7.197 7.829 0.782 86.797 o
-11 -13 -5 26.832 26.638 1.187 37.674 o
-11 -13 -4 9.799 9.666 0.838 75.609 o
-11 -13 -3 17.484 18.438 1.020 51.078 o
-11 -13 -2 3.246 3.611 0.684 113.367 o
-11 -13 -1 44.136 44.510 1.530 22.701 o
-11 -12 -13 8.310 8.067 0.719 102.628 o
-11 -12 -12 4.906 5.064 0.684 113.367 o
-11 -12 -11 6.225 6.879 0.768 89.981 o
-11 -12 -10 8.042 8.395 0.817 79.537 o
-11 -12 -9 8.078 7.990 0.831 76.886 o
-11 -12 -8 0.968 0.677 0.622 137.454 o
-11 -12 -7 0.380 1.048 0.608 143.847 o
-11 -12 -6 23.192 23.746 1.131 41.487 o
-11 -12 -5 24.122 25.017 1.159 39.511 o
-11 -12 -4 11.504 11.475 0.873 69.682 o
-11 -12 -3 19.658 20.044 1.048 48.390 o
-11 -12 -2 11.579 12.027 0.873 69.682 o
-11 -12 -1 0.926 0.608 0.601 147.212 o
-11 -11 -14 2.289 2.905 0.587 154.305 o
-11 -11 -13 3.128 1.997 0.622 137.454 o
-11 -11 -12 8.514 9.017 0.810 80.914 o
-11 -11 -11 13.270 13.570 0.929 61.551 o
-11 -11 -10 10.931 11.887 0.866 70.810 o
-11 -11 -9 16.480 16.657 0.985 54.765 o
-11 -11 -8 10.318 11.433 0.866 70.810 o
-11 -11 -7 7.987 7.836 0.789 85.267 o
-11 -11 -6 21.309 21.309 1.083 45.319 o
-11 -11 -5 1.343 2.563 0.636 131.479 o
-11 -11 -4 2.364 2.410 0.643 128.636 o
-11 -11 -3 3.827 4.072 0.677 115.717 o
-11 -11 -2 3.561 3.101 0.650 125.885 o
-11 -11 -1 2.400 2.563 0.636 131.479 o
-11 -10 -15 0.855 1.376 0.580 158.046 o
-11 -10 -14 0.522 0.545 0.559 170.121 o
-11 -10 -13 0.668 0.454 0.594 150.696 o
-11 -10 -12 9.288 9.065 0.824 78.194 o
-11 -10 -11 1.024 0.936 0.615 140.596 o
-11 -10 -10 2.718 3.485 0.670 118.140 o
-11 -10 -9 0.925 1.467 0.622 137.454 o
-11 -10 -8 1.827 2.305 0.657 123.221 o
-11 -10 -7 0.655 1.369 0.608 143.847 o
-11 -10 -6 36.901 37.379 1.383 27.772 o
-11 -10 -5 8.407 9.477 0.803 82.327 o
-11 -10 -4 0.658 0.817 0.559 170.121 o
-11 -10 -3 2.121 2.389 0.601 147.212 o
-11 -10 -2 26.656 27.196 1.110 43.067 o
-11 -10 -1 6.168 5.622 0.650 125.885 o
-11 -9 -15 9.960 9.764 0.768 89.981 o
-11 -9 -14 0.845 1.090 0.601 147.212 o
-11 -9 -13 5.197 5.147 0.733 98.755 o
-11 -9 -12 5.657 5.413 0.754 93.345 o
-11 -9 -11 18.477 18.124 1.013 51.785 o
-11 -9 -10 0.969 1.278 0.629 134.417 o
-11 -9 -9 1.491 1.886 0.643 128.636 o
-11 -9 -8 7.591 7.976 0.789 85.267 o
-11 -9 -7 9.241 8.954 0.789 85.267 o
-11 -9 -6 12.328 12.236 0.838 75.609 o
-11 -9 -5 1.024 1.138 0.573 161.924 o
-11 -9 -4 9.927 10.595 0.740 96.901 o
-11 -9 -3 1.424 2.123 0.545 178.957 o
-11 -9 -2 2.561 3.241 0.559 170.121 o
-11 -9 -1 3.084 2.954 0.552 174.455 o
-11 -8 -16 1.810 2.123 0.580 158.046 o
-11 -8 -15 0.236 0.412 0.566 165.947 o
-11 -8 -14 1.137 0.719 0.608 143.847 o
-11 -8 -13 2.470 2.731 0.670 118.140 o
-11 -8 -12 12.999 13.633 0.908 64.425 o
-11 -8 -11 1.990 2.354 0.657 123.221 o
-11 -8 -10 0.408 -0.126 0.594 150.696 o
-11 -8 -9 23.753 24.291 1.131 41.487 o
-11 -8 -8 1.963 2.011 0.629 134.417 o
-11 -8 -7 19.572 19.227 0.978 55.550 o
-11 -8 -6 11.566 11.217 0.775 88.368 o
-11 -8 -5 19.834 19.605 0.929 61.551 o
-11 -8 -4 8.240 8.716 0.691 111.088 o
-11 -8 -3 12.793 13.584 0.782 86.797 o
-11 -8 -2 2.990 3.185 0.545 178.957 o
-11 -8 -1 7.425 7.892 0.650 125.885 o
-11 -7 -16 0.276 0.552 0.559 170.121 o
-11 -7 -15 7.724 8.137 0.761 91.640 o
-11 -7 -14 9.614 10.693 0.852 73.151 o
-11 -7 -13 3.958 4.163 0.684 113.367 o
-11 -7 -12 10.413 11.175 0.866 70.810 o
-11 -7 -11 8.048 8.577 0.803 82.327 o
-11 -7 -10 3.833 4.547 0.691 111.088 o
-11 -7 -9 6.787 7.724 0.754 93.345 o
-11 -7 -8 3.877 4.316 0.650 125.885 o
-11 -7 -7 26.108 27.147 1.090 44.739 o
-11 -7 -6 19.319 19.975 0.936 60.636 o
-11 -7 -5 13.347 13.179 0.789 85.267 o
-11 -7 -4 12.546 12.439 0.754 93.345 o
-11 -7 -3 1.080 1.327 0.496 215.984 o
-11 -7 -2 2.494 2.535 0.517 198.827 o
-11 -7 -1 74.356 74.374 1.865 15.273 o
-11 -6 -17 0.611 0.154 0.545 178.957 o
-11 -6 -16 11.066 11.566 0.824 78.194 o
-11 -6 -15 0.666 0.824 0.601 147.212 o
-11 -6 -14 1.298 1.152 0.636 131.479 o
-11 -6 -13 6.566 6.495 0.747 95.098 o
-11 -6 -12 31.183 30.793 1.264 33.234 o
-11 -6 -11 7.285 7.913 0.775 88.368 o
-11 -6 -10 20.652 20.806 1.055 47.751 o
-11 -6 -9 5.058 5.434 0.684 113.367 o
-11 -6 -8 24.213 24.801 1.048 48.390 o
-11 -6 -7 3.499 3.750 0.587 154.305 o
-11 -6 -6 2.410 2.493 0.545 178.957 o
-11 -6 -5 12.704 12.076 0.740 96.901 o
-11 -6 -4 9.245 10.057 0.684 113.367 o
-11 -6 -3 74.750 76.260 1.886 14.935 o
-11 -6 -2 16.578 17.446 0.817 79.537 o
-11 -6 -1 28.708 28.914 1.034 49.707 o
-11 -5 -17 0.856 1.180 0.552 174.455 o
-11 -5 -16 7.197 7.843 0.747 95.098 o
-11 -5 -15 10.467 10.106 0.845 74.365 o
-11 -5 -14 1.590 2.088 0.629 134.417 o
-11 -5 -13 25.883 26.079 1.166 39.040 o
-11 -5 -12 1.728 2.214 0.650 125.885 o
-11 -5 -11 3.851 3.415 0.677 115.717 o
-11 -5 -10 1.894 1.376 0.608 143.847 o
-11 -5 -9 51.501 52.814 1.620 20.229 o
-11 -5 -8 128.548 132.427 2.940 6.143 o
-11 -5 -7 52.325 54.085 1.557 21.894 o
-11 -5 -6 49.489 50.328 1.467 24.689 o
-11 -5 -5 13.087 12.732 0.740 96.901 o
-11 -5 -4 24.875 25.562 0.978 55.550 o
-11 -5 -3 45.741 45.914 1.341 29.535 o
-11 -5 -2 90.676 90.689 2.102 12.017 o
-11 -5 -1 17.415 16.916 0.789 85.267 o
-11 -4 -17 10.869 10.888 0.789 85.267 o
-11 -4 -16 0.485 0.691 0.580 158.046 o
-11 -4 -15 6.908 7.508 0.775 88.368 o
-11 -4 -14 15.919 15.568 0.950 58.865 o
-11 -4 -13 20.811 20.764 1.062 47.125 o
-11 -4 -12 8.883 9.554 0.817 79.537 o
-11 -4 -11 87.404 89.900 2.340 9.702 o
-11 -4 -10 18.396 19.192 0.978 55.550 o
-11 -4 -9 1.358 0.992 0.538 183.636 o
-11 -4 -8 18.666 19.192 0.908 64.425 o
-11 -4 -7 0.819 1.334 0.503 210.026 o
-11 -4 -6 11.697 11.873 0.719 102.628 o
-11 -4 -5 7.325 7.697 0.622 137.454 o
-11 -4 -4 53.503 54.190 1.481 24.225 o
-11 -4 -3 87.701 88.084 2.053 12.596 o
-11 -4 -2 223.210 218.876 4.253 2.936 o
-11 -4 -1 101.981 100.041 2.235 10.633 o
-11 -3 -17 3.683 3.359 0.636 131.479 o
-11 -3 -16 0.740 0.293 0.594 150.696 o
-11 -3 -15 1.453 1.313 0.636 131.479 o
-11 -3 -14 0.764 0.789 0.601 147.212 o
-11 -3 -13 11.462 11.252 0.866 70.810 o
-11 -3 -12 2.825 3.087 0.663 120.640 o
-11 -3 -11 2.459 2.458 0.636 131.479 o
-11 -3 -10 0.983 1.083 0.552 174.455 o
-11 -3 -9 51.952 52.479 1.544 22.292 o
-11 -3 -8 25.082 24.661 1.013 51.785 o
-11 -3 -7 140.708 141.597 3.038 5.754 o
-11 -3 -6 54.436 54.246 1.509 23.336 o
-11 -3 -5 102.242 102.360 2.319 9.878 o
-11 -3 -4 19.228 19.688 0.838 75.609 o
-11 -3 -3 96.020 95.830 2.172 11.257 o
-11 -3 -2 105.569 104.350 2.305 9.998 o
-11 -3 -1 91.141 88.629 2.025 12.946 o
-11 -2 -18 0.557 0.314 0.559 170.121 o
-11 -2 -17 10.389 10.693 0.803 82.327 o
-11 -2 -16 2.770 2.870 0.657 123.221 o
-11 -2 -15 2.003 2.060 0.657 123.221 o
-11 -2 -14 5.038 5.538 0.733 98.755 o
-11 -2 -13 6.645 6.879 0.761 91.640 o
-11 -2 -12 33.543 34.788 1.341 29.535 o
-11 -2 -11 22.245 22.636 1.076 45.909 o
-11 -2 -10 3.390 3.527 0.594 150.696 o
-11 -2 -9 23.499 23.816 0.999 53.243 o
-11 -2 -8 50.728 50.705 1.481 24.225 o
-11 -2 -7 8.556 9.044 0.663 120.640 o
-11 -2 -6 33.697 34.565 1.138 40.979 o
-11 -2 -5 35.643 35.584 1.138 40.979 o
-11 -2 -4 177.794 178.201 3.576 4.153 o
-11 -2 -3 17.939 16.881 0.768 89.981 o
-11 -2 -2 135.011 134.613 2.801 6.771 o
-11 -2 -1 1.942 2.319 0.461 249.949 o
-11 -1 -18 0.280 0.014 0.538 183.636 o
-11 -1 -17 1.123 1.110 0.587 154.305 o
-11 -1 -16 31.864 31.820 1.278 32.511 o
-11 -1 -15 15.053 16.329 0.999 53.243 o
-11 -1 -14 8.246 7.885 0.789 85.267 o
-11 -1 -13 16.790 16.818 0.992 53.996 o
-11 -1 -12 22.717 22.140 1.083 45.319 o
-11 -1 -11 8.537 9.156 0.782 86.797 o
-11 -1 -10 13.730 14.017 0.817 79.537 o
-11 -1 -9 9.068 8.632 0.691 111.088 o
-11 -1 -8 19.095 19.255 0.887 67.504 o
-11 -1 -7 35.268 35.019 1.166 39.040 o
-11 -1 -6 9.803 10.064 0.663 120.640 o
-11 -1 -5 77.807 78.202 1.886 14.935 o
-11 -1 -4 13.790 14.520 0.719 102.628 o
-11 -1 -3 37.872 38.175 1.152 39.992 o
-11 -1 -2 15.228 15.491 0.719 102.628 o
-11 -1 -1 18.858 18.124 0.768 89.981 o
-10 -18 -5 2.146 2.410 0.615 140.596 o
-10 -18 -4 9.770 8.877 0.733 98.755 o
-10 -18 -3 1.666 1.446 0.580 158.046 o
-10 -18 -2 3.565 3.297 0.622 137.454 o
-10 -18 -1 3.841 3.276 0.622 137.454 o
-10 -17 -8 6.749 6.286 0.705 106.732 o
-10 -17 -7 13.404 13.305 0.831 76.886 o
-10 -17 -6 5.276 5.524 0.684 113.367 o
-10 -17 -5 2.585 3.052 0.636 131.479 o
-10 -17 -4 2.939 2.759 0.629 134.417 o
-10 -17 -3 1.973 1.997 0.622 137.454 o
-10 -17 -2 2.132 2.612 0.636 131.479 o
-10 -17 -1 7.477 7.892 0.768 89.981 o
-10 -16 -9 0.071 -0.265 0.531 188.500 o
-10 -16 -8 3.430 2.528 0.636 131.479 o
-10 -16 -7 0.608 0.510 0.587 154.305 o
-10 -16 -6 2.596 2.263 0.636 131.479 o
-10 -16 -5 7.297 7.571 0.775 88.368 o
-10 -16 -4 5.164 4.589 0.719 102.628 o
-10 -16 -3 24.101 23.683 1.138 40.979 o
-10 -16 -2 3.005 3.541 0.705 106.732 o
-10 -16 -1 16.937 16.287 0.992 53.996 o
-10 -15 -11 2.300 1.823 0.580 158.046 o
-10 -15 -10 3.542 3.401 0.636 131.479 o
-10 -15 -9 3.759 3.848 0.663 120.640 o
-10 -15 -8 11.036 11.733 0.859 71.966 o
-10 -15 -7 25.722 25.932 1.180 38.121 o
-10 -15 -6 3.162 3.080 0.684 113.367 o
-10 -15 -5 2.676 2.598 0.677 115.717 o
-10 -15 -4 2.261 2.870 0.650 125.885 o
-10 -15 -3 3.420 3.541 0.684 113.367 o
-10 -15 -2 3.368 3.485 0.670 118.140 o
-10 -15 -1 1.239 1.397 0.629 134.417 o
-10 -14 -12 0.704 0.587 0.545 178.957 o
-10 -14 -11 1.573 1.858 0.608 143.847 o
-10 -14 -10 22.865 22.293 1.076 45.909 o
-10 -14 -9 0.989 0.580 0.629 134.417 o
-10 -14 -8 5.828 5.734 0.754 93.345 o
-10 -14 -7 1.699 1.439 0.622 137.454 o
-10 -14 -6 26.232 26.086 1.166 39.040 o
-10 -14 -5 1.146 1.055 0.629 134.417 o
-10 -14 -4 6.073 6.244 0.733 98.755 o
-10 -14 -3 5.434 5.650 0.733 98.755 o
-10 -14 -2 6.050 6.453 0.747 95.098 o
-10 -14 -1 4.594 4.505 0.705 106.732 o
-10 -13 -13 1.823 2.046 0.580 158.046 o
-10 -13 -12 6.114 5.573 0.698 108.878 o
-10 -13 -11 4.073 4.351 0.684 113.367 o
-10 -13 -10 8.264 8.458 0.810 80.914 o
-10 -13 -9 14.518 14.806 0.964 57.172 o
-10 -13 -8 0.049 -0.140 0.587 154.305 o
-10 -13 -7 5.127 4.624 0.719 102.628 o
-10 -13 -6 3.827 3.262 0.684 113.367 o
-10 -13 -5 12.234 12.627 0.894 66.454 o
-10 -13 -4 4.029 3.883 0.691 111.088 o
-10 -13 -3 12.870 12.886 0.887 67.504 o
-10 -13 -2 3.983 4.121 0.677 115.717 o
-10 -13 -1 0.193 -0.189 0.573 161.924 o
-10 -12 -14 1.537 1.627 0.573 161.924 o
-10 -12 -13 1.107 0.573 0.587 154.305 o
-10 -12 -12 2.206 2.214 0.643 128.636 o
-10 -12 -11 1.823 1.963 0.657 123.221 o
-10 -12 -10 8.444 8.458 0.796 83.778 o
-10 -12 -9 4.247 4.721 0.712 104.650 o
-10 -12 -8 9.446 8.577 0.810 80.914 o
-10 -12 -7 14.355 13.466 0.908 64.425 o
-10 -12 -6 5.294 4.540 0.712 104.650 o
-10 -12 -5 5.776 6.111 0.733 98.755 o
-10 -12 -4 3.124 3.206 0.663 120.640 o
-10 -12 -3 10.412 10.846 0.824 78.194 o
-10 -12 -2 3.928 3.541 0.663 120.640 o
-10 -12 -1 2.277 2.018 0.622 137.454 o
-10 -11 -15 3.093 3.310 0.601 147.212 o
-10 -11 -14 1.167 1.327 0.594 150.696 o
-10 -11 -13 3.596 3.785 0.677 115.717 o
-10 -11 -12 7.853 8.549 0.803 82.327 o
-10 -11 -11 5.893 6.209 0.733 98.755 o
-10 -11 -10 31.857 32.525 1.292 31.812 o
-10 -11 -9 4.138 5.084 0.705 106.732 o
-10 -11 -8 8.398 7.864 0.782 86.797 o
-10 -11 -7 4.278 4.721 0.698 108.878 o
-10 -11 -6 10.438 11.398 0.845 74.365 o
-10 -11 -5 16.944 16.308 0.950 58.865 o
-10 -11 -4 10.915 10.434 0.796 83.778 o
-10 -11 -3 5.031 5.413 0.663 120.640 o
-10 -11 -2 13.252 13.759 0.810 80.914 o
-10 -11 -1 5.095 5.748 0.636 131.479 o
-10 -10 -15 2.533 2.493 0.615 140.596 o
-10 -10 -14 0.391 0.712 0.587 154.305 o
-10 -10 -13 5.932 6.076 0.747 95.098 o
-10 -10 -12 4.433 4.121 0.684 113.367 o
-10 -10 -11 1.567 1.557 0.636 131.479 o
-10 -10 -10 1.341 1.076 0.622 137.454 o
-10 -10 -9 0.067 -0.077 0.580 158.046 o
-10 -10 -8 12.665 13.263 0.894 66.454 o
-10 -10 -7 1.874 2.368 0.629 134.417 o
-10 -10 -6 5.006 5.643 0.677 115.717 o
-10 -10 -5 34.772 35.361 1.250 33.981 o
-10 -10 -4 21.791 22.538 0.985 54.765 o
-10 -10 -3 7.095 7.536 0.670 118.140 o
-10 -10 -2 82.838 83.670 2.081 12.260 o
-10 -10 -1 32.862 33.454 1.180 38.121 o
-10 -9 -16 2.286 2.109 0.580 158.046 o
-10 -9 -15 8.830 8.255 0.768 89.981 o
-10 -9 -14 0.113 -0.126 0.587 154.305 o
-10 -9 -13 0.714 0.936 0.622 137.454 o
-10 -9 -12 1.499 2.263 0.643 128.636 o
-10 -9 -11 5.660 5.664 0.726 100.664 o
-10 -9 -10 6.244 6.516 0.747 95.098 o
-10 -9 -9 9.666 9.471 0.810 80.914 o
-10 -9 -8 10.035 9.743 0.803 82.327 o
-10 -9 -7 15.482 15.135 0.887 67.504 o
-10 -9 -6 23.281 23.627 1.013 51.785 o
-10 -9 -5 1.547 1.844 0.538 183.636 o
-10 -9 -4 20.290 20.582 0.922 62.487 o
-10 -9 -3 7.375 7.787 0.650 125.885 o
-10 -9 -2 7.270 6.942 0.629 134.417 o
-10 -9 -1 5.620 5.322 0.587 154.305 o
-10 -8 -17 1.141 1.145 0.566 165.947 o
-10 -8 -16 1.373 1.816 0.594 150.696 o
-10 -8 -15 4.604 4.393 0.691 111.088 o
-10 -8 -14 5.317 5.538 0.740 96.901 o
-10 -8 -13 1.174 1.599 0.629 134.417 o
-10 -8 -12 0.430 0.265 0.587 154.305 o
-10 -8 -11 10.027 10.281 0.831 76.886 o
-10 -8 -10 2.281 2.654 0.636 131.479 o
-10 -8 -9 31.883 31.680 1.264 33.234 o
-10 -8 -8 24.040 24.179 1.041 49.042 o
-10 -8 -7 3.415 3.248 0.580 158.046 o
-10 -8 -6 0.786 0.880 0.503 210.026 o
-10 -8 -5 104.435 106.271 2.444 8.888 o
-10 -8 -4 5.605 5.860 0.601 147.212 o
-10 -8 -3 7.407 7.934 0.629 134.417 o
-10 -8 -2 22.480 23.299 0.936 60.636 o
-10 -8 -1 21.291 21.860 0.901 65.427 o
-10 -7 -17 4.581 4.693 0.636 131.479 o
-10 -7 -16 0.701 0.936 0.587 154.305 o
-10 -7 -15 16.898 17.467 0.992 53.996 o
-10 -7 -14 1.966 2.172 0.643 128.636 o
-10 -7 -13 20.136 20.156 1.055 47.751 o
-10 -7 -12 4.232 4.037 0.684 113.367 o
-10 -7 -11 5.096 4.945 0.705 106.732 o
-10 -7 -10 9.308 9.359 0.796 83.778 o
-10 -7 -9 2.638 3.052 0.608 143.847 o
-10 -7 -8 25.015 25.415 1.041 49.042 o
-10 -7 -7 4.492 4.184 0.580 158.046 o
-10 -7 -6 1.715 1.173 0.503 210.026 o
-10 -7 -5 1.847 2.137 0.503 210.026 o
-10 -7 -4 2.239 2.025 0.496 215.984 o
-10 -7 -3 160.119 162.773 3.338 4.765 o
-10 -7 -2 0.750 0.817 0.440 274.320 o
-10 -7 -1 36.604 36.129 1.138 40.979 o
-10 -6 -17 0.883 0.831 0.559 170.121 o
-10 -6 -16 8.795 8.416 0.782 86.797 o
-10 -6 -15 3.902 3.834 0.698 108.878 o
-10 -6 -14 2.165 2.898 0.650 125.885 o
-10 -6 -13 1.232 1.362 0.622 137.454 o
-10 -6 -12 5.025 5.015 0.712 104.650 o
-10 -6 -11 1.675 1.481 0.608 143.847 o
-10 -6 -10 7.479 7.319 0.719 102.628 o
-10 -6 -9 11.320 10.644 0.740 96.901 o
-10 -6 -8 59.869 59.715 1.655 19.384 o
-10 -6 -7 11.642 11.531 0.726 100.664 o
-10 -6 -6 9.425 9.519 0.663 120.640 o
-10 -6 -5 1.778 2.039 0.489 222.199 o
-10 -6 -4 1.476 1.341 0.468 242.543 o
-10 -6 -3 7.112 7.291 0.587 154.305 o
-10 -6 -2 3.568 3.555 0.489 222.199 o
-10 -6 -1 31.076 30.234 1.006 52.507 o
-10 -5 -18 1.481 2.025 0.587 154.305 o
-10 -5 -17 0.799 0.992 0.573 161.924 o
-10 -5 -16 1.800 2.109 0.636 131.479 o
-10 -5 -15 1.641 1.516 0.650 125.885 o
-10 -5 -14 5.901 5.957 0.747 95.098 o
-10 -5 -13 28.248 28.069 1.215 35.962 o
-10 -5 -12 13.195 13.312 0.894 66.454 o
-10 -5 -11 3.973 4.421 0.670 118.140 o
-10 -5 -10 22.305 22.454 0.999 53.243 o
-10 -5 -9 5.025 5.168 0.615 140.596 o
-10 -5 -8 1.254 1.278 0.510 204.312 o
-10 -5 -7 82.359 82.832 2.011 13.127 o
-10 -5 -6 21.890 22.307 0.908 64.425 o
-10 -5 -5 41.019 41.675 1.243 34.364 o
-10 -5 -4 28.281 28.858 0.992 53.996 o
-10 -5 -3 129.332 129.912 2.724 7.158 o
-10 -5 -2 6.057 5.888 0.531 188.500 o
-10 -5 -1 15.236 14.890 0.705 106.732 o
-10 -4 -18 1.315 1.460 0.566 165.947 o
-10 -4 -17 6.905 6.649 0.733 98.755 o
-10 -4 -16 6.580 5.999 0.754 93.345 o
-10 -4 -15 8.372 8.793 0.796 83.778 o
-10 -4 -14 3.559 4.232 0.698 108.878 o
-10 -4 -13 65.929 67.565 1.956 13.887 o
-10 -4 -12 7.198 7.117 0.747 95.098 o
-10 -4 -11 7.093 7.291 0.712 104.650 o
-10 -4 -10 30.868 32.043 1.166 39.040 o
-10 -4 -9 19.748 20.331 0.915 63.445 o
-10 -4 -8 14.394 14.946 0.789 85.267 o
-10 -4 -7 54.976 54.588 1.502 23.554 o
-10 -4 -6 9.637 9.687 0.636 131.479 o
-10 -4 -5 2.771 3.150 0.482 228.687 o
-10 -4 -4 25.347 24.982 0.901 65.427 o
-10 -4 -3 43.132 42.380 1.201 36.803 o
-10 -4 -2 116.190 113.779 2.417 9.095 o
-10 -4 -1 27.518 26.316 0.901 65.427 o
-10 -3 -18 8.804 9.121 0.754 93.345 o
-10 -3 -17 14.813 14.751 0.915 63.445 o
-10 -3 -16 3.938 3.827 0.698 108.878 o
-10 -3 -15 4.991 5.601 0.719 102.628 o
-10 -3 -14 16.335 16.175 0.971 56.352 o
-10 -3 -13 5.743 5.294 0.726 100.664 o
-10 -3 -12 10.645 10.218 0.817 79.537 o
-10 -3 -11 11.873 11.580 0.803 82.327 o
-10 -3 -10 10.422 10.518 0.733 98.755 o
-10 -3 -9 87.829 86.555 2.109 11.938 o
-10 -3 -8 75.404 76.141 1.893 14.825 o
-10 -3 -7 37.391 37.700 1.187 37.674 o
-10 -3 -6 3.618 3.834 0.503 210.026 o
-10 -3 -5 28.776 29.487 0.985 54.765 o
-10 -3 -4 12.391 12.404 0.650 125.885 o
-10 -3 -3 17.564 18.361 0.747 95.098 o
-10 -3 -2 24.716 25.017 0.866 70.810 o
-10 -3 -1 13.809 13.605 0.650 125.885 o
-10 -2 -18 4.451 4.791 0.657 123.221 o
-10 -2 -17 7.591 7.676 0.768 89.981 o
-10 -2 -16 16.621 16.706 0.992 53.996 o
-10 -2 -15 10.933 10.700 0.859 71.966 o
-10 -2 -14 58.551 59.819 1.816 16.106 o
-10 -2 -13 42.959 43.253 1.495 23.774 o
-10 -2 -12 26.581 26.337 1.159 39.511 o
-10 -2 -11 2.198 2.577 0.559 170.121 o
-10 -2 -10 55.590 55.657 1.592 20.945 o
-10 -2 -9 2.885 3.632 0.552 174.455 o
-10 -2 -8 77.599 78.886 1.935 14.190 o
-10 -2 -7 47.267 47.849 1.362 28.633 o
-10 -2 -6 192.878 194.509 3.834 3.612 o
-10 -2 -5 8.254 8.863 0.587 154.305 o
-10 -2 -4 141.871 142.491 2.905 6.291 o
-10 -2 -3 3.150 3.164 0.440 274.320 o
-10 -2 -2 67.673 66.908 1.585 21.129 o
-10 -2 -1 7.240 7.508 0.524 193.560 o
-10 -1 -18 8.631 9.003 0.747 95.098 o
-10 -1 -17 5.335 5.769 0.719 102.628 o
-10 -1 -16 4.900 5.036 0.733 98.755 o
-10 -1 -15 14.104 14.017 0.922 62.487 o
-10 -1 -14 60.431 61.028 1.844 15.622 o
-10 -1 -13 7.086 7.613 0.768 89.981 o
-10 -1 -12 47.731 46.899 1.550 22.092 o
-10 -1 -11 54.881 55.580 1.606 20.582 o
-10 -1 -10 60.844 60.776 1.676 18.902 o
-10 -1 -9 66.904 68.570 1.774 16.876 o
-10 -1 -8 0.248 -0.168 0.447 265.815 o
-10 -1 -7 214.403 218.576 4.267 2.916 o
-10 -1 -6 32.095 33.105 1.062 47.125 o
-10 -1 -5 129.382 130.101 2.717 7.195 o
-10 -1 -4 3.377 4.211 0.468 242.543 o
-10 -1 -3 32.487 32.595 0.999 53.243 o
-10 -1 -2 109.660 111.006 2.333 9.760 o
-10 -1 -1 62.701 62.536 1.502 23.554 o
-9 -19 -3 0.053 0.335 0.545 178.957 o
-9 -19 -2 1.576 1.634 0.566 165.947 o
-9 -19 -1 0.049 0.468 0.538 183.636 o
-9 -18 -7 0.537 0.517 0.559 170.121 o
-9 -18 -6 2.766 2.850 0.601 147.212 o
-9 -18 -5 1.257 1.977 0.580 158.046 o
-9 -18 -4 2.291 2.919 0.615 140.596 o
-9 -18 -3 1.371 1.655 0.594 150.696 o
-9 -18 -2 1.800 1.997 0.615 140.596 o
-9 -18 -1 4.104 4.093 0.663 120.640 o
-9 -17 -9 2.028 1.683 0.594 150.696 o
-9 -17 -8 2.159 2.074 0.587 154.305 o
-9 -17 -7 2.298 2.542 0.608 143.847 o
-9 -17 -6 0.079 0.279 0.573 161.924 o
-9 -17 -5 3.121 3.234 0.650 125.885 o
-9 -17 -4 2.573 2.598 0.650 125.885 o
-9 -17 -3 2.997 2.577 0.650 125.885 o
-9 -17 -2 9.124 8.604 0.810 80.914 o
-9 -17 -1 1.025 1.271 0.629 134.417 o
-9 -16 -10 4.232 4.533 0.643 128.636 o
-9 -16 -9 0.835 1.103 0.580 158.046 o
-9 -16 -8 0.534 1.145 0.594 150.696 o
-9 -16 -7 3.846 4.414 0.684 113.367 o
-9 -16 -6 6.527 7.019 0.768 89.981 o
-9 -16 -5 2.364 1.544 0.657 123.221 o
-9 -16 -4 2.927 2.940 0.677 115.717 o
-9 -16 -3 4.037 3.709 0.670 118.140 o
-9 -16 -2 0.112 0.077 0.573 161.924 o
-9 -16 -1 2.621 2.570 0.643 128.636 o
-9 -15 -12 7.235 7.271 0.698 108.878 o
-9 -15 -11 8.030 8.095 0.740 96.901 o
-9 -15 -10 2.220 1.110 0.622 137.454 o
-9 -15 -9 0.683 0.796 0.601 147.212 o
-9 -15 -8 0.491 -0.014 0.594 150.696 o
-9 -15 -7 0.435 0.321 0.608 143.847 o
-9 -15 -6 1.268 1.222 0.622 137.454 o
-9 -15 -5 10.417 10.797 0.845 74.365 o
-9 -15 -4 0.744 0.740 0.608 143.847 o
-9 -15 -3 7.561 6.865 0.761 91.640 o
-9 -15 -2 0.952 1.020 0.594 150.696 o
-9 -15 -1 2.294 2.340 0.643 128.636 o
-9 -14 -13 2.252 2.004 0.580 158.046 o
-9 -14 -12 0.916 0.978 0.573 161.924 o
-9 -14 -11 0.571 -0.091 0.587 154.305 o
-9 -14 -10 8.822 8.276 0.803 82.327 o
-9 -14 -9 2.109 2.165 0.663 120.640 o
-9 -14 -8 31.718 32.043 1.278 32.511 o
-9 -14 -7 6.624 6.970 0.761 91.640 o
-9 -14 -6 1.416 0.901 0.622 137.454 o
-9 -14 -5 13.008 13.591 0.908 64.425 o
-9 -14 -4 5.389 4.812 0.705 106.732 o
-9 -14 -3 0.468 -0.028 0.580 158.046 o
-9 -14 -2 0.529 0.796 0.594 150.696 o
-9 -14 -1 4.193 4.407 0.698 108.878 o
-9 -13 -14 0.512 0.168 0.531 188.500 o
-9 -13 -13 7.895 7.948 0.747 95.098 o
-9 -13 -12 0.475 0.335 0.587 154.305 o
-9 -13 -11 5.550 5.336 0.740 96.901 o
-9 -13 -10 15.071 15.847 0.950 58.865 o
-9 -13 -9 3.156 3.331 0.663 120.640 o
-9 -13 -8 21.067 21.218 1.076 45.909 o
-9 -13 -7 5.150 5.189 0.712 104.650 o
-9 -13 -6 1.816 2.444 0.643 128.636 o
-9 -13 -5 12.316 12.341 0.873 69.682 o
-9 -13 -4 0.415 0.433 0.594 150.696 o
-9 -13 -3 18.204 17.544 0.978 55.550 o
-9 -13 -2 11.639 11.258 0.831 76.886 o
-9 -13 -1 10.247 10.141 0.803 82.327 o
-9 -12 -15 1.569 1.390 0.566 165.947 o
-9 -12 -14 0.401 -0.070 0.559 170.121 o
-9 -12 -13 15.747 16.022 0.957 58.009 o
-9 -12 -12 11.039 11.398 0.880 68.580 o
-9 -12 -11 5.178 5.119 0.712 104.650 o
-9 -12 -10 23.707 23.578 1.124 42.004 o
-9 -12 -9 8.772 8.716 0.810 80.914 o
-9 -12 -8 29.427 30.402 1.257 33.604 o
-9 -12 -7 1.642 2.186 0.629 134.417 o
-9 -12 -6 6.052 6.439 0.726 100.664 o
-9 -12 -5 9.384 8.653 0.782 86.797 o
-9 -12 -4 18.286 18.787 0.971 56.352 o
-9 -12 -3 4.683 4.679 0.650 125.885 o
-9 -12 -2 28.957 28.181 1.103 43.614 o
-9 -12 -1 40.425 40.732 1.341 29.535 o
-9 -11 -16 1.018 0.601 0.552 174.455 o
-9 -11 -15 4.740 4.603 0.657 123.221 o
-9 -11 -14 1.047 0.419 0.594 150.696 o
-9 -11 -13 19.551 20.268 1.055 47.751 o
-9 -11 -12 9.135 9.037 0.803 82.327 o
-9 -11 -11 5.560 6.041 0.740 96.901 o
-9 -11 -10 14.216 14.073 0.922 62.487 o
-9 -11 -9 0.776 1.020 0.608 143.847 o
-9 -11 -8 15.470 14.995 0.929 61.551 o
-9 -11 -7 46.333 48.407 1.578 21.317 o
-9 -11 -6 0.310 0.063 0.538 183.636 o
-9 -11 -5 32.181 33.098 1.201 36.803 o
-9 -11 -4 40.168 40.089 1.320 30.480 o
-9 -11 -3 27.317 28.363 1.090 44.739 o
-9 -11 -2 24.914 25.241 1.027 50.385 o
-9 -11 -1 27.736 27.224 1.055 47.751 o
-9 -10 -16 3.351 4.051 0.622 137.454 o
-9 -10 -15 1.583 0.985 0.594 150.696 o
-9 -10 -14 1.642 1.606 0.629 134.417 o
-9 -10 -13 1.435 0.894 0.608 143.847 o
-9 -10 -12 0.572 0.594 0.601 147.212 o
-9 -10 -11 4.240 4.044 0.691 111.088 o
-9 -10 -10 11.146 11.112 0.852 73.151 o
-9 -10 -9 3.109 3.276 0.657 123.221 o
-9 -10 -8 42.087 42.052 1.425 26.163 o
-9 -10 -7 4.960 5.601 0.643 128.636 o
-9 -10 -6 72.273 73.257 1.914 14.502 o
-9 -10 -5 19.392 20.079 0.922 62.487 o
-9 -10 -4 43.840 44.608 1.376 28.055 o
-9 -10 -3 28.496 28.433 1.069 46.511 o
-9 -10 -2 167.133 166.356 3.457 4.444 o
-9 -10 -1 7.692 8.032 0.650 125.885 o
-9 -9 -17 2.099 1.872 0.594 150.696 o
-9 -9 -16 1.480 1.285 0.587 154.305 o
-9 -9 -15 9.368 9.834 0.824 78.194 o
-9 -9 -14 1.534 1.886 0.650 125.885 o
-9 -9 -13 17.812 18.613 1.013 51.785 o
-9 -9 -12 10.021 10.183 0.838 75.609 o
-9 -9 -11 19.808 19.933 1.041 49.042 o
-9 -9 -10 22.490 22.447 1.083 45.319 o
-9 -9 -9 17.145 17.544 0.950 58.865 o
-9 -9 -8 17.696 17.481 0.901 65.427 o
-9 -9 -7 45.873 45.425 1.411 26.683 o
-9 -9 -6 6.160 5.853 0.622 137.454 o
-9 -9 -5 28.867 28.845 1.062 47.125 o
-9 -9 -4 55.429 56.656 1.557 21.894 o
-9 -9 -3 182.879 185.737 3.750 3.776 o
-9 -9 -2 37.423 37.407 1.194 37.235 o
-9 -9 -1 33.903 34.467 1.124 42.004 o
-9 -8 -17 2.257 2.549 0.594 150.696 o
-9 -8 -16 6.827 7.152 0.740 96.901 o
-9 -8 -15 4.356 4.554 0.698 108.878 o
-9 -8 -14 2.996 3.108 0.657 123.221 o
-9 -8 -13 3.883 3.366 0.670 118.140 o
-9 -8 -12 3.580 3.234 0.670 118.140 o
-9 -8 -11 20.484 20.247 1.048 48.390 o
-9 -8 -10 0.957 1.027 0.552 174.455 o
-9 -8 -9 70.087 72.153 1.914 14.502 o
-9 -8 -8 56.469 58.192 1.641 19.715 o
-9 -8 -7 1.514 1.879 0.517 198.827 o
-9 -8 -6 24.468 23.697 0.964 57.172 o
-9 -8 -5 80.289 80.807 1.963 13.789 o
-9 -8 -4 91.758 91.981 2.137 11.628 o
-9 -8 -3 10.666 10.993 0.670 118.140 o
-9 -8 -2 37.920 37.861 1.166 39.040 o
-9 -8 -1 230.080 232.384 4.470 2.658 o
-9 -7 -18 1.398 1.432 0.573 161.924 o
-9 -7 -17 1.261 1.090 0.587 154.305 o
-9 -7 -16 9.936 10.148 0.831 76.886 o
-9 -7 -15 6.034 5.469 0.747 95.098 o
-9 -7 -14 0.763 0.517 0.594 150.696 o
-9 -7 -13 6.840 7.487 0.768 89.981 o
-9 -7 -12 14.300 14.555 0.922 62.487 o
-9 -7 -11 21.623 22.615 1.076 45.909 o
-9 -7 -10 8.392 8.227 0.705 106.732 o
-9 -7 -9 21.325 21.798 0.964 57.172 o
-9 -7 -8 17.704 18.501 0.873 69.682 o
-9 -7 -7 35.445 35.319 1.173 38.576 o
-9 -7 -6 39.694 40.648 1.250 33.981 o
-9 -7 -5 131.092 132.587 2.815 6.704 o
-9 -7 -4 94.863 96.430 2.179 11.185 o
-9 -7 -3 145.132 147.233 3.017 5.834 o
-9 -7 -2 40.164 40.445 1.180 38.121 o
-9 -7 -1 93.905 95.571 2.123 11.781 o
-9 -6 -18 6.589 6.733 0.691 111.088 o
-9 -6 -17 6.491 6.593 0.726 100.664 o
-9 -6 -16 5.401 5.608 0.733 98.755 o
-9 -6 -15 12.046 12.201 0.873 69.682 o
-9 -6 -14 5.430 5.937 0.726 100.664 o
-9 -6 -13 18.767 18.173 1.006 52.507 o
-9 -6 -12 9.165 9.261 0.796 83.778 o
-9 -6 -11 52.728 52.807 1.627 20.055 o
-9 -6 -10 10.475 10.637 0.740 96.901 o
-9 -6 -9 1.008 0.901 0.503 210.026 o
-9 -6 -8 85.574 87.162 2.095 12.098 o
-9 -6 -7 4.601 4.610 0.552 174.455 o
-9 -6 -6 86.178 88.901 2.067 12.427 o
-9 -6 -5 131.802 132.839 2.787 6.839 o
-9 -6 -4 19.326 20.031 0.810 80.914 o
-9 -6 -3 17.426 18.131 0.761 91.640 o
-9 -6 -2 182.508 184.556 3.604 4.089 o
-9 -6 -1 49.364 49.322 1.299 31.471 o
-9 -5 -18 15.501 15.526 0.880 68.580 o
-9 -5 -17 8.448 8.961 0.789 85.267 o
-9 -5 -16 8.041 8.158 0.803 82.327 o
-9 -5 -15 3.449 3.073 0.663 120.640 o
-9 -5 -14 17.892 18.285 1.006 52.507 o
-9 -5 -13 0.911 0.929 0.601 147.212 o
-9 -5 -12 42.667 42.834 1.474 24.455 o
-9 -5 -11 46.169 48.135 1.481 24.225 o
-9 -5 -10 83.047 83.433 2.074 12.343 o
-9 -5 -9 0.494 0.161 0.461 249.949 o
-9 -5 -8 31.676 32.867 1.110 43.067 o
-9 -5 -7 19.625 20.352 0.845 74.365 o
-9 -5 -6 88.960 90.026 2.060 12.511 o
-9 -5 -5 121.160 121.908 2.577 7.996 o
-9 -5 -4 2.674 2.745 0.440 274.320 o
-9 -5 -3 4.865 5.224 0.482 228.687 o
-9 -5 -2 72.109 71.853 1.669 19.061 o
-9 -5 -1 49.398 49.280 1.271 32.870 o
-9 -4 -19 2.177 1.997 0.594 150.696 o
-9 -4 -18 2.326 1.942 0.608 143.847 o
-9 -4 -17 2.165 2.794 0.643 128.636 o
-9 -4 -16 22.949 22.957 1.138 40.979 o
-9 -4 -15 37.916 37.910 1.404 26.949 o
-9 -4 -14 7.850 8.248 0.789 85.267 o
-9 -4 -13 46.618 47.429 1.571 21.507 o
-9 -4 -12 13.256 13.675 0.859 71.966 o
-9 -4 -11 40.623 40.746 1.334 29.845 o
-9 -4 -10 2.998 2.703 0.545 178.957 o
-9 -4 -9 20.071 20.673 0.894 66.454 o
-9 -4 -8 18.212 19.186 0.838 75.609 o
-9 -4 -7 1.412 1.599 0.454 257.699 o
-9 -4 -6 65.615 66.671 1.634 19.884 o
-9 -4 -5 47.302 47.869 1.285 32.159 o
-9 -4 -4 26.218 26.414 0.880 68.580 o
-9 -4 -3 7.725 8.088 0.517 198.827 o
-9 -4 -2 8.918 8.360 0.524 193.560 o
-9 -4 -1 101.027 98.253 2.088 12.179 o
-9 -3 -19 7.110 6.998 0.705 106.732 o
-9 -3 -18 4.659 4.093 0.670 118.140 o
-9 -3 -17 3.493 3.855 0.677 115.717 o
-9 -3 -16 5.301 5.154 0.705 106.732 o
-9 -3 -15 12.774 12.502 0.887 67.504 o
-9 -3 -14 2.257 1.977 0.636 131.479 o
-9 -3 -13 2.738 2.458 0.636 131.479 o
-9 -3 -12 3.413 3.171 0.615 140.596 o
-9 -3 -11 55.773 57.123 1.620 20.229 o
-9 -3 -10 17.700 17.419 0.845 74.365 o
-9 -3 -9 57.840 58.681 1.578 21.317 o
-9 -3 -8 21.661 22.314 0.880 68.580 o
-9 -3 -7 63.913 64.673 1.613 20.404 o
-9 -3 -6 55.475 55.154 1.418 26.421 o
-9 -3 -5 31.787 32.330 0.992 53.996 o
-9 -3 -4 128.666 129.619 2.647 7.580 o
-9 -3 -3 2.406 2.298 0.384 359.926 o
-9 -3 -2 30.010 29.445 0.894 66.454 o
-9 -3 -1 8.053 7.948 0.496 215.984 o
-9 -2 -19 0.654 0.643 0.545 178.957 o
-9 -2 -18 13.644 13.102 0.866 70.810 o
-9 -2 -17 11.781 11.943 0.880 68.580 o
-9 -2 -16 27.597 27.755 1.194 37.235 o
-9 -2 -15 2.721 2.284 0.643 128.636 o
-9 -2 -14 3.048 2.200 0.636 131.479 o
-9 -2 -13 1.309 0.859 0.580 158.046 o
-9 -2 -12 18.872 19.968 0.943 59.741 o
-9 -2 -11 17.325 16.999 0.859 71.966 o
-9 -2 -10 27.279 27.273 1.027 50.385 o
-9 -2 -9 63.027 64.408 1.669 19.061 o
-9 -2 -8 17.797 18.075 0.796 83.778 o
-9 -2 -7 11.375 11.272 0.636 131.479 o
-9 -2 -6 30.944 30.507 0.971 56.352 o
-9 -2 -5 19.554 20.282 0.761 91.640 o
-9 -2 -4 27.150 26.882 0.866 70.810 o
-9 -2 -3 5.293 5.776 0.447 265.815 o
-9 -2 -2 52.047 50.956 1.257 33.604 o
-9 -2 -1 31.189 30.234 0.894 66.454 o
-9 -1 -19 0.645 0.517 0.545 178.957 o
-9 -1 -18 9.936 9.778 0.803 82.327 o
-9 -1 -17 11.601 10.923 0.866 70.810 o
-9 -1 -16 3.318 2.682 0.657 123.221 o
-9 -1 -15 8.858 9.631 0.810 80.914 o
-9 -1 -14 28.202 28.586 1.208 36.379 o
-9 -1 -13 1.679 2.081 0.608 143.847 o
-9 -1 -12 48.265 49.748 1.502 23.554 o
-9 -1 -11 27.354 26.882 1.048 48.390 o
-9 -1 -10 16.725 16.923 0.817 79.537 o
-9 -1 -9 32.799 33.321 1.103 43.614 o
-9 -1 -8 1.757 1.634 0.447 265.815 o
-9 -1 -7 1.336 1.390 0.426 292.603 o
-9 -1 -6 12.821 12.914 0.636 131.479 o
-9 -1 -5 3.559 3.834 0.433 283.241 o
-9 -1 -4 3.619 3.590 0.412 312.777 o
-9 -1 -3 69.681 69.751 1.585 21.129 o
-9 -1 -2 8.904 9.477 0.510 204.312 o
-9 -1 -1 7.053 6.831 0.454 257.699 o
-8 -19 -5 0.921 0.489 0.545 178.957 o
-8 -19 -4 0.516 0.719 0.552 174.455 o
-8 -19 -3 5.243 4.672 0.650 125.885 o
-8 -19 -2 2.554 2.060 0.608 143.847 o
-8 -19 -1 2.573 2.836 0.608 143.847 o
-8 -18 -8 5.128 5.434 0.657 123.221 o
-8 -18 -7 1.009 0.810 0.566 165.947 o
-8 -18 -6 3.348 3.038 0.622 137.454 o
-8 -18 -5 1.143 0.426 0.580 158.046 o
-8 -18 -4 3.420 2.891 0.643 128.636 o
-8 -18 -3 3.146 3.234 0.657 123.221 o
-8 -18 -2 11.783 11.957 0.859 71.966 o
-8 -18 -1 0.088 -0.531 0.559 170.121 o
-8 -17 -10 3.266 3.415 0.622 137.454 o
-8 -17 -9 0.743 0.852 0.566 165.947 o
-8 -17 -8 0.600 1.055 0.580 158.046 o
-8 -17 -7 4.699 4.498 0.684 113.367 o
-8 -17 -6 1.858 1.544 0.629 134.417 o
-8 -17 -5 3.652 4.100 0.698 108.878 o
-8 -17 -4 4.909 5.077 0.733 98.755 o
-8 -17 -3 3.115 3.359 0.684 113.367 o
-8 -17 -2 0.347 0.971 0.615 140.596 o
-8 -17 -1 2.328 2.403 0.670 118.140 o
-8 -16 -11 0.111 0.237 0.531 188.500 o
-8 -16 -10 0.809 0.691 0.580 158.046 o
-8 -16 -9 2.076 1.893 0.629 134.417 o
-8 -16 -8 2.797 2.947 0.657 123.221 o
-8 -16 -7 1.135 0.545 0.622 137.454 o
-8 -16 -6 2.124 1.711 0.657 123.221 o
-8 -16 -5 8.684 8.591 0.796 83.778 o
-8 -16 -4 3.829 3.897 0.684 113.367 o
-8 -16 -3 5.616 4.994 0.712 104.650 o
-8 -16 -2 2.711 2.284 0.650 125.885 o
-8 -16 -1 4.968 5.231 0.719 102.628 o
-8 -15 -13 1.412 0.775 0.573 161.924 o
-8 -15 -12 2.404 2.403 0.594 150.696 o
-8 -15 -11 3.703 3.792 0.657 123.221 o
-8 -15 -10 18.061 17.775 1.006 52.507 o
-8 -15 -9 0.700 0.789 0.608 143.847 o
-8 -15 -8 0.309 -0.279 0.573 161.924 o
-8 -15 -7 20.120 20.345 1.041 49.042 o
-8 -15 -6 2.154 1.173 0.629 134.417 o
-8 -15 -5 1.522 2.074 0.636 131.479 o
-8 -15 -4 2.992 3.227 0.663 120.640 o
-8 -15 -3 22.235 22.726 1.097 44.171 o
-8 -15 -2 1.687 2.354 0.636 131.479 o
-8 -15 -1 0.245 0.852 0.587 154.305 o
-8 -14 -14 0.313 -0.028 0.552 174.455 o
-8 -14 -13 3.963 3.597 0.643 128.636 o
-8 -14 -12 1.015 1.055 0.608 143.847 o
-8 -14 -11 6.357 7.047 0.761 91.640 o
-8 -14 -10 13.505 12.781 0.929 61.551 o
-8 -14 -9 4.878 4.875 0.705 106.732 o
-8 -14 -8 1.229 0.663 0.608 143.847 o
-8 -14 -7 2.292 2.200 0.636 131.479 o
-8 -14 -6 13.477 13.975 0.908 64.425 o
-8 -14 -5 7.660 7.564 0.761 91.640 o
-8 -14 -4 12.748 13.850 0.908 64.425 o
-8 -14 -3 8.812 7.655 0.761 91.640 o
-8 -14 -2 7.844 8.011 0.768 89.981 o
-8 -14 -1 11.004 10.316 0.817 79.537 o
-8 -13 -15 2.396 2.500 0.608 143.847 o
-8 -13 -14 15.819 15.477 0.894 66.454 o
-8 -13 -13 1.446 1.530 0.615 140.596 o
-8 -13 -12 11.782 11.684 0.880 68.580 o
-8 -13 -11 12.642 12.446 0.894 66.454 o
-8 -13 -10 2.210 2.039 0.643 128.636 o
-8 -13 -9 0.775 0.587 0.608 143.847 o
-8 -13 -8 4.415 4.316 0.698 108.878 o
-8 -13 -7 0.849 0.349 0.594 150.696 o
-8 -13 -6 14.773 14.723 0.929 61.551 o
-8 -13 -5 1.510 1.390 0.615 140.596 o
-8 -13 -4 30.609 29.271 1.208 36.379 o
-8 -13 -3 17.251 17.642 0.936 60.636 o
-8 -13 -2 1.604 1.578 0.566 165.947 o
-8 -13 -1 4.314 4.267 0.622 137.454 o
-8 -12 -15 2.090 2.780 0.594 150.696 o
-8 -12 -14 3.132 3.555 0.650 125.885 o
-8 -12 -13 17.511 18.117 1.020 51.078 o
-8 -12 -12 6.909 7.047 0.754 93.345 o
-8 -12 -11 25.436 25.911 1.173 38.576 o
-8 -12 -10 2.293 2.312 0.643 128.636 o
-8 -12 -9 23.145 24.521 1.138 40.979 o
-8 -12 -8 9.921 9.771 0.817 79.537 o
-8 -12 -7 10.373 10.357 0.824 78.194 o
-8 -12 -6 13.009 12.851 0.831 76.886 o
-8 -12 -5 49.462 49.406 1.509 23.336 o
-8 -12 -4 27.392 27.657 1.090 44.739 o
-8 -12 -3 8.145 8.074 0.684 113.367 o
-8 -12 -2 17.729 17.300 0.859 71.966 o
-8 -12 -1 15.282 15.093 0.810 80.914 o
-8 -11 -16 3.880 3.255 0.615 140.596 o
-8 -11 -15 0.500 1.208 0.580 158.046 o
-8 -11 -14 2.815 2.507 0.650 125.885 o
-8 -11 -13 0.579 0.901 0.608 143.847 o
-8 -11 -12 9.038 8.891 0.803 82.327 o
-8 -11 -11 21.212 20.512 1.069 46.511 o
-8 -11 -10 5.675 5.203 0.719 102.628 o
-8 -11 -9 18.551 18.473 1.006 52.507 o
-8 -11 -8 38.073 37.840 1.362 28.633 o
-8 -11 -7 43.504 43.330 1.404 26.949 o
-8 -11 -6 6.923 6.928 0.650 125.885 o
-8 -11 -5 2.103 2.256 0.531 188.500 o
-8 -11 -4 5.431 5.923 0.615 140.596 o
-8 -11 -3 45.447 44.496 1.362 28.633 o
-8 -11 -2 48.645 48.484 1.418 26.421 o
-8 -11 -1 20.484 21.302 0.908 64.425 o
-8 -10 -17 1.540 2.151 0.573 161.924 o
-8 -10 -16 2.558 2.242 0.608 143.847 o
-8 -10 -15 3.374 3.136 0.657 123.221 o
-8 -10 -14 4.751 5.399 0.726 100.664 o
-8 -10 -13 0.344 0.028 0.580 158.046 o
-8 -10 -12 6.702 6.453 0.747 95.098 o
-8 -10 -11 9.911 10.190 0.838 75.609 o
-8 -10 -10 1.463 1.585 0.615 140.596 o
-8 -10 -9 9.631 8.975 0.754 93.345 o
-8 -10 -8 0.012 0.154 0.496 215.984 o
-8 -10 -7 34.167 34.984 1.208 36.379 o
-8 -10 -6 24.001 23.411 0.978 55.550 o
-8 -10 -5 101.442 101.543 2.354 9.587 o
-8 -10 -4 67.703 68.647 1.767 17.010 o
-8 -10 -3 112.874 113.430 2.528 8.308 o
-8 -10 -2 0.803 1.606 0.482 228.687 o
-8 -10 -1 52.503 53.038 1.460 24.926 o
-8 -9 -17 3.857 4.072 0.629 134.417 o
-8 -9 -16 0.655 0.754 0.587 154.305 o
-8 -9 -15 12.649 13.130 0.915 63.445 o
-8 -9 -14 3.269 3.171 0.663 120.640 o
-8 -9 -13 5.013 5.043 0.712 104.650 o
-8 -9 -12 17.521 17.090 0.978 55.550 o
-8 -9 -11 3.212 2.836 0.650 125.885 o
-8 -9 -10 77.839 77.433 2.074 12.343 o
-8 -9 -9 15.091 15.735 0.859 71.966 o
-8 -9 -8 47.731 47.276 1.432 25.908 o
-8 -9 -7 20.643 21.951 0.936 60.636 o
-8 -9 -6 5.404 5.888 0.587 154.305 o
-8 -9 -5 86.100 85.996 2.046 12.682 o
-8 -9 -4 32.229 32.874 1.090 44.739 o
-8 -9 -3 73.124 72.782 1.781 16.744 o
-8 -9 -2 126.265 124.786 2.661 7.500 o
-8 -9 -1 19.495 20.149 0.824 78.194 o
-8 -8 -18 2.462 3.520 0.594 150.696 o
-8 -8 -17 2.943 2.591 0.622 137.454 o
-8 -8 -16 6.965 7.417 0.761 91.640 o
-8 -8 -15 4.322 4.121 0.677 115.717 o
-8 -8 -14 10.446 11.000 0.845 74.365 o
-8 -8 -13 4.341 4.959 0.698 108.878 o
-8 -8 -12 6.143 6.523 0.733 98.755 o
-8 -8 -11 4.578 4.686 0.663 120.640 o
-8 -8 -10 54.743 54.958 1.599 20.762 o
-8 -8 -9 32.133 32.553 1.166 39.040 o
-8 -8 -8 45.597 46.068 1.383 27.772 o
-8 -8 -7 51.623 52.605 1.474 24.455 o
-8 -8 -6 3.164 3.157 0.503 210.026 o
-8 -8 -5 36.300 36.478 1.138 40.979 o
-8 -8 -4 12.388 12.795 0.684 113.367 o
-8 -8 -3 111.106 112.606 2.424 9.042 o
-8 -8 -2 185.160 186.009 3.653 3.980 o
-8 -8 -1 18.169 18.885 0.775 88.368 o
-8 -7 -18 5.729 5.636 0.663 120.640 o
-8 -7 -17 2.239 2.507 0.636 131.479 o
-8 -7 -16 0.659 1.062 0.608 143.847 o
-8 -7 -15 6.291 6.439 0.726 100.664 o
-8 -7 -14 4.140 4.547 0.684 113.367 o
-8 -7 -13 2.542 2.773 0.650 125.885 o
-8 -7 -12 31.617 32.330 1.278 32.511 o
-8 -7 -11 6.146 5.685 0.650 125.885 o
-8 -7 -10 49.422 50.489 1.502 23.554 o
-8 -7 -9 13.680 13.773 0.775 88.368 o
-8 -7 -8 6.529 6.712 0.594 150.696 o
-8 -7 -7 19.850 20.191 0.852 73.151 o
-8 -7 -6 3.109 2.891 0.475 235.462 o
-8 -7 -5 146.526 145.047 2.982 5.971 o
-8 -7 -4 162.996 160.817 3.220 5.123 o
-8 -7 -3 49.253 50.223 1.320 30.480 o
-8 -7 -2 64.602 66.161 1.585 21.129 o
-8 -7 -1 23.604 24.193 0.838 75.609 o
-8 -6 -19 2.634 2.703 0.594 150.696 o
-8 -6 -18 6.599 6.747 0.712 104.650 o
-8 -6 -17 2.416 2.060 0.643 128.636 o
-8 -6 -16 38.947 39.558 1.460 24.926 o
-8 -6 -15 1.101 1.711 0.629 134.417 o
-8 -6 -14 12.458 13.242 0.894 66.454 o
-8 -6 -13 6.416 6.698 0.740 96.901 o
-8 -6 -12 19.974 20.533 0.999 53.243 o
-8 -6 -11 5.440 5.133 0.622 137.454 o
-8 -6 -10 77.815 78.558 1.977 13.595 o
-8 -6 -9 69.250 69.031 1.774 16.876 o
-8 -6 -8 41.682 42.694 1.271 32.870 o
-8 -6 -7 32.969 34.020 1.083 45.319 o
-8 -6 -6 86.191 87.972 2.004 13.218 o
-8 -6 -5 59.878 60.797 1.509 23.336 o
-8 -6 -4 35.550 35.563 1.048 48.390 o
-8 -6 -3 31.986 32.665 0.978 55.550 o
-8 -6 -2 61.173 61.956 1.474 24.455 o
-8 -6 -1 187.030 187.301 3.583 4.137 o
-8 -5 -19 20.927 20.457 0.957 58.009 o
-8 -5 -18 2.062 1.348 0.601 147.212 o
-8 -5 -17 5.714 5.657 0.733 98.755 o
-8 -5 -16 6.121 6.712 0.740 96.901 o
-8 -5 -15 46.931 47.590 1.585 21.129 o
-8 -5 -14 0.295 0.677 0.587 154.305 o
-8 -5 -13 20.165 21.029 1.041 49.042 o
-8 -5 -12 3.732 3.834 0.601 147.212 o
-8 -5 -11 106.999 107.591 2.500 8.495 o
-8 -5 -10 49.563 48.617 1.432 25.908 o
-8 -5 -9 62.136 63.968 1.662 19.221 o
-8 -5 -8 17.436 17.740 0.782 86.797 o
-8 -5 -7 35.075 36.464 1.110 43.067 o
-8 -5 -6 78.310 78.083 1.809 16.231 o
-8 -5 -5 39.297 40.145 1.124 42.004 o
-8 -5 -4 46.116 45.977 1.201 36.803 o
-8 -5 -3 20.252 20.645 0.740 96.901 o
-8 -5 -2 19.825 19.633 0.712 104.650 o
-8 -5 -1 3.611 3.820 0.398 335.111 o
-8 -4 -19 0.046 0.286 0.538 183.636 o
-8 -4 -18 6.954 7.040 0.747 95.098 o
-8 -4 -17 19.706 18.473 1.034 49.707 o
-8 -4 -16 9.680 9.198 0.810 80.914 o
-8 -4 -15 11.900 11.908 0.873 69.682 o
-8 -4 -14 22.411 21.462 1.076 45.909 o
-8 -4 -13 25.038 26.170 1.124 42.004 o
-8 -4 -12 8.983 8.863 0.705 106.732 o
-8 -4 -11 2.699 2.940 0.545 178.957 o
-8 -4 -10 81.385 82.259 2.004 13.218 o
-8 -4 -9 23.001 22.335 0.894 66.454 o
-8 -4 -8 53.026 53.527 1.418 26.421 o
-8 -4 -7 14.037 14.520 0.684 113.367 o
-8 -4 -6 95.441 97.296 2.116 11.859 o
-8 -4 -5 166.475 166.412 3.255 5.014 o
-8 -4 -4 6.333 6.146 0.461 249.949 o
-8 -4 -3 25.605 25.925 0.810 80.914 o
-8 -4 -2 4.757 4.994 0.398 335.111 o
-8 -4 -1 29.548 29.732 0.845 74.365 o
-8 -3 -19 7.475 7.962 0.719 102.628 o
-8 -3 -18 1.393 0.566 0.594 150.696 o
-8 -3 -17 4.181 5.245 0.726 100.664 o
-8 -3 -16 3.660 4.044 0.677 115.717 o
-8 -3 -15 30.567 30.039 1.250 33.981 o
-8 -3 -14 32.572 32.518 1.292 31.812 o
-8 -3 -13 28.113 28.607 1.159 39.511 o
-8 -3 -12 54.575 53.296 1.557 21.894 o
-8 -3 -11 14.802 15.624 0.810 80.914 o
-8 -3 -10 86.390 85.158 2.039 12.770 o
-8 -3 -9 41.444 41.353 1.229 35.149 o
-8 -3 -8 8.567 8.430 0.573 161.924 o
-8 -3 -7 10.615 10.302 0.580 158.046 o
-8 -3 -6 31.264 31.429 0.957 58.009 o
-8 -3 -5 62.753 62.899 1.481 24.225 o
-8 -3 -4 33.047 32.930 0.936 60.636 o
-8 -3 -3 228.263 226.475 4.184 3.034 o
-8 -3 -2 50.699 49.804 1.180 38.121 o
-8 -3 -1 60.303 59.708 1.341 29.535 o
-8 -2 -19 13.710 13.563 0.852 73.151 o
-8 -2 -18 5.871 4.952 0.712 104.650 o
-8 -2 -17 0.397 0.342 0.608 143.847 o
-8 -2 -16 2.597 2.291 0.643 128.636 o
-8 -2 -15 14.219 14.827 0.922 62.487 o
-8 -2 -14 21.074 21.455 1.055 47.751 o
-8 -2 -13 1.488 1.571 0.573 161.924 o
-8 -2 -12 14.005 14.024 0.796 83.778 o
-8 -2 -11 9.914 10.357 0.691 111.088 o
-8 -2 -10 32.482 32.972 1.097 44.171 o
-8 -2 -9 19.724 19.884 0.817 79.537 o
-8 -2 -8 62.004 62.397 1.550 22.092 o
-8 -2 -7 15.510 15.484 0.677 115.717 o
-8 -2 -6 50.603 51.382 1.292 31.812 o
-8 -2 -5 169.149 170.288 3.290 4.908 o
-8 -2 -4 39.733 40.319 1.034 49.707 o
-8 -2 -3 85.847 86.687 1.809 16.231 o
-8 -2 -2 23.704 23.593 0.719 102.628 o
-8 -2 -1 21.254 20.911 0.663 120.640 o
-8 -1 -19 8.824 9.233 0.761 91.640 o
-8 -1 -18 9.125 9.876 0.810 80.914 o
-8 -1 -17 5.012 6.034 0.712 104.650 o
-8 -1 -16 1.011 1.166 0.601 147.212 o
-8 -1 -15 2.584 2.263 0.629 134.417 o
-8 -1 -14 6.786 6.530 0.719 102.628 o
-8 -1 -13 50.703 51.620 1.544 22.292 o
-8 -1 -12 6.357 5.594 0.622 137.454 o
-8 -1 -11 8.367 8.570 0.643 128.636 o
-8 -1 -10 5.948 6.523 0.566 165.947 o
-8 -1 -9 2.328 2.123 0.447 265.815 o
-8 -1 -8 10.218 10.923 0.608 143.847 o
-8 -1 -7 81.207 80.730 1.830 15.861 o
-8 -1 -6 14.371 14.674 0.629 134.417 o
-8 -1 -5 74.643 75.534 1.676 18.902 o
-8 -1 -4 124.124 123.976 2.451 8.837 o
-8 -1 -3 35.612 35.486 0.929 61.551 o
-8 -1 -2 24.613 24.836 0.726 100.664 o
-8 -1 -1 20.302 20.387 0.643 128.636 o
-7 -20 -3 0.707 0.475 0.552 174.455 o
-7 -20 -2 0.475 0.084 0.531 188.500 o
-7 -20 -1 1.582 1.390 0.559 170.121 o
-7 -19 -7 8.242 8.507 0.740 96.901 o
-7 -19 -6 0.782 1.117 0.559 170.121 o
-7 -19 -5 4.476 4.253 0.643 128.636 o
-7 -19 -4 0.895 1.418 0.580 158.046 o
-7 -19 -3 0.637 1.131 0.573 161.924 o
-7 -19 -2 0.858 1.124 0.580 158.046 o
-7 -19 -1 0.995 1.159 0.594 150.696 o
-7 -18 -9 1.727 1.502 0.566 165.947 o
-7 -18 -8 2.138 2.249 0.601 147.212 o
-7 -18 -7 1.877 2.326 0.601 147.212 o
-7 -18 -6 0.915 0.908 0.601 147.212 o
-7 -18 -5 21.688 21.099 1.048 48.390 o
-7 -18 -4 11.361 10.944 0.852 73.151 o
-7 -18 -3 7.531 8.311 0.789 85.267 o
-7 -18 -2 11.307 10.986 0.866 70.810 o
-7 -18 -1 6.782 6.523 0.761 91.640 o
-7 -17 -11 1.297 1.774 0.580 158.046 o
-7 -17 -10 5.125 4.847 0.657 123.221 o
-7 -17 -9 7.101 7.690 0.740 96.901 o
-7 -17 -8 14.886 14.904 0.929 61.551 o
-7 -17 -7 25.941 26.337 1.173 38.576 o
-7 -17 -6 0.592 -0.237 0.601 147.212 o
-7 -17 -5 8.903 9.443 0.838 75.609 o
-7 -17 -4 2.296 2.354 0.636 131.479 o
-7 -17 -3 4.719 5.112 0.712 104.650 o
-7 -17 -2 9.375 8.814 0.810 80.914 o
-7 -17 -1 14.144 13.689 0.922 62.487 o
-7 -16 -12 6.339 5.867 0.663 120.640 o
-7 -16 -11 4.280 4.700 0.657 123.221 o
-7 -16 -10 3.186 2.982 0.650 125.885 o
-7 -16 -9 1.241 0.789 0.615 140.596 o
-7 -16 -8 6.380 6.537 0.761 91.640 o
-7 -16 -7 1.243 1.013 0.615 140.596 o
-7 -16 -6 40.525 40.585 1.446 25.410 o
-7 -16 -5 13.158 13.431 0.915 63.445 o
-7 -16 -4 37.003 37.812 1.404 26.949 o
-7 -16 -3 2.762 2.912 0.663 120.640 o
-7 -16 -2 12.780 12.991 0.894 66.454 o
-7 -16 -1 28.861 28.342 1.229 35.149 o
-7 -15 -13 1.099 0.845 0.559 170.121 o
-7 -15 -12 2.906 2.284 0.629 134.417 o
-7 -15 -11 3.630 3.890 0.670 118.140 o
-7 -15 -10 5.986 6.090 0.754 93.345 o
-7 -15 -9 31.705 31.673 1.264 33.234 o
-7 -15 -8 15.052 15.274 0.950 58.865 o
-7 -15 -7 9.124 8.584 0.810 80.914 o
-7 -15 -6 19.357 19.674 1.041 49.042 o
-7 -15 -5 3.337 3.269 0.663 120.640 o
-7 -15 -4 2.635 2.437 0.643 128.636 o
-7 -15 -3 2.694 3.443 0.663 120.640 o
-7 -15 -2 6.828 6.963 0.754 93.345 o
-7 -15 -1 29.378 29.634 1.229 35.149 o
-7 -14 -14 0.129 -0.293 0.538 183.636 o
-7 -14 -13 13.333 13.773 0.880 68.580 o
-7 -14 -12 1.531 2.493 0.650 125.885 o
-7 -14 -11 20.936 21.225 1.097 44.171 o
-7 -14 -10 2.741 1.830 0.643 128.636 o
-7 -14 -9 1.957 2.060 0.629 134.417 o
-7 -14 -8 3.315 3.359 0.670 118.140 o
-7 -14 -7 5.624 5.329 0.719 102.628 o
-7 -14 -6 5.410 5.364 0.712 104.650 o
-7 -14 -5 8.288 7.480 0.761 91.640 o
-7 -14 -4 9.480 9.491 0.789 85.267 o
-7 -14 -3 34.465 34.851 1.320 30.480 o
-7 -14 -2 4.761 4.665 0.657 123.221 o
-7 -14 -1 43.499 43.365 1.453 25.166 o
-7 -13 -15 0.620 1.376 0.559 170.121 o
-7 -13 -14 1.664 1.180 0.587 154.305 o
-7 -13 -13 1.717 1.048 0.615 140.596 o
-7 -13 -12 7.285 6.963 0.775 88.368 o
-7 -13 -11 1.882 2.458 0.629 134.417 o
-7 -13 -10 8.645 8.416 0.796 83.778 o
-7 -13 -9 1.642 2.249 0.636 131.479 o
-7 -13 -8 3.034 3.604 0.670 118.140 o
-7 -13 -7 46.383 45.425 1.530 22.701 o
-7 -13 -6 26.913 27.336 1.173 38.576 o
-7 -13 -5 2.180 1.907 0.580 158.046 o
-7 -13 -4 1.997 1.627 0.552 174.455 o
-7 -13 -3 17.956 17.509 0.887 67.504 o
-7 -13 -2 23.471 23.104 0.992 53.996 o
-7 -13 -1 2.121 2.207 0.531 188.500 o
-7 -12 -16 1.302 0.789 0.552 174.455 o
-7 -12 -15 11.382 11.440 0.831 76.886 o
-7 -12 -14 0.459 0.643 0.601 147.212 o
-7 -12 -13 14.832 14.513 0.950 58.865 o
-7 -12 -12 1.431 1.215 0.615 140.596 o
-7 -12 -11 10.164 11.140 0.852 73.151 o
-7 -12 -10 1.257 1.062 0.615 140.596 o
-7 -12 -9 0.250 0.587 0.580 158.046 o
-7 -12 -8 8.227 8.178 0.761 91.640 o
-7 -12 -7 9.578 9.226 0.747 95.098 o
-7 -12 -6 6.130 5.720 0.636 131.479 o
-7 -12 -5 12.320 13.067 0.775 88.368 o
-7 -12 -4 11.905 11.957 0.747 95.098 o
-7 -12 -3 33.928 32.993 1.159 39.511 o
-7 -12 -2 1.913 1.690 0.482 228.687 o
-7 -12 -1 0.787 0.957 0.468 242.543 o
-7 -11 -17 7.232 7.892 0.719 102.628 o
-7 -11 -16 0.446 0.154 0.559 170.121 o
-7 -11 -15 12.385 12.620 0.880 68.580 o
-7 -11 -14 0.270 0.698 0.622 137.454 o
-7 -11 -13 2.939 2.361 0.643 128.636 o
-7 -11 -12 2.516 2.417 0.643 128.636 o
-7 -11 -11 9.160 9.205 0.810 80.914 o
-7 -11 -10 4.762 4.742 0.691 111.088 o
-7 -11 -9 26.694 25.779 1.117 42.530 o
-7 -11 -8 3.483 3.506 0.587 154.305 o
-7 -11 -7 3.069 3.352 0.566 165.947 o
-7 -11 -6 19.083 19.255 0.894 66.454 o
-7 -11 -5 4.202 4.058 0.559 170.121 o
-7 -11 -4 13.950 13.745 0.754 93.345 o
-7 -11 -3 37.785 38.259 1.215 35.962 o
-7 -11 -2 4.752 4.791 0.545 178.957 o
-7 -11 -1 12.518 12.341 0.705 106.732 o
-7 -10 -17 1.731 1.921 0.573 161.924 o
-7 -10 -16 3.190 3.415 0.650 125.885 o
-7 -10 -15 0.112 0.175 0.594 150.696 o
-7 -10 -14 0.219 -0.670 0.566 165.947 o
-7 -10 -13 2.314 2.759 0.643 128.636 o
-7 -10 -12 3.616 3.087 0.657 123.221 o
-7 -10 -11 0.707 0.286 0.580 158.046 o
-7 -10 -10 7.657 7.473 0.719 102.628 o
-7 -10 -9 40.839 40.145 1.327 30.160 o
-7 -10 -8 18.919 18.794 0.894 66.454 o
-7 -10 -7 19.375 20.184 0.901 65.427 o
-7 -10 -6 27.446 27.147 1.020 51.078 o
-7 -10 -5 12.636 12.362 0.712 104.650 o
-7 -10 -4 0.137 0.657 0.433 283.241 o
-7 -10 -3 4.990 4.896 0.524 193.560 o
-7 -10 -2 17.271 17.230 0.768 89.981 o
-7 -10 -1 30.632 30.227 1.006 52.507 o
-7 -9 -18 5.829 5.622 0.650 125.885 o
-7 -9 -17 1.729 1.844 0.594 150.696 o
-7 -9 -16 0.473 0.824 0.594 150.696 o
-7 -9 -15 4.145 4.568 0.691 111.088 o
-7 -9 -14 24.904 25.080 1.145 40.481 o
-7 -9 -13 2.349 2.256 0.643 128.636 o
-7 -9 -12 34.114 33.971 1.313 30.805 o
-7 -9 -11 5.156 4.826 0.657 123.221 o
-7 -9 -10 1.421 1.606 0.524 193.560 o
-7 -9 -9 34.764 34.090 1.194 37.235 o
-7 -9 -8 1.827 1.753 0.503 210.026 o
-7 -9 -7 22.922 22.377 0.915 63.445 o
-7 -9 -6 38.707 38.266 1.187 37.674 o
-7 -9 -5 8.135 7.815 0.587 154.305 o
-7 -9 -4 13.316 13.333 0.684 113.367 o
-7 -9 -3 25.962 25.534 0.901 65.427 o
-7 -9 -2 29.842 29.780 0.971 56.352 o
-7 -9 -1 22.013 21.672 0.817 79.537 o
-7 -8 -18 0.769 1.404 0.559 170.121 o
-7 -8 -17 2.470 2.940 0.643 128.636 o
-7 -8 -16 41.717 42.666 1.509 23.336 o
-7 -8 -15 7.536 7.480 0.761 91.640 o
-7 -8 -14 10.143 10.784 0.831 76.886 o
-7 -8 -13 19.821 19.619 1.034 49.707 o
-7 -8 -12 28.267 27.692 1.180 38.121 o
-7 -8 -11 11.296 10.742 0.747 95.098 o
-7 -8 -10 5.276 5.692 0.615 140.596 o
-7 -8 -9 3.830 3.862 0.552 174.455 o
-7 -8 -8 13.430 13.179 0.733 98.755 o
-7 -8 -7 32.441 32.819 1.083 45.319 o
-7 -8 -6 1.609 1.564 0.433 283.241 o
-7 -8 -5 8.013 7.983 0.559 170.121 o
-7 -8 -4 29.523 30.123 0.971 56.352 o
-7 -8 -3 33.042 33.021 1.006 52.507 o
-7 -8 -2 97.234 95.906 2.088 12.179 o
-7 -8 -1 2.877 2.731 0.405 323.655 o
-7 -7 -19 0.652 0.342 0.545 178.957 o
-7 -7 -18 13.068 12.606 0.838 75.609 o
-7 -7 -17 1.491 1.103 0.608 143.847 o
-7 -7 -16 1.465 1.334 0.608 143.847 o
-7 -7 -15 0.213 0.147 0.573 161.924 o
-7 -7 -14 13.334 13.577 0.901 65.427 o
-7 -7 -13 6.197 5.790 0.712 104.650 o
-7 -7 -12 38.639 38.999 1.362 28.633 o
-7 -7 -11 17.780 17.893 0.887 67.504 o
-7 -7 -10 54.311 53.904 1.530 22.701 o
-7 -7 -9 6.162 5.734 0.580 158.046 o
-7 -7 -8 78.592 77.999 1.886 14.935 o
-7 -7 -7 10.120 9.149 0.601 147.212 o
-7 -7 -6 20.057 20.156 0.796 83.778 o
-7 -7 -5 13.803 13.605 0.650 125.885 o
-7 -7 -4 14.788 14.702 0.650 125.885 o
-7 -7 -3 16.797 17.314 0.684 113.367 o
-7 -7 -2 73.358 73.858 1.669 19.061 o
-7 -7 -1 11.140 11.636 0.559 170.121 o
-7 -6 -19 1.730 2.263 0.566 165.947 o
-7 -6 -18 5.389 4.840 0.691 111.088 o
-7 -6 -17 9.924 9.764 0.838 75.609 o
-7 -6 -16 0.210 0.161 0.573 161.924 o
-7 -6 -15 10.341 10.323 0.824 78.194 o
-7 -6 -14 13.824 14.995 0.922 62.487 o
-7 -6 -13 21.767 21.811 1.055 47.751 o
-7 -6 -12 0.024 0.272 0.496 215.984 o
-7 -6 -11 2.566 2.500 0.538 183.636 o
-7 -6 -10 5.728 5.308 0.573 161.924 o
-7 -6 -9 31.317 31.631 1.069 46.511 o
-7 -6 -8 29.336 29.613 0.999 53.243 o
-7 -6 -7 70.903 70.212 1.690 18.591 o
-7 -6 -6 66.466 67.118 1.606 20.582 o
-7 -6 -5 18.138 17.963 0.705 106.732 o
-7 -6 -4 91.973 91.171 1.963 13.789 o
-7 -6 -3 1.212 0.985 0.342 453.468 o
-7 -6 -2 69.243 70.659 1.578 21.317 o
-7 -6 -1 0.357 0.580 0.307 562.385 o
-7 -5 -19 0.204 0.244 0.545 178.957 o
-7 -5 -18 8.403 7.641 0.761 91.640 o
-7 -5 -17 24.788 24.570 1.159 39.511 o
-7 -5 -16 14.250 12.970 0.894 66.454 o
-7 -5 -15 6.821 7.047 0.747 95.098 o
-7 -5 -14 25.566 25.911 1.152 39.992 o
-7 -5 -13 4.094 4.449 0.636 131.479 o
-7 -5 -12 49.075 49.916 1.495 23.774 o
-7 -5 -11 34.545 35.794 1.194 37.235 o
-7 -5 -10 21.078 20.973 0.880 68.580 o
-7 -5 -9 24.573 25.653 0.936 60.636 o
-7 -5 -8 10.618 11.028 0.615 140.596 o
-7 -5 -7 13.731 13.870 0.657 123.221 o
-7 -5 -6 22.552 22.615 0.796 83.778 o
-7 -5 -5 17.801 17.803 0.677 115.717 o
-7 -5 -4 27.387 27.629 0.838 75.609 o
-7 -5 -3 19.393 19.220 0.657 123.221 o
-7 -5 -2 21.301 20.890 0.670 118.140 o
-7 -5 -1 19.806 19.898 0.650 125.885 o
-7 -4 -19 3.207 3.122 0.622 137.454 o
-7 -4 -18 5.160 4.931 0.712 104.650 o
-7 -4 -17 4.464 4.658 0.684 113.367 o
-7 -4 -16 3.189 4.072 0.670 118.140 o
-7 -4 -15 12.201 12.669 0.880 68.580 o
-7 -4 -14 9.031 8.975 0.782 86.797 o
-7 -4 -13 17.834 18.222 0.901 65.427 o
-7 -4 -12 5.388 5.238 0.608 143.847 o
-7 -4 -11 16.230 16.615 0.810 80.914 o
-7 -4 -10 9.170 9.261 0.629 134.417 o
-7 -4 -9 30.334 30.688 1.006 52.507 o
-7 -4 -8 132.463 133.181 2.759 6.978 o
-7 -4 -7 54.698 54.986 1.376 28.055 o
-7 -4 -6 30.653 31.289 0.929 61.551 o
-7 -4 -5 73.557 73.522 1.634 19.884 o
-7 -4 -4 79.607 79.165 1.683 18.746 o
-7 -4 -3 68.149 68.564 1.488 23.998 o
-7 -4 -2 84.881 84.480 1.746 17.420 o
-7 -4 -1 71.894 72.049 1.523 22.910 o
-7 -3 -20 0.798 0.817 0.566 165.947 o
-7 -3 -19 6.656 5.978 0.705 106.732 o
-7 -3 -18 16.093 15.833 0.957 58.009 o
-7 -3 -17 7.689 7.564 0.761 91.640 o
-7 -3 -16 20.056 20.827 1.055 47.751 o
-7 -3 -15 24.887 25.499 1.152 39.992 o
-7 -3 -14 1.949 1.453 0.594 150.696 o
-7 -3 -13 44.594 45.697 1.425 26.163 o
-7 -3 -12 54.690 53.771 1.537 22.495 o
-7 -3 -11 18.556 18.382 0.838 75.609 o
-7 -3 -10 32.326 31.750 1.055 47.751 o
-7 -3 -9 16.032 15.763 0.719 102.628 o
-7 -3 -8 46.871 46.738 1.250 33.981 o
-7 -3 -7 81.928 80.618 1.802 16.357 o
-7 -3 -6 111.704 114.114 2.340 9.702 o
-7 -3 -5 50.195 49.748 1.187 37.674 o
-7 -3 -4 35.292 35.647 0.922 62.487 o
-7 -3 -3 211.372 210.768 3.869 3.547 o
-7 -3 -2 14.593 14.129 0.517 198.827 o
-7 -3 -1 101.838 101.850 2.011 13.127 o
-7 -2 -20 9.498 9.003 0.719 102.628 o
-7 -2 -19 4.133 3.499 0.650 125.885 o
-7 -2 -18 0.405 0.398 0.601 147.212 o
-7 -2 -17 25.911 26.149 1.159 39.511 o
-7 -2 -16 17.549 16.755 0.985 54.765 o
-7 -2 -15 22.293 22.384 1.083 45.319 o
-7 -2 -14 3.656 3.338 0.622 137.454 o
-7 -2 -13 181.959 180.694 3.771 3.734 o
-7 -2 -12 2.511 2.857 0.524 193.560 o
-7 -2 -11 82.523 82.923 1.997 13.311 o
-7 -2 -10 0.898 1.320 0.433 283.241 o
-7 -2 -9 12.851 13.011 0.650 125.885 o
-7 -2 -8 238.649 239.598 4.526 2.593 o
-7 -2 -7 17.976 17.684 0.684 113.367 o
-7 -2 -6 6.969 6.865 0.454 257.699 o
-7 -2 -5 89.311 88.587 1.844 15.622 o
-7 -2 -4 21.702 21.916 0.670 118.140 o
-7 -2 -3 218.326 217.584 3.981 3.351 o
-7 -2 -2 123.203 122.041 2.354 9.587 o
-7 -2 -1 502.521 485.182 8.507 0.734 o
-7 -1 -20 2.961 2.486 0.587 154.305 o
-7 -1 -19 7.281 6.977 0.733 98.755 o
-7 -1 -18 6.766 6.726 0.754 93.345 o
-7 -1 -17 0.354 -0.168 0.573 161.924 o
-7 -1 -16 6.939 6.935 0.740 96.901 o
-7 -1 -15 5.123 4.658 0.691 111.088 o
-7 -1 -14 57.241 58.122 1.718 17.992 o
-7 -1 -13 19.872 20.024 0.922 62.487 o
-7 -1 -12 13.872 13.892 0.768 89.981 o
-7 -1 -11 28.249 28.670 1.020 51.078 o
-7 -1 -10 68.598 67.083 1.669 19.061 o
-7 -1 -9 13.105 13.619 0.657 123.221 o
-7 -1 -8 281.861 278.675 5.182 1.978 o
-7 -1 -7 404.032 403.691 7.236 1.014 o
-7 -1 -6 190.289 191.652 3.604 4.089 o
-7 -1 -5 56.354 56.551 1.285 32.159 o
-7 -1 -4 142.602 142.854 2.724 7.158 o
-7 -1 -3 646.466 636.445 11.175 0.425 o
-7 -1 -2 89.009 89.355 1.788 16.613 o
-7 -1 -1 182.874 178.012 3.276 4.950 o
-6 -20 -5 6.171 5.755 0.677 115.717 o
-6 -20 -4 7.086 6.782 0.684 113.367 o
-6 -20 -3 0.579 0.210 0.545 178.957 o
-6 -20 -2 5.430 5.497 0.670 118.140 o
-6 -20 -1 0.172 0.684 0.552 174.455 o
-6 -19 -8 4.279 4.805 0.657 123.221 o
-6 -19 -7 5.246 4.938 0.650 125.885 o
-6 -19 -6 1.554 1.362 0.580 158.046 o
-6 -19 -5 4.324 4.959 0.670 118.140 o
-6 -19 -4 1.232 1.341 0.594 150.696 o
-6 -19 -3 7.067 6.886 0.740 96.901 o
-6 -19 -2 13.464 13.619 0.894 66.454 o
-6 -19 -1 0.682 0.747 0.601 147.212 o
-6 -18 -10 0.131 -0.293 0.538 183.636 o
-6 -18 -9 0.639 0.650 0.552 174.455 o
-6 -18 -8 1.594 2.123 0.594 150.696 o
-6 -18 -7 6.071 5.909 0.705 106.732 o
-6 -18 -6 4.347 4.449 0.691 111.088 o
-6 -18 -5 3.231 2.877 0.670 118.140 o
-6 -18 -4 0.354 1.159 0.615 140.596 o
-6 -18 -3 5.171 5.217 0.726 100.664 o
-6 -18 -2 0.772 0.950 0.622 137.454 o
-6 -18 -1 7.053 7.396 0.796 83.778 o
-6 -17 -11 0.312 0.901 0.545 178.957 o
-6 -17 -10 4.751 4.400 0.657 123.221 o
-6 -17 -9 3.834 3.262 0.657 123.221 o
-6 -17 -8 1.941 2.340 0.629 134.417 o
-6 -17 -7 4.093 3.820 0.698 108.878 o
-6 -17 -6 1.332 1.306 0.636 131.479 o
-6 -17 -5 7.905 8.374 0.768 89.981 o
-6 -17 -4 1.419 1.669 0.615 140.596 o
-6 -17 -3 6.016 6.027 0.733 98.755 o
-6 -17 -2 12.826 12.942 0.894 66.454 o
-6 -17 -1 5.046 4.994 0.712 104.650 o
-6 -16 -13 0.118 -0.119 0.545 178.957 o
-6 -16 -12 6.528 6.579 0.691 111.088 o
-6 -16 -11 1.057 1.278 0.601 147.212 o
-6 -16 -10 0.317 0.244 0.594 150.696 o
-6 -16 -9 12.639 12.537 0.901 65.427 o
-6 -16 -8 8.120 8.709 0.789 85.267 o
-6 -16 -7 1.981 1.914 0.643 128.636 o
-6 -16 -6 4.780 4.798 0.705 106.732 o
-6 -16 -5 2.715 2.682 0.657 123.221 o
-6 -16 -4 17.159 17.013 0.985 54.765 o
-6 -16 -3 19.172 18.543 1.013 51.785 o
-6 -16 -2 19.970 19.067 1.020 51.078 o
-6 -16 -1 4.350 4.121 0.691 111.088 o
-6 -15 -14 2.981 2.486 0.601 147.212 o
-6 -15 -13 0.713 0.594 0.552 174.455 o
-6 -15 -12 6.234 5.420 0.719 102.628 o
-6 -15 -11 2.173 2.074 0.643 128.636 o
-6 -15 -10 6.282 5.909 0.754 93.345 o
-6 -15 -9 4.371 5.231 0.705 106.732 o
-6 -15 -8 2.879 3.443 0.677 115.717 o
-6 -15 -7 25.308 24.808 1.145 40.481 o
-6 -15 -6 5.559 5.413 0.719 102.628 o
-6 -15 -5 11.043 11.007 0.845 74.365 o
-6 -15 -4 1.800 1.851 0.622 137.454 o
-6 -15 -3 14.208 13.829 0.894 66.454 o
-6 -15 -2 7.405 7.291 0.754 93.345 o
-6 -15 -1 11.238 11.705 0.845 74.365 o
-6 -14 -15 0.305 0.440 0.517 198.827 o
-6 -14 -14 4.568 4.079 0.650 125.885 o
-6 -14 -13 7.264 7.843 0.768 89.981 o
-6 -14 -12 3.954 3.995 0.691 111.088 o
-6 -14 -11 5.368 4.896 0.691 111.088 o
-6 -14 -10 7.745 7.138 0.768 89.981 o
-6 -14 -9 11.813 10.819 0.852 73.151 o
-6 -14 -8 5.280 4.784 0.719 102.628 o
-6 -14 -7 8.288 7.878 0.775 88.368 o
-6 -14 -6 1.528 1.592 0.608 143.847 o
-6 -14 -5 23.563 23.907 1.097 44.171 o
-6 -14 -4 6.208 6.928 0.698 108.878 o
-6 -14 -3 26.115 26.058 1.110 43.067 o
-6 -14 -2 83.528 81.833 2.095 12.098 o
-6 -14 -1 56.237 56.439 1.634 19.884 o
-6 -13 -16 1.024 1.816 0.566 165.947 o
-6 -13 -15 3.793 3.946 0.636 131.479 o
-6 -13 -14 1.311 1.285 0.615 140.596 o
-6 -13 -13 4.490 4.603 0.712 104.650 o
-6 -13 -12 1.843 1.467 0.615 140.596 o
-6 -13 -11 0.761 0.775 0.587 154.305 o
-6 -13 -10 0.944 -0.363 0.587 154.305 o
-6 -13 -9 53.082 53.603 1.690 18.591 o
-6 -13 -8 45.780 45.606 1.537 22.495 o
-6 -13 -7 27.091 27.140 1.166 39.040 o
-6 -13 -6 26.015 26.016 1.103 43.614 o
-6 -13 -5 0.421 0.629 0.503 210.026 o
-6 -13 -4 89.572 89.118 2.193 11.043 o
-6 -13 -3 34.197 33.706 1.187 37.674 o
-6 -13 -2 22.702 22.999 0.971 56.352 o
-6 -13 -1 18.993 18.878 0.887 67.504 o
-6 -12 -16 18.257 17.244 0.922 62.487 o
-6 -12 -15 5.423 5.762 0.719 102.628 o
-6 -12 -14 7.662 6.509 0.775 88.368 o
-6 -12 -13 0.031 0.126 0.580 158.046 o
-6 -12 -12 21.055 21.364 1.076 45.909 o
-6 -12 -11 4.577 4.700 0.698 108.878 o
-6 -12 -10 3.020 3.569 0.670 118.140 o
-6 -12 -9 20.996 21.595 1.062 47.125 o
-6 -12 -8 11.258 11.070 0.796 83.778 o
-6 -12 -7 5.821 5.895 0.636 131.479 o
-6 -12 -6 30.318 30.123 1.117 42.530 o
-6 -12 -5 8.082 8.646 0.670 118.140 o
-6 -12 -4 41.255 41.227 1.299 31.471 o
-6 -12 -3 18.783 19.276 0.873 69.682 o
-6 -12 -2 22.958 23.620 0.943 59.741 o
-6 -12 -1 31.582 31.135 1.083 45.319 o
-6 -11 -17 1.764 1.746 0.573 161.924 o
-6 -11 -16 5.880 6.237 0.726 100.664 o
-6 -11 -15 9.886 9.533 0.838 75.609 o
-6 -11 -14 35.455 37.463 1.376 28.055 o
-6 -11 -13 3.949 4.114 0.677 115.717 o
-6 -11 -12 9.653 9.680 0.817 79.537 o
-6 -11 -11 44.067 44.566 1.516 23.122 o
-6 -11 -10 16.018 16.971 0.964 57.172 o
-6 -11 -9 50.795 50.642 1.530 22.701 o
-6 -11 -8 2.418 2.144 0.538 183.636 o
-6 -11 -7 11.576 11.615 0.726 100.664 o
-6 -11 -6 9.038 9.003 0.657 123.221 o
-6 -11 -5 2.769 2.479 0.503 210.026 o
-6 -11 -4 45.374 44.573 1.313 30.805 o
-6 -11 -3 5.505 4.987 0.538 183.636 o
-6 -11 -2 23.187 22.559 0.887 67.504 o
-6 -11 -1 69.102 69.010 1.718 17.992 o
-6 -10 -18 0.053 -0.063 0.545 178.957 o
-6 -10 -17 2.869 2.424 0.615 140.596 o
-6 -10 -16 6.492 6.041 0.726 100.664 o
-6 -10 -15 16.569 16.902 0.992 53.996 o
-6 -10 -14 18.094 18.326 1.006 52.507 o
-6 -10 -13 4.323 4.665 0.691 111.088 o
-6 -10 -12 13.423 13.528 0.894 66.454 o
-6 -10 -11 25.265 24.500 1.117 42.530 o
-6 -10 -10 6.285 6.614 0.663 120.640 o
-6 -10 -9 54.507 54.532 1.571 21.507 o
-6 -10 -8 14.596 14.890 0.796 83.778 o
-6 -10 -7 1.239 1.250 0.475 235.462 o
-6 -10 -6 24.193 23.942 0.929 61.551 o
-6 -10 -5 101.174 101.857 2.291 10.120 o
-6 -10 -4 41.661 41.737 1.222 35.552 o
-6 -10 -3 2.001 2.116 0.440 274.320 o
-6 -10 -2 5.342 5.231 0.503 210.026 o
-6 -10 -1 0.388 0.419 0.391 347.186 o
-6 -9 -18 3.407 3.527 0.615 140.596 o
-6 -9 -17 1.213 0.880 0.601 147.212 o
-6 -9 -16 15.644 14.799 0.957 58.009 o
-6 -9 -15 12.778 12.537 0.880 68.580 o
-6 -9 -14 2.547 2.312 0.636 131.479 o
-6 -9 -13 0.938 0.999 0.594 150.696 o
-6 -9 -12 13.743 12.865 0.880 68.580 o
-6 -9 -11 2.372 2.563 0.559 170.121 o
-6 -9 -10 50.100 48.554 1.467 24.689 o
-6 -9 -9 5.876 6.432 0.608 143.847 o
-6 -9 -8 11.731 11.712 0.698 108.878 o
-6 -9 -7 12.043 11.880 0.677 115.717 o
-6 -9 -6 4.278 4.184 0.503 210.026 o
-6 -9 -5 31.927 31.554 1.020 51.078 o
-6 -9 -4 10.337 9.945 0.594 150.696 o
-6 -9 -3 30.917 30.297 0.964 57.172 o
-6 -9 -2 24.577 24.480 0.845 74.365 o
-6 -9 -1 15.981 15.973 0.677 115.717 o
-6 -8 -19 6.589 6.404 0.691 111.088 o
-6 -8 -18 11.054 10.672 0.796 83.778 o
-6 -8 -17 3.875 3.583 0.684 113.367 o
-6 -8 -16 14.001 13.968 0.908 64.425 o
-6 -8 -15 8.835 9.352 0.810 80.914 o
-6 -8 -14 18.823 18.906 1.020 51.078 o
-6 -8 -13 22.570 21.819 1.069 46.511 o
-6 -8 -12 12.989 12.090 0.824 78.194 o
-6 -8 -11 21.554 21.560 0.957 58.009 o
-6 -8 -10 17.922 17.013 0.838 75.609 o
-6 -8 -9 29.463 29.229 1.048 48.390 o
-6 -8 -8 64.055 64.045 1.648 19.549 o
-6 -8 -7 7.855 7.599 0.566 165.947 o
-6 -8 -6 22.617 22.566 0.838 75.609 o
-6 -8 -5 2.943 2.570 0.426 292.603 o
-6 -8 -4 4.404 4.274 0.440 274.320 o
-6 -8 -3 28.291 28.495 0.894 66.454 o
-6 -8 -2 64.701 64.981 1.516 23.122 o
-6 -8 -1 63.875 64.129 1.495 23.774 o
-6 -7 -19 1.496 1.467 0.566 165.947 o
-6 -7 -18 4.019 4.840 0.677 115.717 o
-6 -7 -17 2.793 2.717 0.670 118.140 o
-6 -7 -16 12.354 12.865 0.887 67.504 o
-6 -7 -15 5.865 6.453 0.740 96.901 o
-6 -7 -14 13.592 13.305 0.894 66.454 o
-6 -7 -13 18.254 18.766 0.985 54.765 o
-6 -7 -12 61.870 61.586 1.718 17.992 o
-6 -7 -11 25.093 24.836 0.999 53.243 o
-6 -7 -10 6.074 6.293 0.580 158.046 o
-6 -7 -9 4.206 4.637 0.531 188.500 o
-6 -7 -8 1.709 1.411 0.440 274.320 o
-6 -7 -7 113.279 112.962 2.424 9.042 o
-6 -7 -6 129.583 129.759 2.675 7.422 o
-6 -7 -5 49.076 48.002 1.243 34.364 o
-6 -7 -4 39.385 40.026 1.083 45.319 o
-6 -7 -3 25.645 26.226 0.817 79.537 o
-6 -7 -2 2.807 3.185 0.356 418.599 o
-6 -7 -1 12.534 12.397 0.531 188.500 o
-6 -6 -19 11.987 11.936 0.803 82.327 o
-6 -6 -18 4.629 4.554 0.691 111.088 o
-6 -6 -17 36.181 36.150 1.397 27.219 o
-6 -6 -16 4.182 4.302 0.698 108.878 o
-6 -6 -15 11.709 11.894 0.866 70.810 o
-6 -6 -14 0.226 0.230 0.580 158.046 o
-6 -6 -13 32.062 31.841 1.222 35.552 o
-6 -6 -12 0.681 0.670 0.496 215.984 o
-6 -6 -11 32.488 32.162 1.117 42.530 o
-6 -6 -10 5.634 6.153 0.566 165.947 o
-6 -6 -9 114.361 113.067 2.465 8.738 o
-6 -6 -8 13.524 13.514 0.663 120.640 o
-6 -6 -7 2.678 2.891 0.419 302.438 o
-6 -6 -6 16.205 16.224 0.663 120.640 o
-6 -6 -5 40.011 40.250 1.076 45.909 o
-6 -6 -4 3.524 3.702 0.363 402.654 o
-6 -6 -3 93.019 95.306 1.956 13.887 o
-6 -6 -2 127.449 129.137 2.514 8.401 o
-6 -6 -1 70.916 72.558 1.550 22.092 o
-6 -5 -20 0.584 0.384 0.545 178.957 o
-6 -5 -19 13.053 12.697 0.852 73.151 o
-6 -5 -18 1.538 1.816 0.629 134.417 o
-6 -5 -17 2.287 2.088 0.636 131.479 o
-6 -5 -16 18.307 18.445 1.006 52.507 o
-6 -5 -15 50.406 50.831 1.634 19.884 o
-6 -5 -14 94.723 94.579 2.396 9.254 o
-6 -5 -13 32.817 33.133 1.194 37.235 o
-6 -5 -12 87.488 88.357 2.151 11.477 o
-6 -5 -11 64.671 65.057 1.697 18.439 o
-6 -5 -10 3.801 3.667 0.496 215.984 o
-6 -5 -9 8.263 8.695 0.573 161.924 o
-6 -5 -8 71.599 71.113 1.683 18.746 o
-6 -5 -7 57.452 57.968 1.418 26.421 o
-6 -5 -6 132.531 131.162 2.640 7.620 o
-6 -5 -5 61.919 61.593 1.397 27.219 o
-6 -5 -4 71.062 72.363 1.557 21.894 o
-6 -5 -3 114.394 115.190 2.270 10.308 o
-6 -5 -2 6.310 6.886 0.384 359.926 o
-6 -5 -1 122.181 122.761 2.375 9.418 o
-6 -4 -20 13.910 14.471 0.831 76.886 o
-6 -4 -19 18.296 18.683 0.985 54.765 o
-6 -4 -18 5.239 5.559 0.726 100.664 o
-6 -4 -17 15.315 15.630 0.943 59.741 o
-6 -4 -16 1.703 1.404 0.601 147.212 o
-6 -4 -15 11.438 11.754 0.859 71.966 o
-6 -4 -14 4.149 4.190 0.636 131.479 o
-6 -4 -13 2.505 2.710 0.545 178.957 o
-6 -4 -12 21.662 22.279 0.929 61.551 o
-6 -4 -11 43.221 43.400 1.292 31.812 o
-6 -4 -10 59.508 60.357 1.550 22.092 o
-6 -4 -9 23.676 24.026 0.859 71.966 o
-6 -4 -8 60.199 61.035 1.488 23.998 o
-6 -4 -7 55.348 55.322 1.348 29.230 o
-6 -4 -6 282.807 283.710 5.161 1.994 o
-6 -4 -5 268.393 266.313 4.840 2.267 o
-6 -4 -4 192.458 197.016 3.639 4.011 o
-6 -4 -3 308.030 309.091 5.504 1.753 o
-6 -4 -2 225.792 227.250 4.114 3.138 o
-6 -4 -1 360.507 363.588 6.404 1.295 o
-6 -3 -20 0.201 0.021 0.524 193.560 o
-6 -3 -19 2.051 2.479 0.622 137.454 o
-6 -3 -18 3.545 3.094 0.670 118.140 o
-6 -3 -17 6.239 6.872 0.740 96.901 o
-6 -3 -16 0.133 0.461 0.573 161.924 o
-6 -3 -15 10.365 10.085 0.810 80.914 o
-6 -3 -14 3.390 3.185 0.601 147.212 o
-6 -3 -13 4.073 3.778 0.559 170.121 o
-6 -3 -12 12.149 11.615 0.705 106.732 o
-6 -3 -11 2.360 2.333 0.468 242.543 o
-6 -3 -10 29.710 30.898 1.006 52.507 o
-6 -3 -9 9.239 9.561 0.566 165.947 o
-6 -3 -8 296.118 297.637 5.497 1.758 o
-6 -3 -7 123.915 121.922 2.472 8.688 o
-6 -3 -6 145.752 145.117 2.808 6.737 o
-6 -3 -5 5.054 5.329 0.370 387.603 o
-6 -3 -4 201.697 203.029 3.737 3.804 o
-6 -3 -3 34.099 34.935 0.859 71.966 o
-6 -3 -2 320.589 322.801 5.706 1.631 o
-6 -3 -1 223.047 222.061 4.016 3.293 o
-6 -2 -20 4.399 4.840 0.643 128.636 o
-6 -2 -19 0.053 0.335 0.580 158.046 o
-6 -2 -18 0.842 1.173 0.622 137.454 o
-6 -2 -17 18.394 18.417 0.999 53.243 o
-6 -2 -16 21.084 21.176 1.069 46.511 o
-6 -2 -15 9.256 8.814 0.768 89.981 o
-6 -2 -14 4.979 4.945 0.608 143.847 o
-6 -2 -13 17.894 17.300 0.852 73.151 o
-6 -2 -12 64.704 63.758 1.676 18.902 o
-6 -2 -11 101.392 102.541 2.305 9.998 o
-6 -2 -10 33.096 33.300 1.041 49.042 o
-6 -2 -9 9.906 9.855 0.566 165.947 o
-6 -2 -8 10.121 10.420 0.545 178.957 o
-6 -2 -7 36.902 36.953 0.978 55.550 o
-6 -2 -6 28.768 29.375 0.810 80.914 o
-6 -2 -5 486.835 486.230 8.549 0.727 o
-6 -2 -4 101.456 103.338 2.025 12.946 o
-6 -2 -3 135.129 133.265 2.514 8.401 o
-6 -2 -2 223.583 226.615 4.079 3.192 o
-6 -2 -1 677.251 664.040 11.678 0.389 o
-6 -1 -20 1.854 1.201 0.566 165.947 o
-6 -1 -19 3.054 3.255 0.650 125.885 o
-6 -1 -18 7.122 6.796 0.768 89.981 o
-6 -1 -17 0.610 0.405 0.594 150.696 o
-6 -1 -16 4.830 4.980 0.698 108.878 o
-6 -1 -15 10.517 11.161 0.817 79.537 o
-6 -1 -14 2.392 2.535 0.545 178.957 o
-6 -1 -13 10.870 10.777 0.712 104.650 o
-6 -1 -12 12.692 13.291 0.726 100.664 o
-6 -1 -11 19.276 19.660 0.817 79.537 o
-6 -1 -10 136.575 135.989 2.829 6.638 o
-6 -1 -9 31.801 31.310 0.964 57.172 o
-6 -1 -8 7.256 7.571 0.482 228.687 o
-6 -1 -7 45.104 44.908 1.110 43.067 o
-6 -1 -6 151.101 152.129 2.905 6.291 o
-6 -1 -5 301.582 300.109 5.392 1.827 o
-6 -1 -4 64.342 65.386 1.376 28.055 o
-6 -1 -3 19.603 20.457 0.587 154.305 o
-6 -1 -2 229.324 229.653 4.135 3.107 o
-6 -1 -1 295.275 294.270 5.210 1.956 o
-5 -20 -6 1.425 1.683 0.587 154.305 o
-5 -20 -5 5.554 5.755 0.657 123.221 o
-5 -20 -4 0.164 -0.349 0.531 188.500 o
-5 -20 -3 2.258 1.683 0.594 150.696 o
-5 -20 -2 2.673 2.738 0.608 143.847 o
-5 -20 -1 3.288 2.661 0.622 137.454 o
-5 -19 -8 0.209 0.440 0.538 183.636 o
-5 -19 -7 4.863 4.791 0.663 120.640 o
-5 -19 -6 7.479 6.677 0.719 102.628 o
-5 -19 -5 0.406 0.482 0.573 161.924 o
-5 -19 -4 0.457 0.545 0.580 158.046 o
-5 -19 -3 1.829 1.383 0.608 143.847 o
-5 -19 -2 0.495 0.992 0.587 154.305 o
-5 -19 -1 6.533 5.706 0.740 96.901 o
-5 -18 -10 0.546 0.964 0.545 178.957 o
-5 -18 -9 5.394 5.455 0.677 115.717 o
-5 -18 -8 1.670 1.285 0.601 147.212 o
-5 -18 -7 0.419 0.349 0.587 154.305 o
-5 -18 -6 1.308 1.858 0.636 131.479 o
-5 -18 -5 3.171 3.667 0.684 113.367 o
-5 -18 -4 7.411 7.145 0.775 88.368 o
-5 -18 -3 0.011 0.126 0.566 165.947 o
-5 -18 -2 3.978 3.981 0.663 120.640 o
-5 -18 -1 7.146 6.726 0.740 96.901 o
-5 -17 -12 1.513 2.186 0.559 170.121 o
-5 -17 -11 6.787 6.342 0.691 111.088 o
-5 -17 -10 0.282 0.189 0.566 165.947 o
-5 -17 -9 11.737 12.474 0.887 67.504 o
-5 -17 -8 5.498 5.196 0.733 98.755 o
-5 -17 -7 11.539 11.230 0.880 68.580 o
-5 -17 -6 1.041 1.578 0.608 143.847 o
-5 -17 -5 4.770 4.931 0.705 106.732 o
-5 -17 -4 12.937 13.521 0.901 65.427 o
-5 -17 -3 0.262 0.796 0.587 154.305 o
-5 -17 -2 1.745 2.067 0.636 131.479 o
-5 -17 -1 9.258 9.142 0.810 80.914 o
-5 -16 -13 0.231 0.112 0.531 188.500 o
-5 -16 -12 1.410 1.069 0.573 161.924 o
-5 -16 -11 2.802 3.262 0.650 125.885 o
-5 -16 -10 0.954 0.447 0.608 143.847 o
-5 -16 -9 14.338 14.499 0.950 58.865 o
-5 -16 -8 2.800 3.737 0.670 118.140 o
-5 -16 -7 1.098 1.138 0.608 143.847 o
-5 -16 -6 3.052 2.661 0.657 123.221 o
-5 -16 -5 7.136 7.934 0.768 89.981 o
-5 -16 -4 12.685 12.285 0.873 69.682 o
-5 -16 -3 1.400 1.767 0.622 137.454 o
-5 -16 -2 29.637 28.872 1.215 35.962 o
-5 -16 -1 16.777 16.511 0.964 57.172 o
-5 -15 -14 11.112 10.721 0.782 86.797 o
-5 -15 -13 9.434 9.156 0.775 88.368 o
-5 -15 -12 6.046 5.727 0.733 98.755 o
-5 -15 -11 3.028 2.780 0.670 118.140 o
-5 -15 -10 1.152 1.585 0.601 147.212 o
-5 -15 -9 2.685 3.345 0.657 123.221 o
-5 -15 -8 4.513 5.329 0.712 104.650 o
-5 -15 -7 8.806 9.072 0.796 83.778 o
-5 -15 -6 4.129 3.527 0.657 123.221 o
-5 -15 -5 3.130 3.597 0.657 123.221 o
-5 -15 -4 9.740 9.589 0.796 83.778 o
-5 -15 -3 14.582 13.752 0.887 67.504 o
-5 -15 -2 5.186 4.917 0.657 123.221 o
-5 -15 -1 1.588 1.194 0.566 165.947 o
-5 -14 -15 0.305 0.768 0.545 178.957 o
-5 -14 -14 1.210 0.531 0.587 154.305 o
-5 -14 -13 4.725 4.540 0.691 111.088 o
-5 -14 -12 1.523 1.460 0.636 131.479 o
-5 -14 -11 10.098 9.715 0.810 80.914 o
-5 -14 -10 2.091 2.430 0.629 134.417 o
-5 -14 -9 0.182 0.300 0.587 154.305 o
-5 -14 -8 4.045 4.246 0.677 115.717 o
-5 -14 -7 5.487 5.050 0.691 111.088 o
-5 -14 -6 23.765 23.977 1.097 44.171 o
-5 -14 -5 9.804 10.937 0.782 86.797 o
-5 -14 -4 14.646 14.688 0.838 75.609 o
-5 -14 -3 4.497 4.295 0.601 147.212 o
-5 -14 -2 15.114 15.163 0.831 76.886 o
-5 -14 -1 11.483 10.909 0.740 96.901 o
-5 -13 -16 11.181 10.274 0.761 91.640 o
-5 -13 -15 0.570 0.719 0.580 158.046 o
-5 -13 -14 7.394 7.641 0.761 91.640 o
-5 -13 -13 1.481 1.865 0.643 128.636 o
-5 -13 -12 2.067 1.816 0.629 134.417 o
-5 -13 -11 2.322 2.347 0.629 134.417 o
-5 -13 -10 3.804 3.541 0.670 118.140 o
-5 -13 -9 1.799 1.774 0.608 143.847 o
-5 -13 -8 5.212 5.050 0.691 111.088 o
-5 -13 -7 14.194 13.864 0.852 73.151 o
-5 -13 -6 47.318 47.478 1.460 24.926 o
-5 -13 -5 4.016 3.764 0.580 158.046 o
-5 -13 -4 9.801 9.324 0.691 111.088 o
-5 -13 -3 14.922 15.100 0.803 82.327 o
-5 -13 -2 7.501 7.368 0.636 131.479 o
-5 -13 -1 15.715 14.813 0.789 85.267 o
-5 -12 -17 0.875 1.159 0.531 188.500 o
-5 -12 -16 6.350 5.992 0.698 108.878 o
-5 -12 -15 3.370 3.094 0.663 120.640 o
-5 -12 -14 5.107 5.245 0.740 96.901 o
-5 -12 -13 12.890 13.214 0.894 66.454 o
-5 -12 -12 12.033 11.601 0.859 71.966 o
-5 -12 -11 11.945 10.867 0.852 73.151 o
-5 -12 -10 16.613 16.392 0.950 58.865 o
-5 -12 -9 28.652 28.104 1.159 39.511 o
-5 -12 -8 3.543 3.304 0.580 158.046 o
-5 -12 -7 4.596 4.756 0.594 150.696 o
-5 -12 -6 37.748 38.266 1.250 33.981 o
-5 -12 -5 4.653 4.428 0.559 170.121 o
-5 -12 -4 46.615 46.927 1.383 27.772 o
-5 -12 -3 25.905 25.346 0.964 57.172 o
-5 -12 -2 21.417 21.078 0.880 68.580 o
-5 -12 -1 35.029 34.802 1.131 41.487 o
-5 -11 -17 1.451 1.027 0.566 165.947 o
-5 -11 -16 16.762 16.979 0.964 57.172 o
-5 -11 -15 2.721 2.486 0.670 118.140 o
-5 -11 -14 4.053 3.841 0.677 115.717 o
-5 -11 -13 4.173 4.407 0.698 108.878 o
-5 -11 -12 0.844 0.859 0.594 150.696 o
-5 -11 -11 27.808 27.832 1.187 37.674 o
-5 -11 -10 31.623 31.869 1.229 35.149 o
-5 -11 -9 21.760 20.953 0.957 58.009 o
-5 -11 -8 30.684 31.156 1.131 41.487 o
-5 -11 -7 0.019 0.021 0.447 265.815 o
-5 -11 -6 59.011 59.840 1.606 20.582 o
-5 -11 -5 33.962 34.299 1.124 42.004 o
-5 -11 -4 186.767 185.772 3.757 3.762 o
-5 -11 -3 8.822 8.800 0.601 147.212 o
-5 -11 -2 3.314 3.604 0.482 228.687 o
-5 -11 -1 38.424 37.044 1.131 41.487 o
-5 -10 -18 0.067 -0.293 0.517 198.827 o
-5 -10 -17 10.565 10.637 0.810 80.914 o
-5 -10 -16 28.743 29.005 1.236 34.753 o
-5 -10 -15 2.160 1.481 0.636 131.479 o
-5 -10 -14 37.082 38.078 1.397 27.219 o
-5 -10 -13 25.005 25.241 1.145 40.481 o
-5 -10 -12 5.133 5.133 0.705 106.732 o
-5 -10 -11 60.333 61.118 1.781 16.744 o
-5 -10 -10 32.742 33.524 1.201 36.803 o
-5 -10 -9 15.766 16.895 0.838 75.609 o
-5 -10 -8 1.457 1.131 0.475 235.462 o
-5 -10 -7 5.296 5.483 0.552 174.455 o
-5 -10 -6 59.038 59.254 1.557 21.894 o
-5 -10 -5 24.188 24.996 0.915 63.445 o
-5 -10 -4 79.469 79.096 1.858 15.388 o
-5 -10 -3 141.083 141.255 2.919 6.231 o
-5 -10 -2 20.160 19.751 0.775 88.368 o
-5 -10 -1 125.520 124.353 2.612 7.784 o
-5 -9 -19 12.343 10.881 0.782 86.797 o
-5 -9 -18 12.415 11.915 0.817 79.537 o
-5 -9 -17 18.462 17.935 1.006 52.507 o
-5 -9 -16 8.927 8.849 0.831 76.886 o
-5 -9 -15 9.575 8.730 0.796 83.778 o
-5 -9 -14 9.450 9.191 0.810 80.914 o
-5 -9 -13 1.605 1.760 0.615 140.596 o
-5 -9 -12 43.589 44.252 1.474 24.455 o
-5 -9 -11 121.872 120.442 2.766 6.943 o
-5 -9 -10 111.572 110.769 2.556 8.128 o
-5 -9 -9 57.062 56.732 1.564 21.699 o
-5 -9 -8 61.173 61.461 1.613 20.404 o
-5 -9 -7 86.820 87.002 2.032 12.857 o
-5 -9 -6 66.977 66.894 1.648 19.549 o
-5 -9 -5 28.125 27.224 0.915 63.445 o
-5 -9 -4 41.634 41.535 1.159 39.511 o
-5 -9 -3 111.133 111.139 2.347 9.644 o
-5 -9 -2 25.122 24.822 0.824 78.194 o
-5 -9 -1 4.531 4.400 0.419 302.438 o
-5 -8 -19 1.805 1.816 0.573 161.924 o
-5 -8 -18 12.372 12.516 0.859 71.966 o
-5 -8 -17 77.428 77.531 2.144 11.552 o
-5 -8 -16 7.746 7.648 0.768 89.981 o
-5 -8 -15 19.109 19.046 1.020 51.078 o
-5 -8 -14 38.025 38.259 1.397 27.219 o
-5 -8 -13 46.782 46.759 1.544 22.292 o
-5 -8 -12 16.196 16.210 0.866 70.810 o
-5 -8 -11 69.102 70.749 1.858 15.388 o
-5 -8 -10 77.876 78.816 1.963 13.789 o
-5 -8 -9 70.013 71.336 1.788 16.613 o
-5 -8 -8 8.103 7.941 0.580 158.046 o
-5 -8 -7 111.202 110.559 2.403 9.201 o
-5 -8 -6 42.572 43.162 1.194 37.235 o
-5 -8 -5 162.455 163.660 3.255 5.014 o
-5 -8 -4 147.742 150.215 2.996 5.916 o
-5 -8 -3 8.601 8.919 0.503 210.026 o
-5 -8 -2 59.074 60.462 1.418 26.421 o
-5 -8 -1 73.405 72.614 1.599 20.762 o
-5 -7 -19 3.884 4.023 0.636 131.479 o
-5 -7 -18 5.990 5.811 0.733 98.755 o
-5 -7 -17 16.216 15.372 0.971 56.352 o
-5 -7 -16 6.674 6.935 0.747 95.098 o
-5 -7 -15 5.887 5.804 0.719 102.628 o
-5 -7 -14 13.681 13.626 0.880 68.580 o
-5 -7 -13 22.458 22.042 1.020 51.078 o
-5 -7 -12 61.035 61.048 1.690 18.591 o
-5 -7 -11 26.703 27.483 1.034 49.707 o
-5 -7 -10 113.308 114.191 2.542 8.217 o
-5 -7 -9 80.467 78.809 1.886 14.935 o
-5 -7 -8 136.551 135.185 2.829 6.638 o
-5 -7 -7 97.192 98.211 2.151 11.477 o
-5 -7 -6 69.254 69.227 1.613 20.404 o
-5 -7 -5 79.123 79.019 1.753 17.282 o
-5 -7 -4 4.551 4.973 0.391 347.186 o
-5 -7 -3 463.753 463.112 8.241 0.782 o
-5 -7 -2 152.321 150.711 2.905 6.291 o
-5 -7 -1 8.084 8.032 0.426 292.603 o
-5 -6 -20 1.939 1.816 0.580 158.046 o
-5 -6 -19 8.752 8.318 0.761 91.640 o
-5 -6 -18 3.830 3.632 0.677 115.717 o
-5 -6 -17 7.822 7.738 0.761 91.640 o
-5 -6 -16 5.842 5.517 0.719 102.628 o
-5 -6 -15 8.704 8.297 0.775 88.368 o
-5 -6 -14 1.966 1.872 0.594 150.696 o
-5 -6 -13 37.844 38.399 1.285 32.159 o
-5 -6 -12 3.854 4.107 0.566 165.947 o
-5 -6 -11 84.443 86.129 2.074 12.343 o
-5 -6 -10 69.492 69.555 1.739 17.561 o
-5 -6 -9 42.169 42.212 1.208 36.379 o
-5 -6 -8 91.930 90.878 2.025 12.946 o
-5 -6 -7 49.270 49.923 1.278 32.511 o
-5 -6 -6 14.457 14.227 0.601 147.212 o
-5 -6 -5 9.238 9.722 0.475 235.462 o
-5 -6 -4 38.011 37.687 0.964 57.172 o
-5 -6 -3 614.244 614.648 10.895 0.447 o
-5 -6 -2 171.019 169.485 3.185 5.236 o
-5 -6 -1 320.643 322.982 5.797 1.580 o
-5 -5 -20 0.388 0.049 0.517 198.827 o
-5 -5 -19 9.687 9.848 0.796 83.778 o
-5 -5 -18 6.599 5.713 0.740 96.901 o
-5 -5 -17 20.771 20.380 1.048 48.390 o
-5 -5 -16 16.306 17.013 0.971 56.352 o
-5 -5 -15 3.952 3.960 0.663 120.640 o
-5 -5 -14 5.331 5.294 0.657 123.221 o
-5 -5 -13 80.725 80.031 2.032 12.857 o
-5 -5 -12 12.490 11.817 0.719 102.628 o
-5 -5 -11 16.611 16.832 0.789 85.267 o
-5 -5 -10 21.736 20.931 0.831 76.886 o
-5 -5 -9 58.457 59.351 1.488 23.998 o
-5 -5 -8 119.796 121.524 2.521 8.355 o
-5 -5 -7 16.574 16.622 0.650 125.885 o
-5 -5 -6 124.471 123.368 2.458 8.787 o
-5 -5 -5 12.290 12.376 0.503 210.026 o
-5 -5 -4 255.269 258.882 4.707 2.397 o
-5 -5 -3 84.256 84.341 1.718 17.992 o
-5 -5 -2 110.729 111.900 2.172 11.257 o
-5 -5 -1 78.820 80.031 1.620 20.229 o
-5 -4 -20 3.404 2.857 0.608 143.847 o
-5 -4 -19 2.777 2.989 0.643 128.636 o
-5 -4 -18 8.536 8.374 0.803 82.327 o
-5 -4 -17 0.251 0.314 0.580 158.046 o
-5 -4 -16 5.104 5.490 0.705 106.732 o
-5 -4 -15 2.124 1.970 0.608 143.847 o
-5 -4 -14 15.423 16.490 0.866 70.810 o
-5 -4 -13 21.261 22.189 0.950 58.865 o
-5 -4 -12 15.890 16.671 0.796 83.778 o
-5 -4 -11 9.573 9.883 0.629 134.417 o
-5 -4 -10 16.463 16.615 0.733 98.755 o
-5 -4 -9 1.276 1.110 0.377 373.380 o
-5 -4 -8 53.314 53.757 1.334 29.845 o
-5 -4 -7 150.176 150.110 2.926 6.202 o
-5 -4 -6 28.357 29.138 0.810 80.914 o
-5 -4 -5 0.592 0.740 0.272 715.830 o
-5 -4 -4 168.701 170.239 3.192 5.213 o
-5 -4 -3 305.895 304.935 5.455 1.785 o
-5 -4 -2 212.169 215.936 3.932 3.435 o
-5 -4 -1 167.710 172.544 3.178 5.259 o
-5 -3 -20 1.473 1.481 0.573 161.924 o
-5 -3 -19 11.737 11.056 0.838 75.609 o
-5 -3 -18 11.111 10.728 0.824 78.194 o
-5 -3 -17 12.266 12.327 0.859 71.966 o
-5 -3 -16 9.523 9.519 0.803 82.327 o
-5 -3 -15 2.363 3.010 0.615 140.596 o
-5 -3 -14 11.837 12.530 0.768 89.981 o
-5 -3 -13 10.784 11.398 0.719 102.628 o
-5 -3 -12 0.238 0.126 0.426 292.603 o
-5 -3 -11 20.559 20.114 0.817 79.537 o
-5 -3 -10 29.983 30.514 0.978 55.550 o
-5 -3 -9 3.874 3.415 0.419 302.438 o
-5 -3 -8 12.983 13.438 0.587 154.305 o
-5 -3 -7 102.322 104.441 2.123 11.781 o
-5 -3 -6 84.435 84.655 1.753 17.282 o
-5 -3 -5 95.574 98.044 1.956 13.887 o
-5 -3 -4 439.166 441.755 7.815 0.870 o
-5 -3 -3 23.055 23.837 0.636 131.479 o
-5 -3 -2 65.187 65.840 1.341 29.535 o
-5 -3 -1 20.550 20.994 0.566 165.947 o
-5 -2 -20 1.522 1.711 0.594 150.696 o
-5 -2 -19 15.331 15.875 0.950 58.865 o
-5 -2 -18 7.945 7.494 0.754 93.345 o
-5 -2 -17 0.680 0.147 0.573 161.924 o
-5 -2 -16 19.796 19.605 1.020 51.078 o
-5 -2 -15 5.477 5.091 0.650 125.885 o
-5 -2 -14 22.993 22.740 0.985 54.765 o
-5 -2 -13 22.799 23.173 0.950 58.865 o
-5 -2 -12 60.649 60.252 1.599 20.762 o
-5 -2 -11 8.364 8.123 0.573 161.924 o
-5 -2 -10 17.962 18.557 0.747 95.098 o
-5 -2 -9 45.078 45.900 1.201 36.803 o
-5 -2 -8 68.527 66.908 1.530 22.701 o
-5 -2 -7 86.508 86.785 1.809 16.231 o
-5 -2 -6 60.136 59.687 1.313 30.805 o
-5 -2 -5 22.670 23.613 0.657 123.221 o
-5 -2 -4 1.076 1.460 0.237 941.848 o
-5 -2 -3 23.047 22.992 0.608 143.847 o
-5 -2 -2 141.889 143.287 2.654 7.540 o
-5 -2 -1 369.185 366.556 6.509 1.253 o
-5 -1 -21 0.941 1.271 0.559 170.121 o
-5 -1 -20 4.518 4.128 0.657 123.221 o
-5 -1 -19 0.944 0.880 0.608 143.847 o
-5 -1 -18 0.553 0.447 0.587 154.305 o
-5 -1 -17 9.392 9.603 0.810 80.914 o
-5 -1 -16 4.489 4.861 0.684 113.367 o
-5 -1 -15 5.388 5.985 0.670 118.140 o
-5 -1 -14 14.868 14.702 0.810 80.914 o
-5 -1 -13 8.062 8.304 0.636 131.479 o
-5 -1 -12 81.334 81.610 1.970 13.691 o
-5 -1 -11 62.837 62.878 1.585 21.129 o
-5 -1 -10 87.199 86.841 1.956 13.887 o
-5 -1 -9 40.544 39.649 1.083 45.319 o
-5 -1 -8 22.087 21.867 0.705 106.732 o
-5 -1 -7 3.935 3.820 0.342 453.468 o
-5 -1 -6 182.284 184.186 3.429 4.516 o
-5 -1 -5 44.735 46.060 1.041 49.042 o
-5 -1 -4 170.929 172.537 3.178 5.259 o
-5 -1 -3 359.613 362.666 6.425 1.286 o
-5 -1 -2 498.668 498.236 8.835 0.680 o
-5 -1 -1 111.340 112.599 2.102 12.017 o
-4 -21 -3 3.899 3.674 0.636 131.479 o
-4 -21 -2 9.149 9.505 0.768 89.981 o
-4 -21 -1 5.152 4.798 0.636 131.479 o
-4 -20 -7 13.493 13.542 0.845 74.365 o
-4 -20 -6 3.986 4.763 0.636 131.479 o
-4 -20 -5 6.296 5.950 0.677 115.717 o
-4 -20 -4 0.585 0.950 0.566 165.947 o
-4 -20 -3 3.971 4.232 0.650 125.885 o
-4 -20 -2 0.714 0.726 0.580 158.046 o
-4 -20 -1 6.129 6.684 0.719 102.628 o
-4 -19 -9 5.157 4.309 0.636 131.479 o
-4 -19 -8 3.565 2.689 0.608 143.847 o
-4 -19 -7 1.168 1.264 0.587 154.305 o
-4 -19 -6 4.004 3.974 0.657 123.221 o
-4 -19 -5 3.038 3.548 0.657 123.221 o
-4 -19 -4 8.672 8.430 0.789 85.267 o
-4 -19 -3 2.399 2.528 0.657 123.221 o
-4 -19 -2 3.068 2.982 0.663 120.640 o
-4 -19 -1 1.707 1.956 0.636 131.479 o
-4 -18 -11 4.219 3.911 0.636 131.479 o
-4 -18 -10 2.081 2.731 0.594 150.696 o
-4 -18 -9 2.177 2.151 0.622 137.454 o
-4 -18 -8 4.427 3.660 0.677 115.717 o
-4 -18 -7 5.197 5.266 0.712 104.650 o
-4 -18 -6 1.059 1.013 0.622 137.454 o
-4 -18 -5 2.950 3.499 0.677 115.717 o
-4 -18 -4 2.515 2.458 0.622 137.454 o
-4 -18 -3 8.317 7.969 0.775 88.368 o
-4 -18 -2 9.680 10.630 0.824 78.194 o
-4 -18 -1 6.383 6.600 0.740 96.901 o
-4 -17 -12 1.729 2.291 0.580 158.046 o
-4 -17 -11 0.859 0.566 0.573 161.924 o
-4 -17 -10 5.529 5.238 0.698 108.878 o
-4 -17 -9 7.263 7.634 0.775 88.368 o
-4 -17 -8 11.252 11.684 0.887 67.504 o
-4 -17 -7 8.377 8.968 0.789 85.267 o
-4 -17 -6 2.127 2.186 0.629 134.417 o
-4 -17 -5 2.439 1.760 0.622 137.454 o
-4 -17 -4 0.901 0.894 0.601 147.212 o
-4 -17 -3 4.331 4.163 0.677 115.717 o
-4 -17 -2 4.054 4.016 0.684 113.367 o
-4 -17 -1 3.867 4.211 0.670 118.140 o
-4 -16 -14 1.197 1.083 0.559 170.121 o
-4 -16 -13 8.755 8.856 0.747 95.098 o
-4 -16 -12 2.575 2.507 0.629 134.417 o
-4 -16 -11 0.903 0.154 0.587 154.305 o
-4 -16 -10 1.478 1.760 0.636 131.479 o
-4 -16 -9 14.031 14.618 0.922 62.487 o
-4 -16 -8 5.953 4.938 0.705 106.732 o
-4 -16 -7 0.262 0.126 0.580 158.046 o
-4 -16 -6 18.473 18.606 1.013 51.785 o
-4 -16 -5 17.089 16.036 0.964 57.172 o
-4 -16 -4 3.231 3.757 0.657 123.221 o
-4 -16 -3 1.072 1.334 0.601 147.212 o
-4 -16 -2 3.656 3.988 0.657 123.221 o
-4 -16 -1 4.413 4.575 0.670 118.140 o
-4 -15 -15 7.258 7.606 0.712 104.650 o
-4 -15 -14 0.846 1.013 0.573 161.924 o
-4 -15 -13 0.098 0.168 0.573 161.924 o
-4 -15 -12 17.513 18.745 1.020 51.078 o
-4 -15 -11 24.797 24.270 1.159 39.511 o
-4 -15 -10 0.599 0.594 0.587 154.305 o
-4 -15 -9 14.701 14.478 0.922 62.487 o
-4 -15 -8 14.283 14.618 0.922 62.487 o
-4 -15 -7 12.070 12.041 0.859 71.966 o
-4 -15 -6 5.213 4.777 0.684 113.367 o
-4 -15 -5 2.867 2.535 0.629 134.417 o
-4 -15 -4 1.992 1.585 0.587 154.305 o
-4 -15 -3 9.257 8.954 0.747 95.098 o
-4 -15 -2 34.583 34.383 1.278 32.511 o
-4 -15 -1 32.018 32.029 1.229 35.149 o
-4 -14 -16 0.761 1.131 0.559 170.121 o
-4 -14 -15 1.515 1.886 0.587 154.305 o
-4 -14 -14 3.387 3.157 0.650 125.885 o
-4 -14 -13 1.728 1.578 0.636 131.479 o
-4 -14 -12 3.717 3.646 0.663 120.640 o
-4 -14 -11 7.997 7.913 0.775 88.368 o
-4 -14 -10 4.765 4.421 0.691 111.088 o
-4 -14 -9 4.658 5.469 0.705 106.732 o
-4 -14 -8 25.528 25.164 1.138 40.979 o
-4 -14 -7 3.787 4.225 0.670 118.140 o
-4 -14 -6 27.850 27.490 1.145 40.481 o
-4 -14 -5 4.434 5.392 0.622 137.454 o
-4 -14 -4 35.416 36.087 1.250 33.981 o
-4 -14 -3 12.921 12.362 0.768 89.981 o
-4 -14 -2 99.246 99.336 2.382 9.363 o
-4 -14 -1 10.628 10.686 0.726 100.664 o
-4 -13 -16 0.138 0.000 0.538 183.636 o
-4 -13 -15 3.230 2.766 0.629 134.417 o
-4 -13 -14 1.643 1.585 0.629 134.417 o
-4 -13 -13 0.057 0.887 0.580 158.046 o
-4 -13 -12 8.135 8.004 0.768 89.981 o
-4 -13 -11 12.375 11.740 0.859 71.966 o
-4 -13 -10 2.294 3.555 0.650 125.885 o
-4 -13 -9 7.649 7.871 0.754 93.345 o
-4 -13 -8 8.164 8.423 0.733 98.755 o
-4 -13 -7 26.527 26.735 1.076 45.909 o
-4 -13 -6 23.840 24.724 1.020 51.078 o
-4 -13 -5 112.483 112.326 2.598 7.868 o
-4 -13 -4 13.256 13.235 0.761 91.640 o
-4 -13 -3 84.255 82.636 2.039 12.770 o
-4 -13 -2 1.206 1.299 0.489 222.199 o
-4 -13 -1 23.637 23.977 0.957 58.009 o
-4 -12 -17 2.083 1.942 0.573 161.924 o
-4 -12 -16 10.715 10.392 0.810 80.914 o
-4 -12 -15 15.629 16.126 0.964 57.172 o
-4 -12 -14 25.366 26.659 1.166 39.040 o
-4 -12 -13 3.230 3.890 0.663 120.640 o
-4 -12 -12 1.931 1.795 0.615 140.596 o
-4 -12 -11 10.758 10.581 0.831 76.886 o
-4 -12 -10 17.063 16.497 0.943 59.741 o
-4 -12 -9 10.720 10.050 0.740 96.901 o
-4 -12 -8 41.232 40.613 1.327 30.160 o
-4 -12 -7 11.845 12.355 0.747 95.098 o
-4 -12 -6 3.220 3.024 0.524 193.560 o
-4 -12 -5 41.142 40.319 1.264 33.234 o
-4 -12 -4 84.016 84.753 2.039 12.770 o
-4 -12 -3 20.152 20.073 0.852 73.151 o
-4 -12 -2 60.120 60.504 1.592 20.945 o
-4 -12 -1 96.508 96.207 2.214 10.835 o
-4 -11 -18 1.740 2.158 0.566 165.947 o
-4 -11 -17 3.174 3.513 0.643 128.636 o
-4 -11 -16 10.430 9.596 0.824 78.194 o
-4 -11 -15 0.266 0.831 0.615 140.596 o
-4 -11 -14 3.553 2.794 0.650 125.885 o
-4 -11 -13 3.951 4.547 0.684 113.367 o
-4 -11 -12 6.245 6.083 0.719 102.628 o
-4 -11 -11 12.205 12.662 0.880 68.580 o
-4 -11 -10 32.038 32.113 1.187 37.674 o
-4 -11 -9 48.721 49.169 1.481 24.225 o
-4 -11 -8 27.371 26.666 1.034 49.707 o
-4 -11 -7 19.541 20.310 0.880 68.580 o
-4 -11 -6 5.958 6.558 0.573 161.924 o
-4 -11 -5 2.084 2.109 0.468 242.543 o
-4 -11 -4 21.169 21.923 0.859 71.966 o
-4 -11 -3 33.504 33.573 1.062 47.125 o
-4 -11 -2 117.986 118.207 2.549 8.172 o
-4 -11 -1 10.916 11.133 0.615 140.596 o
-4 -10 -18 0.437 0.286 0.545 178.957 o
-4 -10 -17 4.503 4.491 0.677 115.717 o
-4 -10 -16 6.627 6.614 0.768 89.981 o
-4 -10 -15 3.691 4.449 0.670 118.140 o
-4 -10 -14 19.848 19.416 1.027 50.385 o
-4 -10 -13 0.108 0.391 0.566 165.947 o
-4 -10 -12 7.149 7.690 0.733 98.755 o
-4 -10 -11 8.423 8.898 0.705 106.732 o
-4 -10 -10 3.603 3.387 0.559 170.121 o
-4 -10 -9 0.217 -0.007 0.454 257.699 o
-4 -10 -8 11.092 11.503 0.684 113.367 o
-4 -10 -7 19.029 19.116 0.817 79.537 o
-4 -10 -6 29.991 29.585 0.999 53.243 o
-4 -10 -5 11.945 11.873 0.636 131.479 o
-4 -10 -4 79.655 79.794 1.858 15.388 o
-4 -10 -3 8.256 8.709 0.545 178.957 o
-4 -10 -2 13.954 13.633 0.636 131.479 o
-4 -10 -1 36.360 35.906 1.041 49.042 o
-4 -9 -19 8.279 8.144 0.705 106.732 o
-4 -9 -18 0.504 -0.230 0.552 174.455 o
-4 -9 -17 4.298 4.868 0.705 106.732 o
-4 -9 -16 4.170 3.632 0.670 118.140 o
-4 -9 -15 7.241 7.780 0.761 91.640 o
-4 -9 -14 7.377 7.829 0.768 89.981 o
-4 -9 -13 10.482 10.525 0.810 80.914 o
-4 -9 -12 8.100 8.528 0.698 108.878 o
-4 -9 -11 1.331 1.124 0.503 210.026 o
-4 -9 -10 17.113 17.104 0.831 76.886 o
-4 -9 -9 71.069 70.296 1.788 16.613 o
-4 -9 -8 33.921 35.032 1.117 42.530 o
-4 -9 -7 52.852 52.737 1.411 26.683 o
-4 -9 -6 16.652 16.322 0.712 104.650 o
-4 -9 -5 39.549 40.299 1.138 40.979 o
-4 -9 -4 19.242 18.704 0.719 102.628 o
-4 -9 -3 17.207 17.656 0.684 113.367 o
-4 -9 -2 44.057 43.861 1.145 40.481 o
-4 -9 -1 79.192 79.766 1.767 17.010 o
-4 -8 -19 4.491 4.861 0.636 131.479 o
-4 -8 -18 2.309 2.514 0.636 131.479 o
-4 -8 -17 1.228 0.601 0.629 134.417 o
-4 -8 -16 1.105 1.990 0.615 140.596 o
-4 -8 -15 6.635 7.208 0.747 95.098 o
-4 -8 -14 6.151 5.811 0.712 104.650 o
-4 -8 -13 23.913 24.340 1.076 45.909 o
-4 -8 -12 3.184 3.101 0.559 170.121 o
-4 -8 -11 22.216 22.356 0.943 59.741 o
-4 -8 -10 29.930 30.633 1.069 46.511 o
-4 -8 -9 6.058 5.608 0.538 183.636 o
-4 -8 -8 11.311 10.728 0.615 140.596 o
-4 -8 -7 16.586 16.203 0.698 108.878 o
-4 -8 -6 27.641 27.392 0.880 68.580 o
-4 -8 -5 16.661 17.209 0.670 118.140 o
-4 -8 -4 49.213 48.624 1.222 35.552 o
-4 -8 -3 24.642 23.998 0.740 96.901 o
-4 -8 -2 41.236 41.912 1.048 48.390 o
-4 -8 -1 42.928 42.513 1.055 47.751 o
-4 -7 -20 1.576 1.914 0.573 161.924 o
-4 -7 -19 4.198 4.281 0.650 125.885 o
-4 -7 -18 3.818 3.771 0.670 118.140 o
-4 -7 -17 6.985 7.487 0.747 95.098 o
-4 -7 -16 2.467 2.570 0.636 131.479 o
-4 -7 -15 3.567 3.338 0.650 125.885 o
-4 -7 -14 1.053 1.557 0.580 158.046 o
-4 -7 -13 8.684 8.332 0.691 111.088 o
-4 -7 -12 3.551 3.513 0.552 174.455 o
-4 -7 -11 3.321 2.822 0.510 204.312 o
-4 -7 -10 28.418 28.663 1.006 52.507 o
-4 -7 -9 2.646 3.052 0.447 265.815 o
-4 -7 -8 27.374 26.819 0.901 65.427 o
-4 -7 -7 14.766 14.094 0.629 134.417 o
-4 -7 -6 13.887 13.689 0.601 147.212 o
-4 -7 -5 200.057 198.965 3.785 3.706 o
-4 -7 -4 12.542 12.467 0.517 198.827 o
-4 -7 -3 47.316 46.221 1.103 43.614 o
-4 -7 -2 7.222 7.634 0.398 335.111 o
-4 -7 -1 97.811 98.749 1.990 13.405 o
-4 -6 -20 4.028 3.841 0.615 140.596 o
-4 -6 -19 7.044 6.935 0.726 100.664 o
-4 -6 -18 5.146 5.105 0.705 106.732 o
-4 -6 -17 10.537 10.295 0.817 79.537 o
-4 -6 -16 1.422 1.530 0.601 147.212 o
-4 -6 -15 9.855 9.575 0.796 83.778 o
-4 -6 -14 7.969 8.248 0.719 102.628 o
-4 -6 -13 0.243 0.328 0.482 228.687 o
-4 -6 -12 28.399 27.594 1.034 49.707 o
-4 -6 -11 70.845 70.505 1.781 16.744 o
-4 -6 -10 30.458 30.493 1.013 51.785 o
-4 -6 -9 43.385 43.413 1.208 36.379 o
-4 -6 -8 61.399 61.943 1.502 23.554 o
-4 -6 -7 126.832 125.086 2.563 8.084 o
-4 -6 -6 112.142 113.011 2.291 10.120 o
-4 -6 -5 70.924 71.071 1.544 22.292 o
-4 -6 -4 54.087 55.259 1.243 34.364 o
-4 -6 -3 131.294 130.660 2.528 8.308 o
-4 -6 -2 161.447 160.915 3.031 5.780 o
-4 -6 -1 395.294 400.395 7.131 1.044 o
-4 -5 -20 2.213 1.942 0.580 158.046 o
-4 -5 -19 6.207 6.139 0.719 102.628 o
-4 -5 -18 8.167 7.850 0.782 86.797 o
-4 -5 -17 12.441 12.509 0.873 69.682 o
-4 -5 -16 2.488 2.410 0.629 134.417 o
-4 -5 -15 39.130 39.440 1.397 27.219 o
-4 -5 -14 66.712 66.364 1.816 16.106 o
-4 -5 -13 11.560 10.993 0.719 102.628 o
-4 -5 -12 4.774 5.364 0.559 170.121 o
-4 -5 -11 5.365 5.797 0.538 183.636 o
-4 -5 -10 71.129 70.917 1.718 17.992 o
-4 -5 -9 45.549 45.341 1.222 35.552 o
-4 -5 -8 100.557 102.290 2.179 11.185 o
-4 -5 -7 52.295 52.849 1.257 33.604 o
-4 -5 -6 191.152 193.713 3.653 3.980 o
-4 -5 -5 9.236 9.687 0.433 283.241 o
-4 -5 -4 281.200 282.418 5.126 2.021 o
-4 -5 -3 167.476 170.581 3.185 5.236 o
-4 -5 -2 303.783 312.366 5.601 1.693 o
-4 -5 -1 251.930 255.166 4.610 2.499 o
-4 -4 -20 3.873 3.492 0.636 131.479 o
-4 -4 -19 11.080 12.139 0.852 73.151 o
-4 -4 -18 5.535 5.343 0.698 108.878 o
-4 -4 -17 5.242 4.149 0.684 113.367 o
-4 -4 -16 8.607 8.297 0.775 88.368 o
-4 -4 -15 7.226 7.480 0.712 104.650 o
-4 -4 -14 0.234 0.559 0.489 222.199 o
-4 -4 -13 36.941 36.695 1.215 35.962 o
-4 -4 -12 4.177 4.777 0.531 188.500 o
-4 -4 -11 37.629 38.238 1.159 39.511 o
-4 -4 -10 1.108 1.208 0.391 347.186 o
-4 -4 -9 69.877 67.795 1.599 20.762 o
-4 -4 -8 55.634 56.174 1.348 29.230 o
-4 -4 -7 43.070 45.097 1.097 44.171 o
-4 -4 -6 72.058 73.180 1.557 21.894 o
-4 -4 -5 549.540 557.482 9.924 0.539 o
-4 -4 -4 475.103 473.400 8.437 0.746 o
-4 -4 -3 203.179 206.501 3.764 3.748 o
-4 -4 -2 102.437 105.635 2.018 13.036 o
-4 -4 -1 1410.430 1416.280 25.199 0.084 o
-4 -3 -21 1.988 1.271 0.573 161.924 o
-4 -3 -20 3.511 3.380 0.629 134.417 o
-4 -3 -19 19.588 20.044 1.048 48.390 o
-4 -3 -18 13.599 14.241 0.908 64.425 o
-4 -3 -17 1.056 0.342 0.580 158.046 o
-4 -3 -16 8.825 8.088 0.768 89.981 o
-4 -3 -15 7.025 7.250 0.691 111.088 o
-4 -3 -14 25.969 25.520 1.027 50.385 o
-4 -3 -13 1.099 1.439 0.475 235.462 o
-4 -3 -12 68.484 69.409 1.753 17.282 o
-4 -3 -11 46.204 46.396 1.292 31.812 o
-4 -3 -10 2.130 2.605 0.412 312.777 o
-4 -3 -9 221.304 220.315 4.218 2.984 o
-4 -3 -8 275.237 273.514 5.064 2.071 o
-4 -3 -7 34.382 34.474 0.894 66.454 o
-4 -3 -6 383.537 385.714 6.921 1.109 o
-4 -3 -5 331.274 327.110 5.888 1.532 o
-4 -3 -4 707.845 713.222 12.788 0.325 o
-4 -3 -3 40.858 40.620 0.901 65.427 o
-4 -3 -2 10.270 10.825 0.370 387.603 o
-4 -3 -1 764.087 770.157 13.759 0.281 o
-4 -2 -21 1.440 0.796 0.531 188.500 o
-4 -2 -20 5.528 5.490 0.691 111.088 o
-4 -2 -19 33.728 34.935 1.348 29.230 o
-4 -2 -18 3.724 4.232 0.677 115.717 o
-4 -2 -17 6.692 7.033 0.740 96.901 o
-4 -2 -16 9.243 9.010 0.789 85.267 o
-4 -2 -15 40.396 40.892 1.397 27.219 o
-4 -2 -14 56.038 56.222 1.606 20.582 o
-4 -2 -13 71.937 72.160 1.844 15.622 o
-4 -2 -12 44.324 44.224 1.292 31.812 o
-4 -2 -11 99.037 98.742 2.207 10.903 o
-4 -2 -10 30.021 29.312 0.929 61.551 o
-4 -2 -9 96.090 95.697 2.053 12.596 o
-4 -2 -8 12.938 12.697 0.524 193.560 o
-4 -2 -7 23.566 23.145 0.684 113.367 o
-4 -2 -6 272.626 274.023 4.966 2.154 o
-4 -2 -5 452.985 449.877 8.046 0.820 o
-4 -2 -4 149.953 150.530 2.794 6.805 o
-4 -2 -3 236.532 240.220 4.309 2.860 o
-4 -2 -2 514.352 522.757 9.310 0.613 o
-4 -2 -1 5.803 6.090 0.265 754.001 o
-4 -1 -21 1.922 2.165 0.559 170.121 o
-4 -1 -20 4.705 4.610 0.670 118.140 o
-4 -1 -19 3.606 3.716 0.684 113.367 o
-4 -1 -18 2.039 2.081 0.629 134.417 o
-4 -1 -17 1.303 1.872 0.615 140.596 o
-4 -1 -16 39.002 37.896 1.376 28.055 o
-4 -1 -15 24.382 24.354 1.034 49.707 o
-4 -1 -14 175.541 172.530 3.660 3.965 o
-4 -1 -13 18.866 19.507 0.866 70.810 o
-4 -1 -12 81.790 80.918 1.942 14.088 o
-4 -1 -11 36.621 36.555 1.097 44.171 o
-4 -1 -10 34.518 34.460 1.013 51.785 o
-4 -1 -9 10.611 11.049 0.538 183.636 o
-4 -1 -8 2.259 2.375 0.314 537.668 o
-4 -1 -7 117.524 117.348 2.312 9.938 o
-4 -1 -6 380.220 372.039 6.677 1.191 o
-4 -1 -5 89.349 90.738 1.795 16.484 o
-4 -1 -4 11.292 11.091 0.384 359.926 o
-4 -1 -3 97.828 99.189 1.893 14.825 o
-4 -1 -2 586.090 585.335 10.518 0.480 o
-4 -1 -1 958.231 939.348 16.881 0.186 o
-3 -21 -4 4.551 4.197 0.636 131.479 o
-3 -21 -3 3.396 3.939 0.608 143.847 o
-3 -21 -2 1.539 1.872 0.566 165.947 o
-3 -21 -1 4.382 4.204 0.629 134.417 o
-3 -20 -7 6.212 5.531 0.650 125.885 o
-3 -20 -6 3.602 3.317 0.622 137.454 o
-3 -20 -5 0.099 -0.650 0.545 178.957 o
-3 -20 -4 5.215 5.490 0.684 113.367 o
-3 -20 -3 2.257 1.802 0.615 140.596 o
-3 -20 -2 1.659 1.858 0.601 147.212 o
-3 -20 -1 5.526 4.868 0.684 113.367 o
-3 -19 -9 3.314 2.794 0.601 147.212 o
-3 -19 -8 5.466 4.910 0.677 115.717 o
-3 -19 -7 1.953 2.081 0.608 143.847 o
-3 -19 -6 8.396 8.870 0.782 86.797 o
-3 -19 -5 1.326 1.613 0.629 134.417 o
-3 -19 -4 9.390 8.102 0.789 85.267 o
-3 -19 -3 1.096 1.467 0.622 137.454 o
-3 -19 -2 0.723 0.775 0.601 147.212 o
-3 -19 -1 2.458 1.963 0.650 125.885 o
-3 -18 -11 0.651 0.182 0.538 183.636 o
-3 -18 -10 4.640 4.756 0.657 123.221 o
-3 -18 -9 1.764 1.432 0.608 143.847 o
-3 -18 -8 7.459 7.676 0.768 89.981 o
-3 -18 -7 1.757 2.186 0.636 131.479 o
-3 -18 -6 9.988 9.519 0.831 76.886 o
-3 -18 -5 8.885 8.241 0.775 88.368 o
-3 -18 -4 3.406 2.975 0.650 125.885 o
-3 -18 -3 2.035 2.829 0.636 131.479 o
-3 -18 -2 0.624 0.754 0.587 154.305 o
-3 -18 -1 1.857 1.641 0.615 140.596 o
-3 -17 -13 2.991 3.080 0.608 143.847 o
-3 -17 -12 2.080 2.801 0.601 147.212 o
-3 -17 -11 11.832 11.454 0.824 78.194 o
-3 -17 -10 5.832 6.027 0.733 98.755 o
-3 -17 -9 19.536 19.556 1.048 48.390 o
-3 -17 -8 10.247 9.792 0.817 79.537 o
-3 -17 -7 1.548 1.648 0.615 140.596 o
-3 -17 -6 10.141 10.413 0.831 76.886 o
-3 -17 -5 1.501 1.341 0.608 143.847 o
-3 -17 -4 4.424 4.197 0.677 115.717 o
-3 -17 -3 2.514 2.661 0.636 131.479 o
-3 -17 -2 9.920 10.574 0.831 76.886 o
-3 -17 -1 13.830 13.668 0.908 64.425 o
-3 -16 -14 2.922 2.326 0.587 154.305 o
-3 -16 -13 3.332 3.304 0.622 137.454 o
-3 -16 -12 3.884 3.492 0.663 120.640 o
-3 -16 -11 0.611 0.496 0.594 150.696 o
-3 -16 -10 1.502 1.488 0.643 128.636 o
-3 -16 -9 11.418 10.930 0.852 73.151 o
-3 -16 -8 4.971 4.624 0.712 104.650 o
-3 -16 -7 45.509 45.250 1.537 22.495 o
-3 -16 -6 4.010 4.232 0.677 115.717 o
-3 -16 -5 3.421 2.752 0.643 128.636 o
-3 -16 -4 9.198 9.554 0.796 83.778 o
-3 -16 -3 3.621 3.394 0.650 125.885 o
-3 -16 -2 14.186 14.674 0.908 64.425 o
-3 -16 -1 4.083 4.086 0.657 123.221 o
-3 -15 -15 3.380 3.618 0.608 143.847 o
-3 -15 -14 3.683 3.269 0.622 137.454 o
-3 -15 -13 26.119 26.379 1.159 39.511 o
-3 -15 -12 7.155 6.628 0.761 91.640 o
-3 -15 -11 1.263 1.858 0.615 140.596 o
-3 -15 -10 37.983 39.028 1.411 26.683 o
-3 -15 -9 2.215 2.207 0.643 128.636 o
-3 -15 -8 13.811 13.249 0.887 67.504 o
-3 -15 -7 2.369 1.872 0.622 137.454 o
-3 -15 -6 13.080 12.543 0.866 70.810 o
-3 -15 -5 19.641 19.667 0.999 53.243 o
-3 -15 -4 2.266 2.144 0.587 154.305 o
-3 -15 -3 13.729 14.241 0.859 71.966 o
-3 -15 -2 0.491 0.950 0.517 198.827 o
-3 -15 -1 21.217 21.616 0.978 55.550 o
-3 -14 -16 3.080 3.213 0.594 150.696 o
-3 -14 -15 4.688 4.400 0.663 120.640 o
-3 -14 -14 0.133 0.084 0.573 161.924 o
-3 -14 -13 8.875 8.695 0.810 80.914 o
-3 -14 -12 3.319 2.794 0.636 131.479 o
-3 -14 -11 1.850 1.509 0.615 140.596 o
-3 -14 -10 9.490 9.114 0.803 82.327 o
-3 -14 -9 25.832 26.323 1.166 39.040 o
-3 -14 -8 36.274 37.086 1.362 28.633 o
-3 -14 -7 8.841 7.941 0.726 100.664 o
-3 -14 -6 5.280 5.755 0.636 131.479 o
-3 -14 -5 43.597 44.936 1.418 26.421 o
-3 -14 -4 2.846 2.717 0.545 178.957 o
-3 -14 -3 11.246 10.777 0.719 102.628 o
-3 -14 -2 16.808 16.364 0.831 76.886 o
-3 -14 -1 22.376 22.091 0.950 58.865 o
-3 -13 -17 2.935 3.415 0.615 140.596 o
-3 -13 -16 1.254 0.636 0.566 165.947 o
-3 -13 -15 9.301 8.674 0.789 85.267 o
-3 -13 -14 1.643 1.306 0.629 134.417 o
-3 -13 -13 16.838 17.719 0.985 54.765 o
-3 -13 -12 0.896 0.838 0.594 150.696 o
-3 -13 -11 17.985 17.467 0.985 54.765 o
-3 -13 -10 15.375 14.786 0.922 62.487 o
-3 -13 -9 8.423 8.220 0.747 95.098 o
-3 -13 -8 12.575 12.111 0.782 86.797 o
-3 -13 -7 5.203 4.945 0.601 147.212 o
-3 -13 -6 52.001 52.332 1.530 22.701 o
-3 -13 -5 9.429 9.687 0.684 113.367 o
-3 -13 -4 19.205 19.178 0.873 69.682 o
-3 -13 -3 44.326 44.978 1.348 29.230 o
-3 -13 -2 31.655 32.812 1.117 42.530 o
-3 -13 -1 60.427 60.825 1.627 20.055 o
-3 -12 -17 3.670 3.646 0.622 137.454 o
-3 -12 -16 4.605 4.442 0.677 115.717 o
-3 -12 -15 8.323 8.395 0.803 82.327 o
-3 -12 -14 8.301 8.137 0.775 88.368 o
-3 -12 -13 14.404 14.625 0.922 62.487 o
-3 -12 -12 19.265 19.633 1.027 50.385 o
-3 -12 -11 0.933 1.362 0.594 150.696 o
-3 -12 -10 8.618 8.625 0.740 96.901 o
-3 -12 -9 23.990 23.970 1.020 51.078 o
-3 -12 -8 13.200 13.235 0.775 88.368 o
-3 -12 -7 13.867 14.387 0.782 86.797 o
-3 -12 -6 2.002 2.186 0.489 222.199 o
-3 -12 -5 49.788 50.097 1.432 25.908 o
-3 -12 -4 18.553 18.976 0.831 76.886 o
-3 -12 -3 126.439 126.595 2.752 7.014 o
-3 -12 -2 8.125 7.976 0.587 154.305 o
-3 -12 -1 21.311 21.616 0.852 73.151 o
-3 -11 -18 2.565 2.745 0.594 150.696 o
-3 -11 -17 2.983 3.820 0.650 125.885 o
-3 -11 -16 5.679 5.825 0.726 100.664 o
-3 -11 -15 1.622 1.634 0.615 140.596 o
-3 -11 -14 0.970 1.069 0.594 150.696 o
-3 -11 -13 8.313 8.653 0.782 86.797 o
-3 -11 -12 3.096 2.989 0.629 134.417 o
-3 -11 -11 3.290 3.157 0.608 143.847 o
-3 -11 -10 1.129 1.048 0.517 198.827 o
-3 -11 -9 15.649 14.939 0.810 80.914 o
-3 -11 -8 94.623 94.649 2.256 10.436 o
-3 -11 -7 100.031 100.369 2.326 9.819 o
-3 -11 -6 14.056 13.926 0.719 102.628 o
-3 -11 -5 5.121 5.210 0.510 204.312 o
-3 -11 -4 54.788 54.302 1.439 25.657 o
-3 -11 -3 9.234 10.141 0.601 147.212 o
-3 -11 -2 16.983 17.230 0.726 100.664 o
-3 -11 -1 30.198 30.584 0.978 55.550 o
-3 -10 -18 5.034 5.964 0.677 115.717 o
-3 -10 -17 1.463 1.062 0.601 147.212 o
-3 -10 -16 1.522 1.963 0.643 128.636 o
-3 -10 -15 8.685 7.955 0.768 89.981 o
-3 -10 -14 7.026 7.634 0.761 91.640 o
-3 -10 -13 10.614 10.832 0.824 78.194 o
-3 -10 -12 26.956 26.875 1.131 41.487 o
-3 -10 -11 1.151 1.124 0.510 204.312 o
-3 -10 -10 16.082 16.357 0.831 76.886 o
-3 -10 -9 16.040 16.057 0.803 82.327 o
-3 -10 -8 30.802 31.212 1.069 46.511 o
-3 -10 -7 7.276 6.740 0.559 170.121 o
-3 -10 -6 0.579 0.475 0.391 347.186 o
-3 -10 -5 17.142 17.579 0.733 98.755 o
-3 -10 -4 8.971 9.184 0.552 174.455 o
-3 -10 -3 54.099 54.951 1.390 27.494 o
-3 -10 -2 166.955 166.921 3.324 4.805 o
-3 -10 -1 59.219 58.520 1.432 25.908 o
-3 -9 -19 0.495 0.210 0.531 188.500 o
-3 -9 -18 5.223 4.994 0.670 118.140 o
-3 -9 -17 0.223 -0.223 0.580 158.046 o
-3 -9 -16 1.585 1.662 0.615 140.596 o
-3 -9 -15 2.101 2.738 0.622 137.454 o
-3 -9 -14 6.265 6.174 0.712 104.650 o
-3 -9 -13 21.094 20.282 1.020 51.078 o
-3 -9 -12 22.428 23.243 0.999 53.243 o
-3 -9 -11 7.234 7.690 0.643 128.636 o
-3 -9 -10 2.241 2.340 0.496 215.984 o
-3 -9 -9 66.885 66.412 1.704 18.288 o
-3 -9 -8 1.771 1.921 0.440 274.320 o
-3 -9 -7 46.702 44.161 1.243 34.364 o
-3 -9 -6 6.029 6.104 0.482 228.687 o
-3 -9 -5 45.815 46.899 1.229 35.149 o
-3 -9 -4 16.366 16.245 0.650 125.885 o
-3 -9 -3 32.767 32.923 0.943 59.741 o
-3 -9 -2 147.934 147.282 2.919 6.231 o
-3 -9 -1 13.038 13.738 0.559 170.121 o
-3 -8 -19 4.990 5.050 0.663 120.640 o
-3 -8 -18 1.897 2.046 0.615 140.596 o
-3 -8 -17 4.447 4.854 0.677 115.717 o
-3 -8 -16 1.554 1.369 0.601 147.212 o
-3 -8 -15 9.335 9.876 0.810 80.914 o
-3 -8 -14 1.146 1.557 0.587 154.305 o
-3 -8 -13 1.735 1.956 0.545 178.957 o
-3 -8 -12 24.851 24.794 1.013 51.785 o
-3 -8 -11 12.419 12.187 0.719 102.628 o
-3 -8 -10 17.289 17.495 0.803 82.327 o
-3 -8 -9 15.264 15.316 0.726 100.664 o
-3 -8 -8 35.884 35.200 1.069 46.511 o
-3 -8 -7 109.618 108.527 2.326 9.819 o
-3 -8 -6 87.150 86.813 1.921 14.397 o
-3 -8 -5 3.376 3.317 0.377 373.380 o
-3 -8 -4 106.599 104.518 2.151 11.477 o
-3 -8 -3 14.540 14.813 0.559 170.121 o
-3 -8 -2 58.795 59.205 1.334 29.845 o
-3 -8 -1 8.247 8.116 0.412 312.777 o
-3 -7 -20 2.069 1.711 0.559 170.121 o
-3 -7 -19 0.555 0.789 0.566 165.947 o
-3 -7 -18 1.642 1.110 0.594 150.696 o
-3 -7 -17 0.207 0.733 0.573 161.924 o
-3 -7 -16 6.971 7.131 0.747 95.098 o
-3 -7 -15 9.987 8.975 0.789 85.267 o
-3 -7 -14 61.745 59.638 1.760 17.145 o
-3 -7 -13 2.174 2.053 0.531 188.500 o
-3 -7 -12 16.057 16.378 0.817 79.537 o
-3 -7 -11 14.447 14.485 0.747 95.098 o
-3 -7 -10 23.098 24.081 0.901 65.427 o
-3 -7 -9 11.300 11.426 0.622 137.454 o
-3 -7 -8 1.690 1.585 0.384 359.926 o
-3 -7 -7 22.665 22.286 0.768 89.981 o
-3 -7 -6 2.285 2.647 0.349 435.511 o
-3 -7 -5 10.732 10.846 0.489 222.199 o
-3 -7 -4 155.300 157.262 3.017 5.834 o
-3 -7 -3 10.727 10.979 0.454 257.699 o
-3 -7 -2 169.509 168.025 3.171 5.282 o
-3 -7 -1 282.280 281.378 5.112 2.032 o
-3 -6 -20 0.908 1.194 0.552 174.455 o
-3 -6 -19 0.278 0.286 0.559 170.121 o
-3 -6 -18 0.519 0.314 0.587 154.305 o
-3 -6 -17 7.377 7.103 0.747 95.098 o
-3 -6 -16 1.053 1.327 0.601 147.212 o
-3 -6 -15 4.165 4.372 0.663 120.640 o
-3 -6 -14 5.181 5.322 0.622 137.454 o
-3 -6 -13 15.989 16.434 0.831 76.886 o
-3 -6 -12 9.108 8.982 0.643 128.636 o
-3 -6 -11 20.433 19.793 0.831 76.886 o
-3 -6 -10 81.252 81.233 1.914 14.502 o
-3 -6 -9 19.382 18.822 0.747 95.098 o
-3 -6 -8 10.257 10.323 0.545 178.957 o
-3 -6 -7 42.156 42.429 1.103 43.614 o
-3 -6 -6 201.368 203.253 3.827 3.626 o
-3 -6 -5 194.731 195.899 3.674 3.935 o
-3 -6 -4 176.580 177.300 3.324 4.805 o
-3 -6 -3 113.701 114.987 2.235 10.633 o
-3 -6 -2 109.678 109.079 2.123 11.781 o
-3 -6 -1 75.574 76.225 1.550 22.092 o
-3 -5 -20 1.677 1.152 0.573 161.924 o
-3 -5 -19 0.653 0.545 0.587 154.305 o
-3 -5 -18 2.371 1.578 0.601 147.212 o
-3 -5 -17 0.513 0.251 0.573 161.924 o
-3 -5 -16 66.410 67.942 1.942 14.088 o
-3 -5 -15 3.168 2.829 0.608 143.847 o
-3 -5 -14 9.710 9.436 0.705 106.732 o
-3 -5 -13 6.537 6.740 0.615 140.596 o
-3 -5 -12 4.012 4.253 0.517 198.827 o
-3 -5 -11 40.661 39.754 1.187 37.674 o
-3 -5 -10 78.831 77.957 1.823 15.983 o
-3 -5 -9 11.382 11.223 0.573 161.924 o
-3 -5 -8 139.352 136.862 2.752 7.014 o
-3 -5 -7 192.232 190.898 3.618 4.058 o
-3 -5 -6 61.193 61.209 1.348 29.230 o
-3 -5 -5 187.643 188.859 3.513 4.303 o
-3 -5 -4 260.931 258.309 4.686 2.418 o
-3 -5 -3 260.960 262.262 4.721 2.383 o
-3 -5 -2 314.754 319.902 5.699 1.635 o
-3 -5 -1 141.647 145.787 2.710 7.232 o
-3 -4 -21 2.273 2.095 0.573 161.924 o
-3 -4 -20 2.591 2.354 0.608 143.847 o
-3 -4 -19 4.117 4.575 0.684 113.367 o
-3 -4 -18 5.457 4.665 0.684 113.367 o
-3 -4 -17 1.959 2.228 0.622 137.454 o
-3 -4 -16 38.011 38.783 1.397 27.219 o
-3 -4 -15 15.660 16.119 0.901 65.427 o
-3 -4 -14 6.708 6.984 0.636 131.479 o
-3 -4 -13 21.594 22.007 0.922 62.487 o
-3 -4 -12 54.766 53.855 1.474 24.455 o
-3 -4 -11 80.836 81.247 1.914 14.502 o
-3 -4 -10 1.610 2.074 0.398 335.111 o
-3 -4 -9 10.283 10.728 0.545 178.957 o
-3 -4 -8 0.984 1.383 0.314 537.668 o
-3 -4 -7 202.523 201.954 3.785 3.706 o
-3 -4 -6 319.457 320.817 5.790 1.584 o
-3 -4 -5 220.766 222.334 4.079 3.192 o
-3 -4 -4 122.138 125.044 2.382 9.363 o
-3 -4 -3 820.719 826.924 14.778 0.243 o
-3 -4 -2 99.026 101.214 1.928 14.293 o
-3 -4 -1 598.878 602.698 10.770 0.458 o
-3 -3 -21 2.502 2.032 0.559 170.121 o
-3 -3 -20 13.978 14.338 0.887 67.504 o
-3 -3 -19 0.919 0.426 0.601 147.212 o
-3 -3 -18 3.354 3.436 0.657 123.221 o
-3 -3 -17 6.519 6.768 0.740 96.901 o
-3 -3 -16 15.819 15.603 0.929 61.551 o
-3 -3 -15 53.251 53.226 1.592 20.945 o
-3 -3 -14 4.615 4.428 0.573 161.924 o
-3 -3 -13 102.815 102.744 2.382 9.363 o
-3 -3 -12 8.036 8.011 0.587 154.305 o
-3 -3 -11 156.106 154.762 3.178 5.259 o
-3 -3 -10 44.912 44.622 1.201 36.803 o
-3 -3 -9 3.640 3.981 0.384 359.926 o
-3 -3 -8 6.009 5.825 0.391 347.186 o
-3 -3 -7 37.787 37.708 0.936 60.636 o
-3 -3 -6 812.266 808.179 14.450 0.254 o
-3 -3 -5 140.828 139.201 2.626 7.701 o
-3 -3 -4 1.002 1.069 0.203 1294.620 o
-3 -3 -3 689.228 708.578 12.641 0.332 o
-3 -3 -2 1033.020 1049.850 18.732 0.151 o
-3 -3 -1 318.927 323.436 5.783 1.588 o
-3 -2 -21 2.822 3.164 0.587 154.305 o
-3 -2 -20 10.935 11.566 0.831 76.886 o
-3 -2 -19 9.993 9.904 0.838 75.609 o
-3 -2 -18 25.208 24.696 1.124 42.004 o
-3 -2 -17 58.318 57.675 1.760 17.145 o
-3 -2 -16 46.251 47.094 1.544 22.292 o
-3 -2 -15 8.323 8.381 0.691 111.088 o
-3 -2 -14 86.076 85.926 2.130 11.704 o
-3 -2 -13 11.884 11.887 0.698 108.878 o
-3 -2 -12 67.853 67.614 1.697 18.439 o
-3 -2 -11 142.590 141.869 2.947 6.114 o
-3 -2 -10 58.466 57.137 1.411 26.683 o
-3 -2 -9 202.469 197.212 3.792 3.693 o
-3 -2 -8 305.633 301.960 5.524 1.740 o
-3 -2 -7 20.793 20.589 0.622 137.454 o
-3 -2 -6 302.039 301.506 5.441 1.794 o
-3 -2 -5 199.495 199.544 3.653 3.980 o
-3 -2 -4 1.435 1.369 0.196 1388.750 o
-3 -2 -3 368.507 371.997 6.656 1.199 o
-3 -2 -2 17.718 18.033 0.454 257.699 o
-3 -2 -1 1030.310 1025.370 18.082 0.162 o
-3 -1 -21 7.220 7.592 0.698 108.878 o
-3 -1 -20 7.418 6.893 0.733 98.755 o
-3 -1 -19 4.742 4.686 0.719 102.628 o
-3 -1 -18 4.406 3.709 0.677 115.717 o
-3 -1 -17 30.304 29.892 1.236 34.753 o
-3 -1 -16 39.277 39.035 1.397 27.219 o
-3 -1 -15 1.606 1.753 0.531 188.500 o
-3 -1 -14 63.772 63.367 1.718 17.992 o
-3 -1 -13 138.216 135.185 2.933 6.172 o
-3 -1 -12 210.343 210.342 4.177 3.045 o
-3 -1 -11 159.765 159.099 3.227 5.101 o
-3 -1 -10 25.341 25.122 0.824 78.194 o
-3 -1 -9 59.928 59.491 1.369 28.342 o
-3 -1 -8 325.239 320.559 5.825 1.565 o
-3 -1 -7 62.087 62.271 1.341 29.535 o
-3 -1 -6 98.646 98.567 1.935 14.190 o
-3 -1 -5 52.605 53.743 1.124 42.004 o
-3 -1 -4 138.431 139.034 2.563 8.084 o
-3 -1 -3 129.812 132.902 2.430 8.990 o
-3 -1 -2 3.427 3.967 0.217 1132.960 o
-3 -1 -1 3723.540 3422.660 60.322 0.015 o
-2 -21 -4 0.071 -0.468 0.510 204.312 o
-2 -21 -3 0.146 -0.370 0.524 193.560 o
-2 -21 -2 2.886 3.129 0.594 150.696 o
-2 -21 -1 0.273 -0.056 0.531 188.500 o
-2 -20 -8 0.294 0.433 0.552 174.455 o
-2 -20 -7 1.714 1.970 0.566 165.947 o
-2 -20 -6 0.324 1.159 0.559 170.121 o
-2 -20 -5 1.534 1.655 0.587 154.305 o
-2 -20 -4 10.343 10.337 0.796 83.778 o
-2 -20 -3 0.240 0.663 0.580 158.046 o
-2 -20 -2 6.455 6.698 0.733 98.755 o
-2 -20 -1 3.983 4.400 0.677 115.717 o
-2 -19 -10 2.696 2.361 0.601 147.212 o
-2 -19 -9 3.742 3.674 0.622 137.454 o
-2 -19 -8 5.450 5.971 0.691 111.088 o
-2 -19 -7 2.787 2.486 0.622 137.454 o
-2 -19 -6 2.053 1.376 0.608 143.847 o
-2 -19 -5 0.404 0.978 0.601 147.212 o
-2 -19 -4 1.912 1.970 0.636 131.479 o
-2 -19 -3 2.008 1.648 0.629 134.417 o
-2 -19 -2 7.720 8.479 0.796 83.778 o
-2 -19 -1 3.991 4.253 0.698 108.878 o
-2 -18 -11 0.042 -0.007 0.531 188.500 o
-2 -18 -10 6.494 6.502 0.712 104.650 o
-2 -18 -9 1.307 0.789 0.587 154.305 o
-2 -18 -8 0.566 0.475 0.594 150.696 o
-2 -18 -7 6.520 6.446 0.754 93.345 o
-2 -18 -6 3.493 3.338 0.684 113.367 o
-2 -18 -5 0.399 1.097 0.587 154.305 o
-2 -18 -4 0.432 0.196 0.580 158.046 o
-2 -18 -3 1.727 1.795 0.615 140.596 o
-2 -18 -2 1.821 3.031 0.636 131.479 o
-2 -18 -1 7.363 7.089 0.747 95.098 o
-2 -17 -13 3.646 3.555 0.601 147.212 o
-2 -17 -12 0.001 0.007 0.545 178.957 o
-2 -17 -11 1.022 1.006 0.573 161.924 o
-2 -17 -10 10.286 10.267 0.824 78.194 o
-2 -17 -9 3.811 4.435 0.705 106.732 o
-2 -17 -8 7.468 7.298 0.761 91.640 o
-2 -17 -7 4.290 4.882 0.698 108.878 o
-2 -17 -6 1.112 1.760 0.615 140.596 o
-2 -17 -5 7.095 7.075 0.747 95.098 o
-2 -17 -4 6.259 6.027 0.726 100.664 o
-2 -17 -3 1.986 1.523 0.615 140.596 o
-2 -17 -2 12.400 13.424 0.894 66.454 o
-2 -17 -1 16.523 16.210 0.957 58.009 o
-2 -16 -14 1.851 2.172 0.566 165.947 o
-2 -16 -13 3.127 2.549 0.622 137.454 o
-2 -16 -12 10.982 11.377 0.838 75.609 o
-2 -16 -11 6.214 7.040 0.761 91.640 o
-2 -16 -10 4.352 4.246 0.670 118.140 o
-2 -16 -9 1.862 1.837 0.615 140.596 o
-2 -16 -8 1.551 1.502 0.615 140.596 o
-2 -16 -7 8.234 8.053 0.775 88.368 o
-2 -16 -6 1.245 1.990 0.601 147.212 o
-2 -16 -5 12.082 12.355 0.866 70.810 o
-2 -16 -4 15.084 15.121 0.915 63.445 o
-2 -16 -3 22.799 23.837 1.097 44.171 o
-2 -16 -2 4.771 4.407 0.670 118.140 o
-2 -16 -1 4.295 4.575 0.657 123.221 o
-2 -15 -15 5.612 5.182 0.650 125.885 o
-2 -15 -14 0.445 0.265 0.566 165.947 o
-2 -15 -13 0.352 0.279 0.580 158.046 o
-2 -15 -12 4.937 4.610 0.712 104.650 o
-2 -15 -11 2.119 2.130 0.629 134.417 o
-2 -15 -10 8.338 8.137 0.782 86.797 o
-2 -15 -9 10.244 10.190 0.831 76.886 o
-2 -15 -8 1.675 1.760 0.622 137.454 o
-2 -15 -7 1.736 0.999 0.594 150.696 o
-2 -15 -6 17.049 17.146 0.950 58.865 o
-2 -15 -5 1.499 1.830 0.580 158.046 o
-2 -15 -4 5.821 5.860 0.670 118.140 o
-2 -15 -3 2.211 2.486 0.552 174.455 o
-2 -15 -2 4.626 4.484 0.601 147.212 o
-2 -15 -1 7.515 7.557 0.670 118.140 o
-2 -14 -16 0.905 0.964 0.545 178.957 o
-2 -14 -15 6.456 6.230 0.712 104.650 o
-2 -14 -14 3.469 2.766 0.657 123.221 o
-2 -14 -13 3.334 3.625 0.670 118.140 o
-2 -14 -12 1.620 1.488 0.615 140.596 o
-2 -14 -11 21.260 21.832 1.076 45.909 o
-2 -14 -10 6.091 6.265 0.733 98.755 o
-2 -14 -9 4.217 4.868 0.684 113.367 o
-2 -14 -8 2.344 2.500 0.608 143.847 o
-2 -14 -7 24.073 23.928 1.076 45.909 o
-2 -14 -6 0.823 0.754 0.517 198.827 o
-2 -14 -5 14.292 15.142 0.831 76.886 o
-2 -14 -4 16.666 17.796 0.880 68.580 o
-2 -14 -3 10.154 10.288 0.705 106.732 o
-2 -14 -2 8.348 8.088 0.650 125.885 o
-2 -14 -1 12.727 12.949 0.754 93.345 o
-2 -13 -17 8.690 8.800 0.705 106.732 o
-2 -13 -16 2.957 3.143 0.622 137.454 o
-2 -13 -15 18.007 18.299 0.999 53.243 o
-2 -13 -14 6.095 6.481 0.754 93.345 o
-2 -13 -13 11.630 11.203 0.852 73.151 o
-2 -13 -12 17.240 16.315 0.957 58.009 o
-2 -13 -11 1.500 2.870 0.629 134.417 o
-2 -13 -10 0.140 0.230 0.559 170.121 o
-2 -13 -9 11.672 13.032 0.845 74.365 o
-2 -13 -8 4.434 4.274 0.594 150.696 o
-2 -13 -7 1.231 0.978 0.510 204.312 o
-2 -13 -6 6.902 6.488 0.615 140.596 o
-2 -13 -5 42.354 42.533 1.327 30.160 o
-2 -13 -4 34.572 34.516 1.166 39.040 o
-2 -13 -3 21.936 21.658 0.908 64.425 o
-2 -13 -2 24.298 24.933 0.964 57.172 o
-2 -13 -1 42.547 43.882 1.313 30.805 o
-2 -12 -17 2.279 2.759 0.608 143.847 o
-2 -12 -16 4.903 4.791 0.691 111.088 o
-2 -12 -15 6.494 6.593 0.768 89.981 o
-2 -12 -14 3.313 2.975 0.643 128.636 o
-2 -12 -13 2.028 2.088 0.629 134.417 o
-2 -12 -12 6.787 6.935 0.733 98.755 o
-2 -12 -11 6.392 6.977 0.726 100.664 o
-2 -12 -10 29.040 30.046 1.201 36.803 o
-2 -12 -9 12.868 12.250 0.782 86.797 o
-2 -12 -8 5.980 5.678 0.608 143.847 o
-2 -12 -7 53.405 53.205 1.523 22.910 o
-2 -12 -6 1.436 1.977 0.489 222.199 o
-2 -12 -5 53.946 52.877 1.474 24.455 o
-2 -12 -4 9.738 9.799 0.636 131.479 o
-2 -12 -3 82.815 81.798 1.963 13.789 o
-2 -12 -2 10.537 10.665 0.629 134.417 o
-2 -12 -1 16.088 16.671 0.747 95.098 o
-2 -11 -18 3.085 3.764 0.608 143.847 o
-2 -11 -17 14.281 13.319 0.866 70.810 o
-2 -11 -16 5.413 5.140 0.712 104.650 o
-2 -11 -15 1.326 1.390 0.601 147.212 o
-2 -11 -14 8.345 8.437 0.782 86.797 o
-2 -11 -13 1.657 1.446 0.594 150.696 o
-2 -11 -12 5.430 5.385 0.691 111.088 o
-2 -11 -11 19.464 18.815 0.971 56.352 o
-2 -11 -10 42.354 42.736 1.376 28.055 o
-2 -11 -9 25.001 26.016 1.027 50.385 o
-2 -11 -8 43.772 43.407 1.334 29.845 o
-2 -11 -7 13.629 13.675 0.733 98.755 o
-2 -11 -6 92.986 92.673 2.165 11.330 o
-2 -11 -5 72.067 70.777 1.746 17.420 o
-2 -11 -4 53.553 54.211 1.439 25.657 o
-2 -11 -3 22.403 23.125 0.852 73.151 o
-2 -11 -2 193.013 192.644 3.841 3.599 o
-2 -11 -1 20.272 20.520 0.782 86.797 o
-2 -10 -19 2.526 2.619 0.601 147.212 o
-2 -10 -18 10.355 10.148 0.796 83.778 o
-2 -10 -17 3.347 3.583 0.670 118.140 o
-2 -10 -16 6.024 6.216 0.712 104.650 o
-2 -10 -15 2.134 2.158 0.629 134.417 o
-2 -10 -14 7.945 7.878 0.761 91.640 o
-2 -10 -13 5.205 5.420 0.691 111.088 o
-2 -10 -12 60.308 60.979 1.788 16.613 o
-2 -10 -11 0.805 1.048 0.496 215.984 o
-2 -10 -10 45.709 45.467 1.390 27.494 o
-2 -10 -9 33.481 33.992 1.145 40.481 o
-2 -10 -8 0.538 0.391 0.433 283.241 o
-2 -10 -7 64.970 64.366 1.641 19.715 o
-2 -10 -6 15.996 15.847 0.719 102.628 o
-2 -10 -5 44.628 43.211 1.208 36.379 o
-2 -10 -4 172.424 172.152 3.450 4.462 o
-2 -10 -3 412.751 409.209 7.557 0.930 o
-2 -10 -2 29.490 29.850 0.922 62.487 o
-2 -10 -1 21.890 22.077 0.768 89.981 o
-2 -9 -19 1.047 0.950 0.559 170.121 o
-2 -9 -18 6.598 6.844 0.740 96.901 o
-2 -9 -17 24.496 25.220 1.159 39.511 o
-2 -9 -16 26.587 27.567 1.187 37.674 o
-2 -9 -15 5.219 5.559 0.712 104.650 o
-2 -9 -14 21.269 20.135 1.027 50.385 o
-2 -9 -13 18.211 18.983 0.971 56.352 o
-2 -9 -12 18.829 18.745 0.915 63.445 o
-2 -9 -11 9.585 9.750 0.691 111.088 o
-2 -9 -10 7.346 8.262 0.629 134.417 o
-2 -9 -9 121.758 122.104 2.689 7.345 o
-2 -9 -8 64.520 63.807 1.620 20.229 o
-2 -9 -7 70.706 71.141 1.718 17.992 o
-2 -9 -6 79.763 80.653 1.851 15.504 o
-2 -9 -5 138.387 140.444 2.877 6.414 o
-2 -9 -4 102.476 102.360 2.186 11.114 o
-2 -9 -3 181.092 179.577 3.485 4.373 o
-2 -9 -2 63.985 63.402 1.446 25.410 o
-2 -9 -1 55.534 54.756 1.285 32.159 o
-2 -8 -20 1.130 0.887 0.559 170.121 o
-2 -8 -19 26.645 25.478 1.110 43.067 o
-2 -8 -18 8.040 8.199 0.775 88.368 o
-2 -8 -17 13.288 13.102 0.880 68.580 o
-2 -8 -16 9.298 8.870 0.796 83.778 o
-2 -8 -15 10.526 10.323 0.810 80.914 o
-2 -8 -14 1.656 1.704 0.580 158.046 o
-2 -8 -13 5.698 5.790 0.629 134.417 o
-2 -8 -12 11.822 11.698 0.733 98.755 o
-2 -8 -11 153.547 153.644 3.304 4.867 o
-2 -8 -10 198.793 194.271 3.960 3.387 o
-2 -8 -9 74.006 74.500 1.809 16.231 o
-2 -8 -8 45.412 45.250 1.243 34.364 o
-2 -8 -7 15.124 15.044 0.650 125.885 o
-2 -8 -6 39.029 40.215 1.090 44.739 o
-2 -8 -5 27.671 28.006 0.824 78.194 o
-2 -8 -4 24.743 24.857 0.747 95.098 o
-2 -8 -3 185.320 183.404 3.499 4.338 o
-2 -8 -2 334.434 334.653 6.125 1.416 o
-2 -8 -1 11.319 11.678 0.482 228.687 o
-2 -7 -20 4.192 3.834 0.615 140.596 o
-2 -7 -19 4.049 3.080 0.650 125.885 o
-2 -7 -18 10.290 10.357 0.845 74.365 o
-2 -7 -17 1.561 2.130 0.622 137.454 o
-2 -7 -16 29.703 29.340 1.222 35.552 o
-2 -7 -15 8.761 8.297 0.768 89.981 o
-2 -7 -14 32.245 32.274 1.236 34.753 o
-2 -7 -13 5.082 5.406 0.608 143.847 o
-2 -7 -12 8.029 8.081 0.636 131.479 o
-2 -7 -11 43.094 43.358 1.299 31.471 o
-2 -7 -10 48.857 47.981 1.348 29.230 o
-2 -7 -9 132.797 134.131 2.822 6.671 o
-2 -7 -8 67.401 65.833 1.578 21.317 o
-2 -7 -7 93.221 94.118 2.039 12.770 o
-2 -7 -6 102.006 101.759 2.116 11.859 o
-2 -7 -5 342.741 340.554 6.237 1.365 o
-2 -7 -4 208.738 207.925 3.911 3.472 o
-2 -7 -3 506.647 505.388 9.121 0.638 o
-2 -7 -2 352.183 348.370 6.321 1.329 o
-2 -7 -1 361.536 360.753 6.523 1.248 o
-2 -6 -20 3.639 3.290 0.615 140.596 o
-2 -6 -19 1.194 1.159 0.601 147.212 o
-2 -6 -18 7.470 7.389 0.740 96.901 o
-2 -6 -17 16.027 15.072 0.936 60.636 o
-2 -6 -16 16.110 15.882 0.943 59.741 o
-2 -6 -15 3.757 4.072 0.650 125.885 o
-2 -6 -14 9.416 9.638 0.719 102.628 o
-2 -6 -13 5.813 5.448 0.594 150.696 o
-2 -6 -12 34.626 33.699 1.131 41.487 o
-2 -6 -11 7.450 7.271 0.573 161.924 o
-2 -6 -10 37.388 37.700 1.131 41.487 o
-2 -6 -9 65.228 65.351 1.578 21.317 o
-2 -6 -8 125.706 124.555 2.577 7.996 o
-2 -6 -7 18.728 18.229 0.636 131.479 o
-2 -6 -6 145.813 143.902 2.815 6.704 o
-2 -6 -5 107.631 109.323 2.179 11.185 o
-2 -6 -4 431.889 432.312 7.787 0.876 o
-2 -6 -3 227.289 226.769 4.177 3.045 o
-2 -6 -2 449.875 445.233 8.025 0.825 o
-2 -6 -1 85.114 85.668 1.711 18.139 o
-2 -5 -21 0.534 0.189 0.538 183.636 o
-2 -5 -20 18.875 19.451 0.978 55.550 o
-2 -5 -19 2.828 2.668 0.636 131.479 o
-2 -5 -18 7.414 7.620 0.747 95.098 o
-2 -5 -17 12.529 11.678 0.859 71.966 o
-2 -5 -16 13.214 12.697 0.866 70.810 o
-2 -5 -15 3.898 4.470 0.636 131.479 o
-2 -5 -14 5.421 5.406 0.608 143.847 o
-2 -5 -13 6.864 7.438 0.615 140.596 o
-2 -5 -12 26.031 25.855 0.971 56.352 o
-2 -5 -11 162.858 161.467 3.345 4.745 o
-2 -5 -10 72.837 73.725 1.753 17.282 o
-2 -5 -9 2.187 2.577 0.384 359.926 o
-2 -5 -8 201.241 198.846 3.813 3.652 o
-2 -5 -7 24.017 24.067 0.719 102.628 o
-2 -5 -6 271.036 272.445 5.015 2.112 o
-2 -5 -5 299.998 299.781 5.462 1.780 o
-2 -5 -4 138.291 138.182 2.633 7.660 o
-2 -5 -3 91.964 94.237 1.844 15.622 o
-2 -5 -2 424.878 428.660 7.745 0.885 o
-2 -5 -1 266.541 272.410 4.924 2.191 o
-2 -4 -21 5.130 5.022 0.629 134.417 o
-2 -4 -20 4.436 4.002 0.650 125.885 o
-2 -4 -19 0.245 -0.028 0.573 161.924 o
-2 -4 -18 17.026 16.434 0.964 57.172 o
-2 -4 -17 9.171 8.723 0.782 86.797 o
-2 -4 -16 9.029 8.639 0.768 89.981 o
-2 -4 -15 11.001 11.126 0.782 86.797 o
-2 -4 -14 97.521 96.710 2.347 9.644 o
-2 -4 -13 31.710 30.877 1.090 44.739 o
-2 -4 -12 36.981 35.822 1.138 40.979 o
-2 -4 -11 18.720 18.759 0.768 89.981 o
-2 -4 -10 73.387 72.789 1.711 18.139 o
-2 -4 -9 5.603 5.762 0.433 283.241 o
-2 -4 -8 55.057 55.140 1.285 32.159 o
-2 -4 -7 5.985 6.167 0.363 402.654 o
-2 -4 -6 168.549 165.098 3.129 5.425 o
-2 -4 -5 327.838 326.852 5.895 1.528 o
-2 -4 -4 431.046 432.773 7.787 0.876 o
-2 -4 -3 199.941 197.268 3.611 4.073 o
-2 -4 -2 46.629 47.003 0.978 55.550 o
-2 -4 -1 612.947 621.415 11.210 0.423 o
-2 -3 -21 1.992 2.158 0.559 170.121 o
-2 -3 -20 1.067 0.712 0.573 161.924 o
-2 -3 -19 9.216 8.807 0.803 82.327 o
-2 -3 -18 8.792 9.624 0.796 83.778 o
-2 -3 -17 15.793 15.337 0.936 60.636 o
-2 -3 -16 13.788 12.991 0.866 70.810 o
-2 -3 -15 8.437 8.723 0.698 108.878 o
-2 -3 -14 3.797 4.197 0.559 170.121 o
-2 -3 -13 13.368 13.947 0.740 96.901 o
-2 -3 -12 6.390 7.005 0.559 170.121 o
-2 -3 -11 6.834 7.229 0.524 193.560 o
-2 -3 -10 19.373 19.123 0.719 102.628 o
-2 -3 -9 53.562 52.102 1.257 33.604 o
-2 -3 -8 19.886 20.073 0.643 128.636 o
-2 -3 -7 33.095 32.805 0.838 75.609 o
-2 -3 -6 79.482 80.856 1.641 19.715 o
-2 -3 -5 68.475 69.304 1.411 26.683 o
-2 -3 -4 6.285 6.488 0.286 647.696 o
-2 -3 -3 69.315 70.093 1.383 27.772 o
-2 -3 -2 751.086 752.599 13.689 0.283 o
-2 -3 -1 1043.790 1045.180 18.522 0.155 o
-2 -2 -21 2.652 3.185 0.587 154.305 o
-2 -2 -20 1.009 1.411 0.587 154.305 o
-2 -2 -19 21.828 21.392 1.090 44.739 o
-2 -2 -18 18.390 18.424 1.006 52.507 o
-2 -2 -17 10.788 10.644 0.831 76.886 o
-2 -2 -16 4.100 4.323 0.650 125.885 o
-2 -2 -15 1.850 1.592 0.524 193.560 o
-2 -2 -14 56.281 57.270 1.606 20.582 o
-2 -2 -13 33.080 32.400 1.103 43.614 o
-2 -2 -12 31.994 32.050 1.041 49.042 o
-2 -2 -11 56.508 56.669 1.446 25.410 o
-2 -2 -10 20.520 20.177 0.733 98.755 o
-2 -2 -9 27.893 28.321 0.817 79.537 o
-2 -2 -8 51.028 50.852 1.180 38.121 o
-2 -2 -7 413.380 409.300 7.389 0.973 o
-2 -2 -6 13.694 13.947 0.454 257.699 o
-2 -2 -5 54.268 54.267 1.138 40.979 o
-2 -2 -4 387.472 396.365 7.138 1.042 o
-2 -2 -3 779.979 786.095 14.171 0.264 o
-2 -2 -2 68.399 69.248 1.320 30.480 o
-2 -2 -1 1196.610 1204.190 21.581 0.114 o
-2 -1 -21 0.052 0.217 0.524 193.560 o
-2 -1 -20 4.668 4.421 0.670 118.140 o
-2 -1 -19 39.664 40.054 1.460 24.926 o
-2 -1 -18 3.547 3.478 0.663 120.640 o
-2 -1 -17 1.808 1.781 0.601 147.212 o
-2 -1 -16 4.421 4.135 0.636 131.479 o
-2 -1 -15 2.155 2.109 0.524 193.560 o
-2 -1 -14 5.349 5.364 0.580 158.046 o
-2 -1 -13 160.799 159.651 3.373 4.667 o
-2 -1 -12 38.823 39.048 1.173 38.576 o
-2 -1 -11 5.368 5.455 0.468 242.543 o
-2 -1 -10 18.367 18.103 0.684 113.367 o
-2 -1 -9 98.471 98.037 2.046 12.682 o
-2 -1 -8 80.388 78.572 1.662 19.221 o
-2 -1 -7 100.335 101.354 2.018 13.036 o
-2 -1 -6 183.776 185.234 3.450 4.462 o
-2 -1 -5 601.542 605.212 10.979 0.441 o
-2 -1 -4 619.665 626.605 11.349 0.412 o
-2 -1 -3 416.547 424.071 7.676 0.901 o
-2 -1 -2 193.029 198.769 3.590 4.121 o
-2 -1 -1 373.990 372.339 6.726 1.174 o
-1 -21 -5 7.409 7.347 0.705 106.732 o
-1 -21 -4 1.431 1.606 0.552 174.455 o
-1 -21 -3 1.589 1.788 0.559 170.121 o
-1 -21 -2 0.437 0.517 0.545 178.957 o
-1 -21 -1 2.051 2.046 0.580 158.046 o
-1 -20 -8 3.251 2.926 0.608 143.847 o
-1 -20 -7 0.820 0.300 0.538 183.636 o
-1 -20 -6 1.305 1.076 0.580 158.046 o
-1 -20 -5 6.669 7.103 0.719 102.628 o
-1 -20 -4 2.744 2.626 0.622 137.454 o
-1 -20 -3 5.591 5.573 0.712 104.650 o
-1 -20 -2 8.097 9.031 0.782 86.797 o
-1 -20 -1 8.581 8.081 0.782 86.797 o
-1 -19 -10 1.751 1.523 0.552 174.455 o
-1 -19 -9 6.439 6.893 0.691 111.088 o
-1 -19 -8 7.477 7.375 0.733 98.755 o
-1 -19 -7 0.598 0.873 0.587 154.305 o
-1 -19 -6 10.583 11.265 0.852 73.151 o
-1 -19 -5 3.998 3.876 0.677 115.717 o
-1 -19 -4 9.721 9.443 0.831 76.886 o
-1 -19 -3 1.899 2.242 0.643 128.636 o
-1 -19 -2 5.879 6.446 0.754 93.345 o
-1 -19 -1 1.197 0.740 0.587 154.305 o
-1 -18 -12 1.718 1.509 0.566 165.947 o
-1 -18 -11 1.617 1.760 0.573 161.924 o
-1 -18 -10 2.496 2.179 0.608 143.847 o
-1 -18 -9 8.948 9.792 0.803 82.327 o
-1 -18 -8 1.630 1.774 0.629 134.417 o
-1 -18 -7 1.269 0.747 0.622 137.454 o
-1 -18 -6 0.762 1.027 0.594 150.696 o
-1 -18 -5 13.128 13.584 0.887 67.504 o
-1 -18 -4 8.770 8.996 0.796 83.778 o
-1 -18 -3 4.471 4.302 0.691 111.088 o
-1 -18 -2 2.375 2.088 0.629 134.417 o
-1 -18 -1 10.292 10.036 0.831 76.886 o
-1 -17 -13 0.410 0.559 0.524 193.560 o
-1 -17 -12 0.069 -0.112 0.538 183.636 o
-1 -17 -11 9.427 8.765 0.782 86.797 o
-1 -17 -10 0.252 -0.217 0.580 158.046 o
-1 -17 -9 3.499 3.380 0.684 113.367 o
-1 -17 -8 4.859 4.610 0.691 111.088 o
-1 -17 -7 1.098 1.788 0.615 140.596 o
-1 -17 -6 0.503 0.098 0.580 158.046 o
-1 -17 -5 4.629 4.987 0.698 108.878 o
-1 -17 -4 2.485 2.836 0.650 125.885 o
-1 -17 -3 8.781 9.876 0.817 79.537 o
-1 -17 -2 2.564 2.989 0.643 128.636 o
-1 -17 -1 31.219 31.429 1.271 32.870 o
-1 -16 -14 5.984 6.614 0.670 118.140 o
-1 -16 -13 0.782 0.992 0.566 165.947 o
-1 -16 -12 4.532 3.709 0.670 118.140 o
-1 -16 -11 2.116 2.242 0.636 131.479 o
-1 -16 -10 12.834 13.039 0.880 68.580 o
-1 -16 -9 1.409 1.376 0.615 140.596 o
-1 -16 -8 2.966 3.052 0.650 125.885 o
-1 -16 -7 6.651 7.180 0.747 95.098 o
-1 -16 -6 8.008 7.752 0.761 91.640 o
-1 -16 -5 1.138 1.090 0.587 154.305 o
-1 -16 -4 5.833 5.832 0.705 106.732 o
-1 -16 -3 5.667 6.439 0.719 102.628 o
-1 -16 -2 20.297 19.465 0.999 53.243 o
-1 -16 -1 4.472 4.323 0.663 120.640 o
-1 -15 -15 0.161 1.020 0.538 183.636 o
-1 -15 -14 1.505 1.460 0.594 150.696 o
-1 -15 -13 4.778 4.128 0.691 111.088 o
-1 -15 -12 11.226 11.300 0.873 69.682 o
-1 -15 -11 7.361 7.082 0.747 95.098 o
-1 -15 -10 14.700 14.660 0.929 61.551 o
-1 -15 -9 18.922 19.360 1.020 51.078 o
-1 -15 -8 10.459 10.707 0.831 76.886 o
-1 -15 -7 0.097 -0.168 0.559 170.121 o
-1 -15 -6 8.635 8.912 0.761 91.640 o
-1 -15 -5 20.031 20.079 0.999 53.243 o
-1 -15 -4 33.575 33.978 1.236 34.753 o
-1 -15 -3 3.111 2.940 0.573 161.924 o
-1 -15 -2 1.545 1.990 0.545 178.957 o
-1 -15 -1 34.235 34.823 1.236 34.753 o
-1 -14 -16 3.813 3.723 0.615 140.596 o
-1 -14 -15 15.780 15.274 0.908 64.425 o
-1 -14 -14 1.119 0.517 0.594 150.696 o
-1 -14 -13 9.470 8.933 0.817 79.537 o
-1 -14 -12 0.295 0.538 0.580 158.046 o
-1 -14 -11 1.235 1.090 0.608 143.847 o
-1 -14 -10 4.798 4.672 0.691 111.088 o
-1 -14 -9 11.949 11.482 0.845 74.365 o
-1 -14 -8 9.063 8.388 0.754 93.345 o
-1 -14 -7 30.966 32.288 1.243 34.364 o
-1 -14 -6 9.241 8.870 0.705 106.732 o
-1 -14 -5 20.100 21.211 0.957 58.009 o
-1 -14 -4 83.091 84.089 2.130 11.704 o
-1 -14 -3 21.683 22.056 0.957 58.009 o
-1 -14 -2 0.914 0.740 0.482 228.687 o
-1 -14 -1 4.189 4.211 0.552 174.455 o
-1 -13 -17 0.507 -0.684 0.517 198.827 o
-1 -13 -16 4.219 3.597 0.643 128.636 o
-1 -13 -15 10.544 10.337 0.838 75.609 o
-1 -13 -14 6.934 6.789 0.768 89.981 o
-1 -13 -13 10.386 10.392 0.824 78.194 o
-1 -13 -12 11.992 12.180 0.873 69.682 o
-1 -13 -11 8.604 8.625 0.782 86.797 o
-1 -13 -10 45.158 44.098 1.488 23.998 o
-1 -13 -9 16.444 16.315 0.929 61.551 o
-1 -13 -8 47.317 48.100 1.502 23.554 o
-1 -13 -7 2.712 3.422 0.559 170.121 o
-1 -13 -6 32.914 33.489 1.180 38.121 o
-1 -13 -5 1.166 1.236 0.489 222.199 o
-1 -13 -4 10.107 11.119 0.698 108.878 o
-1 -13 -3 52.883 51.962 1.481 24.225 o
-1 -13 -2 57.583 56.285 1.550 22.092 o
-1 -13 -1 20.102 19.933 0.852 73.151 o
-1 -12 -18 6.812 7.229 0.698 108.878 o
-1 -12 -17 3.816 3.248 0.622 137.454 o
-1 -12 -16 11.050 11.063 0.838 75.609 o
-1 -12 -15 10.557 11.370 0.873 69.682 o
-1 -12 -14 22.483 22.887 1.097 44.171 o
-1 -12 -13 12.470 12.502 0.880 68.580 o
-1 -12 -12 28.490 27.776 1.187 37.674 o
-1 -12 -11 37.461 38.385 1.376 28.055 o
-1 -12 -10 10.505 11.349 0.796 83.778 o
-1 -12 -9 4.736 3.925 0.587 154.305 o
-1 -12 -8 29.113 29.117 1.097 44.171 o
-1 -12 -7 7.120 6.914 0.615 140.596 o
-1 -12 -6 114.830 111.844 2.570 8.040 o
-1 -12 -5 29.855 30.234 1.048 48.390 o
-1 -12 -4 3.727 4.058 0.503 210.026 o
-1 -12 -3 59.409 59.519 1.564 21.699 o
-1 -12 -2 15.696 16.811 0.754 93.345 o
-1 -12 -1 6.376 6.202 0.524 193.560 o
-1 -11 -18 8.455 8.765 0.740 96.901 o
-1 -11 -17 16.433 16.699 0.950 58.865 o
-1 -11 -16 10.203 11.265 0.859 71.966 o
-1 -11 -15 19.904 19.814 1.034 49.707 o
-1 -11 -14 15.606 15.728 0.943 59.741 o
-1 -11 -13 37.689 37.889 1.390 27.494 o
-1 -11 -12 7.071 6.733 0.712 104.650 o
-1 -11 -11 52.143 53.024 1.599 20.762 o
-1 -11 -10 11.175 11.426 0.754 93.345 o
-1 -11 -9 45.633 44.461 1.383 27.772 o
-1 -11 -8 39.485 39.684 1.257 33.604 o
-1 -11 -7 1.078 0.950 0.447 265.815 o
-1 -11 -6 8.981 9.003 0.601 147.212 o
-1 -11 -5 79.296 79.277 1.907 14.609 o
-1 -11 -4 12.823 13.438 0.663 120.640 o
-1 -11 -3 17.458 17.083 0.726 100.664 o
-1 -11 -2 69.759 70.282 1.697 18.439 o
-1 -11 -1 12.501 12.795 0.622 137.454 o
-1 -10 -19 1.282 1.557 0.545 178.957 o
-1 -10 -18 9.973 10.714 0.796 83.778 o
-1 -10 -17 2.344 1.900 0.629 134.417 o
-1 -10 -16 8.841 8.814 0.782 86.797 o
-1 -10 -15 12.208 12.285 0.866 70.810 o
-1 -10 -14 5.768 5.950 0.712 104.650 o
-1 -10 -13 0.825 0.321 0.552 174.455 o
-1 -10 -12 4.721 4.554 0.636 131.479 o
-1 -10 -11 11.580 11.279 0.740 96.901 o
-1 -10 -10 37.746 37.051 1.236 34.753 o
-1 -10 -9 10.602 10.490 0.677 115.717 o
-1 -10 -8 29.380 29.187 1.020 51.078 o
-1 -10 -7 59.005 58.080 1.530 22.701 o
-1 -10 -6 51.121 52.290 1.397 27.219 o
-1 -10 -5 167.474 169.659 3.464 4.426 o
-1 -10 -4 25.933 26.756 0.880 68.580 o
-1 -10 -3 107.398 107.430 2.319 9.878 o
-1 -10 -2 17.876 18.096 0.691 111.088 o
-1 -10 -1 144.406 145.627 2.975 6.000 o
-1 -9 -19 1.774 1.907 0.573 161.924 o
-1 -9 -18 7.652 7.969 0.761 91.640 o
-1 -9 -17 4.807 4.945 0.719 102.628 o
-1 -9 -16 5.417 5.350 0.719 102.628 o
-1 -9 -15 13.745 14.478 0.915 63.445 o
-1 -9 -14 18.073 17.293 0.964 57.172 o
-1 -9 -13 2.425 2.410 0.587 154.305 o
-1 -9 -12 40.435 39.712 1.320 30.480 o
-1 -9 -11 73.101 72.978 1.907 14.609 o
-1 -9 -10 22.672 21.420 0.901 65.427 o
-1 -9 -9 59.578 60.636 1.606 20.582 o
-1 -9 -8 75.106 73.850 1.802 16.357 o
-1 -9 -7 21.397 21.567 0.810 80.914 o
-1 -9 -6 4.528 4.763 0.447 265.815 o
-1 -9 -5 21.223 21.581 0.761 91.640 o
-1 -9 -4 30.254 29.745 0.894 66.454 o
-1 -9 -3 42.095 42.233 1.083 45.319 o
-1 -9 -2 84.169 85.856 1.851 15.504 o
-1 -9 -1 190.967 189.955 3.674 3.935 o
-1 -8 -20 4.979 4.617 0.650 125.885 o
-1 -8 -19 7.408 6.712 0.712 104.650 o
-1 -8 -18 4.646 4.672 0.691 111.088 o
-1 -8 -17 16.785 16.727 0.957 58.009 o
-1 -8 -16 4.707 5.622 0.698 108.878 o
-1 -8 -15 4.791 4.840 0.684 113.367 o
-1 -8 -14 11.737 11.426 0.817 79.537 o
-1 -8 -13 13.770 13.556 0.803 82.327 o
-1 -8 -12 38.875 38.420 1.271 32.870 o
-1 -8 -11 17.116 17.404 0.824 78.194 o
-1 -8 -10 15.217 14.394 0.733 98.755 o
-1 -8 -9 33.102 33.657 1.069 46.511 o
-1 -8 -8 204.543 204.063 4.065 3.214 o
-1 -8 -7 15.581 16.203 0.670 118.140 o
-1 -8 -6 4.513 4.575 0.412 312.777 o
-1 -8 -5 37.043 37.484 0.999 53.243 o
-1 -8 -4 190.215 190.919 3.688 3.905 o
-1 -8 -3 9.193 9.450 0.447 265.815 o
-1 -8 -2 297.084 296.380 5.517 1.745 o
-1 -8 -1 11.466 11.286 0.461 249.949 o
-1 -7 -20 0.313 0.196 0.524 193.560 o
-1 -7 -19 2.848 2.165 0.622 137.454 o
-1 -7 -18 1.956 1.648 0.629 134.417 o
-1 -7 -17 5.409 5.427 0.712 104.650 o
-1 -7 -16 29.194 29.976 1.229 35.149 o
-1 -7 -15 2.197 2.486 0.622 137.454 o
-1 -7 -14 14.327 13.954 0.859 71.966 o
-1 -7 -13 13.677 13.340 0.782 86.797 o
-1 -7 -12 56.584 57.396 1.606 20.582 o
-1 -7 -11 86.874 88.559 2.123 11.781 o
-1 -7 -10 20.515 20.589 0.831 76.886 o
-1 -7 -9 34.086 34.229 1.048 48.390 o
-1 -7 -8 25.367 25.583 0.852 73.151 o
-1 -7 -7 44.514 44.245 1.159 39.511 o
-1 -7 -6 201.530 202.066 3.890 3.509 o
-1 -7 -5 97.016 96.074 1.997 13.311 o
-1 -7 -4 21.754 21.665 0.657 123.221 o
-1 -7 -3 58.581 59.393 1.313 30.805 o
-1 -7 -2 242.930 241.743 4.519 2.601 o
-1 -7 -1 194.212 195.731 3.688 3.905 o
-1 -6 -20 0.309 0.608 0.538 183.636 o
-1 -6 -19 33.178 32.861 1.285 32.159 o
-1 -6 -18 34.401 33.203 1.285 32.159 o
-1 -6 -17 11.054 10.916 0.845 74.365 o
-1 -6 -16 21.725 20.876 1.048 48.390 o
-1 -6 -15 49.767 48.435 1.564 21.699 o
-1 -6 -14 0.379 -0.021 0.482 228.687 o
-1 -6 -13 33.211 33.782 1.180 38.121 o
-1 -6 -12 42.870 42.575 1.306 31.136 o
-1 -6 -11 68.686 67.320 1.711 18.139 o
-1 -6 -10 22.379 22.482 0.838 75.609 o
-1 -6 -9 123.885 122.397 2.605 7.826 o
-1 -6 -8 42.764 42.135 1.124 42.004 o
-1 -6 -7 125.453 123.682 2.507 8.448 o
-1 -6 -6 135.130 134.899 2.675 7.422 o
-1 -6 -5 67.070 68.417 1.474 24.455 o
-1 -6 -4 142.019 145.710 2.815 6.704 o
-1 -6 -3 136.573 136.226 2.626 7.701 o
-1 -6 -2 142.243 144.956 2.766 6.943 o
-1 -6 -1 85.791 87.504 1.746 17.420 o
-1 -5 -21 4.762 4.826 0.650 125.885 o
-1 -5 -20 6.034 5.748 0.684 113.367 o
-1 -5 -19 3.356 3.136 0.650 125.885 o
-1 -5 -18 3.011 3.304 0.650 125.885 o
-1 -5 -17 31.204 30.681 1.250 33.981 o
-1 -5 -16 8.426 8.388 0.768 89.981 o
-1 -5 -15 12.126 12.117 0.817 79.537 o
-1 -5 -14 17.987 17.837 0.880 68.580 o
-1 -5 -13 210.784 210.775 4.351 2.805 o
-1 -5 -12 39.601 39.432 1.229 35.149 o
-1 -5 -11 119.439 119.527 2.626 7.701 o
-1 -5 -10 56.580 56.788 1.446 25.410 o
-1 -5 -9 192.234 190.926 3.771 3.734 o
-1 -5 -8 138.724 139.907 2.808 6.737 o
-1 -5 -7 133.187 132.301 2.633 7.660 o
-1 -5 -6 80.614 80.304 1.683 18.746 o
-1 -5 -5 148.498 148.546 2.850 6.541 o
-1 -5 -4 78.432 77.238 1.578 21.317 o
-1 -5 -3 264.353 263.484 4.840 2.267 o
-1 -5 -2 79.085 81.289 1.613 20.404 o
-1 -5 -1 345.951 355.941 6.495 1.259 o
-1 -4 -21 0.646 0.258 0.524 193.560 o
-1 -4 -20 0.976 1.069 0.566 165.947 o
-1 -4 -19 0.293 0.824 0.594 150.696 o
-1 -4 -18 41.043 39.852 1.425 26.163 o
-1 -4 -17 6.606 6.237 0.719 102.628 o
-1 -4 -16 80.737 81.505 2.172 11.257 o
-1 -4 -15 6.366 5.699 0.636 131.479 o
-1 -4 -14 53.867 53.869 1.571 21.507 o
-1 -4 -13 14.916 15.456 0.789 85.267 o
-1 -4 -12 110.109 108.422 2.458 8.787 o
-1 -4 -11 35.754 35.542 1.090 44.739 o
-1 -4 -10 18.737 18.033 0.712 104.650 o
-1 -4 -9 21.888 22.706 0.761 91.640 o
-1 -4 -8 308.125 304.370 5.671 1.651 o
-1 -4 -7 61.724 61.705 1.369 28.342 o
-1 -4 -6 365.304 365.069 6.649 1.201 o
-1 -4 -5 246.374 252.086 4.644 2.462 o
-1 -4 -4 95.581 94.691 1.858 15.388 o
-1 -4 -3 1487.680 1508.280 27.664 0.069 o
-1 -4 -2 328.536 334.925 6.104 1.425 o
-1 -4 -1 211.136 217.976 3.974 3.363 o
-1 -3 -21 3.617 3.771 0.608 143.847 o
-1 -3 -20 2.968 2.954 0.622 137.454 o
-1 -3 -19 2.878 2.919 0.657 123.221 o
-1 -3 -18 10.374 10.309 0.824 78.194 o
-1 -3 -17 4.608 4.777 0.684 113.367 o
-1 -3 -16 5.327 5.497 0.677 115.717 o
-1 -3 -15 3.729 3.401 0.573 161.924 o
-1 -3 -14 26.121 26.267 1.034 49.707 o
-1 -3 -13 88.741 88.077 2.130 11.704 o
-1 -3 -12 47.664 46.605 1.327 30.160 o
-1 -3 -11 93.999 93.399 2.116 11.859 o
-1 -3 -10 11.998 11.789 0.573 161.924 o
-1 -3 -9 93.098 90.822 1.942 14.088 o
-1 -3 -8 186.202 186.372 3.590 4.121 o
-1 -3 -7 156.264 153.316 2.954 6.085 o
-1 -3 -6 347.166 347.951 6.328 1.326 o
-1 -3 -5 371.118 371.725 6.761 1.162 o
-1 -3 -4 250.771 250.871 4.568 2.546 o
-1 -3 -3 1612.100 1606.300 29.187 0.062 o
-1 -3 -2 2157.140 2119.980 38.057 0.037 o
-1 -3 -1 306.729 313.575 5.734 1.615 o
-1 -2 -21 4.102 4.197 0.622 137.454 o
-1 -2 -20 1.760 2.130 0.608 143.847 o
-1 -2 -19 4.668 3.750 0.684 113.367 o
-1 -2 -18 14.435 13.975 0.894 66.454 o
-1 -2 -17 7.701 7.634 0.747 95.098 o
-1 -2 -16 27.719 27.538 1.152 39.992 o
-1 -2 -15 4.606 4.819 0.601 147.212 o
-1 -2 -14 3.340 3.394 0.531 188.500 o
-1 -2 -13 12.388 13.186 0.712 104.650 o
-1 -2 -12 38.373 39.041 1.173 38.576 o
-1 -2 -11 41.919 41.626 1.173 38.576 o
-1 -2 -10 104.708 103.512 2.235 10.633 o
-1 -2 -9 56.925 56.669 1.327 30.160 o
-1 -2 -8 150.379 149.796 2.926 6.202 o
-1 -2 -7 426.273 423.247 7.724 0.890 o
-1 -2 -6 5.030 5.259 0.293 617.220 o
-1 -2 -5 752.939 757.585 13.815 0.278 o
-1 -2 -4 110.351 112.717 2.130 11.704 o
-1 -2 -3 990.836 1001.960 18.424 0.156 o
-1 -2 -2 948.840 954.169 17.509 0.173 o
-1 -2 -1 560.259 560.416 10.253 0.505 o
-1 -1 -21 6.371 5.971 0.677 115.717 o
-1 -1 -20 10.317 10.302 0.803 82.327 o
-1 -1 -19 6.608 6.544 0.726 100.664 o
-1 -1 -18 10.466 10.525 0.831 76.886 o
-1 -1 -17 9.140 9.093 0.782 86.797 o
-1 -1 -16 4.155 4.526 0.636 131.479 o
-1 -1 -15 27.842 28.684 1.103 43.614 o
-1 -1 -14 4.594 4.945 0.566 165.947 o
-1 -1 -13 2.962 3.171 0.489 222.199 o
-1 -1 -12 44.010 46.347 1.299 31.471 o
-1 -1 -11 138.534 136.219 2.864 6.477 o
-1 -1 -10 46.525 46.102 1.201 36.803 o
-1 -1 -9 5.895 5.804 0.384 359.926 o
-1 -1 -8 205.903 200.005 3.806 3.666 o
-1 -1 -7 89.449 88.873 1.802 16.357 o
-1 -1 -6 2.508 2.626 0.230 999.795 o
-1 -1 -5 356.843 356.122 6.495 1.259 o
-1 -1 -4 820.203 842.178 15.414 0.224 o
-1 -1 -3 258.448 261.843 4.770 2.334 o
-1 -1 -2 1631.920 1604.680 28.845 0.064 o
-1 -1 -1 602.967 608.145 11.091 0.432 o
0 0 2 3649.270 3291.960 56.027 0.017 o
0 0 4 0.648 0.552 0.161 2058.180 o
0 0 6 169.214 170.798 3.220 5.123 o
0 0 8 587.337 583.896 10.693 0.465 o
0 0 10 526.611 523.937 9.631 0.573 o
0 0 12 139.187 139.313 2.975 6.000 o
0 0 14 39.248 39.069 1.271 32.870 o
0 0 16 4.074 4.239 0.629 134.417 o
0 0 18 7.460 7.836 0.754 93.345 o
0 0 20 4.689 5.224 0.705 106.732 o
0 1 1 349.028 357.365 6.537 1.243 o
0 1 2 622.188 617.518 11.370 0.411 o
0 1 3 3643.170 3386.760 61.153 0.014 o
0 1 4 296.520 293.111 5.371 1.841 o
0 1 5 3857.770 3601.860 65.847 0.012 o
0 1 6 1283.880 1280.500 23.097 0.100 o
0 1 7 326.784 323.876 5.950 1.500 o
0 1 8 155.598 153.477 2.989 5.944 o
0 1 9 134.696 132.818 2.675 7.422 o
0 1 10 60.982 60.203 1.453 25.166 o
0 1 11 44.445 43.770 1.208 36.379 o
0 1 12 15.269 15.309 0.712 104.650 o
0 1 13 60.797 59.959 1.606 20.582 o
0 1 14 12.586 12.432 0.733 98.755 o
0 1 15 0.573 0.838 0.482 228.687 o
0 1 16 0.773 0.657 0.538 183.636 o
0 1 17 0.065 0.440 0.545 178.957 o
0 1 18 4.216 4.603 0.677 115.717 o
0 1 19 4.617 4.624 0.670 118.140 o
0 1 20 38.683 38.350 1.383 27.772 o
0 1 21 0.634 0.440 0.545 178.957 o
0 2 0 6242.220 5216.910 93.092 0.006 o
0 2 1 1656.650 1618.860 29.026 0.063 o
0 2 2 1467.340 1441.070 25.583 0.081 o
0 2 3 540.323 544.157 9.966 0.535 o
0 2 4 16.977 16.832 0.447 265.815 o
0 2 5 37.020 37.477 0.838 75.609 o
0 2 6 555.731 552.244 10.113 0.519 o
0 2 7 914.797 903.561 16.189 0.203 o
0 2 8 2.519 2.843 0.293 617.220 o
0 2 9 22.008 22.321 0.705 106.732 o
0 2 10 246.487 242.769 4.707 2.397 o
0 2 11 9.218 8.989 0.545 178.957 o
0 2 12 7.025 6.837 0.538 183.636 o
0 2 13 5.146 5.098 0.531 188.500 o
0 2 14 116.338 115.246 2.675 7.422 o
0 2 15 54.861 54.204 1.606 20.582 o
0 2 16 20.992 20.820 1.020 51.078 o
0 2 17 4.747 4.735 0.677 115.717 o
0 2 18 8.645 8.891 0.782 86.797 o
0 2 19 4.353 4.358 0.670 118.140 o
0 2 20 3.693 3.925 0.657 123.221 o
0 2 21 13.252 13.535 0.838 75.609 o
0 3 1 4728.340 4352.310 74.353 0.010 o
0 3 2 171.160 175.114 3.213 5.145 o
0 3 3 0.566 0.496 0.161 2058.180 o
0 3 4 249.731 251.115 4.603 2.507 o
0 3 5 602.614 596.286 10.937 0.444 o
0 3 6 208.245 205.257 3.848 3.586 o
0 3 7 2.093 2.389 0.272 715.830 o
0 3 8 1.686 1.865 0.286 647.696 o
0 3 9 125.488 123.815 2.535 8.263 o
0 3 10 89.499 87.498 1.970 13.691 o
0 3 11 130.711 128.557 2.752 7.014 o
0 3 12 18.069 17.419 0.768 89.981 o
0 3 13 103.374 101.179 2.375 9.418 o
0 3 14 1.164 1.194 0.489 222.199 o
0 3 15 21.508 21.281 0.971 56.352 o
0 3 16 23.255 22.761 1.062 47.125 o
0 3 17 16.652 16.112 0.943 59.741 o
0 3 18 18.090 17.719 0.985 54.765 o
0 3 19 21.130 20.799 1.069 46.511 o
0 3 20 17.073 16.469 0.936 60.636 o
0 3 21 8.390 8.556 0.719 102.628 o
0 4 0 16.817 17.097 0.440 274.320 o
0 4 1 422.835 435.888 7.969 0.836 o
0 4 2 20.827 20.959 0.517 198.827 o
0 4 3 80.054 81.065 1.592 20.945 o
0 4 4 90.308 90.417 1.781 16.744 o
0 4 5 236.891 238.285 4.414 2.726 o
0 4 6 67.003 67.669 1.439 25.657 o
0 4 7 230.872 229.842 4.337 2.823 o
0 4 8 26.353 26.016 0.761 91.640 o
0 4 9 0.234 0.747 0.314 537.668 o
0 4 10 0.596 0.936 0.356 418.599 o
0 4 11 5.225 5.385 0.489 222.199 o
0 4 12 0.366 0.754 0.412 312.777 o
0 4 13 0.854 0.747 0.454 257.699 o
0 4 14 118.332 117.271 2.738 7.085 o
0 4 15 0.292 -0.119 0.496 215.984 o
0 4 16 18.294 17.419 0.957 58.009 o
0 4 17 0.249 0.028 0.566 165.947 o
0 4 18 0.156 0.566 0.580 158.046 o
0 4 19 9.783 9.352 0.817 79.537 o
0 4 20 2.543 2.626 0.608 143.847 o
0 4 21 7.692 7.864 0.698 108.878 o
0 5 1 70.101 71.623 1.432 25.908 o
0 5 2 1.886 2.053 0.203 1294.620 o
0 5 3 28.233 28.488 0.691 111.088 o
0 5 4 98.329 98.560 1.956 13.887 o
0 5 5 622.768 615.116 11.258 0.419 o
0 5 6 66.546 66.196 1.439 25.657 o
0 5 7 8.326 8.011 0.412 312.777 o
0 5 8 11.508 11.398 0.510 204.312 o
0 5 9 62.716 61.391 1.488 23.998 o
0 5 10 29.347 28.537 0.929 61.551 o
0 5 11 46.663 46.654 1.313 30.805 o
0 5 12 20.480 20.617 0.866 70.810 o
0 5 13 21.695 21.944 0.936 60.636 o
0 5 14 19.728 18.724 0.901 65.427 o
0 5 15 0.097 0.265 0.517 198.827 o
0 5 16 4.467 4.617 0.670 118.140 o
0 5 17 8.792 8.542 0.775 88.368 o
0 5 18 7.769 7.669 0.754 93.345 o
0 5 19 3.761 3.590 0.663 120.640 o
0 5 20 0.019 0.112 0.552 174.455 o
0 5 21 0.003 -0.279 0.531 188.500 o
0 6 0 499.905 513.210 9.380 0.604 o
0 6 1 27.618 27.769 0.691 111.088 o
0 6 2 142.652 144.502 2.759 6.978 o
0 6 3 252.162 257.590 4.770 2.334 o
0 6 4 1.443 1.474 0.244 888.797 o
0 6 5 75.773 77.461 1.634 19.884 o
0 6 6 1.643 1.641 0.286 647.696 o
0 6 7 24.040 24.040 0.740 96.901 o
0 6 8 113.080 110.601 2.354 9.587 o
0 6 9 32.964 32.728 0.992 53.996 o
0 6 10 0.670 0.915 0.384 359.926 o
0 6 11 57.046 55.720 1.502 23.554 o
0 6 12 5.902 5.664 0.566 165.947 o
0 6 13 43.483 43.078 1.362 28.633 o
0 6 14 0.052 0.161 0.482 228.687 o
0 6 15 86.661 84.075 2.207 10.903 o
0 6 16 0.036 0.126 0.559 170.121 o
0 6 17 31.693 31.478 1.264 33.234 o
0 6 18 12.023 12.523 0.859 71.966 o
0 6 19 1.420 1.020 0.601 147.212 o
0 6 20 0.428 0.971 0.559 170.121 o
0 7 1 8.324 8.528 0.377 373.380 o
0 7 2 247.511 252.973 4.700 2.404 o
0 7 3 0.380 0.405 0.237 941.848 o
0 7 4 218.854 215.461 4.079 3.192 o
0 7 5 40.355 39.712 0.999 53.243 o
0 7 6 13.556 13.815 0.545 178.957 o
0 7 7 33.077 33.657 0.964 57.172 o
0 7 8 56.531 55.426 1.397 27.219 o
0 7 9 27.586 27.748 0.929 61.551 o
0 7 10 49.074 47.737 1.341 29.535 o
0 7 11 2.962 3.429 0.496 215.984 o
0 7 12 10.538 10.483 0.691 111.088 o
0 7 13 56.423 57.151 1.648 19.549 o
0 7 14 0.073 -0.112 0.489 222.199 o
0 7 15 4.781 4.847 0.670 118.140 o
0 7 16 3.475 3.185 0.643 128.636 o
0 7 17 2.423 2.521 0.636 131.479 o
0 7 18 0.413 0.419 0.587 154.305 o
0 7 19 15.160 15.386 0.908 64.425 o
0 7 20 12.714 12.334 0.803 82.327 o
0 8 0 132.037 130.974 2.577 7.996 o
0 8 1 54.296 53.331 1.222 35.552 o
0 8 2 38.257 38.294 0.957 58.009 o
0 8 3 63.573 63.011 1.411 26.683 o
0 8 4 123.941 123.857 2.500 8.495 o
0 8 5 40.715 40.599 1.048 48.390 o
0 8 6 56.293 55.147 1.362 28.633 o
0 8 7 0.106 0.370 0.342 453.468 o
0 8 8 12.272 11.978 0.615 140.596 o
0 8 9 24.051 23.418 0.873 69.682 o
0 8 10 48.276 47.527 1.362 28.633 o
0 8 11 20.111 19.982 0.873 69.682 o
0 8 12 2.605 2.919 0.531 188.500 o
0 8 13 14.737 15.114 0.838 75.609 o
0 8 14 22.445 22.147 1.055 47.751 o
0 8 15 43.974 42.589 1.474 24.455 o
0 8 16 2.415 2.123 0.622 137.454 o
0 8 17 2.677 2.738 0.636 131.479 o
0 8 18 4.378 4.190 0.684 113.367 o
0 8 19 2.341 2.724 0.615 140.596 o
0 8 20 5.453 4.665 0.657 123.221 o
0 9 1 1.989 1.809 0.307 562.385 o
0 9 2 100.432 99.524 2.088 12.179 o
0 9 3 15.543 15.994 0.601 147.212 o
0 9 4 47.007 46.535 1.194 37.235 o
0 9 5 138.672 138.147 2.850 6.541 o
0 9 6 27.991 27.741 0.901 65.427 o
0 9 7 15.630 15.721 0.691 111.088 o
0 9 8 0.719 0.538 0.398 335.111 o
0 9 9 71.551 71.092 1.795 16.484 o
0 9 10 83.107 83.132 2.053 12.596 o
0 9 11 18.622 17.872 0.859 71.966 o
0 9 12 7.334 7.508 0.657 123.221 o
0 9 13 22.100 22.000 1.041 49.042 o
0 9 14 0.626 0.363 0.559 170.121 o
0 9 15 1.802 1.907 0.615 140.596 o
0 9 16 56.481 54.742 1.704 18.288 o
0 9 17 0.003 0.258 0.580 158.046 o
0 9 18 2.136 2.004 0.615 140.596 o
0 9 19 15.547 15.456 0.873 69.682 o
0 10 0 2.073 2.514 0.377 373.380 o
0 10 1 244.058 245.933 4.721 2.383 o
0 10 2 8.064 8.018 0.489 222.199 o
0 10 3 52.681 52.870 1.341 29.535 o
0 10 4 1.150 1.509 0.370 387.603 o
0 10 5 65.647 66.175 1.620 20.229 o
0 10 6 3.211 3.443 0.447 265.815 o
0 10 7 0.373 0.740 0.398 335.111 o
0 10 8 24.557 24.738 0.936 60.636 o
0 10 9 2.107 1.990 0.475 235.462 o
0 10 10 1.480 1.397 0.489 222.199 o
0 10 11 1.013 1.187 0.503 210.026 o
0 10 12 0.000 0.370 0.496 215.984 o
0 10 13 0.771 0.775 0.559 170.121 o
0 10 14 0.192 0.217 0.566 165.947 o
0 10 15 0.190 0.230 0.573 161.924 o
0 10 16 0.025 0.433 0.580 158.046 o
0 10 17 9.818 10.427 0.824 78.194 o
0 10 18 2.905 2.905 0.615 140.596 o
0 10 19 1.871 1.795 0.559 170.121 o
0 11 1 44.884 46.242 1.250 33.981 o
0 11 2 5.870 6.076 0.482 228.687 o
0 11 3 1.762 1.767 0.405 323.655 o
0 11 4 8.911 9.359 0.580 158.046 o
0 11 5 3.318 4.009 0.475 235.462 o
0 11 6 3.939 4.288 0.496 215.984 o
0 11 7 0.558 0.747 0.440 274.320 o
0 11 8 8.357 8.227 0.629 134.417 o
0 11 9 1.980 2.151 0.510 204.312 o
0 11 10 52.663 53.080 1.571 21.507 o
0 11 11 5.295 5.545 0.629 134.417 o
0 11 12 1.114 1.292 0.580 158.046 o
0 11 13 11.614 11.475 0.845 74.365 o
0 11 14 0.850 1.013 0.587 154.305 o
0 11 15 8.113 8.199 0.775 88.368 o
0 11 16 22.314 21.644 1.083 45.319 o
0 11 17 0.108 0.237 0.559 170.121 o
0 11 18 1.063 1.299 0.559 170.121 o
0 12 0 31.627 32.106 1.034 49.707 o
0 12 1 10.209 10.197 0.608 143.847 o
0 12 2 0.001 0.265 0.391 347.186 o
0 12 3 2.409 2.067 0.447 265.815 o
0 12 4 87.389 88.489 2.102 12.017 o
0 12 5 0.000 0.070 0.419 302.438 o
0 12 6 3.511 3.513 0.517 198.827 o
0 12 7 52.872 53.499 1.530 22.701 o
0 12 8 7.338 7.012 0.629 134.417 o
0 12 9 20.340 20.659 0.950 58.865 o
0 12 10 40.864 41.556 1.390 27.494 o
0 12 11 2.468 2.752 0.622 137.454 o
0 12 12 0.122 0.482 0.559 170.121 o
0 12 13 0.496 0.454 0.587 154.305 o
0 12 14 19.107 19.304 1.013 51.785 o
0 12 15 8.493 8.262 0.803 82.327 o
0 12 16 5.819 5.895 0.712 104.650 o
0 12 17 1.585 1.606 0.573 161.924 o
0 12 18 0.814 1.215 0.552 174.455 o
0 13 1 13.208 13.417 0.719 102.628 o
0 13 2 27.450 28.384 1.020 51.078 o
0 13 3 0.006 0.028 0.433 283.241 o
0 13 4 75.579 75.031 1.914 14.502 o
0 13 5 0.031 0.496 0.454 257.699 o
0 13 6 0.062 0.098 0.454 257.699 o
0 13 7 2.909 2.857 0.552 174.455 o
0 13 8 1.968 2.179 0.552 174.455 o
0 13 9 17.788 17.858 0.957 58.009 o
0 13 10 4.406 3.827 0.657 123.221 o
0 13 11 7.295 6.949 0.740 96.901 o
0 13 12 0.609 1.006 0.587 154.305 o
0 13 13 21.965 21.651 1.069 46.511 o
0 13 14 0.590 0.803 0.608 143.847 o
0 13 15 0.295 0.629 0.587 154.305 o
0 13 16 0.306 0.503 0.566 165.947 o
0 13 17 0.399 -0.175 0.524 193.560 o
0 14 0 11.898 12.285 0.740 96.901 o
0 14 1 13.593 12.942 0.754 93.345 o
0 14 2 64.574 66.887 1.788 16.613 o
0 14 3 1.731 2.368 0.531 188.500 o
0 14 4 18.622 19.109 0.908 64.425 o
0 14 5 0.919 0.412 0.489 222.199 o
0 14 6 0.841 1.236 0.517 198.827 o
0 14 7 43.819 45.041 1.495 23.774 o
0 14 8 0.004 -0.251 0.552 174.455 o
0 14 9 24.238 23.795 1.103 43.614 o
0 14 10 0.311 0.217 0.580 158.046 o
0 14 11 4.311 4.128 0.677 115.717 o
0 14 12 0.162 -0.077 0.566 165.947 o
0 14 13 4.761 4.540 0.712 104.650 o
0 14 14 21.146 21.672 1.069 46.511 o
0 14 15 4.616 4.917 0.677 115.717 o
0 14 16 0.004 0.035 0.517 198.827 o
0 15 1 22.898 23.676 1.013 51.785 o
0 15 2 9.546 9.729 0.726 100.664 o
0 15 3 69.186 71.245 1.928 14.293 o
0 15 4 11.537 12.083 0.789 85.267 o
0 15 5 16.699 17.090 0.936 60.636 o
0 15 6 30.254 30.200 1.215 35.962 o
0 15 7 22.224 22.273 1.076 45.909 o
0 15 8 87.320 86.597 2.277 10.245 o
0 15 9 7.398 7.180 0.768 89.981 o
0 15 10 13.457 13.940 0.908 64.425 o
0 15 11 5.021 5.371 0.705 106.732 o
0 15 12 4.860 5.294 0.719 102.628 o
0 15 13 2.355 2.417 0.643 128.636 o
0 15 14 9.158 9.561 0.782 86.797 o
0 15 15 0.024 -0.314 0.524 193.560 o
0 16 0 171.284 175.659 3.890 3.509 o
0 16 1 8.586 8.758 0.775 88.368 o
0 16 2 33.908 35.647 1.327 30.160 o
0 16 3 42.401 41.297 1.439 25.657 o
0 16 4 1.960 2.514 0.622 137.454 o
0 16 5 0.034 0.007 0.552 174.455 o
0 16 6 13.077 13.940 0.901 65.427 o
0 16 7 1.059 0.950 0.608 143.847 o
0 16 8 19.857 20.066 1.048 48.390 o
0 16 9 0.264 0.293 0.580 158.046 o
0 16 10 12.007 11.712 0.852 73.151 o
0 16 11 1.574 1.418 0.622 137.454 o
0 16 12 11.199 11.726 0.852 73.151 o
0 16 13 1.668 1.928 0.601 147.212 o
0 16 14 13.145 13.242 0.824 78.194 o
0 17 1 48.203 49.189 1.606 20.582 o
0 17 2 49.452 48.561 1.599 20.762 o
0 17 3 19.311 19.186 1.027 50.385 o
0 17 4 18.092 17.579 0.985 54.765 o
0 17 5 6.984 6.418 0.747 95.098 o
0 17 6 39.761 41.081 1.453 25.166 o
0 17 7 17.861 18.508 1.013 51.785 o
0 17 8 9.364 9.708 0.803 82.327 o
0 17 9 0.968 1.083 0.615 140.596 o
0 17 10 0.134 0.182 0.573 161.924 o
0 17 11 1.789 1.523 0.601 147.212 o
0 17 12 0.892 1.124 0.573 161.924 o
0 17 13 10.672 10.881 0.761 91.640 o
0 18 0 1.811 2.284 0.629 134.417 o
0 18 1 28.975 28.244 1.208 36.379 o
0 18 2 2.239 2.417 0.643 128.636 o
0 18 3 42.281 41.968 1.474 24.455 o
0 18 4 0.028 0.049 0.587 154.305 o
0 18 5 3.591 3.841 0.677 115.717 o
0 18 6 0.101 -0.112 0.587 154.305 o
0 18 7 56.876 55.950 1.760 17.145 o
0 18 8 1.080 1.152 0.615 140.596 o
0 18 9 1.393 1.425 0.601 147.212 o
0 18 10 3.459 3.066 0.629 134.417 o
0 18 11 0.708 0.950 0.552 174.455 o
0 18 12 3.966 4.197 0.636 131.479 o
0 19 1 4.486 4.637 0.684 113.367 o
0 19 2 4.421 3.981 0.705 106.732 o
0 19 3 0.936 1.397 0.622 137.454 o
0 19 4 7.018 6.970 0.768 89.981 o
0 19 5 1.914 1.858 0.636 131.479 o
0 19 6 19.252 19.437 1.020 51.078 o
0 19 7 1.250 1.069 0.601 147.212 o
0 19 8 1.123 1.090 0.580 158.046 o
0 19 9 1.788 1.837 0.580 158.046 o
0 19 10 0.003 0.168 0.517 198.827 o
0 20 0 15.909 15.973 0.957 58.009 o
0 20 1 0.269 0.300 0.587 154.305 o
0 20 2 0.608 1.215 0.594 150.696 o
0 20 3 11.480 11.119 0.831 76.886 o
0 20 4 0.465 0.587 0.573 161.924 o
0 20 5 0.034 -0.063 0.552 174.455 o
0 20 6 0.073 0.084 0.545 178.957 o
0 20 7 0.012 -0.091 0.524 193.560 o
0 20 8 1.284 0.698 0.559 170.121 o
0 21 1 0.156 0.349 0.538 183.636 o
0 21 2 0.010 -0.084 0.531 188.500 o
0 21 3 1.111 1.062 0.552 174.455 o
0 21 4 0.012 -0.042 0.517 198.827 o
0 21 5 2.527 2.172 0.601 147.212 o
1 0 1 454.632 450.101 8.290 0.773 o
1 0 2 4129.460 3648.670 65.581 0.012 o
1 0 3 1254.470 1246.340 22.796 0.102 o
1 0 4 1535.320 1527.240 27.916 0.068 o
1 0 5 28.530 28.719 0.677 115.717 o
1 0 6 43.922 43.581 0.971 56.352 o
1 0 7 2.662 2.619 0.258 795.308 o
1 0 8 48.700 48.687 1.131 41.487 o
1 0 9 0.703 0.824 0.279 680.485 o
1 0 10 3.516 3.646 0.384 359.926 o
1 0 11 0.041 0.587 0.356 418.599 o
1 0 12 39.428 39.468 1.173 38.576 o
1 0 13 23.979 23.949 0.929 61.551 o
1 0 14 12.294 12.983 0.740 96.901 o
1 0 15 16.441 16.552 0.852 73.151 o
1 0 16 0.111 -0.237 0.503 210.026 o
1 0 17 1.004 0.580 0.566 165.947 o
1 0 18 11.976 11.768 0.852 73.151 o
1 0 19 0.810 0.042 0.573 161.924 o
1 0 20 0.430 0.419 0.573 161.924 o
1 0 21 3.822 4.526 0.622 137.454 o
1 1 0 98.773 100.404 1.823 15.983 o
1 1 1 601.544 627.114 11.433 0.406 o
1 1 2 1630.290 1605.360 29.145 0.063 o
1 1 3 257.775 262.947 4.798 2.307 o
1 1 4 819.460 824.522 15.149 0.231 o
1 1 5 356.578 359.803 6.572 1.230 o
1 1 6 2.497 2.661 0.230 999.795 o
1 1 7 89.703 89.537 1.816 16.106 o
1 1 8 206.127 205.076 3.897 3.497 o
1 1 9 5.866 5.839 0.384 359.926 o
1 1 10 46.358 44.789 1.180 38.121 o
1 1 11 138.353 137.546 2.891 6.352 o
1 1 12 44.335 45.069 1.285 32.159 o
1 1 13 2.904 3.387 0.496 215.984 o
1 1 14 4.660 4.637 0.559 170.121 o
1 1 15 27.852 28.314 1.097 44.171 o
1 1 16 4.159 4.239 0.636 131.479 o
1 1 17 9.142 8.926 0.775 88.368 o
1 1 18 10.460 11.098 0.831 76.886 o
1 1 19 6.605 6.013 0.712 104.650 o
1 1 20 10.317 9.464 0.796 83.778 o
1 1 21 6.374 6.397 0.677 115.717 o
1 2 0 2997.900 2757.420 47.213 0.024 o
1 2 1 560.517 567.309 10.434 0.488 o
1 2 2 948.878 944.405 17.419 0.175 o
1 2 3 992.100 981.239 18.159 0.161 o
1 2 4 110.565 109.812 2.095 12.098 o
1 2 5 753.050 748.527 13.759 0.281 o
1 2 6 5.106 5.308 0.293 617.220 o
1 2 7 426.217 423.463 7.766 0.880 o
1 2 8 150.084 149.021 2.926 6.202 o
1 2 9 56.797 56.739 1.334 29.845 o
1 2 10 104.433 104.078 2.249 10.501 o
1 2 11 41.931 40.906 1.159 39.511 o
1 2 12 38.347 38.657 1.166 39.040 o
1 2 13 12.448 11.782 0.684 113.367 o
1 2 14 3.315 3.073 0.531 188.500 o
1 2 15 4.585 4.358 0.594 150.696 o
1 2 16 27.665 27.427 1.159 39.511 o
1 2 17 7.809 8.171 0.761 91.640 o
1 2 18 14.564 14.611 0.915 63.445 o
1 2 19 4.668 4.777 0.712 104.650 o
1 2 20 1.772 1.837 0.608 143.847 o
1 2 21 4.094 3.660 0.608 143.847 o
1 3 0 79.299 78.320 1.488 23.998 o
1 3 1 307.256 319.246 5.832 1.562 o
1 3 2 2156.970 2081.730 37.652 0.037 o
1 3 3 1611.580 1597.950 29.201 0.062 o
1 3 4 250.990 251.353 4.610 2.499 o
1 3 5 370.478 375.196 6.879 1.122 o
1 3 6 347.622 353.398 6.467 1.270 o
1 3 7 156.101 155.705 3.017 5.834 o
1 3 8 186.019 186.449 3.611 4.073 o
1 3 9 93.164 90.899 1.956 13.887 o
1 3 10 11.939 12.159 0.580 158.046 o
1 3 11 94.207 95.047 2.158 11.403 o
1 3 12 47.511 49.154 1.376 28.055 o
1 3 13 88.962 88.496 2.144 11.552 o
1 3 14 26.272 25.855 1.020 51.078 o
1 3 15 3.718 3.660 0.573 161.924 o
1 3 16 5.328 5.287 0.684 113.367 o
1 3 17 4.553 4.763 0.677 115.717 o
1 3 18 10.361 10.050 0.810 80.914 o
1 3 19 2.860 3.310 0.663 120.640 o
1 3 20 2.978 3.394 0.643 128.636 o
1 3 21 3.626 3.813 0.608 143.847 o
1 4 0 14.060 13.877 0.384 359.926 o
1 4 1 211.309 215.412 3.939 3.423 o
1 4 2 328.667 327.920 6.034 1.459 o
1 4 3 1487.250 1460.330 27.036 0.073 o
1 4 4 95.581 94.342 1.865 15.273 o
1 4 5 246.260 247.847 4.610 2.499 o
1 4 6 364.970 361.954 6.684 1.189 o
1 4 7 61.672 60.448 1.355 28.929 o
1 4 8 308.355 301.066 5.664 1.655 o
1 4 9 21.989 21.344 0.733 98.755 o
1 4 10 18.591 18.557 0.726 100.664 o
1 4 11 35.726 36.262 1.103 43.614 o
1 4 12 110.136 110.538 2.507 8.448 o
1 4 13 14.953 15.302 0.782 86.797 o
1 4 14 53.834 54.064 1.578 21.317 o
1 4 15 6.337 6.404 0.650 125.885 o
1 4 16 80.559 79.186 2.130 11.704 o
1 4 17 6.576 6.810 0.726 100.664 o
1 4 18 41.227 40.906 1.446 25.410 o
1 4 19 0.293 0.412 0.594 150.696 o
1 4 20 0.984 1.439 0.573 161.924 o
1 4 21 0.641 0.831 0.531 188.500 o
1 5 0 356.426 365.558 6.684 1.189 o
1 5 1 346.557 354.146 6.474 1.267 o
1 5 2 79.051 80.318 1.599 20.762 o
1 5 3 263.846 264.448 4.861 2.248 o
1 5 4 78.305 78.341 1.606 20.582 o
1 5 5 148.458 148.546 2.870 6.445 o
1 5 6 80.878 81.456 1.718 17.992 o
1 5 7 132.929 131.980 2.647 7.580 o
1 5 8 138.647 138.370 2.794 6.805 o
1 5 9 192.248 190.619 3.799 3.679 o
1 5 10 56.254 56.718 1.453 25.166 o
1 5 11 119.475 120.225 2.647 7.580 o
1 5 12 39.630 39.572 1.236 34.753 o
1 5 13 210.627 210.146 4.379 2.770 o
1 5 14 18.000 18.836 0.901 65.427 o
1 5 15 12.079 11.908 0.817 79.537 o
1 5 16 8.385 8.283 0.775 88.368 o
1 5 17 31.201 31.121 1.264 33.234 o
1 5 18 3.016 3.359 0.657 123.221 o
1 5 19 3.358 2.437 0.636 131.479 o
1 5 20 6.041 5.790 0.691 111.088 o
1 5 21 4.780 4.477 0.643 128.636 o
1 6 0 222.124 226.964 4.204 3.004 o
1 6 1 85.745 84.795 1.704 18.288 o
1 6 2 142.399 144.181 2.766 6.943 o
1 6 3 136.544 138.042 2.668 7.461 o
1 6 4 141.993 141.981 2.766 6.943 o
1 6 5 67.237 67.306 1.467 24.689 o
1 6 6 134.627 134.054 2.682 7.384 o
1 6 7 125.469 124.213 2.542 8.217 o
1 6 8 42.766 42.582 1.138 40.979 o
1 6 9 123.787 121.028 2.598 7.868 o
1 6 10 22.343 22.636 0.845 74.365 o
1 6 11 68.782 67.257 1.718 17.992 o
1 6 12 42.882 42.918 1.320 30.480 o
1 6 13 32.987 32.532 1.152 39.992 o
1 6 14 0.374 -0.217 0.482 228.687 o
1 6 15 49.903 48.156 1.557 21.894 o
1 6 16 21.717 20.785 1.041 49.042 o
1 6 17 11.066 10.965 0.838 75.609 o
1 6 18 34.356 33.664 1.285 32.159 o
1 6 19 33.102 32.560 1.285 32.159 o
1 6 20 0.318 0.489 0.552 174.455 o
1 7 0 336.606 341.951 6.258 1.356 o
1 7 1 193.687 194.062 3.674 3.935 o
1 7 2 243.358 240.423 4.505 2.617 o
1 7 3 58.263 58.765 1.306 31.136 o
1 7 4 21.809 22.091 0.663 120.640 o
1 7 5 96.936 96.409 2.011 13.127 o
1 7 6 201.830 201.856 3.904 3.484 o
1 7 7 44.625 44.517 1.173 38.576 o
1 7 8 25.426 25.129 0.845 74.365 o
1 7 9 34.005 34.027 1.048 48.390 o
1 7 10 20.544 20.673 0.831 76.886 o
1 7 11 86.767 86.317 2.102 12.017 o
1 7 12 56.269 56.111 1.585 21.129 o
1 7 13 13.685 13.703 0.789 85.267 o
1 7 14 14.343 14.171 0.859 71.966 o
1 7 15 2.184 1.928 0.608 143.847 o
1 7 16 29.202 28.181 1.201 36.803 o
1 7 17 5.436 4.889 0.691 111.088 o
1 7 18 1.972 2.067 0.629 134.417 o
1 7 19 2.834 2.947 0.643 128.636 o
1 7 20 0.310 0.691 0.538 183.636 o
1 8 0 25.733 25.429 0.719 102.628 o
1 8 1 11.499 11.831 0.475 235.462 o
1 8 2 297.650 295.597 5.517 1.745 o
1 8 3 9.182 9.205 0.440 274.320 o
1 8 4 190.697 191.883 3.716 3.847 o
1 8 5 36.840 36.786 0.985 54.765 o
1 8 6 4.440 4.232 0.405 323.655 o
1 8 7 15.683 15.274 0.657 123.221 o
1 8 8 204.418 200.934 4.051 3.237 o
1 8 9 32.998 32.853 1.062 47.125 o
1 8 10 15.150 14.939 0.747 95.098 o
1 8 11 17.185 16.664 0.810 80.914 o
1 8 12 38.936 37.442 1.264 33.234 o
1 8 13 13.660 14.234 0.817 79.537 o
1 8 14 11.713 11.726 0.824 78.194 o
1 8 15 4.876 4.679 0.677 115.717 o
1 8 16 4.737 4.344 0.684 113.367 o
1 8 17 16.795 16.036 0.943 59.741 o
1 8 18 4.669 5.923 0.712 104.650 o
1 8 19 7.347 7.291 0.712 104.650 o
1 8 20 4.998 4.428 0.643 128.636 o
1 9 0 33.602 34.495 0.922 62.487 o
1 9 1 190.920 192.756 3.737 3.804 o
1 9 2 83.889 85.710 1.858 15.388 o
1 9 3 42.109 42.492 1.097 44.171 o
1 9 4 30.278 30.130 0.901 65.427 o
1 9 5 21.140 20.799 0.747 95.098 o
1 9 6 4.529 4.239 0.433 283.241 o
1 9 7 21.332 21.239 0.803 82.327 o
1 9 8 74.948 75.799 1.844 15.622 o
1 9 9 59.925 59.184 1.585 21.129 o
1 9 10 22.513 22.419 0.922 62.487 o
1 9 11 73.323 73.920 1.935 14.190 o
1 9 12 40.792 41.144 1.355 28.929 o
1 9 13 2.479 2.989 0.594 150.696 o
1 9 14 17.946 17.600 0.964 57.172 o
1 9 15 13.709 13.926 0.894 66.454 o
1 9 16 5.390 6.153 0.719 102.628 o
1 9 17 4.815 4.833 0.719 102.628 o
1 9 18 7.627 7.683 0.747 95.098 o
1 9 19 1.749 2.361 0.587 154.305 o
1 10 0 12.385 12.306 0.573 161.924 o
1 10 1 144.514 146.074 2.982 5.971 o
1 10 2 17.915 18.766 0.705 106.732 o
1 10 3 107.419 107.458 2.326 9.819 o
1 10 4 25.777 26.226 0.873 69.682 o
1 10 5 167.368 167.466 3.429 4.516 o
1 10 6 51.234 52.451 1.404 26.949 o
1 10 7 59.184 59.603 1.564 21.699 o
1 10 8 29.601 30.451 1.048 48.390 o
1 10 9 10.607 9.505 0.657 123.221 o
1 10 10 37.826 36.939 1.236 34.753 o
1 10 11 11.521 11.356 0.747 95.098 o
1 10 12 4.697 5.266 0.650 125.885 o
1 10 13 0.808 0.838 0.573 161.924 o
1 10 14 5.758 5.881 0.705 106.732 o
1 10 15 12.201 12.697 0.873 69.682 o
1 10 16 8.850 8.681 0.775 88.368 o
1 10 17 2.364 1.816 0.629 134.417 o
1 10 18 10.032 9.799 0.782 86.797 o
1 10 19 1.291 1.076 0.538 183.636 o
1 11 0 0.097 0.594 0.356 418.599 o
1 11 1 12.462 12.474 0.622 137.454 o
1 11 2 69.900 69.911 1.690 18.591 o
1 11 3 17.446 17.845 0.740 96.901 o
1 11 4 12.889 13.822 0.670 118.140 o
1 11 5 79.436 80.436 1.935 14.190 o
1 11 6 8.964 8.681 0.601 147.212 o
1 11 7 1.095 1.180 0.447 265.815 o
1 11 8 39.559 39.914 1.264 33.234 o
1 11 9 45.440 46.529 1.425 26.163 o
1 11 10 11.114 11.370 0.747 95.098 o
1 11 11 52.148 53.380 1.613 20.404 o
1 11 12 7.109 7.564 0.740 96.901 o
1 11 13 37.816 36.667 1.362 28.633 o
1 11 14 15.631 16.189 0.957 58.009 o
1 11 15 19.929 19.877 1.027 50.385 o
1 11 16 10.211 10.357 0.845 74.365 o
1 11 17 16.434 16.909 0.943 59.741 o
1 11 18 8.453 7.990 0.719 102.628 o
1 12 0 6.138 5.580 0.510 204.312 o
1 12 1 6.438 6.363 0.531 188.500 o
1 12 2 15.679 16.622 0.747 95.098 o
1 12 3 59.248 59.330 1.564 21.699 o
1 12 4 3.747 3.681 0.489 222.199 o
1 12 5 29.933 29.410 1.041 49.042 o
1 12 6 114.987 117.194 2.675 7.422 o
1 12 7 7.112 6.824 0.615 140.596 o
1 12 8 28.996 29.361 1.103 43.614 o
1 12 9 4.708 5.245 0.608 143.847 o
1 12 10 10.517 10.309 0.789 85.267 o
1 12 11 37.636 37.086 1.355 28.929 o
1 12 12 28.436 27.504 1.187 37.674 o
1 12 13 12.515 12.432 0.866 70.810 o
1 12 14 22.511 22.217 1.076 45.909 o
1 12 15 10.520 9.750 0.838 75.609 o
1 12 16 11.065 11.091 0.838 75.609 o
1 12 17 3.816 3.723 0.629 134.417 o
1 12 18 6.823 6.370 0.691 111.088 o
1 13 0 11.428 11.161 0.670 118.140 o
1 13 1 20.071 19.786 0.845 74.365 o
1 13 2 57.647 57.878 1.578 21.317 o
1 13 3 52.960 52.807 1.495 23.774 o
1 13 4 10.066 11.154 0.691 111.088 o
1 13 5 1.180 0.545 0.475 235.462 o
1 13 6 32.986 33.622 1.180 38.121 o
1 13 7 2.729 2.242 0.538 183.636 o
1 13 8 47.414 46.529 1.474 24.455 o
1 13 9 16.454 17.349 0.943 59.741 o
1 13 10 45.138 44.859 1.502 23.554 o
1 13 11 8.547 8.849 0.775 88.368 o
1 13 12 11.994 11.070 0.838 75.609 o
1 13 13 10.386 10.721 0.831 76.886 o
1 13 14 6.913 7.243 0.768 89.981 o
1 13 15 10.545 10.379 0.824 78.194 o
1 13 16 4.249 4.372 0.657 123.221 o
1 13 17 0.511 0.475 0.531 188.500 o
1 14 0 40.601 41.486 1.313 30.805 o
1 14 1 4.184 4.526 0.559 170.121 o
1 14 2 0.901 1.110 0.482 228.687 o
1 14 3 21.812 22.342 0.957 58.009 o
1 14 4 82.990 85.088 2.158 11.403 o
1 14 5 20.064 19.619 0.929 61.551 o
1 14 6 9.220 9.617 0.719 102.628 o
1 14 7 30.941 31.128 1.222 35.552 o
1 14 8 9.107 8.912 0.768 89.981 o
1 14 9 11.996 11.957 0.852 73.151 o
1 14 10 4.822 5.008 0.698 108.878 o
1 14 11 1.223 1.530 0.601 147.212 o
1 14 12 0.294 0.265 0.580 158.046 o
1 14 13 9.546 9.568 0.831 76.886 o
1 14 14 1.116 0.279 0.594 150.696 o
1 14 15 15.759 15.742 0.922 62.487 o
1 14 16 3.807 4.142 0.622 137.454 o
1 15 0 4.429 3.764 0.587 154.305 o
1 15 1 34.339 34.851 1.229 35.149 o
1 15 2 1.534 1.823 0.538 183.636 o
1 15 3 3.157 2.843 0.573 161.924 o
1 15 4 33.502 33.070 1.222 35.552 o
1 15 5 20.023 20.289 0.999 53.243 o
1 15 6 8.660 8.437 0.747 95.098 o
1 15 7 0.091 0.363 0.566 165.947 o
1 15 8 10.471 11.433 0.845 74.365 o
1 15 9 18.890 20.024 1.041 49.042 o
1 15 10 14.803 14.373 0.922 62.487 o
1 15 11 7.340 7.257 0.747 95.098 o
1 15 12 11.183 11.377 0.866 70.810 o
1 15 13 4.798 4.707 0.698 108.878 o
1 15 14 1.497 1.138 0.594 150.696 o
1 15 15 0.156 -0.196 0.517 198.827 o
1 16 0 12.316 12.481 0.838 75.609 o
1 16 1 4.488 4.456 0.657 123.221 o
1 16 2 20.248 19.954 1.013 51.785 o
1 16 3 5.674 5.469 0.698 108.878 o
1 16 4 5.886 5.441 0.698 108.878 o
1 16 5 1.127 1.320 0.601 147.212 o
1 16 6 7.972 7.459 0.754 93.345 o
1 16 7 6.642 6.509 0.726 100.664 o
1 16 8 2.984 2.430 0.643 128.636 o
1 16 9 1.422 1.194 0.608 143.847 o
1 16 10 12.792 13.005 0.873 69.682 o
1 16 11 2.105 2.647 0.650 125.885 o
1 16 12 4.521 4.477 0.684 113.367 o
1 16 13 0.786 0.587 0.573 161.924 o
1 16 14 5.957 5.469 0.657 123.221 o
1 17 0 2.827 3.080 0.657 123.221 o
1 17 1 31.194 31.352 1.264 33.234 o
1 17 2 2.553 3.045 0.650 125.885 o
1 17 3 8.716 8.842 0.789 85.267 o
1 17 4 2.490 3.115 0.643 128.636 o
1 17 5 4.625 4.840 0.698 108.878 o
1 17 6 0.504 0.992 0.594 150.696 o
1 17 7 1.114 0.447 0.594 150.696 o
1 17 8 4.869 5.036 0.698 108.878 o
1 17 9 3.469 3.206 0.670 118.140 o
1 17 10 0.257 -0.356 0.573 161.924 o
1 17 11 9.378 8.639 0.775 88.368 o
1 17 12 0.068 -0.363 0.538 183.636 o
1 17 13 0.404 0.328 0.517 198.827 o
1 18 0 0.288 0.210 0.587 154.305 o
1 18 1 10.325 11.042 0.845 74.365 o
1 18 2 2.359 2.298 0.636 131.479 o
1 18 3 4.527 4.763 0.698 108.878 o
1 18 4 8.738 9.003 0.789 85.267 o
1 18 5 13.126 12.537 0.866 70.810 o
1 18 6 0.747 0.852 0.587 154.305 o
1 18 7 1.256 0.880 0.629 134.417 o
1 18 8 1.622 1.809 0.629 134.417 o
1 18 9 8.933 9.512 0.796 83.778 o
1 18 10 2.497 3.157 0.622 137.454 o
1 18 11 1.629 1.648 0.566 165.947 o
1 18 12 1.715 2.193 0.587 154.305 o
1 19 0 0.382 0.684 0.580 158.046 o
1 19 1 1.197 1.655 0.608 143.847 o
1 19 2 5.855 5.776 0.754 93.345 o
1 19 3 1.906 1.523 0.629 134.417 o
1 19 4 9.743 9.876 0.838 75.609 o
1 19 5 4.020 3.988 0.691 111.088 o
1 19 6 10.584 11.901 0.859 71.966 o
1 19 7 0.601 0.775 0.580 158.046 o
1 19 8 7.440 7.787 0.740 96.901 o
1 19 9 6.393 5.762 0.684 113.367 o
1 19 10 1.772 2.158 0.559 170.121 o
1 20 0 11.086 10.190 0.824 78.194 o
1 20 1 8.612 8.018 0.775 88.368 o
1 20 2 8.088 8.213 0.768 89.981 o
1 20 3 5.569 6.467 0.712 104.650 o
1 20 4 2.727 3.513 0.643 128.636 o
1 20 5 6.658 6.803 0.726 100.664 o
1 20 6 1.307 1.257 0.573 161.924 o
1 20 7 0.816 1.055 0.545 178.957 o
1 20 8 3.270 3.171 0.608 143.847 o
1 21 0 0.389 0.217 0.545 178.957 o
1 21 1 2.056 1.781 0.580 158.046 o
1 21 2 0.444 0.615 0.545 178.957 o
1 21 3 1.592 1.278 0.559 170.121 o
1 21 4 1.426 1.124 0.552 174.455 o
1 21 5 7.392 6.796 0.691 111.088 o
2 0 0 285.373 270.392 4.868 2.241 o
2 0 1 1011.210 995.082 17.831 0.167 o
2 0 2 1623.750 1567.000 27.301 0.071 o
2 0 3 528.403 535.140 9.659 0.569 o
2 0 4 144.115 146.164 2.689 7.345 o
2 0 5 26.290 26.456 0.636 131.479 o
2 0 6 30.154 30.255 0.733 98.755 o
2 0 7 178.369 178.403 3.352 4.726 o
2 0 8 22.191 22.168 0.663 120.640 o
2 0 9 3.446 3.730 0.342 453.468 o
2 0 10 0.186 0.356 0.314 537.668 o
2 0 11 51.292 49.622 1.313 30.805 o
2 0 12 3.479 3.548 0.461 249.949 o
2 0 13 4.225 3.520 0.510 204.312 o
2 0 14 0.261 0.496 0.454 257.699 o
2 0 15 0.179 0.077 0.475 235.462 o
2 0 16 0.005 0.747 0.538 183.636 o
2 0 17 12.580 12.257 0.859 71.966 o
2 0 18 19.855 19.772 1.027 50.385 o
2 0 19 0.143 0.119 0.587 154.305 o
2 0 20 6.539 6.677 0.726 100.664 o
2 0 21 0.024 0.517 0.531 188.500 o
2 1 0 278.291 281.853 5.105 2.038 o
2 1 1 373.653 375.776 6.817 1.143 o
2 1 2 193.051 194.858 3.520 4.286 o
2 1 3 416.981 418.945 7.620 0.915 o
2 1 4 620.024 624.453 11.328 0.414 o
2 1 5 600.999 598.430 10.846 0.451 o
2 1 6 183.640 184.528 3.436 4.498 o
2 1 7 100.127 100.635 2.011 13.127 o
2 1 8 80.424 78.893 1.669 19.061 o
2 1 9 98.787 97.157 2.032 12.857 o
2 1 10 18.397 18.061 0.684 113.367 o
2 1 11 5.394 5.357 0.468 242.543 o
2 1 12 38.636 40.243 1.194 37.235 o
2 1 13 160.912 157.137 3.331 4.785 o
2 1 14 5.320 5.350 0.580 158.046 o
2 1 15 2.131 1.997 0.531 188.500 o
2 1 16 4.390 4.896 0.650 125.885 o
2 1 17 1.840 1.809 0.615 140.596 o
2 1 18 3.509 3.443 0.657 123.221 o
2 1 19 39.604 39.146 1.446 25.410 o
2 1 20 4.666 4.735 0.684 113.367 o
2 1 21 0.051 0.028 0.531 188.500 o
2 2 0 607.915 624.509 11.293 0.416 o
2 2 1 1195.640 1208.480 21.721 0.113 o
2 2 2 68.375 69.094 1.320 30.480 o
2 2 3 780.169 779.460 14.143 0.266 o
2 2 4 387.822 398.586 7.201 1.024 o
2 2 5 54.525 54.686 1.145 40.481 o
2 2 6 13.677 14.192 0.461 249.949 o
2 2 7 412.776 408.077 7.368 0.978 o
2 2 8 50.906 50.649 1.180 38.121 o
2 2 9 27.879 28.447 0.824 78.194 o
2 2 10 20.461 20.226 0.733 98.755 o
2 2 11 56.435 56.558 1.446 25.410 o
2 2 12 31.807 31.945 1.041 49.042 o
2 2 13 33.088 32.162 1.097 44.171 o
2 2 14 56.267 56.376 1.599 20.762 o
2 2 15 1.859 1.879 0.524 193.560 o
2 2 16 4.121 3.771 0.643 128.636 o
2 2 17 10.796 10.979 0.824 78.194 o
2 2 18 18.465 17.998 0.992 53.996 o
2 2 19 21.880 21.665 1.097 44.171 o
2 2 20 0.996 1.236 0.587 154.305 o
2 2 21 2.648 2.926 0.580 158.046 o
2 3 0 192.642 192.057 3.471 4.408 o
2 3 1 1043.600 1039.880 18.480 0.156 o
2 3 2 751.242 761.902 13.773 0.280 o
2 3 3 69.426 69.381 1.369 28.342 o
2 3 4 6.246 6.544 0.286 647.696 o
2 3 5 68.729 69.332 1.418 26.421 o
2 3 6 79.023 80.367 1.641 19.715 o
2 3 7 32.957 32.763 0.838 75.609 o
2 3 8 19.908 19.849 0.643 128.636 o
2 3 9 53.344 51.250 1.243 34.364 o
2 3 10 19.180 18.347 0.712 104.650 o
2 3 11 6.880 7.250 0.524 193.560 o
2 3 12 6.477 6.844 0.552 174.455 o
2 3 13 13.346 13.130 0.726 100.664 o
2 3 14 3.833 4.030 0.559 170.121 o
2 3 15 8.445 8.793 0.705 106.732 o
2 3 16 13.816 13.717 0.880 68.580 o
2 3 17 15.734 16.064 0.950 58.865 o
2 3 18 8.748 7.983 0.768 89.981 o
2 3 19 9.215 8.646 0.803 82.327 o
2 3 20 1.060 1.201 0.587 154.305 o
2 3 21 1.995 1.788 0.559 170.121 o
2 4 0 44.986 46.305 0.957 58.009 o
2 4 1 611.975 631.214 11.405 0.408 o
2 4 2 46.750 47.429 0.992 53.996 o
2 4 3 200.528 204.503 3.744 3.790 o
2 4 4 430.191 434.512 7.857 0.860 o
2 4 5 327.498 326.202 5.916 1.518 o
2 4 6 168.734 170.043 3.220 5.123 o
2 4 7 5.927 5.615 0.356 418.599 o
2 4 8 54.978 54.169 1.271 32.870 o
2 4 9 5.662 5.888 0.433 283.241 o
2 4 10 73.529 75.303 1.760 17.145 o
2 4 11 18.637 18.501 0.768 89.981 o
2 4 12 36.836 36.779 1.159 39.511 o
2 4 13 31.709 31.624 1.103 43.614 o
2 4 14 97.437 96.689 2.347 9.644 o
2 4 15 11.056 11.740 0.803 82.327 o
2 4 16 9.077 9.366 0.775 88.368 o
2 4 17 9.144 9.031 0.789 85.267 o
2 4 18 17.059 16.029 0.957 58.009 o
2 4 19 0.251 0.887 0.580 158.046 o
2 4 20 4.453 4.603 0.677 115.717 o
2 4 21 5.124 4.812 0.629 134.417 o
2 5 0 336.080 332.229 6.020 1.465 o
2 5 1 266.191 269.791 4.889 2.222 o
2 5 2 424.555 425.105 7.711 0.893 o
2 5 3 91.738 91.416 1.809 16.231 o
2 5 4 138.559 137.183 2.626 7.701 o
2 5 5 299.637 293.321 5.378 1.836 o
2 5 6 271.115 267.060 4.952 2.166 o
2 5 7 24.053 23.488 0.712 104.650 o
2 5 8 201.502 201.968 3.890 3.509 o
2 5 9 2.106 2.270 0.377 373.380 o
2 5 10 72.771 72.035 1.725 17.846 o
2 5 11 162.900 162.451 3.380 4.648 o
2 5 12 25.878 26.037 0.978 55.550 o
2 5 13 6.906 6.614 0.608 143.847 o
2 5 14 5.437 5.538 0.615 140.596 o
2 5 15 3.918 3.925 0.622 137.454 o
2 5 16 13.257 12.711 0.873 69.682 o
2 5 17 12.485 12.977 0.873 69.682 o
2 5 18 7.368 7.326 0.740 96.901 o
2 5 19 2.830 2.850 0.636 131.479 o
2 5 20 18.955 19.116 0.971 56.352 o
2 5 21 0.544 0.244 0.538 183.636 o
2 6 0 879.876 863.870 15.617 0.218 o
2 6 1 84.632 86.373 1.725 17.846 o
2 6 2 451.055 453.055 8.206 0.789 o
2 6 3 227.266 226.259 4.184 3.034 o
2 6 4 432.023 424.001 7.669 0.903 o
2 6 5 107.371 109.414 2.193 11.043 o
2 6 6 145.690 144.544 2.843 6.573 o
2 6 7 18.817 18.438 0.643 128.636 o
2 6 8 125.517 125.596 2.605 7.826 o
2 6 9 65.251 63.947 1.564 21.699 o
2 6 10 37.571 37.365 1.124 42.004 o
2 6 11 7.521 7.962 0.587 154.305 o
2 6 12 34.623 33.761 1.138 40.979 o
2 6 13 5.790 5.455 0.594 150.696 o
2 6 14 9.378 9.638 0.726 100.664 o
2 6 15 3.707 3.848 0.650 125.885 o
2 6 16 16.128 15.728 0.943 59.741 o
2 6 17 16.084 16.161 0.950 58.865 o
2 6 18 7.423 7.508 0.747 95.098 o
2 6 19 1.196 1.537 0.608 143.847 o
2 6 20 3.663 3.611 0.622 137.454 o
2 7 0 17.562 17.363 0.545 178.957 o
2 7 1 361.230 361.961 6.551 1.237 o
2 7 2 352.063 350.053 6.356 1.315 o
2 7 3 505.729 496.951 9.003 0.655 o
2 7 4 208.869 206.815 3.904 3.484 o
2 7 5 343.675 337.279 6.216 1.375 o
2 7 6 101.735 101.766 2.123 11.781 o
2 7 7 93.287 93.406 2.039 12.770 o
2 7 8 67.294 66.105 1.592 20.945 o
2 7 9 132.845 129.291 2.759 6.978 o
2 7 10 48.792 48.295 1.355 28.929 o
2 7 11 43.133 42.268 1.285 32.159 o
2 7 12 8.009 8.367 0.643 128.636 o
2 7 13 5.066 4.756 0.594 150.696 o
2 7 14 32.230 32.609 1.250 33.981 o
2 7 15 8.795 8.870 0.761 91.640 o
2 7 16 29.721 28.670 1.215 35.962 o
2 7 17 1.574 1.788 0.601 147.212 o
2 7 18 10.264 11.265 0.852 73.151 o
2 7 19 4.058 4.435 0.663 120.640 o
2 7 20 4.204 4.854 0.629 134.417 o
2 8 0 826.298 818.229 14.778 0.243 o
2 8 1 11.296 11.908 0.482 228.687 o
2 8 2 335.034 336.804 6.167 1.396 o
2 8 3 185.459 182.873 3.513 4.303 o
2 8 4 24.822 25.269 0.761 91.640 o
2 8 5 27.692 27.951 0.824 78.194 o
2 8 6 38.973 39.035 1.069 46.511 o
2 8 7 15.138 15.051 0.657 123.221 o
2 8 8 45.159 45.013 1.250 33.981 o
2 8 9 74.101 72.971 1.788 16.613 o
2 8 10 198.878 199.076 4.072 3.203 o
2 8 11 153.265 151.884 3.290 4.908 o
2 8 12 11.742 11.691 0.733 98.755 o
2 8 13 5.657 5.790 0.629 134.417 o
2 8 14 1.658 2.570 0.601 147.212 o
2 8 15 10.594 10.344 0.810 80.914 o
2 8 16 9.306 9.345 0.803 82.327 o
2 8 17 13.325 12.823 0.866 70.810 o
2 8 18 8.030 8.716 0.782 86.797 o
2 8 19 26.630 26.798 1.131 41.487 o
2 8 20 1.135 0.936 0.559 170.121 o
2 9 0 31.644 31.177 0.866 70.810 o
2 9 1 55.511 53.806 1.271 32.870 o
2 9 2 63.858 63.381 1.453 25.166 o
2 9 3 180.849 179.262 3.492 4.355 o
2 9 4 102.557 102.004 2.186 11.114 o
2 9 5 137.914 136.205 2.808 6.737 o
2 9 6 79.892 79.026 1.830 15.861 o
2 9 7 70.725 70.051 1.704 18.288 o
2 9 8 64.479 63.276 1.620 20.229 o
2 9 9 121.869 120.344 2.675 7.422 o
2 9 10 7.411 8.206 0.636 131.479 o
2 9 11 9.582 8.842 0.670 118.140 o
2 9 12 18.903 18.613 0.908 64.425 o
2 9 13 18.229 18.271 0.964 57.172 o
2 9 14 21.324 21.274 1.041 49.042 o
2 9 15 5.190 5.497 0.705 106.732 o
2 9 16 26.448 26.735 1.166 39.040 o
2 9 17 24.431 23.788 1.124 42.004 o
2 9 18 6.605 6.293 0.726 100.664 o
2 9 19 1.046 0.580 0.552 174.455 o
2 10 0 261.667 259.734 4.938 2.178 o
2 10 1 21.830 22.098 0.768 89.981 o
2 10 2 29.526 29.466 0.915 63.445 o
2 10 3 412.408 411.527 7.613 0.916 o
2 10 4 172.477 174.534 3.506 4.320 o
2 10 5 44.564 43.413 1.215 35.962 o
2 10 6 16.085 16.769 0.733 98.755 o
2 10 7 65.026 64.443 1.648 19.549 o
2 10 8 0.535 0.210 0.433 283.241 o
2 10 9 33.565 33.894 1.145 40.481 o
2 10 10 45.664 46.012 1.411 26.683 o
2 10 11 0.809 0.482 0.496 215.984 o
2 10 12 60.239 60.043 1.781 16.744 o
2 10 13 5.208 4.686 0.684 113.367 o
2 10 14 7.953 8.723 0.775 88.368 o
2 10 15 2.136 2.528 0.629 134.417 o
2 10 16 6.032 5.971 0.712 104.650 o
2 10 17 3.334 3.199 0.650 125.885 o
2 10 18 10.375 10.190 0.789 85.267 o
2 10 19 2.531 2.158 0.587 154.305 o
2 11 0 57.610 57.661 1.460 24.926 o
2 11 1 20.214 20.401 0.782 86.797 o
2 11 2 193.523 191.610 3.834 3.612 o
2 11 3 22.476 22.726 0.838 75.609 o
2 11 4 53.601 55.028 1.446 25.410 o
2 11 5 72.214 71.944 1.774 16.876 o
2 11 6 92.919 93.853 2.193 11.043 o
2 11 7 13.732 13.403 0.726 100.664 o
2 11 8 43.654 44.447 1.355 28.929 o
2 11 9 24.992 24.913 1.006 52.507 o
2 11 10 42.266 42.415 1.369 28.342 o
2 11 11 19.505 18.487 0.957 58.009 o
2 11 12 5.458 5.769 0.698 108.878 o
2 11 13 1.659 1.990 0.608 143.847 o
2 11 14 8.356 7.480 0.761 91.640 o
2 11 15 1.346 0.279 0.587 154.305 o
2 11 16 5.435 6.062 0.726 100.664 o
2 11 17 14.284 14.709 0.901 65.427 o
2 11 18 3.073 2.982 0.594 150.696 o
2 12 0 0.283 0.217 0.384 359.926 o
2 12 1 16.113 16.140 0.740 96.901 o
2 12 2 10.462 9.924 0.622 137.454 o
2 12 3 82.798 83.894 1.997 13.311 o
2 12 4 9.688 9.694 0.629 134.417 o
2 12 5 53.970 54.036 1.502 23.554 o
2 12 6 1.415 1.949 0.482 228.687 o
2 12 7 53.332 53.366 1.537 22.495 o
2 12 8 6.037 5.371 0.608 143.847 o
2 12 9 12.948 13.410 0.796 83.778 o
2 12 10 29.151 30.262 1.201 36.803 o
2 12 11 6.410 6.209 0.712 104.650 o
2 12 12 6.817 7.222 0.740 96.901 o
2 12 13 2.059 2.046 0.629 134.417 o
2 12 14 3.318 2.940 0.650 125.885 o
2 12 15 6.480 6.817 0.768 89.981 o
2 12 16 4.918 4.644 0.691 111.088 o
2 12 17 2.280 2.500 0.608 143.847 o
2 13 0 12.207 13.046 0.712 104.650 o
2 13 1 42.477 42.883 1.299 31.471 o
2 13 2 24.159 24.012 0.943 59.741 o
2 13 3 22.044 22.405 0.922 62.487 o
2 13 4 34.740 35.060 1.173 38.576 o
2 13 5 42.354 43.791 1.355 28.929 o
2 13 6 6.952 6.628 0.622 137.454 o
2 13 7 1.219 1.236 0.510 204.312 o
2 13 8 4.435 5.224 0.615 140.596 o
2 13 9 11.682 11.538 0.803 82.327 o
2 13 10 0.134 0.223 0.559 170.121 o
2 13 11 1.505 0.726 0.601 147.212 o
2 13 12 17.204 17.467 0.985 54.765 o
2 13 13 11.616 11.356 0.852 73.151 o
2 13 14 6.083 5.608 0.733 98.755 o
2 13 15 18.045 17.998 0.992 53.996 o
2 13 16 2.957 2.528 0.615 140.596 o
2 13 17 8.703 8.653 0.705 106.732 o
2 14 0 16.447 16.720 0.831 76.886 o
2 14 1 12.717 13.424 0.768 89.981 o
2 14 2 8.262 8.556 0.663 120.640 o
2 14 3 10.069 10.071 0.698 108.878 o
2 14 4 16.802 16.867 0.859 71.966 o
2 14 5 14.239 14.723 0.817 79.537 o
2 14 6 0.820 0.761 0.517 198.827 o
2 14 7 24.085 24.326 1.083 45.319 o
2 14 8 2.347 2.214 0.601 147.212 o
2 14 9 4.227 4.142 0.657 123.221 o
2 14 10 6.100 6.055 0.719 102.628 o
2 14 11 21.291 21.029 1.062 47.125 o
2 14 12 1.626 1.306 0.615 140.596 o
2 14 13 3.323 3.876 0.691 111.088 o
2 14 14 3.446 2.905 0.657 123.221 o
2 14 15 6.444 6.705 0.719 102.628 o
2 14 16 0.906 0.140 0.538 183.636 o
2 15 0 4.635 4.121 0.594 150.696 o
2 15 1 7.476 7.738 0.670 118.140 o
2 15 2 4.571 4.603 0.601 147.212 o
2 15 3 2.193 2.710 0.559 170.121 o
2 15 4 5.829 6.286 0.684 113.367 o
2 15 5 1.495 0.608 0.566 165.947 o
2 15 6 17.064 17.439 0.957 58.009 o
2 15 7 1.726 1.858 0.615 140.596 o
2 15 8 1.680 1.963 0.615 140.596 o
2 15 9 10.266 10.406 0.831 76.886 o
2 15 10 8.342 7.410 0.768 89.981 o
2 15 11 2.119 2.549 0.629 134.417 o
2 15 12 4.918 5.147 0.719 102.628 o
2 15 13 0.351 0.265 0.580 158.046 o
2 15 14 0.452 -0.014 0.552 174.455 o
2 15 15 5.636 5.497 0.650 125.885 o
2 16 0 13.068 12.124 0.845 74.365 o
2 16 1 4.304 4.351 0.657 123.221 o
2 16 2 4.780 4.630 0.663 120.640 o
2 16 3 22.925 22.992 1.069 46.511 o
2 16 4 15.102 15.211 0.929 61.551 o
2 16 5 12.091 12.139 0.859 71.966 o
2 16 6 1.244 1.215 0.594 150.696 o
2 16 7 8.232 7.794 0.768 89.981 o
2 16 8 1.549 1.997 0.622 137.454 o
2 16 9 1.864 1.215 0.615 140.596 o
2 16 10 4.374 4.456 0.677 115.717 o
2 16 11 6.176 5.622 0.726 100.664 o
2 16 12 10.978 10.253 0.817 79.537 o
2 16 13 3.132 1.921 0.608 143.847 o
2 16 14 1.853 1.844 0.559 170.121 o
2 17 0 0.068 -0.230 0.573 161.924 o
2 17 1 16.489 16.378 0.957 58.009 o
2 17 2 12.349 11.929 0.859 71.966 o
2 17 3 1.980 1.704 0.615 140.596 o
2 17 4 6.275 6.418 0.733 98.755 o
2 17 5 7.115 7.152 0.747 95.098 o
2 17 6 1.110 1.907 0.615 140.596 o
2 17 7 4.308 4.232 0.670 118.140 o
2 17 8 7.460 7.717 0.761 91.640 o
2 17 9 3.821 2.940 0.670 118.140 o
2 17 10 10.316 10.434 0.831 76.886 o
2 17 11 1.018 1.236 0.587 154.305 o
2 17 12 0.001 0.545 0.538 183.636 o
2 17 13 3.654 3.387 0.587 154.305 o
2 18 0 1.662 1.495 0.615 140.596 o
2 18 1 7.363 6.921 0.754 93.345 o
2 18 2 1.821 1.990 0.615 140.596 o
2 18 3 1.706 2.836 0.636 131.479 o
2 18 4 0.443 0.328 0.573 161.924 o
2 18 5 0.392 0.203 0.580 158.046 o
2 18 6 3.483 2.905 0.670 118.140 o
2 18 7 6.490 6.963 0.754 93.345 o
2 18 8 0.565 0.733 0.601 147.212 o
2 18 9 1.314 0.531 0.580 158.046 o
2 18 10 6.512 6.034 0.698 108.878 o
2 18 11 0.042 -0.056 0.531 188.500 o
2 19 0 0.044 0.573 0.601 147.212 o
2 19 1 4.004 4.239 0.698 108.878 o
2 19 2 7.776 7.117 0.768 89.981 o
2 19 3 2.003 2.256 0.643 128.636 o
2 19 4 1.907 1.145 0.622 137.454 o
2 19 5 0.409 1.306 0.601 147.212 o
2 19 6 2.061 2.773 0.629 134.417 o
2 19 7 2.785 2.186 0.622 137.454 o
2 19 8 5.422 5.608 0.684 113.367 o
2 19 9 3.728 4.079 0.629 134.417 o
2 19 10 2.671 2.954 0.608 143.847 o
2 20 0 3.146 3.045 0.650 125.885 o
2 20 1 3.987 3.297 0.663 120.640 o
2 20 2 6.436 6.321 0.712 104.650 o
2 20 3 0.244 0.943 0.580 158.046 o
2 20 4 10.286 10.281 0.796 83.778 o
2 20 5 1.518 1.271 0.573 161.924 o
2 20 6 0.327 0.615 0.545 178.957 o
2 20 7 1.707 1.578 0.559 170.121 o
2 20 8 0.294 0.314 0.531 188.500 o
2 21 0 0.005 -0.084 0.531 188.500 o
2 21 1 0.274 0.098 0.531 188.500 o
2 21 2 2.879 3.017 0.601 147.212 o
2 21 3 0.153 0.000 0.517 198.827 o
2 21 4 0.071 -0.433 0.510 204.312 o
3 0 1 144.914 148.602 2.675 7.422 o
3 0 2 2142.230 2055.300 36.394 0.040 o
3 0 3 447.609 453.789 8.151 0.799 o
3 0 4 199.845 201.786 3.646 3.996 o
3 0 5 96.862 99.873 1.921 14.397 o
3 0 6 233.192 234.249 4.274 2.907 o
3 0 7 958.107 942.114 16.860 0.187 o
3 0 8 131.607 131.142 2.570 8.040 o
3 0 9 83.307 84.250 1.802 16.357 o
3 0 10 23.680 23.076 0.789 85.267 o
3 0 11 77.311 77.259 1.809 16.231 o
3 0 12 1.509 1.697 0.433 283.241 o
3 0 13 39.885 39.942 1.243 34.364 o
3 0 14 0.415 0.880 0.482 228.687 o
3 0 15 42.528 42.967 1.383 27.772 o
3 0 16 0.070 0.279 0.552 174.455 o
3 0 17 94.721 89.746 2.340 9.702 o
3 0 18 4.614 4.337 0.684 113.367 o
3 0 19 36.857 35.724 1.369 28.342 o
3 0 20 1.842 2.018 0.615 140.596 o
3 0 21 21.567 21.232 0.978 55.550 o
3 1 0 3.319 3.415 0.203 1294.620 o
3 1 1 3724.410 3429.370 60.615 0.014 o
3 1 2 3.383 3.527 0.203 1294.620 o
3 1 3 129.910 133.851 2.451 8.837 o
3 1 4 138.562 140.584 2.591 7.910 o
3 1 5 52.605 53.045 1.117 42.530 o
3 1 6 98.297 99.077 1.942 14.088 o
3 1 7 62.027 63.228 1.355 28.929 o
3 1 8 324.929 323.765 5.881 1.536 o
3 1 9 59.956 60.085 1.383 27.772 o
3 1 10 25.556 26.030 0.845 74.365 o
3 1 11 160.192 160.950 3.262 4.992 o
3 1 12 210.604 209.175 4.156 3.075 o
3 1 13 138.189 138.629 2.989 5.944 o
3 1 14 63.871 63.116 1.711 18.139 o
3 1 15 1.636 1.662 0.524 193.560 o
3 1 16 39.213 39.104 1.397 27.219 o
3 1 17 30.289 30.654 1.250 33.981 o
3 1 18 4.351 4.442 0.691 111.088 o
3 1 19 4.730 4.400 0.712 104.650 o
3 1 20 7.439 6.949 0.733 98.755 o
3 1 21 7.213 7.075 0.691 111.088 o
3 2 0 1365.700 1353.780 24.200 0.091 o
3 2 1 1030.890 1026.700 18.096 0.162 o
3 2 2 17.753 18.194 0.461 249.949 o
3 2 3 368.395 367.849 6.586 1.224 o
3 2 4 1.441 1.334 0.196 1388.750 o
3 2 5 199.160 204.552 3.744 3.790 o
3 2 6 302.098 305.878 5.517 1.745 o
3 2 7 20.936 20.736 0.622 137.454 o
3 2 8 306.291 304.069 5.566 1.714 o
3 2 9 202.436 199.677 3.834 3.612 o
3 2 10 58.632 56.642 1.404 26.949 o
3 2 11 142.428 142.044 2.947 6.114 o
3 2 12 67.639 66.643 1.683 18.746 o
3 2 13 11.870 11.650 0.698 108.878 o
3 2 14 86.019 86.562 2.144 11.552 o
3 2 15 8.261 7.997 0.684 113.367 o
3 2 16 46.403 45.830 1.523 22.910 o
3 2 17 58.360 56.837 1.746 17.420 o
3 2 18 25.313 24.898 1.131 41.487 o
3 2 19 10.060 9.652 0.831 76.886 o
3 2 20 10.958 10.651 0.803 82.327 o
3 2 21 2.805 2.486 0.580 158.046 o
3 3 0 1397.850 1397.920 24.619 0.088 o
3 3 1 318.520 312.290 5.573 1.710 o
3 3 2 1033.270 1040.090 18.592 0.154 o
3 3 3 689.943 689.567 12.355 0.348 o
3 3 4 0.963 1.048 0.203 1294.620 o
3 3 5 140.846 140.689 2.647 7.580 o
3 3 6 811.871 799.721 14.297 0.260 o
3 3 7 37.685 37.149 0.929 61.551 o
3 3 8 6.059 6.195 0.391 347.186 o
3 3 9 3.578 3.730 0.384 359.926 o
3 3 10 44.923 43.707 1.180 38.121 o
3 3 11 156.012 153.505 3.164 5.306 o
3 3 12 8.083 8.164 0.594 150.696 o
3 3 13 103.353 102.751 2.382 9.363 o
3 3 14 4.641 4.093 0.580 158.046 o
3 3 15 53.364 52.863 1.578 21.317 o
3 3 16 15.762 15.721 0.922 62.487 o
3 3 17 6.503 5.804 0.733 98.755 o
3 3 18 3.331 4.309 0.670 118.140 o
3 3 19 0.915 0.580 0.594 150.696 o
3 3 20 13.963 14.667 0.887 67.504 o
3 3 21 2.523 2.759 0.573 161.924 o
3 4 0 1512.800 1531.310 27.538 0.070 o
3 4 1 600.149 599.806 10.749 0.460 o
3 4 2 98.986 100.621 1.921 14.397 o
3 4 3 820.752 821.442 14.709 0.245 o
3 4 4 122.214 120.442 2.298 10.059 o
3 4 5 220.485 221.586 4.079 3.192 o
3 4 6 320.110 316.312 5.727 1.619 o
3 4 7 202.344 200.955 3.778 3.720 o
3 4 8 1.049 1.990 0.321 514.545 o
3 4 9 10.181 10.022 0.531 188.500 o
3 4 10 1.609 1.921 0.384 359.926 o
3 4 11 80.818 80.653 1.907 14.609 o
3 4 12 54.636 55.147 1.502 23.554 o
3 4 13 21.573 21.071 0.908 64.425 o
3 4 14 6.712 6.810 0.636 131.479 o
3 4 15 15.671 15.679 0.901 65.427 o
3 4 16 38.137 37.826 1.383 27.772 o
3 4 17 1.983 1.725 0.615 140.596 o
3 4 18 5.467 5.552 0.698 108.878 o
3 4 19 4.121 4.540 0.684 113.367 o
3 4 20 2.576 2.277 0.601 147.212 o
3 4 21 2.269 1.823 0.580 158.046 o
3 5 0 129.725 131.679 2.465 8.738 o
3 5 1 141.756 142.763 2.661 7.500 o
3 5 2 314.280 315.712 5.636 1.672 o
3 5 3 261.011 264.727 4.784 2.320 o
3 5 4 260.318 258.407 4.693 2.411 o
3 5 5 187.681 187.909 3.506 4.320 o
3 5 6 61.495 62.089 1.369 28.342 o
3 5 7 192.759 193.321 3.667 3.950 o
3 5 8 139.129 139.690 2.808 6.737 o
3 5 9 11.411 11.489 0.580 158.046 o
3 5 10 78.814 79.564 1.858 15.388 o
3 5 11 40.546 39.614 1.187 37.674 o
3 5 12 3.920 3.925 0.517 198.827 o
3 5 13 6.637 6.803 0.608 143.847 o
3 5 14 9.577 9.547 0.705 106.732 o
3 5 15 3.157 3.003 0.622 137.454 o
3 5 16 66.299 65.693 1.900 14.716 o
3 5 17 0.518 0.342 0.573 161.924 o
3 5 18 2.396 2.500 0.629 134.417 o
3 5 19 0.644 0.789 0.566 165.947 o
3 5 20 1.686 1.418 0.573 161.924 o
3 6 0 188.055 186.533 3.443 4.480 o
3 6 1 75.649 75.205 1.537 22.495 o
3 6 2 109.825 108.240 2.109 11.938 o
3 6 3 113.464 114.470 2.235 10.633 o
3 6 4 176.786 175.610 3.304 4.867 o
3 6 5 194.560 193.077 3.632 4.027 o
3 6 6 201.180 197.889 3.750 3.776 o
3 6 7 41.862 40.690 1.076 45.909 o
3 6 8 10.197 10.567 0.552 174.455 o
3 6 9 19.275 19.081 0.747 95.098 o
3 6 10 81.430 81.379 1.921 14.397 o
3 6 11 20.316 20.205 0.845 74.365 o
3 6 12 9.189 9.177 0.650 125.885 o
3 6 13 15.945 15.610 0.810 80.914 o
3 6 14 5.118 5.713 0.636 131.479 o
3 6 15 4.142 3.618 0.650 125.885 o
3 6 16 1.058 1.320 0.587 154.305 o
3 6 17 7.317 6.817 0.740 96.901 o
3 6 18 0.511 0.468 0.587 154.305 o
3 6 19 0.272 0.363 0.573 161.924 o
3 6 20 0.910 0.663 0.559 170.121 o
3 7 0 150.030 149.105 2.836 6.605 o
3 7 1 281.901 280.309 5.091 2.049 o
3 7 2 169.540 167.850 3.171 5.282 o
3 7 3 10.806 11.265 0.461 249.949 o
3 7 4 155.144 157.102 3.024 5.807 o
3 7 5 10.824 10.986 0.489 222.199 o
3 7 6 2.297 2.549 0.356 418.599 o
3 7 7 22.796 22.740 0.775 88.368 o
3 7 8 1.666 1.900 0.384 359.926 o
3 7 9 11.134 11.761 0.629 134.417 o
3 7 10 23.102 22.887 0.887 67.504 o
3 7 11 14.436 14.960 0.761 91.640 o
3 7 12 15.978 16.168 0.810 80.914 o
3 7 13 2.156 2.745 0.545 178.957 o
3 7 14 61.552 60.294 1.774 16.876 o
3 7 15 10.030 10.092 0.810 80.914 o
3 7 16 6.931 7.410 0.761 91.640 o
3 7 17 0.208 0.203 0.566 165.947 o
3 7 18 1.641 1.362 0.615 140.596 o
3 7 19 0.544 0.503 0.566 165.947 o
3 7 20 2.061 1.823 0.566 165.947 o
3 8 0 16.404 16.385 0.566 165.947 o
3 8 1 8.213 8.053 0.419 302.438 o
3 8 2 58.880 58.108 1.320 30.480 o
3 8 3 14.545 14.157 0.545 178.957 o
3 8 4 107.111 106.599 2.193 11.043 o
3 8 5 3.368 3.464 0.384 359.926 o
3 8 6 86.971 85.200 1.900 14.716 o
3 8 7 109.455 107.835 2.326 9.819 o
3 8 8 35.947 35.640 1.083 45.319 o
3 8 9 15.210 15.002 0.726 100.664 o
3 8 10 17.255 17.258 0.796 83.778 o
3 8 11 12.425 12.117 0.726 100.664 o
3 8 12 24.948 25.415 1.020 51.078 o
3 8 13 1.715 2.884 0.559 170.121 o
3 8 14 1.118 2.123 0.594 150.696 o
3 8 15 9.326 10.057 0.810 80.914 o
3 8 16 1.561 1.523 0.608 143.847 o
3 8 17 4.454 4.735 0.684 113.367 o
3 8 18 1.904 1.229 0.601 147.212 o
3 8 19 4.996 4.812 0.663 120.640 o
3 9 0 57.370 56.676 1.320 30.480 o
3 9 1 12.937 13.032 0.545 178.957 o
3 9 2 147.709 147.128 2.933 6.172 o
3 9 3 32.510 32.588 0.943 59.741 o
3 9 4 16.320 17.118 0.670 118.140 o
3 9 5 45.794 45.481 1.208 36.379 o
3 9 6 6.027 6.020 0.482 228.687 o
3 9 7 46.984 46.899 1.292 31.812 o
3 9 8 1.794 2.088 0.447 265.815 o
3 9 9 67.039 68.361 1.746 17.420 o
3 9 10 2.265 2.787 0.503 210.026 o
3 9 11 7.187 6.642 0.622 137.454 o
3 9 12 22.356 22.678 0.992 53.996 o
3 9 13 21.157 19.954 1.006 52.507 o
3 9 14 6.312 6.370 0.719 102.628 o
3 9 15 2.110 2.368 0.629 134.417 o
3 9 16 1.579 0.950 0.601 147.212 o
3 9 17 0.223 -0.447 0.580 158.046 o
3 9 18 5.199 5.077 0.677 115.717 o
3 9 19 0.492 0.824 0.538 183.636 o
3 10 0 29.552 29.773 0.915 63.445 o
3 10 1 59.387 58.681 1.432 25.908 o
3 10 2 167.028 165.776 3.304 4.867 o
3 10 3 54.373 55.252 1.397 27.219 o
3 10 4 8.999 9.177 0.552 174.455 o
3 10 5 17.085 16.965 0.726 100.664 o
3 10 6 0.588 0.482 0.391 347.186 o
3 10 7 7.182 7.557 0.573 161.924 o
3 10 8 30.945 31.017 1.069 46.511 o
3 10 9 15.972 14.751 0.775 88.368 o
3 10 10 16.037 15.561 0.817 79.537 o
3 10 11 1.165 1.201 0.510 204.312 o
3 10 12 26.930 27.203 1.138 40.979 o
3 10 13 10.688 9.743 0.803 82.327 o
3 10 14 7.020 6.928 0.747 95.098 o
3 10 15 8.661 8.227 0.782 86.797 o
3 10 16 1.528 1.592 0.622 137.454 o
3 10 17 1.473 1.627 0.608 143.847 o
3 10 18 5.054 5.573 0.670 118.140 o
3 11 0 0.513 0.587 0.377 373.380 o
3 11 1 30.136 30.172 0.964 57.172 o
3 11 2 17.143 17.684 0.740 96.901 o
3 11 3 9.191 9.226 0.580 158.046 o
3 11 4 54.945 56.313 1.474 24.455 o
3 11 5 5.130 5.238 0.517 198.827 o
3 11 6 13.905 13.598 0.712 104.650 o
3 11 7 99.912 99.315 2.312 9.938 o
3 11 8 94.514 93.036 2.242 10.566 o
3 11 9 15.643 15.505 0.817 79.537 o
3 11 10 1.153 1.348 0.510 204.312 o
3 11 11 3.342 3.066 0.601 147.212 o
3 11 12 3.045 2.724 0.622 137.454 o
3 11 13 8.380 8.667 0.789 85.267 o
3 11 14 0.994 0.503 0.587 154.305 o
3 11 15 1.641 1.376 0.608 143.847 o
3 11 16 5.698 5.657 0.726 100.664 o
3 11 17 2.992 2.479 0.615 140.596 o
3 11 18 2.553 1.914 0.573 161.924 o
3 12 0 6.552 6.418 0.538 183.636 o
3 12 1 21.250 22.650 0.873 69.682 o
3 12 2 8.130 9.408 0.615 140.596 o
3 12 3 126.293 125.303 2.731 7.122 o
3 12 4 18.588 18.494 0.817 79.537 o
3 12 5 49.644 50.160 1.432 25.908 o
3 12 6 1.957 2.326 0.496 215.984 o
3 12 7 13.893 13.396 0.768 89.981 o
3 12 8 13.350 13.403 0.782 86.797 o
3 12 9 23.909 24.165 1.027 50.385 o
3 12 10 8.689 9.380 0.747 95.098 o
3 12 11 0.915 1.264 0.587 154.305 o
3 12 12 19.278 18.871 1.006 52.507 o
3 12 13 14.361 13.808 0.908 64.425 o
3 12 14 8.283 7.892 0.775 88.368 o
3 12 15 8.330 7.976 0.789 85.267 o
3 12 16 4.588 5.043 0.691 111.088 o
3 12 17 3.666 3.248 0.615 140.596 o
3 13 0 46.174 45.816 1.355 28.929 o
3 13 1 60.601 60.951 1.634 19.884 o
3 13 2 31.698 32.525 1.117 42.530 o
3 13 3 44.339 43.420 1.327 30.160 o
3 13 4 19.194 19.304 0.873 69.682 o
3 13 5 9.420 10.267 0.698 108.878 o
3 13 6 52.068 53.401 1.550 22.092 o
3 13 7 5.215 5.538 0.615 140.596 o
3 13 8 12.480 11.978 0.775 88.368 o
3 13 9 8.447 8.311 0.754 93.345 o
3 13 10 15.320 15.470 0.929 61.551 o
3 13 11 18.109 18.899 1.013 51.785 o
3 13 12 0.895 0.761 0.601 147.212 o
3 13 13 16.814 15.959 0.950 58.865 o
3 13 14 1.641 1.334 0.615 140.596 o
3 13 15 9.290 10.092 0.810 80.914 o
3 13 16 1.251 1.683 0.580 158.046 o
3 13 17 2.927 3.220 0.608 143.847 o
3 14 0 83.706 83.880 2.088 12.179 o
3 14 1 22.364 22.817 0.964 57.172 o
3 14 2 16.654 17.272 0.859 71.966 o
3 14 3 11.174 10.721 0.719 102.628 o
3 14 4 2.815 2.514 0.552 174.455 o
3 14 5 43.679 44.168 1.404 26.949 o
3 14 6 5.352 5.748 0.629 134.417 o
3 14 7 8.823 8.688 0.754 93.345 o
3 14 8 36.372 36.408 1.348 29.230 o
3 14 9 25.810 26.226 1.166 39.040 o
3 14 10 9.513 9.757 0.810 80.914 o
3 14 11 1.862 2.067 0.636 131.479 o
3 14 12 3.308 3.178 0.650 125.885 o
3 14 13 8.851 9.044 0.810 80.914 o
3 14 14 0.134 -0.077 0.566 165.947 o
3 14 15 4.721 4.288 0.650 125.885 o
3 14 16 3.068 2.298 0.580 158.046 o
3 15 0 3.303 2.989 0.566 165.947 o
3 15 1 21.214 20.526 0.957 58.009 o
3 15 2 0.492 0.168 0.503 210.026 o
3 15 3 13.786 15.009 0.873 69.682 o
3 15 4 2.287 2.403 0.587 154.305 o
3 15 5 19.694 19.702 1.006 52.507 o
3 15 6 13.090 13.151 0.873 69.682 o
3 15 7 2.352 2.011 0.636 131.479 o
3 15 8 13.928 14.206 0.908 64.425 o
3 15 9 2.218 2.486 0.650 125.885 o
3 15 10 37.866 38.217 1.397 27.219 o
3 15 11 1.255 1.481 0.615 140.596 o
3 15 12 7.123 6.977 0.775 88.368 o
3 15 13 26.192 26.903 1.166 39.040 o
3 15 14 3.659 3.604 0.636 131.479 o
3 15 15 3.356 3.094 0.601 147.212 o
3 16 0 18.881 18.962 0.999 53.243 o
3 16 1 4.086 3.415 0.650 125.885 o
3 16 2 14.272 14.730 0.908 64.425 o
3 16 3 3.597 3.513 0.650 125.885 o
3 16 4 9.212 8.933 0.782 86.797 o
3 16 5 3.416 3.639 0.663 120.640 o
3 16 6 3.997 4.163 0.684 113.367 o
3 16 7 45.480 45.984 1.550 22.092 o
3 16 8 4.993 5.378 0.712 104.650 o
3 16 9 11.346 11.405 0.852 73.151 o
3 16 10 1.501 1.285 0.629 134.417 o
3 16 11 0.610 0.950 0.601 147.212 o
3 16 12 3.900 4.023 0.663 120.640 o
3 16 13 3.334 3.576 0.622 137.454 o
3 16 14 2.936 2.947 0.587 154.305 o
3 17 0 4.213 3.744 0.670 118.140 o
3 17 1 13.800 14.478 0.915 63.445 o
3 17 2 9.898 10.022 0.817 79.537 o
3 17 3 2.503 2.514 0.636 131.479 o
3 17 4 4.393 4.596 0.684 113.367 o
3 17 5 1.503 1.236 0.594 150.696 o
3 17 6 10.144 9.408 0.810 80.914 o
3 17 7 1.534 1.397 0.615 140.596 o
3 17 8 10.224 10.183 0.817 79.537 o
3 17 9 19.555 19.765 1.055 47.751 o
3 17 10 5.817 5.825 0.719 102.628 o
3 17 11 11.867 11.475 0.831 76.886 o
3 17 12 2.078 2.535 0.594 150.696 o
3 17 13 2.971 3.045 0.601 147.212 o
3 18 0 19.521 20.024 1.034 49.707 o
3 18 1 1.860 1.467 0.615 140.596 o
3 18 2 0.624 0.677 0.594 150.696 o
3 18 3 2.038 2.277 0.629 134.417 o
3 18 4 3.387 4.407 0.677 115.717 o
3 18 5 8.880 8.968 0.789 85.267 o
3 18 6 9.961 9.450 0.831 76.886 o
3 18 7 1.754 1.963 0.643 128.636 o
3 18 8 7.482 8.346 0.782 86.797 o
3 18 9 1.752 1.935 0.608 143.847 o
3 18 10 4.671 4.903 0.663 120.640 o
3 18 11 0.655 -0.223 0.531 188.500 o
3 19 0 2.615 3.262 0.670 118.140 o
3 19 1 2.444 2.458 0.657 123.221 o
3 19 2 0.727 0.419 0.594 150.696 o
3 19 3 1.103 2.032 0.622 137.454 o
3 19 4 9.417 9.911 0.824 78.194 o
3 19 5 1.344 1.446 0.629 134.417 o
3 19 6 8.388 8.304 0.768 89.981 o
3 19 7 1.950 1.285 0.594 150.696 o
3 19 8 5.472 5.050 0.670 118.140 o
3 19 9 3.313 2.703 0.601 147.212 o
3 20 0 1.202 0.670 0.587 154.305 o
3 20 1 5.548 4.861 0.691 111.088 o
3 20 2 1.659 1.159 0.594 150.696 o
3 20 3 2.259 2.766 0.629 134.417 o
3 20 4 5.222 5.015 0.684 113.367 o
3 20 5 0.096 0.691 0.566 165.947 o
3 20 6 3.610 4.023 0.629 134.417 o
3 20 7 6.214 6.649 0.670 118.140 o
3 21 0 0.445 0.657 0.545 178.957 o
3 21 1 4.392 4.805 0.636 131.479 o
3 21 2 1.537 1.634 0.559 170.121 o
3 21 3 3.389 2.710 0.594 150.696 o
3 21 4 4.545 3.366 0.636 131.479 o
4 0 0 278.260 270.454 4.826 2.280 o
4 0 1 866.294 842.743 15.093 0.233 o
4 0 2 11.252 11.161 0.349 435.511 o
4 0 3 172.091 174.555 3.178 5.259 o
4 0 4 160.189 162.172 2.989 5.944 o
4 0 5 16.265 15.889 0.489 222.199 o
4 0 6 201.965 200.578 3.702 3.876 o
4 0 7 7.109 7.236 0.384 359.926 o
4 0 8 232.343 230.030 4.288 2.888 o
4 0 9 623.909 619.299 11.049 0.435 o
4 0 10 23.629 23.851 0.817 79.537 o
4 0 11 71.133 71.217 1.718 17.992 o
4 0 12 15.293 14.897 0.726 100.664 o
4 0 13 9.062 8.660 0.636 131.479 o
4 0 14 4.794 5.057 0.601 147.212 o
4 0 15 0.807 1.124 0.517 198.827 o
4 0 16 11.665 12.641 0.859 71.966 o
4 0 17 0.032 0.342 0.580 158.046 o
4 0 18 33.817 34.153 1.320 30.480 o
4 0 19 74.727 75.981 2.109 11.938 o
4 0 20 0.897 0.992 0.587 154.305 o
4 0 21 17.124 16.196 0.873 69.682 o
4 1 0 429.748 422.912 7.564 0.928 o
4 1 1 957.659 937.351 16.853 0.187 o
4 1 2 585.862 589.533 10.588 0.474 o
4 1 3 97.706 98.511 1.879 15.046 o
4 1 4 11.384 11.608 0.391 347.186 o
4 1 5 89.899 92.205 1.816 16.106 o
4 1 6 380.351 381.558 6.837 1.136 o
4 1 7 117.154 119.073 2.347 9.644 o
4 1 8 2.243 2.123 0.314 537.668 o
4 1 9 10.671 10.344 0.524 193.560 o
4 1 10 34.355 34.229 1.013 51.785 o
4 1 11 36.464 37.672 1.117 42.530 o
4 1 12 82.025 81.680 1.956 13.887 o
4 1 13 18.877 18.836 0.852 73.151 o
4 1 14 175.546 175.596 3.709 3.861 o
4 1 15 24.354 24.682 1.041 49.042 o
4 1 16 38.855 38.350 1.383 27.772 o
4 1 17 1.311 1.648 0.608 143.847 o
4 1 18 2.026 1.997 0.636 131.479 o
4 1 19 3.624 3.506 0.684 113.367 o
4 1 20 4.703 4.281 0.677 115.717 o
4 1 21 1.928 1.746 0.559 170.121 o
4 2 0 713.744 706.643 12.620 0.333 o
4 2 1 5.685 5.727 0.258 795.308 o
4 2 2 513.841 522.855 9.345 0.608 o
4 2 3 236.584 238.460 4.281 2.897 o
4 2 4 149.780 151.542 2.815 6.704 o
4 2 5 452.580 444.989 7.962 0.838 o
4 2 6 272.261 273.458 4.966 2.154 o
4 2 7 23.568 23.984 0.698 108.878 o
4 2 8 12.950 12.886 0.531 188.500 o
4 2 9 96.215 96.416 2.067 12.427 o
4 2 10 30.302 29.445 0.929 61.551 o
4 2 11 99.236 98.882 2.214 10.835 o
4 2 12 44.193 44.231 1.292 31.812 o
4 2 13 71.958 70.959 1.830 15.861 o
4 2 14 55.906 56.194 1.606 20.582 o
4 2 15 40.439 41.276 1.411 26.683 o
4 2 16 9.258 8.800 0.782 86.797 o
4 2 17 6.691 7.683 0.754 93.345 o
4 2 18 3.671 3.820 0.663 120.640 o
4 2 19 33.656 33.845 1.327 30.160 o
4 2 20 5.532 5.224 0.698 108.878 o
4 2 21 1.453 1.844 0.552 174.455 o
4 3 0 2239.440 2193.650 38.909 0.035 o
4 3 1 763.946 778.580 13.905 0.275 o
4 3 2 10.382 10.972 0.370 387.603 o
4 3 3 40.867 40.892 0.908 64.425 o
4 3 4 707.754 712.077 12.746 0.327 o
4 3 5 331.603 332.851 5.971 1.489 o
4 3 6 383.897 384.380 6.886 1.120 o
4 3 7 34.601 34.083 0.887 67.504 o
4 3 8 275.006 275.141 5.098 2.043 o
4 3 9 220.868 221.237 4.239 2.955 o
4 3 10 2.151 2.046 0.398 335.111 o
4 3 11 46.059 46.375 1.292 31.812 o
4 3 12 68.500 68.913 1.746 17.420 o
4 3 13 1.108 1.208 0.475 235.462 o
4 3 14 25.926 25.387 1.027 50.385 o
4 3 15 7.104 7.417 0.705 106.732 o
4 3 16 8.815 8.577 0.768 89.981 o
4 3 17 1.044 0.978 0.573 161.924 o
4 3 18 13.620 13.228 0.887 67.504 o
4 3 19 19.555 19.032 1.027 50.385 o
4 3 20 3.491 3.227 0.629 134.417 o
4 3 21 1.987 2.102 0.580 158.046 o
4 4 0 111.691 115.741 2.179 11.185 o
4 4 1 1411.300 1410.860 25.108 0.084 o
4 4 2 102.549 105.286 2.018 13.036 o
4 4 3 203.555 205.823 3.757 3.762 o
4 4 4 475.675 482.081 8.437 0.746 o
4 4 5 549.573 550.771 9.848 0.548 o
4 4 6 71.820 72.042 1.537 22.495 o
4 4 7 42.744 42.750 1.055 47.751 o
4 4 8 55.754 56.034 1.348 29.230 o
4 4 9 69.690 70.268 1.641 19.715 o
4 4 10 1.099 1.187 0.391 347.186 o
4 4 11 37.857 38.867 1.173 38.576 o
4 4 12 4.208 4.351 0.524 193.560 o
4 4 13 36.930 36.262 1.208 36.379 o
4 4 14 0.227 0.489 0.489 222.199 o
4 4 15 7.192 7.264 0.712 104.650 o
4 4 16 8.612 7.745 0.747 95.098 o
4 4 17 5.228 5.420 0.705 106.732 o
4 4 18 5.552 5.643 0.712 104.650 o
4 4 19 11.052 10.958 0.838 75.609 o
4 4 20 3.905 3.108 0.615 140.596 o
4 5 0 47.574 48.491 1.062 47.125 o
4 5 1 252.072 253.811 4.589 2.522 o
4 5 2 303.482 306.863 5.504 1.753 o
4 5 3 167.204 167.396 3.129 5.425 o
4 5 4 280.960 283.138 5.133 2.015 o
4 5 5 9.226 9.233 0.426 292.603 o
4 5 6 191.600 190.353 3.604 4.089 o
4 5 7 52.238 52.437 1.250 33.981 o
4 5 8 100.781 101.459 2.165 11.330 o
4 5 9 45.698 45.614 1.229 35.149 o
4 5 10 71.290 70.889 1.718 17.992 o
4 5 11 5.362 5.734 0.538 183.636 o
4 5 12 4.823 4.603 0.545 178.957 o
4 5 13 11.538 12.313 0.740 96.901 o
4 5 14 66.652 67.648 1.844 15.622 o
4 5 15 39.285 39.111 1.397 27.219 o
4 5 16 2.470 2.507 0.636 131.479 o
4 5 17 12.378 12.767 0.873 69.682 o
4 5 18 8.202 8.192 0.796 83.778 o
4 5 19 6.215 6.726 0.726 100.664 o
4 5 20 2.182 2.877 0.587 154.305 o
4 6 0 308.617 317.025 5.692 1.639 o
4 6 1 396.054 399.382 7.117 1.049 o
4 6 2 161.469 160.754 3.031 5.780 o
4 6 3 131.095 130.492 2.521 8.355 o
4 6 4 54.236 54.567 1.236 34.753 o
4 6 5 71.055 72.384 1.564 21.699 o
4 6 6 112.263 112.061 2.277 10.245 o
4 6 7 127.332 127.566 2.605 7.826 o
4 6 8 61.305 62.103 1.509 23.336 o
4 6 9 43.476 44.056 1.222 35.552 o
4 6 10 30.414 30.968 1.027 50.385 o
4 6 11 70.820 71.155 1.795 16.484 o
4 6 12 28.360 28.307 1.048 48.390 o
4 6 13 0.253 0.405 0.475 235.462 o
4 6 14 7.910 8.088 0.726 100.664 o
4 6 15 9.928 10.148 0.810 80.914 o
4 6 16 1.420 1.865 0.608 143.847 o
4 6 17 10.590 9.931 0.817 79.537 o
4 6 18 5.178 4.819 0.705 106.732 o
4 6 19 7.045 7.361 0.733 98.755 o
4 6 20 4.020 4.121 0.615 140.596 o
4 7 0 184.939 182.713 3.429 4.516 o
4 7 1 97.676 98.623 1.990 13.405 o
4 7 2 7.313 7.194 0.391 347.186 o
4 7 3 47.524 46.892 1.117 42.530 o
4 7 4 12.460 12.557 0.517 198.827 o
4 7 5 199.469 198.280 3.771 3.734 o
4 7 6 14.030 13.870 0.601 147.212 o
4 7 7 14.964 14.625 0.636 131.479 o
4 7 8 27.463 27.029 0.908 64.425 o
4 7 9 2.612 3.045 0.447 265.815 o
4 7 10 28.619 28.803 1.006 52.507 o
4 7 11 3.312 3.038 0.510 204.312 o
4 7 12 3.594 3.618 0.545 178.957 o
4 7 13 8.726 9.198 0.698 108.878 o
4 7 14 1.062 1.124 0.573 161.924 o
4 7 15 3.592 3.415 0.650 125.885 o
4 7 16 2.462 2.465 0.636 131.479 o
4 7 17 7.016 6.719 0.733 98.755 o
4 7 18 3.785 2.940 0.657 123.221 o
4 7 19 4.168 3.862 0.636 131.479 o
4 7 20 1.571 1.809 0.573 161.924 o
4 8 0 25.410 25.527 0.747 95.098 o
4 8 1 42.975 42.659 1.055 47.751 o
4 8 2 40.991 40.620 1.027 50.385 o
4 8 3 24.551 24.137 0.747 95.098 o
4 8 4 49.266 48.784 1.222 35.552 o
4 8 5 16.711 16.769 0.663 120.640 o
4 8 6 27.607 27.636 0.887 67.504 o
4 8 7 16.705 16.671 0.712 104.650 o
4 8 8 11.351 11.712 0.636 131.479 o
4 8 9 6.024 6.481 0.552 174.455 o
4 8 10 29.805 30.060 1.062 47.125 o
4 8 11 22.224 22.726 0.950 58.865 o
4 8 12 3.164 4.002 0.566 165.947 o
4 8 13 23.993 24.102 1.076 45.909 o
4 8 14 6.137 6.006 0.705 106.732 o
4 8 15 6.581 6.020 0.719 102.628 o
4 8 16 1.113 0.684 0.601 147.212 o
4 8 17 1.243 1.418 0.636 131.479 o
4 8 18 2.327 1.997 0.622 137.454 o
4 8 19 4.502 3.359 0.615 140.596 o
4 9 0 146.501 143.594 2.870 6.445 o
4 9 1 79.111 80.436 1.781 16.744 o
4 9 2 44.369 44.042 1.152 39.992 o
4 9 3 17.300 17.537 0.677 115.717 o
4 9 4 19.305 19.081 0.726 100.664 o
4 9 5 39.536 39.363 1.117 42.530 o
4 9 6 16.565 16.476 0.712 104.650 o
4 9 7 52.719 52.207 1.404 26.949 o
4 9 8 33.965 35.200 1.117 42.530 o
4 9 9 70.996 71.699 1.816 16.106 o
4 9 10 17.033 16.629 0.824 78.194 o
4 9 11 1.312 1.564 0.510 204.312 o
4 9 12 8.070 7.976 0.684 113.367 o
4 9 13 10.504 9.666 0.803 82.327 o
4 9 14 7.346 7.564 0.761 91.640 o
4 9 15 7.218 7.312 0.761 91.640 o
4 9 16 4.170 3.646 0.670 118.140 o
4 9 17 4.281 3.904 0.684 113.367 o
4 9 18 0.507 0.230 0.559 170.121 o
4 9 19 8.318 8.598 0.712 104.650 o
4 10 0 10.021 10.385 0.559 170.121 o
4 10 1 36.142 36.171 1.048 48.390 o
4 10 2 13.945 13.668 0.636 131.479 o
4 10 3 8.315 9.184 0.552 174.455 o
4 10 4 79.504 80.283 1.865 15.273 o
4 10 5 11.945 11.915 0.643 128.636 o
4 10 6 30.014 30.227 1.013 51.785 o
4 10 7 18.853 18.955 0.817 79.537 o
4 10 8 11.126 11.084 0.684 113.367 o
4 10 9 0.212 0.300 0.461 249.949 o
4 10 10 3.571 3.394 0.552 174.455 o
4 10 11 8.437 8.646 0.705 106.732 o
4 10 12 7.164 6.705 0.726 100.664 o
4 10 13 0.109 0.140 0.559 170.121 o
4 10 14 19.852 18.787 1.013 51.785 o
4 10 15 3.699 3.192 0.670 118.140 o
4 10 16 6.652 6.335 0.866 70.810 o
4 10 17 4.470 5.029 0.684 113.367 o
4 10 18 0.430 0.370 0.538 183.636 o
4 11 0 0.280 0.223 0.377 373.380 o
4 11 1 10.997 11.063 0.615 140.596 o
4 11 2 118.242 116.957 2.528 8.308 o
4 11 3 33.338 33.643 1.062 47.125 o
4 11 4 21.318 21.553 0.852 73.151 o
4 11 5 2.086 1.802 0.454 257.699 o
4 11 6 5.971 6.216 0.566 165.947 o
4 11 7 19.580 19.933 0.873 69.682 o
4 11 8 27.265 27.343 1.041 49.042 o
4 11 9 48.589 47.618 1.453 25.166 o
4 11 10 32.056 32.372 1.187 37.674 o
4 11 11 12.221 11.845 0.831 76.886 o
4 11 12 6.312 6.691 0.726 100.664 o
4 11 13 3.943 3.988 0.670 118.140 o
4 11 14 3.567 4.658 0.901 65.427 o
4 11 15 0.264 0.342 0.587 154.305 o
4 11 16 10.411 10.819 0.838 75.609 o
4 11 17 3.185 3.394 0.636 131.479 o
4 11 18 1.731 1.935 0.559 170.121 o
4 12 0 0.899 1.495 0.447 265.815 o
4 12 1 96.315 95.851 2.207 10.903 o
4 12 2 60.082 61.614 1.606 20.582 o
4 12 3 20.098 20.121 0.859 71.966 o
4 12 4 83.866 84.410 2.039 12.770 o
4 12 5 41.258 40.292 1.264 33.234 o
4 12 6 3.257 2.829 0.524 193.560 o
4 12 7 11.957 12.690 0.754 93.345 o
4 12 8 41.096 40.773 1.334 29.845 o
4 12 9 10.743 10.008 0.733 98.755 o
4 12 10 17.083 16.860 0.950 58.865 o
4 12 11 10.765 10.525 0.824 78.194 o
4 12 12 1.910 1.990 0.622 137.454 o
4 12 13 3.251 3.569 0.677 115.717 o
4 12 14 25.300 25.723 1.145 40.481 o
4 12 15 15.682 15.428 0.950 58.865 o
4 12 16 10.736 11.217 0.824 78.194 o
4 12 17 2.076 2.417 0.587 154.305 o
4 13 0 16.975 16.301 0.803 82.327 o
4 13 1 23.626 24.053 0.957 58.009 o
4 13 2 1.237 1.509 0.482 228.687 o
4 13 3 84.044 82.776 2.046 12.682 o
4 13 4 13.245 13.333 0.768 89.981 o
4 13 5 112.496 112.724 2.612 7.784 o
4 13 6 23.897 24.982 1.020 51.078 o
4 13 7 26.387 26.344 1.069 46.511 o
4 13 8 8.166 9.505 0.761 91.640 o
4 13 9 7.712 7.403 0.740 96.901 o
4 13 10 2.347 2.717 0.636 131.479 o
4 13 11 12.393 13.095 0.887 67.504 o
4 13 12 8.131 8.318 0.775 88.368 o
4 13 13 0.056 -0.056 0.559 170.121 o
4 13 14 1.630 1.725 0.622 137.454 o
4 13 15 3.213 2.933 0.636 131.479 o
4 13 16 0.138 0.244 0.538 183.636 o
4 14 0 44.771 44.161 1.376 28.055 o
4 14 1 10.614 10.616 0.726 100.664 o
4 14 2 99.451 99.433 2.382 9.363 o
4 14 3 12.976 12.634 0.775 88.368 o
4 14 4 35.274 34.153 1.215 35.962 o
4 14 5 4.403 4.637 0.608 143.847 o
4 14 6 27.924 27.985 1.152 39.992 o
4 14 7 3.801 3.764 0.657 123.221 o
4 14 8 25.485 25.555 1.138 40.979 o
4 14 9 4.628 4.603 0.684 113.367 o
4 14 10 4.761 4.868 0.698 108.878 o
4 14 11 7.974 7.424 0.761 91.640 o
4 14 12 3.714 3.737 0.657 123.221 o
4 14 13 1.737 1.069 0.615 140.596 o
4 14 14 3.378 3.527 0.650 125.885 o
4 14 15 1.500 1.439 0.587 154.305 o
4 14 16 0.767 1.278 0.559 170.121 o
4 15 0 1.648 1.537 0.545 178.957 o
4 15 1 31.984 32.351 1.229 35.149 o
4 15 2 34.584 34.453 1.278 32.511 o
4 15 3 9.245 9.512 0.761 91.640 o
4 15 4 1.985 2.137 0.608 143.847 o
4 15 5 2.842 3.003 0.629 134.417 o
4 15 6 5.245 4.589 0.684 113.367 o
4 15 7 12.118 11.999 0.859 71.966 o
4 15 8 14.320 13.989 0.908 64.425 o
4 15 9 14.610 13.647 0.915 63.445 o
4 15 10 0.609 0.517 0.601 147.212 o
4 15 11 24.819 24.535 1.159 39.511 o
4 15 12 17.456 17.845 0.999 53.243 o
4 15 13 0.099 0.182 0.573 161.924 o
4 15 14 0.832 0.468 0.552 174.455 o
4 15 15 7.241 6.837 0.698 108.878 o
4 16 0 4.483 4.582 0.670 118.140 o
4 16 1 4.416 4.253 0.670 118.140 o
4 16 2 3.707 3.660 0.663 120.640 o
4 16 3 1.079 0.838 0.587 154.305 o
4 16 4 3.201 4.030 0.670 118.140 o
4 16 5 17.143 16.392 0.957 58.009 o
4 16 6 18.447 18.438 1.013 51.785 o
4 16 7 0.265 0.384 0.587 154.305 o
4 16 8 5.951 6.740 0.740 96.901 o
4 16 9 14.021 14.764 0.929 61.551 o
4 16 10 1.478 2.193 0.643 128.636 o
4 16 11 0.909 0.272 0.594 150.696 o
4 16 12 2.580 2.598 0.615 140.596 o
4 16 13 8.790 8.123 0.726 100.664 o
4 16 14 1.194 0.342 0.545 178.957 o
4 17 0 4.666 4.749 0.698 108.878 o
4 17 1 3.861 3.394 0.670 118.140 o
4 17 2 4.097 4.044 0.684 113.367 o
4 17 3 4.297 3.799 0.677 115.717 o
4 17 4 0.901 0.943 0.594 150.696 o
4 17 5 2.428 2.081 0.629 134.417 o
4 17 6 2.148 1.956 0.622 137.454 o
4 17 7 8.359 7.913 0.775 88.368 o
4 17 8 11.307 11.405 0.880 68.580 o
4 17 9 7.289 7.885 0.782 86.797 o
4 17 10 5.498 5.545 0.712 104.650 o
4 17 11 0.859 0.419 0.566 165.947 o
4 17 12 1.739 1.292 0.566 165.947 o
4 18 0 6.984 6.481 0.733 98.755 o
4 18 1 6.349 6.754 0.740 96.901 o
4 18 2 9.676 10.309 0.824 78.194 o
4 18 3 8.305 7.354 0.754 93.345 o
4 18 4 2.485 2.668 0.643 128.636 o
4 18 5 2.963 2.654 0.657 123.221 o
4 18 6 1.059 1.732 0.636 131.479 o
4 18 7 5.205 5.643 0.719 102.628 o
4 18 8 4.412 5.084 0.684 113.367 o
4 18 9 2.186 2.375 0.608 143.847 o
4 18 10 2.099 2.375 0.587 154.305 o
4 18 11 4.232 4.107 0.636 131.479 o
4 19 0 8.989 8.653 0.803 82.327 o
4 19 1 1.703 1.306 0.622 137.454 o
4 19 2 3.102 3.241 0.670 118.140 o
4 19 3 2.388 2.158 0.636 131.479 o
4 19 4 8.681 8.563 0.796 83.778 o
4 19 5 3.048 2.926 0.650 125.885 o
4 19 6 4.003 3.757 0.663 120.640 o
4 19 7 1.165 1.250 0.587 154.305 o
4 19 8 3.535 2.696 0.608 143.847 o
4 19 9 5.142 5.119 0.643 128.636 o
4 20 0 0.991 1.564 0.601 147.212 o
4 20 1 6.121 5.364 0.691 111.088 o
4 20 2 0.706 0.852 0.580 158.046 o
4 20 3 3.997 4.519 0.657 123.221 o
4 20 4 0.592 0.929 0.566 165.947 o
4 20 5 6.287 5.636 0.677 115.717 o
4 20 6 3.977 4.197 0.622 137.454 o
4 20 7 13.479 13.172 0.831 76.886 o
4 21 0 0.014 0.300 0.517 198.827 o
4 21 1 5.144 5.364 0.643 128.636 o
4 21 2 9.150 8.493 0.747 95.098 o
4 21 3 3.895 3.932 0.636 131.479 o
5 0 1 137.115 136.296 2.514 8.401 o
5 0 2 116.305 114.903 2.165 11.330 o
5 0 3 67.545 67.704 1.369 28.342 o
5 0 4 88.671 88.377 1.746 17.420 o
5 0 5 643.021 635.460 11.335 0.413 o
5 0 6 284.445 283.033 5.133 2.015 o
5 0 7 22.766 21.728 0.670 118.140 o
5 0 8 11.130 11.775 0.517 198.827 o
5 0 9 23.647 23.900 0.796 83.778 o
5 0 10 1.461 1.578 0.384 359.926 o
5 0 11 0.405 0.133 0.384 359.926 o
5 0 12 74.989 74.870 1.844 15.622 o
5 0 13 16.410 16.573 0.803 82.327 o
5 0 14 1.615 1.641 0.510 204.312 o
5 0 15 23.737 24.158 1.069 46.511 o
5 0 16 30.531 31.156 1.250 33.981 o
5 0 17 13.743 13.933 0.908 64.425 o
5 0 18 0.607 0.265 0.580 158.046 o
5 0 19 0.037 -0.035 0.573 161.924 o
5 0 20 7.868 7.962 0.726 100.664 o
5 0 21 8.890 8.968 0.726 100.664 o
5 1 0 155.989 157.283 2.857 6.509 o
5 1 1 111.287 111.621 2.088 12.179 o
5 1 2 498.944 494.723 8.779 0.689 o
5 1 3 359.754 362.722 6.439 1.281 o
5 1 4 170.941 171.419 3.157 5.329 o
5 1 5 44.813 45.662 1.034 49.707 o
5 1 6 182.420 185.010 3.443 4.480 o
5 1 7 4.003 4.163 0.342 453.468 o
5 1 8 22.016 21.937 0.712 104.650 o
5 1 9 40.495 40.292 1.097 44.171 o
5 1 10 87.322 86.240 1.949 13.987 o
5 1 11 62.689 61.915 1.571 21.507 o
5 1 12 81.234 80.639 1.949 13.987 o
5 1 13 8.072 8.779 0.643 128.636 o
5 1 14 14.958 15.344 0.817 79.537 o
5 1 15 5.418 5.776 0.657 123.221 o
5 1 16 4.461 4.316 0.663 120.640 o
5 1 17 9.409 8.821 0.789 85.267 o
5 1 18 0.545 0.196 0.573 161.924 o
5 1 19 0.942 1.076 0.608 143.847 o
5 1 20 4.552 3.981 0.643 128.636 o
5 1 21 0.945 0.279 0.545 178.957 o
5 2 0 95.396 94.265 1.802 16.357 o
5 2 1 368.845 362.673 6.432 1.284 o
5 2 2 141.575 142.302 2.640 7.620 o
5 2 3 22.917 22.894 0.608 143.847 o
5 2 4 1.061 1.124 0.237 941.848 o
5 2 5 22.650 23.341 0.657 123.221 o
5 2 6 60.141 60.832 1.334 29.845 o
5 2 7 86.620 86.729 1.809 16.231 o
5 2 8 68.622 68.927 1.564 21.699 o
5 2 9 45.095 45.397 1.194 37.235 o
5 2 10 18.077 18.236 0.740 96.901 o
5 2 11 8.338 8.004 0.573 161.924 o
5 2 12 60.770 59.498 1.585 21.129 o
5 2 13 22.913 22.657 0.936 60.636 o
5 2 14 22.942 22.559 0.971 56.352 o
5 2 15 5.488 6.111 0.677 115.717 o
5 2 16 19.792 20.673 1.041 49.042 o
5 2 17 0.664 0.559 0.580 158.046 o
5 2 18 7.910 8.269 0.768 89.981 o
5 2 19 15.265 14.995 0.929 61.551 o
5 2 20 1.515 2.074 0.580 158.046 o
5 3 0 76.028 78.090 1.537 22.495 o
5 3 1 20.649 21.260 0.573 161.924 o
5 3 2 65.311 65.511 1.334 29.845 o
5 3 3 22.991 23.299 0.629 134.417 o
5 3 4 439.922 443.312 7.850 0.862 o
5 3 5 95.992 96.165 1.921 14.397 o
5 3 6 84.397 84.397 1.746 17.420 o
5 3 7 102.071 102.744 2.095 12.098 o
5 3 8 12.841 12.900 0.573 161.924 o
5 3 9 3.864 3.890 0.426 292.603 o
5 3 10 30.049 29.487 0.964 57.172 o
5 3 11 20.737 19.898 0.817 79.537 o
5 3 12 0.260 0.461 0.433 283.241 o
5 3 13 10.727 11.070 0.712 104.650 o
5 3 14 11.919 12.425 0.768 89.981 o
5 3 15 2.351 2.514 0.615 140.596 o
5 3 16 9.537 10.225 0.817 79.537 o
5 3 17 12.223 11.789 0.859 71.966 o
5 3 18 11.117 10.790 0.817 79.537 o
5 3 19 11.740 11.252 0.852 73.151 o
5 3 20 1.492 1.627 0.573 161.924 o
5 4 0 22.821 22.964 0.615 140.596 o
5 4 1 167.132 170.958 3.150 5.353 o
5 4 2 212.499 216.250 3.925 3.447 o
5 4 3 306.594 299.006 5.357 1.851 o
5 4 4 168.387 166.321 3.115 5.474 o
5 4 5 0.583 1.097 0.279 680.485 o
5 4 6 28.145 28.712 0.803 82.327 o
5 4 7 150.298 149.608 2.919 6.231 o
5 4 8 53.593 54.609 1.348 29.230 o
5 4 9 1.327 1.641 0.384 359.926 o
5 4 10 16.486 16.399 0.726 100.664 o
5 4 11 9.710 9.701 0.622 137.454 o
5 4 12 15.722 15.980 0.789 85.267 o
5 4 13 21.306 21.658 0.936 60.636 o
5 4 14 15.335 14.639 0.831 76.886 o
5 4 15 2.153 2.123 0.608 143.847 o
5 4 16 5.104 5.266 0.698 108.878 o
5 4 17 0.259 0.286 0.573 161.924 o
5 4 18 8.527 8.591 0.817 79.537 o
5 4 19 2.778 2.940 0.643 128.636 o
5 4 20 3.415 3.792 0.615 140.596 o
5 5 0 62.225 64.771 1.355 28.929 o
5 5 1 78.803 78.139 1.592 20.945 o
5 5 2 110.629 110.629 2.151 11.477 o
5 5 3 84.082 85.584 1.739 17.561 o
5 5 4 255.139 257.471 4.686 2.418 o
5 5 5 12.314 12.383 0.510 204.312 o
5 5 6 124.596 123.682 2.465 8.738 o
5 5 7 16.509 16.769 0.657 123.221 o
5 5 8 120.178 119.422 2.493 8.543 o
5 5 9 58.347 59.009 1.481 24.225 o
5 5 10 21.615 21.364 0.838 75.609 o
5 5 11 16.872 16.287 0.775 88.368 o
5 5 12 12.438 12.921 0.740 96.901 o
5 5 13 80.747 80.856 2.046 12.682 o
5 5 14 5.314 5.259 0.657 123.221 o
5 5 15 3.929 3.562 0.657 123.221 o
5 5 16 16.408 17.446 0.978 55.550 o
5 5 17 20.738 20.841 1.048 48.390 o
5 5 18 6.517 6.663 0.754 93.345 o
5 5 19 9.663 10.036 0.803 82.327 o
5 5 20 0.379 0.398 0.524 193.560 o
5 6 0 336.443 332.900 5.957 1.496 o
5 6 1 320.322 318.890 5.727 1.619 o
5 6 2 171.218 171.286 3.220 5.123 o
5 6 3 614.386 609.905 10.846 0.451 o
5 6 4 38.002 37.093 0.950 58.865 o
5 6 5 9.263 9.491 0.468 242.543 o
5 6 6 14.561 14.338 0.601 147.212 o
5 6 7 49.135 48.666 1.250 33.981 o
5 6 8 91.940 92.058 2.046 12.682 o
5 6 9 42.183 41.549 1.201 36.803 o
5 6 10 69.623 69.576 1.739 17.561 o
5 6 11 84.344 84.788 2.053 12.596 o
5 6 12 3.829 3.450 0.545 178.957 o
5 6 13 37.801 37.847 1.285 32.159 o
5 6 14 1.977 2.347 0.601 147.212 o
5 6 15 8.714 8.137 0.768 89.981 o
5 6 16 5.848 5.657 0.719 102.628 o
5 6 17 7.869 7.319 0.768 89.981 o
5 6 18 3.861 4.568 0.698 108.878 o
5 6 19 8.740 8.667 0.754 93.345 o
5 6 20 1.928 2.018 0.587 154.305 o
5 7 0 11.804 11.880 0.489 222.199 o
5 7 1 8.113 8.577 0.433 283.241 o
5 7 2 152.169 150.634 2.905 6.291 o
5 7 3 463.612 457.225 8.137 0.802 o
5 7 4 4.583 4.400 0.384 359.926 o
5 7 5 79.268 79.619 1.767 17.010 o
5 7 6 69.182 68.347 1.599 20.762 o
5 7 7 97.203 99.406 2.172 11.257 o
5 7 8 136.930 134.997 2.829 6.638 o
5 7 9 80.751 79.780 1.907 14.609 o
5 7 10 112.937 112.138 2.514 8.401 o
5 7 11 26.665 27.315 1.027 50.385 o
5 7 12 60.993 60.182 1.676 18.902 o
5 7 13 22.478 21.358 1.013 51.785 o
5 7 14 13.741 14.052 0.894 66.454 o
5 7 15 5.895 5.881 0.719 102.628 o
5 7 16 6.676 6.656 0.747 95.098 o
5 7 17 16.159 16.001 0.985 54.765 o
5 7 18 6.052 5.783 0.712 104.650 o
5 7 19 3.894 3.730 0.636 131.479 o
5 8 0 46.909 46.493 1.138 40.979 o
5 8 1 73.255 72.502 1.592 20.945 o
5 8 2 59.343 59.309 1.397 27.219 o
5 8 3 8.515 9.010 0.503 210.026 o
5 8 4 147.551 148.057 2.961 6.056 o
5 8 5 162.397 157.968 3.157 5.329 o
5 8 6 42.693 41.968 1.173 38.576 o
5 8 7 110.967 110.657 2.403 9.201 o
5 8 8 8.081 8.081 0.587 154.305 o
5 8 9 70.109 69.918 1.767 17.010 o
5 8 10 78.045 77.140 1.935 14.190 o
5 8 11 69.062 69.709 1.837 15.741 o
5 8 12 16.144 16.084 0.866 70.810 o
5 8 13 46.892 45.977 1.530 22.701 o
5 8 14 38.136 37.016 1.383 27.772 o
5 8 15 19.083 19.346 1.034 49.707 o
5 8 16 7.708 7.403 0.775 88.368 o
5 8 17 77.395 76.882 2.137 11.628 o
5 8 18 12.372 12.222 0.859 71.966 o
5 8 19 1.808 1.544 0.566 165.947 o
5 9 0 119.013 119.227 2.465 8.738 o
5 9 1 4.600 4.805 0.440 274.320 o
5 9 2 25.257 25.255 0.831 76.886 o
5 9 3 111.294 110.839 2.347 9.644 o
5 9 4 41.763 41.647 1.159 39.511 o
5 9 5 28.219 27.755 0.922 62.487 o
5 9 6 66.841 68.326 1.676 18.902 o
5 9 7 86.728 87.498 2.039 12.770 o
5 9 8 61.138 61.342 1.613 20.404 o
5 9 9 57.096 57.389 1.578 21.317 o
5 9 10 111.570 111.565 2.570 8.040 o
5 9 11 121.951 121.957 2.794 6.805 o
5 9 12 43.416 42.373 1.439 25.657 o
5 9 13 1.608 1.809 0.608 143.847 o
5 9 14 9.459 9.177 0.810 80.914 o
5 9 15 9.564 9.554 0.817 79.537 o
5 9 16 8.966 8.423 0.824 78.194 o
5 9 17 18.514 19.172 1.020 51.078 o
5 9 18 12.414 12.592 0.845 74.365 o
5 9 19 12.367 12.390 0.803 82.327 o
5 10 0 2.419 2.444 0.412 312.777 o
5 10 1 125.378 123.557 2.598 7.868 o
5 10 2 20.020 20.506 0.782 86.797 o
5 10 3 140.895 138.831 2.884 6.383 o
5 10 4 79.628 77.629 1.844 15.622 o
5 10 5 24.265 24.885 0.915 63.445 o
5 10 6 59.005 58.960 1.550 22.092 o
5 10 7 5.234 5.524 0.559 170.121 o
5 10 8 1.498 1.264 0.475 235.462 o
5 10 9 15.664 15.931 0.824 78.194 o
5 10 10 32.757 32.001 1.173 38.576 o
5 10 11 60.353 60.685 1.774 16.876 o
5 10 12 5.164 5.301 0.691 111.088 o
5 10 13 25.047 24.885 1.138 40.979 o
5 10 14 37.099 36.520 1.376 28.055 o
5 10 15 2.145 2.347 0.643 128.636 o
5 10 16 28.698 29.417 1.243 34.364 o
5 10 17 10.527 10.930 0.824 78.194 o
5 10 18 0.067 0.203 0.531 188.500 o
5 11 0 120.595 118.423 2.556 8.128 o
5 11 1 38.314 36.974 1.124 42.004 o
5 11 2 3.355 3.122 0.475 235.462 o
5 11 3 8.854 8.625 0.601 147.212 o
5 11 4 186.894 184.193 3.737 3.804 o
5 11 5 33.898 33.084 1.103 43.614 o
5 11 6 58.737 57.962 1.578 21.317 o
5 11 7 0.016 0.077 0.447 265.815 o
5 11 8 30.529 30.570 1.110 43.067 o
5 11 9 21.902 22.398 0.985 54.765 o
5 11 10 31.666 31.373 1.222 35.552 o
5 11 11 27.737 27.343 1.180 38.121 o
5 11 12 0.842 0.789 0.594 150.696 o
5 11 13 4.165 4.281 0.684 113.367 o
5 11 14 4.071 4.903 0.691 111.088 o
5 11 15 2.739 2.947 0.677 115.717 o
5 11 16 16.725 17.181 0.971 56.352 o
5 11 17 1.449 1.355 0.566 165.947 o
5 12 0 11.750 11.279 0.677 115.717 o
5 12 1 35.020 34.865 1.131 41.487 o
5 12 2 21.367 20.652 0.873 69.682 o
5 12 3 25.777 24.913 0.964 57.172 o
5 12 4 46.770 45.404 1.362 28.633 o
5 12 5 4.644 4.931 0.573 161.924 o
5 12 6 37.828 37.610 1.243 34.364 o
5 12 7 4.619 4.295 0.587 154.305 o
5 12 8 3.501 3.750 0.587 154.305 o
5 12 9 28.588 28.824 1.173 38.576 o
5 12 10 16.547 16.741 0.957 58.009 o
5 12 11 11.841 11.894 0.866 70.810 o
5 12 12 12.048 11.440 0.852 73.151 o
5 12 13 12.872 12.166 0.866 70.810 o
5 12 14 5.090 4.980 0.726 100.664 o
5 12 15 3.391 4.197 0.677 115.717 o
5 12 16 6.397 5.832 0.698 108.878 o
5 12 17 0.872 -0.021 0.531 188.500 o
5 13 0 1.439 1.977 0.496 215.984 o
5 13 1 15.589 14.681 0.782 86.797 o
5 13 2 7.506 7.955 0.643 128.636 o
5 13 3 14.905 14.597 0.789 85.267 o
5 13 4 9.740 9.631 0.698 108.878 o
5 13 5 3.973 4.009 0.580 158.046 o
5 13 6 47.230 47.094 1.453 25.166 o
5 13 7 14.263 14.297 0.859 71.966 o
5 13 8 5.198 5.573 0.698 108.878 o
5 13 9 1.771 2.354 0.615 140.596 o
5 13 10 3.860 4.016 0.677 115.717 o
5 13 11 2.352 2.864 0.650 125.885 o
5 13 12 2.082 2.074 0.622 137.454 o
5 13 13 1.478 1.809 0.650 125.885 o
5 13 14 7.360 7.578 0.768 89.981 o
5 13 15 0.562 0.636 0.580 158.046 o
5 13 16 11.154 10.874 0.768 89.981 o
5 14 0 9.839 10.120 0.719 102.628 o
5 14 1 11.423 12.006 0.754 93.345 o
5 14 2 15.113 15.994 0.852 73.151 o
5 14 3 4.489 5.217 0.615 140.596 o
5 14 4 14.729 15.149 0.845 74.365 o
5 14 5 9.809 9.415 0.754 93.345 o
5 14 6 23.697 23.306 1.076 45.909 o
5 14 7 5.490 5.147 0.698 108.878 o
5 14 8 4.061 2.933 0.650 125.885 o
5 14 9 0.186 -0.154 0.566 165.947 o
5 14 10 2.073 2.424 0.629 134.417 o
5 14 11 10.079 9.924 0.817 79.537 o
5 14 12 1.515 1.523 0.643 128.636 o
5 14 13 4.728 5.008 0.698 108.878 o
5 14 14 1.211 1.306 0.601 147.212 o
5 14 15 0.311 -0.007 0.531 188.500 o
5 15 0 7.327 7.983 0.719 102.628 o
5 15 1 1.596 2.011 0.587 154.305 o
5 15 2 5.181 4.973 0.663 120.640 o
5 15 3 14.606 15.072 0.915 63.445 o
5 15 4 9.744 9.645 0.803 82.327 o
5 15 5 3.149 3.597 0.657 123.221 o
5 15 6 4.136 3.785 0.670 118.140 o
5 15 7 8.800 8.807 0.803 82.327 o
5 15 8 4.502 4.784 0.698 108.878 o
5 15 9 2.697 2.829 0.663 120.640 o
5 15 10 1.166 1.390 0.608 143.847 o
5 15 11 3.008 2.661 0.670 118.140 o
5 15 12 6.053 6.055 0.740 96.901 o
5 15 13 9.422 9.512 0.782 86.797 o
5 15 14 11.093 10.930 0.782 86.797 o
5 16 0 1.061 1.173 0.594 150.696 o
5 16 1 16.733 17.349 0.978 55.550 o
5 16 2 29.582 29.278 1.222 35.552 o
5 16 3 1.400 1.648 0.622 137.454 o
5 16 4 12.673 12.425 0.873 69.682 o
5 16 5 7.100 6.516 0.740 96.901 o
5 16 6 3.063 2.982 0.657 123.221 o
5 16 7 1.099 1.369 0.615 140.596 o
5 16 8 2.797 2.207 0.629 134.417 o
5 16 9 14.367 14.841 0.950 58.865 o
5 16 10 0.963 0.629 0.601 147.212 o
5 16 11 2.796 2.430 0.636 131.479 o
5 16 12 1.407 1.592 0.587 154.305 o
5 16 13 0.235 0.210 0.531 188.500 o
5 17 0 0.847 1.076 0.608 143.847 o
5 17 1 9.267 9.198 0.810 80.914 o
5 17 2 1.755 2.123 0.629 134.417 o
5 17 3 0.258 0.384 0.580 158.046 o
5 17 4 12.960 13.647 0.894 66.454 o
5 17 5 4.757 4.596 0.698 108.878 o
5 17 6 1.032 1.446 0.601 147.212 o
5 17 7 11.566 11.587 0.873 69.682 o
5 17 8 5.486 6.062 0.733 98.755 o
5 17 9 11.721 11.691 0.859 71.966 o
5 17 10 0.280 -0.084 0.559 170.121 o
5 17 11 6.774 7.180 0.705 106.732 o
5 17 12 1.514 1.138 0.545 178.957 o
5 18 0 7.140 7.138 0.754 93.345 o
5 18 1 7.184 6.565 0.740 96.901 o
5 18 2 3.950 4.379 0.677 115.717 o
5 18 3 0.011 0.622 0.580 158.046 o
5 18 4 7.447 7.047 0.782 86.797 o
5 18 5 3.169 3.555 0.691 111.088 o
5 18 6 1.313 1.481 0.615 140.596 o
5 18 7 0.417 0.517 0.594 150.696 o
5 18 8 1.674 1.774 0.608 143.847 o
5 18 9 5.379 4.512 0.663 120.640 o
5 18 10 0.546 0.873 0.552 174.455 o
5 19 0 1.757 2.514 0.636 131.479 o
5 19 1 6.510 6.230 0.733 98.755 o
5 19 2 0.508 0.698 0.594 150.696 o
5 19 3 1.822 1.732 0.615 140.596 o
5 19 4 0.472 0.419 0.580 158.046 o
5 19 5 0.405 0.258 0.573 161.924 o
5 19 6 7.448 6.705 0.726 100.664 o
5 19 7 4.873 4.575 0.657 123.221 o
5 19 8 0.202 -0.140 0.524 193.560 o
5 20 0 0.008 -0.203 0.545 178.957 o
5 20 1 3.289 2.989 0.622 137.454 o
5 20 2 2.689 1.879 0.608 143.847 o
5 20 3 2.285 1.809 0.594 150.696 o
5 20 4 0.167 0.433 0.531 188.500 o
5 20 5 5.566 5.846 0.663 120.640 o
5 20 6 1.419 1.110 0.587 154.305 o
6 0 0 553.355 530.524 9.352 0.607 o
6 0 1 74.532 74.388 1.481 24.225 o
6 0 2 113.017 117.746 2.228 10.699 o
6 0 3 40.283 40.920 0.936 60.636 o
6 0 4 24.613 25.129 0.684 113.367 o
6 0 5 17.097 16.692 0.559 170.121 o
6 0 6 21.454 21.665 0.670 118.140 o
6 0 7 6.003 6.230 0.405 323.655 o
6 0 8 94.872 94.300 2.018 13.036 o
6 0 9 73.215 72.922 1.690 18.591 o
6 0 10 1.097 1.299 0.405 323.655 o
6 0 11 7.393 7.717 0.573 161.924 o
6 0 12 0.386 0.447 0.440 274.320 o
6 0 13 1.816 1.795 0.503 210.026 o
6 0 14 0.922 1.229 0.510 204.312 o
6 0 15 7.649 7.438 0.726 100.664 o
6 0 16 0.346 0.321 0.566 165.947 o
6 0 17 4.403 4.281 0.677 115.717 o
6 0 18 10.010 9.911 0.845 74.365 o
6 0 19 11.154 11.000 0.845 74.365 o
6 0 20 1.750 1.460 0.580 158.046 o
6 1 0 748.330 738.372 13.018 0.313 o
6 1 1 295.305 294.389 5.217 1.951 o
6 1 2 229.763 230.652 4.149 3.086 o
6 1 3 19.777 20.380 0.587 154.305 o
6 1 4 64.643 66.405 1.397 27.219 o
6 1 5 301.664 297.923 5.357 1.851 o
6 1 6 150.751 153.435 2.926 6.202 o
6 1 7 45.398 45.390 1.117 42.530 o
6 1 8 7.200 7.445 0.482 228.687 o
6 1 9 31.776 31.862 0.971 56.352 o
6 1 10 136.220 136.114 2.829 6.638 o
6 1 11 19.324 19.653 0.824 78.194 o
6 1 12 12.704 13.256 0.726 100.664 o
6 1 13 10.870 11.293 0.719 102.628 o
6 1 14 2.373 2.221 0.545 178.957 o
6 1 15 10.552 10.986 0.817 79.537 o
6 1 16 4.818 5.057 0.698 108.878 o
6 1 17 0.611 1.062 0.601 147.212 o
6 1 18 7.178 8.102 0.789 85.267 o
6 1 19 3.049 2.724 0.636 131.479 o
6 1 20 1.857 2.228 0.580 158.046 o
6 2 0 66.689 64.813 1.327 30.160 o
6 2 1 677.412 661.393 11.629 0.393 o
6 2 2 224.044 224.345 4.051 3.237 o
6 2 3 135.407 134.033 2.535 8.263 o
6 2 4 101.207 103.163 2.025 12.946 o
6 2 5 486.511 479.393 8.458 0.742 o
6 2 6 28.878 28.984 0.810 80.914 o
6 2 7 36.821 37.400 0.985 54.765 o
6 2 8 10.167 10.462 0.545 178.957 o
6 2 9 10.008 9.757 0.566 165.947 o
6 2 10 33.090 33.894 1.055 47.751 o
6 2 11 101.383 102.367 2.305 9.998 o
6 2 12 64.843 63.947 1.683 18.746 o
6 2 13 17.891 17.069 0.845 74.365 o
6 2 14 4.981 4.938 0.608 143.847 o
6 2 15 9.311 9.373 0.789 85.267 o
6 2 16 21.010 20.226 1.048 48.390 o
6 2 17 18.280 18.669 1.006 52.507 o
6 2 18 0.864 0.880 0.601 147.212 o
6 2 19 0.055 0.070 0.559 170.121 o
6 2 20 4.384 4.854 0.643 128.636 o
6 3 0 902.068 879.934 15.505 0.221 o
6 3 1 223.520 224.778 4.051 3.237 o
6 3 2 321.131 322.277 5.720 1.623 o
6 3 3 34.117 34.690 0.852 73.151 o
6 3 4 201.447 199.705 3.674 3.935 o
6 3 5 5.024 5.119 0.363 402.654 o
6 3 6 145.991 146.164 2.822 6.671 o
6 3 7 123.893 124.129 2.514 8.401 o
6 3 8 296.271 293.467 5.427 1.803 o
6 3 9 9.296 9.631 0.566 165.947 o
6 3 10 29.646 29.767 0.992 53.996 o
6 3 11 2.295 2.382 0.475 235.462 o
6 3 12 12.152 11.314 0.705 106.732 o
6 3 13 4.129 3.932 0.573 161.924 o
6 3 14 3.380 4.163 0.615 140.596 o
6 3 15 10.358 10.204 0.810 80.914 o
6 3 16 0.136 0.657 0.580 158.046 o
6 3 17 6.244 6.153 0.719 102.628 o
6 3 18 3.510 3.618 0.677 115.717 o
6 3 19 2.043 2.444 0.629 134.417 o
6 3 20 0.211 0.203 0.531 188.500 o
6 4 0 9.027 9.107 0.398 335.111 o
6 4 1 360.162 358.462 6.314 1.332 o
6 4 2 226.036 224.296 4.065 3.214 o
6 4 3 307.707 313.218 5.587 1.701 o
6 4 4 192.068 195.864 3.625 4.042 o
6 4 5 268.835 266.487 4.847 2.261 o
6 4 6 283.012 282.495 5.147 2.004 o
6 4 7 55.202 54.456 1.334 29.845 o
6 4 8 60.348 62.061 1.502 23.554 o
6 4 9 23.764 24.207 0.866 70.810 o
6 4 10 59.665 59.268 1.537 22.495 o
6 4 11 43.194 43.120 1.285 32.159 o
6 4 12 21.635 22.566 0.936 60.636 o
6 4 13 2.505 2.870 0.552 174.455 o
6 4 14 4.129 3.981 0.615 140.596 o
6 4 15 11.406 11.831 0.852 73.151 o
6 4 16 1.729 2.256 0.629 134.417 o
6 4 17 15.318 14.534 0.915 63.445 o
6 4 18 5.265 6.481 0.747 95.098 o
6 4 19 18.268 18.033 0.971 56.352 o
6 4 20 13.895 13.486 0.817 79.537 o
6 5 0 69.145 69.548 1.467 24.689 o
6 5 1 122.027 122.139 2.361 9.530 o
6 5 2 6.338 6.509 0.384 359.926 o
6 5 3 114.370 116.223 2.284 10.182 o
6 5 4 71.200 70.945 1.530 22.701 o
6 5 5 61.945 62.348 1.404 26.949 o
6 5 6 132.449 132.294 2.654 7.540 o
6 5 7 57.503 58.325 1.425 26.163 o
6 5 8 71.559 71.113 1.683 18.746 o
6 5 9 8.320 8.611 0.573 161.924 o
6 5 10 3.813 3.862 0.496 215.984 o
6 5 11 64.835 65.686 1.704 18.288 o
6 5 12 87.217 86.576 2.123 11.781 o
6 5 13 32.941 33.880 1.208 36.379 o
6 5 14 94.865 95.648 2.417 9.095 o
6 5 15 50.266 50.412 1.627 20.055 o
6 5 16 18.373 19.199 1.020 51.078 o
6 5 17 2.303 1.753 0.629 134.417 o
6 5 18 1.531 2.011 0.636 131.479 o
6 5 19 13.043 13.333 0.859 71.966 o
6 5 20 0.577 0.866 0.559 170.121 o
6 6 0 30.271 30.374 0.817 79.537 o
6 6 1 70.911 71.588 1.530 22.701 o
6 6 2 127.552 128.453 2.500 8.495 o
6 6 3 93.063 93.525 1.928 14.293 o
6 6 4 3.447 3.290 0.356 418.599 o
6 6 5 39.939 40.948 1.083 45.319 o
6 6 6 16.359 16.168 0.663 120.640 o
6 6 7 2.673 2.815 0.419 302.438 o
6 6 8 13.592 13.312 0.663 120.640 o
6 6 9 114.269 117.292 2.542 8.217 o
6 6 10 5.583 5.322 0.552 174.455 o
6 6 11 32.550 32.714 1.131 41.487 o
6 6 12 0.680 0.740 0.496 215.984 o
6 6 13 32.095 31.771 1.222 35.552 o
6 6 14 0.220 -0.175 0.559 170.121 o
6 6 15 11.701 12.949 0.880 68.580 o
6 6 16 4.221 3.792 0.677 115.717 o
6 6 17 36.128 36.388 1.397 27.219 o
6 6 18 4.639 5.105 0.705 106.732 o
6 6 19 12.025 12.746 0.831 76.886 o
6 7 0 23.441 23.390 0.726 100.664 o
6 7 1 12.571 12.166 0.524 193.560 o
6 7 2 2.807 3.366 0.356 418.599 o
6 7 3 25.657 26.239 0.817 79.537 o
6 7 4 39.178 39.628 1.069 46.511 o
6 7 5 49.182 48.624 1.250 33.981 o
6 7 6 129.887 129.375 2.668 7.461 o
6 7 7 113.139 113.423 2.430 8.990 o
6 7 8 1.708 1.739 0.447 265.815 o
6 7 9 4.156 4.435 0.524 193.560 o
6 7 10 6.077 6.209 0.580 158.046 o
6 7 11 25.202 24.892 0.999 53.243 o
6 7 12 61.714 62.299 1.732 17.703 o
6 7 13 18.269 18.620 0.992 53.996 o
6 7 14 13.531 13.382 0.887 67.504 o
6 7 15 5.881 5.476 0.719 102.628 o
6 7 16 12.423 12.599 0.880 68.580 o
6 7 17 2.806 3.422 0.684 113.367 o
6 7 18 4.028 4.211 0.663 120.640 o
6 7 19 1.497 0.866 0.559 170.121 o
6 8 0 3.304 3.297 0.391 347.186 o
6 8 1 63.829 62.697 1.474 24.455 o
6 8 2 64.491 64.492 1.509 23.336 o
6 8 3 28.186 27.930 0.880 68.580 o
6 8 4 4.407 4.246 0.440 274.320 o
6 8 5 2.922 2.857 0.426 292.603 o
6 8 6 22.526 22.293 0.838 75.609 o
6 8 7 7.912 7.857 0.573 161.924 o
6 8 8 64.177 63.961 1.641 19.715 o
6 8 9 29.307 28.914 1.041 49.042 o
6 8 10 17.909 17.977 0.859 71.966 o
6 8 11 21.687 22.405 0.971 56.352 o
6 8 12 13.049 13.689 0.852 73.151 o
6 8 13 22.511 23.069 1.083 45.319 o
6 8 14 18.814 19.653 1.034 49.707 o
6 8 15 8.878 8.332 0.789 85.267 o
6 8 16 14.004 13.340 0.901 65.427 o
6 8 17 3.842 4.267 0.698 108.878 o
6 8 18 11.038 11.300 0.810 80.914 o
6 8 19 6.588 7.082 0.705 106.732 o
6 9 0 26.878 26.833 0.880 68.580 o
6 9 1 15.939 15.645 0.670 118.140 o
6 9 2 24.603 24.473 0.845 74.365 o
6 9 3 31.039 31.561 0.985 54.765 o
6 9 4 10.430 11.084 0.608 143.847 o
6 9 5 31.895 31.345 1.013 51.785 o
6 9 6 4.272 4.721 0.503 210.026 o
6 9 7 12.004 11.342 0.670 118.140 o
6 9 8 11.704 11.866 0.705 106.732 o
6 9 9 5.858 6.160 0.601 147.212 o
6 9 10 50.026 50.747 1.509 23.336 o
6 9 11 2.379 2.095 0.559 170.121 o
6 9 12 13.729 13.466 0.887 67.504 o
6 9 13 0.912 0.426 0.580 158.046 o
6 9 14 2.567 2.228 0.643 128.636 o
6 9 15 12.736 13.822 0.901 65.427 o
6 9 16 15.699 15.435 0.964 57.172 o
6 9 17 1.211 0.768 0.594 150.696 o
6 9 18 3.407 3.248 0.608 143.847 o
6 10 0 0.834 0.594 0.384 359.926 o
6 10 1 0.374 0.803 0.398 335.111 o
6 10 2 5.304 5.126 0.496 215.984 o
6 10 3 1.980 2.256 0.440 274.320 o
6 10 4 41.548 41.514 1.222 35.552 o
6 10 5 101.232 102.513 2.305 9.998 o
6 10 6 24.198 25.150 0.950 58.865 o
6 10 7 1.199 1.334 0.468 242.543 o
6 10 8 14.570 14.758 0.789 85.267 o
6 10 9 54.489 54.016 1.564 21.699 o
6 10 10 6.327 5.944 0.650 125.885 o
6 10 11 25.311 25.506 1.138 40.979 o
6 10 12 13.363 13.263 0.894 66.454 o
6 10 13 4.339 4.910 0.691 111.088 o
6 10 14 18.070 19.241 1.020 51.078 o
6 10 15 16.573 15.924 0.992 53.996 o
6 10 16 6.503 6.726 0.747 95.098 o
6 10 17 2.852 2.822 0.622 137.454 o
6 10 18 0.052 0.503 0.545 178.957 o
6 11 0 52.777 52.242 1.425 26.163 o
6 11 1 69.203 67.376 1.690 18.591 o
6 11 2 23.335 22.901 0.894 66.454 o
6 11 3 5.474 5.406 0.545 178.957 o
6 11 4 45.196 44.517 1.313 30.805 o
6 11 5 2.739 2.591 0.510 204.312 o
6 11 6 9.077 9.715 0.670 118.140 o
6 11 7 11.485 12.027 0.733 98.755 o
6 11 8 2.377 2.591 0.538 183.636 o
6 11 9 50.828 49.916 1.523 22.910 o
6 11 10 16.050 15.994 0.936 60.636 o
6 11 11 44.077 43.749 1.502 23.554 o
6 11 12 9.707 9.366 0.803 82.327 o
6 11 13 3.921 3.792 0.663 120.640 o
6 11 14 35.349 36.318 1.355 28.929 o
6 11 15 9.902 10.260 0.845 74.365 o
6 11 16 5.880 5.874 0.705 106.732 o
6 11 17 1.753 1.299 0.566 165.947 o
6 12 0 30.594 29.459 1.048 48.390 o
6 12 1 31.755 31.492 1.090 44.739 o
6 12 2 22.971 22.922 0.929 61.551 o
6 12 3 18.852 19.381 0.873 69.682 o
6 12 4 41.337 41.346 1.299 31.471 o
6 12 5 8.058 8.297 0.657 123.221 o
6 12 6 30.340 29.704 1.103 43.614 o
6 12 7 5.855 5.957 0.636 131.479 o
6 12 8 11.220 10.630 0.796 83.778 o
6 12 9 20.855 21.309 1.055 47.751 o
6 12 10 2.987 3.220 0.657 123.221 o
6 12 11 4.567 4.498 0.691 111.088 o
6 12 12 21.033 21.316 1.069 46.511 o
6 12 13 0.030 -0.112 0.573 161.924 o
6 12 14 7.709 7.690 0.796 83.778 o
6 12 15 5.428 5.252 0.712 104.650 o
6 12 16 18.202 18.005 0.936 60.636 o
6 13 0 12.488 12.292 0.747 95.098 o
6 13 1 19.003 19.611 0.894 66.454 o
6 13 2 22.780 22.496 0.964 57.172 o
6 13 3 34.196 34.160 1.194 37.235 o
6 13 4 89.493 89.292 2.193 11.043 o
6 13 5 0.423 0.223 0.510 204.312 o
6 13 6 25.885 26.072 1.103 43.614 o
6 13 7 27.141 27.490 1.173 38.576 o
6 13 8 45.820 46.326 1.550 22.092 o
6 13 9 53.097 51.955 1.662 19.221 o
6 13 10 0.954 1.041 0.608 143.847 o
6 13 11 0.745 0.629 0.580 158.046 o
6 13 12 1.832 2.179 0.629 134.417 o
6 13 13 4.483 4.435 0.705 106.732 o
6 13 14 1.300 1.124 0.601 147.212 o
6 13 15 3.791 3.674 0.643 128.636 o
6 13 16 1.026 0.433 0.552 174.455 o
6 14 0 10.866 11.286 0.761 91.640 o
6 14 1 56.262 56.097 1.620 20.229 o
6 14 2 83.390 81.743 2.088 12.179 o
6 14 3 25.980 25.464 1.103 43.614 o
6 14 4 6.227 6.006 0.677 115.717 o
6 14 5 23.667 23.285 1.090 44.739 o
6 14 6 1.530 0.894 0.608 143.847 o
6 14 7 8.363 8.542 0.789 85.267 o
6 14 8 5.300 5.119 0.705 106.732 o
6 14 9 11.728 12.383 0.866 70.810 o
6 14 10 7.718 7.298 0.761 91.640 o
6 14 11 5.368 4.826 0.698 108.878 o
6 14 12 3.942 3.981 0.698 108.878 o
6 14 13 7.285 6.775 0.747 95.098 o
6 14 14 4.568 4.337 0.650 125.885 o
6 14 15 0.303 0.300 0.524 193.560 o
6 15 0 10.111 9.443 0.796 83.778 o
6 15 1 11.305 12.180 0.852 73.151 o
6 15 2 7.357 6.432 0.733 98.755 o
6 15 3 14.179 12.620 0.873 69.682 o
6 15 4 1.802 1.753 0.608 143.847 o
6 15 5 11.019 10.302 0.824 78.194 o
6 15 6 5.580 5.252 0.712 104.650 o
6 15 7 25.276 24.263 1.124 42.004 o
6 15 8 2.869 2.752 0.657 123.221 o
6 15 9 4.369 3.520 0.677 115.717 o
6 15 10 6.344 6.879 0.775 88.368 o
6 15 11 2.175 2.424 0.650 125.885 o
6 15 12 6.237 5.846 0.719 102.628 o
6 15 13 0.714 -0.391 0.545 178.957 o
6 15 14 2.967 2.542 0.587 154.305 o
6 16 0 6.613 6.335 0.733 98.755 o
6 16 1 4.393 4.833 0.698 108.878 o
6 16 2 19.878 20.052 1.041 49.042 o
6 16 3 19.115 18.941 1.027 50.385 o
6 16 4 17.182 16.476 0.971 56.352 o
6 16 5 2.726 2.500 0.657 123.221 o
6 16 6 4.796 4.931 0.698 108.878 o
6 16 7 1.986 1.928 0.636 131.479 o
6 16 8 8.130 8.528 0.782 86.797 o
6 16 9 12.628 13.528 0.915 63.445 o
6 16 10 0.323 0.349 0.587 154.305 o
6 16 11 1.060 0.650 0.580 158.046 o
6 16 12 6.541 6.558 0.691 111.088 o
6 16 13 0.116 -0.370 0.531 188.500 o
6 17 0 2.548 2.514 0.650 125.885 o
6 17 1 5.028 4.575 0.705 106.732 o
6 17 2 12.837 12.809 0.887 67.504 o
6 17 3 6.069 6.097 0.726 100.664 o
6 17 4 1.428 1.502 0.622 137.454 o
6 17 5 7.911 7.075 0.754 93.345 o
6 17 6 1.314 1.090 0.636 131.479 o
6 17 7 4.119 2.933 0.691 111.088 o
6 17 8 1.907 1.767 0.636 131.479 o
6 17 9 3.825 3.492 0.663 120.640 o
6 17 10 4.769 4.344 0.657 123.221 o
6 17 11 0.306 -0.161 0.531 188.500 o
6 18 0 2.263 2.144 0.663 120.640 o
6 18 1 7.095 7.899 0.796 83.778 o
6 18 2 0.784 0.768 0.615 140.596 o
6 18 3 5.230 6.258 0.747 95.098 o
6 18 4 0.358 0.587 0.608 143.847 o
6 18 5 3.226 3.269 0.663 120.640 o
6 18 6 4.345 4.218 0.684 113.367 o
6 18 7 6.066 6.300 0.712 104.650 o
6 18 8 1.595 1.886 0.594 150.696 o
6 18 9 0.628 0.573 0.538 183.636 o
6 18 10 0.130 -0.454 0.531 188.500 o
6 19 0 9.313 10.071 0.824 78.194 o
6 19 1 0.688 0.719 0.594 150.696 o
6 19 2 13.478 12.886 0.880 68.580 o
6 19 3 7.033 7.047 0.747 95.098 o
6 19 4 1.211 1.215 0.594 150.696 o
6 19 5 4.324 5.043 0.670 118.140 o
6 19 6 1.571 1.634 0.580 158.046 o
6 19 7 5.254 5.504 0.657 123.221 o
6 19 8 4.295 3.883 0.636 131.479 o
6 20 0 9.217 8.723 0.747 95.098 o
6 20 1 0.173 1.131 0.552 174.455 o
6 20 2 5.448 4.561 0.650 125.885 o
6 20 3 0.574 0.726 0.545 178.957 o
6 20 4 7.082 6.851 0.677 115.717 o
6 20 5 6.195 6.670 0.698 108.878 o
7 0 1 779.805 761.259 13.354 0.298 o
7 0 2 1012.720 992.058 17.412 0.175 o
7 0 3 58.723 60.483 1.313 30.805 o
7 0 4 111.111 107.430 2.130 11.704 o
7 0 5 11.839 11.838 0.496 215.984 o
7 0 6 629.142 624.537 11.000 0.439 o
7 0 7 49.261 48.351 1.229 35.149 o
7 0 8 18.489 18.766 0.726 100.664 o
7 0 9 36.770 37.009 1.097 44.171 o
7 0 10 37.428 37.407 1.138 40.979 o
7 0 11 113.793 113.074 2.514 8.401 o
7 0 12 54.969 55.168 1.544 22.292 o
7 0 13 13.295 13.144 0.782 86.797 o
7 0 14 22.304 22.803 1.041 49.042 o
7 0 15 4.418 4.142 0.663 120.640 o
7 0 16 0.429 0.328 0.580 158.046 o
7 0 17 21.451 21.330 1.055 47.751 o
7 0 18 0.733 0.992 0.601 147.212 o
7 0 19 11.035 10.784 0.810 80.914 o
7 0 20 10.044 9.680 0.747 95.098 o
7 1 0 680.630 655.030 11.482 0.403 o
7 1 1 183.094 176.189 3.241 5.057 o
7 1 2 89.294 89.237 1.788 16.613 o
7 1 3 646.658 633.358 11.119 0.430 o
7 1 4 142.737 142.009 2.710 7.232 o
7 1 5 56.394 57.172 1.299 31.471 o
7 1 6 190.464 189.983 3.576 4.153 o
7 1 7 403.803 406.136 7.284 1.001 o
7 1 8 281.856 282.670 5.245 1.930 o
7 1 9 12.916 12.928 0.650 125.885 o
7 1 10 68.517 67.495 1.676 18.902 o
7 1 11 28.176 28.460 1.020 51.078 o
7 1 12 13.940 13.598 0.761 91.640 o
7 1 13 19.857 20.066 0.936 60.636 o
7 1 14 57.172 58.038 1.718 17.992 o
7 1 15 5.132 4.819 0.691 111.088 o
7 1 16 6.973 6.391 0.733 98.755 o
7 1 17 0.351 -0.468 0.566 165.947 o
7 1 18 6.757 6.817 0.761 91.640 o
7 1 19 7.256 6.244 0.726 100.664 o
7 1 20 2.960 3.073 0.594 150.696 o
7 2 0 4.842 4.840 0.335 472.559 o
7 2 1 503.006 486.544 8.528 0.730 o
7 2 2 123.208 123.228 2.375 9.418 o
7 2 3 218.245 216.390 3.967 3.375 o
7 2 4 21.823 22.049 0.670 118.140 o
7 2 5 89.176 90.570 1.879 15.046 o
7 2 6 6.935 7.012 0.454 257.699 o
7 2 7 17.895 17.858 0.684 113.367 o
7 2 8 238.428 237.468 4.498 2.625 o
7 2 9 12.892 13.088 0.657 123.221 o
7 2 10 0.905 0.740 0.419 302.438 o
7 2 11 82.472 83.971 2.018 13.036 o
7 2 12 2.487 2.291 0.517 198.827 o
7 2 13 182.021 184.633 3.841 3.599 o
7 2 14 3.692 3.883 0.629 134.417 o
7 2 15 22.185 23.432 1.103 43.614 o
7 2 16 17.500 17.356 0.985 54.765 o
7 2 17 25.887 26.093 1.159 39.511 o
7 2 18 0.399 0.510 0.601 147.212 o
7 2 19 4.141 3.925 0.657 123.221 o
7 2 20 9.487 9.331 0.726 100.664 o
7 3 0 6.077 6.670 0.377 373.380 o
7 3 1 101.862 102.555 2.018 13.036 o
7 3 2 14.451 14.129 0.517 198.827 o
7 3 3 211.583 209.923 3.862 3.560 o
7 3 4 35.465 35.843 0.929 61.551 o
7 3 5 49.948 49.979 1.194 37.235 o
7 3 6 111.223 111.621 2.298 10.059 o
7 3 7 82.267 80.946 1.809 16.231 o
7 3 8 46.764 47.834 1.271 32.870 o
7 3 9 16.125 15.833 0.719 102.628 o
7 3 10 32.315 32.532 1.069 46.511 o
7 3 11 18.416 18.683 0.845 74.365 o
7 3 12 54.631 54.993 1.557 21.894 o
7 3 13 44.540 44.307 1.397 27.219 o
7 3 14 1.956 2.284 0.615 140.596 o
7 3 15 24.830 25.471 1.152 39.992 o
7 3 16 20.021 20.163 1.041 49.042 o
7 3 17 7.680 8.164 0.782 86.797 o
7 3 18 16.061 16.287 0.964 57.172 o
7 3 19 6.645 6.775 0.705 106.732 o
7 3 20 0.801 0.140 0.559 170.121 o
7 4 0 0.548 0.908 0.279 680.485 o
7 4 1 71.708 73.173 1.544 22.292 o
7 4 2 84.694 83.565 1.725 17.846 o
7 4 3 67.840 68.689 1.488 23.998 o
7 4 4 79.761 78.732 1.676 18.902 o
7 4 5 73.541 73.683 1.641 19.715 o
7 4 6 30.702 30.234 0.915 63.445 o
7 4 7 54.674 54.476 1.369 28.342 o
7 4 8 132.279 133.090 2.752 7.014 o
7 4 9 30.284 29.417 0.992 53.996 o
7 4 10 9.266 9.303 0.622 137.454 o
7 4 11 16.319 16.776 0.817 79.537 o
7 4 12 5.405 5.517 0.608 143.847 o
7 4 13 17.686 18.040 0.901 65.427 o
7 4 14 9.064 9.226 0.789 85.267 o
7 4 15 12.237 12.669 0.880 68.580 o
7 4 16 3.160 3.464 0.670 118.140 o
7 4 17 4.445 4.239 0.691 111.088 o
7 4 18 5.152 5.287 0.712 104.650 o
7 4 19 3.205 3.548 0.636 131.479 o
7 5 0 178.339 180.708 3.373 4.667 o
7 5 1 19.734 20.170 0.650 125.885 o
7 5 2 21.324 21.358 0.677 115.717 o
7 5 3 19.407 19.465 0.657 123.221 o
7 5 4 27.512 27.483 0.838 75.609 o
7 5 5 17.951 17.614 0.677 115.717 o
7 5 6 22.434 22.307 0.789 85.267 o
7 5 7 13.669 13.500 0.643 128.636 o
7 5 8 10.664 10.399 0.608 143.847 o
7 5 9 24.632 25.010 0.922 62.487 o
7 5 10 21.024 21.218 0.887 67.504 o
7 5 11 34.332 34.886 1.180 38.121 o
7 5 12 49.143 48.840 1.467 24.689 o
7 5 13 4.109 4.330 0.636 131.479 o
7 5 14 25.501 25.185 1.138 40.979 o
7 5 15 6.900 6.300 0.740 96.901 o
7 5 16 14.287 13.598 0.901 65.427 o
7 5 17 24.813 24.843 1.166 39.040 o
7 5 18 8.446 8.765 0.789 85.267 o
7 5 19 0.206 0.615 0.552 174.455 o
7 6 0 15.772 15.470 0.587 154.305 o
7 6 1 0.354 0.782 0.307 562.385 o
7 6 2 69.313 69.911 1.571 21.507 o
7 6 3 1.220 1.034 0.335 472.559 o
7 6 4 92.034 91.108 1.963 13.789 o
7 6 5 17.937 17.565 0.698 108.878 o
7 6 6 66.287 67.418 1.613 20.404 o
7 6 7 71.016 72.272 1.725 17.846 o
7 6 8 29.439 29.096 0.992 53.996 o
7 6 9 31.547 30.709 1.048 48.390 o
7 6 10 5.656 4.952 0.566 165.947 o
7 6 11 2.553 2.689 0.531 188.500 o
7 6 12 0.028 0.321 0.489 222.199 o
7 6 13 21.804 22.014 1.055 47.751 o
7 6 14 13.839 14.115 0.908 64.425 o
7 6 15 10.331 10.113 0.831 76.886 o
7 6 16 0.201 0.740 0.587 154.305 o
7 6 17 9.929 9.785 0.838 75.609 o
7 6 18 5.396 5.462 0.698 108.878 o
7 6 19 1.747 1.613 0.566 165.947 o
7 7 0 7.943 7.634 0.475 235.462 o
7 7 1 11.171 10.902 0.552 174.455 o
7 7 2 73.498 73.809 1.669 19.061 o
7 7 3 16.753 16.643 0.670 118.140 o
7 7 4 14.723 14.583 0.650 125.885 o
7 7 5 13.844 13.668 0.650 125.885 o
7 7 6 20.098 20.226 0.796 83.778 o
7 7 7 10.173 10.790 0.636 131.479 o
7 7 8 78.541 79.256 1.907 14.609 o
7 7 9 6.122 6.279 0.587 154.305 o
7 7 10 54.410 54.693 1.544 22.292 o
7 7 11 17.662 17.831 0.880 68.580 o
7 7 12 38.702 37.596 1.341 29.535 o
7 7 13 6.145 5.713 0.712 104.650 o
7 7 14 13.444 13.947 0.908 64.425 o
7 7 15 0.217 0.901 0.594 150.696 o
7 7 16 1.487 1.306 0.608 143.847 o
7 7 17 1.502 1.243 0.615 140.596 o
7 7 18 13.114 13.396 0.852 73.151 o
7 7 19 0.652 0.468 0.545 178.957 o
7 8 0 2.404 2.619 0.405 323.655 o
7 8 1 2.882 2.612 0.405 323.655 o
7 8 2 97.123 95.082 2.074 12.343 o
7 8 3 33.078 32.197 0.992 53.996 o
7 8 4 29.383 29.424 0.957 58.009 o
7 8 5 7.951 8.151 0.559 170.121 o
7 8 6 1.566 1.292 0.433 283.241 o
7 8 7 32.679 32.392 1.076 45.909 o
7 8 8 13.436 13.137 0.726 100.664 o
7 8 9 3.868 3.953 0.545 178.957 o
7 8 10 5.250 5.643 0.615 140.596 o
7 8 11 11.261 11.370 0.768 89.981 o
7 8 12 28.282 29.026 1.201 36.803 o
7 8 13 19.868 19.667 1.027 50.385 o
7 8 14 10.091 10.190 0.824 78.194 o
7 8 15 7.525 7.264 0.754 93.345 o
7 8 16 41.734 44.503 1.537 22.495 o
7 8 17 2.493 2.375 0.629 134.417 o
7 8 18 0.762 0.636 0.545 178.957 o
7 9 0 23.755 23.949 0.859 71.966 o
7 9 1 22.151 22.021 0.824 78.194 o
7 9 2 29.958 30.109 0.985 54.765 o
7 9 3 25.921 26.218 0.915 63.445 o
7 9 4 13.319 13.005 0.677 115.717 o
7 9 5 8.130 8.018 0.587 154.305 o
7 9 6 38.693 38.713 1.201 36.803 o
7 9 7 22.924 23.285 0.929 61.551 o
7 9 8 1.792 1.655 0.496 215.984 o
7 9 9 34.677 34.181 1.187 37.674 o
7 9 10 1.417 1.369 0.524 193.560 o
7 9 11 5.112 5.008 0.663 120.640 o
7 9 12 34.227 34.977 1.334 29.845 o
7 9 13 2.366 2.654 0.643 128.636 o
7 9 14 24.822 24.081 1.131 41.487 o
7 9 15 4.157 3.932 0.677 115.717 o
7 9 16 0.483 0.440 0.587 154.305 o
7 9 17 1.712 1.152 0.587 154.305 o
7 9 18 5.832 5.713 0.643 128.636 o
7 10 0 40.851 40.382 1.194 37.235 o
7 10 1 30.556 30.772 1.020 51.078 o
7 10 2 17.352 17.125 0.775 88.368 o
7 10 3 5.048 5.015 0.524 193.560 o
7 10 4 0.128 0.307 0.426 292.603 o
7 10 5 12.607 12.159 0.705 106.732 o
7 10 6 27.456 26.721 1.013 51.785 o
7 10 7 19.482 20.422 0.908 64.425 o
7 10 8 18.851 18.738 0.887 67.504 o
7 10 9 40.744 41.165 1.348 29.230 o
7 10 10 7.646 7.159 0.712 104.650 o
7 10 11 0.708 0.489 0.573 161.924 o
7 10 12 3.641 3.855 0.677 115.717 o
7 10 13 2.343 2.605 0.636 131.479 o
7 10 14 0.227 0.175 0.580 158.046 o
7 10 15 0.118 0.293 0.587 154.305 o
7 10 16 3.187 4.253 0.663 120.640 o
7 10 17 1.734 1.187 0.566 165.947 o
7 11 0 31.833 30.730 1.062 47.125 o
7 11 1 12.525 12.900 0.712 104.650 o
7 11 2 4.802 4.868 0.545 178.957 o
7 11 3 37.764 37.121 1.194 37.235 o
7 11 4 14.021 13.947 0.761 91.640 o
7 11 5 4.183 3.981 0.552 174.455 o
7 11 6 19.003 19.346 0.894 66.454 o
7 11 7 3.156 3.639 0.566 165.947 o
7 11 8 3.539 2.850 0.573 161.924 o
7 11 9 26.691 26.693 1.131 41.487 o
7 11 10 4.828 5.266 0.705 106.732 o
7 11 11 9.198 9.422 0.803 82.327 o
7 11 12 2.513 2.780 0.643 128.636 o
7 11 13 2.896 2.759 0.643 128.636 o
7 11 14 0.270 -0.119 0.594 150.696 o
7 11 15 12.313 12.048 0.859 71.966 o
7 11 16 0.447 0.775 0.566 165.947 o
7 11 17 7.225 6.607 0.705 106.732 o
7 12 0 0.948 0.712 0.468 242.543 o
7 12 1 0.811 0.859 0.468 242.543 o
7 12 2 1.880 1.900 0.496 215.984 o
7 12 3 34.036 32.853 1.152 39.992 o
7 12 4 11.856 11.684 0.740 96.901 o
7 12 5 12.445 12.983 0.775 88.368 o
7 12 6 6.091 5.860 0.636 131.479 o
7 12 7 9.570 9.457 0.754 93.345 o
7 12 8 8.214 8.360 0.768 89.981 o
7 12 9 0.254 0.223 0.573 161.924 o
7 12 10 1.256 1.243 0.601 147.212 o
7 12 11 10.105 10.316 0.831 76.886 o
7 12 12 1.444 0.999 0.601 147.212 o
7 12 13 14.960 15.749 0.978 55.550 o
7 12 14 0.458 0.210 0.580 158.046 o
7 12 15 11.312 11.014 0.810 80.914 o
7 12 16 1.284 1.439 0.552 174.455 o
7 13 0 11.114 10.406 0.726 100.664 o
7 13 1 2.087 2.312 0.538 183.636 o
7 13 2 23.622 22.678 0.985 54.765 o
7 13 3 17.976 18.012 0.901 65.427 o
7 13 4 1.975 1.990 0.552 174.455 o
7 13 5 2.191 2.410 0.594 150.696 o
7 13 6 26.879 26.707 1.159 39.511 o
7 13 7 46.341 46.563 1.550 22.092 o
7 13 8 3.105 2.717 0.650 125.885 o
7 13 9 1.646 2.186 0.629 134.417 o
7 13 10 8.600 8.185 0.789 85.267 o
7 13 11 1.876 1.592 0.622 137.454 o
7 13 12 7.278 6.649 0.775 88.368 o
7 13 13 1.711 2.235 0.629 134.417 o
7 13 14 1.665 1.676 0.601 147.212 o
7 13 15 0.623 0.342 0.538 183.636 o
7 14 0 9.026 9.750 0.761 91.640 o
7 14 1 43.273 42.345 1.432 25.908 o
7 14 2 4.778 4.882 0.663 120.640 o
7 14 3 34.399 34.753 1.313 30.805 o
7 14 4 9.442 9.757 0.796 83.778 o
7 14 5 8.363 7.571 0.754 93.345 o
7 14 6 5.469 5.350 0.705 106.732 o
7 14 7 5.618 5.895 0.719 102.628 o
7 14 8 3.317 3.192 0.670 118.140 o
7 14 9 1.951 1.830 0.643 128.636 o
7 14 10 2.761 2.794 0.657 123.221 o
7 14 11 20.884 20.939 1.090 44.739 o
7 14 12 1.534 0.957 0.615 140.596 o
7 14 13 13.326 12.816 0.866 70.810 o
7 14 14 0.133 0.300 0.545 178.957 o
7 15 0 11.034 10.658 0.838 75.609 o
7 15 1 29.285 29.208 1.222 35.552 o
7 15 2 6.798 6.963 0.747 95.098 o
7 15 3 2.680 3.059 0.650 125.885 o
7 15 4 2.638 2.123 0.636 131.479 o
7 15 5 3.318 3.262 0.663 120.640 o
7 15 6 19.259 20.694 1.055 47.751 o
7 15 7 9.143 10.134 0.824 78.194 o
7 15 8 15.033 15.421 0.943 59.741 o
7 15 9 31.768 30.737 1.250 33.981 o
7 15 10 5.997 5.937 0.761 91.640 o
7 15 11 3.664 3.415 0.663 120.640 o
7 15 12 2.889 2.710 0.622 137.454 o
7 15 13 1.104 1.425 0.566 165.947 o
7 16 0 9.525 9.226 0.817 79.537 o
7 16 1 28.788 28.474 1.222 35.552 o
7 16 2 12.790 12.935 0.887 67.504 o
7 16 3 2.794 2.815 0.663 120.640 o
7 16 4 36.985 37.044 1.390 27.494 o
7 16 5 13.204 13.410 0.915 63.445 o
7 16 6 40.551 40.690 1.453 25.166 o
7 16 7 1.241 1.243 0.615 140.596 o
7 16 8 6.375 6.810 0.768 89.981 o
7 16 9 1.226 1.753 0.629 134.417 o
7 16 10 3.196 3.213 0.650 125.885 o
7 16 11 4.270 3.855 0.643 128.636 o
7 16 12 6.350 5.853 0.663 120.640 o
7 17 0 61.841 59.379 1.802 16.357 o
7 17 1 14.157 13.975 0.922 62.487 o
7 17 2 9.399 9.876 0.817 79.537 o
7 17 3 4.698 3.953 0.684 113.367 o
7 17 4 2.292 1.956 0.629 134.417 o
7 17 5 8.936 8.674 0.817 79.537 o
7 17 6 0.598 0.189 0.608 143.847 o
7 17 7 25.913 24.682 1.145 40.481 o
7 17 8 14.899 14.953 0.922 62.487 o
7 17 9 7.104 6.824 0.719 102.628 o
7 17 10 5.124 4.896 0.657 123.221 o
7 17 11 1.308 0.922 0.566 165.947 o
7 18 0 1.312 0.643 0.622 137.454 o
7 18 1 6.790 6.607 0.761 91.640 o
7 18 2 11.366 10.539 0.852 73.151 o
7 18 3 7.538 7.815 0.782 86.797 o
7 18 4 11.369 11.265 0.852 73.151 o
7 18 5 21.687 20.897 1.048 48.390 o
7 18 6 0.907 0.566 0.594 150.696 o
7 18 7 1.869 2.451 0.601 147.212 o
7 18 8 2.125 1.446 0.573 161.924 o
7 18 9 1.724 1.760 0.559 170.121 o
7 19 0 23.537 21.874 1.055 47.751 o
7 19 1 0.988 0.887 0.573 161.924 o
7 19 2 0.848 0.629 0.573 161.924 o
7 19 3 0.636 0.866 0.566 165.947 o
7 19 4 0.896 1.152 0.566 165.947 o
7 19 5 4.465 4.086 0.636 131.479 o
7 19 6 0.774 1.320 0.552 174.455 o
7 19 7 8.264 8.549 0.733 98.755 o
7 20 0 0.155 -0.265 0.524 193.560 o
7 20 1 1.587 1.481 0.559 170.121 o
7 20 2 0.476 0.768 0.531 188.500 o
7 20 3 0.698 -0.049 0.545 178.957 o
8 0 0 36.167 36.583 0.922 62.487 o
8 0 1 186.386 180.226 3.352 4.726 o
8 0 2 105.538 104.364 2.081 12.260 o
8 0 3 4.519 4.163 0.356 418.599 o
8 0 4 37.554 37.687 0.978 55.550 o
8 0 5 152.695 151.787 2.968 6.028 o
8 0 6 6.433 6.335 0.468 242.543 o
8 0 7 0.025 0.056 0.349 435.511 o
8 0 8 90.549 89.502 2.011 13.127 o
8 0 9 11.314 11.349 0.643 128.636 o
8 0 10 4.265 4.344 0.517 198.827 o
8 0 11 24.281 24.012 0.964 57.172 o
8 0 12 8.373 8.234 0.670 118.140 o
8 0 13 41.710 42.429 1.376 28.055 o
8 0 14 14.538 14.310 0.901 65.427 o
8 0 15 2.716 1.990 0.629 134.417 o
8 0 16 1.412 1.599 0.608 143.847 o
8 0 17 2.385 1.760 0.615 140.596 o
8 0 18 22.603 23.243 1.103 43.614 o
8 0 19 0.585 0.580 0.559 170.121 o
8 1 0 88.319 85.954 1.760 17.145 o
8 1 1 20.288 20.247 0.643 128.636 o
8 1 2 24.703 24.053 0.719 102.628 o
8 1 3 35.781 35.794 0.929 61.551 o
8 1 4 123.602 122.509 2.430 8.990 o
8 1 5 74.686 75.673 1.683 18.746 o
8 1 6 14.366 13.933 0.622 137.454 o
8 1 7 81.139 80.297 1.823 15.983 o
8 1 8 10.299 10.595 0.601 147.212 o
8 1 9 2.331 2.403 0.454 257.699 o
8 1 10 6.012 6.579 0.573 161.924 o
8 1 11 8.301 8.493 0.643 128.636 o
8 1 12 6.353 5.923 0.615 140.596 o
8 1 13 50.726 51.592 1.544 22.292 o
8 1 14 6.931 6.837 0.726 100.664 o
8 1 15 2.599 2.780 0.636 131.479 o
8 1 16 1.008 1.159 0.601 147.212 o
8 1 17 5.002 5.071 0.691 111.088 o
8 1 18 9.070 8.863 0.789 85.267 o
8 1 19 8.831 8.835 0.754 93.345 o
8 2 0 47.221 45.760 1.090 44.739 o
8 2 1 21.287 20.924 0.663 120.640 o
8 2 2 23.780 24.186 0.726 100.664 o
8 2 3 85.893 84.313 1.767 17.010 o
8 2 4 39.693 39.621 1.020 51.078 o
8 2 5 169.611 169.394 3.276 4.950 o
8 2 6 50.704 51.103 1.292 31.812 o
8 2 7 15.605 15.854 0.684 113.367 o
8 2 8 61.867 62.368 1.550 22.092 o
8 2 9 19.483 19.667 0.817 79.537 o
8 2 10 32.424 33.028 1.097 44.171 o
8 2 11 9.971 9.918 0.684 113.367 o
8 2 12 13.938 14.241 0.803 82.327 o
8 2 13 1.510 1.977 0.580 158.046 o
8 2 14 21.105 21.022 1.055 47.751 o
8 2 15 14.186 14.401 0.915 63.445 o
8 2 16 2.606 3.255 0.657 123.221 o
8 2 17 0.374 0.489 0.594 150.696 o
8 2 18 5.870 5.783 0.719 102.628 o
8 2 19 13.778 13.815 0.852 73.151 o
8 3 0 397.897 382.411 6.670 1.194 o
8 3 1 60.032 59.442 1.334 29.845 o
8 3 2 50.757 50.258 1.187 37.674 o
8 3 3 228.063 224.569 4.156 3.075 o
8 3 4 33.026 33.475 0.950 58.865 o
8 3 5 62.627 62.864 1.481 24.225 o
8 3 6 31.166 31.429 0.957 58.009 o
8 3 7 10.574 10.923 0.594 150.696 o
8 3 8 8.642 8.618 0.580 158.046 o
8 3 9 41.371 41.234 1.222 35.552 o
8 3 10 86.467 86.569 2.060 12.511 o
8 3 11 14.899 14.548 0.789 85.267 o
8 3 12 54.687 55.147 1.585 21.129 o
8 3 13 28.074 28.321 1.159 39.511 o
8 3 14 32.526 32.183 1.278 32.511 o
8 3 15 30.582 29.927 1.243 34.364 o
8 3 16 3.674 3.157 0.663 120.640 o
8 3 17 4.142 3.862 0.698 108.878 o
8 3 18 1.393 1.641 0.615 140.596 o
8 3 19 7.490 7.473 0.712 104.650 o
8 4 0 91.895 89.174 1.851 15.504 o
8 4 1 29.673 29.564 0.838 75.609 o
8 4 2 4.775 5.119 0.398 335.111 o
8 4 3 25.690 25.031 0.796 83.778 o
8 4 4 6.446 6.111 0.454 257.699 o
8 4 5 166.318 165.573 3.241 5.057 o
8 4 6 95.113 96.745 2.102 12.017 o
8 4 7 14.036 14.562 0.677 115.717 o
8 4 8 52.955 53.038 1.418 26.421 o
8 4 9 23.184 23.104 0.908 64.425 o
8 4 10 81.230 80.185 1.970 13.691 o
8 4 11 2.687 3.304 0.545 178.957 o
8 4 12 9.051 9.017 0.705 106.732 o
8 4 13 25.052 24.905 1.097 44.171 o
8 4 14 22.427 22.684 1.090 44.739 o
8 4 15 11.859 12.585 0.894 66.454 o
8 4 16 9.641 9.987 0.817 79.537 o
8 4 17 19.707 20.526 1.062 47.125 o
8 4 18 6.927 7.089 0.726 100.664 o
8 4 19 0.052 0.300 0.545 178.957 o
8 5 0 0.061 0.014 0.321 514.545 o
8 5 1 3.692 4.030 0.398 335.111 o
8 5 2 19.845 20.289 0.719 102.628 o
8 5 3 20.312 20.093 0.726 100.664 o
8 5 4 46.320 47.080 1.222 35.552 o
8 5 5 39.381 39.907 1.117 42.530 o
8 5 6 78.034 78.963 1.823 15.983 o
8 5 7 35.279 34.669 1.076 45.909 o
8 5 8 17.360 18.019 0.789 85.267 o
8 5 9 61.909 62.899 1.648 19.549 o
8 5 10 49.632 50.342 1.460 24.926 o
8 5 11 106.610 106.927 2.486 8.591 o
8 5 12 3.734 3.709 0.594 150.696 o
8 5 13 20.015 20.394 1.027 50.385 o
8 5 14 0.289 0.084 0.580 158.046 o
8 5 15 47.036 46.766 1.571 21.507 o
8 5 16 6.152 6.467 0.747 95.098 o
8 5 17 5.725 5.043 0.733 98.755 o
8 5 18 2.060 2.123 0.608 143.847 o
8 5 19 20.959 20.764 0.957 58.009 o
8 6 0 158.511 161.516 3.150 5.353 o
8 6 1 186.960 185.576 3.555 4.202 o
8 6 2 60.744 61.181 1.467 24.689 o
8 6 3 31.898 31.994 0.964 57.172 o
8 6 4 35.318 36.380 1.062 47.125 o
8 6 5 59.789 60.308 1.502 23.554 o
8 6 6 85.795 86.638 1.977 13.595 o
8 6 7 33.073 32.665 1.062 47.125 o
8 6 8 41.681 41.744 1.250 33.981 o
8 6 9 69.192 69.862 1.788 16.613 o
8 6 10 78.034 75.974 1.928 14.293 o
8 6 11 5.430 6.335 0.636 131.479 o
8 6 12 19.882 19.884 0.985 54.765 o
8 6 13 6.390 6.453 0.733 98.755 o
8 6 14 12.420 13.410 0.901 65.427 o
8 6 15 1.109 1.830 0.622 137.454 o
8 6 16 38.969 39.831 1.474 24.455 o
8 6 17 2.409 2.905 0.650 125.885 o
8 6 18 6.563 6.216 0.705 106.732 o
8 6 19 2.638 2.528 0.594 150.696 o
8 7 0 172.668 172.606 3.373 4.667 o
8 7 1 23.647 22.887 0.810 80.914 o
8 7 2 64.571 65.120 1.564 21.699 o
8 7 3 49.148 48.910 1.292 31.812 o
8 7 4 162.981 163.178 3.262 4.992 o
8 7 5 146.621 148.728 3.038 5.754 o
8 7 6 3.054 2.877 0.482 228.687 o
8 7 7 19.873 20.457 0.859 71.966 o
8 7 8 6.630 6.300 0.594 150.696 o
8 7 9 13.559 13.158 0.761 91.640 o
8 7 10 49.414 49.476 1.481 24.225 o
8 7 11 6.057 6.600 0.663 120.640 o
8 7 12 31.569 31.974 1.264 33.234 o
8 7 13 2.522 3.073 0.643 128.636 o
8 7 14 4.145 4.840 0.698 108.878 o
8 7 15 6.291 5.671 0.726 100.664 o
8 7 16 0.645 0.657 0.615 140.596 o
8 7 17 2.247 2.514 0.636 131.479 o
8 7 18 5.713 5.399 0.663 120.640 o
8 8 0 88.505 90.019 2.018 13.036 o
8 8 1 18.242 17.768 0.754 93.345 o
8 8 2 185.254 185.066 3.639 4.011 o
8 8 3 111.014 110.804 2.396 9.254 o
8 8 4 12.275 12.865 0.684 113.367 o
8 8 5 36.324 36.436 1.138 40.979 o
8 8 6 3.188 3.744 0.510 204.312 o
8 8 7 51.724 52.060 1.467 24.689 o
8 8 8 45.584 45.432 1.376 28.055 o
8 8 9 32.217 33.349 1.173 38.576 o
8 8 10 54.861 56.209 1.620 20.229 o
8 8 11 4.542 4.204 0.650 125.885 o
8 8 12 6.044 6.474 0.733 98.755 o
8 8 13 4.321 3.688 0.677 115.717 o
8 8 14 10.449 10.462 0.831 76.886 o
8 8 15 4.365 4.617 0.684 113.367 o
8 8 16 7.011 6.726 0.754 93.345 o
8 8 17 2.934 3.101 0.622 137.454 o
8 8 18 2.449 1.802 0.566 165.947 o
8 9 0 230.816 227.104 4.379 2.770 o
8 9 1 19.609 20.121 0.831 76.886 o
8 9 2 126.407 126.176 2.682 7.384 o
8 9 3 73.121 72.279 1.774 16.876 o
8 9 4 32.242 31.806 1.076 45.909 o
8 9 5 86.286 86.988 2.067 12.427 o
8 9 6 5.338 5.629 0.580 158.046 o
8 9 7 20.604 20.191 0.901 65.427 o
8 9 8 47.528 49.106 1.467 24.689 o
8 9 9 15.028 14.143 0.831 76.886 o
8 9 10 78.196 79.990 2.116 11.859 o
8 9 11 3.236 3.429 0.663 120.640 o
8 9 12 17.561 17.335 0.978 55.550 o
8 9 13 5.007 4.819 0.712 104.650 o
8 9 14 3.288 3.066 0.670 118.140 o
8 9 15 12.689 12.467 0.901 65.427 o
8 9 16 0.647 0.670 0.587 154.305 o
8 9 17 3.836 4.281 0.636 131.479 o
8 10 0 6.185 6.656 0.580 158.046 o
8 10 1 52.681 50.796 1.418 26.421 o
8 10 2 0.772 1.083 0.468 242.543 o
8 10 3 112.943 112.997 2.514 8.401 o
8 10 4 67.695 67.970 1.753 17.282 o
8 10 5 101.901 101.536 2.354 9.587 o
8 10 6 24.021 23.788 0.985 54.765 o
8 10 7 34.102 34.977 1.215 35.962 o
8 10 8 0.011 0.279 0.503 210.026 o
8 10 9 9.580 9.806 0.775 88.368 o
8 10 10 1.436 0.964 0.608 143.847 o
8 10 11 9.908 11.210 0.845 74.365 o
8 10 12 6.769 6.279 0.740 96.901 o
8 10 13 0.340 0.349 0.587 154.305 o
8 10 14 4.765 4.651 0.712 104.650 o
8 10 15 3.409 3.723 0.663 120.640 o
8 10 16 2.544 2.039 0.601 147.212 o
8 10 17 1.543 1.208 0.552 174.455 o
8 11 0 57.526 57.542 1.578 21.317 o
8 11 1 20.391 20.457 0.894 66.454 o
8 11 2 48.586 47.800 1.411 26.683 o
8 11 3 45.552 45.551 1.376 28.055 o
8 11 4 5.355 5.566 0.601 147.212 o
8 11 5 2.076 2.130 0.538 183.636 o
8 11 6 6.944 7.110 0.663 120.640 o
8 11 7 43.447 42.932 1.404 26.949 o
8 11 8 38.215 38.168 1.369 28.342 o
8 11 9 18.537 18.215 0.999 53.243 o
8 11 10 5.706 5.476 0.712 104.650 o
8 11 11 21.277 21.881 1.076 45.909 o
8 11 12 9.047 9.366 0.810 80.914 o
8 11 13 0.583 0.447 0.601 147.212 o
8 11 14 2.819 2.661 0.643 128.636 o
8 11 15 0.488 0.524 0.580 158.046 o
8 11 16 3.895 3.387 0.615 140.596 o
8 12 0 0.424 0.098 0.475 235.462 o
8 12 1 15.188 14.897 0.810 80.914 o
8 12 2 17.676 17.796 0.873 69.682 o
8 12 3 8.133 7.829 0.670 118.140 o
8 12 4 27.385 28.307 1.103 43.614 o
8 12 5 49.500 49.182 1.502 23.554 o
8 12 6 13.018 12.676 0.838 75.609 o
8 12 7 10.399 9.694 0.810 80.914 o
8 12 8 9.947 9.743 0.817 79.537 o
8 12 9 23.148 22.845 1.103 43.614 o
8 12 10 2.288 1.851 0.636 131.479 o
8 12 11 25.486 26.428 1.173 38.576 o
8 12 12 6.910 6.935 0.754 93.345 o
8 12 13 17.530 17.698 1.006 52.507 o
8 12 14 3.116 2.773 0.650 125.885 o
8 12 15 2.104 1.578 0.594 150.696 o
8 13 0 1.254 0.810 0.517 198.827 o
8 13 1 4.300 4.079 0.608 143.847 o
8 13 2 1.603 1.313 0.566 165.947 o
8 13 3 17.301 17.377 0.929 61.551 o
8 13 4 30.668 30.346 1.229 35.149 o
8 13 5 1.506 1.585 0.601 147.212 o
8 13 6 14.837 15.365 0.929 61.551 o
8 13 7 0.848 0.712 0.594 150.696 o
8 13 8 4.422 4.093 0.691 111.088 o
8 13 9 0.782 0.657 0.601 147.212 o
8 13 10 2.198 2.724 0.650 125.885 o
8 13 11 12.615 13.186 0.908 64.425 o
8 13 12 11.765 11.342 0.866 70.810 o
8 13 13 1.444 1.690 0.622 137.454 o
8 13 14 15.848 15.428 0.887 67.504 o
8 13 15 2.386 2.375 0.601 147.212 o
8 14 0 0.104 0.237 0.559 170.121 o
8 14 1 11.023 11.719 0.845 74.365 o
8 14 2 7.802 7.955 0.768 89.981 o
8 14 3 8.859 8.926 0.782 86.797 o
8 14 4 12.720 11.831 0.873 69.682 o
8 14 5 7.683 7.683 0.761 91.640 o
8 14 6 13.430 14.534 0.922 62.487 o
8 14 7 2.320 2.724 0.650 125.885 o
8 14 8 1.230 1.090 0.615 140.596 o
8 14 9 4.890 4.889 0.705 106.732 o
8 14 10 13.528 13.947 0.950 58.865 o
8 14 11 6.367 6.474 0.754 93.345 o
8 14 12 1.024 0.922 0.594 150.696 o
8 14 13 3.965 3.820 0.636 131.479 o
8 14 14 0.316 0.447 0.545 178.957 o
8 15 0 15.392 15.575 0.936 60.636 o
8 15 1 0.243 0.573 0.587 154.305 o
8 15 2 1.702 1.292 0.622 137.454 o
8 15 3 22.182 21.427 1.076 45.909 o
8 15 4 2.981 3.003 0.657 123.221 o
8 15 5 1.507 1.369 0.622 137.454 o
8 15 6 2.165 1.886 0.636 131.479 o
8 15 7 20.129 20.694 1.055 47.751 o
8 15 8 0.315 0.454 0.573 161.924 o
8 15 9 0.702 1.481 0.629 134.417 o
8 15 10 18.096 18.026 0.999 53.243 o
8 15 11 3.698 4.121 0.663 120.640 o
8 15 12 2.399 2.437 0.601 147.212 o
8 15 13 1.394 0.419 0.566 165.947 o
8 16 0 0.150 0.384 0.601 147.212 o
8 16 1 4.946 4.651 0.705 106.732 o
8 16 2 2.741 2.312 0.643 128.636 o
8 16 3 5.580 5.036 0.712 104.650 o
8 16 4 3.837 3.653 0.677 115.717 o
8 16 5 8.703 8.870 0.796 83.778 o
8 16 6 2.100 1.711 0.663 120.640 o
8 16 7 1.137 1.662 0.636 131.479 o
8 16 8 2.777 3.562 0.663 120.640 o
8 16 9 2.071 1.886 0.622 137.454 o
8 16 10 0.791 1.425 0.580 158.046 o
8 16 11 0.112 0.377 0.524 193.560 o
8 17 0 8.940 8.807 0.817 79.537 o
8 17 1 2.315 2.752 0.670 118.140 o
8 17 2 0.349 0.035 0.601 147.212 o
8 17 3 3.081 2.654 0.677 115.717 o
8 17 4 4.901 4.372 0.712 104.650 o
8 17 5 3.649 4.302 0.698 108.878 o
8 17 6 1.860 1.550 0.629 134.417 o
8 17 7 4.669 4.491 0.691 111.088 o
8 17 8 0.604 0.119 0.566 165.947 o
8 17 9 0.736 0.964 0.566 165.947 o
8 17 10 3.243 3.827 0.629 134.417 o
8 18 0 0.614 0.468 0.594 150.696 o
8 18 1 0.088 -0.203 0.580 158.046 o
8 18 2 11.793 11.377 0.852 73.151 o
8 18 3 3.150 2.801 0.657 123.221 o
8 18 4 3.422 3.792 0.657 123.221 o
8 18 5 1.158 1.942 0.601 147.212 o
8 18 6 3.330 3.464 0.629 134.417 o
8 18 7 1.017 0.615 0.552 174.455 o
8 18 8 5.123 5.182 0.657 123.221 o
8 19 0 3.270 2.563 0.615 140.596 o
8 19 1 2.570 1.641 0.601 147.212 o
8 19 2 2.556 2.479 0.608 143.847 o
8 19 3 5.257 4.533 0.650 125.885 o
8 19 4 0.509 0.182 0.538 183.636 o
8 19 5 0.924 0.419 0.538 183.636 o
9 0 1 9.746 9.275 0.482 228.687 o
9 0 2 11.699 11.859 0.552 174.455 o
9 0 3 185.153 184.361 3.527 4.269 o
9 0 4 42.795 43.148 1.145 40.481 o
9 0 5 25.868 25.115 0.838 75.609 o
9 0 6 66.239 65.875 1.585 21.129 o
9 0 7 1.517 1.592 0.412 312.777 o
9 0 8 25.815 25.604 0.929 61.551 o
9 0 9 11.519 11.650 0.684 113.367 o
9 0 10 9.403 9.806 0.670 118.140 o
9 0 11 12.974 14.150 0.782 86.797 o
9 0 12 14.763 15.714 0.845 74.365 o
9 0 13 1.147 0.803 0.580 158.046 o
9 0 14 0.359 0.817 0.601 147.212 o
9 0 15 0.000 0.307 0.573 161.924 o
9 0 16 16.938 17.607 0.985 54.765 o
9 0 17 0.567 0.342 0.601 147.212 o
9 0 18 1.079 1.397 0.601 147.212 o
9 0 19 8.331 8.479 0.719 102.628 o
9 1 0 108.252 105.978 2.151 11.477 o
9 1 1 7.028 6.761 0.454 257.699 o
9 1 2 8.936 9.715 0.517 198.827 o
9 1 3 69.587 69.073 1.571 21.507 o
9 1 4 3.602 3.744 0.412 312.777 o
9 1 5 3.545 3.262 0.419 302.438 o
9 1 6 12.803 13.207 0.643 128.636 o
9 1 7 1.346 1.585 0.419 302.438 o
9 1 8 1.735 2.242 0.461 249.949 o
9 1 9 32.687 33.817 1.110 43.067 o
9 1 10 16.674 16.057 0.803 82.327 o
9 1 11 27.637 27.636 1.062 47.125 o
9 1 12 48.160 49.203 1.495 23.774 o
9 1 13 1.683 2.514 0.608 143.847 o
9 1 14 28.272 28.062 1.194 37.235 o
9 1 15 8.796 8.542 0.803 82.327 o
9 1 16 3.291 2.773 0.643 128.636 o
9 1 17 11.524 11.084 0.873 69.682 o
9 1 18 9.944 10.574 0.817 79.537 o
9 1 19 0.652 0.223 0.545 178.957 o
9 2 0 107.131 107.060 2.200 10.973 o
9 2 1 31.283 30.933 0.908 64.425 o
9 2 2 52.195 50.607 1.257 33.604 o
9 2 3 5.264 5.462 0.447 265.815 o
9 2 4 27.164 27.154 0.873 69.682 o
9 2 5 19.545 19.940 0.754 93.345 o
9 2 6 30.645 31.205 0.985 54.765 o
9 2 7 11.335 12.117 0.650 125.885 o
9 2 8 17.814 17.852 0.789 85.267 o
9 2 9 62.964 64.457 1.669 19.061 o
9 2 10 27.277 28.544 1.055 47.751 o
9 2 11 17.298 17.502 0.866 70.810 o
9 2 12 18.801 20.107 0.943 59.741 o
9 2 13 1.304 1.292 0.587 154.305 o
9 2 14 3.009 2.368 0.636 131.479 o
9 2 15 2.705 3.143 0.670 118.140 o
9 2 16 27.722 28.181 1.201 36.803 o
9 2 17 11.810 11.796 0.880 68.580 o
9 2 18 13.562 14.932 0.894 66.454 o
9 2 19 0.644 0.419 0.538 183.636 o
9 3 0 43.823 42.652 1.117 42.530 o
9 3 1 8.080 8.199 0.503 210.026 o
9 3 2 30.146 30.758 0.915 63.445 o
9 3 3 2.407 2.375 0.384 359.926 o
9 3 4 128.371 126.518 2.591 7.910 o
9 3 5 31.871 32.246 0.992 53.996 o
9 3 6 55.626 55.091 1.418 26.421 o
9 3 7 63.802 63.207 1.592 20.945 o
9 3 8 21.590 21.735 0.873 69.682 o
9 3 9 57.771 58.814 1.578 21.317 o
9 3 10 17.788 17.879 0.852 73.151 o
9 3 11 55.679 57.654 1.627 20.055 o
9 3 12 3.440 3.792 0.622 137.454 o
9 3 13 2.717 3.199 0.643 128.636 o
9 3 14 2.264 2.591 0.643 128.636 o
9 3 15 12.714 12.285 0.887 67.504 o
9 3 16 5.296 5.140 0.712 104.650 o
9 3 17 3.488 3.764 0.684 113.367 o
9 3 18 4.622 5.483 0.684 113.367 o
9 3 19 7.125 6.810 0.698 108.878 o
9 4 0 91.489 92.149 1.984 13.499 o
9 4 1 101.067 99.762 2.116 11.859 o
9 4 2 9.028 8.765 0.531 188.500 o
9 4 3 7.848 7.941 0.517 198.827 o
9 4 4 26.066 26.260 0.880 68.580 o
9 4 5 47.371 47.541 1.278 32.511 o
9 4 6 65.281 64.862 1.606 20.582 o
9 4 7 1.445 1.222 0.447 265.815 o
9 4 8 18.198 19.088 0.831 76.886 o
9 4 9 20.179 20.052 0.880 68.580 o
9 4 10 2.991 4.184 0.573 161.924 o
9 4 11 40.483 40.424 1.327 30.160 o
9 4 12 13.331 13.451 0.859 71.966 o
9 4 13 46.626 48.135 1.585 21.129 o
9 4 14 7.841 8.353 0.789 85.267 o
9 4 15 37.916 38.497 1.411 26.683 o
9 4 16 22.889 24.088 1.152 39.992 o
9 4 17 2.207 3.122 0.650 125.885 o
9 4 18 2.318 2.046 0.601 147.212 o
9 4 19 2.194 2.284 0.594 150.696 o
9 5 0 7.181 7.257 0.510 204.312 o
9 5 1 49.212 49.532 1.278 32.511 o
9 5 2 72.406 71.944 1.669 19.061 o
9 5 3 4.839 5.119 0.475 235.462 o
9 5 4 2.717 2.996 0.447 265.815 o
9 5 5 121.154 121.168 2.563 8.084 o
9 5 6 89.057 89.111 2.039 12.770 o
9 5 7 19.719 20.638 0.852 73.151 o
9 5 8 31.415 32.309 1.097 44.171 o
9 5 9 0.475 0.433 0.468 242.543 o
9 5 10 83.117 84.606 2.095 12.098 o
9 5 11 46.041 46.696 1.453 25.166 o
9 5 12 42.612 42.031 1.453 25.166 o
9 5 13 0.914 1.285 0.615 140.596 o
9 5 14 17.990 18.389 1.013 51.785 o
9 5 15 3.442 3.178 0.670 118.140 o
9 5 16 8.052 8.032 0.803 82.327 o
9 5 17 8.479 9.261 0.803 82.327 o
9 5 18 15.560 16.099 0.894 66.454 o
9 6 0 86.729 86.855 1.949 13.987 o
9 6 1 49.263 49.245 1.299 31.471 o
9 6 2 182.511 184.710 3.611 4.073 o
9 6 3 17.250 18.026 0.754 93.345 o
9 6 4 19.162 20.191 0.810 80.914 o
9 6 5 131.988 134.641 2.822 6.671 o
9 6 6 86.227 85.758 2.011 13.127 o
9 6 7 4.618 4.568 0.545 178.957 o
9 6 8 85.767 87.951 2.109 11.938 o
9 6 9 1.028 0.943 0.503 210.026 o
9 6 10 10.485 10.267 0.733 98.755 o
9 6 11 52.615 52.325 1.613 20.404 o
9 6 12 9.218 9.408 0.803 82.327 o
9 6 13 18.845 19.940 1.041 49.042 o
9 6 14 5.379 4.742 0.705 106.732 o
9 6 15 12.027 11.552 0.859 71.966 o
9 6 16 5.418 5.692 0.733 98.755 o
9 6 17 6.493 7.180 0.740 96.901 o
9 6 18 6.602 5.762 0.663 120.640 o
9 7 0 122.253 123.403 2.591 7.910 o
9 7 1 93.489 92.729 2.081 12.260 o
9 7 2 40.117 40.564 1.187 37.674 o
9 7 3 145.341 143.692 2.961 6.056 o
9 7 4 94.489 95.969 2.172 11.257 o
9 7 5 131.047 130.674 2.787 6.839 o
9 7 6 39.554 39.600 1.229 35.149 o
9 7 7 35.498 36.506 1.194 37.235 o
9 7 8 17.884 18.089 0.873 69.682 o
9 7 9 21.414 22.042 0.964 57.172 o
9 7 10 8.363 8.269 0.705 106.732 o
9 7 11 21.655 22.363 1.076 45.909 o
9 7 12 14.335 14.066 0.908 64.425 o
9 7 13 6.824 5.531 0.733 98.755 o
9 7 14 0.753 1.460 0.608 143.847 o
9 7 15 6.037 6.642 0.775 88.368 o
9 7 16 9.924 10.057 0.831 76.886 o
9 7 17 1.272 0.943 0.580 158.046 o
9 7 18 1.392 0.384 0.559 170.121 o
9 8 0 0.727 1.292 0.447 265.815 o
9 8 1 230.127 230.791 4.449 2.683 o
9 8 2 37.925 38.804 1.180 38.121 o
9 8 3 10.729 10.944 0.670 118.140 o
9 8 4 91.715 93.120 2.158 11.403 o
9 8 5 80.495 80.171 1.949 13.987 o
9 8 6 24.379 24.905 0.985 54.765 o
9 8 7 1.486 1.725 0.517 198.827 o
9 8 8 56.553 57.347 1.627 20.055 o
9 8 9 69.924 71.183 1.893 14.825 o
9 8 10 0.958 1.138 0.566 165.947 o
9 8 11 20.400 21.113 1.055 47.751 o
9 8 12 3.643 3.625 0.663 120.640 o
9 8 13 3.856 3.520 0.670 118.140 o
9 8 14 2.950 2.808 0.650 125.885 o
9 8 15 4.376 4.980 0.705 106.732 o
9 8 16 6.811 5.992 0.726 100.664 o
9 8 17 2.266 2.731 0.594 150.696 o
9 9 0 44.355 44.489 1.306 31.136 o
9 9 1 33.895 34.614 1.131 41.487 o
9 9 2 37.395 39.146 1.222 35.552 o
9 9 3 182.940 185.318 3.744 3.790 o
9 9 4 55.452 55.727 1.544 22.292 o
9 9 5 28.849 29.187 1.069 46.511 o
9 9 6 6.041 6.181 0.622 137.454 o
9 9 7 46.025 45.139 1.404 26.949 o
9 9 8 17.681 17.572 0.901 65.427 o
9 9 9 17.016 16.783 0.929 61.551 o
9 9 10 22.511 22.636 1.097 44.171 o
9 9 11 19.751 19.178 1.020 51.078 o
9 9 12 10.038 10.469 0.838 75.609 o
9 9 13 17.866 18.236 0.999 53.243 o
9 9 14 1.512 1.627 0.643 128.636 o
9 9 15 9.345 9.799 0.817 79.537 o
9 9 16 1.492 2.039 0.594 150.696 o
9 9 17 2.092 1.760 0.587 154.305 o
9 10 0 0.834 0.698 0.461 249.949 o
9 10 1 7.640 8.255 0.643 128.636 o
9 10 2 167.307 167.278 3.471 4.408 o
9 10 3 28.609 29.340 1.090 44.739 o
9 10 4 43.874 44.587 1.376 28.055 o
9 10 5 19.315 19.241 0.908 64.425 o
9 10 6 72.194 74.228 1.935 14.190 o
9 10 7 4.933 4.477 0.629 134.417 o
9 10 8 42.069 41.437 1.418 26.421 o
9 10 9 3.118 3.436 0.657 123.221 o
9 10 10 11.186 10.637 0.845 74.365 o
9 10 11 4.243 4.456 0.691 111.088 o
9 10 12 0.557 1.138 0.608 143.847 o
9 10 13 1.432 1.460 0.615 140.596 o
9 10 14 1.643 1.481 0.629 134.417 o
9 10 15 1.580 1.341 0.608 143.847 o
9 10 16 3.354 3.688 0.615 140.596 o
9 11 0 41.794 41.716 1.327 30.160 o
9 11 1 27.806 27.343 1.062 47.125 o
9 11 2 24.815 25.164 1.027 50.385 o
9 11 3 27.461 26.826 1.062 47.125 o
9 11 4 40.151 39.789 1.320 30.480 o
9 11 5 32.303 31.554 1.173 38.576 o
9 11 6 0.319 0.140 0.552 174.455 o
9 11 7 46.312 46.298 1.537 22.495 o
9 11 8 15.536 15.323 0.929 61.551 o
9 11 9 0.756 0.510 0.594 150.696 o
9 11 10 14.188 13.472 0.908 64.425 o
9 11 11 5.550 5.203 0.726 100.664 o
9 11 12 9.121 8.730 0.796 83.778 o
9 11 13 19.628 19.940 1.055 47.751 o
9 11 14 1.054 0.615 0.594 150.696 o
9 11 15 4.706 4.833 0.657 123.221 o
9 11 16 1.014 0.845 0.552 174.455 o
9 12 0 2.579 2.829 0.566 165.947 o
9 12 1 40.430 40.243 1.334 29.845 o
9 12 2 28.837 29.466 1.131 41.487 o
9 12 3 4.669 4.987 0.663 120.640 o
9 12 4 18.274 19.116 0.971 56.352 o
9 12 5 9.358 9.401 0.789 85.267 o
9 12 6 6.031 5.825 0.712 104.650 o
9 12 7 1.641 1.788 0.601 147.212 o
9 12 8 29.512 29.445 1.236 34.753 o
9 12 9 8.761 8.493 0.810 80.914 o
9 12 10 23.790 24.493 1.138 40.979 o
9 12 11 5.214 4.945 0.726 100.664 o
9 12 12 11.049 10.015 0.852 73.151 o
9 12 13 15.747 15.679 0.943 59.741 o
9 12 14 0.400 0.433 0.559 170.121 o
9 12 15 1.560 1.802 0.580 158.046 o
9 13 0 9.730 9.799 0.789 85.267 o
9 13 1 10.256 10.357 0.810 80.914 o
9 13 2 11.567 11.615 0.838 75.609 o
9 13 3 18.237 18.522 0.999 53.243 o
9 13 4 0.427 1.006 0.594 150.696 o
9 13 5 12.371 13.102 0.887 67.504 o
9 13 6 1.805 1.900 0.629 134.417 o
9 13 7 5.161 5.294 0.719 102.628 o
9 13 8 21.056 20.785 1.062 47.125 o
9 13 9 3.142 3.283 0.670 118.140 o
9 13 10 15.087 15.386 0.936 60.636 o
9 13 11 5.534 5.797 0.747 95.098 o
9 13 12 0.475 -0.217 0.594 150.696 o
9 13 13 7.895 8.255 0.754 93.345 o
9 13 14 0.514 0.978 0.545 178.957 o
9 14 0 0.003 -0.482 0.566 165.947 o
9 14 1 4.236 4.204 0.684 113.367 o
9 14 2 0.545 0.014 0.580 158.046 o
9 14 3 0.452 1.083 0.594 150.696 o
9 14 4 5.406 5.133 0.712 104.650 o
9 14 5 12.989 13.459 0.901 65.427 o
9 14 6 1.431 1.767 0.636 131.479 o
9 14 7 6.638 6.453 0.747 95.098 o
9 14 8 31.706 31.994 1.278 32.511 o
9 14 9 2.124 2.940 0.670 118.140 o
9 14 10 8.765 8.919 0.810 80.914 o
9 14 11 0.575 1.159 0.587 154.305 o
9 14 12 0.911 0.782 0.573 161.924 o
9 14 13 2.255 2.465 0.587 154.305 o
9 15 0 18.980 20.268 1.048 48.390 o
9 15 1 2.288 2.263 0.629 134.417 o
9 15 2 0.957 0.503 0.601 147.212 o
9 15 3 7.488 7.368 0.768 89.981 o
9 15 4 0.732 0.859 0.601 147.212 o
9 15 5 10.430 10.504 0.838 75.609 o
9 15 6 1.276 2.179 0.629 134.417 o
9 15 7 0.425 1.257 0.629 134.417 o
9 15 8 0.485 0.189 0.601 147.212 o
9 15 9 0.689 0.454 0.601 147.212 o
9 15 10 2.223 2.151 0.615 140.596 o
9 15 11 8.012 8.053 0.733 98.755 o
9 15 12 7.274 7.291 0.712 104.650 o
9 16 0 2.488 2.884 0.657 123.221 o
9 16 1 2.601 3.185 0.663 120.640 o
9 16 2 0.118 0.293 0.573 161.924 o
9 16 3 4.046 4.016 0.677 115.717 o
9 16 4 2.931 2.465 0.657 123.221 o
9 16 5 2.378 3.087 0.677 115.717 o
9 16 6 6.536 6.027 0.754 93.345 o
9 16 7 3.877 3.897 0.677 115.717 o
9 16 8 0.547 0.524 0.573 161.924 o
9 16 9 0.814 0.663 0.566 165.947 o
9 16 10 4.215 3.925 0.629 134.417 o
9 17 0 1.147 1.236 0.629 134.417 o
9 17 1 1.022 0.468 0.608 143.847 o
9 17 2 9.143 9.750 0.831 76.886 o
9 17 3 3.014 3.443 0.663 120.640 o
9 17 4 2.545 2.389 0.650 125.885 o
9 17 5 3.127 2.500 0.636 131.479 o
9 17 6 0.078 -0.014 0.559 170.121 o
9 17 7 2.309 1.997 0.615 140.596 o
9 17 8 2.157 2.291 0.587 154.305 o
9 17 9 2.027 2.403 0.601 147.212 o
9 18 0 2.583 2.577 0.629 134.417 o
9 18 1 4.107 3.387 0.643 128.636 o
9 18 2 1.797 2.556 0.622 137.454 o
9 18 3 1.365 1.117 0.580 158.046 o
9 18 4 2.308 2.710 0.615 140.596 o
9 18 5 1.246 0.657 0.573 161.924 o
9 18 6 2.761 3.262 0.608 143.847 o
9 18 7 0.535 0.084 0.559 170.121 o
9 19 0 0.023 0.014 0.531 188.500 o
9 19 1 0.051 0.314 0.538 183.636 o
9 19 2 1.575 1.802 0.559 170.121 o
9 19 3 0.053 -0.349 0.545 178.957 o
10 0 0 309.513 304.293 5.573 1.710 o
10 0 1 264.601 260.788 4.840 2.267 o
10 0 2 122.569 119.771 2.479 8.639 o
10 0 3 113.447 112.082 2.361 9.530 o
10 0 4 98.615 99.748 2.172 11.257 o
10 0 5 126.872 128.809 2.689 7.345 o
10 0 6 10.864 11.461 0.657 123.221 o
10 0 7 144.145 141.757 2.968 6.028 o
10 0 8 9.368 8.800 0.643 128.636 o
10 0 9 20.867 21.637 0.915 63.445 o
10 0 10 5.047 5.064 0.608 143.847 o
10 0 11 25.806 27.776 1.090 44.739 o
10 0 12 31.395 31.862 1.257 33.604 o
10 0 13 17.098 17.991 0.999 53.243 o
10 0 14 23.794 25.059 1.159 39.511 o
10 0 15 0.631 0.775 0.601 147.212 o
10 0 16 18.107 18.040 1.027 50.385 o
10 0 17 0.127 -0.161 0.573 161.924 o
10 0 18 4.241 3.702 0.643 128.636 o
10 1 0 333.722 330.707 6.013 1.469 o
10 1 1 62.682 62.194 1.495 23.774 o
10 1 2 109.852 108.192 2.291 10.120 o
10 1 3 32.469 31.911 0.985 54.765 o
10 1 4 3.381 3.380 0.447 265.815 o
10 1 5 129.610 129.954 2.710 7.232 o
10 1 6 32.082 32.972 1.062 47.125 o
10 1 7 213.911 214.372 4.204 3.004 o
10 1 8 0.264 0.489 0.454 257.699 o
10 1 9 66.947 68.047 1.767 17.010 o
10 1 10 60.979 61.928 1.697 18.439 o
10 1 11 55.019 54.567 1.592 20.945 o
10 1 12 47.878 48.666 1.578 21.317 o
10 1 13 7.113 7.117 0.761 91.640 o
10 1 14 60.351 60.085 1.823 15.983 o
10 1 15 14.115 14.534 0.929 61.551 o
10 1 16 4.946 5.664 0.740 96.901 o
10 1 17 5.325 5.378 0.712 104.650 o
10 1 18 8.627 9.212 0.761 91.640 o
10 2 0 60.015 59.708 1.460 24.926 o
10 2 1 7.272 7.312 0.517 198.827 o
10 2 2 67.887 67.690 1.599 20.762 o
10 2 3 3.192 2.584 0.426 292.603 o
10 2 4 141.901 141.785 2.898 6.322 o
10 2 5 8.162 7.983 0.566 165.947 o
10 2 6 192.915 194.250 3.834 3.612 o
10 2 7 47.456 48.463 1.369 28.342 o
10 2 8 77.590 77.985 1.921 14.397 o
10 2 9 2.950 3.925 0.559 170.121 o
10 2 10 55.611 56.690 1.606 20.582 o
10 2 11 2.198 2.417 0.545 178.957 o
10 2 12 26.592 26.428 1.145 40.481 o
10 2 13 42.843 43.805 1.509 23.336 o
10 2 14 58.583 58.534 1.795 16.484 o
10 2 15 11.017 11.426 0.859 71.966 o
10 2 16 16.654 17.433 1.006 52.507 o
10 2 17 7.618 7.717 0.768 89.981 o
10 2 18 4.448 4.260 0.643 128.636 o
10 3 0 161.831 159.427 3.157 5.329 o
10 3 1 13.976 13.850 0.657 123.221 o
10 3 2 24.761 25.024 0.866 70.810 o
10 3 3 17.557 17.544 0.740 96.901 o
10 3 4 12.476 12.313 0.643 128.636 o
10 3 5 28.782 29.159 0.978 55.550 o
10 3 6 3.575 3.394 0.496 215.984 o
10 3 7 37.370 38.427 1.194 37.235 o
10 3 8 75.202 76.064 1.893 14.825 o
10 3 9 88.030 88.196 2.137 11.628 o
10 3 10 10.405 11.265 0.740 96.901 o
10 3 11 12.019 11.761 0.810 80.914 o
10 3 12 10.691 10.567 0.824 78.194 o
10 3 13 5.711 5.392 0.726 100.664 o
10 3 14 16.440 15.805 0.971 56.352 o
10 3 15 5.034 4.596 0.691 111.088 o
10 3 16 3.945 4.547 0.712 104.650 o
10 3 17 14.778 15.051 0.915 63.445 o
10 3 18 8.799 8.681 0.733 98.755 o
10 4 0 70.947 69.695 1.655 19.384 o
10 4 1 27.335 26.847 0.908 64.425 o
10 4 2 116.461 115.364 2.444 8.888 o
10 4 3 43.013 43.420 1.215 35.962 o
10 4 4 25.316 24.668 0.894 66.454 o
10 4 5 2.787 3.045 0.482 228.687 o
10 4 6 9.673 9.338 0.629 134.417 o
10 4 7 55.160 55.503 1.516 23.122 o
10 4 8 14.391 14.380 0.775 88.368 o
10 4 9 19.724 19.130 0.894 66.454 o
10 4 10 30.946 32.581 1.180 38.121 o
10 4 11 7.048 6.831 0.705 106.732 o
10 4 12 7.225 7.550 0.761 91.640 o
10 4 13 65.814 67.523 1.956 13.887 o
10 4 14 3.566 3.283 0.677 115.717 o
10 4 15 8.428 8.311 0.782 86.797 o
10 4 16 6.589 6.391 0.754 93.345 o
10 4 17 6.947 6.991 0.733 98.755 o
10 4 18 1.312 1.020 0.552 174.455 o
10 5 0 17.685 17.013 0.740 96.901 o
10 5 1 15.140 14.499 0.698 108.878 o
10 5 2 6.128 6.502 0.538 183.636 o
10 5 3 129.239 129.221 2.710 7.232 o
10 5 4 28.241 27.546 0.971 56.352 o
10 5 5 40.998 42.331 1.257 33.604 o
10 5 6 21.928 23.013 0.922 62.487 o
10 5 7 82.436 84.809 2.046 12.682 o
10 5 8 1.281 1.271 0.496 215.984 o
10 5 9 5.025 5.364 0.622 137.454 o
10 5 10 22.177 21.546 0.978 55.550 o
10 5 11 3.938 4.637 0.677 115.717 o
10 5 12 13.263 13.235 0.894 66.454 o
10 5 13 28.243 27.811 1.208 36.379 o
10 5 14 5.857 5.978 0.726 100.664 o
10 5 15 1.635 2.340 0.663 120.640 o
10 5 16 1.809 2.270 0.629 134.417 o
10 5 17 0.784 0.314 0.573 161.924 o
10 5 18 1.468 1.613 0.587 154.305 o
10 6 0 34.765 35.347 1.097 44.171 o
10 6 1 31.155 30.758 1.020 51.078 o
10 6 2 3.588 3.778 0.496 215.984 o
10 6 3 7.087 7.166 0.580 158.046 o
10 6 4 1.472 1.516 0.468 242.543 o
10 6 5 1.749 1.718 0.482 228.687 o
10 6 6 9.351 9.261 0.663 120.640 o
10 6 7 11.640 11.238 0.719 102.628 o
10 6 8 59.813 59.673 1.648 19.549 o
10 6 9 11.301 11.817 0.768 89.981 o
10 6 10 7.521 7.382 0.712 104.650 o
10 6 11 1.658 2.102 0.615 140.596 o
10 6 12 4.942 5.895 0.726 100.664 o
10 6 13 1.227 1.439 0.615 140.596 o
10 6 14 2.183 1.606 0.622 137.454 o
10 6 15 3.897 3.464 0.691 111.088 o
10 6 16 8.766 8.842 0.789 85.267 o
10 6 17 0.890 0.712 0.559 170.121 o
10 7 0 19.584 19.940 0.838 75.609 o
10 7 1 36.646 36.394 1.145 40.481 o
10 7 2 0.748 0.726 0.440 274.320 o
10 7 3 159.905 162.207 3.331 4.785 o
10 7 4 2.225 1.774 0.496 215.984 o
10 7 5 1.868 2.032 0.503 210.026 o
10 7 6 1.713 1.893 0.510 204.312 o
10 7 7 4.548 4.596 0.594 150.696 o
10 7 8 25.049 26.707 1.069 46.511 o
10 7 9 2.659 1.984 0.594 150.696 o
10 7 10 9.297 9.345 0.796 83.778 o
10 7 11 5.114 4.533 0.691 111.088 o
10 7 12 4.233 4.337 0.684 113.367 o
10 7 13 20.052 20.275 1.048 48.390 o
10 7 14 1.975 2.724 0.643 128.636 o
10 7 15 16.826 17.516 0.999 53.243 o
10 7 16 0.704 0.691 0.594 150.696 o
10 7 17 4.575 4.617 0.636 131.479 o
10 8 0 19.696 19.814 0.859 71.966 o
10 8 1 21.341 22.042 0.908 64.425 o
10 8 2 22.541 22.468 0.915 63.445 o
10 8 3 7.417 8.102 0.636 131.479 o
10 8 4 5.602 5.336 0.594 150.696 o
10 8 5 104.544 107.242 2.458 8.787 o
10 8 6 0.783 1.166 0.517 198.827 o
10 8 7 3.427 3.527 0.587 154.305 o
10 8 8 23.918 25.380 1.055 47.751 o
10 8 9 31.840 32.190 1.271 32.870 o
10 8 10 2.310 2.598 0.636 131.479 o
10 8 11 10.032 10.665 0.838 75.609 o
10 8 12 0.418 0.461 0.587 154.305 o
10 8 13 1.197 1.585 0.615 140.596 o
10 8 14 5.305 5.015 0.726 100.664 o
10 8 15 4.602 4.281 0.691 111.088 o
10 8 16 1.363 1.194 0.587 154.305 o
10 8 17 1.143 1.669 0.573 161.924 o
10 9 0 43.679 43.609 1.334 29.845 o
10 9 1 5.649 5.280 0.587 154.305 o
10 9 2 7.261 6.789 0.622 137.454 o
10 9 3 7.323 7.389 0.643 128.636 o
10 9 4 20.177 20.666 0.922 62.487 o
10 9 5 1.566 1.578 0.538 183.636 o
10 9 6 23.326 24.989 1.034 49.707 o
10 9 7 15.550 16.469 0.908 64.425 o
10 9 8 10.125 10.763 0.817 79.537 o
10 9 9 9.647 10.406 0.817 79.537 o
10 9 10 6.199 6.104 0.740 96.901 o
10 9 11 5.616 5.476 0.726 100.664 o
10 9 12 1.510 1.090 0.622 137.454 o
10 9 13 0.716 1.243 0.636 131.479 o
10 9 14 0.113 -0.049 0.587 154.305 o
10 9 15 8.896 9.666 0.782 86.797 o
10 9 16 2.289 2.410 0.587 154.305 o
10 10 0 8.364 8.884 0.684 113.367 o
10 10 1 32.830 34.250 1.194 37.235 o
10 10 2 83.090 84.159 2.088 12.179 o
10 10 3 7.102 7.117 0.657 123.221 o
10 10 4 21.732 21.958 0.978 55.550 o
10 10 5 34.759 35.047 1.243 34.364 o
10 10 6 4.964 5.504 0.677 115.717 o
10 10 7 1.898 1.977 0.615 140.596 o
10 10 8 12.635 12.592 0.880 68.580 o
10 10 9 0.069 0.489 0.587 154.305 o
10 10 10 1.354 1.159 0.615 140.596 o
10 10 11 1.563 2.025 0.643 128.636 o
10 10 12 4.477 4.519 0.691 111.088 o
10 10 13 5.918 7.019 0.768 89.981 o
10 10 14 0.380 0.070 0.580 158.046 o
10 10 15 2.541 1.977 0.601 147.212 o
10 11 0 12.118 12.914 0.796 83.778 o
10 11 1 5.100 5.678 0.636 131.479 o
10 11 2 13.226 13.424 0.810 80.914 o
10 11 3 5.025 5.762 0.663 120.640 o
10 11 4 10.917 11.405 0.803 82.327 o
10 11 5 17.024 17.370 0.964 57.172 o
10 11 6 10.395 10.707 0.831 76.886 o
10 11 7 4.228 3.911 0.677 115.717 o
10 11 8 8.329 8.681 0.789 85.267 o
10 11 9 4.087 4.519 0.705 106.732 o
10 11 10 31.883 31.547 1.278 32.511 o
10 11 11 5.921 5.818 0.733 98.755 o
10 11 12 7.844 7.899 0.796 83.778 o
10 11 13 3.590 3.478 0.670 118.140 o
10 11 14 1.198 1.746 0.594 150.696 o
10 11 15 3.107 3.443 0.608 143.847 o
10 12 0 12.345 11.845 0.852 73.151 o
10 12 1 2.264 2.242 0.629 134.417 o
10 12 2 3.966 3.695 0.663 120.640 o
10 12 3 10.445 9.945 0.810 80.914 o
10 12 4 3.059 2.815 0.643 128.636 o
10 12 5 5.737 5.552 0.705 106.732 o
10 12 6 5.251 5.413 0.733 98.755 o
10 12 7 14.347 13.968 0.915 63.445 o
10 12 8 9.422 9.694 0.838 75.609 o
10 12 9 4.294 4.023 0.691 111.088 o
10 12 10 8.483 8.206 0.796 83.778 o
10 12 11 1.829 1.194 0.643 128.636 o
10 12 12 2.185 1.879 0.636 131.479 o
10 12 13 1.105 0.901 0.594 150.696 o
10 12 14 1.510 1.180 0.559 170.121 o
10 13 0 60.272 59.973 1.809 16.231 o
10 13 1 0.192 0.894 0.601 147.212 o
10 13 2 3.988 3.925 0.684 113.367 o
10 13 3 12.787 13.284 0.901 65.427 o
10 13 4 4.021 3.513 0.677 115.717 o
10 13 5 12.357 12.753 0.894 66.454 o
10 13 6 3.815 4.023 0.698 108.878 o
10 13 7 5.124 5.168 0.719 102.628 o
10 13 8 0.050 0.405 0.594 150.696 o
10 13 9 14.455 14.506 0.957 58.009 o
10 13 10 8.281 8.032 0.817 79.537 o
10 13 11 4.068 4.533 0.691 111.088 o
10 13 12 6.134 5.545 0.698 108.878 o
10 13 13 1.830 1.928 0.573 161.924 o
10 14 0 0.970 0.545 0.601 147.212 o
10 14 1 4.556 5.455 0.726 100.664 o
10 14 2 6.057 6.698 0.754 93.345 o
10 14 3 5.397 5.064 0.705 106.732 o
10 14 4 6.086 5.769 0.733 98.755 o
10 14 5 1.144 0.803 0.615 140.596 o
10 14 6 26.249 24.780 1.145 40.481 o
10 14 7 1.707 2.158 0.643 128.636 o
10 14 8 5.829 6.844 0.775 88.368 o
10 14 9 0.981 1.006 0.622 137.454 o
10 14 10 22.896 22.335 1.076 45.909 o
10 14 11 1.569 1.523 0.587 154.305 o
10 14 12 0.701 0.230 0.545 178.957 o
10 15 0 9.825 10.364 0.831 76.886 o
10 15 1 1.243 1.439 0.615 140.596 o
10 15 2 3.346 2.801 0.670 118.140 o
10 15 3 3.399 3.520 0.670 118.140 o
10 15 4 2.281 2.640 0.650 125.885 o
10 15 5 2.681 2.130 0.677 115.717 o
10 15 6 3.149 2.996 0.698 108.878 o
10 15 7 25.849 25.806 1.173 38.576 o
10 15 8 10.993 11.517 0.859 71.966 o
10 15 9 3.720 3.199 0.650 125.885 o
10 15 10 3.541 2.556 0.622 137.454 o
10 15 11 2.308 2.249 0.580 158.046 o
10 16 0 4.914 5.189 0.733 98.755 o
10 16 1 16.964 16.546 0.999 53.243 o
10 16 2 3.017 2.912 0.677 115.717 o
10 16 3 24.060 24.130 1.145 40.481 o
10 16 4 5.138 5.566 0.733 98.755 o
10 16 5 7.307 7.494 0.775 88.368 o
10 16 6 2.617 2.961 0.657 123.221 o
10 16 7 0.607 0.691 0.587 154.305 o
10 16 8 3.419 2.654 0.629 134.417 o
10 16 9 0.070 0.314 0.538 183.636 o
10 17 0 39.484 39.014 1.411 26.683 o
10 17 1 7.476 7.173 0.768 89.981 o
10 17 2 2.156 2.396 0.636 131.479 o
10 17 3 1.980 2.011 0.622 137.454 o
10 17 4 2.946 3.157 0.643 128.636 o
10 17 5 2.598 3.366 0.629 134.417 o
10 17 6 5.248 4.575 0.663 120.640 o
10 17 7 13.393 12.774 0.817 79.537 o
10 17 8 6.750 7.026 0.712 104.650 o
10 18 0 0.169 0.363 0.559 170.121 o
10 18 1 3.837 4.421 0.643 128.636 o
10 18 2 3.563 3.017 0.622 137.454 o
10 18 3 1.667 1.418 0.580 158.046 o
10 18 4 9.777 8.723 0.740 96.901 o
10 18 5 2.141 1.935 0.601 147.212 o
11 0 1 87.966 87.281 1.984 13.499 o
11 0 2 3.910 4.288 0.496 215.984 o
11 0 3 102.601 100.474 2.228 10.699 o
11 0 4 0.238 0.189 0.419 302.438 o
11 0 5 17.269 17.069 0.789 85.267 o
11 0 6 1.306 1.599 0.468 242.543 o
11 0 7 3.539 3.241 0.531 188.500 o
11 0 8 28.353 27.909 1.055 47.751 o
11 0 9 8.278 7.871 0.670 118.140 o
11 0 10 45.453 45.572 1.432 25.908 o
11 0 11 0.008 -0.538 0.552 174.455 o
11 0 12 0.633 0.845 0.594 150.696 o
11 0 13 12.488 12.627 0.901 65.427 o
11 0 14 0.185 0.817 0.608 143.847 o
11 0 15 9.819 9.058 0.838 75.609 o
11 0 16 0.131 0.244 0.601 147.212 o
11 0 17 0.262 0.524 0.566 165.947 o
11 0 18 7.514 6.670 0.719 102.628 o
11 1 0 37.309 36.632 1.103 43.614 o
11 1 1 18.795 19.241 0.789 85.267 o
11 1 2 15.348 15.700 0.726 100.664 o
11 1 3 38.093 37.435 1.138 40.979 o
11 1 4 13.769 14.660 0.719 102.628 o
11 1 5 77.826 78.313 1.886 14.935 o
11 1 6 9.689 10.616 0.670 118.140 o
11 1 7 35.423 35.277 1.173 38.576 o
11 1 8 19.019 19.074 0.887 67.504 o
11 1 9 8.995 8.346 0.684 113.367 o
11 1 10 13.758 13.675 0.817 79.537 o
11 1 11 8.525 9.429 0.796 83.778 o
11 1 12 22.684 23.027 1.103 43.614 o
11 1 13 16.800 16.937 0.978 55.550 o
11 1 14 8.264 8.402 0.789 85.267 o
11 1 15 15.068 15.330 0.971 56.352 o
11 1 16 31.869 31.764 1.285 32.159 o
11 1 17 1.132 0.629 0.587 154.305 o
11 1 18 0.286 0.272 0.552 174.455 o
11 2 0 64.467 65.085 1.606 20.582 o
11 2 1 1.964 2.193 0.454 257.699 o
11 2 2 134.948 135.025 2.808 6.737 o
11 2 3 17.932 18.494 0.796 83.778 o
11 2 4 177.962 180.533 3.611 4.073 o
11 2 5 35.565 35.619 1.138 40.979 o
11 2 6 33.666 34.327 1.138 40.979 o
11 2 7 8.579 8.968 0.663 120.640 o
11 2 8 50.569 50.628 1.481 24.225 o
11 2 9 23.542 23.348 0.999 53.243 o
11 2 10 3.450 3.702 0.587 154.305 o
11 2 11 22.268 24.123 1.103 43.614 o
11 2 12 33.618 34.530 1.334 29.845 o
11 2 13 6.663 6.600 0.747 95.098 o
11 2 14 5.064 5.294 0.719 102.628 o
11 2 15 2.014 2.417 0.663 120.640 o
11 2 16 2.758 3.310 0.663 120.640 o
11 2 17 10.366 10.623 0.803 82.327 o
11 2 18 0.549 0.307 0.566 165.947 o
11 3 0 0.213 0.866 0.433 283.241 o
11 3 1 91.336 88.412 2.018 13.036 o
11 3 2 105.462 105.593 2.326 9.819 o
11 3 3 95.979 94.607 2.144 11.552 o
11 3 4 19.337 19.793 0.838 75.609 o
11 3 5 102.158 103.694 2.340 9.702 o
11 3 6 54.530 54.253 1.502 23.554 o
11 3 7 140.796 143.189 3.066 5.649 o
11 3 8 25.173 25.583 1.027 50.385 o
11 3 9 51.883 52.744 1.550 22.092 o
11 3 10 0.964 0.971 0.552 174.455 o
11 3 11 2.473 2.975 0.643 128.636 o
11 3 12 2.818 3.380 0.670 118.140 o
11 3 13 11.553 11.454 0.866 70.810 o
11 3 14 0.749 0.978 0.608 143.847 o
11 3 15 1.433 1.544 0.636 131.479 o
11 3 16 0.734 1.187 0.601 147.212 o
11 3 17 3.710 4.128 0.643 128.636 o
11 4 0 12.940 13.102 0.698 108.878 o
11 4 1 101.987 100.090 2.235 10.633 o
11 4 2 223.603 215.000 4.190 3.024 o
11 4 3 87.642 86.422 2.025 12.946 o
11 4 4 53.543 55.056 1.495 23.774 o
11 4 5 7.338 7.822 0.615 140.596 o
11 4 6 11.653 11.747 0.719 102.628 o
11 4 7 0.839 1.306 0.503 210.026 o
11 4 8 18.740 19.486 0.915 63.445 o
11 4 9 1.320 0.957 0.531 188.500 o
11 4 10 18.355 18.599 0.971 56.352 o
11 4 11 87.478 87.672 2.298 10.059 o
11 4 12 8.893 9.107 0.810 80.914 o
11 4 13 20.809 21.434 1.083 45.319 o
11 4 14 15.984 16.182 0.957 58.009 o
11 4 15 6.926 6.474 0.768 89.981 o
11 4 16 0.490 0.663 0.580 158.046 o
11 4 17 10.819 10.693 0.789 85.267 o
11 5 0 1.015 1.788 0.468 242.543 o
11 5 1 17.287 17.097 0.796 83.778 o
11 5 2 90.548 89.404 2.081 12.260 o
11 5 3 45.528 46.256 1.341 29.535 o
11 5 4 24.878 25.366 0.971 56.352 o
11 5 5 13.128 13.396 0.747 95.098 o
11 5 6 49.183 50.167 1.460 24.926 o
11 5 7 52.464 53.687 1.544 22.292 o
11 5 8 128.903 130.520 2.912 6.261 o
11 5 9 51.646 53.827 1.641 19.715 o
11 5 10 1.891 2.116 0.615 140.596 o
11 5 11 3.825 3.946 0.677 115.717 o
11 5 12 1.735 1.418 0.636 131.479 o
11 5 13 25.915 27.699 1.201 36.803 o
11 5 14 1.592 1.048 0.622 137.454 o
11 5 15 10.424 11.258 0.852 73.151 o
11 5 16 7.222 7.592 0.747 95.098 o
11 5 17 0.850 0.810 0.552 174.455 o
11 6 0 40.823 40.543 1.243 34.364 o
11 6 1 28.694 29.040 1.034 49.707 o
11 6 2 16.587 17.097 0.810 80.914 o
11 6 3 75.095 76.693 1.900 14.716 o
11 6 4 9.284 8.940 0.670 118.140 o
11 6 5 12.724 13.172 0.761 91.640 o
11 6 6 2.442 3.003 0.545 178.957 o
11 6 7 3.521 3.764 0.587 154.305 o
11 6 8 24.280 24.675 1.041 49.042 o
11 6 9 5.055 4.770 0.670 118.140 o
11 6 10 20.562 21.588 1.069 46.511 o
11 6 11 7.334 7.634 0.782 86.797 o
11 6 12 31.087 30.835 1.271 32.870 o
11 6 13 6.555 6.328 0.747 95.098 o
11 6 14 1.298 1.362 0.636 131.479 o
11 6 15 0.656 1.509 0.615 140.596 o
11 6 16 11.094 11.671 0.817 79.537 o
11 6 17 0.605 0.615 0.566 165.947 o
11 7 0 33.438 32.518 1.117 42.530 o
11 7 1 74.331 73.683 1.851 15.504 o
11 7 2 2.461 2.430 0.517 198.827 o
11 7 3 1.085 1.411 0.496 215.984 o
11 7 4 12.629 12.907 0.761 91.640 o
11 7 5 13.387 13.661 0.789 85.267 o
11 7 6 19.398 19.360 0.922 62.487 o
11 7 7 25.908 26.840 1.083 45.319 o
11 7 8 3.919 4.163 0.650 125.885 o
11 7 9 6.760 7.669 0.754 93.345 o
11 7 10 3.894 3.443 0.670 118.140 o
11 7 11 8.091 8.171 0.789 85.267 o
11 7 12 10.382 9.806 0.831 76.886 o
11 7 13 3.936 4.833 0.684 113.367 o
11 7 14 9.596 9.757 0.831 76.886 o
11 7 15 7.773 7.773 0.761 91.640 o
11 7 16 0.281 0.712 0.559 170.121 o
11 8 0 1.825 1.809 0.510 204.312 o
11 8 1 7.336 7.711 0.643 128.636 o
11 8 2 2.934 3.087 0.545 178.957 o
11 8 3 12.819 13.011 0.775 88.368 o
11 8 4 8.240 8.737 0.691 111.088 o
11 8 5 19.811 19.842 0.936 60.636 o
11 8 6 11.559 11.978 0.789 85.267 o
11 8 7 19.559 19.723 0.992 53.996 o
11 8 8 1.985 1.767 0.629 134.417 o
11 8 9 23.853 23.816 1.124 42.004 o
11 8 10 0.408 0.705 0.601 147.212 o
11 8 11 1.987 2.535 0.650 125.885 o
11 8 12 12.853 13.207 0.901 65.427 o
11 8 13 2.480 2.982 0.670 118.140 o
11 8 14 1.149 1.935 0.615 140.596 o
11 8 15 0.235 0.468 0.573 161.924 o
11 8 16 1.834 1.655 0.573 161.924 o
11 9 0 2.862 2.884 0.552 174.455 o
11 9 1 3.091 3.324 0.566 165.947 o
11 9 2 2.561 2.060 0.538 183.636 o
11 9 3 1.437 0.705 0.524 193.560 o
11 9 4 10.001 10.295 0.740 96.901 o
11 9 5 1.032 1.313 0.566 165.947 o
11 9 6 12.278 12.537 0.845 74.365 o
11 9 7 9.116 9.352 0.796 83.778 o
11 9 8 7.594 7.473 0.768 89.981 o
11 9 9 1.502 1.397 0.622 137.454 o
11 9 10 0.994 1.292 0.629 134.417 o
11 9 11 18.423 18.452 1.013 51.785 o
11 9 12 5.661 6.097 0.768 89.981 o
11 9 13 5.263 5.161 0.733 98.755 o
11 9 14 0.865 0.657 0.587 154.305 o
11 9 15 9.915 10.805 0.782 86.797 o
11 10 0 75.379 74.703 1.956 13.887 o
11 10 1 6.158 5.483 0.636 131.479 o
11 10 2 26.510 27.196 1.110 43.067 o
11 10 3 2.089 1.935 0.594 150.696 o
11 10 4 0.675 0.915 0.559 170.121 o
11 10 5 8.484 9.163 0.796 83.778 o
11 10 6 36.733 36.688 1.369 28.342 o
11 10 7 0.664 0.147 0.587 154.305 o
11 10 8 1.826 2.291 0.643 128.636 o
11 10 9 0.936 0.782 0.615 140.596 o
11 10 10 2.724 2.996 0.663 120.640 o
11 10 11 1.045 0.831 0.608 143.847 o
11 10 12 9.291 9.568 0.838 75.609 o
11 10 13 0.678 0.705 0.594 150.696 o
11 10 14 0.519 0.049 0.559 170.121 o
11 10 15 0.862 1.718 0.594 150.696 o
11 11 0 12.526 13.389 0.873 69.682 o
11 11 1 2.394 2.410 0.629 134.417 o
11 11 2 3.551 3.010 0.650 125.885 o
11 11 3 3.842 3.387 0.663 120.640 o
11 11 4 2.365 2.507 0.643 128.636 o
11 11 5 1.328 0.978 0.622 137.454 o
11 11 6 21.413 22.070 1.090 44.739 o
11 11 7 7.931 7.075 0.775 88.368 o
11 11 8 10.303 10.190 0.838 75.609 o
11 11 9 16.405 17.265 0.985 54.765 o
11 11 10 10.967 10.979 0.866 70.810 o
11 11 11 13.235 13.459 0.929 61.551 o
11 11 12 8.518 9.037 0.803 82.327 o
11 11 13 3.162 3.834 0.636 131.479 o
11 11 14 2.290 2.032 0.573 161.924 o
11 12 0 20.770 21.784 1.076 45.909 o
11 12 1 0.930 0.559 0.601 147.212 o
11 12 2 11.577 11.650 0.859 71.966 o
11 12 3 19.698 19.346 1.041 49.042 o
11 12 4 11.593 11.929 0.880 68.580 o
11 12 5 24.113 24.053 1.138 40.979 o
11 12 6 23.057 22.971 1.117 42.530 o
11 12 7 0.389 0.433 0.601 147.212 o
11 12 8 0.970 0.761 0.615 140.596 o
11 12 9 8.098 8.751 0.824 78.194 o
11 12 10 8.025 7.766 0.796 83.778 o
11 12 11 6.231 5.790 0.726 100.664 o
11 12 12 4.898 5.385 0.691 111.088 o
11 12 13 8.326 8.158 0.726 100.664 o
11 13 0 0.030 0.475 0.615 140.596 o
11 13 1 43.931 44.733 1.537 22.495 o
11 13 2 3.246 3.185 0.677 115.717 o
11 13 3 17.495 17.656 1.006 52.507 o
11 13 4 9.785 10.406 0.852 73.151 o
11 13 5 26.843 27.392 1.201 36.803 o
11 13 6 7.206 7.494 0.768 89.981 o
11 13 7 3.051 2.968 0.663 120.640 o
11 13 8 6.706 6.635 0.775 88.368 o
11 13 9 11.088 10.043 0.845 74.365 o
11 13 10 0.630 1.292 0.608 143.847 o
11 13 11 8.351 8.821 0.761 91.640 o
11 13 12 11.650 12.620 0.810 80.914 o
11 14 0 10.262 9.722 0.831 76.886 o
11 14 1 7.292 7.298 0.768 89.981 o
11 14 2 7.037 6.146 0.754 93.345 o
11 14 3 24.680 25.073 1.152 39.992 o
11 14 4 18.752 19.688 1.041 49.042 o
11 14 5 7.054 6.279 0.747 95.098 o
11 14 6 11.707 12.292 0.901 65.427 o
11 14 7 1.587 1.131 0.636 131.479 o
11 14 8 16.996 17.230 0.985 54.765 o
11 14 9 3.027 2.815 0.650 125.885 o
11 14 10 1.644 1.180 0.587 154.305 o
11 14 11 0.256 0.168 0.538 183.636 o
11 15 0 9.170 9.079 0.838 75.609 o
11 15 1 3.813 3.723 0.698 108.878 o
11 15 2 13.096 14.429 0.950 58.865 o
11 15 3 0.995 0.733 0.622 137.454 o
11 15 4 7.122 7.068 0.775 88.368 o
11 15 5 14.937 14.283 0.929 61.551 o
11 15 6 4.797 4.952 0.712 104.650 o
11 15 7 0.295 1.236 0.608 143.847 o
11 15 8 5.150 4.854 0.684 113.367 o
11 15 9 2.680 3.122 0.608 143.847 o
11 15 10 1.818 1.334 0.580 158.046 o
11 16 0 0.107 0.705 0.608 143.847 o
11 16 1 11.122 10.602 0.845 74.365 o
11 16 2 3.120 3.122 0.677 115.717 o
11 16 3 0.040 0.244 0.587 154.305 o
11 16 4 0.507 0.286 0.580 158.046 o
11 16 5 2.601 2.472 0.629 134.417 o
11 16 6 1.014 1.145 0.587 154.305 o
11 16 7 1.308 0.915 0.573 161.924 o
11 16 8 2.425 2.172 0.587 154.305 o
11 17 0 0.174 0.475 0.566 165.947 o
11 17 1 2.432 2.843 0.629 134.417 o
11 17 2 8.570 8.318 0.761 91.640 o
11 17 3 1.486 1.362 0.587 154.305 o
11 17 4 2.574 2.989 0.601 147.212 o
11 17 5 1.448 1.292 0.573 161.924 o
11 17 6 1.356 0.999 0.573 161.924 o
11 18 0 0.512 0.657 0.552 174.455 o
11 18 1 1.483 1.271 0.587 154.305 o
11 18 2 2.572 2.780 0.601 147.212 o
12 0 0 32.386 30.598 1.048 48.390 o
12 0 1 114.949 114.554 2.514 8.401 o
12 0 2 0.039 0.175 0.440 274.320 o
12 0 3 11.551 11.964 0.705 106.732 o
12 0 4 29.137 28.935 1.041 49.042 o
12 0 5 137.213 137.749 2.961 6.056 o
12 0 6 45.434 45.327 1.376 28.055 o
12 0 7 4.804 4.777 0.601 147.212 o
12 0 8 0.131 0.203 0.496 215.984 o
12 0 9 23.354 23.844 1.069 46.511 o
12 0 10 2.743 2.759 0.643 128.636 o
12 0 11 1.591 1.774 0.629 134.417 o
12 0 12 0.438 1.076 0.601 147.212 o
12 0 13 5.753 5.441 0.719 102.628 o
12 0 14 12.738 13.466 0.894 66.454 o
12 0 15 6.719 6.509 0.761 91.640 o
12 0 16 8.366 8.060 0.761 91.640 o
12 0 17 0.240 -0.300 0.524 193.560 o
12 1 0 35.135 34.530 1.117 42.530 o
12 1 1 19.542 19.213 0.838 75.609 o
12 1 2 1.505 1.997 0.475 235.462 o
12 1 3 0.342 0.035 0.447 265.815 o
12 1 4 14.268 15.002 0.775 88.368 o
12 1 5 33.306 33.279 1.145 40.481 o
12 1 6 3.490 3.820 0.552 174.455 o
12 1 7 12.275 12.872 0.768 89.981 o
12 1 8 8.174 8.346 0.691 111.088 o
12 1 9 38.779 38.678 1.362 28.633 o
12 1 10 12.218 12.550 0.873 69.682 o
12 1 11 27.118 27.916 1.208 36.379 o
12 1 12 7.948 8.402 0.796 83.778 o
12 1 13 4.849 4.819 0.705 106.732 o
12 1 14 1.164 0.775 0.608 143.847 o
12 1 15 9.869 9.883 0.831 76.886 o
12 1 16 0.580 0.587 0.580 158.046 o
12 1 17 0.868 1.159 0.552 174.455 o
12 2 0 11.821 11.859 0.698 108.878 o
12 2 1 12.212 12.243 0.705 106.732 o
12 2 2 17.412 17.272 0.803 82.327 o
12 2 3 8.763 8.402 0.636 131.479 o
12 2 4 12.640 12.802 0.733 98.755 o
12 2 5 44.862 44.922 1.362 28.633 o
12 2 6 17.453 17.984 0.859 71.966 o
12 2 7 1.459 1.816 0.524 193.560 o
12 2 8 12.445 13.291 0.796 83.778 o
12 2 9 9.279 9.806 0.768 89.981 o
12 2 10 4.116 3.632 0.657 123.221 o
12 2 11 15.961 16.692 0.964 57.172 o
12 2 12 8.071 7.417 0.782 86.797 o
12 2 13 3.497 4.253 0.698 108.878 o
12 2 14 6.799 6.258 0.768 89.981 o
12 2 15 0.021 0.705 0.594 150.696 o
12 2 16 0.306 -0.098 0.559 170.121 o
12 2 17 1.128 1.334 0.552 174.455 o
12 3 0 132.990 130.785 2.808 6.737 o
12 3 1 31.937 31.652 1.083 45.319 o
12 3 2 27.165 27.336 1.006 52.507 o
12 3 3 10.143 10.015 0.677 115.717 o
12 3 4 8.929 8.975 0.663 120.640 o
12 3 5 0.839 1.159 0.489 222.199 o
12 3 6 31.487 32.351 1.152 39.992 o
12 3 7 21.016 21.267 0.957 58.009 o
12 3 8 4.099 3.918 0.601 147.212 o
12 3 9 3.666 3.890 0.636 131.479 o
12 3 10 5.418 5.545 0.719 102.628 o
12 3 11 22.712 23.481 1.124 42.004 o
12 3 12 6.583 6.761 0.761 91.640 o
12 3 13 0.698 0.768 0.608 143.847 o
12 3 14 2.804 3.324 0.684 113.367 o
12 3 15 7.084 6.782 0.754 93.345 o
12 3 16 2.047 1.851 0.608 143.847 o
12 3 17 11.886 12.495 0.824 78.194 o
12 4 0 13.444 13.060 0.747 95.098 o
12 4 1 2.665 2.109 0.517 198.827 o
12 4 2 27.838 26.191 1.006 52.507 o
12 4 3 20.860 20.701 0.908 64.425 o
12 4 4 9.141 9.373 0.677 115.717 o
12 4 5 8.664 8.632 0.677 115.717 o
12 4 6 48.202 48.770 1.467 24.689 o
12 4 7 1.054 0.712 0.524 193.560 o
12 4 8 3.778 4.211 0.643 128.636 o
12 4 9 6.564 6.076 0.726 100.664 o
12 4 10 9.405 9.289 0.803 82.327 o
12 4 11 2.428 3.136 0.670 118.140 o
12 4 12 12.511 12.928 0.901 65.427 o
12 4 13 13.911 14.548 0.922 62.487 o
12 4 14 0.802 0.964 0.622 137.454 o
12 4 15 0.506 0.349 0.594 150.696 o
12 4 16 1.739 1.732 0.594 150.696 o
12 5 0 53.632 53.471 1.509 23.336 o
12 5 1 24.480 24.612 0.985 54.765 o
12 5 2 9.529 9.498 0.684 113.367 o
12 5 3 43.407 41.968 1.313 30.805 o
12 5 4 49.951 50.056 1.474 24.455 o
12 5 5 24.138 24.382 1.013 51.785 o
12 5 6 20.870 20.079 0.943 59.741 o
12 5 7 49.689 50.719 1.537 22.495 o
12 5 8 1.965 2.417 0.608 143.847 o
12 5 9 4.677 4.107 0.684 113.367 o
12 5 10 32.434 31.959 1.292 31.812 o
12 5 11 14.447 15.065 0.950 58.865 o
12 5 12 7.570 7.697 0.775 88.368 o
12 5 13 1.613 1.788 0.636 131.479 o
12 5 14 6.292 5.629 0.740 96.901 o
12 5 15 4.774 5.350 0.698 108.878 o
12 5 16 1.350 1.201 0.573 161.924 o
12 6 0 17.120 16.678 0.838 75.609 o
12 6 1 90.486 90.172 2.172 11.257 o
12 6 2 60.741 59.931 1.648 19.549 o
12 6 3 14.385 14.925 0.817 79.537 o
12 6 4 71.978 71.657 1.879 15.046 o
12 6 5 3.723 4.051 0.608 143.847 o
12 6 6 58.916 59.694 1.690 18.591 o
12 6 7 10.063 9.952 0.789 85.267 o
12 6 8 0.916 0.838 0.594 150.696 o
12 6 9 50.835 49.853 1.620 20.229 o
12 6 10 40.349 39.984 1.446 25.410 o
12 6 11 5.712 4.875 0.726 100.664 o
12 6 12 9.291 8.912 0.810 80.914 o
12 6 13 0.024 -0.321 0.594 150.696 o
12 6 14 4.380 4.323 0.698 108.878 o
12 6 15 0.944 0.503 0.587 154.305 o
12 6 16 17.776 17.900 0.922 62.487 o
12 7 0 9.387 10.253 0.719 102.628 o
12 7 1 10.919 11.042 0.747 95.098 o
12 7 2 6.892 6.893 0.650 125.885 o
12 7 3 40.141 40.613 1.327 30.160 o
12 7 4 107.207 107.186 2.514 8.401 o
12 7 5 21.666 20.813 0.978 55.550 o
12 7 6 30.298 32.274 1.243 34.364 o
12 7 7 29.001 29.124 1.215 35.962 o
12 7 8 2.699 2.954 0.663 120.640 o
12 7 9 45.346 45.166 1.544 22.292 o
12 7 10 3.909 3.709 0.698 108.878 o
12 7 11 34.691 34.802 1.348 29.230 o
12 7 12 2.292 2.039 0.650 125.885 o
12 7 13 15.922 15.700 0.978 55.550 o
12 7 14 19.441 20.352 1.041 49.042 o
12 7 15 1.680 1.131 0.587 154.305 o
12 8 0 0.022 -0.168 0.496 215.984 o
12 8 1 25.091 24.221 1.027 50.385 o
12 8 2 2.648 3.059 0.573 161.924 o
12 8 3 34.891 35.668 1.250 33.981 o
12 8 4 34.651 35.361 1.299 31.471 o
12 8 5 6.647 6.586 0.719 102.628 o
12 8 6 34.165 33.622 1.313 30.805 o
12 8 7 1.992 2.486 0.643 128.636 o
12 8 8 27.720 28.146 1.215 35.962 o
12 8 9 5.732 6.342 0.761 91.640 o
12 8 10 8.158 7.641 0.803 82.327 o
12 8 11 36.971 37.449 1.397 27.219 o
12 8 12 24.419 24.731 1.180 38.121 o
12 8 13 2.748 3.136 0.670 118.140 o
12 8 14 19.403 19.220 0.992 53.996 o
12 8 15 4.542 4.868 0.657 123.221 o
12 9 0 7.065 6.879 0.698 108.878 o
12 9 1 2.233 2.549 0.594 150.696 o
12 9 2 13.900 14.925 0.887 67.504 o
12 9 3 5.333 4.819 0.670 118.140 o
12 9 4 30.119 30.200 1.236 34.753 o
12 9 5 2.204 2.221 0.643 128.636 o
12 9 6 2.103 2.857 0.663 120.640 o
12 9 7 24.734 23.222 1.131 41.487 o
12 9 8 5.382 5.916 0.754 93.345 o
12 9 9 43.767 43.239 1.516 23.122 o
12 9 10 49.827 51.089 1.648 19.549 o
12 9 11 41.092 41.116 1.502 23.554 o
12 9 12 16.359 15.875 0.978 55.550 o
12 9 13 9.275 9.464 0.810 80.914 o
12 9 14 15.671 15.924 0.901 65.427 o
12 10 0 10.225 10.218 0.817 79.537 o
12 10 1 0.724 1.159 0.601 147.212 o
12 10 2 29.346 29.976 1.229 35.149 o
12 10 3 11.466 12.097 0.866 70.810 o
12 10 4 57.774 58.967 1.788 16.613 o
12 10 5 35.149 34.271 1.334 29.845 o
12 10 6 0.348 0.894 0.615 140.596 o
12 10 7 22.855 23.173 1.124 42.004 o
12 10 8 2.577 2.787 0.677 115.717 o
12 10 9 12.278 12.767 0.901 65.427 o
12 10 10 6.877 6.349 0.789 85.267 o
12 10 11 0.671 0.601 0.622 137.454 o
12 10 12 4.390 5.071 0.705 106.732 o
12 10 13 5.284 4.568 0.677 115.717 o
12 10 14 5.909 5.825 0.684 113.367 o
12 11 0 1.805 1.997 0.643 128.636 o
12 11 1 1.916 2.095 0.643 128.636 o
12 11 2 28.016 28.628 1.222 35.552 o
12 11 3 32.847 33.412 1.320 30.480 o
12 11 4 0.250 1.173 0.615 140.596 o
12 11 5 23.750 22.587 1.117 42.530 o
12 11 6 1.426 1.453 0.629 134.417 o
12 11 7 16.841 16.692 0.985 54.765 o
12 11 8 4.415 4.910 0.726 100.664 o
12 11 9 5.398 5.490 0.761 91.640 o
12 11 10 20.085 20.086 1.062 47.125 o
12 11 11 7.165 6.544 0.761 91.640 o
12 11 12 5.049 4.603 0.677 115.717 o
12 11 13 1.070 0.866 0.559 170.121 o
12 12 0 16.647 17.328 0.992 53.996 o
12 12 1 11.323 11.517 0.873 69.682 o
12 12 2 18.940 20.073 1.055 47.751 o
12 12 3 19.030 19.311 1.041 49.042 o
12 12 4 1.450 0.894 0.622 137.454 o
12 12 5 1.839 1.942 0.650 125.885 o
12 12 6 7.287 7.669 0.775 88.368 o
12 12 7 3.720 3.527 0.691 111.088 o
12 12 8 19.407 19.186 1.055 47.751 o
12 12 9 21.548 21.693 1.103 43.614 o
12 12 10 11.617 12.467 0.873 69.682 o
12 12 11 2.185 2.340 0.615 140.596 o
12 12 12 1.261 0.475 0.573 161.924 o
12 13 0 8.944 9.268 0.824 78.194 o
12 13 1 6.674 5.888 0.747 95.098 o
12 13 2 0.323 0.901 0.622 137.454 o
12 13 3 13.656 13.319 0.908 64.425 o
12 13 4 7.164 7.257 0.768 89.981 o
12 13 5 6.452 6.670 0.754 93.345 o
12 13 6 0.741 0.859 0.622 137.454 o
12 13 7 2.301 2.382 0.663 120.640 o
12 13 8 0.157 0.440 0.601 147.212 o
12 13 9 0.411 0.643 0.587 154.305 o
12 13 10 0.536 0.140 0.559 170.121 o
12 13 11 0.425 0.796 0.545 178.957 o
12 14 0 1.903 2.305 0.643 128.636 o
12 14 1 11.708 11.419 0.901 65.427 o
12 14 2 0.560 -0.258 0.622 137.454 o
12 14 3 2.859 2.843 0.684 113.367 o
12 14 4 4.169 3.695 0.698 108.878 o
12 14 5 0.024 -0.077 0.594 150.696 o
12 14 6 0.306 0.615 0.587 154.305 o
12 14 7 3.997 4.072 0.677 115.717 o
12 14 8 1.365 1.076 0.601 147.212 o
12 14 9 3.065 2.940 0.622 137.454 o
12 14 10 0.990 0.852 0.566 165.947 o
12 15 0 1.085 1.292 0.643 128.636 o
12 15 1 7.317 7.187 0.768 89.981 o
12 15 2 4.931 4.617 0.712 104.650 o
12 15 3 4.067 4.414 0.691 111.088 o
12 15 4 5.418 5.022 0.705 106.732 o
12 15 5 2.567 2.605 0.643 128.636 o
12 15 6 3.835 4.337 0.670 118.140 o
12 15 7 8.122 7.836 0.733 98.755 o
12 15 8 6.634 6.146 0.677 115.717 o
12 16 0 1.366 0.992 0.594 150.696 o
12 16 1 4.825 4.260 0.670 118.140 o
12 16 2 2.562 1.907 0.615 140.596 o
12 16 3 7.943 7.229 0.740 96.901 o
12 16 4 1.985 1.676 0.601 147.212 o
12 16 5 4.695 4.337 0.650 125.885 o
12 16 6 0.368 0.524 0.552 174.455 o
12 17 0 2.308 2.382 0.587 154.305 o
12 17 1 0.175 -0.035 0.538 183.636 o
12 17 2 6.081 5.210 0.650 125.885 o
12 17 3 3.650 3.415 0.636 131.479 o
13 0 1 1.023 1.481 0.510 204.312 o
13 0 2 59.852 59.973 1.641 19.715 o
13 0 3 109.869 108.464 2.486 8.591 o
13 0 4 34.038 33.678 1.180 38.121 o
13 0 5 0.556 1.110 0.517 198.827 o
13 0 6 0.260 0.510 0.517 198.827 o
13 0 7 2.792 2.794 0.615 140.596 o
13 0 8 4.274 3.946 0.684 113.367 o
13 0 9 0.067 -0.196 0.573 161.924 o
13 0 10 30.576 31.003 1.271 32.870 o
13 0 11 1.017 1.180 0.622 137.454 o
13 0 12 23.171 24.696 1.145 40.481 o
13 0 13 12.558 13.521 0.936 60.636 o
13 0 14 1.223 0.964 0.643 128.636 o
13 0 15 10.665 11.000 0.831 76.886 o
13 0 16 1.219 1.439 0.566 165.947 o
13 1 0 37.479 35.892 1.201 36.803 o
13 1 1 28.518 28.782 1.069 46.511 o
13 1 2 6.367 6.439 0.629 134.417 o
13 1 3 11.822 11.880 0.747 95.098 o
13 1 4 16.383 16.552 0.852 73.151 o
13 1 5 20.259 21.351 0.964 57.172 o
13 1 6 17.786 17.719 0.901 65.427 o
13 1 7 51.302 51.864 1.606 20.582 o
13 1 8 27.625 28.467 1.194 37.235 o
13 1 9 39.360 39.761 1.432 25.908 o
13 1 10 0.259 0.000 0.587 154.305 o
13 1 11 3.863 3.506 0.677 115.717 o
13 1 12 5.714 5.329 0.726 100.664 o
13 1 13 8.241 8.646 0.824 78.194 o
13 1 14 1.849 1.446 0.650 125.885 o
13 1 15 16.012 15.477 0.929 61.551 o
13 1 16 2.759 2.493 0.601 147.212 o
13 2 0 27.437 26.100 1.027 50.385 o
13 2 1 54.019 53.764 1.537 22.495 o
13 2 2 29.904 29.704 1.103 43.614 o
13 2 3 55.667 55.664 1.578 21.317 o
13 2 4 28.009 27.951 1.083 45.319 o
13 2 5 22.013 21.351 0.964 57.172 o
13 2 6 55.999 56.446 1.627 20.055 o
13 2 7 42.252 41.912 1.432 25.908 o
13 2 8 6.929 7.117 0.747 95.098 o
13 2 9 2.182 1.697 0.636 131.479 o
13 2 10 37.257 37.575 1.397 27.219 o
13 2 11 3.176 4.037 0.684 113.367 o
13 2 12 4.671 4.882 0.712 104.650 o
13 2 13 23.569 25.059 1.173 38.576 o
13 2 14 3.446 3.283 0.677 115.717 o
13 2 15 2.155 2.458 0.636 131.479 o
13 2 16 2.067 1.963 0.580 158.046 o
13 3 0 27.299 27.210 1.055 47.751 o
13 3 1 111.032 110.315 2.521 8.355 o
13 3 2 109.040 107.668 2.486 8.591 o
13 3 3 59.733 60.148 1.662 19.221 o
13 3 4 5.550 6.279 0.636 131.479 o
13 3 5 39.307 39.181 1.306 31.136 o
13 3 6 16.421 16.944 0.894 66.454 o
13 3 7 20.610 20.477 1.013 51.785 o
13 3 8 28.845 29.347 1.222 35.552 o
13 3 9 39.252 39.796 1.439 25.657 o
13 3 10 5.205 5.322 0.726 100.664 o
13 3 11 9.678 10.197 0.845 74.365 o
13 3 12 13.021 13.661 0.915 63.445 o
13 3 13 5.463 5.043 0.747 95.098 o
13 3 14 3.677 3.918 0.691 111.088 o
13 3 15 6.802 7.494 0.740 96.901 o
13 3 16 2.898 2.905 0.594 150.696 o
13 4 0 181.384 179.346 3.709 3.861 o
13 4 1 3.356 4.100 0.608 143.847 o
13 4 2 50.609 50.935 1.502 23.554 o
13 4 3 36.024 36.373 1.250 33.981 o
13 4 4 100.874 101.647 2.417 9.095 o
13 4 5 4.275 4.498 0.629 134.417 o
13 4 6 45.165 45.767 1.495 23.774 o
13 4 7 0.977 1.097 0.601 147.212 o
13 4 8 30.426 31.673 1.278 32.511 o
13 4 9 16.903 16.643 0.978 55.550 o
13 4 10 3.163 3.555 0.691 111.088 o
13 4 11 12.392 12.983 0.901 65.427 o
13 4 12 3.505 3.764 0.677 115.717 o
13 4 13 1.231 1.732 0.636 131.479 o
13 4 14 5.595 6.013 0.719 102.628 o
13 4 15 1.272 0.999 0.587 154.305 o
13 4 16 0.628 0.650 0.559 170.121 o
13 5 0 0.571 0.440 0.524 193.560 o
13 5 1 44.049 43.812 1.390 27.494 o
13 5 2 3.604 3.625 0.594 150.696 o
13 5 3 22.781 23.055 1.006 52.507 o
13 5 4 25.597 26.295 1.076 45.909 o
13 5 5 56.631 56.397 1.690 18.591 o
13 5 6 25.249 25.799 1.124 42.004 o
13 5 7 14.706 15.114 0.936 60.636 o
13 5 8 22.573 22.657 1.103 43.614 o
13 5 9 40.914 39.977 1.446 25.410 o
13 5 10 2.397 2.710 0.663 120.640 o
13 5 11 3.531 3.324 0.684 113.367 o
13 5 12 3.019 2.836 0.684 113.367 o
13 5 13 0.336 -0.161 0.594 150.696 o
13 5 14 18.676 19.989 1.013 51.785 o
13 5 15 2.870 2.500 0.615 140.596 o
13 6 0 2.869 2.633 0.573 161.924 o
13 6 1 20.379 20.163 0.950 58.865 o
13 6 2 13.301 13.682 0.817 79.537 o
13 6 3 0.147 0.147 0.531 188.500 o
13 6 4 53.520 53.876 1.648 19.549 o
13 6 5 1.084 1.397 0.587 154.305 o
13 6 6 0.431 0.838 0.594 150.696 o
13 6 7 14.111 13.640 0.915 63.445 o
13 6 8 4.314 4.707 0.698 108.878 o
13 6 9 13.583 13.130 0.908 64.425 o
13 6 10 2.150 2.333 0.657 123.221 o
13 6 11 13.480 14.143 0.922 62.487 o
13 6 12 1.147 2.053 0.650 125.885 o
13 6 13 4.185 4.742 0.705 106.732 o
13 6 14 21.201 20.778 1.027 50.385 o
13 6 15 6.762 6.977 0.705 106.732 o
13 7 0 7.102 6.872 0.712 104.650 o
13 7 1 18.444 19.227 0.971 56.352 o
13 7 2 4.687 4.644 0.657 123.221 o
13 7 3 2.441 3.171 0.622 137.454 o
13 7 4 13.209 12.823 0.880 68.580 o
13 7 5 3.471 3.639 0.670 118.140 o
13 7 6 6.731 6.537 0.754 93.345 o
13 7 7 0.106 0.251 0.587 154.305 o
13 7 8 7.021 6.872 0.775 88.368 o
13 7 9 5.278 5.329 0.726 100.664 o
13 7 10 6.384 6.607 0.761 91.640 o
13 7 11 4.548 4.393 0.726 100.664 o
13 7 12 0.502 0.321 0.615 140.596 o
13 7 13 5.473 5.315 0.719 102.628 o
13 7 14 6.727 6.537 0.719 102.628 o
13 7 15 3.362 3.744 0.643 128.636 o
13 8 0 2.584 2.424 0.622 137.454 o
13 8 1 0.478 0.936 0.587 154.305 o
13 8 2 0.633 0.845 0.594 150.696 o
13 8 3 8.453 8.849 0.789 85.267 o
13 8 4 4.005 3.730 0.677 115.717 o
13 8 5 3.970 4.163 0.691 111.088 o
13 8 6 0.622 -0.133 0.601 147.212 o
13 8 7 23.792 23.823 1.138 40.979 o
13 8 8 2.691 2.654 0.663 120.640 o
13 8 9 6.989 7.620 0.782 86.797 o
13 8 10 8.536 8.905 0.803 82.327 o
13 8 11 2.066 2.605 0.670 118.140 o
13 8 12 1.211 1.215 0.622 137.454 o
13 8 13 7.468 7.222 0.747 95.098 o
13 8 14 3.356 3.576 0.622 137.454 o
13 9 0 8.911 9.477 0.803 82.327 o
13 9 1 4.009 4.288 0.677 115.717 o
13 9 2 7.155 7.801 0.775 88.368 o
13 9 3 1.409 1.711 0.629 134.417 o
13 9 4 1.187 0.964 0.622 137.454 o
13 9 5 1.814 2.249 0.650 125.885 o
13 9 6 22.006 21.225 1.090 44.739 o
13 9 7 7.429 6.810 0.768 89.981 o
13 9 8 8.232 8.681 0.803 82.327 o
13 9 9 0.877 1.145 0.622 137.454 o
13 9 10 3.519 3.583 0.691 111.088 o
13 9 11 2.388 2.591 0.650 125.885 o
13 9 12 5.433 5.287 0.705 106.732 o
13 9 13 12.101 11.272 0.803 82.327 o
13 10 0 7.718 8.695 0.789 85.267 o
13 10 1 3.584 3.499 0.670 118.140 o
13 10 2 16.124 16.524 0.978 55.550 o
13 10 3 13.973 14.387 0.943 59.741 o
13 10 4 12.292 13.060 0.901 65.427 o
13 10 5 4.905 4.554 0.719 102.628 o
13 10 6 2.087 2.563 0.657 123.221 o
13 10 7 5.718 5.699 0.740 96.901 o
13 10 8 1.166 1.138 0.622 137.454 o
13 10 9 6.058 5.497 0.754 93.345 o
13 10 10 1.015 0.286 0.615 140.596 o
13 10 11 2.616 2.263 0.643 128.636 o
13 10 12 4.198 4.288 0.650 125.885 o
13 10 13 8.160 8.409 0.754 93.345 o
13 11 0 3.806 3.625 0.684 113.367 o
13 11 1 0.163 -0.175 0.587 154.305 o
13 11 2 1.100 0.936 0.629 134.417 o
13 11 3 12.518 12.152 0.887 67.504 o
13 11 4 1.000 1.264 0.629 134.417 o
13 11 5 19.162 18.676 1.027 50.385 o
13 11 6 3.500 3.660 0.684 113.367 o
13 11 7 11.430 11.461 0.908 64.425 o
13 11 8 18.224 17.425 1.020 51.078 o
13 11 9 6.286 6.705 0.768 89.981 o
13 11 10 8.359 8.542 0.782 86.797 o
13 11 11 1.495 0.971 0.587 154.305 o
13 11 12 5.881 5.783 0.670 118.140 o
13 12 0 20.482 20.317 1.062 47.125 o
13 12 1 27.149 27.231 1.194 37.235 o
13 12 2 16.326 16.846 0.992 53.996 o
13 12 3 5.907 5.238 0.733 98.755 o
13 12 4 7.911 7.857 0.782 86.797 o
13 12 5 0.828 0.866 0.636 131.479 o
13 12 6 7.722 8.786 0.824 78.194 o
13 12 7 11.797 11.545 0.887 67.504 o
13 12 8 8.137 8.625 0.789 85.267 o
13 12 9 1.583 1.858 0.608 143.847 o
13 12 10 0.640 0.230 0.559 170.121 o
13 12 11 12.856 12.243 0.789 85.267 o
13 13 0 0.094 -0.189 0.622 137.454 o
13 13 1 10.713 11.545 0.901 65.427 o
13 13 2 32.332 32.071 1.327 30.160 o
13 13 3 5.804 5.720 0.761 91.640 o
13 13 4 13.441 12.921 0.915 63.445 o
13 13 5 2.185 2.354 0.663 120.640 o
13 13 6 18.910 18.906 1.027 50.385 o
13 13 7 8.722 9.233 0.796 83.778 o
13 13 8 6.929 6.879 0.726 100.664 o
13 13 9 0.065 0.112 0.545 178.957 o
13 13 10 3.745 3.534 0.643 128.636 o
13 14 0 0.248 -0.203 0.622 137.454 o
13 14 1 46.291 45.271 1.550 22.092 o
13 14 2 2.821 2.214 0.663 120.640 o
13 14 3 6.638 6.642 0.761 91.640 o
13 14 4 3.438 3.241 0.663 120.640 o
13 14 5 1.569 1.676 0.629 134.417 o
13 14 6 0.336 0.091 0.580 158.046 o
13 14 7 7.420 7.885 0.733 98.755 o
13 14 8 1.889 1.718 0.573 161.924 o
13 15 0 2.133 2.088 0.629 134.417 o
13 15 1 1.473 1.222 0.615 140.596 o
13 15 2 3.173 3.527 0.657 123.221 o
13 15 3 0.156 0.154 0.573 161.924 o
13 15 4 10.663 11.321 0.831 76.886 o
13 15 5 10.905 10.148 0.782 86.797 o
13 15 6 12.610 12.341 0.817 79.537 o
13 15 7 0.102 -0.168 0.545 178.957 o
13 16 0 3.013 2.158 0.601 147.212 o
13 16 1 4.094 4.184 0.643 128.636 o
13 16 2 0.130 -0.049 0.538 183.636 o
13 16 3 5.777 5.720 0.657 123.221 o
13 16 4 1.829 2.444 0.608 143.847 o
14 0 0 117.674 115.602 2.661 7.500 o
14 0 1 1.882 1.837 0.559 170.121 o
14 0 2 10.380 10.616 0.754 93.345 o
14 0 3 44.010 44.042 1.418 26.421 o
14 0 4 18.278 18.571 0.936 60.636 o
14 0 5 59.877 59.442 1.760 17.145 o
14 0 6 13.210 13.598 0.887 67.504 o
14 0 7 32.254 32.183 1.285 32.159 o
14 0 8 85.092 86.226 2.291 10.120 o
14 0 9 9.901 9.827 0.831 76.886 o
14 0 10 5.024 4.833 0.712 104.650 o
14 0 11 0.146 0.258 0.580 158.046 o
14 0 12 4.965 4.777 0.726 100.664 o
14 0 13 0.113 0.182 0.601 147.212 o
14 0 14 21.985 21.406 1.048 48.390 o
14 0 15 3.649 3.499 0.636 131.479 o
14 1 0 5.116 5.140 0.643 128.636 o
14 1 1 9.168 8.688 0.712 104.650 o
14 1 2 81.440 81.379 2.074 12.343 o
14 1 3 2.227 2.165 0.573 161.924 o
14 1 4 55.762 54.972 1.648 19.549 o
14 1 5 44.620 44.489 1.481 24.225 o
14 1 6 21.151 21.413 1.055 47.751 o
14 1 7 17.201 17.845 0.992 53.996 o
14 1 8 28.681 28.740 1.222 35.552 o
14 1 9 41.377 40.285 1.453 25.166 o
14 1 10 9.130 8.618 0.796 83.778 o
14 1 11 8.705 8.611 0.789 85.267 o
14 1 12 18.032 18.948 1.041 49.042 o
14 1 13 30.830 32.267 1.285 32.159 o
14 1 14 27.030 28.949 1.187 37.674 o
14 1 15 3.170 3.534 0.636 131.479 o
14 2 0 0.008 0.349 0.517 198.827 o
14 2 1 28.805 28.111 1.110 43.067 o
14 2 2 32.571 33.014 1.201 36.803 o
14 2 3 7.086 6.656 0.677 115.717 o
14 2 4 28.980 28.509 1.173 38.576 o
14 2 5 12.919 12.669 0.859 71.966 o
14 2 6 20.607 20.792 1.041 49.042 o
14 2 7 56.808 56.194 1.739 17.561 o
14 2 8 2.201 2.312 0.643 128.636 o
14 2 9 33.770 33.782 1.327 30.160 o
14 2 10 5.169 5.678 0.712 104.650 o
14 2 11 18.814 18.787 1.006 52.507 o
14 2 12 31.825 32.015 1.313 30.805 o
14 2 13 4.706 4.519 0.698 108.878 o
14 2 14 1.650 1.830 0.629 134.417 o
14 2 15 23.131 23.166 1.020 51.078 o
14 3 0 6.688 6.621 0.684 113.367 o
14 3 1 58.614 57.626 1.662 19.221 o
14 3 2 4.335 4.826 0.636 131.479 o
14 3 3 11.339 9.987 0.796 83.778 o
14 3 4 11.268 11.447 0.824 78.194 o
14 3 5 4.277 4.149 0.670 118.140 o
14 3 6 9.720 9.792 0.810 80.914 o
14 3 7 26.288 25.751 1.159 39.511 o
14 3 8 2.672 2.633 0.650 125.885 o
14 3 9 2.701 3.408 0.670 118.140 o
14 3 10 21.378 20.680 1.055 47.751 o
14 3 11 1.930 2.123 0.650 125.885 o
14 3 12 17.437 18.110 1.020 51.078 o
14 3 13 2.158 1.830 0.622 137.454 o
14 3 14 12.128 12.572 0.845 74.365 o
14 3 15 1.308 1.180 0.566 165.947 o
14 4 0 1.211 1.474 0.566 165.947 o
14 4 1 19.982 20.073 0.985 54.765 o
14 4 2 12.477 11.922 0.831 76.886 o
14 4 3 6.475 7.019 0.719 102.628 o
14 4 4 46.227 45.069 1.516 23.122 o
14 4 5 25.960 25.346 1.138 40.979 o
14 4 6 50.386 50.056 1.627 20.055 o
14 4 7 10.868 11.084 0.852 73.151 o
14 4 8 5.008 5.147 0.705 106.732 o
14 4 9 31.847 31.429 1.278 32.511 o
14 4 10 1.316 1.509 0.629 134.417 o
14 4 11 3.743 3.415 0.691 111.088 o
14 4 12 4.612 4.295 0.705 106.732 o
14 4 13 1.303 1.020 0.594 150.696 o
14 4 14 1.488 1.145 0.587 154.305 o
14 4 15 1.787 1.453 0.601 147.212 o
14 5 0 29.272 29.634 1.201 36.803 o
14 5 1 64.067 62.732 1.816 16.106 o
14 5 2 15.280 15.128 0.908 64.425 o
14 5 3 2.250 2.912 0.643 128.636 o
14 5 4 1.934 1.697 0.608 143.847 o
14 5 5 4.856 5.098 0.705 106.732 o
14 5 6 1.428 0.887 0.601 147.212 o
14 5 7 5.507 5.692 0.726 100.664 o
14 5 8 0.556 0.147 0.594 150.696 o
14 5 9 9.573 9.436 0.824 78.194 o
14 5 10 27.480 28.055 1.201 36.803 o
14 5 11 30.209 29.648 1.264 33.234 o
14 5 12 2.606 2.060 0.643 128.636 o
14 5 13 1.613 1.760 0.622 137.454 o
14 5 14 0.821 0.852 0.566 165.947 o
14 6 0 26.058 24.493 1.124 42.004 o
14 6 1 1.450 0.950 0.601 147.212 o
14 6 2 8.430 8.674 0.782 86.797 o
14 6 3 16.701 16.350 0.964 57.172 o
14 6 4 9.704 9.666 0.810 80.914 o
14 6 5 13.657 13.919 0.915 63.445 o
14 6 6 19.380 20.261 1.048 48.390 o
14 6 7 9.308 9.596 0.817 79.537 o
14 6 8 7.295 7.068 0.768 89.981 o
14 6 9 4.538 4.197 0.691 111.088 o
14 6 10 5.024 5.238 0.705 106.732 o
14 6 11 2.524 2.857 0.663 120.640 o
14 6 12 0.057 0.426 0.587 154.305 o
14 6 13 1.922 1.481 0.601 147.212 o
14 6 14 0.182 0.189 0.538 183.636 o
14 7 0 6.131 5.846 0.733 98.755 o
14 7 1 25.899 25.960 1.159 39.511 o
14 7 2 10.238 10.232 0.824 78.194 o
14 7 3 3.906 3.387 0.670 118.140 o
14 7 4 6.400 6.488 0.747 95.098 o
14 7 5 2.116 2.305 0.643 128.636 o
14 7 6 16.328 15.652 0.957 58.009 o
14 7 7 11.709 11.489 0.866 70.810 o
14 7 8 7.774 7.459 0.775 88.368 o
14 7 9 8.929 9.198 0.810 80.914 o
14 7 10 6.018 6.286 0.761 91.640 o
14 7 11 23.239 23.104 1.110 43.067 o
14 7 12 1.698 1.809 0.608 143.847 o
14 7 13 1.292 0.894 0.573 161.924 o
14 8 0 7.800 7.913 0.782 86.797 o
14 8 1 2.969 2.584 0.670 118.140 o
14 8 2 2.228 1.613 0.643 128.636 o
14 8 3 3.490 3.143 0.670 118.140 o
14 8 4 3.392 3.799 0.684 113.367 o
14 8 5 19.247 19.793 1.041 49.042 o
14 8 6 16.979 18.019 1.006 52.507 o
14 8 7 2.080 2.221 0.657 123.221 o
14 8 8 2.812 2.689 0.650 125.885 o
14 8 9 11.077 11.189 0.873 69.682 o
14 8 10 0.925 1.718 0.622 137.454 o
14 8 11 4.663 3.730 0.663 120.640 o
14 8 12 4.684 4.784 0.684 113.367 o
14 8 13 0.250 0.335 0.538 183.636 o
14 9 0 0.397 0.370 0.608 143.847 o
14 9 1 4.950 5.168 0.719 102.628 o
14 9 2 0.180 -0.594 0.587 154.305 o
14 9 3 1.270 1.411 0.636 131.479 o
14 9 4 1.916 1.781 0.636 131.479 o
14 9 5 0.526 0.636 0.608 143.847 o
14 9 6 0.729 0.384 0.601 147.212 o
14 9 7 0.241 0.098 0.587 154.305 o
14 9 8 18.601 18.780 1.048 48.390 o
14 9 9 6.236 6.293 0.747 95.098 o
14 9 10 0.070 -0.217 0.580 158.046 o
14 9 11 0.607 0.272 0.580 158.046 o
14 9 12 6.469 6.956 0.705 106.732 o
14 10 0 0.074 0.433 0.601 147.212 o
14 10 1 1.769 2.284 0.650 125.885 o
14 10 2 7.820 8.500 0.803 82.327 o
14 10 3 14.349 14.171 0.929 61.551 o
14 10 4 2.580 2.947 0.657 123.221 o
14 10 5 8.906 9.128 0.810 80.914 o
14 10 6 2.083 2.221 0.636 131.479 o
14 10 7 10.278 10.155 0.845 74.365 o
14 10 8 1.779 2.228 0.643 128.636 o
14 10 9 4.912 4.756 0.691 111.088 o
14 10 10 3.387 2.843 0.643 128.636 o
14 10 11 3.386 2.479 0.622 137.454 o
14 11 0 5.747 6.321 0.747 95.098 o
14 11 1 10.203 10.120 0.845 74.365 o
14 11 2 5.611 5.119 0.719 102.628 o
14 11 3 2.304 2.682 0.657 123.221 o
14 11 4 6.912 7.019 0.796 83.778 o
14 11 5 3.485 3.716 0.684 113.367 o
14 11 6 1.474 0.726 0.622 137.454 o
14 11 7 2.260 2.235 0.650 125.885 o
14 11 8 6.260 5.692 0.726 100.664 o
14 11 9 1.639 1.963 0.608 143.847 o
14 11 10 4.057 3.883 0.636 131.479 o
14 11 11 1.760 0.985 0.580 158.046 o
14 12 0 7.383 7.312 0.810 80.914 o
14 12 1 0.015 0.251 0.622 137.454 o
14 12 2 12.415 12.243 0.908 64.425 o
14 12 3 2.658 2.794 0.684 113.367 o
14 12 4 4.492 4.142 0.712 104.650 o
14 12 5 1.209 1.760 0.643 128.636 o
14 12 6 0.503 1.194 0.601 147.212 o
14 12 7 2.010 1.753 0.608 143.847 o
14 12 8 1.778 1.858 0.594 150.696 o
14 12 9 6.125 6.321 0.684 113.367 o
14 13 0 1.933 2.926 0.663 120.640 o
14 13 1 2.556 2.340 0.657 123.221 o
14 13 2 2.996 2.703 0.670 118.140 o
14 13 3 3.463 3.478 0.663 120.640 o
14 13 4 18.414 18.382 0.992 53.996 o
14 13 5 15.206 15.051 0.929 61.551 o
14 13 6 4.284 4.400 0.670 118.140 o
14 13 7 4.777 4.379 0.657 123.221 o
14 13 8 3.652 3.080 0.608 143.847 o
14 14 0 14.037 13.025 0.880 68.580 o
14 14 1 17.834 18.138 0.978 55.550 o
14 14 2 3.170 2.829 0.650 125.885 o
14 14 3 1.962 1.956 0.608 143.847 o
14 14 4 2.574 2.193 0.615 140.596 o
14 14 5 0.203 0.126 0.566 165.947 o
14 14 6 5.369 5.189 0.657 123.221 o
14 15 0 0.626 1.145 0.573 161.924 o
14 15 1 0.630 0.768 0.559 170.121 o
14 15 2 1.123 1.097 0.566 165.947 o
14 15 3 2.492 2.165 0.587 154.305 o
14 15 4 5.769 5.566 0.677 115.717 o
15 0 1 1.203 1.481 0.615 140.596 o
15 0 2 0.062 0.384 0.580 158.046 o
15 0 3 5.745 5.301 0.705 106.732 o
15 0 4 10.866 10.462 0.831 76.886 o
15 0 5 0.087 0.503 0.587 154.305 o
15 0 6 41.103 40.711 1.453 25.166 o
15 0 7 4.546 4.540 0.698 108.878 o
15 0 8 1.542 2.214 0.636 131.479 o
15 0 9 3.509 3.897 0.670 118.140 o
15 0 10 0.625 0.433 0.587 154.305 o
15 0 11 0.023 0.049 0.587 154.305 o
15 0 12 15.953 16.057 0.950 58.865 o
15 0 13 0.099 0.028 0.566 165.947 o
15 0 14 1.710 1.984 0.580 158.046 o
15 1 0 1.723 1.488 0.601 147.212 o
15 1 1 5.837 6.090 0.719 102.628 o
15 1 2 42.437 41.821 1.453 25.166 o
15 1 3 10.554 11.566 0.852 73.151 o
15 1 4 2.418 2.403 0.643 128.636 o
15 1 5 0.881 0.824 0.608 143.847 o
15 1 6 5.883 6.153 0.733 98.755 o
15 1 7 0.046 -0.021 0.580 158.046 o
15 1 8 14.590 14.262 0.915 63.445 o
15 1 9 4.872 5.140 0.698 108.878 o
15 1 10 2.543 2.312 0.636 131.479 o
15 1 11 14.781 14.771 0.943 59.741 o
15 1 12 3.754 4.114 0.677 115.717 o
15 1 13 5.587 5.483 0.698 108.878 o
15 1 14 3.427 3.583 0.615 140.596 o
15 2 0 5.725 5.273 0.698 108.878 o
15 2 1 1.118 0.866 0.594 150.696 o
15 2 2 6.485 7.096 0.754 93.345 o
15 2 3 19.576 17.858 0.999 53.243 o
15 2 4 19.837 20.031 1.034 49.707 o
15 2 5 0.616 -0.258 0.573 161.924 o
15 2 6 7.899 7.417 0.761 91.640 o
15 2 7 7.330 6.907 0.754 93.345 o
15 2 8 10.568 10.246 0.831 76.886 o
15 2 9 1.582 1.264 0.615 140.596 o
15 2 10 15.876 16.818 0.999 53.243 o
15 2 11 3.123 3.750 0.684 113.367 o
15 2 12 3.575 2.808 0.650 125.885 o
15 2 13 3.624 3.380 0.643 128.636 o
15 2 14 8.452 8.151 0.719 102.628 o
15 3 0 4.601 4.533 0.691 111.088 o
15 3 1 5.454 4.777 0.691 111.088 o
15 3 2 5.652 5.601 0.719 102.628 o
15 3 3 16.613 16.874 0.964 57.172 o
15 3 4 14.468 14.143 0.915 63.445 o
15 3 5 23.695 22.608 1.097 44.171 o
15 3 6 1.965 1.599 0.636 131.479 o
15 3 7 3.592 3.359 0.670 118.140 o
15 3 8 0.584 -0.035 0.587 154.305 o
15 3 9 0.286 0.035 0.587 154.305 o
15 3 10 8.910 9.952 0.845 74.365 o
15 3 11 6.700 6.188 0.747 95.098 o
15 3 12 2.263 2.598 0.636 131.479 o
15 3 13 1.061 1.055 0.580 158.046 o
15 3 14 2.787 2.500 0.622 137.454 o
15 4 0 12.212 12.222 0.866 70.810 o
15 4 1 26.775 24.954 1.145 40.481 o
15 4 2 10.639 10.490 0.831 76.886 o
15 4 3 9.682 9.338 0.803 82.327 o
15 4 4 11.428 11.098 0.859 71.966 o
15 4 5 4.930 4.603 0.705 106.732 o
15 4 6 1.900 2.109 0.643 128.636 o
15 4 7 22.797 23.607 1.117 42.530 o
15 4 8 11.657 11.943 0.866 70.810 o
15 4 9 6.428 6.195 0.733 98.755 o
15 4 10 0.946 1.166 0.636 131.479 o
15 4 11 12.421 12.201 0.880 68.580 o
15 4 12 3.720 3.338 0.657 123.221 o
15 4 13 0.259 0.007 0.559 170.121 o
15 5 0 1.294 1.215 0.629 134.417 o
15 5 1 16.047 15.533 0.957 58.009 o
15 5 2 12.135 11.419 0.866 70.810 o
15 5 3 20.898 20.058 1.048 48.390 o
15 5 4 21.283 20.296 1.055 47.751 o
15 5 5 3.214 3.122 0.663 120.640 o
15 5 6 4.870 4.938 0.705 106.732 o
15 5 7 1.903 2.130 0.643 128.636 o
15 5 8 7.100 6.747 0.754 93.345 o
15 5 9 23.820 24.675 1.166 39.040 o
15 5 10 9.388 10.665 0.845 74.365 o
15 5 11 4.863 4.323 0.684 113.367 o
15 5 12 8.377 8.171 0.775 88.368 o
15 5 13 7.766 7.913 0.726 100.664 o
15 6 0 14.218 13.382 0.915 63.445 o
15 6 1 62.592 61.565 1.844 15.622 o
15 6 2 2.271 2.528 0.670 118.140 o
15 6 3 44.241 41.968 1.488 23.998 o
15 6 4 25.477 23.809 1.138 40.979 o
15 6 5 3.903 3.632 0.691 111.088 o
15 6 6 0.145 0.573 0.587 154.305 o
15 6 7 12.419 11.859 0.880 68.580 o
15 6 8 3.828 3.338 0.684 113.367 o
15 6 9 13.210 13.626 0.929 61.551 o
15 6 10 2.237 2.102 0.657 123.221 o
15 6 11 9.398 8.814 0.775 88.368 o
15 6 12 1.649 0.880 0.594 150.696 o
15 6 13 1.916 1.599 0.601 147.212 o
15 7 0 0.401 0.510 0.615 140.596 o
15 7 1 3.571 3.401 0.691 111.088 o
15 7 2 54.826 53.170 1.704 18.288 o
15 7 3 8.664 8.674 0.817 79.537 o
15 7 4 49.537 47.849 1.599 20.762 o
15 7 5 7.432 6.796 0.761 91.640 o
15 7 6 46.969 48.198 1.592 20.945 o
15 7 7 8.422 8.842 0.796 83.778 o
15 7 8 11.653 11.503 0.873 69.682 o
15 7 9 2.220 2.919 0.650 125.885 o
15 7 10 7.727 7.627 0.754 93.345 o
15 7 11 3.693 3.290 0.657 123.221 o
15 7 12 0.084 0.112 0.552 174.455 o
15 8 0 3.019 2.451 0.670 118.140 o
15 8 1 41.378 40.138 1.453 25.166 o
15 8 2 9.056 8.591 0.817 79.537 o
15 8 3 52.141 51.334 1.655 19.384 o
15 8 4 8.734 8.730 0.824 78.194 o
15 8 5 3.535 4.135 0.691 111.088 o
15 8 6 0.492 0.524 0.608 143.847 o
15 8 7 23.585 23.020 1.124 42.004 o
15 8 8 0.884 1.076 0.622 137.454 o
15 8 9 15.239 14.751 0.915 63.445 o
15 8 10 20.540 20.485 1.027 50.385 o
15 8 11 1.329 2.186 0.601 147.212 o
15 8 12 7.280 7.452 0.726 100.664 o
15 9 0 11.029 9.324 0.831 76.886 o
15 9 1 5.751 5.594 0.733 98.755 o
15 9 2 8.168 7.187 0.789 85.267 o
15 9 3 13.030 12.886 0.901 65.427 o
15 9 4 49.283 50.104 1.620 20.229 o
15 9 5 13.054 12.851 0.915 63.445 o
15 9 6 27.359 26.030 1.187 37.674 o
15 9 7 16.028 15.253 0.957 58.009 o
15 9 8 7.663 7.801 0.775 88.368 o
15 9 9 3.142 2.731 0.663 120.640 o
15 9 10 6.156 6.502 0.719 102.628 o
15 9 11 1.645 1.404 0.573 161.924 o
15 10 0 42.121 41.542 1.460 24.926 o
15 10 1 13.943 13.410 0.908 64.425 o
15 10 2 21.482 20.436 1.090 44.739 o
15 10 3 25.476 24.975 1.159 39.511 o
15 10 4 11.576 12.159 0.894 66.454 o
15 10 5 5.585 5.839 0.740 96.901 o
15 10 6 4.288 4.184 0.691 111.088 o
15 10 7 10.258 10.944 0.831 76.886 o
15 10 8 0.789 0.035 0.601 147.212 o
15 10 9 2.845 2.102 0.615 140.596 o
15 10 10 9.589 8.723 0.733 98.755 o
15 11 0 5.682 5.273 0.733 98.755 o
15 11 1 23.947 24.207 1.138 40.979 o
15 11 2 5.505 5.147 0.733 98.755 o
15 11 3 22.509 21.714 1.083 45.319 o
15 11 4 1.464 1.550 0.629 134.417 o
15 11 5 6.757 7.229 0.754 93.345 o
15 11 6 2.460 2.172 0.615 140.596 o
15 11 7 9.153 8.116 0.754 93.345 o
15 11 8 4.517 3.757 0.643 128.636 o
15 11 9 9.493 9.624 0.761 91.640 o
15 12 0 8.512 7.801 0.768 89.981 o
15 12 1 0.408 0.698 0.587 154.305 o
15 12 2 6.107 5.538 0.719 102.628 o
15 12 3 3.335 3.157 0.643 128.636 o
15 12 4 8.900 8.479 0.789 85.267 o
15 12 5 0.559 0.140 0.580 158.046 o
15 12 6 6.045 5.888 0.691 111.088 o
15 12 7 2.394 2.444 0.601 147.212 o
15 12 8 0.780 0.440 0.580 158.046 o
15 13 0 0.973 0.950 0.594 150.696 o
15 13 1 0.711 0.657 0.601 147.212 o
15 13 2 3.685 3.897 0.657 123.221 o
15 13 3 0.005 -1.069 0.545 178.957 o
15 13 4 4.428 4.107 0.643 128.636 o
15 13 5 1.989 2.067 0.594 150.696 o
15 13 6 5.677 5.517 0.698 108.878 o
15 14 0 10.916 11.286 0.789 85.267 o
15 14 1 1.084 0.573 0.573 161.924 o
15 14 2 0.086 -0.119 0.538 183.636 o
15 14 3 0.738 1.523 0.580 158.046 o
16 0 0 0.007 -0.217 0.587 154.305 o
16 0 1 0.503 0.126 0.601 147.212 o
16 0 2 3.958 4.637 0.698 108.878 o
16 0 3 2.494 2.249 0.650 125.885 o
16 0 4 12.733 12.627 0.901 65.427 o
16 0 5 11.550 11.370 0.866 70.810 o
16 0 6 2.170 2.151 0.650 125.885 o
16 0 7 14.488 14.751 0.929 61.551 o
16 0 8 3.732 4.100 0.677 115.717 o
16 0 9 5.960 5.517 0.726 100.664 o
16 0 10 11.073 12.271 0.873 69.682 o
16 0 11 0.470 -0.042 0.580 158.046 o
16 0 12 1.179 1.103 0.594 150.696 o
16 0 13 1.255 1.523 0.587 154.305 o
16 1 0 0.087 0.342 0.594 150.696 o
16 1 1 3.446 2.759 0.670 118.140 o
16 1 2 16.054 16.287 0.964 57.172 o
16 1 3 5.926 5.713 0.740 96.901 o
16 1 4 3.132 2.919 0.663 120.640 o
16 1 5 2.533 2.912 0.650 125.885 o
16 1 6 10.821 10.777 0.852 73.151 o
16 1 7 3.308 3.702 0.684 113.367 o
16 1 8 0.999 1.076 0.601 147.212 o
16 1 9 2.149 2.354 0.663 120.640 o
16 1 10 5.278 5.259 0.712 104.650 o
16 1 11 9.595 9.240 0.789 85.267 o
16 1 12 9.196 8.891 0.768 89.981 o
16 1 13 0.358 0.677 0.573 161.924 o
16 2 0 11.942 11.691 0.880 68.580 o
16 2 1 9.354 9.261 0.810 80.914 o
16 2 2 5.031 3.988 0.705 106.732 o
16 2 3 7.774 7.550 0.775 88.368 o
16 2 4 0.676 1.090 0.622 137.454 o
16 2 5 11.557 11.733 0.873 69.682 o
16 2 6 9.342 9.275 0.810 80.914 o
16 2 7 9.350 9.058 0.810 80.914 o
16 2 8 2.462 3.094 0.670 118.140 o
16 2 9 3.232 3.038 0.684 113.367 o
16 2 10 4.746 4.770 0.705 106.732 o
16 2 11 5.788 6.020 0.726 100.664 o
16 2 12 6.333 6.244 0.698 108.878 o
16 2 13 3.909 3.771 0.636 131.479 o
16 3 0 1.090 1.502 0.643 128.636 o
16 3 1 34.358 33.915 1.327 30.160 o
16 3 2 13.006 11.992 0.887 67.504 o
16 3 3 0.767 0.175 0.615 140.596 o
16 3 4 2.202 2.095 0.650 125.885 o
16 3 5 10.782 10.364 0.845 74.365 o
16 3 6 1.170 0.650 0.622 137.454 o
16 3 7 8.871 8.632 0.803 82.327 o
16 3 8 29.443 28.852 1.257 33.604 o
16 3 9 16.760 16.839 0.985 54.765 o
16 3 10 22.937 21.351 1.062 47.125 o
16 3 11 4.099 4.100 0.677 115.717 o
16 3 12 5.447 5.343 0.670 118.140 o
16 4 0 0.024 -0.042 0.594 150.696 o
16 4 1 4.623 5.050 0.719 102.628 o
16 4 2 3.131 3.094 0.677 115.717 o
16 4 3 30.104 28.803 1.236 34.753 o
16 4 4 26.363 26.233 1.180 38.121 o
16 4 5 11.882 11.964 0.873 69.682 o
16 4 6 3.789 4.637 0.705 106.732 o
16 4 7 15.949 16.245 0.957 58.009 o
16 4 8 0.292 0.733 0.622 137.454 o
16 4 9 5.893 5.231 0.733 98.755 o
16 4 10 0.221 -0.237 0.580 158.046 o
16 4 11 0.166 -0.286 0.559 170.121 o
16 4 12 1.456 1.425 0.580 158.046 o
16 5 0 0.000 0.824 0.615 140.596 o
16 5 1 3.537 2.891 0.677 115.717 o
16 5 2 0.854 0.698 0.622 137.454 o
16 5 3 0.653 0.587 0.615 140.596 o
16 5 4 0.580 0.824 0.622 137.454 o
16 5 5 1.949 2.179 0.650 125.885 o
16 5 6 3.304 2.961 0.663 120.640 o
16 5 7 5.748 6.174 0.761 91.640 o
16 5 8 34.479 34.725 1.341 29.535 o
16 5 9 2.508 2.403 0.650 125.885 o
16 5 10 8.707 9.065 0.803 82.327 o
16 5 11 0.915 0.733 0.594 150.696 o
16 5 12 16.482 15.917 0.915 63.445 o
16 6 0 14.783 13.982 0.936 60.636 o
16 6 1 5.456 5.469 0.740 96.901 o
16 6 2 32.911 32.288 1.299 31.471 o
16 6 3 20.529 19.451 1.048 48.390 o
16 6 4 1.674 2.577 0.643 128.636 o
16 6 5 6.484 5.266 0.733 98.755 o
16 6 6 4.451 4.344 0.712 104.650 o
16 6 7 12.714 13.263 0.908 64.425 o
16 6 8 14.587 15.253 0.943 59.741 o
16 6 9 3.854 3.806 0.663 120.640 o
16 6 10 8.096 7.711 0.754 93.345 o
16 6 11 1.398 1.362 0.594 150.696 o
16 7 0 5.962 6.251 0.747 95.098 o
16 7 1 2.261 2.919 0.677 115.717 o
16 7 2 32.185 30.430 1.264 33.234 o
16 7 3 3.962 2.815 0.684 113.367 o
16 7 4 6.928 6.363 0.754 93.345 o
16 7 5 18.382 17.970 1.041 49.042 o
16 7 6 13.921 13.870 0.936 60.636 o
16 7 7 3.156 4.058 0.691 111.088 o
16 7 8 7.190 6.879 0.754 93.345 o
16 7 9 6.061 5.315 0.719 102.628 o
16 7 10 2.698 2.933 0.629 134.417 o
16 7 11 2.429 2.207 0.615 140.596 o
16 8 0 0.000 -0.203 0.594 150.696 o
16 8 1 1.099 1.320 0.622 137.454 o
16 8 2 4.712 4.672 0.740 96.901 o
16 8 3 29.163 29.445 1.257 33.604 o
16 8 4 6.904 7.361 0.796 83.778 o
16 8 5 26.900 25.366 1.166 39.040 o
16 8 6 2.687 2.144 0.657 123.221 o
16 8 7 17.854 17.516 0.978 55.550 o
16 8 8 3.160 3.010 0.657 123.221 o
16 8 9 0.162 0.251 0.566 165.947 o
16 8 10 4.346 4.449 0.643 128.636 o
16 9 0 1.315 2.696 0.670 118.140 o
16 9 1 23.187 23.034 1.131 41.487 o
16 9 2 24.011 23.229 1.124 42.004 o
16 9 3 1.886 1.278 0.663 120.640 o
16 9 4 9.511 9.457 0.838 75.609 o
16 9 5 9.533 8.940 0.817 79.537 o
16 9 6 7.822 7.822 0.761 91.640 o
16 9 7 0.480 0.782 0.601 147.212 o
16 9 8 9.215 8.653 0.761 91.640 o
16 9 9 12.289 13.011 0.824 78.194 o
16 10 0 19.996 20.498 1.062 47.125 o
16 10 1 1.857 1.516 0.629 134.417 o
16 10 2 4.434 4.735 0.698 108.878 o
16 10 3 0.357 0.126 0.594 150.696 o
16 10 4 15.787 14.332 0.922 62.487 o
16 10 5 7.689 7.620 0.775 88.368 o
16 10 6 0.091 -0.468 0.580 158.046 o
16 10 7 3.962 3.806 0.643 128.636 o
16 10 8 1.446 2.081 0.580 158.046 o
16 11 0 0.037 0.677 0.594 150.696 o
16 11 1 5.292 4.686 0.684 113.367 o
16 11 2 3.987 4.435 0.698 108.878 o
16 11 3 6.762 7.061 0.740 96.901 o
16 11 4 3.994 3.967 0.663 120.640 o
16 11 5 12.160 12.481 0.845 74.365 o
16 11 6 3.233 3.555 0.636 131.479 o
16 11 7 5.246 5.329 0.684 113.367 o
16 12 0 22.398 21.714 1.034 49.707 o
16 12 1 2.528 1.550 0.622 137.454 o
16 12 2 3.558 3.904 0.650 125.885 o
16 12 3 0.429 0.517 0.566 165.947 o
16 12 4 1.336 1.027 0.580 158.046 o
16 12 5 2.577 2.912 0.629 134.417 o
16 13 0 4.337 3.730 0.657 123.221 o
16 13 1 2.033 1.984 0.608 143.847 o
16 13 2 3.617 3.443 0.629 134.417 o
17 0 1 129.829 128.306 3.010 5.861 o
17 0 2 0.636 1.229 0.615 140.596 o
17 0 3 45.961 45.642 1.550 22.092 o
17 0 4 0.957 1.746 0.663 120.640 o
17 0 5 17.572 18.403 1.020 51.078 o
17 0 6 2.128 2.521 0.691 111.088 o
17 0 7 56.212 55.594 1.746 17.420 o
17 0 8 0.016 -0.119 0.601 147.212 o
17 0 9 30.853 31.561 1.243 34.364 o
17 0 10 0.133 -0.412 0.566 165.947 o
17 0 11 0.487 0.733 0.559 170.121 o
17 1 0 1.539 2.326 0.670 118.140 o
17 1 1 20.752 20.596 1.083 45.319 o
17 1 2 18.715 17.914 1.027 50.385 o
17 1 3 16.037 16.189 0.978 55.550 o
17 1 4 91.294 90.536 2.347 9.644 o
17 1 5 6.162 5.957 0.754 93.345 o
17 1 6 50.540 50.384 1.662 19.221 o
17 1 7 5.880 5.992 0.754 93.345 o
17 1 8 8.672 8.758 0.803 82.327 o
17 1 9 0.896 0.915 0.601 147.212 o
17 1 10 14.892 14.946 0.901 65.427 o
17 1 11 3.319 2.968 0.622 137.454 o
17 2 0 41.025 40.473 1.453 25.166 o
17 2 1 26.573 26.749 1.194 37.235 o
17 2 2 9.547 8.856 0.824 78.194 o
17 2 3 15.483 15.211 0.950 58.865 o
17 2 4 0.391 -0.028 0.608 143.847 o
17 2 5 15.339 15.987 0.999 53.243 o
17 2 6 7.936 8.884 0.824 78.194 o
17 2 7 0.743 0.573 0.622 137.454 o
17 2 8 14.041 14.709 0.929 61.551 o
17 2 9 12.161 11.845 0.845 74.365 o
17 2 10 2.531 2.773 0.643 128.636 o
17 2 11 0.706 1.027 0.559 170.121 o
17 3 0 2.321 2.256 0.670 118.140 o
17 3 1 10.802 11.510 0.873 69.682 o
17 3 2 1.400 0.936 0.636 131.479 o
17 3 3 14.914 14.583 0.943 59.741 o
17 3 4 6.714 6.844 0.754 93.345 o
17 3 5 1.239 1.914 0.663 120.640 o
17 3 6 3.274 2.605 0.677 115.717 o
17 3 7 2.734 2.179 0.663 120.640 o
17 3 8 19.024 18.159 0.999 53.243 o
17 3 9 3.342 3.764 0.677 115.717 o
17 3 10 24.455 24.843 1.083 45.319 o
17 3 11 5.391 4.798 0.684 113.367 o
17 4 0 15.036 14.164 0.929 61.551 o
17 4 1 3.314 3.122 0.684 113.367 o
17 4 2 14.729 13.808 0.922 62.487 o
17 4 3 2.735 3.038 0.670 118.140 o
17 4 4 2.976 2.647 0.670 118.140 o
17 4 5 7.456 6.831 0.775 88.368 o
17 4 6 0.785 0.412 0.622 137.454 o
17 4 7 6.071 6.712 0.747 95.098 o
17 4 8 6.236 5.657 0.719 102.628 o
17 4 9 4.525 4.149 0.684 113.367 o
17 4 10 0.481 -0.021 0.573 161.924 o
17 5 0 3.504 3.988 0.698 108.878 o
17 5 1 9.313 10.008 0.838 75.609 o
17 5 2 1.451 0.733 0.650 125.885 o
17 5 3 0.656 0.650 0.650 125.885 o
17 5 4 1.372 0.957 0.643 128.636 o
17 5 5 8.514 8.185 0.803 82.327 o
17 5 6 0.271 0.370 0.615 140.596 o
17 5 7 2.386 2.738 0.650 125.885 o
17 5 8 1.287 1.495 0.622 137.454 o
17 5 9 0.614 0.608 0.587 154.305 o
17 5 10 3.909 4.267 0.643 128.636 o
17 6 0 17.371 16.587 1.013 51.785 o
17 6 1 0.971 0.768 0.643 128.636 o
17 6 2 2.924 3.115 0.684 113.367 o
17 6 3 9.573 9.959 0.852 73.151 o
17 6 4 5.965 5.594 0.740 96.901 o
17 6 5 2.293 2.605 0.657 123.221 o
17 6 6 16.428 16.203 0.950 58.865 o
17 6 7 1.868 1.676 0.622 137.454 o
17 6 8 1.211 0.922 0.608 143.847 o
17 6 9 2.966 2.975 0.636 131.479 o
17 7 0 0.091 0.112 0.608 143.847 o
17 7 1 7.280 7.187 0.789 85.267 o
17 7 2 8.457 8.109 0.810 80.914 o
17 7 3 2.876 3.331 0.677 115.717 o
17 7 4 2.319 3.436 0.677 115.717 o
17 7 5 2.452 3.401 0.650 125.885 o
17 7 6 1.173 1.557 0.608 143.847 o
17 7 7 0.048 0.482 0.587 154.305 o
17 7 8 6.437 5.825 0.691 111.088 o
17 7 9 7.811 7.836 0.747 95.098 o
17 8 0 21.139 20.429 1.055 47.751 o
17 8 1 8.201 8.486 0.796 83.778 o
17 8 2 3.488 3.702 0.691 111.088 o
17 8 3 1.435 1.781 0.622 137.454 o
17 8 4 0.933 0.845 0.601 147.212 o
17 8 5 0.499 0.070 0.601 147.212 o
17 8 6 9.339 9.114 0.789 85.267 o
17 8 7 1.667 1.222 0.594 150.696 o
17 8 8 0.813 0.608 0.573 161.924 o
17 9 0 0.845 1.243 0.622 137.454 o
17 9 1 0.627 1.495 0.615 140.596 o
17 9 2 14.138 14.639 0.915 63.445 o
17 9 3 3.154 3.981 0.691 111.088 o
17 9 4 0.506 0.552 0.594 150.696 o
17 9 5 20.665 19.102 0.992 53.996 o
17 9 6 0.973 0.545 0.580 158.046 o
17 9 7 0.355 1.110 0.594 150.696 o
17 10 0 19.102 17.677 0.978 55.550 o
17 10 1 0.049 -0.251 0.573 161.924 o
17 10 2 0.801 1.027 0.587 154.305 o
17 10 3 2.627 2.836 0.636 131.479 o
17 10 4 3.654 3.108 0.636 131.479 o
17 10 5 1.656 1.620 0.587 154.305 o
17 11 0 1.301 1.152 0.594 150.696 o
17 11 1 7.008 6.837 0.712 104.650 o
17 11 2 0.014 -0.133 0.545 178.957 o
17 11 3 0.290 0.454 0.580 158.046 o
18 0 0 0.003 -0.175 0.629 134.417 o
18 0 1 10.364 10.700 0.880 68.580 o
18 0 2 0.008 0.042 0.622 137.454 o
18 0 3 0.237 0.405 0.622 137.454 o
18 0 4 0.203 0.510 0.615 140.596 o
18 0 5 0.140 0.328 0.601 147.212 o
18 0 6 0.427 0.091 0.608 143.847 o
18 0 7 4.594 5.050 0.705 106.732 o
18 0 8 0.542 -0.035 0.580 158.046 o
18 0 9 3.840 3.380 0.629 134.417 o
18 1 0 3.438 3.373 0.712 104.650 o
18 1 1 3.198 3.010 0.698 108.878 o
18 1 2 4.704 4.589 0.733 98.755 o
18 1 3 1.960 2.396 0.663 120.640 o
18 1 4 13.555 13.731 0.929 61.551 o
18 1 5 11.230 11.356 0.859 71.966 o
18 1 6 17.360 17.265 0.978 55.550 o
18 1 7 4.344 4.274 0.684 113.367 o
18 1 8 1.357 0.964 0.601 147.212 o
18 1 9 1.537 1.250 0.587 154.305 o
18 2 0 23.796 23.942 1.152 39.992 o
18 2 1 7.827 7.305 0.810 80.914 o
18 2 2 16.392 15.351 0.985 54.765 o
18 2 3 23.702 22.964 1.131 41.487 o
18 2 4 0.342 0.140 0.608 143.847 o
18 2 5 2.690 2.975 0.677 115.717 o
18 2 6 3.196 3.150 0.650 125.885 o
18 2 7 7.266 7.613 0.768 89.981 o
18 2 8 2.045 2.486 0.629 134.417 o
18 2 9 0.969 1.334 0.594 150.696 o
18 3 0 5.707 6.397 0.782 86.797 o
18 3 1 10.765 9.708 0.845 74.365 o
18 3 2 6.687 5.552 0.775 88.368 o
18 3 3 17.454 17.439 1.006 52.507 o
18 3 4 0.285 0.817 0.615 140.596 o
18 3 5 18.560 18.208 0.999 53.243 o
18 3 6 6.000 5.545 0.740 96.901 o
18 3 7 7.827 7.089 0.754 93.345 o
18 3 8 10.504 10.022 0.789 85.267 o
18 3 9 5.747 5.790 0.698 108.878 o
18 4 0 26.201 25.220 1.173 38.576 o
18 4 1 5.342 5.601 0.747 95.098 o
18 4 2 9.739 10.169 0.845 74.365 o
18 4 3 9.043 9.310 0.824 78.194 o
18 4 4 14.399 14.562 0.929 61.551 o
18 4 5 20.684 21.085 1.041 49.042 o
18 4 6 0.163 -0.615 0.587 154.305 o
18 4 7 6.123 5.294 0.698 108.878 o
18 4 8 2.006 2.458 0.615 140.596 o
18 5 0 0.055 -0.028 0.601 147.212 o
18 5 1 1.810 1.676 0.643 128.636 o
18 5 2 2.356 2.249 0.643 128.636 o
18 5 3 1.582 1.243 0.615 140.596 o
18 5 4 5.104 6.069 0.719 102.628 o
18 5 5 0.341 1.159 0.615 140.596 o
18 5 6 0.720 1.509 0.601 147.212 o
18 5 7 5.767 5.511 0.698 108.878 o
18 5 8 15.390 15.833 0.908 64.425 o
18 6 0 0.043 0.615 0.608 143.847 o
18 6 1 5.180 5.552 0.726 100.664 o
18 6 2 2.205 2.095 0.650 125.885 o
18 6 3 4.454 4.519 0.712 104.650 o
18 6 4 4.444 4.700 0.705 106.732 o
18 6 5 1.640 1.034 0.615 140.596 o
18 6 6 5.352 5.441 0.698 108.878 o
18 6 7 4.541 3.918 0.650 125.885 o
18 7 0 0.036 0.629 0.601 147.212 o
18 7 1 0.027 -0.056 0.594 150.696 o
18 7 2 10.817 11.321 0.838 75.609 o
18 7 3 0.562 0.663 0.601 147.212 o
18 7 4 1.944 1.159 0.615 140.596 o
18 7 5 8.402 8.521 0.761 91.640 o
18 7 6 1.338 1.599 0.594 150.696 o
18 8 0 2.232 1.977 0.629 134.417 o
18 8 1 0.609 -0.007 0.580 158.046 o
18 8 2 1.747 1.788 0.629 134.417 o
18 8 3 5.205 5.420 0.698 108.878 o
18 8 4 5.947 5.294 0.691 111.088 o
18 8 5 4.865 4.868 0.691 111.088 o
18 9 0 0.143 -0.587 0.566 165.947 o
18 9 1 3.110 2.326 0.622 137.454 o
18 9 2 8.577 8.856 0.747 95.098 o
18 9 3 0.343 0.203 0.594 150.696 o
19 0 1 3.562 2.451 0.657 123.221 o
19 0 2 3.145 3.576 0.691 111.088 o
19 0 3 22.416 21.923 1.062 47.125 o
19 0 4 6.976 6.160 0.740 96.901 o
19 0 5 1.278 -0.335 0.594 150.696 o
19 0 6 0.488 0.880 0.580 158.046 o
19 0 7 0.081 0.363 0.573 161.924 o
19 1 0 2.541 2.710 0.650 125.885 o
19 1 1 0.992 0.566 0.629 134.417 o
19 1 2 18.572 18.899 1.013 51.785 o
19 1 3 3.845 3.541 0.691 111.088 o
19 1 4 0.679 0.112 0.601 147.212 o
19 1 5 1.150 0.922 0.601 147.212 o
19 1 6 0.033 -0.384 0.566 165.947 o
19 1 7 0.482 0.636 0.594 150.696 o
19 2 0 0.087 -0.091 0.594 150.696 o
19 2 1 1.410 1.467 0.629 134.417 o
19 2 2 7.209 7.515 0.775 88.368 o
19 2 3 10.246 10.777 0.831 76.886 o
19 2 4 2.051 2.116 0.643 128.636 o
19 2 5 1.086 0.391 0.594 150.696 o
19 2 6 0.771 0.754 0.566 165.947 o
19 3 0 2.163 2.535 0.650 125.885 o
19 3 1 2.406 2.340 0.650 125.885 o
19 3 2 4.314 5.105 0.705 106.732 o
19 3 3 3.648 3.946 0.677 115.717 o
19 3 4 4.973 5.804 0.712 104.650 o
19 3 5 2.163 3.464 0.636 131.479 o
19 3 6 1.426 1.117 0.608 143.847 o
19 4 0 2.791 2.277 0.657 123.221 o
19 4 1 4.223 3.841 0.691 111.088 o
19 4 2 1.858 1.921 0.636 131.479 o
19 4 3 3.307 3.255 0.650 125.885 o
19 4 4 9.447 8.744 0.768 89.981 o
19 4 5 0.953 1.453 0.594 150.696 o
19 5 0 3.335 3.667 0.677 115.717 o
19 5 1 14.306 13.801 0.887 67.504 o
19 5 2 7.080 7.738 0.740 96.901 o
19 5 3 1.963 1.062 0.601 147.212 o
19 5 4 3.727 3.199 0.650 125.885 o
19 5 5 0.277 -0.021 0.580 158.046 o
19 6 0 1.514 1.879 0.615 140.596 o
19 6 1 10.959 11.063 0.803 82.327 o
19 6 2 1.045 0.545 0.587 154.305 o
19 6 3 7.614 8.053 0.761 91.640 o
19 7 0 4.133 5.008 0.691 111.088 o
19 7 1 0.221 0.342 0.601 147.212 o
20 0 0 15.824 15.721 0.915 63.445 o
20 0 1 1.565 1.355 0.622 137.454 o
20 0 2 7.750 7.375 0.754 93.345 o
20 1 0 0.149 0.258 0.594 150.696 o
20 1 1 1.792 1.725 0.622 137.454 o
20 1 2 1.844 2.535 0.636 131.479 o
20 2 0 0.002 -0.286 0.587 154.305 o
20 2 1 0.575 1.020 0.601 147.212 o

_iucr_refine_instructions_details
;
TITL XYLITOL-MULTIPOLE-MODEL OLEX2: imported from CIF
CELL 0.71073 8.264 8.901 8.9223 90 90 90
ZERR 4 0.004 0.002 0.0014 0 0 0
LATT -1
SYMM 0.5-X,-Y,0.5+Z
SYMM 0.5+X,0.5-Y,-Z
SYMM -X,0.5+Y,0.5-Z
SFAC C H O
DISP C 0.0033 0.0016
DISP H 0 0
DISP O 0.0106 0.006
UNIT 20 48 20

SIZE 0.37 0.32 0.26
TEMP -150.7(5)
CONF
ACTA 
MORE -1
BOND $H
WGHT 0 0
FVAR 1.196583
REM <olex2.extras>
REM <HklSrc "%.\\xylitol.hkl">
REM </olex2.extras>

O1    3     0.67852  0.22881  0.42164  11.00000  0.00967  0.01605  0.00991 =
 0.00052 -0.00095  0.00061 
O2    3     0.61478  0.43604  0.18250  11.00000  0.01069  0.01407  0.01164 =
 -0.00058  0.00066 -0.00287 
O3    3     0.31815  0.43120  0.04016  11.00000  0.01299  0.01261  0.00951 =
 0.00035 -0.00053  0.00062 
O4    3     0.22912  0.12956  0.10850  11.00000  0.01173  0.01124  0.01144 =
 -0.00160 -0.00158  0.00151 
O5    3    -0.08868  0.20511  0.21607  11.00000  0.00918  0.01762  0.01285 =
 -0.00156  0.00150 -0.00146 
C1    1     0.52460  0.29377  0.39059  11.00000  0.00911  0.01539  0.00852 =
 -0.00036  0.00021  0.00037 
C2    1     0.50068  0.32288  0.22443  11.00000  0.00813  0.01116  0.00831 =
 -0.00099 -0.00021 -0.00026 
C3    1     0.32768  0.37548  0.18986  11.00000  0.00844  0.01080  0.00861 =
 -0.00098 -0.00020  0.00022 
C4    1     0.20082  0.25173  0.21009  11.00000  0.00796  0.01155  0.00852 =
 -0.00050 -0.00029  0.00023 
C5    1     0.03184  0.31480  0.18556  11.00000  0.00840  0.01252  0.01473 =
 -0.00149 -0.00010  0.00093 
H1A   2     0.51147  0.40254  0.45171  11.00000  0.03638  0.03192  0.02354 =
 -0.00733 -0.00623  0.00647 
H1B   2     0.43358  0.21692  0.43324  11.00000  0.01997  0.04559  0.03039 =
 0.01377  0.00388  0.00026 
H2    2     0.52593  0.21789  0.16197  11.00000  0.02632  0.01670  0.01828 =
 -0.00539  0.00425  0.00393 
H3    2     0.29690  0.46723  0.26747  11.00000  0.02913  0.02170  0.01527 =
 -0.00495  0.00150  0.00445 
H4    2     0.20624  0.21009  0.32559  11.00000  0.03124  0.02799  0.01760 =
 -0.00034  0.00183 -0.00299 
H5B   2     0.02062  0.35634  0.07133  11.00000  0.03100  0.03635  0.02727 =
 0.01284 -0.00025 -0.00044 
H5A   2     0.01268  0.41024  0.26222  11.00000  0.02000  0.03368  0.04461 =
 -0.01324 -0.00142  0.00437 
H11   2     0.75501  0.24340  0.33984  11.00000  0.01934  0.03394  0.02629 =
 0.00340 -0.00758  0.00259 
H12   2     0.65203  0.41673  0.08255  11.00000  0.03856  0.03407  0.02480 =
 0.00277  0.01027 -0.00640 
H13   2     0.32818  0.54049  0.04539  11.00000  0.03033  0.03098  0.01879 =
 0.00398 -0.00261 -0.00010 
H14   2     0.27851  0.05045  0.16604  11.00000  0.02886  0.02111  0.02951 =
 0.00211  0.00013  0.00515 
H15   2    -0.11899  0.15840  0.12368  11.00000  0.03606  0.03089  0.02625 =
 -0.00040 -0.00018 -0.00761 
HKLF 4

END
Q2 1 0.42593 0.58333 -0.03333 11 0.05 0.15
Q1 1 0.2037 0.36667 -0.03333 11 0.05 0.16
Q4 1 0.46296 0.06667 0.33333 11 0.05 0.14
Q5 1 0.314815 0.533333 0.35 11 0.05 0.14
Q3 1 0.722222 0.516667 0.083333 11 0.05 0.15

  REM The information below was added by Olex2.
  REM
  REM R1 = 0.0156 for 8775 Fo > 4sig(Fo) and 0.0213 for all 9942 data
  REM 199 parameters refined using 0 restraints
  REM Highest difference peak 0.1620, deepest hole -0.2034
  REM Mean Shift 0.0000, Max Shift 0.0003.

  REM +++ Tabular Listing of Refinement Information +++
  REM R1_all = 0.0213
  REM R1_gt = 0.0156
  REM wR_ref = 0.0284
  REM GOOF = 0.6579
  REM Shift_max = 0.0003
  REM Shift_mean = 0.0000
  REM Reflections_all = 9942
  REM Reflections_gt = 8775
  REM Parameters = 199
  REM Hole = -0.2034
  REM Peak = 0.1620
  REM Flack = 0.1(2)

  
;
_olex2_submission_special_instructions  'No special instructions were received'

# start Validation Reply Form
_vrf_PLAT184_XYLTOL03_cc-pVTZ
;
PROBLEM: Missing _cell_measurement_reflns_min Value ....     Please Do ! 
RESPONSE: We did not collect the X-ray data, we used the following
data set to carry out Hirshfeld Atom Refinement:
 	A. O. Madsen, H. O. Sorensen, C. Flensburg, R. F. Stewart and S. Larsen 
	CCDC 1432562: Experimental Crystal Structure Determination, 2015, 
	DOI: 10.5517/cc1k2pp0
This field was not found in the corresponding CIF file.
;
_vrf_PLAT185_XYLTOL03_cc-pVTZ
;
PROBLEM: Missing _cell_measurement_reflns_max Value ....     Please Do ! 
RESPONSE: We did not collect the X-ray data, we used the following
data set to carry out Hirshfeld Atom Refinement:
 	A. O. Madsen, H. O. Sorensen, C. Flensburg, R. F. Stewart and S. Larsen 
	CCDC 1432562: Experimental Crystal Structure Determination, 2015, 
	DOI: 10.5517/cc1k2pp0
This field was not found in the corresponding CIF file.
;
# end Validation Reply Form
