# Supplementary material for: Fragmentation and transferability in Hirshfeld atom refinement
Source: IUCrJ. 2022 Feb 26;9(Pt 2):298–315. doi: 10.1107/S2052252522000690 (PMC8895009; doi:10.1107/S2052252522000690)
Supplement: Supplementary file 2 [file m-09-00298-sup2.zip › cif/cc-pVTZ_vs_cc-pVDZ/PCYPOL04_cc-pVDZ.cif]

data_PCYPOL04_cc-pVDZ
_audit_creation_date               2021-03-03
_audit_creation_method
;
Olex2 1.3
(compiled 2020.07.31 svn.rc2a77460 for OlexSys, GUI svn.r6145)
;
_audit_contact_author_address      ?
_audit_contact_author_email        ?
_audit_contact_author_name         ''
_audit_contact_author_phone        ?
_publ_contact_author_id_orcid      ?
_publ_section_references
;
Bourhis, L.J., Dolomanov, O.V., Gildea, R.J., Howard, J.A.K., Puschmann, H.
 (2015). Acta Cryst. A71, 59-75.

Dolomanov, O.V., Bourhis, L.J., Gildea, R.J, Howard, J.A.K. & Puschmann, H.
 (2009), J. Appl. Cryst. 42, 339-341.
;
_chemical_formula_moiety           'C7 H5 N O'
_chemical_formula_sum              'C7 H5 N O'
_chemical_formula_weight           119.124
loop_
  _atom_type_symbol
  _atom_type_scat_dispersion_real
  _atom_type_scat_dispersion_imag
  _atom_type_scat_Cromer_Mann_a1
  _atom_type_scat_Cromer_Mann_a2
  _atom_type_scat_Cromer_Mann_a3
  _atom_type_scat_Cromer_Mann_a4
  _atom_type_scat_Cromer_Mann_b1
  _atom_type_scat_Cromer_Mann_b2
  _atom_type_scat_Cromer_Mann_b3
  _atom_type_scat_Cromer_Mann_b4
  _atom_type_scat_Cromer_Mann_c
  _atom_type_scat_source
  _atom_type_scat_dispersion_source
 H -0.00000 0.00000 0.49300 0.32291 0.14019 0.04081 10.51090 26.12570 3.14236
 57.79970 0.0030380000826
 'International Tables Volume C Table 6.1.1.4 (pp. 500-502)' custom
 C -0.00200 0.00230 2.31000 1.02000 1.58860 0.86500 20.84390 10.20750 0.56870
 51.65120 0.215599998832
 'International Tables Volume C Table 6.1.1.4 (pp. 500-502)' custom
 O -0.00420 0.00850 3.04850 2.28680 1.54630 0.86700 13.27710 5.70110 0.32390
 32.90890 0.250800013542
 'International Tables Volume C Table 6.1.1.4 (pp. 500-502)' custom
 N -0.00310 0.00460 12.21260 3.13220 2.01250 1.16630 0.00570 9.89330 28.99750
 0.58260 -11.5290002823
 'International Tables Volume C Table 6.1.1.4 (pp. 500-502)' custom

_space_group_crystal_system        'orthorhombic'
_space_group_IT_number             60
_space_group_name_H-M_alt          'P b c n'
_space_group_name_Hall             '-P 2n 2ab'
loop_
  _space_group_symop_id
  _space_group_symop_operation_xyz
 1 x,y,z
 2 x+1/2,-y+1/2,-z
 3 -x,y,-z+1/2
 4 -x+1/2,-y+1/2,z+1/2
 5 -x,-y,-z
 6 -x-1/2,y-1/2,z
 7 x,-y,z-1/2
 8 x-1/2,y-1/2,-z-1/2

_symmetry_Int_Tables_number        60
_cell_length_a                     9.107(2)
_cell_length_b                     10.5750(12)
_cell_length_c                     25.296(2)
_cell_angle_alpha                  90
_cell_angle_beta                   90
_cell_angle_gamma                  90
_cell_volume                       2436.2(6)
_cell_formula_units_Z              16
_cell_measurement_temperature    120(2)
_cell_measurement_reflns_used    9616
_cell_measurement_theta_min      1.87
_cell_measurement_theta_max      32.94
_exptl_crystal_F_000               991.470
_exptl_crystal_description       'thick plate'
_exptl_crystal_colour            colourless
_exptl_crystal_density_meas      ?
_exptl_crystal_density_method    ?
_exptl_crystal_density_diffrn    1.299
_exptl_transmission_factor_min   ?
_exptl_transmission_factor_max   ?
_exptl_crystal_size_max          1
_exptl_crystal_size_mid          0.5
_exptl_crystal_size_min          0.25
_exptl_absorpt_coefficient_mu    0.125
_diffrn_measurement_device_type  
;
'Huber 4-circles Kappa Goniometer, Pilatus 2M detector'
;
_diffrn_reflns_av_R_equivalents    0.0000
_diffrn_reflns_av_unetI/netI       0.0118
_diffrn_reflns_Laue_measured_fraction_full  0.9815
_diffrn_reflns_Laue_measured_fraction_max  0.9668
_diffrn_reflns_limit_h_max         11
_diffrn_reflns_limit_h_min         0
_diffrn_reflns_limit_k_max         13
_diffrn_reflns_limit_k_min         0
_diffrn_reflns_limit_l_max         33
_diffrn_reflns_limit_l_min         0
_diffrn_reflns_number              2652
_diffrn_reflns_point_group_measured_fraction_full  0.9815
_diffrn_reflns_point_group_measured_fraction_max  0.9668
_diffrn_reflns_theta_full          29.7331
_diffrn_reflns_theta_max           31.10
_diffrn_reflns_theta_min           1.87
_diffrn_ambient_temperature        120.0
_diffrn_measured_fraction_theta_full  0.9815
_diffrn_measured_fraction_theta_max  0.9668
_diffrn_radiation_type             synchrotron
_diffrn_radiation_wavelength       0.8266
_reflns_Friedel_coverage           0.0
_reflns_limit_h_max                11
_reflns_limit_h_min                0
_reflns_limit_k_max                13
_reflns_limit_k_min                0
_reflns_limit_l_max                31
_reflns_limit_l_min                0
_reflns_number_gt                  2388
_reflns_number_total               2416
_reflns_threshold_expression       I>=2u(I)
_computing_molecular_graphics      'Olex2 1.3 (Dolomanov et al., 2009)'
_computing_publication_material    'Olex2 1.3 (Dolomanov et al., 2009)'
_computing_structure_refinement    'olex2.refine 1.3 (Bourhis et al., 2015)'
_refine_diff_density_max           0.0803
_refine_diff_density_min           -0.0847
_refine_diff_density_rms           0.0226
_refine_ls_d_res_high              0.8000
_refine_ls_d_res_low               12.6480
_refine_ls_extinction_expression   Fc^*^=kFc[1+0.001xFc^2^\l^3^/sin(2\q)]^-1/4^
_refine_ls_goodness_of_fit_ref     1.0735
_refine_ls_hydrogen_treatment      refall
_refine_ls_matrix_type             full
_refine_ls_number_constraints      0
_refine_ls_number_parameters       254
_refine_ls_number_reflns           2416
_refine_ls_number_restraints       0
_refine_ls_R_factor_all            0.0150
_refine_ls_R_factor_gt             0.0149
_refine_ls_restrained_S_all        1.0735
_refine_ls_shift/su_max            0.0002
_refine_ls_shift/su_mean           0.0000
_refine_ls_structure_factor_coef   Fsqd
_refine_ls_weighting_details      
 'w=1/[\s^2^(Fo^2^)+(0.0272P)^2^+0.0455P] where P=(Fo^2^+2Fc^2^)/3'
_refine_ls_weighting_scheme        calc
_refine_ls_wR_factor_gt            0.0390
_refine_ls_wR_factor_ref           0.0392
_olex2_refinement_description
;
;
loop_
  _atom_site_label
  _atom_site_type_symbol
  _atom_site_fract_x
  _atom_site_fract_y
  _atom_site_fract_z
  _atom_site_U_iso_or_equiv
  _atom_site_adp_type
  _atom_site_occupancy
  _atom_site_refinement_flags_posn
 O1A O 0.25398(3) 0.29233(2) 0.750505(10) 0.02153(8) Uani 1.000000 .
 H1A H 0.1884(7) 0.3397(6) 0.7280(3) 0.0364(15) Uani 1.000000 .
 C2A C 0.33287(4) 0.36928(3) 0.781867(12) 0.01732(9) Uani 1.000000 .
 C3A C 0.43689(4) 0.31339(3) 0.815279(13) 0.02045(9) Uani 1.000000 .
 H3A H 0.4519(6) 0.2124(5) 0.8142(2) 0.0401(14) Uani 1.000000 .
 C4A C 0.52208(4) 0.38793(3) 0.848277(13) 0.02072(9) Uani 1.000000 .
 H4A H 0.6032(6) 0.3454(5) 0.8737(2) 0.0423(14) Uani 1.000000 .
 C5A C 0.50275(3) 0.51917(3) 0.848300(13) 0.01877(9) Uani 1.000000 .
 C6A C 0.39915(4) 0.57513(3) 0.814779(13) 0.01967(9) Uani 1.000000 .
 H6A H 0.3866(6) 0.6763(5) 0.8143(2) 0.0389(13) Uani 1.000000 .
 C7A C 0.31440(4) 0.50067(3) 0.781655(13) 0.01853(9) Uani 1.000000 .
 H7A H 0.2353(6) 0.5433(5) 0.7554(2) 0.0356(13) Uani 1.000000 .
 C8A C 0.58526(4) 0.59828(3) 0.883129(13) 0.02231(9) Uani 1.000000 .
 N9A N 0.64795(3) 0.66526(3) 0.910973(12) 0.02828(9) Uani 1.000000 .
 O1B O 0.29161(3) 0.64087(3) 1.033505(10) 0.02520(8) Uani 1.000000 .
 H1B H 0.2385(7) 0.7096(7) 1.0497(3) 0.0381(16) Uani 1.000000 .
 C2B C 0.21667(3) 0.59382(3) 0.991982(12) 0.01779(9) Uani 1.000000 .
 C3B C 0.27493(4) 0.48857(3) 0.965968(13) 0.02162(9) Uani 1.000000 .
 H3B H 0.3771(6) 0.4480(5) 0.9800(2) 0.0428(15) Uani 1.000000 .
 C4B C 0.20216(4) 0.43717(3) 0.922920(14) 0.02128(9) Uani 1.000000 .
 H4B H 0.2476(6) 0.3556(5) 0.9033(2) 0.0452(15) Uani 1.000000 .
 C5B C 0.07086(4) 0.49163(3) 0.905386(12) 0.01816(9) Uani 1.000000 .
 C6B C 0.01222(4) 0.59625(3) 0.931740(13) 0.01948(9) Uani 1.000000 .
 H6B H -0.0911(6) 0.6358(5) 0.9187(2) 0.0416(14) Uani 1.000000 .
 C7B C 0.08447(4) 0.64720(3) 0.974940(13) 0.01899(9) Uani 1.000000 .
 H7B H 0.0385(6) 0.7272(5) 0.9958(2) 0.0374(13) Uani 1.000000 .
 C8B C -0.00345(4) 0.44333(3) 0.859856(15) 0.02232(9) Uani 1.000000 .
 N9B N -0.06412(4) 0.40740(3) 0.822931(13) 0.02981(9) Uani 1.000000 .

loop_
  _atom_site_aniso_label
  _atom_site_aniso_U_11
  _atom_site_aniso_U_22
  _atom_site_aniso_U_33
  _atom_site_aniso_U_12
  _atom_site_aniso_U_13
  _atom_site_aniso_U_23
 O1A 0.02569(14) 0.01897(13) 0.01994(14) -0.00465(10) -0.00561(10) 0.00313(9)
 H1A 0.039(4) 0.034(4) 0.037(4) 0.000(3) -0.015(3) 0.003(3)
 C2A 0.01948(16) 0.01749(17) 0.01499(15) -0.00116(12) -0.00237(12) 0.00319(11)
 C3A 0.02512(18) 0.01752(18) 0.01872(16) 0.00165(12) -0.00548(13) 0.00261(12)
 H3A 0.050(3) 0.023(3) 0.047(3) 0.007(3) -0.020(3) 0.003(2)
 C4A 0.02333(18) 0.02083(17) 0.01799(16) 0.00303(13) -0.00656(13) 0.00181(12)
 H4A 0.045(3) 0.036(3) 0.045(3) 0.008(3) -0.022(3) -0.002(3)
 C5A 0.01992(17) 0.02033(17) 0.01605(16) 0.00061(12) -0.00357(12) -0.00018(12)
 C6A 0.02212(17) 0.01725(17) 0.01964(16) 0.00121(12) -0.00495(13) 0.00061(12)
 H6A 0.045(3) 0.025(3) 0.047(3) 0.004(3) -0.015(3) 0.001(2)
 C7A 0.01962(16) 0.01835(17) 0.01763(17) 0.00069(13) -0.00478(12) 0.00277(12)
 H7A 0.036(3) 0.031(3) 0.039(3) 0.005(3) -0.013(3) 0.002(2)
 C8A 0.02338(17) 0.02348(17) 0.02007(17) 0.00093(13) -0.00550(13) -0.00278(13)
 N9A 0.03028(18) 0.02691(17) 0.02765(17) 0.00057(13) -0.01100(13) -0.00769(12)
 O1B 0.02521(15) 0.02774(15) 0.02264(14) 0.00226(11) -0.00686(10) -0.00719(10)
 H1B 0.041(4) 0.036(4) 0.037(4) 0.005(3) -0.007(3) -0.011(3)
 C2B 0.01781(16) 0.01958(16) 0.01598(16) 0.00033(12) -0.00086(11) -0.00151(12)
 C3B 0.01907(17) 0.02637(18) 0.01943(17) 0.00581(14) -0.00363(13) -0.00500(13)
 H3B 0.036(3) 0.049(4) 0.043(3) 0.018(3) -0.014(3) -0.012(3)
 C4B 0.02090(17) 0.02509(17) 0.01785(16) 0.00496(13) -0.00191(13) -0.00570(13)
 H4B 0.042(3) 0.046(3) 0.048(3) 0.019(3) -0.011(3) -0.027(3)
 C5B 0.01867(17) 0.02064(16) 0.01515(16) -0.00073(12) -0.00161(12) -0.00047(12)
 C6B 0.01785(17) 0.01961(17) 0.02097(17) 0.00171(12) -0.00322(12) -0.00024(12)
 H6B 0.033(3) 0.040(3) 0.052(4) 0.009(3) -0.016(3) -0.006(3)
 C7B 0.01882(17) 0.01764(17) 0.02050(16) 0.00147(12) -0.00113(12) -0.00225(12)
 H7B 0.035(3) 0.032(3) 0.044(3) 0.006(3) -0.001(3) -0.013(3)
 C8B 0.02406(18) 0.02519(18) 0.01771(18) -0.00132(13) -0.00472(13) -0.00104(13)
 N9B 0.03347(18) 0.03383(18) 0.02214(17) -0.00194(13) -0.01137(13) -0.00474(13)

loop_
  _geom_bond_atom_site_label_1
  _geom_bond_atom_site_label_2
  _geom_bond_distance
  _geom_bond_site_symmetry_2
  _geom_bond_publ_flag
 O1A H1A 0.966(6) . ?
 O1A C2A 1.3445(4) . ?
 C2A C3A 1.4004(5) . ?
 C2A C7A 1.3997(5) . ?
 C3A H3A 1.078(5) . ?
 C3A C4A 1.3857(5) . ?
 C4A H4A 1.077(5) . ?
 C4A C5A 1.3989(5) . ?
 C5A C6A 1.3997(5) . ?
 C5A C8A 1.4286(5) . ?
 C6A H6A 1.076(5) . ?
 C6A C7A 1.3848(5) . ?
 C7A H7A 1.078(5) . ?
 C8A N9A 1.1505(5) . ?
 O1B H1B 0.964(7) . ?
 O1B C2B 1.3478(4) . ?
 C2B C3B 1.3976(5) . ?
 C2B C7B 1.3979(5) . ?
 C3B H3B 1.084(5) . ?
 C3B C4B 1.3858(5) . ?
 C4B H4B 1.077(5) . ?
 C4B C5B 1.3994(5) . ?
 C5B C6B 1.3978(5) . ?
 C5B C8B 1.4301(5) . ?
 C6B H6B 1.081(5) . ?
 C6B C7B 1.3847(5) . ?
 C7B H7B 1.082(5) . ?
 C8B N9B 1.1498(5) . ?

loop_
  _geom_angle_atom_site_label_1
  _geom_angle_atom_site_label_2
  _geom_angle_atom_site_label_3
  _geom_angle
  _geom_angle_site_symmetry_1
  _geom_angle_site_symmetry_3
  _geom_angle_publ_flag
 C2A O1A H1A 111.4(4) . . ?
 C3A C2A O1A 117.53(3) . . ?
 C7A C2A O1A 122.30(3) . . ?
 C7A C2A C3A 120.17(3) . . ?
 H3A C3A C2A 119.3(3) . . ?
 C4A C3A C2A 120.15(3) . . ?
 C4A C3A H3A 120.5(3) . . ?
 H4A C4A C3A 120.4(3) . . ?
 C5A C4A C3A 119.62(3) . . ?
 C5A C4A H4A 120.0(3) . . ?
 C6A C5A C4A 120.26(3) . . ?
 C8A C5A C4A 121.00(3) . . ?
 C8A C5A C6A 118.72(3) . . ?
 H6A C6A C5A 119.9(3) . . ?
 C7A C6A C5A 120.12(3) . . ?
 C7A C6A H6A 119.9(3) . . ?
 C6A C7A C2A 119.68(3) . . ?
 H7A C7A C2A 119.9(3) . . ?
 H7A C7A C6A 120.4(3) . . ?
 N9A C8A C5A 177.56(4) . . ?
 C2B O1B H1B 110.8(4) . . ?
 C3B C2B O1B 117.95(3) . . ?
 C7B C2B O1B 121.83(3) . . ?
 C7B C2B C3B 120.22(3) . . ?
 H3B C3B C2B 119.1(3) . . ?
 C4B C3B C2B 120.06(3) . . ?
 C4B C3B H3B 120.8(3) . . ?
 H4B C4B C3B 119.5(3) . . ?
 C5B C4B C3B 119.75(3) . . ?
 C5B C4B H4B 120.8(3) . . ?
 C6B C5B C4B 120.07(3) . . ?
 C8B C5B C4B 120.84(3) . . ?
 C8B C5B C6B 119.08(3) . . ?
 H6B C6B C5B 119.6(3) . . ?
 C7B C6B C5B 120.19(3) . . ?
 C7B C6B H6B 120.2(3) . . ?
 C6B C7B C2B 119.70(3) . . ?
 H7B C7B C2B 119.9(3) . . ?
 H7B C7B C6B 120.4(3) . . ?
 N9B C8B C5B 178.36(4) . . ?

loop_
  _geom_torsion_atom_site_label_1
  _geom_torsion_atom_site_label_2
  _geom_torsion_atom_site_label_3
  _geom_torsion_atom_site_label_4
  _geom_torsion
  _geom_torsion_site_symmetry_1
  _geom_torsion_site_symmetry_2
  _geom_torsion_site_symmetry_3
  _geom_torsion_site_symmetry_4
  _geom_torsion_publ_flag
 O1A C2A C3A C4A 179.62(3) . . . . ?
 O1A C2A C7A C6A -179.85(3) . . . . ?
 C2A C3A C4A C5A 0.49(4) . . . . ?
 C2A C7A C6A C5A -0.01(4) . . . . ?
 C3A C4A C5A C6A -0.71(4) . . . . ?
 C3A C4A C5A C8A 177.85(3) . . . . ?
 C4A C5A C6A C7A 0.47(4) . . . . ?
 O1B C2B C3B C4B -179.72(3) . . . . ?
 O1B C2B C7B C6B 179.36(3) . . . . ?
 C2B C3B C4B C5B 0.49(4) . . . . ?
 C2B C7B C6B C5B 0.24(4) . . . . ?
 C3B C4B C5B C6B -1.01(4) . . . . ?
 C3B C4B C5B C8B 177.62(3) . . . . ?
 C4B C5B C6B C7B 0.65(4) . . . . ?

loop_
  _refln_index_h
  _refln_index_k
  _refln_index_l
  _refln_F_squared_calc
  _refln_F_squared_meas
  _refln_F_squared_sigma
  _refln_F_squared_weight
  _refln_observed_status
0 0 2 96.937 103.868 1.705 2.321 o
0 0 4 505.058 539.469 8.857 0.114 o
0 0 6 631.589 655.035 10.752 0.076 o
0 0 8 328.411 334.196 5.542 0.270 o
0 0 10 74.764 78.860 1.326 3.589 o
0 0 12 3139.100 3354.270 77.676 0.002 o
0 0 14 1376.490 1466.370 24.061 0.016 o
0 0 16 1651.490 1726.870 28.323 0.012 o
0 0 18 3938.750 4151.870 68.014 0.002 o
0 0 20 597.279 623.775 10.325 0.084 o
0 0 22 130.689 136.217 2.321 1.398 o
0 0 24 102.144 99.037 1.752 2.241 o
0 0 26 84.468 85.207 2.131 2.490 o
0 0 28 2848.450 2947.900 48.311 0.004 o
0 0 30 1494.180 1535.050 25.245 0.014 o
0 2 2 1423.210 1380.640 16.009 0.019 o
0 2 4 4191.780 3930.210 52.573 0.002 o
0 2 6 1701.760 1780.390 20.650 0.013 o
0 2 7 2302.120 2408.430 27.897 0.007 o
0 2 8 628.925 661.666 8.857 0.083 o
0 2 9 2973.140 3068.200 41.064 0.004 o
0 2 10 59.214 59.915 0.853 5.646 o
0 2 11 1613.970 1662.450 22.261 0.013 o
0 2 12 513.666 524.786 7.057 0.126 o
0 2 13 236.120 235.017 2.747 0.575 o
0 2 14 3244.800 3474.580 40.259 0.003 o
0 2 15 10.857 10.657 0.237 53.906 o
0 2 16 2608.670 2728.130 31.639 0.005 o
0 2 17 1147.540 1216.760 14.114 0.027 o
0 2 18 302.952 294.032 3.979 0.355 o
0 2 19 1480.250 1498.100 20.082 0.016 o
0 2 20 178.388 172.261 2.084 0.965 o
0 2 21 1023.300 1049.100 14.114 0.033 o
0 2 22 302.576 294.079 4.026 0.354 o
0 2 23 113.919 113.104 1.989 1.827 o
0 2 24 245.527 236.106 2.794 0.548 o
0 2 25 17.407 18.472 0.284 30.413 o
0 2 26 327.561 320.034 3.789 0.318 o
0 2 27 840.478 835.490 9.757 0.052 o
0 2 28 218.515 210.388 2.510 0.675 o
0 2 29 511.226 487.369 5.731 0.140 o
0 2 30 5.046 6.347 0.189 111.020 o
0 2 31 4.900 5.399 0.189 119.577 o
0 4 1 1588.140 1536.940 17.809 0.015 o
0 4 2 3289.210 3348.120 44.758 0.003 o
0 4 3 5132.810 5243.120 70.098 0.001 o
0 4 4 55.098 53.900 0.758 6.469 o
0 4 5 1158.900 1157.560 13.451 0.028 o
0 4 6 2302.270 2329.330 26.997 0.007 o
0 4 8 944.661 942.057 12.646 0.040 o
0 4 9 976.190 1006.000 13.499 0.036 o
0 4 10 571.582 557.940 7.531 0.107 o
0 4 12 116.558 118.740 1.421 1.947 o
0 4 14 1.045 1.374 0.142 462.957 o
0 4 15 3934.220 4289.700 49.684 0.002 o
0 4 16 92.707 98.374 1.705 2.468 o
0 4 17 618.645 615.724 8.289 0.090 o
0 4 18 123.375 123.618 1.752 1.710 o
0 4 19 175.198 179.839 2.131 0.956 o
0 4 20 1645.810 1710.760 19.845 0.014 o
0 4 21 1092.130 1104.510 12.835 0.031 o
0 4 22 79.540 77.344 1.137 3.604 o
0 4 23 3.923 3.647 0.189 154.380 o
0 4 24 66.920 65.409 1.184 4.440 o
0 4 25 79.438 78.623 0.995 3.699 o
0 4 26 205.833 205.652 2.842 0.700 o
0 4 27 28.470 28.844 0.426 16.350 o
0 4 28 35.594 35.570 0.710 11.152 o
0 4 29 395.196 381.654 6.347 0.200 o
0 4 30 27.398 27.376 0.474 16.850 o
0 6 0 661.388 630.406 10.373 0.076 o
0 6 1 164.798 160.088 1.895 1.111 o
0 6 2 161.142 154.499 1.847 1.164 o
0 6 3 500.423 497.789 6.726 0.135 o
0 6 4 1073.590 1131.510 15.156 0.029 o
0 6 5 1939.260 1987.370 23.066 0.010 o
0 6 6 1210.230 1233.340 14.304 0.025 o
0 6 7 2136.660 2236.020 25.908 0.008 o
0 6 8 37.999 35.333 0.474 11.643 o
0 6 9 52.348 54.420 0.710 6.828 o
0 6 10 24.894 26.381 0.379 19.222 o
0 6 11 226.434 222.039 3.031 0.600 o
0 6 12 888.601 890.905 11.983 0.044 o
0 6 13 801.542 815.123 9.473 0.056 o
0 6 14 711.325 737.448 9.946 0.066 o
0 6 15 778.625 761.603 8.857 0.061 o
0 6 16 6088.460 6806.120 78.860 0.001 o
0 6 17 3232.860 3407.320 39.501 0.004 o
0 6 18 675.183 666.876 8.999 0.077 o
0 6 19 14.232 13.546 0.237 40.717 o
0 6 20 36.913 38.696 0.758 10.276 o
0 6 21 45.317 45.895 0.710 8.310 o
0 6 22 135.529 133.565 2.321 1.366 o
0 6 23 49.977 47.363 0.900 7.070 o
0 6 24 9.383 9.757 0.332 56.007 o
0 6 26 213.682 211.193 3.600 0.608 o
0 6 27 91.840 91.364 2.321 2.164 o
0 6 28 185.065 178.797 3.079 0.802 o
0 8 0 426.260 445.926 7.389 0.160 o
0 8 1 303.174 290.764 3.458 0.372 o
0 8 2 636.011 632.775 7.389 0.089 o
0 8 3 1126.650 1180.290 15.819 0.027 o
0 8 4 395.200 404.673 4.736 0.216 o
0 8 5 211.496 214.509 2.558 0.688 o
0 8 6 11.209 11.604 0.237 51.156 o
0 8 7 109.617 107.373 1.326 2.205 o
0 8 8 251.867 250.457 4.215 0.449 o
0 8 9 76.067 75.450 0.947 3.966 o
0 8 10 43.617 42.864 0.568 9.257 o
0 8 11 1766.140 1804.540 20.982 0.012 o
0 8 12 1569.390 1585.730 21.266 0.014 o
0 8 13 615.118 628.985 8.478 0.089 o
0 8 14 130.604 130.818 1.610 1.612 o
0 8 15 42.212 45.564 0.710 8.831 o
0 8 16 4438.900 4921.050 57.073 0.002 o
0 8 17 4.603 4.878 0.284 109.851 o
0 8 18 899.529 894.694 12.030 0.044 o
0 8 19 831.059 815.123 9.520 0.054 o
0 8 20 0.454 0.284 0.142 888.788 o
0 8 21 113.311 113.293 1.610 1.979 o
0 8 22 196.092 187.464 3.173 0.734 o
0 8 23 32.754 33.438 0.947 10.657 o
0 8 24 23.588 24.676 0.758 16.343 o
0 10 0 1562.690 1642.560 38.127 0.010 o
0 10 1 246.783 239.990 4.073 0.474 o
0 10 2 687.268 694.821 9.378 0.072 o
0 10 3 3.810 3.363 0.237 146.738 o
0 10 4 3.508 3.979 0.189 160.556 o
0 10 5 734.934 742.658 8.668 0.067 o
0 10 6 11.909 11.841 0.237 48.659 o
0 10 7 56.345 56.457 0.758 6.216 o
0 10 8 20.527 21.314 0.332 24.814 o
0 10 9 10.858 10.894 0.284 51.498 o
0 10 10 15.297 15.582 0.426 32.281 o
0 10 11 226.721 220.997 3.031 0.601 o
0 10 12 417.293 421.060 4.973 0.197 o
0 10 13 156.795 154.073 2.179 1.145 o
0 10 14 70.486 68.866 1.042 4.328 o
0 10 15 1.011 0.900 0.142 523.405 o
0 10 16 621.761 596.778 7.010 0.096 o
0 10 17 177.419 182.538 2.179 0.932 o
0 10 18 682.744 706.661 9.567 0.072 o
0 10 19 126.923 136.975 2.368 1.417 o
0 10 20 332.057 322.781 7.625 0.223 o
0 12 0 495.010 454.404 7.531 0.136 o
0 12 1 1.359 1.895 0.189 317.161 o
0 12 2 318.206 304.925 4.168 0.327 o
0 12 3 259.065 256.520 3.079 0.484 o
0 12 4 120.620 117.745 1.658 1.817 o
0 12 5 33.811 35.854 0.521 12.545 o
0 12 6 14.180 14.351 0.284 38.852 o
0 12 7 440.671 429.965 5.068 0.183 o
0 12 8 387.262 374.265 4.405 0.235 o
0 12 9 121.095 119.119 1.705 1.786 o
0 12 10 966.913 966.213 13.025 0.038 o
0 12 11 88.818 91.506 1.326 2.894 o
0 12 12 35.750 35.049 1.089 9.136 o
1 0 2 1047.800 984.211 11.415 0.036 o
1 0 4 1645.140 1573.880 25.813 0.013 o
1 0 6 5679.520 5200.500 85.159 0.001 o
1 0 8 2043.420 1855.700 30.407 0.009 o
1 0 10 529.886 538.995 7.247 0.119 o
1 0 12 9.443 10.562 0.189 61.633 o
1 0 14 751.499 756.867 10.183 0.061 o
1 0 16 1271.890 1299.650 15.062 0.023 o
1 0 18 587.489 574.991 6.726 0.106 o
1 0 20 393.821 393.305 4.594 0.222 o
1 0 22 1.070 1.468 0.142 449.075 o
1 0 24 524.134 535.680 7.247 0.121 o
1 0 26 362.382 359.819 4.263 0.260 o
1 0 28 400.867 386.674 5.257 0.211 o
1 0 30 32.616 33.675 0.710 12.152 o
1 1 0 436.657 414.335 5.542 0.183 o
1 1 1 110.474 110.357 0.995 2.270 o
1 1 3 161.025 164.825 1.942 1.114 o
1 1 4 59.649 66.403 0.663 5.605 o
1 1 5 1856.080 1587.620 18.377 0.013 o
1 1 6 2384.080 2162.140 28.986 0.007 o
1 1 7 2847.900 2427.370 28.134 0.005 o
1 1 8 455.448 458.477 3.789 0.180 o
1 1 9 1112.120 1155.670 10.136 0.031 o
1 1 10 209.917 216.829 2.084 0.721 o
1 1 11 72.624 73.840 0.616 4.464 o
1 1 12 1457.140 1471.580 12.883 0.019 o
1 1 13 50.543 49.021 0.426 7.919 o
1 1 14 30.764 31.118 0.332 15.372 o
1 1 15 478.061 503.473 4.784 0.155 o
1 1 16 583.557 591.095 5.210 0.111 o
1 1 17 59.640 58.825 0.568 6.061 o
1 1 18 280.121 290.858 2.416 0.436 o
1 1 19 28.729 28.939 0.332 16.783 o
1 1 20 292.787 291.664 2.605 0.410 o
1 1 21 113.946 113.104 1.137 2.131 o
1 1 22 153.640 157.578 1.563 1.253 o
1 1 23 13.018 13.309 0.189 44.918 o
1 1 24 3.050 3.315 0.142 200.431 o
1 1 25 402.269 405.572 3.600 0.225 o
1 1 26 1438.120 1447.900 11.888 0.020 o
1 1 27 68.199 67.303 0.616 4.962 o
1 1 28 23.689 22.213 0.284 22.247 o
1 1 29 3.087 3.268 0.095 213.972 o
1 1 30 1265.820 1254.660 10.325 0.025 o
1 1 31 65.801 65.835 0.710 5.092 o
1 2 1 1240.900 1205.400 9.899 0.027 o
1 2 3 3380.820 2853.640 29.555 0.004 o
1 2 4 2868.310 2686.450 27.850 0.005 o
1 2 6 3133.750 2685.980 25.434 0.005 o
1 2 8 750.488 754.498 6.631 0.069 o
1 2 9 1561.180 1577.200 14.919 0.016 o
1 2 10 684.168 681.085 6.489 0.082 o
1 2 11 121.724 119.071 0.995 1.974 o
1 2 12 28.688 28.418 0.284 17.179 o
1 2 13 1518.740 1555.410 12.741 0.017 o
1 2 14 1150.420 1159.930 10.988 0.029 o
1 2 15 216.020 213.561 1.800 0.722 o
1 2 16 263.217 263.814 2.794 0.480 o
1 2 17 51.590 49.684 0.474 7.648 o
1 2 18 301.846 304.925 2.558 0.387 o
1 2 19 128.599 129.207 1.089 1.767 o
1 2 20 162.608 160.183 1.563 1.170 o
1 2 21 123.429 121.913 1.231 1.867 o
1 2 22 444.608 446.779 4.263 0.184 o
1 2 23 147.787 151.373 1.374 1.361 o
1 2 24 21.736 23.398 0.284 23.339 o
1 2 25 0.850 0.805 0.095 718.646 o
1 2 26 34.315 33.060 0.332 13.642 o
1 2 27 5.126 5.305 0.142 123.644 o
1 2 28 41.837 43.480 0.521 9.673 o
1 2 29 271.043 262.346 2.794 0.466 o
1 2 30 0.029 0.284 0.095 2408.040 o
1 2 31 86.932 86.770 1.089 3.183 o
1 3 0 1958.370 1823.960 21.124 0.011 o
1 3 2 347.224 333.912 2.937 0.307 o
1 3 3 189.256 178.418 1.468 0.946 o
1 3 4 3074.710 3229.230 30.549 0.004 o
1 3 5 4948.380 4508.520 46.700 0.002 o
1 3 6 1745.590 1764.290 15.441 0.013 o
1 3 7 151.953 149.195 1.421 1.325 o
1 3 8 82.835 83.217 0.805 3.588 o
1 3 9 823.520 821.754 7.199 0.058 o
1 3 10 1615.490 1646.820 13.499 0.015 o
1 3 11 340.034 343.432 2.842 0.311 o
1 3 12 136.360 138.822 1.231 1.575 o
1 3 13 727.995 729.396 6.015 0.074 o
1 3 14 221.486 222.560 2.131 0.669 o
1 3 15 2467.180 2618.250 27.139 0.006 o
1 3 16 0.487 0.853 0.047 1129.930 o
1 3 17 307.908 305.210 2.558 0.378 o
1 3 18 187.658 187.890 1.563 0.921 o
1 3 19 15.944 16.009 0.189 35.895 o
1 3 20 117.166 115.425 1.137 2.050 o
1 3 21 709.108 727.975 7.578 0.073 o
1 3 22 1046.110 1068.040 9.378 0.036 o
1 3 23 369.128 370.097 3.079 0.268 o
1 3 24 30.554 32.065 0.332 15.261 o
1 3 25 25.573 26.855 0.332 19.036 o
1 3 26 40.748 41.111 0.426 10.417 o
1 3 27 0.533 0.616 0.095 983.032 o
1 3 28 5.869 6.584 0.189 99.980 o
1 3 29 240.453 231.323 2.463 0.583 o
1 3 30 4.402 4.500 0.189 135.329 o
1 4 1 149.176 140.101 1.374 1.403 o
1 4 2 2725.610 2623.460 24.818 0.006 o
1 4 3 1704.070 1670.510 17.335 0.014 o
1 4 4 1731.540 1766.180 16.719 0.013 o
1 4 5 894.698 910.797 8.620 0.048 o
1 4 6 559.165 566.466 4.642 0.122 o
1 4 7 26.724 26.334 0.284 18.817 o
1 4 8 242.448 243.921 2.037 0.580 o
1 4 9 79.091 77.723 0.663 3.973 o
1 4 10 487.957 480.264 4.215 0.159 o
1 4 11 1907.750 2005.360 18.993 0.011 o
1 4 12 282.601 284.796 2.747 0.428 o
1 4 13 117.121 115.188 1.231 2.026 o
1 4 14 51.628 50.063 0.474 7.616 o
1 4 15 64.427 62.330 0.616 5.433 o
1 4 16 479.579 477.896 3.931 0.165 o
1 4 17 460.996 458.809 3.789 0.178 o
1 4 18 809.978 817.492 7.199 0.059 o
1 4 19 76.081 76.018 0.805 4.069 o
1 4 20 925.845 932.585 7.673 0.046 o
1 4 21 884.258 881.432 8.383 0.050 o
1 4 22 776.283 784.811 6.915 0.064 o
1 4 23 134.103 125.608 1.089 1.715 o
1 4 24 260.854 259.125 2.321 0.507 o
1 4 25 221.687 212.993 2.084 0.687 o
1 4 26 60.528 59.915 0.663 5.809 o
1 4 27 26.643 29.886 0.332 17.595 o
1 4 28 45.084 46.179 0.474 8.935 o
1 4 29 63.647 61.857 0.710 5.406 o
1 4 30 20.358 23.019 0.426 23.027 o
1 5 0 1199.180 1234.290 16.530 0.024 o
1 5 1 3451.570 3474.580 35.996 0.003 o
1 5 2 29.857 29.839 0.332 16.045 o
1 5 3 174.817 176.286 1.563 1.030 o
1 5 4 394.878 392.548 3.458 0.236 o
1 5 5 995.658 1050.520 9.236 0.038 o
1 5 6 472.299 458.146 4.026 0.171 o
1 5 7 1855.000 1885.060 17.856 0.011 o
1 5 8 2270.540 2348.750 24.392 0.007 o
1 5 9 1148.920 1158.030 10.183 0.030 o
1 5 10 366.455 372.513 3.315 0.266 o
1 5 11 50.129 50.158 0.521 7.736 o
1 5 12 580.768 588.727 5.210 0.112 o
1 5 13 6.947 6.110 0.142 95.745 o
1 5 14 187.359 186.375 1.563 0.927 o
1 5 15 210.457 203.994 1.705 0.767 o
1 5 16 369.650 377.344 3.363 0.261 o
1 5 17 66.640 67.351 0.995 4.650 o
1 5 18 29.117 28.844 0.332 16.619 o
1 5 19 76.645 76.871 1.137 3.736 o
1 5 20 413.398 416.466 3.979 0.211 o
1 5 21 61.258 63.704 0.663 5.583 o
1 5 22 8.890 9.331 0.189 67.255 o
1 5 23 101.841 97.521 0.995 2.623 o
1 5 24 59.903 57.357 0.663 5.982 o
1 5 25 411.066 398.894 3.836 0.219 o
1 5 26 15.852 16.483 0.237 34.908 o
1 5 27 207.979 207.120 2.226 0.737 o
1 5 28 320.649 311.130 3.031 0.348 o
1 5 29 100.894 97.758 1.705 2.302 o
1 6 1 2015.670 2073.090 19.608 0.010 o
1 6 2 1.327 1.658 0.142 391.810 o
1 6 3 1708.140 1749.130 16.577 0.013 o
1 6 4 1131.110 1151.880 10.941 0.030 o
1 6 5 93.025 88.854 0.900 3.050 o
1 6 6 73.391 72.750 0.663 4.416 o
1 6 7 246.464 238.569 2.131 0.573 o
1 6 8 0.778 0.900 0.095 730.765 o
1 6 9 614.574 614.776 5.068 0.102 o
1 6 10 839.805 871.012 7.152 0.055 o
1 6 11 29.214 29.271 0.284 16.707 o
1 6 12 38.800 36.991 0.379 11.528 o
1 6 13 103.378 101.831 0.947 2.547 o
1 6 14 110.243 110.215 0.995 2.277 o
1 6 15 224.216 224.360 2.368 0.644 o
1 6 16 658.607 656.456 5.778 0.089 o
1 6 17 258.373 254.862 2.273 0.519 o
1 6 18 221.138 223.034 2.179 0.666 o
1 6 19 530.384 529.049 5.068 0.133 o
1 6 20 54.779 56.078 0.616 6.633 o
1 6 21 7.925 7.673 0.237 74.467 o
1 6 22 201.458 194.521 2.321 0.780 o
1 6 23 35.720 35.475 0.616 11.609 o
1 6 24 2.238 2.463 0.189 235.200 o
1 6 25 153.500 148.579 2.084 1.206 o
1 6 26 331.989 318.661 3.363 0.323 o
1 6 27 21.153 22.308 0.426 22.681 o
1 6 28 72.455 73.129 1.895 3.159 o
1 7 0 821.650 819.860 9.520 0.054 o
1 7 1 212.925 219.813 1.989 0.711 o
1 7 2 153.153 151.942 1.374 1.308 o
1 7 3 987.984 1019.730 8.952 0.040 o
1 7 4 99.111 104.057 1.042 2.590 o
1 7 5 16.717 16.672 0.237 33.384 o
1 7 6 58.396 56.883 0.568 6.279 o
1 7 7 253.077 245.484 2.179 0.545 o
1 7 8 0.247 0.237 0.095 1696.680 o
1 7 9 202.724 203.047 1.847 0.793 o
1 7 10 938.688 959.582 9.994 0.042 o
1 7 11 1362.440 1391.540 12.220 0.021 o
1 7 12 1.600 1.847 0.095 389.518 o
1 7 13 583.944 589.674 5.636 0.109 o
1 7 14 1678.400 1700.340 13.972 0.014 o
1 7 15 2700.270 2804.860 29.081 0.005 o
1 7 16 155.679 150.710 1.279 1.303 o
1 7 17 59.409 58.825 0.521 6.140 o
1 7 18 62.194 62.425 0.568 5.666 o
1 7 19 499.358 492.105 4.073 0.154 o
1 7 20 0.846 1.042 0.142 547.992 o
1 7 21 463.925 453.173 4.357 0.174 o
1 7 22 0.131 0.474 0.095 1692.790 o
1 7 23 9.399 10.136 0.332 55.265 o
1 7 24 54.997 56.741 0.758 6.335 o
1 7 25 18.331 18.898 0.379 27.527 o
1 7 26 44.394 46.227 1.279 6.587 o
1 8 1 213.898 214.888 1.942 0.719 o
1 8 2 6.088 6.394 0.142 103.367 o
1 8 3 27.927 25.813 0.284 18.277 o
1 8 4 46.637 45.374 0.474 8.736 o
1 8 5 35.696 37.654 0.474 11.953 o
1 8 6 65.371 68.203 0.663 5.087 o
1 8 7 31.194 31.591 0.332 15.095 o
1 8 8 538.003 527.154 4.357 0.134 o
1 8 9 8.314 8.810 0.142 74.331 o
1 8 10 920.829 940.163 8.289 0.046 o
1 8 11 865.512 861.540 8.194 0.052 o
1 8 12 83.289 83.407 0.853 3.536 o
1 8 13 445.048 438.537 3.647 0.191 o
1 8 14 200.240 204.041 1.705 0.811 o
1 8 15 35.752 34.670 0.379 12.734 o
1 8 16 4.120 4.310 0.142 152.726 o
1 8 17 24.472 24.203 0.284 20.942 o
1 8 18 562.655 552.257 5.305 0.120 o
1 8 19 27.669 28.134 0.332 17.516 o
1 8 20 235.261 236.769 2.131 0.605 o
1 8 21 290.013 274.613 2.937 0.418 o
1 8 22 73.322 73.224 0.758 4.331 o
1 8 23 279.586 272.860 3.268 0.426 o
1 8 24 500.066 504.420 8.383 0.122 o
1 9 0 18.398 18.188 0.379 27.841 o
1 9 1 39.009 41.443 0.663 9.967 o
1 9 2 96.272 93.543 1.042 2.809 o
1 9 3 41.958 39.833 0.474 10.159 o
1 9 4 67.192 66.735 0.616 5.054 o
1 9 5 29.068 28.229 0.332 16.791 o
1 9 6 308.565 300.994 2.700 0.377 o
1 9 7 145.206 144.553 1.326 1.428 o
1 9 8 1083.830 1115.410 9.804 0.033 o
1 9 9 118.454 119.687 1.042 2.014 o
1 9 10 1009.680 1018.310 8.383 0.039 o
1 9 11 668.376 654.562 5.399 0.089 o
1 9 12 607.868 613.829 5.068 0.104 o
1 9 13 99.345 96.905 0.995 2.698 o
1 9 14 549.461 532.838 6.252 0.121 o
1 9 15 103.443 100.458 0.995 2.545 o
1 9 16 320.658 321.124 2.700 0.348 o
1 9 17 5.345 5.352 0.142 119.901 o
1 9 18 0.122 0.568 0.095 1599.370 o
1 9 19 122.551 122.624 1.042 1.920 o
1 9 20 33.336 33.770 0.379 13.674 o
1 9 21 273.156 274.565 2.937 0.446 o
1 9 22 246.243 236.391 3.268 0.522 o
1 10 1 18.375 18.803 0.284 28.999 o
1 10 2 16.871 16.435 0.237 33.330 o
1 10 3 33.294 32.965 0.379 13.830 o
1 10 4 47.524 47.505 0.474 8.414 o
1 10 5 383.129 377.533 3.126 0.254 o
1 10 6 364.489 356.930 3.458 0.272 o
1 10 7 10.236 10.562 0.189 58.270 o
1 10 8 10.126 9.804 0.189 60.303 o
1 10 9 84.817 85.917 0.758 3.477 o
1 10 10 229.684 224.976 2.037 0.644 o
1 10 11 11.726 12.409 0.189 49.790 o
1 10 12 55.911 53.994 0.521 6.764 o
1 10 13 13.264 13.735 0.189 43.769 o
1 10 14 91.498 92.359 0.947 3.019 o
1 10 15 0.053 0.521 0.095 1841.980 o
1 10 16 2.305 2.463 0.142 259.410 o
1 10 17 44.297 42.248 0.426 9.553 o
1 10 18 112.468 112.393 1.137 2.166 o
1 10 19 41.352 42.485 0.474 10.006 o
1 10 20 56.111 56.362 1.516 4.747 o
1 11 0 73.114 70.145 0.900 4.299 o
1 11 1 152.226 148.626 1.374 1.332 o
1 11 2 53.405 52.763 0.521 7.134 o
1 11 3 1.181 0.995 0.142 473.847 o
1 11 4 44.506 44.474 0.426 9.299 o
1 11 5 14.226 13.735 0.237 40.527 o
1 11 6 266.898 254.531 2.131 0.505 o
1 11 7 31.902 32.491 0.332 14.633 o
1 11 8 111.245 110.593 1.042 2.237 o
1 11 9 161.627 153.031 1.516 1.212 o
1 11 10 0.000 0.142 0.095 3063.890 o
1 11 11 134.242 132.049 1.137 1.661 o
1 11 12 166.244 163.593 1.421 1.147 o
1 11 13 62.664 62.757 0.568 5.611 o
1 11 14 44.777 45.990 0.521 8.895 o
1 11 15 0.391 0.426 0.142 883.063 o
1 11 16 6.630 7.720 0.237 83.148 o
1 11 17 159.134 166.009 2.321 1.066 o
1 12 1 69.068 72.087 0.663 4.702 o
1 12 2 4.502 5.115 0.142 136.121 o
1 12 3 8.720 9.852 0.189 66.788 o
1 12 4 1.876 2.084 0.142 306.088 o
1 12 5 33.211 33.438 0.379 13.776 o
1 12 6 153.698 148.058 1.374 1.321 o
1 12 7 43.355 45.279 0.474 9.331 o
1 12 8 139.262 135.696 1.231 1.559 o
1 12 9 17.410 19.230 0.284 29.924 o
1 12 10 47.937 47.695 0.521 8.239 o
1 12 11 62.695 62.141 0.710 5.471 o
1 12 12 19.942 19.940 0.379 25.376 o
1 13 0 169.289 172.734 2.416 0.973 o
1 13 1 64.694 70.335 0.805 4.907 o
1 13 2 14.678 17.098 0.284 35.454 o
1 13 3 0.039 0.142 0.142 1450.040 o
1 13 4 30.707 32.965 0.474 14.294 o
1 13 5 9.998 11.604 0.237 55.281 o
2 0 0 179.931 179.081 2.937 0.839 o
2 0 2 2077.640 2083.040 27.850 0.008 o
2 0 8 3204.930 3593.930 58.825 0.003 o
2 0 10 19.315 18.661 0.284 27.990 o
2 0 12 469.985 462.930 5.399 0.161 o
2 0 14 1594.130 1636.880 21.929 0.014 o
2 0 16 460.101 479.791 7.957 0.139 o
2 0 18 142.098 137.164 1.658 1.438 o
2 0 20 85.258 87.149 1.516 2.927 o
2 0 22 54.627 53.426 0.710 6.631 o
2 0 24 3668.400 3965.260 45.943 0.003 o
2 0 26 20.247 22.592 0.379 23.910 o
2 0 28 290.962 290.053 4.878 0.343 o
2 0 30 87.079 83.312 1.516 2.930 o
2 1 1 2631.450 2411.270 22.782 0.006 o
2 1 2 995.758 945.373 9.804 0.040 o
2 1 3 540.206 528.575 5.021 0.130 o
2 1 5 254.499 260.641 2.747 0.503 o
2 1 7 293.476 299.384 2.842 0.397 o
2 1 8 49.406 50.205 0.568 7.743 o
2 1 9 1345.820 1324.280 11.604 0.022 o
2 1 10 206.685 214.840 1.895 0.749 o
2 1 11 962.858 967.160 7.957 0.043 o
2 1 12 243.580 241.885 2.037 0.580 o
2 1 13 14.357 14.351 0.189 40.561 o
2 1 14 961.024 1005.520 8.810 0.041 o
2 1 15 88.191 89.091 0.805 3.261 o
2 1 16 604.397 601.515 5.305 0.105 o
2 1 17 33.175 32.775 0.426 13.693 o
2 1 18 213.144 198.737 1.658 0.770 o
2 1 19 9.243 9.709 0.142 66.511 o
2 1 20 0.172 0.237 0.047 3083.900 o
2 1 21 85.656 87.243 0.900 3.338 o
2 1 22 87.884 87.859 0.995 3.190 o
2 1 23 154.712 154.594 1.658 1.242 o
2 1 24 645.974 647.457 6.157 0.091 o
2 1 25 211.928 217.256 2.131 0.710 o
2 1 26 761.923 755.446 8.810 0.063 o
2 1 27 6.198 6.726 0.189 95.881 o
2 1 28 89.977 88.570 0.900 3.158 o
2 1 29 125.935 129.586 1.421 1.727 o
2 1 30 25.333 26.287 0.426 18.595 o
2 1 31 25.238 25.955 0.568 17.393 o
2 2 0 2572.900 2440.160 32.633 0.006 o
2 2 1 230.701 235.443 1.942 0.629 o
2 2 2 2725.180 2687.870 31.165 0.005 o
2 2 3 1261.460 1261.290 13.072 0.024 o
2 2 6 700.079 673.981 5.968 0.081 o
2 2 7 313.798 317.713 3.694 0.337 o
2 2 8 2156.500 2072.150 21.503 0.009 o
2 2 9 249.812 256.899 2.131 0.541 o
2 2 10 3374.670 3575.460 41.443 0.003 o
2 2 11 175.897 177.044 1.563 1.021 o
2 2 12 1929.140 2012.470 17.666 0.011 o
2 2 13 26.292 25.624 0.284 19.288 o
2 2 14 100.179 98.042 0.900 2.698 o
2 2 15 177.938 177.044 1.468 1.017 o
2 2 16 95.637 97.284 0.853 2.857 o
2 2 17 1.780 2.510 0.095 327.928 o
2 2 18 527.353 512.472 4.878 0.137 o
2 2 19 2.983 3.410 0.095 215.473 o
2 2 20 1786.500 1844.800 16.198 0.012 o
2 2 21 138.707 141.332 1.231 1.532 o
2 2 22 125.704 125.655 1.231 1.804 o
2 2 23 2582.660 2738.080 25.908 0.006 o
2 2 24 48.161 48.832 0.474 8.210 o
2 2 25 419.829 418.076 4.026 0.207 o
2 2 26 312.795 308.099 2.747 0.366 o
2 2 27 282.320 275.844 3.789 0.401 o
2 2 28 0.053 0.237 0.095 2403.650 o
2 2 29 34.836 34.149 0.426 12.918 o
2 2 30 63.277 63.798 0.947 5.048 o
2 3 1 194.447 189.880 1.563 0.881 o
2 3 2 478.365 447.300 3.931 0.172 o
2 3 3 42.830 40.733 0.426 10.005 o
2 3 4 2709.790 2417.430 25.103 0.006 o
2 3 5 47.050 51.342 0.568 7.998 o
2 3 6 532.471 548.941 5.731 0.126 o
2 3 7 593.428 583.990 5.115 0.110 o
2 3 8 1225.490 1213.920 9.946 0.027 o
2 3 9 1681.050 1650.140 14.493 0.015 o
2 3 10 2384.410 2378.590 22.498 0.007 o
2 3 11 351.258 360.814 3.789 0.277 o
2 3 12 202.459 196.511 2.084 0.790 o
2 3 14 427.407 425.418 3.742 0.203 o
2 3 15 56.354 55.131 0.521 6.651 o
2 3 16 174.954 174.866 1.563 1.033 o
2 3 17 359.069 359.914 3.173 0.280 o
2 3 18 70.372 68.487 0.663 4.734 o
2 3 19 290.822 295.311 2.652 0.409 o
2 3 20 10.808 10.799 0.142 57.058 o
2 3 21 588.043 594.884 6.205 0.106 o
2 3 22 255.000 255.146 2.463 0.519 o
2 3 23 51.184 53.284 0.521 7.383 o
2 3 24 291.488 294.032 2.463 0.413 o
2 3 25 9.509 11.225 0.189 59.904 o
2 3 26 0.181 0.379 0.095 1683.600 o
2 3 27 60.472 61.383 0.663 5.749 o
2 3 28 18.727 20.035 0.237 28.452 o
2 3 29 12.182 12.646 0.237 46.756 o
2 3 30 38.948 38.648 0.568 10.643 o
2 4 0 887.465 875.749 10.183 0.047 o
2 4 1 825.162 802.335 6.584 0.059 o
2 4 2 1610.170 1601.360 13.120 0.016 o
2 4 3 2625.390 2785.440 24.392 0.006 o
2 4 4 141.626 141.569 1.279 1.490 o
2 4 5 140.044 143.890 1.231 1.502 o
2 4 6 411.473 413.387 3.410 0.219 o
2 4 7 243.757 241.885 1.989 0.581 o
2 4 8 226.604 225.308 1.895 0.660 o
2 4 9 5429.230 6100.400 63.135 0.001 o
2 4 10 1215.480 1207.290 14.020 0.025 o
2 4 11 0.665 0.853 0.095 803.784 o
2 4 12 7.109 6.726 0.095 94.109 o
2 4 13 665.680 671.612 6.394 0.085 o
2 4 14 239.507 234.733 2.273 0.590 o
2 4 15 29.343 27.329 0.332 16.876 o
2 4 16 701.636 702.872 6.678 0.077 o
2 4 17 58.265 56.362 0.616 6.254 o
2 4 18 8.901 9.141 0.142 69.870 o
2 4 19 470.650 478.844 4.263 0.166 o
2 4 20 362.031 364.082 3.221 0.275 o
2 4 21 263.854 266.987 2.226 0.495 o
2 4 22 650.633 648.404 6.205 0.090 o
2 4 23 66.722 69.103 0.663 4.959 o
2 4 24 4.412 4.168 0.142 147.674 o
2 4 25 776.348 767.286 6.347 0.066 o
2 4 26 4.504 5.731 0.142 130.470 o
2 4 27 343.801 332.633 2.984 0.311 o
2 4 28 191.280 185.759 1.989 0.873 o
2 4 29 16.615 17.335 0.284 32.266 o
2 5 1 855.012 855.856 7.531 0.054 o
2 5 2 14.163 15.298 0.189 39.969 o
2 5 3 432.391 411.540 3.410 0.207 o
2 5 4 147.541 143.558 1.231 1.423 o
2 5 5 5.111 5.163 0.142 125.037 o
2 5 6 21.475 19.798 0.237 25.637 o
2 5 7 1715.620 1747.710 18.140 0.013 o
2 5 8 376.187 371.944 3.315 0.259 o
2 5 9 241.296 238.759 1.989 0.592 o
2 5 10 1584.390 1647.770 13.499 0.016 o
2 5 11 777.099 790.968 6.489 0.064 o
2 5 12 174.533 172.782 1.468 1.052 o
2 5 13 170.220 168.235 1.421 1.101 o
2 5 14 301.463 304.120 2.700 0.385 o
2 5 15 10.672 10.752 0.189 56.196 o
2 5 16 26.238 26.145 0.332 18.854 o
2 5 17 138.540 145.216 1.752 1.414 o
2 5 18 84.158 86.012 0.900 3.419 o
2 5 19 192.452 186.896 2.226 0.843 o
2 5 20 394.577 393.021 4.642 0.221 o
2 5 21 3.646 3.931 0.142 170.017 o
2 5 22 32.239 31.875 0.332 14.622 o
2 5 23 52.931 51.010 0.568 7.224 o
2 5 24 548.864 537.574 5.163 0.126 o
2 5 25 164.428 161.272 1.942 1.103 o
2 5 26 7.020 7.720 0.189 84.305 o
2 5 27 0.682 0.710 0.142 656.031 o
2 5 28 340.898 333.485 3.552 0.303 o
2 6 0 1704.010 1781.340 20.650 0.013 o
2 6 1 401.098 391.979 3.268 0.234 o
2 6 2 110.802 111.162 0.947 2.269 o
2 6 3 974.742 977.106 8.052 0.042 o
2 6 4 2.803 2.984 0.142 218.054 o
2 6 5 13.134 12.741 0.142 46.317 o
2 6 6 55.514 57.594 0.758 6.242 o
2 6 7 379.565 367.208 3.268 0.259 o
2 6 8 335.333 326.570 2.889 0.324 o
2 6 9 295.010 296.542 2.652 0.401 o
2 6 10 632.072 636.090 5.589 0.096 o
2 6 11 2377.620 2546.250 22.308 0.007 o
2 6 12 1180.070 1225.290 10.088 0.028 o
2 6 13 743.783 765.392 6.726 0.069 o
2 6 14 154.692 152.510 1.374 1.292 o
2 6 15 4.722 4.263 0.095 146.924 o
2 6 16 87.042 87.243 0.758 3.363 o
2 6 17 138.217 135.554 1.326 1.555 o
2 6 18 0.316 0.379 0.142 958.092 o
2 6 19 184.442 176.334 1.752 0.954 o
2 6 20 530.773 514.840 6.015 0.129 o
2 6 21 877.791 887.116 8.431 0.050 o
2 6 22 1.754 1.752 0.142 333.735 o
2 6 23 200.046 196.037 2.368 0.778 o
2 6 24 2.535 2.794 0.142 236.117 o
2 6 25 62.706 65.172 0.758 5.292 o
2 6 26 1.096 1.516 0.189 365.988 o
2 6 27 189.924 176.239 3.031 0.793 o
2 7 2 509.820 498.736 4.121 0.149 o
2 7 3 22.056 22.166 0.237 23.998 o
2 7 4 93.419 94.679 0.947 2.922 o
2 7 5 0.312 0.284 0.095 1496.750 o
2 7 6 4.491 4.073 0.095 154.442 o
2 7 7 21.379 20.745 0.237 25.271 o
2 7 8 953.930 945.846 7.768 0.044 o
2 7 9 295.864 295.121 2.652 0.401 o
2 7 10 412.488 419.497 4.026 0.210 o
2 7 11 23.247 23.776 0.332 21.582 o
2 7 12 2137.160 2211.870 19.419 0.009 o
2 7 13 0.404 0.663 0.095 1084.670 o
2 7 14 61.920 64.272 0.616 5.559 o
2 7 15 43.929 45.090 0.474 9.242 o
2 7 16 11.046 12.504 0.189 51.794 o
2 7 17 325.149 322.687 3.126 0.334 o
2 7 18 7.924 8.383 0.189 75.569 o
2 7 19 139.758 140.385 1.374 1.501 o
2 7 20 1056.750 1076.100 10.230 0.035 o
2 7 21 323.557 316.482 3.079 0.340 o
2 7 22 182.875 176.665 1.895 0.948 o
2 7 23 21.124 22.450 0.426 22.649 o
2 7 24 0.250 1.089 0.189 566.776 o
2 7 25 4.094 4.689 0.189 139.409 o
2 7 26 11.472 13.688 0.568 34.512 o
2 8 0 45.082 46.132 0.710 8.328 o
2 8 1 62.502 63.419 0.710 5.435 o
2 8 2 10.874 10.894 0.189 55.181 o
2 8 3 85.529 83.738 0.805 3.466 o
2 8 4 404.264 396.573 3.505 0.228 o
2 8 5 405.890 396.289 3.505 0.227 o
2 8 6 767.749 779.127 7.436 0.064 o
2 8 7 2620.390 2796.810 24.487 0.006 o
2 8 8 139.436 138.159 1.184 1.550 o
2 8 9 549.916 538.048 4.452 0.129 o
2 8 10 93.207 91.269 0.805 3.049 o
2 8 11 558.324 550.362 5.257 0.121 o
2 8 12 2085.580 2145.090 17.619 0.009 o
2 8 13 84.367 83.738 0.758 3.540 o
2 8 14 67.128 68.061 0.663 4.967 o
2 8 15 921.850 933.058 7.673 0.046 o
2 8 16 17.828 18.330 0.237 30.628 o
2 8 17 407.691 406.330 3.600 0.221 o
2 8 18 12.390 12.835 0.189 47.227 o
2 8 19 0.053 0.474 0.095 1917.740 o
2 8 20 422.825 428.260 5.021 0.192 o
2 8 21 71.205 75.639 0.853 4.298 o
2 8 22 650.072 643.668 6.726 0.089 o
2 8 23 63.117 62.898 0.805 5.286 o
2 8 24 21.704 21.834 0.710 18.508 o
2 9 1 52.806 50.347 0.521 7.363 o
2 9 3 25.490 26.050 0.332 19.329 o
2 9 4 112.539 112.062 1.042 2.196 o
2 9 5 128.110 134.986 1.231 1.704 o
2 9 6 367.758 364.177 3.031 0.273 o
2 9 7 113.152 115.377 0.995 2.165 o
2 9 8 104.520 104.626 1.042 2.451 o
2 9 9 6.849 7.152 0.189 87.996 o
2 9 10 25.271 25.245 0.284 20.051 o
2 9 11 136.391 135.459 1.231 1.595 o
2 9 12 125.420 130.391 1.137 1.795 o
2 9 13 77.205 75.687 0.663 4.122 o
2 9 14 260.020 253.726 2.463 0.509 o
2 9 15 2.007 2.558 0.095 304.250 o
2 9 16 113.035 110.120 0.947 2.233 o
2 9 17 143.976 143.037 1.563 1.408 o
2 9 18 60.813 61.525 0.568 5.827 o
2 9 19 23.296 24.345 0.284 21.737 o
2 9 20 0.231 0.379 0.142 1034.490 o
2 9 21 77.370 78.765 1.421 3.399 o
2 9 22 514.866 528.101 7.152 0.124 o
2 10 0 72.426 69.861 0.900 4.345 o
2 10 1 319.706 315.629 2.652 0.354 o
2 10 2 91.562 92.122 0.805 3.089 o
2 10 3 56.197 55.131 0.568 6.602 o
2 10 4 1210.670 1221.500 10.041 0.027 o
2 10 5 36.603 37.133 0.379 12.114 o
2 10 6 21.651 23.398 0.284 23.410 o
2 10 7 171.416 170.603 1.468 1.080 o
2 10 8 1282.550 1279.760 11.273 0.024 o
2 10 9 507.267 499.683 5.257 0.143 o
2 10 10 48.849 49.163 0.568 7.896 o
2 10 11 52.176 52.100 0.521 7.331 o
2 10 12 55.403 53.284 0.521 6.864 o
2 10 13 64.099 63.941 0.663 5.343 o
2 10 14 0.009 0.379 0.095 2273.470 o
2 10 15 7.039 8.194 0.142 85.594 o
2 10 16 31.574 31.686 0.332 14.922 o
2 10 17 5.157 5.920 0.142 118.480 o
2 10 18 18.497 19.372 0.332 27.841 o
2 10 19 108.714 110.783 1.942 1.939 o
2 11 2 0.769 1.137 0.095 680.970 o
2 11 3 92.765 89.612 0.805 3.091 o
2 11 4 172.953 167.098 1.421 1.086 o
2 11 5 166.910 165.724 1.516 1.123 o
2 11 6 581.349 579.728 6.063 0.109 o
2 11 7 7.463 7.720 0.189 80.968 o
2 11 8 520.929 511.524 4.547 0.141 o
2 11 9 22.874 25.766 0.332 21.136 o
2 11 10 34.129 34.812 0.426 13.037 o
2 11 11 0.463 0.853 0.095 942.450 o
2 11 12 104.362 102.873 1.042 2.475 o
2 11 13 98.996 101.216 1.042 2.629 o
2 11 14 8.859 9.141 0.189 67.917 o
2 11 15 103.799 105.952 1.184 2.397 o
2 11 16 9.557 10.467 0.332 54.131 o
2 12 0 81.136 82.649 1.042 3.508 o
2 12 1 25.076 26.713 0.284 19.705 o
2 12 2 138.434 135.033 1.231 1.572 o
2 12 3 20.125 22.403 0.284 25.215 o
2 12 4 12.109 14.588 0.237 44.417 o
2 12 5 67.724 67.067 0.616 5.004 o
2 12 6 339.424 348.215 3.126 0.305 o
2 12 7 163.035 160.751 1.468 1.176 o
2 12 8 20.877 21.740 0.284 24.821 o
2 12 9 121.827 124.802 1.231 1.869 o
2 12 10 22.438 23.350 0.379 21.867 o
2 12 11 126.276 126.934 1.800 1.639 o
2 12 12 86.158 82.507 2.084 2.520 o
2 13 1 158.800 156.725 1.895 1.166 o
3 0 2 589.707 611.935 8.194 0.095 o
3 0 4 10.622 11.036 0.189 55.851 o
3 0 6 3183.940 3523.360 57.689 0.003 o
3 0 8 499.616 483.106 6.489 0.139 o
3 0 10 94.697 93.827 1.137 2.802 o
3 0 12 2195.120 2207.130 29.555 0.008 o
3 0 14 127.931 126.697 1.516 1.696 o
3 0 16 0.004 0.142 0.142 1519.610 o
3 0 18 108.169 103.536 2.558 1.724 o
3 0 20 1324.750 1349.380 22.166 0.018 o
3 0 22 352.958 347.742 5.778 0.243 o
3 0 24 33.787 35.617 0.710 11.590 o
3 0 26 624.511 622.828 10.325 0.081 o
3 0 28 405.098 395.958 6.584 0.188 o
3 1 0 4716.630 4215.340 56.410 0.002 o
3 1 1 218.529 219.719 1.942 0.694 o
3 1 2 86.497 90.132 0.758 3.328 o
3 1 3 2022.780 2054.620 21.314 0.009 o
3 1 4 1406.780 1474.420 13.925 0.019 o
3 1 5 226.856 230.612 2.416 0.624 o
3 1 6 1902.610 1846.220 21.408 0.011 o
3 1 7 561.105 561.256 5.352 0.119 o
3 1 8 769.513 763.497 7.247 0.065 o
3 1 9 3186.490 2964.470 34.338 0.004 o
3 1 10 506.011 505.367 4.452 0.147 o
3 1 11 1718.930 1746.760 16.530 0.013 o
3 1 12 2692.880 2685.030 31.118 0.005 o
3 1 13 140.860 136.691 1.326 1.518 o
3 1 14 159.211 158.999 1.895 1.155 o
3 1 15 0.309 0.426 0.047 1879.610 o
3 1 16 295.046 283.422 2.747 0.409 o
3 1 17 254.678 251.689 2.416 0.525 o
3 1 18 10.057 10.325 0.237 57.470 o
3 1 19 52.288 54.752 0.568 7.073 o
3 1 20 1202.810 1227.660 12.788 0.026 o
3 1 21 29.454 29.602 0.379 16.026 o
3 1 22 575.919 589.200 7.957 0.101 o
3 1 23 7.984 9.378 0.189 72.143 o
3 1 24 0.195 0.142 0.142 1205.980 o
3 1 25 44.111 43.858 0.616 8.944 o
3 1 26 836.802 844.962 11.367 0.050 o
3 1 27 173.136 178.797 2.510 0.924 o
3 1 28 489.541 486.895 5.731 0.147 o
3 1 29 29.329 28.513 0.426 16.037 o
3 1 30 136.329 141.332 2.463 1.291 o
3 2 1 101.793 108.652 0.900 2.518 o
3 2 2 667.618 656.456 5.399 0.089 o
3 2 3 1877.420 1850.960 17.524 0.011 o
3 2 4 157.315 159.236 1.705 1.196 o
3 2 5 960.833 945.373 9.804 0.042 o
3 2 6 2496.410 2344.490 27.187 0.006 o
3 2 7 74.634 74.597 0.758 4.220 o
3 2 8 2314.790 2037.100 23.634 0.008 o
3 2 9 2332.840 2276.280 21.550 0.008 o
3 2 10 750.803 772.023 8.052 0.065 o
3 2 11 286.371 280.391 3.789 0.392 o
3 2 12 48.579 49.779 0.568 7.890 o
3 2 13 225.206 227.770 2.416 0.633 o
3 2 14 34.027 34.291 0.332 13.528 o
3 2 15 4.509 5.447 0.095 138.988 o
3 2 16 2.997 3.410 0.095 214.824 o
3 2 17 23.297 24.676 0.284 21.614 o
3 2 18 262.487 265.377 2.368 0.495 o
3 2 19 438.375 433.706 3.836 0.194 o
3 2 20 16.902 17.572 0.189 33.072 o
3 2 21 68.590 67.445 0.663 4.887 o
3 2 22 452.417 441.853 3.647 0.187 o
3 2 23 109.836 111.541 0.947 2.285 o
3 2 24 222.080 216.972 2.321 0.665 o
3 2 25 458.175 446.068 5.257 0.170 o
3 2 26 175.641 172.782 2.084 0.979 o
3 2 27 16.409 17.572 0.284 32.392 o
3 2 28 145.737 144.885 1.752 1.347 o
3 2 29 15.873 15.867 0.332 33.516 o
3 2 30 132.397 127.692 2.226 1.448 o
3 3 0 1235.780 1289.700 21.124 0.020 o
3 3 1 197.740 187.038 1.658 0.865 o
3 3 2 1000.260 993.683 8.715 0.040 o
3 3 3 1049.000 1036.310 9.094 0.036 o
3 3 4 206.095 201.721 2.131 0.761 o
3 3 5 423.148 436.264 4.168 0.198 o
3 3 6 663.556 657.877 5.447 0.089 o
3 3 7 428.151 425.323 4.452 0.196 o
3 3 8 178.354 177.423 1.705 0.991 o
3 3 9 1788.950 1807.390 18.756 0.012 o
3 3 10 0.988 1.042 0.142 511.551 o
3 3 11 2177.130 1982.160 23.019 0.009 o
3 3 12 421.418 423.997 3.742 0.207 o
3 3 13 14.353 14.114 0.237 39.863 o
3 3 14 0.967 0.663 0.095 697.857 o
3 3 15 27.653 30.455 0.426 16.355 o
3 3 16 371.618 360.293 4.263 0.253 o
3 3 17 232.010 230.707 2.084 0.626 o
3 3 18 138.093 139.201 1.184 1.560 o
3 3 19 25.959 24.629 0.237 20.094 o
3 3 20 0.769 0.663 0.095 798.092 o
3 3 21 113.661 112.867 1.042 2.166 o
3 3 22 64.485 61.336 0.616 5.468 o
3 3 23 464.703 460.325 3.836 0.175 o
3 3 24 81.624 82.649 0.805 3.652 o
3 3 25 287.534 270.871 2.605 0.435 o
3 3 26 40.163 42.485 0.474 10.261 o
3 3 27 53.128 54.373 0.663 6.831 o
3 3 28 20.367 19.608 0.379 25.133 o
3 3 29 18.886 19.040 0.521 24.408 o
3 4 1 402.014 408.367 3.363 0.227 o
3 4 2 1192.710 1182.660 10.373 0.028 o
3 4 3 2431.240 2500.310 21.929 0.007 o
3 4 4 483.195 475.055 3.931 0.164 o
3 4 5 679.381 684.874 5.636 0.084 o
3 4 6 4384.120 4816.850 45.564 0.002 o
3 4 7 1581.650 1606.570 16.672 0.015 o
3 4 8 2370.130 2486.580 23.587 0.007 o
3 4 9 3019.450 3178.560 32.965 0.004 o
3 4 10 1715.600 1683.290 15.961 0.014 o
3 4 11 968.859 986.579 10.278 0.040 o
3 4 12 15.219 16.767 0.237 35.734 o
3 4 13 170.584 169.324 1.658 1.070 o
3 4 14 38.657 39.312 0.474 10.972 o
3 4 15 10.103 9.946 0.189 60.098 o
3 4 16 24.927 25.813 0.332 19.751 o
3 4 17 1.153 1.374 0.095 518.041 o
3 4 18 71.993 72.513 0.758 4.427 o
3 4 19 998.479 1005.050 10.467 0.038 o
3 4 20 275.600 278.970 3.315 0.425 o
3 4 21 107.421 107.988 1.089 2.330 o
3 4 22 508.543 509.156 4.878 0.143 o
3 4 23 121.180 122.861 1.374 1.856 o
3 4 24 585.124 576.412 6.015 0.109 o
3 4 25 110.726 108.604 1.184 2.222 o
3 4 26 583.935 583.990 5.589 0.110 o
3 4 27 472.821 454.878 5.352 0.162 o
3 4 28 107.424 103.868 1.137 2.358 o
3 5 1 264.434 270.634 2.605 0.478 o
3 5 2 230.442 227.344 2.179 0.631 o
3 5 3 280.125 273.618 2.416 0.451 o
3 5 4 292.702 291.474 2.605 0.410 o
3 5 5 2441.300 2468.580 25.624 0.007 o
3 5 6 77.315 76.208 0.710 4.071 o
3 5 7 382.666 381.843 3.363 0.249 o
3 5 8 915.751 907.482 7.483 0.048 o
3 5 9 199.595 201.531 1.705 0.819 o
3 5 10 428.167 424.139 3.505 0.205 o
3 5 11 574.577 572.623 4.736 0.117 o
3 5 12 59.332 57.736 0.521 6.201 o
3 5 13 39.032 39.643 0.426 10.991 o
3 5 14 36.234 35.380 0.474 12.121 o
3 5 15 48.212 50.584 0.568 7.885 o
3 5 16 506.868 513.892 4.926 0.143 o
3 5 17 22.384 22.261 0.379 22.316 o
3 5 18 0.230 0.426 0.095 1518.000 o
3 5 19 528.645 514.366 5.399 0.133 o
3 5 20 106.571 110.593 1.137 2.304 o
3 5 21 204.502 205.983 2.226 0.752 o
3 5 22 44.286 43.764 0.426 9.408 o
3 5 23 483.012 470.413 4.926 0.158 o
3 5 24 228.548 226.776 2.226 0.635 o
3 5 25 37.264 38.980 0.474 11.360 o
3 5 26 0.830 0.947 0.142 565.961 o
3 5 27 35.356 34.859 0.521 12.240 o
3 5 28 58.903 61.241 0.947 5.463 o
3 6 1 149.639 152.273 1.279 1.352 o
3 6 2 1232.680 1266.500 10.373 0.026 o
3 6 3 418.861 419.829 3.694 0.210 o
3 6 4 21.829 21.361 0.284 24.133 o
3 6 5 60.651 62.283 0.616 5.753 o
3 6 6 58.897 57.404 0.521 6.262 o
3 6 8 116.964 117.082 0.995 2.076 o
3 6 9 73.776 72.087 0.616 4.447 o
3 6 10 13.196 14.162 0.189 43.416 o
3 6 11 128.410 122.340 1.042 1.830 o
3 6 12 917.112 940.163 8.952 0.045 o
3 6 13 31.785 34.102 0.332 14.370 o
3 6 14 247.513 245.911 2.226 0.557 o
3 6 15 11.007 11.651 0.189 53.362 o
3 6 16 2.236 2.416 0.095 290.913 o
3 6 17 0.955 1.326 0.142 486.718 o
3 6 18 172.019 169.324 1.847 1.039 o
3 6 19 1.259 1.421 0.095 487.571 o
3 6 20 74.188 75.592 0.758 4.217 o
3 6 21 24.459 25.055 0.284 20.655 o
3 6 22 15.635 16.956 0.237 34.875 o
3 6 23 46.273 47.553 0.568 8.405 o
3 6 24 41.267 41.490 0.474 10.130 o
3 6 25 382.570 382.743 4.500 0.234 o
3 6 26 5.423 6.584 0.189 104.948 o
3 7 0 837.336 820.807 13.499 0.047 o
3 7 1 23.936 25.955 0.284 20.706 o
3 7 2 253.432 244.679 2.037 0.551 o
3 7 3 228.490 226.918 1.895 0.651 o
3 7 4 1344.620 1358.380 11.936 0.022 o
3 7 5 591.089 589.200 4.878 0.111 o
3 7 6 917.525 923.112 8.762 0.046 o
3 7 7 83.699 87.575 0.947 3.377 o
3 7 8 65.455 65.551 0.663 5.178 o
3 7 9 1069.660 1092.670 9.615 0.034 o
3 7 10 800.968 819.860 6.773 0.060 o
3 7 11 717.236 724.186 6.394 0.075 o
3 7 12 292.057 295.358 2.652 0.407 o
3 7 13 481.997 494.474 4.736 0.156 o
3 7 14 0.134 0.000 0.095 2615.640 o
3 7 15 76.157 74.645 0.758 4.137 o
3 7 16 984.942 966.686 9.188 0.041 o
3 7 17 0.849 3.789 0.189 280.678 o
3 7 18 50.091 50.395 0.663 7.441 o
3 7 19 64.813 66.167 0.710 5.152 o
3 7 20 524.125 501.578 5.873 0.134 o
3 7 21 366.523 357.120 3.458 0.271 o
3 7 22 69.430 70.477 0.758 4.644 o
3 7 23 28.989 29.602 0.474 15.635 o
3 7 24 402.168 399.794 5.447 0.204 o
3 7 25 658.431 672.086 11.130 0.071 o
3 8 1 40.681 40.827 0.379 10.588 o
3 8 2 21.119 20.840 0.237 25.476 o
3 8 3 895.925 894.694 8.525 0.048 o
3 8 4 1437.420 1452.630 12.741 0.019 o
3 8 5 2.662 2.700 0.142 231.876 o
3 8 6 96.886 95.153 0.947 2.812 o
3 8 7 483.542 485.948 4.026 0.161 o
3 8 8 102.921 100.789 0.900 2.588 o
3 8 9 780.485 772.023 6.820 0.065 o
3 8 10 29.378 29.792 0.332 16.275 o
3 8 11 266.104 266.798 2.558 0.480 o
3 8 12 30.717 32.775 0.332 15.048 o
3 8 13 39.470 40.685 0.379 10.891 o
3 8 14 402.117 386.059 3.221 0.236 o
3 8 15 61.924 60.862 0.568 5.758 o
3 8 16 104.781 101.547 1.042 2.481 o
3 8 17 1.871 2.084 0.142 306.569 o
3 8 18 107.143 106.473 1.516 2.186 o
3 8 19 44.668 42.532 0.474 9.342 o
3 8 20 0.120 0.379 0.095 1857.070 o
3 8 21 191.299 189.501 2.273 0.838 o
3 8 22 7.502 7.531 0.237 77.639 o
3 8 23 91.858 91.506 1.326 2.807 o
3 9 0 0.090 0.426 0.142 1159.970 o
3 9 1 551.586 553.204 4.878 0.124 o
3 9 2 35.194 34.149 0.379 12.992 o
3 9 3 105.020 100.552 0.947 2.522 o
3 9 4 755.626 765.866 6.347 0.068 o
3 9 5 168.623 170.271 1.468 1.100 o
3 9 6 768.832 757.814 6.678 0.067 o
3 9 7 180.500 182.444 1.658 0.968 o
3 9 8 509.391 497.315 4.121 0.149 o
3 9 10 137.841 134.133 1.137 1.602 o
3 9 11 6.089 5.731 0.142 107.269 o
3 9 12 150.348 151.373 1.279 1.350 o
3 9 13 78.673 80.328 0.900 3.769 o
3 9 14 6.529 6.915 0.189 91.848 o
3 9 15 110.534 106.331 0.995 2.312 o
3 9 16 33.646 33.344 0.474 13.214 o
3 9 17 46.101 46.511 0.474 8.731 o
3 9 18 274.569 277.455 3.315 0.428 o
3 9 19 3.963 4.642 0.142 152.518 o
3 9 20 706.665 692.452 9.331 0.071 o
3 9 21 50.982 51.058 0.805 6.975 o
3 10 1 0.161 0.189 0.095 2036.430 o
3 10 2 57.800 59.583 0.568 6.204 o
3 10 3 68.857 68.772 0.663 4.824 o
3 10 4 1.782 2.463 0.095 330.180 o
3 10 5 18.979 19.940 0.284 27.650 o
3 10 6 223.673 222.182 1.989 0.670 o
3 10 7 128.788 127.976 1.184 1.753 o
3 10 8 920.590 881.432 7.768 0.048 o
3 10 9 28.755 28.797 0.379 16.531 o
3 10 10 1188.120 1186.930 10.420 0.028 o
3 10 11 41.174 39.880 0.521 10.179 o
3 10 12 165.100 157.531 1.421 1.178 o
3 10 13 5.935 6.015 0.142 107.419 o
3 10 14 26.529 27.613 0.332 18.269 o
3 10 15 0.035 0.379 0.095 2159.390 o
3 10 16 39.983 38.317 0.568 10.448 o
3 10 17 7.367 8.052 0.237 76.808 o
3 10 18 22.441 21.882 0.521 20.681 o
3 11 0 5.355 5.873 0.189 110.097 o
3 11 1 43.498 44.001 0.426 9.538 o
3 11 2 4.811 5.068 0.142 130.902 o
3 11 3 17.211 18.709 0.284 30.513 o
3 11 4 49.107 50.395 0.568 7.772 o
3 11 5 77.585 78.197 0.805 3.940 o
3 11 6 416.571 410.167 3.647 0.214 o
3 11 7 17.003 17.145 0.237 32.602 o
3 11 8 283.955 272.339 2.273 0.450 o
3 11 9 216.799 209.772 1.895 0.721 o
3 11 10 24.471 24.582 0.284 20.811 o
3 11 11 2.253 2.463 0.142 262.763 o
3 11 12 56.617 57.641 0.568 6.423 o
3 11 13 106.265 106.757 1.326 2.279 o
3 11 15 38.032 39.454 1.089 8.458 o
3 12 1 208.152 203.947 2.463 0.725 o
3 12 2 0.783 0.900 0.095 728.270 o
3 12 3 36.753 36.470 0.426 12.003 o
3 12 4 16.909 19.230 0.284 30.568 o
3 12 5 0.944 1.089 0.095 622.211 o
3 12 6 31.895 32.917 0.379 14.348 o
3 12 7 0.033 0.237 0.142 1375.710 o
3 12 8 35.804 35.191 0.474 12.271 o
3 12 9 157.733 156.252 2.652 1.051 o
3 12 10 127.429 124.660 2.179 1.528 o
4 0 0 6045.890 5981.990 97.995 0.001 o
4 0 2 187.142 190.259 2.226 0.860 o
4 0 4 968.385 962.897 12.883 0.038 o
4 0 6 212.722 206.078 2.416 0.708 o
4 0 8 1942.290 2061.730 23.919 0.010 o
4 0 10 8099.970 6976.620 114.193 0.001 o
4 0 12 759.864 744.078 9.994 0.061 o
4 0 14 551.480 557.467 6.489 0.116 o
4 0 16 50.301 50.395 0.758 7.204 o
4 0 18 914.862 892.799 11.983 0.043 o
4 0 20 1571.020 1567.250 36.375 0.011 o
4 0 22 827.017 850.646 14.020 0.046 o
4 0 24 3.579 3.363 0.189 166.836 o
4 0 26 267.958 257.988 6.110 0.337 o
4 0 28 1145.040 1155.190 26.902 0.019 o
4 1 1 1727.540 1829.170 14.967 0.013 o
4 1 2 54.407 54.515 0.521 6.908 o
4 1 3 81.380 80.328 0.710 3.772 o
4 1 4 73.173 75.071 0.805 4.248 o
4 1 5 702.916 710.924 6.252 0.078 o
4 1 6 215.964 215.030 2.084 0.703 o
4 1 7 99.601 99.653 1.089 2.614 o
4 1 8 1729.250 1721.180 16.293 0.013 o
4 1 9 1171.860 1180.770 12.267 0.028 o
4 1 10 3937.890 3778.650 50.584 0.002 o
4 1 11 45.297 44.995 0.521 8.891 o
4 1 12 869.466 898.957 7.910 0.051 o
4 1 13 1925.150 1949.000 18.472 0.011 o
4 1 14 83.641 83.786 0.853 3.513 o
4 1 15 235.868 234.638 2.463 0.591 o
4 1 16 26.940 29.792 0.474 16.499 o
4 1 17 87.148 85.396 0.853 3.344 o
4 1 18 1653.220 1670.030 15.819 0.014 o
4 1 19 1344.170 1390.110 13.167 0.021 o
4 1 20 783.902 790.968 8.241 0.061 o
4 1 21 197.585 194.285 1.895 0.831 o
4 1 22 50.553 52.289 0.616 7.357 o
4 1 23 143.208 144.837 1.752 1.371 o
4 1 24 0.051 0.379 0.142 1240.870 o
4 1 25 1.611 1.989 0.189 291.285 o
4 1 26 91.527 90.748 1.137 2.941 o
4 1 27 86.037 84.780 1.089 3.249 o
4 1 28 45.492 45.800 0.900 7.718 o
4 1 29 108.394 110.120 1.942 1.949 o
4 2 0 1416.350 1419.950 18.993 0.018 o
4 2 1 2925.170 2965.420 28.039 0.005 o
4 2 2 2283.040 2379.540 20.840 0.008 o
4 2 3 896.758 881.906 7.720 0.050 o
4 2 4 2128.600 2164.980 20.508 0.009 o
4 2 5 98.315 97.047 0.947 2.744 o
4 2 6 1419.270 1437.000 13.593 0.019 o
4 2 7 0.426 0.805 0.095 994.081 o
4 2 8 167.796 168.471 1.989 1.051 o
4 2 9 936.072 968.107 11.225 0.041 o
4 2 11 5.974 7.057 0.142 100.941 o
4 2 12 150.784 149.573 1.800 1.273 o
4 2 13 1136.770 1171.300 11.130 0.030 o
4 2 14 1928.590 1955.630 20.271 0.010 o
4 2 15 129.143 129.823 1.279 1.715 o
4 2 16 1344.870 1373.060 15.961 0.020 o
4 2 17 52.465 52.858 0.568 7.167 o
4 2 18 33.705 36.186 0.474 12.747 o
4 2 19 1926.200 1922.950 19.987 0.011 o
4 2 20 25.716 24.913 0.332 19.539 o
4 2 21 209.173 203.710 1.989 0.755 o
4 2 22 28.320 26.618 0.379 17.273 o
4 2 23 72.253 68.582 0.900 4.391 o
4 2 24 154.668 153.173 1.421 1.283 o
4 2 25 81.703 82.507 1.042 3.488 o
4 2 26 292.543 285.459 3.363 0.393 o
4 2 27 0.546 0.663 0.142 725.280 o
4 2 28 10.000 10.136 0.284 55.727 o
4 2 29 19.605 19.419 0.663 21.180 o
4 3 1 623.156 623.775 5.115 0.100 o
4 3 2 1654.420 1674.770 13.735 0.015 o
4 3 4 142.086 139.248 1.374 1.481 o
4 3 5 1754.220 1800.760 17.051 0.013 o
4 3 6 919.930 933.532 9.709 0.044 o
4 3 7 150.132 152.605 1.468 1.319 o
4 3 8 112.388 114.240 1.231 2.120 o
4 3 9 698.560 702.399 6.678 0.078 o
4 3 10 47.477 45.611 0.474 8.576 o
4 3 11 19.064 19.656 0.284 27.714 o
4 3 12 1176.590 1150.930 10.941 0.029 o
4 3 13 349.094 346.179 3.315 0.293 o
4 3 14 185.196 182.396 1.942 0.916 o
4 3 15 110.447 113.341 1.374 2.115 o
4 3 16 191.382 197.931 1.942 0.847 o
4 3 17 12.554 13.357 0.237 44.847 o
4 3 18 413.904 422.860 4.073 0.208 o
4 3 19 482.387 479.317 5.021 0.156 o
4 3 20 929.808 949.635 9.899 0.043 o
4 3 21 788.093 779.601 6.868 0.063 o
4 3 22 25.342 26.618 0.379 18.888 o
4 3 23 0.139 0.663 0.095 1462.780 o
4 3 24 270.978 255.762 2.273 0.491 o
4 3 25 97.349 98.847 0.995 2.726 o
4 3 26 23.677 24.439 0.332 21.038 o
4 3 27 0.943 1.184 0.142 505.385 o
4 4 0 1402.420 1439.850 19.277 0.018 o
4 4 1 151.512 149.810 1.468 1.319 o
4 4 2 915.660 939.215 8.904 0.045 o
4 4 3 31.733 31.497 0.426 14.444 o
4 4 4 46.557 43.480 0.426 9.014 o
4 4 5 3353.230 3573.570 33.865 0.003 o
4 4 6 70.441 68.345 0.663 4.734 o
4 4 7 572.368 564.571 6.584 0.110 o
4 4 8 400.228 385.727 4.026 0.228 o
4 4 9 171.260 172.971 1.847 1.032 o
4 4 10 43.197 42.674 0.474 9.612 o
4 4 11 593.706 595.357 5.684 0.106 o
4 4 12 24.618 26.618 0.332 19.692 o
4 4 13 1327.360 1327.600 13.830 0.022 o
4 4 14 453.856 442.279 4.642 0.178 o
4 4 15 14.445 16.577 0.237 37.279 o
4 4 16 48.853 50.916 0.568 7.771 o
4 4 17 37.561 38.080 0.521 11.222 o
4 4 18 250.595 254.247 2.700 0.520 o
4 4 19 20.900 20.224 0.284 25.517 o
4 4 20 18.467 19.419 0.284 28.527 o
4 4 21 471.531 460.846 4.831 0.165 o
4 4 22 21.794 23.161 0.332 22.931 o
4 4 23 271.220 260.641 2.794 0.468 o
4 4 24 61.219 58.825 0.710 5.733 o
4 4 25 263.787 259.172 2.510 0.494 o
4 4 26 19.773 20.461 0.332 25.936 o
4 4 27 1.164 1.516 0.142 428.144 o
4 4 28 2.998 3.363 0.237 166.297 o
4 5 1 247.397 248.658 2.416 0.546 o
4 5 2 123.402 117.082 0.995 1.963 o
4 5 3 1203.290 1231.450 10.136 0.027 o
4 5 4 47.987 46.984 0.426 8.471 o
4 5 5 1168.880 1161.820 10.183 0.029 o
4 5 6 1037.230 1041.990 8.573 0.037 o
4 5 7 844.494 821.281 6.773 0.057 o
4 5 8 14.961 14.967 0.189 38.683 o
4 5 9 125.063 124.281 1.231 1.824 o
4 5 10 5.743 5.731 0.142 111.657 o
4 5 11 24.848 23.445 0.332 20.575 o
4 5 12 248.268 249.605 2.652 0.532 o
4 5 13 1706.840 1764.290 16.719 0.013 o
4 5 14 513.044 519.576 6.110 0.133 o
4 5 15 473.949 491.632 4.689 0.159 o
4 5 16 0.088 -0.142 0.237 580.687 o
4 5 17 48.904 46.464 0.521 8.185 o
4 5 18 29.191 28.087 0.332 16.765 o
4 5 19 207.916 204.610 1.989 0.758 o
4 5 20 83.529 83.359 0.947 3.466 o
4 5 21 12.168 12.788 0.237 46.602 o
4 5 22 110.743 111.114 1.137 2.212 o
4 5 23 192.766 189.927 2.037 0.851 o
4 5 24 541.890 529.996 5.068 0.129 o
4 5 25 26.175 26.239 0.426 18.143 o
4 5 26 0.088 0.189 0.142 1325.660 o
4 5 27 0.730 0.947 0.189 468.297 o
4 6 0 358.239 351.294 4.121 0.269 o
4 6 1 433.496 438.016 3.647 0.197 o
4 6 2 413.762 404.057 3.884 0.215 o
4 6 3 780.249 784.337 7.483 0.063 o
4 6 4 28.342 29.365 0.284 17.114 o
4 6 5 909.091 913.639 7.531 0.048 o
4 6 6 624.703 632.775 5.210 0.098 o
4 6 7 629.371 641.300 5.636 0.096 o
4 6 8 8.710 8.904 0.142 71.646 o
4 6 9 0.012 0.332 0.047 4465.110 o
4 6 10 170.546 167.098 1.516 1.093 o
4 6 11 256.753 246.479 2.368 0.528 o
4 6 12 612.645 593.937 6.205 0.101 o
4 6 14 1248.090 1275.020 14.825 0.024 o
4 6 15 280.079 284.654 2.747 0.432 o
4 6 16 2.703 2.558 0.142 233.478 o
4 6 17 711.715 697.189 7.294 0.075 o
4 6 18 14.746 16.056 0.237 37.204 o
4 6 20 0.177 0.426 0.095 1635.340 o
4 6 21 2.499 2.037 0.142 260.610 o
4 6 22 12.223 13.167 0.189 47.231 o
4 6 23 0.001 0.237 0.095 2708.950 o
4 6 24 1.375 1.184 0.142 420.704 o
4 6 25 305.138 290.385 4.878 0.328 o
4 7 1 14.607 13.072 0.189 41.413 o
4 7 2 1056.260 1073.250 9.425 0.035 o
4 7 3 2.091 2.510 0.095 299.021 o
4 7 4 471.775 469.655 4.168 0.168 o
4 7 5 877.013 876.222 8.336 0.050 o
4 7 6 852.662 874.801 8.336 0.052 o
4 7 7 47.224 44.285 0.474 8.729 o
4 7 8 478.448 471.881 4.500 0.163 o
4 7 9 0.029 0.332 0.047 4178.460 o
4 7 10 3.848 3.884 0.095 174.478 o
4 7 11 0.176 0.284 0.095 1829.150 o
4 7 12 18.390 18.519 0.237 29.780 o
4 7 13 223.709 220.240 2.131 0.665 o
4 7 14 388.065 379.096 3.363 0.246 o
4 7 15 251.152 260.546 3.079 0.496 o
4 7 16 64.383 59.725 0.710 5.432 o
4 7 17 38.335 39.454 0.474 11.033 o
4 7 18 48.833 48.453 0.521 8.046 o
4 7 19 1.383 1.610 0.095 443.713 o
4 7 20 0.000 0.332 0.095 2434.130 o
4 7 21 28.833 30.739 0.379 16.049 o
4 7 22 39.938 39.454 0.568 10.333 o
4 7 23 15.287 16.483 0.379 32.841 o
4 7 24 466.201 455.493 6.205 0.157 o
4 8 0 18.045 18.851 0.426 27.022 o
4 8 1 399.451 394.537 3.268 0.234 o
4 8 2 173.074 166.814 1.516 1.077 o
4 8 3 1205.610 1253.710 13.025 0.026 o
4 8 4 47.377 45.374 0.568 8.403 o
4 8 5 594.385 595.831 6.252 0.104 o
4 8 6 531.704 524.786 5.021 0.133 o
4 8 7 447.143 434.369 3.836 0.190 o
4 8 8 474.714 478.844 4.263 0.165 o
4 8 9 223.931 217.493 1.847 0.684 o
4 8 10 2.947 3.315 0.095 219.327 o
4 8 11 290.081 287.590 2.558 0.418 o
4 8 12 0.067 0.237 0.095 2335.630 o
4 8 13 1.081 1.326 0.095 542.794 o
4 8 14 146.391 143.748 1.326 1.420 o
4 8 15 394.288 363.182 4.926 0.226 o
4 8 16 173.763 167.714 1.800 1.038 o
4 8 17 28.200 26.855 0.332 17.573 o
4 8 18 0.173 0.142 0.142 1236.200 o
4 8 19 166.873 166.387 1.800 1.088 o
4 8 20 22.299 23.492 0.332 22.401 o
4 8 21 303.610 300.236 3.173 0.373 o
4 8 22 1.750 2.131 0.189 275.409 o
4 9 1 4.291 4.168 0.142 150.396 o
4 9 2 1357.380 1406.220 13.357 0.021 o
4 9 3 1176.510 1203.980 10.609 0.028 o
4 9 4 21.849 22.261 0.284 23.724 o
4 9 5 148.984 147.111 1.279 1.384 o
4 9 6 31.310 33.012 0.332 14.763 o
4 9 7 487.422 483.106 4.642 0.156 o
4 9 8 715.401 717.081 6.347 0.076 o
4 9 9 0.034 0.095 0.095 2981.090 o
4 9 10 1.969 2.368 0.142 286.578 o
4 9 11 79.347 77.487 0.758 3.905 o
4 9 12 12.737 12.646 0.189 46.533 o
4 9 13 15.601 15.535 0.237 36.138 o
4 9 14 78.056 74.645 0.758 4.039 o
4 9 15 6.713 6.299 0.189 92.985 o
4 9 16 24.487 22.971 0.284 21.368 o
4 9 17 216.778 210.151 2.037 0.712 o
4 9 18 192.341 193.290 2.084 0.842 o
4 9 20 18.427 18.140 0.474 26.115 o
4 10 0 696.385 684.874 8.004 0.076 o
4 10 1 136.137 132.617 1.137 1.633 o
4 10 2 12.100 12.978 0.237 46.528 o
4 10 3 7.800 8.052 0.189 77.465 o
4 10 4 540.249 536.153 4.452 0.132 o
4 10 5 305.565 295.074 2.652 0.387 o
4 10 6 32.810 34.386 0.379 13.750 o
4 10 7 3.687 4.689 0.142 158.658 o
4 10 8 0.413 0.616 0.095 1100.550 o
4 10 9 389.534 381.228 3.647 0.241 o
4 10 10 101.547 99.179 0.947 2.628 o
4 10 11 0.118 0.379 0.095 1861.920 o
4 10 12 373.241 364.272 3.505 0.262 o
4 10 13 24.983 24.913 0.332 20.002 o
4 10 14 4.052 4.689 0.142 149.913 o
4 10 15 78.631 81.039 1.184 3.525 o
4 10 16 4.309 4.784 0.189 134.412 o
4 11 1 164.237 168.898 1.421 1.142 o
4 11 2 21.011 22.071 0.284 24.547 o
4 11 3 171.597 175.908 1.516 1.056 o
4 11 4 612.837 613.829 5.068 0.103 o
4 11 5 0.027 0.189 0.095 2690.310 o
4 11 6 84.663 83.928 0.758 3.524 o
4 11 7 3.099 3.789 0.142 189.775 o
4 11 8 113.836 115.756 1.184 2.094 o
4 11 9 1.314 1.468 0.142 407.704 o
4 11 10 185.517 184.812 2.226 0.880 o
4 11 11 47.620 50.584 0.663 7.759 o
4 11 12 171.877 167.193 2.842 0.916 o
4 11 13 97.211 96.148 1.705 2.395 o
4 12 0 252.802 257.467 3.552 0.474 o
4 12 1 94.178 95.437 1.184 2.769 o
4 12 2 189.439 185.333 1.989 0.883 o
4 12 3 140.362 146.021 1.800 1.383 o
4 12 4 42.720 46.558 0.663 8.811 o
4 12 5 0.317 0.568 0.189 628.963 o
4 12 6 46.282 49.731 0.947 7.232 o
4 12 7 95.660 97.805 1.752 2.382 o
5 0 2 157.322 153.741 1.800 1.203 o
5 0 4 3865.810 4271.700 49.495 0.002 o
5 0 6 15.012 14.635 0.332 35.882 o
5 0 8 265.075 258.367 3.031 0.472 o
5 0 10 575.914 572.623 6.678 0.108 o
5 0 12 1658.400 1704.130 19.750 0.013 o
5 0 14 389.586 383.028 5.163 0.220 o
5 0 16 359.628 346.510 4.073 0.271 o
5 0 18 30.916 30.881 0.900 11.679 o
5 0 20 974.413 984.684 13.214 0.037 o
5 0 22 288.148 288.632 6.868 0.280 o
5 0 24 1.924 3.410 0.284 174.857 o
5 0 26 181.795 178.655 3.031 0.821 o
5 1 0 210.158 216.735 2.558 0.689 o
5 1 1 719.970 733.658 6.962 0.073 o
5 1 2 146.912 151.373 1.468 1.355 o
5 1 3 30.079 29.602 0.332 15.998 o
5 1 4 1084.130 1133.880 10.752 0.032 o
5 1 5 146.209 145.406 1.421 1.398 o
5 1 6 444.143 458.098 4.784 0.178 o
5 1 7 225.197 213.751 3.552 0.579 o
5 1 8 32.080 32.586 0.332 14.546 o
5 1 9 58.817 57.452 0.568 6.208 o
5 1 10 868.670 880.485 8.336 0.051 o
5 1 11 41.377 42.295 0.474 10.021 o
5 1 12 671.695 650.299 6.205 0.086 o
5 1 13 14.915 16.056 0.189 37.719 o
5 1 14 538.751 552.730 6.441 0.120 o
5 1 15 82.283 81.133 0.995 3.527 o
5 1 16 5690.690 5712.020 66.167 0.001 o
5 1 17 62.151 64.319 0.663 5.484 o
5 1 18 9.050 9.662 0.142 67.642 o
5 1 19 45.485 45.706 0.521 8.798 o
5 1 20 138.815 136.927 1.374 1.531 o
5 1 21 11.020 11.509 0.189 53.562 o
5 1 22 27.631 28.750 0.616 15.283 o
5 1 23 50.116 49.116 0.568 7.720 o
5 1 24 1.947 2.273 0.189 257.438 o
5 1 25 7.745 8.999 0.237 71.584 o
5 1 26 83.035 79.286 1.137 3.427 o
5 1 27 12.543 13.167 0.379 40.439 o
5 2 1 2136.630 2239.810 18.330 0.009 o
5 2 2 175.438 173.303 1.658 1.026 o
5 2 3 0.004 0.332 0.047 4614.020 o
5 2 4 1667.040 1740.130 18.045 0.014 o
5 2 5 490.735 492.579 4.689 0.153 o
5 2 6 2.653 3.031 0.095 241.818 o
5 2 7 59.404 62.804 0.805 5.583 o
5 2 8 24.181 25.197 0.379 20.031 o
5 2 9 2.780 2.937 0.095 237.406 o
5 2 10 160.375 153.268 1.516 1.221 o
5 2 11 1.397 1.326 0.095 468.384 o
5 2 12 0.260 0.568 0.095 1333.900 o
5 2 13 752.621 744.552 7.768 0.067 o
5 2 14 14.574 16.719 0.237 36.913 o
5 2 15 113.965 114.004 1.137 2.122 o
5 2 16 1.094 2.321 0.142 378.117 o
5 2 17 292.541 293.558 3.458 0.385 o
5 2 18 221.355 217.208 2.321 0.667 o
5 2 19 15.433 15.251 0.237 36.688 o
5 2 20 1.195 1.374 0.095 507.713 o
5 2 21 43.136 43.006 0.474 9.592 o
5 2 22 0.584 0.758 0.142 686.497 o
5 2 23 188.661 188.127 1.847 0.892 o
5 2 24 36.719 35.333 0.426 12.174 o
5 2 25 74.391 73.508 0.853 4.183 o
5 2 26 31.213 31.639 0.663 13.160 o
5 2 27 5.224 5.920 0.284 97.224 o
5 3 0 35.903 34.480 0.521 12.139 o
5 3 1 1031.010 1056.200 9.283 0.037 o
5 3 2 823.733 830.753 7.862 0.057 o
5 3 3 18.528 18.140 0.189 30.381 o
5 3 4 489.406 489.737 4.642 0.154 o
5 3 5 2.954 2.842 0.095 230.654 o
5 3 6 155.537 159.283 1.563 1.230 o
5 3 7 1040.650 1047.680 10.894 0.035 o
5 3 8 16.029 15.772 0.237 35.204 o
5 3 9 137.763 139.580 1.658 1.471 o
5 3 10 293.963 296.589 2.842 0.398 o
5 3 11 507.593 500.157 4.784 0.146 o
5 3 12 69.456 69.624 0.900 4.523 o
5 3 13 213.718 213.230 2.558 0.683 o
5 3 14 162.205 154.357 1.658 1.183 o
5 3 15 573.779 579.728 5.542 0.113 o
5 3 16 1.725 1.752 0.095 378.748 o
5 3 17 22.105 22.592 0.284 23.367 o
5 3 18 538.857 530.470 5.068 0.130 o
5 3 19 606.421 602.936 5.778 0.103 o
5 3 20 210.953 210.530 2.037 0.732 o
5 3 21 14.034 14.209 0.284 39.283 o
5 3 22 84.370 83.691 0.853 3.486 o
5 3 23 43.203 43.906 0.616 9.099 o
5 3 24 1.821 2.273 0.142 302.648 o
5 3 25 45.543 45.753 0.521 8.784 o
5 3 26 16.688 16.483 0.332 31.886 o
5 3 27 22.863 22.403 0.758 17.159 o
5 4 1 31.924 33.675 0.426 13.974 o
5 4 2 723.768 721.344 8.383 0.070 o
5 4 3 509.130 521.944 4.973 0.140 o
5 4 4 244.081 237.480 2.273 0.574 o
5 4 5 1180.590 1213.450 10.657 0.028 o
5 4 6 40.044 39.738 0.474 10.595 o
5 4 7 117.805 111.920 1.231 2.042 o
5 4 8 69.547 70.050 0.710 4.694 o
5 4 9 431.122 432.001 4.121 0.196 o
5 4 10 44.354 45.658 0.710 8.477 o
5 4 11 142.065 143.369 1.421 1.451 o
5 4 12 34.449 34.528 0.426 12.981 o
5 4 13 1.660 2.037 0.095 368.633 o
5 4 14 1.611 1.658 0.095 401.798 o
5 4 15 141.760 136.359 1.468 1.483 o
5 4 16 297.636 296.305 3.126 0.385 o
5 4 17 589.342 582.096 5.542 0.109 o
5 4 18 231.592 222.513 2.179 0.635 o
5 4 19 62.363 66.214 0.758 5.278 o
5 4 20 46.131 43.811 0.616 8.609 o
5 4 21 43.031 41.775 0.521 9.606 o
5 4 22 66.203 64.225 0.758 5.069 o
5 4 23 22.034 22.877 0.332 22.852 o
5 4 24 0.123 0.189 0.095 2188.180 o
5 4 25 65.829 65.930 0.853 4.924 o
5 4 26 87.785 88.001 1.279 3.009 o
5 5 0 3168.440 3225.450 43.195 0.004 o
5 5 1 208.260 207.546 1.847 0.761 o
5 5 2 354.419 350.868 2.889 0.292 o
5 5 3 479.230 482.159 3.979 0.164 o
5 5 4 9.937 9.804 0.189 61.122 o
5 5 5 27.712 27.850 0.332 17.568 o
5 5 6 312.574 316.340 2.794 0.360 o
5 5 7 5.989 7.247 0.189 95.375 o
5 5 8 96.513 98.753 1.089 2.707 o
5 5 9 317.652 317.856 3.079 0.346 o
5 5 10 202.640 198.642 1.942 0.796 o
5 5 11 317.044 311.556 3.315 0.345 o
5 5 12 11.486 10.704 0.189 53.343 o
5 5 13 595.027 589.674 6.157 0.105 o
5 5 14 247.079 243.827 2.605 0.544 o
5 5 15 714.535 728.922 7.625 0.072 o
5 5 16 59.259 57.973 0.616 6.078 o
5 5 17 76.305 80.281 0.805 3.952 o
5 5 18 18.221 18.519 0.237 29.995 o
5 5 19 205.420 204.420 2.463 0.734 o
5 5 20 2.274 2.368 0.142 264.511 o
5 5 21 37.417 39.691 0.474 11.231 o
5 5 22 34.022 34.054 0.379 13.392 o
5 5 23 123.387 120.256 1.184 1.892 o
5 5 24 6.095 7.010 0.332 79.111 o
5 5 25 39.174 38.980 0.805 9.590 o
5 6 1 509.026 508.683 4.500 0.145 o
5 6 2 1428.370 1465.900 13.877 0.019 o
5 6 3 132.038 128.876 1.279 1.683 o
5 6 4 16.455 15.772 0.189 35.222 o
5 6 5 518.417 532.364 4.405 0.139 o
5 6 6 43.518 45.990 0.474 9.234 o
5 6 7 80.183 80.470 0.995 3.628 o
5 6 8 3.739 3.552 0.142 172.813 o
5 6 9 22.221 22.071 0.332 23.026 o
5 6 10 304.207 300.142 3.173 0.372 o
5 6 11 8.373 8.810 0.237 68.621 o
5 6 12 956.777 966.213 9.188 0.042 o
5 6 13 3.918 3.126 0.142 173.856 o
5 6 14 145.333 141.711 1.421 1.426 o
5 6 15 74.410 70.998 0.758 4.332 o
5 6 16 85.006 88.996 0.995 3.272 o
5 6 17 65.454 64.556 0.853 4.997 o
5 6 18 23.209 22.829 0.332 21.960 o
5 6 19 10.380 9.852 0.189 59.135 o
5 6 20 699.871 693.400 7.247 0.077 o
5 6 21 9.524 8.952 0.189 65.013 o
5 6 22 1.825 1.942 0.142 317.256 o
5 6 23 11.368 11.273 0.284 49.350 o
5 6 24 11.956 12.409 0.332 44.371 o
5 7 0 6414.850 6351.430 103.915 0.001 o
5 7 1 1516.260 1553.040 12.741 0.017 o
5 7 2 515.152 505.841 4.168 0.146 o
5 7 3 386.414 376.539 3.126 0.251 o
5 7 4 82.519 81.986 0.710 3.684 o
5 7 5 289.947 293.132 2.842 0.407 o
5 7 6 173.114 174.155 1.563 1.047 o
5 7 7 102.954 99.084 0.995 2.574 o
5 7 8 59.235 59.204 0.521 6.138 o
5 7 9 107.849 107.988 1.089 2.321 o
5 7 10 0.033 0.237 0.095 2512.060 o
5 7 11 130.827 126.792 1.800 1.585 o
5 7 12 163.427 161.746 1.610 1.152 o
5 7 13 56.184 56.457 0.616 6.462 o
5 7 14 56.763 53.331 0.568 6.638 o
5 7 15 110.180 108.367 1.089 2.268 o
5 7 16 707.048 700.504 6.678 0.077 o
5 7 17 101.805 99.889 0.995 2.593 o
5 7 18 339.959 329.933 3.884 0.299 o
5 7 19 113.005 109.173 1.089 2.202 o
5 7 20 247.255 238.664 2.842 0.539 o
5 7 21 116.173 117.745 1.468 1.946 o
5 8 1 29.896 29.507 0.284 16.327 o
5 8 2 108.946 109.599 1.042 2.296 o
5 8 3 23.747 25.008 0.332 20.793 o
5 8 4 601.176 593.937 5.257 0.107 o
5 8 5 224.667 221.566 1.847 0.675 o
5 8 6 135.490 133.754 1.137 1.634 o
5 8 7 68.869 66.451 0.663 4.902 o
5 8 8 95.812 97.947 0.853 2.842 o
5 8 9 244.505 245.626 2.179 0.567 o
5 8 10 0.207 0.474 0.047 2165.420 o
5 8 11 64.339 62.993 0.710 5.308 o
5 8 12 99.301 99.510 0.995 2.664 o
5 8 13 25.268 23.208 0.332 20.373 o
5 8 14 0.994 1.468 0.142 463.679 o
5 8 15 22.091 21.266 0.379 22.934 o
5 8 16 0.885 0.995 0.142 543.877 o
5 8 17 73.965 74.029 0.758 4.272 o
5 8 18 2.437 3.126 0.142 232.496 o
5 8 19 7.536 8.668 0.237 73.801 o
5 8 20 27.553 29.460 0.474 16.294 o
5 9 0 1219.360 1188.350 13.830 0.026 o
5 9 1 111.011 110.404 1.042 2.244 o
5 9 2 555.743 565.519 4.689 0.123 o
5 9 3 8.730 9.709 0.189 67.105 o
5 9 4 165.425 163.072 1.468 1.149 o
5 9 5 279.589 277.833 2.937 0.433 o
5 9 6 1.749 1.847 0.095 369.455 o
5 9 7 25.975 25.055 0.284 19.661 o
5 9 8 78.340 79.428 0.710 3.938 o
5 9 9 0.541 0.474 0.095 1041.650 o
5 9 10 138.784 132.712 1.137 1.599 o
5 9 11 29.968 30.644 0.379 15.574 o
5 9 12 10.203 9.804 0.189 59.974 o
5 9 13 24.173 22.355 0.332 21.425 o
5 9 14 190.403 188.743 1.847 0.882 o
5 9 15 3.015 3.268 0.142 202.769 o
5 9 16 512.577 503.473 5.305 0.140 o
5 9 17 254.402 251.073 2.984 0.503 o
5 9 18 162.829 159.283 2.747 0.997 o
5 10 1 46.171 45.043 0.521 8.738 o
5 10 2 7.536 8.620 0.189 77.330 o
5 10 3 112.663 111.162 1.137 2.174 o
5 10 4 45.222 44.474 0.474 9.062 o
5 10 5 233.779 231.512 1.942 0.626 o
5 10 6 52.946 53.284 0.521 7.159 o
5 10 7 0.014 0.237 0.095 2624.510 o
5 10 8 9.170 10.136 0.237 61.542 o
5 10 9 0.818 1.231 0.095 642.126 o
5 10 10 0.559 0.805 0.095 887.555 o
5 10 11 122.975 128.260 1.563 1.739 o
5 10 12 14.330 15.914 0.426 33.427 o
5 10 13 0.584 1.658 0.142 535.823 o
5 10 14 18.287 20.650 0.379 26.652 o
5 10 15 17.248 18.519 0.474 27.101 o
5 11 0 231.065 225.592 3.126 0.578 o
5 11 1 27.790 28.560 0.426 16.734 o
5 11 2 263.924 266.561 2.605 0.483 o
5 11 3 317.680 317.429 3.079 0.346 o
5 11 4 218.777 213.230 2.273 0.685 o
5 11 5 125.243 123.855 1.231 1.824 o
5 11 6 48.075 50.963 0.805 7.327 o
5 11 7 96.427 93.779 1.326 2.655 o
5 11 8 0.098 0.853 0.142 943.547 o
5 11 9 71.678 74.361 1.326 3.811 o
5 11 10 32.415 32.018 0.663 12.738 o
6 0 0 723.642 704.767 11.604 0.062 o
6 0 2 76.419 81.228 1.137 3.653 o
6 0 4 1449.770 1519.890 20.366 0.016 o
6 0 6 63.283 65.930 0.805 5.161 o
6 0 8 114.740 112.725 1.374 2.044 o
6 0 10 613.612 611.935 7.152 0.096 o
6 0 12 242.032 229.002 3.126 0.547 o
6 0 14 7966.890 8004.410 131.007 0.001 o
6 0 16 2313.900 2360.120 31.639 0.007 o
6 0 18 428.812 412.014 5.589 0.187 o
6 0 20 47.154 42.106 0.758 8.180 o
6 0 24 169.963 159.709 2.747 0.958 o
6 1 1 160.217 159.615 1.563 1.191 o
6 1 2 349.507 353.946 2.937 0.295 o
6 1 3 343.863 350.157 3.694 0.289 o
6 1 4 797.534 806.598 7.673 0.060 o
6 1 5 818.087 825.070 9.615 0.054 o
6 1 6 1.081 1.184 0.095 562.759 o
6 1 7 32.789 31.023 0.379 14.368 o
6 1 8 94.608 90.843 0.853 2.989 o
6 1 9 0.203 0.189 0.095 1892.750 o
6 1 10 175.598 173.303 1.705 1.020 o
6 1 11 553.381 536.153 5.589 0.123 o
6 1 12 0.856 0.758 0.095 727.315 o
6 1 13 39.270 40.164 0.426 10.870 o
6 1 14 189.321 193.479 1.895 0.872 o
6 1 15 439.521 424.802 4.452 0.190 o
6 1 16 361.680 366.735 3.505 0.270 o
6 1 17 995.457 1007.890 9.567 0.039 o
6 1 18 42.690 42.201 0.521 9.631 o
6 1 19 0.803 0.947 0.095 707.713 o
6 1 20 20.968 23.066 0.426 22.532 o
6 1 21 58.456 61.857 0.805 5.702 o
6 1 22 232.882 229.144 3.836 0.526 o
6 1 23 3.440 3.694 0.189 166.115 o
6 1 24 152.099 149.858 1.800 1.261 o
6 1 25 264.557 273.713 4.594 0.396 o
6 2 0 831.788 852.067 14.020 0.045 o
6 2 1 86.597 88.948 0.805 3.323 o
6 2 2 1572.210 1658.660 14.541 0.016 o
6 2 3 1.684 1.658 0.095 391.005 o
6 2 4 221.139 218.961 2.605 0.647 o
6 2 5 340.364 339.216 3.552 0.301 o
6 2 6 23.753 26.050 0.284 20.799 o
6 2 7 57.829 55.178 0.568 6.425 o
6 2 8 376.530 373.839 3.600 0.254 o
6 2 9 1028.010 1019.730 9.662 0.037 o
6 2 10 1986.260 2082.570 21.598 0.010 o
6 2 11 1763.820 1833.910 17.382 0.012 o
6 2 12 27.290 26.997 0.332 18.020 o
6 2 13 465.377 477.423 5.021 0.163 o
6 2 14 757.246 781.495 7.436 0.065 o
6 2 15 653.623 681.559 7.957 0.082 o
6 2 16 107.375 105.431 1.042 2.376 o
6 2 17 50.523 53.047 0.568 7.402 o
6 2 18 94.800 95.627 0.947 2.866 o
6 2 19 144.388 143.890 1.752 1.364 o
6 2 20 76.443 74.550 0.853 4.050 o
6 2 21 0.099 0.142 0.095 2412.720 o
6 2 22 315.107 317.145 3.079 0.350 o
6 2 23 4.215 4.168 0.142 152.154 o
6 2 24 39.030 38.791 0.616 10.427 o
6 2 25 252.585 252.731 4.263 0.444 o
6 3 1 1.667 1.516 0.095 404.108 o
6 3 2 50.337 51.910 0.474 7.667 o
6 3 3 5.594 5.210 0.095 121.989 o
6 3 4 42.184 40.448 0.474 10.046 o
6 3 5 592.261 628.512 8.525 0.092 o
6 3 6 900.764 912.692 9.520 0.046 o
6 3 7 54.386 54.184 0.616 6.782 o
6 3 8 1218.660 1243.760 12.930 0.026 o
6 3 9 74.073 74.645 0.947 4.085 o
6 3 10 1784.950 1841.960 19.135 0.012 o
6 3 11 312.886 315.772 3.742 0.338 o
6 3 12 57.451 57.689 0.663 6.200 o
6 3 13 8.237 8.857 0.142 74.664 o
6 3 14 1.331 1.326 0.095 482.236 o
6 3 15 99.648 99.842 1.089 2.610 o
6 3 16 32.452 33.675 0.379 14.004 o
6 3 17 706.029 708.082 6.726 0.076 o
6 3 18 240.382 236.296 2.510 0.574 o
6 3 19 0.051 -0.142 0.142 1569.970 o
6 3 20 39.009 39.880 0.474 10.819 o
6 3 21 70.993 69.956 0.900 4.424 o
6 3 22 170.134 165.061 1.610 1.093 o
6 3 23 35.950 37.654 0.426 12.062 o
6 3 24 184.628 184.196 2.558 0.851 o
6 3 25 197.835 186.422 4.500 0.600 o
6 4 0 23.948 24.155 0.379 20.524 o
6 4 1 1382.840 1419.950 12.457 0.021 o
6 4 2 0.128 0.142 0.095 2271.120 o
6 4 3 98.324 97.758 0.995 2.714 o
6 4 4 138.191 136.833 1.468 1.520 o
6 4 5 56.148 57.073 0.616 6.434 o
6 4 6 1810.470 1902.590 25.482 0.011 o
6 4 7 789.326 762.550 8.904 0.060 o
6 4 8 47.317 48.926 0.568 8.138 o
6 4 9 39.346 39.975 0.426 10.874 o
6 4 10 25.675 25.339 0.332 19.433 o
6 4 11 26.050 25.150 0.284 19.584 o
6 4 12 243.096 236.438 2.510 0.567 o
6 4 13 108.886 108.936 1.089 2.289 o
6 4 14 21.880 23.492 0.426 21.692 o
6 4 15 462.348 445.452 4.263 0.177 o
6 4 16 78.659 79.476 0.900 3.789 o
6 4 17 588.520 593.463 5.684 0.108 o
6 4 18 124.591 121.013 1.468 1.793 o
6 4 19 441.737 428.544 5.021 0.183 o
6 4 20 207.914 197.647 2.131 0.762 o
6 4 21 0.034 0.332 0.095 2268.990 o
6 4 22 17.241 17.998 0.237 31.650 o
6 4 23 111.759 107.941 1.563 2.069 o
6 4 24 51.459 53.900 0.710 6.960 o
6 5 1 510.865 510.577 5.968 0.136 o
6 5 2 512.345 503.946 5.257 0.141 o
6 5 3 69.458 68.298 0.853 4.614 o
6 5 4 71.351 69.103 0.710 4.610 o
6 5 5 202.607 204.136 1.847 0.791 o
6 5 6 787.689 774.865 7.389 0.063 o
6 5 7 126.029 119.308 1.184 1.858 o
6 5 8 157.834 152.889 1.516 1.244 o
6 5 9 5.939 5.163 0.142 112.827 o
6 5 10 51.974 51.152 0.616 7.249 o
6 5 11 39.688 40.875 0.521 10.395 o
6 5 12 4.242 4.784 0.142 144.681 o
6 5 13 227.879 221.613 2.652 0.620 o
6 5 14 35.702 35.996 0.426 12.373 o
6 5 15 225.886 213.514 2.084 0.672 o
6 5 16 197.985 188.932 2.037 0.830 o
6 5 17 161.056 170.177 1.847 1.108 o
6 5 18 0.282 0.332 0.095 1508.110 o
6 5 19 11.284 12.362 0.237 49.745 o
6 5 20 0.926 0.947 0.095 655.274 o
6 5 21 20.343 21.503 0.284 25.437 o
6 5 22 6.248 7.247 0.189 92.904 o
6 6 0 39.250 38.554 0.758 9.820 o
6 6 1 1085.360 1085.570 12.646 0.032 o
6 6 2 947.399 968.107 10.088 0.042 o
6 6 3 297.047 296.826 3.126 0.386 o
6 6 4 24.945 26.239 0.332 19.606 o
6 6 5 289.131 291.521 2.842 0.409 o
6 6 6 106.815 104.389 1.137 2.366 o
6 6 7 44.846 43.243 0.568 9.002 o
6 6 8 28.485 27.423 0.379 16.991 o
6 6 9 493.430 480.738 5.021 0.152 o
6 6 10 247.920 245.863 2.368 0.550 o
6 6 11 29.813 31.023 0.426 15.293 o
6 6 12 1.332 1.752 0.095 439.989 o
6 6 13 325.852 317.382 3.742 0.322 o
6 6 14 0.951 1.231 0.142 498.096 o
6 6 15 15.697 15.441 0.237 36.053 o
6 6 16 5.587 5.778 0.142 113.424 o
6 6 17 62.909 63.372 0.758 5.346 o
6 6 18 565.721 555.099 5.826 0.116 o
6 6 19 50.045 50.537 0.568 7.632 o
6 6 20 1.101 1.374 0.142 452.261 o
6 6 21 174.197 169.940 2.889 0.891 o
6 6 22 54.412 54.089 1.042 5.948 o
6 7 1 117.900 120.066 1.042 2.021 o
6 7 2 52.080 52.526 0.474 7.391 o
6 7 3 204.526 205.652 1.989 0.770 o
6 7 4 11.339 12.362 0.189 51.077 o
6 7 5 23.942 24.061 0.284 21.369 o
6 7 6 88.982 85.870 0.853 3.267 o
6 7 7 93.642 94.585 0.947 2.917 o
6 7 8 286.184 277.786 2.700 0.429 o
6 7 9 97.612 93.969 0.947 2.808 o
6 7 10 28.497 29.081 0.332 16.861 o
6 7 11 404.131 397.189 4.168 0.220 o
6 7 12 80.171 78.102 0.805 3.819 o
6 7 13 158.601 152.273 1.516 1.240 o
6 7 14 26.165 27.376 0.379 18.207 o
6 7 15 61.468 55.368 0.758 5.794 o
6 7 16 144.753 142.185 1.421 1.429 o
6 7 17 47.862 48.216 0.568 8.110 o
6 7 18 153.718 150.094 1.610 1.277 o
6 7 19 6.492 6.584 0.189 93.725 o
6 7 20 36.191 38.270 0.758 10.474 o
6 7 21 12.440 14.114 0.379 39.689 o
6 8 0 210.930 210.246 2.510 0.701 o
6 8 1 0.315 0.474 0.095 1321.610 o
6 8 2 1682.010 1724.500 16.340 0.014 o
6 8 3 416.286 410.356 3.410 0.217 o
6 8 4 403.351 399.273 3.315 0.229 o
6 8 5 783.295 771.549 6.820 0.064 o
6 8 6 103.167 101.168 1.042 2.525 o
6 8 7 35.195 34.244 0.426 12.791 o
6 8 8 125.675 119.735 1.326 1.825 o
6 8 9 98.836 96.195 0.995 2.721 o
6 8 10 21.245 21.977 0.332 23.881 o
6 8 11 173.097 168.708 2.037 1.011 o
6 8 12 1.195 1.421 0.142 431.059 o
6 8 13 13.807 14.683 0.237 40.411 o
6 8 14 52.343 52.573 0.568 7.200 o
6 8 15 62.019 64.651 0.710 5.424 o
6 8 16 46.619 48.547 0.758 7.798 o
6 8 17 274.974 271.061 3.742 0.417 o
6 8 18 218.453 207.309 2.889 0.654 o
6 9 1 365.114 359.488 3.221 0.274 o
6 9 2 16.210 16.056 0.189 35.397 o
6 9 3 0.001 0.568 0.095 1933.530 o
6 9 4 0.763 0.995 0.095 715.008 o
6 9 5 352.205 347.079 3.315 0.290 o
6 9 6 221.345 224.266 2.037 0.672 o
6 9 7 3.894 4.357 0.095 166.239 o
6 9 8 8.443 8.573 0.237 68.886 o
6 9 9 6.865 6.915 0.189 88.872 o
6 9 10 36.899 38.791 0.426 11.645 o
6 9 11 218.714 215.787 2.131 0.689 o
6 9 12 2.079 2.179 0.142 285.332 o
6 9 13 86.608 89.327 0.995 3.209 o
6 9 14 61.319 65.361 0.758 5.392 o
6 9 15 0.093 0.474 0.189 742.890 o
6 9 16 12.647 11.746 0.379 41.719 o
6 10 0 361.678 355.604 4.215 0.263 o
6 10 1 10.104 10.562 0.189 58.808 o
6 10 2 141.061 138.822 1.374 1.495 o
6 10 3 19.368 20.508 0.237 27.457 o
6 10 4 96.379 94.916 0.900 2.851 o
6 10 5 11.837 12.504 0.189 49.311 o
6 10 6 54.683 56.078 0.663 6.566 o
6 10 7 0.086 0.379 0.142 1194.300 o
6 10 8 189.876 185.522 2.558 0.825 o
6 10 9 144.443 147.253 1.800 1.339 o
6 10 10 60.329 60.815 0.900 5.445 o
6 10 11 33.116 34.196 0.568 12.759 o
6 10 12 80.201 81.370 1.468 3.212 o
6 11 1 112.099 108.652 1.942 1.904 o
6 11 3 183.825 181.733 4.405 0.650 o
6 11 4 10.865 10.988 0.332 49.170 o
6 11 5 11.813 12.315 0.379 42.940 o
7 0 2 13.761 14.304 0.284 39.738 o
7 0 4 20.273 19.466 0.379 25.287 o
7 0 6 24.825 24.108 0.332 20.369 o
7 0 8 2515.540 2640.510 30.644 0.006 o
7 0 10 56.828 57.499 0.710 6.197 o
7 0 12 885.047 915.060 10.657 0.046 o
7 0 14 141.021 144.932 2.463 1.240 o
7 0 16 6.439 6.631 0.237 89.053 o
7 0 18 34.859 35.475 0.710 11.341 o
7 0 20 762.677 744.078 17.335 0.045 o
7 0 22 518.781 518.155 8.573 0.115 o
7 1 0 371.002 369.860 5.021 0.238 o
7 1 1 16.391 16.861 0.189 34.429 o
7 1 2 1.663 1.895 0.095 377.599 o
7 1 3 111.762 106.662 1.279 2.188 o
7 1 4 123.467 120.256 1.184 1.891 o
7 1 5 309.841 310.988 2.984 0.362 o
7 1 6 8.519 8.336 0.142 74.529 o
7 1 7 336.809 315.819 3.315 0.321 o
7 1 8 1.992 1.989 0.142 300.120 o
7 1 9 371.327 367.919 3.884 0.256 o
7 1 10 567.248 559.835 5.873 0.115 o
7 1 11 371.279 368.298 3.552 0.261 o
7 1 12 2730.910 2965.890 30.739 0.005 o
7 1 13 671.601 681.559 7.104 0.082 o
7 1 14 379.850 364.082 3.505 0.256 o
7 1 15 38.135 40.401 0.426 11.118 o
7 1 16 403.447 398.231 3.836 0.224 o
7 1 17 93.638 95.342 0.947 2.905 o
7 1 18 30.113 30.171 0.332 15.857 o
7 1 19 500.532 497.789 6.726 0.135 o
7 1 20 212.740 209.725 3.552 0.616 o
7 1 21 85.406 86.201 1.089 3.247 o
7 1 22 65.859 67.588 0.853 4.866 o
7 1 23 36.956 37.180 0.758 10.427 o
7 2 1 15.903 15.630 0.237 35.537 o
7 2 2 1.150 1.658 0.095 485.552 o
7 2 3 1.523 1.563 0.095 423.305 o
7 2 4 94.853 93.116 1.042 2.857 o
7 2 5 486.595 486.422 5.068 0.153 o
7 2 6 1.593 1.705 0.095 400.943 o
7 2 7 396.952 401.357 4.215 0.223 o
7 2 8 643.319 664.982 6.915 0.087 o
7 2 9 145.992 146.069 1.563 1.373 o
7 2 10 98.823 96.526 0.947 2.737 o
7 2 11 124.766 121.676 1.184 1.859 o
7 2 12 216.439 215.219 2.273 0.689 o
7 2 13 17.412 17.524 0.237 31.743 o
7 2 14 76.630 77.344 0.805 4.008 o
7 2 15 0.632 0.663 0.095 886.072 o
7 2 16 18.572 18.330 0.237 29.670 o
7 2 17 2.814 2.842 0.095 238.146 o
7 2 18 4.749 5.399 0.142 129.105 o
7 2 19 42.708 44.427 0.474 9.536 o
7 2 20 193.597 186.991 1.847 0.870 o
7 2 21 2.592 2.794 0.095 252.442 o
7 2 22 127.222 135.222 2.321 1.436 o
7 2 23 169.461 164.777 2.794 0.940 o
7 3 0 3.444 4.026 0.142 174.575 o
7 3 1 762.851 778.180 6.868 0.066 o
7 3 2 25.520 26.145 0.237 19.887 o
7 3 3 13.247 13.357 0.189 44.281 o
7 3 4 269.714 265.756 2.558 0.474 o
7 3 5 3.642 3.221 0.095 192.445 o
7 3 6 0.144 0.426 0.095 1718.600 o
7 3 7 75.721 74.976 0.758 4.152 o
7 3 8 82.362 82.033 0.853 3.603 o
7 3 9 1655.070 1715.030 17.809 0.014 o
7 3 10 10.057 9.378 0.189 61.535 o
7 3 11 414.223 413.435 4.357 0.207 o
7 3 12 101.894 100.458 1.089 2.546 o
7 3 13 5.346 5.731 0.142 117.117 o
7 3 14 165.026 157.720 1.563 1.161 o
7 3 15 433.692 433.659 4.168 0.194 o
7 3 16 134.858 128.023 1.374 1.632 o
7 3 17 23.626 24.960 0.332 20.892 o
7 3 18 0.246 0.332 0.095 1586.170 o
7 3 19 361.183 348.784 3.694 0.275 o
7 3 20 151.920 151.894 1.516 1.299 o
7 3 21 38.039 38.506 0.426 11.383 o
7 3 22 2.418 3.126 0.237 187.457 o
7 4 1 52.388 54.089 0.710 6.842 o
7 4 2 25.215 24.629 0.379 19.559 o
7 4 3 3.473 4.500 0.142 166.863 o
7 4 4 185.485 184.528 1.800 0.922 o
7 4 5 46.623 47.884 0.521 8.430 o
7 4 6 25.512 26.145 0.332 19.287 o
7 4 7 28.435 28.465 0.332 17.044 o
7 4 8 116.558 113.483 1.231 2.051 o
7 4 10 2.166 2.700 0.142 260.713 o
7 4 11 73.540 71.708 0.758 4.361 o
7 4 12 46.870 48.216 0.568 8.260 o
7 4 13 10.239 10.136 0.189 59.130 o
7 4 14 141.503 139.438 1.374 1.487 o
7 4 15 7.463 7.294 0.189 82.548 o
7 4 16 16.864 17.098 0.284 32.080 o
7 4 17 15.914 14.872 0.284 35.249 o
7 4 18 33.195 33.391 0.426 13.581 o
7 4 19 30.311 30.549 0.379 15.448 o
7 4 20 37.139 39.643 0.474 11.307 o
7 4 21 11.143 11.509 0.237 51.518 o
7 4 22 56.410 51.152 1.374 5.184 o
7 5 0 22.356 22.782 0.521 20.444 o
7 5 1 1.549 1.658 0.142 362.341 o
7 5 2 120.376 115.567 1.610 1.852 o
7 5 3 751.384 763.497 7.247 0.067 o
7 5 4 1350.150 1383.960 13.120 0.021 o
7 5 5 971.913 992.736 10.325 0.040 o
7 5 6 1166.230 1212.500 11.509 0.028 o
7 5 7 171.836 169.703 1.658 1.060 o
7 5 8 26.138 26.429 0.332 18.829 o
7 5 9 425.294 421.581 4.026 0.203 o
7 5 10 9.066 9.141 0.189 66.836 o
7 5 11 170.916 171.503 1.847 1.039 o
7 5 12 10.809 10.846 0.189 55.509 o
7 5 13 829.056 833.595 8.715 0.055 o
7 5 14 33.611 34.007 0.379 13.539 o
7 5 15 12.019 11.888 0.237 48.273 o
7 5 16 96.869 97.947 1.089 2.708 o
7 5 17 66.168 64.746 0.758 5.053 o
7 5 18 6.457 7.247 0.189 90.995 o
7 5 19 0.466 0.521 0.095 1094.130 o
7 5 20 154.515 158.052 2.226 1.139 o
7 5 21 400.422 396.242 5.399 0.207 o
7 6 1 57.215 56.362 0.758 6.137 o
7 6 2 2.756 3.126 0.189 197.223 o
7 6 3 100.926 99.937 1.421 2.424 o
7 6 4 1345.390 1380.640 18.519 0.019 o
7 6 5 112.126 110.736 1.563 2.038 o
7 6 6 64.091 61.430 0.805 5.268 o
7 6 7 38.321 37.512 0.474 11.277 o
7 6 8 42.940 42.106 0.521 9.591 o
7 6 9 241.306 235.064 2.510 0.574 o
7 6 10 21.249 21.740 0.521 21.535 o
7 6 11 106.615 100.742 1.042 2.447 o
7 6 12 8.728 8.336 0.189 70.850 o
7 6 13 0.049 0.284 0.095 2310.230 o
7 6 14 22.035 21.834 0.379 22.753 o
7 6 15 16.177 15.725 0.237 34.997 o
7 6 16 18.542 18.945 0.284 28.717 o
7 6 17 16.914 15.630 0.237 33.887 o
7 6 18 0.252 0.474 0.095 1428.310 o
7 6 19 10.163 11.888 0.237 54.179 o
7 6 20 10.926 12.457 0.379 44.869 o
7 7 0 260.094 262.440 4.405 0.418 o
7 7 1 1109.070 1098.360 12.788 0.031 o
7 7 2 295.354 283.707 3.363 0.391 o
7 7 3 173.419 169.040 2.889 0.897 o
7 7 4 702.011 682.506 7.957 0.075 o
7 7 5 361.805 350.489 4.121 0.266 o
7 7 6 69.644 66.924 0.995 4.484 o
7 7 7 126.322 126.318 1.563 1.707 o
7 7 8 83.122 81.986 1.042 3.443 o
7 7 9 0.175 0.663 0.142 957.341 o
7 7 10 6.456 7.483 0.237 85.412 o
7 7 11 81.353 77.108 1.137 3.535 o
7 7 12 83.425 86.012 1.089 3.321 o
7 7 13 9.756 10.183 0.189 61.086 o
7 7 14 82.369 83.928 0.947 3.501 o
7 7 15 6.820 6.915 0.189 89.258 o
7 7 16 15.875 16.009 0.284 34.387 o
7 7 17 0.087 0.000 0.142 1494.760 o
7 7 18 51.188 50.158 0.947 6.663 o
7 8 1 63.919 63.514 0.805 5.203 o
7 8 2 5.273 5.731 0.189 112.070 o
7 8 3 43.476 44.522 0.568 9.132 o
7 8 4 281.096 271.866 3.221 0.426 o
7 8 5 46.546 44.190 0.521 8.747 o
7 8 6 109.938 107.420 1.326 2.198 o
7 8 7 2.495 3.126 0.189 207.618 o
7 8 8 514.661 509.630 5.968 0.135 o
7 8 9 4.613 4.878 0.189 128.228 o
7 8 10 122.698 121.866 1.516 1.801 o
7 8 11 13.585 13.120 0.284 41.359 o
7 8 12 20.172 21.124 0.474 23.264 o
7 8 13 50.028 50.395 0.805 7.125 o
7 8 14 20.650 21.408 0.426 23.442 o
7 8 15 0.113 0.616 0.189 700.354 o
7 9 1 66.251 64.177 0.853 4.955 o
7 9 2 198.219 184.196 2.226 0.823 o
7 9 3 410.484 409.930 4.831 0.205 o
7 9 4 119.314 118.408 1.326 1.934 o
7 9 5 51.742 53.094 0.710 6.974 o
7 9 6 781.959 752.604 8.810 0.062 o
7 9 7 275.117 272.150 3.742 0.416 o
7 9 8 99.716 98.989 1.421 2.462 o
7 9 9 237.904 238.806 3.268 0.538 o
7 9 10 3.410 4.405 0.189 157.640 o
7 9 11 6.061 6.536 0.379 74.981 o
7 9 12 32.499 36.422 1.042 9.838 o
7 10 1 95.212 91.838 1.610 2.543 o
7 10 2 26.302 26.902 0.568 16.662 o
7 10 3 19.418 19.372 0.379 26.157 o
7 10 4 23.926 25.387 0.474 19.219 o
7 10 5 2.782 2.652 0.237 183.257 o
8 0 2 19.016 18.472 0.332 27.765 o
8 0 4 149.890 156.725 2.652 1.098 o
8 0 6 10.799 10.609 0.237 54.191 o
8 0 8 681.104 677.770 11.178 0.069 o
8 0 10 2764.480 3055.410 50.205 0.004 o
8 0 12 271.997 260.688 6.205 0.328 o
8 0 14 325.870 308.809 5.163 0.292 o
8 0 16 314.252 318.092 5.305 0.294 o
8 0 18 504.479 467.524 7.768 0.130 o
8 0 20 1211.970 1263.180 29.365 0.017 o
8 1 1 38.768 38.175 0.426 11.239 o
8 1 2 0.572 0.426 0.095 1034.090 o
8 1 3 23.399 23.634 0.284 21.926 o
8 1 4 176.324 175.623 1.705 1.008 o
8 1 5 22.664 22.687 0.284 22.868 o
8 1 6 0.001 0.142 0.095 3056.400 o
8 1 7 1119.420 1152.820 11.983 0.030 o
8 1 8 206.011 206.031 1.989 0.763 o
8 1 9 15.090 14.967 0.237 37.576 o
8 1 10 806.429 828.859 8.620 0.057 o
8 1 11 1.536 1.895 0.095 395.327 o
8 1 12 47.568 47.505 0.521 8.311 o
8 1 13 0.160 0.189 0.095 2040.450 o
8 1 14 34.203 36.612 0.426 12.732 o
8 1 15 10.488 11.130 0.189 56.177 o
8 1 16 34.889 34.907 0.426 12.783 o
8 1 17 58.607 57.594 0.853 5.795 o
8 1 18 91.794 95.532 1.184 2.835 o
8 1 19 106.086 105.336 1.279 2.316 o
8 1 20 163.344 162.077 2.794 0.979 o
8 1 21 40.763 43.006 0.853 8.774 o
8 2 0 39.046 37.843 0.521 10.889 o
8 2 1 230.264 228.576 2.037 0.637 o
8 2 2 162.512 165.440 1.610 1.145 o
8 2 3 42.996 40.543 0.474 9.867 o
8 2 4 281.225 273.097 2.889 0.435 o
8 2 5 75.884 77.676 0.805 4.037 o
8 2 6 1873.390 1936.210 17.003 0.011 o
8 2 7 593.782 595.831 6.962 0.101 o
8 2 8 49.804 52.384 0.663 7.351 o
8 2 9 1439.600 1502.370 15.630 0.018 o
8 2 10 327.452 333.012 3.505 0.318 o
8 2 11 29.474 27.092 0.379 16.594 o
8 2 12 195.782 199.494 1.942 0.824 o
8 2 13 20.354 20.319 0.284 26.007 o
8 2 14 60.537 61.667 0.710 5.669 o
8 2 15 0.801 0.947 0.095 708.680 o
8 2 16 7.995 7.768 0.189 77.110 o
8 2 17 3.460 4.026 0.142 174.087 o
8 2 18 61.572 61.099 0.805 5.477 o
8 2 19 256.015 241.553 3.315 0.494 o
8 2 20 0.756 1.137 0.189 445.311 o
8 2 21 483.886 473.634 11.130 0.108 o
8 3 1 6.759 7.389 0.142 91.455 o
8 3 2 4.450 4.689 0.095 148.226 o
8 3 3 55.682 57.168 0.616 6.478 o
8 3 4 12.604 12.551 0.189 47.028 o
8 3 5 3.152 3.647 0.095 203.133 o
8 3 6 976.335 952.951 11.130 0.040 o
8 3 7 1362.990 1413.800 16.435 0.020 o
8 3 8 825.262 839.752 8.004 0.056 o
8 3 9 313.791 313.593 3.031 0.355 o
8 3 10 1367.120 1406.220 14.635 0.020 o
8 3 11 3.152 3.173 0.095 213.175 o
8 3 12 180.395 175.623 1.705 0.984 o
8 3 13 13.433 13.783 0.189 43.303 o
8 3 14 21.464 21.314 0.284 24.480 o
8 3 15 23.976 24.203 0.332 20.912 o
8 3 16 42.929 42.911 0.474 9.642 o
8 3 17 33.669 33.817 0.426 13.349 o
8 3 18 0.503 0.758 0.095 948.938 o
8 3 19 330.438 318.613 4.357 0.303 o
8 3 20 0.001 0.237 0.189 863.241 o
8 4 0 141.261 143.085 1.705 1.408 o
8 4 1 86.240 84.591 0.805 3.421 o
8 4 2 3.587 3.742 0.095 185.167 o
8 4 3 33.790 34.717 0.426 13.162 o
8 4 4 150.230 151.942 1.658 1.291 o
8 4 5 446.327 453.552 5.305 0.173 o
8 4 6 515.755 516.734 5.399 0.137 o
8 4 7 48.372 50.537 0.616 7.765 o
8 4 8 160.025 160.799 1.752 1.162 o
8 4 9 24.103 25.766 0.332 20.298 o
8 4 10 388.133 397.000 4.168 0.230 o
8 4 11 575.932 542.311 6.347 0.113 o
8 4 12 12.738 13.925 0.237 43.689 o
8 4 13 181.069 177.944 1.895 0.955 o
8 4 14 381.282 366.403 4.973 0.233 o
8 4 15 18.912 19.656 0.284 27.883 o
8 4 16 9.085 9.236 0.189 66.496 o
8 4 17 43.519 47.269 0.521 9.004 o
8 4 18 78.313 83.075 0.947 3.688 o
8 4 19 28.391 29.413 0.616 14.859 o
8 5 1 2.112 2.131 0.142 284.612 o
8 5 2 5.272 5.305 0.142 121.364 o
8 5 3 54.808 54.799 0.663 6.621 o
8 5 4 263.454 257.988 2.747 0.487 o
8 5 5 0.653 0.663 0.095 871.927 o
8 5 6 49.661 48.547 0.568 7.824 o
8 5 7 55.046 54.231 0.568 6.780 o
8 5 8 3.458 3.742 0.142 178.531 o
8 5 9 111.957 111.304 1.374 2.106 o
8 5 10 747.469 738.868 7.057 0.069 o
8 5 11 80.977 77.771 0.805 3.790 o
8 5 12 227.161 219.103 2.605 0.629 o
8 5 13 12.081 12.693 0.237 46.968 o
8 5 14 0.257 0.663 0.095 1266.500 o
8 5 15 95.040 98.232 1.089 2.755 o
8 5 16 0.216 0.663 0.142 924.801 o
8 5 17 20.117 21.314 0.332 25.195 o
8 5 18 0.045 0.568 0.142 1129.610 o
8 5 19 115.927 116.372 2.889 1.447 o
8 6 0 256.031 259.788 4.357 0.429 o
8 6 1 48.912 49.637 0.758 7.423 o
8 6 2 11.038 10.373 0.237 53.770 o
8 6 3 170.452 167.240 2.842 0.922 o
8 6 4 92.818 91.222 1.326 2.785 o
8 6 5 370.401 362.330 4.263 0.253 o
8 6 6 47.587 48.121 0.521 8.260 o
8 6 7 83.740 84.259 0.853 3.500 o
8 6 8 7.773 7.531 0.142 82.450 o
8 6 9 285.717 284.749 2.747 0.423 o
8 6 10 61.198 59.867 0.663 5.752 o
8 6 12 124.581 120.919 1.326 1.832 o
8 6 13 13.925 13.783 0.237 41.124 o
8 6 14 15.357 15.346 0.284 35.789 o
8 6 15 59.636 59.867 0.710 5.826 o
8 6 16 31.680 34.054 0.474 13.754 o
8 6 17 19.125 20.319 0.474 24.474 o
8 7 1 174.352 176.476 2.131 0.970 o
8 7 2 10.766 11.273 0.284 51.189 o
8 7 3 69.481 64.130 0.853 4.743 o
8 7 4 103.605 98.326 1.089 2.530 o
8 7 5 133.754 128.781 2.226 1.430 o
8 7 6 320.870 309.377 4.215 0.320 o
8 7 7 292.287 285.506 3.363 0.394 o
8 7 8 6.165 6.631 0.237 91.454 o
8 7 9 97.398 93.874 1.184 2.703 o
8 7 10 37.672 38.648 0.521 11.124 o
8 7 11 138.827 129.776 1.847 1.469 o
8 7 12 81.148 80.754 1.184 3.433 o
8 7 13 130.957 129.539 1.421 1.661 o
8 7 14 0.654 1.042 0.142 606.365 o
8 8 0 225.817 229.760 3.884 0.537 o
8 8 1 66.969 68.582 0.805 4.814 o
8 8 2 59.947 59.204 1.089 5.220 o
8 8 3 30.826 31.023 0.474 14.613 o
8 8 4 123.787 123.713 1.516 1.772 o
8 8 5 0.001 0.095 0.095 3267.660 o
8 8 6 197.163 194.758 2.700 0.763 o
8 8 7 362.097 353.473 4.831 0.253 o
8 8 8 241.920 235.633 3.268 0.532 o
8 8 9 187.218 196.463 2.368 0.831 o
8 8 10 19.081 21.361 0.521 23.291 o
8 8 11 9.985 10.515 0.332 52.617 o
8 9 1 9.546 10.515 0.332 54.088 o
8 9 2 0.794 0.947 0.189 455.755 o
8 9 3 0.079 0.332 0.189 787.181 o
8 9 4 36.495 39.075 1.089 8.710 o
8 9 5 0.063 -0.095 0.237 588.517 o
8 9 6 36.110 39.548 0.805 10.128 o
9 0 4 61.557 65.077 0.947 5.123 o
9 0 6 52.005 52.242 0.947 6.472 o
9 0 8 123.507 116.940 2.037 1.661 o
9 0 10 119.295 122.008 2.131 1.649 o
9 0 12 0.044 0.853 0.284 358.872 o
9 0 14 673.709 648.878 10.704 0.072 o
9 0 16 557.225 529.049 8.762 0.105 o
9 0 18 185.106 189.974 4.594 0.616 o
9 1 0 19.539 19.845 0.426 25.083 o
9 1 1 61.869 62.188 0.805 5.410 o
9 1 2 4.050 4.357 0.142 153.822 o
9 1 3 231.596 229.097 2.700 0.597 o
9 1 4 108.108 110.215 1.563 2.113 o
9 1 5 184.463 180.691 1.942 0.924 o
9 1 6 310.522 311.177 3.268 0.355 o
9 1 8 111.184 108.178 1.184 2.217 o
9 1 9 134.522 131.007 1.279 1.637 o
9 1 10 171.704 167.429 1.658 1.069 o
9 1 11 20.500 21.408 0.284 25.332 o
9 1 12 3.857 4.405 0.142 157.957 o
9 1 13 142.143 138.064 1.516 1.461 o
9 1 14 1514.650 1491.950 19.987 0.016 o
9 1 15 2.237 2.652 0.142 257.661 o
9 1 16 190.823 181.544 2.179 0.867 o
9 1 17 0.005 -0.047 0.142 1676.490 o
9 1 18 211.855 208.494 5.021 0.505 o
9 2 1 24.809 25.055 0.284 20.419 o
9 2 2 70.902 71.424 0.758 4.524 o
9 2 3 463.434 453.694 4.357 0.174 o
9 2 4 23.141 24.771 0.332 21.299 o
9 2 5 594.301 603.883 6.299 0.103 o
9 2 6 14.000 14.020 0.189 41.709 o
9 2 7 10.705 11.557 0.189 54.593 o
9 2 8 179.008 177.471 1.895 0.968 o
9 2 9 12.065 13.972 0.189 46.558 o
9 2 10 2.856 2.984 0.095 232.059 o
9 2 11 49.087 48.595 0.521 7.998 o
9 2 12 67.129 66.830 0.758 4.913 o
9 2 13 193.670 195.516 2.084 0.830 o
9 2 14 65.201 67.161 0.758 5.036 o
9 2 15 382.957 393.779 5.352 0.218 o
9 2 16 35.620 36.896 0.521 11.882 o
9 2 17 147.634 148.105 2.084 1.254 o
9 2 18 89.041 87.622 2.226 2.308 o
9 3 0 523.256 512.472 6.915 0.126 o
9 3 1 77.236 77.676 0.805 3.970 o
9 3 2 0.800 0.805 0.095 743.046 o
9 3 3 114.748 113.719 1.137 2.110 o
9 3 4 17.118 18.661 0.237 31.362 o
9 3 5 117.317 111.541 1.374 2.010 o
9 3 6 4.840 4.215 0.142 138.298 o
9 3 7 226.094 222.892 2.179 0.651 o
9 3 8 70.663 71.092 0.805 4.504 o
9 3 9 3.654 4.168 0.142 166.425 o
9 3 10 117.853 115.946 1.184 2.020 o
9 3 11 7.194 7.578 0.189 83.508 o
9 3 12 37.929 37.322 0.521 11.225 o
9 3 13 162.654 161.935 1.752 1.139 o
9 3 14 21.483 22.687 0.332 23.380 o
9 3 15 23.071 25.245 0.379 20.748 o
9 3 16 141.470 142.564 1.989 1.350 o
9 3 17 10.109 12.693 0.521 39.703 o
9 4 1 459.063 461.982 3.836 0.178 o
9 4 2 102.958 101.784 1.042 2.522 o
9 4 3 56.927 57.641 0.616 6.324 o
9 4 4 13.489 14.256 0.237 41.561 o
9 4 5 527.535 513.892 4.926 0.136 o
9 4 6 1.286 1.752 0.142 390.871 o
9 4 7 73.070 73.224 0.853 4.262 o
9 4 8 370.651 361.809 3.505 0.265 o
9 4 9 36.999 37.275 0.426 11.823 o
9 4 10 15.396 16.577 0.284 34.699 o
9 4 11 28.794 30.502 0.379 16.120 o
9 4 12 0.499 0.758 0.095 951.636 o
9 4 13 126.361 125.513 1.279 1.784 o
9 4 14 51.173 50.963 0.616 7.363 o
9 4 15 0.367 0.900 0.142 754.981 o
9 4 16 163.449 165.630 2.842 0.962 o
9 5 0 230.394 224.313 3.789 0.539 o
9 5 1 26.213 26.713 0.426 17.995 o
9 5 2 583.446 573.097 6.726 0.107 o
9 5 3 300.638 296.305 3.126 0.381 o
9 5 4 60.488 61.999 0.663 5.721 o
9 5 5 146.064 140.290 1.374 1.433 o
9 5 6 93.435 91.222 0.947 2.976 o
9 5 7 24.717 25.766 0.379 19.516 o
9 5 8 276.655 281.812 2.984 0.433 o
9 5 9 74.556 72.276 0.758 4.288 o
9 5 10 67.536 68.156 0.710 4.889 o
9 5 11 69.804 68.677 1.042 4.370 o
9 5 12 25.450 26.097 0.379 18.977 o
9 5 13 0.142 0.142 0.142 1280.160 o
9 5 14 402.963 390.511 4.121 0.223 o
9 5 15 24.960 25.671 0.568 17.601 o
9 6 1 65.305 67.114 0.853 4.919 o
9 6 2 236.488 224.834 2.700 0.590 o
9 6 3 182.719 173.066 2.416 0.902 o
9 6 4 33.777 36.233 0.616 12.025 o
9 6 5 27.328 28.371 0.521 16.275 o
9 6 6 0.121 0.521 0.142 1072.970 o
9 6 7 21.544 23.776 0.332 22.884 o
9 6 8 273.383 273.950 2.889 0.448 o
9 6 9 1.508 1.847 0.142 355.873 o
9 6 10 16.698 19.087 0.474 27.376 o
9 6 11 42.861 42.248 0.663 9.159 o
9 6 12 40.245 40.543 0.568 10.150 o
9 7 0 232.062 231.181 3.884 0.522 o
9 7 1 161.064 153.363 1.847 1.169 o
9 7 2 868.601 894.694 10.420 0.048 o
9 7 3 30.028 29.649 0.426 15.489 o
9 7 4 91.421 88.948 1.137 2.972 o
9 7 5 144.008 144.174 1.752 1.367 o
9 7 6 41.698 43.290 0.710 9.114 o
9 7 7 180.725 178.465 2.463 0.893 o
9 7 8 34.498 33.723 0.568 12.420 o
9 7 9 4.615 4.973 0.237 118.469 o
9 8 1 400.504 402.683 6.678 0.188 o
9 8 2 4.218 4.168 0.237 131.123 o
10 0 4 125.862 125.702 3.079 1.268 o
10 0 6 472.010 495.894 8.241 0.131 o
10 0 8 2.828 3.552 0.237 168.351 o
10 0 10 146.015 142.990 2.463 1.210 o
10 0 12 247.462 239.280 4.026 0.476 o
10 0 14 629.920 627.565 10.373 0.080 o
10 1 2 18.494 19.608 0.379 26.977 o
10 1 3 210.781 207.309 4.973 0.511 o
10 1 4 485.776 488.316 8.099 0.130 o
10 1 5 137.187 140.432 2.416 1.299 o
10 1 6 209.531 210.483 3.552 0.624 o
10 1 7 1.505 1.705 0.189 312.432 o
10 1 8 6.481 6.868 0.189 92.507 o
10 1 9 1.270 1.231 0.095 506.912 o
10 1 10 98.205 95.058 1.184 2.666 o
10 1 11 43.203 43.432 0.616 9.141 o
10 1 12 557.807 559.361 6.536 0.114 o
10 1 13 95.843 89.706 1.137 2.829 o
10 1 14 32.941 33.912 0.568 12.855 o
10 2 0 1456.220 1475.370 34.291 0.012 o
10 2 1 236.148 238.143 2.842 0.566 o
10 2 2 242.889 234.496 2.510 0.570 o
10 2 3 303.112 311.746 3.315 0.362 o
10 2 4 23.854 25.624 0.379 20.104 o
10 2 5 1.616 2.131 0.142 328.525 o
10 2 6 11.038 11.746 0.237 51.475 o
10 2 7 82.444 81.133 1.042 3.486 o
10 2 8 1.852 2.273 0.142 299.942 o
10 2 9 19.065 20.177 0.332 26.799 o
10 2 10 77.017 76.729 1.374 3.496 o
10 2 11 18.706 18.235 0.332 28.245 o
10 2 12 114.695 114.193 1.421 2.016 o
10 2 13 42.170 41.538 0.663 9.348 o
10 2 14 142.735 138.254 1.942 1.368 o
10 3 1 0.272 0.663 0.142 883.785 o
10 3 2 255.929 246.147 2.416 0.529 o
10 3 3 322.951 321.360 3.789 0.322 o
10 3 4 25.540 24.866 0.379 19.289 o
10 3 5 0.000 0.095 0.095 3276.980 o
10 3 6 34.558 34.954 0.426 12.879 o
10 3 7 8.604 8.573 0.189 70.878 o
10 3 8 6.076 6.252 0.189 99.543 o
10 3 9 3.556 3.552 0.142 178.421 o
10 3 10 36.339 34.244 0.710 11.132 o
10 3 11 83.059 82.554 1.468 3.100 o
10 3 12 25.000 25.813 0.568 17.546 o
10 3 13 55.391 55.178 0.853 6.197 o
10 4 0 70.962 72.134 1.326 3.891 o
10 4 1 5.756 6.110 0.142 109.054 o
10 4 2 374.095 367.303 3.552 0.259 o
10 4 3 78.469 81.086 0.947 3.725 o
10 4 4 101.611 102.542 1.042 2.546 o
10 4 5 37.059 38.506 0.474 11.473 o
10 4 6 6.650 7.247 0.142 93.127 o
10 4 7 132.614 132.807 1.326 1.640 o
10 4 8 33.552 34.623 0.426 13.255 o
10 4 9 127.971 128.260 1.421 1.709 o
10 4 10 5.261 5.873 0.189 111.307 o
10 4 11 104.760 110.072 1.942 2.006 o
10 5 1 271.253 268.740 3.694 0.426 o
10 5 2 152.737 156.015 2.179 1.167 o
10 5 3 15.034 16.672 0.332 34.186 o
10 5 4 193.302 193.764 2.084 0.836 o
10 5 5 148.856 147.395 1.800 1.299 o
10 5 6 52.661 52.573 0.616 7.077 o
10 5 7 8.661 9.567 0.237 65.217 o
10 5 8 132.937 127.360 1.563 1.617 o
10 5 9 15.591 16.483 0.284 34.462 o
10 6 0 274.566 268.029 4.500 0.390 o
10 6 1 18.378 19.750 0.332 27.763 o
10 6 2 26.518 26.571 0.426 17.871 o
10 6 3 130.952 131.528 1.847 1.544 o
10 6 4 157.729 158.004 2.226 1.117 o
11 1 1 17.201 18.330 0.710 22.263 o
11 1 4 0.003 1.042 0.237 473.484 o
11 1 6 74.455 73.224 1.895 3.099 o
11 1 7 1.534 2.037 0.189 295.618 o
11 2 2 10.363 10.088 0.474 44.339 o
11 2 5 60.847 60.199 1.137 5.042 o
11 2 6 270.186 269.876 4.547 0.393 o
11 3 0 130.670 129.444 2.273 1.443 o
11 3 1 48.585 46.511 0.758 7.670 o
11 3 2 35.895 37.133 0.521 11.776 o
11 3 3 59.154 66.072 1.800 3.865 o

_iucr_refine_instructions_details
;
TITL 4hcb in P b c n
CELL 0.8266 9.107 10.575 25.296 90 90 90
ZERR 16 0.002 0.0012 0.002 0 0 0
LATT 1
SYMM 0.5-X,0.5-Y,0.5+Z
SYMM 0.5+X,0.5-Y,-Z
SYMM -X,+Y,0.5-Z
SFAC C N O H
DISP C -0.002 0.0023 15.75
DISP H -0 0 0.63
DISP N -0.0031 0.0046 28.18
DISP O -0.0042 0.0085 47.82
UNIT 112 16 16 80

L.S. 20
PLAN  25
TEMP -153.15
CONF
FMAP 2
ACTA 
BOND $H
LIST 6
WPDB -1
MORE -1
EXTI 0.156
MERG 2
SHEL 180 0.8
OMIT 2 7 1
OMIT 4 6 13
OMIT 2 3 13
OMIT 3 11 14
OMIT 4 9 19
OMIT 7 4 9
OMIT 0 8 25
OMIT 4 6 19
OMIT 9 1 7
OMIT 2 11 1
OMIT 5 7 22
OMIT 0 4 7
OMIT 4 10 17
OMIT 8 7 15
OMIT 6 5 23
OMIT 3 9 9
OMIT 8 6 11
OMIT 3 6 7
OMIT 4 3 3
OMIT 2 9 2
OMIT 0 4 11
OMIT 10 0 0
OMIT 2 0 4
OMIT 1 1 2
OMIT 2 1 4
OMIT 3 0 30
OMIT 2 0 6
OMIT 2 2 5
OMIT 0 2 0
OMIT 4 2 10
OMIT 2 1 6
OMIT 1 2 7
OMIT 0 2 1
OMIT 1 2 5
OMIT 0 4 13
OMIT 0 2 3
OMIT 0 4 0
OMIT 1 2 2
OMIT 2 2 4
OMIT 1 3 1
OMIT 0 2 5
WGHT 0.027191 0.04549
FVAR 0.459493
REM <olex2.extras>
REM <HklSrc "%.\\CN_Ph_OH.hkl">
REM </olex2.extras>

O1A   3     0.25398  0.29233  0.75051  11.00000  0.02569  0.01897  0.01994 =
 0.00313 -0.00561 -0.00465 
H1A   4     0.18841  0.33975  0.72799  11.00000  0.03873  0.03351  0.03704 =
 0.00254 -0.01537  0.00031 
C2A   1     0.33287  0.36928  0.78187  11.00000  0.01948  0.01749  0.01499 =
 0.00319 -0.00237 -0.00116 
C3A   1     0.43689  0.31339  0.81528  11.00000  0.02512  0.01752  0.01872 =
 0.00261 -0.00548  0.00165 
H3A   4     0.45193  0.21235  0.81422  11.00000  0.04995  0.02298  0.04721 =
 0.00327 -0.01957  0.00655 
C4A   1     0.52208  0.38793  0.84828  11.00000  0.02333  0.02083  0.01799 =
 0.00181 -0.00656  0.00303 
H4A   4     0.60320  0.34545  0.87368  11.00000  0.04544  0.03633  0.04519 =
 -0.00248 -0.02219  0.00777 
C5A   1     0.50275  0.51917  0.84830  11.00000  0.01992  0.02033  0.01605 =
 -0.00018 -0.00357  0.00061 
C6A   1     0.39915  0.57513  0.81478  11.00000  0.02212  0.01725  0.01964 =
 0.00061 -0.00495  0.00121 
H6A   4     0.38658  0.67634  0.81430  11.00000  0.04472  0.02476  0.04712 =
 0.00060 -0.01477  0.00398 
C7A   1     0.31440  0.50067  0.78165  11.00000  0.01962  0.01835  0.01763 =
 0.00277 -0.00478  0.00069 
H7A   4     0.23531  0.54335  0.75542  11.00000  0.03606  0.03140  0.03920 =
 0.00161 -0.01334  0.00501 
C8A   1     0.58526  0.59828  0.88313  11.00000  0.02338  0.02348  0.02007 =
 -0.00278 -0.00550  0.00093 
N9A   2     0.64795  0.66526  0.91097  11.00000  0.03028  0.02691  0.02765 =
 -0.00769 -0.01100  0.00057 

O1B   3     0.29161  0.64087  1.03351  11.00000  0.02521  0.02774  0.02264 =
 -0.00719 -0.00686  0.00226 
H1B   4     0.23847  0.70959  1.04965  11.00000  0.04114  0.03580  0.03722 =
 -0.01104 -0.00682  0.00535 
C2B   1     0.21667  0.59382  0.99198  11.00000  0.01781  0.01958  0.01598 =
 -0.00151 -0.00086  0.00033 
C3B   1     0.27493  0.48857  0.96597  11.00000  0.01907  0.02637  0.01943 =
 -0.00500 -0.00363  0.00581 
H3B   4     0.37707  0.44800  0.97998  11.00000  0.03590  0.04912  0.04338 =
 -0.01214 -0.01386  0.01806 
C4B   1     0.20216  0.43717  0.92292  11.00000  0.02090  0.02509  0.01785 =
 -0.00570 -0.00191  0.00496 
H4B   4     0.24757  0.35558  0.90334  11.00000  0.04155  0.04629  0.04777 =
 -0.02676 -0.01056  0.01911 
C5B   1     0.07086  0.49163  0.90539  11.00000  0.01867  0.02064  0.01515 =
 -0.00047 -0.00161 -0.00073 
C6B   1     0.01222  0.59625  0.93174  11.00000  0.01785  0.01961  0.02097 =
 -0.00024 -0.00322  0.00171 
H6B   4    -0.09113  0.63581  0.91874  11.00000  0.03334  0.03954  0.05196 =
 -0.00603 -0.01592  0.00915 
C7B   1     0.08447  0.64720  0.97494  11.00000  0.01882  0.01764  0.02050 =
 -0.00225 -0.00113  0.00147 
H7B   4     0.03848  0.72724  0.99579  11.00000  0.03549  0.03243  0.04415 =
 -0.01343 -0.00131  0.00649 
C8B   1    -0.00345  0.44333  0.85986  11.00000  0.02406  0.02519  0.01771 =
 -0.00104 -0.00472 -0.00132 
N9B   2    -0.06412  0.40740  0.82293  11.00000  0.03347  0.03383  0.02214 =
 -0.00474 -0.01137 -0.00194 
HKLF 4

END
Q2 1 0.133333 0.388889 0.9625 11 0.05 0.08
Q3 1 0.466667 0.333333 0.9 11 0.05 0.08
Q4 1 0.266667 0.833333 0.975 11 0.05 0.07
Q1 1 0.5 0.444444 0.85 11 0.05 0.08
Q5 1 0.2 0.5 0.9125 11 0.05 0.07

  REM The information below was added by Olex2.
  REM
  REM R1 = 0.0149 for 2388 Fo > 4sig(Fo) and 0.0150 for all 2416 data
  REM 254 parameters refined using 0 restraints
  REM Highest difference peak 0.0803, deepest hole -0.0847
  REM Mean Shift 0.0000, Max Shift 0.0002.

  REM +++ Tabular Listing of Refinement Information +++
  REM R1_all = 0.0150
  REM R1_gt = 0.0149
  REM wR_ref = 0.0392
  REM GOOF = 1.0735
  REM Shift_max = 0.0002
  REM Shift_mean = 0.0000
  REM Reflections_all = 2416
  REM Reflections_gt = 2388
  REM Parameters = 254
  REM Hole = -0.0847
  REM Peak = 0.0803
  REM Flack = n/a

  
;
_olex2_submission_special_instructions  'No special instructions were received'
