# Supplementary material for: Fragmentation and transferability in Hirshfeld atom refinement
Source: IUCrJ. 2022 Feb 26;9(Pt 2):298–315. doi: 10.1107/S2052252522000690 (PMC8895009; doi:10.1107/S2052252522000690)
Supplement: Supplementary file 2 [file m-09-00298-sup2.zip › cif/cc-pVTZ_vs_cc-pVDZ/XYLTOL03_cc-pVDZ.cif]

data_XYLTOL03_cc-pVDZ
_audit_creation_date               2021-03-03
_audit_creation_method
;
Olex2 1.3
(compiled 2020.07.31 svn.rc2a77460 for OlexSys, GUI svn.r6145)
;
_audit_contact_author_address      ?
_audit_contact_author_email        ?
_audit_contact_author_name         ''
_audit_contact_author_phone        ?
_publ_contact_author_id_orcid      ?
_publ_section_references
;
Bourhis, L.J., Dolomanov, O.V., Gildea, R.J., Howard, J.A.K., Puschmann, H.
 (2015). Acta Cryst. A71, 59-75.

Dolomanov, O.V., Bourhis, L.J., Gildea, R.J, Howard, J.A.K. & Puschmann, H.
 (2009), J. Appl. Cryst. 42, 339-341.
;
_chemical_formula_moiety           'C5 H12 O5'
_chemical_formula_sum              'C5 H12 O5'
_chemical_formula_weight           152.148
_chemical_absolute_configuration   unk
loop_
  _atom_type_symbol
  _atom_type_scat_dispersion_real
  _atom_type_scat_dispersion_imag
  _atom_type_scat_Cromer_Mann_a1
  _atom_type_scat_Cromer_Mann_a2
  _atom_type_scat_Cromer_Mann_a3
  _atom_type_scat_Cromer_Mann_a4
  _atom_type_scat_Cromer_Mann_b1
  _atom_type_scat_Cromer_Mann_b2
  _atom_type_scat_Cromer_Mann_b3
  _atom_type_scat_Cromer_Mann_b4
  _atom_type_scat_Cromer_Mann_c
  _atom_type_scat_source
  _atom_type_scat_dispersion_source
 H 0.00000 0.00000 0.49300 0.32291 0.14019 0.04081 10.51090 26.12570 3.14236
 57.79970 0.0030380000826
 'International Tables Volume C Table 6.1.1.4 (pp. 500-502)' custom
 C 0.00330 0.00160 2.31000 1.02000 1.58860 0.86500 20.84390 10.20750 0.56870
 51.65120 0.215599998832
 'International Tables Volume C Table 6.1.1.4 (pp. 500-502)' custom
 O 0.01060 0.00600 3.04850 2.28680 1.54630 0.86700 13.27710 5.70110 0.32390
 32.90890 0.250800013542
 'International Tables Volume C Table 6.1.1.4 (pp. 500-502)' custom

_space_group_crystal_system        'orthorhombic'
_space_group_IT_number             19
_space_group_name_H-M_alt          'P 21 21 21'
_space_group_name_Hall             ' P 2ac 2ab'
loop_
  _space_group_symop_id
  _space_group_symop_operation_xyz
 1 x,y,z
 2 x+1/2,-y+1/2,-z
 3 -x,y+1/2,-z+1/2
 4 -x+1/2,-y,z+1/2

_symmetry_Int_Tables_number        19
_cell_length_a                     8.264(4)
_cell_length_b                     8.901(2)
_cell_length_c                     8.9223(14)
_cell_angle_alpha                  90
_cell_angle_beta                   90
_cell_angle_gamma                  90
_cell_volume                       656.3(4)
_cell_formula_units_Z              4
_cell_measurement_temperature      122.4(5)
_cell_measurement_reflns_used    20
_exptl_crystal_description       prism
_exptl_crystal_colour            colourless
_exptl_absorpt_coefficient_mu      0.139
_exptl_crystal_density_diffrn      1.540
_exptl_crystal_F_000               328.248
_exptl_crystal_size_max            0.37
_exptl_crystal_size_mid            0.32
_exptl_crystal_size_min            0.26
_diffrn_measurement_device_type  'Enraf Nonius CAD4'
_diffrn_reflns_av_R_equivalents    0.0000
_diffrn_reflns_av_unetI/netI       0.0312
_diffrn_reflns_Laue_measured_fraction_full  1.0000
_diffrn_reflns_Laue_measured_fraction_max  0.9998
_diffrn_reflns_limit_h_max         20
_diffrn_reflns_limit_h_min         0
_diffrn_reflns_limit_k_max         21
_diffrn_reflns_limit_k_min         0
_diffrn_reflns_limit_l_max         21
_diffrn_reflns_limit_l_min         -21
_diffrn_reflns_number              9942
_diffrn_reflns_point_group_measured_fraction_full  1.0000
_diffrn_reflns_point_group_measured_fraction_max  0.9998
_diffrn_reflns_theta_full          25.2417
_diffrn_reflns_theta_max           59.94
_diffrn_reflns_theta_min           3.23
_diffrn_ambient_temperature        122.4(5)
_diffrn_measured_fraction_theta_full  1.0000
_diffrn_measured_fraction_theta_max  0.9998
_diffrn_radiation_type             'Mo K\a'
_diffrn_radiation_wavelength       0.71073
_reflns_Friedel_coverage           1.000
_reflns_limit_h_max                20
_reflns_limit_h_min                -20
_reflns_limit_k_max                21
_reflns_limit_k_min                -21
_reflns_limit_l_max                21
_reflns_limit_l_min                -21
_reflns_number_gt                  8775
_reflns_number_total               9942
_reflns_threshold_expression       I>=2u(I)
_computing_molecular_graphics      'Olex2 1.3 (Dolomanov et al., 2009)'
_computing_publication_material    'Olex2 1.3 (Dolomanov et al., 2009)'
_computing_structure_refinement    'olex2.refine 1.3 (Bourhis et al., 2015)'
_refine_diff_density_max           0.1657
_refine_diff_density_min           -0.2248
_refine_diff_density_rms           0.0450
_refine_ls_abs_structure_details  
 'Flack, H. D. (1983). Acta Cryst. A39, 876-881.'
_refine_ls_abs_structure_Flack     0.1(2)
_refine_ls_d_res_high              0.4106
_refine_ls_d_res_low               6.3015
_refine_ls_goodness_of_fit_ref     0.6948
_refine_ls_hydrogen_treatment      refall
_refine_ls_matrix_type             full
_refine_ls_number_constraints      0
_refine_ls_number_parameters       199
_refine_ls_number_reflns           9942
_refine_ls_number_restraints       0
_refine_ls_R_factor_all            0.0220
_refine_ls_R_factor_gt             0.0163
_refine_ls_restrained_S_all        0.6948
_refine_ls_shift/su_max            0.0003
_refine_ls_shift/su_mean           0.0000
_refine_ls_structure_factor_coef   Fsqd
_refine_ls_weighting_details      
 'w=1/[\s^2^(Fo^2^)+(0.0000P)^2^] where P=(Fo^2^+2Fc^2^)/3'
_refine_ls_weighting_scheme        calc
_refine_ls_wR_factor_gt            0.0284
_refine_ls_wR_factor_ref           0.0300
_olex2_refinement_description
;
;
loop_
  _atom_site_label
  _atom_site_type_symbol
  _atom_site_fract_x
  _atom_site_fract_y
  _atom_site_fract_z
  _atom_site_U_iso_or_equiv
  _atom_site_adp_type
  _atom_site_occupancy
  _atom_site_refinement_flags_posn
 O1 O 0.678522(15) 0.228857(14) 0.421618(13) 0.011870(16) Uani 1.000000 .
 O2 O 0.614760(14) 0.436008(14) 0.182474(14) 0.012138(16) Uani 1.000000 .
 O3 O 0.318156(16) 0.431228(14) 0.040174(13) 0.011713(16) Uani 1.000000 .
 O4 O 0.229121(14) 0.129551(14) 0.108528(14) 0.011484(16) Uani 1.000000 .
 O5 O -0.088672(14) 0.205114(15) 0.216007(14) 0.013223(18) Uani 1.000000 .
 C1 C 0.524588(17) 0.293745(18) 0.390601(17) 0.011117(19) Uani 1.000000 .
 C2 C 0.500682(17) 0.322879(16) 0.224415(15) 0.009321(17) Uani 1.000000 .
 C3 C 0.327686(17) 0.375470(16) 0.189869(15) 0.009404(16) Uani 1.000000 .
 C4 C 0.200829(16) 0.251731(16) 0.210094(16) 0.009469(17) Uani 1.000000 .
 C5 C 0.031843(18) 0.314825(18) 0.185554(19) 0.01200(2) Uani 1.000000 .
 H1A H 0.5120(5) 0.4017(5) 0.4504(4) 0.0284(10) Uani 1.000000 .
 H1B H 0.4336(5) 0.2179(5) 0.4329(4) 0.0274(10) Uani 1.000000 .
 H2 H 0.5263(4) 0.2180(4) 0.1619(4) 0.0178(8) Uani 1.000000 .
 H3 H 0.2973(4) 0.4664(4) 0.2678(4) 0.0201(8) Uani 1.000000 .
 H4 H 0.2062(5) 0.2099(4) 0.3250(4) 0.0217(8) Uani 1.000000 .
 H5B H 0.0207(5) 0.3567(5) 0.0713(4) 0.0291(10) Uani 1.000000 .
 H5A H 0.0126(5) 0.4097(5) 0.2620(6) 0.0309(10) Uani 1.000000 .
 H11 H 0.7556(5) 0.2444(6) 0.3403(5) 0.0227(11) Uani 1.000000 .
 H12 H 0.6516(6) 0.4171(5) 0.0814(5) 0.0272(11) Uani 1.000000 .
 H13 H 0.3284(6) 0.5399(5) 0.0447(5) 0.0239(11) Uani 1.000000 .
 H14 H 0.2793(6) 0.0497(5) 0.1657(5) 0.0217(10) Uani 1.000000 .
 H15 H -0.1190(6) 0.1572(6) 0.1233(5) 0.0248(11) Uani 1.000000 .

loop_
  _atom_site_aniso_label
  _atom_site_aniso_U_11
  _atom_site_aniso_U_22
  _atom_site_aniso_U_33
  _atom_site_aniso_U_12
  _atom_site_aniso_U_13
  _atom_site_aniso_U_23
 O1 0.00981(3) 0.01587(4) 0.00993(3) 0.00057(3) -0.00102(3) 0.00045(3)
 O2 0.01068(4) 0.01401(4) 0.01173(4) -0.00279(3) 0.00057(3) -0.00057(3)
 O3 0.01288(4) 0.01271(4) 0.00955(3) 0.00063(3) -0.00051(3) 0.00030(3)
 O4 0.01167(4) 0.01133(4) 0.01146(4) 0.00138(3) -0.00151(3) -0.00160(3)
 O5 0.00915(3) 0.01762(5) 0.01291(4) -0.00135(3) 0.00150(3) -0.00148(4)
 C1 0.00922(4) 0.01551(5) 0.00862(4) 0.00038(4) 0.00021(3) -0.00037(4)
 C2 0.00823(4) 0.01130(4) 0.00843(4) -0.00026(3) -0.00022(3) -0.00098(3)
 C3 0.00855(4) 0.01094(4) 0.00872(4) 0.00021(3) -0.00021(3) -0.00099(3)
 C4 0.00808(4) 0.01169(4) 0.00864(4) 0.00023(3) -0.00028(3) -0.00052(3)
 C5 0.00852(4) 0.01263(5) 0.01484(5) 0.00094(4) -0.00010(4) -0.00149(4)
 H1A 0.033(2) 0.029(2) 0.023(2) 0.0042(19) -0.0041(18) -0.0086(19)
 H1B 0.0191(19) 0.038(3) 0.025(2) 0.0050(19) 0.0021(17) 0.013(2)
 H2 0.0206(19) 0.0185(18) 0.0144(18) 0.0033(16) 0.0021(15) -0.0033(16)
 H3 0.026(2) 0.0197(18) 0.0150(18) 0.0053(16) 0.0012(17) -0.0030(16)
 H4 0.025(2) 0.0239(19) 0.0160(18) -0.0028(16) 0.0022(17) -0.0021(17)
 H5B 0.028(2) 0.033(2) 0.026(2) -0.0020(19) 0.0000(18) 0.017(2)
 H5A 0.0135(18) 0.032(2) 0.048(2) 0.0030(18) -0.0028(18) -0.015(2)
 H11 0.013(2) 0.034(3) 0.021(2) 0.002(2) -0.0044(18) 0.007(2)
 H12 0.031(3) 0.030(3) 0.021(2) -0.007(2) 0.011(2) -0.001(2)
 H13 0.026(3) 0.026(2) 0.020(2) 0.003(2) -0.005(2) 0.006(2)
 H14 0.025(2) 0.015(2) 0.026(2) 0.0044(19) -0.004(2) 0.0053(19)
 H15 0.026(3) 0.027(3) 0.021(2) -0.004(2) 0.000(2) -0.001(2)

loop_
  _geom_bond_atom_site_label_1
  _geom_bond_atom_site_label_2
  _geom_bond_distance
  _geom_bond_site_symmetry_2
  _geom_bond_publ_flag
 O1 C1 1.4242(6) . ?
 O1 H11 0.975(4) . ?
 O2 C2 1.4293(4) . ?
 O2 H12 0.967(4) . ?
 O3 C3 1.4270(3) . ?
 O3 H13 0.972(5) . ?
 O4 C4 1.4348(3) . ?
 O4 H14 0.968(4) . ?
 O5 C5 1.4210(4) . ?
 O5 H15 0.964(5) . ?
 C1 C2 1.5182(3) . ?
 C1 H1A 1.104(4) . ?
 C1 H1B 1.079(4) . ?
 C2 C3 1.5356(7) . ?
 C2 H2 1.107(3) . ?
 C3 C4 1.5312(4) . ?
 C3 H3 1.097(3) . ?
 C4 C5 1.5210(7) . ?
 C4 H4 1.092(4) . ?
 C5 H5B 1.090(4) . ?
 C5 H5A 1.097(4) . ?

loop_
  _geom_angle_atom_site_label_1
  _geom_angle_atom_site_label_2
  _geom_angle_atom_site_label_3
  _geom_angle
  _geom_angle_site_symmetry_1
  _geom_angle_site_symmetry_3
  _geom_angle_publ_flag
 H11 O1 C1 112.4(3) . . ?
 H12 O2 C2 109.2(3) . . ?
 H13 O3 C3 107.6(3) . . ?
 H14 O4 C4 107.1(3) . . ?
 H15 O5 C5 108.8(3) . . ?
 C2 C1 O1 112.041(12) . . ?
 H1A C1 O1 110.1(2) . . ?
 H1A C1 C2 108.1(2) . . ?
 H1B C1 O1 107.5(2) . . ?
 H1B C1 C2 111.0(2) . . ?
 H1B C1 H1A 108.1(3) . . ?
 C1 C2 O2 106.871(12) . . ?
 C3 C2 O2 110.290(12) . . ?
 C3 C2 C1 111.670(11) . . ?
 H2 C2 O2 109.62(19) . . ?
 H2 C2 C1 108.83(19) . . ?
 H2 C2 C3 109.50(19) . . ?
 C2 C3 O3 110.198(11) . . ?
 C4 C3 O3 108.825(11) . . ?
 C4 C3 C2 113.234(12) . . ?
 H3 C3 O3 108.92(19) . . ?
 H3 C3 C2 108.12(19) . . ?
 H3 C3 C4 107.4(2) . . ?
 C3 C4 O4 111.051(11) . . ?
 C5 C4 O4 109.789(12) . . ?
 C5 C4 C3 110.246(12) . . ?
 H4 C4 O4 109.2(2) . . ?
 H4 C4 C3 109.1(2) . . ?
 H4 C4 C5 107.4(2) . . ?
 C4 C5 O5 111.236(13) . . ?
 H5B C5 O5 110.8(2) . . ?
 H5B C5 C4 109.8(2) . . ?
 H5A C5 O5 108.0(2) . . ?
 H5A C5 C4 109.1(2) . . ?
 H5A C5 H5B 107.8(4) . . ?

loop_
  _geom_torsion_atom_site_label_1
  _geom_torsion_atom_site_label_2
  _geom_torsion_atom_site_label_3
  _geom_torsion_atom_site_label_4
  _geom_torsion
  _geom_torsion_site_symmetry_1
  _geom_torsion_site_symmetry_2
  _geom_torsion_site_symmetry_3
  _geom_torsion_site_symmetry_4
  _geom_torsion_publ_flag
 O1 C1 C2 O2 -65.951(14) . . . . ?
 O1 C1 C2 C3 173.357(12) . . . . ?
 O2 C2 C3 O3 49.353(12) . . . . ?
 O2 C2 C3 C4 171.500(11) . . . . ?
 O3 C3 C2 C1 168.029(12) . . . . ?
 O3 C3 C4 O4 60.540(12) . . . . ?
 O3 C3 C4 C5 -61.372(13) . . . . ?
 O4 C4 C3 C2 -62.371(12) . . . . ?
 O4 C4 C5 O5 62.238(13) . . . . ?
 O5 C5 C4 C3 -175.107(12) . . . . ?
 C1 C2 C3 C4 -69.824(13) . . . . ?
 C2 C3 C4 C5 175.717(12) . . . . ?

loop_
  _refln_index_h
  _refln_index_k
  _refln_index_l
  _refln_F_squared_calc
  _refln_F_squared_meas
  _refln_F_squared_sigma
  _refln_F_squared_weight
  _refln_observed_status
-20 -2 -1 0.564 0.304 0.594 147.212 o
-20 -1 -2 1.823 2.326 0.621 134.417 o
-20 -1 -1 1.700 1.788 0.621 134.417 o
-19 -7 -1 0.214 -0.069 0.594 147.212 o
-19 -6 -3 7.475 6.744 0.752 91.640 o
-19 -6 -2 1.032 1.091 0.594 147.212 o
-19 -6 -1 10.625 11.037 0.801 80.914 o
-19 -5 -5 0.263 0.538 0.580 154.305 o
-19 -5 -4 3.686 3.575 0.642 125.885 o
-19 -5 -3 1.864 1.546 0.600 143.847 o
-19 -5 -2 7.008 5.991 0.718 100.664 o
-19 -5 -1 14.209 13.756 0.863 69.682 o
-19 -4 -5 0.936 1.222 0.566 161.924 o
-19 -4 -4 9.224 9.290 0.773 86.797 o
-19 -4 -3 3.252 3.320 0.649 123.221 o
-19 -4 -2 1.820 2.202 0.628 131.479 o
-19 -4 -1 4.150 4.107 0.683 111.088 o
-19 -3 -6 1.470 1.449 0.600 143.847 o
-19 -3 -5 2.157 2.285 0.607 140.596 o
-19 -3 -4 4.939 4.445 0.676 113.367 o
-19 -3 -3 3.554 3.575 0.670 115.717 o
-19 -3 -2 4.180 3.189 0.676 113.367 o
-19 -3 -1 2.338 2.982 0.656 120.640 o
-19 -2 -6 0.750 1.477 0.573 158.046 o
-19 -2 -5 1.115 1.146 0.580 154.305 o
-19 -2 -4 2.006 1.346 0.607 140.596 o
-19 -2 -3 10.118 10.643 0.821 76.886 o
-19 -2 -2 7.262 6.668 0.752 91.640 o
-19 -2 -1 1.412 1.091 0.628 131.479 o
-19 -1 -7 0.483 0.421 0.573 158.046 o
-19 -1 -6 0.035 -0.442 0.552 170.121 o
-19 -1 -5 1.143 0.607 0.587 150.696 o
-19 -1 -4 0.711 0.607 0.594 147.212 o
-19 -1 -3 3.802 4.293 0.690 108.878 o
-19 -1 -2 18.233 18.270 0.994 52.507 o
-19 -1 -1 1.017 0.890 0.628 131.479 o
-18 -9 -3 0.337 0.014 0.573 158.046 o
-18 -9 -2 8.466 7.144 0.732 96.901 o
-18 -9 -1 3.051 3.596 0.628 131.479 o
-18 -8 -5 4.822 4.887 0.690 108.878 o
-18 -8 -4 5.862 5.460 0.683 111.088 o
-18 -8 -3 5.159 4.183 0.683 111.088 o
-18 -8 -2 1.695 1.415 0.621 134.417 o
-18 -8 -1 0.618 0.683 0.600 143.847 o
-18 -7 -6 1.291 1.291 0.573 158.046 o
-18 -7 -5 8.368 7.523 0.739 95.098 o
-18 -7 -4 1.975 1.270 0.621 134.417 o
-18 -7 -3 0.549 0.483 0.600 143.847 o
-18 -7 -2 10.808 9.850 0.821 76.886 o
-18 -7 -1 0.027 0.021 0.594 147.212 o
-18 -6 -7 4.540 4.238 0.635 128.636 o
-18 -6 -6 5.406 4.907 0.670 115.717 o
-18 -6 -5 1.564 1.995 0.621 134.417 o
-18 -6 -4 4.365 4.901 0.697 106.732 o
-18 -6 -3 4.357 3.962 0.697 106.732 o
-18 -6 -2 2.124 2.216 0.642 125.885 o
-18 -6 -1 5.113 5.950 0.718 100.664 o
-18 -5 -8 15.092 15.150 0.897 64.425 o
-18 -5 -7 5.701 5.315 0.683 111.088 o
-18 -5 -6 0.693 0.946 0.594 147.212 o
-18 -5 -5 0.313 0.538 0.600 143.847 o
-18 -5 -4 5.022 5.225 0.704 104.650 o
-18 -5 -3 1.617 0.939 0.628 131.479 o
-18 -5 -2 2.344 2.271 0.642 125.885 o
-18 -5 -1 1.777 1.429 0.635 128.636 o
-18 -4 -8 2.002 1.960 0.594 147.212 o
-18 -4 -7 5.986 6.847 0.718 100.664 o
-18 -4 -6 0.171 -0.276 0.580 154.305 o
-18 -4 -5 20.424 21.687 1.049 47.125 o
-18 -4 -4 14.360 14.709 0.925 60.636 o
-18 -4 -3 8.907 9.221 0.808 79.537 o
-18 -4 -2 9.647 9.504 0.828 75.609 o
-18 -4 -1 5.240 5.156 0.739 95.098 o
-18 -3 -9 5.641 5.384 0.690 108.878 o
-18 -3 -8 10.278 10.174 0.780 85.267 o
-18 -3 -7 7.712 6.992 0.739 95.098 o
-18 -3 -6 5.964 6.115 0.718 100.664 o
-18 -3 -5 18.380 18.008 0.987 53.243 o
-18 -3 -4 0.319 0.449 0.614 137.454 o
-18 -3 -3 17.416 17.601 1.008 51.078 o
-18 -3 -2 6.586 6.847 0.780 85.267 o
-18 -3 -1 10.720 10.402 0.863 69.682 o
-18 -2 -9 0.993 0.994 0.566 161.924 o
-18 -2 -8 2.037 1.608 0.600 143.847 o
-18 -2 -7 7.164 7.496 0.745 93.345 o
-18 -2 -6 3.186 3.106 0.656 120.640 o
-18 -2 -5 2.631 2.968 0.663 118.140 o
-18 -2 -4 0.324 0.456 0.614 137.454 o
-18 -2 -3 23.527 23.212 1.118 41.487 o
-18 -2 -2 16.381 15.627 0.973 54.765 o
-18 -2 -1 7.711 7.862 0.814 78.194 o
-18 -1 -9 1.527 1.263 0.573 158.046 o
-18 -1 -8 1.352 1.187 0.587 150.696 o
-18 -1 -7 4.272 3.969 0.676 113.367 o
-18 -1 -6 17.092 16.731 0.959 56.352 o
-18 -1 -5 11.161 10.222 0.835 74.365 o
-18 -1 -4 13.568 12.472 0.897 64.425 o
-18 -1 -3 1.975 2.271 0.663 118.140 o
-18 -1 -2 4.589 3.796 0.711 102.628 o
-18 -1 -1 3.214 3.589 0.697 106.732 o
-17 -11 -3 0.279 0.407 0.580 154.305 o
-17 -11 -2 0.017 -0.262 0.545 174.455 o
-17 -11 -1 6.968 6.005 0.690 108.878 o
-17 -10 -5 1.646 1.484 0.594 147.212 o
-17 -10 -4 3.647 3.644 0.642 125.885 o
-17 -10 -3 2.651 2.595 0.628 131.479 o
-17 -10 -2 0.756 1.408 0.594 147.212 o
-17 -10 -1 0.052 0.421 0.580 154.305 o
-17 -9 -7 0.361 -0.028 0.573 158.046 o
-17 -9 -6 0.982 1.049 0.594 147.212 o
-17 -9 -5 20.511 20.569 1.001 51.785 o
-17 -9 -4 0.488 0.318 0.594 147.212 o
-17 -9 -3 3.084 2.795 0.656 120.640 o
-17 -9 -2 14.045 14.605 0.904 63.445 o
-17 -9 -1 0.581 0.849 0.614 137.454 o
-17 -8 -8 0.768 0.966 0.594 147.212 o
-17 -8 -7 1.671 1.795 0.600 143.847 o
-17 -8 -6 9.120 9.560 0.787 83.778 o
-17 -8 -5 0.468 0.497 0.587 150.696 o
-17 -8 -4 0.904 1.236 0.607 140.596 o
-17 -8 -3 1.361 1.719 0.628 131.479 o
-17 -8 -2 3.539 3.776 0.683 111.088 o
-17 -8 -1 8.217 8.207 0.794 82.327 o
-17 -7 -9 7.869 7.696 0.752 91.640 o
-17 -7 -8 6.401 6.654 0.704 104.650 o
-17 -7 -7 0.052 0.028 0.573 158.046 o
-17 -7 -6 1.166 1.525 0.614 137.454 o
-17 -7 -5 2.383 1.933 0.635 128.636 o
-17 -7 -4 2.349 2.457 0.656 120.640 o
-17 -7 -3 2.813 2.112 0.663 118.140 o
-17 -7 -2 8.450 7.834 0.801 80.914 o
-17 -7 -1 7.217 7.137 0.787 83.778 o
-17 -6 -9 2.886 3.175 0.621 134.417 o
-17 -6 -8 1.224 1.222 0.594 147.212 o
-17 -6 -7 1.884 1.926 0.621 134.417 o
-17 -6 -6 16.250 17.456 0.966 55.550 o
-17 -6 -5 2.317 2.947 0.663 118.140 o
-17 -6 -4 5.860 4.963 0.732 96.901 o
-17 -6 -3 9.418 9.118 0.828 75.609 o
-17 -6 -2 2.958 2.609 0.683 111.088 o
-17 -6 -1 0.983 0.683 0.635 128.636 o
-17 -5 -10 3.858 3.776 0.621 134.417 o
-17 -5 -9 0.613 0.504 0.573 158.046 o
-17 -5 -8 1.255 1.180 0.621 134.417 o
-17 -5 -7 2.395 2.209 0.635 128.636 o
-17 -5 -6 0.271 0.552 0.600 143.847 o
-17 -5 -5 8.374 8.138 0.794 82.327 o
-17 -5 -4 1.320 1.022 0.635 128.636 o
-17 -5 -3 0.600 0.780 0.642 125.885 o
-17 -5 -2 1.487 1.387 0.663 118.140 o
-17 -5 -1 9.134 8.428 0.794 82.327 o
-17 -4 -10 0.463 0.739 0.559 165.947 o
-17 -4 -9 4.429 4.983 0.683 111.088 o
-17 -4 -8 6.147 6.909 0.739 95.098 o
-17 -4 -7 6.070 5.639 0.718 100.664 o
-17 -4 -6 0.732 0.725 0.621 134.417 o
-17 -4 -5 7.369 7.558 0.794 82.327 o
-17 -4 -4 2.896 2.961 0.683 111.088 o
-17 -4 -3 2.712 2.236 0.649 123.221 o
-17 -4 -2 14.616 13.943 0.911 62.487 o
-17 -4 -1 3.333 3.796 0.683 111.088 o
-17 -3 -11 5.251 5.046 0.676 113.367 o
-17 -3 -10 24.053 24.593 1.070 45.319 o
-17 -3 -9 3.315 2.954 0.656 120.640 o
-17 -3 -8 19.054 19.264 1.008 51.078 o
-17 -3 -7 2.613 2.671 0.670 115.717 o
-17 -3 -6 3.313 3.134 0.676 113.367 o
-17 -3 -5 1.285 0.732 0.635 128.636 o
-17 -3 -4 6.616 5.853 0.732 96.901 o
-17 -3 -3 14.594 14.488 0.925 60.636 o
-17 -3 -2 1.356 1.139 0.635 128.636 o
-17 -3 -1 10.552 11.071 0.863 69.682 o
-17 -2 -11 0.699 0.883 0.552 170.121 o
-17 -2 -10 2.472 2.699 0.621 134.417 o
-17 -2 -9 12.005 11.927 0.842 73.151 o
-17 -2 -8 13.755 14.088 0.911 62.487 o
-17 -2 -7 0.724 0.614 0.614 137.454 o
-17 -2 -6 7.824 7.772 0.794 82.327 o
-17 -2 -5 15.039 15.220 0.973 54.765 o
-17 -2 -4 0.356 0.890 0.614 137.454 o
-17 -2 -3 15.430 15.102 0.953 57.172 o
-17 -2 -2 9.256 9.594 0.835 74.365 o
-17 -2 -1 26.182 27.209 1.187 36.803 o
-17 -1 -11 3.232 3.575 0.621 134.417 o
-17 -1 -10 14.553 15.199 0.890 65.427 o
-17 -1 -9 0.896 1.042 0.600 143.847 o
-17 -1 -8 8.560 8.034 0.787 83.778 o
-17 -1 -7 5.880 5.460 0.745 93.345 o
-17 -1 -6 50.394 48.985 1.629 19.549 o
-17 -1 -5 6.096 5.777 0.745 93.345 o
-17 -1 -4 89.980 89.474 2.326 9.587 o
-17 -1 -3 15.824 16.345 0.973 54.765 o
-17 -1 -2 18.456 18.229 1.015 50.385 o
-17 -1 -1 20.721 20.217 1.063 45.909 o
-16 -13 -2 3.626 3.306 0.614 137.454 o
-16 -13 -1 2.007 2.471 0.600 143.847 o
-16 -12 -5 2.564 2.581 0.621 134.417 o
-16 -12 -4 1.315 1.042 0.566 161.924 o
-16 -12 -3 0.437 0.649 0.566 161.924 o
-16 -12 -2 3.490 3.720 0.642 125.885 o
-16 -12 -1 2.522 2.782 0.628 131.479 o
-16 -11 -7 5.134 5.329 0.683 111.088 o
-16 -11 -6 3.216 2.809 0.628 131.479 o
-16 -11 -5 12.021 12.176 0.835 74.365 o
-16 -11 -4 3.953 3.810 0.663 118.140 o
-16 -11 -3 6.625 6.467 0.725 98.755 o
-16 -11 -2 3.971 4.093 0.676 113.367 o
-16 -11 -1 5.358 5.184 0.690 108.878 o
-16 -10 -8 1.463 1.242 0.573 158.046 o
-16 -10 -7 3.979 3.575 0.649 123.221 o
-16 -10 -6 0.080 0.159 0.580 154.305 o
-16 -10 -5 7.581 7.793 0.773 86.797 o
-16 -10 -4 15.721 15.406 0.932 59.741 o
-16 -10 -3 0.373 -0.235 0.587 150.696 o
-16 -10 -2 4.458 4.528 0.697 106.732 o
-16 -10 -1 1.857 1.988 0.649 123.221 o
-16 -9 -9 12.064 12.776 0.821 76.886 o
-16 -9 -8 9.233 8.462 0.759 89.981 o
-16 -9 -7 0.465 0.877 0.600 143.847 o
-16 -9 -6 7.799 7.510 0.759 89.981 o
-16 -9 -5 9.497 9.463 0.814 78.194 o
-16 -9 -4 9.401 8.497 0.808 79.537 o
-16 -9 -3 1.869 2.243 0.649 123.221 o
-16 -9 -2 23.755 23.564 1.132 40.481 o
-16 -9 -1 23.117 21.211 1.077 44.739 o
-16 -8 -10 4.334 4.928 0.649 123.221 o
-16 -8 -9 0.172 0.373 0.566 161.924 o
-16 -8 -8 3.076 3.009 0.649 123.221 o
-16 -8 -7 17.689 18.415 0.987 53.243 o
-16 -8 -6 2.632 2.851 0.670 115.717 o
-16 -8 -5 26.645 27.733 1.208 35.552 o
-16 -8 -4 6.725 6.391 0.766 88.368 o
-16 -8 -3 28.914 29.397 1.263 32.511 o
-16 -8 -2 4.687 4.956 0.745 93.345 o
-16 -8 -1 1.070 1.719 0.642 125.885 o
-16 -7 -11 2.390 2.015 0.614 137.454 o
-16 -7 -10 2.612 2.388 0.614 137.454 o
-16 -7 -9 5.990 5.922 0.718 100.664 o
-16 -7 -8 7.057 6.295 0.745 93.345 o
-16 -7 -7 3.065 2.775 0.676 113.367 o
-16 -7 -6 13.973 13.680 0.911 62.487 o
-16 -7 -5 18.187 17.911 1.028 49.042 o
-16 -7 -4 6.842 6.081 0.752 91.640 o
-16 -7 -3 3.878 3.920 0.704 104.650 o
-16 -7 -2 31.680 31.032 1.263 32.511 o
-16 -7 -1 2.240 2.271 0.663 118.140 o
-16 -6 -11 1.380 0.732 0.573 158.046 o
-16 -6 -10 7.889 8.255 0.752 91.640 o
-16 -6 -9 3.757 3.396 0.656 120.640 o
-16 -6 -8 14.352 14.695 0.932 59.741 o
-16 -6 -7 12.555 12.217 0.890 65.427 o
-16 -6 -6 4.420 5.308 0.725 98.755 o
-16 -6 -5 6.450 6.108 0.739 95.098 o
-16 -6 -4 1.639 1.940 0.635 128.636 o
-16 -6 -3 20.350 20.431 1.049 47.125 o
-16 -6 -2 32.536 30.901 1.263 32.511 o
-16 -6 -1 5.428 5.991 0.739 95.098 o
-16 -5 -12 16.163 15.965 0.904 63.445 o
-16 -5 -11 0.906 0.849 0.580 154.305 o
-16 -5 -10 8.558 9.428 0.787 83.778 o
-16 -5 -9 2.508 2.340 0.642 125.885 o
-16 -5 -8 34.284 33.718 1.325 29.535 o
-16 -5 -7 5.546 5.598 0.745 93.345 o
-16 -5 -6 3.262 3.120 0.656 120.640 o
-16 -5 -5 1.900 1.415 0.621 134.417 o
-16 -5 -4 0.517 1.456 0.607 140.596 o
-16 -5 -3 0.598 0.925 0.614 137.454 o
-16 -5 -2 0.875 1.360 0.628 131.479 o
-16 -5 -1 3.592 3.486 0.676 113.367 o
-16 -4 -12 1.448 1.940 0.580 154.305 o
-16 -4 -11 0.150 0.214 0.573 158.046 o
-16 -4 -10 0.233 0.531 0.580 154.305 o
-16 -4 -9 5.713 6.371 0.739 95.098 o
-16 -4 -8 0.297 0.110 0.614 137.454 o
-16 -4 -7 15.817 15.026 0.932 59.741 o
-16 -4 -6 3.734 3.920 0.670 115.717 o
-16 -4 -5 11.877 11.603 0.863 69.682 o
-16 -4 -4 26.405 25.973 1.166 38.121 o
-16 -4 -3 29.786 29.935 1.242 33.604 o
-16 -4 -2 3.052 2.823 0.670 115.717 o
-16 -4 -1 4.619 4.673 0.704 104.650 o
-16 -3 -12 5.302 4.576 0.656 120.640 o
-16 -3 -11 4.104 3.672 0.663 118.140 o
-16 -3 -10 22.683 21.466 1.056 46.511 o
-16 -3 -9 16.556 16.448 0.966 55.550 o
-16 -3 -8 29.299 29.128 1.249 33.234 o
-16 -3 -7 8.734 9.932 0.808 79.537 o
-16 -3 -6 1.174 0.407 0.600 143.847 o
-16 -3 -5 10.764 11.430 0.856 70.810 o
-16 -3 -4 2.288 2.022 0.635 128.636 o
-16 -3 -3 0.756 0.511 0.607 140.596 o
-16 -3 -2 12.880 12.679 0.890 65.427 o
-16 -3 -1 33.995 33.365 1.311 30.160 o
-16 -2 -13 3.843 3.002 0.628 131.479 o
-16 -2 -12 6.295 6.985 0.704 104.650 o
-16 -2 -11 5.747 5.750 0.718 100.664 o
-16 -2 -10 4.746 5.094 0.718 100.664 o
-16 -2 -9 3.225 3.009 0.683 111.088 o
-16 -2 -8 2.496 2.423 0.670 115.717 o
-16 -2 -7 9.081 8.179 0.780 85.267 o
-16 -2 -6 9.102 9.925 0.814 78.194 o
-16 -2 -5 11.502 12.203 0.877 67.504 o
-16 -2 -4 0.616 0.352 0.607 140.596 o
-16 -2 -3 7.566 7.848 0.773 86.797 o
-16 -2 -2 5.050 4.935 0.718 100.664 o
-16 -2 -1 9.351 9.242 0.814 78.194 o
-16 -1 -13 0.354 1.022 0.566 161.924 o
-16 -1 -12 8.929 8.676 0.752 91.640 o
-16 -1 -11 9.567 9.898 0.787 83.778 o
-16 -1 -10 5.229 5.253 0.711 102.628 o
-16 -1 -9 1.988 1.422 0.628 131.479 o
-16 -1 -8 0.965 0.352 0.580 154.305 o
-16 -1 -7 3.306 3.589 0.656 120.640 o
-16 -1 -6 10.712 10.836 0.842 73.151 o
-16 -1 -5 2.565 2.899 0.656 120.640 o
-16 -1 -4 3.114 3.320 0.670 115.717 o
-16 -1 -3 6.039 5.694 0.732 96.901 o
-16 -1 -2 15.719 15.592 0.946 58.009 o
-16 -1 -1 3.359 3.141 0.670 115.717 o
-15 -14 -3 0.742 0.773 0.580 154.305 o
-15 -14 -2 0.091 -0.304 0.538 178.957 o
-15 -14 -1 1.075 1.781 0.573 158.046 o
-15 -13 -6 5.660 4.859 0.676 113.367 o
-15 -13 -5 2.013 1.677 0.594 147.212 o
-15 -13 -4 4.295 3.845 0.649 123.221 o
-15 -13 -3 0.005 -0.387 0.559 165.947 o
-15 -13 -2 3.675 4.231 0.656 120.640 o
-15 -13 -1 0.695 1.484 0.594 147.212 o
-15 -12 -8 0.794 0.904 0.580 154.305 o
-15 -12 -7 2.381 2.154 0.600 143.847 o
-15 -12 -6 5.994 5.674 0.697 106.732 o
-15 -12 -5 0.527 0.338 0.580 154.305 o
-15 -12 -4 8.815 9.221 0.787 83.778 o
-15 -12 -3 3.362 3.755 0.663 118.140 o
-15 -12 -2 6.002 6.329 0.725 98.755 o
-15 -12 -1 0.363 0.179 0.580 154.305 o
-15 -11 -9 9.433 9.946 0.766 88.368 o
-15 -11 -8 4.445 4.652 0.676 113.367 o
-15 -11 -7 8.953 9.083 0.780 85.267 o
-15 -11 -6 2.456 2.830 0.635 128.636 o
-15 -11 -5 6.598 6.385 0.739 95.098 o
-15 -11 -4 1.487 1.594 0.635 128.636 o
-15 -11 -3 22.214 22.308 1.104 42.530 o
-15 -11 -2 5.459 5.121 0.732 96.901 o
-15 -11 -1 23.769 23.626 1.132 40.481 o
-15 -10 -10 9.470 10.070 0.759 89.981 o
-15 -10 -9 2.843 2.782 0.628 131.479 o
-15 -10 -8 0.796 0.994 0.600 143.847 o
-15 -10 -7 10.041 10.623 0.821 76.886 o
-15 -10 -6 4.211 4.390 0.690 108.878 o
-15 -10 -5 5.512 5.301 0.732 96.901 o
-15 -10 -4 11.427 11.375 0.883 66.454 o
-15 -10 -3 24.960 24.041 1.153 39.040 o
-15 -10 -2 20.950 21.004 1.097 43.067 o
-15 -10 -1 13.919 13.397 0.904 63.445 o
-15 -9 -11 1.651 1.387 0.594 147.212 o
-15 -9 -10 6.051 5.715 0.697 106.732 o
-15 -9 -9 3.071 3.506 0.670 115.717 o
-15 -9 -8 7.468 7.075 0.759 89.981 o
-15 -9 -7 15.691 16.483 0.973 54.765 o
-15 -9 -6 27.040 27.457 1.215 35.149 o
-15 -9 -5 12.953 13.418 0.932 59.741 o
-15 -9 -4 48.618 47.384 1.567 21.129 o
-15 -9 -3 12.948 12.631 0.883 66.454 o
-15 -9 -2 7.914 7.537 0.773 86.797 o
-15 -9 -1 5.735 5.722 0.739 95.098 o
-15 -8 -12 7.134 6.709 0.704 104.650 o
-15 -8 -11 1.322 0.607 0.573 158.046 o
-15 -8 -10 20.379 21.280 1.035 48.390 o
-15 -8 -9 15.113 14.605 0.925 60.636 o
-15 -8 -8 0.853 0.097 0.614 137.454 o
-15 -8 -7 23.241 22.998 1.125 40.979 o
-15 -8 -6 0.509 0.428 0.594 147.212 o
-15 -8 -5 3.512 3.920 0.697 106.732 o
-15 -8 -4 8.705 8.310 0.801 80.914 o
-15 -8 -3 51.606 51.974 1.657 18.902 o
-15 -8 -2 8.906 8.379 0.808 79.537 o
-15 -8 -1 40.819 39.626 1.436 25.166 o
-15 -7 -12 0.077 0.290 0.538 178.957 o
-15 -7 -11 3.642 3.237 0.649 123.221 o
-15 -7 -10 7.744 7.841 0.759 89.981 o
-15 -7 -9 2.229 1.705 0.642 125.885 o
-15 -7 -8 11.434 11.340 0.877 67.504 o
-15 -7 -7 8.257 8.083 0.780 85.267 o
-15 -7 -6 46.594 46.093 1.546 21.699 o
-15 -7 -5 7.415 6.481 0.752 91.640 o
-15 -7 -4 49.121 45.914 1.553 21.507 o
-15 -7 -3 8.531 8.393 0.814 78.194 o
-15 -7 -2 54.209 51.725 1.657 18.902 o
-15 -7 -1 3.505 4.390 0.697 106.732 o
-15 -6 -13 1.887 1.953 0.600 143.847 o
-15 -6 -12 1.604 1.422 0.594 147.212 o
-15 -6 -11 9.367 9.139 0.773 86.797 o
-15 -6 -10 2.210 1.871 0.628 131.479 o
-15 -6 -9 13.161 12.762 0.904 63.445 o
-15 -6 -8 3.660 3.927 0.670 115.717 o
-15 -6 -7 12.324 12.514 0.877 67.504 o
-15 -6 -6 0.155 0.248 0.580 154.305 o
-15 -6 -5 3.909 4.355 0.683 111.088 o
-15 -6 -4 25.660 26.373 1.173 37.674 o
-15 -6 -3 44.218 43.312 1.505 22.910 o
-15 -6 -2 2.191 1.643 0.649 123.221 o
-15 -6 -1 62.058 59.208 1.795 16.106 o
-15 -5 -13 7.708 7.682 0.711 102.628 o
-15 -5 -12 8.403 8.331 0.752 91.640 o
-15 -5 -11 4.881 4.811 0.697 106.732 o
-15 -5 -10 9.336 9.415 0.814 78.194 o
-15 -5 -9 23.632 22.163 1.118 41.487 o
-15 -5 -8 7.017 6.412 0.745 93.345 o
-15 -5 -7 1.904 1.981 0.628 131.479 o
-15 -5 -6 4.765 4.452 0.697 106.732 o
-15 -5 -5 3.282 3.023 0.670 115.717 o
-15 -5 -4 21.087 19.713 1.042 47.751 o
-15 -5 -3 20.674 19.444 1.028 49.042 o
-15 -5 -2 11.996 11.672 0.870 68.580 o
-15 -5 -1 15.817 16.724 0.973 54.765 o
-15 -4 -13 0.250 -0.007 0.552 170.121 o
-15 -4 -12 3.601 3.396 0.649 123.221 o
-15 -4 -11 12.375 12.196 0.863 69.682 o
-15 -4 -10 0.932 0.849 0.614 137.454 o
-15 -4 -9 6.338 6.661 0.732 96.901 o
-15 -4 -8 11.618 11.182 0.849 71.966 o
-15 -4 -7 22.812 22.460 1.091 43.614 o
-15 -4 -6 1.887 1.477 0.614 137.454 o
-15 -4 -5 4.782 3.610 0.683 111.088 o
-15 -4 -4 11.179 11.133 0.849 71.966 o
-15 -4 -3 9.836 9.001 0.801 80.914 o
-15 -4 -2 10.369 9.794 0.821 76.886 o
-15 -4 -1 26.614 24.814 1.132 40.481 o
-15 -3 -14 2.779 2.947 0.621 134.417 o
-15 -3 -13 1.071 1.035 0.573 158.046 o
-15 -3 -12 2.297 2.271 0.621 134.417 o
-15 -3 -11 6.536 7.323 0.766 88.368 o
-15 -3 -10 8.862 9.139 0.828 75.609 o
-15 -3 -9 0.284 0.504 0.587 150.696 o
-15 -3 -8 0.566 0.594 0.587 150.696 o
-15 -3 -7 3.585 4.293 0.683 111.088 o
-15 -3 -6 2.066 2.264 0.628 131.479 o
-15 -3 -5 23.541 23.240 1.097 43.067 o
-15 -3 -4 14.464 13.936 0.904 63.445 o
-15 -3 -3 16.733 16.835 0.953 57.172 o
-15 -3 -2 5.588 5.004 0.697 106.732 o
-15 -3 -1 5.596 4.949 0.704 104.650 o
-15 -2 -14 8.368 8.635 0.718 100.664 o
-15 -2 -13 3.561 2.423 0.628 131.479 o
-15 -2 -12 3.563 3.810 0.663 118.140 o
-15 -2 -11 3.142 3.927 0.683 111.088 o
-15 -2 -10 15.834 14.992 0.959 56.352 o
-15 -2 -9 1.546 1.035 0.600 143.847 o
-15 -2 -8 10.515 10.671 0.821 76.886 o
-15 -2 -7 7.263 7.668 0.766 88.368 o
-15 -2 -6 7.762 7.972 0.766 88.368 o
-15 -2 -5 0.656 1.180 0.594 147.212 o
-15 -2 -4 19.863 20.058 1.028 49.042 o
-15 -2 -3 19.522 18.395 1.001 51.785 o
-15 -2 -2 6.339 6.309 0.725 98.755 o
-15 -2 -1 1.150 1.615 0.600 143.847 o
-15 -1 -14 3.346 3.230 0.607 140.596 o
-15 -1 -13 5.640 5.121 0.683 111.088 o
-15 -1 -12 3.766 3.927 0.663 118.140 o
-15 -1 -11 14.579 14.377 0.932 59.741 o
-15 -1 -10 2.534 2.747 0.635 128.636 o
-15 -1 -9 4.818 5.190 0.690 108.878 o
-15 -1 -8 14.444 13.894 0.904 63.445 o
-15 -1 -7 0.037 0.725 0.580 154.305 o
-15 -1 -6 5.912 6.157 0.725 98.755 o
-15 -1 -5 0.923 0.676 0.594 147.212 o
-15 -1 -4 2.412 2.181 0.628 131.479 o
-15 -1 -3 10.521 10.623 0.808 79.537 o
-15 -1 -2 42.507 38.867 1.394 26.683 o
-15 -1 -1 5.889 4.790 0.690 108.878 o
-14 -15 -4 5.682 5.743 0.683 111.088 o
-14 -15 -3 2.441 1.850 0.573 158.046 o
-14 -15 -2 1.123 0.759 0.559 165.947 o
-14 -15 -1 0.640 0.483 0.559 165.947 o
-14 -14 -6 5.213 7.316 0.718 100.664 o
-14 -14 -5 0.208 -0.138 0.559 165.947 o
-14 -14 -4 2.562 2.285 0.621 134.417 o
-14 -14 -3 1.972 2.740 0.621 134.417 o
-14 -14 -2 3.166 2.519 0.635 128.636 o
-14 -14 -1 17.487 16.607 0.953 57.172 o
-14 -13 -8 3.665 3.106 0.600 143.847 o
-14 -13 -7 4.669 4.783 0.656 120.640 o
-14 -13 -6 4.193 3.555 0.663 118.140 o
-14 -13 -5 14.959 14.115 0.904 63.445 o
-14 -13 -4 18.168 18.829 0.994 52.507 o
-14 -13 -3 3.432 3.534 0.670 115.717 o
-14 -13 -2 3.050 2.630 0.649 123.221 o
-14 -13 -1 2.516 1.926 0.656 120.640 o
-14 -12 -9 6.021 6.053 0.683 111.088 o
-14 -12 -8 1.729 1.291 0.607 140.596 o
-14 -12 -7 2.001 1.981 0.628 131.479 o
-14 -12 -6 0.487 -0.228 0.580 154.305 o
-14 -12 -5 1.273 1.063 0.628 131.479 o
-14 -12 -4 4.461 4.866 0.718 100.664 o
-14 -12 -3 2.596 3.044 0.683 111.088 o
-14 -12 -2 12.149 12.900 0.911 62.487 o
-14 -12 -1 0.019 0.269 0.607 140.596 o
-14 -11 -11 1.743 1.104 0.587 150.696 o
-14 -11 -10 3.918 3.479 0.635 128.636 o
-14 -11 -9 1.670 1.608 0.607 140.596 o
-14 -11 -8 6.270 6.212 0.732 96.901 o
-14 -11 -7 2.221 2.312 0.649 123.221 o
-14 -11 -6 1.446 0.870 0.628 131.479 o
-14 -11 -5 3.266 3.845 0.697 106.732 o
-14 -11 -4 6.921 6.447 0.766 88.368 o
-14 -11 -3 2.256 2.098 0.628 131.479 o
-14 -11 -2 5.560 5.453 0.725 98.755 o
-14 -11 -1 10.147 9.939 0.828 75.609 o
-14 -10 -11 3.316 3.548 0.635 128.636 o
-14 -10 -10 3.398 3.575 0.656 120.640 o
-14 -10 -9 4.915 4.838 0.704 104.650 o
-14 -10 -8 1.809 1.408 0.649 123.221 o
-14 -10 -7 10.354 10.298 0.842 73.151 o
-14 -10 -6 2.082 2.340 0.642 125.885 o
-14 -10 -5 8.596 8.345 0.794 82.327 o
-14 -10 -4 2.565 1.815 0.649 123.221 o
-14 -10 -3 14.320 14.122 0.911 62.487 o
-14 -10 -2 7.809 7.841 0.787 83.778 o
-14 -10 -1 1.751 1.132 0.621 134.417 o
-14 -9 -12 6.450 6.964 0.697 106.732 o
-14 -9 -11 0.603 0.428 0.587 150.696 o
-14 -9 -10 0.069 0.324 0.587 150.696 o
-14 -9 -9 6.103 3.969 0.697 106.732 o
-14 -9 -8 18.478 18.988 1.049 47.125 o
-14 -9 -7 0.255 0.497 0.594 147.212 o
-14 -9 -6 0.722 0.580 0.614 137.454 o
-14 -9 -5 0.509 1.001 0.614 137.454 o
-14 -9 -4 1.891 2.229 0.635 128.636 o
-14 -9 -3 1.280 1.339 0.621 134.417 o
-14 -9 -2 0.153 0.304 0.587 150.696 o
-14 -9 -1 5.077 6.530 0.732 96.901 o
-14 -8 -13 0.264 0.014 0.531 183.636 o
-14 -8 -12 4.698 4.155 0.670 115.717 o
-14 -8 -11 4.584 4.417 0.676 113.367 o
-14 -8 -10 0.902 0.697 0.600 143.847 o
-14 -8 -9 10.985 10.726 0.870 68.580 o
-14 -8 -8 2.810 2.657 0.649 123.221 o
-14 -8 -7 2.035 2.361 0.656 120.640 o
-14 -8 -6 16.935 16.545 0.980 53.996 o
-14 -8 -5 18.941 19.520 1.035 48.390 o
-14 -8 -4 3.253 3.306 0.670 115.717 o
-14 -8 -3 3.622 3.106 0.670 115.717 o
-14 -8 -2 2.155 1.657 0.635 128.636 o
-14 -8 -1 2.989 2.782 0.649 123.221 o
-14 -7 -13 1.237 1.277 0.580 154.305 o
-14 -7 -12 1.666 2.312 0.607 140.596 o
-14 -7 -11 23.095 23.019 1.097 43.067 o
-14 -7 -10 5.803 5.632 0.745 93.345 o
-14 -7 -9 8.774 8.745 0.794 82.327 o
-14 -7 -8 7.684 7.813 0.773 86.797 o
-14 -7 -7 11.692 10.657 0.849 71.966 o
-14 -7 -6 16.435 16.144 0.953 57.172 o
-14 -7 -5 2.125 2.423 0.642 125.885 o
-14 -7 -4 6.311 6.074 0.732 96.901 o
-14 -7 -3 3.869 3.734 0.670 115.717 o
-14 -7 -2 10.042 10.133 0.814 78.194 o
-14 -7 -1 25.976 25.897 1.146 39.511 o
-14 -6 -14 0.180 -0.035 0.531 183.636 o
-14 -6 -13 1.861 2.492 0.614 137.454 o
-14 -6 -12 0.052 0.145 0.573 158.046 o
-14 -6 -11 2.475 2.768 0.663 118.140 o
-14 -6 -10 4.948 4.590 0.690 108.878 o
-14 -6 -9 4.514 4.176 0.697 106.732 o
-14 -6 -8 7.302 6.454 0.752 91.640 o
-14 -6 -7 9.174 9.484 0.808 79.537 o
-14 -6 -6 19.137 20.224 1.042 47.751 o
-14 -6 -5 13.299 14.088 0.911 62.487 o
-14 -6 -4 9.514 8.724 0.787 83.778 o
-14 -6 -3 16.553 16.890 0.966 55.550 o
-14 -6 -2 8.531 8.441 0.766 88.368 o
-14 -6 -1 1.425 1.208 0.607 140.596 o
-14 -5 -14 0.831 0.518 0.559 165.947 o
-14 -5 -13 1.670 2.167 0.621 134.417 o
-14 -5 -12 2.563 2.443 0.649 123.221 o
-14 -5 -11 29.878 32.151 1.305 30.480 o
-14 -5 -10 27.064 27.933 1.194 36.379 o
-14 -5 -9 9.485 9.994 0.821 76.886 o
-14 -5 -8 0.527 0.214 0.580 154.305 o
-14 -5 -7 5.472 5.577 0.711 102.628 o
-14 -5 -6 1.473 1.125 0.600 143.847 o
-14 -5 -5 4.927 4.728 0.683 111.088 o
-14 -5 -4 1.956 1.995 0.614 137.454 o
-14 -5 -3 2.192 2.292 0.621 134.417 o
-14 -5 -2 15.155 15.323 0.904 63.445 o
-14 -5 -1 63.413 62.031 1.795 16.106 o
-14 -4 -15 1.698 1.056 0.580 154.305 o
-14 -4 -14 1.445 2.140 0.607 140.596 o
-14 -4 -13 1.342 0.897 0.587 150.696 o
-14 -4 -12 4.633 4.797 0.711 102.628 o
-14 -4 -11 3.672 4.031 0.683 111.088 o
-14 -4 -10 1.303 2.050 0.635 128.636 o
-14 -4 -9 31.706 31.930 1.284 31.471 o
-14 -4 -8 4.905 4.721 0.690 108.878 o
-14 -4 -7 11.019 11.195 0.842 73.151 o
-14 -4 -6 49.823 50.380 1.622 19.715 o
-14 -4 -5 25.645 24.600 1.118 41.487 o
-14 -4 -4 46.031 45.286 1.505 22.910 o
-14 -4 -3 6.529 5.888 0.697 106.732 o
-14 -4 -2 12.404 12.424 0.835 74.365 o
-14 -4 -1 20.012 19.485 0.966 55.550 o
-14 -3 -15 1.329 1.394 0.573 158.046 o
-14 -3 -14 11.917 11.768 0.821 76.886 o
-14 -3 -13 2.157 1.981 0.628 131.479 o
-14 -3 -12 17.481 18.629 1.022 49.707 o
-14 -3 -11 1.874 1.871 0.628 131.479 o
-14 -3 -10 21.133 20.631 1.049 47.125 o
-14 -3 -9 2.709 3.099 0.663 118.140 o
-14 -3 -8 2.598 2.940 0.656 120.640 o
-14 -3 -7 26.255 25.856 1.153 39.040 o
-14 -3 -6 9.712 10.208 0.801 80.914 o
-14 -3 -5 4.299 3.410 0.649 123.221 o
-14 -3 -4 11.120 11.037 0.814 78.194 o
-14 -3 -3 11.212 11.299 0.808 79.537 o
-14 -3 -2 4.268 4.417 0.628 131.479 o
-14 -3 -1 58.312 57.855 1.650 19.061 o
-14 -2 -15 22.803 22.425 1.001 51.785 o
-14 -2 -14 1.578 1.180 0.607 140.596 o
-14 -2 -13 4.631 4.604 0.683 111.088 o
-14 -2 -12 31.596 31.405 1.291 31.136 o
-14 -2 -11 18.691 20.037 1.022 49.707 o
-14 -2 -10 5.126 5.349 0.711 102.628 o
-14 -2 -9 33.562 34.042 1.318 29.845 o
-14 -2 -8 2.161 2.036 0.635 128.636 o
-14 -2 -7 56.613 55.252 1.719 17.561 o
-14 -2 -6 20.714 20.224 1.028 49.042 o
-14 -2 -5 12.702 12.320 0.835 74.365 o
-14 -2 -4 28.777 28.679 1.160 38.576 o
-14 -2 -3 7.039 7.399 0.683 111.088 o
-14 -2 -2 32.355 32.938 1.194 36.379 o
-14 -2 -1 28.653 28.368 1.111 42.004 o
-14 -1 -15 3.203 2.996 0.607 140.596 o
-14 -1 -14 26.780 26.822 1.139 39.992 o
-14 -1 -13 30.587 30.936 1.263 32.511 o
-14 -1 -12 17.803 18.967 1.042 47.751 o
-14 -1 -11 8.452 8.559 0.766 88.368 o
-14 -1 -10 8.993 9.843 0.821 76.886 o
-14 -1 -9 40.873 40.689 1.456 24.455 o
-14 -1 -8 28.522 28.789 1.222 34.753 o
-14 -1 -7 17.008 16.835 0.966 55.550 o
-14 -1 -6 21.197 21.445 1.049 47.125 o
-14 -1 -5 44.453 45.348 1.491 23.336 o
-14 -1 -4 55.416 55.446 1.643 19.221 o
-14 -1 -3 2.208 2.402 0.580 154.305 o
-14 -1 -2 81.158 80.087 2.043 12.427 o
-14 -1 -1 9.135 9.056 0.725 98.755 o
-13 -16 -4 1.758 2.361 0.600 143.847 o
-13 -16 -3 5.708 5.536 0.656 120.640 o
-13 -16 -2 0.131 -0.380 0.525 188.500 o
-13 -16 -1 4.164 4.231 0.787 83.778 o
-13 -15 -7 0.099 0.311 0.531 183.636 o
-13 -15 -6 12.491 12.424 0.808 79.537 o
-13 -15 -5 10.800 10.712 0.794 82.327 o
-13 -15 -4 10.510 10.912 0.814 78.194 o
-13 -15 -3 0.165 0.835 0.580 154.305 o
-13 -15 -2 3.104 2.754 0.642 125.885 o
-13 -15 -1 1.468 1.084 0.600 143.847 o
-13 -14 -8 1.853 1.891 0.587 150.696 o
-13 -14 -7 7.434 8.145 0.739 95.098 o
-13 -14 -6 0.337 0.531 0.580 154.305 o
-13 -14 -5 1.556 1.891 0.607 140.596 o
-13 -14 -4 3.401 3.154 0.663 118.140 o
-13 -14 -3 6.567 6.571 0.745 93.345 o
-13 -14 -2 2.714 2.996 0.676 113.367 o
-13 -14 -1 45.916 46.017 1.553 21.507 o
-13 -13 -10 3.729 3.976 0.649 123.221 o
-13 -13 -9 0.060 0.835 0.552 170.121 o
-13 -13 -8 6.750 6.840 0.739 95.098 o
-13 -13 -7 8.594 9.553 0.808 79.537 o
-13 -13 -6 18.774 18.608 1.022 49.707 o
-13 -13 -5 2.143 1.884 0.656 120.640 o
-13 -13 -4 13.318 12.707 0.911 62.487 o
-13 -13 -3 5.757 5.197 0.759 89.981 o
-13 -13 -2 32.271 32.240 1.318 29.845 o
-13 -13 -1 10.694 11.803 0.897 64.425 o
-13 -12 -11 12.697 12.031 0.794 82.327 o
-13 -12 -10 0.628 -0.048 0.573 158.046 o
-13 -12 -9 1.554 1.498 0.614 137.454 o
-13 -12 -8 8.084 9.076 0.801 80.914 o
-13 -12 -7 11.747 11.320 0.870 68.580 o
-13 -12 -6 7.753 7.855 0.808 79.537 o
-13 -12 -5 0.774 0.690 0.635 128.636 o
-13 -12 -4 7.756 8.683 0.787 83.778 o
-13 -12 -3 5.867 6.102 0.739 95.098 o
-13 -12 -2 15.900 15.827 0.959 56.352 o
-13 -12 -1 26.799 26.021 1.166 38.121 o
-13 -11 -12 5.781 5.756 0.670 115.717 o
-13 -11 -11 1.445 1.629 0.594 147.212 o
-13 -11 -10 8.300 8.828 0.780 85.267 o
-13 -11 -9 6.328 6.053 0.745 93.345 o
-13 -11 -8 18.133 17.725 1.022 49.707 o
-13 -11 -7 11.033 11.513 0.897 64.425 o
-13 -11 -6 3.492 3.513 0.683 111.088 o
-13 -11 -5 18.910 19.602 1.028 49.042 o
-13 -11 -4 0.988 0.607 0.607 140.596 o
-13 -11 -3 12.181 12.479 0.883 66.454 o
-13 -11 -2 1.099 0.704 0.614 137.454 o
-13 -11 -1 0.157 0.442 0.594 147.212 o
-13 -10 -13 8.092 8.234 0.739 95.098 o
-13 -10 -12 4.154 3.969 0.649 123.221 o
-13 -10 -11 2.593 2.347 0.635 128.636 o
-13 -10 -10 1.006 1.111 0.621 134.417 o
-13 -10 -9 6.009 6.474 0.773 86.797 o
-13 -10 -8 1.127 1.436 0.628 131.479 o
-13 -10 -7 5.643 5.487 0.732 96.901 o
-13 -10 -6 2.134 2.133 0.649 123.221 o
-13 -10 -5 4.885 4.411 0.711 102.628 o
-13 -10 -4 12.091 12.217 0.890 65.427 o
-13 -10 -3 13.987 13.577 0.918 61.551 o
-13 -10 -2 15.639 16.117 0.959 56.352 o
-13 -10 -1 3.614 3.548 0.676 113.367 o
-13 -9 -13 11.892 13.073 0.835 74.365 o
-13 -9 -12 5.332 5.108 0.704 104.650 o
-13 -9 -11 2.350 2.292 0.656 120.640 o
-13 -9 -10 3.494 3.637 0.704 104.650 o
-13 -9 -9 0.854 1.125 0.621 134.417 o
-13 -9 -8 8.171 8.034 0.794 82.327 o
-13 -9 -7 7.218 7.240 0.780 85.267 o
-13 -9 -6 21.965 21.632 1.084 44.171 o
-13 -9 -5 1.800 1.532 0.642 125.885 o
-13 -9 -4 1.190 1.795 0.628 131.479 o
-13 -9 -3 1.498 1.898 0.628 131.479 o
-13 -9 -2 7.102 6.764 0.752 91.640 o
-13 -9 -1 4.080 3.748 0.670 115.717 o
-13 -8 -14 3.304 3.002 0.607 140.596 o
-13 -8 -13 7.309 7.523 0.732 96.901 o
-13 -8 -12 1.181 1.498 0.621 134.417 o
-13 -8 -11 2.063 1.767 0.642 125.885 o
-13 -8 -10 8.384 9.076 0.787 83.778 o
-13 -8 -9 6.867 7.075 0.766 88.368 o
-13 -8 -8 2.693 2.312 0.663 118.140 o
-13 -8 -7 24.026 23.882 1.132 40.481 o
-13 -8 -6 0.605 0.752 0.607 140.596 o
-13 -8 -5 3.976 4.155 0.690 108.878 o
-13 -8 -4 4.034 3.665 0.676 113.367 o
-13 -8 -3 8.442 8.980 0.780 85.267 o
-13 -8 -2 0.584 1.008 0.587 150.696 o
-13 -8 -1 0.479 0.870 0.573 158.046 o
-13 -7 -15 3.328 3.499 0.628 131.479 o
-13 -7 -14 6.626 6.571 0.704 104.650 o
-13 -7 -13 5.490 5.301 0.704 104.650 o
-13 -7 -12 0.486 0.642 0.614 137.454 o
-13 -7 -11 4.584 4.376 0.732 96.901 o
-13 -7 -10 6.477 7.033 0.766 88.368 o
-13 -7 -9 5.243 5.246 0.732 96.901 o
-13 -7 -8 7.001 7.599 0.773 86.797 o
-13 -7 -7 0.098 -0.580 0.566 161.924 o
-13 -7 -6 6.593 6.799 0.759 89.981 o
-13 -7 -5 3.430 4.010 0.676 113.367 o
-13 -7 -4 13.075 13.307 0.883 66.454 o
-13 -7 -3 2.494 2.782 0.607 140.596 o
-13 -7 -2 4.694 4.383 0.649 123.221 o
-13 -7 -1 18.515 18.388 0.953 57.172 o
-13 -6 -15 6.664 6.895 0.690 108.878 o
-13 -6 -14 21.104 21.542 1.035 48.390 o
-13 -6 -13 4.145 3.437 0.676 113.367 o
-13 -6 -12 1.128 1.332 0.642 125.885 o
-13 -6 -11 13.319 13.832 0.897 64.425 o
-13 -6 -10 2.108 2.236 0.649 123.221 o
-13 -6 -9 13.382 13.618 0.918 61.551 o
-13 -6 -8 4.226 4.328 0.697 106.732 o
-13 -6 -7 14.012 14.005 0.904 63.445 o
-13 -6 -6 0.447 0.456 0.580 154.305 o
-13 -6 -5 1.119 1.222 0.594 147.212 o
-13 -6 -4 53.468 52.878 1.622 19.715 o
-13 -6 -3 0.138 0.076 0.518 193.560 o
-13 -6 -2 13.408 13.101 0.801 80.914 o
-13 -6 -1 20.413 20.175 0.953 57.172 o
-13 -5 -15 2.804 2.706 0.607 140.596 o
-13 -5 -14 18.457 18.926 0.987 53.243 o
-13 -5 -13 0.333 0.870 0.607 140.596 o
-13 -5 -12 2.926 2.499 0.676 113.367 o
-13 -5 -11 3.564 3.279 0.663 118.140 o
-13 -5 -10 2.310 1.815 0.642 125.885 o
-13 -5 -9 40.381 40.537 1.449 24.689 o
-13 -5 -8 22.530 22.522 1.091 43.614 o
-13 -5 -7 14.729 14.405 0.911 62.487 o
-13 -5 -6 25.419 25.966 1.125 40.979 o
-13 -5 -5 56.647 56.433 1.684 18.288 o
-13 -5 -4 25.514 26.015 1.063 45.909 o
-13 -5 -3 22.431 22.129 0.987 53.243 o
-13 -5 -2 3.679 3.548 0.587 150.696 o
-13 -5 -1 43.661 44.209 1.387 26.949 o
-13 -4 -16 0.640 0.697 0.559 165.947 o
-13 -4 -15 1.317 1.311 0.573 158.046 o
-13 -4 -14 5.548 6.060 0.718 100.664 o
-13 -4 -13 1.210 1.650 0.628 131.479 o
-13 -4 -12 3.449 3.920 0.676 113.367 o
-13 -4 -11 12.354 13.390 0.897 64.425 o
-13 -4 -10 3.207 2.816 0.663 118.140 o
-13 -4 -9 17.049 17.835 0.994 52.507 o
-13 -4 -8 30.211 29.493 1.222 34.753 o
-13 -4 -7 0.998 1.594 0.600 143.847 o
-13 -4 -6 44.735 45.230 1.477 23.774 o
-13 -4 -5 4.277 3.769 0.607 140.596 o
-13 -4 -4 99.598 100.076 2.381 9.147 o
-13 -4 -3 35.660 35.416 1.222 34.753 o
-13 -4 -2 50.214 49.379 1.477 23.774 o
-13 -4 -1 3.346 3.513 0.587 150.696 o
-13 -3 -16 2.864 3.092 0.594 147.212 o
-13 -3 -15 6.652 6.957 0.718 100.664 o
-13 -3 -14 3.644 3.589 0.676 113.367 o
-13 -3 -13 5.427 5.584 0.739 95.098 o
-13 -3 -12 13.029 12.831 0.890 65.427 o
-13 -3 -11 9.553 9.863 0.821 76.886 o
-13 -3 -10 5.203 5.142 0.711 102.628 o
-13 -3 -9 38.683 39.274 1.415 25.908 o
-13 -3 -8 28.264 28.140 1.194 36.379 o
-13 -3 -7 20.404 20.306 1.008 51.078 o
-13 -3 -6 16.102 16.821 0.883 66.454 o
-13 -3 -5 39.279 39.474 1.311 30.160 o
-13 -3 -4 5.489 5.605 0.621 134.417 o
-13 -3 -3 59.154 58.786 1.636 19.384 o
-13 -3 -2 108.214 107.516 2.478 8.448 o
-13 -3 -1 109.780 108.386 2.485 8.401 o
-13 -2 -16 2.047 2.443 0.580 154.305 o
-13 -2 -15 2.177 1.284 0.607 140.596 o
-13 -2 -14 3.387 3.499 0.676 113.367 o
-13 -2 -13 23.096 23.419 1.146 39.511 o
-13 -2 -12 4.613 4.832 0.711 102.628 o
-13 -2 -11 3.134 3.858 0.670 115.717 o
-13 -2 -10 37.058 35.243 1.346 28.633 o
-13 -2 -9 2.131 2.236 0.642 125.885 o
-13 -2 -8 7.037 7.013 0.739 95.098 o
-13 -2 -7 42.128 42.263 1.422 25.657 o
-13 -2 -6 55.939 55.950 1.615 19.884 o
-13 -2 -5 21.621 21.431 0.959 56.352 o
-13 -2 -4 27.389 27.064 1.056 46.511 o
-13 -2 -3 54.515 54.197 1.546 21.699 o
-13 -2 -2 29.715 29.859 1.097 43.067 o
-13 -2 -1 53.191 52.036 1.498 23.122 o
-13 -1 -16 2.765 2.657 0.594 147.212 o
-13 -1 -15 15.811 16.386 0.939 58.865 o
-13 -1 -14 1.866 1.995 0.642 125.885 o
-13 -1 -13 8.135 8.483 0.821 76.886 o
-13 -1 -12 5.664 5.694 0.732 96.901 o
-13 -1 -11 3.887 3.762 0.676 113.367 o
-13 -1 -10 0.233 0.097 0.587 150.696 o
-13 -1 -9 39.304 38.156 1.394 26.683 o
-13 -1 -8 27.125 28.279 1.187 36.803 o
-13 -1 -7 50.768 51.235 1.588 20.582 o
-13 -1 -6 17.415 17.614 0.890 65.427 o
-13 -1 -5 20.068 20.389 0.932 59.741 o
-13 -1 -4 16.324 15.572 0.828 75.609 o
-13 -1 -3 11.756 11.989 0.745 93.345 o
-13 -1 -2 6.194 6.322 0.621 134.417 o
-13 -1 -1 28.318 28.113 1.049 47.125 o
-12 -17 -3 3.610 2.637 0.621 134.417 o
-12 -17 -2 5.978 5.398 0.649 123.221 o
-12 -17 -1 0.170 0.207 0.531 183.636 o
-12 -16 -6 0.364 -0.048 0.531 183.636 o
-12 -16 -5 4.571 4.970 0.656 120.640 o
-12 -16 -4 2.001 2.361 0.607 140.596 o
-12 -16 -3 7.937 7.813 0.745 93.345 o
-12 -16 -2 2.553 2.305 0.621 134.417 o
-12 -16 -1 4.677 5.066 0.683 111.088 o
-12 -15 -8 6.532 6.495 0.683 111.088 o
-12 -15 -7 8.004 7.737 0.732 96.901 o
-12 -15 -6 3.778 3.865 0.663 118.140 o
-12 -15 -5 2.571 2.575 0.628 131.479 o
-12 -15 -4 5.295 5.674 0.711 102.628 o
-12 -15 -3 4.007 3.810 0.683 111.088 o
-12 -15 -2 4.800 4.914 0.711 102.628 o
-12 -15 -1 7.320 8.103 0.787 83.778 o
-12 -14 -10 0.958 1.229 0.566 161.924 o
-12 -14 -9 2.991 2.519 0.607 140.596 o
-12 -14 -8 1.353 0.877 0.594 147.212 o
-12 -14 -7 3.890 3.437 0.670 115.717 o
-12 -14 -6 0.316 0.352 0.587 150.696 o
-12 -14 -5 0.027 -0.359 0.594 147.212 o
-12 -14 -4 4.171 3.651 0.697 106.732 o
-12 -14 -3 2.839 2.409 0.670 115.717 o
-12 -14 -2 0.533 0.635 0.621 134.417 o
-12 -14 -1 11.593 11.879 0.904 63.445 o
-12 -13 -11 0.403 0.242 0.538 178.957 o
-12 -13 -10 0.527 0.490 0.573 158.046 o
-12 -13 -9 0.412 0.670 0.594 147.212 o
-12 -13 -8 0.158 0.041 0.594 147.212 o
-12 -13 -7 2.340 2.623 0.656 120.640 o
-12 -13 -6 0.719 1.194 0.628 131.479 o
-12 -13 -5 6.435 6.136 0.739 95.098 o
-12 -13 -4 7.174 6.923 0.759 89.981 o
-12 -13 -3 13.649 13.501 0.904 63.445 o
-12 -13 -2 0.286 0.732 0.614 137.454 o
-12 -13 -1 6.585 6.426 0.759 89.981 o
-12 -12 -12 1.282 0.752 0.566 161.924 o
-12 -12 -11 2.224 1.808 0.607 140.596 o
-12 -12 -10 11.509 10.754 0.842 73.151 o
-12 -12 -9 21.332 21.846 1.091 43.614 o
-12 -12 -8 19.164 18.857 1.056 46.511 o
-12 -12 -7 3.634 3.651 0.676 113.367 o
-12 -12 -6 7.214 6.861 0.759 89.981 o
-12 -12 -5 1.776 1.705 0.635 128.636 o
-12 -12 -4 1.428 0.890 0.607 140.596 o
-12 -12 -3 18.982 18.926 1.028 49.042 o
-12 -12 -2 18.782 17.863 1.015 50.385 o
-12 -12 -1 11.195 10.940 0.863 69.682 o
-12 -11 -13 1.027 1.049 0.559 165.947 o
-12 -11 -12 4.952 4.183 0.663 118.140 o
-12 -11 -11 7.132 6.785 0.759 89.981 o
-12 -11 -10 20.038 20.658 1.070 45.319 o
-12 -11 -9 5.405 4.894 0.752 91.640 o
-12 -11 -8 4.359 4.493 0.711 102.628 o
-12 -11 -7 16.710 17.194 0.987 53.243 o
-12 -11 -6 1.425 0.966 0.614 137.454 o
-12 -11 -5 23.314 22.591 1.097 43.067 o
-12 -11 -4 0.231 0.207 0.600 143.847 o
-12 -11 -3 32.743 32.385 1.298 30.805 o
-12 -11 -2 27.980 28.120 1.215 35.149 o
-12 -11 -1 1.966 1.898 0.628 131.479 o
-12 -10 -14 5.757 6.005 0.683 111.088 o
-12 -10 -13 5.265 5.377 0.683 111.088 o
-12 -10 -12 4.320 4.197 0.683 111.088 o
-12 -10 -11 0.641 0.324 0.628 131.479 o
-12 -10 -10 6.846 6.750 0.794 82.327 o
-12 -10 -9 12.074 13.259 0.904 63.445 o
-12 -10 -8 2.514 2.029 0.656 120.640 o
-12 -10 -7 22.538 23.143 1.118 41.487 o
-12 -10 -6 0.366 0.732 0.607 140.596 o
-12 -10 -5 35.027 35.795 1.353 28.342 o
-12 -10 -4 57.605 58.131 1.774 16.484 o
-12 -10 -3 11.407 11.685 0.863 69.682 o
-12 -10 -2 29.021 28.486 1.201 35.962 o
-12 -10 -1 0.672 0.511 0.580 154.305 o
-12 -9 -14 15.459 15.544 0.890 65.427 o
-12 -9 -13 9.085 9.408 0.801 80.914 o
-12 -9 -12 16.050 16.966 0.994 52.507 o
-12 -9 -11 40.302 40.495 1.484 23.554 o
-12 -9 -10 49.524 49.510 1.622 19.715 o
-12 -9 -9 43.468 42.911 1.498 23.122 o
-12 -9 -8 5.436 5.239 0.725 98.755 o
-12 -9 -7 24.483 24.965 1.146 39.511 o
-12 -9 -6 2.120 1.981 0.642 125.885 o
-12 -9 -5 2.169 2.036 0.642 125.885 o
-12 -9 -4 29.859 30.032 1.229 34.364 o
-12 -9 -3 5.358 4.977 0.663 118.140 o
-12 -9 -2 13.616 13.984 0.856 70.810 o
-12 -9 -1 2.239 1.567 0.573 158.046 o
-12 -8 -15 4.490 4.728 0.649 123.221 o
-12 -8 -14 19.137 18.691 0.973 54.765 o
-12 -8 -13 2.739 2.719 0.663 118.140 o
-12 -8 -12 24.207 23.840 1.139 39.992 o
-12 -8 -11 36.747 37.293 1.380 27.219 o
-12 -8 -10 8.077 8.172 0.808 79.537 o
-12 -8 -9 5.724 5.832 0.745 93.345 o
-12 -8 -8 27.158 27.837 1.201 35.962 o
-12 -8 -7 1.985 3.120 0.656 120.640 o
-12 -8 -6 33.605 34.056 1.311 30.160 o
-12 -8 -5 6.735 7.351 0.725 98.755 o
-12 -8 -4 34.321 35.478 1.291 31.136 o
-12 -8 -3 34.944 35.091 1.229 34.364 o
-12 -8 -2 2.534 2.664 0.573 158.046 o
-12 -8 -1 25.235 25.207 1.035 48.390 o
-12 -7 -15 1.620 1.663 0.594 147.212 o
-12 -7 -14 19.044 20.341 1.028 49.042 o
-12 -7 -13 15.689 15.406 0.959 56.352 o
-12 -7 -12 2.313 2.485 0.642 125.885 o
-12 -7 -11 34.179 34.498 1.332 29.230 o
-12 -7 -10 3.837 3.934 0.697 106.732 o
-12 -7 -9 44.642 46.342 1.560 21.317 o
-12 -7 -8 2.807 2.278 0.635 128.636 o
-12 -7 -7 28.679 29.017 1.208 35.552 o
-12 -7 -6 30.024 30.846 1.208 35.552 o
-12 -7 -5 21.523 22.073 0.994 52.507 o
-12 -7 -4 106.773 106.730 2.499 8.308 o
-12 -7 -3 40.149 39.709 1.305 30.480 o
-12 -7 -2 6.873 6.592 0.642 125.885 o
-12 -7 -1 10.821 11.941 0.752 91.640 o
-12 -6 -16 17.595 17.421 0.897 64.425 o
-12 -6 -15 0.915 1.118 0.580 154.305 o
-12 -6 -14 4.354 3.962 0.690 108.878 o
-12 -6 -13 0.022 0.262 0.600 143.847 o
-12 -6 -12 9.212 10.188 0.828 75.609 o
-12 -6 -11 5.689 5.156 0.718 100.664 o
-12 -6 -10 39.951 41.407 1.463 24.225 o
-12 -6 -9 50.469 49.510 1.615 19.884 o
-12 -6 -8 0.875 0.849 0.594 147.212 o
-12 -6 -7 10.041 10.471 0.780 85.267 o
-12 -6 -6 58.119 59.787 1.691 18.139 o
-12 -6 -5 3.694 3.886 0.607 140.596 o
-12 -6 -4 71.257 73.702 1.905 14.293 o
-12 -6 -3 14.534 14.343 0.801 80.914 o
-12 -6 -2 60.214 59.746 1.636 19.384 o
-12 -6 -1 90.087 88.584 2.133 11.403 o
-12 -5 -16 1.353 0.552 0.545 174.455 o
-12 -5 -15 4.700 4.638 0.683 111.088 o
-12 -5 -14 6.235 6.095 0.745 93.345 o
-12 -5 -13 1.629 2.009 0.621 134.417 o
-12 -5 -12 7.590 7.213 0.773 86.797 o
-12 -5 -11 14.099 14.736 0.932 59.741 o
-12 -5 -10 32.301 33.476 1.311 30.160 o
-12 -5 -9 4.592 5.729 0.718 100.664 o
-12 -5 -8 1.846 2.098 0.594 147.212 o
-12 -5 -7 48.765 49.731 1.512 22.701 o
-12 -5 -6 20.888 20.445 0.946 58.009 o
-12 -5 -5 24.052 24.137 1.001 51.785 o
-12 -5 -4 50.008 49.365 1.456 24.455 o
-12 -5 -3 43.269 42.801 1.325 29.535 o
-12 -5 -2 9.556 9.877 0.690 108.878 o
-12 -5 -1 23.789 25.131 0.987 53.243 o
-12 -4 -16 1.696 2.347 0.600 143.847 o
-12 -4 -15 0.506 1.346 0.594 147.212 o
-12 -4 -14 0.792 1.042 0.621 134.417 o
-12 -4 -13 13.757 14.046 0.911 62.487 o
-12 -4 -12 12.408 12.410 0.883 66.454 o
-12 -4 -11 2.443 1.353 0.635 128.636 o
-12 -4 -10 9.327 9.932 0.808 79.537 o
-12 -4 -9 6.457 6.288 0.711 102.628 o
-12 -4 -8 3.723 4.093 0.635 128.636 o
-12 -4 -7 1.097 1.187 0.518 193.560 o
-12 -4 -6 47.677 47.294 1.436 25.166 o
-12 -4 -5 8.446 8.649 0.670 115.717 o
-12 -4 -4 9.290 9.097 0.670 115.717 o
-12 -4 -3 20.419 20.838 0.897 64.425 o
-12 -4 -2 27.460 27.216 1.015 50.385 o
-12 -4 -1 2.682 2.119 0.511 198.827 o
-12 -3 -17 11.710 11.347 0.801 80.914 o
-12 -3 -16 2.068 2.471 0.600 143.847 o
-12 -3 -15 7.014 7.165 0.745 93.345 o
-12 -3 -14 2.858 2.029 0.656 120.640 o
-12 -3 -13 0.703 0.856 0.600 143.847 o
-12 -3 -12 6.493 6.757 0.759 89.981 o
-12 -3 -11 22.608 22.474 1.091 43.614 o
-12 -3 -10 5.191 5.467 0.704 104.650 o
-12 -3 -9 3.605 3.203 0.614 137.454 o
-12 -3 -8 4.014 4.279 0.600 143.847 o
-12 -3 -7 20.836 20.445 0.939 58.865 o
-12 -3 -6 31.484 30.736 1.118 41.487 o
-12 -3 -5 0.758 0.980 0.483 222.199 o
-12 -3 -4 8.918 9.139 0.663 118.140 o
-12 -3 -3 9.915 10.588 0.683 111.088 o
-12 -3 -2 27.003 26.394 0.987 53.243 o
-12 -3 -1 31.327 31.115 1.070 45.319 o
-12 -2 -17 1.087 1.525 0.552 170.121 o
-12 -2 -16 0.296 0.476 0.566 161.924 o
-12 -2 -15 0.017 0.338 0.580 154.305 o
-12 -2 -14 6.747 6.764 0.773 86.797 o
-12 -2 -13 3.425 3.251 0.663 118.140 o
-12 -2 -12 7.963 7.151 0.766 88.368 o
-12 -2 -11 16.029 15.572 0.946 58.009 o
-12 -2 -10 3.967 4.017 0.663 118.140 o
-12 -2 -9 9.266 9.518 0.759 89.981 o
-12 -2 -8 12.691 12.176 0.780 85.267 o
-12 -2 -7 1.477 1.263 0.518 193.560 o
-12 -2 -6 17.123 17.214 0.842 73.151 o
-12 -2 -5 44.331 44.789 1.346 28.633 o
-12 -2 -4 12.587 12.769 0.732 96.901 o
-12 -2 -3 8.831 9.166 0.642 125.885 o
-12 -2 -2 17.182 17.214 0.801 80.914 o
-12 -2 -1 12.166 12.003 0.690 108.878 o
-12 -1 -17 0.813 0.766 0.545 174.455 o
-12 -1 -16 0.559 1.132 0.587 150.696 o
-12 -1 -15 9.597 10.271 0.828 75.609 o
-12 -1 -14 1.151 1.049 0.594 147.212 o
-12 -1 -13 4.763 4.977 0.704 104.650 o
-12 -1 -12 8.050 7.965 0.773 86.797 o
-12 -1 -11 26.950 26.967 1.173 37.674 o
-12 -1 -10 12.194 12.610 0.863 69.682 o
-12 -1 -9 38.695 38.011 1.346 28.633 o
-12 -1 -8 8.036 8.490 0.683 111.088 o
-12 -1 -7 12.352 12.134 0.752 91.640 o
-12 -1 -6 3.418 4.003 0.559 165.947 o
-12 -1 -5 33.065 33.711 1.139 39.992 o
-12 -1 -4 14.005 14.018 0.752 91.640 o
-12 -1 -3 0.336 0.338 0.449 257.699 o
-12 -1 -2 1.536 1.850 0.469 235.462 o
-12 -1 -1 19.287 18.871 0.828 75.609 o
-11 -18 -2 2.574 1.581 0.587 150.696 o
-11 -18 -1 1.448 0.787 0.573 158.046 o
-11 -17 -6 1.358 1.401 0.580 154.305 o
-11 -17 -5 1.379 1.346 0.559 165.947 o
-11 -17 -4 2.532 2.443 0.600 143.847 o
-11 -17 -3 1.388 2.119 0.594 147.212 o
-11 -17 -2 8.493 7.834 0.739 95.098 o
-11 -17 -1 2.434 2.202 0.607 140.596 o
-11 -16 -8 2.378 2.540 0.587 150.696 o
-11 -16 -7 1.304 1.132 0.573 158.046 o
-11 -16 -6 1.022 1.104 0.573 158.046 o
-11 -16 -5 2.536 1.160 0.607 140.596 o
-11 -16 -4 0.503 0.531 0.587 150.696 o
-11 -16 -3 0.039 0.000 0.580 154.305 o
-11 -16 -2 3.070 3.258 0.656 120.640 o
-11 -16 -1 10.937 10.188 0.835 74.365 o
-11 -15 -10 1.800 1.588 0.587 150.696 o
-11 -15 -9 2.626 2.202 0.600 143.847 o
-11 -15 -8 5.079 5.501 0.697 106.732 o
-11 -15 -7 0.274 0.104 0.580 154.305 o
-11 -15 -6 4.731 4.445 0.697 106.732 o
-11 -15 -5 14.964 15.261 0.946 58.009 o
-11 -15 -4 6.989 6.882 0.766 88.368 o
-11 -15 -3 0.995 1.298 0.628 131.479 o
-11 -15 -2 12.957 12.307 0.904 63.445 o
-11 -15 -1 3.726 3.803 0.711 102.628 o
-11 -14 -11 0.256 0.649 0.531 183.636 o
-11 -14 -10 1.652 1.871 0.594 147.212 o
-11 -14 -9 3.032 3.603 0.649 123.221 o
-11 -14 -8 16.753 16.531 0.966 55.550 o
-11 -14 -7 1.582 1.933 0.649 123.221 o
-11 -14 -6 11.599 11.071 0.877 67.504 o
-11 -14 -5 6.932 6.813 0.759 89.981 o
-11 -14 -4 18.727 17.587 0.994 52.507 o
-11 -14 -3 24.401 24.123 1.132 40.481 o
-11 -14 -2 6.809 7.454 0.766 88.368 o
-11 -14 -1 7.132 7.765 0.773 86.797 o
-11 -13 -12 11.476 11.989 0.801 80.914 o
-11 -13 -11 8.152 8.697 0.766 88.368 o
-11 -13 -10 0.591 0.311 0.587 150.696 o
-11 -13 -9 10.989 10.264 0.849 71.966 o
-11 -13 -8 6.614 7.862 0.801 80.914 o
-11 -13 -7 3.009 2.471 0.656 120.640 o
-11 -13 -6 7.097 7.737 0.773 86.797 o
-11 -13 -5 26.590 26.325 1.173 37.674 o
-11 -13 -4 9.833 9.553 0.828 75.609 o
-11 -13 -3 17.142 18.222 1.008 51.078 o
-11 -13 -2 3.233 3.568 0.676 113.367 o
-11 -13 -1 43.648 43.988 1.512 22.701 o
-11 -12 -13 8.190 7.972 0.711 102.628 o
-11 -12 -12 4.919 5.004 0.676 113.367 o
-11 -12 -11 6.166 6.799 0.759 89.981 o
-11 -12 -10 7.981 8.297 0.808 79.537 o
-11 -12 -9 7.790 7.896 0.821 76.886 o
-11 -12 -8 0.939 0.670 0.614 137.454 o
-11 -12 -7 0.397 1.035 0.600 143.847 o
-11 -12 -6 22.770 23.468 1.118 41.487 o
-11 -12 -5 23.881 24.724 1.146 39.511 o
-11 -12 -4 11.299 11.340 0.863 69.682 o
-11 -12 -3 19.633 19.809 1.035 48.390 o
-11 -12 -2 11.378 11.886 0.863 69.682 o
-11 -12 -1 0.940 0.600 0.594 147.212 o
-11 -11 -14 2.190 2.871 0.580 154.305 o
-11 -11 -13 3.101 1.974 0.614 137.454 o
-11 -11 -12 8.344 8.911 0.801 80.914 o
-11 -11 -11 13.076 13.411 0.918 61.551 o
-11 -11 -10 10.836 11.748 0.856 70.810 o
-11 -11 -9 16.202 16.462 0.973 54.765 o
-11 -11 -8 10.184 11.299 0.856 70.810 o
-11 -11 -7 8.088 7.744 0.780 85.267 o
-11 -11 -6 21.342 21.059 1.070 45.319 o
-11 -11 -5 1.345 2.533 0.628 131.479 o
-11 -11 -4 2.266 2.381 0.635 128.636 o
-11 -11 -3 3.889 4.024 0.670 115.717 o
-11 -11 -2 3.449 3.065 0.642 125.885 o
-11 -11 -1 2.278 2.533 0.628 131.479 o
-11 -10 -15 0.854 1.360 0.573 158.046 o
-11 -10 -14 0.531 0.538 0.552 170.121 o
-11 -10 -13 0.646 0.449 0.587 150.696 o
-11 -10 -12 9.088 8.959 0.814 78.194 o
-11 -10 -11 1.064 0.925 0.607 140.596 o
-11 -10 -10 2.704 3.444 0.663 118.140 o
-11 -10 -9 0.891 1.449 0.614 137.454 o
-11 -10 -8 1.755 2.278 0.649 123.221 o
-11 -10 -7 0.642 1.353 0.600 143.847 o
-11 -10 -6 36.340 36.941 1.367 27.772 o
-11 -10 -5 8.374 9.366 0.794 82.327 o
-11 -10 -4 0.697 0.808 0.552 170.121 o
-11 -10 -3 2.077 2.361 0.594 147.212 o
-11 -10 -2 26.582 26.877 1.097 43.067 o
-11 -10 -1 6.335 5.556 0.642 125.885 o
-11 -9 -15 9.782 9.649 0.759 89.981 o
-11 -9 -14 0.847 1.077 0.594 147.212 o
-11 -9 -13 5.215 5.087 0.725 98.755 o
-11 -9 -12 5.594 5.349 0.745 93.345 o
-11 -9 -11 18.261 17.911 1.001 51.785 o
-11 -9 -10 0.952 1.263 0.621 134.417 o
-11 -9 -9 1.467 1.864 0.635 128.636 o
-11 -9 -8 7.657 7.882 0.780 85.267 o
-11 -9 -7 9.122 8.849 0.780 85.267 o
-11 -9 -6 12.296 12.093 0.828 75.609 o
-11 -9 -5 1.021 1.125 0.566 161.924 o
-11 -9 -4 9.875 10.471 0.732 96.901 o
-11 -9 -3 1.428 2.098 0.538 178.957 o
-11 -9 -2 2.574 3.203 0.552 170.121 o
-11 -9 -1 3.046 2.920 0.545 174.455 o
-11 -8 -16 1.753 2.098 0.573 158.046 o
-11 -8 -15 0.216 0.407 0.559 165.947 o
-11 -8 -14 1.135 0.711 0.600 143.847 o
-11 -8 -13 2.470 2.699 0.663 118.140 o
-11 -8 -12 12.897 13.473 0.897 64.425 o
-11 -8 -11 1.988 2.326 0.649 123.221 o
-11 -8 -10 0.386 -0.124 0.587 150.696 o
-11 -8 -9 23.670 24.006 1.118 41.487 o
-11 -8 -8 1.932 1.988 0.621 134.417 o
-11 -8 -7 19.785 19.002 0.966 55.550 o
-11 -8 -6 11.493 11.085 0.766 88.368 o
-11 -8 -5 19.750 19.375 0.918 61.551 o
-11 -8 -4 8.225 8.614 0.683 111.088 o
-11 -8 -3 12.612 13.425 0.773 86.797 o
-11 -8 -2 2.916 3.147 0.538 178.957 o
-11 -8 -1 7.508 7.800 0.642 125.885 o
-11 -7 -16 0.282 0.545 0.552 170.121 o
-11 -7 -15 7.628 8.041 0.752 91.640 o
-11 -7 -14 9.560 10.567 0.842 73.151 o
-11 -7 -13 3.957 4.114 0.676 113.367 o
-11 -7 -12 10.240 11.044 0.856 70.810 o
-11 -7 -11 7.939 8.476 0.794 82.327 o
-11 -7 -10 3.768 4.493 0.683 111.088 o
-11 -7 -9 6.764 7.634 0.745 93.345 o
-11 -7 -8 3.793 4.266 0.642 125.885 o
-11 -7 -7 25.913 26.829 1.077 44.739 o
-11 -7 -6 19.068 19.740 0.925 60.636 o
-11 -7 -5 13.186 13.025 0.780 85.267 o
-11 -7 -4 12.468 12.293 0.745 93.345 o
-11 -7 -3 1.047 1.311 0.490 215.984 o
-11 -7 -2 2.478 2.506 0.511 198.827 o
-11 -7 -1 73.832 73.502 1.843 15.273 o
-11 -6 -17 0.597 0.152 0.538 178.957 o
-11 -6 -16 10.925 11.430 0.814 78.194 o
-11 -6 -15 0.657 0.814 0.594 147.212 o
-11 -6 -14 1.298 1.139 0.628 131.479 o
-11 -6 -13 6.438 6.419 0.739 95.098 o
-11 -6 -12 31.281 30.432 1.249 33.234 o
-11 -6 -11 7.142 7.820 0.766 88.368 o
-11 -6 -10 20.652 20.562 1.042 47.751 o
-11 -6 -9 4.992 5.370 0.676 113.367 o
-11 -6 -8 24.002 24.510 1.035 48.390 o
-11 -6 -7 3.513 3.707 0.580 154.305 o
-11 -6 -6 2.363 2.464 0.538 178.957 o
-11 -6 -5 12.505 11.934 0.732 96.901 o
-11 -6 -4 9.013 9.939 0.676 113.367 o
-11 -6 -3 74.267 75.366 1.864 14.935 o
-11 -6 -2 16.143 17.242 0.808 79.537 o
-11 -6 -1 28.618 28.575 1.022 49.707 o
-11 -5 -17 0.820 1.166 0.545 174.455 o
-11 -5 -16 7.052 7.751 0.739 95.098 o
-11 -5 -15 10.346 9.988 0.835 74.365 o
-11 -5 -14 1.607 2.064 0.621 134.417 o
-11 -5 -13 25.762 25.773 1.153 39.040 o
-11 -5 -12 1.746 2.188 0.642 125.885 o
-11 -5 -11 3.785 3.375 0.670 115.717 o
-11 -5 -10 1.913 1.360 0.600 143.847 o
-11 -5 -9 51.222 52.195 1.601 20.229 o
-11 -5 -8 127.741 130.874 2.906 6.143 o
-11 -5 -7 51.732 53.451 1.539 21.894 o
-11 -5 -6 48.908 49.738 1.449 24.689 o
-11 -5 -5 12.824 12.583 0.732 96.901 o
-11 -5 -4 24.864 25.262 0.966 55.550 o
-11 -5 -3 45.387 45.375 1.325 29.535 o
-11 -5 -2 90.139 89.626 2.078 12.017 o
-11 -5 -1 17.294 16.717 0.780 85.267 o
-11 -4 -17 10.762 10.761 0.780 85.267 o
-11 -4 -16 0.482 0.683 0.573 158.046 o
-11 -4 -15 6.907 7.420 0.766 88.368 o
-11 -4 -14 15.848 15.385 0.939 58.865 o
-11 -4 -13 20.537 20.520 1.049 47.125 o
-11 -4 -12 8.749 9.442 0.808 79.537 o
-11 -4 -11 86.581 88.846 2.312 9.702 o
-11 -4 -10 18.426 18.967 0.966 55.550 o
-11 -4 -9 1.386 0.980 0.531 183.636 o
-11 -4 -8 18.583 18.967 0.897 64.425 o
-11 -4 -7 0.809 1.318 0.497 210.026 o
-11 -4 -6 11.625 11.734 0.711 102.628 o
-11 -4 -5 7.283 7.606 0.614 137.454 o
-11 -4 -4 52.973 53.555 1.463 24.225 o
-11 -4 -3 86.649 87.051 2.029 12.596 o
-11 -4 -2 220.642 216.310 4.203 2.936 o
-11 -4 -1 100.813 98.868 2.209 10.633 o
-11 -3 -17 3.623 3.320 0.628 131.479 o
-11 -3 -16 0.733 0.290 0.587 150.696 o
-11 -3 -15 1.466 1.298 0.628 131.479 o
-11 -3 -14 0.786 0.780 0.594 147.212 o
-11 -3 -13 11.430 11.120 0.856 70.810 o
-11 -3 -12 2.815 3.051 0.656 120.640 o
-11 -3 -11 2.425 2.430 0.628 131.479 o
-11 -3 -10 1.040 1.070 0.545 174.455 o
-11 -3 -9 51.319 51.864 1.525 22.292 o
-11 -3 -8 24.699 24.372 1.001 51.785 o
-11 -3 -7 139.592 139.936 3.002 5.754 o
-11 -3 -6 53.653 53.610 1.491 23.336 o
-11 -3 -5 101.476 101.159 2.292 9.878 o
-11 -3 -4 18.797 19.457 0.828 75.609 o
-11 -3 -3 95.440 94.706 2.147 11.257 o
-11 -3 -2 104.011 103.127 2.278 9.998 o
-11 -3 -1 90.152 87.590 2.002 12.946 o
-11 -2 -18 0.574 0.311 0.552 170.121 o
-11 -2 -17 10.186 10.567 0.794 82.327 o
-11 -2 -16 2.756 2.837 0.649 123.221 o
-11 -2 -15 1.979 2.036 0.649 123.221 o
-11 -2 -14 4.940 5.473 0.725 98.755 o
-11 -2 -13 6.718 6.799 0.752 91.640 o
-11 -2 -12 33.472 34.380 1.325 29.535 o
-11 -2 -11 22.210 22.370 1.063 45.909 o
-11 -2 -10 3.372 3.486 0.587 150.696 o
-11 -2 -9 23.303 23.537 0.987 53.243 o
-11 -2 -8 50.558 50.110 1.463 24.225 o
-11 -2 -7 8.529 8.938 0.656 120.640 o
-11 -2 -6 33.538 34.159 1.125 40.979 o
-11 -2 -5 35.200 35.167 1.125 40.979 o
-11 -2 -4 175.087 176.111 3.534 4.153 o
-11 -2 -3 17.656 16.683 0.759 89.981 o
-11 -2 -2 133.032 133.034 2.768 6.771 o
-11 -2 -1 1.896 2.292 0.456 249.949 o
-11 -1 -18 0.277 0.014 0.531 183.636 o
-11 -1 -17 1.144 1.097 0.580 154.305 o
-11 -1 -16 31.539 31.447 1.263 32.511 o
-11 -1 -15 14.851 16.137 0.987 53.243 o
-11 -1 -14 8.200 7.793 0.780 85.267 o
-11 -1 -13 16.646 16.621 0.980 53.996 o
-11 -1 -12 22.516 21.880 1.070 45.319 o
-11 -1 -11 8.621 9.049 0.773 86.797 o
-11 -1 -10 13.595 13.853 0.808 79.537 o
-11 -1 -9 8.988 8.531 0.683 111.088 o
-11 -1 -8 18.984 19.029 0.877 67.504 o
-11 -1 -7 35.001 34.608 1.153 39.040 o
-11 -1 -6 9.698 9.946 0.656 120.640 o
-11 -1 -5 76.936 77.284 1.864 14.935 o
-11 -1 -4 13.765 14.350 0.711 102.628 o
-11 -1 -3 37.505 37.728 1.139 39.992 o
-11 -1 -2 15.068 15.309 0.711 102.628 o
-11 -1 -1 18.608 17.911 0.759 89.981 o
-10 -18 -5 2.080 2.381 0.607 140.596 o
-10 -18 -4 9.698 8.773 0.725 98.755 o
-10 -18 -3 1.632 1.429 0.573 158.046 o
-10 -18 -2 3.483 3.258 0.614 137.454 o
-10 -18 -1 3.841 3.237 0.614 137.454 o
-10 -17 -8 6.718 6.212 0.697 106.732 o
-10 -17 -7 13.218 13.149 0.821 76.886 o
-10 -17 -6 5.147 5.460 0.676 113.367 o
-10 -17 -5 2.579 3.016 0.628 131.479 o
-10 -17 -4 2.895 2.726 0.621 134.417 o
-10 -17 -3 1.890 1.974 0.614 137.454 o
-10 -17 -2 2.157 2.581 0.628 131.479 o
-10 -17 -1 7.503 7.800 0.759 89.981 o
-10 -16 -9 0.073 -0.262 0.525 188.500 o
-10 -16 -8 3.344 2.499 0.628 131.479 o
-10 -16 -7 0.592 0.504 0.580 154.305 o
-10 -16 -6 2.552 2.236 0.628 131.479 o
-10 -16 -5 7.173 7.482 0.766 88.368 o
-10 -16 -4 5.197 4.535 0.711 102.628 o
-10 -16 -3 23.678 23.405 1.125 40.979 o
-10 -16 -2 2.967 3.499 0.697 106.732 o
-10 -16 -1 16.751 16.096 0.980 53.996 o
-10 -15 -11 2.270 1.801 0.573 158.046 o
-10 -15 -10 3.472 3.361 0.628 131.479 o
-10 -15 -9 3.681 3.803 0.656 120.640 o
-10 -15 -8 10.941 11.596 0.849 71.966 o
-10 -15 -7 25.534 25.628 1.166 38.121 o
-10 -15 -6 3.122 3.044 0.676 113.367 o
-10 -15 -5 2.654 2.568 0.670 115.717 o
-10 -15 -4 2.197 2.837 0.642 125.885 o
-10 -15 -3 3.383 3.499 0.676 113.367 o
-10 -15 -2 3.276 3.444 0.663 118.140 o
-10 -15 -1 1.182 1.380 0.621 134.417 o
-10 -14 -12 0.689 0.580 0.538 178.957 o
-10 -14 -11 1.560 1.836 0.600 143.847 o
-10 -14 -10 22.581 22.032 1.063 45.909 o
-10 -14 -9 0.979 0.573 0.621 134.417 o
-10 -14 -8 5.741 5.667 0.745 93.345 o
-10 -14 -7 1.696 1.422 0.614 137.454 o
-10 -14 -6 25.896 25.780 1.153 39.040 o
-10 -14 -5 1.161 1.042 0.621 134.417 o
-10 -14 -4 5.893 6.171 0.725 98.755 o
-10 -14 -3 5.399 5.584 0.725 98.755 o
-10 -14 -2 5.951 6.378 0.739 95.098 o
-10 -14 -1 4.580 4.452 0.697 106.732 o
-10 -13 -13 1.808 2.022 0.573 158.046 o
-10 -13 -12 6.016 5.508 0.690 108.878 o
-10 -13 -11 4.040 4.300 0.676 113.367 o
-10 -13 -10 8.193 8.359 0.801 80.914 o
-10 -13 -9 14.220 14.633 0.953 57.172 o
-10 -13 -8 0.049 -0.138 0.580 154.305 o
-10 -13 -7 4.983 4.569 0.711 102.628 o
-10 -13 -6 3.886 3.223 0.676 113.367 o
-10 -13 -5 12.098 12.479 0.883 66.454 o
-10 -13 -4 4.011 3.838 0.683 111.088 o
-10 -13 -3 12.925 12.735 0.877 67.504 o
-10 -13 -2 3.936 4.072 0.670 115.717 o
-10 -13 -1 0.218 -0.186 0.566 161.924 o
-10 -12 -14 1.519 1.608 0.566 161.924 o
-10 -12 -13 1.058 0.566 0.580 154.305 o
-10 -12 -12 2.175 2.188 0.635 128.636 o
-10 -12 -11 1.770 1.940 0.649 123.221 o
-10 -12 -10 8.324 8.359 0.787 83.778 o
-10 -12 -9 4.254 4.666 0.704 104.650 o
-10 -12 -8 9.592 8.476 0.801 80.914 o
-10 -12 -7 14.322 13.307 0.897 64.425 o
-10 -12 -6 5.285 4.486 0.704 104.650 o
-10 -12 -5 5.658 6.039 0.725 98.755 o
-10 -12 -4 3.078 3.168 0.656 120.640 o
-10 -12 -3 10.291 10.719 0.814 78.194 o
-10 -12 -2 3.876 3.499 0.656 120.640 o
-10 -12 -1 2.293 1.995 0.614 137.454 o
-10 -11 -15 3.086 3.272 0.594 147.212 o
-10 -11 -14 1.159 1.311 0.587 150.696 o
-10 -11 -13 3.572 3.741 0.670 115.717 o
-10 -11 -12 7.692 8.448 0.794 82.327 o
-10 -11 -11 5.881 6.136 0.725 98.755 o
-10 -11 -10 31.532 32.144 1.277 31.812 o
-10 -11 -9 4.132 5.025 0.697 106.732 o
-10 -11 -8 8.341 7.772 0.773 86.797 o
-10 -11 -7 4.205 4.666 0.690 108.878 o
-10 -11 -6 10.486 11.264 0.835 74.365 o
-10 -11 -5 16.593 16.117 0.939 58.865 o
-10 -11 -4 10.848 10.312 0.787 83.778 o
-10 -11 -3 5.022 5.349 0.656 120.640 o
-10 -11 -2 13.123 13.597 0.801 80.914 o
-10 -11 -1 5.164 5.681 0.628 131.479 o
-10 -10 -15 2.544 2.464 0.607 140.596 o
-10 -10 -14 0.398 0.704 0.580 154.305 o
-10 -10 -13 5.780 6.005 0.739 95.098 o
-10 -10 -12 4.367 4.072 0.676 113.367 o
-10 -10 -11 1.588 1.539 0.628 131.479 o
-10 -10 -10 1.317 1.063 0.614 137.454 o
-10 -10 -9 0.056 -0.076 0.573 158.046 o
-10 -10 -8 12.421 13.107 0.883 66.454 o
-10 -10 -7 1.883 2.340 0.621 134.417 o
-10 -10 -6 4.916 5.577 0.670 115.717 o
-10 -10 -5 34.429 34.946 1.236 33.981 o
-10 -10 -4 21.696 22.274 0.973 54.765 o
-10 -10 -3 7.020 7.448 0.663 118.140 o
-10 -10 -2 82.657 82.689 2.057 12.260 o
-10 -10 -1 32.704 33.062 1.166 38.121 o
-10 -9 -16 2.234 2.084 0.573 158.046 o
-10 -9 -15 8.674 8.158 0.759 89.981 o
-10 -9 -14 0.102 -0.124 0.580 154.305 o
-10 -9 -13 0.666 0.925 0.614 137.454 o
-10 -9 -12 1.463 2.236 0.635 128.636 o
-10 -9 -11 5.624 5.598 0.718 100.664 o
-10 -9 -10 6.161 6.440 0.739 95.098 o
-10 -9 -9 9.647 9.359 0.801 80.914 o
-10 -9 -8 10.101 9.629 0.794 82.327 o
-10 -9 -7 15.547 14.957 0.877 67.504 o
-10 -9 -6 23.289 23.350 1.001 51.785 o
-10 -9 -5 1.441 1.822 0.531 183.636 o
-10 -9 -4 20.207 20.341 0.911 62.487 o
-10 -9 -3 7.330 7.696 0.642 125.885 o
-10 -9 -2 7.082 6.861 0.621 134.417 o
-10 -9 -1 5.571 5.260 0.580 154.305 o
-10 -8 -17 1.106 1.132 0.559 165.947 o
-10 -8 -16 1.363 1.795 0.587 150.696 o
-10 -8 -15 4.624 4.342 0.683 111.088 o
-10 -8 -14 5.246 5.473 0.732 96.901 o
-10 -8 -13 1.175 1.581 0.621 134.417 o
-10 -8 -12 0.429 0.262 0.580 154.305 o
-10 -8 -11 9.987 10.160 0.821 76.886 o
-10 -8 -10 2.193 2.623 0.628 131.479 o
-10 -8 -9 31.946 31.309 1.249 33.234 o
-10 -8 -8 23.946 23.896 1.028 49.042 o
-10 -8 -7 3.349 3.210 0.573 158.046 o
-10 -8 -6 0.763 0.870 0.497 210.026 o
-10 -8 -5 103.833 105.025 2.416 8.888 o
-10 -8 -4 5.471 5.791 0.594 147.212 o
-10 -8 -3 7.357 7.841 0.621 134.417 o
-10 -8 -2 22.382 23.026 0.925 60.636 o
-10 -8 -1 20.842 21.604 0.890 65.427 o
-10 -7 -17 4.491 4.638 0.628 131.479 o
-10 -7 -16 0.699 0.925 0.580 154.305 o
-10 -7 -15 16.773 17.262 0.980 53.996 o
-10 -7 -14 1.928 2.147 0.635 128.636 o
-10 -7 -13 19.951 19.920 1.042 47.751 o
-10 -7 -12 4.298 3.990 0.676 113.367 o
-10 -7 -11 4.984 4.887 0.697 106.732 o
-10 -7 -10 9.315 9.249 0.787 83.778 o
-10 -7 -9 2.704 3.016 0.600 143.847 o
-10 -7 -8 24.910 25.117 1.028 49.042 o
-10 -7 -7 4.420 4.134 0.573 158.046 o
-10 -7 -6 1.696 1.160 0.497 210.026 o
-10 -7 -5 1.833 2.112 0.497 210.026 o
-10 -7 -4 2.185 2.002 0.490 215.984 o
-10 -7 -3 158.482 160.864 3.299 4.765 o
-10 -7 -2 0.752 0.808 0.435 274.320 o
-10 -7 -1 35.907 35.705 1.125 40.979 o
-10 -6 -17 0.864 0.821 0.552 170.121 o
-10 -6 -16 8.817 8.317 0.773 86.797 o
-10 -6 -15 3.871 3.789 0.690 108.878 o
-10 -6 -14 2.165 2.864 0.642 125.885 o
-10 -6 -13 1.226 1.346 0.614 137.454 o
-10 -6 -12 5.011 4.956 0.704 104.650 o
-10 -6 -11 1.671 1.463 0.600 143.847 o
-10 -6 -10 7.342 7.234 0.711 102.628 o
-10 -6 -9 11.362 10.519 0.732 96.901 o
-10 -6 -8 59.473 59.014 1.636 19.384 o
-10 -6 -7 11.572 11.396 0.718 100.664 o
-10 -6 -6 9.459 9.408 0.656 120.640 o
-10 -6 -5 1.765 2.015 0.483 222.199 o
-10 -6 -4 1.462 1.325 0.462 242.543 o
-10 -6 -3 7.098 7.206 0.580 154.305 o
-10 -6 -2 3.563 3.513 0.483 222.199 o
-10 -6 -1 30.387 29.880 0.994 52.507 o
-10 -5 -18 1.477 2.002 0.580 154.305 o
-10 -5 -17 0.765 0.980 0.566 161.924 o
-10 -5 -16 1.786 2.084 0.628 131.479 o
-10 -5 -15 1.633 1.498 0.642 125.885 o
-10 -5 -14 5.944 5.888 0.739 95.098 o
-10 -5 -13 28.055 27.740 1.201 35.962 o
-10 -5 -12 13.149 13.156 0.883 66.454 o
-10 -5 -11 3.850 4.369 0.663 118.140 o
-10 -5 -10 22.305 22.191 0.987 53.243 o
-10 -5 -9 4.973 5.108 0.607 140.596 o
-10 -5 -8 1.215 1.263 0.504 204.312 o
-10 -5 -7 81.693 81.861 1.988 13.127 o
-10 -5 -6 21.456 22.046 0.897 64.425 o
-10 -5 -5 40.614 41.186 1.229 34.364 o
-10 -5 -4 27.471 28.520 0.980 53.996 o
-10 -5 -3 127.306 128.389 2.692 7.158 o
-10 -5 -2 5.836 5.819 0.525 188.500 o
-10 -5 -1 15.084 14.716 0.697 106.732 o
-10 -4 -18 1.317 1.443 0.559 165.947 o
-10 -4 -17 6.865 6.571 0.725 98.755 o
-10 -4 -16 6.576 5.929 0.745 93.345 o
-10 -4 -15 8.249 8.690 0.787 83.778 o
-10 -4 -14 3.485 4.183 0.690 108.878 o
-10 -4 -13 65.521 66.772 1.933 13.887 o
-10 -4 -12 7.147 7.033 0.739 95.098 o
-10 -4 -11 7.052 7.206 0.704 104.650 o
-10 -4 -10 30.602 31.668 1.153 39.040 o
-10 -4 -9 19.656 20.093 0.904 63.445 o
-10 -4 -8 14.116 14.771 0.780 85.267 o
-10 -4 -7 54.178 53.948 1.484 23.554 o
-10 -4 -6 9.383 9.573 0.628 131.479 o
-10 -4 -5 2.737 3.113 0.476 228.687 o
-10 -4 -4 25.200 24.689 0.890 65.427 o
-10 -4 -3 42.426 41.883 1.187 36.803 o
-10 -4 -2 113.135 112.445 2.388 9.095 o
-10 -4 -1 26.701 26.008 0.890 65.427 o
-10 -3 -18 8.610 9.014 0.745 93.345 o
-10 -3 -17 14.570 14.578 0.904 63.445 o
-10 -3 -16 3.878 3.782 0.690 108.878 o
-10 -3 -15 4.928 5.536 0.711 102.628 o
-10 -3 -14 16.324 15.986 0.959 56.352 o
-10 -3 -13 5.651 5.232 0.718 100.664 o
-10 -3 -12 10.527 10.098 0.808 79.537 o
-10 -3 -11 11.778 11.444 0.794 82.327 o
-10 -3 -10 10.221 10.395 0.725 98.755 o
-10 -3 -9 86.811 85.540 2.084 11.938 o
-10 -3 -8 74.310 75.248 1.871 14.825 o
-10 -3 -7 37.248 37.258 1.173 37.674 o
-10 -3 -6 3.493 3.789 0.497 210.026 o
-10 -3 -5 28.491 29.141 0.973 54.765 o
-10 -3 -4 11.891 12.258 0.642 125.885 o
-10 -3 -3 17.393 18.146 0.739 95.098 o
-10 -3 -2 23.765 24.724 0.856 70.810 o
-10 -3 -1 13.797 13.446 0.642 125.885 o
-10 -2 -18 4.371 4.735 0.649 123.221 o
-10 -2 -17 7.524 7.586 0.759 89.981 o
-10 -2 -16 16.467 16.510 0.980 53.996 o
-10 -2 -15 10.910 10.574 0.849 71.966 o
-10 -2 -14 57.748 59.118 1.795 16.106 o
-10 -2 -13 42.617 42.746 1.477 23.774 o
-10 -2 -12 26.081 26.028 1.146 39.511 o
-10 -2 -11 2.178 2.547 0.552 170.121 o
-10 -2 -10 55.289 55.004 1.574 20.945 o
-10 -2 -9 2.887 3.589 0.545 174.455 o
-10 -2 -8 76.754 77.961 1.912 14.190 o
-10 -2 -7 46.333 47.287 1.346 28.633 o
-10 -2 -6 190.562 192.228 3.789 3.612 o
-10 -2 -5 8.268 8.759 0.580 154.305 o
-10 -2 -4 140.155 140.820 2.871 6.291 o
-10 -2 -3 3.089 3.127 0.435 274.320 o
-10 -2 -2 66.174 66.124 1.567 21.129 o
-10 -2 -1 7.095 7.420 0.518 193.560 o
-10 -1 -18 8.600 8.897 0.739 95.098 o
-10 -1 -17 5.227 5.701 0.711 102.628 o
-10 -1 -16 4.823 4.977 0.725 98.755 o
-10 -1 -15 13.940 13.853 0.911 62.487 o
-10 -1 -14 59.773 60.312 1.822 15.622 o
-10 -1 -13 6.968 7.523 0.759 89.981 o
-10 -1 -12 47.472 46.349 1.532 22.092 o
-10 -1 -11 54.387 54.928 1.588 20.582 o
-10 -1 -10 60.142 60.063 1.657 18.902 o
-10 -1 -9 66.079 67.766 1.753 16.876 o
-10 -1 -8 0.258 -0.166 0.442 265.815 o
-10 -1 -7 211.664 216.013 4.217 2.916 o
-10 -1 -6 31.669 32.717 1.049 47.125 o
-10 -1 -5 126.798 128.575 2.685 7.195 o
-10 -1 -4 3.293 4.162 0.462 242.543 o
-10 -1 -3 32.067 32.213 0.987 53.243 o
-10 -1 -2 107.062 109.704 2.305 9.760 o
-10 -1 -1 61.112 61.803 1.484 23.554 o
-9 -19 -3 0.057 0.331 0.538 178.957 o
-9 -19 -2 1.593 1.615 0.559 165.947 o
-9 -19 -1 0.046 0.462 0.531 183.636 o
-9 -18 -7 0.551 0.511 0.552 170.121 o
-9 -18 -6 2.684 2.816 0.594 147.212 o
-9 -18 -5 1.265 1.953 0.573 158.046 o
-9 -18 -4 2.261 2.885 0.607 140.596 o
-9 -18 -3 1.378 1.636 0.587 150.696 o
-9 -18 -2 1.770 1.974 0.607 140.596 o
-9 -18 -1 4.060 4.045 0.656 120.640 o
-9 -17 -9 1.977 1.663 0.587 150.696 o
-9 -17 -8 2.125 2.050 0.580 154.305 o
-9 -17 -7 2.247 2.512 0.600 143.847 o
-9 -17 -6 0.081 0.276 0.566 161.924 o
-9 -17 -5 3.126 3.196 0.642 125.885 o
-9 -17 -4 2.542 2.568 0.642 125.885 o
-9 -17 -3 2.989 2.547 0.642 125.885 o
-9 -17 -2 9.052 8.504 0.801 80.914 o
-9 -17 -1 1.016 1.256 0.621 134.417 o
-9 -16 -10 4.177 4.480 0.635 128.636 o
-9 -16 -9 0.840 1.091 0.573 158.046 o
-9 -16 -8 0.534 1.132 0.587 150.696 o
-9 -16 -7 3.851 4.362 0.676 113.367 o
-9 -16 -6 6.503 6.937 0.759 89.981 o
-9 -16 -5 2.331 1.525 0.649 123.221 o
-9 -16 -4 2.873 2.906 0.670 115.717 o
-9 -16 -3 3.978 3.665 0.663 118.140 o
-9 -16 -2 0.106 0.076 0.566 161.924 o
-9 -16 -1 2.584 2.540 0.635 128.636 o
-9 -15 -12 7.170 7.185 0.690 108.878 o
-9 -15 -11 7.982 8.000 0.732 96.901 o
-9 -15 -10 2.141 1.097 0.614 137.454 o
-9 -15 -9 0.667 0.787 0.594 147.212 o
-9 -15 -8 0.481 -0.014 0.587 150.696 o
-9 -15 -7 0.401 0.318 0.600 143.847 o
-9 -15 -6 1.209 1.208 0.614 137.454 o
-9 -15 -5 10.304 10.671 0.835 74.365 o
-9 -15 -4 0.724 0.732 0.600 143.847 o
-9 -15 -3 7.625 6.785 0.752 91.640 o
-9 -15 -2 0.936 1.008 0.587 150.696 o
-9 -15 -1 2.338 2.312 0.635 128.636 o
-9 -14 -13 2.209 1.981 0.573 158.046 o
-9 -14 -12 0.927 0.966 0.566 161.924 o
-9 -14 -11 0.545 -0.090 0.580 154.305 o
-9 -14 -10 8.680 8.179 0.794 82.327 o
-9 -14 -9 2.113 2.140 0.656 120.640 o
-9 -14 -8 31.347 31.668 1.263 32.511 o
-9 -14 -7 6.574 6.888 0.752 91.640 o
-9 -14 -6 1.375 0.890 0.614 137.454 o
-9 -14 -5 12.841 13.432 0.897 64.425 o
-9 -14 -4 5.375 4.756 0.697 106.732 o
-9 -14 -3 0.471 -0.028 0.573 158.046 o
-9 -14 -2 0.537 0.787 0.587 150.696 o
-9 -14 -1 4.153 4.355 0.690 108.878 o
-9 -13 -14 0.488 0.166 0.525 188.500 o
-9 -13 -13 7.905 7.855 0.739 95.098 o
-9 -13 -12 0.499 0.331 0.580 154.305 o
-9 -13 -11 5.515 5.273 0.732 96.901 o
-9 -13 -10 14.915 15.661 0.939 58.865 o
-9 -13 -9 3.125 3.292 0.656 120.640 o
-9 -13 -8 20.804 20.969 1.063 45.909 o
-9 -13 -7 5.181 5.128 0.704 104.650 o
-9 -13 -6 1.725 2.416 0.635 128.636 o
-9 -13 -5 12.248 12.196 0.863 69.682 o
-9 -13 -4 0.453 0.428 0.587 150.696 o
-9 -13 -3 18.182 17.338 0.966 55.550 o
-9 -13 -2 11.643 11.126 0.821 76.886 o
-9 -13 -1 10.244 10.022 0.794 82.327 o
-9 -12 -15 1.578 1.374 0.559 165.947 o
-9 -12 -14 0.402 -0.069 0.552 170.121 o
-9 -12 -13 15.456 15.834 0.946 58.009 o
-9 -12 -12 11.051 11.264 0.870 68.580 o
-9 -12 -11 5.151 5.059 0.704 104.650 o
-9 -12 -10 23.520 23.302 1.111 42.004 o
-9 -12 -9 8.724 8.614 0.801 80.914 o
-9 -12 -8 29.229 30.046 1.242 33.604 o
-9 -12 -7 1.606 2.160 0.621 134.417 o
-9 -12 -6 5.979 6.364 0.718 100.664 o
-9 -12 -5 9.495 8.552 0.773 86.797 o
-9 -12 -4 18.268 18.567 0.959 56.352 o
-9 -12 -3 4.548 4.625 0.642 125.885 o
-9 -12 -2 28.783 27.851 1.091 43.614 o
-9 -12 -1 39.907 40.254 1.325 29.535 o
-9 -11 -16 0.977 0.594 0.545 174.455 o
-9 -11 -15 4.654 4.549 0.649 123.221 o
-9 -11 -14 1.033 0.414 0.587 150.696 o
-9 -11 -13 19.340 20.030 1.042 47.751 o
-9 -11 -12 9.140 8.932 0.794 82.327 o
-9 -11 -11 5.537 5.970 0.732 96.901 o
-9 -11 -10 14.144 13.908 0.911 62.487 o
-9 -11 -9 0.751 1.008 0.600 143.847 o
-9 -11 -8 15.327 14.819 0.918 61.551 o
-9 -11 -7 45.944 47.840 1.560 21.317 o
-9 -11 -6 0.320 0.062 0.531 183.636 o
-9 -11 -5 31.884 32.710 1.187 36.803 o
-9 -11 -4 39.914 39.619 1.305 30.480 o
-9 -11 -3 26.810 28.030 1.077 44.739 o
-9 -11 -2 24.880 24.945 1.015 50.385 o
-9 -11 -1 27.633 26.905 1.042 47.751 o
-9 -10 -16 3.275 4.003 0.614 137.454 o
-9 -10 -15 1.586 0.973 0.587 150.696 o
-9 -10 -14 1.581 1.588 0.621 134.417 o
-9 -10 -13 1.422 0.883 0.600 143.847 o
-9 -10 -12 0.584 0.587 0.594 147.212 o
-9 -10 -11 4.143 3.996 0.683 111.088 o
-9 -10 -10 11.031 10.982 0.842 73.151 o
-9 -10 -9 3.141 3.237 0.649 123.221 o
-9 -10 -8 41.828 41.559 1.408 26.163 o
-9 -10 -7 5.000 5.536 0.635 128.636 o
-9 -10 -6 71.831 72.398 1.891 14.502 o
-9 -10 -5 19.402 19.844 0.911 62.487 o
-9 -10 -4 43.360 44.085 1.360 28.055 o
-9 -10 -3 28.510 28.099 1.056 46.511 o
-9 -10 -2 166.034 164.405 3.417 4.444 o
-9 -10 -1 7.665 7.938 0.642 125.885 o
-9 -9 -17 2.071 1.850 0.587 150.696 o
-9 -9 -16 1.484 1.270 0.580 154.305 o
-9 -9 -15 9.251 9.718 0.814 78.194 o
-9 -9 -14 1.527 1.864 0.642 125.885 o
-9 -9 -13 17.640 18.395 1.001 51.785 o
-9 -9 -12 10.015 10.063 0.828 75.609 o
-9 -9 -11 19.812 19.699 1.028 49.042 o
-9 -9 -10 22.551 22.184 1.070 45.319 o
-9 -9 -9 16.993 17.338 0.939 58.865 o
-9 -9 -8 17.421 17.276 0.890 65.427 o
-9 -9 -7 45.467 44.892 1.394 26.683 o
-9 -9 -6 6.221 5.784 0.614 137.454 o
-9 -9 -5 28.506 28.506 1.049 47.125 o
-9 -9 -4 55.367 55.991 1.539 21.894 o
-9 -9 -3 180.962 183.559 3.707 3.776 o
-9 -9 -2 36.997 36.968 1.180 37.235 o
-9 -9 -1 33.745 34.063 1.111 42.004 o
-9 -8 -17 2.220 2.519 0.587 150.696 o
-9 -8 -16 6.875 7.068 0.732 96.901 o
-9 -8 -15 4.285 4.500 0.690 108.878 o
-9 -8 -14 2.965 3.071 0.649 123.221 o
-9 -8 -13 3.917 3.327 0.663 118.140 o
-9 -8 -12 3.564 3.196 0.663 118.140 o
-9 -8 -11 20.325 20.010 1.035 48.390 o
-9 -8 -10 0.959 1.015 0.545 174.455 o
-9 -8 -9 69.750 71.307 1.891 14.502 o
-9 -8 -8 56.233 57.510 1.622 19.715 o
-9 -8 -7 1.541 1.857 0.511 198.827 o
-9 -8 -6 24.329 23.419 0.953 57.172 o
-9 -8 -5 79.516 79.859 1.940 13.789 o
-9 -8 -4 90.759 90.903 2.112 11.628 o
-9 -8 -3 10.447 10.864 0.663 118.140 o
-9 -8 -2 37.452 37.417 1.153 39.040 o
-9 -8 -1 227.695 229.659 4.417 2.658 o
-9 -7 -18 1.369 1.415 0.566 161.924 o
-9 -7 -17 1.215 1.077 0.580 154.305 o
-9 -7 -16 9.923 10.029 0.821 76.886 o
-9 -7 -15 5.978 5.404 0.739 95.098 o
-9 -7 -14 0.762 0.511 0.587 150.696 o
-9 -7 -13 6.826 7.399 0.759 89.981 o
-9 -7 -12 14.071 14.384 0.911 62.487 o
-9 -7 -11 21.452 22.349 1.063 45.909 o
-9 -7 -10 8.350 8.131 0.697 106.732 o
-9 -7 -9 21.085 21.542 0.953 57.172 o
-9 -7 -8 17.398 18.284 0.863 69.682 o
-9 -7 -7 35.166 34.905 1.160 38.576 o
-9 -7 -6 39.532 40.171 1.236 33.981 o
-9 -7 -5 129.511 131.032 2.782 6.704 o
-9 -7 -4 94.065 95.299 2.154 11.185 o
-9 -7 -3 142.725 145.506 2.982 5.834 o
-9 -7 -2 39.755 39.971 1.166 38.121 o
-9 -7 -1 92.521 94.450 2.098 11.781 o
-9 -6 -18 6.501 6.654 0.683 111.088 o
-9 -6 -17 6.401 6.516 0.718 100.664 o
-9 -6 -16 5.322 5.543 0.725 98.755 o
-9 -6 -15 11.900 12.058 0.863 69.682 o
-9 -6 -14 5.412 5.867 0.718 100.664 o
-9 -6 -13 18.555 17.960 0.994 52.507 o
-9 -6 -12 9.039 9.152 0.787 83.778 o
-9 -6 -11 52.112 52.188 1.608 20.055 o
-9 -6 -10 10.373 10.512 0.732 96.901 o
-9 -6 -9 1.031 0.890 0.497 210.026 o
-9 -6 -8 84.482 86.140 2.071 12.098 o
-9 -6 -7 4.528 4.555 0.545 174.455 o
-9 -6 -6 85.325 87.859 2.043 12.427 o
-9 -6 -5 129.592 131.281 2.754 6.839 o
-9 -6 -4 19.064 19.796 0.801 80.914 o
-9 -6 -3 17.444 17.918 0.752 91.640 o
-9 -6 -2 177.847 182.392 3.562 4.089 o
-9 -6 -1 49.203 48.744 1.284 31.471 o
-9 -5 -18 15.174 15.344 0.870 68.580 o
-9 -5 -17 8.384 8.856 0.780 85.267 o
-9 -5 -16 7.971 8.062 0.794 82.327 o
-9 -5 -15 3.488 3.037 0.656 120.640 o
-9 -5 -14 17.830 18.070 0.994 52.507 o
-9 -5 -13 0.894 0.918 0.594 147.212 o
-9 -5 -12 42.286 42.331 1.456 24.455 o
-9 -5 -11 45.691 47.570 1.463 24.225 o
-9 -5 -10 82.233 82.454 2.050 12.343 o
-9 -5 -9 0.499 0.159 0.456 249.949 o
-9 -5 -8 31.364 32.482 1.097 43.067 o
-9 -5 -7 19.719 20.113 0.835 74.365 o
-9 -5 -6 87.938 88.970 2.036 12.511 o
-9 -5 -5 118.994 120.479 2.547 7.996 o
-9 -5 -4 2.614 2.713 0.435 274.320 o
-9 -5 -3 4.708 5.163 0.476 228.687 o
-9 -5 -2 70.104 71.010 1.650 19.061 o
-9 -5 -1 48.224 48.702 1.256 32.870 o
-9 -4 -19 2.148 1.974 0.587 150.696 o
-9 -4 -18 2.289 1.919 0.600 143.847 o
-9 -4 -17 2.181 2.761 0.635 128.636 o
-9 -4 -16 22.613 22.688 1.125 40.979 o
-9 -4 -15 37.707 37.465 1.387 26.949 o
-9 -4 -14 7.774 8.152 0.780 85.267 o
-9 -4 -13 45.941 46.873 1.553 21.507 o
-9 -4 -12 13.268 13.515 0.849 71.966 o
-9 -4 -11 40.403 40.268 1.318 29.845 o
-9 -4 -10 2.982 2.671 0.538 178.957 o
-9 -4 -9 19.972 20.431 0.883 66.454 o
-9 -4 -8 17.948 18.960 0.828 75.609 o
-9 -4 -7 1.368 1.581 0.449 257.699 o
-9 -4 -6 64.536 65.889 1.615 19.884 o
-9 -4 -5 46.091 47.308 1.270 32.159 o
-9 -4 -4 25.471 26.104 0.870 68.580 o
-9 -4 -3 7.524 7.993 0.511 198.827 o
-9 -4 -2 8.324 8.262 0.518 193.560 o
-9 -4 -1 97.634 97.101 2.064 12.179 o
-9 -3 -19 7.046 6.916 0.697 106.732 o
-9 -3 -18 4.558 4.045 0.663 118.140 o
-9 -3 -17 3.385 3.810 0.670 115.717 o
-9 -3 -16 5.226 5.094 0.697 106.732 o
-9 -3 -15 12.611 12.355 0.877 67.504 o
-9 -3 -14 2.282 1.953 0.628 131.479 o
-9 -3 -13 2.653 2.430 0.628 131.479 o
-9 -3 -12 3.458 3.134 0.607 140.596 o
-9 -3 -11 55.027 56.453 1.601 20.229 o
-9 -3 -10 17.595 17.214 0.835 74.365 o
-9 -3 -9 57.314 57.993 1.560 21.317 o
-9 -3 -8 21.569 22.053 0.870 68.580 o
-9 -3 -7 63.207 63.915 1.594 20.404 o
-9 -3 -6 54.509 54.507 1.401 26.421 o
-9 -3 -5 30.946 31.951 0.980 53.996 o
-9 -3 -4 125.106 128.099 2.616 7.580 o
-9 -3 -3 2.291 2.271 0.380 359.926 o
-9 -3 -2 29.586 29.100 0.883 66.454 o
-9 -3 -1 7.614 7.855 0.490 215.984 o
-9 -2 -19 0.664 0.635 0.538 178.957 o
-9 -2 -18 13.498 12.949 0.856 70.810 o
-9 -2 -17 11.623 11.803 0.870 68.580 o
-9 -2 -16 27.266 27.430 1.180 37.235 o
-9 -2 -15 2.724 2.257 0.635 128.636 o
-9 -2 -14 3.057 2.174 0.628 131.479 o
-9 -2 -13 1.342 0.849 0.573 158.046 o
-9 -2 -12 18.517 19.733 0.932 59.741 o
-9 -2 -11 17.190 16.800 0.849 71.966 o
-9 -2 -10 27.059 26.953 1.015 50.385 o
-9 -2 -9 62.154 63.653 1.650 19.061 o
-9 -2 -8 17.856 17.863 0.787 83.778 o
-9 -2 -7 11.290 11.140 0.628 131.479 o
-9 -2 -6 30.487 30.149 0.959 56.352 o
-9 -2 -5 19.107 20.044 0.752 91.640 o
-9 -2 -4 26.187 26.567 0.856 70.810 o
-9 -2 -3 5.478 5.708 0.442 265.815 o
-9 -2 -2 50.683 50.359 1.242 33.604 o
-9 -2 -1 30.442 29.880 0.883 66.454 o
-9 -1 -19 0.621 0.511 0.538 178.957 o
-9 -1 -18 9.866 9.663 0.794 82.327 o
-9 -1 -17 11.492 10.795 0.856 70.810 o
-9 -1 -16 3.320 2.650 0.649 123.221 o
-9 -1 -15 8.816 9.518 0.801 80.914 o
-9 -1 -14 27.999 28.251 1.194 36.379 o
-9 -1 -13 1.627 2.057 0.600 143.847 o
-9 -1 -12 47.819 49.165 1.484 23.554 o
-9 -1 -11 26.827 26.567 1.035 48.390 o
-9 -1 -10 16.683 16.724 0.808 79.537 o
-9 -1 -9 32.508 32.931 1.091 43.614 o
-9 -1 -8 1.716 1.615 0.442 265.815 o
-9 -1 -7 1.430 1.374 0.421 292.603 o
-9 -1 -6 12.554 12.762 0.628 131.479 o
-9 -1 -5 3.496 3.789 0.428 283.241 o
-9 -1 -4 3.589 3.548 0.407 312.777 o
-9 -1 -3 67.482 68.933 1.567 21.129 o
-9 -1 -2 8.428 9.366 0.504 204.312 o
-9 -1 -1 6.732 6.750 0.449 257.699 o
-8 -19 -5 0.873 0.483 0.538 178.957 o
-8 -19 -4 0.504 0.711 0.545 174.455 o
-8 -19 -3 5.202 4.618 0.642 125.885 o
-8 -19 -2 2.550 2.036 0.600 143.847 o
-8 -19 -1 2.522 2.802 0.600 143.847 o
-8 -18 -8 5.061 5.370 0.649 123.221 o
-8 -18 -7 0.975 0.801 0.559 165.947 o
-8 -18 -6 3.303 3.002 0.614 137.454 o
-8 -18 -5 1.127 0.421 0.573 158.046 o
-8 -18 -4 3.306 2.858 0.635 128.636 o
-8 -18 -3 3.052 3.196 0.649 123.221 o
-8 -18 -2 11.605 11.817 0.849 71.966 o
-8 -18 -1 0.089 -0.525 0.552 170.121 o
-8 -17 -10 3.190 3.375 0.614 137.454 o
-8 -17 -9 0.747 0.842 0.559 165.947 o
-8 -17 -8 0.551 1.042 0.573 158.046 o
-8 -17 -7 4.629 4.445 0.676 113.367 o
-8 -17 -6 1.820 1.525 0.621 134.417 o
-8 -17 -5 3.495 4.052 0.690 108.878 o
-8 -17 -4 4.956 5.018 0.725 98.755 o
-8 -17 -3 3.164 3.320 0.676 113.367 o
-8 -17 -2 0.362 0.959 0.607 140.596 o
-8 -17 -1 2.301 2.374 0.663 118.140 o
-8 -16 -11 0.121 0.235 0.525 188.500 o
-8 -16 -10 0.769 0.683 0.573 158.046 o
-8 -16 -9 2.029 1.871 0.621 134.417 o
-8 -16 -8 2.752 2.913 0.649 123.221 o
-8 -16 -7 1.122 0.538 0.614 137.454 o
-8 -16 -6 2.146 1.691 0.649 123.221 o
-8 -16 -5 8.617 8.490 0.787 83.778 o
-8 -16 -4 3.812 3.851 0.676 113.367 o
-8 -16 -3 5.608 4.935 0.704 104.650 o
-8 -16 -2 2.748 2.257 0.642 125.885 o
-8 -16 -1 4.886 5.170 0.711 102.628 o
-8 -15 -13 1.394 0.766 0.566 161.924 o
-8 -15 -12 2.367 2.374 0.587 150.696 o
-8 -15 -11 3.613 3.748 0.649 123.221 o
-8 -15 -10 17.970 17.566 0.994 52.507 o
-8 -15 -9 0.722 0.780 0.600 143.847 o
-8 -15 -8 0.328 -0.276 0.566 161.924 o
-8 -15 -7 20.048 20.106 1.028 49.042 o
-8 -15 -6 2.135 1.160 0.621 134.417 o
-8 -15 -5 1.494 2.050 0.628 131.479 o
-8 -15 -4 2.944 3.189 0.656 120.640 o
-8 -15 -3 22.128 22.460 1.084 44.171 o
-8 -15 -2 1.617 2.326 0.628 131.479 o
-8 -15 -1 0.255 0.842 0.580 154.305 o
-8 -14 -14 0.317 -0.028 0.545 174.455 o
-8 -14 -13 3.966 3.555 0.635 128.636 o
-8 -14 -12 1.032 1.042 0.600 143.847 o
-8 -14 -11 6.308 6.964 0.752 91.640 o
-8 -14 -10 13.287 12.631 0.918 61.551 o
-8 -14 -9 4.843 4.818 0.697 106.732 o
-8 -14 -8 1.226 0.656 0.600 143.847 o
-8 -14 -7 2.269 2.174 0.628 131.479 o
-8 -14 -6 13.532 13.811 0.897 64.425 o
-8 -14 -5 7.581 7.475 0.752 91.640 o
-8 -14 -4 12.613 13.687 0.897 64.425 o
-8 -14 -3 8.967 7.565 0.752 91.640 o
-8 -14 -2 7.801 7.917 0.759 89.981 o
-8 -14 -1 10.992 10.195 0.808 79.537 o
-8 -13 -15 2.381 2.471 0.600 143.847 o
-8 -13 -14 15.614 15.295 0.883 66.454 o
-8 -13 -13 1.423 1.512 0.607 140.596 o
-8 -13 -12 11.658 11.547 0.870 68.580 o
-8 -13 -11 12.474 12.300 0.883 66.454 o
-8 -13 -10 2.097 2.015 0.635 128.636 o
-8 -13 -9 0.796 0.580 0.600 143.847 o
-8 -13 -8 4.355 4.266 0.690 108.878 o
-8 -13 -7 0.854 0.345 0.587 150.696 o
-8 -13 -6 14.614 14.550 0.918 61.551 o
-8 -13 -5 1.492 1.374 0.607 140.596 o
-8 -13 -4 30.560 28.927 1.194 36.379 o
-8 -13 -3 17.105 17.435 0.925 60.636 o
-8 -13 -2 1.611 1.560 0.559 165.947 o
-8 -13 -1 4.342 4.217 0.614 137.454 o
-8 -12 -15 2.069 2.747 0.587 150.696 o
-8 -12 -14 3.114 3.513 0.642 125.885 o
-8 -12 -13 17.347 17.904 1.008 51.078 o
-8 -12 -12 6.824 6.964 0.745 93.345 o
-8 -12 -11 25.072 25.607 1.160 38.576 o
-8 -12 -10 2.249 2.285 0.635 128.636 o
-8 -12 -9 23.186 24.234 1.125 40.979 o
-8 -12 -8 9.875 9.656 0.808 79.537 o
-8 -12 -7 10.260 10.236 0.814 78.194 o
-8 -12 -6 12.988 12.700 0.821 76.886 o
-8 -12 -5 49.004 48.827 1.491 23.336 o
-8 -12 -4 27.473 27.333 1.077 44.739 o
-8 -12 -3 7.940 7.979 0.676 113.367 o
-8 -12 -2 17.702 17.097 0.849 71.966 o
-8 -12 -1 15.003 14.916 0.801 80.914 o
-8 -11 -16 3.822 3.216 0.607 140.596 o
-8 -11 -15 0.487 1.194 0.573 158.046 o
-8 -11 -14 2.776 2.478 0.642 125.885 o
-8 -11 -13 0.597 0.890 0.600 143.847 o
-8 -11 -12 9.008 8.787 0.794 82.327 o
-8 -11 -11 21.204 20.272 1.056 46.511 o
-8 -11 -10 5.653 5.142 0.711 102.628 o
-8 -11 -9 18.276 18.256 0.994 52.507 o
-8 -11 -8 37.750 37.396 1.346 28.633 o
-8 -11 -7 43.113 42.822 1.387 26.949 o
-8 -11 -6 6.792 6.847 0.642 125.885 o
-8 -11 -5 2.110 2.229 0.525 188.500 o
-8 -11 -4 5.411 5.853 0.607 140.596 o
-8 -11 -3 45.184 43.974 1.346 28.633 o
-8 -11 -2 48.544 47.915 1.401 26.421 o
-8 -11 -1 20.356 21.052 0.897 64.425 o
-8 -10 -17 1.555 2.126 0.566 161.924 o
-8 -10 -16 2.556 2.216 0.600 143.847 o
-8 -10 -15 3.391 3.099 0.649 123.221 o
-8 -10 -14 4.614 5.335 0.718 100.664 o
-8 -10 -13 0.344 0.028 0.573 158.046 o
-8 -10 -12 6.561 6.378 0.739 95.098 o
-8 -10 -11 9.880 10.070 0.828 75.609 o
-8 -10 -10 1.416 1.567 0.607 140.596 o
-8 -10 -9 9.531 8.869 0.745 93.345 o
-8 -10 -8 0.009 0.152 0.490 215.984 o
-8 -10 -7 34.046 34.573 1.194 36.379 o
-8 -10 -6 23.901 23.136 0.966 55.550 o
-8 -10 -5 100.544 100.352 2.326 9.587 o
-8 -10 -4 66.735 67.842 1.746 17.010 o
-8 -10 -3 112.332 112.099 2.499 8.308 o
-8 -10 -2 0.822 1.588 0.476 228.687 o
-8 -10 -1 52.316 52.416 1.443 24.926 o
-8 -9 -17 3.815 4.024 0.621 134.417 o
-8 -9 -16 0.648 0.745 0.580 154.305 o
-8 -9 -15 12.454 12.976 0.904 63.445 o
-8 -9 -14 3.212 3.134 0.656 120.640 o
-8 -9 -13 4.979 4.983 0.704 104.650 o
-8 -9 -12 17.521 16.890 0.966 55.550 o
-8 -9 -11 3.228 2.802 0.642 125.885 o
-8 -9 -10 77.400 76.525 2.050 12.343 o
-8 -9 -9 14.900 15.551 0.849 71.966 o
-8 -9 -8 47.400 46.721 1.415 25.908 o
-8 -9 -7 20.344 21.694 0.925 60.636 o
-8 -9 -6 5.345 5.819 0.580 154.305 o
-8 -9 -5 85.609 84.987 2.022 12.682 o
-8 -9 -4 31.885 32.489 1.077 44.739 o
-8 -9 -3 72.538 71.928 1.760 16.744 o
-8 -9 -2 125.012 123.323 2.630 7.500 o
-8 -9 -1 19.215 19.913 0.814 78.194 o
-8 -8 -18 2.447 3.479 0.587 150.696 o
-8 -8 -17 2.925 2.561 0.614 137.454 o
-8 -8 -16 6.816 7.330 0.752 91.640 o
-8 -8 -15 4.290 4.072 0.670 115.717 o
-8 -8 -14 10.368 10.871 0.835 74.365 o
-8 -8 -13 4.263 4.901 0.690 108.878 o
-8 -8 -12 6.313 6.447 0.725 98.755 o
-8 -8 -11 4.505 4.631 0.656 120.640 o
-8 -8 -10 54.273 54.314 1.581 20.762 o
-8 -8 -9 32.086 32.171 1.153 39.040 o
-8 -8 -8 45.450 45.527 1.367 27.772 o
-8 -8 -7 51.125 51.988 1.456 24.455 o
-8 -8 -6 3.059 3.120 0.497 210.026 o
-8 -8 -5 36.209 36.050 1.125 40.979 o
-8 -8 -4 12.181 12.645 0.676 113.367 o
-8 -8 -3 110.528 111.285 2.395 9.042 o
-8 -8 -2 182.003 183.828 3.610 3.980 o
-8 -8 -1 17.928 18.664 0.766 88.368 o
-8 -7 -18 5.691 5.570 0.656 120.640 o
-8 -7 -17 2.201 2.478 0.628 131.479 o
-8 -7 -16 0.654 1.049 0.600 143.847 o
-8 -7 -15 6.099 6.364 0.718 100.664 o
-8 -7 -14 4.065 4.493 0.676 113.367 o
-8 -7 -13 2.553 2.740 0.642 125.885 o
-8 -7 -12 31.328 31.951 1.263 32.511 o
-8 -7 -11 6.168 5.618 0.642 125.885 o
-8 -7 -10 48.767 49.896 1.484 23.554 o
-8 -7 -9 13.391 13.611 0.766 88.368 o
-8 -7 -8 6.454 6.633 0.587 150.696 o
-8 -7 -7 19.709 19.954 0.842 73.151 o
-8 -7 -6 3.139 2.858 0.469 235.462 o
-8 -7 -5 145.125 143.346 2.947 5.971 o
-8 -7 -4 159.566 158.931 3.182 5.123 o
-8 -7 -3 48.785 49.634 1.305 30.480 o
-8 -7 -2 63.509 65.385 1.567 21.129 o
-8 -7 -1 22.519 23.909 0.828 75.609 o
-8 -6 -19 2.631 2.671 0.587 150.696 o
-8 -6 -18 6.560 6.668 0.704 104.650 o
-8 -6 -17 2.366 2.036 0.635 128.636 o
-8 -6 -16 38.397 39.094 1.443 24.926 o
-8 -6 -15 1.110 1.691 0.621 134.417 o
-8 -6 -14 12.323 13.087 0.883 66.454 o
-8 -6 -13 6.353 6.619 0.732 96.901 o
-8 -6 -12 19.912 20.293 0.987 53.243 o
-8 -6 -11 5.343 5.073 0.614 137.454 o
-8 -6 -10 76.806 77.636 1.953 13.595 o
-8 -6 -9 68.230 68.222 1.753 16.876 o
-8 -6 -8 41.241 42.194 1.256 32.870 o
-8 -6 -7 32.472 33.621 1.070 45.319 o
-8 -6 -6 85.034 86.941 1.981 13.218 o
-8 -6 -5 58.630 60.084 1.491 23.336 o
-8 -6 -4 34.848 35.146 1.035 48.390 o
-8 -6 -3 31.597 32.282 0.966 55.550 o
-8 -6 -2 59.220 61.230 1.456 24.455 o
-8 -6 -1 182.375 185.105 3.541 4.137 o
-8 -5 -19 20.628 20.217 0.946 58.009 o
-8 -5 -18 2.056 1.332 0.594 147.212 o
-8 -5 -17 5.585 5.591 0.725 98.755 o
-8 -5 -16 6.065 6.633 0.732 96.901 o
-8 -5 -15 46.317 47.032 1.567 21.129 o
-8 -5 -14 0.296 0.670 0.580 154.305 o
-8 -5 -13 20.141 20.783 1.028 49.042 o
-8 -5 -12 3.710 3.789 0.594 147.212 o
-8 -5 -11 106.709 106.329 2.471 8.495 o
-8 -5 -10 49.095 48.047 1.415 25.908 o
-8 -5 -9 61.523 63.218 1.643 19.221 o
-8 -5 -8 17.256 17.532 0.773 86.797 o
-8 -5 -7 34.574 36.037 1.097 43.067 o
-8 -5 -6 77.274 77.167 1.788 16.231 o
-8 -5 -5 38.367 39.674 1.111 42.004 o
-8 -5 -4 45.653 45.438 1.187 36.803 o
-8 -5 -3 19.282 20.403 0.732 96.901 o
-8 -5 -2 19.293 19.402 0.704 104.650 o
-8 -5 -1 3.567 3.776 0.393 335.111 o
-8 -4 -19 0.038 0.283 0.531 183.636 o
-8 -4 -18 6.880 6.957 0.739 95.098 o
-8 -4 -17 19.460 18.256 1.022 49.707 o
-8 -4 -16 9.562 9.090 0.801 80.914 o
-8 -4 -15 11.717 11.768 0.863 69.682 o
-8 -4 -14 22.135 21.211 1.063 45.909 o
-8 -4 -13 24.951 25.863 1.111 42.004 o
-8 -4 -12 8.914 8.759 0.697 106.732 o
-8 -4 -11 2.730 2.906 0.538 178.957 o
-8 -4 -10 80.454 81.295 1.981 13.218 o
-8 -4 -9 22.608 22.073 0.883 66.454 o
-8 -4 -8 52.169 52.899 1.401 26.421 o
-8 -4 -7 13.753 14.350 0.676 113.367 o
-8 -4 -6 93.546 96.155 2.091 11.859 o
-8 -4 -5 161.706 164.460 3.216 5.014 o
-8 -4 -4 6.322 6.074 0.456 249.949 o
-8 -4 -3 24.796 25.621 0.801 80.914 o
-8 -4 -2 4.662 4.935 0.393 335.111 o
-8 -4 -1 28.342 29.383 0.835 74.365 o
-8 -3 -19 7.396 7.869 0.711 102.628 o
-8 -3 -18 1.388 0.559 0.587 150.696 o
-8 -3 -17 4.241 5.184 0.718 100.664 o
-8 -3 -16 3.613 3.996 0.670 115.717 o
-8 -3 -15 30.277 29.687 1.236 33.981 o
-8 -3 -14 32.119 32.137 1.277 31.812 o
-8 -3 -13 28.114 28.272 1.146 39.511 o
-8 -3 -12 53.903 52.671 1.539 21.894 o
-8 -3 -11 14.611 15.440 0.801 80.914 o
-8 -3 -10 85.015 84.159 2.015 12.770 o
-8 -3 -9 40.887 40.868 1.215 35.149 o
-8 -3 -8 8.319 8.331 0.566 161.924 o
-8 -3 -7 10.226 10.181 0.573 158.046 o
-8 -3 -6 30.796 31.060 0.946 58.009 o
-8 -3 -5 61.818 62.162 1.463 24.225 o
-8 -3 -4 33.054 32.544 0.925 60.636 o
-8 -3 -3 221.279 223.819 4.134 3.034 o
-8 -3 -2 49.341 49.220 1.166 38.121 o
-8 -3 -1 58.651 59.007 1.325 29.535 o
-8 -2 -19 13.480 13.404 0.842 73.151 o
-8 -2 -18 5.803 4.894 0.704 104.650 o
-8 -2 -17 0.372 0.338 0.600 143.847 o
-8 -2 -16 2.555 2.264 0.635 128.636 o
-8 -2 -15 14.168 14.653 0.911 62.487 o
-8 -2 -14 20.894 21.204 1.042 47.751 o
-8 -2 -13 1.459 1.553 0.566 161.924 o
-8 -2 -12 14.150 13.860 0.787 83.778 o
-8 -2 -11 9.918 10.236 0.683 111.088 o
-8 -2 -10 32.182 32.586 1.084 44.171 o
-8 -2 -9 19.594 19.651 0.808 79.537 o
-8 -2 -8 61.495 61.665 1.532 22.092 o
-8 -2 -7 15.328 15.302 0.670 115.717 o
-8 -2 -6 48.923 50.780 1.277 31.812 o
-8 -2 -5 166.761 168.291 3.251 4.908 o
-8 -2 -4 38.749 39.847 1.022 49.707 o
-8 -2 -3 84.114 85.671 1.788 16.231 o
-8 -2 -2 22.836 23.316 0.711 102.628 o
-8 -2 -1 21.282 20.665 0.656 120.640 o
-8 -1 -19 8.757 9.125 0.752 91.640 o
-8 -1 -18 8.999 9.760 0.801 80.914 o
-8 -1 -17 4.954 5.964 0.704 104.650 o
-8 -1 -16 1.008 1.153 0.594 147.212 o
-8 -1 -15 2.546 2.236 0.621 134.417 o
-8 -1 -14 6.894 6.454 0.711 102.628 o
-8 -1 -13 50.164 51.015 1.525 22.292 o
-8 -1 -12 6.271 5.529 0.614 137.454 o
-8 -1 -11 8.336 8.469 0.635 128.636 o
-8 -1 -10 5.858 6.447 0.559 165.947 o
-8 -1 -9 2.269 2.098 0.442 265.815 o
-8 -1 -8 9.904 10.795 0.600 143.847 o
-8 -1 -7 79.131 79.783 1.808 15.861 o
-8 -1 -6 14.309 14.502 0.621 134.417 o
-8 -1 -5 72.872 74.648 1.657 18.902 o
-8 -1 -4 120.247 122.522 2.423 8.837 o
-8 -1 -3 34.551 35.070 0.918 61.551 o
-8 -1 -2 23.439 24.544 0.718 100.664 o
-8 -1 -1 20.321 20.148 0.635 128.636 o
-7 -20 -3 0.676 0.469 0.545 174.455 o
-7 -20 -2 0.485 0.083 0.525 188.500 o
-7 -20 -1 1.603 1.374 0.552 170.121 o
-7 -19 -7 8.261 8.407 0.732 96.901 o
-7 -19 -6 0.782 1.104 0.552 170.121 o
-7 -19 -5 4.417 4.203 0.635 128.636 o
-7 -19 -4 0.900 1.401 0.573 158.046 o
-7 -19 -3 0.602 1.118 0.566 161.924 o
-7 -19 -2 0.839 1.111 0.573 158.046 o
-7 -19 -1 0.974 1.146 0.587 150.696 o
-7 -18 -9 1.697 1.484 0.559 165.947 o
-7 -18 -8 2.108 2.223 0.594 147.212 o
-7 -18 -7 1.826 2.298 0.594 147.212 o
-7 -18 -6 0.883 0.897 0.594 147.212 o
-7 -18 -5 21.562 20.852 1.035 48.390 o
-7 -18 -4 11.213 10.816 0.842 73.151 o
-7 -18 -3 7.523 8.214 0.780 85.267 o
-7 -18 -2 11.173 10.857 0.856 70.810 o
-7 -18 -1 6.654 6.447 0.752 91.640 o
-7 -17 -11 1.258 1.753 0.573 158.046 o
-7 -17 -10 5.130 4.790 0.649 123.221 o
-7 -17 -9 7.065 7.599 0.732 96.901 o
-7 -17 -8 14.714 14.729 0.918 61.551 o
-7 -17 -7 25.579 26.028 1.160 38.576 o
-7 -17 -6 0.554 -0.235 0.594 147.212 o
-7 -17 -5 8.773 9.332 0.828 75.609 o
-7 -17 -4 2.274 2.326 0.628 131.479 o
-7 -17 -3 4.669 5.052 0.704 104.650 o
-7 -17 -2 9.206 8.711 0.801 80.914 o
-7 -17 -1 14.078 13.528 0.911 62.487 o
-7 -16 -12 6.261 5.798 0.656 120.640 o
-7 -16 -11 4.184 4.645 0.649 123.221 o
-7 -16 -10 3.150 2.947 0.642 125.885 o
-7 -16 -9 1.216 0.780 0.607 140.596 o
-7 -16 -8 6.333 6.461 0.752 91.640 o
-7 -16 -7 1.229 1.001 0.607 140.596 o
-7 -16 -6 40.137 40.109 1.429 25.410 o
-7 -16 -5 13.063 13.273 0.904 63.445 o
-7 -16 -4 36.571 37.369 1.387 26.949 o
-7 -16 -3 2.688 2.878 0.656 120.640 o
-7 -16 -2 12.590 12.838 0.883 66.454 o
-7 -16 -1 28.454 28.009 1.215 35.149 o
-7 -15 -13 1.079 0.835 0.552 170.121 o
-7 -15 -12 2.917 2.257 0.621 134.417 o
-7 -15 -11 3.555 3.845 0.663 118.140 o
-7 -15 -10 5.851 6.019 0.745 93.345 o
-7 -15 -9 31.203 31.302 1.249 33.234 o
-7 -15 -8 14.659 15.095 0.939 58.865 o
-7 -15 -7 9.039 8.483 0.801 80.914 o
-7 -15 -6 19.336 19.444 1.028 49.042 o
-7 -15 -5 3.239 3.230 0.656 120.640 o
-7 -15 -4 2.604 2.409 0.635 128.636 o
-7 -15 -3 2.681 3.403 0.656 120.640 o
-7 -15 -2 6.703 6.882 0.745 93.345 o
-7 -15 -1 28.828 29.286 1.215 35.149 o
-7 -14 -14 0.132 -0.290 0.531 183.636 o
-7 -14 -13 13.023 13.611 0.870 68.580 o
-7 -14 -12 1.531 2.464 0.642 125.885 o
-7 -14 -11 20.685 20.976 1.084 44.171 o
-7 -14 -10 2.707 1.808 0.635 128.636 o
-7 -14 -9 1.928 2.036 0.621 134.417 o
-7 -14 -8 3.270 3.320 0.663 118.140 o
-7 -14 -7 5.595 5.266 0.711 102.628 o
-7 -14 -6 5.433 5.301 0.704 104.650 o
-7 -14 -5 8.152 7.392 0.752 91.640 o
-7 -14 -4 9.227 9.380 0.780 85.267 o
-7 -14 -3 33.844 34.442 1.305 30.480 o
-7 -14 -2 4.869 4.611 0.649 123.221 o
-7 -14 -1 43.411 42.856 1.436 25.166 o
-7 -13 -15 0.596 1.360 0.552 170.121 o
-7 -13 -14 1.665 1.166 0.580 154.305 o
-7 -13 -13 1.679 1.035 0.607 140.596 o
-7 -13 -12 7.151 6.882 0.766 88.368 o
-7 -13 -11 1.824 2.430 0.621 134.417 o
-7 -13 -10 8.464 8.317 0.787 83.778 o
-7 -13 -9 1.597 2.223 0.628 131.479 o
-7 -13 -8 2.912 3.562 0.663 118.140 o
-7 -13 -7 46.015 44.892 1.512 22.701 o
-7 -13 -6 26.509 27.015 1.160 38.576 o
-7 -13 -5 2.185 1.884 0.573 158.046 o
-7 -13 -4 1.961 1.608 0.545 174.455 o
-7 -13 -3 17.803 17.304 0.877 67.504 o
-7 -13 -2 23.135 22.833 0.980 53.996 o
-7 -13 -1 2.150 2.181 0.525 188.500 o
-7 -12 -16 1.292 0.780 0.545 174.455 o
-7 -12 -15 11.210 11.306 0.821 76.886 o
-7 -12 -14 0.448 0.635 0.594 147.212 o
-7 -12 -13 14.799 14.343 0.939 58.865 o
-7 -12 -12 1.392 1.201 0.607 140.596 o
-7 -12 -11 10.171 11.009 0.842 73.151 o
-7 -12 -10 1.208 1.049 0.607 140.596 o
-7 -12 -9 0.256 0.580 0.573 158.046 o
-7 -12 -8 8.191 8.083 0.752 91.640 o
-7 -12 -7 9.520 9.118 0.739 95.098 o
-7 -12 -6 6.151 5.653 0.628 131.479 o
-7 -12 -5 12.469 12.914 0.766 88.368 o
-7 -12 -4 11.781 11.817 0.739 95.098 o
-7 -12 -3 33.316 32.606 1.146 39.511 o
-7 -12 -2 1.861 1.670 0.476 228.687 o
-7 -12 -1 0.781 0.946 0.462 242.543 o
-7 -11 -17 7.136 7.800 0.711 102.628 o
-7 -11 -16 0.414 0.152 0.552 170.121 o
-7 -11 -15 12.417 12.472 0.870 68.580 o
-7 -11 -14 0.286 0.690 0.614 137.454 o
-7 -11 -13 2.920 2.333 0.635 128.636 o
-7 -11 -12 2.486 2.388 0.635 128.636 o
-7 -11 -11 9.014 9.097 0.801 80.914 o
-7 -11 -10 4.758 4.687 0.683 111.088 o
-7 -11 -9 26.667 25.476 1.104 42.530 o
-7 -11 -8 3.408 3.465 0.580 154.305 o
-7 -11 -7 3.135 3.313 0.559 165.947 o
-7 -11 -6 18.957 19.029 0.883 66.454 o
-7 -11 -5 4.154 4.010 0.552 170.121 o
-7 -11 -4 13.761 13.584 0.745 93.345 o
-7 -11 -3 37.529 37.810 1.201 35.962 o
-7 -11 -2 4.695 4.735 0.538 178.957 o
-7 -11 -1 12.242 12.196 0.697 106.732 o
-7 -10 -17 1.696 1.898 0.566 161.924 o
-7 -10 -16 3.124 3.375 0.642 125.885 o
-7 -10 -15 0.110 0.173 0.587 150.696 o
-7 -10 -14 0.207 -0.663 0.559 165.947 o
-7 -10 -13 2.293 2.726 0.635 128.636 o
-7 -10 -12 3.518 3.051 0.649 123.221 o
-7 -10 -11 0.655 0.283 0.573 158.046 o
-7 -10 -10 7.662 7.385 0.711 102.628 o
-7 -10 -9 40.990 39.674 1.311 30.160 o
-7 -10 -8 18.617 18.574 0.883 66.454 o
-7 -10 -7 19.300 19.948 0.890 65.427 o
-7 -10 -6 26.933 26.829 1.008 51.078 o
-7 -10 -5 12.553 12.217 0.704 104.650 o
-7 -10 -4 0.143 0.649 0.428 283.241 o
-7 -10 -3 5.002 4.838 0.518 193.560 o
-7 -10 -2 16.841 17.028 0.759 89.981 o
-7 -10 -1 29.887 29.873 0.994 52.507 o
-7 -9 -18 5.719 5.556 0.642 125.885 o
-7 -9 -17 1.702 1.822 0.587 150.696 o
-7 -9 -16 0.470 0.814 0.587 150.696 o
-7 -9 -15 4.135 4.514 0.683 111.088 o
-7 -9 -14 24.705 24.786 1.132 40.481 o
-7 -9 -13 2.308 2.229 0.635 128.636 o
-7 -9 -12 33.857 33.573 1.298 30.805 o
-7 -9 -11 5.010 4.769 0.649 123.221 o
-7 -9 -10 1.419 1.588 0.518 193.560 o
-7 -9 -9 34.323 33.690 1.180 37.235 o
-7 -9 -8 1.881 1.732 0.497 210.026 o
-7 -9 -7 22.744 22.115 0.904 63.445 o
-7 -9 -6 38.175 37.817 1.173 37.674 o
-7 -9 -5 7.970 7.724 0.580 154.305 o
-7 -9 -4 12.872 13.176 0.676 113.367 o
-7 -9 -3 25.546 25.235 0.890 65.427 o
-7 -9 -2 29.262 29.431 0.959 56.352 o
-7 -9 -1 21.481 21.418 0.808 79.537 o
-7 -8 -18 0.759 1.387 0.552 170.121 o
-7 -8 -17 2.478 2.906 0.635 128.636 o
-7 -8 -16 41.304 42.166 1.491 23.336 o
-7 -8 -15 7.507 7.392 0.752 91.640 o
-7 -8 -14 10.161 10.657 0.821 76.886 o
-7 -8 -13 19.708 19.388 1.022 49.707 o
-7 -8 -12 28.073 27.367 1.166 38.121 o
-7 -8 -11 11.197 10.616 0.739 95.098 o
-7 -8 -10 5.324 5.625 0.607 140.596 o
-7 -8 -9 3.713 3.817 0.545 174.455 o
-7 -8 -8 13.374 13.025 0.725 98.755 o
-7 -8 -7 31.750 32.434 1.070 45.319 o
-7 -8 -6 1.506 1.546 0.428 283.241 o
-7 -8 -5 7.987 7.889 0.552 170.121 o
-7 -8 -4 28.666 29.769 0.959 56.352 o
-7 -8 -3 31.842 32.634 0.994 52.507 o
-7 -8 -2 94.217 94.782 2.064 12.179 o
-7 -8 -1 2.701 2.699 0.400 323.655 o
-7 -7 -19 0.630 0.338 0.538 178.957 o
-7 -7 -18 12.846 12.459 0.828 75.609 o
-7 -7 -17 1.507 1.091 0.600 143.847 o
-7 -7 -16 1.422 1.318 0.600 143.847 o
-7 -7 -15 0.207 0.145 0.566 161.924 o
-7 -7 -14 13.054 13.418 0.890 65.427 o
-7 -7 -13 6.164 5.722 0.704 104.650 o
-7 -7 -12 38.177 38.542 1.346 28.633 o
-7 -7 -11 17.428 17.684 0.877 67.504 o
-7 -7 -10 53.886 53.272 1.512 22.701 o
-7 -7 -9 6.221 5.667 0.573 158.046 o
-7 -7 -8 77.360 77.084 1.864 14.935 o
-7 -7 -7 9.923 9.042 0.594 147.212 o
-7 -7 -6 19.593 19.920 0.787 83.778 o
-7 -7 -5 13.411 13.446 0.642 125.885 o
-7 -7 -4 14.596 14.529 0.642 125.885 o
-7 -7 -3 16.548 17.111 0.676 113.367 o
-7 -7 -2 71.493 72.991 1.650 19.061 o
-7 -7 -1 10.480 11.499 0.552 170.121 o
-7 -6 -19 1.649 2.236 0.559 165.947 o
-7 -6 -18 5.347 4.783 0.683 111.088 o
-7 -6 -17 9.754 9.649 0.828 75.609 o
-7 -6 -16 0.199 0.159 0.566 161.924 o
-7 -6 -15 10.338 10.201 0.814 78.194 o
-7 -6 -14 13.841 14.819 0.911 62.487 o
-7 -6 -13 21.452 21.556 1.042 47.751 o
-7 -6 -12 0.030 0.269 0.490 215.984 o
-7 -6 -11 2.463 2.471 0.531 183.636 o
-7 -6 -10 5.619 5.246 0.566 161.924 o
-7 -6 -9 30.784 31.260 1.056 46.511 o
-7 -6 -8 28.897 29.266 0.987 53.243 o
-7 -6 -7 69.403 69.388 1.670 18.591 o
-7 -6 -6 65.122 66.331 1.588 20.582 o
-7 -6 -5 17.548 17.753 0.697 106.732 o
-7 -6 -4 89.061 90.102 1.940 13.789 o
-7 -6 -3 1.115 0.973 0.338 453.468 o
-7 -6 -2 69.228 69.830 1.560 21.317 o
-7 -6 -1 0.318 0.573 0.304 562.385 o
-7 -5 -19 0.192 0.242 0.538 178.957 o
-7 -5 -18 8.323 7.551 0.752 91.640 o
-7 -5 -17 24.536 24.282 1.146 39.511 o
-7 -5 -16 13.989 12.818 0.883 66.454 o
-7 -5 -15 6.896 6.964 0.739 95.098 o
-7 -5 -14 25.326 25.607 1.139 39.992 o
-7 -5 -13 4.031 4.397 0.628 131.479 o
-7 -5 -12 48.926 49.330 1.477 23.774 o
-7 -5 -11 34.190 35.374 1.180 37.235 o
-7 -5 -10 21.059 20.727 0.870 68.580 o
-7 -5 -9 24.520 25.352 0.925 60.636 o
-7 -5 -8 10.338 10.899 0.607 140.596 o
-7 -5 -7 13.425 13.708 0.649 123.221 o
-7 -5 -6 22.175 22.349 0.787 83.778 o
-7 -5 -5 17.445 17.594 0.670 115.717 o
-7 -5 -4 26.383 27.305 0.828 75.609 o
-7 -5 -3 18.679 18.995 0.649 123.221 o
-7 -5 -2 20.884 20.645 0.663 118.140 o
-7 -5 -1 19.632 19.665 0.642 125.885 o
-7 -4 -19 3.113 3.085 0.614 137.454 o
-7 -4 -18 5.017 4.873 0.704 104.650 o
-7 -4 -17 4.413 4.604 0.676 113.367 o
-7 -4 -16 3.155 4.024 0.663 118.140 o
-7 -4 -15 12.053 12.521 0.870 68.580 o
-7 -4 -14 9.004 8.869 0.773 86.797 o
-7 -4 -13 17.677 18.008 0.890 65.427 o
-7 -4 -12 5.293 5.177 0.600 143.847 o
-7 -4 -11 16.058 16.421 0.801 80.914 o
-7 -4 -10 9.064 9.152 0.621 134.417 o
-7 -4 -9 29.583 30.328 0.994 52.507 o
-7 -4 -8 131.125 131.619 2.726 6.978 o
-7 -4 -7 53.067 54.341 1.360 28.055 o
-7 -4 -6 29.829 30.922 0.918 61.551 o
-7 -4 -5 70.719 72.660 1.615 19.884 o
-7 -4 -4 77.838 78.237 1.663 18.746 o
-7 -4 -3 66.161 67.759 1.470 23.998 o
-7 -4 -2 84.546 83.490 1.726 17.420 o
-7 -4 -1 70.320 71.204 1.505 22.910 o
-7 -3 -20 0.760 0.808 0.559 165.947 o
-7 -3 -19 6.639 5.908 0.697 106.732 o
-7 -3 -18 15.855 15.647 0.946 58.009 o
-7 -3 -17 7.543 7.475 0.752 91.640 o
-7 -3 -16 19.984 20.582 1.042 47.751 o
-7 -3 -15 24.562 25.200 1.139 39.992 o
-7 -3 -14 1.965 1.436 0.587 150.696 o
-7 -3 -13 44.179 45.161 1.408 26.163 o
-7 -3 -12 54.170 53.140 1.518 22.495 o
-7 -3 -11 18.523 18.167 0.828 75.609 o
-7 -3 -10 31.728 31.378 1.042 47.751 o
-7 -3 -9 15.538 15.578 0.711 102.628 o
-7 -3 -8 47.081 46.190 1.236 33.981 o
-7 -3 -7 79.389 79.673 1.781 16.357 o
-7 -3 -6 109.280 112.776 2.312 9.702 o
-7 -3 -5 48.930 49.165 1.173 37.674 o
-7 -3 -4 34.315 35.229 0.911 62.487 o
-7 -3 -3 210.247 208.296 3.824 3.547 o
-7 -3 -2 14.447 13.963 0.511 198.827 o
-7 -3 -1 98.624 100.656 1.988 13.127 o
-7 -2 -20 9.338 8.897 0.711 102.628 o
-7 -2 -19 4.059 3.458 0.642 125.885 o
-7 -2 -18 0.397 0.393 0.594 147.212 o
-7 -2 -17 25.671 25.842 1.146 39.511 o
-7 -2 -16 17.526 16.558 0.973 54.765 o
-7 -2 -15 22.117 22.122 1.070 45.319 o
-7 -2 -14 3.661 3.299 0.614 137.454 o
-7 -2 -13 180.729 178.575 3.727 3.734 o
-7 -2 -12 2.511 2.823 0.518 193.560 o
-7 -2 -11 82.065 81.951 1.974 13.311 o
-7 -2 -10 0.869 1.305 0.428 283.241 o
-7 -2 -9 12.815 12.859 0.642 125.885 o
-7 -2 -8 234.744 236.789 4.473 2.593 o
-7 -2 -7 17.895 17.477 0.676 113.367 o
-7 -2 -6 6.633 6.785 0.449 257.699 o
-7 -2 -5 87.890 87.548 1.822 15.622 o
-7 -2 -4 21.664 21.659 0.663 118.140 o
-7 -2 -3 211.872 215.033 3.934 3.351 o
-7 -2 -2 121.906 120.610 2.326 9.587 o
-7 -2 -1 489.713 479.493 8.407 0.734 o
-7 -1 -20 2.925 2.457 0.580 154.305 o
-7 -1 -19 7.187 6.895 0.725 98.755 o
-7 -1 -18 6.656 6.647 0.745 93.345 o
-7 -1 -17 0.340 -0.166 0.566 161.924 o
-7 -1 -16 6.875 6.854 0.732 96.901 o
-7 -1 -15 5.092 4.604 0.683 111.088 o
-7 -1 -14 57.077 57.441 1.698 17.992 o
-7 -1 -13 19.874 19.789 0.911 62.487 o
-7 -1 -12 13.655 13.729 0.759 89.981 o
-7 -1 -11 27.989 28.334 1.008 51.078 o
-7 -1 -10 67.449 66.296 1.650 19.061 o
-7 -1 -9 13.086 13.459 0.649 123.221 o
-7 -1 -8 278.755 275.407 5.121 1.978 o
-7 -1 -7 398.408 398.957 7.151 1.014 o
-7 -1 -6 190.015 189.405 3.562 4.089 o
-7 -1 -5 55.790 55.888 1.270 32.159 o
-7 -1 -4 140.620 141.179 2.692 7.158 o
-7 -1 -3 639.548 628.982 11.044 0.425 o
-7 -1 -2 87.669 88.307 1.767 16.613 o
-7 -1 -1 179.226 175.925 3.237 4.950 o
-6 -20 -5 6.030 5.687 0.670 115.717 o
-6 -20 -4 6.957 6.702 0.676 113.367 o
-6 -20 -3 0.603 0.207 0.538 178.957 o
-6 -20 -2 5.346 5.432 0.663 118.140 o
-6 -20 -1 0.162 0.676 0.545 174.455 o
-6 -19 -8 4.232 4.749 0.649 123.221 o
-6 -19 -7 5.171 4.880 0.642 125.885 o
-6 -19 -6 1.549 1.346 0.573 158.046 o
-6 -19 -5 4.311 4.901 0.663 118.140 o
-6 -19 -4 1.207 1.325 0.587 150.696 o
-6 -19 -3 6.968 6.806 0.732 96.901 o
-6 -19 -2 13.315 13.459 0.883 66.454 o
-6 -19 -1 0.635 0.739 0.594 147.212 o
-6 -18 -10 0.128 -0.290 0.531 183.636 o
-6 -18 -9 0.666 0.642 0.545 174.455 o
-6 -18 -8 1.585 2.098 0.587 150.696 o
-6 -18 -7 5.966 5.839 0.697 106.732 o
-6 -18 -6 4.266 4.397 0.683 111.088 o
-6 -18 -5 3.140 2.844 0.663 118.140 o
-6 -18 -4 0.329 1.146 0.607 140.596 o
-6 -18 -3 5.125 5.156 0.718 100.664 o
-6 -18 -2 0.776 0.939 0.614 137.454 o
-6 -18 -1 6.880 7.309 0.787 83.778 o
-6 -17 -11 0.298 0.890 0.538 178.957 o
-6 -17 -10 4.644 4.348 0.649 123.221 o
-6 -17 -9 3.766 3.223 0.649 123.221 o
-6 -17 -8 1.960 2.312 0.621 134.417 o
-6 -17 -7 4.072 3.776 0.690 108.878 o
-6 -17 -6 1.282 1.291 0.628 131.479 o
-6 -17 -5 7.666 8.276 0.759 89.981 o
-6 -17 -4 1.487 1.650 0.607 140.596 o
-6 -17 -3 5.929 5.957 0.725 98.755 o
-6 -17 -2 12.781 12.790 0.883 66.454 o
-6 -17 -1 5.004 4.935 0.704 104.650 o
-6 -16 -13 0.106 -0.117 0.538 178.957 o
-6 -16 -12 6.430 6.502 0.683 111.088 o
-6 -16 -11 1.005 1.263 0.594 147.212 o
-6 -16 -10 0.319 0.242 0.587 150.696 o
-6 -16 -9 12.554 12.389 0.890 65.427 o
-6 -16 -8 7.994 8.607 0.780 85.267 o
-6 -16 -7 1.977 1.891 0.635 128.636 o
-6 -16 -6 4.710 4.742 0.697 106.732 o
-6 -16 -5 2.778 2.650 0.649 123.221 o
-6 -16 -4 17.057 16.814 0.973 54.765 o
-6 -16 -3 18.938 18.326 1.001 51.785 o
-6 -16 -2 19.837 18.843 1.008 51.078 o
-6 -16 -1 4.348 4.072 0.683 111.088 o
-6 -15 -14 2.993 2.457 0.594 147.212 o
-6 -15 -13 0.708 0.587 0.545 174.455 o
-6 -15 -12 6.125 5.356 0.711 102.628 o
-6 -15 -11 2.168 2.050 0.635 128.636 o
-6 -15 -10 6.338 5.839 0.745 93.345 o
-6 -15 -9 4.268 5.170 0.697 106.732 o
-6 -15 -8 2.872 3.403 0.670 115.717 o
-6 -15 -7 25.093 24.517 1.132 40.481 o
-6 -15 -6 5.514 5.349 0.711 102.628 o
-6 -15 -5 11.003 10.878 0.835 74.365 o
-6 -15 -4 1.823 1.829 0.614 137.454 o
-6 -15 -3 13.971 13.666 0.883 66.454 o
-6 -15 -2 7.282 7.206 0.745 93.345 o
-6 -15 -1 11.305 11.568 0.835 74.365 o
-6 -14 -15 0.281 0.435 0.511 198.827 o
-6 -14 -14 4.482 4.031 0.642 125.885 o
-6 -14 -13 7.128 7.751 0.759 89.981 o
-6 -14 -12 3.915 3.948 0.683 111.088 o
-6 -14 -11 5.330 4.838 0.683 111.088 o
-6 -14 -10 7.695 7.054 0.759 89.981 o
-6 -14 -9 11.809 10.692 0.842 73.151 o
-6 -14 -8 5.223 4.728 0.711 102.628 o
-6 -14 -7 8.260 7.786 0.766 88.368 o
-6 -14 -6 1.446 1.574 0.600 143.847 o
-6 -14 -5 23.578 23.626 1.084 44.171 o
-6 -14 -4 6.112 6.847 0.690 108.878 o
-6 -14 -3 26.049 25.752 1.097 43.067 o
-6 -14 -2 83.005 80.874 2.071 12.098 o
-6 -14 -1 55.950 55.777 1.615 19.884 o
-6 -13 -16 1.016 1.795 0.559 165.947 o
-6 -13 -15 3.682 3.900 0.628 131.479 o
-6 -13 -14 1.305 1.270 0.607 140.596 o
-6 -13 -13 4.413 4.549 0.704 104.650 o
-6 -13 -12 1.881 1.449 0.607 140.596 o
-6 -13 -11 0.758 0.766 0.580 154.305 o
-6 -13 -10 0.984 -0.359 0.580 154.305 o
-6 -13 -9 52.468 52.975 1.670 18.591 o
-6 -13 -8 45.394 45.072 1.518 22.495 o
-6 -13 -7 26.738 26.822 1.153 39.040 o
-6 -13 -6 25.854 25.711 1.091 43.614 o
-6 -13 -5 0.422 0.621 0.497 210.026 o
-6 -13 -4 89.253 88.073 2.167 11.043 o
-6 -13 -3 34.119 33.310 1.173 37.674 o
-6 -13 -2 22.543 22.729 0.959 56.352 o
-6 -13 -1 18.689 18.657 0.877 67.504 o
-6 -12 -16 18.022 17.042 0.911 62.487 o
-6 -12 -15 5.385 5.694 0.711 102.628 o
-6 -12 -14 7.598 6.433 0.766 88.368 o
-6 -12 -13 0.034 0.124 0.573 158.046 o
-6 -12 -12 20.938 21.114 1.063 45.909 o
-6 -12 -11 4.519 4.645 0.690 108.878 o
-6 -12 -10 2.951 3.527 0.663 118.140 o
-6 -12 -9 21.198 21.342 1.049 47.125 o
-6 -12 -8 11.150 10.940 0.787 83.778 o
-6 -12 -7 5.791 5.825 0.628 131.479 o
-6 -12 -6 29.969 29.769 1.104 42.530 o
-6 -12 -5 8.054 8.545 0.663 118.140 o
-6 -12 -4 40.592 40.744 1.284 31.471 o
-6 -12 -3 18.438 19.050 0.863 69.682 o
-6 -12 -2 22.836 23.343 0.932 59.741 o
-6 -12 -1 31.297 30.770 1.070 45.319 o
-6 -11 -17 1.720 1.726 0.566 161.924 o
-6 -11 -16 5.816 6.164 0.718 100.664 o
-6 -11 -15 9.705 9.422 0.828 75.609 o
-6 -11 -14 34.920 37.024 1.360 28.055 o
-6 -11 -13 3.971 4.065 0.670 115.717 o
-6 -11 -12 9.431 9.567 0.808 79.537 o
-6 -11 -11 43.840 44.043 1.498 23.122 o
-6 -11 -10 15.816 16.773 0.953 57.172 o
-6 -11 -9 50.310 50.048 1.512 22.701 o
-6 -11 -8 2.404 2.119 0.531 183.636 o
-6 -11 -7 11.354 11.478 0.718 100.664 o
-6 -11 -6 8.986 8.897 0.649 123.221 o
-6 -11 -5 2.710 2.450 0.497 210.026 o
-6 -11 -4 44.835 44.050 1.298 30.805 o
-6 -11 -3 5.396 4.928 0.531 183.636 o
-6 -11 -2 23.101 22.294 0.877 67.504 o
-6 -11 -1 67.993 68.201 1.698 17.992 o
-6 -10 -18 0.059 -0.062 0.538 178.957 o
-6 -10 -17 2.779 2.395 0.607 140.596 o
-6 -10 -16 6.449 5.970 0.718 100.664 o
-6 -10 -15 16.436 16.703 0.980 53.996 o
-6 -10 -14 17.877 18.111 0.994 52.507 o
-6 -10 -13 4.296 4.611 0.683 111.088 o
-6 -10 -12 13.226 13.370 0.883 66.454 o
-6 -10 -11 25.164 24.213 1.104 42.530 o
-6 -10 -10 6.290 6.536 0.656 120.640 o
-6 -10 -9 53.599 53.893 1.553 21.507 o
-6 -10 -8 14.543 14.716 0.787 83.778 o
-6 -10 -7 1.261 1.236 0.469 235.462 o
-6 -10 -6 23.788 23.661 0.918 61.551 o
-6 -10 -5 99.845 100.662 2.264 10.120 o
-6 -10 -4 41.055 41.248 1.208 35.552 o
-6 -10 -3 1.921 2.091 0.435 274.320 o
-6 -10 -2 5.369 5.170 0.497 210.026 o
-6 -10 -1 0.410 0.414 0.387 347.186 o
-6 -9 -18 3.381 3.486 0.607 140.596 o
-6 -9 -17 1.225 0.870 0.594 147.212 o
-6 -9 -16 15.470 14.626 0.946 58.009 o
-6 -9 -15 12.688 12.389 0.870 68.580 o
-6 -9 -14 2.421 2.285 0.628 131.479 o
-6 -9 -13 0.948 0.987 0.587 150.696 o
-6 -9 -12 13.442 12.714 0.870 68.580 o
-6 -9 -11 2.365 2.533 0.552 170.121 o
-6 -9 -10 49.394 47.984 1.449 24.689 o
-6 -9 -9 5.853 6.357 0.600 143.847 o
-6 -9 -8 11.647 11.575 0.690 108.878 o
-6 -9 -7 11.674 11.741 0.670 115.717 o
-6 -9 -6 4.221 4.134 0.497 210.026 o
-6 -9 -5 30.988 31.184 1.008 51.078 o
-6 -9 -4 10.203 9.829 0.587 150.696 o
-6 -9 -3 29.999 29.942 0.953 57.172 o
-6 -9 -2 23.829 24.192 0.835 74.365 o
-6 -9 -1 15.655 15.786 0.670 115.717 o
-6 -8 -19 6.475 6.329 0.683 111.088 o
-6 -8 -18 11.057 10.547 0.787 83.778 o
-6 -8 -17 3.906 3.541 0.676 113.367 o
-6 -8 -16 13.756 13.805 0.897 64.425 o
-6 -8 -15 8.799 9.242 0.801 80.914 o
-6 -8 -14 18.867 18.684 1.008 51.078 o
-6 -8 -13 22.441 21.563 1.056 46.511 o
-6 -8 -12 12.951 11.948 0.814 78.194 o
-6 -8 -11 21.395 21.307 0.946 58.009 o
-6 -8 -10 17.876 16.814 0.828 75.609 o
-6 -8 -9 28.802 28.886 1.035 48.390 o
-6 -8 -8 63.278 63.294 1.629 19.549 o
-6 -8 -7 7.595 7.510 0.559 165.947 o
-6 -8 -6 22.256 22.301 0.828 75.609 o
-6 -8 -5 2.867 2.540 0.421 292.603 o
-6 -8 -4 4.223 4.224 0.435 274.320 o
-6 -8 -3 27.314 28.161 0.883 66.454 o
-6 -8 -2 63.113 64.219 1.498 23.122 o
-6 -8 -1 62.054 63.377 1.477 23.774 o
-6 -7 -19 1.488 1.449 0.559 165.947 o
-6 -7 -18 3.981 4.783 0.670 115.717 o
-6 -7 -17 2.770 2.685 0.663 118.140 o
-6 -7 -16 12.253 12.714 0.877 67.504 o
-6 -7 -15 5.830 6.378 0.732 96.901 o
-6 -7 -14 13.352 13.149 0.883 66.454 o
-6 -7 -13 18.063 18.546 0.973 54.765 o
-6 -7 -12 61.334 60.864 1.698 17.992 o
-6 -7 -11 24.843 24.544 0.987 53.243 o
-6 -7 -10 5.998 6.219 0.573 158.046 o
-6 -7 -9 4.183 4.583 0.525 188.500 o
-6 -7 -8 1.737 1.394 0.435 274.320 o
-6 -7 -7 111.649 111.637 2.395 9.042 o
-6 -7 -6 126.299 128.237 2.644 7.422 o
-6 -7 -5 47.398 47.439 1.229 34.364 o
-6 -7 -4 38.380 39.557 1.070 45.319 o
-6 -7 -3 25.026 25.918 0.808 79.537 o
-6 -7 -2 2.871 3.147 0.352 418.599 o
-6 -7 -1 11.845 12.252 0.525 188.500 o
-6 -6 -19 11.747 11.796 0.794 82.327 o
-6 -6 -18 4.567 4.500 0.683 111.088 o
-6 -6 -17 35.744 35.726 1.380 27.219 o
-6 -6 -16 4.141 4.252 0.690 108.878 o
-6 -6 -15 11.665 11.755 0.856 70.810 o
-6 -6 -14 0.216 0.228 0.573 158.046 o
-6 -6 -13 31.795 31.467 1.208 35.552 o
-6 -6 -12 0.677 0.663 0.490 215.984 o
-6 -6 -11 32.427 31.785 1.104 42.530 o
-6 -6 -10 5.616 6.081 0.559 165.947 o
-6 -6 -9 112.659 111.741 2.437 8.738 o
-6 -6 -8 13.101 13.356 0.656 120.640 o
-6 -6 -7 2.775 2.858 0.414 302.438 o
-6 -6 -6 15.717 16.034 0.656 120.640 o
-6 -6 -5 39.485 39.778 1.063 45.909 o
-6 -6 -4 3.410 3.658 0.359 402.654 o
-6 -6 -3 90.034 94.188 1.933 13.887 o
-6 -6 -2 125.742 127.623 2.485 8.401 o
-6 -6 -1 68.545 71.707 1.532 22.092 o
-6 -5 -20 0.573 0.380 0.538 178.957 o
-6 -5 -19 12.901 12.548 0.842 73.151 o
-6 -5 -18 1.531 1.795 0.621 134.417 o
-6 -5 -17 2.222 2.064 0.628 131.479 o
-6 -5 -16 18.369 18.229 0.994 52.507 o
-6 -5 -15 50.111 50.235 1.615 19.884 o
-6 -5 -14 94.047 93.470 2.367 9.254 o
-6 -5 -13 32.676 32.744 1.180 37.235 o
-6 -5 -12 86.533 87.320 2.126 11.477 o
-6 -5 -11 63.844 64.294 1.677 18.439 o
-6 -5 -10 3.892 3.624 0.490 215.984 o
-6 -5 -9 8.215 8.593 0.566 161.924 o
-6 -5 -8 69.994 70.279 1.663 18.746 o
-6 -5 -7 56.884 57.289 1.401 26.421 o
-6 -5 -6 128.617 129.624 2.609 7.620 o
-6 -5 -5 61.484 60.871 1.380 27.219 o
-6 -5 -4 69.686 71.514 1.539 21.894 o
-6 -5 -3 112.864 113.839 2.243 10.308 o
-6 -5 -2 6.280 6.806 0.380 359.926 o
-6 -5 -1 120.988 121.321 2.347 9.418 o
-6 -4 -20 13.700 14.302 0.821 76.886 o
-6 -4 -19 17.940 18.463 0.973 54.765 o
-6 -4 -18 5.178 5.494 0.718 100.664 o
-6 -4 -17 14.995 15.447 0.932 59.741 o
-6 -4 -16 1.667 1.387 0.594 147.212 o
-6 -4 -15 11.414 11.617 0.849 71.966 o
-6 -4 -14 4.040 4.141 0.628 131.479 o
-6 -4 -13 2.521 2.678 0.538 178.957 o
-6 -4 -12 21.524 22.018 0.918 61.551 o
-6 -4 -11 43.055 42.891 1.277 31.812 o
-6 -4 -10 59.182 59.649 1.532 22.092 o
-6 -4 -9 22.930 23.744 0.849 71.966 o
-6 -4 -8 59.780 60.319 1.470 23.998 o
-6 -4 -7 54.422 54.673 1.332 29.230 o
-6 -4 -6 280.012 280.383 5.101 1.994 o
-6 -4 -5 265.434 263.190 4.783 2.267 o
-6 -4 -4 189.045 194.706 3.596 4.011 o
-6 -4 -3 302.258 305.466 5.439 1.753 o
-6 -4 -2 224.215 224.586 4.065 3.138 o
-6 -4 -1 354.433 359.324 6.329 1.295 o
-6 -3 -20 0.194 0.021 0.518 193.560 o
-6 -3 -19 2.005 2.450 0.614 137.454 o
-6 -3 -18 3.464 3.058 0.663 118.140 o
-6 -3 -17 6.239 6.792 0.732 96.901 o
-6 -3 -16 0.145 0.456 0.566 161.924 o
-6 -3 -15 10.253 9.967 0.801 80.914 o
-6 -3 -14 3.275 3.147 0.594 147.212 o
-6 -3 -13 4.029 3.734 0.552 170.121 o
-6 -3 -12 11.898 11.478 0.697 106.732 o
-6 -3 -11 2.304 2.305 0.462 242.543 o
-6 -3 -10 29.649 30.536 0.994 52.507 o
-6 -3 -9 9.207 9.449 0.559 165.947 o
-6 -3 -8 290.914 294.146 5.432 1.758 o
-6 -3 -7 121.166 120.493 2.443 8.688 o
-6 -3 -6 143.671 143.415 2.775 6.737 o
-6 -3 -5 4.898 5.266 0.366 387.603 o
-6 -3 -4 198.621 200.648 3.693 3.804 o
-6 -3 -3 33.915 34.525 0.849 71.966 o
-6 -3 -2 317.588 319.015 5.639 1.631 o
-6 -3 -1 221.382 219.457 3.969 3.293 o
-6 -2 -20 4.359 4.783 0.635 128.636 o
-6 -2 -19 0.057 0.331 0.573 158.046 o
-6 -2 -18 0.846 1.160 0.614 137.454 o
-6 -2 -17 18.253 18.201 0.987 53.243 o
-6 -2 -16 21.008 20.928 1.056 46.511 o
-6 -2 -15 9.193 8.711 0.759 89.981 o
-6 -2 -14 4.925 4.887 0.600 143.847 o
-6 -2 -13 17.720 17.097 0.842 73.151 o
-6 -2 -12 63.895 63.011 1.657 18.902 o
-6 -2 -11 100.263 101.339 2.278 9.998 o
-6 -2 -10 32.680 32.910 1.028 49.042 o
-6 -2 -9 9.811 9.739 0.559 165.947 o
-6 -2 -8 9.904 10.298 0.538 178.957 o
-6 -2 -7 36.603 36.520 0.966 55.550 o
-6 -2 -6 28.375 29.031 0.801 80.914 o
-6 -2 -5 477.025 480.528 8.448 0.727 o
-6 -2 -4 99.870 102.126 2.002 12.946 o
-6 -2 -3 133.982 131.702 2.485 8.401 o
-6 -2 -2 220.781 223.957 4.031 3.192 o
-6 -2 -1 666.980 656.252 11.541 0.389 o
-6 -1 -20 1.803 1.187 0.559 165.947 o
-6 -1 -19 3.002 3.216 0.642 125.885 o
-6 -1 -18 7.019 6.716 0.759 89.981 o
-6 -1 -17 0.627 0.400 0.587 150.696 o
-6 -1 -16 4.884 4.921 0.690 108.878 o
-6 -1 -15 10.486 11.030 0.808 79.537 o
-6 -1 -14 2.406 2.506 0.538 178.957 o
-6 -1 -13 10.645 10.650 0.704 104.650 o
-6 -1 -12 12.572 13.135 0.718 100.664 o
-6 -1 -11 19.008 19.430 0.808 79.537 o
-6 -1 -10 134.626 134.394 2.795 6.638 o
-6 -1 -9 31.263 30.943 0.953 57.172 o
-6 -1 -8 7.287 7.482 0.476 228.687 o
-6 -1 -7 43.755 44.382 1.097 43.067 o
-6 -1 -6 148.864 150.345 2.871 6.291 o
-6 -1 -5 297.995 296.590 5.329 1.827 o
-6 -1 -4 62.403 64.619 1.360 28.055 o
-6 -1 -3 19.486 20.217 0.580 154.305 o
-6 -1 -2 224.226 226.960 4.086 3.107 o
-6 -1 -1 295.306 290.820 5.149 1.956 o
-5 -20 -6 1.416 1.663 0.580 154.305 o
-5 -20 -5 5.434 5.687 0.649 123.221 o
-5 -20 -4 0.170 -0.345 0.525 188.500 o
-5 -20 -3 2.155 1.663 0.587 150.696 o
-5 -20 -2 2.682 2.706 0.600 143.847 o
-5 -20 -1 3.191 2.630 0.614 137.454 o
-5 -19 -8 0.196 0.435 0.531 183.636 o
-5 -19 -7 4.814 4.735 0.656 120.640 o
-5 -19 -6 7.269 6.599 0.711 102.628 o
-5 -19 -5 0.416 0.476 0.566 161.924 o
-5 -19 -4 0.436 0.538 0.573 158.046 o
-5 -19 -3 1.824 1.367 0.600 143.847 o
-5 -19 -2 0.465 0.980 0.580 154.305 o
-5 -19 -1 6.485 5.639 0.732 96.901 o
-5 -18 -10 0.546 0.953 0.538 178.957 o
-5 -18 -9 5.341 5.391 0.670 115.717 o
-5 -18 -8 1.673 1.270 0.594 147.212 o
-5 -18 -7 0.427 0.345 0.580 154.305 o
-5 -18 -6 1.264 1.836 0.628 131.479 o
-5 -18 -5 3.132 3.624 0.676 113.367 o
-5 -18 -4 7.390 7.061 0.766 88.368 o
-5 -18 -3 0.006 0.124 0.559 165.947 o
-5 -18 -2 3.889 3.934 0.656 120.640 o
-5 -18 -1 6.982 6.647 0.732 96.901 o
-5 -17 -12 1.514 2.160 0.552 170.121 o
-5 -17 -11 6.668 6.267 0.683 111.088 o
-5 -17 -10 0.272 0.186 0.559 165.947 o
-5 -17 -9 11.545 12.327 0.877 67.504 o
-5 -17 -8 5.331 5.135 0.725 98.755 o
-5 -17 -7 11.479 11.099 0.870 68.580 o
-5 -17 -6 1.077 1.560 0.600 143.847 o
-5 -17 -5 4.729 4.873 0.697 106.732 o
-5 -17 -4 12.850 13.363 0.890 65.427 o
-5 -17 -3 0.238 0.787 0.580 154.305 o
-5 -17 -2 1.740 2.043 0.628 131.479 o
-5 -17 -1 9.211 9.035 0.801 80.914 o
-5 -16 -13 0.239 0.110 0.525 188.500 o
-5 -16 -12 1.408 1.056 0.566 161.924 o
-5 -16 -11 2.715 3.223 0.642 125.885 o
-5 -16 -10 0.938 0.442 0.600 143.847 o
-5 -16 -9 14.234 14.329 0.939 58.865 o
-5 -16 -8 2.769 3.693 0.663 118.140 o
-5 -16 -7 1.092 1.125 0.600 143.847 o
-5 -16 -6 3.056 2.630 0.649 123.221 o
-5 -16 -5 7.103 7.841 0.759 89.981 o
-5 -16 -4 12.660 12.141 0.863 69.682 o
-5 -16 -3 1.369 1.746 0.614 137.454 o
-5 -16 -2 29.496 28.534 1.201 35.962 o
-5 -16 -1 16.747 16.317 0.953 57.172 o
-5 -15 -14 10.956 10.595 0.773 86.797 o
-5 -15 -13 9.326 9.049 0.766 88.368 o
-5 -15 -12 6.024 5.660 0.725 98.755 o
-5 -15 -11 3.078 2.747 0.663 118.140 o
-5 -15 -10 1.125 1.567 0.594 147.212 o
-5 -15 -9 2.599 3.306 0.649 123.221 o
-5 -15 -8 4.507 5.266 0.704 104.650 o
-5 -15 -7 8.889 8.966 0.787 83.778 o
-5 -15 -6 4.043 3.486 0.649 123.221 o
-5 -15 -5 3.138 3.555 0.649 123.221 o
-5 -15 -4 9.623 9.477 0.787 83.778 o
-5 -15 -3 14.596 13.591 0.877 67.504 o
-5 -15 -2 5.045 4.859 0.649 123.221 o
-5 -15 -1 1.622 1.180 0.559 165.947 o
-5 -14 -15 0.308 0.759 0.538 178.957 o
-5 -14 -14 1.193 0.525 0.580 154.305 o
-5 -14 -13 4.699 4.486 0.683 111.088 o
-5 -14 -12 1.519 1.443 0.628 131.479 o
-5 -14 -11 9.899 9.601 0.801 80.914 o
-5 -14 -10 2.039 2.402 0.621 134.417 o
-5 -14 -9 0.164 0.297 0.580 154.305 o
-5 -14 -8 3.953 4.197 0.670 115.717 o
-5 -14 -7 5.400 4.990 0.683 111.088 o
-5 -14 -6 23.751 23.695 1.084 44.171 o
-5 -14 -5 9.933 10.809 0.773 86.797 o
-5 -14 -4 14.438 14.515 0.828 75.609 o
-5 -14 -3 4.420 4.245 0.594 147.212 o
-5 -14 -2 15.141 14.985 0.821 76.886 o
-5 -14 -1 11.479 10.781 0.732 96.901 o
-5 -13 -16 11.016 10.153 0.752 91.640 o
-5 -13 -15 0.535 0.711 0.573 158.046 o
-5 -13 -14 7.287 7.551 0.752 91.640 o
-5 -13 -13 1.485 1.843 0.635 128.636 o
-5 -13 -12 2.076 1.795 0.621 134.417 o
-5 -13 -11 2.295 2.319 0.621 134.417 o
-5 -13 -10 3.787 3.499 0.663 118.140 o
-5 -13 -9 1.765 1.753 0.600 143.847 o
-5 -13 -8 5.220 4.990 0.683 111.088 o
-5 -13 -7 14.122 13.701 0.842 73.151 o
-5 -13 -6 47.005 46.922 1.443 24.926 o
-5 -13 -5 4.138 3.720 0.573 158.046 o
-5 -13 -4 9.585 9.215 0.683 111.088 o
-5 -13 -3 14.798 14.923 0.794 82.327 o
-5 -13 -2 7.430 7.282 0.628 131.479 o
-5 -13 -1 15.621 14.640 0.780 85.267 o
-5 -12 -17 0.862 1.146 0.525 188.500 o
-5 -12 -16 6.279 5.922 0.690 108.878 o
-5 -12 -15 3.297 3.058 0.656 120.640 o
-5 -12 -14 5.064 5.184 0.732 96.901 o
-5 -12 -13 12.831 13.059 0.883 66.454 o
-5 -12 -12 12.153 11.465 0.849 71.966 o
-5 -12 -11 11.896 10.740 0.842 73.151 o
-5 -12 -10 16.399 16.200 0.939 58.865 o
-5 -12 -9 28.332 27.775 1.146 39.511 o
-5 -12 -8 3.587 3.265 0.573 158.046 o
-5 -12 -7 4.620 4.700 0.587 150.696 o
-5 -12 -6 37.628 37.817 1.236 33.981 o
-5 -12 -5 4.647 4.376 0.552 170.121 o
-5 -12 -4 46.061 46.376 1.367 27.772 o
-5 -12 -3 25.620 25.048 0.953 57.172 o
-5 -12 -2 21.225 20.831 0.870 68.580 o
-5 -12 -1 34.729 34.394 1.118 41.487 o
-5 -11 -17 1.450 1.015 0.559 165.947 o
-5 -11 -16 16.572 16.779 0.953 57.172 o
-5 -11 -15 2.664 2.457 0.663 118.140 o
-5 -11 -14 3.962 3.796 0.670 115.717 o
-5 -11 -13 4.071 4.355 0.690 108.878 o
-5 -11 -12 0.818 0.849 0.587 150.696 o
-5 -11 -11 27.563 27.506 1.173 37.674 o
-5 -11 -10 31.367 31.495 1.215 35.149 o
-5 -11 -9 21.668 20.707 0.946 58.009 o
-5 -11 -8 30.455 30.791 1.118 41.487 o
-5 -11 -7 0.016 0.021 0.442 265.815 o
-5 -11 -6 58.530 59.139 1.588 20.582 o
-5 -11 -5 33.355 33.897 1.111 42.004 o
-5 -11 -4 184.433 183.593 3.713 3.762 o
-5 -11 -3 8.656 8.697 0.594 147.212 o
-5 -11 -2 3.268 3.562 0.476 228.687 o
-5 -11 -1 37.719 36.610 1.118 41.487 o
-5 -10 -18 0.059 -0.290 0.511 198.827 o
-5 -10 -17 10.470 10.512 0.801 80.914 o
-5 -10 -16 28.342 28.665 1.222 34.753 o
-5 -10 -15 2.091 1.463 0.628 131.479 o
-5 -10 -14 36.728 37.631 1.380 27.219 o
-5 -10 -13 24.878 24.945 1.132 40.481 o
-5 -10 -12 5.005 5.073 0.697 106.732 o
-5 -10 -11 59.846 60.402 1.760 16.744 o
-5 -10 -10 32.545 33.131 1.187 36.803 o
-5 -10 -9 15.716 16.697 0.828 75.609 o
-5 -10 -8 1.404 1.118 0.469 235.462 o
-5 -10 -7 5.251 5.418 0.545 174.455 o
-5 -10 -6 58.308 58.559 1.539 21.894 o
-5 -10 -5 24.076 24.703 0.904 63.445 o
-5 -10 -4 78.029 78.168 1.836 15.388 o
-5 -10 -3 138.249 139.598 2.885 6.231 o
-5 -10 -2 19.674 19.520 0.766 88.368 o
-5 -10 -1 121.921 122.895 2.581 7.784 o
-5 -9 -19 12.176 10.754 0.773 86.797 o
-5 -9 -18 12.329 11.775 0.808 79.537 o
-5 -9 -17 18.118 17.725 0.994 52.507 o
-5 -9 -16 8.856 8.745 0.821 76.886 o
-5 -9 -15 9.458 8.628 0.787 83.778 o
-5 -9 -14 9.299 9.083 0.801 80.914 o
-5 -9 -13 1.537 1.739 0.607 140.596 o
-5 -9 -12 43.076 43.733 1.456 24.455 o
-5 -9 -11 120.740 119.029 2.733 6.943 o
-5 -9 -10 110.097 109.470 2.526 8.128 o
-5 -9 -9 56.480 56.067 1.546 21.699 o
-5 -9 -8 60.453 60.740 1.594 20.404 o
-5 -9 -7 85.366 85.981 2.009 12.857 o
-5 -9 -6 66.045 66.110 1.629 19.549 o
-5 -9 -5 27.061 26.905 0.904 63.445 o
-5 -9 -4 40.687 41.048 1.146 39.511 o
-5 -9 -3 108.736 109.836 2.319 9.644 o
-5 -9 -2 24.268 24.531 0.814 78.194 o
-5 -9 -1 4.232 4.348 0.414 302.438 o
-5 -8 -19 1.769 1.795 0.566 161.924 o
-5 -8 -18 12.227 12.369 0.849 71.966 o
-5 -8 -17 76.411 76.622 2.119 11.552 o
-5 -8 -16 7.701 7.558 0.759 89.981 o
-5 -8 -15 18.751 18.822 1.008 51.078 o
-5 -8 -14 37.438 37.810 1.380 27.219 o
-5 -8 -13 46.585 46.211 1.525 22.292 o
-5 -8 -12 15.884 16.020 0.856 70.810 o
-5 -8 -11 68.609 69.920 1.836 15.388 o
-5 -8 -10 77.603 77.892 1.940 13.789 o
-5 -8 -9 69.253 70.500 1.767 16.613 o
-5 -8 -8 8.042 7.848 0.573 158.046 o
-5 -8 -7 109.728 109.263 2.374 9.201 o
-5 -8 -6 41.627 42.656 1.180 37.235 o
-5 -8 -5 158.645 161.740 3.216 5.014 o
-5 -8 -4 144.541 148.454 2.961 5.916 o
-5 -8 -3 8.789 8.814 0.497 210.026 o
-5 -8 -2 58.222 59.753 1.401 26.421 o
-5 -8 -1 71.809 71.763 1.581 20.762 o
-5 -7 -19 3.861 3.976 0.628 131.479 o
-5 -7 -18 5.946 5.743 0.725 98.755 o
-5 -7 -17 15.954 15.192 0.959 56.352 o
-5 -7 -16 6.614 6.854 0.739 95.098 o
-5 -7 -15 5.832 5.736 0.711 102.628 o
-5 -7 -14 13.617 13.466 0.870 68.580 o
-5 -7 -13 22.351 21.784 1.008 51.078 o
-5 -7 -12 60.264 60.333 1.670 18.591 o
-5 -7 -11 26.580 27.160 1.022 49.707 o
-5 -7 -10 111.791 112.852 2.512 8.217 o
-5 -7 -9 79.177 77.885 1.864 14.935 o
-5 -7 -8 134.779 133.600 2.795 6.638 o
-5 -7 -7 95.780 97.059 2.126 11.477 o
-5 -7 -6 68.059 68.415 1.594 20.404 o
-5 -7 -5 77.102 78.092 1.732 17.282 o
-5 -7 -4 4.478 4.914 0.387 347.186 o
-5 -7 -3 454.485 457.681 8.145 0.782 o
-5 -7 -2 150.119 148.944 2.871 6.291 o
-5 -7 -1 7.447 7.938 0.421 292.603 o
-5 -6 -20 1.906 1.795 0.573 158.046 o
-5 -6 -19 8.665 8.221 0.752 91.640 o
-5 -6 -18 3.786 3.589 0.670 115.717 o
-5 -6 -17 7.731 7.648 0.752 91.640 o
-5 -6 -16 5.738 5.453 0.711 102.628 o
-5 -6 -15 8.576 8.200 0.766 88.368 o
-5 -6 -14 1.988 1.850 0.587 150.696 o
-5 -6 -13 37.411 37.949 1.270 32.159 o
-5 -6 -12 3.794 4.059 0.559 165.947 o
-5 -6 -11 83.408 85.119 2.050 12.343 o
-5 -6 -10 68.446 68.740 1.719 17.561 o
-5 -6 -9 41.242 41.717 1.194 36.379 o
-5 -6 -8 90.545 89.812 2.002 12.946 o
-5 -6 -7 48.321 49.337 1.263 32.511 o
-5 -6 -6 14.040 14.060 0.594 147.212 o
-5 -6 -5 9.192 9.608 0.469 235.462 o
-5 -6 -4 38.083 37.245 0.953 57.172 o
-5 -6 -3 599.255 607.440 10.768 0.447 o
-5 -6 -2 169.234 167.497 3.147 5.236 o
-5 -6 -1 315.080 319.195 5.729 1.580 o
-5 -5 -20 0.392 0.048 0.511 198.827 o
-5 -5 -19 9.676 9.732 0.787 83.778 o
-5 -5 -18 6.479 5.646 0.732 96.901 o
-5 -5 -17 20.543 20.141 1.035 48.390 o
-5 -5 -16 16.314 16.814 0.959 56.352 o
-5 -5 -15 3.978 3.914 0.656 120.640 o
-5 -5 -14 5.372 5.232 0.649 123.221 o
-5 -5 -13 80.354 79.093 2.009 12.857 o
-5 -5 -12 12.424 11.679 0.711 102.628 o
-5 -5 -11 16.327 16.634 0.780 85.267 o
-5 -5 -10 21.033 20.686 0.821 76.886 o
-5 -5 -9 56.993 58.655 1.470 23.998 o
-5 -5 -8 119.634 120.099 2.492 8.355 o
-5 -5 -7 16.310 16.427 0.642 125.885 o
-5 -5 -6 123.582 121.921 2.430 8.787 o
-5 -5 -5 11.964 12.231 0.497 210.026 o
-5 -5 -4 251.592 255.846 4.652 2.397 o
-5 -5 -3 83.585 83.352 1.698 17.992 o
-5 -5 -2 108.954 110.588 2.147 11.257 o
-5 -5 -1 78.032 79.093 1.601 20.229 o
-5 -4 -20 3.377 2.823 0.600 143.847 o
-5 -4 -19 2.714 2.954 0.635 128.636 o
-5 -4 -18 8.474 8.276 0.794 82.327 o
-5 -4 -17 0.251 0.311 0.573 158.046 o
-5 -4 -16 5.083 5.425 0.697 106.732 o
-5 -4 -15 2.050 1.946 0.600 143.847 o
-5 -4 -14 15.299 16.296 0.856 70.810 o
-5 -4 -13 21.281 21.928 0.939 58.865 o
-5 -4 -12 15.735 16.476 0.787 83.778 o
-5 -4 -11 9.494 9.767 0.621 134.417 o
-5 -4 -10 16.005 16.421 0.725 98.755 o
-5 -4 -9 1.212 1.097 0.373 373.380 o
-5 -4 -8 52.168 53.127 1.318 29.845 o
-5 -4 -7 146.358 148.350 2.892 6.202 o
-5 -4 -6 28.157 28.796 0.801 80.914 o
-5 -4 -5 0.627 0.732 0.269 715.830 o
-5 -4 -4 167.038 168.242 3.154 5.213 o
-5 -4 -3 303.707 301.359 5.391 1.785 o
-5 -4 -2 210.097 213.404 3.886 3.435 o
-5 -4 -1 165.183 170.520 3.141 5.259 o
-5 -3 -20 1.473 1.463 0.566 161.924 o
-5 -3 -19 11.630 10.926 0.828 75.609 o
-5 -3 -18 11.007 10.602 0.814 78.194 o
-5 -3 -17 12.172 12.182 0.849 71.966 o
-5 -3 -16 9.391 9.408 0.794 82.327 o
-5 -3 -15 2.370 2.975 0.607 140.596 o
-5 -3 -14 11.641 12.383 0.759 89.981 o
-5 -3 -13 10.818 11.264 0.711 102.628 o
-5 -3 -12 0.213 0.124 0.421 292.603 o
-5 -3 -11 19.948 19.878 0.808 79.537 o
-5 -3 -10 29.330 30.156 0.966 55.550 o
-5 -3 -9 3.833 3.375 0.414 302.438 o
-5 -3 -8 12.876 13.280 0.580 154.305 o
-5 -3 -7 100.138 103.216 2.098 11.781 o
-5 -3 -6 84.011 83.662 1.732 17.282 o
-5 -3 -5 93.834 96.894 1.933 13.887 o
-5 -3 -4 436.763 436.574 7.724 0.870 o
-5 -3 -3 23.302 23.557 0.628 131.479 o
-5 -3 -2 64.532 65.067 1.325 29.535 o
-5 -3 -1 20.583 20.748 0.559 165.947 o
-5 -2 -20 1.511 1.691 0.587 150.696 o
-5 -2 -19 15.024 15.689 0.939 58.865 o
-5 -2 -18 7.893 7.406 0.745 93.345 o
-5 -2 -17 0.674 0.145 0.566 161.924 o
-5 -2 -16 19.573 19.375 1.008 51.078 o
-5 -2 -15 5.502 5.032 0.642 125.885 o
-5 -2 -14 22.922 22.474 0.973 54.765 o
-5 -2 -13 22.723 22.902 0.939 58.865 o
-5 -2 -12 59.885 59.546 1.581 20.762 o
-5 -2 -11 8.183 8.027 0.566 161.924 o
-5 -2 -10 17.500 18.339 0.739 95.098 o
-5 -2 -9 43.108 45.362 1.187 36.803 o
-5 -2 -8 67.106 66.124 1.512 22.701 o
-5 -2 -7 84.433 85.767 1.788 16.231 o
-5 -2 -6 59.457 58.987 1.298 30.805 o
-5 -2 -5 22.375 23.337 0.649 123.221 o
-5 -2 -4 1.058 1.443 0.235 941.848 o
-5 -2 -3 23.235 22.722 0.600 143.847 o
-5 -2 -2 141.917 141.607 2.623 7.540 o
-5 -2 -1 371.059 362.258 6.433 1.253 o
-5 -1 -21 0.941 1.256 0.552 170.121 o
-5 -1 -20 4.427 4.079 0.649 123.221 o
-5 -1 -19 0.947 0.870 0.600 143.847 o
-5 -1 -18 0.565 0.442 0.580 154.305 o
-5 -1 -17 9.279 9.491 0.801 80.914 o
-5 -1 -16 4.364 4.804 0.676 113.367 o
-5 -1 -15 5.362 5.915 0.663 118.140 o
-5 -1 -14 14.547 14.529 0.801 80.914 o
-5 -1 -13 8.006 8.207 0.628 131.479 o
-5 -1 -12 80.529 80.653 1.946 13.691 o
-5 -1 -11 61.516 62.141 1.567 21.129 o
-5 -1 -10 85.228 85.823 1.933 13.887 o
-5 -1 -9 40.037 39.184 1.070 45.319 o
-5 -1 -8 21.745 21.611 0.697 106.732 o
-5 -1 -7 3.931 3.776 0.338 453.468 o
-5 -1 -6 177.160 182.026 3.389 4.516 o
-5 -1 -5 44.173 45.520 1.028 49.042 o
-5 -1 -4 171.314 170.513 3.141 5.259 o
-5 -1 -3 359.354 358.413 6.350 1.286 o
-5 -1 -2 496.084 492.393 8.731 0.680 o
-5 -1 -1 110.651 111.278 2.078 12.017 o
-4 -21 -3 3.850 3.631 0.628 131.479 o
-4 -21 -2 9.078 9.394 0.759 89.981 o
-4 -21 -1 5.087 4.742 0.628 131.479 o
-4 -20 -7 13.381 13.383 0.835 74.365 o
-4 -20 -6 3.944 4.707 0.628 131.479 o
-4 -20 -5 6.116 5.881 0.670 115.717 o
-4 -20 -4 0.582 0.939 0.559 165.947 o
-4 -20 -3 3.904 4.183 0.642 125.885 o
-4 -20 -2 0.708 0.718 0.573 158.046 o
-4 -20 -1 6.121 6.605 0.711 102.628 o
-4 -19 -9 5.142 4.259 0.628 131.479 o
-4 -19 -8 3.480 2.657 0.600 143.847 o
-4 -19 -7 1.126 1.249 0.580 154.305 o
-4 -19 -6 3.992 3.927 0.649 123.221 o
-4 -19 -5 3.024 3.506 0.649 123.221 o
-4 -19 -4 8.520 8.331 0.780 85.267 o
-4 -19 -3 2.425 2.499 0.649 123.221 o
-4 -19 -2 3.054 2.947 0.656 120.640 o
-4 -19 -1 1.696 1.933 0.628 131.479 o
-4 -18 -11 4.167 3.865 0.628 131.479 o
-4 -18 -10 2.006 2.699 0.587 150.696 o
-4 -18 -9 2.131 2.126 0.614 137.454 o
-4 -18 -8 4.435 3.617 0.670 115.717 o
-4 -18 -7 5.141 5.204 0.704 104.650 o
-4 -18 -6 1.044 1.001 0.614 137.454 o
-4 -18 -5 2.929 3.458 0.670 115.717 o
-4 -18 -4 2.487 2.430 0.614 137.454 o
-4 -18 -3 8.123 7.875 0.766 88.368 o
-4 -18 -2 9.415 10.505 0.814 78.194 o
-4 -18 -1 6.437 6.523 0.732 96.901 o
-4 -17 -12 1.712 2.264 0.573 158.046 o
-4 -17 -11 0.866 0.559 0.566 161.924 o
-4 -17 -10 5.455 5.177 0.690 108.878 o
-4 -17 -9 7.235 7.544 0.766 88.368 o
-4 -17 -8 11.164 11.547 0.877 67.504 o
-4 -17 -7 8.249 8.862 0.780 85.267 o
-4 -17 -6 2.068 2.160 0.621 134.417 o
-4 -17 -5 2.457 1.739 0.614 137.454 o
-4 -17 -4 0.904 0.883 0.594 147.212 o
-4 -17 -3 4.364 4.114 0.670 115.717 o
-4 -17 -2 4.000 3.969 0.676 113.367 o
-4 -17 -1 3.829 4.162 0.663 118.140 o
-4 -16 -14 1.187 1.070 0.552 170.121 o
-4 -16 -13 8.653 8.752 0.739 95.098 o
-4 -16 -12 2.549 2.478 0.621 134.417 o
-4 -16 -11 0.891 0.152 0.580 154.305 o
-4 -16 -10 1.413 1.739 0.628 131.479 o
-4 -16 -9 13.722 14.446 0.911 62.487 o
-4 -16 -8 6.037 4.880 0.697 106.732 o
-4 -16 -7 0.258 0.124 0.573 158.046 o
-4 -16 -6 18.277 18.388 1.001 51.785 o
-4 -16 -5 16.999 15.848 0.953 57.172 o
-4 -16 -4 3.255 3.713 0.649 123.221 o
-4 -16 -3 1.052 1.318 0.594 147.212 o
-4 -16 -2 3.754 3.941 0.649 123.221 o
-4 -16 -1 4.373 4.521 0.663 118.140 o
-4 -15 -15 7.220 7.517 0.704 104.650 o
-4 -15 -14 0.836 1.001 0.566 161.924 o
-4 -15 -13 0.106 0.166 0.566 161.924 o
-4 -15 -12 17.289 18.526 1.008 51.078 o
-4 -15 -11 24.643 23.985 1.146 39.511 o
-4 -15 -10 0.583 0.587 0.580 154.305 o
-4 -15 -9 14.553 14.308 0.911 62.487 o
-4 -15 -8 13.996 14.446 0.911 62.487 o
-4 -15 -7 11.975 11.899 0.849 71.966 o
-4 -15 -6 5.081 4.721 0.676 113.367 o
-4 -15 -5 2.790 2.506 0.621 134.417 o
-4 -15 -4 2.016 1.567 0.580 154.305 o
-4 -15 -3 9.286 8.849 0.739 95.098 o
-4 -15 -2 34.245 33.980 1.263 32.511 o
-4 -15 -1 31.669 31.654 1.215 35.149 o
-4 -14 -16 0.792 1.118 0.552 170.121 o
-4 -14 -15 1.511 1.864 0.580 154.305 o
-4 -14 -14 3.287 3.120 0.642 125.885 o
-4 -14 -13 1.719 1.560 0.628 131.479 o
-4 -14 -12 3.672 3.603 0.656 120.640 o
-4 -14 -11 7.890 7.820 0.766 88.368 o
-4 -14 -10 4.733 4.369 0.683 111.088 o
-4 -14 -9 4.674 5.404 0.697 106.732 o
-4 -14 -8 25.619 24.869 1.125 40.979 o
-4 -14 -7 3.704 4.176 0.663 118.140 o
-4 -14 -6 27.748 27.167 1.132 40.481 o
-4 -14 -5 4.409 5.329 0.614 137.454 o
-4 -14 -4 34.702 35.664 1.236 33.981 o
-4 -14 -3 12.882 12.217 0.759 89.981 o
-4 -14 -2 98.578 98.171 2.354 9.363 o
-4 -14 -1 10.590 10.560 0.718 100.664 o
-4 -13 -16 0.135 0.000 0.531 183.636 o
-4 -13 -15 3.196 2.733 0.621 134.417 o
-4 -13 -14 1.619 1.567 0.621 134.417 o
-4 -13 -13 0.054 0.877 0.573 158.046 o
-4 -13 -12 7.973 7.910 0.759 89.981 o
-4 -13 -11 12.334 11.603 0.849 71.966 o
-4 -13 -10 2.306 3.513 0.642 125.885 o
-4 -13 -9 7.326 7.779 0.745 93.345 o
-4 -13 -8 8.040 8.324 0.725 98.755 o
-4 -13 -7 26.373 26.422 1.063 45.909 o
-4 -13 -6 23.815 24.434 1.008 51.078 o
-4 -13 -5 111.554 111.009 2.568 7.868 o
-4 -13 -4 13.148 13.080 0.752 91.640 o
-4 -13 -3 83.761 81.668 2.015 12.770 o
-4 -13 -2 1.174 1.284 0.483 222.199 o
-4 -13 -1 23.198 23.695 0.946 58.009 o
-4 -12 -17 2.051 1.919 0.566 161.924 o
-4 -12 -16 10.686 10.271 0.801 80.914 o
-4 -12 -15 15.368 15.937 0.953 57.172 o
-4 -12 -14 25.125 26.346 1.153 39.040 o
-4 -12 -13 3.188 3.845 0.656 120.640 o
-4 -12 -12 1.937 1.774 0.607 140.596 o
-4 -12 -11 10.613 10.457 0.821 76.886 o
-4 -12 -10 17.137 16.303 0.932 59.741 o
-4 -12 -9 10.686 9.932 0.732 96.901 o
-4 -12 -8 41.135 40.137 1.311 30.160 o
-4 -12 -7 11.722 12.210 0.739 95.098 o
-4 -12 -6 3.224 2.989 0.518 193.560 o
-4 -12 -5 40.395 39.847 1.249 33.234 o
-4 -12 -4 83.174 83.759 2.015 12.770 o
-4 -12 -3 19.998 19.837 0.842 73.151 o
-4 -12 -2 59.308 59.794 1.574 20.945 o
-4 -12 -1 94.743 95.079 2.188 10.835 o
-4 -11 -18 1.707 2.133 0.559 165.947 o
-4 -11 -17 3.183 3.472 0.635 128.636 o
-4 -11 -16 10.179 9.484 0.814 78.194 o
-4 -11 -15 0.293 0.821 0.607 140.596 o
-4 -11 -14 3.499 2.761 0.642 125.885 o
-4 -11 -13 3.939 4.493 0.676 113.367 o
-4 -11 -12 6.289 6.012 0.711 102.628 o
-4 -11 -11 12.042 12.514 0.870 68.580 o
-4 -11 -10 31.638 31.737 1.173 37.674 o
-4 -11 -9 48.343 48.592 1.463 24.225 o
-4 -11 -8 26.998 26.353 1.022 49.707 o
-4 -11 -7 19.455 20.072 0.870 68.580 o
-4 -11 -6 5.910 6.481 0.566 161.924 o
-4 -11 -5 2.116 2.084 0.462 242.543 o
-4 -11 -4 20.990 21.666 0.849 71.966 o
-4 -11 -3 33.039 33.179 1.049 47.125 o
-4 -11 -2 116.285 116.821 2.519 8.172 o
-4 -11 -1 10.685 11.002 0.607 140.596 o
-4 -10 -18 0.424 0.283 0.538 178.957 o
-4 -10 -17 4.377 4.438 0.670 115.717 o
-4 -10 -16 6.494 6.536 0.759 89.981 o
-4 -10 -15 3.591 4.397 0.663 118.140 o
-4 -10 -14 19.601 19.188 1.015 50.385 o
-4 -10 -13 0.117 0.387 0.559 165.947 o
-4 -10 -12 7.115 7.599 0.725 98.755 o
-4 -10 -11 8.439 8.793 0.697 106.732 o
-4 -10 -10 3.687 3.348 0.552 170.121 o
-4 -10 -9 0.221 -0.007 0.449 257.699 o
-4 -10 -8 10.894 11.368 0.676 113.367 o
-4 -10 -7 18.725 18.892 0.808 79.537 o
-4 -10 -6 29.260 29.238 0.987 53.243 o
-4 -10 -5 11.958 11.734 0.628 131.479 o
-4 -10 -4 78.383 78.858 1.836 15.388 o
-4 -10 -3 8.331 8.607 0.538 178.957 o
-4 -10 -2 13.527 13.473 0.628 131.479 o
-4 -10 -1 35.657 35.484 1.028 49.042 o
-4 -9 -19 8.159 8.048 0.697 106.732 o
-4 -9 -18 0.498 -0.228 0.545 174.455 o
-4 -9 -17 4.249 4.811 0.697 106.732 o
-4 -9 -16 4.094 3.589 0.663 118.140 o
-4 -9 -15 7.260 7.689 0.752 91.640 o
-4 -9 -14 7.353 7.737 0.759 89.981 o
-4 -9 -13 10.446 10.402 0.801 80.914 o
-4 -9 -12 7.842 8.428 0.690 108.878 o
-4 -9 -11 1.330 1.111 0.497 210.026 o
-4 -9 -10 17.022 16.904 0.821 76.886 o
-4 -9 -9 70.181 69.471 1.767 16.613 o
-4 -9 -8 33.733 34.622 1.104 42.530 o
-4 -9 -7 51.618 52.119 1.394 26.683 o
-4 -9 -6 16.164 16.131 0.704 104.650 o
-4 -9 -5 39.349 39.826 1.125 40.979 o
-4 -9 -4 18.534 18.484 0.711 102.628 o
-4 -9 -3 16.752 17.449 0.676 113.367 o
-4 -9 -2 43.363 43.346 1.132 40.481 o
-4 -9 -1 77.093 78.831 1.746 17.010 o
-4 -8 -19 4.436 4.804 0.628 131.479 o
-4 -8 -18 2.295 2.485 0.628 131.479 o
-4 -8 -17 1.167 0.594 0.621 134.417 o
-4 -8 -16 1.120 1.967 0.607 140.596 o
-4 -8 -15 6.638 7.123 0.739 95.098 o
-4 -8 -14 6.212 5.743 0.704 104.650 o
-4 -8 -13 23.880 24.054 1.063 45.909 o
-4 -8 -12 3.188 3.065 0.552 170.121 o
-4 -8 -11 22.088 22.094 0.932 59.741 o
-4 -8 -10 29.689 30.273 1.056 46.511 o
-4 -8 -9 5.850 5.543 0.531 183.636 o
-4 -8 -8 11.235 10.602 0.607 140.596 o
-4 -8 -7 16.700 16.013 0.690 108.878 o
-4 -8 -6 26.736 27.071 0.870 68.580 o
-4 -8 -5 16.298 17.007 0.663 118.140 o
-4 -8 -4 47.793 48.053 1.208 35.552 o
-4 -8 -3 24.846 23.716 0.732 96.901 o
-4 -8 -2 40.312 41.420 1.035 48.390 o
-4 -8 -1 43.259 42.014 1.042 47.751 o
-4 -7 -20 1.562 1.891 0.566 161.924 o
-4 -7 -19 4.159 4.231 0.642 125.885 o
-4 -7 -18 3.776 3.727 0.663 118.140 o
-4 -7 -17 6.849 7.399 0.739 95.098 o
-4 -7 -16 2.488 2.540 0.628 131.479 o
-4 -7 -15 3.544 3.299 0.642 125.885 o
-4 -7 -14 1.054 1.539 0.573 158.046 o
-4 -7 -13 8.696 8.234 0.683 111.088 o
-4 -7 -12 3.488 3.472 0.545 174.455 o
-4 -7 -11 3.265 2.789 0.504 204.312 o
-4 -7 -10 28.087 28.327 0.994 52.507 o
-4 -7 -9 2.643 3.016 0.442 265.815 o
-4 -7 -8 26.593 26.505 0.890 65.427 o
-4 -7 -7 14.467 13.929 0.621 134.417 o
-4 -7 -6 13.444 13.528 0.594 147.212 o
-4 -7 -5 195.915 196.631 3.741 3.706 o
-4 -7 -4 12.645 12.320 0.511 198.827 o
-4 -7 -3 46.984 45.679 1.091 43.614 o
-4 -7 -2 6.889 7.544 0.393 335.111 o
-4 -7 -1 94.739 97.591 1.967 13.405 o
-4 -6 -20 3.985 3.796 0.607 140.596 o
-4 -6 -19 6.939 6.854 0.718 100.664 o
-4 -6 -18 5.110 5.046 0.697 106.732 o
-4 -6 -17 10.398 10.174 0.808 79.537 o
-4 -6 -16 1.425 1.512 0.594 147.212 o
-4 -6 -15 9.676 9.463 0.787 83.778 o
-4 -6 -14 7.961 8.152 0.711 102.628 o
-4 -6 -13 0.238 0.324 0.476 228.687 o
-4 -6 -12 28.015 27.271 1.022 49.707 o
-4 -6 -11 70.227 69.678 1.760 16.744 o
-4 -6 -10 29.978 30.135 1.001 51.785 o
-4 -6 -9 42.703 42.904 1.194 36.379 o
-4 -6 -8 60.047 61.216 1.484 23.554 o
-4 -6 -7 124.223 123.619 2.533 8.084 o
-4 -6 -6 110.546 111.685 2.264 10.120 o
-4 -6 -5 69.468 70.237 1.525 22.292 o
-4 -6 -4 53.348 54.611 1.229 34.364 o
-4 -6 -3 130.486 129.127 2.499 8.308 o
-4 -6 -2 158.510 159.028 2.996 5.780 o
-4 -6 -1 389.980 395.699 7.047 1.044 o
-4 -5 -20 2.192 1.919 0.573 158.046 o
-4 -5 -19 6.112 6.067 0.711 102.628 o
-4 -5 -18 8.094 7.758 0.773 86.797 o
-4 -5 -17 12.369 12.362 0.863 69.682 o
-4 -5 -16 2.445 2.381 0.621 134.417 o
-4 -5 -15 39.098 38.977 1.380 27.219 o
-4 -5 -14 66.337 65.585 1.795 16.106 o
-4 -5 -13 11.498 10.864 0.711 102.628 o
-4 -5 -12 4.815 5.301 0.552 170.121 o
-4 -5 -11 5.281 5.729 0.531 183.636 o
-4 -5 -10 69.952 70.085 1.698 17.992 o
-4 -5 -9 44.413 44.809 1.208 35.552 o
-4 -5 -8 99.245 101.090 2.154 11.185 o
-4 -5 -7 51.572 52.229 1.242 33.604 o
-4 -5 -6 189.671 191.441 3.610 3.980 o
-4 -5 -5 9.275 9.573 0.428 283.241 o
-4 -5 -4 276.491 279.106 5.066 2.021 o
-4 -5 -3 166.005 168.581 3.147 5.236 o
-4 -5 -2 296.283 308.703 5.536 1.693 o
-4 -5 -1 251.513 252.174 4.555 2.499 o
-4 -4 -20 3.864 3.451 0.628 131.479 o
-4 -4 -19 10.998 11.996 0.842 73.151 o
-4 -4 -18 5.451 5.280 0.690 108.878 o
-4 -4 -17 5.158 4.100 0.676 113.367 o
-4 -4 -16 8.516 8.200 0.766 88.368 o
-4 -4 -15 7.184 7.392 0.704 104.650 o
-4 -4 -14 0.235 0.552 0.483 222.199 o
-4 -4 -13 36.637 36.264 1.201 35.962 o
-4 -4 -12 4.112 4.721 0.525 188.500 o
-4 -4 -11 37.149 37.790 1.146 39.511 o
-4 -4 -10 1.071 1.194 0.387 347.186 o
-4 -4 -9 68.454 67.000 1.581 20.762 o
-4 -4 -8 54.639 55.515 1.332 29.230 o
-4 -4 -7 42.195 44.568 1.084 44.171 o
-4 -4 -6 70.574 72.322 1.539 21.894 o
-4 -4 -5 541.361 550.945 9.808 0.539 o
-4 -4 -4 469.939 467.849 8.338 0.746 o
-4 -4 -3 199.813 204.079 3.720 3.748 o
-4 -4 -2 101.765 104.397 1.995 13.036 o
-4 -4 -1 1401.490 1399.670 24.903 0.084 o
-4 -3 -21 1.946 1.256 0.566 161.924 o
-4 -3 -20 3.450 3.341 0.621 134.417 o
-4 -3 -19 19.318 19.809 1.035 48.390 o
-4 -3 -18 13.457 14.074 0.897 64.425 o
-4 -3 -17 1.027 0.338 0.573 158.046 o
-4 -3 -16 8.804 7.993 0.759 89.981 o
-4 -3 -15 6.885 7.165 0.683 111.088 o
-4 -3 -14 25.660 25.221 1.015 50.385 o
-4 -3 -13 1.066 1.422 0.469 235.462 o
-4 -3 -12 67.641 68.595 1.732 17.282 o
-4 -3 -11 45.243 45.852 1.277 31.812 o
-4 -3 -10 2.136 2.575 0.407 312.777 o
-4 -3 -9 215.908 217.732 4.169 2.984 o
-4 -3 -8 271.450 270.306 5.004 2.071 o
-4 -3 -7 33.726 34.069 0.883 66.454 o
-4 -3 -6 376.361 381.191 6.840 1.109 o
-4 -3 -5 324.116 323.274 5.819 1.532 o
-4 -3 -4 702.723 704.858 12.638 0.325 o
-4 -3 -3 40.470 40.144 0.890 65.427 o
-4 -3 -2 9.807 10.698 0.366 387.603 o
-4 -3 -1 760.083 761.125 13.597 0.281 o
-4 -2 -21 1.408 0.787 0.525 188.500 o
-4 -2 -20 5.418 5.425 0.683 111.088 o
-4 -2 -19 33.336 34.525 1.332 29.230 o
-4 -2 -18 3.741 4.183 0.670 115.717 o
-4 -2 -17 6.508 6.951 0.732 96.901 o
-4 -2 -16 9.221 8.904 0.780 85.267 o
-4 -2 -15 40.151 40.413 1.380 27.219 o
-4 -2 -14 55.711 55.563 1.588 20.582 o
-4 -2 -13 71.422 71.314 1.822 15.622 o
-4 -2 -12 43.833 43.705 1.277 31.812 o
-4 -2 -11 96.934 97.584 2.181 10.903 o
-4 -2 -10 29.085 28.969 0.918 61.551 o
-4 -2 -9 95.071 94.575 2.029 12.596 o
-4 -2 -8 12.727 12.548 0.518 193.560 o
-4 -2 -7 23.313 22.874 0.676 113.367 o
-4 -2 -6 269.157 270.810 4.907 2.154 o
-4 -2 -5 445.009 444.602 7.951 0.820 o
-4 -2 -4 146.655 148.764 2.761 6.805 o
-4 -2 -3 233.942 237.403 4.259 2.860 o
-4 -2 -2 507.063 516.627 9.201 0.613 o
-4 -2 -1 5.511 6.019 0.262 754.001 o
-4 -1 -21 1.878 2.140 0.552 170.121 o
-4 -1 -20 4.636 4.555 0.663 118.140 o
-4 -1 -19 3.590 3.672 0.676 113.367 o
-4 -1 -18 2.004 2.057 0.621 134.417 o
-4 -1 -17 1.311 1.850 0.607 140.596 o
-4 -1 -16 38.748 37.452 1.360 28.055 o
-4 -1 -15 24.176 24.068 1.022 49.707 o
-4 -1 -14 173.675 170.506 3.617 3.965 o
-4 -1 -13 18.750 19.278 0.856 70.810 o
-4 -1 -12 80.631 79.969 1.919 14.088 o
-4 -1 -11 36.316 36.126 1.084 44.171 o
-4 -1 -10 33.985 34.056 1.001 51.785 o
-4 -1 -9 10.563 10.919 0.531 183.636 o
-4 -1 -8 2.090 2.347 0.311 537.668 o
-4 -1 -7 116.131 115.972 2.285 9.938 o
-4 -1 -6 376.845 367.676 6.599 1.191 o
-4 -1 -5 88.920 89.674 1.774 16.484 o
-4 -1 -4 11.313 10.961 0.380 359.926 o
-4 -1 -3 97.841 98.026 1.871 14.825 o
-4 -1 -2 588.624 578.471 10.395 0.480 o
-4 -1 -1 956.257 928.332 16.683 0.186 o
-3 -21 -4 4.527 4.148 0.628 131.479 o
-3 -21 -3 3.330 3.893 0.600 143.847 o
-3 -21 -2 1.556 1.850 0.559 165.947 o
-3 -21 -1 4.307 4.155 0.621 134.417 o
-3 -20 -7 6.044 5.467 0.642 125.885 o
-3 -20 -6 3.547 3.279 0.614 137.454 o
-3 -20 -5 0.103 -0.642 0.538 178.957 o
-3 -20 -4 5.124 5.425 0.676 113.367 o
-3 -20 -3 2.263 1.781 0.607 140.596 o
-3 -20 -2 1.646 1.836 0.594 147.212 o
-3 -20 -1 5.496 4.811 0.676 113.367 o
-3 -19 -9 3.250 2.761 0.594 147.212 o
-3 -19 -8 5.410 4.852 0.670 115.717 o
-3 -19 -7 1.941 2.057 0.600 143.847 o
-3 -19 -6 8.232 8.766 0.773 86.797 o
-3 -19 -5 1.297 1.594 0.621 134.417 o
-3 -19 -4 9.315 8.007 0.780 85.267 o
-3 -19 -3 1.079 1.449 0.614 137.454 o
-3 -19 -2 0.720 0.766 0.594 147.212 o
-3 -19 -1 2.451 1.940 0.642 125.885 o
-3 -18 -11 0.630 0.179 0.531 183.636 o
-3 -18 -10 4.545 4.700 0.649 123.221 o
-3 -18 -9 1.750 1.415 0.600 143.847 o
-3 -18 -8 7.299 7.586 0.759 89.981 o
-3 -18 -7 1.741 2.160 0.628 131.479 o
-3 -18 -6 9.978 9.408 0.821 76.886 o
-3 -18 -5 8.896 8.145 0.766 88.368 o
-3 -18 -4 3.296 2.940 0.642 125.885 o
-3 -18 -3 2.070 2.795 0.628 131.479 o
-3 -18 -2 0.579 0.745 0.580 154.305 o
-3 -18 -1 1.889 1.622 0.607 140.596 o
-3 -17 -13 2.872 3.044 0.600 143.847 o
-3 -17 -12 2.013 2.768 0.594 147.212 o
-3 -17 -11 11.722 11.320 0.814 78.194 o
-3 -17 -10 5.833 5.957 0.725 98.755 o
-3 -17 -9 19.326 19.326 1.035 48.390 o
-3 -17 -8 10.104 9.677 0.808 79.537 o
-3 -17 -7 1.493 1.629 0.607 140.596 o
-3 -17 -6 10.058 10.291 0.821 76.886 o
-3 -17 -5 1.455 1.325 0.600 143.847 o
-3 -17 -4 4.398 4.148 0.670 115.717 o
-3 -17 -3 2.484 2.630 0.628 131.479 o
-3 -17 -2 9.846 10.450 0.821 76.886 o
-3 -17 -1 13.883 13.508 0.897 64.425 o
-3 -16 -14 2.933 2.298 0.580 154.305 o
-3 -16 -13 3.323 3.265 0.614 137.454 o
-3 -16 -12 3.861 3.451 0.656 120.640 o
-3 -16 -11 0.631 0.490 0.587 150.696 o
-3 -16 -10 1.453 1.470 0.635 128.636 o
-3 -16 -9 11.311 10.802 0.842 73.151 o
-3 -16 -8 4.935 4.569 0.704 104.650 o
-3 -16 -7 44.878 44.720 1.518 22.495 o
-3 -16 -6 4.084 4.183 0.670 115.717 o
-3 -16 -5 3.362 2.719 0.635 128.636 o
-3 -16 -4 8.901 9.442 0.787 83.778 o
-3 -16 -3 3.562 3.354 0.642 125.885 o
-3 -16 -2 14.159 14.502 0.897 64.425 o
-3 -16 -1 4.039 4.038 0.649 123.221 o
-3 -15 -15 3.328 3.575 0.600 143.847 o
-3 -15 -14 3.655 3.230 0.614 137.454 o
-3 -15 -13 25.930 26.070 1.146 39.511 o
-3 -15 -12 7.091 6.550 0.752 91.640 o
-3 -15 -11 1.280 1.836 0.607 140.596 o
-3 -15 -10 37.377 38.570 1.394 26.683 o
-3 -15 -9 2.174 2.181 0.635 128.636 o
-3 -15 -8 13.711 13.094 0.877 67.504 o
-3 -15 -7 2.255 1.850 0.614 137.454 o
-3 -15 -6 13.063 12.396 0.856 70.810 o
-3 -15 -5 19.586 19.437 0.987 53.243 o
-3 -15 -4 2.209 2.119 0.580 154.305 o
-3 -15 -3 13.585 14.074 0.849 71.966 o
-3 -15 -2 0.484 0.939 0.511 198.827 o
-3 -15 -1 20.792 21.363 0.966 55.550 o
-3 -14 -16 2.993 3.175 0.587 150.696 o
-3 -14 -15 4.574 4.348 0.656 120.640 o
-3 -14 -14 0.128 0.083 0.566 161.924 o
-3 -14 -13 8.841 8.593 0.801 80.914 o
-3 -14 -12 3.313 2.761 0.628 131.479 o
-3 -14 -11 1.828 1.491 0.607 140.596 o
-3 -14 -10 9.409 9.007 0.794 82.327 o
-3 -14 -9 25.628 26.015 1.153 39.040 o
-3 -14 -8 35.906 36.651 1.346 28.633 o
-3 -14 -7 8.890 7.848 0.718 100.664 o
-3 -14 -6 5.279 5.687 0.628 131.479 o
-3 -14 -5 43.025 44.409 1.401 26.421 o
-3 -14 -4 2.905 2.685 0.538 178.957 o
-3 -14 -3 11.173 10.650 0.711 102.628 o
-3 -14 -2 16.626 16.172 0.821 76.886 o
-3 -14 -1 22.023 21.832 0.939 58.865 o
-3 -13 -17 2.881 3.375 0.607 140.596 o
-3 -13 -16 1.226 0.628 0.559 165.947 o
-3 -13 -15 9.173 8.573 0.780 85.267 o
-3 -13 -14 1.589 1.291 0.621 134.417 o
-3 -13 -13 16.681 17.511 0.973 54.765 o
-3 -13 -12 0.890 0.828 0.587 150.696 o
-3 -13 -11 17.688 17.262 0.973 54.765 o
-3 -13 -10 15.148 14.612 0.911 62.487 o
-3 -13 -9 8.415 8.124 0.739 95.098 o
-3 -13 -8 12.385 11.969 0.773 86.797 o
-3 -13 -7 5.297 4.887 0.594 147.212 o
-3 -13 -6 51.496 51.719 1.512 22.701 o
-3 -13 -5 9.390 9.573 0.676 113.367 o
-3 -13 -4 18.940 18.954 0.863 69.682 o
-3 -13 -3 43.562 44.450 1.332 29.230 o
-3 -13 -2 31.537 32.427 1.104 42.530 o
-3 -13 -1 59.960 60.112 1.608 20.055 o
-3 -12 -17 3.605 3.603 0.614 137.454 o
-3 -12 -16 4.502 4.390 0.670 115.717 o
-3 -12 -15 8.222 8.297 0.794 82.327 o
-3 -12 -14 8.312 8.041 0.766 88.368 o
-3 -12 -13 14.285 14.453 0.911 62.487 o
-3 -12 -12 19.249 19.402 1.015 50.385 o
-3 -12 -11 0.931 1.346 0.587 150.696 o
-3 -12 -10 8.604 8.524 0.732 96.901 o
-3 -12 -9 23.582 23.689 1.008 51.078 o
-3 -12 -8 13.082 13.080 0.766 88.368 o
-3 -12 -7 13.750 14.219 0.773 86.797 o
-3 -12 -6 2.023 2.160 0.483 222.199 o
-3 -12 -5 49.210 49.510 1.415 25.908 o
-3 -12 -4 18.320 18.753 0.821 76.886 o
-3 -12 -3 124.651 125.110 2.719 7.014 o
-3 -12 -2 8.083 7.882 0.580 154.305 o
-3 -12 -1 21.265 21.363 0.842 73.151 o
-3 -11 -18 2.553 2.713 0.587 150.696 o
-3 -11 -17 2.933 3.776 0.642 125.885 o
-3 -11 -16 5.611 5.756 0.718 100.664 o
-3 -11 -15 1.629 1.615 0.607 140.596 o
-3 -11 -14 0.953 1.056 0.587 150.696 o
-3 -11 -13 8.313 8.552 0.773 86.797 o
-3 -11 -12 3.107 2.954 0.621 134.417 o
-3 -11 -11 3.316 3.120 0.600 143.847 o
-3 -11 -10 1.079 1.035 0.511 198.827 o
-3 -11 -9 15.526 14.764 0.801 80.914 o
-3 -11 -8 94.193 93.539 2.229 10.436 o
-3 -11 -7 99.110 99.192 2.298 9.819 o
-3 -11 -6 13.729 13.763 0.711 102.628 o
-3 -11 -5 4.923 5.149 0.504 204.312 o
-3 -11 -4 54.154 53.665 1.422 25.657 o
-3 -11 -3 9.251 10.022 0.594 147.212 o
-3 -11 -2 17.053 17.028 0.718 100.664 o
-3 -11 -1 29.657 30.225 0.966 55.550 o
-3 -10 -18 4.952 5.895 0.670 115.717 o
-3 -10 -17 1.449 1.049 0.594 147.212 o
-3 -10 -16 1.529 1.940 0.635 128.636 o
-3 -10 -15 8.500 7.862 0.759 89.981 o
-3 -10 -14 6.883 7.544 0.752 91.640 o
-3 -10 -13 10.542 10.705 0.814 78.194 o
-3 -10 -12 26.663 26.560 1.118 41.487 o
-3 -10 -11 1.167 1.111 0.504 204.312 o
-3 -10 -10 16.033 16.165 0.821 76.886 o
-3 -10 -9 15.805 15.868 0.794 82.327 o
-3 -10 -8 30.412 30.846 1.056 46.511 o
-3 -10 -7 7.279 6.661 0.552 170.121 o
-3 -10 -6 0.539 0.469 0.387 347.186 o
-3 -10 -5 16.964 17.373 0.725 98.755 o
-3 -10 -4 8.777 9.076 0.545 174.455 o
-3 -10 -3 53.668 54.307 1.374 27.494 o
-3 -10 -2 164.611 164.964 3.285 4.805 o
-3 -10 -1 57.844 57.834 1.415 25.908 o
-3 -9 -19 0.478 0.207 0.525 188.500 o
-3 -9 -18 5.146 4.935 0.663 118.140 o
-3 -9 -17 0.206 -0.221 0.573 158.046 o
-3 -9 -16 1.592 1.643 0.607 140.596 o
-3 -9 -15 2.130 2.706 0.614 137.454 o
-3 -9 -14 6.168 6.102 0.704 104.650 o
-3 -9 -13 21.028 20.044 1.008 51.078 o
-3 -9 -12 22.349 22.971 0.987 53.243 o
-3 -9 -11 7.217 7.599 0.635 128.636 o
-3 -9 -10 2.160 2.312 0.490 215.984 o
-3 -9 -9 66.293 65.633 1.684 18.288 o
-3 -9 -8 1.682 1.898 0.435 274.320 o
-3 -9 -7 45.946 43.643 1.229 34.364 o
-3 -9 -6 5.911 6.033 0.476 228.687 o
-3 -9 -5 44.430 46.349 1.215 35.149 o
-3 -9 -4 15.834 16.055 0.642 125.885 o
-3 -9 -3 32.774 32.537 0.932 59.741 o
-3 -9 -2 144.819 145.555 2.885 6.231 o
-3 -9 -1 12.996 13.577 0.552 170.121 o
-3 -8 -19 4.851 4.990 0.656 120.640 o
-3 -8 -18 1.860 2.022 0.607 140.596 o
-3 -8 -17 4.461 4.797 0.670 115.717 o
-3 -8 -16 1.517 1.353 0.594 147.212 o
-3 -8 -15 9.467 9.760 0.801 80.914 o
-3 -8 -14 1.100 1.539 0.580 154.305 o
-3 -8 -13 1.765 1.933 0.538 178.957 o
-3 -8 -12 24.656 24.503 1.001 51.785 o
-3 -8 -11 12.200 12.044 0.711 102.628 o
-3 -8 -10 17.041 17.290 0.794 82.327 o
-3 -8 -9 15.230 15.137 0.718 100.664 o
-3 -8 -8 35.170 34.787 1.056 46.511 o
-3 -8 -7 108.230 107.254 2.298 9.819 o
-3 -8 -6 84.848 85.795 1.898 14.397 o
-3 -8 -5 3.428 3.279 0.373 373.380 o
-3 -8 -4 104.382 103.292 2.126 11.477 o
-3 -8 -3 14.259 14.640 0.552 170.121 o
-3 -8 -2 57.894 58.510 1.318 29.845 o
-3 -8 -1 8.320 8.020 0.407 312.777 o
-3 -7 -20 1.985 1.691 0.552 170.121 o
-3 -7 -19 0.536 0.780 0.559 165.947 o
-3 -7 -18 1.606 1.097 0.587 150.696 o
-3 -7 -17 0.202 0.725 0.566 161.924 o
-3 -7 -16 6.943 7.047 0.739 95.098 o
-3 -7 -15 9.898 8.869 0.780 85.267 o
-3 -7 -14 61.396 58.938 1.739 17.145 o
-3 -7 -13 2.139 2.029 0.525 188.500 o
-3 -7 -12 15.854 16.186 0.808 79.537 o
-3 -7 -11 14.232 14.315 0.739 95.098 o
-3 -7 -10 22.720 23.799 0.890 65.427 o
-3 -7 -9 11.062 11.292 0.614 137.454 o
-3 -7 -8 1.606 1.567 0.380 359.926 o
-3 -7 -7 22.615 22.025 0.759 89.981 o
-3 -7 -6 2.221 2.616 0.345 435.511 o
-3 -7 -5 10.524 10.719 0.483 222.199 o
-3 -7 -4 152.457 155.418 2.982 5.834 o
-3 -7 -3 10.722 10.850 0.449 257.699 o
-3 -7 -2 166.974 166.054 3.134 5.282 o
-3 -7 -1 277.595 278.078 5.052 2.032 o
-3 -6 -20 0.905 1.180 0.545 174.455 o
-3 -6 -19 0.271 0.283 0.552 170.121 o
-3 -6 -18 0.512 0.311 0.580 154.305 o
-3 -6 -17 7.410 7.020 0.739 95.098 o
-3 -6 -16 1.022 1.311 0.594 147.212 o
-3 -6 -15 4.196 4.321 0.656 120.640 o
-3 -6 -14 5.046 5.260 0.614 137.454 o
-3 -6 -13 15.975 16.241 0.821 76.886 o
-3 -6 -12 9.043 8.876 0.635 128.636 o
-3 -6 -11 20.035 19.561 0.821 76.886 o
-3 -6 -10 80.157 80.280 1.891 14.502 o
-3 -6 -9 19.153 18.602 0.739 95.098 o
-3 -6 -8 10.282 10.201 0.538 178.957 o
-3 -6 -7 41.497 41.931 1.091 43.614 o
-3 -6 -6 197.117 200.869 3.782 3.626 o
-3 -6 -5 191.536 193.601 3.631 3.935 o
-3 -6 -4 175.240 175.221 3.285 4.805 o
-3 -6 -3 111.196 113.639 2.209 10.633 o
-3 -6 -2 107.351 107.799 2.098 11.781 o
-3 -6 -1 75.263 75.331 1.532 22.092 o
-3 -5 -20 1.618 1.139 0.566 161.924 o
-3 -5 -19 0.627 0.538 0.580 154.305 o
-3 -5 -18 2.357 1.560 0.594 147.212 o
-3 -5 -17 0.511 0.248 0.566 161.924 o
-3 -5 -16 66.086 67.145 1.919 14.088 o
-3 -5 -15 3.188 2.795 0.600 143.847 o
-3 -5 -14 9.601 9.325 0.697 106.732 o
-3 -5 -13 6.447 6.661 0.607 140.596 o
-3 -5 -12 3.997 4.203 0.511 198.827 o
-3 -5 -11 40.006 39.288 1.173 37.674 o
-3 -5 -10 77.317 77.043 1.801 15.983 o
-3 -5 -9 11.466 11.092 0.566 161.924 o
-3 -5 -8 135.249 135.257 2.719 7.014 o
-3 -5 -7 189.780 188.659 3.575 4.058 o
-3 -5 -6 59.510 60.491 1.332 29.230 o
-3 -5 -5 183.906 186.644 3.472 4.303 o
-3 -5 -4 257.402 255.280 4.631 2.418 o
-3 -5 -3 260.496 259.187 4.666 2.383 o
-3 -5 -2 311.329 316.151 5.632 1.635 o
-3 -5 -1 139.612 144.078 2.678 7.232 o
-3 -4 -21 2.264 2.071 0.566 161.924 o
-3 -4 -20 2.558 2.326 0.600 143.847 o
-3 -4 -19 4.030 4.521 0.676 113.367 o
-3 -4 -18 5.426 4.611 0.676 113.367 o
-3 -4 -17 1.910 2.202 0.614 137.454 o
-3 -4 -16 37.674 38.328 1.380 27.219 o
-3 -4 -15 15.608 15.930 0.890 65.427 o
-3 -4 -14 6.775 6.902 0.628 131.479 o
-3 -4 -13 21.443 21.749 0.911 62.487 o
-3 -4 -12 54.182 53.223 1.456 24.455 o
-3 -4 -11 79.775 80.294 1.891 14.502 o
-3 -4 -10 1.519 2.050 0.393 335.111 o
-3 -4 -9 10.195 10.602 0.538 178.957 o
-3 -4 -8 0.983 1.367 0.311 537.668 o
-3 -4 -7 199.868 199.586 3.741 3.706 o
-3 -4 -6 313.981 317.055 5.722 1.584 o
-3 -4 -5 218.223 219.726 4.031 3.192 o
-3 -4 -4 121.805 123.578 2.354 9.363 o
-3 -4 -3 814.660 817.227 14.605 0.243 o
-3 -4 -2 98.280 100.027 1.905 14.293 o
-3 -4 -1 599.270 595.630 10.643 0.458 o
-3 -3 -21 2.470 2.009 0.552 170.121 o
-3 -3 -20 13.793 14.170 0.877 67.504 o
-3 -3 -19 0.889 0.421 0.594 147.212 o
-3 -3 -18 3.336 3.396 0.649 123.221 o
-3 -3 -17 6.400 6.688 0.732 96.901 o
-3 -3 -16 15.517 15.420 0.918 61.551 o
-3 -3 -15 52.840 52.602 1.574 20.945 o
-3 -3 -14 4.492 4.376 0.566 161.924 o
-3 -3 -13 102.322 101.539 2.354 9.363 o
-3 -3 -12 8.001 7.917 0.580 154.305 o
-3 -3 -11 154.065 152.947 3.141 5.259 o
-3 -3 -10 44.067 44.099 1.187 36.803 o
-3 -3 -9 3.646 3.934 0.380 359.926 o
-3 -3 -8 6.060 5.756 0.387 347.186 o
-3 -3 -7 37.721 37.265 0.925 60.636 o
-3 -3 -6 806.192 798.701 14.281 0.254 o
-3 -3 -5 140.142 137.569 2.595 7.701 o
-3 -3 -4 0.997 1.056 0.200 1294.620 o
-3 -3 -3 691.874 700.268 12.493 0.332 o
-3 -3 -2 1033.910 1037.540 18.512 0.151 o
-3 -3 -1 320.456 319.643 5.715 1.588 o
-3 -2 -21 2.807 3.127 0.580 154.305 o
-3 -2 -20 10.788 11.430 0.821 76.886 o
-3 -2 -19 9.915 9.787 0.828 75.609 o
-3 -2 -18 24.782 24.406 1.111 42.004 o
-3 -2 -17 57.844 56.999 1.739 17.145 o
-3 -2 -16 45.732 46.542 1.525 22.292 o
-3 -2 -15 8.294 8.283 0.683 111.088 o
-3 -2 -14 85.321 84.918 2.105 11.704 o
-3 -2 -13 11.856 11.748 0.690 108.878 o
-3 -2 -12 66.779 66.821 1.677 18.439 o
-3 -2 -11 140.741 140.205 2.913 6.114 o
-3 -2 -10 57.764 56.467 1.394 26.683 o
-3 -2 -9 197.721 194.899 3.748 3.693 o
-3 -2 -8 302.269 298.419 5.460 1.740 o
-3 -2 -7 20.631 20.348 0.614 137.454 o
-3 -2 -6 298.380 297.970 5.377 1.794 o
-3 -2 -5 198.380 197.204 3.610 3.980 o
-3 -2 -4 1.287 1.353 0.193 1388.750 o
-3 -2 -3 368.813 367.635 6.578 1.199 o
-3 -2 -2 17.801 17.822 0.449 257.699 o
-3 -2 -1 1043.130 1013.340 17.870 0.162 o
-3 -1 -21 7.135 7.503 0.690 108.878 o
-3 -1 -20 7.266 6.813 0.725 98.755 o
-3 -1 -19 4.670 4.631 0.711 102.628 o
-3 -1 -18 4.356 3.665 0.670 115.717 o
-3 -1 -17 30.059 29.542 1.222 34.753 o
-3 -1 -16 39.057 38.577 1.380 27.219 o
-3 -1 -15 1.609 1.732 0.525 188.500 o
-3 -1 -14 63.332 62.624 1.698 17.992 o
-3 -1 -13 136.593 133.600 2.899 6.172 o
-3 -1 -12 208.523 207.875 4.128 3.045 o
-3 -1 -11 158.314 157.233 3.189 5.101 o
-3 -1 -10 25.441 24.827 0.814 78.194 o
-3 -1 -9 58.585 58.793 1.353 28.342 o
-3 -1 -8 321.432 316.800 5.756 1.565 o
-3 -1 -7 61.625 61.541 1.325 29.535 o
-3 -1 -6 99.223 97.412 1.912 14.190 o
-3 -1 -5 52.825 53.113 1.111 42.004 o
-3 -1 -4 139.325 137.403 2.533 8.084 o
-3 -1 -3 128.920 131.343 2.402 8.990 o
-3 -1 -2 3.359 3.920 0.214 1132.960 o
-3 -1 -1 3759.590 3382.520 59.615 0.015 o
-2 -21 -4 0.072 -0.462 0.504 204.312 o
-2 -21 -3 0.136 -0.366 0.518 193.560 o
-2 -21 -2 2.848 3.092 0.587 150.696 o
-2 -21 -1 0.262 -0.055 0.525 188.500 o
-2 -20 -8 0.280 0.428 0.545 174.455 o
-2 -20 -7 1.696 1.946 0.559 165.947 o
-2 -20 -6 0.337 1.146 0.552 170.121 o
-2 -20 -5 1.461 1.636 0.580 154.305 o
-2 -20 -4 10.282 10.215 0.787 83.778 o
-2 -20 -3 0.243 0.656 0.573 158.046 o
-2 -20 -2 6.355 6.619 0.725 98.755 o
-2 -20 -1 3.936 4.348 0.670 115.717 o
-2 -19 -10 2.706 2.333 0.594 147.212 o
-2 -19 -9 3.661 3.631 0.614 137.454 o
-2 -19 -8 5.300 5.901 0.683 111.088 o
-2 -19 -7 2.763 2.457 0.614 137.454 o
-2 -19 -6 1.999 1.360 0.600 143.847 o
-2 -19 -5 0.405 0.966 0.594 147.212 o
-2 -19 -4 1.909 1.946 0.628 131.479 o
-2 -19 -3 1.991 1.629 0.621 134.417 o
-2 -19 -2 7.587 8.379 0.787 83.778 o
-2 -19 -1 3.976 4.203 0.690 108.878 o
-2 -18 -11 0.040 -0.007 0.525 188.500 o
-2 -18 -10 6.505 6.426 0.704 104.650 o
-2 -18 -9 1.318 0.780 0.580 154.305 o
-2 -18 -8 0.569 0.469 0.587 150.696 o
-2 -18 -7 6.418 6.371 0.745 93.345 o
-2 -18 -6 3.409 3.299 0.676 113.367 o
-2 -18 -5 0.421 1.084 0.580 154.305 o
-2 -18 -4 0.419 0.193 0.573 158.046 o
-2 -18 -3 1.679 1.774 0.607 140.596 o
-2 -18 -2 1.801 2.996 0.628 131.479 o
-2 -18 -1 7.380 7.006 0.739 95.098 o
-2 -17 -13 3.567 3.513 0.594 147.212 o
-2 -17 -12 0.001 0.007 0.538 178.957 o
-2 -17 -11 1.003 0.994 0.566 161.924 o
-2 -17 -10 10.141 10.146 0.814 78.194 o
-2 -17 -9 3.742 4.383 0.697 106.732 o
-2 -17 -8 7.328 7.213 0.752 91.640 o
-2 -17 -7 4.268 4.825 0.690 108.878 o
-2 -17 -6 1.137 1.739 0.607 140.596 o
-2 -17 -5 7.170 6.992 0.739 95.098 o
-2 -17 -4 6.311 5.957 0.718 100.664 o
-2 -17 -3 2.011 1.505 0.607 140.596 o
-2 -17 -2 12.286 13.266 0.883 66.454 o
-2 -17 -1 16.316 16.020 0.946 58.009 o
-2 -16 -14 1.845 2.147 0.559 165.947 o
-2 -16 -13 3.084 2.519 0.614 137.454 o
-2 -16 -12 10.826 11.244 0.828 75.609 o
-2 -16 -11 6.188 6.957 0.752 91.640 o
-2 -16 -10 4.312 4.197 0.663 118.140 o
-2 -16 -9 1.779 1.815 0.607 140.596 o
-2 -16 -8 1.545 1.484 0.607 140.596 o
-2 -16 -7 8.124 7.958 0.766 88.368 o
-2 -16 -6 1.252 1.967 0.594 147.212 o
-2 -16 -5 11.960 12.210 0.856 70.810 o
-2 -16 -4 15.168 14.943 0.904 63.445 o
-2 -16 -3 22.570 23.557 1.084 44.171 o
-2 -16 -2 4.775 4.355 0.663 118.140 o
-2 -16 -1 4.305 4.521 0.649 123.221 o
-2 -15 -15 5.529 5.121 0.642 125.885 o
-2 -15 -14 0.447 0.262 0.559 165.947 o
-2 -15 -13 0.350 0.276 0.573 158.046 o
-2 -15 -12 4.845 4.555 0.704 104.650 o
-2 -15 -11 2.105 2.105 0.621 134.417 o
-2 -15 -10 8.261 8.041 0.773 86.797 o
-2 -15 -9 10.419 10.070 0.821 76.886 o
-2 -15 -8 1.710 1.739 0.614 137.454 o
-2 -15 -7 1.666 0.987 0.587 150.696 o
-2 -15 -6 16.956 16.945 0.939 58.865 o
-2 -15 -5 1.474 1.808 0.573 158.046 o
-2 -15 -4 5.791 5.791 0.663 118.140 o
-2 -15 -3 2.162 2.457 0.545 174.455 o
-2 -15 -2 4.663 4.431 0.594 147.212 o
-2 -15 -1 7.596 7.468 0.663 118.140 o
-2 -14 -16 0.895 0.953 0.538 178.957 o
-2 -14 -15 6.432 6.157 0.704 104.650 o
-2 -14 -14 3.366 2.733 0.649 123.221 o
-2 -14 -13 3.240 3.582 0.663 118.140 o
-2 -14 -12 1.568 1.470 0.607 140.596 o
-2 -14 -11 21.156 21.576 1.063 45.909 o
-2 -14 -10 6.063 6.191 0.725 98.755 o
-2 -14 -9 4.214 4.811 0.676 113.367 o
-2 -14 -8 2.347 2.471 0.600 143.847 o
-2 -14 -7 23.883 23.647 1.063 45.909 o
-2 -14 -6 0.808 0.745 0.511 198.827 o
-2 -14 -5 14.260 14.964 0.821 76.886 o
-2 -14 -4 16.777 17.587 0.870 68.580 o
-2 -14 -3 9.952 10.167 0.697 106.732 o
-2 -14 -2 8.281 7.993 0.642 125.885 o
-2 -14 -1 12.524 12.797 0.745 93.345 o
-2 -13 -17 8.490 8.697 0.697 106.732 o
-2 -13 -16 2.938 3.106 0.614 137.454 o
-2 -13 -15 17.836 18.084 0.987 53.243 o
-2 -13 -14 6.043 6.405 0.745 93.345 o
-2 -13 -13 11.601 11.071 0.842 73.151 o
-2 -13 -12 17.080 16.124 0.946 58.009 o
-2 -13 -11 1.494 2.837 0.621 134.417 o
-2 -13 -10 0.141 0.228 0.552 170.121 o
-2 -13 -9 11.453 12.880 0.835 74.365 o
-2 -13 -8 4.338 4.224 0.587 150.696 o
-2 -13 -7 1.261 0.966 0.504 204.312 o
-2 -13 -6 6.753 6.412 0.607 140.596 o
-2 -13 -5 41.877 42.035 1.311 30.160 o
-2 -13 -4 34.170 34.111 1.153 39.040 o
-2 -13 -3 21.882 21.404 0.897 64.425 o
-2 -13 -2 24.018 24.641 0.953 57.172 o
-2 -13 -1 42.191 43.367 1.298 30.805 o
-2 -12 -17 2.271 2.726 0.600 143.847 o
-2 -12 -16 4.865 4.735 0.683 111.088 o
-2 -12 -15 6.426 6.516 0.759 89.981 o
-2 -12 -14 3.328 2.940 0.635 128.636 o
-2 -12 -13 2.022 2.064 0.621 134.417 o
-2 -12 -12 6.635 6.854 0.725 98.755 o
-2 -12 -11 6.328 6.895 0.718 100.664 o
-2 -12 -10 29.282 29.694 1.187 36.803 o
-2 -12 -9 12.834 12.107 0.773 86.797 o
-2 -12 -8 5.898 5.612 0.600 143.847 o
-2 -12 -7 52.825 52.581 1.505 22.910 o
-2 -12 -6 1.407 1.953 0.483 222.199 o
-2 -12 -5 53.771 52.257 1.456 24.455 o
-2 -12 -4 9.514 9.684 0.628 131.479 o
-2 -12 -3 81.948 80.839 1.940 13.789 o
-2 -12 -2 10.450 10.540 0.621 134.417 o
-2 -12 -1 16.156 16.476 0.739 95.098 o
-2 -11 -18 3.032 3.720 0.600 143.847 o
-2 -11 -17 14.076 13.163 0.856 70.810 o
-2 -11 -16 5.366 5.080 0.704 104.650 o
-2 -11 -15 1.315 1.374 0.594 147.212 o
-2 -11 -14 8.265 8.338 0.773 86.797 o
-2 -11 -13 1.633 1.429 0.587 150.696 o
-2 -11 -12 5.368 5.322 0.683 111.088 o
-2 -11 -11 19.448 18.595 0.959 56.352 o
-2 -11 -10 42.404 42.235 1.360 28.055 o
-2 -11 -9 24.897 25.711 1.015 50.385 o
-2 -11 -8 43.909 42.898 1.318 29.845 o
-2 -11 -7 13.383 13.515 0.725 98.755 o
-2 -11 -6 92.766 91.586 2.140 11.330 o
-2 -11 -5 71.256 69.947 1.726 17.420 o
-2 -11 -4 53.351 53.575 1.422 25.657 o
-2 -11 -3 21.636 22.853 0.842 73.151 o
-2 -11 -2 189.572 190.385 3.796 3.599 o
-2 -11 -1 19.897 20.279 0.773 86.797 o
-2 -10 -19 2.517 2.588 0.594 147.212 o
-2 -10 -18 10.143 10.029 0.787 83.778 o
-2 -10 -17 3.305 3.541 0.663 118.140 o
-2 -10 -16 6.025 6.143 0.704 104.650 o
-2 -10 -15 2.110 2.133 0.621 134.417 o
-2 -10 -14 7.849 7.786 0.752 91.640 o
-2 -10 -13 5.161 5.356 0.683 111.088 o
-2 -10 -12 59.811 60.264 1.767 16.613 o
-2 -10 -11 0.791 1.035 0.490 215.984 o
-2 -10 -10 45.212 44.934 1.374 27.494 o
-2 -10 -9 33.091 33.593 1.132 40.481 o
-2 -10 -8 0.534 0.387 0.428 283.241 o
-2 -10 -7 64.368 63.611 1.622 19.715 o
-2 -10 -6 15.658 15.661 0.711 102.628 o
-2 -10 -5 43.804 42.704 1.194 36.379 o
-2 -10 -4 168.903 170.134 3.410 4.462 o
-2 -10 -3 405.233 404.410 7.468 0.930 o
-2 -10 -2 29.069 29.500 0.911 62.487 o
-2 -10 -1 21.976 21.818 0.759 89.981 o
-2 -9 -19 1.054 0.939 0.552 170.121 o
-2 -9 -18 6.463 6.764 0.732 96.901 o
-2 -9 -17 24.212 24.924 1.146 39.511 o
-2 -9 -16 26.303 27.243 1.173 37.674 o
-2 -9 -15 5.120 5.494 0.704 104.650 o
-2 -9 -14 21.086 19.899 1.015 50.385 o
-2 -9 -13 18.049 18.760 0.959 56.352 o
-2 -9 -12 18.706 18.526 0.904 63.445 o
-2 -9 -11 9.409 9.636 0.683 111.088 o
-2 -9 -10 7.354 8.165 0.621 134.417 o
-2 -9 -9 120.620 120.672 2.657 7.345 o
-2 -9 -8 63.408 63.059 1.601 20.229 o
-2 -9 -7 69.802 70.306 1.698 17.992 o
-2 -9 -6 78.615 79.707 1.829 15.504 o
-2 -9 -5 137.502 138.797 2.844 6.414 o
-2 -9 -4 101.370 101.159 2.160 11.114 o
-2 -9 -3 180.596 177.471 3.444 4.373 o
-2 -9 -2 62.234 62.659 1.429 25.410 o
-2 -9 -1 54.136 54.114 1.270 32.159 o
-2 -8 -20 1.108 0.877 0.552 170.121 o
-2 -8 -19 26.378 25.179 1.097 43.067 o
-2 -8 -18 7.900 8.103 0.766 88.368 o
-2 -8 -17 13.130 12.949 0.870 68.580 o
-2 -8 -16 9.246 8.766 0.787 83.778 o
-2 -8 -15 10.258 10.201 0.801 80.914 o
-2 -8 -14 1.675 1.684 0.573 158.046 o
-2 -8 -13 5.592 5.722 0.621 134.417 o
-2 -8 -12 11.732 11.561 0.725 98.755 o
-2 -8 -11 151.920 151.843 3.265 4.867 o
-2 -8 -10 196.856 191.993 3.914 3.387 o
-2 -8 -9 73.013 73.626 1.788 16.231 o
-2 -8 -8 44.344 44.720 1.229 34.364 o
-2 -8 -7 15.110 14.867 0.642 125.885 o
-2 -8 -6 37.724 39.743 1.077 44.739 o
-2 -8 -5 27.799 27.678 0.814 78.194 o
-2 -8 -4 24.239 24.565 0.739 95.098 o
-2 -8 -3 180.943 181.253 3.458 4.338 o
-2 -8 -2 328.089 330.728 6.053 1.416 o
-2 -8 -1 11.530 11.541 0.476 228.687 o
-2 -7 -20 4.138 3.789 0.607 140.596 o
-2 -7 -19 4.024 3.044 0.642 125.885 o
-2 -7 -18 10.099 10.236 0.835 74.365 o
-2 -7 -17 1.546 2.105 0.614 137.454 o
-2 -7 -16 29.411 28.996 1.208 35.552 o
-2 -7 -15 8.597 8.200 0.759 89.981 o
-2 -7 -14 32.002 31.895 1.222 34.753 o
-2 -7 -13 5.183 5.342 0.600 143.847 o
-2 -7 -12 8.018 7.986 0.628 131.479 o
-2 -7 -11 42.261 42.849 1.284 31.471 o
-2 -7 -10 47.423 47.419 1.332 29.230 o
-2 -7 -9 130.337 132.558 2.789 6.671 o
-2 -7 -8 65.638 65.061 1.560 21.317 o
-2 -7 -7 92.642 93.015 2.015 12.770 o
-2 -7 -6 100.371 100.566 2.091 11.859 o
-2 -7 -5 339.191 336.561 6.164 1.365 o
-2 -7 -4 206.220 205.487 3.865 3.472 o
-2 -7 -3 500.667 499.461 9.014 0.638 o
-2 -7 -2 346.428 344.284 6.247 1.329 o
-2 -7 -1 357.224 356.522 6.447 1.248 o
-2 -6 -20 3.555 3.251 0.607 140.596 o
-2 -6 -19 1.185 1.146 0.594 147.212 o
-2 -6 -18 7.311 7.303 0.732 96.901 o
-2 -6 -17 15.858 14.895 0.925 60.636 o
-2 -6 -16 16.004 15.696 0.932 59.741 o
-2 -6 -15 3.652 4.024 0.642 125.885 o
-2 -6 -14 9.234 9.525 0.711 102.628 o
-2 -6 -13 5.729 5.384 0.587 150.696 o
-2 -6 -12 34.144 33.303 1.118 41.487 o
-2 -6 -11 7.178 7.185 0.566 161.924 o
-2 -6 -10 37.016 37.258 1.118 41.487 o
-2 -6 -9 64.270 64.584 1.560 21.317 o
-2 -6 -8 123.428 123.095 2.547 7.996 o
-2 -6 -7 18.284 18.015 0.628 131.479 o
-2 -6 -6 142.914 142.214 2.782 6.704 o
-2 -6 -5 103.719 108.041 2.154 11.185 o
-2 -6 -4 427.528 427.243 7.696 0.876 o
-2 -6 -3 225.764 224.109 4.128 3.045 o
-2 -6 -2 447.228 440.012 7.931 0.825 o
-2 -6 -1 83.140 84.663 1.691 18.139 o
-2 -5 -21 0.538 0.186 0.531 183.636 o
-2 -5 -20 18.628 19.223 0.966 55.550 o
-2 -5 -19 2.812 2.637 0.628 131.479 o
-2 -5 -18 7.337 7.530 0.739 95.098 o
-2 -5 -17 12.419 11.541 0.849 71.966 o
-2 -5 -16 13.001 12.548 0.856 70.810 o
-2 -5 -15 3.860 4.417 0.628 131.479 o
-2 -5 -14 5.446 5.342 0.600 143.847 o
-2 -5 -13 6.891 7.351 0.607 140.596 o
-2 -5 -12 25.839 25.552 0.959 56.352 o
-2 -5 -11 159.926 159.573 3.306 4.745 o
-2 -5 -10 71.363 72.860 1.732 17.282 o
-2 -5 -9 2.148 2.547 0.380 359.926 o
-2 -5 -8 196.143 196.514 3.769 3.652 o
-2 -5 -7 23.871 23.785 0.711 102.628 o
-2 -5 -6 265.262 269.250 4.956 2.112 o
-2 -5 -5 297.075 296.265 5.398 1.780 o
-2 -5 -4 136.002 136.561 2.602 7.660 o
-2 -5 -3 91.781 93.132 1.822 15.622 o
-2 -5 -2 424.221 423.633 7.655 0.885 o
-2 -5 -1 266.223 269.215 4.866 2.191 o
-2 -4 -21 5.066 4.963 0.621 134.417 o
-2 -4 -20 4.410 3.955 0.642 125.885 o
-2 -4 -19 0.249 -0.028 0.566 161.924 o
-2 -4 -18 17.011 16.241 0.953 57.172 o
-2 -4 -17 9.084 8.621 0.773 86.797 o
-2 -4 -16 9.005 8.538 0.759 89.981 o
-2 -4 -15 10.959 10.995 0.773 86.797 o
-2 -4 -14 96.742 95.576 2.319 9.644 o
-2 -4 -13 31.381 30.515 1.077 44.739 o
-2 -4 -12 36.022 35.402 1.125 40.979 o
-2 -4 -11 18.585 18.540 0.759 89.981 o
-2 -4 -10 71.057 71.935 1.691 18.139 o
-2 -4 -9 5.545 5.694 0.428 283.241 o
-2 -4 -8 54.053 54.493 1.270 32.159 o
-2 -4 -7 6.049 6.095 0.359 402.654 o
-2 -4 -6 165.112 163.162 3.092 5.425 o
-2 -4 -5 326.217 323.019 5.825 1.528 o
-2 -4 -4 428.558 427.698 7.696 0.876 o
-2 -4 -3 199.323 194.954 3.568 4.073 o
-2 -4 -2 46.223 46.452 0.966 55.550 o
-2 -4 -1 606.736 614.128 11.078 0.423 o
-2 -3 -21 1.950 2.133 0.552 170.121 o
-2 -3 -20 1.052 0.704 0.566 161.924 o
-2 -3 -19 9.055 8.704 0.794 82.327 o
-2 -3 -18 8.728 9.511 0.787 83.778 o
-2 -3 -17 15.537 15.157 0.925 60.636 o
-2 -3 -16 13.812 12.838 0.856 70.810 o
-2 -3 -15 8.413 8.621 0.690 108.878 o
-2 -3 -14 3.794 4.148 0.552 170.121 o
-2 -3 -13 13.247 13.784 0.732 96.901 o
-2 -3 -12 6.424 6.923 0.552 170.121 o
-2 -3 -11 6.862 7.144 0.518 193.560 o
-2 -3 -10 18.700 18.898 0.711 102.628 o
-2 -3 -9 52.792 51.491 1.242 33.604 o
-2 -3 -8 19.335 19.837 0.635 128.636 o
-2 -3 -7 33.117 32.420 0.828 75.609 o
-2 -3 -6 76.930 79.907 1.622 19.715 o
-2 -3 -5 68.522 68.491 1.394 26.683 o
-2 -3 -4 6.565 6.412 0.283 647.696 o
-2 -3 -3 69.599 69.271 1.367 27.772 o
-2 -3 -2 750.144 743.773 13.528 0.283 o
-2 -3 -1 1057.500 1032.920 18.305 0.155 o
-2 -2 -21 2.637 3.147 0.580 154.305 o
-2 -2 -20 1.010 1.394 0.580 154.305 o
-2 -2 -19 21.612 21.142 1.077 44.739 o
-2 -2 -18 18.254 18.208 0.994 52.507 o
-2 -2 -17 10.569 10.519 0.821 76.886 o
-2 -2 -16 4.104 4.272 0.642 125.885 o
-2 -2 -15 1.899 1.574 0.518 193.560 o
-2 -2 -14 55.778 56.599 1.588 20.582 o
-2 -2 -13 32.566 32.020 1.091 43.614 o
-2 -2 -12 31.441 31.674 1.028 49.042 o
-2 -2 -11 55.369 56.005 1.429 25.410 o
-2 -2 -10 19.909 19.941 0.725 98.755 o
-2 -2 -9 27.396 27.989 0.808 79.537 o
-2 -2 -8 50.915 50.255 1.166 38.121 o
-2 -2 -7 410.193 404.500 7.303 0.973 o
-2 -2 -6 13.523 13.784 0.449 257.699 o
-2 -2 -5 53.298 53.630 1.125 40.979 o
-2 -2 -4 387.291 391.717 7.054 1.042 o
-2 -2 -3 788.395 776.876 14.005 0.264 o
-2 -2 -2 68.573 68.436 1.305 30.480 o
-2 -2 -1 1205.100 1190.070 21.328 0.114 o
-2 -1 -21 0.051 0.214 0.518 193.560 o
-2 -1 -20 4.658 4.369 0.663 118.140 o
-2 -1 -19 39.267 39.584 1.443 24.926 o
-2 -1 -18 3.515 3.437 0.656 120.640 o
-2 -1 -17 1.792 1.760 0.594 147.212 o
-2 -1 -16 4.391 4.086 0.628 131.479 o
-2 -1 -15 2.155 2.084 0.518 193.560 o
-2 -1 -14 5.288 5.301 0.573 158.046 o
-2 -1 -13 159.332 157.779 3.334 4.667 o
-2 -1 -12 38.066 38.590 1.160 38.576 o
-2 -1 -11 5.270 5.391 0.462 242.543 o
-2 -1 -10 17.949 17.891 0.676 113.367 o
-2 -1 -9 96.935 96.887 2.022 12.682 o
-2 -1 -8 78.718 77.650 1.643 19.221 o
-2 -1 -7 98.038 100.165 1.995 13.036 o
-2 -1 -6 182.164 183.062 3.410 4.462 o
-2 -1 -5 599.234 598.115 10.850 0.441 o
-2 -1 -4 620.153 619.256 11.216 0.412 o
-2 -1 -3 415.790 419.098 7.586 0.901 o
-2 -1 -2 195.842 196.438 3.548 4.121 o
-2 -1 -1 375.488 367.973 6.647 1.174 o
-1 -21 -5 7.370 7.261 0.697 106.732 o
-1 -21 -4 1.416 1.588 0.545 174.455 o
-1 -21 -3 1.559 1.767 0.552 170.121 o
-1 -21 -2 0.421 0.511 0.538 178.957 o
-1 -21 -1 2.005 2.022 0.573 158.046 o
-1 -20 -8 3.229 2.892 0.600 143.847 o
-1 -20 -7 0.810 0.297 0.531 183.636 o
-1 -20 -6 1.281 1.063 0.573 158.046 o
-1 -20 -5 6.603 7.020 0.711 102.628 o
-1 -20 -4 2.735 2.595 0.614 137.454 o
-1 -20 -3 5.480 5.508 0.704 104.650 o
-1 -20 -2 8.036 8.925 0.773 86.797 o
-1 -20 -1 8.487 7.986 0.773 86.797 o
-1 -19 -10 1.701 1.505 0.545 174.455 o
-1 -19 -9 6.371 6.813 0.683 111.088 o
-1 -19 -8 7.396 7.289 0.725 98.755 o
-1 -19 -7 0.582 0.863 0.580 154.305 o
-1 -19 -6 10.362 11.133 0.842 73.151 o
-1 -19 -5 3.990 3.831 0.670 115.717 o
-1 -19 -4 9.598 9.332 0.821 76.886 o
-1 -19 -3 1.837 2.216 0.635 128.636 o
-1 -19 -2 5.773 6.371 0.745 93.345 o
-1 -19 -1 1.202 0.732 0.580 154.305 o
-1 -18 -12 1.681 1.491 0.559 165.947 o
-1 -18 -11 1.636 1.739 0.566 161.924 o
-1 -18 -10 2.480 2.154 0.600 143.847 o
-1 -18 -9 8.800 9.677 0.794 82.327 o
-1 -18 -8 1.586 1.753 0.621 134.417 o
-1 -18 -7 1.251 0.739 0.614 137.454 o
-1 -18 -6 0.762 1.015 0.587 150.696 o
-1 -18 -5 12.961 13.425 0.877 67.504 o
-1 -18 -4 8.710 8.890 0.787 83.778 o
-1 -18 -3 4.402 4.252 0.683 111.088 o
-1 -18 -2 2.293 2.064 0.621 134.417 o
-1 -18 -1 10.171 9.919 0.821 76.886 o
-1 -17 -13 0.404 0.552 0.518 193.560 o
-1 -17 -12 0.078 -0.110 0.531 183.636 o
-1 -17 -11 9.197 8.662 0.773 86.797 o
-1 -17 -10 0.257 -0.214 0.573 158.046 o
-1 -17 -9 3.418 3.341 0.676 113.367 o
-1 -17 -8 4.792 4.555 0.683 111.088 o
-1 -17 -7 1.083 1.767 0.607 140.596 o
-1 -17 -6 0.544 0.097 0.573 158.046 o
-1 -17 -5 4.625 4.928 0.690 108.878 o
-1 -17 -4 2.411 2.802 0.642 125.885 o
-1 -17 -3 8.758 9.760 0.808 79.537 o
-1 -17 -2 2.650 2.954 0.635 128.636 o
-1 -17 -1 30.795 31.060 1.256 32.870 o
-1 -16 -14 5.864 6.536 0.663 118.140 o
-1 -16 -13 0.811 0.980 0.559 165.947 o
-1 -16 -12 4.451 3.665 0.663 118.140 o
-1 -16 -11 2.037 2.216 0.628 131.479 o
-1 -16 -10 12.858 12.886 0.870 68.580 o
-1 -16 -9 1.389 1.360 0.607 140.596 o
-1 -16 -8 2.937 3.016 0.642 125.885 o
-1 -16 -7 6.771 7.096 0.739 95.098 o
-1 -16 -6 7.800 7.662 0.752 91.640 o
-1 -16 -5 1.090 1.077 0.580 154.305 o
-1 -16 -4 5.699 5.763 0.697 106.732 o
-1 -16 -3 5.640 6.364 0.711 102.628 o
-1 -16 -2 19.870 19.237 0.987 53.243 o
-1 -16 -1 4.544 4.272 0.656 120.640 o
-1 -15 -15 0.160 1.008 0.531 183.636 o
-1 -15 -14 1.492 1.443 0.587 150.696 o
-1 -15 -13 4.766 4.079 0.683 111.088 o
-1 -15 -12 11.249 11.168 0.863 69.682 o
-1 -15 -11 7.245 6.999 0.739 95.098 o
-1 -15 -10 14.572 14.488 0.918 61.551 o
-1 -15 -9 18.568 19.133 1.008 51.078 o
-1 -15 -8 10.286 10.581 0.821 76.886 o
-1 -15 -7 0.100 -0.166 0.552 170.121 o
-1 -15 -6 8.600 8.807 0.752 91.640 o
-1 -15 -5 20.188 19.844 0.987 53.243 o
-1 -15 -4 33.438 33.580 1.222 34.753 o
-1 -15 -3 3.099 2.906 0.566 161.924 o
-1 -15 -2 1.576 1.967 0.538 178.957 o
-1 -15 -1 33.907 34.415 1.222 34.753 o
-1 -14 -16 3.723 3.679 0.607 140.596 o
-1 -14 -15 15.615 15.095 0.897 64.425 o
-1 -14 -14 1.067 0.511 0.587 150.696 o
-1 -14 -13 9.437 8.828 0.808 79.537 o
-1 -14 -12 0.280 0.531 0.573 158.046 o
-1 -14 -11 1.214 1.077 0.600 143.847 o
-1 -14 -10 4.810 4.618 0.683 111.088 o
-1 -14 -9 11.827 11.347 0.835 74.365 o
-1 -14 -8 8.979 8.290 0.745 93.345 o
-1 -14 -7 31.063 31.909 1.229 34.364 o
-1 -14 -6 9.165 8.766 0.697 106.732 o
-1 -14 -5 19.753 20.962 0.946 58.009 o
-1 -14 -4 82.242 83.103 2.105 11.704 o
-1 -14 -3 21.403 21.797 0.946 58.009 o
-1 -14 -2 0.898 0.732 0.476 228.687 o
-1 -14 -1 4.182 4.162 0.545 174.455 o
-1 -13 -17 0.501 -0.676 0.511 198.827 o
-1 -13 -16 4.137 3.555 0.635 128.636 o
-1 -13 -15 10.338 10.215 0.828 75.609 o
-1 -13 -14 6.808 6.709 0.759 89.981 o
-1 -13 -13 10.162 10.271 0.814 78.194 o
-1 -13 -12 11.817 12.037 0.863 69.682 o
-1 -13 -11 8.584 8.524 0.773 86.797 o
-1 -13 -10 44.680 43.581 1.470 23.998 o
-1 -13 -9 16.525 16.124 0.918 61.551 o
-1 -13 -8 46.896 47.536 1.484 23.554 o
-1 -13 -7 2.753 3.382 0.552 170.121 o
-1 -13 -6 32.812 33.096 1.166 38.121 o
-1 -13 -5 1.191 1.222 0.483 222.199 o
-1 -13 -4 10.108 10.988 0.690 108.878 o
-1 -13 -3 52.224 51.353 1.463 24.225 o
-1 -13 -2 56.820 55.625 1.532 22.092 o
-1 -13 -1 19.880 19.699 0.842 73.151 o
-1 -12 -18 6.685 7.144 0.690 108.878 o
-1 -12 -17 3.731 3.210 0.614 137.454 o
-1 -12 -16 10.902 10.933 0.828 75.609 o
-1 -12 -15 10.414 11.237 0.863 69.682 o
-1 -12 -14 22.398 22.619 1.084 44.171 o
-1 -12 -13 12.417 12.355 0.870 68.580 o
-1 -12 -12 28.143 27.450 1.173 37.674 o
-1 -12 -11 37.451 37.935 1.360 28.055 o
-1 -12 -10 10.194 11.216 0.787 83.778 o
-1 -12 -9 4.595 3.879 0.580 154.305 o
-1 -12 -8 28.609 28.776 1.084 44.171 o
-1 -12 -7 7.212 6.833 0.607 140.596 o
-1 -12 -6 113.595 110.533 2.540 8.040 o
-1 -12 -5 29.166 29.880 1.035 48.390 o
-1 -12 -4 3.688 4.010 0.497 210.026 o
-1 -12 -3 58.404 58.821 1.546 21.699 o
-1 -12 -2 15.504 16.614 0.745 93.345 o
-1 -12 -1 6.153 6.129 0.518 193.560 o
-1 -11 -18 8.457 8.662 0.732 96.901 o
-1 -11 -17 16.171 16.503 0.939 58.865 o
-1 -11 -16 10.020 11.133 0.849 71.966 o
-1 -11 -15 19.532 19.582 1.022 49.707 o
-1 -11 -14 15.529 15.544 0.932 59.741 o
-1 -11 -13 37.193 37.445 1.374 27.494 o
-1 -11 -12 7.179 6.654 0.704 104.650 o
-1 -11 -11 51.441 52.402 1.581 20.762 o
-1 -11 -10 10.982 11.292 0.745 93.345 o
-1 -11 -9 45.191 43.940 1.367 27.772 o
-1 -11 -8 39.207 39.219 1.242 33.604 o
-1 -11 -7 1.081 0.939 0.442 265.815 o
-1 -11 -6 8.731 8.897 0.594 147.212 o
-1 -11 -5 77.506 78.347 1.884 14.609 o
-1 -11 -4 12.552 13.280 0.656 120.640 o
-1 -11 -3 17.264 16.883 0.718 100.664 o
-1 -11 -2 68.642 69.457 1.677 18.439 o
-1 -11 -1 12.370 12.645 0.614 137.454 o
-1 -10 -19 1.263 1.539 0.538 178.957 o
-1 -10 -18 9.850 10.588 0.787 83.778 o
-1 -10 -17 2.321 1.877 0.621 134.417 o
-1 -10 -16 8.719 8.711 0.773 86.797 o
-1 -10 -15 11.969 12.141 0.856 70.810 o
-1 -10 -14 5.683 5.881 0.704 104.650 o
-1 -10 -13 0.826 0.318 0.545 174.455 o
-1 -10 -12 4.679 4.500 0.628 131.479 o
-1 -10 -11 11.456 11.147 0.732 96.901 o
-1 -10 -10 37.232 36.617 1.222 34.753 o
-1 -10 -9 10.449 10.367 0.670 115.717 o
-1 -10 -8 28.938 28.845 1.008 51.078 o
-1 -10 -7 58.273 57.399 1.512 22.701 o
-1 -10 -6 50.705 51.677 1.380 27.219 o
-1 -10 -5 163.925 167.670 3.424 4.426 o
-1 -10 -4 25.589 26.442 0.870 68.580 o
-1 -10 -3 105.497 106.170 2.292 9.878 o
-1 -10 -2 17.957 17.884 0.683 111.088 o
-1 -10 -1 140.662 143.919 2.940 6.000 o
-1 -9 -19 1.783 1.884 0.566 161.924 o
-1 -9 -18 7.569 7.875 0.752 91.640 o
-1 -9 -17 4.743 4.887 0.711 102.628 o
-1 -9 -16 5.322 5.287 0.711 102.628 o
-1 -9 -15 13.607 14.308 0.904 63.445 o
-1 -9 -14 17.994 17.090 0.953 57.172 o
-1 -9 -13 2.460 2.381 0.580 154.305 o
-1 -9 -12 40.303 39.246 1.305 30.480 o
-1 -9 -11 72.609 72.122 1.884 14.609 o
-1 -9 -10 22.322 21.169 0.890 65.427 o
-1 -9 -9 58.996 59.925 1.588 20.582 o
-1 -9 -8 74.070 72.984 1.781 16.357 o
-1 -9 -7 20.641 21.314 0.801 80.914 o
-1 -9 -6 4.650 4.707 0.442 265.815 o
-1 -9 -5 20.942 21.328 0.752 91.640 o
-1 -9 -4 29.054 29.397 0.883 66.454 o
-1 -9 -3 40.858 41.738 1.070 45.319 o
-1 -9 -2 83.202 84.849 1.829 15.504 o
-1 -9 -1 188.605 187.727 3.631 3.935 o
-1 -8 -20 4.931 4.562 0.642 125.885 o
-1 -8 -19 7.395 6.633 0.704 104.650 o
-1 -8 -18 4.587 4.618 0.683 111.088 o
-1 -8 -17 16.597 16.531 0.946 58.009 o
-1 -8 -16 4.691 5.556 0.690 108.878 o
-1 -8 -15 4.756 4.783 0.676 113.367 o
-1 -8 -14 11.579 11.292 0.808 79.537 o
-1 -8 -13 13.798 13.397 0.794 82.327 o
-1 -8 -12 38.464 37.969 1.256 32.870 o
-1 -8 -11 16.896 17.200 0.814 78.194 o
-1 -8 -10 15.112 14.226 0.725 98.755 o
-1 -8 -9 32.397 33.262 1.056 46.511 o
-1 -8 -8 200.326 201.670 4.017 3.214 o
-1 -8 -7 15.822 16.013 0.663 118.140 o
-1 -8 -6 4.689 4.521 0.407 312.777 o
-1 -8 -5 35.556 37.044 0.987 53.243 o
-1 -8 -4 186.619 188.680 3.644 3.905 o
-1 -8 -3 9.431 9.339 0.442 265.815 o
-1 -8 -2 290.471 292.904 5.453 1.745 o
-1 -8 -1 11.426 11.154 0.456 249.949 o
-1 -7 -20 0.302 0.193 0.518 193.560 o
-1 -7 -19 2.816 2.140 0.614 137.454 o
-1 -7 -18 1.917 1.629 0.621 134.417 o
-1 -7 -17 5.368 5.363 0.704 104.650 o
-1 -7 -16 28.741 29.625 1.215 35.149 o
-1 -7 -15 2.252 2.457 0.614 137.454 o
-1 -7 -14 14.267 13.791 0.849 71.966 o
-1 -7 -13 13.483 13.183 0.773 86.797 o
-1 -7 -12 56.258 56.723 1.588 20.582 o
-1 -7 -11 86.221 87.521 2.098 11.781 o
-1 -7 -10 20.575 20.348 0.821 76.886 o
-1 -7 -9 34.154 33.828 1.035 48.390 o
-1 -7 -8 25.188 25.283 0.842 73.151 o
-1 -7 -7 43.666 43.726 1.146 39.511 o
-1 -7 -6 197.116 199.696 3.845 3.509 o
-1 -7 -5 96.044 94.947 1.974 13.311 o
-1 -7 -4 20.930 21.411 0.649 123.221 o
-1 -7 -3 57.208 58.697 1.298 30.805 o
-1 -7 -2 241.391 238.908 4.466 2.601 o
-1 -7 -1 192.694 193.436 3.644 3.905 o
-1 -6 -20 0.294 0.600 0.531 183.636 o
-1 -6 -19 32.760 32.475 1.270 32.159 o
-1 -6 -18 33.995 32.813 1.270 32.159 o
-1 -6 -17 10.896 10.788 0.835 74.365 o
-1 -6 -16 21.521 20.631 1.035 48.390 o
-1 -6 -15 49.259 47.867 1.546 21.699 o
-1 -6 -14 0.372 -0.021 0.476 228.687 o
-1 -6 -13 32.961 33.386 1.166 38.121 o
-1 -6 -12 42.459 42.076 1.291 31.136 o
-1 -6 -11 67.809 66.531 1.691 18.139 o
-1 -6 -10 22.085 22.218 0.828 75.609 o
-1 -6 -9 120.866 120.962 2.575 7.826 o
-1 -6 -8 41.527 41.641 1.111 42.004 o
-1 -6 -7 123.607 122.232 2.478 8.448 o
-1 -6 -6 133.157 133.317 2.644 7.422 o
-1 -6 -5 66.478 67.615 1.456 24.455 o
-1 -6 -4 141.200 144.002 2.782 6.704 o
-1 -6 -3 132.894 134.628 2.595 7.701 o
-1 -6 -2 142.713 143.256 2.733 6.943 o
-1 -6 -1 86.204 86.478 1.726 17.420 o
-1 -5 -21 4.709 4.769 0.642 125.885 o
-1 -5 -20 5.944 5.681 0.676 113.367 o
-1 -5 -19 3.320 3.099 0.642 125.885 o
-1 -5 -18 2.962 3.265 0.642 125.885 o
-1 -5 -17 30.971 30.322 1.236 33.981 o
-1 -5 -16 8.428 8.290 0.759 89.981 o
-1 -5 -15 11.875 11.975 0.808 79.537 o
-1 -5 -14 17.845 17.628 0.870 68.580 o
-1 -5 -13 208.705 208.303 4.300 2.805 o
-1 -5 -12 39.355 38.970 1.215 35.149 o
-1 -5 -11 117.955 118.125 2.595 7.701 o
-1 -5 -10 55.693 56.122 1.429 25.410 o
-1 -5 -9 187.971 188.687 3.727 3.734 o
-1 -5 -8 135.955 138.266 2.775 6.737 o
-1 -5 -7 131.780 130.749 2.602 7.660 o
-1 -5 -6 80.210 79.362 1.663 18.746 o
-1 -5 -5 144.809 146.804 2.816 6.541 o
-1 -5 -4 78.175 76.332 1.560 21.317 o
-1 -5 -3 259.745 260.394 4.783 2.267 o
-1 -5 -2 79.268 80.335 1.594 20.404 o
-1 -5 -1 343.496 351.766 6.419 1.259 o
-1 -4 -21 0.642 0.255 0.518 193.560 o
-1 -4 -20 0.917 1.056 0.559 165.947 o
-1 -4 -19 0.289 0.814 0.587 150.696 o
-1 -4 -18 40.320 39.384 1.408 26.163 o
-1 -4 -17 6.484 6.164 0.711 102.628 o
-1 -4 -16 80.178 80.549 2.147 11.257 o
-1 -4 -15 6.296 5.632 0.628 131.479 o
-1 -4 -14 53.647 53.237 1.553 21.507 o
-1 -4 -13 14.604 15.275 0.780 85.267 o
-1 -4 -12 109.401 107.151 2.430 8.787 o
-1 -4 -11 34.823 35.126 1.077 44.739 o
-1 -4 -10 18.008 17.822 0.704 104.650 o
-1 -4 -9 21.326 22.439 0.752 91.640 o
-1 -4 -8 304.267 300.800 5.605 1.651 o
-1 -4 -7 60.226 60.981 1.353 28.342 o
-1 -4 -6 357.712 360.788 6.571 1.201 o
-1 -4 -5 242.965 249.130 4.590 2.462 o
-1 -4 -4 95.159 93.581 1.836 15.388 o
-1 -4 -3 1494.190 1490.590 27.340 0.069 o
-1 -4 -2 331.562 330.998 6.033 1.425 o
-1 -4 -1 207.308 215.419 3.927 3.363 o
-1 -3 -21 3.560 3.727 0.600 143.847 o
-1 -3 -20 2.902 2.920 0.614 137.454 o
-1 -3 -19 2.897 2.885 0.649 123.221 o
-1 -3 -18 10.285 10.188 0.814 78.194 o
-1 -3 -17 4.624 4.721 0.676 113.367 o
-1 -3 -16 5.241 5.432 0.670 115.717 o
-1 -3 -15 3.699 3.361 0.566 161.924 o
-1 -3 -14 25.895 25.959 1.022 49.707 o
-1 -3 -13 87.728 87.044 2.105 11.704 o
-1 -3 -12 47.074 46.059 1.311 30.160 o
-1 -3 -11 92.944 92.304 2.091 11.859 o
-1 -3 -10 11.624 11.651 0.566 161.924 o
-1 -3 -9 91.771 89.757 1.919 14.088 o
-1 -3 -8 180.348 184.187 3.548 4.121 o
-1 -3 -7 152.955 151.518 2.920 6.085 o
-1 -3 -6 347.687 343.870 6.253 1.326 o
-1 -3 -5 369.618 367.366 6.681 1.162 o
-1 -3 -4 249.278 247.929 4.514 2.546 o
-1 -3 -3 1614.440 1587.460 28.845 0.062 o
-1 -3 -2 2163.010 2095.120 37.610 0.037 o
-1 -3 -1 310.454 309.897 5.667 1.615 o
-1 -2 -21 4.066 4.148 0.614 137.454 o
-1 -2 -20 1.708 2.105 0.600 143.847 o
-1 -2 -19 4.582 3.707 0.676 113.367 o
-1 -2 -18 14.301 13.811 0.883 66.454 o
-1 -2 -17 7.679 7.544 0.739 95.098 o
-1 -2 -16 27.389 27.216 1.139 39.992 o
-1 -2 -15 4.582 4.763 0.594 147.212 o
-1 -2 -14 3.363 3.354 0.525 188.500 o
-1 -2 -13 12.246 13.031 0.704 104.650 o
-1 -2 -12 37.601 38.584 1.160 38.576 o
-1 -2 -11 40.575 41.137 1.160 38.576 o
-1 -2 -10 101.432 102.298 2.209 10.633 o
-1 -2 -9 56.786 56.005 1.311 30.160 o
-1 -2 -8 146.831 148.040 2.892 6.202 o
-1 -2 -7 417.814 418.283 7.634 0.890 o
-1 -2 -6 4.974 5.197 0.290 617.220 o
-1 -2 -5 752.400 748.701 13.653 0.278 o
-1 -2 -4 110.262 111.395 2.105 11.704 o
-1 -2 -3 998.920 990.211 18.208 0.156 o
-1 -2 -2 956.249 942.979 17.304 0.173 o
-1 -2 -1 561.981 553.844 10.133 0.505 o
-1 -1 -21 6.303 5.901 0.670 115.717 o
-1 -1 -20 10.184 10.181 0.794 82.327 o
-1 -1 -19 6.435 6.467 0.718 100.664 o
-1 -1 -18 10.406 10.402 0.821 76.886 o
-1 -1 -17 9.195 8.987 0.773 86.797 o
-1 -1 -16 4.178 4.473 0.628 131.479 o
-1 -1 -15 27.858 28.348 1.091 43.614 o
-1 -1 -14 4.682 4.887 0.559 165.947 o
-1 -1 -13 2.879 3.134 0.483 222.199 o
-1 -1 -12 43.768 45.803 1.284 31.471 o
-1 -1 -11 135.259 134.622 2.830 6.477 o
-1 -1 -10 44.956 45.562 1.187 36.803 o
-1 -1 -9 5.802 5.736 0.380 359.926 o
-1 -1 -8 202.193 197.660 3.762 3.666 o
-1 -1 -7 88.173 87.831 1.781 16.357 o
-1 -1 -6 2.454 2.595 0.228 999.795 o
-1 -1 -5 358.635 351.946 6.419 1.259 o
-1 -1 -4 828.839 832.301 15.233 0.224 o
-1 -1 -3 258.508 258.772 4.714 2.334 o
-1 -1 -2 1636.390 1585.860 28.506 0.064 o
-1 -1 -1 603.340 601.014 10.961 0.432 o
0 0 2 3648.100 3253.360 55.370 0.017 o
0 0 4 0.749 0.545 0.159 2058.180 o
0 0 6 169.660 168.795 3.182 5.123 o
0 0 8 577.850 577.049 10.567 0.465 o
0 0 10 516.553 517.793 9.518 0.573 o
0 0 12 136.378 137.679 2.940 6.000 o
0 0 14 38.870 38.611 1.256 32.870 o
0 0 16 4.087 4.190 0.621 134.417 o
0 0 18 7.454 7.744 0.745 93.345 o
0 0 20 4.609 5.163 0.697 106.732 o
0 1 1 348.770 353.174 6.461 1.243 o
0 1 2 617.687 610.277 11.237 0.411 o
0 1 3 3648.710 3347.050 60.436 0.014 o
0 1 4 296.939 289.674 5.308 1.841 o
0 1 5 3841.090 3559.620 65.074 0.012 o
0 1 6 1285.410 1265.490 22.826 0.100 o
0 1 7 321.172 320.078 5.881 1.500 o
0 1 8 154.436 151.677 2.954 5.944 o
0 1 9 130.964 131.260 2.644 7.422 o
0 1 10 60.659 59.497 1.436 25.166 o
0 1 11 43.440 43.256 1.194 36.379 o
0 1 12 14.940 15.130 0.704 104.650 o
0 1 13 59.352 59.256 1.588 20.582 o
0 1 14 12.202 12.286 0.725 98.755 o
0 1 15 0.623 0.828 0.476 228.687 o
0 1 16 0.804 0.649 0.531 183.636 o
0 1 17 0.054 0.435 0.538 178.957 o
0 1 18 4.177 4.549 0.670 115.717 o
0 1 19 4.690 4.569 0.663 118.140 o
0 1 20 38.142 37.900 1.367 27.772 o
0 1 21 0.606 0.435 0.538 178.957 o
0 2 0 6269.460 5155.730 92.000 0.006 o
0 2 1 1664.210 1599.870 28.686 0.063 o
0 2 2 1469.630 1424.170 25.283 0.081 o
0 2 3 540.401 537.775 9.850 0.535 o
0 2 4 16.924 16.634 0.442 265.815 o
0 2 5 36.909 37.038 0.828 75.609 o
0 2 6 557.101 545.768 9.994 0.519 o
0 2 7 910.480 892.965 15.999 0.203 o
0 2 8 2.140 2.809 0.290 617.220 o
0 2 9 21.425 22.060 0.697 106.732 o
0 2 10 238.402 239.922 4.652 2.397 o
0 2 11 8.920 8.883 0.538 178.957 o
0 2 12 7.132 6.757 0.531 183.636 o
0 2 13 5.210 5.039 0.525 188.500 o
0 2 14 115.185 113.894 2.644 7.422 o
0 2 15 54.492 53.568 1.588 20.582 o
0 2 16 20.851 20.576 1.008 51.078 o
0 2 17 4.651 4.680 0.670 115.717 o
0 2 18 8.429 8.787 0.773 86.797 o
0 2 19 4.296 4.307 0.663 118.140 o
0 2 20 3.630 3.879 0.649 123.221 o
0 2 21 13.099 13.377 0.828 75.609 o
0 3 1 4787.630 4301.270 73.481 0.010 o
0 3 2 173.008 173.060 3.175 5.145 o
0 3 3 0.503 0.490 0.159 2058.180 o
0 3 4 249.509 248.171 4.549 2.507 o
0 3 5 592.707 589.294 10.809 0.444 o
0 3 6 201.266 202.850 3.803 3.586 o
0 3 7 1.978 2.361 0.269 715.830 o
0 3 8 1.926 1.843 0.283 647.696 o
0 3 9 124.841 122.363 2.506 8.263 o
0 3 10 88.121 86.471 1.946 13.691 o
0 3 11 129.162 127.050 2.719 7.014 o
0 3 12 18.010 17.214 0.759 89.981 o
0 3 13 102.581 99.993 2.347 9.418 o
0 3 14 1.232 1.180 0.483 222.199 o
0 3 15 21.410 21.031 0.959 56.352 o
0 3 16 22.938 22.494 1.049 47.125 o
0 3 17 16.546 15.924 0.932 59.741 o
0 3 18 17.898 17.511 0.973 54.765 o
0 3 19 20.827 20.555 1.056 46.511 o
0 3 20 16.905 16.276 0.925 60.636 o
0 3 21 8.246 8.455 0.711 102.628 o
0 4 0 16.667 16.897 0.435 274.320 o
0 4 1 431.955 430.777 7.875 0.836 o
0 4 2 21.259 20.714 0.511 198.827 o
0 4 3 79.167 80.115 1.574 20.945 o
0 4 4 90.097 89.357 1.760 16.744 o
0 4 5 239.068 235.491 4.362 2.726 o
0 4 6 65.240 66.876 1.422 25.657 o
0 4 7 228.818 227.146 4.286 2.823 o
0 4 8 25.788 25.711 0.752 91.640 o
0 4 9 0.349 0.739 0.311 537.668 o
0 4 10 0.575 0.925 0.352 418.599 o
0 4 11 5.067 5.322 0.483 222.199 o
0 4 12 0.330 0.745 0.407 312.777 o
0 4 13 0.894 0.739 0.449 257.699 o
0 4 14 118.150 115.896 2.706 7.085 o
0 4 15 0.287 -0.117 0.490 215.984 o
0 4 16 18.226 17.214 0.946 58.009 o
0 4 17 0.236 0.028 0.559 165.947 o
0 4 18 0.175 0.559 0.573 158.046 o
0 4 19 9.640 9.242 0.808 79.537 o
0 4 20 2.539 2.595 0.600 143.847 o
0 4 21 7.546 7.772 0.690 108.878 o
0 5 1 70.910 70.783 1.415 25.908 o
0 5 2 1.503 2.029 0.200 1294.620 o
0 5 3 27.440 28.154 0.683 111.088 o
0 5 4 97.741 97.405 1.933 13.887 o
0 5 5 622.507 607.902 11.126 0.419 o
0 5 6 66.626 65.420 1.422 25.657 o
0 5 7 7.738 7.917 0.407 312.777 o
0 5 8 11.366 11.264 0.504 204.312 o
0 5 9 60.617 60.671 1.470 23.998 o
0 5 10 28.662 28.203 0.918 61.551 o
0 5 11 46.136 46.107 1.298 30.805 o
0 5 12 20.508 20.375 0.856 70.810 o
0 5 13 21.357 21.687 0.925 60.636 o
0 5 14 19.854 18.505 0.890 65.427 o
0 5 15 0.079 0.262 0.511 198.827 o
0 5 16 4.416 4.562 0.663 118.140 o
0 5 17 8.518 8.441 0.766 88.368 o
0 5 18 7.793 7.579 0.745 93.345 o
0 5 19 3.717 3.548 0.656 120.640 o
0 5 20 0.020 0.110 0.545 174.455 o
0 5 21 0.003 -0.276 0.525 188.500 o
0 6 0 497.097 507.191 9.270 0.604 o
0 6 1 27.375 27.443 0.683 111.088 o
0 6 2 143.611 142.808 2.726 6.978 o
0 6 3 251.808 254.569 4.714 2.334 o
0 6 4 1.514 1.456 0.242 888.797 o
0 6 5 74.071 76.553 1.615 19.884 o
0 6 6 1.771 1.622 0.283 647.696 o
0 6 7 23.590 23.758 0.732 96.901 o
0 6 8 111.818 109.304 2.326 9.587 o
0 6 9 32.696 32.344 0.980 53.996 o
0 6 10 0.630 0.904 0.380 359.926 o
0 6 11 55.873 55.066 1.484 23.554 o
0 6 12 5.723 5.598 0.559 165.947 o
0 6 13 43.028 42.573 1.346 28.633 o
0 6 14 0.057 0.159 0.476 228.687 o
0 6 15 86.402 83.089 2.181 10.903 o
0 6 16 0.036 0.124 0.552 170.121 o
0 6 17 31.473 31.108 1.249 33.234 o
0 6 18 11.825 12.376 0.849 71.966 o
0 6 19 1.433 1.008 0.594 147.212 o
0 6 20 0.407 0.959 0.552 170.121 o
0 7 1 7.810 8.428 0.373 373.380 o
0 7 2 247.989 250.007 4.645 2.404 o
0 7 3 0.366 0.400 0.235 941.848 o
0 7 4 217.134 212.935 4.031 3.192 o
0 7 5 39.593 39.246 0.987 53.243 o
0 7 6 13.299 13.653 0.538 178.957 o
0 7 7 32.750 33.262 0.953 57.172 o
0 7 8 56.032 54.776 1.380 27.219 o
0 7 9 27.252 27.423 0.918 61.551 o
0 7 10 48.176 47.177 1.325 29.535 o
0 7 11 2.973 3.389 0.490 215.984 o
0 7 12 10.280 10.360 0.683 111.088 o
0 7 13 56.076 56.481 1.629 19.549 o
0 7 14 0.073 -0.110 0.483 222.199 o
0 7 15 4.613 4.790 0.663 118.140 o
0 7 16 3.560 3.147 0.635 128.636 o
0 7 17 2.278 2.492 0.628 131.479 o
0 7 18 0.433 0.414 0.580 154.305 o
0 7 19 14.976 15.206 0.897 64.425 o
0 7 20 12.502 12.189 0.794 82.327 o
0 8 0 130.312 129.438 2.547 7.996 o
0 8 1 52.628 52.706 1.208 35.552 o
0 8 2 37.562 37.845 0.946 58.009 o
0 8 3 63.742 62.272 1.394 26.683 o
0 8 4 122.785 122.405 2.471 8.495 o
0 8 5 40.123 40.123 1.035 48.390 o
0 8 6 53.592 54.500 1.346 28.633 o
0 8 7 0.159 0.366 0.338 453.468 o
0 8 8 11.891 11.837 0.607 140.596 o
0 8 9 23.978 23.143 0.863 69.682 o
0 8 10 47.528 46.970 1.346 28.633 o
0 8 11 19.764 19.747 0.863 69.682 o
0 8 12 2.628 2.885 0.525 188.500 o
0 8 13 14.617 14.937 0.828 75.609 o
0 8 14 22.230 21.887 1.042 47.751 o
0 8 15 43.838 42.090 1.456 24.455 o
0 8 16 2.358 2.098 0.614 137.454 o
0 8 17 2.699 2.706 0.628 131.479 o
0 8 18 4.342 4.141 0.676 113.367 o
0 8 19 2.282 2.692 0.607 140.596 o
0 8 20 5.309 4.611 0.649 123.221 o
0 9 1 1.810 1.788 0.304 562.385 o
0 9 2 99.585 98.357 2.064 12.179 o
0 9 3 16.076 15.806 0.594 147.212 o
0 9 4 45.787 45.990 1.180 37.235 o
0 9 5 137.755 136.527 2.816 6.541 o
0 9 6 27.943 27.416 0.890 65.427 o
0 9 7 15.393 15.537 0.683 111.088 o
0 9 8 0.767 0.531 0.393 335.111 o
0 9 9 70.591 70.258 1.774 16.484 o
0 9 10 82.251 82.157 2.029 12.596 o
0 9 11 18.273 17.663 0.849 71.966 o
0 9 12 7.356 7.420 0.649 123.221 o
0 9 13 21.759 21.742 1.028 49.042 o
0 9 14 0.659 0.359 0.552 170.121 o
0 9 15 1.741 1.884 0.607 140.596 o
0 9 16 56.059 54.100 1.684 18.288 o
0 9 17 0.001 0.255 0.573 158.046 o
0 9 18 2.120 1.981 0.607 140.596 o
0 9 19 15.267 15.275 0.863 69.682 o
0 10 0 1.966 2.485 0.373 373.380 o
0 10 1 238.034 243.049 4.666 2.383 o
0 10 2 7.768 7.924 0.483 222.199 o
0 10 3 50.786 52.250 1.325 29.535 o
0 10 4 1.194 1.491 0.366 387.603 o
0 10 5 64.491 65.399 1.601 20.229 o
0 10 6 3.252 3.403 0.442 265.815 o
0 10 7 0.424 0.732 0.393 335.111 o
0 10 8 24.378 24.448 0.925 60.636 o
0 10 9 2.157 1.967 0.469 235.462 o
0 10 10 1.519 1.380 0.483 222.199 o
0 10 11 0.977 1.173 0.497 210.026 o
0 10 12 0.000 0.366 0.490 215.984 o
0 10 13 0.771 0.766 0.552 170.121 o
0 10 14 0.170 0.214 0.559 165.947 o
0 10 15 0.173 0.228 0.566 161.924 o
0 10 16 0.026 0.428 0.573 158.046 o
0 10 17 9.600 10.305 0.814 78.194 o
0 10 18 2.890 2.871 0.607 140.596 o
0 10 19 1.871 1.774 0.552 170.121 o
0 11 1 44.323 45.700 1.236 33.981 o
0 11 2 6.062 6.005 0.476 228.687 o
0 11 3 1.709 1.746 0.400 323.655 o
0 11 4 9.277 9.249 0.573 158.046 o
0 11 5 3.287 3.962 0.469 235.462 o
0 11 6 3.802 4.238 0.490 215.984 o
0 11 7 0.586 0.739 0.435 274.320 o
0 11 8 8.175 8.131 0.621 134.417 o
0 11 9 2.112 2.126 0.504 204.312 o
0 11 10 52.577 52.457 1.553 21.507 o
0 11 11 5.099 5.480 0.621 134.417 o
0 11 12 1.135 1.277 0.573 158.046 o
0 11 13 11.613 11.340 0.835 74.365 o
0 11 14 0.784 1.001 0.580 154.305 o
0 11 15 8.061 8.103 0.766 88.368 o
0 11 16 22.336 21.390 1.070 45.319 o
0 11 17 0.088 0.235 0.552 170.121 o
0 11 18 1.036 1.284 0.552 170.121 o
0 12 0 31.586 31.730 1.022 49.707 o
0 12 1 10.282 10.077 0.600 143.847 o
0 12 2 0.004 0.262 0.387 347.186 o
0 12 3 2.315 2.043 0.442 265.815 o
0 12 4 86.701 87.451 2.078 12.017 o
0 12 5 0.000 0.069 0.414 302.438 o
0 12 6 3.541 3.472 0.511 198.827 o
0 12 7 52.435 52.871 1.512 22.701 o
0 12 8 7.499 6.930 0.621 134.417 o
0 12 9 20.368 20.417 0.939 58.865 o
0 12 10 40.397 41.068 1.374 27.494 o
0 12 11 2.500 2.719 0.614 137.454 o
0 12 12 0.098 0.476 0.552 170.121 o
0 12 13 0.486 0.449 0.580 154.305 o
0 12 14 18.701 19.078 1.001 51.785 o
0 12 15 8.489 8.165 0.794 82.327 o
0 12 16 5.681 5.825 0.704 104.650 o
0 12 17 1.590 1.588 0.566 161.924 o
0 12 18 0.806 1.201 0.545 174.455 o
0 13 1 13.005 13.259 0.711 102.628 o
0 13 2 27.078 28.051 1.008 51.078 o
0 13 3 0.006 0.028 0.428 283.241 o
0 13 4 74.883 74.151 1.891 14.502 o
0 13 5 0.032 0.490 0.449 257.699 o
0 13 6 0.057 0.097 0.449 257.699 o
0 13 7 2.869 2.823 0.545 174.455 o
0 13 8 1.955 2.154 0.545 174.455 o
0 13 9 17.324 17.649 0.946 58.009 o
0 13 10 4.116 3.782 0.649 123.221 o
0 13 11 7.112 6.868 0.732 96.901 o
0 13 12 0.599 0.994 0.580 154.305 o
0 13 13 21.704 21.397 1.056 46.511 o
0 13 14 0.571 0.794 0.600 143.847 o
0 13 15 0.293 0.621 0.580 154.305 o
0 13 16 0.280 0.497 0.559 165.947 o
0 13 17 0.380 -0.173 0.518 193.560 o
0 14 0 11.885 12.141 0.732 96.901 o
0 14 1 13.436 12.790 0.745 93.345 o
0 14 2 63.478 66.103 1.767 16.613 o
0 14 3 1.771 2.340 0.525 188.500 o
0 14 4 18.289 18.885 0.897 64.425 o
0 14 5 0.790 0.407 0.483 222.199 o
0 14 6 0.849 1.222 0.511 198.827 o
0 14 7 43.155 44.513 1.477 23.774 o
0 14 8 0.007 -0.248 0.545 174.455 o
0 14 9 24.147 23.516 1.091 43.614 o
0 14 10 0.303 0.214 0.573 158.046 o
0 14 11 4.375 4.079 0.670 115.717 o
0 14 12 0.166 -0.076 0.559 165.947 o
0 14 13 4.793 4.486 0.704 104.650 o
0 14 14 20.806 21.418 1.056 46.511 o
0 14 15 4.412 4.859 0.670 115.717 o
0 14 16 0.006 0.035 0.511 198.827 o
0 15 1 22.870 23.399 1.001 51.785 o
0 15 2 9.580 9.615 0.718 100.664 o
0 15 3 68.279 70.410 1.905 14.293 o
0 15 4 11.606 11.941 0.780 85.267 o
0 15 5 16.364 16.890 0.925 60.636 o
0 15 6 29.953 29.845 1.201 35.962 o
0 15 7 21.825 22.011 1.063 45.909 o
0 15 8 86.716 85.581 2.250 10.245 o
0 15 9 7.247 7.096 0.759 89.981 o
0 15 10 13.159 13.777 0.897 64.425 o
0 15 11 4.980 5.308 0.697 106.732 o
0 15 12 4.791 5.232 0.711 102.628 o
0 15 13 2.327 2.388 0.635 128.636 o
0 15 14 9.011 9.449 0.773 86.797 o
0 15 15 0.023 -0.311 0.518 193.560 o
0 16 0 169.407 173.599 3.845 3.509 o
0 16 1 8.441 8.655 0.766 88.368 o
0 16 2 33.564 35.229 1.311 30.160 o
0 16 3 42.225 40.813 1.422 25.657 o
0 16 4 1.913 2.485 0.614 137.454 o
0 16 5 0.044 0.007 0.545 174.455 o
0 16 6 13.141 13.777 0.890 65.427 o
0 16 7 1.012 0.939 0.600 143.847 o
0 16 8 19.579 19.830 1.035 48.390 o
0 16 9 0.227 0.290 0.573 158.046 o
0 16 10 11.837 11.575 0.842 73.151 o
0 16 11 1.636 1.401 0.614 137.454 o
0 16 12 11.060 11.589 0.842 73.151 o
0 16 13 1.667 1.905 0.594 147.212 o
0 16 14 13.011 13.087 0.814 78.194 o
0 17 1 47.864 48.613 1.588 20.582 o
0 17 2 49.357 47.991 1.581 20.762 o
0 17 3 19.185 18.960 1.015 50.385 o
0 17 4 17.749 17.373 0.973 54.765 o
0 17 5 6.831 6.343 0.739 95.098 o
0 17 6 39.509 40.599 1.436 25.166 o
0 17 7 17.723 18.291 1.001 51.785 o
0 17 8 9.320 9.594 0.794 82.327 o
0 17 9 0.935 1.070 0.607 140.596 o
0 17 10 0.152 0.179 0.566 161.924 o
0 17 11 1.788 1.505 0.594 147.212 o
0 17 12 0.901 1.111 0.566 161.924 o
0 17 13 10.463 10.754 0.752 91.640 o
0 18 0 1.680 2.257 0.621 134.417 o
0 18 1 28.678 27.913 1.194 36.379 o
0 18 2 2.246 2.388 0.635 128.636 o
0 18 3 42.131 41.476 1.456 24.455 o
0 18 4 0.028 0.048 0.580 154.305 o
0 18 5 3.458 3.796 0.670 115.717 o
0 18 6 0.093 -0.110 0.580 154.305 o
0 18 7 56.398 55.294 1.739 17.145 o
0 18 8 1.092 1.139 0.607 140.596 o
0 18 9 1.364 1.408 0.594 147.212 o
0 18 10 3.386 3.030 0.621 134.417 o
0 18 11 0.714 0.939 0.545 174.455 o
0 18 12 3.955 4.148 0.628 131.479 o
0 19 1 4.372 4.583 0.676 113.367 o
0 19 2 4.437 3.934 0.697 106.732 o
0 19 3 0.950 1.380 0.614 137.454 o
0 19 4 6.848 6.888 0.759 89.981 o
0 19 5 1.954 1.836 0.628 131.479 o
0 19 6 18.956 19.209 1.008 51.078 o
0 19 7 1.263 1.056 0.594 147.212 o
0 19 8 1.172 1.077 0.573 158.046 o
0 19 9 1.771 1.815 0.573 158.046 o
0 19 10 0.006 0.166 0.511 198.827 o
0 20 0 15.784 15.786 0.946 58.009 o
0 20 1 0.281 0.297 0.580 154.305 o
0 20 2 0.603 1.201 0.587 150.696 o
0 20 3 11.404 10.988 0.821 76.886 o
0 20 4 0.477 0.580 0.566 161.924 o
0 20 5 0.032 -0.062 0.545 174.455 o
0 20 6 0.080 0.083 0.538 178.957 o
0 20 7 0.010 -0.090 0.518 193.560 o
0 20 8 1.297 0.690 0.552 170.121 o
0 21 1 0.131 0.345 0.531 183.636 o
0 21 2 0.008 -0.083 0.525 188.500 o
0 21 3 1.081 1.049 0.545 174.455 o
0 21 4 0.007 -0.041 0.511 198.827 o
0 21 5 2.462 2.147 0.594 147.212 o
1 0 1 457.027 444.823 8.193 0.773 o
1 0 2 4142.130 3605.880 64.812 0.012 o
1 0 3 1268.940 1231.720 22.529 0.102 o
1 0 4 1550.460 1509.330 27.588 0.068 o
1 0 5 28.303 28.382 0.670 115.717 o
1 0 6 42.889 43.070 0.959 56.352 o
1 0 7 3.015 2.588 0.255 795.308 o
1 0 8 46.669 48.116 1.118 41.487 o
1 0 9 0.625 0.814 0.276 680.485 o
1 0 10 3.398 3.603 0.380 359.926 o
1 0 11 0.042 0.580 0.352 418.599 o
1 0 12 38.837 39.005 1.160 38.576 o
1 0 13 23.701 23.668 0.918 61.551 o
1 0 14 11.907 12.831 0.732 96.901 o
1 0 15 16.345 16.358 0.842 73.151 o
1 0 16 0.093 -0.235 0.497 210.026 o
1 0 17 0.976 0.573 0.559 165.947 o
1 0 18 11.806 11.630 0.842 73.151 o
1 0 19 0.810 0.041 0.566 161.924 o
1 0 20 0.433 0.414 0.566 161.924 o
1 0 21 3.782 4.473 0.614 137.454 o
1 1 0 98.816 99.227 1.801 15.983 o
1 1 1 601.914 619.760 11.299 0.406 o
1 1 2 1634.760 1586.540 28.803 0.063 o
1 1 3 257.834 259.863 4.742 2.307 o
1 1 4 828.078 814.852 14.971 0.231 o
1 1 5 358.363 355.583 6.495 1.230 o
1 1 6 2.446 2.630 0.228 999.795 o
1 1 7 88.425 88.487 1.795 16.106 o
1 1 8 202.404 202.671 3.851 3.497 o
1 1 9 5.771 5.770 0.380 359.926 o
1 1 10 44.792 44.264 1.166 38.121 o
1 1 11 135.080 135.933 2.858 6.352 o
1 1 12 44.093 44.540 1.270 32.159 o
1 1 13 2.822 3.348 0.490 215.984 o
1 1 14 4.749 4.583 0.552 170.121 o
1 1 15 27.868 27.982 1.084 44.171 o
1 1 16 4.183 4.190 0.628 131.479 o
1 1 17 9.197 8.821 0.766 88.368 o
1 1 18 10.401 10.968 0.821 76.886 o
1 1 19 6.432 5.943 0.704 104.650 o
1 1 20 10.184 9.353 0.787 83.778 o
1 1 21 6.307 6.322 0.670 115.717 o
1 2 0 3014.060 2725.090 46.659 0.024 o
1 2 1 562.250 560.656 10.312 0.488 o
1 2 2 956.290 933.330 17.214 0.175 o
1 2 3 1000.200 969.732 17.946 0.161 o
1 2 4 110.473 108.524 2.071 12.098 o
1 2 5 752.504 739.749 13.597 0.281 o
1 2 6 5.051 5.246 0.290 617.220 o
1 2 7 417.781 418.497 7.675 0.880 o
1 2 8 146.535 147.273 2.892 6.202 o
1 2 9 56.656 56.074 1.318 29.845 o
1 2 10 101.163 102.857 2.223 10.501 o
1 2 11 40.584 40.426 1.146 39.511 o
1 2 12 37.573 38.204 1.153 39.040 o
1 2 13 12.307 11.644 0.676 113.367 o
1 2 14 3.339 3.037 0.525 188.500 o
1 2 15 4.560 4.307 0.587 150.696 o
1 2 16 27.336 27.105 1.146 39.511 o
1 2 17 7.787 8.076 0.752 91.640 o
1 2 18 14.428 14.440 0.904 63.445 o
1 2 19 4.582 4.721 0.704 104.650 o
1 2 20 1.720 1.815 0.600 143.847 o
1 2 21 4.058 3.617 0.600 143.847 o
1 3 0 78.925 77.402 1.470 23.998 o
1 3 1 310.986 315.502 5.763 1.562 o
1 3 2 2162.830 2057.320 37.210 0.037 o
1 3 3 1613.910 1579.210 28.858 0.062 o
1 3 4 249.492 248.405 4.555 2.499 o
1 3 5 369.001 370.796 6.799 1.122 o
1 3 6 348.135 349.254 6.391 1.270 o
1 3 7 152.789 153.879 2.982 5.834 o
1 3 8 180.173 184.263 3.568 4.073 o
1 3 9 91.838 89.833 1.933 13.887 o
1 3 10 11.568 12.017 0.573 158.046 o
1 3 11 93.153 93.933 2.133 11.403 o
1 3 12 46.921 48.578 1.360 28.055 o
1 3 13 87.948 87.458 2.119 11.552 o
1 3 14 26.046 25.552 1.008 51.078 o
1 3 15 3.687 3.617 0.566 161.924 o
1 3 16 5.243 5.225 0.676 113.367 o
1 3 17 4.569 4.707 0.670 115.717 o
1 3 18 10.273 9.932 0.801 80.914 o
1 3 19 2.879 3.272 0.656 120.640 o
1 3 20 2.912 3.354 0.635 128.636 o
1 3 21 3.569 3.769 0.600 143.847 o
1 4 0 13.899 13.715 0.380 359.926 o
1 4 1 207.466 212.886 3.893 3.423 o
1 4 2 331.698 324.075 5.964 1.459 o
1 4 3 1493.780 1443.210 26.719 0.073 o
1 4 4 95.160 93.236 1.843 15.273 o
1 4 5 242.850 244.940 4.555 2.499 o
1 4 6 357.370 357.709 6.605 1.189 o
1 4 7 60.174 59.739 1.339 28.929 o
1 4 8 304.493 297.535 5.598 1.655 o
1 4 9 21.425 21.093 0.725 98.755 o
1 4 10 17.860 18.339 0.718 100.664 o
1 4 11 34.796 35.837 1.091 43.614 o
1 4 12 109.428 109.242 2.478 8.448 o
1 4 13 14.639 15.123 0.773 86.797 o
1 4 14 53.614 53.430 1.560 21.317 o
1 4 15 6.267 6.329 0.642 125.885 o
1 4 16 80.001 78.258 2.105 11.704 o
1 4 17 6.454 6.730 0.718 100.664 o
1 4 18 40.500 40.426 1.429 25.410 o
1 4 19 0.289 0.407 0.587 150.696 o
1 4 20 0.925 1.422 0.566 161.924 o
1 4 21 0.638 0.821 0.525 188.500 o
1 5 0 355.683 361.271 6.605 1.189 o
1 5 1 344.099 349.993 6.398 1.267 o
1 5 2 79.232 79.376 1.581 20.762 o
1 5 3 259.249 261.347 4.804 2.248 o
1 5 4 78.045 77.423 1.588 20.582 o
1 5 5 144.769 146.804 2.837 6.445 o
1 5 6 80.469 80.501 1.698 17.992 o
1 5 7 131.521 130.432 2.616 7.580 o
1 5 8 135.878 136.747 2.761 6.805 o
1 5 9 187.996 188.383 3.755 3.679 o
1 5 10 55.367 56.053 1.436 25.166 o
1 5 11 117.993 118.815 2.616 7.580 o
1 5 12 39.383 39.108 1.222 34.753 o
1 5 13 208.547 207.682 4.328 2.770 o
1 5 14 17.858 18.615 0.890 65.427 o
1 5 15 11.827 11.768 0.808 79.537 o
1 5 16 8.386 8.186 0.766 88.368 o
1 5 17 30.968 30.756 1.249 33.234 o
1 5 18 2.966 3.320 0.649 123.221 o
1 5 19 3.322 2.409 0.628 131.479 o
1 5 20 5.951 5.722 0.683 111.088 o
1 5 21 4.726 4.424 0.635 128.636 o
1 6 0 220.220 224.303 4.155 3.004 o
1 6 1 86.156 83.800 1.684 18.288 o
1 6 2 142.858 142.490 2.733 6.943 o
1 6 3 132.865 136.423 2.637 7.461 o
1 6 4 141.180 140.316 2.733 6.943 o
1 6 5 66.638 66.517 1.449 24.689 o
1 6 6 132.658 132.482 2.650 7.384 o
1 6 7 123.623 122.757 2.512 8.217 o
1 6 8 41.527 42.083 1.125 40.979 o
1 6 9 120.767 119.609 2.568 7.868 o
1 6 10 22.049 22.370 0.835 74.365 o
1 6 11 67.906 66.469 1.698 17.992 o
1 6 12 42.471 42.414 1.305 30.480 o
1 6 13 32.738 32.151 1.139 39.992 o
1 6 14 0.368 -0.214 0.476 228.687 o
1 6 15 49.393 47.591 1.539 21.894 o
1 6 16 21.512 20.541 1.028 49.042 o
1 6 17 10.908 10.836 0.828 75.609 o
1 6 18 33.950 33.269 1.270 32.159 o
1 6 19 32.685 32.178 1.270 32.159 o
1 6 20 0.302 0.483 0.545 174.455 o
1 7 0 337.878 337.941 6.184 1.356 o
1 7 1 192.176 191.786 3.631 3.935 o
1 7 2 241.802 237.603 4.452 2.617 o
1 7 3 56.892 58.076 1.291 31.136 o
1 7 4 20.984 21.832 0.656 120.640 o
1 7 5 95.958 95.279 1.988 13.127 o
1 7 6 197.410 199.489 3.858 3.484 o
1 7 7 43.778 43.995 1.160 38.576 o
1 7 8 25.247 24.834 0.835 74.365 o
1 7 9 34.071 33.628 1.035 48.390 o
1 7 10 20.603 20.431 0.821 76.886 o
1 7 11 86.115 85.305 2.078 12.017 o
1 7 12 55.943 55.453 1.567 21.129 o
1 7 13 13.490 13.542 0.780 85.267 o
1 7 14 14.283 14.005 0.849 71.966 o
1 7 15 2.239 1.905 0.600 143.847 o
1 7 16 28.749 27.851 1.187 36.803 o
1 7 17 5.395 4.832 0.683 111.088 o
1 7 18 1.933 2.043 0.621 134.417 o
1 7 19 2.802 2.913 0.635 128.636 o
1 7 20 0.298 0.683 0.531 183.636 o
1 8 0 25.540 25.131 0.711 102.628 o
1 8 1 11.463 11.692 0.469 235.462 o
1 8 2 291.034 292.131 5.453 1.745 o
1 8 3 9.423 9.097 0.435 274.320 o
1 8 4 187.096 189.633 3.672 3.847 o
1 8 5 35.357 36.354 0.973 54.765 o
1 8 6 4.615 4.183 0.400 323.655 o
1 8 7 15.927 15.095 0.649 123.221 o
1 8 8 200.206 198.578 4.003 3.237 o
1 8 9 32.294 32.468 1.049 47.125 o
1 8 10 15.046 14.764 0.739 95.098 o
1 8 11 16.964 16.469 0.801 80.914 o
1 8 12 38.524 37.003 1.249 33.234 o
1 8 13 13.689 14.067 0.808 79.537 o
1 8 14 11.556 11.589 0.814 78.194 o
1 8 15 4.840 4.625 0.670 115.717 o
1 8 16 4.720 4.293 0.676 113.367 o
1 8 17 16.607 15.848 0.932 59.741 o
1 8 18 4.611 5.853 0.704 104.650 o
1 8 19 7.334 7.206 0.704 104.650 o
1 8 20 4.950 4.376 0.635 128.636 o
1 9 0 32.449 34.090 0.911 62.487 o
1 9 1 188.559 190.495 3.693 3.804 o
1 9 2 82.922 84.704 1.836 15.388 o
1 9 3 40.874 41.993 1.084 44.171 o
1 9 4 29.080 29.776 0.890 65.427 o
1 9 5 20.855 20.555 0.739 95.098 o
1 9 6 4.650 4.190 0.428 283.241 o
1 9 7 20.575 20.990 0.794 82.327 o
1 9 8 73.916 74.910 1.822 15.622 o
1 9 9 59.342 58.490 1.567 21.129 o
1 9 10 22.164 22.156 0.911 62.487 o
1 9 11 72.830 73.053 1.912 14.190 o
1 9 12 40.657 40.661 1.339 28.929 o
1 9 13 2.514 2.954 0.587 150.696 o
1 9 14 17.868 17.394 0.953 57.172 o
1 9 15 13.570 13.763 0.883 66.454 o
1 9 16 5.295 6.081 0.711 102.628 o
1 9 17 4.751 4.776 0.711 102.628 o
1 9 18 7.544 7.592 0.739 95.098 o
1 9 19 1.758 2.333 0.580 154.305 o
1 10 0 11.663 12.162 0.566 161.924 o
1 10 1 140.773 144.361 2.947 5.971 o
1 10 2 17.995 18.546 0.697 106.732 o
1 10 3 105.519 106.198 2.298 9.819 o
1 10 4 25.432 25.918 0.863 69.682 o
1 10 5 163.819 165.502 3.389 4.516 o
1 10 6 50.821 51.836 1.387 26.949 o
1 10 7 58.453 58.904 1.546 21.699 o
1 10 8 29.159 30.094 1.035 48.390 o
1 10 9 10.454 9.394 0.649 123.221 o
1 10 10 37.311 36.506 1.222 34.753 o
1 10 11 11.397 11.223 0.739 95.098 o
1 10 12 4.654 5.204 0.642 125.885 o
1 10 13 0.809 0.828 0.566 161.924 o
1 10 14 5.672 5.812 0.697 106.732 o
1 10 15 11.962 12.548 0.863 69.682 o
1 10 16 8.729 8.579 0.766 88.368 o
1 10 17 2.341 1.795 0.621 134.417 o
1 10 18 9.908 9.684 0.773 86.797 o
1 10 19 1.271 1.063 0.531 183.636 o
1 11 0 0.093 0.587 0.352 418.599 o
1 11 1 12.330 12.327 0.614 137.454 o
1 11 2 68.787 69.092 1.670 18.591 o
1 11 3 17.254 17.635 0.732 96.901 o
1 11 4 12.621 13.660 0.663 118.140 o
1 11 5 77.646 79.493 1.912 14.190 o
1 11 6 8.715 8.579 0.594 147.212 o
1 11 7 1.098 1.166 0.442 265.815 o
1 11 8 39.281 39.446 1.249 33.234 o
1 11 9 44.999 45.983 1.408 26.163 o
1 11 10 10.922 11.237 0.739 95.098 o
1 11 11 51.446 52.754 1.594 20.404 o
1 11 12 7.217 7.475 0.732 96.901 o
1 11 13 37.319 36.237 1.346 28.633 o
1 11 14 15.554 15.999 0.946 58.009 o
1 11 15 19.558 19.644 1.015 50.385 o
1 11 16 10.029 10.236 0.835 74.365 o
1 11 17 16.172 16.710 0.932 59.741 o
1 11 18 8.454 7.896 0.711 102.628 o
1 12 0 6.082 5.515 0.504 204.312 o
1 12 1 6.215 6.288 0.525 188.500 o
1 12 2 15.487 16.427 0.739 95.098 o
1 12 3 58.243 58.635 1.546 21.699 o
1 12 4 3.708 3.637 0.483 222.199 o
1 12 5 29.243 29.065 1.028 49.042 o
1 12 6 113.751 115.820 2.644 7.422 o
1 12 7 7.204 6.744 0.607 140.596 o
1 12 8 28.495 29.017 1.091 43.614 o
1 12 9 4.567 5.184 0.600 143.847 o
1 12 10 10.206 10.188 0.780 85.267 o
1 12 11 37.624 36.651 1.339 28.929 o
1 12 12 28.090 27.181 1.173 37.674 o
1 12 13 12.462 12.286 0.856 70.810 o
1 12 14 22.426 21.956 1.063 45.909 o
1 12 15 10.377 9.636 0.828 75.609 o
1 12 16 10.918 10.961 0.828 75.609 o
1 12 17 3.730 3.679 0.621 134.417 o
1 12 18 6.697 6.295 0.683 111.088 o
1 13 0 11.286 11.030 0.663 118.140 o
1 13 1 19.850 19.554 0.835 74.365 o
1 13 2 56.886 57.199 1.560 21.317 o
1 13 3 52.301 52.188 1.477 23.774 o
1 13 4 10.067 11.023 0.683 111.088 o
1 13 5 1.205 0.538 0.469 235.462 o
1 13 6 32.885 33.227 1.166 38.121 o
1 13 7 2.771 2.216 0.531 183.636 o
1 13 8 46.993 45.983 1.456 24.455 o
1 13 9 16.535 17.145 0.932 59.741 o
1 13 10 44.661 44.333 1.484 23.554 o
1 13 11 8.526 8.745 0.766 88.368 o
1 13 12 11.819 10.940 0.828 75.609 o
1 13 13 10.164 10.595 0.821 76.886 o
1 13 14 6.788 7.158 0.759 89.981 o
1 13 15 10.339 10.257 0.814 78.194 o
1 13 16 4.167 4.321 0.649 123.221 o
1 13 17 0.506 0.469 0.525 188.500 o
1 14 0 40.427 40.999 1.298 30.805 o
1 14 1 4.178 4.473 0.552 170.121 o
1 14 2 0.885 1.097 0.476 228.687 o
1 14 3 21.531 22.080 0.946 58.009 o
1 14 4 82.143 84.090 2.133 11.403 o
1 14 5 19.720 19.388 0.918 61.551 o
1 14 6 9.144 9.504 0.711 102.628 o
1 14 7 31.039 30.763 1.208 35.552 o
1 14 8 9.023 8.807 0.759 89.981 o
1 14 9 11.873 11.817 0.842 73.151 o
1 14 10 4.833 4.949 0.690 108.878 o
1 14 11 1.202 1.512 0.594 147.212 o
1 14 12 0.279 0.262 0.573 158.046 o
1 14 13 9.512 9.456 0.821 76.886 o
1 14 14 1.064 0.276 0.587 150.696 o
1 14 15 15.594 15.558 0.911 62.487 o
1 14 16 3.716 4.093 0.614 137.454 o
1 15 0 4.545 3.720 0.580 154.305 o
1 15 1 34.010 34.442 1.215 35.149 o
1 15 2 1.565 1.801 0.531 183.636 o
1 15 3 3.146 2.809 0.566 161.924 o
1 15 4 33.367 32.682 1.208 35.552 o
1 15 5 20.180 20.051 0.987 53.243 o
1 15 6 8.624 8.338 0.739 95.098 o
1 15 7 0.094 0.359 0.559 165.947 o
1 15 8 10.298 11.299 0.835 74.365 o
1 15 9 18.537 19.789 1.028 49.042 o
1 15 10 14.674 14.205 0.911 62.487 o
1 15 11 7.224 7.171 0.739 95.098 o
1 15 12 11.206 11.244 0.856 70.810 o
1 15 13 4.785 4.652 0.690 108.878 o
1 15 14 1.485 1.125 0.587 150.696 o
1 15 15 0.155 -0.193 0.511 198.827 o
1 16 0 12.476 12.334 0.828 75.609 o
1 16 1 4.560 4.404 0.649 123.221 o
1 16 2 19.822 19.720 1.001 51.785 o
1 16 3 5.646 5.404 0.690 108.878 o
1 16 4 5.751 5.377 0.690 108.878 o
1 16 5 1.079 1.305 0.594 147.212 o
1 16 6 7.765 7.372 0.745 93.345 o
1 16 7 6.762 6.433 0.718 100.664 o
1 16 8 2.955 2.402 0.635 128.636 o
1 16 9 1.402 1.180 0.600 143.847 o
1 16 10 12.816 12.852 0.863 69.682 o
1 16 11 2.026 2.616 0.642 125.885 o
1 16 12 4.440 4.424 0.676 113.367 o
1 16 13 0.815 0.580 0.566 161.924 o
1 16 14 5.838 5.404 0.649 123.221 o
1 17 0 2.819 3.044 0.649 123.221 o
1 17 1 30.769 30.984 1.249 33.234 o
1 17 2 2.639 3.009 0.642 125.885 o
1 17 3 8.695 8.738 0.780 85.267 o
1 17 4 2.416 3.078 0.635 128.636 o
1 17 5 4.620 4.783 0.690 108.878 o
1 17 6 0.545 0.980 0.587 150.696 o
1 17 7 1.099 0.442 0.587 150.696 o
1 17 8 4.801 4.977 0.690 108.878 o
1 17 9 3.388 3.168 0.663 118.140 o
1 17 10 0.262 -0.352 0.566 161.924 o
1 17 11 9.149 8.538 0.766 88.368 o
1 17 12 0.077 -0.359 0.531 183.636 o
1 17 13 0.398 0.324 0.511 198.827 o
1 18 0 0.268 0.207 0.580 154.305 o
1 18 1 10.204 10.912 0.835 74.365 o
1 18 2 2.278 2.271 0.628 131.479 o
1 18 3 4.456 4.707 0.690 108.878 o
1 18 4 8.678 8.897 0.780 85.267 o
1 18 5 12.959 12.389 0.856 70.810 o
1 18 6 0.746 0.842 0.580 154.305 o
1 18 7 1.238 0.870 0.621 134.417 o
1 18 8 1.578 1.788 0.621 134.417 o
1 18 9 8.785 9.401 0.787 83.778 o
1 18 10 2.481 3.120 0.614 137.454 o
1 18 11 1.648 1.629 0.559 165.947 o
1 18 12 1.678 2.167 0.580 154.305 o
1 19 0 0.389 0.676 0.573 158.046 o
1 19 1 1.202 1.636 0.600 143.847 o
1 19 2 5.749 5.708 0.745 93.345 o
1 19 3 1.844 1.505 0.621 134.417 o
1 19 4 9.619 9.760 0.828 75.609 o
1 19 5 4.011 3.941 0.683 111.088 o
1 19 6 10.364 11.761 0.849 71.966 o
1 19 7 0.586 0.766 0.573 158.046 o
1 19 8 7.359 7.696 0.732 96.901 o
1 19 9 6.325 5.694 0.676 113.367 o
1 19 10 1.721 2.133 0.552 170.121 o
1 20 0 11.052 10.070 0.814 78.194 o
1 20 1 8.518 7.924 0.766 88.368 o
1 20 2 8.027 8.117 0.759 89.981 o
1 20 3 5.458 6.391 0.704 104.650 o
1 20 4 2.718 3.472 0.635 128.636 o
1 20 5 6.592 6.723 0.718 100.664 o
1 20 6 1.283 1.242 0.566 161.924 o
1 20 7 0.806 1.042 0.538 178.957 o
1 20 8 3.248 3.134 0.600 143.847 o
1 21 0 0.353 0.214 0.538 178.957 o
1 21 1 2.010 1.760 0.573 158.046 o
1 21 2 0.427 0.607 0.538 178.957 o
1 21 3 1.563 1.263 0.552 170.121 o
1 21 4 1.411 1.111 0.545 174.455 o
1 21 5 7.354 6.716 0.683 111.088 o
2 0 0 285.152 267.221 4.811 2.241 o
2 0 1 1017.490 983.412 17.622 0.167 o
2 0 2 1635.580 1548.620 26.981 0.071 o
2 0 3 534.367 528.864 9.546 0.569 o
2 0 4 141.528 144.450 2.657 7.345 o
2 0 5 25.764 26.146 0.628 131.479 o
2 0 6 30.375 29.901 0.725 98.755 o
2 0 7 173.016 176.311 3.313 4.726 o
2 0 8 22.267 21.908 0.656 120.640 o
2 0 9 3.459 3.686 0.338 453.468 o
2 0 10 0.145 0.352 0.311 537.668 o
2 0 11 49.295 49.041 1.298 30.805 o
2 0 12 3.366 3.506 0.456 249.949 o
2 0 13 3.972 3.479 0.504 204.312 o
2 0 14 0.254 0.490 0.449 257.699 o
2 0 15 0.146 0.076 0.469 235.462 o
2 0 16 0.008 0.739 0.531 183.636 o
2 0 17 12.678 12.114 0.849 71.966 o
2 0 18 19.488 19.540 1.015 50.385 o
2 0 19 0.139 0.117 0.580 154.305 o
2 0 20 6.395 6.599 0.718 100.664 o
2 0 21 0.022 0.511 0.525 188.500 o
2 1 0 281.437 278.547 5.046 2.038 o
2 1 1 375.154 371.369 6.737 1.143 o
2 1 2 195.864 192.573 3.479 4.286 o
2 1 3 416.232 414.032 7.530 0.915 o
2 1 4 620.511 617.130 11.195 0.414 o
2 1 5 598.689 591.413 10.719 0.451 o
2 1 6 182.032 182.364 3.396 4.498 o
2 1 7 97.834 99.455 1.988 13.127 o
2 1 8 78.749 77.968 1.650 19.061 o
2 1 9 97.252 96.017 2.009 12.857 o
2 1 10 17.978 17.849 0.676 113.367 o
2 1 11 5.296 5.294 0.462 242.543 o
2 1 12 37.879 39.771 1.180 37.235 o
2 1 13 159.447 155.294 3.292 4.785 o
2 1 14 5.260 5.287 0.573 158.046 o
2 1 15 2.132 1.974 0.525 188.500 o
2 1 16 4.360 4.838 0.642 125.885 o
2 1 17 1.823 1.788 0.607 140.596 o
2 1 18 3.477 3.403 0.649 123.221 o
2 1 19 39.206 38.687 1.429 25.410 o
2 1 20 4.656 4.680 0.676 113.367 o
2 1 21 0.050 0.028 0.525 188.500 o
2 2 0 614.088 617.186 11.161 0.416 o
2 2 1 1204.120 1194.310 21.466 0.113 o
2 2 2 68.551 68.284 1.305 30.480 o
2 2 3 788.599 770.319 13.977 0.266 o
2 2 4 387.638 393.912 7.116 1.024 o
2 2 5 53.545 54.045 1.132 40.481 o
2 2 6 13.508 14.025 0.456 249.949 o
2 2 7 409.617 403.292 7.282 0.978 o
2 2 8 50.795 50.055 1.166 38.121 o
2 2 9 27.384 28.113 0.814 78.194 o
2 2 10 19.850 19.989 0.725 98.755 o
2 2 11 55.295 55.894 1.429 25.410 o
2 2 12 31.254 31.571 1.028 49.042 o
2 2 13 32.571 31.785 1.084 44.171 o
2 2 14 55.763 55.715 1.581 20.762 o
2 2 15 1.909 1.857 0.518 193.560 o
2 2 16 4.126 3.727 0.635 128.636 o
2 2 17 10.575 10.850 0.814 78.194 o
2 2 18 18.328 17.787 0.980 53.996 o
2 2 19 21.663 21.411 1.084 44.171 o
2 2 20 0.997 1.222 0.580 154.305 o
2 2 21 2.632 2.892 0.573 158.046 o
2 3 0 192.222 189.805 3.430 4.408 o
2 3 1 1057.310 1027.680 18.263 0.156 o
2 3 2 750.287 752.967 13.611 0.280 o
2 3 3 69.707 68.567 1.353 28.342 o
2 3 4 6.526 6.467 0.283 647.696 o
2 3 5 68.779 68.519 1.401 26.421 o
2 3 6 76.481 79.424 1.622 19.715 o
2 3 7 32.977 32.379 0.828 75.609 o
2 3 8 19.358 19.616 0.635 128.636 o
2 3 9 52.575 50.649 1.229 34.364 o
2 3 10 18.512 18.132 0.704 104.650 o
2 3 11 6.910 7.165 0.518 193.560 o
2 3 12 6.511 6.764 0.545 174.455 o
2 3 13 13.224 12.976 0.718 100.664 o
2 3 14 3.829 3.983 0.552 170.121 o
2 3 15 8.421 8.690 0.697 106.732 o
2 3 16 13.840 13.556 0.870 68.580 o
2 3 17 15.480 15.875 0.939 58.865 o
2 3 18 8.685 7.889 0.759 89.981 o
2 3 19 9.055 8.545 0.794 82.327 o
2 3 20 1.044 1.187 0.580 154.305 o
2 3 21 1.953 1.767 0.552 170.121 o
2 4 0 43.402 45.762 0.946 58.009 o
2 4 1 605.766 623.812 11.271 0.408 o
2 4 2 46.345 46.873 0.980 53.996 o
2 4 3 199.909 202.105 3.700 3.790 o
2 4 4 427.721 429.417 7.765 0.860 o
2 4 5 325.889 322.377 5.846 1.518 o
2 4 6 165.294 168.049 3.182 5.123 o
2 4 7 5.997 5.549 0.352 418.599 o
2 4 8 53.973 53.534 1.256 32.870 o
2 4 9 5.604 5.819 0.428 283.241 o
2 4 10 71.194 74.420 1.739 17.145 o
2 4 11 18.502 18.284 0.759 89.981 o
2 4 12 35.877 36.347 1.146 39.511 o
2 4 13 31.380 31.253 1.091 43.614 o
2 4 14 96.660 95.555 2.319 9.644 o
2 4 15 11.014 11.603 0.794 82.327 o
2 4 16 9.053 9.256 0.766 88.368 o
2 4 17 9.058 8.925 0.780 85.267 o
2 4 18 17.043 15.841 0.946 58.009 o
2 4 19 0.256 0.877 0.573 158.046 o
2 4 20 4.426 4.549 0.670 115.717 o
2 4 21 5.060 4.756 0.621 134.417 o
2 5 0 333.535 328.333 5.950 1.465 o
2 5 1 265.874 266.627 4.832 2.222 o
2 5 2 423.896 420.119 7.620 0.893 o
2 5 3 91.554 90.344 1.788 16.231 o
2 5 4 136.271 135.574 2.595 7.701 o
2 5 5 296.730 289.881 5.315 1.836 o
2 5 6 265.339 263.928 4.894 2.166 o
2 5 7 23.907 23.212 0.704 104.650 o
2 5 8 196.400 199.599 3.845 3.509 o
2 5 9 2.068 2.243 0.373 373.380 o
2 5 10 71.298 71.190 1.705 17.846 o
2 5 11 159.969 160.546 3.341 4.648 o
2 5 12 25.686 25.732 0.966 55.550 o
2 5 13 6.933 6.536 0.600 143.847 o
2 5 14 5.461 5.473 0.607 140.596 o
2 5 15 3.879 3.879 0.614 137.454 o
2 5 16 13.043 12.562 0.863 69.682 o
2 5 17 12.376 12.824 0.863 69.682 o
2 5 18 7.291 7.240 0.732 96.901 o
2 5 19 2.814 2.816 0.628 131.479 o
2 5 20 18.707 18.892 0.959 56.352 o
2 5 21 0.548 0.242 0.531 183.636 o
2 6 0 871.317 853.740 15.433 0.218 o
2 6 1 82.667 85.360 1.705 17.846 o
2 6 2 448.403 447.742 8.110 0.789 o
2 6 3 225.756 223.605 4.134 3.034 o
2 6 4 427.685 419.029 7.579 0.903 o
2 6 5 103.459 108.131 2.167 11.043 o
2 6 6 142.787 142.849 2.809 6.573 o
2 6 7 18.373 18.222 0.635 128.636 o
2 6 8 123.232 124.123 2.575 7.826 o
2 6 9 64.297 63.197 1.546 21.699 o
2 6 10 37.199 36.927 1.111 42.004 o
2 6 11 7.248 7.869 0.580 154.305 o
2 6 12 34.142 33.365 1.125 40.979 o
2 6 13 5.706 5.391 0.587 150.696 o
2 6 14 9.197 9.525 0.718 100.664 o
2 6 15 3.603 3.803 0.642 125.885 o
2 6 16 16.022 15.544 0.932 59.741 o
2 6 17 15.914 15.972 0.939 58.865 o
2 6 18 7.265 7.420 0.739 95.098 o
2 6 19 1.188 1.518 0.600 143.847 o
2 6 20 3.579 3.568 0.614 137.454 o
2 7 0 16.925 17.159 0.538 178.957 o
2 7 1 356.909 357.716 6.474 1.237 o
2 7 2 346.303 345.948 6.281 1.315 o
2 7 3 499.754 491.123 8.897 0.655 o
2 7 4 206.343 204.390 3.858 3.484 o
2 7 5 340.132 333.324 6.143 1.375 o
2 7 6 100.101 100.573 2.098 11.781 o
2 7 7 92.711 92.311 2.015 12.770 o
2 7 8 65.526 65.330 1.574 20.945 o
2 7 9 130.384 127.775 2.726 6.978 o
2 7 10 47.357 47.729 1.339 28.929 o
2 7 11 42.299 41.772 1.270 32.159 o
2 7 12 7.997 8.269 0.635 128.636 o
2 7 13 5.167 4.700 0.587 150.696 o
2 7 14 31.988 32.227 1.236 33.981 o
2 7 15 8.630 8.766 0.752 91.640 o
2 7 16 29.429 28.334 1.201 35.962 o
2 7 17 1.559 1.767 0.594 147.212 o
2 7 18 10.073 11.133 0.842 73.151 o
2 7 19 4.033 4.383 0.656 120.640 o
2 7 20 4.150 4.797 0.621 134.417 o
2 8 0 810.859 808.633 14.605 0.243 o
2 8 1 11.508 11.768 0.476 228.687 o
2 8 2 328.690 332.854 6.095 1.396 o
2 8 3 181.076 180.729 3.472 4.303 o
2 8 4 24.321 24.972 0.752 91.640 o
2 8 5 27.819 27.623 0.814 78.194 o
2 8 6 37.670 38.577 1.056 46.511 o
2 8 7 15.125 14.874 0.649 123.221 o
2 8 8 44.091 44.485 1.236 33.981 o
2 8 9 73.108 72.115 1.767 16.613 o
2 8 10 196.940 196.742 4.024 3.203 o
2 8 11 151.639 150.103 3.251 4.908 o
2 8 12 11.653 11.554 0.725 98.755 o
2 8 13 5.550 5.722 0.621 134.417 o
2 8 14 1.678 2.540 0.594 147.212 o
2 8 15 10.324 10.222 0.801 80.914 o
2 8 16 9.254 9.235 0.794 82.327 o
2 8 17 13.167 12.672 0.856 70.810 o
2 8 18 7.890 8.614 0.773 86.797 o
2 8 19 26.363 26.484 1.118 41.487 o
2 8 20 1.112 0.925 0.552 170.121 o
2 9 0 30.930 30.812 0.856 70.810 o
2 9 1 54.118 53.175 1.256 32.870 o
2 9 2 62.111 62.638 1.436 25.166 o
2 9 3 180.345 177.160 3.451 4.355 o
2 9 4 101.449 100.807 2.160 11.114 o
2 9 5 137.029 134.608 2.775 6.737 o
2 9 6 78.749 78.099 1.808 15.861 o
2 9 7 69.821 69.230 1.684 18.288 o
2 9 8 63.366 62.534 1.601 20.229 o
2 9 9 120.729 118.933 2.644 7.422 o
2 9 10 7.418 8.110 0.628 131.479 o
2 9 11 9.407 8.738 0.663 118.140 o
2 9 12 18.781 18.395 0.897 64.425 o
2 9 13 18.068 18.056 0.953 57.172 o
2 9 14 21.141 21.024 1.028 49.042 o
2 9 15 5.091 5.432 0.697 106.732 o
2 9 16 26.165 26.422 1.153 39.040 o
2 9 17 24.148 23.509 1.111 42.004 o
2 9 18 6.471 6.219 0.718 100.664 o
2 9 19 1.053 0.573 0.545 174.455 o
2 10 0 259.059 256.688 4.880 2.178 o
2 10 1 21.916 21.839 0.759 89.981 o
2 10 2 29.105 29.121 0.904 63.445 o
2 10 3 404.884 406.701 7.523 0.916 o
2 10 4 168.962 172.487 3.465 4.320 o
2 10 5 43.738 42.904 1.201 35.962 o
2 10 6 15.750 16.572 0.725 98.755 o
2 10 7 64.423 63.687 1.629 19.549 o
2 10 8 0.530 0.207 0.428 283.241 o
2 10 9 33.175 33.497 1.132 40.481 o
2 10 10 45.168 45.472 1.394 26.683 o
2 10 11 0.796 0.476 0.490 215.984 o
2 10 12 59.743 59.339 1.760 16.744 o
2 10 13 5.165 4.631 0.676 113.367 o
2 10 14 7.857 8.621 0.766 88.368 o
2 10 15 2.111 2.499 0.621 134.417 o
2 10 16 6.033 5.901 0.704 104.650 o
2 10 17 3.292 3.161 0.642 125.885 o
2 10 18 10.163 10.070 0.780 85.267 o
2 10 19 2.521 2.133 0.580 154.305 o
2 11 0 56.578 56.985 1.443 24.926 o
2 11 1 19.840 20.162 0.773 86.797 o
2 11 2 190.071 189.363 3.789 3.612 o
2 11 3 21.709 22.460 0.828 75.609 o
2 11 4 53.398 54.383 1.429 25.410 o
2 11 5 71.402 71.100 1.753 16.876 o
2 11 6 92.698 92.752 2.167 11.043 o
2 11 7 13.486 13.245 0.718 100.664 o
2 11 8 43.792 43.926 1.339 28.929 o
2 11 9 24.887 24.620 0.994 52.507 o
2 11 10 42.316 41.917 1.353 28.342 o
2 11 11 19.489 18.270 0.946 58.009 o
2 11 12 5.396 5.701 0.690 108.878 o
2 11 13 1.636 1.967 0.600 143.847 o
2 11 14 8.276 7.392 0.752 91.640 o
2 11 15 1.335 0.276 0.580 154.305 o
2 11 16 5.388 5.991 0.718 100.664 o
2 11 17 14.079 14.536 0.890 65.427 o
2 11 18 3.020 2.947 0.587 150.696 o
2 12 0 0.302 0.214 0.380 359.926 o
2 12 1 16.179 15.951 0.732 96.901 o
2 12 2 10.373 9.808 0.614 137.454 o
2 12 3 81.933 82.910 1.974 13.311 o
2 12 4 9.465 9.580 0.621 134.417 o
2 12 5 53.794 53.403 1.484 23.554 o
2 12 6 1.387 1.926 0.476 228.687 o
2 12 7 52.752 52.740 1.518 22.495 o
2 12 8 5.954 5.308 0.600 143.847 o
2 12 9 12.913 13.252 0.787 83.778 o
2 12 10 29.392 29.907 1.187 36.803 o
2 12 11 6.345 6.136 0.704 104.650 o
2 12 12 6.664 7.137 0.732 96.901 o
2 12 13 2.053 2.022 0.621 134.417 o
2 12 14 3.332 2.906 0.642 125.885 o
2 12 15 6.413 6.737 0.759 89.981 o
2 12 16 4.880 4.590 0.683 111.088 o
2 12 17 2.272 2.471 0.600 143.847 o
2 13 0 12.226 12.893 0.704 104.650 o
2 13 1 42.121 42.380 1.284 31.471 o
2 13 2 23.878 23.730 0.932 59.741 o
2 13 3 21.991 22.142 0.911 62.487 o
2 13 4 34.338 34.649 1.160 38.576 o
2 13 5 41.876 43.277 1.339 28.929 o
2 13 6 6.803 6.550 0.614 137.454 o
2 13 7 1.249 1.222 0.504 204.312 o
2 13 8 4.339 5.163 0.607 140.596 o
2 13 9 11.465 11.402 0.794 82.327 o
2 13 10 0.136 0.221 0.552 170.121 o
2 13 11 1.499 0.718 0.594 147.212 o
2 13 12 17.044 17.262 0.973 54.765 o
2 13 13 11.587 11.223 0.842 73.151 o
2 13 14 6.031 5.543 0.725 98.755 o
2 13 15 17.874 17.787 0.980 53.996 o
2 13 16 2.939 2.499 0.607 140.596 o
2 13 17 8.503 8.552 0.697 106.732 o
2 14 0 16.199 16.524 0.821 76.886 o
2 14 1 12.514 13.266 0.759 89.981 o
2 14 2 8.195 8.455 0.656 120.640 o
2 14 3 9.867 9.953 0.690 108.878 o
2 14 4 16.913 16.669 0.849 71.966 o
2 14 5 14.207 14.550 0.808 79.537 o
2 14 6 0.805 0.752 0.511 198.827 o
2 14 7 23.894 24.041 1.070 45.319 o
2 14 8 2.350 2.188 0.594 147.212 o
2 14 9 4.223 4.093 0.649 123.221 o
2 14 10 6.072 5.984 0.711 102.628 o
2 14 11 21.187 20.783 1.049 47.125 o
2 14 12 1.573 1.291 0.607 140.596 o
2 14 13 3.228 3.831 0.683 111.088 o
2 14 14 3.344 2.871 0.649 123.221 o
2 14 15 6.420 6.626 0.711 102.628 o
2 14 16 0.897 0.138 0.531 183.636 o
2 15 0 4.564 4.072 0.587 150.696 o
2 15 1 7.557 7.648 0.663 118.140 o
2 15 2 4.608 4.549 0.594 147.212 o
2 15 3 2.144 2.678 0.552 170.121 o
2 15 4 5.800 6.212 0.676 113.367 o
2 15 5 1.469 0.600 0.559 165.947 o
2 15 6 16.970 17.235 0.946 58.009 o
2 15 7 1.656 1.836 0.607 140.596 o
2 15 8 1.715 1.940 0.607 140.596 o
2 15 9 10.441 10.284 0.821 76.886 o
2 15 10 8.264 7.323 0.759 89.981 o
2 15 11 2.104 2.519 0.621 134.417 o
2 15 12 4.827 5.087 0.711 102.628 o
2 15 13 0.348 0.262 0.573 158.046 o
2 15 14 0.454 -0.014 0.545 174.455 o
2 15 15 5.553 5.432 0.642 125.885 o
2 16 0 12.904 11.982 0.835 74.365 o
2 16 1 4.314 4.300 0.649 123.221 o
2 16 2 4.784 4.576 0.656 120.640 o
2 16 3 22.695 22.722 1.056 46.511 o
2 16 4 15.186 15.033 0.918 61.551 o
2 16 5 11.970 11.996 0.849 71.966 o
2 16 6 1.251 1.201 0.587 150.696 o
2 16 7 8.122 7.703 0.759 89.981 o
2 16 8 1.544 1.974 0.614 137.454 o
2 16 9 1.781 1.201 0.607 140.596 o
2 16 10 4.334 4.404 0.670 115.717 o
2 16 11 6.150 5.556 0.718 100.664 o
2 16 12 10.822 10.133 0.808 79.537 o
2 16 13 3.089 1.898 0.600 143.847 o
2 16 14 1.847 1.822 0.552 170.121 o
2 17 0 0.066 -0.228 0.566 161.924 o
2 17 1 16.283 16.186 0.946 58.009 o
2 17 2 12.236 11.789 0.849 71.966 o
2 17 3 2.005 1.684 0.607 140.596 o
2 17 4 6.327 6.343 0.725 98.755 o
2 17 5 7.190 7.068 0.739 95.098 o
2 17 6 1.135 1.884 0.607 140.596 o
2 17 7 4.286 4.183 0.663 118.140 o
2 17 8 7.320 7.627 0.752 91.640 o
2 17 9 3.752 2.906 0.663 118.140 o
2 17 10 10.170 10.312 0.821 76.886 o
2 17 11 0.999 1.222 0.580 154.305 o
2 17 12 0.001 0.538 0.531 183.636 o
2 17 13 3.574 3.348 0.580 154.305 o
2 18 0 1.587 1.477 0.607 140.596 o
2 18 1 7.380 6.840 0.745 93.345 o
2 18 2 1.802 1.967 0.607 140.596 o
2 18 3 1.659 2.802 0.628 131.479 o
2 18 4 0.430 0.324 0.566 161.924 o
2 18 5 0.414 0.200 0.573 158.046 o
2 18 6 3.399 2.871 0.663 118.140 o
2 18 7 6.389 6.882 0.745 93.345 o
2 18 8 0.568 0.725 0.594 147.212 o
2 18 9 1.325 0.525 0.573 158.046 o
2 18 10 6.523 5.964 0.690 108.878 o
2 18 11 0.040 -0.055 0.525 188.500 o
2 19 0 0.029 0.566 0.594 147.212 o
2 19 1 3.988 4.190 0.690 108.878 o
2 19 2 7.642 7.033 0.759 89.981 o
2 19 3 1.987 2.229 0.635 128.636 o
2 19 4 1.905 1.132 0.614 137.454 o
2 19 5 0.410 1.291 0.594 147.212 o
2 19 6 2.007 2.740 0.621 134.417 o
2 19 7 2.761 2.160 0.614 137.454 o
2 19 8 5.272 5.543 0.676 113.367 o
2 19 9 3.646 4.031 0.621 134.417 o
2 19 10 2.682 2.920 0.600 143.847 o
2 20 0 3.115 3.009 0.642 125.885 o
2 20 1 3.940 3.258 0.656 120.640 o
2 20 2 6.336 6.247 0.704 104.650 o
2 20 3 0.248 0.932 0.573 158.046 o
2 20 4 10.226 10.160 0.787 83.778 o
2 20 5 1.446 1.256 0.566 161.924 o
2 20 6 0.340 0.607 0.538 178.957 o
2 20 7 1.689 1.560 0.552 170.121 o
2 20 8 0.280 0.311 0.525 188.500 o
2 21 0 0.003 -0.083 0.525 188.500 o
2 21 1 0.263 0.097 0.525 188.500 o
2 21 2 2.839 2.982 0.594 147.212 o
2 21 3 0.142 0.000 0.511 198.827 o
2 21 4 0.072 -0.428 0.504 204.312 o
3 0 1 145.629 146.859 2.644 7.422 o
3 0 2 2170.060 2031.200 35.968 0.040 o
3 0 3 446.386 448.467 8.055 0.799 o
3 0 4 196.953 199.420 3.603 3.996 o
3 0 5 99.624 98.702 1.898 14.397 o
3 0 6 232.348 231.502 4.224 2.907 o
3 0 7 949.633 931.066 16.662 0.187 o
3 0 8 129.667 129.604 2.540 8.040 o
3 0 9 83.692 83.262 1.781 16.357 o
3 0 10 22.971 22.805 0.780 85.267 o
3 0 11 76.322 76.353 1.788 16.231 o
3 0 12 1.432 1.677 0.428 283.241 o
3 0 13 39.682 39.474 1.229 34.364 o
3 0 14 0.403 0.870 0.476 228.687 o
3 0 15 41.858 42.463 1.367 27.772 o
3 0 16 0.074 0.276 0.545 174.455 o
3 0 17 93.337 88.694 2.312 9.702 o
3 0 18 4.605 4.286 0.676 113.367 o
3 0 19 36.321 35.305 1.353 28.342 o
3 0 20 1.856 1.995 0.607 140.596 o
3 0 21 21.349 20.983 0.966 55.550 o
3 1 0 3.259 3.375 0.200 1294.620 o
3 1 1 3760.490 3389.160 59.905 0.014 o
3 1 2 3.317 3.486 0.200 1294.620 o
3 1 3 129.012 132.282 2.423 8.837 o
3 1 4 139.456 138.935 2.561 7.910 o
3 1 5 52.824 52.423 1.104 42.530 o
3 1 6 98.876 97.915 1.919 14.088 o
3 1 7 61.566 62.486 1.339 28.929 o
3 1 8 321.128 319.968 5.812 1.536 o
3 1 9 58.613 59.380 1.367 27.772 o
3 1 10 25.657 25.725 0.835 74.365 o
3 1 11 158.747 159.062 3.223 4.992 o
3 1 12 208.786 206.722 4.107 3.075 o
3 1 13 136.567 137.003 2.954 5.944 o
3 1 14 63.431 62.376 1.691 18.139 o
3 1 15 1.639 1.643 0.518 193.560 o
3 1 16 38.994 38.646 1.380 27.219 o
3 1 17 30.043 30.294 1.236 33.981 o
3 1 18 4.302 4.390 0.683 111.088 o
3 1 19 4.658 4.348 0.704 104.650 o
3 1 20 7.286 6.868 0.725 98.755 o
3 1 21 7.128 6.992 0.683 111.088 o
3 2 0 1383.960 1337.910 23.916 0.091 o
3 2 1 1043.710 1014.660 17.884 0.162 o
3 2 2 17.835 17.980 0.456 249.949 o
3 2 3 368.707 363.535 6.509 1.224 o
3 2 4 1.292 1.318 0.193 1388.750 o
3 2 5 198.049 202.153 3.700 3.790 o
3 2 6 298.442 302.291 5.453 1.745 o
3 2 7 20.775 20.493 0.614 137.454 o
3 2 8 302.929 300.503 5.501 1.714 o
3 2 9 197.684 197.335 3.789 3.612 o
3 2 10 57.930 55.977 1.387 26.949 o
3 2 11 140.578 140.378 2.913 6.114 o
3 2 12 66.565 65.861 1.663 18.746 o
3 2 13 11.843 11.513 0.690 108.878 o
3 2 14 85.265 85.546 2.119 11.552 o
3 2 15 8.232 7.903 0.676 113.367 o
3 2 16 45.883 45.293 1.505 22.910 o
3 2 17 57.886 56.170 1.726 17.420 o
3 2 18 24.886 24.607 1.118 41.487 o
3 2 19 9.982 9.539 0.821 76.886 o
3 2 20 10.811 10.526 0.794 82.327 o
3 2 21 2.791 2.457 0.573 158.046 o
3 3 0 1408.960 1381.530 24.330 0.088 o
3 3 1 320.050 308.627 5.508 1.710 o
3 3 2 1034.180 1027.890 18.374 0.154 o
3 3 3 692.576 681.480 12.210 0.348 o
3 3 4 0.959 1.035 0.200 1294.620 o
3 3 5 140.151 139.039 2.616 7.580 o
3 3 6 805.819 790.342 14.129 0.260 o
3 3 7 37.617 36.713 0.918 61.551 o
3 3 8 6.110 6.122 0.387 347.186 o
3 3 9 3.584 3.686 0.380 359.926 o
3 3 10 44.078 43.194 1.166 38.121 o
3 3 11 153.969 151.705 3.127 5.306 o
3 3 12 8.047 8.069 0.587 150.696 o
3 3 13 102.858 101.546 2.354 9.363 o
3 3 14 4.517 4.045 0.573 158.046 o
3 3 15 52.951 52.243 1.560 21.317 o
3 3 16 15.461 15.537 0.911 62.487 o
3 3 17 6.385 5.736 0.725 98.755 o
3 3 18 3.313 4.259 0.663 118.140 o
3 3 19 0.885 0.573 0.587 150.696 o
3 3 20 13.778 14.495 0.877 67.504 o
3 3 21 2.491 2.726 0.566 161.924 o
3 4 0 1516.910 1513.350 27.216 0.070 o
3 4 1 600.540 592.772 10.623 0.460 o
3 4 2 98.252 99.441 1.898 14.397 o
3 4 3 814.725 811.808 14.536 0.245 o
3 4 4 121.883 119.029 2.271 10.059 o
3 4 5 217.948 218.988 4.031 3.192 o
3 4 6 314.625 312.603 5.660 1.619 o
3 4 7 199.689 198.599 3.734 3.720 o
3 4 8 1.047 1.967 0.318 514.545 o
3 4 9 10.095 9.905 0.525 188.500 o
3 4 10 1.518 1.898 0.380 359.926 o
3 4 11 79.759 79.707 1.884 14.609 o
3 4 12 54.053 54.500 1.484 23.554 o
3 4 13 21.422 20.824 0.897 64.425 o
3 4 14 6.780 6.730 0.628 131.479 o
3 4 15 15.618 15.496 0.890 65.427 o
3 4 16 37.798 37.383 1.367 27.772 o
3 4 17 1.934 1.705 0.607 140.596 o
3 4 18 5.436 5.487 0.690 108.878 o
3 4 19 4.034 4.486 0.676 113.367 o
3 4 20 2.543 2.250 0.594 147.212 o
3 4 21 2.260 1.801 0.573 158.046 o
3 5 0 129.421 130.135 2.437 8.738 o
3 5 1 139.715 141.089 2.630 7.500 o
3 5 2 310.869 312.009 5.570 1.672 o
3 5 3 260.539 261.623 4.728 2.320 o
3 5 4 256.790 255.376 4.638 2.411 o
3 5 5 183.938 185.705 3.465 4.320 o
3 5 6 59.809 61.361 1.353 28.342 o
3 5 7 190.301 191.054 3.624 3.950 o
3 5 8 135.031 138.052 2.775 6.737 o
3 5 9 11.495 11.354 0.573 158.046 o
3 5 10 77.298 78.630 1.836 15.388 o
3 5 11 39.890 39.150 1.173 37.674 o
3 5 12 3.906 3.879 0.511 198.827 o
3 5 13 6.546 6.723 0.600 143.847 o
3 5 14 9.470 9.435 0.697 106.732 o
3 5 15 3.178 2.968 0.614 137.454 o
3 5 16 65.977 64.923 1.877 14.716 o
3 5 17 0.516 0.338 0.566 161.924 o
3 5 18 2.382 2.471 0.621 134.417 o
3 5 19 0.618 0.780 0.559 165.947 o
3 5 20 1.626 1.401 0.566 161.924 o
3 6 0 186.702 184.345 3.403 4.480 o
3 6 1 75.325 74.323 1.518 22.495 o
3 6 2 107.492 106.971 2.084 11.938 o
3 6 3 110.966 113.128 2.209 10.633 o
3 6 4 175.438 173.550 3.265 4.867 o
3 6 5 191.369 190.813 3.589 4.027 o
3 6 6 196.922 195.568 3.707 3.776 o
3 6 7 41.209 40.212 1.063 45.909 o
3 6 8 10.222 10.443 0.545 174.455 o
3 6 9 19.047 18.857 0.739 95.098 o
3 6 10 80.331 80.425 1.898 14.397 o
3 6 11 19.920 19.968 0.835 74.365 o
3 6 12 9.123 9.070 0.642 125.885 o
3 6 13 15.930 15.427 0.801 80.914 o
3 6 14 4.984 5.646 0.628 131.479 o
3 6 15 4.173 3.575 0.642 125.885 o
3 6 16 1.027 1.305 0.580 154.305 o
3 6 17 7.350 6.737 0.732 96.901 o
3 6 18 0.504 0.462 0.580 154.305 o
3 6 19 0.265 0.359 0.566 161.924 o
3 6 20 0.906 0.656 0.552 170.121 o
3 7 0 147.701 147.356 2.802 6.605 o
3 7 1 277.227 277.022 5.032 2.049 o
3 7 2 167.009 165.882 3.134 5.282 o
3 7 3 10.802 11.133 0.456 249.949 o
3 7 4 152.301 155.259 2.989 5.807 o
3 7 5 10.615 10.857 0.483 222.199 o
3 7 6 2.232 2.519 0.352 418.599 o
3 7 7 22.750 22.474 0.766 88.368 o
3 7 8 1.583 1.877 0.380 359.926 o
3 7 9 10.896 11.623 0.621 134.417 o
3 7 10 22.723 22.619 0.877 67.504 o
3 7 11 14.221 14.785 0.752 91.640 o
3 7 12 15.777 15.979 0.801 80.914 o
3 7 13 2.121 2.713 0.538 178.957 o
3 7 14 61.204 59.587 1.753 16.876 o
3 7 15 9.940 9.974 0.801 80.914 o
3 7 16 6.904 7.323 0.752 91.640 o
3 7 17 0.202 0.200 0.559 165.947 o
3 7 18 1.605 1.346 0.607 140.596 o
3 7 19 0.525 0.497 0.559 165.947 o
3 7 20 1.977 1.801 0.559 165.947 o
3 8 0 15.313 16.193 0.559 165.947 o
3 8 1 8.289 7.958 0.414 302.438 o
3 8 2 57.982 57.427 1.305 30.480 o
3 8 3 14.263 13.991 0.538 178.957 o
3 8 4 104.894 105.349 2.167 11.043 o
3 8 5 3.421 3.424 0.380 359.926 o
3 8 6 84.665 84.201 1.877 14.716 o
3 8 7 108.071 106.571 2.298 9.819 o
3 8 8 35.233 35.222 1.070 45.319 o
3 8 9 15.175 14.826 0.718 100.664 o
3 8 10 17.007 17.055 0.787 83.778 o
3 8 11 12.206 11.975 0.718 100.664 o
3 8 12 24.751 25.117 1.008 51.078 o
3 8 13 1.746 2.851 0.552 170.121 o
3 8 14 1.072 2.098 0.587 150.696 o
3 8 15 9.459 9.939 0.801 80.914 o
3 8 16 1.524 1.505 0.600 143.847 o
3 8 17 4.467 4.680 0.676 113.367 o
3 8 18 1.868 1.215 0.594 147.212 o
3 8 19 4.856 4.756 0.656 120.640 o
3 9 0 56.182 56.012 1.305 30.480 o
3 9 1 12.893 12.880 0.538 178.957 o
3 9 2 144.596 145.403 2.899 6.172 o
3 9 3 32.514 32.206 0.932 59.741 o
3 9 4 15.790 16.917 0.663 118.140 o
3 9 5 44.403 44.947 1.194 36.379 o
3 9 6 5.910 5.950 0.476 228.687 o
3 9 7 46.229 46.349 1.277 31.812 o
3 9 8 1.704 2.064 0.442 265.815 o
3 9 9 66.449 67.559 1.726 17.420 o
3 9 10 2.182 2.754 0.497 210.026 o
3 9 11 7.170 6.564 0.614 137.454 o
3 9 12 22.277 22.412 0.980 53.996 o
3 9 13 21.091 19.720 0.994 52.507 o
3 9 14 6.214 6.295 0.711 102.628 o
3 9 15 2.139 2.340 0.621 134.417 o
3 9 16 1.585 0.939 0.594 147.212 o
3 9 17 0.206 -0.442 0.573 158.046 o
3 9 18 5.121 5.018 0.670 115.717 o
3 9 19 0.475 0.814 0.531 183.636 o
3 10 0 27.998 29.424 0.904 63.445 o
3 10 1 58.014 57.993 1.415 25.908 o
3 10 2 164.687 163.832 3.265 4.867 o
3 10 3 53.944 54.604 1.380 27.219 o
3 10 4 8.805 9.070 0.545 174.455 o
3 10 5 16.907 16.766 0.718 100.664 o
3 10 6 0.548 0.476 0.387 347.186 o
3 10 7 7.185 7.468 0.566 161.924 o
3 10 8 30.556 30.653 1.056 46.511 o
3 10 9 15.737 14.578 0.766 88.368 o
3 10 10 15.987 15.378 0.808 79.537 o
3 10 11 1.181 1.187 0.504 204.312 o
3 10 12 26.638 26.884 1.125 40.979 o
3 10 13 10.616 9.629 0.794 82.327 o
3 10 14 6.877 6.847 0.739 95.098 o
3 10 15 8.476 8.131 0.773 86.797 o
3 10 16 1.535 1.574 0.614 137.454 o
3 10 17 1.460 1.608 0.600 143.847 o
3 10 18 4.972 5.508 0.663 118.140 o
3 11 0 0.491 0.580 0.373 373.380 o
3 11 1 29.594 29.818 0.953 57.172 o
3 11 2 17.212 17.477 0.732 96.901 o
3 11 3 9.208 9.118 0.573 158.046 o
3 11 4 54.310 55.653 1.456 24.455 o
3 11 5 4.932 5.177 0.511 198.827 o
3 11 6 13.579 13.439 0.704 104.650 o
3 11 7 98.988 98.150 2.285 9.938 o
3 11 8 94.086 91.945 2.216 10.566 o
3 11 9 15.521 15.323 0.808 79.537 o
3 11 10 1.102 1.332 0.504 204.312 o
3 11 11 3.368 3.030 0.594 147.212 o
3 11 12 3.056 2.692 0.614 137.454 o
3 11 13 8.379 8.566 0.780 85.267 o
3 11 14 0.976 0.497 0.580 154.305 o
3 11 15 1.648 1.360 0.600 143.847 o
3 11 16 5.630 5.591 0.718 100.664 o
3 11 17 2.942 2.450 0.607 140.596 o
3 11 18 2.541 1.891 0.566 161.924 o
3 12 0 6.397 6.343 0.531 183.636 o
3 12 1 21.204 22.384 0.863 69.682 o
3 12 2 8.087 9.297 0.607 140.596 o
3 12 3 124.504 123.833 2.699 7.122 o
3 12 4 18.355 18.277 0.808 79.537 o
3 12 5 49.068 49.572 1.415 25.908 o
3 12 6 1.978 2.298 0.490 215.984 o
3 12 7 13.775 13.239 0.759 89.981 o
3 12 8 13.230 13.245 0.773 86.797 o
3 12 9 23.501 23.882 1.015 50.385 o
3 12 10 8.674 9.270 0.739 95.098 o
3 12 11 0.914 1.249 0.580 154.305 o
3 12 12 19.262 18.650 0.994 52.507 o
3 12 13 14.242 13.646 0.897 64.425 o
3 12 14 8.294 7.800 0.766 88.368 o
3 12 15 8.229 7.882 0.780 85.267 o
3 12 16 4.486 4.983 0.683 111.088 o
3 12 17 3.600 3.210 0.607 140.596 o
3 13 0 45.797 45.279 1.339 28.929 o
3 13 1 60.137 60.236 1.615 19.884 o
3 13 2 31.579 32.144 1.104 42.530 o
3 13 3 43.576 42.911 1.311 30.160 o
3 13 4 18.928 19.078 0.863 69.682 o
3 13 5 9.381 10.146 0.690 108.878 o
3 13 6 51.562 52.775 1.532 22.092 o
3 13 7 5.309 5.473 0.607 140.596 o
3 13 8 12.290 11.837 0.766 88.368 o
3 13 9 8.439 8.214 0.745 93.345 o
3 13 10 15.093 15.289 0.918 61.551 o
3 13 11 17.811 18.677 1.001 51.785 o
3 13 12 0.889 0.752 0.594 147.212 o
3 13 13 16.657 15.772 0.939 58.865 o
3 13 14 1.586 1.318 0.607 140.596 o
3 13 15 9.162 9.974 0.801 80.914 o
3 13 16 1.222 1.663 0.573 158.046 o
3 13 17 2.873 3.182 0.600 143.847 o
3 14 0 83.431 82.896 2.064 12.179 o
3 14 1 22.012 22.550 0.953 57.172 o
3 14 2 16.474 17.069 0.849 71.966 o
3 14 3 11.101 10.595 0.711 102.628 o
3 14 4 2.874 2.485 0.545 174.455 o
3 14 5 43.105 43.650 1.387 26.949 o
3 14 6 5.352 5.681 0.621 134.417 o
3 14 7 8.873 8.586 0.745 93.345 o
3 14 8 36.002 35.981 1.332 29.230 o
3 14 9 25.607 25.918 1.153 39.040 o
3 14 10 9.432 9.642 0.801 80.914 o
3 14 11 1.840 2.043 0.628 131.479 o
3 14 12 3.302 3.141 0.642 125.885 o
3 14 13 8.816 8.938 0.801 80.914 o
3 14 14 0.129 -0.076 0.559 165.947 o
3 14 15 4.606 4.238 0.642 125.885 o
3 14 16 2.981 2.271 0.573 158.046 o
3 15 0 3.267 2.954 0.559 165.947 o
3 15 1 20.789 20.286 0.946 58.009 o
3 15 2 0.485 0.166 0.497 210.026 o
3 15 3 13.642 14.833 0.863 69.682 o
3 15 4 2.230 2.374 0.580 154.305 o
3 15 5 19.638 19.471 0.994 52.507 o
3 15 6 13.074 12.997 0.863 69.682 o
3 15 7 2.239 1.988 0.628 131.479 o
3 15 8 13.827 14.039 0.897 64.425 o
3 15 9 2.177 2.457 0.642 125.885 o
3 15 10 37.261 37.769 1.380 27.219 o
3 15 11 1.272 1.463 0.607 140.596 o
3 15 12 7.058 6.895 0.766 88.368 o
3 15 13 26.003 26.587 1.153 39.040 o
3 15 14 3.631 3.562 0.628 131.479 o
3 15 15 3.304 3.058 0.594 147.212 o
3 16 0 18.912 18.740 0.987 53.243 o
3 16 1 4.041 3.375 0.642 125.885 o
3 16 2 14.244 14.557 0.897 64.425 o
3 16 3 3.538 3.472 0.642 125.885 o
3 16 4 8.916 8.828 0.773 86.797 o
3 16 5 3.357 3.596 0.656 120.640 o
3 16 6 4.071 4.114 0.676 113.367 o
3 16 7 44.850 45.444 1.532 22.092 o
3 16 8 4.957 5.315 0.704 104.650 o
3 16 9 11.240 11.271 0.842 73.151 o
3 16 10 1.451 1.270 0.621 134.417 o
3 16 11 0.630 0.939 0.594 147.212 o
3 16 12 3.876 3.976 0.656 120.640 o
3 16 13 3.325 3.534 0.614 137.454 o
3 16 14 2.947 2.913 0.580 154.305 o
3 17 0 4.260 3.700 0.663 118.140 o
3 17 1 13.853 14.308 0.904 63.445 o
3 17 2 9.824 9.905 0.808 79.537 o
3 17 3 2.473 2.485 0.628 131.479 o
3 17 4 4.367 4.542 0.676 113.367 o
3 17 5 1.456 1.222 0.587 150.696 o
3 17 6 10.062 9.297 0.801 80.914 o
3 17 7 1.479 1.380 0.607 140.596 o
3 17 8 10.081 10.063 0.808 79.537 o
3 17 9 19.346 19.533 1.042 47.751 o
3 17 10 5.818 5.756 0.711 102.628 o
3 17 11 11.756 11.340 0.821 76.886 o
3 17 12 2.011 2.506 0.587 150.696 o
3 17 13 2.853 3.009 0.594 147.212 o
3 18 0 19.108 19.789 1.022 49.707 o
3 18 1 1.893 1.449 0.607 140.596 o
3 18 2 0.578 0.670 0.587 150.696 o
3 18 3 2.073 2.250 0.621 134.417 o
3 18 4 3.278 4.355 0.670 115.717 o
3 18 5 8.892 8.862 0.780 85.267 o
3 18 6 9.952 9.339 0.821 76.886 o
3 18 7 1.738 1.940 0.635 128.636 o
3 18 8 7.321 8.248 0.773 86.797 o
3 18 9 1.739 1.912 0.600 143.847 o
3 18 10 4.576 4.845 0.656 120.640 o
3 18 11 0.634 -0.221 0.525 188.500 o
3 19 0 2.537 3.223 0.663 118.140 o
3 19 1 2.437 2.430 0.649 123.221 o
3 19 2 0.724 0.414 0.587 150.696 o
3 19 3 1.086 2.009 0.614 137.454 o
3 19 4 9.341 9.794 0.814 78.194 o
3 19 5 1.315 1.429 0.621 134.417 o
3 19 6 8.224 8.207 0.759 89.981 o
3 19 7 1.937 1.270 0.587 150.696 o
3 19 8 5.416 4.990 0.663 118.140 o
3 19 9 3.248 2.671 0.594 147.212 o
3 20 0 1.223 0.663 0.580 154.305 o
3 20 1 5.519 4.804 0.683 111.088 o
3 20 2 1.646 1.146 0.587 150.696 o
3 20 3 2.264 2.733 0.621 134.417 o
3 20 4 5.131 4.956 0.676 113.367 o
3 20 5 0.100 0.683 0.559 165.947 o
3 20 6 3.555 3.976 0.621 134.417 o
3 20 7 6.045 6.571 0.663 118.140 o
3 21 0 0.438 0.649 0.538 178.957 o
3 21 1 4.316 4.749 0.628 131.479 o
3 21 2 1.554 1.615 0.552 170.121 o
3 21 3 3.322 2.678 0.587 150.696 o
3 21 4 4.521 3.327 0.628 131.479 o
4 0 0 278.109 267.283 4.769 2.280 o
4 0 1 875.165 832.860 14.916 0.233 o
4 0 2 11.435 11.030 0.345 435.511 o
4 0 3 172.744 172.508 3.141 5.259 o
4 0 4 161.479 160.270 2.954 5.944 o
4 0 5 16.130 15.703 0.483 222.199 o
4 0 6 197.584 198.226 3.658 3.876 o
4 0 7 6.717 7.151 0.380 359.926 o
4 0 8 227.214 227.333 4.238 2.888 o
4 0 9 613.586 612.037 10.919 0.435 o
4 0 10 23.208 23.571 0.808 79.537 o
4 0 11 70.793 70.382 1.698 17.992 o
4 0 12 15.033 14.723 0.718 100.664 o
4 0 13 8.845 8.559 0.628 131.479 o
4 0 14 4.826 4.997 0.594 147.212 o
4 0 15 0.782 1.111 0.511 198.827 o
4 0 16 11.518 12.493 0.849 71.966 o
4 0 17 0.030 0.338 0.573 158.046 o
4 0 18 33.405 33.752 1.305 30.480 o
4 0 19 73.861 75.090 2.084 11.938 o
4 0 20 0.881 0.980 0.580 154.305 o
4 0 21 16.907 16.006 0.863 69.682 o
4 1 0 434.320 417.952 7.475 0.928 o
4 1 1 955.676 926.358 16.655 0.187 o
4 1 2 588.392 582.619 10.464 0.474 o
4 1 3 97.729 97.356 1.857 15.046 o
4 1 4 11.405 11.472 0.387 347.186 o
4 1 5 89.460 91.124 1.795 16.106 o
4 1 6 376.956 377.084 6.757 1.136 o
4 1 7 115.762 117.677 2.319 9.644 o
4 1 8 2.075 2.098 0.311 537.668 o
4 1 9 10.624 10.222 0.518 193.560 o
4 1 10 33.821 33.828 1.001 51.785 o
4 1 11 36.158 37.231 1.104 42.530 o
4 1 12 80.866 80.722 1.933 13.887 o
4 1 13 18.759 18.615 0.842 73.151 o
4 1 14 173.680 173.536 3.665 3.861 o
4 1 15 24.148 24.393 1.028 49.042 o
4 1 16 38.603 37.900 1.367 27.772 o
4 1 17 1.319 1.629 0.600 143.847 o
4 1 18 1.990 1.974 0.628 131.479 o
4 1 19 3.608 3.465 0.676 113.367 o
4 1 20 4.634 4.231 0.670 115.717 o
4 1 21 1.883 1.726 0.552 170.121 o
4 2 0 714.691 698.356 12.472 0.333 o
4 2 1 5.396 5.660 0.255 795.308 o
4 2 2 506.558 516.723 9.235 0.608 o
4 2 3 233.997 235.664 4.231 2.897 o
4 2 4 146.485 149.765 2.782 6.704 o
4 2 5 444.619 439.770 7.869 0.838 o
4 2 6 268.804 270.251 4.907 2.154 o
4 2 7 23.312 23.702 0.690 108.878 o
4 2 8 12.739 12.735 0.525 188.500 o
4 2 9 95.193 95.286 2.043 12.427 o
4 2 10 29.363 29.100 0.918 61.551 o
4 2 11 97.134 97.722 2.188 10.835 o
4 2 12 43.703 43.712 1.277 31.812 o
4 2 13 71.440 70.127 1.808 15.861 o
4 2 14 55.580 55.535 1.588 20.582 o
4 2 15 40.193 40.792 1.394 26.683 o
4 2 16 9.236 8.697 0.773 86.797 o
4 2 17 6.508 7.592 0.745 93.345 o
4 2 18 3.688 3.776 0.656 120.640 o
4 2 19 33.264 33.448 1.311 30.160 o
4 2 20 5.423 5.163 0.690 108.878 o
4 2 21 1.421 1.822 0.545 174.455 o
4 3 0 2238.060 2167.930 38.453 0.035 o
4 3 1 759.938 769.449 13.742 0.275 o
4 3 2 9.917 10.843 0.366 387.603 o
4 3 3 40.479 40.413 0.897 64.425 o
4 3 4 702.634 703.726 12.597 0.327 o
4 3 5 324.429 328.948 5.901 1.489 o
4 3 6 376.729 379.872 6.806 1.120 o
4 3 7 33.941 33.683 0.877 67.504 o
4 3 8 271.222 271.914 5.039 2.043 o
4 3 9 215.477 218.643 4.190 2.955 o
4 3 10 2.157 2.022 0.393 335.111 o
4 3 11 45.099 45.831 1.277 31.812 o
4 3 12 67.657 68.105 1.726 17.420 o
4 3 13 1.074 1.194 0.469 235.462 o
4 3 14 25.618 25.090 1.015 50.385 o
4 3 15 6.963 7.330 0.697 106.732 o
4 3 16 8.794 8.476 0.759 89.981 o
4 3 17 1.016 0.966 0.566 161.924 o
4 3 18 13.478 13.073 0.877 67.504 o
4 3 19 19.285 18.809 1.015 50.385 o
4 3 20 3.430 3.189 0.621 134.417 o
4 3 21 1.945 2.078 0.573 158.046 o
4 4 0 112.298 114.384 2.154 11.185 o
4 4 1 1402.320 1394.310 24.814 0.084 o
4 4 2 101.870 104.051 1.995 13.036 o
4 4 3 200.180 203.409 3.713 3.762 o
4 4 4 470.520 476.428 8.338 0.746 o
4 4 5 541.375 544.312 9.732 0.548 o
4 4 6 70.336 71.197 1.518 22.495 o
4 4 7 41.872 42.249 1.042 47.751 o
4 4 8 54.754 55.377 1.332 29.230 o
4 4 9 68.267 69.444 1.622 19.715 o
4 4 10 1.062 1.173 0.387 347.186 o
4 4 11 37.377 38.411 1.160 38.576 o
4 4 12 4.143 4.300 0.518 193.560 o
4 4 13 36.627 35.837 1.194 36.379 o
4 4 14 0.228 0.483 0.483 222.199 o
4 4 15 7.150 7.178 0.704 104.650 o
4 4 16 8.522 7.655 0.739 95.098 o
4 4 17 5.144 5.356 0.697 106.732 o
4 4 18 5.468 5.577 0.704 104.650 o
4 4 19 10.970 10.830 0.828 75.609 o
4 4 20 3.895 3.071 0.607 140.596 o
4 5 0 45.810 47.922 1.049 47.125 o
4 5 1 251.653 250.835 4.535 2.522 o
4 5 2 295.983 303.264 5.439 1.753 o
4 5 3 165.744 165.433 3.092 5.425 o
4 5 4 276.248 279.817 5.073 2.015 o
4 5 5 9.265 9.125 0.421 292.603 o
4 5 6 190.123 188.121 3.562 4.089 o
4 5 7 51.510 51.822 1.236 33.981 o
4 5 8 99.470 100.269 2.140 11.330 o
4 5 9 44.557 45.079 1.215 35.149 o
4 5 10 70.115 70.058 1.698 17.992 o
4 5 11 5.278 5.667 0.531 183.636 o
4 5 12 4.863 4.549 0.538 178.957 o
4 5 13 11.477 12.169 0.732 96.901 o
4 5 14 66.276 66.855 1.822 15.622 o
4 5 15 39.251 38.653 1.380 27.219 o
4 5 16 2.427 2.478 0.628 131.479 o
4 5 17 12.306 12.617 0.863 69.682 o
4 5 18 8.129 8.096 0.787 83.778 o
4 5 19 6.120 6.647 0.718 100.664 o
4 5 20 2.162 2.844 0.580 154.305 o
4 6 0 304.224 313.307 5.625 1.639 o
4 6 1 390.735 394.698 7.033 1.049 o
4 6 2 158.531 158.869 2.996 5.780 o
4 6 3 130.291 128.962 2.492 8.355 o
4 6 4 53.498 53.927 1.222 34.753 o
4 6 5 69.596 71.535 1.546 21.699 o
4 6 6 110.661 110.747 2.250 10.245 o
4 6 7 124.724 126.070 2.575 7.826 o
4 6 8 59.956 61.375 1.491 23.336 o
4 6 9 42.792 43.539 1.208 35.552 o
4 6 10 29.936 30.605 1.015 50.385 o
4 6 11 70.204 70.320 1.774 16.484 o
4 6 12 27.975 27.975 1.035 48.390 o
4 6 13 0.248 0.400 0.469 235.462 o
4 6 14 7.902 7.993 0.718 100.664 o
4 6 15 9.749 10.029 0.801 80.914 o
4 6 16 1.423 1.843 0.600 143.847 o
4 6 17 10.451 9.815 0.808 79.537 o
4 6 18 5.142 4.763 0.697 106.732 o
4 6 19 6.941 7.275 0.725 98.755 o
4 6 20 3.978 4.072 0.607 140.596 o
4 7 0 182.110 180.570 3.389 4.516 o
4 7 1 94.601 97.467 1.967 13.405 o
4 7 2 6.978 7.109 0.387 347.186 o
4 7 3 47.193 46.342 1.104 42.530 o
4 7 4 12.560 12.410 0.511 198.827 o
4 7 5 195.324 195.955 3.727 3.734 o
4 7 6 13.585 13.708 0.594 147.212 o
4 7 7 14.666 14.453 0.628 131.479 o
4 7 8 26.684 26.712 0.897 64.425 o
4 7 9 2.609 3.009 0.442 265.815 o
4 7 10 28.287 28.465 0.994 52.507 o
4 7 11 3.256 3.002 0.504 204.312 o
4 7 12 3.531 3.575 0.538 178.957 o
4 7 13 8.738 9.090 0.690 108.878 o
4 7 14 1.063 1.111 0.566 161.924 o
4 7 15 3.569 3.375 0.642 125.885 o
4 7 16 2.483 2.437 0.628 131.479 o
4 7 17 6.880 6.640 0.725 98.755 o
4 7 18 3.744 2.906 0.649 123.221 o
4 7 19 4.128 3.817 0.628 131.479 o
4 7 20 1.557 1.788 0.566 161.924 o
4 8 0 24.622 25.228 0.739 95.098 o
4 8 1 43.300 42.159 1.042 47.751 o
4 8 2 40.066 40.144 1.015 50.385 o
4 8 3 24.752 23.854 0.739 95.098 o
4 8 4 47.848 48.212 1.208 35.552 o
4 8 5 16.348 16.572 0.656 120.640 o
4 8 6 26.701 27.312 0.877 67.504 o
4 8 7 16.820 16.476 0.704 104.650 o
4 8 8 11.275 11.575 0.628 131.479 o
4 8 9 5.816 6.405 0.545 174.455 o
4 8 10 29.564 29.707 1.049 47.125 o
4 8 11 22.097 22.460 0.939 58.865 o
4 8 12 3.168 3.955 0.559 165.947 o
4 8 13 23.959 23.820 1.063 45.909 o
4 8 14 6.198 5.936 0.697 106.732 o
4 8 15 6.586 5.950 0.711 102.628 o
4 8 16 1.128 0.676 0.594 147.212 o
4 8 17 1.181 1.401 0.628 131.479 o
4 8 18 2.313 1.974 0.614 137.454 o
4 8 19 4.447 3.320 0.607 140.596 o
4 9 0 142.899 141.910 2.837 6.445 o
4 9 1 77.015 79.493 1.760 16.744 o
4 9 2 43.672 43.526 1.139 39.992 o
4 9 3 16.846 17.332 0.670 115.717 o
4 9 4 18.596 18.857 0.718 100.664 o
4 9 5 39.335 38.901 1.104 42.530 o
4 9 6 16.079 16.282 0.704 104.650 o
4 9 7 51.484 51.594 1.387 26.949 o
4 9 8 33.776 34.787 1.104 42.530 o
4 9 9 70.109 70.859 1.795 16.106 o
4 9 10 16.943 16.434 0.814 78.194 o
4 9 11 1.310 1.546 0.504 204.312 o
4 9 12 7.812 7.882 0.676 113.367 o
4 9 13 10.468 9.553 0.794 82.327 o
4 9 14 7.322 7.475 0.752 91.640 o
4 9 15 7.238 7.227 0.752 91.640 o
4 9 16 4.094 3.603 0.663 118.140 o
4 9 17 4.232 3.858 0.676 113.367 o
4 9 18 0.500 0.228 0.552 170.121 o
4 9 19 8.197 8.497 0.704 104.650 o
4 10 0 9.944 10.264 0.552 170.121 o
4 10 1 35.439 35.747 1.035 48.390 o
4 10 2 13.518 13.508 0.628 131.479 o
4 10 3 8.389 9.076 0.545 174.455 o
4 10 4 78.233 79.341 1.843 15.273 o
4 10 5 11.958 11.775 0.635 128.636 o
4 10 6 29.281 29.873 1.001 51.785 o
4 10 7 18.551 18.733 0.808 79.537 o
4 10 8 10.929 10.954 0.676 113.367 o
4 10 9 0.215 0.297 0.456 249.949 o
4 10 10 3.654 3.354 0.545 174.455 o
4 10 11 8.453 8.545 0.697 106.732 o
4 10 12 7.130 6.626 0.718 100.664 o
4 10 13 0.118 0.138 0.552 170.121 o
4 10 14 19.606 18.567 1.001 51.785 o
4 10 15 3.599 3.154 0.663 118.140 o
4 10 16 6.519 6.260 0.856 70.810 o
4 10 17 4.344 4.970 0.676 113.367 o
4 10 18 0.417 0.366 0.531 183.636 o
4 11 0 0.240 0.221 0.373 373.380 o
4 11 1 10.766 10.933 0.607 140.596 o
4 11 2 116.541 115.585 2.499 8.308 o
4 11 3 32.871 33.248 1.049 47.125 o
4 11 4 21.139 21.300 0.842 73.151 o
4 11 5 2.118 1.781 0.449 257.699 o
4 11 6 5.922 6.143 0.559 165.947 o
4 11 7 19.494 19.699 0.863 69.682 o
4 11 8 26.892 27.022 1.028 49.042 o
4 11 9 48.214 47.060 1.436 25.166 o
4 11 10 31.656 31.992 1.173 37.674 o
4 11 11 12.058 11.706 0.821 76.886 o
4 11 12 6.355 6.612 0.718 100.664 o
4 11 13 3.931 3.941 0.663 118.140 o
4 11 14 3.513 4.604 0.890 65.427 o
4 11 15 0.291 0.338 0.580 154.305 o
4 11 16 10.160 10.692 0.828 75.609 o
4 11 17 3.194 3.354 0.628 131.479 o
4 11 18 1.698 1.912 0.552 170.121 o
4 12 0 0.877 1.477 0.442 265.815 o
4 12 1 94.550 94.727 2.181 10.903 o
4 12 2 59.273 60.892 1.588 20.582 o
4 12 3 19.941 19.885 0.849 71.966 o
4 12 4 83.024 83.421 2.015 12.770 o
4 12 5 40.511 39.819 1.249 33.234 o
4 12 6 3.261 2.795 0.518 193.560 o
4 12 7 11.835 12.541 0.745 93.345 o
4 12 8 40.999 40.295 1.318 29.845 o
4 12 9 10.710 9.891 0.725 98.755 o
4 12 10 17.157 16.662 0.939 58.865 o
4 12 11 10.619 10.402 0.814 78.194 o
4 12 12 1.917 1.967 0.614 137.454 o
4 12 13 3.209 3.527 0.670 115.717 o
4 12 14 25.059 25.421 1.132 40.481 o
4 12 15 15.421 15.247 0.939 58.865 o
4 12 16 10.707 11.085 0.814 78.194 o
4 12 17 2.043 2.388 0.580 154.305 o
4 13 0 16.751 16.110 0.794 82.327 o
4 13 1 23.189 23.771 0.946 58.009 o
4 13 2 1.204 1.491 0.476 228.687 o
4 13 3 83.551 81.805 2.022 12.682 o
4 13 4 13.136 13.176 0.759 89.981 o
4 13 5 111.570 111.402 2.581 7.784 o
4 13 6 23.871 24.689 1.008 51.078 o
4 13 7 26.236 26.035 1.056 46.511 o
4 13 8 8.042 9.394 0.752 91.640 o
4 13 9 7.387 7.316 0.732 96.901 o
4 13 10 2.358 2.685 0.628 131.479 o
4 13 11 12.353 12.942 0.877 67.504 o
4 13 12 7.969 8.221 0.766 88.368 o
4 13 13 0.053 -0.055 0.552 170.121 o
4 13 14 1.605 1.705 0.614 137.454 o
4 13 15 3.178 2.899 0.628 131.479 o
4 13 16 0.136 0.242 0.531 183.636 o
4 14 0 44.538 43.643 1.360 28.055 o
4 14 1 10.575 10.491 0.718 100.664 o
4 14 2 98.783 98.267 2.354 9.363 o
4 14 3 12.937 12.486 0.766 88.368 o
4 14 4 34.560 33.752 1.201 35.962 o
4 14 5 4.379 4.583 0.600 143.847 o
4 14 6 27.822 27.657 1.139 39.992 o
4 14 7 3.718 3.720 0.649 123.221 o
4 14 8 25.576 25.255 1.125 40.979 o
4 14 9 4.644 4.549 0.676 113.367 o
4 14 10 4.729 4.811 0.690 108.878 o
4 14 11 7.868 7.337 0.752 91.640 o
4 14 12 3.668 3.693 0.649 123.221 o
4 14 13 1.727 1.056 0.607 140.596 o
4 14 14 3.278 3.486 0.642 125.885 o
4 14 15 1.497 1.422 0.580 154.305 o
4 14 16 0.798 1.263 0.552 170.121 o
4 15 0 1.727 1.518 0.538 178.957 o
4 15 1 31.635 31.971 1.215 35.149 o
4 15 2 34.247 34.049 1.263 32.511 o
4 15 3 9.273 9.401 0.752 91.640 o
4 15 4 2.009 2.112 0.600 143.847 o
4 15 5 2.767 2.968 0.621 134.417 o
4 15 6 5.113 4.535 0.676 113.367 o
4 15 7 12.023 11.858 0.849 71.966 o
4 15 8 14.033 13.825 0.897 64.425 o
4 15 9 14.463 13.487 0.904 63.445 o
4 15 10 0.592 0.511 0.594 147.212 o
4 15 11 24.665 24.248 1.146 39.511 o
4 15 12 17.233 17.635 0.987 53.243 o
4 15 13 0.107 0.179 0.566 161.924 o
4 15 14 0.822 0.462 0.545 174.455 o
4 15 15 7.203 6.757 0.690 108.878 o
4 16 0 4.390 4.528 0.663 118.140 o
4 16 1 4.376 4.203 0.663 118.140 o
4 16 2 3.805 3.617 0.656 120.640 o
4 16 3 1.060 0.828 0.580 154.305 o
4 16 4 3.226 3.983 0.663 118.140 o
4 16 5 17.053 16.200 0.946 58.009 o
4 16 6 18.251 18.222 1.001 51.785 o
4 16 7 0.261 0.380 0.580 154.305 o
4 16 8 6.035 6.661 0.732 96.901 o
4 16 9 13.712 14.591 0.918 61.551 o
4 16 10 1.413 2.167 0.635 128.636 o
4 16 11 0.898 0.269 0.587 150.696 o
4 16 12 2.553 2.568 0.607 140.596 o
4 16 13 8.688 8.027 0.718 100.664 o
4 16 14 1.184 0.338 0.538 178.957 o
4 17 0 4.691 4.694 0.690 108.878 o
4 17 1 3.823 3.354 0.663 118.140 o
4 17 2 4.042 3.996 0.676 113.367 o
4 17 3 4.330 3.755 0.670 115.717 o
4 17 4 0.904 0.932 0.587 150.696 o
4 17 5 2.447 2.057 0.621 134.417 o
4 17 6 2.089 1.933 0.614 137.454 o
4 17 7 8.231 7.820 0.766 88.368 o
4 17 8 11.219 11.271 0.870 68.580 o
4 17 9 7.260 7.793 0.773 86.797 o
4 17 10 5.425 5.480 0.704 104.650 o
4 17 11 0.866 0.414 0.559 165.947 o
4 17 12 1.721 1.277 0.559 165.947 o
4 18 0 6.879 6.405 0.725 98.755 o
4 18 1 6.404 6.674 0.732 96.901 o
4 18 2 9.411 10.188 0.814 78.194 o
4 18 3 8.111 7.268 0.745 93.345 o
4 18 4 2.457 2.637 0.635 128.636 o
4 18 5 2.942 2.623 0.649 123.221 o
4 18 6 1.044 1.712 0.628 131.479 o
4 18 7 5.149 5.577 0.711 102.628 o
4 18 8 4.419 5.025 0.676 113.367 o
4 18 9 2.141 2.347 0.600 143.847 o
4 18 10 2.024 2.347 0.580 154.305 o
4 18 11 4.181 4.059 0.628 131.479 o
4 19 0 8.833 8.552 0.794 82.327 o
4 19 1 1.692 1.291 0.614 137.454 o
4 19 2 3.088 3.203 0.663 118.140 o
4 19 3 2.415 2.133 0.628 131.479 o
4 19 4 8.529 8.462 0.787 83.778 o
4 19 5 3.034 2.892 0.642 125.885 o
4 19 6 3.990 3.713 0.656 120.640 o
4 19 7 1.123 1.236 0.580 154.305 o
4 19 8 3.450 2.664 0.600 143.847 o
4 19 9 5.127 5.059 0.635 128.636 o
4 20 0 0.973 1.546 0.594 147.212 o
4 20 1 6.113 5.301 0.683 111.088 o
4 20 2 0.700 0.842 0.573 158.046 o
4 20 3 3.929 4.466 0.649 123.221 o
4 20 4 0.589 0.918 0.559 165.947 o
4 20 5 6.107 5.570 0.670 115.717 o
4 20 6 3.935 4.148 0.614 137.454 o
4 20 7 13.367 13.018 0.821 76.886 o
4 21 0 0.010 0.297 0.511 198.827 o
4 21 1 5.079 5.301 0.635 128.636 o
4 21 2 9.078 8.393 0.739 95.098 o
4 21 3 3.846 3.886 0.628 131.479 o
5 0 1 138.794 134.697 2.485 8.401 o
5 0 2 115.947 113.556 2.140 11.330 o
5 0 3 67.044 66.910 1.353 28.342 o
5 0 4 88.433 87.341 1.726 17.420 o
5 0 5 636.719 628.008 11.202 0.413 o
5 0 6 274.329 279.714 5.073 2.015 o
5 0 7 23.339 21.473 0.663 118.140 o
5 0 8 11.146 11.637 0.511 198.827 o
5 0 9 23.209 23.619 0.787 83.778 o
5 0 10 1.408 1.560 0.380 359.926 o
5 0 11 0.361 0.131 0.380 359.926 o
5 0 12 74.085 73.992 1.822 15.622 o
5 0 13 16.327 16.379 0.794 82.327 o
5 0 14 1.565 1.622 0.504 204.312 o
5 0 15 23.744 23.875 1.056 46.511 o
5 0 16 30.474 30.791 1.236 33.981 o
5 0 17 13.492 13.770 0.897 64.425 o
5 0 18 0.620 0.262 0.573 158.046 o
5 0 19 0.028 -0.035 0.566 161.924 o
5 0 20 7.805 7.869 0.718 100.664 o
5 0 21 8.742 8.862 0.718 100.664 o
5 1 0 154.247 155.439 2.823 6.509 o
5 1 1 110.591 110.312 2.064 12.179 o
5 1 2 496.348 488.921 8.676 0.689 o
5 1 3 359.503 358.469 6.364 1.281 o
5 1 4 171.325 169.409 3.120 5.329 o
5 1 5 44.259 45.127 1.022 49.707 o
5 1 6 177.294 182.841 3.403 4.480 o
5 1 7 3.999 4.114 0.338 453.468 o
5 1 8 21.677 21.680 0.704 104.650 o
5 1 9 39.989 39.819 1.084 44.171 o
5 1 10 85.352 85.229 1.926 13.987 o
5 1 11 61.369 61.188 1.553 21.507 o
5 1 12 80.428 79.693 1.926 13.987 o
5 1 13 8.017 8.676 0.635 128.636 o
5 1 14 14.636 15.164 0.808 79.537 o
5 1 15 5.391 5.708 0.649 123.221 o
5 1 16 4.337 4.266 0.656 120.640 o
5 1 17 9.297 8.718 0.780 85.267 o
5 1 18 0.557 0.193 0.566 161.924 o
5 1 19 0.945 1.063 0.600 143.847 o
5 1 20 4.461 3.934 0.635 128.636 o
5 1 21 0.945 0.276 0.538 178.957 o
5 2 0 93.447 93.160 1.781 16.357 o
5 2 1 370.707 358.420 6.357 1.284 o
5 2 2 141.610 140.633 2.609 7.620 o
5 2 3 23.105 22.626 0.600 143.847 o
5 2 4 1.043 1.111 0.235 941.848 o
5 2 5 22.363 23.067 0.649 123.221 o
5 2 6 59.459 60.119 1.318 29.845 o
5 2 7 84.543 85.712 1.788 16.231 o
5 2 8 67.201 68.118 1.546 21.699 o
5 2 9 43.125 44.865 1.180 37.235 o
5 2 10 17.614 18.022 0.732 96.901 o
5 2 11 8.157 7.910 0.566 161.924 o
5 2 12 60.007 58.800 1.567 21.129 o
5 2 13 22.836 22.391 0.925 60.636 o
5 2 14 22.871 22.294 0.959 56.352 o
5 2 15 5.513 6.039 0.670 115.717 o
5 2 16 19.569 20.431 1.028 49.042 o
5 2 17 0.658 0.552 0.573 158.046 o
5 2 18 7.859 8.172 0.759 89.981 o
5 2 19 14.960 14.819 0.918 61.551 o
5 2 20 1.504 2.050 0.573 158.046 o
5 3 0 75.194 77.174 1.518 22.495 o
5 3 1 20.682 21.011 0.566 161.924 o
5 3 2 64.652 64.743 1.318 29.845 o
5 3 3 23.238 23.026 0.621 134.417 o
5 3 4 437.515 438.114 7.758 0.862 o
5 3 5 94.253 95.037 1.898 14.397 o
5 3 6 83.972 83.407 1.726 17.420 o
5 3 7 99.886 101.539 2.071 12.098 o
5 3 8 12.734 12.748 0.566 161.924 o
5 3 9 3.823 3.845 0.421 292.603 o
5 3 10 29.397 29.141 0.953 57.172 o
5 3 11 20.125 19.665 0.808 79.537 o
5 3 12 0.233 0.456 0.428 283.241 o
5 3 13 10.761 10.940 0.704 104.650 o
5 3 14 11.722 12.279 0.759 89.981 o
5 3 15 2.358 2.485 0.607 140.596 o
5 3 16 9.404 10.105 0.808 79.537 o
5 3 17 12.128 11.651 0.849 71.966 o
5 3 18 11.013 10.664 0.808 79.537 o
5 3 19 11.633 11.120 0.842 73.151 o
5 3 20 1.492 1.608 0.566 161.924 o
5 4 0 23.047 22.695 0.607 140.596 o
5 4 1 164.614 168.953 3.113 5.353 o
5 4 2 210.422 213.714 3.879 3.447 o
5 4 3 304.399 295.499 5.294 1.851 o
5 4 4 166.729 164.370 3.078 5.474 o
5 4 5 0.618 1.084 0.276 680.485 o
5 4 6 27.945 28.375 0.794 82.327 o
5 4 7 146.486 147.853 2.885 6.231 o
5 4 8 52.448 53.969 1.332 29.230 o
5 4 9 1.263 1.622 0.380 359.926 o
5 4 10 16.027 16.206 0.718 100.664 o
5 4 11 9.632 9.587 0.614 137.454 o
5 4 12 15.569 15.792 0.780 85.267 o
5 4 13 21.326 21.404 0.925 60.636 o
5 4 14 15.212 14.467 0.821 76.886 o
5 4 15 2.078 2.098 0.600 143.847 o
5 4 16 5.083 5.204 0.690 108.878 o
5 4 17 0.259 0.283 0.566 161.924 o
5 4 18 8.465 8.490 0.808 79.537 o
5 4 19 2.715 2.906 0.635 128.636 o
5 4 20 3.388 3.748 0.607 140.596 o
5 5 0 59.846 64.011 1.339 28.929 o
5 5 1 78.020 77.222 1.574 20.945 o
5 5 2 108.859 109.332 2.126 11.477 o
5 5 3 83.417 84.580 1.719 17.561 o
5 5 4 251.453 254.452 4.631 2.418 o
5 5 5 11.991 12.238 0.504 204.312 o
5 5 6 123.707 122.232 2.437 8.738 o
5 5 7 16.245 16.572 0.649 123.221 o
5 5 8 120.019 118.022 2.464 8.543 o
5 5 9 56.882 58.317 1.463 24.225 o
5 5 10 20.915 21.114 0.828 75.609 o
5 5 11 16.587 16.096 0.766 88.368 o
5 5 12 12.371 12.769 0.732 96.901 o
5 5 13 80.379 79.907 2.022 12.682 o
5 5 14 5.355 5.197 0.649 123.221 o
5 5 15 3.956 3.520 0.649 123.221 o
5 5 16 16.416 17.242 0.966 55.550 o
5 5 17 20.510 20.596 1.035 48.390 o
5 5 18 6.398 6.585 0.745 93.345 o
5 5 19 9.653 9.919 0.794 82.327 o
5 5 20 0.383 0.393 0.518 193.560 o
5 6 0 333.810 328.996 5.888 1.496 o
5 6 1 314.766 315.150 5.660 1.619 o
5 6 2 169.423 169.278 3.182 5.123 o
5 6 3 599.402 602.753 10.719 0.451 o
5 6 4 38.083 36.658 0.939 58.865 o
5 6 5 9.217 9.380 0.462 242.543 o
5 6 6 14.143 14.170 0.594 147.212 o
5 6 7 48.183 48.095 1.236 33.981 o
5 6 8 90.561 90.979 2.022 12.682 o
5 6 9 41.255 41.062 1.187 36.803 o
5 6 10 68.576 68.760 1.719 17.561 o
5 6 11 83.308 83.793 2.029 12.596 o
5 6 12 3.768 3.410 0.538 178.957 o
5 6 13 37.369 37.403 1.270 32.159 o
5 6 14 1.999 2.319 0.594 147.212 o
5 6 15 8.586 8.041 0.759 89.981 o
5 6 16 5.745 5.591 0.711 102.628 o
5 6 17 7.778 7.234 0.759 89.981 o
5 6 18 3.817 4.514 0.690 108.878 o
5 6 19 8.653 8.566 0.745 93.345 o
5 6 20 1.895 1.995 0.580 154.305 o
5 7 0 11.788 11.741 0.483 222.199 o
5 7 1 7.472 8.476 0.428 283.241 o
5 7 2 149.975 148.868 2.871 6.291 o
5 7 3 454.368 451.863 8.041 0.802 o
5 7 4 4.512 4.348 0.380 359.926 o
5 7 5 77.245 78.686 1.746 17.010 o
5 7 6 67.989 67.545 1.581 20.762 o
5 7 7 95.788 98.240 2.147 11.257 o
5 7 8 135.157 133.414 2.795 6.638 o
5 7 9 79.459 78.844 1.884 14.609 o
5 7 10 111.422 110.823 2.485 8.401 o
5 7 11 26.543 26.995 1.015 50.385 o
5 7 12 60.222 59.477 1.657 18.902 o
5 7 13 22.372 21.107 1.001 51.785 o
5 7 14 13.677 13.887 0.883 66.454 o
5 7 15 5.839 5.812 0.711 102.628 o
5 7 16 6.616 6.578 0.739 95.098 o
5 7 17 15.898 15.813 0.973 54.765 o
5 7 18 6.009 5.715 0.704 104.650 o
5 7 19 3.871 3.686 0.628 131.479 o
5 8 0 46.222 45.948 1.125 40.979 o
5 8 1 71.664 71.652 1.574 20.945 o
5 8 2 58.485 58.614 1.380 27.219 o
5 8 3 8.704 8.904 0.497 210.026 o
5 8 4 144.346 146.321 2.927 6.056 o
5 8 5 158.581 156.115 3.120 5.329 o
5 8 6 41.749 41.476 1.160 38.576 o
5 8 7 109.492 109.359 2.374 9.201 o
5 8 8 8.020 7.986 0.580 154.305 o
5 8 9 69.350 69.099 1.746 17.010 o
5 8 10 77.771 76.235 1.912 14.190 o
5 8 11 68.569 68.891 1.815 15.741 o
5 8 12 15.832 15.896 0.856 70.810 o
5 8 13 46.694 45.438 1.512 22.701 o
5 8 14 37.548 36.582 1.367 27.772 o
5 8 15 18.725 19.119 1.022 49.707 o
5 8 16 7.663 7.316 0.766 88.368 o
5 8 17 76.379 75.980 2.112 11.628 o
5 8 18 12.226 12.079 0.849 71.966 o
5 8 19 1.772 1.525 0.559 165.947 o
5 9 0 116.330 117.828 2.437 8.738 o
5 9 1 4.300 4.749 0.435 274.320 o
5 9 2 24.403 24.959 0.821 76.886 o
5 9 3 108.901 109.539 2.319 9.644 o
5 9 4 40.815 41.158 1.146 39.511 o
5 9 5 27.154 27.430 0.911 62.487 o
5 9 6 65.910 67.525 1.657 18.902 o
5 9 7 85.273 86.471 2.015 12.770 o
5 9 8 60.416 60.623 1.594 20.404 o
5 9 9 56.516 56.716 1.560 21.317 o
5 9 10 110.095 110.257 2.540 8.040 o
5 9 11 120.817 120.527 2.761 6.805 o
5 9 12 42.904 41.876 1.422 25.657 o
5 9 13 1.541 1.788 0.600 143.847 o
5 9 14 9.308 9.070 0.801 80.914 o
5 9 15 9.447 9.442 0.808 79.537 o
5 9 16 8.894 8.324 0.814 78.194 o
5 9 17 18.168 18.947 1.008 51.078 o
5 9 18 12.328 12.445 0.835 74.365 o
5 9 19 12.200 12.245 0.794 82.327 o
5 10 0 2.316 2.416 0.407 312.777 o
5 10 1 121.781 122.108 2.568 7.868 o
5 10 2 19.536 20.265 0.773 86.797 o
5 10 3 138.060 137.203 2.851 6.383 o
5 10 4 78.188 76.719 1.822 15.622 o
5 10 5 24.154 24.593 0.904 63.445 o
5 10 6 58.276 58.269 1.532 22.092 o
5 10 7 5.189 5.460 0.552 170.121 o
5 10 8 1.444 1.249 0.469 235.462 o
5 10 9 15.614 15.744 0.814 78.194 o
5 10 10 32.560 31.626 1.160 38.576 o
5 10 11 59.866 59.974 1.753 16.876 o
5 10 12 5.035 5.239 0.683 111.088 o
5 10 13 24.920 24.593 1.125 40.979 o
5 10 14 36.745 36.092 1.360 28.055 o
5 10 15 2.076 2.319 0.635 128.636 o
5 10 16 28.298 29.072 1.229 34.364 o
5 10 17 10.433 10.802 0.814 78.194 o
5 10 18 0.059 0.200 0.525 188.500 o
5 11 0 119.689 117.035 2.526 8.128 o
5 11 1 37.608 36.541 1.111 42.004 o
5 11 2 3.310 3.085 0.469 235.462 o
5 11 3 8.687 8.524 0.594 147.212 o
5 11 4 184.558 182.033 3.693 3.804 o
5 11 5 33.292 32.696 1.091 43.614 o
5 11 6 58.257 57.282 1.560 21.317 o
5 11 7 0.013 0.076 0.442 265.815 o
5 11 8 30.301 30.211 1.097 43.067 o
5 11 9 21.809 22.136 0.973 54.765 o
5 11 10 31.410 31.005 1.208 35.552 o
5 11 11 27.492 27.022 1.166 38.121 o
5 11 12 0.816 0.780 0.587 150.696 o
5 11 13 4.063 4.231 0.676 113.367 o
5 11 14 3.979 4.845 0.683 111.088 o
5 11 15 2.682 2.913 0.670 115.717 o
5 11 16 16.536 16.980 0.959 56.352 o
5 11 17 1.448 1.339 0.559 165.947 o
5 12 0 11.600 11.147 0.670 115.717 o
5 12 1 34.718 34.456 1.118 41.487 o
5 12 2 21.176 20.410 0.863 69.682 o
5 12 3 25.492 24.620 0.953 57.172 o
5 12 4 46.216 44.871 1.346 28.633 o
5 12 5 4.638 4.873 0.566 161.924 o
5 12 6 37.708 37.169 1.229 34.364 o
5 12 7 4.643 4.245 0.580 154.305 o
5 12 8 3.547 3.707 0.580 154.305 o
5 12 9 28.269 28.486 1.160 38.576 o
5 12 10 16.334 16.545 0.946 58.009 o
5 12 11 11.793 11.755 0.856 70.810 o
5 12 12 12.169 11.306 0.842 73.151 o
5 12 13 12.812 12.024 0.856 70.810 o
5 12 14 5.047 4.921 0.718 100.664 o
5 12 15 3.318 4.148 0.670 115.717 o
5 12 16 6.324 5.763 0.690 108.878 o
5 12 17 0.859 -0.021 0.525 188.500 o
5 13 0 1.457 1.953 0.490 215.984 o
5 13 1 15.496 14.508 0.773 86.797 o
5 13 2 7.435 7.862 0.635 128.636 o
5 13 3 14.781 14.426 0.780 85.267 o
5 13 4 9.525 9.518 0.690 108.878 o
5 13 5 4.095 3.962 0.573 158.046 o
5 13 6 46.917 46.542 1.436 25.166 o
5 13 7 14.191 14.129 0.849 71.966 o
5 13 8 5.205 5.508 0.690 108.878 o
5 13 9 1.737 2.326 0.607 140.596 o
5 13 10 3.842 3.969 0.670 115.717 o
5 13 11 2.325 2.830 0.642 125.885 o
5 13 12 2.091 2.050 0.614 137.454 o
5 13 13 1.482 1.788 0.642 125.885 o
5 13 14 7.253 7.489 0.759 89.981 o
5 13 15 0.527 0.628 0.573 158.046 o
5 13 16 10.990 10.747 0.759 89.981 o
5 14 0 9.834 10.001 0.711 102.628 o
5 14 1 11.419 11.865 0.745 93.345 o
5 14 2 15.140 15.806 0.842 73.151 o
5 14 3 4.411 5.156 0.607 140.596 o
5 14 4 14.519 14.971 0.835 74.365 o
5 14 5 9.938 9.304 0.745 93.345 o
5 14 6 23.683 23.033 1.063 45.909 o
5 14 7 5.403 5.087 0.690 108.878 o
5 14 8 3.968 2.899 0.642 125.885 o
5 14 9 0.168 -0.152 0.559 165.947 o
5 14 10 2.021 2.395 0.621 134.417 o
5 14 11 9.881 9.808 0.808 79.537 o
5 14 12 1.511 1.505 0.635 128.636 o
5 14 13 4.702 4.949 0.690 108.878 o
5 14 14 1.194 1.291 0.594 147.212 o
5 14 15 0.314 -0.007 0.525 188.500 o
5 15 0 7.102 7.889 0.711 102.628 o
5 15 1 1.631 1.988 0.580 154.305 o
5 15 2 5.041 4.914 0.656 120.640 o
5 15 3 14.619 14.895 0.904 63.445 o
5 15 4 9.626 9.532 0.794 82.327 o
5 15 5 3.157 3.555 0.649 123.221 o
5 15 6 4.050 3.741 0.663 118.140 o
5 15 7 8.884 8.704 0.794 82.327 o
5 15 8 4.496 4.728 0.690 108.878 o
5 15 9 2.610 2.795 0.656 120.640 o
5 15 10 1.138 1.374 0.600 143.847 o
5 15 11 3.058 2.630 0.663 118.140 o
5 15 12 6.031 5.984 0.732 96.901 o
5 15 13 9.314 9.401 0.773 86.797 o
5 15 14 10.937 10.802 0.773 86.797 o
5 16 0 1.082 1.160 0.587 150.696 o
5 16 1 16.704 17.145 0.966 55.550 o
5 16 2 29.442 28.934 1.208 35.552 o
5 16 3 1.369 1.629 0.614 137.454 o
5 16 4 12.648 12.279 0.863 69.682 o
5 16 5 7.068 6.440 0.732 96.901 o
5 16 6 3.067 2.947 0.649 123.221 o
5 16 7 1.094 1.353 0.607 140.596 o
5 16 8 2.766 2.181 0.621 134.417 o
5 16 9 14.262 14.667 0.939 58.865 o
5 16 10 0.947 0.621 0.594 147.212 o
5 16 11 2.708 2.402 0.628 131.479 o
5 16 12 1.406 1.574 0.580 154.305 o
5 16 13 0.243 0.207 0.525 188.500 o
5 17 0 0.889 1.063 0.600 143.847 o
5 17 1 9.220 9.090 0.801 80.914 o
5 17 2 1.751 2.098 0.621 134.417 o
5 17 3 0.235 0.380 0.573 158.046 o
5 17 4 12.873 13.487 0.883 66.454 o
5 17 5 4.716 4.542 0.690 108.878 o
5 17 6 1.068 1.429 0.594 147.212 o
5 17 7 11.505 11.451 0.863 69.682 o
5 17 8 5.319 5.991 0.725 98.755 o
5 17 9 11.529 11.554 0.849 71.966 o
5 17 10 0.271 -0.083 0.552 170.121 o
5 17 11 6.655 7.096 0.697 106.732 o
5 17 12 1.515 1.125 0.538 178.957 o
5 18 0 6.838 7.054 0.745 93.345 o
5 18 1 7.020 6.488 0.732 96.901 o
5 18 2 3.861 4.328 0.670 115.717 o
5 18 3 0.006 0.614 0.573 158.046 o
5 18 4 7.426 6.964 0.773 86.797 o
5 18 5 3.130 3.513 0.683 111.088 o
5 18 6 1.268 1.463 0.607 140.596 o
5 18 7 0.425 0.511 0.587 150.696 o
5 18 8 1.678 1.753 0.600 143.847 o
5 18 9 5.326 4.459 0.656 120.640 o
5 18 10 0.546 0.863 0.545 174.455 o
5 19 0 1.766 2.485 0.628 131.479 o
5 19 1 6.462 6.157 0.725 98.755 o
5 19 2 0.478 0.690 0.587 150.696 o
5 19 3 1.816 1.712 0.607 140.596 o
5 19 4 0.451 0.414 0.573 158.046 o
5 19 5 0.415 0.255 0.566 161.924 o
5 19 6 7.238 6.626 0.718 100.664 o
5 19 7 4.823 4.521 0.649 123.221 o
5 19 8 0.189 -0.138 0.518 193.560 o
5 20 0 0.007 -0.200 0.538 178.957 o
5 20 1 3.192 2.954 0.614 137.454 o
5 20 2 2.698 1.857 0.600 143.847 o
5 20 3 2.182 1.788 0.587 150.696 o
5 20 4 0.173 0.428 0.525 188.500 o
5 20 5 5.446 5.777 0.656 120.640 o
5 20 6 1.409 1.097 0.580 154.305 o
6 0 0 544.976 524.302 9.242 0.607 o
6 0 1 75.054 73.516 1.463 24.225 o
6 0 2 113.164 116.365 2.202 10.699 o
6 0 3 40.178 40.440 0.925 60.636 o
6 0 4 23.990 24.834 0.676 113.367 o
6 0 5 16.630 16.496 0.552 170.121 o
6 0 6 21.176 21.411 0.663 118.140 o
6 0 7 5.816 6.157 0.400 323.655 o
6 0 8 92.477 93.194 1.995 13.036 o
6 0 9 71.903 72.066 1.670 18.591 o
6 0 10 0.938 1.284 0.400 323.655 o
6 0 11 7.470 7.627 0.566 161.924 o
6 0 12 0.367 0.442 0.435 274.320 o
6 0 13 1.753 1.774 0.497 210.026 o
6 0 14 0.919 1.215 0.504 204.312 o
6 0 15 7.608 7.351 0.718 100.664 o
6 0 16 0.332 0.318 0.559 165.947 o
6 0 17 4.304 4.231 0.670 115.717 o
6 0 18 9.872 9.794 0.835 74.365 o
6 0 19 11.058 10.871 0.835 74.365 o
6 0 20 1.733 1.443 0.573 158.046 o
6 1 0 744.903 729.713 12.866 0.313 o
6 1 1 295.341 290.937 5.156 1.951 o
6 1 2 224.661 227.947 4.100 3.086 o
6 1 3 19.660 20.141 0.580 154.305 o
6 1 4 62.698 65.627 1.380 27.219 o
6 1 5 298.079 294.429 5.294 1.851 o
6 1 6 148.514 151.636 2.892 6.202 o
6 1 7 44.047 44.858 1.104 42.530 o
6 1 8 7.229 7.358 0.476 228.687 o
6 1 9 31.242 31.488 0.959 56.352 o
6 1 10 134.271 134.518 2.795 6.638 o
6 1 11 19.055 19.423 0.814 78.194 o
6 1 12 12.584 13.101 0.718 100.664 o
6 1 13 10.646 11.161 0.711 102.628 o
6 1 14 2.387 2.195 0.538 178.957 o
6 1 15 10.521 10.857 0.808 79.537 o
6 1 16 4.872 4.997 0.690 108.878 o
6 1 17 0.629 1.049 0.594 147.212 o
6 1 18 7.075 8.007 0.780 85.267 o
6 1 19 2.996 2.692 0.628 131.479 o
6 1 20 1.806 2.202 0.573 158.046 o
6 2 0 65.078 64.053 1.311 30.160 o
6 2 1 667.149 653.636 11.492 0.393 o
6 2 2 221.227 221.714 4.003 3.237 o
6 2 3 134.267 132.461 2.506 8.263 o
6 2 4 99.623 101.953 2.002 12.946 o
6 2 5 476.713 473.771 8.359 0.742 o
6 2 6 28.485 28.644 0.801 80.914 o
6 2 7 36.521 36.962 0.973 54.765 o
6 2 8 9.949 10.340 0.538 178.957 o
6 2 9 9.914 9.642 0.559 165.947 o
6 2 10 32.675 33.497 1.042 47.751 o
6 2 11 100.254 101.166 2.278 9.998 o
6 2 12 64.036 63.197 1.663 18.746 o
6 2 13 17.716 16.869 0.835 74.365 o
6 2 14 4.926 4.880 0.600 143.847 o
6 2 15 9.247 9.263 0.780 85.267 o
6 2 16 20.934 19.989 1.035 48.390 o
6 2 17 18.140 18.450 0.994 52.507 o
6 2 18 0.868 0.870 0.594 147.212 o
6 2 19 0.058 0.069 0.552 170.121 o
6 2 20 4.344 4.797 0.635 128.636 o
6 3 0 895.432 869.615 15.323 0.221 o
6 3 1 221.850 222.142 4.003 3.237 o
6 3 2 318.123 318.498 5.653 1.623 o
6 3 3 33.931 34.283 0.842 73.151 o
6 3 4 198.384 197.363 3.631 3.935 o
6 3 5 4.868 5.059 0.359 402.654 o
6 3 6 143.912 144.450 2.789 6.671 o
6 3 7 121.142 122.674 2.485 8.401 o
6 3 8 291.057 290.026 5.363 1.803 o
6 3 9 9.266 9.518 0.559 165.947 o
6 3 10 29.585 29.417 0.980 53.996 o
6 3 11 2.240 2.354 0.469 235.462 o
6 3 12 11.902 11.182 0.697 106.732 o
6 3 13 4.085 3.886 0.566 161.924 o
6 3 14 3.265 4.114 0.607 140.596 o
6 3 15 10.246 10.084 0.801 80.914 o
6 3 16 0.148 0.649 0.573 158.046 o
6 3 17 6.244 6.081 0.711 102.628 o
6 3 18 3.429 3.575 0.670 115.717 o
6 3 19 1.996 2.416 0.621 134.417 o
6 3 20 0.204 0.200 0.525 188.500 o
6 4 0 9.014 9.001 0.393 335.111 o
6 4 1 354.095 354.258 6.240 1.332 o
6 4 2 224.461 221.666 4.017 3.214 o
6 4 3 301.927 309.545 5.522 1.701 o
6 4 4 188.655 193.567 3.582 4.042 o
6 4 5 265.878 263.362 4.790 2.261 o
6 4 6 280.218 279.182 5.087 2.004 o
6 4 7 54.276 53.817 1.318 29.845 o
6 4 8 59.931 61.333 1.484 23.554 o
6 4 9 23.019 23.923 0.856 70.810 o
6 4 10 59.341 58.572 1.518 22.495 o
6 4 11 43.030 42.614 1.270 32.159 o
6 4 12 21.497 22.301 0.925 60.636 o
6 4 13 2.521 2.837 0.545 174.455 o
6 4 14 4.021 3.934 0.607 140.596 o
6 4 15 11.383 11.692 0.842 73.151 o
6 4 16 1.693 2.229 0.621 134.417 o
6 4 17 14.998 14.364 0.904 63.445 o
6 4 18 5.204 6.405 0.739 95.098 o
6 4 19 17.912 17.822 0.959 56.352 o
6 4 20 13.685 13.328 0.808 79.537 o
6 5 0 66.113 68.733 1.449 24.689 o
6 5 1 120.834 120.707 2.333 9.530 o
6 5 2 6.308 6.433 0.380 359.926 o
6 5 3 112.842 114.860 2.257 10.182 o
6 5 4 69.824 70.113 1.512 22.701 o
6 5 5 61.511 61.616 1.387 26.949 o
6 5 6 128.542 130.742 2.623 7.540 o
6 5 7 56.935 57.641 1.408 26.163 o
6 5 8 69.953 70.279 1.663 18.746 o
6 5 9 8.271 8.510 0.566 161.924 o
6 5 10 3.905 3.817 0.490 215.984 o
6 5 11 64.008 64.916 1.684 18.288 o
6 5 12 86.265 85.560 2.098 11.781 o
6 5 13 32.800 33.483 1.194 36.379 o
6 5 14 94.188 94.526 2.388 9.095 o
6 5 15 49.972 49.821 1.608 20.055 o
6 5 16 18.435 18.974 1.008 51.078 o
6 5 17 2.237 1.732 0.621 134.417 o
6 5 18 1.523 1.988 0.628 131.479 o
6 5 19 12.892 13.176 0.849 71.966 o
6 5 20 0.567 0.856 0.552 170.121 o
6 6 0 29.997 30.018 0.808 79.537 o
6 6 1 68.544 70.748 1.512 22.701 o
6 6 2 125.840 126.946 2.471 8.495 o
6 6 3 90.067 92.428 1.905 14.293 o
6 6 4 3.330 3.251 0.352 418.599 o
6 6 5 39.412 40.468 1.070 45.319 o
6 6 6 15.874 15.979 0.656 120.640 o
6 6 7 2.770 2.782 0.414 302.438 o
6 6 8 13.169 13.156 0.656 120.640 o
6 6 9 112.566 115.916 2.512 8.217 o
6 6 10 5.565 5.260 0.545 174.455 o
6 6 11 32.490 32.330 1.118 41.487 o
6 6 12 0.676 0.732 0.490 215.984 o
6 6 13 31.829 31.398 1.208 35.552 o
6 6 14 0.210 -0.173 0.552 170.121 o
6 6 15 11.657 12.797 0.870 68.580 o
6 6 16 4.179 3.748 0.670 115.717 o
6 6 17 35.692 35.961 1.380 27.219 o
6 6 18 4.576 5.046 0.697 106.732 o
6 6 19 11.785 12.597 0.821 76.886 o
6 7 0 23.692 23.116 0.718 100.664 o
6 7 1 11.885 12.024 0.518 193.560 o
6 7 2 2.870 3.327 0.352 418.599 o
6 7 3 25.039 25.932 0.808 79.537 o
6 7 4 38.176 39.163 1.056 46.511 o
6 7 5 47.508 48.053 1.236 33.981 o
6 7 6 126.601 127.857 2.637 7.461 o
6 7 7 111.505 112.093 2.402 8.990 o
6 7 8 1.736 1.719 0.442 265.815 o
6 7 9 4.132 4.383 0.518 193.560 o
6 7 10 6.001 6.136 0.573 158.046 o
6 7 11 24.952 24.600 0.987 53.243 o
6 7 12 61.178 61.568 1.712 17.703 o
6 7 13 18.078 18.401 0.980 53.996 o
6 7 14 13.292 13.225 0.877 67.504 o
6 7 15 5.846 5.411 0.711 102.628 o
6 7 16 12.322 12.452 0.870 68.580 o
6 7 17 2.782 3.382 0.676 113.367 o
6 7 18 3.990 4.162 0.656 120.640 o
6 7 19 1.489 0.856 0.552 170.121 o
6 8 0 3.235 3.258 0.387 347.186 o
6 8 1 62.006 61.962 1.456 24.455 o
6 8 2 62.900 63.735 1.491 23.336 o
6 8 3 27.207 27.602 0.870 68.580 o
6 8 4 4.226 4.197 0.435 274.320 o
6 8 5 2.847 2.823 0.421 292.603 o
6 8 6 22.165 22.032 0.828 75.609 o
6 8 7 7.651 7.765 0.566 161.924 o
6 8 8 63.402 63.211 1.622 19.715 o
6 8 9 28.647 28.575 1.028 49.042 o
6 8 10 17.864 17.766 0.849 71.966 o
6 8 11 21.527 22.142 0.959 56.352 o
6 8 12 13.011 13.528 0.842 73.151 o
6 8 13 22.382 22.798 1.070 45.319 o
6 8 14 18.858 19.423 1.022 49.707 o
6 8 15 8.841 8.234 0.780 85.267 o
6 8 16 13.758 13.183 0.890 65.427 o
6 8 17 3.873 4.217 0.690 108.878 o
6 8 18 11.041 11.168 0.801 80.914 o
6 8 19 6.474 6.999 0.697 106.732 o
6 9 0 26.004 26.518 0.870 68.580 o
6 9 1 15.611 15.461 0.663 118.140 o
6 9 2 23.855 24.186 0.835 74.365 o
6 9 3 30.122 31.191 0.973 54.765 o
6 9 4 10.296 10.954 0.600 143.847 o
6 9 5 30.955 30.977 1.001 51.785 o
6 9 6 4.216 4.666 0.497 210.026 o
6 9 7 11.633 11.209 0.663 118.140 o
6 9 8 11.619 11.727 0.697 106.732 o
6 9 9 5.836 6.088 0.594 147.212 o
6 9 10 49.321 50.152 1.491 23.336 o
6 9 11 2.373 2.071 0.552 170.121 o
6 9 12 13.429 13.307 0.877 67.504 o
6 9 13 0.923 0.421 0.573 158.046 o
6 9 14 2.440 2.202 0.635 128.636 o
6 9 15 12.646 13.660 0.890 65.427 o
6 9 16 15.524 15.254 0.953 57.172 o
6 9 17 1.224 0.759 0.587 150.696 o
6 9 18 3.381 3.210 0.600 143.847 o
6 10 0 0.794 0.587 0.380 359.926 o
6 10 1 0.396 0.794 0.393 335.111 o
6 10 2 5.331 5.066 0.490 215.984 o
6 10 3 1.900 2.229 0.435 274.320 o
6 10 4 40.942 41.027 1.208 35.552 o
6 10 5 99.905 101.311 2.278 9.998 o
6 10 6 23.793 24.855 0.939 58.865 o
6 10 7 1.221 1.318 0.462 242.543 o
6 10 8 14.518 14.585 0.780 85.267 o
6 10 9 53.581 53.382 1.546 21.699 o
6 10 10 6.331 5.874 0.642 125.885 o
6 10 11 25.208 25.207 1.125 40.979 o
6 10 12 13.166 13.107 0.883 66.454 o
6 10 13 4.312 4.852 0.683 111.088 o
6 10 14 17.855 19.016 1.008 51.078 o
6 10 15 16.440 15.737 0.980 53.996 o
6 10 16 6.460 6.647 0.739 95.098 o
6 10 17 2.763 2.789 0.614 137.454 o
6 10 18 0.057 0.497 0.538 178.957 o
6 11 0 51.703 51.629 1.408 26.163 o
6 11 1 68.094 66.586 1.670 18.591 o
6 11 2 23.251 22.633 0.883 66.454 o
6 11 3 5.363 5.342 0.538 178.957 o
6 11 4 44.658 43.995 1.298 30.805 o
6 11 5 2.681 2.561 0.504 204.312 o
6 11 6 9.026 9.601 0.663 118.140 o
6 11 7 11.265 11.886 0.725 98.755 o
6 11 8 2.363 2.561 0.531 183.636 o
6 11 9 50.342 49.330 1.505 22.910 o
6 11 10 15.847 15.806 0.925 60.636 o
6 11 11 43.850 43.236 1.484 23.554 o
6 11 12 9.484 9.256 0.794 82.327 o
6 11 13 3.943 3.748 0.656 120.640 o
6 11 14 34.814 35.892 1.339 28.929 o
6 11 15 9.721 10.139 0.835 74.365 o
6 11 16 5.816 5.805 0.697 106.732 o
6 11 17 1.710 1.284 0.559 165.947 o
6 12 0 30.165 29.114 1.035 48.390 o
6 12 1 31.470 31.122 1.077 44.739 o
6 12 2 22.848 22.653 0.918 61.551 o
6 12 3 18.506 19.154 0.863 69.682 o
6 12 4 40.674 40.861 1.284 31.471 o
6 12 5 8.030 8.200 0.649 123.221 o
6 12 6 29.990 29.355 1.091 43.614 o
6 12 7 5.824 5.888 0.628 131.479 o
6 12 8 11.113 10.505 0.787 83.778 o
6 12 9 21.058 21.059 1.042 47.751 o
6 12 10 2.918 3.182 0.649 123.221 o
6 12 11 4.509 4.445 0.683 111.088 o
6 12 12 20.917 21.066 1.056 46.511 o
6 12 13 0.033 -0.110 0.566 161.924 o
6 12 14 7.644 7.599 0.787 83.778 o
6 12 15 5.390 5.190 0.704 104.650 o
6 12 16 17.967 17.794 0.925 60.636 o
6 13 0 12.500 12.148 0.739 95.098 o
6 13 1 18.698 19.381 0.883 66.454 o
6 13 2 22.620 22.232 0.953 57.172 o
6 13 3 34.120 33.759 1.180 37.235 o
6 13 4 89.173 88.245 2.167 11.043 o
6 13 5 0.423 0.221 0.504 204.312 o
6 13 6 25.725 25.766 1.091 43.614 o
6 13 7 26.787 27.167 1.160 38.576 o
6 13 8 45.433 45.783 1.532 22.092 o
6 13 9 52.484 51.346 1.643 19.221 o
6 13 10 0.994 1.028 0.600 143.847 o
6 13 11 0.741 0.621 0.573 158.046 o
6 13 12 1.870 2.154 0.621 134.417 o
6 13 13 4.405 4.383 0.697 106.732 o
6 13 14 1.294 1.111 0.594 147.212 o
6 13 15 3.680 3.631 0.635 128.636 o
6 13 16 1.018 0.428 0.545 174.455 o
6 14 0 10.780 11.154 0.752 91.640 o
6 14 1 55.975 55.439 1.601 20.229 o
6 14 2 82.869 80.784 2.064 12.179 o
6 14 3 25.914 25.166 1.091 43.614 o
6 14 4 6.130 5.936 0.670 115.717 o
6 14 5 23.682 23.012 1.077 44.739 o
6 14 6 1.447 0.883 0.600 143.847 o
6 14 7 8.334 8.441 0.780 85.267 o
6 14 8 5.243 5.059 0.697 106.732 o
6 14 9 11.724 12.238 0.856 70.810 o
6 14 10 7.669 7.213 0.752 91.640 o
6 14 11 5.330 4.769 0.690 108.878 o
6 14 12 3.903 3.934 0.690 108.878 o
6 14 13 7.149 6.695 0.739 95.098 o
6 14 14 4.481 4.286 0.642 125.885 o
6 14 15 0.279 0.297 0.518 193.560 o
6 15 0 9.857 9.332 0.787 83.778 o
6 15 1 11.372 12.037 0.842 73.151 o
6 15 2 7.236 6.357 0.725 98.755 o
6 15 3 13.942 12.472 0.863 69.682 o
6 15 4 1.824 1.732 0.600 143.847 o
6 15 5 10.978 10.181 0.814 78.194 o
6 15 6 5.535 5.190 0.704 104.650 o
6 15 7 25.061 23.978 1.111 42.004 o
6 15 8 2.861 2.719 0.649 123.221 o
6 15 9 4.265 3.479 0.670 115.717 o
6 15 10 6.399 6.799 0.766 88.368 o
6 15 11 2.171 2.395 0.642 125.885 o
6 15 12 6.128 5.777 0.711 102.628 o
6 15 13 0.709 -0.387 0.538 178.957 o
6 15 14 2.979 2.512 0.580 154.305 o
6 16 0 6.422 6.260 0.725 98.755 o
6 16 1 4.390 4.776 0.690 108.878 o
6 16 2 19.746 19.816 1.028 49.042 o
6 16 3 18.880 18.719 1.015 50.385 o
6 16 4 17.080 16.282 0.959 56.352 o
6 16 5 2.789 2.471 0.649 123.221 o
6 16 6 4.725 4.873 0.690 108.878 o
6 16 7 1.982 1.905 0.628 131.479 o
6 16 8 8.005 8.428 0.773 86.797 o
6 16 9 12.543 13.370 0.904 63.445 o
6 16 10 0.324 0.345 0.580 154.305 o
6 16 11 1.008 0.642 0.573 158.046 o
6 16 12 6.443 6.481 0.683 111.088 o
6 16 13 0.103 -0.366 0.525 188.500 o
6 17 0 2.470 2.485 0.642 125.885 o
6 17 1 4.986 4.521 0.697 106.732 o
6 17 2 12.793 12.659 0.877 67.504 o
6 17 3 5.982 6.026 0.718 100.664 o
6 17 4 1.496 1.484 0.614 137.454 o
6 17 5 7.672 6.992 0.745 93.345 o
6 17 6 1.264 1.077 0.628 131.479 o
6 17 7 4.098 2.899 0.683 111.088 o
6 17 8 1.925 1.746 0.628 131.479 o
6 17 9 3.757 3.451 0.656 120.640 o
6 17 10 4.662 4.293 0.649 123.221 o
6 17 11 0.293 -0.159 0.525 188.500 o
6 18 0 2.253 2.119 0.656 120.640 o
6 18 1 6.922 7.806 0.787 83.778 o
6 18 2 0.788 0.759 0.607 140.596 o
6 18 3 5.184 6.184 0.739 95.098 o
6 18 4 0.332 0.580 0.600 143.847 o
6 18 5 3.135 3.230 0.656 120.640 o
6 18 6 4.264 4.169 0.676 113.367 o
6 18 7 5.961 6.226 0.704 104.650 o
6 18 8 1.586 1.864 0.587 150.696 o
6 18 9 0.655 0.566 0.531 183.636 o
6 18 10 0.127 -0.449 0.525 188.500 o
6 19 0 9.211 9.953 0.814 78.194 o
6 19 1 0.641 0.711 0.587 150.696 o
6 19 2 13.329 12.735 0.870 68.580 o
6 19 3 6.934 6.964 0.739 95.098 o
6 19 4 1.186 1.201 0.587 150.696 o
6 19 5 4.311 4.983 0.663 118.140 o
6 19 6 1.566 1.615 0.573 158.046 o
6 19 7 5.180 5.439 0.649 123.221 o
6 19 8 4.249 3.838 0.628 131.479 o
6 20 0 9.066 8.621 0.739 95.098 o
6 20 1 0.163 1.118 0.545 174.455 o
6 20 2 5.365 4.507 0.642 125.885 o
6 20 3 0.598 0.718 0.538 178.957 o
6 20 4 6.953 6.771 0.670 115.717 o
6 20 5 6.054 6.592 0.690 108.878 o
7 0 1 766.725 752.332 13.197 0.298 o
7 0 2 997.185 980.424 17.207 0.175 o
7 0 3 57.808 59.773 1.298 30.805 o
7 0 4 108.476 106.170 2.105 11.704 o
7 0 5 11.838 11.699 0.490 215.984 o
7 0 6 614.540 617.213 10.871 0.439 o
7 0 7 48.670 47.784 1.215 35.149 o
7 0 8 18.696 18.546 0.718 100.664 o
7 0 9 36.166 36.575 1.084 44.171 o
7 0 10 36.799 36.968 1.125 40.979 o
7 0 11 112.566 111.747 2.485 8.401 o
7 0 12 54.392 54.521 1.525 22.292 o
7 0 13 13.092 12.990 0.773 86.797 o
7 0 14 21.974 22.536 1.028 49.042 o
7 0 15 4.300 4.093 0.656 120.640 o
7 0 16 0.441 0.324 0.573 158.046 o
7 0 17 21.318 21.079 1.042 47.751 o
7 0 18 0.685 0.980 0.594 147.212 o
7 0 19 10.998 10.657 0.801 80.914 o
7 0 20 9.954 9.567 0.739 95.098 o
7 1 0 668.264 647.349 11.347 0.403 o
7 1 1 179.446 174.123 3.203 5.057 o
7 1 2 87.955 88.190 1.767 16.613 o
7 1 3 639.734 625.931 10.988 0.430 o
7 1 4 140.757 140.344 2.678 7.232 o
7 1 5 55.834 56.502 1.284 31.471 o
7 1 6 190.195 187.755 3.534 4.153 o
7 1 7 398.170 401.373 7.199 1.001 o
7 1 8 278.745 279.355 5.184 1.930 o
7 1 9 12.897 12.776 0.642 125.885 o
7 1 10 67.364 66.703 1.657 18.902 o
7 1 11 27.917 28.127 1.008 51.078 o
7 1 12 13.724 13.439 0.752 91.640 o
7 1 13 19.859 19.830 0.925 60.636 o
7 1 14 57.007 57.358 1.698 17.992 o
7 1 15 5.101 4.763 0.683 111.088 o
7 1 16 6.908 6.316 0.725 98.755 o
7 1 17 0.336 -0.462 0.559 165.947 o
7 1 18 6.647 6.737 0.752 91.640 o
7 1 19 7.163 6.171 0.718 100.664 o
7 1 20 2.924 3.037 0.587 150.696 o
7 2 0 4.801 4.783 0.331 472.559 o
7 2 1 490.195 480.839 8.428 0.730 o
7 2 2 121.909 121.783 2.347 9.418 o
7 2 3 211.788 213.853 3.920 3.375 o
7 2 4 21.782 21.790 0.663 118.140 o
7 2 5 87.746 89.508 1.857 15.046 o
7 2 6 6.595 6.930 0.449 257.699 o
7 2 7 17.814 17.649 0.676 113.367 o
7 2 8 234.522 234.684 4.445 2.625 o
7 2 9 12.855 12.935 0.649 123.221 o
7 2 10 0.877 0.732 0.414 302.438 o
7 2 11 82.011 82.986 1.995 13.036 o
7 2 12 2.487 2.264 0.511 198.827 o
7 2 13 180.790 182.468 3.796 3.599 o
7 2 14 3.697 3.838 0.621 134.417 o
7 2 15 22.010 23.157 1.091 43.614 o
7 2 16 17.478 17.152 0.973 54.765 o
7 2 17 25.647 25.787 1.146 39.511 o
7 2 18 0.390 0.504 0.594 147.212 o
7 2 19 4.067 3.879 0.649 123.221 o
7 2 20 9.327 9.221 0.718 100.664 o
7 3 0 6.322 6.592 0.373 373.380 o
7 3 1 98.642 101.353 1.995 13.036 o
7 3 2 14.305 13.963 0.511 198.827 o
7 3 3 210.476 207.461 3.817 3.560 o
7 3 4 34.486 35.422 0.918 61.551 o
7 3 5 48.684 49.392 1.180 37.235 o
7 3 6 108.799 110.312 2.271 10.059 o
7 3 7 79.732 79.997 1.788 16.231 o
7 3 8 46.971 47.273 1.256 32.870 o
7 3 9 15.631 15.647 0.711 102.628 o
7 3 10 31.717 32.151 1.056 46.511 o
7 3 11 18.383 18.463 0.835 74.365 o
7 3 12 54.111 54.348 1.539 21.894 o
7 3 13 44.125 43.788 1.380 27.219 o
7 3 14 1.972 2.257 0.607 140.596 o
7 3 15 24.507 25.172 1.139 39.992 o
7 3 16 19.950 19.927 1.028 49.042 o
7 3 17 7.535 8.069 0.773 86.797 o
7 3 18 15.822 16.096 0.953 57.172 o
7 3 19 6.628 6.695 0.697 106.732 o
7 3 20 0.762 0.138 0.552 170.121 o
7 4 0 0.518 0.897 0.276 680.485 o
7 4 1 70.148 72.315 1.525 22.292 o
7 4 2 84.357 82.585 1.705 17.846 o
7 4 3 65.850 67.884 1.470 23.998 o
7 4 4 77.989 77.809 1.657 18.902 o
7 4 5 70.703 72.819 1.622 19.715 o
7 4 6 29.879 29.880 0.904 63.445 o
7 4 7 53.039 53.838 1.353 28.342 o
7 4 8 130.941 131.529 2.719 7.014 o
7 4 9 29.534 29.072 0.980 53.996 o
7 4 10 9.160 9.194 0.614 137.454 o
7 4 11 16.146 16.579 0.808 79.537 o
7 4 12 5.310 5.453 0.600 143.847 o
7 4 13 17.531 17.828 0.890 65.427 o
7 4 14 9.036 9.118 0.780 85.267 o
7 4 15 12.088 12.521 0.870 68.580 o
7 4 16 3.126 3.424 0.663 118.140 o
7 4 17 4.394 4.190 0.683 111.088 o
7 4 18 5.009 5.225 0.704 104.650 o
7 4 19 3.112 3.506 0.628 131.479 o
7 5 0 170.778 178.589 3.334 4.667 o
7 5 1 19.563 19.934 0.642 125.885 o
7 5 2 20.902 21.107 0.670 115.717 o
7 5 3 18.694 19.237 0.649 123.221 o
7 5 4 26.503 27.160 0.828 75.609 o
7 5 5 17.592 17.407 0.670 115.717 o
7 5 6 22.056 22.046 0.780 85.267 o
7 5 7 13.366 13.342 0.635 128.636 o
7 5 8 10.384 10.277 0.600 143.847 o
7 5 9 24.579 24.717 0.911 62.487 o
7 5 10 21.006 20.969 0.877 67.504 o
7 5 11 33.978 34.477 1.166 38.121 o
7 5 12 48.993 48.267 1.449 24.689 o
7 5 13 4.045 4.279 0.628 131.479 o
7 5 14 25.262 24.890 1.125 40.979 o
7 5 15 6.974 6.226 0.732 96.901 o
7 5 16 14.025 13.439 0.890 65.427 o
7 5 17 24.562 24.551 1.153 39.040 o
7 5 18 8.366 8.662 0.780 85.267 o
7 5 19 0.194 0.607 0.545 174.455 o
7 6 0 15.004 15.289 0.580 154.305 o
7 6 1 0.316 0.773 0.304 562.385 o
7 6 2 69.294 69.092 1.553 21.507 o
7 6 3 1.122 1.022 0.331 472.559 o
7 6 4 89.121 90.040 1.940 13.789 o
7 6 5 17.348 17.359 0.690 108.878 o
7 6 6 64.941 66.627 1.594 20.404 o
7 6 7 69.516 71.424 1.705 17.846 o
7 6 8 29.000 28.755 0.980 53.996 o
7 6 9 31.012 30.349 1.035 48.390 o
7 6 10 5.548 4.894 0.559 165.947 o
7 6 11 2.450 2.657 0.525 188.500 o
7 6 12 0.035 0.318 0.483 222.199 o
7 6 13 21.488 21.756 1.042 47.751 o
7 6 14 13.855 13.950 0.897 64.425 o
7 6 15 10.329 9.994 0.821 76.886 o
7 6 16 0.190 0.732 0.580 154.305 o
7 6 17 9.759 9.670 0.828 75.609 o
7 6 18 5.354 5.398 0.690 108.878 o
7 6 19 1.665 1.594 0.559 165.947 o
7 7 0 7.527 7.544 0.469 235.462 o
7 7 1 10.511 10.774 0.545 174.455 o
7 7 2 71.633 72.943 1.650 19.061 o
7 7 3 16.502 16.448 0.663 118.140 o
7 7 4 14.532 14.412 0.642 125.885 o
7 7 5 13.450 13.508 0.642 125.885 o
7 7 6 19.635 19.989 0.787 83.778 o
7 7 7 9.975 10.664 0.628 131.479 o
7 7 8 77.307 78.327 1.884 14.609 o
7 7 9 6.180 6.205 0.580 154.305 o
7 7 10 53.985 54.051 1.525 22.292 o
7 7 11 17.312 17.622 0.870 68.580 o
7 7 12 38.240 37.155 1.325 29.535 o
7 7 13 6.112 5.646 0.704 104.650 o
7 7 14 13.163 13.784 0.897 64.425 o
7 7 15 0.211 0.890 0.587 150.696 o
7 7 16 1.444 1.291 0.600 143.847 o
7 7 17 1.518 1.229 0.607 140.596 o
7 7 18 12.892 13.239 0.842 73.151 o
7 7 19 0.631 0.462 0.538 178.957 o
7 8 0 2.432 2.588 0.400 323.655 o
7 8 1 2.706 2.581 0.400 323.655 o
7 8 2 94.105 93.967 2.050 12.343 o
7 8 3 31.875 31.819 0.980 53.996 o
7 8 4 28.524 29.079 0.946 58.009 o
7 8 5 7.925 8.055 0.552 170.121 o
7 8 6 1.465 1.277 0.428 283.241 o
7 8 7 31.987 32.013 1.063 45.909 o
7 8 8 13.380 12.983 0.718 100.664 o
7 8 9 3.750 3.907 0.538 178.957 o
7 8 10 5.298 5.577 0.607 140.596 o
7 8 11 11.162 11.237 0.759 89.981 o
7 8 12 28.087 28.686 1.187 36.803 o
7 8 13 19.755 19.437 1.015 50.385 o
7 8 14 10.109 10.070 0.814 78.194 o
7 8 15 7.495 7.178 0.745 93.345 o
7 8 16 41.322 43.981 1.518 22.495 o
7 8 17 2.501 2.347 0.621 134.417 o
7 8 18 0.752 0.628 0.538 178.957 o
7 9 0 23.168 23.668 0.849 71.966 o
7 9 1 21.622 21.763 0.814 78.194 o
7 9 2 29.380 29.756 0.973 54.765 o
7 9 3 25.506 25.911 0.904 63.445 o
7 9 4 12.873 12.852 0.670 115.717 o
7 9 5 7.965 7.924 0.580 154.305 o
7 9 6 38.161 38.259 1.187 36.803 o
7 9 7 22.746 23.012 0.918 61.551 o
7 9 8 1.847 1.636 0.490 215.984 o
7 9 9 34.235 33.780 1.173 37.674 o
7 9 10 1.415 1.353 0.518 193.560 o
7 9 11 4.966 4.949 0.656 120.640 o
7 9 12 33.969 34.566 1.318 29.845 o
7 9 13 2.324 2.623 0.635 128.636 o
7 9 14 24.624 23.799 1.118 41.487 o
7 9 15 4.146 3.886 0.670 115.717 o
7 9 16 0.480 0.435 0.580 154.305 o
7 9 17 1.685 1.139 0.580 154.305 o
7 9 18 5.723 5.646 0.635 128.636 o
7 10 0 39.918 39.909 1.180 37.235 o
7 10 1 29.810 30.411 1.008 51.078 o
7 10 2 16.922 16.924 0.766 88.368 o
7 10 3 5.061 4.956 0.518 193.560 o
7 10 4 0.133 0.304 0.421 292.603 o
7 10 5 12.524 12.017 0.697 106.732 o
7 10 6 26.942 26.408 1.001 51.785 o
7 10 7 19.408 20.182 0.897 64.425 o
7 10 8 18.551 18.519 0.877 67.504 o
7 10 9 40.896 40.682 1.332 29.230 o
7 10 10 7.652 7.075 0.704 104.650 o
7 10 11 0.656 0.483 0.566 161.924 o
7 10 12 3.543 3.810 0.670 115.717 o
7 10 13 2.323 2.575 0.628 131.479 o
7 10 14 0.214 0.173 0.573 158.046 o
7 10 15 0.115 0.290 0.580 154.305 o
7 10 16 3.121 4.203 0.656 120.640 o
7 10 17 1.698 1.173 0.559 165.947 o
7 11 0 31.701 30.370 1.049 47.125 o
7 11 1 12.248 12.748 0.704 104.650 o
7 11 2 4.746 4.811 0.538 178.957 o
7 11 3 37.508 36.685 1.180 37.235 o
7 11 4 13.832 13.784 0.752 91.640 o
7 11 5 4.135 3.934 0.545 174.455 o
7 11 6 18.877 19.119 0.883 66.454 o
7 11 7 3.221 3.596 0.559 165.947 o
7 11 8 3.464 2.816 0.566 161.924 o
7 11 9 26.663 26.380 1.118 41.487 o
7 11 10 4.822 5.204 0.697 106.732 o
7 11 11 9.052 9.311 0.794 82.327 o
7 11 12 2.484 2.747 0.635 128.636 o
7 11 13 2.877 2.726 0.635 128.636 o
7 11 14 0.286 -0.117 0.587 150.696 o
7 11 15 12.346 11.906 0.849 71.966 o
7 11 16 0.415 0.766 0.559 165.947 o
7 11 17 7.129 6.530 0.697 106.732 o
7 12 0 0.915 0.704 0.462 242.543 o
7 12 1 0.805 0.849 0.462 242.543 o
7 12 2 1.828 1.877 0.490 215.984 o
7 12 3 33.422 32.468 1.139 39.992 o
7 12 4 11.733 11.547 0.732 96.901 o
7 12 5 12.594 12.831 0.766 88.368 o
7 12 6 6.111 5.791 0.628 131.479 o
7 12 7 9.512 9.346 0.745 93.345 o
7 12 8 8.180 8.262 0.759 89.981 o
7 12 9 0.260 0.221 0.566 161.924 o
7 12 10 1.207 1.229 0.594 147.212 o
7 12 11 10.113 10.195 0.821 76.886 o
7 12 12 1.405 0.987 0.594 147.212 o
7 12 13 14.926 15.565 0.966 55.550 o
7 12 14 0.446 0.207 0.573 158.046 o
7 12 15 11.141 10.885 0.801 80.914 o
7 12 16 1.274 1.422 0.545 174.455 o
7 13 0 11.204 10.284 0.718 100.664 o
7 13 1 2.116 2.285 0.531 183.636 o
7 13 2 23.285 22.412 0.973 54.765 o
7 13 3 17.823 17.801 0.890 65.427 o
7 13 4 1.939 1.967 0.545 174.455 o
7 13 5 2.195 2.381 0.587 150.696 o
7 13 6 26.475 26.394 1.146 39.511 o
7 13 7 45.974 46.017 1.532 22.092 o
7 13 8 2.984 2.685 0.642 125.885 o
7 13 9 1.601 2.160 0.621 134.417 o
7 13 10 8.421 8.089 0.780 85.267 o
7 13 11 1.818 1.574 0.614 137.454 o
7 13 12 7.143 6.571 0.766 88.368 o
7 13 13 1.673 2.209 0.621 134.417 o
7 13 14 1.665 1.657 0.594 147.212 o
7 13 15 0.598 0.338 0.531 183.636 o
7 14 0 8.985 9.636 0.752 91.640 o
7 14 1 43.187 41.848 1.415 25.908 o
7 14 2 4.887 4.825 0.656 120.640 o
7 14 3 33.779 34.346 1.298 30.805 o
7 14 4 9.190 9.642 0.787 83.778 o
7 14 5 8.227 7.482 0.745 93.345 o
7 14 6 5.491 5.287 0.697 106.732 o
7 14 7 5.589 5.825 0.711 102.628 o
7 14 8 3.272 3.154 0.663 118.140 o
7 14 9 1.922 1.808 0.635 128.636 o
7 14 10 2.727 2.761 0.649 123.221 o
7 14 11 20.633 20.693 1.077 44.739 o
7 14 12 1.534 0.946 0.607 140.596 o
7 14 13 13.016 12.666 0.856 70.810 o
7 14 14 0.135 0.297 0.538 178.957 o
7 15 0 10.875 10.533 0.828 75.609 o
7 15 1 28.736 28.865 1.208 35.552 o
7 15 2 6.674 6.882 0.739 95.098 o
7 15 3 2.667 3.023 0.642 125.885 o
7 15 4 2.607 2.098 0.628 131.479 o
7 15 5 3.220 3.223 0.656 120.640 o
7 15 6 19.238 20.451 1.042 47.751 o
7 15 7 9.058 10.015 0.814 78.194 o
7 15 8 14.640 15.240 0.932 59.741 o
7 15 9 31.266 30.377 1.236 33.981 o
7 15 10 5.862 5.867 0.752 91.640 o
7 15 11 3.590 3.375 0.656 120.640 o
7 15 12 2.900 2.678 0.614 137.454 o
7 15 13 1.083 1.408 0.559 165.947 o
7 16 0 9.475 9.118 0.808 79.537 o
7 16 1 28.381 28.140 1.208 35.552 o
7 16 2 12.599 12.783 0.877 67.504 o
7 16 3 2.720 2.782 0.656 120.640 o
7 16 4 36.552 36.610 1.374 27.494 o
7 16 5 13.108 13.252 0.904 63.445 o
7 16 6 40.163 40.212 1.436 25.166 o
7 16 7 1.228 1.229 0.607 140.596 o
7 16 8 6.328 6.730 0.759 89.981 o
7 16 9 1.200 1.732 0.621 134.417 o
7 16 10 3.160 3.175 0.642 125.885 o
7 16 11 4.173 3.810 0.635 128.636 o
7 16 12 6.272 5.784 0.656 120.640 o
7 17 0 61.858 58.683 1.781 16.357 o
7 17 1 14.091 13.811 0.911 62.487 o
7 17 2 9.230 9.760 0.808 79.537 o
7 17 3 4.648 3.907 0.676 113.367 o
7 17 4 2.270 1.933 0.621 134.417 o
7 17 5 8.806 8.573 0.808 79.537 o
7 17 6 0.560 0.186 0.600 143.847 o
7 17 7 25.551 24.393 1.132 40.481 o
7 17 8 14.727 14.778 0.911 62.487 o
7 17 9 7.068 6.744 0.711 102.628 o
7 17 10 5.130 4.838 0.649 123.221 o
7 17 11 1.269 0.911 0.559 165.947 o
7 18 0 1.297 0.635 0.614 137.454 o
7 18 1 6.662 6.530 0.752 91.640 o
7 18 2 11.230 10.415 0.842 73.151 o
7 18 3 7.530 7.724 0.773 86.797 o
7 18 4 11.220 11.133 0.842 73.151 o
7 18 5 21.560 20.651 1.035 48.390 o
7 18 6 0.874 0.559 0.587 150.696 o
7 18 7 1.818 2.423 0.594 147.212 o
7 18 8 2.095 1.429 0.566 161.924 o
7 18 9 1.694 1.739 0.552 170.121 o
7 19 0 23.286 21.618 1.042 47.751 o
7 19 1 0.967 0.877 0.566 161.924 o
7 19 2 0.830 0.621 0.566 161.924 o
7 19 3 0.601 0.856 0.559 165.947 o
7 19 4 0.901 1.139 0.559 165.947 o
7 19 5 4.406 4.038 0.628 131.479 o
7 19 6 0.774 1.305 0.545 174.455 o
7 19 7 8.284 8.448 0.725 98.755 o
7 20 0 0.155 -0.262 0.518 193.560 o
7 20 1 1.608 1.463 0.552 170.121 o
7 20 2 0.486 0.759 0.525 188.500 o
7 20 3 0.668 -0.048 0.538 178.957 o
8 0 0 35.822 36.154 0.911 62.487 o
8 0 1 184.185 178.113 3.313 4.726 o
8 0 2 103.709 103.140 2.057 12.260 o
8 0 3 4.668 4.114 0.352 418.599 o
8 0 4 35.219 37.245 0.966 55.550 o
8 0 5 149.475 150.007 2.933 6.028 o
8 0 6 5.882 6.260 0.462 242.543 o
8 0 7 0.016 0.055 0.345 435.511 o
8 0 8 89.516 88.452 1.988 13.127 o
8 0 9 11.611 11.216 0.635 128.636 o
8 0 10 4.154 4.293 0.511 198.827 o
8 0 11 23.857 23.730 0.953 57.172 o
8 0 12 8.279 8.138 0.663 118.140 o
8 0 13 41.453 41.931 1.360 28.055 o
8 0 14 14.527 14.143 0.890 65.427 o
8 0 15 2.714 1.967 0.621 134.417 o
8 0 16 1.456 1.581 0.600 143.847 o
8 0 17 2.407 1.739 0.607 140.596 o
8 0 18 22.524 22.971 1.091 43.614 o
8 0 19 0.576 0.573 0.552 170.121 o
8 1 0 86.956 84.946 1.739 17.145 o
8 1 1 20.307 20.010 0.635 128.636 o
8 1 2 23.527 23.771 0.711 102.628 o
8 1 3 34.721 35.374 0.918 61.551 o
8 1 4 119.723 121.072 2.402 8.990 o
8 1 5 72.916 74.786 1.663 18.746 o
8 1 6 14.302 13.770 0.614 137.454 o
8 1 7 79.070 79.355 1.801 15.983 o
8 1 8 9.987 10.471 0.594 147.212 o
8 1 9 2.272 2.374 0.449 257.699 o
8 1 10 5.922 6.502 0.566 161.924 o
8 1 11 8.271 8.393 0.635 128.636 o
8 1 12 6.267 5.853 0.607 140.596 o
8 1 13 50.188 50.987 1.525 22.292 o
8 1 14 7.039 6.757 0.718 100.664 o
8 1 15 2.561 2.747 0.628 131.479 o
8 1 16 1.005 1.146 0.594 147.212 o
8 1 17 4.945 5.011 0.683 111.088 o
8 1 18 8.944 8.759 0.780 85.267 o
8 1 19 8.764 8.731 0.745 93.345 o
8 2 0 47.296 45.224 1.077 44.739 o
8 2 1 21.317 20.679 0.656 120.640 o
8 2 2 22.911 23.902 0.718 100.664 o
8 2 3 84.160 83.324 1.746 17.010 o
8 2 4 38.705 39.157 1.008 51.078 o
8 2 5 167.225 167.407 3.237 4.950 o
8 2 6 49.022 50.504 1.277 31.812 o
8 2 7 15.424 15.668 0.676 113.367 o
8 2 8 61.358 61.637 1.532 22.092 o
8 2 9 19.354 19.437 0.808 79.537 o
8 2 10 32.122 32.641 1.084 44.171 o
8 2 11 9.974 9.801 0.676 113.367 o
8 2 12 14.083 14.074 0.794 82.327 o
8 2 13 1.481 1.953 0.573 158.046 o
8 2 14 20.924 20.776 1.042 47.751 o
8 2 15 14.136 14.232 0.904 63.445 o
8 2 16 2.564 3.216 0.649 123.221 o
8 2 17 0.350 0.483 0.587 150.696 o
8 2 18 5.803 5.715 0.711 102.628 o
8 2 19 13.548 13.653 0.842 73.151 o
8 3 0 392.880 377.926 6.592 1.194 o
8 3 1 58.388 58.745 1.318 29.845 o
8 3 2 49.398 49.669 1.173 37.674 o
8 3 3 221.087 221.935 4.107 3.075 o
8 3 4 33.034 33.083 0.939 58.865 o
8 3 5 61.694 62.127 1.463 24.225 o
8 3 6 30.700 31.060 0.946 58.009 o
8 3 7 10.185 10.795 0.587 150.696 o
8 3 8 8.393 8.517 0.573 158.046 o
8 3 9 40.814 40.751 1.208 35.552 o
8 3 10 85.092 85.553 2.036 12.511 o
8 3 11 14.706 14.377 0.780 85.267 o
8 3 12 54.014 54.500 1.567 21.129 o
8 3 13 28.076 27.989 1.146 39.511 o
8 3 14 32.074 31.806 1.263 32.511 o
8 3 15 30.292 29.576 1.229 34.364 o
8 3 16 3.627 3.120 0.656 120.640 o
8 3 17 4.201 3.817 0.690 108.878 o
8 3 18 1.388 1.622 0.607 140.596 o
8 3 19 7.411 7.385 0.704 104.650 o
8 4 0 90.183 88.128 1.829 15.504 o
8 4 1 28.465 29.217 0.828 75.609 o
8 4 2 4.680 5.059 0.393 335.111 o
8 4 3 24.881 24.738 0.787 83.778 o
8 4 4 6.434 6.039 0.449 257.699 o
8 4 5 161.541 163.632 3.203 5.057 o
8 4 6 93.219 95.610 2.078 12.017 o
8 4 7 13.753 14.391 0.670 115.717 o
8 4 8 52.101 52.416 1.401 26.421 o
8 4 9 22.792 22.833 0.897 64.425 o
8 4 10 80.301 79.245 1.946 13.691 o
8 4 11 2.718 3.265 0.538 178.957 o
8 4 12 8.981 8.911 0.697 106.732 o
8 4 13 24.965 24.613 1.084 44.171 o
8 4 14 22.152 22.419 1.077 44.739 o
8 4 15 11.677 12.438 0.883 66.454 o
8 4 16 9.522 9.870 0.808 79.537 o
8 4 17 19.460 20.286 1.049 47.125 o
8 4 18 6.853 7.006 0.718 100.664 o
8 4 19 0.044 0.297 0.538 178.957 o
8 5 0 0.111 0.014 0.318 514.545 o
8 5 1 3.647 3.983 0.393 335.111 o
8 5 2 19.311 20.051 0.711 102.628 o
8 5 3 19.341 19.858 0.718 100.664 o
8 5 4 45.857 46.528 1.208 35.552 o
8 5 5 38.449 39.440 1.104 42.530 o
8 5 6 76.999 78.037 1.801 15.983 o
8 5 7 34.775 34.263 1.063 45.909 o
8 5 8 17.180 17.808 0.780 85.267 o
8 5 9 61.297 62.162 1.629 19.549 o
8 5 10 49.162 49.751 1.443 24.926 o
8 5 11 106.322 105.673 2.457 8.591 o
8 5 12 3.711 3.665 0.587 150.696 o
8 5 13 19.991 20.155 1.015 50.385 o
8 5 14 0.290 0.083 0.573 158.046 o
8 5 15 46.420 46.218 1.553 21.507 o
8 5 16 6.095 6.391 0.739 95.098 o
8 5 17 5.595 4.983 0.725 98.755 o
8 5 18 2.054 2.098 0.600 143.847 o
8 5 19 20.660 20.520 0.946 58.009 o
8 6 0 155.157 159.622 3.113 5.353 o
8 6 1 182.310 183.400 3.513 4.202 o
8 6 2 58.797 60.464 1.449 24.689 o
8 6 3 31.510 31.619 0.953 57.172 o
8 6 4 34.617 35.954 1.049 47.125 o
8 6 5 58.541 59.601 1.484 23.554 o
8 6 6 84.636 85.622 1.953 13.595 o
8 6 7 32.574 32.282 1.049 47.125 o
8 6 8 41.239 41.255 1.236 33.981 o
8 6 9 68.172 69.043 1.767 16.613 o
8 6 10 77.022 75.083 1.905 14.293 o
8 6 11 5.333 6.260 0.628 131.479 o
8 6 12 19.819 19.651 0.973 54.765 o
8 6 13 6.328 6.378 0.725 98.755 o
8 6 14 12.286 13.252 0.890 65.427 o
8 6 15 1.118 1.808 0.614 137.454 o
8 6 16 38.419 39.364 1.456 24.455 o
8 6 17 2.360 2.871 0.642 125.885 o
8 6 18 6.524 6.143 0.697 106.732 o
8 6 19 2.634 2.499 0.587 150.696 o
8 7 0 169.282 170.582 3.334 4.667 o
8 7 1 22.562 22.619 0.801 80.914 o
8 7 2 63.478 64.357 1.546 21.699 o
8 7 3 48.680 48.337 1.277 31.812 o
8 7 4 159.545 161.264 3.223 4.992 o
8 7 5 145.218 146.983 3.002 5.754 o
8 7 6 3.085 2.844 0.476 228.687 o
8 7 7 19.730 20.217 0.849 71.966 o
8 7 8 6.553 6.226 0.587 150.696 o
8 7 9 13.270 13.004 0.752 91.640 o
8 7 10 48.761 48.896 1.463 24.225 o
8 7 11 6.079 6.523 0.656 120.640 o
8 7 12 31.280 31.599 1.249 33.234 o
8 7 13 2.533 3.037 0.635 128.636 o
8 7 14 4.070 4.783 0.690 108.878 o
8 7 15 6.099 5.605 0.718 100.664 o
8 7 16 0.640 0.649 0.607 140.596 o
8 7 17 2.209 2.485 0.628 131.479 o
8 7 18 5.674 5.335 0.656 120.640 o
8 8 0 87.723 88.963 1.995 13.036 o
8 8 1 18.002 17.559 0.745 93.345 o
8 8 2 182.091 182.896 3.596 4.011 o
8 8 3 110.439 109.504 2.367 9.254 o
8 8 4 12.068 12.714 0.676 113.367 o
8 8 5 36.233 36.009 1.125 40.979 o
8 8 6 3.083 3.700 0.504 204.312 o
8 8 7 51.223 51.449 1.449 24.689 o
8 8 8 45.437 44.899 1.360 28.055 o
8 8 9 32.168 32.958 1.160 38.576 o
8 8 10 54.389 55.549 1.601 20.229 o
8 8 11 4.469 4.155 0.642 125.885 o
8 8 12 6.214 6.398 0.725 98.755 o
8 8 13 4.243 3.644 0.670 115.717 o
8 8 14 10.371 10.340 0.821 76.886 o
8 8 15 4.333 4.562 0.676 113.367 o
8 8 16 6.862 6.647 0.745 93.345 o
8 8 17 2.915 3.065 0.614 137.454 o
8 8 18 2.434 1.781 0.559 165.947 o
8 9 0 227.875 224.441 4.328 2.770 o
8 9 1 19.327 19.885 0.821 76.886 o
8 9 2 125.157 124.696 2.650 7.384 o
8 9 3 72.534 71.431 1.753 16.876 o
8 9 4 31.900 31.433 1.063 45.909 o
8 9 5 85.793 85.968 2.043 12.427 o
8 9 6 5.279 5.563 0.573 158.046 o
8 9 7 20.306 19.954 0.890 65.427 o
8 9 8 47.197 48.530 1.449 24.689 o
8 9 9 14.838 13.977 0.821 76.886 o
8 9 10 77.754 79.052 2.091 11.859 o
8 9 11 3.251 3.389 0.656 120.640 o
8 9 12 17.561 17.131 0.966 55.550 o
8 9 13 4.972 4.763 0.704 104.650 o
8 9 14 3.230 3.030 0.663 118.140 o
8 9 15 12.495 12.320 0.890 65.427 o
8 9 16 0.640 0.663 0.580 154.305 o
8 9 17 3.795 4.231 0.628 131.479 o
8 10 0 6.220 6.578 0.573 158.046 o
8 10 1 52.494 50.200 1.401 26.421 o
8 10 2 0.790 1.070 0.462 242.543 o
8 10 3 112.401 111.672 2.485 8.401 o
8 10 4 66.728 67.173 1.732 17.282 o
8 10 5 101.002 100.345 2.326 9.587 o
8 10 6 23.923 23.509 0.973 54.765 o
8 10 7 33.980 34.566 1.201 35.962 o
8 10 8 0.009 0.276 0.497 210.026 o
8 10 9 9.481 9.691 0.766 88.368 o
8 10 10 1.390 0.953 0.600 143.847 o
8 10 11 9.877 11.078 0.835 74.365 o
8 10 12 6.628 6.205 0.732 96.901 o
8 10 13 0.339 0.345 0.580 154.305 o
8 10 14 4.627 4.597 0.704 104.650 o
8 10 15 3.426 3.679 0.656 120.640 o
8 10 16 2.541 2.015 0.594 147.212 o
8 10 17 1.557 1.194 0.545 174.455 o
8 11 0 57.316 56.868 1.560 21.317 o
8 11 1 20.263 20.217 0.883 66.454 o
8 11 2 48.483 47.239 1.394 26.683 o
8 11 3 45.291 45.017 1.360 28.055 o
8 11 4 5.334 5.501 0.594 147.212 o
8 11 5 2.083 2.105 0.531 183.636 o
8 11 6 6.814 7.026 0.656 120.640 o
8 11 7 43.057 42.428 1.387 26.949 o
8 11 8 37.891 37.721 1.353 28.342 o
8 11 9 18.262 18.001 0.987 53.243 o
8 11 10 5.684 5.411 0.704 104.650 o
8 11 11 21.269 21.625 1.063 45.909 o
8 11 12 9.017 9.256 0.801 80.914 o
8 11 13 0.602 0.442 0.594 147.212 o
8 11 14 2.780 2.630 0.635 128.636 o
8 11 15 0.475 0.518 0.573 158.046 o
8 11 16 3.837 3.348 0.607 140.596 o
8 12 0 0.423 0.097 0.469 235.462 o
8 12 1 14.908 14.723 0.801 80.914 o
8 12 2 17.648 17.587 0.863 69.682 o
8 12 3 7.929 7.737 0.663 118.140 o
8 12 4 27.466 27.975 1.091 43.614 o
8 12 5 49.041 48.606 1.484 23.554 o
8 12 6 12.996 12.528 0.828 75.609 o
8 12 7 10.286 9.580 0.801 80.914 o
8 12 8 9.902 9.629 0.808 79.537 o
8 12 9 23.188 22.577 1.091 43.614 o
8 12 10 2.244 1.829 0.628 131.479 o
8 12 11 25.121 26.118 1.160 38.576 o
8 12 12 6.826 6.854 0.745 93.345 o
8 12 13 17.365 17.490 0.994 52.507 o
8 12 14 3.098 2.740 0.642 125.885 o
8 12 15 2.083 1.560 0.587 150.696 o
8 13 0 1.289 0.801 0.511 198.827 o
8 13 1 4.328 4.031 0.600 143.847 o
8 13 2 1.610 1.298 0.559 165.947 o
8 13 3 17.154 17.173 0.918 61.551 o
8 13 4 30.619 29.990 1.215 35.149 o
8 13 5 1.488 1.567 0.594 147.212 o
8 13 6 14.677 15.185 0.918 61.551 o
8 13 7 0.853 0.704 0.587 150.696 o
8 13 8 4.361 4.045 0.683 111.088 o
8 13 9 0.803 0.649 0.594 147.212 o
8 13 10 2.086 2.692 0.642 125.885 o
8 13 11 12.447 13.031 0.897 64.425 o
8 13 12 11.641 11.209 0.856 70.810 o
8 13 13 1.421 1.670 0.614 137.454 o
8 13 14 15.642 15.247 0.877 67.504 o
8 13 15 2.371 2.347 0.594 147.212 o
8 14 0 0.115 0.235 0.552 170.121 o
8 14 1 11.011 11.582 0.835 74.365 o
8 14 2 7.759 7.862 0.759 89.981 o
8 14 3 9.014 8.821 0.773 86.797 o
8 14 4 12.586 11.692 0.863 69.682 o
8 14 5 7.604 7.592 0.752 91.640 o
8 14 6 13.485 14.364 0.911 62.487 o
8 14 7 2.297 2.692 0.642 125.885 o
8 14 8 1.226 1.077 0.607 140.596 o
8 14 9 4.854 4.832 0.697 106.732 o
8 14 10 13.310 13.784 0.939 58.865 o
8 14 11 6.318 6.398 0.745 93.345 o
8 14 12 1.040 0.911 0.587 150.696 o
8 14 13 3.968 3.776 0.628 131.479 o
8 14 14 0.320 0.442 0.538 178.957 o
8 15 0 15.083 15.392 0.925 60.636 o
8 15 1 0.252 0.566 0.580 154.305 o
8 15 2 1.631 1.277 0.614 137.454 o
8 15 3 22.075 21.176 1.063 45.909 o
8 15 4 2.933 2.968 0.649 123.221 o
8 15 5 1.480 1.353 0.614 137.454 o
8 15 6 2.146 1.864 0.628 131.479 o
8 15 7 20.057 20.451 1.042 47.751 o
8 15 8 0.334 0.449 0.566 161.924 o
8 15 9 0.725 1.463 0.621 134.417 o
8 15 10 18.005 17.815 0.987 53.243 o
8 15 11 3.607 4.072 0.656 120.640 o
8 15 12 2.363 2.409 0.594 147.212 o
8 15 13 1.376 0.414 0.559 165.947 o
8 16 0 0.121 0.380 0.594 147.212 o
8 16 1 4.865 4.597 0.697 106.732 o
8 16 2 2.777 2.285 0.635 128.636 o
8 16 3 5.572 4.977 0.704 104.650 o
8 16 4 3.820 3.610 0.670 115.717 o
8 16 5 8.636 8.766 0.787 83.778 o
8 16 6 2.121 1.691 0.656 120.640 o
8 16 7 1.124 1.643 0.628 131.479 o
8 16 8 2.732 3.520 0.656 120.640 o
8 16 9 2.025 1.864 0.614 137.454 o
8 16 10 0.752 1.408 0.573 158.046 o
8 16 11 0.123 0.373 0.518 193.560 o
8 17 0 8.943 8.704 0.808 79.537 o
8 17 1 2.288 2.719 0.663 118.140 o
8 17 2 0.364 0.035 0.594 147.212 o
8 17 3 3.131 2.623 0.670 115.717 o
8 17 4 4.948 4.321 0.704 104.650 o
8 17 5 3.492 4.252 0.690 108.878 o
8 17 6 1.823 1.532 0.621 134.417 o
8 17 7 4.599 4.438 0.683 111.088 o
8 17 8 0.554 0.117 0.559 165.947 o
8 17 9 0.740 0.953 0.559 165.947 o
8 17 10 3.168 3.782 0.621 134.417 o
8 18 0 0.586 0.462 0.587 150.696 o
8 18 1 0.089 -0.200 0.573 158.046 o
8 18 2 11.615 11.244 0.842 73.151 o
8 18 3 3.055 2.768 0.649 123.221 o
8 18 4 3.308 3.748 0.649 123.221 o
8 18 5 1.142 1.919 0.594 147.212 o
8 18 6 3.285 3.424 0.621 134.417 o
8 18 7 0.983 0.607 0.545 174.455 o
8 18 8 5.055 5.121 0.649 123.221 o
8 19 0 3.213 2.533 0.607 140.596 o
8 19 1 2.519 1.622 0.594 147.212 o
8 19 2 2.552 2.450 0.600 143.847 o
8 19 3 5.216 4.480 0.642 125.885 o
8 19 4 0.497 0.179 0.531 183.636 o
8 19 5 0.876 0.414 0.531 183.636 o
9 0 1 9.643 9.166 0.476 228.687 o
9 0 2 11.498 11.720 0.545 174.455 o
9 0 3 180.790 182.199 3.486 4.269 o
9 0 4 41.455 42.642 1.132 40.481 o
9 0 5 24.666 24.820 0.828 75.609 o
9 0 6 64.933 65.102 1.567 21.129 o
9 0 7 1.464 1.574 0.407 312.777 o
9 0 8 25.231 25.304 0.918 61.551 o
9 0 9 11.364 11.513 0.676 113.367 o
9 0 10 9.344 9.691 0.663 118.140 o
9 0 11 13.031 13.984 0.773 86.797 o
9 0 12 14.633 15.530 0.835 74.365 o
9 0 13 1.185 0.794 0.573 158.046 o
9 0 14 0.310 0.808 0.594 147.212 o
9 0 15 0.000 0.304 0.566 161.924 o
9 0 16 16.545 17.401 0.973 54.765 o
9 0 17 0.542 0.338 0.594 147.212 o
9 0 18 1.076 1.380 0.594 147.212 o
9 0 19 8.221 8.379 0.711 102.628 o
9 1 0 103.519 104.735 2.126 11.477 o
9 1 1 6.709 6.681 0.449 257.699 o
9 1 2 8.457 9.601 0.511 198.827 o
9 1 3 67.385 68.263 1.553 21.507 o
9 1 4 3.573 3.700 0.407 312.777 o
9 1 5 3.482 3.223 0.414 302.438 o
9 1 6 12.535 13.052 0.635 128.636 o
9 1 7 1.440 1.567 0.414 302.438 o
9 1 8 1.695 2.216 0.456 249.949 o
9 1 9 32.397 33.421 1.097 43.067 o
9 1 10 16.632 15.868 0.794 82.327 o
9 1 11 27.108 27.312 1.049 47.125 o
9 1 12 47.715 48.626 1.477 23.774 o
9 1 13 1.631 2.485 0.600 143.847 o
9 1 14 28.069 27.733 1.180 37.235 o
9 1 15 8.755 8.441 0.794 82.327 o
9 1 16 3.293 2.740 0.635 128.636 o
9 1 17 11.416 10.954 0.863 69.682 o
9 1 18 9.873 10.450 0.808 79.537 o
9 1 19 0.628 0.221 0.538 178.957 o
9 2 0 103.866 105.805 2.174 10.973 o
9 2 1 30.539 30.570 0.897 64.425 o
9 2 2 50.831 50.014 1.242 33.604 o
9 2 3 5.449 5.398 0.442 265.815 o
9 2 4 26.204 26.836 0.863 69.682 o
9 2 5 19.099 19.706 0.745 93.345 o
9 2 6 30.186 30.839 0.973 54.765 o
9 2 7 11.250 11.975 0.642 125.885 o
9 2 8 17.874 17.642 0.780 85.267 o
9 2 9 62.090 63.701 1.650 19.061 o
9 2 10 27.059 28.209 1.042 47.751 o
9 2 11 17.164 17.297 0.856 70.810 o
9 2 12 18.447 19.872 0.932 59.741 o
9 2 13 1.338 1.277 0.580 154.305 o
9 2 14 3.018 2.340 0.628 131.479 o
9 2 15 2.707 3.106 0.663 118.140 o
9 2 16 27.391 27.851 1.187 36.803 o
9 2 17 11.652 11.658 0.870 68.580 o
9 2 18 13.416 14.757 0.883 66.454 o
9 2 19 0.654 0.414 0.531 183.636 o
9 3 0 42.715 42.152 1.104 42.530 o
9 3 1 7.640 8.103 0.497 210.026 o
9 3 2 29.723 30.398 0.904 63.445 o
9 3 3 2.293 2.347 0.380 359.926 o
9 3 4 124.813 125.034 2.561 7.910 o
9 3 5 31.029 31.868 0.980 53.996 o
9 3 6 54.656 54.445 1.401 26.421 o
9 3 7 63.096 62.465 1.574 20.945 o
9 3 8 21.498 21.480 0.863 69.682 o
9 3 9 57.245 58.124 1.560 21.317 o
9 3 10 17.683 17.670 0.842 73.151 o
9 3 11 54.935 56.978 1.608 20.055 o
9 3 12 3.485 3.748 0.614 137.454 o
9 3 13 2.633 3.161 0.635 128.636 o
9 3 14 2.289 2.561 0.635 128.636 o
9 3 15 12.551 12.141 0.877 67.504 o
9 3 16 5.221 5.080 0.704 104.650 o
9 3 17 3.380 3.720 0.676 113.367 o
9 3 18 4.522 5.418 0.676 113.367 o
9 3 19 7.061 6.730 0.690 108.878 o
9 4 0 88.987 91.068 1.960 13.499 o
9 4 1 97.670 98.592 2.091 11.859 o
9 4 2 8.430 8.662 0.525 188.500 o
9 4 3 7.646 7.848 0.511 198.827 o
9 4 4 25.322 25.953 0.870 68.580 o
9 4 5 46.163 46.984 1.263 32.511 o
9 4 6 64.200 64.101 1.588 20.582 o
9 4 7 1.401 1.208 0.442 265.815 o
9 4 8 17.936 18.864 0.821 76.886 o
9 4 9 20.079 19.816 0.870 68.580 o
9 4 10 2.976 4.134 0.566 161.924 o
9 4 11 40.264 39.950 1.311 30.160 o
9 4 12 13.344 13.294 0.849 71.966 o
9 4 13 45.950 47.570 1.567 21.129 o
9 4 14 7.766 8.255 0.780 85.267 o
9 4 15 37.707 38.045 1.394 26.683 o
9 4 16 22.554 23.806 1.139 39.992 o
9 4 17 2.224 3.085 0.642 125.885 o
9 4 18 2.281 2.022 0.594 147.212 o
9 4 19 2.165 2.257 0.587 150.696 o
9 5 0 7.086 7.171 0.504 204.312 o
9 5 1 48.041 48.951 1.263 32.511 o
9 5 2 70.402 71.100 1.650 19.061 o
9 5 3 4.682 5.059 0.469 235.462 o
9 5 4 2.658 2.961 0.442 265.815 o
9 5 5 118.988 119.747 2.533 8.084 o
9 5 6 88.035 88.066 2.015 12.770 o
9 5 7 19.814 20.396 0.842 73.151 o
9 5 8 31.102 31.930 1.084 44.171 o
9 5 9 0.480 0.428 0.462 242.543 o
9 5 10 82.304 83.614 2.071 12.098 o
9 5 11 45.564 46.148 1.436 25.166 o
9 5 12 42.231 41.538 1.436 25.166 o
9 5 13 0.896 1.270 0.607 140.596 o
9 5 14 17.926 18.174 1.001 51.785 o
9 5 15 3.482 3.141 0.663 118.140 o
9 5 16 7.982 7.938 0.794 82.327 o
9 5 17 8.415 9.152 0.794 82.327 o
9 5 18 15.233 15.910 0.883 66.454 o
9 6 0 85.210 85.836 1.926 13.987 o
9 6 1 49.099 48.668 1.284 31.471 o
9 6 2 177.848 182.544 3.568 4.073 o
9 6 3 17.266 17.815 0.745 93.345 o
9 6 4 18.900 19.954 0.801 80.914 o
9 6 5 129.777 133.062 2.789 6.671 o
9 6 6 85.375 84.753 1.988 13.127 o
9 6 7 4.544 4.514 0.538 178.957 o
9 6 8 84.673 86.920 2.084 11.938 o
9 6 9 1.051 0.932 0.497 210.026 o
9 6 10 10.383 10.146 0.725 98.755 o
9 6 11 51.999 51.712 1.594 20.404 o
9 6 12 9.091 9.297 0.794 82.327 o
9 6 13 18.632 19.706 1.028 49.042 o
9 6 14 5.361 4.687 0.697 106.732 o
9 6 15 11.882 11.416 0.849 71.966 o
9 6 16 5.339 5.625 0.725 98.755 o
9 6 17 6.403 7.096 0.732 96.901 o
9 6 18 6.513 5.694 0.656 120.640 o
9 7 0 118.875 121.956 2.561 7.910 o
9 7 1 92.105 91.641 2.057 12.260 o
9 7 2 39.709 40.088 1.173 37.674 o
9 7 3 142.934 142.007 2.927 6.056 o
9 7 4 93.692 94.844 2.147 11.257 o
9 7 5 129.464 129.141 2.754 6.839 o
9 7 6 39.391 39.136 1.215 35.149 o
9 7 7 35.220 36.078 1.180 37.235 o
9 7 8 17.575 17.877 0.863 69.682 o
9 7 9 21.173 21.784 0.953 57.172 o
9 7 10 8.321 8.172 0.697 106.732 o
9 7 11 21.485 22.101 1.063 45.909 o
9 7 12 14.105 13.901 0.897 64.425 o
9 7 13 6.809 5.467 0.725 98.755 o
9 7 14 0.752 1.443 0.600 143.847 o
9 7 15 5.981 6.564 0.766 88.368 o
9 7 16 9.911 9.939 0.821 76.886 o
9 7 17 1.226 0.932 0.573 158.046 o
9 7 18 1.363 0.380 0.552 170.121 o
9 8 0 0.712 1.277 0.442 265.815 o
9 8 1 227.746 228.085 4.397 2.683 o
9 8 2 37.457 38.349 1.166 38.121 o
9 8 3 10.510 10.816 0.663 118.140 o
9 8 4 90.714 92.028 2.133 11.403 o
9 8 5 79.722 79.231 1.926 13.987 o
9 8 6 24.241 24.613 0.973 54.765 o
9 8 7 1.513 1.705 0.511 198.827 o
9 8 8 56.318 56.674 1.608 20.055 o
9 8 9 69.586 70.348 1.871 14.825 o
9 8 10 0.960 1.125 0.559 165.947 o
9 8 11 20.242 20.866 1.042 47.751 o
9 8 12 3.627 3.582 0.656 120.640 o
9 8 13 3.891 3.479 0.663 118.140 o
9 8 14 2.919 2.775 0.642 125.885 o
9 8 15 4.304 4.921 0.697 106.732 o
9 8 16 6.859 5.922 0.718 100.664 o
9 8 17 2.229 2.699 0.587 150.696 o
9 9 0 44.231 43.967 1.291 31.136 o
9 9 1 33.737 34.208 1.118 41.487 o
9 9 2 36.968 38.687 1.208 35.552 o
9 9 3 181.021 183.144 3.700 3.790 o
9 9 4 55.391 55.073 1.525 22.292 o
9 9 5 28.488 28.845 1.056 46.511 o
9 9 6 6.101 6.108 0.614 137.454 o
9 9 7 45.616 44.609 1.387 26.949 o
9 9 8 17.405 17.366 0.890 65.427 o
9 9 9 16.865 16.586 0.918 61.551 o
9 9 10 22.571 22.370 1.084 44.171 o
9 9 11 19.755 18.954 1.008 51.078 o
9 9 12 10.031 10.347 0.828 75.609 o
9 9 13 17.694 18.022 0.987 53.243 o
9 9 14 1.505 1.608 0.635 128.636 o
9 9 15 9.227 9.684 0.808 79.537 o
9 9 16 1.495 2.015 0.587 150.696 o
9 9 17 2.064 1.739 0.580 154.305 o
9 10 0 0.815 0.690 0.456 249.949 o
9 10 1 7.613 8.158 0.635 128.636 o
9 10 2 166.206 165.316 3.430 4.408 o
9 10 3 28.623 28.996 1.077 44.739 o
9 10 4 43.394 44.064 1.360 28.055 o
9 10 5 19.325 19.016 0.897 64.425 o
9 10 6 71.752 73.357 1.912 14.190 o
9 10 7 4.973 4.424 0.621 134.417 o
9 10 8 41.810 40.951 1.401 26.421 o
9 10 9 3.150 3.396 0.649 123.221 o
9 10 10 11.071 10.512 0.835 74.365 o
9 10 11 4.147 4.404 0.683 111.088 o
9 10 12 0.569 1.125 0.600 143.847 o
9 10 13 1.419 1.443 0.607 140.596 o
9 10 14 1.582 1.463 0.621 134.417 o
9 10 15 1.583 1.325 0.600 143.847 o
9 10 16 3.278 3.644 0.607 140.596 o
9 11 0 41.838 41.227 1.311 30.160 o
9 11 1 27.703 27.022 1.049 47.125 o
9 11 2 24.780 24.869 1.015 50.385 o
9 11 3 26.951 26.512 1.049 47.125 o
9 11 4 39.898 39.322 1.305 30.480 o
9 11 5 32.005 31.184 1.160 38.576 o
9 11 6 0.329 0.138 0.545 174.455 o
9 11 7 45.924 45.755 1.518 22.495 o
9 11 8 15.392 15.143 0.918 61.551 o
9 11 9 0.731 0.504 0.587 150.696 o
9 11 10 14.117 13.314 0.897 64.425 o
9 11 11 5.527 5.142 0.718 100.664 o
9 11 12 9.125 8.628 0.787 83.778 o
9 11 13 19.416 19.706 1.042 47.751 o
9 11 14 1.039 0.607 0.587 150.696 o
9 11 15 4.620 4.776 0.649 123.221 o
9 11 16 0.973 0.835 0.545 174.455 o
9 12 0 2.663 2.795 0.559 165.947 o
9 12 1 39.912 39.771 1.318 29.845 o
9 12 2 28.666 29.121 1.118 41.487 o
9 12 3 4.535 4.928 0.656 120.640 o
9 12 4 18.256 18.892 0.959 56.352 o
9 12 5 9.469 9.290 0.780 85.267 o
9 12 6 5.959 5.756 0.704 104.650 o
9 12 7 1.605 1.767 0.594 147.212 o
9 12 8 29.313 29.100 1.222 34.753 o
9 12 9 8.713 8.393 0.801 80.914 o
9 12 10 23.602 24.206 1.125 40.979 o
9 12 11 5.186 4.887 0.718 100.664 o
9 12 12 11.062 9.898 0.842 73.151 o
9 12 13 15.455 15.496 0.932 59.741 o
9 12 14 0.401 0.428 0.552 170.121 o
9 12 15 1.569 1.781 0.573 158.046 o
9 13 0 9.617 9.684 0.780 85.267 o
9 13 1 10.253 10.236 0.801 80.914 o
9 13 2 11.570 11.478 0.828 75.609 o
9 13 3 18.215 18.305 0.987 53.243 o
9 13 4 0.465 0.994 0.587 150.696 o
9 13 5 12.302 12.949 0.877 67.504 o
9 13 6 1.714 1.877 0.621 134.417 o
9 13 7 5.192 5.232 0.711 102.628 o
9 13 8 20.793 20.541 1.049 47.125 o
9 13 9 3.111 3.244 0.663 118.140 o
9 13 10 14.931 15.206 0.925 60.636 o
9 13 11 5.498 5.729 0.739 95.098 o
9 13 12 0.500 -0.214 0.587 150.696 o
9 13 13 7.906 8.158 0.745 93.345 o
9 13 14 0.490 0.966 0.538 178.957 o
9 14 0 0.002 -0.476 0.559 165.947 o
9 14 1 4.196 4.155 0.676 113.367 o
9 14 2 0.553 0.014 0.573 158.046 o
9 14 3 0.456 1.070 0.587 150.696 o
9 14 4 5.391 5.073 0.704 104.650 o
9 14 5 12.822 13.301 0.890 65.427 o
9 14 6 1.390 1.746 0.628 131.479 o
9 14 7 6.588 6.378 0.739 95.098 o
9 14 8 31.335 31.619 1.263 32.511 o
9 14 9 2.128 2.906 0.663 118.140 o
9 14 10 8.624 8.814 0.801 80.914 o
9 14 11 0.549 1.146 0.580 154.305 o
9 14 12 0.923 0.773 0.566 161.924 o
9 14 13 2.212 2.437 0.580 154.305 o
9 15 0 18.630 20.030 1.035 48.390 o
9 15 1 2.332 2.236 0.621 134.417 o
9 15 2 0.941 0.497 0.594 147.212 o
9 15 3 7.552 7.282 0.759 89.981 o
9 15 4 0.713 0.849 0.594 147.212 o
9 15 5 10.316 10.381 0.828 75.609 o
9 15 6 1.216 2.154 0.621 134.417 o
9 15 7 0.392 1.242 0.621 134.417 o
9 15 8 0.474 0.186 0.594 147.212 o
9 15 9 0.673 0.449 0.594 147.212 o
9 15 10 2.144 2.126 0.607 140.596 o
9 15 11 7.963 7.958 0.725 98.755 o
9 15 12 7.209 7.206 0.704 104.650 o
9 16 0 2.449 2.851 0.649 123.221 o
9 16 1 2.564 3.147 0.656 120.640 o
9 16 2 0.112 0.290 0.566 161.924 o
9 16 3 3.987 3.969 0.670 115.717 o
9 16 4 2.876 2.437 0.649 123.221 o
9 16 5 2.345 3.051 0.670 115.717 o
9 16 6 6.512 5.957 0.745 93.345 o
9 16 7 3.881 3.851 0.670 115.717 o
9 16 8 0.548 0.518 0.566 161.924 o
9 16 9 0.820 0.656 0.559 165.947 o
9 16 10 4.161 3.879 0.621 134.417 o
9 17 0 1.073 1.222 0.621 134.417 o
9 17 1 1.013 0.462 0.600 143.847 o
9 17 2 9.071 9.636 0.821 76.886 o
9 17 3 3.006 3.403 0.656 120.640 o
9 17 4 2.515 2.361 0.642 125.885 o
9 17 5 3.131 2.471 0.628 131.479 o
9 17 6 0.079 -0.014 0.552 170.121 o
9 17 7 2.257 1.974 0.607 140.596 o
9 17 8 2.124 2.264 0.580 154.305 o
9 17 9 1.976 2.374 0.594 147.212 o
9 18 0 2.621 2.547 0.621 134.417 o
9 18 1 4.063 3.348 0.635 128.636 o
9 18 2 1.767 2.526 0.614 137.454 o
9 18 3 1.372 1.104 0.573 158.046 o
9 18 4 2.278 2.678 0.607 140.596 o
9 18 5 1.254 0.649 0.566 161.924 o
9 18 6 2.679 3.223 0.600 143.847 o
9 18 7 0.549 0.083 0.552 170.121 o
9 19 0 0.025 0.014 0.525 188.500 o
9 19 1 0.048 0.311 0.531 183.636 o
9 19 2 1.591 1.781 0.552 170.121 o
9 19 3 0.057 -0.345 0.538 178.957 o
10 0 0 301.337 300.724 5.508 1.710 o
10 0 1 256.344 257.730 4.783 2.267 o
10 0 2 119.923 118.367 2.450 8.639 o
10 0 3 111.387 110.767 2.333 9.530 o
10 0 4 96.729 98.578 2.147 11.257 o
10 0 5 125.707 127.298 2.657 7.345 o
10 0 6 10.799 11.327 0.649 123.221 o
10 0 7 141.634 140.095 2.933 6.028 o
10 0 8 9.233 8.697 0.635 128.636 o
10 0 9 20.655 21.383 0.904 63.445 o
10 0 10 5.121 5.004 0.600 143.847 o
10 0 11 25.434 27.450 1.077 44.739 o
10 0 12 31.220 31.488 1.242 33.604 o
10 0 13 17.058 17.780 0.987 53.243 o
10 0 14 23.501 24.765 1.146 39.511 o
10 0 15 0.589 0.766 0.594 147.212 o
10 0 16 18.026 17.828 1.015 50.385 o
10 0 17 0.125 -0.159 0.566 161.924 o
10 0 18 4.097 3.658 0.635 128.636 o
10 1 0 325.029 326.829 5.943 1.469 o
10 1 1 61.093 61.465 1.477 23.774 o
10 1 2 107.256 106.923 2.264 10.120 o
10 1 3 32.047 31.536 0.973 54.765 o
10 1 4 3.297 3.341 0.442 265.815 o
10 1 5 127.027 128.430 2.678 7.232 o
10 1 6 31.656 32.586 1.049 47.125 o
10 1 7 211.174 211.858 4.155 3.004 o
10 1 8 0.275 0.483 0.449 257.699 o
10 1 9 66.122 67.249 1.746 17.010 o
10 1 10 60.275 61.202 1.677 18.439 o
10 1 11 54.526 53.927 1.574 20.945 o
10 1 12 47.618 48.095 1.560 21.317 o
10 1 13 6.995 7.033 0.752 91.640 o
10 1 14 59.693 59.380 1.801 15.983 o
10 1 15 13.952 14.364 0.918 61.551 o
10 1 16 4.868 5.598 0.732 96.901 o
10 1 17 5.217 5.315 0.704 104.650 o
10 1 18 8.597 9.104 0.752 91.640 o
10 2 0 58.374 59.007 1.443 24.926 o
10 2 1 7.126 7.227 0.511 198.827 o
10 2 2 66.386 66.897 1.581 20.762 o
10 2 3 3.133 2.554 0.421 292.603 o
10 2 4 140.181 140.123 2.864 6.322 o
10 2 5 8.176 7.889 0.559 165.947 o
10 2 6 190.598 191.972 3.789 3.612 o
10 2 7 46.519 47.895 1.353 28.342 o
10 2 8 76.743 77.071 1.898 14.397 o
10 2 9 2.953 3.879 0.552 170.121 o
10 2 10 55.310 56.026 1.588 20.582 o
10 2 11 2.178 2.388 0.538 178.957 o
10 2 12 26.093 26.118 1.132 40.481 o
10 2 13 42.504 43.291 1.491 23.336 o
10 2 14 57.781 57.848 1.774 16.484 o
10 2 15 10.993 11.292 0.849 71.966 o
10 2 16 16.500 17.228 0.994 52.507 o
10 2 17 7.551 7.627 0.759 89.981 o
10 2 18 4.368 4.210 0.635 128.636 o
10 3 0 156.960 157.558 3.120 5.329 o
10 3 1 13.964 13.687 0.649 123.221 o
10 3 2 23.808 24.731 0.856 70.810 o
10 3 3 17.388 17.338 0.732 96.901 o
10 3 4 11.976 12.169 0.635 128.636 o
10 3 5 28.497 28.817 0.966 55.550 o
10 3 6 3.450 3.354 0.490 215.984 o
10 3 7 37.227 37.976 1.180 37.235 o
10 3 8 74.110 75.172 1.871 14.825 o
10 3 9 87.009 87.162 2.112 11.628 o
10 3 10 10.205 11.133 0.732 96.901 o
10 3 11 11.924 11.623 0.801 80.914 o
10 3 12 10.573 10.443 0.814 78.194 o
10 3 13 5.620 5.329 0.718 100.664 o
10 3 14 16.429 15.620 0.959 56.352 o
10 3 15 4.970 4.542 0.683 111.088 o
10 3 16 3.884 4.493 0.704 104.650 o
10 3 17 14.536 14.874 0.904 63.445 o
10 3 18 8.606 8.579 0.725 98.755 o
10 4 0 69.450 68.878 1.636 19.384 o
10 4 1 26.517 26.532 0.897 64.425 o
10 4 2 113.406 114.011 2.416 8.888 o
10 4 3 42.307 42.911 1.201 35.962 o
10 4 4 25.168 24.379 0.883 66.454 o
10 4 5 2.753 3.009 0.476 228.687 o
10 4 6 9.419 9.228 0.621 134.417 o
10 4 7 54.362 54.852 1.498 23.122 o
10 4 8 14.113 14.212 0.766 88.368 o
10 4 9 19.632 18.905 0.883 66.454 o
10 4 10 30.679 32.199 1.166 38.121 o
10 4 11 7.006 6.750 0.697 106.732 o
10 4 12 7.173 7.461 0.752 91.640 o
10 4 13 65.406 66.731 1.933 13.887 o
10 4 14 3.492 3.244 0.670 115.717 o
10 4 15 8.305 8.214 0.773 86.797 o
10 4 16 6.584 6.316 0.745 93.345 o
10 4 17 6.907 6.909 0.725 98.755 o
10 4 18 1.314 1.008 0.545 174.455 o
10 5 0 17.482 16.814 0.732 96.901 o
10 5 1 14.986 14.329 0.690 108.878 o
10 5 2 5.907 6.426 0.531 183.636 o
10 5 3 127.210 127.705 2.678 7.232 o
10 5 4 27.430 27.223 0.959 56.352 o
10 5 5 40.593 41.835 1.242 33.604 o
10 5 6 21.495 22.743 0.911 62.487 o
10 5 7 81.768 83.814 2.022 12.682 o
10 5 8 1.242 1.256 0.490 215.984 o
10 5 9 4.973 5.301 0.614 137.454 o
10 5 10 22.178 21.294 0.966 55.550 o
10 5 11 3.816 4.583 0.670 115.717 o
10 5 12 13.217 13.080 0.883 66.454 o
10 5 13 28.050 27.485 1.194 36.379 o
10 5 14 5.900 5.908 0.718 100.664 o
10 5 15 1.627 2.312 0.656 120.640 o
10 5 16 1.795 2.243 0.621 134.417 o
10 5 17 0.750 0.311 0.566 161.924 o
10 5 18 1.465 1.594 0.580 154.305 o
10 6 0 34.210 34.932 1.084 44.171 o
10 6 1 30.467 30.398 1.008 51.078 o
10 6 2 3.583 3.734 0.490 215.984 o
10 6 3 7.072 7.082 0.573 158.046 o
10 6 4 1.457 1.498 0.462 242.543 o
10 6 5 1.737 1.698 0.476 228.687 o
10 6 6 9.384 9.152 0.656 120.640 o
10 6 7 11.570 11.106 0.711 102.628 o
10 6 8 59.417 58.973 1.629 19.549 o
10 6 9 11.344 11.679 0.759 89.981 o
10 6 10 7.384 7.296 0.704 104.650 o
10 6 11 1.653 2.078 0.607 140.596 o
10 6 12 4.929 5.825 0.718 100.664 o
10 6 13 1.221 1.422 0.607 140.596 o
10 6 14 2.183 1.588 0.614 137.454 o
10 6 15 3.866 3.424 0.683 111.088 o
10 6 16 8.788 8.738 0.780 85.267 o
10 6 17 0.870 0.704 0.552 170.121 o
10 7 0 19.194 19.706 0.828 75.609 o
10 7 1 35.950 35.968 1.132 40.481 o
10 7 2 0.749 0.718 0.435 274.320 o
10 7 3 158.266 160.305 3.292 4.785 o
10 7 4 2.171 1.753 0.490 215.984 o
10 7 5 1.854 2.009 0.497 210.026 o
10 7 6 1.694 1.871 0.504 204.312 o
10 7 7 4.476 4.542 0.587 150.696 o
10 7 8 24.944 26.394 1.056 46.511 o
10 7 9 2.725 1.960 0.587 150.696 o
10 7 10 9.304 9.235 0.787 83.778 o
10 7 11 5.002 4.480 0.683 111.088 o
10 7 12 4.299 4.286 0.676 113.367 o
10 7 13 19.867 20.037 1.035 48.390 o
10 7 14 1.937 2.692 0.635 128.636 o
10 7 15 16.702 17.311 0.987 53.243 o
10 7 16 0.701 0.683 0.587 150.696 o
10 7 17 4.485 4.562 0.628 131.479 o
10 8 0 19.617 19.582 0.849 71.966 o
10 8 1 20.892 21.784 0.897 64.425 o
10 8 2 22.443 22.204 0.904 63.445 o
10 8 3 7.368 8.007 0.628 131.479 o
10 8 4 5.468 5.273 0.587 150.696 o
10 8 5 103.941 105.984 2.430 8.787 o
10 8 6 0.760 1.153 0.511 198.827 o
10 8 7 3.361 3.486 0.580 154.305 o
10 8 8 23.824 25.083 1.042 47.751 o
10 8 9 31.904 31.812 1.256 32.870 o
10 8 10 2.222 2.568 0.628 131.479 o
10 8 11 9.992 10.540 0.828 75.609 o
10 8 12 0.418 0.456 0.580 154.305 o
10 8 13 1.197 1.567 0.607 140.596 o
10 8 14 5.234 4.956 0.718 100.664 o
10 8 15 4.622 4.231 0.683 111.088 o
10 8 16 1.353 1.180 0.580 154.305 o
10 8 17 1.108 1.650 0.566 161.924 o
10 9 0 43.286 43.098 1.318 29.845 o
10 9 1 5.600 5.218 0.580 154.305 o
10 9 2 7.073 6.709 0.614 137.454 o
10 9 3 7.278 7.303 0.635 128.636 o
10 9 4 20.094 20.424 0.911 62.487 o
10 9 5 1.459 1.560 0.531 183.636 o
10 9 6 23.334 24.696 1.022 49.707 o
10 9 7 15.615 16.276 0.897 64.425 o
10 9 8 10.191 10.636 0.808 79.537 o
10 9 9 9.628 10.284 0.808 79.537 o
10 9 10 6.117 6.033 0.732 96.901 o
10 9 11 5.581 5.411 0.718 100.664 o
10 9 12 1.474 1.077 0.614 137.454 o
10 9 13 0.668 1.229 0.628 131.479 o
10 9 14 0.103 -0.048 0.580 154.305 o
10 9 15 8.739 9.553 0.773 86.797 o
10 9 16 2.237 2.381 0.580 154.305 o
10 10 0 8.215 8.780 0.676 113.367 o
10 10 1 32.671 33.849 1.180 37.235 o
10 10 2 82.909 83.172 2.064 12.179 o
10 10 3 7.027 7.033 0.649 123.221 o
10 10 4 21.637 21.701 0.966 55.550 o
10 10 5 34.417 34.636 1.229 34.364 o
10 10 6 4.874 5.439 0.670 115.717 o
10 10 7 1.906 1.953 0.607 140.596 o
10 10 8 12.391 12.445 0.870 68.580 o
10 10 9 0.057 0.483 0.580 154.305 o
10 10 10 1.330 1.146 0.607 140.596 o
10 10 11 1.584 2.002 0.635 128.636 o
10 10 12 4.410 4.466 0.683 111.088 o
10 10 13 5.766 6.937 0.759 89.981 o
10 10 14 0.386 0.069 0.573 158.046 o
10 10 15 2.553 1.953 0.594 147.212 o
10 11 0 11.961 12.762 0.787 83.778 o
10 11 1 5.168 5.612 0.628 131.479 o
10 11 2 13.098 13.266 0.801 80.914 o
10 11 3 5.016 5.694 0.656 120.640 o
10 11 4 10.851 11.271 0.794 82.327 o
10 11 5 16.671 17.166 0.953 57.172 o
10 11 6 10.443 10.581 0.821 76.886 o
10 11 7 4.156 3.865 0.670 115.717 o
10 11 8 8.273 8.579 0.780 85.267 o
10 11 9 4.082 4.466 0.697 106.732 o
10 11 10 31.558 31.177 1.263 32.511 o
10 11 11 5.909 5.750 0.725 98.755 o
10 11 12 7.684 7.806 0.787 83.778 o
10 11 13 3.566 3.437 0.663 118.140 o
10 11 14 1.190 1.726 0.587 150.696 o
10 11 15 3.099 3.403 0.600 143.847 o
10 12 0 12.170 11.706 0.842 73.151 o
10 12 1 2.281 2.216 0.621 134.417 o
10 12 2 3.913 3.651 0.656 120.640 o
10 12 3 10.324 9.829 0.801 80.914 o
10 12 4 3.014 2.782 0.635 128.636 o
10 12 5 5.621 5.487 0.697 106.732 o
10 12 6 5.243 5.349 0.725 98.755 o
10 12 7 14.313 13.805 0.904 63.445 o
10 12 8 9.568 9.580 0.828 75.609 o
10 12 9 4.300 3.976 0.683 111.088 o
10 12 10 8.363 8.110 0.787 83.778 o
10 12 11 1.777 1.180 0.635 128.636 o
10 12 12 2.155 1.857 0.628 131.479 o
10 12 13 1.057 0.890 0.587 150.696 o
10 12 14 1.492 1.166 0.552 170.121 o
10 13 0 60.316 59.270 1.788 16.231 o
10 13 1 0.218 0.883 0.594 147.212 o
10 13 2 3.941 3.879 0.676 113.367 o
10 13 3 12.843 13.128 0.890 65.427 o
10 13 4 4.004 3.472 0.670 115.717 o
10 13 5 12.219 12.604 0.883 66.454 o
10 13 6 3.874 3.976 0.690 108.878 o
10 13 7 4.981 5.108 0.711 102.628 o
10 13 8 0.050 0.400 0.587 150.696 o
10 13 9 14.157 14.336 0.946 58.009 o
10 13 10 8.210 7.938 0.808 79.537 o
10 13 11 4.036 4.480 0.683 111.088 o
10 13 12 6.036 5.480 0.690 108.878 o
10 13 13 1.814 1.905 0.566 161.924 o
10 14 0 0.853 0.538 0.594 147.212 o
10 14 1 4.543 5.391 0.718 100.664 o
10 14 2 5.959 6.619 0.745 93.345 o
10 14 3 5.362 5.004 0.697 106.732 o
10 14 4 5.905 5.701 0.725 98.755 o
10 14 5 1.160 0.794 0.607 140.596 o
10 14 6 25.914 24.489 1.132 40.481 o
10 14 7 1.704 2.133 0.635 128.636 o
10 14 8 5.742 6.764 0.766 88.368 o
10 14 9 0.971 0.994 0.614 137.454 o
10 14 10 22.613 22.073 1.063 45.909 o
10 14 11 1.556 1.505 0.580 154.305 o
10 14 12 0.686 0.228 0.538 178.957 o
10 15 0 9.626 10.243 0.821 76.886 o
10 15 1 1.185 1.422 0.607 140.596 o
10 15 2 3.255 2.768 0.663 118.140 o
10 15 3 3.362 3.479 0.663 118.140 o
10 15 4 2.217 2.609 0.642 125.885 o
10 15 5 2.659 2.105 0.670 115.717 o
10 15 6 3.110 2.961 0.690 108.878 o
10 15 7 25.660 25.504 1.160 38.576 o
10 15 8 10.898 11.382 0.849 71.966 o
10 15 9 3.642 3.161 0.642 125.885 o
10 15 10 3.470 2.526 0.614 137.454 o
10 15 11 2.278 2.223 0.573 158.046 o
10 16 0 4.834 5.128 0.725 98.755 o
10 16 1 16.777 16.351 0.987 53.243 o
10 16 2 2.980 2.878 0.670 115.717 o
10 16 3 23.638 23.847 1.132 40.481 o
10 16 4 5.171 5.501 0.725 98.755 o
10 16 5 7.183 7.406 0.766 88.368 o
10 16 6 2.572 2.927 0.649 123.221 o
10 16 7 0.591 0.683 0.580 154.305 o
10 16 8 3.333 2.623 0.621 134.417 o
10 16 9 0.072 0.311 0.531 183.636 o
10 17 0 38.915 38.556 1.394 26.683 o
10 17 1 7.501 7.089 0.759 89.981 o
10 17 2 2.181 2.367 0.628 131.479 o
10 17 3 1.896 1.988 0.614 137.454 o
10 17 4 2.903 3.120 0.635 128.636 o
10 17 5 2.592 3.327 0.621 134.417 o
10 17 6 5.119 4.521 0.656 120.640 o
10 17 7 13.207 12.624 0.808 79.537 o
10 17 8 6.720 6.944 0.704 104.650 o
10 18 0 0.154 0.359 0.552 170.121 o
10 18 1 3.837 4.369 0.635 128.636 o
10 18 2 3.482 2.982 0.614 137.454 o
10 18 3 1.632 1.401 0.573 158.046 o
10 18 4 9.705 8.621 0.732 96.901 o
10 18 5 2.075 1.912 0.594 147.212 o
11 0 1 87.092 86.257 1.960 13.499 o
11 0 2 3.856 4.238 0.490 215.984 o
11 0 3 100.001 99.296 2.202 10.699 o
11 0 4 0.253 0.186 0.414 302.438 o
11 0 5 16.823 16.869 0.780 85.267 o
11 0 6 1.280 1.581 0.462 242.543 o
11 0 7 3.428 3.203 0.525 188.500 o
11 0 8 28.138 27.581 1.042 47.751 o
11 0 9 8.059 7.779 0.663 118.140 o
11 0 10 44.987 45.037 1.415 25.908 o
11 0 11 0.015 -0.531 0.545 174.455 o
11 0 12 0.639 0.835 0.587 150.696 o
11 0 13 12.406 12.479 0.890 65.427 o
11 0 14 0.158 0.808 0.600 143.847 o
11 0 15 9.833 8.952 0.828 75.609 o
11 0 16 0.125 0.242 0.594 147.212 o
11 0 17 0.246 0.518 0.559 165.947 o
11 0 18 7.460 6.592 0.711 102.628 o
11 1 0 36.660 36.202 1.091 43.614 o
11 1 1 18.544 19.016 0.780 85.267 o
11 1 2 15.187 15.516 0.718 100.664 o
11 1 3 37.726 36.996 1.125 40.979 o
11 1 4 13.744 14.488 0.711 102.628 o
11 1 5 76.957 77.395 1.864 14.935 o
11 1 6 9.584 10.491 0.663 118.140 o
11 1 7 35.156 34.863 1.160 38.576 o
11 1 8 18.909 18.850 0.877 67.504 o
11 1 9 8.916 8.248 0.676 113.367 o
11 1 10 13.623 13.515 0.808 79.537 o
11 1 11 8.609 9.318 0.787 83.778 o
11 1 12 22.484 22.757 1.091 43.614 o
11 1 13 16.656 16.738 0.966 55.550 o
11 1 14 8.218 8.303 0.780 85.267 o
11 1 15 14.866 15.150 0.959 56.352 o
11 1 16 31.543 31.391 1.270 32.159 o
11 1 17 1.153 0.621 0.580 154.305 o
11 1 18 0.283 0.269 0.545 174.455 o
11 2 0 63.574 64.322 1.588 20.582 o
11 2 1 1.919 2.167 0.449 257.699 o
11 2 2 132.965 133.441 2.775 6.737 o
11 2 3 17.648 18.277 0.787 83.778 o
11 2 4 175.255 178.416 3.568 4.073 o
11 2 5 35.120 35.202 1.125 40.979 o
11 2 6 33.506 33.925 1.125 40.979 o
11 2 7 8.553 8.862 0.656 120.640 o
11 2 8 50.398 50.034 1.463 24.225 o
11 2 9 23.346 23.074 0.987 53.243 o
11 2 10 3.432 3.658 0.580 154.305 o
11 2 11 22.233 23.840 1.091 43.614 o
11 2 12 33.547 34.125 1.318 29.845 o
11 2 13 6.736 6.523 0.739 95.098 o
11 2 14 4.966 5.232 0.711 102.628 o
11 2 15 1.990 2.388 0.656 120.640 o
11 2 16 2.744 3.272 0.656 120.640 o
11 2 17 10.163 10.498 0.794 82.327 o
11 2 18 0.567 0.304 0.559 165.947 o
11 3 0 0.217 0.856 0.428 283.241 o
11 3 1 90.351 87.376 1.995 13.036 o
11 3 2 103.904 104.355 2.298 9.819 o
11 3 3 95.397 93.498 2.119 11.552 o
11 3 4 18.907 19.561 0.828 75.609 o
11 3 5 101.391 102.478 2.312 9.702 o
11 3 6 53.748 53.617 1.484 23.554 o
11 3 7 139.679 141.510 3.030 5.649 o
11 3 8 24.789 25.283 1.015 50.385 o
11 3 9 51.251 52.126 1.532 22.092 o
11 3 10 1.021 0.959 0.545 174.455 o
11 3 11 2.439 2.940 0.635 128.636 o
11 3 12 2.809 3.341 0.663 118.140 o
11 3 13 11.521 11.320 0.856 70.810 o
11 3 14 0.771 0.966 0.600 143.847 o
11 3 15 1.446 1.525 0.628 131.479 o
11 3 16 0.728 1.173 0.594 147.212 o
11 3 17 3.650 4.079 0.635 128.636 o
11 4 0 12.871 12.949 0.690 108.878 o
11 4 1 100.819 98.916 2.209 10.633 o
11 4 2 221.036 212.479 4.141 3.024 o
11 4 3 86.587 85.409 2.002 12.946 o
11 4 4 53.011 54.410 1.477 23.774 o
11 4 5 7.296 7.731 0.607 140.596 o
11 4 6 11.581 11.610 0.711 102.628 o
11 4 7 0.829 1.291 0.497 210.026 o
11 4 8 18.656 19.257 0.904 63.445 o
11 4 9 1.347 0.946 0.525 188.500 o
11 4 10 18.386 18.381 0.959 56.352 o
11 4 11 86.654 86.644 2.271 10.059 o
11 4 12 8.758 9.001 0.801 80.914 o
11 4 13 20.536 21.183 1.070 45.319 o
11 4 14 15.913 15.992 0.946 58.009 o
11 4 15 6.925 6.398 0.759 89.981 o
11 4 16 0.486 0.656 0.573 158.046 o
11 4 17 10.713 10.567 0.780 85.267 o
11 5 0 1.079 1.767 0.462 242.543 o
11 5 1 17.165 16.897 0.787 83.778 o
11 5 2 90.010 88.356 2.057 12.260 o
11 5 3 45.176 45.714 1.325 29.535 o
11 5 4 24.867 25.069 0.959 56.352 o
11 5 5 12.864 13.239 0.739 95.098 o
11 5 6 48.600 49.579 1.443 24.926 o
11 5 7 51.871 53.058 1.525 22.292 o
11 5 8 128.092 128.989 2.878 6.261 o
11 5 9 51.364 53.196 1.622 19.715 o
11 5 10 1.909 2.091 0.607 140.596 o
11 5 11 3.759 3.900 0.670 115.717 o
11 5 12 1.753 1.401 0.628 131.479 o
11 5 13 25.793 27.374 1.187 36.803 o
11 5 14 1.609 1.035 0.614 137.454 o
11 5 15 10.303 11.126 0.842 73.151 o
11 5 16 7.076 7.503 0.739 95.098 o
11 5 17 0.815 0.801 0.545 174.455 o
11 6 0 40.291 40.068 1.229 34.364 o
11 6 1 28.604 28.700 1.022 49.707 o
11 6 2 16.154 16.897 0.801 80.914 o
11 6 3 74.613 75.794 1.877 14.716 o
11 6 4 9.052 8.835 0.663 118.140 o
11 6 5 12.524 13.018 0.752 91.640 o
11 6 6 2.394 2.968 0.538 178.957 o
11 6 7 3.535 3.720 0.580 154.305 o
11 6 8 24.069 24.386 1.028 49.042 o
11 6 9 4.989 4.714 0.663 118.140 o
11 6 10 20.562 21.335 1.056 46.511 o
11 6 11 7.190 7.544 0.773 86.797 o
11 6 12 31.185 30.473 1.256 32.870 o
11 6 13 6.426 6.253 0.739 95.098 o
11 6 14 1.298 1.346 0.628 131.479 o
11 6 15 0.647 1.491 0.607 140.596 o
11 6 16 10.953 11.534 0.808 79.537 o
11 6 17 0.592 0.607 0.559 165.947 o
11 7 0 32.752 32.137 1.104 42.530 o
11 7 1 73.809 72.819 1.829 15.504 o
11 7 2 2.445 2.402 0.511 198.827 o
11 7 3 1.052 1.394 0.490 215.984 o
11 7 4 12.552 12.755 0.752 91.640 o
11 7 5 13.224 13.501 0.780 85.267 o
11 7 6 19.146 19.133 0.911 62.487 o
11 7 7 25.715 26.525 1.070 45.319 o
11 7 8 3.836 4.114 0.642 125.885 o
11 7 9 6.737 7.579 0.745 93.345 o
11 7 10 3.829 3.403 0.663 118.140 o
11 7 11 7.982 8.076 0.780 85.267 o
11 7 12 10.209 9.691 0.821 76.886 o
11 7 13 3.933 4.776 0.676 113.367 o
11 7 14 9.543 9.642 0.821 76.886 o
11 7 15 7.676 7.682 0.752 91.640 o
11 7 16 0.287 0.704 0.552 170.121 o
11 8 0 1.805 1.788 0.504 204.312 o
11 8 1 7.417 7.620 0.635 128.636 o
11 8 2 2.860 3.051 0.538 178.957 o
11 8 3 12.639 12.859 0.766 88.368 o
11 8 4 8.226 8.635 0.683 111.088 o
11 8 5 19.727 19.609 0.925 60.636 o
11 8 6 11.486 11.837 0.780 85.267 o
11 8 7 19.771 19.492 0.980 53.996 o
11 8 8 1.954 1.746 0.621 134.417 o
11 8 9 23.769 23.537 1.111 42.004 o
11 8 10 0.386 0.697 0.594 147.212 o
11 8 11 1.984 2.506 0.642 125.885 o
11 8 12 12.753 13.052 0.890 65.427 o
11 8 13 2.480 2.947 0.663 118.140 o
11 8 14 1.147 1.912 0.607 140.596 o
11 8 15 0.214 0.462 0.566 161.924 o
11 8 16 1.776 1.636 0.566 161.924 o
11 9 0 2.702 2.851 0.545 174.455 o
11 9 1 3.052 3.285 0.559 165.947 o
11 9 2 2.575 2.036 0.531 183.636 o
11 9 3 1.441 0.697 0.518 193.560 o
11 9 4 9.949 10.174 0.732 96.901 o
11 9 5 1.028 1.298 0.559 165.947 o
11 9 6 12.247 12.389 0.835 74.365 o
11 9 7 9.000 9.242 0.787 83.778 o
11 9 8 7.659 7.385 0.759 89.981 o
11 9 9 1.479 1.380 0.614 137.454 o
11 9 10 0.977 1.277 0.621 134.417 o
11 9 11 18.207 18.236 1.001 51.785 o
11 9 12 5.598 6.026 0.759 89.981 o
11 9 13 5.280 5.101 0.725 98.755 o
11 9 14 0.867 0.649 0.580 154.305 o
11 9 15 9.738 10.678 0.773 86.797 o
11 10 0 75.323 73.826 1.933 13.887 o
11 10 1 6.325 5.418 0.628 131.479 o
11 10 2 26.438 26.877 1.097 43.067 o
11 10 3 2.045 1.912 0.587 150.696 o
11 10 4 0.714 0.904 0.552 170.121 o
11 10 5 8.451 9.056 0.787 83.778 o
11 10 6 36.173 36.258 1.353 28.342 o
11 10 7 0.651 0.145 0.580 154.305 o
11 10 8 1.755 2.264 0.635 128.636 o
11 10 9 0.902 0.773 0.607 140.596 o
11 10 10 2.710 2.961 0.656 120.640 o
11 10 11 1.084 0.821 0.600 143.847 o
11 10 12 9.091 9.456 0.828 75.609 o
11 10 13 0.656 0.697 0.587 150.696 o
11 10 14 0.527 0.048 0.552 170.121 o
11 10 15 0.861 1.698 0.587 150.696 o
11 11 0 12.524 13.232 0.863 69.682 o
11 11 1 2.272 2.381 0.621 134.417 o
11 11 2 3.439 2.975 0.642 125.885 o
11 11 3 3.904 3.348 0.656 120.640 o
11 11 4 2.266 2.478 0.635 128.636 o
11 11 5 1.330 0.966 0.614 137.454 o
11 11 6 21.445 21.811 1.077 44.739 o
11 11 7 8.033 6.992 0.766 88.368 o
11 11 8 10.169 10.070 0.828 75.609 o
11 11 9 16.127 17.062 0.973 54.765 o
11 11 10 10.871 10.850 0.856 70.810 o
11 11 11 13.042 13.301 0.918 61.551 o
11 11 12 8.348 8.932 0.794 82.327 o
11 11 13 3.135 3.789 0.628 131.479 o
11 11 14 2.191 2.009 0.566 161.924 o
11 12 0 20.449 21.528 1.063 45.909 o
11 12 1 0.944 0.552 0.594 147.212 o
11 12 2 11.376 11.513 0.849 71.966 o
11 12 3 19.672 19.119 1.028 49.042 o
11 12 4 11.387 11.789 0.870 68.580 o
11 12 5 23.873 23.771 1.125 40.979 o
11 12 6 22.636 22.701 1.104 42.530 o
11 12 7 0.406 0.428 0.594 147.212 o
11 12 8 0.941 0.752 0.607 140.596 o
11 12 9 7.810 8.649 0.814 78.194 o
11 12 10 7.964 7.675 0.787 83.778 o
11 12 11 6.173 5.722 0.718 100.664 o
11 12 12 4.911 5.322 0.683 111.088 o
11 12 13 8.205 8.062 0.718 100.664 o
11 13 0 0.050 0.469 0.607 140.596 o
11 13 1 43.444 44.209 1.518 22.495 o
11 13 2 3.233 3.147 0.670 115.717 o
11 13 3 17.153 17.449 0.994 52.507 o
11 13 4 9.819 10.284 0.842 73.151 o
11 13 5 26.601 27.071 1.187 36.803 o
11 13 6 7.106 7.406 0.759 89.981 o
11 13 7 3.032 2.933 0.656 120.640 o
11 13 8 6.611 6.557 0.766 88.368 o
11 13 9 10.966 9.925 0.835 74.365 o
11 13 10 0.590 1.277 0.600 143.847 o
11 13 11 8.146 8.718 0.752 91.640 o
11 13 12 11.476 12.472 0.801 80.914 o
11 14 0 10.233 9.608 0.821 76.886 o
11 14 1 7.157 7.213 0.759 89.981 o
11 14 2 6.830 6.074 0.745 93.345 o
11 14 3 24.416 24.779 1.139 39.992 o
11 14 4 18.666 19.457 1.028 49.042 o
11 14 5 6.964 6.205 0.739 95.098 o
11 14 6 11.568 12.148 0.890 65.427 o
11 14 7 1.580 1.118 0.628 131.479 o
11 14 8 16.768 17.028 0.973 54.765 o
11 14 9 3.026 2.782 0.642 125.885 o
11 14 10 1.666 1.166 0.580 154.305 o
11 14 11 0.257 0.166 0.531 183.636 o
11 15 0 9.099 8.973 0.828 75.609 o
11 15 1 3.705 3.679 0.690 108.878 o
11 15 2 12.934 14.260 0.939 58.865 o
11 15 3 0.987 0.725 0.614 137.454 o
11 15 4 6.977 6.985 0.766 88.368 o
11 15 5 14.963 14.115 0.918 61.551 o
11 15 6 4.764 4.894 0.704 104.650 o
11 15 7 0.276 1.222 0.600 143.847 o
11 15 8 5.090 4.797 0.676 113.367 o
11 15 9 2.638 3.085 0.600 143.847 o
11 15 10 1.801 1.318 0.573 158.046 o
11 16 0 0.126 0.697 0.600 143.847 o
11 16 1 10.947 10.478 0.835 74.365 o
11 16 2 3.088 3.085 0.670 115.717 o
11 16 3 0.038 0.242 0.580 154.305 o
11 16 4 0.493 0.283 0.573 158.046 o
11 16 5 2.529 2.443 0.621 134.417 o
11 16 6 1.007 1.132 0.580 154.305 o
11 16 7 1.299 0.904 0.566 161.924 o
11 16 8 2.386 2.147 0.580 154.305 o
11 17 0 0.165 0.469 0.559 165.947 o
11 17 1 2.415 2.809 0.621 134.417 o
11 17 2 8.492 8.221 0.752 91.640 o
11 17 3 1.407 1.346 0.580 154.305 o
11 17 4 2.551 2.954 0.594 147.212 o
11 17 5 1.388 1.277 0.566 161.924 o
11 17 6 1.353 0.987 0.566 161.924 o
11 18 0 0.482 0.649 0.545 174.455 o
11 18 1 1.446 1.256 0.580 154.305 o
11 18 2 2.546 2.747 0.594 147.212 o
12 0 0 31.968 30.239 1.035 48.390 o
12 0 1 113.346 113.211 2.485 8.401 o
12 0 2 0.050 0.173 0.435 274.320 o
12 0 3 11.445 11.824 0.697 106.732 o
12 0 4 28.982 28.596 1.028 49.042 o
12 0 5 136.189 136.133 2.927 6.056 o
12 0 6 44.965 44.796 1.360 28.055 o
12 0 7 4.772 4.721 0.594 147.212 o
12 0 8 0.127 0.200 0.490 215.984 o
12 0 9 23.394 23.564 1.056 46.511 o
12 0 10 2.651 2.726 0.635 128.636 o
12 0 11 1.611 1.753 0.621 134.417 o
12 0 12 0.513 1.063 0.594 147.212 o
12 0 13 5.777 5.377 0.711 102.628 o
12 0 14 12.660 13.307 0.883 66.454 o
12 0 15 6.741 6.433 0.752 91.640 o
12 0 16 8.148 7.965 0.752 91.640 o
12 0 17 0.246 -0.297 0.518 193.560 o
12 1 0 34.606 34.125 1.104 42.530 o
12 1 1 19.299 18.988 0.828 75.609 o
12 1 2 1.520 1.974 0.469 235.462 o
12 1 3 0.339 0.035 0.442 265.815 o
12 1 4 14.119 14.826 0.766 88.368 o
12 1 5 33.141 32.889 1.132 40.481 o
12 1 6 3.397 3.776 0.545 174.455 o
12 1 7 12.348 12.721 0.759 89.981 o
12 1 8 8.090 8.248 0.683 111.088 o
12 1 9 38.617 38.225 1.346 28.633 o
12 1 10 12.132 12.403 0.863 69.682 o
12 1 11 26.944 27.588 1.194 36.379 o
12 1 12 8.034 8.303 0.787 83.778 o
12 1 13 4.786 4.763 0.697 106.732 o
12 1 14 1.149 0.766 0.600 143.847 o
12 1 15 9.617 9.767 0.821 76.886 o
12 1 16 0.556 0.580 0.573 158.046 o
12 1 17 0.821 1.146 0.545 174.455 o
12 2 0 11.561 11.720 0.690 108.878 o
12 2 1 12.028 12.100 0.697 106.732 o
12 2 2 17.217 17.069 0.794 82.327 o
12 2 3 8.705 8.303 0.628 131.479 o
12 2 4 12.566 12.652 0.725 98.755 o
12 2 5 44.307 44.395 1.346 28.633 o
12 2 6 17.221 17.773 0.849 71.966 o
12 2 7 1.481 1.795 0.518 193.560 o
12 2 8 12.599 13.135 0.787 83.778 o
12 2 9 9.320 9.691 0.759 89.981 o
12 2 10 4.028 3.589 0.649 123.221 o
12 2 11 15.991 16.496 0.953 57.172 o
12 2 12 8.022 7.330 0.773 86.797 o
12 2 13 3.453 4.203 0.690 108.878 o
12 2 14 6.734 6.184 0.759 89.981 o
12 2 15 0.020 0.697 0.587 150.696 o
12 2 16 0.299 -0.097 0.552 170.121 o
12 2 17 1.082 1.318 0.545 174.455 o
12 3 0 131.519 129.252 2.775 6.737 o
12 3 1 31.360 31.281 1.070 45.319 o
12 3 2 27.131 27.015 0.994 52.507 o
12 3 3 10.068 9.898 0.670 115.717 o
12 3 4 8.964 8.869 0.656 120.640 o
12 3 5 0.800 1.146 0.483 222.199 o
12 3 6 31.356 31.971 1.139 39.992 o
12 3 7 20.757 21.017 0.946 58.009 o
12 3 8 3.998 3.872 0.594 147.212 o
12 3 9 3.620 3.845 0.628 131.479 o
12 3 10 5.266 5.480 0.711 102.628 o
12 3 11 22.550 23.205 1.111 42.004 o
12 3 12 6.526 6.681 0.752 91.640 o
12 3 13 0.706 0.759 0.600 143.847 o
12 3 14 2.845 3.285 0.676 113.367 o
12 3 15 7.032 6.702 0.745 93.345 o
12 3 16 2.081 1.829 0.600 143.847 o
12 3 17 11.693 12.348 0.814 78.194 o
12 4 0 13.404 12.907 0.739 95.098 o
12 4 1 2.676 2.084 0.511 198.827 o
12 4 2 27.562 25.883 0.994 52.507 o
12 4 3 20.443 20.458 0.897 64.425 o
12 4 4 9.160 9.263 0.670 115.717 o
12 4 5 8.605 8.531 0.670 115.717 o
12 4 6 47.728 48.198 1.449 24.689 o
12 4 7 1.061 0.704 0.518 193.560 o
12 4 8 3.730 4.162 0.635 128.636 o
12 4 9 6.511 6.005 0.718 100.664 o
12 4 10 9.233 9.180 0.794 82.327 o
12 4 11 2.446 3.099 0.663 118.140 o
12 4 12 12.367 12.776 0.890 65.427 o
12 4 13 13.836 14.377 0.911 62.487 o
12 4 14 0.795 0.953 0.614 137.454 o
12 4 15 0.496 0.345 0.587 150.696 o
12 4 16 1.697 1.712 0.587 150.696 o
12 5 0 53.673 52.844 1.491 23.336 o
12 5 1 23.879 24.323 0.973 54.765 o
12 5 2 9.585 9.387 0.676 113.367 o
12 5 3 43.110 41.476 1.298 30.805 o
12 5 4 49.819 49.468 1.456 24.455 o
12 5 5 23.942 24.096 1.001 51.785 o
12 5 6 20.907 19.844 0.932 59.741 o
12 5 7 48.941 50.124 1.518 22.495 o
12 5 8 1.868 2.388 0.600 143.847 o
12 5 9 4.531 4.059 0.676 113.367 o
12 5 10 32.570 31.585 1.277 31.812 o
12 5 11 14.213 14.888 0.939 58.865 o
12 5 12 7.485 7.606 0.766 88.368 o
12 5 13 1.645 1.767 0.628 131.479 o
12 5 14 6.220 5.563 0.732 96.901 o
12 5 15 4.679 5.287 0.690 108.878 o
12 5 16 1.337 1.187 0.566 161.924 o
12 6 0 16.754 16.483 0.828 75.609 o
12 6 1 90.194 89.115 2.147 11.257 o
12 6 2 60.220 59.228 1.629 19.549 o
12 6 3 14.532 14.750 0.808 79.537 o
12 6 4 71.420 70.817 1.857 15.046 o
12 6 5 3.730 4.003 0.600 143.847 o
12 6 6 58.339 58.994 1.670 18.591 o
12 6 7 9.984 9.836 0.780 85.267 o
12 6 8 0.883 0.828 0.587 150.696 o
12 6 9 50.464 49.268 1.601 20.229 o
12 6 10 39.958 39.515 1.429 25.410 o
12 6 11 5.641 4.818 0.718 100.664 o
12 6 12 9.164 8.807 0.801 80.914 o
12 6 13 0.024 -0.318 0.587 150.696 o
12 6 14 4.330 4.272 0.690 108.878 o
12 6 15 0.927 0.497 0.580 154.305 o
12 6 16 17.682 17.691 0.911 62.487 o
12 7 0 9.040 10.133 0.711 102.628 o
12 7 1 10.871 10.912 0.739 95.098 o
12 7 2 6.867 6.813 0.642 125.885 o
12 7 3 40.173 40.137 1.311 30.160 o
12 7 4 106.706 105.929 2.485 8.401 o
12 7 5 21.551 20.569 0.966 55.550 o
12 7 6 30.029 31.895 1.229 34.364 o
12 7 7 28.788 28.782 1.201 35.962 o
12 7 8 2.788 2.920 0.656 120.640 o
12 7 9 44.716 44.637 1.525 22.292 o
12 7 10 3.815 3.665 0.690 108.878 o
12 7 11 34.127 34.394 1.332 29.230 o
12 7 12 2.299 2.015 0.642 125.885 o
12 7 13 15.723 15.516 0.966 55.550 o
12 7 14 19.056 20.113 1.028 49.042 o
12 7 15 1.620 1.118 0.580 154.305 o
12 8 0 0.025 -0.166 0.490 215.984 o
12 8 1 25.271 23.937 1.015 50.385 o
12 8 2 2.544 3.023 0.566 161.924 o
12 8 3 34.976 35.250 1.236 33.981 o
12 8 4 34.303 34.946 1.284 31.471 o
12 8 5 6.653 6.509 0.711 102.628 o
12 8 6 33.621 33.227 1.298 30.805 o
12 8 7 1.987 2.457 0.635 128.636 o
12 8 8 27.259 27.816 1.201 35.962 o
12 8 9 5.654 6.267 0.752 91.640 o
12 8 10 8.066 7.551 0.794 82.327 o
12 8 11 36.790 37.010 1.380 27.219 o
12 8 12 24.221 24.441 1.166 38.121 o
12 8 13 2.734 3.099 0.663 118.140 o
12 8 14 19.107 18.995 0.980 53.996 o
12 8 15 4.483 4.811 0.649 123.221 o
12 9 0 6.983 6.799 0.690 108.878 o
12 9 1 2.232 2.519 0.587 150.696 o
12 9 2 13.632 14.750 0.877 67.504 o
12 9 3 5.364 4.763 0.663 118.140 o
12 9 4 29.818 29.845 1.222 34.753 o
12 9 5 2.174 2.195 0.635 128.636 o
12 9 6 2.114 2.823 0.656 120.640 o
12 9 7 24.526 22.950 1.118 41.487 o
12 9 8 5.398 5.846 0.745 93.345 o
12 9 9 43.343 42.732 1.498 23.122 o
12 9 10 49.548 50.490 1.629 19.549 o
12 9 11 40.388 40.634 1.484 23.554 o
12 9 12 16.027 15.689 0.966 55.550 o
12 9 13 9.113 9.353 0.801 80.914 o
12 9 14 15.426 15.737 0.890 65.427 o
12 10 0 10.172 10.098 0.808 79.537 o
12 10 1 0.663 1.146 0.594 147.212 o
12 10 2 29.189 29.625 1.215 35.149 o
12 10 3 11.369 11.955 0.856 70.810 o
12 10 4 57.518 58.276 1.767 16.613 o
12 10 5 34.893 33.869 1.318 29.845 o
12 10 6 0.363 0.883 0.607 140.596 o
12 10 7 22.532 22.902 1.111 42.004 o
12 10 8 2.506 2.754 0.670 115.717 o
12 10 9 12.078 12.617 0.890 65.427 o
12 10 10 6.850 6.274 0.780 85.267 o
12 10 11 0.646 0.594 0.614 137.454 o
12 10 12 4.340 5.011 0.697 106.732 o
12 10 13 5.271 4.514 0.670 115.717 o
12 10 14 5.760 5.756 0.676 113.367 o
12 11 0 1.826 1.974 0.635 128.636 o
12 11 1 1.942 2.071 0.635 128.636 o
12 11 2 27.948 28.292 1.208 35.552 o
12 11 3 32.705 33.020 1.305 30.480 o
12 11 4 0.223 1.160 0.607 140.596 o
12 11 5 23.371 22.322 1.104 42.530 o
12 11 6 1.422 1.436 0.621 134.417 o
12 11 7 16.741 16.496 0.973 54.765 o
12 11 8 4.343 4.852 0.718 100.664 o
12 11 9 5.413 5.425 0.752 91.640 o
12 11 10 19.937 19.851 1.049 47.125 o
12 11 11 7.105 6.467 0.752 91.640 o
12 11 12 4.983 4.549 0.670 115.717 o
12 11 13 1.038 0.856 0.552 170.121 o
12 12 0 16.536 17.125 0.980 53.996 o
12 12 1 11.222 11.382 0.863 69.682 o
12 12 2 18.848 19.837 1.042 47.751 o
12 12 3 18.934 19.085 1.028 49.042 o
12 12 4 1.445 0.883 0.614 137.454 o
12 12 5 1.800 1.919 0.642 125.885 o
12 12 6 7.243 7.579 0.766 88.368 o
12 12 7 3.624 3.486 0.683 111.088 o
12 12 8 19.082 18.960 1.042 47.751 o
12 12 9 21.258 21.438 1.091 43.614 o
12 12 10 11.574 12.320 0.863 69.682 o
12 12 11 2.218 2.312 0.607 140.596 o
12 12 12 1.292 0.469 0.566 161.924 o
12 13 0 8.850 9.159 0.814 78.194 o
12 13 1 6.600 5.819 0.739 95.098 o
12 13 2 0.288 0.890 0.614 137.454 o
12 13 3 13.572 13.163 0.897 64.425 o
12 13 4 7.135 7.171 0.759 89.981 o
12 13 5 6.472 6.592 0.745 93.345 o
12 13 6 0.719 0.849 0.614 137.454 o
12 13 7 2.340 2.354 0.656 120.640 o
12 13 8 0.152 0.435 0.594 147.212 o
12 13 9 0.415 0.635 0.580 154.305 o
12 13 10 0.523 0.138 0.552 170.121 o
12 13 11 0.415 0.787 0.538 178.957 o
12 14 0 1.864 2.278 0.635 128.636 o
12 14 1 11.560 11.285 0.890 65.427 o
12 14 2 0.536 -0.255 0.614 137.454 o
12 14 3 2.800 2.809 0.676 113.367 o
12 14 4 4.183 3.651 0.690 108.878 o
12 14 5 0.028 -0.076 0.587 150.696 o
12 14 6 0.306 0.607 0.580 154.305 o
12 14 7 3.905 4.024 0.670 115.717 o
12 14 8 1.359 1.063 0.594 147.212 o
12 14 9 2.996 2.906 0.614 137.454 o
12 14 10 0.969 0.842 0.559 165.947 o
12 15 0 1.012 1.277 0.635 128.636 o
12 15 1 7.328 7.102 0.759 89.981 o
12 15 2 4.831 4.562 0.704 104.650 o
12 15 3 4.009 4.362 0.683 111.088 o
12 15 4 5.317 4.963 0.697 106.732 o
12 15 5 2.572 2.575 0.635 128.636 o
12 15 6 3.772 4.286 0.663 118.140 o
12 15 7 8.001 7.744 0.725 98.755 o
12 15 8 6.516 6.074 0.670 115.717 o
12 16 0 1.333 0.980 0.587 150.696 o
12 16 1 4.657 4.210 0.663 118.140 o
12 16 2 2.542 1.884 0.607 140.596 o
12 16 3 7.927 7.144 0.732 96.901 o
12 16 4 2.002 1.657 0.594 147.212 o
12 16 5 4.586 4.286 0.642 125.885 o
12 16 6 0.361 0.518 0.545 174.455 o
12 17 0 2.308 2.354 0.580 154.305 o
12 17 1 0.172 -0.035 0.531 183.636 o
12 17 2 5.979 5.149 0.642 125.885 o
12 17 3 3.615 3.375 0.628 131.479 o
13 0 1 1.065 1.463 0.504 204.312 o
13 0 2 58.845 59.270 1.622 19.715 o
13 0 3 108.813 107.192 2.457 8.591 o
13 0 4 33.929 33.283 1.166 38.121 o
13 0 5 0.545 1.097 0.511 198.827 o
13 0 6 0.259 0.504 0.511 198.827 o
13 0 7 2.743 2.761 0.607 140.596 o
13 0 8 4.387 3.900 0.676 113.367 o
13 0 9 0.070 -0.193 0.566 161.924 o
13 0 10 30.128 30.639 1.256 32.870 o
13 0 11 1.066 1.166 0.614 137.454 o
13 0 12 22.736 24.406 1.132 40.481 o
13 0 13 12.458 13.363 0.925 60.636 o
13 0 14 1.194 0.953 0.635 128.636 o
13 0 15 10.506 10.871 0.821 76.886 o
13 0 16 1.267 1.422 0.559 165.947 o
13 1 0 37.123 35.471 1.187 36.803 o
13 1 1 28.253 28.444 1.056 46.511 o
13 1 2 6.205 6.364 0.621 134.417 o
13 1 3 11.773 11.741 0.739 95.098 o
13 1 4 16.225 16.358 0.842 73.151 o
13 1 5 19.958 21.100 0.953 57.172 o
13 1 6 17.407 17.511 0.890 65.427 o
13 1 7 50.701 51.256 1.588 20.582 o
13 1 8 27.201 28.134 1.180 37.235 o
13 1 9 39.422 39.294 1.415 25.908 o
13 1 10 0.248 0.000 0.580 154.305 o
13 1 11 3.867 3.465 0.670 115.717 o
13 1 12 5.662 5.266 0.718 100.664 o
13 1 13 8.118 8.545 0.814 78.194 o
13 1 14 1.871 1.429 0.642 125.885 o
13 1 15 15.828 15.295 0.918 61.551 o
13 1 16 2.738 2.464 0.594 147.212 o
13 2 0 27.196 25.794 1.015 50.385 o
13 2 1 53.297 53.133 1.518 22.495 o
13 2 2 29.672 29.355 1.091 43.614 o
13 2 3 54.516 55.011 1.560 21.317 o
13 2 4 27.547 27.623 1.070 45.319 o
13 2 5 21.703 21.100 0.953 57.172 o
13 2 6 55.763 55.784 1.608 20.055 o
13 2 7 42.173 41.420 1.415 25.908 o
13 2 8 7.036 7.033 0.739 95.098 o
13 2 9 2.111 1.677 0.628 131.479 o
13 2 10 37.052 37.134 1.380 27.219 o
13 2 11 3.086 3.990 0.676 113.367 o
13 2 12 4.624 4.825 0.704 104.650 o
13 2 13 23.180 24.765 1.160 38.576 o
13 2 14 3.396 3.244 0.670 115.717 o
13 2 15 2.184 2.430 0.628 131.479 o
13 2 16 2.017 1.940 0.573 158.046 o
13 3 0 27.024 26.891 1.042 47.751 o
13 3 1 109.851 109.021 2.492 8.355 o
13 3 2 108.348 106.405 2.457 8.591 o
13 3 3 59.304 59.442 1.643 19.221 o
13 3 4 5.453 6.205 0.628 131.479 o
13 3 5 39.082 38.722 1.291 31.136 o
13 3 6 16.025 16.745 0.883 66.454 o
13 3 7 20.456 20.237 1.001 51.785 o
13 3 8 28.334 29.003 1.208 35.552 o
13 3 9 38.655 39.329 1.422 25.657 o
13 3 10 5.245 5.260 0.718 100.664 o
13 3 11 9.549 10.077 0.835 74.365 o
13 3 12 13.008 13.501 0.904 63.445 o
13 3 13 5.440 4.983 0.739 95.098 o
13 3 14 3.634 3.872 0.683 111.088 o
13 3 15 6.683 7.406 0.732 96.901 o
13 3 16 2.891 2.871 0.587 150.696 o
13 4 0 180.210 177.243 3.665 3.861 o
13 4 1 3.296 4.052 0.600 143.847 o
13 4 2 50.076 50.338 1.484 23.554 o
13 4 3 35.787 35.947 1.236 33.981 o
13 4 4 99.653 100.455 2.388 9.095 o
13 4 5 4.275 4.445 0.621 134.417 o
13 4 6 44.779 45.230 1.477 23.774 o
13 4 7 0.997 1.084 0.594 147.212 o
13 4 8 30.273 31.302 1.263 32.511 o
13 4 9 17.006 16.448 0.966 55.550 o
13 4 10 3.186 3.513 0.683 111.088 o
13 4 11 12.315 12.831 0.890 65.427 o
13 4 12 3.439 3.720 0.670 115.717 o
13 4 13 1.220 1.712 0.628 131.479 o
13 4 14 5.585 5.943 0.711 102.628 o
13 4 15 1.310 0.987 0.580 154.305 o
13 4 16 0.632 0.642 0.552 170.121 o
13 5 0 0.533 0.435 0.518 193.560 o
13 5 1 43.625 43.298 1.374 27.494 o
13 5 2 3.682 3.582 0.587 150.696 o
13 5 3 22.461 22.784 0.994 52.507 o
13 5 4 25.442 25.987 1.063 45.909 o
13 5 5 56.625 55.736 1.670 18.591 o
13 5 6 25.468 25.497 1.111 42.004 o
13 5 7 14.651 14.937 0.925 60.636 o
13 5 8 22.502 22.391 1.091 43.614 o
13 5 9 40.500 39.508 1.429 25.410 o
13 5 10 2.348 2.678 0.656 120.640 o
13 5 11 3.516 3.285 0.676 113.367 o
13 5 12 2.932 2.802 0.676 113.367 o
13 5 13 0.334 -0.159 0.587 150.696 o
13 5 14 18.403 19.754 1.001 51.785 o
13 5 15 2.825 2.471 0.607 140.596 o
13 6 0 2.922 2.602 0.566 161.924 o
13 6 1 20.451 19.927 0.939 58.865 o
13 6 2 13.318 13.521 0.808 79.537 o
13 6 3 0.142 0.145 0.525 188.500 o
13 6 4 53.448 53.244 1.629 19.549 o
13 6 5 1.072 1.380 0.580 154.305 o
13 6 6 0.437 0.828 0.587 150.696 o
13 6 7 14.067 13.480 0.904 63.445 o
13 6 8 4.226 4.652 0.690 108.878 o
13 6 9 13.354 12.976 0.897 64.425 o
13 6 10 2.104 2.305 0.649 123.221 o
13 6 11 13.291 13.977 0.911 62.487 o
13 6 12 1.131 2.029 0.642 125.885 o
13 6 13 4.157 4.687 0.697 106.732 o
13 6 14 21.073 20.534 1.015 50.385 o
13 6 15 6.678 6.895 0.697 106.732 o
13 7 0 7.100 6.792 0.704 104.650 o
13 7 1 18.492 19.002 0.959 56.352 o
13 7 2 4.675 4.590 0.649 123.221 o
13 7 3 2.499 3.134 0.614 137.454 o
13 7 4 13.133 12.672 0.870 68.580 o
13 7 5 3.448 3.596 0.663 118.140 o
13 7 6 6.609 6.461 0.745 93.345 o
13 7 7 0.098 0.248 0.580 154.305 o
13 7 8 6.985 6.792 0.766 88.368 o
13 7 9 5.243 5.266 0.718 100.664 o
13 7 10 6.446 6.530 0.752 91.640 o
13 7 11 4.586 4.342 0.718 100.664 o
13 7 12 0.493 0.318 0.607 140.596 o
13 7 13 5.452 5.253 0.711 102.628 o
13 7 14 6.604 6.461 0.711 102.628 o
13 7 15 3.349 3.700 0.635 128.636 o
13 8 0 2.516 2.395 0.614 137.454 o
13 8 1 0.463 0.925 0.580 154.305 o
13 8 2 0.576 0.835 0.587 150.696 o
13 8 3 8.384 8.745 0.780 85.267 o
13 8 4 4.040 3.686 0.670 115.717 o
13 8 5 3.980 4.114 0.683 111.088 o
13 8 6 0.614 -0.131 0.594 147.212 o
13 8 7 24.006 23.544 1.125 40.979 o
13 8 8 2.720 2.623 0.656 120.640 o
13 8 9 6.867 7.530 0.773 86.797 o
13 8 10 8.401 8.800 0.794 82.327 o
13 8 11 2.042 2.575 0.663 118.140 o
13 8 12 1.176 1.201 0.614 137.454 o
13 8 13 7.319 7.137 0.739 95.098 o
13 8 14 3.310 3.534 0.614 137.454 o
13 9 0 8.696 9.366 0.794 82.327 o
13 9 1 4.077 4.238 0.670 115.717 o
13 9 2 7.124 7.710 0.766 88.368 o
13 9 3 1.508 1.691 0.621 134.417 o
13 9 4 1.204 0.953 0.614 137.454 o
13 9 5 1.836 2.223 0.642 125.885 o
13 9 6 21.896 20.976 1.077 44.739 o
13 9 7 7.195 6.730 0.759 89.981 o
13 9 8 8.192 8.579 0.794 82.327 o
13 9 9 0.858 1.132 0.614 137.454 o
13 9 10 3.500 3.541 0.683 111.088 o
13 9 11 2.357 2.561 0.642 125.885 o
13 9 12 5.324 5.225 0.697 106.732 o
13 9 13 11.936 11.140 0.794 82.327 o
13 10 0 8.026 8.593 0.780 85.267 o
13 10 1 3.594 3.458 0.663 118.140 o
13 10 2 15.703 16.331 0.966 55.550 o
13 10 3 13.955 14.219 0.932 59.741 o
13 10 4 12.116 12.907 0.890 65.427 o
13 10 5 4.885 4.500 0.711 102.628 o
13 10 6 2.139 2.533 0.649 123.221 o
13 10 7 5.616 5.632 0.732 96.901 o
13 10 8 1.149 1.125 0.614 137.454 o
13 10 9 5.998 5.432 0.745 93.345 o
13 10 10 1.010 0.283 0.607 140.596 o
13 10 11 2.586 2.236 0.635 128.636 o
13 10 12 4.144 4.238 0.642 125.885 o
13 10 13 8.076 8.310 0.745 93.345 o
13 11 0 3.841 3.582 0.676 113.367 o
13 11 1 0.148 -0.173 0.580 154.305 o
13 11 2 1.096 0.925 0.621 134.417 o
13 11 3 12.183 12.010 0.877 67.504 o
13 11 4 0.998 1.249 0.621 134.417 o
13 11 5 18.854 18.457 1.015 50.385 o
13 11 6 3.443 3.617 0.676 113.367 o
13 11 7 11.085 11.327 0.897 64.425 o
13 11 8 18.128 17.221 1.008 51.078 o
13 11 9 6.284 6.626 0.759 89.981 o
13 11 10 8.299 8.441 0.773 86.797 o
13 11 11 1.453 0.959 0.580 154.305 o
13 11 12 5.768 5.715 0.663 118.140 o
13 12 0 20.231 20.079 1.049 47.125 o
13 12 1 26.794 26.912 1.180 37.235 o
13 12 2 15.989 16.648 0.980 53.996 o
13 12 3 5.841 5.177 0.725 98.755 o
13 12 4 7.807 7.765 0.773 86.797 o
13 12 5 0.786 0.856 0.628 131.479 o
13 12 6 7.708 8.683 0.814 78.194 o
13 12 7 11.742 11.409 0.877 67.504 o
13 12 8 8.036 8.524 0.780 85.267 o
13 12 9 1.559 1.836 0.600 143.847 o
13 12 10 0.625 0.228 0.552 170.121 o
13 12 11 12.681 12.100 0.780 85.267 o
13 13 0 0.099 -0.186 0.614 137.454 o
13 13 1 10.649 11.409 0.890 65.427 o
13 13 2 32.239 31.695 1.311 30.160 o
13 13 3 5.717 5.653 0.752 91.640 o
13 13 4 13.319 12.769 0.904 63.445 o
13 13 5 2.146 2.326 0.656 120.640 o
13 13 6 18.760 18.684 1.015 50.385 o
13 13 7 8.614 9.125 0.787 83.778 o
13 13 8 6.804 6.799 0.718 100.664 o
13 13 9 0.064 0.110 0.538 178.957 o
13 13 10 3.724 3.493 0.635 128.636 o
13 14 0 0.239 -0.200 0.614 137.454 o
13 14 1 45.877 44.740 1.532 22.092 o
13 14 2 2.713 2.188 0.656 120.640 o
13 14 3 6.552 6.564 0.752 91.640 o
13 14 4 3.404 3.203 0.656 120.640 o
13 14 5 1.569 1.657 0.621 134.417 o
13 14 6 0.339 0.090 0.573 158.046 o
13 14 7 7.425 7.793 0.725 98.755 o
13 14 8 1.878 1.698 0.566 161.924 o
13 15 0 2.112 2.064 0.621 134.417 o
13 15 1 1.471 1.208 0.607 140.596 o
13 15 2 3.122 3.486 0.649 123.221 o
13 15 3 0.164 0.152 0.566 161.924 o
13 15 4 10.551 11.189 0.821 76.886 o
13 15 5 10.836 10.029 0.773 86.797 o
13 15 6 12.475 12.196 0.808 79.537 o
13 15 7 0.097 -0.166 0.538 178.957 o
13 16 0 2.987 2.133 0.594 147.212 o
13 16 1 4.108 4.134 0.635 128.636 o
13 16 2 0.129 -0.048 0.531 183.636 o
13 16 3 5.706 5.653 0.649 123.221 o
13 16 4 1.760 2.416 0.600 143.847 o
14 0 0 116.883 114.246 2.630 7.500 o
14 0 1 1.805 1.815 0.552 170.121 o
14 0 2 10.295 10.491 0.745 93.345 o
14 0 3 43.688 43.526 1.401 26.421 o
14 0 4 17.841 18.353 0.925 60.636 o
14 0 5 60.057 58.745 1.739 17.145 o
14 0 6 13.116 13.439 0.877 67.504 o
14 0 7 32.144 31.806 1.270 32.159 o
14 0 8 84.330 85.215 2.264 10.120 o
14 0 9 9.610 9.711 0.821 76.886 o
14 0 10 4.881 4.776 0.704 104.650 o
14 0 11 0.143 0.255 0.573 158.046 o
14 0 12 4.788 4.721 0.718 100.664 o
14 0 13 0.099 0.179 0.594 147.212 o
14 0 14 21.775 21.155 1.035 48.390 o
14 0 15 3.620 3.458 0.628 131.479 o
14 1 0 5.124 5.080 0.635 128.636 o
14 1 1 9.128 8.586 0.704 104.650 o
14 1 2 81.227 80.425 2.050 12.343 o
14 1 3 2.186 2.140 0.566 161.924 o
14 1 4 55.312 54.328 1.629 19.549 o
14 1 5 44.392 43.967 1.463 24.225 o
14 1 6 21.171 21.162 1.042 47.751 o
14 1 7 16.961 17.635 0.980 53.996 o
14 1 8 28.548 28.403 1.208 35.552 o
14 1 9 40.955 39.812 1.436 25.166 o
14 1 10 8.977 8.517 0.787 83.778 o
14 1 11 8.489 8.510 0.780 85.267 o
14 1 12 17.807 18.726 1.028 49.042 o
14 1 13 30.529 31.888 1.270 32.159 o
14 1 14 26.762 28.610 1.173 37.674 o
14 1 15 3.170 3.493 0.628 131.479 o
14 2 0 0.005 0.345 0.511 198.827 o
14 2 1 28.615 27.782 1.097 43.067 o
14 2 2 32.385 32.627 1.187 36.803 o
14 2 3 7.051 6.578 0.670 115.717 o
14 2 4 28.751 28.175 1.160 38.576 o
14 2 5 12.637 12.521 0.849 71.966 o
14 2 6 20.649 20.548 1.028 49.042 o
14 2 7 56.573 55.535 1.719 17.561 o
14 2 8 2.165 2.285 0.635 128.636 o
14 2 9 33.443 33.386 1.311 30.160 o
14 2 10 5.114 5.612 0.704 104.650 o
14 2 11 18.660 18.567 0.994 52.507 o
14 2 12 31.589 31.640 1.298 30.805 o
14 2 13 4.654 4.466 0.690 108.878 o
14 2 14 1.614 1.808 0.621 134.417 o
14 2 15 22.800 22.895 1.008 51.078 o
14 3 0 6.801 6.543 0.676 113.367 o
14 3 1 58.269 56.950 1.643 19.221 o
14 3 2 4.280 4.769 0.628 131.479 o
14 3 3 11.312 9.870 0.787 83.778 o
14 3 4 11.067 11.313 0.814 78.194 o
14 3 5 4.317 4.100 0.663 118.140 o
14 3 6 9.664 9.677 0.801 80.914 o
14 3 7 26.153 25.449 1.146 39.511 o
14 3 8 2.649 2.602 0.642 125.885 o
14 3 9 2.702 3.368 0.663 118.140 o
14 3 10 21.080 20.438 1.042 47.751 o
14 3 11 1.864 2.098 0.642 125.885 o
14 3 12 17.383 17.898 1.008 51.078 o
14 3 13 2.175 1.808 0.614 137.454 o
14 3 14 11.882 12.424 0.835 74.365 o
14 3 15 1.329 1.166 0.559 165.947 o
14 4 0 1.235 1.456 0.559 165.947 o
14 4 1 20.056 19.837 0.973 54.765 o
14 4 2 12.341 11.782 0.821 76.886 o
14 4 3 6.451 6.937 0.711 102.628 o
14 4 4 46.035 44.540 1.498 23.122 o
14 4 5 25.698 25.048 1.125 40.979 o
14 4 6 49.837 49.468 1.608 20.055 o
14 4 7 10.924 10.954 0.842 73.151 o
14 4 8 4.966 5.087 0.697 106.732 o
14 4 9 31.608 31.060 1.263 32.511 o
14 4 10 1.291 1.491 0.621 134.417 o
14 4 11 3.670 3.375 0.683 111.088 o
14 4 12 4.622 4.245 0.697 106.732 o
14 4 13 1.322 1.008 0.587 150.696 o
14 4 14 1.446 1.132 0.580 154.305 o
14 4 15 1.719 1.436 0.594 147.212 o
14 5 0 28.869 29.286 1.187 36.803 o
14 5 1 63.534 61.996 1.795 16.106 o
14 5 2 15.176 14.950 0.897 64.425 o
14 5 3 2.224 2.878 0.635 128.636 o
14 5 4 1.928 1.677 0.600 143.847 o
14 5 5 4.880 5.039 0.697 106.732 o
14 5 6 1.470 0.877 0.594 147.212 o
14 5 7 5.472 5.625 0.718 100.664 o
14 5 8 0.516 0.145 0.587 150.696 o
14 5 9 9.530 9.325 0.814 78.194 o
14 5 10 27.002 27.726 1.187 36.803 o
14 5 11 29.930 29.300 1.249 33.234 o
14 5 12 2.539 2.036 0.635 128.636 o
14 5 13 1.647 1.739 0.614 137.454 o
14 5 14 0.811 0.842 0.559 165.947 o
14 6 0 26.378 24.206 1.111 42.004 o
14 6 1 1.417 0.939 0.594 147.212 o
14 6 2 8.530 8.573 0.773 86.797 o
14 6 3 16.445 16.158 0.953 57.172 o
14 6 4 9.503 9.553 0.801 80.914 o
14 6 5 13.306 13.756 0.904 63.445 o
14 6 6 19.131 20.023 1.035 48.390 o
14 6 7 9.262 9.484 0.808 79.537 o
14 6 8 7.356 6.985 0.759 89.981 o
14 6 9 4.492 4.148 0.683 111.088 o
14 6 10 5.005 5.177 0.697 106.732 o
14 6 11 2.481 2.823 0.656 120.640 o
14 6 12 0.052 0.421 0.580 154.305 o
14 6 13 1.857 1.463 0.594 147.212 o
14 6 14 0.183 0.186 0.531 183.636 o
14 7 0 5.784 5.777 0.725 98.755 o
14 7 1 25.913 25.656 1.146 39.511 o
14 7 2 10.166 10.112 0.814 78.194 o
14 7 3 3.877 3.348 0.663 118.140 o
14 7 4 6.299 6.412 0.739 95.098 o
14 7 5 2.114 2.278 0.635 128.636 o
14 7 6 16.413 15.468 0.946 58.009 o
14 7 7 11.644 11.354 0.856 70.810 o
14 7 8 7.699 7.372 0.766 88.368 o
14 7 9 8.758 9.090 0.801 80.914 o
14 7 10 5.860 6.212 0.752 91.640 o
14 7 11 23.126 22.833 1.097 43.067 o
14 7 12 1.661 1.788 0.600 143.847 o
14 7 13 1.251 0.883 0.566 161.924 o
14 8 0 7.851 7.820 0.773 86.797 o
14 8 1 2.961 2.554 0.663 118.140 o
14 8 2 2.175 1.594 0.635 128.636 o
14 8 3 3.565 3.106 0.663 118.140 o
14 8 4 3.265 3.755 0.676 113.367 o
14 8 5 18.969 19.561 1.028 49.042 o
14 8 6 16.926 17.808 0.994 52.507 o
14 8 7 2.040 2.195 0.649 123.221 o
14 8 8 2.828 2.657 0.642 125.885 o
14 8 9 10.975 11.057 0.863 69.682 o
14 8 10 0.910 1.698 0.614 137.454 o
14 8 11 4.569 3.686 0.656 120.640 o
14 8 12 4.680 4.728 0.676 113.367 o
14 8 13 0.261 0.331 0.531 183.636 o
14 9 0 0.350 0.366 0.600 143.847 o
14 9 1 5.087 5.108 0.711 102.628 o
14 9 2 0.161 -0.587 0.580 154.305 o
14 9 3 1.274 1.394 0.628 131.479 o
14 9 4 1.878 1.760 0.628 131.479 o
14 9 5 0.507 0.628 0.600 143.847 o
14 9 6 0.741 0.380 0.594 147.212 o
14 9 7 0.246 0.097 0.580 154.305 o
14 9 8 18.447 18.560 1.035 48.390 o
14 9 9 6.133 6.219 0.739 95.098 o
14 9 10 0.065 -0.214 0.573 158.046 o
14 9 11 0.604 0.269 0.573 158.046 o
14 9 12 6.413 6.875 0.697 106.732 o
14 10 0 0.081 0.428 0.594 147.212 o
14 10 1 1.717 2.257 0.642 125.885 o
14 10 2 7.821 8.400 0.794 82.327 o
14 10 3 14.280 14.005 0.918 61.551 o
14 10 4 2.589 2.913 0.649 123.221 o
14 10 5 8.680 9.021 0.801 80.914 o
14 10 6 2.089 2.195 0.628 131.479 o
14 10 7 10.284 10.036 0.835 74.365 o
14 10 8 1.794 2.202 0.635 128.636 o
14 10 9 4.917 4.700 0.683 111.088 o
14 10 10 3.373 2.809 0.635 128.636 o
14 10 11 3.334 2.450 0.614 137.454 o
14 11 0 5.603 6.247 0.739 95.098 o
14 11 1 10.110 10.001 0.835 74.365 o
14 11 2 5.586 5.059 0.711 102.628 o
14 11 3 2.285 2.650 0.649 123.221 o
14 11 4 6.936 6.937 0.787 83.778 o
14 11 5 3.278 3.672 0.676 113.367 o
14 11 6 1.460 0.718 0.614 137.454 o
14 11 7 2.197 2.209 0.642 125.885 o
14 11 8 6.278 5.625 0.718 100.664 o
14 11 9 1.659 1.940 0.600 143.847 o
14 11 10 3.959 3.838 0.628 131.479 o
14 11 11 1.744 0.973 0.573 158.046 o
14 12 0 7.093 7.227 0.801 80.914 o
14 12 1 0.020 0.248 0.614 137.454 o
14 12 2 12.185 12.100 0.897 64.425 o
14 12 3 2.602 2.761 0.676 113.367 o
14 12 4 4.472 4.093 0.704 104.650 o
14 12 5 1.244 1.739 0.635 128.636 o
14 12 6 0.489 1.180 0.594 147.212 o
14 12 7 2.010 1.732 0.600 143.847 o
14 12 8 1.724 1.836 0.587 150.696 o
14 12 9 6.019 6.247 0.676 113.367 o
14 13 0 1.862 2.892 0.656 120.640 o
14 13 1 2.521 2.312 0.649 123.221 o
14 13 2 3.030 2.671 0.663 118.140 o
14 13 3 3.414 3.437 0.656 120.640 o
14 13 4 18.128 18.167 0.980 53.996 o
14 13 5 14.961 14.874 0.918 61.551 o
14 13 6 4.228 4.348 0.663 118.140 o
14 13 7 4.689 4.328 0.649 123.221 o
14 13 8 3.656 3.044 0.600 143.847 o
14 14 0 13.744 12.873 0.870 68.580 o
14 14 1 17.473 17.925 0.966 55.550 o
14 14 2 3.148 2.795 0.642 125.885 o
14 14 3 1.977 1.933 0.600 143.847 o
14 14 4 2.572 2.167 0.607 140.596 o
14 14 5 0.204 0.124 0.559 165.947 o
14 14 6 5.246 5.128 0.649 123.221 o
14 15 0 0.597 1.132 0.566 161.924 o
14 15 1 0.635 0.759 0.552 170.121 o
14 15 2 1.113 1.084 0.559 165.947 o
14 15 3 2.460 2.140 0.580 154.305 o
14 15 4 5.683 5.501 0.670 115.717 o
15 0 1 1.206 1.463 0.607 140.596 o
15 0 2 0.062 0.380 0.573 158.046 o
15 0 3 5.551 5.239 0.697 106.732 o
15 0 4 10.814 10.340 0.821 76.886 o
15 0 5 0.073 0.497 0.580 154.305 o
15 0 6 41.061 40.233 1.436 25.166 o
15 0 7 4.630 4.486 0.690 108.878 o
15 0 8 1.498 2.188 0.628 131.479 o
15 0 9 3.469 3.851 0.663 118.140 o
15 0 10 0.668 0.428 0.580 154.305 o
15 0 11 0.028 0.048 0.580 154.305 o
15 0 12 15.738 15.868 0.939 58.865 o
15 0 13 0.104 0.028 0.559 165.947 o
15 0 14 1.639 1.960 0.573 158.046 o
15 1 0 1.716 1.470 0.594 147.212 o
15 1 1 5.851 6.019 0.711 102.628 o
15 1 2 42.390 41.331 1.436 25.166 o
15 1 3 10.522 11.430 0.842 73.151 o
15 1 4 2.407 2.374 0.635 128.636 o
15 1 5 0.921 0.814 0.600 143.847 o
15 1 6 5.873 6.081 0.725 98.755 o
15 1 7 0.036 -0.021 0.573 158.046 o
15 1 8 14.467 14.094 0.904 63.445 o
15 1 9 4.783 5.080 0.690 108.878 o
15 1 10 2.556 2.285 0.628 131.479 o
15 1 11 14.598 14.598 0.932 59.741 o
15 1 12 3.765 4.065 0.670 115.717 o
15 1 13 5.668 5.418 0.690 108.878 o
15 1 14 3.355 3.541 0.607 140.596 o
15 2 0 5.908 5.211 0.690 108.878 o
15 2 1 1.146 0.856 0.587 150.696 o
15 2 2 6.410 7.013 0.745 93.345 o
15 2 3 19.591 17.649 0.987 53.243 o
15 2 4 19.922 19.796 1.022 49.707 o
15 2 5 0.645 -0.255 0.566 161.924 o
15 2 6 7.787 7.330 0.752 91.640 o
15 2 7 7.221 6.826 0.745 93.345 o
15 2 8 10.523 10.126 0.821 76.886 o
15 2 9 1.544 1.249 0.607 140.596 o
15 2 10 15.817 16.621 0.987 53.243 o
15 2 11 3.096 3.707 0.676 113.367 o
15 2 12 3.549 2.775 0.642 125.885 o
15 2 13 3.583 3.341 0.635 128.636 o
15 2 14 8.358 8.055 0.711 102.628 o
15 3 0 4.493 4.480 0.683 111.088 o
15 3 1 5.549 4.721 0.683 111.088 o
15 3 2 5.560 5.536 0.711 102.628 o
15 3 3 16.595 16.676 0.953 57.172 o
15 3 4 14.468 13.977 0.904 63.445 o
15 3 5 23.595 22.343 1.084 44.171 o
15 3 6 2.055 1.581 0.628 131.479 o
15 3 7 3.559 3.320 0.663 118.140 o
15 3 8 0.569 -0.035 0.580 154.305 o
15 3 9 0.300 0.035 0.580 154.305 o
15 3 10 8.858 9.836 0.835 74.365 o
15 3 11 6.560 6.115 0.739 95.098 o
15 3 12 2.261 2.568 0.628 131.479 o
15 3 13 1.070 1.042 0.573 158.046 o
15 3 14 2.774 2.471 0.614 137.454 o
15 4 0 12.052 12.079 0.856 70.810 o
15 4 1 26.583 24.662 1.132 40.481 o
15 4 2 10.494 10.367 0.821 76.886 o
15 4 3 9.823 9.228 0.794 82.327 o
15 4 4 11.137 10.968 0.849 71.966 o
15 4 5 4.793 4.549 0.697 106.732 o
15 4 6 1.884 2.084 0.635 128.636 o
15 4 7 22.744 23.330 1.104 42.530 o
15 4 8 11.543 11.803 0.856 70.810 o
15 4 9 6.323 6.122 0.725 98.755 o
15 4 10 0.931 1.153 0.628 131.479 o
15 4 11 12.439 12.058 0.870 68.580 o
15 4 12 3.585 3.299 0.649 123.221 o
15 4 13 0.256 0.007 0.552 170.121 o
15 5 0 1.328 1.201 0.621 134.417 o
15 5 1 15.871 15.351 0.946 58.009 o
15 5 2 11.992 11.285 0.856 70.810 o
15 5 3 20.697 19.823 1.035 48.390 o
15 5 4 21.157 20.058 1.042 47.751 o
15 5 5 3.234 3.085 0.656 120.640 o
15 5 6 4.755 4.880 0.697 106.732 o
15 5 7 1.874 2.105 0.635 128.636 o
15 5 8 7.064 6.668 0.745 93.345 o
15 5 9 23.568 24.386 1.153 39.040 o
15 5 10 9.340 10.540 0.835 74.365 o
15 5 11 4.855 4.272 0.676 113.367 o
15 5 12 8.345 8.076 0.766 88.368 o
15 5 13 7.683 7.820 0.718 100.664 o
15 6 0 14.104 13.225 0.904 63.445 o
15 6 1 61.926 60.843 1.822 15.622 o
15 6 2 2.223 2.499 0.663 118.140 o
15 6 3 43.999 41.476 1.470 23.998 o
15 6 4 25.542 23.530 1.125 40.979 o
15 6 5 3.897 3.589 0.683 111.088 o
15 6 6 0.145 0.566 0.580 154.305 o
15 6 7 12.362 11.720 0.870 68.580 o
15 6 8 3.675 3.299 0.676 113.367 o
15 6 9 13.199 13.466 0.918 61.551 o
15 6 10 2.202 2.078 0.649 123.221 o
15 6 11 9.333 8.711 0.766 88.368 o
15 6 12 1.607 0.870 0.587 150.696 o
15 6 13 1.900 1.581 0.594 147.212 o
15 7 0 0.433 0.504 0.607 140.596 o
15 7 1 3.530 3.361 0.683 111.088 o
15 7 2 54.546 52.547 1.684 18.288 o
15 7 3 8.499 8.573 0.808 79.537 o
15 7 4 49.110 47.287 1.581 20.762 o
15 7 5 7.430 6.716 0.752 91.640 o
15 7 6 46.467 47.632 1.574 20.945 o
15 7 7 8.288 8.738 0.787 83.778 o
15 7 8 11.435 11.368 0.863 69.682 o
15 7 9 2.219 2.885 0.642 125.885 o
15 7 10 7.708 7.537 0.745 93.345 o
15 7 11 3.643 3.251 0.649 123.221 o
15 7 12 0.079 0.110 0.545 174.455 o
15 8 0 3.017 2.423 0.663 118.140 o
15 8 1 40.700 39.667 1.436 25.166 o
15 8 2 8.926 8.490 0.808 79.537 o
15 8 3 51.535 50.732 1.636 19.384 o
15 8 4 8.716 8.628 0.814 78.194 o
15 8 5 3.504 4.086 0.683 111.088 o
15 8 6 0.516 0.518 0.600 143.847 o
15 8 7 23.336 22.750 1.111 42.004 o
15 8 8 0.854 1.063 0.614 137.454 o
15 8 9 15.148 14.578 0.904 63.445 o
15 8 10 20.338 20.244 1.015 50.385 o
15 8 11 1.303 2.160 0.594 147.212 o
15 8 12 7.145 7.365 0.718 100.664 o
15 9 0 10.663 9.215 0.821 76.886 o
15 9 1 5.722 5.529 0.725 98.755 o
15 9 2 7.890 7.102 0.780 85.267 o
15 9 3 12.974 12.735 0.890 65.427 o
15 9 4 48.740 49.517 1.601 20.229 o
15 9 5 12.841 12.700 0.904 63.445 o
15 9 6 27.029 25.725 1.173 37.674 o
15 9 7 15.697 15.075 0.946 58.009 o
15 9 8 7.515 7.710 0.766 88.368 o
15 9 9 3.078 2.699 0.656 120.640 o
15 9 10 6.066 6.426 0.711 102.628 o
15 9 11 1.651 1.387 0.566 161.924 o
15 10 0 41.423 41.055 1.443 24.926 o
15 10 1 13.870 13.252 0.897 64.425 o
15 10 2 20.999 20.196 1.077 44.739 o
15 10 3 25.041 24.683 1.146 39.511 o
15 10 4 11.474 12.017 0.883 66.454 o
15 10 5 5.514 5.770 0.732 96.901 o
15 10 6 4.198 4.134 0.683 111.088 o
15 10 7 10.083 10.816 0.821 76.886 o
15 10 8 0.777 0.035 0.594 147.212 o
15 10 9 2.829 2.078 0.607 140.596 o
15 10 10 9.459 8.621 0.725 98.755 o
15 11 0 5.633 5.211 0.725 98.755 o
15 11 1 23.764 23.923 1.125 40.979 o
15 11 2 5.478 5.087 0.725 98.755 o
15 11 3 22.099 21.459 1.070 45.319 o
15 11 4 1.486 1.532 0.621 134.417 o
15 11 5 6.651 7.144 0.745 93.345 o
15 11 6 2.456 2.147 0.607 140.596 o
15 11 7 8.965 8.020 0.745 93.345 o
15 11 8 4.442 3.713 0.635 128.636 o
15 11 9 9.446 9.511 0.752 91.640 o
15 12 0 8.344 7.710 0.759 89.981 o
15 12 1 0.372 0.690 0.580 154.305 o
15 12 2 5.996 5.473 0.711 102.628 o
15 12 3 3.356 3.120 0.635 128.636 o
15 12 4 8.841 8.379 0.780 85.267 o
15 12 5 0.530 0.138 0.573 158.046 o
15 12 6 5.997 5.819 0.683 111.088 o
15 12 7 2.383 2.416 0.594 147.212 o
15 12 8 0.784 0.435 0.573 158.046 o
15 13 0 0.997 0.939 0.587 150.696 o
15 13 1 0.698 0.649 0.594 147.212 o
15 13 2 3.668 3.851 0.649 123.221 o
15 13 3 0.006 -1.056 0.538 178.957 o
15 13 4 4.309 4.059 0.635 128.636 o
15 13 5 2.009 2.043 0.587 150.696 o
15 13 6 5.683 5.453 0.690 108.878 o
15 14 0 10.854 11.154 0.780 85.267 o
15 14 1 1.089 0.566 0.566 161.924 o
15 14 2 0.091 -0.117 0.531 183.636 o
15 14 3 0.741 1.505 0.573 158.046 o
16 0 0 0.006 -0.214 0.580 154.305 o
16 0 1 0.465 0.124 0.594 147.212 o
16 0 2 4.016 4.583 0.690 108.878 o
16 0 3 2.651 2.223 0.642 125.885 o
16 0 4 12.529 12.479 0.890 65.427 o
16 0 5 11.363 11.237 0.856 70.810 o
16 0 6 2.068 2.126 0.642 125.885 o
16 0 7 14.195 14.578 0.918 61.551 o
16 0 8 3.647 4.052 0.670 115.717 o
16 0 9 6.017 5.453 0.718 100.664 o
16 0 10 11.109 12.127 0.863 69.682 o
16 0 11 0.494 -0.041 0.573 158.046 o
16 0 12 1.167 1.091 0.587 150.696 o
16 0 13 1.251 1.505 0.580 154.305 o
16 1 0 0.064 0.338 0.587 150.696 o
16 1 1 3.392 2.726 0.663 118.140 o
16 1 2 15.828 16.096 0.953 57.172 o
16 1 3 6.042 5.646 0.732 96.901 o
16 1 4 3.119 2.885 0.656 120.640 o
16 1 5 2.539 2.878 0.642 125.885 o
16 1 6 10.709 10.650 0.842 73.151 o
16 1 7 3.313 3.658 0.676 113.367 o
16 1 8 0.956 1.063 0.594 147.212 o
16 1 9 2.013 2.326 0.656 120.640 o
16 1 10 5.174 5.197 0.704 104.650 o
16 1 11 9.537 9.132 0.780 85.267 o
16 1 12 8.962 8.787 0.759 89.981 o
16 1 13 0.351 0.670 0.566 161.924 o
16 2 0 12.054 11.554 0.870 68.580 o
16 2 1 9.357 9.152 0.801 80.914 o
16 2 2 5.019 3.941 0.697 106.732 o
16 2 3 7.595 7.461 0.766 88.368 o
16 2 4 0.606 1.077 0.614 137.454 o
16 2 5 11.449 11.596 0.863 69.682 o
16 2 6 9.154 9.166 0.801 80.914 o
16 2 7 9.120 8.952 0.801 80.914 o
16 2 8 2.489 3.058 0.663 118.140 o
16 2 9 3.199 3.002 0.676 113.367 o
16 2 10 4.703 4.714 0.697 106.732 o
16 2 11 5.752 5.950 0.718 100.664 o
16 2 12 6.265 6.171 0.690 108.878 o
16 2 13 3.834 3.727 0.628 131.479 o
16 3 0 1.091 1.484 0.635 128.636 o
16 3 1 34.105 33.517 1.311 30.160 o
16 3 2 12.881 11.851 0.877 67.504 o
16 3 3 0.753 0.173 0.607 140.596 o
16 3 4 2.268 2.071 0.642 125.885 o
16 3 5 10.750 10.243 0.835 74.365 o
16 3 6 1.169 0.642 0.614 137.454 o
16 3 7 8.730 8.531 0.794 82.327 o
16 3 8 29.311 28.513 1.242 33.604 o
16 3 9 16.539 16.641 0.973 54.765 o
16 3 10 22.733 21.100 1.049 47.125 o
16 3 11 4.094 4.052 0.670 115.717 o
16 3 12 5.292 5.280 0.663 118.140 o
16 4 0 0.024 -0.041 0.587 150.696 o
16 4 1 4.594 4.990 0.711 102.628 o
16 4 2 3.074 3.058 0.670 115.717 o
16 4 3 29.825 28.465 1.222 34.753 o
16 4 4 26.371 25.925 1.166 38.121 o
16 4 5 11.777 11.824 0.863 69.682 o
16 4 6 3.758 4.583 0.697 106.732 o
16 4 7 15.801 16.055 0.946 58.009 o
16 4 8 0.302 0.725 0.614 137.454 o
16 4 9 5.731 5.170 0.725 98.755 o
16 4 10 0.236 -0.235 0.573 158.046 o
16 4 11 0.152 -0.283 0.552 170.121 o
16 4 12 1.459 1.408 0.573 158.046 o
16 5 0 0.000 0.814 0.607 140.596 o
16 5 1 3.604 2.858 0.670 115.717 o
16 5 2 0.886 0.690 0.614 137.454 o
16 5 3 0.610 0.580 0.607 140.596 o
16 5 4 0.524 0.814 0.614 137.454 o
16 5 5 1.896 2.154 0.642 125.885 o
16 5 6 3.286 2.927 0.656 120.640 o
16 5 7 5.576 6.102 0.752 91.640 o
16 5 8 34.227 34.318 1.325 29.535 o
16 5 9 2.532 2.374 0.642 125.885 o
16 5 10 8.548 8.959 0.794 82.327 o
16 5 11 0.892 0.725 0.587 150.696 o
16 5 12 16.167 15.730 0.904 63.445 o
16 6 0 14.747 13.818 0.925 60.636 o
16 6 1 5.388 5.404 0.732 96.901 o
16 6 2 32.549 31.909 1.284 31.471 o
16 6 3 20.265 19.223 1.035 48.390 o
16 6 4 1.649 2.547 0.635 128.636 o
16 6 5 6.397 5.204 0.725 98.755 o
16 6 6 4.457 4.293 0.704 104.650 o
16 6 7 12.603 13.107 0.897 64.425 o
16 6 8 14.346 15.075 0.932 59.741 o
16 6 9 3.759 3.762 0.656 120.640 o
16 6 10 7.912 7.620 0.745 93.345 o
16 6 11 1.395 1.346 0.587 150.696 o
16 7 0 5.727 6.178 0.739 95.098 o
16 7 1 2.234 2.885 0.670 115.717 o
16 7 2 31.741 30.073 1.249 33.234 o
16 7 3 3.876 2.782 0.676 113.367 o
16 7 4 6.867 6.288 0.745 93.345 o
16 7 5 18.226 17.759 1.028 49.042 o
16 7 6 13.895 13.708 0.925 60.636 o
16 7 7 3.067 4.010 0.683 111.088 o
16 7 8 7.050 6.799 0.745 93.345 o
16 7 9 5.970 5.253 0.711 102.628 o
16 7 10 2.614 2.899 0.621 134.417 o
16 7 11 2.366 2.181 0.607 140.596 o
16 8 0 0.002 -0.200 0.587 150.696 o
16 8 1 1.054 1.305 0.614 137.454 o
16 8 2 4.676 4.618 0.732 96.901 o
16 8 3 28.845 29.100 1.242 33.604 o
16 8 4 6.767 7.275 0.787 83.778 o
16 8 5 26.622 25.069 1.153 39.040 o
16 8 6 2.658 2.119 0.649 123.221 o
16 8 7 17.696 17.311 0.966 55.550 o
16 8 8 3.062 2.975 0.649 123.221 o
16 8 9 0.167 0.248 0.559 165.947 o
16 8 10 4.360 4.397 0.635 128.636 o
16 9 0 1.279 2.664 0.663 118.140 o
16 9 1 23.149 22.764 1.118 41.487 o
16 9 2 23.756 22.957 1.111 42.004 o
16 9 3 1.862 1.263 0.656 120.640 o
16 9 4 9.403 9.346 0.828 75.609 o
16 9 5 9.496 8.835 0.808 79.537 o
16 9 6 7.791 7.731 0.752 91.640 o
16 9 7 0.469 0.773 0.594 147.212 o
16 9 8 9.167 8.552 0.752 91.640 o
16 9 9 12.128 12.859 0.814 78.194 o
16 10 0 19.687 20.258 1.049 47.125 o
16 10 1 1.863 1.498 0.621 134.417 o
16 10 2 4.462 4.680 0.690 108.878 o
16 10 3 0.363 0.124 0.587 150.696 o
16 10 4 15.766 14.163 0.911 62.487 o
16 10 5 7.588 7.530 0.766 88.368 o
16 10 6 0.084 -0.462 0.573 158.046 o
16 10 7 3.930 3.762 0.635 128.636 o
16 10 8 1.466 2.057 0.573 158.046 o
16 11 0 0.037 0.670 0.587 150.696 o
16 11 1 5.328 4.631 0.676 113.367 o
16 11 2 3.987 4.383 0.690 108.878 o
16 11 3 6.612 6.978 0.732 96.901 o
16 11 4 3.934 3.920 0.656 120.640 o
16 11 5 12.045 12.334 0.835 74.365 o
16 11 6 3.218 3.513 0.628 131.479 o
16 11 7 5.164 5.266 0.676 113.367 o
16 12 0 22.023 21.459 1.022 49.707 o
16 12 1 2.525 1.532 0.614 137.454 o
16 12 2 3.503 3.858 0.642 125.885 o
16 12 3 0.433 0.511 0.559 165.947 o
16 12 4 1.317 1.015 0.573 158.046 o
16 12 5 2.568 2.878 0.621 134.417 o
16 13 0 4.255 3.686 0.649 123.221 o
16 13 1 2.009 1.960 0.600 143.847 o
16 13 2 3.628 3.403 0.621 134.417 o
17 0 1 128.294 126.801 2.975 5.861 o
17 0 2 0.621 1.215 0.607 140.596 o
17 0 3 45.614 45.106 1.532 22.092 o
17 0 4 0.936 1.726 0.656 120.640 o
17 0 5 17.445 18.187 1.008 51.078 o
17 0 6 2.143 2.492 0.683 111.088 o
17 0 7 55.981 54.942 1.726 17.420 o
17 0 8 0.014 -0.117 0.594 147.212 o
17 0 9 30.306 31.191 1.229 34.364 o
17 0 10 0.136 -0.407 0.559 165.947 o
17 0 11 0.491 0.725 0.552 170.121 o
17 1 0 1.595 2.298 0.663 118.140 o
17 1 1 20.741 20.355 1.070 45.319 o
17 1 2 18.498 17.704 1.015 50.385 o
17 1 3 15.845 15.999 0.966 55.550 o
17 1 4 90.016 89.474 2.319 9.644 o
17 1 5 6.100 5.888 0.745 93.345 o
17 1 6 50.409 49.793 1.643 19.221 o
17 1 7 5.850 5.922 0.745 93.345 o
17 1 8 8.566 8.655 0.794 82.327 o
17 1 9 0.903 0.904 0.594 147.212 o
17 1 10 14.572 14.771 0.890 65.427 o
17 1 11 3.234 2.933 0.614 137.454 o
17 2 0 40.962 39.999 1.436 25.166 o
17 2 1 26.256 26.436 1.180 37.235 o
17 2 2 9.251 8.752 0.814 78.194 o
17 2 3 15.448 15.033 0.939 58.865 o
17 2 4 0.358 -0.028 0.600 143.847 o
17 2 5 15.068 15.799 0.987 53.243 o
17 2 6 7.810 8.780 0.814 78.194 o
17 2 7 0.744 0.566 0.614 137.454 o
17 2 8 13.784 14.536 0.918 61.551 o
17 2 9 12.012 11.706 0.835 74.365 o
17 2 10 2.466 2.740 0.635 128.636 o
17 2 11 0.693 1.015 0.552 170.121 o
17 3 0 2.271 2.229 0.663 118.140 o
17 3 1 10.535 11.375 0.863 69.682 o
17 3 2 1.380 0.925 0.628 131.479 o
17 3 3 14.629 14.412 0.932 59.741 o
17 3 4 6.635 6.764 0.745 93.345 o
17 3 5 1.265 1.891 0.656 120.640 o
17 3 6 3.300 2.575 0.670 115.717 o
17 3 7 2.649 2.154 0.656 120.640 o
17 3 8 19.040 17.946 0.987 53.243 o
17 3 9 3.315 3.720 0.670 115.717 o
17 3 10 24.100 24.551 1.070 45.319 o
17 3 11 5.249 4.742 0.676 113.367 o
17 4 0 15.124 13.998 0.918 61.551 o
17 4 1 3.335 3.085 0.676 113.367 o
17 4 2 14.523 13.646 0.911 62.487 o
17 4 3 2.708 3.002 0.663 118.140 o
17 4 4 2.875 2.616 0.663 118.140 o
17 4 5 7.376 6.750 0.766 88.368 o
17 4 6 0.725 0.407 0.614 137.454 o
17 4 7 6.075 6.633 0.739 95.098 o
17 4 8 6.209 5.591 0.711 102.628 o
17 4 9 4.450 4.100 0.676 113.367 o
17 4 10 0.464 -0.021 0.566 161.924 o
17 5 0 3.530 3.941 0.690 108.878 o
17 5 1 9.182 9.891 0.828 75.609 o
17 5 2 1.495 0.725 0.642 125.885 o
17 5 3 0.620 0.642 0.642 125.885 o
17 5 4 1.340 0.946 0.635 128.636 o
17 5 5 8.377 8.089 0.794 82.327 o
17 5 6 0.264 0.366 0.607 140.596 o
17 5 7 2.376 2.706 0.642 125.885 o
17 5 8 1.265 1.477 0.614 137.454 o
17 5 9 0.601 0.600 0.580 154.305 o
17 5 10 3.861 4.217 0.635 128.636 o
17 6 0 17.133 16.393 1.001 51.785 o
17 6 1 0.969 0.759 0.635 128.636 o
17 6 2 2.944 3.078 0.676 113.367 o
17 6 3 9.445 9.843 0.842 73.151 o
17 6 4 5.882 5.529 0.732 96.901 o
17 6 5 2.316 2.575 0.649 123.221 o
17 6 6 16.203 16.013 0.939 58.865 o
17 6 7 1.886 1.657 0.614 137.454 o
17 6 8 1.215 0.911 0.600 143.847 o
17 6 9 2.897 2.940 0.628 131.479 o
17 7 0 0.101 0.110 0.600 143.847 o
17 7 1 7.185 7.102 0.780 85.267 o
17 7 2 8.433 8.014 0.801 80.914 o
17 7 3 2.821 3.292 0.670 115.717 o
17 7 4 2.352 3.396 0.670 115.717 o
17 7 5 2.375 3.361 0.642 125.885 o
17 7 6 1.173 1.539 0.600 143.847 o
17 7 7 0.053 0.476 0.580 154.305 o
17 7 8 6.410 5.756 0.683 111.088 o
17 7 9 7.862 7.744 0.739 95.098 o
17 8 0 20.754 20.189 1.042 47.751 o
17 8 1 8.236 8.386 0.787 83.778 o
17 8 2 3.530 3.658 0.683 111.088 o
17 8 3 1.369 1.760 0.614 137.454 o
17 8 4 0.904 0.835 0.594 147.212 o
17 8 5 0.467 0.069 0.594 147.212 o
17 8 6 9.096 9.007 0.780 85.267 o
17 8 7 1.672 1.208 0.587 150.696 o
17 8 8 0.775 0.600 0.566 161.924 o
17 9 0 0.832 1.229 0.614 137.454 o
17 9 1 0.576 1.477 0.607 140.596 o
17 9 2 14.043 14.467 0.904 63.445 o
17 9 3 3.087 3.934 0.683 111.088 o
17 9 4 0.495 0.545 0.587 150.696 o
17 9 5 20.522 18.878 0.980 53.996 o
17 9 6 0.969 0.538 0.573 158.046 o
17 9 7 0.362 1.097 0.587 150.696 o
17 10 0 18.851 17.470 0.966 55.550 o
17 10 1 0.050 -0.248 0.566 161.924 o
17 10 2 0.762 1.015 0.580 154.305 o
17 10 3 2.648 2.802 0.628 131.479 o
17 10 4 3.636 3.071 0.628 131.479 o
17 10 5 1.641 1.601 0.580 154.305 o
17 11 0 1.304 1.139 0.587 150.696 o
17 11 1 6.934 6.757 0.704 104.650 o
17 11 2 0.018 -0.131 0.538 178.957 o
17 11 3 0.284 0.449 0.573 158.046 o
18 0 0 0.006 -0.173 0.621 134.417 o
18 0 1 10.189 10.574 0.870 68.580 o
18 0 2 0.007 0.041 0.614 137.454 o
18 0 3 0.265 0.400 0.614 137.454 o
18 0 4 0.219 0.504 0.607 140.596 o
18 0 5 0.149 0.324 0.594 147.212 o
18 0 6 0.426 0.090 0.600 143.847 o
18 0 7 4.527 4.990 0.697 106.732 o
18 0 8 0.537 -0.035 0.573 158.046 o
18 0 9 3.801 3.341 0.621 134.417 o
18 1 0 3.379 3.334 0.704 104.650 o
18 1 1 3.207 2.975 0.690 108.878 o
18 1 2 4.569 4.535 0.725 98.755 o
18 1 3 1.978 2.367 0.656 120.640 o
18 1 4 13.549 13.570 0.918 61.551 o
18 1 5 11.203 11.223 0.849 71.966 o
18 1 6 17.101 17.062 0.966 55.550 o
18 1 7 4.294 4.224 0.676 113.367 o
18 1 8 1.359 0.953 0.594 147.212 o
18 1 9 1.515 1.236 0.580 154.305 o
18 2 0 23.598 23.661 1.139 39.992 o
18 2 1 7.716 7.220 0.801 80.914 o
18 2 2 16.414 15.171 0.973 54.765 o
18 2 3 23.562 22.695 1.118 41.487 o
18 2 4 0.322 0.138 0.600 143.847 o
18 2 5 2.661 2.940 0.670 115.717 o
18 2 6 3.180 3.113 0.642 125.885 o
18 2 7 7.143 7.523 0.759 89.981 o
18 2 8 2.038 2.457 0.621 134.417 o
18 2 9 0.982 1.318 0.587 150.696 o
18 3 0 5.623 6.322 0.773 86.797 o
18 3 1 10.702 9.594 0.835 74.365 o
18 3 2 6.619 5.487 0.766 88.368 o
18 3 3 17.379 17.235 0.994 52.507 o
18 3 4 0.313 0.808 0.607 140.596 o
18 3 5 18.391 17.994 0.987 53.243 o
18 3 6 5.957 5.480 0.732 96.901 o
18 3 7 7.757 7.006 0.745 93.345 o
18 3 8 10.321 9.905 0.780 85.267 o
18 3 9 5.660 5.722 0.690 108.878 o
18 4 0 26.096 24.924 1.160 38.576 o
18 4 1 5.255 5.536 0.739 95.098 o
18 4 2 9.663 10.050 0.835 74.365 o
18 4 3 8.898 9.201 0.814 78.194 o
18 4 4 14.335 14.391 0.918 61.551 o
18 4 5 20.485 20.838 1.028 49.042 o
18 4 6 0.171 -0.607 0.580 154.305 o
18 4 7 5.987 5.232 0.690 108.878 o
18 4 8 2.020 2.430 0.607 140.596 o
18 5 0 0.042 -0.028 0.594 147.212 o
18 5 1 1.785 1.657 0.635 128.636 o
18 5 2 2.337 2.223 0.635 128.636 o
18 5 3 1.636 1.229 0.607 140.596 o
18 5 4 5.018 5.998 0.711 102.628 o
18 5 5 0.322 1.146 0.607 140.596 o
18 5 6 0.696 1.491 0.594 147.212 o
18 5 7 5.701 5.446 0.690 108.878 o
18 5 8 15.114 15.647 0.897 64.425 o
18 6 0 0.043 0.607 0.600 143.847 o
18 6 1 5.175 5.487 0.718 100.664 o
18 6 2 2.152 2.071 0.642 125.885 o
18 6 3 4.374 4.466 0.704 104.650 o
18 6 4 4.330 4.645 0.697 106.732 o
18 6 5 1.584 1.022 0.607 140.596 o
18 6 6 5.365 5.377 0.690 108.878 o
18 6 7 4.533 3.872 0.642 125.885 o
18 7 0 0.037 0.621 0.594 147.212 o
18 7 1 0.026 -0.055 0.587 150.696 o
18 7 2 10.781 11.189 0.828 75.609 o
18 7 3 0.552 0.656 0.594 147.212 o
18 7 4 1.945 1.146 0.607 140.596 o
18 7 5 8.362 8.421 0.752 91.640 o
18 7 6 1.312 1.581 0.587 150.696 o
18 8 0 2.211 1.953 0.621 134.417 o
18 8 1 0.606 -0.007 0.573 158.046 o
18 8 2 1.704 1.767 0.621 134.417 o
18 8 3 5.166 5.356 0.690 108.878 o
18 8 4 5.829 5.232 0.683 111.088 o
18 8 5 4.827 4.811 0.683 111.088 o
18 9 0 0.133 -0.580 0.559 165.947 o
18 9 1 3.059 2.298 0.614 137.454 o
18 9 2 8.505 8.752 0.739 95.098 o
18 9 3 0.340 0.200 0.587 150.696 o
19 0 1 3.599 2.423 0.649 123.221 o
19 0 2 3.139 3.534 0.683 111.088 o
19 0 3 22.083 21.666 1.049 47.125 o
19 0 4 6.861 6.088 0.732 96.901 o
19 0 5 1.291 -0.331 0.587 150.696 o
19 0 6 0.464 0.870 0.573 158.046 o
19 0 7 0.068 0.359 0.566 161.924 o
19 1 0 2.560 2.678 0.642 125.885 o
19 1 1 0.997 0.559 0.621 134.417 o
19 1 2 18.287 18.677 1.001 51.785 o
19 1 3 3.825 3.499 0.683 111.088 o
19 1 4 0.705 0.110 0.594 147.212 o
19 1 5 1.147 0.911 0.594 147.212 o
19 1 6 0.035 -0.380 0.559 165.947 o
19 1 7 0.488 0.628 0.587 150.696 o
19 2 0 0.099 -0.090 0.587 150.696 o
19 2 1 1.407 1.449 0.621 134.417 o
19 2 2 7.209 7.427 0.766 88.368 o
19 2 3 10.060 10.650 0.821 76.886 o
19 2 4 1.989 2.091 0.635 128.636 o
19 2 5 1.109 0.387 0.587 150.696 o
19 2 6 0.770 0.745 0.559 165.947 o
19 3 0 2.215 2.506 0.642 125.885 o
19 3 1 2.328 2.312 0.642 125.885 o
19 3 2 4.191 5.046 0.697 106.732 o
19 3 3 3.611 3.900 0.670 115.717 o
19 3 4 4.935 5.736 0.704 104.650 o
19 3 5 2.148 3.424 0.628 131.479 o
19 3 6 1.463 1.104 0.600 143.847 o
19 4 0 2.769 2.250 0.649 123.221 o
19 4 1 4.158 3.796 0.683 111.088 o
19 4 2 1.860 1.898 0.628 131.479 o
19 4 3 3.270 3.216 0.642 125.885 o
19 4 4 9.214 8.642 0.759 89.981 o
19 4 5 0.932 1.436 0.587 150.696 o
19 5 0 3.349 3.624 0.670 115.717 o
19 5 1 14.181 13.639 0.877 67.504 o
19 5 2 6.996 7.648 0.732 96.901 o
19 5 3 1.884 1.049 0.594 147.212 o
19 5 4 3.652 3.161 0.642 125.885 o
19 5 5 0.267 -0.021 0.573 158.046 o
19 6 0 1.461 1.857 0.607 140.596 o
19 6 1 10.629 10.933 0.794 82.327 o
19 6 2 1.038 0.538 0.580 154.305 o
19 6 3 7.533 7.958 0.752 91.640 o
19 7 0 4.104 4.949 0.683 111.088 o
19 7 1 0.220 0.338 0.594 147.212 o
20 0 0 15.659 15.537 0.904 63.445 o
20 0 1 1.555 1.339 0.614 137.454 o
20 0 2 7.670 7.289 0.745 93.345 o
20 1 0 0.170 0.255 0.587 150.696 o
20 1 1 1.715 1.705 0.614 137.454 o
20 1 2 1.830 2.506 0.628 131.479 o
20 2 0 0.004 -0.283 0.580 154.305 o
20 2 1 0.566 1.008 0.594 147.212 o

_iucr_refine_instructions_details
;
TITL XYLITOL-MULTIPOLE-MODEL OLEX2: imported from CIF
CELL 0.71073 8.264 8.901 8.9223 90 90 90
ZERR 4 0.004 0.002 0.0014 0 0 0
LATT -1
SYMM 0.5-X,-Y,0.5+Z
SYMM 0.5+X,0.5-Y,-Z
SYMM -X,0.5+Y,0.5-Z
SFAC C H O
DISP C 0.0033 0.0016
DISP H 0 0
DISP O 0.0106 0.006
UNIT 20 48 20

SIZE 0.37 0.32 0.26
TEMP -150.7(5)
CONF
ACTA 
MORE -1
BOND $H
WGHT 0 0
FVAR 1.203662
REM <olex2.extras>
REM <HklSrc "%.\\xylitol.hkl">
REM </olex2.extras>

O1    3     0.67852  0.22886  0.42162  11.00000  0.00981  0.01587  0.00993 =
 0.00045 -0.00102  0.00057 
O2    3     0.61476  0.43601  0.18247  11.00000  0.01068  0.01401  0.01173 =
 -0.00057  0.00057 -0.00279 
O3    3     0.31816  0.43123  0.04017  11.00000  0.01288  0.01271  0.00955 =
 0.00030 -0.00051  0.00063 
O4    3     0.22912  0.12955  0.10853  11.00000  0.01167  0.01133  0.01146 =
 -0.00160 -0.00151  0.00138 
O5    3    -0.08867  0.20511  0.21601  11.00000  0.00915  0.01762  0.01291 =
 -0.00148  0.00150 -0.00135 
C1    1     0.52459  0.29375  0.39060  11.00000  0.00922  0.01551  0.00862 =
 -0.00037  0.00021  0.00038 
C2    1     0.50068  0.32288  0.22441  11.00000  0.00823  0.01130  0.00843 =
 -0.00098 -0.00022 -0.00026 
C3    1     0.32769  0.37547  0.18987  11.00000  0.00855  0.01094  0.00872 =
 -0.00099 -0.00021  0.00021 
C4    1     0.20083  0.25173  0.21009  11.00000  0.00808  0.01169  0.00864 =
 -0.00052 -0.00028  0.00023 
C5    1     0.03184  0.31483  0.18555  11.00000  0.00852  0.01263  0.01484 =
 -0.00149 -0.00010  0.00094 
H1A   2     0.51203  0.40169  0.45041  11.00000  0.03268  0.02944  0.02317 =
 -0.00862 -0.00413  0.00423 
H1B   2     0.43358  0.21792  0.43286  11.00000  0.01908  0.03826  0.02501 =
 0.01252  0.00213  0.00500 
H2    2     0.52631  0.21804  0.16194  11.00000  0.02064  0.01847  0.01442 =
 -0.00333  0.00212  0.00332 
H3    2     0.29731  0.46645  0.26782  11.00000  0.02567  0.01970  0.01505 =
 -0.00300  0.00121  0.00530 
H4    2     0.20622  0.20993  0.32503  11.00000  0.02529  0.02388  0.01598 =
 -0.00206  0.00221 -0.00284 
H5B   2     0.02067  0.35668  0.07126  11.00000  0.02836  0.03277  0.02615 =
 0.01684  0.00003 -0.00198 
H5A   2     0.01264  0.40967  0.26197  11.00000  0.01355  0.03150  0.04762 =
 -0.01489 -0.00279  0.00296 
H11   2     0.75557  0.24441  0.34030  11.00000  0.01269  0.03429  0.02108 =
 0.00734 -0.00443  0.00214 
H12   2     0.65155  0.41711  0.08135  11.00000  0.03078  0.03019  0.02078 =
 -0.00115  0.01102 -0.00709 
H13   2     0.32845  0.53989  0.04474  11.00000  0.02619  0.02588  0.01967 =
 0.00588 -0.00517  0.00329 
H14   2     0.27930  0.04972  0.16566  11.00000  0.02467  0.01481  0.02558 =
 0.00529 -0.00417  0.00436 
H15   2    -0.11898  0.15724  0.12326  11.00000  0.02648  0.02727  0.02063 =
 -0.00103  0.00040 -0.00434 
HKLF 4

END
Q2 1 0.42593 0.58333 -0.03333 11 0.05 0.16
Q1 1 0.2037 0.36667 -0.03333 11 0.05 0.17
Q3 1 0.53704 0.56667 0.16667 11 0.05 0.15
Q4 1 0.314815 0.533333 0.35 11 0.05 0.15
Q5 1 0.5 0.466667 0.066667 11 0.05 0.14

  REM The information below was added by Olex2.
  REM
  REM R1 = 0.0163 for 8775 Fo > 4sig(Fo) and 0.0220 for all 9942 data
  REM 199 parameters refined using 0 restraints
  REM Highest difference peak 0.1657, deepest hole -0.2248
  REM Mean Shift 0.0000, Max Shift 0.0003.

  REM +++ Tabular Listing of Refinement Information +++
  REM R1_all = 0.0220
  REM R1_gt = 0.0163
  REM wR_ref = 0.0300
  REM GOOF = 0.6948
  REM Shift_max = 0.0003
  REM Shift_mean = 0.0000
  REM Reflections_all = 9942
  REM Reflections_gt = 8775
  REM Parameters = 199
  REM Hole = -0.2248
  REM Peak = 0.1657
  REM Flack = 0.1(2)

  
;
_olex2_submission_special_instructions  'No special instructions were received'

# start Validation Reply Form
_vrf_PLAT184_XYLTOL03_cc-pVDZ
;
PROBLEM: Missing _cell_measurement_reflns_min Value ....     Please Do ! 
RESPONSE: We did not collect the X-ray data, we used the following
data set to carry out Hirshfeld Atom Refinement:
 	A. O. Madsen, H. O. Sorensen, C. Flensburg, R. F. Stewart and S. 
	Larsen CCDC 1432562: Experimental Crystal Structure Determination, 
	2015, DOI: 10.5517/cc1k2pp0
This field was not found in the corresponding CIF file.
;
_vrf_PLAT185_XYLTOL03_cc-pVDZ
;
PROBLEM: Missing _cell_measurement_reflns_max Value ....     Please Do ! 
RESPONSE: We did not collect the X-ray data, we used the following
data set to carry out Hirshfeld Atom Refinement:
 	A. O. Madsen, H. O. Sorensen, C. Flensburg, R. F. Stewart and S. 
	Larsen CCDC 1432562: Experimental Crystal Structure Determination, 
	2015, DOI: 10.5517/cc1k2pp0
This field was not found in the corresponding CIF file.
;
# end Validation Reply Form
