# Supplementary material for: Fragmentation and transferability in Hirshfeld atom refinement
Source: IUCrJ. 2022 Feb 26;9(Pt 2):298–315. doi: 10.1107/S2052252522000690 (PMC8895009; doi:10.1107/S2052252522000690)
Supplement: Supplementary file 2 [file m-09-00298-sup2.zip › cif/cc-pVTZ_vs_cc-pVDZ/AMEPOS_cc-pVDZ.cif]

data_AMEPOS_cc-pVDZ
_audit_creation_date               2021-03-03
_audit_creation_method
;
Olex2 1.3
(compiled 2020.07.31 svn.rc2a77460 for OlexSys, GUI svn.r6145)
;
_audit_contact_author_address      ?
_audit_contact_author_email        ?
_audit_contact_author_name         ''
_audit_contact_author_phone        ?
_publ_contact_author_id_orcid      ?
_publ_section_references
;
Bourhis, L.J., Dolomanov, O.V., Gildea, R.J., Howard, J.A.K., Puschmann, H.
 (2015). Acta Cryst. A71, 59-75.

Dolomanov, O.V., Bourhis, L.J., Gildea, R.J, Howard, J.A.K. & Puschmann, H.
 (2009), J. Appl. Cryst. 42, 339-341.
;
_chemical_formula_moiety           'C H6 N O3 P'
_chemical_formula_sum              'C H6 N O3 P'
_chemical_formula_weight           111.038
loop_
  _atom_type_symbol
  _atom_type_scat_dispersion_real
  _atom_type_scat_dispersion_imag
  _atom_type_scat_Cromer_Mann_a1
  _atom_type_scat_Cromer_Mann_a2
  _atom_type_scat_Cromer_Mann_a3
  _atom_type_scat_Cromer_Mann_a4
  _atom_type_scat_Cromer_Mann_b1
  _atom_type_scat_Cromer_Mann_b2
  _atom_type_scat_Cromer_Mann_b3
  _atom_type_scat_Cromer_Mann_b4
  _atom_type_scat_Cromer_Mann_c
  _atom_type_scat_source
  _atom_type_scat_dispersion_source
 H 0.00000 0.00000 0.49300 0.32291 0.14019 0.04081 10.51090 26.12570 3.14236
 57.79970 0.0030380000826
 'International Tables Volume C Table 6.1.1.4 (pp. 500-502)' custom
 C 0.00330 0.00160 2.31000 1.02000 1.58860 0.86500 20.84390 10.20750 0.56870
 51.65120 0.215599998832
 'International Tables Volume C Table 6.1.1.4 (pp. 500-502)' custom
 N 0.00610 0.00330 12.21260 3.13220 2.01250 1.16630 0.00570 9.89330 28.99750
 0.58260 -11.5290002823
 'International Tables Volume C Table 6.1.1.4 (pp. 500-502)' custom
 O 0.01060 0.00600 3.04850 2.28680 1.54630 0.86700 13.27710 5.70110 0.32390
 32.90890 0.250800013542
 'International Tables Volume C Table 6.1.1.4 (pp. 500-502)' custom
 P 0.10230 0.09420 6.43450 4.17910 1.78000 1.49080 1.90670 27.15700 0.52600
 68.16450 1.11489999294
 'International Tables Volume C Table 6.1.1.4 (pp. 500-502)' custom

_space_group_crystal_system        'orthorhombic'
_space_group_IT_number             61
_space_group_name_H-M_alt          'P b c a'
_space_group_name_Hall             '-P 2ac 2ab'
loop_
  _space_group_symop_id
  _space_group_symop_operation_xyz
 1 x,y,z
 2 x+1/2,-y+1/2,-z
 3 -x,y+1/2,-z+1/2
 4 -x+1/2,-y,z+1/2
 5 -x,-y,-z
 6 -x-1/2,y-1/2,z
 7 x,-y-1/2,z-1/2
 8 x-1/2,y,-z-1/2

_symmetry_Int_Tables_number        61
_cell_length_a                     8.977(7)
_cell_length_b                     9.186(7)
_cell_length_c                     10.003(7)
_cell_angle_alpha                  90
_cell_angle_beta                   90
_cell_angle_gamma                  90
_cell_volume                       824.9(11)
_cell_formula_units_Z              8
_cell_measurement_temperature      85(2)
_exptl_absorpt_coefficient_mu      0.526
_exptl_crystal_density_diffrn      1.788
_exptl_crystal_F_000               465.079
_exptl_crystal_size_max            0.3799
_exptl_crystal_size_mid            0.2954
_exptl_crystal_size_min            0.2112
_diffrn_reflns_av_R_equivalents    0.0000
_diffrn_reflns_av_unetI/netI       0.0163
_diffrn_reflns_Laue_measured_fraction_full  1.0000
_diffrn_reflns_Laue_measured_fraction_max  0.9766
_diffrn_reflns_limit_h_max         24
_diffrn_reflns_limit_h_min         0
_diffrn_reflns_limit_k_max         24
_diffrn_reflns_limit_k_min         0
_diffrn_reflns_limit_l_max         27
_diffrn_reflns_limit_l_min         0
_diffrn_reflns_number              8630
_diffrn_reflns_point_group_measured_fraction_full  1.0000
_diffrn_reflns_point_group_measured_fraction_max  0.9766
_diffrn_reflns_theta_full          25.2417
_diffrn_reflns_theta_max           76.40
_diffrn_reflns_theta_min           3.77
_diffrn_ambient_temperature        85(2)
_diffrn_measured_fraction_theta_full  1.0000
_diffrn_measured_fraction_theta_max  0.9766
_diffrn_radiation_type             'Mo K\a'
_diffrn_radiation_wavelength       0.71073
_reflns_Friedel_coverage           0.0
_reflns_limit_h_max                24
_reflns_limit_h_min                0
_reflns_limit_k_max                24
_reflns_limit_k_min                0
_reflns_limit_l_max                27
_reflns_limit_l_min                0
_reflns_number_gt                  7006
_reflns_number_total               8630
_reflns_threshold_expression       I>=2u(I)
_computing_molecular_graphics      'Olex2 1.3 (Dolomanov et al., 2009)'
_computing_publication_material    'Olex2 1.3 (Dolomanov et al., 2009)'
_computing_structure_refinement    'olex2.refine 1.3 (Bourhis et al., 2015)'
_refine_diff_density_max           0.3863
_refine_diff_density_min           -0.6644
_refine_diff_density_rms           0.0986
_refine_ls_d_res_high              0.3656
_refine_ls_d_res_low               5.4031
_refine_ls_goodness_of_fit_ref     1.1917
_refine_ls_hydrogen_treatment      refall
_refine_ls_matrix_type             full
_refine_ls_number_constraints      0
_refine_ls_number_parameters       109
_refine_ls_number_reflns           8630
_refine_ls_number_restraints       0
_refine_ls_R_factor_all            0.0278
_refine_ls_R_factor_gt             0.0187
_refine_ls_restrained_S_all        1.1917
_refine_ls_shift/su_max            0.0002
_refine_ls_shift/su_mean           0.0000
_refine_ls_structure_factor_coef   Fsqd
_refine_ls_weighting_details      
 'w=1/[\s^2^(Fo^2^)+(0.0162P)^2^] where P=(Fo^2^+2Fc^2^)/3'
_refine_ls_weighting_scheme        calc
_refine_ls_wR_factor_gt            0.0397
_refine_ls_wR_factor_ref           0.0423
_olex2_refinement_description
;
;
loop_
  _atom_site_label
  _atom_site_type_symbol
  _atom_site_fract_x
  _atom_site_fract_y
  _atom_site_fract_z
  _atom_site_U_iso_or_equiv
  _atom_site_adp_type
  _atom_site_occupancy
  _atom_site_refinement_flags_posn
 P P 0.236408(5) 0.628034(4) 0.441049(4) 0.004959(7) Uani 1.000000 .
 O1 O 0.193919(15) 0.646292(15) 0.584668(12) 0.008627(14) Uani 1.000000 .
 O2 O 0.335279(13) 0.498933(12) 0.409124(12) 0.007411(13) Uani 1.000000 .
 O3 O 0.316865(14) 0.765276(13) 0.381291(14) 0.008594(14) Uani 1.000000 .
 C C 0.069006(16) 0.607516(18) 0.340626(15) 0.007397(16) Uani 1.000000 .
 N N 0.107632(15) 0.586966(15) 0.196944(13) 0.007461(14) Uani 1.000000 .
 H1 H 0.0038(7) 0.5137(7) 0.3744(6) 0.0202(15) Uani 1.000000 .
 H2 H -0.0031(7) 0.7038(7) 0.3507(7) 0.0219(15) Uani 1.000000 .
 H3 H 0.0139(8) 0.5542(9) 0.1440(7) 0.0202(16) Uani 1.000000 .
 H4 H 0.1864(8) 0.5068(8) 0.1817(7) 0.0197(16) Uani 1.000000 .
 H5 H 0.1445(8) 0.6814(8) 0.1545(7) 0.0199(15) Uani 1.000000 .
 H6 H 0.2567(9) 0.8543(9) 0.3898(11) 0.023(2) Uani 1.000000 .

loop_
  _atom_site_aniso_label
  _atom_site_aniso_U_11
  _atom_site_aniso_U_22
  _atom_site_aniso_U_33
  _atom_site_aniso_U_12
  _atom_site_aniso_U_13
  _atom_site_aniso_U_23
 P 0.005631(11) 0.004525(11) 0.004720(11) 0.000045(8) 0.000032(8) -0.000069(8)
 O1 0.01098(4) 0.00944(3) 0.00546(3) 0.00103(3) 0.00068(2) -0.00068(2)
 O2 0.00748(3) 0.00561(3) 0.00915(3) 0.00093(2) 0.00067(2) -0.00021(2)
 O3 0.00884(3) 0.00588(3) 0.01106(4) -0.00097(2) 0.00108(3) 0.00104(2)
 C 0.00616(3) 0.00927(4) 0.00676(4) -0.00015(3) -0.00003(3) -0.00003(3)
 N 0.00782(3) 0.00844(4) 0.00612(3) -0.00020(3) -0.00067(2) -0.00008(2)
 H1 0.015(3) 0.023(4) 0.023(4) -0.010(3) -0.003(3) 0.008(3)
 H2 0.017(3) 0.025(4) 0.024(4) 0.008(3) -0.006(3) -0.006(3)
 H3 0.018(4) 0.027(4) 0.016(4) -0.003(3) -0.006(3) -0.007(3)
 H4 0.024(4) 0.017(4) 0.018(4) 0.014(3) -0.005(3) -0.002(3)
 H5 0.029(4) 0.018(4) 0.013(3) -0.005(3) -0.007(3) 0.005(3)
 H6 0.016(4) 0.024(4) 0.029(6) -0.003(3) 0.001(4) -0.002(4)

loop_
  _geom_bond_atom_site_label_1
  _geom_bond_atom_site_label_2
  _geom_bond_distance
  _geom_bond_site_symmetry_2
  _geom_bond_publ_flag
 P O1 1.4958(10) . ?
 P O2 1.5153(8) . ?
 P O3 1.5711(8) . ?
 P C 1.8174(11) . ?
 O3 H6 0.984(8) . ?
 C N 1.4905(10) . ?
 C H1 1.095(6) . ?
 C H2 1.100(6) . ?
 N H3 1.039(7) . ?
 N H4 1.032(6) . ?
 N H5 1.022(7) . ?

loop_
  _geom_angle_atom_site_label_1
  _geom_angle_atom_site_label_2
  _geom_angle_atom_site_label_3
  _geom_angle
  _geom_angle_site_symmetry_1
  _geom_angle_site_symmetry_3
  _geom_angle_publ_flag
 O2 P O1 116.073(7) . . ?
 O3 P O1 113.121(8) . . ?
 O3 P O2 106.174(7) . . ?
 C P O1 109.368(7) . . ?
 C P O2 106.659(7) . . ?
 C P O3 104.658(7) . . ?
 H6 O3 P 112.4(5) . . ?
 N C P 110.717(10) . . ?
 H1 C P 110.7(3) . . ?
 H1 C N 108.8(3) . . ?
 H2 C P 110.6(3) . . ?
 H2 C N 109.1(3) . . ?
 H2 C H1 106.8(5) . . ?
 H3 N C 109.9(4) . . ?
 H4 N C 113.1(4) . . ?
 H4 N H3 105.9(6) . . ?
 H5 N C 111.6(4) . . ?
 H5 N H3 107.3(6) . . ?
 H5 N H4 108.8(6) . . ?

loop_
  _refln_index_h
  _refln_index_k
  _refln_index_l
  _refln_F_squared_calc
  _refln_F_squared_meas
  _refln_F_squared_sigma
  _refln_F_squared_weight
  _refln_observed_status
0 0 2 5038.530 4582.480 50.810 0.010 o
0 0 4 14913.300 13253.600 248.463 0.001 o
0 0 6 5432.050 5336.520 60.994 0.008 o
0 0 8 4390.120 4360.390 62.989 0.010 o
0 0 10 124.726 99.278 4.814 3.388 o
0 0 12 17.044 12.050 7.831 1.474 o
0 0 14 231.978 240.899 5.419 2.064 o
0 0 16 246.126 253.436 18.154 0.262 o
0 0 18 77.899 74.384 4.169 4.783 o
0 0 20 141.526 145.919 10.402 0.797 o
0 0 22 27.895 25.658 2.055 20.503 o
0 0 24 0.645 1.251 1.509 39.765 o
0 0 26 12.844 11.663 3.782 6.312 o
0 2 0 387.806 381.459 3.861 1.678 o
0 2 1 6196.030 6148.300 67.892 0.006 o
0 2 2 141.543 153.453 1.628 11.030 o
0 2 3 41.609 50.900 1.290 41.342 o
0 2 4 268.096 268.116 2.908 3.313 o
0 2 5 603.673 623.489 7.246 0.602 o
0 2 6 7.178 7.593 0.665 198.376 o
0 2 7 5345.990 5209.620 48.021 0.009 o
0 2 8 604.384 595.628 7.047 0.626 o
0 2 9 0.088 1.628 1.251 57.870 o
0 2 10 108.950 107.199 5.132 3.077 o
0 2 11 1230.610 1233.920 13.420 0.157 o
0 2 12 209.398 211.360 5.022 2.459 o
0 2 13 1848.060 1883.770 19.107 0.071 o
0 2 14 2.574 1.936 0.973 95.520 o
0 2 15 659.705 658.964 8.338 0.493 o
0 2 16 134.854 141.542 2.630 7.638 o
0 2 17 12.923 12.745 1.330 49.943 o
0 2 18 76.118 79.575 2.998 8.578 o
0 2 19 148.603 148.957 2.898 6.372 o
0 2 20 77.481 82.354 2.243 13.562 o
0 2 21 859.919 901.819 15.226 0.209 o
0 2 22 16.203 15.832 1.489 39.623 o
0 2 23 70.066 74.543 2.501 11.910 o
0 2 24 1.172 0.864 0.804 139.974 o
0 2 25 10.184 9.916 1.300 52.706 o
0 2 26 4.131 2.769 1.062 80.000 o
0 2 27 16.279 14.472 2.610 13.159 o
0 4 0 4899.190 4915.790 41.142 0.011 o
0 4 1 3058.270 3027.430 23.346 0.030 o
0 4 2 960.442 988.541 8.258 0.287 o
0 4 3 194.628 188.888 2.521 5.621 o
0 4 4 1188.880 1214.960 10.492 0.186 o
0 4 5 143.457 133.810 3.315 5.604 o
0 4 6 152.899 149.493 3.156 5.655 o
0 4 7 4.940 3.196 1.102 74.267 o
0 4 8 6481.670 6444.950 85.183 0.005 o
0 4 9 198.836 204.214 5.866 2.013 o
0 4 10 2374.870 2355.320 25.370 0.043 o
0 4 11 68.891 71.942 2.184 14.960 o
0 4 12 10.467 14.452 1.449 42.367 o
0 4 13 13.702 13.082 0.893 107.021 o
0 4 14 578.144 587.429 6.998 0.658 o
0 4 15 10.728 10.482 1.310 51.834 o
0 4 16 317.360 323.621 4.387 1.967 o
0 4 17 17.195 15.792 1.191 60.665 o
0 4 18 173.680 185.077 3.295 4.733 o
0 4 19 37.815 39.118 1.489 34.806 o
0 4 20 119.074 126.365 2.849 7.550 o
0 4 21 0.652 0.854 0.864 121.367 o
0 4 22 53.570 54.473 2.263 15.386 o
0 4 23 23.896 24.169 1.439 40.731 o
0 4 24 50.766 51.872 1.270 39.350 o
0 4 25 0.232 1.161 0.873 118.634 o
0 4 26 23.471 21.996 1.151 61.819 o
0 6 0 17.171 16.179 1.350 47.726 o
0 6 1 1121.900 1090.830 9.678 0.217 o
0 6 2 1929.760 1911.000 16.199 0.073 o
0 6 3 2289.590 2241.970 20.050 0.051 o
0 6 4 23.892 22.204 1.181 58.856 o
0 6 5 1133.690 1110.220 12.417 0.186 o
0 6 6 1980.780 1974.100 23.604 0.057 o
0 6 7 1003.470 1026.470 12.308 0.216 o
0 6 8 141.114 139.646 3.603 4.981 o
0 6 9 23.705 24.686 1.201 56.788 o
0 6 10 5.844 6.253 0.883 114.617 o
0 6 11 802.620 790.739 8.586 0.375 o
0 6 12 605.444 619.172 7.196 0.606 o
0 6 13 1190.640 1186.060 10.720 0.186 o
0 6 14 30.107 28.993 0.993 74.364 o
0 6 15 583.473 602.804 12.258 0.375 o
0 6 16 168.990 167.776 2.640 6.273 o
0 6 17 28.207 27.892 1.261 50.392 o
0 6 18 36.553 34.175 1.360 41.433 o
0 6 19 302.378 307.015 4.903 1.875 o
0 6 20 7.007 6.521 1.310 52.357 o
0 6 21 462.225 472.111 7.097 0.844 o
0 6 22 160.277 165.423 4.089 3.834 o
0 6 23 38.823 37.718 1.697 27.691 o
0 6 24 4.375 4.516 1.171 65.741 o
0 6 25 1.585 0.854 0.675 198.496 o
0 6 26 37.357 31.306 2.948 10.037 o
0 8 0 9909.780 9634.900 160.302 0.002 o
0 8 1 302.403 310.638 5.191 1.762 o
0 8 2 2856.930 2864.940 26.919 0.032 o
0 8 3 47.441 43.624 1.638 27.924 o
0 8 4 827.744 816.338 10.134 0.322 o
0 8 5 7.209 6.988 2.213 18.426 o
0 8 6 2238.290 2277.010 30.244 0.040 o
0 8 7 100.564 97.094 1.836 15.174 o
0 8 8 1186.410 1171.880 11.157 0.184 o
0 8 9 397.056 397.171 4.377 1.495 o
0 8 10 553.390 544.550 5.807 0.799 o
0 8 11 23.881 24.080 1.300 49.163 o
0 8 12 23.088 23.256 1.668 30.987 o
0 8 13 107.351 108.529 2.849 8.110 o
0 8 14 94.898 97.313 2.194 12.545 o
0 8 15 246.958 249.435 6.094 1.700 o
0 8 16 97.482 92.856 3.563 5.989 o
0 8 17 9.650 10.353 5.072 3.515 o
0 8 18 243.987 252.622 11.335 0.627 o
0 8 19 172.487 181.176 4.586 3.111 o
0 8 20 20.902 20.249 2.154 19.051 o
0 8 21 2.549 2.045 1.400 46.180 o
0 8 22 0.751 0.933 0.893 113.407 o
0 8 23 12.274 11.434 1.132 68.673 o
0 8 24 9.070 6.442 1.975 23.097 o
0 8 25 1.164 0.764 0.814 136.587 o
0 10 0 1.368 6.015 2.849 11.152 o
0 10 1 2.521 0.953 0.923 106.101 o
0 10 2 297.682 299.114 4.278 2.174 o
0 10 3 966.565 962.744 9.668 0.268 o
0 10 4 1.328 2.124 1.022 86.550 o
0 10 5 1619.840 1624.470 17.618 0.090 o
0 10 6 261.014 260.949 3.772 2.820 o
0 10 7 763.839 775.553 8.626 0.395 o
0 10 8 11.455 12.725 1.340 49.395 o
0 10 9 2.318 2.442 1.122 71.872 o
0 10 10 38.802 36.964 1.826 24.345 o
0 10 11 1417.290 1439.080 16.080 0.114 o
0 10 12 36.074 36.050 1.529 33.803 o
0 10 13 456.218 469.431 7.295 0.831 o
0 10 14 12.916 12.735 1.548 37.084 o
0 10 15 60.925 61.848 2.472 12.763 o
0 10 16 100.103 99.189 2.055 13.243 o
0 10 17 34.147 34.373 1.400 39.946 o
0 10 18 6.947 8.179 1.548 37.532 o
0 10 19 136.269 133.403 2.650 7.652 o
0 10 20 71.942 70.672 5.489 2.876 o
0 10 21 133.614 137.582 3.663 4.975 o
0 10 22 2.283 2.233 2.283 17.364 o
0 10 23 84.892 90.573 2.412 11.614 o
0 10 24 1.905 1.191 0.913 108.459 o
0 10 25 3.126 1.529 1.479 41.352 o
0 12 0 143.958 138.574 3.256 5.692 o
0 12 1 347.381 358.570 3.970 1.881 o
0 12 2 769.506 777.558 8.606 0.393 o
0 12 3 95.322 97.084 1.995 14.156 o
0 12 4 136.967 132.887 2.243 9.182 o
0 12 5 275.133 278.369 3.593 2.749 o
0 12 6 101.326 100.390 2.640 9.381 o
0 12 7 92.533 92.300 1.945 15.016 o
0 12 8 570.583 584.382 6.630 0.692 o
0 12 9 6.317 6.640 1.231 59.331 o
0 12 10 1465.080 1501.800 18.273 0.100 o
0 12 11 14.189 15.316 1.429 43.134 o
0 12 12 16.862 14.928 1.687 31.040 o
0 12 13 77.505 75.347 2.769 9.822 o
0 12 14 99.016 100.449 2.710 9.106 o
0 12 15 34.983 35.346 1.370 41.152 o
0 12 16 204.906 219.291 3.087 4.296 o
0 12 17 0.192 1.380 1.608 35.009 o
0 12 18 405.343 433.430 6.174 1.087 o
0 12 19 4.022 4.854 3.603 6.970 o
0 12 20 2.454 1.022 1.052 81.697 o
0 12 21 10.496 11.792 1.787 28.082 o
0 12 22 17.412 18.254 2.114 19.886 o
0 12 23 49.084 46.105 1.489 32.057 o
0 12 24 67.629 63.198 3.206 7.922 o
0 14 0 335.098 336.902 5.697 1.459 o
0 14 1 137.318 136.688 2.839 6.967 o
0 14 2 232.977 241.108 3.623 3.267 o
0 14 3 1638.070 1689.840 20.378 0.080 o
0 14 4 7.909 6.978 1.469 41.654 o
0 14 5 513.171 517.869 8.258 0.657 o
0 14 6 664.399 684.166 8.943 0.457 o
0 14 7 0.763 0.893 0.923 106.210 o
0 14 8 161.139 161.672 3.484 4.772 o
0 14 9 6.527 7.107 1.300 53.167 o
0 14 10 121.375 118.941 3.176 6.511 o
0 14 11 260.696 275.431 3.692 2.816 o
0 14 12 46.766 47.128 1.469 33.097 o
0 14 13 228.088 228.562 3.067 3.922 o
0 14 14 9.658 8.427 1.727 30.121 o
0 14 15 122.069 124.311 2.194 10.321 o
0 14 16 1.996 3.017 1.092 75.843 o
0 14 17 5.121 4.427 1.012 87.775 o
0 14 18 53.410 55.981 1.677 25.237 o
0 14 19 180.942 184.064 5.807 2.135 o
0 14 20 2.956 3.732 1.132 70.549 o
0 14 21 32.125 30.482 1.558 33.649 o
0 14 22 40.624 36.517 1.568 31.608 o
0 16 0 476.881 498.216 8.983 0.637 o
0 16 1 18.759 17.182 1.787 27.603 o
0 16 2 509.932 531.904 8.367 0.645 o
0 16 3 10.988 10.502 1.806 27.479 o
0 16 4 6.539 5.916 1.529 38.568 o
0 16 5 14.220 17.231 1.558 36.364 o
0 16 6 358.967 366.252 5.628 1.373 o
0 16 7 0.227 1.816 2.074 21.034 o
0 16 8 177.627 180.511 4.447 3.216 o
0 16 9 3.781 2.799 1.310 52.636 o
0 16 10 198.635 212.392 3.881 3.495 o
0 16 11 106.684 107.278 2.690 8.845 o
0 16 12 0.195 1.201 1.370 48.244 o
0 16 13 134.221 138.654 2.313 8.891 o
0 16 14 17.009 15.544 1.439 42.240 o
0 16 15 189.733 201.494 3.802 3.726 o
0 16 16 46.999 47.763 1.370 36.763 o
0 16 17 15.418 15.663 1.191 61.090 o
0 16 18 117.053 119.159 2.005 11.818 o
0 16 19 25.227 24.656 1.767 27.547 o
0 16 20 10.981 9.171 2.134 19.754 o
0 16 21 26.692 23.931 2.690 12.216 o
0 18 0 5.525 4.745 2.571 13.682 o
0 18 1 0.229 0.784 0.854 124.221 o
0 18 2 0.880 0.794 0.784 147.174 o
0 18 3 193.836 198.129 4.685 2.833 o
0 18 4 61.709 66.334 2.531 12.140 o
0 18 5 526.068 551.567 8.348 0.626 o
0 18 6 2.781 2.978 1.211 61.641 o
0 18 7 94.407 94.791 2.888 8.469 o
0 18 8 93.913 95.844 2.372 11.352 o
0 18 9 45.108 44.011 1.529 31.629 o
0 18 10 1.185 1.191 1.231 59.741 o
0 18 11 275.885 291.997 3.941 2.494 o
0 18 12 48.184 49.996 1.499 31.528 o
0 18 13 81.975 87.645 2.303 12.662 o
0 18 14 15.380 14.968 1.519 38.239 o
0 18 15 1.240 1.370 0.913 108.497 o
0 18 16 79.292 81.401 3.375 6.927 o
0 18 17 0.418 0.665 0.744 163.322 o
0 18 18 2.129 1.181 0.725 172.132 o
0 18 19 8.167 6.779 2.114 20.181 o
0 20 0 17.026 11.177 4.536 4.387 o
0 20 1 0.628 4.467 3.692 6.639 o
0 20 2 42.307 39.465 2.372 14.897 o
0 20 3 10.857 10.680 1.330 50.299 o
0 20 4 40.925 42.383 1.628 29.201 o
0 20 5 92.707 94.533 2.481 10.721 o
0 20 6 1.010 0.556 0.596 255.082 o
0 20 7 71.900 70.076 2.938 9.083 o
0 20 8 58.950 53.957 2.293 14.795 o
0 20 9 41.159 40.358 1.648 28.703 o
0 20 10 157.460 160.292 3.008 5.791 o
0 20 11 3.490 5.896 1.280 55.050 o
0 20 12 136.940 147.726 2.690 7.289 o
0 20 13 26.721 28.815 1.340 45.422 o
0 20 14 5.284 4.506 1.280 54.991 o
0 20 15 3.541 2.005 0.873 118.273 o
0 20 16 189.143 184.640 5.668 2.188 o
0 22 1 80.395 74.483 4.943 3.475 o
0 22 2 21.849 22.710 3.851 6.051 o
0 22 3 242.403 248.185 8.348 1.061 o
0 22 4 16.382 17.102 1.400 44.565 o
0 22 5 115.702 112.886 6.650 1.898 o
0 22 6 81.682 83.665 2.164 14.009 o
0 22 7 0.131 1.340 1.012 88.305 o
0 22 8 24.009 24.527 1.112 65.155 o
0 22 9 31.780 32.318 1.151 56.796 o
0 22 10 25.407 25.251 1.112 64.447 o
0 22 11 6.619 6.343 0.784 144.590 o
0 22 12 1.321 0.764 0.566 282.495 o
0 22 13 61.068 54.096 2.888 9.788 o
1 0 2 12346.000 10996.200 128.609 0.002 o
1 0 4 9614.830 9071.460 121.154 0.002 o
1 0 6 0.296 1.926 1.320 51.936 o
1 0 8 176.059 149.314 3.702 4.302 o
1 0 10 66.237 68.260 3.563 6.525 o
1 0 12 1542.830 1572.390 23.584 0.076 o
1 0 14 828.169 836.279 10.799 0.304 o
1 0 16 566.845 586.526 7.196 0.656 o
1 0 18 71.485 69.629 2.015 16.832 o
1 0 20 600.208 629.911 8.487 0.533 o
1 0 22 166.027 175.081 2.859 5.776 o
1 0 24 47.660 52.210 2.094 18.029 o
1 0 26 14.188 15.534 1.350 48.188 o
1 1 1 3.503 3.841 0.328 817.557 o
1 1 2 536.472 531.348 4.764 0.926 o
1 1 3 30.703 32.150 0.576 154.295 o
1 1 4 42.586 44.041 0.893 70.449 o
1 1 5 108.890 102.196 1.687 15.519 o
1 1 6 2.939 3.365 0.685 191.964 o
1 1 7 421.964 413.986 4.596 1.346 o
1 1 8 393.492 381.250 4.457 1.517 o
1 1 9 191.128 181.335 2.710 5.451 o
1 1 10 29.046 28.467 1.499 36.724 o
1 1 11 110.674 111.109 3.236 6.610 o
1 1 12 138.122 129.115 3.137 6.187 o
1 1 13 149.393 147.110 1.945 9.446 o
1 1 14 52.931 55.009 1.161 43.037 o
1 1 15 39.682 38.185 1.112 55.236 o
1 1 16 25.291 23.872 0.983 80.302 o
1 1 17 27.686 28.686 1.141 59.988 o
1 1 18 7.294 6.978 0.923 104.567 o
1 1 19 18.091 17.827 1.062 74.624 o
1 1 20 26.237 27.911 1.112 63.555 o
1 1 21 39.436 41.589 1.211 47.906 o
1 1 22 1.244 1.231 0.824 133.292 o
1 1 23 0.545 0.784 0.675 198.657 o
1 1 24 1.160 1.062 0.784 147.140 o
1 1 25 0.053 0.715 0.804 140.035 o
1 1 26 2.193 1.985 0.794 143.293 o
1 1 27 0.845 1.529 0.873 118.599 o
1 2 1 14424.700 13096.900 115.517 0.001 o
1 2 2 8.272 9.836 0.407 486.915 o
1 2 3 2505.590 2497.940 21.340 0.043 o
1 2 4 1316.890 1310.120 10.243 0.162 o
1 2 5 3016.850 2943.930 23.713 0.031 o
1 2 6 66.951 65.004 1.092 38.588 o
1 2 7 3542.490 3463.750 27.594 0.023 o
1 2 8 168.839 167.845 1.975 7.973 o
1 2 9 3285.450 3259.500 30.294 0.024 o
1 2 10 414.367 417.251 6.412 1.048 o
1 2 11 311.566 304.573 3.633 2.364 o
1 2 12 0.252 1.936 2.174 19.157 o
1 2 13 520.373 534.217 4.824 0.947 o
1 2 14 479.717 490.772 4.566 1.102 o
1 2 15 182.747 185.474 2.908 5.229 o
1 2 16 31.474 30.343 1.062 65.511 o
1 2 17 299.317 299.888 3.414 2.571 o
1 2 18 72.088 71.079 1.538 24.346 o
1 2 19 125.460 126.336 2.442 8.951 o
1 2 20 65.323 67.644 1.370 29.945 o
1 2 21 0.058 0.844 0.705 182.255 o
1 2 22 0.922 1.052 0.784 147.161 o
1 2 23 0.992 0.744 0.665 204.577 o
1 2 24 30.887 29.648 1.022 70.228 o
1 2 25 62.944 63.287 1.707 22.869 o
1 2 26 1.915 1.340 0.725 172.159 o
1 2 27 57.014 54.195 2.382 13.926 o
1 3 1 2623.360 2591.260 19.484 0.042 o
1 3 2 285.557 282.330 2.779 3.125 o
1 3 3 197.892 194.943 2.283 5.883 o
1 3 4 179.676 179.320 1.866 7.579 o
1 3 5 666.307 647.192 5.737 0.615 o
1 3 6 676.799 671.104 5.797 0.591 o
1 3 7 110.489 105.650 1.538 16.524 o
1 3 8 241.041 233.127 2.849 3.930 o
1 3 9 6.569 7.157 1.122 71.275 o
1 3 10 6.711 8.645 1.608 34.819 o
1 3 11 69.745 72.171 1.638 22.694 o
1 3 12 125.949 124.708 2.541 8.546 o
1 3 13 68.512 67.763 1.340 29.988 o
1 3 14 73.712 74.017 1.380 27.155 o
1 3 15 20.977 21.192 1.032 76.590 o
1 3 16 102.488 104.221 1.668 16.256 o
1 3 17 18.117 16.427 0.973 88.135 o
1 3 18 0.028 0.417 0.427 496.898 o
1 3 19 0.595 1.052 0.735 167.741 o
1 3 20 72.397 71.932 1.360 28.122 o
1 3 21 0.491 1.032 0.774 150.989 o
1 3 22 9.697 8.705 0.953 97.230 o
1 3 23 5.022 4.824 0.983 93.124 o
1 3 24 0.042 0.844 0.933 103.980 o
1 3 25 2.412 1.737 0.844 126.945 o
1 3 26 0.188 0.605 0.685 192.973 o
1 3 27 3.842 2.819 0.566 279.980 o
1 4 1 193.622 194.397 2.005 6.519 o
1 4 2 1444.220 1383.310 10.720 0.140 o
1 4 3 5.943 5.886 0.566 274.884 o
1 4 4 498.891 509.065 6.114 0.874 o
1 4 5 37.535 36.080 0.873 80.590 o
1 4 6 4278.470 4134.780 33.748 0.016 o
1 4 7 585.599 576.650 5.310 0.772 o
1 4 8 2364.000 2338.370 20.626 0.048 o
1 4 9 25.869 25.648 1.558 34.774 o
1 4 10 399.447 397.568 4.745 1.409 o
1 4 11 75.482 75.089 2.074 15.624 o
1 4 12 2669.250 2654.780 26.621 0.035 o
1 4 13 2.884 3.325 0.576 271.154 o
1 4 14 965.000 974.267 8.764 0.280 o
1 4 15 36.918 37.688 0.993 67.156 o
1 4 16 269.337 274.250 3.613 2.800 o
1 4 17 38.114 38.472 1.459 36.027 o
1 4 18 69.205 67.912 1.300 30.872 o
1 4 19 9.890 9.588 0.883 112.373 o
1 4 20 586.433 602.645 6.472 0.676 o
1 4 21 17.395 15.782 1.132 66.807 o
1 4 22 280.002 293.566 5.370 1.807 o
1 4 23 0.047 0.893 1.032 84.946 o
1 4 24 18.537 17.599 0.725 147.865 o
1 4 25 1.988 1.965 0.854 124.054 o
1 4 26 60.606 56.607 1.787 22.002 o
1 5 1 256.571 258.885 2.769 3.614 o
1 5 2 203.042 203.161 2.154 5.854 o
1 5 3 10.497 10.382 0.685 181.853 o
1 5 4 155.602 149.711 2.382 7.626 o
1 5 5 341.926 344.535 4.010 1.929 o
1 5 6 0.186 1.141 0.615 238.979 o
1 5 7 17.822 17.588 1.032 78.835 o
1 5 8 26.851 24.626 1.231 53.443 o
1 5 9 145.789 142.614 2.819 6.733 o
1 5 10 20.162 20.000 0.973 86.020 o
1 5 11 4.648 4.804 0.615 235.417 o
1 5 12 0.018 0.725 0.556 292.968 o
1 5 13 306.887 306.578 2.878 2.744 o
1 5 14 76.041 74.007 1.141 32.403 o
1 5 15 161.759 165.304 1.906 8.540 o
1 5 16 8.359 7.603 0.715 171.447 o
1 5 17 3.759 4.943 0.834 129.372 o
1 5 18 0.778 0.893 0.695 187.442 o
1 5 19 23.056 22.780 1.012 77.806 o
1 5 20 20.799 20.834 1.191 59.072 o
1 5 21 3.413 2.769 0.913 108.205 o
1 5 22 8.131 7.583 0.873 116.122 o
1 5 23 9.784 9.062 0.923 103.333 o
1 5 24 6.484 5.052 0.596 248.585 o
1 5 25 0.824 1.836 0.705 182.135 o
1 5 26 0.000 0.387 0.457 434.205 o
1 6 1 7701.700 7514.990 62.126 0.005 o
1 6 2 55.842 51.892 0.993 51.272 o
1 6 3 198.855 203.151 2.581 5.266 o
1 6 4 0.085 1.429 0.784 147.202 o
1 6 5 1290.090 1255.930 11.137 0.164 o
1 6 6 553.904 541.621 5.906 0.793 o
1 6 7 2016.560 1974.240 18.392 0.065 o
1 6 8 42.189 40.249 1.469 34.670 o
1 6 9 1583.050 1559.240 13.281 0.109 o
1 6 10 83.031 83.218 1.231 27.208 o
1 6 11 287.137 282.727 2.759 3.118 o
1 6 12 8.746 8.407 0.675 190.521 o
1 6 13 59.226 59.475 1.003 46.945 o
1 6 14 14.928 15.127 0.605 212.688 o
1 6 15 267.054 270.240 3.037 3.222 o
1 6 16 10.853 10.214 0.744 155.030 o
1 6 17 355.911 353.934 4.625 1.660 o
1 6 18 31.001 29.797 1.022 70.119 o
1 6 19 119.243 121.939 2.283 10.058 o
1 6 20 7.567 6.204 0.844 124.841 o
1 6 21 0.838 0.973 0.744 163.281 o
1 6 22 74.193 73.024 1.459 25.438 o
1 6 23 17.852 15.375 0.715 154.257 o
1 6 24 5.696 6.223 0.844 125.573 o
1 6 25 30.926 27.514 1.012 71.961 o
1 6 26 1.231 0.864 0.695 187.384 o
1 7 1 0.001 0.675 0.526 327.075 o
1 7 2 0.665 1.846 0.695 187.396 o
1 7 3 5.398 4.566 0.854 123.067 o
1 7 4 0.156 1.003 0.754 159.058 o
1 7 5 226.813 214.804 3.762 3.330 o
1 7 6 0.776 0.586 0.635 224.242 o
1 7 7 81.417 76.885 2.472 11.629 o
1 7 8 187.013 178.208 2.055 6.902 o
1 7 9 49.532 50.612 1.290 39.046 o
1 7 10 76.667 72.707 1.340 27.551 o
1 7 11 0.093 0.476 0.457 434.188 o
1 7 12 111.902 112.569 1.568 15.718 o
1 7 13 3.309 2.749 0.586 261.991 o
1 7 14 138.947 140.490 1.767 11.004 o
1 7 15 59.065 57.391 1.092 43.301 o
1 7 16 13.328 12.397 0.764 144.002 o
1 7 17 3.005 2.680 0.774 150.466 o
1 7 18 12.146 11.484 0.824 126.419 o
1 7 19 0.506 0.596 0.546 303.658 o
1 7 20 18.629 17.271 1.261 54.018 o
1 7 21 1.833 2.074 0.725 172.100 o
1 7 22 0.952 0.536 0.526 326.886 o
1 7 23 7.119 5.836 0.913 107.045 o
1 7 24 0.124 0.586 0.506 353.220 o
1 7 25 3.946 3.017 0.983 93.410 o
1 7 26 0.060 1.310 1.350 49.674 o
1 8 1 807.481 814.720 7.305 0.401 o
1 8 2 3731.220 3686.120 31.643 0.020 o
1 8 3 30.910 30.462 1.181 55.078 o
1 8 4 2613.480 2609.700 24.189 0.038 o
1 8 5 208.069 204.352 3.474 3.886 o
1 8 6 653.551 641.157 7.653 0.535 o
1 8 7 324.576 321.576 3.206 2.397 o
1 8 8 1.510 2.740 0.645 216.963 o
1 8 9 26.064 24.953 0.993 78.138 o
1 8 10 240.873 242.150 2.561 4.145 o
1 8 11 26.036 25.202 0.903 91.436 o
1 8 12 552.207 550.704 5.568 0.816 o
1 8 13 28.064 27.614 1.062 67.935 o
1 8 14 568.773 571.319 6.085 0.741 o
1 8 15 72.701 76.101 1.747 20.194 o
1 8 16 96.161 94.504 2.978 8.035 o
1 8 17 0.257 1.449 1.280 55.209 o
1 8 18 23.029 25.112 1.955 22.794 o
1 8 19 15.027 12.804 1.767 28.510 o
1 8 20 200.641 207.529 3.047 4.505 o
1 8 21 0.875 0.735 0.725 172.356 o
1 8 22 146.744 144.808 2.511 7.601 o
1 8 23 0.086 0.715 0.814 136.640 o
1 8 24 16.915 17.281 1.211 58.682 o
1 8 25 11.352 9.737 0.824 127.602 o
1 9 1 5.257 4.953 0.953 98.936 o
1 9 2 2.810 2.531 1.003 89.896 o
1 9 3 88.857 90.245 1.955 15.297 o
1 9 4 64.444 61.431 2.045 17.285 o
1 9 5 27.197 25.906 0.873 95.186 o
1 9 6 206.385 201.335 2.223 5.678 o
1 9 7 186.041 186.258 2.362 6.170 o
1 9 8 1.405 1.677 0.675 198.446 o
1 9 9 73.203 68.905 1.568 23.750 o
1 9 10 3.078 3.097 0.744 162.609 o
1 9 11 71.917 70.682 1.419 26.968 o
1 9 12 6.227 5.360 0.873 117.224 o
1 9 13 3.415 2.015 0.923 105.948 o
1 9 14 80.301 82.444 1.697 19.664 o
1 9 15 3.269 3.087 1.042 83.131 o
1 9 16 9.124 9.648 1.003 88.080 o
1 9 17 31.983 30.790 1.479 36.961 o
1 9 18 0.854 0.973 0.893 113.402 o
1 9 19 30.718 29.986 1.419 40.082 o
1 9 20 0.078 1.151 1.270 56.077 o
1 9 21 25.052 24.854 1.062 70.072 o
1 9 22 26.791 25.013 1.916 23.512 o
1 9 23 9.889 7.861 1.132 69.490 o
1 9 24 2.435 2.630 0.883 115.752 o
1 9 25 2.143 1.936 0.824 133.150 o
1 10 1 1445.280 1441.320 13.171 0.126 o
1 10 2 74.728 78.126 1.995 16.486 o
1 10 3 372.997 365.230 4.169 1.696 o
1 10 4 123.270 125.502 1.668 13.278 o
1 10 5 0.332 1.181 0.675 198.659 o
1 10 6 65.248 64.607 1.171 36.473 o
1 10 7 1505.610 1497.100 12.903 0.119 o
1 10 8 158.120 160.768 1.936 8.719 o
1 10 9 1573.720 1591.590 14.511 0.105 o
1 10 10 190.416 191.340 2.323 6.058 o
1 10 11 138.712 138.842 2.005 9.977 o
1 10 12 17.074 14.690 1.012 82.700 o
1 10 13 44.812 44.597 1.330 39.453 o
1 10 14 618.171 651.202 7.127 0.585 o
1 10 15 264.849 272.940 3.812 2.717 o
1 10 16 41.078 42.522 0.963 65.581 o
1 10 17 106.720 107.933 1.628 15.988 o
1 10 18 63.212 63.287 1.677 23.430 o
1 10 19 103.907 103.814 2.114 12.397 o
1 10 20 86.660 82.027 2.511 11.029 o
1 10 21 20.867 20.080 1.479 39.379 o
1 10 22 30.517 30.303 1.439 39.107 o
1 10 23 44.758 47.892 1.380 36.885 o
1 10 24 11.731 9.817 1.042 80.931 o
1 10 25 55.277 52.150 1.261 38.339 o
1 11 1 232.709 236.274 2.372 4.529 o
1 11 2 238.709 240.413 2.571 4.184 o
1 11 3 30.892 31.088 0.834 95.619 o
1 11 4 11.271 11.385 0.705 170.726 o
1 11 5 38.370 38.145 0.903 75.387 o
1 11 6 1.727 0.993 0.655 210.644 o
1 11 7 184.672 183.399 2.114 6.766 o
1 11 8 10.680 9.092 0.923 102.964 o
1 11 9 44.526 44.686 1.409 36.091 o
1 11 10 19.133 18.631 1.042 76.674 o
1 11 11 54.370 54.145 1.350 34.870 o
1 11 12 4.136 4.159 0.973 95.215 o
1 11 13 34.915 34.572 1.658 29.529 o
1 11 14 7.692 7.276 1.072 77.759 o
1 11 15 23.541 22.839 0.794 117.088 o
1 11 16 0.053 0.288 0.318 897.223 o
1 11 17 10.686 9.767 0.695 177.134 o
1 11 18 3.768 3.553 0.715 176.001 o
1 11 19 4.915 6.362 1.270 55.815 o
1 11 20 4.501 5.191 1.400 46.077 o
1 11 21 11.562 9.638 1.300 52.567 o
1 11 22 0.058 0.496 0.546 303.724 o
1 11 23 0.065 0.476 0.506 353.233 o
1 11 24 5.006 5.757 0.635 220.356 o
1 12 1 70.267 69.004 1.221 32.668 o
1 12 2 231.225 232.125 2.809 4.122 o
1 12 3 125.118 124.370 1.727 12.794 o
1 12 4 427.600 431.048 4.149 1.383 o
1 12 5 8.540 8.169 0.774 146.475 o
1 12 6 1330.950 1348.690 12.020 0.148 o
1 12 7 438.963 442.155 4.278 1.310 o
1 12 8 149.502 145.284 2.154 8.708 o
1 12 9 87.642 91.585 1.648 18.891 o
1 12 10 203.720 211.231 3.385 4.002 o
1 12 11 44.575 45.738 2.025 19.548 o
1 12 12 532.901 548.242 5.916 0.816 o
1 12 13 72.694 72.766 1.598 22.965 o
1 12 14 545.617 563.399 5.300 0.839 o
1 12 15 14.346 13.717 0.804 129.529 o
1 12 16 10.934 10.025 0.804 133.895 o
1 12 17 33.667 34.869 1.012 68.080 o
1 12 18 35.175 33.549 1.112 58.376 o
1 12 19 10.084 10.581 1.102 72.915 o
1 12 20 142.524 145.770 2.412 8.061 o
1 12 21 21.017 23.594 1.320 48.450 o
1 12 22 130.273 133.840 2.134 9.958 o
1 12 23 6.309 4.715 0.774 148.843 o
1 12 24 0.243 0.387 0.516 339.764 o
1 13 1 27.886 26.859 0.873 94.091 o
1 13 2 0.061 0.437 0.437 474.563 o
1 13 3 47.909 47.962 1.429 34.213 o
1 13 4 1.212 1.012 0.715 177.118 o
1 13 5 36.794 35.852 1.052 62.160 o
1 13 6 34.792 35.018 1.112 58.215 o
1 13 7 10.595 11.534 1.280 54.181 o
1 13 8 12.273 11.434 1.082 74.917 o
1 13 9 35.453 34.869 1.211 50.495 o
1 13 10 6.488 5.003 1.072 78.131 o
1 13 11 17.996 18.472 1.171 62.072 o
1 13 12 7.520 6.998 1.151 67.560 o
1 13 13 7.083 6.442 0.754 155.683 o
1 13 14 83.500 86.871 1.955 15.873 o
1 13 15 1.612 0.526 0.526 326.606 o
1 13 16 1.967 1.906 1.151 68.231 o
1 13 17 18.472 17.152 0.854 111.205 o
1 13 18 3.500 3.127 0.864 120.905 o
1 13 19 10.521 10.621 0.933 100.605 o
1 13 20 0.089 0.447 0.476 398.764 o
1 13 21 6.532 6.541 1.052 80.953 o
1 13 22 6.440 5.946 1.022 85.757 o
1 13 23 4.126 2.998 0.586 261.136 o
1 14 1 1142.910 1167.810 10.899 0.194 o
1 14 2 1.422 1.866 0.864 121.284 o
1 14 3 7.481 8.050 0.923 104.341 o
1 14 4 112.915 119.159 2.065 11.706 o
1 14 5 71.468 70.900 1.449 26.364 o
1 14 6 29.179 27.078 1.161 57.970 o
1 14 7 360.831 367.036 4.526 1.644 o
1 14 8 4.144 3.613 1.022 86.265 o
1 14 9 213.248 218.844 3.236 4.003 o
1 14 10 3.096 1.945 1.032 84.794 o
1 14 11 160.426 162.327 1.985 8.421 o
1 14 12 4.304 5.112 0.744 161.740 o
1 14 13 58.728 59.922 1.171 39.540 o
1 14 14 12.231 12.278 0.814 128.981 o
1 14 15 202.623 209.206 2.491 5.258 o
1 14 16 11.435 10.680 0.774 143.177 o
1 14 17 238.784 249.187 2.779 3.914 o
1 14 18 0.246 0.407 0.437 474.527 o
1 14 19 75.205 76.181 1.380 26.618 o
1 14 20 4.218 4.020 0.814 135.717 o
1 14 21 0.015 0.586 0.566 282.784 o
1 14 22 22.473 22.740 0.854 104.981 o
1 15 1 34.028 34.055 1.578 32.389 o
1 15 2 70.832 70.592 1.906 18.303 o
1 15 3 40.275 37.778 1.638 29.290 o
1 15 4 25.389 24.576 1.211 55.467 o
1 15 5 41.192 42.165 1.419 36.692 o
1 15 6 24.370 24.785 1.330 46.983 o
1 15 7 25.203 24.427 1.439 40.507 o
1 15 8 0.213 0.675 0.675 198.686 o
1 15 9 4.552 4.288 0.844 126.242 o
1 15 10 22.448 22.293 0.883 99.252 o
1 15 11 4.000 5.082 0.774 149.772 o
1 15 12 1.002 0.357 0.387 603.420 o
1 15 13 5.219 4.814 0.764 153.188 o
1 15 14 0.039 1.151 1.310 52.730 o
1 15 15 25.517 25.351 1.012 75.740 o
1 15 16 8.146 8.784 0.725 166.596 o
1 15 17 0.760 0.347 0.377 635.832 o
1 15 18 4.577 4.844 0.754 157.490 o
1 15 19 1.692 2.392 0.725 172.096 o
1 15 20 0.024 0.635 0.725 172.410 o
1 15 21 1.732 1.092 0.665 204.398 o
1 16 1 197.323 198.675 3.782 3.685 o
1 16 2 697.119 728.326 12.507 0.315 o
1 16 3 6.858 7.266 1.003 88.933 o
1 16 4 712.041 740.048 8.616 0.429 o
1 16 5 219.355 225.594 3.206 3.911 o
1 16 6 276.287 292.107 3.861 2.535 o
1 16 7 27.153 25.628 0.953 82.720 o
1 16 8 46.416 47.217 1.132 48.868 o
1 16 9 3.267 2.759 0.804 139.496 o
1 16 10 207.110 216.283 2.452 5.142 o
1 16 11 6.187 5.618 0.794 141.444 o
1 16 12 99.789 101.323 1.499 18.524 o
1 16 13 0.802 0.764 0.605 246.812 o
1 16 14 63.357 64.865 1.360 31.006 o
1 16 15 7.693 7.196 0.725 167.666 o
1 16 16 0.652 0.615 0.546 303.625 o
1 16 17 26.472 28.646 1.012 74.249 o
1 16 18 1.586 1.896 0.685 192.676 o
1 16 19 0.784 0.506 0.447 453.442 o
1 16 20 8.171 6.839 0.546 288.563 o
1 16 21 3.570 2.313 1.717 30.672 o
1 17 1 0.316 2.223 1.548 37.751 o
1 17 2 6.838 7.980 1.201 62.166 o
1 17 3 46.765 44.289 1.945 20.864 o
1 17 4 28.540 29.212 1.360 43.808 o
1 17 5 58.251 59.386 1.757 22.694 o
1 17 6 2.242 0.913 0.784 147.017 o
1 17 7 9.343 8.149 0.834 126.397 o
1 17 8 10.280 9.896 0.864 117.140 o
1 17 9 0.672 1.300 1.459 42.515 o
1 17 10 1.177 0.913 0.725 172.312 o
1 17 11 13.908 13.033 1.022 82.753 o
1 17 12 0.082 1.270 1.419 44.930 o
1 17 13 35.553 35.376 1.330 43.111 o
1 17 14 7.832 6.700 0.744 159.153 o
1 17 15 16.624 14.402 1.092 71.938 o
1 17 16 0.005 0.496 0.486 382.661 o
1 17 17 9.412 8.844 0.834 126.164 o
1 17 18 2.837 2.432 0.536 313.000 o
1 17 19 4.533 3.583 0.526 321.668 o
1 17 20 0.387 0.367 0.397 574.110 o
1 18 1 57.178 54.632 2.253 15.318 o
1 18 2 78.743 78.930 2.204 13.957 o
1 18 3 128.330 132.579 1.936 11.087 o
1 18 4 5.935 6.491 0.933 102.822 o
1 18 5 29.641 28.973 0.923 83.874 o
1 18 6 25.403 25.033 0.953 84.151 o
1 18 7 189.753 200.114 2.620 5.432 o
1 18 8 87.205 91.258 1.479 21.322 o
1 18 9 328.413 344.693 4.099 1.965 o
1 18 10 8.294 6.819 0.824 130.304 o
1 18 11 76.857 77.362 1.598 22.020 o
1 18 12 77.757 81.759 1.797 18.590 o
1 18 13 0.951 0.407 0.407 546.066 o
1 18 14 66.975 66.572 1.707 22.147 o
1 18 15 69.477 71.734 1.806 19.860 o
1 18 16 17.680 18.412 0.834 116.129 o
1 18 17 68.346 67.972 1.767 20.843 o
1 18 18 22.486 19.375 1.320 48.576 o
1 18 19 53.902 47.753 3.146 8.535 o
1 19 1 10.677 11.732 1.598 35.008 o
1 19 2 18.147 19.494 1.072 73.006 o
1 19 3 12.403 12.864 1.350 48.572 o
1 19 4 2.341 1.797 0.873 118.456 o
1 19 5 67.953 68.597 1.995 17.408 o
1 19 6 10.031 9.410 0.784 141.395 o
1 19 7 5.882 3.375 0.784 145.636 o
1 19 8 2.787 1.429 0.764 154.588 o
1 19 9 18.961 18.988 0.873 105.577 o
1 19 10 8.088 6.660 0.744 158.979 o
1 19 11 0.075 1.062 1.191 63.803 o
1 19 12 0.741 0.625 0.615 238.940 o
1 19 13 1.842 2.154 0.913 108.424 o
1 19 14 0.080 0.536 0.536 315.073 o
1 19 15 0.074 0.596 0.546 303.718 o
1 19 16 6.067 6.541 0.735 164.682 o
1 19 17 2.173 1.955 0.516 338.321 o
1 20 1 3.701 1.588 1.648 33.314 o
1 20 2 72.314 73.937 2.610 11.029 o
1 20 3 75.658 77.927 1.936 17.148 o
1 20 4 182.232 188.511 2.342 6.284 o
1 20 5 6.275 6.154 1.082 76.665 o
1 20 6 93.026 94.385 2.213 12.585 o
1 20 7 53.313 51.922 1.261 38.982 o
1 20 8 5.168 2.918 0.784 146.003 o
1 20 9 50.883 51.495 1.588 28.225 o
1 20 10 20.337 21.063 1.727 29.257 o
1 20 11 0.022 0.486 0.506 353.237 o
1 20 12 104.036 107.556 2.094 12.415 o
1 20 13 34.258 37.142 1.241 48.538 o
1 20 14 99.271 100.042 2.362 11.066 o
1 20 15 0.060 0.476 0.437 474.560 o
1 20 16 6.148 5.281 0.476 383.561 o
1 21 1 0.633 1.003 1.132 70.690 o
1 21 2 16.639 16.616 1.201 59.748 o
1 21 3 0.027 0.675 0.645 217.459 o
1 21 4 28.817 26.065 1.082 65.842 o
1 21 5 1.512 1.151 0.814 136.540 o
1 21 6 0.008 0.844 0.943 101.803 o
1 21 7 7.895 6.799 0.844 124.565 o
1 21 8 0.599 0.506 0.496 367.393 o
1 21 9 0.827 1.122 0.824 133.328 o
1 21 10 0.085 0.357 0.397 574.219 o
1 21 11 4.663 3.980 0.744 161.834 o
1 21 12 3.164 3.385 0.665 203.412 o
1 21 13 0.265 0.278 0.298 1020.670 o
1 21 14 0.002 0.288 0.288 1092.470 o
1 22 1 100.019 103.606 2.571 9.736 o
1 22 2 53.172 56.001 4.983 3.536 o
1 22 3 15.010 12.447 1.419 43.788 o
1 22 4 100.970 101.223 1.767 15.602 o
1 22 5 25.524 26.125 1.677 30.299 o
1 22 6 0.851 0.576 0.556 292.841 o
1 22 7 18.387 19.256 0.983 85.627 o
1 22 8 10.670 10.561 1.132 69.097 o
1 22 9 31.885 29.142 0.794 102.599 o
1 22 10 2.235 2.382 0.596 254.240 o
1 22 11 69.972 67.684 1.003 40.015 o
1 22 12 3.099 2.670 0.447 448.570 o
1 22 13 8.844 5.926 0.864 118.799 o
1 23 1 22.003 18.710 3.067 9.507 o
1 23 2 1.904 2.084 1.866 25.988 o
1 23 3 29.174 28.924 3.345 7.933 o
1 23 4 1.320 2.164 0.953 99.622 o
1 23 5 0.923 1.390 0.893 113.388 o
1 23 6 0.382 0.576 0.665 204.653 o
1 23 7 0.578 0.347 0.427 496.736 o
1 23 8 0.968 0.794 0.824 133.329 o
1 23 9 2.002 1.846 0.625 230.904 o
1 23 10 0.118 0.328 0.328 843.635 o
2 0 0 28129.200 21030.500 247.550 0.000 o
2 0 2 14027.000 12278.300 164.907 0.001 o
2 0 4 1236.690 1200.950 9.797 0.185 o
2 0 6 9297.890 8959.890 94.027 0.003 o
2 0 8 2260.920 2257.680 25.033 0.046 o
2 0 10 324.702 306.439 6.660 1.275 o
2 0 12 44.565 40.646 3.414 7.450 o
2 0 14 176.499 175.290 2.660 5.949 o
2 0 16 587.232 604.094 9.102 0.517 o
2 0 18 164.028 166.307 3.067 5.475 o
2 0 20 3.955 2.303 1.340 50.329 o
2 0 22 7.167 6.253 1.132 70.022 o
2 0 24 23.881 23.852 1.707 29.541 o
2 0 26 85.066 75.198 1.290 26.467 o
2 1 0 2212.600 2222.460 18.115 0.056 o
2 1 1 890.815 932.956 7.335 0.337 o
2 1 2 48.762 50.274 0.824 68.799 o
2 1 3 3866.610 3712.910 28.447 0.020 o
2 1 4 149.703 151.398 1.737 10.121 o
2 1 5 709.891 685.198 6.174 0.541 o
2 1 6 0.352 1.300 0.526 326.952 o
2 1 7 1740.340 1713.230 14.114 0.092 o
2 1 8 1133.380 1092.670 9.578 0.215 o
2 1 9 119.808 114.077 2.660 8.441 o
2 1 10 7.650 6.889 1.221 60.151 o
2 1 11 0.948 2.481 1.400 46.202 o
2 1 12 176.160 176.153 4.060 3.676 o
2 1 13 259.560 260.086 2.650 3.660 o
2 1 14 66.468 66.652 1.499 26.561 o
2 1 15 138.127 140.232 2.521 7.930 o
2 1 16 24.704 22.780 1.201 56.774 o
2 1 17 3.538 4.129 0.873 118.080 o
2 1 18 36.671 37.331 1.201 50.299 o
2 1 19 15.260 13.598 0.973 90.254 o
2 1 20 32.390 31.286 1.409 40.130 o
2 1 21 156.871 165.086 3.573 4.653 o
2 1 22 0.075 1.360 0.794 143.547 o
2 1 23 7.287 7.037 0.764 151.436 o
2 1 24 0.519 0.854 0.774 150.992 o
2 1 25 29.168 25.311 4.536 4.356 o
2 1 26 0.139 0.367 0.387 604.026 o
2 1 27 1.208 1.191 0.794 143.476 o
2 2 0 1239.350 1238.430 12.050 0.165 o
2 2 1 625.050 602.228 5.201 0.712 o
2 2 2 10.314 9.846 0.476 356.278 o
2 2 3 837.920 880.439 7.623 0.364 o
2 2 4 445.306 434.026 4.050 1.340 o
2 2 5 5035.740 4907.020 41.966 0.011 o
2 2 6 15.759 15.127 0.754 143.114 o
2 2 7 1172.630 1132.340 9.678 0.203 o
2 2 8 85.776 85.828 1.767 17.913 o
2 2 9 0.367 1.141 0.834 130.196 o
2 2 10 6.280 6.551 1.658 32.818 o
2 2 11 735.647 739.611 8.169 0.433 o
2 2 12 69.073 70.185 1.797 20.146 o
2 2 13 1800.650 1797.760 15.593 0.083 o
2 2 14 0.111 1.201 1.320 51.940 o
2 2 15 818.311 821.301 7.692 0.385 o
2 2 16 42.474 42.691 1.241 44.935 o
2 2 17 0.898 0.864 0.695 187.430 o
2 2 18 10.661 10.194 0.943 98.594 o
2 2 19 274.616 281.496 3.256 2.946 o
2 2 20 6.865 8.228 0.913 106.753 o
2 2 21 276.557 287.154 4.348 2.292 o
2 2 22 15.978 16.874 1.022 81.203 o
2 2 23 183.676 189.365 2.452 6.015 o
2 2 24 1.618 1.955 0.883 115.878 o
2 2 25 0.037 0.774 0.873 118.643 o
2 2 26 5.774 4.328 0.715 174.723 o
2 2 27 88.421 84.449 2.601 10.341 o
2 3 0 12881.400 11934.200 128.658 0.002 o
2 3 1 857.122 852.269 6.730 0.381 o
2 3 2 392.052 389.290 3.544 1.717 o
2 3 3 744.454 724.475 6.482 0.490 o
2 3 4 1040.300 982.605 8.755 0.258 o
2 3 5 12.256 11.325 0.695 174.010 o
2 3 6 17.346 17.251 0.824 119.516 o
2 3 7 12.766 11.802 0.983 89.958 o
2 3 8 108.883 105.164 1.767 14.689 o
2 3 9 1.677 1.459 1.042 83.286 o
2 3 10 52.664 51.902 1.598 27.643 o
2 3 11 3.690 3.643 1.022 86.313 o
2 3 12 32.176 32.447 1.777 26.391 o
2 3 13 0.036 0.447 0.407 546.552 o
2 3 14 0.233 1.171 1.300 53.537 o
2 3 15 7.988 7.534 0.784 143.459 o
2 3 16 26.450 28.944 1.032 71.788 o
2 3 17 28.863 26.413 0.993 75.962 o
2 3 18 1.087 0.834 0.665 204.555 o
2 3 19 0.164 0.983 0.744 163.327 o
2 3 20 23.008 20.775 1.012 78.366 o
2 3 21 26.610 25.787 1.231 53.345 o
2 3 22 41.978 40.874 1.529 32.434 o
2 3 23 5.792 4.635 0.893 112.352 o
2 3 24 2.772 2.432 0.764 154.476 o
2 3 25 0.346 0.566 0.685 192.965 o
2 3 26 15.968 16.884 0.844 115.857 o
2 3 27 1.095 1.340 1.191 63.789 o
2 4 0 1693.390 1747.190 14.075 0.094 o
2 4 1 2.459 2.670 0.427 492.379 o
2 4 2 4043.630 4017.370 32.467 0.017 o
2 4 3 261.456 263.818 2.819 3.482 o
2 4 4 674.306 684.900 5.866 0.584 o
2 4 5 2.988 3.782 0.695 186.437 o
2 4 6 2108.030 2081.610 17.370 0.062 o
2 4 7 217.902 211.132 2.749 4.580 o
2 4 8 3608.470 3520.870 32.567 0.020 o
2 4 9 10.058 10.313 1.151 66.919 o
2 4 10 1305.490 1295.060 11.970 0.154 o
2 4 11 19.751 19.802 0.953 89.577 o
2 4 12 23.453 22.551 1.062 71.352 o
2 4 13 17.515 16.864 0.645 182.951 o
2 4 14 359.449 360.426 3.395 1.990 o
2 4 15 4.540 4.457 0.715 175.402 o
2 4 16 527.657 542.237 5.687 0.848 o
2 4 17 3.868 3.682 0.744 162.229 o
2 4 18 142.169 146.098 2.392 8.137 o
2 4 19 0.278 0.814 0.675 198.678 o
2 4 20 22.380 22.889 1.062 71.761 o
2 4 21 26.346 26.274 1.052 70.235 o
2 4 22 0.960 0.447 0.457 433.875 o
2 4 23 1.422 0.824 0.655 210.734 o
2 4 24 71.589 71.486 1.221 31.937 o
2 4 25 1.380 2.144 0.844 127.044 o
2 4 26 85.135 80.171 2.313 12.611 o
2 5 0 2069.150 2030.800 18.065 0.063 o
2 5 1 1648.160 1643.060 12.794 0.103 o
2 5 2 552.281 558.714 5.112 0.848 o
2 5 3 153.623 161.016 2.174 8.141 o
2 5 4 830.931 797.995 8.060 0.375 o
2 5 5 20.042 19.772 0.735 140.565 o
2 5 6 401.772 404.457 4.308 1.481 o
2 5 7 137.309 131.844 2.601 7.816 o
2 5 8 12.816 12.814 1.132 68.396 o
2 5 9 418.982 421.787 5.052 1.261 o
2 5 10 10.952 11.177 0.784 139.955 o
2 5 11 32.039 30.681 0.953 77.380 o
2 5 12 16.961 16.427 0.854 112.786 o
2 5 13 12.841 12.427 0.605 221.349 o
2 5 14 2.510 3.534 0.556 290.975 o
2 5 15 41.192 41.847 0.933 68.545 o
2 5 16 0.139 0.715 0.566 282.769 o
2 5 17 0.767 0.695 0.596 255.117 o
2 5 18 10.210 10.839 0.834 125.088 o
2 5 19 90.241 91.020 1.489 20.732 o
2 5 20 19.461 19.077 0.983 85.100 o
2 5 21 32.904 31.763 1.320 44.804 o
2 5 22 0.076 1.261 0.903 110.945 o
2 5 23 0.671 0.526 0.476 398.605 o
2 5 24 10.716 10.988 0.814 130.601 o
2 5 25 0.854 1.181 0.744 163.270 o
2 5 26 0.048 0.377 0.387 604.048 o
2 6 0 971.986 969.791 9.092 0.274 o
2 6 1 275.150 267.590 2.799 3.311 o
2 6 2 87.139 87.466 1.479 21.629 o
2 6 3 2297.880 2247.970 21.489 0.050 o
2 6 4 8.905 6.621 0.804 136.368 o
2 6 5 2316.780 2287.430 19.564 0.051 o
2 6 6 186.329 180.560 2.610 5.751 o
2 6 7 430.550 438.989 6.392 1.004 o
2 6 8 423.527 420.715 5.697 1.141 o
2 6 9 0.609 1.896 0.715 177.139 o
2 6 10 3.955 4.218 0.615 236.344 o
2 6 11 377.685 378.590 3.921 1.712 o
2 6 12 237.401 239.281 2.898 3.890 o
2 6 13 1334.020 1343.180 11.087 0.153 o
2 6 14 30.376 29.420 0.804 102.455 o
2 6 15 684.058 692.404 6.184 0.559 o
2 6 16 65.937 66.791 1.241 33.647 o
2 6 17 3.296 2.442 0.744 162.643 o
2 6 18 29.922 27.921 1.340 44.808 o
2 6 19 233.534 244.353 3.266 3.561 o
2 6 20 15.620 15.187 1.241 56.496 o
2 6 21 225.556 231.271 4.010 3.052 o
2 6 22 7.154 5.678 0.705 178.088 o
2 6 23 101.064 99.159 2.164 12.351 o
2 6 24 2.826 1.717 0.804 139.697 o
2 6 25 0.010 0.278 0.308 956.059 o
2 6 26 0.728 0.943 1.072 78.761 o
2 7 0 90.546 98.454 3.474 6.309 o
2 7 1 1085.860 1072.660 9.112 0.232 o
2 7 2 92.916 87.883 1.578 19.361 o
2 7 3 583.171 567.409 6.908 0.669 o
2 7 4 94.814 87.327 1.906 15.424 o
2 7 5 4.164 4.477 1.062 79.913 o
2 7 6 142.804 140.559 4.139 4.036 o
2 7 7 335.846 331.909 4.794 1.729 o
2 7 8 339.328 334.867 3.375 2.189 o
2 7 9 531.285 535.944 4.745 0.933 o
2 7 10 37.284 36.547 1.022 64.416 o
2 7 11 144.090 144.232 1.936 9.840 o
2 7 12 17.053 17.023 0.844 114.867 o
2 7 13 131.043 130.207 1.846 11.464 o
2 7 14 14.026 14.045 0.784 135.805 o
2 7 15 61.738 59.922 1.201 37.354 o
2 7 16 4.555 4.923 0.685 190.650 o
2 7 17 20.514 22.283 0.933 91.674 o
2 7 18 0.047 0.983 1.112 73.244 o
2 7 19 121.340 124.400 1.866 12.213 o
2 7 20 49.044 50.552 1.141 46.487 o
2 7 21 20.260 19.455 0.963 87.724 o
2 7 22 11.028 10.015 0.774 143.821 o
2 7 23 5.936 4.854 0.903 109.854 o
2 7 24 2.845 1.975 0.645 216.575 o
2 7 25 6.005 5.221 0.993 91.079 o
2 7 26 0.197 0.983 1.112 73.243 o
2 8 0 5546.920 5494.330 59.634 0.008 o
2 8 1 101.122 99.377 1.658 16.761 o
2 8 2 2096.220 2102.660 18.293 0.061 o
2 8 3 0.362 1.241 1.062 80.243 o
2 8 4 84.353 79.704 1.787 18.135 o
2 8 5 49.920 46.602 1.777 23.934 o
2 8 6 1887.090 1868.630 16.586 0.075 o
2 8 7 77.117 75.714 1.231 29.613 o
2 8 8 1348.430 1334.250 12.030 0.146 o
2 8 9 76.182 77.064 1.241 29.443 o
2 8 10 317.583 314.350 3.186 2.484 o
2 8 11 0.138 0.536 0.516 339.768 o
2 8 12 60.446 59.644 1.270 35.296 o
2 8 13 64.375 63.118 1.469 28.012 o
2 8 14 99.342 100.429 1.975 13.904 o
2 8 15 86.796 84.270 2.213 13.237 o
2 8 16 378.426 393.022 4.635 1.508 o
2 8 17 9.618 9.717 0.973 93.259 o
2 8 18 126.993 128.688 2.084 10.507 o
2 8 19 33.385 32.854 1.439 38.343 o
2 8 20 22.330 22.164 1.151 62.174 o
2 8 21 65.440 69.133 2.402 13.050 o
2 8 22 0.013 0.526 0.546 303.726 o
2 8 23 0.210 0.328 0.347 749.937 o
2 8 24 34.350 34.016 1.320 44.148 o
2 8 25 5.299 4.794 0.883 114.977 o
2 9 0 27.592 23.445 1.479 38.234 o
2 9 1 131.474 132.748 2.204 9.608 o
2 9 2 378.494 386.838 4.298 1.599 o
2 9 3 1.136 1.390 1.042 83.308 o
2 9 4 1.246 1.469 0.943 101.753 o
2 9 5 82.436 82.374 1.290 26.255 o
2 9 6 263.359 267.153 2.720 3.512 o
2 9 7 75.073 70.751 1.181 32.121 o
2 9 8 24.805 24.695 0.873 97.971 o
2 9 9 66.175 65.878 1.280 32.498 o
2 9 10 83.648 82.871 1.687 19.374 o
2 9 11 9.377 8.864 0.893 110.356 o
2 9 12 162.509 164.103 2.839 6.021 o
2 9 13 49.785 48.547 1.638 27.249 o
2 9 14 20.961 19.584 1.102 68.359 o
2 9 15 28.157 24.735 1.370 43.776 o
2 9 16 30.523 30.949 1.181 55.130 o
2 9 17 0.077 0.635 0.625 231.483 o
2 9 18 2.124 2.412 1.102 74.492 o
2 9 19 40.700 39.673 1.261 44.889 o
2 9 20 11.634 10.224 1.141 67.773 o
2 9 21 23.328 22.492 0.983 81.917 o
2 9 22 25.369 23.127 1.538 35.835 o
2 9 23 21.427 18.551 1.181 60.142 o
2 9 24 0.884 0.526 0.506 353.037 o
2 9 25 5.654 4.864 0.754 156.968 o
2 10 0 608.785 621.068 7.454 0.587 o
2 10 1 71.726 71.972 1.787 19.915 o
2 10 2 20.593 21.321 0.923 93.702 o
2 10 3 764.822 761.150 6.700 0.457 o
2 10 4 68.278 64.984 1.132 36.724 o
2 10 5 1868.970 1871.670 16.199 0.077 o
2 10 6 6.815 6.829 0.685 188.089 o
2 10 7 634.858 643.937 5.826 0.643 o
2 10 8 51.231 50.711 1.112 47.145 o
2 10 9 74.270 74.582 1.419 26.113 o
2 10 10 36.451 35.525 1.181 52.084 o
2 10 11 528.398 543.567 5.946 0.823 o
2 10 12 2.292 1.896 0.913 108.394 o
2 10 13 633.751 640.165 7.851 0.540 o
2 10 14 17.587 18.234 1.300 51.029 o
2 10 15 160.026 163.845 2.442 7.077 o
2 10 16 6.638 6.243 0.725 168.842 o
2 10 17 3.687 4.278 0.784 146.278 o
2 10 18 2.918 3.454 0.993 91.646 o
2 10 19 51.095 51.217 1.936 20.422 o
2 10 20 0.941 1.032 1.151 68.269 o
2 10 21 140.764 144.540 3.474 5.214 o
2 10 22 8.003 8.248 1.161 66.276 o
2 10 23 88.468 87.159 1.747 17.799 o
2 10 24 4.110 3.424 0.913 108.041 o
2 10 25 0.661 1.409 1.300 53.533 o
2 11 0 78.041 75.089 2.204 14.113 o
2 11 1 0.669 2.174 0.635 224.116 o
2 11 2 0.490 0.675 0.506 353.138 o
2 11 3 464.776 466.463 4.258 1.208 o
2 11 4 50.490 47.167 1.052 51.814 o
2 11 5 24.327 23.147 0.893 95.450 o
2 11 6 26.950 26.393 1.052 69.901 o
2 11 7 235.616 238.080 2.601 4.223 o
2 11 8 11.631 10.680 0.854 118.753 o
2 11 9 28.253 26.373 1.062 68.149 o
2 11 10 79.203 79.565 1.558 22.187 o
2 11 11 0.317 1.270 1.400 46.212 o
2 11 12 0.735 0.854 0.725 172.363 o
2 11 13 0.859 0.993 0.824 133.330 o
2 11 14 1.188 0.784 0.715 177.136 o
2 11 15 16.383 15.593 0.645 186.852 o
2 11 16 0.136 0.854 0.963 97.647 o
2 11 17 24.422 22.462 0.913 92.165 o
2 11 18 53.996 50.373 1.370 34.714 o
2 11 19 34.305 32.447 1.955 21.964 o
2 11 20 0.026 1.221 1.350 49.674 o
2 11 21 1.479 1.588 1.102 74.535 o
2 11 22 9.777 9.995 1.092 74.346 o
2 11 23 7.259 5.836 0.834 127.991 o
2 11 24 0.449 0.596 0.665 204.647 o
2 12 0 720.570 717.010 6.740 0.499 o
2 12 1 0.293 0.437 0.407 546.477 o
2 12 2 491.402 491.109 4.417 1.092 o
2 12 3 22.494 23.921 0.883 98.514 o
2 12 4 118.829 117.502 1.687 13.871 o
2 12 5 9.107 8.586 1.042 81.761 o
2 12 6 195.569 196.263 2.422 5.683 o
2 12 7 239.758 249.783 3.067 3.633 o
2 12 8 927.340 935.845 9.013 0.294 o
2 12 9 13.404 13.171 0.983 89.428 o
2 12 10 506.079 520.976 5.747 0.891 o
2 12 11 98.836 102.246 2.164 12.391 o
2 12 12 80.586 79.138 1.658 20.426 o
2 12 13 26.694 26.294 1.261 51.021 o
2 12 14 83.528 83.416 1.310 25.526 o
2 12 15 3.705 3.514 0.744 162.323 o
2 12 16 296.129 305.338 3.067 2.751 o
2 12 17 15.218 14.998 0.923 99.222 o
2 12 18 145.481 147.299 3.107 5.935 o
2 12 19 4.108 3.583 0.883 115.395 o
2 12 20 32.159 30.294 1.300 46.379 o
2 12 21 48.043 52.388 1.548 29.772 o
2 12 22 13.669 14.353 1.022 82.600 o
2 12 23 6.742 7.246 0.725 168.395 o
2 13 0 0.123 0.883 0.774 151.009 o
2 13 1 3.157 3.325 0.715 176.302 o
2 13 2 125.266 120.499 2.144 10.512 o
2 13 3 199.174 202.874 2.561 5.294 o
2 13 4 7.289 7.822 0.844 124.608 o
2 13 5 52.404 48.656 1.241 40.662 o
2 13 6 116.911 119.417 1.926 12.321 o
2 13 7 4.984 5.241 0.983 93.095 o
2 13 8 6.384 6.730 1.052 80.962 o
2 13 9 49.721 48.001 1.330 37.670 o
2 13 10 14.066 13.281 1.062 76.844 o
2 13 11 235.032 240.661 3.385 3.457 o
2 13 12 0.251 0.566 0.536 315.052 o
2 13 13 86.638 88.816 1.588 20.003 o
2 13 14 1.141 1.916 0.794 143.445 o
2 13 15 148.597 156.411 2.144 8.542 o
2 13 16 3.165 2.174 0.774 150.489 o
2 13 17 24.182 23.246 0.913 92.047 o
2 13 18 6.292 6.879 0.864 119.618 o
2 13 19 13.482 13.003 1.211 59.830 o
2 13 20 11.983 10.263 1.042 80.796 o
2 13 21 12.099 12.725 1.022 83.432 o
2 13 22 5.030 4.754 1.052 81.303 o
2 13 23 3.662 2.025 0.685 191.941 o
2 14 0 441.502 457.212 8.228 0.754 o
2 14 1 297.702 299.730 4.089 2.258 o
2 14 2 76.238 75.287 1.866 18.122 o
2 14 3 957.468 991.459 9.698 0.266 o
2 14 4 47.879 48.914 1.320 38.469 o
2 14 5 514.847 529.016 5.658 0.880 o
2 14 6 97.963 100.171 2.174 12.431 o
2 14 7 53.531 51.515 1.926 20.382 o
2 14 8 108.207 108.032 2.740 8.560 o
2 14 9 31.053 32.378 1.479 36.984 o
2 14 10 3.952 2.323 1.221 60.607 o
2 14 11 116.343 118.494 1.598 14.718 o
2 14 12 93.282 96.082 2.025 14.078 o
2 14 13 294.000 308.663 3.345 2.614 o
2 14 14 11.980 11.355 0.774 142.379 o
2 14 15 132.290 135.993 2.124 9.849 o
2 14 16 17.875 15.703 0.943 93.672 o
2 14 17 3.399 3.335 0.744 162.464 o
2 14 18 0.064 0.764 0.923 106.229 o
2 14 19 62.425 60.865 1.231 35.911 o
2 14 20 3.480 4.238 0.764 154.003 o
2 14 21 71.686 67.327 2.273 14.010 o
2 14 22 1.286 0.913 0.596 254.967 o
2 15 0 58.941 57.212 2.978 9.274 o
2 15 1 187.897 186.635 2.918 5.103 o
2 15 2 8.788 8.655 1.062 78.849 o
2 15 3 111.515 112.757 2.303 10.537 o
2 15 4 0.152 0.457 0.506 353.225 o
2 15 5 57.541 57.828 1.469 29.876 o
2 15 6 14.925 12.695 1.042 79.475 o
2 15 7 90.608 93.442 2.511 10.642 o
2 15 8 17.071 15.713 1.161 63.696 o
2 15 9 28.954 26.393 1.042 69.985 o
2 15 10 121.990 125.770 1.658 13.441 o
2 15 11 25.024 24.626 1.042 72.486 o
2 15 12 2.262 1.806 0.804 139.786 o
2 15 13 54.367 54.810 1.578 27.676 o
2 15 14 0.710 0.774 0.615 238.933 o
2 15 15 11.233 11.127 0.764 146.702 o
2 15 16 2.070 1.677 0.725 172.091 o
2 15 17 1.652 1.141 0.725 172.226 o
2 15 18 60.842 61.927 1.261 35.192 o
2 15 19 11.853 11.573 0.854 118.334 o
2 15 20 0.425 0.695 0.496 367.415 o
2 15 21 2.657 1.211 0.625 230.761 o
2 16 0 633.305 641.713 9.787 0.448 o
2 16 1 36.130 31.981 1.509 34.908 o
2 16 2 227.349 233.862 3.395 3.571 o
2 16 3 42.946 42.284 1.598 29.847 o
2 16 4 0.171 1.340 1.558 37.274 o
2 16 5 3.575 3.722 1.112 73.042 o
2 16 6 135.243 133.909 2.293 9.028 o
2 16 7 8.867 8.616 0.794 139.095 o
2 16 8 319.465 330.589 3.583 2.249 o
2 16 9 44.810 44.269 1.112 51.473 o
2 16 10 150.420 156.639 2.223 8.194 o
2 16 11 4.865 3.960 0.923 105.555 o
2 16 12 16.826 16.259 0.834 117.895 o
2 16 13 38.597 39.634 1.400 38.410 o
2 16 14 23.526 23.395 0.854 103.644 o
2 16 15 47.898 48.408 0.993 56.873 o
2 16 16 92.859 95.556 2.174 12.872 o
2 16 17 5.808 5.747 0.963 96.733 o
2 16 18 79.580 80.816 1.211 28.775 o
2 16 19 40.779 40.328 1.122 53.523 o
2 16 20 28.113 24.666 1.350 44.967 o
2 17 0 4.095 4.109 2.025 22.054 o
2 17 1 1.239 1.806 1.181 64.857 o
2 17 2 13.408 11.246 1.261 55.490 o
2 17 3 39.257 38.542 1.181 50.437 o
2 17 4 2.632 1.469 0.963 97.512 o
2 17 5 7.697 5.439 0.784 144.250 o
2 17 6 32.680 33.301 1.052 65.083 o
2 17 7 12.461 12.457 0.824 125.818 o
2 17 8 8.086 7.157 0.784 143.515 o
2 17 9 76.683 74.573 1.241 29.635 o
2 17 10 3.722 4.000 0.754 158.011 o
2 17 11 12.775 12.239 0.814 128.563 o
2 17 12 4.797 3.831 0.744 161.807 o
2 17 13 5.430 4.477 0.725 170.191 o
2 17 14 0.077 1.141 1.270 56.077 o
2 17 15 5.064 4.615 0.903 110.097 o
2 17 16 7.640 6.700 0.883 113.938 o
2 17 17 1.776 1.380 0.735 167.566 o
2 17 18 0.056 0.337 0.347 750.002 o
2 17 19 47.121 45.430 0.824 72.555 o
2 18 0 37.133 40.368 2.144 18.178 o
2 18 1 31.625 30.452 1.390 41.389 o
2 18 2 15.276 13.539 1.340 48.871 o
2 18 3 189.710 199.846 2.898 4.978 o
2 18 4 0.009 1.231 1.449 43.103 o
2 18 5 326.489 341.626 3.861 2.069 o
2 18 6 0.394 0.645 0.566 282.741 o
2 18 7 125.375 129.691 2.005 10.985 o
2 18 8 33.176 32.676 1.032 66.974 o
2 18 9 42.873 41.678 1.092 54.347 o
2 18 10 61.603 62.622 1.370 31.395 o
2 18 11 218.107 232.770 3.305 3.775 o
2 18 12 2.165 1.876 0.735 167.438 o
2 18 13 83.897 83.982 1.489 22.267 o
2 18 14 11.279 10.988 0.913 104.443 o
2 18 15 4.360 3.772 0.794 142.534 o
2 18 16 3.592 3.405 0.715 176.110 o
2 18 17 0.091 0.675 0.754 159.066 o
2 18 18 9.451 8.109 0.903 108.133 o
2 19 0 29.004 30.482 2.402 15.091 o
2 19 1 59.634 60.339 1.658 24.542 o
2 19 2 4.528 6.134 1.618 34.493 o
2 19 3 105.093 107.725 2.134 12.067 o
2 19 4 1.021 1.151 1.290 54.357 o
2 19 5 15.636 15.643 1.022 81.595 o
2 19 6 1.709 0.635 0.546 303.247 o
2 19 7 42.494 42.979 1.231 45.433 o
2 19 8 4.411 3.851 0.725 170.890 o
2 19 9 45.489 44.378 1.042 55.861 o
2 19 10 36.097 37.093 0.943 73.151 o
2 19 11 27.226 26.929 0.953 82.209 o
2 19 12 0.444 0.963 0.764 154.940 o
2 19 13 0.261 0.596 0.546 303.698 o
2 19 14 0.008 0.645 0.546 303.722 o
2 19 15 4.238 4.268 0.893 112.763 o
2 19 16 0.222 0.784 0.883 115.989 o
2 19 17 5.571 5.707 0.506 342.191 o
2 20 0 104.609 105.094 3.484 6.027 o
2 20 1 0.235 1.370 1.191 63.801 o
2 20 2 47.072 46.641 2.154 17.350 o
2 20 3 2.802 4.089 1.548 37.712 o
2 20 4 5.346 4.735 0.893 112.454 o
2 20 5 24.442 23.097 1.290 49.843 o
2 20 6 2.331 1.350 0.814 136.427 o
2 20 7 38.903 38.046 1.191 50.009 o
2 20 8 77.961 78.335 1.459 24.273 o
2 20 9 0.008 1.429 0.784 147.205 o
2 20 10 156.179 164.252 2.293 7.619 o
2 20 11 55.069 56.766 2.283 15.026 o
2 20 12 42.510 42.393 1.122 52.281 o
2 20 13 6.892 6.948 0.754 155.643 o
2 20 14 7.665 6.938 0.695 182.056 o
2 20 15 0.021 0.298 0.308 956.051 o
2 20 16 93.438 87.258 1.340 22.704 o
2 21 0 0.084 1.727 2.084 20.834 o
2 21 1 0.001 2.948 1.300 53.532 o
2 21 2 1.258 1.330 1.370 48.235 o
2 21 3 32.861 29.926 1.390 41.187 o
2 21 4 22.380 20.695 1.012 78.717 o
2 21 5 26.112 25.867 1.419 41.287 o
2 21 6 0.059 0.784 0.903 110.949 o
2 21 7 4.954 4.496 0.794 142.198 o
2 21 8 21.308 21.142 1.330 47.956 o
2 21 9 31.390 31.098 1.816 25.453 o
2 21 10 1.299 1.330 0.715 177.081 o
2 21 11 24.198 23.216 0.824 109.289 o
2 21 12 13.444 12.884 0.675 180.431 o
2 21 13 20.747 19.673 0.913 95.993 o
2 21 14 0.808 0.675 0.496 367.291 o
2 22 0 96.586 102.941 5.965 2.373 o
2 22 1 62.448 63.456 4.754 3.829 o
2 22 2 23.282 24.427 1.628 32.366 o
2 22 3 213.451 229.336 4.993 2.415 o
2 22 4 15.654 12.467 1.052 77.843 o
2 22 5 67.285 69.113 2.074 16.419 o
2 22 6 25.136 22.154 1.419 41.760 o
2 22 7 3.335 2.849 0.824 132.855 o
2 22 8 7.201 5.320 1.231 59.311 o
2 22 9 5.752 4.784 0.913 107.556 o
2 22 10 3.051 3.673 0.556 290.366 o
2 22 11 46.455 44.458 1.052 54.621 o
2 22 12 0.778 0.476 0.387 603.589 o
2 22 13 40.330 34.383 2.491 13.730 o
2 23 0 0.084 1.429 1.519 39.248 o
2 23 1 2.528 0.605 0.675 198.295 o
2 23 2 0.024 0.794 0.725 172.408 o
2 23 3 26.192 28.556 3.792 6.214 o
2 23 4 0.253 0.486 0.576 273.103 o
2 23 5 13.774 11.951 1.012 84.558 o
2 23 6 0.468 0.615 0.625 231.452 o
2 23 7 34.221 29.152 3.325 7.986 o
2 23 8 2.818 1.727 0.943 101.625 o
2 23 9 4.911 3.583 0.635 221.440 o
2 23 10 0.285 0.367 0.387 603.972 o
2 24 1 8.570 0.645 0.794 141.492 o
2 24 2 32.897 19.593 2.223 17.556 o
2 24 3 26.170 19.514 2.303 16.599 o
2 24 4 2.178 1.916 1.568 36.788 o
2 24 5 4.537 2.541 1.737 29.962 o
3 0 2 1984.870 2009.560 18.601 0.065 o
3 0 4 2007.210 2047.720 19.236 0.063 o
3 0 6 3848.740 3714.690 36.209 0.018 o
3 0 8 4.276 6.601 1.132 70.331 o
3 0 10 117.583 121.770 2.908 7.436 o
3 0 12 573.443 553.810 8.923 0.552 o
3 0 14 2754.910 2758.570 32.467 0.030 o
3 0 16 30.958 31.514 1.499 36.195 o
3 0 18 155.009 156.470 2.958 5.997 o
3 0 20 163.114 173.493 3.633 4.420 o
3 0 22 338.197 350.659 5.449 1.497 o
3 0 24 10.861 10.104 1.102 72.800 o
3 0 26 11.501 9.975 1.062 78.057 o
3 1 1 209.542 198.725 2.005 5.975 o
3 1 2 5818.810 5462.270 42.284 0.009 o
3 1 3 920.830 917.204 7.405 0.327 o
3 1 4 1.665 2.650 0.457 432.053 o
3 1 5 7.013 5.370 0.447 430.078 o
3 1 6 923.413 889.561 7.851 0.323 o
3 1 7 1.155 0.645 0.546 303.475 o
3 1 8 298.511 284.345 4.020 2.332 o
3 1 9 120.675 115.020 1.846 12.728 o
3 1 10 33.643 30.849 1.191 53.262 o
3 1 11 175.383 170.138 3.186 5.011 o
3 1 12 180.380 178.526 3.524 4.332 o
3 1 13 6.774 7.822 0.705 177.505 o
3 1 14 21.697 20.298 0.983 83.514 o
3 1 15 44.876 42.095 1.459 34.342 o
3 1 16 16.322 15.574 1.052 77.053 o
3 1 17 81.042 82.265 1.955 16.267 o
3 1 18 0.280 1.151 1.280 55.210 o
3 1 19 0.503 0.784 0.715 177.205 o
3 1 20 16.664 17.072 1.082 72.730 o
3 1 21 19.172 19.554 1.112 67.877 o
3 1 22 44.711 46.592 1.777 24.490 o
3 1 23 0.097 0.357 0.387 604.039 o
3 1 24 15.482 15.752 0.963 91.377 o
3 1 25 1.275 1.896 2.015 22.293 o
3 1 26 24.767 23.286 1.310 48.374 o
3 1 27 1.433 1.380 1.370 48.233 o
3 2 1 6747.050 6525.240 60.081 0.006 o
3 2 2 82.861 81.948 1.161 28.852 o
3 2 3 1139.900 1155.220 8.973 0.213 o
3 2 4 70.125 67.356 1.191 33.832 o
3 2 5 164.614 161.523 2.174 7.705 o
3 2 6 206.901 206.020 2.273 5.530 o
3 2 7 5848.080 5708.810 50.076 0.008 o
3 2 8 33.253 29.609 1.052 65.767 o
3 2 9 1335.930 1329.810 12.060 0.148 o
3 2 10 15.253 14.164 1.350 48.138 o
3 2 11 183.329 172.739 2.660 5.817 o
3 2 12 22.389 21.866 1.747 28.454 o
3 2 13 48.602 47.416 0.963 58.898 o
3 2 14 2.161 2.442 0.903 110.771 o
3 2 15 1049.180 1063.930 10.095 0.230 o
3 2 16 28.983 29.291 1.409 40.985 o
3 2 17 270.733 281.992 3.276 2.968 o
3 2 18 2.559 2.055 0.943 101.634 o
3 2 19 27.943 28.229 1.231 52.592 o
3 2 20 15.554 16.368 1.032 80.013 o
3 2 21 53.340 53.421 1.727 24.266 o
3 2 22 2.481 2.710 0.824 133.035 o
3 2 23 44.479 44.517 1.042 56.373 o
3 2 24 0.426 0.744 0.625 231.449 o
3 2 25 65.843 69.868 4.903 3.588 o
3 2 26 0.480 0.407 0.427 496.767 o
3 2 27 56.597 49.679 3.097 8.734 o
3 3 1 6703.820 6417.380 53.391 0.006 o
3 3 2 510.073 505.571 4.893 0.986 o
3 3 3 0.768 1.598 0.695 187.398 o
3 3 4 418.068 419.018 4.189 1.426 o
3 3 5 3165.820 3064.100 24.755 0.028 o
3 3 6 390.021 384.546 3.980 1.634 o
3 3 7 1273.300 1257.360 10.899 0.167 o
3 3 8 4.969 5.261 0.883 115.003 o
3 3 9 21.643 24.715 1.092 68.217 o
3 3 10 170.747 167.756 3.256 4.984 o
3 3 11 261.992 264.682 4.586 2.311 o
3 3 12 27.668 25.857 1.409 41.546 o
3 3 13 71.086 70.483 1.270 30.864 o
3 3 14 140.820 141.621 2.184 9.059 o
3 3 15 2.336 1.995 0.764 154.624 o
3 3 16 91.492 90.692 2.104 13.690 o
3 3 17 41.961 41.976 1.320 41.053 o
3 3 18 52.352 53.867 1.270 38.561 o
3 3 19 12.264 11.534 0.963 93.813 o
3 3 20 54.141 51.753 1.529 29.357 o
3 3 21 16.068 15.703 0.983 87.685 o
3 3 22 0.116 0.854 1.003 90.066 o
3 3 23 35.640 33.440 1.092 59.872 o
3 3 24 1.215 1.052 0.794 143.482 o
3 3 25 0.541 0.923 0.893 113.415 o
3 3 26 4.418 4.060 0.774 149.806 o
3 4 1 50.981 51.475 1.052 50.471 o
3 4 2 346.303 348.962 3.424 2.087 o
3 4 3 133.856 134.505 1.936 10.695 o
3 4 4 2562.000 2525.350 20.278 0.043 o
3 4 5 255.479 254.815 3.305 3.230 o
3 4 6 3699.770 3613.920 33.063 0.020 o
3 4 7 12.662 10.789 0.893 108.272 o
3 4 8 3.280 3.514 1.261 56.860 o
3 4 9 101.695 97.064 2.124 12.670 o
3 4 10 317.077 321.636 4.109 2.080 o
3 4 11 5.515 6.194 0.784 145.177 o
3 4 12 755.605 753.250 7.196 0.450 o
3 4 13 180.266 181.037 2.015 7.177 o
3 4 14 1559.910 1573.460 13.896 0.108 o
3 4 15 53.310 54.155 1.330 35.880 o
3 4 16 24.478 23.921 1.439 40.660 o
3 4 17 1.975 1.628 0.814 136.458 o
3 4 18 86.330 88.032 1.499 21.409 o
3 4 19 3.508 2.968 1.211 61.608 o
3 4 20 118.552 124.857 2.233 10.277 o
3 4 21 7.566 7.474 0.814 133.638 o
3 4 22 284.491 294.648 4.883 1.985 o
3 4 23 10.454 10.640 0.794 137.244 o
3 4 24 32.956 31.485 1.608 31.626 o
3 4 25 1.892 1.717 1.092 75.877 o
3 4 26 17.269 14.968 0.705 159.335 o
3 5 1 707.756 709.159 5.936 0.542 o
3 5 2 143.033 142.991 2.025 9.560 o
3 5 3 172.246 171.280 2.481 6.505 o
3 5 4 20.444 17.876 0.675 162.730 o
3 5 5 623.084 614.695 6.879 0.610 o
3 5 6 10.184 8.219 0.873 115.053 o
3 5 7 402.597 399.494 4.645 1.417 o
3 5 8 64.382 61.451 1.747 22.041 o
3 5 9 24.880 22.214 1.161 60.359 o
3 5 10 212.866 216.492 3.077 4.211 o
3 5 11 57.291 55.763 1.102 43.940 o
3 5 12 6.036 5.608 0.586 257.112 o
3 5 13 111.950 113.770 1.310 17.954 o
3 5 14 445.875 449.808 4.179 1.294 o
3 5 15 18.199 18.085 0.804 123.500 o
3 5 16 92.215 91.863 1.757 17.038 o
3 5 17 17.923 16.924 0.983 86.473 o
3 5 18 34.453 33.430 1.201 51.790 o
3 5 19 0.165 1.677 1.866 25.995 o
3 5 20 100.639 104.022 1.529 17.908 o
3 5 21 24.884 22.700 1.141 62.167 o
3 5 22 25.888 23.653 1.052 71.114 o
3 5 23 23.964 22.581 1.231 54.536 o
3 5 24 4.129 3.613 1.032 84.622 o
3 5 25 20.421 19.891 0.814 117.557 o
3 5 26 6.785 5.221 0.665 200.020 o
3 6 1 3341.250 3337.530 26.750 0.025 o
3 6 2 119.248 120.876 1.787 13.009 o
3 6 3 997.079 1007.900 9.430 0.257 o
3 6 4 50.028 45.381 1.241 41.981 o
3 6 5 535.282 525.095 6.005 0.821 o
3 6 6 22.968 21.380 1.439 41.080 o
3 6 7 2582.910 2564.570 26.234 0.037 o
3 6 8 324.161 322.688 3.444 2.300 o
3 6 9 943.044 933.403 8.566 0.297 o
3 6 10 5.664 4.338 0.625 227.333 o
3 6 11 307.011 305.129 3.524 2.443 o
3 6 12 199.894 203.022 2.541 5.308 o
3 6 13 5.648 5.578 0.556 285.317 o
3 6 14 55.826 54.036 0.953 52.981 o
3 6 15 525.352 537.711 4.913 0.926 o
3 6 16 82.682 84.985 1.578 20.962 o
3 6 17 366.424 372.029 4.089 1.730 o
3 6 18 0.242 1.270 0.725 172.385 o
3 6 19 41.801 40.805 1.270 43.825 o
3 6 20 55.438 57.480 1.310 35.593 o
3 6 21 9.500 9.559 0.744 156.620 o
3 6 22 0.014 0.596 0.566 282.784 o
3 6 23 19.131 17.033 0.814 120.434 o
3 6 24 5.806 6.402 0.893 112.103 o
3 6 25 82.142 79.129 1.588 21.299 o
3 6 26 8.026 7.891 0.923 104.187 o
3 7 1 0.015 1.231 0.715 177.221 o
3 7 2 130.458 116.906 1.846 11.956 o
3 7 3 131.290 123.537 2.114 10.266 o
3 7 4 157.721 158.049 2.908 6.036 o
3 7 5 177.041 176.650 2.869 5.505 o
3 7 6 209.895 202.804 4.348 2.997 o
3 7 7 253.341 252.453 2.759 3.707 o
3 7 8 4.589 3.970 0.635 221.548 o
3 7 9 315.070 318.698 3.057 2.543 o
3 7 10 87.623 90.017 1.707 18.226 o
3 7 11 6.334 7.087 0.754 155.953 o
3 7 12 75.206 72.448 1.132 33.173 o
3 7 13 30.458 29.241 0.893 87.455 o
3 7 14 4.007 3.573 0.744 162.196 o
3 7 15 91.362 92.776 1.658 18.246 o
3 7 16 1.122 1.052 0.804 139.971 o
3 7 17 0.277 0.397 0.417 520.781 o
3 7 18 0.045 0.645 0.615 239.011 o
3 7 19 2.326 1.717 0.824 133.140 o
3 7 20 0.693 0.457 0.467 415.745 o
3 7 21 0.467 0.615 0.566 282.732 o
3 7 22 3.068 1.658 0.754 158.578 o
3 7 23 1.734 1.826 1.042 83.275 o
3 7 24 13.454 13.489 0.963 92.882 o
3 7 25 1.001 1.449 0.893 113.382 o
3 7 26 3.016 2.918 2.055 21.431 o
3 8 1 269.413 279.918 3.295 2.977 o
3 8 2 519.573 508.956 6.194 0.836 o
3 8 3 4.929 3.524 1.122 71.658 o
3 8 4 2778.050 2765.680 27.445 0.033 o
3 8 5 308.927 308.881 4.556 1.976 o
3 8 6 924.792 918.524 7.901 0.317 o
3 8 7 16.131 14.263 0.754 143.189 o
3 8 8 23.730 23.137 0.903 94.175 o
3 8 9 112.449 111.139 1.469 16.606 o
3 8 10 104.141 103.883 1.439 18.424 o
3 8 11 11.781 11.127 0.824 126.815 o
3 8 12 731.151 747.711 7.286 0.463 o
3 8 13 176.587 176.987 2.521 6.220 o
3 8 14 717.006 728.653 7.335 0.476 o
3 8 15 49.205 48.160 1.161 45.830 o
3 8 16 90.718 89.640 1.648 18.634 o
3 8 17 10.369 8.417 1.151 67.028 o
3 8 18 104.393 103.953 1.767 15.153 o
3 8 19 8.717 9.360 0.903 108.176 o
3 8 20 152.283 152.679 2.253 8.101 o
3 8 21 19.154 21.529 1.489 38.998 o
3 8 22 99.450 98.017 1.628 17.339 o
3 8 23 8.444 6.531 0.893 111.203 o
3 8 24 41.261 43.773 1.548 31.620 o
3 8 25 0.047 0.407 0.437 474.567 o
3 9 1 18.896 18.849 1.141 64.820 o
3 9 2 76.055 68.012 1.995 16.784 o
3 9 3 5.084 4.407 0.834 129.065 o
3 9 4 24.321 24.348 0.804 112.903 o
3 9 5 25.852 25.410 0.903 91.503 o
3 9 6 366.376 365.796 3.514 1.904 o
3 9 7 83.790 83.278 1.251 26.630 o
3 9 8 78.944 75.833 1.608 21.663 o
3 9 9 0.454 0.754 0.596 255.164 o
3 9 10 18.763 17.539 0.903 100.103 o
3 9 11 295.203 299.710 3.782 2.420 o
3 9 12 33.835 31.802 1.320 44.563 o
3 9 13 136.179 144.659 2.799 7.014 o
3 9 14 76.658 75.565 2.591 10.987 o
3 9 15 65.705 67.287 1.727 21.896 o
3 9 16 2.597 2.362 1.092 75.828 o
3 9 17 211.926 220.651 3.583 3.628 o
3 9 18 1.545 2.184 1.112 73.198 o
3 9 19 9.972 10.541 1.022 84.417 o
3 9 20 17.700 17.847 0.993 84.766 o
3 9 21 29.024 27.733 1.221 53.088 o
3 9 22 61.260 56.706 1.767 22.305 o
3 9 23 21.934 20.834 1.102 67.757 o
3 9 24 0.005 0.864 0.744 163.335 o
3 9 25 1.955 1.290 0.705 181.976 o
3 10 1 1052.620 1052.360 9.291 0.240 o
3 10 2 45.939 42.602 1.141 49.456 o
3 10 3 921.666 935.269 8.109 0.311 o
3 10 4 12.167 11.335 0.744 153.092 o
3 10 5 291.378 285.049 3.206 2.808 o
3 10 6 14.878 14.164 0.963 92.064 o
3 10 7 889.522 881.541 7.683 0.341 o
3 10 8 205.725 203.469 2.998 4.523 o
3 10 9 885.951 890.930 8.189 0.331 o
3 10 10 0.905 0.844 0.685 192.900 o
3 10 11 292.200 299.561 3.762 2.451 o
3 10 12 125.733 128.400 3.017 6.799 o
3 10 13 42.015 41.976 1.370 38.697 o
3 10 14 2.641 3.206 1.062 80.102 o
3 10 15 133.622 135.060 1.806 11.339 o
3 10 16 67.481 71.565 1.340 29.782 o
3 10 17 282.676 289.010 2.908 3.043 o
3 10 18 0.142 1.082 1.201 62.753 o
3 10 19 62.153 61.093 1.717 22.911 o
3 10 20 71.915 73.014 1.668 21.802 o
3 10 21 0.924 0.605 0.506 353.006 o
3 10 22 0.779 2.124 1.092 75.909 o
3 10 23 5.908 5.876 0.903 109.725 o
3 10 24 0.122 0.645 0.725 172.407 o
3 11 1 1204.750 1224.560 10.204 0.185 o
3 11 2 207.313 209.256 2.194 5.601 o
3 11 3 86.298 85.273 1.568 20.579 o
3 11 4 149.677 150.803 1.826 9.791 o
3 11 5 523.004 525.403 4.854 0.947 o
3 11 6 0.010 0.685 0.605 246.912 o
3 11 7 258.496 258.686 3.057 3.366 o
3 11 8 63.304 64.061 1.538 26.413 o
3 11 9 24.364 23.246 1.330 47.144 o
3 11 10 3.279 3.692 0.913 108.156 o
3 11 11 94.641 95.576 1.737 16.814 o
3 11 12 0.011 1.112 0.903 110.947 o
3 11 13 0.017 0.774 0.715 177.231 o
3 11 14 11.508 12.477 0.804 132.508 o
3 11 15 0.788 1.409 0.725 172.329 o
3 11 16 3.956 4.387 0.754 157.848 o
3 11 17 8.896 8.487 0.764 149.803 o
3 11 18 6.772 5.568 0.774 148.381 o
3 11 19 0.899 0.576 0.566 282.649 o
3 11 20 1.368 1.122 0.824 133.286 o
3 11 21 5.354 6.769 1.191 63.407 o
3 11 22 1.520 0.814 0.715 177.087 o
3 11 23 3.560 3.206 0.784 146.479 o
3 11 24 0.119 0.377 0.397 574.208 o
3 12 1 165.452 163.667 1.856 8.557 o
3 12 2 232.762 232.830 2.452 4.474 o
3 12 3 0.429 0.586 0.506 353.164 o
3 12 4 1720.590 1761.950 16.179 0.086 o
3 12 5 14.847 14.472 0.933 97.605 o
3 12 6 342.493 336.415 3.841 2.004 o
3 12 7 17.070 16.090 0.983 87.108 o
3 12 8 34.986 32.179 1.211 51.122 o
3 12 9 183.083 189.444 2.829 5.323 o
3 12 10 146.426 149.612 2.303 8.220 o
3 12 11 0.285 0.586 0.605 246.896 o
3 12 12 570.867 585.305 6.898 0.673 o
3 12 13 119.665 124.162 1.727 13.242 o
3 12 14 117.757 118.802 1.985 11.908 o
3 12 15 7.142 6.223 0.784 144.341 o
3 12 16 66.132 67.605 1.608 24.136 o
3 12 17 0.831 0.427 0.447 453.438 o
3 12 18 37.904 36.894 1.558 32.342 o
3 12 19 11.344 11.216 0.953 96.146 o
3 12 20 96.652 97.690 1.876 15.116 o
3 12 21 0.414 1.112 0.864 121.372 o
3 12 22 38.830 37.668 1.171 51.442 o
3 12 23 0.054 0.586 0.645 217.460 o
3 13 1 0.072 0.467 0.457 434.192 o
3 13 2 35.320 34.294 1.241 48.654 o
3 13 3 31.304 30.274 1.032 68.723 o
3 13 4 1.273 1.112 0.804 139.955 o
3 13 5 17.331 16.467 1.171 62.513 o
3 13 6 19.516 19.157 1.072 72.539 o
3 13 7 115.360 116.390 2.849 7.784 o
3 13 8 24.590 25.708 1.598 33.313 o
3 13 9 25.911 21.996 1.340 46.315 o
3 13 10 4.300 5.211 1.092 75.581 o
3 13 11 18.912 17.886 1.330 48.679 o
3 13 12 11.461 10.323 0.824 127.325 o
3 13 13 3.700 2.650 0.754 158.252 o
3 13 14 91.752 93.769 1.360 22.126 o
3 13 15 0.086 0.526 0.516 339.774 o
3 13 16 8.278 7.881 0.725 166.879 o
3 13 17 15.870 15.693 0.824 121.616 o
3 13 18 5.113 5.003 0.834 128.961 o
3 13 19 5.476 4.903 0.834 128.856 o
3 13 20 23.941 24.030 1.042 73.177 o
3 13 21 37.219 35.763 1.846 24.058 o
3 13 22 11.798 9.757 0.754 150.492 o
3 13 23 0.772 0.486 0.486 382.478 o
3 14 1 569.754 587.548 6.362 0.710 o
3 14 2 57.819 59.436 1.717 23.558 o
3 14 3 243.460 250.249 2.918 3.716 o
3 14 4 6.426 6.472 0.973 94.580 o
3 14 5 215.210 220.303 2.888 4.375 o
3 14 6 30.446 28.418 1.221 52.533 o
3 14 7 167.945 166.674 2.491 6.670 o
3 14 8 84.401 85.451 1.787 17.829 o
3 14 9 358.061 367.950 4.437 1.678 o
3 14 10 13.645 15.663 1.171 63.496 o
3 14 11 228.536 242.388 2.660 4.241 o
3 14 12 44.020 42.850 1.022 58.597 o
3 14 13 12.056 10.809 0.774 142.560 o
3 14 14 8.041 8.238 0.725 166.930 o
3 14 15 43.979 44.537 1.062 55.199 o
3 14 16 11.753 11.097 0.725 161.663 o
3 14 17 252.072 258.349 3.037 3.458 o
3 14 18 0.869 0.625 0.596 255.104 o
3 14 19 63.893 64.954 1.608 24.672 o
3 14 20 39.452 38.661 1.340 41.172 o
3 14 21 3.199 3.117 0.635 222.858 o
3 14 22 14.061 11.841 1.132 68.217 o
3 15 1 32.148 33.936 1.777 26.329 o
3 15 2 36.433 37.023 1.201 50.441 o
3 15 3 44.810 42.760 1.290 41.598 o
3 15 4 26.593 25.192 1.122 62.986 o
3 15 5 156.730 160.302 2.769 6.368 o
3 15 6 36.333 38.562 1.330 42.502 o
3 15 7 15.823 15.504 1.122 68.429 o
3 15 8 30.872 29.926 1.310 46.144 o
3 15 9 192.154 192.531 2.223 6.180 o
3 15 10 33.514 32.775 0.943 76.737 o
3 15 11 22.795 23.216 0.913 93.134 o
3 15 12 0.072 0.427 0.437 474.562 o
3 15 13 17.019 16.497 1.072 73.978 o
3 15 14 0.074 1.489 1.697 31.421 o
3 15 15 19.700 17.251 0.744 139.743 o
3 15 16 14.150 13.698 0.804 129.717 o
3 15 17 1.831 2.670 0.834 129.996 o
3 15 18 0.072 0.407 0.437 474.563 o
3 15 19 3.415 2.988 0.685 191.835 o
3 15 20 4.939 5.112 0.754 157.261 o
3 15 21 0.219 0.744 0.586 263.915 o
3 16 1 199.469 206.447 4.883 2.621 o
3 16 2 182.086 189.553 2.928 5.168 o
3 16 3 46.756 47.962 1.598 28.852 o
3 16 4 612.028 635.252 6.889 0.611 o
3 16 5 0.811 1.469 0.943 101.774 o
3 16 6 122.966 125.750 1.936 11.643 o
3 16 7 21.447 19.276 0.844 109.785 o
3 16 8 22.434 22.939 0.864 102.890 o
3 16 9 43.549 46.125 1.022 57.922 o
3 16 10 86.066 90.662 1.370 23.269 o
3 16 11 0.021 1.737 1.926 24.412 o
3 16 12 277.328 294.866 3.285 2.843 o
3 16 13 1.525 0.427 0.437 473.710 o
3 16 14 42.853 41.609 0.993 62.090 o
3 16 15 7.406 7.474 0.754 155.123 o
3 16 16 25.823 24.110 1.042 72.212 o
3 16 17 0.964 1.042 0.735 167.706 o
3 16 18 14.928 14.025 0.933 97.683 o
3 16 19 8.463 7.166 0.754 154.477 o
3 16 20 57.651 54.493 1.658 25.226 o
3 17 1 8.027 9.985 1.290 53.729 o
3 17 2 20.865 21.132 1.201 58.112 o
3 17 3 13.883 11.653 1.012 84.573 o
3 17 4 20.689 20.338 1.141 64.017 o
3 17 5 51.942 53.163 1.469 31.461 o
3 17 6 6.076 5.817 0.854 122.644 o
3 17 7 59.035 57.004 1.102 42.947 o
3 17 8 1.100 1.380 1.568 36.799 o
3 17 9 1.605 1.548 0.744 163.147 o
3 17 10 6.132 5.747 0.873 117.193 o
3 17 11 123.622 126.792 2.134 10.484 o
3 17 12 10.108 9.201 0.705 173.451 o
3 17 13 129.149 134.763 2.025 10.519 o
3 17 14 1.831 0.427 0.427 495.590 o
3 17 15 45.169 46.056 1.221 44.525 o
3 17 16 2.342 2.233 0.834 129.954 o
3 17 17 100.203 101.620 1.717 16.139 o
3 17 18 0.182 0.576 0.457 434.161 o
3 17 19 8.448 7.256 0.526 308.150 o
3 18 1 149.769 157.751 3.444 5.040 o
3 18 2 70.089 73.401 2.124 15.495 o
3 18 3 71.849 73.918 1.737 20.581 o
3 18 4 6.058 5.648 0.883 114.643 o
3 18 5 4.750 5.171 0.844 126.058 o
3 18 6 55.507 56.557 1.201 40.030 o
3 18 7 87.501 88.330 1.727 18.086 o
3 18 8 13.391 12.923 0.774 140.261 o
3 18 9 261.824 268.344 3.097 3.247 o
3 18 10 17.551 17.152 0.844 114.375 o
3 18 11 79.799 82.851 1.598 21.209 o
3 18 12 11.792 11.425 0.774 142.521 o
3 18 13 10.644 10.134 0.774 144.097 o
3 18 14 20.391 20.765 0.963 87.253 o
3 18 15 26.863 26.294 1.062 68.853 o
3 18 16 0.002 0.655 0.566 282.783 o
3 18 17 83.975 85.292 1.757 18.262 o
3 18 18 0.434 1.598 0.516 339.566 o
3 19 1 166.464 177.245 3.246 4.994 o
3 19 2 21.936 22.174 1.290 50.508 o
3 19 3 8.791 7.931 1.151 67.318 o
3 19 4 14.426 12.953 1.390 45.672 o
3 19 5 140.789 142.902 2.839 6.799 o
3 19 6 13.088 10.750 0.814 128.907 o
3 19 7 3.864 3.504 0.715 175.970 o
3 19 8 14.704 15.187 0.764 140.971 o
3 19 9 7.878 8.020 0.804 136.556 o
3 19 10 24.681 23.881 0.774 119.761 o
3 19 11 0.619 1.062 0.625 231.402 o
3 19 12 0.138 0.566 0.546 303.714 o
3 19 13 0.448 0.407 0.427 496.781 o
3 19 14 2.009 2.303 0.735 167.425 o
3 19 15 2.071 0.973 0.615 238.541 o
3 19 16 12.473 11.693 0.596 229.853 o
3 19 17 4.382 2.680 0.536 310.954 o
3 20 1 49.393 45.242 2.005 19.572 o
3 20 2 170.532 176.004 3.077 5.243 o
3 20 3 5.783 4.119 1.082 76.862 o
3 20 4 161.220 163.438 3.405 4.900 o
3 20 5 10.558 9.995 0.844 122.319 o
3 20 6 70.800 70.116 2.015 16.866 o
3 20 7 37.780 35.673 1.141 54.407 o
3 20 8 2.166 2.015 1.082 77.256 o
3 20 9 44.007 45.550 1.529 31.687 o
3 20 10 52.433 56.081 1.608 27.094 o
3 20 11 0.233 0.903 1.003 90.064 o
3 20 12 82.902 85.749 2.104 14.430 o
3 20 13 0.867 0.457 0.457 433.923 o
3 20 14 30.185 28.388 1.062 66.672 o
3 20 15 9.061 8.248 0.615 226.873 o
3 20 16 4.345 3.980 0.596 251.897 o
3 21 1 0.004 0.695 0.665 204.671 o
3 21 2 0.018 0.913 0.804 140.034 o
3 21 3 4.771 1.290 1.211 61.587 o
3 21 4 14.131 11.474 1.985 22.705 o
3 21 5 2.194 1.171 0.834 130.047 o
3 21 6 8.052 7.812 0.933 102.029 o
3 21 7 20.434 19.435 1.062 73.355 o
3 21 8 4.618 4.784 0.774 149.588 o
3 21 9 6.885 7.444 0.893 111.596 o
3 21 10 11.672 10.630 0.754 150.187 o
3 21 11 8.526 7.623 0.695 180.858 o
3 21 12 20.659 18.869 1.608 33.636 o
3 21 13 4.418 3.782 0.635 221.764 o
3 21 14 0.762 1.092 0.566 282.618 o
3 22 1 111.003 113.065 2.769 8.272 o
3 22 2 42.095 41.341 1.439 35.766 o
3 22 3 0.514 0.556 0.576 273.066 o
3 22 4 0.514 2.124 1.052 81.751 o
3 22 5 0.195 1.251 0.893 113.421 o
3 22 6 18.952 16.556 0.943 92.781 o
3 22 7 34.630 31.157 1.677 29.126 o
3 22 8 1.173 0.655 0.576 272.910 o
3 22 9 77.749 78.493 1.926 17.065 o
3 22 10 5.157 5.350 0.605 242.195 o
3 22 11 32.162 29.539 1.538 34.499 o
3 22 12 5.258 4.238 0.576 267.993 o
3 23 1 31.345 31.425 1.350 43.508 o
3 23 2 17.504 16.060 1.231 56.899 o
3 23 3 19.037 19.246 0.963 88.503 o
3 23 4 5.516 5.320 0.784 145.376 o
3 23 5 41.120 39.961 1.409 37.373 o
3 23 6 2.401 2.333 0.993 91.742 o
3 23 7 2.618 0.635 0.685 192.572 o
3 23 8 2.662 1.588 0.913 108.373 o
3 23 9 43.868 44.408 1.211 45.819 o
3 23 10 0.097 0.675 0.655 210.916 o
3 24 1 23.865 15.881 1.092 69.094 o
3 24 2 62.402 58.096 3.176 8.182 o
3 24 3 0.371 1.102 1.132 70.693 o
3 24 4 31.209 24.735 2.720 11.882 o
3 24 5 0.021 0.675 0.784 147.216 o
3 24 6 63.873 55.277 2.938 9.421 o
4 0 0 636.325 668.156 14.492 0.283 o
4 0 2 4746.520 4675.730 36.815 0.013 o
4 0 4 66.109 72.290 2.074 16.389 o
4 0 6 1141.680 1143.570 10.194 0.203 o
4 0 8 1290.100 1281.760 15.395 0.135 o
4 0 10 2680.790 2671.600 31.088 0.032 o
4 0 12 51.461 51.495 2.253 15.683 o
4 0 14 220.544 220.244 3.821 3.309 o
4 0 16 471.374 478.652 7.921 0.744 o
4 0 18 578.695 602.209 8.824 0.538 o
4 0 20 0.254 0.744 0.774 151.007 o
4 0 22 3.787 2.233 1.687 31.761 o
4 0 24 74.903 78.156 3.752 5.805 o
4 0 26 101.894 97.819 2.372 10.932 o
4 1 0 169.089 166.069 3.266 5.007 o
4 1 1 2289.730 2237.490 17.450 0.055 o
4 1 2 1304.050 1272.550 10.779 0.163 o
4 1 3 959.848 958.009 7.583 0.303 o
4 1 4 644.485 657.247 5.946 0.621 o
4 1 5 144.796 139.259 1.866 10.234 o
4 1 6 1050.460 1006.830 8.199 0.259 o
4 1 7 206.082 207.836 2.392 5.346 o
4 1 8 942.432 924.172 8.348 0.302 o
4 1 9 383.239 377.895 4.228 1.614 o
4 1 10 15.968 14.889 1.300 51.589 o
4 1 11 1.076 1.141 0.943 101.770 o
4 1 12 155.055 158.456 3.385 5.069 o
4 1 13 455.274 455.743 4.278 1.244 o
4 1 14 101.323 99.883 2.025 13.373 o
4 1 15 363.482 372.972 3.941 1.782 o
4 1 16 0.618 0.913 0.735 167.744 o
4 1 17 7.247 7.147 1.072 77.847 o
4 1 18 37.112 34.611 1.261 46.794 o
4 1 19 155.923 162.069 2.462 7.179 o
4 1 20 0.220 0.933 0.764 154.952 o
4 1 21 24.473 24.437 1.161 60.119 o
4 1 22 58.654 61.520 1.380 31.917 o
4 1 23 16.447 16.338 0.804 126.236 o
4 1 24 0.570 0.665 0.576 273.048 o
4 1 25 10.348 5.975 3.663 6.737 o
4 1 26 17.806 13.320 1.945 23.484 o
4 2 0 1070.850 1041.270 9.439 0.235 o
4 2 1 18.879 16.983 0.675 166.721 o
4 2 2 0.631 0.447 0.367 670.722 o
4 2 3 3980.850 3902.960 29.916 0.018 o
4 2 4 16.806 15.851 0.546 245.065 o
4 2 5 3278.080 3237.620 27.822 0.025 o
4 2 6 102.985 102.583 1.509 17.916 o
4 2 7 339.684 337.199 3.385 2.176 o
4 2 8 127.522 124.936 1.916 11.487 o
4 2 9 14.442 13.916 1.012 83.937 o
4 2 10 87.498 86.761 2.690 9.803 o
4 2 11 1351.040 1361.310 13.549 0.136 o
4 2 12 12.341 12.884 0.774 141.316 o
4 2 13 966.737 974.655 8.487 0.284 o
4 2 14 0.831 0.615 0.536 314.922 o
4 2 15 314.330 311.918 3.583 2.343 o
4 2 16 3.855 3.474 0.883 115.456 o
4 2 17 15.793 14.760 1.072 74.701 o
4 2 18 26.196 25.569 1.529 36.010 o
4 2 19 312.025 325.894 3.851 2.200 o
4 2 20 13.957 13.291 1.310 51.253 o
4 2 21 121.903 125.284 1.965 11.553 o
4 2 22 2.221 2.749 0.814 136.334 o
4 2 23 102.218 103.209 2.194 11.955 o
4 2 24 0.171 1.221 1.360 48.951 o
4 2 25 5.727 3.534 2.978 10.201 o
4 2 26 0.080 0.566 0.655 210.919 o
4 3 0 1012.140 978.416 9.112 0.262 o
4 3 1 21.290 21.857 0.685 153.390 o
4 3 2 1268.470 1258.570 10.333 0.172 o
4 3 3 431.835 418.154 4.040 1.409 o
4 3 4 477.521 454.116 4.486 1.160 o
4 3 5 141.045 142.316 1.816 10.585 o
4 3 6 1257.740 1249.160 11.494 0.166 o
4 3 7 23.789 24.477 0.983 81.038 o
4 3 8 48.602 47.505 1.280 40.229 o
4 3 9 0.949 0.893 0.814 136.598 o
4 3 10 8.547 9.717 1.241 58.013 o
4 3 11 13.696 14.144 0.923 100.309 o
4 3 12 105.895 104.628 1.846 14.305 o
4 3 13 83.907 80.865 1.201 27.888 o
4 3 14 0.454 0.804 0.596 255.160 o
4 3 15 145.204 148.698 2.601 7.308 o
4 3 16 145.248 150.406 2.660 7.102 o
4 3 17 3.345 3.365 0.873 118.190 o
4 3 18 13.776 12.576 1.122 69.366 o
4 3 19 13.691 13.231 0.993 87.603 o
4 3 20 35.976 35.812 1.141 55.142 o
4 3 21 32.697 33.152 1.112 59.591 o
4 3 22 8.026 8.487 0.804 136.336 o
4 3 23 38.147 35.753 1.003 66.019 o
4 3 24 0.013 0.605 0.715 177.233 o
4 3 25 0.002 0.625 0.675 198.697 o
4 3 26 5.123 4.883 0.725 170.250 o
4 4 0 4572.890 4529.360 40.984 0.013 o
4 4 1 272.854 275.947 2.948 3.190 o
4 4 2 4114.640 4078.590 33.152 0.016 o
4 4 3 53.787 51.793 1.290 37.628 o
4 4 4 50.156 45.877 1.032 53.600 o
4 4 5 3.714 3.017 0.546 300.527 o
4 4 6 2556.030 2513.750 22.532 0.041 o
4 4 7 106.820 104.767 1.955 13.351 o
4 4 8 1568.330 1545.850 14.809 0.105 o
4 4 9 68.757 70.433 2.213 14.694 o
4 4 10 917.310 909.333 8.149 0.317 o
4 4 11 22.941 20.656 0.953 87.284 o
4 4 12 1.652 1.548 0.715 176.999 o
4 4 13 27.865 28.050 0.854 96.985 o
4 4 14 130.508 130.207 1.896 11.234 o
4 4 15 14.884 15.306 0.814 125.427 o
4 4 16 245.345 250.210 3.008 3.613 o
4 4 17 14.041 14.621 1.012 83.956 o
4 4 18 294.455 297.099 3.444 2.605 o
4 4 19 8.687 8.983 0.854 120.869 o
4 4 20 16.980 15.851 0.933 96.004 o
4 4 21 22.822 22.045 1.161 61.069 o
4 4 22 0.459 0.754 0.635 224.270 o
4 4 23 0.013 0.804 0.913 108.551 o
4 4 24 47.861 47.187 1.290 40.043 o
4 4 25 2.443 1.916 1.082 77.244 o
4 4 26 100.277 96.260 2.204 12.192 o
4 5 0 4185.680 4118.440 36.993 0.015 o
4 5 1 210.161 199.846 2.372 5.374 o
4 5 2 558.569 577.444 6.204 0.741 o
4 5 3 521.092 528.380 5.340 0.901 o
4 5 4 675.271 651.689 6.333 0.577 o
4 5 5 1052.760 1052.970 9.846 0.233 o
4 5 6 877.720 878.573 8.645 0.327 o
4 5 7 74.787 76.449 1.965 16.913 o
4 5 8 52.283 49.708 2.472 13.307 o
4 5 9 142.529 143.974 1.826 10.401 o
4 5 10 24.353 25.212 0.844 103.910 o
4 5 11 24.176 24.904 1.161 60.141 o
4 5 12 5.399 4.139 0.586 259.033 o
4 5 13 3.357 3.752 0.586 261.510 o
4 5 14 12.814 12.784 0.675 181.554 o
4 5 15 0.025 0.347 0.367 671.122 o
4 5 16 56.757 59.912 1.280 35.970 o
4 5 17 2.716 2.233 0.883 115.741 o
4 5 18 2.011 2.749 0.804 139.750 o
4 5 19 3.828 1.797 0.794 142.971 o
4 5 20 7.139 5.916 0.973 94.481 o
4 5 21 11.028 11.891 0.824 127.079 o
4 5 22 0.425 1.360 0.705 182.213 o
4 5 23 63.891 64.706 1.261 33.909 o
4 5 24 9.541 8.854 1.022 84.760 o
4 5 25 10.867 9.211 0.834 125.186 o
4 5 26 0.274 0.347 0.407 546.501 o
4 6 0 293.232 289.069 5.558 1.700 o
4 6 1 114.765 119.626 2.680 8.431 o
4 6 2 118.307 117.254 2.213 10.586 o
4 6 3 1786.200 1740.340 15.504 0.085 o
4 6 4 35.465 35.415 1.201 51.077 o
4 6 5 2456.290 2420.900 23.445 0.043 o
4 6 6 65.381 66.940 1.856 19.743 o
4 6 7 536.211 554.505 7.563 0.674 o
4 6 8 142.365 139.080 1.866 10.381 o
4 6 9 33.012 32.974 1.280 47.017 o
4 6 10 2.451 1.995 0.715 176.757 o
4 6 11 714.371 716.157 6.809 0.501 o
4 6 12 94.705 95.615 1.340 21.735 o
4 6 13 822.322 826.174 7.315 0.391 o
4 6 14 4.123 3.623 0.645 215.342 o
4 6 15 264.027 270.041 2.799 3.428 o
4 6 16 77.550 80.667 1.509 23.227 o
4 6 17 0.031 0.417 0.437 474.569 o
4 6 18 2.351 1.598 0.864 121.201 o
4 6 19 133.544 136.688 2.164 9.593 o
4 6 20 15.068 13.152 0.844 118.103 o
4 6 21 150.591 153.731 2.134 8.549 o
4 6 22 21.441 21.271 0.844 108.821 o
4 6 23 76.754 74.771 1.568 22.749 o
4 6 24 2.267 1.509 0.864 121.217 o
4 6 25 1.815 1.360 0.715 176.986 o
4 6 26 5.521 4.486 0.883 114.959 o
4 7 0 618.977 582.536 10.303 0.446 o
4 7 1 207.760 196.372 2.591 5.134 o
4 7 2 205.957 206.348 2.859 4.686 o
4 7 3 905.082 889.263 9.886 0.292 o
4 7 4 474.404 459.863 5.767 0.993 o
4 7 5 44.553 43.892 1.747 25.373 o
4 7 6 152.984 149.929 2.819 6.462 o
4 7 7 1032.440 1041.570 8.983 0.250 o
4 7 8 143.325 139.061 1.737 10.903 o
4 7 9 142.758 142.465 1.816 10.476 o
4 7 10 29.889 28.825 0.993 74.555 o
4 7 11 35.742 34.145 0.814 91.636 o
4 7 12 7.221 6.789 0.675 193.129 o
4 7 13 378.999 383.374 3.871 1.709 o
4 7 14 11.542 10.750 0.923 102.227 o
4 7 15 175.020 174.158 2.978 5.363 o
4 7 16 30.907 30.423 1.102 61.917 o
4 7 17 0.383 0.516 0.516 339.731 o
4 7 18 0.158 0.427 0.457 434.181 o
4 7 19 41.981 43.822 1.558 31.164 o
4 7 20 1.361 1.092 0.764 154.854 o
4 7 21 131.427 131.438 2.025 10.485 o
4 7 22 20.510 19.604 0.903 98.069 o
4 7 23 12.725 13.648 1.012 84.631 o
4 7 24 22.751 23.206 1.191 58.162 o
4 7 25 20.042 16.894 1.261 53.762 o
4 8 0 1470.880 1452.040 15.782 0.111 o
4 8 1 152.447 154.277 2.402 7.595 o
4 8 2 788.377 795.543 8.199 0.391 o
4 8 3 7.323 5.598 1.231 59.288 o
4 8 4 160.178 164.242 3.365 4.982 o
4 8 5 16.380 14.750 0.744 146.000 o
4 8 6 311.476 306.876 3.097 2.601 o
4 8 7 143.744 142.713 1.945 9.859 o
4 8 8 1496.060 1501.770 12.784 0.120 o
4 8 9 59.291 58.433 1.161 40.010 o
4 8 10 773.265 777.875 7.008 0.438 o
4 8 11 2.753 2.660 0.824 132.991 o
4 8 12 155.931 158.853 2.561 6.953 o
4 8 13 45.406 47.038 1.092 51.837 o
4 8 14 128.774 129.284 2.352 9.146 o
4 8 15 15.389 14.263 0.873 110.108 o
4 8 16 483.604 500.419 5.539 0.968 o
4 8 17 13.583 12.854 0.735 154.418 o
4 8 18 188.586 193.911 2.481 5.777 o
4 8 19 6.655 7.434 0.864 119.381 o
4 8 20 36.401 35.922 1.132 55.702 o
4 8 21 31.024 30.482 2.104 19.352 o
4 8 22 23.125 21.549 1.022 76.761 o
4 8 23 0.303 0.447 0.496 367.471 o
4 8 24 70.078 66.751 3.395 7.088 o
4 8 25 2.025 2.372 1.370 48.215 o
4 9 0 583.031 607.291 7.673 0.601 o
4 9 1 6.373 5.757 0.804 137.909 o
4 9 2 96.209 99.933 1.677 17.059 o
4 9 3 81.015 85.193 1.439 23.489 o
4 9 4 9.210 8.606 0.735 161.414 o
4 9 5 115.370 113.124 1.767 13.778 o
4 9 6 165.616 166.337 2.124 7.716 o
4 9 7 24.316 22.541 1.022 75.881 o
4 9 8 604.222 614.715 5.896 0.687 o
4 9 9 9.262 7.941 0.754 153.560 o
4 9 10 1.633 2.005 0.834 130.064 o
4 9 11 41.178 42.095 1.390 37.991 o
4 9 12 99.998 102.474 1.757 15.730 o
4 9 13 165.930 167.518 2.799 5.992 o
4 9 14 62.121 60.915 1.846 20.535 o
4 9 15 143.028 150.306 3.851 4.441 o
4 9 16 3.952 4.774 0.824 132.457 o
4 9 17 49.692 51.713 1.658 26.519 o
4 9 18 24.283 22.134 1.072 69.905 o
4 9 19 55.905 59.535 1.727 23.579 o
4 9 20 15.304 14.611 0.933 97.317 o
4 9 21 0.407 0.546 0.596 255.183 o
4 9 22 3.603 3.325 0.873 118.146 o
4 9 23 0.081 0.834 0.794 143.556 o
4 9 24 0.329 0.615 0.695 187.491 o
4 9 25 1.205 0.496 0.496 367.152 o
4 10 0 580.443 591.290 5.946 0.725 o
4 10 1 458.516 454.939 4.129 1.258 o
4 10 2 12.451 12.050 0.675 182.731 o
4 10 3 983.263 975.131 8.387 0.281 o
4 10 4 10.450 10.680 0.695 176.856 o
4 10 5 1142.130 1141.880 10.710 0.198 o
4 10 6 61.535 60.954 1.509 27.735 o
4 10 7 394.664 395.762 4.437 1.493 o
4 10 8 175.481 178.655 2.630 5.995 o
4 10 9 128.828 132.976 2.025 10.587 o
4 10 10 20.215 20.358 1.003 81.347 o
4 10 11 211.337 216.105 3.285 3.989 o
4 10 12 4.995 4.159 0.933 103.291 o
4 10 13 545.009 563.855 6.243 0.762 o
4 10 14 5.168 5.400 1.022 86.011 o
4 10 15 195.516 200.749 2.422 5.630 o
4 10 16 0.170 0.467 0.447 453.684 o
4 10 17 11.781 12.258 0.754 149.257 o
4 10 18 10.277 8.635 0.665 193.790 o
4 10 19 33.692 34.621 1.062 63.239 o
4 10 20 19.638 18.442 1.102 69.046 o
4 10 21 155.875 160.649 2.740 6.460 o
4 10 22 0.205 1.052 0.814 136.632 o
4 10 23 41.932 42.403 1.826 23.818 o
4 10 24 0.137 0.476 0.566 282.779 o
4 11 0 1.035 1.062 0.834 130.162 o
4 11 1 369.063 369.607 3.444 1.900 o
4 11 2 25.561 23.792 0.854 101.444 o
4 11 3 299.846 297.397 3.514 2.527 o
4 11 4 7.680 6.988 0.725 167.761 o
4 11 5 0.021 0.615 0.536 315.074 o
4 11 6 36.077 34.184 1.141 55.442 o
4 11 7 0.733 0.576 0.536 314.955 o
4 11 8 2.615 1.985 0.873 118.411 o
4 11 9 1.041 1.112 0.794 143.494 o
4 11 10 0.518 0.476 0.516 339.707 o
4 11 11 9.982 9.122 1.151 67.034 o
4 11 12 191.346 192.958 2.789 5.190 o
4 11 13 29.352 27.822 1.300 47.417 o
4 11 14 3.780 3.831 0.725 171.181 o
4 11 15 72.981 73.292 1.211 31.559 o
4 11 16 123.777 130.038 1.985 11.177 o
4 11 17 5.642 3.702 0.725 170.290 o
4 11 18 13.389 11.901 1.191 61.902 o
4 11 19 9.986 8.477 0.854 120.332 o
4 11 20 0.055 0.754 0.903 110.950 o
4 11 21 51.873 52.289 2.015 18.977 o
4 11 22 0.179 0.427 0.536 315.069 o
4 11 23 0.987 1.509 1.231 59.741 o
4 11 24 12.211 11.703 0.685 178.502 o
4 12 0 2143.040 2179.700 22.988 0.052 o
4 12 1 32.898 31.554 0.913 81.532 o
4 12 2 382.998 389.806 3.782 1.700 o
4 12 3 21.222 19.276 1.132 65.054 o
4 12 4 0.119 0.516 0.486 382.646 o
4 12 5 15.352 15.067 0.893 105.365 o
4 12 6 372.492 376.516 3.861 1.755 o
4 12 7 29.770 30.383 1.102 62.442 o
4 12 8 971.875 989.136 10.144 0.256 o
4 12 9 0.751 0.705 0.725 172.368 o
4 12 10 80.360 82.474 2.273 13.136 o
4 12 11 5.856 6.521 1.112 72.676 o
4 12 12 40.331 39.733 1.400 38.012 o
4 12 13 27.001 27.534 0.774 114.110 o
4 12 14 51.114 50.671 1.062 50.019 o
4 12 15 15.139 14.432 0.655 185.701 o
4 12 16 189.609 197.752 2.263 6.104 o
4 12 17 0.020 1.211 1.390 46.876 o
4 12 18 36.720 34.512 0.973 70.387 o
4 12 19 3.579 3.434 0.913 108.129 o
4 12 20 68.065 67.803 1.628 23.435 o
4 12 21 16.214 17.013 1.082 72.894 o
4 12 22 5.360 4.993 0.814 135.175 o
4 12 23 0.857 0.347 0.377 635.732 o
4 13 0 534.550 542.882 6.214 0.791 o
4 13 1 0.773 3.365 0.943 101.725 o
4 13 2 21.962 20.437 0.893 98.519 o
4 13 3 105.458 105.620 1.687 15.691 o
4 13 4 41.656 38.234 1.082 56.528 o
4 13 5 399.638 406.779 4.486 1.447 o
4 13 6 16.846 16.129 1.092 71.587 o
4 13 7 1.972 2.194 1.032 84.861 o
4 13 8 73.388 73.153 1.856 18.642 o
4 13 9 381.406 395.166 4.645 1.492 o
4 13 10 14.159 14.254 1.330 49.685 o
4 13 11 30.061 30.323 1.429 39.676 o
4 13 12 0.868 0.635 0.556 292.828 o
4 13 13 12.523 10.660 0.784 138.826 o
4 13 14 10.562 10.760 0.735 159.047 o
4 13 15 69.929 70.622 1.757 20.674 o
4 13 16 5.428 5.896 0.824 131.783 o
4 13 17 15.669 15.415 0.993 86.296 o
4 13 18 2.342 2.938 0.764 154.519 o
4 13 19 76.867 74.831 1.588 22.375 o
4 13 20 1.919 1.588 0.705 181.950 o
4 13 21 15.236 13.668 0.794 131.695 o
4 13 22 2.969 2.134 0.665 203.802 o
4 14 0 9.584 11.018 1.390 46.241 o
4 14 1 225.282 229.058 3.137 3.884 o
4 14 2 16.666 17.221 1.062 75.278 o
4 14 3 323.600 334.013 3.792 2.132 o
4 14 4 2.643 3.166 1.022 86.433 o
4 14 5 504.004 522.822 5.658 0.902 o
4 14 6 0.011 1.330 1.082 77.330 o
4 14 7 262.018 270.448 4.050 2.601 o
4 14 8 15.325 15.991 1.151 65.163 o
4 14 9 95.346 95.943 2.898 8.384 o
4 14 10 74.779 75.952 1.310 28.291 o
4 14 11 106.421 107.258 1.529 17.001 o
4 14 12 4.666 4.278 0.764 153.547 o
4 14 13 281.616 292.583 3.137 2.902 o
4 14 14 5.243 4.774 0.735 165.700 o
4 14 15 86.010 88.925 1.568 20.364 o
4 14 16 18.604 18.809 0.864 108.122 o
4 14 17 11.425 12.437 0.764 145.897 o
4 14 18 21.821 21.321 0.923 92.825 o
4 14 19 9.203 8.705 0.705 174.724 o
4 14 20 0.114 0.615 0.715 177.230 o
4 14 21 99.257 94.156 2.591 9.829 o
4 14 22 3.706 3.941 0.804 139.230 o
4 15 0 32.758 29.807 1.866 24.158 o
4 15 1 14.015 13.995 1.211 59.636 o
4 15 2 1.335 1.092 0.834 130.138 o
4 15 3 95.377 98.246 1.757 16.392 o
4 15 4 70.649 72.032 1.707 21.340 o
4 15 5 15.639 14.432 1.112 69.804 o
4 15 6 5.086 4.189 1.072 78.362 o
4 15 7 374.920 387.087 5.251 1.387 o
4 15 8 9.107 6.958 0.834 126.843 o
4 15 9 17.272 16.328 0.864 110.233 o
4 15 10 1.608 1.241 0.735 167.606 o
4 15 11 140.887 148.957 2.303 8.449 o
4 15 12 83.096 85.868 1.499 22.083 o
4 15 13 59.251 59.039 1.092 42.874 o
4 15 14 1.188 0.953 0.655 210.768 o
4 15 15 2.058 1.141 0.675 198.351 o
4 15 16 46.795 44.448 0.993 58.747 o
4 15 17 1.506 1.926 0.735 167.565 o
4 15 18 9.528 8.755 0.794 138.604 o
4 15 19 7.888 9.241 0.675 191.048 o
4 15 20 8.676 5.916 1.092 74.941 o
4 15 21 39.283 37.877 1.201 49.254 o
4 16 0 368.031 392.139 7.951 0.902 o
4 16 1 1.520 1.012 0.953 99.643 o
4 16 2 78.916 80.657 1.727 19.503 o
4 16 3 40.399 41.004 1.747 25.979 o
4 16 4 35.743 36.279 1.826 24.637 o
4 16 5 28.490 27.802 1.112 62.624 o
4 16 6 19.527 18.532 0.923 95.404 o
4 16 7 4.363 4.010 0.893 112.763 o
4 16 8 365.644 382.124 3.712 1.813 o
4 16 9 6.481 4.883 0.844 125.532 o
4 16 10 157.928 166.287 2.323 7.436 o
4 16 11 52.493 53.699 1.270 38.544 o
4 16 12 73.469 77.669 1.449 25.347 o
4 16 13 9.164 7.881 0.854 120.905 o
4 16 14 31.751 33.341 0.834 93.450 o
4 16 15 1.380 1.737 0.695 187.281 o
4 16 16 181.724 186.635 2.283 6.449 o
4 16 17 3.507 2.293 0.804 139.494 o
4 16 18 62.296 63.406 1.231 35.561 o
4 16 19 12.714 12.536 0.744 151.827 o
4 16 20 22.945 18.948 0.933 91.147 o
4 17 0 136.405 142.644 3.742 4.755 o
4 17 1 35.822 36.328 1.558 32.698 o
4 17 2 12.579 11.623 1.360 47.930 o
4 17 3 37.664 38.532 1.211 49.078 o
4 17 4 12.011 10.948 1.191 62.241 o
4 17 5 2.138 1.955 0.844 126.967 o
4 17 6 1.774 0.903 0.685 192.747 o
4 17 7 7.078 7.315 0.794 140.565 o
4 17 8 26.798 27.385 0.854 98.402 o
4 17 9 0.778 0.715 0.576 273.003 o
4 17 10 27.846 27.375 0.844 99.142 o
4 17 11 19.950 19.931 0.784 125.852 o
4 17 12 5.932 4.496 0.675 195.355 o
4 17 13 33.904 32.686 1.082 61.787 o
4 17 14 1.661 0.605 0.526 326.560 o
4 17 15 25.180 24.963 0.993 78.668 o
4 17 16 0.028 0.814 0.923 106.229 o
4 17 17 22.367 22.264 0.873 101.271 o
4 17 18 15.096 13.658 0.695 167.996 o
4 17 19 8.297 6.164 0.506 333.587 o
4 18 0 37.593 38.155 2.610 12.591 o
4 18 1 75.152 73.570 2.055 15.928 o
4 18 2 79.707 81.243 1.965 16.306 o
4 18 3 207.407 214.775 3.067 4.317 o
4 18 4 11.916 10.005 0.913 104.374 o
4 18 5 188.276 195.657 3.881 3.678 o
4 18 6 63.895 64.289 1.449 28.502 o
4 18 7 54.222 55.346 1.072 46.866 o
4 18 8 4.648 5.687 0.735 165.775 o
4 18 9 20.613 19.127 0.864 106.254 o
4 18 10 22.075 21.211 0.774 125.031 o
4 18 11 63.823 62.493 1.945 18.706 o
4 18 12 17.182 17.410 0.764 136.676 o
4 18 13 104.984 106.405 2.273 11.196 o
4 18 14 1.765 2.263 0.774 150.773 o
4 18 15 38.359 35.207 0.973 69.020 o
4 18 16 1.222 0.725 0.566 282.536 o
4 18 17 0.822 0.824 0.516 339.565 o
4 18 18 11.898 10.313 0.705 170.610 o
4 19 0 5.859 2.194 1.568 36.721 o
4 19 1 124.216 126.991 4.228 4.117 o
4 19 2 1.622 1.459 1.032 84.897 o
4 19 3 255.112 266.250 4.943 2.154 o
4 19 4 20.110 21.321 1.270 52.488 o
4 19 5 0.035 0.655 0.655 210.919 o
4 19 6 6.888 7.434 0.844 124.868 o
4 19 7 23.848 23.951 1.092 67.462 o
4 19 8 6.419 4.993 0.883 114.633 o
4 19 9 1.624 1.558 0.824 133.239 o
4 19 10 4.256 4.089 0.655 208.675 o
4 19 11 7.368 6.075 0.764 151.687 o
4 19 12 16.109 16.814 0.844 115.767 o
4 19 13 0.155 0.725 0.834 130.209 o
4 19 14 0.069 0.546 0.486 382.651 o
4 19 15 0.515 0.447 0.417 520.670 o
4 19 16 10.277 8.576 0.675 188.464 o
4 19 17 4.246 4.109 0.586 260.430 o
4 20 0 222.152 227.003 4.129 2.998 o
4 20 1 1.242 1.350 1.618 34.576 o
4 20 2 101.520 98.285 3.802 5.294 o
4 20 3 42.069 41.649 1.588 30.340 o
4 20 4 0.725 0.774 0.764 154.928 o
4 20 5 15.940 16.000 1.092 71.901 o
4 20 6 77.721 77.292 2.233 13.784 o
4 20 7 0.019 1.003 1.201 62.754 o
4 20 8 109.724 115.487 1.896 13.185 o
4 20 9 8.283 9.152 0.893 110.755 o
4 20 10 49.704 48.388 1.529 30.442 o
4 20 11 28.276 27.733 0.883 91.662 o
4 20 12 0.449 0.437 0.417 520.705 o
4 20 13 6.683 4.655 0.794 141.438 o
4 20 14 11.144 8.099 1.211 60.617 o
4 20 15 3.113 2.521 0.596 253.626 o
4 21 0 0.519 1.618 1.598 35.443 o
4 21 1 3.897 3.087 1.062 80.006 o
4 21 2 1.908 1.290 0.963 97.571 o
4 21 3 24.373 24.596 2.263 17.149 o
4 21 4 2.549 2.958 1.201 62.673 o
4 21 5 44.319 44.477 1.707 26.380 o
4 21 6 6.806 6.730 0.943 100.443 o
4 21 7 0.002 0.824 0.923 106.229 o
4 21 8 12.308 10.730 0.804 132.567 o
4 21 9 77.180 79.466 1.777 19.052 o
4 21 10 57.608 57.222 2.144 16.568 o
4 21 11 20.353 18.641 0.854 108.881 o
4 21 12 1.228 0.645 0.526 326.760 o
4 21 13 14.737 13.539 0.675 177.661 o
4 21 14 2.914 2.442 0.467 412.156 o
4 22 0 0.582 1.916 2.035 21.862 o
4 22 1 4.506 2.819 1.062 79.962 o
4 22 2 14.388 12.497 1.221 58.772 o
4 22 3 85.220 84.885 2.749 9.568 o
4 22 4 2.062 1.300 0.963 97.561 o
4 22 5 82.701 84.876 2.620 10.413 o
4 22 6 0.513 1.826 0.963 97.626 o
4 22 7 16.878 14.918 1.588 34.934 o
4 22 8 2.271 0.804 0.576 272.441 o
4 22 9 0.363 0.625 0.764 154.953 o
4 22 10 48.314 46.661 1.886 21.784 o
4 22 11 61.838 60.666 1.529 27.204 o
4 22 12 1.238 1.628 0.705 182.085 o
4 23 0 1.988 2.084 1.945 23.910 o
4 23 1 3.293 1.409 0.923 106.000 o
4 23 2 0.088 0.457 0.546 303.723 o
4 23 3 0.696 0.794 0.893 113.412 o
4 23 4 1.121 0.536 0.506 352.938 o
4 23 5 8.941 8.090 0.764 149.919 o
4 23 6 2.155 0.774 0.615 238.546 o
4 23 7 39.489 38.522 1.270 44.884 o
4 23 8 3.331 1.628 0.873 118.335 o
4 23 9 1.012 0.526 0.486 382.366 o
4 24 0 13.141 12.735 2.372 15.959 o
4 24 1 0.086 0.556 0.506 353.227 o
4 24 2 35.229 28.725 2.769 11.378 o
4 24 3 15.655 13.707 2.323 16.598 o
4 24 4 2.390 1.717 1.479 41.362 o
4 24 5 14.741 10.779 2.184 18.797 o
5 0 2 704.239 726.758 8.040 0.458 o
5 0 4 519.685 538.137 5.598 0.871 o
5 0 6 3229.670 3161.650 28.199 0.026 o
5 0 8 964.079 960.937 10.065 0.263 o
5 0 10 819.086 826.879 11.286 0.297 o
5 0 12 1721.020 1681.270 18.839 0.081 o
5 0 14 514.176 531.884 8.824 0.608 o
5 0 16 43.678 47.376 3.216 8.326 o
5 0 18 25.835 24.695 1.449 39.875 o
5 0 20 311.129 321.288 6.194 1.407 o
5 0 22 155.064 158.853 2.730 6.529 o
5 0 24 0.105 1.003 0.834 130.207 o
5 0 26 1.083 1.489 1.558 37.269 o
5 1 1 758.576 730.976 6.362 0.482 o
5 1 2 979.860 967.657 8.070 0.287 o
5 1 3 0.006 0.873 0.526 327.064 o
5 1 4 94.384 95.754 1.290 22.485 o
5 1 5 14.048 15.762 0.665 181.639 o
5 1 6 1589.070 1547.980 12.705 0.111 o
5 1 7 824.507 793.886 7.931 0.382 o
5 1 8 132.554 137.016 2.144 9.721 o
5 1 9 58.297 56.091 1.489 29.329 o
5 1 10 54.648 53.699 1.618 26.684 o
5 1 11 0.833 1.191 0.953 99.670 o
5 1 12 91.649 91.526 1.538 19.810 o
5 1 13 52.698 54.433 1.181 42.297 o
5 1 14 276.513 283.173 4.437 2.259 o
5 1 15 282.404 293.417 3.603 2.627 o
5 1 16 0.584 0.526 0.556 292.905 o
5 1 17 5.365 5.221 0.953 98.888 o
5 1 18 0.033 1.102 0.893 113.426 o
5 1 19 3.213 2.333 1.052 81.608 o
5 1 20 16.296 16.576 1.022 81.133 o
5 1 21 8.325 9.400 0.883 113.127 o
5 1 22 125.013 131.567 2.799 7.493 o
5 1 23 10.888 11.941 0.794 136.391 o
5 1 24 2.508 1.737 0.744 162.951 o
5 1 25 1.310 2.204 2.164 19.331 o
5 1 26 16.101 15.792 1.151 64.989 o
5 2 1 3923.210 3857.010 32.577 0.018 o
5 2 2 77.173 74.186 1.350 27.059 o
5 2 3 39.446 41.272 1.072 57.648 o
5 2 4 501.920 495.615 4.715 1.031 o
5 2 5 13.965 13.549 0.596 223.592 o
5 2 6 16.847 16.437 0.754 140.922 o
5 2 7 1011.530 988.610 8.993 0.262 o
5 2 8 160.327 164.282 2.710 6.374 o
5 2 9 2365.100 2373.950 23.534 0.045 o
5 2 10 134.922 137.433 3.901 4.514 o
5 2 11 479.803 478.116 5.082 1.051 o
5 2 12 1.187 1.072 0.586 263.680 o
5 2 13 25.462 26.909 0.993 77.909 o
5 2 14 100.022 100.975 2.174 12.286 o
5 2 15 232.333 239.013 4.238 2.794 o
5 2 16 14.151 13.062 1.022 82.659 o
5 2 17 385.731 385.905 5.658 1.274 o
5 2 18 21.903 22.958 1.320 48.336 o
5 2 19 286.000 296.067 3.464 2.664 o
5 2 20 34.482 36.328 1.479 36.056 o
5 2 21 0.230 0.615 0.576 273.099 o
5 2 22 0.353 0.476 0.476 398.712 o
5 2 23 96.117 100.072 1.816 15.631 o
5 2 24 22.544 21.738 1.538 36.249 o
5 2 25 39.599 34.105 4.020 5.475 o
5 2 26 0.742 0.467 0.486 382.493 o
5 3 1 3137.110 3074.000 24.963 0.029 o
5 3 2 869.553 853.252 7.355 0.362 o
5 3 3 8.114 9.698 0.705 175.344 o
5 3 4 2.077 2.005 0.536 313.880 o
5 3 5 1119.160 1085.450 11.851 0.196 o
5 3 6 163.452 158.674 2.273 7.517 o
5 3 7 1013.020 989.891 9.568 0.254 o
5 3 8 68.310 69.441 1.747 21.100 o
5 3 9 23.732 20.278 1.112 66.089 o
5 3 10 50.372 50.056 1.181 43.978 o
5 3 11 57.647 58.741 1.360 33.129 o
5 3 12 11.155 11.196 0.685 180.393 o
5 3 13 31.689 31.812 0.923 81.086 o
5 3 14 805.779 814.859 8.626 0.368 o
5 3 15 21.992 22.561 0.993 81.232 o
5 3 16 0.269 0.467 0.486 382.625 o
5 3 17 1.665 1.310 0.873 118.549 o
5 3 18 37.633 37.063 1.161 52.732 o
5 3 19 5.904 5.519 0.883 114.708 o
5 3 20 18.048 17.301 1.012 81.686 o
5 3 21 8.439 6.293 0.844 124.432 o
5 3 22 49.828 48.507 1.320 37.987 o
5 3 23 12.031 10.511 0.854 118.558 o
5 3 24 8.849 8.447 0.963 95.595 o
5 3 25 0.028 0.665 0.715 177.232 o
5 3 26 0.042 0.546 0.615 239.014 o
5 4 1 3.243 3.553 0.576 270.725 o
5 4 2 6984.020 6691.030 60.895 0.006 o
5 4 3 34.669 33.589 1.022 66.847 o
5 4 4 3676.880 3599.250 30.641 0.020 o
5 4 5 37.880 36.775 1.251 46.819 o
5 4 6 585.148 573.513 6.432 0.696 o
5 4 7 0.359 0.943 0.864 121.376 o
5 4 8 3.792 3.802 1.340 50.308 o
5 4 9 3.028 3.474 0.705 181.298 o
5 4 10 719.842 723.025 7.534 0.469 o
5 4 11 18.708 17.539 0.933 94.430 o
5 4 12 644.390 649.882 6.402 0.601 o
5 4 13 8.551 8.258 0.655 202.094 o
5 4 14 155.355 160.431 2.402 7.394 o
5 4 15 3.479 3.653 0.754 158.159 o
5 4 16 48.746 48.448 1.360 36.645 o
5 4 17 19.523 19.514 1.042 76.311 o
5 4 18 1.050 0.675 0.665 204.574 o
5 4 19 0.001 1.112 1.241 58.802 o
5 4 20 143.025 149.761 2.601 7.358 o
5 4 21 0.289 0.625 0.675 198.683 o
5 4 22 92.565 93.868 1.697 17.574 o
5 4 23 0.082 0.804 0.903 110.949 o
5 4 24 14.625 13.588 4.238 5.024 o
5 4 25 4.504 4.536 1.003 89.592 o
5 4 26 7.450 6.611 0.784 144.058 o
5 5 1 320.193 321.517 3.484 2.314 o
5 5 2 28.639 28.338 1.062 67.466 o
5 5 3 43.369 41.867 1.290 42.155 o
5 5 4 89.320 91.317 2.511 10.736 o
5 5 5 19.133 17.956 1.181 60.861 o
5 5 6 4.193 2.809 1.330 51.064 o
5 5 7 1063.920 1053.960 11.166 0.216 o
5 5 8 178.317 175.905 2.283 6.714 o
5 5 9 37.028 35.108 0.883 80.256 o
5 5 10 137.394 138.227 2.213 9.168 o
5 5 11 37.612 38.522 1.032 62.735 o
5 5 12 117.686 115.060 1.638 14.452 o
5 5 13 26.288 25.996 0.873 95.994 o
5 5 14 354.874 354.996 3.603 1.966 o
5 5 15 130.011 134.445 1.727 12.037 o
5 5 16 177.714 182.119 3.633 4.186 o
5 5 17 9.219 7.970 0.834 126.514 o
5 5 18 57.813 58.314 1.439 30.646 o
5 5 19 0.147 0.407 0.427 496.877 o
5 5 20 151.957 158.366 2.402 7.542 o
5 5 21 60.724 60.885 1.588 25.925 o
5 5 22 20.677 19.961 0.774 127.667 o
5 5 23 6.234 3.276 0.705 179.650 o
5 5 24 1.008 1.310 1.151 68.265 o
5 5 25 3.754 1.290 0.794 143.050 o
5 5 26 19.451 16.477 1.022 79.779 o
5 6 1 1857.790 1815.890 15.454 0.080 o
5 6 2 44.998 44.795 1.380 37.200 o
5 6 3 268.061 275.789 3.514 2.867 o
5 6 4 11.193 9.221 1.171 64.614 o
5 6 5 9.057 7.196 1.687 31.585 o
5 6 6 0.073 1.945 1.459 42.517 o
5 6 7 841.979 834.125 7.276 0.381 o
5 6 8 27.674 28.775 0.943 82.628 o
5 6 9 1959.190 1982.270 17.241 0.069 o
5 6 10 83.366 84.508 1.380 24.176 o
5 6 11 366.510 363.056 3.434 1.933 o
5 6 12 28.693 26.363 1.003 74.838 o
5 6 13 59.312 59.317 1.092 42.790 o
5 6 14 161.587 163.647 2.412 7.112 o
5 6 15 167.698 170.942 2.680 6.175 o
5 6 16 12.600 13.062 0.774 140.978 o
5 6 17 267.760 273.238 2.888 3.302 o
5 6 18 67.147 70.185 1.201 34.008 o
5 6 19 202.755 211.062 3.008 4.497 o
5 6 20 19.299 18.919 0.764 133.001 o
5 6 21 0.146 0.387 0.397 574.199 o
5 6 22 1.069 0.834 0.625 231.341 o
5 6 23 58.282 55.922 1.409 31.715 o
5 6 24 0.566 0.357 0.387 603.814 o
5 6 25 53.482 53.381 2.988 9.355 o
5 7 1 179.958 191.072 3.097 4.908 o
5 7 2 8.299 5.251 1.012 87.129 o
5 7 3 474.863 486.752 5.449 1.007 o
5 7 4 89.420 92.697 2.243 12.604 o
5 7 5 178.699 182.734 3.216 4.802 o
5 7 6 710.471 702.013 6.114 0.536 o
5 7 7 236.339 240.482 3.137 3.669 o
5 7 8 32.597 34.075 0.903 82.051 o
5 7 9 376.919 380.188 3.623 1.788 o
5 7 10 111.883 112.737 2.243 10.861 o
5 7 11 13.318 12.804 0.695 171.403 o
5 7 12 10.919 9.966 0.735 159.089 o
5 7 13 259.302 263.818 3.385 3.089 o
5 7 14 83.877 84.905 1.439 23.016 o
5 7 15 0.985 0.973 0.784 147.159 o
5 7 16 30.836 32.735 1.102 61.420 o
5 7 17 5.076 5.926 0.784 145.437 o
5 7 18 0.073 1.122 1.261 56.964 o
5 7 19 0.365 0.377 0.417 520.753 o
5 7 20 5.434 5.429 0.854 122.922 o
5 7 21 0.498 0.417 0.457 434.093 o
5 7 22 34.196 31.485 1.538 34.058 o
5 7 23 15.873 15.276 1.469 40.730 o
5 7 24 2.118 3.137 0.774 150.620 o
5 7 25 9.171 8.407 1.092 74.627 o
5 8 1 13.965 11.434 1.191 61.836 o
5 8 2 257.673 240.631 4.189 2.646 o
5 8 3 206.984 205.960 2.710 4.880 o
5 8 4 749.158 741.845 6.333 0.486 o
5 8 5 0.170 0.576 0.496 367.482 o
5 8 6 1260.850 1277.200 10.958 0.167 o
5 8 7 66.528 66.453 1.241 33.524 o
5 8 8 456.251 463.227 4.318 1.226 o
5 8 9 10.829 11.306 0.824 127.423 o
5 8 10 300.117 302.707 3.405 2.559 o
5 8 11 13.929 12.407 0.993 87.672 o
5 8 12 1031.900 1037.210 9.985 0.238 o
5 8 13 0.063 1.012 1.141 69.472 o
5 8 14 341.905 347.066 4.526 1.758 o
5 8 15 12.250 12.596 0.864 115.191 o
5 8 16 52.826 55.068 1.042 49.210 o
5 8 17 8.114 7.941 0.705 176.221 o
5 8 18 34.974 34.909 1.310 44.432 o
5 8 19 0.225 0.546 0.546 303.705 o
5 8 20 223.397 230.914 3.692 3.349 o
5 8 21 3.357 3.603 0.883 115.536 o
5 8 22 90.484 93.997 2.124 13.477 o
5 8 23 0.415 1.390 0.854 124.204 o
5 8 24 3.297 3.623 0.913 108.159 o
5 8 25 17.931 17.966 1.042 77.323 o
5 9 1 21.885 23.574 0.873 101.118 o
5 9 2 152.527 151.269 1.846 9.548 o
5 9 3 14.281 13.410 0.675 178.566 o
5 9 4 200.718 202.308 2.303 5.681 o
5 9 5 0.174 1.211 1.400 46.213 o
5 9 6 61.345 61.242 1.479 28.521 o
5 9 7 4.828 4.318 0.754 157.495 o
5 9 8 257.334 258.230 2.769 3.608 o
5 9 9 0.171 0.417 0.437 474.544 o
5 9 10 7.383 7.732 0.854 121.763 o
5 9 11 148.157 150.187 2.273 8.244 o
5 9 12 283.891 290.568 3.405 2.737 o
5 9 13 155.727 162.664 3.732 4.419 o
5 9 14 4.214 2.799 1.112 73.029 o
5 9 15 100.203 103.675 1.687 16.328 o
5 9 16 102.364 105.313 1.906 14.067 o
5 9 17 141.561 143.746 2.462 7.959 o
5 9 18 3.230 4.169 0.893 112.966 o
5 9 19 5.350 4.983 0.913 107.628 o
5 9 20 78.676 72.697 2.571 11.104 o
5 9 21 3.466 2.472 1.310 52.653 o
5 9 22 19.318 19.445 1.102 68.981 o
5 9 23 18.258 16.616 1.141 65.346 o
5 9 24 19.667 15.266 2.511 14.159 o
5 10 1 1523.480 1540.450 13.390 0.114 o
5 10 2 31.462 32.080 0.844 92.839 o
5 10 3 107.873 107.020 1.717 15.120 o
5 10 4 502.769 508.787 4.675 1.020 o
5 10 5 190.962 184.610 2.104 6.565 o
5 10 6 32.567 31.683 1.052 65.579 o
5 10 7 415.910 417.966 4.149 1.442 o
5 10 8 189.472 185.890 2.511 5.799 o
5 10 9 652.589 659.619 6.323 0.593 o
5 10 10 56.344 57.361 1.390 32.629 o
5 10 11 239.443 240.254 2.968 3.789 o
5 10 12 0.052 0.556 0.566 282.783 o
5 10 13 5.500 4.486 0.983 93.071 o
5 10 14 6.515 4.576 1.052 81.110 o
5 10 15 104.175 106.117 1.499 17.645 o
5 10 16 8.173 7.941 0.774 146.806 o
5 10 17 266.531 275.550 3.226 3.071 o
5 10 18 0.842 2.045 0.883 115.935 o
5 10 19 110.568 110.593 2.283 10.750 o
5 10 20 23.435 21.658 1.479 38.947 o
5 10 21 2.548 1.022 0.496 365.897 o
5 10 22 1.086 1.519 1.052 81.743 o
5 10 23 29.120 29.083 1.290 47.961 o
5 10 24 27.422 25.271 0.883 93.556 o
5 11 1 737.026 757.061 6.908 0.469 o
5 11 2 125.174 124.628 1.668 13.155 o
5 11 3 22.031 22.065 0.933 90.698 o
5 11 4 387.850 389.528 3.792 1.677 o
5 11 5 810.445 815.584 7.266 0.401 o
5 11 6 0.021 1.429 1.568 36.804 o
5 11 7 46.848 46.095 1.419 35.024 o
5 11 8 57.994 56.647 1.300 35.362 o
5 11 9 13.318 13.261 0.973 91.195 o
5 11 10 4.278 3.990 0.973 95.206 o
5 11 11 1.682 0.873 0.744 163.188 o
5 11 12 10.627 10.313 1.032 82.693 o
5 11 13 65.702 63.098 2.233 14.862 o
5 11 14 9.848 9.449 0.705 173.605 o
5 11 15 11.619 12.626 0.814 129.322 o
5 11 16 0.279 1.261 1.400 46.213 o
5 11 17 24.754 24.427 0.903 92.817 o
5 11 18 15.859 16.457 0.834 118.662 o
5 11 19 1.464 1.499 0.655 210.646 o
5 11 20 0.753 0.387 0.417 520.547 o
5 11 21 6.224 5.807 1.022 85.808 o
5 11 22 2.328 2.104 1.092 75.849 o
5 11 23 16.713 15.732 1.072 74.221 o
5 12 1 18.947 17.033 0.834 115.586 o
5 12 2 970.095 987.250 8.963 0.274 o
5 12 3 44.667 46.274 1.261 42.592 o
5 12 4 1286.660 1307.800 12.020 0.155 o
5 12 5 34.123 34.909 1.072 62.023 o
5 12 6 199.479 201.117 3.037 4.589 o
5 12 7 27.124 25.986 1.092 65.603 o
5 12 8 4.817 4.913 0.943 101.104 o
5 12 9 8.688 6.889 0.953 97.846 o
5 12 10 192.653 200.978 3.573 3.972 o
5 12 11 30.262 33.609 1.320 45.235 o
5 12 12 237.777 250.110 3.355 3.402 o
5 12 13 48.465 48.220 1.340 37.562 o
5 12 14 53.348 52.954 1.201 41.414 o
5 12 15 29.281 28.864 0.983 76.164 o
5 12 16 24.726 22.145 0.883 97.347 o
5 12 17 47.668 47.098 1.003 56.695 o
5 12 18 2.614 1.737 0.774 150.663 o
5 12 19 0.103 0.814 0.675 198.689 o
5 12 20 48.617 45.510 1.429 34.325 o
5 12 21 0.049 0.347 0.377 636.261 o
5 12 22 43.210 40.815 1.906 22.057 o
5 12 23 1.239 1.310 0.824 133.289 o
5 13 1 31.297 31.276 1.062 65.362 o
5 13 2 13.078 11.961 0.883 110.022 o
5 13 3 214.583 213.355 3.008 4.293 o
5 13 4 88.555 89.382 1.648 18.914 o
5 13 5 0.104 0.615 0.605 246.909 o
5 13 6 0.114 1.151 1.300 53.538 o
5 13 7 15.391 14.055 1.042 79.070 o
5 13 8 98.105 95.476 2.283 11.767 o
5 13 9 56.403 58.751 1.568 27.284 o
5 13 10 0.711 1.390 0.983 93.723 o
5 13 11 19.090 18.889 0.873 105.512 o
5 13 12 121.459 123.447 1.836 12.424 o
5 13 13 12.800 13.013 0.893 107.571 o
5 13 14 22.540 22.948 1.171 60.076 o
5 13 15 1.860 1.876 0.774 150.789 o
5 13 16 55.377 56.180 1.777 22.805 o
5 13 17 9.916 9.201 0.725 164.704 o
5 13 18 11.653 11.315 0.834 123.981 o
5 13 19 10.333 10.184 1.211 60.584 o
5 13 20 60.900 62.116 1.191 37.637 o
5 13 21 6.174 4.377 0.675 195.207 o
5 13 22 3.438 2.174 0.725 171.634 o
5 14 1 312.309 323.829 3.921 2.176 o
5 14 2 27.219 25.599 1.102 64.626 o
5 14 3 200.680 205.365 3.226 4.282 o
5 14 4 24.671 25.440 1.062 70.114 o
5 14 5 12.466 14.184 1.082 74.494 o
5 14 6 50.614 48.557 1.797 23.319 o
5 14 7 305.324 317.417 5.777 1.548 o
5 14 8 3.064 1.687 1.092 75.820 o
5 14 9 468.581 488.975 5.658 0.991 o
5 14 10 9.344 8.318 0.774 145.844 o
5 14 11 98.555 101.491 1.677 16.720 o
5 14 12 21.299 22.373 0.933 91.101 o
5 14 13 26.894 28.944 0.953 81.729 o
5 14 14 131.359 136.639 2.610 7.895 o
5 14 15 66.223 66.543 1.777 20.996 o
5 14 16 0.409 1.320 1.459 42.517 o
5 14 17 89.939 91.923 1.529 20.157 o
5 14 18 35.251 36.229 0.983 69.749 o
5 14 19 45.804 45.827 0.933 63.686 o
5 14 20 6.039 5.320 0.615 233.577 o
5 14 21 1.122 0.903 0.645 217.316 o
5 14 22 1.670 1.211 1.261 56.944 o
5 15 1 4.562 3.405 1.062 79.927 o
5 15 2 2.066 1.519 0.903 110.826 o
5 15 3 63.219 63.436 1.390 30.352 o
5 15 4 277.951 289.595 4.348 2.277 o
5 15 5 11.625 12.159 1.350 48.698 o
5 15 6 0.306 1.548 1.042 83.327 o
5 15 7 34.508 32.229 1.558 33.190 o
5 15 8 9.856 8.953 0.804 135.034 o
5 15 9 224.332 236.859 3.295 3.685 o
5 15 10 22.944 22.174 0.864 102.771 o
5 15 11 13.794 13.995 0.963 92.613 o
5 15 12 28.822 31.147 1.330 45.284 o
5 15 13 63.864 65.242 1.122 38.619 o
5 15 14 20.567 20.010 0.943 90.686 o
5 15 15 1.829 1.380 0.695 187.223 o
5 15 16 0.254 0.546 0.486 382.620 o
5 15 17 2.979 3.444 0.834 129.734 o
5 15 18 2.748 2.422 0.744 162.805 o
5 15 19 10.014 8.794 0.794 138.251 o
5 15 20 0.565 0.387 0.367 670.811 o
5 15 21 0.252 0.873 1.012 88.307 o
5 16 1 0.024 1.003 1.171 65.985 o
5 16 2 15.134 11.901 1.846 26.160 o
5 16 3 67.565 70.285 1.668 22.567 o
5 16 4 190.296 195.022 2.650 5.425 o
5 16 5 2.856 3.871 0.844 126.693 o
5 16 6 218.461 230.983 2.541 4.650 o
5 16 7 79.853 83.476 1.499 22.796 o
5 16 8 75.550 77.729 1.529 23.430 o
5 16 9 16.731 16.616 0.883 106.056 o
5 16 10 15.420 16.358 0.953 93.039 o
5 16 11 2.693 2.640 0.824 133.003 o
5 16 12 223.401 235.083 2.670 4.375 o
5 16 13 0.616 0.705 0.556 292.880 o
5 16 14 191.659 196.829 2.362 5.880 o
5 16 15 21.170 21.916 0.774 125.757 o
5 16 16 27.262 26.611 1.221 53.801 o
5 16 17 2.871 2.898 0.754 158.465 o
5 16 18 30.578 29.063 1.251 50.248 o
5 16 19 0.068 0.298 0.298 1020.820 o
5 16 20 83.963 83.000 3.802 5.557 o
5 17 1 3.588 3.970 1.568 36.751 o
5 17 2 63.868 67.515 1.806 20.690 o
5 17 3 15.582 16.100 1.072 74.546 o
5 17 4 23.652 23.613 1.251 52.912 o
5 17 5 12.754 12.715 0.824 125.494 o
5 17 6 22.672 22.045 1.141 63.064 o
5 17 7 76.740 78.930 1.538 22.962 o
5 17 8 4.455 4.189 0.844 126.282 o
5 17 9 0.155 0.566 0.576 273.108 o
5 17 10 15.487 14.114 0.784 134.273 o
5 17 11 135.619 139.924 2.035 9.980 o
5 17 12 22.777 22.214 0.804 116.004 o
5 17 13 22.524 20.735 0.903 96.090 o
5 17 14 8.698 8.040 0.834 126.775 o
5 17 15 1.637 1.529 0.744 163.144 o
5 17 16 2.834 2.749 0.665 203.726 o
5 17 17 119.292 122.891 1.747 13.191 o
5 17 18 0.188 0.467 0.407 546.510 o
5 17 19 9.065 7.841 1.846 26.405 o
5 18 1 265.601 276.007 3.673 2.786 o
5 18 2 62.078 65.699 2.442 12.907 o
5 18 3 35.332 33.093 1.380 40.822 o
5 18 4 133.754 137.373 2.323 8.896 o
5 18 5 67.522 66.533 1.668 22.826 o
5 18 6 13.307 12.854 0.774 140.380 o
5 18 7 123.418 126.276 1.876 11.944 o
5 18 8 70.050 71.168 1.747 20.793 o
5 18 9 66.995 66.185 1.161 35.961 o
5 18 10 16.964 14.432 0.804 126.674 o
5 18 11 43.903 42.522 1.231 45.031 o
5 18 12 0.725 1.062 1.171 65.978 o
5 18 13 0.831 0.427 0.437 474.269 o
5 18 14 1.841 1.032 0.665 204.378 o
5 18 15 48.663 46.334 1.201 44.280 o
5 18 16 1.376 1.846 0.615 238.633 o
5 18 17 78.745 75.506 2.094 15.164 o
5 18 18 0.036 0.437 0.447 453.710 o
5 19 1 158.002 159.786 3.613 4.605 o
5 19 2 3.736 3.673 1.191 63.643 o
5 19 3 26.001 25.192 1.350 45.351 o
5 19 4 96.721 98.305 2.233 12.118 o
5 19 5 19.342 17.430 1.261 53.854 o
5 19 6 0.013 0.834 1.012 88.310 o
5 19 7 10.562 7.425 0.764 148.908 o
5 19 8 3.669 3.583 0.695 186.168 o
5 19 9 1.056 1.826 0.715 177.080 o
5 19 10 19.471 16.655 0.854 110.553 o
5 19 11 2.143 2.372 0.864 121.180 o
5 19 12 14.429 13.360 0.844 118.515 o
5 19 13 9.076 9.281 0.695 179.356 o
5 19 14 18.425 18.204 1.419 43.043 o
5 19 15 7.175 5.390 0.615 232.059 o
5 19 16 0.651 0.605 0.447 453.486 o
5 19 17 11.486 7.534 2.184 18.876 o
5 20 1 21.093 20.725 1.588 34.320 o
5 20 2 96.327 90.593 2.293 11.916 o
5 20 3 2.760 2.144 1.092 75.825 o
5 20 4 229.261 237.098 3.702 3.254 o
5 20 5 4.713 4.099 1.122 71.651 o
5 20 6 67.495 68.002 1.350 29.935 o
5 20 7 13.093 11.434 0.883 110.168 o
5 20 8 9.510 8.526 1.022 84.810 o
5 20 9 0.081 1.231 1.370 48.245 o
5 20 10 41.908 42.611 1.062 56.785 o
5 20 11 9.875 9.042 0.744 156.514 o
5 20 12 35.961 34.790 1.132 56.138 o
5 20 13 13.916 10.591 1.231 58.104 o
5 20 14 22.578 20.795 0.953 87.476 o
5 20 15 17.405 15.057 0.645 185.202 o
5 21 1 5.537 4.615 1.538 38.128 o
5 21 2 26.755 26.045 1.241 52.508 o
5 21 3 19.697 20.388 1.400 43.880 o
5 21 4 0.958 0.824 0.804 139.992 o
5 21 5 2.382 1.310 0.913 108.414 o
5 21 6 56.865 55.694 1.687 24.569 o
5 21 7 1.690 2.372 0.873 118.497 o
5 21 8 0.696 0.467 0.476 398.607 o
5 21 9 15.808 16.655 0.794 129.596 o
5 21 10 29.022 29.896 1.360 43.632 o
5 21 11 0.940 0.516 0.447 453.347 o
5 21 12 11.291 11.385 0.844 121.430 o
5 21 13 5.038 4.516 0.675 196.030 o
5 22 1 39.660 38.066 1.400 38.348 o
5 22 2 7.614 7.841 1.419 44.588 o
5 22 3 41.003 41.520 2.700 11.704 o
5 22 4 1.206 2.035 1.022 86.558 o
5 22 5 0.537 0.556 0.576 273.063 o
5 22 6 33.526 31.643 3.881 5.899 o
5 22 7 86.167 86.315 2.174 13.559 o
5 22 8 10.017 7.673 0.635 212.527 o
5 22 9 66.915 65.004 2.402 13.076 o
5 22 10 0.131 0.308 0.328 843.633 o
5 22 11 13.170 10.909 1.141 67.382 o
5 23 1 0.073 0.556 0.556 292.970 o
5 23 2 21.653 21.678 1.558 35.476 o
5 23 3 0.281 0.854 0.655 210.898 o
5 23 4 8.379 8.397 1.032 83.502 o
5 23 5 51.901 52.716 1.221 41.054 o
5 23 6 1.082 0.625 0.516 339.503 o
5 23 7 8.230 5.717 0.973 94.240 o
5 23 8 2.482 0.923 0.824 133.173 o
5 23 9 42.328 42.135 1.092 54.501 o
5 24 1 4.884 4.189 0.754 157.500 o
5 24 2 2.565 1.638 0.715 176.775 o
5 24 3 8.655 8.487 2.194 18.736 o
5 24 4 22.503 19.812 2.392 15.488 o
5 24 5 0.002 0.864 0.923 106.229 o
6 0 0 168.059 177.652 4.754 2.987 o
6 0 2 50.832 57.312 1.806 22.628 o
6 0 4 1648.430 1643.290 14.601 0.098 o
6 0 6 204.989 197.037 2.938 4.672 o
6 0 8 2927.960 2930.370 32.666 0.027 o
6 0 10 2303.030 2292.320 27.078 0.043 o
6 0 12 164.239 164.391 3.285 5.063 o
6 0 14 222.712 225.891 3.871 3.218 o
6 0 16 463.232 457.788 6.730 0.895 o
6 0 18 393.174 409.052 5.439 1.270 o
6 0 20 147.950 165.235 3.127 5.666 o
6 0 22 132.670 136.907 2.402 8.631 o
6 0 24 134.269 137.155 3.901 4.522 o
6 1 0 388.665 386.243 4.467 1.523 o
6 1 1 14.062 13.866 0.635 198.964 o
6 1 2 776.444 761.756 6.839 0.446 o
6 1 3 290.908 273.605 2.878 3.056 o
6 1 4 5.796 7.573 0.685 188.676 o
6 1 5 58.034 54.026 1.578 27.147 o
6 1 6 391.166 370.362 3.792 1.704 o
6 1 7 78.816 76.220 1.767 19.193 o
6 1 8 584.957 576.620 6.958 0.659 o
6 1 9 184.904 188.541 3.702 3.970 o
6 1 10 276.099 279.402 3.325 2.899 o
6 1 11 317.847 313.010 3.732 2.253 o
6 1 12 198.228 203.906 2.730 5.040 o
6 1 13 96.469 97.908 1.876 15.122 o
6 1 14 86.056 84.518 1.767 17.953 o
6 1 15 45.072 46.254 1.270 41.972 o
6 1 16 8.007 7.990 0.983 92.142 o
6 1 17 56.891 58.532 2.074 17.511 o
6 1 18 11.741 13.142 1.003 86.695 o
6 1 19 114.608 121.135 2.452 9.439 o
6 1 20 1.407 1.558 0.893 113.353 o
6 1 21 39.215 40.398 1.201 48.819 o
6 1 22 4.785 4.318 1.032 84.502 o
6 1 23 8.733 6.889 0.864 118.637 o
6 1 24 0.081 0.695 0.784 147.214 o
6 1 25 0.054 1.608 1.737 30.001 o
6 1 26 12.806 12.040 1.032 81.775 o
6 2 0 5.440 5.261 0.744 161.133 o
6 2 1 2193.130 2149.170 18.621 0.057 o
6 2 2 182.749 185.890 2.998 5.071 o
6 2 3 2970.430 2935.030 23.921 0.032 o
6 2 4 15.434 15.633 0.784 133.526 o
6 2 5 1578.510 1577.090 13.152 0.110 o
6 2 6 255.840 257.267 2.998 3.451 o
6 2 7 742.901 730.867 7.385 0.458 o
6 2 8 94.975 93.938 2.402 11.148 o
6 2 9 267.992 271.233 3.067 3.186 o
6 2 10 10.178 9.668 0.834 125.470 o
6 2 11 907.415 906.047 8.536 0.313 o
6 2 12 173.756 175.905 2.313 6.787 o
6 2 13 530.982 536.003 5.241 0.888 o
6 2 14 2.435 2.074 0.784 146.884 o
6 2 15 76.170 77.203 1.548 23.009 o
6 2 16 83.864 84.111 1.687 19.273 o
6 2 17 0.010 0.933 0.754 159.064 o
6 2 18 16.109 16.110 0.973 89.244 o
6 2 19 39.801 42.284 1.330 41.103 o
6 2 20 8.682 9.380 0.943 99.472 o
6 2 21 200.854 216.571 3.603 3.751 o
6 2 22 45.993 44.914 1.042 55.441 o
6 2 23 11.782 10.849 0.864 116.016 o
6 2 24 0.713 0.864 0.695 187.450 o
6 2 25 2.494 2.154 2.124 20.056 o
6 2 26 18.296 16.308 0.804 124.341 o
6 3 0 1102.010 1085.140 10.879 0.209 o
6 3 1 0.017 0.417 0.407 546.558 o
6 3 2 706.197 700.375 6.402 0.529 o
6 3 3 14.134 14.273 0.854 115.839 o
6 3 4 420.809 403.147 4.159 1.449 o
6 3 5 70.322 68.240 1.548 24.665 o
6 3 6 246.453 238.646 3.712 3.080 o
6 3 7 235.023 230.755 4.040 2.954 o
6 3 8 1.592 0.913 0.735 167.634 o
6 3 9 109.189 111.080 1.896 13.392 o
6 3 10 359.746 355.671 3.871 1.859 o
6 3 11 60.733 60.508 1.687 23.741 o
6 3 12 18.406 17.906 0.735 144.414 o
6 3 13 250.596 252.810 3.345 3.260 o
6 3 14 11.938 12.209 0.754 149.121 o
6 3 15 182.294 182.893 2.243 6.572 o
6 3 16 3.011 3.137 0.903 110.621 o
6 3 17 13.077 12.646 1.280 53.773 o
6 3 18 135.729 140.500 1.995 10.137 o
6 3 19 86.089 86.652 1.985 15.357 o
6 3 20 10.714 11.772 0.943 98.254 o
6 3 21 108.359 114.891 2.114 11.792 o
6 3 22 1.372 1.757 0.744 163.168 o
6 3 23 10.999 9.420 0.774 144.098 o
6 3 24 0.373 1.608 1.816 27.434 o
6 3 25 3.935 2.700 1.300 53.437 o
6 3 26 7.796 7.970 1.320 51.464 o
6 4 0 9771.840 9301.420 115.705 0.002 o
6 4 1 24.568 22.145 0.913 92.176 o
6 4 2 991.840 982.625 9.886 0.255 o
6 4 3 254.434 255.818 3.027 3.453 o
6 4 4 548.623 529.830 5.697 0.825 o
6 4 5 57.919 54.572 1.787 22.412 o
6 4 6 673.142 665.029 7.186 0.534 o
6 4 7 114.988 115.943 2.372 9.929 o
6 4 8 1038.680 1024.780 9.052 0.250 o
6 4 9 2.490 3.365 0.754 158.506 o
6 4 10 441.871 437.708 4.258 1.311 o
6 4 11 1.339 1.360 0.735 167.639 o
6 4 12 44.600 43.912 0.953 63.537 o
6 4 13 0.726 1.122 0.754 159.018 o
6 4 14 31.849 31.842 0.933 79.633 o
6 4 15 3.123 3.385 0.725 171.531 o
6 4 16 198.197 201.811 2.561 5.327 o
6 4 17 0.120 1.132 1.270 56.077 o
6 4 18 299.005 309.864 3.643 2.426 o
6 4 19 15.034 15.296 0.923 99.242 o
6 4 20 92.237 93.352 2.730 9.331 o
6 4 21 11.332 11.941 0.814 129.802 o
6 4 22 37.993 35.683 1.171 52.160 o
6 4 23 0.493 0.347 0.367 670.887 o
6 4 24 39.500 37.400 4.506 4.373 o
6 4 25 1.296 0.873 0.675 198.549 o
6 4 26 38.083 35.644 0.854 82.801 o
6 5 0 2567.150 2601.090 25.341 0.038 o
6 5 1 22.988 21.956 0.973 83.756 o
6 5 2 378.797 385.369 4.268 1.607 o
6 5 3 206.528 198.556 3.464 3.951 o
6 5 4 157.178 151.180 2.591 6.946 o
6 5 5 132.241 128.936 2.422 8.721 o
6 5 6 486.897 488.578 5.787 0.944 o
6 5 7 92.625 90.365 1.419 21.400 o
6 5 8 315.074 312.216 3.117 2.542 o
6 5 9 65.090 63.902 1.459 28.047 o
6 5 10 4.953 4.556 0.784 145.774 o
6 5 11 439.520 449.838 4.099 1.325 o
6 5 12 0.003 0.328 0.347 750.019 o
6 5 13 31.059 31.475 0.893 85.926 o
6 5 14 34.195 33.549 1.022 67.139 o
6 5 15 0.361 0.417 0.427 496.813 o
6 5 16 46.367 46.691 1.241 42.977 o
6 5 17 48.124 45.123 1.102 50.382 o
6 5 18 0.286 1.062 0.725 172.389 o
6 5 19 56.764 57.818 1.132 42.368 o
6 5 20 0.649 1.390 1.538 38.240 o
6 5 21 14.734 13.866 0.744 148.652 o
6 5 22 0.426 1.132 1.261 56.961 o
6 5 23 6.151 5.151 0.953 98.730 o
6 5 24 1.467 0.735 0.715 177.101 o
6 5 25 1.180 1.191 0.933 103.939 o
6 6 0 499.767 498.672 6.988 0.792 o
6 6 1 522.784 516.241 5.549 0.888 o
6 6 2 24.704 24.040 1.082 68.171 o
6 6 3 1445.960 1433.510 13.360 0.125 o
6 6 4 22.422 24.179 1.310 48.784 o
6 6 5 1331.870 1320.660 13.400 0.141 o
6 6 6 19.504 20.159 0.973 86.351 o
6 6 7 759.267 769.081 6.799 0.455 o
6 6 8 195.344 196.710 2.491 5.564 o
6 6 9 91.568 90.772 1.390 21.977 o
6 6 10 164.545 164.600 1.886 8.488 o
6 6 11 1079.890 1096.850 9.598 0.226 o
6 6 12 279.415 286.131 3.444 2.770 o
6 6 13 376.675 381.032 3.762 1.752 o
6 6 14 5.920 5.062 0.695 184.329 o
6 6 15 25.935 25.529 0.873 96.541 o
6 6 16 181.929 187.727 2.501 5.983 o
6 6 17 3.645 4.238 0.695 186.016 o
6 6 18 125.371 127.725 2.055 10.778 o
6 6 19 37.987 37.063 0.933 72.816 o
6 6 20 34.461 34.790 0.933 76.441 o
6 6 21 126.257 124.092 1.608 13.467 o
6 6 22 11.899 10.511 0.933 100.038 o
6 6 23 33.690 31.524 1.866 24.027 o
6 6 24 9.604 8.427 1.856 26.106 o
6 6 25 4.436 2.253 0.635 222.328 o
6 7 0 17.198 15.762 1.697 30.641 o
6 7 1 21.635 19.951 1.638 32.343 o
6 7 2 139.831 138.832 2.452 8.142 o
6 7 3 5.208 3.603 1.400 46.080 o
6 7 4 13.887 12.963 0.893 106.946 o
6 7 5 206.070 208.442 2.452 5.250 o
6 7 6 4.707 4.665 0.675 196.212 o
6 7 7 445.839 447.217 4.099 1.310 o
6 7 8 124.890 125.502 1.836 12.103 o
6 7 9 5.594 5.707 0.725 169.724 o
6 7 10 343.650 342.013 3.544 2.083 o
6 7 11 25.311 24.288 0.834 105.403 o
6 7 12 31.807 31.435 0.973 74.832 o
6 7 13 222.031 227.579 2.799 4.313 o
6 7 14 17.903 15.901 0.893 103.336 o
6 7 15 107.927 107.407 1.737 14.926 o
6 7 16 0.712 1.181 0.705 182.192 o
6 7 17 1.107 0.546 0.496 367.188 o
6 7 18 76.529 78.672 1.429 25.083 o
6 7 19 4.584 4.397 0.804 138.886 o
6 7 20 4.128 4.883 0.774 149.761 o
6 7 21 114.453 116.291 1.757 13.796 o
6 7 22 1.357 1.856 0.804 139.907 o
6 7 23 22.788 21.797 1.221 55.777 o
6 7 24 7.677 6.710 0.923 104.491 o
6 7 25 4.987 4.883 0.923 105.435 o
6 8 0 245.657 243.004 3.216 3.473 o
6 8 1 172.499 173.295 2.412 6.631 o
6 8 2 385.708 378.769 4.129 1.627 o
6 8 3 66.964 68.667 1.092 37.890 o
6 8 4 300.532 306.380 2.938 2.773 o
6 8 5 350.766 355.344 3.345 2.068 o
6 8 6 0.121 0.506 0.467 415.903 o
6 8 7 7.424 7.861 0.854 121.717 o
6 8 8 1035.060 1046.370 9.598 0.241 o
6 8 9 24.103 23.296 1.181 58.618 o
6 8 10 1556.720 1572.830 13.747 0.109 o
6 8 11 78.487 79.238 1.459 24.100 o
6 8 12 44.647 43.495 1.300 41.054 o
6 8 13 0.147 0.675 0.586 263.925 o
6 8 14 128.360 125.919 1.826 11.902 o
6 8 15 13.462 12.387 0.923 100.896 o
6 8 16 254.763 261.525 2.620 3.740 o
6 8 17 3.284 3.156 0.695 186.445 o
6 8 18 338.792 351.483 4.139 1.885 o
6 8 19 0.022 0.596 0.536 315.075 o
6 8 20 24.876 23.564 0.893 94.809 o
6 8 21 23.241 21.281 1.102 67.163 o
6 8 22 47.375 48.001 1.588 29.047 o
6 8 23 13.118 12.477 1.221 59.001 o
6 8 24 79.604 74.950 4.040 5.052 o
6 8 25 5.769 3.941 0.725 170.150 o
6 9 0 840.585 860.716 9.390 0.327 o
6 9 1 173.353 178.218 1.985 7.558 o
6 9 2 105.193 106.444 1.459 17.903 o
6 9 3 444.036 456.696 4.328 1.267 o
6 9 4 10.765 10.730 0.715 167.296 o
6 9 5 31.553 30.482 0.893 85.928 o
6 9 6 202.103 200.491 2.452 5.429 o
6 9 7 0.355 0.506 0.496 367.455 o
6 9 8 653.402 657.505 6.154 0.602 o
6 9 9 1.195 1.499 0.824 133.285 o
6 9 10 0.403 1.459 0.834 130.187 o
6 9 11 80.340 78.463 1.797 18.491 o
6 9 12 3.565 2.948 0.943 101.468 o
6 9 13 13.186 13.241 1.280 53.714 o
6 9 14 46.731 45.966 1.509 31.838 o
6 9 15 1.517 1.012 0.735 167.638 o
6 9 16 23.536 22.462 0.903 94.603 o
6 9 17 2.760 1.747 0.824 133.070 o
6 9 18 14.823 15.375 1.171 63.261 o
6 9 19 16.790 15.643 1.102 70.470 o
6 9 20 25.189 24.725 2.005 21.632 o
6 9 21 4.615 4.030 1.221 60.523 o
6 9 22 0.477 0.576 0.546 303.665 o
6 9 23 0.438 0.635 0.735 167.766 o
6 9 24 1.722 1.439 0.893 113.333 o
6 10 0 14.599 12.159 1.102 71.628 o
6 10 1 296.318 297.308 3.137 2.749 o
6 10 2 163.868 164.421 1.866 8.584 o
6 10 3 1595.940 1599.840 13.787 0.105 o
6 10 4 17.830 17.787 0.834 116.281 o
6 10 5 529.469 531.408 4.993 0.917 o
6 10 6 232.060 238.855 2.610 4.265 o
6 10 7 42.715 41.669 1.151 50.380 o
6 10 8 19.948 19.038 0.953 89.691 o
6 10 9 0.104 1.082 0.794 143.551 o
6 10 10 1.341 1.608 0.903 110.880 o
6 10 11 335.552 352.068 3.990 1.949 o
6 10 12 7.248 5.449 0.963 96.444 o
6 10 13 249.826 259.868 3.563 3.066 o
6 10 14 0.052 1.092 1.280 55.212 o
6 10 15 115.888 117.968 1.588 14.866 o
6 10 16 1.018 0.387 0.367 670.294 o
6 10 17 9.238 10.323 0.794 138.258 o
6 10 18 0.171 1.082 1.231 59.753 o
6 10 19 129.164 130.405 2.293 9.367 o
6 10 20 4.144 3.891 0.834 129.410 o
6 10 21 69.148 72.339 1.975 17.423 o
6 10 22 27.108 26.174 1.261 50.926 o
6 10 23 17.042 15.871 0.943 94.104 o
6 10 24 9.928 8.377 2.253 17.749 o
6 11 0 174.184 167.260 2.650 6.126 o
6 11 1 108.005 108.032 1.469 17.341 o
6 11 2 1.747 0.566 0.506 352.586 o
6 11 3 31.845 32.060 1.003 71.143 o
6 11 4 2.062 0.764 0.615 238.582 o
6 11 5 57.897 56.795 1.409 31.703 o
6 11 6 11.676 11.732 0.883 110.895 o
6 11 7 85.089 84.131 1.618 20.100 o
6 11 8 25.746 26.422 1.102 65.080 o
6 11 9 0.518 0.615 0.596 255.164 o
6 11 10 66.528 68.647 1.509 26.142 o
6 11 11 12.675 11.663 1.132 68.559 o
6 11 12 31.517 31.147 1.280 47.689 o
6 11 13 207.619 210.229 2.839 4.650 o
6 11 14 0.220 1.300 1.439 43.698 o
6 11 15 181.308 189.206 2.660 5.673 o
6 11 16 30.383 29.728 1.211 53.085 o
6 11 17 10.201 9.598 1.132 69.278 o
6 11 18 45.277 45.490 1.409 35.831 o
6 11 19 19.028 16.248 0.814 120.943 o
6 11 20 8.605 7.990 0.873 115.835 o
6 11 21 74.263 74.751 1.886 18.067 o
6 11 22 14.546 12.229 1.003 85.817 o
6 11 23 4.937 4.070 0.695 185.333 o
6 12 0 1390.170 1395.840 15.454 0.121 o
6 12 1 6.465 5.906 0.864 119.728 o
6 12 2 739.455 753.746 6.849 0.471 o
6 12 3 218.872 218.050 3.146 4.034 o
6 12 4 92.712 93.233 1.945 14.964 o
6 12 5 85.142 89.799 1.866 16.595 o
6 12 6 576.543 577.414 6.690 0.685 o
6 12 7 84.621 82.632 1.687 19.271 o
6 12 8 259.595 258.408 3.950 2.723 o
6 12 9 7.666 5.836 0.993 90.677 o
6 12 10 201.882 205.047 2.759 4.913 o
6 12 11 13.428 12.288 1.052 78.600 o
6 12 12 6.079 5.896 0.625 225.999 o
6 12 13 21.347 20.110 0.784 124.019 o
6 12 14 24.354 23.753 0.854 102.657 o
6 12 15 27.721 27.097 0.923 86.146 o
6 12 16 35.937 35.157 1.151 54.538 o
6 12 17 13.319 13.310 0.744 150.687 o
6 12 18 111.414 113.829 2.610 8.945 o
6 12 19 10.757 10.214 0.873 114.250 o
6 12 20 6.481 5.856 0.774 148.461 o
6 12 21 3.017 3.276 0.864 120.979 o
6 12 22 0.297 0.556 0.635 224.294 o
6 13 0 375.331 379.007 6.184 1.200 o
6 13 1 60.505 60.806 1.409 30.679 o
6 13 2 60.375 59.743 1.578 26.309 o
6 13 3 26.185 24.477 1.032 73.129 o
6 13 4 0.000 0.576 0.586 263.939 o
6 13 5 70.827 71.118 1.787 20.061 o
6 13 6 97.390 96.092 2.342 11.380 o
6 13 7 82.268 80.766 1.806 18.039 o
6 13 8 162.667 167.746 2.809 6.043 o
6 13 9 91.960 88.181 1.926 15.429 o
6 13 10 0.357 1.270 1.419 44.929 o
6 13 11 69.707 71.654 1.261 31.341 o
6 13 12 13.472 12.894 0.804 130.683 o
6 13 13 2.561 1.926 0.784 146.874 o
6 13 14 13.436 14.194 0.804 130.138 o
6 13 15 13.244 13.440 0.923 100.736 o
6 13 16 52.363 54.433 1.092 46.882 o
6 13 17 2.220 1.826 0.705 181.846 o
6 13 18 0.039 0.725 0.596 255.208 o
6 13 19 10.580 9.688 0.794 137.511 o
6 13 20 5.373 4.893 0.615 234.603 o
6 13 21 4.305 3.295 0.556 289.116 o
6 13 22 0.035 0.496 0.556 292.975 o
6 14 0 88.468 90.494 2.362 11.808 o
6 14 1 3.350 3.712 1.072 78.556 o
6 14 2 0.286 1.429 1.618 34.580 o
6 14 3 194.056 198.198 2.561 5.459 o
6 14 4 94.612 93.868 1.876 15.457 o
6 14 5 485.631 497.134 5.797 0.938 o
6 14 6 10.617 9.410 1.062 78.349 o
6 14 7 176.177 180.124 2.839 5.544 o
6 14 8 0.432 1.429 1.003 90.056 o
6 14 9 0.066 0.794 0.754 159.065 o
6 14 10 44.008 45.907 1.072 54.134 o
6 14 11 361.351 377.230 3.702 1.848 o
6 14 12 186.331 195.310 2.620 5.562 o
6 14 13 134.637 138.485 1.965 10.391 o
6 14 14 0.522 0.576 0.546 303.657 o
6 14 15 19.648 19.008 0.873 105.003 o
6 14 16 151.280 156.887 2.055 8.723 o
6 14 17 5.365 5.042 0.923 105.335 o
6 14 18 25.425 24.834 0.963 82.741 o
6 14 19 34.763 34.125 1.231 49.515 o
6 14 20 0.572 0.774 0.556 292.882 o
6 14 21 40.274 36.636 2.065 19.413 o
6 15 0 37.759 36.041 1.777 25.719 o
6 15 1 0.219 0.586 0.605 246.902 o
6 15 2 10.607 11.593 1.151 66.703 o
6 15 3 7.563 7.315 1.032 83.793 o
6 15 4 13.844 15.018 1.022 82.412 o
6 15 5 159.995 160.222 2.888 6.008 o
6 15 6 32.932 32.140 1.538 34.197 o
6 15 7 70.294 70.314 1.330 29.523 o
6 15 8 45.190 45.272 1.102 51.712 o
6 15 9 18.800 20.467 0.903 99.019 o
6 15 10 11.378 11.375 1.032 82.323 o
6 15 11 32.167 33.222 1.003 70.579 o
6 15 12 36.945 38.373 1.330 42.367 o
6 15 13 47.827 47.545 1.012 55.774 o
6 15 14 0.006 0.407 0.417 520.845 o
6 15 15 9.767 9.082 0.834 125.890 o
6 15 16 27.471 26.204 1.310 47.426 o
6 15 17 2.153 1.429 0.804 139.832 o
6 15 18 12.682 12.576 0.794 134.601 o
6 15 19 0.540 0.447 0.397 574.001 o
6 15 20 18.362 15.812 0.675 168.867 o
6 16 0 45.388 44.160 2.313 15.396 o
6 16 1 3.669 2.084 0.973 95.407 o
6 16 2 161.002 165.711 2.769 6.198 o
6 16 3 2.712 2.660 0.834 129.859 o
6 16 4 34.796 34.006 1.479 36.205 o
6 16 5 172.664 181.186 2.174 7.067 o
6 16 6 35.442 35.098 1.558 32.845 o
6 16 7 16.945 17.777 0.933 95.448 o
6 16 8 142.104 149.721 2.601 7.387 o
6 16 9 82.468 85.511 1.638 20.065 o
6 16 10 286.674 300.881 3.156 2.807 o
6 16 11 12.838 13.668 0.824 125.054 o
6 16 12 26.101 25.499 0.844 101.952 o
6 16 13 7.818 6.462 0.695 182.137 o
6 16 14 30.429 29.102 0.873 90.616 o
6 16 15 2.413 2.015 0.814 136.364 o
6 16 16 121.341 121.591 1.797 12.754 o
6 16 17 12.522 12.943 0.933 99.189 o
6 16 18 99.377 95.893 1.439 19.665 o
6 16 19 10.124 8.020 0.586 247.153 o
6 16 20 0.151 1.261 1.221 60.728 o
6 17 0 41.523 41.500 1.787 24.838 o
6 17 1 138.112 140.768 2.035 9.827 o
6 17 2 55.948 56.220 1.538 28.366 o
6 17 3 92.036 95.000 2.204 12.702 o
6 17 4 0.913 0.496 0.536 314.916 o
6 17 5 5.106 3.593 0.943 101.173 o
6 17 6 51.837 52.329 1.112 46.527 o
6 17 7 0.244 0.864 0.744 163.326 o
6 17 8 31.026 29.132 1.052 67.080 o
6 17 9 44.816 42.472 1.201 46.388 o
6 17 10 12.587 12.407 0.983 89.910 o
6 17 11 0.411 1.211 0.705 182.221 o
6 17 12 5.046 4.903 0.695 184.997 o
6 17 13 3.512 2.104 0.635 222.973 o
6 17 14 2.345 2.323 0.804 139.729 o
6 17 15 0.456 0.665 0.546 303.661 o
6 17 16 21.352 20.278 0.973 85.246 o
6 17 17 7.789 7.196 0.635 216.212 o
6 17 18 11.472 9.995 0.615 220.591 o
6 18 0 96.973 102.861 2.551 9.973 o
6 18 1 32.898 35.078 2.184 17.871 o
6 18 2 22.114 22.452 1.479 39.069 o
6 18 3 239.207 243.411 3.117 3.634 o
6 18 4 0.672 0.973 0.923 106.212 o
6 18 5 105.537 105.491 2.124 12.176 o
6 18 6 79.509 78.890 1.568 22.024 o
6 18 7 0.923 0.873 0.635 224.196 o
6 18 8 29.023 29.698 0.963 78.612 o
6 18 9 0.997 0.764 0.596 255.062 o
6 18 10 24.529 23.792 0.943 86.712 o
6 18 11 14.276 14.283 0.814 126.433 o
6 18 12 3.398 3.117 0.873 118.202 o
6 18 13 101.612 104.310 1.658 16.441 o
6 18 14 0.038 0.625 0.536 315.073 o
6 18 15 83.703 83.764 1.251 26.594 o
6 18 16 6.188 5.042 0.586 257.308 o
6 18 17 0.022 0.407 0.486 382.663 o
6 19 0 3.538 2.859 1.509 39.718 o
6 19 1 2.036 1.320 1.171 65.946 o
6 19 2 3.717 3.434 1.141 69.291 o
6 19 3 88.100 90.087 2.958 8.368 o
6 19 4 10.824 8.169 1.270 55.192 o
6 19 5 37.615 35.703 1.221 48.946 o
6 19 6 11.529 9.737 1.122 70.205 o
6 19 7 2.907 3.980 0.695 186.429 o
6 19 8 18.298 18.283 0.794 126.010 o
6 19 9 0.972 0.675 0.645 217.362 o
6 19 10 4.919 3.792 0.854 123.312 o
6 19 11 5.159 4.248 0.814 135.380 o
6 19 12 13.475 13.410 0.834 121.886 o
6 19 13 27.456 27.852 1.112 63.054 o
6 19 14 0.214 0.615 0.486 382.622 o
6 19 15 18.785 15.564 1.211 58.449 o
6 19 16 11.454 10.233 0.715 166.778 o
6 20 0 229.623 239.569 3.831 3.130 o
6 20 1 25.207 23.554 1.072 69.168 o
6 20 2 127.176 135.507 2.313 9.255 o
6 20 3 33.489 31.405 1.310 45.285 o
6 20 4 1.320 1.965 1.211 61.705 o
6 20 5 12.664 12.268 1.290 53.053 o
6 20 6 175.154 172.282 3.603 4.322 o
6 20 7 1.393 0.784 0.645 217.273 o
6 20 8 129.748 134.197 2.571 8.134 o
6 20 9 5.080 3.315 0.744 161.796 o
6 20 10 6.003 5.608 1.052 81.110 o
6 20 11 9.804 9.072 0.705 173.867 o
6 20 12 4.651 4.496 0.635 221.271 o
6 20 13 23.952 23.097 0.665 153.615 o
6 20 14 15.253 13.132 0.605 214.439 o
6 20 15 23.166 20.824 0.933 90.335 o
6 21 0 2.256 1.936 1.310 52.694 o
6 21 1 1.851 1.548 0.943 101.714 o
6 21 2 29.517 32.725 1.578 33.082 o
6 21 3 2.238 1.787 1.181 64.829 o
6 21 4 8.743 8.626 1.270 55.397 o
6 21 5 17.175 17.122 1.270 53.517 o
6 21 6 10.606 8.953 1.052 79.858 o
6 21 7 6.973 7.216 1.340 50.050 o
6 21 8 9.192 8.675 0.814 132.378 o
6 21 9 17.748 16.517 1.548 36.552 o
6 21 10 36.237 36.547 0.873 81.583 o
6 21 11 8.720 7.355 0.973 93.889 o
6 21 12 1.235 1.509 0.596 254.890 o
6 21 13 0.048 0.328 0.318 897.217 o
6 22 0 8.249 8.606 2.055 21.350 o
6 22 1 0.421 0.973 0.794 143.540 o
6 22 2 0.089 0.586 0.605 246.911 o
6 22 3 4.611 3.137 1.102 74.299 o
6 22 4 40.545 43.535 1.767 25.324 o
6 22 5 96.461 100.052 1.955 14.308 o
6 22 6 5.878 5.013 0.873 117.385 o
6 22 7 53.372 55.624 1.350 34.936 o
6 22 8 24.803 22.690 1.062 70.698 o
6 22 9 3.772 2.700 0.536 311.767 o
6 22 10 21.721 20.080 1.767 27.945 o
6 22 11 26.564 25.747 1.300 48.351 o
6 23 0 1.511 1.241 1.360 48.939 o
6 23 1 2.274 1.479 0.973 95.561 o
6 23 2 0.341 1.231 0.764 154.938 o
6 23 3 28.787 27.772 1.737 28.028 o
6 23 4 0.070 0.347 0.437 474.568 o
6 23 5 49.523 49.887 1.171 44.842 o
6 23 6 0.062 0.526 0.476 398.762 o
6 23 7 0.329 0.506 0.566 282.759 o
6 23 8 0.205 0.387 0.437 474.539 o
6 24 0 35.308 33.966 2.849 10.733 o
6 24 1 0.011 0.377 0.437 474.574 o
6 24 2 14.150 13.608 1.459 41.520 o
6 24 3 1.833 2.074 1.608 34.997 o
6 24 4 2.884 1.558 1.320 51.895 o
7 0 2 2.915 2.610 1.102 74.444 o
7 0 4 3363.280 3277.220 32.656 0.023 o
7 0 6 1487.510 1482.470 14.968 0.113 o
7 0 8 253.434 249.634 3.633 3.029 o
7 0 10 698.317 712.474 9.559 0.409 o
7 0 12 1605.630 1634.830 17.251 0.092 o
7 0 14 42.110 40.567 1.409 37.088 o
7 0 16 25.635 26.194 1.926 23.312 o
7 0 18 50.882 48.865 2.372 14.393 o
7 0 20 79.534 83.188 2.055 15.257 o
7 0 22 18.875 19.028 1.261 53.784 o
7 0 26 10.555 7.633 2.591 13.440 o
7 1 1 1949.930 1897.530 16.219 0.073 o
7 1 2 84.103 79.833 1.568 21.281 o
7 1 3 10.207 7.970 0.784 141.802 o
7 1 4 44.002 39.812 1.161 49.599 o
7 1 5 287.571 277.942 3.146 2.908 o
7 1 6 331.498 326.311 3.653 2.161 o
7 1 7 372.349 367.126 4.377 1.640 o
7 1 8 268.735 273.009 3.514 2.873 o
7 1 9 393.579 378.729 4.328 1.551 o
7 1 10 88.447 89.154 2.144 13.590 o
7 1 11 3.456 4.308 0.784 146.346 o
7 1 12 273.795 274.657 2.819 3.272 o
7 1 13 133.034 133.423 2.382 8.764 o
7 1 14 63.714 64.935 1.459 28.217 o
7 1 15 0.030 0.903 0.735 167.778 o
7 1 16 48.694 48.994 1.668 26.581 o
7 1 17 0.585 1.529 0.844 127.131 o
7 1 18 0.027 0.655 0.605 246.912 o
7 1 19 34.097 32.914 1.151 55.746 o
7 1 20 108.575 113.452 1.985 12.699 o
7 1 21 1.330 0.605 0.596 254.998 o
7 1 22 51.494 50.344 1.062 49.913 o
7 1 23 0.332 0.506 0.486 382.608 o
7 1 25 0.248 1.757 1.816 27.435 o
7 1 26 3.081 1.529 0.814 136.290 o
7 2 1 749.086 742.430 7.871 0.434 o
7 2 2 21.185 21.708 1.102 67.876 o
7 2 3 989.895 981.622 8.705 0.273 o
7 2 4 60.987 58.542 1.310 33.942 o
7 2 5 259.742 242.795 3.534 3.076 o
7 2 6 272.662 268.721 4.248 2.422 o
7 2 7 235.017 233.108 3.424 3.462 o
7 2 8 133.928 131.795 2.223 9.428 o
7 2 9 1025.290 1032.130 9.707 0.244 o
7 2 10 298.581 302.856 3.454 2.546 o
7 2 11 866.687 865.431 7.692 0.353 o
7 2 12 7.093 7.762 0.655 204.241 o
7 2 13 3.255 2.640 0.725 171.617 o
7 2 14 90.833 91.030 1.588 19.298 o
7 2 15 95.105 93.809 1.906 15.127 o
7 2 16 74.091 75.089 1.945 17.280 o
7 2 17 676.957 699.333 6.918 0.530 o
7 2 18 61.622 61.818 1.439 29.484 o
7 2 19 181.027 184.312 2.372 6.316 o
7 2 20 57.763 57.649 1.757 22.852 o
7 2 21 8.678 6.541 0.784 143.337 o
7 2 22 10.535 9.787 0.754 151.671 o
7 2 23 27.727 26.671 1.132 61.284 o
7 2 24 6.976 3.325 2.829 11.300 o
7 2 25 149.966 155.319 5.499 2.495 o
7 2 26 4.787 4.248 0.844 126.182 o
7 3 1 677.946 677.883 6.968 0.535 o
7 3 2 586.163 564.679 5.697 0.752 o
7 3 3 18.769 18.363 1.012 81.102 o
7 3 4 45.652 40.706 1.251 43.681 o
7 3 5 20.047 16.447 1.439 41.818 o
7 3 6 89.282 86.503 1.926 15.724 o
7 3 7 165.655 157.056 2.263 7.495 o
7 3 8 213.171 211.271 2.581 4.889 o
7 3 9 465.259 461.610 4.536 1.174 o
7 3 10 71.894 70.245 1.409 27.245 o
7 3 11 77.118 76.468 1.370 26.403 o
7 3 12 227.569 225.445 2.948 4.078 o
7 3 13 33.808 33.112 1.062 63.574 o
7 3 14 32.130 32.656 0.993 71.892 o
7 3 15 49.652 48.954 1.400 34.820 o
7 3 16 38.664 37.400 1.499 34.416 o
7 3 17 54.613 56.389 1.300 36.345 o
7 3 18 0.207 0.873 0.705 182.247 o
7 3 19 22.141 20.437 0.933 91.189 o
7 3 20 98.341 100.042 2.313 11.435 o
7 3 21 4.087 3.593 0.774 150.008 o
7 3 22 21.098 20.239 0.983 83.871 o
7 3 23 6.362 5.181 1.012 87.514 o
7 3 24 1.010 1.965 2.055 21.440 o
7 3 25 0.527 0.854 0.794 143.538 o
7 3 26 0.116 0.397 0.457 434.190 o
7 4 1 24.443 23.504 0.933 88.455 o
7 4 2 3969.310 3845.440 34.989 0.017 o
7 4 3 123.204 123.080 2.005 11.313 o
7 4 4 5127.290 5016.530 50.989 0.010 o
7 4 5 111.808 108.936 2.601 9.063 o
7 4 6 47.798 47.237 1.955 20.487 o
7 4 7 5.561 4.615 0.844 125.892 o
7 4 8 164.616 169.999 2.015 7.991 o
7 4 9 3.612 4.030 0.804 139.244 o
7 4 10 253.621 250.279 2.888 3.610 o
7 4 11 5.163 4.963 0.615 234.795 o
7 4 12 384.601 387.464 3.623 1.736 o
7 4 13 137.387 141.731 2.144 9.375 o
7 4 14 76.781 77.431 1.300 27.880 o
7 4 15 53.593 52.557 1.141 44.219 o
7 4 16 45.577 46.929 1.141 48.694 o
7 4 17 7.259 6.630 1.022 85.538 o
7 4 18 34.036 36.100 1.102 59.151 o
7 4 19 8.084 6.799 0.913 106.587 o
7 4 20 45.930 45.262 1.370 37.335 o
7 4 21 0.924 0.605 0.596 255.095 o
7 4 22 7.671 7.097 0.665 198.100 o
7 4 23 31.861 35.058 2.273 16.606 o
7 4 24 54.043 53.738 4.635 4.068 o
7 4 25 1.864 1.509 1.012 88.243 o
7 5 1 224.928 218.010 3.553 3.531 o
7 5 2 131.733 129.591 2.481 8.489 o
7 5 3 3.130 1.062 0.854 123.963 o
7 5 4 122.986 119.110 2.382 9.467 o
7 5 5 47.898 50.463 1.330 37.830 o
7 5 6 167.599 167.448 2.164 7.512 o
7 5 7 2.298 2.779 0.735 167.294 o
7 5 8 138.154 136.510 2.293 8.851 o
7 5 9 603.498 609.355 5.797 0.697 o
7 5 10 6.830 8.228 0.735 163.551 o
7 5 11 120.412 119.229 1.618 14.148 o
7 5 12 194.418 197.762 2.591 5.406 o
7 5 13 37.086 36.825 0.953 71.431 o
7 5 14 187.453 190.208 2.213 6.369 o
7 5 15 11.417 10.204 0.983 90.754 o
7 5 16 52.973 54.820 1.151 43.532 o
7 5 17 60.074 62.384 1.459 29.195 o
7 5 18 11.900 10.839 0.864 115.949 o
7 5 19 73.772 74.960 1.300 28.879 o
7 5 20 100.254 102.137 1.638 16.909 o
7 5 21 7.961 7.702 0.725 167.230 o
7 5 22 39.602 35.872 1.747 26.330 o
7 5 23 27.301 28.666 4.586 4.264 o
7 5 24 0.461 0.457 0.467 415.828 o
7 5 25 0.676 0.546 0.546 303.628 o
7 6 1 466.224 451.019 5.737 1.020 o
7 6 2 383.836 379.414 5.519 1.315 o
7 6 3 620.165 628.045 8.715 0.509 o
7 6 4 68.707 67.486 1.568 24.573 o
7 6 5 1.034 1.816 0.735 167.649 o
7 6 6 34.354 32.239 0.893 82.653 o
7 6 7 597.348 592.620 5.261 0.749 o
7 6 8 6.751 5.926 0.705 178.313 o
7 6 9 1115.460 1117.240 9.499 0.217 o
7 6 10 8.877 7.702 0.754 153.959 o
7 6 11 378.966 383.007 3.752 1.740 o
7 6 12 7.893 8.903 0.844 124.071 o
7 6 13 6.124 6.293 0.923 104.997 o
7 6 14 243.648 248.105 2.799 3.835 o
7 6 15 170.432 172.064 2.303 6.976 o
7 6 16 14.389 13.777 0.715 160.628 o
7 6 17 263.950 271.640 2.809 3.412 o
7 6 18 22.375 21.499 1.042 74.553 o
7 6 19 120.549 119.100 2.352 9.715 o
7 6 20 4.592 4.745 0.824 132.269 o
7 6 21 2.660 2.194 0.774 150.605 o
7 6 22 0.526 1.092 0.804 140.010 o
7 6 23 43.085 42.175 2.650 12.063 o
7 6 24 40.754 40.726 2.293 15.901 o
7 6 25 97.632 98.573 2.888 8.335 o
7 7 1 1028.780 1042.570 9.052 0.250 o
7 7 2 393.998 398.074 4.139 1.557 o
7 7 3 65.869 68.121 1.201 34.719 o
7 7 4 66.775 65.749 1.429 28.277 o
7 7 5 306.252 312.047 3.206 2.571 o
7 7 6 91.327 90.523 1.360 22.488 o
7 7 7 615.934 621.604 5.618 0.687 o
7 7 8 97.344 95.893 1.588 18.160 o
7 7 9 164.417 161.165 2.065 8.036 o
7 7 10 154.522 153.939 2.114 8.444 o
7 7 11 8.887 8.894 0.774 145.968 o
7 7 12 157.420 160.461 2.074 8.311 o
7 7 13 67.238 68.022 1.519 25.848 o
7 7 14 0.954 0.804 0.695 187.426 o
7 7 15 10.720 9.479 1.261 55.983 o
7 7 16 9.021 9.062 0.754 153.301 o
7 7 17 0.044 1.141 1.290 54.365 o
7 7 18 3.330 2.759 0.754 158.352 o
7 7 19 3.590 3.921 0.804 139.265 o
7 7 20 43.164 42.522 1.439 35.421 o
7 7 21 9.626 8.219 0.824 129.183 o
7 7 22 11.399 9.856 0.754 150.829 o
7 7 23 1.828 1.330 1.062 80.200 o
7 7 24 0.232 0.318 0.337 794.684 o
7 7 25 5.925 4.824 0.754 156.837 o
7 8 1 16.816 17.122 0.834 117.516 o
7 8 2 92.066 88.121 1.261 24.135 o
7 8 3 2.726 2.065 0.625 230.522 o
7 8 4 597.940 588.432 5.509 0.735 o
7 8 5 439.831 450.820 4.169 1.312 o
7 8 6 1391.810 1399.470 12.268 0.137 o
7 8 7 62.908 61.997 1.638 24.393 o
7 8 8 89.719 89.342 1.727 17.786 o
7 8 9 85.286 85.134 1.310 24.982 o
7 8 10 306.599 309.149 3.732 2.337 o
7 8 11 1.343 0.774 0.635 224.122 o
7 8 12 525.894 531.954 5.350 0.889 o
7 8 13 24.923 24.695 0.983 80.275 o
7 8 14 296.828 307.035 4.199 2.193 o
7 8 15 49.105 51.267 1.092 49.098 o
7 8 16 0.455 0.814 0.605 246.864 o
7 8 17 0.774 0.367 0.387 603.643 o
7 8 18 20.647 19.574 0.933 92.503 o
7 8 19 16.036 15.127 0.784 133.152 o
7 8 20 62.289 62.255 1.747 22.242 o
7 8 21 18.869 16.248 1.558 36.015 o
7 8 22 84.931 84.042 2.124 14.162 o
7 8 23 35.945 31.207 1.856 24.106 o
7 8 24 5.102 3.831 0.943 101.152 o
7 9 1 447.178 452.537 4.159 1.289 o
7 9 2 13.033 12.149 0.754 147.995 o
7 9 3 25.208 24.924 0.804 111.489 o
7 9 4 176.695 178.228 2.571 6.095 o
7 9 5 31.738 32.100 0.943 78.336 o
7 9 6 205.938 205.831 2.561 5.118 o
7 9 7 16.784 16.000 0.943 94.214 o
7 9 8 32.195 30.522 1.171 55.381 o
7 9 9 166.903 167.816 2.819 5.923 o
7 9 10 8.315 8.328 0.933 101.858 o
7 9 11 6.840 6.660 1.032 83.997 o
7 9 12 115.716 112.370 2.144 11.254 o
7 9 13 26.097 25.777 1.191 56.718 o
7 9 14 148.009 149.314 1.767 10.165 o
7 9 15 1.352 1.866 0.675 198.437 o
7 9 16 24.206 23.534 0.963 83.976 o
7 9 17 11.150 10.591 0.854 119.074 o
7 9 18 9.914 10.134 0.913 105.249 o
7 9 19 50.264 49.331 2.422 13.883 o
7 9 20 49.328 49.014 2.045 18.793 o
7 9 21 0.179 0.844 0.873 118.640 o
7 9 22 38.631 38.036 2.740 11.469 o
7 9 23 6.227 6.075 0.804 137.903 o
7 9 24 3.576 1.429 0.754 158.474 o
7 10 1 1222.920 1230.090 10.531 0.179 o
7 10 2 283.850 288.930 2.859 3.061 o
7 10 3 3.776 5.201 0.735 166.324 o
7 10 4 112.887 111.675 1.836 13.525 o
7 10 5 49.469 47.128 1.529 30.595 o
7 10 6 140.214 139.755 2.015 9.830 o
7 10 7 456.619 463.535 4.675 1.174 o
7 10 8 166.757 164.024 2.501 6.718 o
7 10 9 201.659 203.608 3.087 4.465 o
7 10 10 258.291 262.200 3.673 2.904 o
7 10 11 130.201 135.001 2.094 10.119 o
7 10 12 4.317 3.196 1.042 83.026 o
7 10 13 73.267 72.041 1.578 23.306 o
7 10 14 38.138 38.562 0.953 70.033 o
7 10 15 236.360 245.306 2.521 4.232 o
7 10 16 66.276 65.560 1.201 34.990 o
7 10 17 197.450 203.429 2.223 5.884 o
7 10 18 29.626 30.075 1.132 59.826 o
7 10 19 58.736 57.937 2.342 14.178 o
7 10 20 38.274 37.907 1.161 52.304 o
7 10 21 0.008 1.777 2.104 20.443 o
7 10 22 4.911 4.556 0.953 99.038 o
7 10 23 55.413 51.495 1.836 21.864 o
7 11 1 148.237 149.860 2.025 9.135 o
7 11 2 282.469 284.752 2.918 3.061 o
7 11 3 86.793 83.804 1.797 17.544 o
7 11 4 53.030 52.061 1.191 42.145 o
7 11 5 18.868 20.179 1.211 57.870 o
7 11 6 20.234 19.742 1.003 81.496 o
7 11 7 138.916 142.038 2.362 8.443 o
7 11 8 21.748 19.256 1.538 36.474 o
7 11 9 82.723 83.635 1.906 16.637 o
7 11 10 77.042 79.903 1.995 16.231 o
7 11 11 67.406 67.019 1.876 19.230 o
7 11 12 70.970 70.424 1.270 30.902 o
7 11 13 1.681 0.804 0.615 238.702 o
7 11 14 2.126 2.184 0.744 162.987 o
7 11 15 79.801 80.459 1.310 26.646 o
7 11 16 1.291 1.132 0.675 198.527 o
7 11 17 64.077 66.414 1.340 31.219 o
7 11 18 0.796 0.804 0.655 210.845 o
7 11 19 2.689 1.727 0.933 103.808 o
7 11 20 15.515 14.055 0.893 105.589 o
7 11 21 0.532 0.883 0.675 198.654 o
7 11 22 1.400 0.447 0.457 433.575 o
7 11 23 2.718 2.759 1.886 25.437 o
7 12 1 39.916 37.668 1.529 33.047 o
7 12 2 1007.360 1021.770 9.231 0.256 o
7 12 3 25.200 24.785 1.052 71.174 o
7 12 4 464.800 472.190 6.551 0.903 o
7 12 5 0.090 0.486 0.516 339.775 o
7 12 6 314.193 320.633 4.070 2.114 o
7 12 7 15.201 13.946 1.161 64.382 o
7 12 8 52.220 50.383 2.104 17.656 o
7 12 9 1.079 1.558 1.012 88.277 o
7 12 10 111.017 110.117 2.025 12.371 o
7 12 11 69.467 71.942 1.588 23.703 o
7 12 12 39.102 38.959 0.864 78.988 o
7 12 13 92.295 95.238 1.380 21.619 o
7 12 14 202.724 208.889 2.472 5.289 o
7 12 15 19.423 17.688 0.854 110.141 o
7 12 16 0.026 0.963 1.082 77.331 o
7 12 17 82.450 82.126 2.243 13.289 o
7 12 18 0.994 1.628 1.806 27.735 o
7 12 19 20.415 20.368 0.983 84.220 o
7 12 20 16.599 13.956 0.794 130.175 o
7 12 21 5.612 5.916 0.615 233.734 o
7 12 22 73.412 71.089 1.836 19.030 o
7 13 1 0.815 1.151 1.290 54.359 o
7 13 2 10.403 10.104 1.171 64.673 o
7 13 3 0.056 1.102 1.261 56.964 o
7 13 4 177.330 178.506 3.315 4.695 o
7 13 5 76.531 77.124 1.558 22.781 o
7 13 6 103.059 104.390 2.352 10.847 o
7 13 7 9.801 8.090 1.092 74.535 o
7 13 8 0.205 0.576 0.596 255.201 o
7 13 9 167.869 174.466 2.640 6.216 o
7 13 10 2.530 1.896 0.437 471.101 o
7 13 11 86.385 90.087 1.538 20.658 o
7 13 12 52.327 52.567 1.211 41.386 o
7 13 13 0.718 0.357 0.387 603.697 o
7 13 14 113.421 118.683 1.767 13.709 o
7 13 15 5.520 4.824 0.794 141.910 o
7 13 16 5.894 4.943 0.973 94.850 o
7 13 17 44.813 44.934 1.012 58.286 o
7 13 18 15.037 15.474 0.864 112.280 o
7 13 19 44.682 45.113 1.300 40.810 o
7 13 20 16.168 17.271 0.804 126.045 o
7 13 21 4.413 1.955 1.112 73.046 o
7 14 1 213.054 217.435 3.047 4.237 o
7 14 2 11.477 11.871 1.171 64.328 o
7 14 3 61.237 62.334 1.449 29.237 o
7 14 4 26.675 26.810 1.112 63.602 o
7 14 5 53.742 55.237 1.598 27.217 o
7 14 6 5.226 5.439 1.102 74.122 o
7 14 7 502.376 516.241 6.025 0.872 o
7 14 8 11.637 11.881 0.814 129.594 o
7 14 9 403.088 423.068 4.139 1.479 o
7 14 10 2.251 2.829 0.804 139.701 o
7 14 11 11.903 13.430 0.873 112.675 o
7 14 12 41.459 42.274 1.658 28.246 o
7 14 13 4.520 4.715 0.744 161.732 o
7 14 14 11.197 10.233 0.754 150.842 o
7 14 15 133.692 140.232 2.204 9.331 o
7 14 16 0.053 1.042 1.181 64.880 o
7 14 17 10.477 9.320 0.873 114.631 o
7 14 18 13.693 13.003 0.784 136.647 o
7 14 19 23.641 24.090 1.102 66.441 o
7 14 20 5.478 3.911 0.685 190.368 o
7 14 21 17.867 16.447 2.908 10.603 o
7 15 1 131.262 133.532 3.633 5.093 o
7 15 2 111.557 114.226 2.154 11.375 o
7 15 3 80.191 81.431 2.094 14.860 o
7 15 4 40.691 41.232 1.270 44.101 o
7 15 5 61.928 63.833 1.231 35.608 o
7 15 6 8.874 9.102 0.834 126.393 o
7 15 7 225.726 234.100 2.650 4.367 o
7 15 8 0.415 0.506 0.496 367.441 o
7 15 9 20.858 21.946 1.092 69.084 o
7 15 10 40.526 38.582 1.042 60.204 o
7 15 11 0.059 0.546 0.526 327.075 o
7 15 12 22.851 21.608 0.913 93.706 o
7 15 13 1.083 2.084 0.774 150.886 o
7 15 14 2.705 3.216 0.685 192.096 o
7 15 15 16.493 15.782 0.993 85.837 o
7 15 16 0.013 0.794 0.655 210.917 o
7 15 17 4.722 3.077 0.744 162.005 o
7 15 18 0.421 0.546 0.476 398.685 o
7 15 19 1.283 0.526 0.457 433.634 o
7 15 20 2.898 2.481 1.469 41.908 o
7 16 1 17.279 15.415 0.903 101.860 o
7 16 2 28.787 29.093 1.141 59.476 o
7 16 3 78.861 78.980 2.084 15.141 o
7 16 4 19.160 19.187 1.300 50.651 o
7 16 5 12.063 12.248 0.864 115.418 o
7 16 6 280.444 294.886 3.087 2.931 o
7 16 7 2.538 3.365 0.804 139.591 o
7 16 8 50.936 53.560 1.221 41.239 o
7 16 9 97.246 103.804 1.519 18.469 o
7 16 10 10.626 10.482 0.794 137.173 o
7 16 11 15.404 14.075 0.794 131.327 o
7 16 12 94.503 95.993 1.668 17.579 o
7 16 13 27.996 28.288 0.903 88.486 o
7 16 14 252.507 260.503 2.640 3.762 o
7 16 15 0.719 0.377 0.407 546.261 o
7 16 16 9.740 8.923 1.251 57.016 o
7 16 17 4.832 4.288 0.645 214.541 o
7 16 18 14.009 10.263 0.913 103.262 o
7 16 19 10.691 8.645 1.062 78.423 o
7 17 1 45.633 45.093 1.360 37.853 o
7 17 2 7.538 7.593 0.824 130.491 o
7 17 3 1.545 1.122 0.983 93.695 o
7 17 4 124.285 127.596 2.700 7.930 o
7 17 5 6.045 4.963 1.072 78.195 o
7 17 6 50.209 53.391 1.092 48.099 o
7 17 7 1.423 0.576 0.586 263.684 o
7 17 8 3.790 2.898 0.754 158.182 o
7 17 9 9.812 9.767 0.774 144.928 o
7 17 10 2.904 1.270 0.903 110.754 o
7 17 11 4.011 2.372 0.715 176.150 o
7 17 12 19.901 20.140 0.774 128.547 o
7 17 13 0.022 0.913 1.052 81.771 o
7 17 14 58.322 60.329 1.251 36.538 o
7 17 15 0.071 0.377 0.397 574.220 o
7 17 16 1.432 1.181 0.685 192.788 o
7 17 17 6.291 5.003 0.596 248.894 o
7 17 18 10.214 8.506 0.794 138.211 o
7 18 1 377.443 395.682 4.566 1.523 o
7 18 2 71.547 72.786 2.084 15.870 o
7 18 3 0.039 2.134 2.392 15.819 o
7 18 4 198.555 208.214 2.938 4.686 o
7 18 5 79.885 78.573 1.489 23.370 o
7 18 6 7.918 6.640 0.794 140.285 o
7 18 7 106.209 105.253 1.856 14.170 o
7 18 8 18.989 18.720 0.804 122.302 o
7 18 9 26.669 26.264 0.844 100.961 o
7 18 10 22.763 21.172 0.764 126.804 o
7 18 11 14.492 13.926 0.893 106.281 o
7 18 12 6.886 6.214 0.854 122.274 o
7 18 13 3.955 5.122 0.774 149.781 o
7 18 14 27.736 28.745 1.151 59.066 o
7 18 15 47.905 46.651 1.628 27.924 o
7 18 16 2.478 1.945 0.546 302.326 o
7 18 17 47.022 42.989 2.263 15.967 o
7 19 1 5.250 5.400 0.963 96.880 o
7 19 2 19.419 19.544 1.221 56.934 o
7 19 3 35.107 32.715 1.161 54.609 o
7 19 4 18.942 18.958 1.112 68.057 o
7 19 5 0.033 1.558 1.777 28.675 o
7 19 6 6.379 5.955 0.784 144.814 o
7 19 7 20.433 19.067 1.469 40.005 o
7 19 8 0.240 1.310 1.469 41.945 o
7 19 9 14.726 12.715 0.943 96.196 o
7 19 10 13.572 13.946 0.903 104.638 o
7 19 11 44.198 42.234 1.608 29.359 o
7 19 12 6.839 6.690 0.735 164.107 o
7 19 13 12.497 11.841 0.735 156.322 o
7 19 14 0.291 0.377 0.357 708.800 o
7 19 15 39.686 36.894 1.419 37.578 o
7 19 16 0.251 0.605 0.516 339.746 o
7 20 1 18.204 17.876 1.419 43.093 o
7 20 2 44.541 45.897 1.241 43.715 o
7 20 3 2.745 1.171 1.032 84.845 o
7 20 4 103.111 102.444 1.668 16.284 o
7 20 5 39.675 39.485 2.164 17.770 o
7 20 6 51.644 51.753 2.074 18.088 o
7 20 7 10.740 11.107 0.913 104.666 o
7 20 8 0.504 1.022 0.685 192.935 o
7 20 9 0.594 0.387 0.407 546.339 o
7 20 10 28.215 27.355 0.993 76.073 o
7 20 11 38.238 39.594 0.933 71.648 o
7 20 12 39.888 38.304 1.231 47.110 o
7 20 13 1.079 1.310 0.506 352.765 o
7 20 14 14.440 12.407 0.635 199.715 o
7 21 1 4.454 3.514 1.022 86.234 o
7 21 2 4.302 4.298 1.251 57.694 o
7 21 3 3.623 2.184 1.211 61.622 o
7 21 4 69.957 74.990 4.546 4.112 o
7 21 5 16.166 17.152 1.082 72.887 o
7 21 6 32.238 32.755 1.231 50.555 o
7 21 7 0.600 0.854 0.665 204.621 o
7 21 8 3.820 2.839 0.655 209.365 o
7 21 9 13.624 11.037 0.873 112.351 o
7 21 10 8.525 6.501 0.963 95.976 o
7 21 11 18.595 15.345 1.400 44.391 o
7 21 12 12.493 10.392 0.804 132.554 o
7 22 1 28.337 28.447 1.221 53.191 o
7 22 2 16.049 16.407 1.548 36.704 o
7 22 3 46.452 46.095 1.459 33.621 o
7 22 4 8.035 7.544 1.012 86.933 o
7 22 5 2.976 2.849 1.499 40.256 o
7 22 6 10.070 8.506 2.154 19.412 o
7 22 7 61.050 60.190 2.213 15.425 o
7 22 8 26.058 22.889 1.102 65.693 o
7 22 9 92.166 87.238 1.419 21.732 o
7 22 10 2.107 2.134 0.913 108.401 o
7 23 1 18.446 18.660 1.161 62.921 o
7 23 2 7.084 6.184 0.725 168.537 o
7 23 3 15.209 15.157 1.280 53.246 o
7 23 4 8.938 7.157 0.754 154.122 o
7 23 5 7.027 4.109 0.685 189.105 o
7 23 6 0.536 0.695 0.854 124.213 o
7 23 7 34.829 33.629 2.243 16.941 o
8 0 0 2.367 3.722 1.628 34.134 o
8 0 2 229.109 222.269 4.278 2.846 o
8 0 4 1528.270 1508.500 16.566 0.103 o
8 0 6 40.608 35.912 2.025 20.115 o
8 0 8 1676.400 1668.240 18.383 0.084 o
8 0 10 531.547 539.567 5.578 0.854 o
8 0 12 459.756 460.041 6.422 0.936 o
8 0 14 84.418 89.342 2.362 12.030 o
8 0 16 672.220 679.461 8.913 0.455 o
8 0 18 97.606 100.072 2.581 9.836 o
8 0 20 97.962 103.496 2.213 12.047 o
8 0 22 8.178 7.831 1.132 69.769 o
8 1 0 1553.680 1512.840 17.549 0.097 o
8 1 1 664.757 651.679 6.323 0.586 o
8 1 2 207.028 204.869 2.749 4.833 o
8 1 3 728.503 709.566 6.740 0.497 o
8 1 4 7.174 7.077 1.122 71.198 o
8 1 5 426.413 412.576 5.022 1.259 o
8 1 6 176.749 170.019 3.008 5.313 o
8 1 7 80.239 74.940 1.588 21.874 o
8 1 8 447.962 440.884 4.834 1.199 o
8 1 9 268.702 266.002 3.712 2.776 o
8 1 10 68.737 67.724 1.191 34.203 o
8 1 11 63.912 62.463 1.151 38.008 o
8 1 12 14.294 15.137 0.735 152.071 o
8 1 13 60.055 59.892 1.201 37.917 o
8 1 14 26.241 26.085 0.953 83.201 o
8 1 15 11.147 10.660 0.903 106.807 o
8 1 16 77.376 79.486 1.668 20.664 o
8 1 17 0.179 1.092 0.754 159.054 o
8 1 18 24.892 24.963 1.003 77.504 o
8 1 19 5.597 5.350 0.844 125.759 o
8 1 20 18.642 17.708 1.022 79.867 o
8 1 21 58.376 62.374 1.340 33.143 o
8 1 22 8.120 6.392 0.695 181.882 o
8 1 23 16.460 15.057 0.794 129.750 o
8 1 25 2.095 1.578 1.648 33.331 o
8 2 0 169.144 152.133 3.732 4.322 o
8 2 1 551.349 548.172 6.035 0.781 o
8 2 2 6.239 5.826 1.191 63.369 o
8 2 3 2147.980 2128.760 18.928 0.058 o
8 2 4 93.926 92.935 1.767 16.699 o
8 2 5 2351.410 2326.700 21.956 0.047 o
8 2 6 1.462 0.744 0.685 192.823 o
8 2 7 49.249 45.887 1.906 21.350 o
8 2 8 71.522 70.682 1.816 19.545 o
8 2 9 601.512 600.839 6.432 0.664 o
8 2 10 43.126 44.071 0.873 71.943 o
8 2 11 98.013 97.600 1.638 17.420 o
8 2 12 112.398 113.382 1.926 12.852 o
8 2 13 450.509 458.165 4.407 1.235 o
8 2 14 4.861 4.477 0.774 149.552 o
8 2 15 117.678 119.288 2.144 10.953 o
8 2 16 62.119 62.483 1.340 32.188 o
8 2 17 115.063 119.268 1.727 13.835 o
8 2 18 0.157 0.665 0.596 255.201 o
8 2 19 2.321 2.194 0.933 103.821 o
8 2 20 10.323 9.946 0.804 134.366 o
8 2 21 16.636 16.209 0.844 115.577 o
8 2 22 6.934 6.908 0.735 163.960 o
8 2 23 44.981 46.473 1.350 38.274 o
8 2 24 3.064 2.472 2.333 16.631 o
8 2 25 6.768 3.613 2.531 14.111 o
8 3 0 1058.930 1027.080 13.013 0.198 o
8 3 1 0.011 1.400 1.568 36.804 o
8 3 2 35.943 34.383 1.350 42.072 o
8 3 3 0.665 1.201 1.409 45.562 o
8 3 4 27.765 28.050 1.638 31.366 o
8 3 5 193.999 190.357 2.839 5.082 o
8 3 6 26.085 23.008 1.082 67.788 o
8 3 7 523.421 523.904 5.052 0.929 o
8 3 8 698.167 704.931 7.822 0.477 o
8 3 9 76.988 76.071 1.161 31.301 o
8 3 10 57.481 54.910 0.983 50.091 o
8 3 11 146.749 145.234 1.747 10.447 o
8 3 12 12.392 12.020 0.725 160.351 o
8 3 13 432.287 438.175 4.348 1.324 o
8 3 14 43.535 42.631 1.132 51.114 o
8 3 15 177.105 181.295 2.382 6.449 o
8 3 16 63.680 64.547 1.330 31.840 o
8 3 17 0.442 0.467 0.486 382.587 o
8 3 18 3.372 2.035 0.854 123.847 o
8 3 19 104.507 114.375 2.005 12.804 o
8 3 20 46.658 45.966 1.469 33.234 o
8 3 21 98.587 103.228 1.618 17.245 o
8 3 22 9.563 10.025 0.814 131.717 o
8 3 23 5.118 4.328 0.933 103.250 o
8 3 24 9.331 10.829 3.722 6.522 o
8 3 25 6.677 4.893 0.993 90.983 o
8 4 0 1763.430 1741.500 19.872 0.075 o
8 4 1 40.368 39.892 1.558 31.731 o
8 4 2 647.302 634.686 6.511 0.600 o
8 4 3 296.555 293.556 4.814 1.964 o
8 4 4 0.101 0.635 0.695 187.502 o
8 4 5 1.483 1.529 0.933 103.913 o
8 4 6 567.758 564.421 5.965 0.755 o
8 4 7 38.226 36.616 1.141 54.018 o
8 4 8 343.853 339.860 3.603 2.068 o
8 4 9 8.494 7.593 0.794 139.659 o
8 4 10 104.643 101.094 1.608 16.779 o
8 4 11 64.212 64.339 1.102 39.400 o
8 4 12 593.824 600.769 5.995 0.701 o
8 4 13 7.589 8.804 0.854 121.434 o
8 4 14 2.066 3.266 0.735 167.291 o
8 4 15 10.492 10.770 0.834 124.931 o
8 4 16 666.429 691.660 6.789 0.547 o
8 4 17 11.209 10.710 0.854 119.002 o
8 4 18 175.072 179.538 2.511 6.248 o
8 4 19 13.718 12.695 0.873 111.766 o
8 4 20 24.486 23.355 1.171 59.383 o
8 4 21 3.926 2.819 0.675 197.264 o
8 4 22 10.832 9.072 1.012 86.000 o
8 4 23 4.396 2.630 2.610 13.276 o
8 4 24 83.416 86.096 2.065 14.772 o
8 4 25 2.696 2.968 0.993 91.690 o
8 5 0 475.939 477.689 7.097 0.823 o
8 5 1 147.769 141.760 2.640 7.214 o
8 5 2 439.367 434.641 6.075 1.038 o
8 5 3 0.071 1.787 2.015 22.295 o
8 5 4 0.798 0.744 0.615 238.921 o
8 5 5 73.731 68.587 1.280 30.167 o
8 5 6 245.177 240.056 2.859 3.815 o
8 5 7 500.319 502.980 5.142 0.980 o
8 5 8 337.042 337.180 3.474 2.161 o
8 5 9 0.583 0.725 0.576 273.041 o
8 5 10 234.685 232.353 2.333 4.572 o
8 5 11 35.042 35.147 0.854 86.080 o
8 5 12 7.847 7.891 0.715 171.781 o
8 5 13 316.652 318.728 3.266 2.440 o
8 5 14 45.962 45.232 1.072 53.319 o
8 5 15 120.910 124.956 1.916 11.922 o
8 5 16 24.456 23.485 0.824 108.857 o
8 5 17 9.740 8.030 0.774 145.655 o
8 5 18 38.931 40.904 1.320 42.023 o
8 5 19 27.752 28.199 1.072 66.881 o
8 5 20 2.149 1.509 0.744 163.053 o
8 5 21 106.991 108.578 1.529 16.855 o
8 5 22 0.399 0.705 0.645 217.432 o
8 5 23 0.024 2.045 2.184 18.983 o
8 5 24 6.351 6.730 1.400 45.956 o
8 5 25 8.203 6.293 0.625 222.927 o
8 6 0 0.214 1.261 0.893 113.420 o
8 6 1 30.058 28.963 0.943 80.782 o
8 6 2 0.173 0.536 0.496 367.485 o
8 6 3 895.465 886.166 7.444 0.342 o
8 6 4 65.548 63.009 1.062 40.653 o
8 6 5 1931.300 1936.450 16.695 0.072 o
8 6 6 111.476 110.971 1.598 15.592 o
8 6 7 155.311 158.247 2.233 7.941 o
8 6 8 173.013 169.831 2.104 7.427 o
8 6 9 263.851 263.937 2.769 3.489 o
8 6 10 256.401 255.560 3.008 3.447 o
8 6 11 310.859 315.412 4.685 1.903 o
8 6 12 58.982 58.503 1.538 27.639 o
8 6 13 294.296 300.762 5.747 1.614 o
8 6 14 7.460 6.869 0.983 92.420 o
8 6 15 34.557 33.718 1.270 47.084 o
8 6 16 22.638 22.006 0.913 93.718 o
8 6 17 31.343 30.641 0.814 98.773 o
8 6 18 190.402 195.419 2.650 5.418 o
8 6 19 4.481 4.447 0.804 138.913 o
8 6 20 8.770 6.670 0.804 136.432 o
8 6 21 14.816 13.271 0.953 94.131 o
8 6 22 34.244 32.696 1.767 26.467 o
8 6 23 64.998 65.570 2.948 9.231 o
8 6 24 1.968 0.685 0.655 210.621 o
8 7 0 783.260 793.767 9.827 0.349 o
8 7 1 52.790 52.964 1.092 47.021 o
8 7 2 35.788 36.011 0.814 90.521 o
8 7 3 978.288 981.206 8.467 0.280 o
8 7 4 3.474 3.206 0.665 203.295 o
8 7 5 390.811 396.238 3.722 1.667 o
8 7 6 15.898 15.554 0.804 127.176 o
8 7 7 2.412 2.204 0.794 143.235 o
8 7 8 219.886 218.467 2.323 5.021 o
8 7 9 7.810 7.692 0.735 162.998 o
8 7 10 46.245 43.981 1.112 50.884 o
8 7 11 178.392 184.977 2.531 6.049 o
8 7 12 21.064 21.182 0.973 85.150 o
8 7 13 28.066 26.810 1.122 62.059 o
8 7 14 10.041 8.953 0.953 97.068 o
8 7 15 14.452 14.601 0.794 132.007 o
8 7 16 51.745 53.083 1.062 49.120 o
8 7 17 19.330 18.045 0.794 124.977 o
8 7 18 22.855 21.628 1.112 66.166 o
8 7 19 26.940 26.502 0.923 86.995 o
8 7 20 19.131 17.966 0.784 128.023 o
8 7 21 11.891 10.253 0.854 118.725 o
8 7 22 13.103 10.233 2.065 21.046 o
8 7 23 30.378 29.003 1.568 33.596 o
8 7 24 7.514 6.333 1.112 72.466 o
8 8 0 13.388 11.524 0.953 95.210 o
8 8 1 1.215 0.854 0.586 263.705 o
8 8 2 449.910 453.153 4.099 1.290 o
8 8 3 131.210 128.162 1.806 11.737 o
8 8 4 362.142 363.543 3.712 1.875 o
8 8 5 42.699 41.272 0.993 62.294 o
8 8 6 143.031 141.860 2.065 9.427 o
8 8 7 11.388 10.293 0.695 175.890 o
8 8 8 619.225 620.591 5.578 0.686 o
8 8 9 11.459 10.948 0.784 139.625 o
8 8 10 527.130 533.919 5.082 0.911 o
8 8 11 367.987 381.409 4.040 1.717 o
8 8 12 75.531 77.580 1.469 24.581 o
8 8 13 30.506 30.075 1.102 62.178 o
8 8 14 63.751 61.947 1.400 30.120 o
8 8 15 132.715 136.311 1.846 11.155 o
8 8 16 237.853 244.770 2.630 4.104 o
8 8 17 17.122 17.400 0.774 133.673 o
8 8 18 129.302 131.140 1.578 13.080 o
8 8 19 0.813 0.546 0.476 398.542 o
8 8 20 14.979 13.092 0.814 126.338 o
8 8 21 6.275 2.779 1.648 33.259 o
8 8 22 2.357 2.015 0.963 97.512 o
8 8 23 0.010 0.486 0.526 327.082 o
8 8 24 77.990 71.764 3.385 6.980 o
8 9 0 222.198 222.120 3.117 3.993 o
8 9 1 194.931 202.248 2.184 6.038 o
8 9 2 431.612 440.706 4.050 1.372 o
8 9 3 442.266 450.642 4.159 1.307 o
8 9 4 8.015 8.844 0.744 158.192 o
8 9 5 169.233 168.957 2.640 6.252 o
8 9 6 244.016 244.195 2.789 3.866 o
8 9 7 5.976 4.784 0.913 107.501 o
8 9 8 70.261 69.004 1.707 21.579 o
8 9 9 120.257 121.700 2.065 11.191 o
8 9 10 210.122 215.747 2.859 4.533 o
8 9 11 94.888 91.576 2.015 14.214 o
8 9 12 0.682 0.973 0.705 182.206 o
8 9 13 0.759 1.429 0.834 130.168 o
8 9 14 15.039 14.750 0.754 144.220 o
8 9 15 5.771 4.248 0.715 174.749 o
8 9 16 29.102 29.797 0.854 94.836 o
8 9 17 1.575 0.377 0.387 602.616 o
8 9 18 80.772 80.876 1.519 22.517 o
8 9 19 4.809 3.315 0.983 93.274 o
8 9 20 0.911 1.608 0.804 139.965 o
8 9 21 5.466 5.042 1.042 82.771 o
8 9 22 0.193 1.548 1.797 28.044 o
8 9 23 10.233 10.779 1.191 62.550 o
8 10 0 3.944 2.084 1.171 65.847 o
8 10 1 89.829 88.627 1.608 19.323 o
8 10 2 1.003 1.201 0.725 172.316 o
8 10 3 1099.480 1111.510 9.836 0.217 o
8 10 4 4.996 4.159 0.774 149.562 o
8 10 5 517.973 519.735 5.022 0.945 o
8 10 6 47.029 46.453 1.241 42.797 o
8 10 7 2.149 2.640 1.003 89.944 o
8 10 8 11.748 11.216 1.042 80.726 o
8 10 9 1.065 0.794 0.715 177.151 o
8 10 10 158.885 159.498 2.412 7.265 o
8 10 11 79.722 83.049 1.806 18.183 o
8 10 12 20.906 19.921 1.409 43.152 o
8 10 13 204.387 210.437 2.303 5.491 o
8 10 14 0.019 1.132 1.310 52.730 o
8 10 15 125.896 127.120 2.025 10.923 o
8 10 16 16.819 16.794 0.834 117.661 o
8 10 17 0.087 0.377 0.397 574.216 o
8 10 18 63.508 64.220 1.955 18.511 o
8 10 19 90.163 89.094 1.449 21.466 o
8 10 20 14.176 14.124 0.774 138.832 o
8 10 21 21.248 20.120 0.973 85.355 o
8 10 22 3.672 2.749 0.814 136.034 o
8 10 23 19.224 14.462 2.472 14.624 o
8 11 0 52.946 52.636 1.787 23.063 o
8 11 1 65.306 65.163 1.409 29.160 o
8 11 2 45.112 44.646 1.122 50.614 o
8 11 3 25.995 25.668 1.072 68.317 o
8 11 4 2.785 2.561 0.893 113.158 o
8 11 5 175.482 180.779 2.402 6.459 o
8 11 6 2.610 0.993 0.804 139.796 o
8 11 7 123.595 126.981 2.104 10.636 o
8 11 8 56.696 56.528 1.677 24.761 o
8 11 9 103.343 101.809 2.392 10.653 o
8 11 10 118.390 120.569 2.988 7.156 o
8 11 11 164.483 172.788 2.601 6.418 o
8 11 12 0.473 0.794 0.615 238.966 o
8 11 13 200.003 204.303 2.531 5.307 o
8 11 14 6.620 5.201 0.744 160.470 o
8 11 15 78.307 80.657 1.360 25.931 o
8 11 16 12.265 11.643 0.744 152.820 o
8 11 17 0.868 0.615 0.615 238.920 o
8 11 18 38.636 37.252 1.330 42.073 o
8 11 19 110.957 114.038 1.806 13.810 o
8 11 20 2.943 2.372 0.744 162.758 o
8 11 21 24.700 24.686 0.864 99.938 o
8 11 22 2.533 1.022 0.744 163.024 o
8 12 0 494.506 495.496 6.650 0.834 o
8 12 1 217.699 222.924 4.278 2.926 o
8 12 2 460.184 467.863 5.003 1.114 o
8 12 3 340.142 353.180 3.881 1.959 o
8 12 4 16.763 15.415 1.022 81.180 o
8 12 5 5.632 5.896 0.943 100.832 o
8 12 6 339.666 347.661 6.025 1.350 o
8 12 7 17.111 18.442 1.558 36.074 o
8 12 8 110.332 114.464 2.620 8.926 o
8 12 9 0.566 0.754 0.725 172.381 o
8 12 10 158.913 165.215 2.055 8.210 o
8 12 11 29.695 28.467 0.804 103.869 o
8 12 12 5.462 5.161 0.675 195.464 o
8 12 13 0.486 0.496 0.467 415.813 o
8 12 14 18.186 17.946 0.744 141.390 o
8 12 15 1.789 1.280 0.685 192.701 o
8 12 16 69.526 68.974 1.697 21.850 o
8 12 17 2.332 2.888 0.804 139.680 o
8 12 18 88.803 90.474 2.511 10.774 o
8 12 19 9.635 9.618 0.983 91.441 o
8 12 20 0.311 0.596 0.536 315.041 o
8 12 21 0.006 0.546 0.605 246.916 o
8 13 0 79.133 75.873 2.273 13.380 o
8 13 1 1.638 1.151 0.864 121.297 o
8 13 2 203.797 211.539 2.839 4.706 o
8 13 3 24.909 23.832 1.082 68.127 o
8 13 4 0.983 1.181 1.340 50.406 o
8 13 5 16.305 15.365 1.211 59.029 o
8 13 6 127.042 131.805 2.204 9.841 o
8 13 7 26.672 27.097 1.290 48.832 o
8 13 8 79.151 83.069 1.797 18.374 o
8 13 9 46.922 45.659 0.804 74.570 o
8 13 10 105.435 108.985 1.737 15.085 o
8 13 11 57.748 58.314 1.171 40.182 o
8 13 12 0.335 0.864 0.645 217.431 o
8 13 13 50.741 50.244 1.211 42.344 o
8 13 14 14.351 14.621 0.844 118.089 o
8 13 15 22.291 21.787 1.032 75.809 o
8 13 16 20.501 18.502 0.953 89.516 o
8 13 17 1.372 0.675 0.635 224.126 o
8 13 18 35.514 33.182 1.201 51.458 o
8 13 19 49.221 49.033 1.171 45.124 o
8 13 20 0.266 0.516 0.457 434.148 o
8 13 21 8.027 7.444 2.878 10.904 o
8 14 0 12.691 12.149 1.787 27.998 o
8 14 1 18.309 16.675 1.499 38.863 o
8 14 2 13.640 13.817 1.201 60.683 o
8 14 3 75.331 74.692 1.896 17.836 o
8 14 4 0.488 1.112 0.844 127.146 o
8 14 5 344.579 357.994 4.109 1.853 o
8 14 6 118.334 119.795 2.074 11.302 o
8 14 7 142.841 147.359 2.045 9.381 o
8 14 8 1.562 2.561 0.784 146.994 o
8 14 9 0.176 0.834 0.645 217.445 o
8 14 10 114.794 120.063 1.836 13.049 o
8 14 11 269.259 280.146 3.156 3.068 o
8 14 12 29.837 31.733 0.943 79.909 o
8 14 13 88.792 87.943 1.499 21.039 o
8 14 14 0.167 0.705 0.625 231.475 o
8 14 15 9.390 8.665 0.774 145.680 o
8 14 16 21.840 21.311 1.171 60.550 o
8 14 17 6.962 7.365 0.873 116.626 o
8 14 18 55.208 57.461 1.707 24.226 o
8 14 19 21.692 19.018 1.231 55.588 o
8 14 20 2.781 0.864 0.625 230.783 o
8 15 0 4.898 3.285 1.489 40.744 o
8 15 1 37.836 35.455 1.687 28.223 o
8 15 2 47.737 47.406 1.370 36.625 o
8 15 3 336.241 345.100 3.821 2.021 o
8 15 4 0.955 0.953 0.685 192.886 o
8 15 5 157.820 162.634 2.898 6.006 o
8 15 6 8.460 9.241 0.913 106.016 o
8 15 7 5.360 6.114 0.953 98.797 o
8 15 8 0.900 0.993 0.685 192.891 o
8 15 9 29.880 29.420 1.072 65.544 o
8 15 10 76.043 77.094 1.906 17.531 o
8 15 11 31.765 29.767 1.320 45.338 o
8 15 12 0.030 0.546 0.506 353.233 o
8 15 13 11.128 9.549 0.744 155.086 o
8 15 14 1.061 0.566 0.536 314.857 o
8 15 15 5.862 5.281 1.032 84.281 o
8 15 16 4.035 2.124 0.903 110.542 o
8 15 17 0.943 0.536 0.476 398.483 o
8 15 18 36.743 38.443 1.380 39.897 o
8 15 19 3.946 4.447 0.715 175.710 o
8 15 20 0.260 1.538 1.459 42.517 o
8 16 0 129.710 132.619 2.481 8.508 o
8 16 1 28.141 26.959 1.390 42.437 o
8 16 2 143.406 148.421 1.886 9.969 o
8 16 3 8.780 8.199 0.973 93.751 o
8 16 4 0.729 0.675 0.725 172.371 o
8 16 5 28.581 29.440 0.943 81.707 o
8 16 6 65.274 64.994 1.191 35.726 o
8 16 7 69.539 69.173 1.211 33.145 o
8 16 8 109.620 114.306 1.787 14.064 o
8 16 9 59.146 63.337 1.171 38.786 o
8 16 10 146.643 153.661 2.233 8.371 o
8 16 11 103.744 104.836 1.459 18.200 o
8 16 12 0.014 0.635 0.536 315.074 o
8 16 13 2.038 2.551 0.715 176.794 o
8 16 14 24.326 24.467 0.993 79.326 o
8 16 15 38.639 40.001 1.141 53.121 o
8 16 16 35.073 35.842 1.082 60.423 o
8 16 17 0.252 0.308 0.337 794.673 o
8 16 18 50.597 49.113 2.233 16.032 o
8 16 19 13.237 13.003 2.531 14.030 o
8 17 0 67.855 63.059 2.015 17.367 o
8 17 1 3.002 3.395 0.824 132.867 o
8 17 2 43.768 42.820 1.181 47.877 o
8 17 3 154.781 156.987 2.323 7.709 o
8 17 4 2.969 1.151 0.883 115.778 o
8 17 5 48.008 50.393 1.608 28.194 o
8 17 6 29.455 27.217 0.893 89.241 o
8 17 7 12.119 10.373 0.764 146.222 o
8 17 8 56.222 55.664 1.181 40.788 o
8 17 9 12.376 10.124 0.754 149.738 o
8 17 10 28.255 27.187 0.844 98.812 o
8 17 11 53.144 53.490 1.231 40.065 o
8 17 12 11.787 11.067 1.072 76.444 o
8 17 13 6.156 5.896 0.844 125.465 o
8 17 14 6.176 5.717 0.754 156.454 o
8 17 15 11.516 10.819 0.695 175.370 o
8 17 16 37.341 38.056 1.777 25.663 o
8 17 17 5.588 3.752 0.586 259.038 o
8 17 18 16.490 13.678 0.893 105.073 o
8 18 0 108.629 114.792 2.273 10.800 o
8 18 1 46.624 48.200 1.102 50.364 o
8 18 2 0.475 1.330 0.744 163.297 o
8 18 3 154.518 161.006 2.154 8.168 o
8 18 4 4.533 3.792 0.873 117.901 o
8 18 5 20.536 17.837 1.181 60.494 o
8 18 6 2.879 1.132 0.754 158.686 o
8 18 7 3.237 3.087 0.715 176.317 o
8 18 8 18.580 16.874 0.754 138.369 o
8 18 9 14.136 13.033 0.983 89.152 o
8 18 10 2.959 1.717 0.814 136.295 o
8 18 11 11.667 11.573 0.903 106.322 o
8 18 12 1.485 1.231 0.764 154.830 o
8 18 13 74.369 76.200 1.270 29.298 o
8 18 14 0.042 0.526 0.635 224.310 o
8 18 15 70.620 67.098 1.906 18.483 o
8 18 16 2.454 1.598 0.546 302.482 o
8 19 0 0.216 1.012 0.993 91.874 o
8 19 1 0.049 0.893 0.685 192.972 o
8 19 2 13.757 12.149 0.923 100.804 o
8 19 3 0.080 1.022 0.715 177.223 o
8 19 4 0.302 2.481 1.102 74.555 o
8 19 5 51.558 50.532 1.290 38.463 o
8 19 6 1.516 1.191 0.764 154.829 o
8 19 7 68.469 68.776 1.231 32.929 o
8 19 8 0.423 0.675 0.605 246.877 o
8 19 9 0.018 0.476 0.476 398.770 o
8 19 10 29.030 27.931 0.953 80.563 o
8 19 11 15.077 14.254 0.784 134.628 o
8 19 12 0.186 0.556 0.476 398.739 o
8 19 13 81.202 82.305 1.380 24.802 o
8 19 14 0.332 0.526 0.596 255.192 o
8 19 15 25.930 23.782 0.725 130.834 o
8 20 0 187.566 197.345 5.459 2.300 o
8 20 1 77.870 81.054 1.568 22.107 o
8 20 2 58.008 56.696 1.648 25.252 o
8 20 3 43.391 40.636 1.062 56.525 o
8 20 4 1.776 1.618 0.963 97.569 o
8 20 5 1.067 0.486 0.516 339.537 o
8 20 6 54.557 58.354 1.439 31.330 o
8 20 7 0.213 0.923 1.032 84.944 o
8 20 8 111.088 107.764 2.491 9.649 o
8 20 9 1.005 0.308 0.337 793.716 o
8 20 10 24.105 23.723 0.774 120.647 o
8 20 11 0.108 0.288 0.308 956.010 o
8 20 12 11.947 10.819 0.774 142.655 o
8 20 13 8.195 6.591 0.437 439.126 o
8 21 0 58.469 57.193 7.812 1.462 o
8 21 1 1.895 1.022 0.794 143.408 o
8 21 2 10.708 11.236 1.201 61.431 o
8 21 3 0.067 0.804 0.913 108.550 o
8 21 4 2.252 3.127 0.883 115.743 o
8 21 5 1.235 0.685 0.596 255.013 o
8 21 6 11.819 11.881 1.052 79.142 o
8 21 7 4.759 3.980 0.764 153.570 o
8 21 8 47.052 45.728 1.052 53.972 o
8 21 9 11.794 10.263 1.171 64.417 o
8 21 10 4.355 3.117 0.496 361.531 o
8 21 11 3.288 2.849 0.665 203.486 o
8 22 0 2.068 1.261 0.903 110.837 o
8 22 1 0.522 0.486 0.467 415.803 o
8 22 2 0.398 0.516 0.536 315.033 o
8 22 3 0.087 0.675 0.625 231.481 o
8 22 4 10.791 8.318 1.965 23.279 o
8 22 5 30.966 32.428 1.390 41.321 o
8 22 6 7.364 3.375 1.767 28.910 o
8 22 7 81.200 80.449 2.948 8.695 o
8 22 8 30.346 27.544 1.717 28.504 o
8 22 9 0.023 0.814 0.794 143.557 o
8 23 0 2.356 2.114 1.906 24.915 o
8 23 1 36.598 33.946 2.481 13.943 o
8 23 2 2.070 2.213 0.655 210.350 o
8 23 3 71.254 72.399 1.499 25.192 o
8 23 4 0.239 0.357 0.367 671.044 o
8 23 5 37.011 31.921 0.844 87.112 o
8 23 6 1.098 0.883 0.983 93.718 o
9 0 2 390.548 393.975 5.955 1.195 o
9 0 4 2280.940 2236.440 25.668 0.045 o
9 0 6 1319.220 1300.250 14.631 0.136 o
9 0 8 140.523 132.579 2.759 7.182 o
9 0 10 622.298 632.165 6.511 0.624 o
9 0 12 279.750 284.900 3.514 2.732 o
9 0 14 72.719 72.855 1.826 19.157 o
9 0 16 34.083 36.219 1.380 40.752 o
9 0 18 5.064 4.040 1.310 52.553 o
9 0 20 2.589 1.211 0.953 99.565 o
9 0 22 37.367 39.366 5.062 3.481 o
9 1 1 745.058 732.991 8.973 0.403 o
9 1 2 270.074 265.793 3.583 2.848 o
9 1 3 511.696 515.993 5.568 0.904 o
9 1 4 1148.440 1127.620 11.613 0.190 o
9 1 5 868.670 852.349 10.164 0.303 o
9 1 6 31.918 31.207 1.132 58.635 o
9 1 7 461.020 460.071 4.665 1.168 o
9 1 8 0.552 1.132 0.893 113.411 o
9 1 9 79.676 79.109 1.529 22.660 o
9 1 10 1.027 0.506 0.467 415.569 o
9 1 11 13.198 11.871 0.725 159.445 o
9 1 12 167.088 169.999 2.720 6.112 o
9 1 13 49.499 48.279 1.548 29.873 o
9 1 14 165.303 170.436 2.104 7.705 o
9 1 15 0.150 0.993 0.725 172.399 o
9 1 16 51.312 51.604 1.538 29.576 o
9 1 17 44.985 46.751 1.141 48.982 o
9 1 18 56.645 58.949 1.648 25.285 o
9 1 19 5.968 4.963 0.814 134.948 o
9 1 20 48.833 47.952 1.122 48.242 o
9 1 21 7.241 7.127 0.774 147.664 o
9 1 22 5.791 5.400 0.784 145.233 o
9 2 1 315.904 305.169 4.149 2.114 o
9 2 2 64.405 63.406 1.618 24.498 o
9 2 3 394.819 391.156 4.596 1.465 o
9 2 4 1.522 0.754 0.744 163.218 o
9 2 5 0.130 0.814 0.715 177.226 o
9 2 6 77.889 76.131 2.789 9.684 o
9 2 7 427.830 418.720 4.159 1.400 o
9 2 8 8.259 7.524 0.715 171.574 o
9 2 9 319.743 316.762 3.087 2.501 o
9 2 10 80.321 80.806 1.509 22.765 o
9 2 11 432.457 439.912 4.010 1.377 o
9 2 12 19.248 19.742 0.824 116.408 o
9 2 13 124.195 124.847 1.668 13.228 o
9 2 14 43.297 42.949 1.042 57.453 o
9 2 15 286.366 293.844 4.675 2.069 o
9 2 16 5.639 5.886 0.854 122.781 o
9 2 17 375.257 389.032 4.238 1.621 o
9 2 18 7.932 8.248 0.864 118.691 o
9 2 19 83.724 84.955 1.886 16.718 o
9 2 20 2.853 3.027 0.883 115.666 o
9 2 21 1.215 1.280 0.864 121.324 o
9 2 22 0.632 0.993 0.665 204.609 o
9 2 24 1.791 2.213 2.134 19.872 o
9 2 25 84.912 85.074 3.405 6.712 o
9 3 1 32.568 30.075 1.469 37.369 o
9 3 2 64.436 63.337 1.886 19.534 o
9 3 3 320.897 317.268 4.288 2.002 o
9 3 4 1230.810 1215.430 10.730 0.178 o
9 3 5 37.366 38.194 1.132 54.786 o
9 3 6 185.534 184.183 2.740 5.488 o
9 3 7 131.786 125.313 1.717 12.301 o
9 3 8 12.193 11.296 0.695 174.119 o
9 3 9 405.077 401.866 3.514 1.640 o
9 3 10 59.461 59.029 1.032 45.510 o
9 3 11 327.662 327.929 3.295 2.318 o
9 3 12 324.851 328.068 3.335 2.321 o
9 3 13 6.065 5.469 0.735 165.023 o
9 3 14 13.227 12.100 0.864 114.721 o
9 3 15 174.194 178.526 2.204 6.989 o
9 3 16 23.641 24.497 0.873 99.125 o
9 3 17 200.217 206.457 2.551 5.248 o
9 3 18 24.288 23.296 0.943 87.056 o
9 3 19 24.003 24.269 0.973 82.402 o
9 3 20 10.842 11.306 0.963 94.418 o
9 3 21 2.390 1.668 0.695 187.040 o
9 3 22 4.852 6.114 0.675 195.569 o
9 3 23 23.990 23.206 4.129 5.264 o
9 3 24 61.197 61.431 4.199 4.863 o
9 3 25 27.624 24.686 0.983 78.582 o
9 4 1 0.213 0.476 0.496 367.484 o
9 4 2 1149.980 1142.190 10.373 0.200 o
9 4 3 7.261 7.087 0.864 119.213 o
9 4 4 1829.080 1827.640 16.229 0.079 o
9 4 5 1.103 1.261 1.409 45.558 o
9 4 6 269.404 262.776 3.424 2.971 o
9 4 7 59.668 54.185 1.300 35.239 o
9 4 8 110.868 109.899 1.876 13.457 o
9 4 9 5.242 4.139 0.576 268.082 o
9 4 10 71.692 69.600 1.310 29.782 o
9 4 11 41.464 40.666 1.280 43.416 o
9 4 12 153.638 159.408 2.402 7.468 o
9 4 13 5.683 5.271 0.764 152.854 o
9 4 14 322.183 330.103 3.454 2.285 o
9 4 15 0.647 0.496 0.486 382.522 o
9 4 16 0.933 1.201 0.695 187.403 o
9 4 17 33.009 32.299 0.983 72.563 o
9 4 18 62.515 65.610 1.777 21.468 o
9 4 19 14.980 13.519 0.883 108.342 o
9 4 20 15.784 14.849 0.784 133.571 o
9 4 21 4.800 3.633 0.645 214.831 o
9 4 22 13.028 12.695 1.022 83.123 o
9 4 23 5.521 3.484 2.928 10.550 o
9 4 24 12.893 11.713 1.151 66.233 o
9 4 25 1.198 0.526 0.526 326.796 o
9 5 1 1.431 1.826 0.744 163.153 o
9 5 2 94.212 93.213 1.370 21.607 o
9 5 3 578.567 583.022 5.767 0.745 o
9 5 4 347.148 343.562 3.395 2.108 o
9 5 5 53.348 50.364 1.082 47.898 o
9 5 6 666.391 665.178 6.055 0.591 o
9 5 7 13.831 12.169 0.685 175.658 o
9 5 8 1.621 1.668 0.705 182.007 o
9 5 9 124.339 123.189 1.737 12.840 o
9 5 10 172.076 168.659 2.352 6.856 o
9 5 11 405.693 417.082 4.437 1.421 o
9 5 12 155.579 159.428 2.273 7.787 o
9 5 13 3.862 4.238 0.735 166.499 o
9 5 14 120.693 124.966 1.727 13.125 o
9 5 15 67.557 68.240 1.132 36.408 o
9 5 16 1.377 1.231 0.685 192.794 o
9 5 17 310.089 328.604 4.328 2.012 o
9 5 18 2.582 2.372 0.744 162.855 o
9 5 19 7.842 6.650 0.685 187.180 o
9 5 20 10.248 9.152 0.675 188.118 o
9 5 21 21.214 18.075 1.548 36.145 o
9 5 22 51.544 48.249 1.638 27.020 o
9 5 23 1.795 1.340 1.062 80.201 o
9 5 24 5.402 6.293 1.082 76.774 o
9 6 1 174.886 168.252 2.025 7.590 o
9 6 2 464.347 472.200 4.348 1.189 o
9 6 3 446.006 445.698 4.139 1.306 o
9 6 4 116.143 115.586 1.628 14.650 o
9 6 5 5.170 5.360 0.754 157.087 o
9 6 6 61.784 58.791 1.151 39.434 o
9 6 7 435.422 433.083 4.050 1.372 o
9 6 8 15.001 13.916 0.764 141.355 o
9 6 9 459.585 472.796 5.082 1.099 o
9 6 10 13.431 11.722 0.883 109.882 o
9 6 11 241.156 245.376 3.792 3.036 o
9 6 12 3.269 2.392 0.893 113.102 o
9 6 13 8.565 9.052 1.032 83.384 o
9 6 14 16.654 15.723 1.330 49.219 o
9 6 15 171.021 177.583 2.571 6.250 o
9 6 16 0.016 1.042 0.715 177.226 o
9 6 17 190.128 196.313 2.233 6.165 o
9 6 18 1.359 1.112 0.725 172.274 o
9 6 19 57.455 58.592 1.608 26.136 o
9 6 20 0.014 0.983 1.112 73.244 o
9 6 21 5.314 4.010 1.261 56.742 o
9 6 22 13.159 12.189 1.806 27.375 o
9 6 23 35.282 34.989 1.489 35.615 o
9 6 24 0.118 0.556 0.506 353.223 o
9 7 1 1235.710 1246.370 10.492 0.176 o
9 7 2 52.635 51.078 0.993 53.308 o
9 7 3 1.793 1.221 0.665 204.366 o
9 7 4 784.422 794.193 7.087 0.425 o
9 7 5 138.654 138.008 1.806 10.915 o
9 7 6 8.206 8.437 0.695 180.767 o
9 7 7 613.649 616.700 6.422 0.645 o
9 7 8 10.699 10.373 0.883 111.779 o
9 7 9 57.247 56.627 1.211 39.012 o
9 7 10 0.811 1.509 0.804 139.977 o
9 7 11 3.441 3.603 0.824 132.745 o
9 7 12 73.290 76.121 1.479 24.912 o
9 7 13 11.964 11.206 0.953 95.894 o
9 7 14 87.829 89.610 1.469 21.501 o
9 7 15 62.856 64.160 1.221 35.612 o
9 7 16 29.764 28.239 0.844 96.664 o
9 7 17 8.722 8.358 0.814 132.754 o
9 7 18 41.000 40.180 0.913 71.320 o
9 7 19 23.159 22.254 1.141 62.859 o
9 7 20 16.262 14.948 0.864 111.558 o
9 7 21 20.965 18.065 1.300 50.410 o
9 7 22 1.678 1.082 0.963 97.591 o
9 7 23 12.167 11.037 1.003 86.914 o
9 7 24 19.259 16.854 0.864 108.393 o
9 8 1 35.938 37.073 1.003 66.995 o
9 8 2 160.970 161.255 2.283 7.531 o
9 8 3 5.839 4.993 0.735 165.303 o
9 8 4 991.826 998.298 8.695 0.270 o
9 8 5 100.722 100.360 1.429 19.263 o
9 8 6 525.645 516.757 4.655 0.969 o
9 8 7 26.835 26.343 0.834 102.647 o
9 8 8 8.084 8.129 0.774 146.802 o
9 8 9 129.307 135.209 1.846 11.413 o
9 8 10 241.911 243.748 3.484 3.283 o
9 8 11 38.718 38.125 1.132 54.210 o
9 8 12 210.956 209.772 3.792 3.480 o
9 8 13 7.266 6.501 0.923 104.647 o
9 8 14 54.388 55.277 1.151 42.890 o
9 8 15 3.273 3.722 0.883 115.540 o
9 8 16 0.029 0.437 0.427 496.897 o
9 8 17 12.626 12.834 0.695 172.403 o
9 8 18 5.342 4.874 0.705 179.711 o
9 8 19 36.746 35.088 1.181 52.055 o
9 8 20 5.381 3.534 0.625 228.019 o
9 8 21 0.000 0.715 0.834 130.212 o
9 8 22 35.712 36.735 1.261 46.897 o
9 8 23 11.781 9.469 0.933 100.317 o
9 9 1 193.575 197.990 2.273 5.974 o
9 9 2 524.072 537.403 4.933 0.927 o
9 9 3 201.212 201.702 2.938 4.696 o
9 9 4 87.355 86.474 1.370 23.417 o
9 9 5 147.598 149.254 2.104 8.885 o
9 9 6 279.626 279.689 4.010 2.473 o
9 9 7 387.272 393.489 4.288 1.556 o
9 9 8 0.328 0.467 0.476 398.719 o
9 9 9 32.120 31.217 1.082 63.026 o
9 9 10 38.975 39.296 1.072 58.399 o
9 9 11 2.727 3.077 0.873 118.317 o
9 9 12 37.543 37.847 1.211 49.241 o
9 9 13 13.064 12.129 0.725 159.452 o
9 9 14 256.728 267.481 2.878 3.472 o
9 9 15 8.337 8.338 0.725 166.624 o
9 9 16 0.022 0.397 0.397 574.228 o
9 9 17 0.433 0.377 0.377 636.085 o
9 9 18 7.402 6.462 0.665 198.751 o
9 9 19 0.179 0.387 0.417 520.812 o
9 9 20 31.416 32.140 1.509 35.648 o
9 9 21 22.605 21.102 1.122 65.299 o
9 9 22 46.937 42.334 1.697 26.453 o
9 9 23 3.041 2.035 1.628 34.136 o
9 10 1 485.437 491.000 4.754 1.066 o
9 10 2 67.360 67.883 1.231 33.379 o
9 10 3 76.628 75.486 1.300 28.142 o
9 10 4 49.028 47.892 1.429 33.978 o
9 10 5 118.808 119.566 1.965 11.938 o
9 10 6 17.819 17.628 1.102 69.813 o
9 10 7 157.952 158.614 2.362 7.452 o
9 10 8 0.161 1.300 1.449 43.102 o
9 10 9 108.550 109.700 2.005 12.688 o
9 10 10 131.429 129.502 2.888 7.054 o
9 10 11 139.815 145.314 2.849 6.765 o
9 10 12 29.370 27.981 0.963 78.968 o
9 10 13 15.912 15.405 0.893 104.883 o
9 10 14 67.632 68.994 1.221 33.437 o
9 10 15 87.721 89.104 1.697 18.392 o
9 10 16 5.929 4.496 0.774 149.079 o
9 10 17 188.763 192.809 2.511 5.732 o
9 10 18 5.805 5.231 0.695 184.351 o
9 10 19 27.571 27.604 1.082 66.064 o
9 10 20 0.822 0.496 0.417 520.461 o
9 10 21 1.515 1.201 0.695 187.307 o
9 10 22 0.730 0.308 0.387 603.707 o
9 11 1 49.132 47.376 1.340 37.497 o
9 11 2 0.488 1.419 1.558 37.273 o
9 11 3 8.833 8.238 0.883 113.157 o
9 11 4 114.810 113.164 1.757 13.898 o
9 11 5 248.649 250.656 3.474 3.189 o
9 11 6 170.522 173.880 2.928 5.551 o
9 11 7 130.227 133.045 2.204 9.660 o
9 11 8 4.495 3.931 1.082 77.013 o
9 11 9 379.669 387.632 4.586 1.524 o
9 11 10 15.753 14.690 1.270 53.997 o
9 11 11 97.594 99.685 1.390 20.266 o
9 11 12 21.051 20.159 1.221 56.450 o
9 11 13 6.782 5.191 0.983 92.760 o
9 11 14 71.682 73.580 1.419 26.725 o
9 11 15 167.476 176.491 1.965 7.878 o
9 11 16 0.293 0.844 0.605 246.882 o
9 11 17 50.824 51.148 1.310 37.757 o
9 11 18 3.917 3.365 0.695 186.100 o
9 11 19 32.438 30.035 1.340 43.980 o
9 11 20 0.837 1.141 0.685 192.889 o
9 11 21 0.574 0.635 0.715 177.205 o
9 12 1 18.411 19.772 1.171 61.780 o
9 12 2 134.894 133.313 3.682 4.947 o
9 12 3 32.526 30.978 1.072 63.833 o
9 12 4 335.346 345.865 3.901 1.996 o
9 12 5 1.562 0.804 0.735 167.646 o
9 12 6 91.181 92.638 1.826 16.337 o
9 12 7 72.838 69.590 1.757 20.397 o
9 12 8 8.735 7.871 1.122 70.900 o
9 12 9 7.927 7.335 0.725 167.414 o
9 12 10 13.895 14.174 0.744 149.489 o
9 12 11 78.273 82.076 1.469 23.706 o
9 12 12 123.471 125.125 1.856 12.098 o
9 12 13 22.591 21.599 0.824 111.926 o
9 12 14 120.685 122.733 1.499 14.809 o
9 12 15 0.781 0.516 0.486 382.469 o
9 12 16 22.390 19.931 1.132 64.543 o
9 12 17 70.300 72.190 1.409 27.372 o
9 12 18 19.724 19.742 1.082 71.125 o
9 12 19 33.150 35.614 1.171 54.052 o
9 12 20 40.550 38.294 0.923 71.399 o
9 12 21 11.343 10.829 2.392 15.729 o
9 13 1 14.125 15.147 1.132 67.791 o
9 13 2 192.472 195.618 2.759 5.189 o
9 13 3 3.619 2.601 0.973 95.384 o
9 13 4 57.669 56.597 1.519 28.570 o
9 13 5 25.532 23.137 1.241 53.249 o
9 13 6 222.796 228.730 3.117 3.940 o
9 13 7 25.264 24.497 1.092 66.744 o
9 13 8 2.833 3.395 0.586 262.116 o
9 13 9 8.222 8.417 0.586 250.767 o
9 13 10 91.925 92.866 1.459 20.753 o
9 13 11 76.687 77.838 1.846 18.223 o
9 13 12 55.300 55.912 1.062 46.744 o
9 13 13 87.318 89.511 1.479 21.440 o
9 13 14 51.037 48.597 1.151 45.540 o
9 13 15 121.445 125.899 2.204 10.261 o
9 13 16 0.115 1.598 1.806 27.737 o
9 13 17 76.364 75.615 1.479 24.414 o
9 13 18 0.010 0.784 0.903 110.950 o
9 13 19 2.418 2.452 0.705 181.698 o
9 13 20 16.347 13.588 0.923 98.976 o
9 14 1 102.237 105.174 1.985 13.437 o
9 14 2 176.810 180.124 3.434 4.503 o
9 14 3 125.972 123.259 2.293 9.668 o
9 14 4 40.425 39.981 1.082 56.706 o
9 14 5 2.338 1.588 0.923 106.089 o
9 14 6 0.363 0.437 0.437 474.487 o
9 14 7 194.208 201.553 2.342 5.789 o
9 14 8 2.910 1.638 0.824 133.054 o
9 14 9 259.567 270.081 3.097 3.262 o
9 14 10 47.270 45.887 1.171 46.495 o
9 14 11 17.497 17.052 0.804 124.789 o
9 14 12 10.458 9.171 1.003 87.764 o
9 14 13 39.003 36.547 1.330 42.069 o
9 14 14 13.861 12.497 0.824 124.705 o
9 14 15 24.696 24.189 1.003 77.840 o
9 14 16 3.689 3.414 1.052 81.523 o
9 14 17 18.957 16.248 1.390 44.889 o
9 14 18 0.671 0.754 0.675 198.646 o
9 14 19 13.246 10.998 0.824 125.776 o
9 14 20 0.074 0.715 0.864 121.386 o
9 15 1 474.454 498.395 4.754 1.082 o
9 15 2 48.198 50.790 1.578 28.990 o
9 15 3 6.839 6.382 0.834 128.053 o
9 15 4 12.280 9.092 1.122 70.115 o
9 15 5 100.592 102.692 1.757 15.663 o
9 15 6 74.495 76.578 1.241 29.942 o
9 15 7 107.832 112.410 1.548 16.350 o
9 15 8 14.810 14.224 0.794 131.841 o
9 15 9 30.562 29.708 1.022 70.400 o
9 15 10 4.027 2.888 0.844 126.548 o
9 15 11 0.024 1.489 1.668 32.553 o
9 15 12 0.019 1.122 1.261 56.964 o
9 15 13 0.127 0.923 0.655 210.907 o
9 15 14 72.106 73.431 1.201 32.056 o
9 15 15 5.747 4.060 0.893 112.438 o
9 15 16 2.803 2.789 0.953 99.471 o
9 15 17 13.310 11.832 0.893 107.617 o
9 15 18 1.403 1.141 0.764 154.846 o
9 15 19 22.185 20.407 0.873 102.247 o
9 16 1 3.411 3.524 0.804 139.366 o
9 16 2 40.990 42.046 1.052 58.192 o
9 16 3 2.325 2.124 0.824 133.109 o
9 16 4 104.224 109.204 1.926 13.611 o
9 16 5 59.435 58.532 1.171 39.536 o
9 16 6 58.236 59.515 1.270 35.959 o
9 16 7 0.404 0.883 0.834 130.199 o
9 16 8 15.076 13.380 0.784 135.079 o
9 16 9 83.021 86.771 1.290 25.651 o
9 16 10 13.338 13.519 0.794 133.580 o
9 16 11 8.258 7.911 0.873 116.001 o
9 16 12 66.941 66.781 2.005 17.427 o
9 16 13 5.941 7.157 0.873 117.025 o
9 16 14 45.961 43.535 1.082 53.072 o
9 16 15 0.152 0.735 0.844 127.164 o
9 16 16 19.406 18.035 0.913 97.531 o
9 16 17 1.717 1.290 0.665 204.377 o
9 16 18 3.421 2.809 0.625 229.897 o
9 17 1 63.238 66.026 1.400 29.783 o
9 17 2 65.988 67.218 1.439 28.038 o
9 17 3 1.027 1.797 0.814 136.555 o
9 17 4 58.609 58.939 1.201 38.562 o
9 17 5 0.019 0.576 0.536 315.076 o
9 17 6 34.322 32.547 1.022 67.361 o
9 17 7 162.235 170.535 2.521 6.704 o
9 17 8 19.011 16.914 0.784 128.786 o
9 17 9 9.310 8.616 0.715 170.035 o
9 17 10 22.947 21.033 0.774 123.997 o
9 17 11 24.661 23.296 1.171 59.335 o
9 17 12 69.276 67.972 1.677 22.308 o
9 17 13 0.301 0.675 0.576 273.087 o
9 17 14 15.926 15.971 0.814 124.146 o
9 17 15 9.791 8.556 0.685 183.931 o
9 17 16 6.310 6.293 0.685 188.786 o
9 17 17 10.506 8.288 0.615 224.201 o
9 18 1 239.777 249.723 3.087 3.615 o
9 18 2 55.119 58.334 1.370 33.465 o
9 18 3 0.476 1.697 0.764 154.912 o
9 18 4 8.738 8.665 1.032 83.388 o
9 18 5 78.546 81.282 2.045 15.506 o
9 18 6 2.804 2.025 0.883 115.743 o
9 18 7 47.811 47.594 1.181 45.413 o
9 18 8 0.027 0.903 0.645 217.453 o
9 18 9 27.272 25.499 0.903 90.278 o
9 18 10 11.064 11.474 0.893 108.937 o
9 18 11 10.520 9.360 0.814 131.303 o
9 18 12 4.397 4.010 0.735 166.312 o
9 18 13 0.762 0.725 0.546 303.584 o
9 18 14 0.006 0.556 0.635 224.311 o
9 18 15 16.719 16.427 0.705 159.044 o
9 18 16 0.006 0.605 0.486 382.655 o
9 19 1 0.873 0.496 0.516 339.605 o
9 19 2 11.876 11.554 0.844 120.991 o
9 19 3 33.725 35.326 1.102 59.478 o
9 19 4 0.381 0.864 0.655 210.889 o
9 19 5 15.717 14.849 1.151 65.209 o
9 19 6 26.045 23.574 1.995 21.826 o
9 19 7 1.638 1.300 0.854 124.125 o
9 19 8 0.573 1.052 0.705 182.213 o
9 19 9 160.496 164.242 2.402 7.164 o
9 19 10 1.004 0.586 0.516 339.542 o
9 19 11 64.924 67.208 1.767 21.279 o
9 19 12 0.157 0.437 0.397 574.189 o
9 19 13 12.761 11.772 0.546 267.349 o
9 19 14 27.282 25.132 0.695 135.515 o
9 20 1 24.372 23.564 1.012 76.876 o
9 20 2 2.445 0.784 0.705 181.921 o
9 20 3 7.175 6.670 0.913 106.902 o
9 20 4 11.259 10.819 0.993 88.954 o
9 20 5 0.792 1.280 0.854 124.188 o
9 20 6 47.184 47.684 1.340 37.970 o
9 20 7 0.991 1.330 0.794 143.489 o
9 20 8 30.752 30.621 1.012 71.136 o
9 20 9 2.045 0.615 0.516 338.970 o
9 20 10 5.672 5.410 0.556 285.423 o
9 20 11 13.396 12.368 0.685 176.186 o
9 20 12 47.975 43.624 1.419 35.048 o
9 20 13 4.735 3.484 2.084 20.811 o
9 21 1 1.284 0.854 0.705 182.140 o
9 21 2 36.365 33.758 1.519 34.328 o
9 21 3 0.409 1.032 0.774 150.994 o
9 21 4 74.032 72.171 2.660 10.661 o
9 21 5 6.424 5.231 0.893 112.093 o
9 21 6 2.166 1.558 0.685 192.569 o
9 21 7 0.200 0.655 0.735 167.776 o
9 21 8 5.479 3.802 0.744 161.490 o
9 21 9 3.515 3.176 0.576 270.646 o
9 21 10 10.756 9.598 0.993 89.321 o
9 22 1 40.401 39.395 1.191 49.196 o
9 22 2 4.158 3.484 1.052 81.474 o
9 22 3 10.043 8.496 0.893 110.144 o
9 22 4 4.035 3.921 0.854 123.518 o
9 22 5 0.933 0.804 0.645 217.358 o
9 22 6 13.326 12.824 0.873 111.976 o
9 22 7 53.447 49.510 2.481 13.175 o
9 22 8 0.501 0.576 0.457 434.063 o
9 23 1 92.013 89.263 6.472 2.055 o
9 23 2 0.757 0.467 0.467 415.715 o
9 23 3 2.056 1.876 0.725 172.072 o
9 23 4 3.495 2.789 0.735 166.923 o
10 0 0 160.320 157.949 3.772 4.330 o
10 0 2 623.921 608.730 7.931 0.554 o
10 0 4 18.218 14.670 1.707 30.266 o
10 0 6 125.283 121.988 3.941 4.624 o
10 0 8 293.564 293.427 3.295 2.704 o
10 0 10 807.369 819.077 8.516 0.369 o
10 0 12 6.377 6.968 0.983 92.657 o
10 0 14 21.774 21.142 1.767 27.908 o
10 0 16 19.734 18.770 1.300 50.581 o
10 0 18 292.311 308.008 4.119 2.252 o
10 0 20 16.319 16.844 1.241 56.196 o
10 0 22 1.452 0.685 0.655 210.742 o
10 1 0 789.525 763.969 9.906 0.351 o
10 1 1 166.306 161.463 2.928 5.768 o
10 1 2 273.054 271.401 3.405 2.912 o
10 1 3 832.676 821.886 8.447 0.360 o
10 1 4 4.632 6.055 1.032 84.406 o
10 1 5 921.712 916.370 9.201 0.295 o
10 1 6 243.493 238.259 3.196 3.542 o
10 1 7 0.882 1.171 0.576 272.919 o
10 1 8 104.498 99.476 1.330 19.921 o
10 1 9 344.720 340.733 3.484 2.101 o
10 1 10 38.721 37.768 0.953 69.897 o
10 1 11 22.193 21.350 0.824 112.486 o
10 1 12 268.864 277.714 2.878 3.271 o
10 1 13 81.744 83.585 1.558 21.508 o
10 1 14 0.784 0.834 0.744 163.292 o
10 1 15 23.059 22.234 0.873 100.669 o
10 1 16 316.141 325.279 3.544 2.304 o
10 1 17 25.361 24.447 1.568 34.494 o
10 1 18 76.987 79.079 1.727 19.822 o
10 1 19 4.404 3.117 0.864 120.718 o
10 1 20 3.434 3.067 0.983 93.467 o
10 1 21 5.871 5.241 0.744 160.900 o
10 1 22 7.556 6.551 0.725 168.035 o
10 1 24 26.574 23.147 3.504 7.273 o
10 2 0 151.683 143.696 4.457 3.524 o
10 2 1 123.041 123.020 2.213 10.203 o
10 2 2 56.901 54.651 1.787 22.520 o
10 2 3 1679.490 1666.490 15.147 0.094 o
10 2 4 180.134 180.491 2.601 5.920 o
10 2 5 656.390 644.185 6.323 0.597 o
10 2 6 107.708 104.588 1.677 15.607 o
10 2 7 11.730 11.822 0.744 153.300 o
10 2 8 38.637 38.631 0.844 82.025 o
10 2 9 12.780 14.373 0.744 150.697 o
10 2 10 12.001 13.717 0.705 168.213 o
10 2 11 635.937 644.631 5.896 0.638 o
10 2 12 32.911 33.023 0.943 77.100 o
10 2 13 62.860 63.753 1.459 28.503 o
10 2 14 1.401 1.132 0.725 172.267 o
10 2 15 0.201 1.151 0.735 167.764 o
10 2 16 18.882 20.546 0.854 109.349 o
10 2 17 10.972 11.256 0.735 158.351 o
10 2 18 0.240 1.419 0.794 143.538 o
10 2 19 57.081 59.882 1.588 26.581 o
10 2 20 7.466 5.618 0.715 173.064 o
10 2 21 3.367 2.571 0.784 146.618 o
10 2 22 6.323 4.437 0.705 179.194 o
10 2 23 11.248 6.184 3.534 7.236 o
10 2 24 8.267 4.824 2.888 10.833 o
10 3 0 22.421 20.050 2.581 13.346 o
10 3 1 0.013 0.675 0.645 217.459 o
10 3 2 170.633 168.094 2.412 6.764 o
10 3 3 131.741 127.557 1.767 11.941 o
10 3 4 356.034 350.629 4.318 1.755 o
10 3 5 625.364 613.713 5.946 0.662 o
10 3 6 156.557 153.781 2.283 7.825 o
10 3 7 223.931 231.390 2.581 4.500 o
10 3 8 659.714 661.059 6.075 0.598 o
10 3 9 5.404 4.814 0.615 234.612 o
10 3 10 44.386 44.229 1.072 54.367 o
10 3 11 151.455 152.480 2.313 7.943 o
10 3 12 46.001 44.368 1.151 48.458 o
10 3 13 317.293 324.296 3.474 2.328 o
10 3 14 41.706 42.085 1.042 58.571 o
10 3 15 77.952 78.642 1.320 27.045 o
10 3 16 139.375 145.691 2.412 8.176 o
10 3 17 21.503 21.053 0.923 93.150 o
10 3 18 0.289 0.476 0.467 415.872 o
10 3 19 42.135 41.966 1.429 36.098 o
10 3 20 30.213 30.949 0.883 88.410 o
10 3 21 24.809 25.916 0.923 88.877 o
10 3 22 2.824 2.045 0.864 121.109 o
10 3 23 13.024 14.909 3.772 6.341 o
10 3 24 43.127 46.175 1.360 38.347 o
10 4 0 179.435 173.463 3.405 4.559 o
10 4 1 122.027 121.293 1.658 13.632 o
10 4 2 230.810 220.839 2.849 4.172 o
10 4 3 18.942 18.928 0.883 103.510 o
10 4 4 7.583 7.772 0.844 124.486 o
10 4 5 14.613 12.933 1.052 78.115 o
10 4 6 0.343 0.526 0.486 382.604 o
10 4 7 0.174 1.181 1.330 51.167 o
10 4 8 77.962 75.893 1.310 27.566 o
10 4 9 110.124 108.916 1.816 14.015 o
10 4 10 859.698 869.322 7.603 0.357 o
10 4 11 22.581 22.313 0.854 105.082 o
10 4 12 160.953 158.674 1.926 8.668 o
10 4 13 3.753 3.553 0.754 158.081 o
10 4 14 11.353 12.229 0.844 121.114 o
10 4 15 0.055 0.794 0.596 255.204 o
10 4 16 243.619 253.009 3.137 3.506 o
10 4 17 27.312 26.691 0.903 89.742 o
10 4 18 385.703 402.382 4.556 1.486 o
10 4 19 15.169 14.839 0.804 128.232 o
10 4 20 0.904 0.457 0.486 382.431 o
10 4 21 0.060 0.873 0.963 97.648 o
10 4 22 46.581 42.820 1.876 22.304 o
10 4 23 0.917 1.926 1.985 22.968 o
10 4 24 49.792 48.964 2.710 11.335 o
10 5 0 35.440 34.036 2.055 19.927 o
10 5 1 3.066 2.799 0.735 167.066 o
10 5 2 266.118 262.528 3.087 3.239 o
10 5 3 62.767 61.590 1.648 24.230 o
10 5 4 167.090 166.287 2.323 7.128 o
10 5 5 386.814 386.332 4.218 1.587 o
10 5 6 92.442 89.968 1.499 20.345 o
10 5 7 66.638 67.972 1.598 24.237 o
10 5 8 443.308 451.555 5.092 1.158 o
10 5 9 4.510 4.596 0.685 190.785 o
10 5 10 292.171 292.136 3.365 2.684 o
10 5 11 3.549 3.921 0.685 191.538 o
10 5 12 2.970 2.382 0.695 186.729 o
10 5 13 361.335 371.582 3.702 1.862 o
10 5 14 40.830 41.450 1.012 61.705 o
10 5 15 229.975 240.542 2.511 4.391 o
10 5 16 55.524 56.855 1.270 37.155 o
10 5 17 57.132 57.897 1.062 45.435 o
10 5 18 58.488 58.453 1.251 36.773 o
10 5 19 38.832 36.825 0.973 68.141 o
10 5 20 20.576 18.571 0.873 104.411 o
10 5 21 27.830 26.780 1.092 65.109 o
10 5 22 0.018 1.697 1.906 24.923 o
10 5 23 9.983 9.956 1.588 35.523 o
10 5 24 39.995 37.797 2.045 19.741 o
10 6 0 198.759 198.705 3.037 4.620 o
10 6 1 124.639 119.963 1.588 13.931 o
10 6 2 16.595 17.072 0.873 108.199 o
10 6 3 686.614 687.620 6.690 0.537 o
10 6 4 1.410 1.092 0.615 238.740 o
10 6 5 531.506 538.991 4.685 0.935 o
10 6 6 0.280 0.427 0.417 520.775 o
10 6 7 108.354 105.114 1.876 13.842 o
10 6 8 13.068 12.626 0.913 103.135 o
10 6 9 60.482 61.599 1.519 27.613 o
10 6 10 68.141 65.629 1.380 29.272 o
10 6 11 371.241 379.672 4.526 1.582 o
10 6 12 87.018 85.620 1.449 22.262 o
10 6 13 83.327 85.779 1.916 16.375 o
10 6 14 4.048 4.179 0.993 91.472 o
10 6 15 1.316 1.489 0.794 143.449 o
10 6 16 35.638 35.257 1.003 67.756 o
10 6 17 0.577 1.588 0.754 159.010 o
10 6 18 2.079 2.968 0.725 171.930 o
10 6 19 10.314 9.370 0.774 144.684 o
10 6 20 18.573 17.221 0.864 108.812 o
10 6 21 21.157 17.946 1.668 31.360 o
10 6 22 2.827 1.886 1.201 62.683 o
10 6 23 16.079 14.968 1.092 72.021 o
10 7 0 361.592 359.006 4.109 1.774 o
10 7 1 215.579 214.725 2.869 4.439 o
10 7 2 199.366 193.782 2.422 5.621 o
10 7 3 1317.040 1326.510 11.196 0.155 o
10 7 4 0.142 0.417 0.407 546.531 o
10 7 5 398.043 400.089 3.921 1.585 o
10 7 6 292.675 295.342 3.137 2.789 o
10 7 7 21.982 21.708 0.824 112.521 o
10 7 8 69.676 68.885 1.409 27.843 o
10 7 9 60.148 59.694 1.558 26.835 o
10 7 10 0.105 0.496 0.506 353.228 o
10 7 11 117.042 119.199 1.916 12.384 o
10 7 12 146.861 151.200 2.144 8.730 o
10 7 13 31.624 29.708 1.003 72.014 o
10 7 14 1.777 1.380 0.804 139.886 o
10 7 15 9.812 9.519 0.744 156.354 o
10 7 16 200.302 208.402 2.194 5.792 o
10 7 17 2.697 3.166 0.705 181.484 o
10 7 18 10.204 10.581 0.725 163.684 o
10 7 19 17.800 16.526 0.804 124.747 o
10 7 20 0.250 0.427 0.417 520.785 o
10 7 21 6.558 7.702 1.429 44.037 o
10 7 22 0.075 0.794 0.754 159.064 o
10 7 23 13.279 11.713 1.390 45.863 o
10 8 0 633.570 625.306 9.559 0.462 o
10 8 1 59.541 57.391 1.191 38.902 o
10 8 2 180.220 177.831 1.975 7.329 o
10 8 3 8.998 8.278 0.675 190.293 o
10 8 4 5.990 6.114 0.625 225.976 o
10 8 5 88.801 87.029 1.687 18.513 o
10 8 6 104.851 103.407 1.479 17.938 o
10 8 7 12.622 11.851 0.764 145.005 o
10 8 8 450.571 458.155 5.102 1.133 o
10 8 9 216.931 216.809 3.563 3.614 o
10 8 10 115.336 113.720 1.926 12.631 o
10 8 11 0.157 1.181 1.310 52.730 o
10 8 12 0.747 0.834 0.695 187.448 o
10 8 13 0.645 1.042 0.685 192.919 o
10 8 14 24.467 24.288 0.864 100.349 o
10 8 15 10.418 10.511 0.744 155.311 o
10 8 16 38.692 40.090 1.171 51.019 o
10 8 17 31.270 29.698 0.983 74.582 o
10 8 18 43.264 42.443 0.873 72.532 o
10 8 19 40.270 39.088 0.893 74.481 o
10 8 20 40.903 39.564 1.092 55.819 o
10 8 21 0.204 0.546 0.546 303.708 o
10 8 22 3.147 2.561 0.655 209.809 o
10 9 0 336.366 330.331 6.750 1.209 o
10 9 1 1.297 1.648 0.913 108.485 o
10 9 2 211.066 211.985 2.610 4.882 o
10 9 3 142.142 140.520 1.816 10.572 o
10 9 4 12.296 11.990 0.774 141.787 o
10 9 5 511.409 515.844 5.102 0.952 o
10 9 6 62.326 61.510 1.151 38.745 o
10 9 7 4.225 3.196 0.715 175.875 o
10 9 8 40.269 38.899 1.429 36.813 o
10 9 9 128.174 129.581 1.965 11.031 o
10 9 10 243.912 248.731 3.027 3.623 o
10 9 11 23.764 22.651 0.983 81.607 o
10 9 12 40.464 40.616 1.122 53.600 o
10 9 13 25.384 25.579 1.052 70.888 o
10 9 14 5.848 6.283 0.705 178.870 o
10 9 15 2.778 2.541 0.695 186.770 o
10 9 16 88.313 87.794 1.449 21.870 o
10 9 17 5.136 5.201 0.635 220.501 o
10 9 18 154.021 155.369 2.551 7.089 o
10 9 19 6.234 6.809 0.824 131.276 o
10 9 20 0.704 0.794 0.576 273.010 o
10 9 21 1.436 0.318 0.288 1088.610 o
10 9 22 11.208 8.844 2.382 15.872 o
10 10 0 78.042 72.756 2.154 14.680 o
10 10 1 245.668 247.550 3.544 3.179 o
10 10 2 37.685 36.338 1.092 58.175 o
10 10 3 305.187 309.963 3.365 2.513 o
10 10 4 145.895 145.066 2.342 8.190 o
10 10 5 173.319 170.823 2.551 6.323 o
10 10 6 91.530 88.270 2.581 10.278 o
10 10 7 68.953 67.277 1.697 22.032 o
10 10 8 20.219 19.266 1.251 54.267 o
10 10 9 40.605 37.529 1.936 21.773 o
10 10 10 15.862 14.809 1.529 37.722 o
10 10 11 28.028 28.626 0.973 78.351 o
10 10 12 133.552 137.840 1.777 11.402 o
10 10 13 137.517 142.674 1.797 10.885 o
10 10 14 0.083 0.437 0.457 434.192 o
10 10 15 57.057 56.051 1.618 26.147 o
10 10 16 77.335 79.357 1.261 28.410 o
10 10 17 4.306 4.238 0.735 166.302 o
10 10 18 12.226 11.544 0.784 138.696 o
10 10 19 9.017 7.157 0.764 150.208 o
10 10 20 10.558 9.995 0.715 167.954 o
10 10 21 50.654 41.222 1.211 43.968 o
10 11 0 0.389 1.022 0.973 95.659 o
10 11 1 3.537 4.715 1.062 79.964 o
10 11 2 122.408 124.926 1.955 11.590 o
10 11 3 46.025 45.023 1.340 38.627 o
10 11 4 61.179 61.560 1.429 29.881 o
10 11 5 223.787 227.758 3.276 3.767 o
10 11 6 124.035 130.266 3.008 6.848 o
10 11 7 233.522 237.842 3.156 3.702 o
10 11 8 112.897 114.544 2.898 7.686 o
10 11 9 5.669 5.568 0.893 112.259 o
10 11 10 20.989 22.105 0.963 86.478 o
10 11 11 338.775 354.163 3.464 2.103 o
10 11 12 3.841 3.454 0.794 142.743 o
10 11 13 119.685 125.442 1.797 12.734 o
10 11 14 14.903 14.551 0.804 128.622 o
10 11 15 4.435 5.052 0.705 180.214 o
10 11 16 34.534 34.055 1.191 52.360 o
10 11 17 1.009 0.675 0.556 292.784 o
10 11 18 2.366 2.114 0.913 108.376 o
10 11 19 36.147 36.914 1.122 56.371 o
10 11 20 0.872 0.983 0.615 238.884 o
10 11 21 25.928 21.162 2.243 17.450 o
10 12 0 332.904 337.934 5.191 1.607 o
10 12 1 45.682 45.649 1.439 34.565 o
10 12 2 18.915 17.797 1.350 47.332 o
10 12 3 116.793 117.889 2.263 10.376 o
10 12 4 17.083 17.966 1.141 65.491 o
10 12 5 32.746 30.204 1.608 31.732 o
10 12 6 2.176 0.685 0.685 192.680 o
10 12 7 20.296 17.698 1.171 61.541 o
10 12 8 237.581 245.356 2.888 3.855 o
10 12 9 44.459 44.110 1.012 58.739 o
10 12 10 69.062 69.421 1.261 31.815 o
10 12 11 1.111 0.854 0.625 231.330 o
10 12 12 76.720 79.377 1.717 19.986 o
10 12 13 1.760 1.648 0.893 113.321 o
10 12 14 22.348 21.658 0.764 127.042 o
10 12 15 0.011 0.457 0.427 496.898 o
10 12 16 141.448 146.128 1.985 9.725 o
10 12 17 12.925 12.407 1.132 68.418 o
10 12 18 24.159 22.492 1.042 73.450 o
10 12 19 0.559 1.032 0.754 159.034 o
10 12 20 13.400 10.819 1.906 24.644 o
10 13 0 146.947 153.254 3.246 5.531 o
10 13 1 5.937 6.273 1.439 43.499 o
10 13 2 99.302 100.529 1.955 14.072 o
10 13 3 24.913 23.564 1.280 50.386 o
10 13 4 1.478 1.479 1.141 69.444 o
10 13 5 36.735 38.780 0.903 76.499 o
10 13 6 21.525 19.921 0.695 151.274 o
10 13 7 0.036 1.479 1.638 33.747 o
10 13 8 134.080 137.998 1.846 11.013 o
10 13 9 47.491 46.532 0.953 60.672 o
10 13 10 176.816 179.230 2.333 6.597 o
10 13 11 3.194 3.097 0.526 324.020 o
10 13 12 1.258 0.586 0.377 635.034 o
10 13 13 123.097 128.102 2.174 10.274 o
10 13 14 16.653 16.536 1.191 60.705 o
10 13 15 123.313 126.693 2.074 10.818 o
10 13 16 12.569 11.454 1.003 86.701 o
10 13 17 2.312 1.648 0.824 133.147 o
10 13 18 65.531 67.674 1.806 20.502 o
10 13 19 66.067 61.907 2.442 12.822 o
10 13 20 9.180 7.226 0.615 227.550 o
10 14 0 0.265 1.429 1.697 31.420 o
10 14 1 39.009 41.887 1.032 60.962 o
10 14 2 13.016 14.035 0.854 116.729 o
10 14 3 15.600 14.938 0.903 103.107 o
10 14 4 0.395 1.032 0.735 167.756 o
10 14 5 138.292 138.098 2.213 9.131 o
10 14 6 10.390 9.400 0.794 137.759 o
10 14 7 149.365 153.542 2.074 8.815 o
10 14 8 0.060 0.357 0.387 604.048 o
10 14 9 36.080 35.951 0.933 74.726 o
10 14 10 2.232 0.685 0.605 246.402 o
10 14 11 29.042 27.445 1.132 60.602 o
10 14 12 7.128 7.315 0.844 124.790 o
10 14 13 84.367 89.352 1.936 15.912 o
10 14 14 0.416 1.370 0.754 159.032 o
10 14 15 24.167 23.127 1.469 39.239 o
10 14 16 6.278 4.288 1.806 27.668 o
10 14 17 1.942 1.608 0.834 130.051 o
10 14 18 7.178 6.223 0.883 114.188 o
10 14 19 0.213 0.447 0.427 496.855 o
10 15 0 23.762 24.159 1.469 39.223 o
10 15 1 187.896 194.387 2.412 5.917 o
10 15 2 80.012 80.727 2.124 14.595 o
10 15 3 480.883 510.693 4.993 1.027 o
10 15 4 0.180 0.407 0.437 474.543 o
10 15 5 44.336 44.209 1.191 46.814 o
10 15 6 87.394 88.369 1.290 24.568 o
10 15 7 3.375 4.546 1.042 83.053 o
10 15 8 10.460 10.104 0.774 144.263 o
10 15 9 10.579 9.678 0.725 163.765 o
10 15 10 9.526 8.159 1.132 69.526 o
10 15 11 39.810 37.589 0.923 72.259 o
10 15 12 0.533 0.457 0.447 453.574 o
10 15 13 13.118 11.871 0.943 97.178 o
10 15 14 5.118 4.963 0.933 103.185 o
10 15 15 9.952 9.211 2.015 22.161 o
10 15 16 12.221 13.648 1.241 57.230 o
10 15 17 5.717 4.933 0.715 174.567 o
10 15 18 4.047 1.846 0.695 186.397 o
10 16 0 399.656 421.420 6.730 1.020 o
10 16 1 8.751 8.616 0.814 132.661 o
10 16 2 60.893 61.292 1.677 23.876 o
10 16 3 28.137 29.539 0.983 76.690 o
10 16 4 4.277 3.861 0.824 132.494 o
10 16 5 58.958 63.396 1.598 25.771 o
10 16 6 110.213 114.216 1.797 13.941 o
10 16 7 0.643 0.715 0.695 187.464 o
10 16 8 158.360 164.749 2.094 8.121 o
10 16 9 9.170 10.402 0.893 110.108 o
10 16 10 0.046 0.586 0.635 224.308 o
10 16 11 31.825 31.614 1.141 57.745 o
10 16 12 0.232 0.893 1.012 88.307 o
10 16 13 0.405 1.171 0.735 167.751 o
10 16 14 11.537 8.923 1.012 85.812 o
10 16 15 6.264 5.261 0.883 114.640 o
10 16 16 14.692 13.777 1.360 47.556 o
10 16 17 0.027 0.506 0.596 255.215 o
10 17 0 141.732 142.783 3.216 5.788 o
10 17 1 9.402 9.598 0.774 145.316 o
10 17 2 25.255 26.383 0.983 79.542 o
10 17 3 19.091 18.283 0.913 97.664 o
10 17 4 0.035 0.615 0.615 239.013 o
10 17 5 84.410 84.439 1.876 16.795 o
10 17 6 1.583 1.757 0.933 103.899 o
10 17 7 1.903 0.873 0.615 238.619 o
10 17 8 76.056 76.478 1.707 20.395 o
10 17 9 10.882 10.214 0.675 186.494 o
10 17 10 89.149 92.092 1.409 21.978 o
10 17 11 33.003 36.984 1.211 50.977 o
10 17 12 1.332 1.677 0.794 143.437 o
10 17 13 0.153 0.526 0.486 382.640 o
10 17 14 11.765 10.263 0.705 170.811 o
10 17 15 1.979 1.191 0.655 210.548 o
10 17 16 22.432 21.916 0.685 151.092 o
10 18 0 39.844 39.941 1.558 31.809 o
10 18 1 18.565 18.035 0.993 84.287 o
10 18 2 7.676 7.871 0.913 106.544 o
10 18 3 30.939 32.100 1.012 70.578 o
10 18 4 7.804 7.107 0.923 104.388 o
10 18 5 25.053 25.688 0.883 95.495 o
10 18 6 0.977 0.556 0.556 292.810 o
10 18 7 15.644 14.363 0.774 137.117 o
10 18 8 4.067 2.432 0.864 120.862 o
10 18 9 0.642 0.744 0.625 231.423 o
10 18 10 47.512 45.510 1.181 45.924 o
10 18 11 1.149 0.923 0.635 224.148 o
10 18 12 14.807 12.844 0.705 164.819 o
10 18 13 63.497 63.237 1.816 20.787 o
10 18 14 0.001 0.308 0.328 843.685 o
10 18 15 49.995 48.418 0.824 68.524 o
10 19 0 9.833 10.075 1.926 24.244 o
10 19 1 1.196 1.270 0.824 133.295 o
10 19 2 20.445 20.149 0.854 108.109 o
10 19 3 0.059 1.022 1.141 69.472 o
10 19 4 0.215 0.705 0.715 177.224 o
10 19 5 37.947 37.520 1.747 26.415 o
10 19 6 17.588 16.000 1.082 72.596 o
10 19 7 143.159 147.994 2.869 6.593 o
10 19 8 3.572 1.985 0.794 143.011 o
10 19 9 0.066 0.447 0.437 474.561 o
10 19 10 6.574 5.826 0.635 218.628 o
10 19 11 87.199 86.315 1.598 19.956 o
10 19 12 0.202 0.437 0.377 636.194 o
10 19 13 49.094 46.056 1.062 52.182 o
10 20 0 20.623 21.460 1.767 27.971 o
10 20 1 0.133 0.834 0.933 103.979 o
10 20 2 26.355 24.745 0.953 83.590 o
10 20 3 41.209 40.686 1.340 40.457 o
10 20 4 5.623 4.943 0.794 141.843 o
10 20 5 7.524 7.901 0.923 104.351 o
10 20 6 14.415 13.251 1.280 53.527 o
10 20 7 9.232 8.963 0.824 129.196 o
10 20 8 49.309 48.071 1.102 49.159 o
10 20 9 2.064 1.290 0.675 198.329 o
10 20 10 29.934 25.996 0.774 111.150 o
10 20 11 4.669 3.514 0.596 251.802 o
10 20 12 0.478 0.457 0.447 453.595 o
10 21 0 155.374 159.170 3.017 5.823 o
10 21 1 0.102 1.171 0.705 182.245 o
10 21 2 15.224 14.263 1.141 66.499 o
10 21 3 0.968 1.211 0.794 143.496 o
10 21 4 5.082 2.918 1.380 47.430 o
10 21 5 0.143 0.893 0.596 255.192 o
10 21 6 8.779 9.023 0.675 190.104 o
10 21 7 1.528 0.427 0.397 572.963 o
10 21 8 42.145 41.708 1.370 38.697 o
10 21 9 21.184 17.390 1.340 47.650 o
10 22 0 0.831 0.893 0.695 187.436 o
10 22 1 2.653 1.578 0.883 115.790 o
10 22 2 17.936 17.082 0.903 100.844 o
10 22 3 4.474 2.620 0.784 146.291 o
10 22 4 0.003 0.645 0.556 292.972 o
10 22 5 29.017 26.125 1.310 47.068 o
10 22 6 16.757 15.057 0.695 164.121 o
10 22 7 13.832 11.137 0.705 167.461 o
11 0 2 2161.740 2168.190 27.395 0.046 o
11 0 4 400.125 389.786 5.072 1.351 o
11 0 6 369.840 373.756 5.102 1.456 o
11 0 8 49.252 50.979 1.400 34.678 o
11 0 10 591.870 599.836 6.591 0.665 o
11 0 12 51.455 48.865 1.400 34.413 o
11 0 14 0.571 1.400 0.973 95.649 o
11 0 16 16.482 16.655 1.340 48.476 o
11 0 18 33.948 36.487 1.370 41.259 o
11 0 20 2.067 1.112 0.923 106.132 o
11 1 1 410.762 404.496 4.725 1.368 o
11 1 2 1008.060 1012.250 10.889 0.235 o
11 1 3 49.519 47.019 1.896 21.470 o
11 1 4 675.096 670.726 7.841 0.501 o
11 1 5 3.070 2.104 0.615 237.777 o
11 1 6 68.835 68.329 1.419 27.834 o
11 1 7 315.961 322.420 3.732 2.236 o
11 1 8 25.180 25.212 1.022 74.702 o
11 1 9 206.605 207.618 2.829 4.704 o
11 1 10 25.919 24.775 1.003 76.962 o
11 1 11 48.112 48.458 1.052 52.707 o
11 1 12 76.026 75.367 1.598 22.285 o
11 1 13 4.675 4.189 0.735 166.140 o
11 1 14 184.755 194.486 2.243 6.326 o
11 1 15 71.186 72.190 1.270 30.616 o
11 1 16 6.026 6.789 0.923 104.956 o
11 1 17 54.187 55.614 1.132 43.844 o
11 1 18 30.578 31.554 0.973 75.632 o
11 1 19 47.547 48.100 1.141 47.620 o
11 1 20 34.667 31.663 1.141 56.561 o
11 1 21 6.769 5.549 0.834 128.255 o
11 2 1 510.970 502.325 5.340 0.940 o
11 2 2 163.740 161.215 2.372 7.189 o
11 2 3 40.249 40.557 1.816 24.290 o
11 2 4 0.222 0.357 0.377 636.203 o
11 2 5 122.511 119.973 1.936 11.862 o
11 2 6 0.714 0.784 0.596 255.119 o
11 2 7 93.016 93.739 1.529 19.597 o
11 2 8 45.090 46.095 0.943 63.269 o
11 2 9 549.343 549.999 5.370 0.837 o
11 2 10 12.200 12.030 0.754 148.942 o
11 2 11 116.474 116.053 1.628 14.596 o
11 2 12 28.463 28.179 1.062 67.594 o
11 2 13 6.360 5.995 0.794 141.274 o
11 2 14 8.589 9.559 0.864 118.089 o
11 2 15 90.591 91.704 1.330 22.971 o
11 2 16 5.887 6.114 0.715 174.057 o
11 2 17 88.470 90.404 1.757 17.506 o
11 2 18 14.735 14.918 0.834 120.274 o
11 2 19 134.073 139.299 2.055 9.988 o
11 2 20 7.050 6.214 0.744 159.870 o
11 2 21 0.001 0.675 0.784 147.216 o
11 2 23 95.251 93.273 4.804 3.560 o
11 2 24 0.014 0.357 0.437 474.575 o
11 3 1 93.966 86.464 2.263 12.371 o
11 3 2 50.678 49.301 1.221 42.055 o
11 3 3 156.582 156.848 1.886 9.053 o
11 3 4 257.604 251.202 2.660 3.740 o
11 3 5 31.437 32.616 0.983 73.504 o
11 3 6 702.888 701.139 6.223 0.538 o
11 3 7 117.944 112.698 1.936 12.418 o
11 3 8 2.175 1.519 0.695 187.120 o
11 3 9 405.561 413.291 4.318 1.452 o
11 3 10 259.143 266.796 3.107 3.277 o
11 3 11 233.290 235.956 2.591 4.289 o
11 3 12 155.358 158.088 2.213 8.005 o
11 3 13 3.094 2.422 0.844 126.784 o
11 3 14 37.804 37.391 0.983 67.656 o
11 3 15 102.333 106.295 1.787 15.057 o
11 3 16 8.320 8.209 0.735 162.367 o
11 3 17 159.723 161.791 1.906 8.716 o
11 3 18 0.603 0.546 0.506 353.124 o
11 3 19 61.829 61.609 1.191 37.411 o
11 3 20 3.498 2.720 0.655 209.582 o
11 3 21 0.009 0.655 0.764 154.963 o
11 3 22 46.771 45.043 1.737 25.304 o
11 3 23 36.999 36.050 3.901 5.814 o
11 3 24 7.371 5.241 2.501 14.441 o
11 4 1 35.033 32.199 0.993 70.161 o
11 4 2 488.357 485.680 4.576 1.087 o
11 4 3 111.324 106.534 1.380 17.877 o
11 4 4 40.835 40.497 0.903 72.354 o
11 4 5 31.805 30.353 0.953 77.671 o
11 4 6 346.270 339.790 3.434 2.111 o
11 4 7 14.314 13.469 0.735 153.118 o
11 4 8 138.565 135.418 1.896 10.578 o
11 4 9 0.914 0.824 0.605 246.784 o
11 4 10 133.892 135.110 1.777 11.472 o
11 4 11 39.810 39.326 0.983 65.681 o
11 4 12 246.816 253.575 2.740 3.806 o
11 4 13 0.025 1.012 1.161 67.118 o
11 4 14 113.683 114.623 1.608 15.096 o
11 4 15 1.943 0.635 0.536 314.436 o
11 4 16 1.119 0.834 0.655 210.792 o
11 4 17 29.946 30.939 0.893 87.155 o
11 4 18 5.714 5.132 0.675 195.274 o
11 4 19 0.112 0.457 0.437 474.552 o
11 4 20 70.896 69.709 1.668 22.159 o
11 4 21 2.587 2.323 0.893 113.199 o
11 4 22 24.356 23.246 1.529 36.390 o
11 4 23 2.063 1.012 0.814 136.486 o
11 4 24 5.304 4.179 2.134 19.849 o
11 5 1 294.507 286.479 2.779 3.010 o
11 5 2 105.327 105.124 1.489 17.664 o
11 5 3 9.994 8.496 0.754 152.722 o
11 5 4 690.693 692.662 6.422 0.543 o
11 5 5 0.571 0.347 0.367 670.823 o
11 5 6 466.253 468.915 4.665 1.145 o
11 5 7 119.883 118.643 1.797 12.980 o
11 5 8 0.373 0.883 0.685 192.952 o
11 5 9 114.423 115.378 1.747 13.911 o
11 5 10 340.759 345.388 3.414 2.134 o
11 5 11 108.146 110.206 1.658 15.457 o
11 5 12 248.075 253.158 2.859 3.688 o
11 5 13 27.968 27.336 0.854 97.243 o
11 5 14 1.565 1.916 0.685 192.679 o
11 5 15 118.287 122.504 1.558 14.627 o
11 5 16 1.996 1.846 0.735 167.478 o
11 5 17 105.577 106.206 1.826 14.431 o
11 5 18 0.292 1.350 1.489 40.833 o
11 5 19 24.003 22.889 0.893 95.831 o
11 5 20 2.997 1.876 0.804 139.649 o
11 5 21 1.638 1.677 0.913 108.460 o
11 5 22 19.949 19.961 1.360 46.335 o
11 5 23 26.032 23.862 1.151 60.597 o
11 6 1 335.044 329.358 3.166 2.312 o
11 6 2 26.907 28.497 0.864 95.964 o
11 6 3 2.153 1.489 0.685 192.582 o
11 6 4 617.676 625.326 5.856 0.669 o
11 6 5 4.298 5.022 0.705 180.301 o
11 6 6 51.441 50.433 1.032 51.695 o
11 6 7 59.380 58.999 1.181 39.075 o
11 6 8 156.726 158.356 2.134 8.195 o
11 6 9 418.244 436.130 4.576 1.328 o
11 6 10 15.791 15.643 1.012 83.043 o
11 6 11 97.083 99.079 1.965 14.210 o
11 6 12 0.175 0.536 0.546 303.711 o
11 6 13 6.170 6.789 0.834 128.246 o
11 6 14 85.148 86.613 1.707 18.705 o
11 6 15 25.523 26.085 0.973 80.845 o
11 6 16 0.352 0.625 0.546 303.682 o
11 6 17 81.825 85.392 1.280 26.252 o
11 6 18 0.010 0.377 0.387 604.056 o
11 6 19 89.287 89.977 1.360 22.903 o
11 6 20 25.534 24.030 1.360 44.955 o
11 6 21 0.697 1.052 0.873 118.619 o
11 6 22 14.854 14.462 1.201 60.374 o
11 6 23 36.118 33.668 2.233 17.032 o
11 7 1 424.532 421.152 4.288 1.383 o
11 7 2 360.726 357.547 3.305 2.017 o
11 7 3 45.537 45.669 0.933 63.936 o
11 7 4 190.024 189.027 2.025 6.683 o
11 7 5 118.423 120.192 1.658 14.002 o
11 7 6 38.039 38.334 0.973 68.167 o
11 7 7 65.006 63.267 1.330 31.668 o
11 7 8 0.909 0.873 0.655 210.823 o
11 7 9 104.468 104.648 1.757 15.203 o
11 7 10 0.392 0.645 0.625 231.458 o
11 7 11 129.903 134.237 2.005 10.590 o
11 7 12 32.684 31.544 0.933 79.097 o
11 7 13 9.662 9.479 0.814 131.830 o
11 7 14 161.820 167.498 2.462 6.913 o
11 7 15 24.996 24.159 0.903 92.728 o
11 7 16 12.241 12.149 0.804 132.046 o
11 7 17 179.750 186.069 2.104 6.906 o
11 7 18 15.021 14.392 0.903 103.638 o
11 7 19 59.208 58.225 1.280 35.507 o
11 7 20 33.721 30.730 1.280 47.133 o
11 7 21 0.741 1.003 0.883 115.968 o
11 7 22 15.143 12.278 1.132 67.897 o
11 8 1 73.170 71.744 1.151 33.370 o
11 8 2 606.354 620.849 5.479 0.707 o
11 8 3 186.623 191.806 2.422 5.965 o
11 8 4 568.170 568.739 5.370 0.797 o
11 8 5 14.046 13.162 0.764 142.831 o
11 8 6 45.250 46.512 1.012 57.567 o
11 8 7 5.920 5.400 0.735 165.133 o
11 8 8 3.857 2.839 0.804 139.339 o
11 8 9 0.557 0.605 0.556 292.902 o
11 8 10 200.695 208.452 2.541 5.232 o
11 8 11 58.828 57.580 1.409 31.408 o
11 8 12 100.675 100.628 2.174 12.258 o
11 8 13 2.306 2.630 0.764 154.562 o
11 8 14 12.642 13.658 0.834 122.427 o
11 8 15 0.070 0.377 0.397 574.220 o
11 8 16 6.381 5.836 0.744 160.422 o
11 8 17 46.789 48.517 1.151 47.281 o
11 8 18 4.871 3.613 0.596 251.533 o
11 8 19 0.903 1.201 0.596 255.032 o
11 8 20 11.387 10.809 0.844 121.553 o
11 8 21 1.077 1.171 0.725 172.309 o
11 9 1 131.989 130.157 1.618 12.664 o
11 9 2 386.905 386.015 4.328 1.562 o
11 9 3 77.568 78.335 1.608 21.681 o
11 9 4 586.222 600.005 6.114 0.702 o
11 9 5 4.078 3.603 0.705 180.797 o
11 9 6 26.985 26.224 1.171 58.050 o
11 9 7 258.075 265.912 3.414 3.069 o
11 9 8 0.128 0.586 0.536 315.066 o
11 9 9 165.243 169.036 2.114 7.706 o
11 9 10 36.040 36.924 1.221 49.276 o
11 9 11 0.018 1.181 1.320 51.941 o
11 9 12 130.594 132.728 1.737 12.002 o
11 9 13 33.645 35.197 0.834 90.389 o
11 9 14 49.755 50.423 1.092 48.992 o
11 9 15 14.385 13.777 0.685 173.461 o
11 9 16 13.665 12.705 0.685 175.496 o
11 9 17 0.146 0.973 1.092 75.931 o
11 9 18 26.064 25.291 0.923 88.150 o
11 9 19 6.148 5.826 0.754 156.439 o
11 9 20 28.707 26.264 1.201 54.973 o
11 9 21 11.415 6.114 4.080 5.431 o
11 10 1 176.564 179.330 2.640 5.940 o
11 10 2 84.601 84.379 1.836 17.252 o
11 10 3 49.361 48.527 1.370 36.085 o
11 10 4 101.156 104.757 1.876 14.439 o
11 10 5 47.232 46.115 2.253 16.013 o
11 10 6 2.082 2.561 1.161 67.054 o
11 10 7 16.923 15.177 1.231 57.113 o
11 10 8 0.371 0.873 0.804 140.023 o
11 10 9 198.712 204.601 2.253 5.786 o
11 10 10 4.339 3.871 0.854 123.451 o
11 10 11 90.995 92.935 1.737 17.337 o
11 10 12 19.376 19.524 0.903 98.942 o
11 10 13 24.386 24.130 0.913 91.540 o
11 10 14 11.483 10.541 0.804 133.288 o
11 10 15 4.844 3.583 0.784 146.000 o
11 10 16 0.270 0.983 0.685 192.956 o
11 10 17 82.175 84.101 1.677 19.619 o
11 10 18 24.605 24.348 0.983 80.578 o
11 10 19 33.544 31.346 1.092 61.384 o
11 10 20 0.003 0.566 0.645 217.462 o
11 10 21 4.634 3.117 1.767 28.957 o
11 11 1 11.409 11.623 1.171 64.364 o
11 11 2 0.365 1.191 1.360 48.950 o
11 11 3 185.466 188.938 2.591 5.710 o
11 11 4 58.198 58.235 1.429 30.871 o
11 11 5 20.670 18.432 1.161 62.306 o
11 11 6 113.084 114.226 2.194 11.052 o
11 11 7 65.300 64.816 1.717 22.284 o
11 11 8 24.232 24.944 0.854 102.191 o
11 11 9 372.744 388.774 4.367 1.600 o
11 11 10 20.630 21.410 0.883 101.150 o
11 11 11 121.441 128.152 1.668 13.321 o
11 11 12 63.790 65.183 1.181 36.519 o
11 11 13 16.927 17.201 0.864 110.160 o
11 11 14 26.066 25.489 0.864 98.242 o
11 11 15 33.697 33.857 1.003 69.419 o
11 11 16 8.129 7.683 0.685 186.344 o
11 11 17 79.304 81.630 2.918 8.876 o
11 11 18 0.653 0.457 0.486 382.527 o
11 11 19 37.129 34.581 1.380 40.250 o
11 11 20 16.622 13.579 0.844 116.689 o
11 12 1 15.228 14.690 1.171 63.246 o
11 12 2 0.681 1.310 0.963 97.629 o
11 12 3 59.714 60.944 1.538 27.300 o
11 12 4 107.003 111.765 2.472 9.836 o
11 12 5 0.571 1.787 1.062 80.234 o
11 12 6 31.462 31.485 0.854 91.567 o
11 12 7 1.636 1.717 0.754 158.869 o
11 12 8 141.270 147.071 2.005 9.627 o
11 12 9 3.635 3.851 0.834 129.543 o
11 12 10 1.593 2.452 0.744 163.069 o
11 12 11 30.888 30.552 0.973 75.764 o
11 12 12 211.237 219.479 3.067 4.225 o
11 12 13 24.353 23.862 0.814 110.930 o
11 12 14 42.104 41.331 0.883 73.002 o
11 12 15 13.502 12.417 0.883 109.629 o
11 12 16 42.490 42.850 1.270 43.297 o
11 12 17 28.215 27.554 1.469 38.296 o
11 12 18 21.297 19.762 0.963 87.008 o
11 12 19 0.008 0.605 0.695 187.505 o
11 12 20 69.572 59.287 3.216 7.878 o
11 13 1 149.435 154.475 1.747 10.008 o
11 13 2 78.995 81.868 1.211 28.790 o
11 13 3 2.540 2.640 0.715 176.636 o
11 13 4 291.291 302.826 3.077 2.800 o
11 13 5 78.427 81.302 1.320 26.649 o
11 13 6 99.499 103.050 1.350 20.193 o
11 13 7 10.991 10.849 0.665 191.096 o
11 13 8 0.553 0.615 0.516 339.682 o
11 13 9 8.107 8.407 0.695 180.886 o
11 13 10 84.593 86.027 1.538 21.217 o
11 13 11 30.803 30.552 1.241 50.654 o
11 13 12 100.603 107.576 1.598 16.970 o
11 13 13 1.598 1.787 1.062 80.200 o
11 13 14 7.567 7.295 0.814 133.684 o
11 13 15 18.100 18.839 1.548 36.413 o
11 13 16 3.068 2.759 0.883 115.653 o
11 13 17 53.242 51.485 1.429 32.671 o
11 13 18 1.912 0.735 0.685 192.735 o
11 13 19 1.276 0.923 0.605 246.685 o
11 14 1 85.423 85.987 1.330 24.514 o
11 14 2 47.305 45.679 1.380 36.538 o
11 14 3 78.842 79.446 1.519 22.939 o
11 14 4 167.102 171.667 2.541 6.503 o
11 14 5 70.425 72.171 1.558 24.128 o
11 14 6 6.297 5.419 0.933 102.865 o
11 14 7 40.174 38.651 0.913 72.600 o
11 14 8 153.022 159.111 1.965 8.899 o
11 14 9 84.373 86.573 1.558 20.908 o
11 14 10 21.096 21.063 0.943 89.996 o
11 14 11 22.749 23.157 0.854 104.514 o
11 14 12 9.311 8.149 0.744 157.405 o
11 14 13 30.121 28.318 0.913 85.189 o
11 14 14 1.473 1.032 0.804 139.939 o
11 14 15 1.036 0.397 0.437 474.144 o
11 14 16 14.209 10.968 0.903 105.123 o
11 14 17 30.535 29.102 1.330 45.121 o
11 14 18 0.445 0.496 0.476 398.685 o
11 15 1 261.179 275.213 2.819 3.416 o
11 15 2 4.175 4.645 0.864 120.593 o
11 15 3 2.056 2.601 0.873 118.442 o
11 15 4 36.980 37.400 1.151 53.647 o
11 15 5 90.844 93.690 1.836 16.213 o
11 15 6 4.487 4.655 0.685 190.781 o
11 15 7 34.981 32.646 0.834 90.322 o
11 15 8 12.129 11.643 0.735 156.858 o
11 15 9 19.480 17.966 0.844 112.264 o
11 15 10 0.016 0.486 0.467 415.919 o
11 15 11 36.992 36.050 1.211 49.751 o
11 15 12 26.727 27.346 0.834 102.220 o
11 15 13 6.259 5.201 1.022 85.853 o
11 15 14 19.816 21.380 0.993 82.761 o
11 15 15 19.168 18.462 1.022 79.454 o
11 15 16 13.772 12.715 0.814 127.544 o
11 15 17 78.040 75.744 1.459 24.490 o
11 15 18 3.599 2.352 0.645 216.086 o
11 16 1 2.678 1.568 0.764 154.597 o
11 16 2 46.595 47.167 1.509 31.754 o
11 16 3 10.643 11.018 1.092 74.043 o
11 16 4 204.364 216.224 2.452 5.202 o
11 16 5 13.467 12.110 0.834 122.388 o
11 16 6 3.605 3.524 0.784 146.419 o
11 16 7 20.900 21.380 0.873 102.940 o
11 16 8 2.000 1.221 0.665 204.310 o
11 16 9 0.145 1.459 1.628 34.160 o
11 16 10 11.668 11.296 0.695 174.842 o
11 16 11 4.353 3.573 0.854 123.484 o
11 16 12 27.700 28.269 1.251 51.192 o
11 16 13 27.677 25.509 0.903 89.933 o
11 16 14 1.375 0.457 0.476 398.258 o
11 16 15 22.796 22.363 0.883 98.924 o
11 16 16 12.003 10.462 0.705 170.380 o
11 16 17 6.951 5.568 0.566 273.353 o
11 17 1 16.897 16.874 1.012 82.301 o
11 17 2 41.013 42.324 0.993 63.031 o
11 17 3 41.565 39.773 0.983 64.377 o
11 17 4 77.864 80.290 1.588 21.830 o
11 17 5 7.909 8.288 0.744 158.495 o
11 17 6 57.544 58.215 1.280 35.988 o
11 17 7 65.698 67.456 1.310 31.543 o
11 17 8 4.356 3.424 0.695 185.856 o
11 17 9 53.061 56.716 1.171 42.199 o
11 17 10 19.058 17.668 1.280 52.317 o
11 17 11 3.660 3.335 0.675 197.268 o
11 17 12 55.322 55.763 1.161 41.982 o
11 17 13 44.366 44.279 1.251 43.519 o
11 17 14 34.329 32.090 0.903 81.415 o
11 17 15 0.096 0.486 0.566 282.782 o
11 18 1 49.974 50.870 1.082 49.361 o
11 18 2 2.102 1.489 0.735 167.493 o
11 18 3 24.935 22.740 1.290 49.771 o
11 18 4 0.496 1.380 0.705 182.205 o
11 18 5 25.686 26.691 0.893 92.773 o
11 18 6 33.545 34.671 1.062 63.303 o
11 18 7 39.321 39.544 1.211 48.311 o
11 18 8 0.399 0.437 0.427 496.795 o
11 18 9 21.720 22.800 0.784 121.860 o
11 18 10 1.222 2.134 0.715 177.025 o
11 18 11 7.972 6.104 0.794 140.405 o
11 18 12 0.096 0.675 0.744 163.335 o
11 18 13 2.520 2.710 0.625 230.461 o
11 18 14 57.134 54.542 0.883 56.175 o
11 19 1 11.651 12.288 1.519 38.631 o
11 19 2 0.230 0.983 0.695 187.486 o
11 19 3 35.017 36.259 1.022 65.848 o
11 19 4 7.588 8.318 0.804 136.637 o
11 19 5 12.572 12.139 0.794 134.891 o
11 19 6 1.233 0.963 0.705 182.139 o
11 19 7 63.300 63.565 1.757 21.859 o
11 19 8 8.042 8.645 0.883 113.403 o
11 19 9 119.456 120.211 1.727 13.423 o
11 19 10 0.961 0.794 0.496 367.198 o
11 19 11 14.078 11.752 0.566 246.962 o
11 19 12 9.218 7.544 0.596 241.803 o
11 19 13 7.573 6.650 1.936 24.074 o
11 20 1 3.253 2.462 0.754 158.419 o
11 20 2 11.461 10.730 0.794 136.417 o
11 20 3 0.205 0.298 0.328 843.593 o
11 20 4 2.293 2.720 0.615 238.043 o
11 20 5 2.835 1.955 0.804 139.673 o
11 20 6 40.033 38.472 1.052 59.681 o
11 20 7 18.860 18.452 0.834 114.994 o
11 20 8 23.528 21.618 0.923 91.469 o
11 20 9 0.037 0.407 0.496 367.509 o
11 20 10 0.863 0.397 0.377 635.699 o
11 20 11 0.339 0.993 0.953 99.687 o
11 21 1 27.066 25.986 1.568 34.202 o
11 21 2 49.884 46.135 1.181 44.903 o
11 21 3 0.076 0.506 0.586 263.937 o
11 21 4 38.018 36.190 1.022 64.086 o
11 21 5 15.421 13.380 0.854 115.212 o
11 21 6 18.982 16.110 1.350 47.455 o
11 21 7 0.470 0.417 0.367 670.878 o
11 21 8 0.003 0.377 0.447 453.718 o
11 22 1 31.147 28.477 0.864 91.808 o
11 22 2 18.105 16.179 0.764 136.291 o
11 22 3 5.789 4.774 0.635 220.064 o
11 22 4 14.410 11.713 1.151 65.900 o
12 0 0 912.752 901.104 11.028 0.267 o
12 0 2 258.438 255.034 4.228 2.568 o
12 0 4 86.342 87.317 1.608 19.864 o
12 0 6 170.146 168.004 3.057 5.362 o
12 0 8 100.214 97.571 3.186 7.104 o
12 0 10 98.944 104.618 2.154 12.387 o
12 0 12 2.438 2.849 1.082 77.219 o
12 0 14 3.351 3.573 1.052 81.546 o
12 0 16 4.591 4.586 0.983 93.212 o
12 0 18 87.714 91.000 1.856 16.413 o
12 0 20 14.131 11.742 1.479 40.521 o
12 1 0 606.017 600.710 7.226 0.611 o
12 1 1 40.564 39.415 0.933 69.939 o
12 1 2 216.311 212.392 2.432 5.016 o
12 1 3 659.984 653.862 6.124 0.599 o
12 1 4 64.173 62.056 1.102 39.858 o
12 1 5 232.188 232.165 2.610 4.318 o
12 1 6 19.449 18.680 0.854 109.677 o
12 1 7 50.488 52.934 0.983 54.649 o
12 1 8 16.844 16.785 0.844 115.151 o
12 1 9 5.136 5.608 0.754 157.042 o
12 1 10 415.797 420.864 4.268 1.415 o
12 1 11 518.724 528.658 5.817 0.859 o
12 1 12 67.943 69.699 1.241 32.656 o
12 1 13 40.701 43.058 1.211 47.193 o
12 1 14 1.015 0.367 0.377 635.537 o
12 1 15 0.117 1.360 1.509 39.767 o
12 1 16 113.506 113.025 2.005 12.246 o
12 1 17 27.362 27.544 1.112 63.159 o
12 1 18 286.141 297.466 3.573 2.599 o
12 1 19 58.912 59.356 1.529 27.835 o
12 1 20 0.757 0.665 0.784 147.186 o
12 1 21 13.329 13.579 1.370 47.062 o
12 2 0 58.303 57.123 1.320 34.512 o
12 2 1 91.232 90.702 1.280 23.724 o
12 2 2 19.942 17.737 0.685 159.965 o
12 2 3 421.198 417.251 3.742 1.502 o
12 2 4 25.164 23.802 0.923 89.415 o
12 2 5 196.946 195.876 2.362 5.757 o
12 2 6 70.450 71.188 1.380 28.153 o
12 2 7 51.108 49.659 1.012 53.321 o
12 2 8 6.857 6.630 0.794 140.866 o
12 2 9 6.755 6.491 0.804 137.557 o
12 2 10 23.006 23.584 0.953 86.275 o
12 2 11 232.282 239.262 2.938 3.922 o
12 2 12 86.382 87.496 1.370 23.503 o
12 2 13 46.036 46.195 1.300 40.263 o
12 2 14 0.377 0.516 0.476 398.701 o
12 2 15 0.873 0.864 0.586 263.794 o
12 2 16 56.951 57.163 1.330 34.518 o
12 2 17 5.373 5.866 0.933 103.031 o
12 2 18 14.770 15.405 0.784 134.348 o
12 2 19 14.971 14.065 0.893 105.935 o
12 2 20 2.003 1.558 1.161 67.075 o
12 2 21 16.767 15.038 1.181 61.833 o
12 2 22 15.152 12.864 2.273 17.338 o
12 2 23 4.988 3.593 2.501 14.456 o
12 3 0 24.642 22.512 1.469 39.215 o
12 3 1 172.835 169.354 1.876 8.043 o
12 3 2 251.118 247.421 2.412 4.076 o
12 3 3 700.591 697.705 6.551 0.528 o
12 3 4 27.340 26.621 0.784 112.083 o
12 3 5 434.413 438.066 4.427 1.304 o
12 3 6 7.113 7.226 0.675 193.016 o
12 3 7 73.706 74.136 1.300 28.994 o
12 3 8 223.406 230.696 3.583 3.452 o
12 3 9 92.962 91.476 1.658 18.134 o
12 3 10 720.580 730.371 6.789 0.493 o
12 3 11 359.396 368.505 3.901 1.822 o
12 3 12 65.224 64.577 1.469 27.706 o
12 3 13 49.412 48.944 1.122 47.774 o
12 3 14 40.091 38.780 0.864 78.143 o
12 3 15 1.496 1.628 0.655 210.621 o
12 3 16 0.271 0.735 0.566 282.752 o
12 3 17 0.001 1.122 1.251 57.872 o
12 3 18 163.347 172.987 2.144 7.621 o
12 3 19 4.314 3.573 0.873 117.975 o
12 3 20 6.286 5.965 1.251 57.505 o
12 3 21 11.281 11.881 1.588 35.405 o
12 3 22 1.716 1.806 1.171 65.948 o
12 3 23 8.643 7.196 0.873 115.989 o
12 4 0 6.109 5.300 0.923 105.128 o
12 4 1 2.060 1.945 0.705 181.872 o
12 4 2 33.590 32.666 1.003 69.861 o
12 4 3 2.646 2.988 0.556 291.101 o
12 4 4 99.880 97.372 1.618 17.434 o
12 4 5 15.307 14.353 0.655 185.446 o
12 4 6 38.820 37.976 0.893 76.207 o
12 4 7 0.115 0.407 0.417 520.825 o
12 4 8 160.417 162.535 2.154 7.904 o
12 4 9 21.669 22.025 0.923 92.680 o
12 4 10 521.056 525.502 5.221 0.915 o
12 4 11 0.147 1.429 0.794 143.542 o
12 4 12 44.305 43.872 1.171 48.056 o
12 4 13 0.180 1.400 1.558 37.274 o
12 4 14 33.688 33.867 0.834 91.060 o
12 4 15 0.221 1.062 1.231 59.753 o
12 4 16 102.878 106.563 1.687 15.904 o
12 4 17 5.526 5.836 0.675 195.139 o
12 4 18 129.857 132.093 2.531 8.318 o
12 4 19 3.671 3.375 0.705 181.044 o
12 4 20 2.962 2.323 0.685 192.172 o
12 4 21 0.714 0.993 0.943 101.786 o
12 4 22 31.005 30.393 1.340 44.275 o
12 4 23 0.545 1.499 1.529 38.738 o
12 5 0 114.957 112.499 3.236 6.517 o
12 5 1 82.368 82.364 1.658 19.990 o
12 5 2 58.060 57.282 1.310 34.903 o
12 5 3 660.850 675.322 6.114 0.589 o
12 5 4 153.200 152.004 2.015 8.885 o
12 5 5 65.328 62.890 1.916 19.008 o
12 5 6 0.045 1.211 1.350 49.674 o
12 5 7 6.759 6.621 1.022 85.636 o
12 5 8 497.155 502.831 4.983 1.004 o
12 5 9 30.312 28.944 0.943 80.599 o
12 5 10 262.639 276.057 3.335 3.033 o
12 5 11 309.337 322.837 3.405 2.418 o
12 5 12 24.013 23.117 0.973 82.758 o
12 5 13 26.240 26.333 0.814 107.304 o
12 5 14 27.786 29.728 0.883 91.198 o
12 5 15 5.969 5.727 0.685 189.311 o
12 5 16 75.583 73.848 1.390 26.565 o
12 5 17 40.656 39.951 1.221 47.163 o
12 5 18 73.666 75.833 1.261 29.763 o
12 5 19 78.544 78.007 1.578 22.065 o
12 5 20 59.869 60.289 1.270 35.369 o
12 5 21 16.602 16.755 1.171 62.662 o
12 5 22 11.159 10.214 1.042 81.035 o
12 5 23 2.018 1.280 1.251 57.843 o
12 6 0 31.528 29.837 1.370 42.541 o
12 6 1 105.030 102.663 1.687 15.883 o
12 6 2 8.424 7.355 0.744 158.458 o
12 6 3 323.233 323.194 3.544 2.264 o
12 6 4 0.001 1.261 1.409 45.565 o
12 6 5 135.841 136.976 2.263 9.060 o
12 6 6 46.815 47.406 1.439 34.140 o
12 6 7 31.927 27.435 0.993 73.700 o
12 6 8 24.084 22.849 0.973 82.798 o
12 6 9 10.606 8.705 0.883 112.241 o
12 6 10 32.173 32.189 1.082 62.762 o
12 6 11 107.909 110.464 2.978 7.561 o
12 6 12 3.713 3.524 0.883 115.478 o
12 6 13 43.972 43.952 1.588 29.880 o
12 6 14 0.128 0.705 0.625 231.478 o
12 6 15 9.074 9.985 0.873 115.162 o
12 6 16 1.524 1.409 0.774 150.873 o
12 6 17 1.871 2.154 0.774 150.764 o
12 6 18 9.594 8.705 0.685 184.080 o
12 6 19 12.393 10.660 0.764 145.820 o
12 6 20 8.208 7.970 0.864 118.631 o
12 6 21 21.426 19.762 1.052 74.118 o
12 6 22 7.922 5.558 2.958 10.331 o
12 7 0 594.963 603.211 6.670 0.655 o
12 7 1 362.382 370.491 4.536 1.629 o
12 7 2 165.967 165.821 2.541 6.616 o
12 7 3 526.203 546.207 6.333 0.790 o
12 7 4 118.461 120.787 1.608 14.330 o
12 7 5 266.561 271.024 2.869 3.342 o
12 7 6 37.293 36.319 1.012 65.419 o
12 7 7 33.280 33.510 1.231 50.098 o
12 7 8 18.486 18.115 1.012 81.293 o
12 7 9 118.620 121.611 2.154 10.783 o
12 7 10 233.496 241.763 3.315 3.531 o
12 7 11 27.696 27.107 0.893 90.838 o
12 7 12 1.085 1.360 0.715 177.111 o
12 7 13 133.923 136.053 1.955 10.549 o
12 7 14 7.269 5.995 0.764 151.772 o
12 7 15 41.255 40.706 1.072 56.864 o
12 7 16 13.445 13.916 0.744 150.182 o
12 7 17 19.473 18.452 0.744 139.208 o
12 7 18 118.696 119.348 1.499 15.194 o
12 7 19 5.343 4.129 0.804 138.666 o
12 7 20 0.353 0.486 0.486 382.606 o
12 7 21 30.782 26.135 1.320 46.019 o
12 8 0 699.718 702.529 7.514 0.489 o
12 8 1 7.148 6.611 0.814 134.065 o
12 8 2 139.680 137.413 2.204 9.124 o
12 8 3 20.731 20.904 0.824 114.275 o
12 8 4 48.010 48.200 1.141 47.406 o
12 8 5 19.853 20.616 0.834 112.971 o
12 8 6 148.739 147.547 2.005 9.241 o
12 8 7 4.644 4.218 0.764 153.568 o
12 8 8 116.695 118.395 1.797 13.241 o
12 8 9 22.616 20.517 1.251 53.557 o
12 8 10 13.093 12.000 0.764 144.451 o
12 8 11 5.293 5.727 0.685 189.843 o
12 8 12 2.042 2.045 0.675 198.225 o
12 8 13 1.135 0.754 0.586 263.741 o
12 8 14 3.146 2.690 0.685 192.021 o
12 8 15 1.794 1.777 0.725 172.139 o
12 8 16 6.279 5.697 0.665 200.276 o
12 8 17 6.661 6.640 0.635 218.036 o
12 8 18 20.415 19.038 0.735 140.556 o
12 8 19 0.820 0.397 0.427 496.586 o
12 8 20 13.752 13.221 1.608 34.367 o
12 8 21 0.379 0.278 0.328 843.462 o
12 9 0 482.139 486.613 6.740 0.847 o
12 9 1 4.512 4.486 0.754 157.598 o
12 9 2 27.459 27.792 1.221 53.562 o
12 9 3 17.582 16.646 1.181 61.435 o
12 9 4 5.823 5.876 0.744 160.745 o
12 9 5 51.604 52.408 1.092 47.685 o
12 9 6 9.848 10.273 0.804 134.586 o
12 9 7 206.327 211.668 2.462 5.195 o
12 9 8 171.864 177.066 2.481 6.435 o
12 9 9 6.527 5.539 0.655 206.086 o
12 9 10 40.679 40.368 0.883 74.658 o
12 9 11 222.398 237.346 2.511 4.554 o
12 9 12 211.536 218.080 2.223 5.346 o
12 9 13 36.370 36.458 0.983 68.924 o
12 9 14 4.098 4.149 0.645 215.170 o
12 9 15 1.522 2.154 0.625 231.028 o
12 9 16 235.274 240.274 2.988 3.826 o
12 9 17 19.596 18.601 0.764 132.819 o
12 9 18 55.088 56.458 1.926 20.037 o
12 9 19 11.796 11.593 0.854 118.365 o
12 9 20 25.888 26.800 1.310 47.726 o
12 10 0 74.015 74.602 2.869 9.357 o
12 10 1 27.765 24.705 1.806 26.229 o
12 10 2 6.591 5.985 1.171 65.475 o
12 10 3 64.984 62.781 1.489 27.429 o
12 10 4 51.031 51.336 1.380 34.954 o
12 10 5 96.524 99.159 1.648 17.392 o
12 10 6 38.227 38.135 1.161 52.277 o
12 10 7 75.227 75.267 1.588 22.585 o
12 10 8 0.732 0.437 0.417 520.545 o
12 10 9 6.568 6.452 0.635 218.264 o
12 10 10 24.596 24.487 0.963 83.407 o
12 10 11 64.682 66.414 1.052 40.689 o
12 10 12 107.084 110.325 1.479 17.216 o
12 10 13 52.463 51.703 1.320 36.825 o
12 10 14 0.066 0.685 0.586 263.931 o
12 10 15 11.023 10.035 0.784 140.368 o
12 10 16 80.059 84.419 1.479 23.027 o
12 10 17 0.080 0.546 0.526 327.073 o
12 10 18 15.928 15.961 0.814 124.149 o
12 10 19 4.436 3.375 0.873 117.970 o
12 10 20 0.685 1.082 1.201 62.748 o
12 11 0 257.202 262.160 6.491 1.516 o
12 11 1 66.101 67.624 2.144 15.713 o
12 11 2 28.726 26.432 1.360 44.063 o
12 11 3 113.986 118.147 2.531 9.144 o
12 11 4 0.007 1.022 0.844 127.164 o
12 11 5 426.280 439.257 4.705 1.279 o
12 11 6 8.254 7.216 0.754 154.612 o
12 11 7 125.157 127.021 1.747 12.566 o
12 11 8 201.366 210.119 2.233 5.679 o
12 11 9 216.722 228.105 2.561 4.685 o
12 11 10 59.915 61.828 1.449 29.559 o
12 11 11 78.441 80.250 1.628 21.102 o
12 11 12 21.135 21.043 0.903 97.047 o
12 11 13 71.377 71.605 1.171 33.380 o
12 11 14 24.994 24.735 0.953 84.536 o
12 11 15 0.720 0.566 0.486 382.483 o
12 11 16 0.431 0.576 0.516 339.715 o
12 11 17 21.005 19.445 1.231 55.705 o
12 11 18 6.075 5.519 0.844 125.563 o
12 11 19 7.027 6.372 0.913 106.992 o
12 11 20 9.895 9.370 2.164 19.232 o
12 12 0 16.444 14.293 1.132 67.287 o
12 12 1 0.287 1.608 1.816 27.435 o
12 12 2 9.624 11.157 0.834 125.354 o
12 12 3 10.438 10.710 0.883 111.826 o
12 12 4 40.300 39.544 1.132 53.206 o
12 12 5 41.810 44.021 1.280 42.808 o
12 12 6 3.717 3.821 0.735 166.645 o
12 12 7 0.160 0.467 0.457 434.177 o
12 12 8 99.382 100.300 1.360 20.308 o
12 12 9 21.369 22.601 0.903 96.263 o
12 12 10 113.757 116.191 1.806 13.494 o
12 12 11 2.236 1.757 0.754 158.756 o
12 12 12 26.624 26.115 1.003 76.152 o
12 12 13 0.412 0.437 0.417 520.721 o
12 12 14 15.505 15.187 1.062 76.055 o
12 12 15 1.374 0.605 0.596 254.986 o
12 12 16 70.229 73.510 3.345 7.228 o
12 12 17 4.179 3.266 0.913 108.043 o
12 12 18 26.360 27.246 0.873 95.343 o
12 12 19 2.521 1.757 0.943 101.652 o
12 13 0 109.781 114.117 1.856 13.527 o
12 13 1 146.760 152.272 1.757 10.192 o
12 13 2 42.676 40.765 0.953 65.987 o
12 13 3 56.744 58.820 1.261 36.874 o
12 13 4 44.370 46.244 0.983 60.470 o
12 13 5 0.535 1.280 0.725 172.362 o
12 13 6 32.973 34.036 0.834 91.743 o
12 13 7 21.964 21.509 0.764 127.673 o
12 13 8 205.391 216.889 2.362 5.303 o
12 13 9 1.417 1.052 0.596 254.905 o
12 13 10 26.643 25.787 0.943 84.481 o
12 13 11 0.102 0.278 0.298 1020.810 o
12 13 12 44.337 44.656 1.052 55.692 o
12 13 13 50.274 50.542 1.270 39.704 o
12 13 14 10.250 11.018 1.568 36.377 o
12 13 15 54.507 52.597 1.261 38.508 o
12 13 16 92.184 91.417 2.402 11.332 o
12 13 17 0.533 0.576 0.536 315.002 o
12 13 18 19.184 19.087 1.032 77.910 o
12 13 19 14.174 11.990 2.164 19.139 o
12 14 0 11.786 12.149 1.141 67.545 o
12 14 1 28.451 29.529 0.963 79.069 o
12 14 2 20.231 19.911 1.102 68.567 o
12 14 3 62.052 62.354 1.737 22.456 o
12 14 4 0.470 1.072 0.754 159.039 o
12 14 5 39.452 39.276 1.122 54.357 o
12 14 6 47.856 49.520 1.042 53.207 o
12 14 7 10.957 9.519 0.754 151.405 o
12 14 8 4.740 4.536 1.042 82.900 o
12 14 9 2.803 2.948 0.695 186.684 o
12 14 10 6.261 4.774 0.715 174.261 o
12 14 11 6.636 5.896 0.725 168.967 o
12 14 12 1.453 0.784 0.615 238.771 o
12 14 13 33.179 31.058 1.171 54.909 o
12 14 14 0.038 0.923 1.032 84.946 o
12 14 15 25.368 25.599 0.933 87.001 o
12 14 16 0.285 0.665 0.754 159.059 o
12 14 17 0.043 0.645 0.725 172.409 o
12 14 18 0.174 0.337 0.357 708.873 o
12 15 0 309.454 329.418 4.169 2.076 o
12 15 1 53.002 56.756 1.459 31.198 o
12 15 2 4.674 3.861 0.804 138.946 o
12 15 3 184.646 197.643 2.571 5.664 o
12 15 4 6.739 7.176 0.883 114.175 o
12 15 5 101.401 107.318 1.707 15.827 o
12 15 6 11.479 9.688 0.764 147.138 o
12 15 7 0.061 1.519 1.677 32.169 o
12 15 8 98.893 99.794 1.836 15.203 o
12 15 9 7.349 7.057 1.032 83.862 o
12 15 10 0.288 0.407 0.427 496.839 o
12 15 11 0.244 0.923 0.685 192.960 o
12 15 12 0.450 0.824 0.655 210.884 o
12 15 13 91.330 95.635 2.501 10.631 o
12 15 14 11.216 12.169 0.844 121.223 o
12 15 15 67.923 65.401 2.144 15.667 o
12 15 16 6.004 5.529 0.635 219.439 o
12 15 17 6.895 6.085 0.625 224.869 o
12 16 0 219.341 225.068 4.238 2.938 o
12 16 1 0.035 0.427 0.437 474.568 o
12 16 2 56.972 57.977 1.141 41.813 o
12 16 3 17.666 16.834 0.834 116.873 o
12 16 4 14.016 13.648 0.804 129.862 o
12 16 5 10.169 8.774 0.933 101.113 o
12 16 6 99.995 99.635 1.449 19.186 o
12 16 7 5.343 4.407 0.665 201.649 o
12 16 8 52.150 52.746 1.509 30.219 o
12 16 9 0.344 0.467 0.467 415.859 o
12 16 10 0.432 0.417 0.447 453.618 o
12 16 11 0.184 0.407 0.427 496.868 o
12 16 12 4.394 3.514 0.735 166.425 o
12 16 13 2.357 2.898 0.754 158.601 o
12 16 14 2.867 1.797 0.665 203.915 o
12 16 15 2.829 2.789 0.615 237.715 o
12 16 16 1.450 0.725 0.486 382.054 o
12 17 0 29.162 28.666 2.640 12.587 o
12 17 1 1.313 1.548 0.844 127.079 o
12 17 2 65.641 65.659 1.767 21.286 o
12 17 3 26.336 26.542 0.854 99.293 o
12 17 4 10.496 11.623 0.754 150.849 o
12 17 5 13.052 13.678 0.764 143.620 o
12 17 6 46.453 45.440 1.270 41.670 o
12 17 7 122.464 128.490 2.273 9.804 o
12 17 8 60.502 58.840 1.856 20.627 o
12 17 9 2.616 2.273 0.774 150.606 o
12 17 10 40.477 40.239 0.993 64.039 o
12 17 11 11.011 11.583 0.715 166.501 o
12 17 12 12.756 10.928 1.102 72.266 o
12 17 13 23.928 24.755 1.052 71.800 o
12 17 14 10.656 9.975 0.635 209.496 o
12 17 15 5.765 5.370 0.774 148.949 o
12 18 0 30.827 30.998 1.340 44.245 o
12 18 1 0.058 0.496 0.506 353.233 o
12 18 2 0.088 0.427 0.467 415.913 o
12 18 3 2.426 2.333 0.854 123.973 o
12 18 4 17.250 17.102 0.903 101.310 o
12 18 5 30.606 29.708 0.993 73.818 o
12 18 6 5.929 7.157 0.764 152.219 o
12 18 7 23.996 26.006 0.983 80.443 o
12 18 8 0.013 0.427 0.437 474.571 o
12 18 9 0.001 0.576 0.486 382.657 o
12 18 10 25.533 24.934 0.794 113.297 o
12 18 11 12.400 12.000 0.655 193.153 o
12 18 12 20.130 19.137 1.191 59.491 o
12 18 13 26.689 24.467 1.171 58.456 o
12 19 0 104.200 105.104 2.769 8.592 o
12 19 1 8.597 8.467 0.764 150.034 o
12 19 2 3.252 2.700 0.844 126.729 o
12 19 3 28.128 27.564 1.161 58.267 o
12 19 4 2.612 2.978 0.774 150.526 o
12 19 5 138.629 137.949 2.521 7.952 o
12 19 6 9.680 10.263 0.784 141.338 o
12 19 7 17.006 17.221 0.824 119.854 o
12 19 8 29.503 27.127 1.677 29.873 o
12 19 9 5.516 5.290 0.844 125.796 o
12 19 10 0.276 0.516 0.596 255.198 o
12 19 11 53.175 52.776 1.926 20.358 o
12 20 0 0.964 1.340 0.893 113.388 o
12 20 1 1.202 0.347 0.367 670.048 o
12 20 2 7.110 6.531 0.675 193.372 o
12 20 3 3.085 2.829 0.566 280.723 o
12 20 4 7.581 6.611 0.596 245.647 o
12 20 5 12.376 9.181 1.231 58.459 o
12 20 6 0.680 0.288 0.318 896.560 o
12 20 7 0.158 0.526 0.596 255.207 o
12 20 8 14.733 12.794 0.923 100.113 o
12 20 9 1.122 1.380 0.556 292.621 o
12 21 0 34.803 32.169 0.943 75.990 o
12 21 1 13.114 11.693 0.675 181.953 o
12 21 2 67.317 61.619 2.432 12.864 o
12 21 3 8.838 7.405 0.645 208.287 o
12 21 4 0.867 0.536 0.447 453.385 o
12 21 5 0.030 0.397 0.467 415.922 o
12 21 6 61.440 57.341 1.300 34.316 o
13 0 2 241.191 250.855 3.325 3.386 o
13 0 4 835.741 848.795 10.581 0.305 o
13 0 6 1.343 1.122 0.784 147.118 o
13 0 8 83.458 83.198 1.767 18.302 o
13 0 10 3.317 3.762 1.370 48.165 o
13 0 12 14.082 14.720 1.082 73.945 o
13 0 14 15.575 17.936 1.151 64.845 o
13 0 16 22.154 22.929 1.122 65.130 o
13 0 18 10.668 10.670 1.270 55.060 o
13 0 20 2.402 1.251 0.824 133.162 o
13 1 1 163.187 160.451 2.253 7.551 o
13 1 2 1003.710 1016.900 9.807 0.249 o
13 1 3 0.503 1.141 1.280 55.208 o
13 1 4 339.085 339.195 4.596 1.764 o
13 1 5 153.537 157.959 1.936 9.005 o
13 1 6 99.992 102.474 1.529 18.089 o
13 1 7 49.827 50.284 1.112 47.858 o
13 1 8 2.224 2.779 0.725 171.916 o
13 1 9 411.562 412.794 4.874 1.325 o
13 1 10 99.934 100.141 2.005 13.623 o
13 1 11 166.516 169.503 2.491 6.670 o
13 1 12 89.320 91.972 1.846 16.328 o
13 1 13 16.047 16.526 0.834 118.467 o
13 1 14 73.047 73.342 1.548 23.810 o
13 1 15 113.845 120.360 1.787 13.461 o
13 1 16 0.343 0.645 0.536 315.032 o
13 1 17 120.137 121.522 2.184 10.543 o
13 1 18 7.471 6.442 0.903 109.168 o
13 1 19 89.096 89.680 2.035 14.523 o
13 1 20 26.380 25.758 0.774 116.173 o
13 2 1 43.739 42.254 1.082 54.487 o
13 2 2 6.129 6.501 0.635 218.753 o
13 2 3 230.527 234.309 2.809 4.116 o
13 2 4 42.031 42.572 0.953 65.804 o
13 2 5 49.604 47.554 1.003 55.428 o
13 2 6 1.366 0.983 0.645 217.257 o
13 2 7 92.907 94.553 1.985 14.523 o
13 2 8 16.306 15.663 1.112 69.428 o
13 2 9 69.756 69.629 1.598 23.639 o
13 2 10 31.669 31.693 1.003 71.368 o
13 2 11 62.363 62.701 2.055 17.255 o
13 2 12 0.045 0.546 0.486 382.654 o
13 2 13 0.807 0.675 0.586 263.829 o
13 2 14 59.857 60.895 1.171 38.966 o
13 2 15 24.320 23.574 0.744 128.171 o
13 2 16 2.928 3.821 0.695 186.455 o
13 2 17 68.394 69.491 1.737 21.259 o
13 2 18 10.352 9.221 1.141 68.109 o
13 2 19 2.776 2.779 0.586 262.398 o
13 2 20 14.912 14.680 1.350 48.149 o
13 2 22 0.029 0.546 0.635 224.310 o
13 3 1 310.974 309.070 3.137 2.578 o
13 3 2 322.966 326.946 3.146 2.414 o
13 3 3 35.758 35.654 0.963 71.732 o
13 3 4 60.675 60.389 1.072 42.853 o
13 3 5 2.303 2.352 0.685 192.405 o
13 3 6 487.206 495.457 5.072 1.020 o
13 3 7 135.125 135.031 1.747 11.543 o
13 3 8 14.322 13.122 0.794 132.845 o
13 3 9 292.945 292.871 3.097 2.819 o
13 3 10 284.628 290.677 4.159 2.329 o
13 3 11 68.631 69.113 1.429 27.556 o
13 3 12 106.953 108.876 1.687 15.380 o
13 3 13 1.455 1.072 0.645 217.226 o
13 3 14 21.067 20.705 0.725 141.400 o
13 3 15 24.181 24.080 0.844 104.667 o
13 3 16 4.626 4.298 0.725 170.674 o
13 3 17 73.084 76.925 1.509 24.284 o
13 3 18 5.403 4.953 0.615 234.536 o
13 3 19 79.690 78.205 1.767 18.986 o
13 3 20 13.231 10.224 1.330 50.059 o
13 3 21 2.398 3.266 1.429 44.268 o
13 3 22 52.316 49.172 3.186 8.349 o
13 4 1 2.277 1.340 0.596 254.495 o
13 4 2 72.364 74.602 1.221 31.285 o
13 4 3 13.152 12.516 0.665 186.178 o
13 4 4 155.971 152.927 2.005 8.770 o
13 4 5 37.005 37.053 0.923 74.698 o
13 4 6 204.333 206.090 2.730 4.901 o
13 4 7 6.363 5.290 0.705 178.856 o
13 4 8 39.359 37.083 0.993 65.773 o
13 4 9 11.039 11.315 0.764 146.795 o
13 4 10 15.422 15.147 0.794 130.769 o
13 4 11 0.985 0.516 0.496 367.250 o
13 4 12 144.810 145.969 1.955 9.675 o
13 4 13 0.029 0.596 0.506 353.231 o
13 4 14 67.543 66.830 1.171 35.349 o
13 4 15 4.041 2.114 0.735 166.849 o
13 4 16 3.158 2.998 0.665 203.514 o
13 4 17 3.359 2.571 0.576 271.068 o
13 4 18 20.452 18.512 0.893 100.471 o
13 4 19 1.424 1.112 0.695 187.332 o
13 4 20 10.509 9.668 1.042 81.283 o
13 4 21 0.961 0.834 0.705 182.184 o
13 4 22 10.882 10.075 3.057 9.655 o
13 5 1 694.664 691.660 7.633 0.491 o
13 5 2 187.564 185.096 2.412 6.047 o
13 5 3 40.047 39.167 1.132 53.400 o
13 5 4 634.873 643.192 6.769 0.593 o
13 5 5 11.538 9.727 0.963 94.453 o
13 5 6 241.442 248.155 3.017 3.666 o
13 5 7 168.446 170.605 3.276 4.963 o
13 5 8 0.018 0.953 1.122 71.954 o
13 5 9 151.993 150.614 2.402 7.674 o
13 5 10 274.728 278.488 3.137 3.035 o
13 5 11 1.666 1.806 0.744 163.115 o
13 5 12 214.221 219.172 2.601 4.766 o
13 5 13 0.023 0.635 0.536 315.074 o
13 5 14 0.398 1.241 1.370 48.243 o
13 5 15 31.087 30.363 1.032 68.820 o
13 5 16 0.109 0.576 0.526 327.069 o
13 5 17 13.917 12.546 1.003 86.000 o
13 5 18 0.227 0.556 0.496 367.475 o
13 5 19 38.924 38.462 1.003 64.680 o
13 5 20 6.879 6.055 0.953 98.455 o
13 5 21 1.731 0.983 0.883 115.910 o
13 5 22 10.201 8.328 2.869 10.969 o
13 6 1 124.343 125.879 1.906 11.720 o
13 6 2 69.226 69.322 1.985 17.409 o
13 6 3 56.017 57.441 1.975 19.101 o
13 6 4 0.049 1.052 1.191 63.804 o
13 6 5 49.752 50.701 1.221 42.133 o
13 6 6 40.233 39.803 1.141 52.483 o
13 6 7 90.484 91.516 1.608 19.054 o
13 6 8 20.279 18.194 0.973 86.469 o
13 6 9 18.191 19.673 1.300 50.787 o
13 6 10 74.417 74.186 1.380 26.989 o
13 6 11 32.034 33.510 0.953 76.348 o
13 6 12 3.362 2.928 0.814 136.086 o
13 6 13 7.309 7.673 0.814 133.720 o
13 6 14 23.306 22.740 0.933 89.554 o
13 6 15 34.570 34.740 0.943 75.194 o
13 6 16 18.007 18.283 0.774 132.075 o
13 6 17 52.928 52.388 1.191 42.123 o
13 6 18 29.785 28.229 0.834 98.396 o
13 6 19 4.163 3.077 0.685 191.437 o
13 6 20 8.975 9.261 0.923 103.606 o
13 6 21 0.003 1.390 1.558 37.274 o
13 6 22 5.573 4.278 1.578 36.242 o
13 7 1 57.928 57.351 1.538 27.923 o
13 7 2 412.544 428.447 4.288 1.410 o
13 7 3 102.521 104.102 1.628 16.650 o
13 7 4 25.080 26.006 0.993 78.415 o
13 7 5 1.744 1.856 0.844 127.021 o
13 7 6 57.364 57.848 1.261 36.834 o
13 7 7 0.084 0.615 0.566 282.778 o
13 7 8 27.409 25.559 1.012 74.600 o
13 7 9 187.453 196.015 2.690 5.407 o
13 7 10 21.573 22.105 0.854 106.143 o
13 7 11 366.724 377.101 4.258 1.673 o
13 7 12 54.996 55.058 1.132 43.629 o
13 7 13 13.284 12.169 0.933 99.007 o
13 7 14 78.084 81.044 1.777 18.868 o
13 7 15 50.543 51.316 1.082 48.987 o
13 7 16 10.412 12.000 0.903 106.838 o
13 7 17 308.218 315.124 3.345 2.480 o
13 7 18 1.481 1.032 0.615 238.728 o
13 7 19 73.979 76.240 2.571 11.210 o
13 7 20 48.855 48.488 1.211 43.318 o
13 7 21 15.252 14.482 2.154 19.267 o
13 8 1 33.603 35.326 1.112 58.687 o
13 8 2 236.047 236.254 3.544 3.329 o
13 8 3 55.376 55.733 1.181 41.081 o
13 8 4 254.338 262.974 2.869 3.537 o
13 8 5 7.912 8.516 0.804 136.394 o
13 8 6 15.468 13.221 0.854 115.236 o
13 8 7 0.153 0.903 1.072 78.769 o
13 8 8 61.054 61.540 1.519 27.515 o
13 8 9 0.654 1.270 1.409 45.562 o
13 8 10 8.428 7.822 0.794 139.630 o
13 8 11 0.929 1.370 0.685 192.859 o
13 8 12 1.221 1.201 0.665 204.499 o
13 8 13 10.843 10.333 0.754 151.131 o
13 8 14 34.414 34.224 0.903 80.424 o
13 8 15 5.092 4.834 0.675 195.874 o
13 8 16 1.381 2.194 0.615 238.570 o
13 8 17 1.843 1.409 0.655 210.555 o
13 8 18 1.043 0.804 0.675 198.596 o
13 8 19 5.614 5.261 0.903 109.885 o
13 8 20 1.512 1.102 0.675 198.486 o
13 9 1 75.787 78.156 1.449 24.874 o
13 9 2 225.610 227.926 3.563 3.462 o
13 9 3 6.041 6.422 0.774 148.544 o
13 9 4 700.797 718.261 7.186 0.495 o
13 9 5 26.171 25.837 0.933 86.312 o
13 9 6 18.620 16.914 0.873 106.687 o
13 9 7 45.464 43.961 0.893 68.131 o
13 9 8 2.540 2.928 0.645 216.494 o
13 9 9 296.069 309.953 3.216 2.657 o
13 9 10 45.366 46.284 0.953 62.195 o
13 9 11 26.707 26.413 0.794 110.884 o
13 9 12 146.889 153.324 1.777 10.073 o
13 9 13 30.478 30.462 0.854 93.092 o
13 9 14 13.685 13.033 0.675 179.903 o
13 9 15 18.428 17.261 0.695 159.324 o
13 9 16 8.878 8.377 0.635 213.765 o
13 9 17 14.309 14.978 1.062 76.493 o
13 9 18 19.713 19.256 0.883 102.771 o
13 9 19 23.855 23.306 1.469 39.270 o
13 9 20 17.442 16.993 2.422 15.229 o
13 10 1 27.244 26.581 1.380 43.204 o
13 10 2 17.267 17.479 0.913 99.171 o
13 10 3 32.300 31.753 0.983 73.217 o
13 10 4 37.883 35.981 1.350 41.402 o
13 10 5 11.059 10.472 0.764 147.163 o
13 10 6 2.394 1.886 0.625 230.727 o
13 10 7 116.915 120.271 1.390 16.201 o
13 10 8 26.700 25.430 0.744 123.091 o
13 10 9 72.700 72.945 1.350 28.178 o
13 10 10 2.213 1.836 0.645 216.871 o
13 10 11 7.827 7.504 0.635 215.947 o
13 10 12 4.158 4.268 0.596 251.941 o
13 10 13 0.009 0.675 0.536 315.073 o
13 10 14 25.446 24.437 0.834 105.178 o
13 10 15 41.372 41.401 0.983 63.971 o
13 10 16 0.656 0.496 0.496 367.377 o
13 10 17 5.056 4.606 0.754 157.325 o
13 10 18 2.056 1.469 0.903 110.829 o
13 10 19 3.685 3.434 1.112 73.045 o
13 10 20 12.548 9.142 1.936 23.945 o
13 11 1 64.799 65.322 2.084 16.601 o
13 11 2 16.327 15.931 0.903 102.319 o
13 11 3 203.077 211.827 3.017 4.472 o
13 11 4 18.505 18.174 0.784 128.640 o
13 11 5 32.682 33.152 0.933 78.471 o
13 11 6 46.514 47.019 1.003 57.402 o
13 11 7 112.788 115.526 1.658 14.741 o
13 11 8 71.266 74.493 1.658 21.965 o
13 11 9 160.915 167.280 1.926 8.472 o
13 11 10 20.913 20.636 0.873 103.250 o
13 11 11 47.018 45.827 1.003 57.456 o
13 11 12 81.973 83.010 1.251 27.081 o
13 11 13 20.200 19.058 0.764 131.720 o
13 11 14 7.794 7.295 0.705 176.828 o
13 11 15 7.086 6.263 0.764 151.802 o
13 11 16 20.593 17.003 1.509 38.115 o
13 11 17 52.102 49.311 1.201 42.504 o
13 11 18 0.033 0.526 0.526 327.079 o
13 11 19 30.345 27.683 1.797 26.197 o
13 12 1 0.689 0.615 0.576 273.031 o
13 12 2 0.631 0.854 0.725 172.372 o
13 12 3 0.349 1.280 1.459 42.517 o
13 12 4 0.477 1.201 1.350 49.672 o
13 12 5 18.444 18.273 0.834 115.475 o
13 12 6 140.545 146.634 1.707 10.973 o
13 12 7 2.406 1.906 0.725 171.983 o
13 12 8 19.192 17.916 0.764 133.795 o
13 12 9 41.929 43.326 0.933 67.440 o
13 12 10 5.089 4.496 0.784 145.731 o
13 12 11 0.045 0.328 0.357 708.920 o
13 12 12 34.691 33.629 0.814 93.138 o
13 12 13 13.186 12.636 0.844 119.707 o
13 12 14 86.091 86.940 2.084 14.362 o
13 12 15 0.004 1.509 1.717 30.698 o
13 12 16 0.015 0.854 0.963 97.648 o
13 12 17 1.841 0.645 0.566 282.312 o
13 12 18 4.987 3.772 0.744 161.734 o
13 12 19 2.701 1.588 1.380 47.519 o
13 13 1 314.321 334.609 3.692 2.225 o
13 13 2 36.273 37.410 0.893 78.673 o
13 13 3 0.148 1.072 1.270 56.077 o
13 13 4 360.639 375.602 3.821 1.822 o
13 13 5 198.248 209.752 2.204 5.812 o
13 13 6 64.636 66.424 1.201 35.370 o
13 13 7 30.076 28.666 0.754 113.279 o
13 13 8 1.309 1.003 0.655 210.739 o
13 13 9 17.592 16.467 0.605 203.695 o
13 13 10 42.168 38.383 1.201 48.108 o
13 13 11 0.022 0.854 0.655 210.915 o
13 13 12 85.780 86.424 1.380 23.546 o
13 13 13 28.012 29.003 1.141 59.798 o
13 13 14 15.338 13.162 0.953 93.900 o
13 13 15 0.518 0.814 0.903 110.939 o
13 13 16 4.465 4.943 0.784 145.888 o
13 13 17 5.368 4.824 0.645 213.840 o
13 13 18 6.486 4.774 0.873 117.235 o
13 14 1 117.171 120.797 1.638 14.232 o
13 14 2 44.791 44.924 1.092 52.638 o
13 14 3 2.491 3.454 0.864 121.053 o
13 14 4 15.756 14.541 1.032 80.288 o
13 14 5 10.523 10.482 1.141 67.962 o
13 14 6 0.011 1.012 1.191 63.804 o
13 14 7 41.140 40.716 0.993 63.462 o
13 14 8 2.416 1.836 1.141 69.405 o
13 14 9 2.854 2.481 0.685 192.183 o
13 14 10 23.395 22.651 0.913 92.890 o
13 14 11 2.642 3.305 0.735 167.120 o
13 14 12 0.368 0.586 0.576 273.085 o
13 14 13 9.795 9.042 1.022 84.669 o
13 14 14 22.777 22.780 1.082 69.275 o
13 14 15 20.314 19.663 0.774 128.324 o
13 14 16 0.015 0.665 0.735 167.782 o
13 14 17 12.078 10.909 0.923 101.942 o
13 15 1 52.240 51.852 1.459 31.855 o
13 15 2 0.578 0.735 0.615 238.956 o
13 15 3 37.321 37.361 1.112 56.517 o
13 15 4 18.744 19.713 0.943 91.940 o
13 15 5 9.663 9.410 0.854 120.255 o
13 15 6 1.048 1.201 0.744 163.248 o
13 15 7 17.705 15.901 0.784 130.877 o
13 15 8 48.717 47.554 0.923 61.783 o
13 15 9 34.366 32.219 1.320 44.374 o
13 15 10 0.014 0.993 1.102 74.570 o
13 15 11 108.765 109.313 1.638 15.614 o
13 15 12 51.424 52.061 1.767 23.688 o
13 15 13 16.324 16.308 0.873 108.689 o
13 15 14 7.338 7.067 0.655 204.362 o
13 15 15 57.924 55.277 1.806 21.985 o
13 15 16 25.649 22.879 0.923 89.398 o
13 16 1 15.767 14.799 0.873 109.649 o
13 16 2 76.819 78.037 1.926 17.166 o
13 16 3 3.615 3.434 0.794 142.811 o
13 16 4 32.542 33.162 1.161 55.530 o
13 16 5 9.568 8.933 0.754 152.898 o
13 16 6 15.985 13.856 0.983 88.154 o
13 16 7 8.239 9.350 0.794 139.265 o
13 16 8 6.908 6.720 0.913 106.976 o
13 16 9 1.058 0.625 0.576 272.946 o
13 16 10 12.632 11.395 0.794 135.161 o
13 16 11 7.133 6.462 0.725 168.396 o
13 16 12 2.147 1.370 0.735 167.496 o
13 16 13 0.011 0.605 0.695 187.505 o
13 16 14 6.417 5.519 0.615 232.978 o
13 16 15 0.185 0.437 0.496 367.491 o
13 17 1 2.946 4.109 0.804 139.410 o
13 17 2 19.263 17.380 0.903 99.803 o
13 17 3 33.876 35.127 1.072 62.094 o
13 17 4 106.081 111.179 2.233 11.264 o
13 17 5 0.944 0.526 0.536 314.902 o
13 17 6 67.601 70.394 1.836 19.659 o
13 17 7 10.421 10.789 0.913 104.883 o
13 17 8 0.292 0.814 0.923 106.225 o
13 17 9 67.953 67.436 1.141 36.083 o
13 17 10 13.628 12.824 0.685 175.461 o
13 17 11 5.400 3.861 0.556 287.158 o
13 17 12 36.026 35.654 0.893 79.662 o
13 17 13 35.212 33.877 1.380 40.761 o
13 18 1 5.870 5.965 1.042 82.642 o
13 18 2 3.674 3.424 0.774 150.171 o
13 18 3 6.208 6.402 0.764 152.274 o
13 18 4 0.365 0.804 0.903 110.943 o
13 18 5 5.392 5.429 0.735 165.436 o
13 18 6 0.119 0.735 0.824 133.366 o
13 18 7 21.931 21.906 1.032 75.957 o
13 18 8 30.372 30.343 1.509 35.947 o
13 18 9 41.285 40.596 1.717 26.694 o
13 18 10 0.078 0.496 0.586 263.937 o
13 18 11 1.843 2.253 0.883 115.842 o
13 18 12 18.379 14.720 0.794 127.888 o
13 19 1 58.759 56.915 1.826 21.436 o
13 19 2 0.156 1.072 1.201 62.753 o
13 19 3 31.117 31.584 0.913 83.004 o
13 19 4 9.119 8.933 0.943 99.399 o
13 19 5 4.294 3.762 0.665 202.639 o
13 19 6 0.107 0.337 0.347 749.984 o
13 19 7 138.739 138.227 2.898 6.735 o
13 19 8 12.223 10.700 0.854 118.377 o
13 19 9 41.200 38.611 1.360 39.769 o
13 19 10 1.037 1.380 0.655 210.756 o
13 20 1 0.145 0.526 0.635 224.305 o
13 20 2 0.280 0.467 0.556 292.955 o
13 20 3 5.410 3.802 0.476 388.123 o
13 20 4 0.649 0.873 0.447 453.415 o
13 20 5 0.134 0.467 0.536 315.071 o
13 20 6 9.061 8.576 0.675 190.032 o
13 20 7 1.047 0.566 0.447 453.259 o
13 21 1 56.823 48.140 2.720 11.093 o
13 21 2 24.073 23.276 2.223 17.777 o
13 21 3 0.034 1.082 1.082 77.331 o
14 0 0 513.429 512.350 8.070 0.674 o
14 0 2 48.617 47.902 1.628 27.732 o
14 0 4 5.289 6.442 1.201 62.390 o
14 0 6 225.375 231.271 3.544 3.465 o
14 0 8 68.662 70.989 1.697 21.832 o
14 0 10 102.945 105.223 2.045 12.925 o
14 0 12 134.536 139.378 2.045 10.007 o
14 0 14 0.006 0.695 0.655 210.920 o
14 0 16 140.607 146.416 2.074 9.394 o
14 0 18 4.127 3.673 0.893 112.845 o
14 1 0 209.557 209.673 4.774 2.637 o
14 1 1 6.522 4.754 0.824 131.581 o
14 1 2 127.364 126.614 2.233 9.809 o
14 1 3 128.357 127.934 1.896 11.446 o
14 1 4 4.910 5.231 0.764 153.234 o
14 1 5 279.487 285.208 3.037 3.017 o
14 1 6 35.879 35.703 0.983 69.505 o
14 1 7 102.599 103.427 2.233 11.657 o
14 1 8 90.871 92.727 2.015 14.468 o
14 1 9 0.212 0.556 0.516 339.756 o
14 1 10 166.693 172.193 2.293 7.121 o
14 1 11 106.189 112.211 1.429 17.696 o
14 1 12 101.563 106.107 1.469 18.299 o
14 1 13 189.125 198.794 2.114 6.384 o
14 1 14 6.888 6.710 0.655 205.078 o
14 1 15 45.116 47.118 0.913 65.404 o
14 1 16 148.726 153.254 2.223 8.330 o
14 1 17 5.261 4.536 0.596 250.550 o
14 1 18 108.640 111.745 2.035 12.405 o
14 1 19 38.700 37.549 1.340 41.507 o
14 2 0 10.252 8.764 1.122 70.554 o
14 2 1 4.268 3.474 0.744 162.111 o
14 2 2 4.433 4.844 0.705 180.275 o
14 2 3 0.962 1.965 0.754 158.948 o
14 2 4 48.733 49.967 1.062 51.379 o
14 2 5 214.551 218.924 3.474 3.723 o
14 2 6 0.152 0.486 0.467 415.899 o
14 2 7 38.550 37.291 0.993 66.228 o
14 2 8 63.256 59.644 1.201 36.902 o
14 2 9 73.463 73.977 1.380 27.211 o
14 2 10 15.467 14.690 0.794 130.955 o
14 2 11 21.461 21.470 0.824 113.204 o
14 2 12 7.927 8.288 0.685 186.236 o
14 2 13 104.712 107.338 1.558 16.906 o
14 2 14 2.178 2.402 0.635 223.578 o
14 2 15 60.047 59.307 1.280 35.112 o
14 2 16 5.440 5.151 0.596 249.940 o
14 2 17 36.703 34.859 0.824 88.700 o
14 2 18 23.611 22.164 0.735 133.138 o
14 2 19 2.101 1.400 0.625 230.953 o
14 2 21 15.643 13.976 1.251 55.744 o
14 3 0 84.963 84.151 1.717 18.737 o
14 3 1 171.028 169.969 2.055 7.628 o
14 3 2 132.218 133.145 1.866 11.187 o
14 3 3 872.430 881.302 8.358 0.334 o
14 3 4 41.163 40.656 1.003 62.597 o
14 3 5 510.466 513.899 4.874 0.979 o
14 3 6 60.376 56.637 1.241 36.842 o
14 3 7 0.079 0.377 0.397 574.218 o
14 3 8 196.964 200.481 2.323 5.766 o
14 3 9 223.583 230.418 2.561 4.538 o
14 3 10 124.498 127.477 2.005 11.102 o
14 3 11 155.421 160.044 2.184 8.057 o
14 3 12 13.697 12.884 0.744 150.494 o
14 3 13 11.866 10.690 0.685 179.743 o
14 3 14 18.434 17.162 0.735 144.919 o
14 3 15 2.864 2.938 0.586 262.271 o
14 3 16 55.672 56.220 1.022 48.562 o
14 3 17 0.610 0.893 1.003 90.058 o
14 3 18 48.691 47.277 1.161 46.210 o
14 3 19 0.919 0.943 0.665 204.573 o
14 3 20 12.233 10.263 1.122 69.998 o
14 3 21 1.972 2.730 1.151 68.215 o
14 4 0 1.050 0.685 0.635 224.190 o
14 4 1 24.571 23.117 0.774 120.427 o
14 4 2 27.259 25.390 0.864 97.134 o
14 4 3 3.850 4.864 0.675 196.714 o
14 4 4 183.568 183.617 2.243 6.523 o
14 4 5 0.285 0.993 1.112 73.242 o
14 4 6 42.806 42.224 1.380 38.032 o
14 4 7 0.146 0.486 0.467 415.900 o
14 4 8 252.241 254.508 3.057 3.462 o
14 4 9 31.791 31.326 0.943 78.589 o
14 4 10 2.705 2.710 0.665 203.792 o
14 4 11 68.852 70.096 1.132 35.644 o
14 4 12 18.109 16.735 0.744 142.340 o
14 4 13 5.638 5.271 0.645 213.374 o
14 4 14 27.916 27.663 0.754 117.200 o
14 4 15 9.018 8.685 0.615 226.564 o
14 4 16 60.098 55.892 1.191 38.968 o
14 4 17 20.388 19.385 0.685 157.536 o
14 4 18 6.197 4.854 0.824 131.688 o
14 4 19 5.727 5.955 0.655 206.671 o
14 4 20 6.888 5.271 1.509 39.584 o
14 4 21 0.494 0.804 0.744 163.314 o
14 4 22 1.188 1.141 1.181 64.865 o
14 5 0 66.717 66.999 2.184 15.239 o
14 5 1 90.293 89.918 2.005 14.710 o
14 5 2 93.609 93.858 1.608 18.513 o
14 5 3 492.367 501.263 6.154 0.885 o
14 5 4 59.947 60.101 1.469 29.174 o
14 5 5 258.976 261.624 3.295 3.167 o
14 5 6 10.743 9.807 1.022 84.302 o
14 5 7 1.648 1.012 0.804 139.922 o
14 5 8 195.688 201.365 3.841 3.621 o
14 5 9 66.420 64.806 1.618 24.095 o
14 5 10 206.046 214.675 3.553 3.759 o
14 5 11 41.470 43.286 1.221 46.298 o
14 5 12 46.028 47.366 1.439 34.311 o
14 5 13 24.833 22.661 0.923 90.101 o
14 5 14 9.822 9.370 0.784 141.568 o
14 5 15 5.793 4.834 0.774 149.064 o
14 5 16 100.863 104.529 1.936 13.966 o
14 5 17 0.036 0.715 0.605 246.910 o
14 5 18 101.820 106.663 1.916 13.974 o
14 5 19 1.316 1.191 0.864 121.320 o
14 5 20 21.485 20.298 1.003 80.697 o
14 5 21 7.592 7.345 1.052 80.694 o
14 6 0 17.971 16.497 1.479 39.922 o
14 6 1 3.218 2.084 0.963 97.428 o
14 6 2 31.417 31.088 1.211 52.517 o
14 6 3 72.018 74.592 2.283 13.704 o
14 6 4 0.525 0.546 0.546 303.659 o
14 6 5 101.309 104.836 1.727 15.772 o
14 6 6 2.260 1.340 0.873 118.491 o
14 6 7 1.626 0.834 0.735 167.635 o
14 6 8 1.315 1.201 0.794 143.465 o
14 6 9 4.246 3.812 0.864 120.675 o
14 6 10 71.979 75.357 1.400 26.930 o
14 6 11 7.777 7.137 0.804 136.860 o
14 6 12 126.879 130.088 1.906 11.417 o
14 6 13 57.655 60.538 1.241 37.081 o
14 6 14 4.159 3.176 0.744 162.214 o
14 6 15 60.184 60.150 1.161 39.375 o
14 6 16 61.456 61.232 1.221 36.509 o
14 6 17 6.157 5.151 0.695 184.117 o
14 6 18 6.242 5.648 0.675 194.607 o
14 6 19 8.284 7.176 1.171 65.205 o
14 6 20 0.326 0.625 0.566 282.752 o
14 6 21 6.126 4.050 2.154 19.479 o
14 7 0 200.168 208.859 4.189 3.191 o
14 7 1 44.869 43.038 1.380 37.442 o
14 7 2 109.873 112.936 2.154 11.507 o
14 7 3 220.066 228.442 2.908 4.212 o
14 7 4 0.096 0.973 0.754 159.061 o
14 7 5 206.649 212.561 2.650 4.907 o
14 7 6 85.670 84.657 1.578 20.564 o
14 7 7 64.267 66.612 1.419 28.965 o
14 7 8 76.469 79.168 1.380 26.052 o
14 7 9 3.090 2.978 0.834 129.759 o
14 7 10 44.941 44.408 1.181 47.120 o
14 7 11 98.790 100.429 1.588 17.707 o
14 7 12 15.055 14.363 0.774 137.763 o
14 7 13 152.437 155.220 1.975 8.985 o
14 7 14 12.035 12.447 0.774 141.818 o
14 7 15 41.977 41.272 0.913 70.107 o
14 7 16 54.590 56.041 1.251 38.353 o
14 7 17 8.099 6.700 0.665 197.838 o
14 7 18 22.361 21.579 1.727 29.097 o
14 7 19 37.547 37.778 1.112 56.316 o
14 7 20 0.947 0.516 0.536 314.903 o
14 8 0 102.076 99.070 3.305 6.653 o
14 8 1 0.603 1.092 1.231 59.749 o
14 8 2 116.582 118.881 1.846 12.890 o
14 8 3 47.869 48.994 1.221 43.077 o
14 8 4 16.962 17.152 0.973 88.549 o
14 8 5 29.726 28.805 1.072 65.771 o
14 8 6 156.094 157.929 2.283 7.765 o
14 8 7 10.297 9.588 0.774 144.610 o
14 8 8 0.803 1.082 0.675 198.610 o
14 8 9 81.269 83.198 1.578 21.291 o
14 8 10 0.430 0.526 0.506 353.171 o
14 8 11 23.370 23.713 0.784 119.166 o
14 8 12 11.186 10.849 0.715 166.730 o
14 8 13 1.408 0.933 0.625 231.251 o
14 8 14 0.033 0.437 0.427 496.896 o
14 8 15 0.713 0.407 0.397 573.892 o
14 8 16 26.540 25.678 0.804 109.420 o
14 8 17 29.383 30.562 1.092 63.532 o
14 8 18 10.181 11.653 0.973 92.739 o
14 8 19 30.848 30.740 1.648 30.540 o
14 8 20 0.780 1.191 1.141 69.463 o
14 9 0 156.354 161.175 3.325 5.142 o
14 9 1 12.256 10.214 1.012 85.383 o
14 9 2 75.628 76.290 1.737 19.995 o
14 9 3 1.798 1.588 0.824 133.218 o
14 9 4 4.956 3.762 0.675 196.352 o
14 9 5 83.443 85.392 1.519 21.748 o
14 9 6 13.182 12.060 0.804 131.294 o
14 9 7 130.426 134.018 1.628 12.578 o
14 9 8 97.252 100.658 1.806 15.596 o
14 9 9 17.413 15.812 0.725 150.919 o
14 9 10 143.411 149.304 1.658 10.914 o
14 9 11 32.619 32.229 1.062 64.427 o
14 9 12 52.378 52.676 1.261 39.156 o
14 9 13 135.569 138.862 2.243 9.112 o
14 9 14 6.698 5.082 0.635 218.914 o
14 9 15 62.588 59.733 1.419 30.056 o
14 9 16 108.341 112.896 1.737 14.636 o
14 9 17 0.253 0.457 0.467 415.882 o
14 9 18 84.934 81.570 2.293 12.748 o
14 9 19 32.017 30.790 1.280 47.600 o
14 10 0 19.761 20.070 1.161 62.333 o
14 10 1 57.080 56.944 1.112 43.319 o
14 10 2 4.099 4.328 0.695 185.749 o
14 10 3 8.283 8.983 0.695 180.397 o
14 10 4 37.216 35.782 1.290 44.829 o
14 10 5 111.622 111.417 1.419 17.142 o
14 10 6 5.196 4.715 0.715 174.958 o
14 10 7 12.244 11.782 0.913 103.779 o
14 10 8 14.103 14.075 0.675 178.298 o
14 10 9 1.947 3.266 0.764 154.571 o
14 10 10 57.829 57.987 1.132 41.914 o
14 10 11 64.973 63.624 1.112 38.875 o
14 10 12 3.975 3.742 0.665 202.849 o
14 10 13 16.047 15.365 0.695 165.052 o
14 10 14 0.374 0.486 0.476 398.706 o
14 10 15 0.818 0.903 0.725 172.353 o
14 10 16 0.403 0.486 0.476 398.698 o
14 10 17 0.693 0.586 0.506 353.092 o
14 10 18 23.190 24.050 1.340 46.655 o
14 10 19 6.664 3.682 2.372 16.061 o
14 11 0 114.216 116.400 2.839 7.853 o
14 11 1 84.728 84.885 1.568 20.829 o
14 11 2 73.355 72.667 1.658 21.806 o
14 11 3 404.048 425.698 4.238 1.452 o
14 11 4 0.248 0.546 0.536 315.054 o
14 11 5 270.710 282.796 2.908 3.202 o
14 11 6 80.625 82.037 1.251 27.513 o
14 11 7 5.152 5.995 0.744 161.090 o
14 11 8 91.555 94.216 1.449 20.843 o
14 11 9 122.632 128.241 1.826 12.226 o
14 11 10 12.323 12.646 0.774 141.448 o
14 11 11 122.214 122.594 2.114 10.779 o
14 11 12 0.977 0.754 0.576 272.950 o
14 11 13 7.082 6.015 0.695 183.008 o
14 11 14 11.897 11.296 0.744 153.402 o
14 11 15 1.162 1.141 0.576 272.838 o
14 11 16 11.751 10.799 1.062 77.882 o
14 11 17 0.060 0.744 0.824 133.367 o
14 11 18 2.557 2.065 0.943 101.634 o
14 12 0 19.672 19.931 1.320 49.057 o
14 12 1 0.260 1.102 1.280 55.210 o
14 12 2 60.703 61.113 1.558 26.624 o
14 12 3 2.643 3.057 0.873 118.332 o
14 12 4 12.733 11.772 0.824 125.872 o
14 12 5 0.334 1.052 1.231 59.752 o
14 12 6 17.846 18.641 1.181 61.111 o
14 12 7 38.045 38.929 0.963 68.954 o
14 12 8 7.801 7.524 0.685 186.774 o
14 12 9 1.998 2.581 0.725 172.002 o
14 12 10 79.299 81.421 1.340 26.045 o
14 12 11 62.462 63.346 1.310 32.913 o
14 12 12 1.493 1.132 0.605 246.590 o
14 12 13 1.898 1.390 0.883 115.879 o
14 12 14 5.908 5.648 0.864 119.959 o
14 12 15 12.182 11.911 0.923 101.654 o
14 12 16 3.468 2.968 0.735 166.901 o
14 12 17 10.970 10.630 0.794 136.848 o
14 12 18 20.626 17.966 2.452 14.808 o
14 13 0 94.245 93.769 2.283 12.013 o
14 13 1 24.253 24.636 0.883 96.669 o
14 13 2 53.703 52.984 1.201 41.284 o
14 13 3 96.382 99.030 1.360 20.895 o
14 13 4 5.837 5.281 0.725 169.705 o
14 13 5 34.197 31.147 0.864 87.489 o
14 13 6 13.785 14.045 0.735 153.424 o
14 13 7 0.249 0.318 0.337 794.672 o
14 13 8 94.196 92.618 1.290 22.814 o
14 13 9 3.178 2.144 0.427 491.234 o
14 13 10 92.702 93.918 1.767 16.773 o
14 13 11 1.291 0.596 0.536 314.766 o
14 13 12 13.749 14.373 1.003 85.709 o
14 13 13 14.421 14.571 0.913 101.841 o
14 13 14 7.821 7.683 0.754 154.757 o
14 13 15 19.126 17.420 1.310 50.094 o
14 13 16 54.228 50.453 0.973 53.798 o
14 13 17 0.478 0.476 0.546 303.674 o
14 14 0 59.700 62.930 2.253 14.972 o
14 14 1 1.199 0.526 0.516 339.474 o
14 14 2 0.007 1.241 1.380 47.553 o
14 14 3 116.645 119.427 1.737 13.622 o
14 14 4 6.556 6.611 0.983 92.657 o
14 14 5 7.849 7.137 0.873 116.328 o
14 14 6 0.246 0.486 0.486 382.628 o
14 14 7 19.699 18.889 1.122 66.702 o
14 14 8 16.142 14.730 1.171 63.025 o
14 14 9 14.510 13.410 0.754 145.636 o
14 14 10 1.372 0.903 0.774 150.921 o
14 14 11 7.163 5.936 0.923 104.760 o
14 14 12 18.068 17.489 0.933 94.846 o
14 14 13 6.833 5.826 0.754 156.034 o
14 14 14 0.986 1.290 0.655 210.774 o
14 14 15 12.648 10.660 0.854 118.117 o
14 14 16 8.046 7.573 0.735 162.856 o
14 15 0 69.718 70.940 1.916 18.248 o
14 15 1 12.219 12.556 0.834 123.146 o
14 15 2 33.115 32.120 1.330 44.132 o
14 15 3 49.874 50.562 1.300 38.526 o
14 15 4 0.359 0.457 0.476 398.713 o
14 15 5 48.243 48.339 1.132 47.843 o
14 15 6 39.362 39.713 1.042 60.539 o
14 15 7 41.609 41.549 1.459 35.046 o
14 15 8 40.908 40.309 1.102 54.901 o
14 15 9 4.531 4.070 0.715 175.509 o
14 15 10 4.801 3.802 0.754 157.620 o
14 15 11 34.495 32.924 1.519 34.694 o
14 15 12 1.043 0.447 0.447 453.302 o
14 15 13 100.346 100.082 1.668 16.705 o
14 15 14 7.084 5.608 0.526 314.145 o
14 15 15 44.920 44.795 0.953 63.012 o
14 16 0 14.347 12.665 1.479 40.463 o
14 16 1 53.841 53.460 1.558 28.415 o
14 16 2 30.831 30.065 1.231 51.426 o
14 16 3 4.800 4.804 0.824 132.193 o
14 16 4 4.380 3.434 0.854 123.494 o
14 16 5 19.821 20.725 1.092 69.719 o
14 16 6 17.136 16.725 1.141 65.653 o
14 16 7 1.909 1.062 0.725 172.187 o
14 16 8 1.022 0.695 0.605 246.775 o
14 16 9 1.850 1.687 0.705 181.955 o
14 16 10 19.485 19.445 0.973 86.564 o
14 16 11 2.955 2.779 0.675 197.746 o
14 16 12 1.986 2.134 0.625 230.851 o
14 16 13 3.795 2.948 0.496 362.749 o
14 17 0 82.845 83.278 2.333 12.488 o
14 17 1 12.487 12.397 1.082 74.733 o
14 17 2 42.709 40.954 1.072 56.055 o
14 17 3 20.183 19.752 0.973 86.080 o
14 17 4 0.820 1.062 0.774 150.965 o
14 17 5 8.004 7.980 0.873 116.093 o
14 17 6 21.964 21.410 0.923 92.690 o
14 17 7 59.531 57.252 1.280 35.553 o
14 17 8 70.085 68.061 2.342 13.407 o
14 17 9 17.586 17.062 0.735 146.221 o
14 17 10 48.269 45.996 0.903 64.276 o
14 17 11 6.490 5.836 0.953 98.575 o
14 17 12 1.085 1.062 0.675 198.569 o
14 18 0 25.790 25.877 1.300 48.519 o
14 18 1 3.235 2.928 0.665 203.492 o
14 18 2 6.194 5.439 0.695 183.978 o
14 18 3 0.311 0.794 0.566 282.742 o
14 18 4 0.117 0.764 0.596 255.201 o
14 18 5 17.881 16.596 1.201 59.460 o
14 18 6 10.370 10.363 0.715 167.960 o
14 18 7 21.798 21.787 0.834 110.415 o
14 18 8 16.417 14.511 0.864 111.606 o
14 18 9 0.009 0.278 0.298 1020.860 o
14 18 10 1.597 2.253 0.735 167.518 o
14 19 0 46.770 44.487 1.231 43.721 o
14 19 1 15.678 15.077 1.003 84.766 o
14 19 2 15.792 14.899 0.715 157.773 o
14 19 3 84.424 80.538 2.074 14.798 o
14 19 4 2.927 2.878 0.556 290.890 o
14 19 5 69.245 65.808 1.816 20.042 o
14 19 6 22.625 21.400 0.715 141.378 o
14 19 7 5.911 4.814 0.744 160.997 o
14 19 8 12.408 11.177 0.953 95.713 o
14 20 0 12.440 10.323 0.883 110.861 o
14 20 1 4.132 2.412 0.486 377.370 o
14 20 2 1.017 0.258 0.268 1257.670 o
14 20 3 4.889 2.849 0.923 105.655 o
14 20 4 0.098 0.427 0.496 367.502 o
14 20 5 1.002 0.903 0.635 224.179 o
15 0 2 9.815 9.559 1.270 55.229 o
15 0 4 83.314 84.885 1.945 16.080 o
15 0 6 25.758 24.209 2.074 20.247 o
15 0 8 13.046 11.137 1.658 32.467 o
15 0 10 56.067 57.262 2.273 15.078 o
15 0 12 22.306 21.976 1.280 51.177 o
15 0 14 63.186 62.284 1.896 19.542 o
15 0 16 58.733 57.917 1.906 19.988 o
15 0 18 21.095 19.872 1.042 75.527 o
15 1 1 0.777 0.685 0.605 246.824 o
15 1 2 82.888 81.908 1.439 23.448 o
15 1 3 300.325 302.191 3.424 2.550 o
15 1 4 627.255 641.128 7.534 0.560 o
15 1 5 0.005 0.546 0.536 315.078 o
15 1 6 105.032 106.375 1.628 16.252 o
15 1 7 27.241 26.254 0.963 81.034 o
15 1 8 10.989 10.561 0.834 124.678 o
15 1 9 140.884 145.840 1.826 10.443 o
15 1 10 52.386 51.525 1.280 38.489 o
15 1 11 274.636 287.223 3.146 2.987 o
15 1 12 107.349 112.479 1.826 14.019 o
15 1 13 10.355 9.916 0.655 198.289 o
15 1 14 41.912 42.532 0.854 75.797 o
15 1 15 85.132 85.342 1.806 17.513 o
15 1 16 1.082 1.201 0.645 217.295 o
15 1 17 230.063 241.674 2.740 4.139 o
15 1 18 18.708 18.502 0.685 161.575 o
15 2 1 35.715 36.160 1.211 50.179 o
15 2 2 93.185 90.275 1.509 20.080 o
15 2 3 76.498 78.414 1.419 25.311 o
15 2 4 0.317 0.893 0.675 198.672 o
15 2 5 60.551 59.704 1.251 35.957 o
15 2 6 21.151 19.673 0.864 105.538 o
15 2 7 41.784 40.696 1.270 43.847 o
15 2 8 8.214 8.308 0.725 166.747 o
15 2 9 29.849 30.224 0.893 87.559 o
15 2 10 16.569 15.881 0.754 141.631 o
15 2 11 4.183 4.089 0.715 175.681 o
15 2 12 11.867 10.770 0.695 174.930 o
15 2 13 28.518 27.723 0.814 103.813 o
15 2 14 19.969 19.147 0.705 151.259 o
15 2 15 0.636 0.546 0.457 434.014 o
15 2 16 1.241 1.400 0.635 224.072 o
15 2 17 4.392 3.792 0.615 236.145 o
15 2 18 2.412 1.479 0.794 143.299 o
15 2 20 1.356 1.677 1.757 29.322 o
15 3 1 256.247 264.126 3.117 3.315 o
15 3 2 10.965 10.233 0.903 106.996 o
15 3 3 91.415 89.610 1.469 20.942 o
15 3 4 652.488 672.086 6.779 0.566 o
15 3 5 67.708 67.684 1.290 31.563 o
15 3 6 52.796 52.498 1.141 44.553 o
15 3 7 217.864 225.703 2.551 4.699 o
15 3 8 8.080 7.444 0.675 191.859 o
15 3 9 70.395 71.724 1.519 24.983 o
15 3 10 15.943 14.343 0.824 122.155 o
15 3 11 25.407 24.398 0.824 107.293 o
15 3 12 87.675 89.759 1.380 22.899 o
15 3 13 1.699 1.568 0.675 198.389 o
15 3 14 39.601 38.740 0.973 66.960 o
15 3 15 28.594 28.547 0.764 113.366 o
15 3 16 13.317 12.397 0.675 181.046 o
15 3 17 56.287 52.150 1.390 33.252 o
15 3 18 23.595 23.812 0.903 94.011 o
15 3 19 28.492 29.500 1.221 52.978 o
15 3 20 8.029 5.896 1.280 54.743 o
15 3 21 6.853 6.164 0.873 116.882 o
15 4 1 2.712 2.710 0.715 176.570 o
15 4 2 40.863 39.783 1.132 52.907 o
15 4 3 3.855 2.938 0.725 171.336 o
15 4 4 52.064 52.567 1.112 46.377 o
15 4 5 17.694 17.360 0.864 109.477 o
15 4 6 70.840 70.543 1.320 29.619 o
15 4 7 22.862 22.621 0.834 108.880 o
15 4 8 13.454 12.199 0.715 163.004 o
15 4 9 6.174 6.948 0.665 199.773 o
15 4 10 21.963 20.219 0.784 123.181 o
15 4 11 10.089 8.774 0.685 183.425 o
15 4 12 47.242 47.525 1.161 46.739 o
15 4 13 0.360 0.387 0.387 603.931 o
15 4 14 0.046 1.052 1.191 63.804 o
15 4 15 3.695 2.829 0.576 270.640 o
15 4 16 2.079 2.213 0.774 150.721 o
15 4 17 8.828 7.752 0.844 123.893 o
15 4 18 0.271 0.695 0.804 140.030 o
15 4 19 0.426 0.735 0.655 210.891 o
15 4 20 2.355 1.300 0.973 95.562 o
15 4 21 3.188 1.628 1.519 39.218 o
15 5 1 185.770 187.608 3.692 3.979 o
15 5 2 228.260 229.882 3.027 3.952 o
15 5 3 210.719 212.899 2.988 4.381 o
15 5 4 354.105 366.163 4.318 1.731 o
15 5 5 255.372 257.892 3.206 3.291 o
15 5 6 174.018 180.888 2.958 5.354 o
15 5 7 214.252 218.745 2.521 4.874 o
15 5 8 16.049 16.556 0.903 102.297 o
15 5 9 15.201 15.355 0.913 101.148 o
15 5 10 86.541 89.461 1.687 18.636 o
15 5 11 6.669 5.955 0.873 116.982 o
15 5 12 63.462 64.289 1.280 33.456 o
15 5 13 3.438 2.223 0.854 123.819 o
15 5 14 55.128 55.277 1.558 28.047 o
15 5 15 8.714 7.563 0.735 162.307 o
15 5 16 0.215 0.993 0.685 192.960 o
15 5 17 32.120 33.341 1.012 69.488 o
15 5 18 4.844 4.784 1.052 81.324 o
15 5 19 1.016 0.794 0.675 198.600 o
15 5 20 7.521 5.390 1.052 80.883 o
15 6 1 96.674 92.915 2.888 8.434 o
15 6 2 23.686 22.889 1.032 74.838 o
15 6 3 3.429 2.412 1.231 59.657 o
15 6 4 59.395 59.158 1.429 30.516 o
15 6 5 56.361 56.776 1.499 29.350 o
15 6 6 82.045 85.749 1.429 23.431 o
15 6 7 28.278 28.130 0.993 75.791 o
15 6 8 11.728 10.075 0.873 113.758 o
15 6 9 0.977 1.072 0.754 158.997 o
15 6 10 9.707 9.916 0.834 125.680 o
15 6 11 2.846 3.424 0.873 118.271 o
15 6 12 0.023 1.112 1.261 56.964 o
15 6 13 0.362 1.082 1.221 60.727 o
15 6 14 4.125 4.040 0.834 129.395 o
15 6 15 7.002 5.995 0.675 193.741 o
15 6 16 2.344 2.491 0.715 176.717 o
15 6 17 11.417 11.544 0.754 149.988 o
15 6 18 4.526 3.524 1.022 86.225 o
15 6 19 0.219 0.536 0.516 339.757 o
15 6 20 0.008 0.417 0.457 434.203 o
15 7 1 30.209 30.780 1.171 56.073 o
15 7 2 0.542 0.675 0.625 231.440 o
15 7 3 22.585 23.455 1.509 37.505 o
15 7 4 291.608 303.422 3.782 2.432 o
15 7 5 96.097 96.191 1.737 16.632 o
15 7 6 56.773 58.195 1.598 26.515 o
15 7 7 36.637 36.110 1.052 62.175 o
15 7 8 0.400 1.519 1.707 31.056 o
15 7 9 201.101 209.752 2.432 5.377 o
15 7 10 0.957 1.171 0.695 187.402 o
15 7 11 201.273 210.229 2.501 5.261 o
15 7 12 57.428 58.116 1.062 45.250 o
15 7 13 35.908 35.187 0.873 82.528 o
15 7 14 75.253 77.372 1.697 20.596 o
15 7 15 148.555 151.498 2.045 9.007 o
15 7 16 8.825 8.179 0.715 170.733 o
15 7 17 150.626 156.808 3.295 5.332 o
15 7 18 21.578 21.886 1.290 50.616 o
15 7 19 45.550 43.336 0.963 62.255 o
15 8 1 59.460 61.421 1.687 23.848 o
15 8 2 32.441 31.882 0.973 74.243 o
15 8 3 39.514 39.306 0.963 67.789 o
15 8 4 7.128 6.759 0.735 163.874 o
15 8 5 2.808 2.452 0.665 203.803 o
15 8 6 1.875 0.814 0.605 246.514 o
15 8 7 5.314 6.144 0.725 169.762 o
15 8 8 0.867 0.586 0.526 326.905 o
15 8 9 3.912 4.119 0.744 162.125 o
15 8 10 9.428 9.549 0.744 156.689 o
15 8 11 3.036 3.077 0.655 209.734 o
15 8 12 2.395 2.392 0.675 198.048 o
15 8 13 8.982 8.318 0.695 179.999 o
15 8 14 71.985 73.173 1.112 34.671 o
15 8 15 6.695 6.005 0.665 199.723 o
15 8 16 7.741 7.792 0.893 111.230 o
15 8 17 0.010 0.834 0.735 167.780 o
15 8 18 8.142 6.591 0.774 147.270 o
15 8 19 0.457 0.873 0.695 187.474 o
15 9 1 5.019 5.201 0.764 153.191 o
15 9 2 268.586 282.032 3.037 3.144 o
15 9 3 125.534 130.197 1.668 12.895 o
15 9 4 146.671 150.306 1.826 9.974 o
15 9 5 0.269 1.221 1.360 48.950 o
15 9 6 179.518 185.791 2.025 7.096 o
15 9 7 67.564 66.692 1.241 33.192 o
15 9 8 4.225 4.457 0.675 196.605 o
15 9 9 40.024 41.103 0.893 73.832 o
15 9 10 95.642 97.521 1.340 21.410 o
15 9 11 63.092 65.282 1.270 33.736 o
15 9 12 53.121 53.778 1.181 42.262 o
15 9 13 5.563 5.400 0.625 226.873 o
15 9 14 47.660 46.711 1.122 49.028 o
15 9 15 66.026 66.969 1.370 29.862 o
15 9 16 2.506 2.988 0.784 146.774 o
15 9 17 63.374 65.768 1.876 19.678 o
15 9 18 0.693 0.804 0.784 147.186 o
15 9 19 0.766 1.181 1.171 65.976 o
15 10 1 3.544 2.233 0.725 171.586 o
15 10 2 28.949 30.442 0.864 93.005 o
15 10 3 10.821 9.340 0.705 172.540 o
15 10 4 7.869 7.196 0.695 181.735 o
15 10 5 20.549 19.405 0.744 136.960 o
15 10 6 0.585 1.191 1.330 51.165 o
15 10 7 63.505 63.088 1.003 43.967 o
15 10 8 0.114 1.141 1.270 56.077 o
15 10 9 46.633 45.470 0.983 59.283 o
15 10 10 4.983 4.715 0.586 259.197 o
15 10 11 0.225 0.407 0.387 603.988 o
15 10 12 2.286 1.876 0.566 281.727 o
15 10 13 2.699 2.759 0.744 162.772 o
15 10 14 16.411 16.229 1.171 62.776 o
15 10 15 12.288 11.683 0.794 135.334 o
15 10 16 1.166 0.675 0.476 398.321 o
15 10 17 0.602 0.903 0.983 93.733 o
15 10 18 0.266 0.546 0.605 246.899 o
15 11 1 278.039 293.248 3.196 2.897 o
15 11 2 1.028 0.457 0.476 398.461 o
15 11 3 0.035 1.439 1.618 34.581 o
15 11 4 72.507 75.466 1.677 21.392 o
15 11 5 5.695 5.648 0.983 92.931 o
15 11 6 57.491 58.890 1.241 37.390 o
15 11 7 155.394 157.552 1.866 9.163 o
15 11 8 1.728 1.122 0.715 177.025 o
15 11 9 86.150 89.054 1.687 18.706 o
15 11 10 0.013 1.022 1.161 67.118 o
15 11 11 2.657 3.276 0.705 181.479 o
15 11 12 11.174 9.588 0.715 167.484 o
15 11 13 0.111 0.725 0.566 282.771 o
15 11 14 88.075 79.555 2.501 11.089 o
15 11 15 24.462 23.703 1.112 65.139 o
15 11 16 3.672 2.700 0.834 129.666 o
15 11 17 15.982 14.869 1.072 74.619 o
15 11 18 7.950 5.817 2.005 22.441 o
15 12 1 0.155 1.201 1.350 49.674 o
15 12 2 9.307 8.258 0.864 118.056 o
15 12 3 3.082 2.233 0.923 105.976 o
15 12 4 2.911 1.995 0.913 108.322 o
15 12 5 5.367 5.112 0.764 153.048 o
15 12 6 55.018 54.860 1.171 41.816 o
15 12 7 22.206 20.358 0.764 128.131 o
15 12 8 0.869 0.427 0.417 520.451 o
15 12 9 23.921 24.914 0.844 104.506 o
15 12 10 18.707 17.102 0.864 108.750 o
15 12 11 8.789 7.315 0.645 208.419 o
15 12 12 1.713 1.797 0.794 143.381 o
15 12 13 21.547 22.085 0.973 84.592 o
15 12 14 7.840 7.583 0.725 167.384 o
15 12 15 0.008 0.347 0.387 604.059 o
15 12 16 1.737 2.273 0.754 158.803 o
15 12 17 11.490 9.707 2.293 17.117 o
15 13 1 152.279 158.515 1.836 9.405 o
15 13 2 158.484 168.788 2.670 6.461 o
15 13 3 10.139 9.966 0.764 148.200 o
15 13 4 63.128 64.329 1.102 39.822 o
15 13 5 60.223 58.751 1.439 30.095 o
15 13 6 85.940 86.583 1.558 20.683 o
15 13 7 188.713 195.350 2.610 5.526 o
15 13 8 2.049 2.243 0.705 181.836 o
15 13 9 0.720 0.367 0.387 603.691 o
15 13 10 44.285 46.363 1.141 49.360 o
15 13 11 12.149 10.283 0.893 108.682 o
15 13 12 49.647 48.329 1.151 46.156 o
15 13 13 0.141 0.437 0.437 474.548 o
15 13 14 37.273 35.336 0.834 86.435 o
15 13 15 14.818 13.817 0.744 148.580 o
15 13 16 1.059 1.548 1.400 46.206 o
15 14 1 59.266 56.925 1.707 23.744 o
15 14 2 6.966 5.946 0.933 102.625 o
15 14 3 12.953 13.350 0.873 112.047 o
15 14 4 2.290 1.181 0.764 154.710 o
15 14 5 5.308 5.052 0.844 125.903 o
15 14 6 1.407 2.213 0.794 143.395 o
15 14 7 5.188 4.874 0.754 157.198 o
15 14 8 12.050 11.037 0.864 115.798 o
15 14 9 1.023 0.586 0.556 292.793 o
15 14 10 0.228 0.347 0.377 636.202 o
15 14 11 2.095 1.846 0.794 143.321 o
15 14 12 2.827 2.670 0.685 192.157 o
15 14 13 20.383 18.809 0.695 154.405 o
15 14 14 0.846 0.447 0.516 339.622 o
15 14 15 10.831 8.665 1.995 22.590 o
15 15 1 36.912 35.346 1.062 61.348 o
15 15 2 0.016 0.476 0.476 398.770 o
15 15 3 3.399 2.799 0.854 123.773 o
15 15 4 2.439 2.700 0.824 133.043 o
15 15 5 17.186 15.454 1.012 82.486 o
15 15 6 54.565 57.133 1.340 34.793 o
15 15 7 9.956 10.571 1.141 68.059 o
15 15 8 0.648 1.350 0.725 172.348 o
15 15 9 139.811 143.964 1.687 11.204 o
15 15 10 0.020 0.357 0.377 636.266 o
15 15 11 74.839 75.764 1.201 30.952 o
15 15 12 5.254 4.606 0.705 179.853 o
15 15 13 0.002 0.318 0.318 897.236 o
15 16 1 23.632 22.929 0.963 84.547 o
15 16 2 9.365 10.531 0.854 120.113 o
15 16 3 2.184 1.161 0.814 136.461 o
15 16 4 0.753 1.509 0.844 127.122 o
15 16 5 32.191 31.435 1.052 65.847 o
15 16 6 12.627 12.715 0.873 112.450 o
15 16 7 1.915 1.112 0.725 172.181 o
15 16 8 0.206 0.457 0.417 520.794 o
15 16 9 2.422 3.057 0.725 171.819 o
15 16 10 2.173 1.995 0.695 187.055 o
15 16 11 1.619 0.883 0.546 303.231 o
15 16 12 2.777 1.519 0.903 110.754 o
15 17 1 6.902 7.206 0.685 187.830 o
15 17 2 59.466 60.607 1.419 30.637 o
15 17 3 2.944 2.571 0.754 158.490 o
15 17 4 52.709 54.691 1.310 36.735 o
15 17 5 5.821 5.777 0.725 169.557 o
15 17 6 33.744 33.599 1.102 59.873 o
15 17 7 26.048 24.447 1.032 73.210 o
15 17 8 8.703 6.928 0.675 191.445 o
15 17 9 12.016 10.561 0.665 189.709 o
15 17 10 28.625 26.204 0.844 98.939 o
15 17 11 5.983 3.871 2.174 19.128 o
15 18 1 1.101 1.112 0.605 246.707 o
15 18 2 0.725 0.834 0.566 282.660 o
15 18 3 6.456 6.015 0.893 111.966 o
15 18 4 2.730 2.204 0.586 262.635 o
15 18 5 15.231 14.283 1.022 82.023 o
15 18 6 0.179 0.605 0.447 453.666 o
15 18 7 8.240 7.286 0.615 229.060 o
15 18 8 3.102 3.047 1.022 86.399 o
15 18 9 24.694 23.147 0.943 86.823 o
15 19 1 127.310 127.060 2.015 10.895 o
15 19 2 4.138 2.333 0.635 222.506 o
15 19 3 2.888 2.342 0.506 350.618 o
15 19 4 1.376 1.360 0.576 272.721 o
15 19 5 40.457 35.356 1.310 42.883 o
15 19 6 13.290 10.779 2.402 15.579 o
16 0 0 207.328 214.715 4.546 2.810 o
16 0 2 6.494 5.747 1.141 68.933 o
16 0 4 71.358 73.650 1.886 18.392 o
16 0 6 0.593 1.251 1.409 45.562 o
16 0 8 0.076 1.122 1.261 56.964 o
16 0 10 41.167 41.053 1.340 40.420 o
16 0 12 0.020 1.400 1.608 35.009 o
16 0 14 1.345 1.469 0.864 121.307 o
16 0 16 5.701 5.290 0.864 120.081 o
16 1 0 103.437 105.333 2.154 12.099 o
16 1 1 36.392 34.998 1.320 43.488 o
16 1 2 58.681 56.686 1.300 35.166 o
16 1 3 36.938 36.626 1.102 57.658 o
16 1 4 59.908 63.942 1.459 29.072 o
16 1 5 210.824 220.224 2.601 4.821 o
16 1 6 31.106 31.068 1.003 71.913 o
16 1 7 111.387 114.018 1.608 15.360 o
16 1 8 244.316 258.915 3.276 3.349 o
16 1 9 31.574 30.710 1.112 60.641 o
16 1 10 59.752 59.793 1.151 39.997 o
16 1 11 7.558 7.365 0.675 192.475 o
16 1 12 40.606 43.167 0.913 70.443 o
16 1 13 184.602 188.064 2.303 6.304 o
16 1 14 19.812 18.541 0.675 163.330 o
16 1 15 70.600 72.290 1.340 28.970 o
16 1 16 99.402 104.588 1.658 16.665 o
16 1 17 28.503 25.936 0.705 129.824 o
16 2 0 132.688 134.385 3.544 5.258 o
16 2 1 2.918 2.382 0.834 129.847 o
16 2 2 10.377 9.420 0.864 117.216 o
16 2 3 0.181 1.330 1.469 41.945 o
16 2 4 68.082 68.488 2.223 14.684 o
16 2 5 5.086 5.608 0.844 125.885 o
16 2 6 55.420 53.113 1.112 44.818 o
16 2 7 56.452 56.230 1.122 43.265 o
16 2 8 9.522 8.318 0.764 149.384 o
16 2 9 28.863 29.797 0.864 93.408 o
16 2 10 37.062 38.532 0.913 75.184 o
16 2 11 36.994 36.706 0.854 83.354 o
16 2 12 0.545 1.052 1.191 63.799 o
16 2 13 5.672 4.675 0.625 227.146 o
16 2 14 1.639 0.804 0.546 303.240 o
16 2 15 4.871 4.725 0.586 259.332 o
16 2 16 0.124 0.486 0.427 496.873 o
16 2 17 15.298 15.087 0.854 114.653 o
16 3 0 325.921 343.195 6.134 1.361 o
16 3 1 90.528 89.997 1.955 15.173 o
16 3 2 37.666 37.718 1.092 57.848 o
16 3 3 470.061 480.042 5.181 1.057 o
16 3 4 7.364 7.911 0.953 98.081 o
16 3 5 296.804 299.749 3.871 2.366 o
16 3 6 61.265 60.885 1.300 33.881 o
16 3 7 0.027 1.102 1.231 59.754 o
16 3 8 169.735 178.287 1.985 7.698 o
16 3 9 96.030 97.233 1.529 18.949 o
16 3 10 0.466 1.231 0.675 198.642 o
16 3 11 53.577 52.974 1.171 42.708 o
16 3 12 94.093 97.769 1.380 21.110 o
16 3 13 26.472 26.422 1.003 76.151 o
16 3 14 4.764 4.754 0.586 259.446 o
16 3 15 5.045 3.663 0.615 235.590 o
16 3 16 138.993 134.822 3.831 4.607 o
16 3 17 0.431 0.496 0.486 382.586 o
16 3 18 8.383 7.236 1.677 31.979 o
16 3 19 0.614 0.913 0.824 133.345 o
16 3 20 16.449 14.412 0.953 93.010 o
16 4 0 121.617 120.678 2.452 9.169 o
16 4 1 11.591 10.095 0.893 109.020 o
16 4 2 26.768 24.497 1.112 64.044 o
16 4 3 19.181 19.941 0.883 102.922 o
16 4 4 5.494 5.946 0.754 156.768 o
16 4 5 5.409 5.221 0.695 184.641 o
16 4 6 27.470 27.028 0.824 103.494 o
16 4 7 4.337 3.484 0.665 202.702 o
16 4 8 102.760 103.883 1.360 19.505 o
16 4 9 0.081 0.318 0.347 749.997 o
16 4 10 7.302 6.551 0.665 198.811 o
16 4 11 1.959 1.787 0.675 198.289 o
16 4 12 132.218 134.763 2.065 10.160 o
16 4 13 2.901 2.531 0.715 176.537 o
16 4 14 13.590 13.777 0.844 118.991 o
16 4 15 1.258 1.628 0.824 133.273 o
16 4 16 40.242 38.939 1.836 23.898 o
16 4 17 0.268 0.715 0.824 133.363 o
16 4 18 2.713 3.315 0.923 105.955 o
16 4 19 0.488 0.576 0.675 198.671 o
16 4 20 4.485 4.189 0.844 126.274 o
16 5 0 106.441 106.643 3.464 6.044 o
16 5 1 78.754 78.960 3.166 7.766 o
16 5 2 131.805 138.723 2.511 8.209 o
16 5 3 133.602 135.825 2.134 9.743 o
16 5 4 0.693 1.022 0.774 150.976 o
16 5 5 233.702 242.269 2.710 4.109 o
16 5 6 49.297 49.520 1.161 45.524 o
16 5 7 16.367 15.971 0.883 106.550 o
16 5 8 48.349 50.234 1.132 47.394 o
16 5 9 139.080 146.703 1.936 10.046 o
16 5 10 137.911 143.170 3.335 5.573 o
16 5 11 1.562 2.213 0.834 130.060 o
16 5 12 35.828 37.371 1.459 36.565 o
16 5 13 46.897 46.939 1.102 50.529 o
16 5 14 4.843 5.072 0.764 153.300 o
16 5 15 16.330 15.266 0.854 113.770 o
16 5 16 85.563 86.493 1.459 22.272 o
16 5 17 12.492 13.003 1.112 70.834 o
16 5 18 99.325 100.687 1.638 17.095 o
16 5 19 4.111 3.057 1.092 75.698 o
16 5 20 1.841 1.171 1.171 65.954 o
16 6 0 56.907 57.530 1.757 22.959 o
16 6 1 23.365 21.757 1.082 69.242 o
16 6 2 0.012 0.486 0.526 327.082 o
16 6 3 11.164 8.864 1.032 82.745 o
16 6 4 61.334 62.731 1.300 33.612 o
16 6 5 8.266 8.655 0.844 123.948 o
16 6 6 0.144 0.615 0.566 282.773 o
16 6 7 7.982 7.702 0.814 133.357 o
16 6 8 24.863 24.328 0.933 87.846 o
16 6 9 19.401 19.822 0.883 102.794 o
16 6 10 0.107 0.377 0.417 520.830 o
16 6 11 3.243 2.084 0.824 132.952 o
16 6 12 0.005 0.685 0.586 263.936 o
16 6 13 9.073 8.556 0.715 170.304 o
16 6 14 6.596 5.171 0.725 169.245 o
16 6 15 14.438 13.727 0.804 129.440 o
16 6 16 1.174 1.628 0.695 187.331 o
16 6 17 6.083 5.965 1.022 85.818 o
16 6 18 5.609 6.104 1.022 85.886 o
16 6 19 12.707 13.162 0.953 95.148 o
16 7 0 78.790 78.652 1.965 16.489 o
16 7 1 1.437 0.556 0.546 303.386 o
16 7 2 39.620 39.157 1.300 43.115 o
16 7 3 131.431 134.415 2.184 9.660 o
16 7 4 33.483 34.224 1.380 41.106 o
16 7 5 181.392 185.732 2.223 6.599 o
16 7 6 48.920 49.113 1.132 47.390 o
16 7 7 42.585 44.815 2.055 19.201 o
16 7 8 168.835 178.426 2.094 7.448 o
16 7 9 5.414 4.844 0.695 184.768 o
16 7 10 7.445 7.256 0.715 172.409 o
16 7 11 170.990 177.880 2.521 6.358 o
16 7 12 17.957 17.618 0.784 129.604 o
16 7 13 90.101 91.972 1.548 19.860 o
16 7 14 15.019 14.343 0.804 128.611 o
16 7 15 14.646 13.896 0.695 168.523 o
16 7 16 57.872 60.607 1.499 28.707 o
16 7 17 0.129 0.814 0.913 108.549 o
16 7 18 0.834 1.280 0.735 167.707 o
16 8 0 61.605 60.885 1.538 26.979 o
16 8 1 0.544 0.705 0.576 273.049 o
16 8 2 0.330 1.370 0.764 154.935 o
16 8 3 0.803 0.635 0.596 255.116 o
16 8 4 10.581 9.459 0.695 177.458 o
16 8 5 0.004 0.735 0.576 273.113 o
16 8 6 3.220 2.134 0.725 171.713 o
16 8 7 5.719 5.370 0.705 179.291 o
16 8 8 0.223 1.320 1.499 40.295 o
16 8 9 5.050 4.725 0.675 195.945 o
16 8 10 20.809 19.911 0.754 133.225 o
16 8 11 42.189 41.480 1.221 46.362 o
16 8 12 6.509 5.072 0.675 194.625 o
16 8 13 13.737 13.251 0.705 166.090 o
16 8 14 1.012 1.201 0.635 224.147 o
16 8 15 30.781 29.043 1.270 48.836 o
16 8 16 10.616 10.492 1.032 82.671 o
16 8 17 1.266 0.665 0.576 272.881 o
16 8 18 10.957 10.879 1.042 80.999 o
16 9 0 23.976 24.973 1.211 55.826 o
16 9 1 0.117 1.469 1.668 32.553 o
16 9 2 143.607 151.001 1.816 10.172 o
16 9 3 6.411 6.680 0.695 183.299 o
16 9 4 4.927 4.407 0.665 201.969 o
16 9 5 68.986 68.736 1.171 34.578 o
16 9 6 39.418 40.299 0.864 78.062 o
16 9 7 32.078 32.517 0.824 95.160 o
16 9 8 57.971 60.071 1.509 28.468 o
16 9 9 2.586 2.859 0.675 197.885 o
16 9 10 210.015 219.291 2.283 5.284 o
16 9 11 1.191 0.705 0.526 326.763 o
16 9 12 0.013 0.864 0.983 93.743 o
16 9 13 110.861 113.124 2.184 11.261 o
16 9 14 14.586 14.184 0.943 95.894 o
16 9 15 73.538 75.297 2.342 13.063 o
16 9 16 23.774 23.534 1.439 40.798 o
16 9 17 4.857 2.491 1.122 71.708 o
16 9 18 83.562 80.667 2.204 13.620 o
16 10 0 62.895 66.106 1.648 23.892 o
16 10 1 0.071 1.042 1.201 62.753 o
16 10 2 22.368 22.015 0.814 114.237 o
16 10 3 2.837 2.640 0.685 192.158 o
16 10 4 18.563 17.857 0.725 147.626 o
16 10 5 8.623 7.990 0.645 208.178 o
16 10 6 100.939 102.553 1.439 18.961 o
16 10 7 41.495 40.120 0.864 76.216 o
16 10 8 0.158 0.486 0.447 453.685 o
16 10 9 0.669 0.645 0.506 353.090 o
16 10 10 45.517 46.016 1.102 51.385 o
16 10 11 26.083 24.378 0.774 117.520 o
16 10 12 0.685 0.367 0.407 546.287 o
16 10 13 2.933 2.551 0.814 136.220 o
16 10 14 0.201 0.318 0.347 749.945 o
16 10 15 0.842 1.151 0.526 326.814 o
16 10 16 0.026 0.854 0.754 159.065 o
16 10 17 0.910 0.804 0.675 198.614 o
16 11 0 61.360 62.225 1.906 19.554 o
16 11 1 28.957 28.239 1.102 63.287 o
16 11 2 76.603 83.268 1.628 21.147 o
16 11 3 396.282 416.864 5.360 1.268 o
16 11 4 0.592 0.387 0.417 520.645 o
16 11 5 120.394 123.209 1.628 13.897 o
16 11 6 86.902 88.816 1.638 19.286 o
16 11 7 4.032 4.467 0.715 175.662 o
16 11 8 23.325 22.214 0.824 110.796 o
16 11 9 4.400 5.658 0.754 157.386 o
16 11 10 8.038 8.228 0.715 171.454 o
16 11 11 98.145 100.022 2.819 8.615 o
16 11 12 1.789 0.993 0.596 254.784 o
16 11 13 8.953 8.199 0.496 340.079 o
16 11 14 3.933 2.998 0.933 103.574 o
16 11 15 2.503 1.350 0.883 115.820 o
16 11 16 19.283 17.886 0.973 87.112 o
16 12 0 38.362 37.966 1.390 39.108 o
16 12 1 40.245 41.381 1.141 52.141 o
16 12 2 6.203 5.400 0.814 134.763 o
16 12 3 36.849 36.934 1.181 51.665 o
16 12 4 0.580 0.427 0.457 434.061 o
16 12 5 16.690 16.546 0.883 106.112 o
16 12 6 13.317 13.430 0.744 150.620 o
16 12 7 10.208 10.373 0.695 177.354 o
16 12 8 22.312 21.757 0.883 99.595 o
16 12 9 0.016 0.536 0.486 382.658 o
16 12 10 0.191 0.427 0.387 603.998 o
16 12 11 0.236 0.586 0.566 282.765 o
16 12 12 8.202 7.375 0.665 197.321 o
16 12 13 3.615 2.829 0.625 229.760 o
16 12 14 1.153 0.566 0.536 314.825 o
16 12 15 1.694 1.221 0.665 204.391 o
16 12 16 2.619 2.005 1.509 39.741 o
16 13 0 68.916 65.848 1.380 29.075 o
16 13 1 3.183 2.620 0.695 186.599 o
16 13 2 74.958 74.950 1.320 28.136 o
16 13 3 50.503 49.798 1.380 35.267 o
16 13 4 0.336 0.377 0.377 636.143 o
16 13 5 70.040 64.488 1.558 24.808 o
16 13 6 20.115 19.713 0.913 96.436 o
16 13 7 0.012 0.566 0.586 263.939 o
16 13 8 32.061 31.137 0.963 75.965 o
16 13 9 0.575 0.615 0.556 292.898 o
16 13 10 120.589 120.410 2.700 8.154 o
16 13 11 24.063 22.939 0.893 95.759 o
16 13 12 2.551 1.132 0.635 223.688 o
16 13 13 7.411 6.928 0.735 163.603 o
16 13 14 7.961 6.253 0.864 119.099 o
16 13 15 2.405 1.151 1.082 77.265 o
16 14 0 11.451 12.020 1.231 58.385 o
16 14 1 20.378 22.015 1.092 69.258 o
16 14 2 2.267 0.496 0.496 366.422 o
16 14 3 27.438 26.184 0.983 78.223 o
16 14 4 9.200 8.467 0.873 115.461 o
16 14 5 0.046 0.586 0.635 224.308 o
16 14 6 4.985 5.737 1.122 71.546 o
16 14 7 3.203 3.831 0.824 132.774 o
16 14 8 1.829 1.955 0.744 163.071 o
16 14 9 0.000 0.685 0.784 147.216 o
16 14 10 0.125 0.308 0.318 897.183 o
16 14 11 1.922 1.668 0.665 204.268 o
16 14 12 1.235 0.496 0.427 496.217 o
16 14 13 5.679 4.745 1.141 69.073 o
16 15 0 1.627 1.003 1.112 73.215 o
16 15 1 0.514 0.586 0.586 263.888 o
16 15 2 51.164 52.766 1.340 36.252 o
16 15 3 21.235 20.249 1.003 80.842 o
16 15 4 0.266 0.854 0.744 163.325 o
16 15 5 52.954 55.277 2.541 12.547 o
16 15 6 36.695 35.485 1.350 41.755 o
16 15 7 63.089 59.882 2.104 16.648 o
16 15 8 7.878 6.521 0.873 116.438 o
16 15 9 3.001 2.650 0.705 181.467 o
16 15 10 23.991 22.541 1.668 30.940 o
16 15 11 80.763 76.042 3.742 5.785 o
16 15 12 1.404 1.072 0.705 182.104 o
16 16 0 3.598 1.608 1.221 60.639 o
16 16 1 0.181 0.824 0.655 210.907 o
16 16 2 0.356 1.171 0.804 140.017 o
16 16 3 1.338 2.352 0.933 103.895 o
16 16 4 7.901 7.573 0.933 102.114 o
16 16 5 0.074 0.655 0.546 303.716 o
16 16 6 5.641 4.893 0.705 179.507 o
16 16 7 7.018 5.757 0.665 199.523 o
16 16 8 0.994 0.576 0.447 453.292 o
16 16 9 5.866 4.020 0.695 184.741 o
16 16 10 9.787 7.276 0.794 138.930 o
16 17 0 105.950 104.707 4.089 4.607 o
16 17 1 9.129 8.169 0.665 195.667 o
16 17 2 29.700 29.767 1.588 32.869 o
16 17 3 3.223 3.921 0.764 154.140 o
16 17 4 0.030 0.605 0.695 187.505 o
16 17 5 6.279 7.087 0.725 168.796 o
16 17 6 16.341 16.060 1.221 58.033 o
16 17 7 2.062 2.491 1.082 77.249 o
16 17 8 64.986 62.562 1.251 34.222 o
16 17 9 27.818 25.380 1.390 42.650 o
16 18 0 3.427 4.367 1.151 68.093 o
16 18 1 1.481 0.903 0.566 282.410 o
16 18 2 8.999 7.613 0.725 166.354 o
16 18 3 0.006 0.357 0.357 708.927 o
16 18 4 0.507 0.496 0.417 520.661 o
16 18 5 18.259 15.494 1.300 51.153 o
16 18 6 25.159 23.683 0.794 114.550 o
16 19 1 45.885 39.048 2.442 14.010 o
17 0 2 10.344 10.521 1.191 62.553 o
17 0 4 226.635 241.803 3.335 3.590 o
17 0 6 9.074 7.603 1.082 76.076 o
17 0 8 124.151 131.140 3.405 5.733 o
17 0 10 27.414 28.547 1.201 55.023 o
17 0 12 4.724 3.931 0.903 110.247 o
17 0 14 113.598 112.608 1.707 14.410 o
17 0 16 10.596 8.675 0.854 119.947 o
17 1 1 101.736 104.568 1.628 16.711 o
17 1 2 37.651 36.587 1.072 59.780 o
17 1 3 32.602 33.787 1.003 70.129 o
17 1 4 167.829 175.637 2.293 7.028 o
17 1 5 7.291 7.246 0.893 111.491 o
17 1 6 135.130 139.825 2.412 8.443 o
17 1 7 22.518 22.373 1.092 68.337 o
17 1 8 18.045 17.876 0.844 113.614 o
17 1 9 158.083 171.051 1.995 8.303 o
17 1 10 92.870 98.305 1.370 21.404 o
17 1 11 79.262 82.702 1.360 25.527 o
17 1 12 134.842 140.073 1.638 11.944 o
17 1 13 7.893 7.762 0.635 215.674 o
17 1 14 4.490 3.901 0.596 251.787 o
17 1 15 18.285 17.767 0.695 159.127 o
17 1 16 1.929 2.134 0.794 143.324 o
17 2 1 95.578 92.767 1.588 18.576 o
17 2 2 35.834 33.996 1.290 45.474 o
17 2 3 53.957 53.212 1.836 21.923 o
17 2 4 50.984 53.113 1.141 45.163 o
17 2 5 3.204 2.769 0.764 154.318 o
17 2 6 43.795 44.527 1.429 35.471 o
17 2 7 29.148 29.182 0.973 77.411 o
17 2 8 24.968 24.338 0.854 101.761 o
17 2 9 26.915 26.164 0.883 93.610 o
17 2 10 2.905 2.749 0.695 186.683 o
17 2 11 20.889 20.904 0.764 129.555 o
17 2 12 4.834 3.355 0.615 235.940 o
17 2 13 12.518 11.306 0.655 193.557 o
17 2 14 3.394 2.968 0.615 237.282 o
17 2 15 1.027 0.685 0.615 238.883 o
17 2 16 2.340 1.300 0.725 172.073 o
17 3 1 208.364 218.020 3.047 4.303 o
17 3 2 174.826 175.865 2.273 6.847 o
17 3 3 14.398 13.310 1.261 55.170 o
17 3 4 182.824 190.496 2.521 5.887 o
17 3 5 24.046 23.375 0.933 88.792 o
17 3 6 3.220 3.702 0.725 171.435 o
17 3 7 75.690 76.786 1.280 28.667 o
17 3 8 8.478 8.784 0.754 153.848 o
17 3 9 98.454 102.931 1.687 16.552 o
17 3 10 7.242 8.070 0.675 192.435 o
17 3 11 31.524 32.765 0.804 99.026 o
17 3 12 77.187 78.463 1.300 27.668 o
17 3 13 0.368 0.893 1.012 88.305 o
17 3 14 21.870 21.499 0.903 96.302 o
17 3 15 20.081 17.827 0.993 83.562 o
17 3 16 25.953 25.559 1.062 69.473 o
17 3 17 51.016 52.130 1.697 25.328 o
17 3 18 5.958 4.536 1.151 67.877 o
17 4 1 2.128 1.231 0.804 139.849 o
17 4 2 32.975 34.026 1.012 68.759 o
17 4 3 41.124 40.596 1.062 57.729 o
17 4 4 11.037 10.432 0.774 143.635 o
17 4 5 27.235 27.594 0.883 92.673 o
17 4 6 21.476 20.894 0.824 113.494 o
17 4 7 1.682 1.697 0.834 130.075 o
17 4 8 2.865 2.333 0.754 158.543 o
17 4 9 0.024 0.526 0.467 415.915 o
17 4 10 30.584 31.505 0.903 84.892 o
17 4 11 0.198 1.012 1.151 68.279 o
17 4 12 0.069 0.496 0.486 382.654 o
17 4 13 13.980 13.549 0.814 127.011 o
17 4 14 6.882 6.491 0.873 116.815 o
17 4 15 3.133 1.737 0.814 136.260 o
17 4 16 0.005 0.883 0.754 159.065 o
17 4 17 0.034 0.685 0.794 143.558 o
17 4 18 21.134 22.402 1.628 32.658 o
17 4 19 3.193 3.355 0.814 136.076 o
17 5 1 117.077 117.035 2.491 9.233 o
17 5 2 218.985 218.715 3.792 3.359 o
17 5 3 26.126 25.013 1.231 53.596 o
17 5 4 157.652 159.915 2.213 7.882 o
17 5 5 22.241 21.201 1.003 80.048 o
17 5 6 44.595 43.128 1.340 39.252 o
17 5 7 44.744 45.063 1.072 53.975 o
17 5 8 0.003 0.476 0.486 382.662 o
17 5 9 124.165 126.931 2.045 10.923 o
17 5 10 15.961 15.018 0.883 107.171 o
17 5 11 16.534 16.427 0.983 87.287 o
17 5 12 45.846 45.827 1.072 53.227 o
17 5 13 28.810 29.311 0.993 75.085 o
17 5 14 72.916 75.138 1.816 19.165 o
17 5 15 1.707 2.055 0.705 181.946 o
17 5 16 8.115 9.032 1.052 80.421 o
17 5 17 17.233 18.938 0.973 87.939 o
17 5 18 8.417 7.256 1.052 80.541 o
17 6 1 66.469 67.833 1.638 23.465 o
17 6 2 263.585 278.985 5.112 2.008 o
17 6 3 21.826 20.596 1.350 46.597 o
17 6 4 0.289 1.310 1.439 43.698 o
17 6 5 9.211 9.211 0.844 123.311 o
17 6 6 1.214 2.392 0.834 130.088 o
17 6 7 0.615 0.923 0.675 198.643 o
17 6 8 57.507 60.518 1.558 27.208 o
17 6 9 6.147 5.112 0.744 160.778 o
17 6 10 19.431 18.611 0.973 86.829 o
17 6 11 1.143 1.390 0.715 177.101 o
17 6 12 21.265 21.777 0.804 118.020 o
17 6 13 5.640 5.807 0.794 141.649 o
17 6 14 7.930 7.127 0.794 140.138 o
17 6 15 0.139 0.605 0.625 231.480 o
17 6 16 15.480 15.752 1.350 47.999 o
17 6 17 0.187 0.705 0.784 147.211 o
17 6 18 7.987 7.692 1.062 79.106 o
17 7 1 62.822 64.905 2.581 11.727 o
17 7 2 11.733 12.169 1.519 38.630 o
17 7 3 30.733 29.648 1.390 41.655 o
17 7 4 58.624 61.342 1.370 32.256 o
17 7 5 11.363 10.909 0.794 136.424 o
17 7 6 66.288 67.843 1.578 24.718 o
17 7 7 92.436 94.653 1.568 19.105 o
17 7 8 31.394 31.445 0.873 88.581 o
17 7 9 165.223 172.600 1.886 8.277 o
17 7 10 41.035 42.393 1.052 58.073 o
17 7 11 44.108 43.604 1.092 53.284 o
17 7 12 92.070 89.610 2.015 14.494 o
17 7 13 0.029 0.824 0.933 103.981 o
17 7 14 3.516 3.673 0.685 191.619 o
17 7 15 62.372 61.203 2.204 15.437 o
17 7 16 4.712 5.221 0.923 105.458 o
17 7 17 43.431 41.222 1.806 24.192 o
17 8 1 5.280 4.754 0.804 138.573 o
17 8 2 3.089 1.092 0.744 162.889 o
17 8 3 25.374 25.628 1.161 59.602 o
17 8 4 19.988 18.790 0.834 113.738 o
17 8 5 99.260 102.742 1.588 17.513 o
17 8 6 1.366 1.896 0.794 143.420 o
17 8 7 1.993 1.221 0.695 187.203 o
17 8 8 83.097 86.067 1.221 27.051 o
17 8 9 13.034 11.752 0.645 197.660 o
17 8 10 14.533 14.283 0.695 168.395 o
17 8 11 0.072 0.516 0.457 434.188 o
17 8 12 22.456 22.055 0.854 105.325 o
17 8 13 2.375 2.481 0.705 181.707 o
17 8 14 19.900 19.762 1.141 64.364 o
17 8 15 0.582 0.427 0.467 415.793 o
17 8 16 15.374 15.742 0.794 130.516 o
17 8 17 1.081 0.506 0.596 255.072 o
17 9 1 97.800 101.730 1.449 19.350 o
17 9 2 56.398 57.371 1.211 39.172 o
17 9 3 0.398 1.102 1.241 58.799 o
17 9 4 100.368 99.973 1.330 20.545 o
17 9 5 10.600 10.174 0.715 167.806 o
17 9 6 154.885 164.242 2.283 7.695 o
17 9 7 10.878 10.640 0.665 191.430 o
17 9 8 0.021 1.003 1.132 70.697 o
17 9 9 45.938 44.219 0.864 70.398 o
17 9 10 61.968 63.406 1.320 32.724 o
17 9 11 25.164 24.487 1.122 63.691 o
17 9 12 48.261 44.904 1.846 22.677 o
17 9 13 0.253 0.496 0.536 315.056 o
17 9 14 37.396 34.502 1.082 59.597 o
17 9 15 10.977 10.025 0.685 181.447 o
17 9 16 0.011 0.337 0.427 496.906 o
17 9 17 33.980 32.497 1.628 30.746 o
17 10 1 0.164 0.318 0.347 749.963 o
17 10 2 1.543 1.906 0.685 192.686 o
17 10 3 9.292 8.645 0.685 184.480 o
17 10 4 38.604 38.155 0.854 81.056 o
17 10 5 2.240 1.926 0.635 223.653 o
17 10 6 14.572 14.313 0.675 177.271 o
17 10 7 0.095 0.288 0.318 897.204 o
17 10 8 11.225 10.442 0.586 241.710 o
17 10 9 22.525 20.100 0.814 115.132 o
17 10 10 9.880 9.300 0.933 101.123 o
17 10 11 0.003 0.754 0.883 115.993 o
17 10 12 2.105 1.945 0.814 136.417 o
17 10 13 26.848 27.673 0.893 91.334 o
17 10 14 0.259 0.794 0.764 154.953 o
17 10 15 5.850 5.727 1.012 87.555 o
17 10 16 4.630 4.377 0.834 129.207 o
17 11 1 173.441 175.687 2.104 7.305 o
17 11 2 66.547 67.873 1.300 31.557 o
17 11 3 3.113 1.876 0.903 110.693 o
17 11 4 23.121 22.819 1.112 65.837 o
17 11 5 20.019 18.194 1.012 80.542 o
17 11 6 11.392 10.482 0.933 100.267 o
17 11 7 82.876 85.064 1.350 24.754 o
17 11 8 4.422 4.159 0.893 112.735 o
17 11 9 28.348 28.358 0.993 75.676 o
17 11 10 4.169 3.960 0.814 135.741 o
17 11 11 14.223 14.790 0.725 156.196 o
17 11 12 20.425 18.154 1.092 69.974 o
17 11 13 7.994 5.539 2.720 12.216 o
17 11 14 22.724 23.028 2.918 10.462 o
17 11 15 35.297 35.544 1.102 58.688 o
17 12 1 1.145 1.112 0.735 167.681 o
17 12 2 8.622 8.248 0.754 153.945 o
17 12 3 31.487 32.199 0.883 86.662 o
17 12 4 53.066 52.130 1.082 47.619 o
17 12 5 5.149 5.032 0.715 174.890 o
17 12 6 4.939 3.891 0.665 202.151 o
17 12 7 28.301 27.892 0.913 86.866 o
17 12 8 2.651 1.459 0.615 238.183 o
17 12 9 0.006 0.476 0.496 367.509 o
17 12 10 10.930 9.300 0.824 128.030 o
17 12 11 5.996 5.310 0.705 179.116 o
17 12 12 2.297 1.608 0.705 181.854 o
17 12 13 5.404 5.757 0.993 91.139 o
17 12 14 27.646 25.420 1.251 51.605 o
17 13 1 38.731 36.577 1.896 22.782 o
17 13 2 54.222 55.803 1.608 26.843 o
17 13 3 2.663 3.782 1.211 61.629 o
17 13 4 74.205 77.808 1.548 23.270 o
17 13 5 0.062 0.903 1.022 86.603 o
17 13 6 52.021 55.396 1.409 33.183 o
17 13 7 46.258 44.745 1.707 26.131 o
17 13 8 0.090 0.784 0.893 113.428 o
17 13 9 49.785 48.249 1.112 48.328 o
17 13 10 9.083 8.903 0.735 161.394 o
17 13 11 0.046 0.516 0.615 239.014 o
17 13 12 31.294 28.259 0.923 82.835 o
17 13 13 8.061 6.094 0.754 155.148 o
17 14 1 1.615 1.548 0.913 108.467 o
17 14 2 67.103 70.334 1.459 27.029 o
17 14 3 1.399 1.032 0.764 154.853 o
17 14 4 12.039 11.534 0.913 103.944 o
17 14 5 17.577 16.298 1.032 79.209 o
17 14 6 8.116 8.655 1.141 68.524 o
17 14 7 9.404 8.774 1.221 59.840 o
17 14 8 10.259 10.879 0.993 89.275 o
17 14 9 0.193 0.605 0.546 303.706 o
17 14 10 19.389 18.333 1.062 74.010 o
17 14 11 9.661 8.516 2.333 16.569 o
17 14 12 0.428 0.735 0.873 118.635 o
17 15 1 20.564 21.331 0.963 86.977 o
17 15 2 8.155 9.023 0.983 91.963 o
17 15 3 37.588 36.418 1.102 57.399 o
17 15 4 2.039 1.687 0.893 113.294 o
17 15 5 1.592 1.757 0.844 127.042 o
17 15 6 27.891 27.494 1.122 61.990 o
17 15 7 63.624 59.813 1.945 18.838 o
17 15 8 5.081 4.903 0.784 145.652 o
17 15 9 84.127 81.223 4.000 5.081 o
17 15 10 6.086 5.102 0.873 117.308 o
17 16 1 10.972 12.050 0.993 88.841 o
17 16 2 12.077 11.990 1.022 83.560 o
17 16 3 0.297 0.764 0.844 127.160 o
17 16 4 1.583 0.864 0.635 224.053 o
17 16 5 8.423 7.226 0.725 167.038 o
17 16 6 0.139 0.417 0.397 574.197 o
17 16 7 11.066 9.916 0.576 250.489 o
17 16 8 9.380 7.960 0.764 149.633 o
17 16 9 11.007 10.015 0.804 133.845 o
17 17 1 32.159 30.353 1.916 23.026 o
17 17 2 18.585 19.941 0.804 122.076 o
17 17 3 1.360 0.596 0.665 204.529 o
17 17 4 71.106 68.160 1.409 27.622 o
17 17 5 1.620 2.094 0.506 352.107 o
17 17 6 31.518 29.073 1.668 29.894 o
17 18 1 4.906 4.675 0.506 345.009 o
17 18 2 1.164 0.417 0.476 398.398 o
18 0 0 20.690 19.345 2.084 20.331 o
18 0 2 17.493 18.660 1.261 54.108 o
18 0 4 0.920 0.903 0.824 133.329 o
18 0 6 2.801 4.030 1.122 71.801 o
18 0 8 13.942 14.035 1.112 70.330 o
18 0 10 32.819 31.812 1.767 26.636 o
18 0 12 1.107 1.003 0.744 163.253 o
18 0 14 2.973 1.032 0.744 162.924 o
18 1 0 81.784 82.861 1.945 16.293 o
18 1 1 47.299 47.862 1.687 26.321 o
18 1 2 59.891 62.086 1.588 25.962 o
18 1 3 166.750 173.642 2.819 5.860 o
18 1 4 11.839 10.730 0.873 113.510 o
18 1 5 42.648 44.309 1.251 44.071 o
18 1 6 8.487 6.859 1.032 83.648 o
18 1 7 30.530 28.854 0.923 83.209 o
18 1 8 187.591 195.588 2.640 5.496 o
18 1 9 0.096 0.973 1.122 71.953 o
18 1 10 152.418 158.595 2.620 6.894 o
18 1 11 116.699 123.239 1.926 12.204 o
18 1 12 13.372 13.707 0.665 184.745 o
18 1 13 24.143 23.802 0.764 123.044 o
18 1 14 28.142 27.227 0.764 114.946 o
18 1 15 5.931 4.367 2.779 11.708 o
18 2 0 120.286 121.581 2.303 9.917 o
18 2 1 43.340 42.075 1.092 54.025 o
18 2 2 1.622 0.556 0.526 326.594 o
18 2 3 3.097 2.372 0.754 158.476 o
18 2 4 28.321 26.422 0.883 92.218 o
18 2 5 0.253 0.923 1.072 78.768 o
18 2 6 29.788 28.656 1.211 53.455 o
18 2 7 0.057 0.427 0.447 453.708 o
18 2 8 2.818 2.878 0.705 181.492 o
18 2 9 49.804 51.237 1.231 41.553 o
18 2 10 40.154 39.902 0.883 75.322 o
18 2 11 3.224 3.196 0.625 229.899 o
18 2 12 5.062 4.834 0.596 250.611 o
18 2 13 1.271 0.715 0.526 326.725 o
18 2 14 0.101 0.794 0.903 110.949 o
18 2 15 4.665 2.551 2.293 17.205 o
18 3 0 341.969 350.947 6.025 1.340 o
18 3 1 38.701 36.755 1.340 41.608 o
18 3 2 63.036 66.424 1.459 28.204 o
18 3 3 107.739 112.360 1.737 14.715 o
18 3 4 54.137 53.986 1.181 41.851 o
18 3 5 52.468 55.108 1.092 46.683 o
18 3 6 14.092 14.531 0.735 152.724 o
18 3 7 39.475 38.502 1.032 61.667 o
18 3 8 18.040 16.914 0.754 139.058 o
18 3 9 0.445 0.556 0.486 382.574 o
18 3 10 100.123 101.233 2.074 13.017 o
18 3 11 54.239 53.838 1.340 35.306 o
18 3 12 0.407 0.288 0.308 955.728 o
18 3 13 61.029 62.136 1.866 20.244 o
18 3 14 2.641 2.124 0.784 146.838 o
18 3 15 29.733 29.400 1.568 33.654 o
18 3 16 19.574 19.286 1.320 49.134 o
18 3 17 2.059 1.241 0.923 106.127 o
18 4 0 32.606 31.991 1.757 26.924 o
18 4 1 4.102 3.464 2.055 21.422 o
18 4 2 45.408 47.187 2.084 18.473 o
18 4 3 23.946 20.715 1.003 79.246 o
18 4 4 21.982 22.482 1.092 68.532 o
18 4 5 1.121 0.596 0.536 314.831 o
18 4 6 101.163 101.859 2.134 12.481 o
18 4 7 18.201 16.785 0.953 91.392 o
18 4 8 2.220 0.705 0.625 231.038 o
18 4 9 2.194 1.628 0.844 126.981 o
18 4 10 9.993 7.901 0.814 132.121 o
18 4 11 8.241 7.286 0.794 139.907 o
18 4 12 67.786 70.553 1.350 29.570 o
18 4 13 3.242 3.027 1.052 81.578 o
18 4 14 0.445 0.377 0.397 574.078 o
18 4 15 4.054 2.660 0.973 95.328 o
18 4 16 33.689 33.678 1.052 64.437 o
18 4 17 1.165 0.596 0.605 246.754 o
18 5 0 321.546 337.239 7.385 1.096 o
18 5 1 12.512 13.450 1.241 57.199 o
18 5 2 61.942 63.138 1.677 23.611 o
18 5 3 46.975 47.942 1.737 25.114 o
18 5 4 12.737 13.400 1.092 73.227 o
18 5 5 24.130 23.534 1.270 51.302 o
18 5 6 38.652 39.862 1.280 44.377 o
18 5 7 77.508 80.836 1.806 18.528 o
18 5 8 51.983 51.971 1.499 30.628 o
18 5 9 4.634 4.745 0.794 142.270 o
18 5 10 45.033 46.026 1.340 38.756 o
18 5 11 138.825 145.979 2.303 8.591 o
18 5 12 19.276 17.410 1.092 70.530 o
18 5 13 23.806 25.053 0.933 88.355 o
18 5 14 6.339 6.015 1.042 82.563 o
18 5 15 2.762 2.571 0.933 103.756 o
18 5 16 58.835 59.912 1.816 21.456 o
18 5 17 9.365 8.387 1.003 88.188 o
18 6 0 0.983 1.251 1.052 81.750 o
18 6 1 2.207 1.826 1.022 86.511 o
18 6 2 18.137 16.119 1.151 64.393 o
18 6 3 2.772 2.094 1.022 86.465 o
18 6 4 15.602 13.221 1.032 80.595 o
18 6 5 1.530 1.340 0.784 147.085 o
18 6 6 15.100 13.588 0.844 117.907 o
18 6 7 0.462 1.062 1.181 64.877 o
18 6 8 26.074 25.688 0.893 92.871 o
18 6 9 12.525 9.231 1.112 71.270 o
18 6 10 1.211 1.568 0.645 217.225 o
18 6 11 1.133 1.400 0.695 187.358 o
18 6 12 4.678 4.020 0.744 161.818 o
18 6 13 4.132 4.437 0.695 185.700 o
18 6 14 2.469 0.963 0.784 146.977 o
18 6 15 7.446 7.732 0.893 111.349 o
18 6 16 7.253 5.697 0.774 148.078 o
18 6 17 0.362 0.397 0.427 496.816 o
18 7 0 65.650 64.518 2.839 9.864 o
18 7 1 15.811 15.028 1.052 77.339 o
18 7 2 24.813 26.035 1.082 67.681 o
18 7 3 59.591 60.180 1.181 38.795 o
18 7 4 1.343 1.171 0.754 158.950 o
18 7 5 134.354 136.390 2.799 7.173 o
18 7 6 0.110 1.082 1.241 58.801 o
18 7 7 56.495 57.441 1.132 42.549 o
18 7 8 98.336 100.469 1.350 20.587 o
18 7 9 19.439 18.670 0.715 149.051 o
18 7 10 114.974 119.785 1.469 15.812 o
18 7 11 60.087 61.838 1.151 39.498 o
18 7 12 15.838 14.750 0.744 146.704 o
18 7 13 50.017 46.731 1.320 38.180 o
18 7 14 14.772 15.236 1.747 29.104 o
18 7 15 6.662 6.075 0.844 125.239 o
18 7 16 0.314 0.556 0.615 238.995 o
18 8 0 0.892 1.310 0.983 93.718 o
18 8 1 9.711 9.549 0.794 138.197 o
18 8 2 3.894 2.571 0.784 146.474 o
18 8 3 16.061 14.998 0.804 127.289 o
18 8 4 4.117 2.710 0.735 166.707 o
18 8 5 6.224 4.496 0.754 156.765 o
18 8 6 9.248 8.318 0.685 184.727 o
18 8 7 10.437 9.509 0.655 198.477 o
18 8 8 0.640 0.437 0.407 546.294 o
18 8 9 0.005 0.903 1.012 88.310 o
18 8 10 2.505 1.975 0.665 204.021 o
18 8 11 18.134 16.030 0.923 97.139 o
18 8 12 9.638 8.616 1.052 80.130 o
18 8 13 6.828 6.889 0.973 94.440 o
18 8 14 1.065 0.486 0.496 367.221 o
18 8 15 11.815 10.482 0.913 104.309 o
18 8 16 9.920 7.057 1.052 80.243 o
18 9 0 79.772 79.555 1.658 20.504 o
18 9 1 69.227 68.428 1.638 23.031 o
18 9 2 46.521 45.043 0.993 58.732 o
18 9 3 114.528 114.951 1.995 12.181 o
18 9 4 18.418 17.608 1.042 77.194 o
18 9 5 3.728 3.087 0.685 191.659 o
18 9 6 36.520 36.577 0.883 80.051 o
18 9 7 6.250 5.231 0.625 226.190 o
18 9 8 157.305 165.533 2.094 8.148 o
18 9 9 0.389 0.814 0.913 108.544 o
18 9 10 33.524 31.912 0.834 92.298 o
18 9 11 32.911 31.346 1.052 65.485 o
18 9 12 1.445 1.400 0.893 113.356 o
18 9 13 14.068 12.675 0.844 119.046 o
18 9 14 19.244 17.509 1.290 51.536 o
18 9 15 7.872 7.732 0.933 102.099 o
18 10 0 129.122 129.184 3.226 6.123 o
18 10 1 2.375 1.598 0.645 216.855 o
18 10 2 2.653 1.161 0.635 223.640 o
18 10 3 5.635 5.052 0.645 213.483 o
18 10 4 22.378 21.122 0.735 135.905 o
18 10 5 0.652 0.665 0.506 353.092 o
18 10 6 38.508 38.105 1.042 61.467 o
18 10 7 8.529 7.603 0.735 162.446 o
18 10 8 12.613 10.075 0.655 194.460 o
18 10 9 6.959 3.017 1.409 45.375 o
18 10 10 42.608 41.718 1.141 51.061 o
18 10 11 1.079 0.417 0.417 520.281 o
18 10 12 15.391 12.189 0.893 106.262 o
18 10 13 0.592 0.476 0.556 292.908 o
18 10 14 0.377 1.419 0.834 130.189 o
18 10 15 0.190 0.893 1.022 86.602 o
18 11 0 152.297 157.473 2.452 7.397 o
18 11 1 27.140 25.956 1.171 58.043 o
18 11 2 10.890 9.092 0.824 128.125 o
18 11 3 77.337 78.424 1.826 18.398 o
18 11 4 13.411 14.621 1.201 60.649 o
18 11 5 59.238 59.555 1.459 29.648 o
18 11 6 1.831 2.243 0.764 154.697 o
18 11 7 6.039 6.343 0.784 144.888 o
18 11 8 18.840 20.060 0.864 107.389 o
18 11 9 1.040 0.566 0.506 352.966 o
18 11 10 27.194 23.425 1.251 52.003 o
18 11 11 1.263 1.409 0.725 172.266 o
18 11 12 0.281 0.467 0.467 415.875 o
18 11 13 76.195 73.123 3.176 7.823 o
18 11 14 2.309 1.330 1.350 49.647 o
18 12 0 56.393 57.967 1.509 28.953 o
18 12 1 2.629 2.223 0.764 154.535 o
18 12 2 0.156 0.447 0.447 453.689 o
18 12 3 20.805 19.296 0.814 117.464 o
18 12 4 3.350 3.702 0.665 203.227 o
18 12 5 0.698 0.476 0.476 398.604 o
18 12 6 8.031 7.186 0.596 244.362 o
18 12 7 11.004 12.278 1.072 76.490 o
18 12 8 10.623 11.345 1.003 87.376 o
18 12 9 2.791 0.913 0.665 204.110 o
18 12 10 28.895 28.100 1.290 48.146 o
18 12 11 0.495 0.437 0.407 546.382 o
18 12 12 0.955 2.610 0.784 147.077 o
18 12 13 1.947 1.578 1.499 40.281 o
18 13 0 83.856 87.139 3.990 5.081 o
18 13 1 3.216 2.372 0.933 103.714 o
18 13 2 41.791 43.773 1.191 47.852 o
18 13 3 0.641 1.032 0.744 163.296 o
18 13 4 1.003 0.615 0.566 282.617 o
18 13 5 15.854 14.918 1.112 69.672 o
18 13 6 40.525 39.931 1.102 55.172 o
18 13 7 58.566 60.934 1.390 31.699 o
18 13 8 51.280 47.257 1.618 27.664 o
18 13 9 0.807 0.764 0.754 159.026 o
18 13 10 16.182 12.636 1.112 69.906 o
18 13 11 45.267 48.090 3.633 6.580 o
18 13 12 16.837 15.276 2.313 16.706 o
18 14 0 2.835 1.022 1.181 64.822 o
18 14 1 12.468 12.745 0.873 112.539 o
18 14 2 0.011 0.506 0.486 382.660 o
18 14 3 0.004 0.983 0.675 198.689 o
18 14 4 0.785 0.675 0.546 303.585 o
18 14 5 0.166 0.486 0.476 398.749 o
18 14 6 0.752 0.923 0.665 204.598 o
18 14 7 1.074 0.735 0.605 246.759 o
18 14 8 0.004 0.556 0.496 367.505 o
18 14 9 4.396 4.040 0.754 157.741 o
18 14 10 3.667 3.702 0.735 166.689 o
18 15 0 34.873 32.577 2.620 12.622 o
18 15 1 0.057 0.377 0.387 604.046 o
18 15 2 2.317 1.161 0.655 210.447 o
18 15 3 19.917 18.541 1.618 33.317 o
18 15 4 0.160 0.427 0.437 474.545 o
18 15 5 111.985 107.268 3.256 6.560 o
18 15 6 0.129 0.268 0.288 1092.400 o
18 15 7 24.872 22.651 1.529 36.363 o
18 15 8 25.397 26.601 1.122 63.182 o
18 16 0 8.993 8.348 0.883 113.065 o
18 16 1 1.646 2.372 0.903 110.825 o
18 16 2 10.585 11.256 0.824 127.607 o
18 16 3 0.068 0.417 0.387 604.039 o
18 16 4 12.651 12.080 0.774 141.405 o
18 16 5 1.112 0.744 0.506 352.894 o
18 16 6 23.587 21.162 1.757 28.088 o
18 17 0 34.714 31.147 1.092 60.871 o
18 17 1 27.253 24.695 1.797 26.541 o
19 0 2 123.196 132.629 2.670 7.998 o
19 0 4 23.925 24.705 1.469 39.161 o
19 0 6 12.230 11.256 1.082 74.951 o
19 0 8 6.738 6.571 0.993 90.800 o
19 0 10 32.027 33.331 1.132 58.140 o
19 0 12 0.293 0.576 0.566 282.759 o
19 1 1 244.135 258.468 3.504 3.172 o
19 1 2 12.603 12.794 0.844 120.066 o
19 1 3 1.073 0.536 0.506 352.959 o
19 1 4 25.023 23.872 0.873 98.149 o
19 1 5 9.041 9.122 0.774 145.770 o
19 1 6 179.640 183.479 2.601 5.896 o
19 1 7 146.207 154.108 2.124 8.766 o
19 1 8 13.346 12.774 0.854 116.940 o
19 1 9 50.264 49.043 1.380 35.416 o
19 1 10 56.894 57.957 1.112 43.187 o
19 1 11 0.257 0.844 0.596 255.183 o
19 1 12 56.219 54.066 1.003 49.916 o
19 1 13 0.306 0.645 0.596 255.188 o
19 2 1 0.296 0.943 0.685 192.956 o
19 2 2 6.736 6.730 0.754 155.813 o
19 2 3 7.395 7.563 0.735 163.374 o
19 2 4 2.713 2.759 0.705 181.551 o
19 2 5 9.114 8.774 0.744 157.306 o
19 2 6 1.871 1.221 0.645 217.092 o
19 2 7 32.597 30.155 0.854 91.087 o
19 2 8 1.357 0.447 0.457 433.609 o
19 2 9 17.605 16.814 0.814 122.097 o
19 2 10 1.868 0.963 0.576 272.597 o
19 2 11 13.241 12.477 0.993 87.929 o
19 2 12 0.107 0.804 0.913 108.550 o
19 2 13 2.055 2.888 0.864 121.158 o
19 3 1 86.338 88.310 1.479 21.689 o
19 3 2 203.870 210.338 2.432 5.308 o
19 3 3 10.100 8.308 0.754 152.711 o
19 3 4 12.889 11.464 0.784 138.133 o
19 3 5 1.279 0.665 0.596 255.004 o
19 3 6 38.176 38.830 1.092 57.328 o
19 3 7 35.257 35.386 1.300 44.862 o
19 3 8 0.072 0.873 1.022 86.603 o
19 3 9 82.729 83.347 1.866 17.120 o
19 3 10 2.431 0.883 0.675 198.283 o
19 3 11 43.439 44.398 2.273 15.967 o
19 3 12 9.816 9.896 0.784 141.373 o
19 3 13 0.008 0.655 0.764 154.963 o
19 3 14 100.774 96.975 4.566 3.861 o
19 3 15 36.254 35.534 4.625 4.165 o
19 3 16 2.521 1.112 0.834 130.009 o
19 4 1 4.059 4.923 1.409 45.453 o
19 4 2 3.840 2.859 1.012 88.034 o
19 4 3 0.734 0.536 0.556 292.873 o
19 4 4 3.951 2.660 0.864 120.862 o
19 4 5 3.826 3.643 0.814 135.881 o
19 4 6 0.148 1.022 1.151 68.279 o
19 4 7 0.241 0.675 0.586 263.916 o
19 4 8 22.944 21.767 1.042 74.217 o
19 4 9 1.305 2.690 0.804 139.862 o
19 4 10 6.748 7.395 0.754 155.592 o
19 4 11 0.607 1.261 1.419 44.927 o
19 4 12 17.295 16.298 0.824 120.017 o
19 4 13 7.842 7.315 0.814 133.535 o
19 4 14 5.040 2.779 0.973 95.183 o
19 4 15 2.670 0.655 0.596 254.470 o
19 4 16 0.206 0.467 0.496 367.485 o
19 5 1 32.916 32.725 1.231 50.342 o
19 5 2 78.071 79.506 1.648 20.885 o
19 5 3 0.293 0.496 0.516 339.748 o
19 5 4 109.113 111.497 1.886 13.456 o
19 5 5 43.296 42.115 1.092 54.036 o
19 5 6 5.572 4.864 0.784 145.452 o
19 5 7 47.480 45.847 1.251 42.254 o
19 5 8 7.510 7.305 0.744 159.167 o
19 5 9 103.839 104.390 1.608 16.684 o
19 5 10 0.116 0.675 0.596 255.204 o
19 5 11 18.093 17.797 0.744 141.624 o
19 5 12 49.463 49.391 0.913 61.354 o
19 5 13 0.492 0.764 0.864 121.375 o
19 5 14 56.683 54.463 1.677 24.901 o
19 5 15 43.834 44.477 2.055 19.134 o
19 5 16 24.617 25.668 1.003 77.459 o
19 6 1 0.546 0.705 0.655 210.881 o
19 6 2 12.591 12.407 1.400 45.263 o
19 6 3 6.795 5.866 0.973 94.565 o
19 6 4 25.902 24.686 1.062 69.708 o
19 6 5 4.052 3.107 0.824 132.655 o
19 6 6 0.792 0.615 0.536 314.934 o
19 6 7 9.053 8.278 0.715 170.462 o
19 6 8 50.742 50.502 1.201 42.778 o
19 6 9 8.229 7.454 0.715 171.633 o
19 6 10 7.784 6.482 0.804 137.034 o
19 6 11 2.606 2.928 0.625 230.355 o
19 6 12 8.927 7.385 0.973 93.826 o
19 6 13 0.557 0.417 0.457 434.072 o
19 6 14 2.839 2.104 0.804 139.658 o
19 6 15 1.269 1.151 0.735 167.663 o
19 6 16 8.421 6.908 0.615 229.072 o
19 7 1 105.408 109.928 1.737 15.043 o
19 7 2 20.854 18.363 0.993 83.013 o
19 7 3 65.245 63.763 1.290 32.733 o
19 7 4 10.589 9.876 0.913 105.012 o
19 7 5 57.652 60.260 1.201 38.663 o
19 7 6 107.413 108.310 1.409 17.991 o
19 7 7 96.472 98.136 1.936 14.560 o
19 7 8 5.218 5.161 0.665 201.446 o
19 7 9 90.791 92.112 1.519 20.157 o
19 7 10 44.442 45.599 1.022 57.560 o
19 7 11 2.480 1.767 0.973 95.535 o
19 7 12 30.300 31.941 1.896 23.549 o
19 7 13 41.916 43.366 1.241 45.008 o
19 7 14 12.709 10.770 0.744 152.811 o
19 7 15 2.130 1.241 0.556 292.150 o
19 8 1 13.091 11.494 0.953 95.349 o
19 8 2 59.318 59.743 1.390 31.663 o
19 8 3 3.578 2.233 0.744 162.588 o
19 8 4 5.358 5.211 0.735 165.517 o
19 8 5 7.238 6.144 0.715 173.037 o
19 8 6 1.940 1.628 0.705 181.941 o
19 8 7 0.043 0.804 0.625 231.480 o
19 8 8 6.531 6.035 0.615 232.492 o
19 8 9 3.492 3.504 0.566 279.988 o
19 8 10 11.130 10.630 0.873 113.935 o
19 8 11 2.761 1.548 0.883 115.779 o
19 8 12 1.057 1.022 0.735 167.697 o
19 8 13 18.645 17.251 1.241 55.666 o
19 8 14 13.508 10.660 0.715 163.949 o
19 9 1 139.167 142.068 1.846 10.572 o
19 9 2 0.078 0.516 0.546 303.721 o
19 9 3 1.738 0.844 0.605 246.556 o
19 9 4 125.074 124.837 1.558 13.864 o
19 9 5 32.650 33.192 0.893 83.746 o
19 9 6 37.658 36.755 0.893 77.748 o
19 9 7 25.714 24.398 0.715 133.433 o
19 9 8 16.740 16.149 0.873 108.438 o
19 9 9 9.111 8.209 0.764 149.745 o
19 9 10 18.706 18.303 1.012 81.146 o
19 9 11 1.480 1.638 0.794 143.422 o
19 9 12 82.939 80.617 2.601 10.606 o
19 9 13 0.127 0.546 0.635 224.305 o
19 9 14 7.589 5.390 2.213 18.430 o
19 10 1 0.291 0.407 0.387 603.960 o
19 10 2 4.498 3.950 0.605 243.673 o
19 10 3 2.815 2.571 0.586 262.446 o
19 10 4 2.440 2.551 0.764 154.541 o
19 10 5 4.459 3.613 0.774 149.874 o
19 10 6 2.472 1.886 0.923 106.062 o
19 10 7 0.674 1.816 0.873 118.601 o
19 10 8 5.006 4.099 0.675 196.201 o
19 10 9 4.304 4.169 0.695 185.678 o
19 10 10 0.534 0.397 0.377 636.006 o
19 10 11 0.624 0.754 0.615 238.947 o
19 10 12 0.410 0.437 0.427 496.790 o
19 10 13 0.021 0.883 1.022 86.603 o
19 11 1 56.980 56.706 1.687 24.487 o
19 11 2 41.795 43.396 0.973 63.907 o
19 11 3 27.379 28.656 1.270 49.817 o
19 11 4 37.339 37.271 1.032 63.253 o
19 11 5 38.021 37.698 1.231 47.841 o
19 11 6 2.399 2.402 0.705 181.712 o
19 11 7 6.921 7.385 0.605 238.379 o
19 11 8 1.877 1.469 0.963 97.567 o
19 11 9 32.398 32.388 1.181 54.185 o
19 11 10 3.532 2.025 0.605 245.310 o
19 11 11 55.541 44.170 2.938 9.697 o
19 11 12 20.612 18.720 2.869 10.863 o
19 12 1 9.688 7.871 0.496 337.823 o
19 12 2 3.370 2.422 1.003 89.851 o
19 12 3 6.331 6.323 0.893 111.957 o
19 12 4 10.670 10.214 0.784 140.581 o
19 12 5 1.678 1.727 0.695 187.217 o
19 12 6 4.584 3.663 0.754 157.741 o
19 12 7 0.106 0.496 0.536 315.072 o
19 12 8 10.649 8.844 1.558 36.873 o
19 12 9 2.464 1.489 0.774 150.717 o
19 12 10 0.035 0.437 0.417 520.838 o
19 12 11 2.442 2.551 1.975 23.192 o
19 13 1 1.055 1.330 0.744 163.240 o
19 13 2 13.634 13.340 0.784 136.541 o
19 13 3 26.065 26.552 0.913 89.234 o
19 13 4 87.961 85.322 2.114 14.012 o
19 13 5 6.837 6.094 0.923 104.830 o
19 13 6 11.411 11.663 0.824 126.888 o
19 13 7 1.073 0.437 0.467 415.562 o
19 13 8 4.480 5.380 1.042 82.880 o
19 13 9 62.607 51.892 4.665 3.992 o
19 14 1 4.205 3.504 0.625 229.068 o
19 14 2 2.295 2.144 0.615 238.190 o
19 14 3 0.467 0.407 0.387 603.863 o
19 14 4 28.468 28.715 1.360 43.877 o
19 14 5 0.698 0.496 0.427 496.631 o
19 14 6 0.003 0.536 0.625 231.488 o
19 14 7 2.839 2.869 0.725 171.718 o
19 14 8 30.835 25.777 2.769 11.470 o
19 15 1 39.559 37.936 1.330 41.741 o
19 15 2 3.416 4.149 0.615 236.822 o
19 15 3 35.159 32.060 0.715 110.879 o
19 15 4 36.819 34.373 2.065 19.667 o
19 15 5 9.831 9.956 0.665 193.486 o
20 0 0 12.064 13.459 1.727 29.934 o
20 0 2 2.188 2.908 1.052 81.659 o
20 0 4 17.119 20.229 1.112 68.454 o
20 0 6 2.171 1.687 1.003 89.974 o
20 0 8 6.663 5.876 0.873 116.998 o
20 0 10 21.150 18.015 1.012 80.029 o
20 1 0 12.445 10.174 1.211 60.257 o
20 1 1 0.195 0.476 0.476 398.745 o
20 1 2 88.640 89.779 1.588 19.670 o
20 1 3 150.302 152.401 2.432 7.608 o
20 1 4 16.642 15.028 0.754 142.078 o
20 1 5 112.850 115.040 1.846 13.323 o
20 1 6 71.767 72.766 1.330 28.889 o
20 1 7 4.003 3.166 0.625 229.358 o
20 1 8 94.224 96.072 1.429 20.556 o
20 1 9 3.044 2.561 0.665 203.673 o
20 1 10 41.046 38.770 1.300 42.765 o
20 1 11 23.197 19.544 1.012 78.590 o
20 2 0 0.368 0.794 0.735 167.765 o
20 2 1 4.135 3.494 0.705 180.796 o
20 2 2 1.337 0.754 0.576 272.844 o
20 2 3 25.703 24.844 0.834 104.683 o
20 2 4 0.000 0.347 0.357 708.929 o
20 2 5 0.008 0.873 0.993 91.878 o
20 2 6 0.826 0.447 0.427 496.566 o
20 2 7 0.133 0.506 0.447 453.688 o
20 2 8 1.250 1.102 0.615 238.783 o
20 2 9 0.193 0.427 0.417 520.803 o
20 2 10 0.678 0.774 0.864 121.368 o
20 2 11 33.997 30.591 1.310 45.259 o
20 3 0 41.836 41.202 1.797 24.582 o
20 3 1 0.733 0.506 0.467 415.717 o
20 3 2 106.038 106.812 1.737 15.130 o
20 3 3 4.437 3.593 0.834 129.371 o
20 3 4 4.643 4.606 0.645 214.566 o
20 3 5 42.574 42.403 1.429 35.959 o
20 3 6 92.681 95.576 1.906 15.256 o
20 3 7 43.653 45.510 1.280 42.026 o
20 3 8 2.050 1.538 0.993 91.793 o
20 3 9 16.792 19.187 1.241 55.856 o
20 3 10 27.854 26.661 1.300 47.931 o
20 3 12 8.826 7.018 2.878 10.902 o
20 3 13 108.899 94.682 4.288 4.263 o
20 3 14 2.749 1.211 0.903 110.774 o
20 4 0 6.001 5.906 1.161 66.657 o
20 4 1 1.191 0.486 0.506 352.917 o
20 4 2 0.243 0.794 0.774 151.007 o
20 4 3 0.041 0.417 0.447 453.711 o
20 4 4 4.098 3.821 0.873 117.995 o
20 4 5 4.252 3.057 0.883 115.419 o
20 4 6 20.943 20.149 0.963 87.105 o
20 4 7 0.026 0.367 0.407 546.561 o
20 4 8 2.608 3.077 1.052 81.625 o
20 4 9 11.808 10.601 0.993 88.802 o
20 4 10 47.060 45.272 1.340 38.321 o
20 4 11 1.779 1.648 1.727 30.339 o
20 4 12 0.910 0.665 0.754 159.021 o
20 4 13 0.136 0.556 0.605 246.909 o
20 4 14 1.715 1.916 1.022 86.537 o
20 5 0 225.788 238.477 7.454 1.303 o
20 5 1 37.578 35.902 1.171 52.279 o
20 5 2 51.092 52.011 1.886 21.299 o
20 5 3 2.763 1.558 0.844 126.908 o
20 5 4 6.700 6.194 0.844 125.200 o
20 5 5 79.440 82.622 1.439 23.997 o
20 5 6 60.328 61.858 1.459 29.197 o
20 5 7 20.168 21.261 1.360 46.189 o
20 5 8 51.279 51.058 1.588 28.197 o
20 5 9 13.333 13.976 0.744 150.280 o
20 5 10 8.452 7.097 0.764 150.634 o
20 5 11 30.973 30.710 1.042 67.727 o
20 5 12 8.088 5.419 1.846 26.452 o
20 5 13 61.735 62.086 1.598 25.443 o
20 5 14 7.385 7.484 0.983 92.364 o
20 6 0 2.808 1.092 1.201 62.698 o
20 6 1 13.389 11.901 1.290 52.979 o
20 6 2 2.112 2.511 1.003 89.951 o
20 6 3 19.390 17.201 0.923 95.942 o
20 6 4 11.658 11.216 0.804 132.890 o
20 6 5 0.069 0.953 1.062 80.249 o
20 6 6 0.051 0.357 0.397 574.226 o
20 6 7 0.002 0.397 0.397 574.231 o
20 6 8 5.313 5.499 0.586 258.237 o
20 6 9 0.386 0.804 0.893 113.422 o
20 6 10 4.712 4.496 0.754 157.507 o
20 6 11 6.484 4.486 0.804 138.141 o
20 6 12 3.846 3.663 0.864 120.781 o
20 6 13 0.385 0.417 0.437 474.483 o
20 6 14 0.017 0.476 0.486 382.661 o
20 7 0 0.168 0.814 0.953 99.692 o
20 7 1 26.222 23.991 0.913 90.137 o
20 7 2 51.447 53.063 1.072 48.708 o
20 7 3 46.804 45.450 1.419 35.105 o
20 7 4 17.104 16.586 0.923 97.613 o
20 7 5 81.558 83.923 1.668 19.849 o
20 7 6 38.769 40.071 1.032 61.622 o
20 7 7 28.607 27.504 0.744 118.563 o
20 7 8 34.077 34.224 0.754 103.487 o
20 7 9 31.252 30.631 0.993 73.109 o
20 7 10 24.946 23.365 1.191 57.466 o
20 7 11 20.440 19.157 1.191 59.404 o
20 7 12 0.159 0.596 0.675 198.691 o
20 7 13 21.215 20.110 1.806 26.801 o
20 8 0 30.957 30.184 1.320 45.486 o
20 8 1 3.327 1.955 0.754 158.470 o
20 8 2 0.009 0.873 0.983 93.743 o
20 8 3 1.759 1.082 0.665 204.392 o
20 8 4 6.314 3.950 0.893 112.304 o
20 8 5 4.161 3.206 0.665 202.900 o
20 8 6 0.031 0.367 0.367 671.118 o
20 8 7 2.838 2.710 0.893 113.141 o
20 8 8 0.197 0.735 0.596 255.195 o
20 8 9 12.041 10.432 0.685 179.678 o
20 8 10 0.267 0.476 0.506 353.207 o
20 8 11 9.031 7.534 0.844 123.845 o
20 8 12 0.373 0.566 0.467 415.838 o
20 9 0 124.010 126.256 3.911 4.671 o
20 9 1 15.241 12.814 0.655 187.094 o
20 9 2 19.983 16.973 0.695 156.802 o
20 9 3 131.947 131.100 2.869 7.084 o
20 9 4 4.051 3.851 0.784 146.229 o
20 9 5 55.628 58.394 1.320 35.058 o
20 9 6 19.925 19.584 1.201 58.572 o
20 9 7 13.646 13.301 0.864 114.041 o
20 9 8 135.169 140.530 3.087 6.264 o
20 9 9 15.377 14.263 1.499 39.263 o
20 9 10 11.993 9.439 0.774 143.233 o
20 9 11 1.173 0.754 0.744 163.259 o
20 10 0 4.814 5.608 1.003 89.467 o
20 10 1 2.446 2.878 0.754 158.581 o
20 10 2 1.482 1.687 0.744 163.156 o
20 10 3 0.455 0.586 0.516 339.709 o
20 10 4 4.646 3.911 0.754 157.663 o
20 10 5 0.620 0.695 0.576 273.037 o
20 10 6 0.884 0.506 0.467 415.646 o
20 10 7 10.044 9.092 0.675 188.431 o
20 10 8 0.578 0.248 0.268 1259.340 o
20 10 9 1.305 0.516 0.576 272.892 o
20 10 10 0.713 0.804 0.695 187.453 o
20 11 0 16.677 15.147 1.171 62.844 o
20 11 1 21.842 20.447 0.923 93.124 o
20 11 2 11.255 11.226 0.804 133.200 o
20 11 3 6.754 6.422 0.566 272.918 o
20 11 4 1.022 1.112 0.556 292.709 o
20 11 5 9.208 7.286 1.132 69.651 o
20 11 6 10.362 8.854 1.390 46.266 o
20 11 7 46.571 48.676 1.320 38.863 o
20 11 8 9.487 8.735 1.330 50.530 o
20 11 9 3.851 2.233 0.735 166.896 o
20 12 0 2.163 1.707 0.943 101.684 o
20 12 1 0.692 0.516 0.467 415.733 o
20 12 2 0.738 1.003 0.586 263.809 o
20 12 3 0.434 0.437 0.447 453.614 o
20 12 4 2.880 2.402 0.625 230.349 o
20 12 5 10.690 8.665 0.923 103.048 o
20 12 6 1.133 0.913 0.705 182.157 o
20 12 7 0.581 0.387 0.407 546.347 o
20 12 8 10.142 8.179 0.655 199.922 o
20 13 0 129.947 132.708 1.955 10.882 o
20 13 1 1.446 0.824 0.665 204.491 o
20 13 2 17.352 16.318 0.993 85.306 o
20 13 3 1.910 2.323 0.546 302.618 o
20 13 4 0.828 0.625 0.596 255.112 o
20 13 5 34.469 34.790 2.730 11.658 o
20 13 6 13.482 12.040 0.963 93.191 o
20 14 0 7.043 4.020 0.864 119.853 o
20 14 1 6.633 6.442 0.655 205.503 o
20 14 2 0.491 0.754 0.605 246.863 o
20 14 3 1.356 1.122 0.715 177.089 o
20 14 4 2.741 2.978 0.685 192.129 o
21 0 2 38.085 37.887 1.767 25.856 o
21 0 4 0.170 0.963 0.764 154.954 o
21 0 6 6.583 6.482 0.854 122.339 o
21 0 8 11.336 9.747 0.834 124.716 o
21 1 1 115.283 117.174 2.561 8.976 o
21 1 2 0.626 0.467 0.427 496.681 o
21 1 3 24.868 22.879 1.082 68.354 o
21 1 4 48.576 48.309 1.280 40.115 o
21 1 5 64.239 63.495 1.330 31.831 o
21 1 6 69.677 68.280 1.479 26.280 o
21 1 7 127.781 126.911 2.154 10.165 o
21 1 8 2.018 1.469 0.844 127.012 o
21 1 13 0.441 1.032 1.082 77.326 o
21 2 1 1.415 1.936 0.615 238.604 o
21 2 2 12.779 10.492 0.854 118.087 o
21 2 3 0.033 0.893 1.003 90.067 o
21 2 4 10.675 10.045 0.804 134.078 o
21 2 5 14.472 12.169 0.854 116.358 o
21 2 6 18.622 17.102 1.191 60.153 o
21 2 7 16.712 16.517 1.042 78.108 o
21 2 8 1.590 1.360 0.834 130.103 o
21 2 11 0.616 1.707 1.697 31.419 o
21 2 12 0.067 0.804 0.933 103.980 o
21 3 1 31.039 30.909 1.132 59.066 o
21 3 2 9.260 8.487 0.953 97.414 o
21 3 3 25.680 24.904 1.052 70.908 o
21 3 4 65.170 69.371 1.409 28.739 o
21 3 5 1.578 1.737 0.864 121.276 o
21 3 6 18.941 17.132 1.171 61.998 o
21 3 7 38.840 37.321 1.568 31.816 o
21 3 8 0.895 0.407 0.447 453.408 o
21 3 9 39.458 38.850 4.546 4.296 o
21 3 10 0.193 1.548 1.658 32.944 o
21 3 11 27.608 25.390 3.256 8.390 o
21 3 12 11.065 9.072 0.794 137.377 o
21 4 1 3.522 1.658 0.893 113.119 o
21 4 2 1.005 0.566 0.546 303.538 o
21 4 3 7.227 7.712 0.873 116.459 o
21 4 4 5.014 5.926 0.963 96.875 o
21 4 5 1.789 2.392 0.804 139.814 o
21 4 6 35.467 35.832 1.588 31.711 o
21 4 7 4.980 3.891 0.814 135.500 o
21 4 8 5.328 5.499 3.613 6.930 o
21 4 9 2.930 2.005 2.035 21.854 o
21 4 10 17.076 15.167 1.598 34.488 o
21 4 11 2.391 2.144 0.903 110.763 o
21 4 12 0.463 0.536 0.615 238.982 o
21 5 1 0.228 0.804 0.933 103.978 o
21 5 2 17.589 17.499 1.132 66.496 o
21 5 3 49.013 49.063 2.084 18.193 o
21 5 4 41.249 44.477 1.677 27.564 o
21 5 5 3.257 2.094 0.804 139.573 o
21 5 6 18.653 17.241 0.963 89.293 o
21 5 7 31.168 30.562 1.330 44.797 o
21 5 8 4.502 3.534 1.102 74.291 o
21 5 9 26.935 25.966 1.747 27.959 o
21 5 10 0.018 0.417 0.457 434.202 o
21 5 11 27.866 25.241 2.481 14.258 o
21 5 12 27.440 30.224 1.141 59.783 o
21 6 1 5.827 5.549 0.695 184.216 o
21 6 2 15.219 16.596 1.132 67.307 o
21 6 3 0.335 0.705 0.586 263.904 o
21 6 4 6.148 5.687 0.735 164.903 o
21 6 5 1.277 1.628 0.695 187.312 o
21 6 6 0.400 0.794 0.893 113.421 o
21 6 7 2.800 2.462 0.923 105.996 o
21 6 8 7.389 6.422 1.062 79.329 o
21 6 9 0.012 0.705 0.784 147.216 o
21 6 10 2.563 2.025 0.844 126.903 o
21 6 11 2.266 1.439 0.973 95.563 o
21 6 12 10.456 9.390 0.883 112.147 o
21 7 1 126.742 129.591 1.886 11.552 o
21 7 2 0.077 0.864 1.012 88.309 o
21 7 3 14.369 13.350 0.735 153.125 o
21 7 4 64.668 64.816 2.094 16.502 o
21 7 5 44.400 48.408 2.104 18.188 o
21 7 6 40.672 40.904 1.241 45.829 o
21 7 7 111.431 116.291 1.926 12.818 o
21 7 8 3.428 2.303 0.774 150.405 o
21 7 9 32.714 30.701 1.201 52.877 o
21 7 10 7.443 6.422 1.112 72.470 o
21 7 11 1.675 1.350 0.824 133.245 o
21 8 1 0.006 0.685 0.814 136.642 o
21 8 2 2.747 2.531 0.953 99.490 o
21 8 3 0.875 0.764 0.675 198.622 o
21 8 4 10.838 10.154 1.042 81.131 o
21 8 5 9.055 8.874 0.963 95.464 o
21 8 6 0.935 0.973 0.744 163.272 o
21 8 7 14.134 13.082 1.201 60.658 o
21 8 8 0.011 0.615 0.735 167.783 o
21 8 9 0.001 0.417 0.496 367.511 o
21 8 10 1.736 1.161 0.625 231.124 o
21 9 1 46.231 47.416 1.032 55.325 o
21 9 2 4.826 4.496 0.735 165.990 o
21 9 3 11.102 10.134 0.864 116.620 o
21 9 4 23.333 24.030 0.933 89.070 o
21 9 5 34.885 34.840 1.509 34.878 o
21 9 6 37.795 36.180 1.350 41.399 o
21 9 7 41.236 39.693 0.903 72.354 o
21 9 8 12.536 10.382 0.824 126.537 o
21 9 9 0.042 1.022 1.102 74.570 o
21 10 1 0.757 0.556 0.467 415.695 o
21 10 2 9.039 7.901 0.596 241.804 o
21 10 3 17.257 15.196 0.665 176.000 o
21 10 4 11.493 9.201 0.993 89.146 o
21 10 5 0.467 0.447 0.337 794.420 o
21 10 6 10.508 9.459 0.655 198.405 o
21 10 7 0.969 0.754 0.635 224.198 o
21 10 8 0.350 0.794 0.923 106.224 o
21 11 1 41.937 40.984 1.270 43.756 o
21 11 2 4.872 3.841 0.685 190.795 o
21 11 3 2.492 1.231 0.685 192.522 o
21 11 4 44.351 39.127 1.370 38.474 o
21 11 5 1.320 0.794 0.596 254.974 o
21 11 6 10.474 9.995 0.893 109.597 o
21 11 7 9.620 7.613 2.015 22.181 o
21 12 1 2.322 3.037 0.556 291.361 o
21 12 2 1.157 1.360 0.695 187.357 o
21 12 3 1.518 0.993 1.181 64.860 o
21 12 4 19.301 17.390 0.983 85.637 o
21 12 5 2.540 2.283 0.735 167.296 o
22 0 0 5.946 5.102 1.132 70.237 o
22 0 2 18.399 17.192 1.012 81.549 o
22 1 0 83.513 76.607 2.174 14.021 o
22 1 1 23.634 20.338 1.042 74.229 o
22 1 2 24.818 21.499 1.211 56.086 o
22 1 3 32.444 30.224 1.032 68.091 o
22 1 4 0.397 0.586 0.705 182.245 o
22 1 9 12.282 9.439 3.256 8.513 o
22 1 10 5.993 3.285 2.303 17.049 o
22 1 11 2.668 1.519 1.419 44.901 o
22 2 0 60.190 60.835 1.509 27.991 o
22 2 1 14.480 12.010 0.725 157.710 o
22 2 2 0.138 0.774 0.883 115.990 o
22 2 3 8.519 6.184 0.804 136.713 o
22 2 4 24.003 23.038 0.873 99.459 o
22 2 5 38.120 36.686 5.032 3.523 o
22 2 6 4.300 4.338 3.266 8.485 o
22 2 7 2.441 2.650 2.422 15.428 o
22 2 8 1.164 1.936 1.945 23.914 o
22 2 9 0.057 1.290 1.439 43.699 o
22 2 10 8.627 5.459 2.571 13.666 o
22 2 11 1.271 0.963 1.042 83.310 o
22 3 0 90.435 91.933 1.926 15.399 o
22 3 1 0.007 0.566 0.526 327.079 o
22 3 2 9.397 7.732 0.883 113.023 o
22 3 3 1.257 0.566 0.516 339.439 o
22 3 4 0.140 1.022 0.933 103.978 o
22 3 5 19.950 21.559 1.489 38.902 o
22 3 6 12.751 13.171 4.149 5.245 o
22 3 7 37.673 35.475 4.278 4.851 o
22 3 8 47.136 48.230 4.169 5.037 o
22 3 9 8.309 7.722 2.819 11.367 o
22 3 10 3.017 2.869 2.035 21.851 o
22 4 0 2.817 0.744 0.715 176.826 o
22 4 1 5.005 3.891 0.774 149.612 o
22 4 2 25.956 25.638 0.913 89.691 o
22 4 3 1.478 1.003 0.953 99.646 o
22 4 4 9.402 9.777 1.400 45.660 o
22 4 5 0.385 0.526 0.625 231.465 o
22 4 6 39.938 43.505 4.387 4.597 o
22 4 7 7.802 8.854 1.022 85.184 o
22 4 8 15.561 16.298 1.012 83.002 o
22 4 9 2.701 1.638 0.814 136.347 o
22 4 10 0.179 0.516 0.576 273.108 o
22 5 0 78.912 80.459 2.352 12.591 o
22 5 1 3.380 2.392 0.933 103.693 o
22 5 2 47.837 47.525 1.370 36.586 o
22 5 3 0.352 0.576 0.586 263.910 o
22 5 4 1.998 2.412 0.973 95.547 o
22 5 5 23.174 23.792 1.042 73.615 o
22 5 6 43.340 43.703 1.628 28.777 o
22 5 7 36.163 38.304 1.936 22.061 o
22 5 8 33.304 32.934 1.618 31.144 o
22 5 9 0.687 0.337 0.377 635.905 o
22 5 10 17.834 19.425 0.983 85.874 o
22 6 0 1.873 1.578 1.231 59.723 o
22 6 1 0.005 0.754 0.854 124.226 o
22 6 2 12.507 12.179 0.893 107.974 o
22 6 3 12.908 13.569 1.003 86.190 o
22 6 4 12.444 12.209 0.963 93.599 o
22 6 5 14.502 13.707 0.903 104.160 o
22 6 6 29.663 29.907 1.737 27.858 o
22 6 7 2.964 2.819 0.903 110.650 o
22 6 8 13.793 12.626 0.864 114.170 o
22 6 9 0.399 0.814 0.695 187.480 o
22 6 10 5.837 4.953 0.973 94.860 o
22 7 0 33.031 32.825 1.896 23.334 o
22 7 1 0.554 0.447 0.457 434.067 o
22 7 2 7.459 7.613 0.883 113.835 o
22 7 3 43.570 44.100 1.588 29.930 o
22 7 4 1.585 1.221 0.715 177.042 o
22 7 5 36.695 36.060 1.370 40.673 o
22 7 6 7.129 7.623 0.725 167.948 o
22 7 7 3.497 1.985 0.794 143.029 o
22 7 8 31.103 30.194 1.489 36.712 o
22 7 9 0.015 0.357 0.407 546.564 o
22 8 0 1.334 0.754 0.665 204.520 o
22 8 1 24.795 24.070 1.320 47.618 o
22 8 2 1.448 1.558 0.715 177.037 o
22 8 3 2.126 1.479 0.715 176.905 o
22 8 4 0.878 0.615 0.516 339.583 o
22 8 5 7.095 6.740 0.864 119.345 o
22 8 6 0.938 0.744 0.496 367.221 o
22 8 7 0.717 0.486 0.427 496.623 o
22 8 8 0.227 0.685 0.814 136.637 o
22 9 0 34.677 33.053 2.342 15.626 o
22 9 1 14.994 12.685 0.625 203.813 o
22 9 2 47.278 45.083 1.370 37.025 o
22 9 3 50.807 46.413 1.151 46.074 o
22 9 4 0.350 0.228 0.248 1469.480 o
22 9 5 23.693 21.678 1.082 69.120 o
22 9 6 32.784 26.184 2.799 11.203 o
22 9 7 0.036 0.844 0.933 103.981 o
22 10 0 53.653 56.448 3.673 6.344 o
22 10 1 0.224 0.387 0.387 603.993 o
22 10 2 0.205 0.784 0.586 263.914 o
22 10 3 0.443 0.357 0.367 670.921 o
22 10 4 14.602 13.320 0.854 115.845 o
22 11 0 2.784 2.154 1.588 35.866 o
22 11 1 0.701 1.261 1.231 59.747 o
23 0 2 0.025 0.476 0.576 273.120 o
23 0 4 4.675 4.228 3.057 9.680 o
23 0 6 0.453 1.687 1.787 28.356 o
23 0 8 4.340 3.077 2.223 18.297 o
23 1 1 51.592 48.924 3.355 7.588 o
23 1 2 12.026 10.571 1.231 58.407 o
23 1 3 5.446 4.814 1.608 34.913 o
23 1 4 20.936 16.973 1.479 39.559 o
23 1 5 26.440 28.467 1.588 33.340 o
23 1 6 4.620 3.941 1.211 61.518 o
23 1 7 7.514 6.928 1.270 55.595 o
23 1 8 15.216 16.963 1.052 77.204 o
23 1 9 34.959 31.058 2.749 11.521 o
23 2 1 4.966 5.975 0.923 105.320 o
23 2 2 38.624 38.145 1.251 46.363 o
23 2 3 12.511 10.134 2.779 11.665 o
23 2 4 6.133 6.680 1.290 54.027 o
23 2 5 2.856 1.648 1.112 73.153 o
23 2 6 9.841 7.206 1.429 43.857 o
23 2 7 15.454 14.144 1.479 40.295 o
23 2 8 10.998 10.035 1.151 66.775 o
23 2 9 5.327 4.348 1.608 34.921 o
23 3 1 47.191 45.212 3.236 8.200 o
23 3 2 5.281 5.300 0.933 103.114 o
23 3 3 3.289 0.814 0.665 203.943 o
23 3 4 26.359 22.581 2.104 19.707 o
23 3 5 4.865 2.948 2.442 15.171 o
23 3 6 2.463 1.677 1.687 31.778 o
23 3 7 23.063 22.174 2.859 10.896 o
23 3 8 24.297 21.350 2.571 13.407 o
23 4 1 0.000 0.576 0.546 303.725 o
23 4 2 0.709 0.506 0.605 246.850 o
23 4 3 0.015 0.546 0.615 239.015 o
23 4 4 35.182 33.629 2.104 19.084 o
23 4 5 1.387 0.496 0.496 367.054 o
23 4 6 14.748 15.425 0.873 110.151 o
23 4 7 0.375 0.516 0.576 273.088 o
23 4 8 5.248 1.836 1.449 43.013 o
23 5 1 20.451 22.085 0.973 85.245 o
23 5 2 8.305 8.278 0.824 129.914 o
23 5 3 4.156 2.998 0.556 289.490 o
23 5 4 6.277 5.489 0.516 328.100 o
23 5 5 6.694 6.204 0.685 188.486 o
23 5 6 32.406 33.291 0.963 74.956 o
23 5 7 0.178 0.467 0.516 339.767 o
23 6 1 13.274 13.360 0.834 122.060 o
23 6 2 16.477 17.211 0.854 112.862 o
23 6 3 2.420 1.151 0.576 272.266 o
23 6 4 12.481 11.693 0.635 204.464 o
23 6 5 7.047 5.965 0.615 231.837 o
23 6 6 9.660 8.040 0.556 273.648 o
23 7 1 70.233 70.513 1.767 20.482 o
23 7 2 24.692 24.765 0.834 105.811 o
23 7 3 0.253 0.496 0.566 282.768 o
23 7 4 22.604 20.675 0.794 119.561 o
23 7 5 4.760 3.206 0.556 288.572 o
23 8 1 7.238 4.963 0.476 380.322 o
23 8 2 0.006 0.357 0.397 574.234 o
23 8 3 4.363 2.690 1.806 27.706 o
24 0 2 0.116 0.953 1.052 81.770 o
24 0 4 0.385 0.963 1.082 77.328 o
24 1 0 93.370 82.801 3.643 5.882 o
24 1 1 9.722 6.412 2.223 18.240 o
24 1 2 10.650 8.258 0.814 131.584 o
24 1 3 3.710 3.414 1.022 86.323 o
24 1 4 5.721 3.127 0.814 135.380 o
24 1 5 3.852 2.908 2.065 21.221 o
24 2 0 16.051 13.370 2.253 17.621 o
24 2 1 12.410 8.288 2.442 15.102 o
24 2 2 6.078 3.553 2.253 17.805 o
24 2 3 0.897 1.012 1.141 69.462 o
24 2 4 15.413 11.812 2.591 13.382 o
24 2 5 2.386 1.955 1.677 32.155 o
24 3 0 42.814 36.706 2.878 10.378 o
24 3 1 4.515 2.869 2.005 22.494 o
24 3 2 2.477 2.610 2.015 22.287 o
24 3 3 13.207 12.526 2.740 11.991 o
24 3 4 0.343 1.012 1.092 75.928 o
24 4 0 62.459 57.947 3.127 8.420 o
24 4 1 8.155 7.206 2.194 18.749 o
24 4 2 6.457 4.437 2.402 15.665 o
24 4 3 0.010 1.122 1.181 64.880 o

_iucr_refine_instructions_details
;
TITL amepos
CELL 0.71073 8.977 9.186 10.003 90 90 90
ZERR 8 0.007 0.007 0.007 0 0 0
LATT 1
SYMM 0.5-X,-Y,0.5+Z
SYMM 0.5+X,0.5-Y,-Z
SYMM -X,0.5+Y,0.5-Z
SFAC C H N O P
DISP C 0.0033 0.0016
DISP H 0 0
DISP N 0.0061 0.0033
DISP O 0.0106 0.006
DISP P 0.1023 0.0942
UNIT 8 48 8 24 8

SIZE 0.3799 0.2954 0.2112
TEMP -188(2)
CONF
MORE -1
BOND $H
ACTA 
WGHT 0.016201 0
FVAR 1.00373
REM <olex2.extras>
REM <HklSrc "%.\\amepos.hkl">
REM </olex2.extras>

P     5     0.23641  0.62803  0.44105  11.00000  0.00563  0.00452  0.00472 =
 -0.00007  0.00003  0.00004 
O1    4     0.19392  0.64629  0.58467  11.00000  0.01098  0.00944  0.00546 =
 -0.00068  0.00068  0.00103 
O2    4     0.33528  0.49893  0.40912  11.00000  0.00748  0.00561  0.00915 =
 -0.00021  0.00067  0.00093 
O3    4     0.31686  0.76528  0.38129  11.00000  0.00884  0.00588  0.01106 =
 0.00104  0.00108 -0.00097 
C     1     0.06901  0.60752  0.34063  11.00000  0.00616  0.00927  0.00676 =
 -0.00003 -0.00003 -0.00015 
N     3     0.10763  0.58697  0.19694  11.00000  0.00782  0.00844  0.00612 =
 -0.00008 -0.00067 -0.00020 
H1    2     0.00376  0.51374  0.37443  11.00000  0.01492  0.02286  0.02296 =
 0.00817 -0.00282 -0.00999 
H2    2    -0.00306  0.70375  0.35071  11.00000  0.01690  0.02452  0.02422 =
 -0.00631 -0.00648  0.00841 
H3    2     0.01388  0.55424  0.14401  11.00000  0.01783  0.02666  0.01616 =
 -0.00738 -0.00630 -0.00274 
H4    2     0.18638  0.50682  0.18170  11.00000  0.02383  0.01699  0.01825 =
 -0.00194 -0.00474  0.01361 
H5    2     0.14453  0.68145  0.15447  11.00000  0.02902  0.01803  0.01275 =
 0.00470 -0.00727 -0.00476 
H6    2     0.25671  0.85429  0.38984  11.00000  0.01612  0.02420  0.02884 =
 -0.00204  0.00122 -0.00339 
HKLF 4

END
Q1 1 0.234375 0.625 0.680556 11 0.05 0.39
Q2 1 0 0.5 0.5 11 0.05 0.37
Q3 1 -0.0625 0.390625 0.222222 11 0.05 0.34
Q4 1 -0.0625 0.640625 0.319444 11 0.05 0.32
Q5 1 0.453125 0.578125 0.513889 11 0.05 0.32

  REM The information below was added by Olex2.
  REM
  REM R1 = 0.0187 for 7006 Fo > 4sig(Fo) and 0.0278 for all 8630 data
  REM 109 parameters refined using 0 restraints
  REM Highest difference peak 0.3863, deepest hole -0.6644
  REM Mean Shift 0.0000, Max Shift 0.0002.

  REM +++ Tabular Listing of Refinement Information +++
  REM R1_all = 0.0278
  REM R1_gt = 0.0187
  REM wR_ref = 0.0423
  REM GOOF = 1.1917
  REM Shift_max = 0.0002
  REM Shift_mean = 0.0000
  REM Reflections_all = 8630
  REM Reflections_gt = 7006
  REM Parameters = 109
  REM Hole = -0.6644
  REM Peak = 0.3863
  REM Flack = n/a

  
;
_olex2_submission_special_instructions  'No special instructions were received'

# start Validation Reply Form
_vrf_EXPT005_AMEPOS_cc-pVDZ
;
PROBLEM: _exptl_crystal_description is missing
RESPONSE: We did not collect the X-ray data, we used the following
data set to carry out Hirshfeld Atom Refinement:
 M.Darriet, J.Darriet, A.Cassaigne, E.Neuzil, Acta Crystallographica,
 Section B:Struct.Crystallogr.Cryst.Chem., 1975, 31, 469, 
 DOI: 10.1107/S0567740875003032 
This field was not found in the corresponding CIF file.
;
_vrf_DIFF003_AMEPOS_cc-pVDZ
;
PROBLEM: _diffrn_measurement_device_type is missing
RESPONSE: We did not collect the X-ray data, we used the following
data set to carry out Hirshfeld Atom Refinement:
 M.Darriet, J.Darriet, A.Cassaigne, E.Neuzil, Acta Crystallographica,
 Section B:Struct.Crystallogr.Cryst.Chem., 1975, 31, 469, 
 DOI: 10.1107/S0567740875003032 
This field was not found in the corresponding CIF file.
;
_vrf_PLAT183_AMEPOS_cc-pVDZ
;
PROBLEM: Missing _cell_measurement_reflns_used Value ....     Please Do !  
RESPONSE: We did not collect the X-ray data, we used the following
data set to carry out Hirshfeld Atom Refinement:
 M.Darriet, J.Darriet, A.Cassaigne, E.Neuzil, 
 Acta Crystallographica,Section B:Struct.Crystallogr.Cryst.Chem., 
 1975, 31, 469, 
 DOI: 10.1107/S0567740875003032 
This field was not found in the corresponding CIF file.
;
_vrf_PLAT184_AMEPOS_cc-pVDZ
;
PROBLEM: Missing _cell_measurement_theta_min Value ......     Please Do !  
RESPONSE: We did not collect the X-ray data, we used the following
data set to carry out Hirshfeld Atom Refinement:
 M.Darriet, J.Darriet, A.Cassaigne, E.Neuzil, Acta Crystallographica,
 Section B:Struct.Crystallogr.Cryst.Chem., 1975, 31, 469, 
 DOI: 10.1107/S0567740875003032 
This field was not found in the corresponding CIF file.
;
_vrf_PLAT185_AMEPOS_cc-pVDZ
;
PROBLEM: Missing _cell_measurement_theta_max Value ......     Please Do !
RESPONSE: We did not collect the X-ray data, we used the following
data set to carry out Hirshfeld Atom Refinement:
 M.Darriet, J.Darriet, A.Cassaigne, E.Neuzil, Acta Crystallographica,
 Section B:Struct.Crystallogr.Cryst.Chem., 1975, 31, 469, 
 DOI: 10.1107/S0567740875003032 
This field was not found in the corresponding CIF file.
;
_vrf_PLAT699_AMEPOS_cc-pVDZ
;
PROBLEM: Missing _exptl_crystal_description Value .......     Please Do !
RESPONSE: We did not collect the X-ray data, we used the following
data set to carry out Hirshfeld Atom Refinement:
 M.Darriet, J.Darriet, A.Cassaigne, E.Neuzil, Acta Crystallographica,
 Section B:Struct.Crystallogr.Cryst.Chem., 1975, 31, 469, 
 DOI: 10.1107/S0567740875003032 
This field was not found in the corresponding CIF file.
;
# end Validation Reply Form
