# Supplementary material for: Fragmentation and transferability in Hirshfeld atom refinement
Source: IUCrJ. 2022 Feb 26;9(Pt 2):298–315. doi: 10.1107/S2052252522000690 (PMC8895009; doi:10.1107/S2052252522000690)
Supplement: Supplementary file 2 [file m-09-00298-sup2.zip › cif/cc-pVTZ_vs_cc-pVDZ/PCYPOL04_cc-pVTZ.cif]

data_PCYPOL04_cc-pVTZ
_audit_creation_date               2021-03-03
_audit_creation_method
;
Olex2 1.3
(compiled 2020.07.31 svn.rc2a77460 for OlexSys, GUI svn.r6145)
;
_audit_contact_author_address      ?
_audit_contact_author_email        ?
_audit_contact_author_name         ''
_audit_contact_author_phone        ?
_publ_contact_author_id_orcid      ?
_publ_section_references
;
Bourhis, L.J., Dolomanov, O.V., Gildea, R.J., Howard, J.A.K., Puschmann, H.
 (2015). Acta Cryst. A71, 59-75.

Dolomanov, O.V., Bourhis, L.J., Gildea, R.J, Howard, J.A.K. & Puschmann, H.
 (2009), J. Appl. Cryst. 42, 339-341.
;
_chemical_formula_moiety           'C7 H5 N O'
_chemical_formula_sum              'C7 H5 N O'
_chemical_formula_weight           119.124
loop_
  _atom_type_symbol
  _atom_type_scat_dispersion_real
  _atom_type_scat_dispersion_imag
  _atom_type_scat_Cromer_Mann_a1
  _atom_type_scat_Cromer_Mann_a2
  _atom_type_scat_Cromer_Mann_a3
  _atom_type_scat_Cromer_Mann_a4
  _atom_type_scat_Cromer_Mann_b1
  _atom_type_scat_Cromer_Mann_b2
  _atom_type_scat_Cromer_Mann_b3
  _atom_type_scat_Cromer_Mann_b4
  _atom_type_scat_Cromer_Mann_c
  _atom_type_scat_source
  _atom_type_scat_dispersion_source
 H -0.00000 0.00000 0.49300 0.32291 0.14019 0.04081 10.51090 26.12570 3.14236
 57.79970 0.0030380000826
 'International Tables Volume C Table 6.1.1.4 (pp. 500-502)' custom
 C -0.00200 0.00230 2.31000 1.02000 1.58860 0.86500 20.84390 10.20750 0.56870
 51.65120 0.215599998832
 'International Tables Volume C Table 6.1.1.4 (pp. 500-502)' custom
 O -0.00420 0.00850 3.04850 2.28680 1.54630 0.86700 13.27710 5.70110 0.32390
 32.90890 0.250800013542
 'International Tables Volume C Table 6.1.1.4 (pp. 500-502)' custom
 N -0.00310 0.00460 12.21260 3.13220 2.01250 1.16630 0.00570 9.89330 28.99750
 0.58260 -11.5290002823
 'International Tables Volume C Table 6.1.1.4 (pp. 500-502)' custom

_space_group_crystal_system        'orthorhombic'
_space_group_IT_number             60
_space_group_name_H-M_alt          'P b c n'
_space_group_name_Hall             '-P 2n 2ab'
loop_
  _space_group_symop_id
  _space_group_symop_operation_xyz
 1 x,y,z
 2 x+1/2,-y+1/2,-z
 3 -x,y,-z+1/2
 4 -x+1/2,-y+1/2,z+1/2
 5 -x,-y,-z
 6 -x-1/2,y-1/2,z
 7 x,-y,z-1/2
 8 x-1/2,y-1/2,-z-1/2

_symmetry_Int_Tables_number        60
_cell_length_a                     9.107(2)
_cell_length_b                     10.5750(12)
_cell_length_c                     25.296(2)
_cell_angle_alpha                  90
_cell_angle_beta                   90
_cell_angle_gamma                  90
_cell_volume                       2436.2(6)
_cell_formula_units_Z              16
_cell_measurement_temperature    120(2)
_cell_measurement_reflns_used    9616
_cell_measurement_theta_min      1.87
_cell_measurement_theta_max      32.94
_exptl_crystal_F_000               991.470
_exptl_crystal_description       'thick plate'
_exptl_crystal_colour            colourless
_exptl_crystal_density_meas      ?
_exptl_crystal_density_method    ?
_exptl_crystal_density_diffrn    1.299
_exptl_transmission_factor_min   ?
_exptl_transmission_factor_max   ?
_exptl_crystal_size_max          1
_exptl_crystal_size_mid          0.5
_exptl_crystal_size_min          0.25
_exptl_absorpt_coefficient_mu    0.125
_diffrn_measurement_device_type  
;
'Huber 4-circles Kappa Goniometer, Pilatus 2M detector'
;
_diffrn_reflns_av_R_equivalents    0.0000
_diffrn_reflns_av_unetI/netI       0.0118
_diffrn_reflns_Laue_measured_fraction_full  0.9815
_diffrn_reflns_Laue_measured_fraction_max  0.9668
_diffrn_reflns_limit_h_max         11
_diffrn_reflns_limit_h_min         0
_diffrn_reflns_limit_k_max         13
_diffrn_reflns_limit_k_min         0
_diffrn_reflns_limit_l_max         33
_diffrn_reflns_limit_l_min         0
_diffrn_reflns_number              2652
_diffrn_reflns_point_group_measured_fraction_full  0.9815
_diffrn_reflns_point_group_measured_fraction_max  0.9668
_diffrn_reflns_theta_full          29.7331
_diffrn_reflns_theta_max           31.10
_diffrn_reflns_theta_min           1.87
_diffrn_ambient_temperature        120.0
_diffrn_measured_fraction_theta_full  0.9815
_diffrn_measured_fraction_theta_max  0.9668
_diffrn_radiation_type             synchrotron
_diffrn_radiation_wavelength       0.8266
_reflns_Friedel_coverage           0.0
_reflns_limit_h_max                11
_reflns_limit_h_min                0
_reflns_limit_k_max                13
_reflns_limit_k_min                0
_reflns_limit_l_max                31
_reflns_limit_l_min                0
_reflns_number_gt                  2388
_reflns_number_total               2416
_reflns_threshold_expression       I>=2u(I)
_computing_molecular_graphics      'Olex2 1.3 (Dolomanov et al., 2009)'
_computing_publication_material    'Olex2 1.3 (Dolomanov et al., 2009)'
_computing_structure_refinement    'olex2.refine 1.3 (Bourhis et al., 2015)'
_refine_diff_density_max           0.0773
_refine_diff_density_min           -0.0828
_refine_diff_density_rms           0.0220
_refine_ls_d_res_high              0.8000
_refine_ls_d_res_low               12.6480
_refine_ls_extinction_expression   Fc^*^=kFc[1+0.001xFc^2^\l^3^/sin(2\q)]^-1/4^
_refine_ls_goodness_of_fit_ref     1.0982
_refine_ls_hydrogen_treatment      refall
_refine_ls_matrix_type             full
_refine_ls_number_constraints      0
_refine_ls_number_parameters       254
_refine_ls_number_reflns           2416
_refine_ls_number_restraints       0
_refine_ls_R_factor_all            0.0142
_refine_ls_R_factor_gt             0.0141
_refine_ls_restrained_S_all        1.0982
_refine_ls_shift/su_max            0.0010
_refine_ls_shift/su_mean           0.0001
_refine_ls_structure_factor_coef   Fsqd
_refine_ls_weighting_details      
 'w=1/[\s^2^(Fo^2^)+(0.0259P)^2^+0.0328P] where P=(Fo^2^+2Fc^2^)/3'
_refine_ls_weighting_scheme        calc
_refine_ls_wR_factor_gt            0.0372
_refine_ls_wR_factor_ref           0.0374
_olex2_refinement_description
;
;
loop_
  _atom_site_label
  _atom_site_type_symbol
  _atom_site_fract_x
  _atom_site_fract_y
  _atom_site_fract_z
  _atom_site_U_iso_or_equiv
  _atom_site_adp_type
  _atom_site_occupancy
  _atom_site_refinement_flags_posn
 O1A O 0.25401(3) 0.29227(2) 0.750520(9) 0.02156(7) Uani 1.000000 .
 H1A H 0.1888(7) 0.3388(6) 0.7281(2) 0.0406(14) Uani 1.000000 .
 C2A C 0.33289(3) 0.36930(3) 0.781875(11) 0.01720(8) Uani 1.000000 .
 C3A C 0.43690(3) 0.31338(3) 0.815277(12) 0.02038(8) Uani 1.000000 .
 H3A H 0.4515(6) 0.2119(5) 0.8141(2) 0.0433(13) Uani 1.000000 .
 C4A C 0.52207(4) 0.38790(3) 0.848289(12) 0.02069(8) Uani 1.000000 .
 H4A H 0.6037(6) 0.3448(5) 0.8739(2) 0.0449(13) Uani 1.000000 .
 C5A C 0.50274(3) 0.51916(3) 0.848294(12) 0.01866(8) Uani 1.000000 .
 C6A C 0.39916(3) 0.57514(3) 0.814776(12) 0.01960(8) Uani 1.000000 .
 H6A H 0.3862(6) 0.6771(4) 0.8143(2) 0.0413(12) Uani 1.000000 .
 C7A C 0.31439(3) 0.50067(3) 0.781644(12) 0.01848(8) Uani 1.000000 .
 H7A H 0.2349(5) 0.5435(4) 0.75515(19) 0.0368(12) Uani 1.000000 .
 C8A C 0.58517(3) 0.59820(3) 0.883091(12) 0.02237(9) Uani 1.000000 .
 N9A N 0.64802(3) 0.66535(3) 0.911019(11) 0.02850(9) Uani 1.000000 .
 O1B O 0.29166(3) 0.64082(3) 1.033509(9) 0.02518(8) Uani 1.000000 .
 H1B H 0.2388(7) 0.7089(6) 1.0497(2) 0.0410(15) Uani 1.000000 .
 C2B C 0.21667(3) 0.59381(3) 0.991973(11) 0.01766(8) Uani 1.000000 .
 C3B C 0.27497(4) 0.48859(3) 0.965971(12) 0.02156(9) Uani 1.000000 .
 H3B H 0.3778(6) 0.4481(5) 0.9799(2) 0.0454(14) Uani 1.000000 .
 C4B C 0.20217(3) 0.43714(3) 0.922914(13) 0.02122(8) Uani 1.000000 .
 H4B H 0.2479(6) 0.3553(5) 0.9028(2) 0.0479(14) Uani 1.000000 .
 C5B C 0.07086(3) 0.49162(3) 0.905393(11) 0.01802(8) Uani 1.000000 .
 C6B C 0.01221(3) 0.59626(3) 0.931726(12) 0.01945(8) Uani 1.000000 .
 H6B H -0.0912(6) 0.6362(5) 0.9185(2) 0.0450(13) Uani 1.000000 .
 C7B C 0.08446(3) 0.64721(3) 0.974956(12) 0.01896(8) Uani 1.000000 .
 H7B H 0.0380(6) 0.7278(5) 0.9959(2) 0.0395(12) Uani 1.000000 .
 C8B C -0.00335(3) 0.44337(3) 0.859897(13) 0.02237(9) Uani 1.000000 .
 N9B N -0.06421(3) 0.40736(3) 0.822893(12) 0.03002(9) Uani 1.000000 .

loop_
  _atom_site_aniso_label
  _atom_site_aniso_U_11
  _atom_site_aniso_U_22
  _atom_site_aniso_U_33
  _atom_site_aniso_U_12
  _atom_site_aniso_U_13
  _atom_site_aniso_U_23
 O1A 0.02563(14) 0.01911(12) 0.01996(13) -0.00459(10) -0.00620(9) 0.00314(8)
 H1A 0.042(4) 0.039(3) 0.041(4) -0.002(3) -0.010(3) -0.001(3)
 C2A 0.01955(15) 0.01705(15) 0.01501(14) -0.00115(11) -0.00279(11) 0.00314(10)
 C3A 0.02503(17) 0.01735(17) 0.01877(15) 0.00163(11) -0.00593(11) 0.00252(11)
 H3A 0.057(3) 0.023(3) 0.050(3) 0.007(2) -0.019(3) 0.002(2)
 C4A 0.02356(17) 0.02042(16) 0.01808(15) 0.00300(12) -0.00689(12) 0.00160(12)
 H4A 0.049(3) 0.041(3) 0.044(3) 0.008(3) -0.024(3) -0.002(3)
 C5A 0.01993(16) 0.01987(16) 0.01617(15) 0.00065(11) -0.00391(11) -0.00017(11)
 C6A 0.02209(15) 0.01704(16) 0.01967(15) 0.00119(11) -0.00532(12) 0.00059(11)
 H6A 0.048(3) 0.025(3) 0.051(3) 0.004(2) -0.015(3) 0.000(2)
 C7A 0.01975(15) 0.01794(16) 0.01776(16) 0.00065(12) -0.00507(11) 0.00265(11)
 H7A 0.036(3) 0.032(3) 0.042(3) 0.004(2) -0.017(3) 0.004(2)
 C8A 0.02355(16) 0.02349(16) 0.02007(16) 0.00059(12) -0.00597(12) -0.00331(12)
 N9A 0.03052(16) 0.02717(15) 0.02781(15) 0.00037(12) -0.01112(12) -0.00787(11)
 O1B 0.02538(14) 0.02764(14) 0.02253(13) 0.00249(10) -0.00690(9) -0.00764(10)
 H1B 0.045(4) 0.041(4) 0.037(4) -0.001(3) -0.009(3) -0.007(3)
 C2B 0.01759(15) 0.01954(15) 0.01585(15) 0.00055(11) -0.00114(11) -0.00186(11)
 C3B 0.01917(16) 0.02627(17) 0.01923(16) 0.00592(13) -0.00383(12) -0.00536(12)
 H3B 0.036(3) 0.053(4) 0.047(3) 0.021(3) -0.016(3) -0.012(3)
 C4B 0.02077(16) 0.02510(16) 0.01780(15) 0.00520(12) -0.00215(12) -0.00589(12)
 H4B 0.043(3) 0.050(3) 0.051(3) 0.021(3) -0.011(3) -0.028(3)
 C5B 0.01852(15) 0.02049(15) 0.01506(15) -0.00046(11) -0.00188(11) -0.00071(11)
 C6B 0.01781(16) 0.01960(15) 0.02096(16) 0.00191(11) -0.00350(11) -0.00065(12)
 H6B 0.037(3) 0.044(3) 0.054(3) 0.011(3) -0.016(3) -0.005(3)
 C7B 0.01871(16) 0.01774(15) 0.02043(15) 0.00163(11) -0.00153(11) -0.00244(11)
 H7B 0.037(3) 0.034(3) 0.048(3) 0.009(2) 0.000(2) -0.016(3)
 C8B 0.02429(17) 0.02548(16) 0.01736(16) -0.00158(12) -0.00520(12) -0.00144(12)
 N9B 0.03379(17) 0.03417(16) 0.02209(16) -0.00195(12) -0.01158(12) -0.00486(12)

loop_
  _geom_bond_atom_site_label_1
  _geom_bond_atom_site_label_2
  _geom_bond_distance
  _geom_bond_site_symmetry_2
  _geom_bond_publ_flag
 O1A H1A 0.957(7) . ?
 O1A C2A 1.3449(4) . ?
 C2A C3A 1.4003(4) . ?
 C2A C7A 1.3994(4) . ?
 C3A H3A 1.082(5) . ?
 C3A C4A 1.3857(4) . ?
 C4A H4A 1.087(5) . ?
 C4A C5A 1.3992(5) . ?
 C5A C6A 1.3997(4) . ?
 C5A C8A 1.4272(4) . ?
 C6A H6A 1.085(5) . ?
 C6A C7A 1.3852(4) . ?
 C7A H7A 1.086(4) . ?
 C8A N9A 1.1537(4) . ?
 O1B H1B 0.959(7) . ?
 O1B C2B 1.3481(4) . ?
 C2B C3B 1.3974(4) . ?
 C2B C7B 1.3979(5) . ?
 C3B H3B 1.089(5) . ?
 C3B C4B 1.3863(4) . ?
 C4B H4B 1.087(5) . ?
 C4B C5B 1.3994(5) . ?
 C5B C6B 1.3977(5) . ?
 C5B C8B 1.4288(4) . ?
 C6B H6B 1.085(5) . ?
 C6B C7B 1.3853(4) . ?
 C7B H7B 1.089(4) . ?
 C8B N9B 1.1526(5) . ?

loop_
  _geom_angle_atom_site_label_1
  _geom_angle_atom_site_label_2
  _geom_angle_atom_site_label_3
  _geom_angle
  _geom_angle_site_symmetry_1
  _geom_angle_site_symmetry_3
  _geom_angle_publ_flag
 C2A O1A H1A 111.6(4) . . ?
 C3A C2A O1A 117.47(3) . . ?
 C7A C2A O1A 122.31(3) . . ?
 C7A C2A C3A 120.21(3) . . ?
 H3A C3A C2A 119.1(3) . . ?
 C4A C3A C2A 120.14(3) . . ?
 C4A C3A H3A 120.8(3) . . ?
 H4A C4A C3A 120.3(3) . . ?
 C5A C4A C3A 119.59(3) . . ?
 C5A C4A H4A 120.1(3) . . ?
 C6A C5A C4A 120.29(3) . . ?
 C8A C5A C4A 120.99(3) . . ?
 C8A C5A C6A 118.71(3) . . ?
 H6A C6A C5A 120.0(3) . . ?
 C7A C6A C5A 120.11(3) . . ?
 C7A C6A H6A 119.9(3) . . ?
 C6A C7A C2A 119.66(3) . . ?
 H7A C7A C2A 119.8(2) . . ?
 H7A C7A C6A 120.5(2) . . ?
 N9A C8A C5A 177.57(3) . . ?
 C2B O1B H1B 110.9(4) . . ?
 C3B C2B O1B 117.90(3) . . ?
 C7B C2B O1B 121.83(3) . . ?
 C7B C2B C3B 120.27(3) . . ?
 H3B C3B C2B 119.1(3) . . ?
 C4B C3B C2B 120.04(3) . . ?
 C4B C3B H3B 120.8(3) . . ?
 H4B C4B C3B 119.8(3) . . ?
 C5B C4B C3B 119.73(3) . . ?
 C5B C4B H4B 120.5(3) . . ?
 C6B C5B C4B 120.10(3) . . ?
 C8B C5B C4B 120.82(3) . . ?
 C8B C5B C6B 119.07(3) . . ?
 H6B C6B C5B 119.5(3) . . ?
 C7B C6B C5B 120.17(3) . . ?
 C7B C6B H6B 120.3(3) . . ?
 C6B C7B C2B 119.67(3) . . ?
 H7B C7B C2B 120.1(3) . . ?
 H7B C7B C6B 120.2(3) . . ?
 N9B C8B C5B 178.36(3) . . ?

loop_
  _geom_torsion_atom_site_label_1
  _geom_torsion_atom_site_label_2
  _geom_torsion_atom_site_label_3
  _geom_torsion_atom_site_label_4
  _geom_torsion
  _geom_torsion_site_symmetry_1
  _geom_torsion_site_symmetry_2
  _geom_torsion_site_symmetry_3
  _geom_torsion_site_symmetry_4
  _geom_torsion_publ_flag
 O1A C2A C3A C4A 179.65(3) . . . . ?
 O1A C2A C7A C6A -179.86(3) . . . . ?
 C2A C3A C4A C5A 0.45(4) . . . . ?
 C2A C7A C6A C5A -0.00(3) . . . . ?
 C3A C4A C5A C6A -0.68(4) . . . . ?
 C3A C4A C5A C8A 177.86(3) . . . . ?
 C4A C5A C6A C7A 0.46(3) . . . . ?
 O1B C2B C3B C4B -179.74(3) . . . . ?
 O1B C2B C7B C6B 179.35(3) . . . . ?
 C2B C3B C4B C5B 0.51(4) . . . . ?
 C2B C7B C6B C5B 0.29(3) . . . . ?
 C3B C4B C5B C6B -1.00(4) . . . . ?
 C3B C4B C5B C8B 177.60(3) . . . . ?
 C4B C5B C6B C7B 0.61(3) . . . . ?

loop_
  _refln_index_h
  _refln_index_k
  _refln_index_l
  _refln_F_squared_calc
  _refln_F_squared_meas
  _refln_F_squared_sigma
  _refln_F_squared_weight
  _refln_observed_status
0 0 2 95.853 105.032 1.724 2.299 o
0 0 4 512.997 545.514 8.956 0.104 o
0 0 6 626.646 662.375 10.872 0.071 o
0 0 8 325.049 337.941 5.604 0.256 o
0 0 10 75.004 79.744 1.341 3.563 o
0 0 12 3133.490 3391.860 78.546 0.002 o
0 0 14 1368.210 1482.800 24.330 0.015 o
0 0 16 1675.110 1746.220 28.641 0.010 o
0 0 18 3992.090 4198.400 68.776 0.002 o
0 0 20 618.151 630.765 10.441 0.075 o
0 0 22 134.887 137.743 2.347 1.315 o
0 0 24 103.737 100.147 1.772 2.167 o
0 0 26 84.082 86.162 2.155 2.398 o
0 0 28 2871.850 2980.930 48.852 0.004 o
0 0 30 1510.010 1552.250 25.528 0.013 o
0 2 2 1437.860 1396.110 16.188 0.018 o
0 2 4 4245.090 3974.250 53.162 0.002 o
0 2 6 1707.050 1800.340 20.882 0.012 o
0 2 7 2303.180 2435.410 28.210 0.006 o
0 2 8 633.892 669.081 8.956 0.077 o
0 2 9 2975.540 3102.580 41.524 0.004 o
0 2 10 59.324 60.586 0.862 5.763 o
0 2 11 1612.590 1681.080 22.510 0.012 o
0 2 12 520.262 530.667 7.136 0.117 o
0 2 13 237.136 237.650 2.778 0.552 o
0 2 14 3275.290 3513.510 40.710 0.003 o
0 2 15 10.264 10.776 0.239 62.129 o
0 2 16 2654.580 2758.700 31.993 0.005 o
0 2 17 1178.660 1230.400 14.272 0.024 o
0 2 18 299.210 297.327 4.023 0.343 o
0 2 19 1506.200 1514.890 20.307 0.015 o
0 2 20 180.847 174.191 2.107 0.927 o
0 2 21 1042.940 1060.850 14.272 0.030 o
0 2 22 301.228 297.374 4.071 0.339 o
0 2 23 115.302 114.371 2.012 1.760 o
0 2 24 246.225 238.752 2.826 0.526 o
0 2 25 17.620 18.679 0.287 33.042 o
0 2 26 332.858 323.620 3.832 0.298 o
0 2 27 860.192 844.852 9.866 0.048 o
0 2 28 217.158 212.746 2.538 0.657 o
0 2 29 512.773 492.830 5.795 0.132 o
0 2 30 5.416 6.418 0.192 118.652 o
0 2 31 5.093 5.460 0.192 129.915 o
0 4 1 1589.820 1554.160 18.008 0.014 o
0 4 2 3314.600 3385.630 45.260 0.003 o
0 4 3 5174.640 5301.880 70.883 0.001 o
0 4 4 51.236 54.504 0.766 7.095 o
0 4 5 1160.930 1170.530 13.602 0.026 o
0 4 6 2330.370 2355.430 27.300 0.007 o
0 4 8 940.657 952.614 12.788 0.037 o
0 4 9 979.235 1017.270 13.650 0.033 o
0 4 10 572.726 564.192 7.615 0.100 o
0 4 12 118.482 120.070 1.437 1.899 o
0 4 14 1.115 1.389 0.144 479.870 o
0 4 15 4014.230 4337.770 50.241 0.002 o
0 4 16 96.997 99.476 1.724 2.331 o
0 4 17 631.737 622.623 8.381 0.083 o
0 4 18 128.473 125.004 1.772 1.615 o
0 4 19 182.908 181.854 2.155 0.891 o
0 4 20 1681.350 1729.930 20.068 0.012 o
0 4 21 1111.590 1116.890 12.979 0.028 o
0 4 22 80.908 78.211 1.149 3.565 o
0 4 23 3.871 3.688 0.192 171.295 o
0 4 24 67.462 66.142 1.197 4.420 o
0 4 25 79.197 79.504 1.006 3.751 o
0 4 26 206.834 207.956 2.874 0.670 o
0 4 27 28.363 29.168 0.431 17.537 o
0 4 28 36.450 35.968 0.718 11.341 o
0 4 29 394.163 385.931 6.418 0.187 o
0 4 30 26.899 27.683 0.479 18.185 o
0 6 0 658.072 637.470 10.489 0.071 o
0 6 1 166.679 161.882 1.916 1.074 o
0 6 2 159.725 156.231 1.868 1.150 o
0 6 3 510.209 503.367 6.801 0.125 o
0 6 4 1094.320 1144.190 15.326 0.027 o
0 6 5 1952.640 2009.640 23.324 0.009 o
0 6 6 1213.260 1247.160 14.464 0.023 o
0 6 7 2165.880 2261.080 26.198 0.007 o
0 6 8 37.408 35.729 0.479 12.505 o
0 6 9 54.199 55.030 0.718 6.841 o
0 6 10 24.656 26.677 0.383 20.859 o
0 6 11 225.870 224.528 3.065 0.578 o
0 6 12 902.448 900.888 12.117 0.041 o
0 6 13 813.368 824.257 9.579 0.052 o
0 6 14 731.290 745.711 10.058 0.060 o
0 6 15 789.091 770.137 8.956 0.057 o
0 6 16 6235.820 6882.380 79.744 0.001 o
0 6 17 3293.240 3445.500 39.944 0.003 o
0 6 18 690.412 674.349 9.100 0.070 o
0 6 19 14.052 13.698 0.239 45.555 o
0 6 20 37.747 39.130 0.766 10.416 o
0 6 21 46.367 46.409 0.718 8.439 o
0 6 22 137.767 135.061 2.347 1.302 o
0 6 23 49.823 47.894 0.910 7.228 o
0 6 24 9.783 9.866 0.335 58.874 o
0 6 26 212.025 213.560 3.640 0.582 o
0 6 27 90.334 92.388 2.347 2.091 o
0 6 28 186.982 180.800 3.113 0.759 o
0 8 0 431.852 450.923 7.471 0.148 o
0 8 1 300.159 294.022 3.496 0.360 o
0 8 2 651.699 639.865 7.471 0.082 o
0 8 3 1149.840 1193.520 15.997 0.024 o
0 8 4 406.388 409.207 4.789 0.199 o
0 8 5 215.942 216.912 2.586 0.651 o
0 8 6 10.830 11.734 0.239 58.084 o
0 8 7 108.787 108.576 1.341 2.210 o
0 8 8 259.615 253.264 4.263 0.413 o
0 8 9 79.003 76.295 0.958 3.880 o
0 8 10 43.835 43.344 0.575 9.656 o
0 8 11 1803.030 1824.770 21.217 0.011 o
0 8 12 1603.900 1603.490 21.504 0.013 o
0 8 13 629.309 636.034 8.573 0.081 o
0 8 14 133.054 132.283 1.628 1.560 o
0 8 15 44.148 46.074 0.718 8.818 o
0 8 16 4539.390 4976.200 57.712 0.002 o
0 8 17 4.548 4.933 0.287 117.151 o
0 8 18 910.839 904.719 12.165 0.040 o
0 8 19 840.106 824.257 9.627 0.050 o
0 8 20 0.506 0.287 0.144 839.275 o
0 8 21 115.265 114.563 1.628 1.920 o
0 8 22 196.192 189.565 3.209 0.701 o
0 8 23 33.227 33.813 0.958 10.629 o
0 8 24 23.459 24.953 0.766 16.705 o
0 10 0 1575.950 1660.970 38.555 0.009 o
0 10 1 246.912 242.679 4.119 0.449 o
0 10 2 690.427 702.606 9.483 0.067 o
0 10 3 4.281 3.400 0.239 147.701 o
0 10 4 3.658 4.023 0.192 172.447 o
0 10 5 742.500 750.979 8.765 0.062 o
0 10 6 12.110 11.973 0.239 53.325 o
0 10 7 57.545 57.090 0.766 6.278 o
0 10 8 21.316 21.552 0.335 26.194 o
0 10 9 10.753 11.016 0.287 56.799 o
0 10 10 15.486 15.757 0.431 34.168 o
0 10 11 229.809 223.474 3.065 0.569 o
0 10 12 423.136 425.779 5.029 0.184 o
0 10 13 156.815 155.799 2.203 1.112 o
0 10 14 71.944 69.638 1.054 4.293 o
0 10 15 0.972 0.910 0.144 559.810 o
0 10 16 629.325 603.466 7.088 0.089 o
0 10 17 181.644 184.584 2.203 0.885 o
0 10 18 692.491 714.580 9.675 0.066 o
0 10 19 131.896 138.510 2.395 1.324 o
0 10 20 337.820 326.398 7.711 0.202 o
0 12 0 483.109 459.496 7.615 0.131 o
0 12 1 1.547 1.916 0.192 314.572 o
0 12 2 315.113 308.342 4.215 0.314 o
0 12 3 257.872 259.394 3.113 0.467 o
0 12 4 122.036 119.065 1.676 1.769 o
0 12 5 34.944 36.256 0.527 12.895 o
0 12 6 14.191 14.512 0.287 42.641 o
0 12 7 439.715 434.783 5.125 0.174 o
0 12 8 393.345 378.459 4.454 0.220 o
0 12 9 124.390 120.454 1.724 1.711 o
0 12 10 980.892 977.040 13.171 0.035 o
0 12 11 88.502 92.531 1.341 2.891 o
0 12 12 34.610 35.442 1.102 9.252 o
1 0 2 1057.590 995.239 11.543 0.033 o
1 0 4 1661.130 1591.520 26.102 0.012 o
1 0 6 5741.890 5258.770 86.114 0.001 o
1 0 8 2063.430 1876.490 30.748 0.008 o
1 0 10 537.718 545.035 7.328 0.110 o
1 0 12 10.223 10.680 0.192 65.365 o
1 0 14 757.678 765.348 10.297 0.057 o
1 0 16 1280.660 1314.210 15.230 0.021 o
1 0 18 592.154 581.434 6.801 0.099 o
1 0 20 396.302 397.713 4.646 0.210 o
1 0 22 1.225 1.485 0.144 452.960 o
1 0 24 531.918 541.682 7.328 0.112 o
1 0 26 367.766 363.851 4.310 0.243 o
1 0 28 403.341 391.007 5.316 0.198 o
1 0 30 32.404 34.053 0.718 12.630 o
1 1 0 439.717 418.978 5.604 0.172 o
1 1 1 111.617 111.593 1.006 2.255 o
1 1 3 157.332 166.671 1.964 1.113 o
1 1 4 59.196 67.147 0.671 5.824 o
1 1 5 1864.890 1605.410 18.583 0.012 o
1 1 6 2418.300 2186.370 29.311 0.006 o
1 1 7 2865.140 2454.570 28.449 0.005 o
1 1 8 448.466 463.615 3.832 0.175 o
1 1 9 1108.920 1168.620 10.249 0.029 o
1 1 10 215.797 219.259 2.107 0.681 o
1 1 11 73.708 74.667 0.623 4.525 o
1 1 12 1463.050 1488.070 13.027 0.018 o
1 1 13 49.566 49.570 0.431 8.491 o
1 1 14 31.170 31.466 0.335 16.373 o
1 1 15 483.039 509.114 4.837 0.146 o
1 1 16 587.677 597.718 5.268 0.104 o
1 1 17 60.498 59.484 0.575 6.209 o
1 1 18 291.464 294.118 2.443 0.403 o
1 1 19 29.418 29.263 0.335 17.756 o
1 1 20 299.253 294.932 2.634 0.386 o
1 1 21 115.889 114.371 1.149 2.093 o
1 1 22 158.931 159.344 1.581 1.190 o
1 1 23 13.250 13.458 0.192 49.556 o
1 1 24 3.285 3.353 0.144 215.152 o
1 1 25 408.228 410.117 3.640 0.212 o
1 1 26 1457.370 1464.120 12.021 0.018 o
1 1 27 67.708 68.058 0.623 5.156 o
1 1 28 23.603 22.462 0.287 24.351 o
1 1 29 2.894 3.305 0.096 255.852 o
1 1 30 1258.480 1268.710 10.441 0.024 o
1 1 31 65.329 66.573 0.718 5.272 o
1 2 1 1254.470 1218.900 10.010 0.025 o
1 2 3 3421.280 2885.620 29.886 0.004 o
1 2 4 2894.960 2716.550 28.162 0.005 o
1 2 6 3156.510 2716.070 25.719 0.004 o
1 2 8 743.934 762.953 6.705 0.066 o
1 2 9 1572.010 1594.870 15.087 0.015 o
1 2 10 679.096 688.717 6.561 0.078 o
1 2 11 115.628 120.406 1.006 2.088 o
1 2 12 30.140 28.736 0.287 17.839 o
1 2 13 1520.940 1572.840 12.883 0.016 o
1 2 14 1154.200 1172.930 11.111 0.028 o
1 2 15 213.110 215.954 1.820 0.715 o
1 2 16 269.987 266.770 2.826 0.450 o
1 2 17 51.553 50.241 0.479 8.029 o
1 2 18 306.141 308.342 2.586 0.368 o
1 2 19 131.198 130.655 1.102 1.726 o
1 2 20 164.951 161.978 1.581 1.134 o
1 2 21 127.242 123.279 1.245 1.801 o
1 2 22 455.733 451.785 4.310 0.171 o
1 2 23 151.626 153.070 1.389 1.309 o
1 2 24 22.467 23.660 0.287 24.821 o
1 2 25 0.878 0.814 0.096 777.179 o
1 2 26 33.857 33.430 0.335 14.829 o
1 2 27 5.354 5.364 0.144 136.183 o
1 2 28 41.880 43.967 0.527 10.164 o
1 2 29 274.336 265.285 2.826 0.443 o
1 2 30 0.006 0.287 0.096 2355.780 o
1 2 31 87.582 87.742 1.102 3.180 o
1 3 0 1965.020 1844.400 21.361 0.010 o
1 3 2 345.393 337.653 2.969 0.297 o
1 3 3 187.877 180.417 1.485 0.938 o
1 3 4 3089.820 3265.420 30.892 0.004 o
1 3 5 4999.070 4559.040 47.224 0.002 o
1 3 6 1758.000 1784.060 15.614 0.012 o
1 3 7 147.227 150.866 1.437 1.353 o
1 3 8 83.152 84.150 0.814 3.638 o
1 3 9 813.353 830.963 7.280 0.055 o
1 3 10 1624.120 1665.280 13.650 0.014 o
1 3 11 345.443 347.280 2.874 0.294 o
1 3 12 137.702 140.378 1.245 1.548 o
1 3 13 727.894 737.569 6.083 0.070 o
1 3 14 221.269 225.054 2.155 0.651 o
1 3 15 2510.090 2647.590 27.443 0.006 o
1 3 16 0.747 0.862 0.048 1031.550 o
1 3 17 315.198 308.630 2.586 0.355 o
1 3 18 190.321 189.996 1.581 0.890 o
1 3 19 16.613 16.188 0.192 38.693 o
1 3 20 120.025 116.718 1.149 1.997 o
1 3 21 725.646 736.132 7.663 0.067 o
1 3 22 1073.320 1080.010 9.483 0.033 o
1 3 23 378.077 374.244 3.113 0.251 o
1 3 24 31.943 32.424 0.335 15.819 o
1 3 25 26.230 27.156 0.335 20.181 o
1 3 26 41.049 41.572 0.431 10.969 o
1 3 27 0.658 0.623 0.096 957.965 o
1 3 28 5.995 6.657 0.192 110.180 o
1 3 29 239.237 233.915 2.490 0.567 o
1 3 30 4.253 4.550 0.192 152.815 o
1 4 1 146.356 141.671 1.389 1.417 o
1 4 2 2734.830 2652.850 25.096 0.005 o
1 4 3 1689.380 1689.220 17.529 0.013 o
1 4 4 1748.440 1785.970 16.907 0.012 o
1 4 5 907.707 921.003 8.717 0.044 o
1 4 6 566.042 572.813 4.694 0.114 o
1 4 7 26.095 26.629 0.287 20.869 o
1 4 8 246.643 246.655 2.059 0.553 o
1 4 9 79.523 78.594 0.671 4.048 o
1 4 10 488.072 485.646 4.263 0.152 o
1 4 11 1918.580 2027.840 19.206 0.010 o
1 4 12 287.420 287.987 2.778 0.405 o
1 4 13 116.938 116.478 1.245 2.022 o
1 4 14 51.644 50.624 0.479 7.987 o
1 4 15 64.533 63.029 0.623 5.608 o
1 4 16 484.620 483.251 3.975 0.156 o
1 4 17 466.272 463.950 3.832 0.168 o
1 4 18 827.563 826.652 7.280 0.055 o
1 4 19 76.957 76.870 0.814 4.105 o
1 4 20 949.200 943.035 7.759 0.042 o
1 4 21 902.542 891.309 8.477 0.046 o
1 4 22 798.608 793.605 6.993 0.059 o
1 4 23 133.940 127.015 1.102 1.713 o
1 4 24 267.014 262.029 2.347 0.478 o
1 4 25 221.775 215.380 2.107 0.668 o
1 4 26 61.581 60.586 0.671 5.905 o
1 4 27 27.834 30.221 0.335 18.342 o
1 4 28 46.635 46.697 0.479 9.123 o
1 4 29 62.746 62.550 0.718 5.641 o
1 4 30 20.573 23.276 0.431 24.483 o
1 5 0 1199.920 1248.120 16.715 0.022 o
1 5 1 3484.370 3513.510 36.400 0.003 o
1 5 2 28.991 30.173 0.335 17.741 o
1 5 3 176.242 178.262 1.581 1.003 o
1 5 4 400.688 396.946 3.496 0.222 o
1 5 5 1005.790 1062.290 9.339 0.036 o
1 5 6 476.814 463.280 4.071 0.162 o
1 5 7 1864.750 1906.180 18.056 0.011 o
1 5 8 2293.010 2375.070 24.666 0.007 o
1 5 9 1160.460 1171.010 10.297 0.028 o
1 5 10 372.027 376.687 3.353 0.251 o
1 5 11 50.802 50.720 0.527 7.999 o
1 5 12 584.594 595.324 5.268 0.105 o
1 5 13 7.056 6.178 0.144 107.487 o
1 5 14 190.571 188.463 1.581 0.893 o
1 5 15 213.677 206.280 1.724 0.738 o
1 5 16 375.064 381.572 3.400 0.246 o
1 5 17 68.921 68.105 1.006 4.572 o
1 5 18 29.953 29.168 0.335 17.507 o
1 5 19 78.733 77.732 1.149 3.665 o
1 5 20 423.108 421.133 4.023 0.196 o
1 5 21 62.440 64.418 0.671 5.660 o
1 5 22 8.908 9.435 0.192 75.292 o
1 5 23 100.721 98.614 1.006 2.670 o
1 5 24 59.530 58.000 0.671 6.221 o
1 5 25 409.274 403.364 3.879 0.210 o
1 5 26 15.989 16.667 0.239 38.359 o
1 5 27 208.972 209.441 2.251 0.712 o
1 5 28 322.290 314.616 3.065 0.332 o
1 5 29 99.666 98.853 1.724 2.284 o
1 6 1 2042.410 2096.320 19.828 0.009 o
1 6 2 1.505 1.676 0.144 399.306 o
1 6 3 1729.590 1768.730 16.763 0.012 o
1 6 4 1135.640 1164.780 11.063 0.028 o
1 6 5 91.092 89.849 0.910 3.153 o
1 6 6 74.463 73.565 0.671 4.470 o
1 6 7 243.871 241.243 2.155 0.563 o
1 6 8 0.773 0.910 0.096 804.987 o
1 6 9 626.624 621.665 5.125 0.095 o
1 6 10 858.592 880.772 7.232 0.050 o
1 6 11 29.858 29.599 0.287 17.761 o
1 6 12 38.580 37.405 0.383 12.354 o
1 6 13 102.236 102.972 0.958 2.594 o
1 6 14 110.886 111.450 1.006 2.272 o
1 6 15 225.346 226.874 2.395 0.620 o
1 6 16 673.162 663.812 5.843 0.082 o
1 6 17 264.130 257.718 2.299 0.490 o
1 6 18 228.050 225.533 2.203 0.626 o
1 6 19 542.413 534.977 5.125 0.123 o
1 6 20 56.087 56.707 0.623 6.738 o
1 6 21 7.432 7.759 0.239 85.648 o
1 6 22 202.817 196.701 2.347 0.751 o
1 6 23 35.329 35.873 0.623 12.247 o
1 6 24 2.132 2.490 0.192 257.646 o
1 6 25 152.186 150.244 2.107 1.184 o
1 6 26 333.050 322.231 3.400 0.309 o
1 6 27 21.686 22.558 0.431 23.864 o
1 6 28 74.002 73.948 1.916 3.007 o
1 7 0 826.180 829.047 9.627 0.051 o
1 7 1 216.202 222.276 2.012 0.681 o
1 7 2 157.544 153.644 1.389 1.254 o
1 7 3 1000.200 1031.160 9.052 0.037 o
1 7 4 100.694 105.223 1.054 2.562 o
1 7 5 16.342 16.859 0.239 37.555 o
1 7 6 58.763 57.521 0.575 6.488 o
1 7 7 254.353 248.235 2.203 0.526 o
1 7 8 0.227 0.239 0.096 1749.530 o
1 7 9 207.990 205.322 1.868 0.752 o
1 7 10 964.807 970.334 10.106 0.039 o
1 7 11 1392.480 1407.130 12.357 0.019 o
1 7 12 1.777 1.868 0.096 415.639 o
1 7 13 596.648 596.281 5.699 0.101 o
1 7 14 1723.120 1719.400 14.129 0.013 o
1 7 15 2767.110 2836.290 29.407 0.005 o
1 7 16 157.955 152.399 1.293 1.270 o
1 7 17 60.586 59.484 0.527 6.270 o
1 7 18 64.174 63.124 0.575 5.697 o
1 7 19 510.049 497.620 4.119 0.143 o
1 7 20 0.770 1.054 0.144 593.194 o
1 7 21 469.085 458.251 4.406 0.163 o
1 7 22 0.151 0.479 0.096 1652.630 o
1 7 23 9.523 10.249 0.335 59.124 o
1 7 24 56.224 57.377 0.766 6.395 o
1 7 25 17.999 19.110 0.383 30.099 o
1 7 26 44.959 46.745 1.293 6.443 o
1 8 1 219.660 217.296 1.964 0.681 o
1 8 2 6.493 6.466 0.144 112.272 o
1 8 3 27.419 26.102 0.287 20.174 o
1 8 4 46.501 45.883 0.479 9.221 o
1 8 5 37.498 38.076 0.479 12.144 o
1 8 6 67.808 68.968 0.671 5.060 o
1 8 7 31.650 31.945 0.335 16.051 o
1 8 8 541.001 533.061 4.406 0.127 o
1 8 9 8.457 8.908 0.144 83.265 o
1 8 10 951.747 950.698 8.381 0.041 o
1 8 11 883.632 871.194 8.286 0.048 o
1 8 12 84.821 84.341 0.862 3.528 o
1 8 13 454.257 443.451 3.688 0.179 o
1 8 14 204.874 206.328 1.724 0.773 o
1 8 15 36.446 35.059 0.383 13.378 o
1 8 16 4.404 4.358 0.144 165.396 o
1 8 17 24.839 24.474 0.287 22.538 o
1 8 18 572.478 558.445 5.364 0.111 o
1 8 19 28.694 28.449 0.335 18.356 o
1 8 20 238.823 239.423 2.155 0.578 o
1 8 21 292.240 277.690 2.969 0.399 o
1 8 22 71.956 74.044 0.766 4.512 o
1 8 23 282.728 275.918 3.305 0.403 o
1 8 24 506.107 510.072 8.477 0.112 o
1 9 0 17.984 18.391 0.383 30.547 o
1 9 1 40.182 41.907 0.671 10.126 o
1 9 2 97.976 94.591 1.054 2.777 o
1 9 3 42.885 40.279 0.479 10.522 o
1 9 4 69.943 67.483 0.623 5.013 o
1 9 5 29.486 28.545 0.335 17.907 o
1 9 6 313.111 304.367 2.730 0.358 o
1 9 7 149.592 146.173 1.341 1.370 o
1 9 8 1112.760 1127.910 9.914 0.030 o
1 9 9 122.182 121.028 1.054 1.951 o
1 9 10 1034.950 1029.720 8.477 0.036 o
1 9 11 678.692 661.896 5.460 0.083 o
1 9 12 619.627 620.707 5.125 0.097 o
1 9 13 101.547 97.991 1.006 2.656 o
1 9 14 561.211 538.809 6.322 0.111 o
1 9 15 103.698 101.583 1.006 2.554 o
1 9 16 327.449 324.722 2.730 0.328 o
1 9 17 5.043 5.412 0.144 141.168 o
1 9 18 0.083 0.575 0.096 1695.120 o
1 9 19 123.841 123.998 1.054 1.899 o
1 9 20 33.909 34.148 0.383 14.422 o
1 9 21 277.082 277.642 2.969 0.423 o
1 9 22 245.454 239.039 3.305 0.501 o
1 10 1 18.621 19.014 0.287 31.459 o
1 10 2 16.686 16.619 0.239 37.164 o
1 10 3 34.060 33.334 0.383 14.517 o
1 10 4 48.928 48.038 0.479 8.612 o
1 10 5 385.796 381.764 3.161 0.241 o
1 10 6 366.876 360.930 3.496 0.259 o
1 10 7 10.384 10.680 0.192 64.644 o
1 10 8 10.392 9.914 0.192 66.352 o
1 10 9 85.719 86.880 0.766 3.504 o
1 10 10 233.576 227.497 2.059 0.615 o
1 10 11 11.518 12.548 0.192 56.456 o
1 10 12 56.518 54.599 0.527 6.986 o
1 10 13 13.338 13.889 0.192 48.710 o
1 10 14 92.801 93.394 0.958 3.007 o
1 10 15 0.054 0.527 0.096 1818.290 o
1 10 16 2.281 2.490 0.144 289.412 o
1 10 17 44.921 42.721 0.431 9.974 o
1 10 18 113.822 113.653 1.149 2.139 o
1 10 19 41.695 42.961 0.479 10.488 o
1 10 20 56.938 56.994 1.533 4.594 o
1 11 0 72.335 70.931 0.910 4.418 o
1 11 1 153.388 150.292 1.389 1.306 o
1 11 2 52.574 53.354 0.527 7.565 o
1 11 3 0.998 1.006 0.144 542.371 o
1 11 4 43.807 44.973 0.431 9.972 o
1 11 5 13.986 13.889 0.239 45.484 o
1 11 6 264.826 257.383 2.155 0.495 o
1 11 7 32.688 32.855 0.335 15.413 o
1 11 8 111.074 111.833 1.054 2.247 o
1 11 9 162.062 154.746 1.533 1.191 o
1 11 10 0.016 0.144 0.096 2647.470 o
1 11 11 135.287 133.529 1.149 1.640 o
1 11 12 166.242 165.426 1.437 1.131 o
1 11 13 62.508 63.460 0.575 5.830 o
1 11 14 44.931 46.505 0.527 9.312 o
1 11 15 0.388 0.431 0.144 864.693 o
1 11 16 6.908 7.807 0.239 89.355 o
1 11 17 161.271 167.869 2.347 1.020 o
1 12 1 70.074 72.895 0.671 4.768 o
1 12 2 4.431 5.173 0.144 155.550 o
1 12 3 9.251 9.962 0.192 71.920 o
1 12 4 1.723 2.107 0.144 350.995 o
1 12 5 32.727 33.813 0.383 14.935 o
1 12 6 154.009 149.717 1.389 1.303 o
1 12 7 44.469 45.787 0.479 9.614 o
1 12 8 140.339 137.217 1.245 1.535 o
1 12 9 18.412 19.445 0.287 31.451 o
1 12 10 48.128 48.229 0.527 8.606 o
1 12 11 61.638 62.837 0.718 5.723 o
1 12 12 19.387 20.163 0.383 27.966 o
1 13 0 167.745 174.670 2.443 0.950 o
1 13 1 66.795 71.123 0.814 4.876 o
1 13 2 14.180 17.290 0.287 39.845 o
1 13 3 0.064 0.144 0.144 1242.820 o
1 13 4 31.716 33.334 0.479 14.794 o
1 13 5 10.260 11.734 0.239 60.230 o
2 0 0 174.325 181.088 2.969 0.827 o
2 0 2 2085.780 2106.380 28.162 0.008 o
2 0 8 3225.570 3634.200 59.484 0.003 o
2 0 10 19.604 18.870 0.287 30.309 o
2 0 12 468.120 468.117 5.460 0.153 o
2 0 14 1597.800 1655.220 22.175 0.013 o
2 0 16 462.795 485.167 8.046 0.129 o
2 0 18 137.463 138.701 1.676 1.463 o
2 0 20 88.098 88.125 1.533 2.812 o
2 0 22 54.555 54.025 0.718 6.858 o
2 0 24 3731.740 4009.690 46.457 0.002 o
2 0 26 21.951 22.846 0.383 24.299 o
2 0 28 295.235 293.303 4.933 0.319 o
2 0 30 87.508 84.246 1.533 2.882 o
2 1 1 2648.380 2438.290 23.037 0.006 o
2 1 2 998.677 955.966 9.914 0.038 o
2 1 3 540.193 534.498 5.077 0.124 o
2 1 5 257.247 263.561 2.778 0.479 o
2 1 7 295.751 302.739 2.874 0.378 o
2 1 8 47.769 50.768 0.575 8.332 o
2 1 9 1335.400 1339.120 11.734 0.021 o
2 1 10 210.865 217.248 1.916 0.715 o
2 1 11 962.226 977.997 8.046 0.041 o
2 1 12 241.722 244.595 2.059 0.568 o
2 1 13 13.709 14.512 0.192 46.898 o
2 1 14 972.746 1016.790 8.908 0.038 o
2 1 15 87.610 90.089 0.814 3.335 o
2 1 16 613.561 608.255 5.364 0.098 o
2 1 17 33.278 33.143 0.431 14.564 o
2 1 18 209.649 200.964 1.676 0.768 o
2 1 19 9.359 9.818 0.144 74.654 o
2 1 20 0.173 0.239 0.048 3363.700 o
2 1 21 88.698 88.221 0.910 3.268 o
2 1 22 90.782 88.844 1.006 3.119 o
2 1 23 155.974 156.326 1.676 1.210 o
2 1 24 654.729 654.712 6.226 0.084 o
2 1 25 218.687 219.690 2.155 0.668 o
2 1 26 781.661 763.911 8.908 0.058 o
2 1 27 6.739 6.801 0.192 101.574 o
2 1 28 88.945 89.562 0.910 3.234 o
2 1 29 128.712 131.038 1.437 1.673 o
2 1 30 25.806 26.581 0.431 19.627 o
2 1 31 25.922 26.246 0.575 17.923 o
2 2 0 2595.660 2467.500 32.999 0.005 o
2 2 1 233.309 238.082 1.964 0.605 o
2 2 2 2753.490 2717.990 31.514 0.005 o
2 2 3 1265.030 1275.420 13.219 0.023 o
2 2 6 695.837 681.533 6.035 0.077 o
2 2 7 316.262 321.274 3.736 0.319 o
2 2 8 2179.070 2095.370 21.744 0.008 o
2 2 9 256.224 259.778 2.155 0.511 o
2 2 10 3390.860 3615.530 41.907 0.003 o
2 2 11 176.178 179.028 1.581 1.001 o
2 2 12 1945.310 2035.020 17.864 0.010 o
2 2 13 27.036 25.911 0.287 20.483 o
2 2 14 98.098 99.141 0.910 2.783 o
2 2 15 182.334 179.028 1.485 0.974 o
2 2 16 96.434 98.374 0.862 2.866 o
2 2 17 1.727 2.538 0.096 379.475 o
2 2 18 527.726 518.214 4.933 0.130 o
2 2 19 3.710 3.448 0.096 214.605 o
2 2 20 1825.390 1865.470 16.380 0.011 o
2 2 21 143.181 142.916 1.245 1.471 o
2 2 22 126.606 127.063 1.245 1.782 o
2 2 23 2630.570 2768.760 26.198 0.005 o
2 2 24 47.920 49.379 0.479 8.668 o
2 2 25 424.349 422.761 4.071 0.195 o
2 2 26 315.461 311.551 2.778 0.349 o
2 2 27 284.751 278.935 3.832 0.379 o
2 2 28 0.086 0.239 0.096 2146.540 o
2 2 29 33.930 34.532 0.431 14.076 o
2 2 30 64.341 64.513 0.958 5.054 o
2 3 1 195.750 192.007 1.581 0.858 o
2 3 2 469.750 452.312 3.975 0.168 o
2 3 3 42.389 41.189 0.431 10.698 o
2 3 4 2715.970 2444.510 25.384 0.005 o
2 3 5 49.299 51.917 0.575 8.016 o
2 3 6 540.540 555.093 5.795 0.117 o
2 3 7 587.894 590.534 5.173 0.105 o
2 3 8 1225.800 1227.530 10.058 0.026 o
2 3 9 1683.930 1668.630 14.656 0.014 o
2 3 10 2396.470 2405.240 22.750 0.007 o
2 3 11 357.646 364.857 3.832 0.259 o
2 3 12 201.817 198.713 2.107 0.772 o
2 3 14 430.170 430.185 3.784 0.193 o
2 3 15 57.094 55.749 0.527 6.851 o
2 3 16 174.644 176.825 1.581 1.017 o
2 3 17 363.074 363.947 3.209 0.265 o
2 3 18 70.154 69.255 0.671 4.885 o
2 3 19 301.068 298.620 2.682 0.379 o
2 3 20 10.339 10.920 0.144 66.656 o
2 3 21 605.799 601.550 6.274 0.097 o
2 3 22 259.852 258.005 2.490 0.491 o
2 3 23 52.346 53.881 0.527 7.560 o
2 3 24 296.408 297.327 2.490 0.392 o
2 3 25 10.538 11.351 0.192 62.529 o
2 3 26 0.211 0.383 0.096 1627.970 o
2 3 27 61.720 62.071 0.671 5.825 o
2 3 28 19.544 20.259 0.239 30.316 o
2 3 29 12.289 12.788 0.239 51.523 o
2 3 30 39.130 39.082 0.575 11.128 o
2 4 0 875.849 885.562 10.297 0.045 o
2 4 1 817.352 811.326 6.657 0.057 o
2 4 2 1616.490 1619.300 13.267 0.015 o
2 4 3 2646.690 2816.650 24.666 0.005 o
2 4 4 142.873 143.155 1.293 1.464 o
2 4 5 142.278 145.502 1.245 1.466 o
2 4 6 413.441 418.020 3.448 0.208 o
2 4 7 247.525 244.595 2.012 0.555 o
2 4 8 230.194 227.832 1.916 0.632 o
2 4 9 5504.250 6168.760 63.843 0.001 o
2 4 10 1224.560 1220.820 14.177 0.024 o
2 4 11 0.540 0.862 0.096 956.559 o
2 4 12 6.996 6.801 0.096 109.258 o
2 4 13 672.486 679.138 6.466 0.080 o
2 4 14 241.265 237.363 2.299 0.567 o
2 4 15 27.307 27.635 0.335 19.375 o
2 4 16 707.168 710.748 6.753 0.072 o
2 4 17 57.236 56.994 0.623 6.596 o
2 4 18 9.150 9.244 0.144 77.615 o
2 4 19 480.461 484.209 4.310 0.155 o
2 4 20 372.263 368.162 3.257 0.255 o
2 4 21 273.357 269.979 2.251 0.461 o
2 4 22 662.149 655.670 6.274 0.083 o
2 4 23 69.218 69.877 0.671 4.928 o
2 4 24 4.298 4.215 0.144 169.779 o
2 4 25 781.511 775.884 6.418 0.062 o
2 4 26 4.974 5.795 0.144 138.994 o
2 4 27 343.933 336.360 3.017 0.298 o
2 4 28 192.977 187.841 2.012 0.843 o
2 4 29 17.369 17.529 0.287 34.242 o
2 5 1 863.246 865.446 7.615 0.050 o
2 5 2 14.166 15.470 0.192 44.589 o
2 5 3 433.198 416.152 3.448 0.198 o
2 5 4 149.142 145.167 1.245 1.395 o
2 5 5 4.612 5.220 0.144 151.259 o
2 5 6 21.627 20.020 0.239 28.036 o
2 5 7 1723.910 1767.290 18.343 0.012 o
2 5 8 380.066 376.112 3.353 0.245 o
2 5 9 241.557 241.434 2.012 0.575 o
2 5 10 1601.980 1666.240 13.650 0.015 o
2 5 11 793.921 799.831 6.561 0.059 o
2 5 12 174.124 174.718 1.485 1.038 o
2 5 13 166.205 170.120 1.437 1.114 o
2 5 14 305.343 307.528 2.730 0.366 o
2 5 15 10.833 10.872 0.192 62.297 o
2 5 16 26.725 26.438 0.335 20.096 o
2 5 17 144.956 146.843 1.772 1.327 o
2 5 18 87.438 86.976 0.910 3.338 o
2 5 19 194.937 188.990 2.251 0.808 o
2 5 20 403.729 397.425 4.694 0.205 o
2 5 21 3.977 3.975 0.144 181.600 o
2 5 22 31.657 32.233 0.335 15.985 o
2 5 23 52.504 51.582 0.575 7.590 o
2 5 24 559.193 543.598 5.220 0.117 o
2 5 25 162.624 163.079 1.964 1.089 o
2 5 26 6.825 7.807 0.192 96.077 o
2 5 27 0.344 0.718 0.144 811.561 o
2 5 28 343.233 337.222 3.592 0.288 o
2 6 0 1713.630 1801.300 20.882 0.012 o
2 6 1 400.453 396.372 3.305 0.225 o
2 6 2 113.574 112.407 0.958 2.222 o
2 6 3 980.600 988.055 8.142 0.039 o
2 6 4 2.749 3.017 0.144 246.414 o
2 6 5 13.368 12.883 0.144 51.446 o
2 6 6 57.191 58.239 0.766 6.256 o
2 6 7 381.553 371.323 3.305 0.246 o
2 6 8 333.198 330.230 2.922 0.314 o
2 6 9 291.865 299.865 2.682 0.392 o
2 6 10 650.747 643.218 5.652 0.088 o
2 6 11 2421.040 2574.790 22.558 0.006 o
2 6 12 1210.200 1239.020 10.201 0.026 o
2 6 13 752.064 773.969 6.801 0.064 o
2 6 14 158.191 154.219 1.389 1.246 o
2 6 15 4.289 4.310 0.096 180.724 o
2 6 16 88.505 88.221 0.766 3.365 o
2 6 17 139.258 137.073 1.341 1.529 o
2 6 18 0.299 0.383 0.144 933.797 o
2 6 19 183.588 178.310 1.772 0.939 o
2 6 20 537.771 520.609 6.083 0.120 o
2 6 21 888.697 897.056 8.525 0.046 o
2 6 22 1.530 1.772 0.144 390.350 o
2 6 23 200.087 198.234 2.395 0.754 o
2 6 24 2.688 2.826 0.144 254.580 o
2 6 25 66.798 65.902 0.766 5.122 o
2 6 26 0.930 1.533 0.192 393.289 o
2 6 27 185.412 178.214 3.065 0.776 o
2 7 2 512.698 504.325 4.167 0.141 o
2 7 3 22.413 22.414 0.239 26.002 o
2 7 4 94.554 95.740 0.958 2.915 o
2 7 5 0.233 0.287 0.096 1682.480 o
2 7 6 4.282 4.119 0.096 183.695 o
2 7 7 20.722 20.978 0.239 28.507 o
2 7 8 971.140 956.445 7.855 0.041 o
2 7 9 303.516 298.428 2.682 0.376 o
2 7 10 422.227 424.198 4.071 0.195 o
2 7 11 23.745 24.043 0.335 23.019 o
2 7 12 2183.790 2236.650 19.637 0.008 o
2 7 13 0.488 0.671 0.096 1072.280 o
2 7 14 63.535 64.992 0.623 5.610 o
2 7 15 45.084 45.595 0.479 9.514 o
2 7 16 11.786 12.644 0.192 55.362 o
2 7 17 334.091 326.302 3.161 0.311 o
2 7 18 8.292 8.477 0.192 82.135 o
2 7 19 143.651 141.958 1.389 1.443 o
2 7 20 1070.440 1088.150 10.345 0.032 o
2 7 21 327.623 320.028 3.113 0.322 o
2 7 22 182.975 178.645 1.916 0.926 o
2 7 23 22.024 22.702 0.431 23.538 o
2 7 24 0.352 1.102 0.192 517.882 o
2 7 25 3.974 4.742 0.192 156.637 o
2 7 26 11.961 13.841 0.575 34.567 o
2 8 0 45.977 46.649 0.718 8.481 o
2 8 1 63.888 64.130 0.718 5.481 o
2 8 2 11.912 11.016 0.192 57.794 o
2 8 3 85.764 84.677 0.814 3.516 o
2 8 4 409.873 401.017 3.544 0.215 o
2 8 5 410.855 400.730 3.544 0.214 o
2 8 6 785.899 787.858 7.519 0.059 o
2 8 7 2668.080 2828.150 24.761 0.005 o
2 8 8 140.886 139.707 1.197 1.524 o
2 8 9 562.574 544.077 4.502 0.119 o
2 8 10 95.082 92.292 0.814 3.030 o
2 8 11 563.235 556.529 5.316 0.114 o
2 8 12 2130.370 2169.120 17.817 0.008 o
2 8 13 85.803 84.677 0.766 3.546 o
2 8 14 68.809 68.824 0.671 4.993 o
2 8 15 939.103 943.514 7.759 0.043 o
2 8 16 18.126 18.535 0.239 33.370 o
2 8 17 415.908 410.883 3.640 0.207 o
2 8 18 12.707 12.979 0.192 51.850 o
2 8 19 0.113 0.479 0.096 1734.700 o
2 8 20 427.581 433.058 5.077 0.180 o
2 8 21 73.903 76.487 0.862 4.230 o
2 8 22 651.714 650.881 6.801 0.083 o
2 8 23 63.489 63.603 0.814 5.386 o
2 8 24 21.389 22.079 0.718 19.085 o
2 9 1 52.152 50.911 0.527 7.791 o
2 9 3 26.997 26.342 0.335 19.956 o
2 9 4 116.929 113.317 1.054 2.115 o
2 9 5 133.260 136.498 1.245 1.627 o
2 9 6 373.509 368.258 3.065 0.257 o
2 9 7 115.712 116.670 1.006 2.122 o
2 9 8 107.043 105.798 1.054 2.401 o
2 9 9 6.979 7.232 0.192 97.278 o
2 9 10 25.509 25.528 0.287 21.657 o
2 9 11 139.826 136.977 1.245 1.543 o
2 9 12 131.436 131.852 1.149 1.703 o
2 9 13 77.150 76.535 0.671 4.230 o
2 9 14 264.976 256.569 2.490 0.482 o
2 9 15 2.104 2.586 0.096 337.905 o
2 9 16 113.854 111.354 0.958 2.227 o
2 9 17 145.323 144.640 1.581 1.374 o
2 9 18 61.597 62.214 0.575 5.971 o
2 9 19 23.090 24.618 0.287 23.873 o
2 9 20 0.292 0.383 0.144 938.303 o
2 9 21 79.498 79.648 1.437 3.294 o
2 9 22 523.007 534.019 7.232 0.115 o
2 10 0 73.336 70.644 0.910 4.369 o
2 10 1 323.949 319.166 2.682 0.336 o
2 10 2 93.236 93.154 0.814 3.077 o
2 10 3 55.367 55.749 0.575 6.967 o
2 10 4 1224.720 1235.190 10.153 0.025 o
2 10 5 36.782 37.549 0.383 12.872 o
2 10 6 23.314 23.660 0.287 24.087 o
2 10 7 177.254 172.515 1.485 1.025 o
2 10 8 1302.210 1294.100 11.399 0.023 o
2 10 9 508.413 505.283 5.316 0.135 o
2 10 10 50.039 49.714 0.575 8.069 o
2 10 11 52.298 52.684 0.527 7.648 o
2 10 12 55.471 53.881 0.527 7.157 o
2 10 13 65.149 64.657 0.671 5.426 o
2 10 14 0.010 0.383 0.096 2161.370 o
2 10 15 7.336 8.286 0.144 94.439 o
2 10 16 32.574 32.041 0.335 15.631 o
2 10 17 5.208 5.987 0.144 133.449 o
2 10 18 18.062 19.589 0.335 30.820 o
2 10 19 110.465 112.024 1.964 1.864 o
2 11 2 0.881 1.149 0.096 705.290 o
2 11 3 91.229 90.616 0.814 3.191 o
2 11 4 173.122 168.970 1.437 1.069 o
2 11 5 169.931 167.581 1.533 1.085 o
2 11 6 587.733 586.224 6.130 0.102 o
2 11 7 6.846 7.807 0.192 95.895 o
2 11 8 529.093 517.256 4.598 0.132 o
2 11 9 23.732 26.054 0.335 22.265 o
2 11 10 34.056 35.202 0.431 13.914 o
2 11 11 0.452 0.862 0.096 1022.110 o
2 11 12 104.061 104.026 1.054 2.493 o
2 11 13 100.258 102.350 1.054 2.610 o
2 11 14 8.736 9.244 0.192 76.869 o
2 11 15 103.879 107.139 1.197 2.395 o
2 11 16 9.858 10.585 0.335 57.340 o
2 12 0 81.449 83.575 1.054 3.525 o
2 12 1 25.672 27.012 0.287 21.025 o
2 12 2 139.094 136.546 1.245 1.554 o
2 12 3 20.755 22.654 0.287 26.920 o
2 12 4 13.428 14.751 0.239 45.791 o
2 12 5 69.081 67.818 0.623 5.063 o
2 12 6 343.325 352.117 3.161 0.289 o
2 12 7 163.551 162.553 1.485 1.156 o
2 12 8 21.007 21.983 0.287 27.004 o
2 12 9 121.735 126.201 1.245 1.862 o
2 12 10 22.308 23.612 0.383 23.690 o
2 12 11 129.402 128.356 1.820 1.570 o
2 12 12 85.327 83.431 2.107 2.442 o
2 13 1 159.395 158.482 1.916 1.136 o
3 0 2 574.614 618.792 8.286 0.092 o
3 0 4 10.727 11.159 0.192 62.140 o
3 0 6 3207.150 3562.840 58.335 0.003 o
3 0 8 494.219 488.520 6.561 0.132 o
3 0 10 99.379 94.878 1.149 2.681 o
3 0 12 2218.820 2231.860 29.886 0.007 o
3 0 14 126.904 128.117 1.533 1.689 o
3 0 16 0.014 0.144 0.144 1303.440 o
3 0 18 107.368 104.696 2.586 1.652 o
3 0 20 1361.180 1364.500 22.414 0.016 o
3 0 22 363.394 351.638 5.843 0.222 o
3 0 24 34.364 36.016 0.718 11.848 o
3 0 26 629.664 629.807 10.441 0.074 o
3 0 28 398.776 400.395 6.657 0.179 o
3 1 0 4752.160 4262.570 57.042 0.002 o
3 1 1 213.111 222.181 1.964 0.695 o
3 1 2 88.169 91.142 0.766 3.322 o
3 1 3 2041.570 2077.650 21.552 0.009 o
3 1 4 1420.690 1490.940 14.081 0.018 o
3 1 5 227.727 233.196 2.443 0.602 o
3 1 6 1922.190 1866.910 21.648 0.010 o
3 1 7 561.407 567.545 5.412 0.113 o
3 1 8 763.903 772.053 7.328 0.062 o
3 1 9 3214.370 2997.690 34.723 0.004 o
3 1 10 508.322 511.030 4.502 0.139 o
3 1 11 1735.770 1766.330 16.715 0.012 o
3 1 12 2727.120 2715.120 31.466 0.005 o
3 1 13 140.916 138.222 1.341 1.504 o
3 1 14 158.401 160.780 1.916 1.135 o
3 1 15 0.259 0.431 0.048 2303.310 o
3 1 16 297.648 286.598 2.778 0.390 o
3 1 17 259.684 254.509 2.443 0.497 o
3 1 18 10.336 10.441 0.239 62.520 o
3 1 19 53.722 55.366 0.575 7.189 o
3 1 20 1229.040 1241.410 12.931 0.024 o
3 1 21 29.509 29.934 0.383 17.185 o
3 1 22 586.448 595.803 8.046 0.093 o
3 1 23 8.355 9.483 0.192 78.470 o
3 1 24 0.256 0.144 0.144 1054.280 o
3 1 25 44.422 44.350 0.623 9.277 o
3 1 26 840.829 854.431 11.495 0.046 o
3 1 27 178.161 180.800 2.538 0.869 o
3 1 28 496.479 492.351 5.795 0.137 o
3 1 29 29.049 28.832 0.431 17.282 o
3 1 30 137.425 142.916 2.490 1.235 o
3 2 1 104.336 109.869 0.910 2.474 o
3 2 2 656.834 663.812 5.460 0.086 o
3 2 3 1870.490 1871.700 17.721 0.011 o
3 2 4 155.736 161.020 1.724 1.186 o
3 2 5 950.958 955.966 9.914 0.040 o
3 2 6 2492.260 2370.760 27.491 0.006 o
3 2 7 76.614 75.433 0.766 4.206 o
3 2 8 2330.380 2059.930 23.899 0.007 o
3 2 9 2349.460 2301.790 21.792 0.007 o
3 2 10 756.384 780.674 8.142 0.061 o
3 2 11 280.974 283.533 3.832 0.381 o
3 2 12 48.382 50.337 0.575 8.271 o
3 2 13 229.045 230.323 2.443 0.602 o
3 2 14 34.867 34.675 0.335 14.214 o
3 2 15 4.989 5.508 0.096 149.536 o
3 2 16 2.968 3.448 0.096 248.100 o
3 2 17 24.720 24.953 0.287 22.447 o
3 2 18 269.077 268.351 2.395 0.466 o
3 2 19 447.110 438.566 3.879 0.181 o
3 2 20 17.943 17.769 0.192 35.049 o
3 2 21 70.142 68.201 0.671 4.922 o
3 2 22 454.427 446.804 3.688 0.178 o
3 2 23 109.793 112.791 0.958 2.298 o
3 2 24 224.749 219.403 2.347 0.636 o
3 2 25 468.286 451.067 5.316 0.157 o
3 2 26 179.064 174.718 2.107 0.935 o
3 2 27 17.203 17.769 0.287 34.310 o
3 2 28 145.710 146.508 1.772 1.322 o
3 2 29 15.570 16.044 0.335 36.975 o
3 2 30 131.736 129.122 2.251 1.409 o
3 3 0 1240.330 1304.160 21.361 0.019 o
3 3 1 199.487 189.134 1.676 0.839 o
3 3 2 1002.080 1004.820 8.813 0.037 o
3 3 3 1043.720 1047.920 9.196 0.035 o
3 3 4 200.879 203.981 2.155 0.761 o
3 3 5 422.545 441.153 4.215 0.189 o
3 3 6 668.355 665.249 5.508 0.084 o
3 3 7 425.701 430.089 4.502 0.188 o
3 3 8 178.205 179.411 1.724 0.972 o
3 3 9 1812.990 1827.640 18.966 0.011 o
3 3 10 1.169 1.054 0.144 501.131 o
3 3 11 2201.260 2004.370 23.276 0.008 o
3 3 12 428.473 428.748 3.784 0.194 o
3 3 13 14.338 14.272 0.239 44.200 o
3 3 14 0.756 0.671 0.096 879.129 o
3 3 15 28.257 30.796 0.431 17.190 o
3 3 16 372.061 364.330 4.310 0.240 o
3 3 17 235.492 233.292 2.107 0.598 o
3 3 18 137.837 140.761 1.197 1.554 o
3 3 19 25.209 24.905 0.239 22.527 o
3 3 20 0.603 0.671 0.096 980.416 o
3 3 21 114.119 114.132 1.054 2.162 o
3 3 22 63.640 62.023 0.623 5.728 o
3 3 23 477.071 465.483 3.879 0.163 o
3 3 24 84.901 83.575 0.814 3.575 o
3 3 25 291.804 273.906 2.634 0.413 o
3 3 26 40.557 42.961 0.479 10.746 o
3 3 27 54.262 54.982 0.671 6.945 o
3 3 28 19.911 19.828 0.383 27.596 o
3 3 29 18.597 19.253 0.527 25.938 o
3 4 1 400.067 412.943 3.400 0.218 o
3 4 2 1187.810 1195.920 10.489 0.027 o
3 4 3 2444.000 2528.330 22.175 0.006 o
3 4 4 489.843 480.378 3.975 0.154 o
3 4 5 685.467 692.549 5.699 0.079 o
3 4 6 4436.580 4870.830 46.074 0.002 o
3 4 7 1598.240 1624.570 16.859 0.014 o
3 4 8 2401.290 2514.440 23.851 0.006 o
3 4 9 3062.360 3214.170 33.334 0.004 o
3 4 10 1727.420 1702.160 16.140 0.013 o
3 4 11 988.295 997.634 10.393 0.037 o
3 4 12 15.664 16.954 0.239 38.692 o
3 4 13 170.472 171.221 1.676 1.051 o
3 4 14 39.084 39.752 0.479 11.496 o
3 4 15 9.968 10.058 0.192 68.024 o
3 4 16 25.929 26.102 0.335 20.716 o
3 4 17 1.243 1.389 0.096 557.622 o
3 4 18 73.023 73.326 0.766 4.470 o
3 4 19 1010.580 1016.310 10.585 0.035 o
3 4 20 280.021 282.096 3.353 0.401 o
3 4 21 109.967 109.199 1.102 2.280 o
3 4 22 514.364 514.862 4.933 0.134 o
3 4 23 125.179 124.237 1.389 1.782 o
3 4 24 599.928 582.871 6.083 0.100 o
3 4 25 109.894 109.821 1.197 2.237 o
3 4 26 589.983 590.534 5.652 0.103 o
3 4 27 474.541 459.975 5.412 0.153 o
3 4 28 106.961 105.032 1.149 2.371 o
3 5 1 265.895 273.667 2.634 0.458 o
3 5 2 233.716 229.892 2.203 0.603 o
3 5 3 284.857 276.684 2.443 0.428 o
3 5 4 298.059 294.740 2.634 0.388 o
3 5 5 2484.540 2496.240 25.911 0.006 o
3 5 6 76.731 77.062 0.718 4.198 o
3 5 7 382.101 386.122 3.400 0.239 o
3 5 8 926.402 917.651 7.567 0.045 o
3 5 9 208.690 203.789 1.724 0.763 o
3 5 10 432.837 428.892 3.544 0.194 o
3 5 11 578.762 579.040 4.789 0.110 o
3 5 12 58.360 58.383 0.527 6.561 o
3 5 13 40.383 40.087 0.431 11.316 o
3 5 14 37.005 35.777 0.479 12.616 o
3 5 15 49.669 51.151 0.575 8.018 o
3 5 16 516.697 519.651 4.981 0.133 o
3 5 17 21.683 22.510 0.383 24.669 o
3 5 18 0.184 0.431 0.096 1635.700 o
3 5 19 532.624 520.130 5.460 0.125 o
3 5 20 108.180 111.833 1.149 2.271 o
3 5 21 204.687 208.291 2.251 0.730 o
3 5 22 44.592 44.254 0.431 9.884 o
3 5 23 491.417 475.684 4.981 0.147 o
3 5 24 230.212 229.317 2.251 0.611 o
3 5 25 39.124 39.417 0.479 11.529 o
3 5 26 0.825 0.958 0.144 591.049 o
3 5 27 35.095 35.250 0.527 13.002 o
3 5 28 59.222 61.927 0.958 5.527 o
3 6 1 151.529 153.980 1.293 1.321 o
3 6 2 1253.470 1280.690 10.489 0.024 o
3 6 3 416.676 424.533 3.736 0.202 o
3 6 4 22.519 21.600 0.287 25.714 o
3 6 5 62.020 62.981 0.623 5.829 o
3 6 6 60.853 58.048 0.527 6.316 o
3 6 8 117.686 118.394 1.006 2.068 o
3 6 9 73.507 72.895 0.623 4.593 o
3 6 10 13.607 14.320 0.192 47.412 o
3 6 11 127.453 123.710 1.054 1.844 o
3 6 12 936.579 950.698 9.052 0.042 o
3 6 13 32.017 34.484 0.335 15.354 o
3 6 14 253.953 248.666 2.251 0.525 o
3 6 15 11.864 11.782 0.192 56.587 o
3 6 16 2.261 2.443 0.096 330.125 o
3 6 17 0.931 1.341 0.144 520.306 o
3 6 18 174.041 171.221 1.868 1.004 o
3 6 19 1.058 1.437 0.096 599.802 o
3 6 20 75.854 76.439 0.766 4.220 o
3 6 21 25.762 25.336 0.287 21.545 o
3 6 22 15.867 17.146 0.239 38.147 o
3 6 23 46.078 48.086 0.575 8.822 o
3 6 24 41.797 41.955 0.479 10.578 o
3 6 25 387.275 387.032 4.550 0.219 o
3 6 26 5.630 6.657 0.192 114.461 o
3 7 0 847.706 830.005 13.650 0.043 o
3 7 1 25.412 26.246 0.287 21.471 o
3 7 2 253.190 247.421 2.059 0.536 o
3 7 3 236.719 229.461 1.916 0.610 o
3 7 4 1373.210 1373.600 12.069 0.020 o
3 7 5 599.981 595.803 4.933 0.103 o
3 7 6 947.990 933.456 8.860 0.042 o
3 7 7 85.533 88.556 0.958 3.346 o
3 7 8 66.859 66.285 0.671 5.229 o
3 7 9 1097.590 1104.920 9.723 0.031 o
3 7 10 820.494 829.047 6.849 0.056 o
3 7 11 735.017 732.301 6.466 0.069 o
3 7 12 297.286 298.668 2.682 0.384 o
3 7 13 494.320 500.014 4.789 0.144 o
3 7 14 0.153 0.000 0.096 2344.740 o
3 7 15 76.061 75.481 0.766 4.235 o
3 7 16 995.548 977.518 9.291 0.038 o
3 7 17 0.746 3.832 0.192 302.657 o
3 7 18 49.440 50.959 0.671 7.810 o
3 7 19 64.813 66.908 0.718 5.299 o
3 7 20 529.187 507.198 5.939 0.125 o
3 7 21 368.121 361.121 3.496 0.258 o
3 7 22 71.144 71.266 0.766 4.647 o
3 7 23 29.985 29.934 0.479 16.184 o
3 7 24 408.293 404.274 5.508 0.190 o
3 7 25 664.962 679.617 11.255 0.065 o
3 8 1 42.242 41.285 0.383 10.876 o
3 8 2 21.643 21.073 0.239 27.454 o
3 8 3 915.261 904.719 8.621 0.044 o
3 8 4 1475.460 1468.910 12.883 0.018 o
3 8 5 2.773 2.730 0.144 252.619 o
3 8 6 99.736 96.219 0.958 2.754 o
3 8 7 494.795 491.393 4.071 0.150 o
3 8 8 105.616 101.919 0.910 2.541 o
3 8 9 795.312 780.674 6.897 0.060 o
3 8 10 29.991 30.125 0.335 17.249 o
3 8 11 273.707 269.787 2.586 0.449 o
3 8 12 32.079 33.143 0.335 15.608 o
3 8 13 40.077 41.141 0.383 11.431 o
3 8 14 408.814 390.385 3.257 0.222 o
3 8 15 63.899 61.544 0.575 5.791 o
3 8 16 106.319 102.685 1.054 2.455 o
3 8 17 1.973 2.107 0.144 327.801 o
3 8 18 108.234 107.666 1.533 2.141 o
3 8 19 46.155 43.009 0.479 9.557 o
3 8 20 0.119 0.383 0.096 1836.790 o
3 8 21 192.363 191.624 2.299 0.808 o
3 8 22 7.161 7.615 0.239 88.160 o
3 8 23 92.080 92.531 1.341 2.790 o
3 9 0 0.094 0.431 0.144 1070.160 o
3 9 1 560.669 559.403 4.933 0.116 o
3 9 2 35.379 34.532 0.383 13.827 o
3 9 3 105.464 101.679 0.958 2.529 o
3 9 4 770.800 774.448 6.418 0.063 o
3 9 5 172.604 172.179 1.485 1.056 o
3 9 6 785.704 766.306 6.753 0.061 o
3 9 7 183.971 184.488 1.676 0.930 o
3 9 8 519.565 502.888 4.167 0.139 o
3 9 10 138.830 135.636 1.149 1.582 o
3 9 11 5.818 5.795 0.144 125.542 o
3 9 12 152.673 153.070 1.293 1.315 o
3 9 13 79.090 81.228 0.910 3.807 o
3 9 14 6.695 6.993 0.192 101.070 o
3 9 15 111.311 107.522 1.006 2.305 o
3 9 16 34.239 33.717 0.479 13.821 o
3 9 17 47.013 47.032 0.479 9.025 o
3 9 18 279.002 280.564 3.353 0.404 o
3 9 19 3.968 4.694 0.144 172.097 o
3 9 20 711.904 700.212 9.435 0.066 o
3 9 21 50.858 51.630 0.814 7.178 o
3 10 1 0.138 0.192 0.096 2053.010 o
3 10 2 59.328 60.251 0.575 6.288 o
3 10 3 70.059 69.542 0.671 4.881 o
3 10 4 2.095 2.490 0.096 343.270 o
3 10 5 19.495 20.163 0.287 29.661 o
3 10 6 229.286 224.671 2.012 0.635 o
3 10 7 130.649 129.410 1.197 1.720 o
3 10 8 933.571 891.309 7.855 0.045 o
3 10 9 28.464 29.120 0.383 17.915 o
3 10 10 1194.200 1200.230 10.537 0.026 o
3 10 11 41.834 40.327 0.527 10.569 o
3 10 12 168.519 159.296 1.437 1.137 o
3 10 13 6.021 6.083 0.144 120.689 o
3 10 14 26.959 27.922 0.335 19.497 o
3 10 15 0.106 0.383 0.096 1869.640 o
3 10 16 39.956 38.746 0.575 10.972 o
3 10 17 7.345 8.142 0.239 84.909 o
3 10 18 22.046 22.127 0.527 22.108 o
3 11 0 5.386 5.939 0.192 122.235 o
3 11 1 43.352 44.494 0.431 10.118 o
3 11 2 4.678 5.125 0.144 150.883 o
3 11 3 17.891 18.918 0.287 32.499 o
3 11 4 51.274 50.959 0.575 7.802 o
3 11 5 77.285 79.073 0.814 4.032 o
3 11 6 417.557 414.763 3.688 0.204 o
3 11 7 16.629 17.338 0.239 36.648 o
3 11 8 285.936 275.391 2.299 0.432 o
3 11 9 217.080 212.123 1.916 0.702 o
3 11 10 23.034 24.857 0.287 23.820 o
3 11 11 2.345 2.490 0.144 285.057 o
3 11 12 57.514 58.287 0.575 6.580 o
3 11 13 108.061 107.953 1.341 2.231 o
3 11 15 37.839 39.896 1.102 8.457 o
3 12 1 208.485 206.232 2.490 0.700 o
3 12 2 0.839 0.910 0.096 773.268 o
3 12 3 37.428 36.879 0.431 12.563 o
3 12 4 17.525 19.445 0.287 32.640 o
3 12 5 0.984 1.102 0.096 675.853 o
3 12 6 32.882 33.286 0.383 14.978 o
3 12 7 0.062 0.239 0.144 1192.560 o
3 12 8 35.951 35.585 0.479 12.963 o
3 12 9 158.061 158.003 2.682 1.008 o
3 12 10 127.477 126.057 2.203 1.481 o
4 0 0 6119.940 6049.020 99.093 0.001 o
4 0 2 190.238 192.391 2.251 0.821 o
4 0 4 954.061 973.687 13.027 0.036 o
4 0 6 212.052 208.387 2.443 0.688 o
4 0 8 1971.250 2084.830 24.186 0.009 o
4 0 10 8235.540 7054.800 115.473 0.001 o
4 0 12 774.971 752.416 10.106 0.056 o
4 0 14 563.584 563.713 6.561 0.107 o
4 0 16 50.548 50.959 0.766 7.393 o
4 0 18 921.209 902.804 12.117 0.040 o
4 0 20 1611.410 1584.820 36.783 0.009 o
4 0 22 846.345 860.178 14.177 0.041 o
4 0 24 3.564 3.400 0.192 183.434 o
4 0 26 269.496 260.879 6.178 0.311 o
4 0 28 1156.150 1168.140 27.204 0.017 o
4 1 1 1730.200 1849.670 15.134 0.012 o
4 1 2 56.524 55.126 0.527 6.954 o
4 1 3 79.607 81.228 0.718 3.941 o
4 1 4 74.530 75.912 0.814 4.261 o
4 1 5 703.034 718.890 6.322 0.074 o
4 1 6 222.329 217.439 2.107 0.662 o
4 1 7 98.518 100.769 1.102 2.652 o
4 1 8 1741.760 1740.470 16.476 0.012 o
4 1 9 1175.560 1194.000 12.405 0.026 o
4 1 10 3990.350 3820.990 51.151 0.002 o
4 1 11 45.564 45.499 0.527 9.288 o
4 1 12 874.382 909.030 7.998 0.047 o
4 1 13 1951.460 1970.840 18.679 0.010 o
4 1 14 81.747 84.725 0.862 3.650 o
4 1 15 237.258 237.267 2.490 0.568 o
4 1 16 27.777 30.125 0.479 17.142 o
4 1 17 89.164 86.353 0.862 3.316 o
4 1 18 1697.970 1688.750 15.997 0.013 o
4 1 19 1368.980 1405.690 13.315 0.020 o
4 1 20 798.218 799.831 8.334 0.056 o
4 1 21 198.971 196.462 1.916 0.805 o
4 1 22 52.678 52.875 0.623 7.374 o
4 1 23 144.456 146.460 1.772 1.334 o
4 1 24 0.074 0.383 0.144 1108.830 o
4 1 25 1.714 2.012 0.192 298.457 o
4 1 26 91.760 91.765 1.149 2.944 o
4 1 27 87.463 85.730 1.102 3.219 o
4 1 28 45.280 46.314 0.910 7.894 o
4 1 29 110.665 111.354 1.964 1.866 o
4 2 0 1427.910 1435.860 19.206 0.016 o
4 2 1 2938.700 2998.650 28.353 0.004 o
4 2 2 2297.080 2406.200 21.073 0.007 o
4 2 3 891.393 891.788 7.807 0.047 o
4 2 4 2141.960 2189.240 20.738 0.008 o
4 2 5 100.336 98.135 0.958 2.710 o
4 2 6 1428.600 1453.110 13.746 0.018 o
4 2 7 0.411 0.814 0.096 1077.100 o
4 2 8 165.996 170.359 2.012 1.036 o
4 2 9 959.945 978.955 11.351 0.037 o
4 2 11 6.102 7.136 0.144 112.943 o
4 2 12 151.976 151.250 1.820 1.238 o
4 2 13 1157.260 1184.420 11.255 0.027 o
4 2 14 1951.300 1977.550 20.499 0.010 o
4 2 15 132.372 131.278 1.293 1.661 o
4 2 16 1363.270 1388.450 16.140 0.019 o
4 2 17 51.697 53.450 0.575 7.573 o
4 2 18 35.961 36.591 0.479 12.807 o
4 2 19 1969.870 1944.500 20.211 0.010 o
4 2 20 26.297 25.192 0.335 20.773 o
4 2 21 209.384 205.993 2.012 0.735 o
4 2 22 27.538 26.916 0.383 19.018 o
4 2 23 71.437 69.351 0.910 4.516 o
4 2 24 157.705 154.890 1.437 1.240 o
4 2 25 82.235 83.431 1.054 3.497 o
4 2 26 295.538 288.658 3.400 0.373 o
4 2 27 0.627 0.671 0.144 699.677 o
4 2 28 9.581 10.249 0.287 62.663 o
4 2 29 19.579 19.637 0.671 21.752 o
4 3 1 622.743 630.765 5.173 0.095 o
4 3 2 1668.530 1693.540 13.889 0.014 o
4 3 4 139.864 140.809 1.389 1.491 o
4 3 5 1777.030 1820.930 17.242 0.012 o
4 3 6 925.546 943.993 9.818 0.041 o
4 3 7 151.445 154.315 1.485 1.290 o
4 3 8 114.948 115.521 1.245 2.066 o
4 3 9 704.728 710.269 6.753 0.073 o
4 3 10 46.611 46.122 0.479 9.179 o
4 3 11 20.070 19.876 0.287 29.158 o
4 3 12 1187.040 1163.830 11.063 0.027 o
4 3 13 349.925 350.058 3.353 0.280 o
4 3 14 187.612 184.440 1.964 0.882 o
4 3 15 111.757 114.611 1.389 2.077 o
4 3 16 193.928 200.149 1.964 0.815 o
4 3 17 13.114 13.506 0.239 48.184 o
4 3 18 423.752 427.598 4.119 0.193 o
4 3 19 492.836 484.688 5.077 0.145 o
4 3 20 952.982 960.277 10.010 0.040 o
4 3 21 798.214 788.337 6.945 0.059 o
4 3 22 27.258 26.916 0.383 19.178 o
4 3 23 0.088 0.671 0.096 1589.330 o
4 3 24 269.317 258.628 2.299 0.479 o
4 3 25 98.863 99.955 1.006 2.703 o
4 3 26 24.303 24.713 0.335 22.339 o
4 3 27 1.010 1.197 0.144 518.774 o
4 4 0 1399.970 1455.980 19.493 0.017 o
4 4 1 149.559 151.489 1.485 1.320 o
4 4 2 924.702 949.740 9.004 0.042 o
4 4 3 32.538 31.850 0.431 15.095 o
4 4 4 46.354 43.967 0.431 9.561 o
4 4 5 3390.920 3613.610 34.244 0.003 o
4 4 6 70.255 69.111 0.671 4.883 o
4 4 7 577.010 570.898 6.657 0.103 o
4 4 8 403.649 390.050 4.071 0.215 o
4 4 9 173.541 174.909 1.868 0.996 o
4 4 10 42.369 43.153 0.479 10.318 o
4 4 11 600.768 602.029 5.747 0.100 o
4 4 12 26.949 26.916 0.335 19.808 o
4 4 13 1356.950 1342.470 13.985 0.020 o
4 4 14 459.763 447.235 4.694 0.167 o
4 4 15 15.136 16.763 0.239 39.873 o
4 4 16 50.194 51.486 0.575 7.918 o
4 4 17 38.267 38.507 0.527 11.648 o
4 4 18 253.890 257.096 2.730 0.495 o
4 4 19 20.385 20.451 0.287 28.477 o
4 4 20 19.299 19.637 0.287 30.212 o
4 4 21 470.396 466.010 4.885 0.157 o
4 4 22 22.693 23.420 0.335 24.121 o
4 4 23 274.868 263.561 2.826 0.444 o
4 4 24 61.699 59.484 0.718 5.865 o
4 4 25 266.570 262.076 2.538 0.472 o
4 4 26 20.348 20.690 0.335 27.591 o
4 4 27 1.287 1.533 0.144 439.498 o
4 4 28 2.939 3.400 0.239 177.720 o
4 5 1 249.888 251.444 2.443 0.522 o
4 5 2 120.665 118.394 1.006 2.014 o
4 5 3 1203.910 1245.250 10.249 0.026 o
4 5 4 48.585 47.511 0.431 8.827 o
4 5 5 1190.620 1174.840 10.297 0.027 o
4 5 6 1044.650 1053.670 8.669 0.035 o
4 5 7 848.760 830.484 6.849 0.053 o
4 5 8 14.333 15.134 0.192 44.590 o
4 5 9 127.024 125.674 1.245 1.786 o
4 5 10 5.798 5.795 0.144 125.844 o
4 5 11 25.245 23.708 0.335 22.017 o
4 5 12 251.710 252.402 2.682 0.506 o
4 5 13 1737.430 1784.060 16.907 0.012 o
4 5 14 530.104 525.398 6.178 0.121 o
4 5 15 487.296 497.141 4.742 0.147 o
4 5 16 0.114 -0.144 0.239 490.720 o
4 5 17 47.072 46.984 0.527 8.888 o
4 5 18 28.226 28.401 0.335 18.627 o
4 5 19 205.746 206.902 2.012 0.747 o
4 5 20 85.335 84.294 0.958 3.436 o
4 5 21 11.556 12.931 0.239 53.560 o
4 5 22 112.239 112.360 1.149 2.183 o
4 5 23 193.906 192.055 2.059 0.824 o
4 5 24 543.812 535.935 5.125 0.122 o
4 5 25 26.109 26.533 0.431 19.462 o
4 5 26 0.108 0.192 0.144 1169.050 o
4 5 27 0.628 0.958 0.192 479.209 o
4 6 0 361.916 355.231 4.167 0.253 o
4 6 1 438.770 442.925 3.688 0.186 o
4 6 2 421.093 408.585 3.927 0.202 o
4 6 3 790.513 793.126 7.567 0.058 o
4 6 4 29.170 29.694 0.287 18.100 o
4 6 5 917.401 923.877 7.615 0.045 o
4 6 6 634.314 639.865 5.268 0.092 o
4 6 7 630.760 648.486 5.699 0.090 o
4 6 8 8.494 9.004 0.144 82.674 o
4 6 9 0.036 0.335 0.048 4340.070 o
4 6 10 175.659 168.970 1.533 1.041 o
4 6 11 259.005 249.241 2.395 0.507 o
4 6 12 619.471 600.592 6.274 0.094 o
4 6 14 1277.500 1289.310 14.991 0.021 o
4 6 15 284.500 287.844 2.778 0.409 o
4 6 16 2.733 2.586 0.144 258.658 o
4 6 17 717.813 705.001 7.376 0.070 o
4 6 18 15.995 16.236 0.239 38.744 o
4 6 20 0.230 0.431 0.096 1546.580 o
4 6 21 1.945 2.059 0.144 332.393 o
4 6 22 12.123 13.315 0.192 53.150 o
4 6 23 0.016 0.239 0.096 2415.800 o
4 6 24 1.438 1.197 0.144 442.109 o
4 6 25 306.006 293.639 4.933 0.308 o
4 7 1 14.120 13.219 0.192 47.512 o
4 7 2 1082.410 1085.280 9.531 0.032 o
4 7 3 2.077 2.538 0.096 342.700 o
4 7 4 477.023 474.918 4.215 0.158 o
4 7 5 897.498 886.041 8.429 0.046 o
4 7 6 877.281 884.604 8.429 0.047 o
4 7 7 46.573 44.781 0.479 9.310 o
4 7 8 483.358 477.169 4.550 0.153 o
4 7 9 0.046 0.335 0.048 4211.630 o
4 7 10 3.698 3.927 0.096 206.001 o
4 7 11 0.165 0.287 0.096 1841.150 o
4 7 12 18.958 18.727 0.239 32.069 o
4 7 13 227.268 222.708 2.155 0.636 o
4 7 14 394.104 383.344 3.400 0.232 o
4 7 15 259.676 263.465 3.113 0.460 o
4 7 16 63.743 60.395 0.718 5.648 o
4 7 17 40.373 39.896 0.479 11.155 o
4 7 18 50.037 48.996 0.527 8.243 o
4 7 19 1.514 1.628 0.096 475.908 o
4 7 20 0.001 0.335 0.096 2280.850 o
4 7 21 28.797 31.083 0.383 17.252 o
4 7 22 38.756 39.896 0.575 11.120 o
4 7 23 16.023 16.667 0.383 34.296 o
4 7 24 469.842 460.598 6.274 0.146 o
4 8 0 17.955 19.062 0.431 29.017 o
4 8 1 407.954 398.958 3.305 0.219 o
4 8 2 174.534 168.683 1.533 1.050 o
4 8 3 1229.780 1267.760 13.171 0.024 o
4 8 4 48.044 45.883 0.575 8.678 o
4 8 5 607.845 602.508 6.322 0.096 o
4 8 6 541.820 530.667 5.077 0.124 o
4 8 7 455.955 439.237 3.879 0.177 o
4 8 8 487.504 484.209 4.310 0.152 o
4 8 9 227.938 219.930 1.868 0.654 o
4 8 10 3.059 3.353 0.096 245.872 o
4 8 11 293.003 290.813 2.586 0.399 o
4 8 12 0.047 0.239 0.096 2289.320 o
4 8 13 1.208 1.341 0.096 572.284 o
4 8 14 148.170 145.359 1.341 1.388 o
4 8 15 397.379 367.252 4.981 0.213 o
4 8 16 177.112 169.593 1.820 0.996 o
4 8 17 26.731 27.156 0.335 19.869 o
4 8 18 0.085 0.144 0.144 1219.580 o
4 8 19 170.418 168.252 1.820 1.042 o
4 8 20 22.041 23.756 0.335 24.534 o
4 8 21 305.869 303.601 3.209 0.355 o
4 8 22 1.635 2.155 0.192 298.940 o
4 9 1 4.040 4.215 0.144 176.516 o
4 9 2 1392.170 1421.980 13.506 0.019 o
4 9 3 1201.630 1217.470 10.728 0.026 o
4 9 4 22.010 22.510 0.287 25.765 o
4 9 5 152.682 148.759 1.293 1.335 o
4 9 6 32.998 33.382 0.335 15.179 o
4 9 7 493.242 488.520 4.694 0.147 o
4 9 8 726.090 725.117 6.418 0.070 o
4 9 9 0.056 0.096 0.096 2561.920 o
4 9 10 2.248 2.395 0.144 294.995 o
4 9 11 81.024 78.355 0.766 3.905 o
4 9 12 12.862 12.788 0.192 51.673 o
4 9 13 16.128 15.709 0.239 38.987 o
4 9 14 77.699 75.481 0.766 4.147 o
4 9 15 6.833 6.370 0.192 102.782 o
4 9 16 23.860 23.229 0.287 23.811 o
4 9 17 216.573 212.506 2.059 0.693 o
4 9 18 197.247 195.456 2.107 0.798 o
4 9 20 17.937 18.343 0.479 28.203 o
4 10 0 707.272 692.549 8.094 0.070 o
4 10 1 139.166 134.103 1.149 1.587 o
4 10 2 12.167 13.123 0.239 51.387 o
4 10 3 7.689 8.142 0.192 87.631 o
4 10 4 551.110 542.161 4.502 0.123 o
4 10 5 307.726 298.380 2.682 0.370 o
4 10 6 33.699 34.771 0.383 14.385 o
4 10 7 3.737 4.742 0.144 177.609 o
4 10 8 0.330 0.623 0.096 1259.170 o
4 10 9 394.239 385.500 3.688 0.228 o
4 10 10 100.839 100.290 0.958 2.667 o
4 10 11 0.147 0.383 0.096 1768.190 o
4 10 12 372.273 368.353 3.544 0.251 o
4 10 13 24.241 25.192 0.335 22.208 o
4 10 14 4.245 4.742 0.144 164.611 o
4 10 15 80.501 81.947 1.197 3.460 o
4 10 16 4.480 4.837 0.192 145.543 o
4 11 1 165.956 170.790 1.437 1.113 o
4 11 2 20.913 22.319 0.287 26.929 o
4 11 3 172.083 177.879 1.533 1.036 o
4 11 4 620.996 620.707 5.125 0.096 o
4 11 5 0.044 0.192 0.096 2398.780 o
4 11 6 83.509 84.868 0.766 3.640 o
4 11 7 3.433 3.832 0.144 200.930 o
4 11 8 113.617 117.053 1.197 2.094 o
4 11 9 1.286 1.485 0.144 443.366 o
4 11 10 188.941 186.883 2.251 0.839 o
4 11 11 46.998 51.151 0.671 8.144 o
4 11 12 171.409 169.066 2.874 0.880 o
4 11 13 96.411 97.225 1.724 2.366 o
4 12 0 261.266 260.352 3.592 0.438 o
4 12 1 95.165 96.507 1.197 2.745 o
4 12 2 189.374 187.410 2.012 0.861 o
4 12 3 141.465 147.657 1.820 1.345 o
4 12 4 42.925 47.080 0.671 9.122 o
4 12 5 0.271 0.575 0.192 599.093 o
4 12 6 46.735 50.289 0.958 7.289 o
4 12 7 96.264 98.901 1.772 2.321 o
5 0 2 156.702 155.464 1.820 1.184 o
5 0 4 3908.980 4319.570 50.049 0.002 o
5 0 6 15.601 14.799 0.335 37.987 o
5 0 8 259.925 261.262 3.065 0.463 o
5 0 10 586.938 579.040 6.753 0.100 o
5 0 12 1688.660 1723.230 19.972 0.012 o
5 0 14 392.757 387.320 5.220 0.206 o
5 0 16 362.908 350.393 4.119 0.255 o
5 0 18 31.596 31.227 0.910 11.632 o
5 0 20 995.978 995.718 13.363 0.034 o
5 0 22 294.115 291.867 6.945 0.254 o
5 0 24 1.799 3.448 0.287 179.788 o
5 0 26 186.397 180.657 3.065 0.768 o
5 1 0 210.983 219.163 2.586 0.663 o
5 1 1 729.164 741.880 7.040 0.068 o
5 1 2 151.400 153.070 1.485 1.296 o
5 1 3 30.829 29.934 0.335 16.889 o
5 1 4 1096.850 1146.580 10.872 0.030 o
5 1 5 148.076 147.035 1.437 1.363 o
5 1 6 447.622 463.232 4.837 0.167 o
5 1 7 222.285 216.146 3.592 0.558 o
5 1 8 32.989 32.951 0.335 15.270 o
5 1 9 59.874 58.096 0.575 6.342 o
5 1 10 880.636 890.351 8.429 0.047 o
5 1 11 41.514 42.769 0.479 10.550 o
5 1 12 677.816 657.586 6.274 0.081 o
5 1 13 15.221 16.236 0.192 41.393 o
5 1 14 547.961 558.924 6.514 0.111 o
5 1 15 82.889 82.043 1.006 3.540 o
5 1 16 5837.170 5776.030 66.908 0.001 o
5 1 17 63.687 65.040 0.671 5.529 o
5 1 18 9.281 9.770 0.144 75.246 o
5 1 19 46.883 46.218 0.527 8.987 o
5 1 20 141.096 138.462 1.389 1.490 o
5 1 21 11.355 11.638 0.192 58.710 o
5 1 22 27.652 29.072 0.623 15.955 o
5 1 23 51.300 49.666 0.575 7.890 o
5 1 24 2.147 2.299 0.192 262.113 o
5 1 25 7.912 9.100 0.239 78.061 o
5 1 26 84.020 80.175 1.149 3.405 o
5 1 27 12.247 13.315 0.383 44.044 o
5 2 1 2151.690 2264.910 18.535 0.008 o
5 2 2 174.926 175.244 1.676 1.010 o
5 2 3 0.082 0.335 0.048 3780.320 o
5 2 4 1683.360 1759.630 18.248 0.013 o
5 2 5 494.410 498.099 4.742 0.144 o
5 2 6 2.753 3.065 0.096 270.972 o
5 2 7 60.258 63.508 0.814 5.650 o
5 2 8 24.970 25.480 0.383 21.048 o
5 2 9 2.923 2.969 0.096 263.690 o
5 2 10 159.870 154.985 1.533 1.207 o
5 2 11 1.277 1.341 0.096 555.181 o
5 2 12 0.241 0.575 0.096 1410.300 o
5 2 13 775.901 752.895 7.855 0.061 o
5 2 14 15.081 16.907 0.239 39.842 o
5 2 15 116.252 115.281 1.149 2.078 o
5 2 16 1.007 2.347 0.144 421.049 o
5 2 17 299.704 296.848 3.496 0.359 o
5 2 18 223.948 219.642 2.347 0.639 o
5 2 19 15.180 15.422 0.239 41.123 o
5 2 20 1.241 1.389 0.096 558.090 o
5 2 21 44.040 43.488 0.479 9.930 o
5 2 22 0.637 0.766 0.144 678.716 o
5 2 23 192.642 190.235 1.868 0.852 o
5 2 24 37.323 35.729 0.431 12.767 o
5 2 25 74.292 74.332 0.862 4.267 o
5 2 26 31.639 31.993 0.671 13.549 o
5 2 27 5.051 5.987 0.287 105.703 o
5 3 0 35.915 34.867 0.527 12.811 o
5 3 1 1049.160 1068.040 9.387 0.034 o
5 3 2 823.497 840.062 7.950 0.053 o
5 3 3 18.565 18.343 0.192 33.657 o
5 3 4 491.350 495.225 4.694 0.146 o
5 3 5 3.076 2.874 0.096 257.718 o
5 3 6 159.238 161.068 1.581 1.181 o
5 3 7 1049.200 1059.420 11.016 0.033 o
5 3 8 16.233 15.949 0.239 38.570 o
5 3 9 141.469 141.144 1.676 1.409 o
5 3 10 299.594 299.913 2.874 0.375 o
5 3 11 514.187 505.762 4.837 0.136 o
5 3 12 69.866 70.404 0.910 4.578 o
5 3 13 217.149 215.619 2.586 0.649 o
5 3 14 162.442 156.087 1.676 1.161 o
5 3 15 586.722 586.224 5.604 0.104 o
5 3 16 1.562 1.772 0.096 455.252 o
5 3 17 22.304 22.846 0.287 25.336 o
5 3 18 546.307 536.414 5.125 0.121 o
5 3 19 620.863 609.692 5.843 0.095 o
5 3 20 213.787 212.889 2.059 0.703 o
5 3 21 14.325 14.368 0.287 42.508 o
5 3 22 86.731 84.629 0.862 3.444 o
5 3 23 43.751 44.398 0.623 9.395 o
5 3 24 1.707 2.299 0.144 343.251 o
5 3 25 45.622 46.266 0.527 9.207 o
5 3 26 16.407 16.667 0.335 35.132 o
5 3 27 22.310 22.654 0.766 17.690 o
5 4 1 30.726 34.053 0.431 15.379 o
5 4 2 733.770 729.427 8.477 0.064 o
5 4 3 514.791 527.793 5.029 0.132 o
5 4 4 241.639 240.141 2.299 0.563 o
5 4 5 1197.810 1227.050 10.776 0.026 o
5 4 6 40.432 40.183 0.479 11.105 o
5 4 7 118.123 113.174 1.245 2.030 o
5 4 8 71.683 70.835 0.718 4.680 o
5 4 9 442.441 436.842 4.167 0.181 o
5 4 10 45.483 46.170 0.718 8.596 o
5 4 11 147.552 144.975 1.437 1.379 o
5 4 12 35.126 34.915 0.431 13.598 o
5 4 13 1.982 2.059 0.096 377.709 o
5 4 14 1.794 1.676 0.096 426.764 o
5 4 15 139.902 137.887 1.485 1.486 o
5 4 16 300.365 299.625 3.161 0.366 o
5 4 17 595.831 588.618 5.604 0.102 o
5 4 18 229.373 225.006 2.203 0.623 o
5 4 19 65.621 66.956 0.766 5.170 o
5 4 20 46.833 44.302 0.623 8.861 o
5 4 21 40.725 42.243 0.527 10.603 o
5 4 22 67.198 64.944 0.766 5.128 o
5 4 23 22.356 23.133 0.335 24.530 o
5 4 24 0.120 0.192 0.096 2109.650 o
5 4 25 65.828 66.669 0.862 5.027 o
5 4 26 89.893 88.987 1.293 2.939 o
5 5 0 3242.620 3261.590 43.679 0.003 o
5 5 1 214.084 209.872 1.868 0.720 o
5 5 2 361.621 354.799 2.922 0.275 o
5 5 3 491.981 487.562 4.023 0.152 o
5 5 4 10.416 9.914 0.192 66.237 o
5 5 5 29.084 28.162 0.335 18.223 o
5 5 6 319.009 319.885 2.826 0.338 o
5 5 7 6.962 7.328 0.192 96.998 o
5 5 8 96.365 99.859 1.102 2.722 o
5 5 9 322.887 321.417 3.113 0.327 o
5 5 10 204.996 200.868 1.964 0.766 o
5 5 11 330.442 315.047 3.353 0.316 o
5 5 12 11.230 10.824 0.192 60.775 o
5 5 13 607.079 596.281 6.226 0.097 o
5 5 14 250.452 246.559 2.634 0.518 o
5 5 15 720.429 737.090 7.711 0.067 o
5 5 16 59.099 58.622 0.623 6.316 o
5 5 17 78.580 81.180 0.814 3.916 o
5 5 18 18.058 18.727 0.239 33.329 o
5 5 19 208.319 206.711 2.490 0.700 o
5 5 20 2.148 2.395 0.144 302.270 o
5 5 21 39.166 40.135 0.479 11.426 o
5 5 22 34.154 34.436 0.383 14.279 o
5 5 23 125.108 121.603 1.197 1.859 o
5 5 24 6.462 7.088 0.335 81.325 o
5 5 25 39.821 39.417 0.814 9.722 o
5 6 1 516.835 514.383 4.550 0.136 o
5 6 2 1456.900 1482.320 14.033 0.017 o
5 6 3 135.575 130.320 1.293 1.626 o
5 6 4 16.578 15.949 0.192 38.983 o
5 6 5 527.012 538.330 4.454 0.130 o
5 6 6 45.170 46.505 0.479 9.411 o
5 6 7 83.050 81.372 1.006 3.547 o
5 6 8 3.950 3.592 0.144 188.042 o
5 6 9 22.804 22.319 0.335 24.495 o
5 6 10 309.549 303.505 3.209 0.351 o
5 6 11 9.171 8.908 0.239 71.510 o
5 6 12 972.769 977.040 9.291 0.039 o
5 6 13 3.375 3.161 0.144 215.366 o
5 6 14 150.023 143.299 1.437 1.363 o
5 6 15 72.072 71.793 0.766 4.573 o
5 6 16 86.476 89.993 1.006 3.250 o
5 6 17 65.540 65.280 0.862 5.097 o
5 6 18 23.008 23.085 0.335 23.998 o
5 6 19 10.129 9.962 0.192 67.479 o
5 6 20 699.055 701.170 7.328 0.073 o
5 6 21 9.068 9.052 0.192 75.474 o
5 6 22 2.025 1.964 0.144 329.526 o
5 6 23 11.184 11.399 0.287 54.710 o
5 6 24 12.625 12.548 0.335 46.453 o
5 7 0 6590.750 6422.600 105.080 0.001 o
5 7 1 1553.170 1570.450 12.883 0.016 o
5 7 2 521.472 511.509 4.215 0.137 o
5 7 3 394.780 380.758 3.161 0.235 o
5 7 4 83.543 82.905 0.718 3.715 o
5 7 5 298.675 296.417 2.874 0.379 o
5 7 6 176.175 176.107 1.581 1.010 o
5 7 7 103.786 100.194 1.006 2.569 o
5 7 8 60.071 59.868 0.527 6.303 o
5 7 9 111.169 109.199 1.102 2.255 o
5 7 10 0.101 0.239 0.096 2095.900 o
5 7 11 131.731 128.212 1.820 1.544 o
5 7 12 162.869 163.558 1.628 1.137 o
5 7 13 56.535 57.090 0.623 6.667 o
5 7 14 56.942 53.929 0.575 6.889 o
5 7 15 109.663 109.582 1.102 2.282 o
5 7 16 717.481 708.354 6.753 0.071 o
5 7 17 102.209 101.009 1.006 2.599 o
5 7 18 339.337 333.630 3.927 0.286 o
5 7 19 113.244 110.396 1.102 2.200 o
5 7 20 246.881 241.338 2.874 0.519 o
5 7 21 115.923 119.065 1.485 1.930 o
5 8 1 30.234 29.838 0.287 17.506 o
5 8 2 110.621 110.827 1.054 2.267 o
5 8 3 24.589 25.288 0.335 21.919 o
5 8 4 614.858 600.592 5.316 0.099 o
5 8 5 229.999 224.049 1.868 0.641 o
5 8 6 137.757 135.253 1.149 1.598 o
5 8 7 69.151 67.195 0.671 5.027 o
5 8 8 97.720 99.045 0.862 2.818 o
5 8 9 249.589 248.379 2.203 0.537 o
5 8 10 0.235 0.479 0.048 2304.510 o
5 8 11 64.835 63.699 0.718 5.423 o
5 8 12 100.096 100.625 1.006 2.660 o
5 8 13 24.448 23.468 0.335 22.698 o
5 8 14 1.254 1.485 0.144 448.393 o
5 8 15 22.765 21.504 0.383 24.179 o
5 8 16 0.791 1.006 0.144 594.007 o
5 8 17 75.396 74.859 0.766 4.289 o
5 8 18 2.564 3.161 0.144 252.248 o
5 8 19 7.965 8.765 0.239 78.769 o
5 8 20 27.748 29.790 0.479 17.236 o
5 9 0 1247.390 1201.660 13.985 0.023 o
5 9 1 112.576 111.641 1.054 2.218 o
5 9 2 568.591 571.855 4.742 0.114 o
5 9 3 8.719 9.818 0.192 75.280 o
5 9 4 167.583 164.899 1.485 1.117 o
5 9 5 283.241 280.947 2.969 0.410 o
5 9 6 1.807 1.868 0.096 411.456 o
5 9 7 26.239 25.336 0.287 21.211 o
5 9 8 79.879 80.318 0.718 3.950 o
5 9 9 0.480 0.479 0.096 1171.770 o
5 9 10 138.701 134.199 1.149 1.593 o
5 9 11 30.573 30.988 0.383 16.437 o
5 9 12 9.934 9.914 0.192 68.541 o
5 9 13 23.313 22.606 0.335 23.944 o
5 9 14 190.873 190.858 1.868 0.859 o
5 9 15 3.238 3.305 0.144 217.977 o
5 9 16 513.242 509.114 5.364 0.133 o
5 9 17 253.565 253.887 3.017 0.485 o
5 9 18 159.753 161.068 2.778 0.973 o
5 10 1 45.977 45.547 0.527 9.208 o
5 10 2 7.826 8.717 0.192 84.523 o
5 10 3 113.842 112.407 1.149 2.151 o
5 10 4 45.389 44.973 0.479 9.515 o
5 10 5 237.805 234.106 1.964 0.598 o
5 10 6 53.168 53.881 0.527 7.451 o
5 10 7 0.001 0.239 0.096 2483.750 o
5 10 8 9.534 10.249 0.239 66.444 o
5 10 9 0.827 1.245 0.096 707.396 o
5 10 10 0.757 0.814 0.096 838.246 o
5 10 11 125.842 129.697 1.581 1.678 o
5 10 12 14.547 16.092 0.431 35.294 o
5 10 13 0.527 1.676 0.144 575.113 o
5 10 14 19.390 20.882 0.383 27.590 o
5 10 15 17.124 18.727 0.479 28.855 o
5 11 0 233.773 228.120 3.161 0.547 o
5 11 1 27.180 28.880 0.431 18.216 o
5 11 2 266.403 269.548 2.634 0.461 o
5 11 3 320.247 320.986 3.113 0.330 o
5 11 4 220.579 215.619 2.299 0.659 o
5 11 5 127.401 125.243 1.245 1.784 o
5 11 6 49.566 51.534 0.814 7.339 o
5 11 7 96.396 94.830 1.341 2.645 o
5 11 8 0.095 0.862 0.144 910.777 o
5 11 9 71.075 75.194 1.341 3.817 o
5 11 10 31.570 32.376 0.671 13.510 o
6 0 0 719.676 712.664 11.734 0.058 o
6 0 2 81.784 82.138 1.149 3.453 o
6 0 4 1470.450 1536.920 20.595 0.015 o
6 0 6 64.367 66.669 0.814 5.204 o
6 0 8 116.811 113.988 1.389 1.994 o
6 0 10 635.536 618.792 7.232 0.087 o
6 0 12 242.997 231.568 3.161 0.523 o
6 0 14 8182.340 8094.100 132.475 0.000 o
6 0 16 2369.800 2386.560 31.993 0.006 o
6 0 18 436.035 416.631 5.652 0.173 o
6 0 20 47.141 42.578 0.766 8.441 o
6 0 24 172.053 161.499 2.778 0.910 o
6 1 1 159.911 161.403 1.581 1.174 o
6 1 2 357.334 357.913 2.969 0.276 o
6 1 3 343.793 354.081 3.736 0.277 o
6 1 4 806.285 815.636 7.759 0.056 o
6 1 5 829.142 834.315 9.723 0.050 o
6 1 6 1.069 1.197 0.096 631.722 o
6 1 7 33.199 31.371 0.383 15.233 o
6 1 8 92.820 91.861 0.862 3.087 o
6 1 9 0.168 0.192 0.096 1962.120 o
6 1 10 178.627 175.244 1.724 0.982 o
6 1 11 561.924 542.161 5.652 0.114 o
6 1 12 0.937 0.766 0.096 761.365 o
6 1 13 40.294 40.614 0.431 11.272 o
6 1 14 192.017 195.647 1.916 0.838 o
6 1 15 447.718 429.562 4.502 0.177 o
6 1 16 371.929 370.844 3.544 0.250 o
6 1 17 1020.230 1019.190 9.675 0.036 o
6 1 18 44.319 42.674 0.527 9.796 o
6 1 19 0.775 0.958 0.096 791.925 o
6 1 20 21.235 23.324 0.431 23.919 o
6 1 21 59.703 62.550 0.814 5.737 o
6 1 22 235.937 231.712 3.879 0.493 o
6 1 23 3.423 3.736 0.192 182.663 o
6 1 24 153.667 151.537 1.820 1.223 o
6 1 25 269.783 276.780 4.646 0.366 o
6 2 0 840.542 861.615 14.177 0.041 o
6 2 1 92.289 89.945 0.814 3.165 o
6 2 2 1601.680 1677.250 14.704 0.014 o
6 2 3 1.692 1.676 0.096 442.138 o
6 2 4 218.839 221.414 2.634 0.632 o
6 2 5 350.527 343.018 3.592 0.278 o
6 2 6 25.485 26.342 0.287 21.386 o
6 2 7 57.861 55.797 0.575 6.679 o
6 2 8 378.784 378.028 3.640 0.241 o
6 2 9 1052.780 1031.160 9.770 0.034 o
6 2 10 2015.920 2105.900 21.840 0.009 o
6 2 11 1798.730 1854.460 17.577 0.011 o
6 2 12 26.503 27.300 0.335 19.965 o
6 2 13 474.122 482.772 5.077 0.151 o
6 2 14 781.690 790.253 7.519 0.059 o
6 2 15 669.060 689.196 8.046 0.075 o
6 2 16 108.291 106.612 1.054 2.364 o
6 2 17 51.812 53.641 0.575 7.545 o
6 2 18 95.188 96.698 0.958 2.881 o
6 2 19 145.933 145.502 1.772 1.325 o
6 2 20 77.930 75.385 0.862 4.048 o
6 2 21 0.116 0.144 0.096 2208.160 o
6 2 22 317.981 320.699 3.113 0.333 o
6 2 23 4.303 4.215 0.144 169.656 o
6 2 24 37.979 39.225 0.623 11.143 o
6 2 25 259.171 255.563 4.310 0.410 o
6 3 1 1.549 1.533 0.096 478.088 o
6 3 2 51.757 52.492 0.479 7.835 o
6 3 3 5.401 5.268 0.096 143.839 o
6 3 4 41.904 40.902 0.479 10.673 o
6 3 5 601.278 635.555 8.621 0.085 o
6 3 6 917.380 922.919 9.627 0.043 o
6 3 7 55.648 54.791 0.623 6.896 o
6 3 8 1238.760 1257.700 13.075 0.023 o
6 3 9 75.255 75.481 0.958 4.083 o
6 3 10 1819.670 1862.600 19.349 0.011 o
6 3 11 319.219 319.310 3.784 0.315 o
6 3 12 59.601 58.335 0.671 6.198 o
6 3 13 8.601 8.956 0.144 82.107 o
6 3 14 1.432 1.341 0.096 520.016 o
6 3 15 101.403 100.961 1.102 2.574 o
6 3 16 33.387 34.053 0.383 14.635 o
6 3 17 712.354 716.017 6.801 0.071 o
6 3 18 246.349 238.944 2.538 0.541 o
6 3 19 0.037 -0.144 0.144 1368.170 o
6 3 20 38.815 40.327 0.479 11.491 o
6 3 21 71.470 70.740 0.910 4.473 o
6 3 22 170.865 166.911 1.628 1.069 o
6 3 23 36.710 38.076 0.431 12.599 o
6 3 24 184.987 186.260 2.586 0.820 o
6 3 25 197.791 188.511 4.550 0.559 o
6 4 0 24.160 24.426 0.383 21.973 o
6 4 1 1415.470 1435.860 12.596 0.019 o
6 4 2 0.096 0.144 0.096 2284.640 o
6 4 3 99.009 98.853 1.006 2.714 o
6 4 4 140.296 138.366 1.485 1.479 o
6 4 5 60.163 57.712 0.623 6.255 o
6 4 6 1843.740 1923.910 25.767 0.010 o
6 4 7 799.405 771.095 9.004 0.056 o
6 4 8 50.400 49.475 0.575 8.034 o
6 4 9 40.505 40.423 0.431 11.243 o
6 4 10 26.218 25.623 0.335 20.683 o
6 4 11 25.540 25.432 0.287 21.668 o
6 4 12 249.098 239.087 2.538 0.534 o
6 4 13 111.775 110.156 1.102 2.232 o
6 4 14 23.068 23.756 0.431 22.350 o
6 4 15 464.544 450.444 4.310 0.167 o
6 4 16 79.489 80.366 0.910 3.808 o
6 4 17 595.359 600.113 5.747 0.101 o
6 4 18 126.665 122.369 1.485 1.745 o
6 4 19 450.042 433.346 5.077 0.170 o
6 4 20 209.744 199.862 2.155 0.734 o
6 4 21 0.057 0.335 0.096 2081.540 o
6 4 22 16.826 18.200 0.239 35.612 o
6 4 23 111.095 109.151 1.581 2.054 o
6 4 24 52.425 54.504 0.718 7.076 o
6 5 1 522.205 516.298 6.035 0.125 o
6 5 2 525.506 509.593 5.316 0.130 o
6 5 3 69.142 69.063 0.862 4.727 o
6 5 4 71.395 69.877 0.718 4.729 o
6 5 5 206.790 206.424 1.868 0.755 o
6 5 6 804.731 783.547 7.471 0.058 o
6 5 7 125.339 120.645 1.197 1.863 o
6 5 8 159.300 154.602 1.533 1.214 o
6 5 9 5.176 5.220 0.144 140.498 o
6 5 10 52.913 51.726 0.623 7.417 o
6 5 11 40.413 41.333 0.527 10.777 o
6 5 12 4.676 4.837 0.144 153.891 o
6 5 13 229.246 224.096 2.682 0.595 o
6 5 14 36.828 36.400 0.431 12.816 o
6 5 15 225.125 215.907 2.107 0.656 o
6 5 16 198.675 191.050 2.059 0.805 o
6 5 17 168.050 172.083 1.868 1.038 o
6 5 18 0.207 0.335 0.096 1685.460 o
6 5 19 11.961 12.500 0.239 52.963 o
6 5 20 0.625 0.958 0.096 871.746 o
6 5 21 20.364 21.744 0.287 27.798 o
6 5 22 6.402 7.328 0.192 102.305 o
6 6 0 39.206 38.986 0.766 10.135 o
6 6 1 1101.660 1097.730 12.788 0.029 o
6 6 2 971.714 978.955 10.201 0.038 o
6 6 3 300.664 300.152 3.161 0.365 o
6 6 4 25.803 26.533 0.335 20.657 o
6 6 5 291.398 294.788 2.874 0.390 o
6 6 6 109.886 105.559 1.149 2.301 o
6 6 7 44.344 43.727 0.575 9.522 o
6 6 8 28.804 27.731 0.383 18.100 o
6 6 9 496.703 486.125 5.077 0.143 o
6 6 10 252.688 248.618 2.395 0.521 o
6 6 11 30.277 31.371 0.431 16.132 o
6 6 12 1.555 1.772 0.096 456.334 o
6 6 13 324.103 320.938 3.784 0.310 o
6 6 14 1.124 1.245 0.144 491.446 o
6 6 15 14.431 15.614 0.239 42.496 o
6 6 16 5.382 5.843 0.144 131.797 o
6 6 17 62.858 64.082 0.766 5.494 o
6 6 18 564.918 561.319 5.891 0.110 o
6 6 19 51.114 51.103 0.575 7.814 o
6 6 20 1.100 1.389 0.144 482.625 o
6 6 21 175.393 171.844 2.922 0.849 o
6 6 22 54.369 54.695 1.054 6.009 o
6 7 1 121.393 121.412 1.054 1.962 o
6 7 2 53.562 53.115 0.479 7.542 o
6 7 3 210.238 207.956 2.012 0.728 o
6 7 4 12.313 12.500 0.192 53.847 o
6 7 5 24.430 24.330 0.287 22.908 o
6 7 6 89.801 86.832 0.862 3.284 o
6 7 7 94.928 95.644 0.958 2.905 o
6 7 8 291.493 280.899 2.730 0.405 o
6 7 9 96.268 95.022 0.958 2.873 o
6 7 10 28.538 29.407 0.335 18.182 o
6 7 11 409.525 401.640 4.215 0.207 o
6 7 12 81.637 78.977 0.814 3.822 o
6 7 13 156.680 153.980 1.533 1.238 o
6 7 14 27.250 27.683 0.383 18.964 o
6 7 15 60.497 55.988 0.766 6.048 o
6 7 16 145.340 143.778 1.437 1.407 o
6 7 17 48.206 48.756 0.575 8.421 o
6 7 18 155.025 151.776 1.628 1.245 o
6 7 19 6.251 6.657 0.192 107.342 o
6 7 20 35.774 38.698 0.766 10.884 o
6 7 21 12.695 14.272 0.383 42.089 o
6 8 0 215.362 212.602 2.538 0.663 o
6 8 1 0.340 0.479 0.096 1338.190 o
6 8 2 1713.780 1743.820 16.523 0.013 o
6 8 3 424.711 414.954 3.448 0.203 o
6 8 4 410.737 403.747 3.353 0.215 o
6 8 5 796.568 780.195 6.897 0.060 o
6 8 6 105.652 102.302 1.054 2.475 o
6 8 7 35.621 34.627 0.431 13.481 o
6 8 8 128.646 121.076 1.341 1.769 o
6 8 9 103.441 97.273 1.006 2.616 o
6 8 10 22.276 22.223 0.335 24.999 o
6 8 11 176.503 170.599 2.059 0.966 o
6 8 12 1.176 1.437 0.144 464.975 o
6 8 13 15.794 14.847 0.239 40.464 o
6 8 14 52.088 53.162 0.575 7.540 o
6 8 15 63.909 65.375 0.718 5.430 o
6 8 16 45.714 49.091 0.766 8.170 o
6 8 17 274.958 274.098 3.784 0.397 o
6 8 18 216.488 209.632 2.922 0.634 o
6 9 1 372.667 363.516 3.257 0.257 o
6 9 2 16.194 16.236 0.192 39.442 o
6 9 3 0.004 0.575 0.096 1886.640 o
6 9 4 0.797 1.006 0.096 770.595 o
6 9 5 357.654 350.968 3.353 0.273 o
6 9 6 223.933 226.779 2.059 0.645 o
6 9 7 4.224 4.406 0.096 181.202 o
6 9 8 8.689 8.669 0.239 74.774 o
6 9 9 6.539 6.993 0.192 102.609 o
6 9 10 37.757 39.225 0.431 12.130 o
6 9 11 218.049 218.205 2.155 0.672 o
6 9 12 2.188 2.203 0.144 306.483 o
6 9 13 87.526 90.328 1.006 3.206 o
6 9 14 64.211 66.094 0.766 5.308 o
6 9 15 0.164 0.479 0.192 644.163 o
6 9 16 11.334 11.878 0.383 47.868 o
6 10 0 365.906 359.589 4.263 0.247 o
6 10 1 10.321 10.680 0.192 64.926 o
6 10 2 142.827 140.378 1.389 1.461 o
6 10 3 19.707 20.738 0.239 29.825 o
6 10 4 96.580 95.980 0.910 2.875 o
6 10 5 11.722 12.644 0.192 55.582 o
6 10 6 55.229 56.707 0.671 6.737 o
6 10 7 0.100 0.383 0.144 1085.760 o
6 10 8 190.550 187.601 2.586 0.794 o
6 10 9 144.996 148.903 1.820 1.308 o
6 10 10 60.666 61.496 0.910 5.523 o
6 10 11 33.538 34.580 0.575 13.278 o
6 10 12 81.311 82.282 1.485 3.141 o
6 11 1 112.654 109.869 1.964 1.848 o
6 11 3 186.219 183.770 4.454 0.600 o
6 11 4 10.682 11.111 0.335 53.773 o
6 11 5 11.843 12.453 0.383 45.935 o
7 0 2 13.619 14.464 0.287 43.952 o
7 0 4 20.652 19.684 0.383 26.922 o
7 0 6 25.168 24.378 0.335 21.830 o
7 0 8 2577.860 2670.100 30.988 0.005 o
7 0 10 58.572 58.143 0.718 6.220 o
7 0 12 903.158 925.314 10.776 0.042 o
7 0 14 143.445 146.556 2.490 1.178 o
7 0 16 6.724 6.705 0.239 95.345 o
7 0 18 35.851 35.873 0.718 11.496 o
7 0 20 770.891 752.416 17.529 0.041 o
7 0 22 523.345 523.961 8.669 0.106 o
7 1 0 380.225 374.005 5.077 0.219 o
7 1 1 16.678 17.050 0.192 37.787 o
7 1 2 1.502 1.916 0.096 453.334 o
7 1 3 110.700 107.858 1.293 2.200 o
7 1 4 123.438 121.603 1.197 1.886 o
7 1 5 312.810 314.473 3.017 0.345 o
7 1 6 8.713 8.429 0.144 83.147 o
7 1 7 345.167 319.358 3.353 0.299 o
7 1 8 2.021 2.012 0.144 327.852 o
7 1 9 374.852 372.041 3.927 0.242 o
7 1 10 576.649 566.108 5.939 0.107 o
7 1 11 381.006 372.424 3.592 0.242 o
7 1 12 2791.200 2999.130 31.083 0.004 o
7 1 13 684.899 689.196 7.184 0.075 o
7 1 14 387.436 368.162 3.544 0.240 o
7 1 15 39.046 40.854 0.431 11.560 o
7 1 16 409.848 402.694 3.879 0.210 o
7 1 17 95.734 96.411 0.958 2.869 o
7 1 18 30.502 30.509 0.335 16.908 o
7 1 19 507.863 503.367 6.801 0.125 o
7 1 20 213.321 212.075 3.592 0.584 o
7 1 21 86.569 87.167 1.102 3.225 o
7 1 22 68.424 68.345 0.862 4.796 o
7 1 23 36.042 37.597 0.766 10.947 o
7 2 1 16.234 15.805 0.239 38.701 o
7 2 2 1.132 1.676 0.096 549.582 o
7 2 3 1.502 1.581 0.096 482.352 o
7 2 4 95.820 94.160 1.054 2.846 o
7 2 5 503.861 491.872 5.125 0.140 o
7 2 6 1.590 1.724 0.096 454.622 o
7 2 7 404.949 405.855 4.263 0.207 o
7 2 8 663.478 672.433 6.993 0.080 o
7 2 9 147.936 147.705 1.581 1.335 o
7 2 10 100.342 97.608 0.958 2.718 o
7 2 11 126.785 123.040 1.197 1.822 o
7 2 12 222.057 217.631 2.299 0.651 o
7 2 13 18.039 17.721 0.239 34.098 o
7 2 14 77.849 78.211 0.814 4.025 o
7 2 15 0.560 0.671 0.096 1012.960 o
7 2 16 18.708 18.535 0.239 32.544 o
7 2 17 2.821 2.874 0.096 272.681 o
7 2 18 4.939 5.460 0.144 142.630 o
7 2 19 43.990 44.925 0.479 9.794 o
7 2 20 191.932 189.086 1.868 0.859 o
7 2 21 2.408 2.826 0.096 302.471 o
7 2 22 131.328 136.738 2.347 1.350 o
7 2 23 166.843 166.624 2.826 0.915 o
7 3 0 3.589 4.071 0.144 191.809 o
7 3 1 779.427 786.900 6.945 0.061 o
7 3 2 26.516 26.438 0.239 21.025 o
7 3 3 14.230 13.506 0.192 46.852 o
7 3 4 277.415 268.734 2.586 0.444 o
7 3 5 3.761 3.257 0.096 216.387 o
7 3 6 0.146 0.431 0.096 1714.440 o
7 3 7 75.822 75.816 0.766 4.239 o
7 3 8 84.010 82.953 0.862 3.591 o
7 3 9 1688.510 1734.250 18.008 0.013 o
7 3 10 9.686 9.483 0.192 70.889 o
7 3 11 422.551 418.068 4.406 0.193 o
7 3 12 102.637 101.583 1.102 2.536 o
7 3 13 5.705 5.795 0.144 127.209 o
7 3 14 165.703 159.487 1.581 1.138 o
7 3 15 440.977 438.518 4.215 0.181 o
7 3 16 136.802 129.458 1.389 1.593 o
7 3 17 23.962 25.240 0.335 22.397 o
7 3 18 0.247 0.335 0.096 1605.540 o
7 3 19 365.130 352.692 3.736 0.260 o
7 3 20 153.280 153.596 1.533 1.269 o
7 3 21 38.554 38.938 0.431 11.948 o
7 3 22 2.459 3.161 0.239 195.029 o
7 4 1 53.389 54.695 0.718 6.953 o
7 4 2 25.588 24.905 0.383 20.829 o
7 4 3 3.678 4.550 0.144 181.926 o
7 4 4 192.122 186.595 1.820 0.868 o
7 4 5 48.243 48.421 0.527 8.572 o
7 4 6 25.904 26.438 0.335 20.622 o
7 4 7 29.057 28.784 0.335 18.071 o
7 4 8 116.362 114.754 1.245 2.048 o
7 4 10 2.316 2.730 0.144 279.182 o
7 4 11 73.546 72.512 0.766 4.463 o
7 4 12 48.060 48.756 0.575 8.444 o
7 4 13 10.332 10.249 0.192 65.853 o
7 4 14 142.225 141.000 1.389 1.464 o
7 4 15 7.749 7.376 0.192 90.131 o
7 4 16 17.125 17.290 0.287 34.791 o
7 4 17 15.741 15.039 0.287 39.026 o
7 4 18 33.518 33.765 0.431 14.361 o
7 4 19 30.720 30.892 0.383 16.393 o
7 4 20 39.411 40.087 0.479 11.370 o
7 4 21 10.309 11.638 0.239 60.229 o
7 4 22 55.769 51.726 1.389 5.152 o
7 5 0 22.594 23.037 0.527 21.430 o
7 5 1 1.547 1.676 0.144 394.111 o
7 5 2 121.597 116.862 1.628 1.808 o
7 5 3 769.845 772.053 7.328 0.062 o
7 5 4 1382.320 1399.470 13.267 0.019 o
7 5 5 993.587 1003.860 10.441 0.036 o
7 5 6 1191.320 1226.090 11.638 0.026 o
7 5 7 176.514 171.605 1.676 1.011 o
7 5 8 27.026 26.725 0.335 19.820 o
7 5 9 430.552 426.305 4.071 0.191 o
7 5 10 8.863 9.244 0.192 76.114 o
7 5 11 171.298 173.425 1.868 1.014 o
7 5 12 11.155 10.968 0.192 60.785 o
7 5 13 836.247 842.936 8.813 0.051 o
7 5 14 34.696 34.388 0.383 14.093 o
7 5 15 12.008 12.021 0.239 53.572 o
7 5 16 97.907 99.045 1.102 2.691 o
7 5 17 65.413 65.471 0.766 5.241 o
7 5 18 6.875 7.328 0.192 97.787 o
7 5 19 0.508 0.527 0.096 1120.090 o
7 5 20 157.922 159.823 2.251 1.083 o
7 5 21 401.884 400.682 5.460 0.194 o
7 6 1 58.156 56.994 0.766 6.223 o
7 6 2 2.816 3.161 0.192 211.827 o
7 6 3 103.501 101.057 1.437 2.349 o
7 6 4 1370.760 1396.110 18.727 0.018 o
7 6 5 114.413 111.976 1.581 1.974 o
7 6 6 63.989 62.119 0.814 5.405 o
7 6 7 38.473 37.932 0.479 11.896 o
7 6 8 42.390 42.578 0.527 10.203 o
7 6 9 239.581 237.698 2.538 0.559 o
7 6 10 21.801 21.983 0.527 22.329 o
7 6 11 104.567 101.871 1.054 2.507 o
7 6 12 8.909 8.429 0.192 78.300 o
7 6 13 0.000 0.287 0.096 2381.180 o
7 6 14 22.388 22.079 0.383 24.254 o
7 6 15 15.760 15.901 0.239 39.502 o
7 6 16 19.363 19.158 0.287 30.428 o
7 6 17 16.020 15.805 0.239 39.100 o
7 6 18 0.184 0.479 0.096 1588.810 o
7 6 19 10.252 12.021 0.239 59.708 o
7 6 20 11.070 12.596 0.383 47.629 o
7 7 0 264.306 265.381 4.454 0.389 o
7 7 1 1130.900 1110.660 12.931 0.028 o
7 7 2 301.316 286.886 3.400 0.366 o
7 7 3 177.060 170.934 2.922 0.844 o
7 7 4 718.263 690.154 8.046 0.069 o
7 7 5 366.522 354.416 4.167 0.250 o
7 7 6 70.670 67.674 1.006 4.483 o
7 7 7 127.613 127.734 1.581 1.668 o
7 7 8 83.032 82.905 1.054 3.476 o
7 7 9 0.306 0.671 0.144 843.921 o
7 7 10 6.669 7.567 0.239 92.193 o
7 7 11 80.619 77.972 1.149 3.582 o
7 7 12 85.764 86.976 1.102 3.257 o
7 7 13 9.466 10.297 0.192 69.924 o
7 7 14 82.708 84.868 0.958 3.530 o
7 7 15 6.233 6.993 0.192 105.747 o
7 7 16 15.204 16.188 0.287 38.955 o
7 7 17 0.115 0.000 0.144 1267.280 o
7 7 18 50.465 50.720 0.958 6.847 o
7 8 1 64.342 64.226 0.814 5.297 o
7 8 2 5.362 5.795 0.192 123.551 o
7 8 3 43.507 45.020 0.575 9.558 o
7 8 4 284.963 274.912 3.257 0.402 o
7 8 5 46.772 44.685 0.527 9.142 o
7 8 6 112.021 108.624 1.341 2.147 o
7 8 7 2.788 3.161 0.192 212.896 o
7 8 8 515.301 515.340 6.035 0.127 o
7 8 9 4.906 4.933 0.192 137.132 o
7 8 10 124.547 123.232 1.533 1.754 o
7 8 11 13.386 13.267 0.287 45.896 o
7 8 12 20.253 21.361 0.479 24.656 o
7 8 13 50.387 50.959 0.814 7.274 o
7 8 14 20.777 21.648 0.431 25.004 o
7 8 15 0.229 0.623 0.192 604.191 o
7 9 1 67.311 64.897 0.862 4.986 o
7 9 2 199.921 186.260 2.251 0.792 o
7 9 3 415.770 414.523 4.885 0.192 o
7 9 4 121.849 119.735 1.341 1.881 o
7 9 5 52.447 53.689 0.718 7.122 o
7 9 6 786.931 761.037 8.908 0.057 o
7 9 7 278.603 275.199 3.784 0.391 o
7 9 8 100.122 100.099 1.437 2.434 o
7 9 9 239.420 241.482 3.305 0.511 o
7 9 10 3.414 4.454 0.192 173.192 o
7 9 11 5.740 6.609 0.383 79.576 o
7 9 12 32.599 36.831 1.054 9.784 o
7 10 1 97.191 92.867 1.628 2.460 o
7 10 2 26.521 27.204 0.575 17.403 o
7 10 3 19.368 19.589 0.383 28.292 o
7 10 4 24.683 25.671 0.479 19.986 o
7 10 5 2.713 2.682 0.239 194.592 o
8 0 2 18.481 18.679 0.335 30.865 o
8 0 4 154.423 158.482 2.682 1.028 o
8 0 6 10.436 10.728 0.239 61.526 o
8 0 8 697.657 685.364 11.303 0.062 o
8 0 10 2821.040 3089.650 50.768 0.004 o
8 0 12 276.724 263.609 6.274 0.300 o
8 0 14 327.766 312.269 5.220 0.273 o
8 0 16 318.045 321.657 5.364 0.273 o
8 0 18 513.690 472.763 7.855 0.120 o
8 0 20 1225.390 1277.340 29.694 0.015 o
8 1 1 39.494 38.603 0.431 11.739 o
8 1 2 0.547 0.431 0.096 1127.950 o
8 1 3 24.038 23.899 0.287 23.390 o
8 1 4 177.572 177.591 1.724 0.981 o
8 1 5 22.671 22.941 0.287 24.960 o
8 1 6 0.004 0.144 0.096 2708.340 o
8 1 7 1141.410 1165.740 12.117 0.027 o
8 1 8 210.546 208.339 2.012 0.726 o
8 1 9 15.200 15.134 0.239 41.377 o
8 1 10 824.310 838.147 8.717 0.052 o
8 1 11 1.752 1.916 0.096 415.736 o
8 1 12 47.622 48.038 0.527 8.705 o
8 1 13 0.197 0.192 0.096 1881.110 o
8 1 14 34.919 37.022 0.431 13.319 o
8 1 15 10.666 11.255 0.192 62.195 o
8 1 16 34.550 35.298 0.431 13.728 o
8 1 17 59.920 58.239 0.862 5.812 o
8 1 18 92.967 96.602 1.197 2.805 o
8 1 19 108.636 106.516 1.293 2.255 o
8 1 20 162.887 163.894 2.826 0.941 o
8 1 21 42.544 43.488 0.862 8.687 o
8 2 0 37.668 38.267 0.527 11.836 o
8 2 1 235.468 231.137 2.059 0.604 o
8 2 2 165.537 167.294 1.628 1.104 o
8 2 3 41.933 40.997 0.479 10.656 o
8 2 4 282.745 276.157 2.922 0.417 o
8 2 5 77.782 78.546 0.814 4.020 o
8 2 6 1917.000 1957.910 17.194 0.010 o
8 2 7 603.890 602.508 7.040 0.094 o
8 2 8 49.981 52.971 0.671 7.600 o
8 2 9 1470.450 1519.200 15.805 0.016 o
8 2 10 335.196 336.743 3.544 0.296 o
8 2 11 29.689 27.395 0.383 17.728 o
8 2 12 198.682 201.730 1.964 0.791 o
8 2 13 20.858 20.547 0.287 27.909 o
8 2 14 61.855 62.358 0.718 5.725 o
8 2 15 0.869 0.958 0.096 749.223 o
8 2 16 8.102 7.855 0.192 85.638 o
8 2 17 3.423 4.071 0.144 197.193 o
8 2 18 61.746 61.783 0.814 5.598 o
8 2 19 258.922 244.260 3.353 0.467 o
8 2 20 0.563 1.149 0.192 473.783 o
8 2 21 491.580 478.941 11.255 0.097 o
8 3 1 6.751 7.471 0.144 103.852 o
8 3 2 4.406 4.742 0.096 171.666 o
8 3 3 57.504 57.808 0.623 6.523 o
8 3 4 12.871 12.692 0.192 51.791 o
8 3 5 3.283 3.688 0.096 227.397 o
8 3 6 989.864 963.629 11.255 0.037 o
8 3 7 1396.530 1429.640 16.619 0.018 o
8 3 8 840.118 849.162 8.094 0.052 o
8 3 9 322.294 317.107 3.065 0.331 o
8 3 10 1388.610 1421.980 14.799 0.019 o
8 3 11 2.949 3.209 0.096 255.452 o
8 3 12 182.548 177.591 1.724 0.952 o
8 3 13 13.526 13.937 0.192 48.135 o
8 3 14 21.726 21.552 0.287 26.500 o
8 3 15 23.876 24.474 0.335 22.752 o
8 3 16 43.541 43.392 0.479 10.043 o
8 3 17 34.752 34.196 0.431 13.848 o
8 3 18 0.403 0.766 0.096 1105.860 o
8 3 19 333.486 322.184 4.406 0.285 o
8 3 20 0.019 0.239 0.192 738.752 o
8 4 0 142.924 144.688 1.724 1.367 o
8 4 1 86.988 85.539 0.814 3.448 o
8 4 2 3.565 3.784 0.096 213.747 o
8 4 3 35.548 35.106 0.431 13.427 o
8 4 4 153.983 153.644 1.676 1.238 o
8 4 5 458.671 458.634 5.364 0.159 o
8 4 6 522.646 522.525 5.460 0.128 o
8 4 7 48.666 51.103 0.623 8.042 o
8 4 8 162.036 162.600 1.772 1.125 o
8 4 9 23.894 26.054 0.335 22.146 o
8 4 10 400.275 401.448 4.215 0.212 o
8 4 11 579.962 548.387 6.418 0.106 o
8 4 12 12.931 14.081 0.239 47.909 o
8 4 13 182.609 179.938 1.916 0.925 o
8 4 14 383.546 370.509 5.029 0.219 o
8 4 15 19.580 19.876 0.287 29.731 o
8 4 16 9.281 9.339 0.192 73.449 o
8 4 17 44.978 47.798 0.527 9.185 o
8 4 18 79.589 84.006 0.958 3.680 o
8 4 19 29.329 29.742 0.623 15.165 o
8 5 1 2.290 2.155 0.144 300.610 o
8 5 2 5.390 5.364 0.144 135.572 o
8 5 3 55.172 55.413 0.671 6.816 o
8 5 4 267.682 260.879 2.778 0.461 o
8 5 5 0.714 0.671 0.096 904.556 o
8 5 6 50.103 49.091 0.575 8.106 o
8 5 7 54.896 54.839 0.575 7.078 o
8 5 8 3.407 3.784 0.144 202.654 o
8 5 9 113.138 112.551 1.389 2.070 o
8 5 10 754.730 747.148 7.136 0.065 o
8 5 11 79.869 78.642 0.814 3.915 o
8 5 12 227.130 221.558 2.634 0.607 o
8 5 13 12.350 12.836 0.239 51.270 o
8 5 14 0.373 0.671 0.096 1183.820 o
8 5 15 96.516 99.332 1.102 2.725 o
8 5 16 0.223 0.671 0.144 891.298 o
8 5 17 20.529 21.552 0.335 26.965 o
8 5 18 0.033 0.575 0.144 1060.710 o
8 5 19 118.685 117.676 2.922 1.347 o
8 6 0 255.461 262.699 4.406 0.405 o
8 6 1 49.246 50.193 0.766 7.609 o
8 6 2 10.881 10.489 0.239 60.238 o
8 6 3 170.742 169.114 2.874 0.883 o
8 6 4 94.817 92.244 1.341 2.720 o
8 6 5 372.996 366.390 4.310 0.239 o
8 6 6 48.634 48.660 0.527 8.489 o
8 6 7 84.686 85.204 0.862 3.515 o
8 6 8 7.185 7.615 0.144 98.856 o
8 6 9 289.984 287.939 2.778 0.401 o
8 6 10 60.518 60.538 0.671 6.005 o
8 6 12 126.062 122.274 1.341 1.798 o
8 6 13 13.442 13.937 0.239 46.772 o
8 6 14 14.635 15.518 0.287 40.686 o
8 6 15 61.131 60.538 0.718 5.869 o
8 6 16 31.973 34.436 0.479 14.494 o
8 6 17 19.346 20.547 0.479 25.792 o
8 7 1 174.944 178.453 2.155 0.941 o
8 7 2 11.068 11.399 0.287 55.090 o
8 7 3 68.759 64.849 0.862 4.889 o
8 7 4 104.161 99.428 1.102 2.525 o
8 7 5 136.624 130.224 2.251 1.359 o
8 7 6 320.384 312.844 4.263 0.305 o
8 7 7 294.097 288.706 3.400 0.374 o
8 7 8 6.695 6.705 0.239 95.596 o
8 7 9 96.204 94.926 1.197 2.738 o
8 7 10 38.229 39.082 0.527 11.583 o
8 7 11 139.084 131.230 1.868 1.436 o
8 7 12 82.271 81.659 1.197 3.399 o
8 7 13 132.694 130.990 1.437 1.622 o
8 7 14 0.668 1.054 0.144 622.218 o
8 8 0 228.757 232.334 3.927 0.503 o
8 8 1 68.371 69.351 0.814 4.830 o
8 8 2 58.898 59.868 1.102 5.332 o
8 8 3 32.229 31.371 0.479 14.973 o
8 8 4 126.006 125.099 1.533 1.721 o
8 8 5 0.012 0.096 0.096 2797.530 o
8 8 6 200.827 196.941 2.730 0.722 o
8 8 7 368.835 357.434 4.885 0.235 o
8 8 8 240.170 238.273 3.305 0.513 o
8 8 9 193.046 198.665 2.395 0.781 o
8 8 10 18.442 21.600 0.527 25.058 o
8 8 11 9.591 10.633 0.335 58.189 o
8 9 1 10.038 10.633 0.335 56.641 o
8 9 2 0.822 0.958 0.192 447.282 o
8 9 3 0.139 0.335 0.192 676.078 o
8 9 4 37.261 39.513 1.102 8.564 o
8 9 5 0.033 -0.096 0.239 505.584 o
8 9 6 36.850 39.992 0.814 10.236 o
9 0 4 63.701 65.806 0.958 5.054 o
9 0 6 51.957 52.827 0.958 6.582 o
9 0 8 125.815 118.251 2.059 1.590 o
9 0 10 123.095 123.375 2.155 1.557 o
9 0 12 0.045 0.862 0.287 315.500 o
9 0 14 671.406 656.149 10.824 0.067 o
9 0 16 557.873 534.977 8.860 0.098 o
9 0 18 188.651 192.103 4.646 0.565 o
9 1 0 20.349 20.068 0.431 26.095 o
9 1 1 63.630 62.885 0.814 5.403 o
9 1 2 4.144 4.406 0.144 171.256 o
9 1 3 233.097 231.664 2.730 0.572 o
9 1 4 111.594 111.450 1.581 2.026 o
9 1 5 185.412 182.716 1.964 0.897 o
9 1 6 316.401 314.664 3.305 0.333 o
9 1 8 113.316 109.390 1.197 2.173 o
9 1 9 138.005 132.475 1.293 1.582 o
9 1 10 173.606 169.306 1.676 1.037 o
9 1 11 20.690 21.648 0.287 27.504 o
9 1 12 3.916 4.454 0.144 176.652 o
9 1 13 142.802 139.611 1.533 1.435 o
9 1 14 1526.790 1508.660 20.211 0.015 o
9 1 15 2.203 2.682 0.144 288.202 o
9 1 16 191.645 183.578 2.203 0.839 o
9 1 17 0.024 -0.048 0.144 1386.570 o
9 1 18 216.283 210.830 5.077 0.461 o
9 2 1 25.248 25.336 0.287 21.913 o
9 2 2 70.695 72.224 0.766 4.645 o
9 2 3 466.912 458.778 4.406 0.164 o
9 2 4 24.620 25.049 0.335 21.984 o
9 2 5 598.412 610.650 6.370 0.097 o
9 2 6 13.779 14.177 0.192 47.150 o
9 2 7 10.868 11.686 0.192 60.501 o
9 2 8 180.821 179.459 1.916 0.935 o
9 2 9 12.432 14.129 0.192 50.950 o
9 2 10 2.941 3.017 0.096 261.278 o
9 2 11 49.129 49.139 0.527 8.373 o
9 2 12 68.255 67.579 0.766 4.960 o
9 2 13 195.783 197.707 2.107 0.799 o
9 2 14 64.719 67.914 0.766 5.201 o
9 2 15 388.639 398.192 5.412 0.202 o
9 2 16 34.715 37.309 0.527 12.805 o
9 2 17 148.248 149.765 2.107 1.216 o
9 2 18 90.372 88.604 2.251 2.189 o
9 3 0 524.699 518.214 6.993 0.118 o
9 3 1 77.840 78.546 0.814 4.017 o
9 3 2 0.753 0.814 0.096 840.002 o
9 3 3 115.791 114.994 1.149 2.089 o
9 3 4 18.481 18.870 0.239 32.627 o
9 3 5 115.522 112.791 1.389 2.026 o
9 3 6 4.605 4.263 0.144 161.799 o
9 3 7 231.241 225.390 2.203 0.617 o
9 3 8 70.606 71.889 0.814 4.606 o
9 3 9 3.501 4.215 0.144 192.331 o
9 3 10 118.603 117.245 1.197 2.002 o
9 3 11 7.447 7.663 0.192 91.402 o
9 3 12 38.538 37.740 0.527 11.677 o
9 3 13 163.801 163.750 1.772 1.108 o
9 3 14 21.566 22.941 0.335 25.313 o
9 3 15 23.303 25.528 0.383 22.194 o
9 3 16 143.463 144.161 2.012 1.299 o
9 3 17 10.273 12.836 0.527 40.470 o
9 4 1 466.179 467.159 3.879 0.167 o
9 4 2 104.634 102.924 1.054 2.492 o
9 4 3 56.778 58.287 0.623 6.575 o
9 4 4 13.215 14.416 0.239 46.740 o
9 4 5 530.355 519.651 4.981 0.129 o
9 4 6 1.198 1.772 0.144 434.883 o
9 4 7 75.575 74.044 0.862 4.206 o
9 4 8 368.960 365.863 3.544 0.255 o
9 4 9 37.298 37.693 0.431 12.482 o
9 4 10 15.635 16.763 0.287 37.665 o
9 4 11 28.879 30.844 0.383 17.270 o
9 4 12 0.478 0.766 0.096 1040.410 o
9 4 13 126.911 126.919 1.293 1.766 o
9 4 14 50.020 51.534 0.623 7.818 o
9 4 15 0.465 0.910 0.144 715.717 o
9 4 16 167.703 167.486 2.874 0.901 o
9 5 0 232.646 226.826 3.832 0.507 o
9 5 1 26.338 27.012 0.431 19.191 o
9 5 2 589.069 579.519 6.801 0.099 o
9 5 3 302.573 299.625 3.161 0.363 o
9 5 4 61.218 62.693 0.671 5.842 o
9 5 5 143.840 141.862 1.389 1.442 o
9 5 6 95.427 92.244 0.958 2.942 o
9 5 7 25.203 26.054 0.383 20.704 o
9 5 8 282.646 284.970 3.017 0.407 o
9 5 9 73.514 73.086 0.766 4.448 o
9 5 10 66.843 68.920 0.718 5.073 o
9 5 11 68.583 69.446 1.054 4.484 o
9 5 12 25.989 26.390 0.383 20.097 o
9 5 13 0.185 0.144 0.144 1116.880 o
9 5 14 406.994 394.887 4.167 0.211 o
9 5 15 24.828 25.959 0.575 18.550 o
9 6 1 66.069 67.866 0.862 4.969 o
9 6 2 238.184 227.353 2.730 0.564 o
9 6 3 181.935 175.005 2.443 0.877 o
9 6 4 34.710 36.639 0.623 12.312 o
9 6 5 28.393 28.689 0.527 16.719 o
9 6 6 0.146 0.527 0.144 990.727 o
9 6 7 21.547 24.043 0.335 24.839 o
9 6 8 273.163 277.019 2.922 0.432 o
9 6 9 1.373 1.868 0.144 403.970 o
9 6 10 16.827 19.301 0.479 28.864 o
9 6 11 42.394 42.721 0.671 9.613 o
9 6 12 40.582 40.997 0.575 10.572 o
9 7 0 238.549 233.771 3.927 0.483 o
9 7 1 160.820 155.081 1.868 1.146 o
9 7 2 876.687 904.719 10.537 0.044 o
9 7 3 30.280 29.982 0.431 16.438 o
9 7 4 90.409 89.945 1.149 3.014 o
9 7 5 142.652 145.790 1.772 1.354 o
9 7 6 42.488 43.775 0.718 9.297 o
9 7 7 179.325 180.465 2.490 0.870 o
9 7 8 33.355 34.101 0.575 13.411 o
9 7 9 4.739 5.029 0.239 126.760 o
9 8 1 404.806 407.196 6.753 0.174 o
9 8 2 4.312 4.215 0.239 139.825 o
10 0 4 129.362 127.111 3.113 1.175 o
10 0 6 481.885 501.451 8.334 0.120 o
10 0 8 3.245 3.592 0.239 167.622 o
10 0 10 147.607 144.592 2.490 1.155 o
10 0 12 257.002 241.961 4.071 0.436 o
10 0 14 634.663 634.597 10.489 0.073 o
10 1 2 19.556 19.828 0.383 27.965 o
10 1 3 212.784 209.632 5.029 0.471 o
10 1 4 485.135 493.788 8.190 0.121 o
10 1 5 139.523 142.006 2.443 1.235 o
10 1 6 212.716 212.841 3.592 0.585 o
10 1 7 1.480 1.724 0.192 327.871 o
10 1 8 6.630 6.945 0.192 101.947 o
10 1 9 1.291 1.245 0.096 563.427 o
10 1 10 98.917 96.123 1.197 2.650 o
10 1 11 43.449 43.919 0.623 9.495 o
10 1 12 560.974 565.629 6.609 0.107 o
10 1 13 96.218 90.711 1.149 2.827 o
10 1 14 34.090 34.292 0.575 13.151 o
10 2 0 1464.920 1491.900 34.675 0.011 o
10 2 1 237.127 240.812 2.874 0.542 o
10 2 2 246.470 237.124 2.538 0.543 o
10 2 3 310.331 315.239 3.353 0.339 o
10 2 4 23.559 25.911 0.383 21.872 o
10 2 5 1.833 2.155 0.144 338.159 o
10 2 6 11.002 11.878 0.239 57.203 o
10 2 7 81.737 82.043 1.054 3.545 o
10 2 8 2.030 2.299 0.144 315.067 o
10 2 9 19.363 20.403 0.335 28.808 o
10 2 10 77.903 77.588 1.389 3.439 o
10 2 11 18.071 18.439 0.335 31.537 o
10 2 12 115.424 115.473 1.437 1.986 o
10 2 13 42.182 42.003 0.671 9.722 o
10 2 14 142.518 139.803 1.964 1.338 o
10 3 1 0.250 0.671 0.144 875.111 o
10 3 2 255.976 248.906 2.443 0.512 o
10 3 3 326.127 324.961 3.832 0.304 o
10 3 4 26.316 25.144 0.383 20.283 o
10 3 5 0.001 0.096 0.096 2868.000 o
10 3 6 34.441 35.346 0.431 13.757 o
10 3 7 8.263 8.669 0.192 81.684 o
10 3 8 5.768 6.322 0.192 114.818 o
10 3 9 3.721 3.592 0.144 195.288 o
10 3 10 36.147 34.627 0.718 11.576 o
10 3 11 83.554 83.479 1.485 3.052 o
10 3 12 25.403 26.102 0.575 18.218 o
10 3 13 56.282 55.797 0.862 6.254 o
10 4 0 73.019 72.943 1.341 3.782 o
10 4 1 6.297 6.178 0.144 116.445 o
10 4 2 371.714 371.419 3.592 0.250 o
10 4 3 80.084 81.995 0.958 3.702 o
10 4 4 103.802 103.691 1.054 2.503 o
10 4 5 37.699 38.938 0.479 11.970 o
10 4 6 6.836 7.328 0.144 103.718 o
10 4 7 133.415 134.295 1.341 1.616 o
10 4 8 33.145 35.011 0.431 14.270 o
10 4 9 129.525 129.697 1.437 1.671 o
10 4 10 5.408 5.939 0.192 121.935 o
10 4 11 105.748 111.306 1.964 1.939 o
10 5 1 270.616 271.751 3.736 0.407 o
10 5 2 153.608 157.763 2.203 1.128 o
10 5 3 16.342 16.859 0.335 35.085 o
10 5 4 194.287 195.935 2.107 0.810 o
10 5 5 149.999 149.046 1.820 1.264 o
10 5 6 53.083 53.162 0.623 7.304 o
10 5 7 9.224 9.675 0.239 69.294 o
10 5 8 131.959 128.787 1.581 1.607 o
10 5 9 15.662 16.667 0.287 37.700 o
10 6 0 273.260 271.033 4.550 0.370 o
10 6 1 19.079 19.972 0.335 29.374 o
10 6 2 26.999 26.869 0.431 18.859 o
10 6 3 128.998 133.002 1.868 1.533 o
10 6 4 158.223 159.775 2.251 1.081 o
11 1 1 17.301 18.535 0.718 22.459 o
11 1 4 0.007 1.054 0.239 424.861 o
11 1 6 74.161 74.044 1.916 3.001 o
11 1 7 1.442 2.059 0.192 317.164 o
11 2 2 10.301 10.201 0.479 46.105 o
11 2 5 60.227 60.873 1.149 5.105 o
11 2 6 269.571 272.901 4.598 0.371 o
11 3 0 133.358 130.895 2.299 1.372 o
11 3 1 46.702 47.032 0.766 8.176 o
11 3 2 35.787 37.549 0.527 12.455 o
11 3 3 59.449 66.812 1.820 3.712 o

_iucr_refine_instructions_details
;
TITL 4hcb in P b c n
CELL 0.8266 9.107 10.575 25.296 90 90 90
ZERR 16 0.002 0.0012 0.002 0 0 0
LATT 1
SYMM 0.5-X,0.5-Y,0.5+Z
SYMM 0.5+X,0.5-Y,-Z
SYMM -X,+Y,0.5-Z
SFAC C N O H
DISP C -0.002 0.0023 15.75
DISP H -0 0 0.63
DISP N -0.0031 0.0046 28.18
DISP O -0.0042 0.0085 47.82
UNIT 112 16 16 80

L.S. 20
PLAN  25
TEMP -153.15
CONF
FMAP 2
ACTA 
BOND $H
LIST 6
WPDB -1
MORE -1
EXTI 0.150999
MERG 2
SHEL 180 0.8
OMIT 2 7 1
OMIT 4 6 13
OMIT 2 3 13
OMIT 3 11 14
OMIT 4 9 19
OMIT 7 4 9
OMIT 0 8 25
OMIT 4 6 19
OMIT 9 1 7
OMIT 2 11 1
OMIT 5 7 22
OMIT 0 4 7
OMIT 4 10 17
OMIT 8 7 15
OMIT 6 5 23
OMIT 3 9 9
OMIT 8 6 11
OMIT 3 6 7
OMIT 4 3 3
OMIT 2 9 2
OMIT 0 4 11
OMIT 10 0 0
OMIT 2 0 4
OMIT 1 1 2
OMIT 2 1 4
OMIT 3 0 30
OMIT 2 0 6
OMIT 2 2 5
OMIT 0 2 0
OMIT 4 2 10
OMIT 2 1 6
OMIT 1 2 7
OMIT 0 2 1
OMIT 1 2 5
OMIT 0 4 13
OMIT 0 2 3
OMIT 0 4 0
OMIT 1 2 2
OMIT 2 2 4
OMIT 1 3 1
OMIT 0 2 5
WGHT 0.025887 0.032804
FVAR 0.45694
REM <olex2.extras>
REM <HklSrc "%.\\CN_Ph_OH.hkl">
REM </olex2.extras>

O1A   3     0.25401  0.29227  0.75052  11.00000  0.02563  0.01911  0.01996 =
 0.00314 -0.00620 -0.00459 
H1A   4     0.18879  0.33884  0.72813  11.00000  0.04239  0.03867  0.04077 =
 -0.00148 -0.00998 -0.00162 
C2A   1     0.33289  0.36930  0.78187  11.00000  0.01955  0.01705  0.01501 =
 0.00314 -0.00279 -0.00115 
C3A   1     0.43690  0.31338  0.81528  11.00000  0.02503  0.01735  0.01877 =
 0.00252 -0.00593  0.00163 
H3A   4     0.45146  0.21186  0.81412  11.00000  0.05659  0.02293  0.05040 =
 0.00250 -0.01903  0.00743 
C4A   1     0.52207  0.38790  0.84829  11.00000  0.02356  0.02042  0.01808 =
 0.00160 -0.00689  0.00300 
H4A   4     0.60369  0.34479  0.87393  11.00000  0.04922  0.04124  0.04411 =
 -0.00218 -0.02387  0.00843 
C5A   1     0.50274  0.51916  0.84829  11.00000  0.01993  0.01987  0.01617 =
 -0.00017 -0.00391  0.00065 
C6A   1     0.39916  0.57514  0.81478  11.00000  0.02209  0.01704  0.01967 =
 0.00059 -0.00532  0.00119 
H6A   4     0.38619  0.67711  0.81432  11.00000  0.04826  0.02463  0.05093 =
 0.00045 -0.01468  0.00428 
C7A   1     0.31439  0.50067  0.78164  11.00000  0.01975  0.01794  0.01776 =
 0.00265 -0.00507  0.00065 
H7A   4     0.23488  0.54354  0.75515  11.00000  0.03644  0.03175  0.04206 =
 0.00391 -0.01723  0.00408 
C8A   1     0.58517  0.59820  0.88309  11.00000  0.02355  0.02349  0.02007 =
 -0.00331 -0.00597  0.00059 
N9A   2     0.64802  0.66535  0.91102  11.00000  0.03052  0.02717  0.02781 =
 -0.00787 -0.01112  0.00037 

O1B   3     0.29166  0.64082  1.03351  11.00000  0.02538  0.02764  0.02253 =
 -0.00764 -0.00690  0.00249 
H1B   4     0.23881  0.70895  1.04973  11.00000  0.04489  0.04052  0.03746 =
 -0.00655 -0.00935 -0.00067 
C2B   1     0.21667  0.59381  0.99197  11.00000  0.01759  0.01954  0.01585 =
 -0.00186 -0.00114  0.00055 
C3B   1     0.27497  0.48859  0.96597  11.00000  0.01917  0.02627  0.01923 =
 -0.00536 -0.00383  0.00592 
H3B   4     0.37780  0.44814  0.97994  11.00000  0.03604  0.05281  0.04749 =
 -0.01212 -0.01555  0.02111 
C4B   1     0.20217  0.43714  0.92291  11.00000  0.02077  0.02510  0.01780 =
 -0.00589 -0.00215  0.00520 
H4B   4     0.24793  0.35533  0.90280  11.00000  0.04327  0.04977  0.05059 =
 -0.02845 -0.01125  0.02081 
C5B   1     0.07086  0.49162  0.90539  11.00000  0.01852  0.02049  0.01506 =
 -0.00071 -0.00188 -0.00046 
C6B   1     0.01221  0.59626  0.93173  11.00000  0.01781  0.01960  0.02096 =
 -0.00065 -0.00350  0.00191 
H6B   4    -0.09118  0.63621  0.91850  11.00000  0.03688  0.04401  0.05410 =
 -0.00467 -0.01577  0.01141 
C7B   1     0.08446  0.64721  0.97496  11.00000  0.01871  0.01774  0.02043 =
 -0.00244 -0.00153  0.00163 
H7B   4     0.03800  0.72782  0.99589  11.00000  0.03722  0.03375  0.04760 =
 -0.01601  0.00003  0.00938 
C8B   1    -0.00335  0.44337  0.85990  11.00000  0.02429  0.02548  0.01736 =
 -0.00144 -0.00520 -0.00158 
N9B   2    -0.06421  0.40736  0.82289  11.00000  0.03379  0.03417  0.02209 =
 -0.00486 -0.01158 -0.00195 
HKLF 4

END
Q2 1 0.133333 0.388889 0.9625 11 0.05 0.08
Q3 1 0.466667 0.333333 0.9 11 0.05 0.07
Q4 1 0.233333 0.333333 0.975 11 0.05 0.07
Q5 1 -0.066667 0.444444 0.8125 11 0.05 0.07
Q1 1 0.2 0.5 0.9125 11 0.05 0.08

  REM The information below was added by Olex2.
  REM
  REM R1 = 0.0141 for 2388 Fo > 4sig(Fo) and 0.0142 for all 2416 data
  REM 254 parameters refined using 0 restraints
  REM Highest difference peak 0.0773, deepest hole -0.0828
  REM Mean Shift 0.0001, Max Shift 0.0010.

  REM +++ Tabular Listing of Refinement Information +++
  REM R1_all = 0.0142
  REM R1_gt = 0.0141
  REM wR_ref = 0.0374
  REM GOOF = 1.0982
  REM Shift_max = 0.0010
  REM Shift_mean = 0.0001
  REM Reflections_all = 2416
  REM Reflections_gt = 2388
  REM Parameters = 254
  REM Hole = -0.0828
  REM Peak = 0.0773
  REM Flack = n/a

  
;
_olex2_submission_special_instructions  'No special instructions were received'
