# Supplementary material for: Fragmentation and transferability in Hirshfeld atom refinement
Source: IUCrJ. 2022 Feb 26;9(Pt 2):298–315. doi: 10.1107/S2052252522000690 (PMC8895009; doi:10.1107/S2052252522000690)
Supplement: Supplementary file 2 [file m-09-00298-sup2.zip › cif/cc-pVTZ_vs_cc-pVDZ/MANMUJ08_cc-pVDZ.cif]

data_MANMUJ08_cc-pVDZ
_audit_creation_date               2021-03-03
_audit_creation_method
;
Olex2 1.3
(compiled 2020.07.31 svn.rc2a77460 for OlexSys, GUI svn.r6145)
;
_audit_contact_author_address      ?
_audit_contact_author_email        ?
_audit_contact_author_name         ''
_audit_contact_author_phone        ?
_publ_contact_author_id_orcid      ?
_publ_section_references
;
Bourhis, L.J., Dolomanov, O.V., Gildea, R.J., Howard, J.A.K., Puschmann, H.
 (2015). Acta Cryst. A71, 59-75.

Dolomanov, O.V., Bourhis, L.J., Gildea, R.J, Howard, J.A.K. & Puschmann, H.
 (2009), J. Appl. Cryst. 42, 339-341.
;
_chemical_formula_moiety           'C5 H11 N O2, 2(C3 H5 N2), 2(C6 H2 N3 O7)'
_chemical_formula_sum              'C23 H25 N11 O16'
_chemical_formula_weight           711.519
loop_
  _atom_type_symbol
  _atom_type_scat_dispersion_real
  _atom_type_scat_dispersion_imag
  _atom_type_scat_Cromer_Mann_a1
  _atom_type_scat_Cromer_Mann_a2
  _atom_type_scat_Cromer_Mann_a3
  _atom_type_scat_Cromer_Mann_a4
  _atom_type_scat_Cromer_Mann_b1
  _atom_type_scat_Cromer_Mann_b2
  _atom_type_scat_Cromer_Mann_b3
  _atom_type_scat_Cromer_Mann_b4
  _atom_type_scat_Cromer_Mann_c
  _atom_type_scat_source
  _atom_type_scat_dispersion_source
 H 0.00000 0.00000 0.49300 0.32291 0.14019 0.04081 10.51090 26.12570 3.14236
 57.79970 0.0030380000826
 'International Tables Volume C Table 6.1.1.4 (pp. 500-502)'
 'Henke, Gullikson and Davis, At. Data and Nucl. Data Tables, 1993, 54, 2'
 C 0.00347 0.00161 2.31000 1.02000 1.58860 0.86500 20.84390 10.20750 0.56870
 51.65120 0.215599998832
 'International Tables Volume C Table 6.1.1.4 (pp. 500-502)'
 'Henke, Gullikson and Davis, At. Data and Nucl. Data Tables, 1993, 54, 2'
 O 0.01158 0.00611 3.04850 2.28680 1.54630 0.86700 13.27710 5.70110 0.32390
 32.90890 0.250800013542
 'International Tables Volume C Table 6.1.1.4 (pp. 500-502)'
 'Henke, Gullikson and Davis, At. Data and Nucl. Data Tables, 1993, 54, 2'
 N 0.00653 0.00323 12.21260 3.13220 2.01250 1.16630 0.00570 9.89330 28.99750
 0.58260 -11.5290002823
 'International Tables Volume C Table 6.1.1.4 (pp. 500-502)'
 'Henke, Gullikson and Davis, At. Data and Nucl. Data Tables, 1993, 54, 2'

_space_group_crystal_system        'monoclinic'
_space_group_IT_number             15
_space_group_name_H-M_alt          'C 1 2/c 1'
_space_group_name_Hall             '-C 2yc'
loop_
  _space_group_symop_id
  _space_group_symop_operation_xyz
 1 x,y,z
 2 -x,y,-z+1/2
 3 -x,-y,-z
 4 x,-y,z-1/2
 5 x+1/2,y+1/2,z
 6 -x+1/2,y+1/2,-z+1/2
 7 -x+1/2,-y+1/2,-z
 8 x+1/2,-y+1/2,z-1/2

_symmetry_Int_Tables_number        15
_cell_length_a                     33.5939(5)
_cell_length_b                     7.66580(8)
_cell_length_c                     25.1324(3)
_cell_angle_alpha                  90
_cell_angle_beta                   114.7162(17)
_cell_angle_gamma                  90
_cell_volume                       5879.28(15)
_cell_formula_units_Z              8
_cell_measurement_temperature    99.98(19)
_cell_measurement_reflns_used    37970
_cell_measurement_theta_min      2.7860
_cell_measurement_theta_max      57.9410
_exptl_absorpt_coefficient_mu      0.138
_exptl_crystal_density_diffrn      1.608
_exptl_crystal_F_000               2945.981
_exptl_crystal_description       block
_exptl_crystal_colour            yellow
_exptl_crystal_size_max            0.2874
_exptl_crystal_size_mid            0.2068
_exptl_crystal_size_min            0.1611
_diffrn_measurement_device_type  'SuperNova, Single source at offset, Atlas'
_diffrn_reflns_av_R_equivalents    0.0000
_diffrn_reflns_av_unetI/netI       0.0907
_diffrn_reflns_Laue_measured_fraction_full  0.9647
_diffrn_reflns_Laue_measured_fraction_max  0.7426
_diffrn_reflns_limit_h_max         60
_diffrn_reflns_limit_h_min         -77
_diffrn_reflns_limit_k_max         18
_diffrn_reflns_limit_k_min         0
_diffrn_reflns_limit_l_max         59
_diffrn_reflns_limit_l_min         0
_diffrn_reflns_number              31489
_diffrn_reflns_point_group_measured_fraction_full  0.9647
_diffrn_reflns_point_group_measured_fraction_max  0.7426
_diffrn_reflns_theta_full          25.2406
_diffrn_reflns_theta_max           58.41
_diffrn_reflns_theta_min           2.67
_diffrn_ambient_temperature        99.98(19)
_diffrn_measured_fraction_theta_full  0.9647
_diffrn_measured_fraction_theta_max  0.7426
_diffrn_radiation_type             'Mo K\a'
_diffrn_radiation_wavelength       0.7107
_reflns_Friedel_coverage           0.0
_reflns_limit_h_max                60
_reflns_limit_h_min                -77
_reflns_limit_k_max                18
_reflns_limit_k_min                0
_reflns_limit_l_max                59
_reflns_limit_l_min                0
_reflns_number_gt                  23190
_reflns_number_total               31489
_reflns_threshold_expression       I>=2u(I)
_computing_molecular_graphics      'Olex2 1.3 (Dolomanov et al., 2009)'
_computing_publication_material    'Olex2 1.3 (Dolomanov et al., 2009)'
_computing_structure_refinement    'olex2.refine 1.3 (Bourhis et al., 2015)'
_refine_diff_density_max           0.8163
_refine_diff_density_min           -0.5737
_refine_diff_density_rms           0.0806
_refine_ls_d_res_high              0.4172
_refine_ls_d_res_low               7.6291
_refine_ls_goodness_of_fit_ref     0.9051
_refine_ls_hydrogen_treatment      refall
_refine_ls_matrix_type             full
_refine_ls_number_constraints      0
_refine_ls_number_parameters       676
_refine_ls_number_reflns           31489
_refine_ls_number_restraints       0
_refine_ls_R_factor_all            0.0572
_refine_ls_R_factor_gt             0.0358
_refine_ls_restrained_S_all        0.9051
_refine_ls_shift/su_max            0.0005
_refine_ls_shift/su_mean           0.0000
_refine_ls_structure_factor_coef   Fsqd
_refine_ls_weighting_details      
 'w=1/[\s^2^(Fo^2^)+(0.0000P)^2^] where P=(Fo^2^+2Fc^2^)/3'
_refine_ls_weighting_scheme        calc
_refine_ls_wR_factor_gt            0.0803
_refine_ls_wR_factor_ref           0.0924
_olex2_refinement_description
;
;
loop_
  _atom_site_label
  _atom_site_type_symbol
  _atom_site_fract_x
  _atom_site_fract_y
  _atom_site_fract_z
  _atom_site_U_iso_or_equiv
  _atom_site_adp_type
  _atom_site_occupancy
  _atom_site_refinement_flags_posn
 O8 O 0.396609(10) 0.11483(3) 0.219271(13) 0.01562(5) Uani 1.000000 .
 O9 O 0.452919(9) -0.06040(4) 0.231455(13) 0.01681(5) Uani 1.000000 .
 N7 N 0.405086(11) -0.36338(4) 0.239583(13) 0.01335(5) Uani 1.000000 .
 C12 C 0.415187(11) -0.03151(4) 0.227003(14) 0.01164(5) Uani 1.000000 .
 C13 C 0.386761(11) -0.18134(4) 0.232208(15) 0.01205(5) Uani 1.000000 .
 C14 C 0.447156(13) -0.38069(5) 0.293510(17) 0.01703(6) Uani 1.000000 .
 C15 C 0.371843(15) -0.48175(5) 0.24651(2) 0.02246(8) Uani 1.000000 .
 C16 C 0.41145(2) -0.41833(7) 0.18680(2) 0.02711(10) Uani 1.000000 .
 N1A N 0.241468(11) 0.20842(4) 0.151244(13) 0.01427(5) Uani 1.000000 .
 N3A N 0.310074(11) 0.13681(4) 0.189526(15) 0.01600(5) Uani 1.000000 .
 C2A C 0.277872(13) 0.20609(5) 0.142557(16) 0.01565(6) Uani 1.000000 .
 C4A C 0.293475(14) 0.09255(6) 0.229493(16) 0.01859(6) Uani 1.000000 .
 C5A C 0.250297(14) 0.13792(5) 0.205311(16) 0.01784(6) Uani 1.000000 .
 O1A O 0.179109(9) 0.34350(4) 0.057804(12) 0.01455(4) Uani 1.000000 .
 O2A O 0.152954(11) 0.31064(5) 0.144366(13) 0.02244(6) Uani 1.000000 .
 O3A O 0.085847(11) 0.37281(4) 0.125169(14) 0.01961(5) Uani 1.000000 .
 O4A O 0.002705(12) 0.75783(5) -0.028666(16) 0.02619(7) Uani 1.000000 .
 O5A O 0.024104(11) 0.81795(4) -0.096833(14) 0.02189(6) Uani 1.000000 .
 O6A O 0.150576(12) 0.53234(5) -0.099066(13) 0.02328(6) Uani 1.000000 .
 O7A O 0.204960(10) 0.52904(5) -0.013316(14) 0.02062(6) Uani 1.000000 .
 N4A N 0.117000(11) 0.37147(4) 0.111823(13) 0.01345(5) Uani 1.000000 .
 N5A N 0.028557(11) 0.74378(4) -0.051197(14) 0.01558(5) Uani 1.000000 .
 N6A N 0.165882(11) 0.52998(4) -0.045111(13) 0.01362(5) Uani 1.000000 .
 C6A C 0.145357(11) 0.43393(4) 0.035484(13) 0.01033(4) Uani 1.000000 .
 C7A C 0.111403(11) 0.45064(4) 0.056729(13) 0.01082(5) Uani 1.000000 .
 C8A C 0.073335(11) 0.54626(4) 0.028274(14) 0.01192(5) Uani 1.000000 .
 C9A C 0.066838(11) 0.63493(4) -0.022781(14) 0.01187(5) Uani 1.000000 .
 C10 C 0.097482(12) 0.62712(4) -0.046722(14) 0.01177(5) Uani 1.000000 .
 C11 C 0.134975(11) 0.53190(4) -0.018282(13) 0.01082(5) Uani 1.000000 .
 N1B N 0.450770(11) 0.28489(4) 0.088204(13) 0.01367(5) Uani 1.000000 .
 N3B N 0.487893(12) 0.12453(4) 0.163262(14) 0.01611(5) Uani 1.000000 .
 C2B C 0.448387(13) 0.19178(4) 0.131403(16) 0.01448(5) Uani 1.000000 .
 C4B C 0.492906(13) 0.27736(5) 0.092426(17) 0.01614(6) Uani 1.000000 .
 C5B C 0.516427(13) 0.17616(5) 0.139676(17) 0.01783(6) Uani 1.000000 .
 O1B O 0.396432(9) 0.45024(4) -0.009127(13) 0.01657(5) Uani 1.000000 .
 O2B O 0.362436(11) 0.38155(5) 0.068157(13) 0.02171(6) Uani 1.000000 .
 O3B O 0.291943(11) 0.37326(4) 0.030722(16) 0.02203(6) Uani 1.000000 .
 O4B O 0.212989(11) 0.81431(5) -0.108372(16) 0.02355(6) Uani 1.000000 .
 O5B O 0.236513(11) 0.89282(5) -0.172900(15) 0.02287(6) Uani 1.000000 .
 O6B O 0.378448(11) 0.75374(4) -0.150464(14) 0.01889(5) Uani 1.000000 .
 O7B O 0.411772(12) 0.52587(5) -0.101639(16) 0.02512(7) Uani 1.000000 .
 N4B N 0.326331(10) 0.41980(4) 0.029635(13) 0.01310(5) Uani 1.000000 .
 N5B N 0.240805(11) 0.81301(4) -0.128107(15) 0.01561(5) Uani 1.000000 .
 N6B N 0.382629(11) 0.63445(4) -0.115256(13) 0.01378(5) Uani 1.000000 .
 C6B C 0.360836(11) 0.52439(4) -0.036516(14) 0.01120(5) Uani 1.000000 .
 C7B C 0.324094(11) 0.52514(4) -0.019762(14) 0.01124(5) Uani 1.000000 .
 C8B C 0.285512(12) 0.61505(4) -0.048845(15) 0.01229(5) Uani 1.000000 .
 C9B C 0.280396(11) 0.71395(4) -0.097844(15) 0.01247(5) Uani 1.000000 .
 C1 C 0.312641(12) 0.71769(4) -0.118748(15) 0.01253(5) Uani 1.000000 .
 C2 C 0.350799(11) 0.62410(4) -0.090110(14) 0.01147(5) Uani 1.000000 .
 H1a H 0.3803(3) -0.1566(10) 0.2702(4) 0.0277(19) Uani 1.000000 .
 H1b H 0.3562(2) -0.1822(9) 0.1923(4) 0.0219(18) Uani 1.000000 .
 H1c H 0.4566(3) -0.5165(13) 0.2970(5) 0.045(3) Uani 1.000000 .
 H1d H 0.4412(3) -0.3431(12) 0.3308(4) 0.035(2) Uani 1.000000 .
 H1e H 0.4711(3) -0.3009(12) 0.2887(4) 0.033(2) Uani 1.000000 .
 H1f H 0.3431(3) -0.4733(12) 0.2063(5) 0.047(3) Uani 1.000000 .
 H1g H 0.3678(3) -0.4364(12) 0.2859(4) 0.036(2) Uani 1.000000 .
 H1h H 0.3844(3) -0.6103(12) 0.2517(5) 0.047(3) Uani 1.000000 .
 H1i H 0.4353(4) -0.3387(14) 0.1834(5) 0.048(3) Uani 1.000000 .
 H1j H 0.3801(4) -0.4021(15) 0.1487(5) 0.050(3) Uani 1.000000 .
 H1k H 0.4208(4) -0.5523(13) 0.1922(5) 0.055(3) Uani 1.000000 .
 H3A H 0.3431(3) 0.1269(13) 0.1972(5) 0.030(2) Uani 1.000000 .
 H2A H 0.2815(3) 0.2502(13) 0.1040(4) 0.034(2) Uani 1.000000 .
 H4A H 0.3136(3) 0.0330(15) 0.2698(4) 0.047(3) Uani 1.000000 .
 H5A H 0.2267(3) 0.1267(14) 0.2227(5) 0.041(2) Uani 1.000000 .
 H8A H 0.0494(3) 0.5547(11) 0.0468(4) 0.0272(19) Uani 1.000000 .
 H10 H 0.0925(3) 0.6980(12) -0.0855(4) 0.034(2) Uani 1.000000 .
 H1l H 0.2125(3) 0.2618(13) 0.1217(5) 0.027(2) Uani 1.000000 .
 H1m H 0.4253(3) 0.3477(13) 0.0554(5) 0.033(2) Uani 1.000000 .
 H3B H 0.4952(4) 0.0461(15) 0.1992(5) 0.040(3) Uani 1.000000 .
 H2B H 0.4201(3) 0.1740(12) 0.1399(4) 0.032(2) Uani 1.000000 .
 H4B H 0.5018(3) 0.3451(12) 0.0632(4) 0.036(2) Uani 1.000000 .
 H5B H 0.5502(3) 0.1408(13) 0.1584(5) 0.039(2) Uani 1.000000 .
 H8B H 0.2596(2) 0.6097(10) -0.0341(4) 0.0215(17) Uani 1.000000 .
 H1 H 0.3077(3) 0.7958(10) -0.1569(4) 0.0237(17) Uani 1.000000 .

loop_
  _atom_site_aniso_label
  _atom_site_aniso_U_11
  _atom_site_aniso_U_22
  _atom_site_aniso_U_33
  _atom_site_aniso_U_12
  _atom_site_aniso_U_13
  _atom_site_aniso_U_23
 O8 0.01353(11) 0.01231(9) 0.01934(11) -0.00072(7) 0.00523(9) 0.00039(7)
 O9 0.01116(11) 0.01959(12) 0.02016(11) -0.00015(8) 0.00704(9) 0.00354(9)
 N7 0.01493(12) 0.01183(10) 0.01114(10) 0.00092(8) 0.00332(9) -0.00020(7)
 C12 0.00992(12) 0.01279(11) 0.01096(10) -0.00076(8) 0.00314(9) 0.00058(8)
 C13 0.01036(12) 0.01192(11) 0.01289(11) -0.00021(8) 0.00390(9) 0.00133(8)
 C14 0.01428(15) 0.01849(14) 0.01555(13) 0.00349(11) 0.00350(11) 0.00380(10)
 C15 0.01913(18) 0.01439(14) 0.02720(19) -0.00326(12) 0.00311(14) 0.00486(12)
 C16 0.0438(3) 0.02174(18) 0.01760(16) 0.00525(18) 0.01464(18) -0.00411(13)
 N1A 0.01245(12) 0.01552(11) 0.01233(10) 0.00198(8) 0.00272(9) 0.00106(8)
 N3A 0.01222(13) 0.01612(12) 0.01756(12) 0.00172(9) 0.00416(10) -0.00098(9)
 C2A 0.01607(15) 0.01510(12) 0.01598(13) 0.00150(10) 0.00691(11) 0.00221(10)
 C4A 0.01594(16) 0.02470(16) 0.01147(12) 0.00520(12) 0.00213(11) 0.00169(11)
 C5A 0.01548(16) 0.02479(16) 0.01332(13) 0.00406(12) 0.00607(11) 0.00238(11)
 O1A 0.01316(11) 0.01800(10) 0.01216(9) 0.00553(8) 0.00498(8) 0.00368(7)
 O2A 0.01806(13) 0.03483(16) 0.01414(11) 0.00620(11) 0.00645(9) 0.01096(10)
 O3A 0.02047(14) 0.02435(13) 0.01842(12) 0.00302(10) 0.01248(11) 0.00730(9)
 O4A 0.01719(14) 0.03772(18) 0.02293(14) 0.01308(12) 0.00766(11) 0.00453(12)
 O5A 0.01944(14) 0.02367(13) 0.01700(11) 0.00747(10) 0.00214(10) 0.00655(9)
 O6A 0.02268(15) 0.03729(17) 0.01300(10) -0.00423(12) 0.01056(10) -0.00135(10)
 O7A 0.01346(12) 0.03124(15) 0.01969(12) 0.00223(10) 0.00943(10) 0.00481(10)
 N4A 0.01483(13) 0.01534(11) 0.01086(9) 0.00092(8) 0.00602(9) 0.00311(7)
 N5A 0.01230(12) 0.01738(12) 0.01326(11) 0.00422(9) 0.00161(9) 0.00044(8)
 N6A 0.01431(13) 0.01641(11) 0.01219(10) 0.00006(9) 0.00757(9) 0.00056(8)
 C6A 0.01041(12) 0.01139(10) 0.00875(9) 0.00103(8) 0.00355(8) 0.00078(7)
 C7A 0.01063(12) 0.01233(10) 0.00946(9) 0.00041(8) 0.00417(9) 0.00118(7)
 C8A 0.01032(12) 0.01421(11) 0.01108(10) 0.00099(9) 0.00431(9) 0.00095(8)
 C9A 0.01056(12) 0.01298(11) 0.01043(10) 0.00158(8) 0.00278(9) 0.00087(8)
 C10 0.01221(13) 0.01287(11) 0.00937(10) 0.00113(8) 0.00367(9) 0.00176(8)
 C11 0.01093(12) 0.01250(10) 0.00914(9) 0.00046(8) 0.00429(9) 0.00080(8)
 N1B 0.01312(12) 0.01387(10) 0.01273(10) 0.00154(8) 0.00413(9) 0.00154(8)
 N3B 0.01978(14) 0.01542(11) 0.01221(10) 0.00281(9) 0.00579(10) 0.00261(8)
 C2B 0.01546(15) 0.01378(12) 0.01585(12) -0.00037(10) 0.00819(11) 0.00038(9)
 C4B 0.01631(15) 0.01838(14) 0.01600(13) 0.00155(11) 0.00899(11) 0.00279(10)
 C5B 0.01380(15) 0.02056(15) 0.01780(14) 0.00402(11) 0.00529(12) 0.00163(11)
 O1B 0.01218(11) 0.02204(12) 0.01603(10) 0.00503(8) 0.00643(9) 0.00633(8)
 O2B 0.01596(13) 0.03445(16) 0.01302(10) 0.00212(10) 0.00439(9) 0.00712(10)
 O3B 0.01714(13) 0.02753(14) 0.02441(14) 0.00256(10) 0.01165(11) 0.01135(11)
 O4B 0.01416(13) 0.02712(15) 0.02961(16) 0.00770(10) 0.00939(12) 0.00860(12)
 O5B 0.02014(14) 0.02527(14) 0.02046(12) 0.00876(11) 0.00577(11) 0.00869(10)
 O6B 0.02390(14) 0.01873(11) 0.01950(11) -0.00022(10) 0.01447(11) 0.00235(9)
 O7B 0.02249(15) 0.03298(16) 0.02722(15) 0.01145(12) 0.01763(13) 0.01037(12)
 N4B 0.01390(12) 0.01415(10) 0.01227(10) 0.00143(8) 0.00647(9) 0.00161(8)
 N5B 0.01204(12) 0.01448(11) 0.01760(12) 0.00267(8) 0.00351(9) 0.00209(9)
 N6B 0.01365(12) 0.01612(11) 0.01339(10) -0.00052(8) 0.00744(9) -0.00036(8)
 C6B 0.00989(12) 0.01194(10) 0.01159(10) 0.00059(8) 0.00432(9) 0.00080(8)
 C7B 0.01065(12) 0.01154(10) 0.01190(10) 0.00071(8) 0.00509(9) 0.00094(8)
 C8B 0.01086(13) 0.01217(11) 0.01420(12) 0.00092(8) 0.00559(10) 0.00118(8)
 C9B 0.01078(12) 0.01197(11) 0.01376(11) 0.00120(8) 0.00424(9) 0.00146(8)
 C1 0.01202(13) 0.01266(11) 0.01233(11) 0.00086(9) 0.00454(9) 0.00150(8)
 C2 0.01122(12) 0.01194(10) 0.01148(10) 0.00005(8) 0.00497(9) 0.00054(8)
 H1a 0.033(5) 0.022(4) 0.030(5) -0.004(3) 0.015(4) 0.002(3)
 H1b 0.013(4) 0.014(4) 0.030(4) -0.005(3) 0.001(3) 0.000(3)
 H1c 0.035(6) 0.041(6) 0.055(7) 0.011(4) 0.013(5) 0.008(5)
 H1d 0.038(5) 0.044(6) 0.018(4) 0.007(4) 0.006(4) -0.000(4)
 H1e 0.024(4) 0.040(5) 0.030(5) 0.003(4) 0.006(4) 0.010(4)
 H1f 0.026(5) 0.033(5) 0.057(7) -0.008(4) -0.009(5) 0.010(5)
 H1g 0.049(6) 0.039(6) 0.032(5) -0.013(5) 0.030(5) -0.009(4)
 H1h 0.047(6) 0.026(5) 0.048(6) 0.005(4) 0.002(5) -0.003(4)
 H1i 0.067(7) 0.058(7) 0.033(6) 0.024(6) 0.036(6) 0.004(5)
 H1j 0.074(8) 0.047(6) 0.026(5) -0.001(5) 0.019(5) -0.014(5)
 H1k 0.099(9) 0.041(6) 0.036(6) 0.016(6) 0.038(6) -0.007(5)
 H3A 0.033(6) 0.021(5) 0.033(6) 0.009(4) 0.013(5) 0.001(4)
 H2A 0.033(5) 0.041(6) 0.036(5) 0.006(4) 0.023(4) 0.007(4)
 H4A 0.038(6) 0.073(8) 0.018(5) 0.013(5) 0.001(4) 0.012(5)
 H5A 0.045(6) 0.051(7) 0.037(6) 0.010(5) 0.027(5) 0.011(5)
 H8A 0.031(5) 0.025(5) 0.025(5) 0.005(4) 0.010(4) 0.002(4)
 H10 0.036(5) 0.036(5) 0.027(5) 0.008(4) 0.011(4) 0.008(4)
 H1l 0.016(4) 0.029(5) 0.034(6) -0.003(4) 0.010(4) 0.003(4)
 H1m 0.036(6) 0.027(5) 0.042(6) -0.017(4) 0.023(5) -0.011(5)
 H3B 0.049(7) 0.048(7) 0.025(6) -0.005(5) 0.019(5) -0.005(5)
 H2B 0.042(5) 0.033(5) 0.038(6) -0.014(4) 0.032(5) -0.002(4)
 H4B 0.046(6) 0.034(5) 0.034(5) -0.004(4) 0.022(5) 0.011(4)
 H5B 0.020(4) 0.046(6) 0.041(6) 0.010(4) 0.003(4) 0.000(5)
 H8B 0.014(4) 0.024(4) 0.021(4) -0.001(3) 0.001(3) 0.006(3)
 H1 0.029(4) 0.018(4) 0.028(5) -0.000(3) 0.016(4) 0.003(3)

loop_
  _geom_bond_atom_site_label_1
  _geom_bond_atom_site_label_2
  _geom_bond_distance
  _geom_bond_site_symmetry_2
  _geom_bond_publ_flag
 O8 C12 1.2587(4) . ?
 O9 C12 1.2449(5) . ?
 N7 C13 1.5050(4) . ?
 N7 C14 1.5000(5) . ?
 N7 C15 1.5045(5) . ?
 N7 C16 1.4899(5) . ?
 C12 C13 1.5339(5) . ?
 C13 H1a 1.081(9) . ?
 C13 H1b 1.095(7) . ?
 C14 H1c 1.081(10) . ?
 C14 H1d 1.076(10) . ?
 C14 H1e 1.058(9) . ?
 C15 H1f 1.069(9) . ?
 C15 H1g 1.110(9) . ?
 C15 H1h 1.059(9) . ?
 C16 H1i 1.038(12) . ?
 C16 H1j 1.096(11) . ?
 C16 H1k 1.065(10) . ?
 N1A C2A 1.3292(5) . ?
 N1A C5A 1.3746(5) . ?
 N1A H1l 1.031(9) . ?
 N3A C2A 1.3333(5) . ?
 N3A C4A 1.3796(6) . ?
 N3A H3A 1.045(10) . ?
 C2A H2A 1.081(9) . ?
 C4A C5A 1.3628(6) . ?
 C4A H4A 1.057(9) . ?
 C5A H5A 1.056(10) . ?
 O1A C6A 1.2446(4) . ?
 O2A N4A 1.2325(4) . ?
 O3A N4A 1.2253(5) . ?
 O4A N5A 1.2238(5) . ?
 O5A N5A 1.2319(5) . ?
 O6A N6A 1.2330(4) . ?
 O7A N6A 1.2185(5) . ?
 N4A C7A 1.4502(4) . ?
 N5A C9A 1.4464(4) . ?
 N6A C11 1.4555(5) . ?
 C6A C7A 1.4532(5) . ?
 C6A C11 1.4552(4) . ?
 C7A C8A 1.3854(5) . ?
 C8A C9A 1.3863(5) . ?
 C8A H8A 1.087(9) . ?
 C9A C10 1.3940(5) . ?
 C10 C11 1.3701(5) . ?
 C10 H10 1.065(9) . ?
 N1B C2B 1.3294(5) . ?
 N1B C4B 1.3757(5) . ?
 N1B H1m 1.026(11) . ?
 N3B C2B 1.3340(5) . ?
 N3B C5B 1.3791(6) . ?
 N3B H3B 1.026(11) . ?
 C2B H2B 1.066(8) . ?
 C4B C5B 1.3607(5) . ?
 C4B H4B 1.041(9) . ?
 C5B H5B 1.066(8) . ?
 O1B C6B 1.2404(4) . ?
 O2B N4B 1.2298(4) . ?
 O3B N4B 1.2202(5) . ?
 O4B N5B 1.2275(5) . ?
 O5B N5B 1.2356(5) . ?
 O6B N6B 1.2390(4) . ?
 O7B N6B 1.2200(5) . ?
 N4B C7B 1.4564(4) . ?
 N5B C9B 1.4416(4) . ?
 N6B C2 1.4540(5) . ?
 C6B C7B 1.4613(5) . ?
 C6B C2 1.4603(4) . ?
 C7B C8B 1.3773(5) . ?
 C8B C9B 1.3942(5) . ?
 C8B H8B 1.079(8) . ?
 C9B C1 1.3878(5) . ?
 C1 C2 1.3800(5) . ?
 C1 H1 1.083(8) . ?

loop_
  _geom_angle_atom_site_label_1
  _geom_angle_atom_site_label_2
  _geom_angle_atom_site_label_3
  _geom_angle
  _geom_angle_site_symmetry_1
  _geom_angle_site_symmetry_3
  _geom_angle_publ_flag
 C14 N7 C13 112.06(3) . . ?
 C15 N7 C13 106.75(3) . . ?
 C15 N7 C14 107.86(3) . . ?
 C16 N7 C13 110.86(3) . . ?
 C16 N7 C14 110.35(4) . . ?
 C16 N7 C15 108.80(4) . . ?
 O9 C12 O8 126.37(3) . . ?
 C13 C12 O8 113.23(3) . . ?
 C13 C12 O9 120.39(3) . . ?
 C12 C13 N7 117.88(3) . . ?
 H1a C13 N7 106.0(4) . . ?
 H1a C13 C12 107.8(4) . . ?
 H1b C13 N7 106.6(4) . . ?
 H1b C13 C12 107.8(4) . . ?
 H1b C13 H1a 110.7(6) . . ?
 H1c C14 N7 107.0(5) . . ?
 H1d C14 N7 108.4(5) . . ?
 H1d C14 H1c 110.0(8) . . ?
 H1e C14 N7 108.7(5) . . ?
 H1e C14 H1c 110.7(7) . . ?
 H1e C14 H1d 111.8(8) . . ?
 H1f C15 N7 106.1(6) . . ?
 H1g C15 N7 106.7(5) . . ?
 H1g C15 H1f 115.1(9) . . ?
 H1h C15 N7 107.4(6) . . ?
 H1h C15 H1f 109.2(8) . . ?
 H1h C15 H1g 111.9(8) . . ?
 H1i C16 N7 108.0(6) . . ?
 H1j C16 N7 107.6(6) . . ?
 H1j C16 H1i 110.8(9) . . ?
 H1k C16 N7 107.6(6) . . ?
 H1k C16 H1i 112.4(9) . . ?
 H1k C16 H1j 110.2(9) . . ?
 C5A N1A C2A 108.91(3) . . ?
 H1l N1A C2A 122.9(6) . . ?
 H1l N1A C5A 128.1(6) . . ?
 C4A N3A C2A 108.50(3) . . ?
 H3A N3A C2A 126.6(6) . . ?
 H3A N3A C4A 124.7(6) . . ?
 N3A C2A N1A 108.76(3) . . ?
 H2A C2A N1A 126.9(5) . . ?
 H2A C2A N3A 124.3(5) . . ?
 C5A C4A N3A 106.94(3) . . ?
 H4A C4A N3A 120.9(6) . . ?
 H4A C4A C5A 132.2(6) . . ?
 C4A C5A N1A 106.90(4) . . ?
 H5A C5A N1A 123.5(6) . . ?
 H5A C5A C4A 129.6(6) . . ?
 O3A N4A O2A 122.26(3) . . ?
 C7A N4A O2A 119.46(3) . . ?
 C7A N4A O3A 118.24(3) . . ?
 O5A N5A O4A 123.83(3) . . ?
 C9A N5A O4A 118.61(3) . . ?
 C9A N5A O5A 117.56(3) . . ?
 O7A N6A O6A 124.11(3) . . ?
 C11 N6A O6A 117.33(3) . . ?
 C11 N6A O7A 118.55(3) . . ?
 C7A C6A O1A 126.20(3) . . ?
 C11 C6A O1A 121.70(3) . . ?
 C11 C6A C7A 112.05(3) . . ?
 C6A C7A N4A 120.37(3) . . ?
 C8A C7A N4A 115.94(3) . . ?
 C8A C7A C6A 123.63(3) . . ?
 C9A C8A C7A 119.43(3) . . ?
 H8A C8A C7A 120.0(4) . . ?
 H8A C8A C9A 120.6(4) . . ?
 C8A C9A N5A 120.22(3) . . ?
 C10 C9A N5A 118.44(3) . . ?
 C10 C9A C8A 121.30(3) . . ?
 C11 C10 C9A 118.78(3) . . ?
 H10 C10 C9A 120.7(5) . . ?
 H10 C10 C11 120.5(5) . . ?
 C6A C11 N6A 118.98(3) . . ?
 C10 C11 N6A 116.23(3) . . ?
 C10 C11 C6A 124.79(3) . . ?
 C4B N1B C2B 109.02(3) . . ?
 H1m N1B C2B 126.4(6) . . ?
 H1m N1B C4B 124.5(6) . . ?
 C5B N3B C2B 109.09(3) . . ?
 H3B N3B C2B 124.6(7) . . ?
 H3B N3B C5B 126.3(7) . . ?
 N3B C2B N1B 108.25(3) . . ?
 H2B C2B N1B 126.6(5) . . ?
 H2B C2B N3B 125.2(5) . . ?
 C5B C4B N1B 107.13(3) . . ?
 H4B C4B N1B 121.0(5) . . ?
 H4B C4B C5B 131.9(5) . . ?
 C4B C5B N3B 106.52(3) . . ?
 H5B C5B N3B 122.7(6) . . ?
 H5B C5B C4B 130.8(6) . . ?
 O3B N4B O2B 122.96(3) . . ?
 C7B N4B O2B 119.06(3) . . ?
 C7B N4B O3B 117.99(3) . . ?
 O5B N5B O4B 123.07(3) . . ?
 C9B N5B O4B 118.77(3) . . ?
 C9B N5B O5B 118.16(3) . . ?
 O7B N6B O6B 122.82(4) . . ?
 C2 N6B O6B 117.80(3) . . ?
 C2 N6B O7B 119.38(3) . . ?
 C7B C6B O1B 125.20(3) . . ?
 C2 C6B O1B 123.30(3) . . ?
 C2 C6B C7B 111.51(3) . . ?
 C6B C7B N4B 119.65(3) . . ?
 C8B C7B N4B 115.57(3) . . ?
 C8B C7B C6B 124.74(3) . . ?
 C9B C8B C7B 118.81(3) . . ?
 H8B C8B C7B 120.9(4) . . ?
 H8B C8B C9B 120.3(4) . . ?
 C8B C9B N5B 119.89(3) . . ?
 C1 C9B N5B 118.90(3) . . ?
 C1 C9B C8B 121.21(3) . . ?
 C2 C1 C9B 119.58(3) . . ?
 H1 C1 C9B 119.5(4) . . ?
 H1 C1 C2 120.9(4) . . ?
 C6B C2 N6B 120.09(3) . . ?
 C1 C2 N6B 115.88(3) . . ?
 C1 C2 C6B 123.99(3) . . ?

loop_
  _geom_torsion_atom_site_label_1
  _geom_torsion_atom_site_label_2
  _geom_torsion_atom_site_label_3
  _geom_torsion_atom_site_label_4
  _geom_torsion
  _geom_torsion_site_symmetry_1
  _geom_torsion_site_symmetry_2
  _geom_torsion_site_symmetry_3
  _geom_torsion_site_symmetry_4
  _geom_torsion_publ_flag
 O8 C12 C13 N7 178.05(3) . . . . ?
 O9 C12 C13 N7 -3.15(4) . . . . ?
 N1A C2A N3A C4A 0.32(4) . . . . ?
 N1A C5A C4A N3A 0.09(4) . . . . ?
 O1A C6A C7A N4A 6.31(4) . . . . ?
 O1A C6A C7A C8A -176.47(3) . . . . ?
 O1A C6A C11 N6A -2.77(4) . . . . ?
 O1A C6A C11 C10 176.71(3) . . . . ?
 O2A N4A C7A C6A 9.89(4) . . . . ?
 O2A N4A C7A C8A -167.53(3) . . . . ?
 O3A N4A C7A C6A -172.47(3) . . . . ?
 O3A N4A C7A C8A 10.11(4) . . . . ?
 O4A N5A C9A C8A 1.25(4) . . . . ?
 O4A N5A C9A C10 -176.39(4) . . . . ?
 O5A N5A C9A C8A -179.13(3) . . . . ?
 O5A N5A C9A C10 3.24(4) . . . . ?
 O6A N6A C11 C6A 144.69(3) . . . . ?
 O6A N6A C11 C10 -34.83(4) . . . . ?
 O7A N6A C11 C6A -36.49(4) . . . . ?
 O7A N6A C11 C10 143.99(3) . . . . ?
 N4A C7A C6A C11 -176.10(3) . . . . ?
 N4A C7A C8A C9A 176.03(3) . . . . ?
 N5A C9A C8A C7A -176.31(3) . . . . ?
 N5A C9A C10 C11 176.48(3) . . . . ?
 N6A C11 C6A C7A 179.52(3) . . . . ?
 N6A C11 C10 C9A -179.46(3) . . . . ?
 C6A C7A C8A C9A -1.30(4) . . . . ?
 C6A C11 C10 C9A 1.05(4) . . . . ?
 C7A C8A C9A C10 1.25(4) . . . . ?
 C8A C9A C10 C11 -1.12(4) . . . . ?
 N1B C2B N3B C5B -0.04(3) . . . . ?
 N1B C4B C5B N3B -0.11(3) . . . . ?
 O1B C6B C7B N4B -5.90(4) . . . . ?
 O1B C6B C7B C8B 176.60(3) . . . . ?
 O1B C6B C2 N6B 2.49(4) . . . . ?
 O1B C6B C2 C1 -175.12(3) . . . . ?
 O2B N4B C7B C6B 25.06(4) . . . . ?
 O2B N4B C7B C8B -157.21(3) . . . . ?
 O3B N4B C7B C6B -154.87(3) . . . . ?
 O3B N4B C7B C8B 22.86(4) . . . . ?
 O4B N5B C9B C8B 3.20(4) . . . . ?
 O4B N5B C9B C1 -177.53(3) . . . . ?
 O5B N5B C9B C8B -176.77(3) . . . . ?
 O5B N5B C9B C1 2.51(4) . . . . ?
 O6B N6B C2 C6B -161.26(3) . . . . ?
 O6B N6B C2 C1 16.54(4) . . . . ?
 O7B N6B C2 C6B 19.54(4) . . . . ?
 O7B N6B C2 C1 -162.66(4) . . . . ?
 N4B C7B C6B C2 174.53(3) . . . . ?
 N4B C7B C8B C9B -177.82(3) . . . . ?
 N5B C9B C8B C7B -178.32(3) . . . . ?
 N5B C9B C1 C2 179.74(3) . . . . ?
 N6B C2 C6B C7B -177.93(3) . . . . ?
 N6B C2 C1 C9B 179.57(3) . . . . ?
 C6B C7B C8B C9B -0.23(4) . . . . ?
 C6B C2 C1 C9B -2.73(4) . . . . ?
 C7B C8B C9B C1 2.42(4) . . . . ?
 C8B C9B C1 C2 -1.00(4) . . . . ?

loop_
  _refln_index_h
  _refln_index_k
  _refln_index_l
  _refln_F_squared_calc
  _refln_F_squared_meas
  _refln_F_squared_sigma
  _refln_F_squared_weight
  _refln_observed_status
-77 1 26 9.327 8.560 7.926 265.840 o
-77 1 27 0.069 13.950 10.644 147.422 o
-77 1 28 108.732 91.447 34.061 14.397 o
-77 1 29 35.514 25.319 16.804 59.149 o
-75 1 27 386.098 415.747 137.601 0.882 o
-75 1 28 90.472 74.462 27.538 22.024 o
-75 1 30 76.558 98.830 38.726 11.137 o
-73 1 28 226.055 228.641 76.727 2.837 o
-73 1 29 13.365 73.556 64.724 3.987 o
-73 1 30 485.844 500.083 161.471 0.641 o
-71 1 29 0.606 15.717 7.428 302.698 o
-71 1 30 0.564 11.414 14.902 75.215 o
-71 1 31 166.485 181.853 53.129 5.917 o
-71 1 32 15.399 26.089 11.505 126.191 o
-71 1 33 31.445 22.375 10.327 156.613 o
-69 1 26 43.029 63.365 18.797 47.272 o
-69 1 27 8.261 2.853 19.386 44.444 o
-69 1 28 24.425 22.511 9.557 182.866 o
-69 1 29 0.251 18.706 8.923 209.780 o
-69 1 30 137.663 137.375 36.461 12.563 o
-69 1 31 47.447 61.599 20.427 40.026 o
-69 1 32 76.775 101.366 29.169 19.630 o
-69 1 33 184.712 214.283 64.815 3.976 o
-67 1 27 165.209 220.397 67.170 3.702 o
-67 1 29 11.572 9.874 24.957 26.816 o
-67 1 30 0.528 12.456 12.093 114.202 o
-67 1 31 5.822 -1.721 11.776 120.434 o
-67 1 32 6.208 19.612 15.264 71.686 o
-67 1 34 55.873 86.646 25.047 26.622 o
-66 2 30 65.180 86.103 33.109 15.236 o
-66 2 31 107.073 137.827 40.311 10.278 o
-66 2 32 2.660 -6.069 49.415 6.840 o
-66 2 33 12.057 19.431 13.452 92.296 o
-66 2 34 48.151 41.624 25.591 25.503 o
-65 1 27 9.407 7.338 6.568 387.223 o
-65 1 28 2.501 -14.132 27.312 22.390 o
-65 1 29 0.001 14.992 11.097 135.633 o
-65 1 31 0.006 12.727 13.633 89.859 o
-65 1 32 2.226 8.379 13.361 93.552 o
-65 1 34 250.799 267.457 77.587 2.774 o
-65 3 22 116.748 165.411 64.543 4.009 o
-65 9 33 0.346 -2.853 16.759 59.469 o
-64 2 25 0.235 14.222 7.066 334.540 o
-64 2 26 4.782 30.528 10.372 155.248 o
-64 2 27 6.317 11.957 6.522 392.620 o
-64 2 28 30.632 29.939 24.232 28.444 o
-64 2 29 33.753 51.544 15.037 73.862 o
-64 2 30 32.838 52.767 16.170 63.879 o
-64 2 31 13.625 -0.679 34.196 14.283 o
-64 2 33 97.666 103.586 30.754 17.659 o
-64 2 34 18.320 14.766 12.909 100.232 o
-64 8 28 2.817 16.124 9.466 186.382 o
-64 8 29 178.101 190.277 62.912 4.220 o
-64 8 33 0.000 22.375 27.493 22.096 o
-64 8 34 147.683 171.435 67.170 3.702 o
-63 1 28 64.282 54.805 46.018 7.887 o
-63 1 30 104.737 121.205 31.524 16.806 o
-63 1 32 1.773 28.082 12.546 106.105 o
-63 1 33 363.193 412.124 108.296 1.424 o
-63 1 34 231.073 312.207 82.479 2.455 o
-63 7 28 4.075 31.388 22.511 32.960 o
-63 7 29 521.510 514.758 152.684 0.716 o
-63 7 30 38.342 39.133 16.623 60.446 o
-63 9 31 0.361 -14.132 14.494 79.505 o
-63 9 33 91.477 69.118 27.765 21.666 o
-63 9 34 6.666 -5.209 21.333 36.699 o
-63 9 35 3.489 -2.899 11.233 132.371 o
-63 9 36 2.951 8.107 8.651 223.167 o
-63 9 37 34.873 21.378 10.372 155.248 o
-62 2 25 16.746 8.742 11.957 116.812 o
-62 2 26 21.194 25.908 26.633 23.547 o
-62 2 27 82.055 65.358 18.434 49.148 o
-62 2 29 42.685 71.382 20.291 40.564 o
-62 2 30 29.815 22.873 38.454 11.295 o
-62 2 31 14.970 7.972 6.477 398.130 o
-62 2 33 540.921 658.383 161.108 0.643 o
-62 2 34 526.393 541.527 141.723 0.832 o
-62 6 26 34.346 34.740 12.365 109.237 o
-62 6 27 192.882 225.606 65.630 3.878 o
-62 6 28 32.297 31.343 12.274 110.856 o
-62 6 29 582.313 649.415 172.250 0.563 o
-62 6 30 142.456 148.290 42.213 9.373 o
-62 6 31 8.166 7.700 10.735 144.944 o
-62 6 32 57.679 46.969 17.664 53.526 o
-62 8 25 2.903 11.006 10.463 152.571 o
-62 8 26 48.639 70.159 29.305 19.449 o
-62 8 27 30.306 28.671 11.323 130.262 o
-62 8 28 21.122 7.745 22.556 32.828 o
-62 8 29 187.241 214.826 69.389 3.469 o
-62 8 33 187.184 185.521 66.083 3.825 o
-62 8 34 39.175 47.196 19.159 45.501 o
-62 8 35 12.496 5.933 6.568 387.223 o
-62 8 36 17.774 11.459 13.996 85.267 o
-62 10 12 0.544 -0.589 34.559 13.985 o
-62 10 13 49.804 42.078 16.034 64.967 o
-62 10 14 48.362 36.008 23.235 30.936 o
-62 10 15 4.257 -22.239 25.410 25.869 o
-62 10 16 10.833 24.730 22.601 32.696 o
-62 10 17 1.110 17.438 13.361 93.552 o
-62 10 18 76.787 41.896 18.706 47.731 o
-62 10 19 10.212 -2.899 11.052 136.747 o
-62 10 20 12.576 19.567 13.724 88.677 o
-62 10 30 10.331 18.933 23.054 31.424 o
-62 10 31 0.032 20.518 9.240 195.631 o
-62 10 33 179.953 194.580 73.058 3.129 o
-62 10 34 45.955 39.994 19.431 44.237 o
-62 10 35 197.583 194.897 79.761 2.625 o
-61 1 28 250.426 263.924 64.769 3.981 o
-61 1 29 192.236 187.107 60.240 4.603 o
-61 1 30 365.547 433.185 103.767 1.551 o
-61 1 31 16.411 24.187 36.642 12.439 o
-61 1 32 0.364 8.379 14.856 75.674 o
-61 1 33 92.886 109.383 28.625 20.383 o
-61 1 34 83.475 118.714 33.200 15.153 o
-61 3 25 620.482 719.393 150.283 0.740 o
-61 5 26 136.124 156.851 44.750 8.340 o
-61 5 27 42.006 48.781 34.740 13.839 o
-61 5 28 163.426 209.300 59.742 4.680 o
-61 5 29 19.343 40.220 12.501 106.876 o
-61 5 30 185.694 211.293 60.965 4.494 o
-61 7 25 169.950 183.936 55.530 5.416 o
-61 7 26 16.575 32.294 35.872 12.979 o
-61 7 27 0.910 48.464 17.347 55.501 o
-61 7 28 69.788 81.754 28.761 20.191 o
-61 7 30 50.088 53.718 18.434 49.148 o
-61 7 34 52.289 56.209 19.204 45.286 o
-61 7 35 43.388 40.266 15.173 72.545 o
-61 7 37 1.248 -9.059 53.491 5.837 o
-61 9 14 275.290 251.423 79.943 2.613 o
-61 9 15 75.190 82.615 30.075 18.465 o
-61 9 16 8.065 14.992 10.100 163.715 o
-61 9 17 3.465 -7.745 12.320 110.042 o
-61 9 18 5.046 0.091 19.204 45.286 o
-61 9 24 26.382 2.355 6.839 357.062 o
-61 9 25 40.559 23.734 9.829 172.893 o
-61 9 26 1.673 -6.613 33.879 14.551 o
-61 9 27 9.085 2.718 7.609 288.455 o
-61 9 32 45.325 51.725 17.891 52.180 o
-61 9 33 6.083 24.277 11.686 122.309 o
-61 9 34 2.872 1.766 12.591 105.343 o
-61 9 35 12.016 14.584 8.470 232.816 o
-61 9 36 7.107 2.083 12.818 101.654 o
-61 9 37 45.626 39.767 17.619 53.802 o
-61 9 38 9.537 14.358 8.606 225.522 o
-61 9 39 0.016 -4.393 11.006 137.875 o
-61 11 28 0.364 -3.941 11.867 118.603 o
-61 11 29 8.194 9.919 7.836 272.022 o
-60 2 26 19.002 26.678 12.184 112.510 o
-60 2 27 188.935 256.949 66.174 3.814 o
-60 2 28 573.209 561.456 132.483 0.952 o
-60 2 29 158.450 147.837 37.593 11.818 o
-60 2 30 11.091 77.633 79.490 2.643 o
-60 2 31 319.878 396.543 93.757 1.900 o
-60 2 33 0.445 -4.258 32.022 16.288 o
-60 2 34 5.949 -0.634 20.382 40.204 o
-60 6 24 308.517 364.973 97.426 1.760 o
-60 6 25 362.441 433.276 108.160 1.428 o
-60 6 26 32.261 46.833 15.309 71.263 o
-60 6 27 17.562 25.093 10.599 148.684 o
-60 6 28 6.642 6.069 10.327 156.613 o
-60 6 29 540.662 570.605 147.566 0.767 o
-60 6 30 132.132 137.782 39.858 10.513 o
-60 6 31 5.087 -12.048 30.573 17.869 o
-60 6 32 0.170 3.578 21.424 36.389 o
-60 6 34 85.438 118.533 36.325 12.658 o
-60 6 36 52.719 49.913 21.016 37.815 o
-60 8 1 160.983 130.581 46.471 7.734 o
-60 8 2 153.007 133.162 46.063 7.871 o
-60 8 3 1.099 -7.156 37.231 12.049 o
-60 8 16 23.110 35.057 12.229 111.678 o
-60 8 17 21.684 38.092 15.581 68.799 o
-60 8 23 58.557 80.079 24.458 27.920 o
-60 8 24 12.909 33.109 19.069 45.934 o
-60 8 25 297.083 328.965 100.189 1.664 o
-60 8 26 79.965 74.960 26.497 23.790 o
-60 8 27 162.326 195.395 59.289 4.751 o
-60 8 29 221.179 210.387 65.449 3.899 o
-60 8 33 26.126 33.200 14.856 75.674 o
-60 8 34 344.354 382.230 122.473 1.113 o
-60 8 35 2.062 -2.401 22.058 34.327 o
-60 8 36 4.364 4.710 16.985 57.894 o
-60 8 37 3.449 -1.042 23.870 29.314 o
-60 8 38 8.894 5.979 16.713 59.792 o
-60 8 39 35.137 30.754 17.212 56.381 o
-60 10 10 39.483 54.488 19.657 43.223 o
-60 10 11 14.799 9.149 24.775 27.210 o
-60 10 12 54.882 66.717 25.636 25.413 o
-60 10 13 496.201 522.413 171.616 0.567 o
-60 10 14 14.982 -6.477 14.086 84.174 o
-60 10 15 2.545 6.250 18.072 51.139 o
-60 10 16 10.041 -12.727 13.860 86.947 o
-60 10 17 1.663 -3.216 31.932 16.380 o
-60 10 18 23.646 16.442 9.376 190.001 o
-60 10 20 18.359 14.539 8.470 232.816 o
-60 10 21 13.685 32.113 20.065 41.485 o
-60 10 22 50.508 46.018 15.898 66.082 o
-60 10 23 24.211 16.487 7.836 272.022 o
-60 10 24 0.690 11.278 7.247 318.022 o
-60 10 25 25.336 11.278 20.790 38.643 o
-60 10 26 76.313 58.564 27.720 21.737 o
-60 10 30 46.298 29.124 24.187 28.550 o
-60 10 31 132.582 122.518 49.687 6.765 o
-60 10 32 2.950 -4.303 33.834 14.590 o
-60 10 34 2.906 -7.383 30.935 17.452 o
-60 10 36 47.215 42.213 18.072 51.139 o
-60 10 37 1.300 3.759 9.240 195.631 o
-59 1 30 980.302 1094.780 209.708 0.380 o
-59 1 31 18.589 71.020 36.869 12.287 o
-59 1 32 558.828 609.059 120.163 1.157 o
-59 1 33 18.306 22.873 32.430 15.881 o
-59 1 34 1186.990 1375.330 266.143 0.236 o
-59 3 23 11.610 -9.874 22.511 32.960 o
-59 3 25 10.957 33.155 31.569 16.758 o
-59 3 26 273.184 224.066 57.523 5.048 o
-59 3 29 93.171 79.852 33.608 14.787 o
-59 3 30 32.237 32.792 14.539 79.011 o
-59 3 34 60.968 60.602 19.884 42.244 o
-59 5 24 34.823 16.260 11.097 135.633 o
-59 5 25 20.380 45.203 22.465 33.093 o
-59 5 26 92.930 100.279 26.180 24.369 o
-59 5 27 196.889 230.860 56.300 5.269 o
-59 5 28 128.291 132.075 35.555 13.212 o
-59 5 29 16.595 14.539 10.327 156.613 o
-59 5 30 29.555 68.166 20.608 39.325 o
-59 5 31 85.005 89.953 26.451 23.871 o
-59 5 32 76.177 91.538 41.806 9.556 o
-59 5 33 282.400 280.954 75.187 2.954 o
-59 7 1 231.291 239.375 73.602 3.083 o
-59 7 2 95.812 130.082 38.001 11.566 o
-59 7 3 0.717 16.306 10.236 159.397 o
-59 7 4 139.855 146.161 44.705 8.357 o
-59 7 5 55.913 40.039 16.487 61.446 o
-59 7 22 42.309 62.142 18.887 46.819 o
-59 7 23 330.700 339.292 94.301 1.878 o
-59 7 25 121.733 145.074 44.387 8.477 o
-59 7 26 225.123 210.931 61.236 4.454 o
-59 7 27 21.025 57.704 23.145 31.178 o
-59 7 28 6.398 7.292 20.246 40.746 o
-59 7 29 61.482 73.103 24.594 27.612 o
-59 7 30 0.937 -18.434 26.587 23.628 o
-59 7 31 23.904 26.633 11.731 121.366 o
-59 7 34 19.067 -9.783 31.252 17.100 o
-59 7 35 0.780 12.909 15.581 68.799 o
-59 7 36 0.052 13.316 11.052 136.747 o
-59 7 37 12.947 -0.589 18.208 50.379 o
-59 7 39 278.684 264.513 89.998 2.062 o
-59 9 1 34.457 41.172 18.208 50.379 o
-59 9 2 42.707 25.455 12.773 102.376 o
-59 9 3 108.773 108.794 36.959 12.227 o
-59 9 13 420.046 437.533 137.193 0.887 o
-59 9 14 39.425 -8.198 29.124 19.691 o
-59 9 15 49.576 63.864 22.873 31.924 o
-59 9 16 0.449 19.340 9.330 191.850 o
-59 9 17 37.195 41.307 14.449 80.005 o
-59 9 18 8.507 14.856 19.386 44.444 o
-59 9 19 72.619 72.515 25.183 26.336 o
-59 9 20 32.332 33.789 19.703 43.025 o
-59 9 21 190.309 207.579 57.205 5.104 o
-59 9 22 0.578 9.013 21.786 35.189 o
-59 9 23 127.633 147.339 47.920 7.273 o
-59 9 24 28.241 25.410 8.787 216.318 o
-59 9 25 33.137 26.723 13.769 88.095 o
-59 9 26 30.555 45.791 15.173 72.545 o
-59 9 27 38.430 64.815 26.950 22.997 o
-59 9 32 48.728 73.556 27.176 22.615 o
-59 9 33 0.030 0.272 6.477 398.130 o
-59 9 34 26.810 25.727 27.357 22.316 o
-59 9 35 8.949 10.372 12.501 106.876 o
-59 9 36 16.592 7.836 12.818 101.654 o
-59 9 37 120.546 162.965 54.760 5.570 o
-59 9 38 97.672 83.928 34.151 14.320 o
-59 9 39 0.014 15.762 9.693 177.774 o
-59 9 40 8.095 0.589 10.644 147.422 o
-59 11 22 46.574 39.043 16.079 64.601 o
-59 11 23 0.662 -10.236 38.318 11.375 o
-59 11 24 21.650 2.129 8.606 225.522 o
-59 11 25 0.681 -1.087 14.947 74.760 o
-59 11 26 7.785 8.198 19.567 43.624 o
-59 11 27 3.314 22.284 10.780 143.729 o
-59 11 28 58.221 31.841 11.686 122.309 o
-59 11 29 1.377 -28.127 23.145 31.178 o
-59 11 30 2.952 6.568 7.790 275.195 o
-59 11 31 16.911 30.437 14.449 80.005 o
-58 2 26 269.296 272.575 62.233 4.312 o
-58 2 27 169.794 290.647 90.949 2.019 o
-58 2 28 343.614 350.208 77.904 2.752 o
-58 2 29 4.472 2.989 12.456 107.654 o
-58 2 30 158.748 179.996 44.025 8.617 o
-58 2 31 6.878 -4.167 18.797 47.272 o
-58 2 33 186.273 264.966 61.916 4.357 o
-58 4 23 59.298 79.761 20.744 38.812 o
-58 4 24 5.212 33.472 22.375 33.361 o
-58 4 25 0.132 -2.083 12.863 100.939 o
-58 4 26 31.066 17.529 13.135 96.806 o
-58 4 29 31.305 52.631 16.170 63.879 o
-58 4 30 11.699 -0.725 28.172 21.043 o
-58 6 1 216.762 245.897 75.232 2.951 o
-58 6 3 64.240 54.533 17.438 54.926 o
-58 6 4 1.469 13.407 20.608 39.325 o
-58 6 5 77.155 62.686 24.911 26.914 o
-58 6 6 235.929 248.841 64.452 4.021 o
-58 6 22 141.168 168.808 47.920 7.273 o
-58 6 23 233.894 258.308 67.804 3.633 o
-58 6 24 55.340 89.273 42.666 9.175 o
-58 6 25 18.908 27.267 10.599 148.684 o
-58 6 27 47.113 50.910 19.974 41.862 o
-58 6 29 310.698 361.214 91.809 1.981 o
-58 6 30 117.310 134.385 38.590 11.216 o
-58 6 31 10.572 42.123 13.135 96.806 o
-58 6 35 380.192 443.421 122.835 1.107 o
-58 6 36 24.417 34.196 14.086 84.174 o
-58 6 37 93.770 104.175 29.531 19.151 o
-58 6 38 62.141 60.104 19.431 44.237 o
-58 8 1 12.582 17.891 9.647 179.448 o
-58 8 2 0.512 25.998 14.132 83.635 o
-58 8 3 38.804 39.088 12.274 110.856 o
-58 8 4 91.653 108.749 37.865 11.649 o
-58 8 5 9.111 10.508 18.616 48.196 o
-58 8 7 77.034 89.047 39.043 10.957 o
-58 8 17 83.164 96.611 39.405 10.756 o
-58 8 18 62.291 71.880 22.239 33.770 o
-58 8 19 46.861 65.449 19.476 44.031 o
-58 8 20 37.077 52.495 16.759 59.469 o
-58 8 21 16.823 10.644 12.184 112.510 o
-58 8 22 66.360 65.358 18.933 46.596 o
-58 8 23 86.276 86.148 22.782 32.178 o
-58 8 24 9.495 3.669 18.661 47.963 o
-58 8 25 121.871 141.859 42.304 9.333 o
-58 8 27 100.468 59.470 19.703 43.025 o
-58 8 28 31.331 55.575 19.929 42.053 o
-58 8 29 14.639 27.312 11.686 122.309 o
-58 8 33 96.305 158.572 52.903 5.968 o
-58 8 35 72.577 103.088 34.242 14.245 o
-58 8 36 295.477 306.137 100.868 1.642 o
-58 8 37 32.463 43.753 17.981 51.655 o
-58 8 38 190.297 198.702 69.797 3.428 o
-58 8 39 135.162 147.294 50.185 6.632 o
-58 8 40 39.621 47.377 22.828 32.051 o
-58 10 1 9.371 20.880 14.992 74.309 o
-58 10 2 42.202 30.482 30.029 18.521 o
-58 10 3 450.887 469.284 161.606 0.640 o
-58 10 4 246.251 261.705 94.029 1.889 o
-58 10 9 538.075 573.368 183.075 0.498 o
-58 10 10 314.471 304.235 99.147 1.699 o
-58 10 11 37.656 39.315 15.173 72.545 o
-58 10 12 94.229 75.232 35.918 12.946 o
-58 10 15 3.018 3.669 11.369 129.226 o
-58 10 17 510.483 500.491 152.185 0.721 o
-58 10 18 5.639 67.804 83.657 2.387 o
-58 10 19 370.037 419.733 130.399 0.982 o
-58 10 20 3.737 15.581 11.867 118.603 o
-58 10 21 82.906 102.635 31.615 16.710 o
-58 10 22 17.490 28.897 19.250 45.073 o
-58 10 23 118.317 89.364 31.071 17.300 o
-58 10 24 20.671 9.466 7.111 330.292 o
-58 10 25 0.708 3.352 12.501 106.876 o
-58 10 26 18.470 30.618 13.452 92.296 o
-58 10 27 26.196 35.465 18.933 46.596 o
-58 10 28 8.051 0.725 18.842 47.045 o
-58 10 29 30.887 40.583 15.807 66.841 o
-58 10 30 128.889 150.827 45.656 8.013 o
-58 10 31 215.781 242.681 77.316 2.794 o
-58 10 32 13.959 34.604 14.086 84.174 o
-58 10 33 164.349 162.512 58.881 4.817 o
-58 10 34 15.468 18.389 26.089 24.539 o
-58 10 36 10.604 11.912 9.059 203.534 o
-58 10 37 2.892 19.612 14.539 79.011 o
-58 12 22 44.879 23.643 12.501 106.876 o
-58 12 24 16.072 -0.951 10.825 142.528 o
-58 12 26 11.699 -6.749 22.918 31.798 o
-57 1 29 49.246 96.882 60.693 4.534 o
-57 1 31 37.682 117.672 99.374 1.691 o
-57 1 32 639.583 702.272 129.403 0.997 o
-57 1 33 10.963 37.684 21.605 35.782 o
-57 1 34 114.941 110.923 26.859 23.152 o
-57 3 24 54.540 134.430 29.712 18.919 o
-57 3 26 1212.490 1300.550 197.932 0.426 o
-57 3 27 626.466 719.439 124.557 1.077 o
-57 3 28 49.229 23.779 6.477 398.130 o
-57 3 29 11.636 5.526 7.519 295.448 o
-57 3 30 24.577 15.083 18.525 48.669 o
-57 3 34 259.703 271.579 67.079 3.712 o
-57 5 1 31.507 31.796 12.184 112.510 o
-57 5 2 123.874 123.470 33.653 14.748 o
-57 5 3 27.272 36.688 12.501 106.876 o
-57 5 22 29.015 46.154 39.813 10.537 o
-57 5 23 68.566 96.293 23.054 31.424 o
-57 5 24 0.470 1.223 8.062 256.955 o
-57 5 25 11.772 29.078 11.414 128.202 o
-57 5 26 66.339 67.079 18.933 46.596 o
-57 5 27 16.648 45.339 16.849 58.832 o
-57 5 28 3.660 -17.574 21.197 37.171 o
-57 5 29 231.457 271.171 69.435 3.464 o
-57 5 30 296.683 325.795 80.531 2.575 o
-57 5 31 45.221 52.178 16.124 64.239 o
-57 5 32 45.284 69.888 30.211 18.300 o
-57 5 33 297.309 325.206 83.113 2.418 o
-57 5 35 117.255 163.146 48.283 7.164 o
-57 5 36 35.164 46.199 19.521 43.827 o
-57 7 1 255.171 291.961 76.908 2.824 o
-57 7 2 163.263 188.375 48.645 7.058 o
-57 7 3 172.577 186.291 48.373 7.138 o
-57 7 4 11.832 30.935 15.173 72.545 o
-57 7 5 166.266 160.202 47.422 7.427 o
-57 7 6 8.115 9.240 15.128 72.980 o
-57 7 7 193.695 214.645 59.515 4.715 o
-57 7 8 3.175 0.453 11.142 134.532 o
-57 7 9 117.328 98.332 30.301 18.191 o
-57 7 19 435.006 433.366 113.279 1.302 o
-57 7 20 5.465 19.521 34.966 13.660 o
-57 7 21 236.279 258.761 67.713 3.643 o
-57 7 22 14.979 1.766 11.867 118.603 o
-57 7 23 40.921 36.416 18.117 50.883 o
-57 7 24 5.429 -28.942 45.837 7.949 o
-57 7 26 202.745 153.318 43.436 8.852 o
-57 7 27 141.215 141.270 38.499 11.268 o
-57 7 28 16.648 9.240 14.449 80.005 o
-57 7 29 750.850 830.951 199.789 0.418 o
-57 7 30 129.063 154.269 47.060 7.542 o
-57 7 31 293.621 317.959 88.503 2.132 o
-57 7 34 50.694 54.895 28.761 20.191 o
-57 7 36 20.551 3.171 13.950 85.821 o
-57 7 37 187.909 166.498 53.854 5.759 o
-57 7 38 99.639 109.791 35.510 13.245 o
-57 7 39 28.471 42.078 15.219 72.114 o
-57 7 40 262.976 262.882 85.197 2.301 o
-57 9 1 107.259 104.945 36.597 12.470 o
-57 9 2 34.361 35.057 14.811 76.138 o
-57 9 3 154.840 175.874 51.816 6.221 o
-57 9 4 247.897 229.139 65.721 3.867 o
-57 9 5 126.039 129.811 45.293 8.141 o
-57 9 6 365.077 420.594 128.316 1.014 o
-57 9 7 60.504 63.184 24.368 28.128 o
-57 9 8 75.574 74.598 24.957 26.816 o
-57 9 15 124.472 150.011 48.102 7.219 o
-57 9 16 24.983 59.017 34.242 14.245 o
-57 9 17 226.701 276.651 84.291 2.351 o
-57 9 18 28.299 60.104 30.120 18.410 o
-57 9 19 0.007 -6.885 13.497 91.678 o
-57 9 20 24.608 70.250 33.562 14.827 o
-57 9 21 500.880 563.494 134.612 0.922 o
-57 9 22 0.894 6.432 10.191 160.817 o
-57 9 23 0.727 -2.808 23.054 31.424 o
-57 9 24 33.287 43.029 16.577 60.776 o
-57 9 25 236.180 245.988 64.226 4.049 o
-57 9 26 5.762 17.664 17.347 55.501 o
-57 9 27 16.034 15.989 8.787 216.318 o
-57 9 28 19.696 27.629 13.135 96.806 o
-57 9 29 37.699 34.966 13.135 96.806 o
-57 9 30 8.788 24.187 29.576 19.093 o
-57 9 32 30.170 29.758 12.591 105.343 o
-57 9 33 6.644 19.612 18.208 50.379 o
-57 9 35 5.261 6.975 7.111 330.292 o
-57 9 36 87.301 107.662 38.862 11.059 o
-57 9 37 439.069 444.146 147.294 0.770 o
-57 9 39 29.986 52.359 22.692 32.436 o
-57 9 40 167.757 186.654 69.344 3.473 o
-57 9 41 87.504 68.936 26.768 23.309 o
-57 9 42 0.007 -3.171 11.776 120.434 o
-57 11 2 2.491 22.692 9.647 179.448 o
-57 11 3 41.830 60.829 26.361 24.035 o
-57 11 4 19.014 22.284 11.233 132.371 o
-57 11 5 85.767 89.590 32.158 16.150 o
-57 11 6 6.443 33.200 26.361 24.035 o
-57 11 7 294.793 257.945 95.071 1.848 o
-57 11 8 313.453 333.177 114.728 1.269 o
-57 11 19 22.108 26.225 12.410 108.442 o
-57 11 20 62.543 53.854 19.974 41.862 o
-57 11 23 18.844 6.341 14.992 74.309 o
-57 11 24 38.226 40.855 15.626 68.400 o
-57 11 25 11.558 23.643 22.782 32.178 o
-57 11 26 37.540 26.678 19.612 43.423 o
-57 11 27 17.656 19.340 10.236 159.397 o
-57 11 28 5.399 4.620 12.093 114.202 o
-57 11 29 39.510 49.641 19.159 45.501 o
-57 11 30 45.313 38.046 15.264 71.686 o
-57 11 31 26.361 43.436 15.219 72.114 o
-57 11 32 15.884 20.835 16.849 58.832 o
-57 11 33 7.879 4.937 6.341 415.376 o
-56 2 28 4.347 31.479 21.560 35.932 o
-56 2 29 1005.940 1116.930 202.099 0.409 o
-56 2 30 544.549 634.695 131.215 0.970 o
-56 2 31 216.408 242.817 57.794 5.000 o
-56 2 33 1.106 18.706 8.198 248.508 o
-56 2 34 13.352 23.552 32.158 16.150 o
-56 4 2 50.148 55.484 17.981 51.655 o
-56 4 3 17.987 25.500 11.550 125.204 o
-56 4 4 103.606 140.907 35.963 12.914 o
-56 4 6 944.277 1042.330 187.514 0.475 o
-56 4 23 6.067 10.735 11.142 134.532 o
-56 4 24 0.392 29.712 18.570 48.432 o
-56 4 25 110.571 139.096 31.751 16.568 o
-56 4 26 2015.730 2283.640 294.044 0.193 o
-56 4 27 86.073 139.956 36.823 12.317 o
-56 4 29 75.294 93.259 25.772 25.146 o
-56 4 30 367.044 422.768 96.384 1.798 o
-56 4 31 29.359 21.786 7.972 262.828 o
-56 4 32 10.067 23.915 8.243 245.784 o
-56 6 1 0.178 4.801 10.780 143.729 o
-56 6 2 112.460 110.425 27.810 21.595 o
-56 6 3 249.209 292.413 67.623 3.652 o
-56 6 4 204.251 212.969 58.202 4.931 o
-56 6 6 713.191 759.161 170.348 0.576 o
-56 6 7 8.322 56.798 61.463 4.421 o
-56 6 21 3.011 16.713 6.885 352.379 o
-56 6 22 13.599 79.127 65.449 3.899 o
-56 6 23 986.923 1098.360 212.018 0.372 o
-56 6 24 0.001 38.092 58.066 4.954 o
-56 6 25 78.045 47.648 17.529 54.359 o
-56 6 26 85.370 124.828 59.470 4.722 o
-56 6 27 331.449 377.429 90.904 2.021 o
-56 6 28 0.058 6.069 9.421 188.179 o
-56 6 29 1140.910 1302.450 261.206 0.245 o
-56 6 30 10.141 -9.013 23.688 29.764 o
-56 6 31 60.550 56.345 29.078 19.753 o
-56 6 32 51.198 79.626 23.507 30.225 o
-56 6 35 1.996 11.323 14.720 77.078 o
-56 6 36 13.593 12.682 16.532 61.110 o
-56 6 37 36.160 51.091 28.127 21.111 o
-56 6 38 3.123 15.898 18.797 47.272 o
-56 6 39 55.908 57.613 20.608 39.325 o
-56 8 1 131.342 137.601 38.182 11.456 o
-56 8 2 221.344 224.066 60.829 4.514 o
-56 8 3 68.212 53.174 20.654 39.153 o
-56 8 4 3.988 11.097 18.751 47.500 o
-56 8 5 21.857 3.895 15.626 68.400 o
-56 8 6 12.331 17.257 10.961 139.016 o
-56 8 7 3.007 4.846 23.688 29.764 o
-56 8 8 32.931 56.435 31.026 17.351 o
-56 8 17 489.411 547.052 135.835 0.905 o
-56 8 18 32.938 61.236 24.504 27.817 o
-56 8 19 14.668 29.848 15.354 70.843 o
-56 8 20 36.167 39.315 10.644 147.422 o
-56 8 21 2.516 8.742 11.867 118.603 o
-56 8 22 102.451 135.699 32.113 16.196 o
-56 8 23 6.959 10.418 15.989 65.335 o
-56 8 24 191.605 217.000 53.310 5.877 o
-56 8 25 116.758 124.104 30.799 17.607 o
-56 8 26 51.817 48.102 21.605 35.782 o
-56 8 27 5.482 -7.156 17.257 56.085 o
-56 8 28 2.895 -7.881 19.476 44.031 o
-56 8 29 0.298 1.812 11.233 132.371 o
-56 8 33 116.012 114.547 36.099 12.817 o
-56 8 34 0.852 -7.564 39.586 10.658 o
-56 8 35 0.151 -18.434 16.985 57.894 o
-56 8 36 366.253 392.783 122.247 1.118 o
-56 8 37 6.289 16.034 22.148 34.047 o
-56 8 38 22.519 -4.031 17.800 52.712 o
-56 8 39 13.254 28.761 16.804 59.149 o
-56 8 40 45.765 76.183 30.165 18.355 o
-56 8 41 14.545 -0.544 11.459 127.191 o
-56 10 2 2.328 18.933 15.853 66.460 o
-56 10 3 50.784 40.583 15.943 65.707 o
-56 10 4 2.843 5.571 8.153 251.277 o
-56 10 5 4.557 17.076 21.650 35.632 o
-56 10 6 299.749 290.556 80.758 2.561 o
-56 10 7 36.834 50.502 14.947 74.760 o
-56 10 8 75.296 56.798 21.107 37.491 o
-56 10 9 4.607 -22.964 26.451 23.871 o
-56 10 10 49.051 44.070 14.449 80.005 o
-56 10 11 300.843 226.240 73.420 3.098 o
-56 10 12 32.979 37.186 27.765 21.666 o
-56 10 13 378.469 419.688 128.905 1.005 o
-56 10 14 4.957 49.913 30.346 18.136 o
-56 10 15 7.792 17.302 41.081 9.897 o
-56 10 16 139.741 103.903 34.378 14.132 o
-56 10 18 0.071 8.787 12.954 99.532 o
-56 10 19 4.376 -1.314 18.570 48.432 o
-56 10 20 14.254 10.372 7.564 291.920 o
-56 10 21 95.461 83.974 24.640 27.511 o
-56 10 22 8.784 35.782 15.128 72.980 o
-56 10 23 270.137 278.961 75.957 2.895 o
-56 10 24 15.494 28.897 13.905 86.381 o
-56 10 25 20.139 35.283 12.773 102.376 o
-56 10 26 4.114 10.508 8.651 223.167 o
-56 10 27 52.223 49.188 18.208 50.379 o
-56 10 28 11.399 6.160 15.898 66.082 o
-56 10 29 6.092 -7.066 28.263 20.909 o
-56 10 30 15.284 12.682 33.608 14.787 o
-56 10 31 85.075 99.736 30.301 18.191 o
-56 10 32 17.665 32.838 14.720 77.078 o
-56 10 33 6.395 0.453 5.254 605.036 o
-56 10 34 0.161 -0.453 10.418 153.901 o
-56 10 35 239.907 238.062 74.507 3.009 o
-56 10 36 2.831 7.881 16.940 58.204 o
-56 10 37 11.955 17.619 16.351 62.472 o
-56 12 6 2.409 5.662 9.376 190.001 o
-56 12 7 19.052 27.493 18.117 50.883 o
-56 12 8 143.464 116.268 47.196 7.498 o
-56 12 9 3.878 -9.738 13.226 95.484 o
-56 12 10 5.927 6.205 7.473 299.040 o
-56 12 19 1.795 -1.631 13.090 97.477 o
-56 12 20 33.364 15.581 9.285 193.727 o
-56 12 21 1.103 -27.720 21.469 36.236 o
-56 12 23 11.428 26.406 30.709 17.711 o
-56 12 24 75.200 43.799 17.936 51.917 o
-56 12 25 0.828 -4.937 12.410 108.442 o
-56 12 26 98.576 85.695 30.618 17.816 o
-56 12 27 13.046 22.012 13.316 94.189 o
-56 12 28 23.681 19.974 10.100 163.715 o
-56 12 29 0.003 13.679 24.413 28.023 o
-56 12 30 30.828 26.180 31.252 17.100 o
-55 1 29 74.670 99.962 27.448 22.169 o
-55 1 30 182.537 188.782 42.213 9.373 o
-55 1 31 66.235 96.837 22.375 33.361 o
-55 1 32 755.520 842.138 140.681 0.844 o
-55 1 33 366.432 430.196 94.120 1.885 o
-55 1 34 189.213 233.895 51.951 6.188 o
-55 3 4 279.315 244.493 54.941 5.533 o
-55 3 21 15.413 31.841 8.606 225.522 o
-55 3 22 404.926 418.646 84.155 2.358 o
-55 3 23 64.176 97.064 19.340 44.652 o
-55 3 24 70.134 56.390 11.731 121.366 o
-55 3 25 2.178 -1.631 21.107 37.491 o
-55 3 26 64.337 65.268 14.132 83.635 o
-55 3 27 296.948 300.747 55.801 5.364 o
-55 3 28 430.931 424.942 77.587 2.774 o
-55 3 29 47.067 64.407 15.536 69.200 o
-55 3 34 62.382 63.184 29.758 18.861 o
-55 5 1 78.411 97.381 25.998 24.710 o
-55 5 2 274.955 349.664 71.790 3.241 o
-55 5 4 14.187 38.001 26.180 24.369 o
-55 5 5 6.677 26.814 19.521 43.827 o
-55 5 8 0.023 43.980 52.314 6.103 o
-55 5 9 193.626 166.679 39.450 10.732 o
-55 5 22 32.864 72.922 60.059 4.630 o
-55 5 23 113.152 138.145 32.068 16.242 o
-55 5 24 178.530 188.737 44.025 8.617 o
-55 5 25 2.088 2.446 5.571 538.129 o
-55 5 26 0.045 -9.738 38.001 11.566 o
-55 5 28 796.847 878.056 181.400 0.508 o
-55 5 29 256.695 277.150 65.313 3.915 o
-55 5 30 716.960 766.906 162.784 0.630 o
-55 5 32 16.805 10.282 29.214 19.569 o
-55 5 33 102.452 136.288 35.736 13.078 o
-55 5 35 8.123 -19.793 15.309 71.263 o
-55 5 36 0.082 -2.038 11.912 117.702 o
-55 5 37 148.911 181.490 48.645 7.058 o
-55 5 38 4.880 2.944 18.751 47.500 o
-55 7 1 115.849 141.451 34.151 14.320 o
-55 7 2 0.117 9.376 14.222 82.573 o
-55 7 3 222.286 210.297 49.188 6.903 o
-55 7 4 61.185 67.804 18.253 50.129 o
-55 7 5 121.130 127.229 31.343 17.001 o
-55 7 6 30.311 40.085 18.661 47.963 o
-55 7 7 75.247 105.533 25.228 26.241 o
-55 7 10 29.881 27.357 15.083 73.419 o
-55 7 18 5.252 -0.045 33.336 15.029 o
-55 7 19 68.289 75.096 20.201 40.929 o
-55 7 20 2.044 1.087 7.428 302.698 o
-55 7 21 486.609 521.869 108.976 1.406 o
-55 7 22 23.112 27.946 9.602 181.145 o
-55 7 23 11.195 -1.359 23.507 30.225 o
-55 7 24 732.832 776.010 151.234 0.730 o
-55 7 25 375.448 411.308 83.793 2.379 o
-55 7 26 54.292 52.903 18.978 46.373 o
-55 7 27 19.659 8.379 12.546 106.105 o
-55 7 28 24.935 28.444 9.285 193.727 o
-55 7 29 0.066 0.634 9.285 193.727 o
-55 7 30 73.432 71.156 21.378 36.544 o
-55 7 31 98.833 93.848 29.848 18.747 o
-55 7 34 15.987 14.086 7.292 314.084 o
-55 7 35 339.198 332.000 94.708 1.862 o
-55 7 36 28.803 59.832 20.201 40.929 o
-55 7 37 146.913 152.548 44.387 8.477 o
-55 7 39 91.579 80.667 25.410 25.869 o
-55 7 41 18.462 31.977 13.361 93.552 o
-55 9 1 7.692 10.010 26.451 23.871 o
-55 9 2 188.859 226.693 62.188 4.319 o
-55 9 4 22.519 34.287 11.278 131.310 o
-55 9 5 36.173 44.659 21.243 37.013 o
-55 9 6 174.654 202.778 54.080 5.711 o
-55 9 7 4.569 10.553 12.365 109.237 o
-55 9 8 110.242 124.557 32.521 15.792 o
-55 9 9 8.039 13.769 9.376 190.001 o
-55 9 10 15.874 -5.254 11.414 128.202 o
-55 9 11 13.885 18.253 9.285 193.727 o
-55 9 14 36.540 57.523 19.204 45.286 o
-55 9 16 12.156 23.870 27.312 22.390 o
-55 9 17 21.315 7.972 10.327 156.613 o
-55 9 18 85.709 87.733 34.559 13.985 o
-55 9 19 25.570 34.831 11.414 128.202 o
-55 9 20 17.256 43.844 12.727 103.106 o
-55 9 21 99.830 143.806 34.831 13.767 o
-55 9 22 21.029 10.372 12.773 102.376 o
-55 9 23 8.328 6.477 14.222 82.573 o
-55 9 24 34.462 38.092 12.954 99.532 o
-55 9 25 44.348 51.363 19.114 45.716 o
-55 9 26 17.970 16.487 7.338 310.218 o
-55 9 27 16.363 33.789 15.671 68.006 o
-55 9 28 97.254 93.259 30.754 17.659 o
-55 9 30 12.484 16.396 18.887 46.819 o
-55 9 31 260.957 299.253 91.855 1.980 o
-55 9 32 1.302 -5.299 19.023 46.153 o
-55 9 33 8.709 -3.488 25.681 25.324 o
-55 9 34 35.786 51.997 17.030 57.587 o
-55 9 35 0.991 -16.487 15.581 68.799 o
-55 9 36 335.527 336.439 110.425 1.370 o
-55 9 37 0.347 0.408 26.044 24.624 o
-55 9 38 0.520 0.226 14.856 75.674 o
-55 9 39 107.922 97.743 35.827 13.012 o
-55 9 40 7.833 13.815 19.204 45.286 o
-55 9 41 12.725 39.632 23.824 29.426 o
-55 9 42 1.551 22.556 11.957 116.812 o
-55 11 1 2.670 -4.258 47.739 7.329 o
-55 11 2 1.555 -0.408 25.500 25.685 o
-55 11 3 225.009 215.641 78.539 2.708 o
-55 11 4 3.471 13.044 13.361 93.552 o
-55 11 5 38.261 26.451 10.870 141.343 o
-55 11 6 237.343 244.765 73.692 3.076 o
-55 11 7 30.363 37.050 16.396 62.127 o
-55 11 8 5.808 4.031 16.034 64.967 o
-55 11 9 13.428 7.247 7.564 291.920 o
-55 11 10 36.297 20.835 17.212 56.381 o
-55 11 12 8.064 -5.345 34.785 13.803 o
-55 11 13 7.811 32.022 38.998 10.982 o
-55 11 20 10.459 1.223 17.438 54.926 o
-55 11 21 19.015 10.689 15.626 68.400 o
-55 11 22 26.058 50.321 19.567 43.624 o
-55 11 23 37.217 14.856 16.532 61.110 o
-55 11 26 65.019 95.478 33.200 15.153 o
-55 11 27 10.192 23.009 12.139 113.352 o
-55 11 28 26.395 8.923 7.292 314.084 o
-55 11 29 12.832 11.233 11.912 117.702 o
-55 11 30 2.423 10.010 7.156 326.124 o
-55 11 31 19.629 40.945 18.842 47.045 o
-55 11 32 44.779 48.373 16.396 62.127 o
-55 11 33 0.997 1.585 12.773 102.376 o
-55 11 35 65.347 37.503 15.490 69.606 o
-55 11 36 14.808 24.323 12.773 102.376 o
-54 2 24 57.547 76.365 27.810 21.595 o
-54 2 25 163.744 174.515 35.872 12.979 o
-54 2 27 99.924 89.499 19.838 42.437 o
-54 2 28 19.011 24.096 12.954 99.532 o
-54 2 33 246.709 302.740 68.348 3.575 o
-54 2 34 11.884 10.055 7.655 285.052 o
-54 4 1 89.554 98.830 19.159 45.501 o
-54 4 2 47.898 58.972 13.135 96.806 o
-54 4 3 458.510 469.329 89.726 2.075 o
-54 4 4 52.744 65.856 21.922 34.754 o
-54 4 5 407.851 405.692 86.691 2.222 o
-54 4 6 839.285 918.503 173.383 0.556 o
-54 4 7 512.326 589.311 112.780 1.313 o
-54 4 8 39.472 69.525 68.936 3.515 o
-54 4 20 969.175 990.157 171.480 0.568 o
-54 4 22 749.463 735.382 135.472 0.910 o
-54 4 23 121.518 122.065 30.573 17.869 o
-54 4 25 1230.570 1284.830 217.951 0.352 o
-54 4 27 270.339 285.801 61.871 4.363 o
-54 4 28 188.585 176.825 38.862 11.059 o
-54 4 29 678.582 765.864 153.635 0.708 o
-54 4 30 71.948 92.987 28.444 20.643 o
-54 4 31 286.627 259.349 61.916 4.357 o
-54 4 32 2.239 6.296 9.829 172.893 o
-54 4 33 355.826 374.802 74.825 2.983 o
-54 4 34 43.570 29.712 25.953 24.796 o
-54 4 35 9.564 -1.902 19.884 42.244 o
-54 6 1 143.278 164.686 43.708 8.743 o
-54 6 2 159.010 165.366 39.586 10.658 o
-54 6 3 65.420 69.027 18.887 46.819 o
-54 6 4 33.323 61.554 15.581 68.799 o
-54 6 5 38.026 46.516 16.985 57.894 o
-54 6 6 23.376 37.005 9.421 188.179 o
-54 6 7 4.275 15.309 6.839 357.062 o
-54 6 8 316.236 356.911 82.388 2.461 o
-54 6 10 0.081 30.664 46.516 7.719 o
-54 6 11 687.812 729.947 155.447 0.691 o
-54 6 18 62.970 98.739 51.725 6.243 o
-54 6 21 1250.030 1286.510 228.822 0.319 o
-54 6 22 14.376 84.155 115.453 1.253 o
-54 6 23 411.750 421.907 94.663 1.864 o
-54 6 25 2.098 -3.805 21.016 37.815 o
-54 6 26 21.874 55.666 15.626 68.400 o
-54 6 27 33.685 81.075 21.469 36.236 o
-54 6 28 21.712 2.763 10.825 142.528 o
-54 6 29 488.383 516.661 121.069 1.139 o
-54 6 30 0.980 15.264 7.292 314.084 o
-54 6 31 87.609 72.741 20.473 39.849 o
-54 6 32 2.833 6.205 6.568 387.223 o
-54 6 34 6.626 9.512 10.146 162.256 o
-54 6 35 141.356 150.963 39.903 10.489 o
-54 6 36 0.922 -10.689 31.071 17.300 o
-54 6 38 31.368 37.503 20.337 40.383 o
-54 6 39 10.567 28.671 41.353 9.767 o
-54 6 40 115.477 113.052 36.235 12.721 o
-54 8 1 0.185 7.383 15.762 67.226 o
-54 8 2 25.737 35.918 11.369 129.226 o
-54 8 3 225.386 226.059 55.620 5.399 o
-54 8 4 103.133 131.079 32.657 15.661 o
-54 8 5 111.793 97.154 24.911 26.914 o
-54 8 6 251.169 279.958 67.351 3.682 o
-54 8 7 31.946 61.508 16.668 60.118 o
-54 8 8 0.013 -6.930 11.595 124.227 o
-54 8 9 37.158 25.319 24.957 26.816 o
-54 8 10 595.741 658.927 136.242 0.900 o
-54 8 17 3.654 8.379 20.654 39.153 o
-54 8 18 1.694 -20.110 27.176 22.615 o
-54 8 19 49.509 72.968 33.789 14.629 o
-54 8 20 276.619 319.816 69.752 3.433 o
-54 8 21 7.551 24.730 9.013 205.585 o
-54 8 22 3.565 -8.243 35.782 13.045 o
-54 8 23 43.568 47.196 13.724 88.677 o
-54 8 24 12.095 11.505 14.313 81.531 o
-54 8 25 164.651 137.420 38.001 11.566 o
-54 8 26 16.079 7.700 13.996 85.267 o
-54 8 27 1.158 -4.620 20.291 40.564 o
-54 8 28 25.933 8.198 6.703 371.684 o
-54 8 29 0.047 -12.184 30.075 18.465 o
-54 8 30 139.930 155.311 44.523 8.425 o
-54 8 31 17.605 31.932 11.686 122.309 o
-54 8 32 7.327 -2.491 14.177 83.101 o
-54 8 33 1.103 -3.805 11.097 135.633 o
-54 8 34 27.633 40.447 15.717 67.614 o
-54 8 35 37.712 42.712 15.943 65.707 o
-54 8 36 105.777 130.264 38.952 11.008 o
-54 8 37 62.759 64.815 23.145 31.178 o
-54 8 38 76.192 84.834 27.901 21.455 o
-54 8 39 4.745 20.427 11.369 129.226 o
-54 8 40 112.182 87.235 28.806 20.127 o
-54 8 41 0.246 16.260 13.724 88.677 o
-54 8 42 124.791 150.011 54.850 5.551 o
-54 8 43 1.992 -24.413 22.737 32.306 o
-54 10 1 0.158 6.160 19.159 45.501 o
-54 10 2 16.601 31.751 13.180 96.141 o
-54 10 3 1.002 34.015 14.222 82.573 o
-54 10 4 165.089 174.017 56.028 5.321 o
-54 10 5 180.205 191.545 53.537 5.827 o
-54 10 6 45.958 44.750 15.309 71.263 o
-54 10 7 19.235 8.968 15.128 72.980 o
-54 10 8 484.581 498.543 128.452 1.012 o
-54 10 9 233.996 213.603 66.672 3.757 o
-54 10 10 0.060 -13.452 24.866 27.012 o
-54 10 11 0.310 2.899 12.048 115.062 o
-54 10 12 7.873 17.257 12.093 114.202 o
-54 10 13 2.257 17.212 15.219 72.114 o
-54 10 14 113.552 144.803 39.179 10.881 o
-54 10 15 8.649 5.254 33.200 15.153 o
-54 10 16 138.029 178.456 57.975 4.969 o
-54 10 17 13.328 77.587 34.015 14.435 o
-54 10 19 185.526 215.913 62.731 4.244 o
-54 10 20 4.810 -8.696 12.456 107.654 o
-54 10 21 19.501 32.611 13.452 92.296 o
-54 10 22 14.526 36.144 21.469 36.236 o
-54 10 23 145.062 156.941 42.349 9.313 o
-54 10 24 5.942 42.757 17.438 54.926 o
-54 10 25 11.788 9.783 13.090 97.477 o
-54 10 26 40.345 38.001 20.744 38.812 o
-54 10 27 116.281 119.438 37.458 11.904 o
-54 10 28 67.192 67.079 23.960 29.093 o
-54 10 29 0.553 0.226 7.066 334.540 o
-54 10 31 5.080 -16.079 15.898 66.082 o
-54 10 32 131.142 140.681 43.436 8.852 o
-54 10 33 8.269 11.550 21.877 34.898 o
-54 10 34 81.058 61.282 18.253 50.129 o
-54 10 35 208.972 250.110 73.737 3.072 o
-54 10 36 90.017 99.419 31.887 16.427 o
-54 10 37 13.953 7.247 8.289 243.105 o
-54 10 38 3.387 3.850 11.822 119.513 o
-54 10 39 58.868 85.333 32.294 16.015 o
-54 10 40 17.688 20.427 14.992 74.309 o
-54 12 1 9.633 9.149 8.832 214.105 o
-54 12 2 82.462 82.298 30.437 18.029 o
-54 12 3 43.488 41.489 15.219 72.114 o
-54 12 4 102.987 88.594 31.705 16.615 o
-54 12 5 58.718 64.181 23.915 29.203 o
-54 12 6 64.941 59.742 24.685 27.410 o
-54 12 7 16.907 5.118 7.473 299.040 o
-54 12 8 24.606 31.433 15.128 72.980 o
-54 12 9 2.111 -11.097 26.678 23.468 o
-54 12 10 24.908 26.814 20.473 39.849 o
-54 12 11 2.144 14.086 21.424 36.389 o
-54 12 13 24.784 55.575 22.511 32.960 o
-54 12 14 16.534 16.351 13.588 90.460 o
-54 12 15 0.582 -2.718 24.187 28.550 o
-54 12 22 57.099 65.630 23.960 29.093 o
-54 12 23 4.502 -2.446 13.407 92.921 o
-54 12 24 71.167 92.127 34.151 14.320 o
-54 12 26 75.564 42.259 17.076 57.282 o
-54 12 27 2.242 -3.397 11.640 123.262 o
-54 12 28 12.973 26.180 20.065 41.485 o
-54 12 29 9.258 21.333 12.139 113.352 o
-54 12 30 38.896 50.502 19.929 42.053 o
-54 12 31 27.190 46.471 24.458 27.920 o
-54 12 32 2.207 2.899 8.107 254.092 o
-54 12 33 65.743 72.333 31.162 17.200 o
-53 1 29 0.648 23.235 13.044 98.155 o
-53 1 30 11.785 13.226 9.965 168.210 o
-53 1 31 21.034 28.218 7.564 291.920 o
-53 1 32 13.752 15.264 8.515 230.346 o
-53 3 1 281.678 263.788 55.394 5.443 o
-53 3 2 363.686 345.905 74.326 3.023 o
-53 3 3 73.067 55.847 23.145 31.178 o
-53 3 4 33.483 24.685 22.239 33.770 o
-53 3 5 5.884 5.345 4.665 767.401 o
-53 3 6 209.898 233.487 47.920 7.273 o
-53 3 7 11.334 9.104 13.950 85.821 o
-53 3 21 1270.240 1459.490 226.149 0.327 o
-53 3 22 1545.730 1737.310 233.578 0.306 o
-53 3 24 661.786 708.025 96.837 1.781 o
-53 3 25 1399.710 1518.460 173.383 0.556 o
-53 3 26 3.826 -4.393 31.388 16.952 o
-53 3 27 457.221 497.320 75.051 2.965 o
-53 3 28 129.028 146.569 24.368 28.128 o
-53 3 29 155.878 161.697 28.082 21.179 o
-53 3 30 4.426 -6.205 11.595 124.227 o
-53 3 31 0.727 -0.136 14.267 82.049 o
-53 3 32 825.597 904.326 175.783 0.541 o
-53 3 34 0.025 2.853 16.532 61.110 o
-53 5 1 4.310 4.620 5.299 594.737 o
-53 5 2 644.416 739.051 134.838 0.919 o
-53 5 3 1332.900 1415.280 211.067 0.375 o
-53 5 4 58.087 77.542 55.756 5.373 o
-53 5 5 1.576 16.079 23.779 29.538 o
-53 5 6 350.105 389.794 81.664 2.504 o
-53 5 7 304.010 368.325 75.187 2.954 o
-53 5 9 308.756 314.426 66.944 3.727 o
-53 5 10 132.671 131.396 35.600 13.178 o
-53 5 11 66.038 82.524 17.710 53.253 o
-53 5 22 734.535 820.624 149.740 0.745 o
-53 5 23 96.781 85.650 21.560 35.932 o
-53 5 24 148.264 180.267 38.816 11.085 o
-53 5 25 8.006 6.296 6.205 433.766 o
-53 5 26 315.331 304.099 70.476 3.363 o
-53 5 27 498.252 541.980 110.425 1.370 o
-53 5 28 155.044 132.392 37.548 11.846 o
-53 5 29 100.214 108.115 26.315 24.118 o
-53 5 30 623.052 706.258 148.245 0.760 o
-53 5 31 900.747 961.531 198.203 0.425 o
-53 5 32 229.241 235.253 54.035 5.720 o
-53 5 33 189.481 237.971 57.568 5.040 o
-53 5 35 200.131 189.054 47.286 7.470 o
-53 5 36 86.759 106.077 26.768 23.309 o
-53 5 37 15.079 -1.314 25.636 25.413 o
-53 5 38 230.697 244.856 67.895 3.623 o
-53 5 39 183.600 158.527 45.157 8.190 o
-53 7 1 0.737 6.839 25.998 24.710 o
-53 7 2 329.765 354.058 77.361 2.791 o
-53 7 3 164.736 166.725 36.959 12.227 o
-53 7 4 0.073 1.087 6.069 453.406 o
-53 7 5 10.597 16.940 13.815 87.518 o
-53 7 6 255.121 274.024 57.930 4.977 o
-53 7 7 0.633 -10.236 25.274 26.147 o
-53 7 8 123.489 119.031 24.685 27.410 o
-53 7 9 51.074 44.795 10.825 142.528 o
-53 7 10 226.139 209.617 51.997 6.178 o
-53 7 12 208.035 214.011 58.157 4.938 o
-53 7 17 13.996 12.999 6.024 460.250 o
-53 7 18 133.887 113.460 25.953 24.796 o
-53 7 19 131.727 140.092 32.566 15.748 o
-53 7 20 24.014 24.187 9.376 190.001 o
-53 7 21 221.833 234.665 49.415 6.840 o
-53 7 22 85.764 85.333 18.887 46.819 o
-53 7 23 90.757 63.864 16.804 59.149 o
-53 7 24 7.490 13.588 7.156 326.124 o
-53 7 25 11.223 13.950 44.478 8.443 o
-53 7 26 754.209 835.118 158.300 0.667 o
-53 7 27 4.378 14.041 24.458 27.920 o
-53 7 28 123.513 132.121 30.799 17.607 o
-53 7 29 84.217 68.438 15.717 67.614 o
-53 7 30 41.366 39.994 10.644 147.422 o
-53 7 34 148.845 145.346 40.990 9.940 o
-53 7 38 64.311 57.115 24.594 27.612 o
-53 7 39 226.139 281.317 83.430 2.399 o
-53 7 40 80.938 76.365 24.957 26.816 o
-53 7 41 206.757 222.752 72.424 3.184 o
-53 7 42 38.022 6.885 8.696 220.849 o
-53 9 1 0.033 -15.943 15.762 67.226 o
-53 9 2 91.153 89.771 24.821 27.110 o
-53 9 3 36.542 42.078 22.782 32.178 o
-53 9 4 2.860 31.388 12.229 111.678 o
-53 9 5 65.684 76.546 22.737 32.306 o
-53 9 6 88.867 97.154 25.998 24.710 o
-53 9 7 28.888 37.865 13.815 87.518 o
-53 9 8 86.838 84.653 27.538 22.024 o
-53 9 9 37.562 25.274 8.198 248.508 o
-53 9 10 0.063 -30.165 20.110 41.298 o
-53 9 11 57.396 49.732 13.180 96.141 o
-53 9 12 59.733 63.456 16.623 60.446 o
-53 9 13 4.820 21.605 12.863 100.939 o
-53 9 14 3.893 -12.184 12.909 100.232 o
-53 9 15 1.563 -21.243 15.943 65.707 o
-53 9 16 77.213 62.233 19.521 43.827 o
-53 9 17 5.280 -3.442 9.919 169.750 o
-53 9 18 13.777 59.470 26.542 23.708 o
-53 9 19 176.443 166.272 44.931 8.273 o
-53 9 20 4.349 13.860 18.797 47.272 o
-53 9 21 46.118 36.053 21.152 37.330 o
-53 9 22 86.893 92.670 24.821 27.110 o
-53 9 24 80.402 109.383 28.263 20.909 o
-53 9 25 0.136 -2.129 17.212 56.381 o
-53 9 26 126.890 103.133 28.263 20.909 o
-53 9 27 98.254 137.556 35.193 13.485 o
-53 9 28 197.303 172.069 49.007 6.954 o
-53 9 29 7.228 2.219 15.581 68.799 o
-53 9 30 0.203 -25.545 21.650 35.632 o
-53 9 31 137.321 141.043 46.335 7.779 o
-53 9 32 26.124 25.274 9.330 191.850 o
-53 9 33 111.493 144.440 40.220 10.325 o
-53 9 34 12.587 43.346 14.403 80.509 o
-53 9 35 13.016 14.630 6.839 357.062 o
-53 9 36 88.090 82.615 24.549 27.714 o
-53 9 37 28.567 31.388 11.414 128.202 o
-53 9 38 14.289 0.589 12.093 114.202 o
-53 9 39 6.174 16.442 19.340 44.652 o
-53 9 40 3.722 17.755 26.315 24.118 o
-53 9 41 1.894 -1.857 15.898 66.082 o
-53 9 42 5.130 14.811 11.006 137.875 o
-53 11 1 135.300 124.783 46.199 7.825 o
-53 11 2 138.749 162.014 56.254 5.278 o
-53 11 3 20.560 19.069 18.706 47.731 o
-53 11 4 86.647 82.977 30.256 18.245 o
-53 11 5 531.178 520.239 144.621 0.799 o
-53 11 6 8.678 15.083 14.766 76.606 o
-53 11 7 163.107 172.749 50.864 6.456 o
-53 11 8 192.974 216.502 62.142 4.325 o
-53 11 9 17.459 46.562 18.208 50.379 o
-53 11 10 80.668 74.055 27.176 22.615 o
-53 11 11 27.105 26.995 11.686 122.309 o
-53 11 13 1.029 -3.171 31.524 16.806 o
-53 11 14 13.398 1.993 7.156 326.124 o
-53 11 15 17.739 28.942 12.773 102.376 o
-53 11 16 7.641 45.293 21.152 37.330 o
-53 11 25 19.728 23.100 11.686 122.309 o
-53 11 26 45.240 56.571 19.838 42.437 o
-53 11 28 17.149 28.806 11.595 124.227 o
-53 11 29 18.062 18.299 10.599 148.684 o
-53 11 30 0.418 1.132 5.571 538.129 o
-53 11 31 17.852 22.601 9.512 184.611 o
-53 11 32 95.781 92.398 33.743 14.668 o
-53 11 34 14.618 15.083 13.452 92.296 o
-53 11 35 13.706 6.794 11.233 132.371 o
-53 11 36 0.776 -2.763 26.315 24.118 o
-53 11 37 3.073 13.226 8.696 220.849 o
-53 11 39 21.396 10.100 7.881 268.905 o
-53 13 6 2.873 1.857 21.288 36.855 o
-53 13 7 24.698 9.512 28.806 20.127 o
-53 13 8 85.325 56.934 26.134 24.454 o
-53 13 9 364.283 318.684 128.950 1.004 o
-53 13 11 562.186 404.107 182.351 0.502 o
-53 13 13 7.553 1.449 15.762 67.226 o
-53 13 14 23.502 17.212 14.267 82.049 o
-53 13 15 0.998 -1.042 12.048 115.062 o
-53 13 22 0.005 -6.839 29.350 19.389 o
-53 13 23 143.875 182.260 69.525 3.455 o
-53 13 24 41.292 47.060 23.598 29.993 o
-53 13 25 182.158 182.396 71.292 3.286 o
-53 13 26 0.020 2.944 6.341 415.376 o
-53 13 27 0.224 3.941 7.700 281.708 o
-53 13 28 0.364 3.488 6.522 392.620 o
-52 2 20 86.677 109.383 40.039 10.418 o
-52 2 22 58.657 80.803 16.623 60.446 o
-52 2 24 66.864 71.427 19.340 44.652 o
-52 2 25 22.579 19.793 10.780 143.729 o
-52 2 26 284.760 319.046 53.718 5.788 o
-52 2 28 33.582 41.353 16.623 60.446 o
-52 2 30 0.350 -6.839 38.182 11.456 o
-52 2 31 164.145 205.314 42.621 9.194 o
-52 2 33 40.895 40.492 10.644 147.422 o
-52 4 1 130.526 149.558 26.225 24.285 o
-52 4 2 9.613 25.545 11.369 129.226 o
-52 4 3 157.568 139.685 24.051 28.874 o
-52 4 4 75.964 87.280 17.574 54.080 o
-52 4 5 21.748 29.894 7.428 302.698 o
-52 4 6 892.024 906.591 139.141 0.863 o
-52 4 7 127.334 132.438 24.594 27.612 o
-52 4 8 20.960 32.611 17.121 56.979 o
-52 4 9 545.274 569.020 103.405 1.562 o
-52 4 10 4.887 18.480 17.619 53.802 o
-52 4 19 194.552 175.738 74.553 3.005 o
-52 4 21 1439.490 1573.940 218.450 0.350 o
-52 4 22 343.937 330.822 64.362 4.032 o
-52 4 23 306.080 330.233 53.763 5.778 o
-52 4 24 462.414 513.671 82.841 2.434 o
-52 4 25 132.557 129.448 24.821 27.110 o
-52 4 26 267.837 244.040 44.025 8.617 o
-52 4 27 121.748 134.702 25.410 25.869 o
-52 4 28 54.484 51.770 12.999 98.840 o
-52 4 29 9.514 3.714 4.529 814.136 o
-52 4 30 884.765 946.041 172.658 0.560 o
-52 4 31 82.841 81.437 16.577 60.776 o
-52 4 32 771.583 848.706 144.757 0.797 o
-52 4 33 2.025 11.052 15.717 67.614 o
-52 4 34 41.572 34.423 8.425 235.327 o
-52 4 35 78.477 68.891 25.093 26.526 o
-52 4 36 28.664 46.426 11.233 132.371 o
-52 4 37 45.783 65.675 18.434 49.148 o
-52 6 1 86.583 112.780 24.051 28.874 o
-52 6 2 4.313 -1.721 19.612 43.423 o
-52 6 3 928.478 1005.280 170.846 0.572 o
-52 6 4 40.235 58.157 15.490 69.606 o
-52 6 5 468.669 459.591 88.322 2.141 o
-52 6 6 300.125 262.928 52.631 6.030 o
-52 6 7 328.777 323.122 71.790 3.241 o
-52 6 8 161.329 159.931 37.322 11.991 o
-52 6 9 959.643 1060.950 192.496 0.451 o
-52 6 10 231.239 191.319 42.938 9.059 o
-52 6 11 590.618 654.216 131.486 0.966 o
-52 6 13 230.969 204.318 46.562 7.704 o
-52 6 17 7011.960 7593.830 255.499 0.256 o
-52 6 18 566.529 667.351 133.072 0.943 o
-52 6 19 302.553 380.192 80.396 2.584 o
-52 6 20 171.348 194.218 43.300 8.908 o
-52 6 21 12.237 12.048 11.006 137.875 o
-52 6 22 1.237 -9.783 17.212 56.381 o
-52 6 23 50.600 41.036 9.829 172.893 o
-52 6 24 245.856 238.333 46.607 7.689 o
-52 6 25 31.221 39.903 20.246 40.746 o
-52 6 26 252.090 240.734 54.307 5.663 o
-52 6 27 19.758 34.061 36.869 12.287 o
-52 6 28 151.419 149.377 36.416 12.595 o
-52 6 29 191.890 180.131 42.893 9.078 o
-52 6 30 209.994 233.849 60.150 4.616 o
-52 6 31 515.404 547.505 127.501 1.027 o
-52 6 32 436.339 501.850 118.985 1.180 o
-52 6 34 30.511 24.911 25.953 24.796 o
-52 6 35 674.245 747.928 178.591 0.524 o
-52 6 36 23.845 34.876 15.309 71.263 o
-52 6 38 1.546 0.317 6.749 366.711 o
-52 6 39 2.504 -3.714 14.494 79.505 o
-52 6 40 69.046 84.155 25.183 26.336 o
-52 8 1 526.540 568.204 126.414 1.045 o
-52 8 2 43.783 27.221 8.560 227.915 o
-52 8 3 9.600 -4.665 23.643 29.878 o
-52 8 4 37.037 49.370 13.226 95.484 o
-52 8 6 0.006 -6.839 57.341 5.080 o
-52 8 7 441.715 519.514 108.885 1.409 o
-52 8 8 380.583 410.403 89.907 2.066 o
-52 8 9 195.687 209.572 52.993 5.947 o
-52 8 10 116.575 123.651 27.629 21.880 o
-52 8 11 276.042 316.736 79.127 2.668 o
-52 8 13 758.783 804.681 152.774 0.716 o
-52 8 18 91.980 102.589 27.629 21.880 o
-52 8 19 61.425 48.645 13.361 93.552 o
-52 8 21 103.647 118.985 31.343 17.001 o
-52 8 22 140.694 162.739 42.530 9.233 o
-52 8 23 29.973 20.473 7.836 272.022 o
-52 8 24 132.720 133.162 30.664 17.763 o
-52 8 25 279.327 328.965 74.326 3.023 o
-52 8 26 32.909 29.848 8.560 227.915 o
-52 8 27 9.943 33.245 10.463 152.571 o
-52 8 28 99.286 85.016 28.172 21.043 o
-52 8 29 8.237 21.333 11.912 117.702 o
-52 8 31 11.651 14.947 14.720 77.078 o
-52 8 32 242.391 264.332 72.062 3.216 o
-52 8 33 2.971 -5.662 19.567 43.624 o
-52 8 34 31.745 40.900 12.003 115.932 o
-52 8 35 2.797 4.846 12.591 105.343 o
-52 8 36 72.772 78.539 21.695 35.483 o
-52 8 37 66.517 62.550 18.389 49.391 o
-52 8 38 13.452 -7.428 15.671 68.006 o
-52 8 39 4.515 -12.048 39.677 10.609 o
-52 8 40 93.918 111.376 38.816 11.085 o
-52 8 41 64.847 64.769 22.692 32.436 o
-52 8 42 21.450 45.656 16.985 57.894 o
-52 8 43 249.416 257.175 87.144 2.199 o
-52 10 1 95.595 95.116 34.695 13.875 o
-52 10 2 9.652 18.434 9.330 191.850 o
-52 10 3 61.806 109.383 38.137 11.483 o
-52 10 4 211.662 251.378 67.034 3.717 o
-52 10 5 234.867 248.434 65.087 3.943 o
-52 10 6 7.116 20.246 8.062 256.955 o
-52 10 7 5.354 -3.805 15.943 65.707 o
-52 10 8 0.553 19.159 7.745 278.423 o
-52 10 9 72.914 59.470 20.608 39.325 o
-52 10 10 4.704 1.631 10.418 153.901 o
-52 10 11 81.081 83.204 18.570 48.432 o
-52 10 12 70.755 93.576 25.047 26.622 o
-52 10 13 120.540 146.569 38.318 11.375 o
-52 10 14 0.030 -0.679 10.780 143.729 o
-52 10 15 17.086 29.531 10.916 140.173 o
-52 10 16 8.883 15.445 11.912 117.702 o
-52 10 17 4.858 10.599 8.107 254.092 o
-52 10 18 193.472 217.589 59.017 4.795 o
-52 10 19 106.726 134.521 39.677 10.609 o
-52 10 20 83.858 145.391 42.485 9.253 o
-52 10 22 2.998 14.720 11.052 136.747 o
-52 10 23 115.884 133.343 43.482 8.834 o
-52 10 24 2.873 8.877 23.326 30.696 o
-52 10 26 41.225 36.688 12.365 109.237 o
-52 10 28 118.239 145.935 45.022 8.240 o
-52 10 29 196.423 254.911 78.448 2.714 o
-52 10 30 23.136 17.800 12.954 99.532 o
-52 10 31 38.829 54.352 17.166 56.678 o
-52 10 32 7.054 9.647 6.069 453.406 o
-52 10 33 11.250 25.183 9.647 179.448 o
-52 10 34 69.643 88.050 26.587 23.628 o
-52 10 35 21.274 32.203 18.751 47.500 o
-52 10 36 4.094 6.205 6.024 460.250 o
-52 10 37 49.241 30.799 20.201 40.929 o
-52 10 38 0.742 0.544 5.662 521.047 o
-52 10 39 24.561 17.981 7.926 265.840 o
-52 10 40 86.058 53.673 20.744 38.812 o
-52 10 41 24.573 49.143 22.058 34.327 o
-52 12 1 7.442 -2.989 28.671 20.318 o
-52 12 2 1.039 -5.616 13.180 96.141 o
-52 12 3 14.933 14.766 9.285 193.727 o
-52 12 4 17.938 13.679 7.700 281.708 o
-52 12 5 2.203 12.048 8.877 211.926 o
-52 12 6 75.291 68.619 21.424 36.389 o
-52 12 7 63.044 57.794 18.933 46.596 o
-52 12 8 5.118 25.138 12.093 114.202 o
-52 12 9 78.229 92.353 33.200 15.153 o
-52 12 10 0.139 13.724 10.463 152.571 o
-52 12 11 11.501 19.703 12.682 103.844 o
-52 12 12 31.697 41.398 15.581 68.799 o
-52 12 14 74.947 100.596 36.778 12.348 o
-52 12 15 71.464 82.026 30.211 18.300 o
-52 12 16 180.696 218.359 73.511 3.091 o
-52 12 17 18.179 31.071 14.358 81.017 o
-52 12 18 19.172 17.438 13.044 98.155 o
-52 12 25 0.016 10.372 9.059 203.534 o
-52 12 26 10.424 3.125 7.066 334.540 o
-52 12 27 0.936 -0.951 17.981 51.655 o
-52 12 28 3.878 21.831 11.505 126.191 o
-52 12 29 72.801 84.834 33.109 15.236 o
-52 12 30 2.936 5.707 7.247 318.022 o
-52 12 31 1.348 -44.206 36.416 12.595 o
-52 12 33 0.225 2.129 7.745 278.423 o
-52 12 34 4.814 7.655 13.905 86.381 o
-52 12 35 50.619 34.559 15.490 69.606 o
-52 12 36 18.244 42.440 20.880 38.309 o
-51 1 29 0.168 15.128 11.957 116.812 o
-51 1 30 280.287 281.724 55.801 5.364 o
-51 1 31 171.054 191.274 39.813 10.537 o
-51 1 32 156.422 146.931 26.633 23.547 o
-51 1 33 46.556 53.899 12.591 105.343 o
-51 3 1 245.345 230.543 38.771 11.111 o
-51 3 2 1083.300 1084.820 140.590 0.845 o
-51 3 3 1134.610 1229.580 193.221 0.447 o
-51 3 5 126.788 144.078 29.214 19.569 o
-51 3 6 810.073 787.922 133.208 0.941 o
-51 3 7 228.390 196.754 37.593 11.818 o
-51 3 8 370.166 438.303 76.455 2.857 o
-51 3 9 530.960 557.923 97.290 1.765 o
-51 3 18 198.315 208.666 40.220 10.325 o
-51 3 20 0.072 6.432 19.476 44.031 o
-51 3 22 50.711 59.425 12.863 100.939 o
-51 3 23 5.373 7.745 6.477 398.130 o
-51 3 24 129.150 204.318 29.848 18.747 o
-51 3 25 148.554 157.394 28.716 20.254 o
-51 3 26 2242.280 2265.840 194.988 0.439 o
-51 3 27 0.043 12.003 6.205 433.766 o
-51 3 28 116.480 107.073 16.804 59.149 o
-51 3 29 65.219 92.353 26.904 23.074 o
-51 3 30 1315.930 1379.860 187.197 0.477 o
-51 3 31 12.648 29.848 6.794 361.838 o
-51 3 32 97.857 106.077 25.228 26.241 o
-51 3 34 675.909 748.109 147.384 0.769 o
-51 5 1 350.948 338.296 65.087 3.943 o
-51 5 2 593.888 640.402 111.829 1.336 o
-51 5 3 28.275 51.680 22.511 32.960 o
-51 5 4 8.845 3.578 17.302 55.792 o
-51 5 5 1599.970 1575.120 205.767 0.394 o
-51 5 6 35.720 36.235 12.637 104.590 o
-51 5 7 2009.510 2096.760 230.498 0.314 o
-51 5 8 105.830 175.466 78.222 2.730 o
-51 5 9 586.934 622.737 116.449 1.232 o
-51 5 10 55.099 58.745 13.090 97.477 o
-51 5 11 656.548 699.238 128.406 1.013 o
-51 5 12 342.321 330.279 65.132 3.937 o
-51 5 16 0.425 8.379 29.576 19.093 o
-51 5 18 875.759 911.346 156.307 0.684 o
-51 5 19 247.052 311.935 69.888 3.420 o
-51 5 22 503.735 585.959 106.847 1.463 o
-51 5 23 259.437 233.668 51.770 6.232 o
-51 5 24 1.971 20.110 10.780 143.729 o
-51 5 25 8.910 -2.899 15.309 71.263 o
-51 5 27 88.393 94.527 20.201 40.929 o
-51 5 28 511.683 562.044 110.833 1.360 o
-51 5 29 257.333 303.239 62.142 4.325 o
-51 5 30 299.610 346.856 75.594 2.923 o
-51 5 31 172.955 189.507 43.210 8.945 o
-51 5 34 434.557 471.096 103.858 1.548 o
-51 5 35 181.426 202.552 50.593 6.525 o
-51 5 36 43.301 57.658 16.623 60.446 o
-51 5 37 16.300 11.595 6.386 409.505 o
-51 5 38 10.206 25.364 8.742 218.566 o
-51 5 40 213.589 200.649 54.352 5.654 o
-51 7 1 211.724 227.327 49.234 6.890 o
-51 7 2 255.948 275.202 57.930 4.977 o
-51 7 3 3.266 7.247 15.853 66.460 o
-51 7 4 63.022 76.365 17.393 55.212 o
-51 7 5 854.758 886.661 158.255 0.667 o
-51 7 6 72.729 81.347 30.799 17.607 o
-51 7 7 532.779 512.901 95.750 1.822 o
-51 7 8 38.726 25.636 7.836 272.022 o
-51 7 9 101.192 129.856 26.859 23.152 o
-51 7 10 508.202 540.213 97.064 1.773 o
-51 7 11 276.291 293.908 56.481 5.236 o
-51 7 12 53.414 62.641 16.940 58.204 o
-51 7 13 360.883 433.457 93.621 1.906 o
-51 7 20 420.287 473.858 102.408 1.593 o
-51 7 22 1266.290 1451.150 247.754 0.272 o
-51 7 23 1288.000 1475.340 216.321 0.357 o
-51 7 24 0.096 2.083 5.254 605.036 o
-51 7 25 3.188 -2.672 11.822 119.513 o
-51 7 26 11.909 6.703 5.163 626.451 o
-51 7 27 235.792 228.641 47.920 7.273 o
-51 7 28 212.689 241.096 51.770 6.232 o
-51 7 29 233.588 316.238 66.038 3.830 o
-51 7 30 258.471 259.576 55.530 5.416 o
-51 7 31 1.581 -6.160 9.330 191.850 o
-51 7 32 56.469 49.777 36.506 12.532 o
-51 7 33 30.462 40.945 13.180 96.141 o
-51 7 34 5.571 5.662 5.390 574.914 o
-51 7 35 274.618 321.129 74.960 2.972 o
-51 7 36 168.648 198.973 55.212 5.479 o
-51 7 37 341.782 420.276 112.916 1.310 o
-51 7 38 79.633 78.674 35.555 13.212 o
-51 7 39 34.499 52.767 17.664 53.526 o
-51 7 40 121.047 98.558 31.796 16.520 o
-51 7 41 133.172 164.732 51.408 6.320 o
-51 7 43 5.969 11.278 9.783 174.498 o
-51 9 1 52.774 80.667 22.511 32.960 o
-51 9 2 11.904 -8.877 24.096 28.766 o
-51 9 3 105.390 93.440 25.364 25.961 o
-51 9 4 0.032 12.863 11.278 131.310 o
-51 9 5 39.500 23.824 10.055 165.193 o
-51 9 6 50.928 59.561 17.755 52.982 o
-51 9 7 3.731 35.465 17.936 51.917 o
-51 9 9 259.467 322.443 73.194 3.118 o
-51 9 10 87.494 97.562 24.277 28.338 o
-51 9 11 51.887 40.538 10.870 141.343 o
-51 9 12 48.022 114.864 26.270 24.201 o
-51 9 13 78.351 82.207 19.114 45.716 o
-51 9 14 162.183 131.713 32.022 16.288 o
-51 9 15 0.003 19.703 17.981 51.655 o
-51 9 16 69.752 91.493 22.782 32.178 o
-51 9 17 123.086 143.534 41.760 9.577 o
-51 9 18 17.356 50.819 33.019 15.319 o
-51 9 19 0.170 -10.735 33.064 15.277 o
-51 9 20 27.949 56.435 24.051 28.874 o
-51 9 21 0.009 -28.263 52.223 6.124 o
-51 9 22 15.915 37.503 13.226 95.484 o
-51 9 23 238.865 280.365 74.145 3.038 o
-51 9 24 37.339 51.408 15.037 73.862 o
-51 9 26 399.417 482.147 108.342 1.423 o
-51 9 27 120.645 143.127 41.172 9.853 o
-51 9 28 3.406 37.775 13.633 89.859 o
-51 9 29 90.856 78.131 24.594 27.612 o
-51 9 30 3.161 -1.223 33.291 15.070 o
-51 9 31 28.944 42.666 23.190 31.057 o
-51 9 32 6.773 33.109 11.006 137.875 o
-51 9 33 0.191 11.142 14.041 84.718 o
-51 9 34 63.116 70.023 18.842 47.045 o
-51 9 35 91.882 94.844 26.904 23.074 o
-51 9 36 24.639 32.430 10.870 141.343 o
-51 9 37 1.935 -5.979 32.838 15.489 o
-51 9 38 3.880 9.285 6.749 366.711 o
-51 9 39 224.044 245.444 69.752 3.433 o
-51 9 40 15.521 18.027 27.584 21.951 o
-51 9 41 31.313 36.280 12.954 99.532 o
-51 9 42 29.733 34.196 14.132 83.635 o
-51 9 43 83.566 84.834 30.346 18.136 o
-51 9 44 99.719 95.524 34.287 14.207 o
-51 11 1 8.867 1.766 21.424 36.389 o
-51 11 2 0.834 -11.686 21.831 35.043 o
-51 11 3 55.168 60.059 20.382 40.204 o
-51 11 4 120.962 135.835 45.203 8.174 o
-51 11 5 33.030 65.766 23.552 30.109 o
-51 11 6 52.644 57.658 18.299 49.881 o
-51 11 7 76.790 57.704 21.288 36.855 o
-51 11 8 7.906 7.926 11.822 119.513 o
-51 11 9 58.624 87.914 24.640 27.511 o
-51 11 10 1.683 0.226 6.749 366.711 o
-51 11 11 9.166 6.794 20.291 40.564 o
-51 11 13 2.809 16.713 15.400 70.427 o
-51 11 14 132.138 133.706 44.795 8.323 o
-51 11 15 32.718 12.682 18.072 51.139 o
-51 11 16 5.029 -18.389 15.807 66.841 o
-51 11 17 3.058 -7.836 42.259 9.353 o
-51 11 18 184.660 214.101 65.403 3.904 o
-51 11 19 20.686 -0.725 21.016 37.815 o
-51 11 27 8.504 -0.498 52.857 5.978 o
-51 11 28 52.334 67.578 20.925 38.143 o
-51 11 29 71.057 72.062 23.281 30.816 o
-51 11 30 2.363 -7.745 12.773 102.376 o
-51 11 31 53.802 59.244 21.650 35.632 o
-51 11 32 13.932 24.640 10.735 144.944 o
-51 11 33 63.588 61.599 22.284 33.633 o
-51 11 34 10.535 11.595 8.923 209.780 o
-51 11 35 12.064 12.591 14.902 75.215 o
-51 11 36 25.661 30.890 12.727 103.106 o
-51 11 37 99.591 87.326 35.283 13.416 o
-51 11 39 5.636 -0.226 28.263 20.909 o
-51 11 40 85.271 82.388 33.608 14.787 o
-51 13 1 1.049 -13.950 16.079 64.601 o
-51 13 2 2.484 10.327 7.519 295.448 o
-51 13 3 11.283 5.526 13.950 85.821 o
-51 13 4 1.632 -6.341 26.768 23.309 o
-51 13 5 20.042 30.029 15.309 71.263 o
-51 13 8 0.604 14.811 9.829 172.893 o
-51 13 9 15.562 15.581 29.259 19.509 o
-51 13 10 4.586 21.424 11.414 128.202 o
-51 13 11 4.202 4.122 16.260 63.170 o
-51 13 12 8.218 2.627 11.640 123.262 o
-51 13 13 0.382 0.996 6.930 347.788 o
-51 13 14 15.193 6.749 13.996 85.267 o
-51 13 15 0.519 12.591 12.863 100.939 o
-51 13 17 14.471 3.805 19.838 42.437 o
-51 13 18 5.373 -0.045 17.257 56.085 o
-51 13 19 60.306 71.156 31.162 17.200 o
-51 13 25 0.944 -10.870 34.604 13.948 o
-51 13 26 222.360 234.982 91.266 2.005 o
-51 13 27 2.812 -3.035 14.947 74.760 o
-51 13 28 2.990 16.306 12.274 110.856 o
-51 13 29 39.173 29.259 13.588 90.460 o
-51 13 30 0.492 -18.480 39.767 10.561 o
-51 13 31 3.365 7.519 9.376 190.001 o
-50 2 3 1.558 3.669 13.588 90.460 o
-50 2 5 0.040 -6.749 22.284 33.633 o
-50 2 6 142.123 145.844 27.720 21.737 o
-50 2 7 619.864 624.459 102.906 1.577 o
-50 2 18 482.821 472.998 78.901 2.683 o
-50 2 20 915.275 941.195 142.221 0.826 o
-50 2 21 1637.690 1719.510 203.186 0.405 o
-50 2 22 17.615 23.598 7.564 291.920 o
-50 2 23 1324.560 1371.890 183.075 0.498 o
-50 2 24 2302.240 2353.980 201.238 0.412 o
-50 2 25 10.417 4.665 7.609 288.455 o
-50 2 26 0.531 19.476 5.118 637.588 o
-50 2 27 3.326 -0.362 13.588 90.460 o
-50 2 28 1322.390 1494.810 178.410 0.525 o
-50 2 29 0.005 -15.309 18.027 51.396 o
-50 2 30 49.616 54.986 13.769 88.095 o
-50 4 1 1.385 2.219 4.575 798.094 o
-50 4 2 75.925 74.009 12.184 112.510 o
-50 4 3 40.899 56.118 9.738 176.125 o
-50 4 4 1.678 -10.689 23.281 30.816 o
-50 4 5 4.854 -2.672 17.619 53.802 o
-50 4 6 493.204 483.008 77.225 2.801 o
-50 4 7 4.836 -1.178 11.640 123.262 o
-50 4 8 199.282 200.785 39.269 10.831 o
-50 4 9 919.904 897.758 126.414 1.045 o
-50 4 10 297.073 286.797 46.063 7.871 o
-50 4 11 225.866 236.340 39.133 10.906 o
-50 4 12 67.445 56.526 10.463 152.571 o
-50 4 16 612.341 614.856 105.579 1.498 o
-50 4 17 2267.400 2525.740 234.483 0.304 o
-50 4 20 306.906 275.655 49.370 6.852 o
-50 4 21 21.116 39.088 14.313 81.531 o
-50 4 22 4.907 14.539 6.613 381.937 o
-50 4 23 0.448 -5.163 5.979 467.250 o
-50 4 24 37.394 45.112 11.822 119.513 o
-50 4 25 28.803 30.754 6.522 392.620 o
-50 4 26 85.387 70.884 12.954 99.532 o
-50 4 27 0.123 2.219 4.031 1027.820 o
-50 4 28 284.440 298.438 51.725 6.243 o
-50 4 29 31.365 38.499 17.121 56.979 o
-50 4 30 364.497 435.948 73.466 3.095 o
-50 4 31 512.892 517.838 87.914 2.161 o
-50 4 32 2.511 0.136 14.856 75.674 o
-50 4 33 1162.410 1241.630 188.420 0.470 o
-50 4 34 1.248 -7.247 24.911 26.914 o
-50 4 35 39.347 15.400 10.735 144.944 o
-50 4 36 96.701 126.504 25.364 25.961 o
-50 4 37 180.210 206.266 44.569 8.408 o
-50 4 38 89.859 83.928 27.448 22.169 o
-50 6 1 629.095 625.455 114.456 1.275 o
-50 6 2 21.106 11.142 11.233 132.371 o
-50 6 3 153.673 147.203 28.988 19.876 o
-50 6 4 20.984 34.242 8.334 240.470 o
-50 6 5 404.047 441.610 79.173 2.664 o
-50 6 6 10.314 20.155 26.678 23.468 o
-50 6 7 269.778 279.550 49.687 6.765 o
-50 6 8 1179.280 1262.550 180.630 0.512 o
-50 6 9 261.819 251.559 46.471 7.734 o
-50 6 10 196.451 204.771 37.050 12.167 o
-50 6 12 572.585 570.197 114.683 1.270 o
-50 6 13 2820.530 3095.520 256.904 0.253 o
-50 6 20 43.916 49.324 11.142 134.532 o
-50 6 21 77.115 101.502 19.386 44.444 o
-50 6 22 310.020 393.372 66.174 3.814 o
-50 6 23 83.968 93.984 17.529 54.359 o
-50 6 24 94.979 108.160 20.065 41.485 o
-50 6 25 44.831 28.716 10.825 142.528 o
-50 6 26 65.332 67.306 13.905 86.381 o
-50 6 27 605.455 650.366 113.097 1.306 o
-50 6 28 184.463 219.808 49.279 6.878 o
-50 6 29 898.609 1032.010 170.303 0.576 o
-50 6 30 92.423 83.838 18.299 49.881 o
-50 6 31 1.421 1.721 15.083 73.419 o
-50 6 34 12.901 -1.449 14.856 75.674 o
-50 6 35 679.790 682.525 155.900 0.687 o
-50 6 36 4.064 2.491 10.010 166.691 o
-50 6 37 654.786 713.098 167.585 0.595 o
-50 6 38 69.704 86.827 25.953 24.796 o
-50 6 39 9.081 5.073 10.010 166.691 o
-50 6 40 23.099 55.801 18.344 49.635 o
-50 6 41 2.424 17.483 8.696 220.849 o
-50 6 42 69.842 83.521 25.364 25.961 o
-50 8 1 546.103 567.978 119.484 1.170 o
-50 8 2 26.404 59.515 15.219 72.114 o
-50 8 3 218.269 224.609 50.049 6.668 o
-50 8 4 3.310 -2.808 28.806 20.127 o
-50 8 5 214.188 212.018 46.335 7.779 o
-50 8 6 534.003 595.788 116.811 1.224 o
-50 8 7 46.184 59.334 13.769 88.095 o
-50 8 8 33.546 29.667 9.647 179.448 o
-50 8 9 386.897 397.539 97.199 1.768 o
-50 8 10 1289.700 1323.880 209.527 0.380 o
-50 8 11 403.064 447.905 102.635 1.586 o
-50 8 12 1066.120 1109.370 213.603 0.366 o
-50 8 13 59.067 77.225 18.842 47.045 o
-50 8 14 22.091 17.438 18.208 50.379 o
-50 8 15 15.257 28.852 26.904 23.074 o
-50 8 16 28.271 36.461 23.281 30.816 o
-50 8 18 399.467 487.763 109.610 1.390 o
-50 8 19 240.889 326.383 75.368 2.940 o
-50 8 20 665.576 740.862 153.408 0.710 o
-50 8 24 35.194 53.038 37.367 11.962 o
-50 8 26 642.549 774.878 148.200 0.760 o
-50 8 27 287.947 294.633 72.877 3.145 o
-50 8 28 0.740 4.620 8.651 223.167 o
-50 8 29 8.510 20.608 8.198 248.508 o
-50 8 30 64.307 97.834 29.350 19.389 o
-50 8 31 316.039 325.840 82.887 2.431 o
-50 8 32 24.281 47.603 27.267 22.465 o
-50 8 33 190.377 203.412 48.781 7.019 o
-50 8 34 166.574 222.254 54.941 5.533 o
-50 8 35 152.182 197.886 49.641 6.778 o
-50 8 36 16.770 24.413 20.744 38.812 o
-50 8 37 376.721 417.831 99.826 1.676 o
-50 8 38 99.663 87.960 27.448 22.169 o
-50 8 39 0.002 13.361 14.902 75.215 o
-50 8 40 95.169 74.507 20.337 40.383 o
-50 8 42 0.433 -2.446 16.759 59.469 o
-50 8 43 40.196 53.310 19.069 45.934 o
-50 8 44 6.528 0.544 25.772 25.146 o
-50 10 1 412.129 428.973 125.417 1.062 o
-50 10 2 0.185 12.184 9.466 186.382 o
-50 10 3 5.846 9.829 38.409 11.322 o
-50 10 4 25.962 7.473 7.655 285.052 o
-50 10 5 99.103 89.726 24.957 26.816 o
-50 10 6 28.500 39.677 12.048 115.062 o
-50 10 7 124.125 119.755 30.528 17.922 o
-50 10 8 12.026 5.888 12.274 110.856 o
-50 10 9 20.918 33.019 10.418 153.901 o
-50 10 10 2.157 7.383 8.787 216.318 o
-50 10 11 11.204 25.591 14.992 74.309 o
-50 10 12 0.737 -10.327 23.552 30.109 o
-50 10 13 24.544 45.701 13.044 98.155 o
-50 10 14 8.911 77.451 80.305 2.590 o
-50 10 15 1051.120 1193.030 229.728 0.316 o
-50 10 16 85.180 127.093 32.294 16.015 o
-50 10 17 3.287 -9.285 25.545 25.594 o
-50 10 18 12.651 -8.742 22.465 33.093 o
-50 10 19 25.136 33.019 14.449 80.005 o
-50 10 21 143.795 105.986 31.841 16.474 o
-50 10 22 18.414 11.640 13.996 85.267 o
-50 10 23 239.019 297.396 80.713 2.564 o
-50 10 28 69.178 30.120 28.263 20.909 o
-50 10 29 7.921 11.867 17.166 56.678 o
-50 10 30 61.231 102.770 28.082 21.179 o
-50 10 31 138.426 171.843 47.377 7.441 o
-50 10 32 4.988 5.843 8.560 227.915 o
-50 10 33 5.647 7.473 9.874 171.310 o
-50 10 34 179.807 168.899 46.879 7.600 o
-50 10 35 20.450 33.789 13.044 98.155 o
-50 10 36 0.009 4.710 7.700 281.708 o
-50 10 37 0.059 -3.986 16.487 61.446 o
-50 10 38 9.900 17.121 8.515 230.346 o
-50 10 39 1.488 8.832 8.243 245.784 o
-50 10 40 236.214 234.212 84.381 2.346 o
-50 10 41 53.846 56.118 24.232 28.444 o
-50 10 42 39.889 29.758 12.591 105.343 o
-50 10 43 19.557 29.124 12.682 103.844 o
-50 12 1 0.786 -17.257 20.110 41.298 o
-50 12 2 3.946 3.216 7.700 281.708 o
-50 12 3 62.870 52.269 18.389 49.391 o
-50 12 4 10.750 -1.585 25.093 26.526 o
-50 12 5 86.282 94.210 28.037 21.248 o
-50 12 6 126.486 157.394 47.060 7.542 o
-50 12 7 67.716 70.748 20.880 38.309 o
-50 12 8 42.036 38.499 27.357 22.316 o
-50 12 9 23.543 11.233 7.519 295.448 o
-50 12 10 179.530 151.234 54.080 5.711 o
-50 12 11 10.254 25.138 11.912 117.702 o
-50 12 12 38.353 52.269 21.061 37.652 o
-50 12 13 108.006 85.468 28.489 20.578 o
-50 12 14 10.705 12.999 12.727 103.106 o
-50 12 16 16.244 -7.972 13.633 89.859 o
-50 12 17 9.758 -8.017 31.524 16.806 o
-50 12 20 18.466 22.330 13.769 88.095 o
-50 12 21 97.203 92.670 34.740 13.839 o
-50 12 27 58.597 96.882 34.921 13.696 o
-50 12 28 70.564 89.635 33.879 14.551 o
-50 12 29 0.588 14.584 15.037 73.862 o
-50 12 30 1.379 -11.686 29.305 19.449 o
-50 12 32 24.296 33.653 17.393 55.212 o
-50 12 34 0.023 -1.495 50.955 6.433 o
-50 12 35 1.945 35.465 15.445 70.014 o
-50 12 36 68.815 84.653 33.472 14.908 o
-50 12 37 1.230 -0.679 11.686 122.309 o
-50 14 12 31.140 31.660 14.947 74.760 o
-50 14 13 1.405 15.445 9.104 201.514 o
-50 14 14 36.537 30.890 13.407 92.921 o
-50 14 24 8.633 12.229 13.497 91.678 o
-49 1 29 932.368 984.993 154.224 0.702 o
-49 1 30 194.645 184.072 33.653 14.748 o
-49 1 31 444.886 504.658 90.269 2.050 o
-49 1 32 811.112 833.985 141.677 0.832 o
-49 1 33 735.018 809.119 142.447 0.823 o
-49 3 1 286.830 262.203 39.133 10.906 o
-49 3 2 106.963 132.121 20.291 40.564 o
-49 3 3 61.349 69.978 11.052 136.747 o
-49 3 4 20.707 18.027 4.665 767.401 o
-49 3 5 564.660 593.433 87.824 2.165 o
-49 3 6 1020.950 1041.610 132.845 0.946 o
-49 3 8 868.218 981.324 140.500 0.846 o
-49 3 18 607.205 617.031 98.196 1.732 o
-49 3 21 1163.130 1233.380 170.846 0.572 o
-49 3 22 3.364 -24.730 16.804 59.149 o
-49 3 23 6.216 15.264 5.979 467.250 o
-49 3 24 213.361 195.078 27.765 21.666 o
-49 3 25 842.351 897.487 140.273 0.849 o
-49 3 26 194.356 168.129 31.705 16.615 o
-49 3 27 0.954 -2.401 21.605 35.782 o
-49 3 28 495.455 494.693 70.159 3.393 o
-49 3 29 431.197 386.261 57.296 5.088 o
-49 3 30 24.778 38.681 9.738 176.125 o
-49 3 31 447.669 456.919 75.504 2.930 o
-49 3 32 709.976 716.766 115.906 1.243 o
-49 3 33 136.793 159.115 33.562 14.827 o
-49 3 34 505.474 517.431 102.499 1.590 o
-49 3 35 95.484 82.026 18.389 49.391 o
-49 5 1 12.496 24.640 7.020 338.870 o
-49 5 2 404.403 408.817 69.027 3.505 o
-49 5 3 1366.810 1397.390 188.601 0.470 o
-49 5 4 32.315 38.907 7.836 272.022 o
-49 5 5 510.065 503.616 83.294 2.407 o
-49 5 6 73.547 65.539 30.211 18.300 o
-49 5 7 2.860 -7.926 7.020 338.870 o
-49 5 8 246.296 258.126 43.708 8.743 o
-49 5 9 1110.110 1118.020 150.193 0.740 o
-49 5 11 9.363 8.696 4.076 1005.110 o
-49 5 12 983.984 1065.250 166.951 0.599 o
-49 5 13 398.372 449.264 81.030 2.544 o
-49 5 18 84.163 97.199 33.064 15.277 o
-49 5 19 25.213 28.218 13.633 89.859 o
-49 5 20 22.071 28.172 6.296 421.374 o
-49 5 21 13.665 8.877 9.557 182.866 o
-49 5 22 111.786 117.808 20.291 40.564 o
-49 5 23 39.420 43.164 9.738 176.125 o
-49 5 24 68.528 58.383 11.233 132.371 o
-49 5 25 72.249 54.533 24.640 27.511 o
-49 5 26 281.641 275.247 54.941 5.533 o
-49 5 27 2.526 -0.091 34.242 14.245 o
-49 5 28 131.304 143.217 29.531 19.151 o
-49 5 29 14.603 0.136 5.571 538.129 o
-49 5 30 156.802 180.675 39.405 10.756 o
-49 5 32 333.436 369.322 81.302 2.527 o
-49 5 34 85.103 114.501 26.904 23.074 o
-49 5 35 2.809 10.146 9.421 188.179 o
-49 5 36 271.001 295.584 68.665 3.542 o
-49 5 37 62.571 96.475 22.782 32.178 o
-49 5 38 80.407 80.939 19.431 44.237 o
-49 5 39 601.045 650.366 132.256 0.955 o
-49 5 40 549.616 628.761 133.661 0.935 o
-49 5 42 123.831 135.608 38.409 11.322 o
-49 7 1 43.246 58.202 16.940 58.204 o
-49 7 2 502.642 520.646 97.834 1.745 o
-49 7 3 583.982 600.861 110.787 1.361 o
-49 7 4 1.878 8.243 15.219 72.114 o
-49 7 5 52.579 57.160 16.532 61.110 o
-49 7 6 86.976 107.345 21.469 36.236 o
-49 7 7 87.725 105.533 21.514 36.084 o
-49 7 8 292.270 324.617 59.697 4.687 o
-49 7 9 124.566 110.153 25.138 26.431 o
-49 7 10 286.498 319.997 60.104 4.623 o
-49 7 11 63.942 77.225 15.853 66.460 o
-49 7 12 123.465 136.559 29.395 19.329 o
-49 7 13 6.180 -5.390 20.201 40.929 o
-49 7 20 384.412 468.921 94.165 1.884 o
-49 7 22 650.203 692.851 137.873 0.879 o
-49 7 23 28.581 29.531 11.006 137.875 o
-49 7 24 145.229 166.317 36.869 12.287 o
-49 7 25 122.732 104.265 21.877 34.898 o
-49 7 26 34.567 34.921 9.285 193.727 o
-49 7 27 137.952 142.991 28.806 20.127 o
-49 7 28 14.584 11.686 20.880 38.309 o
-49 7 29 104.905 124.602 25.410 25.869 o
-49 7 30 28.740 37.005 14.766 76.606 o
-49 7 33 60.315 61.463 15.083 73.419 o
-49 7 34 164.431 182.668 42.530 9.233 o
-49 7 35 7.823 10.463 21.152 37.330 o
-49 7 36 84.078 64.951 16.442 61.785 o
-49 7 37 143.527 147.520 36.099 12.817 o
-49 7 38 19.814 1.042 7.836 272.022 o
-49 7 39 14.762 33.472 10.418 153.901 o
-49 7 40 74.547 85.468 26.451 23.871 o
-49 7 41 380.783 368.416 106.892 1.462 o
-49 7 42 4.385 5.526 27.493 22.096 o
-49 7 43 157.793 172.160 55.937 5.338 o
-49 9 1 22.133 39.813 12.591 105.343 o
-49 9 2 201.660 232.898 55.348 5.452 o
-49 9 3 0.004 15.083 9.104 201.514 o
-49 9 4 100.744 79.807 25.772 25.146 o
-49 9 5 153.250 162.648 38.318 11.375 o
-49 9 6 65.083 62.867 18.208 50.379 o
-49 9 7 93.665 102.046 24.187 28.550 o
-49 9 8 36.513 39.450 22.012 34.469 o
-49 9 9 1.650 29.169 11.414 128.202 o
-49 9 10 91.121 74.190 17.755 52.982 o
-49 9 11 15.035 17.121 12.682 103.844 o
-49 9 12 8.452 0.226 11.233 132.371 o
-49 9 13 225.977 241.232 51.317 6.342 o
-49 9 14 303.615 309.263 64.951 3.959 o
-49 9 15 18.502 12.139 11.912 117.702 o
-49 9 16 0.340 -2.582 16.170 63.879 o
-49 9 17 17.129 24.187 7.790 275.195 o
-49 9 18 5.774 30.664 36.461 12.563 o
-49 9 19 376.933 402.476 86.148 2.250 o
-49 9 20 110.303 153.680 41.579 9.661 o
-49 9 21 46.773 82.706 29.848 18.747 o
-49 9 22 614.477 737.239 169.895 0.579 o
-49 9 23 762.581 861.795 190.594 0.460 o
-49 9 25 254.715 285.710 69.118 3.496 o
-49 9 26 146.958 154.088 40.900 9.984 o
-49 9 28 512.377 625.682 156.896 0.678 o
-49 9 29 93.842 76.319 23.326 30.696 o
-49 9 30 108.849 152.503 41.942 9.495 o
-49 9 31 459.023 511.633 130.716 0.977 o
-49 9 32 0.038 5.118 16.306 62.819 o
-49 9 33 251.862 307.723 76.772 2.834 o
-49 9 34 139.720 157.485 41.172 9.853 o
-49 9 35 21.504 3.805 7.655 285.052 o
-49 9 36 1.092 1.540 11.006 137.875 o
-49 9 37 26.744 43.934 13.271 94.834 o
-49 9 38 5.669 6.794 13.905 86.381 o
-49 9 39 1.629 -5.571 12.773 102.376 o
-49 9 40 181.436 204.545 67.804 3.633 o
-49 9 41 208.311 218.450 64.181 4.055 o
-49 9 42 48.227 37.593 18.027 51.396 o
-49 9 43 3.969 11.640 6.885 352.379 o
-49 9 44 31.446 24.594 9.829 172.893 o
-49 9 45 154.044 159.387 59.289 4.751 o
-49 11 1 1.170 6.975 8.198 248.508 o
-49 11 2 90.806 93.802 30.120 18.410 o
-49 11 3 9.663 19.069 22.737 32.306 o
-49 11 5 4.046 6.160 8.017 259.867 o
-49 11 6 465.343 500.853 143.534 0.811 o
-49 11 7 18.490 42.712 14.313 81.531 o
-49 11 8 177.877 237.065 63.003 4.208 o
-49 11 9 0.674 7.428 9.965 168.210 o
-49 11 10 16.956 17.619 8.470 232.816 o
-49 11 11 69.662 77.723 22.918 31.798 o
-49 11 13 11.567 16.894 23.870 29.314 o
-49 11 14 5.884 14.811 8.696 220.849 o
-49 11 15 2.980 16.577 8.968 207.667 o
-49 11 16 29.906 29.531 33.925 14.512 o
-49 11 17 20.283 10.735 22.239 33.770 o
-49 11 18 97.148 86.148 28.308 20.842 o
-49 11 20 6.698 20.699 9.829 172.893 o
-49 11 21 106.910 106.666 32.928 15.404 o
-49 11 22 2.510 8.923 12.773 102.376 o
-49 11 28 44.602 28.399 11.369 129.226 o
-49 11 29 2.098 -5.662 27.493 22.096 o
-49 11 30 14.334 35.510 15.581 68.799 o
-49 11 31 102.183 89.771 29.667 18.976 o
-49 11 33 20.445 9.512 18.208 50.379 o
-49 11 36 67.899 96.429 36.506 12.532 o
-49 11 37 297.184 323.304 113.414 1.298 o
-49 11 38 73.679 66.581 25.228 26.241 o
-49 11 40 7.651 10.689 8.832 214.105 o
-49 11 41 0.927 15.671 9.104 201.514 o
-49 11 42 10.084 3.306 23.371 30.577 o
-49 13 1 2.074 -0.453 13.769 88.095 o
-49 13 2 50.603 50.910 18.706 47.731 o
-49 13 3 0.029 12.637 12.773 102.376 o
-49 13 4 0.015 -7.202 14.177 83.101 o
-49 13 5 1.528 5.345 14.766 76.606 o
-49 13 6 1.977 6.839 7.655 285.052 o
-49 13 7 197.920 138.960 63.229 4.178 o
-49 13 8 15.748 32.203 14.720 77.078 o
-49 13 9 2.670 25.455 14.132 83.635 o
-49 13 10 0.000 19.340 16.306 62.819 o
-49 13 11 79.126 73.737 42.485 9.253 o
-49 13 12 44.478 61.961 24.323 28.232 o
-49 13 13 112.262 118.125 42.983 9.040 o
-49 13 14 6.142 3.488 10.825 142.528 o
-49 13 15 23.910 37.050 20.518 39.673 o
-49 13 16 0.236 -21.333 21.922 34.754 o
-49 13 17 70.564 108.206 39.405 10.756 o
-49 13 18 144.867 140.273 53.944 5.739 o
-49 13 19 107.746 158.481 62.097 4.331 o
-49 13 20 102.832 90.088 31.977 16.334 o
-49 13 21 135.322 137.103 51.906 6.199 o
-49 13 22 74.739 92.308 32.702 15.618 o
-49 13 27 73.407 64.951 24.096 28.766 o
-49 13 28 2.542 2.446 24.685 27.410 o
-49 13 29 0.098 6.749 8.968 207.667 o
-49 13 30 114.942 105.126 43.029 9.021 o
-49 13 31 18.763 22.782 10.916 140.173 o
-49 13 32 146.401 128.588 56.934 5.153 o
-48 2 1 306.714 338.296 51.906 6.199 o
-48 2 2 54.000 52.042 9.285 193.727 o
-48 2 3 53.158 56.617 11.052 136.747 o
-48 2 4 283.523 276.516 50.366 6.584 o
-48 2 5 165.677 167.404 29.848 18.747 o
-48 2 6 879.329 908.765 133.525 0.937 o
-48 2 7 41.195 73.330 36.370 12.626 o
-48 2 8 30.144 44.523 11.776 120.434 o
-48 2 17 109.568 101.185 30.392 18.082 o
-48 2 18 7.584 -4.439 21.695 35.483 o
-48 2 20 2971.970 3047.880 197.026 0.430 o
-48 2 21 3932.660 3943.550 142.719 0.820 o
-48 2 24 1087.730 1076.260 130.128 0.986 o
-48 2 25 535.343 531.381 74.643 2.998 o
-48 2 26 238.314 271.805 37.095 12.137 o
-48 2 27 3.679 -5.073 12.229 111.678 o
-48 2 28 12.338 15.989 6.794 361.838 o
-48 2 29 272.959 277.014 44.659 8.374 o
-48 2 30 1.775 17.121 4.892 697.990 o
-48 2 31 186.995 175.104 34.559 13.985 o
-48 2 33 495.789 543.882 98.422 1.724 o
-48 4 1 7.597 6.115 11.278 131.310 o
-48 4 2 357.887 348.215 49.959 6.692 o
-48 4 3 84.970 91.175 18.208 50.379 o
-48 4 4 515.967 528.392 72.107 3.212 o
-48 4 5 489.952 523.998 69.797 3.428 o
-48 4 6 414.302 411.082 57.115 5.120 o
-48 4 7 56.959 41.081 8.560 227.915 o
-48 4 8 88.997 116.947 23.371 30.577 o
-48 4 9 247.903 281.770 43.889 8.671 o
-48 4 10 323.283 322.760 55.666 5.390 o
-48 4 11 425.848 454.156 64.090 4.066 o
-48 4 12 1323.780 1365.140 156.805 0.679 o
-48 4 13 223.376 289.922 77.406 2.787 o
-48 4 14 281.528 254.322 37.684 11.761 o
-48 4 15 808.781 746.796 115.045 1.262 o
-48 4 16 1750.740 1802.040 178.139 0.526 o
-48 4 17 2795.780 2905.930 215.007 0.361 o
-48 4 20 1686.790 1805.930 208.530 0.384 o
-48 4 21 111.449 115.181 21.197 37.171 o
-48 4 22 56.368 65.721 12.410 108.442 o
-48 4 23 1.010 5.390 6.749 366.711 o
-48 4 24 4.248 -18.525 21.016 37.815 o
-48 4 25 82.031 88.367 14.041 84.718 o
-48 4 26 22.430 32.475 14.403 80.509 o
-48 4 27 466.797 513.807 81.075 2.541 o
-48 4 28 39.535 37.367 7.655 285.052 o
-48 4 29 221.498 221.756 43.074 9.002 o
-48 4 30 131.698 161.199 29.214 19.569 o
-48 4 31 633.120 687.869 109.066 1.404 o
-48 4 32 922.722 955.824 146.886 0.774 o
-48 4 33 44.591 37.956 8.787 216.318 o
-48 4 34 451.414 521.371 91.674 1.987 o
-48 4 35 246.492 244.629 46.879 7.600 o
-48 4 36 24.626 7.609 7.519 295.448 o
-48 4 37 30.929 10.236 4.620 782.522 o
-48 4 38 222.420 179.814 37.276 12.020 o
-48 6 1 102.037 79.626 16.351 62.472 o
-48 6 2 16.044 16.351 5.662 521.047 o
-48 6 3 23.056 21.107 14.449 80.005 o
-48 6 4 43.445 50.955 10.508 151.259 o
-48 6 5 213.984 184.480 32.702 15.618 o
-48 6 6 13.663 33.381 27.810 21.595 o
-48 6 7 626.052 667.940 106.983 1.459 o
-48 6 8 146.617 158.209 28.399 20.709 o
-48 6 9 17.568 21.424 5.662 521.047 o
-48 6 10 112.229 118.850 20.925 38.143 o
-48 6 11 48.804 48.917 15.853 66.460 o
-48 6 12 161.628 194.897 38.363 11.348 o
-48 6 13 2052.910 2114.560 250.336 0.267 o
-48 6 15 1088.010 1178.710 185.884 0.483 o
-48 6 21 343.941 370.227 70.386 3.371 o
-48 6 22 1.939 11.323 32.657 15.661 o
-48 6 23 1002.810 1162.230 187.242 0.476 o
-48 6 24 40.073 32.702 8.832 214.105 o
-48 6 25 154.142 157.666 29.758 18.861 o
-48 6 26 78.271 110.334 24.277 28.338 o
-48 6 27 0.722 -16.079 38.363 11.348 o
-48 6 28 24.317 39.632 18.117 50.883 o
-48 6 29 511.407 550.087 95.841 1.818 o
-48 6 30 138.019 174.107 34.378 14.132 o
-48 6 31 342.571 362.482 79.354 2.652 o
-48 6 32 130.467 155.673 38.182 11.456 o
-48 6 33 64.357 32.113 31.162 17.200 o
-48 6 34 4.405 4.303 4.439 847.705 o
-48 6 35 311.787 315.287 63.592 4.130 o
-48 6 36 98.858 127.184 34.196 14.283 o
-48 6 37 300.909 334.264 83.385 2.402 o
-48 6 38 47.225 46.924 13.724 88.677 o
-48 6 39 1.408 2.219 9.466 186.382 o
-48 6 40 111.651 106.847 31.388 16.952 o
-48 6 41 107.345 104.310 33.472 14.908 o
-48 8 1 31.894 62.641 15.083 73.419 o
-48 8 2 47.513 61.916 15.626 68.400 o
-48 8 3 20.001 30.075 24.005 28.983 o
-48 8 4 44.202 57.749 14.086 84.174 o
-48 8 5 469.286 512.222 98.739 1.713 o
-48 8 6 72.554 48.554 13.724 88.677 o
-48 8 7 303.895 315.921 62.324 4.300 o
-48 8 8 96.693 100.778 20.427 40.026 o
-48 8 9 374.654 354.646 68.076 3.604 o
-48 8 10 7.633 3.216 14.267 82.049 o
-48 8 11 247.217 312.116 58.881 4.817 o
-48 8 12 258.324 289.152 64.543 4.009 o
-48 8 13 0.928 -19.521 11.912 117.702 o
-48 8 14 756.601 775.466 132.347 0.954 o
-48 8 15 27.722 31.479 13.815 87.518 o
-48 8 16 349.722 349.392 74.870 2.980 o
-48 8 17 245.395 305.639 64.135 4.060 o
-48 8 18 884.750 970.998 160.701 0.647 o
-48 8 20 1200.890 1359.520 235.525 0.301 o
-48 8 21 1149.820 1336.150 230.181 0.315 o
-48 8 22 42.608 67.125 18.480 48.908 o
-48 8 23 8.259 -0.815 9.738 176.125 o
-48 8 24 0.448 -7.836 26.814 23.230 o
-48 8 25 66.526 83.838 21.197 37.171 o
-48 8 26 22.374 15.490 15.943 65.707 o
-48 8 28 189.986 211.746 45.022 8.240 o
-48 8 29 6.426 8.787 9.104 201.514 o
-48 8 30 4.447 45.837 14.449 80.005 o
-48 8 31 26.699 53.944 29.894 18.690 o
-48 8 32 1821.060 2111.800 337.163 0.147 o
-48 8 33 138.501 161.018 37.865 11.649 o
-48 8 34 164.025 200.513 47.286 7.470 o
-48 8 35 12.709 12.682 6.160 440.169 o
-48 8 36 4.816 3.035 12.818 101.654 o
-48 8 37 15.584 11.550 6.250 427.503 o
-48 8 38 3.129 18.480 12.365 109.237 o
-48 8 39 0.016 20.155 8.062 256.955 o
-48 8 40 316.322 353.242 89.907 2.066 o
-48 8 41 2.086 15.717 11.142 134.532 o
-48 8 42 101.130 67.578 20.654 39.153 o
-48 8 43 26.767 40.764 14.086 84.174 o
-48 8 44 4.781 12.320 7.156 326.124 o
-48 10 1 1.792 17.212 9.240 195.631 o
-48 10 2 24.414 35.012 13.316 94.189 o
-48 10 3 360.246 414.117 115.000 1.263 o
-48 10 4 48.769 60.512 18.978 46.373 o
-48 10 5 156.735 170.031 50.321 6.596 o
-48 10 6 114.150 102.272 26.361 24.035 o
-48 10 7 2.168 -1.268 21.786 35.189 o
-48 10 8 9.399 -1.948 31.479 16.855 o
-48 10 9 261.434 322.262 73.828 3.064 o
-48 10 10 15.335 7.111 11.459 127.191 o
-48 10 11 75.090 67.759 17.347 55.501 o
-48 10 12 111.217 129.222 26.315 24.118 o
-48 10 13 29.826 43.119 15.264 71.686 o
-48 10 14 45.770 32.838 10.735 144.944 o
-48 10 15 14.084 25.002 11.822 119.513 o
-48 10 16 63.397 77.950 20.518 39.673 o
-48 10 17 107.053 110.153 25.727 25.235 o
-48 10 18 247.487 308.674 69.389 3.469 o
-48 10 19 49.558 43.482 15.807 66.841 o
-48 10 20 21.438 -13.316 23.643 29.878 o
-48 10 21 49.749 44.886 22.782 32.178 o
-48 10 22 11.080 6.522 5.707 512.809 o
-48 10 23 19.453 12.365 18.797 47.272 o
-48 10 30 106.030 110.153 28.671 20.318 o
-48 10 31 5.837 0.000 30.890 17.504 o
-48 10 32 4.737 -5.435 25.093 26.526 o
-48 10 33 46.661 45.022 13.950 85.821 o
-48 10 34 4.193 33.200 18.299 49.881 o
-48 10 35 220.147 219.763 61.282 4.447 o
-48 10 36 147.527 160.655 43.572 8.797 o
-48 10 37 26.730 49.279 15.037 73.862 o
-48 10 38 0.087 -5.798 21.741 35.336 o
-48 10 39 79.438 112.826 39.994 10.442 o
-48 10 40 50.612 37.820 15.853 66.460 o
-48 10 41 12.149 9.059 19.114 45.716 o
-48 10 42 6.710 -7.020 12.637 104.590 o
-48 10 43 176.703 156.126 60.104 4.623 o
-48 12 1 109.172 116.630 35.918 12.946 o
-48 12 2 23.333 1.631 17.257 56.085 o
-48 12 3 16.391 26.361 21.378 36.544 o
-48 12 4 155.659 152.321 42.938 9.059 o
-48 12 5 32.293 35.736 12.818 101.654 o
-48 12 6 10.849 10.327 11.867 118.603 o
-48 12 7 0.416 -12.999 16.260 63.170 o
-48 12 8 49.840 61.418 22.194 33.908 o
-48 12 9 313.740 350.027 93.621 1.906 o
-48 12 10 32.460 14.132 8.968 207.667 o
-48 12 11 41.117 34.740 15.037 73.862 o
-48 12 12 333.067 425.440 128.814 1.007 o
-48 12 13 108.244 99.600 32.339 15.970 o
-48 12 14 8.286 11.822 14.313 81.531 o
-48 12 15 6.859 5.798 18.027 51.396 o
-48 12 16 19.606 32.430 32.611 15.705 o
-48 12 17 4.239 -5.118 19.748 42.828 o
-48 12 18 7.091 6.839 33.019 15.319 o
-48 12 20 105.073 118.351 40.855 10.007 o
-48 12 21 2.493 24.866 32.158 16.150 o
-48 12 22 225.219 238.560 76.047 2.888 o
-48 12 23 111.467 104.039 37.141 12.108 o
-48 12 24 152.318 160.474 52.586 6.040 o
-48 12 29 0.218 28.399 12.546 106.105 o
-48 12 30 0.109 56.617 23.009 31.548 o
-48 12 32 6.509 13.407 8.198 248.508 o
-48 12 35 3.034 -13.497 14.539 79.011 o
-48 12 36 2.433 1.268 6.522 392.620 o
-48 12 37 0.161 3.805 12.229 111.678 o
-48 12 38 1.878 -9.783 20.790 38.643 o
-48 12 39 3.963 7.111 12.003 115.932 o
-48 14 5 10.942 1.948 6.432 403.757 o
-48 14 6 9.084 28.535 15.400 70.427 o
-48 14 7 141.483 169.352 68.438 3.566 o
-48 14 8 2.584 18.344 33.879 14.551 o
-48 14 9 356.258 332.996 125.915 1.053 o
-48 14 10 8.132 35.465 16.623 60.446 o
-48 14 11 14.011 11.595 16.940 58.204 o
-48 14 12 153.524 132.573 52.586 6.040 o
-48 14 13 122.554 117.128 43.708 8.743 o
-48 14 14 16.553 12.682 19.476 44.031 o
-48 14 16 90.630 108.840 44.976 8.257 o
-48 14 18 34.452 10.735 10.735 144.944 o
-48 14 19 148.114 133.978 52.676 6.019 o
-48 14 20 112.425 126.414 52.676 6.019 o
-48 14 21 132.099 114.501 47.060 7.542 o
-48 14 26 8.984 14.947 9.602 181.145 o
-48 14 27 14.669 1.902 14.494 79.505 o
-48 14 28 43.097 46.199 19.748 42.828 o
-47 1 5 138.048 152.231 25.138 26.431 o
-47 1 18 4.807 7.338 14.720 77.078 o
-47 1 21 867.026 874.342 119.710 1.165 o
-47 1 22 3.369 15.083 9.466 186.382 o
-47 1 24 470.787 456.421 71.111 3.303 o
-47 1 28 936.359 933.359 138.235 0.874 o
-47 1 29 16.172 6.024 9.330 191.850 o
-47 1 30 417.732 404.877 70.657 3.345 o
-47 1 31 1323.210 1380.720 192.044 0.453 o
-47 1 32 219.563 222.254 42.802 9.117 o
-47 3 1 135.443 112.463 16.985 57.894 o
-47 3 2 38.758 29.984 5.888 481.737 o
-47 3 3 1168.050 1205.480 131.758 0.962 o
-47 3 4 133.497 146.116 20.925 38.143 o
-47 3 5 215.738 200.468 26.723 23.388 o
-47 3 6 41.208 46.199 7.790 275.195 o
-47 3 7 404.246 407.458 57.296 5.088 o
-47 3 9 1781.820 1796.690 171.752 0.566 o
-47 3 10 216.134 237.156 51.951 6.188 o
-47 3 11 169.692 164.822 28.671 20.318 o
-47 3 15 925.906 927.471 128.678 1.009 o
-47 3 18 1019.490 1024.310 139.186 0.862 o
-47 3 20 22.675 32.385 8.742 218.566 o
-47 3 21 73.209 59.878 11.323 130.262 o
-47 3 22 1684.640 1737.860 197.615 0.428 o
-47 3 23 781.358 771.571 90.768 2.027 o
-47 3 24 3.293 -5.163 23.054 31.424 o
-47 3 25 153.808 154.903 21.877 34.898 o
-47 3 26 27.308 33.019 6.386 409.505 o
-47 3 27 593.374 607.066 77.225 2.801 o
-47 3 28 226.140 227.010 30.754 17.659 o
-47 3 29 239.656 243.225 39.043 10.957 o
-47 3 30 924.323 1009.950 138.869 0.866 o
-47 3 31 26.194 23.552 15.173 72.545 o
-47 3 32 72.356 75.323 18.027 51.396 o
-47 3 33 514.168 535.095 86.329 2.241 o
-47 3 34 42.866 57.024 11.097 135.633 o
-47 3 35 257.886 298.890 65.268 3.921 o
-47 3 36 339.710 302.016 62.324 4.300 o
-47 5 1 430.858 467.155 77.089 2.810 o
-47 5 2 127.863 149.196 25.908 24.883 o
-47 5 3 76.136 78.403 14.449 80.005 o
-47 5 4 481.781 473.904 73.964 3.053 o
-47 5 5 1957.860 1995.850 204.182 0.401 o
-47 5 6 7.449 14.720 28.806 20.127 o
-47 5 7 337.136 372.945 57.794 5.000 o
-47 5 8 245.298 227.463 35.510 13.245 o
-47 5 9 124.257 128.678 23.417 30.459 o
-47 5 10 241.046 255.907 40.266 10.301 o
-47 5 11 0.886 -8.289 7.338 310.218 o
-47 5 12 379.843 384.812 68.619 3.547 o
-47 5 13 48.606 75.459 22.465 33.093 o
-47 5 14 1120.990 1149.090 164.686 0.616 o
-47 5 21 187.871 197.252 36.370 12.626 o
-47 5 22 66.630 69.299 12.048 115.062 o
-47 5 23 178.717 188.284 30.709 17.711 o
-47 5 24 72.758 73.194 12.909 100.232 o
-47 5 25 421.810 492.429 73.466 3.095 o
-47 5 26 862.989 910.667 149.649 0.746 o
-47 5 27 7.888 1.540 3.623 1272.090 o
-47 5 28 2.709 3.216 15.898 66.082 o
-47 5 29 37.722 44.931 12.863 100.939 o
-47 5 30 29.313 38.907 10.327 156.613 o
-47 5 31 12.138 6.432 13.090 97.477 o
-47 5 34 267.537 257.628 49.687 6.765 o
-47 5 35 8.443 18.117 13.769 88.095 o
-47 5 36 487.063 538.356 99.826 1.676 o
-47 5 37 154.116 180.901 38.318 11.375 o
-47 5 38 67.380 67.668 16.124 64.239 o
-47 5 39 193.681 173.473 37.956 11.593 o
-47 5 40 1.536 16.623 10.735 144.944 o
-47 5 41 13.349 7.202 7.790 275.195 o
-47 7 1 141.268 145.709 28.489 20.578 o
-47 7 2 79.103 84.291 17.302 55.792 o
-47 7 3 58.846 64.271 15.626 68.400 o
-47 7 4 97.959 88.548 17.302 55.792 o
-47 7 5 269.665 276.108 50.004 6.680 o
-47 7 6 182.270 171.888 32.475 15.836 o
-47 7 7 69.566 72.605 13.543 91.066 o
-47 7 8 122.832 152.231 28.082 21.179 o
-47 7 9 1290.450 1341.040 182.215 0.503 o
-47 7 11 1544.530 1673.320 207.081 0.389 o
-47 7 13 1.709 0.996 11.052 136.747 o
-47 7 15 420.742 458.912 74.825 2.983 o
-47 7 16 5.695 50.819 57.251 5.096 o
-47 7 20 686.000 678.403 125.327 1.063 o
-47 7 21 214.754 230.633 51.680 6.254 o
-47 7 23 230.933 220.488 45.656 8.013 o
-47 7 24 71.443 84.517 19.838 42.437 o
-47 7 25 63.158 70.341 16.668 60.118 o
-47 7 26 281.769 278.191 59.380 4.737 o
-47 7 27 37.355 53.808 13.044 98.155 o
-47 7 28 377.518 425.530 78.629 2.701 o
-47 7 29 130.091 142.357 28.852 20.064 o
-47 7 31 148.470 150.011 36.552 12.501 o
-47 7 32 391.993 464.392 107.119 1.456 o
-47 7 33 13.542 7.881 18.706 47.731 o
-47 7 34 91.615 100.642 22.918 31.798 o
-47 7 35 329.297 330.641 70.612 3.350 o
-47 7 36 6.953 -5.163 13.633 89.859 o
-47 7 37 47.589 66.174 19.023 46.153 o
-47 7 38 65.924 80.849 20.427 40.026 o
-47 7 39 219.135 241.911 57.251 5.096 o
-47 7 40 7.339 26.044 17.891 52.180 o
-47 7 41 26.375 16.804 21.107 37.491 o
-47 7 42 41.837 34.287 11.459 127.191 o
-47 7 43 13.274 3.578 12.093 114.202 o
-47 7 44 156.256 197.388 63.818 4.101 o
-47 9 1 86.507 87.733 21.333 36.699 o
-47 9 2 11.251 9.195 10.191 160.817 o
-47 9 3 0.035 8.062 17.936 51.917 o
-47 9 4 69.400 60.919 15.264 71.686 o
-47 9 5 95.240 82.388 18.842 47.045 o
-47 9 6 1.538 10.372 15.717 67.614 o
-47 9 7 407.308 433.185 87.190 2.197 o
-47 9 8 92.900 124.104 27.493 22.096 o
-47 9 9 516.174 575.225 128.497 1.012 o
-47 9 10 640.202 703.631 132.664 0.949 o
-47 9 11 126.430 127.546 26.315 24.118 o
-47 9 12 31.921 31.615 11.187 133.445 o
-47 9 13 1.479 2.989 16.577 60.776 o
-47 9 14 615.717 621.832 118.533 1.189 o
-47 9 15 68.637 87.824 18.299 49.881 o
-47 9 16 55.567 133.343 58.428 4.892 o
-47 9 17 791.784 919.001 163.509 0.625 o
-47 9 18 23.358 27.131 16.713 59.792 o
-47 9 19 0.223 0.317 7.655 285.052 o
-47 9 20 293.669 323.258 63.320 4.166 o
-47 9 21 910.876 1198.820 200.468 0.416 o
-47 9 22 1251.080 1663.710 276.787 0.218 o
-47 9 23 2155.300 2449.280 332.906 0.151 o
-47 9 24 297.729 441.293 110.199 1.375 o
-47 9 25 1005.860 1188.220 243.316 0.282 o
-47 9 26 15.155 38.816 21.107 37.491 o
-47 9 31 147.172 207.760 47.196 7.498 o
-47 9 32 265.620 253.914 60.557 4.554 o
-47 9 33 132.699 138.190 34.015 14.435 o
-47 9 34 0.659 14.494 16.124 64.239 o
-47 9 35 329.186 344.093 84.291 2.351 o
-47 9 36 8.754 8.198 7.247 318.022 o
-47 9 37 538.515 557.198 136.559 0.896 o
-47 9 38 19.419 10.870 21.469 36.236 o
-47 9 39 34.872 0.634 8.470 232.816 o
-47 9 40 41.853 53.084 15.717 67.614 o
-47 9 41 412.898 407.277 109.610 1.390 o
-47 9 42 479.107 516.796 140.364 0.848 o
-47 9 43 72.532 84.110 26.361 24.035 o
-47 9 44 56.420 79.943 24.413 28.023 o
-47 11 1 28.682 29.169 13.044 98.155 o
-47 11 2 144.559 166.000 48.645 7.058 o
-47 11 3 21.870 10.282 8.379 237.878 o
-47 11 4 3.100 6.250 13.090 97.477 o
-47 11 6 64.906 68.710 25.093 26.526 o
-47 11 7 0.554 -12.003 18.163 50.630 o
-47 11 8 1.782 15.807 9.512 184.611 o
-47 11 9 56.425 53.038 15.490 69.606 o
-47 11 10 0.030 -10.418 34.015 14.435 o
-47 11 11 36.539 47.105 14.132 83.635 o
-47 11 12 40.530 46.652 13.905 86.381 o
-47 11 13 4.314 4.801 13.860 86.947 o
-47 11 14 175.923 184.480 53.220 5.897 o
-47 11 15 79.932 79.897 23.054 31.424 o
-47 11 16 0.169 13.996 8.832 214.105 o
-47 11 17 0.797 -12.546 14.086 84.174 o
-47 11 18 7.657 -8.742 24.232 28.444 o
-47 11 19 25.741 19.431 13.452 92.296 o
-47 11 20 14.114 31.388 23.598 29.993 o
-47 11 21 351.812 419.280 116.947 1.221 o
-47 11 22 31.567 50.910 19.748 42.828 o
-47 11 23 50.419 59.787 19.521 43.827 o
-47 11 24 5.329 8.107 48.871 6.993 o
-47 11 30 79.290 125.191 41.579 9.661 o
-47 11 31 54.466 45.022 25.817 25.058 o
-47 11 32 35.488 44.886 24.096 28.766 o
-47 11 33 45.186 57.704 19.023 46.153 o
-47 11 34 12.316 -21.016 21.424 36.389 o
-47 11 35 6.609 0.136 7.609 288.455 o
-47 11 36 1.058 -0.226 45.746 7.981 o
-47 11 37 123.278 135.246 50.140 6.644 o
-47 11 39 54.265 75.594 31.298 17.051 o
-47 11 40 3.636 -9.965 14.177 83.101 o
-47 11 41 113.193 135.291 50.593 6.525 o
-47 11 42 14.931 1.178 22.737 32.306 o
-47 11 43 26.396 0.226 6.160 440.169 o
-47 13 1 63.433 55.258 18.208 50.379 o
-47 13 2 33.190 27.584 15.536 69.200 o
-47 13 3 110.587 122.201 40.990 9.940 o
-47 13 4 31.875 31.524 12.999 98.840 o
-47 13 5 8.851 42.168 14.675 77.555 o
-47 13 6 0.095 8.787 9.829 172.893 o
-47 13 7 16.868 18.978 8.470 232.816 o
-47 13 8 7.647 -14.403 17.483 54.642 o
-47 13 9 0.132 14.041 17.121 56.979 o
-47 13 10 12.058 -17.030 53.537 5.827 o
-47 13 11 1.032 5.662 14.358 81.017 o
-47 13 14 19.769 20.608 13.588 90.460 o
-47 13 15 42.331 49.098 21.152 37.330 o
-47 13 16 0.514 21.197 11.323 130.262 o
-47 13 18 4.128 12.501 20.473 39.849 o
-47 13 19 32.466 23.462 15.354 70.843 o
-47 13 20 0.284 14.947 22.556 32.828 o
-47 13 21 6.126 -14.494 31.071 17.300 o
-47 13 22 41.781 25.727 24.141 28.658 o
-47 13 23 1.084 -3.080 20.699 38.982 o
-47 13 24 21.865 6.975 15.807 66.841 o
-47 13 25 56.674 58.021 22.058 34.327 o
-47 13 29 15.980 20.382 10.372 155.248 o
-47 13 31 15.560 52.314 45.474 8.077 o
-47 13 32 129.176 162.512 67.713 3.643 o
-47 13 33 7.610 3.080 6.885 352.379 o
-47 13 34 15.597 20.835 20.971 37.978 o
-47 13 35 4.255 4.756 7.926 265.840 o
-46 2 1 738.804 807.217 94.029 1.889 o
-46 2 2 145.334 116.902 15.807 66.841 o
-46 2 3 847.925 777.595 88.503 2.132 o
-46 2 4 201.030 209.300 35.782 13.045 o
-46 2 5 1382.080 1360.110 165.773 0.608 o
-46 2 6 403.853 380.464 59.697 4.687 o
-46 2 7 1073.890 1087.580 141.587 0.833 o
-46 2 8 4.908 7.790 11.867 118.603 o
-46 2 10 476.059 484.774 69.933 3.415 o
-46 2 15 103.522 102.318 16.170 63.879 o
-46 2 17 6.945 -13.452 8.968 207.667 o
-46 2 18 9.346 16.713 4.846 711.098 o
-46 2 20 1404.190 1513.110 169.578 0.581 o
-46 2 22 495.258 527.395 78.765 2.692 o
-46 2 23 406.277 378.380 51.816 6.221 o
-46 2 24 20.254 10.055 10.372 155.248 o
-46 2 25 464.367 448.313 61.282 4.447 o
-46 2 26 159.145 142.266 18.027 51.396 o
-46 2 27 5.506 -9.557 10.055 165.193 o
-46 2 28 1325.850 1427.870 142.447 0.823 o
-46 2 29 5391.390 5820.410 143.127 0.815 o
-46 2 30 695.434 784.933 108.704 1.413 o
-46 2 31 38.144 44.659 15.989 65.335 o
-46 2 32 140.691 101.548 20.020 41.673 o
-46 4 1 335.053 337.888 47.513 7.399 o
-46 4 2 1428.460 1420.940 150.283 0.740 o
-46 4 3 47.346 46.788 7.383 306.423 o
-46 4 4 607.454 584.012 72.560 3.172 o
-46 4 5 106.300 113.007 16.442 61.785 o
-46 4 6 348.536 332.407 42.983 9.040 o
-46 4 7 4.234 -0.906 15.762 67.226 o
-46 4 8 6.134 2.763 6.160 440.169 o
-46 4 9 16.688 20.608 9.013 205.585 o
-46 4 10 37.731 30.618 6.432 403.757 o
-46 4 11 227.185 217.634 31.252 17.100 o
-46 4 12 317.322 311.346 43.799 8.707 o
-46 4 14 1.194 -0.679 19.476 44.031 o
-46 4 15 200.935 187.514 27.312 22.390 o
-46 4 16 444.348 459.591 62.776 4.238 o
-46 4 17 1236.430 1265.130 141.677 0.832 o
-46 4 18 59.925 52.676 9.693 177.774 o
-46 4 19 102.190 71.065 11.097 135.633 o
-46 4 20 155.655 133.343 20.427 40.026 o
-46 4 21 65.347 71.654 12.727 103.106 o
-46 4 22 642.115 667.533 103.676 1.554 o
-46 4 23 18.303 19.023 8.243 245.784 o
-46 4 24 469.360 473.541 67.895 3.623 o
-46 4 25 1409.750 1419.540 163.011 0.629 o
-46 4 26 36.874 49.188 10.010 166.691 o
-46 4 27 138.671 137.103 22.012 34.469 o
-46 4 28 19.718 25.455 11.957 116.812 o
-46 4 29 15.057 -0.770 25.591 25.503 o
-46 4 30 1078.410 1062.900 144.576 0.799 o
-46 4 31 176.706 171.435 30.754 17.659 o
-46 4 32 2.460 -6.432 27.040 22.843 o
-46 4 33 152.917 154.360 34.287 14.207 o
-46 4 34 59.646 47.966 17.030 57.587 o
-46 4 35 0.032 -19.204 18.661 47.963 o
-46 4 36 9.785 18.933 11.369 129.226 o
-46 4 37 4.932 -0.408 23.326 30.696 o
-46 4 38 244.624 279.097 55.620 5.399 o
-46 4 39 3.969 18.208 12.320 110.042 o
-46 4 40 85.072 69.570 19.793 42.632 o
-46 6 1 331.836 303.918 61.282 4.447 o
-46 6 2 10.413 8.425 12.274 110.856 o
-46 6 3 294.800 277.784 48.237 7.178 o
-46 6 4 115.840 116.947 20.201 40.929 o
-46 6 5 34.538 32.657 13.724 88.677 o
-46 6 6 27.807 64.633 19.612 43.423 o
-46 6 7 1.029 2.718 17.483 54.642 o
-46 6 8 397.325 410.448 75.006 2.969 o
-46 6 9 250.786 264.377 49.596 6.790 o
-46 6 10 19.274 8.877 9.149 199.524 o
-46 6 12 299.291 283.672 45.067 8.223 o
-46 6 13 38.322 48.011 9.874 171.310 o
-46 6 14 8.283 -4.167 31.841 16.474 o
-46 6 15 1220.980 1306.620 182.215 0.503 o
-46 6 22 147.552 196.890 38.952 11.008 o
-46 6 23 22.307 6.930 8.968 207.667 o
-46 6 24 440.880 459.953 87.235 2.195 o
-46 6 25 101.269 103.993 35.419 13.313 o
-46 6 26 29.339 37.775 20.699 38.982 o
-46 6 27 627.370 667.804 106.802 1.464 o
-46 6 28 98.664 110.742 20.427 40.026 o
-46 6 29 83.827 87.054 21.061 37.652 o
-46 6 30 112.202 107.617 22.148 34.047 o
-46 6 31 112.748 106.032 23.552 30.109 o
-46 6 32 28.869 31.298 18.661 47.963 o
-46 6 33 52.307 42.530 11.731 121.366 o
-46 6 34 0.452 21.695 6.386 409.505 o
-46 6 35 17.511 12.093 15.807 66.841 o
-46 6 36 17.939 18.299 12.501 106.876 o
-46 6 37 30.527 46.652 11.776 120.434 o
-46 6 38 12.350 23.054 7.790 275.195 o
-46 6 39 1.683 12.999 13.497 91.678 o
-46 6 40 270.140 288.654 75.912 2.898 o
-46 6 41 87.517 94.889 26.180 24.369 o
-46 6 42 11.694 12.637 10.870 141.343 o
-46 6 43 36.289 29.214 11.459 127.191 o
-46 8 1 219.436 245.444 49.959 6.692 o
-46 8 2 296.785 323.666 64.633 3.998 o
-46 8 3 1.417 -1.540 22.601 32.696 o
-46 8 4 282.766 280.184 55.031 5.515 o
-46 8 5 11.709 -4.575 24.141 28.658 o
-46 8 6 9.690 -4.665 26.315 24.118 o
-46 8 7 248.343 233.985 44.342 8.494 o
-46 8 8 25.145 27.493 13.361 93.552 o
-46 8 9 1.436 -14.856 11.414 128.202 o
-46 8 11 113.447 105.443 20.110 41.298 o
-46 8 12 124.182 126.006 28.761 20.191 o
-46 8 13 1.657 -1.676 27.448 22.169 o
-46 8 14 0.925 3.850 13.452 92.296 o
-46 8 15 176.707 203.503 38.726 11.137 o
-46 8 16 14.009 39.858 24.821 27.110 o
-46 8 17 26.782 29.259 8.062 256.955 o
-46 8 18 6.258 9.602 4.710 752.714 o
-46 8 19 113.782 117.763 24.232 28.444 o
-46 8 20 1074.270 1221.740 182.396 0.502 o
-46 8 21 19.609 26.950 29.441 19.270 o
-46 8 23 137.412 157.168 34.242 14.245 o
-46 8 24 35.387 66.445 40.855 10.007 o
-46 8 25 171.394 238.469 58.111 4.946 o
-46 8 26 473.826 512.720 108.432 1.421 o
-46 8 27 0.410 -11.278 24.187 28.550 o
-46 8 30 118.818 132.075 33.109 15.236 o
-46 8 31 129.209 131.079 36.914 12.257 o
-46 8 32 1133.100 1252.270 216.004 0.358 o
-46 8 33 230.048 281.996 61.916 4.357 o
-46 8 34 119.740 129.358 30.799 17.607 o
-46 8 35 26.101 20.201 9.285 193.727 o
-46 8 36 98.801 81.573 20.699 38.982 o
-46 8 37 2.669 5.526 11.686 122.309 o
-46 8 38 160.214 173.066 45.339 8.125 o
-46 8 39 0.395 11.097 14.449 80.005 o
-46 8 40 146.965 186.291 53.944 5.739 o
-46 8 41 1.651 4.393 16.849 58.832 o
-46 8 42 140.501 151.733 42.349 9.313 o
-46 8 43 25.906 33.608 11.595 124.227 o
-46 8 44 5.827 -11.052 24.821 27.110 o
-46 8 45 72.344 68.665 20.155 41.113 o
-46 10 3 186.373 215.596 58.972 4.803 o
-46 10 4 269.608 282.268 76.093 2.885 o
-46 10 5 119.934 156.035 42.621 9.194 o
-46 10 7 36.455 50.955 14.177 83.101 o
-46 10 8 0.072 0.996 9.376 190.001 o
-46 10 9 463.359 466.521 99.011 1.704 o
-46 10 10 1.597 -9.602 12.410 108.442 o
-46 10 11 407.688 436.084 94.029 1.889 o
-46 10 13 250.396 248.162 48.554 7.084 o
-46 10 14 252.713 333.268 61.554 4.408 o
-46 10 15 1596.130 1838.000 271.171 0.227 o
-46 10 16 48.311 83.747 33.970 14.473 o
-46 10 17 48.491 49.732 23.734 29.651 o
-46 10 18 80.449 81.302 19.204 45.286 o
-46 10 19 9.849 -2.763 11.278 131.310 o
-46 10 20 402.053 425.395 88.865 2.115 o
-46 10 21 35.300 39.269 20.925 38.143 o
-46 10 22 7.747 16.532 21.016 37.815 o
-46 10 23 633.920 721.115 149.287 0.749 o
-46 10 30 56.341 80.577 26.044 24.624 o
-46 10 31 14.915 11.686 6.341 415.376 o
-46 10 32 3.611 -11.052 15.264 71.686 o
-46 10 33 181.555 240.326 61.282 4.447 o
-46 10 34 156.792 180.222 46.516 7.719 o
-46 10 35 154.622 202.914 52.223 6.124 o
-46 10 36 15.008 33.426 11.867 118.603 o
-46 10 37 199.215 264.739 85.151 2.303 o
-46 10 38 12.377 28.761 25.591 25.503 o
-46 10 39 162.078 178.501 56.390 5.252 o
-46 10 40 2.793 3.714 15.581 68.799 o
-46 10 41 73.297 74.009 26.950 22.997 o
-46 10 42 58.781 90.360 36.280 12.689 o
-46 10 43 21.114 3.850 8.289 243.105 o
-46 10 44 33.163 51.498 21.650 35.632 o
-46 10 45 3.320 -15.173 14.313 81.531 o
-46 12 1 32.475 42.757 14.086 84.174 o
-46 12 2 1.548 6.432 14.041 84.718 o
-46 12 3 16.512 35.918 13.316 94.189 o
-46 12 4 199.907 223.387 61.101 4.474 o
-46 12 5 1.631 -12.048 14.902 75.215 o
-46 12 6 4.395 12.184 7.926 265.840 o
-46 12 7 81.192 99.645 30.301 18.191 o
-46 12 8 12.542 4.348 22.737 32.306 o
-46 12 9 1.286 13.407 7.881 268.905 o
-46 12 10 16.455 5.888 6.794 361.838 o
-46 12 11 56.361 74.870 21.016 37.815 o
-46 12 12 84.805 93.485 31.660 16.663 o
-46 12 13 28.974 28.897 27.221 22.540 o
-46 12 14 66.836 68.846 24.504 27.817 o
-46 12 15 35.326 45.293 20.473 39.849 o
-46 12 17 108.156 140.002 44.840 8.307 o
-46 12 18 80.190 90.451 30.618 17.816 o
-46 12 21 20.196 -2.944 16.442 61.785 o
-46 12 22 71.929 73.511 24.821 27.110 o
-46 12 23 31.439 48.781 33.925 14.512 o
-46 12 24 404.751 449.309 135.925 0.904 o
-46 12 25 57.037 65.358 31.615 16.710 o
-46 12 26 532.420 529.524 158.572 0.664 o
-46 12 30 52.960 82.615 29.939 18.634 o
-46 12 31 143.916 160.248 58.474 4.885 o
-46 12 32 43.859 68.438 30.573 17.869 o
-46 12 33 12.220 9.240 11.006 137.875 o
-46 12 34 41.671 52.857 30.075 18.465 o
-46 12 35 19.892 -3.986 43.029 9.021 o
-46 12 36 96.249 95.750 36.280 12.689 o
-46 12 37 27.787 13.905 8.877 211.926 o
-46 12 38 14.217 12.546 9.512 184.611 o
-46 12 39 1.964 24.685 11.776 120.434 o
-46 12 40 252.625 240.417 99.600 1.684 o
-46 14 1 62.308 59.153 25.002 26.719 o
-46 14 2 17.127 20.110 9.647 179.448 o
-46 14 3 4.549 4.031 7.745 278.423 o
-46 14 4 3.008 13.950 10.599 148.684 o
-46 14 5 58.630 39.179 16.487 61.446 o
-46 14 7 48.314 27.040 11.595 124.227 o
-46 14 8 0.018 -20.201 38.499 11.268 o
-46 14 9 19.528 54.126 22.103 34.187 o
-46 14 10 30.292 14.539 9.195 197.563 o
-46 14 11 58.298 79.399 33.155 15.194 o
-46 14 12 0.199 12.456 19.929 42.053 o
-46 14 14 1.021 -0.408 33.970 14.473 o
-46 14 15 88.407 77.270 30.029 18.521 o
-46 14 16 18.173 16.260 10.055 165.193 o
-46 14 17 13.879 23.552 13.950 85.821 o
-46 14 18 2.848 -4.348 50.638 6.513 o
-46 14 19 22.646 21.650 12.048 115.062 o
-46 14 20 48.889 75.413 28.489 20.578 o
-46 14 21 4.343 12.093 9.240 195.631 o
-46 14 23 3.171 1.902 17.800 52.712 o
-46 14 24 2.456 8.379 17.981 51.655 o
-46 14 28 17.152 12.863 8.923 209.780 o
-46 14 29 44.641 30.664 16.894 58.517 o
-46 14 30 0.417 0.544 18.751 47.500 o
-45 1 1 474.327 496.007 76.999 2.817 o
-45 1 3 560.425 578.033 85.287 2.296 o
-45 1 4 1069.630 1145.380 144.259 0.803 o
-45 1 5 1157.910 1181.380 146.614 0.777 o
-45 1 6 16.673 8.470 2.944 1926.950 o
-45 1 7 960.972 984.087 122.971 1.104 o
-45 1 16 372.966 361.078 52.314 6.103 o
-45 1 20 20.136 23.371 4.167 961.881 o
-45 1 21 380.385 394.822 57.568 5.040 o
-45 1 22 159.316 162.784 25.364 25.961 o
-45 1 23 544.701 611.595 74.915 2.976 o
-45 1 24 1.749 -10.508 29.803 18.804 o
-45 1 25 1.864 9.874 4.665 767.401 o
-45 1 26 1345.480 1364.320 167.585 0.595 o
-45 1 27 2438.450 2528.360 211.248 0.374 o
-45 1 28 1022.760 1034.320 142.855 0.818 o
-45 1 29 2502.360 2629.770 217.317 0.354 o
-45 1 30 935.423 924.436 138.416 0.872 o
-45 1 31 3764.220 4050.490 141.270 0.837 o
-45 1 32 284.420 314.109 57.205 5.104 o
-45 3 1 163.328 165.003 23.824 29.426 o
-45 3 2 55.183 54.080 7.700 281.708 o
-45 3 3 12.898 20.155 6.296 421.374 o
-45 3 4 1047.830 1042.520 111.240 1.350 o
-45 3 5 221.644 214.554 28.625 20.383 o
-45 3 6 566.636 538.265 63.999 4.078 o
-45 3 7 158.229 161.788 22.375 33.361 o
-45 3 8 111.638 99.283 14.086 84.174 o
-45 3 9 210.206 220.125 29.803 18.804 o
-45 3 10 1708.310 1774.000 161.154 0.643 o
-45 3 11 9.728 4.982 5.571 538.129 o
-45 3 12 192.813 207.262 28.444 20.643 o
-45 3 13 24.828 20.744 8.334 240.470 o
-45 3 14 304.320 310.531 47.331 7.455 o
-45 3 15 159.687 149.966 23.643 29.878 o
-45 3 18 482.044 631.660 87.326 2.190 o
-45 3 20 133.790 128.542 21.197 37.171 o
-45 3 21 31.221 121.295 22.873 31.924 o
-45 3 22 11.825 8.425 9.602 181.145 o
-45 3 23 1973.070 1974.610 156.851 0.679 o
-45 3 24 230.411 275.202 34.876 13.731 o
-45 3 25 138.454 157.983 21.197 37.171 o
-45 3 26 0.419 -1.223 13.271 94.834 o
-45 3 27 34.624 45.610 8.334 240.470 o
-45 3 28 348.587 361.078 47.467 7.413 o
-45 3 29 642.168 656.572 91.040 2.015 o
-45 3 30 42.185 209.572 34.332 14.170 o
-45 3 31 6.808 -2.944 24.957 26.816 o
-45 3 33 14.396 262.746 51.770 6.232 o
-45 3 34 2106.520 2233.100 222.888 0.336 o
-45 3 35 1754.430 1845.840 214.328 0.364 o
-45 3 36 69.235 112.826 24.957 26.816 o
-45 3 37 119.118 128.633 27.312 22.390 o
-45 5 1 1122.150 1084.550 145.120 0.793 o
-45 5 2 270.852 283.898 44.795 8.323 o
-45 5 3 155.145 148.607 24.096 28.766 o
-45 5 4 0.015 -0.770 15.354 70.843 o
-45 5 5 507.732 537.722 77.995 2.746 o
-45 5 6 76.256 92.534 21.469 36.236 o
-45 5 7 12.261 18.344 8.017 259.867 o
-45 5 8 178.107 189.371 28.399 20.709 o
-45 5 9 448.619 450.396 63.411 4.154 o
-45 5 10 637.857 660.829 89.364 2.091 o
-45 5 11 1061.070 1101.670 132.755 0.948 o
-45 5 12 246.368 228.867 33.155 15.194 o
-45 5 14 1164.850 1189.270 159.251 0.659 o
-45 5 15 421.317 442.017 72.515 3.176 o
-45 5 22 21.751 13.407 17.574 54.080 o
-45 5 24 324.520 366.513 54.443 5.635 o
-45 5 25 135.408 110.742 18.978 46.373 o
-45 5 26 394.518 408.002 63.818 4.101 o
-45 5 27 71.501 60.059 10.780 143.729 o
-45 5 28 2.745 -3.397 24.821 27.110 o
-45 5 29 475.641 554.888 87.416 2.186 o
-45 5 30 744.027 761.063 116.087 1.239 o
-45 5 31 118.267 98.830 20.291 40.564 o
-45 5 32 158.105 169.125 31.479 16.855 o
-45 5 33 251.710 245.626 39.994 10.442 o
-45 5 34 40.440 28.580 8.425 235.327 o
-45 5 35 692.924 765.593 111.648 1.340 o
-45 5 36 1182.000 1222.420 187.922 0.473 o
-45 5 37 40.609 54.714 12.184 112.510 o
-45 5 38 1034.660 1113.400 185.204 0.487 o
-45 5 39 3.634 15.989 12.456 107.654 o
-45 5 40 170.552 205.858 44.342 8.494 o
-45 5 41 233.966 235.752 51.272 6.353 o
-45 5 43 244.614 233.668 66.491 3.778 o
-45 5 44 117.874 134.249 37.865 11.649 o
-45 7 1 255.193 312.478 58.202 4.931 o
-45 7 2 131.237 145.935 27.312 22.390 o
-45 7 3 166.396 157.575 29.078 19.753 o
-45 7 4 20.926 35.646 11.731 121.366 o
-45 7 5 696.198 714.547 111.874 1.334 o
-45 7 6 100.914 125.734 23.598 29.993 o
-45 7 7 189.533 185.748 33.019 15.319 o
-45 7 8 3.648 21.514 12.863 100.939 o
-45 7 9 121.563 117.083 19.703 43.025 o
-45 7 10 56.564 81.800 15.128 72.980 o
-45 7 12 560.767 524.904 94.572 1.867 o
-45 7 13 88.320 121.341 21.197 37.171 o
-45 7 14 109.849 119.167 24.277 28.338 o
-45 7 15 417.918 453.975 71.609 3.257 o
-45 7 16 1272.660 1421.620 176.010 0.539 o
-45 7 17 2.622 1.042 5.662 521.047 o
-45 7 18 27.354 15.173 13.996 85.267 o
-45 7 19 125.694 124.828 24.413 28.023 o
-45 7 20 271.752 292.142 58.021 4.961 o
-45 7 21 0.109 15.853 9.919 169.750 o
-45 7 22 108.403 114.230 24.730 27.309 o
-45 7 23 27.041 34.831 12.093 114.202 o
-45 7 25 424.396 518.925 100.868 1.642 o
-45 7 26 532.428 666.853 124.874 1.071 o
-45 7 27 7.956 -4.439 8.198 248.508 o
-45 7 28 14.210 33.925 27.267 22.465 o
-45 7 29 201.273 188.012 35.736 13.078 o
-45 7 30 11.761 3.035 4.801 724.578 o
-45 7 31 60.272 78.674 24.775 27.210 o
-45 7 32 645.369 673.149 145.844 0.785 o
-45 7 33 79.170 63.229 15.989 65.335 o
-45 7 34 1.328 13.135 19.521 43.827 o
-45 7 35 281.945 337.933 70.522 3.358 o
-45 7 36 188.537 179.226 39.949 10.466 o
-45 7 37 343.227 406.371 86.238 2.246 o
-45 7 38 373.608 408.093 88.730 2.121 o
-45 7 39 63.993 84.381 21.016 37.815 o
-45 7 40 270.901 307.632 71.427 3.274 o
-45 7 42 101.813 91.583 24.730 27.309 o
-45 7 43 22.515 -3.805 25.908 24.883 o
-45 7 44 35.379 20.699 16.487 61.446 o
-45 7 45 12.750 28.444 12.320 110.042 o
-45 9 1 208.739 232.128 51.498 6.298 o
-45 9 2 434.113 505.473 100.053 1.668 o
-45 9 3 105.537 132.573 28.127 21.111 o
-45 9 4 0.020 1.449 15.536 69.200 o
-45 9 5 1.461 2.355 18.751 47.500 o
-45 9 6 24.850 4.620 5.480 556.066 o
-45 9 7 814.167 954.330 189.281 0.466 o
-45 9 8 24.045 32.566 8.606 225.522 o
-45 9 9 25.595 14.222 9.557 182.866 o
-45 9 10 28.777 39.450 9.557 182.866 o
-45 9 11 5.321 23.100 20.155 41.113 o
-45 9 12 443.075 536.273 100.461 1.655 o
-45 9 13 0.001 -1.902 15.989 65.335 o
-45 9 14 0.740 17.529 21.831 35.043 o
-45 9 15 292.232 309.716 53.129 5.917 o
-45 9 16 4.029 21.514 25.183 26.336 o
-45 9 17 488.167 594.203 105.760 1.493 o
-45 9 18 1117.490 1210.640 192.723 0.450 o
-45 9 19 119.892 139.005 28.535 20.512 o
-45 9 20 697.924 758.980 134.340 0.925 o
-45 9 21 49.752 74.190 16.079 64.601 o
-45 9 22 0.001 -17.076 22.148 34.047 o
-45 9 23 18.977 88.322 67.668 3.647 o
-45 9 24 667.348 792.768 144.848 0.796 o
-45 9 25 20.611 -20.971 19.340 44.652 o
-45 9 31 587.799 604.801 127.954 1.020 o
-45 9 32 6.926 5.571 7.202 322.035 o
-45 9 33 73.733 89.771 26.225 24.285 o
-45 9 34 15.742 -0.498 25.772 25.146 o
-45 9 35 310.917 329.056 77.769 2.762 o
-45 9 36 2.261 2.989 15.671 68.006 o
-45 9 37 365.967 354.375 89.183 2.100 o
-45 9 38 5.679 -0.725 20.427 40.026 o
-45 9 39 0.887 -3.669 13.588 90.460 o
-45 9 40 37.745 51.408 15.762 67.226 o
-45 9 41 31.215 44.070 14.720 77.078 o
-45 9 42 19.596 37.141 14.947 74.760 o
-45 9 43 0.886 -4.575 17.257 56.085 o
-45 9 44 3.093 15.943 12.546 106.105 o
-45 9 45 10.770 17.438 10.055 165.193 o
-45 11 1 274.354 354.103 104.356 1.534 o
-45 11 2 901.959 992.965 246.622 0.275 o
-45 11 3 60.383 58.700 23.462 30.341 o
-45 11 4 63.120 68.665 32.339 15.970 o
-45 11 5 22.860 21.831 9.738 176.125 o
-45 11 6 1.162 -1.449 12.546 106.105 o
-45 11 7 139.436 168.310 46.607 7.689 o
-45 11 8 18.440 13.905 18.117 50.883 o
-45 11 9 2.697 4.529 20.020 41.673 o
-45 11 10 194.069 197.886 48.554 7.084 o
-45 11 11 0.259 4.529 16.985 57.894 o
-45 11 12 12.864 40.447 16.215 63.523 o
-45 11 14 689.899 682.661 172.930 0.559 o
-45 11 15 147.730 161.018 48.690 7.045 o
-45 11 16 43.893 26.497 27.720 21.737 o
-45 11 18 12.786 39.269 12.909 100.232 o
-45 11 19 129.925 222.934 114.501 1.274 o
-45 11 20 1034.920 1111.140 253.190 0.261 o
-45 11 23 327.194 335.487 90.904 2.021 o
-45 11 27 256.935 379.060 180.313 0.514 o
-45 11 31 51.039 80.939 34.061 14.397 o
-45 11 32 90.150 111.150 38.816 11.085 o
-45 11 33 84.346 97.969 31.343 17.001 o
-45 11 34 124.637 107.526 36.461 12.563 o
-45 11 35 44.557 44.025 16.351 62.472 o
-45 11 36 21.351 7.655 9.919 169.750 o
-45 11 37 48.576 44.297 17.302 55.792 o
-45 11 39 15.815 17.891 13.543 91.066 o
-45 11 40 77.682 59.153 24.141 28.658 o
-45 11 41 3.612 3.669 10.825 142.528 o
-45 11 43 63.987 49.460 21.741 35.336 o
-45 11 44 0.023 7.111 12.909 100.232 o
-45 13 1 4.248 2.989 12.456 107.654 o
-45 13 2 0.127 11.323 8.017 259.867 o
-45 13 3 25.432 14.041 7.473 299.040 o
-45 13 4 51.174 57.568 20.246 40.746 o
-45 13 5 57.862 80.079 26.180 24.369 o
-45 13 6 233.954 252.420 73.149 3.121 o
-45 13 7 273.485 312.478 88.775 2.119 o
-45 13 8 0.550 6.160 12.591 105.343 o
-45 13 9 11.335 -13.996 17.981 51.655 o
-45 13 11 36.076 16.623 27.584 21.951 o
-45 13 12 5.460 6.115 12.909 100.232 o
-45 13 13 45.207 33.517 14.086 84.174 o
-45 13 14 48.187 39.767 16.532 61.110 o
-45 13 16 58.127 76.500 24.504 27.817 o
-45 13 17 316.307 352.789 119.121 1.177 o
-45 13 18 121.073 157.394 52.586 6.040 o
-45 13 19 0.016 -2.582 13.769 88.095 o
-45 13 20 12.361 23.824 30.709 17.711 o
-45 13 22 0.680 1.902 23.417 30.459 o
-45 13 23 135.094 126.957 41.896 9.515 o
-45 13 24 124.819 158.979 56.526 5.227 o
-45 13 25 12.159 17.800 29.803 18.804 o
-45 13 26 24.503 15.490 10.599 148.684 o
-45 13 27 53.239 68.665 25.772 25.146 o
-45 13 30 5.656 37.050 34.604 13.948 o
-45 13 31 147.222 162.331 61.418 4.428 o
-45 13 32 25.518 45.973 20.382 40.204 o
-45 13 33 61.153 64.135 27.538 22.024 o
-45 13 34 11.651 0.815 6.613 381.937 o
-45 13 35 116.717 112.191 48.419 7.124 o
-45 13 36 7.088 5.526 7.020 338.870 o
-45 13 37 0.972 10.916 10.599 148.684 o
-45 15 14 20.358 3.578 14.267 82.049 o
-45 15 15 1.766 16.623 21.152 37.330 o
-44 2 1 1537.290 1497.850 135.518 0.909 o
-44 2 2 898.781 888.971 96.158 1.806 o
-44 2 3 332.895 341.783 41.579 9.661 o
-44 2 4 16.043 6.703 9.149 199.524 o
-44 2 5 61.294 73.058 10.463 152.571 o
-44 2 6 477.673 477.165 68.076 3.604 o
-44 2 7 106.663 127.954 19.521 43.827 o
-44 2 8 34.516 23.643 5.662 521.047 o
-44 2 9 10.347 13.996 8.968 207.667 o
-44 2 10 15.711 12.818 3.805 1153.820 o
-44 2 11 36.346 39.043 7.790 275.195 o
-44 2 14 1185.970 1196.290 137.375 0.885 o
-44 2 15 561.991 564.264 75.142 2.958 o
-44 2 17 125.455 128.180 19.521 43.827 o
-44 2 18 439.301 432.777 62.052 4.338 o
-44 2 20 1102.580 1125.040 134.249 0.927 o
-44 2 21 770.163 760.837 101.004 1.637 o
-44 2 22 161.293 157.938 24.549 27.714 o
-44 2 23 744.709 778.592 91.674 1.987 o
-44 2 24 435.928 421.499 54.578 5.607 o
-44 2 25 1091.930 1075.940 120.797 1.145 o
-44 2 26 409.061 406.054 47.603 7.370 o
-44 2 27 977.707 1004.110 104.356 1.534 o
-44 2 28 1843.710 1947.520 161.471 0.641 o
-44 2 29 127.319 119.529 16.442 61.785 o
-44 2 30 1178.880 1248.240 145.709 0.787 o
-44 2 31 75.994 86.148 25.908 24.883 o
-44 2 32 0.778 -9.013 7.473 299.040 o
-44 2 33 158.008 159.070 29.758 18.861 o
-44 4 1 31.498 45.203 10.010 166.691 o
-44 4 2 51.476 46.471 7.338 310.218 o
-44 4 3 237.554 248.434 32.566 15.748 o
-44 4 4 126.191 149.196 20.201 40.929 o
-44 4 5 67.108 67.578 9.013 205.585 o
-44 4 6 321.546 312.750 39.224 10.856 o
-44 4 7 174.962 167.540 21.424 36.389 o
-44 4 8 48.025 40.447 8.107 254.092 o
-44 4 9 34.115 37.639 6.794 361.838 o
-44 4 10 140.207 132.302 16.532 61.110 o
-44 4 11 36.453 41.307 6.341 415.376 o
-44 4 12 678.188 699.011 85.287 2.296 o
-44 4 13 21.331 21.786 8.334 240.470 o
-44 4 14 154.291 130.173 18.616 48.196 o
-44 4 15 533.761 532.921 77.950 2.749 o
-44 4 16 708.141 711.195 98.966 1.705 o
-44 4 17 1050.230 1024.400 132.981 0.944 o
-44 4 19 227.105 210.251 33.834 14.590 o
-44 4 20 1390.240 1349.290 142.357 0.824 o
-44 4 21 112.563 112.237 16.623 60.446 o
-44 4 22 363.245 328.603 45.746 7.981 o
-44 4 23 0.666 6.386 3.714 1210.790 o
-44 4 24 6.493 18.751 7.247 318.022 o
-44 4 25 1352.130 1396.350 127.048 1.035 o
-44 4 26 404.975 406.915 47.603 7.370 o
-44 4 27 1.040 -0.362 18.072 51.139 o
-44 4 28 138.098 139.956 22.103 34.187 o
-44 4 29 21.574 25.138 13.497 91.678 o
-44 4 30 190.906 192.723 31.569 16.758 o
-44 4 31 0.146 14.630 8.289 243.105 o
-44 4 33 16.362 23.145 14.539 79.011 o
-44 4 34 1.170 14.222 7.020 338.870 o
-44 4 35 72.184 75.730 14.675 77.555 o
-44 4 36 592.395 635.284 107.028 1.458 o
-44 4 37 493.326 517.657 90.722 2.029 o
-44 4 38 54.741 42.213 9.602 181.145 o
-44 4 39 7.971 -3.352 21.152 37.330 o
-44 4 40 113.835 157.077 33.109 15.236 o
-44 6 1 127.309 148.109 25.364 25.961 o
-44 6 2 11.775 -9.693 10.825 142.528 o
-44 6 3 6.399 5.480 8.062 256.955 o
-44 6 4 163.683 158.209 26.270 24.201 o
-44 6 5 49.104 52.314 9.693 177.774 o
-44 6 6 136.083 133.072 21.877 34.898 o
-44 6 7 108.598 99.419 16.532 61.110 o
-44 6 8 760.986 775.059 106.847 1.463 o
-44 6 9 249.766 238.786 37.095 12.137 o
-44 6 10 6.538 2.401 8.515 230.346 o
-44 6 11 244.920 279.143 42.304 9.333 o
-44 6 12 6.335 24.005 12.093 114.202 o
-44 6 13 5.056 20.518 7.156 326.124 o
-44 6 14 11.813 12.365 3.759 1181.790 o
-44 6 15 27.744 10.010 3.533 1338.160 o
-44 6 16 1295.840 1352.000 177.142 0.532 o
-44 6 21 1579.740 1670.010 207.489 0.388 o
-44 6 23 79.103 75.142 14.313 81.531 o
-44 6 24 52.873 59.968 11.957 116.812 o
-44 6 25 70.703 66.581 14.041 84.718 o
-44 6 26 48.314 33.970 12.320 110.042 o
-44 6 27 612.514 630.709 98.151 1.734 o
-44 6 28 3.947 -13.815 9.738 176.125 o
-44 6 29 3.392 -2.129 8.425 235.327 o
-44 6 30 14.533 16.804 7.111 330.292 o
-44 6 31 377.864 419.144 85.197 2.301 o
-44 6 32 74.793 65.449 22.194 33.908 o
-44 6 33 314.830 295.131 55.756 5.373 o
-44 6 34 35.503 35.465 8.153 251.277 o
-44 6 35 684.100 746.207 132.709 0.948 o
-44 6 36 0.204 -8.425 35.827 13.012 o
-44 6 37 10.411 13.271 12.274 110.856 o
-44 6 38 92.400 100.959 23.779 29.538 o
-44 6 39 79.222 100.461 23.326 30.696 o
-44 6 40 0.042 19.114 15.943 65.707 o
-44 6 41 459.036 470.371 120.163 1.157 o
-44 6 42 81.572 97.516 22.873 31.924 o
-44 6 43 51.206 51.091 12.184 112.510 o
-44 6 44 75.287 83.702 27.312 22.390 o
-44 6 45 3.818 -15.717 14.856 75.674 o
-44 6 47 1.397 3.805 6.250 427.503 o
-44 8 1 140.555 148.562 28.580 20.447 o
-44 8 2 1436.670 1551.660 212.108 0.371 o
-44 8 3 1186.540 1312.150 191.953 0.453 o
-44 8 4 301.488 301.699 55.983 5.329 o
-44 8 5 936.981 999.895 155.265 0.693 o
-44 8 6 98.609 114.728 22.058 34.327 o
-44 8 7 420.576 425.893 74.145 3.038 o
-44 8 8 2.577 -0.861 18.344 49.635 o
-44 8 9 13.188 3.805 4.167 961.881 o
-44 8 10 137.441 162.920 33.879 14.551 o
-44 8 11 11.190 20.427 14.267 82.049 o
-44 8 12 1012.990 1048.310 178.773 0.523 o
-44 8 13 9.736 18.117 11.731 121.366 o
-44 8 14 98.924 84.472 23.598 29.993 o
-44 8 15 0.276 -11.097 23.371 30.577 o
-44 8 16 88.119 84.381 16.260 63.170 o
-44 8 17 411.939 470.054 79.716 2.628 o
-44 8 18 577.620 645.565 104.492 1.530 o
-44 8 19 134.171 141.315 25.817 25.058 o
-44 8 20 134.851 122.926 22.692 32.436 o
-44 8 21 264.102 247.256 45.701 7.997 o
-44 8 22 172.616 169.487 32.702 15.618 o
-44 8 23 44.364 53.401 21.695 35.483 o
-44 8 24 27.974 28.852 28.172 21.043 o
-44 8 25 15.829 30.799 26.678 23.468 o
-44 8 26 23.364 42.485 11.369 129.226 o
-44 8 27 23.204 134.748 151.506 0.728 o
-44 8 31 58.808 63.365 16.124 64.239 o
-44 8 32 0.821 1.948 16.623 60.446 o
-44 8 33 24.434 16.804 17.393 55.212 o
-44 8 34 56.772 80.984 19.340 44.652 o
-44 8 35 1.690 -9.149 13.407 92.921 o
-44 8 36 25.253 41.217 10.780 143.729 o
-44 8 37 112.865 116.223 28.354 20.775 o
-44 8 38 3.015 4.122 23.598 29.993 o
-44 8 39 606.438 677.950 150.555 0.737 o
-44 8 40 1.246 21.378 9.013 205.585 o
-44 8 41 50.285 61.735 22.465 33.093 o
-44 8 42 488.840 525.266 132.211 0.955 o
-44 8 43 16.160 22.058 27.538 22.024 o
-44 8 44 128.939 133.932 38.409 11.322 o
-44 8 45 5.558 7.609 6.749 366.711 o
-44 8 46 4.604 4.846 6.613 381.937 o
-44 8 47 26.427 47.830 19.567 43.624 o
-44 10 1 354.743 388.798 102.046 1.604 o
-44 10 2 2.966 27.267 12.637 104.590 o
-44 10 3 318.608 339.609 83.928 2.371 o
-44 10 4 0.056 -17.121 34.287 14.207 o
-44 10 5 2.675 2.853 7.156 326.124 o
-44 10 7 345.253 361.939 86.148 2.250 o
-44 10 8 16.372 19.521 11.233 132.371 o
-44 10 9 73.595 68.166 18.525 48.669 o
-44 10 10 40.647 61.146 37.865 11.649 o
-44 10 11 345.332 356.096 78.674 2.698 o
-44 10 12 4.454 -0.136 22.058 34.327 o
-44 10 13 204.856 228.686 43.482 8.834 o
-44 10 14 190.847 180.539 38.227 11.429 o
-44 10 15 14.964 12.320 9.965 168.210 o
-44 10 16 152.422 123.198 26.678 23.468 o
-44 10 17 516.923 563.222 110.606 1.365 o
-44 10 18 19.996 27.584 13.860 86.947 o
-44 10 19 85.865 84.427 19.612 43.423 o
-44 10 20 24.876 51.589 23.734 29.651 o
-44 10 21 354.007 406.779 84.200 2.356 o
-44 10 22 515.319 571.013 115.453 1.253 o
-44 10 23 2.742 20.020 9.330 191.850 o
-44 10 24 111.059 130.354 36.823 12.317 o
-44 10 25 541.805 616.170 144.078 0.805 o
-44 10 26 820.521 1042.380 231.358 0.312 o
-44 10 27 886.223 955.960 220.624 0.343 o
-44 10 29 246.792 262.475 68.710 3.538 o
-44 10 30 27.353 34.966 13.724 88.677 o
-44 10 31 6.452 21.107 16.849 58.832 o
-44 10 32 31.421 32.158 10.282 157.996 o
-44 10 33 79.955 83.159 23.779 29.538 o
-44 10 34 94.586 123.334 33.381 14.989 o
-44 10 35 152.014 136.695 36.370 12.626 o
-44 10 36 170.591 220.080 68.121 3.599 o
-44 10 39 91.363 93.757 32.294 16.015 o
-44 10 40 33.929 18.842 10.146 162.256 o
-44 10 41 7.134 25.500 13.679 89.265 o
-44 10 42 0.024 11.414 17.030 57.587 o
-44 10 43 7.919 5.571 22.601 32.696 o
-44 10 45 4.441 -3.850 13.905 86.381 o
-44 12 1 56.745 83.385 25.183 26.336 o
-44 12 2 24.513 17.800 9.149 199.524 o
-44 12 3 11.840 14.267 17.393 55.212 o
-44 12 4 3.149 38.816 16.306 62.819 o
-44 12 5 50.783 52.993 19.431 44.237 o
-44 12 6 1.902 15.354 10.961 139.016 o
-44 12 7 32.703 15.853 10.689 146.175 o
-44 12 8 10.858 23.779 10.055 165.193 o
-44 12 9 64.683 63.411 17.800 52.712 o
-44 12 10 53.813 67.532 27.085 22.766 o
-44 12 11 104.250 134.476 35.872 12.979 o
-44 12 12 113.284 135.110 36.416 12.595 o
-44 12 13 1.237 -9.195 30.211 18.300 o
-44 12 14 171.339 157.213 44.976 8.257 o
-44 12 15 45.589 103.540 33.698 14.708 o
-44 12 16 18.084 31.116 12.909 100.232 o
-44 12 18 1.503 1.314 36.144 12.785 o
-44 12 19 43.213 27.855 21.922 34.754 o
-44 12 22 427.039 420.594 127.682 1.024 o
-44 12 23 485.054 522.141 156.307 0.684 o
-44 12 24 55.224 67.260 29.395 19.329 o
-44 12 25 63.547 99.011 34.287 14.207 o
-44 12 26 111.385 148.381 48.917 6.980 o
-44 12 27 1.071 6.613 9.693 177.774 o
-44 12 28 82.868 128.361 47.286 7.470 o
-44 12 29 4.367 20.880 10.825 142.528 o
-44 12 32 44.181 26.089 17.710 53.253 o
-44 12 33 146.712 143.172 52.359 6.092 o
-44 12 34 74.430 91.583 32.294 16.015 o
-44 12 35 2.541 11.640 15.219 72.114 o
-44 12 36 57.265 58.202 20.608 39.325 o
-44 12 38 39.736 23.100 12.229 111.678 o
-44 12 39 29.421 23.734 11.369 129.226 o
-44 12 40 2.787 8.515 16.940 58.204 o
-44 12 41 4.752 -1.449 11.233 132.371 o
-44 14 1 24.359 48.283 16.577 60.776 o
-44 14 2 15.429 9.421 17.257 56.085 o
-44 14 3 6.214 17.710 13.180 96.141 o
-44 14 4 6.119 -6.250 25.364 25.961 o
-44 14 5 0.425 -0.453 34.015 14.435 o
-44 14 6 39.529 58.247 23.552 30.109 o
-44 14 8 59.092 52.223 20.020 41.673 o
-44 14 9 0.401 -6.658 18.797 47.272 o
-44 14 10 26.951 23.552 18.027 51.396 o
-44 14 11 12.376 -3.669 23.824 29.426 o
-44 14 12 0.147 18.027 11.323 130.262 o
-44 14 13 3.845 11.006 9.104 201.514 o
-44 14 14 56.661 32.838 14.494 79.505 o
-44 14 15 1.817 17.438 14.222 82.573 o
-44 14 17 50.095 41.443 19.159 45.501 o
-44 14 18 91.023 82.796 32.611 15.705 o
-44 14 19 79.249 57.613 21.741 35.336 o
-44 14 20 62.767 33.064 15.219 72.114 o
-44 14 21 6.166 -17.891 25.138 26.431 o
-44 14 22 7.892 17.030 17.393 55.212 o
-44 14 23 20.836 28.806 14.313 81.531 o
-44 14 24 11.676 27.946 13.769 88.095 o
-44 14 25 34.578 57.749 23.779 29.538 o
-44 14 26 25.009 18.434 12.139 113.352 o
-44 14 27 27.416 -0.453 11.822 119.513 o
-44 14 29 0.096 -10.010 19.295 44.862 o
-44 14 31 62.629 112.690 45.429 8.093 o
-44 14 32 13.459 31.252 15.309 71.263 o
-43 1 1 1674.660 1718.650 179.996 0.516 o
-43 1 2 105.648 121.839 19.114 45.716 o
-43 1 3 1.504 -6.568 15.853 66.460 o
-43 1 4 1618.850 1635.860 168.944 0.585 o
-43 1 5 24.629 29.803 9.330 191.850 o
-43 1 6 357.520 357.772 49.551 6.802 o
-43 1 7 268.089 275.338 38.545 11.242 o
-43 1 8 536.471 541.708 70.884 3.324 o
-43 1 14 6707.440 6842.870 178.274 0.526 o
-43 1 15 251.382 262.973 36.189 12.753 o
-43 1 20 3.659 3.080 15.128 72.980 o
-43 1 21 19.202 11.459 16.034 64.967 o
-43 1 22 59.017 60.512 9.647 179.448 o
-43 1 23 315.040 293.002 37.412 11.933 o
-43 1 24 1493.650 1574.210 146.116 0.782 o
-43 1 26 1076.940 1131.200 139.549 0.858 o
-43 1 27 820.274 830.588 114.094 1.283 o
-43 1 28 3880.830 3946.540 126.821 1.038 o
-43 1 29 496.460 547.279 83.113 2.418 o
-43 3 1 186.571 191.228 24.005 28.983 o
-43 3 2 1003.670 1018.420 103.858 1.548 o
-43 3 3 237.233 217.634 26.995 22.919 o
-43 3 4 464.635 462.490 52.314 6.103 o
-43 3 5 1335.670 1306.170 119.212 1.175 o
-43 3 6 403.988 395.818 44.886 8.290 o
-43 3 7 480.857 485.635 53.491 5.837 o
-43 3 8 2341.840 2359.960 167.042 0.599 o
-43 3 9 185.009 204.001 26.814 23.230 o
-43 3 10 0.032 -6.568 13.361 93.552 o
-43 3 11 445.367 449.808 54.035 5.720 o
-43 3 12 23.867 17.121 8.923 209.780 o
-43 3 13 91.034 84.110 10.372 155.248 o
-43 3 14 2.387 -10.870 21.107 37.491 o
-43 3 15 61.337 59.334 8.198 248.508 o
-43 3 18 67.805 71.156 11.052 136.747 o
-43 3 19 187.539 147.158 21.695 35.483 o
-43 3 20 25.152 24.730 9.874 171.310 o
-43 3 21 99.967 107.662 16.623 60.446 o
-43 3 22 339.074 340.787 50.547 6.537 o
-43 3 23 771.203 805.858 83.340 2.405 o
-43 3 24 367.906 372.900 56.888 5.161 o
-43 3 25 571.847 590.987 68.302 3.580 o
-43 3 26 508.488 539.896 63.864 4.095 o
-43 3 27 129.599 134.476 16.577 60.776 o
-43 3 28 128.781 129.539 19.793 42.632 o
-43 3 29 1.071 -10.327 9.195 197.563 o
-43 3 30 1274.030 1330.490 153.635 0.708 o
-43 3 31 329.614 302.333 45.973 7.903 o
-43 3 32 82.308 78.946 14.811 76.138 o
-43 3 33 473.602 508.598 76.817 2.830 o
-43 3 34 206.247 206.945 34.332 14.170 o
-43 3 35 0.023 0.861 10.282 157.996 o
-43 3 36 13.481 11.686 11.097 135.633 o
-43 3 37 33.883 41.081 8.243 245.784 o
-43 5 1 969.804 987.666 125.961 1.053 o
-43 5 2 16.941 18.299 5.028 660.771 o
-43 5 3 6.646 23.870 16.124 64.239 o
-43 5 4 1618.180 1671.460 170.801 0.573 o
-43 5 5 183.267 208.394 29.984 18.577 o
-43 5 6 704.920 749.604 95.207 1.843 o
-43 5 7 608.308 623.598 82.796 2.436 o
-43 5 8 920.791 947.989 113.731 1.291 o
-43 5 9 422.717 454.654 61.101 4.474 o
-43 5 10 43.733 48.192 7.700 281.708 o
-43 5 11 50.160 64.045 9.557 182.866 o
-43 5 12 1113.240 1080.470 124.285 1.081 o
-43 5 13 377.791 382.185 52.540 6.050 o
-43 5 14 189.591 202.189 28.444 20.643 o
-43 5 15 7.052 12.909 11.187 133.445 o
-43 5 16 209.476 193.312 30.392 18.082 o
-43 5 23 150.060 152.865 26.768 23.309 o
-43 5 25 370.618 371.133 54.261 5.673 o
-43 5 26 3.739 -0.498 9.421 188.179 o
-43 5 27 137.343 139.141 22.330 33.497 o
-43 5 28 2.154 1.314 13.724 88.677 o
-43 5 29 120.090 134.159 22.692 32.436 o
-43 5 30 362.537 403.609 56.888 5.161 o
-43 5 31 216.017 224.202 37.865 11.649 o
-43 5 32 38.403 45.248 8.742 218.566 o
-43 5 33 35.273 26.587 11.006 137.875 o
-43 5 34 528.685 567.163 84.110 2.361 o
-43 5 35 116.053 131.124 22.647 32.565 o
-43 5 36 677.711 671.518 103.269 1.566 o
-43 5 37 192.265 215.868 39.994 10.442 o
-43 5 38 0.570 -11.142 10.100 163.715 o
-43 5 39 105.627 114.411 22.330 33.497 o
-43 5 41 87.635 82.343 22.375 33.361 o
-43 5 42 39.082 28.625 11.776 120.434 o
-43 5 43 89.753 145.663 38.409 11.322 o
-43 5 44 0.017 -18.072 14.449 80.005 o
-43 7 1 1022.350 1093.790 155.265 0.693 o
-43 7 2 124.222 135.382 24.187 28.550 o
-43 7 3 55.075 65.539 14.041 84.718 o
-43 7 4 1212.360 1248.690 163.509 0.625 o
-43 7 5 173.342 183.800 32.566 15.748 o
-43 7 6 117.268 84.698 14.902 75.215 o
-43 7 7 369.667 375.255 58.655 4.855 o
-43 7 8 86.307 84.472 13.996 85.267 o
-43 7 9 114.668 130.445 21.197 37.171 o
-43 7 10 243.440 282.992 44.931 8.273 o
-43 7 11 177.708 181.581 28.761 20.191 o
-43 7 12 6.785 -10.100 29.712 18.919 o
-43 7 13 799.392 800.604 113.188 1.304 o
-43 7 14 212.817 206.764 38.816 11.085 o
-43 7 15 52.840 47.920 8.877 211.926 o
-43 7 16 654.017 701.231 99.600 1.684 o
-43 7 17 26.875 23.915 10.463 152.571 o
-43 7 18 14.546 22.012 6.477 398.130 o
-43 7 19 366.986 395.999 62.550 4.269 o
-43 7 20 961.216 1022.860 139.775 0.855 o
-43 7 21 0.552 19.386 17.347 55.501 o
-43 7 22 382.469 413.528 74.734 2.990 o
-43 7 23 65.374 98.332 28.354 20.775 o
-43 7 24 12.982 -1.359 25.591 25.503 o
-43 7 25 41.506 56.571 21.967 34.611 o
-43 7 26 106.560 116.268 27.538 22.024 o
-43 7 27 409.971 427.342 82.615 2.447 o
-43 7 28 27.954 17.076 5.979 467.250 o
-43 7 30 460.787 465.842 94.844 1.857 o
-43 7 31 313.438 340.107 73.284 3.110 o
-43 7 32 229.962 238.469 53.401 5.857 o
-43 7 33 28.096 46.969 10.780 143.729 o
-43 7 34 187.093 207.715 42.395 9.293 o
-43 7 35 79.851 86.510 19.114 45.716 o
-43 7 36 49.812 61.055 14.177 83.101 o
-43 7 37 1.150 8.334 10.055 165.193 o
-43 7 38 413.113 483.732 101.910 1.608 o
-43 7 39 286.923 276.153 63.637 4.124 o
-43 7 40 10.486 23.009 31.026 17.351 o
-43 7 41 239.838 237.292 55.801 5.364 o
-43 7 42 56.002 72.786 20.790 38.643 o
-43 7 43 61.701 46.516 16.940 58.204 o
-43 7 44 89.820 83.928 23.507 30.225 o
-43 7 45 29.009 32.747 15.536 69.200 o
-43 7 47 45.198 44.659 16.668 60.118 o
-43 7 48 14.076 15.173 8.425 235.327 o
-43 9 1 55.268 54.261 13.180 96.141 o
-43 9 2 3.613 -5.345 11.414 128.202 o
-43 9 3 0.861 -1.585 39.405 10.756 o
-43 9 4 240.628 256.496 51.136 6.387 o
-43 9 5 239.790 281.045 54.714 5.579 o
-43 9 6 284.906 296.082 56.888 5.161 o
-43 9 7 7.242 -7.655 10.644 147.422 o
-43 9 8 93.401 110.652 23.190 31.057 o
-43 9 10 179.934 236.748 45.746 7.981 o
-43 9 11 1547.740 1656.190 217.951 0.352 o
-43 9 12 4.339 37.684 20.744 38.812 o
-43 9 13 66.609 72.469 16.940 58.204 o
-43 9 14 12.046 6.115 7.020 338.870 o
-43 9 15 230.483 256.994 42.213 9.373 o
-43 9 16 26.897 47.830 11.957 116.812 o
-43 9 17 56.009 44.840 18.344 49.635 o
-43 9 18 0.604 9.647 10.599 148.684 o
-43 9 19 349.589 394.414 73.420 3.098 o
-43 9 20 863.764 901.201 149.468 0.748 o
-43 9 21 703.440 745.528 130.581 0.980 o
-43 9 22 192.763 238.967 46.969 7.571 o
-43 9 23 279.491 340.651 67.125 3.707 o
-43 9 24 31.664 31.298 30.935 17.452 o
-43 9 25 1866.520 2099.250 264.150 0.239 o
-43 9 26 272.633 326.293 74.689 2.994 o
-43 9 31 53.953 60.467 20.155 41.113 o
-43 9 32 59.486 46.245 12.139 113.352 o
-43 9 33 32.899 36.235 11.414 128.202 o
-43 9 34 111.087 130.535 30.618 17.816 o
-43 9 35 70.910 92.262 23.552 30.109 o
-43 9 36 27.804 27.267 15.717 67.614 o
-43 9 37 157.698 179.180 44.569 8.408 o
-43 9 38 190.762 215.188 63.954 4.083 o
-43 9 39 2.333 -19.567 25.183 26.336 o
-43 9 40 45.806 52.450 16.804 59.149 o
-43 9 41 232.228 217.045 58.836 4.825 o
-43 9 42 0.123 5.345 19.250 45.073 o
-43 9 43 154.286 150.917 43.029 9.021 o
-43 9 44 3.785 -8.832 15.717 67.614 o
-43 9 45 112.478 94.165 34.242 14.245 o
-43 11 1 64.969 81.302 23.462 30.341 o
-43 11 2 128.788 144.486 41.036 9.918 o
-43 11 3 28.342 33.653 17.257 56.085 o
-43 11 4 8.824 -5.843 17.710 53.253 o
-43 11 5 158.006 171.390 48.600 7.071 o
-43 11 6 8.056 -4.756 55.847 5.355 o
-43 11 8 3.071 -6.250 25.228 26.241 o
-43 11 9 452.080 516.615 114.411 1.276 o
-43 11 10 355.945 396.497 87.914 2.161 o
-43 11 12 211.803 250.517 56.798 5.177 o
-43 11 13 177.457 201.691 48.056 7.232 o
-43 11 14 421.381 495.780 121.794 1.126 o
-43 11 15 6.876 22.964 12.909 100.232 o
-43 11 16 333.525 367.193 93.440 1.913 o
-43 11 18 15.468 14.222 31.615 16.710 o
-43 11 19 12.605 4.122 11.278 131.310 o
-43 11 20 167.871 194.354 52.450 6.071 o
-43 11 21 307.723 289.786 78.720 2.695 o
-43 11 22 0.347 25.545 31.841 16.474 o
-43 11 25 1045.090 1222.870 259.304 0.248 o
-43 11 26 476.962 551.808 147.294 0.770 o
-43 11 27 87.844 89.318 30.845 17.555 o
-43 11 29 305.363 306.681 83.747 2.381 o
-43 11 32 88.452 94.935 31.569 16.758 o
-43 11 33 70.190 43.527 38.635 11.189 o
-43 11 35 287.843 291.508 86.601 2.227 o
-43 11 36 9.710 2.310 10.191 160.817 o
-43 11 37 14.840 -7.836 16.849 58.832 o
-43 11 38 3.496 22.511 27.085 22.766 o
-43 11 39 167.179 172.477 62.188 4.319 o
-43 11 40 3.191 17.891 10.553 149.963 o
-43 11 42 13.520 19.703 14.811 76.138 o
-43 11 43 20.384 25.863 12.229 111.678 o
-43 11 44 4.136 2.989 29.169 19.630 o
-43 11 45 11.041 11.731 7.700 281.708 o
-43 13 1 37.300 25.410 11.233 132.371 o
-43 13 2 3.608 -10.010 17.619 53.802 o
-43 13 3 1.786 -9.059 15.264 71.686 o
-43 13 4 46.439 59.832 20.110 41.298 o
-43 13 5 37.351 48.962 15.943 65.707 o
-43 13 6 7.514 1.993 16.759 59.469 o
-43 13 7 89.190 76.636 23.054 31.424 o
-43 13 8 6.769 -17.755 17.891 52.180 o
-43 13 9 85.451 87.280 25.636 25.413 o
-43 13 10 25.175 28.942 15.671 68.006 o
-43 13 11 265.533 307.723 97.064 1.773 o
-43 13 12 33.387 74.734 26.270 24.201 o
-43 13 14 63.512 86.873 30.573 17.869 o
-43 13 15 9.507 17.891 10.100 163.715 o
-43 13 16 89.586 96.973 35.419 13.313 o
-43 13 17 0.225 25.410 16.849 58.832 o
-43 13 18 151.505 196.935 63.411 4.154 o
-43 13 19 153.924 181.445 58.066 4.954 o
-43 13 20 152.541 159.387 51.498 6.298 o
-43 13 21 13.655 49.370 37.095 12.137 o
-43 13 23 9.457 31.660 12.999 98.840 o
-43 13 24 0.411 -17.166 40.311 10.278 o
-43 13 26 88.896 92.081 33.381 14.989 o
-43 13 27 179.261 142.493 47.060 7.542 o
-43 13 28 93.673 112.463 44.116 8.582 o
-43 13 30 168.205 185.385 68.484 3.561 o
-43 13 31 43.635 27.538 13.271 94.834 o
-43 13 32 35.543 36.008 17.030 57.587 o
-43 13 34 8.187 7.519 13.497 91.678 o
-43 13 35 0.048 9.512 7.836 272.022 o
-43 13 36 23.894 35.646 16.532 61.110 o
-43 13 37 0.944 -3.171 25.772 25.146 o
-43 13 38 0.826 20.110 10.825 142.528 o
-43 15 8 0.063 6.749 7.700 281.708 o
-43 15 9 141.033 126.006 49.143 6.916 o
-43 15 10 3.109 22.601 13.769 88.095 o
-43 15 11 16.038 10.282 8.153 251.277 o
-43 15 12 29.261 27.221 13.226 95.484 o
-43 15 13 8.367 0.136 16.668 60.118 o
-43 15 14 22.921 37.865 19.929 42.053 o
-43 15 16 40.824 56.934 24.866 27.012 o
-43 15 17 135.782 126.685 49.641 6.778 o
-43 15 18 5.878 18.389 24.005 28.983 o
-43 15 19 12.810 4.393 9.919 169.750 o
-43 15 21 3.168 8.334 8.153 251.277 o
-42 2 1 140.286 140.636 22.058 34.327 o
-42 2 2 0.270 -5.526 7.111 330.292 o
-42 2 3 188.568 189.009 24.549 27.714 o
-42 2 4 318.270 328.150 37.593 11.818 o
-42 2 5 397.595 390.383 42.485 9.253 o
-42 2 6 331.811 330.233 40.220 10.325 o
-42 2 7 6.592 6.160 7.473 299.040 o
-42 2 8 194.814 189.734 23.598 29.993 o
-42 2 9 0.315 0.181 6.522 392.620 o
-42 2 10 35.458 20.563 3.352 1486.730 o
-42 2 11 608.997 609.376 78.267 2.727 o
-42 2 12 208.940 199.290 27.448 22.169 o
-42 2 13 2420.220 2416.080 179.316 0.519 o
-42 2 14 24.252 23.462 5.073 649.024 o
-42 2 15 0.026 -7.700 5.028 660.771 o
-42 2 16 1639.770 1682.100 161.878 0.637 o
-42 2 18 2041.230 2043.810 173.202 0.557 o
-42 2 20 8.390 -11.278 8.425 235.327 o
-42 2 21 5.258 -3.306 6.703 371.684 o
-42 2 22 9.720 20.699 4.122 983.137 o
-42 2 23 756.932 754.632 85.604 2.279 o
-42 2 24 2610.210 2622.260 168.265 0.590 o
-42 2 25 903.799 934.310 94.436 1.873 o
-42 2 26 2673.390 2691.960 155.084 0.694 o
-42 2 27 1560.560 1593.370 136.831 0.892 o
-42 2 28 1957.940 1955.310 153.046 0.713 o
-42 2 29 645.969 639.088 82.841 2.434 o
-42 2 30 347.611 361.531 50.955 6.433 o
-42 2 31 85.846 77.950 12.818 101.654 o
-42 2 32 405.144 427.297 72.379 3.188 o
-42 4 1 1770.310 1845.340 154.767 0.697 o
-42 4 2 223.474 230.815 27.629 21.880 o
-42 4 3 58.521 57.704 7.655 285.052 o
-42 4 4 1561.960 1596.090 153.590 0.708 o
-42 4 5 2.435 13.996 3.352 1486.730 o
-42 4 6 197.839 194.671 23.552 30.109 o
-42 4 7 3.645 3.759 4.575 798.094 o
-42 4 8 4.404 -4.892 13.543 91.066 o
-42 4 9 489.678 504.703 55.937 5.338 o
-42 4 10 1.714 -7.383 20.020 41.673 o
-42 4 11 1602.270 1614.800 131.985 0.959 o
-42 4 12 717.557 761.335 88.005 2.157 o
-42 4 13 494.133 493.335 66.174 3.814 o
-42 4 14 624.286 605.526 71.790 3.241 o
-42 4 15 420.142 398.626 49.641 6.778 o
-42 4 16 474.504 472.137 66.128 3.819 o
-42 4 17 364.649 328.603 47.331 7.455 o
-42 4 19 1363.980 1342.130 154.042 0.704 o
-42 4 20 796.054 794.127 105.986 1.487 o
-42 4 21 495.723 498.453 62.142 4.325 o
-42 4 22 40.157 30.799 5.390 574.914 o
-42 4 23 197.731 189.552 21.831 35.043 o
-42 4 24 1146.790 1194.110 109.293 1.398 o
-42 4 25 977.394 987.847 95.614 1.827 o
-42 4 26 89.321 86.737 14.177 83.101 o
-42 4 27 15.865 5.616 5.571 538.129 o
-42 4 28 1470.040 1490.960 161.606 0.640 o
-42 4 29 1891.940 1945.300 167.857 0.593 o
-42 4 30 740.077 778.999 106.485 1.473 o
-42 4 31 2182.530 2322.100 183.347 0.497 o
-42 4 32 1336.460 1364.320 166.226 0.604 o
-42 4 33 363.770 417.332 76.591 2.847 o
-42 4 34 141.865 135.608 27.538 22.024 o
-42 4 35 543.491 565.985 91.674 1.987 o
-42 4 36 321.215 377.338 64.588 4.004 o
-42 4 37 94.007 106.575 21.197 37.171 o
-42 4 38 2.150 -3.759 13.452 92.296 o
-42 4 39 787.318 844.856 127.863 1.022 o
-42 4 40 1.226 2.989 7.745 278.423 o
-42 4 41 14.841 10.055 16.034 64.967 o
-42 4 42 93.668 85.061 19.974 41.862 o
-42 4 43 5.653 5.390 6.613 381.937 o
-42 4 44 709.682 758.934 177.051 0.533 o
-42 4 45 1109.620 1118.740 249.521 0.268 o
-42 4 46 98.678 89.681 25.863 24.970 o
-42 4 47 52.282 62.686 19.703 43.025 o
-42 4 48 120.489 141.904 43.617 8.779 o
-42 4 49 13.336 13.815 16.396 62.127 o
-42 4 50 7.533 -1.404 16.668 60.118 o
-42 4 51 39.977 51.861 19.974 41.862 o
-42 6 1 1.983 -15.354 8.606 225.522 o
-42 6 2 228.201 236.250 37.186 12.078 o
-42 6 3 4.700 9.059 9.013 205.585 o
-42 6 4 0.290 -6.477 7.383 306.423 o
-42 6 5 48.364 50.683 10.418 153.901 o
-42 6 6 226.403 235.570 34.876 13.731 o
-42 6 7 630.643 657.749 88.684 2.124 o
-42 6 8 151.143 156.081 23.824 29.426 o
-42 6 9 494.097 570.107 76.681 2.840 o
-42 6 10 973.386 952.563 134.566 0.922 o
-42 6 11 2.887 14.177 5.118 637.588 o
-42 6 12 41.385 57.069 9.195 197.563 o
-42 6 13 70.413 73.692 12.139 113.352 o
-42 6 14 1.814 1.676 8.832 214.105 o
-42 6 15 1894.850 2061.340 182.260 0.503 o
-42 6 16 75.284 74.779 13.769 88.095 o
-42 6 18 199.608 218.268 38.137 11.483 o
-42 6 20 146.912 170.257 30.211 18.300 o
-42 6 21 1038.340 1201.400 164.958 0.614 o
-42 6 24 138.469 130.445 24.368 28.128 o
-42 6 25 39.056 30.845 17.529 54.359 o
-42 6 26 111.355 104.492 23.235 30.936 o
-42 6 27 532.421 535.367 94.255 1.880 o
-42 6 28 9.817 1.585 3.261 1570.480 o
-42 6 29 1.743 3.714 3.442 1409.520 o
-42 6 30 150.021 173.609 35.283 13.416 o
-42 6 31 903.905 936.756 161.924 0.637 o
-42 6 32 362.384 450.895 87.416 2.186 o
-42 6 33 2649.720 2790.380 239.511 0.291 o
-42 6 34 1555.700 1703.300 220.397 0.344 o
-42 6 35 1439.840 1491.640 211.384 0.374 o
-42 6 36 32.222 22.148 6.386 409.505 o
-42 6 37 248.131 301.608 60.467 4.568 o
-42 6 38 52.205 67.034 14.086 84.174 o
-42 6 39 6.490 21.786 11.097 135.633 o
-42 6 40 169.625 190.957 38.001 11.566 o
-42 6 41 26.217 29.622 14.584 78.521 o
-42 6 42 25.881 13.679 9.285 193.727 o
-42 6 43 3.446 -6.522 17.529 54.359 o
-42 6 44 142.218 152.185 39.903 10.489 o
-42 6 45 273.346 314.381 74.281 3.027 o
-42 6 46 256.069 274.160 69.525 3.455 o
-42 6 47 118.027 109.021 37.141 12.108 o
-42 8 1 260.742 290.783 51.136 6.387 o
-42 8 2 358.419 378.471 68.076 3.604 o
-42 8 3 50.133 51.951 13.361 93.552 o
-42 8 4 3.954 11.912 16.215 63.523 o
-42 8 5 1096.480 1198.230 166.860 0.600 o
-42 8 6 2.475 12.637 4.665 767.401 o
-42 8 7 10.249 -9.421 30.528 17.922 o
-42 8 8 0.118 7.202 7.745 278.423 o
-42 8 9 32.341 30.392 6.341 415.376 o
-42 8 10 554.196 612.229 109.927 1.382 o
-42 8 11 83.765 73.239 17.166 56.678 o
-42 8 12 5.089 -6.477 19.295 44.862 o
-42 8 13 303.333 346.041 56.571 5.219 o
-42 8 14 49.379 28.037 6.839 357.062 o
-42 8 15 41.684 32.068 6.885 352.379 o
-42 8 16 3035.820 3309.670 201.057 0.413 o
-42 8 17 6.030 18.525 13.950 85.821 o
-42 8 18 39.800 38.454 7.926 265.840 o
-42 8 19 2.648 12.727 18.389 49.391 o
-42 8 20 357.127 351.974 59.470 4.722 o
-42 8 21 103.211 122.700 27.402 22.243 o
-42 8 22 86.711 103.676 19.703 43.025 o
-42 8 23 243.044 267.593 47.920 7.273 o
-42 8 24 73.684 70.612 15.853 66.460 o
-42 8 25 0.550 13.815 8.742 218.566 o
-42 8 26 24.084 25.500 39.179 10.881 o
-42 8 31 1410.200 1514.740 255.952 0.255 o
-42 8 32 885.744 988.073 172.703 0.560 o
-42 8 33 25.446 31.479 8.198 248.508 o
-42 8 34 64.101 69.706 16.442 61.785 o
-42 8 35 2.061 1.268 5.299 594.737 o
-42 8 36 95.115 122.156 29.622 19.035 o
-42 8 37 44.250 62.686 15.490 69.606 o
-42 8 38 22.847 40.855 10.780 143.729 o
-42 8 39 10.651 12.003 14.449 80.005 o
-42 8 40 2.124 9.421 7.202 322.035 o
-42 8 41 3.519 20.518 10.146 162.256 o
-42 8 42 153.450 119.076 32.339 15.970 o
-42 8 43 279.148 316.872 82.751 2.439 o
-42 8 44 0.762 -8.968 12.184 112.510 o
-42 8 45 133.527 131.713 37.322 11.991 o
-42 8 46 95.455 111.286 36.053 12.849 o
-42 8 47 6.702 -11.006 12.591 105.343 o
-42 8 48 70.056 68.936 26.904 23.074 o
-42 10 1 102.650 100.778 25.364 25.961 o
-42 10 2 153.376 164.641 41.307 9.788 o
-42 10 4 117.439 168.899 39.496 10.707 o
-42 10 5 367.203 431.102 101.140 1.633 o
-42 10 6 0.513 2.763 17.619 53.802 o
-42 10 7 6.368 31.524 10.282 157.996 o
-42 10 8 339.252 365.064 85.151 2.303 o
-42 10 9 11.615 19.476 13.271 94.834 o
-42 10 10 124.897 164.098 39.994 10.442 o
-42 10 11 193.879 179.044 42.757 9.136 o
-42 10 12 38.180 61.418 24.911 26.914 o
-42 10 13 598.565 643.618 118.714 1.185 o
-42 10 14 0.853 1.449 11.006 137.875 o
-42 10 15 278.360 303.692 59.606 4.701 o
-42 10 17 93.119 103.450 26.633 23.547 o
-42 10 19 51.467 49.732 17.619 53.802 o
-42 10 21 603.926 732.800 161.652 0.639 o
-42 10 22 253.615 301.110 71.880 3.233 o
-42 10 23 0.617 1.585 8.606 225.522 o
-42 10 25 1461.480 1581.460 290.466 0.198 o
-42 10 26 321.925 389.568 97.471 1.758 o
-42 10 27 93.704 73.556 22.239 33.770 o
-42 10 28 142.184 141.179 58.474 4.885 o
-42 10 29 636.401 696.384 146.524 0.778 o
-42 10 30 10.451 -4.122 28.852 20.064 o
-42 10 31 21.218 30.845 11.957 116.812 o
-42 10 33 26.715 20.065 9.285 193.727 o
-42 10 34 64.638 97.290 26.950 22.997 o
-42 10 35 69.836 96.973 28.761 20.191 o
-42 10 36 0.290 14.539 18.706 47.731 o
-42 10 38 84.148 91.402 31.252 17.100 o
-42 10 40 50.162 45.927 22.647 32.565 o
-42 10 41 161.713 193.085 70.341 3.376 o
-42 10 42 135.524 136.016 46.199 7.825 o
-42 10 43 16.318 37.141 14.720 77.078 o
-42 10 44 10.499 5.254 13.679 89.265 o
-42 12 1 232.047 244.086 64.045 4.072 o
-42 12 2 123.102 142.719 39.450 10.732 o
-42 12 3 23.689 31.433 19.159 45.501 o
-42 12 4 22.636 32.566 21.424 36.389 o
-42 12 5 100.703 127.093 35.012 13.625 o
-42 12 6 3.929 11.776 7.338 310.218 o
-42 12 7 43.018 26.587 10.010 166.691 o
-42 12 8 35.190 15.671 14.494 79.505 o
-42 12 9 139.702 179.633 45.429 8.093 o
-42 12 10 8.865 -4.167 34.468 14.058 o
-42 12 11 50.716 75.006 21.469 36.236 o
-42 12 12 47.703 82.479 29.486 19.210 o
-42 12 14 12.197 22.782 13.633 89.859 o
-42 12 15 564.915 635.782 165.909 0.607 o
-42 12 16 554.125 587.998 156.398 0.683 o
-42 12 17 163.789 169.216 48.917 6.980 o
-42 12 18 37.312 55.077 18.117 50.883 o
-42 12 20 34.748 39.541 15.853 66.460 o
-42 12 21 1.969 31.479 15.807 66.841 o
-42 12 22 6.621 19.431 13.135 96.806 o
-42 12 23 1.285 -13.226 24.051 28.874 o
-42 12 24 7.090 -8.606 34.695 13.875 o
-42 12 25 42.921 5.209 7.926 265.840 o
-42 12 28 172.490 129.946 40.809 10.029 o
-42 12 29 424.057 465.570 146.343 0.780 o
-42 12 32 45.846 67.713 28.127 21.111 o
-42 12 33 45.975 49.551 18.978 46.373 o
-42 12 35 5.607 4.756 8.289 243.105 o
-42 12 36 6.356 1.585 7.700 281.708 o
-42 12 37 1.194 -0.725 13.452 92.296 o
-42 12 38 7.779 -18.797 18.163 50.630 o
-42 12 39 62.223 42.440 16.668 60.118 o
-42 12 40 4.978 45.520 22.737 32.306 o
-42 12 41 2.988 11.867 10.463 152.571 o
-42 12 42 94.864 93.621 38.816 11.085 o
-42 14 1 4.761 15.264 17.302 55.792 o
-42 14 2 32.696 48.781 16.623 60.446 o
-42 14 3 14.508 32.068 12.909 100.232 o
-42 14 4 30.697 29.712 14.449 80.005 o
-42 14 5 58.407 61.101 20.925 38.143 o
-42 14 6 52.823 66.898 25.863 24.970 o
-42 14 7 42.410 68.076 22.058 34.327 o
-42 14 10 15.308 34.151 19.250 45.073 o
-42 14 11 24.154 47.558 32.113 16.196 o
-42 14 12 16.703 12.365 8.787 216.318 o
-42 14 13 0.264 -2.808 32.657 15.661 o
-42 14 14 48.403 44.569 18.163 50.630 o
-42 14 15 113.616 150.781 52.269 6.113 o
-42 14 16 6.542 28.263 33.608 14.787 o
-42 14 17 2.194 -35.012 33.109 15.236 o
-42 14 18 74.801 82.796 49.370 6.852 o
-42 14 20 119.218 127.002 46.063 7.871 o
-42 14 21 3.792 21.016 12.546 106.105 o
-42 14 22 6.106 23.371 17.755 52.982 o
-42 14 23 14.040 -0.045 23.145 31.178 o
-42 14 24 5.063 0.317 8.017 259.867 o
-42 14 25 0.304 17.891 10.644 147.422 o
-42 14 26 0.513 -19.521 17.936 51.917 o
-42 14 27 0.024 9.647 9.330 191.850 o
-42 14 28 62.157 60.919 25.228 26.241 o
-42 14 29 2.627 -21.967 29.033 19.814 o
-42 14 30 35.981 32.521 14.494 79.505 o
-42 14 31 71.323 70.975 31.615 16.710 o
-42 14 32 41.385 27.855 21.605 35.782 o
-42 14 33 115.004 122.020 51.136 6.387 o
-41 1 1 1483.540 1517.420 124.149 1.084 o
-41 1 2 4.469 11.323 4.982 672.840 o
-41 1 3 713.974 717.219 78.403 2.717 o
-41 1 4 280.047 267.230 32.249 16.060 o
-41 1 5 540.780 539.805 69.253 3.482 o
-41 1 6 118.416 144.078 19.884 42.244 o
-41 1 7 69.250 74.734 10.916 140.173 o
-41 1 8 17.910 13.361 11.369 129.226 o
-41 1 9 571.649 588.133 73.556 3.087 o
-41 1 14 3736.560 3857.270 134.340 0.925 o
-41 1 15 312.871 306.409 40.492 10.186 o
-41 1 16 3526.710 3572.280 147.973 0.763 o
-41 1 19 9.660 1.042 4.892 697.990 o
-41 1 21 52.441 50.638 11.822 119.513 o
-41 1 22 3.041 -2.355 23.054 31.424 o
-41 1 23 1606.610 1626.940 141.813 0.830 o
-41 1 24 554.131 546.418 63.864 4.095 o
-41 1 25 50.768 61.282 8.289 243.105 o
-41 1 26 621.117 659.244 88.911 2.113 o
-41 1 27 198.524 193.719 26.134 24.454 o
-41 1 28 5837.780 6135.020 154.405 0.701 o
-41 1 29 120.273 134.929 18.344 49.635 o
-41 1 30 172.219 166.091 24.141 28.658 o
-41 1 31 1861.150 1921.880 201.238 0.412 o
-41 3 1 70.017 78.810 14.267 82.049 o
-41 3 2 14.441 9.240 8.696 220.849 o
-41 3 3 1227.850 1241.260 111.920 1.333 o
-41 3 4 2011.380 2065.060 144.486 0.800 o
-41 3 5 3574.080 3659.880 125.779 1.056 o
-41 3 6 2362.550 2355.340 147.475 0.768 o
-41 3 7 167.692 167.087 18.344 49.635 o
-41 3 8 278.094 267.321 28.897 20.001 o
-41 3 9 30.374 28.172 3.759 1181.790 o
-41 3 10 221.575 224.926 27.312 22.390 o
-41 3 11 4.996 2.853 1.631 6281.910 o
-41 3 12 7.930 12.501 4.167 961.881 o
-41 3 13 70.779 60.467 7.564 291.920 o
-41 3 14 1656.510 1630.780 138.869 0.866 o
-41 3 15 623.873 597.283 76.500 2.854 o
-41 3 16 1640.830 1659.860 140.002 0.852 o
-41 3 17 1886.290 1877.720 171.163 0.570 o
-41 3 18 1042.130 1090.890 108.840 1.410 o
-41 3 19 2285.440 2342.570 159.749 0.654 o
-41 3 20 1.423 -2.355 9.557 182.866 o
-41 3 21 0.587 8.470 4.710 752.714 o
-41 3 22 482.206 504.386 54.533 5.616 o
-41 3 23 38.108 29.667 7.881 268.905 o
-41 3 24 63.446 70.793 8.832 214.105 o
-41 3 25 745.621 771.299 81.347 2.524 o
-41 3 26 2.032 8.560 2.808 2117.940 o
-41 3 27 19.251 13.271 12.591 105.343 o
-41 3 28 1130.170 1210.330 134.702 0.920 o
-41 3 29 59.399 55.847 8.560 227.915 o
-41 3 30 5143.550 5336.180 133.978 0.930 o
-41 3 31 3945.610 4095.920 167.676 0.594 o
-41 3 32 2298.460 2454.620 196.754 0.431 o
-41 3 33 250.996 264.468 40.764 10.051 o
-41 3 34 565.959 536.635 80.849 2.555 o
-41 3 35 202.486 152.684 24.911 26.914 o
-41 3 36 591.191 629.667 97.969 1.740 o
-41 3 37 239.422 248.887 43.934 8.653 o
-41 3 38 203.366 183.211 33.155 15.194 o
-41 3 41 242.243 278.554 64.226 4.049 o
-41 3 43 6.985 13.226 7.066 334.540 o
-41 3 44 998.432 1091.160 221.982 0.339 o
-41 3 45 1.790 11.595 18.163 50.630 o
-41 3 46 22.411 18.027 14.177 83.101 o
-41 3 47 4.001 12.320 15.445 70.014 o
-41 3 48 74.065 73.647 22.103 34.187 o
-41 3 51 61.891 66.989 24.594 27.612 o
-41 3 52 88.059 100.551 34.559 13.985 o
-41 3 53 94.466 88.050 29.803 18.804 o
-41 5 1 34.906 20.246 11.550 125.204 o
-41 5 2 1.294 1.314 7.700 281.708 o
-41 5 3 28.135 33.879 8.017 259.867 o
-41 5 4 447.097 465.751 61.418 4.428 o
-41 5 5 5.029 -14.902 22.918 31.798 o
-41 5 6 648.055 631.660 79.671 2.631 o
-41 5 7 658.955 629.531 77.089 2.810 o
-41 5 8 388.237 407.368 52.223 6.124 o
-41 5 9 239.169 251.151 33.426 14.948 o
-41 5 10 446.303 442.968 55.892 5.346 o
-41 5 11 1250.510 1253.130 129.131 1.002 o
-41 5 12 1048.480 1082.600 116.811 1.224 o
-41 5 13 126.440 110.606 15.128 72.980 o
-41 5 14 308.372 288.337 43.708 8.743 o
-41 5 15 624.137 642.259 77.180 2.804 o
-41 5 16 10.542 8.425 10.282 157.996 o
-41 5 21 1451.910 1600.260 178.546 0.524 o
-41 5 22 456.116 493.787 74.553 3.005 o
-41 5 23 523.322 512.448 75.323 2.944 o
-41 5 24 62.645 65.494 12.048 115.062 o
-41 5 25 473.536 515.347 81.845 2.493 o
-41 5 26 5.875 -6.160 5.979 467.250 o
-41 5 27 540.454 558.783 77.270 2.797 o
-41 5 28 59.658 64.860 11.323 130.262 o
-41 5 29 1.695 1.948 12.999 98.840 o
-41 5 30 234.770 246.169 35.057 13.590 o
-41 5 31 74.112 62.188 11.233 132.371 o
-41 5 32 65.965 55.439 9.013 205.585 o
-41 5 33 95.352 72.107 12.048 115.062 o
-41 5 34 711.530 724.512 103.450 1.561 o
-41 5 35 713.808 732.030 104.990 1.515 o
-41 5 36 1653.230 1776.720 254.729 0.257 o
-41 5 37 124.349 145.120 25.953 24.796 o
-41 5 38 150.525 162.965 27.402 22.243 o
-41 5 39 473.565 479.973 81.483 2.516 o
-41 5 40 48.808 51.181 12.003 115.932 o
-41 5 41 86.038 81.437 16.713 59.792 o
-41 5 42 0.957 -15.626 11.686 122.309 o
-41 5 43 12.379 26.542 13.543 91.066 o
-41 5 44 11.359 17.710 8.107 254.092 o
-41 5 45 21.649 14.902 17.166 56.678 o
-41 7 1 766.110 874.478 124.466 1.078 o
-41 7 2 88.554 92.262 15.853 66.460 o
-41 7 3 109.003 102.770 16.940 58.204 o
-41 7 4 12.936 10.463 16.170 63.879 o
-41 7 5 156.283 152.548 25.093 26.526 o
-41 7 6 0.992 5.073 7.519 295.448 o
-41 7 7 1498.740 1533.090 172.250 0.563 o
-41 7 8 0.315 13.860 12.093 114.202 o
-41 7 9 370.894 385.763 57.296 5.088 o
-41 7 10 3.260 6.930 6.250 427.503 o
-41 7 11 226.568 220.895 34.196 14.283 o
-41 7 12 183.706 189.145 29.803 18.804 o
-41 7 13 87.017 77.270 12.909 100.232 o
-41 7 14 930.458 991.787 145.573 0.788 o
-41 7 15 368.528 388.934 57.296 5.088 o
-41 7 16 686.102 690.904 96.158 1.806 o
-41 7 17 312.875 340.153 51.317 6.342 o
-41 7 18 86.246 78.403 15.536 69.200 o
-41 7 19 609.439 609.648 86.510 2.232 o
-41 7 20 155.544 175.466 32.294 16.015 o
-41 7 21 1003.720 1044.640 138.462 0.871 o
-41 7 22 282.170 283.128 44.478 8.443 o
-41 7 23 4.534 13.090 7.881 268.905 o
-41 7 24 68.649 79.626 17.529 54.359 o
-41 7 25 18.089 -4.892 22.692 32.436 o
-41 7 26 56.144 36.144 8.515 230.346 o
-41 7 27 273.576 274.477 56.617 5.210 o
-41 7 31 141.263 147.475 30.029 18.521 o
-41 7 32 335.081 371.994 68.166 3.594 o
-41 7 33 784.968 863.290 143.897 0.807 o
-41 7 34 44.344 55.666 15.536 69.200 o
-41 7 35 211.025 212.244 42.983 9.040 o
-41 7 36 212.780 207.896 44.252 8.529 o
-41 7 37 62.023 63.275 15.626 68.400 o
-41 7 38 255.300 234.347 52.223 6.124 o
-41 7 39 18.538 29.486 8.832 214.105 o
-41 7 40 228.630 225.334 51.363 6.331 o
-41 7 41 256.963 319.137 74.870 2.980 o
-41 7 42 1.178 1.042 10.599 148.684 o
-41 7 43 56.728 48.419 13.135 96.806 o
-41 7 44 10.966 -0.906 33.743 14.668 o
-41 7 45 46.785 27.312 17.347 55.501 o
-41 7 46 6.523 -4.892 16.034 64.967 o
-41 7 47 0.018 -14.222 13.044 98.155 o
-41 7 48 43.448 46.879 17.030 57.587 o
-41 7 49 76.056 77.089 27.312 22.390 o
-41 9 1 67.661 97.335 20.699 38.982 o
-41 9 2 104.121 114.139 23.462 30.341 o
-41 9 3 118.137 122.065 24.277 28.338 o
-41 9 4 145.524 123.062 24.141 28.658 o
-41 9 5 24.833 34.649 14.267 82.049 o
-41 9 6 105.026 116.630 22.465 33.093 o
-41 9 8 78.632 82.570 22.692 32.436 o
-41 9 9 30.363 17.574 6.069 453.406 o
-41 9 10 63.158 62.278 18.163 50.630 o
-41 9 11 7.517 12.320 11.369 129.226 o
-41 9 12 19.689 15.083 14.267 82.049 o
-41 9 13 39.993 53.627 12.501 106.876 o
-41 9 14 9.230 3.035 14.494 79.505 o
-41 9 15 75.107 76.546 13.769 88.095 o
-41 9 16 758.170 804.998 116.177 1.237 o
-41 9 17 18.658 11.233 13.815 87.518 o
-41 9 18 90.024 101.457 18.842 47.045 o
-41 9 19 1889.810 2044.770 235.389 0.301 o
-41 9 20 1.458 12.003 18.616 48.196 o
-41 9 21 0.405 9.829 11.731 121.366 o
-41 9 22 54.294 63.501 13.226 95.484 o
-41 9 23 220.101 231.132 43.482 8.834 o
-41 9 24 94.228 83.068 17.619 53.802 o
-41 9 25 357.275 396.045 85.468 2.286 o
-41 9 27 387.461 435.586 97.109 1.771 o
-41 9 28 235.838 224.609 53.355 5.867 o
-41 9 30 130.192 119.846 31.796 16.520 o
-41 9 31 740.216 815.460 178.093 0.527 o
-41 9 33 15.252 18.208 6.975 343.286 o
-41 9 34 35.559 31.524 11.323 130.262 o
-41 9 35 14.940 -2.446 32.113 16.196 o
-41 9 36 15.284 4.439 18.208 50.379 o
-41 9 37 30.790 25.591 8.560 227.915 o
-41 9 38 0.038 -19.567 21.016 37.815 o
-41 9 39 246.409 289.605 75.413 2.937 o
-41 9 40 0.982 15.581 12.501 106.876 o
-41 9 41 63.464 83.928 24.640 27.511 o
-41 9 42 35.365 33.517 22.375 33.361 o
-41 9 43 209.727 203.956 64.860 3.970 o
-41 9 44 0.828 -0.634 49.959 6.692 o
-41 9 45 9.329 24.640 13.497 91.678 o
-41 11 1 240.890 253.280 69.163 3.492 o
-41 11 4 31.671 12.773 29.395 19.329 o
-41 11 5 76.950 88.639 26.995 22.919 o
-41 11 6 110.085 145.029 43.346 8.889 o
-41 11 7 334.736 347.581 74.734 2.990 o
-41 11 8 98.809 79.807 19.521 43.827 o
-41 11 9 1.822 10.780 13.860 86.947 o
-41 11 10 16.878 11.459 14.403 80.509 o
-41 11 11 48.202 62.052 15.400 70.427 o
-41 11 12 0.199 -13.044 47.920 7.273 o
-41 11 13 25.585 13.588 12.999 98.840 o
-41 11 14 571.239 664.090 131.079 0.972 o
-41 11 15 49.488 87.688 25.636 25.413 o
-41 11 16 83.095 95.161 24.594 27.612 o
-41 11 17 62.651 77.769 21.786 35.189 o
-41 11 18 10.593 25.998 18.797 47.272 o
-41 11 19 159.787 167.676 44.025 8.617 o
-41 11 21 166.697 205.269 52.586 6.040 o
-41 11 22 69.942 132.483 40.809 10.029 o
-41 11 23 1614.570 1757.560 326.791 0.156 o
-41 11 24 18.737 45.157 34.015 14.435 o
-41 11 25 179.697 207.307 59.968 4.644 o
-41 11 26 36.255 65.087 20.835 38.475 o
-41 11 27 42.816 23.734 19.974 41.862 o
-41 11 28 287.731 286.072 78.448 2.714 o
-41 11 29 19.754 19.612 19.250 45.073 o
-41 11 30 1.071 -0.634 27.357 22.316 o
-41 11 31 0.270 -1.857 61.146 4.467 o
-41 11 33 86.061 87.326 26.134 24.454 o
-41 11 34 2.475 1.766 19.250 45.073 o
-41 11 35 37.837 18.253 16.804 59.149 o
-41 11 36 37.214 45.791 19.386 44.444 o
-41 11 38 2.330 6.115 22.511 32.960 o
-41 11 39 16.962 3.714 26.134 24.454 o
-41 11 40 0.338 3.669 7.700 281.708 o
-41 11 43 35.510 39.994 19.431 44.237 o
-41 11 44 7.890 5.073 12.365 109.237 o
-41 11 45 0.201 -0.362 22.375 33.361 o
-41 13 1 4.839 -10.961 17.121 56.979 o
-41 13 2 127.740 143.670 41.262 9.810 o
-41 13 3 522.441 581.747 148.698 0.755 o
-41 13 4 10.150 26.315 11.640 123.262 o
-41 13 5 0.007 -27.448 44.252 8.529 o
-41 13 6 13.327 3.714 17.438 54.926 o
-41 13 7 8.723 0.453 9.330 191.850 o
-41 13 8 63.445 58.202 19.612 43.423 o
-41 13 9 6.015 -3.216 35.057 13.590 o
-41 13 10 132.964 165.456 45.610 8.029 o
-41 13 11 71.204 55.439 17.981 51.655 o
-41 13 12 79.021 74.417 24.730 27.309 o
-41 13 13 14.102 34.831 20.427 40.026 o
-41 13 14 138.780 164.596 51.317 6.342 o
-41 13 15 0.521 3.352 28.942 19.939 o
-41 13 16 56.684 44.795 16.532 61.110 o
-41 13 17 17.232 5.028 13.090 97.477 o
-41 13 18 192.714 203.231 66.445 3.783 o
-41 13 19 76.564 75.730 25.455 25.776 o
-41 13 20 42.312 34.423 13.724 88.677 o
-41 13 21 137.033 120.254 39.224 10.856 o
-41 13 22 6.369 21.152 10.780 143.729 o
-41 13 23 0.226 -18.751 28.580 20.447 o
-41 13 24 13.187 45.157 17.664 53.526 o
-41 13 25 142.128 126.912 43.391 8.871 o
-41 13 26 22.480 51.136 54.397 5.644 o
-41 13 27 453.353 436.944 141.768 0.831 o
-41 13 28 444.362 536.952 172.341 0.562 o
-41 13 29 98.478 150.057 54.760 5.570 o
-41 13 30 187.227 201.510 70.250 3.384 o
-41 13 31 217.717 195.758 71.971 3.224 o
-41 13 32 21.170 -0.498 12.999 98.840 o
-41 13 33 12.214 12.003 9.512 184.611 o
-41 13 34 0.335 23.643 19.929 42.053 o
-41 13 35 1.804 -20.110 52.993 5.947 o
-41 13 36 0.043 -4.393 17.347 55.501 o
-41 13 37 22.270 15.354 13.090 97.477 o
-41 13 38 10.709 3.488 6.703 371.684 o
-41 13 39 0.239 8.425 14.856 75.674 o
-41 15 3 86.951 72.062 32.249 16.060 o
-41 15 6 23.061 -4.846 24.323 28.232 o
-41 15 7 15.135 20.337 28.444 20.643 o
-41 15 8 19.245 -1.404 14.041 84.718 o
-41 15 9 120.965 151.642 61.372 4.434 o
-41 15 11 55.900 68.982 28.037 21.248 o
-41 15 13 12.525 15.853 11.505 126.191 o
-41 15 14 51.972 55.575 29.078 19.753 o
-41 15 15 4.717 24.005 25.591 25.503 o
-41 15 16 12.510 0.498 9.149 199.524 o
-41 15 18 43.402 2.808 11.414 128.202 o
-41 15 20 1.003 13.679 14.086 84.174 o
-41 15 21 2.813 33.336 24.504 27.817 o
-41 15 22 38.266 31.569 15.445 70.014 o
-41 15 23 1.603 15.536 10.780 143.729 o
-41 15 24 57.348 57.024 24.051 28.874 o
-40 2 1 6.109 3.171 2.083 3847.520 o
-40 2 2 3.901 -1.314 8.923 209.780 o
-40 2 3 57.901 68.982 7.926 265.840 o
-40 2 4 487.942 476.259 48.373 7.138 o
-40 2 5 2218.090 2180.510 139.141 0.863 o
-40 2 6 4.519 8.243 6.477 398.130 o
-40 2 7 483.637 438.666 48.554 7.084 o
-40 2 8 2211.470 2140.520 150.328 0.739 o
-40 2 9 138.778 137.737 16.260 63.170 o
-40 2 10 65.398 57.432 12.637 104.590 o
-40 2 11 49.132 42.304 5.345 584.700 o
-40 2 12 15.204 11.822 1.993 4205.250 o
-40 2 13 38.651 38.318 7.156 326.124 o
-40 2 14 213.555 226.149 29.667 18.976 o
-40 2 15 87.385 84.200 11.640 123.262 o
-40 2 16 56.075 50.955 9.919 169.750 o
-40 2 18 855.300 891.191 102.816 1.580 o
-40 2 19 553.779 553.076 69.344 3.473 o
-40 2 20 1269.730 1318.130 136.106 0.902 o
-40 2 21 185.939 180.358 24.957 26.816 o
-40 2 22 508.776 514.215 58.157 4.938 o
-40 2 23 163.846 157.666 20.065 41.485 o
-40 2 24 43.425 28.716 4.303 902.090 o
-40 2 25 760.282 762.739 77.723 2.765 o
-40 2 26 628.637 611.278 65.087 3.943 o
-40 2 27 217.048 241.821 28.218 20.976 o
-40 2 28 14.892 -0.996 7.519 295.448 o
-40 2 29 374.063 399.623 52.495 6.061 o
-40 2 30 8.387 6.975 6.930 347.788 o
-40 2 31 343.060 347.354 43.527 8.816 o
-40 2 32 76.959 69.933 12.727 103.106 o
-40 2 34 169.788 157.892 29.486 19.210 o
-40 2 35 516.923 577.127 97.879 1.743 o
-40 2 41 632.084 660.739 130.581 0.980 o
-40 2 42 221.466 237.337 54.035 5.720 o
-40 2 43 5.652 -1.902 33.743 14.668 o
-40 2 45 59.759 47.331 13.271 94.834 o
-40 2 46 113.911 123.198 31.615 16.710 o
-40 2 47 403.922 438.394 113.279 1.302 o
-40 2 48 152.844 170.031 47.558 7.384 o
-40 2 50 0.159 29.712 12.773 102.376 o
-40 2 51 28.977 40.538 14.947 74.760 o
-40 2 52 7.636 26.315 11.505 126.191 o
-40 2 53 56.846 70.703 26.451 23.871 o
-40 2 54 22.225 33.019 15.626 68.400 o
-40 4 1 253.895 248.026 28.988 19.876 o
-40 4 2 0.491 23.190 19.023 46.153 o
-40 4 3 212.618 208.394 24.368 28.128 o
-40 4 4 536.779 577.082 78.810 2.689 o
-40 4 5 196.131 188.284 22.692 32.436 o
-40 4 6 103.905 105.352 12.501 106.876 o
-40 4 7 242.325 234.393 26.904 23.074 o
-40 4 8 33.372 18.027 7.564 291.920 o
-40 4 9 343.221 369.457 39.586 10.658 o
-40 4 10 315.054 320.767 35.510 13.245 o
-40 4 11 17.947 11.097 5.254 605.036 o
-40 4 12 475.618 446.320 46.426 7.749 o
-40 4 14 1122.280 1159.190 132.709 0.948 o
-40 4 15 838.092 802.235 85.876 2.265 o
-40 4 17 22.680 16.713 10.055 165.193 o
-40 4 18 196.286 215.958 31.116 17.250 o
-40 4 19 140.933 140.545 17.710 53.253 o
-40 4 20 161.435 163.509 20.971 37.978 o
-40 4 21 1197.210 1235.830 124.647 1.075 o
-40 4 22 3274.480 3348.030 140.319 0.848 o
-40 4 23 263.997 268.000 29.033 19.814 o
-40 4 24 735.811 728.044 71.337 3.282 o
-40 4 25 284.386 285.574 35.193 13.485 o
-40 4 26 318.041 320.586 38.273 11.402 o
-40 4 27 241.526 248.524 35.193 13.485 o
-40 4 28 450.932 451.574 56.028 5.321 o
-40 4 29 648.509 649.778 76.727 2.837 o
-40 4 30 354.265 384.495 47.875 7.287 o
-40 4 31 0.249 6.477 9.195 197.563 o
-40 4 32 311.426 295.176 40.900 9.984 o
-40 4 33 9.402 8.832 4.031 1027.820 o
-40 4 34 908.700 953.107 108.840 1.410 o
-40 4 35 184.962 198.158 28.218 20.976 o
-40 4 36 543.338 554.752 73.194 3.118 o
-40 4 37 291.926 304.416 44.025 8.617 o
-40 4 38 1291.770 1332.080 155.039 0.695 o
-40 4 39 361.849 376.115 56.752 5.186 o
-40 4 40 26.185 39.541 10.327 156.613 o
-40 4 41 621.683 604.077 110.787 1.361 o
-40 4 42 3.815 -6.477 20.065 41.485 o
-40 4 43 179.467 155.537 33.336 15.029 o
-40 4 44 0.766 -13.135 18.978 46.373 o
-40 4 45 2.374 -1.223 9.919 169.750 o
-40 4 46 246.988 270.990 71.020 3.311 o
-40 4 47 43.452 49.596 16.668 60.118 o
-40 4 48 19.174 26.180 14.132 83.635 o
-40 4 49 0.106 11.957 7.972 262.828 o
-40 4 51 8.969 27.040 14.358 81.017 o
-40 4 52 0.363 21.378 14.267 82.049 o
-40 4 53 173.454 149.830 50.185 6.632 o
-40 4 55 10.835 0.317 32.113 16.196 o
-40 6 1 88.967 118.850 21.378 36.544 o
-40 6 2 109.271 97.199 15.490 69.606 o
-40 6 3 254.255 268.770 37.820 11.677 o
-40 6 4 0.592 3.533 14.267 82.049 o
-40 6 5 62.801 73.919 11.233 132.371 o
-40 6 6 237.127 240.417 34.287 14.207 o
-40 6 7 346.340 323.892 44.433 8.460 o
-40 6 8 31.685 25.500 4.665 767.401 o
-40 6 9 17.227 25.455 9.376 190.001 o
-40 6 10 39.685 40.311 11.867 118.603 o
-40 6 11 1274.040 1300.640 138.688 0.868 o
-40 6 12 4.648 -5.752 20.790 38.643 o
-40 6 13 0.415 2.853 8.379 237.878 o
-40 6 14 43.502 42.485 7.700 281.708 o
-40 6 15 347.321 350.978 47.331 7.455 o
-40 6 16 385.001 350.298 47.830 7.301 o
-40 6 17 11.138 11.912 4.620 782.522 o
-40 6 18 92.134 80.849 13.180 96.141 o
-40 6 19 82.850 85.016 15.400 70.427 o
-40 6 20 22.398 30.120 9.376 190.001 o
-40 6 21 138.186 131.396 24.549 27.714 o
-40 6 22 0.504 9.874 14.358 81.017 o
-40 6 24 191.991 202.914 36.688 12.409 o
-40 6 25 1762.200 1834.970 210.478 0.377 o
-40 6 26 735.760 779.815 122.926 1.105 o
-40 6 27 839.071 858.127 134.340 0.925 o
-40 6 29 36.469 61.327 11.459 127.191 o
-40 6 30 616.705 624.912 110.878 1.359 o
-40 6 31 476.023 474.583 87.190 2.197 o
-40 6 32 167.118 148.970 25.319 26.054 o
-40 6 33 617.619 670.069 108.976 1.406 o
-40 6 34 4.744 -11.323 20.971 37.978 o
-40 6 35 210.689 220.307 37.729 11.733 o
-40 6 37 1350.060 1506.140 194.942 0.439 o
-40 6 38 159.039 184.978 34.785 13.803 o
-40 6 39 51.951 36.189 8.017 259.867 o
-40 6 40 1.911 16.577 12.773 102.376 o
-40 6 41 41.259 40.130 17.710 53.253 o
-40 6 42 259.070 266.732 53.944 5.739 o
-40 6 43 185.274 171.933 36.688 12.409 o
-40 6 44 6.699 2.853 9.195 197.563 o
-40 6 45 243.714 228.414 65.721 3.867 o
-40 6 46 18.112 19.884 10.553 149.963 o
-40 6 47 10.136 -1.359 17.030 57.587 o
-40 6 48 19.220 21.922 8.742 218.566 o
-40 6 49 218.824 243.451 69.389 3.469 o
-40 8 1 324.269 373.217 56.752 5.186 o
-40 8 2 1330.930 1382.620 177.686 0.529 o
-40 8 3 77.346 91.357 16.759 59.469 o
-40 8 4 28.859 51.136 19.793 42.632 o
-40 8 5 5.752 14.449 7.247 318.022 o
-40 8 6 96.870 105.805 18.933 46.596 o
-40 8 7 0.370 7.111 8.968 207.667 o
-40 8 8 53.516 43.753 8.107 254.092 o
-40 8 9 267.776 267.547 42.168 9.393 o
-40 8 10 36.754 40.583 9.195 197.563 o
-40 8 11 42.474 39.903 7.700 281.708 o
-40 8 13 110.487 111.467 18.933 46.596 o
-40 8 14 89.161 79.807 15.354 70.843 o
-40 8 15 92.070 112.237 20.065 41.485 o
-40 8 16 166.648 166.317 26.814 23.230 o
-40 8 17 563.095 603.669 79.354 2.652 o
-40 8 18 82.811 116.177 20.110 41.298 o
-40 8 19 6.343 9.647 7.700 281.708 o
-40 8 20 47.426 24.957 15.173 72.545 o
-40 8 21 40.199 45.248 10.418 153.901 o
-40 8 22 15.745 14.222 8.243 245.784 o
-40 8 23 68.904 76.229 18.751 47.500 o
-40 8 24 23.740 81.256 14.494 79.505 o
-40 8 25 117.430 132.936 23.598 29.993 o
-40 8 26 0.418 -17.846 11.006 137.875 o
-40 8 27 321.207 357.319 73.511 3.091 o
-40 8 31 12.372 9.149 9.149 199.524 o
-40 8 32 7.529 5.616 15.445 70.014 o
-40 8 33 28.410 25.093 8.062 256.955 o
-40 8 34 273.193 303.737 63.094 4.196 o
-40 8 35 35.472 32.475 29.894 18.690 o
-40 8 36 351.703 358.406 76.908 2.824 o
-40 8 37 73.686 94.255 21.514 36.084 o
-40 8 38 16.630 5.843 5.979 467.250 o
-40 8 39 74.301 84.291 19.929 42.053 o
-40 8 40 0.352 11.233 9.693 177.774 o
-40 8 41 389.114 430.558 102.499 1.590 o
-40 8 42 45.052 46.879 14.313 81.531 o
-40 8 43 11.364 8.425 9.466 186.382 o
-40 8 44 1.189 -16.623 18.887 46.819 o
-40 8 45 5.833 10.916 7.655 285.052 o
-40 8 47 1.516 7.926 7.156 326.124 o
-40 10 1 65.644 43.572 27.448 22.169 o
-40 10 2 60.169 78.222 21.107 37.491 o
-40 10 3 148.359 153.499 37.231 12.049 o
-40 10 4 46.251 62.188 16.351 62.472 o
-40 10 5 498.460 538.900 116.087 1.239 o
-40 10 6 236.426 248.705 53.899 5.749 o
-40 10 7 88.968 121.114 29.803 18.804 o
-40 10 8 123.241 129.176 29.169 19.630 o
-40 10 9 47.752 52.631 13.950 85.821 o
-40 10 11 347.641 324.209 61.871 4.363 o
-40 10 12 58.162 73.783 25.093 26.526 o
-40 10 13 656.907 705.488 122.065 1.121 o
-40 10 15 48.016 37.775 9.240 195.631 o
-40 10 16 154.524 142.447 31.343 17.001 o
-40 10 17 45.259 54.488 14.947 74.760 o
-40 10 19 78.978 71.201 19.204 45.286 o
-40 10 23 16.459 23.235 8.651 223.167 o
-40 10 24 154.635 183.528 46.109 7.856 o
-40 10 25 263.463 333.087 80.803 2.558 o
-40 10 27 69.273 80.260 20.790 38.643 o
-40 10 28 9.245 -7.881 33.562 14.827 o
-40 10 29 77.071 69.616 17.030 57.587 o
-40 10 30 2.037 -2.627 17.166 56.678 o
-40 10 31 11.279 20.246 16.623 60.446 o
-40 10 32 1.079 -19.204 14.132 83.635 o
-40 10 33 0.293 1.359 22.556 32.828 o
-40 10 34 182.865 178.999 54.850 5.551 o
-40 10 37 87.618 112.780 35.600 13.178 o
-40 10 38 10.506 19.250 19.295 44.862 o
-40 10 39 41.835 50.411 28.761 20.191 o
-40 10 40 55.848 81.211 31.569 16.758 o
-40 10 41 348.892 380.962 119.665 1.166 o
-40 10 42 4.373 3.261 22.284 33.633 o
-40 10 43 7.000 -0.362 17.619 53.802 o
-40 10 44 9.219 13.815 8.877 211.926 o
-40 12 1 47.275 70.341 20.473 39.849 o
-40 12 2 269.589 287.703 69.888 3.420 o
-40 12 3 166.516 178.139 44.840 8.307 o
-40 12 4 0.918 10.418 13.226 95.484 o
-40 12 5 346.474 399.351 94.663 1.864 o
-40 12 6 0.502 4.801 23.734 29.651 o
-40 12 7 1.013 -1.948 13.316 94.189 o
-40 12 8 140.894 175.647 41.081 9.897 o
-40 12 9 42.112 39.903 14.222 82.573 o
-40 12 10 164.586 188.601 45.112 8.207 o
-40 12 11 13.631 24.187 11.459 127.191 o
-40 12 12 0.366 -1.766 23.462 30.341 o
-40 12 13 22.050 26.497 9.330 191.850 o
-40 12 14 19.621 15.626 18.434 49.148 o
-40 12 15 40.230 47.060 26.406 23.953 o
-40 12 16 8.485 4.665 18.661 47.963 o
-40 12 17 131.402 162.195 43.300 8.908 o
-40 12 18 171.340 193.040 52.359 6.092 o
-40 12 19 154.208 177.414 49.551 6.802 o
-40 12 21 68.756 66.491 53.537 5.827 o
-40 12 22 607.232 642.349 172.069 0.564 o
-40 12 23 168.405 176.327 51.770 6.232 o
-40 12 24 45.324 47.377 18.525 48.669 o
-40 12 25 12.183 4.212 27.584 21.951 o
-40 12 26 12.475 3.397 36.869 12.287 o
-40 12 27 185.269 199.608 60.376 4.582 o
-40 12 28 16.834 6.975 22.647 32.565 o
-40 12 29 11.457 29.214 13.815 87.518 o
-40 12 30 162.740 148.018 43.119 8.983 o
-40 12 31 35.874 39.994 15.037 73.862 o
-40 12 32 70.216 93.485 37.503 11.875 o
-40 12 33 181.984 192.995 54.941 5.533 o
-40 12 34 0.827 -27.312 62.595 4.263 o
-40 12 35 30.268 56.979 22.194 33.908 o
-40 12 37 0.319 5.209 18.616 48.196 o
-40 12 38 28.283 25.908 15.536 69.200 o
-40 12 39 36.500 35.646 19.748 42.828 o
-40 12 40 90.538 103.133 39.903 10.489 o
-40 12 41 5.094 2.672 11.323 130.262 o
-40 12 43 1.826 -1.676 22.828 32.051 o
-40 14 1 8.082 26.587 12.591 105.343 o
-40 14 2 3.438 -6.568 34.559 13.985 o
-40 14 3 5.022 25.047 11.006 137.875 o
-40 14 4 5.456 19.476 10.553 149.963 o
-40 14 5 57.725 58.066 18.525 48.669 o
-40 14 6 26.714 30.528 10.689 146.175 o
-40 14 7 39.223 48.645 16.079 64.601 o
-40 14 8 3.589 -5.480 12.591 105.343 o
-40 14 9 5.676 7.836 8.379 237.878 o
-40 14 10 11.322 11.142 20.654 39.153 o
-40 14 11 53.469 40.356 36.099 12.817 o
-40 14 12 67.433 67.034 25.228 26.241 o
-40 14 13 11.562 13.361 9.421 188.179 o
-40 14 14 1.122 -1.087 13.633 89.859 o
-40 14 15 1.062 -10.191 63.592 4.130 o
-40 14 16 1.521 25.319 12.139 113.352 o
-40 14 17 20.130 12.591 10.236 159.397 o
-40 14 18 97.623 111.104 36.099 12.817 o
-40 14 19 92.375 104.039 36.099 12.817 o
-40 14 20 2.518 35.646 14.947 74.760 o
-40 14 21 11.714 32.430 14.222 82.573 o
-40 14 22 229.668 252.057 86.284 2.243 o
-40 14 23 73.332 87.507 31.569 16.758 o
-40 14 24 35.126 33.970 16.170 63.879 o
-40 14 25 24.862 29.939 13.769 88.095 o
-40 14 26 1.979 26.542 25.047 26.622 o
-40 14 27 140.510 118.759 43.119 8.983 o
-40 14 28 0.010 2.355 15.309 71.263 o
-40 14 29 81.079 71.473 25.364 25.961 o
-40 14 30 37.314 19.295 17.212 56.381 o
-40 14 31 6.159 12.682 23.688 29.764 o
-40 14 32 187.868 202.370 79.716 2.628 o
-40 14 33 83.764 96.112 39.632 10.634 o
-40 14 34 29.977 28.037 12.999 98.840 o
-39 1 1 0.059 -0.679 8.606 225.522 o
-39 1 2 223.086 191.409 20.608 39.325 o
-39 1 3 981.199 951.476 83.385 2.402 o
-39 1 4 149.184 141.134 14.630 78.035 o
-39 1 5 31.207 30.437 14.086 84.174 o
-39 1 6 2320.520 2232.100 166.453 0.603 o
-39 1 7 1150.900 1083.420 89.318 2.094 o
-39 1 8 376.352 374.258 39.994 10.442 o
-39 1 10 873.343 845.263 81.618 2.507 o
-39 1 11 658.842 629.350 75.413 2.937 o
-39 1 12 211.501 222.617 25.228 26.241 o
-39 1 13 2304.860 2281.330 147.747 0.765 o
-39 1 14 151.649 133.570 20.246 40.746 o
-39 1 15 127.957 137.465 15.626 68.400 o
-39 1 16 69.153 48.871 14.403 80.509 o
-39 1 17 162.361 173.700 22.239 33.770 o
-39 1 18 1087.350 1084.050 114.864 1.266 o
-39 1 19 90.581 102.000 13.815 87.518 o
-39 1 20 349.946 327.561 40.719 10.073 o
-39 1 21 616.561 612.592 74.100 3.042 o
-39 1 22 413.324 377.837 42.440 9.273 o
-39 1 23 1146.920 1147.050 109.746 1.387 o
-39 1 24 146.858 155.356 19.114 45.716 o
-39 1 25 281.788 242.817 33.879 14.551 o
-39 1 26 398.014 386.714 45.746 7.981 o
-39 1 27 34.676 55.575 13.950 85.821 o
-39 1 28 14.980 4.167 9.557 182.866 o
-39 1 29 701.567 747.792 87.507 2.181 o
-39 1 30 12.519 1.585 4.710 752.714 o
-39 1 41 770.711 788.194 147.158 0.771 o
-39 1 42 44.439 35.736 13.860 86.947 o
-39 1 43 512.782 569.563 119.438 1.171 o
-39 1 44 267.360 292.142 70.114 3.397 o
-39 1 46 106.172 91.040 24.323 28.232 o
-39 1 47 716.479 810.297 189.417 0.466 o
-39 1 48 3.371 -5.933 16.306 62.819 o
-39 1 49 98.811 121.975 36.053 12.849 o
-39 1 51 35.457 62.686 22.828 32.051 o
-39 1 52 79.638 114.456 47.241 7.484 o
-39 1 53 0.128 -9.466 14.584 78.521 o
-39 1 54 0.288 -8.696 13.679 89.265 o
-39 3 1 487.065 468.786 50.276 6.608 o
-39 3 2 598.200 572.417 64.860 3.970 o
-39 3 3 264.641 289.016 31.615 16.710 o
-39 3 4 541.674 549.408 54.714 5.579 o
-39 3 5 135.293 136.605 14.539 79.011 o
-39 3 6 4.919 40.130 4.892 697.990 o
-39 3 7 60.894 43.663 6.477 398.130 o
-39 3 8 208.150 177.233 24.051 28.874 o
-39 3 9 1969.680 1993.360 131.486 0.966 o
-39 3 10 780.814 769.261 70.341 3.376 o
-39 3 11 5.817 2.853 3.759 1181.790 o
-39 3 12 285.694 278.916 31.887 16.427 o
-39 3 13 8.456 11.776 5.843 489.235 o
-39 3 14 1189.570 1195.560 109.564 1.391 o
-39 3 16 3476.570 3409.090 156.760 0.680 o
-39 3 19 978.672 997.811 99.147 1.699 o
-39 3 20 302.562 279.097 32.657 15.661 o
-39 3 21 1414.060 1442.770 130.309 0.984 o
-39 3 22 1108.520 1140.170 93.168 1.924 o
-39 3 23 53.677 47.875 5.390 574.914 o
-39 3 24 96.681 141.360 15.128 72.980 o
-39 3 25 642.783 623.870 60.693 4.534 o
-39 3 26 220.815 230.362 24.685 27.410 o
-39 3 27 2369.360 2437.730 156.715 0.680 o
-39 3 28 87.796 69.616 8.787 216.318 o
-39 3 29 640.970 670.612 83.747 2.381 o
-39 3 30 1686.230 1738.220 185.612 0.485 o
-39 3 31 816.541 837.790 106.077 1.484 o
-39 3 32 96.670 94.935 15.128 72.980 o
-39 3 33 212.841 207.760 27.991 21.317 o
-39 3 34 8.369 9.647 7.338 310.218 o
-39 3 35 9.912 23.960 4.393 865.274 o
-39 3 36 140.261 153.816 22.284 33.633 o
-39 3 37 391.117 369.820 54.080 5.711 o
-39 3 38 259.871 284.261 43.164 8.964 o
-39 3 39 29.172 20.473 5.571 538.129 o
-39 3 40 190.631 221.394 47.014 7.556 o
-39 3 41 29.144 54.307 13.180 96.141 o
-39 3 42 35.610 37.503 13.044 98.155 o
-39 3 43 754.974 852.057 179.226 0.520 o
-39 3 44 12.239 14.856 7.700 281.708 o
-39 3 45 0.909 10.236 6.386 409.505 o
-39 3 46 569.629 584.238 141.859 0.830 o
-39 3 47 0.375 34.287 17.755 52.982 o
-39 3 49 0.638 11.323 8.923 209.780 o
-39 3 50 175.082 203.956 63.954 4.083 o
-39 3 51 16.188 13.180 20.382 40.204 o
-39 3 52 24.177 21.107 10.372 155.248 o
-39 3 54 1.721 -0.408 23.870 29.314 o
-39 3 55 6.382 3.850 11.233 132.371 o
-39 3 57 44.322 51.453 21.786 35.189 o
-39 5 1 620.213 687.779 75.594 2.923 o
-39 5 2 158.318 156.126 21.650 35.632 o
-39 5 3 88.247 92.444 12.818 101.654 o
-39 5 4 1444.980 1368.670 136.378 0.898 o
-39 5 5 212.871 213.513 32.339 15.970 o
-39 5 6 1105.000 1099.630 115.317 1.256 o
-39 5 7 897.129 835.208 92.670 1.945 o
-39 5 8 183.055 181.037 23.281 30.816 o
-39 5 9 692.195 714.864 93.350 1.917 o
-39 5 10 571.275 551.582 64.633 3.998 o
-39 5 11 299.829 302.922 37.548 11.846 o
-39 5 12 12.876 12.274 8.606 225.522 o
-39 5 13 120.393 115.045 15.173 72.545 o
-39 5 14 272.374 281.090 34.831 13.767 o
-39 5 15 53.465 50.321 7.655 285.052 o
-39 5 16 42.076 49.596 8.334 240.470 o
-39 5 17 7.709 5.435 11.187 133.445 o
-39 5 21 272.862 291.145 42.530 9.233 o
-39 5 22 229.233 229.048 34.649 13.912 o
-39 5 23 319.034 306.998 48.419 7.124 o
-39 5 24 27.646 26.406 9.874 171.310 o
-39 5 25 340.221 326.293 50.321 6.596 o
-39 5 26 638.352 620.518 80.441 2.581 o
-39 5 27 1.722 2.446 7.745 278.423 o
-39 5 28 51.773 48.917 7.156 326.124 o
-39 5 29 12.109 10.100 12.909 100.232 o
-39 5 30 802.270 862.203 114.637 1.271 o
-39 5 31 530.568 523.636 77.633 2.771 o
-39 5 32 454.532 503.797 69.842 3.424 o
-39 5 33 287.278 318.095 47.060 7.542 o
-39 5 34 0.062 3.941 3.216 1615.030 o
-39 5 35 29.248 34.921 9.421 188.179 o
-39 5 36 683.191 731.487 96.022 1.811 o
-39 5 37 0.203 5.390 7.836 272.022 o
-39 5 38 501.239 538.990 78.810 2.689 o
-39 5 39 498.614 520.556 78.674 2.698 o
-39 5 40 44.707 51.181 11.369 129.226 o
-39 5 41 576.478 633.155 97.698 1.750 o
-39 5 42 50.529 62.822 11.595 124.227 o
-39 5 43 314.296 319.454 63.184 4.184 o
-39 5 44 356.344 369.956 71.427 3.274 o
-39 5 45 3.204 13.226 9.466 186.382 o
-39 5 46 9.865 25.863 13.996 85.267 o
-39 5 47 3.610 -11.052 11.414 128.202 o
-39 5 49 6.444 11.233 29.350 19.389 o
-39 5 50 10.394 8.379 10.644 147.422 o
-39 7 1 53.071 57.387 9.466 186.382 o
-39 7 2 1289.990 1319.120 137.510 0.883 o
-39 7 3 270.114 239.919 37.095 12.137 o
-39 7 4 756.622 781.672 103.178 1.569 o
-39 7 5 124.302 103.042 16.306 62.819 o
-39 7 6 119.292 107.255 16.577 60.776 o
-39 7 7 990.139 1069.960 129.448 0.997 o
-39 7 8 85.893 83.702 12.909 100.232 o
-39 7 9 342.517 323.938 45.973 7.903 o
-39 7 10 251.201 275.564 40.447 10.209 o
-39 7 11 0.156 15.219 5.345 584.700 o
-39 7 12 540.617 576.448 89.545 2.083 o
-39 7 13 1501.250 1566.290 162.512 0.632 o
-39 7 14 35.006 37.865 7.655 285.052 o
-39 7 15 394.784 383.861 53.990 5.730 o
-39 7 16 538.105 551.129 74.236 3.031 o
-39 7 17 9.476 1.268 8.017 259.867 o
-39 7 18 105.531 80.305 12.274 110.856 o
-39 7 19 114.261 109.021 18.027 51.396 o
-39 7 20 359.953 347.445 50.457 6.560 o
-39 7 21 133.761 148.562 23.734 29.651 o
-39 7 22 656.673 678.131 93.531 1.909 o
-39 7 23 382.277 342.327 52.586 6.040 o
-39 7 24 59.011 38.545 6.885 352.379 o
-39 7 25 60.276 79.490 14.403 80.509 o
-39 7 26 4.501 13.950 4.575 798.094 o
-39 7 27 28.424 35.102 10.327 156.613 o
-39 7 31 120.461 137.782 24.821 27.110 o
-39 7 32 340.767 353.242 63.094 4.196 o
-39 7 33 286.913 308.946 56.798 5.177 o
-39 7 34 175.239 194.761 38.907 11.033 o
-39 7 35 25.507 34.831 8.379 237.878 o
-39 7 36 316.474 327.063 63.048 4.202 o
-39 7 37 14.127 6.024 14.720 77.078 o
-39 7 38 410.056 430.196 86.918 2.211 o
-39 7 39 11.813 1.585 5.390 574.914 o
-39 7 40 151.784 148.336 33.698 14.708 o
-39 7 41 8.823 14.403 34.831 13.767 o
-39 7 42 84.607 70.975 19.703 43.025 o
-39 7 43 13.960 33.789 10.599 148.684 o
-39 7 44 115.748 149.060 44.342 8.494 o
-39 7 45 2.527 -5.571 11.233 132.371 o
-39 7 46 27.605 19.521 15.083 73.419 o
-39 7 47 0.682 2.536 12.139 113.352 o
-39 7 48 23.655 32.339 14.449 80.005 o
-39 7 49 120.940 91.175 32.702 15.618 o
-39 7 50 177.857 146.931 52.314 6.103 o
-39 7 51 38.476 47.467 17.619 53.802 o
-39 9 1 2.789 -11.640 25.410 25.869 o
-39 9 2 155.959 171.073 32.158 16.150 o
-39 9 3 14.804 21.061 14.358 81.017 o
-39 9 4 344.653 347.807 59.787 4.673 o
-39 9 5 56.813 63.909 12.410 108.442 o
-39 9 6 7.684 31.796 18.661 47.963 o
-39 9 7 48.944 55.077 11.957 116.812 o
-39 9 8 204.235 181.218 31.433 16.904 o
-39 9 9 15.336 73.692 26.950 22.997 o
-39 9 10 0.023 -8.334 14.720 77.078 o
-39 9 11 0.435 -19.657 10.735 144.944 o
-39 9 12 207.057 201.193 35.238 13.450 o
-39 9 13 85.654 100.370 17.710 53.253 o
-39 9 14 679.457 708.342 100.053 1.668 o
-39 9 15 75.046 103.722 17.393 55.212 o
-39 9 16 53.835 51.589 9.738 176.125 o
-39 9 17 74.399 84.698 14.766 76.606 o
-39 9 18 187.504 172.069 30.890 17.504 o
-39 9 19 423.221 456.919 78.222 2.730 o
-39 9 20 61.376 53.673 10.689 146.175 o
-39 9 21 27.007 51.317 10.689 146.175 o
-39 9 22 25.083 40.220 14.811 76.138 o
-39 9 23 129.617 140.907 26.225 24.285 o
-39 9 24 11.212 22.012 17.076 57.282 o
-39 9 26 54.385 65.268 27.855 21.525 o
-39 9 27 189.257 298.483 64.588 4.004 o
-39 9 28 86.578 70.341 16.487 61.446 o
-39 9 29 14.389 -8.515 31.615 16.710 o
-39 9 30 48.303 42.304 12.727 103.106 o
-39 9 31 19.735 33.562 10.961 139.016 o
-39 9 32 31.357 45.384 15.400 70.427 o
-39 9 33 27.665 50.049 12.093 114.202 o
-39 9 34 12.895 1.676 9.059 203.534 o
-39 9 35 32.102 26.950 13.815 87.518 o
-39 9 36 15.783 29.803 10.055 165.193 o
-39 9 37 41.003 28.671 9.195 197.563 o
-39 9 38 26.879 38.816 17.891 52.180 o
-39 9 39 447.148 494.331 113.596 1.294 o
-39 9 40 4.931 11.550 8.515 230.346 o
-39 9 41 0.743 -6.794 46.833 7.615 o
-39 9 42 9.653 28.988 12.139 113.352 o
-39 9 43 5.573 2.310 7.111 330.292 o
-39 9 44 0.079 -14.177 15.581 68.799 o
-39 9 45 0.965 20.382 9.919 169.750 o
-39 9 46 1.363 13.679 9.013 205.585 o
-39 11 1 31.018 38.545 38.363 11.348 o
-39 11 3 209.656 227.689 58.655 4.855 o
-39 11 4 322.979 333.495 80.667 2.567 o
-39 11 5 1.103 -21.695 15.581 68.799 o
-39 11 6 36.739 28.580 9.965 168.210 o
-39 11 7 56.627 62.459 15.309 71.263 o
-39 11 8 5.586 21.288 7.428 302.698 o
-39 11 9 0.693 8.470 15.400 70.427 o
-39 11 10 47.382 54.533 28.308 20.842 o
-39 11 11 61.223 56.843 13.226 95.484 o
-39 11 12 3.202 -4.167 32.022 16.288 o
-39 11 13 664.314 721.839 137.103 0.889 o
-39 11 14 25.274 16.034 10.599 148.684 o
-39 11 15 63.051 61.780 33.743 14.668 o
-39 11 16 7.325 -0.861 20.880 38.309 o
-39 11 17 208.217 217.045 51.725 6.243 o
-39 11 18 28.390 54.714 17.529 54.359 o
-39 11 20 5.408 15.445 17.755 52.982 o
-39 11 21 202.766 201.510 49.913 6.704 o
-39 11 22 0.008 5.254 32.203 16.105 o
-39 11 23 162.515 209.663 54.578 5.607 o
-39 11 24 13.864 13.905 14.630 78.035 o
-39 11 25 9.560 23.100 20.110 41.298 o
-39 11 27 3.124 9.195 30.437 18.029 o
-39 11 28 50.877 78.040 25.817 25.058 o
-39 11 29 28.880 26.859 25.727 25.235 o
-39 11 30 27.718 39.450 14.086 84.174 o
-39 11 31 16.611 15.717 42.304 9.333 o
-39 11 32 55.719 84.925 28.263 20.909 o
-39 11 33 0.451 4.710 20.880 38.309 o
-39 11 34 28.290 35.963 23.688 29.764 o
-39 11 35 129.168 147.430 49.053 6.941 o
-39 11 37 36.238 -1.449 14.041 84.718 o
-39 11 38 76.426 69.480 25.410 25.869 o
-39 11 39 0.005 -13.135 27.720 21.737 o
-39 11 40 33.356 38.681 14.811 76.138 o
-39 11 41 24.089 40.990 15.445 70.014 o
-39 11 42 21.962 23.643 13.996 85.267 o
-39 11 43 102.146 88.594 31.887 16.427 o
-39 11 44 36.905 26.678 17.483 54.642 o
-39 13 1 82.998 94.391 25.998 24.710 o
-39 13 2 12.063 20.699 9.149 199.524 o
-39 13 3 266.852 298.030 80.441 2.581 o
-39 13 4 1.735 -16.894 19.159 45.501 o
-39 13 5 163.415 192.179 50.140 6.644 o
-39 13 6 9.249 10.100 7.700 281.708 o
-39 13 7 55.459 65.721 18.525 48.669 o
-39 13 8 119.624 103.359 42.485 9.253 o
-39 13 9 36.631 54.895 17.076 57.282 o
-39 13 10 18.948 27.855 10.236 159.397 o
-39 13 11 52.355 61.508 22.239 33.770 o
-39 13 12 30.994 -5.435 52.586 6.040 o
-39 13 13 26.002 53.990 20.790 38.643 o
-39 13 14 19.450 42.983 27.720 21.737 o
-39 13 15 91.097 97.969 33.608 14.787 o
-39 13 16 30.908 70.023 23.009 31.548 o
-39 13 17 165.276 159.251 49.324 6.865 o
-39 13 18 57.639 101.095 32.883 15.446 o
-39 13 19 346.353 381.505 112.826 1.312 o
-39 13 20 118.319 166.453 49.098 6.928 o
-39 13 21 87.181 102.952 31.207 17.150 o
-39 13 23 100.478 120.616 39.722 10.585 o
-39 13 24 0.022 6.794 10.780 143.729 o
-39 13 26 0.487 46.426 65.449 3.899 o
-39 13 27 509.355 625.591 189.099 0.467 o
-39 13 29 22.682 12.954 14.539 79.011 o
-39 13 31 22.327 17.574 13.452 92.296 o
-39 13 32 1.604 11.052 18.570 48.432 o
-39 13 33 0.393 -4.620 13.860 86.947 o
-39 13 35 1.413 -3.306 12.909 100.232 o
-39 13 36 5.523 23.235 12.139 113.352 o
-39 13 37 89.304 76.229 31.116 17.250 o
-39 13 38 46.379 50.049 21.560 35.932 o
-39 13 39 96.554 115.906 49.098 6.928 o
-39 15 1 84.003 112.554 47.422 7.427 o
-39 15 2 0.064 -16.804 19.340 44.652 o
-39 15 3 3.439 8.787 11.550 125.204 o
-39 15 4 2.106 0.544 19.748 42.828 o
-39 15 5 8.586 3.080 26.089 24.539 o
-39 15 6 1.233 15.898 18.842 47.045 o
-39 15 7 79.179 96.565 39.088 10.931 o
-39 15 8 18.547 14.675 24.413 28.023 o
-39 15 9 3.800 7.202 7.836 272.022 o
-39 15 10 14.784 31.977 15.309 71.263 o
-39 15 11 3.904 17.619 11.550 125.204 o
-39 15 12 8.948 10.236 12.139 113.352 o
-39 15 13 19.518 27.402 12.637 104.590 o
-39 15 14 6.204 5.163 7.836 272.022 o
-39 15 15 27.619 32.883 16.351 62.472 o
-39 15 16 26.858 15.128 18.978 46.373 o
-39 15 17 63.644 82.071 32.203 16.105 o
-39 15 18 0.749 -6.205 25.274 26.147 o
-39 15 19 0.502 -30.346 25.953 24.796 o
-39 15 20 10.393 24.005 14.041 84.718 o
-39 15 21 53.562 60.512 27.131 22.691 o
-39 15 22 15.417 2.627 13.497 91.678 o
-39 15 23 0.640 2.763 7.836 272.022 o
-39 15 24 50.026 35.329 14.449 80.005 o
-39 15 25 0.178 16.668 10.825 142.528 o
-39 15 26 1.098 -6.432 27.810 21.595 o
-38 0 12 166.073 163.645 21.107 37.491 o
-38 0 14 1073.150 1068.600 107.345 1.449 o
-38 0 16 1617.710 1610.670 142.493 0.823 o
-38 2 1 3864.690 3838.430 118.578 1.188 o
-38 2 2 76.824 72.560 10.191 160.817 o
-38 2 3 647.040 655.213 60.285 4.596 o
-38 2 4 1203.550 1158.380 95.116 1.846 o
-38 2 5 19.111 11.912 8.425 235.327 o
-38 2 6 257.376 255.318 23.824 29.426 o
-38 2 7 106.008 104.492 9.376 190.001 o
-38 2 8 98.429 92.127 9.874 171.310 o
-38 2 9 45.420 31.116 8.923 209.780 o
-38 2 10 25.860 28.082 7.790 275.195 o
-38 2 11 3763.570 3673.970 124.013 1.086 o
-38 2 12 196.033 186.246 17.030 57.587 o
-38 2 13 2879.660 2825.350 149.513 0.747 o
-38 2 14 1594.910 1643.920 146.026 0.783 o
-38 2 15 50.673 50.094 6.839 357.062 o
-38 2 16 34.528 38.092 5.118 637.588 o
-38 2 19 443.020 448.358 55.258 5.470 o
-38 2 20 61.386 70.703 13.815 87.518 o
-38 2 21 163.592 160.202 20.608 39.325 o
-38 2 22 1225.610 1192.300 110.923 1.357 o
-38 2 23 18.867 18.117 3.261 1570.480 o
-38 2 24 30.903 31.343 9.647 179.448 o
-38 2 25 24.378 20.291 4.710 752.714 o
-38 2 26 296.375 301.155 36.823 12.317 o
-38 2 27 10.447 5.662 11.278 131.310 o
-38 2 28 639.917 661.146 77.135 2.807 o
-38 2 29 14.181 18.797 7.066 334.540 o
-38 2 30 4.097 -4.665 15.717 67.614 o
-38 2 31 15.616 24.458 8.470 232.816 o
-38 2 32 127.356 127.863 19.114 45.716 o
-38 2 33 14.421 1.902 10.055 165.193 o
-38 2 34 77.999 81.437 11.731 121.366 o
-38 2 35 31.177 32.792 9.376 190.001 o
-38 2 36 77.567 86.057 16.804 59.149 o
-38 2 37 962.805 971.405 154.994 0.695 o
-38 2 39 133.732 144.169 28.671 20.318 o
-38 2 40 392.735 412.169 79.309 2.655 o
-38 2 41 329.625 336.892 72.605 3.168 o
-38 2 42 285.260 277.195 61.599 4.402 o
-38 2 43 94.495 107.073 26.768 23.309 o
-38 2 44 151.455 154.360 36.280 12.689 o
-38 2 45 451.715 516.434 119.303 1.173 o
-38 2 46 408.563 423.900 105.624 1.497 o
-38 2 47 105.395 113.414 32.883 15.446 o
-38 2 48 77.834 86.238 24.232 28.444 o
-38 2 49 2.893 -18.616 36.688 12.409 o
-38 2 50 148.005 131.441 39.541 10.682 o
-38 2 51 628.209 656.753 181.671 0.506 o
-38 2 52 5.932 12.773 9.240 195.631 o
-38 2 53 1.593 -3.352 24.277 28.338 o
-38 2 54 70.980 58.655 35.329 13.382 o
-38 2 55 6.482 22.601 14.630 78.035 o
-38 4 1 459.368 483.008 66.264 3.804 o
-38 4 2 510.117 508.281 54.171 5.692 o
-38 4 3 99.393 92.761 10.689 146.175 o
-38 4 4 5.781 11.097 7.836 272.022 o
-38 4 5 1084.440 1099.590 96.973 1.776 o
-38 4 6 1084.670 1068.290 93.440 1.913 o
-38 4 7 499.410 509.550 51.181 6.376 o
-38 4 8 12.076 9.919 2.491 2691.360 o
-38 4 9 71.001 64.407 7.247 318.022 o
-38 4 10 3433.570 3325.980 133.026 0.944 o
-38 4 11 129.774 127.274 13.679 89.265 o
-38 4 12 433.401 417.015 42.395 9.293 o
-38 4 13 412.893 395.637 40.311 10.278 o
-38 4 14 725.044 683.113 65.087 3.943 o
-38 4 15 5.111 0.362 1.540 7042.700 o
-38 4 16 1301.710 1294.210 134.159 0.928 o
-38 4 17 41.729 39.949 5.933 474.411 o
-38 4 18 87.940 86.057 11.006 137.875 o
-38 4 19 55.965 41.806 6.160 440.169 o
-38 4 20 68.637 62.233 7.972 262.828 o
-38 4 21 487.185 478.161 50.276 6.608 o
-38 4 22 110.319 79.671 9.195 197.563 o
-38 4 23 1314.160 1318.260 114.818 1.267 o
-38 4 24 175.446 167.313 19.929 42.053 o
-38 4 25 131.927 122.745 15.354 70.843 o
-38 4 26 19.377 25.274 7.519 295.448 o
-38 4 27 303.526 299.117 37.005 12.197 o
-38 4 28 2064.350 2085.170 157.485 0.673 o
-38 4 29 931.419 937.299 92.444 1.954 o
-38 4 30 180.517 179.497 23.915 29.203 o
-38 4 31 594.534 570.016 63.954 4.083 o
-38 4 32 94.446 121.069 19.250 45.073 o
-38 4 33 184.442 188.601 23.734 29.651 o
-38 4 34 2316.340 2318.470 170.529 0.574 o
-38 4 35 903.256 906.228 104.446 1.531 o
-38 4 36 1155.160 1211.010 133.253 0.941 o
-38 4 37 1218.540 1277.770 140.772 0.843 o
-38 4 38 1013.200 1014.890 125.191 1.066 o
-38 4 39 270.059 254.911 41.715 9.598 o
-38 4 40 289.653 310.893 52.314 6.103 o
-38 4 41 83.413 87.099 17.166 56.678 o
-38 4 42 6.969 11.323 4.122 983.137 o
-38 4 43 0.546 -6.115 12.320 110.042 o
-38 4 44 391.054 454.246 84.064 2.363 o
-38 4 45 430.064 409.950 102.227 1.598 o
-38 4 46 387.354 403.337 108.160 1.428 o
-38 4 47 207.274 209.617 59.832 4.665 o
-38 4 48 697.390 670.975 171.390 0.569 o
-38 4 50 178.829 169.805 55.484 5.425 o
-38 4 52 17.318 9.104 7.700 281.708 o
-38 4 53 4.430 13.996 22.647 32.565 o
-38 4 55 66.219 57.205 21.967 34.611 o
-38 4 56 0.010 -8.877 12.456 107.654 o
-38 4 57 152.981 129.720 50.049 6.668 o
-38 6 1 97.627 109.927 13.815 87.518 o
-38 6 2 82.530 78.312 11.686 122.309 o
-38 6 3 173.599 176.734 22.647 32.565 o
-38 6 4 100.597 133.887 18.978 46.373 o
-38 6 5 61.940 53.401 12.456 107.654 o
-38 6 6 30.596 34.921 8.153 251.277 o
-38 6 7 27.129 25.002 5.526 546.987 o
-38 6 8 194.478 207.942 27.765 21.666 o
-38 6 9 1728.860 1740.490 155.447 0.691 o
-38 6 10 655.897 655.530 77.769 2.762 o
-38 6 11 63.866 64.452 12.320 110.042 o
-38 6 12 1119.370 1110.050 118.397 1.191 o
-38 6 13 971.540 933.585 103.540 1.558 o
-38 6 14 0.747 -14.222 27.312 22.390 o
-38 6 15 321.585 326.746 48.509 7.098 o
-38 6 16 67.916 62.505 8.651 223.167 o
-38 6 17 57.421 58.383 8.198 248.508 o
-38 6 18 1876.440 1995.530 192.859 0.449 o
-38 6 19 736.263 735.790 102.725 1.583 o
-38 6 20 30.444 41.443 9.285 193.727 o
-38 6 21 2.479 13.180 5.345 584.700 o
-38 6 22 145.294 148.245 20.699 38.982 o
-38 6 23 218.762 223.251 38.273 11.402 o
-38 6 24 164.896 161.516 28.127 21.111 o
-38 6 26 18.889 5.571 8.198 248.508 o
-38 6 28 55.050 45.429 14.313 81.531 o
-38 6 30 327.570 351.974 63.909 4.089 o
-38 6 31 2764.540 2822.590 212.018 0.372 o
-38 6 32 857.900 854.775 143.716 0.809 o
-38 6 33 4945.630 5176.390 127.410 1.029 o
-38 6 34 622.638 689.137 98.785 1.712 o
-38 6 35 495.691 474.221 75.685 2.916 o
-38 6 36 163.946 162.014 28.897 20.001 o
-38 6 37 285.257 272.439 45.701 7.997 o
-38 6 38 19.106 26.542 6.885 352.379 o
-38 6 39 17.276 0.725 5.118 637.588 o
-38 6 40 66.320 64.860 13.316 94.189 o
-38 6 41 141.658 138.960 28.127 21.111 o
-38 6 42 2.035 -12.003 11.867 118.603 o
-38 6 43 47.834 41.172 14.494 79.505 o
-38 6 45 450.225 448.268 103.495 1.559 o
-38 6 46 63.613 52.042 16.940 58.204 o
-38 6 47 364.166 359.674 93.802 1.898 o
-38 6 48 0.005 4.076 15.898 66.082 o
-38 6 49 38.328 29.124 10.282 157.996 o
-38 6 50 38.078 47.648 14.811 76.138 o
-38 6 51 106.822 112.780 38.862 11.059 o
-38 8 1 21.130 5.752 5.163 626.451 o
-38 8 2 39.481 52.314 9.149 199.524 o
-38 8 3 54.432 43.527 8.651 223.167 o
-38 8 4 1046.200 1072.050 141.089 0.839 o
-38 8 5 9.336 -1.314 17.030 57.587 o
-38 8 6 0.283 4.122 5.254 605.036 o
-38 8 7 0.156 -7.564 10.055 165.193 o
-38 8 8 574.815 568.748 82.117 2.477 o
-38 8 9 20.693 4.529 12.093 114.202 o
-38 8 10 340.146 359.493 62.459 4.281 o
-38 8 11 286.891 335.940 58.111 4.946 o
-38 8 12 446.981 460.044 67.079 3.712 o
-38 8 13 41.438 36.914 13.271 94.834 o
-38 8 14 257.047 265.509 40.266 10.301 o
-38 8 15 171.278 183.075 29.169 19.630 o
-38 8 16 555.709 570.831 75.051 2.965 o
-38 8 17 95.047 96.158 14.358 81.017 o
-38 8 18 27.617 34.966 14.222 82.573 o
-38 8 19 5.282 6.386 13.135 96.806 o
-38 8 20 174.568 210.478 34.106 14.358 o
-38 8 21 60.930 82.751 13.905 86.381 o
-38 8 22 7.731 8.107 8.289 243.105 o
-38 8 23 1.477 -1.042 34.966 13.660 o
-38 8 24 3.484 -4.846 13.860 86.947 o
-38 8 25 2.084 12.229 5.979 467.250 o
-38 8 26 1.103 -4.529 24.640 27.511 o
-38 8 27 646.772 664.634 123.968 1.087 o
-38 8 28 586.710 584.827 111.693 1.339 o
-38 8 29 1322.990 1426.600 221.529 0.340 o
-38 8 30 1018.060 1062.130 187.967 0.473 o
-38 8 33 28.758 27.674 16.487 61.446 o
-38 8 34 6.638 8.425 12.456 107.654 o
-38 8 35 79.530 92.444 20.246 40.746 o
-38 8 36 0.270 -3.080 8.923 209.780 o
-38 8 37 10.998 -1.812 14.086 84.174 o
-38 8 38 0.636 0.815 8.107 254.092 o
-38 8 39 19.063 23.009 13.044 98.155 o
-38 8 40 12.019 -1.132 19.884 42.244 o
-38 8 41 144.427 178.093 44.840 8.307 o
-38 8 42 48.633 63.184 18.253 50.129 o
-38 8 43 64.065 92.217 25.681 25.324 o
-38 8 44 69.137 79.263 22.511 32.960 o
-38 8 45 20.339 14.539 7.926 265.840 o
-38 8 46 199.405 209.527 66.491 3.778 o
-38 10 1 142.414 111.557 25.047 26.622 o
-38 10 3 1.012 -8.379 15.943 65.707 o
-38 10 4 74.714 83.340 29.622 19.035 o
-38 10 5 201.067 195.350 42.349 9.313 o
-38 10 6 101.322 132.392 31.569 16.758 o
-38 10 7 63.669 49.460 12.591 105.343 o
-38 10 8 284.458 288.473 60.285 4.596 o
-38 10 11 20.983 31.162 14.041 84.718 o
-38 10 12 4.325 -0.272 12.274 110.856 o
-38 10 13 673.483 744.259 121.477 1.132 o
-38 10 14 4.527 -0.589 27.810 21.595 o
-38 10 15 9.732 9.512 6.703 371.684 o
-38 10 16 0.843 4.665 16.034 64.967 o
-38 10 17 24.564 63.411 15.762 67.226 o
-38 10 18 211.227 214.101 46.290 7.795 o
-38 10 19 220.080 265.419 58.519 4.877 o
-38 10 20 16.715 35.465 17.302 55.792 o
-38 10 21 321.856 322.624 71.926 3.228 o
-38 10 22 47.293 22.556 10.236 159.397 o
-38 10 23 84.579 83.204 21.197 37.171 o
-38 10 24 186.000 207.987 47.739 7.329 o
-38 10 25 106.760 106.213 25.274 26.147 o
-38 10 26 21.864 23.462 8.425 235.327 o
-38 10 27 0.002 -3.352 22.012 34.469 o
-38 10 28 141.751 124.602 33.019 15.319 o
-38 10 29 510.346 577.807 116.811 1.224 o
-38 10 30 144.534 147.883 34.332 14.170 o
-38 10 31 6.082 24.277 9.376 190.001 o
-38 10 32 17.743 41.534 14.177 83.101 o
-38 10 33 0.253 -1.042 19.567 43.624 o
-38 10 34 28.780 12.999 11.414 128.202 o
-38 10 35 52.669 40.492 13.588 90.460 o
-38 10 36 66.464 55.031 24.187 28.550 o
-38 10 38 8.952 -1.268 23.145 31.178 o
-38 10 39 17.339 17.438 25.364 25.961 o
-38 10 40 1.879 1.948 15.807 66.841 o
-38 10 41 28.120 28.716 12.546 106.105 o
-38 10 42 14.705 -8.379 23.462 30.341 o
-38 10 43 145.425 140.137 45.384 8.109 o
-38 10 44 11.227 20.880 10.599 148.684 o
-38 10 45 262.386 246.169 89.409 2.089 o
-38 10 46 204.953 172.386 66.128 3.819 o
-38 12 1 109.754 128.905 33.064 15.277 o
-38 12 2 302.809 385.219 88.277 2.143 o
-38 12 3 1.133 -7.473 42.032 9.454 o
-38 12 4 271.659 308.447 71.111 3.303 o
-38 12 5 177.490 199.562 47.513 7.399 o
-38 12 6 2.409 11.459 19.295 44.862 o
-38 12 7 44.045 71.699 17.981 51.655 o
-38 12 8 1.813 -2.401 61.010 4.487 o
-38 12 9 239.756 261.659 61.916 4.357 o
-38 12 10 0.779 -17.483 17.619 53.802 o
-38 12 11 0.057 -7.926 31.071 17.300 o
-38 12 12 279.205 318.729 69.797 3.428 o
-38 12 13 286.072 321.356 73.194 3.118 o
-38 12 14 23.265 24.096 9.602 181.145 o
-38 12 15 6.846 36.642 29.441 19.270 o
-38 12 16 365.060 420.684 109.383 1.396 o
-38 12 18 244.583 255.273 69.616 3.446 o
-38 12 23 178.474 187.514 52.087 6.156 o
-38 12 24 25.342 32.928 35.329 13.382 o
-38 12 25 252.119 205.722 59.289 4.751 o
-38 12 27 5.827 29.984 21.514 36.084 o
-38 12 28 92.410 88.911 28.761 20.191 o
-38 12 29 60.934 86.555 25.636 25.413 o
-38 12 30 0.013 -3.261 28.082 21.179 o
-38 12 31 0.540 -24.232 36.914 12.257 o
-38 12 32 0.160 18.299 15.671 68.006 o
-38 12 33 24.463 30.075 38.092 11.511 o
-38 12 34 68.829 60.150 19.884 42.244 o
-38 12 35 66.816 60.874 21.605 35.782 o
-38 12 37 5.687 12.139 15.626 68.400 o
-38 12 38 12.925 11.640 14.766 76.606 o
-38 12 40 75.580 68.665 27.901 21.455 o
-38 12 41 2.455 -7.247 24.730 27.309 o
-38 12 42 0.499 2.265 21.378 36.544 o
-38 12 43 94.159 79.444 32.294 16.015 o
-38 14 1 157.408 147.883 44.206 8.547 o
-38 14 2 46.989 19.974 21.605 35.782 o
-38 14 3 216.932 182.124 51.816 6.221 o
-38 14 4 17.834 14.720 8.062 256.955 o
-38 14 5 0.739 -2.129 48.147 7.205 o
-38 14 6 6.300 5.707 11.595 124.227 o
-38 14 7 60.590 43.119 19.204 45.286 o
-38 14 8 6.513 13.226 13.226 95.484 o
-38 14 9 11.453 -2.265 25.093 26.526 o
-38 14 10 188.804 186.110 61.327 4.441 o
-38 14 11 7.087 16.351 13.361 93.552 o
-38 14 12 18.495 25.138 12.546 106.105 o
-38 14 13 106.847 164.143 49.460 6.827 o
-38 14 14 489.939 543.927 159.795 0.654 o
-38 14 16 8.206 19.386 23.779 29.538 o
-38 14 17 205.784 250.245 81.392 2.521 o
-38 14 18 59.922 43.119 22.511 32.960 o
-38 14 19 89.434 62.912 20.880 38.309 o
-38 14 21 3.978 -7.247 35.193 13.485 o
-38 14 22 25.108 12.818 26.406 23.953 o
-38 14 24 45.224 59.017 23.054 31.424 o
-38 14 25 0.005 -12.048 26.134 24.454 o
-38 14 26 60.175 85.514 28.535 20.512 o
-38 14 27 43.891 52.314 24.640 27.511 o
-38 14 28 11.372 14.041 11.686 122.309 o
-38 14 30 40.710 42.576 21.243 37.013 o
-38 14 31 40.782 45.022 19.204 45.286 o
-38 14 33 43.403 30.618 14.313 81.531 o
-38 14 34 9.021 -17.302 18.389 49.391 o
-38 14 35 12.186 -4.620 27.131 22.691 o
-37 1 1 30.238 31.977 4.076 1005.110 o
-37 1 2 1308.190 1293.530 111.376 1.346 o
-37 1 3 787.867 740.591 60.331 4.589 o
-37 1 4 371.463 361.939 31.524 16.806 o
-37 1 5 0.519 1.449 7.111 330.292 o
-37 1 6 21.417 26.542 8.787 216.318 o
-37 1 7 68.200 66.626 11.957 116.812 o
-37 1 8 119.136 108.613 11.459 127.191 o
-37 1 9 578.525 538.039 47.784 7.315 o
-37 1 10 113.236 95.977 11.097 135.633 o
-37 1 11 101.799 100.234 11.731 121.366 o
-37 1 12 467.695 447.905 45.067 8.223 o
-37 1 13 1170.850 1138.270 111.829 1.336 o
-37 1 14 36.985 29.894 4.031 1027.820 o
-37 1 15 457.697 459.455 46.290 7.795 o
-37 1 16 782.152 803.865 86.284 2.243 o
-37 1 17 1304.160 1279.670 123.922 1.088 o
-37 1 18 380.773 350.117 42.530 9.233 o
-37 1 19 304.817 318.457 32.657 15.661 o
-37 1 20 148.594 159.931 18.163 50.630 o
-37 1 22 307.768 303.510 33.245 15.111 o
-37 1 23 484.827 495.373 52.948 5.958 o
-37 1 24 101.491 101.593 13.044 98.155 o
-37 1 25 424.017 417.649 47.060 7.542 o
-37 1 26 301.202 309.172 32.657 15.661 o
-37 1 27 336.616 331.456 35.193 13.485 o
-37 1 28 21.535 9.104 4.393 865.274 o
-37 1 29 838.167 851.423 94.436 1.873 o
-37 1 30 1504.640 1455.820 160.791 0.646 o
-37 1 31 0.598 10.418 22.647 32.565 o
-37 1 35 395.644 430.015 70.884 3.324 o
-37 1 36 166.725 166.000 30.799 17.607 o
-37 1 38 69.266 74.236 16.170 63.879 o
-37 1 39 44.204 39.088 12.365 109.237 o
-37 1 40 39.603 22.148 14.267 82.049 o
-37 1 41 288.476 320.224 65.087 3.943 o
-37 1 42 7.345 -1.404 32.521 15.792 o
-37 1 43 109.258 100.596 20.608 39.325 o
-37 1 44 53.830 40.311 11.550 125.204 o
-37 1 45 1.175 -1.902 7.926 265.840 o
-37 1 46 245.242 235.842 51.770 6.232 o
-37 1 47 6.221 37.639 12.909 100.232 o
-37 1 48 77.553 84.427 20.790 38.643 o
-37 1 49 56.410 58.066 15.943 65.707 o
-37 1 50 24.358 25.727 9.149 199.524 o
-37 1 51 35.199 40.990 13.316 94.189 o
-37 1 52 6.492 4.575 6.296 421.374 o
-37 1 53 7.914 2.672 19.159 45.501 o
-37 1 54 5.683 10.236 9.285 193.727 o
-37 1 55 30.858 36.053 21.152 37.330 o
-37 1 56 36.481 14.358 14.766 76.606 o
-37 3 1 463.562 484.231 49.053 6.941 o
-37 3 2 2959.290 2914.620 138.462 0.871 o
-37 3 3 187.083 172.522 18.570 48.432 o
-37 3 4 1012.470 947.173 82.388 2.461 o
-37 3 5 363.891 366.377 35.283 13.416 o
-37 3 6 96.724 97.426 9.466 186.382 o
-37 3 7 486.825 465.162 38.907 11.033 o
-37 3 8 26.716 27.267 3.080 1760.670 o
-37 3 9 353.604 352.382 33.291 15.070 o
-37 3 10 793.846 778.411 75.368 2.940 o
-37 3 11 1076.580 1099.220 88.775 2.119 o
-37 3 12 337.177 299.162 32.385 15.925 o
-37 3 13 351.339 304.914 33.200 15.153 o
-37 3 14 978.019 1000.030 106.394 1.475 o
-37 3 16 145.905 134.883 17.619 53.802 o
-37 3 17 253.366 247.165 32.294 16.015 o
-37 3 18 1561.360 1590.380 146.161 0.782 o
-37 3 19 1727.110 1789.180 157.892 0.670 o
-37 3 20 427.616 411.988 51.680 6.254 o
-37 3 21 63.151 54.986 10.780 143.729 o
-37 3 22 277.560 304.144 35.148 13.520 o
-37 3 23 48.061 39.043 5.707 512.809 o
-37 3 24 322.556 339.383 32.702 15.618 o
-37 3 25 298.576 299.615 30.573 17.869 o
-37 3 26 748.991 755.311 75.549 2.926 o
-37 3 27 907.025 939.383 91.040 2.015 o
-37 3 28 1191.340 1259.290 116.630 1.228 o
-37 3 29 1578.800 1564.520 122.971 1.104 o
-37 3 30 244.099 220.578 26.904 23.074 o
-37 3 31 18.465 13.316 3.578 1304.500 o
-37 3 32 1589.380 1621.320 135.699 0.907 o
-37 3 33 308.069 314.109 37.458 11.904 o
-37 3 34 308.286 307.632 37.548 11.846 o
-37 3 35 116.731 118.850 16.034 64.967 o
-37 3 36 1324.300 1318.940 133.525 0.937 o
-37 3 37 297.901 317.778 41.851 9.536 o
-37 3 38 267.359 288.428 39.767 10.561 o
-37 3 39 224.106 228.006 35.600 13.178 o
-37 3 40 1011.310 1029.880 156.171 0.685 o
-37 3 41 77.511 98.060 19.340 44.652 o
-37 3 42 24.231 5.435 13.407 92.921 o
-37 3 43 49.181 27.085 10.463 152.571 o
-37 3 44 1615.180 1711.680 280.456 0.212 o
-37 3 45 233.173 235.752 58.791 4.832 o
-37 3 47 400.956 395.365 99.056 1.702 o
-37 3 48 41.650 29.758 19.703 43.025 o
-37 3 49 59.779 73.420 23.417 30.459 o
-37 3 50 12.995 42.938 21.831 35.043 o
-37 3 51 118.347 129.267 43.029 9.021 o
-37 3 52 27.645 -12.863 20.699 38.982 o
-37 3 53 41.322 38.545 15.807 66.841 o
-37 3 54 8.032 8.470 17.212 56.381 o
-37 3 57 17.784 34.106 20.065 41.485 o
-37 3 58 0.017 2.310 12.999 98.840 o
-37 5 1 185.315 194.127 24.323 28.232 o
-37 5 2 1553.130 1564.660 128.724 1.008 o
-37 5 3 350.910 337.707 37.050 12.167 o
-37 5 4 1150.320 1180.840 116.811 1.224 o
-37 5 5 2011.680 2059.350 155.356 0.692 o
-37 5 6 25.223 31.887 12.274 110.856 o
-37 5 7 4683.200 4817.300 120.888 1.143 o
-37 5 8 23.992 21.333 3.306 1527.750 o
-37 5 9 1569.430 1569.680 135.518 0.909 o
-37 5 10 3828.590 3858.990 123.696 1.092 o
-37 5 11 30.298 30.437 4.212 941.306 o
-37 5 12 450.887 450.623 51.906 6.199 o
-37 5 13 730.125 697.018 75.187 2.954 o
-37 5 14 19.835 11.550 11.731 121.366 o
-37 5 15 155.124 153.816 21.469 36.236 o
-37 5 16 1171.560 1216.800 117.128 1.217 o
-37 5 17 354.884 365.426 43.074 9.002 o
-37 5 18 1161.230 1143.430 129.222 1.000 o
-37 5 19 1668.140 1691.930 166.996 0.599 o
-37 5 20 426.447 423.492 58.700 4.847 o
-37 5 21 1966.410 2077.010 184.751 0.489 o
-37 5 22 705.432 686.873 92.625 1.947 o
-37 5 23 3125.940 3195.890 174.696 0.547 o
-37 5 25 7.710 4.937 7.020 338.870 o
-37 5 26 178.374 184.027 25.772 25.146 o
-37 5 27 95.613 88.730 15.219 72.114 o
-37 5 28 913.985 938.477 104.175 1.539 o
-37 5 29 18.918 25.636 11.912 117.702 o
-37 5 30 28.162 33.472 5.843 489.235 o
-37 5 31 1685.740 1797.830 165.094 0.613 o
-37 5 32 2902.010 3109.200 161.652 0.639 o
-37 5 33 3550.880 3744.990 140.953 0.841 o
-37 5 34 323.707 348.622 47.694 7.342 o
-37 5 35 3346.300 3500.040 161.924 0.637 o
-37 5 36 0.591 -19.974 23.870 29.314 o
-37 5 37 1055.670 1016.700 124.647 1.075 o
-37 5 38 319.677 311.754 48.600 7.071 o
-37 5 39 13.270 14.811 6.703 371.684 o
-37 5 40 21.515 14.902 10.372 155.248 o
-37 5 41 104.135 107.300 18.570 48.432 o
-37 5 42 51.518 43.572 9.466 186.382 o
-37 5 43 34.938 37.186 9.376 190.001 o
-37 5 44 411.866 402.023 77.451 2.784 o
-37 5 45 9.239 25.093 8.107 254.092 o
-37 5 46 176.584 199.608 42.847 9.097 o
-37 5 47 563.062 555.975 113.279 1.302 o
-37 5 48 110.030 99.691 30.981 17.401 o
-37 5 49 462.219 478.342 121.295 1.135 o
-37 5 50 216.487 228.641 65.041 3.948 o
-37 5 51 177.977 195.169 62.369 4.294 o
-37 5 52 7.483 10.463 10.870 141.343 o
-37 5 53 24.610 13.180 15.400 70.427 o
-37 5 54 77.507 56.662 22.012 34.469 o
-37 7 1 113.640 122.790 16.623 60.446 o
-37 7 2 522.538 554.254 66.174 3.814 o
-37 7 3 13.521 26.134 8.153 251.277 o
-37 7 4 277.342 287.250 36.552 12.501 o
-37 7 5 188.045 156.896 22.737 32.306 o
-37 7 6 2275.000 2322.640 182.079 0.504 o
-37 7 7 60.233 63.501 9.512 184.611 o
-37 7 8 194.761 198.113 27.584 21.951 o
-37 7 9 3.616 4.620 13.361 93.552 o
-37 7 10 55.805 47.875 7.247 318.022 o
-37 7 11 130.607 145.120 20.020 41.673 o
-37 7 12 218.061 260.527 42.304 9.333 o
-37 7 13 6.557 -1.721 5.118 637.588 o
-37 7 14 215.326 213.241 29.848 18.747 o
-37 7 15 151.989 150.464 21.152 37.330 o
-37 7 16 133.759 137.012 19.929 42.053 o
-37 7 17 797.785 811.928 100.778 1.645 o
-37 7 18 487.802 515.166 69.253 3.482 o
-37 7 19 1334.800 1394.220 150.374 0.739 o
-37 7 20 14.319 -0.725 11.731 121.366 o
-37 7 21 421.944 436.990 60.693 4.534 o
-37 7 22 49.648 49.460 8.243 245.784 o
-37 7 23 1309.280 1329.810 153.590 0.708 o
-37 7 24 461.019 486.993 69.978 3.411 o
-37 7 25 339.419 368.552 56.209 5.286 o
-37 7 26 501.304 531.653 77.270 2.797 o
-37 7 27 41.056 56.300 19.703 43.025 o
-37 7 31 0.144 3.623 7.428 302.698 o
-37 7 32 114.449 122.473 22.601 32.696 o
-37 7 33 731.703 707.708 115.724 1.247 o
-37 7 34 4.118 9.965 8.334 240.470 o
-37 7 35 1231.880 1320.160 196.392 0.433 o
-37 7 36 923.007 1016.830 166.181 0.605 o
-37 7 37 1195.110 1323.420 209.753 0.380 o
-37 7 38 566.827 630.483 138.009 0.877 o
-37 7 39 206.300 223.341 47.875 7.287 o
-37 7 40 542.574 580.886 118.533 1.189 o
-37 7 41 268.624 267.140 61.780 4.376 o
-37 7 42 42.582 45.293 11.731 121.366 o
-37 7 43 29.538 55.439 15.626 68.400 o
-37 7 44 191.633 231.449 53.220 5.897 o
-37 7 45 35.065 36.235 15.671 68.006 o
-37 7 46 9.340 44.342 37.141 12.108 o
-37 7 47 303.282 307.360 82.298 2.466 o
-37 7 48 21.069 12.093 10.825 142.528 o
-37 7 49 2.523 -24.232 20.155 41.113 o
-37 7 50 129.632 84.698 33.925 14.512 o
-37 7 51 2.125 5.526 7.564 291.920 o
-37 9 1 117.905 121.567 20.065 41.485 o
-37 9 2 110.241 101.276 17.710 53.253 o
-37 9 3 646.542 659.153 102.544 1.588 o
-37 9 4 6.128 3.442 9.240 195.631 o
-37 9 5 53.457 62.188 16.713 59.792 o
-37 9 6 8.759 23.326 11.459 127.191 o
-37 9 7 60.939 64.724 15.309 71.263 o
-37 9 8 23.621 31.932 6.341 415.376 o
-37 9 9 14.832 10.010 13.905 86.381 o
-37 9 10 530.593 556.338 85.785 2.270 o
-37 9 11 199.436 202.144 34.785 13.803 o
-37 9 12 12.360 18.434 6.296 421.374 o
-37 9 13 519.573 615.173 93.576 1.907 o
-37 9 14 177.316 163.463 24.957 26.816 o
-37 9 15 6.289 16.668 10.870 141.343 o
-37 9 16 1.064 -9.647 23.779 29.538 o
-37 9 17 56.923 45.565 8.787 216.318 o
-37 9 18 264.609 263.471 44.252 8.529 o
-37 9 19 86.212 79.988 14.222 82.573 o
-37 9 20 18.512 10.508 12.818 101.654 o
-37 9 21 18.357 14.675 5.707 512.809 o
-37 9 22 21.558 14.267 14.222 82.573 o
-37 9 23 19.213 8.923 5.933 474.411 o
-37 9 24 1.151 9.512 6.703 371.684 o
-37 9 25 124.689 104.356 23.281 30.816 o
-37 9 26 262.523 279.052 61.282 4.447 o
-37 9 27 614.383 712.418 142.946 0.817 o
-37 9 28 193.646 171.616 39.632 10.634 o
-37 9 29 93.728 91.764 19.295 44.862 o
-37 9 30 10.756 5.752 7.745 278.423 o
-37 9 31 23.568 47.105 13.135 96.806 o
-37 9 32 3.283 1.540 9.512 184.611 o
-37 9 33 131.650 132.755 29.214 19.569 o
-37 9 34 26.087 33.562 9.285 193.727 o
-37 9 35 33.170 46.969 12.274 110.856 o
-37 9 36 19.371 32.657 17.393 55.212 o
-37 9 37 16.366 29.486 9.376 190.001 o
-37 9 38 198.263 195.712 46.879 7.600 o
-37 9 39 267.641 291.372 81.437 2.518 o
-37 9 41 0.939 0.589 20.563 39.499 o
-37 9 42 67.824 74.825 24.730 27.309 o
-37 9 43 191.644 234.891 78.403 2.717 o
-37 9 44 63.333 56.979 21.514 36.084 o
-37 9 45 2.146 -1.585 24.232 28.444 o
-37 11 1 1.919 23.190 9.557 182.866 o
-37 11 3 74.105 55.303 16.124 64.239 o
-37 11 4 0.198 -6.250 28.127 21.111 o
-37 11 6 353.525 449.898 103.858 1.548 o
-37 11 7 68.063 95.025 19.974 41.862 o
-37 11 8 67.128 71.292 15.581 68.799 o
-37 11 9 33.603 24.413 7.202 322.035 o
-37 11 10 5.218 -3.850 29.395 19.329 o
-37 11 11 100.418 104.084 23.281 30.816 o
-37 11 12 99.312 117.400 24.277 28.338 o
-37 11 13 133.322 159.704 33.200 15.153 o
-37 11 14 1.996 -0.996 19.069 45.934 o
-37 11 15 125.371 142.629 29.441 19.270 o
-37 11 16 47.420 23.552 34.921 13.696 o
-37 11 17 173.364 183.211 47.694 7.342 o
-37 11 18 91.701 65.721 17.076 57.282 o
-37 11 20 42.308 65.902 19.703 43.025 o
-37 11 21 7.848 25.953 33.608 14.787 o
-37 11 22 660.433 748.608 165.456 0.610 o
-37 11 23 16.667 26.315 23.009 31.548 o
-37 11 24 13.387 36.099 26.633 23.547 o
-37 11 25 5.276 -17.121 14.222 82.573 o
-37 11 26 100.376 43.844 57.568 5.040 o
-37 11 27 325.943 343.731 89.137 2.102 o
-37 11 28 8.974 39.360 13.497 91.678 o
-37 11 29 12.841 17.030 33.970 14.473 o
-37 11 30 5.280 9.693 11.957 116.812 o
-37 11 31 188.773 139.458 40.900 9.984 o
-37 11 32 1.194 -6.613 14.766 76.606 o
-37 11 33 1.716 7.247 21.514 36.084 o
-37 11 34 2.317 10.418 12.727 103.106 o
-37 11 35 4.783 -21.152 30.528 17.922 o
-37 11 36 20.250 -10.327 40.990 9.940 o
-37 11 37 49.028 33.970 17.981 51.655 o
-37 11 39 3.936 10.870 9.829 172.893 o
-37 11 41 151.669 137.692 48.690 7.045 o
-37 11 42 1.181 7.564 21.469 36.236 o
-37 11 43 304.108 359.991 130.218 0.985 o
-37 11 44 29.041 39.994 18.661 47.963 o
-37 11 45 49.168 57.432 24.821 27.110 o
-37 13 1 526.534 553.892 134.566 0.922 o
-37 13 2 31.897 40.175 12.954 99.532 o
-37 13 3 17.943 23.054 29.894 18.690 o
-37 13 4 5.268 6.703 11.233 132.371 o
-37 13 5 249.510 250.155 63.864 4.095 o
-37 13 6 18.897 42.032 12.637 104.590 o
-37 13 7 80.028 99.872 27.765 21.666 o
-37 13 8 2.048 5.299 23.507 30.225 o
-37 13 9 91.546 92.081 26.950 22.997 o
-37 13 10 38.098 66.400 18.253 50.129 o
-37 13 11 89.941 92.625 23.145 31.178 o
-37 13 12 37.461 25.863 10.916 140.173 o
-37 13 13 17.579 33.336 12.320 110.042 o
-37 13 14 13.555 2.219 7.881 268.905 o
-37 13 15 94.068 93.848 42.349 9.313 o
-37 13 16 13.259 28.852 14.720 77.078 o
-37 13 17 115.122 125.734 38.409 11.322 o
-37 13 18 2.896 14.177 11.006 137.875 o
-37 13 20 56.734 46.607 15.173 72.545 o
-37 13 21 5.734 11.731 33.698 14.708 o
-37 13 22 130.523 142.719 45.429 8.093 o
-37 13 23 68.860 62.776 22.194 33.908 o
-37 13 24 14.070 4.212 21.560 35.932 o
-37 13 25 5.005 13.905 12.320 110.042 o
-37 13 26 33.484 27.629 12.274 110.856 o
-37 13 27 36.177 29.712 14.947 74.760 o
-37 13 28 20.315 15.173 12.365 109.237 o
-37 13 29 6.078 3.397 18.842 47.045 o
-37 13 30 6.062 25.998 14.313 81.531 o
-37 13 32 12.329 31.615 25.772 25.146 o
-37 13 33 89.524 141.768 44.750 8.340 o
-37 13 34 12.650 25.500 12.591 105.343 o
-37 13 35 5.678 9.829 19.204 45.286 o
-37 13 36 50.971 72.832 27.629 21.880 o
-37 13 37 197.653 202.189 75.323 2.944 o
-37 13 38 35.970 15.490 21.514 36.084 o
-37 13 39 3.506 0.091 13.679 89.265 o
-37 15 1 0.060 -3.261 17.438 54.926 o
-37 15 2 67.987 45.248 17.710 53.253 o
-37 15 3 20.792 20.971 11.822 119.513 o
-37 15 4 24.284 31.524 15.083 73.419 o
-37 15 5 36.587 40.311 14.222 82.573 o
-37 15 7 16.706 17.121 20.699 38.982 o
-37 15 8 18.397 6.885 8.107 254.092 o
-37 15 9 8.341 2.355 19.703 43.025 o
-37 15 10 39.816 14.222 15.762 67.226 o
-37 15 11 5.435 -14.041 29.441 19.270 o
-37 15 12 0.472 -27.267 24.232 28.444 o
-37 15 13 72.389 118.578 43.482 8.834 o
-37 15 14 2.306 1.132 14.132 83.635 o
-37 15 15 3.376 37.865 15.762 67.226 o
-37 15 16 0.019 1.812 20.971 37.978 o
-37 15 18 36.510 24.232 11.686 122.309 o
-37 15 19 14.126 -7.247 20.110 41.298 o
-37 15 20 2.366 -5.480 33.698 14.708 o
-37 15 22 4.152 8.606 14.675 77.555 o
-37 15 23 2.661 -5.752 20.291 40.564 o
-37 15 24 0.295 2.401 20.246 40.746 o
-37 15 25 24.176 2.582 7.790 275.195 o
-37 15 26 4.643 11.323 11.550 125.204 o
-37 15 27 28.910 56.571 25.455 25.776 o
-37 15 28 54.627 41.987 20.608 39.325 o
-37 15 30 23.161 18.117 20.563 39.499 o
-36 0 4 0.621 0.000 18.661 47.963 o
-36 0 8 12548.800 12652.600 328.648 0.155 o
-36 0 10 2033.180 2001.650 157.485 0.673 o
-36 0 12 3870.010 3856.680 133.479 0.937 o
-36 0 14 425.767 407.141 46.788 7.630 o
-36 0 20 79.272 71.699 20.201 40.929 o
-36 2 1 25.343 33.109 4.665 767.401 o
-36 2 2 5.037 -0.725 11.731 121.366 o
-36 2 3 177.610 178.139 14.675 77.555 o
-36 2 4 297.913 297.622 22.103 34.187 o
-36 2 5 66.688 64.679 7.972 262.828 o
-36 2 6 409.400 398.626 27.765 21.666 o
-36 2 7 2642.990 2582.220 106.711 1.467 o
-36 2 8 528.498 485.182 37.141 12.108 o
-36 2 9 155.165 152.140 12.501 106.876 o
-36 2 10 766.348 772.160 59.832 4.665 o
-36 2 11 2022.450 1972.250 114.094 1.283 o
-36 2 12 1303.760 1322.880 97.064 1.773 o
-36 2 13 58.243 48.871 5.571 538.129 o
-36 2 14 1363.130 1336.610 108.976 1.406 o
-36 2 15 457.379 407.413 48.102 7.219 o
-36 2 16 333.163 290.330 68.755 3.533 o
-36 2 17 616.298 626.089 69.344 3.473 o
-36 2 19 4059.150 4055.880 130.399 0.982 o
-36 2 20 39.626 37.095 5.209 615.604 o
-36 2 21 156.428 132.030 14.539 79.011 o
-36 2 22 24.430 28.852 3.714 1210.790 o
-36 2 23 117.164 119.529 13.905 86.381 o
-36 2 24 199.806 191.455 20.201 40.929 o
-36 2 25 2165.460 2144.500 137.556 0.883 o
-36 2 26 547.761 538.492 54.035 5.720 o
-36 2 27 84.122 75.730 9.874 171.310 o
-36 2 28 3.895 7.292 5.028 660.771 o
-36 2 29 71.504 78.448 10.689 146.175 o
-36 2 30 596.505 620.926 67.170 3.702 o
-36 2 31 1746.160 1736.050 141.723 0.832 o
-36 2 32 185.597 183.800 25.772 25.146 o
-36 2 33 39.333 45.248 8.243 245.784 o
-36 2 34 35.717 22.964 4.348 883.394 o
-36 2 35 358.872 398.173 50.910 6.444 o
-36 2 36 0.004 -7.972 25.183 26.336 o
-36 2 37 251.139 269.993 49.460 6.827 o
-36 2 38 1046.970 1047.500 164.324 0.619 o
-36 2 40 1025.900 1116.930 185.838 0.484 o
-36 2 41 807.980 813.196 149.513 0.747 o
-36 2 42 772.107 858.625 143.263 0.814 o
-36 2 43 42.276 55.666 12.003 115.932 o
-36 2 44 1.378 15.717 10.780 143.729 o
-36 2 45 193.915 208.757 45.022 8.240 o
-36 2 46 27.403 22.511 6.975 343.286 o
-36 2 47 9.298 -10.825 37.458 11.904 o
-36 2 48 5.942 -30.845 27.991 21.317 o
-36 2 49 14.285 10.644 10.735 144.944 o
-36 2 50 35.652 41.126 15.354 70.843 o
-36 2 51 0.001 -11.323 25.364 25.961 o
-36 2 52 116.394 92.897 26.814 23.230 o
-36 2 53 101.763 90.269 26.451 23.871 o
-36 2 55 227.620 223.296 77.316 2.794 o
-36 2 58 68.268 65.811 25.863 24.970 o
-36 4 1 571.606 572.734 51.816 6.221 o
-36 4 2 185.028 212.969 20.608 39.325 o
-36 4 3 395.726 400.030 51.498 6.298 o
-36 4 4 891.684 880.773 80.350 2.587 o
-36 4 5 535.320 488.081 46.516 7.719 o
-36 4 6 509.816 446.365 43.572 8.797 o
-36 4 7 1228.530 1173.050 93.848 1.896 o
-36 4 8 255.834 268.952 34.332 14.170 o
-36 4 9 1072.790 1123.500 92.172 1.966 o
-36 4 10 5172.660 5127.520 161.924 0.637 o
-36 4 11 164.208 146.161 14.856 75.674 o
-36 4 12 1056.570 998.083 82.751 2.439 o
-36 4 13 18.175 25.047 7.247 318.022 o
-36 4 14 766.213 756.987 67.578 3.657 o
-36 4 15 116.847 102.046 10.599 148.684 o
-36 4 16 1263.970 1244.700 112.191 1.327 o
-36 4 17 677.661 658.791 78.765 2.692 o
-36 4 18 32.586 32.566 4.303 902.090 o
-36 4 19 234.691 215.053 24.911 26.914 o
-36 4 20 651.382 634.378 67.532 3.662 o
-36 4 21 163.320 153.273 16.442 61.785 o
-36 4 22 4438.300 4408.310 108.477 1.419 o
-36 4 23 40.511 36.099 7.247 318.022 o
-36 4 24 3.349 7.247 2.627 2420.140 o
-36 4 25 36.546 42.666 6.115 446.714 o
-36 4 26 0.703 3.895 4.212 941.306 o
-36 4 27 52.090 58.428 8.560 227.915 o
-36 4 28 2022.290 2025.330 138.235 0.874 o
-36 4 29 17.888 16.985 5.209 615.604 o
-36 4 30 428.503 420.141 50.502 6.549 o
-36 4 31 958.234 995.411 97.426 1.760 o
-36 4 32 260.092 274.568 33.064 15.277 o
-36 4 33 15.089 7.655 4.303 902.090 o
-36 4 34 200.032 223.885 28.761 20.191 o
-36 4 35 117.588 114.456 16.487 61.446 o
-36 4 36 2.032 12.229 7.383 306.423 o
-36 4 37 1078.910 1146.190 129.176 1.001 o
-36 4 38 337.296 347.128 48.781 7.019 o
-36 4 39 90.469 101.865 16.034 64.967 o
-36 4 40 62.667 73.828 12.003 115.932 o
-36 4 41 289.149 282.358 48.419 7.124 o
-36 4 42 101.927 103.812 19.023 46.153 o
-36 4 43 90.302 77.044 15.037 73.862 o
-36 4 44 7.613 8.606 12.727 103.106 o
-36 4 45 167.993 198.611 41.624 9.640 o
-36 4 46 130.414 128.769 27.584 21.951 o
-36 4 47 128.435 108.477 25.953 24.796 o
-36 4 48 32.635 28.308 16.124 64.239 o
-36 4 49 0.000 14.041 11.867 118.603 o
-36 4 52 8.496 4.801 9.330 191.850 o
-36 4 53 111.705 109.247 35.827 13.012 o
-36 4 54 29.333 32.022 14.766 76.606 o
-36 4 55 0.390 -2.265 25.817 25.058 o
-36 4 56 1.554 16.759 18.933 46.596 o
-36 6 1 12.304 17.755 3.261 1570.480 o
-36 6 2 16.298 13.180 6.024 460.250 o
-36 6 3 569.187 607.066 65.358 3.910 o
-36 6 4 751.873 734.295 77.587 2.774 o
-36 6 5 17.504 16.623 6.658 376.758 o
-36 6 6 45.340 51.317 11.006 137.875 o
-36 6 7 1327.990 1357.030 130.988 0.973 o
-36 6 8 4.254 3.850 5.163 626.451 o
-36 6 9 1439.180 1490.060 137.510 0.883 o
-36 6 10 574.774 579.618 68.076 3.604 o
-36 6 11 2478.380 2460.650 164.641 0.616 o
-36 6 12 2731.070 2888.530 161.199 0.643 o
-36 6 13 393.829 318.276 39.043 10.957 o
-36 6 14 488.429 501.351 59.515 4.715 o
-36 6 16 759.516 755.175 85.151 2.303 o
-36 6 17 9.669 19.521 3.714 1210.790 o
-36 6 18 295.602 313.792 45.429 8.093 o
-36 6 19 636.913 564.807 68.031 3.609 o
-36 6 20 38.212 25.772 8.560 227.915 o
-36 6 21 133.886 176.870 24.504 27.817 o
-36 6 22 515.138 547.641 69.525 3.455 o
-36 6 23 152.181 158.345 22.330 33.497 o
-36 6 24 229.877 276.787 38.046 11.538 o
-36 6 25 614.592 628.807 93.350 1.917 o
-36 6 26 1145.290 1188.000 157.938 0.670 o
-36 6 27 28.659 59.787 11.595 124.227 o
-36 6 31 188.317 186.563 27.538 22.024 o
-36 6 32 132.158 139.685 21.288 36.855 o
-36 6 33 6.482 14.856 9.919 169.750 o
-36 6 34 2.558 1.902 12.184 112.510 o
-36 6 35 4.454 4.937 5.798 496.909 o
-36 6 36 1196.360 1277.230 164.143 0.620 o
-36 6 37 300.482 309.761 50.366 6.584 o
-36 6 38 68.321 79.807 16.487 61.446 o
-36 6 39 86.021 102.363 17.664 53.526 o
-36 6 40 8.272 -12.456 15.037 73.862 o
-36 6 41 74.712 80.396 15.354 70.843 o
-36 6 42 50.020 57.341 11.323 130.262 o
-36 6 43 5.107 14.992 5.662 521.047 o
-36 6 44 229.044 203.322 55.122 5.497 o
-36 6 45 138.571 157.938 33.698 14.708 o
-36 6 46 106.064 91.447 21.695 35.483 o
-36 6 47 161.885 182.985 40.538 10.164 o
-36 6 48 52.254 65.811 16.215 63.523 o
-36 6 49 35.614 38.952 13.316 94.189 o
-36 6 50 4.929 13.950 16.170 63.879 o
-36 6 51 64.994 86.691 25.953 24.796 o
-36 6 53 146.872 100.008 37.005 12.197 o
-36 8 1 384.371 406.417 54.171 5.692 o
-36 8 2 11.805 -11.957 15.671 68.006 o
-36 8 3 597.987 599.593 75.776 2.909 o
-36 8 4 522.300 527.305 67.623 3.652 o
-36 8 5 224.794 215.687 30.211 18.300 o
-36 8 6 16.106 -2.582 24.549 27.714 o
-36 8 7 52.520 75.957 15.943 65.707 o
-36 8 8 80.110 76.138 17.619 53.802 o
-36 8 9 165.919 162.512 25.047 26.622 o
-36 8 10 282.957 290.964 42.712 9.155 o
-36 8 12 247.808 242.636 36.280 12.689 o
-36 8 13 27.300 -4.801 5.435 565.372 o
-36 8 14 700.490 774.334 101.683 1.615 o
-36 8 15 0.325 12.773 6.250 427.503 o
-36 8 16 1113.500 1176.360 125.553 1.060 o
-36 8 17 56.478 54.714 9.330 191.850 o
-36 8 18 0.291 -6.296 10.327 156.613 o
-36 8 19 438.256 426.165 62.550 4.269 o
-36 8 20 103.063 92.353 15.083 73.419 o
-36 8 21 15.051 15.219 6.069 453.406 o
-36 8 22 10.503 3.216 15.853 66.460 o
-36 8 23 3.774 -4.167 21.333 36.699 o
-36 8 24 47.670 65.494 12.003 115.932 o
-36 8 25 0.162 -8.787 15.762 67.226 o
-36 8 26 115.045 95.071 33.336 15.029 o
-36 8 27 337.159 364.656 73.239 3.114 o
-36 8 29 152.477 175.059 38.227 11.429 o
-36 8 30 0.317 -17.302 30.799 17.607 o
-36 8 31 257.287 271.262 49.913 6.704 o
-36 8 32 249.228 281.362 53.220 5.897 o
-36 8 33 0.641 -18.842 11.867 118.603 o
-36 8 34 46.048 43.753 17.710 53.253 o
-36 8 35 37.327 48.192 15.717 67.614 o
-36 8 36 60.469 78.493 19.929 42.053 o
-36 8 37 46.222 41.896 14.403 80.509 o
-36 8 38 98.934 113.324 26.768 23.309 o
-36 8 39 78.847 72.922 18.253 50.129 o
-36 8 40 47.333 39.994 22.511 32.960 o
-36 8 41 422.198 437.850 100.189 1.664 o
-36 8 42 2.800 10.191 7.338 310.218 o
-36 8 43 111.667 120.118 31.252 17.100 o
-36 8 44 5.797 17.755 15.490 69.606 o
-36 8 45 2.095 5.209 13.769 88.095 o
-36 10 1 75.028 86.646 21.695 35.483 o
-36 10 2 2.712 -5.616 22.601 32.696 o
-36 10 3 76.766 80.079 27.493 22.096 o
-36 10 4 34.295 22.194 11.550 125.204 o
-36 10 5 328.771 339.881 69.842 3.424 o
-36 10 6 5.503 21.288 9.149 199.524 o
-36 10 7 530.360 569.925 110.199 1.375 o
-36 10 8 15.389 25.998 12.456 107.654 o
-36 10 9 60.648 62.324 31.343 17.001 o
-36 10 10 17.733 23.462 14.177 83.101 o
-36 10 11 661.435 718.759 116.087 1.239 o
-36 10 12 268.243 329.871 56.390 5.252 o
-36 10 13 76.929 71.382 16.668 60.118 o
-36 10 14 200.650 170.982 31.298 17.051 o
-36 10 15 35.902 21.469 5.616 529.485 o
-36 10 16 64.118 57.885 21.786 35.189 o
-36 10 17 28.555 20.427 10.508 151.259 o
-36 10 19 139.540 185.295 43.164 8.964 o
-36 10 20 0.023 2.582 35.600 13.178 o
-36 10 21 334.515 424.126 90.496 2.039 o
-36 10 22 195.576 164.279 38.635 11.189 o
-36 10 23 88.774 64.815 35.691 13.111 o
-36 10 24 42.699 47.694 11.867 118.603 o
-36 10 26 21.928 19.340 19.386 44.444 o
-36 10 27 265.993 271.443 56.707 5.194 o
-36 10 28 129.339 158.527 34.423 14.095 o
-36 10 29 5.460 -7.156 24.051 28.874 o
-36 10 30 98.082 93.350 24.277 28.338 o
-36 10 31 46.204 63.275 19.069 45.934 o
-36 10 33 162.100 175.919 45.474 8.077 o
-36 10 34 15.474 0.272 10.916 140.173 o
-36 10 35 13.208 -0.136 32.249 16.060 o
-36 10 37 6.965 15.989 12.999 98.840 o
-36 10 38 247.357 251.242 76.863 2.827 o
-36 10 39 116.328 154.088 50.366 6.584 o
-36 10 40 0.107 9.512 8.062 256.955 o
-36 10 41 59.515 34.649 13.543 91.066 o
-36 10 42 106.169 86.510 29.350 19.389 o
-36 10 43 1.127 -7.700 13.407 92.921 o
-36 10 44 24.195 36.914 16.668 60.118 o
-36 10 45 361.777 366.966 126.776 1.039 o
-36 12 1 359.319 379.422 85.106 2.306 o
-36 12 2 83.719 72.016 19.838 42.437 o
-36 12 3 82.234 85.423 22.330 33.497 o
-36 12 4 81.231 96.022 22.737 32.306 o
-36 12 5 120.659 153.725 36.280 12.689 o
-36 12 6 44.078 79.127 19.476 44.031 o
-36 12 7 1.216 16.034 10.599 148.684 o
-36 12 8 151.412 192.632 42.530 9.233 o
-36 12 9 199.401 217.634 48.147 7.205 o
-36 12 10 25.245 46.697 24.640 27.511 o
-36 12 11 315.841 350.706 77.225 2.801 o
-36 12 12 1.007 14.086 17.710 53.253 o
-36 12 13 3.876 7.790 33.608 14.787 o
-36 12 14 215.010 252.601 64.452 4.021 o
-36 12 15 100.090 166.453 43.617 8.779 o
-36 12 16 134.380 183.664 51.317 6.342 o
-36 12 18 193.816 243.134 62.686 4.250 o
-36 12 19 25.245 20.790 11.006 137.875 o
-36 12 20 1.012 2.853 11.006 137.875 o
-36 12 21 41.971 27.674 38.499 11.268 o
-36 12 22 58.439 66.445 20.880 38.309 o
-36 12 23 36.328 23.235 16.668 60.118 o
-36 12 24 69.197 97.788 32.203 16.105 o
-36 12 25 8.395 5.254 11.052 136.747 o
-36 12 27 67.546 77.542 25.545 25.594 o
-36 12 28 47.399 64.498 23.824 29.426 o
-36 12 29 5.504 21.107 13.724 88.677 o
-36 12 30 19.333 29.848 12.773 102.376 o
-36 12 31 112.170 113.188 40.538 10.164 o
-36 12 32 17.015 9.693 13.815 87.518 o
-36 12 33 1.374 32.883 30.211 18.300 o
-36 12 34 54.875 67.668 20.790 38.643 o
-36 12 35 0.908 -1.812 43.527 8.816 o
-36 12 37 13.729 5.254 11.686 122.309 o
-36 12 38 5.038 -24.911 22.012 34.469 o
-36 12 39 7.910 8.651 18.978 46.373 o
-36 12 40 1.781 9.285 9.783 174.498 o
-36 12 41 43.215 40.990 15.762 67.226 o
-36 12 42 445.100 370.952 159.387 0.657 o
-36 12 43 269.918 204.680 108.477 1.419 o
-36 14 1 35.835 36.280 12.909 100.232 o
-36 14 2 61.569 70.748 22.239 33.770 o
-36 14 3 28.841 48.056 18.706 47.731 o
-36 14 4 213.007 219.672 62.142 4.325 o
-36 14 5 13.059 18.027 10.146 162.256 o
-36 14 6 352.731 357.138 98.422 1.724 o
-36 14 7 39.593 49.415 17.483 54.642 o
-36 14 8 0.126 11.414 12.682 103.844 o
-36 14 9 84.299 88.005 25.727 25.235 o
-36 14 10 22.110 25.863 12.818 101.654 o
-36 14 11 52.958 40.220 16.170 63.879 o
-36 14 12 0.538 -6.341 17.121 56.979 o
-36 14 13 0.866 -11.505 15.400 70.427 o
-36 14 14 1.533 -7.156 29.395 19.329 o
-36 14 15 22.534 46.743 18.344 49.635 o
-36 14 16 63.427 51.317 17.574 54.080 o
-36 14 17 15.249 5.254 20.291 40.564 o
-36 14 18 43.584 65.403 24.232 28.444 o
-36 14 19 273.992 283.310 88.865 2.115 o
-36 14 21 121.029 121.431 39.179 10.881 o
-36 14 22 11.926 8.787 11.686 122.309 o
-36 14 23 7.207 8.107 8.289 243.105 o
-36 14 24 2.360 -0.770 14.992 74.309 o
-36 14 26 0.247 20.925 28.716 20.254 o
-36 14 28 231.040 235.797 86.465 2.234 o
-36 14 29 142.510 159.749 60.467 4.568 o
-36 14 30 20.032 41.760 19.250 45.073 o
-36 14 31 34.453 25.636 14.675 77.555 o
-36 14 32 76.589 91.945 34.196 14.283 o
-36 14 33 59.670 59.017 24.866 27.012 o
-36 14 34 38.501 55.937 24.504 27.817 o
-36 14 35 73.698 89.001 38.092 11.511 o
-36 14 36 68.667 69.888 31.796 16.520 o
-35 1 1 1114.120 1101.940 80.622 2.570 o
-35 1 2 26.795 13.905 14.449 80.005 o
-35 1 3 702.004 710.788 46.245 7.810 o
-35 1 4 986.197 950.616 58.021 4.961 o
-35 1 5 2629.680 2525.190 117.717 1.205 o
-35 1 6 1104.520 1020.820 68.800 3.528 o
-35 1 7 569.968 570.378 44.433 8.460 o
-35 1 8 3273.700 3164.330 115.996 1.241 o
-35 1 9 5.643 5.254 11.414 128.202 o
-35 1 10 278.334 288.881 22.194 33.908 o
-35 1 11 869.957 817.453 53.718 5.788 o
-35 1 12 166.754 163.282 13.090 97.477 o
-35 1 13 36.464 63.048 10.599 148.684 o
-35 1 14 368.626 368.642 31.660 16.663 o
-35 1 15 786.153 813.060 66.808 3.742 o
-35 1 16 1475.290 1368.540 109.021 1.405 o
-35 1 17 708.350 686.601 58.111 4.946 o
-35 1 18 1107.270 1059.640 83.113 2.418 o
-35 1 19 190.780 197.841 21.378 36.544 o
-35 1 20 377.233 356.141 36.869 12.287 o
-35 1 21 1427.490 1423.610 131.849 0.961 o
-35 1 22 37.968 42.983 5.798 496.909 o
-35 1 23 23.574 13.633 3.261 1570.480 o
-35 1 24 104.276 101.729 11.822 119.513 o
-35 1 25 604.957 619.159 58.927 4.810 o
-35 1 26 185.694 186.518 19.793 42.632 o
-35 1 27 22.103 22.103 5.163 626.451 o
-35 1 28 39.368 31.660 7.836 272.022 o
-35 1 29 590.187 622.330 81.166 2.535 o
-35 1 30 212.640 217.544 31.705 16.615 o
-35 1 31 1751.160 1829.940 156.035 0.686 o
-35 1 32 151.108 130.762 20.699 38.982 o
-35 1 34 40.303 17.981 16.668 60.118 o
-35 1 36 11.431 16.623 6.160 440.169 o
-35 1 37 103.561 111.104 18.616 48.196 o
-35 1 38 26.569 29.984 6.885 352.379 o
-35 1 39 48.406 37.639 7.836 272.022 o
-35 1 40 258.365 296.898 49.687 6.765 o
-35 1 41 17.285 22.375 10.191 160.817 o
-35 1 42 751.256 807.308 129.720 0.993 o
-35 1 43 82.333 79.716 16.804 59.149 o
-35 1 44 277.298 257.719 50.185 6.632 o
-35 1 45 1698.180 1803.620 255.182 0.256 o
-35 1 46 33.590 36.506 13.860 86.947 o
-35 1 47 12.732 32.294 9.285 193.727 o
-35 1 48 2.237 14.992 15.083 73.419 o
-35 1 49 113.325 112.599 27.448 22.169 o
-35 1 50 55.241 61.825 17.664 53.526 o
-35 1 51 244.552 226.376 57.477 5.056 o
-35 1 52 31.490 24.458 8.968 207.667 o
-35 1 53 5.896 11.912 7.338 310.218 o
-35 1 54 20.954 5.073 11.459 127.191 o
-35 1 55 78.480 69.118 25.772 25.146 o
-35 1 56 72.830 78.992 27.357 22.316 o
-35 1 57 0.979 35.600 16.487 61.446 o
-35 1 58 1.755 -4.439 16.577 60.776 o
-35 3 1 499.483 491.523 42.802 9.117 o
-35 3 2 1954.750 1889.410 124.783 1.073 o
-35 3 3 640.907 653.265 58.564 4.870 o
-35 3 4 3133.660 3149.380 118.895 1.182 o
-35 3 5 1760.660 1774.090 103.178 1.569 o
-35 3 6 486.152 478.841 36.914 12.257 o
-35 3 7 265.573 253.733 22.058 34.327 o
-35 3 8 712.824 669.344 49.324 6.865 o
-35 3 9 103.414 87.642 7.836 272.022 o
-35 3 10 1291.850 1265.000 94.980 1.851 o
-35 3 11 4611.440 4484.400 112.780 1.313 o
-35 3 12 274.062 248.660 25.636 25.413 o
-35 3 13 1108.720 1017.200 90.224 2.052 o
-35 3 14 3829.630 3778.410 131.803 0.961 o
-35 3 15 1120.990 1131.250 97.607 1.753 o
-35 3 17 86.704 100.596 12.727 103.106 o
-35 3 18 66.371 65.585 8.787 216.318 o
-35 3 19 1149.180 1115.890 113.324 1.301 o
-35 3 20 91.855 83.928 10.010 166.691 o
-35 3 21 13.212 3.759 5.979 467.250 o
-35 3 22 545.500 543.972 47.377 7.441 o
-35 3 23 7.225 8.923 2.853 2051.240 o
-35 3 24 19.912 18.434 4.031 1027.820 o
-35 3 25 744.689 757.259 65.856 3.851 o
-35 3 26 62.836 55.167 6.386 409.505 o
-35 3 27 1190.630 1204.120 98.785 1.712 o
-35 3 28 3179.080 3320.860 129.856 0.990 o
-35 3 29 132.646 119.121 13.090 97.477 o
-35 3 30 401.267 412.622 43.029 9.021 o
-35 3 31 477.970 458.459 48.826 7.006 o
-35 3 32 59.914 69.797 9.149 199.524 o
-35 3 33 486.608 524.949 57.930 4.977 o
-35 3 34 146.305 155.130 18.933 46.596 o
-35 3 35 1477.000 1474.520 135.382 0.911 o
-35 3 36 760.927 792.587 90.768 2.027 o
-35 3 37 83.508 83.974 12.320 110.042 o
-35 3 38 843.376 922.488 107.345 1.449 o
-35 3 39 13.507 5.345 3.759 1181.790 o
-35 3 40 1213.740 1202.490 153.816 0.706 o
-35 3 41 737.052 719.756 108.342 1.423 o
-35 3 42 473.193 461.493 84.653 2.331 o
-35 3 43 12.039 12.093 14.584 78.521 o
-35 3 44 50.052 43.074 8.923 209.780 o
-35 3 45 192.165 196.799 48.781 7.019 o
-35 3 46 0.506 7.156 7.383 306.423 o
-35 3 47 428.325 443.059 98.603 1.718 o
-35 3 48 223.956 228.188 53.491 5.837 o
-35 3 49 62.330 74.689 19.431 44.237 o
-35 3 50 104.511 99.600 27.946 21.386 o
-35 3 51 10.277 8.198 14.675 77.555 o
-35 3 52 4.184 7.428 7.972 262.828 o
-35 3 53 117.790 120.707 38.590 11.216 o
-35 3 54 16.133 14.675 8.606 225.522 o
-35 3 55 4.708 6.839 20.382 40.204 o
-35 3 56 117.636 119.393 43.527 8.816 o
-35 3 58 2.896 2.944 13.950 85.821 o
-35 5 1 160.100 185.702 20.790 38.643 o
-35 5 2 101.583 62.188 9.285 193.727 o
-35 5 3 1790.930 1740.170 127.546 1.027 o
-35 5 4 978.693 994.052 89.001 2.108 o
-35 5 5 116.279 115.181 13.996 85.267 o
-35 5 6 1252.200 1321.790 118.578 1.188 o
-35 5 7 3596.350 3665.630 132.347 0.954 o
-35 5 8 744.431 745.392 77.135 2.807 o
-35 5 9 92.793 94.074 11.369 129.226 o
-35 5 10 163.347 156.398 18.208 50.379 o
-35 5 11 527.892 548.547 59.198 4.766 o
-35 5 12 1192.750 1218.750 127.274 1.031 o
-35 5 13 38.982 36.506 11.822 119.513 o
-35 5 14 114.577 115.407 13.905 86.381 o
-35 5 15 0.779 1.631 3.442 1409.520 o
-35 5 16 7.306 7.790 2.808 2117.940 o
-35 5 17 41.799 27.855 9.783 174.498 o
-35 5 18 544.982 540.711 67.351 3.682 o
-35 5 19 1506.380 1467.910 150.555 0.737 o
-35 5 20 974.493 968.824 100.053 1.668 o
-35 5 21 3.184 7.881 9.829 172.893 o
-35 5 22 9.026 3.623 12.456 107.654 o
-35 5 23 521.391 550.178 64.724 3.987 o
-35 5 24 31.197 19.340 14.992 74.309 o
-35 5 25 1620.460 1626.620 149.785 0.744 o
-35 5 26 539.180 552.714 68.257 3.585 o
-35 5 27 15.402 19.974 3.623 1272.090 o
-35 5 28 125.254 115.951 17.166 56.678 o
-35 5 29 103.859 116.358 16.532 61.110 o
-35 5 30 246.369 243.768 41.081 9.897 o
-35 5 31 364.796 365.200 43.572 8.797 o
-35 5 32 428.036 429.154 51.680 6.254 o
-35 5 33 144.313 143.670 19.114 45.716 o
-35 5 34 29.625 40.809 11.595 124.227 o
-35 5 35 15.431 24.232 9.965 168.210 o
-35 5 36 17.758 15.943 9.647 179.448 o
-35 5 37 391.360 426.844 59.515 4.715 o
-35 5 38 75.397 84.925 15.626 68.400 o
-35 5 39 10.350 8.832 9.693 177.774 o
-35 5 40 197.179 191.545 31.252 17.100 o
-35 5 41 12.645 20.654 5.254 605.036 o
-35 5 42 130.888 147.611 25.455 25.776 o
-35 5 43 708.639 690.134 118.804 1.183 o
-35 5 44 367.086 398.581 75.821 2.905 o
-35 5 45 324.499 333.766 63.547 4.136 o
-35 5 46 12.496 6.386 10.780 143.729 o
-35 5 47 2.754 7.564 10.463 152.571 o
-35 5 48 25.194 29.712 8.515 230.346 o
-35 5 49 10.766 16.034 6.205 433.766 o
-35 5 50 26.546 25.093 13.044 98.155 o
-35 5 51 0.094 -8.606 21.469 36.236 o
-35 5 52 0.649 12.093 12.365 109.237 o
-35 5 53 0.289 -10.689 13.452 92.296 o
-35 5 54 37.476 25.998 16.487 61.446 o
-35 5 55 22.472 3.352 6.703 371.684 o
-35 7 1 1342.640 1343.080 130.354 0.983 o
-35 7 2 1574.900 1653.790 145.482 0.789 o
-35 7 3 127.871 110.199 18.163 50.630 o
-35 7 4 29.913 27.312 4.484 830.666 o
-35 7 5 0.096 -1.812 12.727 103.106 o
-35 7 6 431.771 437.216 55.620 5.399 o
-35 7 7 745.093 796.618 94.301 1.878 o
-35 7 8 1.666 -2.265 18.751 47.500 o
-35 7 9 229.280 217.363 29.169 19.630 o
-35 7 10 508.633 491.387 70.341 3.376 o
-35 7 11 7.699 17.302 10.191 160.817 o
-35 7 12 103.803 105.352 14.811 76.138 o
-35 7 14 722.853 749.287 88.050 2.154 o
-35 7 15 784.785 801.646 94.572 1.867 o
-35 7 16 0.858 0.272 3.941 1075.620 o
-35 7 17 405.129 426.074 49.370 6.852 o
-35 7 18 267.665 250.064 39.450 10.732 o
-35 7 19 1.261 -4.484 29.712 18.919 o
-35 7 20 110.080 114.184 16.487 61.446 o
-35 7 21 678.690 821.032 101.231 1.630 o
-35 7 22 1.622 -11.505 21.424 36.389 o
-35 7 23 204.397 192.723 28.625 20.383 o
-35 7 24 447.387 443.421 63.547 4.136 o
-35 7 25 636.932 644.161 87.642 2.174 o
-35 7 26 111.763 109.746 18.344 49.635 o
-35 7 27 147.279 178.093 34.966 13.660 o
-35 7 28 29.589 24.413 17.755 52.982 o
-35 7 29 144.233 156.443 31.071 17.300 o
-35 7 30 226.487 199.562 34.514 14.021 o
-35 7 31 642.161 705.171 123.832 1.089 o
-35 7 32 233.148 242.863 41.624 9.640 o
-35 7 33 744.987 754.722 119.529 1.169 o
-35 7 34 13.712 9.829 17.030 57.587 o
-35 7 35 18.437 26.814 6.658 376.758 o
-35 7 36 3.996 11.595 5.118 637.588 o
-35 7 38 528.236 584.782 111.376 1.346 o
-35 7 39 0.693 10.282 10.780 143.729 o
-35 7 40 619.438 684.019 120.163 1.157 o
-35 7 41 246.830 264.015 51.453 6.309 o
-35 7 42 55.678 54.805 13.180 96.141 o
-35 7 43 162.926 162.512 36.778 12.348 o
-35 7 44 172.544 169.623 38.363 11.348 o
-35 7 45 1.741 -1.540 11.097 135.633 o
-35 7 46 3.744 4.031 10.100 163.715 o
-35 7 47 105.064 98.649 27.765 21.666 o
-35 7 48 0.076 -19.159 26.678 23.468 o
-35 7 49 2.356 16.215 7.519 295.448 o
-35 7 50 32.714 41.443 26.225 24.285 o
-35 7 51 0.716 -13.361 12.863 100.939 o
-35 7 52 181.435 152.865 53.627 5.808 o
-35 9 1 572.672 610.735 83.747 2.381 o
-35 9 2 82.261 89.047 15.807 66.841 o
-35 9 3 1.972 -16.623 22.465 33.093 o
-35 9 4 855.955 941.104 131.215 0.970 o
-35 9 5 59.056 52.269 9.376 190.001 o
-35 9 6 92.732 118.850 20.427 40.026 o
-35 9 7 0.118 -11.550 25.228 26.241 o
-35 9 8 199.215 222.617 36.688 12.409 o
-35 9 9 823.043 897.305 123.696 1.092 o
-35 9 10 3.122 -4.393 22.239 33.770 o
-35 9 11 294.320 309.625 48.826 7.006 o
-35 9 12 81.269 62.550 10.599 148.684 o
-35 9 13 43.608 22.737 9.919 169.750 o
-35 9 14 355.294 402.839 55.530 5.416 o
-35 9 15 95.586 104.854 16.170 63.879 o
-35 9 16 1.560 -0.272 6.522 392.620 o
-35 9 17 304.351 291.961 48.102 7.219 o
-35 9 18 1156.440 1140.080 148.653 0.756 o
-35 9 19 279.335 280.501 45.474 8.077 o
-35 9 20 26.009 17.166 16.623 60.446 o
-35 9 21 25.761 -6.386 7.926 265.840 o
-35 9 22 54.596 40.492 9.240 195.631 o
-35 9 23 1001.320 1066.700 177.776 0.528 o
-35 9 24 0.165 -2.491 25.953 24.796 o
-35 9 25 126.743 150.736 37.276 12.020 o
-35 9 27 0.073 -0.317 19.476 44.031 o
-35 9 28 284.862 328.965 60.195 4.609 o
-35 9 29 119.910 123.152 24.730 27.309 o
-35 9 30 1.744 7.292 10.961 139.016 o
-35 9 31 152.829 166.770 35.419 13.313 o
-35 9 32 36.582 30.346 14.358 81.017 o
-35 9 33 97.374 100.415 22.511 32.960 o
-35 9 34 211.394 192.542 38.952 11.008 o
-35 9 35 89.748 93.123 25.545 25.594 o
-35 9 36 0.021 -17.076 18.299 49.881 o
-35 9 37 111.062 125.779 31.569 16.758 o
-35 9 38 4.758 12.637 18.661 47.963 o
-35 9 39 108.752 115.045 34.559 13.985 o
-35 9 40 30.192 45.157 30.482 17.975 o
-35 9 41 770.190 823.613 212.833 0.369 o
-35 9 42 541.794 601.314 166.770 0.601 o
-35 9 43 54.434 50.502 40.855 10.007 o
-35 9 44 102.233 104.582 36.008 12.881 o
-35 9 45 1.903 13.860 8.379 237.878 o
-35 11 1 87.203 67.849 17.121 56.979 o
-35 11 2 45.949 88.367 24.413 28.023 o
-35 11 3 280.967 320.088 73.919 3.057 o
-35 11 5 12.891 26.542 9.421 188.179 o
-35 11 6 89.211 101.910 21.605 35.782 o
-35 11 7 459.334 488.398 91.402 1.999 o
-35 11 8 132.108 111.240 22.873 31.924 o
-35 11 9 14.859 -2.355 12.048 115.062 o
-35 11 10 52.750 61.554 13.724 88.677 o
-35 11 11 30.219 41.534 9.874 171.310 o
-35 11 12 4.452 11.006 13.090 97.477 o
-35 11 13 0.360 4.665 8.787 216.318 o
-35 11 14 194.830 187.650 39.315 10.806 o
-35 11 15 112.355 83.838 17.891 52.180 o
-35 11 17 78.383 97.381 30.256 18.245 o
-35 11 18 0.215 14.902 21.152 37.330 o
-35 11 19 187.537 181.218 45.339 8.125 o
-35 11 20 22.381 18.389 8.379 237.878 o
-35 11 22 410.965 493.923 112.010 1.331 o
-35 11 23 60.316 81.664 29.939 18.634 o
-35 11 25 99.935 66.445 20.518 39.673 o
-35 11 26 2.445 1.268 18.434 49.148 o
-35 11 27 6.418 -12.320 13.860 86.947 o
-35 11 28 65.022 64.769 19.431 44.237 o
-35 11 29 2.628 -5.390 13.271 94.834 o
-35 11 30 2.483 -17.981 27.448 22.169 o
-35 11 31 2.330 11.459 15.671 68.006 o
-35 11 32 92.594 114.683 34.514 14.021 o
-35 11 34 111.772 122.518 40.402 10.232 o
-35 11 36 13.432 21.424 11.278 131.310 o
-35 11 37 27.472 32.475 14.267 82.049 o
-35 11 38 105.518 147.973 48.554 7.084 o
-35 11 39 13.760 32.068 16.260 63.170 o
-35 11 40 3.019 3.669 7.564 291.920 o
-35 11 41 8.723 17.483 9.602 181.145 o
-35 11 42 9.632 6.115 7.972 262.828 o
-35 11 43 0.402 4.756 7.519 295.448 o
-35 11 44 8.698 -6.024 22.647 32.565 o
-35 13 1 57.705 34.831 11.278 131.310 o
-35 13 2 4.438 -4.258 40.130 10.371 o
-35 13 3 129.716 111.104 29.214 19.569 o
-35 13 4 173.452 192.814 48.600 7.071 o
-35 13 5 0.019 -1.087 25.636 25.413 o
-35 13 6 51.444 56.888 19.567 43.624 o
-35 13 7 99.112 100.687 26.361 24.035 o
-35 13 8 32.695 15.400 15.898 66.082 o
-35 13 9 6.722 34.740 12.863 100.939 o
-35 13 10 77.691 71.337 18.208 50.379 o
-35 13 11 45.586 57.885 25.591 25.503 o
-35 13 12 52.886 50.230 17.710 53.253 o
-35 13 13 57.351 80.894 24.549 27.714 o
-35 13 14 10.707 33.155 24.187 28.550 o
-35 13 15 1.120 47.467 38.092 11.511 o
-35 13 16 210.205 218.314 60.150 4.616 o
-35 13 17 14.012 29.848 15.083 73.419 o
-35 13 18 76.458 63.275 20.337 40.383 o
-35 13 19 43.862 20.427 14.902 75.215 o
-35 13 20 2.144 23.552 11.323 130.262 o
-35 13 21 117.154 107.345 30.709 17.711 o
-35 13 22 6.772 19.521 32.249 16.060 o
-35 13 23 187.707 238.786 75.504 2.930 o
-35 13 24 12.110 22.692 24.051 28.874 o
-35 13 25 28.073 15.037 9.512 184.611 o
-35 13 26 33.530 61.101 53.174 5.907 o
-35 13 27 229.015 246.713 77.089 2.810 o
-35 13 29 58.165 77.316 25.727 25.235 o
-35 13 30 156.509 197.388 69.888 3.420 o
-35 13 31 175.079 167.857 57.251 5.096 o
-35 13 33 98.616 82.388 25.319 26.054 o
-35 13 34 13.344 22.692 12.229 111.678 o
-35 13 35 15.716 36.552 16.985 57.894 o
-35 13 36 8.008 8.515 25.364 25.961 o
-35 13 38 4.753 -2.446 32.928 15.404 o
-35 13 40 10.574 -18.434 24.504 27.817 o
-35 15 1 210.282 165.773 66.989 3.722 o
-35 15 2 5.089 0.136 8.153 251.277 o
-35 15 3 0.011 -1.268 13.316 94.189 o
-35 15 4 233.886 182.124 64.724 3.987 o
-35 15 5 162.980 191.183 64.271 4.043 o
-35 15 6 1.851 23.417 10.372 155.248 o
-35 15 7 50.075 49.823 18.027 51.396 o
-35 15 8 0.080 12.909 22.873 31.924 o
-35 15 9 62.014 73.828 27.131 22.691 o
-35 15 10 48.344 42.847 23.688 29.764 o
-35 15 11 65.847 58.247 22.873 31.924 o
-35 15 12 8.851 -9.104 14.449 80.005 o
-35 15 13 4.417 5.209 10.553 149.963 o
-35 15 14 6.200 22.194 21.107 37.491 o
-35 15 15 30.016 14.222 9.421 188.179 o
-35 15 16 0.843 -5.933 24.957 26.816 o
-35 15 17 46.731 47.286 21.243 37.013 o
-35 15 18 4.926 13.633 11.369 129.226 o
-35 15 19 35.152 51.181 20.971 37.978 o
-35 15 20 44.085 78.901 31.207 17.150 o
-35 15 21 6.178 27.584 16.849 58.832 o
-35 15 22 0.220 3.080 8.968 207.667 o
-35 15 23 21.531 33.336 14.584 78.521 o
-35 15 24 18.900 4.937 8.787 216.318 o
-35 15 27 61.022 49.732 22.692 32.436 o
-35 15 28 2.290 -4.620 30.165 18.355 o
-35 15 29 37.459 56.934 25.953 24.796 o
-35 15 31 0.911 7.473 7.609 288.455 o
-34 0 2 3983.350 3997.810 139.775 0.855 o
-34 0 4 820.298 836.884 73.873 3.060 o
-34 0 6 1311.580 1272.470 92.217 1.964 o
-34 0 8 320.793 320.042 27.720 21.737 o
-34 0 10 519.906 557.515 51.317 6.342 o
-34 0 12 11871.600 11697.700 337.571 0.147 o
-34 0 14 2762.650 2861.810 148.698 0.755 o
-34 0 18 352.574 343.006 39.632 10.634 o
-34 2 1 937.242 933.449 66.083 3.825 o
-34 2 2 1863.780 1829.980 97.743 1.748 o
-34 2 3 4357.440 4114.400 107.028 1.458 o
-34 2 4 1509.700 1420.490 82.977 2.426 o
-34 2 5 38.005 35.102 5.933 474.411 o
-34 2 6 204.002 200.468 14.222 82.573 o
-34 2 7 2140.800 2028.190 106.077 1.484 o
-34 2 8 11.924 12.863 4.393 865.274 o
-34 2 9 858.101 819.084 56.435 5.244 o
-34 2 10 6293.290 6228.280 155.401 0.692 o
-34 2 11 6930.890 7000.580 169.306 0.583 o
-34 2 12 1846.470 1789.270 105.307 1.506 o
-34 2 13 1254.360 1240.040 91.855 1.980 o
-34 2 14 47.639 57.930 10.689 146.175 o
-34 2 15 181.541 157.666 19.023 46.153 o
-34 2 17 939.298 928.694 81.890 2.491 o
-34 2 18 560.253 514.713 50.276 6.608 o
-34 2 19 0.124 3.442 11.957 116.812 o
-34 2 20 111.252 110.017 13.950 85.821 o
-34 2 21 7.163 6.160 5.662 521.047 o
-34 2 22 53.859 53.627 7.020 338.870 o
-34 2 23 50.886 45.203 4.439 847.705 o
-34 2 24 340.833 327.153 32.294 16.015 o
-34 2 25 938.900 957.591 77.904 2.752 o
-34 2 26 251.948 250.925 21.650 35.632 o
-34 2 27 77.450 76.591 8.017 259.867 o
-34 2 28 116.275 93.485 9.647 179.448 o
-34 2 29 224.771 240.779 24.413 28.023 o
-34 2 30 470.005 485.680 48.283 7.164 o
-34 2 31 14.553 13.407 3.805 1153.820 o
-34 2 32 253.454 253.552 28.399 20.709 o
-34 2 33 74.016 87.416 10.100 163.715 o
-34 2 34 1666.350 1728.120 137.692 0.881 o
-34 2 35 64.444 47.467 6.341 415.376 o
-34 2 36 773.199 827.463 98.558 1.719 o
-34 2 37 2399.620 2372.240 179.950 0.516 o
-34 2 38 638.981 631.932 93.395 1.915 o
-34 2 39 1775.260 1930.130 207.896 0.386 o
-34 2 40 264.345 277.421 47.966 7.259 o
-34 2 41 213.440 212.969 37.548 11.846 o
-34 2 42 268.342 274.387 50.366 6.584 o
-34 2 43 22.646 13.950 7.519 295.448 o
-34 2 44 5.304 -2.899 24.866 27.012 o
-34 2 45 177.886 186.880 45.565 8.045 o
-34 2 46 4.206 20.291 6.658 376.758 o
-34 2 47 20.751 14.132 7.700 281.708 o
-34 2 48 388.657 425.802 91.945 1.976 o
-34 2 49 98.254 98.694 25.047 26.622 o
-34 2 50 833.832 895.131 193.085 0.448 o
-34 2 51 94.379 106.303 27.584 21.951 o
-34 2 52 80.746 89.001 26.587 23.628 o
-34 2 53 7.599 8.696 13.633 89.859 o
-34 2 54 15.025 14.222 15.989 65.335 o
-34 2 55 1.430 -2.401 12.727 103.106 o
-34 2 56 7.151 -3.261 25.998 24.710 o
-34 2 57 0.000 3.216 7.111 330.292 o
-34 2 58 126.054 126.867 50.864 6.456 o
-34 4 1 6.952 10.825 3.035 1813.620 o
-34 4 2 84.041 88.458 8.742 218.566 o
-34 4 3 1291.180 1301.680 93.078 1.928 o
-34 4 4 51.370 54.080 11.006 137.875 o
-34 4 5 31.109 34.015 5.254 605.036 o
-34 4 6 329.621 318.729 31.298 17.051 o
-34 4 7 70.869 67.306 7.111 330.292 o
-34 4 8 336.417 306.409 26.768 23.309 o
-34 4 9 150.886 152.593 15.309 71.263 o
-34 4 10 997.905 973.308 79.082 2.671 o
-34 4 11 2146.430 2114.880 127.863 1.022 o
-34 4 12 12.615 13.996 5.254 605.036 o
-34 4 13 1640.310 1731.650 129.358 0.998 o
-34 4 14 3286.370 3185.340 132.483 0.952 o
-34 4 15 1011.060 985.627 81.075 2.541 o
-34 4 16 331.223 309.489 29.894 18.690 o
-34 4 17 65.150 57.568 5.798 496.909 o
-34 4 18 199.912 189.643 21.333 36.699 o
-34 4 19 12.882 15.354 2.808 2117.940 o
-34 4 20 1322.850 1333.030 105.669 1.496 o
-34 4 21 196.115 185.974 19.069 45.934 o
-34 4 22 2.853 9.602 2.401 2898.310 o
-34 4 23 1121.100 1129.340 108.025 1.431 o
-34 4 24 2211.140 2232.460 155.945 0.687 o
-34 4 25 315.939 325.931 35.057 13.590 o
-34 4 26 40.270 39.133 4.529 814.136 o
-34 4 27 266.772 281.000 29.259 19.509 o
-34 4 28 210.846 204.001 22.330 33.497 o
-34 4 29 11.457 8.968 4.937 685.242 o
-34 4 30 69.394 67.215 7.926 265.840 o
-34 4 31 186.438 188.556 22.284 33.633 o
-34 4 32 787.831 789.100 81.528 2.513 o
-34 4 33 3390.750 3555.930 137.012 0.890 o
-34 4 34 3900.510 4053.210 118.533 1.189 o
-34 4 35 1208.450 1216.170 123.017 1.104 o
-34 4 36 567.408 599.276 72.424 3.184 o
-34 4 37 281.486 291.281 40.311 10.278 o
-34 4 38 12.576 2.355 6.205 433.766 o
-34 4 39 134.381 130.309 19.748 42.828 o
-34 4 40 160.491 161.833 27.538 22.024 o
-34 4 41 271.369 264.558 46.018 7.887 o
-34 4 42 1.581 -2.853 12.501 106.876 o
-34 4 43 2.666 -0.634 7.926 265.840 o
-34 4 44 80.063 102.227 17.574 54.080 o
-34 4 45 396.995 393.055 74.689 2.994 o
-34 4 46 23.403 24.051 12.591 105.343 o
-34 4 47 25.955 32.521 13.905 86.381 o
-34 4 48 244.918 251.876 70.386 3.371 o
-34 4 49 1.637 -13.044 18.208 50.379 o
-34 4 50 367.350 381.052 88.050 2.154 o
-34 4 51 68.321 83.747 30.029 18.521 o
-34 4 52 3.805 1.766 13.180 96.141 o
-34 4 53 20.324 27.085 30.573 17.869 o
-34 4 54 10.453 7.428 14.403 80.509 o
-34 4 55 103.727 99.781 37.276 12.020 o
-34 4 57 9.281 15.173 12.909 100.232 o
-34 6 1 547.413 564.173 60.240 4.603 o
-34 6 2 44.423 37.548 7.881 268.905 o
-34 6 3 782.351 745.618 74.779 2.987 o
-34 6 4 80.157 91.221 11.233 132.371 o
-34 6 5 200.662 192.904 21.560 35.932 o
-34 6 6 539.234 542.659 54.986 5.524 o
-34 6 7 176.188 184.117 22.194 33.908 o
-34 6 8 318.410 330.324 39.133 10.906 o
-34 6 9 21.148 25.183 5.118 637.588 o
-34 6 10 296.002 279.550 33.608 14.787 o
-34 6 11 179.995 160.066 19.431 44.237 o
-34 6 12 111.451 123.424 15.037 73.862 o
-34 6 13 957.231 967.465 112.780 1.313 o
-34 6 14 308.647 307.315 36.461 12.563 o
-34 6 15 1575.340 1588.570 138.416 0.872 o
-34 6 16 147.656 126.368 15.762 67.226 o
-34 6 17 76.658 73.647 9.421 188.179 o
-34 6 18 1407.140 1446.400 133.026 0.944 o
-34 6 19 861.991 868.861 94.255 1.880 o
-34 6 20 29.090 13.497 12.456 107.654 o
-34 6 21 1039.990 1051.570 112.146 1.328 o
-34 6 22 2.491 -10.327 16.124 64.239 o
-34 6 23 1116.620 1082.740 117.853 1.202 o
-34 6 24 155.299 136.061 18.525 48.669 o
-34 6 25 3.052 -5.752 13.180 96.141 o
-34 6 26 47.327 40.809 6.568 387.223 o
-34 6 27 2061.040 2067.820 204.816 0.398 o
-34 6 29 1417.910 1496.630 187.560 0.475 o
-34 6 30 82.365 88.096 13.950 85.821 o
-34 6 31 2396.190 2505.130 181.626 0.506 o
-34 6 32 0.007 -3.171 19.431 44.237 o
-34 6 33 610.397 575.180 71.292 3.286 o
-34 6 34 135.705 143.761 20.880 38.309 o
-34 6 35 236.258 230.950 32.657 15.661 o
-34 6 36 2.202 12.365 10.418 153.901 o
-34 6 37 4.999 0.408 8.289 243.105 o
-34 6 38 34.825 43.889 10.553 149.963 o
-34 6 39 96.774 106.802 18.480 48.908 o
-34 6 40 4.196 -7.383 20.473 39.849 o
-34 6 41 253.356 290.783 51.091 6.399 o
-34 6 42 71.163 59.923 11.323 130.262 o
-34 6 43 28.819 49.279 11.595 124.227 o
-34 6 44 0.082 -1.178 24.594 27.612 o
-34 6 45 25.623 49.188 14.313 81.531 o
-34 6 46 2.691 16.759 10.961 139.016 o
-34 6 47 292.316 309.716 77.497 2.781 o
-34 6 48 5.998 2.355 10.146 162.256 o
-34 6 49 44.638 37.865 12.093 114.202 o
-34 6 50 45.790 43.844 12.773 102.376 o
-34 6 51 100.418 94.210 27.584 21.951 o
-34 6 52 4.025 5.571 5.616 529.485 o
-34 6 53 319.049 277.738 98.649 1.716 o
-34 8 1 2557.580 2616.730 176.961 0.533 o
-34 8 2 342.083 334.672 48.419 7.124 o
-34 8 3 864.869 867.502 99.826 1.676 o
-34 8 4 0.052 15.173 7.156 326.124 o
-34 8 5 11.989 -5.209 20.155 41.113 o
-34 8 6 143.344 151.551 22.828 32.051 o
-34 8 7 420.087 413.664 56.662 5.202 o
-34 8 8 956.440 931.366 110.652 1.364 o
-34 8 9 166.670 164.958 23.734 29.651 o
-34 8 10 508.367 530.973 70.703 3.341 o
-34 8 11 793.359 895.992 128.044 1.019 o
-34 8 12 0.683 -6.341 6.341 415.376 o
-34 8 13 18.913 -2.174 8.062 256.955 o
-34 8 14 1316.970 1413.830 150.238 0.740 o
-34 8 15 104.850 108.206 15.671 68.006 o
-34 8 16 11.381 -0.589 16.985 57.894 o
-34 8 17 9.134 18.253 4.439 847.705 o
-34 8 18 48.516 34.468 11.006 137.875 o
-34 8 19 361.881 355.371 51.091 6.399 o
-34 8 20 422.748 410.493 58.383 4.900 o
-34 8 21 5.260 3.488 3.080 1760.670 o
-34 8 22 0.144 -3.850 17.755 52.982 o
-34 8 23 989.892 986.488 129.176 1.001 o
-34 8 24 43.054 41.217 15.581 68.799 o
-34 8 25 4.601 0.136 4.801 724.578 o
-34 8 26 123.868 149.694 31.071 17.300 o
-34 8 27 0.529 -17.030 11.278 131.310 o
-34 8 28 224.419 206.175 38.363 11.348 o
-34 8 29 45.794 50.457 9.919 169.750 o
-34 8 30 214.405 206.809 37.775 11.705 o
-34 8 31 7.661 2.219 9.285 193.727 o
-34 8 32 162.012 144.621 28.218 20.976 o
-34 8 33 53.687 71.654 18.706 47.731 o
-34 8 34 757.414 762.105 121.567 1.130 o
-34 8 35 336.924 339.292 66.536 3.773 o
-34 8 36 36.944 49.551 13.180 96.141 o
-34 8 37 98.229 94.482 22.194 33.908 o
-34 8 38 4.361 -6.568 25.500 25.685 o
-34 8 39 0.950 -4.529 10.010 166.691 o
-34 8 40 22.808 4.258 6.250 427.503 o
-34 8 41 127.148 153.499 37.820 11.677 o
-34 8 42 8.797 2.808 11.459 127.191 o
-34 8 43 43.775 46.969 14.222 82.573 o
-34 8 44 14.195 12.274 6.568 387.223 o
-34 8 45 14.996 15.264 8.515 230.346 o
-34 10 1 684.924 763.735 143.580 0.810 o
-34 10 2 24.818 16.124 11.459 127.191 o
-34 10 3 87.259 126.821 25.500 25.685 o
-34 10 4 727.617 772.522 137.193 0.887 o
-34 10 6 428.662 454.156 87.552 2.179 o
-34 10 7 2.227 23.100 7.066 334.540 o
-34 10 8 78.831 74.055 21.333 36.699 o
-34 10 9 36.082 59.289 19.159 45.501 o
-34 10 10 220.147 266.642 45.022 8.240 o
-34 10 11 41.027 59.380 12.139 113.352 o
-34 10 12 78.954 81.845 15.264 71.686 o
-34 10 13 46.656 56.300 15.943 65.707 o
-34 10 14 3.953 10.372 5.073 649.024 o
-34 10 15 6.966 3.306 3.941 1075.620 o
-34 10 16 60.141 63.229 17.755 52.982 o
-34 10 17 59.042 73.556 37.865 11.649 o
-34 10 18 200.542 245.943 50.366 6.584 o
-34 10 19 109.449 128.724 27.584 21.951 o
-34 10 20 641.241 647.830 124.692 1.074 o
-34 10 21 37.126 40.538 13.769 88.095 o
-34 10 23 22.274 17.166 18.299 49.881 o
-34 10 24 20.020 23.145 8.107 254.092 o
-34 10 26 30.518 21.695 18.706 47.731 o
-34 10 27 587.303 604.801 131.079 0.972 o
-34 10 28 84.783 54.261 14.720 77.078 o
-34 10 29 0.751 11.459 41.579 9.661 o
-34 10 30 55.348 36.416 15.989 65.335 o
-34 10 31 2.306 14.403 32.566 15.748 o
-34 10 32 188.752 226.195 61.236 4.454 o
-34 10 33 115.868 125.327 36.461 12.563 o
-34 10 34 17.317 2.038 11.459 127.191 o
-34 10 36 103.068 147.928 43.074 9.002 o
-34 10 37 4.470 4.801 8.379 237.878 o
-34 10 38 86.994 79.354 24.005 28.983 o
-34 10 39 138.693 179.769 55.892 5.346 o
-34 10 40 13.605 16.124 16.260 63.170 o
-34 10 42 0.024 4.076 19.159 45.501 o
-34 10 43 100.386 103.178 39.632 10.634 o
-34 10 45 12.709 -0.498 28.082 21.179 o
-34 12 1 0.001 -1.721 20.110 41.298 o
-34 12 2 31.203 27.312 8.560 227.915 o
-34 12 3 155.981 174.696 38.409 11.322 o
-34 12 4 429.277 450.079 92.489 1.952 o
-34 12 5 0.878 30.573 9.602 181.145 o
-34 12 6 338.196 342.327 72.515 3.176 o
-34 12 7 532.474 600.498 136.967 0.890 o
-34 12 8 60.708 75.640 20.608 39.325 o
-34 12 9 23.012 16.713 9.783 174.498 o
-34 12 10 75.188 83.204 19.386 44.444 o
-34 12 11 0.029 -4.846 26.678 23.468 o
-34 12 12 1.331 -9.602 19.295 44.862 o
-34 12 13 16.031 -0.725 13.769 88.095 o
-34 12 14 13.427 8.832 6.386 409.505 o
-34 12 15 243.769 293.410 68.846 3.524 o
-34 12 16 211.803 241.323 65.177 3.932 o
-34 12 17 0.272 -3.895 46.743 7.644 o
-34 12 18 24.425 9.285 23.734 29.651 o
-34 12 19 11.520 5.526 17.393 55.212 o
-34 12 20 122.989 120.390 34.876 13.731 o
-34 12 21 0.784 5.345 25.002 26.719 o
-34 12 22 54.058 40.538 16.849 58.832 o
-34 12 23 176.575 217.045 57.975 4.969 o
-34 12 24 203.864 226.376 62.278 4.306 o
-34 12 26 4.084 9.240 15.173 72.545 o
-34 12 28 238.604 285.755 75.459 2.933 o
-34 12 29 13.690 34.514 17.891 52.180 o
-34 12 30 3.200 17.755 17.121 56.979 o
-34 12 31 80.869 75.640 26.225 24.285 o
-34 12 32 2.733 -17.664 18.027 51.396 o
-34 12 33 60.639 61.101 35.419 13.313 o
-34 12 34 1.774 23.870 17.393 55.212 o
-34 12 35 50.982 69.888 25.228 26.241 o
-34 12 36 3.815 -30.165 41.534 9.682 o
-34 12 37 0.264 -5.752 37.729 11.733 o
-34 12 38 76.045 94.708 32.521 15.792 o
-34 12 39 158.630 179.180 66.264 3.804 o
-34 12 40 127.173 108.840 40.583 10.141 o
-34 12 42 204.981 243.904 93.485 1.911 o
-34 12 43 47.440 27.538 12.773 102.376 o
-34 14 1 176.866 204.182 57.160 5.112 o
-34 14 2 112.742 110.289 30.890 17.504 o
-34 14 3 73.955 47.422 15.626 68.400 o
-34 14 4 63.618 85.061 24.141 28.658 o
-34 14 5 44.157 46.018 17.302 55.792 o
-34 14 6 52.365 58.383 17.483 54.642 o
-34 14 7 3.508 10.508 10.100 163.715 o
-34 14 8 0.606 16.442 10.327 156.613 o
-34 14 9 53.472 60.874 19.386 44.444 o
-34 14 10 148.094 186.744 54.307 5.663 o
-34 14 11 8.705 27.991 21.967 34.611 o
-34 14 12 20.932 10.372 11.550 125.204 o
-34 14 13 5.582 25.636 30.256 18.245 o
-34 14 15 39.246 42.802 16.215 63.523 o
-34 14 16 32.651 25.863 17.347 55.501 o
-34 14 17 0.162 -0.770 29.124 19.691 o
-34 14 18 57.073 68.166 24.096 28.766 o
-34 14 19 2.745 -0.272 70.023 3.406 o
-34 14 20 0.484 -13.633 32.158 16.150 o
-34 14 21 76.686 76.727 27.131 22.691 o
-34 14 22 289.343 293.365 93.621 1.906 o
-34 14 23 51.344 29.803 13.180 96.141 o
-34 14 24 40.515 37.956 27.584 21.951 o
-34 14 26 0.198 8.425 24.549 27.714 o
-34 14 27 4.012 31.977 23.417 30.459 o
-34 14 28 86.576 65.992 26.859 23.152 o
-34 14 29 0.442 43.436 18.389 49.391 o
-34 14 30 21.204 15.807 23.054 31.424 o
-34 14 31 7.527 24.775 13.271 94.834 o
-34 14 33 9.946 5.843 12.682 103.844 o
-34 14 34 1.479 -9.466 13.679 89.265 o
-34 14 35 34.004 35.827 17.393 55.212 o
-34 14 36 231.033 239.149 95.433 1.834 o
-34 16 15 15.093 6.794 11.595 124.227 o
-34 16 16 0.061 1.721 7.247 318.022 o
-34 16 17 0.089 -5.662 48.690 7.045 o
-34 16 18 63.592 69.616 28.399 20.709 o
-34 16 19 0.928 9.376 10.553 149.963 o
-34 16 20 1.095 1.540 7.202 322.035 o
-33 1 1 8308.510 8081.180 190.730 0.459 o
-33 1 2 204.870 192.179 14.041 84.718 o
-33 1 3 9733.820 9616.080 228.323 0.320 o
-33 1 4 798.687 833.532 50.185 6.632 o
-33 1 5 1034.690 1002.480 58.519 4.877 o
-33 1 6 416.242 400.846 26.542 23.708 o
-33 1 7 111.810 112.961 8.243 245.784 o
-33 1 8 4136.470 4267.850 115.815 1.245 o
-33 1 9 592.188 602.038 38.862 11.059 o
-33 1 10 2181.860 2290.480 106.756 1.465 o
-33 1 11 2747.450 2700.840 113.414 1.298 o
-33 1 12 30.336 27.720 5.571 538.129 o
-33 1 13 5513.070 5442.170 130.852 0.975 o
-33 1 14 10614.000 10375.400 248.705 0.270 o
-33 1 15 131.494 131.849 12.320 110.042 o
-33 1 16 1102.790 1094.740 80.667 2.567 o
-33 1 18 699.676 656.481 60.648 4.541 o
-33 1 19 436.407 432.596 41.670 9.619 o
-33 1 20 10.144 10.191 6.477 398.130 o
-33 1 21 1589.090 1573.850 119.982 1.160 o
-33 1 22 658.135 629.758 59.697 4.687 o
-33 1 23 0.032 -2.536 11.369 129.226 o
-33 1 24 38.610 35.782 4.258 921.385 o
-33 1 25 235.645 241.504 24.096 28.766 o
-33 1 26 293.101 287.748 27.584 21.951 o
-33 1 27 2623.460 2659.440 137.963 0.877 o
-33 1 28 995.454 1020.590 82.343 2.463 o
-33 1 29 72.438 73.556 8.515 230.346 o
-33 1 30 1169.500 1173.280 115.498 1.252 o
-33 1 31 32.462 37.820 8.425 235.327 o
-33 1 32 817.610 834.801 94.391 1.875 o
-33 1 33 614.728 619.975 76.455 2.857 o
-33 1 34 5.213 3.623 2.853 2051.240 o
-33 1 35 338.002 356.232 58.428 4.892 o
-33 1 36 64.064 58.655 9.285 193.727 o
-33 1 37 554.999 571.465 78.901 2.683 o
-33 1 38 1937.880 2020.220 198.339 0.425 o
-33 1 39 1326.560 1453.550 176.372 0.537 o
-33 1 40 10.528 4.212 11.776 120.434 o
-33 1 41 23.922 14.856 11.822 119.513 o
-33 1 42 1654.910 1751.490 250.472 0.266 o
-33 1 43 25.908 22.284 7.836 272.022 o
-33 1 44 647.630 649.868 115.543 1.251 o
-33 1 45 18.084 42.666 12.274 110.856 o
-33 1 46 284.184 315.604 75.776 2.909 o
-33 1 47 4.137 25.681 20.110 41.298 o
-33 1 48 44.242 44.070 12.320 110.042 o
-33 1 49 0.625 -6.296 11.595 124.227 o
-33 1 50 17.633 6.250 17.438 54.926 o
-33 1 51 48.749 46.969 18.616 48.196 o
-33 1 52 9.800 -1.268 16.849 58.832 o
-33 1 53 213.381 189.326 51.317 6.342 o
-33 1 54 27.805 25.228 10.689 146.175 o
-33 1 55 36.955 36.416 12.410 108.442 o
-33 1 56 11.090 6.205 7.745 278.423 o
-33 1 57 4.190 21.378 10.010 166.691 o
-33 1 58 0.413 4.122 15.037 73.862 o
-33 1 59 29.740 31.841 15.354 70.843 o
-33 3 1 190.734 187.967 16.623 60.446 o
-33 3 2 706.883 710.606 52.133 6.145 o
-33 3 3 218.129 237.654 19.069 45.934 o
-33 3 4 203.024 197.162 15.943 65.707 o
-33 3 5 981.454 903.828 67.125 3.707 o
-33 3 6 1089.750 1027.930 73.420 3.098 o
-33 3 7 132.317 118.261 9.602 181.145 o
-33 3 8 2951.260 2770.090 117.536 1.209 o
-33 3 9 3608.180 3393.420 125.508 1.060 o
-33 3 10 1339.140 1309.790 82.026 2.482 o
-33 3 11 6681.320 6543.970 157.032 0.677 o
-33 3 12 2106.370 2027.010 105.941 1.488 o
-33 3 13 655.165 610.010 43.708 8.743 o
-33 3 14 0.228 -4.982 12.139 113.352 o
-33 3 15 158.098 145.890 13.633 89.859 o
-33 3 16 257.298 260.255 30.754 17.659 o
-33 3 17 225.559 217.363 25.953 24.796 o
-33 3 18 41.550 68.076 10.508 151.259 o
-33 3 19 18.617 14.992 5.843 489.235 o
-33 3 20 150.956 155.990 14.494 79.505 o
-33 3 21 122.463 130.128 12.048 115.062 o
-33 3 22 463.007 455.605 39.677 10.609 o
-33 3 23 2657.260 2723.760 120.797 1.145 o
-33 3 24 1701.560 2068.230 114.456 1.275 o
-33 3 25 505.624 516.751 46.743 7.644 o
-33 3 26 7.627 8.742 5.209 615.604 o
-33 3 27 1022.810 1057.010 86.103 2.253 o
-33 3 28 195.115 202.914 21.016 37.815 o
-33 3 29 457.981 460.452 46.018 7.887 o
-33 3 30 9.966 91.945 12.456 107.654 o
-33 3 31 46.314 51.045 7.519 295.448 o
-33 3 32 386.001 418.329 44.750 8.340 o
-33 3 33 2569.250 2676.110 150.963 0.733 o
-33 3 34 152.339 161.652 18.751 47.500 o
-33 3 35 671.068 701.457 77.225 2.801 o
-33 3 36 168.930 170.846 21.424 36.389 o
-33 3 37 159.920 166.770 24.458 27.920 o
-33 3 38 315.824 316.464 42.530 9.233 o
-33 3 39 310.102 318.185 47.014 7.556 o
-33 3 40 740.622 704.447 101.593 1.618 o
-33 3 41 5.636 11.867 3.941 1075.620 o
-33 3 42 2.721 3.986 7.700 281.708 o
-33 3 43 83.583 87.371 16.396 62.127 o
-33 3 44 4.098 1.857 5.209 615.604 o
-33 3 45 145.733 173.020 43.255 8.927 o
-33 3 46 177.937 171.209 38.409 11.322 o
-33 3 47 20.385 25.002 16.442 61.785 o
-33 3 48 919.907 992.557 171.843 0.566 o
-33 3 49 142.617 133.343 34.740 13.839 o
-33 3 50 165.453 155.220 39.903 10.489 o
-33 3 52 9.004 -0.181 26.542 23.708 o
-33 3 53 30.163 45.293 15.173 72.545 o
-33 3 54 5.695 11.686 15.264 71.686 o
-33 3 55 272.459 273.300 81.573 2.510 o
-33 3 56 153.519 141.134 54.714 5.579 o
-33 3 57 0.003 -7.655 38.998 10.982 o
-33 3 58 16.131 43.029 18.706 47.731 o
-33 5 1 2005.130 2022.250 134.340 0.925 o
-33 5 2 5.551 -0.861 7.790 275.195 o
-33 5 3 456.791 420.729 41.624 9.640 o
-33 5 4 1070.320 1051.570 89.228 2.098 o
-33 5 5 77.095 79.988 8.606 225.522 o
-33 5 6 2191.560 2139.200 132.075 0.957 o
-33 5 7 132.586 146.705 16.215 63.523 o
-33 5 8 299.917 295.448 32.566 15.748 o
-33 5 9 1844.720 1743.700 133.117 0.943 o
-33 5 10 1123.230 1140.940 101.865 1.610 o
-33 5 11 1397.630 1340.640 114.728 1.269 o
-33 5 12 1109.390 1115.480 101.185 1.631 o
-33 5 13 49.010 42.983 7.156 326.124 o
-33 5 14 25.369 14.811 10.553 149.963 o
-33 5 15 75.033 82.796 9.376 190.001 o
-33 5 16 1666.290 1753.120 135.699 0.907 o
-33 5 17 1170.020 1129.840 103.133 1.570 o
-33 5 18 482.013 474.085 59.606 4.701 o
-33 5 19 2200.870 2251.760 152.910 0.714 o
-33 5 20 2.780 10.146 7.020 338.870 o
-33 5 21 2321.260 2379.260 156.851 0.679 o
-33 5 22 116.788 102.589 11.097 135.633 o
-33 5 23 1248.450 1278.400 108.885 1.409 o
-33 5 24 67.862 63.320 9.919 169.750 o
-33 5 25 27.267 12.999 6.386 409.505 o
-33 5 26 46.712 48.237 9.919 169.750 o
-33 5 27 3.597 10.236 8.877 211.926 o
-33 5 28 66.620 64.090 9.602 181.145 o
-33 5 29 1.446 12.591 3.080 1760.670 o
-33 5 30 157.852 176.463 21.152 37.330 o
-33 5 31 1.836 -10.055 15.128 72.980 o
-33 5 32 763.506 744.622 81.845 2.493 o
-33 5 33 801.935 814.011 90.541 2.037 o
-33 5 34 105.418 124.104 16.985 57.894 o
-33 5 35 499.613 532.876 67.713 3.643 o
-33 5 36 0.898 -7.836 13.452 92.296 o
-33 5 37 501.393 533.102 79.082 2.671 o
-33 5 38 63.590 75.549 11.686 122.309 o
-33 5 39 0.129 -2.401 26.315 24.118 o
-33 5 40 5.063 4.167 3.442 1409.520 o
-33 5 41 3.461 2.446 8.832 214.105 o
-33 5 42 130.599 159.704 26.950 22.997 o
-33 5 43 105.581 127.772 25.636 25.413 o
-33 5 44 168.152 170.529 33.789 14.629 o
-33 5 45 105.438 113.414 21.695 35.483 o
-33 5 46 184.706 184.208 38.907 11.033 o
-33 5 47 7.125 7.020 7.745 278.423 o
-33 5 48 34.895 38.545 10.146 162.256 o
-33 5 49 44.227 45.882 12.818 101.654 o
-33 5 50 5.142 6.749 11.505 126.191 o
-33 5 51 1.630 -8.107 12.773 102.376 o
-33 5 52 253.572 235.525 66.355 3.793 o
-33 5 53 2.389 17.574 8.017 259.867 o
-33 5 54 4.025 8.334 5.752 504.765 o
-33 5 55 41.626 32.475 14.449 80.005 o
-33 5 56 10.788 7.881 13.135 96.806 o
-33 7 1 310.080 318.049 39.315 10.806 o
-33 7 2 5.345 10.236 6.024 460.250 o
-33 7 3 74.391 70.431 15.219 72.114 o
-33 7 4 24.751 19.114 9.919 169.750 o
-33 7 5 2628.590 2601.470 151.597 0.727 o
-33 7 6 154.977 151.234 18.117 50.883 o
-33 7 7 812.045 810.795 81.030 2.544 o
-33 7 8 191.733 172.341 22.420 33.227 o
-33 7 9 1019.880 1076.530 113.007 1.308 o
-33 7 10 51.361 45.520 6.432 403.757 o
-33 7 11 387.278 387.575 54.895 5.542 o
-33 7 12 187.630 173.745 22.511 32.960 o
-33 7 13 411.688 384.812 47.286 7.470 o
-33 7 14 565.467 561.727 67.351 3.682 o
-33 7 15 853.582 849.929 94.436 1.873 o
-33 7 16 299.666 318.638 46.607 7.689 o
-33 7 17 0.606 -11.957 7.292 314.084 o
-33 7 19 1031.500 1054.840 116.358 1.234 o
-33 7 20 266.548 297.577 40.130 10.371 o
-33 7 21 538.362 569.699 72.469 3.180 o
-33 7 22 58.047 50.593 9.285 193.727 o
-33 7 23 281.681 295.041 41.126 9.875 o
-33 7 24 808.852 780.268 97.698 1.750 o
-33 7 25 459.521 499.902 69.163 3.492 o
-33 7 26 46.568 49.551 9.195 197.563 o
-33 7 28 2.371 -0.679 9.421 188.179 o
-33 7 29 16.647 24.413 9.693 177.774 o
-33 7 30 474.979 484.049 73.647 3.079 o
-33 7 31 14.587 7.202 7.383 306.423 o
-33 7 32 6.800 11.006 4.031 1027.820 o
-33 7 33 289.653 349.936 59.380 4.737 o
-33 7 34 485.708 501.804 85.514 2.284 o
-33 7 35 551.746 614.811 105.760 1.493 o
-33 7 36 174.022 196.845 37.639 11.790 o
-33 7 37 1615.070 1694.650 230.045 0.316 o
-33 7 38 568.313 566.076 106.213 1.481 o
-33 7 39 107.916 96.611 18.389 49.391 o
-33 7 40 9.242 8.968 8.696 220.849 o
-33 7 41 289.199 275.972 61.372 4.434 o
-33 7 42 17.061 12.229 5.616 529.485 o
-33 7 43 24.931 36.099 10.961 139.016 o
-33 7 44 20.815 29.894 13.044 98.155 o
-33 7 45 45.667 58.519 17.121 56.979 o
-33 7 46 39.866 51.816 15.989 65.335 o
-33 7 47 27.220 24.005 11.142 134.532 o
-33 7 48 74.663 82.615 24.458 27.920 o
-33 7 49 3.799 -1.631 21.741 35.336 o
-33 7 50 165.086 139.730 40.447 10.209 o
-33 7 51 12.586 5.616 16.759 59.469 o
-33 7 52 95.108 84.834 31.479 16.855 o
-33 9 1 494.466 500.627 69.525 3.455 o
-33 9 2 216.234 221.077 32.566 15.748 o
-33 9 3 485.000 714.049 99.872 1.674 o
-33 9 4 47.379 41.670 10.780 143.729 o
-33 9 5 508.200 536.046 77.180 2.804 o
-33 9 6 51.841 83.159 15.581 68.799 o
-33 9 7 12.143 4.076 14.313 81.531 o
-33 9 8 192.065 169.669 29.939 18.634 o
-33 9 9 383.744 424.896 64.271 4.043 o
-33 9 10 100.132 102.182 16.306 62.819 o
-33 9 11 620.515 619.023 85.740 2.272 o
-33 9 12 56.558 81.030 15.173 72.545 o
-33 9 13 16.902 14.177 5.979 467.250 o
-33 9 14 45.218 58.247 10.100 163.715 o
-33 9 15 162.303 178.048 25.138 26.431 o
-33 9 16 644.643 651.408 82.977 2.426 o
-33 9 17 1.092 -1.178 6.069 453.406 o
-33 9 18 606.284 641.534 91.357 2.001 o
-33 9 19 271.004 264.694 41.987 9.474 o
-33 9 20 183.533 180.177 34.378 14.132 o
-33 9 21 0.070 10.282 6.296 421.374 o
-33 9 22 146.385 170.212 33.381 14.989 o
-33 9 23 470.533 492.700 93.123 1.926 o
-33 9 24 82.965 115.362 24.549 27.714 o
-33 9 25 23.816 12.320 14.403 80.509 o
-33 9 26 18.624 14.086 18.616 48.196 o
-33 9 27 135.539 173.111 31.252 17.100 o
-33 9 28 215.950 226.331 42.123 9.413 o
-33 9 29 180.564 201.283 39.405 10.756 o
-33 9 30 138.750 217.861 42.395 9.293 o
-33 9 31 140.768 116.585 24.005 28.983 o
-33 9 32 211.533 198.022 39.949 10.466 o
-33 9 33 137.432 146.886 30.528 17.922 o
-33 9 34 115.146 121.658 25.093 26.526 o
-33 9 35 0.011 0.091 7.519 295.448 o
-33 9 37 191.454 201.646 53.944 5.739 o
-33 9 38 309.896 333.993 88.684 2.124 o
-33 9 39 263.639 348.532 92.851 1.937 o
-33 9 40 78.045 86.057 26.950 22.997 o
-33 9 41 415.074 453.748 125.734 1.056 o
-33 9 42 0.302 28.354 11.052 136.747 o
-33 9 43 142.618 125.689 44.297 8.512 o
-33 9 44 0.621 7.836 8.651 223.167 o
-33 9 45 60.779 67.623 24.821 27.110 o
-33 11 1 49.831 48.690 12.501 106.876 o
-33 11 2 113.690 127.546 25.772 25.146 o
-33 11 3 662.028 740.455 128.588 1.010 o
-33 11 4 124.686 151.823 44.705 8.357 o
-33 11 5 1484.390 1610.860 223.024 0.336 o
-33 11 6 4.691 15.219 16.260 63.170 o
-33 11 7 468.501 474.538 78.674 2.698 o
-33 11 8 0.157 6.930 10.508 151.259 o
-33 11 9 64.017 78.720 21.107 37.491 o
-33 11 10 10.488 19.567 14.720 77.078 o
-33 11 11 63.468 67.849 13.815 87.518 o
-33 11 12 1.854 -8.923 23.960 29.093 o
-33 11 13 160.117 154.767 30.211 18.300 o
-33 11 14 465.580 540.123 91.357 2.001 o
-33 11 15 1282.810 1396.940 201.917 0.410 o
-33 11 16 289.571 334.310 69.253 3.482 o
-33 11 17 39.605 27.629 26.768 23.309 o
-33 11 18 31.299 62.822 33.834 14.590 o
-33 11 19 194.162 213.875 47.784 7.315 o
-33 11 21 20.956 19.023 24.413 28.023 o
-33 11 22 14.977 57.930 34.151 14.320 o
-33 11 24 9.785 4.439 12.637 104.590 o
-33 11 25 1.884 23.779 39.179 10.881 o
-33 11 26 194.942 223.387 57.024 5.136 o
-33 11 27 82.902 98.649 26.678 23.468 o
-33 11 28 0.225 8.515 8.379 237.878 o
-33 11 29 0.919 7.972 18.299 49.881 o
-33 11 30 34.171 50.819 14.856 75.674 o
-33 11 31 14.964 12.139 11.912 117.702 o
-33 11 33 99.938 136.469 40.855 10.007 o
-33 11 34 8.649 26.723 16.668 60.118 o
-33 11 35 0.408 28.580 17.710 53.253 o
-33 11 36 3.318 10.689 7.790 275.195 o
-33 11 38 24.858 43.617 15.989 65.335 o
-33 11 39 59.413 62.052 24.640 27.511 o
-33 11 40 8.201 5.163 12.954 99.532 o
-33 11 41 85.108 103.495 36.280 12.689 o
-33 11 43 26.934 62.188 22.103 34.187 o
-33 11 44 1.724 20.201 13.905 86.381 o
-33 11 45 2.596 -9.013 20.790 38.643 o
-33 13 1 343.406 349.845 73.149 3.121 o
-33 13 2 67.003 74.960 24.730 27.309 o
-33 13 3 93.710 82.524 19.023 46.153 o
-33 13 4 9.033 4.529 5.752 504.765 o
-33 13 5 29.431 36.688 13.860 86.947 o
-33 13 6 15.139 35.283 13.543 91.066 o
-33 13 7 12.422 21.967 10.689 146.175 o
-33 13 8 5.070 15.626 8.017 259.867 o
-33 13 9 103.574 106.303 25.183 26.336 o
-33 13 10 404.257 457.462 103.676 1.554 o
-33 13 11 229.378 255.817 59.380 4.737 o
-33 13 12 306.003 314.200 72.877 3.145 o
-33 13 15 51.055 73.919 24.051 28.874 o
-33 13 16 250.411 305.549 81.664 2.504 o
-33 13 19 141.103 155.628 44.931 8.273 o
-33 13 20 60.764 94.572 28.399 20.709 o
-33 13 21 28.325 28.037 15.173 72.545 o
-33 13 22 68.214 39.541 14.811 76.138 o
-33 13 23 27.855 45.022 15.762 67.226 o
-33 13 24 136.472 121.160 34.559 13.985 o
-33 13 25 57.241 67.532 20.925 38.143 o
-33 13 26 12.254 32.430 31.388 16.952 o
-33 13 27 29.675 39.994 25.410 25.869 o
-33 13 28 22.245 7.202 8.515 230.346 o
-33 13 29 0.664 -17.121 18.978 46.373 o
-33 13 30 0.622 2.174 17.212 56.381 o
-33 13 31 20.541 15.807 15.536 69.200 o
-33 13 32 5.997 17.529 26.180 24.369 o
-33 13 34 5.944 -10.146 34.740 13.839 o
-33 13 35 16.227 42.304 17.347 55.501 o
-33 13 36 9.258 36.053 25.953 24.796 o
-33 13 37 109.093 113.097 41.987 9.474 o
-33 13 38 8.440 10.961 9.602 181.145 o
-33 13 39 0.028 0.725 12.682 103.844 o
-33 13 40 32.325 30.935 14.041 84.718 o
-33 15 1 3.625 7.972 8.515 230.346 o
-33 15 2 0.018 -9.874 43.074 9.002 o
-33 15 3 26.804 29.214 12.365 109.237 o
-33 15 4 3.457 11.052 9.240 195.631 o
-33 15 5 1.120 6.749 10.780 143.729 o
-33 15 6 23.461 35.102 20.427 40.026 o
-33 15 7 1.084 -0.498 13.452 92.296 o
-33 15 11 57.937 88.458 28.897 20.001 o
-33 15 12 172.413 163.056 56.118 5.303 o
-33 15 14 47.376 60.331 21.831 35.043 o
-33 15 16 2.502 4.076 30.211 18.300 o
-33 15 17 1.782 -6.160 15.989 65.335 o
-33 15 18 15.139 9.965 10.146 162.256 o
-33 15 19 183.730 179.996 64.543 4.009 o
-33 15 20 1.793 -4.575 14.086 84.174 o
-33 15 21 18.206 32.611 16.759 59.469 o
-33 15 22 0.813 25.908 17.347 55.501 o
-33 15 23 47.233 55.530 22.330 33.497 o
-33 15 24 6.256 -3.261 21.831 35.043 o
-33 15 25 4.013 -6.885 52.404 6.082 o
-33 15 26 0.096 25.228 19.476 44.031 o
-33 15 27 34.100 52.857 21.650 35.632 o
-33 15 28 0.243 9.195 20.291 40.564 o
-33 15 29 6.367 -4.167 18.027 51.396 o
-33 15 31 6.641 -10.055 28.942 19.939 o
-32 0 2 11372.500 11199.900 281.090 0.211 o
-32 0 4 9449.540 9458.600 237.609 0.296 o
-32 0 6 2346.560 2395.880 144.123 0.804 o
-32 0 8 1791.950 1961.830 131.758 0.962 o
-32 0 10 964.731 983.181 90.904 2.021 o
-32 0 14 137.496 136.106 13.497 91.678 o
-32 0 16 138.482 398.626 34.559 13.985 o
-32 0 18 1002.780 880.230 87.190 2.197 o
-32 0 26 376.200 417.151 56.254 5.278 o
-32 2 1 6992.850 6756.850 160.791 0.646 o
-32 2 2 3752.580 3744.030 111.739 1.338 o
-32 2 3 1567.290 1593.550 79.444 2.646 o
-32 2 4 6528.650 6465.980 151.325 0.729 o
-32 2 5 21613.600 21455.900 502.529 0.066 o
-32 2 6 1589.600 1610.770 79.535 2.640 o
-32 2 7 301.782 312.478 20.337 40.383 o
-32 2 8 287.569 294.497 19.386 44.444 o
-32 2 9 590.419 591.213 36.959 12.227 o
-32 2 10 472.487 470.507 29.848 18.747 o
-32 2 11 175.607 169.578 11.686 122.309 o
-32 2 12 146.856 134.974 9.285 193.727 o
-32 2 13 5294.210 5329.530 125.508 1.060 o
-32 2 14 3305.190 3289.380 122.835 1.107 o
-32 2 15 701.929 736.831 58.791 4.832 o
-32 2 16 5054.920 5041.960 124.013 1.086 o
-32 2 17 758.414 733.842 75.232 2.951 o
-32 2 18 131.661 128.225 24.096 28.766 o
-32 2 19 411.287 388.435 33.562 14.827 o
-32 2 20 21.877 11.323 3.714 1210.790 o
-32 2 21 0.014 -0.996 12.863 100.939 o
-32 2 22 1227.960 1201.990 78.856 2.686 o
-32 2 23 329.079 297.894 23.643 29.878 o
-32 2 24 418.594 401.887 32.747 15.575 o
-32 2 25 1908.480 1881.480 108.613 1.416 o
-32 2 26 2329.400 2371.060 127.184 1.033 o
-32 2 27 540.564 527.893 47.648 7.356 o
-32 2 28 643.906 649.823 57.387 5.072 o
-32 2 29 238.604 239.375 24.005 28.983 o
-32 2 30 5.570 7.519 4.212 941.306 o
-32 2 31 324.160 309.081 35.012 13.625 o
-32 2 32 0.062 -2.582 14.766 76.606 o
-32 2 33 12.317 11.278 5.254 605.036 o
-32 2 34 54.314 67.623 8.742 218.566 o
-32 2 35 868.117 832.536 85.831 2.267 o
-32 2 36 2671.290 2764.840 169.352 0.582 o
-32 2 37 260.273 259.078 35.555 13.212 o
-32 2 38 734.768 724.466 119.121 1.177 o
-32 2 39 1014.290 1023.490 140.726 0.843 o
-32 2 40 1.609 -2.763 8.651 223.167 o
-32 2 41 0.711 6.975 3.805 1153.820 o
-32 2 42 234.855 222.118 40.492 10.186 o
-32 2 43 209.952 178.229 35.238 13.450 o
-32 2 44 1083.000 1102.800 176.463 0.536 o
-32 2 45 661.453 730.309 133.253 0.941 o
-32 2 46 613.229 684.835 133.072 0.943 o
-32 2 47 204.974 216.411 48.283 7.164 o
-32 2 48 8.280 -3.171 33.064 15.277 o
-32 2 49 21.433 33.472 15.354 70.843 o
-32 2 50 3.802 -4.393 45.248 8.158 o
-32 2 51 30.191 23.190 20.608 39.325 o
-32 2 52 71.183 72.016 22.511 32.960 o
-32 2 53 375.005 364.067 96.520 1.793 o
-32 2 54 6.660 10.508 12.909 100.232 o
-32 2 55 43.135 46.245 14.992 74.309 o
-32 2 56 23.176 29.169 19.974 41.862 o
-32 2 57 0.836 2.038 9.466 186.382 o
-32 2 58 29.284 19.521 9.195 197.563 o
-32 2 59 204.871 164.551 60.421 4.575 o
-32 4 1 27.257 26.587 3.171 1661.500 o
-32 4 2 640.712 628.173 51.317 6.342 o
-32 4 3 46.357 39.586 6.024 460.250 o
-32 4 4 931.713 902.967 67.985 3.614 o
-32 4 5 2393.580 2309.500 121.975 1.123 o
-32 4 6 55.825 47.875 5.979 467.250 o
-32 4 7 13.277 8.153 5.480 556.066 o
-32 4 8 1616.110 1611.850 94.889 1.855 o
-32 4 9 7581.490 7418.950 177.504 0.530 o
-32 4 10 49.559 58.791 6.839 357.062 o
-32 4 11 254.909 223.839 19.069 45.934 o
-32 4 12 3.744 2.401 4.031 1027.820 o
-32 4 13 1065.280 1133.010 80.214 2.596 o
-32 4 14 1896.330 1785.280 109.564 1.391 o
-32 4 15 190.961 185.385 20.291 40.564 o
-32 4 16 2679.820 2675.930 126.414 1.045 o
-32 4 17 924.224 880.773 61.055 4.480 o
-32 4 18 1655.850 1658.320 100.596 1.650 o
-32 4 19 275.798 264.377 23.779 29.538 o
-32 4 20 656.799 626.225 52.314 6.103 o
-32 4 21 365.007 354.601 31.433 16.904 o
-32 4 22 1089.730 1073.000 100.596 1.650 o
-32 4 23 450.288 443.965 42.983 9.040 o
-32 4 24 11.601 7.066 2.989 1869.000 o
-32 4 25 238.401 243.723 26.814 23.230 o
-32 4 26 980.658 991.833 91.221 2.007 o
-32 4 27 461.860 437.080 42.712 9.155 o
-32 4 28 2390.130 2425.640 149.468 0.748 o
-32 4 29 70.463 84.019 9.557 182.866 o
-32 4 30 295.556 274.885 30.256 18.245 o
-32 4 31 309.557 290.964 32.339 15.970 o
-32 4 32 702.303 712.599 74.372 3.020 o
-32 4 33 176.722 165.094 20.654 39.153 o
-32 4 34 29.248 30.120 5.616 529.485 o
-32 4 35 0.165 3.533 6.160 440.169 o
-32 4 36 248.011 242.500 28.263 20.909 o
-32 4 37 52.178 54.397 7.156 326.124 o
-32 4 38 154.297 165.502 24.187 28.550 o
-32 4 39 3.211 7.972 4.529 814.136 o
-32 4 40 269.597 284.487 45.927 7.918 o
-32 4 41 2.900 -0.317 27.448 22.169 o
-32 4 42 23.859 19.657 9.512 184.611 o
-32 4 43 64.170 61.010 11.686 122.309 o
-32 4 44 1.398 13.361 9.874 171.310 o
-32 4 45 4.789 10.599 5.571 538.129 o
-32 4 46 3.905 7.745 4.258 921.385 o
-32 4 47 417.573 400.846 73.103 3.125 o
-32 4 48 29.132 55.212 12.546 106.105 o
-32 4 49 89.655 82.117 20.337 40.383 o
-32 4 50 0.322 -5.571 14.132 83.635 o
-32 4 51 30.920 36.552 10.553 149.963 o
-32 4 52 13.852 9.104 5.707 512.809 o
-32 4 53 11.352 8.923 12.093 114.202 o
-32 4 54 147.220 159.387 49.143 6.916 o
-32 4 55 8.171 13.679 7.926 265.840 o
-32 4 56 15.433 5.526 9.647 179.448 o
-32 4 57 1.134 7.156 7.156 326.124 o
-32 6 1 29.490 20.110 6.477 398.130 o
-32 6 2 236.653 237.246 25.681 25.324 o
-32 6 3 327.919 328.331 34.287 14.207 o
-32 6 4 58.370 41.624 8.560 227.915 o
-32 6 5 0.003 -9.195 10.327 156.613 o
-32 6 6 1876.130 1896.970 129.720 0.993 o
-32 6 7 1099.970 1102.620 94.663 1.864 o
-32 6 8 593.777 601.903 63.773 4.107 o
-32 6 9 301.006 270.854 30.754 17.659 o
-32 6 10 1086.000 1074.860 101.140 1.633 o
-32 6 11 877.773 861.660 86.284 2.243 o
-32 6 12 189.767 176.100 20.925 38.143 o
-32 6 13 567.467 538.854 58.247 4.923 o
-32 6 15 174.437 165.819 19.974 41.862 o
-32 6 16 17.275 12.682 2.718 2261.490 o
-32 6 17 3.213 7.700 6.205 433.766 o
-32 6 18 343.957 354.058 41.353 9.767 o
-32 6 19 427.626 404.424 47.241 7.484 o
-32 6 20 408.729 431.102 50.955 6.433 o
-32 6 21 5.812 8.379 6.160 440.169 o
-32 6 22 728.022 726.957 82.615 2.447 o
-32 6 23 138.135 123.560 16.487 61.446 o
-32 6 24 2.505 5.752 4.484 830.666 o
-32 6 25 925.775 997.177 112.101 1.329 o
-32 6 26 27.268 18.208 10.825 142.528 o
-32 6 27 1906.820 1943.400 194.852 0.440 o
-32 6 28 40.369 28.308 10.780 143.729 o
-32 6 29 354.079 364.611 46.879 7.600 o
-32 6 30 347.750 339.926 40.538 10.164 o
-32 6 31 454.038 456.873 54.986 5.524 o
-32 6 32 571.689 609.602 72.469 3.180 o
-32 6 33 251.195 253.869 33.019 15.319 o
-32 6 34 755.961 755.220 92.987 1.932 o
-32 6 35 42.296 58.247 14.539 79.011 o
-32 6 36 175.848 169.397 26.134 24.454 o
-32 6 37 170.368 170.348 26.678 23.468 o
-32 6 38 93.702 96.339 15.853 66.460 o
-32 6 39 0.216 -11.142 13.543 91.066 o
-32 6 40 48.009 45.656 8.742 218.566 o
-32 6 41 4.896 7.745 9.149 199.524 o
-32 6 42 1.377 -0.181 30.346 18.136 o
-32 6 43 123.377 134.657 26.995 22.919 o
-32 6 44 71.610 81.256 23.054 31.424 o
-32 6 45 4.785 -3.669 25.545 25.594 o
-32 6 46 3.051 10.463 5.299 594.737 o
-32 6 47 23.016 31.977 8.651 223.167 o
-32 6 48 33.400 48.962 12.456 107.654 o
-32 6 49 2.148 -11.957 14.766 76.606 o
-32 6 50 93.419 98.603 25.138 26.431 o
-32 6 51 127.693 132.528 37.458 11.904 o
-32 6 52 109.335 127.048 36.144 12.785 o
-32 6 53 0.141 10.508 14.267 82.049 o
-32 8 1 102.022 107.979 14.584 78.521 o
-32 8 2 2385.620 2363.590 164.052 0.621 o
-32 8 3 893.667 890.828 97.879 1.743 o
-32 8 4 728.154 765.140 108.070 1.430 o
-32 8 5 389.940 428.022 56.571 5.219 o
-32 8 6 46.835 44.206 7.020 338.870 o
-32 8 7 377.205 391.515 51.408 6.320 o
-32 8 8 1942.500 2016.960 168.219 0.590 o
-32 8 9 243.303 248.887 39.858 10.513 o
-32 8 10 4384.260 4498.120 130.399 0.982 o
-32 8 11 497.596 503.118 65.177 3.932 o
-32 8 12 2023.050 2141.010 171.933 0.565 o
-32 8 13 429.888 439.254 57.432 5.064 o
-32 8 14 250.286 249.793 34.649 13.912 o
-32 8 15 892.112 918.367 99.736 1.679 o
-32 8 16 306.194 285.031 35.329 13.382 o
-32 8 17 165.305 167.902 20.835 38.475 o
-32 8 18 837.122 836.069 102.544 1.588 o
-32 8 19 0.318 -2.219 27.040 22.843 o
-32 8 20 12.227 4.892 7.655 285.052 o
-32 8 21 968.074 1006.330 122.518 1.113 o
-32 8 22 333.769 309.308 47.648 7.356 o
-32 8 23 817.255 924.980 120.797 1.145 o
-32 8 24 145.761 154.541 28.263 20.909 o
-32 8 25 708.527 791.274 125.191 1.066 o
-32 8 26 338.002 331.275 58.564 4.870 o
-32 8 27 674.871 736.197 124.194 1.083 o
-32 8 28 919.722 1007.320 140.319 0.848 o
-32 8 29 49.500 52.178 10.553 149.963 o
-32 8 30 250.035 235.117 40.809 10.029 o
-32 8 31 711.533 762.603 120.978 1.141 o
-32 8 32 12.662 17.664 5.798 496.909 o
-32 8 33 88.983 59.470 13.815 87.518 o
-32 8 34 192.699 174.696 30.754 17.659 o
-32 8 36 191.399 241.051 49.279 6.878 o
-32 8 37 293.943 314.834 64.951 3.959 o
-32 8 38 729.419 749.876 143.489 0.811 o
-32 8 39 95.018 100.370 23.054 31.424 o
-32 8 40 138.127 123.424 28.580 20.447 o
-32 8 41 189.321 204.001 47.603 7.370 o
-32 8 42 57.661 71.246 19.114 45.716 o
-32 8 43 0.006 -34.061 23.190 31.057 o
-32 8 45 118.231 115.000 36.461 12.563 o
-32 10 1 190.003 154.541 32.657 15.661 o
-32 10 2 763.204 786.699 136.514 0.896 o
-32 10 3 1188.950 1335.840 197.932 0.426 o
-32 10 4 117.434 117.763 23.235 30.936 o
-32 10 5 260.670 233.623 38.318 11.375 o
-32 10 6 178.099 172.930 30.664 17.763 o
-32 10 7 14.086 1.359 5.073 649.024 o
-32 10 8 42.632 42.847 11.867 118.603 o
-32 10 9 73.800 91.402 14.766 76.606 o
-32 10 10 0.018 12.637 9.285 193.727 o
-32 10 11 345.029 390.836 63.184 4.184 o
-32 10 12 82.667 48.011 13.090 97.477 o
-32 10 13 122.314 131.668 20.427 40.026 o
-32 10 14 233.516 253.642 42.123 9.413 o
-32 10 15 387.801 362.256 58.474 4.885 o
-32 10 16 189.974 212.924 42.395 9.293 o
-32 10 17 802.379 891.191 150.011 0.742 o
-32 10 18 499.166 500.808 97.652 1.751 o
-32 10 21 77.815 84.608 18.842 47.045 o
-32 10 25 0.813 -0.815 21.061 37.652 o
-32 10 26 2.807 -16.532 13.407 92.921 o
-32 10 27 102.611 110.697 31.705 16.615 o
-32 10 28 3.620 35.283 14.720 77.078 o
-32 10 29 828.697 857.357 174.289 0.550 o
-32 10 31 850.281 933.993 196.663 0.432 o
-32 10 32 24.639 8.334 21.061 37.652 o
-32 10 33 60.344 60.059 17.710 53.253 o
-32 10 34 1.326 13.407 11.369 129.226 o
-32 10 35 0.384 -10.735 13.588 90.460 o
-32 10 37 145.085 191.138 54.624 5.598 o
-32 10 38 28.599 47.422 25.545 25.594 o
-32 10 39 0.778 -9.783 33.834 14.590 o
-32 10 40 0.721 -3.850 13.588 90.460 o
-32 10 41 219.040 191.364 61.916 4.357 o
-32 10 42 76.085 128.316 47.196 7.498 o
-32 10 43 1098.010 1102.670 302.106 0.183 o
-32 10 44 189.788 187.831 67.804 3.633 o
-32 10 45 1202.080 1157.790 324.889 0.158 o
-32 12 1 338.366 374.032 71.246 3.290 o
-32 12 2 1052.100 1274.010 194.036 0.444 o
-32 12 3 77.653 81.890 17.619 53.802 o
-32 12 4 1.905 1.042 8.289 243.105 o
-32 12 5 355.848 383.181 70.703 3.341 o
-32 12 6 37.278 19.204 17.619 53.802 o
-32 12 7 138.537 143.851 29.259 19.509 o
-32 12 8 126.578 146.116 27.538 22.024 o
-32 12 9 216.239 204.137 39.133 10.906 o
-32 12 10 22.435 34.604 20.382 40.204 o
-32 12 11 13.923 -16.215 27.131 22.691 o
-32 12 12 120.484 124.240 24.911 26.914 o
-32 12 13 419.041 481.422 86.737 2.220 o
-32 12 14 1.317 27.131 20.246 40.746 o
-32 12 15 18.720 11.550 24.232 28.444 o
-32 12 16 135.713 159.070 36.008 12.881 o
-32 12 17 13.316 14.630 6.432 403.757 o
-32 12 18 4.034 -6.341 47.014 7.556 o
-32 12 19 150.833 160.338 41.217 9.831 o
-32 12 22 3.498 -12.139 13.633 89.859 o
-32 12 23 100.339 107.617 31.977 16.334 o
-32 12 24 22.801 6.250 25.183 26.336 o
-32 12 25 30.843 40.402 13.452 92.296 o
-32 12 26 56.160 64.996 18.797 47.272 o
-32 12 27 192.162 216.864 60.784 4.521 o
-32 12 29 71.460 61.055 22.692 32.436 o
-32 12 30 42.610 33.245 27.629 21.880 o
-32 12 31 22.932 24.685 20.880 38.309 o
-32 12 32 18.446 10.100 8.832 214.105 o
-32 12 33 153.861 152.321 48.645 7.058 o
-32 12 35 105.789 140.545 50.502 6.549 o
-32 12 37 22.774 31.615 19.340 44.652 o
-32 12 38 32.126 22.148 10.916 140.173 o
-32 12 39 414.942 421.545 138.371 0.872 o
-32 12 40 343.939 338.341 122.156 1.119 o
-32 12 41 211.935 225.379 88.005 2.157 o
-32 12 42 587.859 568.884 197.207 0.429 o
-32 12 43 79.423 52.993 25.636 25.413 o
-32 14 1 197.038 203.186 50.140 6.644 o
-32 14 2 329.496 380.237 85.695 2.274 o
-32 14 3 205.834 182.532 56.345 5.261 o
-32 14 4 10.539 32.928 13.724 88.677 o
-32 14 5 117.840 106.802 26.859 23.152 o
-32 14 6 69.612 93.576 24.866 27.012 o
-32 14 7 329.515 357.092 89.953 2.064 o
-32 14 8 67.320 87.099 24.594 27.612 o
-32 14 9 307.350 337.752 75.323 2.944 o
-32 14 10 16.659 25.817 9.783 174.498 o
-32 14 11 7.197 -3.442 13.724 88.677 o
-32 14 12 1.298 27.946 25.364 25.961 o
-32 14 14 8.292 21.288 10.870 141.343 o
-32 14 15 25.060 32.928 13.271 94.834 o
-32 14 16 294.637 293.048 89.862 2.068 o
-32 14 17 22.344 22.511 10.282 157.996 o
-32 14 18 43.441 31.026 12.863 100.939 o
-32 14 19 52.925 71.382 23.326 30.696 o
-32 14 20 0.221 -8.606 16.487 61.446 o
-32 14 21 6.000 14.494 12.365 109.237 o
-32 14 22 1.533 -1.495 44.116 8.582 o
-32 14 24 2.972 18.797 11.867 118.603 o
-32 14 25 180.841 169.895 54.714 5.579 o
-32 14 26 0.346 -19.431 45.022 8.240 o
-32 14 27 5.543 -22.148 23.643 29.878 o
-32 14 28 0.164 17.574 20.337 40.383 o
-32 14 29 8.481 15.626 24.051 28.874 o
-32 14 30 21.584 27.629 14.947 74.760 o
-32 14 31 17.281 44.976 17.891 52.180 o
-32 14 33 27.062 42.802 19.748 42.828 o
-32 14 35 8.126 16.713 13.588 90.460 o
-32 14 36 234.883 191.772 73.919 3.057 o
-32 16 1 54.050 69.706 31.343 17.001 o
-32 16 15 0.062 6.115 7.519 295.448 o
-32 16 16 8.218 3.578 16.623 60.446 o
-32 16 18 1.200 7.519 10.146 162.256 o
-32 16 20 35.003 44.523 19.476 44.031 o
-32 16 21 3.676 -1.314 15.083 73.419 o
-32 16 22 39.517 54.171 23.417 30.459 o
-31 1 1 3758.460 3743.630 109.338 1.397 o
-31 1 2 5753.270 5725.840 144.531 0.800 o
-31 1 3 259.837 237.926 16.577 60.776 o
-31 1 4 82.504 77.316 10.508 151.259 o
-31 1 5 13359.800 13568.100 337.209 0.147 o
-31 1 6 1502.320 1418.900 78.131 2.736 o
-31 1 7 8809.880 8864.620 237.473 0.296 o
-31 1 8 8791.180 8503.950 214.826 0.362 o
-31 1 9 137.871 125.553 9.512 184.611 o
-31 1 10 504.187 536.590 39.315 10.806 o
-31 1 11 577.777 606.432 40.085 10.395 o
-31 1 12 727.053 715.996 49.777 6.741 o
-31 1 13 124.527 105.035 12.139 113.352 o
-31 1 14 2448.510 2431.390 115.317 1.256 o
-31 1 15 7511.720 7349.110 180.992 0.510 o
-31 1 16 2954.330 2819.330 115.770 1.246 o
-31 1 17 13.339 10.689 4.756 738.445 o
-31 1 18 8858.170 8924.590 224.111 0.333 o
-31 1 19 7769.400 7810.830 191.862 0.454 o
-31 1 20 387.514 392.919 30.890 17.504 o
-31 1 21 4097.020 3932.450 119.529 1.169 o
-31 1 22 1389.800 1324.470 96.656 1.788 o
-31 1 23 415.999 439.753 38.590 11.216 o
-31 1 24 0.901 -2.174 10.191 160.817 o
-31 1 25 1431.230 1420.900 96.339 1.800 o
-31 1 26 2302.690 2298.730 134.068 0.929 o
-31 1 27 318.857 297.758 27.085 22.766 o
-31 1 28 2483.120 2421.290 129.765 0.992 o
-31 1 29 223.737 207.443 20.608 39.325 o
-31 1 30 3504.560 3518.290 121.839 1.125 o
-31 1 31 946.481 978.018 83.974 2.369 o
-31 1 32 131.173 152.321 20.201 40.929 o
-31 1 33 1058.770 1077.210 116.223 1.236 o
-31 1 34 200.903 165.819 23.145 31.178 o
-31 1 35 113.432 111.376 16.306 62.819 o
-31 1 36 174.406 173.745 25.908 24.883 o
-31 1 37 143.549 143.625 21.967 34.611 o
-31 1 38 115.105 111.150 18.661 47.963 o
-31 1 39 168.786 169.261 28.354 20.775 o
-31 1 40 1005.410 990.111 138.099 0.876 o
-31 1 41 1303.960 1336.650 178.591 0.524 o
-31 1 42 2533.090 2596.570 237.382 0.296 o
-31 1 43 138.307 170.665 33.472 14.908 o
-31 1 44 2119.130 2134.360 250.925 0.265 o
-31 1 45 421.072 471.548 88.141 2.150 o
-31 1 46 2517.440 2736.580 281.000 0.212 o
-31 1 47 1952.300 2044.950 279.143 0.214 o
-31 1 48 29.950 37.458 10.508 151.259 o
-31 1 49 417.692 447.452 100.189 1.664 o
-31 1 50 16.529 -5.299 23.371 30.577 o
-31 1 51 74.981 101.683 27.584 21.951 o
-31 1 52 84.046 79.716 26.315 24.118 o
-31 1 53 49.008 9.602 7.473 299.040 o
-31 1 54 6.694 8.153 8.515 230.346 o
-31 1 55 0.410 13.905 12.048 115.062 o
-31 1 56 389.773 399.396 120.390 1.152 o
-31 1 57 10.516 16.577 20.065 41.485 o
-31 1 58 13.117 14.041 8.107 254.092 o
-31 1 59 113.226 103.948 36.506 12.532 o
-31 3 1 153.731 132.800 9.738 176.125 o
-31 3 2 90.700 81.030 8.470 232.816 o
-31 3 3 20.982 23.507 4.212 941.306 o
-31 3 4 150.278 148.517 11.369 129.226 o
-31 3 5 275.815 290.104 25.183 26.336 o
-31 3 6 2889.610 2743.100 120.118 1.158 o
-31 3 7 279.597 297.622 20.473 39.849 o
-31 3 8 1486.620 1492.870 82.117 2.477 o
-31 3 9 1342.730 1331.580 81.120 2.538 o
-31 3 10 734.659 674.281 46.199 7.825 o
-31 3 11 59.269 61.690 7.564 291.920 o
-31 3 12 650.774 632.385 44.297 8.512 o
-31 3 13 71.376 59.017 9.013 205.585 o
-31 3 14 2024.710 2048.750 100.370 1.658 o
-31 3 15 57.170 56.073 11.278 131.310 o
-31 3 16 375.832 376.070 29.803 18.804 o
-31 3 17 319.188 312.388 30.754 17.659 o
-31 3 18 287.053 271.216 24.187 28.550 o
-31 3 19 10.646 12.682 4.439 847.705 o
-31 3 20 145.405 138.190 11.731 121.366 o
-31 3 21 97.520 88.050 8.243 245.784 o
-31 3 22 173.619 166.181 14.041 84.718 o
-31 3 23 431.680 440.251 35.691 13.111 o
-31 3 24 29.045 29.894 12.773 102.376 o
-31 3 25 50.859 46.335 4.756 738.445 o
-31 3 26 3751.300 3812.830 114.184 1.281 o
-31 3 27 427.742 388.254 35.827 13.012 o
-31 3 28 847.357 882.766 82.388 2.461 o
-31 3 29 0.598 -2.038 12.546 106.105 o
-31 3 30 1.000 1.268 7.020 338.870 o
-31 3 31 964.684 943.550 94.663 1.864 o
-31 3 32 204.524 186.835 20.971 37.978 o
-31 3 33 47.886 48.283 6.115 446.714 o
-31 3 34 292.262 300.340 35.148 13.520 o
-31 3 35 31.901 26.044 4.031 1027.820 o
-31 3 36 381.172 375.844 49.460 6.827 o
-31 3 37 1771.360 1775.320 154.495 0.700 o
-31 3 38 173.446 161.924 21.424 36.389 o
-31 3 39 53.495 64.996 11.912 117.702 o
-31 3 40 9.362 20.880 7.383 306.423 o
-31 3 41 124.548 125.417 21.424 36.389 o
-31 3 42 1247.400 1294.260 167.812 0.593 o
-31 3 43 0.153 -2.491 23.824 29.426 o
-31 3 44 10.669 16.170 6.522 392.620 o
-31 3 45 283.232 279.324 51.453 6.309 o
-31 3 46 23.312 20.065 13.135 96.806 o
-31 3 47 629.470 631.343 131.260 0.969 o
-31 3 48 3.628 16.849 7.020 338.870 o
-31 3 49 36.677 46.063 16.713 59.792 o
-31 3 50 709.070 742.629 193.312 0.447 o
-31 3 51 376.414 377.837 94.708 1.862 o
-31 3 52 184.433 168.718 45.248 8.158 o
-31 3 53 273.303 246.984 68.393 3.571 o
-31 3 54 10.411 -14.720 26.950 22.997 o
-31 3 55 0.558 1.948 11.776 120.434 o
-31 3 56 113.351 82.751 27.493 22.096 o
-31 3 57 28.245 28.942 11.731 121.366 o
-31 3 58 0.271 -4.122 11.006 137.875 o
-31 5 1 206.230 213.331 23.824 29.426 o
-31 5 2 25.770 25.319 5.662 521.047 o
-31 5 3 2336.890 2283.280 123.424 1.096 o
-31 5 4 2799.450 2767.100 121.069 1.139 o
-31 5 5 113.078 113.233 10.010 166.691 o
-31 5 6 1043.250 1073.630 72.877 3.145 o
-31 5 7 143.896 131.622 10.961 139.016 o
-31 5 8 852.120 859.078 73.103 3.125 o
-31 5 9 1152.540 1152.940 90.269 2.050 o
-31 5 10 478.804 451.529 41.715 9.598 o
-31 5 11 24.288 15.445 2.265 3256.540 o
-31 5 12 6.633 12.048 5.254 605.036 o
-31 5 13 1.831 -16.079 20.155 41.113 o
-31 5 14 238.817 191.047 19.929 42.053 o
-31 5 15 2835.300 2631.900 135.653 0.908 o
-31 5 16 1297.440 1224.820 88.231 2.145 o
-31 5 17 130.106 111.648 11.278 131.310 o
-31 5 18 497.755 495.373 51.951 6.188 o
-31 5 19 612.590 635.284 65.539 3.888 o
-31 5 20 5.824 16.034 8.017 259.867 o
-31 5 21 448.675 446.818 49.143 6.916 o
-31 5 22 286.415 299.932 31.116 17.250 o
-31 5 23 7.553 5.209 10.689 146.175 o
-31 5 24 145.853 161.018 16.577 60.776 o
-31 5 25 257.172 254.820 26.225 24.285 o
-31 5 26 277.279 287.159 29.848 18.747 o
-31 5 28 27.611 22.782 5.571 538.129 o
-31 5 29 218.761 220.307 25.681 25.324 o
-31 5 30 2269.620 2301.220 148.698 0.755 o
-31 5 31 430.416 420.186 47.286 7.470 o
-31 5 32 160.526 167.359 20.835 38.475 o
-31 5 33 141.439 135.155 17.529 54.359 o
-31 5 34 43.096 43.889 10.418 153.901 o
-31 5 35 137.376 150.645 20.155 41.113 o
-31 5 36 547.849 574.047 72.333 3.192 o
-31 5 37 44.270 39.722 7.881 268.905 o
-31 5 38 11.414 13.769 6.477 398.130 o
-31 5 39 560.083 572.779 72.696 3.160 o
-31 5 40 0.039 -1.087 16.668 60.118 o
-31 5 41 5.711 6.477 4.258 921.385 o
-31 5 42 4.686 -0.272 19.657 43.223 o
-31 5 43 62.045 37.231 7.564 291.920 o
-31 5 44 6.409 -10.146 10.553 149.963 o
-31 5 45 89.412 88.865 21.016 37.815 o
-31 5 46 137.308 128.859 25.455 25.776 o
-31 5 47 5.187 11.142 11.459 127.191 o
-31 5 48 11.216 9.195 8.243 245.784 o
-31 5 49 63.631 78.357 17.257 56.085 o
-31 5 50 31.070 39.224 10.916 140.173 o
-31 5 51 20.248 13.543 11.505 126.191 o
-31 5 52 30.161 29.441 7.972 262.828 o
-31 5 53 123.777 108.342 32.702 15.618 o
-31 5 54 270.557 246.667 87.280 2.192 o
-31 5 55 10.303 20.020 10.282 157.996 o
-31 5 56 178.543 148.698 56.345 5.261 o
-31 7 1 181.850 189.326 21.152 37.330 o
-31 7 2 24.956 23.598 5.798 496.909 o
-31 7 3 36.614 26.814 7.383 306.423 o
-31 7 4 9.603 5.390 3.035 1813.620 o
-31 7 5 347.001 372.130 40.039 10.418 o
-31 7 6 220.394 210.116 23.870 29.314 o
-31 7 7 95.884 79.037 10.372 155.248 o
-31 7 8 1539.950 1531.280 135.291 0.912 o
-31 7 9 2359.710 2386.460 159.840 0.654 o
-31 7 10 302.955 308.040 37.639 11.790 o
-31 7 11 1355.820 1367.400 127.002 1.035 o
-31 7 12 1644.520 1698.320 164.732 0.615 o
-31 7 13 219.724 197.841 24.685 27.410 o
-31 7 14 919.690 884.487 94.029 1.889 o
-31 7 15 138.668 137.873 17.891 52.180 o
-31 7 16 7.810 14.222 6.386 409.505 o
-31 7 17 184.025 171.299 20.065 41.485 o
-31 7 18 1.522 1.223 9.602 181.145 o
-31 7 19 930.634 940.787 103.359 1.563 o
-31 7 20 462.506 463.532 57.568 5.040 o
-31 7 21 11.241 15.989 5.526 546.987 o
-31 7 22 1381.330 1395.030 141.632 0.833 o
-31 7 23 451.886 444.146 67.079 3.712 o
-31 7 24 35.717 39.541 13.860 86.947 o
-31 7 25 426.293 458.232 71.111 3.303 o
-31 7 26 26.462 25.681 6.477 398.130 o
-31 7 27 130.190 143.942 24.957 26.816 o
-31 7 28 117.335 102.952 16.260 63.170 o
-31 7 29 1.426 -6.703 14.539 79.011 o
-31 7 30 682.931 692.263 99.102 1.701 o
-31 7 31 169.721 192.723 31.887 16.427 o
-31 7 32 19.536 25.138 12.863 100.939 o
-31 7 33 317.391 354.918 52.767 5.999 o
-31 7 34 124.520 111.874 17.257 56.085 o
-31 7 35 147.302 146.297 27.312 22.390 o
-31 7 36 1.393 -10.100 10.282 157.996 o
-31 7 37 12.584 17.664 12.954 99.532 o
-31 7 38 6.896 7.519 11.550 125.204 o
-31 7 39 734.566 860.799 127.274 1.031 o
-31 7 40 223.511 243.723 42.802 9.117 o
-31 7 41 137.591 132.075 24.866 27.012 o
-31 7 42 45.163 44.705 8.968 207.667 o
-31 7 43 7.702 -5.843 13.815 87.518 o
-31 7 44 126.194 117.219 24.232 28.444 o
-31 7 45 0.839 8.379 16.623 60.446 o
-31 7 46 83.820 84.834 22.330 33.497 o
-31 7 47 63.270 52.404 14.992 74.309 o
-31 7 48 40.845 37.684 12.954 99.532 o
-31 7 49 50.114 69.118 25.047 26.622 o
-31 7 50 28.767 13.407 23.779 29.538 o
-31 7 51 3.580 27.085 21.378 36.544 o
-31 7 52 50.333 33.019 13.860 86.947 o
-31 9 1 1624.580 1619.190 176.055 0.539 o
-31 9 2 1653.940 1715.350 177.776 0.528 o
-31 9 3 2280.350 2403.260 224.474 0.331 o
-31 9 4 1483.390 1642.150 198.475 0.424 o
-31 9 5 2945.430 3089.860 205.043 0.397 o
-31 9 6 151.921 156.081 23.643 29.878 o
-31 9 7 82.508 99.238 15.898 66.082 o
-31 9 8 998.405 1081.970 130.581 0.980 o
-31 9 9 2344.260 2418.340 189.417 0.466 o
-31 9 10 1401.570 1478.060 143.217 0.814 o
-31 9 11 228.931 219.718 32.430 15.881 o
-31 9 12 51.204 48.102 8.062 256.955 o
-31 9 13 269.819 259.576 30.799 17.607 o
-31 9 14 142.972 155.447 21.107 37.491 o
-31 9 15 88.292 62.958 9.149 199.524 o
-31 9 16 255.784 246.622 30.664 17.763 o
-31 9 17 433.669 455.832 53.627 5.808 o
-31 9 18 122.123 135.744 21.786 35.189 o
-31 9 19 871.626 878.690 117.808 1.203 o
-31 9 20 152.925 143.217 23.779 29.538 o
-31 9 21 182.520 163.962 30.075 18.465 o
-31 9 22 2490.840 2645.310 239.919 0.290 o
-31 9 23 505.659 512.811 90.768 2.027 o
-31 9 24 16.934 27.493 7.111 330.292 o
-31 9 26 240.864 219.763 45.746 7.981 o
-31 9 27 2.446 6.885 7.292 314.084 o
-31 9 28 80.801 67.713 21.333 36.699 o
-31 9 29 3.385 0.770 11.097 135.633 o
-31 9 31 20.091 2.355 14.584 78.521 o
-31 9 32 35.158 34.468 8.877 211.926 o
-31 9 34 790.937 899.253 179.633 0.518 o
-31 9 35 187.213 206.764 50.819 6.467 o
-31 9 36 349.083 376.161 93.214 1.922 o
-31 9 37 251.644 294.905 74.190 3.034 o
-31 9 38 117.094 140.862 37.865 11.649 o
-31 9 39 94.483 102.091 28.580 20.447 o
-31 9 40 224.881 213.784 64.090 4.066 o
-31 9 41 443.556 484.502 128.406 1.013 o
-31 9 42 94.537 110.108 33.472 14.908 o
-31 9 43 49.401 42.168 16.713 59.792 o
-31 9 44 30.988 29.622 29.169 19.630 o
-31 9 45 2.350 16.170 8.923 209.780 o
-31 11 1 52.058 59.878 14.630 78.035 o
-31 11 3 308.754 330.052 59.425 4.730 o
-31 11 4 46.398 76.319 18.072 51.139 o
-31 11 5 2462.050 2646.120 216.547 0.356 o
-31 11 6 1.111 29.486 22.465 33.093 o
-31 11 7 1787.250 1920.160 208.621 0.384 o
-31 11 8 929.155 1020.280 138.371 0.872 o
-31 11 9 37.271 52.721 19.838 42.437 o
-31 11 10 23.507 13.452 10.327 156.613 o
-31 11 11 233.910 258.489 42.304 9.333 o
-31 11 12 73.996 80.486 16.034 64.967 o
-31 11 13 0.023 -6.749 16.306 62.819 o
-31 11 14 4.013 -0.589 8.470 232.816 o
-31 11 15 6.757 12.139 20.518 39.673 o
-31 11 16 318.559 350.208 64.498 4.015 o
-31 11 17 186.936 197.343 37.956 11.593 o
-31 11 18 1358.530 1556.550 212.561 0.370 o
-31 11 19 436.151 530.113 94.346 1.876 o
-31 11 20 91.618 101.140 20.382 40.204 o
-31 11 21 52.412 44.070 11.097 135.633 o
-31 11 22 358.860 378.063 72.922 3.141 o
-31 11 23 49.639 52.540 13.860 86.947 o
-31 11 24 28.081 41.443 23.145 31.178 o
-31 11 25 394.085 490.708 112.056 1.330 o
-31 11 26 105.522 95.841 29.441 19.270 o
-31 11 27 60.452 50.547 20.020 41.673 o
-31 11 28 94.372 104.537 27.991 21.317 o
-31 11 29 33.361 -14.902 55.122 5.497 o
-31 11 30 538.728 567.208 136.378 0.898 o
-31 11 31 397.607 432.415 112.735 1.314 o
-31 11 32 308.472 347.128 89.047 2.106 o
-31 11 33 0.134 20.699 22.737 32.306 o
-31 11 34 0.151 1.540 12.184 112.510 o
-31 11 35 17.013 39.315 14.992 74.309 o
-31 11 38 31.096 49.098 28.489 20.578 o
-31 11 39 3.144 1.766 7.745 278.423 o
-31 11 40 0.152 13.226 9.421 188.179 o
-31 11 41 205.052 223.296 73.873 3.060 o
-31 11 43 184.333 215.098 77.995 2.746 o
-31 11 44 674.027 684.336 231.811 0.311 o
-31 11 45 8.544 -1.087 44.478 8.443 o
-31 13 1 100.426 101.955 27.991 21.317 o
-31 13 2 38.396 40.990 12.365 109.237 o
-31 13 3 199.321 210.070 44.161 8.564 o
-31 13 4 6.438 3.442 10.689 146.175 o
-31 13 5 28.602 26.089 12.274 110.856 o
-31 13 6 10.133 4.665 13.633 89.859 o
-31 13 7 198.779 239.013 46.380 7.764 o
-31 13 8 82.281 111.920 25.138 26.431 o
-31 13 9 144.634 142.719 28.489 20.578 o
-31 13 10 161.796 181.807 35.465 13.279 o
-31 13 11 112.156 122.700 24.232 28.444 o
-31 13 12 411.456 468.197 94.165 1.884 o
-31 13 13 113.878 148.924 38.862 11.059 o
-31 13 14 162.143 213.739 50.864 6.456 o
-31 13 15 70.822 51.997 31.479 16.855 o
-31 13 16 23.840 20.518 9.376 190.001 o
-31 13 17 25.250 28.625 10.327 156.613 o
-31 13 18 4.451 11.505 17.393 55.212 o
-31 13 19 36.778 71.971 20.790 38.643 o
-31 13 20 1.966 4.439 6.250 427.503 o
-31 13 21 5.773 17.619 11.822 119.513 o
-31 13 22 26.305 64.181 24.232 28.444 o
-31 13 23 124.563 141.723 42.530 9.233 o
-31 13 24 22.567 44.297 30.664 17.763 o
-31 13 25 3.801 -19.340 18.887 46.819 o
-31 13 27 184.789 188.556 57.568 5.040 o
-31 13 28 33.498 43.980 28.897 20.001 o
-31 13 29 31.798 18.570 20.155 41.113 o
-31 13 30 73.963 56.662 23.100 31.301 o
-31 13 31 0.908 -10.689 15.943 65.707 o
-31 13 32 13.942 3.125 7.836 272.022 o
-31 13 34 5.667 10.327 8.289 243.105 o
-31 13 35 31.072 28.082 14.177 83.101 o
-31 13 36 25.261 23.870 19.793 42.632 o
-31 13 37 12.380 14.766 9.738 176.125 o
-31 13 38 54.569 54.171 26.089 24.539 o
-31 13 39 242.050 218.857 84.744 2.326 o
-31 13 40 37.158 28.127 13.407 92.921 o
-31 15 1 94.327 79.626 24.368 28.128 o
-31 15 2 5.865 28.716 10.916 140.173 o
-31 15 3 12.782 25.636 10.327 156.613 o
-31 15 4 7.044 4.756 9.874 171.310 o
-31 15 5 258.062 244.357 71.246 3.290 o
-31 15 6 2.880 20.473 19.793 42.632 o
-31 15 7 155.358 156.851 41.579 9.661 o
-31 15 8 0.862 10.282 7.700 281.708 o
-31 15 9 29.486 46.290 18.208 50.379 o
-31 15 10 31.980 7.202 8.062 256.955 o
-31 15 11 0.064 13.180 19.884 42.244 o
-31 15 12 25.161 25.998 22.058 34.327 o
-31 15 13 207.795 209.210 68.166 3.594 o
-31 15 14 14.986 6.069 8.968 207.667 o
-31 15 15 15.358 27.538 12.637 104.590 o
-31 15 16 77.693 66.581 22.058 34.327 o
-31 15 17 14.809 36.642 23.417 30.459 o
-31 15 18 15.442 0.906 13.226 95.484 o
-31 15 19 264.098 260.753 92.127 1.968 o
-31 15 20 1.446 -9.059 33.472 14.908 o
-31 15 21 1.934 3.352 12.229 111.678 o
-31 15 22 2.000 39.088 16.668 60.118 o
-31 15 23 0.679 -15.400 18.887 46.819 o
-31 15 24 13.664 9.466 14.177 83.101 o
-31 15 25 35.268 39.179 28.671 20.318 o
-31 15 26 1.401 -3.895 16.532 61.110 o
-31 15 27 1.655 20.427 12.501 106.876 o
-31 15 29 123.911 152.004 63.139 4.190 o
-31 15 32 10.455 23.417 10.689 146.175 o
-30 0 2 1482.930 1538.840 111.376 1.346 o
-30 0 4 46905.700 47931.300 1205.300 0.011 o
-30 0 6 22211.400 22665.700 569.835 0.051 o
-30 0 8 16.576 25.319 9.783 174.498 o
-30 0 10 12046.300 11923.300 310.214 0.174 o
-30 0 12 397.278 422.903 42.032 9.454 o
-30 0 14 5761.560 5546.250 144.078 0.805 o
-30 0 16 57.914 79.309 11.006 137.875 o
-30 0 18 1829.810 1706.470 121.567 1.130 o
-30 0 20 9219.710 8723.530 226.738 0.325 o
-30 0 22 673.743 657.206 69.389 3.469 o
-30 0 24 3186.950 3195.670 165.094 0.613 o
-30 0 26 2.639 0.951 6.885 352.379 o
-30 2 1 455.057 464.166 26.361 24.035 o
-30 2 2 1846.450 1836.460 80.441 2.581 o
-30 2 3 91.645 78.901 10.327 156.613 o
-30 2 4 77.882 85.604 5.843 489.235 o
-30 2 5 393.433 377.248 25.183 26.336 o
-30 2 6 1729.600 1738.950 90.632 2.033 o
-30 2 7 13255.100 13593.500 326.248 0.157 o
-30 2 8 4458.250 4443.230 126.821 1.038 o
-30 2 9 689.301 719.937 47.830 7.301 o
-30 2 10 740.778 810.931 50.366 6.584 o
-30 2 11 1197.190 1243.070 71.563 3.261 o
-30 2 12 1281.550 1282.840 69.842 3.424 o
-30 2 13 315.691 349.981 21.197 37.171 o
-30 2 14 1048.450 1080.060 67.306 3.687 o
-30 2 15 565.817 520.012 32.385 15.925 o
-30 2 16 622.855 628.897 40.900 9.984 o
-30 2 17 189.659 199.698 16.260 63.170 o
-30 2 18 679.249 665.223 49.732 6.753 o
-30 2 19 12381.100 12324.900 307.179 0.177 o
-30 2 20 2.447 4.620 4.167 961.881 o
-30 2 21 2981.560 3095.520 115.588 1.250 o
-30 2 22 850.485 852.827 53.220 5.897 o
-30 2 23 6706.580 6465.840 154.178 0.703 o
-30 2 24 13.306 7.338 2.536 2596.100 o
-30 2 25 11.065 10.599 2.129 3685.540 o
-30 2 26 15.138 17.393 3.895 1100.780 o
-30 2 27 185.419 179.860 19.340 44.652 o
-30 2 28 19.164 27.674 7.972 262.828 o
-30 2 29 294.119 297.894 28.852 20.064 o
-30 2 30 2886.770 2943.200 132.845 0.946 o
-30 2 31 1848.500 1890.590 128.452 1.012 o
-30 2 32 1308.580 1344.980 108.840 1.410 o
-30 2 33 1975.870 2027.280 138.099 0.876 o
-30 2 34 310.638 311.074 35.148 13.520 o
-30 2 35 1619.960 1675.530 135.427 0.911 o
-30 2 36 57.979 64.905 9.285 193.727 o
-30 2 37 1827.070 1858.610 164.460 0.618 o
-30 2 38 300.201 275.610 36.823 12.317 o
-30 2 39 47.921 42.757 7.292 314.084 o
-30 2 40 532.089 483.189 67.396 3.677 o
-30 2 41 2.259 8.379 7.655 285.052 o
-30 2 42 2.022 -6.069 13.588 90.460 o
-30 2 43 17.236 16.442 11.187 133.445 o
-30 2 44 27.650 19.476 22.420 33.227 o
-30 2 45 0.587 -7.745 9.104 201.514 o
-30 2 46 180.450 180.539 45.293 8.141 o
-30 2 47 61.216 67.623 17.302 55.792 o
-30 2 48 0.378 7.473 10.735 144.944 o
-30 2 49 0.034 2.536 5.345 584.700 o
-30 2 50 7.790 10.508 14.222 82.573 o
-30 2 51 27.560 44.433 15.898 66.082 o
-30 2 52 50.292 52.812 21.650 35.632 o
-30 2 53 93.046 108.025 29.894 18.690 o
-30 2 54 20.861 18.299 10.916 140.173 o
-30 2 55 68.862 75.187 23.235 30.936 o
-30 2 56 71.216 81.256 25.093 26.526 o
-30 2 57 204.417 191.908 60.965 4.494 o
-30 2 58 4.844 -11.097 16.623 60.446 o
-30 2 59 22.012 25.772 24.911 26.914 o
-30 4 1 871.150 853.688 56.617 5.210 o
-30 4 2 1578.250 1526.700 78.901 2.683 o
-30 4 3 2573.030 2476.270 122.564 1.112 o
-30 4 4 5.133 0.589 2.582 2505.800 o
-30 4 5 565.945 556.473 40.039 10.418 o
-30 4 6 3337.930 3254.190 120.843 1.144 o
-30 4 7 1267.870 1263.730 83.883 2.374 o
-30 4 8 1253.260 1133.960 73.556 3.087 o
-30 4 9 13.082 7.020 5.163 626.451 o
-30 4 10 1687.140 1682.650 95.252 1.841 o
-30 4 11 49.515 39.043 4.937 685.242 o
-30 4 12 6010.230 5870.330 139.549 0.858 o
-30 4 13 472.918 494.422 34.649 13.912 o
-30 4 14 310.010 291.326 24.277 28.338 o
-30 4 15 300.767 258.353 21.741 35.336 o
-30 4 16 1361.530 1299.870 87.552 2.179 o
-30 4 17 1068.290 1015.840 74.009 3.049 o
-30 4 18 41.976 42.032 3.895 1100.780 o
-30 4 19 233.448 221.303 16.985 57.894 o
-30 4 20 1480.860 1442.860 86.284 2.243 o
-30 4 21 980.771 969.729 68.982 3.510 o
-30 4 22 7282.460 7192.850 174.334 0.550 o
-30 4 23 965.419 943.278 80.531 2.575 o
-30 4 24 652.078 653.990 61.554 4.408 o
-30 4 25 14.287 13.679 5.028 660.771 o
-30 4 26 151.378 142.130 15.581 68.799 o
-30 4 27 615.871 640.674 63.682 4.118 o
-30 4 28 1528.500 1527.920 121.930 1.123 o
-30 4 29 340.721 321.990 33.245 15.111 o
-30 4 30 553.807 550.766 55.031 5.515 o
-30 4 31 522.172 513.626 49.732 6.753 o
-30 4 32 7.064 9.421 7.292 314.084 o
-30 4 33 398.402 402.793 45.067 8.223 o
-30 4 34 2.632 5.662 9.330 191.850 o
-30 4 35 10.637 18.842 8.017 259.867 o
-30 4 36 380.270 406.236 50.864 6.456 o
-30 4 37 538.485 546.418 68.166 3.594 o
-30 4 38 44.396 31.388 5.571 538.129 o
-30 4 39 7.460 2.310 6.296 421.374 o
-30 4 40 217.242 217.589 32.113 16.196 o
-30 4 41 974.738 1016.740 158.481 0.665 o
-30 4 42 18.217 17.936 9.104 201.514 o
-30 4 43 80.343 57.885 11.187 133.445 o
-30 4 44 256.531 296.173 52.676 6.019 o
-30 4 45 22.858 33.517 8.470 232.816 o
-30 4 46 64.245 56.617 12.818 101.654 o
-30 4 47 0.084 -6.069 22.465 33.093 o
-30 4 48 18.025 -0.272 16.713 59.792 o
-30 4 49 54.290 72.560 16.804 59.149 o
-30 4 50 42.888 68.348 16.713 59.792 o
-30 4 51 159.326 193.221 44.297 8.512 o
-30 4 52 10.267 -0.498 17.483 54.642 o
-30 4 53 276.027 232.445 59.198 4.766 o
-30 4 54 61.980 56.526 16.034 64.967 o
-30 4 55 98.729 57.115 18.027 51.396 o
-30 4 56 17.748 25.228 9.647 179.448 o
-30 4 57 21.037 32.294 11.867 118.603 o
-30 6 1 0.768 -14.358 4.756 738.445 o
-30 6 2 329.011 319.680 35.963 12.914 o
-30 6 3 54.440 124.964 13.090 97.477 o
-30 6 4 202.666 188.964 19.476 44.031 o
-30 6 5 813.822 801.193 71.156 3.299 o
-30 6 6 622.701 616.578 57.296 5.088 o
-30 6 7 42.364 44.523 4.620 782.522 o
-30 6 8 131.881 134.249 12.501 106.876 o
-30 6 9 2387.190 2498.650 137.465 0.884 o
-30 6 10 8.183 0.951 10.870 141.343 o
-30 6 11 826.628 802.597 70.431 3.367 o
-30 6 12 33.511 63.320 8.062 256.955 o
-30 6 13 720.122 701.774 70.748 3.337 o
-30 6 14 483.212 462.490 49.823 6.728 o
-30 6 15 2835.260 2936.860 151.144 0.731 o
-30 6 16 26.467 24.187 11.686 122.309 o
-30 6 17 205.681 189.552 19.476 44.031 o
-30 6 18 445.291 581.974 62.052 4.338 o
-30 6 19 2960.230 3029.890 170.982 0.571 o
-30 6 20 60.149 61.146 10.327 156.613 o
-30 6 21 55.529 78.765 10.327 156.613 o
-30 6 22 41.257 34.378 4.846 711.098 o
-30 6 23 38.497 50.638 10.916 140.173 o
-30 6 24 40.568 46.335 11.822 119.513 o
-30 6 25 1.653 3.759 8.606 225.522 o
-30 6 26 18.837 19.340 9.829 172.893 o
-30 6 27 3.290 -8.153 21.152 37.330 o
-30 6 28 490.325 493.652 52.540 6.050 o
-30 6 29 738.743 717.899 75.866 2.902 o
-30 6 30 1076.970 1120.690 109.066 1.404 o
-30 6 31 465.874 476.893 55.394 5.443 o
-30 6 32 3.909 9.557 7.655 285.052 o
-30 6 33 365.465 377.474 47.150 7.513 o
-30 6 34 1.010 -14.132 22.239 33.770 o
-30 6 35 140.563 142.900 18.616 48.196 o
-30 6 36 17.384 13.090 10.735 144.944 o
-30 6 37 87.812 113.233 15.989 65.335 o
-30 6 38 28.736 44.614 6.930 347.788 o
-30 6 39 9.189 5.662 3.035 1813.620 o
-30 6 40 85.315 86.057 14.267 82.049 o
-30 6 41 58.799 72.922 11.822 119.513 o
-30 6 42 9.306 13.090 6.885 352.379 o
-30 6 43 9.173 7.881 5.662 521.047 o
-30 6 44 3.470 6.930 9.738 176.125 o
-30 6 45 677.043 720.345 126.549 1.043 o
-30 6 46 227.417 224.338 44.750 8.340 o
-30 6 47 203.660 239.919 51.136 6.387 o
-30 6 48 21.682 13.950 5.390 574.914 o
-30 6 49 116.374 128.271 29.169 19.630 o
-30 6 50 0.925 -6.069 18.797 47.272 o
-30 6 51 170.769 161.652 38.318 11.375 o
-30 6 52 4.245 3.035 5.118 637.588 o
-30 6 53 381.148 388.073 115.090 1.261 o
-30 6 54 130.710 113.369 41.760 9.577 o
-30 8 1 301.218 291.055 36.325 12.658 o
-30 8 2 232.221 229.184 27.991 21.317 o
-30 8 3 281.637 281.000 32.702 15.618 o
-30 8 4 663.706 674.462 72.741 3.156 o
-30 8 5 598.072 650.004 78.357 2.720 o
-30 8 6 114.636 115.181 16.170 63.879 o
-30 8 7 433.827 430.558 54.578 5.607 o
-30 8 8 237.816 228.595 26.768 23.309 o
-30 8 9 468.452 478.161 53.401 5.857 o
-30 8 10 1124.890 1075.940 115.996 1.241 o
-30 8 11 871.893 841.640 86.012 2.258 o
-30 8 12 127.643 143.716 17.529 54.359 o
-30 8 13 243.010 237.382 27.991 21.317 o
-30 8 14 221.201 212.969 22.465 33.093 o
-30 8 15 28.913 25.636 7.700 281.708 o
-30 8 16 1244.010 1237.460 107.436 1.447 o
-30 8 17 231.551 250.698 28.263 20.909 o
-30 8 18 108.937 112.373 14.992 74.309 o
-30 8 19 339.222 364.520 44.478 8.443 o
-30 8 20 1675.440 1709.190 147.294 0.770 o
-30 8 21 279.979 273.526 33.064 15.277 o
-30 8 22 2391.290 2377.080 169.895 0.579 o
-30 8 23 160.468 154.903 26.995 22.919 o
-30 8 24 901.606 884.578 113.822 1.289 o
-30 8 27 55.007 46.471 8.107 254.092 o
-30 8 28 238.623 260.572 43.617 8.779 o
-30 8 29 229.575 242.455 39.813 10.537 o
-30 8 30 757.442 746.524 112.327 1.324 o
-30 8 31 55.843 43.210 16.034 64.967 o
-30 8 32 80.531 77.769 15.309 71.263 o
-30 8 33 401.152 428.475 74.372 3.020 o
-30 8 34 567.015 581.249 118.533 1.189 o
-30 8 35 155.968 161.606 33.155 15.194 o
-30 8 36 116.637 106.167 23.552 30.109 o
-30 8 37 1.188 11.459 5.526 546.987 o
-30 8 38 11.924 1.902 4.710 752.714 o
-30 8 39 108.957 106.349 23.417 30.459 o
-30 8 40 1.041 0.226 6.386 409.505 o
-30 8 41 237.742 237.292 54.397 5.644 o
-30 8 42 0.060 3.171 12.093 114.202 o
-30 8 43 111.307 116.358 37.050 12.167 o
-30 8 44 20.720 26.089 15.264 71.686 o
-30 10 1 404.931 436.944 70.567 3.354 o
-30 10 2 1486.340 1561.710 187.378 0.476 o
-30 10 3 1008.220 1114.620 146.252 0.781 o
-30 10 4 310.122 324.708 59.606 4.701 o
-30 10 5 17.360 12.456 13.588 90.460 o
-30 10 6 1257.610 1413.970 173.202 0.557 o
-30 10 7 4380.630 4561.490 151.868 0.724 o
-30 10 8 32.093 46.109 18.570 48.432 o
-30 10 9 778.682 817.906 105.533 1.500 o
-30 10 10 107.626 108.749 19.657 43.223 o
-30 10 11 2.274 -13.950 13.633 89.859 o
-30 10 12 79.379 88.186 14.267 82.049 o
-30 10 13 214.484 217.181 31.932 16.380 o
-30 10 14 267.186 270.944 39.224 10.856 o
-30 10 15 782.067 798.023 102.680 1.584 o
-30 10 16 408.652 480.698 67.125 3.707 o
-30 10 17 201.333 255.409 43.300 8.908 o
-30 10 18 85.072 97.018 23.417 30.459 o
-30 10 19 102.832 125.553 23.326 30.696 o
-30 10 20 34.987 47.694 13.316 94.189 o
-30 10 21 150.974 159.931 28.625 20.383 o
-30 10 22 26.391 46.471 9.829 172.893 o
-30 10 23 204.241 243.406 43.482 8.834 o
-30 10 24 146.943 155.130 28.942 19.939 o
-30 10 25 6.766 26.406 17.846 52.445 o
-30 10 27 14.710 35.691 10.463 152.571 o
-30 10 28 257.640 297.079 65.630 3.878 o
-30 10 30 174.738 218.948 53.038 5.937 o
-30 10 31 481.881 483.144 111.376 1.346 o
-30 10 33 85.512 85.197 25.998 24.710 o
-30 10 34 120.946 129.629 36.869 12.287 o
-30 10 35 19.533 -19.974 53.582 5.817 o
-30 10 36 0.232 14.086 21.016 37.815 o
-30 10 37 424.729 434.046 114.547 1.273 o
-30 10 38 351.084 305.458 86.873 2.213 o
-30 10 39 145.202 155.356 45.520 8.061 o
-30 10 40 39.252 53.129 20.382 40.204 o
-30 10 41 10.727 7.745 9.466 186.382 o
-30 10 42 199.857 197.932 61.508 4.415 o
-30 10 43 176.762 200.332 67.079 3.712 o
-30 10 44 150.292 119.710 40.719 10.073 o
-30 12 1 59.891 59.606 11.550 125.204 o
-30 12 2 19.634 21.650 16.306 62.819 o
-30 12 3 907.420 924.844 134.883 0.918 o
-30 12 4 637.877 662.460 99.464 1.688 o
-30 12 5 88.706 114.592 19.657 43.223 o
-30 12 6 832.567 862.520 134.974 0.917 o
-30 12 7 25.253 -6.432 33.064 15.277 o
-30 12 8 325.191 330.415 75.006 2.969 o
-30 12 9 49.699 62.188 13.724 88.677 o
-30 12 10 73.064 68.121 12.682 103.844 o
-30 12 11 54.833 75.640 15.354 70.843 o
-30 12 12 32.364 61.825 18.616 48.196 o
-30 12 13 36.848 45.112 14.449 80.005 o
-30 12 14 203.399 245.308 50.683 6.502 o
-30 12 15 7.299 53.220 18.661 47.963 o
-30 12 16 99.539 73.919 23.009 31.548 o
-30 12 17 11.655 -0.906 45.565 8.045 o
-30 12 18 98.104 103.314 22.828 32.051 o
-30 12 19 203.977 220.986 46.743 7.644 o
-30 12 20 275.311 294.316 62.233 4.312 o
-30 12 21 76.822 91.130 20.155 41.113 o
-30 12 22 89.287 70.884 17.212 56.381 o
-30 12 23 49.143 87.054 34.921 13.696 o
-30 12 24 403.030 451.393 97.924 1.742 o
-30 12 25 7.314 9.059 16.170 63.879 o
-30 12 26 54.062 97.516 28.127 21.111 o
-30 12 27 30.138 16.215 29.622 19.035 o
-30 12 29 103.293 139.232 39.994 10.442 o
-30 12 30 6.714 22.647 18.933 46.596 o
-30 12 32 123.980 134.476 43.164 8.964 o
-30 12 33 0.121 42.893 31.524 16.806 o
-30 12 35 75.550 75.096 27.584 21.951 o
-30 12 36 31.866 56.481 21.877 34.898 o
-30 12 37 13.635 19.069 9.512 184.611 o
-30 12 38 0.171 -6.749 21.243 37.013 o
-30 12 39 132.904 151.687 56.390 5.252 o
-30 12 40 76.732 50.004 20.382 40.204 o
-30 12 41 76.608 69.389 28.988 19.876 o
-30 12 42 41.374 62.278 25.455 25.776 o
-30 14 1 0.835 -16.940 14.902 75.215 o
-30 14 2 54.495 50.230 18.616 48.196 o
-30 14 3 2.582 11.640 7.609 288.455 o
-30 14 4 312.192 355.145 82.207 2.471 o
-30 14 5 14.260 39.677 10.418 153.901 o
-30 14 6 4.908 2.763 19.521 43.827 o
-30 14 7 61.404 77.950 20.382 40.204 o
-30 14 8 34.058 22.828 10.327 156.613 o
-30 14 9 2.594 18.117 11.776 120.434 o
-30 14 10 106.548 114.049 26.723 23.388 o
-30 14 11 112.888 187.469 47.558 7.384 o
-30 14 12 77.639 104.129 28.580 20.447 o
-30 14 13 0.047 -11.459 14.675 77.555 o
-30 14 14 49.569 45.203 21.786 35.189 o
-30 14 15 1.250 -18.887 25.591 25.503 o
-30 14 16 13.359 -2.174 15.762 67.226 o
-30 14 17 3.711 -2.174 29.667 18.976 o
-30 14 19 103.369 115.906 30.799 17.607 o
-30 14 20 11.989 14.358 13.361 93.552 o
-30 14 21 57.936 48.736 15.490 69.606 o
-30 14 22 95.505 114.230 33.562 14.827 o
-30 14 23 180.336 164.686 48.011 7.246 o
-30 14 24 209.559 228.323 70.522 3.358 o
-30 14 25 1.379 10.372 20.291 40.564 o
-30 14 26 4.804 -18.525 17.212 56.381 o
-30 14 27 7.696 12.727 13.452 92.296 o
-30 14 28 18.599 13.996 9.512 184.611 o
-30 14 29 21.534 5.933 20.563 39.499 o
-30 14 30 237.535 259.576 87.008 2.206 o
-30 14 31 13.998 25.953 22.511 32.960 o
-30 14 33 3.546 0.317 29.124 19.691 o
-30 14 34 38.674 19.431 22.873 31.924 o
-30 14 36 15.739 28.127 13.316 94.189 o
-30 16 1 33.452 37.141 20.020 41.673 o
-30 16 15 35.703 33.925 32.566 15.748 o
-30 16 16 4.332 -10.508 15.536 69.200 o
-30 16 17 3.847 -18.480 36.325 12.658 o
-30 16 19 20.243 15.264 15.037 73.862 o
-30 16 20 13.187 15.490 26.270 24.201 o
-30 16 21 2.829 -3.216 12.773 102.376 o
-30 16 22 28.262 -0.861 41.624 9.640 o
-30 16 23 0.292 -11.323 20.291 40.564 o
-30 16 24 0.041 25.727 14.584 78.521 o
-29 1 1 1.625 -4.665 21.378 36.544 o
-29 1 2 35.150 33.925 6.115 446.714 o
-29 1 3 5533.550 5518.260 130.535 0.980 o
-29 1 4 9193.380 9175.700 218.495 0.350 o
-29 1 5 6468.010 6485.860 164.732 0.615 o
-29 1 6 3.205 3.669 10.825 142.528 o
-29 1 7 421.784 435.495 31.887 16.427 o
-29 1 8 2562.910 2565.730 126.504 1.044 o
-29 1 9 10800.200 11107.700 288.564 0.201 o
-29 1 10 5812.880 5882.470 147.430 0.768 o
-29 1 11 18.526 -1.631 14.449 80.005 o
-29 1 12 525.665 518.382 37.684 11.761 o
-29 1 13 118.711 118.170 12.410 108.442 o
-29 1 14 3031.830 2967.070 134.476 0.924 o
-29 1 15 188.059 207.489 15.083 73.419 o
-29 1 16 2.322 3.850 7.700 281.708 o
-29 1 17 1026.350 1047.180 76.047 2.888 o
-29 1 18 39.444 38.182 7.926 265.840 o
-29 1 19 2817.140 2914.900 122.020 1.122 o
-29 1 20 3404.180 3334.670 123.877 1.088 o
-29 1 21 0.218 4.439 7.519 295.448 o
-29 1 22 424.071 449.491 34.966 13.660 o
-29 1 23 107.751 92.444 7.519 295.448 o
-29 1 24 2.099 -4.575 9.013 205.585 o
-29 1 25 1082.490 1098.860 75.232 2.951 o
-29 1 26 3569.560 3637.730 108.840 1.410 o
-29 1 27 3451.080 3438.120 113.460 1.297 o
-29 1 28 7.168 11.640 5.299 594.737 o
-29 1 29 14.503 3.352 5.979 467.250 o
-29 1 30 2724.550 2779.240 132.483 0.952 o
-29 1 31 130.266 125.779 13.226 95.484 o
-29 1 32 555.974 551.129 58.655 4.855 o
-29 1 33 701.920 653.854 69.027 3.505 o
-29 1 34 221.205 230.769 30.256 18.245 o
-29 1 35 32.999 25.093 8.470 232.816 o
-29 1 36 23.779 13.860 12.773 102.376 o
-29 1 37 91.326 117.219 18.389 49.391 o
-29 1 38 552.294 603.669 84.834 2.321 o
-29 1 39 46.260 52.721 10.870 141.343 o
-29 1 40 64.481 74.960 14.222 82.573 o
-29 1 41 55.834 60.738 11.187 133.445 o
-29 1 42 282.869 287.884 50.230 6.620 o
-29 1 43 50.290 36.733 8.742 218.566 o
-29 1 44 0.194 -9.285 9.421 188.179 o
-29 1 45 95.341 129.946 28.308 20.842 o
-29 1 46 14.596 1.314 18.797 47.272 o
-29 1 47 193.834 236.884 53.673 5.798 o
-29 1 48 23.885 27.720 9.874 171.310 o
-29 1 49 56.651 59.651 19.114 45.716 o
-29 1 51 0.033 10.236 15.083 73.419 o
-29 1 52 11.514 -7.066 41.217 9.831 o
-29 1 53 1.354 3.714 13.543 91.066 o
-29 1 54 1.705 -6.839 26.542 23.708 o
-29 1 55 0.619 11.550 19.657 43.223 o
-29 1 56 4.786 7.020 13.044 98.155 o
-29 1 57 3.295 11.731 6.930 347.788 o
-29 1 58 26.805 18.117 10.553 149.963 o
-29 1 59 7.824 5.163 6.069 453.406 o
-29 3 1 8252.430 8141.240 191.274 0.457 o
-29 3 2 186.701 175.829 10.780 143.729 o
-29 3 3 1218.900 1180.520 65.268 3.921 o
-29 3 4 7518.470 7451.380 190.096 0.462 o
-29 3 5 3834.860 3853.190 124.828 1.072 o
-29 3 6 5255.920 5199.530 123.560 1.094 o
-29 3 7 6.319 0.725 3.941 1075.620 o
-29 3 8 1028.160 1063.620 59.334 4.744 o
-29 3 9 970.148 1008.500 57.205 5.104 o
-29 3 10 2378.750 2399.640 104.537 1.528 o
-29 3 11 333.198 335.759 21.378 36.544 o
-29 3 12 333.631 314.426 18.525 48.669 o
-29 3 13 7986.790 8088.340 198.203 0.425 o
-29 3 14 1071.920 1061.180 54.080 5.711 o
-29 3 15 276.811 263.743 16.532 61.110 o
-29 3 16 1242.800 1258.700 66.219 3.809 o
-29 3 17 0.591 4.484 7.338 310.218 o
-29 3 18 2477.150 2426.860 104.582 1.527 o
-29 3 19 276.610 273.345 18.208 50.379 o
-29 3 20 110.831 123.560 9.421 188.179 o
-29 3 21 7309.520 7328.550 174.153 0.551 o
-29 3 22 247.662 242.681 19.431 44.237 o
-29 3 23 1880.360 1961.830 123.832 1.089 o
-29 3 24 515.182 495.509 38.816 11.085 o
-29 3 25 2827.190 2790.880 119.574 1.168 o
-29 3 26 732.892 738.734 61.599 4.402 o
-29 3 27 143.332 153.091 17.800 52.712 o
-29 3 28 157.390 140.998 13.452 92.296 o
-29 3 29 4.502 -4.484 8.742 218.566 o
-29 3 30 280.170 296.263 30.256 18.245 o
-29 3 31 1186.610 1204.390 109.247 1.399 o
-29 3 32 12.530 11.640 4.348 883.394 o
-29 3 33 9.926 3.261 2.401 2898.310 o
-29 3 34 86.368 80.079 9.783 174.498 o
-29 3 35 242.959 240.734 31.569 16.758 o
-29 3 36 28.326 23.417 5.752 504.765 o
-29 3 37 44.802 26.904 8.379 237.878 o
-29 3 38 5.982 4.710 13.407 92.921 o
-29 3 39 30.385 23.371 10.553 149.963 o
-29 3 40 25.116 32.068 9.647 179.448 o
-29 3 41 308.144 316.645 49.913 6.704 o
-29 3 42 23.271 17.574 4.846 711.098 o
-29 3 43 65.069 40.447 12.637 104.590 o
-29 3 44 32.160 39.541 8.425 235.327 o
-29 3 45 6.152 26.587 8.877 211.926 o
-29 3 46 156.111 173.700 37.910 11.621 o
-29 3 47 13.759 10.870 15.264 71.686 o
-29 3 48 17.548 17.030 13.633 89.859 o
-29 3 49 582.018 588.360 151.868 0.724 o
-29 3 50 231.231 238.469 60.331 4.589 o
-29 3 51 6.451 -5.798 18.344 49.635 o
-29 3 52 186.853 165.683 46.562 7.704 o
-29 3 53 4.963 7.202 15.354 70.843 o
-29 3 54 10.239 -14.856 32.068 16.242 o
-29 3 55 0.804 -13.815 14.449 80.005 o
-29 3 56 15.465 14.222 8.243 245.784 o
-29 3 57 138.149 124.466 42.802 9.117 o
-29 3 58 81.389 58.745 21.650 35.632 o
-29 5 1 42.406 31.751 10.010 166.691 o
-29 5 2 4707.060 4622.230 111.874 1.334 o
-29 5 3 211.565 199.562 15.989 65.335 o
-29 5 4 195.353 195.305 15.626 68.400 o
-29 5 5 201.578 181.400 14.675 77.555 o
-29 5 6 232.043 221.529 17.483 54.642 o
-29 5 7 3.050 18.027 4.122 983.137 o
-29 5 8 816.568 741.949 55.530 5.416 o
-29 5 9 1190.690 1173.870 80.350 2.587 o
-29 5 10 24.195 16.396 4.484 830.666 o
-29 5 11 21.981 18.706 4.212 941.306 o
-29 5 12 1620.440 1565.830 99.238 1.696 o
-29 5 13 53.387 63.094 7.156 326.124 o
-29 5 14 3973.700 3867.960 118.034 1.199 o
-29 5 15 147.176 131.894 12.003 115.932 o
-29 5 16 161.869 154.903 13.588 90.460 o
-29 5 17 0.008 -0.045 6.069 453.406 o
-29 5 18 142.034 132.709 12.410 108.442 o
-29 5 19 24.683 22.465 3.623 1272.090 o
-29 5 20 0.265 -0.317 13.588 90.460 o
-29 5 21 723.455 727.274 63.954 4.083 o
-29 5 22 1499.520 1490.240 113.867 1.288 o
-29 5 23 1056.520 1010.580 82.434 2.458 o
-29 5 24 1907.730 1816.400 143.670 0.809 o
-29 5 25 416.078 397.267 38.182 11.456 o
-29 5 26 354.699 354.465 38.273 11.402 o
-29 5 27 27.581 21.786 4.620 782.522 o
-29 5 28 62.471 55.348 6.205 433.766 o
-29 5 29 4043.520 4055.470 109.338 1.397 o
-29 5 30 142.941 139.458 15.219 72.114 o
-29 5 31 123.259 120.344 13.724 88.677 o
-29 5 32 8.080 11.097 5.888 481.737 o
-29 5 33 58.488 53.491 7.881 268.905 o
-29 5 34 173.997 168.446 22.918 31.798 o
-29 5 35 817.834 808.032 99.872 1.674 o
-29 5 36 16.694 13.860 5.752 504.765 o
-29 5 37 0.789 2.672 4.710 752.714 o
-29 5 38 61.104 51.544 8.742 218.566 o
-29 5 39 17.129 8.787 4.303 902.090 o
-29 5 40 75.281 75.640 12.184 112.510 o
-29 5 41 390.606 443.557 68.031 3.609 o
-29 5 42 10.298 12.501 5.707 512.809 o
-29 5 43 72.122 80.486 16.034 64.967 o
-29 5 44 118.815 124.421 27.176 22.615 o
-29 5 45 247.815 255.907 51.498 6.298 o
-29 5 46 50.683 51.363 16.034 64.967 o
-29 5 47 24.895 15.989 6.115 446.714 o
-29 5 48 8.494 30.392 8.560 227.915 o
-29 5 49 118.981 116.132 24.458 27.920 o
-29 5 50 16.177 28.127 9.874 171.310 o
-29 5 51 9.504 24.277 8.515 230.346 o
-29 5 52 172.552 205.586 54.760 5.570 o
-29 5 53 167.686 177.369 47.694 7.342 o
-29 5 54 256.498 244.584 68.484 3.561 o
-29 5 55 98.905 105.352 30.709 17.711 o
-29 5 56 4.714 8.606 8.153 251.277 o
-29 7 1 81.533 91.583 10.282 157.996 o
-29 7 2 52.533 55.031 10.735 144.944 o
-29 7 3 24.650 22.420 3.261 1570.480 o
-29 7 4 36.469 38.182 4.665 767.401 o
-29 7 5 63.941 70.793 7.700 281.708 o
-29 7 6 22.704 25.908 8.017 259.867 o
-29 7 7 162.623 143.444 17.076 57.282 o
-29 7 8 574.975 576.267 62.912 4.220 o
-29 7 9 496.924 494.920 49.279 6.878 o
-29 7 10 579.019 584.601 55.847 5.355 o
-29 7 11 904.993 877.014 89.771 2.072 o
-29 7 12 108.610 104.492 12.773 102.376 o
-29 7 13 774.502 792.225 83.159 2.415 o
-29 7 14 287.112 278.916 32.838 15.489 o
-29 7 15 1204.820 1202.720 102.182 1.600 o
-29 7 16 496.004 525.130 54.261 5.673 o
-29 7 17 2087.650 2120.270 140.545 0.846 o
-29 7 18 112.599 116.494 14.856 75.674 o
-29 7 19 141.639 145.844 18.978 46.373 o
-29 7 20 1011.380 1007.910 107.843 1.436 o
-29 7 21 99.388 103.359 12.274 110.856 o
-29 7 22 175.898 179.407 21.152 37.330 o
-29 7 23 18.717 8.560 6.794 361.838 o
-29 7 25 1664.670 1662.260 181.581 0.507 o
-29 7 26 1506.330 1508.810 179.633 0.518 o
-29 7 27 4.864 4.756 16.351 62.472 o
-29 7 28 832.884 854.367 110.652 1.364 o
-29 7 29 570.373 569.744 81.075 2.541 o
-29 7 30 92.709 99.374 16.577 60.776 o
-29 7 31 560.714 609.421 90.768 2.027 o
-29 7 32 94.355 87.371 13.090 97.477 o
-29 7 33 238.724 226.557 29.939 18.634 o
-29 7 34 49.073 40.855 8.470 232.816 o
-29 7 35 8.683 16.396 7.564 291.920 o
-29 7 36 101.824 97.743 14.630 78.035 o
-29 7 37 17.540 29.848 5.707 512.809 o
-29 7 38 271.349 265.283 39.858 10.513 o
-29 7 39 677.630 746.162 104.129 1.540 o
-29 7 40 96.856 101.095 17.664 53.526 o
-29 7 41 1.158 1.042 10.327 156.613 o
-29 7 42 5.421 3.306 9.693 177.774 o
-29 7 43 1.922 -4.620 23.960 29.093 o
-29 7 44 11.650 1.585 4.439 847.705 o
-29 7 45 24.904 22.058 7.655 285.052 o
-29 7 46 7.876 19.159 7.247 318.022 o
-29 7 47 27.710 37.141 9.285 193.727 o
-29 7 48 5.222 -3.352 37.910 11.621 o
-29 7 49 22.076 40.447 12.727 103.106 o
-29 7 50 4.993 18.117 8.017 259.867 o
-29 7 51 1.914 -2.853 22.330 33.497 o
-29 9 1 408.833 441.338 55.575 5.408 o
-29 9 2 1179.570 1148.280 136.061 0.902 o
-29 9 3 43.589 46.562 7.609 288.455 o
-29 9 4 51.239 56.345 13.361 93.552 o
-29 9 5 60.600 63.320 10.961 139.016 o
-29 9 6 897.674 962.437 115.045 1.262 o
-29 9 7 2342.160 2394.250 182.804 0.500 o
-29 9 8 63.228 68.755 10.916 140.173 o
-29 9 9 24.538 25.817 6.930 347.788 o
-29 9 10 1331.580 1386.470 147.248 0.770 o
-29 9 11 521.142 556.473 66.626 3.762 o
-29 9 12 1.590 0.181 11.640 123.262 o
-29 9 13 787.694 795.803 90.858 2.023 o
-29 9 14 942.722 938.794 101.457 1.623 o
-29 9 15 35.576 26.225 5.345 584.700 o
-29 9 16 14.824 12.048 9.647 179.448 o
-29 9 17 1068.610 1087.810 117.898 1.202 o
-29 9 18 248.995 256.496 34.378 14.132 o
-29 9 19 472.450 489.756 63.773 4.107 o
-29 9 20 304.140 286.616 42.530 9.233 o
-29 9 21 176.332 204.997 32.521 15.792 o
-29 9 22 516.730 518.925 76.546 2.851 o
-29 9 23 1122.430 1113.940 145.573 0.788 o
-29 9 24 17.395 -2.446 31.977 16.334 o
-29 9 25 533.898 534.325 82.570 2.450 o
-29 9 26 8.827 3.714 28.761 20.191 o
-29 9 27 1097.230 1173.780 161.380 0.641 o
-29 9 28 3.257 20.337 9.285 193.727 o
-29 9 29 192.622 222.617 40.673 10.096 o
-29 9 30 73.400 72.515 31.388 16.952 o
-29 9 31 97.414 91.130 21.514 36.084 o
-29 9 32 14.036 -8.696 10.961 139.016 o
-29 9 33 8.678 -5.073 12.773 102.376 o
-29 9 34 4.318 -3.941 20.110 41.298 o
-29 9 36 9.807 -4.167 26.633 23.547 o
-29 9 37 104.705 134.385 38.454 11.295 o
-29 9 38 262.803 288.745 78.765 2.692 o
-29 9 39 68.090 76.999 24.232 28.444 o
-29 9 40 14.948 -8.062 14.403 80.509 o
-29 9 41 77.252 67.396 23.190 31.057 o
-29 9 42 124.711 125.327 36.869 12.287 o
-29 9 43 45.972 46.245 15.083 73.419 o
-29 9 44 79.013 107.028 36.280 12.689 o
-29 11 1 177.831 198.566 37.367 11.962 o
-29 11 2 435.062 489.032 82.706 2.442 o
-29 11 3 635.618 684.382 100.189 1.664 o
-29 11 4 44.061 34.514 11.867 118.603 o
-29 11 5 733.885 773.881 99.374 1.691 o
-29 11 6 511.449 577.988 76.319 2.867 o
-29 11 7 689.340 742.221 94.527 1.869 o
-29 11 8 893.484 918.729 112.826 1.312 o
-29 11 9 61.218 73.420 13.271 94.834 o
-29 11 10 0.001 -7.745 15.264 71.686 o
-29 11 11 76.373 93.621 14.992 74.309 o
-29 11 12 329.291 330.188 47.014 7.556 o
-29 11 13 26.767 22.511 5.345 584.700 o
-29 11 14 55.989 62.550 10.825 142.528 o
-29 11 15 5.031 11.369 3.669 1240.870 o
-29 11 16 125.849 116.811 23.145 31.178 o
-29 11 17 61.966 46.426 16.849 58.832 o
-29 11 18 198.580 181.445 35.374 13.347 o
-29 11 19 4.126 -4.122 32.294 16.015 o
-29 11 20 214.007 199.336 38.318 11.375 o
-29 11 21 51.926 67.260 16.577 60.776 o
-29 11 22 15.133 8.651 26.134 24.454 o
-29 11 23 43.159 27.720 8.017 259.867 o
-29 11 24 621.365 692.217 126.006 1.052 o
-29 11 25 8.511 14.449 14.358 81.017 o
-29 11 26 425.718 431.192 93.168 1.924 o
-29 11 27 26.509 16.849 18.706 47.731 o
-29 11 28 7.792 24.232 28.716 20.254 o
-29 11 29 174.111 178.863 42.621 9.194 o
-29 11 30 186.895 233.215 59.878 4.658 o
-29 11 31 42.900 65.087 31.252 17.100 o
-29 11 32 62.974 56.073 26.451 23.871 o
-29 11 33 35.386 22.647 9.919 169.750 o
-29 11 36 3.983 5.209 26.950 22.997 o
-29 11 37 7.838 -7.836 25.002 26.719 o
-29 11 38 3.567 -33.472 30.709 17.711 o
-29 11 39 2.490 8.198 21.741 35.336 o
-29 11 40 56.968 48.917 18.299 49.881 o
-29 11 41 68.561 98.196 34.785 13.803 o
-29 11 42 25.878 38.409 15.762 67.226 o
-29 11 43 16.626 20.427 13.860 86.947 o
-29 11 44 31.196 14.449 11.776 120.434 o
-29 13 1 20.906 -1.902 31.116 17.250 o
-29 13 2 16.835 19.476 7.202 322.035 o
-29 13 3 11.537 8.560 6.522 392.620 o
-29 13 4 132.199 140.545 26.995 22.919 o
-29 13 5 31.660 40.628 9.647 179.448 o
-29 13 6 9.376 5.028 6.205 433.766 o
-29 13 7 3.838 4.529 13.180 96.141 o
-29 13 8 112.603 123.288 23.824 29.426 o
-29 13 9 1.116 18.570 19.612 43.423 o
-29 13 10 273.476 285.484 56.571 5.219 o
-29 13 11 246.417 250.064 45.565 8.045 o
-29 13 12 32.816 50.638 12.818 101.654 o
-29 13 13 95.585 94.255 23.281 30.816 o
-29 13 14 77.047 43.572 20.925 38.143 o
-29 13 15 67.600 74.643 18.117 50.883 o
-29 13 16 183.987 193.312 42.983 9.040 o
-29 13 17 0.272 18.434 7.700 281.708 o
-29 13 18 11.583 13.815 20.744 38.812 o
-29 13 19 1.855 16.623 8.062 256.955 o
-29 13 20 106.400 128.995 31.026 17.351 o
-29 13 21 22.614 20.518 14.992 74.309 o
-29 13 22 20.916 9.874 18.027 51.396 o
-29 13 24 140.139 173.745 54.261 5.673 o
-29 13 25 65.881 62.369 20.201 40.929 o
-29 13 26 108.802 128.678 39.677 10.609 o
-29 13 27 105.045 152.321 47.241 7.484 o
-29 13 28 73.976 104.899 31.026 17.351 o
-29 13 29 9.296 4.937 13.044 98.155 o
-29 13 30 0.007 -8.153 20.427 40.026 o
-29 13 32 6.449 0.544 20.427 40.026 o
-29 13 34 3.381 1.857 14.992 74.309 o
-29 13 35 3.786 4.484 31.071 17.300 o
-29 13 37 1.455 -9.376 14.403 80.509 o
-29 13 38 0.023 0.498 24.368 28.128 o
-29 13 39 1.454 10.916 9.376 190.001 o
-29 13 40 1.120 13.950 8.923 209.780 o
-29 15 1 5.211 -8.425 14.177 83.101 o
-29 15 2 2.055 -2.899 22.918 31.798 o
-29 15 3 4.184 -2.536 22.782 32.178 o
-29 15 4 61.560 55.212 18.253 50.129 o
-29 15 5 2.977 -8.515 15.671 68.006 o
-29 15 6 28.155 20.925 17.483 54.642 o
-29 15 7 4.319 -15.943 23.190 31.057 o
-29 15 8 8.305 34.876 24.866 27.012 o
-29 15 9 263.907 292.912 80.667 2.567 o
-29 15 10 7.500 42.576 15.219 72.114 o
-29 15 11 29.549 32.339 10.961 139.016 o
-29 15 12 66.494 72.650 22.148 34.047 o
-29 15 13 56.819 55.937 16.804 59.149 o
-29 15 14 41.831 50.366 16.170 63.879 o
-29 15 15 62.659 74.507 24.277 28.338 o
-29 15 16 42.896 28.852 11.505 126.191 o
-29 15 17 18.814 31.977 15.807 66.841 o
-29 15 18 8.138 4.801 23.326 30.696 o
-29 15 19 102.549 95.705 28.444 20.643 o
-29 15 20 0.277 -25.772 21.695 35.483 o
-29 15 21 23.517 13.090 15.807 66.841 o
-29 15 22 29.010 53.446 23.417 30.459 o
-29 15 23 0.092 3.714 15.853 66.460 o
-29 15 24 0.567 -6.613 13.996 85.267 o
-29 15 25 32.606 -12.184 21.741 35.336 o
-29 15 26 51.691 86.646 34.514 14.021 o
-29 15 27 0.907 41.307 17.212 56.381 o
-29 15 28 21.807 26.633 13.226 95.484 o
-29 15 29 4.011 -11.052 15.445 70.014 o
-29 15 32 8.277 8.379 6.568 387.223 o
-28 0 2 73439.200 73797.100 1856.930 0.005 o
-28 0 4 51684.300 51748.700 1302.680 0.010 o
-28 0 6 141.520 156.715 42.802 9.117 o
-28 0 12 964.522 963.298 86.510 2.232 o
-28 0 14 6617.440 7461.980 274.749 0.221 o
-28 0 16 6880.270 6487.400 163.101 0.628 o
-28 0 18 1308.780 1321.300 101.095 1.634 o
-28 0 20 816.191 818.042 69.480 3.460 o
-28 0 22 5822.310 5808.320 151.144 0.731 o
-28 0 24 1997.110 1995.890 135.065 0.916 o
-28 0 26 165.161 154.314 16.668 60.118 o
-28 0 28 35.767 98.875 60.104 4.623 o
-28 2 1 5620.660 5534.390 136.786 0.893 o
-28 2 2 528.392 550.404 32.068 16.242 o
-28 2 3 35.845 37.095 6.975 343.286 o
-28 2 4 107.247 114.094 9.466 186.382 o
-28 2 5 3732.690 3844.770 140.590 0.845 o
-28 2 6 13238.800 13530.700 327.697 0.156 o
-28 2 7 376.260 398.083 30.029 18.521 o
-28 2 8 3427.010 3575.860 136.650 0.894 o
-28 2 9 3919.400 3939.160 137.918 0.878 o
-28 2 10 1190.180 1084.280 62.731 4.244 o
-28 2 11 3242.790 3394.100 128.044 1.019 o
-28 2 12 172.226 188.647 14.584 78.521 o
-28 2 13 8403.070 8176.030 192.949 0.449 o
-28 2 14 6253.250 6338.930 167.087 0.598 o
-28 2 15 4203.490 4339.910 130.581 0.980 o
-28 2 16 977.595 967.827 61.554 4.408 o
-28 2 17 2616.250 2584.250 119.620 1.167 o
-28 2 18 1607.300 1588.890 93.984 1.891 o
-28 2 19 2407.550 2330.160 110.833 1.360 o
-28 2 20 747.976 720.526 49.641 6.778 o
-28 2 21 1044.720 1027.700 63.003 4.208 o
-28 2 22 170.484 161.108 11.052 136.747 o
-28 2 23 2044.340 2037.070 96.973 1.776 o
-28 2 24 295.702 286.254 22.737 32.306 o
-28 2 25 68.116 64.226 5.571 538.129 o
-28 2 26 71.784 67.623 6.115 446.714 o
-28 2 27 3455.790 3414.120 117.944 1.201 o
-28 2 28 0.476 -4.393 10.055 165.193 o
-28 2 29 85.393 77.361 7.972 262.828 o
-28 2 30 69.781 72.877 8.787 216.318 o
-28 2 31 116.434 110.969 12.003 115.932 o
-28 2 32 13.963 14.720 6.568 387.223 o
-28 2 33 301.510 294.905 31.479 16.855 o
-28 2 34 44.559 42.847 9.557 182.866 o
-28 2 35 99.517 99.464 11.867 118.603 o
-28 2 36 0.187 -9.919 11.233 132.371 o
-28 2 37 292.366 275.610 41.081 9.897 o
-28 2 38 61.589 71.473 14.132 83.635 o
-28 2 39 1941.160 1953.180 179.814 0.517 o
-28 2 40 197.885 212.878 31.705 16.615 o
-28 2 41 359.088 349.302 53.129 5.917 o
-28 2 42 833.668 864.015 119.121 1.177 o
-28 2 43 123.063 148.698 29.350 19.389 o
-28 2 44 896.271 883.219 147.022 0.773 o
-28 2 45 19.853 18.842 12.456 107.654 o
-28 2 46 44.384 31.660 8.606 225.522 o
-28 2 47 1.303 6.794 9.013 205.585 o
-28 2 48 14.537 30.346 22.828 32.051 o
-28 2 49 11.766 12.682 11.006 137.875 o
-28 2 51 21.836 27.312 10.463 152.571 o
-28 2 52 41.760 43.391 13.271 94.834 o
-28 2 53 2.099 29.305 15.083 73.419 o
-28 2 54 0.127 13.044 7.473 299.040 o
-28 2 55 2.777 19.884 12.410 108.442 o
-28 2 56 27.934 6.160 15.807 66.841 o
-28 2 57 30.334 23.824 14.811 76.138 o
-28 2 58 31.692 32.657 13.226 95.484 o
-28 2 59 36.212 28.444 11.459 127.191 o
-28 4 1 1183.980 1174.500 70.612 3.350 o
-28 4 2 3486.180 3380.240 117.038 1.219 o
-28 4 3 2696.780 2659.440 112.146 1.328 o
-28 4 4 2624.300 2594.760 134.159 0.928 o
-28 4 5 14.132 4.846 6.568 387.223 o
-28 4 6 2582.290 2612.920 104.265 1.536 o
-28 4 7 1746.920 1762.410 87.461 2.183 o
-28 4 8 3677.150 3749.510 112.780 1.313 o
-28 4 9 550.520 527.078 31.841 16.474 o
-28 4 10 929.412 870.945 46.290 7.795 o
-28 4 11 868.418 844.992 46.335 7.779 o
-28 4 12 130.125 150.827 10.463 152.571 o
-28 4 13 1319.700 1298.690 71.020 3.311 o
-28 4 14 5151.840 5096.670 129.494 0.996 o
-28 4 15 1336.220 1236.870 76.229 2.874 o
-28 4 16 1863.010 1847.830 100.279 1.661 o
-28 4 17 146.617 119.665 13.135 96.806 o
-28 4 18 160.088 163.509 12.410 108.442 o
-28 4 19 382.468 382.321 25.908 24.883 o
-28 4 20 41.534 49.551 6.205 433.766 o
-28 4 21 131.353 123.741 9.829 172.893 o
-28 4 22 616.054 602.491 43.934 8.653 o
-28 4 23 5390.700 5298.550 128.497 1.012 o
-28 4 24 1217.940 1276.590 92.127 1.968 o
-28 4 25 638.234 648.736 55.620 5.399 o
-28 4 26 694.318 694.844 71.427 3.274 o
-28 4 27 1166.740 1138.490 98.060 1.737 o
-28 4 28 215.660 205.632 20.291 40.564 o
-28 4 29 832.399 821.167 74.236 3.031 o
-28 4 30 234.108 231.992 25.228 26.241 o
-28 4 31 449.880 426.300 44.161 8.564 o
-28 4 32 203.997 218.631 24.232 28.444 o
-28 4 33 111.456 107.119 13.316 94.189 o
-28 4 34 4.323 -3.216 12.501 106.876 o
-28 4 35 680.239 724.376 80.305 2.590 o
-28 4 36 1482.750 1588.300 143.127 0.815 o
-28 4 37 15.497 11.459 5.028 660.771 o
-28 4 38 0.690 0.589 7.655 285.052 o
-28 4 39 214.666 242.636 34.061 14.397 o
-28 4 40 132.857 135.970 20.427 40.026 o
-28 4 41 128.103 150.691 24.504 27.817 o
-28 4 42 164.754 153.635 27.493 22.096 o
-28 4 43 12.630 21.197 14.630 78.035 o
-28 4 44 34.431 23.824 14.539 79.011 o
-28 4 45 245.425 253.552 50.366 6.584 o
-28 4 46 957.024 935.352 205.586 0.395 o
-28 4 47 64.644 85.242 20.925 38.143 o
-28 4 48 361.489 406.553 83.521 2.394 o
-28 4 49 53.442 41.353 12.591 105.343 o
-28 4 50 57.507 68.936 20.744 38.812 o
-28 4 51 3.798 10.236 9.965 168.210 o
-28 4 52 78.782 78.493 23.960 29.093 o
-28 4 53 107.321 97.652 29.441 19.270 o
-28 4 54 18.170 17.755 12.320 110.042 o
-28 4 55 138.393 123.922 34.695 13.875 o
-28 4 56 0.754 -7.564 20.518 39.673 o
-28 4 57 0.041 -15.083 16.260 63.170 o
-28 6 1 122.566 121.930 14.132 83.635 o
-28 6 2 210.207 183.211 17.076 57.282 o
-28 6 3 277.778 280.773 24.096 28.766 o
-28 6 4 6.806 10.236 10.508 151.259 o
-28 6 5 3980.120 3826.240 111.557 1.342 o
-28 6 6 491.648 488.986 41.353 9.767 o
-28 6 7 5341.260 5298.500 145.573 0.788 o
-28 6 8 1379.380 1410.700 104.537 1.528 o
-28 6 9 988.539 985.084 81.936 2.488 o
-28 6 10 391.420 385.174 35.918 12.946 o
-28 6 11 1303.950 1279.720 91.221 2.007 o
-28 6 12 1106.100 1114.670 81.800 2.496 o
-28 6 13 4671.070 4559.630 141.315 0.836 o
-28 6 14 412.222 393.644 47.558 7.384 o
-28 6 15 2581.400 2539.050 149.740 0.745 o
-28 6 16 1222.600 1214.630 107.345 1.449 o
-28 6 17 347.056 331.275 33.653 14.748 o
-28 6 18 764.506 781.490 77.859 2.755 o
-28 6 19 805.662 831.449 82.932 2.428 o
-28 6 20 100.258 114.501 13.724 88.677 o
-28 6 21 478.770 492.021 54.805 5.561 o
-28 6 22 49.552 34.966 11.233 132.371 o
-28 6 23 24.245 18.117 7.111 330.292 o
-28 6 24 49.729 65.766 8.877 211.926 o
-28 6 25 1036.220 1040.480 101.095 1.634 o
-28 6 26 414.847 384.948 42.485 9.253 o
-28 6 27 159.714 144.531 18.887 46.819 o
-28 6 28 355.031 354.329 38.363 11.348 o
-28 6 29 148.027 113.958 14.177 83.101 o
-28 6 30 85.049 76.546 8.606 225.522 o
-28 6 31 1271.900 1313.370 114.049 1.284 o
-28 6 32 290.485 301.653 31.388 16.952 o
-28 6 33 553.365 611.142 67.940 3.618 o
-28 6 34 205.044 192.270 23.326 30.696 o
-28 6 35 276.580 265.147 33.426 14.948 o
-28 6 36 308.962 306.998 40.266 10.301 o
-28 6 37 23.584 35.012 5.798 496.909 o
-28 6 38 7.059 -5.073 15.717 67.614 o
-28 6 39 7.762 17.438 7.609 288.455 o
-28 6 40 385.859 408.863 58.745 4.840 o
-28 6 41 31.970 38.046 7.338 310.218 o
-28 6 42 246.240 218.721 35.102 13.555 o
-28 6 43 515.403 517.612 84.970 2.313 o
-28 6 44 51.031 51.408 10.689 146.175 o
-28 6 45 3.938 -6.250 21.560 35.932 o
-28 6 46 92.228 97.834 20.110 41.298 o
-28 6 47 130.113 146.524 30.935 17.452 o
-28 6 48 271.532 257.674 53.854 5.759 o
-28 6 49 811.926 795.758 154.586 0.699 o
-28 6 50 123.313 131.532 29.712 18.919 o
-28 6 51 547.939 563.992 124.240 1.082 o
-28 6 52 191.885 173.111 53.129 5.917 o
-28 6 53 8.055 4.575 7.383 306.423 o
-28 6 54 32.855 27.538 21.605 35.782 o
-28 6 55 64.060 64.815 23.915 29.203 o
-28 8 1 63.629 68.710 8.696 220.849 o
-28 8 2 811.754 815.143 76.229 2.874 o
-28 8 3 478.435 493.606 49.370 6.852 o
-28 8 4 99.154 107.255 13.950 85.821 o
-28 8 5 2.665 0.815 9.149 199.524 o
-28 8 6 114.699 124.828 16.034 64.967 o
-28 8 7 92.470 99.056 14.675 77.555 o
-28 8 8 848.900 843.180 92.172 1.966 o
-28 8 9 179.237 190.685 24.413 28.023 o
-28 8 10 854.987 877.965 86.555 2.229 o
-28 8 11 2681.890 2739.930 150.464 0.738 o
-28 8 12 1906.740 1914.050 143.036 0.816 o
-28 8 13 63.911 47.966 6.568 387.223 o
-28 8 14 1399.910 1399.110 111.965 1.332 o
-28 8 15 40.493 45.701 6.885 352.379 o
-28 8 16 904.286 859.123 79.444 2.646 o
-28 8 17 51.239 39.405 4.756 738.445 o
-28 8 18 3.458 -6.522 9.512 184.611 o
-28 8 19 9.421 7.745 3.941 1075.620 o
-28 8 20 52.929 51.272 6.703 371.684 o
-28 8 21 246.764 241.006 32.974 15.361 o
-28 8 22 1538.630 1531.960 157.847 0.670 o
-28 8 23 149.784 132.121 19.838 42.437 o
-28 8 24 78.666 77.769 12.048 115.062 o
-28 8 25 148.987 149.558 26.678 23.468 o
-28 8 26 75.095 76.953 12.410 108.442 o
-28 8 27 146.266 157.168 25.047 26.622 o
-28 8 28 209.767 193.629 31.524 16.806 o
-28 8 29 416.132 368.959 67.079 3.712 o
-28 8 30 83.863 73.602 12.818 101.654 o
-28 8 31 9.086 11.867 13.361 93.552 o
-28 8 32 564.518 597.554 97.516 1.756 o
-28 8 33 14.556 9.602 16.124 64.239 o
-28 8 34 609.682 644.252 111.014 1.355 o
-28 8 35 40.230 25.093 7.473 299.040 o
-28 8 36 154.291 142.130 27.584 21.951 o
-28 8 37 110.181 130.399 25.455 25.776 o
-28 8 38 168.247 175.240 34.604 13.948 o
-28 8 39 308.531 311.527 59.334 4.744 o
-28 8 40 6.936 -3.306 19.657 43.223 o
-28 8 41 0.005 7.836 9.874 171.310 o
-28 8 42 2.277 -0.136 10.418 153.901 o
-28 8 43 134.123 117.672 26.995 22.919 o
-28 8 44 198.183 212.561 48.283 7.164 o
-28 8 45 931.439 894.407 206.220 0.393 o
-28 8 46 483.484 558.647 162.059 0.636 o
-28 8 47 318.981 316.238 87.688 2.172 o
-28 8 48 388.713 372.447 103.631 1.555 o
-28 8 49 93.184 52.903 18.616 48.196 o
-28 10 1 2078.860 2158.270 206.266 0.393 o
-28 10 2 1166.990 1263.590 158.391 0.666 o
-28 10 3 27.893 30.482 11.369 129.226 o
-28 10 4 651.452 710.380 100.370 1.658 o
-28 10 5 361.972 383.000 51.317 6.342 o
-28 10 6 208.289 212.063 31.207 17.150 o
-28 10 7 27.325 58.519 10.100 163.715 o
-28 10 8 318.110 353.197 44.931 8.273 o
-28 10 9 92.251 96.565 12.818 101.654 o
-28 10 10 0.020 -1.042 17.121 56.979 o
-28 10 11 0.512 -1.495 24.323 28.232 o
-28 10 12 277.686 303.782 41.851 9.536 o
-28 10 13 1970.450 2094.910 164.505 0.617 o
-28 10 14 45.702 38.545 10.644 147.422 o
-28 10 15 2.500 -12.863 11.912 117.702 o
-28 10 16 276.089 274.613 35.872 12.979 o
-28 10 17 361.404 385.401 60.150 4.616 o
-28 10 18 723.638 736.152 106.892 1.462 o
-28 10 19 117.817 109.066 20.473 39.849 o
-28 10 20 6.796 -4.167 23.507 30.225 o
-28 10 21 811.561 797.253 119.710 1.165 o
-28 10 22 66.565 66.355 12.954 99.532 o
-28 10 23 23.375 7.564 11.459 127.191 o
-28 10 24 0.048 -2.174 11.776 120.434 o
-28 10 25 1.783 7.564 12.410 108.442 o
-28 10 26 607.578 680.486 129.720 0.993 o
-28 10 27 8.638 32.203 10.553 149.963 o
-28 10 28 1.699 11.867 9.512 184.611 o
-28 10 29 606.321 635.329 133.162 0.942 o
-28 10 30 100.542 148.879 36.959 12.227 o
-28 10 31 78.528 73.964 36.325 12.658 o
-28 10 32 324.101 331.592 79.173 2.664 o
-28 10 33 53.331 67.306 19.431 44.237 o
-28 10 35 0.280 -14.630 36.053 12.849 o
-28 10 36 55.159 72.062 20.518 39.673 o
-28 10 37 2.303 10.689 19.159 45.501 o
-28 10 38 125.644 128.859 36.869 12.287 o
-28 10 40 24.784 53.537 25.545 25.594 o
-28 10 41 120.865 109.882 33.925 14.512 o
-28 10 42 181.957 177.550 60.421 4.575 o
-28 10 43 574.190 596.105 170.303 0.576 o
-28 10 44 94.833 108.070 39.858 10.513 o
-28 12 1 477.225 486.133 75.640 2.919 o
-28 12 2 216.704 208.666 34.468 14.058 o
-28 12 3 55.048 59.470 10.372 155.248 o
-28 12 4 631.824 702.635 102.136 1.601 o
-28 12 5 16.944 32.068 7.745 278.423 o
-28 12 6 110.935 114.320 18.389 49.391 o
-28 12 7 0.424 3.216 12.727 103.106 o
-28 12 8 170.536 200.921 31.660 16.663 o
-28 12 9 323.283 383.362 67.623 3.652 o
-28 12 10 333.959 360.670 56.707 5.194 o
-28 12 11 48.480 34.649 8.243 245.784 o
-28 12 12 519.836 520.511 110.063 1.379 o
-28 12 13 261.304 289.922 47.060 7.542 o
-28 12 14 40.429 59.017 11.097 135.633 o
-28 12 15 17.003 29.033 9.330 191.850 o
-28 12 16 519.419 666.627 109.066 1.404 o
-28 12 17 705.201 816.547 126.187 1.049 o
-28 12 18 45.862 69.163 17.121 56.979 o
-28 12 19 0.124 -5.345 33.155 15.194 o
-28 12 20 367.311 422.994 76.365 2.864 o
-28 12 21 242.368 255.726 45.791 7.965 o
-28 12 22 36.046 66.581 16.170 63.879 o
-28 12 23 67.496 122.292 27.040 22.843 o
-28 12 24 196.181 271.216 60.059 4.630 o
-28 12 25 134.345 145.482 38.454 11.295 o
-28 12 26 0.059 -9.512 31.977 16.334 o
-28 12 27 90.845 79.761 22.239 33.770 o
-28 12 28 36.480 47.286 17.121 56.979 o
-28 12 29 12.839 -5.028 31.977 16.334 o
-28 12 30 23.788 23.598 17.936 51.917 o
-28 12 31 264.912 319.997 90.134 2.056 o
-28 12 32 30.323 25.410 17.212 56.381 o
-28 12 35 52.173 48.237 17.302 55.792 o
-28 12 36 22.357 48.237 17.030 57.587 o
-28 12 37 10.113 15.400 12.818 101.654 o
-28 12 39 0.129 27.402 30.754 17.659 o
-28 12 40 32.483 40.538 25.364 25.961 o
-28 12 41 2.697 -12.048 33.109 15.236 o
-28 12 42 12.252 1.404 6.749 366.711 o
-28 14 1 198.799 227.735 58.021 4.961 o
-28 14 2 67.505 75.051 19.295 44.862 o
-28 14 3 60.404 75.323 15.581 68.799 o
-28 14 4 23.736 62.686 15.400 70.427 o
-28 14 5 6.726 26.315 9.059 203.534 o
-28 14 6 60.882 72.198 16.260 63.170 o
-28 14 7 28.249 31.796 8.289 243.105 o
-28 14 8 44.739 37.412 10.689 146.175 o
-28 14 9 10.957 14.539 10.599 148.684 o
-28 14 10 112.529 122.564 25.410 25.869 o
-28 14 11 71.377 86.918 26.587 23.628 o
-28 14 12 28.782 29.350 23.100 31.301 o
-28 14 13 18.879 10.327 17.710 53.253 o
-28 14 14 20.047 -0.725 18.887 46.819 o
-28 14 15 0.115 -0.226 17.846 52.445 o
-28 14 16 454.596 467.608 111.829 1.336 o
-28 14 17 0.493 -8.877 54.352 5.654 o
-28 14 18 24.661 9.738 12.682 103.844 o
-28 14 19 110.180 123.832 33.336 15.029 o
-28 14 20 26.466 14.992 7.790 275.195 o
-28 14 21 37.900 34.740 12.184 112.510 o
-28 14 22 43.318 56.118 17.347 55.501 o
-28 14 23 4.575 15.037 14.766 76.606 o
-28 14 24 253.742 269.042 83.294 2.407 o
-28 14 25 24.225 12.637 18.933 46.596 o
-28 14 26 32.710 46.063 22.239 33.770 o
-28 14 27 4.097 3.035 9.149 199.524 o
-28 14 28 0.293 28.897 17.800 52.712 o
-28 14 29 7.465 -7.564 46.743 7.644 o
-28 14 30 100.288 45.067 17.800 52.712 o
-28 14 33 0.264 -11.233 19.159 45.501 o
-28 14 34 0.698 14.630 21.650 35.632 o
-28 14 35 68.043 64.543 25.500 25.685 o
-28 14 36 0.779 -6.568 29.305 19.449 o
-28 16 3 33.156 39.133 17.846 52.445 o
-28 16 4 232.132 251.559 92.353 1.958 o
-28 16 5 40.627 50.140 23.507 30.225 o
-28 16 7 3.327 1.404 21.016 37.815 o
-28 16 8 18.321 38.952 17.846 52.445 o
-28 16 9 32.749 48.056 21.605 35.782 o
-28 16 10 7.374 -8.243 43.029 9.021 o
-28 16 11 112.359 95.478 39.496 10.707 o
-28 16 12 0.000 5.163 8.742 218.566 o
-28 16 13 184.983 188.194 69.842 3.424 o
-28 16 14 27.228 27.493 17.076 57.282 o
-28 16 15 51.304 61.055 23.507 30.225 o
-28 16 16 13.161 26.089 12.591 105.343 o
-28 16 17 139.514 129.358 40.175 10.348 o
-28 16 18 33.649 33.245 18.616 48.196 o
-28 16 20 46.604 34.332 17.936 51.917 o
-28 16 21 6.090 7.066 21.967 34.611 o
-28 16 22 19.458 28.399 14.947 74.760 o
-28 16 23 4.919 13.135 10.100 163.715 o
-28 16 24 15.024 9.693 14.902 75.215 o
-28 16 25 2.918 6.069 16.940 58.204 o
-27 1 1 4858.040 4951.060 129.584 0.995 o
-27 1 2 1638.080 1562.850 83.068 2.420 o
-27 1 3 14.782 7.745 4.258 921.385 o
-27 1 4 400.093 397.313 25.319 26.054 o
-27 1 5 15532.600 15739.900 381.551 0.115 o
-27 1 6 179.524 165.411 12.637 104.590 o
-27 1 7 1667.640 1678.480 99.509 1.687 o
-27 1 8 1911.760 1924.780 109.746 1.387 o
-27 1 9 606.625 628.943 53.265 5.887 o
-27 1 10 627.342 645.611 47.966 7.259 o
-27 1 11 3538.850 3627.590 161.063 0.644 o
-27 1 12 681.030 701.955 58.066 4.954 o
-27 1 13 1630.910 1622.410 97.290 1.765 o
-27 1 14 5593.040 5696.220 138.643 0.869 o
-27 1 15 2032.240 1989.420 121.884 1.124 o
-27 1 16 1915.260 1840.810 105.397 1.504 o
-27 1 17 3.046 7.111 7.609 288.455 o
-27 1 18 313.566 323.983 22.918 31.798 o
-27 1 19 40.324 32.430 5.073 649.024 o
-27 1 20 2013.770 2021.120 105.352 1.505 o
-27 1 21 5079.520 5114.070 122.564 1.112 o
-27 1 22 1541.080 1467.550 86.782 2.218 o
-27 1 23 1459.670 1385.250 83.883 2.374 o
-27 1 24 245.264 240.960 18.661 47.963 o
-27 1 25 1537.650 1502.600 81.528 2.513 o
-27 1 26 563.111 559.644 39.133 10.906 o
-27 1 27 618.601 587.635 42.123 9.413 o
-27 1 28 8169.940 8238.080 197.479 0.428 o
-27 1 29 0.657 8.923 7.292 314.084 o
-27 1 30 4323.540 4370.620 105.850 1.491 o
-27 1 31 1341.970 1352.140 101.412 1.624 o
-27 1 32 253.812 256.949 31.388 16.952 o
-27 1 33 149.662 179.996 20.473 39.849 o
-27 1 34 794.362 760.203 79.943 2.613 o
-27 1 35 24.620 4.212 7.972 262.828 o
-27 1 36 4.274 6.296 4.212 941.306 o
-27 1 37 0.496 7.292 16.577 60.776 o
-27 1 38 259.932 225.651 35.872 12.979 o
-27 1 39 1352.460 1355.990 162.195 0.635 o
-27 1 40 238.721 243.406 40.220 10.325 o
-27 1 41 7.045 4.167 12.365 109.237 o
-27 1 42 110.023 129.629 25.228 26.241 o
-27 1 43 820.401 818.948 133.796 0.933 o
-27 1 44 2939.800 3119.300 244.448 0.280 o
-27 1 45 93.082 94.120 19.974 41.862 o
-27 1 46 338.707 383.906 76.455 2.857 o
-27 1 47 222.797 232.717 50.185 6.632 o
-27 1 48 1.141 -14.222 24.368 28.128 o
-27 1 49 0.354 5.979 10.236 159.397 o
-27 1 50 65.822 34.378 11.006 137.875 o
-27 1 51 5.368 -7.836 36.189 12.753 o
-27 1 53 12.357 8.062 11.505 126.191 o
-27 1 54 28.665 31.524 20.835 38.475 o
-27 1 55 360.256 366.060 105.533 1.500 o
-27 1 56 18.951 23.960 9.376 190.001 o
-27 1 57 45.517 43.164 14.539 79.011 o
-27 1 58 78.587 73.375 24.594 27.612 o
-27 1 59 26.689 19.023 11.776 120.434 o
-27 3 1 548.919 542.387 33.381 14.989 o
-27 3 2 134.395 127.048 8.877 211.926 o
-27 3 3 1814.820 1865.990 86.737 2.220 o
-27 3 4 236.832 245.535 15.853 66.460 o
-27 3 5 708.798 784.253 50.547 6.537 o
-27 3 6 1270.450 1207.070 68.846 3.524 o
-27 3 7 14313.300 14456.800 343.731 0.141 o
-27 3 8 1015.980 996.543 58.157 4.938 o
-27 3 9 2145.060 2187.800 99.736 1.679 o
-27 3 10 217.017 204.635 12.093 114.202 o
-27 3 11 77.530 80.577 6.794 361.838 o
-27 3 12 1543.900 1478.690 78.312 2.723 o
-27 3 13 518.312 557.515 34.378 14.132 o
-27 3 14 1963.170 2001.060 99.147 1.699 o
-27 3 15 1381.700 1314.770 83.883 2.374 o
-27 3 16 2.212 8.560 11.595 124.227 o
-27 3 17 886.089 927.652 60.784 4.521 o
-27 3 18 3338.980 3188.240 114.049 1.284 o
-27 3 19 52.206 47.739 5.480 556.066 o
-27 3 20 2520.830 2378.350 103.586 1.557 o
-27 3 21 2349.420 2278.480 112.780 1.313 o
-27 3 22 266.045 259.485 20.790 38.643 o
-27 3 23 1162.740 1113.350 73.420 3.098 o
-27 3 24 2.492 17.257 6.296 421.374 o
-27 3 25 3793.810 3752.460 110.425 1.370 o
-27 3 26 447.702 426.119 37.729 11.733 o
-27 3 27 20.434 24.775 9.783 174.498 o
-27 3 28 2.709 5.979 6.885 352.379 o
-27 3 29 126.713 115.679 11.187 133.445 o
-27 3 30 437.623 434.227 41.353 9.767 o
-27 3 31 2055.980 2102.790 133.162 0.942 o
-27 3 32 1805.340 1853.450 131.124 0.971 o
-27 3 33 658.380 695.931 69.842 3.424 o
-27 3 34 73.289 64.452 13.361 93.552 o
-27 3 35 1724.030 1740.670 139.911 0.853 o
-27 3 36 151.547 186.699 23.281 30.816 o
-27 3 37 9.293 1.902 5.616 529.485 o
-27 3 38 1235.240 1244.160 178.546 0.524 o
-27 3 39 46.507 53.990 9.013 205.585 o
-27 3 40 137.804 132.891 21.695 35.483 o
-27 3 41 33.413 36.733 18.887 46.819 o
-27 3 42 94.913 175.693 29.667 18.976 o
-27 3 43 117.693 145.573 25.228 26.241 o
-27 3 44 21.786 22.964 7.428 302.698 o
-27 3 45 99.281 113.007 24.368 28.128 o
-27 3 46 738.959 797.071 134.204 0.927 o
-27 3 47 1633.420 1675.720 235.253 0.302 o
-27 3 49 1057.440 1131.520 223.341 0.335 o
-27 3 50 119.745 152.729 40.945 9.962 o
-27 3 51 213.072 211.112 56.209 5.286 o
-27 3 52 4.027 12.591 9.240 195.631 o
-27 3 53 8.198 8.243 7.655 285.052 o
-27 3 54 10.379 21.197 10.146 162.256 o
-27 3 55 12.580 9.557 7.790 275.195 o
-27 3 56 8.245 6.749 6.205 433.766 o
-27 3 57 66.269 71.518 25.908 24.883 o
-27 3 58 3.496 -16.260 23.100 31.301 o
-27 5 1 383.413 369.004 29.124 19.691 o
-27 5 2 918.770 887.250 60.150 4.616 o
-27 5 3 792.881 754.949 50.004 6.680 o
-27 5 4 113.550 108.432 9.013 205.585 o
-27 5 5 354.453 368.416 27.448 22.169 o
-27 5 6 132.527 136.061 10.553 149.963 o
-27 5 7 424.332 429.335 33.562 14.827 o
-27 5 8 6399.130 6285.300 152.820 0.715 o
-27 5 9 0.008 -2.038 15.309 71.263 o
-27 5 10 2136.390 2041.370 100.687 1.647 o
-27 5 11 86.701 70.748 5.662 521.047 o
-27 5 12 2081.000 2010.070 105.896 1.489 o
-27 5 13 56.073 48.373 7.655 285.052 o
-27 5 14 5153.320 5045.630 121.024 1.140 o
-27 5 15 3596.680 3576.580 119.031 1.179 o
-27 5 16 1923.630 1875.320 103.722 1.552 o
-27 5 17 11.791 6.069 5.616 529.485 o
-27 5 18 100.453 91.538 8.334 240.470 o
-27 5 19 856.293 842.591 65.539 3.888 o
-27 5 20 24.892 27.448 3.171 1661.500 o
-27 5 21 397.855 404.333 34.695 13.875 o
-27 5 22 269.565 241.051 22.148 34.047 o
-27 5 23 269.305 273.436 25.228 26.241 o
-27 5 24 2628.970 2674.120 131.169 0.971 o
-27 5 25 1344.140 1315.860 108.432 1.421 o
-27 5 26 3.179 1.449 6.703 371.684 o
-27 5 27 981.614 958.406 77.044 2.814 o
-27 5 28 1418.360 1373.160 101.774 1.612 o
-27 5 29 205.756 187.107 20.835 38.475 o
-27 5 30 34.725 43.210 4.710 752.714 o
-27 5 31 204.626 204.771 23.915 29.203 o
-27 5 32 100.873 112.191 13.588 90.460 o
-27 5 33 0.415 13.679 4.529 814.136 o
-27 5 34 628.436 567.661 91.674 1.987 o
-27 5 35 21.859 24.277 5.163 626.451 o
-27 5 36 622.569 616.396 74.734 2.990 o
-27 5 37 6.488 7.156 8.560 227.915 o
-27 5 38 364.353 374.711 52.450 6.071 o
-27 5 39 853.766 885.439 112.237 1.326 o
-27 5 40 1.267 5.888 7.020 338.870 o
-27 5 41 437.249 416.427 63.547 4.136 o
-27 5 42 163.493 202.778 36.914 12.257 o
-27 5 43 95.749 103.133 20.699 38.982 o
-27 5 44 18.245 18.163 6.341 415.376 o
-27 5 45 330.101 355.416 68.619 3.547 o
-27 5 46 1.078 5.299 9.783 174.498 o
-27 5 47 57.491 66.808 14.720 77.078 o
-27 5 48 21.354 52.857 18.299 49.881 o
-27 5 49 173.560 151.959 37.820 11.677 o
-27 5 50 105.579 112.780 29.350 19.389 o
-27 5 51 262.026 270.129 71.156 3.299 o
-27 5 52 80.805 83.294 21.152 37.330 o
-27 5 53 127.311 120.299 32.838 15.489 o
-27 5 54 152.577 147.837 41.896 9.515 o
-27 5 55 69.001 47.467 17.030 57.587 o
-27 5 56 74.303 64.271 22.737 32.306 o
-27 7 1 43.245 49.551 5.888 481.737 o
-27 7 2 1360.320 1388.560 103.359 1.563 o
-27 7 3 13.698 13.407 3.578 1304.500 o
-27 7 4 308.282 289.152 26.633 23.547 o
-27 7 5 693.568 636.371 54.624 5.598 o
-27 7 6 271.082 274.976 31.207 17.150 o
-27 7 7 2953.540 2964.040 151.914 0.724 o
-27 7 8 1645.720 1652.070 132.030 0.958 o
-27 7 9 2570.730 2529.220 140.137 0.850 o
-27 7 10 7947.650 8081.000 240.915 0.288 o
-27 7 11 1022.000 1031.740 97.562 1.755 o
-27 7 12 208.437 198.385 20.699 38.982 o
-27 7 13 625.519 631.343 59.968 4.644 o
-27 7 14 1031.050 1010.860 90.360 2.046 o
-27 7 15 49.232 31.298 9.783 174.498 o
-27 7 16 325.554 291.689 27.946 21.386 o
-27 7 17 1342.020 1335.160 101.457 1.623 o
-27 7 18 428.193 398.173 41.443 9.724 o
-27 7 19 425.494 421.590 44.025 8.617 o
-27 7 20 3.516 5.616 9.149 199.524 o
-27 7 21 1837.070 1820.160 137.556 0.883 o
-27 7 22 2631.160 2696.040 152.820 0.715 o
-27 7 23 2870.240 2902.530 166.543 0.602 o
-27 7 24 923.553 920.314 120.073 1.158 o
-27 7 26 292.523 285.891 44.297 8.512 o
-27 7 27 1231.300 1277.130 140.681 0.844 o
-27 7 28 20.781 11.822 8.017 259.867 o
-27 7 29 543.440 518.427 64.905 3.965 o
-27 7 30 756.015 750.646 76.274 2.871 o
-27 7 31 66.486 78.539 10.644 147.422 o
-27 7 32 0.067 -7.473 13.679 89.265 o
-27 7 33 773.917 831.540 91.402 1.999 o
-27 7 34 323.336 280.773 48.102 7.219 o
-27 7 35 293.532 296.128 39.315 10.806 o
-27 7 36 258.569 265.102 36.416 12.595 o
-27 7 37 175.578 176.508 27.901 21.455 o
-27 7 38 157.917 178.184 27.312 22.390 o
-27 7 39 538.601 556.383 79.354 2.652 o
-27 7 40 148.666 178.727 30.075 18.465 o
-27 7 41 6.869 17.846 6.024 460.250 o
-27 7 42 43.978 33.155 11.052 136.747 o
-27 7 43 371.755 402.476 68.800 3.528 o
-27 7 44 69.220 56.526 12.637 104.590 o
-27 7 45 94.870 96.520 21.197 37.171 o
-27 7 46 2.502 -0.226 20.744 38.812 o
-27 7 47 159.621 155.900 38.001 11.566 o
-27 7 48 5.460 5.209 5.979 467.250 o
-27 7 49 59.427 39.224 13.452 92.296 o
-27 7 50 63.861 51.589 15.581 68.799 o
-27 7 51 64.058 52.540 16.034 64.967 o
-27 7 52 45.899 52.812 18.978 46.373 o
-27 7 53 46.804 27.855 14.132 83.635 o
-27 9 1 1158.470 1168.430 121.930 1.123 o
-27 9 2 45.550 29.939 15.762 67.226 o
-27 9 3 93.213 88.911 12.909 100.232 o
-27 9 4 450.997 488.262 64.633 3.998 o
-27 9 5 6226.480 6450.080 162.241 0.635 o
-27 9 6 1855.620 1952.230 171.254 0.569 o
-27 9 7 107.021 116.811 14.720 77.078 o
-27 9 8 167.176 157.258 19.612 43.423 o
-27 9 9 13.290 15.717 3.578 1304.500 o
-27 9 10 355.239 387.575 42.440 9.273 o
-27 9 11 106.658 108.930 12.909 100.232 o
-27 9 12 45.279 82.570 10.010 166.691 o
-27 9 13 603.878 623.507 64.724 3.987 o
-27 9 14 1250.400 1261.870 122.518 1.113 o
-27 9 15 456.496 534.370 62.233 4.312 o
-27 9 16 831.301 872.213 97.109 1.771 o
-27 9 17 326.348 344.455 44.070 8.599 o
-27 9 18 823.606 893.138 110.063 1.379 o
-27 9 19 1515.830 1613.440 167.766 0.593 o
-27 9 20 338.546 326.565 47.558 7.384 o
-27 9 21 1243.180 1262.320 151.642 0.726 o
-27 9 22 69.527 58.111 16.487 61.446 o
-27 9 23 45.777 29.124 5.979 467.250 o
-27 9 24 688.713 685.061 97.743 1.748 o
-27 9 25 418.992 429.426 60.965 4.494 o
-27 9 28 665.538 679.581 121.477 1.132 o
-27 9 29 65.128 60.829 13.950 85.821 o
-27 9 30 727.196 741.859 140.907 0.841 o
-27 9 31 11.641 19.069 15.626 68.400 o
-27 9 32 1033.060 1080.430 198.249 0.425 o
-27 9 33 342.214 332.090 73.647 3.079 o
-27 9 35 73.535 49.641 12.682 103.844 o
-27 9 36 0.002 22.148 15.671 68.006 o
-27 9 37 170.764 209.074 47.467 7.413 o
-27 9 38 149.157 149.558 35.419 13.313 o
-27 9 39 30.496 92.761 23.009 31.548 o
-27 9 40 12.384 6.658 11.187 133.445 o
-27 9 41 164.387 157.621 40.220 10.325 o
-27 9 42 5.364 15.762 17.529 54.359 o
-27 9 43 3.743 -6.069 36.280 12.689 o
-27 9 44 2.201 -3.578 11.867 118.603 o
-27 11 1 3528.230 3697.110 187.831 0.473 o
-27 11 2 144.791 208.893 37.322 11.991 o
-27 11 3 1157.310 1148.860 144.214 0.803 o
-27 11 4 1704.570 1828.670 170.892 0.572 o
-27 11 5 518.504 599.457 86.057 2.255 o
-27 11 6 35.633 29.033 9.195 197.563 o
-27 11 7 822.239 916.827 119.982 1.160 o
-27 11 8 11.246 -2.536 11.686 122.309 o
-27 11 9 248.767 241.776 34.106 14.358 o
-27 11 10 7.199 -2.536 33.200 15.153 o
-27 11 11 15.591 27.629 7.202 322.035 o
-27 11 12 299.982 304.416 42.847 9.097 o
-27 11 13 199.876 186.925 30.075 18.465 o
-27 11 14 181.467 195.531 28.535 20.512 o
-27 11 15 23.911 16.985 6.115 446.714 o
-27 11 16 268.638 281.860 45.882 7.934 o
-27 11 17 486.305 485.227 71.835 3.237 o
-27 11 18 623.216 708.885 114.230 1.280 o
-27 11 19 396.241 436.356 74.870 2.980 o
-27 11 20 50.848 46.924 17.664 53.526 o
-27 11 21 134.188 112.237 21.469 36.236 o
-27 11 22 108.097 108.885 21.786 35.189 o
-27 11 23 43.132 39.224 13.497 91.678 o
-27 11 24 2.110 -9.647 10.916 140.173 o
-27 11 25 303.662 325.070 64.317 4.038 o
-27 11 26 2.704 10.146 24.866 27.012 o
-27 11 27 157.846 167.812 43.164 8.964 o
-27 11 29 1.756 -8.651 15.490 69.606 o
-27 11 32 0.586 -20.835 25.002 26.719 o
-27 11 35 58.846 68.710 21.514 36.084 o
-27 11 36 157.014 193.810 58.881 4.817 o
-27 11 37 1.691 2.310 11.323 130.262 o
-27 11 38 21.246 23.870 16.260 63.170 o
-27 11 39 137.538 140.228 44.705 8.357 o
-27 11 40 0.592 20.473 10.553 149.963 o
-27 11 41 52.401 46.109 18.616 48.196 o
-27 11 42 19.480 36.416 15.717 67.614 o
-27 11 43 4.779 4.756 11.052 136.747 o
-27 13 1 233.246 222.028 40.175 10.348 o
-27 13 2 141.081 161.606 29.214 19.569 o
-27 13 3 206.796 236.748 40.447 10.209 o
-27 13 4 3.502 13.361 10.100 163.715 o
-27 13 5 235.075 226.195 40.673 10.096 o
-27 13 6 164.243 194.308 35.646 13.145 o
-27 13 7 496.471 594.656 95.252 1.841 o
-27 13 8 584.167 605.934 98.015 1.739 o
-27 13 9 9.895 46.833 27.221 22.540 o
-27 13 10 267.271 274.387 49.823 6.728 o
-27 13 11 36.349 44.387 12.501 106.876 o
-27 13 12 0.146 2.718 7.338 310.218 o
-27 13 13 38.008 59.742 14.086 84.174 o
-27 13 14 3.123 19.431 7.247 318.022 o
-27 13 15 0.035 2.672 18.299 49.881 o
-27 13 16 4.743 -0.996 17.212 56.381 o
-27 13 17 22.386 5.435 8.107 254.092 o
-27 13 18 82.662 81.030 15.989 65.335 o
-27 13 19 128.100 131.033 35.918 12.946 o
-27 13 20 40.854 37.367 9.149 199.524 o
-27 13 21 54.992 110.199 25.998 24.710 o
-27 13 22 145.607 181.490 38.726 11.137 o
-27 13 23 100.268 115.181 26.451 23.871 o
-27 13 24 2.148 4.167 5.979 467.250 o
-27 13 25 233.292 265.056 65.177 3.932 o
-27 13 26 9.681 21.514 10.463 152.571 o
-27 13 27 13.423 9.059 15.400 70.427 o
-27 13 28 151.711 129.403 36.461 12.563 o
-27 13 29 46.023 63.094 39.813 10.537 o
-27 13 31 17.479 21.831 11.550 125.204 o
-27 13 34 66.184 103.948 40.085 10.395 o
-27 13 35 76.629 63.954 24.730 27.309 o
-27 13 36 0.062 18.344 25.591 25.503 o
-27 13 37 3.032 10.010 9.693 177.774 o
-27 13 38 5.320 -2.672 14.313 81.531 o
-27 13 39 1.966 -10.055 16.713 59.792 o
-27 15 1 34.439 27.629 9.783 174.498 o
-27 15 2 15.277 -6.341 22.692 32.436 o
-27 15 3 1.396 -0.362 37.367 11.962 o
-27 15 4 61.033 70.295 17.664 53.526 o
-27 15 5 5.109 0.181 12.003 115.932 o
-27 15 6 0.560 1.178 11.776 120.434 o
-27 15 7 28.467 38.907 13.226 95.484 o
-27 15 8 30.525 55.575 18.344 49.635 o
-27 15 9 315.060 322.896 81.392 2.521 o
-27 15 10 108.426 136.605 37.050 12.167 o
-27 15 11 0.404 10.780 10.508 151.259 o
-27 15 12 100.397 115.000 27.810 21.595 o
-27 15 13 204.132 184.117 50.955 6.433 o
-27 15 14 33.475 43.799 14.132 83.635 o
-27 15 15 139.799 140.364 39.224 10.856 o
-27 15 16 24.317 7.564 16.260 63.170 o
-27 15 17 71.115 75.323 33.970 14.473 o
-27 15 19 44.117 52.359 17.891 52.180 o
-27 15 20 25.860 20.744 16.759 59.469 o
-27 15 21 65.033 94.572 29.667 18.976 o
-27 15 22 1.587 -4.620 18.797 47.272 o
-27 15 23 56.846 62.369 30.256 18.245 o
-27 15 24 15.288 30.346 18.706 47.731 o
-27 15 26 42.350 43.617 17.212 56.381 o
-27 15 27 54.670 51.453 24.141 28.658 o
-27 15 28 17.110 47.241 20.110 41.298 o
-27 15 29 17.052 31.298 15.219 72.114 o
-27 15 32 15.056 26.814 13.543 91.066 o
-26 0 2 8407.790 8385.280 243.134 0.283 o
-26 0 4 29300.400 30249.800 787.650 0.027 o
-26 0 12 49.724 57.205 19.748 42.828 o
-26 0 18 5232.630 5251.670 138.960 0.865 o
-26 0 20 1991.750 1972.930 132.664 0.949 o
-26 0 22 3215.960 3250.610 151.914 0.724 o
-26 0 24 4330.880 4352.190 118.351 1.192 o
-26 0 26 534.262 593.478 56.617 5.210 o
-26 2 1 9042.730 9250.380 222.798 0.336 o
-26 2 2 1672.850 1671.460 87.914 2.161 o
-26 2 3 125.096 96.339 7.700 281.708 o
-26 2 4 1874.020 1886.690 107.889 1.435 o
-26 2 5 4773.030 4776.090 159.840 0.654 o
-26 2 6 29660.300 30824.800 756.942 0.029 o
-26 2 7 68364.000 69764.300 1714.220 0.006 o
-26 2 8 22664.100 22777.200 559.916 0.053 o
-26 2 9 360.368 392.602 28.671 20.318 o
-26 2 10 641.979 635.057 44.433 8.460 o
-26 2 11 108.085 97.652 9.874 171.310 o
-26 2 12 5851.830 5935.010 144.486 0.800 o
-26 2 13 254.665 256.587 16.623 60.446 o
-26 2 14 1190.930 1156.070 85.287 2.296 o
-26 2 15 189.052 159.704 14.992 74.309 o
-26 2 16 899.160 838.379 53.582 5.817 o
-26 2 17 10188.500 10349.900 301.427 0.184 o
-26 2 18 394.279 385.491 31.932 16.380 o
-26 2 19 2846.930 2722.850 115.090 1.261 o
-26 2 20 800.390 724.874 51.951 6.188 o
-26 2 21 9187.740 9027.360 213.014 0.368 o
-26 2 22 952.227 958.315 60.240 4.603 o
-26 2 23 340.989 341.828 25.727 25.235 o
-26 2 24 700.934 674.417 45.837 7.949 o
-26 2 25 415.091 391.379 30.573 17.869 o
-26 2 26 466.730 452.842 32.838 15.489 o
-26 2 27 1561.630 1540.520 97.245 1.766 o
-26 2 28 3937.280 3958.950 111.512 1.343 o
-26 2 29 9.950 13.135 5.163 626.451 o
-26 2 30 23.327 28.218 3.533 1338.160 o
-26 2 31 110.713 103.676 10.644 147.422 o
-26 2 32 310.902 320.314 32.430 15.881 o
-26 2 33 72.353 65.449 7.473 299.040 o
-26 2 34 276.225 266.370 29.033 19.814 o
-26 2 35 2605.450 2536.970 162.603 0.632 o
-26 2 36 8.414 22.828 10.327 156.613 o
-26 2 37 5.629 10.780 8.877 211.926 o
-26 2 38 735.418 762.513 93.802 1.898 o
-26 2 39 33.189 40.900 8.606 225.522 o
-26 2 40 1.322 12.546 3.759 1181.790 o
-26 2 41 437.487 444.327 64.090 4.066 o
-26 2 42 54.082 43.391 9.149 199.524 o
-26 2 43 570.355 591.213 93.395 1.915 o
-26 2 44 44.845 78.086 16.396 62.127 o
-26 2 45 0.256 -2.174 13.361 93.552 o
-26 2 46 11.750 27.584 8.334 240.470 o
-26 2 47 558.905 578.577 115.815 1.245 o
-26 2 48 94.510 80.984 19.295 44.862 o
-26 2 49 220.200 206.492 56.934 5.153 o
-26 2 50 4.867 15.219 21.605 35.782 o
-26 2 51 9.320 21.197 8.560 227.915 o
-26 2 52 93.362 98.377 27.901 21.455 o
-26 2 53 29.582 11.052 22.375 33.361 o
-26 2 54 16.399 18.661 16.804 59.149 o
-26 2 55 372.716 352.291 101.457 1.623 o
-26 2 56 27.580 34.378 12.727 103.106 o
-26 2 57 280.688 272.439 85.378 2.291 o
-26 2 58 21.598 6.749 6.205 433.766 o
-26 2 59 40.127 36.416 13.361 93.552 o
-26 4 1 3706.650 3692.310 116.041 1.240 o
-26 4 2 125.520 136.605 8.651 223.167 o
-26 4 3 14.261 7.202 6.568 387.223 o
-26 4 4 230.224 216.502 14.177 83.101 o
-26 4 5 4932.410 4817.390 118.668 1.186 o
-26 4 6 2021.940 2035.530 94.618 1.866 o
-26 4 7 150.902 158.889 10.100 163.715 o
-26 4 8 5.704 -2.718 14.902 75.215 o
-26 4 9 4685.990 4853.720 128.859 1.006 o
-26 4 10 23885.400 23909.400 564.037 0.052 o
-26 4 11 22976.700 23292.700 551.265 0.055 o
-26 4 12 7152.080 7143.020 168.536 0.588 o
-26 4 13 2464.390 2487.550 110.833 1.360 o
-26 4 14 1065.040 1058.690 60.421 4.575 o
-26 4 15 309.106 313.384 19.567 43.624 o
-26 4 16 5574.460 5517.670 131.305 0.969 o
-26 4 17 909.218 859.803 66.491 3.778 o
-26 4 18 2863.450 2752.750 126.640 1.041 o
-26 4 19 1056.030 1015.480 57.930 4.977 o
-26 4 20 195.034 180.539 13.044 98.155 o
-26 4 21 904.530 908.991 58.700 4.847 o
-26 4 22 1408.810 1325.830 79.761 2.625 o
-26 4 23 2000.050 1913.100 114.230 1.280 o
-26 4 24 15.881 16.849 5.526 546.987 o
-26 4 25 3619.050 3434.140 129.267 1.000 o
-26 4 26 551.552 537.178 51.363 6.331 o
-26 4 27 111.483 107.889 11.233 132.371 o
-26 4 28 0.702 1.495 4.937 685.242 o
-26 4 29 86.883 96.384 11.097 135.633 o
-26 4 30 2395.640 2485.290 138.779 0.867 o
-26 4 31 119.785 141.949 15.943 65.707 o
-26 4 32 84.544 74.190 9.149 199.524 o
-26 4 33 27.989 24.730 3.533 1338.160 o
-26 4 34 108.139 107.798 12.999 98.840 o
-26 4 35 36.211 44.478 7.383 306.423 o
-26 4 36 104.152 90.496 11.640 123.262 o
-26 4 37 46.833 53.673 8.062 256.955 o
-26 4 38 898.706 945.769 108.342 1.423 o
-26 4 39 390.885 388.526 52.269 6.113 o
-26 4 40 2250.240 2214.930 206.039 0.393 o
-26 4 41 64.930 62.686 11.414 128.202 o
-26 4 42 698.164 726.414 109.746 1.387 o
-26 4 43 84.434 52.586 10.508 151.259 o
-26 4 44 7.247 2.355 5.163 626.451 o
-26 4 45 50.916 53.718 13.044 98.155 o
-26 4 46 646.410 616.578 111.421 1.345 o
-26 4 47 1.795 -1.857 16.759 59.469 o
-26 4 48 51.403 50.547 12.909 100.232 o
-26 4 49 7.567 5.254 12.863 100.939 o
-26 4 50 40.213 36.325 11.369 129.226 o
-26 4 51 3.949 11.369 6.568 387.223 o
-26 4 52 721.239 733.887 182.170 0.503 o
-26 4 53 135.375 136.378 40.039 10.418 o
-26 4 54 279.948 296.988 86.465 2.234 o
-26 4 55 217.025 192.949 51.363 6.331 o
-26 4 56 144.379 128.588 37.684 11.761 o
-26 4 57 61.270 43.029 14.856 75.674 o
-26 6 1 3360.090 3312.620 118.850 1.182 o
-26 6 2 275.480 263.335 28.037 21.248 o
-26 6 3 2.548 0.679 7.338 310.218 o
-26 6 4 0.481 -1.993 9.149 199.524 o
-26 6 5 565.226 542.478 41.307 9.788 o
-26 6 6 167.225 170.982 13.815 87.518 o
-26 6 7 630.659 649.461 55.077 5.506 o
-26 6 8 2045.880 1936.290 121.839 1.125 o
-26 6 9 612.988 616.668 49.551 6.802 o
-26 6 10 0.014 -17.076 22.012 34.469 o
-26 6 11 4625.890 4534.990 113.867 1.288 o
-26 6 12 2623.180 2566.590 132.755 0.948 o
-26 6 13 153.866 174.877 15.309 71.263 o
-26 6 14 2190.230 2106.180 119.620 1.167 o
-26 6 15 7284.030 7035.630 176.825 0.534 o
-26 6 16 230.478 225.198 19.974 41.862 o
-26 6 17 5.641 1.132 4.167 961.881 o
-26 6 18 157.424 145.437 14.811 76.138 o
-26 6 19 490.362 476.123 45.022 8.240 o
-26 6 20 1417.460 1374.420 107.707 1.440 o
-26 6 21 62.278 55.620 6.613 381.937 o
-26 6 22 311.161 301.382 31.343 17.001 o
-26 6 23 1208.000 1244.210 104.854 1.519 o
-26 6 24 114.697 134.385 15.400 70.427 o
-26 6 25 75.816 68.755 9.738 176.125 o
-26 6 26 226.163 239.602 27.402 22.243 o
-26 6 27 5.442 -1.268 11.097 135.633 o
-26 6 28 7.170 7.473 3.578 1304.500 o
-26 6 29 586.204 609.421 59.697 4.687 o
-26 6 30 2.338 10.146 3.397 1447.350 o
-26 6 31 39.975 32.611 7.247 318.022 o
-26 6 32 305.057 301.608 34.559 13.985 o
-26 6 33 482.967 494.105 60.738 4.527 o
-26 6 34 0.538 11.323 10.780 143.729 o
-26 6 35 82.127 71.654 10.372 155.248 o
-26 6 36 365.956 313.430 44.705 8.357 o
-26 6 37 1233.790 1364.100 152.684 0.716 o
-26 6 38 57.211 54.216 12.682 103.844 o
-26 6 39 392.629 417.514 61.916 4.357 o
-26 6 40 0.437 7.609 5.163 626.451 o
-26 6 41 362.344 389.839 62.459 4.281 o
-26 6 42 58.135 46.335 9.376 190.001 o
-26 6 43 1331.030 1321.610 199.381 0.420 o
-26 6 44 332.952 315.287 58.202 4.931 o
-26 6 45 61.728 71.971 16.442 61.785 o
-26 6 46 132.271 130.535 29.486 19.210 o
-26 6 47 0.781 10.508 9.512 184.611 o
-26 6 48 29.896 12.229 10.735 144.944 o
-26 6 49 341.267 327.153 69.570 3.451 o
-26 6 50 182.479 168.718 39.179 10.881 o
-26 6 51 41.794 54.488 16.668 60.118 o
-26 6 53 243.825 241.640 74.417 3.016 o
-26 6 54 60.779 66.808 23.960 29.093 o
-26 6 55 14.650 19.069 8.470 232.816 o
-26 8 1 0.091 -5.073 21.695 35.483 o
-26 8 2 903.620 902.922 80.441 2.581 o
-26 8 3 292.658 271.533 27.357 22.316 o
-26 8 4 3014.960 2958.740 144.395 0.801 o
-26 8 5 1581.000 1501.740 122.609 1.111 o
-26 8 6 887.588 893.455 84.155 2.358 o
-26 8 7 1991.270 1966.050 136.740 0.893 o
-26 8 8 566.303 580.524 53.627 5.808 o
-26 8 9 2315.110 2341.070 133.434 0.938 o
-26 8 10 9526.170 9581.070 232.445 0.309 o
-26 8 11 3124.680 3046.930 133.434 0.938 o
-26 8 12 29.186 22.556 5.798 496.909 o
-26 8 13 351.816 349.755 34.649 13.912 o
-26 8 14 2734.750 2801.070 137.827 0.879 o
-26 8 15 21.012 17.347 4.076 1005.110 o
-26 8 16 277.577 257.809 26.497 23.790 o
-26 8 17 690.639 691.764 65.222 3.926 o
-26 8 18 408.652 414.887 47.105 7.527 o
-26 8 19 981.786 921.447 92.353 1.958 o
-26 8 20 3.970 5.254 12.048 115.062 o
-26 8 21 8.459 4.031 10.553 149.963 o
-26 8 22 110.055 101.321 17.846 52.445 o
-26 8 23 2.320 2.491 4.393 865.274 o
-26 8 24 43.930 49.687 20.518 39.673 o
-26 8 25 0.327 0.544 7.202 322.035 o
-26 8 26 77.811 74.100 13.226 95.484 o
-26 8 27 79.088 84.744 19.748 42.828 o
-26 8 28 505.766 503.843 67.125 3.707 o
-26 8 29 62.296 33.019 6.477 398.130 o
-26 8 30 673.345 686.012 92.172 1.966 o
-26 8 31 291.564 308.538 51.861 6.210 o
-26 8 32 399.592 384.993 64.951 3.959 o
-26 8 33 864.794 843.044 118.080 1.198 o
-26 8 34 51.488 63.365 11.505 126.191 o
-26 8 35 91.384 71.880 13.996 85.267 o
-26 8 36 71.296 70.929 16.713 59.792 o
-26 8 37 154.037 150.464 31.207 17.150 o
-26 8 38 272.240 312.297 59.198 4.766 o
-26 8 39 199.514 188.556 36.370 12.626 o
-26 8 40 16.891 13.316 9.421 188.179 o
-26 8 41 20.526 13.815 11.822 119.513 o
-26 8 42 8.888 5.390 10.553 149.963 o
-26 8 43 114.242 131.169 27.357 22.316 o
-26 8 44 2.125 -6.250 12.229 111.678 o
-26 8 45 58.710 71.880 21.424 36.389 o
-26 8 46 1.773 2.174 9.421 188.179 o
-26 8 47 128.025 83.747 25.138 26.431 o
-26 8 48 5.781 10.508 9.602 181.145 o
-26 8 49 20.010 24.957 9.965 168.210 o
-26 8 50 60.900 59.878 18.887 46.819 o
-26 8 51 0.311 7.156 16.577 60.776 o
-26 8 52 19.777 21.786 11.142 134.532 o
-26 10 1 192.377 190.051 31.026 17.351 o
-26 10 2 584.081 555.250 78.946 2.680 o
-26 10 3 644.545 668.982 93.938 1.893 o
-26 10 4 106.307 123.922 19.657 43.223 o
-26 10 5 159.685 186.699 35.238 13.450 o
-26 10 6 1007.680 984.540 111.376 1.346 o
-26 10 7 3313.990 3369.960 146.479 0.778 o
-26 10 8 141.583 167.902 20.880 38.309 o
-26 10 9 62.792 71.246 9.285 193.727 o
-26 10 10 96.967 100.642 13.135 96.806 o
-26 10 11 26.453 21.378 4.076 1005.110 o
-26 10 12 13.766 15.853 5.571 538.129 o
-26 10 13 55.768 45.067 10.327 156.613 o
-26 10 14 506.050 525.765 68.438 3.566 o
-26 10 15 3.972 8.923 14.313 81.531 o
-26 10 16 308.613 316.736 43.708 8.743 o
-26 10 17 672.750 703.903 100.778 1.645 o
-26 10 18 12.659 22.873 5.209 615.604 o
-26 10 19 11.233 15.219 6.205 433.766 o
-26 10 20 139.717 141.315 24.005 28.983 o
-26 10 21 1100.710 1116.840 151.098 0.732 o
-26 10 22 120.619 113.097 19.929 42.053 o
-26 10 23 163.427 132.075 23.688 29.764 o
-26 10 24 15.709 17.257 9.421 188.179 o
-26 10 25 1.084 -5.118 25.500 25.685 o
-26 10 26 438.544 447.951 89.590 2.081 o
-26 10 27 0.392 -17.257 15.354 70.843 o
-26 10 28 3.976 -1.268 16.034 64.967 o
-26 10 29 626.224 652.178 130.264 0.984 o
-26 10 30 68.134 75.685 19.295 44.862 o
-26 10 31 218.320 253.099 58.066 4.954 o
-26 10 32 98.175 88.367 22.782 32.178 o
-26 10 33 0.026 -24.368 16.442 61.785 o
-26 10 35 133.413 166.272 43.029 9.021 o
-26 10 36 11.358 0.317 11.006 137.875 o
-26 10 38 17.683 1.268 9.557 182.866 o
-26 10 39 41.982 34.785 16.804 59.149 o
-26 10 40 12.572 16.396 9.783 174.498 o
-26 10 41 1.300 -0.498 12.591 105.343 o
-26 10 44 0.039 12.863 31.569 16.758 o
-26 12 1 27.754 26.814 14.584 78.521 o
-26 12 2 141.324 161.108 26.768 23.309 o
-26 12 3 132.172 144.848 27.493 22.096 o
-26 12 4 2134.700 2299.270 208.666 0.384 o
-26 12 5 98.426 145.482 22.284 33.633 o
-26 12 6 94.407 109.927 17.891 52.180 o
-26 12 7 112.335 100.687 17.755 52.982 o
-26 12 8 21.724 17.121 6.975 343.286 o
-26 12 9 39.157 48.600 8.968 207.667 o
-26 12 10 436.432 430.196 78.267 2.727 o
-26 12 11 98.321 107.345 18.072 51.139 o
-26 12 12 96.056 133.026 27.131 22.691 o
-26 12 13 98.555 101.095 19.929 42.053 o
-26 12 14 676.446 769.850 107.481 1.446 o
-26 12 15 18.278 34.151 17.981 51.655 o
-26 12 16 329.305 343.097 60.467 4.568 o
-26 12 17 104.182 113.052 23.054 31.424 o
-26 12 18 128.407 181.671 34.287 14.207 o
-26 12 19 6.591 6.794 19.793 42.632 o
-26 12 20 7.889 27.538 7.519 295.448 o
-26 12 21 311.810 332.498 66.174 3.814 o
-26 12 22 12.313 -10.146 26.315 24.118 o
-26 12 23 40.478 65.585 28.127 21.111 o
-26 12 24 539.941 607.655 119.937 1.161 o
-26 12 25 111.755 148.743 43.436 8.852 o
-26 12 26 252.148 273.119 70.748 3.337 o
-26 12 27 0.003 -6.296 17.936 51.917 o
-26 12 28 32.888 38.409 28.172 21.043 o
-26 12 29 185.136 265.147 74.462 3.012 o
-26 12 30 52.186 59.651 18.117 50.883 o
-26 12 32 72.505 79.354 27.402 22.243 o
-26 12 35 25.276 36.370 15.490 69.606 o
-26 12 36 164.690 195.667 61.644 4.395 o
-26 12 37 25.383 46.788 16.804 59.149 o
-26 12 38 19.214 23.688 20.608 39.325 o
-26 12 39 0.268 22.148 13.135 96.806 o
-26 12 40 49.568 46.109 23.462 30.341 o
-26 12 41 234.115 217.725 81.392 2.521 o
-26 14 1 0.672 -0.362 33.743 14.668 o
-26 14 2 26.104 47.784 14.584 78.521 o
-26 14 3 34.638 27.674 15.671 68.006 o
-26 14 4 202.749 219.582 43.164 8.964 o
-26 14 5 41.074 45.656 12.501 106.876 o
-26 14 6 50.001 43.346 14.584 78.521 o
-26 14 7 474.874 510.591 94.074 1.887 o
-26 14 8 624.730 700.144 124.194 1.083 o
-26 14 9 1.934 -8.470 13.135 96.806 o
-26 14 10 254.722 216.774 42.078 9.433 o
-26 14 11 78.384 108.342 21.967 34.611 o
-26 14 12 153.104 179.180 45.339 8.125 o
-26 14 13 69.816 90.043 21.152 37.330 o
-26 14 14 70.386 65.041 15.807 66.841 o
-26 14 15 0.016 -15.536 13.996 85.267 o
-26 14 16 159.668 148.788 33.019 15.319 o
-26 14 17 26.280 34.242 10.191 160.817 o
-26 14 18 231.789 234.347 53.310 5.877 o
-26 14 19 139.652 132.619 29.667 18.976 o
-26 14 20 15.222 54.443 35.283 13.416 o
-26 14 21 343.692 402.114 88.639 2.126 o
-26 14 22 23.768 18.797 10.236 159.397 o
-26 14 23 12.454 18.434 10.599 148.684 o
-26 14 24 1.132 0.589 14.584 78.521 o
-26 14 25 12.216 2.536 12.909 100.232 o
-26 14 26 5.765 10.916 10.553 149.963 o
-26 14 27 33.327 35.736 21.243 37.013 o
-26 14 28 44.487 54.624 20.790 38.643 o
-26 14 29 0.034 5.662 14.720 77.078 o
-26 14 30 66.119 68.891 25.545 25.594 o
-26 14 34 419.489 445.595 154.722 0.698 o
-26 14 35 31.549 25.908 12.410 108.442 o
-26 16 1 12.757 11.052 8.968 207.667 o
-26 16 3 2.156 -0.091 28.489 20.578 o
-26 16 4 104.928 91.583 29.305 19.449 o
-26 16 5 0.024 12.365 24.640 27.511 o
-26 16 6 92.355 86.510 27.946 21.386 o
-26 16 7 0.038 4.258 14.313 81.531 o
-26 16 8 26.749 19.431 14.902 75.215 o
-26 16 9 13.125 29.712 14.947 74.760 o
-26 16 10 19.779 21.288 14.720 77.078 o
-26 16 11 0.850 7.519 8.334 240.470 o
-26 16 12 39.306 8.153 16.532 61.110 o
-26 16 13 0.244 -11.414 15.490 69.606 o
-26 16 14 1.040 -0.951 13.860 86.947 o
-26 16 15 70.684 56.707 24.549 27.714 o
-26 16 16 62.205 61.101 23.371 30.577 o
-26 16 17 25.247 23.870 11.278 131.310 o
-26 16 18 33.510 31.162 13.180 96.141 o
-26 16 19 0.130 12.682 21.469 36.236 o
-26 16 20 1.238 -5.254 14.177 83.101 o
-26 16 21 29.783 14.222 17.891 52.180 o
-26 16 22 0.650 -3.488 24.458 27.920 o
-26 16 23 20.263 10.825 9.104 201.514 o
-26 16 24 11.548 7.972 17.121 56.979 o
-25 1 1 23.416 27.131 5.028 660.771 o
-25 1 2 981.146 996.724 58.202 4.931 o
-25 1 3 68.588 72.379 11.414 128.202 o
-25 1 4 4470.380 4499.480 169.352 0.582 o
-25 1 5 309.411 315.422 22.692 32.436 o
-25 1 6 7828.500 7749.550 189.779 0.464 o
-25 1 7 1147.150 1190.400 76.319 2.867 o
-25 1 8 123.208 129.720 21.424 36.389 o
-25 1 9 1742.830 1715.530 102.906 1.577 o
-25 1 10 3.190 -2.627 30.437 18.029 o
-25 1 11 378.061 362.980 25.953 24.796 o
-25 1 12 3466.720 3592.480 172.522 0.561 o
-25 1 13 697.399 746.524 69.661 3.442 o
-25 1 14 202.114 208.168 18.751 47.500 o
-25 1 15 3044.890 3178.370 172.386 0.562 o
-25 1 16 1010.100 1010.490 71.654 3.253 o
-25 1 17 3111.250 3059.610 140.500 0.846 o
-25 1 18 613.286 580.252 41.942 9.495 o
-25 1 19 1432.090 1453.730 83.340 2.405 o
-25 1 20 2500.160 2609.570 118.442 1.191 o
-25 1 21 43.211 45.791 6.568 387.223 o
-25 1 22 202.141 208.485 14.267 82.049 o
-25 1 23 2600.090 2575.420 117.355 1.213 o
-25 1 24 1583.600 1629.830 84.744 2.326 o
-25 1 25 1843.610 1835.240 96.022 1.811 o
-25 1 26 24.135 18.434 5.888 481.737 o
-25 1 27 2783.510 2731.410 115.000 1.263 o
-25 1 28 264.771 246.848 24.504 27.817 o
-25 1 29 116.171 117.898 11.097 135.633 o
-25 1 30 0.993 -1.585 5.616 529.485 o
-25 1 31 639.365 623.870 60.512 4.561 o
-25 1 32 678.812 671.020 67.034 3.717 o
-25 1 33 487.690 485.408 51.997 6.178 o
-25 1 34 2568.200 2625.610 154.631 0.699 o
-25 1 35 693.806 733.163 78.810 2.689 o
-25 1 36 663.567 636.235 72.877 3.145 o
-25 1 37 660.743 650.593 77.270 2.797 o
-25 1 38 855.122 866.914 112.191 1.327 o
-25 1 39 874.864 869.450 117.944 1.201 o
-25 1 40 210.963 181.988 30.482 17.975 o
-25 1 41 25.639 17.302 6.205 433.766 o
-25 1 42 196.458 202.687 37.503 11.875 o
-25 1 43 140.331 170.937 32.294 16.015 o
-25 1 44 249.901 237.654 44.614 8.391 o
-25 1 45 17.296 9.013 17.257 56.085 o
-25 1 46 5.312 -10.961 13.226 95.484 o
-25 1 47 19.815 7.926 10.191 160.817 o
-25 1 48 83.297 82.388 19.929 42.053 o
-25 1 49 264.926 276.697 65.539 3.888 o
-25 1 50 190.933 198.928 56.028 5.321 o
-25 1 51 80.632 65.811 19.023 46.153 o
-25 1 52 0.609 7.383 6.568 387.223 o
-25 1 53 23.516 35.012 10.961 139.016 o
-25 1 54 54.744 35.238 12.003 115.932 o
-25 1 55 67.850 58.066 20.155 41.113 o
-25 1 56 3.249 -7.428 13.316 94.189 o
-25 1 57 0.005 -6.975 18.933 46.596 o
-25 1 58 56.807 83.521 33.743 14.668 o
-25 1 59 9.660 8.198 12.909 100.232 o
-25 3 1 1475.000 1400.470 69.842 3.424 o
-25 3 2 20.002 13.044 8.742 218.566 o
-25 3 3 235.407 248.298 16.396 62.127 o
-25 3 4 791.151 738.552 46.788 7.630 o
-25 3 5 7.658 29.305 4.710 752.714 o
-25 3 6 441.944 462.354 33.245 15.111 o
-25 3 7 2474.590 2672.580 125.009 1.069 o
-25 3 8 32.172 38.635 6.115 446.714 o
-25 3 9 1280.250 1306.850 69.027 3.505 o
-25 3 10 20854.300 21078.100 501.080 0.067 o
-25 3 11 3011.270 2975.810 119.303 1.173 o
-25 3 12 7611.060 7437.610 176.916 0.534 o
-25 3 13 38.186 34.242 3.578 1304.500 o
-25 3 14 98.331 94.799 6.296 421.374 o
-25 3 15 38.344 35.465 3.714 1210.790 o
-25 3 16 260.020 260.346 21.786 35.189 o
-25 3 17 2292.920 2290.620 112.327 1.324 o
-25 3 18 3345.980 3360.810 121.522 1.131 o
-25 3 19 2996.700 3054.080 118.215 1.195 o
-25 3 20 0.099 -1.042 10.463 152.571 o
-25 3 21 5087.850 4956.760 120.254 1.155 o
-25 3 22 341.689 332.362 37.050 12.167 o
-25 3 23 713.169 674.961 56.571 5.219 o
-25 3 24 299.326 290.194 22.964 31.672 o
-25 3 25 0.141 -5.571 3.397 1447.350 o
-25 3 26 128.343 118.442 10.508 151.259 o
-25 3 27 31.753 24.504 4.393 865.274 o
-25 3 28 641.695 614.268 53.310 5.877 o
-25 3 29 3077.890 3036.960 129.358 0.998 o
-25 3 30 610.866 628.354 57.794 5.000 o
-25 3 31 1231.230 1294.620 103.722 1.552 o
-25 3 32 583.598 628.444 60.376 4.582 o
-25 3 33 118.486 99.691 11.505 126.191 o
-25 3 34 158.453 154.314 18.027 51.396 o
-25 3 35 1211.960 1175.090 119.937 1.161 o
-25 3 36 163.290 166.091 20.110 41.298 o
-25 3 37 2.334 -16.170 23.643 29.878 o
-25 3 38 157.509 180.222 25.817 25.058 o
-25 3 39 803.648 850.653 120.888 1.143 o
-25 3 40 85.448 100.551 15.671 68.006 o
-25 3 41 73.445 72.786 13.588 90.460 o
-25 3 42 5.366 6.658 4.529 814.136 o
-25 3 43 133.060 156.987 29.667 18.976 o
-25 3 44 30.789 25.953 7.564 291.920 o
-25 3 45 26.052 39.949 10.010 166.691 o
-25 3 46 19.024 -2.944 22.737 32.306 o
-25 3 47 125.475 114.637 26.950 22.997 o
-25 3 48 55.881 58.292 17.574 54.080 o
-25 3 49 4.286 7.428 13.180 96.141 o
-25 3 50 26.695 39.133 17.529 54.359 o
-25 3 51 3.684 1.178 12.139 113.352 o
-25 3 52 0.990 -4.575 12.456 107.654 o
-25 3 53 6.457 1.087 10.010 166.691 o
-25 3 54 7.616 9.647 9.104 201.514 o
-25 3 55 14.696 24.096 9.783 174.498 o
-25 3 56 3.644 -10.689 14.267 82.049 o
-25 3 57 30.144 19.159 8.379 237.878 o
-25 3 58 169.572 145.799 50.683 6.502 o
-25 5 1 2102.320 2097.170 107.753 1.438 o
-25 5 2 204.464 202.597 14.539 79.011 o
-25 5 3 622.120 581.204 35.012 13.625 o
-25 5 4 385.752 380.464 23.734 29.651 o
-25 5 5 13206.100 13025.900 307.677 0.176 o
-25 5 6 27.952 35.691 4.212 941.306 o
-25 5 7 662.110 667.985 40.945 9.962 o
-25 5 8 3474.880 3456.920 111.829 1.336 o
-25 5 9 868.141 837.971 50.004 6.680 o
-25 5 10 195.826 189.099 13.044 98.155 o
-25 5 11 20.734 28.444 2.763 2187.950 o
-25 5 12 270.450 265.147 18.525 48.669 o
-25 5 13 921.232 896.173 56.345 5.261 o
-25 5 14 2963.530 2960.640 115.498 1.252 o
-25 5 15 1196.530 1145.510 69.435 3.464 o
-25 5 16 9799.400 9803.420 231.494 0.312 o
-25 5 17 379.348 346.494 25.727 25.235 o
-25 5 18 185.793 205.767 15.490 69.606 o
-25 5 19 208.869 202.552 14.539 79.011 o
-25 5 20 131.493 128.406 9.512 184.611 o
-25 5 21 994.825 956.594 64.362 4.032 o
-25 5 22 232.209 227.599 19.204 45.286 o
-25 5 23 52.366 43.753 5.752 504.765 o
-25 5 24 32.831 22.420 5.480 556.066 o
-25 5 25 36.885 29.078 4.484 830.666 o
-25 5 26 1611.750 1569.640 110.380 1.371 o
-25 5 27 931.844 969.503 82.434 2.458 o
-25 5 28 148.448 147.656 15.173 72.545 o
-25 5 29 630.537 611.867 59.561 4.708 o
-25 5 30 290.744 268.000 27.493 22.096 o
-25 5 31 13.581 10.327 8.243 245.784 o
-25 5 32 60.569 56.345 7.745 278.423 o
-25 5 33 811.817 792.316 91.130 2.011 o
-25 5 34 1052.310 1060.230 107.073 1.457 o
-25 5 35 25.694 20.337 3.986 1051.310 o
-25 5 36 500.017 510.818 63.728 4.113 o
-25 5 37 794.762 744.123 91.040 2.015 o
-25 5 38 272.596 268.046 36.823 12.317 o
-25 5 39 34.066 27.085 8.289 243.105 o
-25 5 40 32.380 45.112 7.745 278.423 o
-25 5 41 937.721 975.527 140.364 0.848 o
-25 5 42 34.971 38.092 10.780 143.729 o
-25 5 43 1.764 -6.115 26.406 23.953 o
-25 5 44 83.668 77.904 16.260 63.170 o
-25 5 45 9.842 -7.700 21.107 37.491 o
-25 5 46 3.571 -6.115 11.595 124.227 o
-25 5 47 2.583 2.536 6.613 381.937 o
-25 5 48 2.000 -2.672 15.264 71.686 o
-25 5 49 24.794 29.622 9.421 188.179 o
-25 5 50 105.380 107.300 29.214 19.569 o
-25 5 51 55.475 45.203 16.079 64.601 o
-25 5 52 96.100 124.511 43.708 8.743 o
-25 5 53 421.832 390.791 99.736 1.679 o
-25 5 54 3.106 15.037 6.839 357.062 o
-25 5 55 176.281 168.265 49.053 6.941 o
-25 5 56 57.970 37.095 14.449 80.005 o
-25 7 1 5152.190 5013.470 123.379 1.097 o
-25 7 2 474.254 457.870 44.705 8.357 o
-25 7 3 62.555 52.404 6.522 392.620 o
-25 7 4 707.497 716.993 59.606 4.701 o
-25 7 5 0.674 0.725 5.209 615.604 o
-25 7 6 518.275 533.374 49.687 6.765 o
-25 7 7 22.524 15.445 3.035 1813.620 o
-25 7 8 251.045 242.908 23.960 29.093 o
-25 7 9 2852.580 2785.080 138.235 0.874 o
-25 7 10 41.724 41.443 4.529 814.136 o
-25 7 11 507.176 503.027 60.285 4.596 o
-25 7 12 1097.400 1093.200 90.315 2.048 o
-25 7 13 752.904 728.135 65.358 3.910 o
-25 7 14 241.738 248.887 22.782 32.178 o
-25 7 15 35.319 34.015 3.986 1051.310 o
-25 7 16 92.849 81.075 8.651 223.167 o
-25 7 17 22.531 23.552 4.665 767.401 o
-25 7 18 46.181 45.339 5.480 556.066 o
-25 7 19 526.695 535.865 54.035 5.720 o
-25 7 20 695.451 685.197 67.532 3.662 o
-25 7 21 508.047 488.216 56.979 5.144 o
-25 7 22 72.242 75.006 9.919 169.750 o
-25 7 23 103.009 83.611 11.278 131.310 o
-25 7 24 0.014 9.104 8.017 259.867 o
-25 7 25 132.710 140.907 18.978 46.373 o
-25 7 26 40.408 35.510 9.557 182.866 o
-25 7 27 105.237 121.069 14.584 78.521 o
-25 7 28 26.814 19.884 5.254 605.036 o
-25 7 29 0.456 10.961 8.877 211.926 o
-25 7 30 129.650 129.765 17.121 56.979 o
-25 7 31 23.132 21.107 8.153 251.277 o
-25 7 32 4.598 8.651 3.171 1661.500 o
-25 7 33 503.610 513.943 61.372 4.434 o
-25 7 34 38.401 34.740 5.888 481.737 o
-25 7 35 469.569 534.416 66.944 3.727 o
-25 7 36 289.764 287.703 39.813 10.537 o
-25 7 37 557.500 527.259 72.741 3.156 o
-25 7 38 2.030 7.473 13.905 86.381 o
-25 7 39 406.127 380.600 55.937 5.338 o
-25 7 40 26.132 17.755 6.205 433.766 o
-25 7 41 121.133 123.741 21.333 36.699 o
-25 7 42 38.736 46.154 9.013 205.585 o
-25 7 43 95.704 105.850 17.076 57.282 o
-25 7 44 51.561 50.185 11.006 137.875 o
-25 7 45 42.888 41.760 11.595 124.227 o
-25 7 46 33.900 32.475 11.867 118.603 o
-25 7 47 92.263 76.772 19.703 43.025 o
-25 7 48 8.121 30.029 10.599 148.684 o
-25 7 49 204.797 196.845 52.812 5.988 o
-25 7 50 131.574 124.058 31.615 16.710 o
-25 7 51 64.832 37.548 14.449 80.005 o
-25 7 52 0.949 -14.403 15.128 72.980 o
-25 7 53 40.983 33.608 13.588 90.460 o
-25 7 54 194.821 147.294 56.617 5.210 o
-25 9 1 216.094 217.000 26.950 22.997 o
-25 9 2 1374.540 1406.270 141.587 0.833 o
-25 9 3 29.411 42.440 8.968 207.667 o
-25 9 4 176.784 164.007 22.964 31.672 o
-25 9 5 1812.720 1884.200 164.279 0.619 o
-25 9 6 134.677 137.239 19.476 44.031 o
-25 9 7 17.250 5.933 2.083 3847.520 o
-25 9 8 365.103 390.745 44.070 8.599 o
-25 9 9 40.435 37.548 4.937 685.242 o
-25 9 10 248.592 232.400 25.093 26.526 o
-25 9 11 13.492 4.892 6.205 433.766 o
-25 9 12 158.827 172.250 19.838 42.437 o
-25 9 13 983.449 945.679 96.112 1.808 o
-25 9 14 90.511 95.705 12.456 107.654 o
-25 9 15 428.720 422.813 50.185 6.632 o
-25 9 16 697.183 716.948 80.169 2.599 o
-25 9 17 33.507 52.223 8.289 243.105 o
-25 9 18 24.718 16.577 3.669 1240.870 o
-25 9 19 38.313 47.060 15.626 68.400 o
-25 9 20 529.632 514.079 72.016 3.220 o
-25 9 21 22.915 21.333 10.599 148.684 o
-25 9 22 583.189 622.194 86.918 2.211 o
-25 9 23 252.542 249.294 39.677 10.609 o
-25 9 24 12.812 19.884 9.829 172.893 o
-25 9 25 0.249 1.540 3.941 1075.620 o
-25 9 26 73.783 67.396 15.581 68.799 o
-25 9 27 2.879 -1.314 37.322 11.991 o
-25 9 28 38.301 45.656 8.923 209.780 o
-25 9 29 67.489 69.208 13.135 96.806 o
-25 9 30 405.054 420.005 71.971 3.224 o
-25 9 31 131.041 147.611 27.901 21.455 o
-25 9 32 244.513 262.746 50.140 6.644 o
-25 9 33 2.333 -12.546 33.562 14.827 o
-25 9 34 188.263 199.970 46.743 7.644 o
-25 9 35 419.842 385.537 78.131 2.736 o
-25 9 36 211.409 249.340 54.397 5.644 o
-25 9 37 21.954 18.434 6.975 343.286 o
-25 9 38 101.223 90.134 21.695 35.483 o
-25 9 39 0.001 7.473 9.874 171.310 o
-25 9 40 86.679 89.364 23.326 30.696 o
-25 9 41 36.185 56.164 16.260 63.170 o
-25 9 42 11.445 14.358 16.215 63.523 o
-25 9 43 490.976 503.661 125.281 1.064 o
-25 9 44 5.338 27.312 10.553 149.963 o
-25 9 45 38.191 40.039 15.671 68.006 o
-25 9 46 0.975 2.808 16.668 60.118 o
-25 9 47 1.315 -15.671 16.079 64.601 o
-25 9 48 7.857 0.498 8.062 256.955 o
-25 9 49 70.311 73.647 29.214 19.569 o
-25 11 1 1050.650 1125.490 154.722 0.698 o
-25 11 2 2.502 18.661 4.665 767.401 o
-25 11 3 2204.400 2340.940 197.705 0.427 o
-25 11 4 0.437 3.895 7.790 275.195 o
-25 11 5 165.710 193.991 30.256 18.245 o
-25 11 6 482.272 502.076 64.317 4.038 o
-25 11 7 50.652 51.272 7.745 278.423 o
-25 11 8 0.004 -19.023 34.831 13.767 o
-25 11 9 292.012 295.810 39.722 10.585 o
-25 11 10 30.444 29.078 12.093 114.202 o
-25 11 11 520.274 562.679 70.114 3.397 o
-25 11 12 230.849 237.790 32.475 15.836 o
-25 11 13 341.082 335.714 45.927 7.918 o
-25 11 14 161.381 168.989 24.640 27.511 o
-25 11 15 8.659 -5.616 10.282 157.996 o
-25 11 16 1125.620 1178.210 163.418 0.625 o
-25 11 17 17.338 24.821 6.477 398.130 o
-25 11 18 11.893 -1.495 9.104 201.514 o
-25 11 19 133.895 119.257 21.469 36.236 o
-25 11 20 328.366 350.978 71.835 3.237 o
-25 11 21 32.467 30.120 7.790 275.195 o
-25 11 22 0.000 2.401 10.780 143.729 o
-25 11 23 0.005 -8.515 10.961 139.016 o
-25 11 24 236.210 241.323 46.743 7.644 o
-25 11 25 278.148 292.187 55.801 5.364 o
-25 11 26 30.203 -19.159 15.037 73.862 o
-25 11 27 14.024 53.174 15.762 67.226 o
-25 11 28 46.616 80.169 38.635 11.189 o
-25 11 29 4.382 17.574 17.846 52.445 o
-25 11 30 29.950 11.323 10.372 155.248 o
-25 11 31 714.229 687.145 161.289 0.642 o
-25 11 35 16.740 3.216 12.999 98.840 o
-25 11 36 1.241 18.163 9.512 184.611 o
-25 11 37 133.703 146.705 43.346 8.889 o
-25 11 38 3.823 -11.822 34.966 13.660 o
-25 11 39 14.395 14.494 19.340 44.652 o
-25 11 40 347.311 362.301 110.289 1.373 o
-25 11 41 231.803 219.446 73.964 3.053 o
-25 11 42 0.440 -13.452 22.239 33.770 o
-25 13 1 168.544 172.703 30.754 17.659 o
-25 13 2 9.622 15.128 8.832 214.105 o
-25 13 3 33.652 45.293 9.240 195.631 o
-25 13 4 15.971 16.351 11.414 128.202 o
-25 13 5 278.645 313.294 54.080 5.711 o
-25 13 6 553.099 646.516 101.231 1.630 o
-25 13 7 1041.760 1162.810 166.634 0.602 o
-25 13 8 888.824 1068.060 167.630 0.594 o
-25 13 9 696.423 814.917 121.522 1.131 o
-25 13 10 49.909 92.897 33.200 15.153 o
-25 13 11 686.360 728.633 113.550 1.295 o
-25 13 12 32.922 72.968 19.340 44.652 o
-25 13 13 18.145 11.006 7.473 299.040 o
-25 13 14 2.618 15.581 12.999 98.840 o
-25 13 15 94.474 104.401 23.235 30.936 o
-25 13 16 23.300 37.593 18.253 50.129 o
-25 13 17 267.174 302.378 57.704 5.016 o
-25 13 18 19.389 34.785 12.818 101.654 o
-25 13 19 2.680 11.233 10.689 146.175 o
-25 13 20 49.679 172.522 87.416 2.186 o
-25 13 21 1386.550 1587.940 266.370 0.235 o
-25 13 22 20.417 57.930 23.598 29.993 o
-25 13 23 60.017 90.949 20.020 41.673 o
-25 13 24 32.944 2.174 19.612 43.423 o
-25 13 25 18.784 13.633 27.448 22.169 o
-25 13 26 3.190 -11.187 32.521 15.792 o
-25 13 27 32.226 15.626 20.246 40.746 o
-25 13 30 56.621 34.106 18.027 51.396 o
-25 13 31 15.703 18.434 13.271 94.834 o
-25 13 35 2.200 -7.790 23.870 29.314 o
-25 13 36 93.245 73.737 27.584 21.951 o
-25 13 37 10.655 17.347 15.037 73.862 o
-25 13 38 0.488 1.721 7.156 326.124 o
-25 15 1 25.857 28.172 12.773 102.376 o
-25 15 2 25.561 19.657 7.609 288.455 o
-25 15 3 7.808 7.972 12.410 108.442 o
-25 15 4 1.750 13.044 6.749 366.711 o
-25 15 5 39.436 31.207 15.671 68.006 o
-25 15 6 0.305 2.672 27.538 22.024 o
-25 15 7 63.270 61.282 19.476 44.031 o
-25 15 8 2.396 -21.831 30.709 17.711 o
-25 15 9 13.992 4.665 11.006 137.875 o
-25 15 10 221.421 207.126 49.324 6.865 o
-25 15 11 88.629 137.873 31.887 16.427 o
-25 15 12 403.346 479.792 109.157 1.402 o
-25 15 13 216.912 227.372 56.662 5.202 o
-25 15 14 88.316 114.184 38.001 11.566 o
-25 15 15 8.534 -3.714 31.343 17.001 o
-25 15 16 128.371 151.868 36.914 12.257 o
-25 15 17 10.503 16.351 8.560 227.915 o
-25 15 18 186.216 190.005 48.192 7.191 o
-25 15 19 482.711 466.385 111.965 1.332 o
-25 15 20 2.257 39.677 11.640 123.262 o
-25 15 21 67.661 77.769 23.326 30.696 o
-25 15 22 0.740 21.605 10.010 166.691 o
-25 15 23 13.237 36.008 22.782 32.178 o
-25 15 24 14.276 11.776 15.219 72.114 o
-25 15 25 30.917 46.471 18.797 47.272 o
-25 15 27 34.578 30.165 29.214 19.569 o
-25 15 28 1.410 -3.397 34.921 13.696 o
-25 15 32 43.876 32.928 17.166 56.678 o
-25 17 3 3.864 15.037 11.006 137.875 o
-25 17 4 43.401 21.288 11.233 132.371 o
-25 17 5 3.398 3.035 7.564 291.920 o
-25 17 7 0.551 11.278 12.682 103.844 o
-25 17 8 7.504 18.661 10.870 141.343 o
-25 17 10 31.754 37.050 17.483 54.642 o
-25 17 11 51.358 57.115 24.821 27.110 o
-25 17 12 8.068 25.319 18.434 49.148 o
-24 0 4 1663.440 1658.550 138.869 0.866 o
-24 0 10 1933.480 1970.940 156.262 0.684 o
-24 0 18 435.857 521.326 50.819 6.467 o
-24 0 20 107.168 90.994 13.543 91.066 o
-24 0 22 2022.830 1891.580 117.264 1.215 o
-24 0 24 7697.440 7583.500 186.427 0.481 o
-24 0 26 7282.470 7423.800 186.654 0.479 o
-24 2 1 4061.360 4130.110 150.102 0.741 o
-24 2 2 60.856 62.550 12.139 113.352 o
-24 2 3 1893.580 1981.720 113.731 1.291 o
-24 2 4 175.015 223.930 26.633 23.547 o
-24 2 5 1313.510 1290.900 98.151 1.734 o
-24 2 6 13710.500 13975.800 339.156 0.145 o
-24 2 7 587.388 592.572 41.443 9.724 o
-24 2 8 1068.270 1126.080 67.895 3.623 o
-24 2 9 3131.430 3076.680 150.555 0.737 o
-24 2 10 677.899 616.170 37.910 11.621 o
-24 2 11 4926.610 4884.970 162.150 0.635 o
-24 2 12 592.212 579.890 37.820 11.677 o
-24 2 13 2.196 -0.815 6.024 460.250 o
-24 2 14 2449.170 2453.720 128.406 1.013 o
-24 2 15 1195.830 1176.000 90.134 2.056 o
-24 2 16 7667.350 7625.670 182.804 0.500 o
-24 2 17 96.425 132.392 9.829 172.893 o
-24 2 18 2896.310 3123.790 137.601 0.882 o
-24 2 19 950.126 917.325 62.505 4.275 o
-24 2 20 327.368 371.813 26.270 24.201 o
-24 2 21 3288.550 3279.550 119.982 1.160 o
-24 2 22 1751.740 1741.300 87.054 2.204 o
-24 2 23 1000.260 968.824 61.508 4.415 o
-24 2 24 501.878 467.608 34.332 14.170 o
-24 2 25 219.943 229.320 18.027 51.396 o
-24 2 26 193.721 193.538 14.902 75.215 o
-24 2 27 1551.130 1592.330 97.426 1.760 o
-24 2 28 23.994 23.598 2.491 2691.360 o
-24 2 29 252.881 266.460 24.775 27.210 o
-24 2 30 516.494 533.057 48.192 7.191 o
-24 2 31 429.808 430.830 40.628 10.118 o
-24 2 32 1213.750 1204.890 99.283 1.694 o
-24 2 33 480.231 483.506 49.007 6.954 o
-24 2 34 15.262 21.831 5.435 565.372 o
-24 2 35 353.434 360.127 42.168 9.393 o
-24 2 36 277.131 290.602 47.241 7.484 o
-24 2 37 344.760 364.792 46.924 7.585 o
-24 2 38 71.527 48.600 7.836 272.022 o
-24 2 39 272.375 263.924 38.001 11.566 o
-24 2 40 201.993 180.358 27.357 22.316 o
-24 2 41 42.806 45.701 14.539 79.011 o
-24 2 42 163.470 166.317 27.448 22.169 o
-24 2 43 1179.260 1174.680 159.025 0.660 o
-24 2 44 0.247 10.916 12.274 110.856 o
-24 2 45 310.543 304.416 59.425 4.730 o
-24 2 46 200.500 186.925 40.492 10.186 o
-24 2 47 75.490 86.465 39.767 10.561 o
-24 2 48 322.659 350.978 89.273 2.096 o
-24 2 49 355.459 353.786 82.207 2.471 o
-24 2 50 73.231 71.926 19.567 43.624 o
-24 2 51 54.589 63.501 19.069 45.934 o
-24 2 52 24.161 30.528 11.414 128.202 o
-24 2 53 10.803 24.232 9.693 177.774 o
-24 2 54 143.159 169.397 49.143 6.916 o
-24 2 55 71.604 56.526 19.023 46.153 o
-24 2 56 3.510 30.845 14.449 80.005 o
-24 2 57 0.147 1.766 12.365 109.237 o
-24 2 58 0.272 -9.602 12.863 100.939 o
-24 2 59 58.410 45.022 24.141 28.658 o
-24 4 1 422.508 394.142 23.688 29.764 o
-24 4 2 0.060 15.807 9.421 188.179 o
-24 4 3 116.688 129.222 11.686 122.309 o
-24 4 4 8060.650 8206.600 192.949 0.449 o
-24 4 5 1553.150 1572.720 83.385 2.402 o
-24 4 6 204.134 190.051 12.818 101.654 o
-24 4 7 416.665 422.768 25.636 25.413 o
[truncated: 873,093 more chars]
