# Supplementary material for: Fragmentation and transferability in Hirshfeld atom refinement
Source: IUCrJ. 2022 Feb 26;9(Pt 2):298–315. doi: 10.1107/S2052252522000690 (PMC8895009; doi:10.1107/S2052252522000690)
Supplement: Supplementary file 2 [file m-09-00298-sup2.zip › cif/cc-pVTZ_vs_cc-pVDZ/SEFSIF11_cc-pVDZ.cif]

data_SEFSIF11_cc-pVDZ
_audit_creation_date               2021-03-03
_audit_creation_method
;
Olex2 1.3
(compiled 2020.07.31 svn.rc2a77460 for OlexSys, GUI svn.r6145)
;
_audit_contact_author_address      ?
_audit_contact_author_email        ?
_audit_contact_author_name         ''
_audit_contact_author_phone        ?
_publ_contact_author_id_orcid      ?
_publ_section_references
;
Bourhis, L.J., Dolomanov, O.V., Gildea, R.J., Howard, J.A.K., Puschmann, H.
 (2015). Acta Cryst. A71, 59-75.

Dolomanov, O.V., Bourhis, L.J., Gildea, R.J, Howard, J.A.K. & Puschmann, H.
 (2009), J. Appl. Cryst. 42, 339-341.
;
_chemical_formula_moiety           'C6 H8 O2'
_chemical_formula_sum              'C6 H8 O2'
_chemical_formula_weight           112.129
loop_
  _atom_type_symbol
  _atom_type_scat_dispersion_real
  _atom_type_scat_dispersion_imag
  _atom_type_scat_Cromer_Mann_a1
  _atom_type_scat_Cromer_Mann_a2
  _atom_type_scat_Cromer_Mann_a3
  _atom_type_scat_Cromer_Mann_a4
  _atom_type_scat_Cromer_Mann_b1
  _atom_type_scat_Cromer_Mann_b2
  _atom_type_scat_Cromer_Mann_b3
  _atom_type_scat_Cromer_Mann_b4
  _atom_type_scat_Cromer_Mann_c
  _atom_type_scat_source
  _atom_type_scat_dispersion_source
 H 0.00000 0.00000 0.49300 0.32291 0.14019 0.04081 10.51090 26.12570 3.14236
 57.79970 0.0030380000826
 'International Tables Volume C Table 6.1.1.4 (pp. 500-502)' custom
 C -0.00150 0.00010 2.31000 1.02000 1.58860 0.86500 20.84390 10.20750 0.56870
 51.65120 0.215599998832
 'International Tables Volume C Table 6.1.1.4 (pp. 500-502)' custom
 O -0.00230 0.00040 3.04850 2.28680 1.54630 0.86700 13.27710 5.70110 0.32390
 32.90890 0.250800013542
 'International Tables Volume C Table 6.1.1.4 (pp. 500-502)' custom

_space_group_crystal_system        'monoclinic'
_space_group_IT_number             12
_space_group_name_H-M_alt          'C 1 2/m 1'
_space_group_name_Hall             '-C 2y'
loop_
  _space_group_symop_id
  _space_group_symop_operation_xyz
 1 x,y,z
 2 -x,y,-z
 3 -x,-y,-z
 4 x,-y,z
 5 x+1/2,y+1/2,z
 6 -x+1/2,y+1/2,-z
 7 -x+1/2,-y+1/2,-z
 8 x+1/2,-y+1/2,z

_symmetry_Int_Tables_number        12
_cell_length_a                     12.402(3)
_cell_length_b                     6.470(2)
_cell_length_c                     6.321(2)
_cell_angle_alpha                  90
_cell_angle_beta                   93.69(2)
_cell_angle_gamma                  90
_cell_volume                       506.2(3)
_cell_formula_units_Z              4
_cell_measurement_temperature      100.0
_exptl_absorpt_coefficient_mu      0.029
_exptl_crystal_density_diffrn      1.471
_exptl_crystal_F_000               239.920
_exptl_crystal_description       ?
_exptl_crystal_colour            colourless
_exptl_crystal_size_max            0.3
_exptl_crystal_size_mid            0.2
_exptl_crystal_size_min            0.1
_diffrn_reflns_av_R_equivalents    0.0000
_diffrn_reflns_av_unetI/netI       0.1775
_diffrn_reflns_Laue_measured_fraction_full  0.9861
_diffrn_reflns_Laue_measured_fraction_max  0.9662
_diffrn_reflns_limit_h_max         36
_diffrn_reflns_limit_h_min         -37
_diffrn_reflns_limit_k_max         19
_diffrn_reflns_limit_k_min         0
_diffrn_reflns_limit_l_max         19
_diffrn_reflns_limit_l_min         0
_diffrn_reflns_number              7434
_diffrn_reflns_point_group_measured_fraction_full  0.9861
_diffrn_reflns_point_group_measured_fraction_max  0.9662
_diffrn_reflns_theta_full          7.5103
_diffrn_reflns_theta_max           19.29
_diffrn_reflns_theta_min           0.99
_diffrn_ambient_temperature        100.0
_diffrn_measured_fraction_theta_full  0.9861
_diffrn_measured_fraction_theta_max  0.9662
_diffrn_radiation_type             synchrotron
_diffrn_radiation_wavelength       0.21784
_reflns_Friedel_coverage           0.0
_reflns_limit_h_max                36
_reflns_limit_h_min                -37
_reflns_limit_k_max                19
_reflns_limit_k_min                0
_reflns_limit_l_max                19
_reflns_limit_l_min                0
_reflns_number_gt                  5951
_reflns_number_total               7432
_reflns_threshold_expression       I>=2u(I)
_computing_molecular_graphics      'Olex2 1.3 (Dolomanov et al., 2009)'
_computing_publication_material    'Olex2 1.3 (Dolomanov et al., 2009)'
_computing_structure_refinement    'olex2.refine 1.3 (Bourhis et al., 2015)'
_refine_diff_density_max           0.7103
_refine_diff_density_min           -0.3917
_refine_diff_density_rms           0.0616
_refine_ls_d_res_high              0.3298
_refine_ls_d_res_low               6.3079
_refine_ls_goodness_of_fit_ref     1.0149
_refine_ls_hydrogen_treatment      refall
_refine_ls_matrix_type             full
_refine_ls_number_constraints      0
_refine_ls_number_parameters       78
_refine_ls_number_reflns           7432
_refine_ls_number_restraints       0
_refine_ls_R_factor_all            0.0367
_refine_ls_R_factor_gt             0.0252
_refine_ls_restrained_S_all        1.0149
_refine_ls_shift/su_max            0.0005
_refine_ls_shift/su_mean           0.0000
_refine_ls_structure_factor_coef   Fsqd
_refine_ls_weighting_details      
 'w=1/[\s^2^(Fo^2^)+(0.0089P)^2^] where P=(Fo^2^+2Fc^2^)/3'
_refine_ls_weighting_scheme        calc
_refine_ls_wR_factor_gt            0.0592
_refine_ls_wR_factor_ref           0.0616
_olex2_refinement_description
;
1. Others
 Fixed U33: H4(0.0291) H21A(0.0262)
;
loop_
  _atom_site_label
  _atom_site_type_symbol
  _atom_site_fract_x
  _atom_site_fract_y
  _atom_site_fract_z
  _atom_site_U_iso_or_equiv
  _atom_site_adp_type
  _atom_site_occupancy
  _atom_site_site_symmetry_order
  _atom_site_refinement_flags_posn
  _atom_site_refinement_flags_adp
  _atom_site_refinement_flags_occupancy
 O1 O 0.304915(9) 0.0 1.067798(16) 0.016184(17) Uani 1.000000 2 S T P
 O3 O 0.178912(8) 0.0 0.368245(15) 0.012860(14) Uani 1.000000 2 S T P
 C1 C 0.302400(9) 0.0 0.875884(17) 0.010869(14) Uani 1.000000 2 S T P
 C2 C 0.210259(8) 0.0 0.734767(17) 0.009939(13) Uani 1.000000 2 S T P
 C3 C 0.243352(8) 0.0 0.537449(16) 0.009490(13) Uani 1.000000 2 S T P
 C4 C 0.361507(9) 0.0 0.528618(18) 0.010885(14) Uani 1.000000 2 S T P
 C5 C 0.401366(10) 0.0 0.75690(2) 0.014356(18) Uani 1.000000 2 S T P
 C21 C 0.100063(10) 0.0 0.80248(2) 0.014084(17) Uani 1.000000 2 S T P
 H3 H 0.2210(5) 0.0 0.2450(10) 0.0298(14) Uani 1.000000 2 S T P
 H4 H 0.3862(3) 0.1319(5) 0.4448(6) 0.027027 Uani 1.000000 1 . . .
 H5 H 0.4481(3) 0.1315(7) 0.7968(7) 0.0382(10) Uani 1.000000 1 . . .
 H21A H 0.0413(4) 0.0 0.6678(10) 0.032562 Uani 1.000000 2 S T P
 H21B H 0.0855(3) 0.1297(7) 0.8937(8) 0.0386(12) Uani 1.000000 1 . . .

loop_
  _atom_site_aniso_label
  _atom_site_aniso_U_11
  _atom_site_aniso_U_22
  _atom_site_aniso_U_33
  _atom_site_aniso_U_12
  _atom_site_aniso_U_13
  _atom_site_aniso_U_23
 O1 0.01561(3) 0.02525(5) 0.00782(2) -0.000000 0.00168(2) 0.000000
 O3 0.01174(3) 0.01754(3) 0.00922(2) -0.000000 0.000057(18) 0.000000
 C1 0.01092(3) 0.01420(3) 0.00761(3) -0.000000 0.00150(2) 0.000000
 C2 0.00944(3) 0.01212(3) 0.00846(3) -0.000000 0.00214(2) 0.000000
 C3 0.00955(3) 0.01111(3) 0.00793(2) -0.000000 0.001420(19) 0.000000
 C4 0.00998(3) 0.01398(3) 0.00892(3) -0.000000 0.00234(2) 0.000000
 C5 0.00977(3) 0.02353(5) 0.00980(3) -0.000000 0.00085(2) 0.000000
 C21 0.01062(3) 0.01796(4) 0.01409(4) -0.000000 0.00406(3) 0.000000
 H3 0.029(3) 0.043(4) 0.016(3) -0.000000 -0.016(2) 0.000000
 H4 0.026300 0.026200 0.029100 -0.004900 0.005800 0.007400
 H5 0.0344(19) 0.059(2) 0.021(2) -0.0275(19) 0.0008(16) -0.009(2)
 H21A 0.021700 0.049200 0.026200 -0.000000 -0.003000 0.000000
 H21B 0.0266(17) 0.045(2) 0.047(3) -0.0005(17) 0.0213(19) -0.019(2)

loop_
  _geom_bond_atom_site_label_1
  _geom_bond_atom_site_label_2
  _geom_bond_distance
  _geom_bond_site_symmetry_2
  _geom_bond_publ_flag
 O1 C1 1.2115(4) . ?
 O3 C3 1.2933(4) . ?
 O3 H3 0.966(7) . ?
 C1 C2 1.4037(4) . ?
 C1 C5 1.4802(4) . ?
 C2 C3 1.3379(4) . ?
 C2 C21 1.4582(4) . ?
 C3 C4 1.4700(4) . ?
 C4 C5 1.4949(5) . ?
 C4 H4 1.060(3) . ?
 C4 H4 1.060(3) 4 ?
 C5 H5 1.051(3) 4 ?
 C5 H5 1.051(3) . ?
 C21 H21A 1.084(5) . ?
 C21 H21B 1.041(4) . ?
 C21 H21B 1.041(4) 4 ?

loop_
  _geom_angle_atom_site_label_1
  _geom_angle_atom_site_label_2
  _geom_angle_atom_site_label_3
  _geom_angle
  _geom_angle_site_symmetry_1
  _geom_angle_site_symmetry_3
  _geom_angle_publ_flag
 H3 O3 C3 109.3(3) . . ?
 C2 C1 O1 127.140(11) . . ?
 C5 C1 O1 122.687(12) . . ?
 C5 C1 C2 110.173(10) . . ?
 C3 C2 C1 107.841(9) . . ?
 C21 C2 C1 123.609(10) . . ?
 C21 C2 C3 128.550(11) . . ?
 C2 C3 O3 124.100(10) . . ?
 C4 C3 O3 122.212(9) . . ?
 C4 C3 C2 113.688(10) . . ?
 C5 C4 C3 103.407(9) . . ?
 H4 C4 C3 109.83(18) . . ?
 H4 C4 C3 109.83(18) 4 . ?
 H4 C4 C5 113.2(2) 4 . ?
 H4 C4 C5 113.2(2) . . ?
 H4 C4 H4 107.2(4) 4 . ?
 C4 C5 C1 104.891(10) . . ?
 H5 C5 C1 109.9(3) 4 . ?
 H5 C5 C1 109.9(3) . . ?
 H5 C5 C4 112.0(2) . . ?
 H5 C5 C4 112.0(2) 4 . ?
 H5 C5 H5 108.1(5) 4 . ?
 H21A C21 C2 111.4(3) . . ?
 H21B C21 C2 111.2(2) 4 . ?
 H21B C21 C2 111.2(2) . . ?
 H21B C21 H21A 107.7(3) 4 . ?
 H21B C21 H21A 107.7(3) . . ?
 H21B C21 H21B 107.5(5) 4 . ?

loop_
  _geom_torsion_atom_site_label_1
  _geom_torsion_atom_site_label_2
  _geom_torsion_atom_site_label_3
  _geom_torsion_atom_site_label_4
  _geom_torsion
  _geom_torsion_site_symmetry_1
  _geom_torsion_site_symmetry_2
  _geom_torsion_site_symmetry_3
  _geom_torsion_site_symmetry_4
  _geom_torsion_publ_flag
 O1 C1 C2 C3 -180.0 . . . . ?
 O1 C1 C2 C21 0.0 . . . . ?
 O1 C1 C5 C4 180.0 . . . . ?
 O3 C3 C2 C1 -180.0 . . . . ?
 O3 C3 C2 C21 -0.0 . . . . ?
 O3 C3 C4 C5 180.0 . . . . ?
 C1 C2 C3 C4 0.0 . . . . ?
 C1 C5 C4 C3 0.0 . . . . ?
 C2 C3 C4 C5 -0.0 . . . . ?

loop_
  _refln_index_h
  _refln_index_k
  _refln_index_l
  _refln_F_squared_calc
  _refln_F_squared_meas
  _refln_F_squared_sigma
  _refln_F_squared_weight
  _refln_observed_status
-37 3 1 0.668 0.415 0.306 37.701 o
-37 3 3 3.024 2.995 0.465 16.352 o
-36 0 1 1.079 0.919 0.247 57.907 o
-36 0 2 4.505 4.280 0.435 18.567 o
-36 0 3 0.172 0.188 0.247 57.983 o
-36 0 4 1.387 0.949 0.257 53.512 o
-36 0 5 1.377 1.492 0.544 11.974 o
-36 2 1 1.001 0.890 0.188 100.182 o
-36 2 2 4.136 4.072 0.356 27.671 o
-36 2 3 0.163 0.534 0.277 46.222 o
-36 2 4 1.275 1.097 0.217 74.693 o
-36 2 5 1.244 1.265 0.356 27.936 o
-36 2 6 0.006 0.326 1.107 2.889 o
-36 4 1 0.797 0.623 0.217 74.810 o
-36 4 2 3.207 3.025 0.326 33.036 o
-36 4 3 0.141 0.504 0.237 62.912 o
-36 4 4 0.994 0.810 0.376 25.085 o
-36 4 5 0.918 0.959 0.306 37.684 o
-35 1 1 0.132 0.109 0.158 141.559 o
-35 1 2 2.100 1.947 0.168 123.942 o
-35 1 3 6.685 6.504 0.356 27.217 o
-35 1 4 0.845 0.554 0.138 184.476 o
-35 1 5 0.297 0.257 0.148 161.024 o
-35 1 6 0.420 0.336 0.168 125.347 o
-35 1 7 0.360 0.208 0.217 74.866 o
-35 3 1 0.125 0.168 0.198 90.599 o
-35 3 2 1.753 1.641 0.168 124.374 o
-35 3 3 5.827 5.703 0.336 30.631 o
-35 3 4 0.759 0.583 0.178 111.718 o
-35 3 5 0.236 0.158 0.158 141.547 o
-35 3 6 0.339 0.178 0.168 125.373 o
-35 3 7 0.305 0.277 0.376 25.096 o
-35 5 1 0.112 0.445 1.226 2.357 o
-35 5 2 1.226 1.127 0.168 124.903 o
-35 5 3 4.431 4.428 0.366 26.169 o
-35 5 4 0.615 0.445 0.237 62.891 o
-35 5 5 0.150 0.692 1.324 2.018 o
-35 5 6 0.222 0.138 0.356 27.963 o
-35 7 2 0.722 0.652 0.316 35.378 o
-34 0 1 2.049 2.056 0.227 68.070 o
-34 0 2 0.106 0.316 0.425 19.600 o
-34 0 3 0.898 0.662 0.188 100.239 o
-34 0 4 0.535 0.445 0.217 74.846 o
-34 0 5 0.970 0.801 0.188 100.203 o
-34 0 6 5.727 5.100 0.563 11.070 o
-34 0 7 0.383 0.217 0.208 82.163 o
-34 0 8 2.894 2.520 0.385 23.730 o
-34 2 1 1.921 1.937 0.158 139.922 o
-34 2 2 0.105 0.099 0.158 141.562 o
-34 2 3 0.832 0.761 0.138 184.405 o
-34 2 4 0.507 0.415 0.148 160.940 o
-34 2 5 0.932 0.652 0.168 125.154 o
-34 2 6 5.299 4.912 0.287 42.010 o
-34 2 7 0.356 0.346 0.138 184.808 o
-34 2 8 2.701 2.471 0.395 22.572 o
-34 2 9 2.185 1.720 0.356 27.892 o
-34 4 1 1.583 1.552 0.158 140.467 o
-34 4 2 0.098 0.128 0.148 161.064 o
-34 4 3 0.661 0.573 0.148 160.840 o
-34 4 4 0.429 0.395 0.148 160.970 o
-34 4 5 0.827 0.662 0.158 141.300 o
-34 4 6 4.191 3.884 0.306 37.188 o
-34 4 7 0.287 0.138 0.208 82.171 o
-34 4 8 2.198 2.125 0.385 23.767 o
-34 6 1 1.144 1.265 0.188 100.075 o
-34 6 2 0.085 0.109 0.178 111.853 o
-34 6 3 0.451 0.425 0.158 141.479 o
-34 6 4 0.323 0.366 0.168 125.361 o
-34 6 5 0.670 0.554 0.188 100.301 o
-34 6 6 2.836 2.857 0.306 37.456 o
-34 8 1 0.725 0.771 0.237 62.870 o
-34 8 2 0.065 0.030 1.087 2.995 o
-34 8 3 0.264 0.376 0.297 40.264 o
-33 1 1 6.398 6.494 0.306 36.441 o
-33 1 2 1.264 0.880 0.138 183.922 o
-33 1 4 1.848 1.591 0.138 182.559 o
-33 1 5 2.328 2.333 0.178 110.357 o
-33 1 6 4.276 4.468 0.257 52.427 o
-33 1 7 0.033 0.306 0.504 13.933 o
-33 1 8 3.235 2.906 0.247 57.260 o
-33 1 10 2.676 2.313 0.405 21.491 o
-33 3 1 5.456 5.308 0.247 55.868 o
-33 3 2 1.075 0.791 0.138 184.172 o
-33 3 4 1.593 1.354 0.158 140.548 o
-33 3 5 1.954 1.918 0.168 124.090 o
-33 3 6 3.606 3.973 0.237 61.711 o
-33 3 7 0.029 0.010 0.949 3.932 o
-33 3 8 2.807 2.471 0.346 29.443 o
-33 3 9 0.010 0.376 0.297 40.267 o
-33 5 1 3.968 3.904 0.237 61.569 o
-33 5 2 0.785 0.623 0.158 141.327 o
-33 5 3 0.009 0.138 0.247 57.985 o
-33 5 4 1.188 1.097 0.148 160.297 o
-33 5 5 1.394 1.473 0.158 140.668 o
-33 5 6 2.577 2.807 0.208 81.129 o
-33 5 7 0.022 0.148 0.405 21.559 o
-33 5 8 2.115 1.740 0.306 37.586 o
-33 7 1 2.475 2.570 0.237 62.367 o
-33 7 2 0.494 0.366 0.148 160.953 o
-33 7 3 0.001 0.079 0.316 35.392 o
-33 7 4 0.775 0.642 0.168 125.214 o
-33 7 5 0.848 0.899 0.158 141.231 o
-33 7 6 1.566 1.700 0.247 57.791 o
-33 7 7 0.014 0.474 1.255 2.247 o
-33 9 1 1.334 1.552 0.267 49.604 o
-33 9 2 0.268 0.277 0.208 82.168 o
-33 9 3 0.013 0.049 0.217 74.878 o
-32 0 1 1.848 1.918 0.237 62.610 o
-32 0 2 1.292 0.929 0.188 100.082 o
-32 0 3 0.409 0.415 0.168 125.342 o
-32 0 5 11.888 12.009 0.860 4.716 o
-32 0 6 20.896 21.360 1.552 1.449 o
-32 0 7 1.274 0.741 0.178 111.520 o
-32 0 8 0.205 0.188 0.247 57.983 o
-32 0 9 7.427 6.692 0.820 5.229 o
-32 0 10 0.160 0.534 0.356 27.962 o
-32 2 1 1.715 1.700 0.148 159.392 o
-32 2 2 1.168 0.731 0.138 184.107 o
-32 2 3 0.358 0.356 0.119 251.493 o
-32 2 5 11.043 10.981 0.544 11.603 o
-32 2 6 19.312 20.272 1.018 3.318 o
-32 2 7 1.139 0.712 0.138 184.147 o
-32 2 8 0.197 0.089 0.148 161.056 o
-32 2 9 6.850 6.346 0.603 9.646 o
-32 2 10 0.138 0.247 0.356 27.963 o
-32 4 1 1.379 1.453 0.168 124.712 o
-32 4 2 0.864 0.563 0.128 213.846 o
-32 4 3 0.234 0.208 0.138 184.864 o
-32 4 4 0.052 0.069 0.237 62.918 o
-32 4 5 8.860 8.787 0.405 20.777 o
-32 4 6 15.313 16.052 0.810 5.237 o
-32 4 7 0.820 0.514 0.158 141.336 o
-32 4 8 0.176 0.099 0.168 125.393 o
-32 4 9 5.388 4.784 0.524 12.802 o
-32 4 10 0.088 0.178 0.287 43.092 o
-32 6 1 0.968 1.067 0.178 111.575 o
-32 6 2 0.524 0.474 0.119 251.309 o
-32 6 3 0.108 0.040 0.138 184.898 o
-32 6 5 6.161 6.316 0.385 23.347 o
-32 6 6 10.462 11.169 0.712 6.868 o
-32 6 7 0.479 0.227 0.178 111.811 o
-32 6 8 0.145 0.336 0.771 5.957 o
-32 6 9 3.616 3.331 0.484 15.031 o
-32 8 1 0.597 0.623 0.148 160.859 o
-32 8 2 0.263 0.138 0.138 184.866 o
-32 8 3 0.033 0.059 0.128 214.442 o
-32 8 4 0.035 0.119 0.178 111.854 o
-32 8 5 3.728 3.746 0.277 45.569 o
-32 8 6 6.167 6.622 0.534 12.292 o
-32 8 7 0.223 0.247 0.277 46.223 o
-32 10 1 0.327 0.633 0.208 82.151 o
-32 10 2 0.111 0.287 0.316 35.391 o
-31 1 1 0.619 0.474 0.138 184.654 o
-31 1 3 1.184 1.048 0.148 160.322 o
-31 1 4 0.698 0.652 0.128 213.966 o
-31 1 5 3.047 3.202 0.188 98.272 o
-31 1 6 6.639 6.919 0.316 34.166 o
-31 1 7 0.167 0.208 0.188 100.383 o
-31 1 8 1.412 0.919 0.158 140.872 o
-31 1 9 0.195 0.168 0.158 141.551 o
-31 1 10 5.771 5.337 0.474 15.556 o
-31 1 11 4.100 3.627 0.346 29.283 o
-31 3 1 0.473 0.395 0.148 160.955 o
-31 3 2 0.000 0.049 1.433 1.724 o
-31 3 3 1.022 0.840 0.138 184.199 o
-31 3 4 0.579 0.474 0.119 251.255 o
-31 3 5 2.631 2.857 0.178 109.843 o
-31 3 6 5.577 5.832 0.277 44.743 o
-31 3 7 0.165 0.267 0.287 43.091 o
-31 3 8 1.197 0.820 0.178 111.535 o
-31 3 9 0.168 0.168 0.168 125.391 o
-31 3 10 4.915 4.398 0.395 22.395 o
-31 3 11 3.615 3.440 0.465 16.330 o
-31 5 1 0.272 0.178 0.138 184.859 o
-31 5 2 0.001 0.079 0.257 53.611 o
-31 5 3 0.757 0.652 0.128 213.909 o
-31 5 4 0.403 0.395 0.138 184.780 o
-31 5 5 1.966 2.145 0.158 139.751 o
-31 5 6 3.937 4.369 0.257 52.562 o
-31 5 8 0.876 0.534 0.217 74.805 o
-31 5 9 0.127 0.484 0.405 21.559 o
-31 5 10 3.577 2.945 0.385 23.684 o
-31 7 1 0.114 0.306 0.198 90.597 o
-31 7 3 0.480 0.346 0.138 184.758 o
-31 7 4 0.232 0.376 0.208 82.167 o
-31 7 5 1.283 1.473 0.158 140.759 o
-31 7 6 2.354 2.619 0.198 89.521 o
-31 7 7 0.145 0.089 0.168 125.396 o
-31 7 8 0.556 0.366 0.188 100.336 o
-31 7 9 0.084 0.198 0.366 26.472 o
-31 9 1 0.031 0.425 0.257 53.609 o
-31 9 2 0.003 0.020 0.988 3.624 o
-31 9 3 0.258 0.198 0.128 214.386 o
-31 9 4 0.106 0.188 0.148 161.061 o
-31 9 5 0.730 0.959 0.138 184.407 o
-31 9 6 1.206 1.463 0.178 111.390 o
-31 9 7 0.113 0.346 0.919 4.190 o
-30 0 1 0.769 1.087 0.326 33.260 o
-30 0 2 1.891 1.433 0.237 62.652 o
-30 0 3 0.428 0.504 0.178 111.797 o
-30 0 4 2.682 2.876 0.247 57.424 o
-30 0 5 1.835 1.987 0.198 89.954 o
-30 0 6 2.976 3.153 0.267 49.209 o
-30 0 7 0.017 0.119 0.385 23.827 o
-30 0 8 1.618 0.929 0.217 74.637 o
-30 0 10 0.049 0.010 1.156 2.647 o
-30 0 11 0.625 1.354 0.385 23.817 o
-30 0 12 1.416 1.334 0.346 29.547 o
-30 2 1 0.689 0.494 0.148 160.845 o
-30 2 2 1.707 1.305 0.148 159.649 o
-30 2 3 0.410 0.484 0.119 251.406 o
-30 2 4 2.382 2.550 0.168 123.345 o
-30 2 5 1.753 1.838 0.138 182.508 o
-30 2 6 2.833 2.936 0.178 109.601 o
-30 2 7 0.018 0.554 0.613 9.428 o
-30 2 8 1.488 0.979 0.188 100.000 o
-30 2 10 0.036 0.049 0.188 100.390 o
-30 2 11 0.571 0.484 0.297 40.257 o
-30 2 12 1.326 1.196 0.346 29.552 o
-30 4 1 0.495 0.405 0.148 160.946 o
-30 4 2 1.259 1.008 0.138 183.853 o
-30 4 3 0.348 0.484 0.128 214.285 o
-30 4 4 1.690 1.779 0.138 182.670 o
-30 4 5 1.515 1.631 0.138 183.076 o
-30 4 6 2.438 2.550 0.168 123.282 o
-30 4 7 0.020 0.316 0.494 14.496 o
-30 4 8 1.167 0.613 0.168 125.063 o
-30 4 9 0.042 0.040 0.168 125.401 o
-30 4 10 0.012 0.030 1.413 1.772 o
-30 4 11 0.442 0.544 0.306 37.705 o
-30 6 1 0.281 0.217 0.148 161.032 o
-30 6 2 0.756 0.534 0.128 213.967 o
-30 6 3 0.257 0.247 0.138 184.854 o
-30 6 4 0.963 1.048 0.138 184.155 o
-30 6 5 1.177 1.374 0.138 183.730 o
-30 6 6 1.893 2.145 0.158 139.836 o
-30 6 7 0.019 0.109 0.287 43.093 o
-30 6 8 0.782 0.415 0.188 100.292 o
-30 6 9 0.027 0.010 0.919 4.190 o
-30 6 10 0.000 0.020 1.176 2.559 o
-30 8 1 0.124 0.336 0.494 14.496 o
-30 8 2 0.366 0.385 0.138 184.797 o
-30 8 3 0.168 0.188 0.128 214.412 o
-30 8 4 0.433 0.573 0.138 184.727 o
-30 8 5 0.820 0.919 0.138 184.349 o
-30 8 6 1.314 1.443 0.178 111.342 o
-30 8 8 0.443 0.128 0.237 62.908 o
-30 8 9 0.014 0.128 0.336 31.350 o
-30 10 1 0.041 0.287 0.217 74.876 o
-30 10 2 0.144 0.247 0.198 90.597 o
-30 10 3 0.096 0.138 0.128 214.431 o
-30 10 4 0.151 0.326 0.158 141.547 o
-30 10 5 0.507 0.583 0.138 184.687 o
-30 10 6 0.802 0.959 0.148 160.649 o
-30 10 7 0.013 0.326 1.265 2.212 o
-29 1 1 6.727 6.860 0.316 34.152 o
-29 1 2 0.424 0.376 0.119 251.438 o
-29 1 3 0.000 0.099 0.385 23.827 o
-29 1 4 2.616 2.659 0.168 123.014 o
-29 1 5 4.401 4.092 0.217 72.631 o
-29 1 6 0.689 0.662 0.128 213.969 o
-29 1 7 2.790 2.629 0.168 122.822 o
-29 1 8 2.924 2.688 0.198 89.140 o
-29 1 10 2.336 1.759 0.188 99.365 o
-29 1 11 7.599 7.729 0.405 20.969 o
-29 1 12 0.045 0.128 2.422 0.604 o
-29 1 13 1.667 1.473 0.336 31.294 o
-29 3 1 5.475 5.456 0.267 48.114 o
-29 3 2 0.367 0.208 0.119 251.534 o
-29 3 3 0.004 0.040 0.217 74.878 o
-29 3 4 2.035 2.056 0.158 139.722 o
-29 3 5 3.931 3.716 0.188 97.142 o
-29 3 6 0.560 0.563 0.119 251.228 o
-29 3 7 2.272 2.204 0.178 110.457 o
-29 3 8 2.359 2.105 0.198 89.663 o
-29 3 9 0.062 0.040 0.188 100.390 o
-29 3 10 1.920 1.315 0.178 111.035 o
-29 3 11 6.549 6.365 0.583 10.310 o
-29 3 12 0.042 0.514 0.623 9.131 o
-29 5 1 3.607 3.667 0.227 67.155 o
-29 5 2 0.277 0.188 0.128 214.381 o
-29 5 3 0.019 0.178 0.178 111.853 o
-29 5 4 1.209 1.344 0.128 212.838 o
-29 5 5 3.066 2.985 0.168 122.235 o
-29 5 6 0.374 0.484 0.128 214.270 o
-29 5 7 1.503 1.433 0.158 140.592 o
-29 5 8 1.562 1.512 0.178 111.190 o
-29 5 9 0.034 0.109 0.178 111.854 o
-29 5 10 1.284 0.988 0.188 100.075 o
-29 5 11 4.849 5.160 0.633 8.805 o
-29 5 12 0.036 0.356 1.236 2.319 o
-29 7 1 1.918 1.997 0.168 124.086 o
-29 7 2 0.183 0.178 0.138 184.878 o
-29 7 3 0.041 0.059 0.158 141.565 o
-29 7 4 0.536 0.781 0.138 184.612 o
-29 7 5 2.098 2.076 0.148 158.574 o
-29 7 6 0.206 0.247 0.138 184.866 o
-29 7 7 0.804 0.761 0.138 184.428 o
-29 7 8 0.842 0.712 0.168 125.177 o
-29 7 9 0.013 0.376 0.425 19.600 o
-29 7 10 0.702 0.465 0.227 68.468 o
-29 7 11 3.110 3.608 0.524 12.862 o
-29 9 1 0.816 0.771 0.148 160.700 o
-29 9 2 0.100 0.010 0.820 5.261 o
-29 9 3 0.054 0.079 0.158 141.565 o
-29 9 4 0.167 0.277 0.119 251.615 o
-29 9 5 1.281 1.374 0.138 183.597 o
-29 9 6 0.093 0.208 0.158 141.559 o
-29 9 7 0.348 0.356 0.188 100.363 o
-29 9 8 0.363 0.188 0.168 125.369 o
-29 11 1 0.272 0.356 0.138 184.834 o
-29 11 2 0.044 0.010 0.840 5.016 o
-29 11 3 0.049 0.119 0.148 161.068 o
-29 11 4 0.030 0.257 0.168 125.397 o
-29 11 5 0.693 0.702 0.138 184.533 o
-29 11 6 0.034 0.198 0.217 74.877 o
-28 0 1 13.756 13.650 0.712 6.791 o
-28 0 2 1.502 1.236 0.178 111.299 o
-28 0 3 0.000 0.059 0.297 40.268 o
-28 0 4 1.094 1.117 0.208 81.996 o
-28 0 5 1.109 1.433 0.188 100.058 o
-28 0 6 1.117 1.008 0.188 100.128 o
-28 0 7 0.622 0.702 0.178 111.737 o
-28 0 8 2.155 2.046 0.247 57.650 o
-28 0 9 3.898 3.736 0.455 17.031 o
-28 0 10 3.159 3.133 0.297 39.911 o
-28 0 11 11.678 12.385 0.870 4.611 o
-28 0 12 1.147 0.722 0.227 68.403 o
-28 0 13 0.319 0.385 0.287 43.088 o
-28 2 1 12.478 12.365 0.465 15.525 o
-28 2 2 1.374 1.186 0.148 160.079 o
-28 2 4 1.021 1.048 0.138 184.095 o
-28 2 5 1.063 1.453 0.138 183.822 o
-28 2 6 0.971 0.909 0.148 160.549 o
-28 2 7 0.536 0.544 0.128 214.146 o
-28 2 8 1.949 1.918 0.188 99.551 o
-28 2 9 3.555 3.370 0.237 61.856 o
-28 2 10 2.958 2.708 0.198 89.110 o
-28 2 11 10.758 11.199 0.563 10.833 o
-28 2 12 1.059 0.820 0.227 68.408 o
-28 2 13 0.282 0.198 0.217 74.870 o
-28 4 1 9.409 9.390 0.376 23.911 o
-28 4 2 1.058 0.959 0.158 141.097 o
-28 4 4 0.860 0.899 0.128 213.662 o
-28 4 5 0.940 1.295 0.128 213.298 o
-28 4 6 0.653 0.534 0.138 184.616 o
-28 4 7 0.341 0.415 0.128 214.306 o
-28 4 8 1.438 1.275 0.158 140.714 o
-28 4 9 2.726 2.520 0.217 74.003 o
-28 4 10 2.451 2.263 0.217 74.169 o
-28 4 11 8.444 9.202 0.544 11.742 o
-28 4 12 0.837 0.593 0.198 90.498 o
-28 4 13 0.192 0.069 0.208 82.176 o
-28 6 1 5.946 5.940 0.267 47.834 o
-28 6 2 0.682 0.583 0.119 251.078 o
-28 6 3 0.005 0.010 0.899 4.376 o
-28 6 4 0.656 0.741 0.119 251.011 o
-28 6 5 0.757 1.058 0.128 213.690 o
-28 6 6 0.341 0.385 0.119 251.495 o
-28 6 7 0.162 0.198 0.128 214.413 o
-28 6 8 0.868 0.820 0.158 141.241 o
-28 6 9 1.765 1.601 0.188 99.736 o
-28 6 10 1.823 1.829 0.217 74.463 o
-28 6 11 5.626 6.336 0.504 13.786 o
-28 6 12 0.559 0.544 0.385 23.823 o
-28 8 1 3.138 3.222 0.188 98.181 o
-28 8 2 0.374 0.435 0.148 160.981 o
-28 8 3 0.007 0.059 0.148 161.071 o
-28 8 4 0.438 0.524 0.128 214.220 o
-28 8 5 0.543 0.761 0.119 251.138 o
-28 8 6 0.125 0.158 0.138 184.889 o
-28 8 7 0.055 0.128 0.168 125.399 o
-28 8 8 0.431 0.425 0.208 82.151 o
-28 8 9 0.955 0.672 0.178 111.648 o
-28 8 10 1.193 1.374 0.237 62.780 o
-28 8 11 3.218 3.558 0.504 13.886 o
-28 10 1 1.397 1.404 0.178 111.310 o
-28 10 2 0.180 0.178 0.158 141.552 o
-28 10 4 0.260 0.237 0.119 251.583 o
-28 10 5 0.343 0.583 0.128 214.260 o
-28 10 6 0.026 0.069 0.128 214.442 o
-28 10 7 0.012 0.099 0.158 141.566 o
-28 10 8 0.175 0.119 0.178 111.848 o
-28 10 9 0.432 0.425 0.198 90.569 o
-28 12 1 0.533 0.425 0.138 184.714 o
-28 12 2 0.076 0.168 0.158 141.561 o
-28 12 3 0.005 0.119 0.158 141.566 o
-28 12 4 0.138 0.168 0.119 251.643 o
-28 12 5 0.188 0.395 0.158 141.537 o
-28 12 6 0.001 0.010 1.038 3.287 o
-27 1 1 21.342 21.280 0.751 5.898 o
-27 1 3 2.883 2.520 0.158 138.228 o
-27 1 4 17.251 17.544 0.583 9.729 o
-27 1 5 54.541 54.096 1.641 1.210 o
-27 1 6 0.843 0.652 0.119 250.816 o
-27 1 7 2.590 2.441 0.168 123.172 o
-27 1 8 0.005 0.049 0.188 100.390 o
-27 1 9 0.028 0.306 0.494 14.496 o
-27 1 10 8.334 8.668 0.385 22.955 o
-27 1 11 4.267 4.389 0.247 56.623 o
-27 1 12 0.320 0.178 0.168 125.375 o
-27 1 13 1.746 1.295 0.227 68.242 o
-27 1 14 0.513 0.435 0.277 46.214 o
-27 3 1 18.013 17.633 0.662 7.632 o
-27 3 2 0.000 0.099 0.168 125.401 o
-27 3 3 2.396 2.016 0.148 158.138 o
-27 3 4 15.172 15.380 0.524 12.091 o
-27 3 5 46.253 44.716 1.581 1.328 o
-27 3 6 0.784 0.573 0.128 213.922 o
-27 3 7 2.264 2.194 0.178 110.467 o
-27 3 8 0.005 0.010 0.860 4.788 o
-27 3 9 0.030 0.049 0.168 125.401 o
-27 3 10 7.026 7.176 0.326 32.084 o
-27 3 11 3.556 3.746 0.227 67.161 o
-27 3 12 0.251 0.099 0.158 141.548 o
-27 3 13 1.489 1.216 0.316 35.337 o
-27 5 1 12.887 12.780 0.494 13.760 o
-27 5 2 0.008 0.227 0.178 111.853 o
-27 5 3 1.669 1.315 0.128 211.998 o
-27 5 4 11.747 12.069 0.445 16.944 o
-27 5 5 33.615 34.585 1.176 2.401 o
-27 5 6 0.644 0.583 0.119 251.124 o
-27 5 7 1.753 1.700 0.148 159.342 o
-27 5 8 0.004 0.010 0.860 4.788 o
-27 5 9 0.031 0.217 0.247 57.985 o
-27 5 10 5.017 5.071 0.306 36.922 o
-27 5 11 2.512 2.916 0.198 89.335 o
-27 5 12 0.153 0.138 0.188 100.386 o
-27 5 13 1.085 1.067 0.237 62.816 o
-27 7 1 7.851 8.075 0.346 28.404 o
-27 7 2 0.029 0.099 0.128 214.441 o
-27 7 3 0.975 0.781 0.128 213.595 o
-27 7 4 7.973 8.263 0.336 29.982 o
-27 7 5 20.940 22.022 0.781 5.484 o
-27 7 6 0.475 0.445 0.128 214.222 o
-27 7 7 1.188 1.166 0.148 160.266 o
-27 7 8 0.003 0.198 0.227 68.508 o
-27 7 9 0.031 0.099 0.514 13.403 o
-27 7 10 3.049 3.272 0.287 42.691 o
-27 7 11 1.521 1.661 0.237 62.702 o
-27 7 12 0.072 0.119 2.580 0.532 o
-27 9 1 4.123 4.201 0.227 66.748 o
-27 9 2 0.045 0.109 0.178 111.854 o
-27 9 3 0.479 0.445 0.119 251.364 o
-27 9 4 4.734 4.942 0.237 60.940 o
-27 9 5 11.220 11.772 0.593 9.781 o
-27 9 6 0.318 0.287 0.128 214.346 o
-27 9 7 0.694 0.712 0.148 160.788 o
-27 9 9 0.031 0.010 0.761 6.112 o
-27 9 10 1.580 1.700 0.237 62.687 o
-27 11 1 1.903 1.918 0.158 139.954 o
-27 11 2 0.049 0.059 0.109 299.507 o
-27 11 3 0.200 0.198 0.198 90.595 o
-27 11 4 2.458 2.451 0.178 110.193 o
-27 11 5 5.261 5.486 0.326 32.589 o
-27 11 6 0.189 0.168 0.148 161.052 o
-27 11 7 0.349 0.217 0.148 161.017 o
-27 11 8 0.001 0.099 0.227 68.508 o
-27 13 1 0.791 0.692 0.119 250.862 o
-27 13 2 0.042 0.030 0.119 251.672 o
-27 13 3 0.071 0.148 0.128 214.434 o
-27 13 4 1.122 1.018 0.198 90.386 o
-26 0 1 11.023 11.456 0.662 7.896 o
-26 0 2 56.084 54.086 2.184 0.706 o
-26 0 3 0.018 0.079 2.204 0.729 o
-26 0 4 27.666 28.545 1.265 2.130 o
-26 0 5 24.787 25.679 1.176 2.470 o
-26 0 6 0.739 0.880 0.227 68.444 o
-26 0 7 0.065 0.425 1.453 1.677 o
-26 0 9 8.384 8.046 0.465 16.004 o
-26 0 10 20.480 20.846 1.166 2.540 o
-26 0 11 4.531 4.636 0.336 30.899 o
-26 0 12 2.364 2.105 0.297 40.081 o
-26 0 14 0.483 0.237 0.306 37.707 o
-26 2 1 10.277 10.467 0.445 17.162 o
-26 2 2 51.432 49.460 1.404 1.629 o
-26 2 3 0.018 0.049 1.888 0.993 o
-26 2 4 25.201 26.104 0.820 4.887 o
-26 2 5 22.661 23.485 0.781 5.436 o
-26 2 6 0.698 0.801 0.138 184.494 o
-26 2 8 0.007 0.089 0.178 111.855 o
-26 2 9 7.667 7.304 0.316 33.865 o
-26 2 10 19.097 19.551 0.810 5.159 o
-26 2 11 4.303 4.438 0.247 56.598 o
-26 2 12 2.184 1.819 0.198 89.828 o
-26 2 13 0.053 0.040 0.227 68.508 o
-26 2 14 0.435 0.119 0.217 74.865 o
-26 4 1 8.198 8.421 0.356 26.816 o
-26 4 2 39.693 38.795 1.107 2.626 o
-26 4 4 19.125 20.045 0.642 7.998 o
-26 4 5 17.306 18.325 0.652 7.864 o
-26 4 6 0.611 0.682 0.128 214.030 o
-26 4 7 0.100 0.010 0.830 5.136 o
-26 4 9 5.865 5.486 0.287 41.767 o
-26 4 10 15.403 15.834 0.672 7.519 o
-26 4 11 3.702 3.825 0.247 56.951 o
-26 4 12 1.715 1.423 0.198 90.125 o
-26 4 13 0.049 0.020 0.949 3.932 o
-26 4 14 0.328 0.138 0.336 31.349 o
-26 6 1 5.592 6.148 0.297 39.093 o
-26 6 2 25.889 25.808 0.810 4.988 o
-26 6 3 0.033 0.227 0.662 8.073 o
-26 6 4 12.216 13.166 0.455 16.155 o
-26 6 5 11.072 12.088 0.465 15.658 o
-26 6 6 0.501 0.563 0.128 214.164 o
-26 6 7 0.110 0.010 0.791 5.663 o
-26 6 8 0.050 0.237 0.198 90.600 o
-26 6 9 3.744 3.499 0.208 80.202 o
-26 6 10 10.765 11.070 0.583 10.133 o
-26 6 11 2.863 2.995 0.217 73.833 o
-26 6 12 1.139 0.840 0.188 100.148 o
-26 8 1 3.320 3.726 0.217 73.410 o
-26 8 2 14.326 14.599 0.514 12.617 o
-26 8 4 6.586 7.166 0.297 38.667 o
-26 8 5 5.975 6.731 0.306 36.517 o
-26 8 6 0.369 0.415 0.138 184.790 o
-26 8 7 0.114 0.128 0.208 82.177 o
-26 8 8 0.074 0.020 0.899 4.376 o
-26 8 9 2.011 1.789 0.188 99.552 o
-26 8 10 6.589 6.721 0.474 15.490 o
-26 8 11 1.969 2.343 0.277 46.017 o
-26 8 12 0.649 0.633 0.267 49.690 o
-26 10 1 1.706 1.967 0.148 159.227 o
-26 10 2 6.780 6.968 0.297 38.639 o
-26 10 3 0.032 0.237 0.336 31.350 o
-26 10 4 3.003 3.282 0.178 109.236 o
-26 10 5 2.753 3.143 0.198 89.102 o
-26 10 6 0.246 0.158 0.128 214.395 o
-26 10 7 0.106 0.119 0.168 125.397 o
-26 10 8 0.078 0.089 0.168 125.399 o
-26 10 9 0.926 0.702 0.158 141.242 o
-26 10 10 3.549 3.707 0.346 29.333 o
-26 12 1 0.760 0.850 0.128 213.803 o
-26 12 2 2.778 2.728 0.158 138.229 o
-26 12 3 0.022 0.030 0.138 184.903 o
-26 12 4 1.175 1.255 0.128 212.969 o
-26 12 5 1.097 1.176 0.148 160.343 o
-26 12 6 0.151 0.148 0.148 161.058 o
-26 12 7 0.082 0.049 0.119 251.666 o
-26 12 8 0.061 0.059 1.601 1.381 o
-26 14 1 0.300 0.336 0.168 125.367 o
-26 14 2 0.993 0.909 0.178 111.595 o
-25 1 1 55.318 54.076 1.838 0.978 o
-25 1 2 9.489 10.319 0.366 25.058 o
-25 1 3 1.308 0.880 0.138 183.870 o
-25 1 4 44.609 44.014 1.285 1.959 o
-25 1 5 55.219 55.420 1.621 1.234 o
-25 1 6 0.536 0.267 0.138 184.751 o
-25 1 7 2.320 1.987 0.178 110.506 o
-25 1 8 0.562 0.563 0.128 214.119 o
-25 1 9 0.008 0.148 0.148 161.069 o
-25 1 10 0.110 0.672 0.138 184.836 o
-25 1 11 1.796 1.601 0.158 140.236 o
-25 1 12 1.918 1.809 0.178 110.873 o
-25 1 13 3.302 2.827 0.208 80.713 o
-25 1 14 3.142 2.263 0.287 42.758 o
-25 1 15 0.002 0.237 0.435 18.720 o
-25 3 1 47.335 46.762 1.463 1.529 o
-25 3 2 8.911 9.775 0.356 26.558 o
-25 3 3 1.074 0.623 0.119 250.471 o
-25 3 4 38.176 38.242 1.117 2.598 o
-25 3 5 47.180 47.414 1.384 1.693 o
-25 3 6 0.553 0.227 0.128 214.241 o
-25 3 7 1.874 1.502 0.158 140.207 o
-25 3 8 0.345 0.445 0.138 184.794 o
-25 3 9 0.001 0.158 0.138 184.901 o
-25 3 10 0.107 0.652 0.148 161.023 o
-25 3 11 1.572 1.344 0.158 140.570 o
-25 3 12 1.514 1.374 0.148 159.832 o
-25 3 13 2.842 2.254 0.208 81.135 o
-25 3 14 2.633 2.333 0.277 45.921 o
-25 5 1 34.689 34.278 1.137 2.554 o
-25 5 2 7.558 8.164 0.297 38.197 o
-25 5 3 0.787 0.534 0.119 250.976 o
-25 5 4 27.927 28.071 0.860 4.418 o
-25 5 5 34.688 35.929 1.087 2.767 o
-25 5 6 0.591 0.385 0.119 251.287 o
-25 5 7 1.239 0.899 0.158 141.000 o
-25 5 8 0.127 0.138 0.128 214.426 o
-25 5 9 0.003 0.079 0.138 184.902 o
-25 5 10 0.100 0.741 0.138 184.828 o
-25 5 11 1.191 1.067 0.148 160.308 o
-25 5 12 0.920 0.652 0.148 160.672 o
-25 5 13 2.095 1.641 0.198 89.914 o
-25 5 14 1.849 1.670 0.257 53.406 o
-25 7 1 21.976 22.546 0.810 5.088 o
-25 7 2 5.771 6.197 0.257 51.454 o
-25 7 3 0.498 0.465 0.119 251.338 o
-25 7 4 17.591 18.197 0.603 9.111 o
-25 7 5 22.106 23.742 0.791 5.317 o
-25 7 6 0.575 0.465 0.158 141.437 o
-25 7 7 0.663 0.435 0.138 184.640 o
-25 7 8 0.015 0.059 0.138 184.902 o
-25 7 9 0.018 0.099 0.158 141.565 o
-25 7 10 0.088 0.603 0.158 141.536 o
-25 7 11 0.797 0.998 0.158 141.233 o
-25 7 12 0.422 0.316 0.188 100.357 o
-25 7 13 1.333 0.791 0.267 49.640 o
-25 9 1 12.089 12.810 0.484 14.357 o
-25 9 2 3.927 4.270 0.208 79.784 o
-25 9 3 0.267 0.297 0.119 251.565 o
-25 9 4 9.589 10.191 0.385 22.669 o
-25 9 5 12.188 13.472 0.534 11.902 o
-25 9 6 0.478 0.395 0.138 184.748 o
-25 9 7 0.285 0.237 0.217 74.869 o
-25 9 9 0.034 0.138 0.128 214.439 o
-25 9 10 0.067 0.465 0.178 111.844 o
-25 9 11 0.476 0.346 0.208 82.151 o
-25 9 12 0.140 0.020 1.423 1.748 o
-25 11 1 5.811 6.089 0.306 36.635 o
-25 11 2 2.318 2.352 0.148 157.984 o
-25 11 3 0.126 0.128 0.128 214.427 o
-25 11 4 4.547 4.695 0.237 61.102 o
-25 11 5 5.845 6.316 0.306 36.600 o
-25 11 6 0.343 0.119 0.128 214.370 o
-25 11 7 0.098 0.059 0.148 161.067 o
-25 11 8 0.026 0.010 0.781 5.807 o
-25 11 9 0.038 0.138 0.148 161.068 o
-25 11 10 0.044 0.356 0.168 125.394 o
-25 13 1 2.492 2.412 0.148 157.621 o
-25 13 2 1.179 1.127 0.119 249.776 o
-25 13 3 0.054 0.010 0.682 7.612 o
-25 13 4 1.900 1.749 0.168 124.209 o
-25 13 5 2.466 2.600 0.208 81.238 o
-25 13 6 0.209 0.188 0.267 49.711 o
-25 13 7 0.026 0.267 0.405 21.559 o
-24 0 1 0.015 0.059 0.198 90.602 o
-24 0 2 22.214 21.251 0.899 4.180 o
-24 0 3 25.207 25.046 1.048 3.085 o
-24 0 4 0.469 0.445 0.168 125.327 o
-24 0 5 5.501 5.090 0.297 39.251 o
-24 0 6 0.054 0.287 0.761 6.112 o
-24 0 7 40.130 38.212 1.977 0.878 o
-24 0 8 7.574 7.799 0.425 19.110 o
-24 0 9 7.414 7.631 0.435 18.290 o
-24 0 10 34.515 34.693 1.611 1.316 o
-24 0 11 0.006 0.425 0.731 6.618 o
-24 0 12 5.266 4.922 0.336 30.778 o
-24 0 13 0.055 0.188 0.257 53.610 o
-24 0 14 1.383 1.423 0.237 62.746 o
-24 0 15 0.561 0.741 0.316 35.381 o
-24 2 1 0.006 0.227 0.267 49.713 o
-24 2 2 20.928 20.134 0.613 8.649 o
-24 2 3 23.335 23.159 0.722 6.283 o
-24 2 4 0.475 0.465 0.109 299.066 o
-24 2 5 5.010 4.646 0.217 71.997 o
-24 2 6 0.074 0.751 0.751 6.274 o
-24 2 7 37.253 35.939 1.295 1.985 o
-24 2 8 7.058 7.225 0.316 34.029 o
-24 2 9 6.798 7.077 0.287 41.207 o
-24 2 10 32.158 32.558 1.087 2.800 o
-24 2 11 0.013 0.593 0.484 15.094 o
-24 2 12 4.783 4.369 0.217 72.267 o
-24 2 13 0.048 0.040 0.138 184.902 o
-24 2 14 1.273 1.413 0.198 90.284 o
-24 2 15 0.541 0.563 0.237 62.892 o
-24 4 1 0.000 0.128 0.178 111.854 o
-24 4 2 17.527 17.080 0.544 11.084 o
-24 4 3 18.438 18.642 0.593 9.346 o
-24 4 4 0.394 0.356 0.119 251.468 o
-24 4 5 3.742 3.548 0.188 97.432 o
-24 4 6 0.140 0.168 0.504 13.933 o
-24 4 7 30.206 29.415 1.018 3.197 o
-24 4 8 5.633 5.782 0.277 44.733 o
-24 4 9 5.311 5.486 0.257 51.820 o
-24 4 10 26.015 25.877 0.988 3.436 o
-24 4 11 0.044 0.504 0.554 11.556 o
-24 4 12 3.611 3.311 0.198 88.395 o
-24 4 13 0.030 0.079 0.217 74.878 o
-24 4 14 0.995 1.058 0.188 100.159 o
-24 6 1 0.007 0.257 0.148 161.066 o
-24 6 2 13.055 13.175 0.455 16.072 o
-24 6 3 12.425 12.622 0.435 17.572 o
-24 6 4 0.237 0.178 0.119 251.607 o
-24 6 5 2.296 2.333 0.148 158.039 o
-24 6 6 0.244 0.188 0.138 184.864 o
-24 6 7 21.445 21.083 0.761 5.755 o
-24 6 8 3.849 3.894 0.217 73.052 o
-24 6 9 3.577 3.766 0.217 73.253 o
-24 6 10 18.192 18.819 0.820 5.059 o
-24 6 11 0.100 0.237 0.208 82.176 o
-24 6 12 2.278 2.234 0.188 99.249 o
-24 6 13 0.015 0.119 0.237 62.918 o
-24 6 14 0.659 0.929 0.267 49.682 o
-24 8 1 0.021 0.168 0.138 184.899 o
-24 8 2 8.595 9.024 0.326 31.490 o
-24 8 3 7.196 7.265 0.287 41.032 o
-24 8 4 0.127 0.168 0.109 299.473 o
-24 8 5 1.180 1.265 0.128 212.953 o
-24 8 6 0.321 0.376 0.128 214.326 o
-24 8 7 13.176 13.037 0.544 11.452 o
-24 8 8 2.301 2.056 0.168 123.693 o
-24 8 9 2.062 2.273 0.178 110.597 o
-24 8 10 11.030 11.347 0.613 9.188 o
-24 8 11 0.157 0.208 0.188 100.384 o
-24 8 12 1.207 0.771 0.178 111.540 o
-24 8 13 0.005 0.208 0.316 35.392 o
-24 10 1 0.033 0.178 0.119 251.664 o
-24 10 2 4.936 5.308 0.237 60.731 o
-24 10 3 3.601 3.667 0.188 97.516 o
-24 10 4 0.061 0.069 0.109 299.504 o
-24 10 5 0.514 0.623 0.138 184.672 o
-24 10 6 0.314 0.306 0.138 184.829 o
-24 10 7 7.084 6.711 0.356 27.142 o
-24 10 8 1.211 1.097 0.128 213.037 o
-24 10 9 1.020 1.127 0.138 184.055 o
-24 10 10 5.861 5.703 0.376 24.631 o
-24 10 11 0.174 0.198 0.208 82.174 o
-24 12 1 0.031 0.208 0.128 214.435 o
-24 12 2 2.459 2.688 0.158 138.743 o
-24 12 3 1.565 1.572 0.128 211.947 o
-24 12 4 0.023 0.119 0.119 251.669 o
-24 12 5 0.196 0.306 0.099 362.251 o
-24 12 6 0.243 0.247 0.168 125.380 o
-24 12 7 3.374 2.837 0.237 62.028 o
-24 12 8 0.564 0.633 0.138 184.640 o
-24 12 9 0.442 0.662 0.148 160.917 o
-24 14 1 0.021 0.188 0.198 90.601 o
-24 14 2 1.068 1.087 0.119 250.049 o
-24 14 3 0.596 0.534 0.109 298.849 o
-24 14 4 0.007 0.178 0.128 214.440 o
-24 14 5 0.068 0.099 0.128 214.437 o
-24 14 6 0.152 0.079 0.158 141.559 o
-23 1 1 14.772 14.184 0.563 10.593 o
-23 1 2 27.458 27.784 0.801 5.050 o
-23 1 3 43.545 44.212 1.236 2.110 o
-23 1 4 0.284 0.079 0.138 184.867 o
-23 1 5 12.279 12.405 0.415 19.205 o
-23 1 6 28.189 27.547 0.830 4.713 o
-23 1 7 9.590 10.428 0.395 21.586 o
-23 1 8 34.811 34.931 1.048 2.966 o
-23 1 10 4.907 5.743 0.257 51.937 o
-23 1 11 2.892 2.560 0.168 122.739 o
-23 1 12 4.702 4.616 0.227 66.290 o
-23 1 13 7.034 6.652 0.346 28.679 o
-23 1 14 4.500 4.339 0.277 45.300 o
-23 1 15 0.015 0.148 0.188 100.390 o
-23 3 1 13.466 13.245 0.465 15.393 o
-23 3 2 24.203 24.552 0.731 6.085 o
-23 3 3 36.187 37.174 1.067 2.844 o
-23 3 4 0.290 0.119 0.119 251.597 o
-23 3 5 9.532 9.706 0.336 29.451 o
-23 3 6 23.543 22.289 0.899 4.159 o
-23 3 7 8.106 8.639 0.346 28.300 o
-23 3 8 29.962 30.206 0.969 3.506 o
-23 3 9 0.090 0.227 0.158 141.558 o
-23 3 10 4.071 4.814 0.217 72.611 o
-23 3 11 2.576 2.323 0.168 123.256 o
-23 3 12 4.060 4.003 0.217 72.885 o
-23 3 13 6.169 5.673 0.316 34.410 o
-23 3 14 3.819 3.588 0.257 52.726 o
-23 3 15 0.023 0.257 0.257 53.610 o
-23 5 1 11.019 10.764 0.405 20.384 o
-23 5 2 18.544 18.829 0.583 9.632 o
-23 5 3 24.642 25.422 0.761 5.635 o
-23 5 4 0.291 0.119 0.109 299.403 o
-23 5 5 6.008 6.099 0.247 55.368 o
-23 5 6 16.671 16.615 0.593 9.475 o
-23 5 7 5.821 6.306 0.287 41.656 o
-23 5 8 22.442 22.358 0.810 5.082 o
-23 5 9 0.025 0.188 0.178 111.853 o
-23 5 10 2.783 3.291 0.188 98.463 o
-23 5 11 2.024 1.809 0.158 139.879 o
-23 5 12 3.007 2.916 0.188 98.432 o
-23 5 13 4.748 4.418 0.297 39.502 o
-23 5 14 2.737 2.491 0.257 53.162 o
-23 5 15 0.039 0.119 0.217 74.878 o
-23 7 1 7.994 8.026 0.326 31.764 o
-23 7 2 12.346 12.573 0.415 19.185 o
-23 7 3 14.034 14.619 0.474 14.684 o
-23 7 4 0.272 0.425 0.227 68.498 o
-23 7 5 3.013 3.005 0.158 137.618 o
-23 7 6 10.107 10.102 0.405 20.547 o
-23 7 7 3.558 3.845 0.217 73.241 o
-23 7 8 14.520 14.204 0.544 11.349 o
-23 7 9 0.000 0.049 0.168 125.401 o
-23 7 10 1.581 1.977 0.158 140.264 o
-23 7 11 1.385 1.107 0.148 160.108 o
-23 7 12 1.946 1.789 0.168 124.153 o
-23 7 13 3.208 3.123 0.277 45.748 o
-23 7 14 1.666 1.621 0.237 62.678 o
-23 9 1 5.177 5.318 0.247 56.004 o
-23 9 2 7.257 7.492 0.277 43.790 o
-23 9 3 6.770 7.196 0.277 44.050 o
-23 9 4 0.227 0.217 0.119 251.603 o
-23 9 5 1.134 1.137 0.138 183.924 o
-23 9 6 5.234 5.150 0.316 34.648 o
-23 9 7 1.844 2.016 0.168 124.143 o
-23 9 8 8.109 7.986 0.356 26.870 o
-23 9 9 0.006 0.138 0.188 100.390 o
-23 9 10 0.756 0.998 0.138 184.369 o
-23 9 11 0.836 0.692 0.178 111.681 o
-23 9 12 1.115 1.058 0.178 111.520 o
-23 9 13 1.906 1.809 0.227 68.142 o
-23 11 1 2.959 2.985 0.168 122.378 o
-23 11 2 3.776 3.865 0.178 107.944 o
-23 11 3 2.769 2.876 0.168 122.694 o
-23 11 4 0.160 0.188 0.119 251.633 o
-23 11 5 0.310 0.346 0.109 299.304 o
-23 11 6 2.347 2.234 0.178 110.382 o
-23 11 7 0.812 0.919 0.138 184.355 o
-23 11 8 3.960 3.786 0.237 61.599 o
-23 11 9 0.013 0.336 0.247 57.984 o
-23 11 10 0.307 0.494 0.138 184.799 o
-23 11 11 0.448 0.465 0.178 111.797 o
-23 13 1 1.478 1.453 0.119 248.652 o
-23 13 2 1.727 1.730 0.128 211.416 o
-23 13 3 0.973 0.890 0.109 297.730 o
-23 13 4 0.094 0.217 0.128 214.425 o
-23 13 5 0.056 0.030 0.109 299.508 o
-23 13 6 0.938 0.801 0.119 250.552 o
-23 13 7 0.304 0.336 0.128 214.342 o
-23 13 8 1.693 1.572 0.198 90.104 o
-23 13 9 0.014 0.049 0.237 62.918 o
-23 15 1 0.650 0.524 0.109 298.773 o
-23 15 2 0.703 0.623 0.099 361.073 o
-23 15 3 0.299 0.217 0.089 447.088 o
-23 15 4 0.047 0.010 0.899 4.376 o
-22 0 1 5.560 5.377 0.385 23.449 o
-22 0 2 0.739 0.652 0.148 160.779 o
-22 0 3 20.267 20.421 0.860 4.585 o
-22 0 4 2.056 2.204 0.188 99.401 o
-22 0 5 13.732 13.907 0.662 7.805 o
-22 0 6 5.941 5.930 0.336 30.594 o
-22 0 7 124.162 121.723 6.286 0.087 o
-22 0 8 14.866 15.241 0.712 6.754 o
-22 0 9 19.271 18.859 0.860 4.607 o
-22 0 10 14.073 14.253 0.672 7.572 o
-22 0 12 0.016 0.435 0.395 22.650 o
-22 0 13 10.743 10.003 0.652 8.153 o
-22 0 14 0.459 0.267 0.237 62.905 o
-22 0 15 4.201 3.608 0.593 10.031 o
-22 0 16 0.858 1.137 0.356 27.948 o
-22 2 1 5.319 5.278 0.237 60.522 o
-22 2 2 0.780 0.593 0.109 298.482 o
-22 2 3 18.352 18.642 0.573 9.957 o
-22 2 4 2.007 2.125 0.138 181.756 o
-22 2 5 12.687 12.800 0.435 17.531 o
-22 2 6 5.239 5.357 0.237 60.545 o
-22 2 7 114.269 111.108 4.626 0.158 o
-22 2 8 13.623 13.947 0.455 15.974 o
-22 2 9 17.357 17.396 0.583 9.728 o
-22 2 10 12.835 13.047 0.455 16.100 o
-22 2 11 0.068 0.257 0.297 40.267 o
-22 2 12 0.014 0.217 0.128 214.437 o
-22 2 13 9.843 9.222 0.455 16.539 o
-22 2 14 0.435 0.385 0.148 160.970 o
-22 2 15 3.874 3.479 0.346 29.313 o
-22 2 16 0.773 1.156 0.326 33.259 o
-22 4 1 4.134 4.132 0.208 79.677 o
-22 4 2 0.914 0.771 0.119 250.616 o
-22 4 3 13.482 13.887 0.445 16.660 o
-22 4 4 1.632 1.661 0.119 247.914 o
-22 4 5 9.704 9.825 0.346 27.836 o
-22 4 6 3.685 3.904 0.198 88.082 o
-22 4 7 89.457 89.016 3.222 0.321 o
-22 4 8 10.623 10.991 0.395 21.399 o
-22 4 9 12.744 12.632 0.455 16.130 o
-22 4 10 9.906 10.260 0.366 24.986 o
-22 4 12 0.012 0.287 0.128 214.433 o
-22 4 13 7.532 7.176 0.376 24.347 o
-22 4 14 0.372 0.306 0.148 161.000 o
-22 4 15 3.018 2.629 0.445 17.837 o
-22 6 1 2.466 2.352 0.158 138.973 o
-22 6 2 1.023 0.929 0.119 250.289 o
-22 6 3 8.086 8.411 0.306 35.691 o
-22 6 4 1.090 1.156 0.119 249.933 o
-22 6 5 6.124 6.296 0.247 55.248 o
-22 6 6 2.082 2.293 0.148 158.427 o
-22 6 7 60.231 60.886 2.006 0.820 o
-22 6 8 7.077 7.047 0.306 36.188 o
-22 6 9 7.627 7.690 0.326 31.891 o
-22 6 10 6.577 6.820 0.277 44.200 o
-22 6 11 0.068 0.109 0.208 82.178 o
-22 6 12 0.011 0.069 0.138 184.902 o
-22 6 13 4.835 4.626 0.257 52.190 o
-22 6 14 0.288 0.306 0.168 125.371 o
-22 6 15 2.005 2.204 0.623 9.123 o
-22 8 1 1.261 1.305 0.148 160.132 o
-22 8 2 0.976 0.949 0.109 297.648 o
-22 8 3 4.050 4.300 0.188 96.682 o
-22 8 4 0.674 0.662 0.109 298.615 o
-22 8 5 3.296 3.499 0.208 80.505 o
-22 8 6 0.908 1.077 0.148 160.533 o
-22 8 7 34.967 36.127 1.236 2.178 o
-22 8 8 4.016 3.944 0.208 79.841 o
-22 8 9 3.706 3.598 0.198 88.195 o
-22 8 10 3.715 3.865 0.198 88.073 o
-22 8 11 0.061 0.059 0.158 141.565 o
-22 8 12 0.010 0.089 0.148 161.070 o
-22 8 13 2.635 2.511 0.237 62.328 o
-22 8 14 0.197 0.178 0.208 82.174 o
-22 10 1 0.548 0.623 0.119 251.209 o
-22 10 2 0.785 0.801 0.119 250.792 o
-22 10 3 1.713 1.898 0.128 211.253 o
-22 10 4 0.363 0.435 0.109 299.213 o
-22 10 5 1.520 1.631 0.138 183.068 o
-22 10 6 0.296 0.376 0.128 214.337 o
-22 10 7 17.497 17.801 0.781 5.582 o
-22 10 8 1.974 1.898 0.148 158.898 o
-22 10 9 1.476 1.404 0.178 111.268 o
-22 10 10 1.795 1.829 0.148 159.200 o
-22 10 11 0.052 0.040 0.138 184.901 o
-22 10 12 0.008 0.069 0.138 184.902 o
-22 12 1 0.182 0.287 0.128 214.395 o
-22 12 2 0.518 0.435 0.109 299.031 o
-22 12 3 0.626 0.682 0.109 298.681 o
-22 12 4 0.165 0.287 0.119 251.614 o
-22 12 5 0.601 0.652 0.128 214.052 o
-22 12 6 0.067 0.168 0.267 49.713 o
-22 12 7 7.650 7.759 0.484 14.799 o
-22 12 8 0.854 0.672 0.119 250.785 o
-22 12 9 0.484 0.385 0.109 299.104 o
-22 12 10 0.765 0.899 0.148 160.691 o
-22 14 1 0.044 0.198 0.227 68.507 o
-22 14 2 0.281 0.277 0.089 447.071 o
-22 14 3 0.205 0.208 0.089 447.231 o
-22 14 4 0.067 0.099 0.079 566.223 o
-22 14 5 0.205 0.237 0.089 447.212 o
-22 14 6 0.008 0.208 0.138 184.899 o
-22 14 7 2.964 2.758 0.257 53.078 o
-22 14 8 0.328 0.277 0.148 161.015 o
-21 1 1 91.932 87.682 3.736 0.242 o
-21 1 2 8.354 7.710 0.277 43.263 o
-21 1 3 0.022 0.089 1.720 1.197 o
-21 1 4 0.219 0.385 0.109 299.361 o
-21 1 5 57.772 57.318 1.611 1.239 o
-21 1 6 27.494 26.272 0.771 5.426 o
-21 1 7 6.628 7.028 0.267 47.309 o
-21 1 8 17.445 17.485 0.563 10.366 o
-21 1 9 2.492 2.234 0.148 157.782 o
-21 1 10 9.748 10.141 0.366 25.027 o
-21 1 11 0.614 0.514 0.119 251.197 o
-21 1 12 22.565 22.753 0.870 4.442 o
-21 1 13 1.328 1.591 0.158 140.673 o
-21 1 14 0.037 0.030 0.168 125.401 o
-21 1 15 0.104 0.316 0.148 161.053 o
-21 1 16 1.323 1.631 0.287 43.008 o
-21 3 1 77.686 73.983 2.619 0.483 o
-21 3 2 6.844 6.306 0.247 54.828 o
-21 3 3 0.060 0.049 0.128 214.440 o
-21 3 4 0.176 0.257 0.109 299.430 o
-21 3 5 48.698 48.521 1.315 1.848 o
-21 3 6 23.633 22.941 0.692 6.782 o
-21 3 7 5.292 5.476 0.237 60.480 o
-21 3 8 14.811 14.569 0.484 14.064 o
-21 3 9 2.123 1.888 0.148 158.682 o
-21 3 10 8.143 8.579 0.326 31.660 o
-21 3 11 0.545 0.484 0.119 251.285 o
-21 3 12 19.008 19.225 0.781 5.545 o
-21 3 13 1.318 1.512 0.138 183.453 o
-21 3 14 0.037 0.198 0.237 62.918 o
-21 3 15 0.091 0.227 0.168 125.395 o
-21 3 16 1.133 1.117 0.297 40.222 o
-21 5 1 56.002 54.412 1.631 1.219 o
-21 5 2 5.090 4.557 0.208 78.690 o
-21 5 3 0.101 0.178 0.148 161.062 o
-21 5 4 0.114 0.138 0.099 362.366 o
-21 5 5 34.139 35.405 1.067 2.869 o
-21 5 6 16.550 16.141 0.534 11.562 o
-21 5 7 3.309 3.568 0.198 88.535 o
-21 5 8 10.838 10.932 0.376 23.537 o
-21 5 9 1.469 1.236 0.128 212.472 o
-21 5 10 5.742 6.069 0.257 51.497 o
-21 5 11 0.407 0.385 0.119 251.447 o
-21 5 12 13.489 13.749 0.603 9.364 o
-21 5 13 1.254 1.423 0.148 160.081 o
-21 5 14 0.035 0.040 0.138 184.902 o
-21 5 15 0.068 0.237 0.208 82.177 o
-21 7 1 34.382 34.377 1.067 2.871 o
-21 7 2 3.411 3.074 0.168 121.688 o
-21 7 3 0.129 0.198 0.109 299.466 o
-21 7 4 0.069 0.119 0.119 251.663 o
-21 7 5 20.175 21.201 0.731 6.230 o
-21 7 6 9.743 9.696 0.366 25.068 o
-21 7 7 1.633 1.838 0.158 140.281 o
-21 7 8 6.903 7.067 0.316 34.086 o
-21 7 9 0.874 0.731 0.148 160.676 o
-21 7 10 3.416 3.479 0.178 108.644 o
-21 7 11 0.261 0.237 0.119 251.583 o
-21 7 12 8.078 7.700 0.445 17.455 o
-21 7 13 1.098 1.176 0.148 160.341 o
-21 7 14 0.030 0.099 0.178 111.854 o
-21 7 15 0.045 0.316 0.425 19.600 o
-21 9 1 18.022 18.503 0.652 7.838 o
-21 9 2 1.985 1.670 0.128 210.869 o
-21 9 3 0.152 0.227 0.099 362.318 o
-21 9 4 0.038 0.128 0.128 214.439 o
-21 9 5 10.111 10.734 0.435 17.921 o
-21 9 6 5.050 5.061 0.237 60.736 o
-21 9 7 0.634 0.751 0.158 141.364 o
-21 9 8 3.786 3.934 0.208 80.016 o
-21 9 9 0.457 0.366 0.138 184.764 o
-21 9 10 1.723 1.868 0.158 140.174 o
-21 9 11 0.149 0.217 0.277 46.224 o
-21 9 12 4.143 3.993 0.237 61.469 o
-21 9 13 0.846 0.840 0.178 111.656 o
-21 11 1 8.226 8.481 0.346 28.292 o
-21 11 2 1.042 0.771 0.119 250.397 o
-21 11 3 0.141 0.247 0.109 299.450 o
-21 11 4 0.017 0.040 0.099 362.408 o
-21 11 5 4.255 4.547 0.227 66.576 o
-21 11 6 2.298 2.244 0.198 89.658 o
-21 11 7 0.188 0.316 0.109 299.406 o
-21 11 8 1.799 1.838 0.148 159.188 o
-21 11 9 0.201 0.128 0.128 214.412 o
-21 11 10 0.748 0.791 0.128 213.848 o
-21 11 11 0.073 0.128 0.168 125.398 o
-21 11 12 1.847 1.809 0.198 89.989 o
-21 13 1 3.306 3.331 0.168 121.654 o
-21 13 2 0.505 0.356 0.089 446.495 o
-21 13 3 0.098 0.415 0.326 33.278 o
-21 13 4 0.007 0.049 0.109 299.511 o
-21 13 5 1.508 1.483 0.138 183.200 o
-21 13 6 0.930 0.840 0.138 184.286 o
-21 13 7 0.040 0.346 0.287 43.092 o
-21 13 8 0.757 0.672 0.099 360.858 o
-21 13 9 0.075 0.059 0.158 141.564 o
-21 13 10 0.282 0.326 0.168 125.370 o
-21 15 1 1.179 0.939 0.099 358.896 o
-21 15 2 0.223 0.178 0.079 565.955 o
-21 15 3 0.054 0.089 0.099 362.397 o
-21 15 5 0.450 0.395 0.089 446.586 o
-21 15 6 0.346 0.366 0.119 251.497 o
-20 0 1 0.002 0.010 0.909 4.282 o
-20 0 3 23.139 22.803 0.919 3.992 o
-20 0 4 35.855 35.059 1.413 1.688 o
-20 0 5 7.304 7.097 0.395 22.066 o
-20 0 6 3.034 2.926 0.198 88.982 o
-20 0 7 6.914 6.682 0.356 27.170 o
-20 0 8 5.011 4.586 0.287 42.130 o
-20 0 9 5.497 5.080 0.306 36.820 o
-20 0 10 0.502 0.633 0.168 125.297 o
-20 0 11 5.174 5.219 0.316 34.653 o
-20 0 12 4.117 4.033 0.277 45.441 o
-20 0 13 1.580 1.552 0.208 81.808 o
-20 0 14 0.091 0.079 0.267 49.713 o
-20 0 15 10.072 9.439 0.722 6.702 o
-20 0 16 1.782 1.918 0.514 13.389 o
-20 2 1 0.031 0.040 0.138 184.902 o
-20 2 2 0.001 0.336 0.494 14.496 o
-20 2 3 21.502 20.836 0.623 8.358 o
-20 2 4 31.732 30.977 0.939 3.687 o
-20 2 5 6.761 6.682 0.257 50.846 o
-20 2 6 2.655 2.659 0.148 157.080 o
-20 2 7 6.935 6.790 0.257 50.726 o
-20 2 8 4.572 4.161 0.188 96.145 o
-20 2 9 4.948 4.537 0.208 78.826 o
-20 2 10 0.495 0.672 0.128 214.128 o
-20 2 11 4.687 4.596 0.208 79.030 o
-20 2 12 3.911 3.835 0.208 79.960 o
-20 2 13 1.480 1.512 0.138 183.219 o
-20 2 14 0.087 0.030 0.988 3.624 o
-20 2 15 9.290 8.560 0.514 13.082 o
-20 2 16 1.589 1.473 0.198 90.163 o
-20 4 1 0.138 0.316 0.138 184.873 o
-20 4 2 0.000 0.119 0.227 68.508 o
-20 4 3 17.088 16.744 0.504 12.786 o
-20 4 4 22.567 22.081 0.652 7.609 o
-20 4 5 5.663 5.585 0.217 71.095 o
-20 4 6 1.782 1.759 0.128 211.253 o
-20 4 7 6.381 6.267 0.247 55.110 o
-20 4 8 3.575 3.084 0.168 121.439 o
-20 4 9 3.647 3.430 0.178 108.390 o
-20 4 10 0.501 0.474 0.138 184.718 o
-20 4 11 3.410 3.222 0.178 108.805 o
-20 4 12 3.335 3.202 0.178 108.905 o
-20 4 13 1.211 1.226 0.128 212.934 o
-20 4 14 0.074 0.227 0.267 49.712 o
-20 4 15 7.290 6.761 0.435 18.331 o
-20 4 16 1.129 1.028 0.227 68.383 o
-20 6 1 0.278 0.356 0.128 214.349 o
-20 6 2 0.022 0.227 0.237 62.918 o
-20 6 3 11.626 11.298 0.376 23.359 o
-20 6 4 13.392 13.423 0.445 16.697 o
-20 6 5 4.294 4.280 0.217 72.640 o
-20 6 6 0.905 0.801 0.138 184.326 o
-20 6 7 5.107 5.288 0.247 56.045 o
-20 6 8 2.484 2.026 0.158 139.172 o
-20 6 9 2.232 2.076 0.138 181.339 o
-20 6 10 0.481 0.455 0.119 251.358 o
-20 6 11 1.961 1.898 0.148 158.917 o
-20 6 12 2.533 2.392 0.168 123.265 o
-20 6 13 0.851 0.929 0.128 213.656 o
-20 6 15 4.879 4.428 0.376 24.787 o
-20 8 1 0.433 0.544 0.119 251.361 o
-20 8 2 0.047 0.030 0.988 3.624 o
-20 8 3 6.741 6.672 0.257 50.859 o
-20 8 4 6.495 6.682 0.257 50.983 o
-20 8 5 2.830 2.936 0.168 122.579 o
-20 8 6 0.345 0.455 0.109 299.221 o
-20 8 7 3.766 3.894 0.198 88.015 o
-20 8 8 1.511 1.176 0.138 183.418 o
-20 8 9 1.124 0.969 0.128 213.268 o
-20 8 10 0.382 0.376 0.109 299.223 o
-20 8 11 0.902 0.850 0.128 213.642 o
-20 8 12 1.715 1.641 0.178 111.061 o
-20 8 13 0.515 0.613 0.128 214.135 o
-20 10 1 0.463 0.474 0.109 299.076 o
-20 10 2 0.056 0.227 0.474 15.729 o
-20 10 3 3.305 3.202 0.158 136.929 o
-20 10 4 2.503 2.609 0.148 157.417 o
-20 10 5 1.646 1.720 0.128 211.611 o
-20 10 6 0.098 0.237 0.119 251.644 o
-20 10 7 2.506 2.688 0.168 123.126 o
-20 10 8 0.793 0.613 0.119 250.915 o
-20 10 9 0.461 0.376 0.109 299.137 o
-20 10 10 0.255 0.188 0.128 214.388 o
-20 10 11 0.325 0.336 0.148 161.008 o
-20 10 12 1.032 1.067 0.158 141.080 o
-20 10 13 0.273 0.395 0.148 161.014 o
-20 12 1 0.363 0.395 0.109 299.232 o
-20 12 2 0.048 0.109 0.128 214.439 o
-20 12 3 1.379 1.245 0.109 295.982 o
-20 12 4 0.785 0.781 0.099 360.614 o
-20 12 5 0.850 0.840 0.128 213.709 o
-20 12 6 0.019 0.049 0.109 299.511 o
-20 12 7 1.432 1.522 0.138 183.283 o
-20 12 8 0.367 0.306 0.109 299.271 o
-20 12 9 0.156 0.198 0.217 74.874 o
-20 12 10 0.142 0.109 0.119 251.649 o
-20 12 11 0.085 0.168 0.128 214.431 o
-20 14 1 0.231 0.208 0.099 362.263 o
-20 14 2 0.031 0.069 0.109 299.509 o
-20 14 3 0.488 0.346 0.089 446.551 o
-20 14 4 0.203 0.138 0.089 447.273 o
-20 14 5 0.385 0.346 0.099 362.004 o
-20 14 6 0.002 0.069 0.099 362.408 o
-20 14 7 0.708 0.652 0.089 445.303 o
-20 14 8 0.153 0.198 0.138 184.881 o
-20 14 9 0.043 0.128 0.277 46.225 o
-20 16 1 0.122 0.563 0.445 17.896 o
-20 16 2 0.016 0.030 0.089 447.418 o
-20 16 3 0.145 0.119 0.178 111.850 o
-20 16 4 0.041 0.069 0.168 125.400 o
-19 1 1 126.337 118.580 5.011 0.134 o
-19 1 2 17.039 16.200 0.474 14.315 o
-19 1 3 7.845 7.937 0.277 43.440 o
-19 1 4 11.490 11.100 0.356 25.875 o
-19 1 5 2.594 2.244 0.138 180.326 o
-19 1 6 22.897 22.249 0.652 7.593 o
-19 1 7 1.485 1.512 0.119 248.552 o
-19 1 8 59.523 60.076 1.680 1.140 o
-19 1 9 20.669 20.520 0.633 8.161 o
-19 1 10 8.217 8.322 0.336 29.922 o
-19 1 11 34.489 33.992 1.077 2.823 o
-19 1 12 2.904 3.064 0.178 109.460 o
-19 1 13 4.765 4.705 0.217 72.157 o
-19 1 14 0.196 0.030 0.138 184.888 o
-19 1 15 2.037 2.273 0.227 68.042 o
-19 1 16 0.966 0.860 0.168 125.098 o
-19 1 17 0.337 0.376 0.297 40.263 o
-19 3 1 105.633 98.466 3.509 0.269 o
-19 3 2 15.221 14.648 0.445 16.413 o
-19 3 3 6.380 6.425 0.247 55.065 o
-19 3 4 9.105 8.757 0.297 37.537 o
-19 3 5 2.172 1.779 0.128 210.243 o
-19 3 6 20.333 19.729 0.613 8.686 o
-19 3 7 1.563 1.423 0.128 212.104 o
-19 3 8 49.231 49.559 1.394 1.658 o
-19 3 9 17.487 17.179 0.554 10.719 o
-19 3 10 6.455 6.425 0.267 47.519 o
-19 3 11 29.238 28.802 0.909 3.961 o
-19 3 12 2.460 2.649 0.168 123.203 o
-19 3 13 4.304 4.260 0.217 72.640 o
-19 3 14 0.202 0.178 0.148 161.049 o
-19 3 15 1.728 1.957 0.198 90.009 o
-19 3 16 0.778 0.771 0.168 125.190 o
-19 5 1 74.493 71.284 2.392 0.576 o
-19 5 2 11.917 11.169 0.366 24.498 o
-19 5 3 3.003 2.896 0.138 178.407 o
-19 5 4 5.523 5.328 0.208 77.914 o
-19 5 5 1.409 1.216 0.119 249.139 o
-19 5 6 16.810 16.497 0.573 10.095 o
-19 5 7 1.541 1.512 0.128 212.058 o
-19 5 8 34.265 34.931 1.008 3.188 o
-19 5 9 12.333 12.227 0.415 19.210 o
-19 5 10 3.967 3.934 0.188 96.983 o
-19 5 11 21.072 20.638 0.662 7.482 o
-19 5 12 1.828 1.997 0.148 159.037 o
-19 5 13 3.481 3.311 0.198 88.500 o
-19 5 14 0.201 0.208 0.148 161.047 o
-19 5 15 1.237 1.285 0.247 57.868 o
-19 5 16 0.504 0.514 0.227 68.481 o
-19 7 1 45.177 45.101 1.334 1.823 o
-19 7 2 8.229 7.907 0.297 38.010 o
-19 7 3 0.786 0.524 0.099 360.981 o
-19 7 4 2.600 2.600 0.138 179.875 o
-19 7 5 0.723 0.633 0.119 250.995 o
-19 7 6 12.153 12.167 0.445 16.897 o
-19 7 7 1.401 1.364 0.138 183.440 o
-19 7 8 20.051 20.618 0.662 7.517 o
-19 7 9 7.223 7.117 0.267 47.013 o
-19 7 10 1.868 1.918 0.138 182.226 o
-19 7 11 12.912 12.513 0.484 14.306 o
-19 7 12 1.183 1.334 0.138 183.747 o
-19 7 13 2.504 2.372 0.188 99.045 o
-19 7 14 0.179 0.040 0.128 214.426 o
-19 7 15 0.752 0.761 0.237 62.868 o
-19 9 1 23.481 24.572 0.801 5.161 o
-19 9 2 5.073 4.972 0.217 71.824 o
-19 9 3 0.079 0.425 0.692 7.396 o
-19 9 4 0.921 0.949 0.119 250.454 o
-19 9 5 0.319 0.356 0.099 362.088 o
-19 9 6 7.601 7.690 0.336 30.121 o
-19 9 7 1.129 1.038 0.119 249.976 o
-19 9 8 9.828 9.835 0.385 22.660 o
-19 9 9 3.620 3.301 0.208 80.356 o
-19 9 10 0.658 0.534 0.109 298.752 o
-19 9 11 6.779 6.583 0.316 34.173 o
-19 9 12 0.652 0.722 0.128 213.976 o
-19 9 13 1.595 1.502 0.138 183.052 o
-19 9 14 0.138 0.158 0.198 90.599 o
-19 11 1 10.473 11.456 0.425 18.647 o
-19 11 2 2.774 2.669 0.138 179.339 o
-19 11 3 0.012 0.059 0.158 141.566 o
-19 11 4 0.237 0.306 0.099 362.211 o
-19 11 5 0.116 0.217 0.109 299.467 o
-19 11 6 4.239 4.230 0.208 79.556 o
-19 11 7 0.776 0.781 0.119 250.820 o
-19 11 8 4.099 3.973 0.208 79.766 o
-19 11 9 1.571 1.364 0.128 212.148 o
-19 11 10 0.165 0.138 0.168 125.393 o
-19 11 11 3.091 2.847 0.178 109.376 o
-19 11 12 0.313 0.435 0.119 251.496 o
-19 11 13 0.894 0.801 0.148 160.640 o
-19 13 1 4.089 4.398 0.208 79.608 o
-19 13 2 1.346 1.196 0.109 296.182 o
-19 13 3 0.086 0.138 0.128 214.433 o
-19 13 4 0.044 0.089 0.109 299.505 o
-19 13 5 0.031 0.099 0.099 362.402 o
-19 13 6 2.091 2.076 0.148 158.586 o
-19 13 7 0.452 0.385 0.089 446.594 o
-19 13 8 1.470 1.245 0.119 248.945 o
-19 13 9 0.583 0.445 0.109 298.935 o
-19 13 10 0.025 0.208 0.148 161.067 o
-19 13 11 1.233 1.127 0.158 140.927 o
-19 15 1 1.412 1.443 0.128 212.382 o
-19 15 2 0.581 0.465 0.079 564.166 o
-19 15 3 0.101 0.128 0.119 251.656 o
-19 15 4 0.006 0.030 0.138 184.903 o
-19 15 5 0.005 0.059 0.079 566.262 o
-19 15 6 0.908 0.731 0.089 444.217 o
-19 15 7 0.224 0.277 0.109 299.395 o
-19 15 8 0.454 0.237 0.178 111.814 o
-18 0 1 29.705 28.140 1.334 1.916 o
-18 0 2 172.644 171.529 7.126 0.067 o
-18 0 3 19.415 18.404 0.741 6.122 o
-18 0 4 2.489 2.580 0.217 74.091 o
-18 0 5 15.640 14.717 0.563 10.537 o
-18 0 6 43.906 45.457 1.710 1.149 o
-18 0 7 0.175 0.366 0.148 161.038 o
-18 0 8 9.749 10.408 0.504 13.515 o
-18 0 9 11.883 12.652 0.603 9.437 o
-18 0 10 5.442 5.664 0.346 29.001 o
-18 0 11 1.506 1.769 0.198 90.138 o
-18 0 12 45.889 46.001 1.977 0.869 o
-18 0 13 21.975 22.654 1.107 2.800 o
-18 0 14 0.641 0.514 0.188 100.310 o
-18 0 15 6.242 6.019 0.474 15.522 o
-18 0 16 0.696 0.563 0.277 46.206 o
-18 0 17 1.997 2.076 0.405 21.517 o
-18 2 1 29.535 28.417 0.969 3.521 o
-18 2 2 159.691 158.848 4.725 0.145 o
-18 2 3 17.661 16.170 0.573 10.059 o
-18 2 4 1.953 1.997 0.119 246.309 o
-18 2 5 14.276 13.610 0.395 20.590 o
-18 2 6 39.697 40.505 1.097 2.662 o
-18 2 7 0.106 0.277 0.119 251.636 o
-18 2 8 9.176 9.874 0.336 29.518 o
-18 2 9 10.967 11.653 0.385 22.335 o
-18 2 10 4.940 5.051 0.217 71.896 o
-18 2 11 1.273 1.661 0.128 212.440 o
-18 2 12 42.716 42.917 1.413 1.652 o
-18 2 13 20.104 20.717 0.751 5.931 o
-18 2 14 0.544 0.484 0.148 160.912 o
-18 2 15 5.765 5.417 0.297 39.143 o
-18 2 16 0.662 0.751 0.188 100.283 o
-18 2 17 1.833 1.937 0.376 25.049 o
-18 4 1 26.827 25.926 0.791 5.199 o
-18 4 2 123.787 122.158 4.023 0.204 o
-18 4 3 12.937 12.345 0.385 21.930 o
-18 4 4 1.436 1.413 0.109 295.474 o
-18 4 5 11.610 11.238 0.356 25.832 o
-18 4 6 29.829 30.512 0.890 4.103 o
-18 4 7 0.000 0.079 0.119 251.673 o
-18 4 8 7.116 7.779 0.277 43.789 o
-18 4 9 8.698 9.232 0.336 29.709 o
-18 4 10 3.741 3.766 0.188 97.319 o
-18 4 11 0.785 1.137 0.128 213.609 o
-18 4 12 34.463 33.883 1.186 2.361 o
-18 4 13 15.373 15.508 0.633 8.450 o
-18 4 14 0.326 0.267 0.148 161.017 o
-18 4 15 4.542 4.211 0.257 52.378 o
-18 4 16 0.563 0.573 0.198 90.544 o
-18 6 1 20.837 20.253 0.642 7.930 o
-18 6 2 81.084 80.467 2.748 0.439 o
-18 6 3 7.710 7.077 0.257 50.225 o
-18 6 4 1.212 1.186 0.109 296.636 o
-18 6 5 8.688 8.362 0.306 35.508 o
-18 6 6 18.825 19.571 0.642 8.018 o
-18 6 7 0.147 0.247 0.119 251.628 o
-18 6 8 4.459 4.883 0.208 79.103 o
-18 6 9 5.951 6.148 0.247 55.386 o
-18 6 10 2.439 2.392 0.148 157.734 o
-18 6 11 0.331 0.633 0.119 251.410 o
-18 6 12 24.116 23.949 0.949 3.742 o
-18 6 13 9.833 10.151 0.474 15.201 o
-18 6 14 0.127 0.168 0.158 141.558 o
-18 6 15 3.057 2.708 0.267 49.240 o
-18 6 16 0.434 0.455 0.277 46.217 o
-18 8 1 14.460 14.174 0.494 13.588 o
-18 8 2 46.037 46.564 1.315 1.866 o
-18 8 3 3.946 3.400 0.158 135.490 o
-18 8 4 0.792 0.712 0.109 298.342 o
-18 8 5 5.583 5.535 0.227 65.403 o
-18 8 6 9.936 10.635 0.395 21.523 o
-18 8 7 0.421 0.504 0.109 299.109 o
-18 8 8 2.471 2.659 0.148 157.431 o
-18 8 9 3.502 3.519 0.178 108.515 o
-18 8 10 1.356 1.324 0.148 160.027 o
-18 8 11 0.072 0.435 0.138 184.875 o
-18 8 12 14.688 13.887 0.662 7.781 o
-18 8 13 5.329 5.150 0.277 44.936 o
-18 8 14 0.024 0.119 0.148 161.069 o
-18 8 15 1.770 1.542 0.297 40.164 o
-18 10 1 8.991 9.113 0.336 29.654 o
-18 10 2 22.658 23.584 0.702 6.627 o
-18 10 3 1.717 1.305 0.138 183.014 o
-18 10 4 0.418 0.395 0.119 251.436 o
-18 10 5 3.036 3.074 0.178 109.313 o
-18 10 6 4.428 4.665 0.227 66.441 o
-18 10 7 0.585 0.633 0.128 214.073 o
-18 10 8 1.238 1.324 0.128 212.806 o
-18 10 9 1.797 1.670 0.138 182.578 o
-18 10 10 0.624 0.563 0.119 251.158 o
-18 10 11 0.002 0.158 0.109 299.507 o
-18 10 12 7.841 7.413 0.405 20.960 o
-18 10 13 2.473 2.214 0.168 123.429 o
-18 10 14 0.000 0.178 0.366 26.473 o
-18 12 1 4.803 5.160 0.237 60.844 o
-18 12 2 9.694 10.003 0.385 22.668 o
-18 12 3 0.624 0.455 0.099 361.466 o
-18 12 4 0.210 0.198 0.099 362.285 o
-18 12 5 1.434 1.423 0.119 248.808 o
-18 12 6 1.681 1.898 0.138 182.583 o
-18 12 7 0.543 0.534 0.099 361.555 o
-18 12 8 0.556 0.514 0.109 298.925 o
-18 12 9 0.817 0.712 0.119 250.811 o
-18 12 10 0.243 0.366 0.138 184.842 o
-18 12 11 0.008 0.316 0.158 141.561 o
-18 12 12 3.689 3.074 0.237 61.862 o
-18 14 1 2.197 2.194 0.148 158.321 o
-18 14 2 3.641 3.390 0.168 121.103 o
-18 14 3 0.193 0.099 0.089 447.303 o
-18 14 4 0.098 0.119 0.109 299.490 o
-18 14 5 0.595 0.603 0.089 445.826 o
-18 14 6 0.542 0.573 0.089 446.056 o
-18 14 7 0.366 0.395 0.089 446.789 o
-18 14 8 0.231 0.128 0.089 447.247 o
-18 14 9 0.332 0.217 0.099 362.156 o
-18 14 10 0.081 0.188 0.208 82.177 o
-18 16 1 0.872 0.751 0.099 360.388 o
-18 16 2 1.214 0.909 0.079 557.531 o
-18 16 3 0.051 0.040 0.148 161.070 o
-18 16 4 0.041 0.297 0.267 49.712 o
-18 16 5 0.217 0.198 0.188 100.381 o
-18 16 6 0.150 0.138 0.188 100.386 o
-17 1 1 9.598 9.953 0.435 18.008 o
-17 1 2 126.936 127.238 3.894 0.215 o
-17 1 3 122.658 119.509 3.707 0.237 o
-17 1 4 0.457 0.623 0.099 361.641 o
-17 1 5 1.425 1.196 0.099 357.145 o
-17 1 6 207.291 203.633 6.039 0.089 o
-17 1 7 82.410 82.592 2.777 0.429 o
-17 1 8 27.086 28.743 0.810 4.935 o
-17 1 9 9.639 9.518 0.326 31.144 o
-17 1 10 18.896 18.582 0.583 9.620 o
-17 1 11 27.526 27.231 0.820 4.833 o
-17 1 12 6.263 6.968 0.297 38.793 o
-17 1 13 7.334 8.095 0.385 23.118 o
-17 1 14 0.010 0.128 0.208 82.179 o
-17 1 15 0.127 0.227 0.168 125.392 o
-17 1 16 1.989 1.809 0.178 110.823 o
-17 1 17 13.708 13.877 0.998 3.500 o
-17 3 1 6.876 6.869 0.277 44.073 o
-17 3 2 108.709 107.628 3.351 0.291 o
-17 3 3 110.484 110.020 3.519 0.265 o
-17 3 4 0.499 0.494 0.089 446.316 o
-17 3 5 0.768 0.731 0.089 444.875 o
-17 3 6 175.914 172.597 5.268 0.117 o
-17 3 7 69.674 70.009 2.263 0.643 o
-17 3 8 23.549 24.275 0.712 6.423 o
-17 3 9 7.728 7.413 0.277 43.606 o
-17 3 10 15.367 15.241 0.504 12.983 o
-17 3 11 22.882 22.931 0.731 6.142 o
-17 3 12 5.303 5.832 0.267 48.108 o
-17 3 13 6.308 6.998 0.316 34.233 o
-17 3 14 0.012 0.109 0.178 111.854 o
-17 3 15 0.099 0.138 0.168 125.397 o
-17 3 16 1.624 1.680 0.217 74.541 o
-17 3 17 11.612 11.930 1.265 2.197 o
-17 5 1 3.252 3.114 0.158 137.105 o
-17 5 2 78.344 78.104 2.679 0.462 o
-17 5 3 83.068 83.076 2.777 0.429 o
-17 5 4 0.367 0.435 0.089 446.740 o
-17 5 5 0.213 0.297 0.099 362.239 o
-17 5 6 130.187 127.851 4.468 0.166 o
-17 5 7 50.331 50.824 1.374 1.694 o
-17 5 8 17.895 18.968 0.573 9.973 o
-17 5 9 5.433 5.258 0.208 78.036 o
-17 5 10 10.315 10.220 0.356 26.229 o
-17 5 11 15.967 16.072 0.524 12.014 o
-17 5 12 3.756 4.161 0.208 79.954 o
-17 5 13 4.715 5.130 0.247 56.267 o
-17 5 14 0.014 0.040 0.188 100.390 o
-17 5 15 0.058 0.119 0.148 161.068 o
-17 5 16 1.078 1.018 0.198 90.398 o
-17 7 1 0.994 0.870 0.119 250.395 o
-17 7 2 48.477 49.638 1.374 1.705 o
-17 7 3 54.506 55.944 1.661 1.181 o
-17 7 4 0.236 0.148 0.109 299.427 o
-17 7 5 0.004 0.089 0.099 362.407 o
-17 7 6 84.130 83.808 3.163 0.335 o
-17 7 7 31.113 31.570 0.959 3.553 o
-17 7 8 11.985 12.869 0.415 19.214 o
-17 7 9 3.244 3.094 0.158 137.138 o
-17 7 10 5.732 5.624 0.237 60.171 o
-17 7 11 9.427 9.548 0.356 26.480 o
-17 7 12 2.281 2.550 0.158 139.092 o
-17 7 13 3.071 3.143 0.178 109.238 o
-17 7 14 0.016 0.119 0.217 74.878 o
-17 7 15 0.024 0.089 0.158 141.565 o
-17 7 16 0.582 0.603 0.257 53.589 o
-17 9 1 0.113 0.069 0.099 362.382 o
-17 9 2 26.108 27.784 0.801 5.078 o
-17 9 3 31.434 32.776 0.969 3.475 o
-17 9 4 0.137 0.267 0.237 62.916 o
-17 9 5 0.052 0.128 0.099 362.392 o
-17 9 6 46.501 47.137 1.463 1.531 o
-17 9 7 16.641 16.991 0.593 9.468 o
-17 9 8 7.016 7.294 0.297 38.515 o
-17 9 9 1.556 1.413 0.119 248.490 o
-17 9 10 2.619 2.600 0.158 138.573 o
-17 9 11 4.729 4.873 0.227 66.194 o
-17 9 12 1.202 1.324 0.138 183.730 o
-17 9 13 1.753 1.779 0.148 159.291 o
-17 9 15 0.006 0.069 0.178 111.855 o
-17 11 1 0.007 0.306 0.573 10.773 o
-17 11 2 12.271 13.146 0.455 16.151 o
-17 11 3 15.656 16.477 0.583 9.830 o
-17 11 4 0.062 0.049 0.138 184.900 o
-17 11 5 0.129 0.198 0.109 299.466 o
-17 11 6 22.185 22.427 0.761 5.725 o
-17 11 7 7.829 7.808 0.326 31.830 o
-17 11 8 3.568 3.657 0.188 97.556 o
-17 11 9 0.625 0.544 0.119 251.168 o
-17 11 10 0.984 0.969 0.119 250.323 o
-17 11 11 2.052 2.076 0.138 181.714 o
-17 11 12 0.544 0.652 0.109 298.839 o
-17 11 13 0.888 0.830 0.128 213.671 o
-17 13 1 0.069 0.198 0.089 447.364 o
-17 13 2 5.082 5.397 0.247 56.031 o
-17 13 3 6.872 7.136 0.297 38.585 o
-17 13 4 0.020 0.188 0.247 57.985 o
-17 13 5 0.132 0.217 0.089 447.304 o
-17 13 6 9.317 9.212 0.366 25.188 o
-17 13 7 3.276 3.094 0.198 88.744 o
-17 13 8 1.590 1.433 0.119 248.369 o
-17 13 9 0.215 0.247 0.109 299.410 o
-17 13 10 0.306 0.267 0.109 299.340 o
-17 13 11 0.791 0.731 0.119 250.834 o
-17 15 1 0.079 0.178 0.079 566.175 o
-17 15 2 1.885 1.908 0.138 182.205 o
-17 15 3 2.704 2.530 0.168 122.987 o
-17 15 4 0.003 0.049 0.198 90.602 o
-17 15 5 0.090 0.217 0.158 141.559 o
-17 15 6 3.465 3.331 0.227 67.302 o
-17 15 7 1.227 0.899 0.128 213.166 o
-17 15 8 0.621 0.465 0.079 563.956 o
-17 15 9 0.061 0.356 0.297 40.267 o
-17 17 1 0.052 0.069 0.148 161.069 o
-17 17 2 0.634 0.623 0.158 141.389 o
-17 17 3 0.957 0.860 0.208 82.050 o
-17 17 4 0.000 0.158 0.247 57.985 o
-16 0 1 37.482 37.866 1.730 1.141 o
-16 0 2 360.934 352.834 14.609 0.016 o
-16 0 3 36.091 35.800 1.384 1.755 o
-16 0 4 406.369 413.997 17.258 0.011 o
-16 0 5 42.843 41.217 1.404 1.677 o
-16 0 6 39.993 43.105 1.621 1.282 o
-16 0 7 48.962 50.528 1.888 0.942 o
-16 0 8 45.418 47.058 1.819 1.019 o
-16 0 9 1.632 1.740 0.178 111.082 o
-16 0 10 0.830 0.751 0.168 125.174 o
-16 0 11 72.477 75.653 3.924 0.224 o
-16 0 12 28.844 30.700 1.581 1.378 o
-16 0 13 20.236 20.233 1.097 2.864 o
-16 0 14 0.906 0.810 0.237 62.851 o
-16 0 15 0.407 0.573 0.257 53.597 o
-16 0 17 0.525 1.028 0.346 29.575 o
-16 2 1 31.593 31.422 1.028 3.118 o
-16 2 2 336.393 331.395 9.400 0.036 o
-16 2 3 33.547 32.608 0.880 4.111 o
-16 2 4 373.600 374.411 10.675 0.028 o
-16 2 5 41.312 39.349 0.998 3.140 o
-16 2 6 36.726 38.311 1.038 2.983 o
-16 2 7 44.870 46.317 1.236 2.096 o
-16 2 8 41.522 42.749 1.186 2.290 o
-16 2 9 1.700 1.690 0.119 247.660 o
-16 2 10 0.737 0.642 0.119 250.971 o
-16 2 11 66.706 69.515 2.204 0.678 o
-16 2 12 27.136 28.713 1.097 2.800 o
-16 2 13 18.716 18.987 0.751 5.978 o
-16 2 14 0.900 0.899 0.158 141.205 o
-16 2 15 0.353 0.376 0.168 125.356 o
-16 2 17 0.506 1.265 0.227 68.448 o
-16 4 1 22.964 22.654 0.692 6.808 o
-16 4 2 259.638 257.086 7.285 0.061 o
-16 4 3 25.985 25.274 0.702 6.497 o
-16 4 4 284.845 287.707 7.413 0.058 o
-16 4 5 31.116 29.741 0.830 4.636 o
-16 4 6 28.294 29.366 0.810 4.905 o
-16 4 7 35.214 36.344 0.998 3.228 o
-16 4 8 32.848 33.507 0.939 3.657 o
-16 4 9 1.846 1.799 0.128 211.052 o
-16 4 10 0.474 0.484 0.109 299.056 o
-16 4 11 51.857 54.007 1.661 1.190 o
-16 4 12 22.633 23.969 0.860 4.530 o
-16 4 13 14.843 15.053 0.652 7.989 o
-16 4 14 0.847 0.801 0.158 141.257 o
-16 4 15 0.230 0.326 0.188 100.375 o
-16 4 16 0.001 0.069 0.188 100.390 o
-16 4 17 0.450 0.820 0.336 31.343 o
-16 6 1 16.409 16.081 0.534 11.574 o
-16 6 2 164.689 164.462 4.982 0.131 o
-16 6 3 17.162 16.724 0.494 13.252 o
-16 6 4 181.321 185.812 5.496 0.108 o
-16 6 5 17.201 16.259 0.504 12.796 o
-16 6 6 18.570 19.788 0.652 7.797 o
-16 6 7 24.338 25.224 0.731 6.073 o
-16 6 8 22.484 22.882 0.672 7.193 o
-16 6 9 1.920 1.957 0.128 210.672 o
-16 6 10 0.204 0.099 0.138 184.881 o
-16 6 11 33.962 35.583 1.117 2.639 o
-16 6 12 16.745 17.969 0.642 8.119 o
-16 6 13 10.109 10.210 0.425 18.755 o
-16 6 14 0.726 0.593 0.138 184.548 o
-16 6 15 0.112 0.099 0.148 161.064 o
-16 8 1 10.050 10.013 0.366 24.982 o
-16 8 2 90.759 93.445 3.094 0.346 o
-16 8 3 9.847 9.509 0.336 29.397 o
-16 8 4 98.797 102.340 3.420 0.284 o
-16 8 5 7.953 7.393 0.287 40.725 o
-16 8 6 10.491 11.367 0.415 19.503 o
-16 8 7 14.525 15.103 0.524 12.143 o
-16 8 8 13.050 13.077 0.425 18.237 o
-16 8 9 1.759 1.730 0.128 211.343 o
-16 8 10 0.062 0.040 0.109 299.506 o
-16 8 11 18.954 19.531 0.652 7.789 o
-16 8 12 10.948 11.367 0.465 15.698 o
-16 8 13 5.927 5.753 0.277 44.637 o
-16 8 14 0.560 0.435 0.138 184.698 o
-16 8 15 0.038 0.089 0.158 141.565 o
-16 10 1 5.268 5.219 0.217 71.573 o
-16 10 2 43.670 46.317 1.384 1.709 o
-16 10 3 4.766 4.478 0.198 86.768 o
-16 10 4 45.980 48.007 1.522 1.422 o
-16 10 5 3.035 2.639 0.158 137.888 o
-16 10 6 5.085 5.644 0.247 55.969 o
-16 10 7 7.398 7.542 0.306 36.027 o
-16 10 8 6.651 6.642 0.277 44.206 o
-16 10 9 1.361 1.354 0.119 249.086 o
-16 10 10 0.011 0.079 0.109 299.510 o
-16 10 11 9.169 9.232 0.415 19.777 o
-16 10 12 6.308 6.346 0.306 36.483 o
-16 10 13 3.026 2.688 0.198 89.071 o
-16 10 14 0.376 0.119 0.138 184.839 o
-16 12 1 2.498 2.570 0.148 157.464 o
-16 12 2 18.166 19.541 0.672 7.388 o
-16 12 3 1.983 1.690 0.128 210.849 o
-16 12 4 18.416 18.691 0.702 6.814 o
-16 12 5 0.900 0.682 0.158 141.260 o
-16 12 6 2.138 2.432 0.158 139.360 o
-16 12 7 3.314 3.311 0.188 97.976 o
-16 12 8 3.052 2.906 0.168 122.308 o
-16 12 9 0.888 0.820 0.119 250.616 o
-16 12 10 0.000 0.089 0.109 299.511 o
-16 12 11 3.873 3.746 0.227 67.002 o
-16 12 12 3.206 2.945 0.198 88.851 o
-16 12 13 1.359 1.147 0.138 183.643 o
-16 14 1 1.060 0.998 0.109 297.360 o
-16 14 2 6.604 6.919 0.316 34.174 o
-16 14 3 0.727 0.554 0.089 445.423 o
-16 14 4 6.454 6.593 0.326 32.264 o
-16 14 5 0.210 0.346 0.158 141.537 o
-16 14 6 0.784 0.840 0.089 444.553 o
-16 14 7 1.324 1.166 0.109 296.304 o
-16 14 8 1.263 1.028 0.109 296.722 o
-16 14 9 0.493 0.415 0.089 446.446 o
-16 14 10 0.001 0.030 0.089 447.419 o
-16 14 11 1.440 1.305 0.158 140.699 o
-16 16 1 0.400 0.494 0.227 68.489 o
-16 16 2 2.130 2.105 0.178 110.610 o
-16 16 3 0.235 0.356 0.158 141.532 o
-16 16 4 1.998 1.789 0.188 99.559 o
-16 16 5 0.040 0.040 0.178 111.854 o
-16 16 6 0.250 0.465 0.208 82.163 o
-16 16 7 0.470 0.633 0.178 111.778 o
-16 16 8 0.478 0.504 0.267 49.700 o
-15 1 1 60.687 58.722 2.847 0.422 o
-15 1 2 71.826 70.731 2.273 0.635 o
-15 1 3 113.274 112.640 3.489 0.269 o
-15 1 4 4.615 4.616 0.158 132.622 o
-15 1 5 2.596 2.422 0.138 180.107 o
-15 1 6 121.161 121.318 3.865 0.220 o
-15 1 7 112.804 112.897 3.608 0.252 o
-15 1 8 15.774 15.765 0.484 13.925 o
-15 1 9 13.799 14.223 0.455 15.941 o
-15 1 10 8.779 8.402 0.336 29.787 o
-15 1 11 0.018 0.771 0.148 161.029 o
-15 1 12 31.896 32.598 1.236 2.202 o
-15 1 13 0.257 0.237 0.158 141.538 o
-15 1 14 0.241 0.326 0.168 125.376 o
-15 1 15 17.726 18.276 0.820 5.069 o
-15 1 16 0.394 0.405 0.158 141.496 o
-15 1 17 11.871 12.059 0.899 4.316 o
-15 3 1 44.166 43.530 1.354 1.782 o
-15 3 2 58.862 58.751 1.977 0.847 o
-15 3 3 108.447 107.935 3.361 0.290 o
-15 3 4 3.191 3.173 0.138 177.459 o
-15 3 5 2.466 2.323 0.119 243.655 o
-15 3 6 106.817 106.620 3.420 0.281 o
-15 3 7 92.876 92.644 3.034 0.358 o
-15 3 8 11.641 11.426 0.366 24.529 o
-15 3 9 12.379 12.444 0.405 20.071 o
-15 3 10 7.777 7.354 0.306 35.944 o
-15 3 11 0.020 0.731 0.148 161.033 o
-15 3 12 26.870 27.626 1.028 3.176 o
-15 3 13 0.260 0.297 0.158 141.533 o
-15 3 14 0.128 0.316 0.277 46.224 o
-15 3 15 14.878 15.508 0.801 5.373 o
-15 3 16 0.310 0.336 0.168 125.366 o
-15 3 17 10.235 10.339 0.702 7.069 o
-15 5 1 28.044 26.984 0.820 4.825 o
-15 5 2 39.494 39.477 1.058 2.851 o
-15 5 3 85.758 86.091 2.777 0.427 o
-15 5 4 1.694 1.621 0.099 354.402 o
-15 5 5 1.947 1.749 0.119 246.757 o
-15 5 6 75.376 75.159 2.520 0.521 o
-15 5 7 65.761 65.759 2.204 0.681 o
-15 5 8 6.411 6.217 0.257 51.141 o
-15 5 9 10.331 10.368 0.356 26.210 o
-15 5 10 5.860 5.693 0.237 60.071 o
-15 5 11 0.023 0.662 0.148 161.039 o
-15 5 12 19.007 19.571 0.712 6.610 o
-15 5 13 0.253 0.257 0.138 184.854 o
-15 5 15 10.487 10.902 0.554 11.229 o
-15 5 16 0.190 0.257 0.237 62.914 o
-15 5 17 7.616 7.749 0.761 6.064 o
-15 7 1 14.916 14.540 0.474 14.606 o
-15 7 2 22.500 22.724 0.642 7.814 o
-15 7 3 57.022 58.415 1.819 0.992 o
-15 7 4 0.607 0.573 0.089 445.838 o
-15 7 5 1.366 1.048 0.109 296.362 o
-15 7 6 45.093 45.902 1.374 1.727 o
-15 7 7 40.251 40.456 1.117 2.573 o
-15 7 8 2.498 2.115 0.128 208.816 o
-15 7 9 7.537 7.512 0.267 46.766 o
-15 7 10 3.850 3.697 0.178 107.958 o
-15 7 11 0.026 0.465 0.148 161.054 o
-15 7 12 11.296 11.456 0.435 17.762 o
-15 7 13 0.233 0.257 0.148 161.037 o
-15 7 14 0.003 0.208 0.395 22.651 o
-15 7 15 6.245 6.029 0.376 24.572 o
-15 7 16 0.088 0.079 0.257 53.611 o
-15 9 1 6.440 5.990 0.247 55.156 o
-15 9 2 11.211 11.723 0.366 24.587 o
-15 9 3 34.175 36.206 1.077 2.817 o
-15 9 4 0.112 0.217 0.109 299.469 o
-15 9 5 0.898 0.702 0.109 298.129 o
-15 9 6 24.104 25.175 0.810 5.027 o
-15 9 7 21.179 21.271 0.702 6.704 o
-15 9 8 0.584 0.465 0.109 298.920 o
-15 9 9 4.755 4.744 0.198 86.639 o
-15 9 10 2.250 2.165 0.148 158.257 o
-15 9 11 0.025 0.435 0.138 184.883 o
-15 9 12 5.734 5.713 0.267 47.964 o
-15 9 13 0.196 0.168 0.128 214.408 o
-15 9 14 0.044 0.128 0.148 161.068 o
-15 9 15 3.177 3.054 0.297 39.914 o
-15 11 1 2.292 2.026 0.138 181.264 o
-15 11 2 4.891 5.258 0.227 65.968 o
-15 11 3 17.950 19.235 0.633 8.294 o
-15 11 4 0.003 0.020 0.820 5.261 o
-15 11 5 0.523 0.455 0.099 361.676 o
-15 11 6 11.159 11.703 0.425 18.555 o
-15 11 7 9.696 9.578 0.376 23.849 o
-15 11 8 0.046 0.148 0.346 29.584 o
-15 11 9 2.648 2.520 0.148 157.226 o
-15 11 10 1.145 1.107 0.109 296.963 o
-15 11 11 0.021 0.277 0.128 214.432 o
-15 11 12 2.513 2.283 0.158 138.956 o
-15 11 13 0.143 0.128 0.128 214.424 o
-15 11 14 0.080 0.119 0.208 82.178 o
-15 13 1 0.671 0.524 0.089 445.696 o
-15 13 2 1.904 2.066 0.119 246.359 o
-15 13 3 8.139 8.629 0.346 28.294 o
-15 13 4 0.007 0.563 0.405 21.559 o
-15 13 5 0.263 0.257 0.079 565.777 o
-15 13 6 4.475 4.557 0.208 79.227 o
-15 13 7 3.920 3.637 0.198 87.993 o
-15 13 8 0.005 0.079 0.188 100.390 o
-15 13 9 1.273 1.156 0.109 296.489 o
-15 13 10 0.501 0.435 0.099 361.737 o
-15 13 11 0.014 0.148 0.099 362.400 o
-15 13 12 0.951 0.791 0.119 250.537 o
-15 15 1 0.159 0.158 0.069 739.305 o
-15 15 2 0.687 0.791 0.158 141.334 o
-15 15 3 3.258 3.282 0.217 73.564 o
-15 15 4 0.016 0.336 0.208 82.177 o
-15 15 5 0.117 0.435 0.198 90.593 o
-15 15 6 1.596 1.601 0.148 159.604 o
-15 15 7 1.416 1.324 0.138 183.447 o
-15 15 8 0.029 0.079 0.158 141.565 o
-15 15 9 0.522 0.435 0.109 299.026 o
-15 15 10 0.191 0.376 0.395 22.650 o
-15 17 1 0.029 0.158 0.217 74.877 o
-15 17 2 0.236 0.257 0.158 141.540 o
-15 17 3 1.170 0.998 0.178 111.509 o
-15 17 4 0.015 0.020 1.018 3.416 o
-15 17 5 0.047 0.158 0.178 111.853 o
-15 17 6 0.511 0.672 0.227 68.475 o
-14 0 1 1.384 1.245 0.148 160.039 o
-14 0 2 1.829 2.362 0.158 139.784 o
-14 0 3 28.113 27.023 1.028 3.168 o
-14 0 4 257.558 265.399 8.827 0.043 o
-14 0 5 5.280 4.952 0.267 48.278 o
-14 0 6 36.843 36.186 1.354 1.825 o
-14 0 7 10.176 10.487 0.484 14.574 o
-14 0 8 20.969 21.241 0.860 4.571 o
-14 0 9 29.899 32.430 1.404 1.732 o
-14 0 10 6.710 6.771 0.455 16.835 o
-14 0 11 97.114 97.794 6.385 0.085 o
-14 0 12 0.576 0.613 0.208 82.127 o
-14 0 13 2.790 2.352 0.287 42.804 o
-14 0 14 0.971 0.870 0.217 74.768 o
-14 0 15 8.136 8.708 0.603 9.595 o
-14 0 16 1.936 1.700 0.306 37.602 o
-14 0 17 0.047 0.366 0.514 13.403 o
-14 0 18 0.446 0.563 0.405 21.557 o
-14 2 1 1.206 1.127 0.089 441.277 o
-14 2 2 3.337 3.954 0.158 136.158 o
-14 2 3 25.692 25.808 0.702 6.498 o
-14 2 4 235.536 239.275 6.108 0.085 o
-14 2 5 5.823 5.545 0.217 70.976 o
-14 2 6 33.273 32.904 0.890 4.031 o
-14 2 7 8.922 9.222 0.306 35.289 o
-14 2 8 19.591 19.689 0.573 9.859 o
-14 2 9 28.126 30.394 0.949 3.664 o
-14 2 10 6.134 6.336 0.297 38.920 o
-14 2 11 88.327 89.412 3.667 0.252 o
-14 2 12 0.651 0.702 0.158 141.367 o
-14 2 13 2.586 2.214 0.178 110.184 o
-14 2 14 0.885 0.771 0.158 141.246 o
-14 2 15 7.574 8.046 0.425 19.100 o
-14 2 16 1.764 1.562 0.217 74.519 o
-14 2 17 0.036 0.148 0.198 90.602 o
-14 2 18 0.380 0.514 0.316 35.387 o
-14 4 1 0.656 0.504 0.109 298.779 o
-14 4 2 2.109 2.560 0.119 244.647 o
-14 4 3 20.527 20.510 0.544 10.766 o
-14 4 4 178.798 181.769 5.179 0.120 o
-14 4 5 5.230 5.100 0.198 85.919 o
-14 4 6 24.571 24.829 0.692 6.720 o
-14 4 7 6.595 6.781 0.247 54.834 o
-14 4 8 16.862 16.912 0.514 12.348 o
-14 4 9 23.201 24.760 0.781 5.412 o
-14 4 10 4.708 4.873 0.227 66.207 o
-14 4 11 67.503 68.606 2.461 0.551 o
-14 4 12 0.837 0.919 0.148 160.638 o
-14 4 13 2.073 1.651 0.168 124.102 o
-14 4 14 0.685 0.652 0.158 141.363 o
-14 4 15 6.113 6.632 0.346 28.831 o
-14 4 16 1.334 1.324 0.188 99.993 o
-14 4 17 0.015 0.099 0.208 82.179 o
-14 6 1 0.201 0.208 0.099 362.289 o
-14 6 2 0.074 0.128 0.089 447.382 o
-14 6 3 14.201 13.848 0.385 21.550 o
-14 6 4 114.001 114.221 3.548 0.260 o
-14 6 5 3.997 3.519 0.168 120.427 o
-14 6 6 14.780 14.727 0.445 16.461 o
-14 6 7 4.333 4.349 0.178 106.826 o
-14 6 8 13.755 13.660 0.435 17.352 o
-14 6 9 16.647 17.574 0.563 10.408 o
-14 6 10 2.992 3.123 0.178 109.334 o
-14 6 11 43.839 45.299 1.502 1.467 o
-14 6 12 1.023 1.048 0.158 141.091 o
-14 6 13 1.463 1.028 0.148 160.069 o
-14 6 14 0.453 0.504 0.148 160.943 o
-14 6 15 4.278 4.626 0.277 45.321 o
-14 6 16 0.837 0.712 0.208 82.084 o
-14 6 17 0.002 0.425 0.356 27.963 o
-14 8 2 0.135 0.297 0.079 566.010 o
-14 8 3 8.808 8.767 0.316 33.350 o
-14 8 4 64.014 65.700 2.234 0.666 o
-14 8 5 3.145 2.639 0.148 156.089 o
-14 8 6 7.309 7.364 0.287 40.973 o
-14 8 7 2.320 2.194 0.128 209.236 o
-14 8 8 9.815 9.904 0.346 27.802 o
-14 8 9 10.430 10.952 0.366 24.820 o
-14 8 10 1.565 1.779 0.138 182.877 o
-14 8 11 24.004 25.165 0.870 4.406 o
-14 8 12 1.071 1.038 0.138 184.048 o
-14 8 13 0.911 0.593 0.128 213.779 o
-14 8 14 0.255 0.217 0.158 141.540 o
-14 8 15 2.599 2.708 0.237 62.309 o
-14 8 16 0.438 0.554 0.257 53.596 o
-14 10 2 0.422 0.593 0.089 446.394 o
-14 10 3 4.947 5.100 0.227 65.983 o
-14 10 4 31.914 32.726 1.038 3.055 o
-14 10 5 2.105 1.680 0.119 246.330 o
-14 10 6 3.015 3.025 0.158 137.599 o
-14 10 7 1.025 0.909 0.109 297.572 o
-14 10 8 5.928 5.921 0.237 59.956 o
-14 10 9 5.746 6.019 0.247 55.532 o
-14 10 10 0.693 0.820 0.109 298.431 o
-14 10 11 11.175 11.278 0.455 16.341 o
-14 10 12 0.920 0.820 0.138 184.303 o
-14 10 13 0.503 0.356 0.128 214.232 o
-14 10 14 0.126 0.217 0.198 90.598 o
-14 10 15 1.373 1.354 0.188 99.972 o
-14 12 1 0.002 0.336 0.494 14.496 o
-14 12 2 0.554 0.761 0.079 563.496 o
-14 12 3 2.387 2.491 0.148 157.739 o
-14 12 4 13.823 14.480 0.524 12.207 o
-14 12 5 1.156 0.722 0.109 297.474 o
-14 12 6 1.049 1.038 0.099 359.231 o
-14 12 7 0.389 0.297 0.099 362.034 o
-14 12 8 3.129 3.015 0.158 137.410 o
-14 12 9 2.802 2.787 0.148 156.657 o
-14 12 10 0.257 0.267 0.089 447.116 o
-14 12 11 4.511 4.379 0.217 72.457 o
-14 12 12 0.643 0.514 0.099 361.355 o
-14 12 13 0.254 0.504 0.425 19.599 o
-14 14 1 0.002 0.030 0.119 251.673 o
-14 14 2 0.446 0.613 0.168 125.313 o
-14 14 3 0.989 0.939 0.158 141.144 o
-14 14 4 5.218 5.288 0.306 36.858 o
-14 14 5 0.544 0.494 0.128 214.158 o
-14 14 6 0.316 0.376 0.128 214.328 o
-14 14 7 0.120 0.247 0.188 100.385 o
-14 14 8 1.463 1.255 0.109 295.666 o
-14 14 9 1.217 1.097 0.109 296.757 o
-14 14 10 0.077 0.208 0.119 251.653 o
-14 14 11 1.595 1.364 0.148 159.745 o
-14 16 1 0.002 0.099 0.138 184.902 o
-14 16 2 0.258 0.850 0.633 8.848 o
-14 16 3 0.356 0.316 0.158 141.514 o
-14 16 4 1.738 1.621 0.198 90.076 o
-14 16 5 0.219 0.326 0.267 49.710 o
-14 16 6 0.084 0.059 0.138 184.899 o
-14 16 7 0.029 0.069 0.158 141.566 o
-14 16 8 0.604 0.544 0.148 160.874 o
-14 18 1 0.002 0.109 0.208 82.179 o
-14 18 2 0.118 0.148 0.267 49.712 o
-13 1 1 84.583 81.692 3.133 0.341 o
-13 1 2 8.619 8.708 0.277 42.908 o
-13 1 3 5.284 5.792 0.188 94.107 o
-13 1 4 23.435 25.432 0.593 8.903 o
-13 1 5 180.316 185.881 5.337 0.114 o
-13 1 6 113.128 116.356 3.578 0.256 o
-13 1 7 15.404 16.210 0.484 13.938 o
-13 1 8 5.212 5.525 0.227 65.665 o
-13 1 9 67.237 68.329 2.718 0.457 o
-13 1 10 47.113 49.510 1.651 1.218 o
-13 1 11 0.291 0.455 0.138 184.812 o
-13 1 12 3.382 3.420 0.208 80.475 o
-13 1 13 0.348 0.415 0.158 141.505 o
-13 1 14 0.938 0.722 0.158 141.231 o
-13 1 15 13.884 14.609 0.642 8.262 o
-13 1 16 1.223 1.038 0.188 100.087 o
-13 1 17 4.765 4.062 0.326 32.778 o
-13 1 18 1.467 1.384 0.336 31.305 o
-13 3 1 68.470 66.738 2.303 0.625 o
-13 3 2 7.316 7.700 0.257 50.271 o
-13 3 3 6.146 6.771 0.217 70.136 o
-13 3 4 22.056 23.070 0.563 9.914 o
-13 3 5 142.354 147.185 4.408 0.168 o
-13 3 6 94.832 95.224 3.005 0.363 o
-13 3 7 14.184 14.678 0.445 16.534 o
-13 3 8 4.944 5.367 0.237 60.710 o
-13 3 9 58.178 57.980 2.234 0.673 o
-13 3 10 39.421 39.962 1.354 1.808 o
-13 3 11 0.326 0.554 0.138 184.779 o
-13 3 12 2.690 2.688 0.188 98.786 o
-13 3 13 0.297 0.385 0.148 161.009 o
-13 3 14 0.930 0.801 0.168 125.126 o
-13 3 15 11.572 12.177 0.583 10.086 o
-13 3 16 0.971 0.998 0.217 74.758 o
-13 3 17 4.148 3.894 0.455 17.020 o
-13 3 18 1.271 0.583 0.306 37.677 o
-13 5 1 45.756 44.745 1.413 1.638 o
-13 5 2 3.657 3.756 0.148 153.541 o
-13 5 3 1.773 1.947 0.099 352.822 o
-13 5 4 14.570 15.310 0.445 16.451 o
-13 5 5 93.148 94.789 2.975 0.371 o
-13 5 6 62.082 61.410 2.076 0.768 o
-13 5 7 9.931 10.141 0.336 29.296 o
-13 5 8 4.189 4.369 0.188 96.480 o
-13 5 9 44.510 44.953 1.334 1.827 o
-13 5 10 27.950 28.723 1.028 3.162 o
-13 5 11 0.335 0.494 0.138 184.788 o
-13 5 12 1.652 1.492 0.158 140.430 o
-13 5 13 0.206 0.277 0.168 125.383 o
-13 5 14 0.895 0.959 0.188 100.202 o
-13 5 15 8.073 8.550 0.455 16.694 o
-13 5 16 0.618 0.662 0.208 82.119 o
-13 5 17 3.146 2.204 0.435 18.657 o
-13 7 1 27.439 26.628 0.801 5.062 o
-13 7 2 1.525 1.315 0.089 438.138 o
-13 7 3 0.035 0.059 0.079 566.252 o
-13 7 4 8.195 8.461 0.277 43.164 o
-13 7 5 50.951 51.793 1.740 1.095 o
-13 7 6 33.720 33.883 0.919 3.786 o
-13 7 7 6.069 6.118 0.227 64.830 o
-13 7 8 3.106 3.054 0.158 137.416 o
-13 7 9 30.119 30.364 0.969 3.504 o
-13 7 10 16.661 17.248 0.593 9.462 o
-13 7 11 0.300 0.425 0.119 251.508 o
-13 7 12 0.797 0.633 0.148 160.752 o
-13 7 13 0.118 0.049 0.138 184.896 o
-13 7 14 0.799 0.791 0.148 160.704 o
-13 7 15 4.736 5.140 0.306 36.972 o
-13 7 16 0.314 0.474 0.188 100.360 o
-13 7 17 2.083 1.997 0.455 17.099 o
-13 9 1 15.207 14.876 0.474 14.562 o
-13 9 2 0.600 0.455 0.099 361.518 o
-13 9 3 0.137 0.217 0.079 566.074 o
-13 9 4 4.462 4.557 0.188 96.037 o
-13 9 5 23.485 23.752 0.751 5.821 o
-13 9 6 15.219 15.281 0.524 12.091 o
-13 9 7 3.525 3.440 0.158 136.290 o
-13 9 8 2.029 1.848 0.128 210.530 o
-13 9 9 17.518 17.703 0.573 10.027 o
-13 9 10 8.420 8.461 0.336 29.861 o
-13 9 11 0.235 0.316 0.109 299.374 o
-13 9 12 0.311 0.356 0.128 214.334 o
-13 9 13 0.060 0.306 0.455 17.127 o
-13 9 14 0.631 0.702 0.158 141.375 o
-13 9 15 2.353 2.570 0.208 81.300 o
-13 9 16 0.127 0.257 0.316 35.391 o
-13 11 1 7.546 7.502 0.316 33.871 o
-13 11 2 0.170 0.138 0.079 566.084 o
-13 11 3 0.432 0.474 0.079 564.841 o
-13 11 4 2.181 2.283 0.148 158.274 o
-13 11 5 9.272 9.341 0.346 27.985 o
-13 11 6 5.531 5.446 0.227 65.471 o
-13 11 7 1.819 1.661 0.119 247.331 o
-13 11 8 1.170 1.038 0.109 296.991 o
-13 11 9 8.770 8.827 0.316 33.352 o
-13 11 10 3.690 3.756 0.178 108.128 o
-13 11 11 0.156 0.257 0.109 299.440 o
-13 11 12 0.094 0.049 0.128 214.437 o
-13 11 14 0.436 0.376 0.128 214.266 o
-13 13 1 3.261 3.212 0.168 121.806 o
-13 13 2 0.028 0.010 0.771 5.957 o
-13 13 3 0.520 0.514 0.138 184.698 o
-13 13 4 0.938 0.820 0.138 184.287 o
-13 13 5 3.156 3.183 0.208 80.694 o
-13 13 6 1.654 1.601 0.128 211.726 o
-13 13 7 0.826 0.722 0.089 444.633 o
-13 13 8 0.592 0.494 0.099 361.493 o
-13 13 9 3.823 3.736 0.188 97.248 o
-13 13 10 1.411 1.275 0.109 295.817 o
-13 13 11 0.085 0.148 0.089 447.370 o
-13 13 12 0.021 0.059 0.109 299.510 o
-13 13 13 0.013 0.010 1.077 3.050 o
-13 15 1 1.224 1.097 0.138 183.841 o
-13 15 2 0.001 0.089 0.208 82.179 o
-13 15 3 0.385 0.405 0.148 160.982 o
-13 15 4 0.362 0.395 0.168 125.352 o
-13 15 5 0.935 0.820 0.138 184.290 o
-13 15 6 0.410 0.405 0.168 125.343 o
-13 15 7 0.342 0.326 0.148 161.005 o
-13 15 8 0.266 0.138 0.128 214.392 o
-13 15 9 1.440 1.344 0.178 111.303 o
-13 15 10 0.472 0.356 0.158 141.482 o
-13 17 1 0.398 0.336 0.138 184.794 o
-13 17 2 0.001 0.069 0.138 184.903 o
-13 17 3 0.213 0.138 0.128 214.407 o
-13 17 4 0.128 0.356 0.237 62.915 o
-13 17 5 0.246 0.217 0.148 161.039 o
-13 17 6 0.082 0.059 0.168 125.399 o
-13 17 7 0.130 0.069 0.158 141.561 o
-12 0 1 10.421 11.050 0.554 11.229 o
-12 0 2 88.304 98.713 4.201 0.193 o
-12 0 4 0.201 0.287 0.089 447.183 o
-12 0 5 16.239 17.129 0.692 7.076 o
-12 0 6 2.590 3.163 0.198 89.205 o
-12 0 7 289.421 292.620 12.493 0.022 o
-12 0 8 0.446 0.583 0.178 111.787 o
-12 0 9 190.632 193.521 10.151 0.033 o
-12 0 10 23.531 23.949 1.196 2.401 o
-12 0 11 1.362 1.364 0.208 81.900 o
-12 0 12 0.212 0.840 0.929 4.101 o
-12 0 13 7.650 7.275 0.484 14.811 o
-12 0 14 2.733 2.659 0.277 45.878 o
-12 0 15 30.810 31.362 1.918 0.943 o
-12 0 16 5.824 6.089 0.445 17.650 o
-12 0 17 0.016 0.128 0.277 46.226 o
-12 0 18 0.839 0.741 0.326 33.263 o
-12 2 1 11.314 11.653 0.366 24.573 o
-12 2 2 58.026 65.463 2.076 0.770 o
-12 2 4 0.034 0.168 0.069 739.536 o
-12 2 5 17.435 17.594 0.544 11.073 o
-12 2 6 2.442 3.104 0.148 157.060 o
-12 2 7 263.425 268.611 8.273 0.048 o
-12 2 8 0.125 0.030 0.128 214.435 o
-12 2 9 173.034 176.274 6.573 0.078 o
-12 2 10 21.164 21.468 0.791 5.356 o
-12 2 11 1.304 1.305 0.148 160.090 o
-12 2 12 0.180 0.267 0.208 82.172 o
-12 2 13 7.010 6.553 0.316 34.121 o
-12 2 14 2.501 2.451 0.198 89.484 o
-12 2 15 28.253 29.020 1.226 2.260 o
-12 2 16 5.286 5.565 0.326 32.578 o
-12 2 17 0.019 0.109 0.158 141.565 o
-12 2 18 0.755 0.138 0.316 35.383 o
-12 4 1 10.218 10.378 0.336 29.191 o
-12 4 2 23.776 27.033 0.712 6.375 o
-12 4 3 2.156 2.194 0.099 349.103 o
-12 4 4 0.030 0.049 0.069 739.596 o
-12 4 5 14.576 14.510 0.425 17.935 o
-12 4 6 1.963 2.432 0.128 209.922 o
-12 4 7 200.414 201.636 6.425 0.080 o
-12 4 8 0.003 0.168 0.435 18.720 o
-12 4 9 130.757 132.902 5.199 0.125 o
-12 4 10 15.489 15.656 0.593 9.548 o
-12 4 11 1.052 0.979 0.158 141.095 o
-12 4 12 0.104 0.257 0.356 27.963 o
-12 4 13 5.432 4.952 0.277 44.935 o
-12 4 14 1.906 1.641 0.178 110.938 o
-12 4 15 21.825 21.577 1.077 2.955 o
-12 4 16 3.967 4.062 0.297 39.696 o
-12 4 17 0.027 0.020 0.988 3.624 o
-12 4 18 0.550 0.534 0.514 13.402 o
-12 6 1 6.532 6.642 0.247 54.913 o
-12 6 2 7.612 8.164 0.257 49.970 o
-12 6 3 0.709 0.682 0.079 562.775 o
-12 6 4 0.074 0.178 0.069 739.468 o
-12 6 5 7.808 7.779 0.257 49.968 o
-12 6 6 1.393 1.661 0.119 248.601 o
-12 6 7 129.785 129.433 4.309 0.178 o
-12 6 8 0.088 0.297 0.257 53.609 o
-12 6 9 83.136 83.956 3.321 0.306 o
-12 6 10 9.311 9.350 0.385 22.772 o
-12 6 11 0.735 0.781 0.138 184.474 o
-12 6 12 0.035 0.405 0.544 11.980 o
-12 6 13 3.601 3.311 0.237 61.850 o
-12 6 14 1.196 1.107 0.188 100.085 o
-12 6 15 14.263 14.362 0.791 5.520 o
-12 6 16 2.477 2.461 0.297 40.047 o
-12 6 17 0.037 0.099 0.336 31.350 o
-12 8 1 3.608 3.608 0.158 135.964 o
-12 8 2 1.410 1.384 0.099 356.734 o
-12 8 3 0.088 0.138 0.109 299.490 o
-12 8 4 0.063 0.227 0.089 447.358 o
-12 8 5 3.775 3.825 0.178 107.972 o
-12 8 6 0.912 1.038 0.099 359.755 o
-12 8 7 71.762 71.927 2.392 0.578 o
-12 8 8 0.298 0.356 0.099 362.114 o
-12 8 9 44.643 45.586 1.394 1.684 o
-12 8 10 4.542 4.596 0.217 72.358 o
-12 8 11 0.482 0.504 0.128 214.198 o
-12 8 13 2.072 1.799 0.158 139.830 o
-12 8 14 0.618 0.682 0.168 125.258 o
-12 8 15 7.922 8.135 0.554 11.369 o
-12 8 16 1.292 1.433 0.208 81.909 o
-12 10 1 1.824 1.789 0.109 293.065 o
-12 10 2 0.064 0.277 0.346 29.584 o
-12 10 3 0.004 0.020 0.079 566.265 o
-12 10 4 0.028 0.405 0.257 53.609 o
-12 10 5 1.787 1.809 0.128 211.183 o
-12 10 6 0.552 0.554 0.109 298.901 o
-12 10 7 33.755 34.179 1.028 3.085 o
-12 10 8 0.451 0.405 0.099 361.853 o
-12 10 9 20.445 20.915 0.702 6.730 o
-12 10 10 1.782 1.799 0.128 211.206 o
-12 10 11 0.275 0.306 0.109 299.349 o
-12 10 12 0.001 0.297 0.465 16.406 o
-12 10 13 1.051 0.810 0.138 184.185 o
-12 10 14 0.264 0.287 0.158 141.533 o
-12 10 15 3.784 3.647 0.306 37.273 o
-12 12 1 0.803 0.702 0.109 298.331 o
-12 12 2 0.050 0.306 0.326 33.279 o
-12 12 3 0.043 0.128 0.168 125.400 o
-12 12 4 0.006 0.168 0.395 22.651 o
-12 12 5 0.712 0.741 0.138 184.505 o
-12 12 6 0.307 0.346 0.079 565.533 o
-12 12 7 13.670 13.581 0.474 14.763 o
-12 12 8 0.399 0.356 0.089 446.760 o
-12 12 9 8.111 8.085 0.306 35.733 o
-12 12 10 0.572 0.563 0.099 361.461 o
-12 12 11 0.134 0.227 0.119 251.635 o
-12 12 12 0.006 0.395 0.395 22.650 o
-12 12 13 0.480 0.326 0.119 251.414 o
-12 12 14 0.090 0.099 0.128 214.435 o
-12 14 1 0.314 0.415 0.148 161.001 o
-12 14 2 0.161 0.366 0.158 141.543 o
-12 14 3 0.043 0.059 0.158 141.565 o
-12 14 5 0.243 0.277 0.128 214.377 o
-12 14 6 0.149 0.247 0.128 214.410 o
-12 14 7 4.816 4.566 0.247 56.349 o
-12 14 8 0.265 0.287 0.148 161.028 o
-12 14 9 2.842 2.718 0.168 122.703 o
-12 14 10 0.150 0.188 0.089 447.302 o
-12 14 11 0.059 0.109 0.128 214.438 o
-12 14 12 0.009 0.168 0.257 53.611 o
-12 16 1 0.112 0.316 0.277 46.224 o
-12 16 2 0.156 0.178 0.128 214.416 o
-12 16 4 0.000 0.049 0.227 68.508 o
-12 16 5 0.078 0.198 0.277 46.225 o
-12 16 6 0.060 0.089 0.138 184.899 o
-12 16 7 1.478 1.285 0.168 124.702 o
-12 16 8 0.144 0.158 0.138 184.886 o
-12 16 9 0.896 0.919 0.188 100.207 o
-12 18 1 0.037 0.128 0.514 13.403 o
-12 18 2 0.094 0.148 0.148 161.064 o
-12 18 3 0.007 0.049 0.119 251.673 o
-12 18 4 0.001 0.030 0.138 184.903 o
-11 1 1 593.103 597.980 25.353 0.005 o
-11 1 2 0.331 0.297 0.069 738.368 o
-11 1 3 138.198 141.778 3.519 0.254 o
-11 1 4 27.849 29.642 0.751 5.635 o
-11 1 5 224.688 243.871 6.820 0.070 o
-11 1 6 146.228 157.395 4.665 0.150 o
-11 1 7 27.899 28.970 0.969 3.535 o
-11 1 8 37.982 41.849 1.354 1.810 o
-11 1 9 18.943 19.620 0.702 6.788 o
-11 1 10 0.064 0.395 0.277 46.224 o
-11 1 11 6.997 7.126 0.326 32.095 o
-11 1 12 101.714 99.316 4.626 0.159 o
-11 1 13 0.666 0.573 0.138 184.595 o
-11 1 14 8.423 8.886 0.415 19.873 o
-11 1 15 0.009 0.405 0.188 100.386 o
-11 1 16 1.079 1.641 0.188 100.030 o
-11 1 17 2.136 2.016 0.188 99.410 o
-11 1 18 0.045 0.049 1.878 1.004 o
-11 3 1 532.503 536.432 17.782 0.010 o
-11 3 3 124.869 126.972 3.390 0.278 o
-11 3 4 13.648 14.599 0.395 20.614 o
-11 3 5 173.102 180.474 5.021 0.128 o
-11 3 6 121.249 126.596 4.062 0.200 o
-11 3 7 23.087 23.238 0.741 5.981 o
-11 3 8 32.601 34.673 1.147 2.525 o
-11 3 9 15.675 15.815 0.603 9.242 o
-11 3 10 0.095 0.198 0.148 161.061 o
-11 3 11 5.984 5.851 0.306 36.622 o
-11 3 12 84.912 84.045 3.707 0.247 o
-11 3 13 0.397 0.484 0.138 184.764 o
-11 3 14 7.480 7.789 0.366 25.601 o
-11 3 15 0.012 0.366 0.208 82.177 o
-11 3 16 0.910 1.413 0.168 124.994 o
-11 3 17 1.820 1.730 0.188 99.674 o
-11 3 18 0.036 0.069 1.710 1.211 o
-11 5 1 341.089 338.838 10.714 0.029 o
-11 5 2 0.324 0.158 0.099 362.198 o
-11 5 3 83.812 84.865 2.659 0.464 o
-11 5 4 10.858 11.456 0.356 25.977 o
-11 5 5 113.636 115.575 3.479 0.269 o
-11 5 6 79.624 80.714 2.649 0.471 o
-11 5 7 16.888 16.852 0.544 11.131 o
-11 5 8 25.071 26.657 0.880 4.288 o
-11 5 9 10.209 10.388 0.425 18.734 o
-11 5 10 0.087 0.089 0.138 184.897 o
-11 5 11 4.464 4.468 0.237 61.202 o
-11 5 12 59.451 58.751 2.076 0.772 o
-11 5 13 0.129 0.079 0.158 141.561 o
-11 5 14 5.902 6.039 0.326 32.425 o
-11 5 15 0.016 0.188 0.158 141.564 o
-11 5 16 0.645 0.880 0.178 111.709 o
-11 5 17 1.328 1.166 0.208 81.935 o
-11 7 1 184.865 184.448 5.782 0.098 o
-11 7 2 0.816 0.514 0.079 562.619 o
-11 7 3 48.095 48.294 1.572 1.334 o
-11 7 4 8.818 9.429 0.336 29.658 o
-11 7 5 65.670 67.222 2.263 0.647 o
-11 7 6 42.331 42.838 1.305 1.919 o
-11 7 7 10.100 10.102 0.346 27.714 o
-11 7 8 16.857 17.890 0.573 10.056 o
-11 7 9 5.536 5.644 0.257 51.687 o
-11 7 10 0.059 0.119 0.148 161.068 o
-11 7 11 2.894 2.857 0.188 98.553 o
-11 7 12 34.980 34.792 1.305 1.968 o
-11 7 14 4.124 4.161 0.257 52.533 o
-11 7 15 0.020 0.208 0.168 125.399 o
-11 7 16 0.388 0.554 0.188 100.346 o
-11 7 17 0.833 0.563 0.237 62.870 o
-11 9 1 92.115 93.148 3.163 0.331 o
-11 9 2 0.826 0.504 0.109 298.480 o
-11 9 3 24.310 24.720 0.682 6.909 o
-11 9 4 5.517 5.703 0.227 65.391 o
-11 9 5 32.819 33.408 0.988 3.330 o
-11 9 6 19.492 19.739 0.593 9.268 o
-11 9 7 5.094 4.962 0.198 86.151 o
-11 9 8 9.742 10.299 0.376 23.782 o
-11 9 9 2.619 2.629 0.158 138.550 o
-11 9 10 0.043 0.109 0.128 214.439 o
-11 9 11 1.626 1.601 0.158 140.403 o
-11 9 12 17.476 17.179 0.682 7.240 o
-11 9 13 0.014 0.109 0.237 62.918 o
-11 9 14 2.546 2.600 0.287 42.822 o
-11 9 15 0.020 0.484 0.435 18.719 o
-11 9 16 0.202 0.474 0.237 62.911 o
-11 11 1 39.910 41.681 1.542 1.412 o
-11 11 2 0.564 0.435 0.079 564.326 o
-11 11 3 10.723 10.616 0.395 21.412 o
-11 11 4 3.228 3.291 0.168 121.795 o
-11 11 5 14.320 14.708 0.484 14.100 o
-11 11 6 7.601 7.710 0.306 35.944 o
-11 11 7 2.346 2.204 0.128 209.143 o
-11 11 8 4.931 5.189 0.208 78.546 o
-11 11 9 1.038 1.127 0.099 359.092 o
-11 11 10 0.029 0.049 0.109 299.510 o
-11 11 11 0.798 0.712 0.099 360.679 o
-11 11 12 7.510 7.206 0.336 30.189 o
-11 11 13 0.047 0.089 0.148 161.069 o
-11 11 14 1.380 1.315 0.168 124.756 o
-11 11 15 0.017 0.119 0.178 111.854 o
-11 13 1 14.902 15.360 0.633 8.468 o
-11 13 2 0.322 0.336 0.128 214.334 o
-11 13 3 4.293 4.389 0.346 29.223 o
-11 13 4 1.740 1.769 0.148 159.314 o
-11 13 5 5.509 5.614 0.257 51.705 o
-11 13 6 2.452 2.481 0.178 110.185 o
-11 13 7 0.995 0.969 0.168 125.060 o
-11 13 8 2.224 2.204 0.138 181.218 o
-11 13 9 0.344 0.346 0.079 565.414 o
-11 13 10 0.015 0.119 0.109 299.507 o
-11 13 11 0.343 0.346 0.089 446.891 o
-11 13 12 2.792 2.224 0.178 109.991 o
-11 13 13 0.050 0.178 0.356 27.964 o
-11 15 1 4.849 4.794 0.346 29.135 o
-11 15 2 0.153 0.208 0.138 184.881 o
-11 15 3 1.570 1.522 0.178 111.183 o
-11 15 4 0.818 0.899 0.178 111.655 o
-11 15 5 1.866 1.848 0.168 124.197 o
-11 15 6 0.671 0.613 0.148 160.825 o
-11 15 7 0.391 0.336 0.138 184.797 o
-11 15 8 0.902 0.801 0.158 141.230 o
-11 15 9 0.098 0.148 0.119 251.655 o
-11 15 10 0.006 0.069 0.217 74.878 o
-11 15 11 0.129 0.217 0.178 111.848 o
-11 17 1 1.385 1.285 0.158 140.752 o
-11 17 2 0.061 0.059 0.119 251.668 o
-11 17 3 0.524 0.544 0.138 184.688 o
-11 17 4 0.336 0.326 0.168 125.362 o
-11 17 5 0.560 0.484 0.109 298.940 o
-11 17 6 0.158 0.158 0.119 251.638 o
-11 17 7 0.146 0.089 0.128 214.427 o
-11 17 8 0.332 0.346 0.188 100.365 o
-10 0 1 157.987 159.530 7.670 0.058 o
-10 0 2 42.117 38.687 1.858 0.987 o
-10 0 3 19.779 21.488 0.712 6.566 o
-10 0 4 15.590 16.279 0.652 7.950 o
-10 0 5 39.978 44.251 2.165 0.734 o
-10 0 6 269.081 292.462 14.876 0.016 o
-10 0 7 6.274 6.346 0.385 23.334 o
-10 0 8 6.252 6.118 0.405 21.166 o
-10 0 9 64.240 64.603 3.835 0.235 o
-10 0 10 1.671 1.611 0.227 68.224 o
-10 0 11 5.719 5.911 0.385 23.410 o
-10 0 12 2.879 3.351 0.326 33.052 o
-10 0 13 5.945 5.871 0.405 21.201 o
-10 0 14 4.383 4.972 0.385 23.564 o
-10 0 15 7.440 7.690 0.534 12.236 o
-10 0 16 28.221 28.437 1.690 1.212 o
-10 0 17 0.565 0.474 0.237 62.893 o
-10 0 18 1.772 1.492 0.405 21.530 o
-10 2 1 146.858 149.053 4.557 0.157 o
-10 2 2 79.842 77.887 2.214 0.656 o
-10 2 3 17.342 18.800 0.435 16.521 o
-10 2 4 16.095 17.159 0.474 14.363 o
-10 2 5 47.238 50.350 1.690 1.164 o
-10 2 6 231.667 247.845 8.441 0.047 o
-10 2 7 6.310 6.306 0.267 47.607 o
-10 2 8 5.627 5.545 0.257 51.669 o
-10 2 9 59.335 59.720 2.323 0.624 o
-10 2 10 1.793 1.740 0.158 140.168 o
-10 2 11 5.289 5.555 0.277 44.884 o
-10 2 12 2.715 3.025 0.198 89.168 o
-10 2 13 5.790 5.683 0.287 41.760 o
-10 2 14 4.109 4.626 0.287 42.345 o
-10 2 15 6.784 6.751 0.326 32.181 o
-10 2 16 25.810 26.074 1.226 2.276 o
-10 2 17 0.562 0.524 0.178 111.771 o
-10 2 18 1.651 1.443 0.247 57.798 o
-10 4 1 104.528 106.136 3.361 0.291 o
-10 4 2 112.635 108.933 2.975 0.360 o
-10 4 3 13.443 14.322 0.405 19.762 o
-10 4 4 14.473 15.310 0.425 17.893 o
-10 4 5 38.238 40.752 1.245 2.118 o
-10 4 6 160.532 166.083 5.179 0.122 o
-10 4 7 6.219 6.514 0.287 41.497 o
-10 4 8 5.115 4.972 0.237 60.724 o
-10 4 9 45.915 46.979 1.641 1.237 o
-10 4 10 1.957 1.888 0.158 139.909 o
-10 4 11 4.077 4.161 0.227 66.784 o
-10 4 12 2.260 2.451 0.178 110.364 o
-10 4 13 5.222 5.100 0.277 44.977 o
-10 4 14 3.345 3.608 0.217 73.429 o
-10 4 15 5.129 5.179 0.277 44.994 o
-10 4 16 19.755 20.104 1.087 2.918 o
-10 4 17 0.540 0.573 0.158 141.430 o
-10 4 18 1.339 1.087 0.267 49.626 o
-10 6 1 60.235 59.028 2.086 0.764 o
-10 6 2 82.990 80.388 2.303 0.606 o
-10 6 3 9.397 9.716 0.287 39.642 o
-10 6 4 10.978 11.584 0.385 22.339 o
-10 6 5 18.494 19.669 0.554 10.581 o
-10 6 6 95.706 95.510 3.291 0.306 o
-10 6 7 5.632 5.822 0.227 65.265 o
-10 6 8 4.385 4.033 0.227 66.649 o
-10 6 9 30.006 30.265 1.028 3.138 o
-10 6 10 1.954 1.878 0.168 124.107 o
-10 6 11 2.542 2.530 0.168 123.176 o
-10 6 12 1.628 1.710 0.158 140.349 o
-10 6 13 4.246 4.171 0.247 56.676 o
-10 6 14 2.361 2.520 0.198 89.545 o
-10 6 15 3.215 3.282 0.217 73.587 o
-10 6 16 12.694 12.810 0.781 5.687 o
-10 6 17 0.483 0.544 0.178 111.784 o
-10 8 1 31.326 31.224 0.949 3.621 o
-10 8 2 51.000 50.419 1.740 1.096 o
-10 8 3 6.006 6.069 0.208 77.037 o
-10 8 4 7.974 8.174 0.287 40.565 o
-10 8 5 8.766 9.034 0.316 33.324 o
-10 8 6 48.423 48.037 1.641 1.231 o
-10 8 7 4.652 4.922 0.217 72.161 o
-10 8 8 3.064 2.768 0.148 156.127 o
-10 8 9 17.188 17.475 0.662 7.660 o
-10 8 10 1.725 1.611 0.158 140.302 o
-10 8 11 1.342 1.433 0.168 124.743 o
-10 8 12 0.995 0.929 0.148 160.524 o
-10 8 13 3.094 2.896 0.208 80.817 o
-10 8 14 1.477 1.512 0.208 81.846 o
-10 8 15 1.682 1.661 0.178 111.075 o
-10 8 16 6.898 7.018 0.554 11.415 o
-10 8 17 0.389 0.435 0.326 33.275 o
-10 10 1 14.247 14.332 0.524 12.185 o
-10 10 2 27.624 28.605 0.939 3.752 o
-10 10 3 3.556 3.598 0.168 121.074 o
-10 10 4 5.217 5.140 0.208 78.301 o
-10 10 5 3.811 3.993 0.188 97.122 o
-10 10 6 20.908 20.757 0.662 7.485 o
-10 10 7 3.335 3.459 0.158 136.635 o
-10 10 8 1.934 1.552 0.119 247.135 o
-10 10 9 8.691 8.747 0.336 29.767 o
-10 10 10 1.306 1.295 0.119 249.294 o
-10 10 11 0.629 0.642 0.128 214.032 o
-10 10 12 0.512 0.435 0.128 214.201 o
-10 10 13 2.000 1.947 0.188 99.513 o
-10 10 14 0.821 1.038 0.178 111.632 o
-10 10 15 0.739 0.692 0.148 160.768 o
-10 12 1 5.566 5.832 0.297 39.141 o
-10 12 2 12.446 12.731 0.544 11.496 o
-10 12 3 1.842 1.759 0.158 140.106 o
-10 12 4 2.833 2.837 0.168 122.638 o
-10 12 5 1.291 1.423 0.138 183.551 o
-10 12 6 7.798 7.601 0.326 31.861 o
-10 12 7 1.976 1.987 0.128 210.488 o
-10 12 8 1.092 0.840 0.089 442.919 o
-10 12 9 3.868 3.825 0.178 107.848 o
-10 12 10 0.827 0.741 0.099 360.547 o
-10 12 11 0.257 0.277 0.099 362.206 o
-10 12 12 0.219 0.227 0.109 299.414 o
-10 12 13 1.136 0.988 0.148 160.389 o
-10 12 14 0.406 0.435 0.128 214.266 o
-10 14 1 1.908 1.878 0.168 124.147 o
-10 14 2 4.863 4.942 0.336 30.834 o
-10 14 3 0.847 1.038 0.158 141.196 o
-10 14 4 1.286 1.315 0.138 183.629 o
-10 14 5 0.350 0.435 0.128 214.297 o
-10 14 6 2.537 2.313 0.198 89.503 o
-10 14 7 0.980 0.988 0.138 184.168 o
-10 14 8 0.529 0.395 0.128 214.203 o
-10 14 9 1.533 1.522 0.158 140.526 o
-10 14 10 0.433 0.356 0.069 737.587 o
-10 14 11 0.093 0.138 0.079 566.182 o
-10 14 12 0.075 0.079 0.089 447.393 o
-10 16 1 0.592 0.514 0.138 184.659 o
-10 16 2 1.713 1.690 0.188 99.740 o
-10 16 3 0.356 0.425 0.168 125.351 o
-10 16 4 0.497 0.583 0.138 184.692 o
-10 16 5 0.075 0.049 0.128 214.439 o
-10 16 6 0.725 0.623 0.128 213.954 o
-10 16 7 0.412 0.385 0.138 184.779 o
-10 16 8 0.224 0.267 0.217 74.871 o
-10 16 9 0.550 0.405 0.188 100.334 o
-10 16 10 0.191 0.178 0.257 53.609 o
-10 18 1 0.170 0.198 0.178 111.846 o
-10 18 2 0.550 0.455 0.109 298.975 o
-10 18 3 0.136 0.208 0.158 141.555 o
-10 18 4 0.164 0.178 0.128 214.415 o
-10 18 5 0.011 0.059 0.148 161.071 o
-9 1 1 111.474 105.503 3.687 0.243 o
-9 1 2 114.618 111.196 2.916 0.372 o
-9 1 3 1090.310 1200.000 32.835 0.003 o
-9 1 4 51.187 50.459 1.661 1.195 o
-9 1 5 86.814 90.380 3.331 0.302 o
-9 1 6 0.092 0.316 0.099 362.329 o
-9 1 7 110.181 110.584 4.122 0.197 o
-9 1 8 5.568 6.346 0.287 41.727 o
-9 1 9 9.647 10.210 0.405 20.599 o
-9 1 10 244.452 244.296 8.688 0.044 o
-9 1 11 5.426 5.634 0.277 44.826 o
-9 1 12 35.533 35.286 1.265 2.083 o
-9 1 13 2.506 2.688 0.188 98.927 o
-9 1 14 10.527 11.505 0.504 13.440 o
-9 1 15 2.592 2.560 0.198 89.396 o
-9 1 16 2.665 2.807 0.217 73.967 o
-9 1 17 1.567 1.868 0.208 81.761 o
-9 1 18 0.264 0.366 0.208 82.166 o
-9 3 1 35.359 34.822 1.255 2.115 o
-9 3 2 102.771 101.708 2.728 0.428 o
-9 3 3 829.347 899.021 25.916 0.005 o
-9 3 4 53.101 53.453 1.730 1.101 o
-9 3 5 77.491 80.961 2.748 0.440 o
-9 3 6 0.041 0.217 0.168 125.398 o
-9 3 7 89.636 88.394 3.420 0.287 o
-9 3 8 6.016 6.672 0.287 41.537 o
-9 3 9 9.229 9.538 0.385 22.770 o
-9 3 10 199.581 194.174 7.729 0.056 o
-9 3 11 4.324 4.369 0.247 56.604 o
-9 3 12 30.446 30.552 1.087 2.820 o
-9 3 13 2.281 2.362 0.178 110.384 o
-9 3 14 9.482 10.280 0.465 15.853 o
-9 3 15 2.270 2.254 0.188 99.248 o
-9 3 16 2.165 2.422 0.217 74.248 o
-9 3 17 1.252 1.384 0.178 111.387 o
-9 3 18 0.222 0.148 0.188 100.382 o
-9 5 1 30.122 29.010 0.890 4.110 o
-9 5 2 67.612 65.285 1.908 0.887 o
-9 5 3 486.022 516.396 16.062 0.013 o
-9 5 4 45.204 46.485 1.562 1.360 o
-9 5 5 55.124 56.883 2.066 0.784 o
-9 5 6 0.073 0.148 0.237 62.918 o
-9 5 7 68.533 68.408 2.807 0.429 o
-9 5 8 6.064 6.474 0.287 41.553 o
-9 5 9 8.070 8.204 0.346 28.349 o
-9 5 10 137.593 136.539 5.367 0.117 o
-9 5 11 2.698 2.787 0.178 109.811 o
-9 5 12 22.431 22.388 0.840 4.748 o
-9 5 13 1.906 1.908 0.188 99.578 o
-9 5 14 7.618 8.174 0.385 23.078 o
-9 5 15 1.751 1.700 0.178 111.020 o
-9 5 16 1.439 1.601 0.217 74.600 o
-9 5 17 0.799 0.830 0.198 90.482 o
-9 5 18 0.158 0.148 0.227 68.506 o
-9 7 1 23.828 24.196 0.731 6.100 o
-9 7 2 37.845 36.018 1.127 2.567 o
-9 7 3 246.358 251.917 7.957 0.052 o
-9 7 4 36.798 37.738 1.255 2.102 o
-9 7 5 34.004 34.150 1.028 3.083 o
-9 7 6 0.026 0.267 0.356 27.963 o
-9 7 7 45.909 45.793 1.581 1.327 o
-9 7 8 5.489 5.802 0.267 48.042 o
-9 7 9 6.428 6.524 0.287 41.427 o
-9 7 10 79.476 78.905 3.380 0.297 o
-9 7 11 1.311 1.324 0.148 160.073 o
-9 7 12 14.291 14.095 0.563 10.618 o
-9 7 13 1.407 1.532 0.148 159.863 o
-9 7 14 5.434 5.891 0.326 32.524 o
-9 7 15 1.191 1.245 0.168 124.889 o
-9 7 16 0.789 0.820 0.158 141.281 o
-9 7 17 0.404 0.504 0.208 82.150 o
-9 9 1 11.305 12.069 0.445 16.988 o
-9 9 2 20.265 19.581 0.554 10.470 o
-9 9 3 116.649 116.949 3.865 0.221 o
-9 9 4 26.876 27.023 0.810 4.957 o
-9 9 5 18.986 19.126 0.593 9.308 o
-9 9 6 0.008 0.316 0.405 21.559 o
-9 9 7 25.167 24.740 0.771 5.498 o
-9 9 8 4.347 4.458 0.208 79.375 o
-9 9 9 4.400 4.448 0.227 66.521 o
-9 9 10 38.258 38.232 1.374 1.767 o
-9 9 11 0.491 0.593 0.128 214.161 o
-9 9 12 7.860 7.601 0.356 26.945 o
-9 9 13 0.903 0.702 0.158 141.254 o
-9 9 14 3.416 3.539 0.237 61.878 o
-9 9 15 0.714 0.544 0.158 141.373 o
-9 9 16 0.359 0.385 0.178 111.817 o
-9 11 1 4.463 5.120 0.306 37.027 o
-9 11 2 9.573 9.212 0.415 19.735 o
-9 11 3 49.201 49.124 1.819 1.012 o
-9 11 4 16.613 16.862 0.633 8.385 o
-9 11 5 9.405 9.518 0.385 22.746 o
-9 11 7 11.840 11.545 0.395 21.172 o
-9 11 8 2.959 2.965 0.168 122.392 o
-9 11 9 2.550 2.619 0.138 179.975 o
-9 11 10 15.669 15.637 0.573 10.172 o
-9 11 11 0.137 0.237 0.138 184.881 o
-9 11 12 3.764 3.370 0.217 73.259 o
-9 11 13 0.510 0.405 0.148 160.940 o
-9 11 14 1.880 1.848 0.178 110.885 o
-9 11 15 0.377 0.405 0.168 125.349 o
-9 13 1 1.534 1.720 0.158 140.434 o
-9 13 2 3.893 3.608 0.267 48.929 o
-9 13 3 18.084 18.137 0.820 5.065 o
-9 13 4 8.817 9.064 0.435 18.119 o
-9 13 5 4.143 4.270 0.257 52.508 o
-9 13 6 0.002 0.128 0.435 18.720 o
-9 13 7 4.963 4.754 0.237 60.867 o
-9 13 8 1.726 1.670 0.188 99.738 o
-9 13 9 1.286 1.344 0.109 296.133 o
-9 13 10 5.529 5.169 0.237 60.430 o
-9 13 11 0.027 0.297 0.306 37.711 o
-9 13 12 1.586 1.275 0.128 212.208 o
-9 13 13 0.249 0.247 0.128 214.380 o
-9 15 1 0.438 0.455 0.138 184.753 o
-9 15 2 1.398 1.236 0.158 140.761 o
-9 15 3 5.899 5.911 0.395 22.258 o
-9 15 4 4.030 3.973 0.237 61.525 o
-9 15 5 1.636 1.601 0.148 159.554 o
-9 15 6 0.001 0.040 0.148 161.071 o
-9 15 7 1.863 1.680 0.168 124.270 o
-9 15 8 0.864 0.909 0.148 160.624 o
-9 15 9 0.564 0.692 0.148 160.858 o
-9 15 10 1.684 1.611 0.188 99.774 o
-9 15 11 0.003 0.257 0.168 125.399 o
-9 17 1 0.104 0.198 0.119 251.648 o
-9 17 2 0.447 0.326 0.128 214.274 o
-9 17 3 1.730 1.552 0.178 111.079 o
-9 17 4 1.586 1.542 0.168 124.539 o
-9 17 5 0.581 0.435 0.119 251.273 o
-9 17 6 0.000 0.020 0.890 4.474 o
-9 17 7 0.631 0.494 0.148 160.873 o
-9 17 8 0.373 0.326 0.178 111.819 o
-8 0 1 104.086 101.925 5.041 0.135 o
-8 0 2 12.729 13.502 0.465 15.450 o
-8 0 3 155.322 167.981 6.543 0.079 o
-8 0 4 310.705 333.757 14.134 0.017 o
-8 0 5 35.978 38.321 2.273 0.671 o
-8 0 6 108.130 117.216 6.207 0.090 o
-8 0 7 144.939 159.154 8.026 0.053 o
-8 0 8 71.037 71.363 4.221 0.194 o
-8 0 9 21.469 22.061 1.107 2.804 o
-8 0 10 107.860 107.450 6.039 0.095 o
-8 0 11 18.175 19.195 1.038 3.206 o
-8 0 12 3.322 3.222 0.277 45.715 o
-8 0 13 2.460 2.313 0.267 49.394 o
-8 0 14 70.018 73.241 3.766 0.243 o
-8 0 15 3.129 3.341 0.316 35.107 o
-8 0 16 6.916 6.721 0.484 14.859 o
-8 0 17 0.246 0.524 0.267 49.707 o
-8 0 18 4.127 3.539 0.573 10.733 o
-8 2 1 67.446 67.014 2.194 0.684 o
-8 2 2 0.009 0.049 0.059 1006.680 o
-8 2 3 168.825 179.209 4.586 0.151 o
-8 2 4 264.387 283.576 9.291 0.038 o
-8 2 5 42.103 43.737 1.789 1.059 o
-8 2 6 99.202 106.007 4.547 0.165 o
-8 2 7 124.482 127.920 4.705 0.151 o
-8 2 8 64.828 65.028 2.708 0.462 o
-8 2 9 20.315 20.628 0.722 6.395 o
-8 2 10 98.811 99.830 4.023 0.209 o
-8 2 11 16.572 17.198 0.642 8.138 o
-8 2 12 2.976 2.837 0.188 98.493 o
-8 2 13 2.560 2.461 0.178 110.096 o
-8 2 14 64.150 67.133 2.550 0.518 o
-8 2 15 2.969 3.173 0.227 67.554 o
-8 2 16 6.418 6.079 0.326 32.323 o
-8 2 17 0.240 0.563 0.178 111.821 o
-8 2 18 3.835 3.489 0.395 22.493 o
-8 4 1 38.164 37.204 1.384 1.746 o
-8 4 2 0.927 1.285 0.069 726.459 o
-8 4 3 132.706 135.818 3.687 0.236 o
-8 4 4 173.071 183.410 5.407 0.112 o
-8 4 5 38.568 38.924 1.404 1.695 o
-8 4 6 67.278 71.650 2.817 0.426 o
-8 4 7 85.112 86.575 3.361 0.298 o
-8 4 8 52.480 52.425 2.214 0.692 o
-8 4 9 17.249 17.139 0.633 8.358 o
-8 4 10 77.765 77.165 3.291 0.313 o
-8 4 11 13.018 13.354 0.524 12.290 o
-8 4 12 2.227 2.056 0.168 123.767 o
-8 4 13 2.778 2.698 0.198 89.234 o
-8 4 14 49.527 51.654 2.026 0.822 o
-8 4 15 2.510 2.698 0.227 67.821 o
-8 4 16 5.119 4.991 0.316 34.684 o
-8 4 17 0.222 0.415 0.148 161.023 o
-8 4 18 3.080 2.876 0.514 13.366 o
-8 6 1 24.296 23.050 0.692 6.759 o
-8 6 2 1.368 1.058 0.069 720.560 o
-8 6 3 78.529 77.847 2.619 0.482 o
-8 6 4 97.315 98.545 2.945 0.375 o
-8 6 5 26.830 27.112 0.791 5.187 o
-8 6 6 34.737 35.889 1.354 1.833 o
-8 6 7 48.676 48.828 1.878 0.953 o
-8 6 8 39.391 39.665 1.394 1.714 o
-8 6 9 13.011 12.988 0.484 14.279 o
-8 6 10 53.408 53.809 1.987 0.848 o
-8 6 11 8.864 9.014 0.385 22.859 o
-8 6 12 1.427 1.236 0.148 160.000 o
-8 6 13 2.871 2.807 0.188 98.593 o
-8 6 14 32.354 33.972 1.364 1.819 o
-8 6 15 1.874 2.016 0.178 110.831 o
-8 6 16 3.508 3.321 0.227 67.284 o
-8 6 17 0.190 0.514 0.178 111.830 o
-8 8 1 11.837 11.406 0.415 19.330 o
-8 8 2 2.601 2.461 0.109 286.971 o
-8 8 3 47.029 46.643 1.740 1.106 o
-8 8 4 49.565 48.877 1.799 1.033 o
-8 8 5 16.842 16.823 0.524 11.926 o
-8 8 6 16.285 16.329 0.514 12.414 o
-8 8 7 22.563 22.388 0.731 6.157 o
-8 8 8 25.548 25.046 0.860 4.479 o
-8 8 9 8.667 8.570 0.356 26.718 o
-8 8 10 31.713 31.916 1.127 2.623 o
-8 8 11 5.058 5.229 0.277 45.008 o
-8 8 12 0.757 0.544 0.138 184.544 o
-8 8 13 2.614 2.511 0.198 89.397 o
-8 8 14 17.994 18.760 0.830 4.947 o
-8 8 15 1.240 1.364 0.158 140.834 o
-8 8 16 2.076 1.829 0.188 99.503 o
-8 8 17 0.146 0.148 0.267 49.712 o
-8 10 1 4.716 4.547 0.277 45.211 o
-8 10 2 1.947 1.868 0.128 210.717 o
-8 10 3 26.409 26.233 0.880 4.272 o
-8 10 4 22.822 22.595 0.791 5.314 o
-8 10 5 8.796 9.133 0.346 28.109 o
-8 10 6 6.715 6.761 0.257 50.850 o
-8 10 7 8.432 8.085 0.287 40.400 o
-8 10 8 14.081 13.956 0.484 14.152 o
-8 10 9 5.181 5.100 0.247 56.055 o
-8 10 10 16.355 16.230 0.633 8.405 o
-8 10 11 2.474 2.530 0.168 123.254 o
-8 10 12 0.324 0.297 0.119 251.533 o
-8 10 13 2.029 1.878 0.158 139.833 o
-8 10 14 8.640 8.688 0.524 12.629 o
-8 10 15 0.723 0.771 0.158 141.322 o
-8 10 16 1.065 0.781 0.158 141.146 o
-8 12 1 1.678 1.502 0.138 182.920 o
-8 12 2 1.289 1.226 0.158 140.850 o
-8 12 3 12.929 13.097 0.583 10.018 o
-8 12 4 9.355 9.252 0.425 18.881 o
-8 12 5 3.999 4.161 0.257 52.576 o
-8 12 6 2.271 2.283 0.158 139.284 o
-8 12 7 2.573 2.352 0.208 81.246 o
-8 12 8 6.803 6.672 0.257 50.827 o
-8 12 9 2.772 2.698 0.138 179.306 o
-8 12 10 7.436 7.275 0.297 38.384 o
-8 12 11 1.073 1.008 0.138 184.062 o
-8 12 12 0.111 0.049 0.138 184.897 o
-8 12 13 1.327 1.176 0.148 160.131 o
-8 12 14 3.627 3.291 0.217 73.360 o
-8 14 1 0.538 0.445 0.138 184.707 o
-8 14 2 0.697 0.662 0.148 160.799 o
-8 14 3 5.498 5.476 0.326 32.549 o
-8 14 4 3.381 3.380 0.217 73.472 o
-8 14 5 1.637 1.730 0.158 140.330 o
-8 14 6 0.632 0.623 0.128 214.038 o
-8 14 7 0.642 0.633 0.138 184.592 o
-8 14 8 2.868 2.837 0.217 73.868 o
-8 14 9 1.303 1.236 0.188 100.022 o
-8 14 10 3.007 2.718 0.188 98.516 o
-8 14 11 0.415 0.395 0.089 446.673 o
-8 14 12 0.030 0.030 0.079 566.259 o
-8 16 1 0.161 0.178 0.138 184.882 o
-8 16 2 0.314 0.287 0.128 214.348 o
-8 16 3 2.047 1.898 0.188 99.499 o
-8 16 4 1.084 1.048 0.119 250.057 o
-8 16 5 0.596 0.662 0.138 184.612 o
-8 16 6 0.146 0.217 0.158 141.553 o
-8 16 7 0.128 0.316 0.247 57.983 o
-8 16 8 1.043 0.959 0.158 141.106 o
-8 16 9 0.538 0.692 0.158 141.411 o
-8 16 10 1.086 1.117 0.217 74.728 o
-8 18 1 0.047 0.069 0.109 299.506 o
-8 18 2 0.124 0.168 0.099 362.354 o
-8 18 3 0.674 0.583 0.148 160.831 o
-8 18 4 0.311 0.356 0.119 251.523 o
-8 18 5 0.194 0.227 0.138 184.871 o
-8 18 6 0.027 0.138 0.168 125.400 o
-7 1 1 3036.480 3242.400 127.594 0.000 o
-7 1 2 32.383 31.639 0.969 3.471 o
-7 1 3 189.870 204.513 6.810 0.072 o
-7 1 4 369.655 395.879 14.144 0.017 o
-7 1 5 110.464 115.941 4.102 0.199 o
-7 1 6 74.594 82.335 3.104 0.350 o
-7 1 7 4.035 3.618 0.188 97.083 o
-7 1 8 139.141 148.272 5.367 0.116 o
-7 1 9 31.493 33.280 1.107 2.709 o
-7 1 10 89.606 90.509 3.667 0.251 o
-7 1 11 59.924 61.153 2.402 0.585 o
-7 1 12 1.572 1.562 0.158 140.473 o
-7 1 13 0.458 0.474 0.148 160.947 o
-7 1 14 30.375 31.758 1.245 2.177 o
-7 1 15 4.936 5.140 0.287 42.078 o
-7 1 16 12.960 12.968 0.583 10.019 o
-7 1 17 8.671 8.629 0.435 18.150 o
-7 1 18 2.623 2.679 0.247 57.466 o
-7 3 1 1765.160 1874.160 64.929 0.001 o
-7 3 2 22.863 22.595 0.603 8.751 o
-7 3 3 98.743 109.912 3.114 0.336 o
-7 3 4 409.539 428.200 14.549 0.016 o
-7 3 5 93.885 93.464 3.459 0.280 o
-7 3 6 57.391 62.132 2.530 0.530 o
-7 3 7 9.008 8.757 0.336 29.692 o
-7 3 8 115.395 121.891 4.566 0.161 o
-7 3 9 27.822 28.842 0.988 3.405 o
-7 3 10 74.014 73.726 3.133 0.345 o
-7 3 11 49.596 50.379 1.749 1.087 o
-7 3 12 1.290 1.107 0.158 140.892 o
-7 3 13 0.451 0.445 0.138 184.749 o
-7 3 14 25.904 27.043 0.998 3.368 o
-7 3 15 4.367 4.507 0.257 52.387 o
-7 3 16 10.991 10.942 0.504 13.430 o
-7 3 17 7.058 7.087 0.425 19.180 o
-7 3 18 2.191 2.095 0.227 68.023 o
-7 5 1 824.796 881.220 31.461 0.003 o
-7 5 2 19.252 18.829 0.514 12.080 o
-7 5 3 44.827 48.353 1.572 1.342 o
-7 5 4 301.363 299.548 9.597 0.036 o
-7 5 5 69.706 67.627 2.619 0.489 o
-7 5 6 35.763 37.906 1.473 1.557 o
-7 5 7 9.606 9.568 0.376 23.865 o
-7 5 8 80.605 82.078 3.262 0.317 o
-7 5 9 21.863 22.259 0.781 5.464 o
-7 5 10 50.023 49.015 1.809 1.021 o
-7 5 11 34.262 34.189 1.176 2.398 o
-7 5 12 0.920 0.692 0.158 141.248 o
-7 5 13 0.397 0.455 0.158 141.489 o
-7 5 14 18.947 19.877 0.801 5.282 o
-7 5 15 3.396 3.400 0.217 73.458 o
-7 5 16 7.896 7.640 0.385 23.077 o
-7 5 17 4.673 4.517 0.306 37.044 o
-7 5 18 1.536 1.453 0.277 46.117 o
-7 7 1 375.922 392.449 14.806 0.015 o
-7 7 2 14.480 13.927 0.405 19.625 o
-7 7 3 21.701 22.852 0.702 6.666 o
-7 7 4 184.422 177.727 5.782 0.098 o
-7 7 5 43.336 42.057 1.483 1.511 o
-7 7 6 20.057 20.767 0.712 6.568 o
-7 7 7 8.284 7.986 0.326 31.699 o
-7 7 8 48.430 49.203 1.878 0.953 o
-7 7 9 15.156 15.370 0.563 10.545 o
-7 7 10 28.529 28.624 1.028 3.158 o
-7 7 11 19.792 19.788 0.731 6.256 o
-7 7 12 0.574 0.524 0.128 214.125 o
-7 7 13 0.305 0.366 0.138 184.822 o
-7 7 14 11.937 12.345 0.534 11.944 o
-7 7 15 2.326 2.422 0.188 99.153 o
-7 7 16 4.844 4.408 0.277 45.194 o
-7 7 17 2.517 2.451 0.257 53.214 o
-7 9 1 167.433 170.916 6.771 0.074 o
-7 9 2 9.561 9.153 0.395 21.675 o
-7 9 3 10.975 11.011 0.445 17.072 o
-7 9 4 107.098 106.432 3.736 0.238 o
-7 9 5 23.046 22.516 0.692 6.807 o
-7 9 6 9.605 9.677 0.336 29.437 o
-7 9 7 6.687 6.672 0.257 50.887 o
-7 9 8 25.314 25.550 0.880 4.292 o
-7 9 9 9.378 9.647 0.395 21.667 o
-7 9 10 13.823 13.828 0.554 11.012 o
-7 9 11 9.651 9.607 0.415 19.704 o
-7 9 12 0.312 0.306 0.128 214.345 o
-7 9 13 0.208 0.544 0.385 23.826 o
-7 9 14 6.517 6.642 0.336 30.433 o
-7 9 15 1.413 1.404 0.158 140.682 o
-7 9 16 2.566 2.283 0.208 81.267 o
-7 11 1 67.824 68.912 3.351 0.305 o
-7 11 2 5.542 5.169 0.277 44.864 o
-7 11 3 5.492 5.545 0.287 41.868 o
-7 11 4 54.344 53.127 2.580 0.514 o
-7 11 5 10.628 10.576 0.474 15.130 o
-7 11 6 3.895 3.647 0.227 67.016 o
-7 11 7 4.263 4.290 0.188 96.439 o
-7 11 8 11.590 11.821 0.415 19.335 o
-7 11 9 5.100 5.150 0.267 48.307 o
-7 11 10 5.648 5.496 0.267 48.040 o
-7 11 11 4.027 3.845 0.208 79.870 o
-7 11 12 0.149 0.277 0.277 46.224 o
-7 11 13 0.119 0.148 0.148 161.061 o
-7 11 14 3.108 2.975 0.208 80.786 o
-7 11 15 0.766 0.712 0.128 213.870 o
-7 13 1 24.032 24.206 1.206 2.360 o
-7 13 2 2.715 2.590 0.217 73.993 o
-7 13 3 2.489 2.540 0.178 110.124 o
-7 13 4 23.712 23.801 0.979 3.533 o
-7 13 5 4.313 4.300 0.287 42.335 o
-7 13 6 1.372 1.285 0.148 160.032 o
-7 13 7 2.208 2.263 0.198 89.702 o
-7 13 8 4.701 4.646 0.257 52.238 o
-7 13 9 2.423 2.382 0.128 208.635 o
-7 13 10 1.979 1.759 0.128 210.772 o
-7 13 11 1.459 1.344 0.138 183.372 o
-7 13 13 0.055 0.079 0.138 184.900 o
-7 13 14 1.305 1.038 0.158 140.907 o
-7 15 1 7.464 7.542 0.544 11.803 o
-7 15 2 1.134 1.058 0.148 160.361 o
-7 15 3 1.000 0.899 0.119 250.357 o
-7 15 4 9.103 9.014 0.455 16.604 o
-7 15 5 1.593 1.562 0.148 159.631 o
-7 15 6 0.405 0.376 0.128 214.283 o
-7 15 7 0.981 0.998 0.158 141.131 o
-7 15 8 1.714 1.710 0.208 81.738 o
-7 15 9 1.019 1.097 0.178 111.550 o
-7 15 10 0.603 0.652 0.168 125.266 o
-7 15 11 0.469 0.297 0.099 361.914 o
-7 17 1 2.059 1.838 0.158 139.821 o
-7 17 2 0.408 0.642 0.494 14.495 o
-7 17 3 0.360 0.356 0.119 251.492 o
-7 17 4 3.112 2.768 0.208 80.844 o
-7 17 5 0.548 0.554 0.119 251.246 o
-7 17 6 0.097 0.306 0.257 53.609 o
-7 17 7 0.378 0.346 0.138 184.800 o
-7 17 8 0.569 0.534 0.138 184.666 o
-7 17 9 0.381 0.385 0.227 68.493 o
-7 19 2 0.127 0.040 0.109 299.493 o
-7 19 3 0.116 0.178 0.188 100.386 o
-6 0 1 22.907 23.742 1.156 2.566 o
-6 0 2 387.604 419.018 16.111 0.013 o
-6 0 3 556.492 593.582 30.641 0.004 o
-6 0 4 1137.520 1298.490 68.606 0.001 o
-6 0 5 969.087 1110.860 59.493 0.001 o
-6 0 6 47.874 51.012 2.906 0.410 o
-6 0 7 34.180 34.624 1.809 1.052 o
-6 0 8 40.169 41.078 2.105 0.776 o
-6 0 9 83.798 85.508 4.794 0.150 o
-6 0 10 109.810 113.331 6.257 0.088 o
-6 0 11 49.882 51.902 2.659 0.487 o
-6 0 12 8.019 8.728 0.544 11.766 o
-6 0 13 17.574 17.831 0.959 3.751 o
-6 0 14 26.981 28.733 1.542 1.452 o
-6 0 15 4.832 4.715 0.385 23.539 o
-6 0 16 0.000 0.138 0.326 33.279 o
-6 0 17 0.262 0.366 0.217 74.867 o
-6 0 18 0.018 0.138 0.247 57.985 o
-6 2 1 22.054 23.435 0.840 4.746 o
-6 2 2 253.070 270.667 7.037 0.065 o
-6 2 3 333.704 360.563 12.296 0.022 o
-6 2 4 845.114 934.021 35.474 0.003 o
-6 2 5 905.997 1003.730 38.390 0.002 o
-6 2 6 44.829 46.218 1.888 0.950 o
-6 2 7 32.889 34.743 1.265 2.096 o
-6 2 8 38.994 38.163 1.285 2.001 o
-6 2 9 74.911 76.434 3.133 0.345 o
-6 2 10 101.510 104.979 4.151 0.196 o
-6 2 11 44.277 45.872 1.542 1.396 o
-6 2 12 7.124 7.858 0.356 27.046 o
-6 2 13 16.490 16.922 0.682 7.270 o
-6 2 14 24.831 25.847 0.998 3.382 o
-6 2 15 4.602 4.566 0.267 48.575 o
-6 2 17 0.260 0.356 0.188 100.371 o
-6 2 18 0.013 0.010 0.929 4.102 o
-6 4 1 10.041 11.021 0.326 30.814 o
-6 4 2 132.428 140.542 4.072 0.196 o
-6 4 3 171.520 177.766 5.861 0.096 o
-6 4 4 459.916 487.564 18.642 0.010 o
-6 4 5 676.221 719.446 28.071 0.004 o
-6 4 6 36.100 37.056 1.473 1.557 o
-6 4 7 25.240 26.015 0.860 4.476 o
-6 4 8 31.133 30.898 1.038 3.070 o
-6 4 9 57.445 58.761 2.432 0.573 o
-6 4 10 80.220 80.813 3.351 0.302 o
-6 4 11 31.443 32.766 1.147 2.538 o
-6 4 12 5.202 5.733 0.287 41.924 o
-6 4 13 13.748 14.312 0.583 9.961 o
-6 4 14 19.369 20.174 0.820 5.032 o
-6 4 15 3.970 4.102 0.257 52.595 o
-6 4 17 0.249 0.445 0.168 125.367 o
-6 4 18 0.003 0.099 0.208 82.179 o
-6 6 1 1.910 2.115 0.138 181.959 o
-6 6 2 76.886 79.597 2.501 0.526 o
-6 6 3 117.993 115.743 4.062 0.201 o
-6 6 4 236.611 239.997 7.937 0.052 o
-6 6 5 397.491 404.488 15.409 0.014 o
-6 6 6 25.544 25.946 0.870 4.378 o
-6 6 7 15.469 15.004 0.534 11.668 o
-6 6 8 20.514 19.897 0.692 6.924 o
-6 6 9 39.144 39.527 1.483 1.526 o
-6 6 10 54.420 55.480 2.214 0.689 o
-6 6 11 17.868 18.335 0.692 7.019 o
-6 6 12 3.194 3.440 0.208 80.590 o
-6 6 13 10.198 10.497 0.465 15.792 o
-6 6 14 12.894 13.502 0.583 10.011 o
-6 6 15 3.074 3.084 0.227 67.529 o
-6 6 16 0.001 0.020 0.939 4.016 o
-6 6 17 0.221 0.257 0.158 141.542 o
-6 6 18 0.000 0.010 1.048 3.225 o
-6 8 1 0.346 0.929 0.208 82.135 o
-6 8 2 40.122 39.467 1.512 1.467 o
-6 8 3 67.839 66.293 2.402 0.578 o
-6 8 4 109.829 108.874 4.181 0.192 o
-6 8 5 205.609 203.060 6.899 0.070 o
-6 8 6 16.003 15.943 0.563 10.486 o
-6 8 7 8.835 8.085 0.316 33.441 o
-6 8 8 12.615 12.345 0.484 14.335 o
-6 8 9 22.613 22.585 0.810 5.077 o
-6 8 10 31.973 32.114 1.137 2.578 o
-6 8 11 8.076 8.273 0.385 23.014 o
-6 8 12 1.596 1.730 0.148 159.525 o
-6 8 13 6.666 6.761 0.326 32.204 o
-6 8 14 7.388 7.423 0.376 24.349 o
-6 8 15 2.105 2.095 0.168 123.867 o
-6 8 16 0.001 0.435 0.514 13.403 o
-6 8 17 0.173 0.010 1.097 2.941 o
-6 10 1 0.083 0.613 0.415 20.544 o
-6 10 2 18.104 18.503 0.741 6.148 o
-6 10 3 33.347 32.529 1.463 1.590 o
-6 10 4 45.006 44.617 2.293 0.654 o
-6 10 5 94.159 92.150 3.924 0.220 o
-6 10 6 8.562 8.451 0.297 37.794 o
-6 10 7 4.646 4.270 0.188 95.986 o
-6 10 8 6.887 6.642 0.297 38.656 o
-6 10 9 11.118 10.853 0.425 18.608 o
-6 10 10 16.403 16.427 0.623 8.655 o
-6 10 11 2.934 2.857 0.178 109.537 o
-6 10 12 0.655 0.682 0.128 213.991 o
-6 10 13 3.838 3.786 0.217 73.092 o
-6 10 14 3.682 3.637 0.227 67.126 o
-6 10 15 1.263 1.255 0.148 160.154 o
-6 10 16 0.001 0.326 0.623 9.131 o
-6 12 1 0.009 0.405 0.534 12.428 o
-6 12 2 6.649 6.711 0.326 32.213 o
-6 12 3 14.965 14.648 0.613 9.009 o
-6 12 4 16.400 16.012 0.702 6.896 o
-6 12 5 36.863 37.303 1.720 1.155 o
-6 12 6 3.932 3.845 0.297 39.723 o
-6 12 7 2.135 1.957 0.168 123.904 o
-6 12 8 3.212 3.094 0.148 155.435 o
-6 12 9 4.810 4.764 0.227 66.178 o
-6 12 10 7.426 7.265 0.316 33.932 o
-6 12 11 0.837 0.741 0.138 184.408 o
-6 12 12 0.232 0.297 0.128 214.378 o
-6 12 13 1.955 1.878 0.148 158.940 o
-6 12 14 1.621 1.532 0.178 111.151 o
-6 14 1 0.000 0.504 0.722 6.801 o
-6 14 2 1.995 1.918 0.178 110.780 o
-6 14 3 5.968 5.832 0.306 36.628 o
-6 14 4 5.272 5.169 0.316 34.639 o
-6 14 5 12.510 12.632 0.593 9.722 o
-6 14 6 1.591 1.601 0.158 140.436 o
-6 14 7 0.854 0.810 0.168 125.154 o
-6 14 8 1.305 1.324 0.168 124.800 o
-6 14 9 1.863 1.838 0.198 89.975 o
-6 14 10 3.013 2.540 0.158 138.005 o
-6 14 11 0.176 0.227 0.128 214.405 o
-6 14 12 0.072 0.089 0.099 362.392 o
-6 14 13 0.883 0.672 0.099 360.479 o
-6 16 1 0.002 0.287 0.613 9.428 o
-6 16 2 0.505 0.455 0.128 214.199 o
-6 16 3 2.097 1.878 0.168 123.977 o
-6 16 4 1.494 1.364 0.128 212.301 o
-6 16 5 3.761 3.548 0.257 52.750 o
-6 16 6 0.570 0.494 0.119 251.254 o
-6 16 7 0.297 0.287 0.138 184.837 o
-6 16 8 0.462 0.514 0.158 141.464 o
-6 16 9 0.650 0.563 0.178 111.747 o
-6 16 10 1.109 0.969 0.198 90.396 o
-6 18 1 0.002 0.306 0.435 18.719 o
-6 18 2 0.108 0.138 0.099 362.369 o
-6 18 3 0.658 0.445 0.109 298.822 o
-6 18 4 0.380 0.277 0.089 446.886 o
-6 18 5 1.012 0.850 0.109 297.682 o
-6 18 6 0.180 0.237 0.138 184.873 o
-6 18 7 0.089 0.069 0.119 251.664 o
-5 1 1 5635.510 5856.650 211.333 0.000 o
-5 1 2 75.235 77.304 2.125 0.712 o
-5 1 3 118.689 126.477 4.468 0.168 o
-5 1 4 204.576 217.846 7.957 0.053 o
-5 1 5 26.903 31.669 1.364 1.839 o
-5 1 6 52.528 53.839 2.165 0.721 o
-5 1 7 26.828 28.802 0.949 3.687 o
-5 1 8 238.649 251.205 9.627 0.036 o
-5 1 9 22.438 22.635 0.791 5.321 o
-5 1 10 22.562 24.058 0.830 4.841 o
-5 1 11 53.379 56.359 2.086 0.772 o
-5 1 12 0.146 0.168 0.138 184.885 o
-5 1 13 15.695 16.200 0.662 7.722 o
-5 1 14 30.776 31.115 1.216 2.279 o
-5 1 15 6.261 6.286 0.316 34.324 o
-5 1 16 9.016 8.846 0.445 17.340 o
-5 1 17 1.910 1.453 0.217 74.493 o
-5 1 18 1.565 1.542 0.277 46.110 o
-5 1 19 3.995 3.637 0.484 15.018 o
-5 3 1 1734.210 1858.530 59.275 0.001 o
-5 3 2 32.432 34.031 1.028 3.098 o
-5 3 3 83.635 87.811 2.985 0.373 o
-5 3 4 83.310 89.175 3.202 0.327 o
-5 3 5 10.055 12.602 0.455 16.381 o
-5 3 6 39.636 40.080 1.680 1.201 o
-5 3 7 21.863 22.477 0.741 6.020 o
-5 3 8 187.935 191.199 6.583 0.077 o
-5 3 9 21.783 22.318 0.771 5.597 o
-5 3 10 18.196 19.412 0.712 6.632 o
-5 3 11 46.591 47.958 1.690 1.168 o
-5 3 12 0.121 0.089 0.168 125.397 o
-5 3 13 13.293 13.442 0.534 11.842 o
-5 3 14 25.488 25.481 0.998 3.378 o
-5 3 15 4.838 4.784 0.267 48.462 o
-5 3 16 7.718 7.265 0.425 19.120 o
-5 3 17 1.597 1.394 0.237 62.712 o
-5 3 18 1.317 1.295 0.237 62.767 o
-5 5 1 665.190 720.800 25.966 0.005 o
-5 5 2 11.369 11.130 0.405 20.311 o
-5 5 3 47.959 48.195 1.710 1.140 o
-5 5 4 77.730 78.539 2.886 0.402 o
-5 5 5 1.632 2.194 0.128 211.092 o
-5 5 6 25.761 26.677 0.959 3.639 o
-5 5 7 12.308 12.355 0.455 16.186 o
-5 5 8 120.117 119.331 4.438 0.170 o
-5 5 9 18.495 19.017 0.682 7.186 o
-5 5 10 12.785 13.482 0.514 12.755 o
-5 5 11 35.092 36.443 1.285 2.022 o
-5 5 12 0.063 0.069 0.119 251.668 o
-5 5 13 9.724 9.706 0.425 18.821 o
-5 5 14 17.476 17.376 0.702 6.854 o
-5 5 15 2.864 2.570 0.217 73.931 o
-5 5 16 5.689 5.239 0.326 32.536 o
-5 5 17 1.120 0.939 0.188 100.138 o
-5 5 18 0.933 0.554 0.356 27.952 o
-5 7 1 325.631 345.292 12.642 0.021 o
-5 7 2 2.722 2.283 0.148 157.312 o
-5 7 3 25.459 25.600 1.077 2.921 o
-5 7 4 64.527 63.219 2.303 0.629 o
-5 7 5 0.027 0.010 0.662 8.073 o
-5 7 6 14.117 14.431 0.514 12.637 o
-5 7 7 5.713 5.604 0.237 60.189 o
-5 7 8 64.293 64.494 2.679 0.472 o
-5 7 9 13.918 14.233 0.534 11.784 o
-5 7 10 7.619 8.006 0.346 28.454 o
-5 7 11 22.854 23.287 0.870 4.434 o
-5 7 13 6.067 6.059 0.306 36.577 o
-5 7 14 9.986 10.032 0.455 16.495 o
-5 7 15 1.265 1.206 0.158 140.875 o
-5 7 16 3.621 3.459 0.227 67.198 o
-5 7 17 0.661 0.435 0.178 111.759 o
-5 9 1 143.476 148.420 6.069 0.092 o
-5 9 2 0.489 0.316 0.109 299.139 o
-5 9 3 13.266 12.938 0.563 10.693 o
-5 9 4 35.250 33.903 1.354 1.835 o
-5 9 5 0.129 0.138 0.188 100.387 o
-5 9 6 6.675 6.682 0.267 47.365 o
-5 9 7 2.105 2.006 0.128 210.116 o
-5 9 8 29.477 29.198 1.067 2.931 o
-5 9 9 9.403 9.558 0.385 22.744 o
-5 9 10 3.682 3.697 0.208 80.177 o
-5 9 11 12.911 13.037 0.534 11.875 o
-5 9 13 3.207 3.133 0.208 80.677 o
-5 9 14 4.813 4.537 0.257 52.216 o
-5 9 15 0.391 0.326 0.148 160.992 o
-5 9 16 2.006 1.868 0.178 110.790 o
-5 11 1 59.192 61.539 3.509 0.281 o
-5 11 2 0.031 0.168 0.405 21.559 o
-5 11 3 6.005 5.822 0.287 41.674 o
-5 11 4 16.633 16.586 0.840 4.865 o
-5 11 5 0.282 0.208 0.138 184.853 o
-5 11 6 2.631 2.540 0.178 109.994 o
-5 11 7 0.546 0.494 0.079 564.269 o
-5 11 8 11.603 11.446 0.445 16.990 o
-5 11 9 5.570 5.565 0.257 51.690 o
-5 11 10 1.484 1.364 0.119 248.753 o
-5 11 11 6.354 6.187 0.297 38.879 o
-5 11 12 0.000 0.020 0.949 3.932 o
-5 11 13 1.454 1.413 0.148 159.876 o
-5 11 14 1.979 1.888 0.178 110.803 o
-5 11 15 0.070 0.336 0.346 29.584 o
-5 13 1 22.402 23.129 1.245 2.225 o
-5 13 2 0.007 0.168 0.395 22.651 o
-5 13 3 2.235 2.155 0.158 139.414 o
-5 13 4 7.062 7.324 0.366 25.695 o
-5 13 5 0.267 0.257 0.138 184.850 o
-5 13 6 0.846 0.751 0.158 141.270 o
-5 13 7 0.096 0.158 0.198 90.600 o
-5 13 8 3.953 3.786 0.217 73.021 o
-5 13 9 2.841 2.718 0.138 179.096 o
-5 13 10 0.514 0.356 0.089 446.469 o
-5 13 11 2.732 2.451 0.168 123.001 o
-5 13 12 0.001 0.128 0.198 90.602 o
-5 13 13 0.568 0.504 0.109 298.913 o
-5 13 14 0.707 0.554 0.109 298.652 o
-5 15 1 7.486 7.621 0.484 14.811 o
-5 15 2 0.023 0.603 0.880 4.575 o
-5 15 3 0.704 0.692 0.119 250.982 o
-5 15 4 2.674 2.580 0.178 109.935 o
-5 15 5 0.179 0.573 0.445 17.896 o
-5 15 6 0.224 0.356 0.148 161.029 o
-5 15 8 1.194 1.048 0.168 124.942 o
-5 15 9 1.251 1.166 0.188 100.055 o
-5 15 10 0.152 0.227 0.168 125.390 o
-5 15 11 1.026 0.623 0.128 213.629 o
-5 15 12 0.001 0.059 0.237 62.918 o
-5 17 1 2.215 1.838 0.208 81.525 o
-5 17 2 0.017 0.810 0.731 6.618 o
-5 17 3 0.188 0.158 0.119 251.629 o
-5 17 4 0.925 0.781 0.099 360.165 o
-5 17 5 0.098 0.069 0.109 299.497 o
-5 17 6 0.047 0.089 0.148 161.069 o
-5 17 7 0.000 0.020 0.929 4.102 o
-5 17 8 0.329 0.336 0.148 161.008 o
-5 17 9 0.480 0.435 0.158 141.469 o
-5 19 2 0.007 0.010 0.692 7.396 o
-5 19 3 0.041 0.049 0.128 214.442 o
-4 0 1 2.865 2.402 0.119 241.680 o
-4 0 2 716.447 825.710 44.775 0.002 o
-4 0 3 56.876 53.700 2.857 0.421 o
-4 0 4 138.574 144.447 7.482 0.062 o
-4 0 5 412.773 443.392 27.201 0.005 o
-4 0 6 11.945 11.980 0.593 9.753 o
-4 0 7 44.517 45.586 2.659 0.490 o
-4 0 8 4.474 4.576 0.297 39.544 o
-4 0 9 31.249 33.606 1.552 1.422 o
-4 0 10 49.972 53.098 2.906 0.409 o
-4 0 11 96.136 94.809 5.456 0.116 o
-4 0 12 19.915 20.895 1.077 2.967 o
-4 0 13 9.758 9.894 0.633 8.683 o
-4 0 14 0.029 0.138 0.741 6.443 o
-4 0 15 6.942 7.037 0.474 15.465 o
-4 0 16 3.924 3.637 0.316 34.986 o
-4 0 17 1.341 1.176 0.227 68.335 o
-4 0 18 3.812 3.440 0.346 29.321 o
-4 2 1 6.464 6.375 0.198 83.590 o
-4 2 2 673.956 736.081 25.887 0.005 o
-4 2 3 35.659 35.227 1.404 1.711 o
-4 2 4 126.373 138.160 4.912 0.139 o
-4 2 5 297.190 325.218 12.533 0.022 o
-4 2 6 18.244 19.304 0.662 7.599 o
-4 2 7 41.121 41.355 1.977 0.876 o
-4 2 8 5.210 5.140 0.247 56.031 o
-4 2 9 25.885 27.231 0.919 3.935 o
-4 2 10 47.166 49.944 1.947 0.891 o
-4 2 11 87.049 85.290 3.608 0.260 o
-4 2 12 17.818 18.355 0.682 7.214 o
-4 2 13 9.190 9.252 0.425 18.898 o
-4 2 14 0.038 0.020 1.572 1.434 o
-4 2 15 6.431 6.435 0.326 32.285 o
-4 2 16 3.635 3.450 0.217 73.311 o
-4 2 17 1.287 1.117 0.158 140.891 o
-4 2 18 3.407 3.242 0.316 35.080 o
-4 2 19 0.134 0.158 0.287 43.092 o
-4 4 1 10.923 10.537 0.346 27.467 o
-4 4 2 313.224 335.507 12.968 0.020 o
-4 4 3 23.702 25.007 1.077 2.934 o
-4 4 4 74.369 80.230 2.985 0.378 o
-4 4 5 166.172 175.018 6.504 0.079 o
-4 4 6 18.071 19.175 0.662 7.606 o
-4 4 7 32.026 32.964 1.245 2.167 o
-4 4 8 5.786 5.614 0.267 47.963 o
-4 4 9 17.426 18.108 0.642 8.094 o
-4 4 10 38.292 40.001 1.374 1.764 o
-4 4 11 64.503 63.169 2.619 0.493 o
-4 4 12 12.710 13.166 0.524 12.314 o
-4 4 13 7.547 7.631 0.405 20.979 o
-4 4 15 5.158 5.150 0.277 44.990 o
-4 4 16 2.901 2.609 0.198 89.182 o
-4 4 17 1.131 0.969 0.178 111.531 o
-4 4 18 2.422 2.165 0.287 42.867 o
-4 6 1 1.819 1.868 0.119 246.990 o
-4 6 2 72.980 74.882 3.202 0.331 o
-4 6 3 21.119 21.696 0.830 4.882 o
-4 6 4 32.560 33.211 1.404 1.723 o
-4 6 5 93.125 95.273 3.707 0.245 o
-4 6 6 10.068 10.023 0.376 23.750 o
-4 6 7 21.525 21.409 0.731 6.195 o
-4 6 8 5.558 5.604 0.257 51.686 o
-4 6 9 10.419 10.546 0.415 19.561 o
-4 6 10 26.548 27.606 0.959 3.626 o
-4 6 11 39.312 38.439 1.305 1.942 o
-4 6 12 7.253 7.482 0.346 28.569 o
-4 6 13 5.386 5.387 0.277 44.880 o
-4 6 15 3.608 3.588 0.267 49.007 o
-4 6 16 1.998 1.749 0.188 99.571 o
-4 6 17 0.895 0.573 0.178 111.682 o
-4 6 18 1.361 0.791 0.445 17.887 o
-4 8 1 0.766 0.909 0.099 360.477 o
-4 8 2 16.549 17.633 0.702 6.873 o
-4 8 3 15.977 16.338 0.810 5.227 o
-4 8 4 15.237 15.123 0.573 10.205 o
-4 8 5 45.541 44.162 1.829 1.010 o
-4 8 6 6.470 6.128 0.257 51.134 o
-4 8 7 12.808 12.405 0.465 15.493 o
-4 8 8 4.510 4.487 0.208 79.227 o
-4 8 9 4.917 4.843 0.237 60.868 o
-4 8 10 16.137 16.803 0.633 8.403 o
-4 8 11 19.763 19.432 0.761 5.806 o
-4 8 12 3.350 3.400 0.208 80.502 o
-4 8 13 3.386 3.341 0.208 80.498 o
-4 8 14 0.156 0.010 0.850 4.900 o
-4 8 15 2.203 1.997 0.178 110.595 o
-4 8 16 1.187 1.147 0.178 111.471 o
-4 8 17 0.626 0.563 0.198 90.535 o
-4 10 1 0.711 0.791 0.119 250.906 o
-4 10 2 4.333 4.171 0.217 72.650 o
-4 10 3 10.099 9.805 0.514 13.013 o
-4 10 4 7.303 7.047 0.415 20.065 o
-4 10 5 19.919 19.304 0.771 5.664 o
-4 10 6 4.313 4.132 0.237 61.357 o
-4 10 7 6.654 6.267 0.267 47.467 o
-4 10 8 2.889 2.777 0.158 138.013 o
-4 10 9 1.869 1.799 0.148 159.119 o
-4 10 10 8.607 8.856 0.366 25.340 o
-4 10 11 8.205 7.888 0.376 24.206 o
-4 10 12 1.249 1.324 0.138 183.670 o
-4 10 13 1.867 1.977 0.178 110.850 o
-4 10 14 0.157 0.178 0.198 90.597 o
-4 10 15 1.181 1.147 0.158 140.956 o
-4 10 16 0.610 0.662 0.168 125.263 o
-4 12 1 0.492 0.494 0.109 299.026 o
-4 12 2 0.908 0.791 0.099 360.205 o
-4 12 3 5.587 5.456 0.277 44.803 o
-4 12 4 3.247 2.995 0.237 62.045 o
-4 12 5 7.792 7.334 0.455 16.753 o
-4 12 6 2.371 2.244 0.208 81.368 o
-4 12 7 2.973 2.807 0.198 89.066 o
-4 12 8 1.551 1.522 0.119 248.352 o
-4 12 9 0.601 0.554 0.099 361.408 o
-4 12 10 4.036 3.973 0.217 72.910 o
-4 12 11 2.831 2.600 0.168 122.790 o
-4 12 12 0.377 0.435 0.109 299.197 o
-4 12 13 0.901 0.860 0.119 250.564 o
-4 12 14 0.123 0.158 0.168 125.395 o
-4 12 15 0.565 0.445 0.128 214.161 o
-4 14 1 0.269 0.316 0.109 299.349 o
-4 14 2 0.132 0.168 0.109 299.471 o
-4 14 3 2.716 2.590 0.168 122.936 o
-4 14 4 1.316 1.137 0.128 212.833 o
-4 14 5 2.655 2.323 0.208 81.213 o
-4 14 6 1.086 0.959 0.158 141.080 o
-4 14 7 1.145 1.028 0.158 141.020 o
-4 14 8 0.710 0.771 0.178 111.706 o
-4 14 9 0.155 0.138 0.148 161.058 o
-4 14 10 1.685 1.394 0.119 248.151 o
-4 14 11 0.807 0.642 0.099 360.756 o
-4 14 12 0.094 0.148 0.119 251.656 o
-4 14 13 0.382 0.247 0.109 299.284 o
-4 16 1 0.123 0.158 0.089 447.338 o
-4 16 2 0.011 0.109 0.563 11.155 o
-4 16 3 1.151 0.929 0.099 359.036 o
-4 16 4 0.483 0.336 0.109 299.135 o
-4 16 5 0.797 0.633 0.109 298.412 o
-4 16 6 0.426 0.366 0.119 251.441 o
-4 16 7 0.384 0.366 0.148 160.988 o
-4 16 8 0.273 0.247 0.158 141.535 o
-4 16 9 0.029 0.109 0.168 125.400 o
-4 16 10 0.639 0.642 0.188 100.298 o
-4 18 1 0.047 0.306 0.395 22.650 o
-4 18 2 0.000 0.425 0.445 17.897 o
-4 18 3 0.424 0.356 0.128 214.278 o
-4 18 4 0.161 0.119 0.089 447.323 o
-4 18 5 0.214 0.158 0.099 362.298 o
-4 18 6 0.143 0.247 0.188 100.383 o
-4 18 7 0.112 0.099 0.119 251.657 o
-3 1 1 8.123 8.915 0.237 57.252 o
-3 1 2 397.733 437.966 17.712 0.011 o
-3 1 3 210.073 224.231 9.261 0.040 o
-3 1 4 17.788 18.790 0.781 5.569 o
-3 1 5 408.937 455.441 18.315 0.010 o
-3 1 6 501.031 559.145 22.585 0.007 o
-3 1 7 0.065 0.257 0.247 57.984 o
-3 1 8 0.318 0.474 0.109 299.238 o
-3 1 9 76.372 77.195 3.232 0.324 o
-3 1 10 0.269 0.514 0.128 214.317 o
-3 1 11 17.470 17.653 0.662 7.649 o
-3 1 12 14.608 15.073 0.583 9.908 o
-3 1 13 6.292 6.405 0.306 36.479 o
-3 1 14 2.895 2.303 0.188 98.777 o
-3 1 15 9.812 9.973 0.445 17.226 o
-3 1 16 4.369 4.389 0.257 52.408 o
-3 1 17 0.699 0.514 0.148 160.836 o
-3 1 19 2.116 1.690 0.435 18.689 o
-3 3 1 144.793 157.602 5.565 0.108 o
-3 3 2 316.370 341.961 14.362 0.016 o
-3 3 3 135.829 147.768 5.743 0.103 o
-3 3 4 8.007 8.738 0.346 28.309 o
-3 3 5 282.933 305.726 11.792 0.024 o
-3 3 6 368.344 389.820 14.955 0.015 o
-3 3 7 0.614 0.563 0.099 361.365 o
-3 3 8 0.228 0.237 0.099 362.253 o
-3 3 9 66.009 64.751 2.708 0.461 o
-3 3 10 0.303 0.435 0.119 251.503 o
-3 3 11 15.287 14.945 0.563 10.549 o
-3 3 12 11.465 11.564 0.474 15.031 o
-3 3 13 5.164 4.972 0.277 45.016 o
-3 3 14 2.641 2.135 0.178 110.170 o
-3 3 15 7.922 7.976 0.366 25.520 o
-3 3 16 3.678 3.647 0.227 67.125 o
-3 3 17 0.618 0.128 0.257 53.598 o
-3 3 18 0.013 0.099 0.237 62.918 o
-3 5 1 50.417 53.236 2.076 0.784 o
-3 5 2 118.122 125.430 5.100 0.130 o
-3 5 3 55.090 56.468 2.244 0.671 o
-3 5 4 3.617 3.687 0.168 120.907 o
-3 5 5 137.437 141.669 5.377 0.116 o
-3 5 6 236.939 242.319 8.925 0.042 o
-3 5 7 0.319 0.346 0.089 446.938 o
-3 5 9 51.942 51.338 2.155 0.729 o
-3 5 10 0.181 0.079 0.198 90.599 o
-3 5 11 12.122 11.723 0.465 15.584 o
-3 5 12 7.164 7.225 0.326 32.048 o
-3 5 13 3.549 3.469 0.217 73.354 o
-3 5 14 2.155 1.690 0.168 124.010 o
-3 5 15 5.116 5.071 0.287 42.039 o
-3 5 16 2.619 2.481 0.188 98.920 o
-3 5 17 0.482 0.395 0.208 82.148 o
-3 5 18 0.019 0.059 0.198 90.602 o
-3 7 1 10.979 11.525 0.465 15.689 o
-3 7 2 43.401 45.151 2.560 0.528 o
-3 7 3 23.470 23.534 1.048 3.102 o
-3 7 4 1.077 0.949 0.079 558.699 o
-3 7 5 55.556 54.294 2.155 0.725 o
-3 7 6 132.111 133.960 5.209 0.124 o
-3 7 7 0.057 0.583 0.445 17.896 o
-3 7 9 36.539 36.482 1.315 1.931 o
-3 7 10 0.103 0.208 0.119 251.647 o
-3 7 11 8.534 8.283 0.366 25.399 o
-3 7 12 3.571 3.608 0.217 73.302 o
-3 7 13 2.027 1.997 0.158 139.766 o
-3 7 14 1.559 1.176 0.148 159.891 o
-3 7 15 2.641 2.461 0.198 89.396 o
-3 7 16 1.594 1.423 0.168 124.576 o
-3 7 17 0.329 0.336 0.217 74.864 o
-3 9 1 5.726 5.950 0.277 44.672 o
-3 9 2 20.409 20.094 0.939 3.872 o
-3 9 3 12.128 11.732 0.603 9.444 o
-3 9 4 0.275 0.277 0.128 214.366 o
-3 9 5 20.167 19.027 0.751 5.948 o
-3 9 6 61.836 61.025 2.511 0.536 o
-3 9 7 0.021 0.227 0.178 111.853 o
-3 9 9 22.273 22.417 0.801 5.203 o
-3 9 10 0.067 0.128 0.119 251.663 o
-3 9 11 5.179 4.903 0.257 51.998 o
-3 9 12 1.423 1.423 0.148 159.905 o
-3 9 13 0.975 0.988 0.148 160.516 o
-3 9 14 1.000 0.741 0.168 125.109 o
-3 9 15 1.086 1.077 0.158 141.043 o
-3 9 16 0.842 0.623 0.158 141.302 o
-3 11 1 3.461 3.390 0.188 97.796 o
-3 11 2 9.401 9.024 0.405 20.701 o
-3 11 3 6.276 5.940 0.356 27.315 o
-3 11 5 5.841 5.407 0.356 27.408 o
-3 11 6 24.951 24.503 0.988 3.452 o
-3 11 7 0.003 0.198 0.178 111.854 o
-3 11 9 11.859 11.940 0.465 15.598 o
-3 11 10 0.031 0.020 0.890 4.474 o
-3 11 11 2.706 2.441 0.168 123.036 o
-3 11 12 0.450 0.504 0.128 214.219 o
-3 11 13 0.405 0.425 0.128 214.270 o
-3 11 14 0.562 0.445 0.138 184.694 o
-3 11 15 0.347 0.316 0.138 184.817 o
-3 13 1 1.883 1.868 0.168 124.173 o
-3 13 2 3.807 3.509 0.198 88.147 o
-3 13 3 2.886 2.797 0.178 109.617 o
-3 13 4 0.002 0.030 1.196 2.475 o
-3 13 5 1.200 0.850 0.178 111.527 o
-3 13 6 8.859 8.718 0.524 12.619 o
-3 13 7 0.001 0.277 0.316 35.391 o
-3 13 8 0.031 0.089 0.138 184.901 o
-3 13 9 5.549 5.288 0.257 51.760 o
-3 13 10 0.010 0.109 0.128 214.442 o
-3 13 11 1.221 0.988 0.109 296.911 o
-3 13 12 0.111 0.119 0.109 299.487 o
-3 13 13 0.145 0.148 0.109 299.469 o
-3 13 14 0.270 0.267 0.148 161.029 o
-3 15 1 0.908 0.880 0.128 213.616 o
-3 15 2 1.344 1.077 0.099 357.843 o
-3 15 3 1.139 1.018 0.109 297.111 o
-3 15 4 0.023 0.059 0.178 111.855 o
-3 15 5 0.145 0.079 0.128 214.428 o
-3 15 6 2.785 2.698 0.237 62.253 o
-3 15 7 0.003 0.099 0.148 161.070 o
-3 15 8 0.023 0.109 0.178 111.854 o
-3 15 9 2.277 1.957 0.178 110.552 o
-3 15 10 0.002 0.079 0.138 184.902 o
-3 15 11 0.473 0.316 0.089 446.629 o
-3 15 12 0.021 0.049 0.227 68.508 o
-3 17 1 0.377 0.642 0.306 37.705 o
-3 17 2 0.412 0.217 0.089 446.880 o
-3 17 3 0.383 0.217 0.079 565.497 o
-3 17 4 0.028 0.237 0.247 57.985 o
-3 17 5 0.003 0.049 0.138 184.903 o
-3 17 6 0.785 0.692 0.128 213.860 o
-3 17 7 0.002 0.040 0.138 184.903 o
-3 17 8 0.014 0.178 0.662 8.073 o
-3 17 9 0.823 0.722 0.178 111.681 o
-3 19 4 0.020 0.079 1.700 1.225 o
-2 0 1 333.153 368.836 23.168 0.006 o
-2 0 2 3232.290 3548.260 248.022 0.000 o
-2 0 3 11.487 11.515 0.662 7.885 o
-2 0 4 2.570 2.560 0.178 110.041 o
-2 0 5 32.822 29.860 1.769 1.103 o
-2 0 6 2.328 2.550 0.198 89.556 o
-2 0 7 23.867 22.052 1.038 3.161 o
-2 0 8 96.517 97.191 5.179 0.128 o
-2 0 9 359.470 361.374 18.889 0.010 o
-2 0 10 71.888 74.872 4.339 0.184 o
-2 0 11 2.994 2.343 0.227 67.709 o
-2 0 12 6.711 6.593 0.415 20.133 o
-2 0 13 0.049 0.277 0.188 100.387 o
-2 0 14 3.850 3.865 0.336 31.027 o
-2 0 15 28.296 28.180 1.641 1.285 o
-2 0 16 22.518 22.605 1.987 0.888 o
-2 0 18 0.154 0.040 0.198 90.600 o
-2 2 1 181.023 197.554 8.570 0.046 o
-2 2 2 1887.560 2102.250 102.014 0.000 o
-2 2 3 34.961 36.324 1.453 1.602 o
-2 2 4 3.084 2.945 0.138 178.107 o
-2 2 5 31.601 31.244 1.334 1.905 o
-2 2 6 0.071 0.277 0.089 447.332 o
-2 2 7 20.919 19.096 0.662 7.514 o
-2 2 8 89.411 87.820 3.361 0.297 o
-2 2 9 322.551 308.652 13.512 0.019 o
-2 2 10 65.032 67.202 2.807 0.431 o
-2 2 11 2.841 2.234 0.158 138.514 o
-2 2 12 6.355 6.247 0.297 38.870 o
-2 2 13 0.039 0.158 0.138 184.898 o
-2 2 14 3.656 3.736 0.227 67.114 o
-2 2 15 26.004 26.302 1.117 2.721 o
-2 2 16 20.518 20.203 1.186 2.459 o
-2 2 18 0.155 0.119 0.198 90.599 o
-2 2 19 1.697 1.067 0.306 37.642 o
-2 4 1 70.085 76.651 4.013 0.214 o
-2 4 2 641.548 723.113 32.845 0.003 o
-2 4 3 88.157 90.598 3.499 0.275 o
-2 4 4 2.290 2.155 0.109 289.730 o
-2 4 5 33.986 33.379 1.394 1.742 o
-2 4 6 2.508 2.718 0.148 157.304 o
-2 4 7 17.335 16.200 0.583 9.758 o
-2 4 8 73.311 72.470 2.906 0.399 o
-2 4 9 234.318 232.267 8.461 0.047 o
-2 4 10 49.672 49.925 1.977 0.863 o
-2 4 11 2.325 1.749 0.148 158.474 o
-2 4 12 5.151 4.982 0.247 56.098 o
-2 4 13 0.014 0.188 0.138 184.899 o
-2 4 14 3.114 2.995 0.198 88.900 o
-2 4 15 20.120 20.006 0.840 4.799 o
-2 4 16 15.538 14.895 0.959 3.775 o
-2 4 17 0.021 0.020 0.988 3.624 o
-2 4 18 0.153 0.059 0.188 100.387 o
-2 6 1 32.542 36.018 2.105 0.783 o
-2 6 2 223.031 243.723 12.395 0.022 o
-2 6 3 40.475 38.222 1.710 1.161 o
-2 6 4 1.290 1.137 0.089 440.655 o
-2 6 5 27.811 27.112 1.107 2.754 o
-2 6 6 1.566 1.542 0.119 248.283 o
-2 6 7 12.907 12.415 0.455 16.124 o
-2 6 8 53.233 51.575 2.165 0.722 o
-2 6 9 140.548 138.032 5.169 0.125 o
-2 6 10 32.447 32.894 1.137 2.573 o
-2 6 11 1.588 1.137 0.138 183.337 o
-2 6 12 3.522 3.331 0.208 80.412 o
-2 6 13 0.000 0.049 0.148 161.071 o
-2 6 14 2.353 2.224 0.178 110.382 o
-2 6 15 13.163 12.790 0.633 8.560 o
-2 6 16 9.797 9.459 0.603 9.545 o
-2 6 17 0.007 0.257 0.613 9.428 o
-2 6 18 0.143 0.178 0.237 62.916 o
-2 8 1 17.115 18.315 0.761 5.866 o
-2 8 2 82.395 87.811 4.537 0.167 o
-2 8 3 26.994 26.776 1.413 1.723 o
-2 8 4 1.137 1.028 0.128 213.205 o
-2 8 5 16.123 15.429 0.583 9.833 o
-2 8 6 1.030 1.038 0.099 359.303 o
-2 8 7 7.381 7.383 0.306 36.055 o
-2 8 8 33.990 33.329 1.226 2.223 o
-2 8 9 70.718 69.258 2.936 0.393 o
-2 8 10 18.004 18.058 0.662 7.626 o
-2 8 11 0.951 0.534 0.138 184.400 o
-2 8 12 2.124 1.927 0.168 123.929 o
-2 8 13 0.006 0.336 0.573 10.773 o
-2 8 14 1.579 1.502 0.168 124.559 o
-2 8 15 7.391 7.186 0.366 25.658 o
-2 8 16 5.162 4.695 0.316 34.703 o
-2 8 17 0.001 0.010 0.860 4.788 o
-2 10 1 9.403 9.696 0.405 20.660 o
-2 10 2 31.212 31.718 1.661 1.249 o
-2 10 3 19.259 19.571 0.949 3.807 o
-2 10 4 1.029 0.949 0.128 213.415 o
-2 10 5 7.737 7.324 0.385 23.116 o
-2 10 6 0.566 0.642 0.128 214.085 o
-2 10 7 3.426 3.450 0.178 108.650 o
-2 10 8 18.951 18.414 0.672 7.382 o
-2 10 9 29.844 29.435 1.077 2.877 o
-2 10 10 8.643 8.609 0.366 25.354 o
-2 10 11 0.525 0.514 0.138 184.696 o
-2 10 12 1.135 1.008 0.148 160.381 o
-2 10 13 0.017 0.099 0.158 141.566 o
-2 10 14 0.946 0.781 0.168 125.123 o
-2 10 15 3.610 3.410 0.257 52.816 o
-2 10 16 2.287 2.046 0.208 81.450 o
-2 12 1 4.660 4.725 0.267 48.531 o
-2 12 2 10.800 10.803 0.465 15.733 o
-2 12 3 10.914 11.120 0.593 9.801 o
-2 12 4 0.739 0.702 0.138 184.500 o
-2 12 5 3.040 2.847 0.247 57.328 o
-2 12 6 0.191 0.356 0.168 125.380 o
-2 12 7 1.350 1.315 0.158 140.768 o
-2 12 8 9.089 8.935 0.356 26.605 o
-2 12 9 10.622 10.398 0.425 18.689 o
-2 12 10 3.652 3.598 0.198 88.242 o
-2 12 11 0.265 0.316 0.119 251.561 o
-2 12 12 0.529 0.474 0.128 214.176 o
-2 12 13 0.020 0.346 0.395 22.650 o
-2 12 14 0.502 0.484 0.208 82.142 o
-2 12 15 1.556 1.275 0.198 90.212 o
-2 14 1 2.038 2.016 0.168 123.968 o
-2 14 2 3.246 3.173 0.198 88.736 o
-2 14 3 5.181 5.308 0.287 41.989 o
-2 14 4 0.449 0.385 0.119 251.415 o
-2 14 5 1.017 0.959 0.138 184.145 o
-2 14 6 0.047 0.040 0.148 161.070 o
-2 14 7 0.457 0.455 0.148 160.950 o
-2 14 8 3.771 3.588 0.247 56.969 o
-2 14 9 3.223 3.114 0.227 67.459 o
-2 14 10 1.379 1.196 0.119 249.237 o
-2 14 11 0.122 0.158 0.109 299.476 o
-2 14 12 0.216 0.237 0.109 299.412 o
-2 14 13 0.015 0.119 0.109 299.507 o
-2 16 1 0.795 1.097 0.376 25.086 o
-2 16 2 0.858 0.672 0.119 250.778 o
-2 16 3 2.121 2.036 0.138 181.615 o
-2 16 4 0.239 0.237 0.099 362.243 o
-2 16 5 0.311 0.316 0.119 251.535 o
-2 16 6 0.009 0.109 0.267 49.713 o
-2 16 7 0.136 0.158 0.148 161.059 o
-2 16 8 1.362 1.295 0.168 124.774 o
-2 16 9 0.836 0.593 0.188 100.262 o
-2 16 10 0.476 0.425 0.178 111.796 o
-2 18 1 0.276 0.494 0.415 20.544 o
-2 18 2 0.202 0.504 0.534 12.428 o
-2 18 3 0.751 0.534 0.109 298.592 o
-2 18 4 0.111 0.089 0.079 566.189 o
-2 18 5 0.089 0.069 0.099 362.390 o
-2 18 6 0.001 0.040 0.109 299.512 o
-2 18 7 0.037 0.049 0.119 251.671 o
-1 1 1 1178.980 1328.580 82.542 0.001 o
-1 1 2 951.891 1042.630 47.325 0.002 o
-1 1 3 1656.950 1803.800 80.615 0.001 o
-1 1 4 297.715 344.136 13.907 0.018 o
-1 1 5 11.659 11.950 0.445 16.959 o
-1 1 6 975.165 1040.080 40.495 0.002 o
-1 1 7 10.996 11.505 0.425 18.585 o
-1 1 8 0.508 0.702 0.099 361.450 o
-1 1 9 167.848 168.376 6.010 0.092 o
-1 1 10 0.906 0.909 0.128 213.601 o
-1 1 11 7.648 7.680 0.336 30.112 o
-1 1 12 14.409 14.411 0.554 10.968 o
-1 1 13 66.554 66.955 2.649 0.480 o
-1 1 14 41.349 41.642 1.572 1.359 o
-1 1 15 1.242 1.305 0.168 124.843 o
-1 1 16 2.444 2.698 0.198 89.444 o
-1 1 17 0.031 0.168 0.405 21.559 o
-1 1 18 0.125 0.158 0.188 100.386 o
-1 1 19 3.576 3.183 0.455 17.050 o
-1 3 1 572.499 634.186 36.512 0.003 o
-1 3 2 302.797 327.234 14.401 0.016 o
-1 3 3 611.081 661.693 27.587 0.004 o
-1 3 4 303.920 339.372 13.956 0.017 o
-1 3 5 8.988 8.668 0.316 33.312 o
-1 3 6 788.320 826.195 31.985 0.003 o
-1 3 7 13.142 13.106 0.494 13.729 o
-1 3 8 0.271 0.415 0.109 299.309 o
-1 3 9 141.000 138.694 5.140 0.127 o
-1 3 10 1.132 1.058 0.119 249.950 o
-1 3 11 6.312 6.148 0.287 41.526 o
-1 3 12 11.544 11.535 0.474 15.026 o
-1 3 13 55.087 54.462 2.006 0.830 o
-1 3 14 35.797 36.028 1.334 1.881 o
-1 3 15 1.046 1.166 0.168 124.988 o
-1 3 16 2.153 2.184 0.188 99.346 o
-1 3 17 0.026 0.198 0.465 16.406 o
-1 3 18 0.129 0.208 0.168 125.393 o
-1 5 1 205.947 231.111 13.156 0.020 o
-1 5 2 119.113 124.056 6.444 0.083 o
-1 5 3 210.808 221.632 9.489 0.038 o
-1 5 4 146.806 154.538 6.474 0.081 o
-1 5 5 10.289 9.746 0.346 27.711 o
-1 5 6 514.488 533.733 21.943 0.007 o
-1 5 7 9.038 9.192 0.356 26.590 o
-1 5 8 0.514 0.534 0.119 251.290 o
-1 5 9 102.389 103.319 3.993 0.211 o
-1 5 10 1.241 1.216 0.128 212.893 o
-1 5 11 4.568 4.418 0.227 66.431 o
-1 5 12 7.141 7.324 0.326 32.042 o
-1 5 13 37.847 37.530 1.404 1.700 o
-1 5 14 26.810 26.569 1.067 2.960 o
-1 5 15 0.729 0.870 0.148 160.722 o
-1 5 16 1.673 1.759 0.168 124.391 o
-1 5 17 0.017 0.109 0.168 125.401 o
-1 5 18 0.131 0.405 0.316 35.390 o
-1 7 1 87.441 90.074 5.090 0.133 o
-1 7 2 63.333 65.354 3.450 0.290 o
-1 7 3 80.874 77.610 3.707 0.249 o
-1 7 4 59.586 59.068 2.451 0.563 o
-1 7 5 10.049 9.617 0.346 27.781 o
-1 7 6 288.493 288.113 11.693 0.025 o
-1 7 7 5.842 5.911 0.247 55.509 o
-1 7 8 0.817 0.850 0.109 298.144 o
-1 7 9 63.889 63.189 2.639 0.486 o
-1 7 10 1.191 1.156 0.128 213.023 o
-1 7 11 2.853 2.728 0.178 109.686 o
-1 7 12 3.456 3.450 0.208 80.416 o
-1 7 13 21.708 21.419 0.850 4.661 o
-1 7 14 17.410 17.455 0.741 6.173 o
-1 7 15 0.430 0.672 0.138 184.704 o
-1 7 16 1.152 1.186 0.148 160.290 o
-1 7 17 0.010 0.168 0.237 62.918 o
-1 9 1 44.477 45.437 2.560 0.527 o
-1 9 2 30.591 30.512 1.829 1.036 o
-1 9 3 29.436 28.941 1.572 1.395 o
-1 9 4 28.168 27.854 1.245 2.195 o
-1 9 5 7.618 7.463 0.336 30.141 o
-1 9 6 144.749 139.762 5.624 0.106 o
-1 9 7 3.929 4.043 0.198 87.803 o
-1 9 8 0.748 0.722 0.099 360.813 o
-1 9 9 34.444 34.436 1.236 2.185 o
-1 9 10 0.936 0.939 0.119 250.436 o
-1 9 11 1.489 1.413 0.138 183.279 o
-1 9 12 1.321 1.374 0.148 160.038 o
-1 9 13 10.479 10.556 0.484 14.552 o
-1 9 14 9.816 9.548 0.504 13.534 o
-1 9 15 0.222 0.484 0.158 141.523 o
-1 9 16 0.702 0.751 0.158 141.335 o
-1 11 1 20.557 21.508 0.899 4.197 o
-1 11 2 13.840 13.462 0.672 7.587 o
-1 11 3 10.108 9.321 0.494 14.055 o
-1 11 4 12.384 12.543 0.662 7.854 o
-1 11 5 4.879 4.991 0.326 32.691 o
-1 11 6 64.088 63.308 2.708 0.462 o
-1 11 7 2.250 2.451 0.158 139.200 o
-1 11 8 0.551 0.484 0.099 361.590 o
-1 11 9 16.262 16.536 0.613 8.925 o
-1 11 10 0.605 0.573 0.109 298.805 o
-1 11 11 0.672 0.662 0.138 184.562 o
-1 11 12 0.386 0.504 0.128 214.258 o
-1 11 13 4.308 4.260 0.257 52.453 o
-1 11 14 4.817 4.814 0.306 36.988 o
-1 11 15 0.101 0.336 0.178 111.846 o
-1 13 1 8.139 8.797 0.524 12.647 o
-1 13 2 5.659 5.594 0.277 44.755 o
-1 13 3 3.161 2.945 0.217 73.700 o
-1 13 4 4.748 4.962 0.336 30.848 o
-1 13 5 2.713 2.738 0.217 73.961 o
-1 13 6 24.930 24.740 1.245 2.213 o
-1 13 7 1.109 1.275 0.168 124.926 o
-1 13 8 0.351 0.435 0.128 214.296 o
-1 13 9 6.809 6.721 0.306 36.304 o
-1 13 10 0.344 0.366 0.099 362.047 o
-1 13 11 0.269 0.287 0.099 362.188 o
-1 13 12 0.082 0.188 0.119 251.654 o
-1 13 13 1.531 1.443 0.168 124.613 o
-1 13 14 2.064 1.908 0.198 89.865 o
-1 15 1 2.879 3.420 0.395 22.544 o
-1 15 2 1.958 1.759 0.128 210.827 o
-1 15 3 0.855 0.751 0.109 298.168 o
-1 15 4 1.645 1.730 0.178 111.077 o
-1 15 5 1.319 1.384 0.158 140.766 o
-1 15 6 8.614 8.382 0.514 13.116 o
-1 15 7 0.474 0.544 0.158 141.456 o
-1 15 8 0.186 0.366 0.178 111.838 o
-1 15 9 2.564 2.402 0.198 89.461 o
-1 15 10 0.175 0.494 0.277 46.222 o
-1 15 11 0.096 0.069 0.079 566.211 o
-1 15 12 0.012 0.148 0.099 362.400 o
-1 17 1 0.927 1.018 0.336 31.330 o
-1 17 2 0.567 0.563 0.385 23.823 o
-1 17 3 0.197 0.198 0.079 565.986 o
-1 17 4 0.519 0.544 0.099 361.595 o
-1 17 5 0.559 0.554 0.109 298.891 o
-1 17 6 2.669 2.451 0.208 81.174 o
-1 17 7 0.173 0.188 0.158 141.552 o
-1 17 8 0.083 0.089 0.158 141.563 o
-1 17 9 0.877 0.652 0.198 90.484 o
-1 19 4 0.150 0.099 0.198 90.599 o
0 0 1 215.389 226.258 16.180 0.013 o
0 0 2 28.140 26.233 1.631 1.302 o
0 0 3 414.194 413.789 23.070 0.006 o
0 0 4 37.865 40.218 2.214 0.705 o
0 0 5 40.662 41.652 2.432 0.586 o
0 0 6 92.585 95.085 4.843 0.147 o
0 0 7 158.197 167.348 8.481 0.048 o
0 0 8 57.705 56.577 3.361 0.306 o
0 0 9 1.296 0.998 0.188 100.069 o
0 0 10 79.547 82.216 4.695 0.157 o
0 0 11 52.498 50.231 2.511 0.543 o
0 0 12 35.231 35.790 1.769 1.096 o
0 0 13 5.652 5.891 0.405 21.223 o
0 0 14 1.849 2.076 0.257 53.374 o
0 0 15 28.096 28.634 1.631 1.300 o
0 0 16 8.692 8.036 0.534 12.185 o
0 0 17 5.704 5.555 0.435 18.472 o
0 0 18 3.818 3.489 0.376 24.905 o
0 2 1 124.367 131.667 7.571 0.060 o
0 2 2 11.028 9.192 0.504 13.478 o
0 2 3 134.735 137.973 5.525 0.111 o
0 2 4 31.361 32.993 1.354 1.850 o
0 2 5 41.647 42.818 1.749 1.106 o
0 2 6 78.482 78.421 3.015 0.370 o
0 2 7 128.919 137.192 4.962 0.136 o
0 2 8 55.130 54.442 2.441 0.571 o
0 2 9 1.428 1.097 0.119 249.237 o
0 2 10 73.173 74.516 3.034 0.367 o
0 2 11 48.724 46.999 1.591 1.304 o
0 2 12 32.957 32.885 1.127 2.612 o
0 2 13 5.066 5.357 0.306 36.883 o
0 2 14 1.813 1.868 0.168 124.233 o
0 2 15 25.984 26.816 1.107 2.766 o
0 2 16 7.806 7.542 0.376 24.286 o
0 2 17 5.219 5.179 0.297 39.309 o
0 2 18 3.531 3.143 0.287 42.617 o
0 4 0 6166.940 6797.040 27792.900 0.000 o
0 4 1 43.909 44.923 3.351 0.311 o
0 4 2 2.696 2.273 0.138 180.042 o
0 4 3 47.714 49.865 2.155 0.733 o
0 4 4 28.256 27.745 1.206 2.335 o
0 4 5 34.858 35.642 1.463 1.582 o
0 4 6 50.817 49.935 2.036 0.814 o
0 4 7 77.900 81.366 3.104 0.350 o
0 4 8 44.989 44.825 1.898 0.941 o
0 4 9 0.958 0.583 0.128 213.732 o
0 4 10 56.406 55.836 2.412 0.584 o
0 4 11 39.263 38.084 1.315 1.916 o
0 4 12 27.561 27.280 0.969 3.548 o
0 4 13 3.648 3.697 0.217 73.232 o
0 4 14 1.666 1.710 0.158 140.312 o
0 4 15 20.631 20.786 0.880 4.383 o
0 4 16 5.645 5.397 0.297 39.176 o
0 4 17 3.991 3.756 0.257 52.645 o
0 4 18 2.797 2.619 0.316 35.183 o
0 6 0 2292.290 2537.810 198.256 0.000 o
0 6 1 25.109 25.560 1.868 1.000 o
0 6 2 0.485 0.573 0.099 361.634 o
0 6 3 62.678 62.883 2.688 0.470 o
0 6 4 24.943 22.793 1.018 3.269 o
0 6 5 24.380 23.692 0.969 3.597 o
0 6 6 27.305 26.252 0.998 3.359 o
0 6 7 38.585 39.072 1.661 1.231 o
0 6 8 30.345 30.572 1.077 2.869 o
0 6 9 0.300 0.198 0.138 184.849 o
0 6 10 36.532 35.919 1.236 2.171 o
0 6 11 27.898 27.122 0.959 3.614 o
0 6 12 20.565 20.253 0.761 5.782 o
0 6 13 2.109 2.175 0.178 110.599 o
0 6 14 1.400 1.463 0.158 140.667 o
0 6 15 14.127 14.362 0.682 7.359 o
0 6 16 3.286 3.123 0.227 67.430 o
0 6 17 2.557 2.560 0.227 67.829 o
0 6 18 1.904 1.759 0.504 13.918 o
0 8 0 998.968 1046.850 60.708 0.001 o
0 8 1 17.669 17.396 0.929 3.988 o
0 8 3 46.165 44.133 2.076 0.792 o
0 8 4 16.319 15.587 0.633 8.418 o
0 8 5 15.126 14.619 0.534 11.701 o
0 8 6 12.004 11.525 0.425 18.465 o
0 8 7 15.889 15.943 0.563 10.492 o
0 8 8 18.075 17.979 0.642 8.074 o
0 8 9 0.075 0.385 0.385 23.827 o
0 8 10 20.274 20.065 0.731 6.241 o
0 8 11 17.393 17.099 0.652 7.881 o
0 8 12 13.328 13.116 0.544 11.442 o
0 8 13 0.994 1.028 0.138 184.133 o
0 8 14 1.064 1.147 0.138 183.996 o
0 8 15 8.380 8.490 0.455 16.675 o
0 8 16 1.534 1.502 0.158 140.534 o
0 8 17 1.387 1.305 0.198 90.264 o
0 10 0 425.421 437.066 29.771 0.004 o
0 10 1 11.247 10.823 0.583 10.120 o
0 10 2 0.000 0.040 0.168 125.401 o
0 10 3 23.960 23.989 1.216 2.324 o
0 10 4 8.522 8.461 0.445 17.394 o
0 10 5 8.240 8.204 0.376 24.179 o
0 10 6 4.226 4.122 0.198 87.489 o
0 10 7 5.410 5.614 0.257 51.749 o
0 10 8 9.648 9.716 0.405 20.629 o
0 10 9 0.013 0.128 0.395 22.651 o
0 10 10 9.789 9.677 0.405 20.614 o
0 10 11 9.464 9.736 0.435 18.030 o
0 10 12 7.520 7.403 0.356 27.018 o
0 10 13 0.393 0.415 0.128 214.279 o
0 10 14 0.719 0.771 0.138 184.490 o
0 10 15 4.349 4.102 0.277 45.372 o
0 10 16 0.566 0.652 0.148 160.866 o
0 12 0 169.332 170.887 10.853 0.029 o
0 12 1 6.496 6.603 0.316 34.236 o
0 12 2 0.032 0.069 1.473 1.632 o
0 12 3 10.819 11.189 0.583 10.129 o
0 12 4 3.800 3.796 0.257 52.699 o
0 12 5 4.026 4.240 0.287 42.407 o
0 12 6 1.252 1.255 0.158 140.866 o
0 12 7 1.446 1.502 0.128 212.259 o
0 12 8 4.478 4.349 0.217 72.490 o
0 12 9 0.000 0.257 0.336 31.350 o
0 12 10 4.172 4.003 0.208 79.698 o
0 12 11 4.539 4.507 0.267 48.605 o
0 12 12 3.714 3.578 0.227 67.124 o
0 12 13 0.133 0.119 0.119 251.650 o
0 12 14 0.427 0.544 0.148 160.945 o
0 12 15 1.993 1.759 0.257 53.376 o
0 14 0 60.282 62.705 7.057 0.071 o
0 14 1 3.246 3.766 0.573 10.743 o
0 14 2 0.059 0.267 0.425 19.600 o
0 14 3 4.238 4.260 0.287 42.357 o
0 14 4 1.506 1.532 0.158 140.545 o
0 14 5 1.751 1.789 0.178 110.992 o
0 14 6 0.325 0.356 0.138 184.817 o
0 14 7 0.283 0.356 0.148 161.016 o
0 14 8 1.801 1.809 0.178 110.952 o
0 14 9 0.002 0.445 0.316 35.391 o
0 14 10 1.592 1.374 0.119 248.445 o
0 14 11 1.923 1.908 0.158 139.937 o
0 14 12 1.592 1.552 0.148 159.639 o
0 14 13 0.040 0.119 0.138 184.900 o
0 16 1 1.378 1.532 0.287 43.008 o
0 16 2 0.047 0.257 0.385 23.827 o
0 16 3 1.457 1.374 0.119 248.812 o
0 16 4 0.551 0.583 0.119 251.228 o
0 16 5 0.679 0.741 0.128 213.941 o
0 16 6 0.075 0.079 0.128 214.438 o
0 16 8 0.634 0.534 0.148 160.862 o
0 16 9 0.002 0.089 0.217 74.878 o
0 16 10 0.551 0.326 0.198 90.561 o
0 18 2 0.025 0.168 0.297 40.268 o
0 18 3 0.452 0.316 0.079 565.082 o
0 18 4 0.190 0.227 0.089 447.236 o
0 18 5 0.238 0.297 0.099 362.215 o
0 18 6 0.016 0.109 0.148 161.070 o
0 18 7 0.001 0.059 0.306 37.712 o
1 1 0 139.089 130.134 9.627 0.038 o
1 1 1 837.855 873.125 51.684 0.001 o
1 1 2 8.688 9.854 0.494 14.119 o
1 1 3 280.702 291.948 11.841 0.024 o
1 1 4 1666.430 1728.020 81.396 0.001 o
1 1 5 545.610 572.973 23.445 0.006 o
1 1 6 330.015 344.373 12.721 0.021 o
1 1 7 3.656 3.568 0.168 120.940 o
1 1 8 39.405 38.143 1.601 1.319 o
1 1 9 74.158 76.938 3.133 0.345 o
1 1 10 52.625 52.119 2.165 0.722 o
1 1 11 107.657 108.488 4.408 0.174 o
1 1 12 0.431 0.722 0.158 141.441 o
1 1 13 4.839 4.566 0.257 52.200 o
1 1 14 10.172 10.052 0.435 17.948 o
1 1 15 8.692 8.431 0.415 19.869 o
1 1 16 1.526 1.176 0.158 140.682 o
1 1 17 13.122 12.227 1.067 3.072 o
1 1 18 0.485 0.544 0.178 111.784 o
1 3 0 7.129 7.413 0.326 32.035 o
1 3 1 78.052 79.231 4.250 0.191 o
1 3 2 42.348 40.337 1.651 1.237 o
1 3 3 155.333 164.264 6.711 0.075 o
1 3 4 839.472 899.802 34.397 0.003 o
1 3 5 532.333 549.647 21.379 0.007 o
1 3 6 289.745 293.499 11.080 0.027 o
1 3 7 1.921 2.095 0.168 124.039 o
1 3 8 38.182 38.014 1.542 1.420 o
1 3 9 65.017 66.579 2.777 0.440 o
1 3 10 40.468 39.883 1.394 1.710 o
1 3 11 89.867 89.649 3.667 0.251 o
1 3 12 0.357 0.603 0.128 214.246 o
1 3 13 4.021 3.667 0.227 66.946 o
1 3 14 8.949 8.797 0.415 19.824 o
1 3 15 7.385 7.126 0.346 28.577 o
1 3 16 1.488 1.147 0.158 140.725 o
1 3 17 11.074 10.695 0.702 7.053 o
1 3 18 0.450 0.652 0.158 141.446 o
1 5 0 3.828 3.894 0.178 107.855 o
1 5 1 53.718 55.756 2.234 0.678 o
1 5 2 11.477 10.566 0.425 18.583 o
1 5 3 51.911 51.318 2.234 0.681 o
1 5 4 404.082 420.847 17.525 0.011 o
1 5 5 352.892 351.747 13.858 0.018 o
1 5 6 206.289 202.526 7.611 0.058 o
1 5 7 1.081 1.067 0.099 359.040 o
1 5 8 28.912 28.951 1.038 3.097 o
1 5 9 46.125 47.296 1.908 0.929 o
1 5 10 23.909 23.326 0.820 4.934 o
1 5 11 63.272 63.525 2.708 0.463 o
1 5 12 0.211 1.641 0.494 14.494 o
1 5 13 2.801 2.491 0.178 109.855 o
1 5 14 7.012 6.869 0.356 27.140 o
1 5 15 5.356 5.318 0.287 41.939 o
1 5 16 1.377 1.176 0.158 140.801 o
1 5 17 7.888 7.799 0.544 11.786 o
1 5 18 0.383 0.405 0.208 82.156 o
1 7 0 3.811 3.796 0.217 73.105 o
1 7 1 66.696 67.153 2.847 0.419 o
1 7 2 2.477 2.076 0.138 180.797 o
1 7 3 12.771 12.484 0.484 14.318 o
1 7 4 190.749 195.765 7.710 0.057 o
1 7 5 199.069 192.355 7.225 0.064 o
1 7 6 132.314 127.446 4.922 0.138 o
1 7 7 0.626 0.554 0.099 361.348 o
1 7 8 17.910 17.683 0.623 8.574 o
1 7 9 27.874 28.990 1.028 3.162 o
1 7 10 10.682 10.349 0.425 18.685 o
1 7 11 37.699 38.726 1.404 1.699 o
1 7 12 0.095 0.455 0.158 141.546 o
1 7 13 1.669 1.453 0.168 124.511 o
1 7 14 4.843 4.863 0.267 48.447 o
1 7 15 3.334 3.331 0.208 80.535 o
1 7 16 1.158 0.998 0.158 141.022 o
1 7 17 4.773 4.655 0.474 15.607 o
1 9 0 1.415 1.413 0.138 183.387 o
1 9 1 43.288 43.441 1.937 0.907 o
1 9 2 1.291 1.166 0.109 296.413 o
1 9 3 2.607 2.372 0.168 123.192 o
1 9 4 82.542 82.196 3.390 0.294 o
1 9 5 107.936 106.225 4.408 0.174 o
1 9 6 77.691 75.159 3.005 0.373 o
1 9 7 0.448 0.465 0.099 361.807 o
1 9 8 9.727 9.597 0.385 22.693 o
1 9 9 14.849 15.340 0.583 9.892 o
1 9 10 3.477 3.469 0.208 80.396 o
1 9 11 19.139 19.818 0.761 5.814 o
1 9 12 0.035 0.158 0.128 214.438 o
1 9 13 0.847 0.652 0.128 213.816 o
1 9 14 2.916 2.896 0.208 80.920 o
1 9 15 1.790 1.789 0.188 99.674 o
1 9 16 0.858 0.949 0.168 125.125 o
1 11 0 0.360 0.672 0.326 33.274 o
1 11 1 21.539 21.913 1.087 2.904 o
1 11 2 0.728 0.761 0.119 250.903 o
1 11 3 0.304 0.277 0.119 251.550 o
1 11 4 32.543 33.122 1.552 1.420 o
1 11 5 51.866 50.963 2.184 0.711 o
1 11 6 40.289 39.714 1.492 1.504 o
1 11 7 0.326 0.415 0.089 446.853 o
1 11 8 4.463 4.487 0.217 72.453 o
1 11 9 6.917 7.245 0.316 34.061 o
1 11 10 0.751 0.751 0.109 298.385 o
1 11 11 8.351 8.827 0.395 21.849 o
1 11 12 0.009 0.188 0.138 184.899 o
1 11 13 0.366 0.306 0.119 251.504 o
1 11 14 1.532 1.522 0.158 140.527 o
1 11 15 0.836 0.850 0.138 184.365 o
1 13 0 0.075 0.682 0.326 33.277 o
1 13 1 9.243 9.341 0.603 9.560 o
1 13 2 0.369 0.257 0.099 362.088 o
1 13 3 0.000 0.534 0.692 7.396 o
1 13 4 11.240 11.406 0.633 8.630 o
1 13 5 21.663 21.933 1.097 2.853 o
1 13 6 18.303 17.959 0.830 4.948 o
1 13 7 0.195 0.405 0.178 111.835 o
1 13 8 1.749 1.680 0.119 247.522 o
1 13 9 2.861 2.857 0.168 122.591 o
1 13 10 0.075 0.247 0.138 184.890 o
1 13 11 3.166 3.272 0.217 73.615 o
1 13 12 0.001 0.217 0.227 68.508 o
1 13 13 0.138 0.069 0.138 184.893 o
1 13 14 0.705 0.613 0.148 160.808 o
1 15 0 0.011 0.623 0.336 31.349 o
1 15 1 3.441 3.558 0.435 18.625 o
1 15 2 0.170 0.148 0.079 566.076 o
1 15 3 0.032 0.069 0.099 362.404 o
1 15 4 3.406 3.450 0.287 42.612 o
1 15 5 7.996 7.868 0.474 15.387 o
1 15 6 7.310 7.146 0.465 16.095 o
1 15 7 0.100 0.119 0.138 184.894 o
1 15 8 0.613 0.623 0.128 214.054 o
1 15 9 1.076 0.959 0.158 141.086 o
1 15 10 0.000 0.148 0.198 90.602 o
1 15 11 1.058 0.890 0.109 297.512 o
1 15 12 0.000 0.168 0.237 62.918 o
1 17 1 1.137 1.829 0.534 12.422 o
1 17 2 0.071 0.425 1.067 3.107 o
1 17 3 0.041 0.178 0.119 251.663 o
1 17 4 0.924 0.899 0.119 250.491 o
1 17 5 2.630 2.540 0.227 67.806 o
1 17 6 2.580 2.273 0.208 81.262 o
1 17 7 0.046 0.010 0.880 4.575 o
1 17 8 0.197 0.158 0.138 184.877 o
1 17 9 0.375 0.336 0.178 111.818 o
1 19 4 0.228 0.188 0.119 251.608 o
2 0 1 0.599 0.702 0.089 445.630 o
2 0 2 51.540 50.686 2.649 0.490 o
2 0 3 38.817 43.638 2.362 0.620 o
2 0 4 205.767 224.775 11.367 0.027 o
2 0 5 398.902 439.261 25.343 0.005 o
2 0 6 110.764 108.814 5.446 0.116 o
2 0 7 58.660 61.726 3.479 0.286 o
2 0 8 2.382 1.977 0.188 99.265 o
2 0 9 157.674 154.835 7.888 0.055 o
2 0 10 21.952 22.763 1.127 2.705 o
2 0 11 83.844 83.610 4.823 0.149 o
2 0 12 44.547 44.765 2.214 0.700 o
2 0 13 7.282 7.255 0.524 12.708 o
2 0 14 6.970 6.731 0.455 16.821 o
2 0 15 8.001 8.243 0.563 10.976 o
2 0 16 3.079 2.738 0.277 45.809 o
2 0 17 4.197 4.843 0.405 21.359 o
2 0 18 0.095 0.395 0.376 25.097 o
2 2 0 4656.750 4761.190 250.533 0.000 o
2 2 1 17.208 16.111 0.722 6.519 o
2 2 2 62.882 61.272 2.303 0.631 o
2 2 3 62.880 65.561 2.412 0.577 o
2 2 4 150.762 165.401 6.257 0.086 o
2 2 5 312.903 339.540 13.591 0.018 o
2 2 6 126.298 125.953 4.359 0.175 o
2 2 7 49.576 49.767 2.105 0.765 o
2 2 8 2.113 1.799 0.128 210.375 o
2 2 9 147.127 138.328 5.179 0.124 o
2 2 10 20.480 20.776 0.781 5.504 o
2 2 11 77.343 74.497 3.252 0.321 o
2 2 12 41.763 41.948 1.443 1.594 o
2 2 13 6.440 6.237 0.316 34.290 o
2 2 14 6.126 5.881 0.316 34.397 o
2 2 15 7.458 7.690 0.376 24.323 o
2 2 16 2.864 2.718 0.198 89.171 o
2 2 17 3.880 4.655 0.287 42.393 o
2 2 18 0.087 0.119 0.198 90.601 o
2 4 0 1770.980 1920.820 89.372 0.000 o
2 4 1 10.980 10.793 0.465 15.719 o
2 4 2 26.184 27.003 1.196 2.383 o
2 4 3 46.621 46.109 1.947 0.894 o
2 4 4 66.579 68.626 2.530 0.524 o
2 4 5 192.119 193.472 7.433 0.061 o
2 4 6 107.342 104.100 3.805 0.230 o
2 4 7 29.074 29.277 1.137 2.605 o
2 4 8 1.406 1.107 0.119 249.279 o
2 4 9 112.792 110.524 4.309 0.181 o
2 4 10 17.014 17.099 0.642 8.125 o
2 4 11 61.881 60.491 2.461 0.557 o
2 4 12 34.146 34.248 1.206 2.289 o
2 4 13 4.442 4.398 0.257 52.380 o
2 4 14 4.075 3.766 0.217 72.951 o
2 4 15 6.058 6.187 0.366 25.902 o
2 4 16 2.298 2.125 0.188 99.272 o
2 4 17 3.077 3.618 0.287 42.657 o
2 4 18 0.068 0.168 0.257 53.610 o
2 6 0 565.626 616.819 29.484 0.004 o
2 6 1 0.011 0.237 0.059 1006.520 o
2 6 2 3.806 4.300 0.178 107.611 o
2 6 3 16.301 16.111 0.573 10.130 o
2 6 4 20.623 20.737 0.830 4.896 o
2 6 5 115.931 115.368 4.290 0.182 o
2 6 6 61.188 57.437 2.313 0.628 o
2 6 7 11.975 11.792 0.435 17.670 o
2 6 8 0.549 0.366 0.109 299.035 o
2 6 9 70.932 69.555 2.837 0.419 o
2 6 10 12.867 12.454 0.474 14.881 o
2 6 11 43.389 42.779 1.522 1.437 o
2 6 12 24.270 24.206 0.890 4.226 o
2 6 13 2.405 2.303 0.178 110.304 o
2 6 14 1.990 1.720 0.158 139.967 o
2 6 15 4.296 4.250 0.257 52.458 o
2 6 16 1.599 1.661 0.188 99.803 o
2 6 17 2.102 2.619 0.277 45.980 o
2 6 18 0.045 0.148 0.257 53.611 o
2 8 0 235.260 250.494 12.118 0.023 o
2 8 1 1.453 1.097 0.109 295.981 o
2 8 2 0.605 0.820 0.099 361.070 o
2 8 3 7.550 7.077 0.267 46.866 o
2 8 4 5.778 5.634 0.227 65.228 o
2 8 5 63.262 61.786 2.511 0.535 o
2 8 6 32.066 30.295 1.196 2.347 o
2 8 7 3.539 3.272 0.178 108.621 o
2 8 8 0.123 0.702 0.583 10.411 o
2 8 9 38.658 37.896 1.374 1.766 o
2 8 10 8.600 8.471 0.356 26.739 o
2 8 11 26.555 26.509 0.988 3.428 o
2 8 12 15.076 15.172 0.623 8.724 o
2 8 13 1.016 0.890 0.138 184.181 o
2 8 14 0.685 0.544 0.138 184.593 o
2 8 15 2.671 2.669 0.217 73.995 o
2 8 16 0.975 0.899 0.208 82.043 o
2 8 17 1.239 1.502 0.217 74.658 o
2 10 0 109.024 109.091 4.754 0.150 o
2 10 1 1.975 1.463 0.128 211.148 o
2 10 2 0.168 0.227 0.089 447.262 o
2 10 3 4.367 4.023 0.227 66.662 o
2 10 4 1.489 1.374 0.138 183.308 o
2 10 5 30.336 31.096 1.176 2.429 o
2 10 6 15.009 14.945 0.544 11.300 o
2 10 7 0.633 0.573 0.109 298.760 o
2 10 8 0.013 0.227 0.494 14.496 o
2 10 9 18.084 18.266 0.712 6.649 o
2 10 10 4.989 5.130 0.267 48.350 o
2 10 11 14.270 14.441 0.583 9.936 o
2 10 12 8.181 8.461 0.405 20.870 o
2 10 13 0.327 0.366 0.148 161.004 o
2 10 14 0.141 0.079 0.148 161.063 o
2 10 15 1.472 1.374 0.158 140.644 o
2 10 16 0.525 0.603 0.148 160.895 o
2 12 0 47.176 50.043 2.530 0.538 o
2 12 1 1.670 2.184 0.316 35.297 o
2 12 2 0.045 0.465 0.385 23.827 o
2 12 3 2.126 1.898 0.158 139.708 o
2 12 4 0.245 0.346 0.119 251.564 o
2 12 5 13.188 13.739 0.603 9.374 o
2 12 6 5.871 6.168 0.346 28.903 o
2 12 7 0.027 0.040 0.099 362.407 o
2 12 9 7.219 7.364 0.316 33.972 o
2 12 10 2.532 2.540 0.178 110.085 o
2 12 11 6.759 6.860 0.336 30.368 o
2 12 12 3.889 3.884 0.237 61.608 o
2 12 13 0.080 0.119 0.128 214.435 o
2 12 14 0.008 0.030 0.979 3.698 o
2 14 0 18.373 20.085 1.433 1.700 o
2 14 1 1.058 1.127 0.227 68.386 o
2 14 2 0.008 0.079 0.168 125.401 o
2 14 3 0.844 0.751 0.119 250.741 o
2 14 4 0.012 0.237 0.524 12.902 o
2 14 5 5.142 5.614 0.356 27.481 o
2 14 6 1.979 1.927 0.178 110.788 o
2 14 7 0.015 0.089 0.158 141.566 o
2 14 8 0.004 0.109 0.178 111.855 o
2 14 9 2.504 2.372 0.158 138.906 o
2 14 10 1.123 0.988 0.119 250.038 o
2 14 11 2.837 2.639 0.178 109.747 o
2 14 12 1.637 1.364 0.138 183.093 o
2 14 13 0.015 0.049 0.158 141.566 o
2 16 0 6.411 7.423 0.870 4.658 o
2 16 1 0.531 0.890 0.514 13.401 o
2 16 2 0.000 0.188 0.524 12.902 o
2 16 3 0.278 0.297 0.099 362.173 o
2 16 4 0.003 0.099 0.119 251.672 o
2 16 5 1.779 1.858 0.178 110.950 o
2 16 6 0.592 0.603 0.148 160.866 o
2 16 7 0.041 0.010 0.840 5.016 o
2 16 8 0.004 0.158 0.227 68.508 o
2 16 9 0.761 0.722 0.168 125.205 o
2 16 10 0.433 0.405 0.158 141.486 o
2 18 3 0.074 0.277 0.257 53.610 o
2 18 4 0.008 0.069 0.079 566.260 o
2 18 5 0.551 0.573 0.138 184.665 o
2 18 6 0.159 0.188 0.119 251.633 o
2 18 7 0.033 0.227 0.297 40.267 o
3 1 0 168.460 148.845 6.099 0.090 o
3 1 1 3100.290 3074.930 165.648 0.000 o
3 1 2 2445.110 2416.960 117.008 0.000 o
3 1 3 814.710 817.220 31.086 0.003 o
3 1 4 46.656 51.773 2.036 0.817 o
3 1 5 215.178 215.464 7.888 0.054 o
3 1 6 194.040 199.630 9.894 0.035 o
3 1 8 88.807 90.954 3.489 0.276 o
3 1 9 2.664 3.034 0.168 122.727 o
3 1 10 1.348 1.186 0.128 212.735 o
3 1 11 82.593 82.404 3.608 0.261 o
3 1 12 4.390 4.369 0.237 61.262 o
3 1 13 7.975 7.551 0.346 28.430 o
3 1 14 1.016 0.781 0.148 160.563 o
3 1 15 16.940 16.971 0.761 5.881 o
3 1 16 0.927 0.969 0.148 160.559 o
3 1 17 22.155 21.103 1.364 1.865 o
3 1 18 0.167 0.208 0.188 100.383 o
3 3 0 57.288 52.099 1.858 0.958 o
3 3 1 1129.540 1128.770 45.655 0.002 o
3 3 2 578.215 575.810 22.654 0.007 o
3 3 3 401.880 408.086 16.536 0.012 o
3 3 4 16.605 16.378 0.554 10.794 o
3 3 5 124.043 119.222 4.230 0.186 o
3 3 6 151.613 151.959 5.634 0.105 o
3 3 7 0.149 0.484 0.366 26.471 o
3 3 8 66.133 67.301 2.718 0.458 o
3 3 9 1.985 2.125 0.158 139.740 o
3 3 10 0.833 0.603 0.138 184.467 o
3 3 11 69.562 68.803 2.965 0.386 o
3 3 12 3.878 3.716 0.227 67.007 o
3 3 13 6.485 6.197 0.306 36.457 o
3 3 14 0.823 0.702 0.148 160.717 o
3 3 15 14.423 13.650 0.642 8.260 o
3 3 16 0.890 0.998 0.148 160.575 o
3 3 17 18.679 18.384 1.196 2.429 o
3 3 18 0.117 0.119 0.198 90.600 o
3 5 0 18.047 16.437 0.633 8.342 o
3 5 1 330.271 347.160 14.717 0.016 o
3 5 2 234.835 240.501 9.973 0.034 o
3 5 3 214.045 211.412 8.649 0.045 o
3 5 4 1.597 1.532 0.109 294.616 o
3 5 5 80.523 77.274 2.945 0.386 o
3 5 6 117.623 114.320 4.191 0.190 o
3 5 7 0.381 0.376 0.099 361.988 o
3 5 8 40.444 39.833 1.641 1.255 o
3 5 9 1.432 1.364 0.148 159.927 o
3 5 10 0.283 0.395 0.138 184.824 o
3 5 11 48.257 48.205 1.759 1.080 o
3 5 12 2.981 2.916 0.188 98.455 o
3 5 13 4.294 3.993 0.227 66.711 o
3 5 14 0.519 0.544 0.148 160.910 o
3 5 15 10.487 10.042 0.474 15.160 o
3 5 16 0.798 0.820 0.168 125.174 o
3 5 17 13.326 13.116 1.028 3.307 o
3 5 18 0.054 0.049 0.188 100.390 o
3 7 0 7.148 6.356 0.316 34.112 o
3 7 1 93.599 95.095 3.202 0.323 o
3 7 2 136.113 133.722 6.079 0.092 o
3 7 3 118.743 112.452 4.250 0.185 o
3 7 4 0.015 0.049 0.119 251.673 o
3 7 5 54.176 52.327 2.175 0.714 o
3 7 6 80.729 78.628 3.034 0.364 o
3 7 7 0.604 0.534 0.099 361.422 o
3 7 8 20.487 19.630 0.692 6.928 o
3 7 9 0.912 0.801 0.128 213.660 o
3 7 10 0.028 0.010 0.741 6.443 o
3 7 11 28.226 28.447 1.077 2.892 o
3 7 12 1.975 1.858 0.168 124.097 o
3 7 13 2.354 2.273 0.198 89.619 o
3 7 14 0.263 0.198 0.138 184.859 o
3 7 15 6.512 6.267 0.336 30.467 o
3 7 16 0.652 0.712 0.148 160.809 o
3 7 17 8.093 7.690 0.623 9.014 o
3 9 0 2.239 1.987 0.148 158.422 o
3 9 1 26.939 27.023 1.196 2.380 o
3 9 2 62.309 60.273 2.333 0.617 o
3 9 3 58.191 54.857 2.303 0.637 o
3 9 4 0.050 0.148 0.297 40.267 o
3 9 5 31.127 30.809 1.196 2.350 o
3 9 6 46.889 45.734 1.957 0.885 o
3 9 7 0.627 0.563 0.099 361.336 o
3 9 8 8.577 8.352 0.346 28.234 o
3 9 9 0.488 0.554 0.119 251.306 o
3 9 10 0.018 0.158 0.128 214.439 o
3 9 11 14.248 14.856 0.633 8.497 o
3 9 12 1.142 1.156 0.148 160.311 o
3 9 13 1.071 1.077 0.148 160.406 o
3 9 14 0.112 0.089 0.128 214.433 o
3 9 15 3.471 3.370 0.247 57.111 o
3 9 16 0.474 0.642 0.138 184.688 o
3 11 0 0.501 0.385 0.099 361.783 o
3 11 1 7.128 6.692 0.356 27.136 o
3 11 2 25.832 25.659 0.969 3.573 o
3 11 3 25.520 25.333 0.979 3.510 o
3 11 4 0.065 0.089 0.158 141.564 o
3 11 5 16.167 16.506 0.583 9.806 o
3 11 6 23.856 23.762 0.830 4.822 o
3 11 7 0.441 0.425 0.089 446.573 o
3 11 8 2.997 2.817 0.168 122.440 o
3 11 9 0.238 0.306 0.099 362.211 o
3 11 10 0.097 0.306 0.128 214.415 o
3 11 11 6.211 6.346 0.326 32.337 o
3 11 12 0.583 0.642 0.138 184.626 o
3 11 13 0.409 0.445 0.128 214.262 o
3 11 14 0.041 0.119 0.178 111.854 o
3 11 15 1.599 1.463 0.198 90.162 o
3 13 0 0.070 0.237 0.119 251.651 o
3 13 1 1.411 0.959 0.306 37.661 o
3 13 2 9.843 10.003 0.465 15.837 o
3 13 3 9.935 9.914 0.484 14.608 o
3 13 4 0.028 0.257 0.287 43.092 o
3 13 5 7.505 7.670 0.415 20.019 o
3 13 6 10.655 10.665 0.504 13.457 o
3 13 7 0.225 0.227 0.079 565.901 o
3 13 8 0.869 0.791 0.109 298.093 o
3 13 9 0.107 0.148 0.099 362.367 o
3 13 10 0.126 0.267 0.109 299.452 o
3 13 11 2.364 2.352 0.168 123.472 o
3 13 12 0.264 0.227 0.119 251.584 o
3 13 13 0.135 0.168 0.138 184.887 o
3 13 14 0.013 0.020 0.979 3.698 o
3 15 0 0.002 0.306 0.326 33.279 o
3 15 1 0.174 0.237 0.257 53.608 o
3 15 2 3.317 3.341 0.277 45.703 o
3 15 3 3.390 3.390 0.257 52.882 o
3 15 4 0.008 0.099 0.148 161.070 o
3 15 5 3.031 2.916 0.237 62.135 o
3 15 6 4.189 4.013 0.267 48.788 o
3 15 7 0.085 0.119 0.128 214.434 o
3 15 8 0.204 0.227 0.128 214.398 o
3 15 9 0.045 0.079 0.109 299.506 o
3 15 10 0.099 0.277 0.198 90.598 o
3 15 11 0.800 0.731 0.109 298.305 o
3 15 12 0.108 0.079 0.247 57.985 o
3 17 0 0.001 0.652 0.474 15.729 o
3 17 2 0.999 1.147 0.297 40.228 o
3 17 3 1.020 0.949 0.109 297.533 o
3 17 4 0.002 0.049 0.099 362.409 o
3 17 5 1.071 0.899 0.148 160.477 o
3 17 6 1.467 1.107 0.168 124.766 o
3 17 7 0.023 0.049 0.128 214.443 o
3 17 8 0.037 0.040 0.138 184.902 o
3 17 9 0.019 0.099 0.237 62.918 o
4 0 0 342.188 350.116 24.275 0.006 o
4 0 1 147.854 163.355 8.925 0.043 o
4 0 2 93.565 99.464 5.209 0.127 o
4 0 3 598.620 585.506 31.857 0.003 o
4 0 4 302.793 320.473 16.981 0.012 o
4 0 5 1327.350 1397.250 73.578 0.001 o
4 0 6 10.057 9.261 0.623 8.956 o
4 0 7 86.634 87.040 4.636 0.160 o
4 0 8 27.878 29.326 1.394 1.765 o
4 0 9 15.242 14.480 0.751 6.083 o
4 0 10 2.569 2.461 0.227 67.842 o
4 0 11 149.784 145.524 8.174 0.052 o
4 0 12 4.700 4.794 0.346 29.153 o
4 0 13 11.782 11.416 0.702 7.035 o
4 0 14 0.805 0.672 0.198 90.496 o
4 0 15 1.655 1.987 0.257 53.411 o
4 0 16 6.971 7.047 0.504 13.724 o
4 0 17 0.053 0.445 0.287 43.091 o
4 0 18 0.026 0.415 0.435 18.719 o
4 2 0 73.404 68.467 2.481 0.540 o
4 2 1 87.957 89.619 3.479 0.278 o
4 2 2 23.700 23.979 1.008 3.336 o
4 2 3 263.331 258.470 10.023 0.033 o
4 2 4 273.740 283.072 10.359 0.031 o
4 2 5 1125.920 1186.300 44.676 0.002 o
4 2 6 4.888 4.636 0.198 86.556 o
4 2 7 81.439 80.338 3.074 0.355 o
4 2 8 26.944 27.824 0.919 3.918 o
4 2 9 13.525 12.632 0.484 14.252 o
4 2 10 2.189 2.086 0.158 139.517 o
4 2 11 137.817 132.635 5.397 0.116 o
4 2 12 4.056 4.102 0.227 66.812 o
4 2 13 10.938 10.843 0.455 16.381 o
4 2 14 0.690 0.593 0.158 141.373 o
4 2 15 1.523 1.710 0.178 111.156 o
4 2 16 6.434 6.227 0.346 28.812 o
4 2 17 0.060 0.287 0.168 125.395 o
4 2 18 0.029 0.099 0.178 111.854 o
4 4 0 5.128 5.031 0.188 94.861 o
4 4 1 22.634 23.692 1.038 3.164 o
4 4 2 0.019 0.099 0.059 1006.650 o
4 4 3 101.933 99.919 3.588 0.259 o
4 4 4 171.638 165.964 6.316 0.084 o
4 4 5 749.480 762.175 29.484 0.004 o
4 4 6 2.245 2.204 0.128 209.443 o
4 4 7 62.260 61.044 2.471 0.552 o
4 4 8 20.965 21.439 0.741 6.054 o
4 4 9 9.986 9.597 0.405 20.595 o
4 4 10 1.359 1.423 0.128 212.501 o
4 4 11 105.892 102.568 4.240 0.188 o
4 4 12 2.628 2.718 0.188 98.823 o
4 4 13 8.673 8.490 0.376 24.095 o
4 4 14 0.440 0.445 0.138 184.754 o
4 4 15 1.180 1.443 0.188 100.030 o
4 4 16 5.086 4.982 0.277 45.038 o
4 4 17 0.078 0.336 0.158 141.554 o
4 4 18 0.038 0.040 0.208 82.179 o
4 6 0 6.037 5.911 0.237 59.890 o
4 6 1 5.950 6.454 0.217 70.462 o
4 6 2 2.361 1.957 0.109 289.886 o
4 6 3 86.159 81.860 3.044 0.360 o
4 6 4 79.751 75.367 2.876 0.404 o
4 6 5 423.458 416.270 15.864 0.013 o
4 6 6 2.043 1.947 0.168 123.995 o
4 6 7 37.447 36.581 1.374 1.773 o
4 6 8 13.027 13.027 0.474 14.844 o
4 6 9 6.485 6.039 0.267 47.589 o
4 6 10 0.635 0.712 0.138 184.570 o
4 6 11 67.925 66.639 2.837 0.421 o
4 6 12 1.232 1.236 0.148 160.193 o
4 6 13 5.874 5.693 0.326 32.462 o
4 6 14 0.207 0.119 0.158 141.552 o
4 6 15 0.783 0.830 0.158 141.281 o
4 6 16 3.469 3.450 0.237 61.874 o
4 6 17 0.097 0.534 0.326 33.278 o
4 8 0 2.434 2.520 0.178 110.183 o
4 8 1 1.652 1.809 0.089 434.786 o
4 8 2 3.159 2.777 0.138 178.131 o
4 8 3 53.683 51.220 2.026 0.818 o
4 8 4 33.006 30.750 1.315 1.956 o
4 8 5 212.138 205.511 7.858 0.054 o
4 8 6 1.211 1.384 0.158 140.849 o
4 8 7 19.852 19.936 0.692 6.942 o
4 8 8 7.233 7.028 0.297 38.489 o
4 8 9 3.755 3.469 0.198 88.208 o
4 8 10 0.196 0.366 0.119 251.583 o
4 8 11 37.224 37.233 1.384 1.749 o
4 8 12 0.376 0.465 0.128 214.275 o
4 8 13 3.431 3.410 0.227 67.300 o
4 8 14 0.063 0.109 0.168 125.399 o
4 8 15 0.457 0.544 0.168 125.318 o
4 8 16 2.049 2.066 0.217 74.353 o
4 8 17 0.100 0.138 0.208 82.177 o
4 10 0 0.269 0.346 0.425 19.600 o
4 10 1 0.382 0.376 0.069 737.852 o
4 10 2 2.229 2.135 0.109 290.127 o
4 10 3 25.999 25.037 0.880 4.286 o
4 10 4 11.656 11.159 0.445 16.999 o
4 10 5 95.321 93.810 3.766 0.238 o
4 10 6 0.591 0.731 0.109 298.699 o
4 10 7 9.447 9.775 0.395 21.649 o
4 10 8 3.522 3.430 0.198 88.419 o
4 10 9 1.962 1.789 0.148 158.995 o
4 10 10 0.027 0.128 0.208 82.179 o
4 10 11 17.614 17.643 0.722 6.494 o
4 10 12 0.055 0.563 0.474 15.729 o
4 10 13 1.724 1.641 0.168 124.398 o
4 10 14 0.008 0.277 0.326 33.279 o
4 10 15 0.238 0.287 0.148 161.034 o
4 10 16 1.055 1.067 0.178 111.542 o
4 12 0 0.001 0.109 0.128 214.442 o
4 12 1 0.082 0.188 0.119 251.654 o
4 12 2 1.020 0.979 0.109 297.496 o
4 12 3 11.098 11.001 0.504 13.421 o
4 12 4 3.241 3.173 0.208 80.644 o
4 12 5 37.611 38.281 1.394 1.722 o
4 12 6 0.259 0.504 0.109 299.279 o
4 12 7 3.872 4.141 0.198 87.809 o
4 12 8 1.487 1.413 0.128 212.267 o
4 12 9 0.900 0.761 0.119 250.646 o
4 12 10 0.000 0.148 0.188 100.390 o
4 12 11 7.252 7.463 0.376 24.364 o
4 12 12 0.000 0.237 0.395 22.651 o
4 12 13 0.745 0.722 0.138 184.489 o
4 12 14 0.000 0.030 0.128 214.444 o
4 14 0 0.072 0.217 0.099 362.367 o
4 14 1 0.008 0.297 0.554 11.556 o
4 14 2 0.384 0.435 0.099 361.938 o
4 14 3 4.072 3.973 0.237 61.507 o
4 14 4 0.674 0.761 0.128 213.937 o
4 14 5 13.048 13.175 0.573 10.346 o
4 14 6 0.093 0.356 0.326 33.278 o
4 14 7 1.384 1.443 0.119 248.913 o
4 14 8 0.553 0.455 0.089 446.213 o
4 14 9 0.354 0.326 0.089 446.889 o
4 14 10 0.003 0.119 0.119 251.671 o
4 14 11 2.644 2.550 0.168 123.045 o
4 14 12 0.012 0.099 0.109 299.509 o
4 14 13 0.276 0.425 0.336 31.348 o
4 16 0 0.101 0.356 0.366 26.472 o
4 16 1 0.001 0.158 0.425 19.600 o
4 16 2 0.137 0.188 0.297 40.267 o
4 16 3 1.277 1.156 0.128 212.883 o
4 16 4 0.094 0.188 0.178 111.851 o
4 16 5 4.031 3.954 0.297 39.694 o
4 16 6 0.028 0.810 0.346 29.583 o
4 16 7 0.444 0.484 0.138 184.743 o
4 16 8 0.183 0.208 0.138 184.875 o
4 16 9 0.119 0.178 0.178 111.850 o
4 16 10 0.004 0.010 0.791 5.663 o
4 18 0 0.073 0.366 0.445 17.897 o
4 18 2 0.048 0.297 0.425 19.600 o
4 18 3 0.347 0.287 0.109 299.298 o
4 18 4 0.006 0.069 0.138 184.902 o
4 18 5 1.122 0.909 0.119 250.118 o
4 18 6 0.008 0.069 0.178 111.855 o
4 18 7 0.130 0.178 0.188 100.386 o
5 1 0 30.030 27.577 1.117 2.692 o
5 1 1 1055.810 1054.680 40.100 0.002 o
5 1 2 979.668 1000.950 38.588 0.002 o
5 1 3 453.406 437.145 17.149 0.011 o
5 1 4 268.329 268.453 9.756 0.035 o
5 1 5 16.150 16.141 0.554 10.827 o
5 1 6 0.737 1.058 0.089 444.256 o
5 1 7 0.010 0.069 0.099 362.407 o
5 1 8 162.015 162.762 5.851 0.097 o
5 1 9 0.282 0.297 0.128 214.359 o
5 1 10 103.781 99.355 3.924 0.218 o
5 1 11 16.581 16.684 0.672 7.476 o
5 1 12 15.848 16.378 0.633 8.420 o
5 1 13 1.276 1.413 0.158 140.787 o
5 1 14 2.592 2.797 0.188 98.820 o
5 1 15 19.920 20.164 0.919 4.039 o
5 1 16 0.710 0.810 0.178 111.700 o
5 1 17 1.134 1.087 0.158 141.008 o
5 1 18 1.018 0.801 0.198 90.439 o
5 3 0 6.230 5.911 0.227 64.786 o
5 3 1 532.211 532.646 20.658 0.008 o
5 3 2 598.575 617.659 23.732 0.006 o
5 3 3 288.937 276.845 10.299 0.031 o
5 3 4 204.978 203.198 7.502 0.059 o
5 3 5 6.500 6.178 0.257 51.107 o
5 3 6 0.003 0.030 0.089 447.419 o
5 3 7 0.000 0.257 0.277 46.225 o
5 3 8 134.866 130.836 4.794 0.145 o
5 3 9 0.130 0.010 0.791 5.663 o
5 3 10 87.422 83.551 3.420 0.288 o
5 3 11 14.587 14.747 0.563 10.588 o
5 3 12 13.514 13.887 0.563 10.660 o
5 3 13 1.030 1.137 0.168 125.003 o
5 3 14 1.983 2.095 0.178 110.724 o
5 3 15 16.399 16.002 0.801 5.349 o
5 3 16 0.582 0.692 0.148 160.850 o
5 3 17 1.010 0.939 0.158 141.132 o
5 3 18 0.843 0.771 0.287 43.065 o
5 5 0 3.717 3.539 0.158 135.814 o
5 5 1 209.063 206.964 7.789 0.055 o
5 5 2 228.559 229.154 8.688 0.044 o
5 5 3 133.310 127.762 4.448 0.167 o
5 5 4 133.949 128.593 4.734 0.149 o
5 5 5 4.197 3.766 0.178 107.439 o
5 5 6 0.376 0.395 0.089 446.766 o
5 5 7 0.007 0.030 0.099 362.409 o
5 5 8 84.979 80.487 3.262 0.316 o
5 5 9 0.012 0.010 0.751 6.274 o
5 5 10 62.305 59.157 2.461 0.557 o
5 5 11 11.755 11.624 0.465 15.620 o
5 5 12 9.781 10.003 0.435 17.988 o
5 5 13 0.708 0.880 0.158 141.305 o
5 5 14 1.161 1.324 0.178 111.443 o
5 5 15 11.108 10.961 0.544 11.600 o
5 5 16 0.383 0.514 0.158 141.485 o
5 5 17 0.804 0.712 0.198 90.493 o
5 5 18 0.580 0.484 0.227 68.477 o
5 7 0 3.325 3.282 0.138 176.886 o
5 7 1 89.813 88.769 3.104 0.345 o
5 7 2 82.769 80.635 3.005 0.370 o
5 7 3 62.095 59.710 2.333 0.617 o
5 7 4 75.476 73.716 2.847 0.414 o
5 7 5 2.687 2.422 0.138 179.879 o
5 7 6 0.857 0.969 0.119 250.546 o
5 7 7 0.004 0.010 0.712 6.991 o
5 7 8 43.462 41.434 1.542 1.404 o
5 7 10 38.279 37.046 1.305 1.950 o
5 7 11 8.413 8.243 0.385 22.972 o
5 7 12 6.083 6.207 0.306 36.555 o
5 7 13 0.411 0.514 0.128 214.240 o
5 7 14 0.514 0.583 0.158 141.437 o
5 7 15 6.227 6.029 0.356 27.315 o
5 7 16 0.202 0.287 0.158 141.543 o
5 7 17 0.569 0.534 0.178 111.768 o
5 9 0 2.329 2.352 0.158 139.160 o
5 9 1 37.962 37.135 1.404 1.700 o
5 9 2 34.569 34.140 1.315 1.943 o
5 9 3 29.592 28.377 0.998 3.327 o
5 9 4 36.527 36.621 1.562 1.391 o
5 9 5 1.223 1.117 0.119 249.691 o
5 9 6 0.927 1.087 0.138 184.171 o
5 9 7 0.011 0.119 0.208 82.179 o
5 9 8 18.930 18.098 0.652 7.814 o
5 9 10 20.289 20.628 0.781 5.509 o
5 9 11 5.224 5.100 0.277 44.977 o
5 9 12 3.242 3.459 0.217 73.525 o
5 9 13 0.201 0.346 0.138 184.856 o
5 9 14 0.166 0.484 0.405 21.558 o
5 9 15 2.899 2.738 0.217 73.877 o
5 9 16 0.086 0.148 0.168 125.397 o
5 11 0 1.529 1.601 0.138 183.076 o
5 11 1 14.622 14.184 0.504 13.079 o
5 11 2 14.003 13.769 0.465 15.316 o
5 11 3 13.025 12.919 0.425 18.251 o
5 11 4 15.199 15.844 0.573 10.190 o
5 11 5 0.524 0.534 0.089 446.178 o
5 11 6 0.712 0.909 0.128 213.824 o
5 11 7 0.014 0.069 0.119 251.672 o
5 11 8 6.764 6.662 0.306 36.324 o
5 11 9 0.079 0.109 0.138 184.897 o
5 11 10 9.345 9.894 0.425 18.850 o
5 11 11 2.858 2.777 0.178 109.657 o
5 11 12 1.483 1.581 0.158 140.544 o
5 11 13 0.084 0.277 0.178 111.849 o
5 11 14 0.037 0.168 0.158 141.563 o
5 11 15 1.121 1.058 0.158 141.026 o
5 13 0 0.915 1.008 0.128 213.527 o
5 13 1 5.054 4.932 0.267 48.362 o
5 13 2 5.112 4.794 0.227 65.975 o
5 13 3 5.126 5.041 0.267 48.317 o
5 13 4 5.457 5.970 0.277 44.760 o
5 13 5 0.228 0.346 0.148 161.030 o
5 13 6 0.453 0.633 0.099 361.639 o
5 13 7 0.006 0.020 0.089 447.419 o
5 13 8 1.960 1.848 0.128 210.708 o
5 13 9 0.056 0.109 0.148 161.068 o
5 13 10 3.799 3.904 0.227 67.000 o
5 13 11 1.374 1.324 0.158 140.745 o
5 13 12 0.593 0.633 0.128 214.066 o
5 13 13 0.031 0.049 0.109 299.510 o
5 15 0 0.464 0.504 0.119 251.351 o
5 15 1 1.521 1.413 0.287 43.001 o
5 15 2 1.707 1.532 0.148 159.509 o
5 15 3 1.781 1.670 0.138 182.606 o
5 15 4 1.715 1.848 0.168 124.322 o
5 15 5 0.097 0.168 0.316 35.391 o
5 15 6 0.250 0.672 0.287 43.086 o
5 15 7 0.001 0.079 0.138 184.902 o
5 15 8 0.463 0.356 0.079 564.959 o
5 15 9 0.027 0.119 0.158 141.565 o
5 15 10 1.376 1.147 0.158 140.813 o
5 15 11 0.576 0.514 0.109 298.894 o
5 17 0 0.199 0.326 0.287 43.090 o
5 17 1 0.397 0.761 0.297 40.258 o
5 17 2 0.525 0.583 0.267 49.697 o
5 17 3 0.545 0.445 0.099 361.644 o
5 17 4 0.481 0.376 0.109 299.114 o
5 17 5 0.039 0.148 0.257 53.611 o
5 17 6 0.121 0.109 0.128 214.430 o
5 17 7 0.000 0.049 0.128 214.443 o
5 17 8 0.087 0.128 0.168 125.398 o
6 0 0 13.242 13.235 0.652 8.057 o
6 0 1 17.887 14.470 1.117 2.789 o
6 0 2 171.075 167.121 8.649 0.046 o
6 0 3 252.941 243.258 12.395 0.022 o
6 0 4 97.066 88.078 4.398 0.177 o
6 0 5 384.917 403.095 21.211 0.008 o
6 0 6 3.584 2.906 0.217 73.490 o
6 0 7 3.254 3.539 0.247 57.154 o
6 0 8 5.741 5.822 0.366 25.961 o
6 0 9 5.285 5.762 0.376 24.687 o
6 0 10 71.662 69.910 4.082 0.207 o
6 0 11 32.412 31.916 1.572 1.387 o
6 0 12 31.688 31.481 1.562 1.406 o
6 0 13 9.224 9.331 0.583 10.207 o
6 0 14 7.403 7.364 0.504 13.700 o
6 0 15 0.000 0.049 0.217 74.878 o
6 0 16 9.780 9.825 0.662 7.936 o
6 0 17 0.000 0.158 0.563 11.155 o
6 0 18 0.173 0.237 0.336 31.349 o
6 2 0 7.899 6.899 0.267 46.739 o
6 2 1 59.092 54.877 2.036 0.803 o
6 2 2 100.576 102.666 3.440 0.280 o
6 2 3 149.323 146.404 5.298 0.119 o
6 2 4 121.192 113.519 3.944 0.212 o
6 2 5 371.627 372.899 13.324 0.019 o
6 2 6 3.946 3.697 0.178 107.830 o
6 2 7 2.073 2.066 0.128 210.123 o
6 2 8 4.921 4.843 0.227 66.083 o
6 2 9 4.349 4.537 0.227 66.525 o
6 2 10 65.523 64.049 2.936 0.395 o
6 2 11 29.516 28.545 0.998 3.327 o
6 2 12 28.454 28.753 1.028 3.158 o
6 2 13 8.438 8.560 0.395 21.855 o
6 2 14 6.720 6.573 0.336 30.402 o
6 2 15 0.000 0.119 0.178 111.854 o
6 2 16 9.108 9.044 0.494 14.118 o
6 2 17 0.000 0.040 0.158 141.566 o
6 2 18 0.142 0.257 0.277 46.224 o
6 4 0 13.379 12.800 0.385 21.807 o
6 4 1 55.272 51.585 1.937 0.889 o
6 4 2 32.112 32.558 1.344 1.874 o
6 4 3 59.413 60.540 2.313 0.629 o
6 4 4 112.487 104.950 3.687 0.243 o
6 4 5 281.725 279.207 11.228 0.027 o
6 4 6 4.276 4.250 0.198 87.379 o
6 4 7 0.615 0.554 0.128 214.081 o
6 4 8 4.429 4.191 0.208 79.418 o
6 4 9 2.659 2.649 0.158 138.474 o
6 4 10 51.145 51.131 1.848 0.977 o
6 4 11 22.586 22.318 0.820 4.965 o
6 4 12 20.481 20.381 0.781 5.508 o
6 4 13 6.567 6.879 0.336 30.402 o
6 4 14 5.019 5.110 0.287 42.059 o
6 4 15 0.004 0.099 0.148 161.070 o
6 4 16 7.347 7.156 0.405 21.021 o
6 4 17 0.004 0.040 0.178 111.855 o
6 4 18 0.075 0.030 1.117 2.838 o
6 6 0 0.000 0.069 0.059 1006.680 o
6 6 1 19.661 17.623 0.613 8.762 o
6 6 2 5.905 6.118 0.247 55.419 o
6 6 3 24.247 24.078 0.890 4.227 o
6 6 4 64.457 58.989 2.333 0.616 o
6 6 5 170.602 164.264 5.782 0.099 o
6 6 6 3.852 3.697 0.178 107.955 o
6 6 7 0.128 0.168 0.099 362.351 o
6 6 8 4.412 4.151 0.208 79.448 o
6 6 9 1.207 1.147 0.128 213.004 o
6 6 10 34.291 34.654 1.216 2.253 o
6 6 11 14.703 14.619 0.563 10.586 o
6 6 12 11.884 11.900 0.474 14.985 o
6 6 13 4.393 4.636 0.247 56.519 o
6 6 14 3.111 3.143 0.208 80.733 o
6 6 15 0.015 0.247 0.455 17.127 o
6 6 16 5.135 4.893 0.297 39.362 o
6 6 17 0.014 0.079 0.178 111.855 o
6 8 0 0.933 1.018 0.069 728.473 o
6 8 1 9.167 8.550 0.287 39.997 o
6 8 2 0.166 0.247 0.069 739.158 o
6 8 3 8.404 8.145 0.297 37.906 o
6 8 4 34.655 32.420 1.166 2.439 o
6 8 5 94.715 92.209 3.548 0.266 o
6 8 6 3.049 3.005 0.168 122.246 o
6 8 8 3.590 3.420 0.198 88.367 o
6 8 9 0.374 0.425 0.119 251.457 o
6 8 10 19.528 20.134 0.771 5.663 o
6 8 11 8.088 8.056 0.376 24.211 o
6 8 12 5.579 5.743 0.287 41.814 o
6 8 13 2.483 2.580 0.198 89.456 o
6 8 14 1.618 1.631 0.158 140.397 o
6 8 15 0.026 0.119 0.158 141.565 o
6 8 16 3.130 2.965 0.277 45.778 o
6 10 0 0.613 0.692 0.119 251.096 o
6 10 1 4.781 4.863 0.198 86.548 o
6 10 2 0.272 0.297 0.069 738.651 o
6 10 3 2.766 2.560 0.138 179.503 o
6 10 4 17.889 17.604 0.613 8.838 o
6 10 5 47.034 45.793 1.838 0.997 o
6 10 6 2.140 2.293 0.148 158.334 o
6 10 7 0.005 0.208 0.217 74.877 o
6 10 8 2.420 2.441 0.158 138.974 o
6 10 9 0.077 0.099 0.119 251.664 o
6 10 10 9.533 10.171 0.435 18.004 o
6 10 11 3.798 3.934 0.267 48.910 o
6 10 12 2.076 2.125 0.188 99.413 o
6 10 13 1.182 1.324 0.158 140.892 o
6 10 14 0.712 0.682 0.148 160.785 o
6 10 15 0.030 0.079 0.138 184.901 o
6 12 0 0.307 0.385 0.109 299.290 o
6 12 1 2.238 2.362 0.128 209.230 o
6 12 2 0.720 0.722 0.089 445.110 o
6 12 3 0.817 0.662 0.089 444.811 o
6 12 4 7.963 8.184 0.336 29.992 o
6 12 5 20.456 20.589 0.751 5.925 o
6 12 6 1.251 1.463 0.119 249.225 o
6 12 7 0.013 0.128 0.395 22.651 o
6 12 8 1.398 1.404 0.128 212.448 o
6 12 9 0.007 0.099 0.178 111.855 o
6 12 10 4.025 4.329 0.237 61.446 o
6 12 11 1.565 1.581 0.188 99.838 o
6 12 12 0.598 0.603 0.128 214.075 o
6 12 13 0.479 0.534 0.128 214.190 o
6 12 14 0.269 0.385 0.158 141.524 o
6 14 0 0.138 0.208 0.109 299.460 o
6 14 1 0.996 1.038 0.128 213.400 o
6 14 2 0.706 0.761 0.089 445.085 o
6 14 3 0.198 0.247 0.128 214.396 o
6 14 4 3.109 3.242 0.227 67.480 o
6 14 5 7.883 7.828 0.297 38.143 o
6 14 6 0.611 0.741 0.099 361.157 o
6 14 7 0.010 0.099 0.178 111.854 o
6 14 8 0.674 0.702 0.099 361.043 o
6 14 9 0.000 0.287 0.415 20.545 o
6 14 10 1.478 1.562 0.158 140.558 o
6 14 11 0.576 0.554 0.119 251.216 o
6 14 12 0.127 0.168 0.128 214.423 o
6 16 0 0.059 0.089 0.128 214.439 o
6 16 1 0.426 0.534 0.287 43.084 o
6 16 2 0.449 0.722 0.257 53.592 o
6 16 3 0.040 0.494 0.316 35.391 o
6 16 4 1.087 1.117 0.128 213.214 o
6 16 5 2.718 2.580 0.198 89.311 o
6 16 6 0.256 0.297 0.168 125.376 o
6 16 7 0.005 0.138 0.168 125.401 o
6 16 8 0.271 0.217 0.079 565.807 o
6 16 9 0.002 0.099 0.148 161.070 o
6 16 10 0.476 0.504 0.198 90.559 o
6 18 0 0.025 0.158 0.267 49.713 o
6 18 1 0.173 0.583 0.326 33.277 o
6 18 2 0.217 0.554 0.306 37.708 o
6 18 3 0.007 0.267 0.682 7.612 o
6 18 4 0.340 0.287 0.119 251.527 o
6 18 5 0.844 0.613 0.119 250.844 o
6 18 6 0.093 0.059 0.109 299.499 o
7 1 0 58.335 53.730 2.006 0.827 o
7 1 1 3.895 3.627 0.158 135.360 o
7 1 2 129.398 132.566 4.685 0.152 o
7 1 3 9.639 10.072 0.356 26.384 o
7 1 4 98.076 100.344 3.558 0.264 o
7 1 5 72.271 67.331 2.718 0.455 o
7 1 6 249.312 251.897 9.538 0.037 o
7 1 7 42.416 39.843 1.749 1.107 o
7 1 8 79.139 76.058 3.034 0.365 o
7 1 9 3.320 3.390 0.188 97.933 o
7 1 10 89.232 84.707 3.509 0.274 o
7 1 11 18.343 18.325 0.702 6.821 o
7 1 12 7.364 7.581 0.346 28.540 o
7 1 13 3.816 3.884 0.227 66.996 o
7 1 14 0.002 0.188 0.198 90.602 o
7 1 15 0.132 0.158 0.138 184.888 o
7 1 16 7.393 8.085 0.425 19.113 o
7 1 17 0.195 0.297 0.148 161.041 o
7 1 18 0.006 0.079 0.336 31.350 o
7 3 0 26.272 24.186 0.979 3.508 o
7 3 1 3.426 3.479 0.158 136.443 o
7 3 2 150.515 149.705 5.229 0.122 o
7 3 3 3.197 3.647 0.168 121.581 o
7 3 4 68.240 66.046 2.511 0.531 o
7 3 5 83.418 79.182 3.133 0.342 o
7 3 6 186.604 189.311 6.553 0.077 o
7 3 7 36.404 35.010 1.285 2.019 o
7 3 8 69.096 65.710 2.718 0.457 o
7 3 9 2.574 2.590 0.158 138.646 o
7 3 10 76.144 72.124 3.064 0.360 o
7 3 11 16.894 16.704 0.633 8.378 o
7 3 12 5.866 5.812 0.287 41.718 o
7 3 13 3.119 3.084 0.198 88.864 o
7 3 14 0.001 0.109 0.168 125.401 o
7 3 15 0.155 0.267 0.158 141.550 o
7 3 16 6.216 6.642 0.366 25.854 o
7 3 17 0.141 0.257 0.168 125.390 o
7 3 18 0.009 0.030 1.433 1.724 o
7 5 0 18.300 17.870 0.534 11.385 o
7 5 1 0.243 0.445 0.079 565.576 o
7 5 2 69.388 70.405 2.718 0.455 o
7 5 3 0.233 0.336 0.079 565.753 o
7 5 4 40.975 40.377 1.690 1.185 o
7 5 5 53.951 49.974 2.016 0.826 o
7 5 6 110.408 107.539 3.964 0.213 o
7 5 7 27.876 26.499 0.880 4.249 o
7 5 8 48.962 46.890 1.918 0.917 o
7 5 9 1.576 1.483 0.128 212.016 o
7 5 10 57.044 54.521 2.095 0.763 o
7 5 11 14.110 14.045 0.544 11.376 o
7 5 12 3.692 3.796 0.217 73.176 o
7 5 13 2.033 2.036 0.178 110.709 o
7 5 14 0.000 0.425 0.593 10.067 o
7 5 15 0.183 0.237 0.148 161.048 o
7 5 16 4.412 4.744 0.306 37.072 o
7 5 17 0.071 0.119 0.168 125.399 o
7 7 0 16.984 16.427 0.524 11.930 o
7 7 1 0.330 0.257 0.069 738.470 o
7 7 2 28.380 28.130 0.959 3.603 o
7 7 4 24.177 23.653 0.781 5.403 o
7 7 5 26.113 24.305 0.810 4.998 o
7 7 6 53.245 51.160 2.165 0.722 o
7 7 7 18.188 17.396 0.613 8.830 o
7 7 8 29.589 28.575 0.969 3.519 o
7 7 9 0.840 0.771 0.128 213.759 o
7 7 10 37.276 36.551 1.285 2.012 o
7 7 11 10.465 10.230 0.445 17.156 o
7 7 12 1.869 1.977 0.168 124.138 o
7 7 13 1.066 1.137 0.158 141.036 o
7 7 14 0.001 0.099 0.168 125.401 o
7 7 15 0.197 0.326 0.148 161.038 o
7 7 16 2.658 2.777 0.227 67.753 o
7 7 17 0.022 0.049 1.512 1.548 o
7 9 0 12.112 12.138 0.435 17.635 o
7 9 1 0.787 0.672 0.079 562.272 o
7 9 2 15.496 15.172 0.494 13.463 o
7 9 3 0.006 0.119 0.148 161.070 o
7 9 4 12.096 12.266 0.445 16.898 o
7 9 5 11.579 11.060 0.415 19.386 o
7 9 6 21.321 20.954 0.722 6.366 o
7 9 7 10.524 10.438 0.405 20.472 o
7 9 8 15.797 15.854 0.583 9.838 o
7 9 9 0.371 0.395 0.119 251.470 o
7 9 10 21.142 21.498 0.810 5.111 o
7 9 11 6.839 6.929 0.336 30.346 o
7 9 12 0.763 0.830 0.138 184.433 o
7 9 13 0.460 0.474 0.138 184.738 o
7 9 14 0.002 0.049 0.138 184.903 o
7 9 15 0.181 0.316 0.178 111.841 o
7 9 16 1.361 1.463 0.217 74.635 o
7 11 0 7.248 7.492 0.356 27.055 o
7 11 1 0.839 0.810 0.099 360.401 o
7 11 2 8.156 8.154 0.297 37.992 o
7 11 3 0.055 0.415 0.385 23.827 o
7 11 4 5.318 5.614 0.247 55.860 o
7 11 5 4.187 4.082 0.198 87.545 o
7 11 6 6.904 6.958 0.306 36.247 o
7 11 7 5.459 5.614 0.257 51.728 o
7 11 8 7.298 7.720 0.326 31.963 o
7 11 9 0.138 0.138 0.119 251.647 o
7 11 10 10.514 10.952 0.474 15.125 o
7 11 11 3.904 3.884 0.237 61.602 o
7 11 12 0.251 0.346 0.128 214.362 o
7 11 13 0.161 0.227 0.138 184.877 o
7 11 14 0.002 0.059 0.128 214.443 o
7 11 15 0.137 0.336 0.217 74.873 o
7 13 0 3.768 3.983 0.237 61.639 o
7 13 1 0.644 0.633 0.119 251.095 o
7 13 2 3.767 3.835 0.188 97.255 o
7 13 3 0.083 0.030 0.079 566.235 o
7 13 4 2.141 2.323 0.119 244.989 o
7 13 5 1.243 1.255 0.119 249.489 o
7 13 6 1.723 1.799 0.138 182.595 o
7 13 7 2.499 2.728 0.168 123.111 o
7 13 8 2.944 3.232 0.178 109.328 o
7 13 9 0.048 0.247 0.247 57.985 o
7 13 10 4.603 4.853 0.277 45.200 o
7 13 11 1.938 1.878 0.168 124.120 o
7 13 12 0.070 0.168 0.138 184.895 o
7 13 13 0.044 0.059 0.128 214.441 o
7 15 0 1.668 1.700 0.168 124.418 o
7 15 1 0.369 0.346 0.099 362.027 o
7 15 2 1.541 1.483 0.109 294.939 o
7 15 3 0.071 0.306 0.376 25.097 o
7 15 4 0.761 0.810 0.099 360.642 o
7 15 5 0.327 0.346 0.069 738.258 o
7 15 6 0.305 0.297 0.069 738.499 o
7 15 7 1.024 1.097 0.109 297.323 o
7 15 8 1.057 1.176 0.128 213.213 o
7 15 9 0.016 0.069 0.138 184.902 o
7 15 10 1.780 1.512 0.158 140.297 o
7 15 11 0.841 0.722 0.119 250.768 o
7 17 0 0.637 0.544 0.109 298.779 o
7 17 1 0.169 0.474 0.366 26.471 o
7 17 2 0.554 0.563 0.227 68.476 o
7 17 3 0.042 0.049 0.089 447.411 o
7 17 4 0.236 0.445 0.178 111.829 o
7 17 5 0.080 0.148 0.158 141.562 o
7 17 6 0.029 0.069 0.158 141.566 o
7 17 7 0.380 0.455 0.188 100.354 o
7 17 8 0.341 0.306 0.168 125.363 o
8 0 0 284.037 288.073 14.204 0.017 o
8 0 1 1202.850 1202.820 63.397 0.001 o
8 0 2 137.282 126.082 6.000 0.095 o
8 0 3 595.151 523.355 55.134 0.001 o
8 0 4 503.450 495.660 26.756 0.005 o
8 0 5 3.547 3.598 0.237 61.814 o
8 0 6 21.392 20.440 0.988 3.498 o
8 0 7 16.643 14.559 0.731 6.378 o
8 0 8 8.268 8.846 0.524 12.641 o
8 0 9 33.930 34.110 1.651 1.257 o
8 0 10 106.437 102.311 6.000 0.096 o
8 0 11 2.656 2.777 0.257 53.148 o
8 0 12 2.737 2.936 0.267 49.283 o
8 0 13 12.990 12.998 0.801 5.411 o
8 0 14 8.721 8.481 0.544 11.745 o
8 0 15 0.258 0.494 0.217 74.864 o
8 0 16 30.523 31.461 2.906 0.416 o
8 0 17 0.027 0.020 1.058 3.165 o
8 0 18 0.144 0.326 0.484 15.094 o
8 2 0 186.703 184.774 6.968 0.069 o
8 2 1 767.869 783.772 29.722 0.004 o
8 2 2 97.523 93.237 3.272 0.310 o
8 2 3 450.310 464.317 17.505 0.011 o
8 2 4 436.591 415.262 15.281 0.014 o
8 2 5 3.244 3.064 0.148 155.397 o
8 2 6 18.980 18.384 0.623 8.517 o
8 2 7 17.379 15.577 0.554 10.773 o
8 2 8 8.204 8.728 0.346 28.271 o
8 2 9 30.049 29.386 0.988 3.380 o
8 2 10 98.088 95.412 4.023 0.209 o
8 2 11 2.309 2.352 0.168 123.531 o
8 2 12 2.561 2.659 0.178 110.004 o
8 2 13 11.989 12.049 0.524 12.386 o
8 2 14 8.011 8.036 0.376 24.223 o
8 2 15 0.200 0.563 0.148 161.011 o
8 2 16 28.138 29.158 2.016 0.857 o
8 2 17 0.030 0.049 0.138 184.902 o
8 2 18 0.134 0.069 0.277 46.225 o
8 4 0 75.314 73.765 2.728 0.449 o
8 4 1 397.544 399.942 14.777 0.015 o
8 4 2 74.691 69.219 2.560 0.508 o
8 4 3 240.457 242.191 8.995 0.041 o
8 4 4 308.599 288.389 10.724 0.029 o
8 4 5 4.807 4.319 0.198 86.808 o
8 4 6 15.608 14.540 0.524 12.090 o
8 4 7 15.383 14.293 0.524 12.113 o
8 4 8 7.575 7.976 0.336 30.096 o
8 4 9 20.491 20.055 0.722 6.398 o
8 4 10 75.280 70.662 3.193 0.333 o
8 4 11 1.472 1.562 0.148 159.773 o
8 4 12 2.064 2.194 0.168 123.859 o
8 4 13 9.507 9.518 0.425 18.853 o
8 4 14 6.261 6.148 0.316 34.339 o
8 4 15 0.087 0.376 0.148 161.052 o
8 4 16 22.065 21.458 1.433 1.693 o
8 4 17 0.037 0.138 0.198 90.602 o
8 6 0 23.511 23.672 0.722 6.271 o
8 6 1 264.237 258.332 9.597 0.036 o
8 6 2 67.442 61.954 2.372 0.593 o
8 6 3 117.879 113.717 4.033 0.204 o
8 6 4 197.387 183.192 6.395 0.081 o
8 6 5 7.381 6.692 0.277 43.904 o
8 6 6 11.503 11.238 0.415 19.384 o
8 6 7 10.560 10.270 0.395 21.460 o
8 6 8 6.118 6.306 0.287 41.562 o
8 6 9 10.946 10.527 0.415 19.499 o
8 6 10 47.970 48.017 1.720 1.128 o
8 6 11 0.688 0.682 0.128 213.961 o
8 6 12 1.448 1.611 0.148 159.772 o
8 6 13 6.551 6.494 0.316 34.235 o
8 6 14 4.176 4.240 0.267 48.758 o
8 6 15 0.013 0.346 0.188 100.387 o
8 6 16 14.792 14.767 1.216 2.368 o
8 6 17 0.045 0.415 0.801 5.524 o
8 8 0 6.482 6.316 0.247 55.038 o
8 8 1 153.636 153.234 4.952 0.134 o
8 8 2 47.679 45.418 1.908 0.928 o
8 8 3 53.996 52.485 2.145 0.734 o
8 8 4 110.763 104.584 3.964 0.213 o
8 8 5 7.181 6.672 0.277 43.990 o
8 8 6 7.109 7.176 0.297 38.504 o
8 8 7 6.308 6.286 0.267 47.612 o
8 8 8 4.439 4.705 0.227 66.422 o
8 8 9 4.594 4.537 0.257 52.299 o
8 8 10 26.153 26.667 1.028 3.185 o
8 8 11 0.229 0.385 0.148 161.025 o
8 8 12 0.911 1.127 0.138 184.167 o
8 8 13 3.913 3.914 0.247 56.857 o
8 8 14 2.376 2.372 0.188 99.135 o
8 8 15 0.002 0.138 0.168 125.401 o
8 8 16 8.533 8.767 0.722 6.725 o
8 10 0 1.832 1.937 0.148 159.073 o
8 10 1 75.601 76.839 2.777 0.433 o
8 10 2 28.677 28.763 0.880 4.220 o
8 10 3 22.141 21.785 0.741 6.022 o
8 10 4 53.493 53.098 2.204 0.696 o
8 10 5 5.360 5.041 0.237 60.566 o
8 10 6 3.939 4.181 0.208 79.809 o
8 10 7 3.177 3.331 0.188 98.096 o
8 10 8 2.850 3.084 0.178 109.506 o
8 10 9 1.431 1.305 0.148 159.959 o
8 10 10 12.277 13.146 0.573 10.378 o
8 10 11 0.042 0.109 0.128 214.440 o
8 10 12 0.513 0.642 0.128 214.126 o
8 10 13 2.038 2.086 0.198 89.835 o
8 10 14 1.170 1.265 0.168 124.896 o
8 10 15 0.021 0.682 0.425 19.600 o
8 12 0 0.426 0.939 0.306 37.700 o
8 12 1 33.673 36.156 1.374 1.787 o
8 12 2 15.322 16.674 0.554 10.858 o
8 12 3 8.119 8.174 0.297 38.002 o
8 12 4 22.677 23.455 0.820 4.954 o
8 12 5 3.363 3.212 0.178 108.866 o
8 12 6 1.951 2.244 0.158 139.711 o
8 12 7 1.330 1.512 0.138 183.436 o
8 12 8 1.565 1.779 0.148 159.533 o
8 12 9 0.317 0.336 0.119 251.526 o
8 12 10 4.941 5.160 0.277 45.055 o
8 12 11 0.001 0.089 0.138 184.902 o
8 12 12 0.262 0.524 0.148 161.000 o
8 12 13 0.941 1.008 0.168 125.076 o
8 12 14 0.503 0.504 0.148 160.924 o
8 14 0 0.063 0.178 0.415 20.545 o
8 14 1 13.348 14.233 0.672 7.590 o
8 14 2 7.120 7.769 0.346 28.567 o
8 14 3 2.655 2.540 0.138 179.812 o
8 14 4 8.426 8.728 0.326 31.571 o
8 14 5 1.762 1.651 0.119 247.529 o
8 14 6 0.861 0.949 0.099 360.098 o
8 14 7 0.482 0.623 0.109 298.952 o
8 14 8 0.735 0.771 0.138 184.477 o
8 14 9 0.045 0.168 0.534 12.428 o
8 14 10 1.726 1.720 0.148 159.365 o
8 14 11 0.003 0.020 0.128 214.444 o
8 14 12 0.124 0.297 0.148 161.052 o
8 16 0 0.003 0.208 0.761 6.112 o
8 16 1 4.682 4.764 0.356 27.581 o
8 16 2 2.869 3.074 0.227 67.615 o
8 16 3 0.774 0.544 0.099 360.989 o
8 16 4 2.743 2.688 0.198 89.260 o
8 16 5 0.779 0.672 0.079 562.333 o
8 16 6 0.344 0.376 0.089 446.857 o
8 16 7 0.156 0.247 0.099 362.308 o
8 16 8 0.297 0.346 0.109 299.316 o
8 16 9 0.002 0.119 0.168 125.401 o
8 18 0 0.001 0.069 0.198 90.602 o
8 18 1 1.476 1.502 0.415 20.524 o
8 18 2 1.013 1.186 0.306 37.675 o
8 18 3 0.204 0.208 0.119 251.614 o
8 18 4 0.790 0.642 0.109 298.415 o
8 18 5 0.296 0.237 0.188 100.373 o
9 1 0 3.444 4.359 0.188 97.319 o
9 1 1 0.150 0.435 0.138 184.857 o
9 1 2 264.412 254.576 9.331 0.038 o
9 1 3 177.124 171.598 5.703 0.101 o
9 1 4 109.724 104.465 3.746 0.237 o
9 1 5 33.184 30.759 1.067 2.896 o
9 1 6 4.011 4.675 0.217 72.698 o
9 1 7 281.869 270.667 9.845 0.034 o
9 1 8 222.672 209.682 7.314 0.062 o
9 1 9 0.356 0.445 0.109 299.214 o
9 1 10 71.400 69.139 2.936 0.393 o
9 1 11 4.321 4.339 0.237 61.303 o
9 1 12 19.473 20.520 0.801 5.268 o
9 1 13 10.754 11.564 0.514 12.932 o
9 1 14 1.511 1.502 0.168 124.607 o
9 1 15 19.358 19.976 0.949 3.804 o
9 1 16 1.693 2.669 0.217 74.371 o
9 1 17 0.460 0.395 0.148 160.960 o
9 3 0 0.921 1.077 0.089 443.221 o
9 3 1 5.035 4.398 0.188 95.409 o
9 3 2 141.032 134.414 4.744 0.147 o
9 3 3 148.949 143.300 4.833 0.141 o
9 3 4 74.560 74.457 2.817 0.423 o
9 3 5 25.388 24.434 0.801 5.126 o
9 3 6 2.073 2.283 0.148 158.449 o
9 3 7 242.401 230.992 7.957 0.052 o
9 3 8 186.621 176.521 6.296 0.084 o
9 3 9 0.472 0.573 0.119 251.312 o
9 3 10 61.761 60.007 2.372 0.598 o
9 3 11 4.025 4.052 0.217 72.892 o
9 3 12 16.151 16.882 0.672 7.485 o
9 3 13 8.627 9.370 0.405 20.770 o
9 3 14 1.306 1.285 0.148 160.098 o
9 3 15 16.372 16.131 1.008 3.413 o
9 3 16 1.483 2.214 0.188 99.723 o
9 3 17 0.416 0.474 0.178 111.802 o
9 5 0 0.134 0.138 0.089 447.338 o
9 5 1 12.269 10.230 0.366 24.523 o
9 5 2 107.262 102.192 3.716 0.241 o
9 5 3 93.910 87.989 3.459 0.280 o
9 5 4 42.858 40.999 1.670 1.208 o
9 5 5 19.386 18.137 0.613 8.763 o
9 5 6 0.678 0.712 0.099 361.019 o
9 5 7 172.671 164.551 6.099 0.090 o
9 5 8 131.476 124.125 4.725 0.150 o
9 5 9 0.662 0.573 0.119 251.108 o
9 5 10 45.292 44.390 1.532 1.412 o
9 5 11 3.359 3.321 0.227 67.353 o
9 5 12 11.253 11.841 0.524 12.432 o
9 5 13 5.586 6.059 0.316 34.491 o
9 5 14 0.988 0.979 0.158 141.133 o
9 5 15 11.775 12.523 0.722 6.654 o
9 5 16 1.139 1.690 0.198 90.282 o
9 5 17 0.342 0.336 0.237 62.908 o
9 7 0 1.036 0.899 0.099 359.550 o
9 7 1 10.703 9.568 0.346 27.636 o
9 7 2 79.165 75.910 2.876 0.404 o
9 7 3 48.675 45.793 1.878 0.955 o
9 7 4 20.227 19.452 0.662 7.531 o
9 7 5 12.668 11.910 0.435 17.585 o
9 7 6 0.111 0.128 0.099 362.370 o
9 7 7 106.151 102.429 4.052 0.205 o
9 7 8 79.583 74.951 3.094 0.352 o
9 7 9 0.748 0.534 0.138 184.554 o
9 7 10 28.518 28.397 1.028 3.159 o
9 7 11 2.562 2.590 0.188 98.922 o
9 7 12 6.591 7.196 0.356 27.180 o
9 7 13 2.932 3.282 0.208 80.799 o
9 7 14 0.644 0.702 0.148 160.817 o
9 7 15 7.237 7.720 0.445 17.513 o
9 7 16 0.762 1.226 0.188 100.202 o
9 9 0 1.378 1.394 0.128 212.494 o
9 9 1 6.794 6.524 0.247 54.793 o
9 9 2 45.543 45.180 1.720 1.134 o
9 9 3 23.010 21.903 0.741 6.000 o
9 9 4 8.335 8.194 0.326 31.661 o
9 9 5 6.607 6.365 0.287 41.394 o
9 9 6 0.012 0.138 0.119 251.669 o
9 9 7 57.712 57.190 2.254 0.663 o
9 9 8 41.704 41.583 1.433 1.616 o
9 9 9 0.691 0.603 0.128 213.995 o
9 9 10 15.752 16.052 0.633 8.429 o
9 9 11 1.754 1.749 0.158 140.203 o
9 9 12 3.260 3.707 0.237 61.906 o
9 9 13 1.236 1.423 0.158 140.815 o
9 9 14 0.361 0.494 0.148 160.976 o
9 9 15 3.814 4.033 0.297 39.727 o
9 11 0 1.136 1.216 0.119 249.774 o
9 11 1 3.471 3.568 0.178 108.523 o
9 11 2 23.048 23.939 0.751 5.829 o
9 11 3 9.585 9.499 0.366 25.115 o
9 11 4 3.070 3.183 0.168 122.095 o
9 11 5 2.983 2.975 0.168 122.353 o
9 11 6 0.136 0.316 0.109 299.435 o
9 11 7 27.456 28.447 1.008 3.286 o
9 11 8 18.988 19.729 0.761 5.818 o
9 11 9 0.520 0.484 0.119 251.308 o
9 11 10 7.613 7.986 0.395 21.984 o
9 11 11 1.054 1.048 0.158 141.072 o
9 11 12 1.395 1.502 0.148 159.892 o
9 11 13 0.417 0.573 0.138 184.735 o
9 11 14 0.177 0.277 0.158 141.547 o
9 13 0 0.684 1.404 0.306 37.685 o
9 13 1 1.448 1.680 0.208 81.829 o
9 13 2 10.241 10.991 0.395 21.454 o
9 13 3 3.499 3.588 0.168 121.170 o
9 13 4 0.949 0.939 0.099 359.803 o
9 13 5 1.172 1.176 0.119 249.738 o
9 13 6 0.187 0.346 0.109 299.397 o
9 13 7 11.503 12.345 0.484 14.418 o
9 13 8 7.575 8.075 0.366 25.566 o
9 13 9 0.311 0.356 0.128 214.335 o
9 13 10 3.229 3.311 0.208 80.609 o
9 13 11 0.562 0.662 0.148 160.865 o
9 13 12 0.529 0.563 0.138 184.680 o
9 13 13 0.112 0.277 0.158 141.554 o
9 15 0 0.341 0.405 0.119 251.488 o
9 15 1 0.536 1.067 0.297 40.249 o
9 15 2 3.917 4.270 0.247 56.787 o
9 15 3 1.152 1.127 0.099 358.610 o
9 15 4 0.239 0.297 0.069 738.797 o
9 15 5 0.403 0.455 0.079 565.003 o
9 15 6 0.147 0.198 0.089 447.299 o
9 15 7 4.302 4.349 0.227 66.606 o
9 15 8 2.674 2.738 0.198 89.288 o
9 15 9 0.151 0.109 0.138 184.889 o
9 15 10 1.216 1.028 0.119 249.804 o
9 15 11 0.269 0.356 0.237 62.910 o
9 17 0 0.147 0.148 0.109 299.469 o
9 17 1 0.184 0.158 0.099 362.320 o
9 17 2 1.300 1.166 0.128 212.836 o
9 17 3 0.350 0.395 0.109 299.245 o
9 17 4 0.048 0.188 0.316 35.391 o
9 17 5 0.125 0.168 0.089 447.333 o
9 17 6 0.085 0.168 0.148 161.064 o
9 17 7 1.449 1.186 0.138 183.496 o
10 0 0 658.679 675.778 36.888 0.003 o
10 0 1 1120.420 1110.730 58.979 0.001 o
10 0 2 836.599 728.885 52.386 0.001 o
10 0 3 7.405 8.718 0.484 14.787 o
10 0 4 6.434 6.029 0.366 25.865 o
10 0 5 11.218 11.505 0.593 9.785 o
10 0 6 69.117 67.588 3.776 0.242 o
10 0 7 73.111 75.456 4.250 0.191 o
10 0 8 27.327 28.199 1.344 1.896 o
10 0 9 5.569 5.080 0.356 27.462 o
10 0 10 9.067 9.429 0.554 11.310 o
10 0 11 3.001 2.995 0.267 49.221 o
10 0 12 30.574 30.443 1.700 1.195 o
10 0 13 23.900 23.979 1.364 1.858 o
10 0 14 12.893 13.017 0.840 4.924 o
10 0 15 0.022 0.534 0.227 68.505 o
10 0 16 14.601 15.429 1.473 1.619 o
10 0 17 0.243 0.405 0.277 46.221 o
10 2 0 523.062 525.786 20.875 0.008 o
10 2 1 941.917 977.293 37.184 0.002 o
10 2 2 747.651 710.086 26.242 0.005 o
10 2 3 6.583 7.304 0.297 38.647 o
10 2 4 3.170 2.837 0.148 155.820 o
10 2 5 8.837 9.004 0.346 28.114 o
10 2 6 62.949 60.778 2.451 0.561 o
10 2 7 68.315 69.940 2.807 0.429 o
10 2 8 25.986 26.440 0.959 3.638 o
10 2 9 5.137 4.547 0.227 66.039 o
10 2 10 8.049 8.490 0.395 21.905 o
10 2 11 2.841 2.679 0.178 109.723 o
10 2 12 27.921 27.102 1.028 3.169 o
10 2 13 22.577 22.645 1.008 3.350 o
10 2 14 11.902 12.266 0.554 11.140 o
10 2 15 0.025 0.504 0.158 141.551 o
10 2 16 13.462 13.660 0.949 3.870 o
10 2 17 0.208 0.247 0.188 100.380 o
10 4 0 310.552 312.022 11.179 0.027 o
10 4 1 638.117 644.109 26.193 0.005 o
10 4 2 540.217 511.701 19.432 0.009 o
10 4 3 3.460 3.944 0.188 97.519 o
10 4 4 1.957 1.591 0.119 246.992 o
10 4 5 4.286 4.418 0.198 87.287 o
10 4 6 46.538 44.973 1.789 1.051 o
10 4 7 50.201 50.755 2.026 0.822 o
10 4 8 21.477 21.814 0.781 5.476 o
10 4 9 3.890 3.420 0.188 97.344 o
10 4 10 5.820 6.059 0.306 36.636 o
10 4 11 2.325 2.204 0.178 110.413 o
10 4 12 21.468 21.310 0.810 5.107 o
10 4 13 19.036 19.333 0.899 4.225 o
10 4 14 9.337 9.617 0.465 15.888 o
10 4 15 0.032 0.573 0.237 62.914 o
10 4 16 10.585 10.438 0.860 4.732 o
10 4 17 0.128 0.227 0.208 82.175 o
10 6 0 162.592 158.304 4.991 0.131 o
10 6 1 381.758 369.340 13.660 0.018 o
10 6 2 333.545 311.884 11.545 0.025 o
10 6 3 1.802 1.809 0.119 247.145 o
10 6 4 2.698 2.382 0.148 157.264 o
10 6 5 1.565 1.483 0.109 294.844 o
10 6 6 29.195 28.842 0.959 3.590 o
10 6 7 27.985 28.120 0.949 3.678 o
10 6 8 15.513 15.637 0.583 9.856 o
10 6 9 2.469 2.105 0.168 123.493 o
10 6 10 3.555 3.647 0.227 67.185 o
10 6 11 1.653 1.532 0.158 140.410 o
10 6 12 14.071 14.154 0.573 10.281 o
10 6 13 14.229 14.381 0.613 9.039 o
10 6 14 6.240 6.435 0.336 30.500 o
10 6 15 0.042 0.425 0.257 53.609 o
10 6 16 7.131 7.107 0.573 10.643 o
10 6 17 0.053 0.316 0.415 20.545 o
10 8 0 73.991 72.965 2.590 0.496 o
10 8 1 204.468 200.450 6.168 0.086 o
10 8 2 183.644 175.473 6.326 0.083 o
10 8 3 1.302 1.176 0.119 249.443 o
10 8 4 2.205 2.006 0.138 181.471 o
10 8 5 0.468 0.445 0.099 361.789 o
10 8 6 15.625 16.012 0.583 9.842 o
10 8 7 13.113 13.452 0.504 13.213 o
10 8 8 9.896 10.161 0.405 20.570 o
10 8 9 1.368 1.265 0.148 160.045 o
10 8 10 1.791 1.799 0.208 81.696 o
10 8 11 1.049 0.979 0.138 184.102 o
10 8 12 7.884 8.263 0.415 19.956 o
10 8 13 9.366 9.894 0.504 13.549 o
10 8 14 3.587 3.608 0.247 57.030 o
10 8 15 0.048 0.257 0.682 7.612 o
10 8 16 4.143 3.835 0.405 21.391 o
10 10 0 28.336 27.676 0.880 4.233 o
10 10 1 98.679 99.889 3.509 0.270 o
10 10 2 89.403 88.344 3.064 0.353 o
10 10 3 0.910 0.682 0.128 213.731 o
10 10 4 1.404 1.354 0.119 248.975 o
10 10 5 0.097 0.346 0.287 43.091 o
10 10 6 6.942 7.551 0.336 30.267 o
10 10 7 5.144 5.693 0.277 44.908 o
10 10 8 5.449 5.723 0.277 44.804 o
10 10 9 0.640 0.573 0.119 251.135 o
10 10 10 0.744 0.741 0.148 160.751 o
10 10 11 0.581 0.534 0.128 214.116 o
10 10 12 3.820 4.062 0.257 52.651 o
10 10 13 5.413 5.594 0.316 34.572 o
10 10 14 1.780 1.848 0.178 110.953 o
10 10 15 0.043 0.376 0.336 31.350 o
10 12 0 9.081 8.787 0.376 24.010 o
10 12 1 41.987 44.795 1.453 1.569 o
10 12 2 38.220 40.278 1.295 1.971 o
10 12 3 0.591 0.613 0.128 214.076 o
10 12 4 0.816 0.781 0.158 141.277 o
10 12 5 0.009 0.494 0.672 7.838 o
10 12 6 2.699 3.064 0.178 109.672 o
10 12 7 1.610 1.858 0.148 159.426 o
10 12 8 2.618 2.847 0.188 98.781 o
10 12 9 0.251 0.336 0.148 161.026 o
10 12 10 0.265 0.346 0.138 184.838 o
10 12 11 0.284 0.356 0.138 184.831 o
10 12 12 1.636 1.749 0.168 124.424 o
10 12 13 2.743 2.609 0.198 89.285 o
10 14 0 2.415 1.789 0.316 35.256 o
10 14 1 15.724 17.119 0.682 7.287 o
10 14 2 14.430 15.538 0.583 9.906 o
10 14 3 0.338 0.366 0.079 565.404 o
10 14 4 0.403 0.563 0.119 251.379 o
10 14 5 0.000 0.188 0.267 49.713 o
10 14 6 0.963 0.979 0.138 184.189 o
10 14 7 0.402 0.534 0.099 361.828 o
10 14 8 1.113 1.127 0.119 249.916 o
10 14 9 0.083 0.079 0.128 214.437 o
10 14 10 0.082 0.237 0.178 111.850 o
10 14 11 0.125 0.138 0.109 299.479 o
10 16 0 0.523 1.156 0.356 27.954 o
10 16 1 5.245 5.407 0.336 30.745 o
10 16 2 4.853 4.883 0.257 52.133 o
10 16 3 0.162 0.198 0.079 566.048 o
10 16 4 0.167 0.227 0.079 566.014 o
10 16 5 0.003 0.079 0.079 566.260 o
10 16 6 0.322 0.287 0.079 565.575 o
10 16 7 0.079 0.138 0.089 447.376 o
10 16 8 0.421 0.395 0.099 361.912 o
10 16 9 0.023 0.168 0.217 74.877 o
10 18 0 0.090 0.040 0.109 299.502 o
10 18 1 1.574 1.166 0.138 183.335 o
10 18 2 1.468 1.137 0.128 212.565 o
10 18 3 0.067 0.109 0.079 566.219 o
10 18 4 0.060 0.188 0.237 62.917 o
11 1 0 3.245 3.202 0.158 137.038 o
11 1 1 0.845 1.334 0.109 297.488 o
11 1 2 32.388 30.295 1.008 3.231 o
11 1 3 175.096 165.045 5.792 0.099 o
11 1 4 46.688 48.235 1.967 0.875 o
11 1 5 1.603 1.423 0.109 294.812 o
11 1 6 124.140 118.689 4.408 0.172 o
11 1 7 242.970 235.203 8.303 0.048 o
11 1 8 18.829 18.869 0.672 7.378 o
11 1 9 3.445 2.955 0.178 108.921 o
11 1 10 54.321 53.611 1.927 0.897 o
11 1 11 22.166 22.249 0.810 5.088 o
11 1 12 0.053 0.247 0.138 184.892 o
11 1 13 0.000 0.178 0.148 161.069 o
11 1 14 0.753 1.097 0.148 160.635 o
11 1 15 7.315 7.413 0.395 22.048 o
11 1 16 1.466 1.433 0.178 111.266 o
11 1 17 0.042 0.435 0.257 53.609 o
11 3 1 0.179 0.049 0.099 362.356 o
11 3 2 34.314 31.283 1.038 3.039 o
11 3 3 126.609 118.580 4.221 0.186 o
11 3 4 37.031 36.344 1.354 1.824 o
11 3 5 1.815 1.829 0.119 247.069 o
11 3 6 98.959 93.810 3.677 0.248 o
11 3 7 205.566 200.084 7.028 0.067 o
11 3 8 16.167 16.200 0.613 8.935 o
11 3 9 2.517 2.105 0.168 123.441 o
11 3 10 44.618 44.973 1.581 1.331 o
11 3 11 18.051 18.226 0.702 6.829 o
11 3 12 0.079 0.287 0.138 184.886 o
11 3 13 0.000 0.415 0.287 43.092 o
11 3 14 0.695 0.929 0.148 160.725 o
11 3 15 6.202 6.019 0.326 32.370 o
11 3 16 1.159 1.077 0.188 100.103 o
11 3 17 0.052 0.366 0.287 43.092 o
11 5 0 0.099 0.040 0.089 447.392 o
11 5 1 1.041 0.534 0.099 360.191 o
11 5 2 30.042 27.735 0.929 3.803 o
11 5 3 84.378 78.282 3.034 0.363 o
11 5 4 18.100 17.880 0.613 8.823 o
11 5 5 1.160 1.147 0.119 249.797 o
11 5 6 64.785 62.636 2.619 0.493 o
11 5 7 153.135 150.535 5.585 0.107 o
11 5 8 12.672 12.642 0.494 13.780 o
11 5 9 1.462 1.067 0.168 124.782 o
11 5 10 30.305 30.384 1.107 2.727 o
11 5 11 11.881 12.138 0.504 13.338 o
11 5 12 0.111 0.306 0.138 184.879 o
11 5 13 0.000 0.217 0.138 184.899 o
11 5 14 0.577 0.801 0.148 160.825 o
11 5 15 4.461 4.270 0.267 48.667 o
11 5 16 0.727 0.781 0.178 111.700 o
11 5 17 0.066 0.079 0.198 90.602 o
11 7 0 0.459 0.534 0.119 251.342 o
11 7 1 1.533 1.315 0.148 159.844 o
11 7 2 21.511 20.945 0.712 6.527 o
11 7 3 50.807 48.333 1.838 0.990 o
11 7 4 6.385 6.158 0.267 47.606 o
11 7 5 0.572 0.504 0.109 298.908 o
11 7 6 36.509 36.443 1.216 2.236 o
11 7 7 99.798 98.752 4.211 0.191 o
11 7 8 8.703 8.728 0.376 24.072 o
11 7 9 0.626 0.484 0.138 184.647 o
11 7 10 17.206 17.633 0.722 6.503 o
11 7 11 6.399 6.533 0.316 34.266 o
11 7 12 0.134 0.267 0.138 184.879 o
11 7 13 0.000 0.128 0.128 214.442 o
11 7 14 0.429 0.494 0.148 160.953 o
11 7 15 2.727 2.580 0.217 73.990 o
11 7 16 0.360 0.524 0.198 90.571 o
11 9 0 0.378 0.405 0.079 565.195 o
11 9 1 1.350 1.156 0.109 296.233 o
11 9 2 12.819 13.225 0.524 12.306 o
11 9 3 24.601 23.999 0.820 4.916 o
11 9 4 1.780 1.661 0.128 211.373 o
11 9 5 0.240 0.297 0.099 362.214 o
11 9 6 17.658 18.365 0.662 7.632 o
11 9 7 55.967 56.547 2.175 0.711 o
11 9 8 5.298 5.397 0.277 44.906 o
11 9 9 0.169 0.198 0.178 111.846 o
11 9 10 8.168 8.550 0.395 21.888 o
11 9 11 2.806 2.807 0.188 98.646 o
11 9 12 0.139 0.257 0.138 184.879 o
11 9 13 0.000 0.405 0.336 31.350 o
11 9 14 0.284 0.366 0.158 141.523 o
11 9 15 1.431 1.295 0.198 90.251 o
11 11 0 0.247 0.326 0.079 565.731 o
11 11 1 0.805 0.820 0.099 360.491 o
11 11 2 6.389 6.929 0.267 47.438 o
11 11 3 10.092 10.240 0.395 21.529 o
11 11 4 0.279 0.306 0.109 299.346 o
11 11 5 0.073 0.178 0.158 141.561 o
11 11 6 7.341 8.046 0.356 26.995 o
11 11 7 27.410 28.872 1.038 3.109 o
11 11 8 2.913 3.054 0.188 98.454 o
11 11 9 0.023 0.030 1.028 3.351 o
11 11 10 3.290 3.539 0.217 73.479 o
11 11 11 0.975 1.087 0.148 160.478 o
11 11 12 0.118 0.356 0.227 68.504 o
11 11 13 0.000 0.346 0.405 21.559 o
11 11 14 0.164 0.237 0.168 125.389 o
11 13 0 0.129 0.128 0.079 566.146 o
11 13 1 0.406 0.356 0.089 446.742 o
11 13 2 2.750 3.084 0.158 137.990 o
11 13 3 3.675 3.845 0.178 108.090 o
11 13 4 0.006 0.010 0.633 8.848 o
11 13 5 0.015 0.059 0.148 161.071 o
11 13 6 2.684 2.975 0.198 89.205 o
11 13 7 11.832 12.671 0.534 11.941 o
11 13 8 1.415 1.552 0.138 183.287 o
11 13 9 0.000 0.089 0.198 90.602 o
11 13 10 1.154 1.186 0.138 183.871 o
11 13 11 0.262 0.287 0.138 184.847 o
11 13 12 0.081 0.168 0.148 161.064 o
11 15 0 0.047 0.138 0.208 82.178 o
11 15 1 0.184 0.731 0.465 16.405 o
11 15 2 1.037 1.107 0.109 297.274 o
11 15 3 1.193 1.216 0.089 441.062 o
11 15 4 0.012 0.079 0.089 447.414 o
11 15 5 0.002 0.089 0.158 141.566 o
11 15 6 0.873 0.830 0.128 213.688 o
11 15 7 4.503 4.606 0.247 56.478 o
11 15 8 0.604 0.603 0.109 298.784 o
11 15 9 0.002 0.040 0.128 214.444 o
11 15 10 0.361 0.356 0.138 184.804 o
11 17 0 0.011 0.227 0.504 13.934 o
11 17 1 0.075 0.415 0.237 62.915 o
11 17 2 0.345 0.366 0.109 299.264 o
11 17 3 0.353 0.336 0.079 565.401 o
11 17 4 0.022 0.059 0.089 447.414 o
11 17 5 0.000 0.059 0.128 214.443 o
11 17 6 0.256 0.247 0.109 299.384 o
11 17 7 1.522 1.236 0.138 183.360 o
12 0 0 10.336 11.723 0.593 9.809 o
12 0 1 177.802 175.344 8.392 0.049 o
12 0 2 77.378 74.151 3.973 0.218 o
12 0 3 7.075 7.245 0.415 20.076 o
12 0 4 9.433 8.639 0.633 8.703 o
12 0 5 185.985 181.344 8.757 0.045 o
12 0 6 42.594 40.416 1.858 0.986 o
12 0 7 31.466 32.351 1.512 1.496 o
12 0 8 3.326 3.370 0.267 49.104 o
12 0 9 33.801 32.252 1.542 1.436 o
12 0 10 14.784 14.648 0.781 5.648 o
12 0 11 2.658 3.183 0.287 42.762 o
12 0 12 14.354 14.144 0.830 5.019 o
12 0 13 8.871 9.093 0.583 10.221 o
12 0 14 8.116 8.560 0.583 10.248 o
12 0 15 0.346 0.415 0.376 25.096 o
12 0 16 0.386 0.415 0.227 68.492 o
12 0 17 0.058 0.188 0.267 49.713 o
12 2 0 9.184 9.509 0.356 26.531 o
12 2 1 190.135 191.584 6.593 0.076 o
12 2 2 69.373 66.708 2.590 0.500 o
12 2 3 5.618 5.426 0.227 65.417 o
12 2 4 5.855 5.901 0.247 55.505 o
12 2 5 166.092 161.042 5.851 0.097 o
12 2 6 39.065 37.787 1.226 2.185 o
12 2 7 27.641 28.269 0.959 3.611 o
12 2 8 3.294 3.361 0.188 97.972 o
12 2 9 30.225 28.970 1.018 3.199 o
12 2 10 13.382 13.601 0.554 11.040 o
12 2 11 2.448 2.886 0.188 98.896 o
12 2 12 13.330 13.067 0.544 11.443 o
12 2 13 8.523 8.451 0.415 19.885 o
12 2 14 7.352 7.640 0.385 23.143 o
12 2 15 0.314 0.306 0.267 49.708 o
12 2 16 0.336 0.465 0.158 141.502 o
12 2 17 0.052 0.059 0.267 49.713 o
12 4 0 6.098 6.010 0.257 51.344 o
12 4 1 150.933 152.374 5.219 0.122 o
12 4 2 49.492 47.918 1.947 0.889 o
12 4 3 2.460 2.214 0.138 180.678 o
12 4 4 3.424 3.331 0.168 121.480 o
12 4 5 123.310 116.761 4.309 0.179 o
12 4 6 31.308 30.562 1.008 3.240 o
12 4 7 19.386 19.758 0.712 6.598 o
12 4 8 3.262 3.331 0.188 98.016 o
12 4 9 22.163 21.182 0.771 5.601 o
12 4 10 9.811 10.131 0.415 19.657 o
12 4 11 1.951 2.194 0.168 123.966 o
12 4 12 10.635 10.556 0.465 15.755 o
12 4 13 7.469 7.808 0.376 24.313 o
12 4 14 5.487 5.693 0.316 34.547 o
12 4 15 0.235 0.208 0.247 57.982 o
12 4 16 0.221 0.385 0.168 125.375 o
12 4 17 0.037 0.040 0.208 82.179 o
12 6 0 4.041 3.815 0.178 107.621 o
12 6 1 84.314 84.183 3.193 0.329 o
12 6 2 31.372 30.848 0.998 3.298 o
12 6 3 0.706 0.722 0.099 360.930 o
12 6 4 3.314 3.163 0.168 121.764 o
12 6 5 77.549 74.497 2.965 0.383 o
12 6 6 21.623 21.113 0.741 6.042 o
12 6 7 11.183 11.179 0.435 17.788 o
12 6 8 2.915 2.886 0.178 109.542 o
12 6 9 13.602 13.126 0.514 12.714 o
12 6 10 5.899 6.267 0.306 36.593 o
12 6 11 1.347 1.522 0.158 140.687 o
12 6 12 7.259 7.275 0.346 28.586 o
12 6 13 5.909 6.158 0.316 34.414 o
12 6 14 3.400 3.489 0.227 67.296 o
12 6 15 0.145 0.138 0.247 57.984 o
12 6 16 0.107 0.188 0.168 125.395 o
12 8 0 2.440 2.046 0.138 180.916 o
12 8 1 45.018 45.319 1.492 1.482 o
12 8 2 18.741 18.582 0.662 7.594 o
12 8 3 0.073 0.267 0.178 111.850 o
12 8 4 2.435 2.343 0.148 157.786 o
12 8 5 41.744 40.495 1.364 1.774 o
12 8 6 12.528 12.671 0.484 14.329 o
12 8 7 5.052 5.011 0.257 52.028 o
12 8 8 2.200 2.254 0.158 139.395 o
12 8 9 6.836 6.830 0.316 34.130 o
12 8 10 2.966 3.242 0.208 80.791 o
12 8 11 0.790 0.870 0.138 184.395 o
12 8 12 4.298 4.389 0.267 48.699 o
12 8 13 4.189 4.270 0.257 52.492 o
12 8 14 1.753 1.670 0.188 99.724 o
12 8 15 0.074 0.079 0.336 31.350 o
12 10 0 1.177 0.850 0.128 213.276 o
12 10 1 22.176 22.842 0.712 6.482 o
12 10 2 10.217 10.645 0.376 23.672 o
12 10 3 0.030 0.030 0.099 362.407 o
12 10 4 1.440 1.364 0.128 212.406 o
12 10 5 19.618 19.808 0.712 6.592 o
12 10 6 6.335 6.662 0.306 36.436 o
12 10 7 1.737 1.809 0.158 140.190 o
12 10 8 1.447 1.562 0.138 183.232 o
12 10 9 2.809 2.827 0.198 89.171 o
12 10 10 1.239 1.562 0.158 140.758 o
12 10 11 0.400 0.465 0.128 214.261 o
12 10 12 2.235 2.273 0.178 110.459 o
12 10 13 2.616 2.609 0.208 81.160 o
12 10 14 0.761 0.682 0.148 160.759 o
12 12 0 0.508 0.474 0.099 361.686 o
12 12 1 9.480 9.914 0.356 26.432 o
12 12 2 4.996 5.604 0.237 60.614 o
12 12 3 0.136 0.178 0.089 447.319 o
12 12 4 0.773 0.741 0.119 250.853 o
12 12 5 7.958 8.362 0.356 26.863 o
12 12 6 2.835 3.133 0.188 98.487 o
12 12 7 0.454 0.544 0.119 251.343 o
12 12 8 0.816 0.919 0.128 213.703 o
12 12 9 0.959 0.949 0.138 184.207 o
12 12 10 0.436 0.534 0.128 214.218 o
12 12 11 0.178 0.346 0.138 184.861 o
12 12 12 1.020 1.156 0.178 111.538 o
12 12 13 1.420 1.433 0.178 111.290 o
12 14 0 0.193 0.217 0.138 184.872 o
12 14 1 3.616 3.756 0.237 61.753 o
12 14 2 2.180 2.352 0.138 181.153 o
12 14 3 0.146 0.208 0.089 447.296 o
12 14 4 0.345 0.316 0.089 446.917 o
12 14 5 2.764 2.827 0.178 109.726 o
12 14 6 1.126 1.196 0.128 213.093 o
12 14 7 0.083 0.178 0.128 214.430 o
12 14 8 0.390 0.405 0.109 299.200 o
12 14 9 0.270 0.297 0.109 299.356 o
12 14 10 0.133 0.168 0.119 251.644 o
12 14 11 0.068 0.109 0.128 214.437 o
12 16 0 0.062 0.158 0.128 214.435 o
12 16 1 1.250 1.097 0.119 249.654 o
12 16 2 0.852 0.840 0.099 360.310 o
12 16 3 0.099 0.168 0.089 447.353 o
12 16 4 0.123 0.128 0.089 447.350 o
12 16 5 0.823 0.761 0.089 444.558 o
12 16 6 0.405 0.336 0.099 361.981 o
12 16 7 0.008 0.089 0.099 362.406 o
12 16 8 0.160 0.109 0.119 251.645 o
12 18 0 0.017 0.069 0.119 251.672 o
12 18 1 0.392 0.356 0.109 299.223 o
12 18 2 0.299 0.366 0.099 362.107 o
12 18 3 0.050 0.040 0.099 362.404 o
13 1 0 69.302 70.889 3.074 0.360 o
13 1 1 59.283 55.173 2.194 0.697 o
13 1 2 194.412 195.884 6.494 0.078 o
13 1 3 74.741 69.742 2.748 0.444 o
13 1 4 59.485 55.153 2.273 0.651 o
13 1 5 0.224 0.385 0.099 362.184 o
13 1 6 2.474 2.263 0.148 157.787 o
13 1 7 21.483 21.824 0.781 5.475 o
13 1 8 16.867 16.872 0.613 8.894 o
13 1 9 13.282 12.671 0.514 12.749 o
13 1 10 3.659 3.608 0.208 80.223 o
13 1 11 17.091 17.525 0.692 7.050 o
13 1 12 5.014 5.090 0.287 42.063 o
13 1 13 4.858 4.932 0.267 48.430 o
13 1 14 1.573 1.423 0.168 124.591 o
13 1 15 2.026 1.720 0.208 81.624 o
13 1 16 1.920 2.056 0.188 99.528 o
13 1 17 0.175 0.336 0.514 13.402 o
13 3 0 42.494 44.637 1.809 1.035 o
13 3 1 48.429 46.406 1.838 0.994 o
13 3 2 138.255 137.439 4.991 0.134 o
13 3 3 60.034 55.756 2.343 0.615 o
13 3 4 52.471 49.875 1.957 0.876 o
13 3 5 0.279 0.395 0.119 251.530 o
13 3 6 1.373 1.067 0.119 249.405 o
13 3 7 20.264 20.875 0.741 6.076 o
13 3 8 14.049 13.986 0.563 10.633 o
13 3 9 11.295 10.873 0.445 17.048 o
13 3 10 3.194 3.301 0.208 80.633 o
13 3 11 13.960 13.927 0.593 9.644 o
13 3 12 4.407 4.428 0.247 56.557 o
13 3 13 3.916 4.033 0.237 61.564 o
13 3 14 1.283 1.117 0.158 140.894 o
13 3 15 1.721 1.394 0.168 124.494 o
13 3 16 1.597 1.601 0.198 90.136 o
13 3 17 0.129 0.326 0.306 37.711 o
13 5 0 26.170 26.816 0.870 4.362 o
13 5 1 25.987 25.066 0.820 4.882 o
13 5 2 86.136 85.260 3.291 0.310 o
13 5 3 38.143 35.622 1.147 2.485 o
13 5 4 37.998 35.978 1.166 2.408 o
13 5 5 0.531 0.534 0.109 298.946 o
13 5 6 0.702 0.761 0.148 160.769 o
13 5 7 17.724 18.058 0.662 7.635 o
13 5 8 9.630 9.370 0.405 20.652 o
13 5 9 7.818 7.512 0.346 28.463 o
13 5 10 2.369 2.471 0.168 123.403 o
13 5 11 9.396 9.469 0.435 18.049 o
13 5 12 3.433 3.568 0.217 73.392 o
13 5 13 2.577 2.708 0.188 98.866 o
13 5 14 0.864 0.731 0.158 141.266 o
13 5 15 1.240 0.979 0.168 124.936 o
13 5 16 1.103 1.334 0.198 90.348 o
13 7 0 15.720 16.447 0.534 11.606 o
13 7 1 10.101 9.617 0.366 25.010 o
13 7 2 47.176 46.406 1.621 1.264 o
13 7 3 20.664 19.837 0.692 6.920 o
13 7 4 23.210 23.218 0.791 5.301 o
13 7 5 0.592 0.524 0.119 251.215 o
13 7 6 0.302 0.128 0.128 214.382 o
13 7 7 13.692 13.877 0.544 11.403 o
13 7 8 5.661 5.723 0.277 44.733 o
13 7 9 4.467 4.201 0.227 66.554 o
13 7 10 1.552 1.621 0.148 159.644 o
13 7 11 5.200 5.179 0.277 44.972 o
13 7 12 2.384 2.471 0.178 110.249 o
13 7 13 1.378 1.611 0.168 124.660 o
13 7 14 0.486 0.484 0.158 141.461 o
13 7 15 0.763 0.662 0.168 125.215 o
13 7 16 0.634 0.731 0.277 46.205 o
13 9 0 7.264 7.769 0.287 40.915 o
13 9 1 2.968 2.748 0.148 156.351 o
13 9 2 22.224 22.605 0.781 5.453 o
13 9 3 9.402 9.192 0.376 23.928 o
13 9 4 12.686 13.541 0.514 12.759 o
13 9 5 0.480 0.534 0.109 299.016 o
13 9 6 0.086 0.109 0.208 82.178 o
13 9 7 9.339 9.914 0.425 18.850 o
13 9 8 2.874 2.886 0.178 109.584 o
13 9 9 2.189 2.135 0.168 123.765 o
13 9 10 0.891 0.939 0.138 184.276 o
13 9 11 2.354 2.441 0.188 99.127 o
13 9 12 1.461 1.591 0.168 124.611 o
13 9 13 0.600 0.633 0.148 160.855 o
13 9 14 0.229 0.208 0.168 125.384 o
13 9 15 0.403 0.425 0.198 90.572 o
13 11 0 2.858 3.094 0.148 156.219 o
13 11 1 0.488 0.415 0.109 299.081 o
13 11 2 9.118 9.756 0.346 27.973 o
13 11 3 3.507 3.519 0.188 97.687 o
13 11 4 6.051 6.682 0.297 38.895 o
13 11 5 0.327 0.445 0.119 251.484 o
13 11 6 0.022 0.198 0.474 15.730 o
13 11 7 5.550 6.108 0.306 36.694 o
13 11 8 1.261 1.255 0.148 160.157 o
13 11 9 0.897 0.860 0.138 184.307 o
13 11 10 0.433 0.524 0.138 184.739 o
13 11 11 0.876 0.840 0.168 125.140 o
13 11 12 0.794 0.899 0.138 184.379 o
13 11 13 0.217 0.326 0.178 111.837 o
13 13 0 1.037 1.107 0.109 297.272 o
13 13 1 0.012 0.395 0.445 17.897 o
13 13 2 3.252 3.489 0.168 121.617 o
13 13 3 1.091 1.117 0.109 297.106 o
13 13 4 2.500 2.906 0.158 138.520 o
13 13 5 0.175 0.257 0.109 299.430 o
13 13 6 0.006 0.297 0.455 17.127 o
13 13 7 2.825 3.084 0.188 98.516 o
13 13 8 0.499 0.455 0.119 251.342 o
13 13 9 0.298 0.326 0.148 161.016 o
13 13 10 0.179 0.247 0.119 251.616 o
13 13 11 0.265 0.287 0.148 161.028 o
13 13 12 0.387 0.425 0.188 100.355 o
13 15 0 0.341 0.366 0.099 362.052 o
13 15 1 0.019 0.168 0.138 184.899 o
13 15 2 1.007 1.097 0.109 297.371 o
13 15 3 0.279 0.297 0.079 565.685 o
13 15 4 0.915 1.137 0.109 297.563 o
13 15 5 0.076 0.079 0.089 447.393 o
13 15 6 0.001 0.336 0.385 23.827 o
13 15 7 1.237 1.324 0.128 212.808 o
13 15 8 0.184 0.188 0.109 299.443 o
13 15 9 0.080 0.099 0.128 214.436 o
13 17 0 0.103 0.336 0.148 161.052 o
13 17 1 0.035 0.119 0.158 141.565 o
13 17 2 0.272 0.277 0.079 565.730 o
13 17 3 0.056 0.040 0.079 566.247 o
13 17 4 0.301 0.247 0.079 565.692 o
13 17 5 0.028 0.069 0.069 739.591 o
13 17 6 0.000 0.059 0.109 299.512 o
14 0 0 69.679 70.118 3.845 0.233 o
14 0 1 3.004 3.153 0.217 73.727 o
14 0 2 10.557 10.161 0.534 12.064 o
14 0 3 11.594 11.060 0.633 8.625 o
14 0 4 13.120 12.444 0.633 8.566 o
14 0 5 212.366 204.354 10.032 0.034 o
14 0 6 55.463 53.513 2.965 0.392 o
14 0 7 107.566 99.622 5.753 0.104 o
14 0 8 6.443 6.593 0.435 18.395 o
14 0 9 0.156 0.099 0.208 82.176 o
14 0 10 13.118 13.650 0.761 5.968 o
14 0 11 21.968 22.437 1.216 2.334 o
14 0 12 11.924 12.731 0.751 6.146 o
14 0 13 6.071 6.276 0.484 14.905 o
14 0 14 1.939 1.799 0.257 53.382 o
14 0 15 1.807 1.562 0.227 68.197 o
14 0 16 1.884 1.700 0.356 27.906 o
14 2 0 60.978 59.374 2.402 0.584 o
14 2 1 1.526 1.601 0.119 248.311 o
14 2 2 8.864 8.352 0.336 29.773 o
14 2 3 12.217 11.851 0.445 16.907 o
14 2 4 11.668 11.130 0.425 18.529 o
14 2 5 191.075 181.502 6.454 0.080 o
14 2 6 52.525 50.953 1.759 1.070 o
14 2 7 98.816 91.062 3.796 0.234 o
14 2 8 5.921 6.019 0.297 39.022 o
14 2 9 0.164 0.099 0.138 184.888 o
14 2 10 11.800 12.108 0.494 13.860 o
14 2 11 19.891 19.798 0.791 5.393 o
14 2 12 10.923 11.456 0.514 12.925 o
14 2 13 5.650 5.634 0.297 39.145 o
14 2 14 1.791 1.651 0.178 111.010 o
14 2 15 1.648 1.443 0.178 111.161 o
14 2 16 1.714 1.690 0.188 99.739 o
14 4 0 40.233 38.973 1.275 2.022 o
14 4 1 1.065 1.038 0.109 297.293 o
14 4 2 5.796 5.496 0.237 60.172 o
14 4 3 11.474 11.179 0.415 19.392 o
14 4 4 8.138 8.046 0.316 33.642 o
14 4 5 140.543 132.635 4.922 0.138 o
14 4 6 42.698 40.703 1.344 1.819 o
14 4 7 75.378 70.335 3.163 0.339 o
14 4 8 4.685 4.636 0.237 61.046 o
14 4 9 0.157 0.217 0.168 125.390 o
14 4 10 8.768 8.965 0.385 22.876 o
14 4 11 14.847 15.172 0.623 8.732 o
14 4 12 8.390 8.738 0.415 19.884 o
14 4 13 4.588 4.695 0.277 45.226 o
14 4 14 1.413 1.344 0.148 159.958 o
14 4 15 1.256 1.048 0.188 100.074 o
14 4 16 1.290 1.265 0.178 111.397 o
14 6 0 22.289 22.071 0.672 7.214 o
14 6 1 1.876 1.918 0.128 210.832 o
14 6 2 3.361 3.370 0.178 108.776 o
14 6 3 9.095 9.390 0.366 25.211 o
14 6 4 4.502 4.309 0.217 72.488 o
14 6 5 86.801 82.839 3.380 0.295 o
14 6 6 29.328 28.279 0.969 3.524 o
14 6 7 48.341 46.831 1.572 1.336 o
14 6 8 3.179 3.005 0.188 98.242 o
14 6 9 0.112 0.089 0.138 184.895 o
14 6 10 5.409 5.664 0.306 36.776 o
14 6 11 9.219 9.558 0.455 16.574 o
14 6 12 5.451 5.832 0.316 34.541 o
14 6 13 3.266 3.331 0.217 73.547 o
14 6 14 0.957 0.899 0.158 141.174 o
14 6 15 0.801 0.633 0.168 125.206 o
14 6 16 0.801 0.830 0.237 62.860 o
14 8 0 10.599 10.991 0.376 23.574 o
14 8 1 1.903 1.858 0.119 246.723 o
14 8 2 1.427 1.473 0.128 212.326 o
14 8 3 6.537 6.860 0.297 38.728 o
14 8 4 1.841 1.710 0.138 182.466 o
14 8 5 45.125 44.241 1.483 1.502 o
14 8 6 17.932 17.999 0.662 7.629 o
14 8 7 26.756 26.618 0.949 3.700 o
14 8 8 1.810 1.631 0.148 159.312 o
14 8 9 0.068 0.128 0.237 62.918 o
14 8 10 2.734 2.906 0.198 89.194 o
14 8 11 4.761 5.041 0.267 48.444 o
14 8 12 3.019 3.044 0.208 80.818 o
14 8 13 2.034 2.155 0.208 81.534 o
14 8 14 0.555 0.563 0.148 160.891 o
14 8 15 0.427 0.524 0.247 57.970 o
14 10 0 4.025 4.221 0.188 96.756 o
14 10 1 1.415 1.374 0.109 295.624 o
14 10 2 0.364 0.435 0.099 361.969 o
14 10 3 3.980 4.240 0.217 72.860 o
14 10 4 0.522 0.474 0.128 214.180 o
14 10 5 19.527 19.669 0.722 6.426 o
14 10 6 9.754 10.240 0.455 16.506 o
14 10 7 12.755 13.373 0.563 10.706 o
14 10 8 0.889 0.880 0.128 213.639 o
14 10 9 0.039 0.316 0.524 12.902 o
14 10 10 1.161 1.374 0.158 140.889 o
14 10 11 2.062 2.372 0.188 99.345 o
14 10 12 1.425 1.483 0.208 81.865 o
14 10 13 1.119 1.028 0.158 141.037 o
14 10 14 0.270 0.237 0.148 161.032 o
14 12 0 1.270 1.404 0.109 296.087 o
14 12 1 0.925 0.949 0.099 359.873 o
14 12 2 0.042 0.168 0.109 299.498 o
14 12 3 2.074 2.254 0.138 181.486 o
14 12 4 0.101 0.128 0.158 141.561 o
14 12 5 7.125 7.502 0.346 28.590 o
14 12 6 4.622 5.189 0.257 52.163 o
14 12 7 5.280 5.733 0.287 41.902 o
14 12 8 0.382 0.405 0.128 214.287 o
14 12 9 0.017 0.277 0.425 19.600 o
14 12 10 0.423 0.534 0.138 184.742 o
14 12 11 0.769 0.860 0.168 125.177 o
14 12 12 0.580 0.623 0.148 160.867 o
14 14 0 0.341 0.385 0.089 446.853 o
14 14 1 0.501 0.484 0.099 361.690 o
14 14 2 0.000 0.109 0.119 251.672 o
14 14 3 0.966 1.058 0.109 297.533 o
14 14 4 0.012 0.148 0.198 90.602 o
14 14 5 2.218 2.283 0.168 123.661 o
14 14 6 1.929 2.145 0.158 139.795 o
14 14 7 1.930 2.135 0.168 124.013 o
14 14 8 0.142 0.138 0.119 251.646 o
14 14 9 0.005 0.059 0.148 161.071 o
14 14 10 0.132 0.306 0.158 141.550 o
14 16 0 0.076 0.148 0.178 111.852 o
14 16 1 0.223 0.188 0.079 565.945 o
14 16 2 0.011 0.128 0.109 299.507 o
14 16 3 0.406 0.405 0.099 361.927 o
14 16 4 0.001 0.267 0.366 26.473 o
14 16 5 0.589 0.583 0.099 361.400 o
14 16 6 0.718 0.652 0.109 298.544 o
14 16 7 0.630 0.613 0.119 251.123 o
14 18 0 0.014 0.237 0.247 57.985 o
14 18 1 0.084 0.474 0.801 5.524 o
15 1 0 223.296 220.999 7.522 0.059 o
15 1 1 52.243 47.691 1.868 0.959 o
15 1 2 233.888 232.238 7.838 0.054 o
15 1 3 49.256 46.732 1.670 1.190 o
15 1 4 137.884 130.658 4.823 0.143 o
15 1 5 7.774 7.285 0.306 35.955 o
15 1 6 0.049 0.366 0.128 214.419 o
15 1 7 0.026 0.573 0.128 214.399 o
15 1 8 20.850 20.094 0.830 4.898 o
15 1 9 1.968 2.026 0.158 139.818 o
15 1 10 26.424 27.626 1.008 3.298 o
15 1 11 7.659 7.888 0.366 25.567 o
15 1 12 31.437 32.578 1.364 1.824 o
15 1 13 3.851 4.033 0.237 61.592 o
15 1 14 0.608 0.672 0.158 141.389 o
15 1 15 3.475 3.380 0.247 57.108 o
15 1 16 0.562 0.593 0.188 100.317 o
15 3 0 177.385 174.653 6.138 0.088 o
15 3 1 44.183 41.474 1.384 1.716 o
15 3 2 194.236 190.072 6.781 0.072 o
15 3 3 37.376 35.405 1.166 2.413 o
15 3 4 113.918 107.559 4.151 0.194 o
15 3 5 6.429 5.822 0.257 51.230 o
15 3 6 0.014 0.336 0.128 214.429 o
15 3 7 0.000 0.593 0.138 184.873 o
15 3 8 17.139 16.793 0.642 8.126 o
15 3 9 1.416 1.384 0.148 159.933 o
15 3 10 21.873 22.378 0.860 4.551 o
15 3 11 6.341 6.701 0.326 32.276 o
15 3 12 27.172 28.664 1.285 2.068 o
15 3 13 3.297 3.489 0.227 67.343 o
15 3 14 0.457 0.484 0.138 184.737 o
15 3 15 2.857 2.738 0.257 53.105 o
15 3 16 0.469 0.494 0.188 100.339 o
15 5 0 124.287 124.629 4.566 0.160 o
15 5 1 32.719 31.174 1.038 3.054 o
15 5 2 133.567 129.739 4.823 0.144 o
15 5 3 26.923 25.511 0.870 4.361 o
15 5 4 77.398 73.202 2.965 0.383 o
15 5 5 4.324 4.043 0.208 79.563 o
15 5 6 0.016 0.158 0.128 214.440 o
15 5 7 0.021 0.494 0.128 214.411 o
15 5 8 11.748 11.466 0.465 15.627 o
15 5 9 0.735 0.672 0.128 213.921 o
15 5 10 15.160 15.834 0.633 8.452 o
15 5 11 4.412 4.932 0.277 45.242 o
15 5 12 20.384 21.162 0.969 3.643 o
15 5 13 2.407 2.550 0.188 99.050 o
15 5 14 0.253 0.336 0.148 161.025 o
15 5 15 1.947 1.858 0.217 74.420 o
15 5 16 0.328 0.455 0.316 35.388 o
15 7 0 75.076 75.594 2.718 0.452 o
15 7 1 21.426 21.162 0.741 6.046 o
15 7 2 79.852 78.579 3.193 0.331 o
15 7 3 16.760 16.289 0.603 9.188 o
15 7 4 44.940 43.441 1.483 1.504 o
15 7 5 2.504 2.550 0.158 138.777 o
15 7 6 0.023 0.474 0.227 68.505 o
15 7 7 0.099 0.494 0.128 214.389 o
15 7 8 6.702 6.524 0.306 36.359 o
15 7 9 0.265 0.306 0.128 214.364 o
15 7 10 8.756 9.143 0.405 20.769 o
15 7 11 2.609 2.995 0.217 73.950 o
15 7 12 13.250 13.838 0.850 4.805 o
15 7 13 1.511 1.591 0.178 111.197 o
15 7 14 0.097 0.208 0.168 125.395 o
15 7 15 1.096 0.929 0.237 62.823 o
15 9 0 39.178 40.663 1.255 2.082 o
15 9 1 12.719 12.919 0.455 16.118 o
15 9 2 41.308 41.612 1.443 1.596 o
15 9 3 8.322 8.263 0.346 28.294 o
15 9 4 22.348 22.901 0.810 5.079 o
15 9 5 1.190 1.285 0.128 212.920 o
15 9 6 0.010 0.277 0.247 57.985 o
15 9 7 0.179 0.435 0.128 214.372 o
15 9 8 3.202 3.163 0.198 88.773 o
15 9 9 0.048 0.010 0.761 6.112 o
15 9 10 4.220 4.626 0.277 45.337 o
15 9 11 1.307 1.631 0.168 124.701 o
15 9 12 7.501 7.897 0.474 15.414 o
15 9 13 0.827 0.979 0.168 125.131 o
15 9 14 0.023 0.069 0.168 125.401 o
15 11 0 17.959 19.185 0.652 7.828 o
15 11 1 6.709 7.215 0.287 41.214 o
15 11 2 18.453 19.491 0.642 8.033 o
15 11 3 3.535 3.637 0.208 80.299 o
15 11 4 9.558 10.359 0.435 17.992 o
15 11 5 0.450 0.504 0.119 251.363 o
15 11 6 0.003 0.109 0.128 214.442 o
15 11 7 0.188 0.385 0.119 251.582 o
15 11 8 1.333 1.305 0.138 183.574 o
15 11 9 0.000 0.109 0.267 49.713 o
15 11 10 1.723 1.878 0.178 110.980 o
15 11 11 0.567 0.781 0.148 160.835 o
15 11 12 3.730 3.390 0.297 39.799 o
15 11 13 0.395 0.435 0.188 100.353 o
15 13 0 7.142 7.957 0.326 31.971 o
15 13 1 3.095 3.361 0.178 109.090 o
15 13 2 7.251 7.808 0.306 36.031 o
15 13 3 1.297 1.344 0.119 249.256 o
15 13 4 3.594 3.934 0.208 80.155 o
15 13 5 0.147 0.217 0.128 214.414 o
15 13 6 0.001 0.435 0.494 14.496 o
15 13 7 0.146 0.366 0.148 161.043 o
15 13 8 0.501 0.494 0.119 251.322 o
15 13 9 0.007 0.069 0.227 68.508 o
15 13 10 0.597 0.682 0.138 184.605 o
15 13 11 0.220 0.376 0.158 141.533 o
15 15 0 2.469 2.451 0.168 123.304 o
15 15 1 1.252 1.334 0.119 249.377 o
15 15 2 2.524 2.471 0.148 157.506 o
15 15 3 0.401 0.385 0.099 361.950 o
15 15 4 1.206 1.275 0.119 249.553 o
15 15 5 0.043 0.306 0.376 25.097 o
15 15 6 0.000 0.188 0.138 184.900 o
15 15 7 0.091 0.267 0.138 184.886 o
15 15 8 0.176 0.198 0.158 141.551 o
15 17 0 0.751 0.702 0.188 100.269 o
15 17 1 0.446 0.415 0.079 564.906 o
15 17 2 0.784 0.642 0.089 445.002 o
15 17 3 0.105 0.059 0.089 447.384 o
15 17 4 0.365 0.267 0.089 446.925 o
15 17 5 0.011 0.089 0.158 141.566 o
16 0 0 5.996 6.603 0.385 23.349 o
16 0 1 0.000 0.138 0.148 161.070 o
16 0 2 98.938 93.909 5.051 0.135 o
16 0 3 16.354 14.796 0.761 5.910 o
16 0 4 0.804 0.830 0.148 160.689 o
16 0 5 13.454 11.713 0.652 8.071 o
16 0 6 127.160 127.120 7.186 0.067 o
16 0 7 77.137 73.459 4.537 0.168 o
16 0 8 7.035 7.611 0.474 15.446 o
16 0 9 0.393 0.504 0.188 100.349 o
16 0 10 12.629 13.373 0.801 5.413 o
16 0 11 12.925 14.026 0.830 5.034 o
16 0 12 4.830 5.387 0.405 21.301 o
16 0 13 0.828 0.988 0.227 68.427 o
16 0 14 6.023 5.832 0.474 15.536 o
16 0 15 0.421 0.415 0.267 49.704 o
16 0 16 0.045 0.010 1.058 3.165 o
16 2 0 5.199 5.555 0.257 51.853 o
16 2 1 0.002 0.049 0.109 299.512 o
16 2 2 87.320 83.007 3.262 0.315 o
16 2 3 15.420 14.026 0.534 11.701 o
16 2 4 0.660 0.712 0.119 251.026 o
16 2 5 12.475 11.713 0.455 16.200 o
16 2 6 116.449 114.340 4.497 0.166 o
16 2 7 70.538 67.785 2.679 0.468 o
16 2 8 6.944 7.235 0.326 32.095 o
16 2 9 0.338 0.465 0.138 184.793 o
16 2 10 11.693 12.256 0.514 12.859 o
16 2 11 11.909 12.770 0.534 11.935 o
16 2 12 4.359 4.774 0.277 45.279 o
16 2 13 0.783 0.899 0.178 111.666 o
16 2 14 5.446 5.239 0.376 24.697 o
16 2 15 0.381 0.474 0.158 141.490 o
16 2 16 0.041 0.138 0.326 33.279 o
16 4 0 4.344 4.517 0.217 72.525 o
16 4 1 0.068 0.158 0.109 299.493 o
16 4 2 63.142 60.520 2.343 0.611 o
16 4 3 14.192 13.166 0.504 13.148 o
16 4 4 0.652 0.662 0.148 160.822 o
16 4 5 9.806 9.469 0.395 21.621 o
16 4 6 90.561 89.066 3.707 0.246 o
16 4 7 55.042 53.483 1.779 1.041 o
16 4 8 6.415 6.425 0.297 38.827 o
16 4 9 0.200 0.257 0.138 184.866 o
16 4 10 9.218 9.499 0.455 16.577 o
16 4 11 9.289 10.191 0.445 17.261 o
16 4 12 3.234 3.627 0.227 67.340 o
16 4 13 0.660 0.662 0.148 160.818 o
16 4 14 4.028 3.964 0.257 52.599 o
16 4 15 0.286 0.425 0.227 68.497 o
16 4 16 0.029 0.227 0.385 23.827 o
16 6 0 3.595 3.647 0.178 108.319 o
16 6 1 0.273 0.405 0.109 299.311 o
16 6 2 39.663 38.607 1.285 1.996 o
16 6 3 12.722 12.335 0.465 15.504 o
16 6 4 0.727 0.761 0.148 160.756 o
16 6 5 6.664 6.810 0.326 32.199 o
16 6 6 61.057 60.758 2.135 0.730 o
16 6 7 36.915 36.314 1.265 2.074 o
16 6 8 5.290 5.387 0.297 39.266 o
16 6 9 0.078 0.099 0.148 161.067 o
16 6 10 6.191 6.336 0.316 34.334 o
16 6 11 6.106 6.553 0.346 28.838 o
16 6 12 1.985 2.145 0.178 110.704 o
16 6 13 0.492 0.603 0.168 125.303 o
16 6 14 2.431 2.352 0.198 89.553 o
16 6 15 0.180 0.237 0.198 90.595 o
16 8 0 2.468 2.471 0.138 180.356 o
16 8 1 0.440 0.534 0.099 361.758 o
16 8 2 21.140 20.875 0.741 6.056 o
16 8 3 9.656 9.835 0.405 20.621 o
16 8 4 0.617 0.534 0.138 184.638 o
16 8 5 4.055 4.448 0.227 66.718 o
16 8 6 35.495 36.433 1.275 2.050 o
16 8 7 21.146 21.518 0.810 5.111 o
16 8 8 3.896 4.033 0.237 61.572 o
16 8 9 0.017 0.158 0.168 125.400 o
16 8 10 3.589 3.697 0.237 61.776 o
16 8 11 3.420 3.786 0.227 67.216 o
16 8 12 1.002 1.117 0.158 141.083 o
16 8 13 0.329 0.395 0.158 141.511 o
16 8 14 1.195 1.176 0.178 111.461 o
16 10 0 1.518 1.631 0.119 248.293 o
16 10 1 0.462 0.524 0.099 361.728 o
16 10 2 9.458 9.904 0.376 23.862 o
16 10 3 6.241 6.504 0.297 38.866 o
16 10 4 0.454 0.465 0.119 251.377 o
16 10 5 2.152 2.550 0.168 123.592 o
16 10 6 17.763 18.958 0.741 6.151 o
16 10 7 10.557 11.139 0.494 13.973 o
16 10 8 2.511 2.619 0.188 98.950 o
16 10 9 0.000 0.128 0.247 57.986 o
16 10 10 1.788 1.888 0.168 124.245 o
16 10 11 1.661 1.997 0.178 110.982 o
16 10 12 0.424 0.534 0.198 90.564 o
16 10 13 0.198 0.326 0.217 74.871 o
16 12 0 0.843 0.959 0.109 297.961 o
16 12 1 0.348 0.484 0.109 299.202 o
16 12 2 3.710 4.052 0.198 87.995 o
16 12 3 3.575 3.884 0.198 88.185 o
16 12 4 0.292 0.445 0.138 184.813 o
16 12 5 0.988 1.216 0.128 213.286 o
16 12 6 7.798 8.639 0.395 21.926 o
16 12 7 4.648 5.150 0.287 42.151 o
16 12 8 1.373 1.463 0.168 124.713 o
16 12 9 0.002 0.079 0.178 111.855 o
16 12 10 0.763 0.722 0.148 160.746 o
16 12 11 0.703 0.939 0.158 141.293 o
16 12 12 0.154 0.148 0.237 62.916 o
16 14 0 0.401 0.504 0.099 361.854 o
16 14 1 0.202 0.277 0.099 362.259 o
16 14 2 1.319 1.344 0.109 296.017 o
16 14 3 1.797 1.927 0.148 159.129 o
16 14 4 0.160 0.227 0.119 251.627 o
16 14 5 0.399 0.544 0.128 214.239 o
16 14 6 3.030 3.262 0.208 80.746 o
16 14 7 1.807 1.947 0.158 140.043 o
16 14 8 0.639 0.692 0.138 184.574 o
16 14 9 0.004 0.119 0.178 111.854 o
16 16 0 0.163 0.198 0.079 566.047 o
16 16 1 0.095 0.376 0.326 33.278 o
16 16 2 0.434 0.376 0.089 446.652 o
16 16 3 0.792 0.722 0.089 444.791 o
16 16 4 0.075 0.099 0.089 447.389 o
16 16 5 0.142 0.257 0.119 251.628 o
16 16 6 1.045 0.939 0.128 213.401 o
17 1 0 96.099 93.148 3.736 0.241 o
17 1 1 141.994 132.793 5.723 0.103 o
17 1 2 19.366 19.323 0.672 7.355 o
17 1 3 36.529 35.514 1.206 2.273 o
17 1 4 72.477 70.602 2.876 0.408 o
17 1 5 14.033 13.986 0.524 12.210 o
17 1 6 69.698 68.843 2.718 0.456 o
17 1 7 0.000 0.138 0.208 82.179 o
17 1 8 0.648 0.662 0.119 251.072 o
17 1 9 22.537 22.239 0.860 4.543 o
17 1 10 0.987 1.147 0.148 160.446 o
17 1 11 24.894 25.037 1.028 3.201 o
17 1 12 10.308 10.734 0.623 8.932 o
17 1 13 7.246 7.294 0.376 24.376 o
17 1 14 0.392 0.346 0.168 125.351 o
17 1 15 0.097 0.277 0.158 141.555 o
17 3 0 85.355 83.620 3.291 0.311 o
17 3 1 117.202 109.971 4.151 0.194 o
17 3 2 18.256 18.513 0.662 7.611 o
17 3 3 28.655 27.270 0.919 3.900 o
17 3 4 61.715 59.384 2.204 0.687 o
17 3 5 11.023 11.199 0.465 15.699 o
17 3 6 57.455 55.628 1.878 0.936 o
17 3 7 0.001 0.059 0.208 82.179 o
17 3 8 0.379 0.474 0.119 251.435 o
17 3 9 19.782 19.660 0.771 5.663 o
17 3 10 0.835 0.860 0.168 125.152 o
17 3 11 20.992 21.498 0.899 4.193 o
17 3 12 9.354 9.528 0.484 14.656 o
17 3 13 6.197 6.197 0.356 27.308 o
17 3 14 0.347 0.376 0.148 160.997 o
17 3 15 0.090 0.692 0.623 9.131 o
17 3 16 0.302 0.376 0.257 53.604 o
17 5 0 58.069 57.555 2.086 0.767 o
17 5 1 79.907 75.920 3.133 0.344 o
17 5 2 15.689 15.943 0.583 9.841 o
17 5 3 19.981 19.017 0.672 7.340 o
17 5 4 45.646 43.777 1.443 1.579 o
17 5 5 6.897 7.028 0.306 36.240 o
17 5 6 39.214 38.766 1.344 1.837 o
17 5 7 0.009 0.030 0.128 214.444 o
17 5 8 0.119 0.148 0.138 184.890 o
17 5 9 15.099 15.172 0.613 8.994 o
17 5 10 0.615 0.642 0.138 184.606 o
17 5 11 14.930 15.073 0.652 7.986 o
17 5 12 7.609 8.036 0.405 20.952 o
17 5 13 4.548 4.566 0.297 39.529 o
17 5 14 0.274 0.237 0.168 125.377 o
17 5 15 0.077 0.425 0.247 57.983 o
17 7 0 33.021 33.092 0.988 3.329 o
17 7 1 46.476 45.536 1.532 1.407 o
17 7 2 11.634 11.653 0.465 15.629 o
17 7 3 12.087 11.545 0.455 16.245 o
17 7 4 29.017 27.834 0.979 3.463 o
17 7 5 3.293 3.578 0.208 80.481 o
17 7 6 22.427 22.358 0.810 5.082 o
17 7 7 0.019 0.059 0.148 161.070 o
17 7 8 0.006 0.158 0.158 141.565 o
17 7 9 10.146 10.507 0.455 16.463 o
17 7 10 0.394 0.445 0.138 184.774 o
17 7 11 8.981 9.034 0.435 18.106 o
17 7 12 5.526 5.683 0.346 28.988 o
17 7 13 2.885 2.886 0.208 80.941 o
17 7 14 0.189 0.198 0.148 161.050 o
17 9 0 16.851 17.347 0.573 10.071 o
17 9 1 23.115 23.485 0.751 5.832 o
17 9 2 7.632 7.769 0.346 28.474 o
17 9 3 5.975 5.723 0.267 47.867 o
17 9 4 16.077 16.042 0.613 8.941 o
17 9 5 1.138 1.374 0.138 183.778 o
17 9 6 10.692 11.169 0.484 14.517 o
17 9 7 0.024 0.040 0.128 214.443 o
17 9 8 0.019 0.336 0.484 15.094 o
17 9 9 6.008 6.504 0.326 32.361 o
17 9 10 0.218 0.257 0.168 125.383 o
17 9 11 4.636 4.754 0.287 42.204 o
17 9 12 3.558 3.568 0.247 57.047 o
17 9 13 1.585 1.463 0.217 74.580 o
17 11 0 7.374 7.749 0.306 36.004 o
17 11 1 9.844 10.586 0.376 23.741 o
17 11 2 4.432 4.596 0.217 72.436 o
17 11 3 2.525 2.501 0.168 123.212 o
17 11 4 7.870 8.253 0.356 26.888 o
17 11 5 0.277 0.445 0.128 214.330 o
17 11 6 4.277 4.527 0.257 52.416 o
17 11 7 0.025 0.178 0.208 82.178 o
17 11 8 0.067 0.138 0.138 184.897 o
17 11 9 3.114 3.509 0.217 73.580 o
17 11 10 0.109 0.316 0.217 74.874 o
17 11 11 2.079 1.967 0.198 89.844 o
17 11 12 2.001 1.967 0.198 89.882 o
17 13 0 2.765 2.916 0.158 138.101 o
17 13 1 3.644 3.865 0.188 97.369 o
17 13 2 2.214 2.441 0.148 158.085 o
17 13 3 0.938 0.890 0.119 250.475 o
17 13 4 3.382 3.430 0.208 80.471 o
17 13 5 0.041 0.642 0.613 9.428 o
17 13 6 1.467 1.670 0.168 124.579 o
17 13 7 0.021 0.069 0.128 214.442 o
17 13 8 0.082 0.247 0.198 90.599 o
17 13 9 1.427 1.542 0.168 124.651 o
17 13 10 0.050 0.178 0.198 90.601 o
17 15 0 0.912 0.880 0.109 297.891 o
17 15 1 1.189 1.226 0.119 249.645 o
17 15 2 0.956 0.880 0.099 359.885 o
17 15 3 0.303 0.366 0.119 251.525 o
17 15 4 1.280 1.275 0.138 183.662 o
17 15 5 0.002 0.059 0.109 299.512 o
17 15 6 0.437 0.494 0.119 251.380 o
17 15 7 0.015 0.059 0.119 251.672 o
17 17 0 0.267 0.198 0.109 299.393 o
17 17 1 0.346 0.316 0.079 565.456 o
17 17 2 0.361 0.306 0.089 446.895 o
17 17 3 0.085 0.642 0.969 3.774 o
18 0 0 90.873 85.221 4.982 0.139 o
18 0 1 17.105 16.773 0.870 4.543 o
18 0 2 46.946 45.368 2.115 0.762 o
18 0 3 45.180 41.859 1.918 0.924 o
18 0 4 2.205 2.283 0.208 81.434 o
18 0 5 116.548 109.190 6.326 0.086 o
18 0 6 25.738 26.045 1.295 2.047 o
18 0 7 1.608 1.740 0.217 74.538 o
18 0 8 0.767 0.662 0.178 111.705 o
18 0 9 0.008 0.297 0.208 82.177 o
18 0 10 25.195 25.313 1.344 1.906 o
18 0 11 0.432 0.534 0.208 82.146 o
18 0 12 0.725 1.087 0.257 53.565 o
18 0 13 0.062 0.761 0.860 4.788 o
18 0 14 0.336 0.277 0.217 74.865 o
18 0 15 6.343 6.998 0.840 4.992 o
18 2 0 84.632 79.745 3.193 0.330 o
18 2 1 14.577 14.095 0.514 12.617 o
18 2 2 42.684 41.741 1.384 1.721 o
18 2 3 43.407 41.276 1.394 1.697 o
18 2 4 2.187 2.145 0.148 158.378 o
18 2 5 105.180 99.632 4.082 0.202 o
18 2 6 23.973 25.610 0.939 3.810 o
18 2 7 1.575 1.611 0.148 159.623 o
18 2 8 0.761 0.840 0.138 184.430 o
18 2 9 0.001 0.534 0.237 62.916 o
18 2 10 23.155 23.346 0.899 4.157 o
18 2 11 0.374 0.514 0.148 160.969 o
18 2 12 0.640 0.810 0.148 160.790 o
18 2 13 0.053 0.168 0.168 125.398 o
18 2 14 0.328 0.297 0.168 125.366 o
18 2 15 5.823 6.405 0.583 10.324 o
18 4 0 67.022 63.298 2.412 0.575 o
18 4 1 10.491 9.963 0.395 21.492 o
18 4 2 33.140 32.222 1.087 2.793 o
18 4 3 38.096 36.344 1.196 2.296 o
18 4 4 1.912 1.838 0.148 159.031 o
18 4 5 78.991 75.841 2.965 0.382 o
18 4 6 19.683 20.707 0.761 5.795 o
18 4 7 1.434 1.492 0.138 183.302 o
18 4 8 0.761 0.771 0.138 184.458 o
18 4 9 0.014 0.366 0.257 53.610 o
18 4 10 18.017 18.157 0.741 6.154 o
18 4 11 0.241 0.267 0.138 184.855 o
18 4 12 0.446 0.484 0.158 141.472 o
18 4 13 0.031 0.089 0.148 161.070 o
18 4 14 0.304 0.326 0.158 141.523 o
18 4 15 4.503 4.942 0.445 17.743 o
18 6 0 44.629 43.164 1.275 1.989 o
18 6 1 6.731 6.454 0.287 41.337 o
18 6 2 22.106 21.379 0.761 5.738 o
18 6 3 29.550 28.881 0.998 3.325 o
18 6 4 1.524 1.423 0.138 183.220 o
18 6 5 50.376 49.539 1.641 1.225 o
18 6 6 14.126 14.886 0.583 9.933 o
18 6 7 1.197 1.305 0.138 183.748 o
18 6 8 0.754 0.840 0.158 141.292 o
18 6 9 0.076 0.455 0.158 141.548 o
18 6 10 11.942 12.148 0.563 10.767 o
18 6 11 0.110 0.198 0.178 111.850 o
18 6 12 0.246 0.415 0.138 184.833 o
18 6 13 0.011 0.415 0.356 27.963 o
18 6 14 0.265 0.188 0.178 111.839 o
18 8 0 25.801 25.857 0.810 4.989 o
18 8 1 3.535 3.430 0.188 97.704 o
18 8 2 12.393 12.296 0.484 14.354 o
18 8 3 20.285 20.885 0.761 5.781 o
18 8 4 1.192 1.097 0.138 183.879 o
18 8 5 26.990 27.458 0.988 3.420 o
18 8 6 8.758 9.449 0.415 19.809 o
18 8 7 0.921 0.998 0.138 184.220 o
18 8 8 0.658 0.583 0.138 184.597 o
18 8 9 0.161 0.395 0.138 184.859 o
18 8 10 6.753 6.692 0.346 28.723 o
18 8 11 0.031 0.208 0.198 90.601 o
18 8 12 0.103 0.366 0.198 90.596 o
18 8 13 0.001 0.089 0.158 141.566 o
18 8 14 0.206 0.425 0.306 37.709 o
18 10 0 13.030 13.670 0.474 14.816 o
18 10 1 1.565 1.552 0.119 248.270 o
18 10 2 6.005 6.069 0.257 51.374 o
18 10 3 12.364 13.442 0.534 11.893 o
18 10 4 0.825 0.801 0.148 160.685 o
18 10 5 12.240 13.235 0.544 11.494 o
18 10 6 4.767 5.258 0.277 45.092 o
18 10 7 0.625 0.682 0.138 184.587 o
18 10 8 0.480 0.465 0.128 214.212 o
18 10 9 0.195 0.395 0.158 141.536 o
18 10 10 3.270 3.242 0.237 61.991 o
18 10 11 0.004 0.089 0.198 90.602 o
18 10 12 0.031 0.178 0.158 141.564 o
18 12 0 5.692 6.168 0.277 44.646 o
18 12 1 0.589 0.712 0.119 251.113 o
18 12 2 2.572 2.619 0.158 138.627 o
18 12 3 6.560 7.551 0.306 36.260 o
18 12 4 0.496 0.504 0.128 214.188 o
18 12 5 4.811 5.476 0.287 42.066 o
18 12 6 2.271 2.609 0.208 81.330 o
18 12 7 0.365 0.465 0.138 184.782 o
18 12 8 0.303 0.326 0.138 184.829 o
18 12 9 0.159 0.336 0.168 125.385 o
18 12 10 1.375 1.413 0.178 111.319 o
18 12 11 0.000 0.336 0.297 40.267 o
18 14 0 2.184 2.333 0.148 158.228 o
18 14 1 0.182 0.267 0.099 362.280 o
18 14 2 0.982 0.949 0.109 297.633 o
18 14 3 3.027 3.450 0.217 73.641 o
18 14 4 0.264 0.326 0.119 251.559 o
18 14 5 1.653 1.749 0.168 124.411 o
18 14 6 0.940 1.067 0.138 184.168 o
18 14 7 0.187 0.168 0.128 214.410 o
18 14 8 0.165 0.168 0.138 184.882 o
18 16 0 0.750 0.712 0.099 360.820 o
18 16 1 0.045 0.128 0.119 251.666 o
18 16 2 0.342 0.257 0.099 362.122 o
18 16 3 1.226 1.186 0.109 296.591 o
18 16 4 0.124 0.168 0.119 251.646 o
18 16 5 0.500 0.504 0.119 251.318 o
19 1 0 1.835 2.066 0.158 139.947 o
19 1 1 22.009 21.132 0.751 5.885 o
19 1 2 0.122 0.119 0.148 161.063 o
19 1 3 8.072 7.779 0.346 28.390 o
19 1 4 104.998 100.769 4.023 0.208 o
19 1 5 2.750 2.501 0.178 109.899 o
19 1 6 9.706 9.815 0.405 20.616 o
19 1 7 4.468 4.616 0.247 56.491 o
19 1 8 0.740 0.652 0.138 184.518 o
19 1 9 55.371 52.030 2.688 0.475 o
19 1 10 2.093 2.086 0.168 123.883 o
19 1 11 10.015 10.329 0.484 14.590 o
19 1 12 0.255 0.405 0.148 161.017 o
19 1 13 3.146 3.064 0.257 52.993 o
19 1 14 0.046 0.158 0.168 125.399 o
19 1 15 6.051 6.840 0.573 10.671 o
19 3 0 1.901 2.184 0.158 139.805 o
19 3 1 17.901 17.228 0.623 8.583 o
19 3 2 0.260 0.237 0.119 251.583 o
19 3 3 7.408 6.998 0.316 33.970 o
19 3 4 89.209 87.030 3.736 0.243 o
19 3 5 2.317 2.076 0.188 99.276 o
19 3 6 8.072 8.115 0.356 26.865 o
19 3 7 3.602 3.627 0.208 80.256 o
19 3 8 0.772 0.593 0.138 184.516 o
19 3 9 46.800 46.297 1.898 0.938 o
19 3 10 1.862 1.829 0.168 124.208 o
19 3 11 8.626 8.738 0.415 19.860 o
19 3 12 0.266 0.385 0.168 125.368 o
19 3 13 2.640 2.432 0.277 45.912 o
19 3 14 0.042 0.267 0.227 68.507 o
19 3 15 5.111 5.594 0.652 8.277 o
19 5 0 1.452 1.789 0.148 159.664 o
19 5 1 12.343 12.118 0.474 14.939 o
19 5 2 0.467 0.346 0.178 111.804 o
19 5 3 6.365 5.891 0.277 44.455 o
19 5 4 64.798 62.725 2.095 0.751 o
19 5 5 1.801 1.670 0.158 140.195 o
19 5 6 5.791 5.812 0.297 39.085 o
19 5 7 2.375 2.343 0.168 123.466 o
19 5 8 0.816 0.692 0.168 125.191 o
19 5 9 33.735 33.962 1.334 1.892 o
19 5 10 1.458 1.354 0.158 140.664 o
19 5 11 6.388 6.593 0.356 27.253 o
19 5 12 0.278 0.316 0.148 161.022 o
19 5 13 1.862 1.621 0.188 99.680 o
19 5 14 0.034 0.297 0.336 31.350 o
19 7 0 0.911 1.186 0.138 184.138 o
19 7 1 7.334 7.285 0.326 32.004 o
19 7 2 0.666 0.524 0.148 160.849 o
19 7 3 4.826 4.527 0.237 61.001 o
19 7 4 40.610 40.060 1.384 1.732 o
19 7 5 1.286 1.226 0.168 124.840 o
19 7 6 3.472 3.519 0.217 73.384 o
19 7 7 1.279 1.255 0.138 183.676 o
19 7 8 0.818 0.633 0.148 160.740 o
19 7 9 20.788 21.360 0.939 3.863 o
19 7 10 1.000 0.998 0.158 141.120 o
19 7 11 4.094 4.201 0.267 48.788 o
19 7 12 0.269 0.316 0.158 141.530 o
19 7 13 1.116 0.919 0.188 100.142 o
19 7 14 0.026 0.138 0.198 90.602 o
19 9 0 0.557 0.890 0.119 251.043 o
19 9 1 3.657 3.756 0.188 97.413 o
19 9 2 0.735 0.633 0.158 141.346 o
19 9 3 3.206 3.044 0.188 98.200 o
19 9 4 21.962 22.308 0.840 4.756 o
19 9 5 0.786 0.820 0.168 125.178 o
19 9 6 1.742 1.769 0.168 124.332 o
19 9 7 0.554 0.534 0.128 214.136 o
19 9 8 0.703 0.504 0.148 160.836 o
19 9 9 11.021 11.989 0.712 6.853 o
19 9 10 0.609 0.583 0.148 160.862 o
19 9 11 2.273 2.283 0.198 89.661 o
19 9 12 0.224 0.208 0.158 141.545 o
19 9 13 0.577 0.524 0.168 125.292 o
19 11 0 0.295 0.554 0.109 299.222 o
19 11 1 1.533 1.710 0.148 159.614 o
19 11 2 0.597 0.623 0.119 251.156 o
19 11 3 1.845 1.759 0.158 140.103 o
19 11 4 10.245 11.100 0.474 15.139 o
19 11 5 0.429 0.534 0.128 214.222 o
19 11 6 0.765 0.860 0.158 141.283 o
19 11 7 0.196 0.188 0.138 184.875 o
19 11 8 0.508 0.465 0.138 184.717 o
19 11 9 5.118 5.308 0.346 29.068 o
19 11 10 0.327 0.356 0.178 111.823 o
19 11 11 1.091 1.127 0.208 81.996 o
19 13 0 0.127 0.306 0.099 362.308 o
19 13 1 0.552 0.662 0.119 251.184 o
19 13 2 0.380 0.435 0.109 299.195 o
19 13 3 0.893 0.890 0.128 213.629 o
19 13 4 4.166 4.547 0.267 48.715 o
19 13 5 0.217 0.376 0.158 141.534 o
19 13 6 0.297 0.405 0.148 161.007 o
19 13 7 0.056 0.059 0.138 184.901 o
19 13 8 0.315 0.138 0.148 161.033 o
19 13 9 2.107 2.016 0.217 74.341 o
19 15 0 0.047 0.168 0.099 362.388 o
19 15 1 0.170 0.237 0.109 299.438 o
19 15 2 0.201 0.257 0.128 214.394 o
19 15 3 0.362 0.395 0.119 251.477 o
19 15 4 1.489 1.492 0.168 124.626 o
19 15 5 0.098 0.109 0.109 299.492 o
19 15 6 0.104 0.119 0.128 214.432 o
20 0 0 131.427 123.433 6.958 0.071 o
20 0 1 82.201 78.856 4.537 0.168 o
20 0 2 19.223 18.434 0.969 3.662 o
20 0 3 101.985 97.369 5.782 0.103 o
20 0 4 22.742 23.416 1.206 2.367 o
20 0 5 7.035 6.019 0.514 13.225 o
20 0 6 22.224 21.152 1.107 2.803 o
20 0 7 4.729 4.458 0.326 32.755 o
20 0 8 0.082 0.642 1.117 2.838 o
20 0 9 23.538 25.096 1.364 1.857 o
20 0 10 4.014 3.914 0.326 32.891 o
20 0 11 0.133 0.405 0.247 57.982 o
20 0 12 1.986 2.135 0.257 53.346 o
20 0 13 0.351 0.405 0.217 74.861 o
20 0 14 2.196 2.293 0.474 15.702 o
20 2 0 120.310 112.402 4.438 0.170 o
20 2 1 75.364 74.082 3.094 0.354 o
20 2 2 16.627 15.854 0.603 9.202 o
20 2 3 94.317 89.926 3.637 0.254 o
20 2 4 20.990 21.350 0.771 5.623 o
20 2 5 6.616 6.682 0.306 36.361 o
20 2 6 19.956 19.383 0.741 6.100 o
20 2 7 4.255 4.191 0.227 66.677 o
20 2 8 0.068 0.366 0.830 5.136 o
20 2 9 21.695 22.496 0.959 3.698 o
20 2 10 3.713 3.598 0.227 67.120 o
20 2 11 0.121 0.395 0.168 125.386 o
20 2 12 1.779 1.769 0.168 124.302 o
20 2 13 0.310 0.405 0.227 68.496 o
20 2 14 2.070 2.125 0.267 49.474 o
20 2 15 3.202 3.786 0.514 13.357 o
20 4 0 91.749 87.573 3.608 0.259 o
20 4 1 57.533 57.348 1.918 0.899 o
20 4 2 11.589 10.823 0.445 17.022 o
20 4 3 73.936 70.701 2.590 0.497 o
20 4 4 16.558 17.258 0.662 7.682 o
20 4 5 5.337 5.318 0.267 48.191 o
20 4 6 14.665 14.599 0.563 10.588 o
20 4 7 3.112 3.074 0.198 88.873 o
20 4 9 17.065 17.999 0.751 6.019 o
20 4 10 2.941 2.768 0.198 89.102 o
20 4 11 0.093 0.198 0.148 161.062 o
20 4 12 1.278 1.107 0.168 124.879 o
20 4 13 0.216 0.069 0.198 90.597 o
20 4 14 1.732 1.651 0.227 68.205 o
20 6 0 58.741 57.249 1.730 1.086 o
20 6 1 36.953 37.352 1.295 1.983 o
20 6 2 6.803 6.365 0.297 38.722 o
20 6 3 49.543 49.381 1.641 1.227 o
20 6 4 11.182 11.841 0.484 14.460 o
20 6 5 3.588 3.677 0.227 67.162 o
20 6 6 8.846 8.906 0.385 22.869 o
20 6 7 1.877 1.819 0.158 140.037 o
20 6 9 11.510 12.158 0.563 10.785 o
20 6 10 1.985 1.829 0.178 110.819 o
20 6 11 0.062 0.188 0.178 111.852 o
20 6 12 0.731 0.722 0.158 141.329 o
20 6 13 0.117 0.030 0.969 3.774 o
20 6 14 1.280 1.186 0.208 81.944 o
20 8 0 31.779 31.807 1.008 3.229 o
20 8 1 20.272 20.984 0.741 6.075 o
20 8 2 3.097 2.698 0.188 98.449 o
20 8 3 28.794 29.563 1.048 3.040 o
20 8 4 6.492 6.919 0.336 30.412 o
20 8 5 2.100 2.155 0.168 123.843 o
20 8 6 4.321 4.586 0.247 56.560 o
20 8 7 0.929 0.860 0.148 160.596 o
20 8 8 0.001 0.049 0.277 46.226 o
20 8 9 6.637 7.255 0.395 22.126 o
20 8 10 1.156 0.929 0.188 100.128 o
20 8 11 0.033 0.138 0.168 125.400 o
20 8 12 0.333 0.356 0.168 125.361 o
20 8 13 0.050 0.030 0.188 100.390 o
20 10 0 14.542 15.004 0.544 11.325 o
20 10 1 9.425 10.121 0.385 22.699 o
20 10 2 1.069 0.791 0.138 184.177 o
20 10 3 14.478 15.825 0.623 8.734 o
20 10 4 3.316 3.539 0.217 73.464 o
20 10 5 1.101 1.216 0.148 160.321 o
20 10 6 1.738 2.066 0.188 99.627 o
20 10 7 0.382 0.445 0.138 184.779 o
20 10 8 0.001 0.119 0.297 40.268 o
20 10 9 3.292 3.529 0.277 45.689 o
20 10 10 0.594 0.544 0.168 125.284 o
20 10 11 0.015 0.079 0.158 141.566 o
20 10 12 0.121 0.099 0.237 62.917 o
20 12 0 5.740 5.980 0.267 47.909 o
20 12 1 3.735 4.092 0.208 79.995 o
20 12 2 0.285 0.346 0.158 141.525 o
20 12 3 6.358 7.255 0.316 34.192 o
20 12 4 1.512 1.631 0.158 140.495 o
20 12 5 0.504 0.702 0.158 141.421 o
20 12 6 0.586 0.781 0.148 160.826 o
20 12 7 0.138 0.247 0.208 82.174 o
20 12 8 0.006 0.385 0.445 17.897 o
20 12 9 1.421 1.512 0.178 111.269 o
20 12 10 0.269 0.208 0.148 161.035 o
20 14 0 2.003 2.026 0.138 181.863 o
20 14 1 1.275 1.374 0.128 212.700 o
20 14 2 0.053 0.198 0.237 62.917 o
20 14 3 2.481 2.728 0.178 110.046 o
20 14 4 0.615 0.633 0.138 184.609 o
20 14 5 0.201 0.316 0.178 111.839 o
20 14 6 0.165 0.287 0.158 141.547 o
20 14 7 0.046 0.059 0.178 111.854 o
20 16 0 0.629 0.534 0.099 361.365 o
20 16 1 0.374 0.415 0.109 299.211 o
20 16 2 0.005 0.049 0.109 299.512 o
20 16 3 0.867 0.820 0.227 68.432 o
21 1 0 41.017 39.398 1.334 1.853 o
21 1 1 28.698 28.071 1.048 3.047 o
21 1 2 0.120 0.010 0.979 3.698 o
21 1 3 2.834 3.064 0.188 98.517 o
21 1 4 19.380 19.393 0.722 6.433 o
21 1 5 3.950 3.914 0.217 72.983 o
21 1 6 21.765 21.903 0.820 4.982 o
21 1 7 8.288 8.668 0.385 22.961 o
21 1 8 14.807 14.124 0.583 9.920 o
21 1 9 21.047 21.735 0.939 3.859 o
21 1 10 2.525 2.333 0.198 89.504 o
21 1 11 3.549 3.539 0.237 61.825 o
21 1 12 0.088 0.089 0.168 125.399 o
21 1 13 0.755 0.791 0.168 125.195 o
21 1 14 0.074 0.109 2.016 0.871 o
21 3 0 34.148 32.677 1.127 2.605 o
21 3 1 24.726 24.137 0.899 4.133 o
21 3 2 0.109 0.385 0.633 8.848 o
21 3 3 2.102 2.204 0.168 123.817 o
21 3 4 15.850 15.706 0.613 8.956 o
21 3 5 3.442 3.370 0.198 88.507 o
21 3 6 17.619 18.058 0.712 6.662 o
21 3 7 7.249 7.383 0.346 28.578 o
21 3 8 12.648 11.792 0.504 13.300 o
21 3 9 17.965 18.681 0.771 5.705 o
21 3 10 1.964 1.908 0.168 124.085 o
21 3 11 2.979 2.955 0.217 73.787 o
21 3 12 0.082 0.138 0.188 100.388 o
21 3 13 0.611 0.603 0.168 125.271 o
21 5 0 23.143 23.257 0.830 4.838 o
21 5 1 18.036 17.732 0.662 7.630 o
21 5 2 0.119 0.059 0.138 184.896 o
21 5 3 1.283 1.394 0.168 124.792 o
21 5 4 10.718 10.635 0.445 17.114 o
21 5 5 2.571 2.511 0.178 110.063 o
21 5 6 11.718 12.118 0.504 13.349 o
21 5 7 5.477 5.525 0.287 41.875 o
21 5 8 9.303 8.886 0.405 20.720 o
21 5 9 13.095 13.838 0.623 8.811 o
21 5 10 1.173 1.176 0.168 124.919 o
21 5 11 2.119 2.046 0.178 110.641 o
21 5 12 0.069 0.030 0.988 3.624 o
21 5 13 0.399 0.445 0.168 125.341 o
21 5 14 0.034 0.840 0.751 6.274 o
21 7 0 13.108 13.739 0.474 14.806 o
21 7 1 11.139 11.288 0.455 16.343 o
21 7 2 0.131 0.069 0.138 184.894 o
21 7 3 0.593 0.642 0.138 184.620 o
21 7 4 5.997 5.970 0.297 39.008 o
21 7 5 1.620 1.710 0.148 159.506 o
21 7 6 6.363 6.820 0.316 34.241 o
21 7 7 3.564 3.499 0.208 80.327 o
21 7 8 5.879 5.634 0.297 39.085 o
21 7 9 8.207 8.767 0.415 19.901 o
21 7 10 0.521 0.484 0.148 160.921 o
21 7 11 1.275 1.315 0.158 140.826 o
21 7 12 0.052 0.158 0.208 82.178 o
21 7 13 0.206 0.425 0.267 49.709 o
21 9 0 6.268 6.869 0.306 36.426 o
21 9 1 5.923 6.207 0.267 47.789 o
21 9 2 0.111 0.128 0.138 184.893 o
21 9 3 0.195 0.474 0.297 40.265 o
21 9 4 2.773 2.847 0.198 89.188 o
21 9 5 0.903 0.949 0.138 184.261 o
21 9 6 2.810 3.183 0.208 80.899 o
21 9 7 2.029 1.977 0.198 89.866 o
21 9 8 3.220 3.153 0.208 80.663 o
21 9 9 4.475 4.646 0.277 45.265 o
21 9 10 0.166 0.366 0.208 82.171 o
21 9 11 0.650 0.583 0.188 100.302 o
21 9 12 0.033 0.040 0.168 125.401 o
21 11 0 2.526 2.916 0.178 109.916 o
21 11 1 2.726 2.955 0.168 122.699 o
21 11 2 0.083 0.099 0.138 184.897 o
21 11 3 0.048 0.099 0.198 90.602 o
21 11 4 1.089 1.156 0.158 141.015 o
21 11 5 0.454 0.544 0.138 184.724 o
21 11 6 1.025 1.265 0.158 141.021 o
21 11 7 1.004 0.929 0.178 111.587 o
21 11 8 1.555 1.305 0.178 111.252 o
21 11 9 2.135 2.076 0.217 74.321 o
21 11 10 0.034 0.148 0.188 100.389 o
21 13 0 0.875 1.048 0.119 250.448 o
21 13 1 1.077 1.186 0.128 213.177 o
21 13 2 0.058 0.168 0.148 161.066 o
21 13 3 0.009 0.484 0.554 11.556 o
21 13 4 0.371 0.534 0.138 184.765 o
21 13 5 0.203 0.257 0.148 161.043 o
21 13 6 0.307 0.435 0.168 125.358 o
21 13 7 0.427 0.257 0.168 125.353 o
21 13 8 0.665 0.534 0.148 160.848 o
21 15 0 0.265 0.445 0.119 251.524 o
21 15 1 0.365 0.405 0.109 299.226 o
21 15 2 0.036 0.109 0.128 214.440 o
21 15 3 0.001 0.198 0.198 90.602 o
21 15 4 0.112 0.128 0.119 251.654 o
21 15 5 0.083 0.306 0.791 5.663 o
22 0 0 2.787 2.718 0.247 57.417 o
22 0 1 24.011 24.364 1.206 2.360 o
22 0 2 0.279 0.168 0.198 90.592 o
22 0 3 28.906 28.328 1.394 1.764 o
22 0 4 2.663 2.906 0.257 53.131 o
22 0 5 6.253 5.871 0.455 16.884 o
22 0 6 27.123 27.063 1.384 1.795 o
22 0 7 1.133 0.751 0.227 68.403 o
22 0 8 0.379 0.069 0.227 68.501 o
22 0 9 7.539 8.115 0.563 10.991 o
22 0 10 6.569 6.771 0.494 14.292 o
22 0 11 0.849 0.969 0.227 68.426 o
22 0 12 0.686 0.771 0.257 53.578 o
22 0 13 0.184 0.208 0.316 35.391 o
22 0 14 0.527 0.465 0.287 43.082 o
22 2 0 2.438 2.441 0.178 110.214 o
22 2 1 22.118 22.477 0.791 5.329 o
22 2 2 0.235 0.040 0.128 214.414 o
22 2 3 26.364 26.193 0.919 3.935 o
22 2 4 2.642 2.896 0.188 98.742 o
22 2 5 5.849 5.604 0.277 44.689 o
22 2 6 25.046 25.046 0.919 3.958 o
22 2 7 1.024 0.702 0.148 160.585 o
22 2 8 0.390 0.069 0.138 184.842 o
22 2 9 6.861 7.176 0.356 27.140 o
22 2 10 5.949 6.029 0.316 34.419 o
22 2 11 0.786 0.909 0.168 125.161 o
22 2 12 0.636 0.741 0.178 111.729 o
22 2 13 0.159 0.158 0.168 125.393 o
22 2 14 0.511 0.504 0.316 35.384 o
22 4 0 1.590 1.611 0.158 140.432 o
22 4 1 17.251 17.841 0.662 7.653 o
22 4 2 0.168 0.198 0.198 90.597 o
22 4 3 20.190 20.154 0.781 5.515 o
22 4 4 2.525 2.748 0.198 89.379 o
22 4 5 4.729 4.547 0.247 56.392 o
22 4 6 19.685 19.748 0.771 5.664 o
22 4 7 0.751 0.534 0.138 184.552 o
22 4 8 0.395 0.168 0.158 141.521 o
22 4 9 5.171 5.545 0.306 36.840 o
22 4 10 4.419 4.626 0.267 48.624 o
22 4 11 0.622 0.712 0.148 160.825 o
22 4 12 0.506 0.573 0.168 125.303 o
22 4 13 0.102 0.198 0.188 100.387 o
22 4 14 0.466 0.346 0.297 40.261 o
22 6 0 0.777 0.909 0.128 213.753 o
22 6 1 11.338 11.545 0.465 15.659 o
22 6 2 0.127 0.040 0.158 141.562 o
22 6 3 13.059 13.087 0.534 11.865 o
22 6 4 2.229 2.402 0.168 123.589 o
22 6 5 3.330 3.272 0.237 61.963 o
22 6 6 13.171 13.314 0.544 11.445 o
22 6 7 0.434 0.277 0.148 160.987 o
22 6 8 0.373 0.336 0.178 111.819 o
22 6 9 3.222 3.618 0.247 57.152 o
22 6 10 2.691 2.876 0.198 89.233 o
22 6 11 0.416 0.504 0.158 141.478 o
22 6 12 0.347 0.405 0.168 125.354 o
22 6 13 0.047 0.395 0.662 8.073 o
22 8 0 0.282 0.534 0.119 251.484 o
22 8 1 6.298 6.425 0.277 44.381 o
22 8 2 0.084 0.158 0.208 82.177 o
22 8 3 7.149 7.403 0.336 30.241 o
22 8 4 1.785 1.908 0.178 110.930 o
22 8 5 2.064 2.036 0.158 139.699 o
22 8 6 7.560 7.858 0.356 26.974 o
22 8 7 0.204 0.148 0.178 111.845 o
22 8 8 0.324 0.237 0.168 125.371 o
22 8 9 1.670 1.868 0.188 99.716 o
22 8 10 1.343 1.512 0.188 99.951 o
22 8 11 0.238 0.316 0.178 111.835 o
22 8 12 0.206 0.208 0.158 141.547 o
22 10 0 0.063 0.247 0.138 184.891 o
22 10 1 3.013 3.173 0.178 109.285 o
22 10 2 0.045 0.119 0.178 111.854 o
22 10 3 3.392 3.568 0.217 73.414 o
22 10 4 1.258 1.463 0.148 160.057 o
22 10 5 1.108 1.245 0.168 124.935 o
22 10 6 3.724 4.072 0.267 48.911 o
22 10 7 0.084 0.148 0.534 12.428 o
22 10 8 0.246 0.217 0.168 125.382 o
22 10 9 0.727 0.801 0.168 125.203 o
22 10 10 0.555 0.682 0.178 111.755 o
22 10 11 0.117 0.227 0.178 111.848 o
22 12 0 0.004 0.208 0.148 161.068 o
22 12 1 1.251 1.374 0.148 160.109 o
22 12 2 0.023 0.030 0.148 161.071 o
22 12 3 1.424 1.473 0.138 183.331 o
22 12 4 0.756 0.820 0.178 111.686 o
22 12 5 0.519 0.672 0.148 160.883 o
22 12 6 1.568 1.651 0.178 111.147 o
22 12 7 0.032 0.040 0.148 161.070 o
22 12 8 0.158 0.277 0.237 62.915 o
22 12 9 0.265 0.326 0.138 184.841 o
22 14 0 0.001 0.376 0.465 16.406 o
22 14 1 0.451 0.405 0.109 299.132 o
22 14 2 0.012 0.158 0.148 161.069 o
22 14 3 0.535 0.593 0.128 214.128 o
22 14 4 0.389 0.435 0.119 251.443 o
22 14 5 0.217 0.267 0.208 82.171 o
22 14 6 0.569 0.484 0.168 125.299 o
23 1 0 14.550 14.302 0.563 10.601 o
23 1 1 23.582 23.149 0.870 4.425 o
23 1 2 0.034 0.030 0.138 184.902 o
23 1 3 0.602 0.623 0.128 214.063 o
23 1 4 50.214 49.015 1.809 1.021 o
23 1 5 1.110 1.137 0.148 160.348 o
23 1 6 1.768 1.838 0.168 124.282 o
23 1 7 0.204 0.119 0.178 111.846 o
23 1 8 0.810 0.514 0.138 184.517 o
23 1 9 4.974 5.080 0.277 45.057 o
23 1 10 0.367 0.722 0.158 141.461 o
23 1 11 0.058 0.089 0.148 161.068 o
23 1 12 1.646 1.720 0.198 90.093 o
23 1 13 0.331 0.395 0.237 62.907 o
23 3 0 11.748 11.258 0.465 15.636 o
23 3 1 19.012 18.997 0.712 6.617 o
23 3 2 0.009 0.010 0.850 4.900 o
23 3 3 0.639 0.633 0.148 160.836 o
23 3 4 42.342 41.859 1.512 1.458 o
23 3 5 0.851 0.919 0.138 184.321 o
23 3 6 1.455 1.522 0.148 159.814 o
23 3 7 0.239 0.109 0.148 161.049 o
23 3 8 0.778 0.534 0.138 184.533 o
23 3 9 4.355 4.527 0.257 52.388 o
23 3 10 0.334 0.731 0.158 141.469 o
23 3 11 0.046 0.178 0.158 141.563 o
23 3 12 1.412 1.384 0.168 124.713 o
23 3 13 0.244 0.188 0.227 68.503 o
23 5 0 7.990 7.897 0.346 28.394 o
23 5 1 12.550 12.573 0.504 13.281 o
23 5 2 0.002 0.237 0.563 11.155 o
23 5 3 0.654 0.623 0.138 184.587 o
23 5 4 30.470 30.295 1.117 2.681 o
23 5 5 0.513 0.593 0.138 184.681 o
23 5 6 0.983 1.018 0.138 184.150 o
23 5 7 0.295 0.217 0.168 125.376 o
23 5 8 0.687 0.504 0.138 184.604 o
23 5 9 3.342 3.509 0.227 67.318 o
23 5 10 0.277 0.435 0.168 125.363 o
23 5 11 0.028 0.138 0.158 141.565 o
23 5 12 1.041 1.107 0.168 125.005 o
23 5 13 0.127 0.168 0.277 46.225 o
23 7 0 4.483 4.448 0.208 79.267 o
23 7 1 6.740 6.850 0.326 32.179 o
23 7 2 0.028 0.040 0.148 161.071 o
23 7 3 0.629 0.583 0.138 184.616 o
23 7 4 18.759 19.748 0.761 5.822 o
23 7 5 0.227 0.385 0.138 184.843 o
23 7 6 0.546 0.474 0.158 141.444 o
23 7 7 0.330 0.455 0.217 74.861 o
23 7 8 0.553 0.573 0.158 141.426 o
23 7 9 2.255 2.263 0.188 99.255 o
23 7 10 0.206 0.445 0.188 100.372 o
23 7 11 0.013 0.138 0.158 141.565 o
23 7 12 0.654 0.712 0.168 125.242 o
23 9 0 2.051 2.086 0.158 139.685 o
23 9 1 2.930 3.044 0.178 109.443 o
23 9 2 0.065 0.119 0.237 62.918 o
23 9 3 0.537 0.455 0.158 141.450 o
23 9 4 9.823 10.833 0.465 15.807 o
23 9 5 0.068 0.217 0.158 141.560 o
23 9 6 0.253 0.366 0.148 161.022 o
23 9 7 0.301 0.336 0.227 68.498 o
23 9 8 0.400 0.455 0.168 125.340 o
23 9 9 1.329 1.374 0.178 111.352 o
23 9 10 0.137 0.376 0.198 90.594 o
23 9 11 0.005 0.366 0.267 49.712 o
23 11 0 0.781 0.860 0.119 250.753 o
23 11 1 1.055 1.245 0.128 213.165 o
23 11 2 0.084 0.138 0.168 125.398 o
23 11 3 0.382 0.435 0.138 184.781 o
23 11 4 4.415 5.179 0.297 39.492 o
23 11 5 0.012 0.227 0.168 125.399 o
23 11 6 0.096 0.138 0.178 111.852 o
23 11 7 0.218 0.148 0.158 141.549 o
23 11 8 0.248 0.158 0.158 141.545 o
23 11 9 0.686 0.781 0.188 100.275 o
23 13 0 0.247 0.257 0.119 251.585 o
23 13 1 0.321 0.415 0.138 184.808 o
23 13 2 0.073 0.109 0.128 214.436 o
23 13 3 0.227 0.158 0.119 251.615 o
23 13 4 1.724 2.095 0.178 110.908 o
23 13 5 0.000 0.198 0.158 141.564 o
23 13 6 0.029 0.079 0.148 161.070 o
23 15 0 0.063 0.099 0.128 214.438 o
23 15 1 0.084 0.089 0.099 362.388 o
23 15 2 0.047 0.069 0.138 184.901 o
24 0 0 4.745 4.725 0.356 27.577 o
24 0 1 7.878 8.164 0.514 13.152 o
24 0 2 26.011 26.134 1.315 1.987 o
24 0 3 3.051 2.728 0.277 45.815 o
24 0 4 1.217 1.829 0.227 68.297 o
24 0 5 30.688 30.186 1.542 1.444 o
24 0 6 2.778 2.491 0.297 40.008 o
24 0 7 1.243 0.959 0.188 100.094 o
24 0 8 9.666 9.607 0.642 8.427 o
24 0 9 7.978 8.233 0.573 10.607 o
24 0 10 8.712 9.103 0.751 6.206 o
24 0 11 1.467 1.532 0.247 57.819 o
24 0 12 1.262 1.186 0.247 57.871 o
24 0 13 0.156 0.208 0.287 43.092 o
24 2 0 4.176 4.043 0.227 66.763 o
24 2 1 7.074 7.275 0.346 28.619 o
24 2 2 23.898 23.939 0.880 4.322 o
24 2 3 2.875 2.511 0.178 109.773 o
24 2 4 1.243 1.947 0.168 124.638 o
24 2 5 28.081 27.547 1.087 2.847 o
24 2 6 2.587 2.333 0.168 123.237 o
24 2 7 1.074 0.761 0.138 184.187 o
24 2 8 8.980 9.034 0.415 19.808 o
24 2 9 7.386 7.512 0.376 24.344 o
24 2 10 7.997 8.530 0.474 15.368 o
24 2 11 1.320 1.413 0.168 124.763 o
24 2 12 1.162 1.127 0.178 111.486 o
24 2 13 0.145 0.623 0.969 3.773 o
24 4 0 2.792 2.718 0.178 109.752 o
24 4 1 5.153 5.397 0.287 41.984 o
24 4 2 18.749 18.464 0.722 6.459 o
24 4 3 2.412 2.095 0.168 123.558 o
24 4 4 1.305 1.799 0.217 74.608 o
24 4 5 21.708 21.132 0.830 4.877 o
24 4 6 2.088 1.749 0.188 99.519 o
24 4 7 0.687 0.583 0.148 160.824 o
24 4 8 7.235 7.225 0.346 28.595 o
24 4 9 5.868 6.128 0.326 32.423 o
24 4 10 6.174 6.336 0.356 27.302 o
24 4 11 0.960 0.979 0.168 125.074 o
24 4 12 0.911 0.959 0.227 68.418 o
24 6 0 1.361 1.324 0.138 183.523 o
24 6 1 3.085 3.311 0.227 67.476 o
24 6 2 12.588 12.622 0.504 13.277 o
24 6 3 1.799 1.562 0.158 140.253 o
24 6 4 1.340 1.809 0.188 99.889 o
24 6 5 14.270 14.174 0.583 9.942 o
24 6 6 1.465 1.394 0.158 140.642 o
24 6 7 0.308 0.277 0.148 161.020 o
24 6 8 5.079 5.189 0.287 42.033 o
24 6 9 4.002 4.201 0.257 52.568 o
24 6 10 4.022 4.151 0.277 45.449 o
24 6 11 0.566 0.682 0.168 125.273 o
24 6 12 0.610 0.623 0.198 90.533 o
24 8 0 0.451 0.514 0.119 251.358 o
24 8 1 1.514 1.710 0.138 183.015 o
24 8 2 7.194 7.225 0.346 28.602 o
24 8 3 1.194 1.028 0.158 140.988 o
24 8 4 1.228 1.611 0.168 124.759 o
24 8 5 7.965 8.075 0.376 24.227 o
24 8 6 0.883 0.771 0.148 160.657 o
24 8 7 0.084 0.020 0.988 3.624 o
24 8 8 3.098 3.252 0.227 67.483 o
24 8 9 2.358 2.491 0.198 89.555 o
24 8 10 2.229 2.343 0.227 67.974 o
24 8 11 0.273 0.484 0.178 111.822 o
24 10 0 0.084 0.198 0.128 214.429 o
24 10 1 0.617 0.781 0.138 184.559 o
24 10 2 3.550 3.608 0.198 88.323 o
24 10 3 0.698 0.603 0.148 160.814 o
24 10 4 0.950 1.127 0.158 141.112 o
24 10 5 3.840 3.914 0.247 56.884 o
24 10 6 0.453 0.465 0.168 125.328 o
24 10 7 0.009 0.227 0.257 53.611 o
24 10 8 1.652 1.819 0.178 111.045 o
24 10 9 1.215 1.364 0.168 124.842 o
24 10 10 1.054 1.216 0.316 35.357 o
24 12 0 0.002 0.198 0.227 68.508 o
24 12 1 0.217 0.326 0.128 214.378 o
24 12 2 1.525 1.552 0.148 159.718 o
24 12 3 0.357 0.257 0.148 161.010 o
24 12 4 0.626 0.830 0.148 160.792 o
24 12 5 1.633 1.749 0.208 81.759 o
24 12 6 0.198 0.138 0.178 111.846 o
24 12 7 0.000 0.040 0.198 90.603 o
24 14 0 0.005 0.119 0.109 299.509 o
24 14 1 0.068 0.128 0.128 214.436 o
24 14 2 0.568 0.593 0.128 214.103 o
24 14 3 0.161 0.366 0.247 57.982 o
24 14 4 0.352 0.395 0.267 49.706 o
25 1 0 1.370 0.919 0.148 160.213 o
25 1 1 5.012 5.110 0.267 48.345 o
25 1 2 2.620 2.254 0.178 110.136 o
25 1 3 11.089 10.625 0.455 16.377 o
25 1 4 46.634 45.645 1.710 1.144 o
25 1 5 4.610 4.557 0.247 56.442 o
25 1 6 2.371 2.184 0.178 110.383 o
25 1 7 2.176 1.898 0.168 123.893 o
25 1 8 0.188 0.445 0.158 141.533 o
25 1 9 2.734 2.847 0.208 81.035 o
25 1 10 6.709 6.751 0.376 24.477 o
25 1 11 0.976 1.166 0.158 141.084 o
25 1 12 0.570 0.771 0.217 74.827 o
25 3 0 1.135 0.969 0.158 141.046 o
25 3 1 4.391 4.517 0.247 56.545 o
25 3 2 2.391 2.066 0.168 123.595 o
25 3 3 9.707 9.627 0.445 17.250 o
25 3 4 39.295 38.706 1.433 1.628 o
25 3 5 3.860 3.983 0.237 61.599 o
25 3 6 2.027 1.868 0.158 139.841 o
25 3 7 1.827 1.710 0.178 110.967 o
25 3 8 0.202 0.425 0.148 161.027 o
25 3 9 2.343 2.560 0.208 81.307 o
25 3 10 5.725 5.703 0.336 30.648 o
25 3 11 0.774 1.038 0.168 125.141 o
25 3 12 0.484 0.474 0.227 68.484 o
25 5 0 0.763 0.662 0.128 213.898 o
25 5 1 3.238 3.351 0.217 73.557 o
25 5 2 1.947 1.749 0.158 139.998 o
25 5 3 7.432 7.314 0.356 27.040 o
25 5 4 27.862 28.209 1.097 2.797 o
25 5 5 2.748 2.995 0.208 80.987 o
25 5 6 1.484 1.413 0.148 159.843 o
25 5 7 1.284 1.077 0.168 124.884 o
25 5 8 0.217 0.524 0.158 141.521 o
25 5 9 1.727 1.947 0.217 74.474 o
25 5 10 4.178 4.389 0.326 32.838 o
25 5 11 0.486 0.741 0.158 141.420 o
25 5 12 0.348 0.356 0.227 68.496 o
25 7 0 0.418 0.474 0.128 214.248 o
25 7 1 2.033 2.125 0.188 99.440 o
25 7 2 1.427 1.344 0.158 140.694 o
25 7 3 4.985 4.903 0.257 52.076 o
25 7 4 16.671 17.396 0.712 6.692 o
25 7 5 1.664 1.997 0.198 90.028 o
25 7 6 0.933 0.899 0.138 184.255 o
25 7 7 0.764 0.583 0.148 160.784 o
25 7 8 0.215 0.415 0.168 125.374 o
25 7 9 1.098 1.147 0.168 124.966 o
25 7 10 2.627 2.550 0.306 37.498 o
25 7 11 0.237 0.247 0.168 125.381 o
25 9 0 0.181 0.227 0.128 214.404 o
25 9 1 1.127 1.156 0.148 160.325 o
25 9 2 0.927 0.988 0.158 141.165 o
25 9 3 2.932 2.975 0.198 89.037 o
25 9 4 8.525 9.153 0.494 14.146 o
25 9 5 0.863 1.127 0.148 160.548 o
25 9 6 0.514 0.573 0.168 125.301 o
25 9 7 0.385 0.316 0.148 160.995 o
25 9 8 0.179 0.306 0.168 125.384 o
25 9 9 0.611 0.712 0.148 160.831 o
25 9 10 1.440 1.601 0.247 57.818 o
25 11 0 0.056 0.297 0.287 43.092 o
25 11 1 0.545 0.672 0.128 214.090 o
25 11 2 0.519 0.484 0.128 214.180 o
25 11 3 1.522 1.601 0.158 140.500 o
25 11 4 3.763 3.944 0.297 39.745 o
25 11 5 0.395 0.563 0.148 160.953 o
25 11 6 0.251 0.128 0.168 125.386 o
25 11 7 0.162 0.069 0.148 161.061 o
25 11 8 0.125 0.148 0.148 161.061 o
25 13 0 0.011 0.109 0.128 214.442 o
25 13 1 0.229 0.237 0.148 161.040 o
25 13 2 0.251 0.208 0.119 251.595 o
25 13 3 0.699 0.573 0.128 214.001 o
25 13 4 1.440 1.651 0.178 111.220 o
25 13 5 0.164 0.385 0.178 111.839 o
26 0 0 34.577 34.407 1.720 1.160 o
26 0 1 31.146 30.413 1.700 1.194 o
26 0 2 0.607 0.474 0.198 90.544 o
26 0 3 6.340 6.158 0.415 20.179 o
26 0 4 19.003 19.511 1.048 3.142 o
26 0 5 1.573 1.977 0.277 46.087 o
26 0 6 0.221 0.267 0.198 90.592 o
26 0 7 1.946 1.848 0.227 68.126 o
26 0 8 11.294 9.983 0.929 4.058 o
26 0 9 4.584 4.507 0.385 23.566 o
26 0 10 1.429 1.641 0.257 53.467 o
26 0 11 2.682 2.600 0.346 29.447 o
26 0 12 0.035 0.010 1.127 2.789 o
26 2 0 31.983 31.293 1.137 2.581 o
26 2 1 28.749 28.318 1.048 3.046 o
26 2 2 0.647 0.731 0.148 160.807 o
26 2 3 5.838 5.772 0.287 41.732 o
26 2 4 17.637 18.355 0.722 6.486 o
26 2 5 1.506 1.838 0.158 140.404 o
26 2 6 0.194 0.287 0.158 141.544 o
26 2 7 1.841 1.740 0.168 124.263 o
26 2 8 10.354 10.171 0.563 10.867 o
26 2 9 4.303 4.379 0.257 52.433 o
26 2 10 1.332 1.512 0.178 111.315 o
26 2 11 2.485 2.540 0.297 40.042 o
26 4 0 25.287 25.116 0.959 3.652 o
26 4 1 22.598 22.121 0.909 4.085 o
26 4 2 0.707 0.633 0.148 160.801 o
26 4 3 4.571 4.468 0.257 52.320 o
26 4 4 14.132 14.806 0.613 9.035 o
26 4 5 1.309 1.601 0.158 140.685 o
26 4 6 0.129 0.148 0.158 141.558 o
26 4 7 1.566 1.453 0.158 140.527 o
26 4 8 7.997 7.828 0.435 18.238 o
26 4 9 3.561 3.479 0.237 61.832 o
26 4 10 1.078 1.324 0.168 124.930 o
26 4 11 1.967 1.947 0.336 31.266 o
26 6 0 17.131 17.327 0.623 8.611 o
26 6 1 15.115 15.162 0.623 8.723 o
26 6 2 0.718 0.682 0.158 141.343 o
26 6 3 3.066 2.896 0.198 88.970 o
26 6 4 9.782 10.556 0.465 15.821 o
26 6 5 1.024 1.384 0.158 140.983 o
26 6 6 0.062 0.247 0.257 53.610 o
26 6 7 1.192 1.176 0.188 100.074 o
26 6 8 5.219 5.130 0.306 36.874 o
26 6 9 2.596 2.540 0.227 67.818 o
26 6 10 0.760 0.959 0.168 125.162 o
26 6 11 1.340 1.295 0.237 62.763 o
26 8 0 10.012 10.250 0.405 20.550 o
26 8 1 8.690 8.876 0.366 25.324 o
26 8 2 0.655 0.563 0.138 184.605 o
26 8 3 1.762 1.621 0.178 111.038 o
26 8 4 5.889 6.375 0.346 28.885 o
26 8 5 0.728 0.969 0.158 141.274 o
26 8 6 0.020 0.020 0.899 4.376 o
26 8 7 0.797 0.642 0.158 141.318 o
26 8 8 2.906 2.906 0.297 39.964 o
26 8 9 1.668 1.680 0.227 68.216 o
26 8 10 0.463 0.583 0.168 125.312 o
26 10 0 5.098 5.426 0.267 48.258 o
26 10 1 4.354 4.566 0.237 61.231 o
26 10 2 0.504 0.385 0.148 160.946 o
26 10 3 0.870 0.801 0.158 141.245 o
26 10 4 3.128 3.450 0.227 67.427 o
26 10 5 0.470 0.613 0.158 141.446 o
26 10 6 0.004 0.425 0.652 8.320 o
26 10 7 0.469 0.504 0.178 111.790 o
26 10 8 1.401 1.295 0.178 111.336 o
26 12 0 2.279 2.283 0.178 110.419 o
26 12 1 1.909 2.036 0.178 110.800 o
26 12 2 0.317 0.366 0.217 74.864 o
26 12 3 0.378 0.257 0.128 214.327 o
26 12 4 1.486 1.473 0.188 99.898 o
26 12 5 0.270 0.395 0.158 141.523 o
26 14 0 0.902 0.850 0.267 49.670 o
26 14 1 0.735 0.554 0.257 53.582 o
27 1 1 2.596 2.866 0.208 81.103 o
27 1 2 3.340 2.906 0.198 88.766 o
27 1 3 13.540 13.808 0.583 9.979 o
27 1 4 0.465 0.642 0.138 184.693 o
27 1 5 26.840 26.875 1.107 2.761 o
27 1 6 0.245 0.267 0.188 100.376 o
27 1 7 4.020 3.786 0.237 61.572 o
27 1 8 5.030 5.090 0.297 39.364 o
27 1 10 1.465 1.275 0.188 99.950 o
27 1 11 0.088 0.346 0.405 21.559 o
27 3 0 0.005 0.326 0.395 22.651 o
27 3 1 2.044 2.273 0.178 110.611 o
27 3 2 2.677 2.392 0.178 110.021 o
27 3 3 11.578 11.980 0.524 12.411 o
27 3 4 0.428 0.613 0.148 160.932 o
27 3 5 22.648 22.388 0.998 3.415 o
27 3 6 0.263 0.128 0.158 141.545 o
27 3 7 3.497 3.282 0.217 73.436 o
27 3 8 4.228 4.112 0.267 48.762 o
27 3 9 0.001 0.049 0.188 100.391 o
27 3 10 1.308 1.166 0.217 74.679 o
27 3 11 0.061 0.168 0.247 57.985 o
27 5 0 0.021 0.376 0.514 13.403 o
27 5 1 1.243 1.443 0.158 140.801 o
27 5 2 1.727 1.453 0.178 111.111 o
27 5 3 8.476 8.609 0.385 22.940 o
27 5 4 0.352 0.445 0.148 160.986 o
27 5 5 16.152 16.289 0.820 5.103 o
27 5 6 0.283 0.237 0.158 141.534 o
27 5 7 2.660 2.481 0.188 98.889 o
27 5 8 2.991 2.797 0.227 67.621 o
27 5 9 0.000 0.168 0.257 53.611 o
27 5 10 1.051 0.919 0.188 100.163 o
27 5 11 0.027 1.107 1.058 3.165 o
27 7 0 0.044 0.099 0.158 141.565 o
27 7 1 0.571 0.751 0.148 160.840 o
27 7 2 0.894 0.761 0.148 160.653 o
27 7 3 5.329 5.436 0.287 41.930 o
27 7 4 0.262 0.376 0.158 141.526 o
27 7 5 9.781 10.111 0.633 8.680 o
27 7 6 0.282 0.326 0.158 141.527 o
27 7 7 1.760 1.611 0.198 90.069 o
27 7 8 1.788 1.611 0.188 99.721 o
27 7 9 0.000 0.544 0.751 6.274 o
27 7 10 0.756 0.692 0.178 111.704 o
27 9 0 0.062 0.168 0.128 214.434 o
27 9 1 0.196 0.425 0.138 184.846 o
27 9 2 0.367 0.376 0.128 214.303 o
27 9 3 2.907 2.916 0.208 80.920 o
27 9 4 0.174 0.326 0.168 125.384 o
27 9 5 5.084 5.209 0.316 34.671 o
27 9 6 0.242 0.168 0.148 161.044 o
27 9 7 1.007 0.979 0.158 141.122 o
27 9 8 0.913 0.870 0.158 141.205 o
27 11 0 0.062 0.267 0.138 184.890 o
27 11 1 0.047 0.188 0.148 161.066 o
27 11 2 0.121 0.138 0.208 82.177 o
27 11 3 1.387 1.315 0.158 140.739 o
27 11 4 0.100 0.198 0.198 90.599 o
27 11 5 2.277 2.224 0.247 57.604 o
27 11 6 0.172 0.425 0.208 82.169 o
27 13 0 0.047 0.119 0.128 214.439 o
27 13 1 0.006 0.168 0.217 74.878 o
27 13 2 0.031 0.049 0.148 161.070 o
27 13 3 0.577 0.554 0.287 43.079 o
28 0 0 6.377 6.089 0.445 17.619 o
28 0 1 22.993 22.407 1.206 2.368 o
28 0 2 0.172 0.089 0.277 46.225 o
28 0 3 0.287 0.188 0.217 74.870 o
28 0 4 6.259 6.197 0.435 18.419 o
28 0 5 1.610 2.175 0.267 49.535 o
28 0 6 0.857 0.722 0.198 90.482 o
28 0 7 3.550 3.331 0.306 37.331 o
28 0 8 0.910 0.741 0.198 90.469 o
28 0 10 0.010 0.128 0.326 33.279 o
28 2 0 6.003 5.733 0.306 36.632 o
28 2 1 21.444 21.271 0.870 4.466 o
28 2 2 0.148 0.128 0.267 49.712 o
28 2 3 0.279 0.267 0.158 141.533 o
28 2 4 5.831 5.624 0.306 36.684 o
28 2 5 1.398 1.730 0.168 124.606 o
28 2 6 0.785 0.504 0.158 141.352 o
28 2 7 3.272 3.222 0.217 73.572 o
28 2 8 0.838 0.761 0.148 160.689 o
28 2 9 0.012 0.049 1.789 1.106 o
28 2 10 0.009 0.010 0.949 3.932 o
28 4 0 4.976 4.893 0.257 52.082 o
28 4 1 17.377 17.317 0.722 6.503 o
28 4 2 0.090 0.188 0.376 25.097 o
28 4 3 0.258 0.128 0.138 184.868 o
28 4 4 4.702 4.685 0.267 48.523 o
28 4 5 0.908 1.255 0.148 160.465 o
28 4 6 0.606 0.514 0.138 184.650 o
28 4 7 2.558 2.461 0.198 89.446 o
28 4 8 0.655 0.613 0.158 141.382 o
28 4 9 0.024 0.188 0.257 53.611 o
28 4 10 0.005 0.227 0.267 49.713 o
28 6 0 3.615 3.489 0.208 80.296 o
28 6 1 12.261 12.395 0.563 10.748 o
28 6 2 0.036 0.079 0.287 43.093 o
28 6 3 0.224 0.158 0.148 161.047 o
28 6 4 3.289 3.341 0.237 61.965 o
28 6 5 0.424 0.623 0.138 184.719 o
28 6 6 0.394 0.395 0.158 141.497 o
28 6 7 1.697 1.651 0.168 124.415 o
28 6 8 0.436 0.405 0.188 100.350 o
28 6 9 0.041 0.712 0.613 9.428 o
28 6 10 0.002 0.722 0.662 8.073 o
28 8 0 2.316 2.283 0.178 110.387 o
28 8 1 7.548 7.571 0.346 28.508 o
28 8 2 0.008 0.198 0.366 26.473 o
28 8 3 0.170 0.099 0.158 141.557 o
28 8 4 2.023 2.145 0.198 89.827 o
28 8 5 0.129 0.385 0.148 161.044 o
28 8 6 0.218 0.188 0.158 141.547 o
28 8 7 0.966 0.801 0.168 125.110 o
28 8 8 0.249 0.148 0.188 100.380 o
28 10 0 1.308 1.255 0.148 160.111 o
28 10 1 4.039 4.141 0.257 52.566 o
28 10 2 0.000 0.158 0.237 62.918 o
28 10 3 0.107 0.030 0.148 161.067 o
28 10 4 1.093 1.107 0.188 100.120 o
28 10 5 0.018 0.208 0.168 125.399 o
28 10 6 0.107 0.346 0.257 53.609 o
28 12 0 0.646 0.534 0.138 184.621 o
28 12 1 1.891 1.779 0.208 81.663 o
28 12 2 0.001 0.010 0.840 5.016 o
28 12 3 0.056 0.030 0.128 214.441 o
29 1 0 5.414 5.397 0.287 41.911 o
29 1 1 2.996 3.637 0.247 57.221 o
29 1 2 0.490 0.474 0.188 100.338 o
29 1 3 0.073 0.148 0.168 125.398 o
29 1 4 0.123 1.058 0.702 7.189 o
29 1 5 5.254 4.982 0.297 39.324 o
29 1 6 1.645 1.611 0.168 124.469 o
29 1 7 1.776 1.502 0.158 140.305 o
29 1 9 2.278 2.056 0.188 99.307 o
29 1 10 0.745 0.731 0.198 90.502 o
29 3 0 4.741 4.873 0.277 45.157 o
29 3 1 2.529 3.094 0.237 62.271 o
29 3 2 0.472 0.336 0.158 141.485 o
29 3 3 0.039 0.633 0.623 9.131 o
29 3 4 0.108 0.356 0.395 22.650 o
29 3 5 4.565 4.359 0.326 32.786 o
29 3 6 1.456 1.315 0.198 90.239 o
29 3 7 1.520 1.305 0.168 124.668 o
29 3 9 1.870 1.947 0.247 57.717 o
29 3 10 0.653 0.544 0.356 27.957 o
29 5 0 3.637 3.865 0.217 73.189 o
29 5 1 1.826 2.095 0.188 99.570 o
29 5 2 0.426 0.316 0.148 160.983 o
29 5 3 0.007 0.277 0.287 43.092 o
29 5 4 0.087 0.198 0.217 74.876 o
29 5 5 3.444 3.084 0.227 67.368 o
29 5 6 1.140 0.939 0.158 141.052 o
29 5 7 1.115 0.919 0.178 111.548 o
29 5 9 1.256 1.364 0.267 49.621 o
29 7 0 2.449 2.738 0.178 110.071 o
29 7 1 1.125 1.324 0.148 160.252 o
29 7 2 0.348 0.287 0.168 125.364 o
29 7 3 0.002 0.346 0.385 23.827 o
29 7 4 0.063 0.138 0.227 68.508 o
29 7 5 2.257 2.224 0.217 74.251 o
29 7 6 0.784 0.781 0.158 141.292 o
29 7 7 0.703 0.504 0.158 141.385 o
29 7 8 0.003 0.217 0.306 37.712 o
29 9 0 1.444 1.720 0.168 124.577 o
29 9 1 0.593 0.751 0.148 160.830 o
29 9 2 0.250 0.198 0.128 214.388 o
29 9 3 0.015 0.089 0.198 90.602 o
29 9 4 0.039 0.128 0.188 100.389 o
29 9 5 1.279 1.265 0.178 111.402 o
29 9 6 0.472 0.534 0.158 141.458 o
29 9 7 0.388 0.040 1.196 2.475 o
29 11 0 0.751 1.018 0.208 82.073 o
29 11 1 0.273 0.504 0.148 161.000 o
29 11 2 0.154 0.089 0.148 161.061 o
29 11 3 0.024 0.217 0.178 111.853 o
29 11 4 0.023 0.188 0.336 31.350 o
30 0 0 6.314 6.701 0.474 15.503 o
30 0 1 6.611 6.504 0.474 15.494 o
30 0 2 0.062 0.326 1.661 1.284 o
30 0 3 14.419 14.371 1.087 2.954 o
30 0 4 0.078 0.119 0.217 74.877 o
30 0 5 0.764 0.573 0.227 68.457 o
30 0 6 5.800 5.278 0.524 12.785 o
30 0 7 0.300 0.287 0.208 82.166 o
30 0 8 0.141 0.316 0.287 43.091 o
30 0 9 0.926 0.949 0.287 43.057 o
30 2 0 5.713 6.257 0.336 30.605 o
30 2 1 6.121 6.138 0.316 34.370 o
30 2 2 0.049 0.198 0.662 8.073 o
30 2 3 13.247 12.988 0.682 7.394 o
30 2 4 0.066 0.148 0.198 90.601 o
30 2 5 0.719 0.494 0.158 141.381 o
30 2 6 5.320 5.298 0.346 29.042 o
30 2 7 0.266 0.267 0.158 141.535 o
30 2 8 0.128 0.257 0.158 141.553 o
30 2 9 0.859 0.979 0.217 74.777 o
30 4 0 4.206 4.655 0.267 48.686 o
30 4 1 4.876 4.695 0.267 48.464 o
30 4 2 0.023 0.148 0.662 8.073 o
30 4 3 10.275 10.171 0.623 8.940 o
30 4 4 0.039 0.010 1.008 3.483 o
30 4 5 0.601 0.435 0.158 141.433 o
30 4 6 4.110 4.082 0.287 42.406 o
30 4 7 0.184 0.227 0.158 141.549 o
30 4 8 0.095 0.326 0.297 40.267 o
30 4 9 0.687 0.810 0.227 68.453 o
30 6 0 2.509 2.787 0.188 98.888 o
30 6 1 3.356 3.282 0.227 67.363 o
30 6 2 0.004 0.138 0.573 10.773 o
30 6 3 6.735 6.682 0.395 22.145 o
30 6 4 0.013 0.227 0.346 29.584 o
30 6 5 0.445 0.455 0.158 141.476 o
30 6 6 2.685 2.679 0.297 40.008 o
30 6 7 0.098 0.119 0.158 141.561 o
30 6 8 0.059 0.128 0.217 74.877 o
30 8 0 1.222 1.492 0.188 100.004 o
30 8 1 2.000 1.868 0.168 124.070 o
30 8 2 0.000 0.069 0.227 68.508 o
30 8 3 3.742 3.637 0.306 37.280 o
30 8 4 0.002 0.247 0.385 23.827 o
30 8 5 0.294 0.326 0.178 111.829 o
30 8 6 1.500 1.542 0.168 124.601 o
30 8 7 0.041 0.020 0.969 3.774 o
30 10 0 0.490 0.741 0.148 160.880 o
30 10 1 1.042 0.969 0.168 125.038 o
30 10 2 0.002 0.069 0.178 111.855 o
30 10 3 1.777 1.720 0.287 42.965 o
30 10 4 0.000 0.089 0.158 141.566 o
31 1 0 18.113 18.325 0.801 5.307 o
31 1 1 4.212 4.141 0.247 56.696 o
31 1 2 0.464 0.405 0.178 111.800 o
31 1 3 0.214 0.514 0.158 141.522 o
31 1 4 1.087 0.899 0.178 111.562 o
31 1 5 0.459 0.405 0.148 160.958 o
31 1 6 1.444 1.680 0.208 81.830 o
31 1 7 0.045 0.148 0.188 100.389 o
31 1 8 3.987 3.578 0.336 31.028 o
31 3 0 15.437 16.279 0.761 5.913 o
31 3 1 3.663 3.558 0.237 61.774 o
31 3 2 0.388 0.306 0.168 125.356 o
31 3 3 0.158 0.415 0.148 161.037 o
31 3 4 0.905 0.603 0.158 141.277 o
31 3 5 0.388 0.504 0.168 125.337 o
31 3 6 1.182 1.216 0.198 90.342 o
31 3 7 0.033 0.069 0.188 100.390 o
31 3 8 3.400 3.262 0.366 26.297 o
31 5 0 11.237 11.910 0.563 10.801 o
31 5 1 2.754 2.669 0.198 89.259 o
31 5 2 0.271 0.099 0.158 141.546 o
31 5 3 0.083 0.168 0.158 141.561 o
31 5 4 0.629 0.474 0.148 160.878 o
31 5 5 0.280 0.376 0.168 125.367 o
31 5 6 0.791 0.919 0.188 100.234 o
31 5 7 0.016 0.138 0.445 17.897 o
31 5 8 2.480 2.471 0.306 37.518 o
31 7 0 7.019 7.670 0.415 20.062 o
31 7 1 1.801 1.661 0.178 111.001 o
31 7 2 0.159 0.059 0.158 141.559 o
31 7 3 0.029 0.178 0.158 141.564 o
31 7 4 0.370 0.227 0.178 111.826 o
31 7 5 0.174 0.247 0.178 111.844 o
31 7 6 0.437 0.692 0.158 141.444 o
31 9 0 3.804 4.102 0.297 39.723 o
31 9 1 1.032 0.959 0.158 141.113 o
31 9 2 0.081 0.099 0.188 100.389 o
31 9 3 0.005 0.069 0.158 141.566 o
31 9 4 0.190 0.148 0.168 125.391 o
31 11 0 1.811 2.175 0.395 22.608 o
32 0 0 0.187 0.929 0.217 74.855 o
32 0 1 0.046 0.020 1.176 2.559 o
32 0 2 1.329 1.166 0.237 62.775 o
32 0 3 1.714 1.730 0.257 53.422 o
32 0 4 1.250 1.058 0.217 74.702 o
32 0 5 1.646 1.502 0.237 62.693 o
32 0 6 4.996 4.982 0.781 5.788 o
32 2 0 0.181 0.969 0.168 125.332 o
32 2 1 0.045 0.079 0.257 53.611 o
32 2 2 1.219 1.077 0.158 140.953 o
32 2 3 1.554 1.255 0.178 111.266 o
32 2 4 1.138 0.860 0.168 125.018 o
32 2 5 1.536 1.334 0.188 99.907 o
32 2 6 4.666 4.527 0.494 14.397 o
32 2 7 0.041 0.188 0.425 19.600 o
32 4 0 0.164 0.840 0.158 141.498 o
32 4 1 0.041 0.465 0.672 7.838 o
32 4 2 0.943 0.890 0.178 111.616 o
32 4 3 1.155 0.959 0.188 100.124 o
32 4 4 0.862 0.751 0.168 125.163 o
32 4 5 1.248 1.058 0.178 111.464 o
32 4 6 3.805 3.805 0.336 31.035 o
32 4 7 0.025 0.415 0.998 3.553 o
32 6 0 0.137 0.672 0.148 161.013 o
32 6 1 0.035 0.405 0.563 11.154 o
32 6 2 0.614 0.514 0.188 100.315 o
32 6 3 0.704 0.633 0.178 111.726 o
32 6 4 0.545 0.504 0.158 141.440 o
32 6 5 0.887 0.771 0.168 125.149 o
32 6 6 2.713 2.600 0.316 35.192 o
32 8 0 0.102 0.593 0.168 125.377 o
32 8 1 0.029 0.089 0.148 161.070 o
32 8 2 0.337 0.227 0.148 161.019 o
32 8 3 0.355 0.306 0.188 100.365 o
32 8 4 0.290 0.257 0.168 125.374 o
32 10 1 0.023 0.069 0.277 46.226 o
33 1 0 14.815 14.816 0.929 4.021 o
33 1 2 0.525 0.395 0.188 100.338 o
33 1 3 1.312 1.137 0.208 81.942 o
33 1 4 0.280 0.425 0.208 82.163 o
33 1 5 1.440 1.127 0.227 68.322 o
33 1 6 0.397 0.504 0.208 82.151 o
33 3 0 12.799 12.839 0.672 7.618 o
33 3 1 0.001 0.030 1.107 2.889 o
33 3 2 0.445 0.208 0.158 141.506 o
33 3 3 1.096 1.018 0.188 100.133 o
33 3 4 0.219 0.376 0.208 82.168 o
33 3 5 1.273 1.166 0.237 62.783 o
33 3 6 0.342 0.722 0.237 62.899 o
33 5 0 9.567 9.845 0.583 10.190 o
33 5 1 0.004 0.010 0.830 5.136 o
33 5 2 0.320 0.109 0.168 125.380 o
33 5 3 0.765 0.623 0.188 100.275 o
33 5 4 0.132 0.237 0.208 82.175 o
33 5 5 0.995 0.890 0.208 82.040 o
33 5 6 0.253 0.474 0.336 31.348 o
33 7 0 6.215 6.494 0.425 19.264 o
33 7 1 0.022 0.198 0.208 82.178 o
33 7 2 0.195 0.128 0.188 100.384 o
33 7 3 0.451 0.484 0.208 82.147 o
33 7 4 0.060 0.435 0.326 33.278 o
33 9 0 3.524 4.181 0.544 11.936 o
34 0 0 0.263 0.702 0.237 62.904 o
34 0 1 0.013 0.030 1.087 2.995 o
34 0 3 2.399 2.026 0.642 8.569 o
34 0 4 3.069 2.886 0.445 17.832 o
34 2 0 0.231 0.682 0.148 160.987 o
34 2 1 0.009 0.109 0.277 46.226 o
34 2 3 2.221 1.957 0.267 49.463 o
34 2 4 2.820 2.590 0.297 39.997 o
34 2 5 0.393 0.504 0.208 82.151 o
34 4 0 0.156 0.603 0.168 125.369 o
34 4 3 1.761 1.512 0.237 62.670 o
34 4 4 2.190 1.937 0.267 49.469 o
34 4 5 0.358 0.336 0.287 43.088 o
34 6 0 0.078 0.336 0.198 90.598 o
34 6 1 0.002 0.099 0.217 74.878 o
34 6 2 0.000 0.257 0.840 5.016 o
34 6 3 1.199 1.087 0.217 74.709 o
34 6 4 1.442 1.364 0.544 11.974 o
34 8 0 0.029 0.662 0.573 10.773 o
34 8 1 0.011 0.099 0.277 46.226 o
35 1 0 3.865 3.618 0.297 39.756 o
35 1 1 0.168 0.040 0.198 90.600 o
35 1 2 0.000 0.336 1.038 3.287 o
35 1 3 0.005 0.247 0.376 25.098 o
35 3 0 3.403 2.955 0.267 49.135 o
35 3 1 0.152 0.119 0.227 68.506 o
35 3 2 0.000 0.040 0.227 68.508 o
35 3 3 0.005 0.623 1.097 2.941 o
35 3 4 0.252 0.020 1.226 2.357 o
35 5 0 2.638 2.432 0.267 49.351 o
35 5 1 0.125 0.030 0.148 161.066 o
35 5 2 0.000 0.119 0.208 82.179 o
35 5 3 0.004 0.109 0.297 40.268 o
36 0 0 0.555 0.524 0.227 68.477 o
36 0 1 0.243 0.059 1.483 1.611 o
36 2 0 0.508 0.474 0.257 53.595 o
36 2 1 0.233 0.247 0.326 33.278 o
36 2 2 3.406 2.985 0.465 16.342 o
36 4 0 0.390 0.405 0.287 43.086 o
36 4 1 0.204 0.059 0.287 43.092 o

_iucr_refine_instructions_details
;
TITL sefsif
CELL 0.21784 12.402 6.47 6.321 90 93.69 90
ZERR 4 0.003 0.002 0.002 0 0.02 0
LATT 7
SYMM -X,+Y,-Z
SFAC C H O
DISP C -0.0015 0.0001
DISP H 0 0
DISP O -0.0023 0.0004
UNIT 24 32 8

SIZE 0.3 0.2 0.1
TEMP -173.15
CONF
ACTA 
MORE -1
BOND $H
OMIT -12 2 3
OMIT -12 0 3
WGHT 0.008898 0
FVAR 1.005844
REM <olex2.extras>
REM <HklSrc "%.\\sefsif.hkl">
REM </olex2.extras>

O1    3     0.30491  0.00000  1.06780  10.50000  0.01561  0.02525  0.00782 =
 0.00000  0.00168  0.00000 
O3    3     0.17891  0.00000  0.36825  10.50000  0.01174  0.01754  0.00922 =
 0.00000  0.00006  0.00000 
C1    1     0.30240  0.00000  0.87588  10.50000  0.01092  0.01420  0.00761 =
 0.00000  0.00150  0.00000 
C2    1     0.21026  0.00000  0.73477  10.50000  0.00944  0.01212  0.00846 =
 0.00000  0.00214  0.00000 
C3    1     0.24335  0.00000  0.53745  10.50000  0.00955  0.01111  0.00793 =
 0.00000  0.00142  0.00000 
C4    1     0.36151  0.00000  0.52862  10.50000  0.00998  0.01398  0.00892 =
 0.00000  0.00234  0.00000 
C5    1     0.40137  0.00000  0.75690  10.50000  0.00977  0.02353  0.00980 =
 0.00000  0.00085  0.00000 
C21   1     0.10006  0.00000  0.80248  10.50000  0.01062  0.01796  0.01409 =
 0.00000  0.00406  0.00000 
H3    2     0.22104  0.00000  0.24495  10.50000  0.02851  0.04257  0.01618 =
 0.00000 -0.01566 -0.00000 
H4    2     0.38616  0.13191  0.44476  11.00000  0.02630  0.02620  10.02910 =
  0.00740  0.00580 -0.00490 
H5    2     0.44807  0.13151  0.79681  11.00000  0.03439  0.05892  0.02121 =
 -0.00928  0.00077 -0.02750 
H21A  2     0.04134  0.00000  0.66781  10.50000  0.02170  0.04920  10.02620 =
  0.00000 -0.00300 -0.00000 
H21B  2     0.08550  0.12967  0.89375  11.00000  0.02664  0.04453  0.04695 =
 -0.01942  0.02131 -0.00049 
HKLF 4

END
Q2 1 0.427083 0 0.8125 11 0.05 0.53
Q3 1 0.239583 0 0.875 11 0.05 0.53
Q1 1 0.15625 0 0.333333 11 0.05 0.71
Q5 1 0.166667 0 0.520833 11 0.05 0.47
Q4 1 0.270833 0 1.041667 11 0.05 0.53

  REM The information below was added by Olex2.
  REM
  REM R1 = 0.0252 for 5951 Fo > 4sig(Fo) and 0.0367 for all 7432 data
  REM 78 parameters refined using 0 restraints
  REM Highest difference peak 0.7103, deepest hole -0.3917
  REM Mean Shift 0.0000, Max Shift 0.0005.

  REM +++ Tabular Listing of Refinement Information +++
  REM R1_all = 0.0367
  REM R1_gt = 0.0252
  REM wR_ref = 0.0616
  REM GOOF = 1.0149
  REM Shift_max = 0.0005
  REM Shift_mean = 0.0000
  REM Reflections_all = 7432
  REM Reflections_gt = 5951
  REM Parameters = 78
  REM Hole = -0.3917
  REM Peak = 0.7103
  REM Flack = n/a

  
;
_olex2_submission_special_instructions  'No special instructions were received'

# start Validation Reply Form
_vrf_PLAT183_SEFSIF11_cc-pVDZ
;
PROBLEM: Missing _cell_measurement_reflns_used Value ....     Please Do ! 
RESPONSE: We did not collect the X-ray data, we used the following
data set to carry out Hirshfeld Atom Refinement:
 	 	A. Nassour, M. Kubicki, J. Wright, T. Borowiak, G. Dutkiewicz, 
		C. Lecomte, C. Jelsch CCDC 972265: 
		Experimental Crystal Structure Determination, 2014, 
		DOI: 10.5517/cc11mqds
This field was not found in the corresponding CIF file.
;
_vrf_PLAT184_SEFSIF11_cc-pVDZ
;
PROBLEM: Missing _cell_measurement_reflns_min Value ....     Please Do ! 
RESPONSE: We did not collect the X-ray data, we used the following
data set to carry out Hirshfeld Atom Refinement:
 	 	A. Nassour, M. Kubicki, J. Wright, T. Borowiak, G. Dutkiewicz,
		C. Lecomte, C. Jelsch CCDC 972265: Experimental 
		Crystal Structure Determination, 2014, DOI: 10.5517/cc11mqds
This field was not found in the corresponding CIF file.
;
_vrf_PLAT185_SEFSIF11_cc-pVDZ
;
PROBLEM: Missing _cell_measurement_reflns_max Value ....     Please Do ! 
RESPONSE: We did not collect the X-ray data, we used the following
data set to carry out Hirshfeld Atom Refinement:
 	 	A. Nassour, M. Kubicki, J. Wright, T. Borowiak, G. Dutkiewicz, 
		C. Lecomte, C. Jelsch CCDC 972265: Experimental 
		Crystal Structure Determination, 2014, DOI: 10.5517/cc11mqds
This field was not found in the corresponding CIF file.
;
_vrf_EXPT005_SEFSIF11_cc-pVDZ
;
PROBLEM: _exptl_crystal_description is missing
RESPONSE: We did not collect the X-ray data, we used the following
data set to carry out Hirshfeld Atom Refinement:
 	 	A. Nassour, M. Kubicki, J. Wright, T. Borowiak, G. Dutkiewicz, 
		C. Lecomte, C. Jelsch CCDC 972265: Experimental Crystal 
		Structure Determination, 2014, DOI: 10.5517/cc11mqds
This field was not found in the corresponding CIF file.
;
_vrf_DIFF003_SEFSIF11_cc-pVDZ
;
PROBLEM: _diffrn_measurement_device_type is missing
RESPONSE: We did not collect the X-ray data, we used the following
data set to carry out Hirshfeld Atom Refinement:
 	 	A. Nassour, M. Kubicki, J. Wright, T. Borowiak, G. Dutkiewicz, 
		C. Lecomte, C. Jelsch CCDC 972265: Experimental Crystal 
		Structure Determination, 2014, DOI: 10.5517/cc11mqds
This field was not found in the corresponding CIF file.
;
_vrf_PLAT699_SEFSIF11_cc-pVDZ
;
PROBLEM: Missing _exptl_crystal_description Value .......     Please Do !  
RESPONSE: We did not collect the X-ray data, we used the following
data set to carry out Hirshfeld Atom Refinement:
 	 	A. Nassour, M. Kubicki, J. Wright, T. Borowiak, G. Dutkiewicz, 
		C. Lecomte, C. Jelsch CCDC 972265: Experimental Crystal 
		Structure Determination, 2014, DOI: 10.5517/cc11mqds
This field was not found in the corresponding CIF file.
;
# end Validation Reply Form
