# Supplementary material for: Fragmentation and transferability in Hirshfeld atom refinement
Source: IUCrJ. 2022 Feb 26;9(Pt 2):298–315. doi: 10.1107/S2052252522000690 (PMC8895009; doi:10.1107/S2052252522000690)
Supplement: Supplementary file 2 [file m-09-00298-sup2.zip › cif/cc-pVTZ_vs_cc-pVDZ/EDAWIP_cc-pVTZ.cif]

data_EDAWIP_cc-pVTZ
_audit_creation_date               2021-03-03
_audit_creation_method
;
Olex2 1.3
(compiled 2020.07.31 svn.rc2a77460 for OlexSys, GUI svn.r6145)
;
_audit_contact_author_address      ?
_audit_contact_author_email        ?
_audit_contact_author_name         ''
_audit_contact_author_phone        ?
_publ_contact_author_id_orcid      ?
_publ_section_references
;
Bourhis, L.J., Dolomanov, O.V., Gildea, R.J., Howard, J.A.K., Puschmann, H.
 (2015). Acta Cryst. A71, 59-75.

Dolomanov, O.V., Bourhis, L.J., Gildea, R.J, Howard, J.A.K. & Puschmann, H.
 (2009), J. Appl. Cryst. 42, 339-341.
;
_chemical_formula_moiety           'C2 H4 N2 O2'
_chemical_formula_sum              'C2 H4 N2 O2'
_chemical_formula_weight           88.066
loop_
  _atom_type_symbol
  _atom_type_scat_dispersion_real
  _atom_type_scat_dispersion_imag
  _atom_type_scat_Cromer_Mann_a1
  _atom_type_scat_Cromer_Mann_a2
  _atom_type_scat_Cromer_Mann_a3
  _atom_type_scat_Cromer_Mann_a4
  _atom_type_scat_Cromer_Mann_b1
  _atom_type_scat_Cromer_Mann_b2
  _atom_type_scat_Cromer_Mann_b3
  _atom_type_scat_Cromer_Mann_b4
  _atom_type_scat_Cromer_Mann_c
  _atom_type_scat_source
  _atom_type_scat_dispersion_source
 H 0.00000 0.00000 0.49300 0.32291 0.14019 0.04081 10.51090 26.12570 3.14236
 57.79970 0.0030380000826
 'International Tables Volume C Table 6.1.1.4 (pp. 500-502)'
 'Henke, Gullikson and Davis, At. Data and Nucl. Data Tables, 1993, 54, 2'
 C 0.01920 0.00962 2.31000 1.02000 1.58860 0.86500 20.84390 10.20750 0.56870
 51.65120 0.215599998832
 'International Tables Volume C Table 6.1.1.4 (pp. 500-502)'
 'Henke, Gullikson and Davis, At. Data and Nucl. Data Tables, 1993, 54, 2'
 O 0.05239 0.03376 3.04850 2.28680 1.54630 0.86700 13.27710 5.70110 0.32390
 32.90890 0.250800013542
 'International Tables Volume C Table 6.1.1.4 (pp. 500-502)'
 'Henke, Gullikson and Davis, At. Data and Nucl. Data Tables, 1993, 54, 2'
 N 0.03256 0.01839 12.21260 3.13220 2.01250 1.16630 0.00570 9.89330 28.99750
 0.58260 -11.5290002823
 'International Tables Volume C Table 6.1.1.4 (pp. 500-502)'
 'Henke, Gullikson and Davis, At. Data and Nucl. Data Tables, 1993, 54, 2'

_space_group_crystal_system        'monoclinic'
_space_group_IT_number             14
_space_group_name_H-M_alt          'P 1 21/c 1'
_space_group_name_Hall             '-P 2ybc'
loop_
  _space_group_symop_id
  _space_group_symop_operation_xyz
 1 x,y,z
 2 -x,y+1/2,-z+1/2
 3 -x,-y,-z
 4 x,-y-1/2,z-1/2

_symmetry_Int_Tables_number        14
_cell_length_a                     5.5459(2)
_cell_length_b                     10.3058(3)
_cell_length_c                     6.8702(3)
_cell_angle_alpha                  90
_cell_angle_beta                   100.131(2)
_cell_angle_gamma                  90
_cell_volume                       386.54(3)
_cell_formula_units_Z              4
_cell_measurement_reflns_used    1596
_cell_measurement_theta_min      7.8
_cell_measurement_theta_max      66.8
_cell_measurement_temperature    293(2)
_exptl_absorpt_coefficient_mu      1.176
_exptl_crystal_density_diffrn      1.513
_exptl_crystal_F_000               184.779
_exptl_crystal_description       Plate
_exptl_crystal_colour            'pale yellow'
_exptl_crystal_size_max          .39
_exptl_crystal_size_mid          .27
_exptl_crystal_size_min          .03
_exptl_absorpt_correction_type   Multi-scan
_exptl_absorpt_process_details   '(SADABS; Bruker, 2001)'
_exptl_absorpt_correction_T_min  .75
_exptl_absorpt_correction_T_max  .97
_diffrn_ambient_temperature      293(2)
_diffrn_measurement_device_type  'CCD area-detector'
_diffrn_reflns_av_R_equivalents    0.0000
_diffrn_reflns_av_unetI/netI       0.0259
_diffrn_reflns_Laue_measured_fraction_full  0.9393
_diffrn_reflns_Laue_measured_fraction_max  0.9393
_diffrn_reflns_limit_h_max         6
_diffrn_reflns_limit_h_min         -6
_diffrn_reflns_limit_k_max         11
_diffrn_reflns_limit_k_min         0
_diffrn_reflns_limit_l_max         8
_diffrn_reflns_limit_l_min         0
_diffrn_reflns_number              650
_diffrn_reflns_point_group_measured_fraction_full  0.9393
_diffrn_reflns_point_group_measured_fraction_max  0.9393
_diffrn_reflns_theta_full          66.6804
_diffrn_reflns_theta_max           66.68
_diffrn_reflns_theta_min           7.84
_diffrn_measured_fraction_theta_full  0.9393
_diffrn_measured_fraction_theta_max  0.9393
_diffrn_radiation_type             'Cu K\a'
_diffrn_radiation_wavelength       1.54178
_reflns_Friedel_coverage           0.0
_reflns_limit_h_max                6
_reflns_limit_h_min                -6
_reflns_limit_k_max                11
_reflns_limit_k_min                0
_reflns_limit_l_max                8
_reflns_limit_l_min                0
_reflns_number_gt                  589
_reflns_number_total               650
_reflns_threshold_expression       I>=2u(I)
_computing_molecular_graphics      'Olex2 1.3 (Dolomanov et al., 2009)'
_computing_publication_material    'Olex2 1.3 (Dolomanov et al., 2009)'
_computing_structure_refinement    'olex2.refine 1.3 (Bourhis et al., 2015)'
_refine_diff_density_max           0.1250
_refine_diff_density_min           -0.1713
_refine_diff_density_rms           0.0395
_refine_ls_d_res_high              0.8395
_refine_ls_d_res_low               5.6543
_refine_ls_goodness_of_fit_ref     1.1911
_refine_ls_hydrogen_treatment      refall
_refine_ls_matrix_type             full
_refine_ls_number_constraints      0
_refine_ls_number_parameters       91
_refine_ls_number_reflns           650
_refine_ls_number_restraints       0
_refine_ls_R_factor_all            0.0318
_refine_ls_R_factor_gt             0.0304
_refine_ls_restrained_S_all        1.1911
_refine_ls_shift/su_max            0.0010
_refine_ls_shift/su_mean           0.0001
_refine_ls_structure_factor_coef   Fsqd
_refine_ls_weighting_details      
 'w=1/[\s^2^(Fo^2^)+(0.0457P)^2^] where P=(Fo^2^+2Fc^2^)/3'
_refine_ls_weighting_scheme        calc
_refine_ls_wR_factor_gt            0.0713
_refine_ls_wR_factor_ref           0.0728
_olex2_refinement_description
;
;
loop_
  _atom_site_label
  _atom_site_type_symbol
  _atom_site_fract_x
  _atom_site_fract_y
  _atom_site_fract_z
  _atom_site_U_iso_or_equiv
  _atom_site_adp_type
  _atom_site_occupancy
  _atom_site_refinement_flags_posn
 N1 N 0.87530(16) 0.79940(8) 0.40632(12) 0.0608(3) Uani 1.000000 .
 H1A H 1.029(3) 0.8427(10) 0.480(2) 0.077(4) Uani 1.000000 .
 H1B H 0.735(3) 0.8509(14) 0.3451(19) 0.077(3) Uani 1.000000 .
 C1 C 0.86308(15) 0.67295(9) 0.40075(13) 0.0590(3) Uani 1.000000 .
 H1 H 1.029(2) 0.6221(12) 0.472(2) 0.097(4) Uani 1.000000 .
 C2 C 0.67099(15) 0.59506(9) 0.31447(12) 0.0588(3) Uani 1.000000 .
 H2 H 0.6878(17) 0.4903(15) 0.3169(15) 0.083(3) Uani 1.000000 .
 N2 N 0.45332(12) 0.64396(7) 0.21784(9) 0.0546(3) Uani 1.000000 .
 O2A O 0.28818(11) 0.56645(7) 0.14672(11) 0.0765(3) Uani 1.000000 .
 O2B O 0.41957(11) 0.76307(7) 0.20034(10) 0.0645(3) Uani 1.000000 .

loop_
  _atom_site_aniso_label
  _atom_site_aniso_U_11
  _atom_site_aniso_U_22
  _atom_site_aniso_U_33
  _atom_site_aniso_U_12
  _atom_site_aniso_U_13
  _atom_site_aniso_U_23
 N1 0.0522(5) 0.0533(6) 0.0700(5) -0.0018(4) -0.0086(4) -0.0033(3)
 H1A 0.067(8) 0.067(9) 0.093(9) -0.024(8) 0.000(7) -0.015(7)
 H1B 0.082(9) 0.061(9) 0.078(8) 0.000(8) -0.008(7) 0.002(6)
 C1 0.0472(5) 0.0522(5) 0.0697(5) 0.0047(4) -0.0118(4) -0.0004(3)
 H1 0.056(6) 0.101(8) 0.117(10) -0.000(7) -0.027(7) 0.013(8)
 C2 0.0515(5) 0.0444(6) 0.0729(6) 0.0044(4) -0.0106(4) 0.0012(3)
 H2 0.061(7) 0.045(7) 0.128(10) 0.012(6) -0.022(7) -0.005(6)
 N2 0.0453(4) 0.0466(5) 0.0659(5) 0.0008(3) -0.0065(3) 0.0008(3)
 O2A 0.0551(4) 0.0540(5) 0.1074(6) -0.0035(3) -0.0209(4) -0.0009(3)
 O2B 0.0520(4) 0.0471(4) 0.0859(5) 0.0052(3) -0.0109(3) 0.0032(3)

loop_
  _geom_bond_atom_site_label_1
  _geom_bond_atom_site_label_2
  _geom_bond_distance
  _geom_bond_site_symmetry_2
  _geom_bond_publ_flag
 N1 H1A 1.017(14) . ?
 N1 H1B 0.974(15) . ?
 N1 C1 1.3051(12) . ?
 C1 H1 1.097(12) . ?
 C1 C2 1.3815(12) . ?
 C2 H2 1.084(15) . ?
 C2 N2 1.3675(10) . ?
 N2 O2A 1.2482(9) . ?
 N2 O2B 1.2443(10) . ?

loop_
  _geom_angle_atom_site_label_1
  _geom_angle_atom_site_label_2
  _geom_angle_atom_site_label_3
  _geom_angle
  _geom_angle_site_symmetry_1
  _geom_angle_site_symmetry_3
  _geom_angle_publ_flag
 H1B N1 H1A 120.9(11) . . ?
 C1 N1 H1A 119.2(7) . . ?
 C1 N1 H1B 119.8(8) . . ?
 H1 C1 N1 115.4(7) . . ?
 C2 C1 N1 128.68(8) . . ?
 C2 C1 H1 115.9(7) . . ?
 H2 C2 C1 121.0(5) . . ?
 N2 C2 C1 122.85(9) . . ?
 N2 C2 H2 116.2(5) . . ?
 O2A N2 C2 118.58(8) . . ?
 O2B N2 C2 121.02(7) . . ?
 O2B N2 O2A 120.40(7) . . ?

loop_
  _geom_torsion_atom_site_label_1
  _geom_torsion_atom_site_label_2
  _geom_torsion_atom_site_label_3
  _geom_torsion_atom_site_label_4
  _geom_torsion
  _geom_torsion_site_symmetry_1
  _geom_torsion_site_symmetry_2
  _geom_torsion_site_symmetry_3
  _geom_torsion_site_symmetry_4
  _geom_torsion_publ_flag
 N1 C1 C2 N2 -0.33(11) . . . . ?
 C1 C2 N2 O2A -178.95(8) . . . . ?
 C1 C2 N2 O2B 1.18(10) . . . . ?

loop_
  _refln_index_h
  _refln_index_k
  _refln_index_l
  _refln_F_squared_calc
  _refln_F_squared_meas
  _refln_F_squared_sigma
  _refln_F_squared_weight
  _refln_observed_status
-6 0 2 18.558 19.961 0.866 0.784 o
-6 0 4 0.220 0.173 0.065 274.391 o
-6 1 1 11.455 10.787 0.844 1.210 o
-6 1 2 26.374 25.814 1.244 0.396 o
-6 1 3 2.793 2.781 0.130 35.660 o
-6 1 4 9.609 9.597 0.433 3.107 o
-6 2 1 9.050 8.482 0.292 4.735 o
-6 2 2 0.443 0.454 0.065 254.853 o
-6 2 3 2.629 2.662 0.195 22.492 o
-6 2 4 1.646 1.450 0.076 107.780 o
-6 3 1 2.734 2.629 0.119 40.175 o
-6 3 2 0.354 0.314 0.076 197.431 o
-6 3 3 2.143 2.066 0.141 40.493 o
-6 4 1 1.137 0.909 0.065 179.805 o
-6 4 2 3.772 3.419 0.195 17.936 o
-5 0 2 9.041 9.607 0.476 2.918 o
-5 0 4 0.383 0.444 0.108 97.988 o
-5 1 1 13.041 12.269 0.325 2.643 o
-5 1 2 49.059 49.627 1.471 0.163 o
-5 1 3 0.148 0.141 0.076 204.192 o
-5 1 4 0.007 0.000 0.054 403.305 o
-5 1 5 0.132 0.065 0.054 399.890 o
-5 1 6 1.318 1.223 0.108 77.851 o
-5 2 1 12.578 11.587 0.584 1.803 o
-5 2 2 24.751 24.365 1.255 0.415 o
-5 2 3 0.536 0.692 0.087 143.700 o
-5 2 4 3.759 3.495 0.400 6.265 o
-5 2 5 0.014 -0.032 0.054 403.285 o
-5 2 6 3.994 4.068 0.216 14.653 o
-5 3 1 8.955 8.580 0.292 4.756 o
-5 3 2 4.742 4.274 0.184 15.181 o
-5 3 3 2.005 1.991 0.119 52.417 o
-5 3 4 0.007 0.011 0.054 403.291 o
-5 3 5 0.292 0.303 0.087 153.789 o
-5 4 1 7.770 7.292 0.292 5.722 o
-5 4 2 5.569 5.128 0.216 10.907 o
-5 4 3 2.391 2.283 0.119 45.845 o
-5 4 4 0.122 0.119 0.087 156.904 o
-5 4 5 1.983 2.002 0.141 42.089 o
-5 5 1 17.499 17.624 1.179 0.580 o
-5 5 2 0.946 1.071 0.151 47.249 o
-5 5 4 0.153 0.119 0.076 204.282 o
-5 6 1 1.368 1.504 0.097 86.444 o
-5 6 2 1.172 1.298 0.119 68.452 o
-5 7 1 17.953 19.896 0.779 0.888 o
-5 7 2 5.723 5.875 0.270 8.267 o
-5 8 1 1.885 1.807 0.108 62.375 o
-4 0 2 2.992 2.737 0.184 22.929 o
-4 0 4 21.531 22.244 0.985 0.603 o
-4 0 6 0.021 0.032 0.076 205.726 o
-4 1 1 1.254 1.406 0.087 106.851 o
-4 1 2 1.227 1.233 0.097 93.396 o
-4 1 3 0.221 0.108 0.065 275.470 o
-4 1 4 38.910 41.989 1.255 0.241 o
-4 1 5 0.056 0.054 0.065 279.656 o
-4 1 6 0.332 0.303 0.065 266.370 o
-4 1 7 0.248 0.216 0.076 201.623 o
-4 2 1 0.664 0.692 0.065 228.707 o
-4 2 2 68.810 62.470 1.655 0.098 o
-4 2 3 2.190 2.121 0.130 44.266 o
-4 2 4 49.815 52.971 1.569 0.150 o
-4 2 5 0.104 0.032 0.065 279.181 o
-4 2 6 0.004 -0.022 0.043 630.168 o
-4 3 1 14.946 13.805 0.357 2.069 o
-4 3 2 6.685 6.124 0.249 7.864 o
-4 3 3 2.827 2.791 0.151 29.889 o
-4 3 4 8.059 8.158 0.368 4.338 o
-4 3 5 0.070 0.043 0.065 279.561 o
-4 3 6 0.653 0.617 0.065 232.749 o
-4 4 1 18.429 17.473 0.519 1.236 o
-4 4 2 0.043 0.065 0.065 279.730 o
-4 4 3 23.601 24.202 1.060 0.512 o
-4 4 4 0.751 0.811 0.097 110.059 o
-4 4 5 1.559 1.904 0.108 67.226 o
-4 4 6 0.003 -0.011 0.043 630.171 o
-4 5 1 2.349 2.304 0.119 46.209 o
-4 5 2 0.006 -0.043 0.087 157.543 o
-4 5 3 0.113 0.151 0.065 277.907 o
-4 5 4 0.010 0.032 0.065 280.036 o
-4 5 5 0.075 0.108 0.065 279.053 o
-4 5 6 0.041 0.022 0.043 629.334 o
-4 6 1 0.010 0.022 0.087 157.535 o
-4 6 2 37.670 40.301 1.547 0.215 o
-4 6 3 18.435 19.756 0.747 0.907 o
-4 6 4 11.187 12.420 0.584 1.897 o
-4 6 5 1.586 1.612 0.097 79.794 o
-4 7 1 16.729 18.998 0.768 0.961 o
-4 7 2 35.343 39.263 1.125 0.290 o
-4 7 3 6.723 7.671 0.260 6.907 o
-4 7 4 1.539 1.774 0.151 41.551 o
-4 7 5 1.609 1.601 0.119 60.369 o
-4 8 1 1.963 2.261 0.119 51.219 o
-4 8 2 0.815 0.779 0.076 166.635 o
-4 8 3 29.848 34.307 1.471 0.280 o
-4 8 4 0.765 0.833 0.097 109.512 o
-4 9 1 5.609 5.745 0.195 11.275 o
-4 9 2 23.561 25.663 0.736 0.667 o
-4 9 3 0.694 0.757 0.076 173.500 o
-3 0 2 36.168 29.028 1.883 0.199 o
-3 0 4 2.105 1.969 0.141 41.206 o
-3 0 6 45.205 44.077 1.320 0.199 o
-3 1 1 0.788 0.811 0.087 133.922 o
-3 1 2 515.164 552.544 12.334 0.002 o
-3 1 3 3.878 4.100 0.628 2.768 o
-3 1 4 0.896 0.779 0.065 205.328 o
-3 1 5 1.076 0.995 0.065 181.212 o
-3 1 6 20.117 21.573 0.552 0.991 o
-3 1 7 0.672 0.725 0.054 301.112 o
-3 2 1 52.638 49.270 1.039 0.178 o
-3 2 2 336.046 330.471 7.433 0.004 o
-3 2 3 0.719 0.422 0.119 78.859 o
-3 2 4 0.194 0.270 0.054 389.895 o
-3 2 5 17.148 16.348 0.433 1.509 o
-3 2 6 3.001 2.975 0.151 28.341 o
-3 2 7 3.732 3.484 0.119 28.119 o
-3 3 1 12.888 12.009 0.389 2.444 o
-3 3 2 109.207 103.669 2.694 0.038 o
-3 3 3 2.526 2.597 0.108 46.689 o
-3 3 4 1.017 0.887 0.119 73.106 o
-3 3 5 0.963 0.941 0.097 103.621 o
-3 3 6 0.148 0.195 0.054 395.737 o
-3 3 7 0.177 0.184 0.043 608.383 o
-3 4 1 144.054 135.856 4.512 0.019 o
-3 4 2 5.713 5.323 0.249 9.293 o
-3 4 3 14.978 14.508 0.389 1.934 o
-3 4 4 0.066 0.011 0.065 279.765 o
-3 4 5 0.617 0.714 0.097 113.904 o
-3 4 6 0.943 0.930 0.097 104.249 o
-3 4 7 0.389 0.368 0.054 365.305 o
-3 5 1 0.394 0.325 0.054 367.283 o
-3 5 2 0.935 0.855 0.076 158.272 o
-3 5 3 2.564 2.640 0.108 45.911 o
-3 5 4 5.218 5.604 0.227 10.603 o
-3 5 5 3.372 3.873 0.173 21.030 o
-3 5 6 0.838 0.909 0.087 130.523 o
-3 5 7 0.340 0.270 0.043 566.863 o
-3 6 1 92.356 90.080 2.099 0.054 o
-3 6 2 41.640 42.303 1.212 0.230 o
-3 6 3 10.626 10.841 0.346 3.289 o
-3 6 4 12.627 12.128 0.411 2.393 o
-3 6 5 1.879 1.926 0.119 54.496 o
-3 6 6 0.273 0.270 0.054 383.062 o
-3 7 1 60.822 63.422 1.785 0.106 o
-3 7 2 14.836 15.677 0.487 1.653 o
-3 7 3 7.882 8.525 0.292 5.312 o
-3 7 4 1.628 1.590 0.108 68.795 o
-3 7 5 2.428 2.510 0.130 40.080 o
-3 7 6 0.271 0.227 0.065 271.237 o
-3 8 1 102.356 111.275 3.083 0.036 o
-3 8 2 14.943 16.835 0.519 1.521 o
-3 8 3 8.129 9.110 0.487 3.055 o
-3 8 4 20.817 21.498 0.638 0.886 o
-3 8 5 0.600 0.682 0.087 141.967 o
-3 9 1 11.637 13.080 0.411 2.481 o
-3 9 2 1.163 1.201 0.087 113.715 o
-3 9 3 19.675 21.508 0.638 0.932 o
-3 9 4 0.573 0.649 0.097 115.380 o
-3 10 1 0.094 0.151 0.076 204.812 o
-3 10 2 4.921 5.139 0.184 13.741 o
-3 10 3 0.868 0.952 0.065 200.367 o
-2 0 2 81.314 78.633 2.207 0.064 o
-2 0 4 1049.230 1312.040 41.513 0.000 o
-2 0 6 59.259 61.171 2.597 0.083 o
-2 0 8 0.748 1.039 0.097 107.570 o
-2 1 1 46.748 47.074 0.844 0.223 o
-2 1 2 0.936 0.790 0.065 201.445 o
-2 1 3 0.089 0.011 0.054 402.170 o
-2 1 4 144.248 150.137 5.464 0.016 o
-2 1 5 6.870 6.535 0.173 9.416 o
-2 1 6 0.582 0.476 0.065 243.951 o
-2 1 7 0.225 0.260 0.054 387.863 o
-2 1 8 0.718 0.692 0.054 296.709 o
-2 2 1 7.234 7.216 0.195 8.028 o
-2 2 2 1.805 1.634 0.087 85.090 o
-2 2 3 241.652 260.092 7.368 0.006 o
-2 2 4 64.417 63.584 1.558 0.107 o
-2 2 5 55.484 53.576 1.028 0.161 o
-2 2 6 4.013 4.198 0.151 20.486 o
-2 2 7 2.209 2.337 0.097 58.814 o
-2 2 8 0.613 0.768 0.054 306.624 o
-2 3 1 18.352 18.209 0.660 1.040 o
-2 3 2 3.468 3.170 0.108 33.342 o
-2 3 3 2.623 2.575 0.119 41.619 o
-2 3 4 1.876 1.818 0.087 80.341 o
-2 3 5 0.426 0.498 0.065 254.568 o
-2 3 6 1.028 1.093 0.076 146.862 o
-2 3 7 0.138 0.076 0.043 620.678 o
-2 4 1 81.289 88.663 2.910 0.051 o
-2 4 2 1.605 1.526 0.119 60.949 o
-2 4 3 34.481 32.501 1.071 0.334 o
-2 4 4 6.364 5.691 0.216 9.402 o
-2 4 5 12.504 12.323 0.346 2.663 o
-2 4 6 2.626 2.921 0.119 39.787 o
-2 4 7 0.010 0.022 0.032 1119.890 o
-2 5 1 23.712 21.811 0.671 0.756 o
-2 5 2 101.384 101.148 4.479 0.028 o
-2 5 3 16.938 15.785 0.346 1.705 o
-2 5 4 4.330 4.425 0.151 18.832 o
-2 5 5 1.376 1.493 0.087 101.117 o
-2 5 6 3.037 2.964 0.119 35.638 o
-2 5 7 0.020 0.000 0.032 1119.930 o
-2 6 1 33.385 31.289 0.682 0.438 o
-2 6 2 100.421 91.324 2.207 0.048 o
-2 6 3 21.306 19.691 0.476 1.047 o
-2 6 4 4.827 4.750 0.141 17.377 o
-2 6 5 18.734 19.518 0.508 1.166 o
-2 6 6 0.112 0.065 0.043 623.719 o
-2 6 7 0.334 0.303 0.065 266.262 o
-2 7 1 13.045 12.453 0.335 2.582 o
-2 7 3 22.055 22.742 0.682 0.786 o
-2 7 4 1.351 1.201 0.076 127.305 o
-2 7 5 0.046 0.054 0.043 628.516 o
-2 7 6 3.465 2.856 0.249 14.027 o
-2 8 1 10.536 10.927 0.357 3.233 o
-2 8 2 85.499 87.516 2.445 0.055 o
-2 8 3 6.224 6.968 0.270 7.348 o
-2 8 4 0.077 0.195 0.054 399.471 o
-2 8 5 5.091 5.366 0.292 8.345 o
-2 9 1 68.512 69.524 1.947 0.086 o
-2 9 2 8.802 9.564 0.314 4.376 o
-2 9 3 0.002 -0.011 0.054 403.311 o
-2 9 4 1.527 1.558 0.108 70.928 o
-2 9 5 0.272 0.292 0.065 269.681 o
-2 10 1 3.579 3.841 0.151 23.137 o
-2 10 2 28.318 29.049 0.844 0.489 o
-2 10 3 4.024 4.447 0.162 18.866 o
-2 10 4 1.361 1.147 0.087 107.636 o
-2 11 1 1.717 1.677 0.087 87.101 o
-2 11 3 2.503 2.131 0.119 45.421 o
-1 0 4 459.220 499.509 15.720 0.002 o
-1 0 6 12.640 12.713 0.606 1.681 o
-1 0 8 0.157 0.108 0.054 397.680 o
-1 1 1 13.853 14.325 0.292 2.383 o
-1 1 2 345.288 370.069 6.329 0.004 o
-1 1 3 49.104 50.558 0.930 0.197 o
-1 1 4 16.450 16.110 0.400 1.645 o
-1 1 5 4.346 3.841 0.162 18.801 o
-1 1 6 27.892 27.134 0.682 0.573 o
-1 1 7 0.005 -0.011 0.043 630.167 o
-1 1 8 4.813 4.923 0.173 14.927 o
-1 2 1 1565.400 1426.310 39.804 0.000 o
-1 2 2 583.089 644.269 12.366 0.001 o
-1 2 3 547.718 632.411 10.884 0.001 o
-1 2 4 15.946 15.590 0.433 1.661 o
-1 2 5 14.773 13.892 0.281 2.283 o
-1 2 6 2.451 2.921 0.119 41.614 o
-1 2 7 0.033 0.022 0.032 1118.420 o
-1 2 8 0.757 0.519 0.076 176.276 o
-1 3 1 3.349 3.311 0.097 36.068 o
-1 3 2 3.977 3.798 0.130 24.138 o
-1 3 3 0.132 0.043 0.054 400.327 o
-1 3 4 11.919 11.717 0.357 2.805 o
-1 3 5 0.081 0.043 0.043 626.893 o
-1 3 6 9.145 9.964 0.281 4.465 o
-1 3 7 0.871 0.822 0.065 205.639 o
-1 4 1 363.448 414.070 7.638 0.003 o
-1 4 2 30.114 30.910 0.725 0.481 o
-1 4 3 166.069 172.425 4.620 0.015 o
-1 4 4 7.983 7.974 0.173 7.244 o
-1 4 5 1.399 1.536 0.087 99.608 o
-1 4 6 1.074 1.450 0.097 94.531 o
-1 4 7 0.907 0.801 0.054 261.551 o
-1 5 1 34.681 34.968 0.714 0.389 o
-1 5 2 6.942 7.108 0.238 7.428 o
-1 5 3 0.537 0.628 0.108 95.358 o
-1 5 4 60.056 56.974 1.039 0.141 o
-1 5 5 0.017 0.065 0.043 629.426 o
-1 5 6 0.000 0.022 0.054 403.295 o
-1 5 7 0.024 0.022 0.032 1119.120 o
-1 6 1 119.042 117.474 6.091 0.018 o
-1 6 2 36.876 35.054 1.179 0.285 o
-1 6 3 100.495 96.680 1.450 0.052 o
-1 6 4 11.130 10.441 0.379 3.015 o
-1 6 5 2.444 2.694 0.141 35.638 o
-1 6 6 0.901 0.811 0.087 130.051 o
-1 6 7 0.305 0.260 0.043 576.148 o
-1 7 1 71.089 67.793 1.396 0.097 o
-1 7 2 1.532 1.385 0.076 114.296 o
-1 7 3 4.253 4.598 0.151 18.799 o
-1 7 4 22.028 20.892 0.530 0.937 o
-1 7 5 0.713 0.909 0.076 168.621 o
-1 7 6 0.407 0.454 0.076 193.189 o
-1 8 1 27.270 27.513 0.801 0.536 o
-1 8 2 3.907 4.036 0.141 22.540 o
-1 8 3 22.044 22.266 0.552 0.890 o
-1 8 4 6.395 6.221 0.195 9.692 o
-1 8 5 0.417 0.476 0.043 519.564 o
-1 8 6 7.883 7.249 0.368 4.571 o
-1 9 1 0.981 0.963 0.087 124.532 o
-1 9 2 1.337 1.244 0.097 90.474 o
-1 9 3 1.097 1.179 0.076 140.901 o
-1 9 4 19.596 19.896 0.498 1.116 o
-1 9 5 3.113 3.278 0.141 28.968 o
-1 10 1 22.711 22.006 0.649 0.800 o
-1 10 2 3.730 3.787 0.151 22.570 o
-1 10 3 16.808 16.532 0.498 1.420 o
-1 10 4 1.379 1.266 0.076 124.315 o
-1 11 1 3.911 3.549 0.141 23.710 o
-1 11 2 0.087 0.054 0.043 626.151 o
0 0 2 1520.380 1591.990 37.975 0.000 o
0 0 4 89.579 92.093 3.062 0.045 o
0 0 6 2.568 2.337 0.173 27.497 o
0 1 1 85.218 88.598 1.558 0.066 o
0 1 2 128.163 143.516 2.499 0.027 o
0 1 3 45.192 46.468 0.952 0.225 o
0 1 4 441.002 471.357 9.672 0.002 o
0 1 5 0.614 0.638 0.054 316.020 o
0 1 6 34.900 32.771 0.811 0.381 o
0 1 7 0.034 0.011 0.043 629.686 o
0 2 0 1398.290 1312.550 51.542 0.000 o
0 2 1 2198.700 1924.150 46.901 0.000 o
0 2 2 10.264 10.365 0.227 4.323 o
0 2 3 48.397 49.552 1.104 0.191 o
0 2 4 1.546 1.699 0.108 69.304 o
0 2 5 3.863 3.365 0.097 31.042 o
0 2 6 19.214 17.938 0.465 1.238 o
0 2 7 0.331 0.325 0.054 374.402 o
0 3 1 0.909 0.790 0.054 262.004 o
0 3 2 63.834 69.957 1.515 0.104 o
0 3 3 1.493 1.547 0.108 71.646 o
0 3 4 106.648 106.222 2.315 0.041 o
0 3 5 5.188 4.869 0.141 16.014 o
0 3 6 20.689 20.059 0.519 1.030 o
0 3 7 2.546 2.467 0.119 43.047 o
0 4 0 64.028 70.433 1.774 0.096 o
0 4 1 622.942 726.354 15.190 0.001 o
0 4 2 3.326 2.867 0.130 31.158 o
0 4 3 28.945 27.838 0.682 0.544 o
0 4 4 1.378 1.471 0.076 119.429 o
0 4 5 18.862 18.544 0.487 1.215 o
0 4 6 0.015 -0.022 0.054 403.283 o
0 4 7 1.660 1.590 0.097 78.277 o
0 5 1 9.148 9.488 0.238 5.006 o
0 5 2 352.404 385.291 8.093 0.003 o
0 5 3 5.474 4.836 0.206 11.796 o
0 5 4 1.179 1.114 0.065 168.370 o
0 5 5 0.514 0.606 0.087 145.519 o
0 5 6 5.143 5.756 0.216 11.080 o
0 5 7 0.178 0.141 0.043 611.436 o
0 6 0 78.814 83.729 2.445 0.061 o
0 6 1 212.308 223.664 4.187 0.010 o
0 6 2 109.212 108.570 2.380 0.039 o
0 6 3 12.547 12.226 0.260 3.022 o
0 6 4 0.000 0.022 0.043 630.136 o
0 6 5 8.636 9.110 0.368 3.977 o
0 6 6 18.960 19.994 0.628 1.007 o
0 6 7 0.059 0.032 0.032 1114.750 o
0 7 1 48.532 47.431 0.941 0.206 o
0 7 2 46.086 39.555 0.757 0.257 o
0 7 3 2.758 2.759 0.141 33.088 o
0 7 4 7.633 8.071 0.422 3.877 o
0 7 5 49.043 57.212 1.861 0.130 o
0 7 6 0.524 0.368 0.054 347.944 o
0 8 0 9.262 8.558 0.249 5.085 o
0 8 1 41.365 40.615 0.779 0.285 o
0 8 2 57.531 52.808 1.244 0.146 o
0 8 3 0.048 0.076 0.054 402.371 o
0 8 4 45.400 46.793 1.688 0.163 o
0 8 5 6.289 6.210 0.346 5.850 o
0 8 6 1.420 1.450 0.119 64.029 o
0 9 1 2.336 2.110 0.097 58.569 o
0 9 2 43.554 43.385 1.255 0.214 o
0 9 3 30.282 31.256 0.920 0.421 o
0 9 4 7.673 7.974 0.270 5.921 o
0 9 5 16.624 16.283 0.487 1.464 o
0 10 0 5.489 5.583 0.303 7.595 o
0 10 1 34.045 32.068 0.920 0.372 o
0 10 2 13.577 13.989 0.876 1.017 o
0 10 3 2.887 3.051 0.130 33.797 o
0 10 4 3.838 3.808 0.195 17.224 o
0 11 1 1.964 1.861 0.119 53.802 o
0 11 2 20.219 18.566 1.309 0.468 o
0 11 3 2.620 2.380 0.141 35.491 o
1 0 0 883.422 794.146 29.926 0.000 o
1 0 2 180.415 182.238 4.533 0.013 o
1 0 4 9.351 8.785 0.368 3.800 o
1 1 0 112.346 123.663 2.824 0.033 o
1 1 1 100.325 112.000 1.861 0.045 o
1 1 2 2306.890 2250.400 39.739 0.000 o
1 1 3 9.669 9.337 0.216 4.968 o
1 1 4 120.558 123.771 2.337 0.032 o
1 1 5 2.612 2.240 0.206 21.389 o
1 2 0 2.054 2.532 0.130 43.577 o
1 2 1 40.865 44.239 0.790 0.274 o
1 2 2 231.499 254.455 4.685 0.008 o
1 2 3 58.560 60.814 1.406 0.127 o
1 2 4 192.983 204.633 5.107 0.011 o
1 2 5 2.021 1.655 0.108 61.353 o
1 2 6 6.566 6.448 0.238 8.105 o
1 3 0 57.755 59.830 1.136 0.140 o
1 3 1 20.338 18.555 0.389 1.222 o
1 3 2 490.308 565.051 10.332 0.002 o
1 3 3 16.164 17.127 0.909 0.847 o
1 3 4 126.410 122.429 2.564 0.030 o
1 3 5 15.586 15.017 0.487 1.612 o
1 3 6 0.264 0.400 0.087 153.449 o
1 3 7 1.598 1.493 0.130 53.748 o
1 4 0 1.365 1.331 0.076 123.450 o
1 4 1 117.138 129.959 2.781 0.031 o
1 4 2 0.172 0.303 0.065 273.772 o
1 4 3 142.690 156.445 4.847 0.017 o
1 4 4 0.030 0.065 0.043 628.941 o
1 4 5 14.618 13.784 0.454 1.856 o
1 4 6 1.018 1.017 0.087 122.245 o
1 4 7 0.088 0.130 0.065 278.634 o
1 5 0 445.232 493.309 11.198 0.002 o
1 5 1 33.303 30.932 1.417 0.280 o
1 5 2 11.400 11.403 0.346 3.016 o
1 5 3 2.541 2.456 0.087 57.087 o
1 5 4 13.005 13.405 0.346 2.457 o
1 5 5 0.654 0.552 0.054 316.496 o
1 5 6 0.808 0.811 0.076 166.163 o
1 6 0 224.791 237.275 5.464 0.008 o
1 6 1 34.463 35.346 1.580 0.235 o
1 6 2 16.768 14.649 0.454 1.584 o
1 6 3 71.667 71.352 2.121 0.078 o
1 6 4 114.897 112.822 4.620 0.024 o
1 6 5 0.121 0.065 0.043 622.946 o
1 6 6 3.688 3.397 0.400 6.306 o
1 7 0 19.377 18.273 0.389 1.302 o
1 7 1 7.617 6.881 0.184 8.013 o
1 7 2 33.026 31.624 1.233 0.316 o
1 7 3 150.180 144.349 4.804 0.017 o
1 7 4 2.171 2.423 0.270 14.087 o
1 7 5 13.505 13.935 0.671 1.407 o
1 7 6 12.444 12.215 0.389 2.505 o
1 8 0 129.104 122.657 2.824 0.028 o
1 8 1 2.851 2.856 0.130 34.868 o
1 8 2 103.824 107.196 2.997 0.037 o
1 8 3 53.283 53.425 1.515 0.143 o
1 8 4 4.579 4.501 0.151 17.820 o
1 8 5 9.815 9.575 0.249 4.543 o
1 9 0 33.863 32.566 0.941 0.367 o
1 9 1 83.426 83.134 2.315 0.059 o
1 9 2 8.820 8.266 0.281 5.026 o
1 9 3 44.473 46.176 1.320 0.197 o
1 9 4 26.905 28.562 0.855 0.512 o
1 9 5 0.850 0.941 0.076 160.470 o
1 10 0 34.454 34.524 0.995 0.340 o
1 10 1 5.333 5.518 0.206 11.456 o
1 10 2 8.937 8.655 0.357 4.059 o
1 10 3 1.908 1.915 0.097 69.017 o
1 10 4 0.045 0.043 0.065 279.801 o
1 11 0 22.954 21.898 0.963 0.592 o
1 11 1 3.324 3.278 0.130 29.718 o
1 11 2 7.708 7.130 0.227 6.961 o
1 11 3 0.123 0.097 0.032 1092.000 o
2 0 0 8.939 8.536 0.325 4.417 o
2 0 2 8.790 9.759 1.601 0.431 o
2 0 4 92.942 92.114 3.852 0.036 o
2 1 0 2432.650 2298.400 47.323 0.000 o
2 1 1 16.066 15.331 0.411 1.706 o
2 1 2 137.645 145.929 3.949 0.021 o
2 1 3 15.869 15.774 0.725 1.125 o
2 1 4 4.078 3.495 0.195 17.003 o
2 2 0 753.659 788.423 15.190 0.001 o
2 2 1 159.990 161.162 3.138 0.019 o
2 2 2 628.539 720.879 15.223 0.001 o
2 2 3 3.633 3.614 0.173 20.552 o
2 2 4 71.982 68.528 1.850 0.085 o
2 2 5 0.435 0.541 0.119 80.698 o
2 3 0 508.158 547.719 11.155 0.002 o
2 3 1 23.117 22.796 0.660 0.766 o
2 3 2 252.506 266.746 6.124 0.007 o
2 3 3 50.092 52.300 1.298 0.167 o
2 3 4 1.466 1.482 0.097 84.295 o
2 3 5 7.818 7.692 0.400 4.119 o
2 3 6 1.506 1.612 0.141 47.697 o
2 4 0 7.769 8.168 0.292 5.471 o
2 4 1 294.998 318.353 10.062 0.004 o
2 4 2 0.702 0.790 0.108 92.044 o
2 4 3 50.554 48.059 1.071 0.187 o
2 4 4 14.562 15.049 0.584 1.486 o
2 4 5 0.561 0.617 0.076 183.356 o
2 4 6 1.185 1.158 0.119 69.214 o
2 5 0 11.426 10.743 0.325 3.214 o
2 5 1 1.873 1.828 0.130 49.044 o
2 5 2 14.143 13.957 0.400 2.055 o
2 5 3 0.686 0.692 0.065 226.883 o
2 5 4 3.904 3.581 0.270 11.430 o
2 5 5 13.312 14.238 0.444 2.021 o
2 5 6 2.790 2.553 0.162 28.314 o
2 6 0 58.574 56.498 2.002 0.107 o
2 6 1 159.959 155.774 2.791 0.020 o
2 6 2 246.029 239.676 4.068 0.008 o
2 6 3 0.081 0.043 0.043 626.917 o
2 6 4 3.672 3.073 0.173 21.405 o
2 6 5 17.133 16.878 0.552 1.295 o
2 6 6 0.739 0.779 0.087 136.079 o
2 7 0 41.313 38.895 0.844 0.285 o
2 7 1 170.370 168.649 2.954 0.017 o
2 7 2 36.572 35.768 0.930 0.326 o
2 7 3 40.123 39.966 0.952 0.277 o
2 7 4 50.441 51.056 1.201 0.174 o
2 7 5 10.022 9.651 0.476 2.737 o
2 8 0 74.954 78.709 2.196 0.070 o
2 8 1 130.552 135.185 2.986 0.026 o
2 8 2 3.270 3.311 0.151 25.967 o
2 8 3 16.549 16.477 0.411 1.597 o
2 8 4 0.201 0.292 0.043 594.760 o
2 8 5 5.635 5.615 0.389 5.418 o
2 9 0 4.501 4.566 0.184 15.421 o
2 9 1 41.806 41.708 0.952 0.259 o
2 9 2 72.500 73.451 2.056 0.077 o
2 9 3 7.119 7.498 0.249 6.880 o
2 9 4 23.424 21.898 0.952 0.589 o
2 10 0 9.689 9.791 0.314 3.989 o
2 10 1 1.219 1.071 0.087 114.041 o
2 10 2 0.104 0.087 0.043 623.479 o
2 10 3 0.673 0.736 0.076 175.088 o
2 11 0 6.402 6.383 0.281 7.173 o
2 11 1 0.003 -0.043 0.043 630.171 o
2 11 2 1.656 1.471 0.108 69.362 o
3 0 0 5.966 5.312 0.303 7.342 o
3 0 2 143.023 145.009 7.444 0.012 o
3 0 4 2.279 2.164 0.162 32.054 o
3 1 0 33.749 32.717 0.822 0.393 o
3 1 1 14.254 13.978 0.433 1.947 o
3 1 2 55.914 55.091 1.699 0.126 o
3 1 3 24.887 24.159 0.476 0.790 o
3 1 4 231.309 237.686 5.193 0.008 o
3 2 0 428.799 457.055 12.702 0.002 o
3 2 1 0.170 0.303 0.097 123.235 o
3 2 2 196.024 192.245 3.181 0.013 o
3 2 3 14.536 14.811 0.303 2.191 o
3 2 4 71.417 73.127 2.034 0.079 o
3 2 5 3.145 3.224 0.195 20.028 o
3 3 0 102.562 98.119 2.131 0.046 o
3 3 1 51.277 55.545 1.504 0.146 o
3 3 2 19.474 19.247 0.379 1.270 o
3 3 3 17.326 17.603 0.519 1.307 o
3 3 4 2.188 2.229 0.119 48.595 o
3 3 5 8.529 8.244 0.270 5.324 o
3 4 0 0.245 0.195 0.087 155.295 o
3 4 1 56.008 55.361 1.461 0.137 o
3 4 2 43.306 41.199 0.736 0.272 o
3 4 3 10.187 10.419 0.270 4.026 o
3 4 4 8.846 9.240 0.314 4.425 o
3 4 5 5.413 5.182 0.184 12.653 o
3 5 0 3.303 3.246 0.119 32.177 o
3 5 1 0.089 0.076 0.043 625.173 o
3 5 2 6.284 6.167 0.184 10.240 o
3 5 3 38.714 39.122 1.255 0.250 o
3 5 4 4.906 5.117 0.195 13.167 o
3 5 5 11.283 11.555 0.357 2.969 o
3 6 0 167.631 164.754 7.141 0.011 o
3 6 1 0.001 -0.011 0.043 630.173 o
3 6 2 0.131 0.660 0.281 14.878 o
3 6 3 29.549 28.498 1.309 0.338 o
3 6 4 0.964 0.963 0.076 153.807 o
3 6 5 0.243 0.238 0.043 591.656 o
3 7 0 68.714 71.655 2.012 0.083 o
3 7 1 45.395 46.230 0.930 0.226 o
3 7 2 74.649 76.881 1.515 0.083 o
3 7 3 33.466 33.053 0.941 0.368 o
3 7 4 0.817 0.811 0.065 210.662 o
3 8 0 0.034 0.108 0.130 69.990 o
3 8 1 9.902 10.386 0.270 4.147 o
3 8 2 0.375 0.357 0.065 262.358 o
3 8 3 12.175 11.869 0.779 1.295 o
3 8 4 8.537 8.893 0.519 2.770 o
3 9 0 69.074 74.490 2.077 0.080 o
3 9 1 12.117 12.139 0.379 2.621 o
3 9 2 23.976 24.916 0.714 0.678 o
3 9 3 0.895 1.017 0.087 126.646 o
3 10 0 1.511 1.493 0.087 96.565 o
3 10 1 1.909 1.569 0.119 56.485 o
4 0 0 63.810 60.382 1.309 0.119 o
4 0 2 16.365 16.077 0.552 1.377 o
4 0 4 8.553 8.839 0.389 3.833 o
4 1 0 99.270 95.187 1.439 0.053 o
4 1 1 27.154 24.689 0.422 0.726 o
4 1 2 327.515 348.030 7.606 0.004 o
4 1 3 82.731 82.810 1.839 0.067 o
4 1 4 0.615 0.638 0.065 234.888 o
4 2 0 130.077 123.241 2.066 0.031 o
4 2 1 27.226 26.529 0.617 0.621 o
4 2 2 65.407 66.949 1.504 0.104 o
4 2 3 16.924 17.614 0.433 1.472 o
4 2 4 1.457 1.471 0.076 115.748 o
4 2 5 0.319 0.314 0.065 266.760 o
4 3 0 21.852 19.648 0.411 1.073 o
4 3 1 17.613 17.159 0.422 1.449 o
4 3 2 1.790 1.709 0.087 84.406 o
4 3 3 12.153 12.832 0.325 2.775 o
4 3 4 47.978 49.076 1.374 0.174 o
4 3 5 0.525 0.563 0.076 186.193 o
4 4 0 27.199 24.992 0.584 0.654 o
4 4 1 18.800 18.144 0.444 1.286 o
4 4 2 16.308 17.635 0.433 1.527 o
4 4 3 10.983 12.042 0.303 3.278 o
4 4 4 10.298 10.797 0.335 3.460 o
4 5 0 3.045 2.824 0.162 26.363 o
4 5 1 42.547 42.984 0.985 0.247 o
4 5 2 4.060 4.079 0.141 21.731 o
4 5 3 15.775 16.012 0.444 1.636 o
4 5 4 0.004 -0.011 0.043 630.170 o
4 6 0 1.255 1.158 0.097 93.650 o
4 6 1 15.288 14.584 0.357 1.965 o
4 6 2 0.159 0.130 0.043 614.888 o
4 6 3 0.126 0.173 0.054 397.605 o
4 6 4 5.408 5.182 0.281 8.521 o
4 7 0 36.799 40.096 1.536 0.220 o
4 7 1 39.873 40.745 1.039 0.265 o
4 7 2 0.813 0.844 0.065 209.686 o
4 7 3 0.338 0.281 0.043 565.857 o
4 8 0 2.096 2.272 0.162 32.756 o
4 8 1 8.656 9.359 0.400 3.628 o
4 8 2 21.597 19.182 0.811 0.756 o
4 9 0 8.028 8.482 0.368 4.292 o
4 9 1 3.112 3.019 0.162 25.570 o
5 0 0 40.677 40.042 1.190 0.244 o
5 0 2 1.988 2.294 0.162 33.286 o
5 0 4 73.174 78.049 2.889 0.059 o
5 1 0 155.137 154.616 2.986 0.020 o
5 1 1 52.526 55.946 1.266 0.155 o
5 1 2 0.255 0.216 0.054 387.097 o
5 1 3 5.558 6.253 0.206 10.515 o
5 1 4 2.439 2.391 0.141 36.834 o
5 2 0 14.497 13.794 0.346 2.167 o
5 2 1 21.494 22.125 0.530 0.933 o
5 2 2 6.696 7.195 0.206 8.395 o
5 2 3 0.050 0.119 0.043 626.452 o
5 3 0 1.103 1.071 0.076 143.470 o
5 3 1 8.395 8.688 0.238 5.695 o
5 3 2 45.792 47.269 1.060 0.211 o
5 3 3 0.131 0.162 0.043 616.479 o
5 4 0 11.569 12.053 0.454 2.390 o
5 4 1 6.656 7.011 0.195 8.825 o
5 4 2 15.429 15.482 0.379 1.839 o
5 4 3 2.305 2.196 0.076 71.600 o
5 5 0 2.298 2.153 0.119 47.720 o
5 5 1 7.906 7.530 0.206 6.998 o
5 5 2 0.770 0.682 0.054 289.850 o
5 5 3 0.002 0.022 0.032 1120.150 o
5 6 0 0.196 0.238 0.065 274.073 o
5 6 1 0.000 -0.022 0.043 630.174 o
5 6 2 4.480 4.328 0.238 12.090 o
5 7 0 0.128 0.141 0.076 204.475 o
5 7 1 0.033 0.097 0.065 279.669 o
6 0 0 0.121 0.270 0.054 395.087 o
6 0 2 72.493 80.992 2.997 0.057 o
6 1 0 0.760 0.768 0.054 285.017 o
6 1 1 1.972 2.034 0.130 46.935 o
6 1 2 0.013 0.076 0.054 402.986 o
6 2 0 6.543 6.610 0.227 8.333 o
6 2 1 0.031 0.000 0.043 629.873 o
6 3 0 14.110 13.935 0.422 1.999 o
6 3 1 0.019 0.054 0.043 629.501 o
6 4 0 8.351 7.995 0.422 3.693 o

_iucr_refine_instructions_details
;
TITL 1
CELL 1.54178 5.5459 10.3058 6.8702 90 100.131 90
ZERR 4 0.0002 0.0003 0.0003 0 0.002 0
LATT 1
SYMM -X,0.5+Y,0.5-Z
SFAC C H N O
UNIT 8 16 8 8

CONF
MORE -1
BOND $H
ACTA 
WGHT 0.045695 0
FVAR 0.961399
REM <olex2.extras>
REM <HklSrc "%.\\edawip.hkl">
REM </olex2.extras>

N1    3     0.87530  0.79940  0.40632  11.00000  0.05219  0.05335  0.06997 =
 -0.00329 -0.00860 -0.00176 
H1A   2     1.02944  0.84274  0.47983  11.00000  0.06719  0.06692  0.09315 =
 -0.01455  0.00041 -0.02359 
H1B   2     0.73489  0.85088  0.34515  11.00000  0.08219  0.06123  0.07826 =
 0.00170 -0.00818  0.00003 
C1    1     0.86308  0.67295  0.40075  11.00000  0.04725  0.05217  0.06969 =
 -0.00036 -0.01177  0.00468 
H1    2     1.02896  0.62213  0.47233  11.00000  0.05627  0.10052  0.11738 =
 0.01319 -0.02749 -0.00022 
C2    1     0.67099  0.59506  0.31447  11.00000  0.05147  0.04438  0.07286 =
 0.00117 -0.01059  0.00443 
H2    2     0.68779  0.49029  0.31692  11.00000  0.06052  0.04530  0.12824 =
 -0.00473 -0.02164  0.01225 
N2    3     0.45332  0.64396  0.21784  11.00000  0.04527  0.04660  0.06589 =
 0.00075 -0.00650  0.00081 
O2A   4     0.28818  0.56645  0.14672  11.00000  0.05514  0.05405  0.10737 =
 -0.00095 -0.02094 -0.00350 
O2B   4     0.41957  0.76307  0.20034  11.00000  0.05205  0.04710  0.08593 =
 0.00316 -0.01095  0.00519 
HKLF 4

END
Q3 1 0.277778 0.8125 0.125 11 0.05 0.09
Q4 1 0.222222 0.5625 0.125 11 0.05 0.09
Q1 1 0.722222 0.84375 0.333333 11 0.05 0.13
Q2 1 0.444444 0.78125 0.208333 11 0.05 0.1
Q5 1 0.5 0.59375 -0.041667 11 0.05 0.08

  REM The information below was added by Olex2.
  REM
  REM R1 = 0.0304 for 589 Fo > 4sig(Fo) and 0.0318 for all 650 data
  REM 91 parameters refined using 0 restraints
  REM Highest difference peak 0.1250, deepest hole -0.1713
  REM Mean Shift 0.0001, Max Shift 0.0010.

  REM +++ Tabular Listing of Refinement Information +++
  REM R1_all = 0.0318
  REM R1_gt = 0.0304
  REM wR_ref = 0.0728
  REM GOOF = 1.1911
  REM Shift_max = 0.0010
  REM Shift_mean = 0.0001
  REM Reflections_all = 650
  REM Reflections_gt = 589
  REM Parameters = 91
  REM Hole = -0.1713
  REM Peak = 0.1250
  REM Flack = n/a

  
;
_olex2_submission_special_instructions  'No special instructions were received'

# start Validation Reply Form
_vrf_PLAT029_EDAWIP_cc-pVTZ
;
PROBLEM: _diffrn_measured_fraction_theta_full value Low .      0.939 Why?  
RESPONSE: We did not collect the X-ray data, we used the following
data set to carry out Hirshfeld Atom Refinement:
 	R.N.Evans, R.Gilardi CCDC 175365: Experimental Crystal
	Structure Determination, 2002, DOI: 10.5517/cc5wgyf
This field was not found in the corresponding CIF file.
;
# end Validation Reply Form
