# Supplementary material for: Fragmentation and transferability in Hirshfeld atom refinement
Source: IUCrJ. 2022 Feb 26;9(Pt 2):298–315. doi: 10.1107/S2052252522000690 (PMC8895009; doi:10.1107/S2052252522000690)
Supplement: Supplementary file 2 [file m-09-00298-sup2.zip › cif/cc-pVTZ_vs_cc-pVDZ/TATNBZ03_cc-pVDZ.cif]

data_TATNBZ03_cc-pVDZ
_audit_creation_date               2021-03-03
_audit_creation_method
;
Olex2 1.3
(compiled 2020.07.31 svn.rc2a77460 for OlexSys, GUI svn.r6145)
;
_audit_contact_author_address      ?
_audit_contact_author_email        ?
_audit_contact_author_name         ''
_audit_contact_author_phone        ?
_publ_contact_author_id_orcid      ?
_publ_section_references
;
Bourhis, L.J., Dolomanov, O.V., Gildea, R.J., Howard, J.A.K., Puschmann, H.
 (2015). Acta Cryst. A71, 59-75.

Dolomanov, O.V., Bourhis, L.J., Gildea, R.J, Howard, J.A.K. & Puschmann, H.
 (2009), J. Appl. Cryst. 42, 339-341.
;
_chemical_formula_moiety           'C6 H6 N6 O6'
_chemical_formula_sum              'C6 H6 N6 O6'
_chemical_formula_weight           258.151
loop_
  _atom_type_symbol
  _atom_type_scat_dispersion_real
  _atom_type_scat_dispersion_imag
  _atom_type_scat_Cromer_Mann_a1
  _atom_type_scat_Cromer_Mann_a2
  _atom_type_scat_Cromer_Mann_a3
  _atom_type_scat_Cromer_Mann_a4
  _atom_type_scat_Cromer_Mann_b1
  _atom_type_scat_Cromer_Mann_b2
  _atom_type_scat_Cromer_Mann_b3
  _atom_type_scat_Cromer_Mann_b4
  _atom_type_scat_Cromer_Mann_c
  _atom_type_scat_source
  _atom_type_scat_dispersion_source
 H 0.00000 0.00000 0.49300 0.32291 0.14019 0.04081 10.51090 26.12570 3.14236
 57.79970 0.0030380000826
 'International Tables Volume C Table 6.1.1.4 (pp. 500-502)' custom
 C 0.00300 0.00200 2.31000 1.02000 1.58860 0.86500 20.84390 10.20750 0.56870
 51.65120 0.215599998832
 'International Tables Volume C Table 6.1.1.4 (pp. 500-502)' custom
 O 0.01100 0.00600 3.04850 2.28680 1.54630 0.86700 13.27710 5.70110 0.32390
 32.90890 0.250800013542
 'International Tables Volume C Table 6.1.1.4 (pp. 500-502)' custom
 N 0.00600 0.00300 12.21260 3.13220 2.01250 1.16630 0.00570 9.89330 28.99750
 0.58260 -11.5290002823
 'International Tables Volume C Table 6.1.1.4 (pp. 500-502)' custom

_space_group_crystal_system        'triclinic'
_space_group_IT_number             2
_space_group_name_H-M_alt          'P -1'
_space_group_name_Hall             '-P 1'
loop_
  _space_group_symop_id
  _space_group_symop_operation_xyz
 1 x,y,z
 2 -x,-y,-z

_symmetry_Int_Tables_number        2
_cell_length_a                     8.9970(3)
_cell_length_b                     9.0201(4)
_cell_length_c                     6.5975(2)
_cell_angle_alpha                  108.870(3)
_cell_angle_beta                   92.384(2)
_cell_angle_gamma                  119.960(3)
_cell_volume                       425.25(3)
_cell_formula_units_Z              2
_cell_measurement_temperature      20.00(10)
_cell_measurement_reflns_used    124957
_cell_measurement_theta_min      2.652
_cell_measurement_theta_max      70.985
_exptl_absorpt_coefficient_mu      0.181
_exptl_crystal_density_diffrn      2.016
_exptl_crystal_F_000               264.158
_exptl_crystal_description       block
_exptl_crystal_colour            yellow
_exptl_crystal_size_max            0.25
_exptl_crystal_size_mid            0.21
_exptl_crystal_size_min            0.15
_diffrn_measurement_device_type       'Rigaku R-axis Rapid'
_diffrn_reflns_av_R_equivalents    0.0000
_diffrn_reflns_av_unetI/netI       0.0152
_diffrn_reflns_Laue_measured_fraction_full  0.9494
_diffrn_reflns_Laue_measured_fraction_max  0.6671
_diffrn_reflns_limit_h_max         20
_diffrn_reflns_limit_h_min         -23
_diffrn_reflns_limit_k_max         20
_diffrn_reflns_limit_k_min         0
_diffrn_reflns_limit_l_max         16
_diffrn_reflns_limit_l_min         -17
_diffrn_reflns_number              11188
_diffrn_reflns_point_group_measured_fraction_full  0.9494
_diffrn_reflns_point_group_measured_fraction_max  0.6671
_diffrn_reflns_theta_full          25.2417
_diffrn_reflns_theta_max           70.99
_diffrn_reflns_theta_min           2.65
_diffrn_ambient_temperature        20.00(10)
_diffrn_measured_fraction_theta_full  0.9494
_diffrn_measured_fraction_theta_max  0.6671
_diffrn_radiation_type             'Mo K\a'
_diffrn_radiation_wavelength       0.71073
_reflns_Friedel_coverage           0.0
_reflns_limit_h_max                23
_reflns_limit_h_min                -23
_reflns_limit_k_max                18
_reflns_limit_k_min                -20
_reflns_limit_l_max                17
_reflns_limit_l_min                0
_reflns_number_gt                  11188
_reflns_number_total               11188
_reflns_threshold_expression       I>=2u(I)
_computing_molecular_graphics      'Olex2 1.3 (Dolomanov et al., 2009)'
_computing_publication_material    'Olex2 1.3 (Dolomanov et al., 2009)'
_computing_structure_refinement    'olex2.refine 1.3 (Bourhis et al., 2015)'
_refine_diff_density_max           0.2972
_refine_diff_density_min           -0.3090
_refine_diff_density_rms           0.0501
_refine_ls_d_res_high              0.3759
_refine_ls_d_res_low               7.6811
_refine_ls_goodness_of_fit_ref     1.2728
_refine_ls_hydrogen_treatment      refall
_refine_ls_matrix_type             full
_refine_ls_number_constraints      0
_refine_ls_number_parameters       217
_refine_ls_number_reflns           11188
_refine_ls_number_restraints       0
_refine_ls_R_factor_all            0.0189
_refine_ls_R_factor_gt             0.0189
_refine_ls_restrained_S_all        1.2728
_refine_ls_shift/su_max            0.0006
_refine_ls_shift/su_mean           0.0001
_refine_ls_structure_factor_coef   Fsqd
_refine_ls_weighting_details      
 'w=1/[\s^2^(Fo^2^)+(0.0139P)^2^] where P=(Fo^2^+2Fc^2^)/3'
_refine_ls_weighting_scheme        calc
_refine_ls_wR_factor_gt            0.0368
_refine_ls_wR_factor_ref           0.0368
_olex2_refinement_description
;
;
loop_
  _atom_site_label
  _atom_site_type_symbol
  _atom_site_fract_x
  _atom_site_fract_y
  _atom_site_fract_z
  _atom_site_U_iso_or_equiv
  _atom_site_adp_type
  _atom_site_occupancy
  _atom_site_refinement_flags_posn
 O(1) O 0.836883(12) 0.310526(16) 0.28741(2) 0.008058(16) Uani 1.000000 .
 O(2) O 0.695584(12) 0.030885(16) 0.270703(18) 0.006941(15) Uani 1.000000 .
 O(3) O 0.049988(13) -0.293817(16) 0.24053(2) 0.008312(16) Uani 1.000000 .
 O(4) O -0.083978(12) -0.151752(16) 0.251661(18) 0.006981(15) Uani 1.000000 .
 O(5) O 0.234356(12) 0.476689(16) 0.221712(19) 0.007246(15) Uani 1.000000 .
 O(6) O 0.512072(12) 0.617819(15) 0.236823(18) 0.006550(15) Uani 1.000000 .
 N(1) N 0.694059(13) 0.169865(17) 0.273505(17) 0.004478(14) Uani 1.000000 .
 N(2) N 0.369015(14) -0.148639(17) 0.23624(2) 0.005715(15) Uani 1.000000 .
 N(3) N 0.054871(13) -0.151822(16) 0.246643(18) 0.004633(15) Uani 1.000000 .
 N(4) N 0.069534(13) 0.171269(18) 0.26029(2) 0.005881(16) Uani 1.000000 .
 N(5) N 0.373051(13) 0.476211(16) 0.232451(17) 0.004253(14) Uani 1.000000 .
 N(6) N 0.684198(13) 0.471681(18) 0.25230(2) 0.005824(16) Uani 1.000000 .
 C(1) C 0.534713(14) 0.166651(18) 0.260233(19) 0.004181(16) Uani 1.000000 .
 C(2) C 0.372135(14) 0.001878(18) 0.248107(19) 0.003971(16) Uani 1.000000 .
 C(3) C 0.213468(14) 0.005567(18) 0.24779(2) 0.004281(16) Uani 1.000000 .
 C(4) C 0.212879(14) 0.166074(18) 0.249817(19) 0.004021(16) Uani 1.000000 .
 C(5) C 0.373835(14) 0.321854(18) 0.241596(19) 0.004160(16) Uani 1.000000 .
 C(6) C 0.536927(14) 0.326048(18) 0.251274(19) 0.003953(16) Uani 1.000000 .
 H(1) H 0.4822(5) -0.1460(6) 0.2392(7) 0.0191(9) Uani 1.000000 .
 H(2) H 0.2535(5) -0.2622(5) 0.2252(7) 0.0181(9) Uani 1.000000 .
 H(3) H -0.0396(5) 0.0614(5) 0.2688(7) 0.0157(9) Uani 1.000000 .
 H(4) H 0.0736(5) 0.2850(6) 0.2624(7) 0.0195(9) Uani 1.000000 .
 H(5) H 0.6805(5) 0.5804(5) 0.2444(7) 0.0185(9) Uani 1.000000 .
 H(6) H 0.7955(5) 0.4694(6) 0.2589(8) 0.0188(9) Uani 1.000000 .

loop_
  _atom_site_aniso_label
  _atom_site_aniso_U_11
  _atom_site_aniso_U_22
  _atom_site_aniso_U_33
  _atom_site_aniso_U_12
  _atom_site_aniso_U_13
  _atom_site_aniso_U_23
 O(1) 0.00350(2) 0.00576(4) 0.01657(4) 0.00256(2) 0.00305(2) 0.00615(3)
 O(2) 0.00440(2) 0.00554(4) 0.01316(4) 0.00337(2) 0.00291(2) 0.00506(3)
 O(3) 0.00465(3) 0.00535(4) 0.01731(4) 0.00285(3) 0.00399(3) 0.00678(3)
 O(4) 0.00384(2) 0.00543(4) 0.01340(4) 0.00266(2) 0.00350(2) 0.00527(3)
 O(5) 0.00457(2) 0.00577(4) 0.01427(4) 0.00349(2) 0.00312(2) 0.00598(3)
 O(6) 0.00461(2) 0.00455(4) 0.01226(3) 0.00263(2) 0.00291(2) 0.00501(3)
 N(1) 0.00313(2) 0.00420(4) 0.00701(3) 0.00222(2) 0.00165(2) 0.00283(3)
 N(2) 0.00428(3) 0.00412(4) 0.01028(3) 0.00265(3) 0.00249(2) 0.00389(3)
 N(3) 0.00316(2) 0.00378(4) 0.00745(3) 0.00170(2) 0.00176(2) 0.00304(3)
 N(4) 0.00364(3) 0.00509(4) 0.01080(4) 0.00286(3) 0.00289(2) 0.00433(3)
 N(5) 0.00377(2) 0.00353(4) 0.00643(3) 0.00221(2) 0.00154(2) 0.00264(3)
 N(6) 0.00351(3) 0.00426(4) 0.01075(4) 0.00196(2) 0.00253(2) 0.00431(3)
 C(1) 0.00300(3) 0.00354(4) 0.00678(3) 0.00190(3) 0.00158(2) 0.00266(3)
 C(2) 0.00314(3) 0.00333(4) 0.00613(3) 0.00186(3) 0.00148(2) 0.00243(3)
 C(3) 0.00299(3) 0.00346(4) 0.00719(3) 0.00182(3) 0.00171(2) 0.00285(3)
 C(4) 0.00305(3) 0.00354(4) 0.00625(3) 0.00195(3) 0.00151(2) 0.00249(3)
 C(5) 0.00308(3) 0.00348(4) 0.00679(3) 0.00192(3) 0.00158(2) 0.00273(3)
 C(6) 0.00296(3) 0.00334(4) 0.00611(3) 0.00173(3) 0.00145(2) 0.00244(3)
 H(1) 0.013(2) 0.018(2) 0.030(3) 0.0101(18) 0.0056(18) 0.011(2)
 H(2) 0.015(2) 0.012(2) 0.027(2) 0.0053(17) 0.0080(18) 0.0109(18)
 H(3) 0.0119(19) 0.013(2) 0.025(2) 0.0065(17) 0.0064(17) 0.0105(18)
 H(4) 0.017(2) 0.020(2) 0.026(2) 0.0121(19) 0.0060(18) 0.0092(19)
 H(5) 0.014(2) 0.013(2) 0.028(2) 0.0041(17) 0.0051(18) 0.0121(19)
 H(6) 0.0053(17) 0.019(2) 0.033(3) 0.0058(17) 0.0058(17) 0.0126(19)

loop_
  _geom_bond_atom_site_label_1
  _geom_bond_atom_site_label_2
  _geom_bond_distance
  _geom_bond_site_symmetry_2
  _geom_bond_publ_flag
 O(1) N(1) 1.24737(16) . ?
 O(2) N(1) 1.25470(18) . ?
 O(3) N(3) 1.24669(19) . ?
 O(4) N(3) 1.25135(15) . ?
 O(5) N(5) 1.24914(15) . ?
 O(6) N(5) 1.25470(16) . ?
 N(1) C(1) 1.41783(16) . ?
 N(2) C(2) 1.3203(2) . ?
 N(2) H(1) 1.005(4) . ?
 N(2) H(2) 1.008(4) . ?
 N(3) C(3) 1.42141(17) . ?
 N(4) C(4) 1.31754(16) . ?
 N(4) H(3) 1.009(4) . ?
 N(4) H(4) 1.004(4) . ?
 N(5) C(5) 1.4165(2) . ?
 N(6) C(6) 1.31771(17) . ?
 N(6) H(5) 1.015(4) . ?
 N(6) H(6) 1.011(4) . ?
 C(1) C(2) 1.44808(18) . ?
 C(1) C(6) 1.4483(2) . ?
 C(2) C(3) 1.44437(17) . ?
 C(3) C(4) 1.4462(2) . ?
 C(4) C(5) 1.44842(18) . ?
 C(5) C(6) 1.44699(17) . ?

loop_
  _geom_angle_atom_site_label_1
  _geom_angle_atom_site_label_2
  _geom_angle_atom_site_label_3
  _geom_angle
  _geom_angle_site_symmetry_1
  _geom_angle_site_symmetry_3
  _geom_angle_publ_flag
 O(2) N(1) O(1) 117.933(10) . . ?
 C(1) N(1) O(1) 121.084(12) . . ?
 C(1) N(1) O(2) 120.983(11) . . ?
 H(1) N(2) C(2) 118.8(2) . . ?
 H(2) N(2) C(2) 119.0(2) . . ?
 H(2) N(2) H(1) 122.1(3) . . ?
 O(4) N(3) O(3) 118.092(11) . . ?
 C(3) N(3) O(3) 121.027(11) . . ?
 C(3) N(3) O(4) 120.881(12) . . ?
 H(3) N(4) C(4) 118.6(2) . . ?
 H(4) N(4) C(4) 118.9(2) . . ?
 H(4) N(4) H(3) 122.5(3) . . ?
 O(6) N(5) O(5) 117.743(12) . . ?
 C(5) N(5) O(5) 121.162(11) . . ?
 C(5) N(5) O(6) 121.092(10) . . ?
 H(5) N(6) C(6) 118.6(2) . . ?
 H(6) N(6) C(6) 118.5(2) . . ?
 H(6) N(6) H(5) 123.0(3) . . ?
 C(2) C(1) N(1) 119.431(12) . . ?
 C(6) C(1) N(1) 119.185(10) . . ?
 C(6) C(1) C(2) 121.348(10) . . ?
 C(1) C(2) N(2) 120.662(11) . . ?
 C(3) C(2) N(2) 120.821(11) . . ?
 C(3) C(2) C(1) 118.515(12) . . ?
 C(2) C(3) N(3) 119.146(12) . . ?
 C(4) C(3) N(3) 119.413(10) . . ?
 C(4) C(3) C(2) 121.440(11) . . ?
 C(3) C(4) N(4) 120.825(11) . . ?
 C(5) C(4) N(4) 120.622(13) . . ?
 C(5) C(4) C(3) 118.552(10) . . ?
 C(4) C(5) N(5) 119.266(10) . . ?
 C(6) C(5) N(5) 119.394(11) . . ?
 C(6) C(5) C(4) 121.295(12) . . ?
 C(1) C(6) N(6) 120.740(11) . . ?
 C(5) C(6) N(6) 120.774(13) . . ?
 C(5) C(6) C(1) 118.486(11) . . ?

loop_
  _geom_torsion_atom_site_label_1
  _geom_torsion_atom_site_label_2
  _geom_torsion_atom_site_label_3
  _geom_torsion_atom_site_label_4
  _geom_torsion
  _geom_torsion_site_symmetry_1
  _geom_torsion_site_symmetry_2
  _geom_torsion_site_symmetry_3
  _geom_torsion_site_symmetry_4
  _geom_torsion_publ_flag
 O(1) N(1) C(1) C(2) -178.944(12) . . . . ?
 O(1) N(1) C(1) C(6) 3.204(13) . . . . ?
 O(2) N(1) C(1) C(2) 1.352(13) . . . . ?
 O(2) N(1) C(1) C(6) -176.499(11) . . . . ?
 O(3) N(3) C(3) C(2) -1.745(14) . . . . ?
 O(3) N(3) C(3) C(4) 178.583(12) . . . . ?
 O(4) N(3) C(3) C(2) 178.283(11) . . . . ?
 O(4) N(3) C(3) C(4) -1.388(13) . . . . ?
 O(5) N(5) C(5) C(4) -3.132(13) . . . . ?
 O(5) N(5) C(5) C(6) 179.270(12) . . . . ?
 O(6) N(5) C(5) C(4) 176.236(11) . . . . ?
 O(6) N(5) C(5) C(6) -1.362(13) . . . . ?
 N(1) C(1) C(2) N(2) -3.993(13) . . . . ?
 N(1) C(1) C(2) C(3) 176.417(11) . . . . ?
 N(1) C(1) C(6) N(6) 0.932(13) . . . . ?
 N(1) C(1) C(6) C(5) -178.954(11) . . . . ?
 N(2) C(2) C(1) C(6) 173.810(11) . . . . ?
 N(2) C(2) C(3) N(3) 3.395(14) . . . . ?
 N(2) C(2) C(3) C(4) -176.940(11) . . . . ?
 N(3) C(3) C(2) C(1) -177.016(10) . . . . ?
 N(3) C(3) C(4) N(4) 2.967(13) . . . . ?
 N(3) C(3) C(4) C(5) -177.448(10) . . . . ?
 N(4) C(4) C(3) C(2) -176.697(11) . . . . ?
 N(4) C(4) C(5) N(5) -3.501(13) . . . . ?
 N(4) C(4) C(5) C(6) 174.049(11) . . . . ?
 N(5) C(5) C(4) C(3) 176.913(10) . . . . ?
 N(5) C(5) C(6) N(6) 0.195(13) . . . . ?
 N(5) C(5) C(6) C(1) -179.919(11) . . . . ?
 N(6) C(6) C(1) C(2) -176.876(11) . . . . ?
 N(6) C(6) C(5) C(4) -177.352(11) . . . . ?
 C(1) C(2) C(3) C(4) 2.649(13) . . . . ?
 C(1) C(6) C(5) C(4) 2.534(13) . . . . ?
 C(2) C(3) C(4) C(5) 2.889(13) . . . . ?
 C(3) C(4) C(5) C(6) -5.537(13) . . . . ?

loop_
  _refln_index_h
  _refln_index_k
  _refln_index_l
  _refln_F_squared_calc
  _refln_F_squared_meas
  _refln_F_squared_sigma
  _refln_F_squared_weight
  _refln_observed_status
-23 9 2 31.917 34.784 1.229 10.923 o
-23 10 1 15.180 16.757 0.614 44.158 o
-23 10 2 5.496 6.478 0.604 50.570 o
-23 10 3 17.974 19.225 2.541 2.880 o
-23 10 4 8.340 9.779 0.489 73.757 o
-23 11 1 7.145 7.988 0.844 26.005 o
-23 11 3 4.738 5.353 1.073 16.257 o
-23 12 1 19.436 21.058 1.000 17.442 o
-23 12 2 1.656 1.698 0.448 93.411 o
-23 12 3 11.965 13.726 0.708 35.303 o
-23 13 1 4.380 5.114 0.531 65.619 o
-23 13 2 3.654 4.676 0.448 92.240 o
-23 13 3 2.414 2.406 0.667 42.174 o
-23 13 4 4.827 5.093 0.427 100.443 o
-23 15 1 4.889 6.030 1.073 16.248 o
-23 15 2 112.839 114.007 3.385 1.347 o
-23 15 3 3.224 3.187 0.510 71.580 o
-23 16 1 4.387 5.457 0.927 21.753 o
-22 3 3 6.328 8.488 0.927 21.621 o
-22 4 4 13.683 13.476 1.000 18.140 o
-22 5 1 46.179 51.125 2.614 2.581 o
-22 5 4 24.810 22.985 1.073 14.858 o
-22 5 6 22.966 25.057 0.698 31.546 o
-22 6 1 15.246 17.413 0.542 54.809 o
-22 6 3 15.266 16.340 1.073 15.679 o
-22 6 5 10.633 10.894 0.344 133.793 o
-22 6 6 0.996 0.948 0.312 192.059 o
-22 7 1 17.895 19.996 0.500 59.268 o
-22 7 2 30.980 31.119 2.843 2.271 o
-22 7 3 19.205 20.006 0.729 31.049 o
-22 7 4 36.016 37.138 1.000 14.952 o
-22 7 5 16.460 16.882 0.552 52.455 o
-22 7 6 27.491 26.849 0.927 18.721 o
-22 8 1 81.646 80.296 1.843 4.017 o
-22 8 2 32.213 35.222 2.541 2.816 o
-22 8 3 44.336 44.584 1.073 12.252 o
-22 8 4 45.220 47.501 1.073 12.037 o
-22 8 5 19.009 20.142 0.375 88.010 o
-22 8 6 49.581 50.187 1.385 7.830 o
-22 9 1 34.498 35.503 0.844 19.838 o
-22 9 3 25.103 25.630 0.604 38.432 o
-22 9 5 13.947 14.257 0.844 25.049 o
-22 9 7 6.203 6.874 0.927 21.662 o
-22 10 5 3.223 3.822 0.427 101.756 o
-22 11 2 33.172 36.669 0.844 19.979 o
-22 11 3 43.131 45.636 1.614 6.302 o
-22 11 4 24.932 26.869 0.750 27.259 o
-22 11 5 33.488 34.222 1.698 6.055 o
-22 11 6 14.685 15.601 0.844 24.873 o
-22 12 1 16.381 16.694 0.625 42.387 o
-22 12 3 17.214 18.007 0.760 29.478 o
-22 12 4 0.581 1.166 0.385 126.403 o
-22 12 5 14.337 14.122 1.385 9.593 o
-22 13 1 19.304 20.589 0.667 36.140 o
-22 13 2 50.845 51.666 1.770 5.159 o
-22 13 3 25.162 27.453 0.927 18.985 o
-22 13 4 37.650 38.429 1.458 7.812 o
-22 13 5 23.611 23.839 0.844 22.896 o
-22 13 6 20.172 20.496 0.708 32.316 o
-22 14 1 22.717 26.849 1.458 8.392 o
-22 14 2 11.108 10.821 1.073 15.997 o
-22 14 3 6.662 7.259 0.531 64.496 o
-22 14 4 11.774 13.362 1.229 12.201 o
-22 15 3 1.454 1.729 0.542 63.946 o
-22 16 1 23.529 28.057 1.312 10.189 o
-22 16 2 49.603 53.624 2.843 2.188 o
-22 16 3 21.066 22.266 0.760 28.148 o
-22 17 1 15.214 17.121 0.708 34.138 o
-21 1 2 12.743 13.570 0.604 47.228 o
-21 1 3 43.455 43.074 2.468 2.909 o
-21 1 4 8.278 9.206 1.000 18.526 o
-21 1 5 32.264 31.608 1.156 12.233 o
-21 2 4 1.421 1.521 0.396 119.619 o
-21 2 6 2.736 2.739 0.281 233.276 o
-21 3 1 26.185 28.078 0.656 32.960 o
-21 3 3 26.444 29.494 2.000 4.532 o
-21 3 5 22.559 24.891 1.229 11.625 o
-21 3 6 0.467 0.958 0.312 192.273 o
-21 3 7 17.362 18.933 0.489 62.278 o
-21 3 8 1.243 1.791 0.479 81.704 o
-21 4 1 6.676 7.363 1.312 10.850 o
-21 4 3 3.981 4.666 0.344 154.535 o
-21 4 4 1.737 2.333 0.510 71.929 o
-21 4 5 3.412 3.228 0.344 156.152 o
-21 4 6 3.251 3.770 0.312 188.046 o
-21 4 7 4.144 4.280 0.344 154.576 o
-21 4 8 5.257 5.270 0.365 135.885 o
-21 5 1 27.078 28.171 1.312 10.056 o
-21 5 2 43.481 42.481 1.073 12.427 o
-21 5 3 41.596 46.084 3.614 1.400 o
-21 5 4 40.628 40.939 1.229 10.254 o
-21 5 5 46.346 47.969 1.156 10.657 o
-21 5 6 31.782 31.681 0.521 40.261 o
-21 5 7 38.141 38.492 0.844 18.871 o
-21 5 8 20.084 20.912 0.406 76.565 o
-21 6 1 2.669 2.999 0.448 92.969 o
-21 6 2 1.637 1.979 0.344 158.233 o
-21 6 3 17.352 18.548 0.458 69.296 o
-21 6 4 1.512 1.666 0.292 219.672 o
-21 6 5 38.695 38.044 0.844 18.809 o
-21 6 6 0.604 0.708 0.219 392.055 o
-21 6 7 52.209 52.593 0.927 13.512 o
-21 7 1 63.068 61.675 1.229 8.275 o
-21 7 2 10.850 12.195 0.531 61.213 o
-21 7 3 58.858 58.977 1.229 8.606 o
-21 7 4 0.503 1.021 0.250 300.239 o
-21 7 5 42.901 42.668 0.844 17.602 o
-21 7 6 2.718 2.604 0.229 348.569 o
-21 7 7 23.946 22.433 0.604 39.847 o
-21 7 8 10.040 11.362 0.604 48.642 o
-21 8 1 28.765 30.889 0.635 32.839 o
-21 8 2 5.508 6.530 1.312 10.867 o
-21 8 3 23.852 25.443 0.521 48.612 o
-21 8 4 4.434 4.249 0.292 211.672 o
-21 8 5 14.849 15.695 0.562 52.082 o
-21 8 6 1.831 1.864 0.250 297.532 o
-21 8 7 7.083 7.842 0.312 173.844 o
-21 9 1 13.534 13.737 0.667 39.123 o
-21 9 3 16.204 16.455 0.448 74.546 o
-21 9 5 13.563 12.997 0.604 47.013 o
-21 9 7 8.782 8.894 0.521 65.624 o
-21 10 1 27.090 30.087 0.927 18.559 o
-21 10 2 2.947 2.677 0.489 77.884 o
-21 10 3 18.858 20.527 0.708 32.690 o
-21 10 4 4.072 3.395 0.531 65.913 o
-21 10 5 15.019 15.132 0.542 55.700 o
-21 10 6 4.399 4.718 0.385 123.237 o
-21 10 7 13.661 13.237 1.000 18.148 o
-21 10 8 4.191 5.447 0.844 26.244 o
-21 11 1 3.092 2.291 0.604 51.264 o
-21 11 2 9.707 10.696 0.614 47.304 o
-21 11 3 5.287 7.113 1.458 8.808 o
-21 11 4 5.033 5.686 0.375 128.734 o
-21 11 5 6.421 6.717 0.344 148.658 o
-21 11 6 2.880 3.499 0.448 92.808 o
-21 11 7 5.520 6.728 0.667 41.644 o
-21 11 8 1.934 2.281 0.500 74.922 o
-21 12 1 23.003 24.078 1.000 16.993 o
-21 12 2 11.747 11.800 0.708 35.551 o
-21 12 3 21.834 22.120 1.385 9.337 o
-21 12 4 14.152 14.362 0.614 45.070 o
-21 12 5 18.280 17.673 0.771 28.577 o
-21 12 6 11.809 10.123 0.489 71.120 o
-21 12 7 13.341 13.206 0.656 40.416 o
-21 13 1 3.615 4.499 0.708 37.233 o
-21 13 2 3.033 2.781 0.844 26.333 o
-21 13 3 4.975 5.645 0.573 56.351 o
-21 13 4 17.501 18.392 1.458 8.588 o
-21 13 6 32.810 34.899 1.385 8.793 o
-21 13 7 3.628 3.885 0.927 21.796 o
-21 14 1 89.972 86.836 2.468 2.463 o
-21 14 2 26.983 31.712 1.698 6.179 o
-21 14 3 57.789 60.737 3.770 1.262 o
-21 14 4 19.719 22.443 1.458 8.506 o
-21 15 1 7.091 7.780 1.312 10.843 o
-21 15 3 11.279 13.206 1.000 18.288 o
-21 15 5 10.634 13.143 1.156 13.793 o
-21 16 1 44.576 39.679 2.770 2.339 o
-21 16 3 34.406 37.023 1.000 15.138 o
-21 16 4 1.683 1.614 0.521 69.137 o
-21 16 5 24.289 25.817 1.000 16.789 o
-21 17 1 3.082 3.614 0.542 63.600 o
-21 17 2 4.851 4.697 1.073 16.261 o
-21 18 1 14.213 15.445 1.073 15.756 o
-21 18 2 4.072 4.499 0.489 77.288 o
-20 -1 4 41.292 41.418 2.229 3.545 o
-20 -1 6 23.943 29.494 2.312 3.431 o
-20 0 2 18.756 20.527 1.229 11.867 o
-20 0 4 30.812 33.701 0.656 29.995 o
-20 0 6 38.019 39.117 1.073 13.078 o
-20 0 8 37.055 37.732 1.229 10.555 o
-20 1 1 62.065 62.060 1.541 6.016 o
-20 1 2 25.121 26.974 1.312 10.151 o
-20 1 3 76.071 74.026 1.698 4.715 o
-20 1 4 29.878 31.525 2.156 3.891 o
-20 1 5 75.207 72.495 2.385 2.779 o
-20 1 6 28.950 30.098 1.312 9.945 o
-20 1 7 61.056 60.633 1.073 10.045 o
-20 1 8 23.926 23.901 0.469 56.828 o
-20 1 9 42.466 44.532 1.000 13.805 o
-20 2 1 14.606 16.111 0.521 59.555 o
-20 2 3 21.786 22.162 0.698 32.388 o
-20 2 5 23.364 24.235 0.500 52.415 o
-20 2 7 17.716 18.225 0.521 56.379 o
-20 2 9 9.130 9.592 0.323 155.313 o
-20 3 1 7.511 8.488 0.573 55.246 o
-20 3 2 1.799 1.791 0.437 97.856 o
-20 3 3 8.328 9.456 0.573 54.797 o
-20 3 4 6.156 6.092 0.573 56.005 o
-20 3 5 6.988 6.697 0.531 64.479 o
-20 3 6 9.374 10.487 0.375 118.153 o
-20 3 7 4.756 4.759 0.302 196.475 o
-20 3 8 8.609 9.363 0.375 120.575 o
-20 3 9 2.967 2.791 0.333 166.662 o
-20 4 1 17.550 18.871 0.656 38.083 o
-20 4 3 12.544 14.507 0.625 44.277 o
-20 4 5 7.702 8.196 0.323 161.609 o
-20 4 6 3.047 2.749 0.229 346.689 o
-20 4 7 4.698 4.676 0.323 173.126 o
-20 4 8 2.992 2.687 0.250 293.068 o
-20 4 9 3.195 3.031 0.312 188.729 o
-20 5 1 48.578 47.573 1.156 10.508 o
-20 5 2 12.197 12.820 0.667 39.620 o
-20 5 3 37.238 40.002 0.635 27.387 o
-20 5 4 4.735 5.134 0.375 129.400 o
-20 5 5 22.084 22.454 0.719 30.693 o
-20 5 7 11.009 10.883 0.521 63.788 o
-20 5 9 5.401 5.645 0.312 181.586 o
-20 6 1 29.336 29.119 2.083 4.170 o
-20 6 2 3.815 3.760 0.750 33.242 o
-20 6 3 30.493 30.546 0.458 48.108 o
-20 6 4 8.501 8.634 0.365 127.761 o
-20 6 5 20.561 20.496 0.406 76.124 o
-20 6 6 12.450 12.206 0.323 140.292 o
-20 6 7 8.674 8.988 0.365 127.083 o
-20 6 8 12.732 12.331 0.344 126.163 o
-20 6 9 1.897 1.375 0.229 353.935 o
-20 6 10 9.505 9.842 1.000 18.460 o
-20 7 1 92.512 90.679 1.385 5.282 o
-20 7 2 44.251 46.449 1.541 6.786 o
-20 7 3 118.712 113.622 3.228 1.436 o
-20 7 4 53.858 54.343 1.229 9.048 o
-20 7 5 126.401 126.244 1.385 3.747 o
-20 7 6 47.525 48.792 0.927 14.396 o
-20 7 7 111.747 112.393 1.312 4.524 o
-20 7 8 32.839 32.837 0.552 36.564 o
-20 7 9 83.205 91.221 2.614 2.273 o
-20 7 10 18.932 19.006 0.656 37.556 o
-20 8 1 10.262 11.060 0.458 81.150 o
-20 8 2 4.347 4.645 0.542 63.221 o
-20 8 3 11.910 11.779 0.344 129.176 o
-20 8 4 1.336 1.250 0.271 255.034 o
-20 8 5 10.964 10.998 0.344 132.779 o
-20 8 7 8.515 8.717 0.344 141.879 o
-20 8 9 5.930 6.270 0.708 36.932 o
-20 9 1 27.239 25.922 0.614 36.347 o
-20 9 2 57.851 56.415 1.229 8.743 o
-20 9 3 36.058 34.274 0.583 32.167 o
-20 9 4 52.237 50.479 1.156 10.134 o
-20 9 5 34.980 33.149 0.771 22.825 o
-20 9 6 38.054 39.086 1.229 10.458 o
-20 9 7 25.771 27.213 0.844 22.224 o
-20 9 8 21.640 21.089 1.458 8.480 o
-20 9 9 15.130 16.309 0.625 42.966 o
-20 10 1 25.305 25.807 0.698 30.659 o
-20 10 3 8.735 9.675 0.448 86.793 o
-20 10 4 2.268 2.999 0.542 63.781 o
-20 10 6 1.806 2.541 0.656 43.551 o
-20 10 8 1.137 1.229 0.354 149.497 o
-20 11 1 35.252 38.148 1.000 14.981 o
-20 11 2 5.831 6.040 0.708 36.956 o
-20 11 3 25.863 25.661 1.229 11.459 o
-20 11 4 4.756 4.916 0.760 32.248 o
-20 11 5 14.127 14.799 0.542 56.373 o
-20 11 6 3.540 3.614 0.573 56.824 o
-20 11 7 5.885 5.697 0.417 104.290 o
-20 11 8 2.755 3.218 0.427 102.105 o
-20 12 1 3.040 3.145 0.750 33.298 o
-20 12 2 13.754 13.862 0.844 25.096 o
-20 12 4 7.576 7.925 1.385 9.732 o
-20 12 6 2.683 2.427 0.489 77.973 o
-20 13 1 59.682 59.540 2.156 3.520 o
-20 13 2 72.009 74.005 3.999 1.104 o
-20 13 3 63.482 64.934 2.614 2.463 o
-20 13 4 70.369 72.464 3.926 1.146 o
-20 13 5 60.896 58.071 2.083 3.730 o
-20 13 6 52.015 53.312 1.614 5.984 o
-20 13 7 50.419 52.218 1.614 6.039 o
-20 13 8 30.478 38.190 2.312 3.380 o
-20 14 1 56.373 56.697 2.385 2.979 o
-20 14 3 67.714 72.120 3.999 1.110 o
-20 14 5 60.661 63.903 3.468 1.471 o
-20 15 2 37.011 41.554 1.843 5.096 o
-20 15 3 0.805 2.312 0.656 43.600 o
-20 15 4 21.439 22.152 0.844 23.400 o
-20 15 5 2.482 3.583 1.156 14.039 o
-20 15 6 10.617 10.644 1.156 13.829 o
-20 16 2 9.289 10.196 1.312 10.797 o
-20 16 4 7.890 9.019 1.541 7.863 o
-20 16 6 5.473 5.207 0.927 21.722 o
-20 18 1 30.712 31.827 1.312 9.838 o
-20 18 2 29.109 30.681 1.312 9.927 o
-20 18 3 24.833 24.422 1.073 14.803 o
-19 -2 6 3.898 4.916 0.448 92.065 o
-19 -2 7 4.556 4.385 0.656 43.240 o
-19 -2 8 9.916 11.268 0.614 47.149 o
-19 -1 1 40.203 43.668 1.156 11.262 o
-19 -1 2 1.532 1.281 0.344 158.483 o
-19 -1 3 45.476 43.532 1.541 6.793 o
-19 -1 5 40.659 44.137 1.000 14.032 o
-19 -1 6 1.998 3.031 0.489 78.052 o
-19 -1 7 29.663 30.442 0.583 36.565 o
-19 -1 8 3.374 3.426 0.385 124.631 o
-19 -1 9 18.381 18.892 0.573 47.576 o
-19 0 1 56.955 56.624 1.458 6.825 o
-19 0 2 127.158 122.401 3.853 1.049 o
-19 0 3 54.017 50.510 2.000 4.138 o
-19 0 4 134.269 130.785 3.156 1.403 o
-19 0 5 48.577 47.855 3.385 1.577 o
-19 0 6 125.138 118.861 2.926 1.633 o
-19 0 7 42.497 44.241 0.677 22.963 o
-19 0 8 104.701 104.228 1.843 3.405 o
-19 0 9 35.431 33.993 0.521 36.978 o
-19 0 10 78.646 79.754 1.312 6.406 o
-19 1 1 8.709 9.092 0.542 60.903 o
-19 1 2 51.653 49.833 1.073 11.344 o
-19 1 3 13.777 15.320 0.625 43.677 o
-19 1 4 49.954 51.073 2.385 3.040 o
-19 1 5 15.464 16.590 0.927 20.692 o
-19 1 6 42.944 43.720 1.000 13.797 o
-19 1 7 11.557 11.560 0.458 79.633 o
-19 1 8 32.116 34.128 0.677 28.177 o
-19 1 9 5.200 5.124 0.302 194.836 o
-19 1 10 20.340 20.392 0.448 66.873 o
-19 2 1 1.665 1.760 0.375 133.100 o
-19 2 5 9.027 9.915 1.073 16.088 o
-19 2 6 0.757 1.396 0.427 102.921 o
-19 2 7 21.409 22.474 0.396 75.605 o
-19 2 8 1.557 1.937 0.271 254.281 o
-19 2 9 27.311 26.984 0.844 21.968 o
-19 2 10 2.925 3.072 0.281 232.519 o
-19 3 1 36.373 37.523 1.000 14.890 o
-19 3 2 11.683 11.664 1.073 15.958 o
-19 3 3 38.996 40.835 1.073 12.911 o
-19 3 4 4.898 4.749 0.375 129.432 o
-19 3 5 31.794 32.649 1.073 13.912 o
-19 3 7 19.120 20.079 0.489 60.040 o
-19 3 9 8.067 8.134 0.281 204.718 o
-19 3 10 1.636 1.645 0.323 179.315 o
-19 3 11 2.096 1.666 0.396 119.369 o
-19 4 3 1.608 2.239 0.375 133.022 o
-19 4 5 3.730 3.260 0.302 200.485 o
-19 4 7 5.316 5.426 0.354 143.457 o
-19 4 8 1.698 1.562 0.250 298.136 o
-19 4 9 5.107 4.968 0.292 208.711 o
-19 4 10 3.230 2.614 0.323 177.196 o
-19 4 11 3.505 3.312 0.510 71.499 o
-19 5 1 11.294 11.091 0.448 83.491 o
-19 5 2 1.383 1.593 0.448 93.472 o
-19 5 3 12.573 12.789 0.312 146.049 o
-19 5 5 8.198 8.165 0.312 169.822 o
-19 5 6 5.111 5.561 0.344 152.118 o
-19 5 7 2.842 2.999 0.271 250.636 o
-19 5 8 8.744 8.884 0.323 157.566 o
-19 5 10 9.052 9.269 0.437 90.538 o
-19 6 1 100.098 96.688 1.698 3.929 o
-19 6 2 209.129 202.530 3.083 1.055 o
-19 6 3 71.460 71.756 1.843 4.278 o
-19 6 4 207.228 205.842 3.853 0.812 o
-19 6 5 47.546 47.813 0.844 16.312 o
-19 6 6 168.639 167.350 1.927 2.042 o
-19 6 7 32.092 32.847 0.531 38.737 o
-19 6 8 114.745 117.777 1.698 3.428 o
-19 6 9 22.547 20.912 0.458 61.824 o
-19 6 10 66.559 67.121 2.083 3.611 o
-19 6 11 15.656 16.611 0.656 39.136 o
-19 7 1 4.923 4.655 0.375 129.456 o
-19 7 2 194.358 190.523 2.385 1.454 o
-19 7 3 4.520 4.614 0.531 65.649 o
-19 7 4 141.743 140.877 1.770 2.678 o
-19 7 5 3.467 3.843 0.365 138.761 o
-19 7 6 92.127 91.148 1.229 5.975 o
-19 7 7 2.606 2.416 0.271 251.882 o
-19 7 8 55.203 55.228 1.073 10.785 o
-19 7 9 2.088 2.270 0.250 296.417 o
-19 7 10 30.965 31.858 0.927 17.913 o
-19 8 1 2.477 2.562 0.344 157.407 o
-19 8 3 5.163 5.270 0.312 182.623 o
-19 8 5 7.655 7.196 0.302 183.924 o
-19 8 7 8.634 8.509 0.375 121.281 o
-19 8 9 7.480 6.978 0.260 240.338 o
-19 8 10 1.253 1.375 0.448 93.511 o
-19 9 1 4.809 4.749 0.375 129.532 o
-19 9 3 7.504 7.457 0.344 145.627 o
-19 9 4 1.781 1.812 0.375 133.040 o
-19 9 5 8.430 8.571 0.500 71.197 o
-19 9 6 9.433 8.904 0.344 139.422 o
-19 9 7 6.329 6.749 0.375 126.338 o
-19 9 8 16.034 15.768 0.542 54.832 o
-19 9 9 2.895 2.447 0.344 157.085 o
-19 9 10 16.147 16.372 0.573 49.547 o
-19 10 1 35.781 36.211 1.000 15.030 o
-19 10 2 6.531 7.540 0.760 31.992 o
-19 10 3 28.226 27.661 1.385 9.070 o
-19 10 4 6.444 6.061 0.614 48.752 o
-19 10 5 14.290 15.070 0.489 66.934 o
-19 10 6 4.244 4.530 0.344 154.261 o
-19 10 7 4.177 4.020 0.344 154.709 o
-19 10 8 1.696 1.250 0.281 236.176 o
-19 11 2 5.463 3.437 0.708 37.124 o
-19 11 3 4.728 4.853 0.708 37.126 o
-19 11 4 8.521 8.707 0.771 30.883 o
-19 11 5 5.103 5.509 0.844 26.200 o
-19 11 6 11.319 11.508 0.583 51.427 o
-19 11 7 3.121 3.260 0.552 61.262 o
-19 11 8 12.061 12.747 0.458 78.507 o
-19 12 1 87.863 85.607 3.083 1.712 o
-19 12 2 40.714 41.554 1.385 8.369 o
-19 12 3 52.843 55.561 5.384 0.636 o
-19 12 4 43.557 41.627 1.927 4.616 o
-19 12 5 26.968 28.286 1.156 12.675 o
-19 12 6 34.809 34.961 1.000 15.207 o
-19 12 7 12.324 11.727 0.708 35.439 o
-19 12 8 21.837 21.558 0.500 54.995 o
-19 12 9 5.360 6.155 1.541 7.886 o
-19 13 1 53.530 48.896 2.083 3.863 o
-19 13 2 258.077 266.278 10.779 0.145 o
-19 13 3 50.672 51.781 2.083 3.878 o
-19 13 4 178.387 186.909 5.468 0.518 o
-19 13 5 36.891 35.847 0.771 22.026 o
-19 13 6 111.057 115.549 3.312 1.399 o
-19 13 7 20.709 22.120 1.458 8.489 o
-19 13 8 64.361 71.412 2.156 3.409 o
-19 14 1 31.628 31.410 1.073 13.979 o
-19 14 3 17.041 17.548 1.698 6.391 o
-19 14 5 6.993 6.738 1.458 8.798 o
-19 14 7 2.362 2.114 0.385 125.651 o
-19 15 2 15.777 15.653 1.614 7.078 o
-19 15 4 21.585 25.453 1.614 6.938 o
-19 15 6 21.921 22.016 1.000 17.185 o
-19 16 1 31.495 31.504 1.698 6.110 o
-19 16 2 9.443 9.227 0.760 31.568 o
-19 16 3 17.439 20.131 1.541 7.695 o
-19 16 4 8.423 9.019 1.312 10.818 o
-19 16 5 5.771 8.769 1.229 12.365 o
-19 16 6 6.118 7.248 1.073 16.209 o
-19 18 1 12.741 14.018 1.312 10.700 o
-19 18 2 4.900 4.468 1.073 16.262 o
-19 18 3 8.029 8.519 1.073 16.142 o
-19 18 4 8.684 9.685 0.927 21.470 o
-18 -4 4 20.192 22.152 0.708 32.067 o
-18 -4 6 25.447 29.348 0.667 32.222 o
-18 -4 7 3.435 3.541 1.000 18.748 o
-18 -4 8 24.304 27.557 1.156 12.854 o
-18 -3 1 15.911 16.205 0.719 33.183 o
-18 -3 2 16.054 17.319 0.844 24.578 o
-18 -3 3 23.602 24.859 0.667 33.777 o
-18 -3 4 10.745 11.279 0.531 61.538 o
-18 -3 5 25.603 28.046 0.708 29.496 o
-18 -3 6 3.978 4.322 0.542 63.346 o
-18 -3 7 20.199 20.964 0.771 27.826 o
-18 -3 9 11.666 11.529 0.489 70.677 o
-18 -2 2 35.329 37.940 0.687 25.856 o
-18 -2 4 56.633 53.333 1.385 7.464 o
-18 -2 5 2.509 2.958 0.531 66.261 o
-18 -2 6 63.642 62.435 1.385 6.973 o
-18 -2 7 2.913 3.874 1.000 18.753 o
-18 -2 8 52.210 54.322 1.541 6.436 o
-18 -2 9 2.044 1.937 0.458 89.122 o
-18 -2 10 31.921 32.441 1.073 13.910 o
-18 -1 1 36.060 38.554 1.000 14.867 o
-18 -1 3 26.759 29.056 0.750 26.488 o
-18 -1 5 17.174 20.808 0.844 24.170 o
-18 -1 6 1.985 2.729 0.667 42.189 o
-18 -1 7 9.694 9.915 0.656 41.836 o
-18 -1 8 4.978 5.884 0.427 100.058 o
-18 -1 9 4.748 3.687 0.489 77.193 o
-18 -1 10 6.137 6.624 0.427 98.853 o
-18 -1 11 1.921 1.906 0.344 158.076 o
-18 0 1 13.752 14.393 0.635 42.555 o
-18 0 2 4.695 4.374 0.500 73.958 o
-18 0 3 12.631 13.445 0.635 43.096 o
-18 0 4 3.920 4.239 0.489 77.383 o
-18 0 5 11.082 11.185 0.500 68.591 o
-18 0 6 2.839 2.749 0.656 43.479 o
-18 0 7 8.439 8.717 0.375 121.438 o
-18 0 8 1.292 1.427 0.281 236.525 o
-18 0 9 5.234 5.249 0.375 128.754 o
-18 0 11 2.628 2.729 0.344 157.201 o
-18 1 1 9.569 9.248 0.573 54.374 o
-18 1 2 16.739 18.079 0.927 20.498 o
-18 1 3 5.504 5.811 0.448 90.901 o
-18 1 4 12.633 12.841 1.073 15.892 o
-18 1 6 6.381 6.467 0.448 90.085 o
-18 1 8 1.678 1.583 0.281 235.993 o
-18 2 1 5.736 5.686 0.375 127.861 o
-18 2 2 1.793 2.260 0.375 132.932 o
-18 2 3 9.755 9.519 0.573 54.249 o
-18 2 4 6.257 7.675 0.448 89.734 o
-18 2 5 8.862 9.550 0.500 70.637 o
-18 2 6 12.486 12.737 0.406 96.032 o
-18 2 7 4.478 4.676 0.312 184.845 o
-18 2 8 16.375 16.017 0.375 97.938 o
-18 2 9 1.037 1.364 0.281 236.799 o
-18 2 10 15.136 14.455 0.448 77.097 o
-18 2 12 10.275 9.675 1.000 18.429 o
-18 3 1 18.175 17.601 0.531 54.477 o
-18 3 2 20.366 21.558 0.500 56.328 o
-18 3 3 28.490 30.337 0.771 24.775 o
-18 3 4 20.556 21.058 0.614 40.763 o
-18 3 5 35.370 35.128 0.604 30.982 o
-18 3 6 12.761 12.810 0.406 95.532 o
-18 3 7 34.676 34.961 0.489 39.631 o
-18 3 8 4.193 4.291 0.323 174.418 o
-18 3 9 27.430 27.942 0.614 35.762 o
-18 3 11 18.204 18.611 0.687 34.936 o
-18 4 1 2.942 3.281 0.583 54.932 o
-18 4 2 8.738 9.394 0.354 133.282 o
-18 4 3 2.667 2.364 0.521 68.948 o
-18 4 4 16.799 17.882 0.458 70.334 o
-18 4 5 1.346 0.969 0.281 236.698 o
-18 4 6 19.448 19.288 0.489 60.106 o
-18 4 8 14.925 14.768 0.365 106.879 o
-18 4 10 7.940 7.978 0.521 66.276 o
-18 4 12 3.006 3.468 0.927 21.815 o
-18 5 1 4.375 4.405 0.375 130.176 o
-18 5 3 14.898 14.591 0.375 102.642 o
-18 5 5 22.703 22.537 0.469 58.870 o
-18 5 7 20.842 20.579 0.396 78.226 o
-18 5 8 0.719 0.885 0.250 300.105 o
-18 5 9 12.412 12.435 0.354 120.964 o
-18 5 10 1.033 0.927 0.271 255.514 o
-18 5 11 4.680 4.114 0.344 153.933 o
-18 6 1 24.117 24.360 0.531 47.479 o
-18 6 2 50.298 49.688 0.844 15.678 o
-18 6 3 30.685 31.358 0.458 47.530 o
-18 6 4 21.865 21.954 0.437 66.080 o
-18 6 5 38.050 38.617 0.771 21.408 o
-18 6 6 5.294 5.915 0.344 151.504 o
-18 6 7 39.661 39.710 0.489 34.479 o
-18 6 9 32.817 32.389 0.729 25.438 o
-18 6 10 0.805 0.792 0.240 326.670 o
-18 6 11 21.465 21.652 0.927 19.794 o
-18 7 1 9.974 10.185 0.365 123.234 o
-18 7 2 3.913 3.364 0.542 63.463 o
-18 7 3 7.475 7.686 0.323 162.956 o
-18 7 4 6.148 6.020 0.281 217.671 o
-18 7 5 3.983 3.822 0.333 164.685 o
-18 7 6 6.262 5.801 0.312 179.151 o
-18 7 7 1.669 1.843 0.250 297.907 o
-18 7 8 5.161 5.155 0.292 208.260 o
-18 7 10 3.755 3.520 0.323 175.790 o
-18 7 11 0.674 1.687 0.521 69.222 o
-18 8 1 11.323 11.445 0.365 118.959 o
-18 8 3 10.847 10.706 0.312 156.235 o
-18 8 5 7.267 7.186 0.354 138.581 o
-18 8 6 1.723 1.312 0.219 388.741 o
-18 8 7 3.089 3.114 0.302 201.809 o
-18 8 8 3.694 2.885 0.427 101.755 o
-18 8 10 3.929 3.645 0.489 77.477 o
-18 9 1 17.595 17.798 0.385 89.890 o
-18 9 2 22.088 23.110 0.458 61.085 o
-18 9 3 23.273 24.120 0.500 52.548 o
-18 9 4 27.571 28.223 0.927 18.619 o
-18 9 5 28.740 29.806 1.000 16.142 o
-18 9 6 21.765 21.527 0.667 35.082 o
-18 9 7 30.474 30.067 1.541 7.354 o
-18 9 8 11.312 12.841 0.406 97.801 o
-18 9 9 26.490 26.619 0.719 28.771 o
-18 9 10 3.745 4.030 0.437 96.731 o
-18 9 11 18.629 17.694 1.000 17.643 o
-18 10 1 12.374 13.028 0.844 25.303 o
-18 10 2 3.625 3.197 0.760 32.367 o
-18 10 3 16.546 16.215 0.771 29.063 o
-18 10 5 14.437 15.153 0.573 50.788 o
-18 10 7 8.249 7.957 0.521 66.132 o
-18 10 9 2.928 2.645 0.344 156.960 o
-18 11 1 15.647 15.913 0.614 44.139 o
-18 11 3 20.815 21.912 1.073 15.177 o
-18 11 5 19.697 19.288 0.844 23.904 o
-18 11 7 12.806 12.851 0.500 66.665 o
-18 11 9 5.361 5.593 0.406 110.037 o
-18 12 1 18.695 20.662 0.771 28.181 o
-18 12 2 6.197 6.978 0.573 55.874 o
-18 12 3 19.144 19.673 1.843 5.413 o
-18 12 5 20.011 21.162 0.500 56.829 o
-18 12 6 2.029 1.750 0.427 102.614 o
-18 12 7 18.620 18.767 0.844 24.107 o
-18 12 8 4.809 4.770 0.375 129.520 o
-18 12 9 14.357 14.934 0.771 29.582 o
-18 13 5 4.822 5.270 0.625 47.523 o
-18 13 7 7.370 7.551 0.656 42.575 o
-18 13 9 7.690 7.748 1.000 18.577 o
-18 14 1 19.599 20.808 2.000 4.608 o
-18 14 2 3.855 3.822 0.708 37.240 o
-18 14 3 20.358 20.694 1.698 6.340 o
-18 14 5 15.734 15.528 0.844 24.742 o
-18 14 6 4.134 4.541 0.604 50.987 o
-18 14 7 9.723 9.727 0.573 54.221 o
-18 14 8 3.297 3.968 0.510 71.470 o
-18 15 1 4.052 4.947 1.458 8.821 o
-18 15 2 24.066 25.755 1.000 16.814 o
-18 15 4 18.363 16.174 1.541 7.711 o
-18 15 6 10.779 10.081 1.073 16.024 o
-18 15 7 5.299 4.655 0.500 73.688 o
-18 16 1 18.474 22.141 1.698 6.352 o
-18 16 3 24.570 27.078 1.614 6.878 o
-18 16 5 22.035 23.308 1.385 9.316 o
-18 17 1 4.634 5.530 0.604 50.824 o
-17 -5 1 26.611 27.046 1.156 12.733 o
-17 -5 3 39.071 37.586 2.385 3.143 o
-17 -5 5 43.842 42.293 1.229 10.023 o
-17 -5 7 38.702 38.721 1.541 7.045 o
-17 -5 9 27.659 31.264 0.708 28.331 o
-17 -4 2 15.649 16.726 0.417 84.151 o
-17 -4 4 14.282 15.330 0.771 29.560 o
-17 -4 6 11.812 13.216 0.573 52.567 o
-17 -4 8 10.010 11.143 0.562 55.706 o
-17 -4 10 9.288 8.915 1.000 18.490 o
-17 -3 1 2.004 1.333 0.302 204.547 o
-17 -3 2 2.816 2.541 0.292 217.220 o
-17 -3 4 6.004 6.936 0.417 103.624 o
-17 -3 5 1.174 1.864 0.489 78.274 o
-17 -3 6 7.435 8.248 0.573 55.310 o
-17 -3 7 3.736 4.051 0.344 155.268 o
-17 -3 8 6.391 6.863 0.354 140.496 o
-17 -3 9 4.159 3.968 0.427 101.219 o
-17 -3 10 4.223 4.353 0.448 92.043 o
-17 -2 2 4.026 3.218 0.344 155.429 o
-17 -2 6 0.853 1.375 0.427 102.908 o
-17 -2 7 2.704 2.229 0.656 43.507 o
-17 -2 8 4.698 4.249 0.614 49.228 o
-17 -2 9 5.018 4.957 0.323 172.211 o
-17 -2 10 7.768 8.363 0.656 42.421 o
-17 -2 11 5.086 5.957 0.614 49.023 o
-17 -1 2 32.952 33.868 0.677 27.924 o
-17 -1 4 29.393 30.410 0.687 29.175 o
-17 -1 6 18.887 19.746 1.000 17.541 o
-17 -1 7 1.371 1.479 0.406 113.597 o
-17 -1 8 8.827 8.946 0.448 87.048 o
-17 -1 10 3.142 3.708 0.302 201.181 o
-17 -1 11 1.753 1.666 0.260 274.756 o
-17 -1 12 0.976 1.135 0.344 158.753 o
-17 0 3 1.808 1.948 0.489 78.181 o
-17 0 5 4.294 4.676 0.406 111.304 o
-17 0 7 6.687 7.332 0.333 156.142 o
-17 0 8 5.420 5.186 0.354 143.480 o
-17 0 9 7.227 7.373 0.406 107.193 o
-17 0 10 10.237 10.008 0.542 59.955 o
-17 0 11 5.695 5.655 0.344 151.027 o
-17 0 12 11.523 11.050 0.448 83.266 o
-17 1 1 11.487 12.601 0.406 97.714 o
-17 1 2 15.302 14.903 0.927 20.785 o
-17 1 3 16.118 16.017 0.573 49.659 o
-17 1 4 4.613 6.530 0.927 21.729 o
-17 1 5 13.400 13.914 0.750 31.413 o
-17 1 7 5.989 6.322 0.375 127.106 o
-17 2 1 19.396 19.225 0.489 60.186 o
-17 2 2 142.329 137.180 2.468 1.893 o
-17 2 3 13.559 14.184 0.469 73.265 o
-17 2 4 159.721 156.196 3.228 1.228 o
-17 2 5 8.023 8.404 0.521 66.132 o
-17 2 6 142.417 139.877 1.927 2.472 o
-17 2 7 5.107 4.405 0.312 183.760 o
-17 2 8 102.851 102.926 1.458 4.496 o
-17 2 9 4.234 3.822 0.312 186.219 o
-17 2 10 61.474 64.924 1.312 7.567 o
-17 2 11 4.164 4.176 0.406 111.583 o
-17 2 12 31.049 29.629 1.156 12.377 o
-17 3 2 2.483 2.135 0.562 59.187 o
-17 3 6 3.946 4.260 0.375 130.672 o
-17 3 8 6.723 7.394 0.354 139.411 o
-17 3 10 5.716 5.915 0.312 180.444 o
-17 3 11 1.898 2.197 0.292 218.904 o
-17 3 12 3.029 2.937 0.312 189.050 o
-17 4 1 1.855 2.218 0.271 253.570 o
-17 4 2 7.082 6.999 0.302 186.229 o
-17 4 3 1.597 1.833 0.344 158.299 o
-17 4 5 1.350 1.302 0.385 126.210 o
-17 4 6 1.317 1.323 0.271 255.014 o
-17 4 7 1.172 1.427 0.250 299.196 o
-17 4 8 5.988 5.738 0.458 86.664 o
-17 4 9 0.921 0.969 0.271 255.593 o
-17 4 10 8.054 8.092 0.719 35.508 o
-17 4 12 6.245 6.155 0.271 232.447 o
-17 5 1 7.363 7.780 0.604 49.986 o
-17 5 2 50.164 47.657 0.844 15.874 o
-17 5 3 3.461 4.145 0.323 175.763 o
-17 5 4 39.663 38.794 0.552 31.037 o
-17 5 6 22.992 22.047 0.396 73.284 o
-17 5 8 9.658 8.946 0.271 207.500 o
-17 5 9 2.300 1.396 0.271 253.510 o
-17 5 10 2.989 2.895 0.323 177.325 o
-17 5 11 3.058 2.437 0.312 189.369 o
-17 5 12 0.766 1.198 0.271 255.628 o
-17 6 1 2.831 3.239 0.323 177.307 o
-17 6 2 15.914 14.966 0.406 88.546 o
-17 6 3 3.803 3.322 0.292 214.409 o
-17 6 4 17.885 17.757 0.635 40.369 o
-17 6 5 2.178 2.041 0.312 190.703 o
-17 6 6 17.214 16.465 0.292 133.383 o
-17 6 8 14.501 14.184 0.510 62.489 o
-17 6 10 10.522 10.612 0.292 176.177 o
-17 6 12 6.333 6.311 0.448 90.175 o
-17 7 1 4.564 4.353 0.489 77.138 o
-17 7 3 4.949 4.822 0.365 136.576 o
-17 7 5 2.570 2.125 0.240 321.016 o
-17 7 6 2.419 2.145 0.281 234.446 o
-17 7 8 4.145 4.103 0.489 77.331 o
-17 7 10 4.413 4.822 0.677 40.634 o
-17 7 11 1.737 1.239 0.281 236.133 o
-17 7 12 3.334 3.468 0.365 139.058 o
-17 8 1 32.233 32.431 0.521 39.679 o
-17 8 2 70.197 71.329 1.541 5.622 o
-17 8 3 19.877 20.371 0.594 43.657 o
-17 8 4 80.391 78.140 1.000 8.426 o
-17 8 5 9.505 9.363 0.271 207.188 o
-17 8 6 65.599 65.153 1.073 9.481 o
-17 8 7 3.925 4.041 0.323 175.094 o
-17 8 8 38.676 38.044 1.000 14.602 o
-17 8 9 1.732 1.552 0.448 93.410 o
-17 8 10 16.442 18.257 0.625 42.041 o
-17 9 1 38.008 40.023 0.667 25.581 o
-17 9 2 85.398 83.524 1.614 4.697 o
-17 9 3 50.865 51.073 1.000 12.502 o
-17 9 4 46.669 46.824 0.927 14.649 o
-17 9 5 52.735 52.781 1.000 12.205 o
-17 9 6 20.158 20.069 0.614 41.184 o
-17 9 7 43.215 41.929 0.771 19.797 o
-17 9 8 7.711 8.488 0.562 57.165 o
-17 9 9 28.841 29.567 0.771 24.784 o
-17 9 10 3.206 3.031 0.552 61.267 o
-17 9 11 16.190 16.153 0.448 74.752 o
-17 10 1 2.280 3.228 0.573 57.023 o
-17 10 7 2.949 2.229 0.427 102.226 o
-17 10 9 3.433 3.499 0.437 97.003 o
-17 11 5 2.685 1.885 0.614 49.602 o
-17 11 7 7.845 6.769 0.583 53.515 o
-17 11 9 9.946 9.748 0.458 82.058 o
-17 12 1 41.417 43.335 1.073 12.576 o
-17 12 2 58.465 61.050 2.312 3.116 o
-17 12 3 33.736 34.514 0.771 22.964 o
-17 12 4 45.039 48.052 1.614 6.226 o
-17 12 5 19.560 17.913 1.000 17.561 o
-17 12 6 25.998 25.370 0.771 25.985 o
-17 12 7 7.518 7.998 0.625 46.738 o
-17 12 8 11.514 11.591 0.406 98.455 o
-17 12 10 3.962 4.166 0.510 71.268 o
-17 13 2 3.974 4.947 1.614 7.199 o
-17 13 8 1.530 1.875 0.344 158.326 o
-17 13 9 0.474 1.406 0.458 89.403 o
-17 14 4 5.640 5.207 1.541 7.887 o
-17 14 6 4.497 3.614 0.531 65.785 o
-17 15 1 44.461 46.209 1.385 8.125 o
-17 15 2 81.299 83.368 3.999 1.086 o
-17 15 3 47.953 49.177 1.385 7.919 o
-17 15 4 51.571 49.438 2.000 4.174 o
-17 15 5 39.906 38.836 1.843 5.075 o
-17 15 6 27.705 27.723 0.708 28.881 o
-17 15 7 25.301 24.360 1.614 6.888 o
-17 16 1 22.367 23.766 1.614 6.939 o
-17 16 3 9.335 8.884 1.541 7.852 o
-17 16 6 4.350 4.332 0.510 71.130 o
-17 17 2 3.967 4.166 0.604 51.040 o
-16 -7 5 6.481 6.592 1.000 18.638 o
-16 -7 6 4.137 4.593 0.656 43.275 o
-16 -7 7 5.907 7.519 0.927 21.661 o
-16 -6 2 32.790 37.617 2.156 3.852 o
-16 -6 4 61.316 63.403 1.843 4.533 o
-16 -6 6 80.867 78.754 1.698 4.551 o
-16 -6 7 2.135 2.041 0.302 204.005 o
-16 -6 8 78.412 78.286 1.698 4.612 o
-16 -6 9 1.764 1.458 0.406 113.493 o
-16 -6 10 57.105 64.320 2.999 1.940 o
-16 -5 1 82.500 82.597 1.312 6.174 o
-16 -5 2 6.945 6.842 1.073 16.194 o
-16 -5 3 75.289 75.942 2.468 2.610 o
-16 -5 4 1.051 1.000 0.281 236.940 o
-16 -5 5 58.856 58.738 1.073 10.313 o
-16 -5 7 39.996 44.022 1.073 12.675 o
-16 -5 8 5.178 5.124 0.500 73.645 o
-16 -5 9 23.653 24.110 0.729 29.289 o
-16 -5 10 8.602 9.175 0.489 73.783 o
-16 -5 11 11.970 14.570 1.000 18.210 o
-16 -4 1 7.127 7.519 0.375 124.579 o
-16 -4 2 3.566 3.572 0.312 187.679 o
-16 -4 3 6.892 6.894 0.489 75.496 o
-16 -4 4 5.808 6.207 0.750 33.005 o
-16 -4 5 4.150 4.947 1.000 18.721 o
-16 -4 6 10.204 13.351 0.625 45.261 o
-16 -4 8 14.970 15.840 1.000 17.980 o
-16 -4 10 16.533 16.767 0.771 29.013 o
-16 -3 1 38.087 38.700 0.656 26.281 o
-16 -3 2 1.214 1.260 0.344 158.635 o
-16 -3 3 47.359 49.802 1.614 6.147 o
-16 -3 5 41.443 43.147 1.698 5.826 o
-16 -3 7 25.583 26.921 0.562 41.964 o
-16 -3 9 11.007 11.852 0.500 68.404 o
-16 -3 11 3.177 3.708 0.344 156.146 o
-16 -2 1 0.710 1.229 0.406 113.757 o
-16 -2 2 5.000 4.978 0.375 129.187 o
-16 -2 3 2.811 2.406 0.729 35.251 o
-16 -2 4 2.113 2.374 0.687 39.678 o
-16 -2 5 4.592 5.353 1.541 7.891 o
-16 -2 7 4.229 4.437 0.417 106.051 o
-16 -2 9 2.442 1.968 0.302 203.666 o
-16 -1 2 56.072 56.946 1.156 9.622 o
-16 -1 4 53.866 55.645 1.000 11.930 o
-16 -1 6 38.552 40.325 0.729 22.672 o
-16 -1 7 1.565 1.510 0.365 140.882 o
-16 -1 8 19.464 20.225 0.521 54.206 o
-16 -1 9 3.679 3.551 0.458 88.375 o
-16 -1 10 6.372 6.238 0.385 120.218 o
-16 -1 11 6.203 6.322 0.552 60.161 o
-16 -1 12 1.095 1.062 0.219 390.842 o
-16 -1 13 7.515 6.530 0.667 41.349 o
-16 0 1 2.725 3.968 0.458 88.647 o
-16 0 2 75.563 74.859 1.458 5.823 o
-16 0 4 111.580 109.081 2.229 2.557 o
-16 0 6 120.816 117.705 1.770 3.175 o
-16 0 8 95.658 95.147 1.541 4.533 o
-16 0 10 54.599 55.051 0.927 13.042 o
-16 0 12 21.523 21.475 0.437 66.847 o
-16 1 1 20.952 21.975 0.625 39.267 o
-16 1 2 23.306 22.829 0.771 26.918 o
-16 1 3 4.321 3.947 0.375 130.460 o
-16 1 4 14.686 15.809 0.500 63.919 o
-16 1 6 5.300 4.624 0.365 136.254 o
-16 1 7 4.636 4.780 0.302 196.749 o
-16 1 9 7.685 7.353 0.302 183.545 o
-16 1 11 6.086 6.332 0.323 168.301 o
-16 1 13 2.839 2.718 0.365 139.776 o
-16 2 2 158.444 156.498 2.083 2.049 o
-16 2 3 1.870 2.062 0.437 97.805 o
-16 2 4 111.811 112.393 2.000 2.921 o
-16 2 5 7.073 7.259 0.406 107.434 o
-16 2 6 66.286 64.924 1.156 8.630 o
-16 2 7 15.086 15.018 0.489 66.238 o
-16 2 8 33.471 34.253 0.510 39.052 o
-16 2 9 20.315 19.340 0.531 52.239 o
-16 2 10 14.371 14.622 0.625 43.585 o
-16 2 11 19.091 19.496 0.635 39.525 o
-16 2 12 5.112 4.395 0.323 172.588 o
-16 2 13 13.435 12.997 0.458 76.913 o
-16 3 1 13.240 13.883 0.375 106.933 o
-16 3 2 58.695 56.634 1.000 11.371 o
-16 3 3 9.996 10.331 0.333 143.530 o
-16 3 4 53.794 52.281 0.927 13.325 o
-16 3 5 3.912 3.562 0.281 229.457 o
-16 3 6 36.888 36.565 0.531 34.506 o
-16 3 8 19.739 20.235 0.417 75.032 o
-16 3 10 8.496 8.519 0.458 83.856 o
-16 3 11 1.815 1.416 0.344 158.294 o
-16 3 12 2.933 2.791 0.354 147.907 o
-16 3 13 1.964 2.083 0.312 190.903 o
-16 4 1 1.299 1.458 0.271 254.955 o
-16 4 2 22.124 21.433 0.542 48.637 o
-16 4 4 30.942 30.567 0.646 31.252 o
-16 4 6 26.065 25.088 0.396 65.896 o
-16 4 8 14.574 14.893 0.406 90.852 o
-16 4 10 5.635 5.114 0.323 170.741 o
-16 4 12 1.536 1.593 0.281 236.162 o
-16 5 2 56.079 53.562 0.739 16.502 o
-16 5 3 1.437 1.291 0.281 236.444 o
-16 5 4 62.014 60.196 0.844 13.020 o
-16 5 5 6.669 6.186 0.302 188.920 o
-16 5 6 52.138 51.864 0.844 15.188 o
-16 5 7 10.684 10.519 0.292 175.658 o
-16 5 8 32.820 31.400 0.667 29.028 o
-16 5 9 11.306 11.164 0.365 119.309 o
-16 5 10 15.389 15.393 0.344 114.514 o
-16 5 11 9.467 9.925 0.562 56.203 o
-16 5 12 5.370 5.114 0.375 128.673 o
-16 5 13 6.723 6.967 0.344 147.798 o
-16 6 1 8.087 8.248 0.375 122.438 o
-16 6 2 2.237 1.916 0.312 190.707 o
-16 6 3 3.847 3.958 0.292 213.552 o
-16 6 4 3.792 3.572 0.417 106.592 o
-16 6 5 1.535 1.489 0.250 298.525 o
-16 6 6 3.843 3.551 0.271 247.024 o
-16 6 8 2.198 2.197 0.271 252.957 o
-16 6 10 0.491 0.927 0.250 300.286 o
-16 7 1 55.304 52.562 0.844 14.617 o
-16 7 2 45.718 45.470 0.729 20.085 o
-16 7 3 77.496 74.151 1.312 6.584 o
-16 7 4 46.529 45.470 0.604 24.137 o
-16 7 5 83.737 81.056 0.927 8.579 o
-16 7 6 36.134 35.191 0.489 38.466 o
-16 7 7 67.711 67.121 1.156 8.461 o
-16 7 8 21.852 21.506 0.719 30.895 o
-16 7 9 39.902 38.731 1.000 14.424 o
-16 7 10 10.690 10.102 0.365 121.803 o
-16 7 11 16.293 15.965 0.437 77.587 o
-16 7 12 4.503 5.593 0.489 76.924 o
-16 8 1 20.751 21.037 0.604 41.824 o
-16 8 2 197.104 192.293 1.927 1.689 o
-16 8 3 23.598 24.005 0.406 68.512 o
-16 8 4 88.153 85.451 1.073 7.152 o
-16 8 5 27.919 27.651 0.458 52.159 o
-16 8 6 24.548 24.505 0.750 27.666 o
-16 8 7 30.009 28.255 0.542 40.735 o
-16 8 8 2.862 2.677 0.427 102.172 o
-16 8 9 26.855 24.714 0.844 22.253 o
-16 8 11 19.309 19.079 0.750 29.629 o
-16 9 1 26.288 25.849 0.656 33.366 o
-16 9 2 30.532 30.015 0.510 42.778 o
-16 9 3 21.029 20.485 0.489 58.001 o
-16 9 4 25.154 23.568 0.687 31.836 o
-16 9 5 12.951 13.008 0.604 47.257 o
-16 9 6 12.292 13.591 0.844 25.281 o
-16 9 7 6.276 6.384 0.375 126.668 o
-16 9 8 3.072 3.437 0.750 33.290 o
-16 9 9 2.373 2.499 0.427 102.388 o
-16 10 1 52.219 50.375 1.229 9.269 o
-16 10 2 2.477 2.624 0.406 113.013 o
-16 10 3 57.581 57.717 1.698 5.328 o
-16 10 4 2.041 1.448 0.375 133.005 o
-16 10 5 47.174 46.292 0.927 14.616 o
-16 10 7 30.055 30.067 0.604 34.783 o
-16 10 9 15.363 15.809 0.521 59.106 o
-16 10 11 6.363 7.124 0.604 50.311 o
-16 11 1 6.250 7.103 0.927 21.655 o
-16 11 2 26.240 27.088 0.771 25.720 o
-16 11 3 20.311 19.569 0.927 20.043 o
-16 11 4 20.455 19.840 0.719 31.523 o
-16 11 5 28.030 27.015 0.771 25.295 o
-16 11 6 13.365 12.612 0.521 61.689 o
-16 11 7 24.689 25.130 0.719 29.536 o
-16 11 8 6.885 6.624 0.458 85.794 o
-16 11 9 16.079 16.184 0.489 64.787 o
-16 11 10 2.635 1.958 0.448 93.140 o
-16 11 11 8.484 7.894 1.000 18.544 o
-16 12 2 8.644 9.165 0.625 46.318 o
-16 12 4 13.498 12.831 0.760 30.684 o
-16 12 6 14.069 13.226 0.437 82.319 o
-16 12 7 0.815 1.031 0.323 179.947 o
-16 12 8 11.123 10.196 0.573 53.550 o
-16 12 10 7.280 7.009 0.625 46.903 o
-16 13 1 77.643 76.619 2.614 2.350 o
-16 13 3 62.997 64.466 1.698 5.128 o
-16 13 4 3.189 4.187 0.458 88.441 o
-16 13 5 42.136 39.106 0.771 20.377 o
-16 13 6 5.147 5.030 0.708 37.079 o
-16 13 7 22.323 22.089 0.687 33.047 o
-16 13 8 4.756 4.884 0.531 65.546 o
-16 13 9 8.633 9.425 0.604 49.403 o
-16 13 10 3.017 2.822 0.927 21.821 o
-16 14 2 25.550 25.370 1.843 5.330 o
-16 14 4 6.555 6.499 1.614 7.186 o
-16 15 1 23.525 22.891 0.844 22.992 o
-16 15 2 21.216 20.090 1.770 5.836 o
-16 15 3 6.635 8.373 1.614 7.181 o
-16 15 4 13.100 11.570 0.760 30.858 o
-16 15 6 9.291 9.727 1.385 9.703 o
-16 15 8 7.071 5.374 0.927 21.657 o
-16 16 1 94.865 94.532 2.843 1.912 o
-16 16 2 44.861 42.345 1.229 9.960 o
-16 16 3 82.946 82.910 3.926 1.121 o
-16 16 4 33.378 31.795 1.698 6.077 o
-16 16 5 54.525 55.697 3.156 1.782 o
-16 16 6 19.993 19.496 0.771 28.029 o
-16 16 7 27.016 26.151 1.000 16.505 o
-16 17 3 6.500 6.374 0.604 50.365 o
-15 -8 4 110.405 112.310 10.008 0.183 o
-15 -8 6 135.348 130.254 4.853 0.695 o
-15 -8 7 4.059 5.249 0.844 26.254 o
-15 -8 8 136.387 134.326 3.228 1.342 o
-15 -7 1 20.177 20.871 0.500 56.810 o
-15 -7 2 10.688 12.133 0.708 35.730 o
-15 -7 3 10.800 11.310 0.531 61.497 o
-15 -7 4 12.054 13.081 0.437 84.950 o
-15 -7 6 10.067 10.706 0.344 135.523 o
-15 -7 8 5.787 6.113 0.344 150.447 o
-15 -7 9 7.918 8.686 0.448 87.981 o
-15 -6 1 5.984 6.530 0.292 203.276 o
-15 -6 3 5.298 5.718 0.302 193.748 o
-15 -6 5 2.275 2.520 0.448 93.162 o
-15 -6 6 2.885 3.551 0.427 101.976 o
-15 -6 8 9.745 9.779 0.323 153.106 o
-15 -6 9 1.390 1.916 0.344 158.392 o
-15 -6 10 16.441 16.778 0.656 38.841 o
-15 -6 11 4.870 5.780 0.844 26.205 o
-15 -5 1 4.560 4.770 0.281 225.699 o
-15 -5 2 60.812 61.425 1.000 10.912 o
-15 -5 3 4.282 4.062 0.375 130.443 o
-15 -5 4 68.014 67.236 1.312 7.192 o
-15 -5 5 3.402 4.395 0.489 77.524 o
-15 -5 6 56.635 57.300 1.156 9.569 o
-15 -5 7 1.931 2.333 0.469 85.201 o
-15 -5 8 35.152 35.336 1.843 5.163 o
-15 -5 10 16.255 16.101 0.542 54.575 o
-15 -5 12 5.515 6.124 0.427 99.562 o
-15 -4 4 4.143 4.364 0.375 130.430 o
-15 -4 6 5.902 5.655 0.375 127.666 o
-15 -4 8 4.313 3.760 0.458 88.068 o
-15 -4 10 1.624 1.750 0.375 133.119 o
-15 -3 1 1.513 1.166 0.250 298.853 o
-15 -3 2 25.307 25.328 0.489 51.630 o
-15 -3 3 0.759 1.146 0.271 255.654 o
-15 -3 4 25.640 26.901 1.000 16.605 o
-15 -3 5 7.327 8.457 0.760 31.864 o
-15 -3 6 22.957 23.131 0.844 23.067 o
-15 -3 7 13.794 13.695 0.521 61.013 o
-15 -3 8 19.815 20.079 0.625 40.200 o
-15 -3 9 14.305 14.768 1.000 18.059 o
-15 -3 10 17.315 18.215 0.437 74.694 o
-15 -3 11 10.239 10.196 0.458 81.580 o
-15 -3 12 14.938 14.289 0.521 59.980 o
-15 -3 13 5.671 5.686 0.375 127.944 o
-15 -2 1 51.764 51.625 0.771 16.885 o
-15 -2 2 103.531 98.146 1.614 4.073 o
-15 -2 3 48.820 48.177 1.312 8.617 o
-15 -2 4 100.769 99.917 1.770 3.689 o
-15 -2 5 37.988 39.200 0.771 21.353 o
-15 -2 6 88.499 87.523 1.698 4.280 o
-15 -2 7 26.644 27.005 0.573 40.225 o
-15 -2 8 70.018 71.672 1.229 7.587 o
-15 -2 9 18.595 18.194 0.489 61.452 o
-15 -2 10 48.876 48.854 1.458 7.256 o
-15 -2 11 13.465 12.924 0.604 47.068 o
-15 -2 12 29.299 27.526 0.573 38.502 o
-15 -2 13 9.640 9.727 0.521 64.933 o
-15 -1 1 14.821 14.914 0.489 66.526 o
-15 -1 2 54.336 54.260 1.156 9.844 o
-15 -1 3 26.237 26.755 0.562 41.604 o
-15 -1 4 77.724 73.808 1.698 4.680 o
-15 -1 5 39.026 40.742 0.927 16.150 o
-15 -1 6 87.803 86.523 1.541 4.872 o
-15 -1 7 46.414 45.845 1.073 12.003 o
-15 -1 8 76.589 77.130 1.312 6.558 o
-15 -1 9 42.682 42.658 0.844 17.643 o
-15 -1 10 51.451 50.802 0.844 15.390 o
-15 -1 11 29.779 29.421 0.760 25.094 o
-15 -1 12 26.808 26.255 0.583 39.334 o
-15 -1 13 15.525 14.966 0.437 79.278 o
-15 0 1 13.638 12.893 0.521 61.403 o
-15 0 2 35.123 34.597 0.604 31.221 o
-15 0 3 15.701 16.247 0.458 72.556 o
-15 0 4 7.964 7.655 0.406 106.153 o
-15 0 5 16.203 16.236 0.562 51.148 o
-15 0 6 0.948 1.323 0.312 191.986 o
-15 0 7 16.171 16.007 0.406 87.235 o
-15 0 8 18.223 18.194 0.687 34.994 o
-15 0 9 15.614 16.372 0.396 91.439 o
-15 0 10 38.522 36.701 0.687 25.007 o
-15 0 11 13.830 14.309 0.396 96.544 o
-15 0 12 43.623 41.668 1.229 10.055 o
-15 0 13 10.633 10.519 0.562 55.567 o
-15 0 14 34.165 38.346 1.312 9.549 o
-15 1 1 4.518 4.353 0.354 145.336 o
-15 1 2 180.558 175.515 2.229 1.682 o
-15 1 3 7.292 8.165 0.531 64.052 o
-15 1 4 176.831 170.818 2.614 1.472 o
-15 1 5 4.923 4.634 0.365 136.725 o
-15 1 6 133.391 130.400 1.614 3.129 o
-15 1 7 1.122 1.104 0.271 255.346 o
-15 1 8 76.469 75.463 1.156 7.636 o
-15 1 10 32.724 32.785 0.771 23.427 o
-15 1 11 1.250 1.208 0.375 133.348 o
-15 1 12 9.997 9.467 0.417 97.713 o
-15 1 13 2.430 2.062 0.281 234.500 o
-15 1 14 1.898 1.677 0.375 133.018 o
-15 2 3 6.577 6.644 0.323 166.706 o
-15 2 5 10.585 10.591 0.562 55.572 o
-15 2 7 8.391 8.373 0.333 150.638 o
-15 2 9 3.677 3.968 0.458 88.293 o
-15 2 12 0.664 0.958 0.292 220.604 o
-15 3 2 0.894 1.073 0.281 237.033 o
-15 3 3 4.009 4.228 0.312 186.260 o
-15 3 4 2.522 2.749 0.281 233.696 o
-15 3 5 13.715 13.955 0.312 139.649 o
-15 3 6 3.158 3.083 0.250 291.779 o
-15 3 7 18.613 18.454 0.396 84.081 o
-15 3 8 2.720 2.406 0.344 157.264 o
-15 3 9 15.427 15.497 0.458 73.300 o
-15 3 10 2.046 1.479 0.375 132.996 o
-15 3 11 9.019 9.456 0.375 119.756 o
-15 3 12 1.562 1.354 0.292 219.780 o
-15 3 13 4.073 4.468 0.365 137.819 o
-15 4 1 104.848 101.999 1.458 4.453 o
-15 4 2 112.785 108.311 1.614 3.752 o
-15 4 3 108.460 103.385 1.156 5.297 o
-15 4 4 68.207 66.153 1.156 8.460 o
-15 4 5 91.272 86.607 1.073 6.929 o
-15 4 6 37.047 36.992 0.687 25.443 o
-15 4 7 65.394 63.674 0.927 11.223 o
-15 4 8 20.561 20.121 0.458 64.600 o
-15 4 9 41.920 41.804 0.635 25.260 o
-15 4 10 12.610 12.091 0.365 115.342 o
-15 4 11 24.916 25.453 0.927 19.143 o
-15 4 12 8.223 8.290 0.583 53.164 o
-15 4 13 13.838 13.601 0.594 48.276 o
-15 5 1 194.417 185.680 1.698 1.880 o
-15 5 2 14.418 15.049 0.365 107.736 o
-15 5 3 169.914 163.195 1.541 2.400 o
-15 5 4 25.040 24.339 0.375 72.285 o
-15 5 5 124.100 121.547 1.458 3.704 o
-15 5 6 33.139 33.222 0.458 44.381 o
-15 5 7 77.490 77.671 1.000 8.674 o
-15 5 8 32.066 30.535 0.521 40.465 o
-15 5 9 41.628 40.408 0.844 18.044 o
-15 5 10 22.861 22.891 0.510 51.914 o
-15 5 11 18.934 18.579 0.927 20.246 o
-15 5 12 12.222 11.904 0.542 58.382 o
-15 5 13 7.024 6.874 0.375 125.228 o
-15 6 1 10.490 9.935 0.271 200.024 o
-15 6 2 10.673 9.998 0.312 158.143 o
-15 6 3 8.853 9.113 0.312 166.070 o
-15 6 5 4.949 5.186 0.271 240.135 o
-15 6 6 3.005 2.937 0.312 189.085 o
-15 6 7 2.217 2.281 0.281 234.680 o
-15 6 8 12.421 11.373 0.635 43.497 o
-15 6 9 1.110 1.125 0.302 205.382 o
-15 6 10 18.179 16.278 0.489 62.765 o
-15 6 12 16.374 15.643 0.562 51.222 o
-15 7 1 4.823 5.020 0.250 279.906 o
-15 7 2 29.196 29.025 0.458 50.145 o
-15 7 4 27.892 26.963 0.365 67.001 o
-15 7 5 1.994 1.812 0.292 219.029 o
-15 7 6 21.771 21.141 0.489 56.970 o
-15 7 7 13.328 12.893 0.396 98.700 o
-15 7 8 13.079 12.425 0.489 69.145 o
-15 7 9 26.123 24.578 0.844 22.395 o
-15 7 10 5.755 5.478 0.281 220.245 o
-15 7 11 30.029 30.056 0.521 42.110 o
-15 7 12 1.728 1.583 0.271 254.290 o
-15 7 13 24.295 27.578 1.385 9.192 o
-15 8 1 69.436 66.746 0.771 12.484 o
-15 8 2 96.742 92.918 1.000 6.790 o
-15 8 3 78.386 76.078 1.156 7.501 o
-15 8 4 100.966 96.844 1.000 6.428 o
-15 8 5 66.365 64.091 0.771 13.151 o
-15 8 6 75.926 73.662 1.073 8.363 o
-15 8 7 41.586 40.658 0.771 20.324 o
-15 8 8 43.066 43.918 0.844 17.458 o
-15 8 9 18.770 18.215 0.635 39.919 o
-15 8 10 18.856 20.027 0.583 45.597 o
-15 8 11 5.659 4.822 0.531 65.285 o
-15 8 12 6.347 7.280 0.375 125.930 o
-15 9 1 35.264 34.712 0.750 23.455 o
-15 9 2 3.654 3.635 0.406 112.108 o
-15 9 3 28.603 27.963 1.073 14.373 o
-15 9 5 20.443 20.017 0.573 46.039 o
-15 9 6 2.476 2.364 0.708 37.367 o
-15 9 7 12.672 12.851 0.844 25.279 o
-15 9 8 3.664 3.489 0.531 65.993 o
-15 9 9 6.670 6.155 0.844 26.096 o
-15 9 10 2.811 3.395 0.531 66.172 o
-15 9 11 2.969 3.260 0.448 92.820 o
-15 9 12 1.525 1.541 0.479 81.683 o
-15 10 1 2.917 1.854 0.448 93.072 o
-15 10 2 64.271 60.539 2.229 3.274 o
-15 10 3 7.041 7.582 0.448 89.168 o
-15 10 4 28.845 28.546 0.489 46.986 o
-15 10 5 9.990 10.123 0.562 55.938 o
-15 10 6 10.954 10.591 0.375 115.014 o
-15 10 7 10.071 10.321 0.625 45.764 o
-15 10 8 4.280 4.270 0.583 54.654 o
-15 10 9 8.058 7.967 0.500 71.587 o
-15 10 10 2.192 2.541 0.489 78.062 o
-15 10 11 5.512 6.082 0.427 99.581 o
-15 11 1 267.723 254.186 3.468 0.738 o
-15 11 2 3.257 2.906 0.417 107.060 o
-15 11 3 191.254 185.451 2.541 1.401 o
-15 11 4 0.751 1.364 0.375 133.460 o
-15 11 5 112.631 112.237 2.312 2.409 o
-15 11 7 57.225 59.654 1.541 6.202 o
-15 11 9 26.186 27.109 0.927 18.874 o
-15 11 11 11.078 11.404 1.073 15.987 o
-15 12 2 7.284 7.478 0.500 72.144 o
-15 12 4 4.955 5.416 0.844 26.209 o
-15 12 6 2.902 3.020 0.458 88.745 o
-15 13 1 11.114 10.487 0.760 31.252 o
-15 13 2 9.757 9.540 0.760 31.507 o
-15 13 3 24.869 25.141 0.750 27.500 o
-15 13 4 5.310 5.655 0.500 73.488 o
-15 13 5 38.431 35.847 1.770 5.511 o
-15 13 6 1.586 1.927 0.375 133.098 o
-15 13 7 44.745 43.439 1.073 12.267 o
-15 13 9 40.685 39.992 1.073 12.796 o
-15 14 1 87.597 87.523 2.697 2.144 o
-15 14 2 114.488 112.466 2.697 1.919 o
-15 14 3 66.602 69.902 2.541 2.557 o
-15 14 4 83.863 83.837 1.927 3.701 o
-15 14 5 43.528 43.293 0.927 15.332 o
-15 14 6 44.045 43.314 1.458 7.520 o
-15 14 7 23.592 23.339 0.614 38.755 o
-15 14 8 15.883 15.653 0.500 62.963 o
-15 14 9 10.157 10.612 1.312 10.780 o
-15 15 5 3.664 2.104 0.542 63.631 o
-15 15 6 2.695 2.052 0.448 93.109 o
-15 15 7 3.279 3.905 0.489 77.635 o
-15 16 1 4.871 4.260 0.604 50.892 o
-15 16 7 3.996 3.249 0.927 21.795 o
-14 -9 2 4.073 4.437 0.656 43.291 o
-14 -9 3 1.299 2.406 0.667 42.230 o
-14 -9 5 1.199 1.770 0.510 72.026 o
-14 -9 8 2.503 2.395 0.469 85.065 o
-14 -8 1 38.854 42.429 2.541 2.775 o
-14 -8 2 30.287 33.941 1.458 8.102 o
-14 -8 3 43.889 45.490 1.229 9.924 o
-14 -8 4 27.626 31.421 1.000 16.173 o
-14 -8 5 38.356 41.231 1.770 5.470 o
-14 -8 6 15.901 17.517 0.708 33.910 o
-14 -8 7 26.870 30.285 1.073 14.418 o
-14 -8 8 4.141 4.947 0.344 154.111 o
-14 -8 9 16.118 18.257 0.521 57.606 o
-14 -8 11 9.153 9.248 1.000 18.489 o
-14 -7 1 49.694 51.239 2.385 3.041 o
-14 -7 2 2.142 1.937 0.614 49.641 o
-14 -7 3 91.752 90.148 2.385 2.573 o
-14 -7 5 119.696 117.392 1.843 3.059 o
-14 -7 7 116.340 114.164 1.770 3.281 o
-14 -7 9 87.363 87.909 1.541 4.864 o
-14 -7 11 52.362 50.291 2.156 3.637 o
-14 -6 1 0.670 1.135 0.323 179.983 o
-14 -6 2 39.285 41.648 0.760 21.122 o
-14 -6 3 6.367 6.915 0.489 75.768 o
-14 -6 4 26.537 28.900 0.521 45.165 o
-14 -6 5 16.721 17.902 0.521 57.278 o
-14 -6 6 15.492 16.320 0.667 38.143 o
-14 -6 7 25.072 26.286 0.771 26.097 o
-14 -6 8 7.822 8.186 0.323 161.285 o
-14 -6 9 25.863 27.671 0.698 30.166 o
-14 -6 10 3.237 2.583 0.292 216.399 o
-14 -6 11 20.306 20.589 0.489 58.650 o
-14 -5 1 3.559 3.291 0.333 165.643 o
-14 -5 2 36.267 36.440 0.521 35.647 o
-14 -5 3 2.092 2.000 0.333 167.878 o
-14 -5 4 50.572 49.021 1.000 12.646 o
-14 -5 6 57.265 56.332 1.156 9.558 o
-14 -5 8 52.165 52.801 1.000 12.266 o
-14 -5 10 39.310 38.783 1.156 11.501 o
-14 -5 12 25.914 26.515 0.552 42.996 o
-14 -4 1 2.540 2.260 0.323 178.226 o
-14 -4 2 5.245 5.176 0.385 122.154 o
-14 -4 4 13.430 13.351 0.542 57.248 o
-14 -4 6 22.164 23.068 0.489 55.667 o
-14 -4 8 24.327 23.849 0.771 26.562 o
-14 -4 10 18.017 17.319 0.573 48.236 o
-14 -4 12 8.885 8.842 0.552 58.713 o
-14 -3 4 1.554 1.823 0.323 179.310 o
-14 -3 5 2.327 2.739 0.312 190.132 o
-14 -3 6 5.229 5.624 0.500 73.527 o
-14 -3 7 8.591 8.852 0.437 91.215 o
-14 -3 8 9.148 9.758 0.417 98.607 o
-14 -3 9 14.103 14.518 0.521 60.501 o
-14 -3 10 9.968 10.102 0.385 111.861 o
-14 -3 11 14.734 14.768 0.375 102.804 o
-14 -3 12 7.128 7.467 0.312 174.277 o
-14 -3 13 11.284 11.362 0.521 63.468 o
-14 -3 14 3.295 3.041 0.573 56.904 o
-14 -2 1 86.435 85.138 1.385 5.603 o
-14 -2 3 88.570 84.597 1.385 5.534 o
-14 -2 5 67.700 64.320 1.541 5.807 o
-14 -2 7 38.821 40.919 0.729 22.516 o
-14 -2 8 3.644 3.853 0.312 187.295 o
-14 -2 9 17.363 18.142 0.458 69.521 o
-14 -2 10 6.623 6.967 0.302 187.806 o
-14 -2 11 6.722 6.238 0.323 166.854 o
-14 -2 12 8.120 7.863 0.312 170.562 o
-14 -2 13 2.753 2.791 0.250 293.692 o
-14 -2 14 7.251 6.676 0.427 97.840 o
-14 -1 1 104.402 102.843 1.312 4.925 o
-14 -1 2 49.787 48.844 0.698 19.539 o
-14 -1 3 134.826 129.556 2.083 2.417 o
-14 -1 4 44.102 45.772 0.844 17.103 o
-14 -1 5 128.372 126.557 1.843 2.862 o
-14 -1 6 28.169 28.431 0.489 47.629 o
-14 -1 7 89.181 88.763 1.385 5.436 o
-14 -1 8 13.249 12.737 0.417 90.875 o
-14 -1 9 44.255 44.803 0.708 21.240 o
-14 -1 10 4.850 4.832 0.271 241.221 o
-14 -1 11 14.824 15.018 0.489 66.476 o
-14 -1 12 1.579 1.396 0.250 298.530 o
-14 -1 13 2.806 2.572 0.292 217.210 o
-14 0 1 6.424 6.905 0.323 166.765 o
-14 0 2 2.462 2.874 0.323 177.974 o
-14 0 3 2.244 2.812 0.375 132.546 o
-14 0 4 24.540 24.734 0.521 48.348 o
-14 0 6 46.454 45.407 0.614 23.788 o
-14 0 7 1.161 1.635 0.271 255.013 o
-14 0 8 48.825 48.990 0.573 23.739 o
-14 0 9 3.131 2.843 0.281 232.316 o
-14 0 10 35.619 37.919 0.635 28.450 o
-14 0 11 3.605 3.531 0.333 165.422 o
-14 0 12 19.906 21.350 0.573 45.963 o
-14 0 13 2.704 2.343 0.250 294.561 o
-14 0 14 9.036 9.633 0.375 119.565 o
-14 1 1 11.758 11.987 0.344 129.305 o
-14 1 2 73.410 71.568 1.000 9.267 o
-14 1 3 1.764 1.677 0.323 179.207 o
-14 1 4 102.832 99.385 1.385 4.788 o
-14 1 6 117.644 113.851 1.385 4.134 o
-14 1 7 3.795 3.468 0.281 229.903 o
-14 1 8 108.358 107.769 1.541 4.045 o
-14 1 9 6.606 6.790 0.333 156.946 o
-14 1 10 81.974 82.983 1.312 6.188 o
-14 1 11 7.000 6.686 0.614 48.565 o
-14 1 12 52.777 58.217 1.073 10.868 o
-14 1 13 5.715 5.624 0.323 169.994 o
-14 1 14 30.136 30.827 2.156 3.892 o
-14 2 1 28.779 28.702 0.552 40.400 o
-14 2 3 16.009 16.715 0.510 60.287 o
-14 2 4 1.631 2.135 0.271 254.014 o
-14 2 5 4.956 5.218 0.292 208.789 o
-14 2 6 3.582 3.145 0.281 230.876 o
-14 2 7 0.557 1.135 0.281 237.235 o
-14 2 8 3.745 3.614 0.406 112.057 o
-14 2 10 2.038 1.427 0.375 133.011 o
-14 3 1 18.590 19.329 0.365 93.150 o
-14 3 2 13.548 12.966 0.458 76.808 o
-14 3 3 26.357 26.724 0.448 55.826 o
-14 3 4 12.519 12.747 0.489 69.480 o
-14 3 5 38.063 37.440 0.573 31.001 o
-14 3 6 8.790 8.634 0.385 115.037 o
-14 3 7 45.759 45.740 0.521 27.747 o
-14 3 8 4.324 3.968 0.250 285.023 o
-14 3 9 42.528 40.658 0.562 28.604 o
-14 3 10 1.395 1.739 0.354 149.286 o
-14 3 11 30.323 29.765 0.552 39.073 o
-14 3 13 16.887 18.017 0.458 70.152 o
-14 4 1 12.196 12.175 0.333 134.299 o
-14 4 2 15.177 15.309 0.365 105.657 o
-14 4 3 12.929 12.289 0.344 125.677 o
-14 4 4 7.397 7.925 0.271 222.456 o
-14 4 5 9.884 9.987 0.344 136.921 o
-14 4 6 1.283 0.979 0.271 255.244 o
-14 4 7 5.506 5.207 0.312 181.867 o
-14 4 9 2.403 2.177 0.375 132.638 o
-14 4 11 1.000 1.218 0.323 179.826 o
-14 4 13 0.548 1.052 0.281 237.264 o
-14 5 1 1.653 2.125 0.302 204.500 o
-14 5 2 118.895 115.163 1.000 5.100 o
-14 5 4 98.087 96.615 1.614 4.219 o
-14 5 6 58.012 56.572 0.739 15.806 o
-14 5 7 2.669 2.833 0.250 293.898 o
-14 5 8 24.301 23.568 0.489 53.396 o
-14 5 9 4.793 4.572 0.635 46.049 o
-14 5 10 6.965 5.843 0.344 148.444 o
-14 5 11 5.858 6.092 0.437 94.792 o
-14 5 12 1.261 0.979 0.302 205.330 o
-14 5 13 5.383 5.332 0.323 171.051 o
-14 6 1 40.866 40.221 0.604 27.413 o
-14 6 2 108.342 105.155 1.073 5.554 o
-14 6 3 47.333 45.490 0.687 20.974 o
-14 6 4 139.646 135.097 1.312 3.465 o
-14 6 5 37.744 37.023 0.458 38.918 o
-14 6 6 126.509 124.401 1.229 4.103 o
-14 6 7 21.642 20.673 0.365 85.004 o
-14 6 8 84.808 85.138 1.229 6.459 o
-14 6 9 9.283 9.810 0.573 54.376 o
-14 6 10 43.138 42.752 0.844 17.551 o
-14 6 11 3.118 3.093 0.271 249.800 o
-14 6 12 16.822 17.444 0.489 63.499 o
-14 7 1 22.587 21.912 0.594 41.803 o
-14 7 2 72.309 70.329 0.927 10.130 o
-14 7 4 77.380 73.891 1.000 8.836 o
-14 7 5 16.499 15.580 0.281 144.605 o
-14 7 6 74.653 72.276 0.927 9.800 o
-14 7 7 35.901 33.608 0.552 34.529 o
-14 7 8 62.591 61.654 1.073 9.873 o
-14 7 9 38.180 38.242 0.844 18.887 o
-14 7 10 44.627 42.960 0.844 17.262 o
-14 7 11 27.884 26.619 1.614 6.825 o
-14 7 12 27.010 27.244 1.073 14.528 o
-14 7 13 15.850 16.309 0.927 20.669 o
-14 8 1 37.790 36.232 0.531 34.066 o
-14 8 2 0.749 0.916 0.219 391.675 o
-14 8 3 20.507 19.444 0.260 128.198 o
-14 8 4 3.906 3.645 0.271 246.673 o
-14 8 5 5.693 5.603 0.385 121.420 o
-14 8 6 7.687 7.478 0.448 88.688 o
-14 8 8 9.443 8.717 0.448 86.578 o
-14 8 10 8.732 9.196 0.448 87.020 o
-14 8 11 1.956 1.927 0.375 132.934 o
-14 8 12 6.698 6.863 0.469 82.213 o
-14 8 13 2.288 2.812 0.927 21.834 o
-14 9 1 113.544 109.852 1.698 3.526 o
-14 9 3 99.198 93.605 1.312 5.279 o
-14 9 4 1.362 1.354 0.427 102.821 o
-14 9 5 76.868 76.140 1.229 7.092 o
-14 9 6 1.713 1.614 0.500 75.002 o
-14 9 7 52.293 53.197 1.229 9.179 o
-14 9 9 30.507 30.369 1.000 15.926 o
-14 9 11 14.872 15.861 0.625 43.155 o
-14 10 1 23.381 23.224 0.698 31.709 o
-14 10 2 5.356 5.447 0.614 49.020 o
-14 10 3 18.748 17.246 0.437 73.410 o
-14 10 5 14.309 13.476 0.573 51.285 o
-14 10 7 9.663 8.748 0.406 103.237 o
-14 10 8 4.213 4.468 0.489 77.244 o
-14 10 9 5.598 4.916 0.656 43.074 o
-14 10 10 5.228 4.739 0.458 87.384 o
-14 10 11 2.861 3.708 0.489 77.777 o
-14 10 12 3.689 3.291 0.510 71.457 o
-14 11 1 10.415 10.800 0.542 59.663 o
-14 11 2 24.446 23.755 0.614 38.238 o
-14 11 3 15.501 14.861 0.489 65.930 o
-14 11 4 21.640 21.745 0.604 41.198 o
-14 11 5 13.557 12.674 0.437 83.325 o
-14 11 6 13.378 13.768 0.552 55.239 o
-14 11 7 8.562 8.030 0.448 87.703 o
-14 11 8 5.632 5.770 0.437 95.071 o
-14 11 9 4.533 4.176 0.489 77.182 o
-14 11 10 1.500 1.614 0.448 93.449 o
-14 11 11 2.318 2.479 0.385 125.580 o
-14 12 1 46.597 46.417 1.000 13.233 o
-14 12 2 5.631 5.478 1.000 18.679 o
-14 12 3 48.309 47.813 1.458 7.294 o
-14 12 4 4.076 3.822 0.458 88.157 o
-14 12 5 36.269 36.492 0.687 25.783 o
-14 12 6 2.490 2.906 0.656 43.498 o
-14 12 7 19.877 19.631 0.708 32.527 o
-14 12 9 7.945 8.488 0.573 55.101 o
-14 12 11 2.286 2.020 0.479 81.512 o
-14 13 1 11.848 12.581 0.927 21.165 o
-14 13 2 4.706 4.572 0.531 65.604 o
-14 13 3 35.146 33.129 0.614 30.897 o
-14 13 5 49.210 44.761 1.073 11.797 o
-14 13 7 45.256 45.428 1.000 13.440 o
-14 13 9 30.571 31.389 0.656 30.547 o
-14 13 10 0.708 1.281 0.406 113.753 o
-14 14 1 3.300 2.343 0.489 77.839 o
-14 14 2 5.220 5.978 1.541 7.887 o
-14 14 3 4.040 3.937 0.531 65.857 o
-14 14 4 21.529 20.017 0.573 45.394 o
-14 14 5 5.429 5.093 0.427 100.017 o
-14 14 6 33.878 34.128 1.927 4.773 o
-14 14 7 6.425 6.999 0.667 41.488 o
-14 14 8 33.605 34.076 1.000 15.389 o
-14 14 9 6.127 8.144 1.000 18.625 o
-14 15 1 128.362 131.795 3.468 1.229 o
-14 15 2 37.428 39.054 1.927 4.706 o
-14 15 3 85.575 86.138 2.770 2.064 o
-14 15 4 20.937 23.453 1.698 6.317 o
-14 15 5 45.575 48.355 2.999 1.995 o
-14 15 6 8.201 8.988 1.458 8.778 o
-14 15 7 19.717 20.975 1.229 11.822 o
-14 16 3 31.660 32.160 1.000 15.706 o
-14 16 5 16.091 15.330 0.656 39.206 o
-14 16 7 7.817 9.425 1.073 16.134 o
-13 -10 2 3.377 3.489 0.604 51.164 o
-13 -10 3 11.681 12.633 1.156 13.768 o
-13 -10 4 4.164 5.124 0.427 100.867 o
-13 -10 5 8.305 9.769 0.927 21.489 o
-13 -10 6 5.395 5.384 0.489 76.597 o
-13 -10 7 2.687 3.395 0.542 63.687 o
-13 -10 8 6.330 7.769 0.375 125.597 o
-13 -9 1 12.780 12.560 0.614 45.942 o
-13 -9 2 16.824 18.600 0.625 41.810 o
-13 -9 3 26.060 29.046 1.458 8.283 o
-13 -9 4 23.297 25.755 0.531 47.571 o
-13 -9 5 40.033 43.251 3.468 1.520 o
-13 -9 6 21.204 22.714 0.521 51.817 o
-13 -9 7 46.713 45.969 1.541 6.722 o
-13 -9 8 12.222 14.403 0.500 66.514 o
-13 -9 9 41.466 43.501 1.770 5.399 o
-13 -9 10 3.774 4.103 0.458 88.225 o
-13 -8 2 35.481 38.596 0.771 22.034 o
-13 -8 4 13.585 14.976 0.708 34.798 o
-13 -8 6 1.534 1.937 0.427 102.719 o
-13 -8 7 1.896 2.385 0.573 57.107 o
-13 -8 9 5.367 5.322 0.312 182.068 o
-13 -8 10 3.217 3.624 0.375 131.589 o
-13 -8 11 9.330 9.852 0.614 47.546 o
-13 -8 12 4.431 4.916 1.073 16.266 o
-13 -7 1 7.048 8.227 0.375 124.149 o
-13 -7 2 83.260 84.597 1.614 4.738 o
-13 -7 3 1.271 1.604 0.427 102.815 o
-13 -7 4 104.271 101.927 2.468 2.300 o
-13 -7 6 107.365 106.540 1.541 4.084 o
-13 -7 7 5.618 6.092 0.375 127.750 o
-13 -7 8 93.674 92.147 1.385 5.216 o
-13 -7 9 10.609 9.904 0.437 88.523 o
-13 -7 10 71.300 69.985 1.156 8.132 o
-13 -7 11 11.462 11.185 0.583 51.434 o
-13 -7 12 48.157 45.136 2.083 3.938 o
-13 -7 13 9.020 8.904 1.000 18.502 o
-13 -6 1 175.235 175.130 2.083 1.826 o
-13 -6 2 166.674 163.278 1.698 2.292 o
-13 -6 3 196.015 193.147 2.312 1.477 o
-13 -6 4 184.882 182.056 2.312 1.578 o
-13 -6 5 183.957 179.671 3.541 0.989 o
-13 -6 6 177.968 174.057 2.541 1.502 o
-13 -6 7 150.496 148.344 2.156 2.088 o
-13 -6 8 150.373 146.490 2.229 2.025 o
-13 -6 9 112.612 111.237 1.541 3.902 o
-13 -6 10 111.219 110.237 1.614 3.765 o
-13 -6 11 79.947 80.139 1.312 6.339 o
-13 -6 12 71.203 70.537 1.458 6.054 o
-13 -6 13 54.110 55.436 1.385 7.527 o
-13 -5 1 0.985 1.260 0.271 255.404 o
-13 -5 2 1.696 1.927 0.271 254.076 o
-13 -5 3 1.519 1.875 0.344 158.332 o
-13 -5 4 1.968 2.104 0.406 113.321 o
-13 -5 5 3.754 3.989 0.323 175.419 o
-13 -5 6 2.369 2.291 0.375 132.624 o
-13 -5 7 8.384 8.457 0.354 135.049 o
-13 -5 8 1.964 1.656 0.396 119.420 o
-13 -5 9 13.484 12.831 0.292 157.645 o
-13 -5 11 15.234 15.247 0.698 35.314 o
-13 -5 13 12.405 11.716 0.375 110.947 o
-13 -4 1 5.311 4.780 0.281 223.139 o
-13 -4 2 7.705 7.905 0.365 129.925 o
-13 -4 3 8.524 8.717 0.333 149.833 o
-13 -4 4 3.968 4.030 0.656 43.323 o
-13 -4 5 10.733 10.550 0.344 133.983 o
-13 -4 7 12.342 12.591 0.406 96.377 o
-13 -4 8 1.869 1.687 0.406 113.425 o
-13 -4 9 13.689 13.528 0.365 111.207 o
-13 -4 10 7.109 6.415 0.344 147.572 o
-13 -4 11 14.208 13.976 0.771 29.691 o
-13 -4 12 9.754 9.394 0.437 89.737 o
-13 -4 13 13.041 12.466 0.417 91.384 o
-13 -4 14 7.929 8.269 0.427 96.395 o
-13 -3 1 7.408 7.675 0.458 85.040 o
-13 -3 2 74.542 71.610 1.073 8.539 o
-13 -3 3 5.106 5.603 0.323 171.354 o
-13 -3 4 79.670 76.203 1.073 8.008 o
-13 -3 5 4.607 4.801 0.323 173.182 o
-13 -3 6 61.714 61.300 1.000 10.829 o
-13 -3 7 5.343 5.134 0.323 171.349 o
-13 -3 8 32.668 32.795 0.542 37.515 o
-13 -3 9 6.055 6.238 0.302 190.761 o
-13 -3 10 10.351 10.841 0.323 149.476 o
-13 -3 11 5.522 5.270 0.312 181.751 o
-13 -3 12 1.148 1.531 0.271 255.089 o
-13 -3 13 3.783 3.468 0.271 247.340 o
-13 -2 2 1.519 1.302 0.344 158.484 o
-13 -2 3 1.187 1.083 0.312 191.919 o
-13 -2 4 11.204 10.883 0.344 132.293 o
-13 -2 5 4.059 4.010 0.365 138.081 o
-13 -2 6 24.781 24.693 0.458 57.137 o
-13 -2 7 3.269 3.551 0.323 176.498 o
-13 -2 8 32.212 31.441 0.562 36.528 o
-13 -2 10 29.062 29.015 0.521 43.210 o
-13 -2 12 19.686 19.756 0.417 75.484 o
-13 -2 13 1.707 1.645 0.271 254.275 o
-13 -2 14 10.558 10.696 0.406 100.572 o
-13 -2 15 2.678 2.270 0.354 148.330 o
-13 -1 1 61.044 60.987 1.073 10.031 o
-13 -1 2 5.797 5.853 0.292 205.084 o
-13 -1 3 17.206 17.340 0.365 98.573 o
-13 -1 4 13.094 13.383 0.375 107.770 o
-13 -1 6 16.095 16.424 0.406 87.011 o
-13 -1 7 12.398 12.466 0.458 78.301 o
-13 -1 8 12.830 12.425 0.385 104.513 o
-13 -1 9 29.664 29.129 0.604 35.215 o
-13 -1 10 7.174 7.196 0.354 138.748 o
-13 -1 11 33.997 33.014 0.542 36.612 o
-13 -1 12 2.949 2.520 0.385 125.216 o
-13 -1 13 26.701 27.515 0.562 41.075 o
-13 -1 14 0.924 0.823 0.260 276.465 o
-13 -1 15 16.418 16.413 0.458 71.632 o
-13 0 1 579.961 562.653 4.082 0.233 o
-13 0 2 449.984 433.170 3.770 0.358 o
-13 0 3 660.273 645.021 5.155 0.171 o
-13 0 4 398.059 390.679 4.624 0.363 o
-13 0 5 619.848 606.373 4.853 0.194 o
-13 0 6 293.148 282.514 2.770 0.785 o
-13 0 7 487.223 479.816 5.155 0.260 o
-13 0 8 188.095 184.909 2.156 1.644 o
-13 0 9 327.944 327.785 3.541 0.563 o
-13 0 10 108.928 108.852 1.312 4.671 o
-13 0 11 192.692 198.990 2.541 1.360 o
-13 0 12 57.775 60.904 1.073 10.313 o
-13 0 13 99.979 106.998 1.541 4.264 o
-13 0 14 27.934 26.901 0.760 25.889 o
-13 0 15 45.942 50.541 1.458 7.329 o
-13 1 1 243.698 236.794 2.156 1.178 o
-13 1 2 2.882 2.906 0.281 232.795 o
-13 1 3 236.641 228.942 1.927 1.310 o
-13 1 4 1.429 1.906 0.271 254.490 o
-13 1 5 195.071 188.221 1.698 1.862 o
-13 1 7 141.257 139.794 1.614 2.913 o
-13 1 9 91.868 92.918 1.312 5.573 o
-13 1 11 53.828 56.915 1.156 9.785 o
-13 1 13 28.197 28.942 0.750 26.120 o
-13 1 15 13.124 14.247 1.000 18.150 o
-13 2 1 42.666 41.460 0.604 26.414 o
-13 2 2 21.270 21.277 0.344 91.255 o
-13 2 3 55.256 52.958 0.771 16.061 o
-13 2 4 8.443 8.498 0.365 128.002 o
-13 2 5 49.723 48.542 0.667 20.506 o
-13 2 7 35.475 35.107 0.427 44.238 o
-13 2 8 1.582 1.291 0.281 236.284 o
-13 2 9 22.889 22.402 0.844 23.140 o
-13 2 10 6.139 5.718 0.406 109.242 o
-13 2 11 14.803 15.497 0.469 71.298 o
-13 2 12 7.756 7.394 0.583 53.448 o
-13 2 13 9.881 9.592 0.604 48.989 o
-13 2 14 5.771 5.041 0.323 170.521 o
-13 3 2 27.951 28.525 0.365 65.585 o
-13 3 4 22.871 22.318 0.344 86.206 o
-13 3 6 14.859 14.309 0.365 107.569 o
-13 3 8 6.727 6.676 0.354 140.063 o
-13 3 9 2.387 1.760 0.312 190.629 o
-13 3 10 1.521 1.291 0.281 236.353 o
-13 3 11 5.216 4.520 0.458 87.448 o
-13 3 13 5.681 5.728 0.375 127.904 o
-13 4 1 13.769 14.049 0.281 161.480 o
-13 4 2 1.066 1.552 0.219 390.318 o
-13 4 3 25.082 24.943 0.333 80.766 o
-13 4 5 27.779 26.901 0.427 57.131 o
-13 4 7 19.942 19.340 0.521 54.178 o
-13 4 8 0.917 1.229 0.292 220.372 o
-13 4 9 9.123 9.227 0.417 98.968 o
-13 4 10 1.644 1.573 0.333 168.352 o
-13 4 11 2.247 2.781 0.271 252.265 o
-13 4 12 1.835 1.604 0.281 235.776 o
-13 4 14 1.398 1.114 0.292 220.043 o
-13 5 1 2.775 2.427 0.281 233.513 o
-13 5 2 8.986 8.842 0.292 186.864 o
-13 5 3 19.032 19.423 0.344 99.228 o
-13 5 5 42.215 41.960 0.625 25.572 o
-13 5 6 1.267 1.218 0.281 236.654 o
-13 5 7 58.143 58.540 1.312 7.891 o
-13 5 8 2.449 2.354 0.250 295.311 o
-13 5 9 58.071 59.165 0.927 12.349 o
-13 5 10 1.577 1.698 0.385 126.073 o
-13 5 11 44.861 46.126 1.000 13.445 o
-13 5 13 27.913 26.974 1.073 14.467 o
-13 6 1 260.759 253.187 2.697 0.930 o
-13 6 2 421.981 410.768 2.926 0.442 o
-13 6 3 302.034 294.220 2.312 0.827 o
-13 6 4 270.990 263.278 2.541 0.920 o
-13 6 5 286.816 282.212 2.156 0.920 o
-13 6 6 139.507 136.721 1.385 3.330 o
-13 6 7 222.125 222.318 2.614 1.145 o
-13 6 8 59.829 60.248 0.844 13.333 o
-13 6 9 141.331 143.033 1.770 2.669 o
-13 6 10 22.416 21.829 0.489 56.020 o
-13 6 11 74.922 80.212 1.698 4.671 o
-13 6 12 7.742 7.061 0.385 117.815 o
-13 6 13 33.700 35.024 0.927 17.311 o
-13 7 1 1120.350 1096.200 13.091 0.046 o
-13 7 2 36.971 35.847 0.614 29.479 o
-13 7 3 981.068 962.257 6.853 0.081 o
-13 7 4 41.334 40.325 0.583 28.205 o
-13 7 5 701.097 694.979 4.239 0.167 o
-13 7 6 35.292 33.962 0.625 30.012 o
-13 7 7 424.308 425.317 5.238 0.301 o
-13 7 8 24.011 22.485 0.521 49.662 o
-13 7 9 224.564 229.629 2.843 1.043 o
-13 7 10 13.577 13.716 0.844 25.125 o
-13 7 11 106.530 112.778 2.156 2.709 o
-13 7 12 6.613 6.186 0.427 98.632 o
-13 7 13 46.067 51.073 1.229 9.623 o
-13 8 2 2.593 2.531 0.250 294.614 o
-13 8 3 4.812 4.843 0.302 196.227 o
-13 8 5 11.169 11.320 0.385 108.648 o
-13 8 7 13.149 13.945 0.437 83.036 o
-13 8 8 1.091 1.604 0.375 133.336 o
-13 8 9 11.681 11.883 0.719 34.583 o
-13 8 10 1.495 1.396 0.344 158.473 o
-13 8 11 8.960 10.696 0.760 31.536 o
-13 8 12 1.345 1.166 0.344 158.599 o
-13 8 13 6.168 6.946 0.427 98.689 o
-13 9 1 13.657 13.591 0.333 127.688 o
-13 9 2 5.908 5.478 0.312 180.513 o
-13 9 3 17.375 17.757 0.667 37.296 o
-13 9 4 5.239 5.603 0.614 49.028 o
-13 9 5 21.012 20.787 0.458 63.682 o
-13 9 6 3.245 3.718 0.458 88.507 o
-13 9 7 23.046 21.735 0.698 32.055 o
-13 9 8 1.812 1.656 0.500 74.986 o
-13 9 9 21.562 21.443 0.656 36.103 o
-13 9 10 1.249 1.854 0.583 55.158 o
-13 9 11 16.489 17.465 0.771 28.954 o
-13 10 1 36.541 35.149 1.312 9.514 o
-13 10 2 36.849 35.357 0.771 22.096 o
-13 10 3 27.339 26.432 0.719 28.543 o
-13 10 4 36.327 34.337 0.844 19.603 o
-13 10 5 18.369 17.902 0.489 61.809 o
-13 10 6 22.882 20.756 0.542 48.338 o
-13 10 7 10.590 10.227 0.489 72.013 o
-13 10 8 8.880 9.300 0.531 63.058 o
-13 10 9 4.770 4.947 0.375 129.465 o
-13 11 1 65.067 62.133 2.083 3.658 o
-13 11 3 45.888 47.417 1.073 11.979 o
-13 11 4 1.526 1.250 0.302 205.028 o
-13 11 5 30.467 29.431 0.562 38.166 o
-13 11 6 4.505 4.468 0.458 87.817 o
-13 11 7 20.558 20.787 0.583 44.440 o
-13 11 8 4.863 5.051 0.500 73.778 o
-13 11 9 14.064 14.216 0.500 65.104 o
-13 11 10 3.104 3.249 0.614 49.498 o
-13 11 11 9.209 9.311 0.531 62.891 o
-13 12 1 8.557 9.029 0.573 54.792 o
-13 12 2 33.806 31.129 2.156 3.867 o
-13 12 3 21.950 21.985 0.656 35.848 o
-13 12 4 12.101 11.487 0.500 67.730 o
-13 12 5 33.066 30.181 0.771 23.665 o
-13 12 6 2.222 2.281 0.448 93.210 o
-13 12 7 33.867 33.045 0.771 23.113 o
-13 12 9 25.573 25.984 0.927 19.026 o
-13 12 11 15.068 15.986 1.000 17.968 o
-13 13 1 1032.090 1024.610 18.475 0.034 o
-13 13 2 31.660 32.347 1.073 13.937 o
-13 13 3 788.593 787.512 9.238 0.091 o
-13 13 4 27.974 26.474 1.073 14.482 o
-13 13 5 501.829 494.678 5.624 0.235 o
-13 13 6 20.006 19.902 0.614 41.294 o
-13 13 7 271.491 281.826 6.238 0.351 o
-13 13 8 11.171 12.706 1.385 9.657 o
-13 13 9 127.691 146.646 4.082 0.932 o
-13 13 10 4.763 5.665 0.489 76.805 o
-13 14 1 12.231 13.028 1.541 7.807 o
-13 14 2 65.001 63.143 3.083 1.823 o
-13 14 4 51.420 51.104 1.156 10.171 o
-13 14 6 31.288 28.650 0.927 18.089 o
-13 14 7 2.887 2.874 0.531 66.205 o
-13 14 8 15.661 16.059 0.667 38.131 o
-13 15 1 10.801 10.487 1.458 8.745 o
-13 15 2 23.264 23.880 0.844 22.952 o
-13 15 3 19.959 20.475 1.698 6.345 o
-13 15 4 24.443 23.547 0.844 22.779 o
-13 15 5 22.126 21.933 0.844 23.306 o
-13 15 6 19.765 18.506 0.500 58.254 o
-13 15 7 18.228 18.132 0.708 33.204 o
-13 15 8 13.313 13.497 0.542 57.275 o
-13 15 9 12.162 12.414 1.000 18.260 o
-13 16 5 14.757 15.070 1.312 10.644 o
-13 16 7 7.550 7.238 1.073 16.173 o
-12 -11 3 9.619 11.289 0.531 62.160 o
-12 -11 5 17.885 21.631 0.656 37.458 o
-12 -11 7 21.823 25.224 0.667 34.376 o
-12 -11 8 2.007 2.562 0.427 102.500 o
-12 -11 9 19.112 20.756 1.156 13.310 o
-12 -10 3 3.651 3.531 0.375 131.268 o
-12 -10 4 2.061 2.281 0.489 78.111 o
-12 -10 5 10.116 11.435 0.448 84.556 o
-12 -10 6 3.066 3.905 0.375 131.597 o
-12 -10 7 15.300 16.892 0.635 41.541 o
-12 -10 8 4.824 5.238 0.375 129.240 o
-12 -10 9 14.772 15.299 0.458 74.158 o
-12 -10 10 6.658 7.269 0.573 55.701 o
-12 -10 11 9.574 10.383 0.667 40.566 o
-12 -10 12 7.348 6.832 0.927 21.613 o
-12 -9 1 5.884 5.478 0.531 65.104 o
-12 -9 2 8.315 9.300 0.500 71.049 o
-12 -9 3 4.144 4.207 0.531 65.799 o
-12 -9 4 21.407 24.297 1.000 17.129 o
-12 -9 6 37.150 41.543 0.719 23.321 o
-12 -9 8 45.692 45.022 1.229 9.829 o
-12 -9 9 3.711 3.968 0.385 124.166 o
-12 -9 10 41.601 43.262 1.156 11.175 o
-12 -9 11 7.544 7.540 0.427 97.147 o
-12 -9 13 8.459 11.018 1.000 18.481 o
-12 -8 2 6.938 7.686 0.614 48.465 o
-12 -8 3 2.889 4.072 0.417 106.951 o
-12 -8 4 10.670 11.196 0.625 45.452 o
-12 -8 5 8.281 8.425 0.500 71.327 o
-12 -8 6 10.134 10.591 0.375 116.612 o
-12 -8 7 12.500 13.299 0.667 39.474 o
-12 -8 8 7.119 7.384 0.417 102.303 o
-12 -8 9 12.159 13.081 0.771 30.099 o
-12 -8 10 4.410 4.624 0.302 197.496 o
-12 -8 11 8.230 7.707 0.375 122.652 o
-12 -8 12 2.875 2.187 0.302 202.906 o
-12 -7 1 30.446 31.285 0.583 35.905 o
-12 -7 2 103.097 104.613 2.312 2.529 o
-12 -7 3 36.402 38.836 0.771 21.781 o
-12 -7 4 102.219 101.073 1.385 4.781 o
-12 -7 5 46.046 49.104 1.156 10.638 o
-12 -7 6 91.353 89.533 1.385 5.344 o
-12 -7 7 55.172 57.384 1.073 10.693 o
-12 -7 8 73.076 72.006 1.927 3.965 o
-12 -7 9 57.086 55.874 1.229 8.806 o
-12 -7 10 50.729 51.208 1.000 12.509 o
-12 -7 11 48.945 48.532 1.385 7.891 o
-12 -7 12 29.260 27.432 0.719 27.806 o
-12 -7 13 34.690 33.264 2.312 3.371 o
-12 -6 1 17.005 17.673 0.344 106.937 o
-12 -6 2 35.194 37.044 0.667 27.110 o
-12 -6 3 24.413 24.776 0.437 60.984 o
-12 -6 4 29.197 29.473 0.604 35.363 o
-12 -6 5 23.142 23.078 0.458 59.895 o
-12 -6 6 20.701 22.058 0.458 63.304 o
-12 -6 7 14.630 15.351 0.469 71.556 o
-12 -6 8 11.728 12.289 0.406 97.581 o
-12 -6 9 6.283 6.946 0.292 201.466 o
-12 -6 10 4.887 5.030 0.271 240.689 o
-12 -6 11 2.049 2.260 0.312 190.723 o
-12 -5 1 32.606 32.181 0.510 40.418 o
-12 -5 2 7.988 7.759 0.375 123.010 o
-12 -5 3 62.240 59.310 1.000 10.875 o
-12 -5 4 8.789 9.321 0.312 165.934 o
-12 -5 5 83.867 80.827 1.312 6.153 o
-12 -5 6 5.736 5.082 0.437 95.237 o
-12 -5 7 81.711 80.525 1.156 7.174 o
-12 -5 8 1.904 1.948 0.250 297.268 o
-12 -5 9 58.601 57.842 0.927 12.365 o
-12 -5 11 31.543 30.025 0.510 42.007 o
-12 -5 13 13.120 12.643 0.375 108.492 o
-12 -4 2 13.324 12.716 0.365 112.989 o
-12 -4 4 1.972 2.427 0.406 113.261 o
-12 -4 7 2.986 2.979 0.281 232.488 o
-12 -4 8 2.019 2.677 0.281 234.679 o
-12 -4 9 4.814 4.811 0.312 183.962 o
-12 -4 10 2.317 2.156 0.281 234.616 o
-12 -4 11 4.533 4.322 0.406 111.257 o
-12 -4 13 2.896 2.791 0.344 156.921 o
-12 -4 15 1.358 1.218 0.344 158.581 o
-12 -3 2 3.897 3.885 0.281 229.052 o
-12 -3 4 13.941 14.164 0.521 60.743 o
-12 -3 6 28.088 28.025 0.396 60.724 o
-12 -3 8 36.473 34.982 0.458 40.756 o
-12 -3 9 2.843 2.552 0.375 132.253 o
-12 -3 10 33.474 33.753 0.750 24.060 o
-12 -3 11 5.686 5.686 0.489 76.400 o
-12 -3 12 23.358 22.631 0.406 69.944 o
-12 -3 13 6.956 6.176 0.552 59.943 o
-12 -3 14 13.267 12.966 0.375 107.846 o
-12 -3 15 6.026 5.780 0.573 56.080 o
-12 -2 1 3.527 3.364 0.281 230.739 o
-12 -2 2 23.242 23.537 0.365 78.766 o
-12 -2 3 13.655 14.330 0.385 101.079 o
-12 -2 4 28.267 28.744 0.385 61.560 o
-12 -2 5 30.695 31.025 0.542 39.359 o
-12 -2 6 23.221 23.714 0.604 39.891 o
-12 -2 7 43.222 42.606 0.604 25.959 o
-12 -2 8 14.099 14.601 0.365 109.004 o
-12 -2 9 40.860 39.117 0.489 33.899 o
-12 -2 10 7.020 6.801 0.437 93.599 o
-12 -2 11 27.092 26.734 0.844 22.030 o
-12 -2 12 3.227 2.635 0.323 177.186 o
-12 -2 13 12.820 13.091 0.489 69.082 o
-12 -2 14 1.506 1.448 0.292 219.789 o
-12 -2 15 4.270 4.114 0.312 185.857 o
-12 -1 1 17.728 18.225 0.344 104.247 o
-12 -1 2 93.636 90.835 1.073 6.669 o
-12 -1 3 11.278 11.998 0.312 152.301 o
-12 -1 4 68.898 67.475 1.229 7.769 o
-12 -1 5 11.985 12.320 0.323 141.658 o
-12 -1 6 41.364 40.919 0.573 28.573 o
-12 -1 7 16.988 16.976 0.396 88.377 o
-12 -1 8 21.650 20.902 0.437 67.058 o
-12 -1 9 21.747 21.443 0.458 62.443 o
-12 -1 10 10.584 10.571 0.396 105.338 o
-12 -1 11 21.615 21.537 0.458 62.542 o
-12 -1 12 5.098 4.145 0.406 110.883 o
-12 -1 13 16.496 16.049 0.542 54.432 o
-12 -1 14 2.489 2.614 0.292 217.717 o
-12 -1 15 9.998 9.467 0.552 58.088 o
-12 0 1 8.474 8.394 0.281 202.190 o
-12 0 2 146.866 143.033 1.312 3.221 o
-12 0 3 1.728 2.031 0.240 323.718 o
-12 0 4 113.397 112.164 0.927 5.634 o
-12 0 6 87.554 86.753 1.000 7.585 o
-12 0 7 1.141 1.073 0.271 255.343 o
-12 0 8 65.301 66.059 1.073 9.469 o
-12 0 9 2.432 2.760 0.312 189.988 o
-12 0 10 44.283 45.470 1.000 13.547 o
-12 0 11 3.191 3.374 0.406 112.463 o
-12 0 12 26.178 24.609 0.771 26.033 o
-12 0 13 3.514 4.041 0.604 51.111 o
-12 0 14 13.326 12.435 0.542 57.585 o
-12 0 15 3.399 2.895 0.375 131.732 o
-12 1 1 9.043 9.706 0.260 222.488 o
-12 1 2 18.431 18.579 0.281 129.294 o
-12 1 3 7.250 7.301 0.312 174.159 o
-12 1 4 16.239 16.715 0.396 89.985 o
-12 1 5 5.381 5.384 0.292 207.213 o
-12 1 6 8.130 8.196 0.281 204.279 o
-12 1 7 3.203 3.051 0.333 166.240 o
-12 1 8 1.641 1.927 0.271 254.162 o
-12 1 12 0.475 0.969 0.271 255.910 o
-12 2 1 19.624 19.204 0.312 109.712 o
-12 2 2 12.208 12.154 0.281 174.124 o
-12 2 3 29.594 29.806 0.469 48.135 o
-12 2 4 38.053 37.961 0.531 33.401 o
-12 2 5 27.433 26.797 0.375 66.092 o
-12 2 6 54.791 53.551 0.844 14.620 o
-12 2 7 16.175 15.736 0.510 60.549 o
-12 2 8 50.084 50.791 0.719 18.648 o
-12 2 9 6.013 5.915 0.302 191.378 o
-12 2 10 32.472 31.889 0.719 26.148 o
-12 2 11 1.255 1.364 0.271 255.062 o
-12 2 12 15.784 15.986 0.365 103.448 o
-12 2 14 6.026 7.280 0.406 108.563 o
-12 3 1 66.210 65.913 0.667 14.543 o
-12 3 2 24.104 25.807 0.458 57.270 o
-12 3 3 27.481 27.338 0.469 51.388 o
-12 3 4 27.947 28.161 0.344 69.492 o
-12 3 5 5.070 4.895 0.271 240.234 o
-12 3 6 30.042 28.848 0.458 49.387 o
-12 3 8 28.651 27.307 0.396 60.434 o
-12 3 10 23.296 22.891 0.510 51.546 o
-12 3 12 15.916 15.382 0.365 103.844 o
-12 3 14 9.243 9.363 0.500 70.456 o
-12 4 1 18.637 18.881 0.271 132.986 o
-12 4 2 2.121 2.114 0.219 385.686 o
-12 4 3 7.093 7.071 0.281 211.524 o
-12 4 4 3.179 3.156 0.250 291.565 o
-12 4 6 3.596 3.791 0.292 214.346 o
-12 4 7 2.453 2.406 0.271 252.226 o
-12 4 8 2.797 2.531 0.281 233.366 o
-12 4 9 6.477 5.457 0.448 90.373 o
-12 4 10 1.518 1.416 0.250 298.622 o
-12 4 11 6.910 6.561 0.396 113.452 o
-12 4 13 4.677 5.030 0.312 184.022 o
-12 5 2 5.624 5.718 0.219 347.648 o
-12 5 3 0.806 0.823 0.208 431.686 o
-12 5 4 3.411 3.572 0.281 230.769 o
-12 5 5 1.481 2.010 0.292 219.521 o
-12 5 6 1.059 0.896 0.250 299.725 o
-12 5 13 0.770 0.854 0.281 237.191 o
-12 6 1 34.097 33.712 0.458 43.314 o
-12 6 2 260.438 256.186 2.385 1.005 o
-12 6 3 12.419 12.206 0.365 115.646 o
-12 6 4 189.111 185.065 1.458 2.096 o
-12 6 6 138.104 138.252 1.385 3.343 o
-12 6 7 2.118 1.687 0.281 235.313 o
-12 6 8 97.736 96.917 1.229 5.604 o
-12 6 9 7.923 8.342 0.333 151.891 o
-12 6 10 63.381 63.060 1.073 9.749 o
-12 6 11 10.467 9.800 0.271 200.537 o
-12 6 12 36.011 35.784 1.000 15.028 o
-12 6 13 8.881 9.425 0.344 140.139 o
-12 6 14 17.561 19.350 1.073 15.465 o
-12 7 1 10.616 10.789 0.302 165.783 o
-12 7 2 1.314 1.604 0.187 528.713 o
-12 7 4 1.479 1.479 0.219 389.253 o
-12 7 6 1.324 1.135 0.281 236.639 o
-12 7 7 2.015 1.833 0.240 323.207 o
-12 7 9 1.628 1.666 0.396 119.534 o
-12 8 1 3.623 3.801 0.208 408.221 o
-12 8 2 28.061 28.411 0.396 60.487 o
-12 8 3 5.927 5.707 0.219 344.820 o
-12 8 4 25.395 24.141 0.396 67.675 o
-12 8 5 4.753 4.499 0.375 129.729 o
-12 8 6 19.120 18.486 0.573 47.266 o
-12 8 7 1.865 1.770 0.417 107.834 o
-12 8 8 12.028 11.477 0.552 56.600 o
-12 8 10 6.160 7.478 0.500 72.710 o
-12 8 12 2.533 2.135 0.344 157.539 o
-12 9 1 23.315 24.339 0.500 52.413 o
-12 9 2 2.877 2.687 0.323 177.595 o
-12 9 3 2.215 1.968 0.375 132.795 o
-12 9 5 1.179 1.114 0.344 158.680 o
-12 9 7 5.610 5.238 0.552 60.494 o
-12 9 9 6.153 6.009 0.375 127.095 o
-12 9 11 3.631 4.051 0.323 175.566 o
-12 9 13 1.343 1.989 0.396 119.573 o
-12 10 1 1.192 1.458 0.375 133.327 o
-12 10 2 5.113 4.697 0.375 129.219 o
-12 10 8 3.399 3.249 0.375 131.593 o
-12 10 9 2.619 2.072 0.427 102.377 o
-12 10 10 3.309 3.687 0.427 101.747 o
-12 10 11 3.354 3.437 0.406 112.351 o
-12 10 12 1.933 2.281 0.427 102.565 o
-12 11 1 20.018 19.548 0.844 23.834 o
-12 11 2 11.945 11.018 0.583 51.268 o
-12 11 3 10.827 10.612 0.448 84.243 o
-12 11 4 11.247 10.706 0.437 87.338 o
-12 11 5 4.034 3.187 0.531 65.945 o
-12 11 6 7.639 7.103 0.573 55.428 o
-12 11 7 1.085 1.448 0.417 108.063 o
-12 11 8 4.375 4.020 0.500 74.124 o
-12 11 10 2.459 2.520 0.552 61.413 o
-12 11 12 1.488 2.374 0.489 78.197 o
-12 12 2 70.829 71.100 1.156 8.127 o
-12 12 4 49.354 47.625 0.844 16.015 o
-12 12 5 1.855 1.729 0.489 78.191 o
-12 12 6 34.545 33.191 0.604 31.826 o
-12 12 7 3.541 2.645 0.417 106.982 o
-12 12 8 23.756 24.766 1.073 14.870 o
-12 12 9 4.247 4.437 0.656 43.272 o
-12 12 10 15.335 15.361 0.927 20.761 o
-12 12 11 3.446 3.291 0.437 97.043 o
-12 13 1 100.766 105.613 3.697 1.196 o
-12 13 2 11.526 11.800 0.614 46.527 o
-12 13 3 40.464 37.825 0.844 18.499 o
-12 13 4 15.017 14.424 0.687 36.471 o
-12 13 5 13.574 13.237 0.542 57.196 o
-12 13 6 17.254 17.174 0.698 34.502 o
-12 13 7 4.120 2.624 0.844 26.302 o
-12 13 8 16.285 15.622 0.760 29.909 o
-12 13 10 12.523 13.143 1.156 13.733 o
-12 14 1 29.265 29.942 1.614 6.770 o
-12 14 3 24.552 23.266 1.770 5.784 o
-12 14 5 16.978 15.778 0.844 24.557 o
-12 14 7 10.232 9.675 0.708 36.047 o
-12 14 9 5.465 5.311 0.385 121.840 o
-12 15 1 4.926 5.124 1.385 9.766 o
-12 15 3 5.089 5.311 0.656 43.116 o
-12 15 5 4.230 2.572 0.656 43.370 o
-12 16 6 4.930 2.999 0.521 68.375 o
-12 16 8 5.075 4.832 0.927 21.741 o
-11 -12 2 33.056 38.856 1.385 8.713 o
-11 -12 4 22.797 25.151 0.760 27.390 o
-11 -12 6 10.751 11.893 0.844 25.534 o
-11 -12 8 3.180 5.488 1.156 14.024 o
-11 -11 2 57.152 53.510 2.156 3.575 o
-11 -11 4 74.781 74.932 1.770 4.451 o
-11 -11 6 78.273 73.412 2.229 3.076 o
-11 -11 7 1.976 2.447 0.344 157.850 o
-11 -11 8 67.055 65.517 2.229 3.224 o
-11 -11 9 2.081 2.374 0.375 132.759 o
-11 -11 10 48.427 52.072 1.614 6.092 o
-11 -11 12 30.384 34.618 1.312 9.794 o
-11 -10 1 20.694 21.412 1.458 8.496 o
-11 -10 2 3.220 2.718 0.458 88.691 o
-11 -10 3 21.676 22.651 0.583 43.283 o
-11 -10 5 16.432 17.194 0.573 49.163 o
-11 -10 7 9.253 10.664 0.500 70.029 o
-11 -10 8 2.346 3.062 0.489 77.977 o
-11 -10 9 4.430 5.020 0.458 87.720 o
-11 -10 10 4.077 4.291 0.427 101.172 o
-11 -10 11 2.547 2.572 0.323 178.048 o
-11 -10 12 4.259 4.135 0.604 50.999 o
-11 -9 2 48.687 53.010 1.000 12.634 o
-11 -9 4 49.996 54.405 1.073 11.287 o
-11 -9 5 2.898 2.145 0.489 77.957 o
-11 -9 6 36.679 39.408 0.927 16.578 o
-11 -9 7 2.736 2.312 0.375 132.399 o
-11 -9 8 19.087 19.704 0.552 49.847 o
-11 -9 9 1.343 1.781 0.427 102.781 o
-11 -9 10 6.902 8.342 0.489 75.088 o
-11 -9 12 1.658 1.760 0.323 179.256 o
-11 -8 5 1.173 1.489 0.437 98.014 o
-11 -8 6 1.078 1.291 0.375 133.386 o
-11 -8 7 1.115 1.489 0.281 236.669 o
-11 -7 2 18.222 18.871 0.489 61.486 o
-11 -7 3 0.922 1.021 0.240 326.372 o
-11 -7 4 17.451 17.632 0.437 74.903 o
-11 -7 6 11.427 12.175 0.489 70.610 o
-11 -7 8 3.680 3.635 0.312 187.425 o
-11 -7 12 1.544 1.177 0.344 158.503 o
-11 -7 13 0.979 0.937 0.250 299.798 o
-11 -7 14 4.098 3.760 0.323 175.040 o
-11 -6 2 13.681 13.591 0.354 116.304 o
-11 -6 3 0.754 1.166 0.292 220.496 o
-11 -6 4 3.824 3.739 0.375 131.025 o
-11 -6 5 2.535 2.760 0.292 217.517 o
-11 -6 7 2.232 2.052 0.281 234.846 o
-11 -6 8 2.933 2.604 0.292 216.954 o
-11 -6 10 6.901 6.582 0.271 228.316 o
-11 -6 12 7.514 7.832 0.489 74.881 o
-11 -6 13 2.869 2.374 0.312 189.670 o
-11 -6 14 5.340 4.978 0.312 182.549 o
-11 -6 15 4.622 3.562 0.489 77.259 o
-11 -5 1 31.933 31.952 0.687 28.026 o
-11 -5 2 12.293 12.581 0.312 147.472 o
-11 -5 3 18.839 18.975 0.365 92.989 o
-11 -5 4 25.391 27.703 0.510 47.784 o
-11 -5 5 4.660 4.874 0.312 184.234 o
-11 -5 6 33.507 34.566 0.698 26.488 o
-11 -5 8 30.111 29.598 0.552 39.260 o
-11 -5 9 2.414 2.281 0.292 218.104 o
-11 -5 10 18.889 18.402 0.489 61.070 o
-11 -5 11 4.125 3.728 0.271 245.826 o
-11 -5 12 8.129 7.655 0.344 144.011 o
-11 -5 13 3.020 3.114 0.281 232.260 o
-11 -5 14 2.153 1.583 0.312 190.963 o
-11 -4 1 157.692 150.958 1.614 2.577 o
-11 -4 2 96.281 92.220 1.614 4.315 o
-11 -4 3 197.463 189.908 1.927 1.695 o
-11 -4 4 83.585 81.525 1.458 5.432 o
-11 -4 5 199.393 191.606 1.698 1.808 o
-11 -4 6 53.237 50.594 0.844 15.111 o
-11 -4 7 164.420 159.040 1.698 2.345 o
-11 -4 8 25.919 25.870 0.417 61.869 o
-11 -4 9 114.419 112.237 1.312 4.443 o
-11 -4 10 10.314 9.748 0.302 169.084 o
-11 -4 11 70.083 68.715 1.229 7.667 o
-11 -4 12 3.710 3.312 0.271 247.803 o
-11 -4 13 39.219 37.440 0.771 21.268 o
-11 -4 14 1.363 1.312 0.271 254.966 o
-11 -4 15 20.469 20.808 0.489 58.386 o
-11 -3 1 0.944 0.844 0.281 237.080 o
-11 -3 2 15.465 15.486 0.344 114.171 o
-11 -3 4 20.012 20.465 0.396 79.784 o
-11 -3 5 5.351 5.353 0.281 221.974 o
-11 -3 6 16.613 16.726 0.333 113.973 o
-11 -3 7 11.186 10.748 0.312 154.925 o
-11 -3 8 10.041 10.435 0.427 92.812 o
-11 -3 9 12.533 12.591 0.323 139.369 o
-11 -3 10 5.300 5.197 0.271 238.691 o
-11 -3 11 9.430 8.644 0.365 125.930 o
-11 -3 12 3.111 2.708 0.281 232.510 o
-11 -3 13 5.230 5.593 0.458 87.150 o
-11 -3 14 2.325 1.937 0.292 218.495 o
-11 -3 15 2.231 2.343 0.385 125.659 o
-11 -2 1 68.971 65.830 0.844 11.696 o
-11 -2 2 12.551 12.674 0.302 154.022 o
-11 -2 3 77.910 75.130 0.844 10.096 o
-11 -2 4 7.045 7.290 0.281 211.255 o
-11 -2 5 56.301 53.957 1.156 9.713 o
-11 -2 6 3.467 3.364 0.250 290.058 o
-11 -2 7 24.574 24.151 0.427 63.022 o
-11 -2 8 1.900 1.854 0.323 179.028 o
-11 -2 9 5.019 4.739 0.406 110.705 o
-11 -2 10 1.167 1.021 0.312 191.948 o
-11 -2 15 1.939 2.083 0.250 297.025 o
-11 -1 1 22.573 22.735 0.333 89.312 o
-11 -1 3 36.066 35.961 0.552 33.763 o
-11 -1 4 1.048 1.073 0.271 255.434 o
-11 -1 5 40.671 40.158 0.510 32.476 o
-11 -1 6 4.627 4.895 0.323 173.052 o
-11 -1 7 31.475 30.889 0.562 37.126 o
-11 -1 8 7.264 7.332 0.354 138.446 o
-11 -1 9 16.957 16.840 0.396 88.558 o
-11 -1 10 7.715 7.811 0.312 171.933 o
-11 -1 11 6.455 6.572 0.562 57.894 o
-11 -1 12 6.333 6.749 0.312 177.649 o
-11 -1 13 1.794 2.197 0.365 140.610 o
-11 -1 14 4.124 3.926 0.344 154.844 o
-11 0 1 7.302 7.103 0.250 258.646 o
-11 0 2 4.289 4.864 0.240 306.585 o
-11 0 3 9.359 9.477 0.260 221.217 o
-11 0 4 4.065 3.645 0.250 286.946 o
-11 0 5 7.983 7.894 0.292 193.055 o
-11 0 6 4.353 4.530 0.312 185.263 o
-11 0 7 3.423 3.551 0.292 215.009 o
-11 0 8 5.313 4.874 0.292 208.225 o
-11 0 10 6.009 5.593 0.292 204.807 o
-11 0 11 0.758 0.896 0.281 237.186 o
-11 0 12 5.534 5.301 0.437 95.301 o
-11 0 13 2.859 2.843 0.396 118.736 o
-11 0 14 4.023 3.780 0.437 96.654 o
-11 0 15 3.586 3.010 0.771 31.507 o
-11 1 1 6.300 6.509 0.219 337.247 o
-11 1 2 5.248 5.301 0.208 385.231 o
-11 1 5 5.090 5.061 0.250 278.366 o
-11 1 6 2.863 2.822 0.281 232.925 o
-11 1 7 16.315 15.976 0.396 90.521 o
-11 1 8 4.378 4.416 0.250 283.695 o
-11 1 9 23.202 22.454 0.458 60.183 o
-11 1 10 2.217 2.312 0.333 167.644 o
-11 1 11 21.164 20.340 0.635 38.477 o
-11 1 13 13.846 13.612 0.385 101.407 o
-11 1 15 6.880 7.061 0.521 66.967 o
-11 2 1 199.596 200.073 1.229 2.032 o
-11 2 2 279.804 280.514 1.541 1.069 o
-11 2 3 249.989 250.114 2.000 1.165 o
-11 2 4 212.445 213.237 1.614 1.651 o
-11 2 5 252.548 249.031 1.927 1.177 o
-11 2 6 117.165 115.007 1.073 4.970 o
-11 2 7 205.656 201.000 1.770 1.676 o
-11 2 8 49.653 50.125 0.719 18.833 o
-11 2 9 135.589 134.951 1.385 3.433 o
-11 2 10 16.832 15.997 0.521 57.925 o
-11 2 11 72.411 73.026 1.312 6.845 o
-11 2 12 4.819 4.707 0.406 110.882 o
-11 2 13 31.388 30.796 0.844 20.866 o
-11 2 14 1.282 1.354 0.312 191.775 o
-11 2 15 11.088 11.425 0.489 71.175 o
-11 3 1 163.180 160.810 0.750 3.310 o
-11 3 2 7.882 8.207 0.198 364.516 o
-11 3 3 138.222 137.950 0.750 4.408 o
-11 3 4 21.015 21.600 0.271 117.012 o
-11 3 5 80.183 79.671 1.458 5.579 o
-11 3 6 30.377 30.129 0.448 49.632 o
-11 3 7 33.306 32.077 0.437 46.829 o
-11 3 8 31.145 30.181 0.531 40.283 o
-11 3 9 10.264 10.664 0.417 96.576 o
-11 3 10 25.647 24.838 0.583 40.396 o
-11 3 11 2.510 2.281 0.292 217.953 o
-11 3 12 18.134 17.569 0.396 85.750 o
-11 3 14 11.357 11.873 0.562 54.916 o
-11 4 1 52.027 51.198 0.437 26.437 o
-11 4 2 1.177 1.281 0.167 669.632 o
-11 4 3 64.331 62.862 0.562 16.977 o
-11 4 4 0.604 0.698 0.187 533.325 o
-11 4 5 48.307 47.698 0.604 23.091 o
-11 4 7 23.802 23.453 0.396 70.781 o
-11 4 9 7.564 7.051 0.312 173.583 o
-11 4 10 0.674 0.989 0.271 255.777 o
-11 4 11 1.331 1.260 0.281 236.570 o
-11 4 12 0.911 1.354 0.302 205.435 o
-11 5 1 1.193 1.468 0.167 668.786 o
-11 5 2 8.360 9.019 0.187 380.156 o
-11 5 4 13.642 13.966 0.302 146.900 o
-11 5 5 2.057 2.677 0.240 321.808 o
-11 5 6 10.336 9.956 0.292 178.483 o
-11 5 7 3.605 3.353 0.250 289.526 o
-11 5 8 4.337 4.145 0.385 123.557 o
-11 5 9 3.220 2.791 0.385 124.958 o
-11 5 10 0.887 0.854 0.281 237.115 o
-11 5 11 2.067 2.135 0.219 385.873 o
-11 5 13 1.190 1.260 0.250 299.297 o
-11 6 1 3.684 3.708 0.167 617.707 o
-11 6 2 2.960 3.062 0.177 567.778 o
-11 6 3 16.651 16.632 0.229 176.864 o
-11 6 4 5.102 5.218 0.219 354.716 o
-11 6 5 27.642 26.682 0.396 62.337 o
-11 6 6 4.324 4.197 0.312 185.666 o
-11 6 7 29.112 28.140 0.552 40.367 o
-11 6 8 1.700 1.396 0.271 254.468 o
-11 6 9 23.207 22.412 0.458 60.201 o
-11 6 11 15.123 14.434 0.375 102.326 o
-11 6 13 8.284 8.082 0.458 84.206 o
-11 6 14 0.561 1.281 0.344 158.862 o
-11 7 1 59.227 58.040 0.479 20.860 o
-11 7 2 9.939 10.227 0.208 298.603 o
-11 7 3 52.194 50.687 0.521 23.802 o
-11 7 4 10.883 10.550 0.333 140.639 o
-11 7 5 38.718 37.763 0.437 39.364 o
-11 7 6 8.428 8.477 0.333 150.404 o
-11 7 7 27.102 24.745 0.458 54.566 o
-11 7 8 4.165 4.166 0.292 212.492 o
-11 7 9 18.309 18.371 0.771 28.500 o
-11 7 11 11.547 11.581 0.333 137.144 o
-11 7 13 6.506 6.655 0.542 62.278 o
-11 8 1 28.547 28.775 0.406 58.011 o
-11 8 2 27.140 27.171 0.469 51.812 o
-11 8 3 49.377 49.354 0.604 22.432 o
-11 8 4 10.344 9.654 0.354 129.354 o
-11 8 5 61.530 61.748 1.156 9.065 o
-11 8 6 1.824 2.531 0.344 157.929 o
-11 8 7 55.622 55.645 1.312 8.090 o
-11 8 9 36.867 37.669 0.927 16.675 o
-11 8 11 17.888 17.351 0.604 44.128 o
-11 8 13 6.239 7.488 0.427 98.390 o
-11 9 1 595.767 588.512 6.697 0.166 o
-11 9 2 19.821 20.881 0.635 38.931 o
-11 9 3 468.731 455.342 4.082 0.321 o
-11 9 4 29.958 29.369 0.521 42.414 o
-11 9 5 288.927 284.909 3.468 0.669 o
-11 9 6 35.258 33.899 0.656 28.232 o
-11 9 7 143.713 148.261 2.843 1.543 o
-11 9 8 31.639 30.442 0.844 20.852 o
-11 9 9 58.864 60.362 2.229 3.324 o
-11 9 10 22.081 22.058 0.698 32.311 o
-11 9 11 20.555 21.475 0.927 19.909 o
-11 9 12 12.341 12.581 0.448 81.507 o
-11 9 13 6.531 7.248 0.844 26.070 o
-11 10 3 4.157 4.301 0.469 84.208 o
-11 10 4 1.494 1.604 0.406 113.548 o
-11 10 5 11.230 10.519 0.729 33.851 o
-11 10 7 13.628 12.175 0.542 57.483 o
-11 10 9 10.993 10.966 0.542 59.316 o
-11 10 11 6.729 7.894 0.927 21.617 o
-11 11 1 19.808 20.110 0.750 29.391 o
-11 11 2 1.091 1.135 0.375 133.403 o
-11 11 3 14.828 14.726 0.500 64.257 o
-11 11 4 1.277 1.396 0.375 133.310 o
-11 11 5 6.796 6.363 0.417 103.141 o
-11 12 1 23.736 24.714 0.614 38.350 o
-11 12 2 12.292 11.758 0.448 82.027 o
-11 12 3 37.482 35.753 1.073 13.277 o
-11 12 4 7.872 8.019 0.458 84.556 o
-11 12 5 37.475 37.211 0.635 27.846 o
-11 12 6 3.973 4.666 0.469 84.209 o
-11 12 7 26.456 25.807 0.771 25.823 o
-11 12 9 13.993 15.330 0.927 20.881 o
-11 12 11 5.781 7.498 0.844 26.109 o
-11 13 1 46.231 49.208 1.698 5.668 o
-11 13 2 1.552 1.812 0.385 126.061 o
-11 13 3 29.688 26.630 0.927 18.443 o
-11 13 5 15.716 16.424 0.667 38.055 o
-11 13 7 7.968 7.853 0.771 30.990 o
-11 13 8 1.318 1.833 0.604 51.420 o
-11 13 9 4.406 5.468 1.156 14.010 o
-11 14 1 32.869 32.181 1.541 7.274 o
-11 14 2 16.750 15.507 1.458 8.626 o
-11 14 3 29.938 30.254 1.156 12.429 o
-11 14 4 13.186 13.581 0.667 39.244 o
-11 14 5 23.822 25.338 1.698 6.269 o
-11 14 6 8.460 7.446 0.656 42.375 o
-11 14 7 15.589 15.184 0.760 30.088 o
-11 14 8 4.837 4.791 1.312 10.880 o
-11 14 9 7.948 8.738 0.489 74.343 o
-11 15 4 11.520 12.841 1.541 7.815 o
-11 15 5 64.763 64.663 2.156 3.440 o
-11 15 6 11.472 10.998 0.625 45.232 o
-11 15 7 29.383 29.233 1.156 12.496 o
-11 15 8 8.927 9.842 0.604 49.251 o
-11 15 9 10.952 11.581 0.448 83.595 o
-11 16 4 38.242 34.201 1.927 4.724 o
-11 16 6 21.033 19.600 0.625 39.765 o
-11 16 8 8.887 9.279 0.927 21.470 o
-10 -13 4 8.180 9.404 1.156 13.907 o
-10 -13 6 20.984 25.005 1.927 4.932 o
-10 -13 8 32.498 39.054 1.541 7.200 o
-10 -13 10 33.965 35.711 1.156 11.982 o
-10 -12 1 3.013 3.176 0.542 63.651 o
-10 -12 10 2.263 2.291 0.448 93.198 o
-10 -12 12 3.032 4.322 0.927 21.805 o
-10 -11 2 30.801 32.514 0.844 20.815 o
-10 -11 4 27.723 29.660 0.729 27.323 o
-10 -11 6 24.203 26.630 1.458 8.359 o
-10 -11 7 5.866 6.478 0.417 103.960 o
-10 -11 8 21.450 23.224 0.771 27.297 o
-10 -11 9 13.505 14.247 0.698 35.878 o
-10 -11 10 18.796 19.756 0.573 47.084 o
-10 -11 11 18.477 20.235 2.229 3.729 o
-10 -11 12 15.066 16.163 1.000 17.962 o
-10 -11 13 17.507 18.986 1.156 13.425 o
-10 -10 2 23.895 25.390 0.614 38.108 o
-10 -10 3 5.242 5.093 0.625 47.471 o
-10 -10 4 27.753 28.484 0.719 28.105 o
-10 -10 5 7.618 8.363 0.573 55.231 o
-10 -10 6 24.277 26.151 0.562 43.034 o
-10 -10 7 5.084 5.155 0.344 152.500 o
-10 -10 8 16.717 17.871 0.698 34.555 o
-10 -10 10 9.432 9.488 0.417 98.419 o
-10 -10 12 4.429 3.885 0.489 77.271 o
-10 -10 13 2.150 1.729 0.542 63.876 o
-10 -9 2 9.438 9.456 0.489 73.122 o
-10 -9 4 26.892 27.171 0.844 22.026 o
-10 -9 6 42.840 46.438 0.750 20.020 o
-10 -9 7 2.026 2.593 0.458 89.050 o
-10 -9 8 46.289 47.803 1.458 7.365 o
-10 -9 9 2.307 2.645 0.489 78.029 o
-10 -9 10 37.069 38.221 0.927 16.607 o
-10 -9 12 23.250 20.944 0.927 19.626 o
-10 -9 14 11.841 12.716 2.000 4.665 o
-10 -8 1 26.454 28.202 0.656 32.828 o
-10 -8 3 23.062 24.547 1.229 11.611 o
-10 -8 5 16.637 18.715 0.750 30.273 o
-10 -8 6 1.728 1.708 0.323 179.223 o
-10 -8 7 9.296 9.873 0.698 37.244 o
-10 -8 8 3.860 4.176 0.281 228.744 o
-10 -8 9 3.227 3.228 0.250 291.251 o
-10 -8 10 3.870 3.531 0.333 165.057 o
-10 -8 12 2.329 2.114 0.250 295.984 o
-10 -8 14 0.961 1.021 0.271 255.537 o
-10 -7 1 8.556 9.311 0.458 83.475 o
-10 -7 2 1.395 1.364 0.250 298.885 o
-10 -7 3 8.797 9.727 0.489 73.469 o
-10 -7 5 7.184 7.467 0.365 131.231 o
-10 -7 6 3.611 3.437 0.333 165.478 o
-10 -7 7 3.924 4.270 0.271 245.592 o
-10 -7 8 8.754 8.779 0.396 109.523 o
-10 -7 9 1.040 1.094 0.271 255.432 o
-10 -7 10 9.330 8.842 0.302 174.720 o
-10 -7 12 5.232 4.916 0.365 136.153 o
-10 -7 14 1.266 0.948 0.281 236.781 o
-10 -6 1 8.007 8.113 0.312 170.523 o
-10 -6 2 5.127 4.301 0.344 153.114 o
-10 -6 3 19.870 20.579 0.635 38.974 o
-10 -6 4 13.984 14.216 0.406 92.395 o
-10 -6 5 39.263 40.096 0.604 28.122 o
-10 -6 6 17.950 17.819 0.323 112.889 o
-10 -6 7 56.950 55.853 0.771 15.465 o
-10 -6 8 14.417 14.153 0.365 108.785 o
-10 -6 9 59.681 57.186 0.844 13.582 o
-10 -6 10 8.258 7.863 0.271 218.105 o
-10 -6 11 45.357 44.314 1.312 8.883 o
-10 -6 12 3.827 3.374 0.437 96.850 o
-10 -6 13 24.938 23.599 0.406 66.786 o
-10 -6 14 1.707 1.354 0.302 204.825 o
-10 -6 15 9.636 9.321 0.437 89.901 o
-10 -5 1 6.318 5.811 0.333 158.652 o
-10 -5 2 141.148 136.867 1.385 3.294 o
-10 -5 3 7.242 6.811 0.312 174.921 o
-10 -5 4 109.354 105.082 1.385 4.497 o
-10 -5 5 11.722 11.612 0.437 86.244 o
-10 -5 6 64.798 61.977 0.844 12.505 o
-10 -5 7 20.232 19.902 0.344 95.540 o
-10 -5 8 29.605 28.869 0.406 56.565 o
-10 -5 9 28.747 27.567 0.646 32.794 o
-10 -5 10 10.464 10.008 0.323 150.454 o
-10 -5 11 30.643 29.025 0.458 48.705 o
-10 -5 12 2.830 2.562 0.375 132.258 o
-10 -5 13 24.207 22.860 0.635 36.615 o
-10 -5 14 0.576 0.875 0.281 237.296 o
-10 -5 15 14.271 13.508 0.417 88.760 o
-10 -4 1 30.854 30.858 0.698 27.975 o
-10 -4 2 11.721 12.206 0.333 135.685 o
-10 -4 3 23.026 24.130 0.417 67.173 o
-10 -4 4 16.433 16.903 0.542 54.189 o
-10 -4 5 16.516 16.799 0.344 109.461 o
-10 -4 6 11.283 11.196 0.312 153.755 o
-10 -4 7 13.508 13.528 0.344 122.352 o
-10 -4 8 3.252 3.645 0.250 290.354 o
-10 -4 9 12.820 12.914 0.448 80.768 o
-10 -4 11 12.095 11.133 0.344 129.551 o
-10 -4 12 1.158 1.375 0.344 158.635 o
-10 -4 13 9.780 9.040 0.375 118.746 o
-10 -4 14 2.796 2.874 0.302 202.497 o
-10 -4 15 6.313 6.415 0.375 126.595 o
-10 -4 16 3.051 2.937 0.344 156.695 o
-10 -3 1 16.997 16.924 0.417 81.888 o
-10 -3 2 20.731 21.162 0.354 89.508 o
-10 -3 3 22.212 22.245 0.375 79.490 o
-10 -3 4 42.199 42.022 0.708 22.209 o
-10 -3 5 19.213 19.079 0.312 111.249 o
-10 -3 6 49.167 47.813 0.771 17.821 o
-10 -3 7 11.921 11.883 0.281 176.272 o
-10 -3 8 36.152 34.722 0.635 28.884 o
-10 -3 9 5.859 5.343 0.312 180.812 o
-10 -3 10 17.173 16.809 0.344 107.654 o
-10 -3 11 2.494 2.468 0.344 157.433 o
-10 -3 12 4.916 4.176 0.354 144.926 o
-10 -2 1 4.254 4.645 0.250 283.740 o
-10 -2 2 18.396 18.756 0.427 75.501 o
-10 -2 3 2.598 2.458 0.271 251.854 o
-10 -2 4 7.364 7.301 0.292 196.715 o
-10 -2 5 23.009 23.183 0.396 72.311 o
-10 -2 6 0.841 0.719 0.240 326.670 o
-10 -2 7 42.833 41.950 0.708 22.038 o
-10 -2 9 46.103 45.449 0.750 19.356 o
-10 -2 10 0.648 1.166 0.292 220.557 o
-10 -2 11 35.962 35.493 0.927 16.958 o
-10 -2 13 22.303 22.235 0.698 32.212 o
-10 -2 15 11.504 13.028 0.698 36.483 o
-10 -1 2 16.745 16.538 0.240 168.789 o
-10 -1 4 10.101 10.185 0.219 277.367 o
-10 -1 5 2.013 2.291 0.250 296.582 o
-10 -1 6 4.236 4.437 0.281 227.245 o
-10 -1 7 4.394 4.395 0.271 243.744 o
-10 -1 9 4.436 4.280 0.365 137.517 o
-10 -1 11 2.543 2.552 0.281 233.846 o
-10 -1 12 0.845 0.885 0.292 220.526 o
-10 -1 13 0.854 0.844 0.271 255.698 o
-10 -1 14 2.091 2.187 0.614 49.636 o
-10 -1 16 2.614 3.114 0.344 157.036 o
-10 0 1 1.505 1.573 0.177 590.719 o
-10 0 3 8.550 9.133 0.229 279.024 o
-10 0 5 23.433 24.141 0.344 82.850 o
-10 0 6 1.706 1.666 0.240 324.239 o
-10 0 7 36.680 35.586 0.469 39.520 o
-10 0 8 2.495 2.416 0.312 190.124 o
-10 0 9 36.622 34.868 0.458 40.680 o
-10 0 10 1.990 1.489 0.292 219.235 o
-10 0 11 24.483 23.589 0.698 31.292 o
-10 0 12 1.084 1.156 0.292 220.280 o
-10 0 13 10.791 10.904 0.344 133.364 o
-10 0 15 2.765 3.645 0.656 43.451 o
-10 1 1 12.394 13.362 0.187 282.498 o
-10 1 2 38.774 38.690 0.396 41.961 o
-10 1 3 21.527 22.610 0.250 120.913 o
-10 1 4 23.820 24.974 0.312 88.944 o
-10 1 5 20.229 20.683 0.260 126.651 o
-10 1 6 6.449 6.946 0.260 246.275 o
-10 1 7 11.250 10.727 0.354 125.927 o
-10 1 9 3.490 3.176 0.271 248.653 o
-10 1 10 0.909 1.073 0.344 158.787 o
-10 1 12 1.761 2.218 0.281 235.448 o
-10 2 1 188.400 188.367 1.156 2.286 o
-10 2 2 108.600 110.310 0.646 6.887 o
-10 2 3 135.902 136.638 0.719 4.571 o
-10 2 4 65.626 67.330 0.583 15.791 o
-10 2 5 71.382 71.797 0.708 12.580 o
-10 2 6 44.592 44.761 0.687 21.869 o
-10 2 7 27.161 26.047 0.396 63.513 o
-10 2 8 35.933 35.722 0.489 38.419 o
-10 2 9 6.904 6.738 0.292 199.556 o
-10 2 10 30.257 28.202 0.927 18.260 o
-10 2 11 0.865 0.812 0.250 299.996 o
-10 2 12 23.262 23.078 0.573 43.436 o
-10 2 14 15.173 16.153 0.500 63.359 o
-10 3 1 34.443 33.951 0.354 53.185 o
-10 3 2 23.113 24.005 0.229 118.333 o
-10 3 3 58.038 57.290 0.604 18.556 o
-10 3 4 19.223 20.412 0.250 137.012 o
-10 3 5 55.559 55.155 0.521 21.674 o
-10 3 6 14.488 14.268 0.354 113.386 o
-10 3 7 34.739 33.253 0.521 37.682 o
-10 3 8 11.140 10.258 0.323 147.861 o
-10 3 9 14.444 14.164 0.344 118.857 o
-10 3 10 8.608 8.571 0.292 189.050 o
-10 3 11 3.516 3.353 0.271 248.320 o
-10 3 12 6.090 6.186 0.396 114.615 o
-10 3 14 3.611 3.114 0.312 187.993 o
-10 4 1 39.538 39.106 0.354 44.070 o
-10 4 2 16.901 17.403 0.229 172.375 o
-10 4 3 88.532 88.763 0.698 9.350 o
-10 4 4 19.274 19.392 0.219 156.346 o
-10 4 5 111.000 110.852 0.739 6.404 o
-10 4 6 16.326 15.393 0.260 159.851 o
-10 4 7 96.594 95.147 1.385 5.064 o
-10 4 8 10.888 10.644 0.365 120.792 o
-10 4 9 62.804 64.976 0.927 11.443 o
-10 4 10 6.077 6.134 0.437 94.614 o
-10 4 11 31.023 31.473 0.729 26.094 o
-10 4 12 2.983 2.947 0.271 250.345 o
-10 4 13 11.753 13.122 1.000 18.264 o
-10 4 14 1.280 2.197 0.344 158.375 o
-10 4 15 3.435 3.968 0.927 21.799 o
-10 5 1 8.051 9.081 0.177 417.351 o
-10 5 2 55.692 56.072 0.427 23.888 o
-10 5 3 2.278 2.520 0.187 518.600 o
-10 5 4 6.110 6.405 0.198 402.859 o
-10 5 6 2.009 1.729 0.250 297.280 o
-10 5 7 1.282 1.135 0.219 390.299 o
-10 5 8 12.813 12.456 0.448 81.039 o
-10 5 9 2.091 1.906 0.323 178.841 o
-10 5 10 18.005 17.486 0.489 62.356 o
-10 5 11 1.438 1.260 0.365 140.983 o
-10 5 12 15.422 15.663 0.437 78.951 o
-10 5 14 9.920 10.008 0.521 64.694 o
-10 6 1 1.973 1.958 0.167 658.688 o
-10 6 2 32.595 33.295 0.385 52.556 o
-10 6 3 3.997 4.093 0.187 490.577 o
-10 6 4 18.560 18.725 0.240 150.808 o
-10 6 5 4.452 4.520 0.229 333.182 o
-10 6 6 6.015 5.988 0.281 218.260 o
-10 6 7 3.284 2.999 0.333 166.173 o
-10 6 9 1.569 1.958 0.250 297.996 o
-10 7 1 31.485 32.077 0.333 61.454 o
-10 7 2 4.310 4.155 0.156 672.776 o
-10 7 3 28.605 29.546 0.344 67.028 o
-10 7 4 4.174 4.020 0.198 442.493 o
-10 7 5 23.061 23.068 0.333 87.701 o
-10 7 6 5.087 4.322 0.240 303.438 o
-10 7 7 15.818 16.049 0.365 103.295 o
-10 7 8 5.100 4.416 0.250 280.037 o
-10 7 9 8.832 9.196 0.354 133.292 o
-10 7 10 3.539 2.791 0.365 139.176 o
-10 7 11 3.941 3.468 0.344 155.378 o
-10 7 12 1.488 1.468 0.375 133.225 o
-10 7 13 1.437 1.281 0.385 126.187 o
-10 8 1 121.890 121.245 1.000 4.854 o
-10 8 2 72.945 73.984 0.458 15.011 o
-10 8 3 77.874 76.515 0.750 10.894 o
-10 8 4 44.544 44.647 0.771 19.183 o
-10 8 5 31.835 31.920 0.625 31.984 o
-10 8 6 28.051 27.744 0.604 36.382 o
-10 8 7 6.492 5.759 0.771 31.228 o
-10 8 8 18.846 18.371 1.073 15.417 o
-10 8 10 12.934 12.966 0.437 83.927 o
-10 8 12 8.333 8.280 0.448 87.795 o
-10 8 13 1.380 1.427 0.427 102.811 o
-10 9 1 26.570 26.828 0.510 47.176 o
-10 9 2 34.126 34.191 0.646 29.213 o
-10 9 3 4.343 4.614 0.375 130.102 o
-10 9 4 28.296 27.109 0.531 43.379 o
-10 9 6 16.104 15.663 0.521 58.605 o
-10 9 8 6.253 6.519 0.552 60.114 o
-10 9 10 1.495 1.729 0.323 179.385 o
-10 10 1 3.653 3.958 0.323 175.607 o
-10 10 2 14.199 14.289 0.344 119.364 o
-10 10 3 2.341 2.072 0.344 157.716 o
-10 10 4 21.582 20.194 0.687 33.607 o
-10 10 5 1.171 1.166 0.375 133.377 o
-10 10 6 20.908 20.819 0.614 40.652 o
-10 10 8 14.001 14.112 0.583 49.648 o
-10 10 10 6.724 6.769 0.625 47.045 o
-10 10 12 2.303 2.552 0.448 93.150 o
-10 11 1 4.643 4.718 0.417 105.667 o
-10 11 2 4.919 4.926 0.344 152.950 o
-10 11 3 6.700 6.634 0.375 125.886 o
-10 11 4 19.811 19.485 0.573 46.569 o
-10 11 5 6.734 6.394 0.344 148.356 o
-10 11 6 30.160 30.056 0.656 30.975 o
-10 11 7 5.304 5.030 0.500 73.614 o
-10 11 8 28.401 29.098 0.844 21.577 o
-10 11 9 3.527 3.635 1.000 18.745 o
-10 11 10 19.068 18.611 1.614 7.022 o
-10 11 11 2.077 2.312 0.448 93.244 o
-10 11 12 9.783 11.133 0.708 35.996 o
-10 12 1 18.697 17.007 0.573 47.937 o
-10 12 3 4.427 3.968 0.375 130.345 o
-10 12 7 2.019 1.635 0.531 66.420 o
-10 12 11 4.210 4.759 1.000 18.721 o
-10 13 1 9.327 8.936 0.656 42.033 o
-10 13 2 24.173 25.432 0.844 22.662 o
-10 13 3 7.014 6.478 0.531 64.512 o
-10 13 4 15.205 14.789 0.542 55.691 o
-10 13 5 2.609 2.718 0.427 102.263 o
-10 13 6 7.544 8.436 0.573 55.243 o
-10 13 8 2.817 2.770 0.656 43.480 o
-10 14 1 15.799 16.924 1.385 9.538 o
-10 14 3 10.887 10.935 0.708 35.808 o
-10 14 5 4.812 4.239 0.531 65.620 o
-10 14 7 1.131 2.312 0.625 48.051 o
-10 15 3 37.335 35.461 1.698 5.976 o
-10 15 5 15.273 13.997 0.708 34.512 o
-10 15 7 6.172 4.999 0.531 65.088 o
-10 15 8 2.824 2.260 0.625 47.941 o
-10 15 9 2.846 2.687 0.448 92.962 o
-10 16 5 25.266 21.443 1.698 6.275 o
-10 16 6 3.205 2.374 0.542 63.686 o
-10 16 7 13.403 13.028 0.531 59.388 o
-9 -14 3 12.427 15.820 1.073 15.834 o
-9 -14 5 21.053 23.683 0.844 23.338 o
-9 -14 7 33.544 41.460 1.073 13.374 o
-9 -14 8 4.189 4.270 0.760 32.306 o
-9 -14 9 45.235 49.240 1.927 4.545 o
-9 -14 10 6.452 8.113 0.604 50.173 o
-9 -13 2 44.737 45.959 2.843 2.215 o
-9 -13 4 49.591 47.740 2.312 3.233 o
-9 -13 6 38.206 38.492 1.698 5.933 o
-9 -13 8 18.778 19.819 0.614 41.885 o
-9 -13 10 4.423 4.739 1.156 14.014 o
-9 -12 1 8.545 9.685 1.312 10.812 o
-9 -12 2 9.192 9.186 0.708 36.269 o
-9 -12 3 5.918 6.342 0.573 56.035 o
-9 -12 4 15.035 16.996 0.573 49.982 o
-9 -12 5 3.793 4.426 0.458 88.149 o
-9 -12 6 16.168 17.423 0.625 42.325 o
-9 -12 7 2.367 2.499 0.427 102.390 o
-9 -12 8 10.796 11.518 0.500 68.676 o
-9 -12 10 3.690 4.041 1.156 14.026 o
-9 -11 1 4.416 5.093 0.708 37.144 o
-9 -11 2 42.432 45.418 1.156 11.037 o
-9 -11 3 10.736 13.591 0.698 36.589 o
-9 -11 4 59.725 56.353 1.541 6.176 o
-9 -11 5 16.997 18.746 0.844 24.346 o
-9 -11 6 69.255 68.881 1.614 5.318 o
-9 -11 7 18.499 18.548 0.614 42.304 o
-9 -11 8 62.713 60.571 1.927 4.214 o
-9 -11 9 14.330 15.622 0.771 29.526 o
-9 -11 10 42.580 46.855 1.073 12.309 o
-9 -11 11 8.067 8.696 0.708 36.487 o
-9 -11 12 20.810 20.350 0.844 23.647 o
-9 -11 13 3.302 3.166 0.448 92.712 o
-9 -11 14 6.855 7.894 1.000 18.604 o
-9 -10 1 39.905 44.053 1.073 12.682 o
-9 -10 3 26.511 27.723 1.156 12.719 o
-9 -10 5 9.738 10.633 0.489 72.490 o
-9 -10 10 2.657 2.333 0.542 63.773 o
-9 -10 11 2.185 2.374 0.698 38.502 o
-9 -10 12 2.669 2.447 0.427 102.291 o
-9 -10 13 2.482 2.343 0.427 102.378 o
-9 -9 1 25.026 26.953 1.312 10.155 o
-9 -9 3 33.175 34.899 0.927 17.393 o
-9 -9 5 33.495 36.253 0.927 17.253 o
-9 -9 6 1.279 1.375 0.375 133.312 o
-9 -9 7 27.182 27.984 0.656 32.580 o
-9 -9 8 3.013 2.593 0.375 132.124 o
-9 -9 9 19.657 22.391 0.771 27.788 o
-9 -9 10 3.603 3.249 0.458 88.462 o
-9 -9 11 14.341 13.310 0.521 60.762 o
-9 -9 12 2.906 2.406 0.614 49.560 o
-9 -9 13 11.225 9.613 0.750 32.141 o
-9 -9 14 1.822 1.479 0.375 133.093 o
-9 -9 15 8.989 11.018 1.073 16.071 o
-9 -8 1 55.366 56.780 1.229 8.883 o
-9 -8 2 78.888 77.213 1.698 4.614 o
-9 -8 3 73.811 71.995 1.614 5.154 o
-9 -8 4 65.165 63.747 1.698 5.086 o
-9 -8 5 89.785 88.909 1.156 6.502 o
-9 -8 6 38.824 38.232 1.000 14.574 o
-9 -8 7 99.301 98.000 1.385 4.926 o
-9 -8 8 16.228 16.642 0.396 90.070 o
-9 -8 9 96.701 94.605 1.229 5.697 o
-9 -8 10 4.693 4.291 0.250 282.448 o
-9 -8 11 79.631 77.442 1.312 6.413 o
-9 -8 12 0.987 0.896 0.250 299.812 o
-9 -8 13 53.761 51.895 1.073 11.062 o
-9 -8 15 29.213 28.265 1.698 6.172 o
-9 -7 1 11.289 10.446 0.406 99.668 o
-9 -7 2 35.840 34.337 0.604 30.947 o
-9 -7 3 16.221 15.726 0.281 145.559 o
-9 -7 4 35.821 35.451 0.719 24.605 o
-9 -7 5 22.126 22.141 0.417 69.962 o
-9 -7 6 20.767 20.110 0.312 104.665 o
-9 -7 7 25.111 25.068 0.646 34.847 o
-9 -7 8 4.685 4.395 0.271 242.679 o
-9 -7 9 22.065 21.308 0.489 56.607 o
-9 -7 11 14.691 13.893 0.521 60.303 o
-9 -7 12 4.078 3.760 0.406 111.789 o
-9 -7 13 7.414 7.321 0.531 64.179 o
-9 -7 14 7.430 7.446 0.323 163.409 o
-9 -7 15 2.854 2.729 0.281 233.043 o
-9 -6 1 24.336 23.755 0.417 65.556 o
-9 -6 2 16.738 15.361 0.344 110.827 o
-9 -6 3 38.042 37.294 0.531 33.603 o
-9 -6 4 12.270 12.497 0.365 115.654 o
-9 -6 5 35.382 35.003 0.448 42.545 o
-9 -6 6 7.868 7.623 0.333 152.939 o
-9 -6 7 18.368 18.007 0.333 106.959 o
-9 -6 8 5.837 5.863 0.281 219.197 o
-9 -6 9 3.528 3.145 0.271 248.587 o
-9 -6 10 5.701 5.613 0.271 236.104 o
-9 -6 12 6.149 5.343 0.489 76.265 o
-9 -6 13 3.857 3.416 0.312 187.306 o
-9 -6 14 5.920 5.093 0.406 109.752 o
-9 -6 15 7.050 6.217 0.375 125.678 o
-9 -6 16 4.629 4.280 0.927 21.764 o
-9 -5 1 61.980 61.310 0.771 14.088 o
-9 -5 2 45.433 45.282 0.667 22.268 o
-9 -5 3 94.612 90.991 0.844 7.817 o
-9 -5 4 23.236 23.214 0.604 40.011 o
-9 -5 5 113.283 111.924 1.073 5.191 o
-9 -5 6 9.737 9.779 0.552 58.135 o
-9 -5 7 101.335 99.687 1.156 5.683 o
-9 -5 8 3.241 3.083 0.250 291.469 o
-9 -5 9 66.906 65.247 1.000 10.136 o
-9 -5 11 32.245 31.952 0.667 29.140 o
-9 -5 13 10.887 11.112 0.354 126.338 o
-9 -5 15 2.249 2.343 0.312 190.458 o
-9 -4 1 3.282 3.260 0.271 249.124 o
-9 -4 2 3.211 3.197 0.281 231.720 o
-9 -4 3 11.992 11.612 0.312 150.378 o
-9 -4 5 25.549 25.880 0.333 78.691 o
-9 -4 6 1.870 2.145 0.281 235.342 o
-9 -4 7 34.118 32.722 0.489 40.911 o
-9 -4 8 3.486 3.104 0.281 231.170 o
-9 -4 9 30.378 28.619 0.552 39.402 o
-9 -4 10 2.703 3.468 0.250 292.718 o
-9 -4 11 18.738 17.777 0.510 57.587 o
-9 -4 12 1.197 1.208 0.250 299.325 o
-9 -4 13 8.096 7.696 0.302 181.470 o
-9 -4 15 2.420 2.239 0.333 167.496 o
-9 -3 1 5.397 5.270 0.240 298.462 o
-9 -3 2 77.804 77.130 0.771 10.668 o
-9 -3 3 3.744 3.968 0.219 370.792 o
-9 -3 4 32.891 33.441 0.396 50.948 o
-9 -3 5 2.351 2.374 0.250 295.561 o
-9 -3 6 3.588 3.749 0.323 175.873 o
-9 -3 7 1.489 1.135 0.271 254.921 o
-9 -3 8 1.388 0.989 0.281 236.648 o
-9 -3 9 0.795 0.719 0.240 326.723 o
-9 -3 10 7.766 7.603 0.260 236.819 o
-9 -3 12 9.432 8.634 0.323 155.858 o
-9 -3 14 6.573 6.394 0.323 167.031 o
-9 -3 16 3.239 3.353 0.344 156.275 o
-9 -2 1 169.214 168.361 0.927 2.939 o
-9 -2 2 389.777 388.679 2.541 0.524 o
-9 -2 3 196.841 197.688 1.312 2.030 o
-9 -2 4 366.648 363.122 2.385 0.595 o
-9 -2 5 178.159 179.442 1.229 2.442 o
-9 -2 6 255.430 250.645 1.927 1.159 o
-9 -2 7 135.193 133.024 1.156 3.880 o
-9 -2 8 139.994 138.950 1.229 3.550 o
-9 -2 9 91.243 89.606 0.927 7.655 o
-9 -2 10 64.052 63.695 0.844 12.489 o
-9 -2 11 55.747 54.509 0.844 14.392 o
-9 -2 12 25.811 24.776 0.375 70.539 o
-9 -2 13 30.576 27.338 0.844 21.338 o
-9 -2 14 9.736 10.321 0.437 89.257 o
-9 -2 15 14.789 15.007 0.771 29.499 o
-9 -2 16 3.633 3.843 0.437 96.831 o
-9 -1 1 42.644 42.897 0.437 34.450 o
-9 -1 2 49.937 49.115 0.427 28.441 o
-9 -1 3 40.309 41.293 0.406 38.721 o
-9 -1 4 41.426 42.887 0.469 33.532 o
-9 -1 5 41.437 42.304 0.500 31.977 o
-9 -1 6 34.123 34.774 0.458 42.828 o
-9 -1 7 42.517 41.804 0.667 23.753 o
-9 -1 8 29.199 28.713 0.365 63.392 o
-9 -1 9 38.015 36.128 0.489 36.791 o
-9 -1 10 24.032 23.006 0.562 44.189 o
-9 -1 11 27.372 25.724 0.417 60.010 o
-9 -1 12 17.238 16.549 0.489 63.529 o
-9 -1 13 15.452 14.643 0.542 55.579 o
-9 -1 14 10.101 10.206 0.844 25.677 o
-9 -1 15 6.823 6.780 0.427 98.184 o
-9 0 1 168.479 170.048 1.000 2.874 o
-9 0 2 103.074 104.082 0.687 7.379 o
-9 0 3 166.348 167.736 0.927 3.004 o
-9 0 4 85.469 85.753 0.573 10.750 o
-9 0 5 103.584 103.228 0.646 7.537 o
-9 0 6 52.304 51.895 0.573 21.952 o
-9 0 7 36.307 35.909 0.406 44.868 o
-9 0 8 26.642 25.453 0.469 53.186 o
-9 0 9 3.686 3.572 0.354 146.791 o
-9 0 10 12.373 11.487 0.344 128.311 o
-9 0 12 5.668 5.447 0.312 181.166 o
-9 0 13 8.026 7.342 0.489 74.722 o
-9 0 14 2.696 2.791 0.344 157.110 o
-9 0 15 10.498 10.310 0.417 96.500 o
-9 1 1 29.545 29.379 0.385 59.241 o
-9 1 2 5.116 4.843 0.156 641.099 o
-9 1 3 41.241 40.742 0.385 39.500 o
-9 1 4 1.929 1.989 0.167 659.020 o
-9 1 5 48.044 47.865 0.437 29.456 o
-9 1 6 8.032 8.123 0.219 310.817 o
-9 1 7 42.222 41.408 0.614 26.135 o
-9 1 8 6.261 6.488 0.323 167.688 o
-9 1 9 27.375 26.724 0.427 57.742 o
-9 1 10 1.779 1.979 0.292 219.194 o
-9 1 11 12.776 12.831 0.396 99.727 o
-9 1 13 4.062 4.593 0.375 130.397 o
-9 2 1 49.445 49.344 0.396 29.819 o
-9 2 2 9.632 9.404 0.167 413.121 o
-9 2 3 17.681 18.111 0.208 178.934 o
-9 2 4 26.510 26.161 0.281 87.727 o
-9 2 5 2.573 2.864 0.187 514.287 o
-9 2 6 37.686 37.940 0.458 38.607 o
-9 2 8 33.889 31.795 0.385 51.881 o
-9 2 10 21.065 20.558 0.437 68.064 o
-9 2 11 1.805 2.072 0.312 191.064 o
-9 2 12 9.126 8.384 0.469 79.959 o
-9 2 13 1.715 1.479 0.302 204.760 o
-9 2 14 2.606 2.749 0.542 63.750 o
-9 3 1 181.429 176.359 0.771 2.739 o
-9 3 2 0.357 0.458 0.146 882.354 o
-9 3 3 113.804 111.779 0.750 6.172 o
-9 3 4 8.847 8.811 0.187 373.625 o
-9 3 5 46.870 47.417 0.500 27.660 o
-9 3 6 21.893 21.495 0.250 121.759 o
-9 3 7 13.903 13.216 0.312 140.321 o
-9 3 8 27.815 26.130 0.542 42.957 o
-9 3 9 2.717 2.718 0.281 233.337 o
-9 3 10 23.422 22.495 0.437 63.697 o
-9 3 12 14.153 14.393 0.406 91.969 o
-9 3 14 6.373 6.592 0.531 64.734 o
-9 4 1 264.875 258.727 1.229 1.261 o
-9 4 2 99.210 97.844 0.687 7.949 o
-9 4 3 211.907 207.613 1.073 1.929 o
-9 4 4 75.873 76.005 0.708 11.604 o
-9 4 5 126.737 126.630 0.687 5.240 o
-9 4 6 47.755 47.480 0.562 24.824 o
-9 4 7 61.032 59.862 0.844 13.186 o
-9 4 8 25.666 24.662 0.406 64.914 o
-9 4 9 25.134 24.068 0.604 38.818 o
-9 4 10 11.825 11.289 0.406 98.208 o
-9 4 11 9.721 9.769 0.687 38.269 o
-9 4 12 4.890 4.718 0.312 183.895 o
-9 4 13 3.946 4.051 0.437 96.624 o
-9 4 14 1.986 1.833 0.531 66.412 o
-9 5 1 22.885 23.474 0.312 93.501 o
-9 5 2 525.572 516.694 2.541 0.316 o
-9 5 3 18.079 18.965 0.312 115.190 o
-9 5 4 416.661 413.611 1.843 0.509 o
-9 5 5 6.133 6.499 0.187 439.638 o
-9 5 6 269.351 268.350 2.926 0.831 o
-9 5 8 149.230 150.187 1.385 3.003 o
-9 5 10 72.107 76.130 1.156 7.885 o
-9 5 11 2.154 2.812 0.375 132.599 o
-9 5 12 30.601 30.483 0.625 32.866 o
-9 5 13 2.452 2.052 0.667 42.182 o
-9 5 14 11.379 13.070 0.625 44.925 o
-9 6 1 165.599 161.581 0.927 3.085 o
-9 6 3 104.363 103.541 0.583 7.697 o
-9 6 4 2.365 2.281 0.167 651.653 o
-9 6 5 46.572 47.417 0.562 25.320 o
-9 6 6 4.102 3.635 0.250 286.806 o
-9 6 7 13.747 13.435 0.469 73.455 o
-9 6 8 2.925 2.760 0.240 318.513 o
-9 6 9 1.488 1.802 0.250 298.316 o
-9 6 10 1.335 1.312 0.302 205.156 o
-9 6 13 1.609 1.604 0.427 102.741 o
-9 7 1 29.075 29.046 0.333 68.346 o
-9 7 2 9.993 10.050 0.167 397.984 o
-9 7 3 14.707 15.622 0.250 176.939 o
-9 7 4 3.335 3.353 0.208 412.385 o
-9 7 5 4.095 3.978 0.219 368.152 o
-9 7 6 2.780 2.729 0.219 380.920 o
-9 7 8 4.764 4.103 0.375 129.929 o
-9 7 10 7.759 8.186 0.583 53.327 o
-9 7 12 9.356 9.977 0.562 56.238 o
-9 7 14 8.306 8.196 0.427 96.040 o
-9 8 1 14.099 14.330 0.219 216.430 o
-9 8 2 63.931 61.581 0.500 18.363 o
-9 8 3 52.282 52.083 0.583 21.623 o
-9 8 4 50.841 49.198 0.844 15.627 o
-9 8 5 74.785 73.505 1.312 6.723 o
-9 8 6 37.545 35.763 0.719 24.049 o
-9 8 7 67.218 65.070 1.229 7.934 o
-9 8 8 23.432 22.797 0.656 35.109 o
-9 8 9 42.954 43.043 0.927 15.431 o
-9 8 10 11.502 11.820 0.437 86.382 o
-9 8 11 20.362 22.464 0.698 32.788 o
-9 8 12 4.150 3.968 0.375 130.616 o
-9 8 13 7.208 7.686 0.489 75.101 o
-9 9 1 74.675 73.245 1.000 9.088 o
-9 9 2 93.901 93.532 1.000 6.946 o
-9 9 3 34.048 34.378 0.771 22.904 o
-9 9 4 45.202 43.449 1.000 13.557 o
-9 9 5 8.345 8.488 0.500 71.272 o
-9 9 6 17.986 17.049 0.667 37.209 o
-9 9 8 5.967 5.238 0.458 86.828 o
-9 10 1 11.945 11.977 0.385 106.608 o
-9 10 2 33.295 33.139 1.156 12.114 o
-9 10 3 4.098 4.395 0.250 285.080 o
-9 10 4 17.403 16.778 0.489 63.264 o
-9 10 6 5.633 5.124 0.437 95.294 o
-9 11 1 22.277 21.350 0.614 39.871 o
-9 11 2 470.918 456.883 4.082 0.319 o
-9 11 3 9.676 9.019 0.375 118.957 o
-9 11 4 331.556 328.317 4.239 0.480 o
-9 11 5 2.129 1.927 0.427 102.560 o
-9 11 6 190.281 196.605 6.853 0.347 o
-9 11 8 90.588 91.606 3.228 1.562 o
-9 11 10 36.506 38.294 1.229 10.570 o
-9 11 11 1.530 2.031 0.542 63.925 o
-9 11 12 12.779 13.664 1.614 7.118 o
-9 12 2 9.049 9.279 0.417 99.026 o
-9 12 3 3.218 2.968 0.708 37.311 o
-9 12 5 3.991 2.687 0.458 88.421 o
-9 12 7 3.209 2.572 0.531 66.175 o
-9 13 1 27.147 26.994 0.844 21.996 o
-9 13 2 3.090 3.281 0.656 43.439 o
-9 13 3 25.143 25.099 1.000 16.741 o
-9 13 4 6.064 5.988 0.531 64.956 o
-9 13 5 17.147 16.590 1.156 13.493 o
-9 13 6 8.331 8.342 0.500 71.322 o
-9 13 7 8.355 8.956 0.573 54.877 o
-9 13 8 9.246 9.717 0.760 31.562 o
-9 13 9 2.784 3.301 0.531 66.186 o
-9 13 10 8.546 8.842 0.531 63.331 o
-9 14 2 53.727 51.364 2.385 3.014 o
-9 14 3 17.194 17.163 1.229 11.983 o
-9 14 4 32.828 32.983 0.729 25.348 o
-9 14 5 18.846 18.652 0.844 24.082 o
-9 14 6 18.666 18.559 0.771 28.408 o
-9 14 7 13.376 13.331 1.000 18.163 o
-9 14 8 9.760 9.144 0.667 40.661 o
-9 14 9 6.322 7.040 0.489 75.760 o
-9 14 10 4.529 4.822 0.927 21.759 o
-9 15 3 7.371 6.759 0.656 42.647 o
-9 15 4 4.327 4.843 0.927 21.764 o
-9 15 5 2.730 2.218 0.489 77.985 o
-9 15 6 7.945 7.196 0.531 63.980 o
-9 15 8 7.407 6.655 1.458 8.795 o
-9 16 3 34.422 31.743 1.698 6.060 o
-9 16 5 15.378 13.737 0.708 34.518 o
-9 16 7 5.354 5.488 0.573 56.281 o
-9 17 6 16.520 18.017 1.156 13.489 o
-8 -15 4 74.969 78.442 2.541 2.478 o
-8 -15 5 13.388 15.226 1.156 13.667 o
-8 -15 6 78.366 87.221 3.770 1.212 o
-8 -15 7 8.169 8.582 1.698 6.488 o
-8 -15 8 63.986 71.704 2.312 3.028 o
-8 -15 9 2.812 2.864 0.604 51.263 o
-8 -15 10 39.632 42.210 2.385 3.128 o
-8 -14 1 9.001 9.956 0.542 60.570 o
-8 -14 2 34.333 39.148 1.458 7.905 o
-8 -14 3 25.522 26.682 1.312 10.142 o
-8 -14 4 41.497 45.553 1.229 10.066 o
-8 -14 5 45.169 49.500 1.312 8.765 o
-8 -14 6 39.998 44.189 2.000 4.338 o
-8 -14 7 54.659 56.624 2.312 3.163 o
-8 -14 8 31.647 34.837 1.000 15.562 o
-8 -14 9 46.642 53.520 2.229 3.458 o
-8 -14 10 21.533 24.714 1.385 9.310 o
-8 -14 11 28.054 29.806 0.844 21.575 o
-8 -14 12 13.329 12.695 1.073 15.864 o
-8 -13 1 3.105 2.343 0.604 51.260 o
-8 -13 4 9.844 10.487 0.573 54.021 o
-8 -13 6 29.236 30.410 1.000 16.058 o
-8 -13 7 2.464 2.968 0.489 77.962 o
-8 -13 8 47.776 52.083 1.385 7.866 o
-8 -13 9 5.863 5.759 0.708 36.968 o
-8 -13 10 54.460 56.270 3.614 1.376 o
-8 -13 11 6.935 8.321 0.656 42.584 o
-8 -13 12 47.846 49.219 2.000 4.220 o
-8 -13 13 5.275 5.051 1.000 18.693 o
-8 -12 1 18.781 20.642 0.708 32.696 o
-8 -12 2 6.646 8.113 0.708 36.730 o
-8 -12 3 18.966 20.079 1.229 11.868 o
-8 -12 4 1.448 1.937 0.489 78.234 o
-8 -12 5 17.127 17.319 0.573 48.739 o
-8 -12 7 13.964 14.539 0.667 38.881 o
-8 -12 8 4.768 5.738 0.489 76.788 o
-8 -12 9 9.872 9.342 1.843 5.498 o
-8 -12 10 9.778 10.290 0.614 47.345 o
-8 -12 11 5.535 5.416 0.656 43.048 o
-8 -12 12 11.053 11.352 0.708 35.735 o
-8 -12 14 8.996 9.081 0.489 73.552 o
-8 -11 2 3.553 3.718 0.458 88.391 o
-8 -11 5 3.535 3.353 0.458 88.468 o
-8 -11 7 7.655 9.133 0.489 74.402 o
-8 -11 8 3.369 3.624 0.458 88.479 o
-8 -11 9 11.518 11.081 0.489 70.972 o
-8 -11 10 8.105 8.165 1.000 18.554 o
-8 -11 11 13.112 13.153 0.625 44.316 o
-8 -11 12 9.146 9.279 0.708 36.269 o
-8 -11 13 12.284 11.591 0.573 52.725 o
-8 -11 14 6.132 5.978 0.656 42.919 o
-8 -10 1 2.522 2.229 0.583 55.040 o
-8 -10 3 8.250 8.134 1.073 16.141 o
-8 -10 5 11.805 11.998 0.437 85.913 o
-8 -10 7 10.378 10.217 0.448 84.914 o
-8 -10 9 6.481 6.894 0.542 62.244 o
-8 -10 10 2.881 3.145 0.573 56.954 o
-8 -10 11 3.305 4.051 0.844 26.305 o
-8 -10 12 4.380 3.968 0.542 63.294 o
-8 -10 14 4.322 3.760 0.604 51.018 o
-8 -9 1 13.506 14.268 0.521 61.014 o
-8 -9 2 63.506 63.716 2.385 2.903 o
-8 -9 3 18.598 19.819 0.656 37.529 o
-8 -9 4 69.432 66.226 1.698 4.959 o
-8 -9 5 24.976 24.995 0.729 28.790 o
-8 -9 6 70.612 70.329 1.385 6.516 o
-8 -9 7 32.559 33.306 0.667 28.769 o
-8 -9 8 63.446 59.665 1.312 7.600 o
-8 -9 9 38.274 38.263 1.229 10.469 o
-8 -9 10 48.312 46.584 1.000 13.032 o
-8 -9 11 37.455 32.566 1.156 11.850 o
-8 -9 12 30.684 28.525 1.156 12.436 o
-8 -9 13 28.941 25.953 1.073 14.426 o
-8 -9 14 16.378 15.361 1.000 17.898 o
-8 -9 15 17.115 16.778 0.771 28.899 o
-8 -8 1 35.529 37.076 0.771 22.208 o
-8 -8 2 234.928 223.016 4.468 0.620 o
-8 -8 3 48.450 48.292 0.927 14.304 o
-8 -8 4 269.199 258.810 3.468 0.730 o
-8 -8 5 51.445 50.375 1.156 10.196 o
-8 -8 6 240.861 234.024 2.312 1.147 o
-8 -8 7 39.618 38.721 0.656 25.725 o
-8 -8 8 168.003 162.966 1.698 2.278 o
-8 -8 9 19.775 19.381 0.448 68.217 o
-8 -8 10 92.565 89.450 1.073 6.770 o
-8 -8 11 4.788 4.884 0.323 172.746 o
-8 -8 12 41.296 38.232 0.844 18.307 o
-8 -8 14 15.534 15.007 0.635 41.805 o
-8 -8 15 1.222 0.885 0.281 236.847 o
-8 -7 1 8.592 7.863 0.406 105.241 o
-8 -7 2 35.731 34.243 0.635 29.155 o
-8 -7 3 12.291 12.237 0.365 115.902 o
-8 -7 4 108.572 105.999 1.229 4.996 o
-8 -7 5 11.364 11.216 0.281 180.807 o
-8 -7 6 182.604 177.442 1.614 2.099 o
-8 -7 7 6.718 5.957 0.333 157.625 o
-8 -7 8 205.005 198.302 2.000 1.569 o
-8 -7 9 2.474 2.177 0.281 234.321 o
-8 -7 10 166.677 163.580 1.927 2.080 o
-8 -7 12 102.719 106.238 2.000 3.084 o
-8 -7 14 49.285 52.197 1.698 5.572 o
-8 -7 16 18.671 18.819 0.656 37.686 o
-8 -6 1 95.960 92.606 1.156 6.098 o
-8 -6 2 32.338 31.598 0.844 20.613 o
-8 -6 3 43.252 42.220 0.635 24.699 o
-8 -6 4 15.309 14.955 0.344 115.342 o
-8 -6 5 5.740 6.238 0.250 271.296 o
-8 -6 6 1.952 1.614 0.240 323.677 o
-8 -6 7 2.064 2.125 0.292 218.730 o
-8 -6 8 0.858 0.989 0.292 220.487 o
-8 -6 9 16.150 15.653 0.635 41.455 o
-8 -6 10 5.660 5.114 0.406 109.983 o
-8 -6 11 26.470 25.515 0.562 41.848 o
-8 -6 12 8.045 7.478 0.396 111.422 o
-8 -6 13 25.937 24.495 0.583 40.329 o
-8 -6 14 6.660 5.905 0.344 148.987 o
-8 -6 15 18.680 18.204 0.604 43.544 o
-8 -6 16 4.039 4.770 0.458 87.964 o
-8 -5 1 4.663 5.134 0.292 209.783 o
-8 -5 2 10.106 10.300 0.302 168.812 o
-8 -5 3 3.558 3.406 0.271 248.118 o
-8 -5 4 11.271 11.216 0.344 131.666 o
-8 -5 6 11.527 11.425 0.354 124.406 o
-8 -5 7 3.776 3.655 0.323 175.651 o
-8 -5 8 10.436 9.602 0.312 159.700 o
-8 -5 9 13.628 13.351 0.302 148.215 o
-8 -5 10 7.560 6.624 0.458 85.316 o
-8 -5 11 20.719 20.058 0.396 78.897 o
-8 -5 12 3.872 3.801 0.250 287.452 o
-8 -5 13 20.956 20.235 0.458 64.070 o
-8 -5 15 16.546 16.340 0.406 86.320 o
-8 -4 1 16.219 16.872 0.354 105.673 o
-8 -4 2 0.373 0.635 0.198 479.226 o
-8 -4 3 26.120 27.140 0.333 76.112 o
-8 -4 5 22.729 22.912 0.354 83.088 o
-8 -4 7 11.246 11.081 0.302 162.638 o
-8 -4 8 0.721 1.052 0.250 300.020 o
-8 -4 9 3.268 3.051 0.250 291.427 o
-8 -4 10 0.862 0.979 0.292 220.488 o
-8 -3 1 32.145 32.181 0.365 56.353 o
-8 -3 2 39.031 39.117 0.448 37.847 o
-8 -3 3 38.657 39.283 0.458 37.358 o
-8 -3 4 22.715 23.610 0.292 100.070 o
-8 -3 5 37.719 37.825 0.521 34.309 o
-8 -3 6 19.020 18.933 0.250 141.882 o
-8 -3 7 34.816 33.597 0.406 47.614 o
-8 -3 8 21.163 20.527 0.427 70.242 o
-8 -3 9 31.207 29.890 0.385 56.578 o
-8 -3 10 22.801 21.652 0.354 84.304 o
-8 -3 11 25.231 23.839 0.521 48.155 o
-8 -3 12 20.168 20.069 0.396 79.859 o
-8 -3 13 17.078 16.153 0.771 28.967 o
-8 -3 14 14.107 13.570 0.698 35.813 o
-8 -3 15 9.171 8.863 0.375 120.018 o
-8 -3 16 7.909 8.019 0.427 96.542 o
-8 -2 1 152.785 155.728 0.667 3.736 o
-8 -2 2 128.344 128.400 0.844 4.809 o
-8 -2 3 126.842 131.025 0.927 4.641 o
-8 -2 4 154.368 154.572 1.073 3.253 o
-8 -2 5 87.767 88.909 0.594 10.106 o
-8 -2 6 135.197 135.409 0.844 4.411 o
-8 -2 7 51.851 52.906 0.677 19.040 o
-8 -2 8 88.260 87.607 0.844 8.483 o
-8 -2 9 25.270 25.661 0.375 70.711 o
-8 -2 10 44.197 42.460 0.542 28.370 o
-8 -2 11 9.215 8.831 0.333 147.817 o
-8 -2 12 17.349 18.132 0.437 74.703 o
-8 -2 13 2.039 1.708 0.375 132.946 o
-8 -2 14 5.606 5.176 0.375 128.346 o
-8 -2 16 1.672 2.468 0.375 132.940 o
-8 -1 1 69.953 69.392 0.479 16.013 o
-8 -1 2 3.642 3.885 0.167 616.813 o
-8 -1 3 94.799 94.303 0.500 9.458 o
-8 -1 4 18.208 18.486 0.240 153.584 o
-8 -1 5 87.378 87.763 0.510 10.765 o
-8 -1 6 30.640 30.514 0.281 72.087 o
-8 -1 7 56.200 57.103 0.739 16.115 o
-8 -1 8 28.620 27.015 0.469 50.420 o
-8 -1 9 25.563 25.068 0.365 72.830 o
-8 -1 10 16.789 15.747 0.365 101.385 o
-8 -1 11 7.732 7.196 0.354 137.667 o
-8 -1 12 5.942 6.009 0.292 204.326 o
-8 -1 13 1.267 1.448 0.437 98.001 o
-8 0 1 0.466 0.448 0.146 881.884 o
-8 0 2 80.058 81.275 0.458 12.821 o
-8 0 3 57.553 57.269 0.489 21.355 o
-8 0 4 77.297 78.817 0.635 11.911 o
-8 0 5 163.276 163.497 1.000 3.043 o
-8 0 6 49.725 50.968 0.448 27.306 o
-8 0 7 224.445 224.474 1.385 1.607 o
-8 0 8 23.876 23.297 0.312 91.030 o
-8 0 9 212.945 212.153 1.458 1.724 o
-8 0 10 8.817 8.717 0.281 199.775 o
-8 0 11 153.346 158.581 2.083 2.087 o
-8 0 12 2.458 3.187 0.521 68.914 o
-8 0 13 86.934 95.917 1.770 3.995 o
-8 0 15 39.758 41.658 1.156 11.366 o
-8 1 1 1.990 2.166 0.135 981.198 o
-8 1 2 442.109 444.469 1.385 0.470 o
-8 1 3 0.458 0.625 0.156 768.091 o
-8 1 4 198.803 198.906 1.073 2.131 o
-8 1 5 1.644 1.666 0.167 663.858 o
-8 1 6 48.143 48.302 0.437 29.275 o
-8 1 7 10.257 10.258 0.208 294.506 o
-8 1 8 3.356 3.291 0.250 290.639 o
-8 1 9 19.537 18.746 0.365 91.683 o
-8 1 10 1.336 1.312 0.333 168.604 o
-8 1 11 22.649 22.558 0.437 64.659 o
-8 1 12 6.261 5.978 0.406 108.990 o
-8 1 13 19.019 18.475 0.771 28.343 o
-8 1 14 7.573 7.936 0.375 123.542 o
-8 1 15 12.642 13.018 0.656 40.650 o
-8 1 16 5.805 6.092 0.844 26.148 o
-8 2 1 1.778 1.843 0.156 750.387 o
-8 2 2 112.338 112.081 0.489 7.003 o
-8 2 4 78.316 78.984 0.489 13.086 o
-8 2 5 0.463 0.739 0.146 881.110 o
-8 2 6 31.587 31.598 0.354 58.911 o
-8 2 7 0.677 0.625 0.177 597.637 o
-8 2 8 7.270 6.769 0.281 211.411 o
-8 2 14 1.198 1.343 0.292 220.116 o
-8 3 1 2.448 2.843 0.146 833.021 o
-8 3 2 0.645 0.698 0.135 1020.010 o
-8 3 3 0.635 0.489 0.146 880.823 o
-8 3 5 4.038 3.864 0.167 609.121 o
-8 3 7 6.357 6.374 0.250 267.111 o
-8 3 8 2.393 2.250 0.271 252.514 o
-8 3 9 6.825 6.769 0.292 199.794 o
-8 3 10 4.856 4.395 0.375 129.674 o
-8 3 11 5.821 5.718 0.406 109.550 o
-8 3 12 5.596 5.332 0.614 48.988 o
-8 3 13 4.000 3.603 0.375 130.927 o
-8 3 14 4.328 3.937 0.344 154.559 o
-8 3 15 2.135 1.531 0.396 119.380 o
-8 4 1 266.745 255.467 1.073 1.290 o
-8 4 2 12.052 10.925 0.187 305.067 o
-8 4 3 155.749 149.802 0.927 3.451 o
-8 4 4 25.736 24.578 0.302 87.044 o
-8 4 5 92.066 89.835 0.552 9.776 o
-8 4 6 29.850 28.858 0.312 70.471 o
-8 4 7 56.163 54.614 0.760 15.942 o
-8 4 8 23.181 22.152 0.396 72.882 o
-8 4 9 33.455 33.045 0.844 20.267 o
-8 4 10 13.631 13.737 0.614 45.398 o
-8 4 11 18.294 17.809 0.500 59.890 o
-8 4 12 6.417 7.394 0.531 64.566 o
-8 4 13 8.534 8.519 0.489 74.041 o
-8 4 14 2.588 2.989 0.312 189.635 o
-8 4 15 3.182 4.832 0.927 21.795 o
-8 5 1 46.866 47.001 0.365 33.574 o
-8 5 2 2.940 3.260 0.146 814.630 o
-8 5 3 62.228 61.945 0.458 19.599 o
-8 5 4 6.537 7.155 0.167 513.481 o
-8 5 5 56.671 57.353 0.542 20.398 o
-8 5 6 7.150 7.332 0.229 300.180 o
-8 5 7 36.033 36.336 0.573 32.318 o
-8 5 8 6.423 6.811 0.281 214.939 o
-8 5 9 15.852 15.393 0.510 60.947 o
-8 5 10 5.154 5.061 0.687 39.334 o
-8 5 11 4.383 4.260 0.406 111.393 o
-8 5 12 3.831 4.989 0.531 65.779 o
-8 5 13 0.538 1.156 0.344 158.884 o
-8 5 14 2.659 2.791 0.312 189.673 o
-8 6 1 138.554 136.721 0.771 4.386 o
-8 6 2 24.776 25.005 0.302 89.044 o
-8 6 3 181.505 180.598 1.000 2.550 o
-8 6 4 33.118 33.129 0.396 50.865 o
-8 6 5 179.875 179.827 1.458 2.237 o
-8 6 6 30.319 30.056 0.396 56.274 o
-8 6 7 149.391 149.500 1.229 3.217 o
-8 6 8 20.345 19.902 0.542 50.445 o
-8 6 9 102.506 105.697 1.229 5.233 o
-8 6 10 10.000 10.394 0.437 88.927 o
-8 6 11 56.710 59.914 1.698 5.323 o
-8 6 12 3.585 4.687 0.458 88.182 o
-8 6 13 25.110 28.786 1.000 16.564 o
-8 7 1 7.314 7.353 0.156 539.587 o
-8 7 2 144.546 143.105 0.771 4.068 o
-8 7 3 8.072 8.217 0.177 425.664 o
-8 7 4 16.836 16.778 0.208 191.266 o
-8 7 5 5.199 4.707 0.271 240.095 o
-8 7 6 2.642 2.593 0.208 420.014 o
-8 7 7 1.950 1.812 0.250 297.320 o
-8 7 8 23.045 22.235 0.687 32.781 o
-8 7 10 33.368 33.399 0.844 20.250 o
-8 7 12 27.672 29.733 1.156 12.587 o
-8 7 14 16.435 19.902 1.073 15.515 o
-8 8 1 96.852 97.219 0.510 9.016 o
-8 8 2 15.491 15.747 0.229 188.725 o
-8 8 3 58.925 59.050 0.646 17.217 o
-8 8 4 10.109 10.404 0.302 168.594 o
-8 8 5 20.103 20.392 0.500 57.095 o
-8 8 6 2.631 3.010 0.344 157.069 o
-8 8 7 2.394 2.760 0.417 107.479 o
-8 8 11 2.898 3.655 0.531 66.132 o
-8 8 12 2.728 2.906 0.771 31.546 o
-8 8 13 4.229 4.780 0.427 100.934 o
-8 9 1 8.909 8.759 0.250 241.786 o
-8 9 2 40.728 39.533 0.604 27.616 o
-8 9 3 25.567 25.599 0.489 51.264 o
-8 9 4 32.566 31.379 0.750 24.622 o
-8 9 5 29.495 28.817 0.771 24.715 o
-8 9 6 22.432 22.433 0.667 34.668 o
-8 9 7 22.164 21.443 1.000 17.189 o
-8 9 8 13.664 12.997 0.521 61.349 o
-8 9 9 12.370 12.695 0.844 25.322 o
-8 9 10 7.374 7.613 0.708 36.666 o
-8 9 11 5.438 5.801 0.573 56.224 o
-8 9 12 3.443 3.864 0.729 35.179 o
-8 9 13 1.910 2.406 0.406 113.287 o
-8 10 1 57.215 58.352 0.927 12.505 o
-8 10 2 70.503 69.569 0.844 11.270 o
-8 10 3 31.471 31.171 0.521 40.663 o
-8 10 4 34.302 33.868 0.844 20.030 o
-8 10 5 18.851 19.131 0.521 55.128 o
-8 10 6 15.896 16.028 0.573 49.777 o
-8 10 7 12.906 12.133 0.667 39.522 o
-8 10 8 7.017 7.019 0.614 48.524 o
-8 10 9 9.312 8.467 0.760 31.633 o
-8 10 11 6.196 8.602 0.708 36.757 o
-8 11 1 45.336 44.949 0.719 20.584 o
-8 11 2 24.899 24.557 0.437 60.512 o
-8 11 3 44.706 43.824 1.229 9.925 o
-8 11 4 3.931 3.655 0.458 88.253 o
-8 11 5 36.509 36.024 0.771 22.097 o
-8 11 7 23.739 23.287 0.844 22.921 o
-8 11 9 11.854 11.498 1.229 12.222 o
-8 11 11 4.376 5.030 1.000 18.715 o
-8 12 1 16.170 16.309 0.500 62.430 o
-8 12 2 4.521 4.999 0.573 56.519 o
-8 12 3 13.408 13.612 0.573 51.703 o
-8 12 5 10.048 11.977 0.760 31.298 o
-8 12 7 7.002 7.571 0.625 46.902 o
-8 12 9 4.361 4.770 0.667 41.911 o
-8 12 11 2.293 3.531 0.542 63.738 o
-8 13 1 23.003 23.745 1.073 14.961 o
-8 13 2 8.948 7.925 0.844 25.874 o
-8 13 3 25.455 24.859 0.844 22.488 o
-8 13 4 20.775 20.402 1.000 17.356 o
-8 13 5 23.393 23.912 0.656 34.904 o
-8 13 6 27.586 25.922 1.000 16.459 o
-8 13 7 16.957 17.236 0.708 33.670 o
-8 13 8 25.588 23.849 0.927 19.160 o
-8 13 9 9.503 10.904 0.927 21.384 o
-8 13 10 17.835 19.079 0.760 29.233 o
-8 14 2 8.393 7.124 1.312 10.831 o
-8 14 3 13.482 11.956 0.698 36.157 o
-8 14 4 3.988 3.697 0.760 32.334 o
-8 14 6 2.141 1.958 0.489 78.125 o
-8 14 9 7.142 6.780 0.489 75.391 o
-8 15 2 72.444 67.038 2.697 2.279 o
-8 15 3 33.900 33.129 2.156 3.859 o
-8 15 4 48.590 48.240 1.229 9.556 o
-8 15 5 22.989 22.745 0.614 39.191 o
-8 15 6 23.534 22.381 0.708 31.026 o
-8 15 7 11.367 12.300 0.573 52.982 o
-8 15 8 8.128 8.519 0.604 49.681 o
-8 15 9 4.041 4.645 0.927 21.775 o
-8 16 5 10.354 8.665 0.656 41.828 o
-8 16 7 7.659 7.603 0.448 88.660 o
-7 -16 5 6.878 8.155 0.542 61.865 o
-7 -16 6 12.126 12.643 0.604 47.652 o
-7 -16 7 7.078 9.102 0.604 49.888 o
-7 -16 8 9.050 10.029 0.708 36.222 o
-7 -16 9 5.921 7.301 0.542 62.368 o
-7 -15 2 2.876 3.510 0.708 37.316 o
-7 -15 4 14.857 16.184 0.667 38.363 o
-7 -15 6 36.970 40.398 1.156 11.610 o
-7 -15 7 4.407 4.176 1.000 18.723 o
-7 -15 8 59.435 62.935 2.385 2.935 o
-7 -15 9 4.176 4.978 0.844 26.255 o
-7 -15 10 67.857 73.172 3.312 1.577 o
-7 -15 12 57.578 65.945 3.083 1.840 o
-7 -14 1 121.726 130.254 5.311 0.602 o
-7 -14 2 4.913 5.447 1.698 6.507 o
-7 -14 3 122.607 124.474 3.770 1.095 o
-7 -14 4 5.850 6.332 0.708 36.937 o
-7 -14 5 91.325 91.304 3.156 1.623 o
-7 -14 6 7.460 7.686 0.531 64.082 o
-7 -14 7 47.814 54.353 1.458 7.196 o
-7 -14 8 9.763 9.831 0.844 25.725 o
-7 -14 9 15.621 18.090 0.844 24.585 o
-7 -14 10 11.743 12.508 0.625 44.897 o
-7 -14 11 2.044 2.593 0.542 63.837 o
-7 -14 12 11.921 13.060 0.656 40.850 o
-7 -13 1 89.761 90.533 3.312 1.498 o
-7 -13 3 132.680 132.483 3.312 1.306 o
-7 -13 5 155.718 152.187 3.614 1.062 o
-7 -13 7 146.865 145.719 5.770 0.502 o
-7 -13 9 114.056 116.392 3.770 1.120 o
-7 -13 11 75.591 75.526 2.697 2.241 o
-7 -13 13 44.509 43.480 1.927 4.592 o
-7 -12 1 33.255 33.472 0.927 17.482 o
-7 -12 2 137.604 136.253 2.614 1.792 o
-7 -12 3 37.018 38.179 0.750 22.536 o
-7 -12 4 162.119 155.967 3.156 1.259 o
-7 -12 5 37.308 38.825 1.229 10.509 o
-7 -12 6 156.690 153.812 3.697 1.022 o
-7 -12 7 36.048 37.732 1.312 9.478 o
-7 -12 8 127.507 124.786 3.614 1.162 o
-7 -12 9 33.984 36.076 1.229 10.774 o
-7 -12 10 91.383 90.221 2.541 2.330 o
-7 -12 11 30.125 31.587 1.385 8.944 o
-7 -12 12 60.776 62.622 2.541 2.613 o
-7 -12 13 23.662 21.943 1.458 8.426 o
-7 -12 14 38.966 39.294 3.312 1.668 o
-7 -11 3 4.676 4.489 0.656 43.219 o
-7 -11 5 9.259 9.488 0.625 46.111 o
-7 -11 6 2.353 2.479 0.417 107.550 o
-7 -11 7 11.368 11.935 0.573 53.063 o
-7 -11 9 10.918 10.310 0.625 45.512 o
-7 -11 11 9.326 8.488 0.573 54.609 o
-7 -11 13 7.485 7.134 0.708 36.683 o
-7 -11 14 4.606 4.520 0.489 77.092 o
-7 -11 15 5.599 5.426 0.489 76.498 o
-7 -10 2 1.428 1.396 0.458 89.288 o
-7 -10 4 1.754 2.000 0.458 89.176 o
-7 -10 5 3.544 3.291 0.417 106.811 o
-7 -10 6 1.444 1.875 0.437 97.926 o
-7 -10 7 6.155 5.613 0.614 48.855 o
-7 -10 9 5.770 5.447 0.458 86.882 o
-7 -10 11 3.602 2.947 0.531 66.063 o
-7 -10 12 2.075 2.020 0.573 57.108 o
-7 -10 14 4.936 4.728 0.656 43.173 o
-7 -9 2 60.014 57.134 1.541 6.155 o
-7 -9 3 7.072 6.644 0.542 62.077 o
-7 -9 4 75.279 70.902 1.541 5.473 o
-7 -9 5 16.434 15.924 0.614 43.802 o
-7 -9 6 83.571 79.983 1.541 5.089 o
-7 -9 7 20.797 20.933 0.583 44.265 o
-7 -9 8 80.510 77.286 1.614 4.906 o
-7 -9 9 15.431 15.559 0.521 59.148 o
-7 -9 10 65.062 62.695 1.770 4.773 o
-7 -9 11 6.126 5.884 0.583 54.097 o
-7 -9 12 42.897 38.940 1.541 6.929 o
-7 -9 14 22.675 19.225 0.927 19.794 o
-7 -9 16 9.500 7.582 1.000 18.510 o
-7 -8 1 89.269 81.441 2.000 3.444 o
-7 -8 2 19.487 19.006 0.927 20.164 o
-7 -8 3 52.213 51.739 1.229 9.228 o
-7 -8 4 8.235 8.290 0.375 122.154 o
-7 -8 5 12.937 13.424 0.354 118.398 o
-7 -8 6 1.734 1.416 0.250 298.210 o
-7 -8 9 12.877 13.091 0.552 55.710 o
-7 -8 11 27.823 27.192 0.656 32.481 o
-7 -8 13 30.003 29.827 1.000 16.008 o
-7 -8 15 21.973 20.871 0.729 30.201 o
-7 -7 1 2.721 2.635 0.240 319.553 o
-7 -7 2 115.059 110.696 1.000 5.364 o
-7 -7 3 9.326 10.165 0.333 145.666 o
-7 -7 4 96.681 94.918 0.844 7.508 o
-7 -7 5 16.947 17.174 0.344 107.774 o
-7 -7 6 49.479 49.011 0.927 14.115 o
-7 -7 7 19.505 19.246 0.583 45.455 o
-7 -7 8 12.440 12.320 0.458 78.334 o
-7 -7 9 15.752 15.476 0.344 113.389 o
-7 -7 11 9.633 9.102 0.312 163.406 o
-7 -7 12 1.819 1.958 0.323 179.052 o
-7 -7 13 4.731 4.478 0.365 137.055 o
-7 -7 14 4.546 4.353 0.344 153.954 o
-7 -7 15 1.956 1.645 0.458 89.171 o
-7 -7 16 4.671 4.634 0.312 184.474 o
-7 -6 1 206.002 199.687 1.312 1.920 o
-7 -6 2 727.176 710.841 3.385 0.167 o
-7 -6 3 296.918 293.220 2.229 0.857 o
-7 -6 4 811.180 799.822 6.009 0.116 o
-7 -6 5 328.088 323.318 2.229 0.733 o
-7 -6 6 729.047 710.986 4.155 0.158 o
-7 -6 7 291.881 284.826 2.468 0.841 o
-7 -6 8 537.166 530.087 4.385 0.252 o
-7 -6 9 218.445 213.164 1.770 1.535 o
-7 -6 10 336.199 330.472 3.228 0.585 o
-7 -6 11 141.151 137.638 1.614 2.933 o
-7 -6 12 185.215 187.981 2.385 1.514 o
-7 -6 13 79.562 80.910 1.156 7.288 o
-7 -6 14 92.441 95.844 1.458 4.913 o
-7 -6 15 39.174 36.044 1.073 13.112 o
-7 -6 16 42.556 46.001 2.312 3.286 o
-7 -5 1 6.848 6.957 0.219 329.429 o
-7 -5 2 26.389 26.099 0.354 72.414 o
-7 -5 4 16.943 17.028 0.250 158.768 o
-7 -5 5 4.809 4.864 0.208 392.126 o
-7 -5 6 12.184 12.372 0.271 183.442 o
-7 -5 7 10.585 10.862 0.292 175.326 o
-7 -5 8 12.229 11.789 0.323 141.729 o
-7 -5 9 11.872 11.456 0.354 123.520 o
-7 -5 10 14.563 13.601 0.323 130.847 o
-7 -5 11 10.222 9.779 0.333 143.671 o
-7 -5 12 15.901 15.299 0.458 72.871 o
-7 -5 13 7.874 7.363 0.333 153.249 o
-7 -5 14 14.097 12.643 0.375 106.431 o
-7 -5 15 5.669 5.332 0.437 95.198 o
-7 -5 16 9.903 10.175 0.552 57.969 o
-7 -4 1 2.385 2.406 0.177 578.773 o
-7 -4 2 44.298 44.189 0.458 31.849 o
-7 -4 3 10.781 11.383 0.219 263.778 o
-7 -4 4 52.810 52.864 0.583 21.317 o
-7 -4 5 20.692 20.798 0.271 119.942 o
-7 -4 6 43.266 42.981 0.458 32.880 o
-7 -4 7 20.605 19.642 0.344 94.928 o
-7 -4 8 28.610 27.828 0.365 65.072 o
-7 -4 9 11.895 11.789 0.344 129.204 o
-7 -4 10 17.578 17.288 0.344 105.909 o
-7 -4 11 3.922 3.603 0.281 229.373 o
-7 -4 12 10.990 10.966 0.344 132.751 o
-7 -4 14 7.208 6.238 0.656 42.722 o
-7 -4 16 4.788 4.593 0.521 68.186 o
-7 -3 1 1.468 1.302 0.167 667.196 o
-7 -3 2 44.984 45.188 0.427 32.622 o
-7 -3 3 1.149 1.208 0.135 1010.160 o
-7 -3 4 16.605 16.934 0.219 184.170 o
-7 -3 5 1.108 1.177 0.167 670.509 o
-7 -3 6 3.895 4.207 0.208 404.081 o
-7 -3 7 0.698 0.667 0.187 533.123 o
-7 -3 13 2.296 1.604 0.344 157.923 o
-7 -3 15 3.818 3.551 0.344 155.480 o
-7 -2 1 51.995 52.583 0.365 28.421 o
-7 -2 2 1.184 1.302 0.146 871.691 o
-7 -2 3 76.927 78.057 0.500 13.337 o
-7 -2 4 13.681 14.257 0.198 245.655 o
-7 -2 5 84.397 85.680 0.531 11.201 o
-7 -2 6 27.230 27.786 0.260 87.983 o
-7 -2 7 79.314 80.754 0.604 11.746 o
-7 -2 8 28.635 26.963 0.427 56.045 o
-7 -2 9 67.085 66.455 0.760 12.999 o
-7 -2 10 19.873 18.975 0.469 63.910 o
-7 -2 11 49.348 49.521 0.771 17.602 o
-7 -2 12 9.158 9.956 0.406 103.101 o
-7 -2 13 30.583 31.462 0.458 47.579 o
-7 -2 14 2.544 1.979 0.385 125.593 o
-7 -2 15 15.826 15.757 1.073 15.665 o
-7 -1 1 269.335 267.194 1.229 1.212 o
-7 -1 2 204.669 204.155 0.927 2.095 o
-7 -1 3 189.813 188.752 0.927 2.403 o
-7 -1 4 81.748 81.827 0.604 11.307 o
-7 -1 5 78.076 77.515 0.750 10.806 o
-7 -1 6 8.584 8.748 0.187 378.629 o
-7 -1 7 20.872 20.787 0.260 123.569 o
-7 -1 8 3.062 3.083 0.219 378.265 o
-7 -1 9 3.682 3.603 0.229 340.987 o
-7 -1 10 19.950 19.381 0.365 90.062 o
-7 -1 12 28.849 28.359 0.562 39.479 o
-7 -1 14 24.692 25.286 0.583 40.813 o
-7 0 1 881.931 882.201 3.385 0.116 o
-7 0 2 1008.460 1009.220 3.999 0.088 o
-7 0 3 1028.780 1041.540 4.770 0.082 o
-7 0 4 882.786 892.198 4.926 0.106 o
-7 0 5 791.968 805.206 3.999 0.135 o
-7 0 6 627.709 633.003 2.697 0.223 o
-7 0 7 486.405 490.751 2.312 0.365 o
-7 0 8 395.920 391.678 2.385 0.524 o
-7 0 9 257.967 259.269 1.843 1.149 o
-7 0 10 221.694 222.162 2.083 1.353 o
-7 0 11 118.252 121.089 1.698 3.333 o
-7 0 12 108.419 111.310 1.698 3.611 o
-7 0 13 46.909 48.479 1.698 5.661 o
-7 0 14 46.362 48.479 1.156 10.637 o
-7 0 15 16.250 17.715 1.770 5.890 o
-7 0 16 17.564 20.621 0.760 29.125 o
-7 1 1 0.683 0.760 0.146 879.553 o
-7 1 2 772.721 775.962 3.312 0.148 o
-7 1 3 26.186 25.370 0.354 73.500 o
-7 1 4 702.333 710.986 3.614 0.172 o
-7 1 5 52.884 52.197 0.385 27.383 o
-7 1 6 513.559 519.079 2.614 0.322 o
-7 1 7 56.238 55.905 0.489 22.091 o
-7 1 8 336.817 335.555 2.229 0.698 o
-7 1 9 44.143 43.980 0.573 26.647 o
-7 1 10 201.162 204.686 2.000 1.574 o
-7 1 11 28.389 28.609 0.594 36.872 o
-7 1 12 108.966 113.622 1.770 3.414 o
-7 1 13 15.801 16.278 0.469 69.825 o
-7 1 14 53.431 66.028 2.229 3.348 o
-7 1 15 7.851 8.946 0.531 63.632 o
-7 2 1 255.653 255.113 0.927 1.390 o
-7 2 2 8.498 9.477 0.187 373.906 o
-7 2 3 185.456 187.294 0.739 2.588 o
-7 2 4 33.415 33.941 0.365 53.424 o
-7 2 5 89.576 90.606 0.573 9.909 o
-7 2 6 40.049 40.721 0.417 38.495 o
-7 2 7 34.813 36.097 0.427 44.397 o
-7 2 8 33.219 32.087 0.396 51.363 o
-7 2 9 10.698 11.029 0.344 133.444 o
-7 2 10 22.388 22.120 0.542 48.204 o
-7 2 11 1.892 2.104 0.312 190.964 o
-7 2 12 13.188 13.268 0.406 94.475 o
-7 2 14 7.285 7.519 0.344 146.035 o
-7 3 1 26.718 27.151 0.312 79.089 o
-7 3 2 109.699 108.675 0.479 7.372 o
-7 3 3 30.270 30.306 0.333 65.034 o
-7 3 4 19.308 19.683 0.208 161.107 o
-7 3 5 22.725 22.495 0.250 116.010 o
-7 3 6 1.133 1.229 0.167 670.147 o
-7 3 7 14.482 14.674 0.292 149.017 o
-7 3 9 9.363 9.133 0.333 146.998 o
-7 3 11 6.459 6.061 0.344 149.226 o
-7 3 13 4.728 4.645 0.427 100.659 o
-7 3 15 3.493 3.635 0.385 124.466 o
-7 4 1 209.605 209.383 0.719 2.081 o
-7 4 2 19.397 19.027 0.312 110.733 o
-7 4 3 98.772 99.229 0.521 8.663 o
-7 4 4 11.501 11.612 0.167 350.608 o
-7 4 5 35.816 36.253 0.437 42.494 o
-7 4 6 8.601 8.613 0.198 351.034 o
-7 4 7 14.382 14.362 0.240 192.781 o
-7 4 8 6.581 6.717 0.365 132.862 o
-7 4 9 7.137 7.217 0.312 174.629 o
-7 4 10 3.858 3.468 0.500 74.364 o
-7 4 11 4.373 4.260 0.375 130.252 o
-7 4 12 1.454 1.437 0.427 102.794 o
-7 4 13 2.960 3.645 0.489 77.759 o
-7 5 1 165.701 164.351 0.739 3.216 o
-7 5 2 27.244 27.432 0.323 75.502 o
-7 5 3 65.130 66.444 0.427 18.492 o
-7 5 4 36.792 36.003 0.396 45.230 o
-7 5 5 12.001 12.237 0.198 278.517 o
-7 5 6 39.999 40.002 0.531 31.714 o
-7 5 8 38.581 38.023 0.667 25.730 o
-7 5 9 1.145 1.281 0.302 205.306 o
-7 5 10 31.810 32.129 0.552 37.407 o
-7 5 11 2.378 1.875 0.375 132.734 o
-7 5 12 21.967 22.297 0.667 34.866 o
-7 5 13 1.873 2.229 0.312 190.921 o
-7 5 14 12.667 13.653 0.375 108.384 o
-7 6 1 370.134 372.891 1.312 0.661 o
-7 6 2 24.112 23.974 0.344 81.529 o
-7 6 3 269.843 271.818 1.614 1.119 o
-7 6 4 36.059 35.295 0.427 43.599 o
-7 6 5 152.522 153.343 0.771 3.669 o
-7 6 6 42.981 43.241 0.573 27.315 o
-7 6 7 68.254 66.705 0.844 11.732 o
-7 6 8 39.260 38.148 0.510 33.930 o
-7 6 9 22.612 22.693 0.844 23.162 o
-7 6 10 28.267 28.463 1.000 16.260 o
-7 6 11 4.979 5.530 0.500 73.643 o
-7 6 12 16.316 16.434 0.667 37.861 o
-7 6 14 7.731 7.551 0.771 31.030 o
-7 7 1 120.053 118.163 0.656 5.879 o
-7 7 2 2024.350 2026.900 8.467 0.022 o
-7 7 3 97.354 95.751 0.635 8.458 o
-7 7 4 1535.380 1551.910 7.082 0.037 o
-7 7 5 72.368 71.412 0.698 12.579 o
-7 7 6 1004.180 980.732 4.385 0.089 o
-7 7 7 48.562 47.323 0.667 21.018 o
-7 7 8 572.187 574.276 5.853 0.192 o
-7 7 9 27.959 27.682 0.614 35.569 o
-7 7 10 281.952 297.448 4.697 0.494 o
-7 7 11 13.449 13.914 0.687 36.951 o
-7 7 12 121.077 138.638 2.999 1.550 o
-7 7 13 5.396 5.947 0.614 48.968 o
-7 7 14 46.093 54.936 1.927 4.495 o
-7 8 1 117.401 113.549 0.552 6.436 o
-7 8 2 26.838 26.474 0.365 69.252 o
-7 8 3 27.890 27.755 0.375 64.577 o
-7 8 5 2.151 2.437 0.323 178.535 o
-7 8 6 5.983 5.749 0.448 90.609 o
-7 8 8 12.345 13.028 0.844 25.306 o
-7 8 9 2.732 2.843 0.375 132.230 o
-7 8 10 11.890 12.987 1.156 13.756 o
-7 8 11 3.582 4.030 0.458 88.319 o
-7 8 12 7.982 8.779 0.573 55.038 o
-7 8 13 2.951 3.156 0.448 92.845 o
-7 9 1 25.383 25.130 0.489 51.651 o
-7 9 2 11.640 11.664 0.250 211.587 o
-7 9 3 26.810 26.692 0.396 63.555 o
-7 9 4 5.230 5.582 0.323 171.111 o
-7 9 5 25.373 23.818 0.521 48.051 o
-7 9 6 2.315 2.635 0.500 74.826 o
-7 9 7 20.241 19.017 0.844 23.841 o
-7 9 8 1.241 1.833 0.458 89.283 o
-7 9 9 13.791 13.653 0.521 61.030 o
-7 9 11 8.432 9.810 1.541 7.856 o
-7 9 13 4.887 5.530 0.927 21.736 o
-7 10 1 20.732 21.266 0.365 86.311 o
-7 10 2 6.883 6.644 0.323 165.925 o
-7 10 3 7.605 7.457 0.292 195.459 o
-7 10 4 2.895 2.791 0.344 156.922 o
-7 10 5 1.565 1.812 0.417 107.912 o
-7 11 2 59.083 56.509 1.770 4.954 o
-7 11 4 36.347 35.888 0.604 30.354 o
-7 11 6 18.500 20.048 0.614 41.960 o
-7 11 8 8.691 9.436 0.698 37.390 o
-7 11 9 1.599 2.052 0.542 63.917 o
-7 11 10 4.191 4.905 1.458 8.820 o
-7 12 5 2.221 2.114 0.417 107.665 o
-7 12 6 1.533 2.333 0.500 74.978 o
-7 12 7 2.618 2.364 0.458 88.927 o
-7 12 8 3.782 3.104 0.531 66.010 o
-7 12 9 2.425 3.489 0.656 43.482 o
-7 12 10 4.459 4.780 0.625 47.613 o
-7 13 1 19.571 17.548 1.229 11.893 o
-7 13 2 692.382 666.038 10.008 0.098 o
-7 13 3 8.706 7.655 0.458 84.037 o
-7 13 4 502.836 505.457 10.008 0.126 o
-7 13 5 4.182 4.884 1.458 8.820 o
-7 13 6 303.637 318.079 8.467 0.208 o
-7 13 7 2.229 1.531 0.489 78.147 o
-7 13 8 153.373 168.663 4.155 0.849 o
-7 13 9 1.179 1.510 0.489 78.293 o
-7 13 10 65.601 76.359 2.541 2.543 o
-7 14 2 25.984 24.432 0.573 41.390 o
-7 14 3 81.767 80.910 2.312 2.832 o
-7 14 4 7.481 7.686 0.500 71.983 o
-7 14 5 78.540 80.910 1.927 3.808 o
-7 14 7 56.663 57.384 2.312 3.145 o
-7 14 9 32.522 33.076 1.000 15.563 o
-7 15 2 12.658 11.706 1.458 8.715 o
-7 15 3 27.825 26.953 0.750 26.484 o
-7 15 5 27.931 26.599 0.656 32.557 o
-7 15 7 22.710 20.673 0.844 23.313 o
-7 16 5 2.711 2.385 0.542 63.761 o
-7 16 6 5.860 5.738 0.760 32.133 o
-7 16 7 1.202 2.104 0.406 113.560 o
-6 -16 3 12.395 13.508 1.000 18.216 o
-6 -16 4 20.555 21.089 1.229 11.787 o
-6 -16 5 11.151 13.237 1.229 12.218 o
-6 -16 6 11.367 13.518 0.708 35.452 o
-6 -16 7 6.366 7.301 0.604 50.290 o
-6 -16 8 3.519 3.905 1.073 16.288 o
-6 -15 1 1.770 2.083 0.500 74.962 o
-6 -15 3 4.276 4.999 1.000 18.717 o
-6 -15 5 10.511 11.081 0.771 30.486 o
-6 -15 7 20.400 25.318 0.771 27.298 o
-6 -15 9 29.554 30.452 0.771 24.499 o
-6 -15 11 32.375 35.295 1.312 9.695 o
-6 -15 13 27.661 27.369 1.156 12.661 o
-6 -14 2 10.622 12.029 0.625 45.337 o
-6 -14 3 5.152 5.155 0.708 37.072 o
-6 -14 4 12.246 13.310 0.760 30.855 o
-6 -14 5 16.560 17.986 0.667 37.529 o
-6 -14 6 12.722 12.685 0.708 35.252 o
-6 -14 7 25.446 24.984 1.073 14.736 o
-6 -14 8 12.718 13.883 0.625 44.326 o
-6 -14 9 26.236 29.056 1.000 16.437 o
-6 -14 10 12.320 13.716 1.614 7.122 o
-6 -14 11 20.864 20.600 1.770 5.837 o
-6 -14 12 10.972 10.175 0.531 61.721 o
-6 -14 13 14.020 14.591 1.156 13.656 o
-6 -14 14 8.403 7.394 1.000 18.557 o
-6 -13 1 91.345 94.220 3.156 1.618 o
-6 -13 2 187.324 188.294 4.312 0.739 o
-6 -13 3 92.179 91.679 2.541 2.319 o
-6 -13 4 215.961 205.926 3.468 0.903 o
-6 -13 5 83.492 80.598 1.927 3.733 o
-6 -13 6 221.417 218.548 4.926 0.558 o
-6 -13 7 71.755 68.694 2.770 2.173 o
-6 -13 8 199.421 195.376 4.468 0.681 o
-6 -13 9 60.285 61.321 2.083 3.719 o
-6 -13 10 155.165 154.884 3.853 0.963 o
-6 -13 11 48.476 49.740 1.385 7.885 o
-6 -13 12 103.129 102.229 3.385 1.391 o
-6 -13 13 35.221 35.399 2.468 2.966 o
-6 -13 14 58.517 57.530 3.083 1.849 o
-6 -12 1 18.625 21.329 0.750 29.526 o
-6 -12 2 23.834 26.140 0.927 19.236 o
-6 -12 3 28.385 29.244 0.656 31.845 o
-6 -12 4 35.900 36.024 1.000 15.027 o
-6 -12 5 39.412 40.606 0.844 18.436 o
-6 -12 6 39.930 41.356 1.000 14.273 o
-6 -12 7 45.798 45.199 2.697 2.446 o
-6 -12 8 32.232 33.378 0.927 17.632 o
-6 -12 9 41.990 42.689 1.312 9.085 o
-6 -12 10 18.866 18.423 0.844 24.096 o
-6 -12 11 29.478 30.192 1.156 12.460 o
-6 -12 12 8.102 7.165 1.458 8.787 o
-6 -12 13 15.735 15.768 1.541 7.750 o
-6 -12 14 2.677 2.926 0.489 77.918 o
-6 -12 15 6.492 5.874 0.542 62.417 o
-6 -11 4 8.379 8.925 0.448 87.466 o
-6 -11 6 29.312 29.702 1.229 11.192 o
-6 -11 8 49.925 50.364 1.000 12.644 o
-6 -11 10 54.524 55.822 1.073 10.819 o
-6 -11 11 2.442 3.156 0.573 57.008 o
-6 -11 12 42.456 40.065 0.844 17.923 o
-6 -11 13 2.658 2.374 0.427 102.309 o
-6 -11 14 25.093 24.589 0.927 19.176 o
-6 -11 15 2.002 2.000 0.448 93.302 o
-6 -10 1 8.351 8.196 0.625 46.515 o
-6 -10 2 24.015 23.964 0.583 41.577 o
-6 -10 3 5.059 4.853 0.448 91.461 o
-6 -10 4 13.156 12.560 0.698 36.162 o
-6 -10 6 2.693 2.302 0.656 43.505 o
-6 -10 9 1.742 1.760 0.458 89.202 o
-6 -10 10 3.560 4.103 0.708 37.251 o
-6 -10 11 2.608 3.749 0.573 56.950 o
-6 -10 12 6.112 5.509 0.708 36.954 o
-6 -10 13 2.022 1.968 0.531 66.400 o
-6 -10 14 5.351 5.176 0.531 65.326 o
-6 -10 15 1.028 1.239 0.281 236.861 o
-6 -10 16 3.152 3.374 0.489 77.744 o
-6 -9 1 32.482 32.108 0.771 23.571 o
-6 -9 3 33.245 33.493 0.771 23.211 o
-6 -9 5 17.874 17.632 0.667 37.149 o
-6 -9 7 2.636 2.520 0.552 61.389 o
-6 -9 10 4.991 4.030 0.417 105.664 o
-6 -9 11 8.000 6.686 0.417 101.739 o
-6 -9 12 8.603 8.102 0.614 47.997 o
-6 -9 13 12.526 10.310 0.656 41.064 o
-6 -9 14 9.222 8.425 0.344 140.526 o
-6 -9 15 11.294 9.956 0.844 25.576 o
-6 -9 16 7.045 6.697 0.448 89.509 o
-6 -8 1 16.816 16.247 0.614 43.567 o
-6 -8 2 8.987 8.779 0.583 52.830 o
-6 -8 3 75.312 72.506 1.229 7.273 o
-6 -8 4 8.259 8.311 0.542 61.273 o
-6 -8 5 141.610 138.794 1.385 3.264 o
-6 -8 6 9.171 8.759 0.271 210.724 o
-6 -8 7 165.773 158.883 1.229 2.807 o
-6 -8 8 9.661 9.092 0.323 154.445 o
-6 -8 9 139.240 135.794 1.541 3.093 o
-6 -8 10 8.122 7.946 0.406 105.779 o
-6 -8 11 91.235 89.992 1.385 5.340 o
-6 -8 12 5.070 5.634 0.323 171.397 o
-6 -8 13 49.478 48.344 1.000 12.805 o
-6 -8 14 2.242 2.135 0.375 132.737 o
-6 -8 15 23.244 22.985 0.573 43.475 o
-6 -7 1 395.424 379.670 2.312 0.539 o
-6 -7 2 422.139 412.997 2.468 0.468 o
-6 -7 3 417.010 413.153 3.228 0.428 o
-6 -7 4 343.803 339.564 2.468 0.652 o
-6 -7 5 359.623 352.874 2.000 0.653 o
-6 -7 6 255.776 252.499 1.614 1.237 o
-6 -7 7 263.417 256.342 2.312 1.012 o
-6 -7 8 180.856 177.598 1.698 2.054 o
-6 -7 9 171.020 167.736 1.541 2.356 o
-6 -7 10 121.424 117.007 1.312 4.164 o
-6 -7 11 100.269 98.000 1.229 5.476 o
-6 -7 12 75.059 74.651 1.312 6.684 o
-6 -7 13 52.816 54.905 1.073 11.012 o
-6 -7 14 41.301 38.908 0.489 33.686 o
-6 -7 15 24.577 24.068 0.458 57.713 o
-6 -7 16 19.840 18.038 0.771 28.217 o
-6 -6 1 372.841 370.349 2.697 0.551 o
-6 -6 2 13.789 14.060 0.219 220.530 o
-6 -6 3 350.416 349.416 2.000 0.677 o
-6 -6 4 25.812 26.338 0.333 77.622 o
-6 -6 5 294.745 294.293 2.156 0.875 o
-6 -6 6 32.483 33.181 0.510 40.145 o
-6 -6 7 224.492 218.704 1.698 1.505 o
-6 -6 8 27.520 25.984 0.354 70.407 o
-6 -6 9 151.947 150.500 1.229 3.153 o
-6 -6 10 16.373 15.497 0.396 90.853 o
-6 -6 11 89.576 90.679 1.073 6.908 o
-6 -6 12 7.252 6.665 0.375 125.041 o
-6 -6 13 45.529 44.053 0.844 17.001 o
-6 -6 14 2.704 3.187 0.458 88.781 o
-6 -6 15 19.980 19.913 0.437 69.948 o
-6 -5 4 5.810 5.999 0.187 449.069 o
-6 -5 5 2.135 2.083 0.187 521.609 o
-6 -5 6 23.053 23.412 0.292 99.316 o
-6 -5 7 2.384 2.260 0.198 467.038 o
-6 -5 8 36.975 35.742 0.604 30.100 o
-6 -5 10 35.430 34.055 0.552 34.671 o
-6 -5 12 23.140 22.266 0.365 80.249 o
-6 -5 13 0.454 1.000 0.281 237.326 o
-6 -5 14 10.914 10.644 0.375 115.041 o
-6 -5 16 3.861 3.489 0.500 74.361 o
-6 -4 1 37.328 37.263 0.375 45.773 o
-6 -4 2 15.473 15.913 0.229 188.231 o
-6 -4 3 10.889 11.258 0.167 366.349 o
-6 -4 4 18.660 19.173 0.250 143.151 o
-6 -4 5 0.829 0.844 0.156 765.473 o
-6 -4 6 14.015 14.268 0.240 195.842 o
-6 -4 7 20.564 20.058 0.260 126.550 o
-6 -4 8 6.175 5.686 0.250 270.344 o
-6 -4 9 41.275 39.742 0.698 23.218 o
-6 -4 10 1.348 1.521 0.250 298.832 o
-6 -4 11 43.130 41.543 0.510 30.680 o
-6 -4 13 30.550 30.535 0.521 41.555 o
-6 -4 15 16.127 17.371 0.573 49.283 o
-6 -3 1 60.109 59.154 0.427 21.458 o
-6 -3 2 128.041 125.703 0.771 5.031 o
-6 -3 3 58.432 57.332 0.458 21.751 o
-6 -3 4 105.906 104.613 0.708 7.066 o
-6 -3 5 28.613 28.286 0.344 68.150 o
-6 -3 6 57.607 58.529 0.448 22.079 o
-6 -3 7 5.119 5.093 0.187 467.215 o
-6 -3 8 25.713 25.307 0.281 91.231 o
-6 -3 10 11.239 9.977 0.312 156.136 o
-6 -3 11 4.219 3.760 0.365 138.044 o
-6 -3 12 5.272 4.916 0.437 95.604 o
-6 -3 13 7.335 6.665 0.417 102.451 o
-6 -3 14 2.718 3.176 0.323 177.490 o
-6 -3 15 6.764 6.915 0.656 42.740 o
-6 -2 1 74.826 74.776 0.489 14.182 o
-6 -2 2 3.052 3.156 0.135 930.939 o
-6 -2 3 117.629 118.007 0.719 5.862 o
-6 -2 4 4.999 4.978 0.167 576.235 o
-6 -2 5 115.985 116.934 1.000 5.186 o
-6 -2 6 0.794 0.739 0.167 673.662 o
-6 -2 7 87.595 87.450 0.594 10.219 o
-6 -2 8 0.613 0.656 0.187 533.356 o
-6 -2 9 56.662 56.363 0.771 15.471 o
-6 -2 10 3.636 3.541 0.354 146.861 o
-6 -2 11 31.221 29.660 0.656 30.632 o
-6 -2 12 5.119 5.041 0.344 152.536 o
-6 -2 13 14.535 14.393 0.406 91.335 o
-6 -2 14 4.008 3.333 0.427 101.480 o
-6 -2 15 5.807 5.009 0.489 76.498 o
-6 -2 16 2.102 2.083 0.448 93.267 o
-6 -1 1 266.932 268.506 1.156 1.235 o
-6 -1 2 62.224 61.560 0.458 19.664 o
-6 -1 3 349.002 352.874 1.770 0.698 o
-6 -1 4 4.678 4.718 0.156 655.167 o
-6 -1 5 291.615 293.834 1.843 0.941 o
-6 -1 7 194.603 196.761 1.073 2.198 o
-6 -1 9 115.483 114.007 1.000 5.272 o
-6 -1 11 61.667 63.403 1.385 7.036 o
-6 -1 13 29.950 30.140 0.844 21.195 o
-6 -1 15 13.481 14.382 0.667 39.045 o
-6 0 1 3626.720 3611.130 12.320 0.007 o
-6 0 2 2.285 2.416 0.146 841.951 o
-6 0 3 2497.320 2514.160 10.779 0.014 o
-6 0 4 0.776 1.031 0.135 1016.770 o
-6 0 5 1321.140 1345.610 7.155 0.048 o
-6 0 6 6.466 6.519 0.177 475.591 o
-6 0 7 679.724 692.209 3.083 0.188 o
-6 0 8 11.225 11.008 0.219 261.086 o
-6 0 9 347.803 346.105 2.697 0.613 o
-6 0 10 12.283 11.893 0.365 116.309 o
-6 0 11 168.722 172.433 1.770 2.151 o
-6 0 12 10.077 10.165 0.604 48.831 o
-6 0 13 75.322 79.827 2.697 2.231 o
-6 0 14 6.770 7.811 0.760 31.955 o
-6 0 15 30.357 28.348 1.229 11.174 o
-6 1 1 22.125 21.964 0.354 85.450 o
-6 1 2 0.743 0.958 0.135 1017.610 o
-6 1 3 17.631 17.861 0.250 152.393 o
-6 1 4 2.425 2.624 0.135 961.623 o
-6 1 5 5.756 5.843 0.146 676.996 o
-6 1 6 5.124 4.822 0.167 575.176 o
-6 1 7 1.750 1.656 0.156 752.049 o
-6 1 8 5.598 5.436 0.198 416.363 o
-6 1 10 4.065 3.853 0.281 228.619 o
-6 1 11 1.184 0.875 0.271 255.398 o
-6 1 12 2.199 2.260 0.375 132.727 o
-6 1 13 1.092 1.427 0.344 158.652 o
-6 2 1 40.466 40.398 0.312 45.295 o
-6 2 2 32.295 33.285 0.333 59.179 o
-6 2 3 78.311 77.671 0.448 13.582 o
-6 2 4 31.428 32.066 0.365 57.452 o
-6 2 5 89.120 88.763 0.604 9.884 o
-6 2 6 19.667 20.027 0.219 151.809 o
-6 2 7 84.370 85.222 0.729 9.780 o
-6 2 8 9.367 9.071 0.302 174.134 o
-6 2 9 69.964 71.756 0.844 11.202 o
-6 2 10 3.073 3.406 0.250 291.497 o
-6 2 11 47.512 46.365 0.719 19.835 o
-6 2 13 25.627 25.661 0.698 30.577 o
-6 2 15 11.054 11.550 0.604 48.254 o
-6 3 1 7.356 7.124 0.156 541.730 o
-6 3 2 579.318 583.326 2.083 0.269 o
-6 3 3 9.287 9.383 0.167 421.131 o
-6 3 4 211.243 210.216 1.156 1.886 o
-6 3 5 7.521 7.571 0.177 443.434 o
-6 3 6 47.908 48.479 0.396 31.042 o
-6 3 7 4.121 4.207 0.219 367.082 o
-6 3 8 5.688 5.665 0.250 273.297 o
-6 3 9 1.167 1.239 0.312 191.884 o
-6 4 1 35.864 36.440 0.323 52.726 o
-6 4 2 53.391 52.760 0.406 26.336 o
-6 4 3 35.185 35.378 0.344 52.325 o
-6 4 4 25.765 25.526 0.312 83.296 o
-6 4 5 13.194 13.456 0.177 286.595 o
-6 4 6 6.503 6.561 0.198 396.269 o
-6 4 7 2.195 2.197 0.208 423.826 o
-6 4 12 2.327 2.166 0.375 132.683 o
-6 4 14 2.575 2.583 0.427 102.301 o
-6 5 1 72.929 73.672 0.365 16.042 o
-6 5 2 74.698 73.203 0.365 15.651 o
-6 5 3 141.736 141.179 0.771 4.195 o
-6 5 4 54.913 55.155 0.510 22.185 o
-6 5 5 136.212 137.023 1.073 3.945 o
-6 5 6 34.062 35.024 0.437 44.670 o
-6 5 7 100.517 101.687 0.771 7.315 o
-6 5 8 19.735 19.100 0.365 90.848 o
-6 5 9 62.263 63.081 1.073 9.841 o
-6 5 10 9.275 9.977 0.375 118.813 o
-6 5 11 33.055 33.253 1.000 15.495 o
-6 5 12 3.175 3.624 0.323 176.581 o
-6 5 13 15.577 16.601 0.552 53.093 o
-6 6 1 2506.530 2505.700 9.238 0.014 o
-6 6 3 1303.630 1307.120 7.696 0.048 o
-6 6 5 642.353 645.250 3.156 0.208 o
-6 6 6 0.514 0.844 0.208 432.204 o
-6 6 7 312.007 312.153 2.541 0.741 o
-6 6 8 1.915 1.968 0.323 178.967 o
-6 6 9 145.325 145.334 1.698 2.693 o
-6 6 10 3.213 2.812 0.375 131.904 o
-6 6 11 64.463 69.371 2.156 3.419 o
-6 6 12 3.334 2.937 0.489 77.754 o
-6 6 13 27.027 29.973 0.698 29.397 o
-6 6 14 2.449 2.510 0.365 140.127 o
-6 7 1 35.084 34.160 0.281 59.914 o
-6 7 2 322.549 322.474 1.541 0.833 o
-6 7 3 19.940 19.308 0.219 152.352 o
-6 7 4 146.017 143.949 1.000 3.688 o
-6 7 5 14.101 13.591 0.219 219.814 o
-6 7 6 57.845 57.561 0.739 15.741 o
-6 7 7 10.332 9.925 0.354 129.066 o
-6 7 8 19.657 18.933 0.469 64.170 o
-6 7 9 7.205 6.957 0.500 72.320 o
-6 7 10 5.771 5.030 1.458 8.811 o
-6 7 11 4.596 4.322 0.458 87.809 o
-6 7 13 2.678 2.947 0.489 77.916 o
-6 8 1 82.771 80.910 0.750 10.042 o
-6 8 2 77.763 77.130 0.489 13.364 o
-6 8 3 77.433 76.192 0.646 11.988 o
-6 8 4 52.509 52.354 0.719 17.892 o
-6 8 5 60.340 59.415 1.000 11.061 o
-6 8 6 32.163 31.650 1.000 15.679 o
-6 8 7 42.328 42.949 0.844 17.681 o
-6 8 8 18.581 18.590 0.844 24.126 o
-6 8 9 26.295 26.515 1.458 8.309 o
-6 8 10 10.389 10.852 0.844 25.620 o
-6 8 11 14.158 15.695 0.667 38.651 o
-6 8 12 5.592 5.041 0.531 65.271 o
-6 8 13 6.508 7.103 0.542 62.198 o
-6 9 1 54.131 53.770 0.531 22.161 o
-6 9 2 37.099 38.117 0.573 31.316 o
-6 9 3 41.312 40.533 0.552 29.750 o
-6 9 4 8.138 8.207 0.354 135.825 o
-6 9 5 29.933 28.692 0.562 38.713 o
-6 9 7 18.603 17.236 0.614 42.555 o
-6 9 9 8.972 8.248 0.625 46.352 o
-6 9 10 3.087 2.666 0.573 56.958 o
-6 9 11 3.037 2.937 0.656 43.457 o
-6 9 12 2.772 2.395 0.489 77.957 o
-6 10 1 59.005 57.915 0.583 18.657 o
-6 10 2 2.281 2.729 0.271 252.248 o
-6 10 3 41.640 41.627 1.000 14.063 o
-6 10 5 18.183 18.204 0.656 37.975 o
-6 10 7 4.075 4.239 0.448 92.144 o
-6 11 1 29.733 28.817 0.542 40.732 o
-6 11 2 1.675 1.656 0.312 191.366 o
-6 11 3 45.106 42.543 1.312 8.938 o
-6 11 4 1.725 1.521 0.427 102.724 o
-6 11 5 45.835 44.699 1.156 10.814 o
-6 11 7 34.241 35.607 0.719 25.053 o
-6 11 9 19.938 19.683 0.708 32.501 o
-6 11 11 9.507 9.508 1.156 13.874 o
-6 12 1 189.988 184.982 2.541 1.409 o
-6 12 3 129.749 128.483 1.770 2.946 o
-6 12 5 78.876 78.827 1.770 4.328 o
-6 12 6 2.443 2.604 0.614 49.592 o
-6 12 7 43.602 45.053 0.927 15.198 o
-6 12 8 2.150 2.104 0.531 66.375 o
-6 12 9 22.457 23.328 0.771 27.056 o
-6 12 11 10.961 11.852 0.667 40.065 o
-6 13 1 214.976 203.999 2.843 1.122 o
-6 13 2 323.478 319.548 4.926 0.423 o
-6 13 3 144.934 138.179 3.228 1.307 o
-6 13 4 145.897 143.720 3.228 1.295 o
-6 13 5 89.497 88.992 1.927 3.572 o
-6 13 6 52.149 48.386 1.385 7.760 o
-6 13 7 51.630 54.551 2.697 2.404 o
-6 13 8 14.705 13.778 0.667 38.774 o
-6 13 9 27.880 27.057 0.927 18.656 o
-6 13 10 3.223 2.395 0.531 66.188 o
-6 14 1 61.596 57.207 2.312 3.107 o
-6 14 2 72.215 67.288 1.927 4.016 o
-6 14 3 47.145 43.137 1.000 13.356 o
-6 14 4 56.692 55.270 1.541 6.285 o
-6 14 5 27.818 27.692 0.698 29.513 o
-6 14 6 35.197 36.367 0.927 17.005 o
-6 14 7 13.628 13.685 1.385 9.610 o
-6 14 8 17.853 19.402 0.927 20.317 o
-6 14 9 5.866 6.551 0.604 50.485 o
-6 15 2 14.448 12.987 0.708 34.829 o
-6 15 3 4.614 5.686 0.656 43.153 o
-6 15 4 13.817 13.060 0.542 57.102 o
-6 15 6 10.573 10.956 0.708 35.865 o
-6 15 8 6.888 6.780 0.656 42.730 o
-6 16 5 3.720 3.583 0.604 51.114 o
-5 -17 4 1.503 1.104 0.365 140.987 o
-5 -17 5 72.825 74.328 4.770 0.789 o
-5 -17 6 2.152 2.135 0.510 71.883 o
-5 -17 7 65.486 71.547 3.228 1.661 o
-5 -17 8 2.752 3.885 1.156 14.036 o
-5 -16 2 28.895 30.650 1.229 11.189 o
-5 -16 4 47.060 46.032 2.770 2.320 o
-5 -16 5 11.233 11.716 1.385 9.664 o
-5 -16 6 57.398 58.686 2.156 3.547 o
-5 -16 7 25.985 28.890 1.156 12.716 o
-5 -16 8 54.135 61.727 3.385 1.555 o
-5 -16 9 37.025 41.981 1.229 10.434 o
-5 -16 10 41.177 45.584 1.770 5.387 o
-5 -16 11 37.770 37.950 2.083 4.069 o
-5 -15 1 17.961 19.308 1.541 7.694 o
-5 -15 2 21.401 21.881 1.458 8.476 o
-5 -15 3 32.098 37.107 1.229 10.850 o
-5 -15 4 17.459 19.725 0.844 24.208 o
-5 -15 5 41.600 44.938 1.843 5.007 o
-5 -15 6 11.623 13.226 0.625 44.818 o
-5 -15 7 40.074 44.699 1.312 9.129 o
-5 -15 8 7.190 8.665 1.541 7.869 o
-5 -15 9 29.288 31.837 1.073 14.158 o
-5 -15 10 4.794 6.217 0.667 41.775 o
-5 -15 11 16.490 17.371 1.312 10.573 o
-5 -15 12 3.552 3.624 1.073 16.289 o
-5 -15 13 7.159 6.478 1.073 16.193 o
-5 -14 1 2.528 2.062 0.604 51.328 o
-5 -14 2 9.983 11.373 0.844 25.634 o
-5 -14 3 5.280 5.749 1.156 13.996 o
-5 -14 4 8.243 8.831 0.667 41.006 o
-5 -14 5 9.955 10.217 0.531 62.268 o
-5 -14 6 5.831 6.728 0.625 47.225 o
-5 -14 7 14.104 14.809 0.844 24.996 o
-5 -14 8 3.047 2.531 0.604 51.256 o
-5 -14 9 14.772 14.799 0.667 38.601 o
-5 -14 11 11.946 12.789 2.312 3.495 o
-5 -14 13 8.009 7.925 0.656 42.417 o
-5 -13 3 1.941 2.635 0.417 107.671 o
-5 -13 5 4.387 4.864 0.573 56.560 o
-5 -13 6 4.514 4.332 0.573 56.587 o
-5 -13 7 6.284 5.041 0.844 26.150 o
-5 -13 8 8.918 9.800 1.156 13.885 o
-5 -13 9 5.050 3.499 0.708 37.158 o
-5 -13 10 11.871 11.727 0.844 25.427 o
-5 -13 12 11.344 9.633 0.667 40.243 o
-5 -13 14 7.975 7.061 0.531 63.996 o
-5 -12 1 71.049 69.163 1.770 4.586 o
-5 -12 2 15.576 15.476 0.729 32.481 o
-5 -12 3 68.395 64.976 1.458 6.256 o
-5 -12 4 13.124 14.445 0.927 20.992 o
-5 -12 5 45.806 47.407 1.385 8.045 o
-5 -12 6 7.774 7.644 0.500 71.836 o
-5 -12 7 18.191 17.975 0.844 24.229 o
-5 -12 8 3.646 3.322 0.500 74.443 o
-5 -12 13 2.699 2.614 0.531 66.258 o
-5 -12 15 3.311 1.729 0.448 92.966 o
-5 -11 1 24.677 24.703 0.531 46.931 o
-5 -11 2 10.278 10.716 0.719 34.950 o
-5 -11 3 36.989 37.294 0.667 26.420 o
-5 -11 4 17.058 17.132 0.614 43.268 o
-5 -11 5 43.858 43.959 1.000 13.680 o
-5 -11 6 15.874 16.320 0.667 38.022 o
-5 -11 7 39.428 41.304 1.385 8.425 o
-5 -11 8 8.976 9.602 0.771 30.778 o
-5 -11 9 25.897 26.630 1.156 12.788 o
-5 -11 10 3.115 3.301 0.573 56.911 o
-5 -11 11 11.876 13.112 0.708 35.388 o
-5 -11 13 3.418 3.728 0.531 66.020 o
-5 -10 1 4.402 4.916 0.542 63.173 o
-5 -10 2 137.796 129.640 2.312 2.115 o
-5 -10 3 3.254 3.114 0.417 107.009 o
-5 -10 4 189.065 175.442 2.770 1.316 o
-5 -10 6 202.230 192.533 2.999 1.127 o
-5 -10 8 169.862 161.195 3.156 1.223 o
-5 -10 9 4.132 3.197 0.708 37.243 o
-5 -10 10 115.336 115.705 4.999 0.681 o
-5 -10 11 7.715 7.301 0.760 31.884 o
-5 -10 12 66.345 67.840 2.697 2.307 o
-5 -10 13 8.175 8.540 0.573 55.013 o
-5 -10 14 34.288 27.286 1.073 13.928 o
-5 -10 15 6.052 5.207 0.521 67.662 o
-5 -10 16 16.882 17.559 1.312 10.560 o
-5 -9 1 40.670 42.043 1.614 6.403 o
-5 -9 2 18.885 19.194 0.552 50.149 o
-5 -9 3 90.665 87.836 1.541 4.772 o
-5 -9 4 6.286 6.436 0.573 55.924 o
-5 -9 5 132.414 126.942 1.927 2.676 o
-5 -9 7 135.435 132.639 2.229 2.217 o
-5 -9 9 102.107 100.458 1.843 3.480 o
-5 -9 10 2.756 2.645 0.375 132.280 o
-5 -9 11 59.281 59.019 1.156 9.319 o
-5 -9 12 2.501 2.520 0.531 66.297 o
-5 -9 13 27.634 25.359 0.635 34.553 o
-5 -9 14 1.383 1.677 0.323 179.478 o
-5 -9 15 10.874 10.404 0.375 115.355 o
-5 -8 1 32.991 34.180 0.729 25.127 o
-5 -8 3 22.726 23.006 0.406 70.638 o
-5 -8 4 4.374 4.791 0.281 226.265 o
-5 -8 5 6.379 6.186 0.219 338.065 o
-5 -8 6 6.449 6.426 0.219 336.171 o
-5 -8 8 4.549 4.530 0.344 153.819 o
-5 -8 9 2.504 2.052 0.312 190.332 o
-5 -8 10 1.721 1.739 0.323 179.216 o
-5 -8 11 5.314 5.353 0.312 182.160 o
-5 -8 13 5.413 5.541 0.375 128.360 o
-5 -8 15 4.105 3.874 0.344 154.904 o
-5 -8 16 0.246 1.135 0.354 149.744 o
-5 -7 2 4.530 4.801 0.219 361.432 o
-5 -7 3 2.001 2.177 0.177 583.932 o
-5 -7 4 4.394 4.780 0.187 480.315 o
-5 -7 5 8.446 8.769 0.198 352.167 o
-5 -7 6 4.909 5.009 0.198 427.970 o
-5 -7 7 14.143 13.976 0.260 176.771 o
-5 -7 8 4.202 4.280 0.250 284.860 o
-5 -7 9 17.677 17.673 0.312 118.745 o
-5 -7 10 2.496 2.239 0.271 252.310 o
-5 -7 11 19.414 18.777 0.385 85.395 o
-5 -7 13 18.752 19.111 0.667 36.594 o
-5 -7 15 15.271 15.309 0.437 79.387 o
-5 -7 17 10.134 11.248 1.156 13.834 o
-5 -6 1 3.106 3.228 0.177 564.669 o
-5 -6 2 1.737 2.062 0.146 856.980 o
-5 -6 4 5.725 6.353 0.177 492.082 o
-5 -6 5 0.822 0.729 0.167 673.552 o
-5 -6 6 11.024 11.675 0.219 259.710 o
-5 -6 7 4.869 4.978 0.177 521.629 o
-5 -6 8 12.343 11.852 0.260 194.560 o
-5 -6 9 10.816 10.810 0.312 156.159 o
-5 -6 10 8.399 7.592 0.281 204.431 o
-5 -6 11 14.505 14.247 0.344 118.569 o
-5 -6 12 3.071 3.114 0.312 188.855 o
-5 -6 13 13.428 13.331 0.604 47.000 o
-5 -6 15 9.189 9.300 0.406 103.507 o
-5 -6 17 4.859 5.155 0.844 26.220 o
-5 -5 1 80.296 81.056 0.635 11.306 o
-5 -5 2 49.730 49.354 0.406 29.259 o
-5 -5 3 75.485 77.973 0.500 13.622 o
-5 -5 4 42.300 41.991 0.417 36.212 o
-5 -5 5 38.942 40.575 0.417 39.479 o
-5 -5 6 18.228 18.579 0.250 147.076 o
-5 -5 7 11.120 11.768 0.187 312.774 o
-5 -5 8 2.469 2.197 0.187 518.336 o
-5 -5 9 1.806 1.604 0.219 387.952 o
-5 -5 12 2.984 2.374 0.312 189.514 o
-5 -5 14 3.809 3.603 0.375 131.099 o
-5 -5 16 2.547 3.322 0.750 33.317 o
-5 -4 1 112.360 111.779 0.771 6.193 o
-5 -4 2 328.221 321.547 2.541 0.694 o
-5 -4 3 203.557 202.614 1.156 2.010 o
-5 -4 4 335.377 327.785 1.927 0.746 o
-5 -4 5 195.368 195.063 1.229 2.110 o
-5 -4 6 283.189 278.129 1.614 1.045 o
-5 -4 7 120.140 120.089 0.844 5.353 o
-5 -4 8 198.691 193.834 1.614 1.853 o
-5 -4 9 53.548 52.760 0.771 16.414 o
-5 -4 10 117.208 114.320 1.541 3.760 o
-5 -4 11 17.140 16.736 0.489 63.533 o
-5 -4 12 58.614 59.665 1.156 9.343 o
-5 -4 13 3.508 3.583 0.521 68.660 o
-5 -4 14 25.215 24.766 0.656 34.011 o
-5 -4 16 9.551 9.852 0.531 62.577 o
-5 -3 1 8.779 9.009 0.167 437.141 o
-5 -3 2 1.991 2.010 0.156 746.064 o
-5 -3 3 71.777 71.214 0.479 15.358 o
-5 -3 4 1.832 1.583 0.135 992.641 o
-5 -3 5 149.974 148.646 0.927 3.617 o
-5 -3 6 0.752 0.750 0.135 1018.660 o
-5 -3 7 169.501 168.048 0.927 2.936 o
-5 -3 9 137.802 135.409 0.927 4.176 o
-5 -3 11 89.462 91.304 1.229 6.092 o
-5 -3 13 48.840 47.178 1.927 4.511 o
-5 -3 15 23.439 25.932 1.614 6.906 o
-5 -3 17 10.262 11.758 1.073 16.012 o
-5 -2 1 224.309 223.089 0.927 1.776 o
-5 -2 2 13.867 15.455 0.219 213.427 o
-5 -2 3 144.227 143.803 0.635 4.242 o
-5 -2 4 35.981 37.128 0.354 49.208 o
-5 -2 5 41.194 41.637 0.375 39.805 o
-5 -2 6 33.900 34.534 0.396 49.147 o
-5 -2 7 4.579 4.634 0.156 659.042 o
-5 -2 8 18.453 18.579 0.281 129.204 o
-5 -2 10 6.049 5.645 0.281 218.797 o
-5 -2 11 2.373 1.927 0.271 252.878 o
-5 -2 13 3.713 4.114 0.604 51.080 o
-5 -2 15 3.361 4.447 0.489 77.529 o
-5 -1 1 13.768 14.226 0.198 244.824 o
-5 -1 2 17.948 17.517 0.354 100.538 o
-5 -1 3 80.265 80.369 0.458 12.866 o
-5 -1 4 0.881 0.823 0.146 877.645 o
-5 -1 5 112.557 113.164 0.604 6.638 o
-5 -1 6 5.388 5.634 0.146 694.156 o
-5 -1 7 96.254 97.532 0.542 8.922 o
-5 -1 8 14.200 14.320 0.208 227.150 o
-5 -1 9 69.369 70.017 0.844 11.382 o
-5 -1 10 15.138 14.507 0.333 121.763 o
-5 -1 11 43.855 42.658 0.708 21.650 o
-5 -1 12 10.966 11.425 0.687 37.838 o
-5 -1 13 23.800 24.235 1.229 11.585 o
-5 -1 14 6.207 6.624 0.375 126.598 o
-5 -1 15 11.059 9.665 1.229 12.261 o
-5 -1 16 3.045 3.083 0.927 21.818 o
-5 0 1 160.355 158.498 0.531 3.593 o
-5 0 2 89.898 89.533 0.406 10.874 o
-5 0 3 162.003 159.425 0.739 3.366 o
-5 0 4 23.126 22.672 0.354 82.491 o
-5 0 5 78.362 78.754 0.448 13.466 o
-5 0 6 1.379 1.448 0.146 868.033 o
-5 0 7 35.483 36.336 0.396 46.423 o
-5 0 8 0.571 0.542 0.177 598.081 o
-5 0 9 20.452 19.902 0.344 94.986 o
-5 0 10 2.654 2.729 0.250 294.113 o
-5 0 11 13.258 13.372 0.365 112.385 o
-5 0 12 4.007 4.239 0.375 130.624 o
-5 0 13 8.556 9.363 0.375 120.669 o
-5 0 14 4.158 4.260 0.406 111.557 o
-5 0 15 5.095 4.978 0.489 76.810 o
-5 1 1 141.489 145.542 0.667 4.269 o
-5 1 2 2.224 2.395 0.125 1129.690 o
-5 1 3 76.463 75.963 0.417 14.427 o
-5 1 4 1.107 1.218 0.135 1010.760 o
-5 1 5 14.694 14.216 0.187 246.846 o
-5 1 6 5.919 6.155 0.177 490.193 o
-5 1 8 10.016 10.008 0.208 298.999 o
-5 1 10 11.424 11.383 0.344 131.030 o
-5 1 11 0.979 1.458 0.312 191.931 o
-5 1 12 9.644 9.269 0.354 131.402 o
-5 1 14 6.210 7.113 0.427 98.580 o
-5 1 16 3.119 3.041 0.542 63.644 o
-5 2 1 187.002 193.918 0.927 2.406 o
-5 2 2 141.174 140.877 0.573 4.487 o
-5 2 3 183.472 187.138 0.750 2.618 o
-5 2 4 76.360 77.442 0.396 14.475 o
-5 2 5 99.618 101.843 0.625 8.017 o
-5 2 6 55.467 55.499 0.417 24.389 o
-5 2 7 42.224 43.189 0.417 35.816 o
-5 2 8 42.346 42.783 0.614 25.817 o
-5 2 9 13.073 12.529 0.344 124.947 o
-5 2 10 27.621 26.474 0.489 48.989 o
-5 2 11 1.987 2.260 0.344 157.910 o
-5 2 12 14.357 14.372 0.406 91.647 o
-5 2 14 5.717 6.061 1.073 16.231 o
-5 3 1 114.953 113.226 0.531 6.665 o
-5 3 2 590.343 599.989 2.156 0.258 o
-5 3 3 108.698 109.238 0.531 7.280 o
-5 3 4 391.714 401.218 1.698 0.567 o
-5 3 5 95.232 96.917 0.573 8.915 o
-5 3 6 218.357 224.786 1.312 1.685 o
-5 3 7 83.702 85.680 0.573 10.999 o
-5 3 8 112.580 114.393 1.541 3.866 o
-5 3 9 66.074 67.049 0.927 10.960 o
-5 3 10 50.476 49.417 1.073 11.470 o
-5 3 11 44.197 44.022 1.312 8.946 o
-5 3 12 18.927 19.767 0.500 58.441 o
-5 3 13 24.976 25.953 0.531 46.241 o
-5 3 14 6.101 7.009 0.406 108.626 o
-5 3 15 12.104 13.643 0.927 21.106 o
-5 4 1 129.561 131.233 0.583 5.186 o
-5 4 2 9.346 9.456 0.177 387.998 o
-5 4 3 34.643 33.983 0.333 55.121 o
-5 4 4 30.892 31.108 0.333 63.259 o
-5 4 5 5.466 5.457 0.146 694.555 o
-5 4 6 33.712 35.305 0.365 52.151 o
-5 4 7 0.871 1.114 0.198 477.585 o
-5 4 8 25.984 25.515 0.417 62.022 o
-5 4 10 14.825 15.736 0.500 63.832 o
-5 4 12 6.228 6.946 0.469 82.477 o
-5 4 14 1.948 2.354 0.500 74.914 o
-5 5 1 6.988 6.613 0.125 758.928 o
-5 5 2 96.955 95.990 0.500 9.118 o
-5 5 3 1.346 1.458 0.115 1391.910 o
-5 5 4 11.369 11.487 0.187 311.133 o
-5 5 5 10.291 10.227 0.167 389.610 o
-5 5 7 13.920 13.466 0.302 146.785 o
-5 5 8 5.828 5.457 0.375 127.889 o
-5 5 9 11.267 11.831 0.375 113.152 o
-5 5 10 9.952 9.602 0.469 78.794 o
-5 5 11 6.406 6.801 0.552 60.020 o
-5 5 12 9.625 9.873 0.448 85.843 o
-5 5 13 2.737 3.020 0.427 102.153 o
-5 5 14 6.844 7.655 0.542 61.973 o
-5 6 1 81.578 79.910 0.365 13.365 o
-5 6 2 58.158 58.029 0.354 24.078 o
-5 6 3 68.387 68.319 0.489 16.396 o
-5 6 4 84.012 83.451 0.594 10.956 o
-5 6 5 37.982 38.492 0.458 38.166 o
-5 6 6 82.505 82.295 0.687 10.495 o
-5 6 7 20.263 20.485 0.542 50.297 o
-5 6 8 64.528 65.163 0.927 11.237 o
-5 6 9 10.673 10.487 0.489 71.853 o
-5 6 10 41.385 44.699 1.312 9.066 o
-5 6 11 5.648 6.842 0.500 73.093 o
-5 6 12 22.075 23.922 0.583 42.695 o
-5 6 13 3.024 2.916 0.489 77.836 o
-5 6 14 9.972 12.039 0.656 41.509 o
-5 7 1 142.248 140.262 0.719 4.267 o
-5 7 2 25.826 25.141 0.292 88.580 o
-5 7 3 54.497 54.770 0.375 26.153 o
-5 7 4 28.701 28.286 0.271 81.149 o
-5 7 5 19.188 18.652 0.375 89.183 o
-5 7 6 22.543 21.287 0.323 94.333 o
-5 7 7 6.700 6.030 0.344 148.786 o
-5 7 8 14.747 15.247 0.708 34.488 o
-5 7 9 2.012 2.843 0.573 57.074 o
-5 7 10 8.605 10.227 0.542 60.691 o
-5 7 12 4.703 4.207 0.927 21.763 o
-5 8 1 6.482 6.926 0.167 517.631 o
-5 8 2 8.920 8.634 0.187 373.894 o
-5 8 3 7.004 7.353 0.219 325.763 o
-5 8 4 11.157 10.841 0.281 182.815 o
-5 8 5 6.345 6.238 0.344 149.276 o
-5 8 6 11.946 12.612 0.552 56.344 o
-5 8 7 5.642 5.832 0.719 35.936 o
-5 8 8 10.300 9.810 0.771 30.599 o
-5 8 9 4.702 5.145 0.500 73.819 o
-5 8 10 6.828 5.488 0.573 55.905 o
-5 8 11 3.477 3.260 0.531 66.057 o
-5 8 12 3.284 3.187 0.489 77.734 o
-5 8 13 2.185 2.510 0.427 102.451 o
-5 9 1 29.288 27.817 0.458 50.664 o
-5 9 2 355.247 345.719 2.083 0.662 o
-5 9 3 21.152 20.537 0.385 80.428 o
-5 9 4 265.124 262.653 3.541 0.720 o
-5 9 5 17.878 16.830 0.573 48.454 o
-5 9 6 161.271 162.893 2.697 1.521 o
-5 9 7 15.739 15.747 0.771 29.259 o
-5 9 8 78.856 80.827 1.770 4.308 o
-5 9 9 12.817 12.643 0.667 39.477 o
-5 9 10 30.594 31.462 0.635 31.919 o
-5 9 11 8.875 9.633 0.500 70.603 o
-5 9 12 9.428 10.696 0.531 62.421 o
-5 10 1 15.411 15.476 0.375 100.588 o
-5 10 2 1.290 1.364 0.323 179.633 o
-5 10 5 4.777 5.155 0.500 73.790 o
-5 10 6 3.621 3.374 0.552 61.165 o
-5 10 7 8.624 8.488 0.489 73.993 o
-5 10 8 5.616 5.686 0.729 34.938 o
-5 10 9 7.038 7.259 0.583 53.677 o
-5 10 10 4.944 5.395 0.458 87.361 o
-5 10 12 3.023 3.999 0.427 101.810 o
-5 11 2 2.541 2.926 0.281 233.483 o
-5 11 4 2.522 2.499 0.417 107.480 o
-5 11 6 2.870 3.228 0.489 77.836 o
-5 11 7 2.087 2.177 0.458 89.085 o
-5 11 8 3.379 3.197 0.448 92.676 o
-5 11 9 2.072 2.312 0.542 63.851 o
-5 11 10 3.542 4.114 0.531 65.952 o
-5 12 1 4.024 3.374 0.385 124.153 o
-5 12 2 21.160 21.298 0.573 45.232 o
-5 12 3 5.706 5.176 0.531 65.213 o
-5 12 4 25.082 24.203 0.614 37.819 o
-5 12 5 4.509 3.874 0.458 87.954 o
-5 12 6 24.480 24.651 0.614 38.003 o
-5 12 7 2.459 2.916 0.458 88.894 o
-5 12 8 18.773 20.006 0.614 41.844 o
-5 12 10 11.332 12.175 0.771 30.292 o
-5 13 1 2.161 1.854 0.448 93.281 o
-5 13 2 32.129 29.817 1.073 14.004 o
-5 13 4 33.440 31.733 0.656 29.352 o
-5 13 6 24.377 24.828 1.385 9.229 o
-5 13 8 14.164 15.122 0.667 38.735 o
-5 13 10 7.164 8.602 0.844 25.982 o
-5 14 1 2.789 2.760 0.448 92.969 o
-5 14 2 48.451 46.969 1.385 7.944 o
-5 14 3 6.448 5.603 0.458 86.420 o
-5 14 4 25.273 23.693 0.927 19.209 o
-5 14 5 6.449 6.092 0.573 55.926 o
-5 14 6 11.480 12.352 0.760 31.055 o
-5 14 7 4.280 4.624 0.531 65.711 o
-5 14 8 4.530 5.790 0.656 43.157 o
-5 14 9 2.228 1.854 0.406 113.272 o
-5 15 3 21.092 20.017 0.844 23.629 o
-5 15 4 16.439 16.038 0.573 49.478 o
-5 15 5 12.870 13.299 0.625 44.376 o
-5 15 6 7.696 7.738 0.531 63.970 o
-5 15 7 7.898 9.133 0.656 42.318 o
-5 15 8 2.892 1.885 0.479 81.395 o
-5 16 4 4.392 3.385 1.000 18.732 o
-5 16 5 25.765 25.463 0.844 22.380 o
-5 16 6 1.103 1.823 0.500 75.061 o
-5 16 7 15.855 14.455 0.760 30.107 o
-4 -18 7 1.452 2.114 0.458 89.223 o
-4 -18 9 3.128 3.999 0.927 21.806 o
-4 -17 3 8.922 8.727 0.542 60.890 o
-4 -17 5 4.394 4.322 0.656 43.262 o
-4 -17 10 2.841 3.364 1.073 16.299 o
-4 -16 1 8.456 8.009 0.542 61.253 o
-4 -16 3 12.654 12.102 0.656 40.778 o
-4 -16 5 12.723 12.851 2.083 4.298 o
-4 -16 6 2.822 3.676 0.604 51.218 o
-4 -16 7 8.977 9.727 1.458 8.768 o
-4 -16 8 6.576 7.363 0.573 55.711 o
-4 -16 9 4.640 5.301 1.385 9.767 o
-4 -16 10 7.256 7.478 0.604 50.052 o
-4 -16 11 1.911 2.135 0.531 66.403 o
-4 -16 12 4.698 3.853 1.000 18.721 o
-4 -15 1 5.696 5.061 0.708 37.023 o
-4 -15 2 2.479 2.052 0.604 51.332 o
-4 -15 3 3.826 4.520 0.844 26.278 o
-4 -14 1 3.631 4.457 0.656 43.336 o
-4 -14 3 5.381 6.051 0.531 65.176 o
-4 -14 4 2.007 1.729 0.500 74.953 o
-4 -14 5 8.453 9.040 0.760 31.703 o
-4 -14 7 11.740 13.653 1.698 6.452 o
-4 -14 9 12.847 13.268 0.625 44.389 o
-4 -14 11 10.665 11.050 0.760 31.276 o
-4 -14 13 6.758 6.061 1.312 10.856 o
-4 -14 15 3.383 2.645 0.385 124.898 o
-4 -13 1 9.854 8.915 0.771 30.713 o
-4 -13 3 10.877 11.393 0.771 30.414 o
-4 -13 5 6.229 6.530 0.667 41.554 o
-4 -13 11 5.010 5.613 0.531 65.363 o
-4 -13 13 7.024 8.602 0.708 36.645 o
-4 -13 15 5.141 4.447 0.489 76.899 o
-4 -12 3 6.332 5.197 0.500 73.154 o
-4 -12 5 22.837 23.558 0.656 35.194 o
-4 -12 7 34.870 35.253 1.156 11.935 o
-4 -12 9 32.201 34.118 0.927 17.584 o
-4 -12 11 20.206 19.673 0.750 29.348 o
-4 -12 13 9.233 10.029 1.073 16.080 o
-4 -12 15 3.341 3.447 0.604 51.171 o
-4 -11 1 125.752 121.547 2.312 2.251 o
-4 -11 2 122.866 117.621 2.000 2.745 o
-4 -11 3 121.984 116.621 1.927 2.884 o
-4 -11 4 121.337 114.320 2.156 2.541 o
-4 -11 5 95.672 91.064 1.541 4.589 o
-4 -11 6 106.591 100.458 1.770 3.576 o
-4 -11 7 62.538 60.623 1.541 6.023 o
-4 -11 8 87.638 86.523 2.229 2.915 o
-4 -11 9 36.441 35.867 0.927 16.863 o
-4 -11 10 68.465 67.559 2.541 2.553 o
-4 -11 11 20.467 20.714 0.927 19.962 o
-4 -11 12 49.507 48.584 1.614 6.108 o
-4 -11 13 11.562 11.643 0.760 31.097 o
-4 -11 14 31.686 33.222 1.843 5.219 o
-4 -11 15 6.451 6.686 1.312 10.856 o
-4 -11 16 17.236 16.601 1.156 13.489 o
-4 -10 1 13.217 13.685 0.573 51.779 o
-4 -10 2 13.457 13.372 0.927 21.009 o
-4 -10 3 24.311 24.037 0.708 30.530 o
-4 -10 4 6.822 6.832 0.625 47.019 o
-4 -10 5 27.696 28.202 0.750 26.352 o
-4 -10 6 2.132 2.197 0.531 66.371 o
-4 -10 7 19.748 19.860 0.750 29.434 o
-4 -10 9 8.361 7.946 0.760 31.777 o
-4 -10 14 3.509 3.353 0.344 155.970 o
-4 -10 16 4.205 3.770 0.396 117.535 o
-4 -9 1 8.504 8.311 0.625 46.463 o
-4 -9 2 11.404 11.852 0.771 30.305 o
-4 -9 4 14.970 15.111 0.521 59.655 o
-4 -9 5 4.513 4.624 0.417 105.792 o
-4 -9 6 11.585 11.091 0.406 98.729 o
-4 -9 7 19.521 20.121 0.667 36.147 o
-4 -9 8 5.598 5.624 0.292 206.123 o
-4 -9 9 29.508 28.494 0.771 24.752 o
-4 -9 10 1.856 1.916 0.375 132.983 o
-4 -9 11 26.833 25.578 0.562 41.600 o
-4 -9 13 17.018 16.215 0.594 46.176 o
-4 -9 15 7.964 7.769 0.552 59.298 o
-4 -9 17 2.801 2.552 0.844 26.343 o
-4 -8 1 3.992 4.322 0.417 106.242 o
-4 -8 2 25.326 26.609 0.552 43.356 o
-4 -8 3 4.901 4.989 0.250 279.575 o
-4 -8 4 13.026 13.778 0.240 205.182 o
-4 -8 5 1.339 1.427 0.167 667.763 o
-4 -8 6 2.635 2.572 0.187 515.099 o
-4 -8 9 4.059 3.760 0.302 199.285 o
-4 -8 10 1.699 1.552 0.271 254.356 o
-4 -8 11 6.923 6.488 0.312 176.335 o
-4 -8 12 3.691 3.676 0.312 187.369 o
-4 -8 13 6.029 5.603 0.375 127.533 o
-4 -8 14 4.422 4.364 0.406 111.325 o
-4 -8 15 3.356 3.676 0.583 54.849 o
-4 -8 16 3.862 3.968 0.489 77.447 o
-4 -8 17 1.300 1.833 0.479 81.694 o
-4 -7 1 36.531 35.888 0.365 48.343 o
-4 -7 2 8.862 9.144 0.177 400.557 o
-4 -7 3 37.005 36.784 0.354 48.190 o
-4 -7 4 11.598 12.195 0.260 198.203 o
-4 -7 5 24.807 25.338 0.323 83.395 o
-4 -7 6 7.396 7.675 0.187 408.211 o
-4 -7 7 9.335 9.227 0.219 290.795 o
-4 -7 8 2.667 2.291 0.219 382.682 o
-4 -7 9 1.238 0.927 0.240 325.960 o
-4 -6 1 15.977 16.090 0.187 221.347 o
-4 -6 2 2.623 2.624 0.146 831.399 o
-4 -6 3 50.841 51.364 0.427 27.348 o
-4 -6 5 83.211 83.837 0.750 9.828 o
-4 -6 7 88.913 88.523 0.927 7.869 o
-4 -6 8 1.686 1.562 0.167 663.949 o
-4 -6 9 70.328 68.767 0.677 13.389 o
-4 -6 10 4.697 4.218 0.250 282.612 o
-4 -6 11 43.268 40.669 0.594 26.799 o
-4 -6 12 6.139 5.738 0.323 168.882 o
-4 -6 13 21.196 20.215 0.521 52.826 o
-4 -6 14 4.811 5.707 0.489 76.777 o
-4 -6 15 8.575 7.780 0.771 30.929 o
-4 -6 16 2.390 1.916 0.385 125.685 o
-4 -6 17 3.049 3.312 0.500 74.597 o
-4 -5 1 164.078 162.279 1.000 3.039 o
-4 -5 2 187.173 185.451 1.312 2.217 o
-4 -5 3 214.635 212.851 1.312 1.772 o
-4 -5 4 102.315 101.999 0.708 7.434 o
-4 -5 5 201.278 199.229 1.229 2.017 o
-4 -5 6 41.267 42.158 0.427 36.317 o
-4 -5 7 137.043 135.336 0.844 4.346 o
-4 -5 8 16.559 16.445 0.312 124.788 o
-4 -5 9 71.617 70.860 0.771 11.879 o
-4 -5 10 8.244 7.957 0.271 217.932 o
-4 -5 11 29.673 27.703 0.417 55.779 o
-4 -5 12 5.091 4.051 0.375 129.605 o
-4 -5 13 9.913 10.133 0.489 72.544 o
-4 -5 14 3.245 3.322 0.458 88.579 o
-4 -5 15 2.766 2.687 0.489 77.925 o
-4 -5 16 1.750 1.989 0.489 78.187 o
-4 -4 1 329.636 323.443 1.156 0.848 o
-4 -4 2 12.094 10.883 0.146 393.355 o
-4 -4 3 236.917 229.067 1.229 1.546 o
-4 -4 4 10.206 9.519 0.187 345.048 o
-4 -4 5 134.400 130.848 0.844 4.524 o
-4 -4 6 9.046 8.061 0.167 441.994 o
-4 -4 7 75.456 74.037 0.531 13.690 o
-4 -4 8 6.688 6.176 0.187 433.049 o
-4 -4 9 45.429 42.637 0.573 26.383 o
-4 -4 10 4.379 3.791 0.302 198.541 o
-4 -4 11 29.521 28.317 0.583 37.231 o
-4 -4 12 3.006 3.812 0.375 131.681 o
-4 -4 13 19.932 19.902 0.489 59.342 o
-4 -4 15 12.906 13.060 0.760 30.766 o
-4 -3 1 179.228 180.202 0.635 2.823 o
-4 -3 2 103.836 104.770 0.521 7.913 o
-4 -3 3 128.930 128.556 0.614 5.227 o
-4 -3 4 89.578 89.221 0.458 10.664 o
-4 -3 5 44.564 44.813 0.365 36.172 o
-4 -3 6 46.925 48.167 0.427 30.456 o
-4 -3 7 9.666 9.852 0.167 407.344 o
-4 -3 8 20.101 20.173 0.250 133.229 o
-4 -3 9 1.641 1.489 0.219 388.717 o
-4 -3 10 7.203 7.634 0.344 146.088 o
-4 -3 12 1.756 1.635 0.302 204.644 o
-4 -2 1 39.175 40.023 0.333 45.494 o
-4 -2 2 5.502 5.593 0.167 557.393 o
-4 -2 3 71.831 72.204 0.437 15.718 o
-4 -2 4 6.688 6.842 0.156 565.612 o
-4 -2 5 45.550 45.803 0.396 33.523 o
-4 -2 6 32.832 33.378 0.354 55.792 o
-4 -2 7 16.916 17.121 0.198 197.561 o
-4 -2 8 46.657 47.740 0.437 30.302 o
-4 -2 9 5.158 5.343 0.219 353.658 o
-4 -2 10 44.353 43.522 0.927 15.200 o
-4 -2 11 1.411 1.271 0.323 179.589 o
-4 -2 12 31.391 30.900 0.562 37.172 o
-4 -2 14 17.026 17.934 0.573 48.624 o
-4 -2 16 7.251 8.300 0.489 74.897 o
-4 -1 1 156.848 159.248 0.614 3.615 o
-4 -1 2 82.866 84.337 0.437 12.211 o
-4 -1 3 84.793 85.045 0.521 11.263 o
-4 -1 4 61.921 61.862 0.417 20.498 o
-4 -1 5 16.442 16.528 0.208 195.719 o
-4 -1 6 18.842 19.381 0.208 165.456 o
-4 -1 7 0.379 0.469 0.146 882.237 o
-4 -1 8 2.594 2.854 0.187 514.135 o
-4 -1 9 1.259 1.073 0.250 299.333 o
-4 -1 11 3.450 3.020 0.302 201.248 o
-4 -1 13 4.174 3.583 0.656 43.325 o
-4 -1 15 3.662 4.124 0.604 51.086 o
-4 0 1 2.833 2.906 0.125 1092.010 o
-4 0 2 2.500 2.687 0.135 958.223 o
-4 0 3 8.175 7.894 0.156 506.784 o
-4 0 5 2.507 2.447 0.156 733.656 o
-4 0 6 1.564 1.781 0.156 753.675 o
-4 0 8 4.637 4.489 0.187 478.920 o
-4 0 9 1.311 1.135 0.250 299.208 o
-4 0 10 5.937 5.738 0.396 115.025 o
-4 0 11 2.413 2.645 0.292 217.816 o
-4 0 12 4.732 4.520 0.344 153.553 o
-4 0 13 2.214 1.979 0.344 157.848 o
-4 0 14 2.395 2.166 0.344 157.638 o
-4 0 15 1.380 1.791 0.448 93.455 o
-4 1 1 307.484 312.820 1.385 0.918 o
-4 1 2 185.593 188.283 0.646 2.624 o
-4 1 3 404.225 411.987 1.927 0.525 o
-4 1 4 143.562 144.720 0.687 4.184 o
-4 1 5 251.313 255.884 1.156 1.368 o
-4 1 6 75.949 77.515 0.531 13.268 o
-4 1 7 124.162 128.171 0.844 4.989 o
-4 1 8 39.011 41.096 0.521 32.566 o
-4 1 9 54.801 56.592 0.750 16.232 o
-4 1 10 19.341 18.538 0.365 92.353 o
-4 1 11 20.107 20.704 0.458 64.790 o
-4 1 12 8.115 8.248 0.531 63.670 o
-4 1 13 5.830 5.811 0.552 60.350 o
-4 1 14 2.779 2.801 0.344 157.027 o
-4 2 1 6142.810 6006.010 29.254 0.002 o
-4 2 2 1.956 2.229 0.115 1347.850 o
-4 2 3 2323.770 2391.000 7.540 0.017 o
-4 2 4 9.484 9.727 0.167 412.816 o
-4 2 5 674.022 694.282 2.843 0.192 o
-4 2 6 8.917 8.717 0.187 373.234 o
-4 2 7 231.133 238.481 1.541 1.450 o
-4 2 8 4.482 4.207 0.219 364.248 o
-4 2 9 92.740 94.605 1.073 6.613 o
-4 2 10 1.237 1.229 0.292 220.132 o
-4 2 11 39.514 39.117 0.562 30.447 o
-4 2 13 17.509 15.705 0.406 85.231 o
-4 2 15 7.864 8.165 0.927 21.555 o
-4 3 1 249.085 252.562 1.073 1.413 o
-4 3 2 60.502 62.893 0.365 21.809 o
-4 3 3 196.078 198.760 0.729 2.333 o
-4 3 4 15.794 16.622 0.219 191.875 o
-4 3 5 95.535 96.615 0.521 9.146 o
-4 3 6 4.464 4.520 0.156 663.759 o
-4 3 7 43.515 44.449 0.448 32.788 o
-4 3 8 1.689 1.677 0.250 298.039 o
-4 3 9 19.988 19.923 0.437 69.929 o
-4 3 10 1.124 1.656 0.375 133.317 o
-4 3 11 8.541 8.019 0.375 121.863 o
-4 3 12 1.220 1.312 0.323 179.688 o
-4 3 13 3.282 3.093 0.344 156.370 o
-4 4 1 1.370 1.468 0.115 1390.840 o
-4 4 3 0.783 0.896 0.135 1017.510 o
-4 4 4 1.037 0.937 0.125 1187.800 o
-4 4 5 4.398 4.718 0.167 592.558 o
-4 4 6 3.286 3.301 0.167 628.938 o
-4 4 7 5.964 5.655 0.219 344.711 o
-4 4 8 4.676 4.343 0.323 173.487 o
-4 4 9 4.977 4.562 0.281 224.665 o
-4 4 10 4.137 4.176 0.437 96.492 o
-4 4 11 3.049 3.041 0.312 188.942 o
-4 4 12 2.305 2.499 0.323 178.348 o
-4 4 13 1.483 2.656 0.583 55.114 o
-4 5 1 79.320 79.733 0.354 13.921 o
-4 5 2 67.022 66.142 0.344 19.142 o
-4 5 3 14.265 14.414 0.198 238.137 o
-4 5 4 38.318 38.409 0.344 46.587 o
-4 5 6 17.425 17.580 0.281 135.842 o
-4 5 7 8.771 8.248 0.229 281.098 o
-4 5 8 7.292 7.373 0.333 154.662 o
-4 5 9 16.164 15.143 0.521 58.755 o
-4 5 10 2.616 2.885 0.375 132.293 o
-4 5 11 15.934 15.153 0.573 49.994 o
-4 5 13 10.900 11.018 0.583 51.698 o
-4 6 1 5.751 5.915 0.115 955.518 o
-4 6 2 60.697 59.665 0.323 23.180 o
-4 6 3 14.273 14.570 0.198 237.183 o
-4 6 4 28.673 28.786 0.344 67.590 o
-4 6 5 9.261 9.154 0.167 424.349 o
-4 6 6 10.877 10.946 0.229 248.700 o
-4 6 7 3.181 3.187 0.250 291.499 o
-4 6 8 3.267 3.083 0.406 112.503 o
-4 7 1 10.351 10.456 0.156 414.502 o
-4 7 2 86.779 85.909 0.521 10.913 o
-4 7 3 15.278 14.757 0.208 214.397 o
-4 7 4 38.770 38.346 0.375 43.700 o
-4 7 5 13.874 13.508 0.354 115.917 o
-4 7 6 20.241 19.173 0.510 55.727 o
-4 7 7 9.176 9.404 0.489 73.320 o
-4 7 8 11.371 10.758 0.844 25.529 o
-4 7 9 4.538 3.916 0.417 106.018 o
-4 7 10 6.272 6.728 0.927 21.662 o
-4 7 12 3.185 3.791 0.417 106.870 o
-4 8 1 219.731 211.622 0.844 1.908 o
-4 8 2 25.534 24.245 0.396 67.375 o
-4 8 3 140.469 135.024 1.156 3.710 o
-4 8 4 31.345 29.098 0.625 32.842 o
-4 8 5 76.791 75.640 1.541 5.355 o
-4 8 6 23.577 23.453 0.656 34.922 o
-4 8 7 36.695 33.514 0.771 22.359 o
-4 8 8 12.139 12.060 0.583 50.962 o
-4 8 9 16.035 16.642 0.614 43.819 o
-4 8 10 4.250 4.385 0.406 111.445 o
-4 8 11 6.760 6.946 0.698 37.877 o
-4 8 13 2.849 2.447 0.531 66.248 o
-4 9 1 52.083 50.823 0.489 24.813 o
-4 9 2 209.552 202.530 1.458 1.798 o
-4 9 3 16.026 16.059 0.365 102.799 o
-4 9 4 103.423 100.156 1.385 4.757 o
-4 9 5 3.712 3.499 0.500 74.401 o
-4 9 6 41.398 40.627 1.000 14.148 o
-4 9 8 14.334 14.268 0.614 45.016 o
-4 9 10 4.947 4.437 0.542 63.095 o
-4 9 12 2.044 2.645 0.448 93.209 o
-4 10 1 32.273 31.816 0.625 31.811 o
-4 10 2 54.145 54.020 0.771 16.174 o
-4 10 3 23.512 23.193 0.521 49.778 o
-4 10 4 44.476 42.043 1.229 9.992 o
-4 10 5 11.320 11.248 0.625 45.240 o
-4 10 6 28.648 27.640 0.687 29.918 o
-4 10 7 3.753 4.103 0.500 74.303 o
-4 10 8 14.844 15.893 0.552 53.757 o
-4 10 10 6.395 6.894 0.500 72.737 o
-4 11 1 20.575 20.090 0.375 84.861 o
-4 11 2 14.618 14.861 0.406 90.805 o
-4 11 3 14.051 13.508 0.625 43.912 o
-4 11 4 12.906 13.612 0.656 40.485 o
-4 11 5 10.750 10.519 0.437 88.018 o
-4 11 6 10.396 10.602 0.583 51.980 o
-4 11 7 8.339 7.759 0.844 25.927 o
-4 11 8 7.164 7.863 0.500 72.105 o
-4 11 9 5.735 5.822 0.500 73.278 o
-4 11 10 4.136 5.332 0.500 73.986 o
-4 11 11 3.196 3.937 0.542 63.549 o
-4 12 2 7.819 7.248 0.500 71.919 o
-4 12 4 2.215 1.875 0.531 66.382 o
-4 13 1 2.788 2.093 0.489 77.986 o
-4 13 2 2.181 2.197 0.427 102.502 o
-4 13 3 2.957 3.197 0.427 102.023 o
-4 13 5 1.609 2.572 0.489 78.163 o
-4 14 2 25.109 23.662 0.708 30.340 o
-4 14 4 18.235 17.580 1.000 17.679 o
-4 14 5 2.243 3.645 0.656 43.490 o
-4 14 6 10.871 11.602 0.625 45.326 o
-4 14 7 2.450 2.822 0.844 26.348 o
-4 14 8 5.127 5.707 0.604 50.718 o
-4 15 3 32.349 30.275 0.698 27.576 o
-4 15 4 29.685 28.556 1.000 16.108 o
-4 15 5 14.480 13.560 1.614 7.102 o
-4 15 6 11.849 11.487 0.667 39.887 o
-4 15 7 6.030 5.832 0.489 76.205 o
-4 16 4 6.561 6.634 1.385 9.748 o
-4 16 5 7.795 7.655 0.604 49.890 o
-4 16 6 5.191 5.874 1.385 9.761 o
-3 -18 6 6.532 8.165 1.073 16.188 o
-3 -18 7 24.360 28.348 1.229 11.466 o
-3 -18 9 25.546 31.546 1.312 10.050 o
-3 -17 3 3.233 3.489 0.531 66.083 o
-3 -17 5 7.808 7.530 1.229 12.343 o
-3 -17 7 15.720 17.653 0.760 29.820 o
-3 -17 9 23.084 24.130 0.844 22.961 o
-3 -17 11 24.204 23.328 1.156 12.979 o
-3 -16 1 1.995 2.052 0.656 43.554 o
-3 -16 2 44.702 43.345 1.073 12.275 o
-3 -16 3 1.952 2.645 0.542 63.846 o
-3 -16 4 51.583 48.927 2.000 4.177 o
-3 -16 5 2.338 2.406 0.489 78.047 o
-3 -16 6 43.293 49.698 1.927 4.568 o
-3 -16 7 3.537 2.916 0.531 66.079 o
-3 -16 8 26.140 26.838 1.229 11.418 o
-3 -16 9 5.300 5.978 1.458 8.811 o
-3 -16 10 10.910 10.966 0.708 35.800 o
-3 -16 11 6.311 6.311 0.656 42.865 o
-3 -16 13 5.370 5.634 1.073 16.243 o
-3 -15 1 12.239 11.393 0.708 35.492 o
-3 -15 2 29.797 30.254 1.000 16.007 o
-3 -15 3 9.057 9.456 0.708 36.269 o
-3 -15 4 43.971 44.574 1.229 9.946 o
-3 -15 5 4.449 3.801 0.771 31.442 o
-3 -15 6 49.101 52.781 2.156 3.655 o
-3 -15 8 41.921 42.543 1.458 7.605 o
-3 -15 10 28.377 28.234 1.614 6.802 o
-3 -15 11 3.031 2.895 0.604 51.238 o
-3 -15 12 16.283 19.111 1.541 7.720 o
-3 -15 13 6.097 7.467 1.312 10.856 o
-3 -15 15 6.710 7.207 1.000 18.621 o
-3 -14 1 9.429 8.280 0.625 46.228 o
-3 -14 2 2.973 2.791 0.656 43.468 o
-3 -14 3 5.715 5.634 0.708 36.990 o
-3 -14 5 1.343 2.843 0.573 57.136 o
-3 -14 9 3.050 2.958 0.573 56.944 o
-3 -14 11 6.579 4.884 0.656 42.934 o
-3 -14 12 4.234 5.041 0.656 43.239 o
-3 -14 13 7.293 7.009 0.708 36.718 o
-3 -14 14 7.075 6.353 1.312 10.851 o
-3 -14 15 5.342 5.155 0.604 50.730 o
-3 -13 1 19.318 19.496 0.844 23.946 o
-3 -13 2 15.289 16.017 0.771 29.317 o
-3 -13 3 41.486 42.231 0.750 20.873 o
-3 -13 4 15.693 16.611 0.656 39.124 o
-3 -13 5 60.727 59.571 2.000 3.993 o
-3 -13 6 10.684 12.643 1.614 7.140 o
-3 -13 7 60.876 55.416 2.468 2.775 o
-3 -13 8 4.962 4.947 0.500 73.760 o
-3 -13 9 40.947 42.179 1.229 10.198 o
-3 -13 11 17.041 17.361 0.708 33.631 o
-3 -13 13 3.190 4.260 0.656 43.388 o
-3 -12 2 3.245 2.926 0.531 66.135 o
-3 -12 5 3.089 3.208 0.489 77.783 o
-3 -12 7 8.557 8.644 0.760 31.714 o
-3 -12 8 3.120 2.260 0.542 63.709 o
-3 -12 9 11.924 12.029 0.573 52.790 o
-3 -12 10 2.864 2.843 0.656 43.474 o
-3 -12 11 9.778 10.113 2.156 4.025 o
-3 -12 13 4.825 6.009 0.708 37.063 o
-3 -11 1 44.377 43.574 0.927 15.194 o
-3 -11 2 1.233 1.333 0.375 133.334 o
-3 -11 3 36.324 37.253 1.073 13.314 o
-3 -11 4 4.649 6.228 0.656 43.114 o
-3 -11 5 28.894 29.765 0.583 37.177 o
-3 -11 6 11.757 12.435 0.656 40.984 o
-3 -11 7 22.846 23.547 0.750 28.224 o
-3 -11 8 18.509 18.569 0.844 24.138 o
-3 -11 9 16.689 17.684 0.708 33.681 o
-3 -11 10 19.430 19.485 0.750 29.553 o
-3 -11 11 9.895 8.696 0.708 36.192 o
-3 -11 12 14.438 12.903 1.770 5.921 o
-3 -11 13 4.127 3.083 0.656 43.355 o
-3 -11 14 7.857 8.342 0.708 36.545 o
-3 -11 15 0.970 1.583 0.427 102.873 o
-3 -11 16 3.153 3.478 0.510 71.563 o
-3 -10 1 20.703 20.465 0.927 19.949 o
-3 -10 2 20.953 21.194 0.614 40.542 o
-3 -10 3 17.738 17.757 0.521 56.545 o
-3 -10 4 15.024 15.809 0.406 89.332 o
-3 -10 5 10.775 11.393 0.469 77.296 o
-3 -10 6 3.740 4.405 0.458 88.176 o
-3 -10 7 5.123 5.207 0.531 65.391 o
-3 -10 10 5.414 4.645 1.541 7.889 o
-3 -10 12 10.334 10.165 0.542 59.867 o
-3 -10 14 9.883 9.925 0.844 25.710 o
-3 -10 16 6.210 6.072 0.375 126.975 o
-3 -9 1 41.082 41.241 1.385 8.361 o
-3 -9 2 0.856 0.916 0.281 237.116 o
-3 -9 3 74.735 74.661 1.000 9.024 o
-3 -9 5 83.335 80.525 1.000 8.111 o
-3 -9 6 1.595 1.739 0.292 219.544 o
-3 -9 7 63.314 60.373 1.385 7.030 o
-3 -9 8 2.127 1.812 0.469 85.215 o
-3 -9 9 36.347 36.930 1.073 13.326 o
-3 -9 10 1.392 1.250 0.302 205.136 o
-3 -9 11 17.042 16.392 0.344 108.579 o
-3 -9 13 6.848 6.270 0.344 148.251 o
-3 -9 15 2.427 2.145 0.427 102.431 o
-3 -8 1 95.008 94.605 1.312 5.418 o
-3 -8 2 25.944 27.140 0.510 47.561 o
-3 -8 3 124.032 127.171 0.927 4.826 o
-3 -8 4 46.297 47.594 0.385 32.850 o
-3 -8 5 117.688 118.475 1.073 4.882 o
-3 -8 6 61.980 62.497 0.708 15.023 o
-3 -8 7 76.716 75.692 0.573 12.875 o
-3 -8 8 68.531 67.778 0.614 14.659 o
-3 -8 9 34.342 34.264 0.542 36.014 o
-3 -8 10 65.704 64.663 0.927 11.133 o
-3 -8 11 10.055 10.019 0.333 143.809 o
-3 -8 12 54.625 54.832 0.844 14.544 o
-3 -8 13 1.553 1.218 0.375 133.247 o
-3 -8 14 38.612 39.002 0.771 21.227 o
-3 -8 16 22.781 23.193 0.614 39.184 o
-3 -7 1 11.901 11.935 0.156 361.838 o
-3 -7 2 16.296 16.965 0.219 186.471 o
-3 -7 3 44.702 45.011 0.417 33.381 o
-3 -7 4 11.851 12.404 0.219 247.445 o
-3 -7 5 76.527 76.557 0.614 12.414 o
-3 -7 6 9.308 9.342 0.177 389.850 o
-3 -7 7 74.320 73.703 0.656 12.562 o
-3 -7 8 8.456 7.780 0.219 308.114 o
-3 -7 9 45.436 43.605 0.552 27.058 o
-3 -7 10 7.557 7.019 0.375 124.297 o
-3 -7 11 16.847 15.507 0.552 52.643 o
-3 -7 12 5.741 6.092 0.354 142.263 o
-3 -7 13 2.703 2.437 0.375 132.381 o
-3 -7 14 3.468 3.728 0.344 155.798 o
-3 -6 1 181.110 178.431 1.385 2.287 o
-3 -6 3 179.409 176.203 1.000 2.622 o
-3 -6 4 5.739 6.009 0.167 546.779 o
-3 -6 5 104.060 102.687 0.635 7.561 o
-3 -6 6 15.062 15.122 0.198 225.629 o
-3 -6 7 38.243 37.909 0.365 45.291 o
-3 -6 8 13.815 13.737 0.219 221.789 o
-3 -6 9 9.446 9.165 0.250 236.485 o
-3 -6 10 5.886 5.176 0.281 220.322 o
-3 -6 11 1.399 1.666 0.344 158.453 o
-3 -6 16 2.221 1.770 0.448 93.276 o
-3 -5 1 38.514 39.221 0.344 45.903 o
-3 -5 2 5.644 5.478 0.146 687.702 o
-3 -5 3 2.125 2.374 0.146 845.962 o
-3 -5 4 5.936 5.895 0.156 601.980 o
-3 -5 5 5.704 5.707 0.156 611.574 o
-3 -5 6 13.681 13.133 0.167 297.743 o
-3 -5 7 17.364 17.226 0.198 193.061 o
-3 -5 8 21.159 20.298 0.292 110.829 o
-3 -5 9 20.359 19.704 0.406 77.107 o
-3 -5 10 20.733 19.319 0.312 106.002 o
-3 -5 11 16.113 16.153 0.437 77.702 o
-3 -5 12 14.049 13.768 0.469 72.978 o
-3 -5 13 9.421 9.790 0.542 60.410 o
-3 -5 14 6.759 7.155 0.614 48.567 o
-3 -5 15 4.128 4.562 0.542 63.283 o
-3 -5 16 2.267 2.093 0.385 125.702 o
-3 -5 17 1.296 1.427 0.448 93.501 o
-3 -4 1 21.259 20.735 0.344 91.943 o
-3 -4 2 229.239 228.942 1.000 1.680 o
-3 -4 3 15.476 15.059 0.250 173.804 o
-3 -4 4 159.181 161.122 0.604 3.533 o
-3 -4 5 1.131 1.198 0.146 872.994 o
-3 -4 6 81.775 82.826 0.573 11.484 o
-3 -4 7 1.263 1.166 0.156 760.546 o
-3 -4 8 40.147 41.512 0.406 38.765 o
-3 -4 9 4.514 4.145 0.250 283.692 o
-3 -4 10 20.549 20.142 0.437 69.030 o
-3 -4 11 5.584 5.322 0.323 170.622 o
-3 -4 12 9.659 8.717 0.437 90.195 o
-3 -4 13 4.307 4.416 0.614 49.274 o
-3 -4 14 3.565 3.624 0.417 106.707 o
-3 -4 15 2.336 2.906 0.750 33.334 o
-3 -3 1 365.912 377.129 1.698 0.640 o
-3 -3 2 405.519 409.071 1.312 0.556 o
-3 -3 3 367.643 375.890 1.385 0.659 o
-3 -3 4 233.097 233.472 1.000 1.627 o
-3 -3 5 171.158 169.975 0.719 3.045 o
-3 -3 6 88.759 89.835 0.646 9.601 o
-3 -3 7 45.762 46.469 0.375 34.107 o
-3 -3 8 30.152 31.077 0.333 64.565 o
-3 -3 9 6.521 6.280 0.240 287.131 o
-3 -3 10 9.436 8.967 0.302 174.070 o
-3 -3 12 2.165 2.197 0.417 107.670 o
-3 -2 1 214.264 224.932 0.677 1.945 o
-3 -2 2 488.207 492.668 2.156 0.367 o
-3 -2 3 233.008 240.720 0.927 1.617 o
-3 -2 4 525.394 535.325 2.697 0.306 o
-3 -2 5 134.675 135.722 0.667 4.721 o
-3 -2 6 353.034 363.039 1.458 0.702 o
-3 -2 7 59.842 60.456 0.437 21.098 o
-3 -2 8 220.580 226.171 1.541 1.569 o
-3 -2 9 22.234 22.183 0.406 72.063 o
-3 -2 10 131.654 131.556 1.312 3.697 o
-3 -2 11 5.938 5.332 0.375 127.828 o
-3 -2 12 70.804 71.381 1.458 6.053 o
-3 -2 14 33.700 34.264 0.927 17.364 o
-3 -2 16 14.219 15.809 0.573 50.730 o
-3 -1 1 49.673 50.479 0.344 31.221 o
-3 -1 2 159.038 163.966 0.844 3.286 o
-3 -1 3 32.941 34.201 0.312 59.941 o
-3 -1 4 39.760 41.293 0.365 41.998 o
-3 -1 5 16.735 17.215 0.229 174.197 o
-3 -1 6 9.001 9.248 0.167 429.237 o
-3 -1 7 12.177 11.945 0.198 278.124 o
-3 -1 8 3.819 3.853 0.187 494.486 o
-3 -1 9 10.302 9.998 0.281 189.274 o
-3 -1 10 3.020 2.999 0.312 189.017 o
-3 -1 11 8.867 8.519 0.437 91.107 o
-3 -1 12 2.779 2.614 0.427 102.217 o
-3 -1 13 7.163 7.863 0.375 124.254 o
-3 -1 14 2.231 2.708 0.427 102.401 o
-3 -1 15 4.993 4.801 0.750 33.130 o
-3 0 1 276.110 284.211 0.927 1.179 o
-3 0 2 394.326 401.072 1.770 0.559 o
-3 0 3 182.895 189.294 0.604 2.683 o
-3 0 4 231.086 232.639 1.156 1.601 o
-3 0 5 70.138 71.912 0.427 16.304 o
-3 0 6 96.212 99.000 0.573 8.707 o
-3 0 7 25.914 27.317 0.344 74.232 o
-3 0 8 35.940 37.825 0.396 45.169 o
-3 0 9 9.851 9.779 0.312 161.461 o
-3 0 10 9.847 10.008 0.417 97.556 o
-3 0 11 3.014 3.020 0.281 232.379 o
-3 0 12 0.760 1.052 0.323 179.965 o
-3 1 1 392.911 391.512 1.927 0.560 o
-3 1 2 130.223 131.629 0.667 5.002 o
-3 1 3 37.959 38.731 0.312 49.335 o
-3 1 4 27.702 28.005 0.333 71.992 o
-3 1 5 1.207 1.146 0.135 1009.710 o
-3 1 6 0.459 0.531 0.135 1022.230 o
-3 1 7 10.461 10.716 0.187 331.268 o
-3 1 8 2.433 2.343 0.198 466.395 o
-3 1 9 11.908 11.904 0.396 102.029 o
-3 1 10 5.590 6.051 0.375 127.813 o
-3 1 11 7.356 7.217 0.292 196.909 o
-3 1 12 5.475 5.322 0.344 151.703 o
-3 1 13 2.436 2.583 0.427 102.351 o
-3 1 14 3.452 3.551 0.708 37.278 o
-3 2 1 9.038 9.248 0.219 293.896 o
-3 2 2 219.045 223.693 1.000 1.800 o
-3 2 3 32.487 31.160 0.302 64.709 o
-3 2 4 21.954 22.693 0.344 87.915 o
-3 2 5 8.339 8.269 0.187 386.926 o
-3 2 8 5.726 5.603 0.219 347.219 o
-3 2 10 8.910 8.779 0.375 120.557 o
-3 2 11 1.337 1.083 0.323 179.687 o
-3 2 12 7.574 7.405 0.458 85.018 o
-3 2 13 1.178 0.885 0.271 255.399 o
-3 2 14 4.549 4.655 0.312 184.715 o
-3 3 1 274.673 280.514 1.229 1.149 o
-3 3 2 231.197 236.023 0.844 1.674 o
-3 3 3 92.531 93.376 0.437 10.092 o
-3 3 4 84.856 86.065 0.406 11.933 o
-3 3 5 29.900 30.858 0.354 62.112 o
-3 3 6 23.566 24.391 0.281 99.250 o
-3 3 7 14.542 14.809 0.208 221.291 o
-3 3 8 4.905 4.770 0.250 280.131 o
-3 3 9 8.871 8.894 0.375 120.525 o
-3 3 11 5.131 4.520 0.375 129.299 o
-3 3 13 2.439 2.197 0.292 218.130 o
-3 3 14 0.775 1.375 0.323 179.893 o
-3 4 1 243.239 246.938 1.000 1.492 o
-3 4 2 239.292 242.553 0.927 1.557 o
-3 4 3 124.650 126.088 0.531 5.662 o
-3 4 4 160.237 163.435 0.708 3.387 o
-3 4 5 47.904 49.125 0.417 30.006 o
-3 4 6 91.597 93.991 0.635 9.125 o
-3 4 7 19.261 18.954 0.260 135.189 o
-3 4 8 47.900 49.125 1.073 11.717 o
-3 4 9 8.147 7.717 0.458 84.459 o
-3 4 10 21.565 21.964 0.521 51.828 o
-3 4 11 3.245 3.260 0.344 156.319 o
-3 4 12 8.345 7.644 0.406 105.690 o
-3 4 13 1.111 1.479 0.385 126.252 o
-3 4 14 2.962 3.228 0.531 66.160 o
-3 5 1 534.897 540.408 2.770 0.296 o
-3 5 2 2.443 2.447 0.115 1315.180 o
-3 5 3 423.433 428.244 1.458 0.506 o
-3 5 4 0.872 0.927 0.146 877.240 o
-3 5 5 287.604 291.366 1.614 1.000 o
-3 5 7 182.854 182.368 1.385 2.239 o
-3 5 9 103.027 106.769 1.770 3.583 o
-3 5 10 1.679 2.041 0.344 158.188 o
-3 5 11 49.724 48.854 0.927 14.093 o
-3 5 12 2.496 2.250 0.698 38.490 o
-3 5 13 20.654 23.651 0.656 36.027 o
-3 5 14 2.324 2.020 0.489 78.086 o
-3 6 1 127.875 126.713 0.510 5.507 o
-3 6 2 198.517 198.760 0.635 2.334 o
-3 6 3 23.614 22.776 0.260 108.360 o
-3 6 4 74.520 74.505 0.521 13.939 o
-3 6 5 0.767 0.698 0.146 879.151 o
-3 6 6 25.603 25.161 0.458 55.970 o
-3 6 8 6.568 6.259 0.375 126.346 o
-3 6 9 1.902 1.843 0.312 191.081 o
-3 7 1 68.024 66.965 0.344 18.674 o
-3 7 2 20.818 21.141 0.250 127.467 o
-3 7 3 21.758 21.735 0.229 130.255 o
-3 7 4 4.435 4.645 0.146 745.612 o
-3 7 5 4.607 4.509 0.219 362.005 o
-3 8 2 5.904 5.697 0.219 345.085 o
-3 8 4 19.150 18.277 0.489 60.880 o
-3 8 6 29.585 29.442 0.614 34.359 o
-3 8 8 29.576 28.588 0.729 26.938 o
-3 8 10 21.010 21.173 0.656 36.367 o
-3 8 12 10.999 12.539 0.542 58.888 o
-3 9 1 113.289 112.695 1.073 5.175 o
-3 9 2 3.925 3.958 0.271 246.108 o
-3 9 3 53.664 54.145 1.541 6.395 o
-3 9 4 7.255 7.040 0.448 89.213 o
-3 9 5 18.108 17.538 0.573 48.122 o
-3 9 6 4.794 3.583 0.417 105.958 o
-3 9 7 3.647 4.499 0.844 26.285 o
-3 10 1 51.403 51.010 0.635 20.569 o
-3 10 2 13.781 12.570 0.365 112.102 o
-3 10 3 47.746 46.532 0.844 16.389 o
-3 10 4 6.303 5.541 0.437 94.666 o
-3 10 5 31.513 29.588 0.729 26.226 o
-3 10 6 2.303 2.229 0.417 107.615 o
-3 10 7 14.860 13.935 0.552 54.333 o
-3 10 9 4.777 4.197 0.573 56.548 o
-3 11 1 112.078 114.466 2.229 2.526 o
-3 11 2 6.533 6.519 0.531 64.689 o
-3 11 3 110.840 109.394 2.083 2.804 o
-3 11 4 12.223 11.466 0.625 44.911 o
-3 11 5 86.646 85.836 1.698 4.340 o
-3 11 6 13.761 13.643 0.573 51.519 o
-3 11 7 53.622 55.905 1.385 7.538 o
-3 11 8 11.699 11.852 0.542 58.691 o
-3 11 9 26.482 28.702 0.844 21.962 o
-3 11 10 8.114 8.457 0.656 42.343 o
-3 11 11 10.638 12.154 0.604 48.295 o
-3 12 1 28.320 26.869 1.000 16.337 o
-3 12 3 12.030 11.602 0.625 44.952 o
-3 12 4 5.244 4.770 0.458 87.368 o
-3 12 5 3.554 3.260 0.417 106.814 o
-3 12 6 7.977 7.748 0.500 71.694 o
-3 12 8 7.252 7.124 0.500 72.253 o
-3 12 10 4.851 4.260 0.448 91.742 o
-3 13 1 10.968 11.050 0.573 53.434 o
-3 13 2 2.506 3.228 0.458 88.835 o
-3 13 3 3.080 3.603 0.844 26.320 o
-3 14 3 12.821 13.476 0.625 44.361 o
-3 14 4 2.886 3.780 0.656 43.435 o
-3 14 5 7.965 8.269 0.573 55.131 o
-3 14 6 4.873 5.551 1.458 8.815 o
-3 14 7 4.510 4.707 0.489 77.092 o
-3 14 8 4.715 4.884 0.760 32.252 o
-3 15 4 11.575 11.112 0.708 35.655 o
-3 15 5 2.024 2.083 0.489 78.135 o
-3 15 6 7.259 8.019 0.531 64.097 o
-3 16 4 15.544 14.893 1.385 9.563 o
-3 16 6 5.091 4.582 0.927 21.745 o
-2 -18 8 9.109 11.779 1.229 12.280 o
-2 -17 10 3.938 5.207 1.156 14.017 o
-2 -17 12 4.299 5.363 1.073 16.265 o
-2 -16 1 4.106 5.770 1.312 10.882 o
-2 -16 3 5.415 5.270 1.385 9.762 o
-2 -16 5 6.424 8.071 0.708 36.762 o
-2 -16 6 6.147 9.196 0.708 36.725 o
-2 -16 7 8.019 9.311 0.708 36.447 o
-2 -16 8 10.591 13.258 1.614 7.138 o
-2 -16 9 10.877 12.143 0.708 35.692 o
-2 -16 10 11.826 12.123 1.385 9.652 o
-2 -16 11 14.374 15.059 1.458 8.667 o
-2 -16 12 10.085 10.737 1.385 9.687 o
-2 -16 13 16.304 18.069 1.312 10.569 o
-2 -16 14 7.106 7.717 1.156 13.948 o
-2 -15 1 94.902 99.531 2.385 2.507 o
-2 -15 2 18.976 19.163 1.614 7.019 o
-2 -15 3 132.918 133.253 5.155 0.626 o
-2 -15 4 16.291 18.152 1.698 6.395 o
-2 -15 5 161.861 160.966 4.468 0.751 o
-2 -15 6 12.240 12.622 0.760 30.912 o
-2 -15 7 167.260 166.507 6.009 0.452 o
-2 -15 8 9.437 8.717 0.708 36.267 o
-2 -15 9 142.626 141.106 3.312 1.262 o
-2 -15 10 8.327 7.707 1.541 7.864 o
-2 -15 11 97.852 96.303 4.541 0.837 o
-2 -15 12 7.921 8.873 1.458 8.781 o
-2 -15 13 52.895 54.082 3.312 1.631 o
-2 -15 14 6.968 6.519 1.229 12.364 o
-2 -15 15 22.116 24.599 1.312 10.298 o
-2 -14 1 85.559 83.066 2.083 3.278 o
-2 -14 2 1.724 1.843 0.489 78.202 o
-2 -14 3 118.396 115.007 3.228 1.435 o
-2 -14 4 9.261 9.061 0.708 36.268 o
-2 -14 5 134.433 139.023 3.697 1.089 o
-2 -14 6 24.370 25.953 1.000 16.775 o
-2 -14 7 122.380 119.163 2.697 1.855 o
-2 -14 8 39.120 38.002 1.156 11.542 o
-2 -14 9 88.737 87.221 3.083 1.706 o
-2 -14 10 41.537 41.866 1.229 10.173 o
-2 -14 11 51.677 56.020 1.770 5.102 o
-2 -14 12 30.075 33.285 1.843 5.238 o
-2 -14 13 24.648 24.224 1.698 6.265 o
-2 -14 14 14.709 14.445 0.760 30.324 o
-2 -14 16 4.485 4.864 0.531 65.624 o
-2 -13 1 17.929 16.674 0.614 42.984 o
-2 -13 2 2.567 3.353 0.458 88.798 o
-2 -13 3 4.885 5.103 0.521 68.077 o
-2 -13 4 3.706 2.999 0.458 88.470 o
-2 -13 6 2.642 3.468 0.531 66.196 o
-2 -13 7 17.792 17.819 0.927 20.405 o
-2 -13 9 45.005 46.490 1.458 7.433 o
-2 -13 13 56.400 57.436 2.083 3.785 o
-2 -13 15 39.535 42.835 6.540 0.436 o
-2 -12 1 24.564 23.808 0.687 31.997 o
-2 -12 2 15.089 15.476 0.489 66.027 o
-2 -12 3 24.718 24.453 0.927 19.231 o
-2 -12 4 10.366 10.467 0.573 53.812 o
-2 -12 5 14.395 14.497 0.500 64.714 o
-2 -12 6 3.695 3.978 0.531 65.932 o
-2 -12 7 2.686 2.427 0.708 37.355 o
-2 -12 11 6.755 6.603 0.625 47.056 o
-2 -12 13 12.249 12.247 0.844 25.359 o
-2 -12 14 2.861 2.552 0.531 66.237 o
-2 -12 15 12.357 12.643 0.708 35.335 o
-2 -11 1 7.014 6.405 0.573 55.723 o
-2 -11 2 46.308 44.137 1.073 12.091 o
-2 -11 3 11.742 11.623 0.500 67.948 o
-2 -11 4 56.950 54.239 1.000 11.678 o
-2 -11 5 12.439 11.716 0.448 81.885 o
-2 -11 6 44.167 42.689 1.458 7.527 o
-2 -11 7 7.459 7.540 0.573 55.415 o
-2 -11 8 20.461 21.860 0.750 29.025 o
-2 -11 10 4.196 3.364 0.573 56.736 o
-2 -11 16 4.191 3.531 0.458 88.170 o
-2 -10 1 18.624 18.642 0.521 55.501 o
-2 -10 3 16.225 15.872 0.365 102.554 o
-2 -10 4 24.362 24.360 0.437 61.310 o
-2 -10 5 12.888 12.987 0.375 108.619 o
-2 -10 6 60.627 58.477 1.385 7.185 o
-2 -10 7 8.293 7.946 0.625 46.560 o
-2 -10 8 74.868 72.120 1.927 3.936 o
-2 -10 9 3.529 4.489 0.708 37.240 o
-2 -10 10 61.278 60.748 2.083 3.711 o
-2 -10 12 37.354 37.961 1.385 8.569 o
-2 -10 14 18.136 17.507 0.771 28.623 o
-2 -10 16 7.402 7.488 1.229 12.350 o
-2 -9 1 302.304 309.081 2.926 0.708 o
-2 -9 2 240.114 240.408 2.156 1.186 o
-2 -9 3 289.921 297.146 3.614 0.634 o
-2 -9 4 227.798 231.556 2.770 1.053 o
-2 -9 5 230.707 232.014 4.082 0.695 o
-2 -9 6 165.269 159.581 1.541 2.488 o
-2 -9 7 160.924 158.113 1.312 2.810 o
-2 -9 8 102.414 99.615 1.156 5.636 o
-2 -9 9 102.928 101.156 1.156 5.579 o
-2 -9 10 60.419 59.185 1.385 7.179 o
-2 -9 11 60.264 58.842 0.844 13.373 o
-2 -9 12 35.336 35.118 1.000 15.140 o
-2 -9 13 31.459 29.369 0.489 44.402 o
-2 -9 14 19.920 19.527 0.583 45.148 o
-2 -9 15 14.309 14.653 1.000 18.063 o
-2 -9 16 10.126 9.873 0.927 21.377 o
-2 -9 17 5.634 4.936 1.000 18.686 o
-2 -8 1 118.245 120.162 0.844 5.442 o
-2 -8 2 158.659 165.205 0.927 3.198 o
-2 -8 3 148.544 151.031 1.000 3.527 o
-2 -8 4 165.211 170.662 1.000 2.931 o
-2 -8 5 160.529 160.893 1.229 2.884 o
-2 -8 6 145.316 146.490 1.073 3.567 o
-2 -8 7 139.710 139.179 1.156 3.675 o
-2 -8 8 108.439 107.155 0.750 6.652 o
-2 -8 9 96.425 93.835 0.844 7.568 o
-2 -8 10 66.431 64.414 1.073 9.444 o
-2 -8 11 52.181 52.978 1.156 10.047 o
-2 -8 12 31.242 30.431 0.771 24.085 o
-2 -8 13 21.838 22.558 0.573 44.449 o
-2 -8 14 10.138 11.091 0.542 59.730 o
-2 -8 15 7.037 7.509 0.531 64.296 o
-2 -8 16 1.754 1.687 0.385 126.009 o
-2 -8 17 1.775 2.020 0.604 51.387 o
-2 -7 1 66.867 66.559 0.458 17.488 o
-2 -7 2 15.672 15.643 0.208 206.550 o
-2 -7 3 26.967 27.578 0.365 68.062 o
-2 -7 4 27.441 26.869 0.312 77.757 o
-2 -7 6 30.621 30.327 0.302 69.102 o
-2 -7 7 16.721 16.517 0.240 169.010 o
-2 -7 8 22.622 22.329 0.281 105.873 o
-2 -7 9 44.289 44.074 0.844 17.223 o
-2 -7 10 11.731 11.008 0.406 98.569 o
-2 -7 11 52.153 50.552 0.927 13.654 o
-2 -7 12 4.200 3.760 0.375 130.667 o
-2 -7 13 39.416 38.731 0.771 21.067 o
-2 -7 15 21.146 21.402 0.635 38.258 o
-2 -7 17 8.341 8.602 0.489 74.138 o
-2 -6 1 16.106 16.392 0.229 181.692 o
-2 -6 2 90.219 91.533 0.427 10.579 o
-2 -6 3 34.023 34.035 0.323 57.148 o
-2 -6 4 32.311 32.858 0.302 63.482 o
-2 -6 5 31.340 31.087 0.365 58.290 o
-2 -6 7 14.558 14.299 0.198 235.520 o
-2 -6 8 17.251 16.924 0.333 111.790 o
-2 -6 9 3.270 3.353 0.208 412.890 o
-2 -6 10 44.223 44.949 0.698 21.586 o
-2 -6 12 53.615 55.061 1.073 10.934 o
-2 -6 14 44.056 44.793 1.698 5.758 o
-2 -6 16 27.374 29.265 0.750 26.297 o
-2 -5 1 83.804 81.681 0.448 12.204 o
-2 -5 2 159.067 163.966 0.719 3.401 o
-2 -5 3 104.083 102.156 0.396 8.420 o
-2 -5 4 158.729 161.039 0.625 3.529 o
-2 -5 5 62.035 62.654 0.448 19.740 o
-2 -5 6 78.287 79.827 0.437 13.464 o
-2 -5 7 24.219 24.932 0.281 96.318 o
-2 -5 8 20.776 21.027 0.260 123.465 o
-2 -5 9 7.489 7.457 0.219 320.147 o
-2 -5 10 1.278 1.166 0.312 191.838 o
-2 -5 11 1.599 1.229 0.375 133.228 o
-2 -5 12 1.470 1.781 0.417 107.940 o
-2 -5 14 5.901 7.103 0.708 36.887 o
-2 -5 16 7.361 7.717 0.667 41.273 o
-2 -4 1 17.835 18.652 0.312 116.539 o
-2 -4 2 60.530 61.446 0.354 22.287 o
-2 -4 4 83.391 83.451 0.396 12.478 o
-2 -4 5 6.143 6.061 0.135 734.289 o
-2 -4 6 60.480 60.373 0.406 21.511 o
-2 -4 7 5.801 5.863 0.146 674.985 o
-2 -4 8 34.793 35.493 0.385 48.623 o
-2 -4 9 2.830 2.812 0.198 461.505 o
-2 -4 10 18.083 18.111 0.365 95.680 o
-2 -4 12 8.004 7.748 0.489 74.613 o
-2 -4 14 3.043 3.916 0.417 106.911 o
-2 -3 1 376.413 383.597 1.458 0.627 o
-2 -3 2 98.095 104.384 0.437 8.788 o
-2 -3 3 74.866 76.474 0.406 14.824 o
-2 -3 4 90.865 94.459 0.437 10.240 o
-2 -3 5 0.632 0.687 0.135 1020.180 o
-2 -3 6 55.617 57.280 0.365 25.229 o
-2 -3 7 1.311 1.343 0.135 1006.150 o
-2 -3 8 36.114 37.325 0.385 46.151 o
-2 -3 9 0.968 0.989 0.187 531.724 o
-2 -3 10 24.905 24.682 0.510 49.438 o
-2 -3 12 16.218 15.726 0.573 49.685 o
-2 -3 14 9.481 9.779 0.542 60.383 o
-2 -3 16 4.756 4.957 0.427 100.537 o
-2 -2 1 20.590 20.465 0.271 121.051 o
-2 -2 2 6173.730 6068.360 21.558 0.002 o
-2 -2 4 2486.490 2538.040 8.467 0.015 o
-2 -2 5 15.967 16.465 0.240 174.195 o
-2 -2 6 804.516 834.471 3.228 0.135 o
-2 -2 7 31.184 32.118 0.385 55.119 o
-2 -2 8 299.985 313.466 1.698 0.901 o
-2 -2 9 30.397 29.962 0.614 33.846 o
-2 -2 10 119.892 119.090 1.312 4.178 o
-2 -2 11 20.706 20.860 0.406 75.590 o
-2 -2 12 43.653 44.522 0.750 20.055 o
-2 -2 13 10.518 9.560 0.500 69.554 o
-2 -2 14 13.047 11.831 1.541 7.805 o
-2 -2 15 4.122 6.072 0.656 43.191 o
-2 -2 16 2.861 3.104 1.000 18.760 o
-2 -1 1 564.567 576.275 2.083 0.280 o
-2 -1 2 44.770 46.605 0.292 38.787 o
-2 -1 3 225.364 229.317 0.708 1.795 o
-2 -1 4 17.503 18.402 0.302 123.046 o
-2 -1 5 35.793 36.492 0.354 49.826 o
-2 -1 6 12.965 13.237 0.187 275.480 o
-2 -1 7 1.128 1.541 0.156 760.029 o
-2 -1 8 9.112 8.915 0.177 397.873 o
-2 -1 9 0.986 1.041 0.219 391.104 o
-2 -1 10 4.353 4.260 0.323 174.161 o
-2 -1 11 2.394 2.145 0.500 74.856 o
-2 -1 13 1.735 1.843 0.489 78.200 o
-2 0 1 43.499 44.168 0.333 38.999 o
-2 0 2 13.847 14.153 0.240 197.526 o
-2 0 3 70.150 72.568 0.375 16.822 o
-2 0 4 54.192 54.916 0.365 26.558 o
-2 0 5 50.761 52.166 0.396 28.230 o
-2 0 6 81.003 83.139 0.489 12.245 o
-2 0 7 29.351 30.806 0.365 61.499 o
-2 0 8 96.111 99.302 0.573 8.702 o
-2 0 9 16.384 16.007 0.396 90.367 o
-2 0 10 93.407 94.220 1.073 6.586 o
-2 0 11 7.848 7.155 0.385 117.596 o
-2 0 12 70.769 74.182 1.385 6.431 o
-2 0 13 2.925 2.385 0.344 157.086 o
-2 0 14 41.802 43.137 1.843 5.017 o
-2 1 1 1836.260 1852.910 9.238 0.025 o
-2 1 2 176.725 178.598 0.844 2.759 o
-2 1 3 792.326 809.830 2.468 0.145 o
-2 1 4 81.385 83.597 0.427 12.609 o
-2 1 5 184.119 183.680 0.927 2.531 o
-2 1 6 26.066 27.921 0.344 73.331 o
-2 1 7 26.233 27.078 0.458 54.246 o
-2 1 8 7.002 7.498 0.219 325.027 o
-2 1 11 3.467 2.801 0.437 97.139 o
-2 1 13 7.944 7.873 0.375 122.988 o
-2 1 15 7.774 7.936 0.771 31.006 o
-2 2 1 63.517 63.664 0.365 20.502 o
-2 2 2 95.604 97.146 0.427 9.519 o
-2 2 3 96.302 97.688 0.500 9.096 o
-2 2 4 59.601 60.279 0.396 22.086 o
-2 2 5 55.403 55.905 0.406 24.599 o
-2 2 6 24.210 24.630 0.312 88.369 o
-2 2 7 23.277 23.183 0.344 84.283 o
-2 2 8 8.321 8.352 0.260 231.196 o
-2 2 9 7.109 7.269 0.333 155.225 o
-2 2 10 1.999 2.156 0.344 157.938 o
-2 3 1 125.679 124.849 0.552 5.602 o
-2 3 2 57.947 60.467 0.333 24.050 o
-2 3 3 106.140 106.540 0.604 7.354 o
-2 3 5 49.151 50.250 0.417 28.948 o
-2 3 6 10.240 10.258 0.198 315.664 o
-2 3 7 20.745 21.037 0.229 137.398 o
-2 3 8 15.934 15.507 0.365 103.658 o
-2 3 9 8.200 8.009 0.510 68.742 o
-2 3 10 14.322 14.247 0.698 35.676 o
-2 3 11 2.128 2.416 0.437 97.686 o
-2 3 12 9.335 9.436 0.562 56.359 o
-2 3 14 4.733 5.009 0.344 153.177 o
-2 4 1 1.746 2.052 0.104 1632.240 o
-2 4 2 2433.970 2485.690 5.155 0.016 o
-2 4 3 4.644 4.947 0.135 827.649 o
-2 4 4 730.276 759.101 2.614 0.166 o
-2 4 5 8.882 8.738 0.167 437.915 o
-2 4 6 248.385 257.342 1.458 1.307 o
-2 4 7 10.209 10.446 0.302 168.112 o
-2 4 8 91.858 92.918 0.844 7.959 o
-2 4 9 8.493 8.144 0.354 135.150 o
-2 4 10 32.710 33.347 0.635 30.607 o
-2 4 11 5.494 5.707 0.344 151.336 o
-2 4 12 10.890 10.383 0.406 100.312 o
-2 4 13 2.784 2.239 0.312 189.871 o
-2 4 14 3.354 3.093 0.365 139.206 o
-2 5 1 226.114 231.316 0.844 1.743 o
-2 5 2 50.234 51.312 0.312 31.631 o
-2 5 3 85.493 87.982 0.437 11.482 o
-2 5 4 24.942 25.734 0.292 90.221 o
-2 5 5 30.457 31.285 0.385 56.649 o
-2 5 6 17.768 17.278 0.344 105.410 o
-2 5 7 10.052 9.873 0.281 190.846 o
-2 5 8 11.877 11.331 0.583 51.230 o
-2 5 9 2.470 2.937 0.344 157.249 o
-2 5 10 6.368 6.572 0.344 148.906 o
-2 5 12 2.473 1.937 0.489 78.066 o
-2 6 1 72.588 72.204 0.396 15.994 o
-2 6 2 23.486 23.631 0.271 103.957 o
-2 6 3 35.876 36.378 0.281 56.763 o
-2 6 4 33.504 33.774 0.333 56.947 o
-2 6 5 12.965 12.851 0.240 209.237 o
-2 6 6 39.364 39.002 0.521 32.971 o
-2 6 7 3.697 2.906 0.240 314.839 o
-2 6 8 38.063 36.680 0.625 28.265 o
-2 6 10 29.527 29.494 0.562 38.716 o
-2 6 12 18.257 18.642 0.458 68.178 o
-2 7 1 59.067 57.863 0.333 24.136 o
-2 7 2 79.628 79.754 0.667 11.216 o
-2 7 3 18.627 19.163 0.240 149.156 o
-2 7 4 53.896 53.760 0.458 24.327 o
-2 7 5 1.184 1.135 0.208 430.335 o
-2 7 6 35.800 34.722 0.844 19.667 o
-2 7 7 1.977 1.343 0.323 179.171 o
-2 7 8 20.907 20.017 0.750 29.140 o
-2 7 9 8.524 8.540 0.771 30.892 o
-2 7 10 9.918 11.091 0.542 59.843 o
-2 7 11 11.594 11.654 0.625 45.087 o
-2 7 12 3.654 2.656 0.489 77.705 o
-2 7 13 9.624 10.894 0.489 72.479 o
-2 8 1 11.559 11.300 0.219 256.093 o
-2 8 2 88.932 89.148 0.771 8.820 o
-2 8 3 1.215 1.343 0.250 299.195 o
-2 8 4 58.161 59.206 1.000 11.294 o
-2 8 6 25.993 24.485 0.698 30.650 o
-2 8 8 6.456 7.165 0.489 75.657 o
-2 9 3 2.619 2.468 0.250 294.633 o
-2 9 4 3.456 3.312 0.375 131.522 o
-2 9 5 4.414 4.145 0.375 130.269 o
-2 9 6 8.929 8.186 0.448 87.302 o
-2 9 7 3.776 3.447 0.417 106.637 o
-2 9 8 9.264 9.373 0.771 30.757 o
-2 9 10 5.961 6.707 0.531 64.864 o
-2 10 1 67.232 65.799 0.771 12.885 o
-2 10 2 38.234 38.856 0.771 21.335 o
-2 10 3 26.120 26.057 0.500 49.179 o
-2 10 4 20.795 20.767 0.583 44.313 o
-2 10 5 7.206 7.019 0.573 55.575 o
-2 10 6 10.137 10.206 0.489 72.355 o
-2 10 8 4.851 5.447 0.448 91.410 o
-2 10 10 2.469 2.687 0.427 102.321 o
-2 11 1 272.043 267.121 2.770 0.860 o
-2 11 2 111.179 108.925 1.541 3.963 o
-2 11 3 138.264 135.794 2.468 1.926 o
-2 11 4 75.048 75.380 1.698 4.723 o
-2 11 5 52.311 52.604 1.614 5.985 o
-2 11 6 45.141 45.792 1.073 12.122 o
-2 11 7 13.823 12.425 0.542 57.291 o
-2 11 8 23.633 24.307 1.000 16.923 o
-2 11 9 2.125 2.552 0.573 57.077 o
-2 11 10 10.419 9.779 0.656 41.679 o
-2 12 1 46.458 44.386 1.385 8.080 o
-2 12 2 15.982 15.830 0.542 54.846 o
-2 12 3 39.558 37.565 1.156 11.527 o
-2 12 4 16.843 16.059 0.844 24.556 o
-2 12 5 23.995 24.453 0.656 34.559 o
-2 12 6 12.992 12.966 0.844 25.237 o
-2 12 7 10.795 11.091 0.614 46.893 o
-2 12 8 8.195 8.311 0.500 71.411 o
-2 12 9 3.737 4.582 0.667 41.985 o
-2 13 1 14.465 13.164 0.708 34.804 o
-2 13 2 23.755 23.391 0.614 38.663 o
-2 13 3 15.162 15.330 0.844 24.829 o
-2 13 4 13.906 15.018 0.844 25.007 o
-2 13 5 14.128 14.830 0.667 38.790 o
-2 13 6 8.464 8.790 1.385 9.718 o
-2 13 7 11.809 12.883 1.073 15.927 o
-2 13 8 5.067 6.113 1.000 18.685 o
-2 13 9 8.657 8.904 0.489 73.836 o
-2 14 2 22.154 22.183 0.708 31.476 o
-2 14 4 10.603 11.227 0.542 59.454 o
-2 14 6 2.711 1.625 0.489 78.050 o
-2 15 3 9.180 9.550 0.573 54.465 o
-2 15 5 7.532 7.457 0.458 85.030 o
-2 15 7 3.810 4.634 0.927 21.782 o
-1 -18 12 7.632 7.426 0.927 21.585 o
-1 -17 6 5.225 4.676 1.385 9.765 o
-1 -17 8 4.387 4.176 1.385 9.772 o
-1 -17 11 4.841 7.040 1.229 12.388 o
-1 -17 13 3.772 3.541 1.073 16.287 o
-1 -16 1 4.331 4.614 1.229 12.406 o
-1 -16 2 4.501 4.499 0.604 50.933 o
-1 -16 3 8.520 9.050 0.656 42.197 o
-1 -16 4 6.715 7.051 1.000 18.623 o
-1 -16 5 14.776 15.299 0.625 43.301 o
-1 -16 6 8.954 9.758 0.573 54.511 o
-1 -16 7 20.501 21.964 1.698 6.331 o
-1 -16 8 9.695 10.716 0.708 36.050 o
-1 -16 9 21.180 21.839 1.073 15.155 o
-1 -16 10 8.442 9.144 0.708 36.394 o
-1 -16 11 15.340 14.518 1.458 8.657 o
-1 -16 12 6.190 8.342 1.458 8.798 o
-1 -16 13 7.095 6.270 1.312 10.852 o
-1 -15 2 40.946 43.897 2.770 2.344 o
-1 -15 3 1.644 2.468 0.489 78.166 o
-1 -15 4 31.113 34.462 1.073 13.893 o
-1 -15 5 6.452 6.905 0.573 55.813 o
-1 -15 6 15.769 17.101 1.156 13.540 o
-1 -15 7 16.578 15.486 1.698 6.405 o
-1 -15 8 4.743 4.093 0.573 56.566 o
-1 -15 9 29.482 29.400 2.000 4.508 o
-1 -15 11 37.607 40.492 1.927 4.695 o
-1 -15 13 35.408 41.335 1.843 5.120 o
-1 -15 15 25.206 23.735 2.156 3.941 o
-1 -14 1 47.586 47.417 1.927 4.526 o
-1 -14 2 131.615 132.326 2.697 1.764 o
-1 -14 3 54.251 53.197 1.614 5.927 o
-1 -14 4 145.788 146.959 2.999 1.430 o
-1 -14 5 48.606 49.896 1.614 6.115 o
-1 -14 6 114.200 111.852 4.926 0.702 o
-1 -14 7 35.764 37.450 1.073 13.355 o
-1 -14 8 58.622 59.654 1.541 6.159 o
-1 -14 9 23.085 23.245 0.750 28.201 o
-1 -14 10 15.978 14.580 0.667 38.263 o
-1 -14 11 13.942 14.362 1.770 5.920 o
-1 -14 13 8.127 8.436 1.614 7.172 o
-1 -14 15 4.521 4.082 0.604 50.963 o
-1 -13 2 30.904 30.869 0.750 25.137 o
-1 -13 3 15.500 15.455 0.614 44.297 o
-1 -13 4 51.838 50.219 1.541 6.509 o
-1 -13 5 44.150 44.303 1.312 8.942 o
-1 -13 6 65.703 64.601 1.458 6.360 o
-1 -13 7 63.867 61.831 2.083 3.674 o
-1 -13 8 61.721 59.894 1.541 6.060 o
-1 -13 9 62.249 62.279 2.312 3.081 o
-1 -13 10 42.988 43.022 2.000 4.311 o
-1 -13 11 45.611 44.095 1.312 8.876 o
-1 -13 12 22.449 23.381 1.000 17.076 o
-1 -13 13 26.423 24.464 2.000 4.551 o
-1 -13 14 8.952 8.092 0.708 36.397 o
-1 -13 15 12.270 11.529 1.229 12.211 o
-1 -13 16 2.811 3.478 1.156 14.037 o
-1 -12 1 126.016 125.474 2.385 2.145 o
-1 -12 2 4.311 4.114 0.427 101.086 o
-1 -12 3 192.830 187.679 2.541 1.387 o
-1 -12 4 7.135 7.186 0.614 48.478 o
-1 -12 5 249.402 247.417 3.385 0.801 o
-1 -12 6 9.033 8.998 0.656 42.091 o
-1 -12 7 262.730 261.581 7.696 0.259 o
-1 -12 8 10.191 11.154 1.156 13.834 o
-1 -12 9 225.348 220.391 4.385 0.649 o
-1 -12 10 11.262 11.956 0.844 25.479 o
-1 -12 11 160.871 162.424 3.770 0.975 o
-1 -12 12 12.037 12.237 0.844 25.383 o
-1 -12 13 98.640 99.844 7.623 0.313 o
-1 -12 14 11.572 11.279 0.542 58.919 o
-1 -12 15 53.766 58.300 1.843 4.707 o
-1 -12 16 9.418 9.206 0.375 119.258 o
-1 -12 17 26.864 25.974 1.073 14.589 o
-1 -11 1 34.265 34.107 0.614 31.075 o
-1 -11 2 3.969 3.968 0.552 61.041 o
-1 -11 3 18.206 17.986 0.406 82.129 o
-1 -11 4 18.459 19.308 0.437 72.406 o
-1 -11 5 4.549 4.999 0.417 105.633 o
-1 -11 6 35.752 37.586 0.844 19.405 o
-1 -11 8 43.297 45.740 1.770 5.349 o
-1 -11 10 38.707 38.908 1.156 11.539 o
-1 -11 12 28.199 28.494 1.000 16.266 o
-1 -11 14 17.904 19.111 0.552 50.817 o
-1 -11 16 10.345 10.321 0.625 45.683 o
-1 -10 2 12.656 13.081 0.312 145.199 o
-1 -10 3 0.853 1.208 0.250 299.786 o
-1 -10 4 5.484 5.665 0.250 274.480 o
-1 -10 5 1.719 1.864 0.281 235.756 o
-1 -10 7 3.522 3.468 0.708 37.276 o
-1 -10 8 3.489 4.270 0.573 56.779 o
-1 -10 9 4.833 4.010 0.531 65.646 o
-1 -10 10 8.707 8.436 0.614 47.924 o
-1 -10 11 4.029 3.322 0.417 106.527 o
-1 -10 12 9.419 9.227 0.583 52.600 o
-1 -10 13 1.869 1.573 0.437 97.865 o
-1 -10 14 6.636 6.217 0.521 67.244 o
-1 -10 16 3.547 3.968 0.489 77.545 o
-1 -9 2 55.963 58.248 0.771 15.425 o
-1 -9 3 0.915 1.218 0.250 299.704 o
-1 -9 4 57.114 58.165 0.656 17.545 o
-1 -9 5 1.349 1.687 0.271 254.747 o
-1 -9 6 39.375 41.502 1.000 14.327 o
-1 -9 7 1.716 2.031 0.323 179.106 o
-1 -9 8 19.368 18.569 0.385 85.685 o
-1 -9 9 2.279 2.656 0.385 125.555 o
-1 -9 10 7.922 7.603 0.323 161.825 o
-1 -9 11 2.754 2.229 0.302 203.054 o
-1 -9 12 3.568 3.374 0.323 176.188 o
-1 -9 13 2.677 2.739 0.489 77.940 o
-1 -9 14 2.358 2.645 0.458 88.959 o
-1 -9 15 2.002 2.260 0.489 78.123 o
-1 -9 16 2.126 2.510 0.458 89.036 o
-1 -8 1 47.038 46.532 0.531 26.532 o
-1 -8 2 1.536 1.583 0.177 590.455 o
-1 -8 3 41.358 41.418 0.354 41.075 o
-1 -8 5 20.441 20.267 0.219 146.324 o
-1 -8 6 1.554 1.583 0.135 998.922 o
-1 -8 7 4.615 4.916 0.187 476.122 o
-1 -8 8 9.907 10.185 0.250 229.466 o
-1 -8 10 22.417 21.714 0.542 48.328 o
-1 -8 12 30.236 29.994 0.844 21.155 o
-1 -8 13 1.655 1.291 0.417 107.955 o
-1 -8 14 28.175 29.379 1.156 12.567 o
-1 -8 15 1.197 2.312 0.375 133.176 o
-1 -8 16 19.500 19.673 0.750 29.515 o
-1 -7 1 185.337 184.441 0.927 2.506 o
-1 -7 2 201.966 204.842 1.156 2.016 o
-1 -7 3 331.250 334.086 1.698 0.774 o
-1 -7 4 158.277 158.571 0.771 3.443 o
-1 -7 5 328.043 325.546 0.927 0.869 o
-1 -7 6 75.197 75.484 0.458 14.350 o
-1 -7 7 209.794 210.768 1.458 1.758 o
-1 -7 8 25.660 25.609 0.489 51.172 o
-1 -7 9 98.703 99.000 0.844 7.213 o
-1 -7 10 7.164 7.332 0.406 107.289 o
-1 -7 11 33.269 33.233 0.521 38.684 o
-1 -7 12 1.706 1.468 0.375 133.143 o
-1 -7 13 6.529 5.811 0.500 72.928 o
-1 -6 1 510.293 512.611 1.614 0.353 o
-1 -6 2 108.305 108.009 0.406 7.715 o
-1 -6 3 611.239 618.766 2.385 0.239 o
-1 -6 4 298.862 300.989 1.312 0.982 o
-1 -6 5 547.287 546.250 1.770 0.307 o
-1 -6 6 378.278 378.431 1.843 0.603 o
-1 -6 7 398.529 396.292 2.385 0.517 o
-1 -6 8 333.088 335.409 2.156 0.715 o
-1 -6 9 255.195 254.415 1.614 1.235 o
-1 -6 10 238.354 239.564 2.312 1.146 o
-1 -6 11 143.491 143.876 1.843 2.540 o
-1 -6 12 143.681 147.490 2.385 1.924 o
-1 -6 13 69.915 73.412 1.541 5.598 o
-1 -6 14 73.764 76.432 1.614 5.096 o
-1 -6 15 29.874 32.327 1.458 8.137 o
-1 -6 16 32.569 33.285 0.698 27.006 o
-1 -6 17 11.550 11.591 0.844 25.468 o
-1 -5 2 20.290 20.704 0.250 131.014 o
-1 -5 4 6.359 6.686 0.135 710.436 o
-1 -5 5 0.967 1.052 0.125 1188.040 o
-1 -5 6 50.455 51.635 0.354 29.977 o
-1 -5 7 5.910 5.645 0.146 674.985 o
-1 -5 8 75.542 76.984 0.521 13.499 o
-1 -5 9 11.516 11.498 0.312 152.345 o
-1 -5 10 71.771 72.891 1.312 6.878 o
-1 -5 11 14.933 14.372 0.635 42.140 o
-1 -5 12 52.131 51.041 1.614 6.010 o
-1 -5 13 15.816 16.840 0.573 49.600 o
-1 -5 14 30.822 31.952 1.000 15.808 o
-1 -5 15 13.796 14.778 0.708 34.772 o
-1 -5 16 15.505 16.538 0.625 42.772 o
-1 -5 17 9.831 12.112 1.156 13.831 o
-1 -4 1 6.915 6.717 0.135 684.924 o
-1 -4 2 141.566 145.761 0.479 4.481 o
-1 -4 3 2.520 2.635 0.115 1305.070 o
-1 -4 4 34.222 34.243 0.302 59.004 o
-1 -4 8 4.303 4.551 0.156 667.678 o
-1 -4 10 7.932 7.686 0.573 55.239 o
-1 -4 12 6.462 6.238 0.448 90.109 o
-1 -4 14 3.263 2.874 0.656 43.442 o
-1 -3 1 33.840 34.639 0.250 65.226 o
-1 -3 2 350.258 359.102 1.073 0.741 o
-1 -3 3 25.630 25.401 0.260 96.638 o
-1 -3 4 235.395 239.637 0.927 1.601 o
-1 -3 5 1.906 1.843 0.125 1151.840 o
-1 -3 6 106.259 107.530 0.667 7.087 o
-1 -3 7 1.592 1.614 0.146 863.444 o
-1 -3 8 46.579 47.719 0.521 26.886 o
-1 -3 9 5.227 5.134 0.260 257.229 o
-1 -3 10 21.789 20.850 0.458 62.739 o
-1 -3 11 5.407 5.384 0.375 128.464 o
-1 -3 12 10.841 9.342 0.656 41.629 o
-1 -3 13 3.308 2.843 0.573 56.916 o
-1 -3 14 5.877 5.363 0.656 43.003 o
-1 -3 15 1.323 1.573 0.427 102.807 o
-1 -3 16 3.512 5.103 0.542 63.362 o
-1 -2 1 4.731 4.562 0.115 1082.050 o
-1 -2 2 792.491 802.103 3.312 0.140 o
-1 -2 3 14.152 14.570 0.250 184.034 o
-1 -2 4 432.626 440.783 1.312 0.488 o
-1 -2 5 6.012 6.561 0.146 654.536 o
-1 -2 6 174.528 179.129 0.927 2.735 o
-1 -2 7 1.367 1.364 0.156 758.454 o
-1 -2 8 84.233 88.836 0.698 9.819 o
-1 -2 10 49.815 51.458 0.844 15.610 o
-1 -2 12 30.164 30.921 0.844 21.082 o
-1 -2 14 16.997 16.736 0.750 30.409 o
-1 -2 16 8.561 9.779 1.073 16.106 o
-1 -1 1 570.952 582.670 2.468 0.268 o
-1 -1 2 1263.830 1297.720 4.999 0.055 o
-1 -1 3 367.875 377.046 1.541 0.647 o
-1 -1 4 446.518 454.665 1.927 0.439 o
-1 -1 5 125.283 124.464 0.708 5.320 o
-1 -1 6 104.132 107.300 0.521 7.774 o
-1 -1 7 30.921 30.733 0.365 59.169 o
-1 -1 8 20.829 21.319 0.219 140.957 o
-1 -1 9 4.207 3.760 0.312 186.331 o
-1 -1 10 2.595 2.166 0.406 113.062 o
-1 -1 13 2.065 2.114 0.375 132.835 o
-1 -1 15 3.339 3.728 0.614 49.445 o
-1 0 1 243.410 252.031 0.927 1.489 o
-1 0 2 1077.330 1106.180 5.384 0.073 o
-1 0 3 42.615 45.115 0.344 38.803 o
-1 0 4 821.731 848.312 3.541 0.128 o
-1 0 5 20.449 21.381 0.344 93.146 o
-1 0 6 489.466 507.144 2.312 0.355 o
-1 0 7 21.314 20.714 0.229 135.215 o
-1 0 8 294.286 306.457 1.541 0.957 o
-1 0 9 18.093 17.476 0.396 85.910 o
-1 0 10 160.814 164.351 1.458 2.604 o
-1 0 11 11.978 11.820 0.448 82.343 o
-1 0 12 72.898 74.838 1.698 4.779 o
-1 0 13 6.502 5.738 0.614 48.773 o
-1 0 14 26.825 26.359 1.073 14.577 o
-1 0 15 2.996 3.676 0.489 77.745 o
-1 1 1 942.861 969.911 3.999 0.098 o
-1 1 2 67.289 69.933 0.396 17.762 o
-1 1 3 715.507 740.626 2.697 0.173 o
-1 1 4 63.696 65.590 0.385 19.758 o
-1 1 5 485.019 500.218 2.312 0.362 o
-1 1 6 58.104 59.810 0.417 22.338 o
-1 1 7 356.272 369.735 2.229 0.622 o
-1 1 8 49.770 51.562 0.552 23.584 o
-1 1 9 251.834 256.498 2.541 0.994 o
-1 1 10 36.836 36.347 0.489 37.544 o
-1 1 11 157.516 162.581 1.698 2.410 o
-1 1 12 22.267 22.683 0.489 55.752 o
-1 1 13 85.654 91.377 1.770 4.065 o
-1 1 14 11.012 11.883 0.448 83.368 o
-1 1 15 40.851 47.782 1.385 8.239 o
-1 2 1 288.366 293.834 1.385 1.030 o
-1 2 2 693.214 713.559 2.770 0.183 o
-1 2 3 54.926 54.249 0.354 26.628 o
-1 2 4 188.168 189.814 0.771 2.505 o
-1 2 5 2.388 1.958 0.146 844.771 o
-1 2 6 48.703 50.291 0.396 29.982 o
-1 2 7 1.627 2.031 0.167 662.149 o
-1 2 8 13.661 13.726 0.427 85.920 o
-1 2 9 5.947 5.863 0.354 142.113 o
-1 2 10 3.099 3.260 0.312 188.700 o
-1 2 11 6.827 6.603 0.292 200.099 o
-1 2 13 5.088 5.093 0.344 152.544 o
-1 3 1 293.607 295.980 1.000 1.055 o
-1 3 2 26.517 27.067 0.271 88.801 o
-1 3 3 59.995 60.414 0.365 22.525 o
-1 3 4 10.526 10.727 0.187 330.151 o
-1 3 5 2.689 2.843 0.156 726.367 o
-1 3 6 7.731 7.832 0.187 401.109 o
-1 3 7 1.580 1.687 0.219 388.592 o
-1 3 8 5.829 5.738 0.281 219.469 o
-1 3 9 5.739 5.655 0.292 205.608 o
-1 3 10 4.140 4.187 0.365 137.899 o
-1 3 11 6.086 6.186 0.500 73.044 o
-1 3 12 2.860 2.697 0.385 125.216 o
-1 3 13 3.724 3.708 0.354 146.676 o
-1 3 14 1.990 2.000 0.375 132.900 o
-1 4 1 204.854 209.289 1.000 2.030 o
-1 4 2 271.688 274.890 0.844 1.241 o
-1 4 3 126.874 129.556 0.542 5.432 o
-1 4 4 144.089 145.959 0.771 4.036 o
-1 4 5 65.468 67.038 0.427 18.298 o
-1 4 6 66.979 69.163 0.677 13.945 o
-1 4 7 30.367 29.879 0.521 41.927 o
-1 4 8 31.466 31.108 0.646 30.924 o
-1 4 9 11.767 10.862 0.333 137.560 o
-1 4 10 14.289 14.268 0.458 75.278 o
-1 4 11 3.500 3.760 0.323 176.000 o
-1 4 12 6.373 6.405 0.312 178.019 o
-1 4 13 0.789 1.021 0.250 299.966 o
-1 4 14 2.911 2.843 0.240 318.402 o
-1 5 2 20.715 20.454 0.292 112.128 o
-1 5 3 3.286 3.426 0.135 917.016 o
-1 5 4 2.476 2.458 0.135 962.642 o
-1 5 5 5.014 5.134 0.167 574.098 o
-1 5 6 0.713 0.781 0.187 532.922 o
-1 5 7 5.224 5.353 0.240 299.320 o
-1 5 8 1.149 1.052 0.250 299.505 o
-1 5 9 4.593 4.780 0.385 123.022 o
-1 5 10 2.009 2.083 0.250 296.854 o
-1 5 11 3.613 3.353 0.271 248.031 o
-1 5 12 2.300 2.624 0.271 252.319 o
-1 5 13 2.544 2.489 0.240 320.470 o
-1 6 1 63.339 61.914 0.323 21.582 o
-1 6 2 34.865 34.639 0.312 56.535 o
-1 6 3 35.707 35.784 0.385 47.433 o
-1 6 4 44.850 44.022 0.406 34.144 o
-1 6 5 15.242 15.122 0.271 159.024 o
-1 6 6 38.196 37.784 0.562 31.460 o
-1 6 7 4.907 4.655 0.250 280.422 o
-1 6 8 23.597 23.235 0.437 62.997 o
-1 6 10 10.633 10.571 0.375 115.664 o
-1 6 12 3.391 3.416 0.344 156.069 o
-1 7 1 498.355 494.751 2.770 0.338 o
-1 7 2 20.747 20.933 0.260 123.794 o
-1 7 3 533.804 527.317 3.614 0.277 o
-1 7 4 6.680 6.572 0.219 333.113 o
-1 7 5 466.870 455.186 4.082 0.323 o
-1 7 6 2.722 2.968 0.354 148.012 o
-1 7 7 340.399 339.637 3.614 0.529 o
-1 7 8 1.463 1.823 0.375 133.168 o
-1 7 9 206.149 215.392 3.770 0.827 o
-1 7 11 104.197 117.392 3.083 1.593 o
-1 7 13 44.665 51.218 2.697 2.439 o
-1 8 1 72.126 72.204 1.073 8.697 o
-1 8 2 64.350 64.976 0.687 14.670 o
-1 8 3 25.399 24.599 0.437 59.864 o
-1 8 4 7.999 7.988 0.333 152.146 o
-1 8 5 4.371 4.030 0.375 130.370 o
-1 8 8 7.163 6.999 0.406 107.479 o
-1 8 10 10.722 10.946 0.750 32.116 o
-1 8 11 1.802 2.041 0.489 78.175 o
-1 8 12 9.144 9.009 0.604 49.312 o
-1 9 1 19.803 19.704 0.385 83.760 o
-1 9 2 2.785 2.708 0.281 233.208 o
-1 9 3 17.918 17.663 0.375 92.889 o
-1 9 4 1.358 1.166 0.375 133.320 o
-1 9 5 13.598 13.497 0.562 53.371 o
-1 9 6 1.728 1.698 0.375 133.087 o
-1 9 7 8.713 8.550 0.437 91.244 o
-1 9 8 2.475 2.125 0.458 88.997 o
-1 9 9 4.577 4.572 0.750 33.168 o
-1 9 10 2.757 3.156 0.552 61.327 o
-1 9 11 1.853 2.541 0.625 48.003 o
-1 10 1 24.693 25.338 0.583 40.798 o
-1 10 2 26.187 24.838 0.583 40.089 o
-1 10 3 12.813 12.945 0.489 69.150 o
-1 10 4 17.193 16.538 0.469 68.182 o
-1 10 5 6.439 7.863 0.448 89.526 o
-1 10 6 8.199 8.113 0.531 63.663 o
-1 10 7 2.999 2.822 0.417 107.204 o
-1 10 8 2.936 3.635 0.771 31.522 o
-1 11 1 8.324 8.696 0.573 54.934 o
-1 11 3 15.184 14.039 0.625 43.387 o
-1 11 5 14.086 13.164 0.542 56.905 o
-1 11 7 8.857 8.613 0.844 25.853 o
-1 11 9 4.292 5.134 1.000 18.716 o
-1 12 1 1.290 1.260 0.375 133.327 o
-1 12 2 2.376 3.083 0.458 88.894 o
-1 13 1 90.648 88.836 1.698 4.218 o
-1 13 3 86.169 89.065 3.083 1.712 o
-1 13 5 68.919 70.516 2.229 3.182 o
-1 13 7 45.722 47.501 5.384 0.639 o
-1 14 1 26.738 29.650 1.770 5.721 o
-1 14 2 27.730 26.505 0.927 18.712 o
-1 14 3 19.181 18.746 0.614 41.946 o
-1 14 4 36.419 35.795 1.156 11.809 o
-1 14 5 10.834 11.300 0.573 53.438 o
-1 14 6 35.921 33.483 1.156 11.924 o
-1 14 7 4.843 4.010 1.229 12.405 o
-1 15 2 8.170 9.102 1.541 7.860 o
-1 15 4 5.436 4.978 1.000 18.690 o
-1 15 5 11.925 11.852 1.156 13.773 o
-1 15 6 4.200 4.280 1.073 16.275 o
0 -18 12 31.667 32.056 1.312 9.794 o
0 -17 10 10.573 11.466 1.385 9.675 o
0 -17 12 14.917 14.184 1.385 9.582 o
0 -17 13 4.412 4.135 1.229 12.408 o
0 -16 2 35.148 38.409 1.698 5.989 o
0 -16 3 67.505 67.809 2.999 1.901 o
0 -16 7 39.234 39.148 1.156 11.493 o
0 -16 8 39.853 41.273 1.927 4.664 o
0 -16 9 14.326 16.226 1.614 7.090 o
0 -16 10 26.895 28.057 1.698 6.207 o
0 -16 12 13.629 16.507 1.541 7.771 o
0 -16 14 4.912 6.092 1.229 12.393 o
0 -16 15 3.201 3.416 1.073 16.295 o
0 -15 1 10.299 9.581 1.458 8.755 o
0 -15 2 15.761 15.393 0.760 30.035 o
0 -15 4 25.445 26.057 0.927 19.038 o
0 -15 5 2.288 2.260 0.604 51.340 o
0 -15 6 24.593 24.391 0.844 22.680 o
0 -15 7 10.639 11.612 0.760 31.239 o
0 -15 8 14.044 15.393 1.000 18.056 o
0 -15 9 14.987 14.309 0.760 30.285 o
0 -15 10 3.789 4.916 0.656 43.296 o
0 -14 1 5.716 5.134 0.489 76.511 o
0 -14 2 8.278 8.613 0.656 42.293 o
0 -14 3 1.788 1.989 0.604 51.387 o
0 -14 6 31.231 33.545 1.000 15.678 o
0 -14 8 71.784 67.486 1.614 5.269 o
0 -14 10 89.918 86.909 2.843 1.953 o
0 -14 12 78.291 80.056 4.082 1.051 o
0 -14 14 52.476 54.645 3.228 1.712 o
0 -14 16 28.748 29.692 3.999 1.163 o
0 -13 1 605.119 584.669 10.008 0.111 o
0 -13 2 452.643 438.096 7.082 0.211 o
0 -13 3 695.415 692.824 8.467 0.114 o
0 -13 4 440.184 444.948 9.238 0.153 o
0 -13 5 665.424 666.808 10.008 0.101 o
0 -13 6 350.461 345.646 5.770 0.330 o
0 -13 7 538.566 526.161 8.467 0.148 o
0 -13 8 234.895 234.024 4.312 0.642 o
0 -13 9 375.171 371.349 9.238 0.167 o
0 -13 10 138.838 137.023 3.156 1.375 o
0 -13 11 227.132 230.098 6.540 0.355 o
0 -13 12 75.719 76.140 3.312 1.554 o
0 -13 13 119.394 125.713 3.999 0.996 o
0 -13 14 39.003 39.388 1.229 10.395 o
0 -13 15 54.157 53.801 1.614 5.922 o
0 -13 16 18.815 17.257 0.573 47.797 o
0 -12 2 109.539 108.467 1.385 4.441 o
0 -12 4 124.412 124.089 2.312 2.252 o
0 -12 6 136.083 135.722 2.385 2.026 o
0 -12 8 137.926 137.107 2.697 1.716 o
0 -12 10 122.439 120.704 2.468 2.094 o
0 -12 12 91.286 93.605 2.385 2.562 o
0 -12 14 56.064 58.227 3.853 1.214 o
0 -12 16 28.348 29.796 1.770 5.699 o
0 -11 1 15.830 16.101 0.406 87.732 o
0 -11 3 15.837 15.924 0.312 128.292 o
0 -11 5 7.407 8.102 0.500 71.911 o
0 -11 11 8.746 8.936 0.542 60.922 o
0 -11 12 0.983 1.385 0.417 108.088 o
0 -11 13 10.924 9.956 1.073 16.021 o
0 -11 14 1.550 1.979 0.375 133.102 o
0 -11 15 8.210 7.780 0.406 105.774 o
0 -11 17 4.309 4.916 0.521 68.280 o
0 -10 1 6.620 7.259 0.323 165.812 o
0 -10 2 1.084 1.281 0.250 299.436 o
0 -10 3 5.677 6.092 0.250 272.108 o
0 -10 4 0.848 1.041 0.271 255.624 o
0 -10 5 3.298 3.645 0.323 176.388 o
0 -10 6 2.894 4.041 0.458 88.576 o
0 -10 8 8.141 7.821 0.500 71.582 o
0 -10 10 13.512 14.424 0.844 25.091 o
0 -10 11 3.933 3.676 0.573 56.754 o
0 -10 12 14.591 14.133 0.729 32.846 o
0 -10 13 7.234 6.728 0.448 89.351 o
0 -10 14 11.130 10.789 0.489 71.389 o
0 -10 15 7.576 7.957 0.708 36.613 o
0 -10 16 6.311 6.134 0.489 75.995 o
0 -10 17 5.539 4.884 1.073 16.247 o
0 -9 2 243.319 250.489 2.541 1.034 o
0 -9 3 0.622 1.000 0.219 391.815 o
0 -9 4 273.598 281.441 4.385 0.552 o
0 -9 5 1.139 1.125 0.292 220.250 o
0 -9 6 208.561 208.613 2.541 1.261 o
0 -9 7 1.579 1.489 0.208 428.362 o
0 -9 8 109.405 106.540 0.844 6.279 o
0 -9 9 1.382 1.052 0.187 529.783 o
0 -9 10 37.386 36.044 0.844 19.243 o
0 -9 12 5.962 6.259 0.323 168.684 o
0 -9 16 1.524 1.698 0.437 97.928 o
0 -8 1 106.345 107.613 1.000 5.853 o
0 -8 2 11.332 11.935 0.208 271.554 o
0 -8 3 43.465 43.574 0.344 38.732 o
0 -8 4 95.067 95.522 0.489 9.405 o
0 -8 5 7.339 7.301 0.135 653.695 o
0 -8 6 190.036 190.221 1.312 2.152 o
0 -8 8 220.529 219.090 1.312 1.691 o
0 -8 10 187.091 185.597 1.770 1.900 o
0 -8 12 123.480 123.557 2.000 2.701 o
0 -8 14 65.076 68.038 1.843 4.426 o
0 -8 16 28.074 29.796 0.698 29.078 o
0 -7 1 1405.590 1410.280 4.999 0.046 o
0 -7 2 703.393 712.996 3.156 0.176 o
0 -7 3 1155.490 1170.100 4.770 0.066 o
0 -7 4 699.313 705.821 2.385 0.186 o
0 -7 5 627.549 624.369 2.468 0.229 o
0 -7 6 502.897 497.667 2.843 0.331 o
0 -7 7 269.903 268.808 1.614 1.125 o
0 -7 8 307.469 312.143 2.156 0.811 o
0 -7 9 104.018 103.228 0.927 6.376 o
0 -7 10 170.424 171.204 1.770 2.139 o
0 -7 11 36.028 35.014 0.521 36.256 o
0 -7 12 85.586 88.065 1.458 5.257 o
0 -7 13 11.295 11.196 0.489 71.102 o
0 -7 14 39.027 38.961 1.073 12.994 o
0 -7 15 3.292 3.145 0.531 66.105 o
0 -7 16 16.268 17.330 0.760 29.742 o
0 -6 1 13.638 13.653 0.187 263.726 o
0 -6 2 3475.340 3474.120 15.393 0.007 o
0 -6 3 18.478 18.600 0.250 145.658 o
0 -6 4 2733.980 2771.270 10.779 0.012 o
0 -6 5 8.586 8.498 0.156 486.654 o
0 -6 6 1633.760 1638.900 11.550 0.029 o
0 -6 7 1.565 1.562 0.167 665.134 o
0 -6 8 911.803 929.149 5.384 0.098 o
0 -6 10 486.294 498.906 4.624 0.276 o
0 -6 12 238.103 245.646 3.228 0.868 o
0 -6 14 104.258 116.007 2.999 1.667 o
0 -6 16 40.329 41.950 1.614 6.412 o
0 -5 1 256.578 254.343 0.927 1.387 o
0 -5 2 70.271 70.850 0.344 17.382 o
0 -5 3 157.302 156.655 0.521 3.716 o
0 -5 4 74.893 74.297 0.354 15.563 o
0 -5 5 30.654 29.702 0.312 68.051 o
0 -5 6 37.154 37.378 0.312 51.281 o
0 -5 8 17.093 16.955 0.229 172.594 o
0 -5 9 7.390 7.363 0.229 297.882 o
0 -5 10 9.232 9.529 0.437 90.217 o
0 -5 11 13.301 14.153 0.667 39.130 o
0 -5 12 5.436 5.655 0.375 128.260 o
0 -5 13 12.104 11.581 0.521 62.875 o
0 -5 14 3.273 2.374 0.656 43.461 o
0 -5 15 7.443 8.269 0.500 71.846 o
0 -5 16 1.827 1.406 0.385 126.035 o
0 -5 17 3.370 3.728 0.542 63.535 o
0 -4 2 10.502 11.248 0.187 326.400 o
0 -4 3 0.363 0.489 0.094 2130.340 o
0 -4 4 12.530 12.497 0.187 286.674 o
0 -4 6 0.800 0.698 0.135 1018.420 o
0 -4 8 2.847 2.885 0.156 722.747 o
0 -4 10 10.384 10.415 0.344 135.077 o
0 -4 12 13.737 15.632 0.844 24.990 o
0 -4 14 11.303 12.070 0.521 63.233 o
0 -4 15 2.030 2.624 0.427 102.482 o
0 -4 16 6.589 6.863 0.375 125.882 o
0 -3 1 0.786 1.260 0.094 2096.830 o
0 -3 2 627.662 648.406 1.843 0.231 o
0 -3 3 28.417 29.056 0.271 80.887 o
0 -3 4 333.551 338.617 1.312 0.799 o
0 -3 5 23.214 23.099 0.312 93.109 o
0 -3 6 121.813 123.974 0.552 5.842 o
0 -3 7 6.646 6.572 0.156 570.900 o
0 -3 8 41.887 43.866 0.406 36.410 o
0 -3 9 0.628 0.802 0.187 533.130 o
0 -3 10 11.887 11.435 0.333 136.342 o
0 -3 16 0.765 1.229 0.365 141.199 o
0 -2 1 11.983 12.227 0.219 247.001 o
0 -2 2 20.088 20.683 0.219 147.197 o
0 -2 3 18.498 18.694 0.271 134.051 o
0 -2 4 27.706 28.286 0.312 75.586 o
0 -2 5 34.052 34.305 0.333 55.744 o
0 -2 6 26.846 27.463 0.365 68.372 o
0 -2 7 22.399 22.454 0.260 113.695 o
0 -2 8 27.222 27.963 0.281 83.356 o
0 -2 9 10.607 10.290 0.365 121.780 o
0 -2 10 23.987 22.881 0.625 37.673 o
0 -2 11 3.221 3.135 0.469 84.760 o
0 -2 12 16.576 16.351 0.437 76.947 o
0 -2 14 9.037 9.269 0.406 103.735 o
0 -2 16 3.970 4.239 0.604 51.034 o
0 -1 1 323.324 334.159 1.458 0.822 o
0 -1 2 600.375 611.445 1.927 0.252 o
0 -1 3 0.584 0.448 0.104 1722.900 o
0 -1 4 503.500 512.528 2.541 0.334 o
0 -1 5 35.980 35.649 0.365 49.135 o
0 -1 6 315.124 327.088 1.541 0.849 o
0 -1 7 32.798 34.243 0.437 46.262 o
0 -1 8 202.627 211.081 1.312 1.897 o
0 -1 9 26.862 26.338 0.667 32.256 o
0 -1 10 123.768 125.942 1.385 3.815 o
0 -1 11 19.390 19.402 0.458 66.398 o
0 -1 12 65.677 67.715 1.458 6.304 o
0 -1 13 10.475 10.654 1.000 18.396 o
0 -1 14 29.920 31.296 0.844 21.093 o
0 -1 15 4.165 5.041 0.614 49.248 o
0 -1 16 11.947 12.841 0.531 60.363 o
0 0 2 35539.700 33729.400 130.868 0.000 o
0 0 4 9101.030 9291.390 30.796 0.001 o
0 0 6 2618.520 2738.940 12.320 0.012 o
0 0 8 987.568 1040.770 5.926 0.081 o
0 0 9 1.032 0.948 0.250 299.726 o
0 0 10 395.581 412.080 5.541 0.304 o
0 0 11 1.771 1.729 0.375 133.062 o
0 0 12 147.662 154.499 1.927 2.327 o
0 0 13 1.815 2.260 0.281 235.337 o
0 0 14 50.059 54.707 1.843 4.799 o
0 0 15 1.331 1.573 0.281 236.407 o
0 1 0 140.296 145.490 1.073 3.711 o
0 1 1 734.721 754.332 2.697 0.165 o
0 1 2 18.352 17.434 0.281 132.096 o
0 1 3 401.983 414.538 2.385 0.499 o
0 1 4 39.174 39.419 0.354 44.289 o
0 1 5 204.053 211.081 0.771 2.122 o
0 1 6 16.441 17.038 0.208 193.521 o
0 1 7 121.833 125.474 0.614 5.670 o
0 1 8 6.283 6.624 0.240 287.617 o
0 1 9 70.709 72.651 0.927 10.174 o
0 1 10 2.360 2.708 0.292 217.852 o
0 1 11 36.366 35.784 0.437 42.213 o
0 1 12 0.710 0.916 0.271 255.777 o
0 1 13 16.162 16.892 0.375 97.456 o
0 1 15 6.103 5.957 0.521 67.504 o
0 2 0 1.476 1.489 0.094 2039.450 o
0 2 1 104.721 106.457 0.469 7.929 o
0 2 2 1.897 2.052 0.104 1621.750 o
0 2 3 91.472 93.376 0.458 10.128 o
0 2 4 6.371 6.332 0.167 527.583 o
0 2 5 51.476 53.458 0.375 28.140 o
0 2 6 11.680 11.623 0.187 305.417 o
0 2 7 31.306 32.483 0.437 48.648 o
0 2 8 16.165 15.070 0.396 91.621 o
0 2 9 19.854 18.736 0.344 97.991 o
0 2 10 16.635 16.642 0.396 89.327 o
0 2 11 12.099 12.456 0.385 105.869 o
0 2 12 13.060 12.612 0.552 55.741 o
0 2 13 7.054 6.540 0.333 156.208 o
0 2 14 7.955 8.238 0.531 63.745 o
0 2 15 3.859 3.968 0.323 175.265 o
0 3 0 527.258 539.616 2.385 0.311 o
0 3 1 19.868 20.225 0.250 134.250 o
0 3 2 213.338 218.840 0.927 1.910 o
0 3 3 26.487 26.369 0.323 78.320 o
0 3 4 74.882 77.109 0.448 14.347 o
0 3 5 11.335 11.570 0.187 311.008 o
0 3 6 33.233 34.837 0.427 46.568 o
0 3 7 2.273 2.041 0.187 520.662 o
0 3 8 16.146 16.726 0.365 101.742 o
0 3 10 6.373 6.092 0.354 141.203 o
0 3 12 1.603 1.625 0.312 191.439 o
0 3 13 1.500 1.583 0.292 219.727 o
0 4 0 0.551 0.552 0.094 2123.820 o
0 4 1 1.188 1.291 0.104 1686.780 o
0 4 2 13.078 12.726 0.198 261.903 o
0 4 3 5.549 5.822 0.146 684.913 o
0 4 4 13.598 13.643 0.187 264.309 o
0 4 5 8.373 8.165 0.187 387.222 o
0 4 6 6.626 6.467 0.187 431.639 o
0 4 7 7.000 6.665 0.250 262.079 o
0 4 8 1.750 1.604 0.219 388.152 o
0 4 9 3.511 2.968 0.271 248.889 o
0 5 0 9.140 9.144 0.167 427.233 o
0 5 1 181.612 179.056 0.844 2.666 o
0 5 2 9.856 10.113 0.146 464.736 o
0 5 3 87.997 89.294 0.531 10.447 o
0 5 4 47.393 47.563 0.406 31.232 o
0 5 5 47.529 48.552 0.458 28.712 o
0 5 6 68.065 68.642 0.708 13.372 o
0 5 7 30.444 29.358 0.469 47.546 o
0 5 8 62.515 64.205 0.844 12.666 o
0 5 9 18.802 19.246 0.489 60.748 o
0 5 10 42.386 43.553 0.635 24.771 o
0 5 11 9.963 10.373 0.281 190.036 o
0 5 12 22.499 22.641 0.594 41.655 o
0 5 13 4.307 4.791 0.292 211.281 o
0 6 0 2816.190 2832.090 10.008 0.011 o
0 6 1 2.458 2.510 0.115 1312.470 o
0 6 2 1676.010 1686.640 6.853 0.032 o
0 6 4 888.835 899.124 7.238 0.091 o
0 6 5 1.830 1.812 0.219 387.478 o
0 6 6 428.751 431.857 2.843 0.428 o
0 6 7 2.854 2.729 0.219 380.507 o
0 6 8 181.860 183.524 1.614 2.074 o
0 6 9 2.177 2.125 0.312 190.659 o
0 6 10 67.703 72.266 1.156 8.292 o
0 6 11 1.003 1.125 0.271 255.451 o
0 6 12 22.689 23.037 0.437 64.296 o
0 7 0 482.333 483.659 2.229 0.375 o
0 7 1 1150.190 1139.300 7.082 0.062 o
0 7 2 264.044 263.726 1.698 1.146 o
0 7 3 740.523 734.304 6.009 0.132 o
0 7 4 134.900 135.867 1.843 2.706 o
0 7 5 405.344 401.603 3.853 0.404 o
0 7 6 67.035 65.976 1.458 6.287 o
0 7 7 187.031 192.220 3.228 1.084 o
0 7 8 32.615 32.191 1.000 15.601 o
0 7 9 71.739 76.755 1.541 5.492 o
0 7 10 15.591 15.903 0.573 49.977 o
0 7 11 22.864 23.985 0.552 45.887 o
0 7 12 7.269 7.217 0.604 50.082 o
0 8 0 6.920 6.946 0.187 422.596 o
0 8 1 148.515 148.802 1.843 2.446 o
0 8 2 39.434 38.825 0.719 23.055 o
0 8 3 148.141 150.271 1.927 2.346 o
0 8 4 58.406 57.113 1.073 10.422 o
0 8 5 117.194 115.090 1.385 4.129 o
0 8 6 54.750 54.843 1.312 8.154 o
0 8 7 75.392 76.328 1.770 4.424 o
0 8 8 38.888 38.356 0.719 23.279 o
0 8 9 40.182 40.044 1.000 14.318 o
0 8 10 22.460 23.245 0.500 53.671 o
0 8 11 18.202 18.486 0.927 20.328 o
0 9 0 152.529 154.884 1.385 2.901 o
0 9 2 74.416 72.756 1.229 7.315 o
0 9 4 30.268 28.619 0.656 31.218 o
0 9 6 10.347 10.019 0.437 88.751 o
0 9 7 1.438 1.812 0.417 107.945 o
0 9 8 2.812 2.562 0.375 132.270 o
0 9 9 2.211 1.864 0.427 102.545 o
0 9 11 2.303 2.333 0.667 42.182 o
0 10 0 3.303 3.593 0.323 176.419 o
0 10 1 6.853 6.926 0.750 32.871 o
0 10 2 6.389 6.176 0.656 42.863 o
0 10 3 6.510 6.322 0.323 167.280 o
0 10 4 7.155 6.363 0.698 37.863 o
0 10 5 5.398 5.166 0.448 91.168 o
0 10 6 4.861 4.936 0.458 87.525 o
0 10 7 3.660 4.103 0.375 131.009 o
0 10 8 1.924 2.697 0.489 78.098 o
0 10 9 1.873 1.645 0.489 78.194 o
0 11 1 9.851 9.196 0.729 34.186 o
0 11 3 4.496 4.176 0.500 74.059 o
0 11 4 6.320 4.822 0.531 65.068 o
0 11 6 8.964 8.873 0.417 99.379 o
0 11 7 0.895 1.573 0.458 89.350 o
0 11 8 8.489 8.498 0.531 63.439 o
0 12 0 92.074 92.533 1.927 3.504 o
0 12 1 1.421 1.125 0.344 158.574 o
0 12 2 70.945 70.600 1.843 4.298 o
0 12 3 5.039 4.447 0.375 129.443 o
0 12 4 48.228 46.292 0.927 14.471 o
0 12 5 8.337 9.133 0.771 30.880 o
0 12 6 28.372 29.317 0.844 21.562 o
0 12 7 8.569 10.894 1.000 18.479 o
0 12 8 14.478 15.486 1.385 9.578 o
0 12 9 6.110 6.332 0.542 62.468 o
0 13 0 379.707 368.194 5.770 0.310 o
0 13 1 433.912 427.546 7.540 0.202 o
0 13 2 262.861 259.966 3.770 0.683 o
0 13 3 254.229 260.195 7.082 0.299 o
0 13 4 152.918 151.958 3.228 1.258 o
0 13 5 120.623 126.015 3.999 0.994 o
0 13 6 76.556 82.066 2.926 1.925 o
0 13 7 45.932 47.209 1.698 5.695 o
0 13 8 33.937 37.732 3.083 1.928 o
0 14 0 35.644 36.961 1.770 5.546 o
0 14 1 10.309 10.248 0.531 62.068 o
0 14 2 52.714 51.791 2.000 4.146 o
0 14 3 12.414 13.195 0.760 30.837 o
0 14 4 47.680 45.667 1.843 4.909 o
0 14 5 10.726 11.050 1.458 8.742 o
0 14 6 30.832 31.181 1.458 8.126 o
0 14 7 6.925 7.238 1.000 18.613 o
0 15 5 23.987 26.192 1.312 10.206 o
1 -17 10 28.399 31.827 1.698 6.157 o
1 -17 11 9.670 9.258 1.385 9.701 o
1 -16 4 32.567 34.482 1.698 6.068 o
1 -16 7 84.411 78.984 3.468 1.407 o
1 -16 8 84.356 82.066 3.228 1.595 o
1 -16 9 102.824 97.230 4.239 0.942 o
1 -16 12 79.175 79.213 4.082 1.050 o
1 -16 14 54.132 57.092 3.312 1.625 o
1 -15 3 158.926 152.499 3.385 1.158 o
1 -15 4 47.009 51.010 1.770 5.236 o
1 -15 5 141.416 133.868 4.468 0.793 o
1 -15 6 62.921 63.716 2.926 2.011 o
1 -15 7 93.979 91.304 2.083 3.121 o
1 -15 8 64.892 62.154 2.926 2.007 o
1 -15 9 46.948 46.824 1.312 8.743 o
1 -15 10 51.591 52.906 2.156 3.632 o
1 -15 11 17.896 17.923 1.770 5.876 o
1 -15 13 5.330 4.947 1.541 7.889 o
1 -15 14 15.874 19.933 1.614 7.053 o
1 -15 16 6.350 6.238 1.000 18.647 o
1 -14 1 29.618 29.119 1.541 7.384 o
1 -14 2 7.924 7.863 1.000 18.567 o
1 -14 3 26.828 27.651 0.844 21.995 o
1 -14 4 5.230 6.092 0.531 65.219 o
1 -14 5 21.096 21.850 0.667 35.268 o
1 -14 6 6.457 6.478 0.458 86.132 o
1 -14 7 15.647 16.913 0.625 42.640 o
1 -14 8 10.273 10.185 0.573 53.908 o
1 -14 9 11.512 9.602 1.541 7.831 o
1 -14 10 13.923 13.060 1.614 7.110 o
1 -14 11 8.163 8.186 1.000 18.551 o
1 -14 12 14.391 13.612 0.844 25.034 o
1 -14 13 5.188 4.947 0.771 31.359 o
1 -14 14 11.582 12.591 0.625 44.937 o
1 -14 16 7.664 6.363 1.073 16.182 o
1 -13 0 8.781 7.957 0.656 42.257 o
1 -13 1 82.240 78.525 1.541 5.149 o
1 -13 2 24.569 23.245 1.458 8.390 o
1 -13 3 66.078 67.444 1.843 4.413 o
1 -13 4 41.124 42.314 1.312 9.135 o
1 -13 5 47.621 48.719 1.385 7.942 o
1 -13 6 46.998 45.584 1.156 10.697 o
1 -13 7 30.286 32.483 1.843 5.240 o
1 -13 8 40.141 38.284 1.073 12.923 o
1 -13 9 16.239 17.871 0.844 24.515 o
1 -13 10 28.384 30.056 0.844 21.492 o
1 -13 11 6.909 6.894 1.073 16.194 o
1 -13 12 18.670 19.142 0.698 33.808 o
1 -13 14 12.512 13.435 1.073 15.884 o
1 -13 16 8.639 9.987 0.458 83.115 o
1 -12 0 5.335 6.165 0.458 86.927 o
1 -12 1 6.741 6.967 0.489 75.558 o
1 -12 2 10.094 10.581 0.375 116.698 o
1 -12 3 14.079 14.153 0.573 51.229 o
1 -12 4 13.920 14.945 1.073 15.783 o
1 -12 5 16.051 17.121 0.542 54.371 o
1 -12 6 12.229 13.122 0.760 30.873 o
1 -12 7 10.934 11.550 0.927 21.268 o
1 -12 8 5.671 6.884 0.708 36.926 o
1 -12 9 4.592 4.582 0.750 33.166 o
1 -12 14 2.211 2.197 0.614 49.627 o
1 -12 16 2.843 3.020 0.604 51.252 o
1 -11 2 1.647 1.573 0.250 298.229 o
1 -11 3 7.522 7.925 0.250 254.388 o
1 -11 4 2.748 3.145 0.271 250.688 o
1 -11 5 31.828 33.691 1.312 9.752 o
1 -11 6 2.106 1.989 0.375 132.846 o
1 -11 7 49.444 48.490 1.458 7.242 o
1 -11 9 45.286 42.814 1.000 13.584 o
1 -11 11 28.353 28.369 1.385 9.055 o
1 -11 13 12.926 12.164 0.771 30.051 o
1 -11 14 0.969 1.323 0.427 102.894 o
1 -11 15 4.481 4.791 1.000 18.715 o
1 -11 16 1.198 1.812 0.417 108.002 o
1 -10 0 28.242 28.723 0.521 43.935 o
1 -10 1 45.587 46.209 0.635 23.186 o
1 -10 2 20.479 21.797 0.385 80.510 o
1 -10 3 75.319 77.057 0.719 11.502 o
1 -10 4 10.012 11.060 0.437 88.545 o
1 -10 5 102.828 109.467 2.541 2.185 o
1 -10 6 4.334 4.718 0.323 173.776 o
1 -10 7 112.028 115.851 2.385 2.297 o
1 -10 8 2.821 3.020 0.458 88.771 o
1 -10 9 97.607 96.303 1.541 4.466 o
1 -10 10 2.978 2.677 0.417 107.247 o
1 -10 11 68.221 66.205 1.614 5.382 o
1 -10 12 3.378 2.499 0.489 77.799 o
1 -10 13 38.547 38.409 1.229 10.450 o
1 -10 14 3.180 3.562 0.531 66.086 o
1 -10 15 18.061 17.163 0.469 66.895 o
1 -10 16 2.311 1.864 0.489 78.103 o
1 -10 17 7.340 7.248 0.489 75.150 o
1 -9 0 12.560 12.966 0.250 200.429 o
1 -9 1 17.276 17.611 0.396 87.273 o
1 -9 2 51.662 52.624 0.604 21.136 o
1 -9 3 10.498 11.300 0.271 196.101 o
1 -9 4 132.028 133.410 1.458 3.398 o
1 -9 5 3.604 3.749 0.250 288.713 o
1 -9 6 207.496 202.228 1.229 1.933 o
1 -9 8 226.767 225.630 2.229 1.260 o
1 -9 10 189.236 187.221 1.698 1.922 o
1 -9 11 1.269 1.052 0.271 255.221 o
1 -9 12 125.243 128.254 2.229 2.331 o
1 -9 13 1.518 1.770 0.531 66.466 o
1 -9 14 67.194 68.892 1.927 4.081 o
1 -9 16 29.955 31.493 0.719 26.975 o
1 -8 0 196.384 194.605 1.541 1.915 o
1 -8 1 127.807 129.098 1.000 4.486 o
1 -8 2 320.211 318.006 2.156 0.769 o
1 -8 3 136.944 138.409 1.000 4.030 o
1 -8 4 274.173 267.350 1.385 1.156 o
1 -8 5 92.501 92.304 0.552 9.578 o
1 -8 6 129.879 126.859 1.073 4.298 o
1 -8 7 48.807 49.458 0.489 26.625 o
1 -8 8 35.645 34.920 0.375 48.974 o
1 -8 9 25.194 24.755 0.344 78.352 o
1 -8 10 3.482 3.031 0.312 188.275 o
1 -8 11 13.977 13.039 0.365 111.105 o
1 -8 13 8.273 9.519 0.656 42.199 o
1 -8 14 3.523 3.374 0.375 131.442 o
1 -8 15 4.947 6.051 0.500 73.554 o
1 -8 16 4.456 4.759 0.489 77.103 o
1 -8 17 2.809 2.135 0.448 93.062 o
1 -7 0 65.230 65.809 0.365 19.513 o
1 -7 1 349.317 355.186 2.000 0.673 o
1 -7 2 152.932 157.030 0.844 3.526 o
1 -7 3 174.198 176.973 0.927 2.761 o
1 -7 4 216.701 215.851 0.698 1.963 o
1 -7 5 80.172 80.139 0.562 12.026 o
1 -7 6 201.381 200.302 1.229 2.010 o
1 -7 7 46.982 47.303 0.521 26.796 o
1 -7 8 152.103 154.426 1.073 3.306 o
1 -7 9 31.050 31.598 0.448 48.207 o
1 -7 10 102.833 102.999 1.385 4.731 o
1 -7 11 19.620 20.038 0.677 35.180 o
1 -7 12 62.116 59.967 1.312 7.658 o
1 -7 13 11.144 11.945 0.469 76.706 o
1 -7 14 33.586 35.399 0.667 27.999 o
1 -7 15 5.565 5.384 0.771 31.316 o
1 -7 16 16.409 17.809 0.573 49.005 o
1 -7 17 2.489 3.468 0.531 66.222 o
1 -6 0 12.816 13.476 0.177 292.173 o
1 -6 1 60.850 60.862 0.396 21.479 o
1 -6 2 0.229 0.521 0.094 2133.040 o
1 -6 3 21.888 21.662 0.240 125.549 o
1 -6 4 2.116 2.000 0.115 1345.530 o
1 -6 5 1.499 1.312 0.125 1172.600 o
1 -6 6 3.950 4.176 0.135 874.838 o
1 -6 8 5.280 5.738 0.208 382.512 o
1 -6 9 1.504 1.406 0.229 354.978 o
1 -6 10 6.872 7.290 0.375 125.143 o
1 -6 11 1.354 1.343 0.375 133.293 o
1 -6 12 7.420 7.478 0.927 21.594 o
1 -6 14 6.438 7.134 0.448 89.800 o
1 -6 16 4.466 5.270 0.458 87.640 o
1 -5 0 104.736 106.530 0.489 7.858 o
1 -5 1 12.924 12.945 0.281 168.487 o
1 -5 2 208.706 214.684 0.667 2.075 o
1 -5 3 51.217 51.354 0.281 31.918 o
1 -5 4 155.683 156.030 0.729 3.587 o
1 -5 5 54.234 53.645 0.333 27.740 o
1 -5 6 59.666 60.279 0.427 21.413 o
1 -5 7 33.056 33.285 0.365 54.340 o
1 -5 8 16.186 16.580 0.281 143.733 o
1 -5 9 16.026 16.257 0.344 111.552 o
1 -5 10 3.506 3.437 0.281 230.700 o
1 -5 11 5.928 5.218 0.406 109.686 o
1 -4 0 253.689 256.165 1.073 1.370 o
1 -4 1 183.300 187.742 0.729 2.627 o
1 -4 2 38.058 38.836 0.219 56.500 o
1 -4 3 63.953 65.288 0.292 21.130 o
1 -4 4 6.632 6.915 0.135 693.120 o
1 -4 5 17.649 18.152 0.281 133.592 o
1 -4 6 29.842 30.712 0.365 60.813 o
1 -4 7 9.130 8.769 0.187 369.199 o
1 -4 8 27.934 29.025 0.396 60.233 o
1 -4 9 6.269 6.145 0.240 289.453 o
1 -4 10 16.458 15.851 0.489 64.589 o
1 -4 11 3.896 3.583 0.375 131.031 o
1 -4 12 6.372 4.666 0.614 48.905 o
1 -4 13 2.015 1.843 0.417 107.778 o
1 -3 0 123.472 123.630 0.573 5.716 o
1 -3 1 458.604 467.964 1.843 0.420 o
1 -3 2 297.696 300.989 1.458 0.967 o
1 -3 3 220.778 221.308 0.844 1.846 o
1 -3 4 311.098 318.996 1.156 0.920 o
1 -3 5 40.429 40.783 0.385 40.205 o
1 -3 6 244.810 251.260 1.156 1.427 o
1 -3 7 2.545 2.801 0.156 729.605 o
1 -3 8 188.981 195.834 1.229 2.184 o
1 -3 10 138.406 143.262 1.458 3.169 o
1 -3 12 86.972 89.992 2.229 2.904 o
1 -3 14 45.590 45.990 0.677 21.752 o
1 -3 16 20.172 21.204 0.521 53.250 o
1 -2 0 1512.330 1555.290 7.311 0.037 o
1 -2 1 488.437 500.239 2.229 0.361 o
1 -2 2 1140.960 1170.630 3.697 0.069 o
1 -2 3 243.891 250.937 1.073 1.456 o
1 -2 4 347.523 352.728 1.541 0.722 o
1 -2 5 59.350 59.633 0.427 21.656 o
1 -2 6 76.658 78.671 0.479 13.526 o
1 -2 7 11.143 10.612 0.187 321.345 o
1 -2 8 15.585 15.705 0.219 197.388 o
1 -2 9 1.742 1.302 0.219 388.695 o
1 -2 10 1.671 1.396 0.385 126.092 o
1 -1 0 64.576 66.340 0.604 15.810 o
1 -1 1 380.942 394.136 1.541 0.603 o
1 -1 2 43.144 44.053 0.354 38.231 o
1 -1 3 28.863 30.973 0.312 70.331 o
1 -1 4 36.951 37.471 0.344 48.751 o
1 -1 5 10.043 10.894 0.167 387.781 o
1 -1 6 35.595 36.628 0.406 45.223 o
1 -1 7 17.581 17.746 0.208 181.170 o
1 -1 8 32.316 33.587 0.365 55.140 o
1 -1 9 22.308 22.224 0.396 74.288 o
1 -1 10 25.390 24.891 0.489 51.756 o
1 -1 11 21.323 20.912 0.698 32.730 o
1 -1 12 16.293 16.017 0.719 33.112 o
1 -1 13 16.308 16.080 0.521 58.292 o
1 -1 14 8.498 8.644 0.573 54.882 o
1 -1 15 10.151 10.092 0.302 169.048 o
1 -1 16 3.679 3.614 0.344 155.613 o
1 0 0 310.867 319.391 1.541 0.876 o
1 0 1 399.309 412.539 1.312 0.564 o
1 0 2 43.017 41.481 0.323 41.331 o
1 0 3 236.598 244.563 0.927 1.571 o
1 0 4 127.631 127.327 0.771 5.013 o
1 0 5 143.790 149.031 0.656 4.141 o
1 0 6 78.460 81.056 0.771 10.356 o
1 0 7 101.208 105.999 0.708 7.365 o
1 0 8 47.340 50.062 0.844 16.153 o
1 0 9 68.469 71.121 0.844 11.425 o
1 0 10 29.981 29.442 0.614 34.169 o
1 0 11 40.837 42.064 0.573 28.551 o
1 0 12 17.279 17.465 0.927 20.474 o
1 0 13 21.360 21.902 0.396 76.181 o
1 0 14 8.908 9.133 0.521 65.494 o
1 0 15 9.963 10.612 0.302 168.759 o
1 1 0 1332.210 1373.470 6.311 0.048 o
1 1 1 338.508 350.250 1.156 0.780 o
1 1 2 443.184 455.050 2.000 0.439 o
1 1 3 104.580 106.311 0.469 7.948 o
1 1 4 85.604 86.274 0.510 11.125 o
1 1 5 27.648 27.734 0.354 68.584 o
1 1 6 19.277 20.267 0.312 109.120 o
1 1 7 7.299 7.113 0.187 414.696 o
1 1 8 6.938 6.999 0.281 212.354 o
1 1 9 1.681 2.000 0.250 297.714 o
1 1 10 3.180 3.562 0.281 231.356 o
1 1 12 1.410 1.458 0.271 254.816 o
1 2 0 549.650 565.257 1.614 0.302 o
1 2 1 6.823 6.717 0.125 765.103 o
1 2 2 128.803 132.097 0.458 5.396 o
1 2 3 12.556 12.185 0.187 288.523 o
1 2 4 11.024 11.143 0.167 364.763 o
1 2 5 4.865 5.145 0.156 643.947 o
1 2 7 1.253 1.562 0.167 667.915 o
1 2 8 1.441 0.979 0.219 390.085 o
1 2 10 1.291 1.187 0.312 191.824 o
1 3 0 232.703 242.470 0.771 1.650 o
1 3 1 5.395 5.593 0.135 779.068 o
1 3 2 90.986 92.835 0.489 10.065 o
1 3 3 2.996 3.291 0.135 930.511 o
1 3 4 41.239 41.866 0.354 40.976 o
1 3 5 15.677 15.705 0.208 206.220 o
1 3 6 27.973 27.911 0.344 69.678 o
1 3 7 20.947 20.496 0.260 123.879 o
1 3 8 22.659 21.850 0.333 90.202 o
1 3 9 17.675 17.548 0.385 89.979 o
1 3 10 17.712 17.486 0.552 51.467 o
1 3 11 10.623 11.268 0.333 140.349 o
1 3 12 12.127 12.883 0.333 133.434 o
1 3 13 4.766 4.416 0.281 225.606 o
1 3 14 7.013 7.040 0.354 139.199 o
1 4 0 146.680 149.010 0.573 4.134 o
1 4 1 3.916 3.968 0.146 774.335 o
1 4 2 52.185 52.104 0.396 27.462 o
1 4 4 6.971 6.978 0.167 505.027 o
1 4 5 0.623 0.458 0.135 1021.260 o
1 4 7 2.630 2.489 0.219 382.366 o
1 4 8 1.276 1.135 0.219 390.315 o
1 4 9 3.695 3.676 0.240 312.988 o
1 4 10 1.865 1.666 0.250 297.675 o
1 4 11 3.053 2.926 0.250 292.439 o
1 4 12 1.255 1.083 0.219 390.433 o
1 4 13 1.701 2.000 0.323 179.131 o
1 5 0 78.459 77.984 0.365 14.215 o
1 5 1 4.106 4.416 0.135 863.014 o
1 5 2 66.039 65.924 0.427 18.294 o
1 5 3 12.916 12.706 0.187 279.811 o
1 5 4 30.179 30.265 0.375 59.169 o
1 5 5 19.942 19.194 0.240 141.707 o
1 5 6 9.427 9.560 0.271 207.075 o
1 5 7 23.169 22.297 0.312 94.349 o
1 5 8 1.504 0.844 0.240 325.564 o
1 5 9 22.379 22.485 0.344 87.159 o
1 5 11 17.950 18.090 0.365 96.005 o
1 5 13 11.970 14.112 0.844 25.287 o
1 6 0 4.271 4.353 0.135 857.224 o
1 6 1 354.232 352.343 1.229 0.729 o
1 6 2 10.173 10.737 0.177 360.139 o
1 6 3 242.954 243.178 1.614 1.336 o
1 6 4 28.952 30.025 0.344 65.990 o
1 6 5 167.461 163.278 1.229 2.740 o
1 6 6 33.261 33.941 0.667 28.389 o
1 6 7 109.382 108.540 1.073 5.432 o
1 6 8 25.007 24.266 0.635 35.954 o
1 6 9 64.515 65.695 1.000 10.342 o
1 6 10 13.883 14.559 0.844 25.038 o
1 6 11 33.406 35.149 0.771 22.967 o
1 6 12 6.144 6.644 0.844 26.112 o
1 6 13 15.028 17.767 1.073 15.654 o
1 7 0 151.133 148.500 0.844 3.692 o
1 7 1 53.914 52.489 0.427 25.524 o
1 7 2 76.754 76.005 0.844 10.174 o
1 7 3 5.937 5.738 0.198 409.798 o
1 7 4 30.778 29.223 0.417 53.508 o
1 7 6 9.841 9.019 0.385 113.000 o
1 7 7 3.324 2.885 0.437 97.182 o
1 7 8 2.317 2.364 0.521 69.004 o
1 7 9 4.453 4.260 0.698 38.286 o
1 7 11 3.476 3.499 0.344 155.923 o
1 8 0 2.359 2.604 0.250 295.207 o
1 8 1 34.663 33.805 0.625 30.318 o
1 8 2 2.279 2.135 0.250 296.090 o
1 8 3 18.794 17.986 0.437 72.848 o
1 8 4 1.770 1.489 0.344 158.299 o
1 8 5 8.028 7.884 0.406 105.934 o
1 8 6 1.161 1.104 0.344 158.689 o
1 8 7 2.899 2.197 0.542 63.747 o
1 8 9 0.963 1.760 0.489 78.303 o
1 9 0 39.026 39.669 0.667 25.289 o
1 9 2 21.735 21.891 1.000 17.207 o
1 9 3 1.530 1.552 0.427 102.765 o
1 9 4 10.907 10.415 0.406 100.264 o
1 9 5 3.248 3.395 0.417 106.940 o
1 9 6 5.672 5.238 0.448 90.976 o
1 9 7 3.632 3.176 0.375 131.433 o
1 9 8 3.449 2.926 0.417 106.958 o
1 9 9 2.590 2.760 0.427 102.262 o
1 9 10 2.389 2.072 0.312 190.452 o
1 10 0 10.118 9.852 0.448 85.362 o
1 10 2 2.693 3.395 0.542 63.686 o
1 10 6 2.519 2.666 0.552 61.395 o
1 10 8 4.865 4.759 0.344 153.165 o
1 10 10 4.525 4.260 0.542 63.224 o
1 11 1 40.555 41.283 1.073 12.749 o
1 11 3 34.760 32.004 0.927 17.374 o
1 11 4 2.575 2.906 0.542 63.743 o
1 11 5 23.656 22.162 0.771 26.915 o
1 11 6 1.574 1.812 0.500 75.007 o
1 11 7 13.836 13.456 0.489 68.050 o
1 11 9 7.466 7.509 0.708 36.660 o
1 12 0 1.677 1.604 0.427 102.725 o
1 12 1 74.812 75.630 1.927 3.909 o
1 12 3 43.863 44.105 0.844 17.297 o
1 12 5 26.757 26.317 0.698 30.095 o
1 12 7 16.745 15.476 0.760 29.832 o
1 13 0 14.606 12.841 0.625 43.830 o
1 13 1 5.619 5.416 0.656 43.037 o
1 13 2 6.006 6.030 0.458 86.563 o
1 13 3 17.838 18.861 0.844 24.216 o
1 13 4 2.490 2.260 0.614 49.602 o
1 13 5 22.835 23.870 0.927 19.500 o
1 13 7 18.771 18.402 1.458 8.564 o
1 14 0 87.549 86.607 2.614 2.261 o
1 14 1 32.107 32.483 1.770 5.631 o
1 14 2 44.144 43.376 1.156 10.986 o
1 14 3 16.472 17.423 1.073 15.584 o
1 14 4 17.274 16.038 1.541 7.727 o
1 14 5 6.336 4.749 1.229 12.384 o
1 14 6 5.363 5.186 1.073 16.247 o
1 15 0 38.517 37.732 1.698 5.934 o
2 -19 13 8.719 9.738 0.927 21.466 o
2 -17 10 30.040 29.171 1.698 6.152 o
2 -17 12 15.031 15.289 1.541 7.762 o
2 -16 8 7.478 7.103 1.458 8.792 o
2 -16 11 17.513 17.767 1.698 6.385 o
2 -16 13 9.009 9.165 1.541 7.854 o
2 -16 15 5.031 4.291 1.156 14.009 o
2 -15 7 11.881 10.987 1.385 9.659 o
2 -15 9 11.435 10.623 1.541 7.827 o
2 -15 13 4.141 4.978 0.656 43.253 o
2 -14 4 34.934 35.055 2.229 3.609 o
2 -14 6 31.627 34.441 1.614 6.681 o
2 -14 8 27.791 28.182 1.614 6.813 o
2 -14 10 23.043 22.516 0.927 19.556 o
2 -14 11 1.605 2.020 0.656 43.574 o
2 -14 12 16.873 18.048 0.708 33.584 o
2 -14 13 1.887 2.000 0.604 51.380 o
2 -14 14 10.270 9.758 0.500 69.654 o
2 -14 15 1.522 1.239 0.375 133.254 o
2 -14 16 5.006 4.676 0.437 95.848 o
2 -13 1 11.384 9.956 1.156 13.817 o
2 -13 2 63.475 61.425 1.458 6.499 o
2 -13 3 6.079 6.655 0.489 75.981 o
2 -13 4 80.109 79.442 2.614 2.327 o
2 -13 6 76.037 74.859 1.770 4.426 o
2 -13 8 51.949 50.364 1.927 4.446 o
2 -13 9 2.839 3.999 0.531 66.110 o
2 -13 10 24.342 22.683 0.927 19.388 o
2 -13 11 5.367 4.582 0.542 62.962 o
2 -13 12 7.019 6.228 0.448 89.706 o
2 -13 13 5.462 5.051 0.531 65.310 o
2 -13 15 3.854 4.291 0.489 77.397 o
2 -12 0 8.291 8.425 0.614 48.037 o
2 -12 1 35.998 34.930 0.844 19.610 o
2 -12 3 15.307 16.299 0.844 24.747 o
2 -12 4 6.810 7.009 0.489 75.510 o
2 -12 5 1.877 2.135 0.375 132.922 o
2 -12 6 31.356 32.504 1.385 8.886 o
2 -12 8 54.852 52.791 1.541 6.379 o
2 -12 9 1.873 2.291 0.667 42.206 o
2 -12 10 58.475 55.186 1.614 5.790 o
2 -12 12 43.557 43.699 0.844 17.389 o
2 -12 14 24.082 24.963 0.656 34.423 o
2 -12 16 10.308 10.914 0.583 51.953 o
2 -11 0 147.498 149.646 2.083 2.185 o
2 -11 1 403.853 403.457 3.770 0.410 o
2 -11 2 170.224 174.588 1.614 2.258 o
2 -11 3 439.248 444.407 4.468 0.326 o
2 -11 4 161.224 167.819 2.843 1.416 o
2 -11 5 340.396 359.654 6.853 0.267 o
2 -11 6 120.455 121.245 1.541 3.612 o
2 -11 7 193.467 195.990 5.155 0.554 o
2 -11 8 71.433 70.954 1.312 6.940 o
2 -11 9 86.028 80.983 1.458 5.359 o
2 -11 10 34.518 34.139 1.312 9.627 o
2 -11 11 31.610 30.494 0.771 23.986 o
2 -11 12 14.047 15.091 0.656 39.910 o
2 -11 13 10.051 9.529 0.542 60.167 o
2 -11 14 5.069 5.978 0.448 91.121 o
2 -11 15 2.886 2.687 0.417 107.286 o
2 -11 16 1.747 2.177 0.448 93.340 o
2 -10 0 59.447 60.185 1.156 9.266 o
2 -10 1 128.225 129.785 0.927 4.612 o
2 -10 2 74.385 78.213 0.625 12.521 o
2 -10 3 178.429 183.441 2.541 1.474 o
2 -10 4 71.621 76.869 2.312 2.940 o
2 -10 5 178.647 182.597 3.541 0.998 o
2 -10 6 55.261 59.123 1.156 9.602 o
2 -10 7 135.390 136.180 2.083 2.376 o
2 -10 8 38.674 39.929 1.156 11.505 o
2 -10 9 84.114 81.525 1.312 6.127 o
2 -10 10 27.126 27.307 0.656 32.738 o
2 -10 11 45.794 45.428 1.541 6.756 o
2 -10 12 19.450 18.725 0.771 28.227 o
2 -10 13 23.354 23.214 0.927 19.476 o
2 -10 14 13.673 14.174 0.573 51.430 o
2 -10 15 11.774 11.071 0.708 35.620 o
2 -10 16 8.937 9.040 0.583 52.802 o
2 -10 17 5.915 6.447 0.427 99.112 o
2 -9 0 12.554 12.706 0.240 213.027 o
2 -9 1 5.947 6.582 0.187 442.024 o
2 -9 2 38.224 39.054 0.510 34.291 o
2 -9 3 25.908 25.755 0.333 78.046 o
2 -9 4 46.644 47.001 0.489 28.309 o
2 -9 5 40.984 40.481 0.614 26.814 o
2 -9 6 29.209 29.650 0.552 39.818 o
2 -9 7 37.601 36.649 0.448 39.964 o
2 -9 8 10.335 10.290 0.271 199.900 o
2 -9 9 25.262 24.099 0.552 44.237 o
2 -9 10 1.666 1.593 0.323 179.312 o
2 -9 11 13.394 12.310 0.552 55.640 o
2 -9 13 5.681 6.030 0.406 109.535 o
2 -9 15 1.993 1.718 0.489 78.170 o
2 -8 0 90.594 91.304 0.604 9.563 o
2 -8 1 38.393 38.409 0.406 41.668 o
2 -8 2 48.244 49.479 0.365 31.740 o
2 -8 3 58.195 59.363 0.677 16.718 o
2 -8 4 8.669 9.227 0.156 474.290 o
2 -8 5 43.461 42.574 0.344 39.189 o
2 -8 7 18.686 18.819 0.344 100.920 o
2 -8 8 0.949 0.969 0.187 531.837 o
2 -8 9 5.212 5.186 0.219 353.874 o
2 -8 10 1.110 1.114 0.302 205.385 o
2 -8 11 0.781 1.510 0.344 158.756 o
2 -7 0 112.263 115.382 0.552 6.725 o
2 -7 1 89.390 90.064 0.437 10.745 o
2 -7 2 121.851 128.015 0.614 5.601 o
2 -7 3 63.091 61.716 0.281 22.374 o
2 -7 4 88.689 90.064 0.469 10.671 o
2 -7 5 25.828 26.005 0.281 89.884 o
2 -7 6 47.602 47.594 0.365 32.834 o
2 -7 7 12.345 12.258 0.198 273.978 o
2 -7 8 21.962 22.329 0.302 101.118 o
2 -7 9 9.431 9.456 0.260 220.825 o
2 -7 10 8.795 9.404 0.458 83.232 o
2 -7 11 8.381 8.988 0.406 104.788 o
2 -7 12 2.750 3.083 0.500 74.692 o
2 -7 13 6.755 6.853 0.750 32.885 o
2 -7 15 4.465 4.207 0.500 74.064 o
2 -7 17 2.361 2.260 0.406 113.141 o
2 -6 0 8.769 8.790 0.187 375.139 o
2 -6 1 75.927 77.754 0.365 14.809 o
2 -6 3 25.620 25.245 0.208 110.888 o
2 -6 4 13.682 14.112 0.187 260.183 o
2 -6 5 0.663 0.687 0.115 1421.790 o
2 -6 6 28.443 28.411 0.365 64.865 o
2 -6 7 1.703 1.760 0.156 751.982 o
2 -6 8 34.418 34.993 0.448 43.406 o
2 -6 9 2.706 2.770 0.281 233.306 o
2 -6 10 31.854 30.619 0.719 26.529 o
2 -6 12 22.849 23.235 0.927 19.536 o
2 -6 14 12.799 13.133 0.521 61.897 o
2 -6 16 5.729 6.384 0.531 65.003 o
2 -5 0 158.540 160.883 0.708 3.464 o
2 -5 1 354.504 370.579 1.229 0.706 o
2 -5 2 326.858 331.326 1.156 0.845 o
2 -5 3 188.971 192.918 0.739 2.483 o
2 -5 4 314.346 316.621 0.927 0.934 o
2 -5 5 37.348 38.950 0.344 47.396 o
2 -5 6 209.302 212.008 1.385 1.792 o
2 -5 7 2.482 2.437 0.146 837.134 o
2 -5 8 125.378 130.098 0.927 4.715 o
2 -5 10 66.863 69.621 1.000 9.937 o
2 -5 11 3.402 3.072 0.417 106.944 o
2 -5 12 29.385 30.504 0.656 31.194 o
2 -5 13 4.117 4.416 0.625 47.685 o
2 -5 14 10.133 10.821 0.844 25.645 o
2 -5 15 2.829 3.468 0.458 88.696 o
2 -4 0 6191.220 6109.940 23.099 0.002 o
2 -4 1 3.694 3.968 0.135 889.912 o
2 -4 2 6351.370 6219.250 23.860 0.002 o
2 -4 3 15.066 16.174 0.271 157.176 o
2 -4 4 2715.950 2761.290 12.320 0.012 o
2 -4 5 22.455 23.443 0.323 91.687 o
2 -4 6 910.100 930.690 4.541 0.102 o
2 -4 7 22.464 22.610 0.333 89.738 o
2 -4 8 337.600 351.187 2.083 0.695 o
2 -4 9 17.390 16.892 0.333 111.425 o
2 -4 10 134.231 138.492 1.385 3.424 o
2 -4 11 10.641 10.612 0.365 121.359 o
2 -4 12 52.224 53.551 1.156 10.023 o
2 -4 13 5.575 6.217 0.458 86.769 o
2 -4 14 19.879 20.287 0.521 53.850 o
2 -4 15 2.655 1.698 0.500 74.849 o
2 -4 16 7.657 8.717 0.573 55.159 o
2 -3 0 501.052 504.426 2.000 0.355 o
2 -3 1 33.046 34.482 0.219 70.693 o
2 -3 2 884.350 896.823 2.541 0.118 o
2 -3 4 516.695 527.775 2.697 0.314 o
2 -3 5 3.232 3.645 0.146 800.681 o
2 -3 6 205.729 212.695 1.229 1.897 o
2 -3 7 6.382 6.561 0.156 578.892 o
2 -3 8 82.758 86.680 0.583 10.984 o
2 -3 9 5.949 6.072 0.312 179.626 o
2 -3 10 32.987 32.868 0.458 44.679 o
2 -3 11 4.403 4.249 0.292 211.754 o
2 -3 12 11.441 10.966 0.375 113.672 o
2 -3 13 3.031 3.406 0.333 166.234 o
2 -3 14 3.410 3.437 0.302 200.933 o
2 -3 15 1.963 1.750 0.312 191.067 o
2 -2 0 33.531 33.483 0.281 63.283 o
2 -2 2 11.075 11.258 0.250 217.120 o
2 -2 3 29.715 30.514 0.312 69.090 o
2 -2 4 56.145 57.186 0.365 24.994 o
2 -2 5 23.748 24.047 0.344 82.254 o
2 -2 6 52.899 54.416 0.417 25.858 o
2 -2 7 9.503 9.456 0.187 357.171 o
2 -2 8 38.471 39.929 0.489 35.189 o
2 -2 9 2.719 2.552 0.292 217.381 o
2 -2 10 25.885 25.755 0.510 48.179 o
2 -2 12 14.948 15.361 0.365 106.133 o
2 -2 14 7.410 7.446 0.271 223.619 o
2 -2 16 3.271 2.645 0.292 216.273 o
2 -1 0 134.849 138.106 0.604 4.759 o
2 -1 1 1434.300 1474.940 4.614 0.044 o
2 -1 2 17.501 17.621 0.281 135.412 o
2 -1 3 399.982 409.539 1.614 0.551 o
2 -1 5 77.029 77.515 0.458 13.760 o
2 -1 7 18.194 18.236 0.219 167.561 o
2 -1 9 6.191 5.999 0.271 233.057 o
2 -1 10 1.018 1.218 0.281 236.878 o
2 -1 11 2.720 3.104 0.281 232.931 o
2 -1 12 1.448 1.218 0.312 191.709 o
2 -1 13 1.354 1.135 0.312 191.800 o
2 -1 14 1.330 1.406 0.271 254.949 o
2 -1 15 0.634 0.885 0.292 220.637 o
2 0 0 0.706 0.781 0.115 1420.040 o
2 0 1 4.554 4.916 0.125 946.056 o
2 0 2 2.408 2.729 0.125 1115.140 o
2 0 4 0.786 0.771 0.135 1018.190 o
2 0 6 1.295 1.291 0.167 668.681 o
2 0 8 2.718 2.270 0.219 382.475 o
2 0 10 3.596 3.281 0.240 314.431 o
2 0 12 3.453 3.791 0.365 138.798 o
2 0 14 2.499 2.250 0.344 157.520 o
2 1 0 118.476 119.006 0.510 6.283 o
2 1 1 522.841 529.931 2.156 0.323 o
2 1 2 140.107 143.564 0.844 4.101 o
2 1 3 238.277 242.106 1.000 1.549 o
2 1 4 118.314 122.558 0.687 5.777 o
2 1 5 97.811 101.229 0.687 7.924 o
2 1 6 90.539 95.074 0.635 9.180 o
2 1 7 50.964 53.437 0.521 23.744 o
2 1 8 60.457 61.883 0.760 14.474 o
2 1 9 30.994 30.712 0.698 27.953 o
2 1 10 32.477 31.868 0.542 37.931 o
2 1 11 17.976 18.017 0.427 76.649 o
2 1 12 13.273 13.091 0.594 48.633 o
2 1 13 9.142 9.279 0.458 82.986 o
2 1 14 4.029 4.395 0.323 174.614 o
2 1 15 4.001 4.385 0.323 174.673 o
2 2 0 6486.840 6472.520 22.329 0.002 o
2 2 1 9.376 9.186 0.156 455.746 o
2 2 2 2920.410 2956.820 11.550 0.010 o
2 2 3 0.334 0.562 0.125 1200.150 o
2 2 4 1027.270 1058.480 4.697 0.081 o
2 2 5 8.075 7.957 0.167 466.274 o
2 2 6 385.516 402.603 2.541 0.520 o
2 2 7 12.871 12.289 0.271 179.795 o
2 2 8 144.762 147.490 1.541 2.895 o
2 2 9 11.434 10.831 0.302 162.379 o
2 2 10 47.965 48.000 0.739 18.917 o
2 2 11 7.182 6.978 0.344 146.832 o
2 2 12 13.685 13.445 0.417 89.693 o
2 2 13 3.392 3.822 0.271 247.993 o
2 2 14 3.558 3.676 0.333 165.387 o
2 3 0 30.030 32.358 0.333 63.665 o
2 3 1 482.284 495.667 1.385 0.393 o
2 3 2 0.430 0.552 0.135 1022.350 o
2 3 3 336.712 340.179 1.698 0.751 o
2 3 4 2.694 2.791 0.156 726.785 o
2 3 5 200.380 203.770 1.229 2.002 o
2 3 6 5.769 5.801 0.208 376.721 o
2 3 7 109.959 110.852 1.073 5.356 o
2 3 8 5.461 5.509 0.396 115.638 o
2 3 9 53.336 54.624 0.927 13.232 o
2 3 10 3.285 3.416 0.292 215.454 o
2 3 11 22.887 22.027 0.729 29.793 o
2 3 12 1.350 1.104 0.292 220.089 o
2 3 13 9.122 9.613 0.437 90.289 o
2 4 0 16.144 16.361 0.229 181.528 o
2 4 1 54.422 54.864 0.365 26.451 o
2 4 2 1.221 1.177 0.135 1009.220 o
2 4 3 58.415 59.331 0.542 19.531 o
2 4 5 45.134 46.730 0.531 27.367 o
2 4 7 29.282 28.525 0.552 40.133 o
2 4 9 15.412 14.955 0.396 93.100 o
2 4 11 6.581 6.644 0.281 214.626 o
2 4 12 0.496 0.958 0.219 392.033 o
2 4 13 2.381 2.635 0.281 234.072 o
2 5 0 70.536 71.214 0.469 15.780 o
2 5 1 29.069 29.202 0.333 68.210 o
2 5 2 15.453 15.455 0.208 209.450 o
2 5 3 4.277 4.114 0.187 486.641 o
2 5 4 1.956 2.093 0.167 658.083 o
2 5 7 0.982 0.844 0.250 299.849 o
2 5 9 1.702 2.000 0.271 254.008 o
2 5 11 1.395 1.385 0.302 205.080 o
2 6 0 92.755 92.606 0.573 9.419 o
2 6 1 3.394 3.541 0.167 624.788 o
2 6 2 55.967 55.895 0.521 21.398 o
2 6 3 0.417 0.614 0.167 675.395 o
2 6 4 26.466 25.182 0.365 71.071 o
2 6 6 10.945 10.279 0.312 156.653 o
2 6 8 4.289 3.916 0.292 212.493 o
2 6 10 1.800 1.354 0.292 219.531 o
2 7 0 6.995 6.717 0.146 615.974 o
2 7 1 73.340 72.151 0.448 15.246 o
2 7 2 3.683 3.645 0.167 618.335 o
2 7 3 56.455 55.259 0.844 14.222 o
2 7 4 2.591 2.906 0.323 177.807 o
2 7 5 36.320 36.055 0.698 25.337 o
2 7 6 2.043 2.374 0.448 93.245 o
2 7 7 20.715 20.204 0.687 33.888 o
2 7 9 10.907 9.873 0.771 30.515 o
2 7 11 5.418 5.811 0.417 104.640 o
2 8 0 128.431 131.327 2.083 2.477 o
2 8 1 89.309 88.679 1.156 6.533 o
2 8 2 88.893 88.606 1.541 4.811 o
2 8 3 66.450 64.882 1.156 8.621 o
2 8 4 52.387 52.406 1.229 9.197 o
2 8 5 46.915 44.053 0.750 19.329 o
2 8 6 25.652 24.797 0.489 51.556 o
2 8 7 29.535 28.057 0.771 24.799 o
2 8 8 10.151 10.644 0.448 84.927 o
2 8 9 15.693 15.872 0.542 55.022 o
2 8 10 3.187 3.551 0.448 92.682 o
2 8 11 6.779 7.759 1.000 18.609 o
2 9 0 187.401 181.524 1.927 1.810 o
2 9 1 257.130 253.030 3.385 0.778 o
2 9 2 111.224 105.926 2.541 2.139 o
2 9 3 179.158 179.212 2.926 1.270 o
2 9 4 50.981 49.198 1.229 9.381 o
2 9 5 102.199 100.073 1.614 4.081 o
2 9 6 17.871 16.663 0.469 67.376 o
2 9 7 47.765 46.261 0.677 21.075 o
2 9 8 4.758 4.530 0.375 129.707 o
2 9 9 18.607 19.194 0.542 51.915 o
2 10 0 7.718 7.821 0.500 71.817 o
2 10 1 19.985 19.527 0.614 41.391 o
2 10 2 24.522 23.506 0.656 34.538 o
2 10 3 19.159 18.861 0.614 41.930 o
2 10 4 29.107 28.057 0.729 27.153 o
2 10 5 15.506 15.080 0.667 38.332 o
2 10 6 20.916 18.892 0.771 27.895 o
2 10 7 10.200 10.581 0.448 84.910 o
2 10 8 10.324 8.831 0.417 97.701 o
2 10 9 5.352 6.363 0.750 33.038 o
2 11 0 23.298 23.016 1.000 17.015 o
2 11 1 2.919 2.520 0.458 88.817 o
2 11 2 6.236 6.238 0.500 72.964 o
2 12 0 13.821 14.976 0.625 43.725 o
2 12 1 16.919 16.559 0.667 37.645 o
2 12 2 8.531 7.446 0.458 84.262 o
2 12 3 9.146 8.811 0.771 30.805 o
2 12 4 3.586 4.082 0.531 65.945 o
2 12 5 4.470 4.801 0.656 43.225 o
2 12 6 0.982 1.521 0.458 89.342 o
2 12 7 2.303 2.052 0.417 107.647 o
2 13 1 23.591 21.506 0.844 23.097 o
2 13 3 19.232 19.798 0.573 46.818 o
2 13 5 11.529 11.029 0.531 61.158 o
2 13 7 5.637 7.540 0.542 62.424 o
2 14 1 52.535 54.082 2.926 2.062 o
2 14 3 28.422 28.234 0.844 21.652 o
2 15 0 17.439 16.903 0.844 24.414 o
2 15 1 59.738 58.925 2.770 2.247 o
2 15 2 12.057 12.612 1.229 12.203 o
2 15 3 33.209 27.192 1.000 15.807 o
3 -18 14 16.587 17.559 1.229 11.997 o
3 -17 13 10.368 10.758 1.458 8.748 o
3 -17 15 7.676 8.790 1.073 16.148 o
3 -16 8 28.135 27.401 1.698 6.194 o
3 -16 12 8.160 9.113 1.614 7.170 o
3 -15 5 13.447 13.289 1.385 9.616 o
3 -15 7 22.011 20.975 1.541 7.615 o
3 -15 8 19.027 17.371 1.614 7.030 o
3 -15 9 23.953 23.193 1.229 11.601 o
3 -15 10 26.315 26.130 1.000 16.576 o
3 -15 11 18.231 18.486 1.385 9.469 o
3 -15 12 26.916 26.494 0.927 18.819 o
3 -15 13 10.251 9.311 0.708 36.076 o
3 -15 14 21.905 20.589 0.667 35.202 o
3 -15 15 4.584 4.082 0.625 47.645 o
3 -15 16 14.495 18.277 1.229 12.054 o
3 -14 4 3.724 3.228 1.073 16.289 o
3 -14 5 9.892 11.310 1.229 12.268 o
3 -14 7 4.887 5.207 0.656 43.149 o
3 -14 8 5.972 5.624 0.656 42.970 o
3 -14 10 6.417 7.009 0.573 55.808 o
3 -14 11 2.684 2.416 0.614 49.579 o
3 -14 12 6.124 5.780 0.458 86.568 o
3 -14 13 3.909 3.312 0.458 88.331 o
3 -14 14 4.874 4.239 0.489 77.044 o
3 -14 15 5.336 6.238 0.458 86.904 o
3 -14 16 3.094 2.166 0.510 71.715 o
3 -13 0 4.467 4.041 1.156 14.018 o
3 -13 1 24.034 22.027 0.708 30.927 o
3 -13 3 36.305 37.409 1.927 4.728 o
3 -13 4 24.184 26.380 0.625 36.772 o
3 -13 5 38.114 35.784 1.312 9.429 o
3 -13 7 27.544 27.171 0.708 29.019 o
3 -13 8 49.698 49.448 1.843 4.847 o
3 -13 9 13.461 15.049 0.844 25.060 o
3 -13 10 42.485 43.366 1.312 9.045 o
3 -13 11 4.189 3.468 0.417 106.386 o
3 -13 12 25.328 26.036 0.698 30.613 o
3 -13 14 9.875 11.331 0.573 53.836 o
3 -13 16 2.022 2.552 0.667 42.192 o
3 -12 0 0.985 1.271 0.312 191.980 o
3 -12 1 46.097 45.084 0.625 23.586 o
3 -12 2 7.969 7.832 0.385 116.921 o
3 -12 3 50.657 54.249 0.844 15.236 o
3 -12 4 13.273 14.611 0.417 89.436 o
3 -12 5 36.752 38.846 0.927 16.608 o
3 -12 6 9.208 10.362 0.448 86.012 o
3 -12 7 18.100 18.152 0.844 24.229 o
3 -12 8 2.189 2.229 0.531 66.362 o
3 -12 9 6.698 6.655 0.458 85.911 o
3 -12 11 2.337 2.291 0.750 33.345 o
3 -12 14 2.155 2.781 0.500 74.842 o
3 -11 0 0.626 0.812 0.250 300.223 o
3 -11 1 89.526 88.679 0.771 8.786 o
3 -11 2 2.355 2.322 0.187 518.789 o
3 -11 3 58.307 60.664 0.927 12.228 o
3 -11 4 13.541 14.174 0.417 89.361 o
3 -11 5 36.151 37.565 0.719 24.194 o
3 -11 6 23.978 24.266 0.583 41.512 o
3 -11 7 26.789 26.651 0.667 32.224 o
3 -11 8 25.178 24.307 0.614 37.746 o
3 -11 9 23.961 23.391 0.614 38.563 o
3 -11 10 18.779 17.767 0.614 42.355 o
3 -11 11 21.393 20.308 0.698 32.802 o
3 -11 12 10.720 10.300 0.542 59.635 o
3 -11 13 16.399 15.101 1.156 13.555 o
3 -11 14 4.937 5.155 0.531 65.454 o
3 -11 15 10.133 10.716 1.312 10.779 o
3 -11 16 1.918 2.270 0.573 57.111 o
3 -11 17 4.961 3.541 0.927 21.765 o
3 -10 0 22.993 22.766 0.323 91.162 o
3 -10 1 36.139 36.461 0.489 38.002 o
3 -10 2 27.289 26.869 0.375 66.267 o
3 -10 3 13.821 14.653 0.281 159.723 o
3 -10 4 21.244 20.996 0.552 47.981 o
3 -10 5 2.167 2.166 0.344 157.813 o
3 -10 6 10.316 10.290 0.312 158.901 o
3 -10 8 2.625 2.489 0.417 107.440 o
3 -10 15 1.056 1.521 0.427 102.863 o
3 -9 1 166.494 165.663 0.844 3.096 o
3 -9 2 18.144 18.142 0.260 142.730 o
3 -9 3 150.826 150.344 1.000 3.478 o
3 -9 4 55.809 56.092 0.552 20.630 o
3 -9 5 81.939 79.900 1.073 7.728 o
3 -9 6 74.208 72.620 0.625 13.019 o
3 -9 7 30.042 28.900 0.521 42.525 o
3 -9 8 64.014 62.768 0.750 13.951 o
3 -9 9 7.981 7.863 0.271 219.572 o
3 -9 10 41.767 42.533 0.667 23.880 o
3 -9 11 1.345 1.281 0.323 179.625 o
3 -9 12 21.190 21.558 0.750 28.884 o
3 -9 14 8.431 7.686 0.542 61.332 o
3 -9 16 2.672 2.989 0.427 102.185 o
3 -8 1 12.065 12.050 0.208 262.416 o
3 -8 2 0.481 0.646 0.125 1198.380 o
3 -8 3 60.900 60.664 0.375 21.900 o
3 -8 5 127.072 121.933 0.708 5.294 o
3 -8 7 157.190 154.811 1.156 3.090 o
3 -8 9 144.872 143.262 1.000 3.728 o
3 -8 11 110.275 110.081 1.312 4.608 o
3 -8 13 72.022 77.827 1.927 3.936 o
3 -8 15 40.876 42.220 0.750 21.027 o
3 -8 17 20.181 22.120 0.542 49.775 o
3 -7 0 71.785 72.506 0.406 16.046 o
3 -7 1 124.521 126.786 0.500 5.705 o
3 -7 2 146.883 150.187 0.698 3.969 o
3 -7 3 113.695 114.007 0.844 5.830 o
3 -7 4 160.016 160.196 0.844 3.308 o
3 -7 5 55.527 55.447 0.385 25.192 o
3 -7 6 115.603 117.777 0.708 6.011 o
3 -7 7 19.451 19.871 0.271 127.152 o
3 -7 8 71.507 72.787 0.698 12.607 o
3 -7 9 6.649 6.509 0.250 264.841 o
3 -7 10 38.778 38.606 0.927 16.337 o
3 -7 11 2.700 2.791 0.417 107.345 o
3 -7 12 15.730 14.507 0.844 24.809 o
3 -7 13 1.394 1.708 0.531 66.480 o
3 -7 14 3.723 3.458 0.656 43.376 o
3 -6 0 419.436 426.161 1.614 0.507 o
3 -6 1 292.541 304.301 1.000 1.041 o
3 -6 2 509.820 522.297 2.770 0.319 o
3 -6 3 275.604 281.118 1.229 1.143 o
3 -6 4 319.089 317.611 1.385 0.870 o
3 -6 5 124.911 124.391 0.625 5.514 o
3 -6 6 131.475 132.243 0.698 4.878 o
3 -6 7 36.907 37.450 0.396 44.377 o
3 -6 8 45.440 46.303 0.521 27.765 o
3 -6 9 9.039 9.029 0.312 165.577 o
3 -6 10 12.630 11.935 0.365 115.475 o
3 -6 11 2.277 1.635 0.323 178.796 o
3 -6 12 2.117 1.666 0.406 113.346 o
3 -6 13 0.973 1.302 0.375 133.413 o
3 -5 0 3.780 4.207 0.115 1166.210 o
3 -5 1 383.004 392.907 1.458 0.605 o
3 -5 2 7.317 7.998 0.146 581.682 o
3 -5 3 100.640 102.614 0.458 8.541 o
3 -5 4 13.238 13.581 0.240 204.311 o
3 -5 5 17.631 19.048 0.281 131.721 o
3 -5 6 18.278 18.340 0.260 141.551 o
3 -5 7 8.555 8.280 0.167 450.971 o
3 -5 8 20.710 21.173 0.292 110.868 o
3 -5 9 8.552 8.842 0.344 141.639 o
3 -5 10 18.819 18.298 0.385 87.010 o
3 -5 11 8.618 8.852 0.365 127.325 o
3 -5 12 12.685 12.320 0.542 57.996 o
3 -5 13 7.268 6.634 0.437 93.460 o
3 -5 14 6.189 6.821 0.500 72.851 o
3 -5 15 4.770 5.218 0.417 105.390 o
3 -5 16 2.096 2.010 0.573 57.106 o
3 -4 0 189.785 191.345 1.073 2.299 o
3 -4 1 225.102 229.389 1.229 1.639 o
3 -4 2 31.613 33.399 0.271 68.447 o
3 -4 3 80.645 81.754 0.375 13.294 o
3 -4 5 10.862 10.529 0.156 401.273 o
3 -4 6 0.730 0.916 0.146 878.558 o
3 -4 9 1.046 1.104 0.292 220.326 o
3 -4 11 1.938 2.427 0.344 157.885 o
3 -4 13 1.689 1.802 0.375 133.081 o
3 -4 15 1.070 0.989 0.229 356.384 o
3 -4 16 1.052 1.156 0.229 356.261 o
3 -3 0 283.650 290.137 1.156 1.094 o
3 -3 1 389.080 397.052 1.385 0.593 o
3 -3 2 85.530 88.367 0.396 11.694 o
3 -3 3 212.005 213.466 1.073 1.897 o
3 -3 4 3.978 4.135 0.135 874.542 o
3 -3 5 67.494 68.173 0.396 17.964 o
3 -3 6 0.499 0.479 0.135 1022.130 o
3 -3 7 18.687 18.902 0.219 161.862 o
3 -3 8 1.132 1.177 0.198 476.626 o
3 -3 9 4.131 3.926 0.281 228.322 o
3 -2 0 635.776 643.459 2.999 0.213 o
3 -2 1 61.432 61.258 0.292 23.041 o
3 -2 2 557.246 566.111 2.770 0.274 o
3 -2 3 205.479 211.539 0.927 2.040 o
3 -2 4 216.398 220.318 0.927 1.870 o
3 -2 5 226.457 232.941 1.000 1.687 o
3 -2 6 69.618 72.735 0.604 14.095 o
3 -2 7 191.628 198.146 1.156 2.180 o
3 -2 8 26.623 27.140 0.344 73.003 o
3 -2 9 141.077 143.949 1.458 3.112 o
3 -2 10 11.710 12.414 0.521 62.861 o
3 -2 11 86.963 93.991 1.458 5.115 o
3 -2 12 5.379 5.634 0.375 128.344 o
3 -2 13 44.313 45.345 0.844 17.104 o
3 -2 14 2.468 2.520 0.333 167.319 o
3 -2 15 18.982 18.944 0.344 99.982 o
3 -1 0 163.670 167.350 0.562 3.362 o
3 -1 1 673.245 690.355 1.698 0.204 o
3 -1 2 56.344 56.853 0.344 25.478 o
3 -1 3 366.670 376.973 1.385 0.660 o
3 -1 4 2.324 2.312 0.156 738.145 o
3 -1 5 135.623 139.637 0.614 4.680 o
3 -1 6 3.263 3.437 0.146 802.846 o
3 -1 7 53.182 54.759 0.489 23.515 o
3 -1 8 9.358 9.373 0.250 236.369 o
3 -1 9 23.410 22.474 0.396 72.232 o
3 -1 10 10.776 10.019 0.344 134.570 o
3 -1 11 10.818 10.946 0.302 164.650 o
3 -1 12 9.152 9.602 0.489 73.269 o
3 -1 13 5.318 5.884 0.406 109.943 o
3 -1 14 6.430 6.926 0.302 188.501 o
3 -1 15 2.728 2.468 0.292 217.437 o
3 0 0 322.809 331.785 0.844 0.882 o
3 0 1 164.232 166.663 0.771 3.198 o
3 0 2 127.161 130.556 0.521 5.426 o
3 0 3 55.127 55.520 0.396 25.094 o
3 0 4 45.143 46.469 0.458 30.652 o
3 0 5 17.845 18.184 0.250 150.279 o
3 0 6 22.811 22.974 0.250 114.656 o
3 0 7 7.224 7.155 0.198 381.722 o
3 0 8 13.625 12.445 0.344 123.531 o
3 0 9 2.805 2.749 0.240 319.008 o
3 0 10 7.043 6.853 0.365 131.991 o
3 0 12 2.833 2.739 0.281 233.077 o
3 0 14 0.845 1.312 0.344 158.768 o
3 1 0 287.544 292.991 1.614 0.997 o
3 1 1 26.533 28.255 0.312 78.248 o
3 1 2 190.889 194.907 0.573 2.507 o
3 1 3 11.814 12.195 0.187 299.183 o
3 1 4 67.038 67.861 0.469 17.107 o
3 1 5 9.173 9.269 0.187 364.250 o
3 1 6 16.057 15.913 0.198 211.436 o
3 1 7 8.898 8.852 0.198 344.962 o
3 1 8 1.964 2.031 0.250 297.028 o
3 1 9 8.557 8.352 0.344 142.211 o
3 1 11 7.349 7.332 0.573 55.483 o
3 1 13 5.248 5.186 0.562 58.412 o
3 2 0 130.958 132.254 0.844 4.629 o
3 2 1 90.813 94.605 0.385 10.482 o
3 2 2 1.418 1.437 0.135 1003.210 o
3 2 3 38.535 40.450 0.365 43.648 o
3 2 4 6.574 6.697 0.187 430.578 o
3 2 5 28.247 29.338 0.365 64.426 o
3 2 6 9.808 10.196 0.219 280.461 o
3 2 7 25.718 24.630 0.385 68.776 o
3 2 8 7.053 7.384 0.271 225.585 o
3 2 9 21.502 20.892 0.489 57.349 o
3 2 10 2.881 2.614 0.250 293.563 o
3 2 11 15.145 15.361 0.406 89.505 o
3 2 13 8.731 9.071 0.375 120.617 o
3 3 0 351.449 354.030 1.229 0.735 o
3 3 1 161.649 165.205 0.635 3.388 o
3 3 2 167.482 166.663 0.844 3.063 o
3 3 3 40.335 40.502 0.406 39.033 o
3 3 4 61.224 61.383 0.437 20.434 o
3 3 5 7.340 7.332 0.208 349.005 o
3 3 6 20.292 19.892 0.385 82.652 o
3 3 7 1.350 1.354 0.250 298.969 o
3 3 8 5.533 5.155 0.250 275.657 o
3 3 11 0.464 1.000 0.250 300.279 o
3 3 13 0.538 0.812 0.250 300.295 o
3 4 0 209.057 209.310 0.844 2.044 o
3 4 1 4.814 4.707 0.146 731.321 o
3 4 2 136.448 137.794 0.844 4.323 o
3 4 4 79.271 80.056 0.583 11.992 o
3 4 5 6.115 6.061 0.219 341.288 o
3 4 6 43.046 42.616 0.656 23.858 o
3 4 7 10.404 9.675 0.312 159.683 o
3 4 8 20.181 19.704 0.489 59.197 o
3 4 9 9.808 9.113 0.396 107.707 o
3 4 10 7.691 8.363 0.292 193.289 o
3 4 11 6.367 5.843 0.312 178.809 o
3 4 12 2.285 2.031 0.240 322.108 o
3 4 13 3.152 3.145 0.927 21.815 o
3 5 0 16.788 16.070 0.250 162.540 o
3 5 1 85.026 85.836 0.698 9.900 o
3 5 2 38.708 38.148 0.406 41.499 o
3 5 3 98.075 98.229 0.594 8.465 o
3 5 4 56.149 55.645 0.625 18.822 o
3 5 5 82.859 82.212 0.844 9.227 o
3 5 6 58.562 57.686 0.927 12.379 o
3 5 7 56.804 57.311 0.844 14.009 o
3 5 8 47.009 46.324 0.625 23.056 o
3 5 9 33.292 33.274 0.573 34.600 o
3 5 10 29.778 28.900 0.489 46.024 o
3 5 11 17.397 17.601 0.458 69.799 o
3 5 12 15.247 13.987 0.323 127.913 o
3 6 0 3.104 3.145 0.146 811.631 o
3 6 1 114.563 112.393 0.739 6.140 o
3 6 2 3.864 4.114 0.187 492.214 o
3 6 3 51.628 51.489 0.562 22.575 o
3 6 4 1.728 1.781 0.219 387.914 o
3 6 5 16.486 15.893 0.365 101.921 o
3 6 7 2.818 2.562 0.240 319.319 o
3 7 0 18.625 18.642 0.240 150.671 o
3 7 1 0.436 0.542 0.156 768.343 o
3 7 2 15.812 14.914 0.219 198.813 o
3 7 3 1.088 1.198 0.271 255.333 o
3 7 4 10.216 9.498 0.375 117.499 o
3 7 5 3.230 3.468 0.542 63.587 o
3 7 6 5.144 5.134 0.375 128.929 o
3 7 7 3.634 3.343 0.344 155.829 o
3 7 8 2.119 1.791 0.344 157.981 o
3 7 9 2.834 2.562 0.375 132.255 o
3 7 10 0.854 1.583 0.385 126.304 o
3 7 11 1.825 2.010 0.344 158.105 o
3 8 0 9.847 9.987 0.312 161.108 o
3 8 1 61.647 59.144 1.385 7.127 o
3 8 2 2.156 1.750 0.458 89.118 o
3 8 3 39.652 39.419 0.771 20.928 o
3 8 5 27.189 26.651 0.489 49.299 o
3 8 7 19.398 18.559 0.927 20.198 o
3 8 9 13.200 12.997 0.500 66.296 o
3 9 0 3.806 4.062 0.458 88.221 o
3 9 1 11.524 11.987 0.552 56.730 o
3 9 2 5.147 5.155 0.500 73.651 o
3 9 4 3.541 3.978 0.448 92.448 o
3 9 6 1.188 1.781 0.375 133.276 o
3 9 7 2.128 2.135 0.323 178.702 o
3 9 9 1.691 1.333 0.281 236.131 o
3 10 0 15.660 15.716 0.698 35.140 o
3 10 1 16.799 16.809 1.073 15.583 o
3 10 2 6.789 5.968 0.448 89.971 o
3 10 3 9.434 9.050 1.073 16.089 o
3 10 5 3.482 3.780 0.729 35.179 o
3 11 1 49.149 51.229 1.229 9.430 o
3 11 3 46.767 46.751 1.385 8.019 o
3 11 4 2.042 2.395 0.458 89.070 o
3 11 5 37.280 38.617 1.073 13.167 o
3 11 6 3.039 3.905 0.656 43.417 o
3 11 7 24.772 25.359 0.927 19.168 o
3 11 8 2.981 4.114 0.542 63.573 o
3 12 0 9.401 9.529 0.448 86.229 o
3 12 2 13.003 13.174 0.552 55.617 o
3 12 4 11.713 11.300 1.614 7.137 o
3 12 6 7.818 6.999 0.489 74.947 o
3 12 7 2.176 1.906 0.542 63.863 o
3 13 0 9.569 8.582 0.708 36.256 o
3 13 1 5.960 6.499 0.844 26.127 o
3 13 2 3.399 3.468 0.927 21.806 o
3 14 0 6.427 7.113 0.656 42.780 o
3 14 1 10.402 10.019 0.656 41.654 o
3 14 2 8.275 7.998 0.667 41.081 o
3 14 3 9.173 8.019 1.073 16.114 o
3 14 4 7.338 5.957 0.844 26.060 o
3 15 0 15.583 16.424 0.708 34.133 o
3 15 1 12.819 13.883 0.656 40.471 o
3 15 2 6.774 6.290 1.000 18.634 o
4 -19 12 3.070 4.936 1.156 14.028 o
4 -17 12 16.830 18.663 1.614 7.049 o
4 -17 14 9.186 9.685 1.312 10.802 o
4 -16 9 6.638 6.863 1.541 7.877 o
4 -16 15 7.187 8.811 1.312 10.836 o
4 -15 7 51.792 49.104 2.614 2.561 o
4 -15 8 189.516 184.597 6.009 0.437 o
4 -15 9 22.963 22.068 1.385 9.307 o
4 -15 10 145.563 139.408 3.468 1.173 o
4 -15 11 7.650 7.332 0.708 36.647 o
4 -15 12 94.585 90.679 3.385 1.429 o
4 -15 14 51.089 52.791 1.927 4.441 o
4 -15 16 22.521 24.568 1.312 10.285 o
4 -14 0 30.042 28.442 1.458 8.186 o
4 -14 8 27.177 26.369 0.708 29.263 o
4 -14 10 18.828 18.725 0.614 42.113 o
4 -14 12 10.398 11.602 0.542 59.463 o
4 -14 13 4.820 4.780 0.489 76.960 o
4 -14 14 4.456 4.062 0.427 101.015 o
4 -14 15 4.032 3.312 0.427 101.472 o
4 -14 16 1.471 2.239 0.573 57.150 o
4 -13 0 6.098 6.061 0.427 99.120 o
4 -13 4 11.283 12.841 1.000 18.297 o
4 -13 5 5.849 6.342 0.375 127.280 o
4 -13 6 4.876 4.645 1.000 18.708 o
4 -13 7 12.409 12.331 0.500 67.175 o
4 -13 9 13.377 12.820 0.489 68.723 o
4 -13 10 3.543 4.468 0.656 43.344 o
4 -13 11 9.024 9.238 0.771 30.794 o
4 -13 12 11.089 11.112 0.500 68.612 o
4 -13 13 4.083 3.072 0.771 31.482 o
4 -13 14 14.725 16.392 0.521 59.363 o
4 -13 16 12.452 12.622 0.458 78.163 o
4 -12 0 12.604 12.716 0.417 91.844 o
4 -12 1 7.141 7.165 0.333 155.271 o
4 -12 3 13.862 15.039 0.521 60.486 o
4 -12 4 5.705 6.436 0.292 204.405 o
4 -12 5 14.079 14.768 0.521 60.428 o
4 -12 6 1.501 1.583 0.344 158.421 o
4 -12 7 7.440 7.332 0.406 106.970 o
4 -12 9 1.505 1.458 0.375 133.221 o
4 -12 12 1.430 2.343 0.625 48.035 o
4 -12 14 2.434 2.624 0.583 55.028 o
4 -12 15 2.147 2.937 0.417 107.541 o
4 -12 16 2.651 2.979 0.625 47.925 o
4 -11 0 16.329 15.632 0.771 29.160 o
4 -11 1 32.239 30.775 0.489 43.178 o
4 -11 2 17.925 18.725 0.573 47.887 o
4 -11 3 45.412 49.427 1.156 10.672 o
4 -11 4 17.862 18.371 0.406 82.384 o
4 -11 5 48.669 49.511 1.073 11.630 o
4 -11 6 15.515 16.070 0.521 58.895 o
4 -11 7 36.206 34.066 0.844 19.652 o
4 -11 8 11.645 11.196 0.448 83.055 o
4 -11 9 17.054 16.486 0.583 47.521 o
4 -11 10 7.158 6.217 0.625 47.013 o
4 -11 11 3.726 4.207 0.771 31.471 o
4 -11 12 3.343 3.322 0.500 74.522 o
4 -11 17 2.881 2.989 0.510 71.675 o
4 -10 0 50.383 49.302 0.542 24.132 o
4 -10 1 23.372 23.120 0.312 92.645 o
4 -10 2 33.702 33.462 0.292 61.752 o
4 -10 3 3.125 3.562 0.250 291.004 o
4 -10 4 14.582 15.393 0.281 154.180 o
4 -10 5 5.500 5.915 0.271 236.320 o
4 -10 6 3.380 3.812 0.344 155.853 o
4 -10 7 31.265 31.785 0.927 17.877 o
4 -10 9 49.690 45.845 1.458 7.280 o
4 -10 11 46.411 44.376 0.698 21.050 o
4 -10 13 30.110 29.858 0.604 34.808 o
4 -10 15 14.514 15.320 0.521 59.913 o
4 -10 17 5.420 6.436 0.542 62.673 o
4 -9 0 332.608 325.859 1.698 0.781 o
4 -9 1 115.322 116.392 0.614 6.321 o
4 -9 2 393.438 392.449 2.229 0.538 o
4 -9 3 151.129 151.031 1.000 3.462 o
4 -9 4 339.051 332.868 3.697 0.526 o
4 -9 5 117.230 113.080 0.927 5.428 o
4 -9 6 226.003 214.007 1.843 1.450 o
4 -9 7 63.338 61.997 0.479 18.854 o
4 -9 8 126.312 119.319 1.000 4.720 o
4 -9 9 27.264 25.797 0.510 47.031 o
4 -9 10 61.835 59.217 0.927 11.892 o
4 -9 11 9.816 9.498 0.333 145.224 o
4 -9 12 27.280 26.942 0.573 39.866 o
4 -9 13 3.221 2.760 0.375 131.916 o
4 -9 14 11.125 10.477 0.354 126.530 o
4 -9 16 4.261 3.072 0.427 101.413 o
4 -8 0 8.919 8.123 0.167 444.235 o
4 -8 1 285.363 279.358 1.000 1.134 o
4 -8 2 0.795 0.687 0.115 1419.180 o
4 -8 3 291.510 286.138 1.312 1.044 o
4 -8 4 0.555 0.375 0.125 1199.010 o
4 -8 5 238.620 229.358 1.312 1.506 o
4 -8 6 3.837 3.197 0.156 697.006 o
4 -8 7 166.887 161.643 1.000 2.988 o
4 -8 8 8.902 8.488 0.250 242.801 o
4 -8 9 102.319 101.541 0.844 6.878 o
4 -8 10 11.051 10.852 0.489 71.425 o
4 -8 11 55.075 55.665 1.073 10.777 o
4 -8 12 9.366 9.456 0.312 163.720 o
4 -8 13 25.237 26.609 1.000 16.659 o
4 -8 14 5.794 5.530 0.344 150.961 o
4 -8 15 9.256 9.061 0.542 60.660 o
4 -8 17 2.466 3.645 0.427 102.136 o
4 -7 0 187.566 189.606 0.687 2.558 o
4 -7 1 3.471 3.822 0.167 620.707 o
4 -7 2 253.172 256.498 1.000 1.388 o
4 -7 3 1.053 1.198 0.094 2082.360 o
4 -7 4 169.263 169.819 0.604 3.167 o
4 -7 5 0.908 0.833 0.125 1191.120 o
4 -7 6 59.269 60.716 0.500 19.940 o
4 -7 7 0.938 0.771 0.156 764.969 o
4 -7 8 9.923 10.404 0.271 201.909 o
4 -7 12 3.125 2.812 0.323 177.204 o
4 -7 14 5.677 5.770 0.719 35.936 o
4 -7 16 4.700 4.551 0.927 21.758 o
4 -6 0 73.404 75.453 0.469 14.633 o
4 -6 1 3.902 3.978 0.125 1009.410 o
4 -6 2 28.317 29.265 0.250 84.837 o
4 -6 3 31.953 31.973 0.302 64.945 o
4 -6 4 0.252 0.365 0.115 1429.490 o
4 -6 5 29.224 29.181 0.375 61.391 o
4 -6 6 5.716 5.655 0.187 453.379 o
4 -6 7 9.122 9.092 0.219 293.831 o
4 -6 8 10.853 11.268 0.240 232.482 o
4 -6 10 9.699 9.602 0.344 137.883 o
4 -6 11 1.800 1.677 0.250 297.806 o
4 -6 12 5.680 5.499 0.312 181.068 o
4 -6 13 5.850 5.770 0.406 109.498 o
4 -6 14 2.327 1.989 0.302 203.801 o
4 -6 15 7.153 7.280 0.396 112.710 o
4 -5 0 57.356 57.977 0.312 25.385 o
4 -5 1 115.976 117.580 0.479 6.565 o
4 -5 2 10.337 10.779 0.187 332.741 o
4 -5 3 49.997 51.781 0.375 29.500 o
4 -5 4 0.288 0.510 0.135 1023.330 o
4 -5 5 7.456 7.478 0.167 487.081 o
4 -5 6 2.559 2.489 0.156 732.306 o
4 -5 7 0.474 0.604 0.177 598.258 o
4 -5 8 1.680 1.895 0.177 588.085 o
4 -5 11 0.459 1.010 0.271 255.908 o
4 -5 13 1.407 1.541 0.271 254.767 o
4 -5 15 2.210 2.010 0.302 203.934 o
4 -4 0 0.889 0.979 0.094 2098.960 o
4 -4 1 5.870 6.176 0.104 1057.680 o
4 -4 2 0.504 0.614 0.094 2124.350 o
4 -4 3 2.637 2.739 0.115 1294.830 o
4 -4 4 6.777 6.832 0.135 688.530 o
4 -4 6 9.403 9.498 0.167 417.202 o
4 -4 7 2.283 2.364 0.167 652.195 o
4 -4 8 7.855 8.217 0.219 312.210 o
4 -4 9 4.455 4.385 0.250 283.393 o
4 -4 10 4.984 5.114 0.250 278.803 o
4 -4 11 4.371 4.447 0.281 226.813 o
4 -4 12 2.197 2.218 0.250 296.199 o
4 -4 13 2.908 2.447 0.385 125.262 o
4 -4 15 1.484 1.198 0.323 179.567 o
4 -3 0 117.644 119.392 0.469 6.412 o
4 -3 1 116.611 119.017 0.500 6.428 o
4 -3 2 56.310 58.529 0.312 25.782 o
4 -3 3 14.364 14.486 0.281 157.457 o
4 -3 4 7.248 7.280 0.156 542.610 o
4 -3 7 3.932 3.916 0.167 610.757 o
4 -3 8 0.680 0.823 0.198 478.475 o
4 -3 9 6.194 6.301 0.271 232.349 o
4 -3 10 1.418 1.489 0.271 254.786 o
4 -3 11 5.612 6.009 0.292 205.440 o
4 -3 12 0.958 1.385 0.396 119.753 o
4 -3 13 3.819 3.583 0.250 288.156 o
4 -3 14 0.242 1.010 0.292 220.771 o
4 -3 15 2.136 2.020 0.229 352.095 o
4 -2 0 2.733 2.979 0.125 1094.970 o
4 -2 1 6545.510 6447.880 29.254 0.002 o
4 -2 2 3.635 3.374 0.125 1040.110 o
4 -2 3 2983.320 3033.800 12.320 0.010 o
4 -2 5 1077.070 1117.760 5.082 0.073 o
4 -2 6 4.911 5.030 0.156 644.255 o
4 -2 7 420.099 434.482 2.385 0.462 o
4 -2 8 11.374 11.018 0.271 191.908 o
4 -2 9 166.407 173.516 2.385 1.676 o
4 -2 10 13.327 12.143 0.375 108.584 o
4 -2 11 58.644 60.779 1.156 9.302 o
4 -2 12 10.859 10.519 0.344 133.692 o
4 -2 13 17.251 17.069 0.344 107.090 o
4 -2 14 6.555 7.832 0.604 50.182 o
4 -2 15 4.050 3.937 0.271 245.729 o
4 -1 0 104.047 105.978 0.489 7.945 o
4 -1 1 45.053 46.730 0.312 37.498 o
4 -1 2 23.973 24.307 0.312 89.419 o
4 -1 4 1.418 1.427 0.156 757.550 o
4 -1 5 4.329 4.749 0.167 593.717 o
4 -1 6 0.537 0.833 0.167 674.591 o
4 -1 7 3.454 3.551 0.187 500.923 o
4 -1 8 2.624 2.145 0.281 234.076 o
4 -1 9 1.766 1.552 0.281 235.900 o
4 -1 10 3.784 3.572 0.271 247.175 o
4 -1 12 3.431 3.437 0.312 188.025 o
4 -1 14 2.161 2.125 0.271 253.097 o
4 0 0 3.622 3.999 0.125 1024.110 o
4 0 1 1.472 1.583 0.125 1169.610 o
4 0 2 2.887 2.895 0.135 941.600 o
4 0 3 4.843 4.707 0.167 582.830 o
4 0 4 1.901 1.812 0.156 748.869 o
4 0 5 1.416 1.333 0.167 667.512 o
4 0 6 1.791 1.843 0.156 750.207 o
4 0 8 2.293 2.114 0.219 384.920 o
4 0 9 2.537 2.499 0.260 272.133 o
4 0 10 2.436 2.281 0.292 218.069 o
4 0 11 5.823 5.770 0.333 159.727 o
4 0 12 1.848 1.635 0.437 97.863 o
4 0 13 6.954 7.759 0.292 197.419 o
4 0 14 1.022 1.875 0.406 113.633 o
4 1 0 24.155 24.880 0.344 80.445 o
4 1 1 99.449 100.989 0.479 8.670 o
4 1 2 0.144 0.396 0.125 1201.880 o
4 1 3 25.908 26.651 0.354 72.805 o
4 1 4 7.544 7.686 0.187 405.576 o
4 1 5 2.803 2.958 0.167 640.071 o
4 1 6 8.506 8.384 0.219 304.325 o
4 1 8 4.177 3.780 0.271 245.563 o
4 1 11 0.515 0.916 0.281 237.317 o
4 1 14 0.717 0.875 0.240 326.723 o
4 2 0 27.605 27.296 0.365 67.206 o
4 2 1 2.933 3.145 0.135 935.476 o
4 2 2 18.696 18.475 0.219 163.250 o
4 2 3 1.470 1.489 0.146 866.365 o
4 2 4 5.499 5.561 0.156 619.711 o
4 2 5 4.383 4.489 0.187 482.556 o
4 2 7 3.622 3.416 0.250 289.330 o
4 2 9 1.531 1.729 0.271 254.471 o
4 3 0 59.377 59.154 0.396 22.405 o
4 3 1 112.314 111.924 0.719 6.354 o
4 3 2 20.900 22.558 0.281 111.618 o
4 3 3 35.993 36.701 0.385 46.618 o
4 3 4 7.366 7.571 0.208 347.203 o
4 3 5 5.186 5.572 0.219 352.364 o
4 3 6 3.185 3.426 0.281 231.510 o
4 3 8 1.359 1.187 0.250 299.091 o
4 3 9 1.672 1.427 0.302 204.823 o
4 3 11 2.589 2.666 0.323 177.948 o
4 3 13 1.958 1.729 0.250 297.396 o
4 4 0 16.316 14.768 0.219 195.207 o
4 4 1 317.649 312.674 2.083 0.793 o
4 4 2 18.972 17.642 0.219 164.215 o
4 4 3 224.643 221.235 1.000 1.758 o
4 4 4 16.527 14.778 0.219 193.419 o
4 4 5 124.583 124.245 1.229 4.162 o
4 4 6 11.678 11.175 0.292 169.653 o
4 4 7 54.803 55.301 0.771 15.922 o
4 4 8 7.470 6.842 0.344 146.365 o
4 4 9 19.073 18.361 0.469 65.128 o
4 4 10 4.453 4.655 0.271 243.054 o
4 4 11 5.327 4.822 0.312 182.765 o
4 4 12 2.400 2.229 0.219 384.159 o
4 4 13 1.256 2.864 0.844 26.373 o
4 5 0 221.991 219.235 1.385 1.649 o
4 5 1 98.065 95.303 0.604 8.560 o
4 5 2 184.868 181.285 1.000 2.491 o
4 5 3 51.088 49.511 0.500 25.196 o
4 5 4 120.059 117.163 0.844 5.427 o
4 5 5 24.819 23.443 0.365 75.770 o
4 5 6 62.349 61.216 1.000 10.770 o
4 5 7 11.989 11.550 0.302 158.642 o
4 5 8 25.412 23.922 0.385 69.874 o
4 5 9 5.957 5.561 0.302 192.075 o
4 5 10 7.916 7.040 0.281 207.930 o
4 5 11 2.901 2.562 0.250 293.584 o
4 6 0 12.818 12.685 0.187 281.311 o
4 6 1 0.840 0.864 0.167 673.116 o
4 6 2 23.659 23.235 0.281 100.833 o
4 6 3 1.793 1.739 0.219 387.751 o
4 6 4 25.030 23.506 0.448 59.233 o
4 6 5 7.035 6.832 0.312 175.505 o
4 6 6 17.663 16.465 0.489 63.166 o
4 6 7 10.182 9.800 0.489 72.471 o
4 6 8 8.677 8.227 0.312 168.145 o
4 6 9 10.011 9.342 0.333 144.896 o
4 6 10 2.952 2.885 0.323 177.380 o
4 6 11 7.654 7.519 0.312 172.582 o
4 7 0 2.493 2.135 0.208 422.322 o
4 7 1 27.794 26.817 0.469 51.335 o
4 7 3 18.497 17.913 0.521 55.888 o
4 7 5 11.582 11.550 0.635 43.729 o
4 7 7 7.005 7.321 0.437 93.391 o
4 7 9 4.004 4.301 0.437 96.530 o
4 8 0 27.974 29.088 1.843 5.286 o
4 8 2 20.277 20.027 1.385 9.403 o
4 8 4 10.310 9.769 0.771 30.601 o
4 8 5 0.954 1.260 0.417 108.104 o
4 8 6 3.740 3.978 0.375 130.993 o
4 9 0 4.561 4.530 0.500 73.978 o
4 9 1 13.777 13.612 0.573 51.519 o
4 9 3 10.277 10.092 0.489 72.295 o
4 9 5 4.108 3.572 0.448 92.285 o
4 9 8 1.234 1.521 0.427 102.830 o
4 10 0 16.637 16.632 0.521 57.831 o
4 10 1 4.060 3.874 0.458 88.153 o
4 10 2 13.755 13.268 0.573 51.616 o
4 10 4 7.928 8.102 0.573 55.172 o
4 10 6 3.265 2.999 0.656 43.436 o
4 11 0 104.487 102.999 2.468 2.294 o
4 11 1 105.058 106.384 3.541 1.278 o
4 11 2 71.146 68.163 1.770 4.594 o
4 11 3 72.385 73.026 1.927 3.968 o
4 11 4 37.167 35.107 1.156 11.781 o
4 11 5 41.997 40.981 1.312 9.126 o
4 11 6 14.136 13.185 0.625 43.940 o
4 11 7 20.906 20.839 0.667 35.521 o
4 12 1 4.914 4.624 0.656 43.182 o
4 12 3 11.182 12.622 0.760 31.080 o
4 12 4 2.918 2.270 0.458 88.855 o
4 12 5 12.199 11.727 0.573 52.733 o
4 12 6 2.099 2.541 0.427 102.474 o
4 13 0 3.033 2.718 0.656 43.466 o
4 13 1 5.581 5.124 1.000 18.685 o
4 13 2 4.091 3.468 0.604 51.072 o
4 13 3 2.190 1.729 0.542 63.872 o
4 13 4 3.964 4.062 0.760 32.325 o
4 14 0 1.703 1.573 0.448 93.414 o
4 14 1 2.861 2.999 0.542 63.691 o
4 15 0 1.745 1.687 0.437 97.881 o
4 15 1 5.401 4.989 1.073 16.248 o
4 16 0 3.286 4.176 0.927 21.801 o
5 -19 12 25.729 25.692 1.458 8.333 o
5 -19 14 21.409 22.016 1.073 15.133 o
5 -18 11 9.593 8.623 1.458 8.767 o
5 -18 12 38.935 39.690 1.770 5.473 o
5 -18 14 34.652 35.805 1.458 7.946 o
5 -17 8 50.066 46.147 2.697 2.428 o
5 -17 9 10.071 9.613 1.458 8.757 o
5 -17 11 5.817 5.124 1.541 7.886 o
5 -17 12 11.992 10.362 1.541 7.823 o
5 -17 14 5.010 4.572 1.312 10.880 o
5 -16 7 10.520 9.092 1.385 9.692 o
5 -16 8 20.169 24.953 1.614 6.963 o
5 -16 9 8.172 10.540 1.614 7.166 o
5 -16 10 19.456 20.235 1.770 5.852 o
5 -16 11 6.005 6.061 1.229 12.380 o
5 -16 12 16.143 13.674 1.458 8.651 o
5 -16 13 3.899 3.853 0.656 43.339 o
5 -16 14 10.507 10.623 0.604 48.609 o
5 -16 15 2.213 4.072 1.229 12.425 o
5 -15 7 46.529 42.106 2.614 2.599 o
5 -15 8 32.744 36.242 1.843 5.188 o
5 -15 9 25.027 24.578 0.844 22.588 o
5 -15 10 13.784 12.664 0.625 44.163 o
5 -15 11 9.487 8.821 0.927 21.448 o
5 -15 12 2.835 3.353 0.771 31.533 o
5 -15 13 2.476 2.801 0.427 102.297 o
5 -14 5 21.550 19.465 1.229 11.780 o
5 -14 7 29.345 29.983 1.385 8.996 o
5 -14 8 52.933 48.396 1.156 10.159 o
5 -14 9 22.343 21.443 1.000 17.173 o
5 -14 10 24.313 23.651 0.844 22.792 o
5 -14 11 9.266 9.279 0.521 65.263 o
5 -14 12 8.277 8.248 0.500 71.381 o
5 -14 14 2.002 2.208 0.614 49.642 o
5 -13 0 16.066 14.330 0.844 24.777 o
5 -13 4 12.992 13.341 1.000 18.186 o
5 -13 5 4.421 4.926 0.604 50.911 o
5 -13 6 55.531 53.864 1.458 6.927 o
5 -13 8 93.087 88.450 1.541 4.696 o
5 -13 10 96.862 94.605 2.000 3.245 o
5 -13 12 71.798 73.328 1.614 5.190 o
5 -13 14 40.167 42.179 0.844 18.150 o
5 -13 16 17.342 18.007 0.500 60.652 o
5 -12 0 16.933 17.049 0.344 107.982 o
5 -12 4 22.541 23.901 0.760 27.603 o
5 -12 5 12.450 12.612 0.302 154.567 o
5 -12 6 35.608 35.701 0.760 22.790 o
5 -12 7 27.451 28.765 0.500 46.880 o
5 -12 8 49.776 48.407 1.312 8.563 o
5 -12 9 37.159 36.347 1.073 13.280 o
5 -12 10 55.022 52.697 1.458 6.966 o
5 -12 11 37.788 39.044 0.719 23.498 o
5 -12 12 47.462 46.751 0.927 14.544 o
5 -12 13 31.555 32.743 1.000 15.686 o
5 -12 14 32.729 32.847 0.844 20.422 o
5 -12 15 22.528 24.443 1.073 14.970 o
5 -12 16 18.738 19.746 0.844 24.016 o
5 -11 0 2.572 2.406 0.208 421.038 o
5 -11 2 2.102 1.750 0.542 63.880 o
5 -11 4 1.285 1.645 0.219 389.586 o
5 -11 5 7.233 7.321 0.271 224.834 o
5 -11 7 19.905 19.288 0.625 40.335 o
5 -11 9 30.390 29.598 0.750 25.445 o
5 -11 11 31.941 31.327 1.312 9.798 o
5 -11 13 25.511 23.808 0.729 28.806 o
5 -11 15 16.507 15.976 0.489 64.485 o
5 -10 0 10.000 9.665 0.219 281.251 o
5 -10 1 67.804 66.799 0.427 17.641 o
5 -10 2 22.684 22.027 0.229 124.951 o
5 -10 3 114.798 117.392 0.677 6.155 o
5 -10 4 30.283 30.723 0.521 41.681 o
5 -10 5 100.180 101.073 1.229 5.417 o
5 -10 6 30.662 30.410 0.656 30.705 o
5 -10 7 52.256 52.052 0.844 15.153 o
5 -10 8 26.915 25.953 0.500 48.537 o
5 -10 9 16.714 15.434 0.406 86.802 o
5 -10 10 20.781 19.652 0.635 38.785 o
5 -10 11 2.358 1.927 0.302 203.801 o
5 -10 12 13.573 13.299 0.458 76.600 o
5 -10 14 7.052 6.322 0.448 89.646 o
5 -10 16 2.650 3.218 0.656 43.476 o
5 -9 0 380.153 371.735 2.083 0.588 o
5 -9 1 48.861 47.823 0.344 32.702 o
5 -9 2 307.165 306.613 2.083 0.831 o
5 -9 3 79.182 79.983 0.750 10.518 o
5 -9 4 187.386 182.441 1.770 1.912 o
5 -9 5 94.735 91.304 0.750 8.310 o
5 -9 6 95.775 92.533 0.739 8.220 o
5 -9 7 78.430 74.526 0.562 12.782 o
5 -9 8 44.377 43.335 0.562 27.141 o
5 -9 9 47.792 46.636 0.844 16.372 o
5 -9 10 18.161 17.049 0.417 79.968 o
5 -9 11 22.480 21.704 0.510 52.742 o
5 -9 12 5.992 6.092 0.489 76.161 o
5 -9 13 8.521 7.842 0.448 87.822 o
5 -9 14 1.352 1.760 0.458 89.271 o
5 -9 15 2.888 2.854 0.375 132.121 o
5 -8 0 8.700 8.748 0.177 407.701 o
5 -8 1 2.918 3.437 0.135 930.702 o
5 -8 2 14.092 14.653 0.229 204.121 o
5 -8 4 22.219 22.537 0.281 106.915 o
5 -8 6 22.235 21.756 0.271 111.946 o
5 -8 8 13.097 12.435 0.219 234.877 o
5 -8 10 4.120 3.583 0.312 186.667 o
5 -8 11 0.702 1.041 0.281 237.175 o
5 -8 13 2.332 2.552 0.344 157.533 o
5 -8 15 3.477 3.437 0.354 147.084 o
5 -7 0 6.516 7.071 0.167 515.021 o
5 -7 1 250.512 252.499 1.229 1.367 o
5 -7 2 5.931 5.478 0.115 958.368 o
5 -7 3 236.856 235.565 1.073 1.567 o
5 -7 4 46.664 45.938 0.344 35.053 o
5 -7 5 132.781 133.482 0.552 5.030 o
5 -7 6 76.272 76.255 0.437 14.242 o
5 -7 7 56.644 57.946 0.489 21.562 o
5 -7 8 75.276 77.515 0.844 10.253 o
5 -7 9 20.012 19.673 0.333 100.004 o
5 -7 10 53.807 54.197 0.750 16.678 o
5 -7 11 5.049 4.968 0.312 183.246 o
5 -7 12 27.854 27.640 0.656 32.379 o
5 -7 14 10.040 10.092 0.489 72.468 o
5 -7 16 2.267 2.291 0.219 384.636 o
5 -6 0 16.746 17.257 0.250 159.254 o
5 -6 1 19.827 19.173 0.187 171.259 o
5 -6 2 0.279 0.365 0.083 2698.860 o
5 -6 3 16.999 17.351 0.260 150.775 o
5 -6 5 114.643 116.090 0.562 6.509 o
5 -6 7 184.603 187.221 0.844 2.545 o
5 -6 8 1.756 1.625 0.187 526.008 o
5 -6 9 188.248 191.293 1.698 1.912 o
5 -6 10 3.193 3.010 0.271 249.711 o
5 -6 11 144.800 147.959 1.698 2.681 o
5 -6 12 3.480 3.958 0.344 155.646 o
5 -6 13 88.031 94.990 1.458 5.065 o
5 -6 14 2.695 1.812 0.344 157.539 o
5 -6 15 43.477 46.032 1.073 12.264 o
5 -6 16 1.634 1.427 0.260 275.165 o
5 -5 0 249.572 247.188 1.312 1.369 o
5 -5 1 30.116 29.733 0.219 84.548 o
5 -5 2 220.764 218.621 0.739 1.891 o
5 -5 3 16.827 16.528 0.271 147.252 o
5 -5 4 67.127 65.205 0.427 18.074 o
5 -5 6 3.915 4.364 0.187 489.871 o
5 -5 7 5.405 5.447 0.187 460.002 o
5 -5 8 2.745 2.624 0.219 381.397 o
5 -5 9 15.874 15.122 0.323 123.945 o
5 -5 10 11.808 11.623 0.323 143.411 o
5 -5 11 20.487 20.319 0.396 79.076 o
5 -5 12 16.821 16.757 0.365 100.138 o
5 -5 13 17.391 18.642 0.489 62.390 o
5 -5 14 16.196 16.830 0.437 77.136 o
5 -5 15 10.959 10.935 0.521 63.803 o
5 -5 16 12.172 12.258 0.323 141.137 o
5 -4 0 6.593 6.811 0.146 628.823 o
5 -4 1 210.728 216.205 0.927 1.953 o
5 -4 2 48.466 48.990 0.281 34.932 o
5 -4 3 139.806 140.554 0.635 4.466 o
5 -4 4 45.735 45.647 0.375 34.432 o
5 -4 5 51.279 52.406 0.406 27.534 o
5 -4 6 23.343 23.297 0.229 118.890 o
5 -4 7 13.565 13.570 0.292 155.603 o
5 -4 8 9.809 9.873 0.240 246.796 o
5 -4 9 2.367 2.510 0.292 217.999 o
5 -4 10 3.326 3.531 0.292 215.242 o
5 -3 0 491.316 500.291 2.541 0.349 o
5 -3 1 78.984 77.057 0.365 14.202 o
5 -3 2 151.378 156.426 0.594 3.838 o
5 -3 3 37.417 37.294 0.354 47.411 o
5 -3 4 28.348 30.181 0.354 65.232 o
5 -3 5 18.820 18.871 0.198 174.017 o
5 -3 6 9.669 9.665 0.187 352.684 o
5 -3 7 10.306 9.956 0.177 364.925 o
5 -3 8 6.533 6.332 0.323 167.208 o
5 -3 9 5.344 6.092 0.312 181.168 o
5 -3 10 5.227 5.134 0.302 194.749 o
5 -3 11 2.514 2.926 0.385 125.352 o
5 -3 12 3.868 3.989 0.271 246.243 o
5 -3 13 1.125 0.771 0.240 326.259 o
5 -3 14 2.300 3.041 0.573 57.032 o
5 -2 0 230.631 230.785 0.927 1.681 o
5 -2 1 49.398 52.426 0.365 30.033 o
5 -2 2 208.832 211.393 0.844 2.034 o
5 -2 4 138.674 141.720 0.604 4.529 o
5 -2 5 4.639 4.562 0.156 658.408 o
5 -2 6 84.463 87.523 0.583 10.693 o
5 -2 7 8.463 8.800 0.240 262.223 o
5 -2 8 44.579 45.511 0.708 21.054 o
5 -2 9 9.333 9.165 0.312 164.337 o
5 -2 10 18.284 18.590 0.406 81.491 o
5 -2 11 8.054 8.123 0.458 84.372 o
5 -2 12 5.181 5.603 0.489 76.642 o
5 -2 13 5.822 6.207 0.437 94.776 o
5 -2 14 0.829 0.864 0.271 255.709 o
5 -2 15 3.655 3.145 0.292 214.945 o
5 -1 0 21.463 21.110 0.302 104.619 o
5 -1 1 84.057 86.419 0.437 11.837 o
5 -1 2 36.824 37.461 0.365 47.103 o
5 -1 3 18.441 18.777 0.250 145.381 o
5 -1 4 33.669 34.514 0.396 49.422 o
5 -1 5 1.897 1.937 0.167 659.689 o
5 -1 6 25.894 26.161 0.323 79.893 o
5 -1 8 17.483 16.840 0.375 94.687 o
5 -1 10 9.135 8.925 0.302 175.307 o
5 -1 11 0.494 0.969 0.312 192.262 o
5 -1 12 3.226 3.562 0.489 77.698 o
5 -1 13 0.865 1.041 0.333 168.872 o
5 0 0 145.406 144.876 0.573 4.253 o
5 0 1 35.805 35.857 0.354 50.204 o
5 0 2 111.515 111.550 0.458 7.166 o
5 0 3 3.402 3.489 0.156 703.887 o
5 0 4 57.847 59.925 0.458 21.484 o
5 0 5 46.094 45.563 0.417 32.260 o
5 0 6 28.485 28.567 0.323 71.740 o
5 0 7 76.752 76.609 0.771 10.829 o
5 0 8 13.083 12.841 0.260 186.784 o
5 0 9 74.228 76.432 1.073 8.386 o
5 0 10 4.611 4.301 0.437 96.196 o
5 0 11 50.932 52.145 1.541 6.507 o
5 0 12 1.040 1.250 0.302 205.387 o
5 0 13 26.295 27.119 0.458 54.157 o
5 1 0 13.437 13.206 0.177 284.836 o
5 1 1 1.992 2.104 0.135 981.971 o
5 1 3 11.001 11.570 0.187 316.115 o
5 1 4 25.043 24.547 0.281 94.368 o
5 1 5 9.545 9.956 0.187 352.327 o
5 1 6 59.719 59.550 0.719 15.569 o
5 1 7 4.366 4.343 0.281 226.992 o
5 1 8 76.946 77.515 0.927 9.333 o
5 1 10 71.013 76.067 1.385 6.382 o
5 1 12 50.841 54.228 1.073 11.219 o
5 1 14 29.546 31.046 1.614 6.755 o
5 2 1 163.898 163.195 1.000 3.033 o
5 2 2 2.079 2.104 0.146 849.815 o
5 2 3 72.802 73.183 0.500 14.664 o
5 2 4 2.781 2.562 0.167 643.549 o
5 2 5 23.511 23.120 0.312 92.263 o
5 2 6 1.091 1.198 0.250 299.484 o
5 2 7 4.684 4.270 0.292 210.957 o
5 2 13 1.219 1.364 0.240 325.609 o
5 3 0 1.591 1.406 0.135 1000.000 o
5 3 1 1.048 1.260 0.135 1011.360 o
5 3 2 2.054 1.781 0.167 658.774 o
5 3 3 6.966 7.478 0.187 417.279 o
5 3 4 3.293 2.979 0.187 506.138 o
5 3 5 8.243 8.165 0.302 180.084 o
5 3 6 4.610 3.916 0.292 211.645 o
5 3 7 5.521 5.582 0.271 236.951 o
5 3 8 5.419 5.343 0.333 160.950 o
5 3 9 2.224 1.687 0.281 235.150 o
5 3 10 5.070 5.291 0.333 161.658 o
5 3 12 3.596 4.176 0.406 111.971 o
5 4 0 271.813 266.121 1.458 1.156 o
5 4 1 27.364 27.359 0.323 75.323 o
5 4 2 195.535 192.678 1.458 1.984 o
5 4 3 0.930 0.760 0.187 532.274 o
5 4 4 123.085 122.703 0.844 5.157 o
5 4 5 2.286 2.197 0.281 234.633 o
5 4 6 67.153 67.746 0.927 10.805 o
5 4 7 6.132 6.040 0.333 158.804 o
5 4 8 30.743 30.181 0.531 40.561 o
5 4 9 5.901 5.988 0.250 271.085 o
5 4 10 11.265 11.039 0.385 108.728 o
5 4 11 3.692 3.478 0.219 372.892 o
5 4 12 3.126 3.312 0.417 107.024 o
5 5 0 34.242 33.670 0.406 48.195 o
5 5 1 51.385 52.124 0.458 25.845 o
5 5 2 15.929 15.934 0.281 146.442 o
5 5 3 23.108 22.183 0.312 94.683 o
5 5 4 5.255 5.468 0.312 182.164 o
5 5 5 8.178 8.009 0.344 143.494 o
5 5 6 1.092 1.052 0.250 299.583 o
5 5 7 2.601 2.843 0.271 251.406 o
5 5 9 1.030 0.760 0.250 299.842 o
5 5 11 0.672 0.802 0.187 533.011 o
5 6 1 9.999 9.727 0.271 203.394 o
5 6 2 0.760 0.916 0.187 532.575 o
5 6 3 18.071 17.590 0.396 85.845 o
5 6 4 1.355 1.416 0.271 254.911 o
5 6 5 22.431 20.850 0.437 66.062 o
5 6 6 1.660 1.510 0.302 204.796 o
5 6 7 20.663 19.673 0.489 58.747 o
5 6 8 1.234 1.406 0.437 98.010 o
5 6 9 14.563 13.830 0.500 64.852 o
5 6 11 7.936 8.842 0.542 61.297 o
5 7 0 7.866 7.967 0.250 251.885 o
5 7 1 5.292 5.488 0.292 207.329 o
5 7 2 16.522 16.455 0.583 47.807 o
5 7 3 11.369 10.706 0.458 80.247 o
5 7 4 28.723 27.911 0.583 37.789 o
5 7 5 12.848 12.883 0.469 74.630 o
5 7 6 37.284 36.784 0.927 16.679 o
5 7 7 9.641 9.311 0.729 34.210 o
5 7 8 36.274 37.117 1.156 11.774 o
5 7 9 5.171 5.301 0.375 128.798 o
5 7 10 27.174 27.848 0.698 29.702 o
5 8 1 25.622 25.193 1.156 12.846 o
5 8 3 10.055 10.227 0.542 59.992 o
5 8 4 5.675 6.353 0.698 38.052 o
5 8 5 0.825 1.385 0.417 108.115 o
5 8 6 4.323 4.062 0.667 41.952 o
5 8 8 2.100 1.593 0.385 125.890 o
5 8 9 4.155 4.572 0.385 123.529 o
5 9 0 28.562 28.806 1.541 7.410 o
5 9 1 10.371 11.227 0.469 77.731 o
5 9 2 28.605 30.400 0.771 24.739 o
5 9 4 21.140 20.256 0.656 36.493 o
5 9 6 12.144 11.945 0.760 30.982 o
5 9 8 5.545 6.155 0.667 41.680 o
5 10 0 79.133 76.526 1.614 4.952 o
5 10 1 3.109 3.468 0.458 88.601 o
5 10 2 36.512 35.139 0.771 22.205 o
5 10 4 13.898 13.206 0.656 40.248 o
5 10 6 4.533 3.999 1.000 18.723 o
5 11 0 2.462 2.822 0.417 107.439 o
5 11 1 13.536 13.601 0.750 31.416 o
5 11 3 6.187 5.155 0.750 33.018 o
5 11 5 2.242 2.666 0.427 102.405 o
5 11 6 2.840 2.541 0.427 102.207 o
5 12 0 12.522 13.518 0.750 31.607 o
5 12 1 55.697 52.885 1.385 7.514 o
5 12 2 6.636 6.176 0.573 55.863 o
5 12 3 34.875 34.097 1.614 6.618 o
5 12 5 18.275 18.215 0.760 29.231 o
5 13 2 2.482 2.010 0.604 51.334 o
5 13 4 4.280 5.353 0.844 26.242 o
5 14 0 10.799 11.820 1.770 5.947 o
5 14 2 10.248 9.821 0.448 85.248 o
5 15 0 19.924 19.777 0.708 32.492 o
5 15 1 7.047 7.634 0.927 21.608 o
6 -19 11 70.562 71.870 3.312 1.572 o
6 -19 13 35.185 34.826 1.458 7.945 o
6 -19 14 52.670 51.291 2.697 2.407 o
6 -18 10 33.908 33.108 1.770 5.600 o
6 -18 11 16.228 15.747 1.541 7.743 o
6 -18 13 18.907 18.454 1.458 8.561 o
6 -18 15 17.114 18.788 1.156 13.447 o
6 -16 9 30.521 28.525 1.770 5.679 o
6 -16 13 11.347 10.540 1.229 12.245 o
6 -16 14 2.856 2.458 0.448 92.996 o
6 -16 15 5.010 4.509 0.427 100.517 o
6 -16 16 4.657 4.135 0.927 21.765 o
6 -15 7 60.072 56.134 2.697 2.364 o
6 -15 8 23.398 21.266 1.614 6.943 o
6 -15 9 44.301 42.689 1.156 11.000 o
6 -15 10 33.523 31.723 0.927 17.567 o
6 -15 11 22.989 22.079 1.073 15.022 o
6 -15 12 31.223 29.910 1.000 15.874 o
6 -15 13 7.640 8.238 0.583 53.355 o
6 -15 14 20.690 21.027 0.927 19.919 o
6 -14 7 6.406 6.363 1.229 12.373 o
6 -14 9 32.704 31.556 1.156 12.206 o
6 -14 10 1.590 1.312 0.427 102.778 o
6 -14 11 53.112 53.666 1.229 9.114 o
6 -14 12 2.588 3.145 0.458 88.823 o
6 -14 13 52.272 54.384 1.156 9.989 o
6 -14 14 2.241 2.270 0.375 132.701 o
6 -14 15 36.811 37.659 0.771 21.824 o
6 -14 16 1.425 1.489 0.365 140.943 o
6 -13 4 844.810 787.512 13.091 0.062 o
6 -13 5 281.481 279.827 6.155 0.353 o
6 -13 6 712.598 694.823 6.540 0.135 o
6 -13 7 203.414 197.844 2.083 1.538 o
6 -13 8 482.330 465.496 8.467 0.162 o
6 -13 9 118.339 115.090 1.770 3.239 o
6 -13 10 268.888 261.966 3.468 0.728 o
6 -13 11 56.465 56.030 1.927 4.341 o
6 -13 12 125.522 122.172 2.843 1.695 o
6 -13 13 22.931 24.130 0.656 35.044 o
6 -13 14 49.383 50.406 1.312 8.533 o
6 -13 15 8.425 10.415 0.667 40.810 o
6 -13 16 16.345 17.840 0.750 30.431 o
6 -12 0 15.786 14.580 0.344 114.538 o
6 -12 3 281.683 275.286 5.311 0.433 o
6 -12 4 93.805 94.459 1.541 4.593 o
6 -12 5 287.933 282.826 2.843 0.784 o
6 -12 6 110.260 104.541 2.385 2.359 o
6 -12 7 262.256 259.352 2.843 0.881 o
6 -12 8 92.854 87.909 1.229 6.015 o
6 -12 9 213.592 210.852 2.541 1.234 o
6 -12 10 59.289 55.790 1.698 5.311 o
6 -12 11 155.802 157.582 2.926 1.412 o
6 -12 12 29.975 30.098 0.844 21.194 o
6 -12 13 100.741 103.457 2.385 2.442 o
6 -12 14 12.461 13.445 0.760 30.808 o
6 -12 15 56.786 63.934 3.156 1.766 o
6 -12 16 4.354 4.249 0.437 96.355 o
6 -11 1 10.610 10.841 0.250 221.991 o
6 -11 2 1.697 1.968 0.208 426.863 o
6 -11 4 7.208 7.884 0.375 124.166 o
6 -11 6 9.056 8.634 0.302 176.166 o
6 -11 7 3.369 3.135 0.302 201.291 o
6 -11 8 5.482 5.395 0.521 67.831 o
6 -11 9 4.773 4.697 0.417 105.580 o
6 -11 11 4.649 4.405 0.573 56.553 o
6 -11 13 3.813 4.082 0.656 43.337 o
6 -11 15 2.776 2.114 0.385 125.434 o
6 -10 0 7.721 7.707 0.219 316.361 o
6 -10 1 50.220 49.688 0.406 28.879 o
6 -10 2 13.436 14.028 0.344 121.857 o
6 -10 3 22.609 23.391 0.417 68.321 o
6 -10 4 12.804 13.393 0.281 167.965 o
6 -10 5 4.629 5.020 0.250 280.921 o
6 -10 6 8.351 8.529 0.344 142.488 o
6 -10 8 5.396 5.186 0.427 100.007 o
6 -10 10 4.505 4.499 0.344 153.907 o
6 -10 12 4.625 4.353 0.437 96.173 o
6 -10 14 4.770 4.759 0.344 153.313 o
6 -10 16 4.267 4.739 0.312 185.225 o
6 -9 0 84.570 83.066 0.771 9.564 o
6 -9 1 68.459 67.725 0.625 14.533 o
6 -9 2 112.974 110.394 0.927 5.699 o
6 -9 3 76.170 75.474 0.656 12.131 o
6 -9 4 97.659 94.074 0.635 8.509 o
6 -9 5 70.100 68.371 0.604 14.428 o
6 -9 6 68.216 65.476 0.489 16.806 o
6 -9 7 53.070 51.843 0.521 23.225 o
6 -9 8 45.957 44.574 0.687 21.498 o
6 -9 9 31.601 29.556 0.458 47.516 o
6 -9 10 30.099 29.192 0.604 34.980 o
6 -9 11 13.205 12.529 0.385 103.695 o
6 -9 12 18.025 17.705 0.437 74.078 o
6 -9 13 3.041 2.854 0.344 156.746 o
6 -9 14 9.354 9.186 0.489 73.274 o
6 -9 16 4.061 4.145 0.240 309.872 o
6 -8 0 88.969 88.836 0.604 9.898 o
6 -8 1 54.010 53.874 0.427 25.150 o
6 -8 2 56.175 54.822 0.406 24.492 o
6 -8 3 10.107 10.290 0.135 489.531 o
6 -8 4 11.815 11.852 0.187 301.702 o
6 -8 5 2.438 2.499 0.156 734.438 o
6 -8 7 26.487 26.192 0.521 46.248 o
6 -8 8 6.654 6.717 0.208 361.063 o
6 -8 9 49.630 49.011 0.771 17.596 o
6 -8 10 11.213 11.373 0.302 162.176 o
6 -8 11 53.721 54.655 0.927 13.181 o
6 -8 12 9.416 9.508 0.344 138.711 o
6 -8 13 40.928 40.856 0.844 18.131 o
6 -8 14 5.180 5.457 0.510 70.667 o
6 -8 15 23.520 23.620 0.562 44.320 o
6 -8 16 2.042 2.270 0.375 132.806 o
6 -7 0 579.250 578.046 2.843 0.257 o
6 -7 1 70.413 69.194 0.417 16.717 o
6 -7 2 683.929 687.200 2.468 0.194 o
6 -7 3 110.175 110.310 0.573 7.001 o
6 -7 4 502.370 502.374 2.083 0.353 o
6 -7 5 124.385 124.786 0.594 5.594 o
6 -7 6 266.711 266.965 1.458 1.180 o
6 -7 7 110.362 111.310 0.708 6.531 o
6 -7 8 110.352 109.238 0.739 6.496 o
6 -7 9 80.528 80.671 0.927 8.870 o
6 -7 10 33.020 32.389 0.573 34.993 o
6 -7 11 48.999 49.146 0.719 19.113 o
6 -7 12 5.904 5.270 0.375 127.912 o
6 -7 13 25.207 26.557 0.562 42.317 o
6 -7 15 11.251 11.268 0.354 125.269 o
6 -6 0 2.476 2.541 0.104 1558.100 o
6 -6 1 3582.910 3566.480 13.091 0.007 o
6 -6 2 13.249 13.403 0.198 255.734 o
6 -6 3 3220.710 3245.480 9.238 0.009 o
6 -6 4 20.964 21.089 0.292 110.123 o
6 -6 5 2135.400 2165.440 10.779 0.019 o
6 -6 6 17.427 17.278 0.240 162.047 o
6 -6 7 1262.640 1277.090 3.541 0.058 o
6 -6 8 9.931 9.644 0.229 263.643 o
6 -6 9 685.797 704.602 4.468 0.167 o
6 -6 10 3.819 3.718 0.250 287.865 o
6 -6 11 332.424 347.177 3.083 0.595 o
6 -6 13 141.940 152.343 1.843 2.506 o
6 -6 15 53.472 59.373 1.458 6.902 o
6 -5 0 51.050 49.979 0.312 31.528 o
6 -5 1 1.093 1.468 0.115 1400.560 o
6 -5 2 6.234 6.124 0.125 814.444 o
6 -5 3 27.927 28.057 0.292 79.359 o
6 -5 4 4.074 4.082 0.146 767.296 o
6 -5 5 55.642 57.696 0.489 21.978 o
6 -5 6 21.517 20.964 0.271 116.279 o
6 -5 7 53.672 55.322 0.479 23.496 o
6 -5 8 31.515 30.275 0.469 46.134 o
6 -5 9 38.758 38.377 0.698 24.200 o
6 -5 10 31.253 30.941 0.562 37.242 o
6 -5 11 21.730 22.068 0.365 83.351 o
6 -5 12 24.607 24.568 0.417 64.594 o
6 -5 13 9.715 8.894 0.406 103.065 o
6 -5 14 15.794 16.195 0.510 60.671 o
6 -5 15 3.570 3.728 0.354 146.833 o
6 -4 0 47.416 47.001 0.323 34.944 o
6 -4 1 4.238 4.457 0.115 1122.990 o
6 -4 2 10.779 10.498 0.146 432.887 o
6 -4 3 5.634 5.530 0.135 769.555 o
6 -4 5 17.072 17.403 0.208 186.683 o
6 -4 6 4.609 4.655 0.156 657.937 o
6 -4 7 15.790 16.320 0.260 160.259 o
6 -4 8 8.074 7.894 0.292 192.685 o
6 -4 9 9.367 9.279 0.271 208.192 o
6 -4 10 8.532 8.342 0.292 189.855 o
6 -4 11 3.421 3.499 0.271 248.384 o
6 -4 12 7.230 7.311 0.344 146.377 o
6 -4 14 5.331 5.280 0.344 151.985 o
6 -3 0 816.404 825.942 2.843 0.136 o
6 -3 1 3.553 3.197 0.125 1049.070 o
6 -3 2 534.790 541.564 2.083 0.312 o
6 -3 3 2.015 2.041 0.135 982.212 o
6 -3 4 210.416 212.122 1.000 1.951 o
6 -3 5 2.401 2.510 0.146 838.176 o
6 -3 6 71.903 72.464 0.542 14.441 o
6 -3 7 2.780 2.468 0.208 419.533 o
6 -3 8 26.101 25.547 0.521 46.801 o
6 -3 9 2.009 2.333 0.406 113.264 o
6 -3 10 10.354 10.487 0.323 150.036 o
6 -3 11 0.784 0.969 0.271 255.704 o
6 -3 12 4.576 3.770 0.271 244.209 o
6 -3 14 2.207 1.937 0.250 296.539 o
6 -2 0 20.214 20.558 0.302 109.634 o
6 -2 1 7.000 6.842 0.146 613.532 o
6 -2 2 11.136 11.435 0.177 336.515 o
6 -2 4 8.941 9.331 0.187 367.640 o
6 -2 5 3.839 3.833 0.167 613.440 o
6 -2 6 10.103 10.425 0.208 295.369 o
6 -2 7 8.644 8.988 0.271 212.990 o
6 -2 8 10.597 10.612 0.323 149.052 o
6 -2 9 10.773 10.258 0.312 157.315 o
6 -2 10 8.420 8.988 0.396 109.854 o
6 -2 11 9.763 10.519 0.594 50.516 o
6 -2 12 4.802 4.634 0.292 210.107 o
6 -2 13 6.869 6.197 0.312 176.912 o
6 -2 14 1.921 1.937 0.302 204.313 o
6 -2 15 3.834 3.760 0.323 175.475 o
6 -1 0 0.518 0.667 0.125 1197.870 o
6 -1 1 4.285 4.093 0.146 760.094 o
6 -1 2 0.629 0.708 0.135 1020.120 o
6 -1 3 3.866 4.291 0.156 682.601 o
6 -1 5 24.893 25.338 0.271 96.384 o
6 -1 7 40.918 39.888 0.573 29.021 o
6 -1 8 2.181 2.531 0.250 295.819 o
6 -1 9 41.511 40.669 0.687 23.421 o
6 -1 10 4.442 4.218 0.458 87.906 o
6 -1 11 30.726 31.493 0.667 29.799 o
6 -1 12 4.702 5.488 0.344 152.846 o
6 -1 13 17.643 18.788 0.406 82.402 o
6 -1 14 3.242 3.905 0.333 165.656 o
6 0 0 9.851 9.977 0.167 401.874 o
6 0 1 3367.610 3387.870 14.622 0.008 o
6 0 2 8.959 9.248 0.167 430.207 o
6 0 3 2290.980 2340.190 10.779 0.016 o
6 0 4 4.332 4.416 0.187 483.783 o
6 0 5 1359.650 1380.240 6.155 0.047 o
6 0 6 1.535 1.281 0.302 205.008 o
6 0 7 719.261 727.848 4.239 0.158 o
6 0 9 326.705 341.866 3.697 0.537 o
6 0 11 125.163 136.721 1.770 2.953 o
6 0 13 40.672 43.647 1.073 12.630 o
6 1 0 212.245 211.768 1.000 1.933 o
6 1 1 118.469 119.090 0.687 5.865 o
6 1 2 330.728 329.629 1.614 0.790 o
6 1 3 34.404 34.305 0.375 50.824 o
6 1 4 337.047 338.408 1.698 0.752 o
6 1 5 6.603 6.478 0.229 308.732 o
6 1 6 267.837 267.965 2.229 0.995 o
6 1 8 174.666 179.369 1.843 1.994 o
6 1 10 94.677 100.458 1.541 4.488 o
6 1 12 43.168 46.532 0.844 17.203 o
6 2 0 0.633 0.698 0.135 1020.130 o
6 2 1 26.882 26.380 0.333 75.311 o
6 2 2 13.460 13.706 0.187 265.712 o
6 2 3 4.653 4.728 0.177 527.806 o
6 2 4 31.174 30.858 0.312 65.969 o
6 2 6 39.257 38.013 0.771 21.191 o
6 2 7 1.035 1.333 0.250 299.468 o
6 2 8 34.679 32.806 0.521 37.873 o
6 2 9 2.582 2.270 0.271 252.094 o
6 2 10 23.588 23.203 0.469 57.561 o
6 2 11 3.159 3.083 0.406 112.562 o
6 2 12 13.084 13.081 0.406 94.795 o
6 3 0 91.209 89.523 0.698 9.032 o
6 3 1 36.756 36.555 0.396 44.983 o
6 3 2 40.975 40.742 0.458 35.161 o
6 3 3 16.159 15.684 0.219 192.723 o
6 3 4 12.683 12.029 0.312 147.050 o
6 3 5 5.341 4.968 0.292 207.991 o
6 3 6 2.582 2.541 0.292 217.624 o
6 3 7 1.143 1.166 0.271 255.293 o
6 4 0 10.351 10.633 0.219 272.305 o
6 4 1 44.209 44.168 0.469 31.396 o
6 4 2 7.948 7.519 0.208 340.323 o
6 4 3 32.456 32.066 0.521 39.651 o
6 4 4 7.215 7.009 0.271 225.711 o
6 4 5 17.836 17.184 0.365 97.305 o
6 4 6 6.609 5.978 0.344 149.015 o
6 4 7 8.022 7.832 0.333 152.288 o
6 4 8 5.380 5.259 0.437 95.419 o
6 4 9 3.324 2.729 0.312 188.763 o
6 4 10 3.548 3.551 0.229 341.908 o
6 4 11 1.463 1.312 0.240 325.185 o
6 5 0 2.690 2.958 0.177 571.924 o
6 5 2 5.786 5.593 0.219 346.704 o
6 5 4 6.814 6.676 0.312 176.382 o
6 5 5 1.751 1.906 0.292 219.272 o
6 5 6 6.051 5.718 0.406 109.328 o
6 5 7 4.716 4.811 0.281 225.118 o
6 5 8 4.499 4.114 0.396 117.163 o
6 5 9 6.378 5.978 0.302 190.165 o
6 5 10 2.901 2.666 0.250 293.409 o
6 5 11 5.589 5.134 0.542 62.819 o
6 6 0 5.680 5.176 0.219 349.650 o
6 6 1 341.647 331.628 1.770 0.742 o
6 6 2 2.524 2.489 0.250 294.889 o
6 6 3 261.694 253.957 2.000 1.104 o
6 6 4 1.710 1.875 0.271 254.095 o
6 6 5 165.344 165.965 1.698 2.292 o
6 6 6 1.652 1.271 0.281 236.214 o
6 6 7 85.645 88.523 1.312 5.914 o
6 6 8 1.603 1.385 0.292 219.722 o
6 6 9 36.398 37.180 1.156 11.763 o
6 6 10 1.250 1.521 0.344 158.561 o
6 7 0 449.236 430.941 3.385 0.379 o
6 7 1 304.609 300.302 3.468 0.629 o
6 7 2 400.351 392.605 5.541 0.306 o
6 7 3 193.602 189.835 2.770 1.265 o
6 7 4 293.918 295.292 4.853 0.465 o
6 7 5 103.648 104.770 2.083 2.918 o
6 7 6 176.264 178.213 2.843 1.327 o
6 7 7 47.968 46.553 1.229 9.645 o
6 7 8 86.077 92.689 1.698 4.276 o
6 7 9 19.892 20.194 0.521 53.877 o
6 8 0 12.187 11.675 0.844 25.397 o
6 8 2 16.593 18.329 0.844 24.433 o
6 8 3 12.634 12.227 0.667 39.583 o
6 8 4 18.951 18.371 0.614 42.138 o
6 8 5 25.615 25.568 1.000 16.672 o
6 8 6 16.951 17.757 1.385 9.506 o
6 8 7 26.174 25.401 0.844 22.313 o
6 8 8 11.741 10.612 0.489 70.981 o
6 9 1 18.512 18.454 0.844 24.146 o
6 9 3 5.526 4.520 0.927 21.732 o
6 10 0 27.139 27.182 0.656 32.758 o
6 10 1 7.344 7.124 0.489 75.183 o
6 10 2 22.314 22.454 0.562 45.459 o
6 10 3 3.835 2.937 0.625 47.809 o
6 10 4 14.519 14.528 0.927 20.871 o
6 10 6 7.868 8.457 0.656 42.392 o
6 11 0 1.869 1.843 0.458 89.169 o
6 11 2 4.342 4.426 0.656 43.262 o
6 11 4 3.959 4.884 0.531 65.760 o
6 11 6 2.275 1.656 0.500 74.917 o
6 12 0 12.298 11.602 0.625 44.864 o
6 12 1 12.090 12.508 1.614 7.129 o
6 12 2 5.535 6.540 1.073 16.230 o
6 12 3 8.014 9.446 1.000 18.532 o
6 12 4 2.633 2.489 0.625 47.947 o
6 12 5 5.247 5.738 0.542 62.831 o
6 13 0 144.449 146.344 4.312 0.829 o
6 13 1 77.442 81.754 2.697 2.215 o
6 13 2 97.713 101.073 2.999 1.725 o
6 13 3 54.675 58.571 1.770 5.020 o
6 14 0 7.672 7.748 0.656 42.500 o
6 15 0 2.924 3.166 0.927 21.819 o
7 -20 13 17.279 16.278 1.000 17.800 o
7 -19 12 45.753 43.480 2.697 2.450 o
7 -19 13 11.488 11.445 1.229 12.231 o
7 -19 14 21.402 23.099 1.229 11.712 o
7 -17 11 5.445 5.884 1.614 7.192 o
7 -17 12 22.742 22.047 1.698 6.303 o
7 -17 14 14.460 13.497 0.531 58.541 o
7 -16 10 12.528 13.112 1.698 6.448 o
7 -16 11 29.742 30.285 1.312 9.910 o
7 -16 12 21.922 20.340 1.541 7.622 o
7 -16 13 21.559 20.454 1.770 5.831 o
7 -16 14 21.858 21.350 1.073 15.126 o
7 -16 15 13.106 11.841 1.073 15.893 o
7 -15 9 27.829 26.369 0.708 29.056 o
7 -15 10 47.995 44.251 2.083 3.944 o
7 -15 11 26.528 26.838 1.000 16.519 o
7 -15 12 18.326 17.882 0.771 28.547 o
7 -15 13 20.266 19.371 1.073 15.297 o
7 -15 14 4.815 4.280 0.427 100.721 o
7 -15 15 12.437 11.977 0.719 34.425 o
7 -14 6 96.356 97.146 2.770 1.981 o
7 -14 7 6.431 5.343 0.750 32.988 o
7 -14 8 72.992 70.152 2.541 2.517 o
7 -14 9 5.875 6.092 0.573 56.078 o
7 -14 10 49.100 47.532 1.385 7.905 o
7 -14 11 2.252 2.166 0.344 157.749 o
7 -14 12 30.376 30.098 0.698 28.260 o
7 -14 14 17.331 19.319 0.844 24.256 o
7 -14 16 8.972 9.508 0.604 49.288 o
7 -13 4 581.822 575.348 10.008 0.114 o
7 -13 5 100.183 97.917 2.843 1.878 o
7 -13 6 385.877 378.202 4.926 0.356 o
7 -13 7 107.070 102.687 2.541 2.179 o
7 -13 8 223.445 221.006 3.156 0.960 o
7 -13 9 90.019 88.763 1.698 4.232 o
7 -13 10 114.404 108.696 2.156 2.645 o
7 -13 11 60.738 56.655 1.770 4.920 o
7 -13 12 51.392 51.166 1.073 11.307 o
7 -13 13 33.922 35.076 0.927 17.276 o
7 -13 14 19.931 21.162 0.844 23.722 o
7 -13 15 16.398 17.174 0.625 42.282 o
7 -13 16 6.611 5.843 0.927 21.666 o
7 -12 0 1.192 0.948 0.260 276.117 o
7 -12 3 5.578 6.332 0.344 150.629 o
7 -12 4 1.024 1.135 0.323 179.834 o
7 -12 5 12.960 13.841 0.448 80.068 o
7 -12 6 5.332 5.509 0.427 99.936 o
7 -12 7 17.316 17.538 0.489 62.987 o
7 -12 8 8.639 8.894 0.625 46.355 o
7 -12 9 15.598 14.622 0.708 34.355 o
7 -12 10 7.931 7.655 0.448 88.411 o
7 -12 11 9.701 9.508 0.469 79.043 o
7 -12 12 4.979 4.239 0.625 47.577 o
7 -12 13 3.932 3.780 0.417 106.447 o
7 -12 14 2.464 1.948 0.375 132.667 o
7 -11 0 70.960 70.423 1.000 9.531 o
7 -11 2 53.238 54.082 0.708 17.774 o
7 -11 4 18.438 19.360 0.458 67.542 o
7 -11 8 4.445 4.811 0.500 73.969 o
7 -11 10 12.671 12.706 0.489 69.371 o
7 -11 12 13.708 14.684 1.000 18.100 o
7 -11 14 9.052 8.696 0.375 120.379 o
7 -11 16 4.171 4.374 0.521 68.394 o
7 -10 0 14.803 15.101 0.250 178.002 o
7 -10 1 33.031 33.712 0.489 41.373 o
7 -10 2 23.622 23.724 0.583 41.870 o
7 -10 3 30.172 30.337 0.687 28.917 o
7 -10 4 23.548 23.506 0.542 46.884 o
7 -10 5 15.866 15.861 0.354 107.846 o
7 -10 6 13.711 13.581 0.302 147.406 o
7 -10 7 4.720 4.332 0.323 173.414 o
7 -10 8 4.062 3.885 0.344 154.954 o
7 -10 14 1.110 1.146 0.312 191.945 o
7 -10 16 1.112 1.843 0.365 140.995 o
7 -9 0 20.505 21.141 0.344 93.305 o
7 -9 1 25.707 25.422 0.427 60.692 o
7 -9 2 22.887 23.370 0.489 54.831 o
7 -9 3 32.616 31.952 0.312 62.394 o
7 -9 4 14.485 14.153 0.281 157.683 o
7 -9 5 46.574 45.126 0.521 27.502 o
7 -9 6 5.347 4.978 0.156 632.562 o
7 -9 7 62.102 61.435 0.656 16.016 o
7 -9 8 1.273 1.114 0.219 390.350 o
7 -9 9 70.194 68.434 0.927 10.445 o
7 -9 11 64.249 63.393 1.000 10.478 o
7 -9 13 46.855 46.980 1.156 10.656 o
7 -9 15 27.372 27.932 0.667 31.757 o
7 -8 0 131.110 129.640 0.583 5.150 o
7 -8 1 262.567 258.967 1.458 1.222 o
7 -8 2 265.395 265.736 1.458 1.189 o
7 -8 3 326.700 319.548 1.614 0.817 o
7 -8 4 292.954 291.366 1.229 1.038 o
7 -8 5 256.910 252.260 0.927 1.391 o
7 -8 6 222.256 220.777 1.458 1.611 o
7 -8 7 151.449 148.417 1.229 3.185 o
7 -8 8 137.404 134.951 1.156 3.792 o
7 -8 9 69.910 69.236 0.771 12.234 o
7 -8 10 72.691 71.079 1.229 7.455 o
7 -8 11 22.972 22.735 0.396 72.744 o
7 -8 12 33.300 32.483 0.771 23.322 o
7 -8 13 4.269 3.562 0.302 199.043 o
7 -8 14 13.568 14.060 0.385 101.513 o
7 -8 16 5.084 5.259 1.000 18.696 o
7 -7 0 2073.710 2080.010 6.926 0.021 o
7 -7 1 126.350 123.859 0.771 5.149 o
7 -7 2 1430.430 1414.900 7.155 0.042 o
7 -7 3 108.269 106.155 0.771 6.621 o
7 -7 4 692.337 693.209 3.228 0.182 o
7 -7 5 82.889 82.368 0.458 12.226 o
7 -7 6 289.161 288.138 1.156 1.073 o
7 -7 7 61.574 61.279 0.604 17.115 o
7 -7 8 116.627 116.090 1.000 5.177 o
7 -7 9 43.097 43.064 0.719 21.436 o
7 -7 10 46.551 45.782 1.229 9.754 o
7 -7 11 26.695 26.005 0.458 54.326 o
7 -7 12 19.075 19.610 0.344 98.874 o
7 -7 13 14.203 13.497 0.365 110.047 o
7 -7 14 8.170 8.561 0.333 150.969 o
7 -7 15 6.521 5.988 0.302 189.701 o
7 -7 16 3.593 4.332 0.510 71.347 o
7 -6 0 19.343 18.902 0.240 145.822 o
7 -6 1 339.924 340.023 1.698 0.743 o
7 -6 2 27.479 26.890 0.240 93.139 o
7 -6 3 199.055 197.375 1.000 2.175 o
7 -6 4 44.924 44.043 0.396 34.608 o
7 -6 5 87.731 87.836 0.604 10.109 o
7 -6 6 56.469 56.405 0.500 21.651 o
7 -6 7 31.982 31.775 0.500 41.991 o
7 -6 8 52.990 52.656 0.750 17.009 o
7 -6 9 8.690 8.352 0.396 109.922 o
7 -6 10 39.243 37.763 0.656 26.032 o
7 -6 12 23.619 23.745 0.489 53.958 o
7 -6 14 11.942 12.779 0.365 116.078 o
7 -6 15 0.344 0.885 0.219 392.267 o
7 -5 0 9.829 10.852 0.156 422.546 o
7 -5 1 195.047 193.834 1.000 2.251 o
7 -5 2 0.087 0.396 0.125 1202.120 o
7 -5 3 113.701 112.466 0.635 6.496 o
7 -5 4 4.258 4.114 0.146 760.645 o
7 -5 5 46.379 46.772 0.427 31.219 o
7 -5 6 12.607 12.404 0.219 239.852 o
7 -5 7 18.194 17.684 0.281 132.236 o
7 -5 8 17.337 16.580 0.333 112.043 o
7 -5 9 7.475 7.301 0.302 184.370 o
7 -5 10 15.871 15.893 0.417 84.454 o
7 -5 11 3.243 2.854 0.323 177.020 o
7 -5 12 10.362 10.779 0.365 121.780 o
7 -5 13 1.436 1.229 0.250 298.931 o
7 -5 14 4.907 5.593 0.323 171.784 o
7 -4 0 30.034 29.233 0.292 73.143 o
7 -4 1 229.420 229.015 1.156 1.629 o
7 -4 2 30.436 30.577 0.344 62.981 o
7 -4 3 116.341 117.777 0.510 6.464 o
7 -4 4 22.770 24.068 0.281 102.401 o
7 -4 5 29.568 30.754 0.365 61.202 o
7 -4 6 15.439 16.153 0.219 196.737 o
7 -4 7 2.651 2.479 0.271 251.710 o
7 -4 8 9.221 9.029 0.375 119.777 o
7 -4 10 4.146 4.426 0.281 227.535 o
7 -4 11 2.010 2.083 0.281 235.176 o
7 -4 13 2.020 2.333 0.250 296.512 o
7 -4 15 1.042 0.823 0.271 255.553 o
7 -3 0 249.111 248.333 0.927 1.460 o
7 -3 1 15.553 15.903 0.208 206.455 o
7 -3 2 240.196 242.408 0.771 1.586 o
7 -3 3 9.131 9.061 0.167 428.407 o
7 -3 4 127.660 130.556 0.698 5.085 o
7 -3 5 8.206 7.957 0.167 463.135 o
7 -3 6 49.016 49.833 0.552 24.218 o
7 -3 7 10.194 9.956 0.281 189.921 o
7 -3 8 14.119 13.883 0.344 120.156 o
7 -3 9 12.618 11.550 0.385 105.746 o
7 -3 10 2.352 2.125 0.292 218.317 o
7 -3 11 12.902 13.747 0.437 83.475 o
7 -3 13 10.345 10.904 0.396 105.455 o
7 -3 15 6.536 7.582 0.927 21.632 o
7 -2 0 3.216 2.791 0.135 931.623 o
7 -2 1 208.055 207.852 0.771 2.092 o
7 -2 2 26.270 25.099 0.344 75.755 o
7 -2 3 120.805 122.631 0.604 5.829 o
7 -2 4 35.784 35.774 0.365 49.294 o
7 -2 5 67.382 68.871 0.479 16.731 o
7 -2 6 28.844 28.525 0.323 71.062 o
7 -2 7 37.771 37.471 0.469 37.967 o
7 -2 8 16.592 16.476 0.396 89.558 o
7 -2 9 18.663 18.215 0.365 94.244 o
7 -2 10 6.930 6.894 0.458 85.668 o
7 -2 11 7.290 6.801 0.312 174.794 o
7 -2 12 2.126 1.635 0.271 253.605 o
7 -2 13 2.048 2.031 0.365 140.518 o
7 -1 0 581.518 581.816 2.541 0.261 o
7 -1 1 10.406 10.904 0.167 379.978 o
7 -1 2 314.501 316.934 1.541 0.868 o
7 -1 3 22.664 23.276 0.250 114.640 o
7 -1 4 152.769 153.343 0.698 3.740 o
7 -1 5 19.759 19.725 0.219 152.178 o
7 -1 6 73.761 74.151 0.844 10.612 o
7 -1 7 11.360 10.435 0.271 193.651 o
7 -1 8 36.616 35.649 0.604 30.285 o
7 -1 9 4.281 4.051 0.333 164.062 o
7 -1 10 19.675 20.798 0.458 65.242 o
7 -1 12 11.408 12.289 0.406 98.079 o
7 -1 14 6.673 6.894 0.437 93.848 o
7 0 0 846.181 852.176 3.312 0.125 o
7 0 1 449.107 448.177 2.312 0.423 o
7 0 2 563.971 567.110 2.468 0.276 o
7 0 3 145.957 144.636 0.750 4.025 o
7 0 4 351.176 353.405 1.770 0.692 o
7 0 5 27.921 26.786 0.344 70.835 o
7 0 6 213.903 215.694 1.614 1.630 o
7 0 8 123.386 126.171 1.458 3.667 o
7 0 9 1.875 2.624 0.417 107.696 o
7 0 10 65.087 71.214 1.312 7.237 o
7 0 11 4.464 4.322 0.365 137.461 o
7 0 12 30.730 32.337 0.708 27.182 o
7 0 13 3.937 4.072 0.437 96.624 o
7 1 0 248.452 248.646 1.385 1.352 o
7 1 1 224.891 223.016 1.073 1.723 o
7 1 2 187.233 187.679 1.156 2.307 o
7 1 3 131.055 131.170 0.927 4.482 o
7 1 4 109.879 110.539 0.771 6.381 o
7 1 5 61.983 62.466 0.844 12.863 o
7 1 6 55.354 55.436 0.771 15.804 o
7 1 7 24.278 22.735 0.510 50.782 o
7 1 8 23.728 22.485 0.365 78.847 o
7 1 9 7.736 7.842 0.458 84.730 o
7 1 10 8.364 8.404 0.396 110.347 o
7 1 11 2.010 2.020 0.385 125.837 o
7 1 12 2.269 2.718 0.406 113.084 o
7 2 0 1.480 1.343 0.135 1002.910 o
7 2 1 22.170 22.339 0.240 122.654 o
7 2 2 4.845 4.770 0.187 473.798 o
7 2 3 4.265 4.187 0.198 440.536 o
7 2 4 4.358 4.155 0.281 227.304 o
7 2 6 2.244 2.197 0.281 234.704 o
7 2 7 2.210 1.750 0.271 253.354 o
7 2 9 4.314 3.843 0.271 244.992 o
7 2 11 4.009 4.228 0.365 138.018 o
7 3 0 70.482 70.600 0.625 13.867 o
7 3 1 2.079 2.125 0.156 743.793 o
7 3 2 68.878 68.569 0.635 14.224 o
7 3 3 2.257 2.125 0.250 296.164 o
7 3 4 45.974 43.137 0.844 17.004 o
7 3 5 1.569 1.375 0.417 107.966 o
7 3 6 21.207 20.215 0.365 86.421 o
7 3 8 6.287 5.665 0.344 149.932 o
7 3 10 0.938 0.864 0.271 255.623 o
7 4 0 23.018 23.235 0.312 93.465 o
7 4 2 6.965 6.749 0.240 282.092 o
7 4 4 0.950 1.010 0.281 237.014 o
7 4 7 0.835 0.781 0.240 326.640 o
7 4 9 1.559 1.312 0.229 354.957 o
7 4 11 1.617 1.677 0.365 140.823 o
7 5 0 34.877 34.253 0.458 42.402 o
7 5 1 23.489 23.412 0.396 71.328 o
7 5 2 36.548 35.867 0.708 24.805 o
7 5 3 35.075 33.878 0.604 31.413 o
7 5 4 31.529 29.910 0.698 27.908 o
7 5 5 32.900 32.045 0.635 30.803 o
7 5 6 23.391 23.443 0.396 71.464 o
7 5 7 21.467 22.214 0.344 89.644 o
7 5 8 15.490 14.268 0.458 73.928 o
7 5 9 10.064 10.331 0.489 72.363 o
7 5 10 9.430 9.758 0.344 138.364 o
7 6 0 534.014 517.464 4.082 0.265 o
7 6 1 104.547 102.687 1.156 5.476 o
7 6 2 333.743 326.473 3.228 0.592 o
7 6 3 35.880 34.784 0.635 28.983 o
7 6 4 184.459 185.138 1.927 1.819 o
7 6 5 6.639 6.592 0.333 157.094 o
7 6 6 93.258 92.689 1.614 4.384 o
7 6 8 44.280 44.043 1.385 8.176 o
7 6 10 19.985 22.651 1.000 17.327 o
7 7 0 89.084 86.367 1.156 6.605 o
7 7 2 45.090 45.303 1.073 12.149 o
7 7 4 13.481 12.591 0.927 21.038 o
7 8 0 27.586 27.192 0.729 27.722 o
7 8 1 98.312 97.230 2.468 2.362 o
7 8 2 25.976 24.974 0.844 22.386 o
7 8 3 80.190 81.597 3.697 1.258 o
7 8 4 17.290 15.903 1.770 5.889 o
7 8 5 51.986 51.687 2.385 3.025 o
7 8 6 8.403 8.623 0.656 42.266 o
7 8 7 27.935 28.286 0.927 18.567 o
7 8 8 3.034 3.385 0.708 37.310 o
7 9 0 41.805 42.762 0.771 20.027 o
7 9 2 24.400 22.724 0.927 19.378 o
7 9 4 11.217 11.258 0.729 33.789 o
7 9 6 3.699 3.697 0.844 26.298 o
7 10 3 2.283 2.468 0.656 43.526 o
7 11 2 3.053 3.083 0.656 43.450 o
7 11 3 2.537 2.322 0.458 88.954 o
7 11 4 4.419 4.551 0.604 50.942 o
7 11 5 4.096 3.937 0.448 92.206 o
7 12 0 95.395 95.459 3.228 1.541 o
7 12 1 25.555 26.921 0.771 25.905 o
7 12 2 54.942 54.895 1.770 5.050 o
7 12 3 16.229 16.434 0.771 29.103 o
7 12 4 27.309 26.390 1.156 12.711 o
7 13 0 2.095 2.197 0.604 51.357 o
7 13 1 48.138 49.167 2.697 2.430 o
7 13 2 4.208 4.489 1.000 18.724 o
7 14 0 4.100 4.697 0.844 26.264 o
8 -20 13 12.229 12.466 1.000 18.255 o
8 -19 12 18.091 17.184 1.385 9.487 o
8 -19 14 17.016 14.414 1.073 15.637 o
8 -17 9 38.739 38.117 1.927 4.696 o
8 -17 10 11.569 11.435 1.698 6.460 o
8 -17 11 16.160 14.403 1.698 6.414 o
8 -17 13 4.842 7.051 1.458 8.811 o
8 -16 8 321.998 300.760 10.008 0.157 o
8 -16 10 229.593 222.089 8.467 0.230 o
8 -16 12 133.567 132.556 2.843 1.630 o
8 -16 13 1.032 1.698 0.448 93.521 o
8 -16 14 65.373 66.705 1.927 4.127 o
8 -16 15 1.574 2.052 0.406 113.460 o
8 -15 8 5.098 4.562 1.458 8.816 o
8 -15 10 14.296 13.331 0.625 43.854 o
8 -15 12 16.341 15.643 0.844 24.653 o
8 -15 14 12.192 11.695 1.229 12.211 o
8 -14 5 65.126 59.560 1.614 5.554 o
8 -14 6 29.377 29.202 0.708 28.113 o
8 -14 7 35.014 33.930 0.927 17.203 o
8 -14 8 21.571 19.881 0.708 31.995 o
8 -14 9 13.780 13.049 0.625 44.095 o
8 -14 10 13.460 12.914 0.760 30.684 o
8 -14 11 3.947 3.999 0.667 41.993 o
8 -14 12 7.701 8.280 0.489 74.636 o
8 -14 14 4.228 3.937 0.427 101.188 o
8 -13 3 14.944 15.934 0.458 73.601 o
8 -13 4 11.877 12.487 0.437 85.529 o
8 -13 5 11.927 12.175 0.708 35.475 o
8 -13 6 23.785 22.474 0.844 22.983 o
8 -13 7 9.250 8.884 0.656 42.056 o
8 -13 8 32.267 33.347 3.156 1.848 o
8 -13 9 6.324 7.092 0.500 72.724 o
8 -13 10 34.357 35.191 0.771 22.727 o
8 -13 11 3.278 3.885 0.417 106.794 o
8 -13 12 29.744 30.764 0.729 26.571 o
8 -13 14 21.001 21.975 0.552 47.816 o
8 -12 0 9.642 9.894 0.427 93.609 o
8 -12 1 15.455 16.309 0.521 58.850 o
8 -12 2 9.772 10.342 0.344 136.756 o
8 -12 3 9.195 9.758 0.344 138.951 o
8 -12 4 3.643 3.864 0.375 131.131 o
8 -12 5 1.869 2.114 0.427 102.608 o
8 -12 9 4.647 5.322 0.417 105.443 o
8 -12 10 4.532 4.155 0.417 105.941 o
8 -12 11 9.290 8.571 0.687 38.465 o
8 -12 12 4.034 4.249 0.635 46.168 o
8 -12 13 9.896 9.456 0.542 60.261 o
8 -12 15 7.045 7.394 0.698 37.807 o
8 -11 0 75.687 76.776 1.073 8.268 o
8 -11 1 39.727 40.273 0.719 22.764 o
8 -11 2 137.683 142.106 1.385 3.311 o
8 -11 3 31.491 33.191 0.927 17.748 o
8 -11 4 155.985 156.655 1.614 2.560 o
8 -11 5 23.221 26.026 0.750 27.812 o
8 -11 6 115.448 114.778 1.770 3.291 o
8 -11 7 15.440 15.091 0.489 65.882 o
8 -11 8 57.654 58.967 1.458 6.757 o
8 -11 9 8.528 8.811 0.771 30.877 o
8 -11 10 18.236 17.642 1.000 17.676 o
8 -11 11 3.548 3.728 0.417 106.687 o
8 -11 12 2.663 2.468 0.489 77.973 o
8 -11 13 0.973 1.146 0.302 205.461 o
8 -10 0 132.664 129.254 1.698 3.012 o
8 -10 1 96.923 99.458 1.458 4.721 o
8 -10 2 210.407 212.622 1.698 1.630 o
8 -10 3 129.385 134.711 1.229 3.877 o
8 -10 4 262.494 262.653 4.082 0.626 o
8 -10 5 128.815 134.326 3.770 1.072 o
8 -10 6 257.166 251.416 2.468 1.003 o
8 -10 7 100.132 97.146 1.073 6.147 o
8 -10 8 202.860 192.605 1.927 1.644 o
8 -10 9 64.318 63.206 0.927 11.371 o
8 -10 10 130.195 125.713 1.312 3.808 o
8 -10 11 35.590 35.347 0.667 27.275 o
8 -10 12 68.721 67.507 1.073 9.139 o
8 -10 13 17.706 17.548 0.396 86.547 o
8 -10 14 30.544 29.369 0.687 28.956 o
8 -10 15 8.293 8.186 0.312 169.477 o
8 -10 16 11.832 12.216 0.489 70.266 o
8 -9 0 41.695 41.481 0.552 29.325 o
8 -9 1 0.584 0.719 0.167 674.633 o
8 -9 2 32.209 31.764 0.365 56.556 o
8 -9 3 22.272 22.631 0.354 84.392 o
8 -9 4 17.718 17.955 0.271 139.426 o
8 -9 5 50.926 50.302 0.448 26.864 o
8 -9 6 6.655 6.478 0.208 362.484 o
8 -9 7 58.219 57.540 0.562 19.400 o
8 -9 8 1.401 1.656 0.250 298.619 o
8 -9 9 44.658 44.209 0.927 15.110 o
8 -9 11 24.795 24.453 0.396 68.377 o
8 -9 13 10.229 9.602 0.323 151.855 o
8 -9 15 3.183 2.729 0.375 131.956 o
8 -8 0 9.290 9.758 0.167 416.825 o
8 -8 1 83.686 84.670 0.542 11.305 o
8 -8 3 29.770 30.233 0.312 69.259 o
8 -8 4 4.473 4.437 0.167 593.969 o
8 -8 5 1.058 1.021 0.135 1013.040 o
8 -8 6 13.235 13.091 0.312 143.032 o
8 -8 7 5.582 5.218 0.208 382.055 o
8 -8 8 15.943 15.278 0.323 123.460 o
8 -8 9 18.353 18.340 0.333 106.525 o
8 -8 10 12.611 12.956 0.489 69.315 o
8 -8 11 23.220 22.943 0.531 48.688 o
8 -8 12 7.456 7.082 0.344 146.138 o
8 -8 13 18.975 19.360 0.344 99.457 o
8 -8 14 3.551 3.770 0.437 96.887 o
8 -8 15 11.695 12.070 0.354 123.198 o
8 -7 0 385.241 381.660 2.083 0.570 o
8 -7 1 2.649 2.604 0.125 1107.330 o
8 -7 2 512.347 504.665 3.083 0.314 o
8 -7 4 413.842 410.456 2.000 0.507 o
8 -7 5 0.613 0.781 0.167 674.384 o
8 -7 6 257.860 256.186 1.698 1.195 o
8 -7 7 1.182 1.094 0.219 390.602 o
8 -7 8 143.189 142.564 1.385 3.194 o
8 -7 9 0.973 0.927 0.240 326.366 o
8 -7 10 72.816 74.089 1.000 9.210 o
8 -7 12 34.049 34.305 0.469 42.162 o
8 -7 14 14.652 14.914 0.323 128.352 o
8 -6 0 10.341 10.789 0.167 382.556 o
8 -6 1 63.097 62.362 0.437 19.625 o
8 -6 2 2.069 2.093 0.115 1345.510 o
8 -6 3 11.886 11.998 0.167 339.512 o
8 -6 4 0.502 0.510 0.135 1021.990 o
8 -6 6 0.762 0.812 0.167 673.640 o
8 -6 7 4.888 4.780 0.250 280.197 o
8 -6 8 1.527 1.583 0.271 254.579 o
8 -6 9 10.349 9.550 0.354 129.462 o
8 -6 10 1.900 1.854 0.250 297.387 o
8 -6 11 11.588 11.529 0.396 102.889 o
8 -6 12 1.444 1.875 0.292 219.634 o
8 -6 13 9.208 9.050 0.354 132.625 o
8 -6 14 0.691 0.854 0.240 326.763 o
8 -6 15 5.611 5.072 0.417 104.786 o
8 -5 1 29.264 28.671 0.312 71.859 o
8 -5 2 3.744 3.739 0.135 892.562 o
8 -5 3 23.919 23.537 0.271 102.615 o
8 -5 4 6.402 6.051 0.167 530.267 o
8 -5 5 24.376 23.745 0.323 86.385 o
8 -5 6 3.717 3.812 0.187 496.060 o
8 -5 7 22.161 21.350 0.365 83.201 o
8 -5 9 16.248 16.038 0.375 98.187 o
8 -5 11 9.249 9.488 0.385 113.596 o
8 -5 12 1.474 1.593 0.271 254.644 o
8 -5 13 3.870 4.030 0.250 286.956 o
8 -5 14 2.148 1.906 0.250 296.728 o
8 -5 15 1.104 1.031 0.250 299.580 o
8 -4 0 4.038 3.468 0.135 886.006 o
8 -4 1 378.288 363.997 1.614 0.633 o
8 -4 2 5.019 4.166 0.135 828.343 o
8 -4 3 385.701 376.015 1.698 0.601 o
8 -4 4 11.953 11.018 0.187 305.855 o
8 -4 5 292.165 288.044 1.614 0.989 o
8 -4 6 18.506 17.528 0.250 148.436 o
8 -4 7 174.614 171.901 1.312 2.481 o
8 -4 8 19.564 19.225 0.531 52.844 o
8 -4 9 83.741 85.753 1.073 7.419 o
8 -4 10 15.754 15.497 0.469 70.292 o
8 -4 11 32.105 31.941 0.489 42.814 o
8 -4 12 10.033 9.769 0.302 170.159 o
8 -4 13 9.948 10.081 0.521 64.658 o
8 -4 14 5.164 4.676 0.281 223.834 o
8 -3 0 17.481 17.121 0.219 176.768 o
8 -3 1 21.696 22.152 0.333 92.258 o
8 -3 2 64.221 63.174 0.427 19.301 o
8 -3 3 48.692 49.333 0.458 27.884 o
8 -3 4 99.149 98.459 0.573 8.442 o
8 -3 5 61.782 61.883 0.500 18.961 o
8 -3 6 97.252 95.220 0.844 7.455 o
8 -3 7 55.525 56.197 0.771 15.700 o
8 -3 8 72.129 72.787 1.000 9.325 o
8 -3 9 37.115 35.805 0.583 31.258 o
8 -3 10 43.051 42.585 0.667 23.451 o
8 -3 11 18.700 19.746 0.365 92.436 o
8 -3 12 21.442 21.829 0.521 51.981 o
8 -3 13 7.144 7.530 0.458 85.289 o
8 -3 14 9.256 8.852 0.344 139.921 o
8 -2 0 76.347 76.005 0.479 13.851 o
8 -2 1 8.611 8.592 0.177 411.025 o
8 -2 2 18.276 18.225 0.219 167.018 o
8 -2 3 17.122 17.017 0.187 204.743 o
8 -2 5 24.004 23.474 0.250 108.868 o
8 -2 6 5.813 5.332 0.250 273.541 o
8 -2 7 27.981 27.359 0.427 56.601 o
8 -2 8 11.897 11.050 0.323 144.066 o
8 -2 9 26.445 25.286 0.510 47.911 o
8 -2 10 11.281 12.008 0.344 130.572 o
8 -2 11 19.900 20.496 0.489 59.087 o
8 -2 12 7.087 7.509 0.333 154.992 o
8 -2 13 12.078 12.726 0.437 85.138 o
8 -2 14 3.352 3.228 0.375 131.638 o
8 -1 0 550.773 552.530 2.468 0.289 o
8 -1 2 423.587 426.838 1.927 0.486 o
8 -1 3 1.361 1.333 0.156 758.687 o
8 -1 4 241.431 240.491 1.312 1.446 o
8 -1 5 5.387 5.322 0.229 323.430 o
8 -1 6 112.796 112.081 1.541 3.888 o
8 -1 7 7.590 7.603 0.417 101.687 o
8 -1 8 42.578 40.710 0.562 28.568 o
8 -1 9 6.541 6.488 0.365 133.109 o
8 -1 10 12.548 12.966 0.385 104.534 o
8 -1 11 3.986 4.218 0.312 186.317 o
8 -1 12 2.814 2.645 0.365 139.822 o
8 -1 13 1.850 1.760 0.260 274.492 o
8 0 0 51.257 51.989 0.406 27.658 o
8 0 1 23.600 23.568 0.240 113.667 o
8 0 2 22.483 22.704 0.250 116.590 o
8 0 3 56.524 56.634 0.458 22.627 o
8 0 4 8.455 8.550 0.208 327.548 o
8 0 5 62.699 61.789 0.771 13.928 o
8 0 6 3.358 3.218 0.250 290.770 o
8 0 7 48.959 46.084 0.604 23.146 o
8 0 8 1.676 1.604 0.281 235.982 o
8 0 9 30.410 29.025 0.656 31.080 o
8 0 10 1.074 1.375 0.323 179.750 o
8 0 11 16.016 15.716 0.365 103.224 o
8 0 13 7.409 7.769 0.542 61.734 o
8 1 1 38.712 38.575 0.417 40.537 o
8 1 2 3.023 3.145 0.208 415.531 o
8 1 3 19.587 19.090 0.271 128.268 o
8 1 4 5.638 5.301 0.281 221.016 o
8 1 5 10.220 9.467 0.312 160.708 o
8 1 6 6.575 6.863 0.292 200.548 o
8 1 7 5.616 5.103 0.302 193.720 o
8 1 8 6.136 6.363 0.437 94.482 o
8 1 9 3.039 3.197 0.312 188.839 o
8 1 10 4.908 5.801 0.354 143.787 o
8 1 11 1.416 1.770 0.281 236.199 o
8 1 12 3.404 3.260 0.250 290.511 o
8 2 0 83.041 83.597 0.739 9.941 o
8 2 1 150.304 150.500 1.000 3.490 o
8 2 2 49.163 48.854 0.635 21.586 o
8 2 3 121.241 120.860 1.073 4.703 o
8 2 4 30.261 28.681 0.375 60.212 o
8 2 5 79.566 79.827 1.156 7.319 o
8 2 6 19.907 19.808 0.396 80.552 o
8 2 7 41.214 39.773 0.844 18.179 o
8 2 8 13.313 12.310 0.385 103.699 o
8 2 9 16.177 15.591 0.365 102.994 o
8 2 10 8.280 8.811 0.521 65.903 o
8 2 11 4.579 4.145 0.302 197.664 o
8 2 12 4.429 4.947 0.365 137.137 o
8 3 0 68.556 68.298 0.521 15.919 o
8 3 1 18.765 19.079 0.281 126.833 o
8 3 2 96.115 92.835 0.844 7.630 o
8 3 3 6.805 6.509 0.333 156.813 o
8 3 4 103.021 103.697 1.229 5.252 o
8 3 5 1.017 1.041 0.271 255.477 o
8 3 6 85.468 88.523 1.073 7.223 o
8 3 8 55.643 57.384 1.000 11.650 o
8 3 9 0.504 0.916 0.229 357.273 o
8 3 10 28.965 28.317 0.844 21.545 o
8 4 1 4.898 4.437 0.219 359.872 o
8 4 4 1.918 2.239 0.250 296.886 o
8 4 6 4.003 4.572 0.489 77.299 o
8 4 8 4.508 4.572 0.354 145.206 o
8 4 10 3.345 3.520 0.250 290.234 o
8 5 0 7.740 7.498 0.375 123.625 o
8 5 1 1.200 1.166 0.312 191.886 o
8 5 2 4.411 4.291 0.323 174.027 o
8 5 4 1.505 1.010 0.281 236.520 o
8 5 5 3.873 3.197 0.323 175.858 o
8 5 7 7.293 6.405 0.312 175.374 o
8 5 9 7.351 7.155 0.229 299.172 o
8 6 0 38.211 37.284 0.604 29.197 o
8 6 1 123.775 118.777 1.229 4.268 o
8 6 2 30.747 29.952 0.729 26.397 o
8 6 3 110.309 109.008 1.541 3.983 o
8 6 4 18.659 18.694 0.500 59.167 o
8 6 5 73.254 71.683 1.541 5.523 o
8 6 6 9.275 8.915 0.344 139.799 o
8 6 7 37.879 37.513 1.073 13.163 o
8 6 8 4.138 3.822 0.333 164.455 o
8 6 9 15.801 16.184 1.073 15.655 o
8 7 0 2.695 2.968 0.458 88.817 o
8 7 1 3.875 2.958 0.417 106.720 o
8 7 2 2.157 1.958 0.417 107.713 o
8 7 4 9.013 10.748 0.760 31.525 o
8 7 6 10.570 10.800 0.625 45.543 o
8 7 8 7.694 7.415 0.542 61.691 o
8 8 0 163.092 158.967 2.770 1.474 o
8 8 1 21.297 22.776 0.844 23.372 o
8 8 2 92.994 92.606 2.541 2.311 o
8 8 3 10.695 11.258 0.583 51.732 o
8 8 4 45.343 45.667 0.927 14.912 o
8 8 5 4.453 4.499 0.531 65.682 o
8 8 6 19.735 19.767 0.844 23.861 o
8 9 0 55.411 55.697 1.229 8.913 o
8 9 1 8.816 9.508 0.656 42.083 o
8 9 2 45.239 43.605 1.073 12.214 o
8 9 3 4.551 4.645 0.656 43.225 o
8 9 4 33.071 31.806 2.312 3.383 o
8 9 5 1.572 1.614 0.427 102.749 o
8 9 6 20.780 19.465 1.385 9.397 o
8 10 3 1.483 1.906 0.375 133.144 o
8 10 5 3.328 2.906 0.573 56.909 o
8 11 0 3.694 4.385 0.667 41.999 o
8 11 2 2.133 2.354 0.489 78.091 o
8 12 0 9.861 10.623 0.760 31.420 o
8 12 1 16.017 18.132 1.073 15.590 o
8 12 2 8.401 9.154 1.385 9.717 o
8 12 3 11.345 11.175 1.000 18.338 o
8 13 1 4.051 4.145 1.073 16.278 o
9 -19 12 11.980 11.654 1.385 9.653 o
9 -19 14 3.497 3.156 0.927 21.807 o
9 -18 13 1.656 1.364 0.458 89.254 o
9 -17 9 9.040 9.790 1.614 7.162 o
9 -17 10 51.468 51.833 2.083 3.869 o
9 -17 11 8.399 7.717 1.458 8.782 o
9 -17 12 38.034 37.388 0.927 16.529 o
9 -17 13 4.782 5.218 0.531 65.490 o
9 -17 14 25.000 24.943 0.760 26.873 o
9 -16 9 18.567 17.757 1.156 13.405 o
9 -16 10 2.820 3.614 0.656 43.448 o
9 -16 11 4.699 3.874 0.625 47.643 o
9 -15 6 14.632 13.945 1.000 18.065 o
9 -15 8 6.851 6.978 0.771 31.143 o
9 -15 11 7.536 7.238 1.000 18.592 o
9 -15 13 7.228 7.040 0.573 55.565 o
9 -15 15 5.022 5.447 0.542 62.938 o
9 -14 4 117.055 113.320 2.156 2.592 o
9 -14 5 3.578 3.822 0.604 51.117 o
9 -14 6 108.479 102.614 2.385 2.381 o
9 -14 8 84.528 81.754 2.000 3.509 o
9 -14 9 4.010 4.051 0.573 56.708 o
9 -14 10 56.909 58.581 1.927 4.316 o
9 -14 12 34.640 33.805 1.000 15.290 o
9 -14 13 1.285 2.468 0.458 89.221 o
9 -14 14 20.069 20.725 0.573 46.051 o
9 -13 1 22.559 22.162 0.448 63.023 o
9 -13 3 15.742 16.247 0.771 29.212 o
9 -13 4 2.423 2.812 0.625 47.951 o
9 -13 5 10.717 12.154 0.573 53.303 o
9 -13 6 5.143 4.999 0.531 65.416 o
9 -13 7 8.240 7.925 0.573 55.096 o
9 -13 8 5.819 6.103 0.500 73.181 o
9 -13 9 7.086 7.519 0.625 46.889 o
9 -13 10 4.167 3.301 0.573 56.746 o
9 -13 11 5.710 5.947 0.760 32.137 o
9 -13 13 3.518 3.562 0.417 106.751 o
9 -13 15 1.356 1.875 0.365 140.893 o
9 -12 0 34.113 33.222 0.771 23.030 o
9 -12 2 73.444 74.068 1.312 6.772 o
9 -12 3 7.027 7.551 0.469 81.779 o
9 -12 4 99.749 100.385 1.229 5.449 o
9 -12 5 16.057 16.569 0.667 37.923 o
9 -12 6 92.586 89.762 1.927 3.517 o
9 -12 7 19.004 18.725 0.667 36.574 o
9 -12 8 63.324 63.362 2.385 2.905 o
9 -12 9 14.221 16.663 0.844 24.864 o
9 -12 10 33.638 32.712 1.312 9.696 o
9 -12 11 6.991 7.009 0.406 107.667 o
9 -12 12 14.558 14.080 0.687 36.640 o
9 -12 13 2.173 1.760 0.427 102.572 o
9 -12 14 5.563 5.728 0.417 104.553 o
9 -11 0 529.902 534.398 4.082 0.263 o
9 -11 1 34.568 34.941 0.750 23.610 o
9 -11 2 453.129 464.496 4.385 0.315 o
9 -11 3 39.195 39.190 0.771 21.065 o
9 -11 4 291.687 298.687 3.770 0.606 o
9 -11 5 35.502 35.253 1.541 7.172 o
9 -11 6 150.338 143.105 1.770 2.546 o
9 -11 7 28.056 28.130 0.750 26.266 o
9 -11 8 68.758 66.101 3.312 1.584 o
9 -11 9 19.546 18.756 1.312 10.470 o
9 -11 10 31.053 33.587 0.927 17.781 o
9 -11 11 11.422 12.050 0.844 25.458 o
9 -11 12 15.032 16.038 0.521 59.266 o
9 -11 13 5.271 5.447 0.406 110.183 o
9 -11 14 7.836 7.519 0.531 63.957 o
9 -11 15 1.799 2.291 0.344 158.029 o
9 -10 0 40.863 41.752 0.844 18.061 o
9 -10 1 20.135 21.131 0.604 42.109 o
9 -10 2 29.520 30.879 0.719 27.201 o
9 -10 3 22.607 23.995 0.521 50.180 o
9 -10 4 10.057 11.331 0.437 88.342 o
9 -10 5 19.431 19.527 0.562 48.199 o
9 -10 7 15.311 14.205 0.469 71.443 o
9 -10 8 1.744 1.593 0.281 235.903 o
9 -10 9 12.326 11.445 0.406 97.306 o
9 -10 10 5.237 4.884 0.354 143.977 o
9 -10 11 9.982 9.144 0.333 145.256 o
9 -10 12 5.540 5.343 0.406 109.988 o
9 -10 13 7.578 7.582 0.489 74.916 o
9 -10 14 3.556 3.510 0.219 373.714 o
9 -10 15 5.094 5.228 0.344 152.422 o
9 -9 0 151.936 151.802 1.458 2.847 o
9 -9 1 97.944 98.386 0.927 6.895 o
9 -9 2 176.816 178.598 1.073 2.590 o
9 -9 3 76.648 76.026 0.594 12.648 o
9 -9 4 146.172 145.032 1.312 3.215 o
9 -9 5 36.743 36.430 0.552 33.252 o
9 -9 6 90.408 87.294 0.667 9.427 o
9 -9 7 10.526 9.873 0.240 240.894 o
9 -9 8 42.677 41.648 0.552 28.805 o
9 -9 9 1.250 1.250 0.281 236.655 o
9 -9 10 14.577 13.903 0.302 143.222 o
9 -9 12 3.153 2.989 0.302 201.808 o
9 -8 0 81.450 79.983 0.552 11.924 o
9 -8 1 0.595 0.552 0.135 1021.100 o
9 -8 2 104.667 103.312 0.594 7.642 o
9 -8 3 17.991 17.777 0.312 117.494 o
9 -8 4 125.556 123.787 1.000 4.664 o
9 -8 5 31.472 31.889 0.385 54.892 o
9 -8 6 132.548 128.629 0.844 4.637 o
9 -8 7 29.198 28.463 0.396 58.860 o
9 -8 8 119.427 117.475 1.073 4.834 o
9 -8 9 19.410 18.881 0.365 91.814 o
9 -8 10 90.480 93.303 1.073 6.779 o
9 -8 11 10.288 9.935 0.292 178.746 o
9 -8 12 57.590 57.759 1.156 9.484 o
9 -8 13 4.724 4.676 0.281 225.316 o
9 -8 14 31.104 31.546 0.729 26.060 o
9 -8 15 2.007 2.312 0.260 273.613 o
9 -7 0 29.933 29.483 0.333 66.369 o
9 -7 1 32.667 33.160 0.333 58.695 o
9 -7 2 53.734 53.697 0.489 23.507 o
9 -7 3 21.126 21.183 0.292 109.394 o
9 -7 4 56.439 56.113 0.521 21.194 o
9 -7 5 8.643 8.842 0.219 300.369 o
9 -7 6 40.433 40.325 0.708 22.966 o
9 -7 7 2.400 2.104 0.219 384.452 o
9 -7 8 22.407 21.131 0.469 59.954 o
9 -7 10 10.243 9.873 0.531 62.205 o
9 -7 12 4.187 4.759 0.292 211.650 o
9 -7 14 1.718 1.562 0.250 298.097 o
9 -6 0 10.002 10.269 0.156 425.508 o
9 -6 1 177.608 171.350 1.156 2.570 o
9 -6 2 33.280 32.951 0.323 59.155 o
9 -6 3 137.384 133.472 0.927 4.222 o
9 -6 4 45.952 45.584 0.375 34.294 o
9 -6 5 90.754 88.065 0.708 9.088 o
9 -6 6 39.980 39.492 0.542 31.274 o
9 -6 7 55.080 54.322 0.927 13.027 o
9 -6 8 25.463 25.047 0.469 54.610 o
9 -6 9 29.385 28.265 0.448 51.645 o
9 -6 10 12.255 12.518 0.323 140.424 o
9 -6 11 13.003 12.456 0.344 125.242 o
9 -6 12 4.686 4.478 0.406 111.079 o
9 -6 13 4.581 4.374 0.271 243.100 o
9 -6 14 1.655 1.562 0.271 254.413 o
9 -5 0 495.296 486.513 2.843 0.341 o
9 -5 1 9.978 9.831 0.177 372.278 o
9 -5 2 335.710 326.400 1.770 0.764 o
9 -5 3 0.445 0.542 0.135 1022.290 o
9 -5 4 175.002 170.131 1.073 2.692 o
9 -5 5 0.726 0.729 0.177 597.293 o
9 -5 6 76.025 73.943 0.844 10.368 o
9 -5 7 1.420 1.791 0.281 236.182 o
9 -5 8 29.084 28.650 0.427 54.496 o
9 -5 9 0.811 0.875 0.281 237.159 o
9 -5 10 10.844 10.789 0.365 120.729 o
9 -5 12 4.531 4.707 0.312 184.697 o
9 -5 14 2.228 2.583 0.312 190.344 o
9 -4 0 96.939 94.689 0.625 8.600 o
9 -4 1 230.960 225.015 0.927 1.704 o
9 -4 2 71.074 69.058 0.427 16.431 o
9 -4 3 143.024 136.794 0.667 4.373 o
9 -4 4 47.003 46.449 0.458 29.585 o
9 -4 5 67.885 65.122 0.562 15.844 o
9 -4 6 32.524 31.473 0.635 31.086 o
9 -4 7 26.378 25.515 0.583 39.788 o
9 -4 8 23.237 21.891 0.344 85.854 o
9 -4 9 9.193 8.811 0.333 147.908 o
9 -4 10 15.805 15.757 0.344 112.855 o
9 -4 11 3.440 3.156 0.281 231.218 o
9 -4 12 9.568 9.863 0.312 162.307 o
9 -4 13 1.650 1.385 0.333 168.407 o
9 -4 14 4.983 5.499 0.500 73.648 o
9 -3 0 1.731 1.729 0.135 993.291 o
9 -3 1 176.392 171.808 0.750 2.894 o
9 -3 2 3.667 3.708 0.156 694.917 o
9 -3 3 113.152 111.300 0.573 6.749 o
9 -3 4 2.674 2.760 0.187 513.809 o
9 -3 5 53.731 51.968 0.844 14.918 o
9 -3 6 1.539 1.698 0.250 298.319 o
9 -3 7 18.778 18.215 0.417 78.091 o
9 -3 8 1.033 1.031 0.292 220.360 o
9 -3 9 4.280 3.603 0.281 228.359 o
9 -3 14 0.728 1.354 0.292 220.455 o
9 -2 0 1.705 1.635 0.167 663.391 o
9 -2 1 77.090 77.130 0.583 12.585 o
9 -2 2 0.867 0.979 0.167 672.653 o
9 -2 3 79.851 79.983 0.510 12.540 o
9 -2 4 2.879 2.989 0.198 460.358 o
9 -2 5 63.628 62.997 0.750 13.998 o
9 -2 6 7.292 7.186 0.344 146.377 o
9 -2 7 40.733 38.679 0.510 32.877 o
9 -2 8 11.167 11.404 0.344 131.692 o
9 -2 9 20.794 20.819 0.510 54.556 o
9 -2 10 11.412 11.914 0.542 58.833 o
9 -2 11 8.485 9.050 0.302 177.538 o
9 -2 12 8.344 9.633 0.385 114.951 o
9 -2 13 2.803 3.218 0.250 292.802 o
9 -1 0 45.326 44.636 0.385 34.610 o
9 -1 1 22.740 22.641 0.229 123.212 o
9 -1 2 96.540 96.303 0.719 8.096 o
9 -1 3 21.851 21.131 0.240 126.989 o
9 -1 4 116.552 115.392 1.000 5.195 o
9 -1 5 22.957 22.651 0.354 82.876 o
9 -1 6 100.929 100.073 1.156 5.692 o
9 -1 7 22.527 21.412 0.583 43.152 o
9 -1 8 67.830 68.986 1.312 7.158 o
9 -1 9 19.102 18.621 0.687 34.656 o
9 -1 10 36.966 36.388 0.542 33.818 o
9 -1 11 13.637 13.133 0.677 38.069 o
9 -1 12 17.099 16.924 0.365 99.303 o
9 -1 13 8.236 8.071 0.552 59.135 o
9 0 0 84.082 84.524 0.531 11.333 o
9 0 1 119.176 119.548 0.604 6.013 o
9 0 2 46.807 47.001 0.469 29.098 o
9 0 3 68.540 66.944 0.719 13.293 o
9 0 4 18.280 17.580 0.323 112.231 o
9 0 5 35.785 34.659 0.406 46.034 o
9 0 6 4.569 4.499 0.333 163.236 o
9 0 7 17.632 16.872 0.385 90.729 o
9 0 9 8.176 8.415 0.604 49.682 o
9 0 11 3.421 3.614 0.271 248.214 o
9 1 0 52.239 52.031 0.427 26.458 o
9 1 1 45.078 45.907 0.510 28.496 o
9 1 2 44.167 44.782 0.542 27.829 o
9 1 3 41.856 41.596 0.604 26.716 o
9 1 4 30.477 30.056 0.489 44.937 o
9 1 5 31.857 31.806 0.510 41.107 o
9 1 6 17.601 16.965 0.365 98.097 o
9 1 7 19.083 18.840 0.448 69.430 o
9 1 8 8.795 8.384 0.365 127.437 o
9 1 9 8.811 8.342 0.385 115.234 o
9 1 10 4.018 4.197 0.323 174.805 o
9 1 11 3.181 3.104 0.302 201.657 o
9 2 0 304.471 299.458 2.000 0.863 o
9 2 1 109.204 107.082 0.927 5.980 o
9 2 2 186.303 181.670 1.385 2.201 o
9 2 3 52.683 51.520 0.698 18.469 o
9 2 4 96.793 96.074 1.073 6.350 o
9 2 5 18.629 18.111 0.365 94.438 o
9 2 6 45.740 43.928 0.604 24.722 o
9 2 7 4.673 4.145 0.281 226.340 o
9 2 8 21.031 19.423 0.458 64.457 o
9 2 9 0.868 1.708 0.489 78.315 o
9 2 10 9.864 9.196 0.323 153.648 o
9 3 0 97.257 93.918 0.844 7.503 o
9 3 1 5.964 6.217 0.229 315.224 o
9 3 2 78.344 74.776 1.000 8.722 o
9 3 3 4.654 4.989 0.281 225.031 o
9 3 4 44.520 42.158 0.625 24.676 o
9 3 5 2.372 2.645 0.281 234.080 o
9 3 6 18.424 19.079 0.604 43.457 o
9 3 8 5.648 5.416 0.344 151.322 o
9 3 10 1.353 1.448 0.240 325.271 o
9 4 0 9.979 9.779 0.302 170.350 o
9 4 2 12.576 11.445 0.365 116.152 o
9 4 4 9.043 8.842 0.437 90.767 o
9 4 6 3.895 4.416 0.406 111.688 o
9 5 0 70.795 68.069 0.844 11.326 o
9 5 1 35.446 34.430 0.437 43.657 o
9 5 2 86.307 83.597 1.073 7.324 o
9 5 3 20.440 19.704 0.406 76.972 o
9 5 4 82.603 81.681 1.541 5.092 o
9 5 5 13.153 12.164 0.406 95.423 o
9 5 6 62.929 63.081 1.156 8.922 o
9 5 7 9.235 9.196 0.437 90.387 o
9 5 8 38.824 38.273 0.635 27.104 o
9 5 9 6.348 4.916 1.000 18.667 o
9 6 0 16.801 15.955 0.365 101.116 o
9 6 1 8.595 8.571 0.333 149.839 o
9 6 2 11.438 11.018 0.365 119.178 o
9 6 3 1.049 1.521 0.375 133.361 o
9 6 4 4.752 4.697 0.417 105.596 o
9 7 0 23.058 21.912 0.604 40.434 o
9 7 1 8.440 9.238 0.406 104.549 o
9 7 2 9.686 9.633 0.687 38.289 o
9 7 3 6.855 8.311 1.073 16.177 o
9 7 5 5.518 4.426 0.656 43.118 o
9 7 7 4.014 4.218 0.844 26.276 o
9 8 0 71.329 72.443 2.229 3.150 o
9 8 1 37.082 37.617 0.844 19.152 o
9 8 2 50.223 51.697 1.229 9.351 o
9 8 3 21.604 21.214 0.771 27.488 o
9 8 4 28.959 31.452 2.000 4.504 o
9 8 5 10.814 10.540 0.667 40.261 o
9 8 6 14.546 13.403 0.500 65.041 o
9 9 1 14.180 13.383 0.729 33.012 o
9 9 3 6.166 5.770 0.531 64.958 o
9 9 5 2.249 2.270 0.458 89.035 o
9 10 1 39.630 40.190 0.771 20.841 o
9 10 3 27.895 27.005 0.656 32.490 o
9 11 0 26.617 26.786 0.771 25.666 o
9 11 2 15.839 15.528 0.573 49.944 o
9 12 0 3.792 3.999 1.156 14.025 o
9 12 1 10.631 12.081 0.656 41.334 o
10 -19 12 4.150 4.322 1.229 12.409 o
10 -17 11 1.494 1.854 0.531 66.464 o
10 -16 9 2.139 1.750 0.531 66.399 o
10 -16 12 4.917 3.833 0.531 65.647 o
10 -16 13 3.425 2.770 0.489 77.752 o
10 -16 14 4.608 5.905 0.604 50.795 o
10 -15 4 3.501 3.926 0.542 63.490 o
10 -15 5 228.953 217.704 4.239 0.676 o
10 -15 6 2.833 2.468 0.489 77.935 o
10 -15 7 213.076 202.916 6.540 0.366 o
10 -15 9 165.479 164.663 3.541 1.054 o
10 -15 11 109.588 111.164 2.926 1.721 o
10 -15 13 62.655 65.184 1.927 4.180 o
10 -15 14 1.572 1.916 0.604 51.403 o
10 -15 15 30.983 34.524 1.312 9.771 o
10 -14 0 5.517 5.895 1.156 13.991 o
10 -14 2 15.003 14.341 0.656 39.725 o
10 -14 3 11.852 13.945 1.229 12.191 o
10 -14 5 7.309 8.415 1.927 5.045 o
10 -14 6 25.646 26.192 0.844 22.337 o
10 -14 7 4.581 4.280 0.656 43.243 o
10 -14 8 18.044 17.642 0.708 33.321 o
10 -14 9 3.488 4.614 0.573 56.750 o
10 -14 10 7.908 7.780 0.667 41.169 o
10 -14 13 2.538 2.385 0.427 102.350 o
10 -14 15 1.768 1.895 0.531 66.433 o
10 -13 0 29.579 30.900 1.312 9.904 o
10 -13 1 5.932 5.582 0.489 76.311 o
10 -13 2 26.093 27.005 0.667 32.423 o
10 -13 3 0.940 1.114 0.344 158.769 o
10 -13 4 15.031 15.663 0.927 20.775 o
10 -13 6 4.593 5.874 0.708 37.092 o
10 -13 7 2.365 2.406 0.531 66.325 o
10 -13 9 2.332 1.968 0.458 89.052 o
10 -13 14 1.159 1.406 0.385 126.249 o
10 -12 1 33.025 32.910 0.844 20.360 o
10 -12 3 31.754 32.358 1.000 15.685 o
10 -12 4 2.403 2.177 0.604 51.333 o
10 -12 5 16.614 17.215 0.760 29.683 o
10 -12 6 6.180 5.801 1.000 18.659 o
10 -12 8 7.240 7.155 1.156 13.951 o
10 -12 10 4.845 4.614 1.156 14.010 o
10 -12 12 1.802 2.999 0.656 43.539 o
10 -12 13 1.942 2.166 0.489 78.141 o
10 -11 1 1.635 2.156 0.385 125.965 o
10 -11 2 9.196 9.935 0.583 52.553 o
10 -11 4 17.396 18.225 0.552 51.432 o
10 -11 6 16.506 16.434 0.542 54.297 o
10 -11 8 11.118 9.633 0.604 48.569 o
10 -11 12 4.048 4.041 0.437 96.574 o
10 -11 14 2.796 2.416 0.281 233.482 o
10 -10 0 5.196 5.624 0.323 171.139 o
10 -10 1 3.741 3.916 0.375 131.020 o
10 -10 2 0.986 1.593 0.302 205.308 o
10 -10 3 1.899 1.906 0.323 179.007 o
10 -10 6 1.001 1.104 0.344 158.750 o
10 -10 8 3.115 2.937 0.375 131.930 o
10 -10 9 2.187 1.989 0.271 253.175 o
10 -10 10 5.529 5.738 0.271 236.581 o
10 -10 11 3.024 2.677 0.250 292.976 o
10 -10 12 6.056 5.884 0.312 179.591 o
10 -10 13 2.564 3.010 0.271 251.297 o
10 -10 14 4.435 3.770 0.365 137.804 o
10 -10 15 1.589 1.781 0.427 102.725 o
10 -9 0 26.520 28.192 0.510 46.661 o
10 -9 1 76.731 76.369 0.635 12.186 o
10 -9 2 11.769 12.289 0.250 208.427 o
10 -9 3 127.115 127.702 1.073 4.376 o
10 -9 4 2.278 2.489 0.198 466.981 o
10 -9 5 137.985 137.336 1.541 3.102 o
10 -9 7 110.062 106.998 1.156 5.159 o
10 -9 9 68.889 66.309 0.844 11.676 o
10 -9 11 35.212 32.920 0.667 27.857 o
10 -9 13 15.360 14.747 0.469 71.107 o
10 -8 0 110.182 111.237 0.677 6.645 o
10 -8 1 130.754 131.410 0.844 4.653 o
10 -8 2 134.374 136.565 0.844 4.420 o
10 -8 3 104.857 104.384 0.927 6.294 o
10 -8 4 126.592 128.400 1.156 4.200 o
10 -8 5 72.616 71.777 0.719 12.271 o
10 -8 6 96.008 97.459 1.229 5.666 o
10 -8 7 48.575 47.875 0.635 21.928 o
10 -8 8 61.332 61.477 0.739 14.708 o
10 -8 9 32.613 31.618 0.698 27.266 o
10 -8 10 33.787 33.118 0.531 37.530 o
10 -8 11 21.657 19.788 0.396 77.494 o
10 -8 12 16.235 15.632 0.542 54.744 o
10 -8 13 13.475 13.497 0.365 111.738 o
10 -8 14 6.806 6.655 0.333 156.645 o
10 -7 0 7.702 7.603 0.167 479.586 o
10 -7 1 30.939 30.910 0.427 51.074 o
10 -7 2 15.078 15.216 0.219 203.791 o
10 -7 3 26.407 26.713 0.500 48.646 o
10 -7 4 21.246 21.766 0.375 81.843 o
10 -7 5 18.628 18.475 0.344 101.524 o
10 -7 6 20.467 19.402 0.312 106.709 o
10 -7 7 9.844 9.467 0.365 124.251 o
10 -7 8 14.016 13.674 0.323 132.561 o
10 -7 9 3.079 2.687 0.281 232.603 o
10 -7 10 6.961 7.582 0.312 174.607 o
10 -7 12 2.516 2.677 0.250 294.628 o
10 -7 14 0.658 0.760 0.219 391.942 o
10 -6 0 30.233 30.556 0.365 60.336 o
10 -6 2 11.966 12.154 0.187 297.253 o
10 -6 4 0.733 0.708 0.167 674.021 o
10 -6 5 2.573 2.635 0.187 515.385 o
10 -6 6 1.120 1.166 0.271 255.316 o
10 -6 7 6.219 6.145 0.302 190.399 o
10 -6 8 3.447 3.208 0.271 248.730 o
10 -6 9 9.017 8.936 0.448 86.876 o
10 -6 10 2.754 2.583 0.250 294.027 o
10 -6 11 8.878 8.842 0.406 104.232 o
10 -6 13 6.324 6.436 0.281 216.121 o
10 -5 0 134.058 133.326 0.844 4.491 o
10 -5 1 7.759 8.457 0.156 510.636 o
10 -5 2 166.006 164.195 1.073 2.910 o
10 -5 3 1.718 1.802 0.146 859.682 o
10 -5 4 133.377 130.639 1.312 3.666 o
10 -5 6 79.675 78.286 0.927 9.050 o
10 -5 7 2.674 2.197 0.312 190.038 o
10 -5 8 36.803 35.670 0.604 30.195 o
10 -5 9 3.903 4.145 0.312 186.545 o
10 -5 10 13.318 13.206 0.385 102.826 o
10 -5 11 2.840 2.604 0.271 251.126 o
10 -5 12 3.998 3.812 0.312 186.681 o
10 -5 14 1.150 0.927 0.271 255.406 o
10 -4 0 10.138 9.987 0.167 395.497 o
10 -4 1 5.621 5.790 0.156 612.796 o
10 -4 2 3.865 3.801 0.156 688.862 o
10 -4 4 0.911 0.937 0.177 596.130 o
10 -4 5 3.165 2.791 0.250 292.281 o
10 -4 7 3.180 2.968 0.323 177.028 o
10 -4 9 1.561 1.406 0.281 236.242 o
10 -3 0 20.889 21.704 0.260 121.507 o
10 -3 1 8.622 8.602 0.187 379.228 o
10 -3 2 12.018 11.893 0.208 263.850 o
10 -3 4 3.505 3.458 0.219 374.241 o
10 -3 5 1.742 1.708 0.250 297.895 o
10 -3 7 3.651 3.499 0.323 175.968 o
10 -3 9 3.274 2.656 0.344 156.609 o
10 -3 10 1.590 1.937 0.312 191.320 o
10 -3 11 2.030 2.437 0.354 148.733 o
10 -3 12 1.706 1.375 0.229 354.483 o
10 -3 13 1.092 0.937 0.292 220.352 o
10 -2 0 161.199 163.507 1.073 3.012 o
10 -2 1 193.607 193.293 1.073 2.234 o
10 -2 2 185.601 186.836 1.073 2.390 o
10 -2 3 158.474 157.654 1.229 2.953 o
10 -2 4 164.958 162.966 1.156 2.859 o
10 -2 5 110.949 109.008 1.073 5.353 o
10 -2 6 115.769 117.392 1.385 4.136 o
10 -2 7 69.174 68.611 1.000 9.772 o
10 -2 8 64.341 66.236 1.156 8.717 o
10 -2 9 39.520 37.732 0.614 27.983 o
10 -2 10 28.265 28.098 0.562 39.919 o
10 -2 11 20.954 21.141 0.437 67.823 o
10 -2 12 9.862 10.165 0.344 136.752 o
10 -2 13 10.186 10.696 0.302 167.702 o
10 -1 0 33.894 34.430 0.385 50.286 o
10 -1 1 2.861 2.958 0.187 510.925 o
10 -1 2 17.263 16.996 0.250 156.988 o
10 -1 4 5.141 4.624 0.312 183.431 o
10 -1 5 1.354 0.989 0.281 236.680 o
10 -1 7 2.903 2.572 0.323 177.633 o
10 -1 9 3.114 2.541 0.437 97.333 o
10 -1 11 2.375 2.822 0.312 190.020 o
10 0 0 1.540 1.750 0.167 664.472 o
10 0 2 2.157 2.312 0.250 296.181 o
10 0 4 1.775 1.593 0.281 235.862 o
10 0 12 1.352 1.406 0.344 158.540 o
10 1 0 20.237 19.913 0.333 99.066 o
10 1 2 17.913 17.653 0.365 96.590 o
10 1 3 2.633 2.374 0.271 251.867 o
10 1 4 11.427 11.091 0.344 131.415 o
10 1 5 6.934 6.624 0.333 156.388 o
10 1 6 4.897 4.916 0.292 209.418 o
10 1 7 9.460 8.654 0.344 139.662 o
10 1 8 1.158 1.198 0.271 255.262 o
10 1 9 8.028 7.623 0.344 144.277 o
10 1 11 4.476 4.364 0.406 111.285 o
10 2 0 23.640 22.714 0.312 92.465 o
10 2 1 23.938 23.266 0.385 72.947 o
10 2 2 18.505 18.309 0.406 81.355 o
10 2 3 37.501 35.534 0.844 19.269 o
10 2 4 9.413 9.269 0.312 163.882 o
10 2 5 33.989 31.546 0.635 30.447 o
10 2 6 3.083 2.833 0.312 189.047 o
10 2 7 21.104 21.058 0.667 35.409 o
10 2 9 9.643 9.821 0.510 67.406 o
10 3 0 4.402 4.530 0.292 211.376 o
10 3 1 7.933 7.561 0.281 206.663 o
10 3 3 1.757 1.281 0.271 254.468 o
10 3 9 0.797 0.948 0.250 299.996 o
10 4 0 3.054 2.687 0.323 177.376 o
10 4 1 34.838 33.045 0.521 37.686 o
10 4 3 31.814 30.827 0.489 43.505 o
10 4 4 2.348 2.229 0.375 132.654 o
10 4 5 23.599 22.870 0.552 45.767 o
10 4 6 4.383 3.947 0.302 198.355 o
10 4 7 14.527 14.497 0.437 80.901 o
10 4 8 3.897 3.228 0.250 288.575 o
10 4 9 7.640 10.425 1.073 16.125 o
10 5 0 139.680 134.868 1.458 3.226 o
10 5 1 7.091 6.592 0.489 75.470 o
10 5 2 107.857 106.696 1.312 4.742 o
10 5 3 7.492 6.811 0.406 107.211 o
10 5 4 66.809 68.027 1.073 9.269 o
10 5 5 6.151 5.655 0.427 99.243 o
10 5 6 34.392 32.483 0.656 28.837 o
10 5 7 3.639 3.937 0.312 187.228 o
10 5 8 15.368 13.955 0.604 46.051 o
10 6 1 3.152 2.874 0.312 188.913 o
10 6 2 2.300 2.239 0.396 119.166 o
10 6 3 1.561 1.541 0.344 158.401 o
10 6 4 7.158 6.582 0.417 102.673 o
10 6 6 9.467 8.644 0.417 98.903 o
10 7 0 4.101 4.145 0.323 174.707 o
10 7 1 7.489 7.946 0.750 32.748 o
10 7 2 4.712 3.770 0.500 74.055 o
10 7 3 6.212 5.270 0.500 73.191 o
10 7 4 3.492 3.635 0.656 43.389 o
10 7 5 4.714 5.426 0.708 37.101 o
10 7 6 2.053 2.156 0.427 102.548 o
10 8 0 2.394 2.520 0.417 107.526 o
10 8 1 25.192 24.526 0.771 26.278 o
10 8 2 2.140 2.427 0.458 89.043 o
10 8 3 19.571 20.975 0.927 20.047 o
10 8 5 12.191 11.581 0.625 44.903 o
10 9 4 2.007 1.645 0.437 97.823 o
10 10 0 14.727 14.986 0.667 38.586 o
10 10 2 5.951 5.384 0.375 127.777 o
10 11 0 30.828 34.618 1.000 15.663 o
10 11 2 26.314 28.713 1.000 16.447 o
11 -19 12 5.312 4.385 0.542 63.005 o
11 -18 10 8.165 8.040 0.656 42.374 o
11 -18 11 9.458 9.675 0.708 36.183 o
11 -18 12 5.815 5.405 0.489 76.405 o
11 -18 13 15.282 15.320 0.573 50.299 o
11 -17 9 41.501 40.804 1.614 6.398 o
11 -17 11 27.828 24.787 1.770 5.737 o
11 -17 13 14.570 13.383 1.385 9.596 o
11 -16 5 30.857 30.619 0.927 18.013 o
11 -16 6 5.227 4.874 0.656 43.127 o
11 -16 7 23.981 26.140 0.771 26.374 o
11 -16 9 16.433 16.257 0.844 24.599 o
11 -16 11 10.796 11.143 1.312 10.764 o
11 -16 13 6.884 7.332 1.385 9.742 o
11 -15 3 207.869 200.458 3.697 0.860 o
11 -15 4 12.503 13.143 0.844 25.282 o
11 -15 6 15.739 17.319 1.614 7.069 o
11 -15 7 120.785 115.163 2.468 2.126 o
11 -15 8 15.852 16.163 0.667 38.054 o
11 -15 9 69.500 69.340 2.541 2.541 o
11 -15 10 11.770 11.435 0.771 30.282 o
11 -15 11 31.726 31.119 0.927 17.859 o
11 -15 12 6.232 5.863 0.708 36.920 o
11 -15 13 10.508 11.748 0.500 68.800 o
11 -15 14 2.314 2.291 0.489 78.063 o
11 -14 0 15.094 14.216 0.708 34.529 o
11 -14 1 33.182 32.431 0.844 20.376 o
11 -14 2 7.424 7.540 0.604 50.002 o
11 -14 3 31.227 33.951 0.927 17.732 o
11 -14 5 26.398 27.734 0.927 18.806 o
11 -14 6 1.920 2.197 0.667 42.206 o
11 -14 7 18.592 19.631 0.927 20.227 o
11 -14 8 9.022 10.290 0.927 21.432 o
11 -14 9 9.888 9.519 0.625 45.932 o
11 -14 10 13.219 14.768 1.843 5.469 o
11 -14 11 3.444 3.145 0.604 51.177 o
11 -14 12 10.762 11.602 0.844 25.547 o
11 -14 14 5.355 6.155 0.531 65.168 o
11 -13 0 8.824 9.696 0.656 42.060 o
11 -13 1 52.194 50.781 1.156 10.126 o
11 -13 2 20.811 21.329 0.552 48.160 o
11 -13 3 37.262 36.492 1.000 14.848 o
11 -13 4 29.434 28.057 0.614 34.765 o
11 -13 5 12.786 12.362 1.385 9.635 o
11 -13 6 27.857 27.067 1.614 6.822 o
11 -13 8 18.362 17.174 1.698 6.380 o
11 -13 10 8.388 7.478 0.708 36.530 o
11 -13 11 11.606 12.060 1.385 9.656 o
11 -13 13 13.051 13.299 0.844 25.211 o
11 -13 15 9.024 10.175 1.000 18.474 o
11 -12 0 17.399 16.892 0.760 29.555 o
11 -12 1 7.260 6.915 0.531 64.326 o
11 -12 2 24.529 25.630 0.927 19.181 o
11 -12 4 34.761 35.180 0.927 17.150 o
11 -12 6 46.339 47.188 1.385 8.027 o
11 -12 8 53.781 50.864 2.083 3.850 o
11 -12 10 52.078 48.677 1.843 4.815 o
11 -12 12 41.781 40.429 1.229 10.201 o
11 -12 14 28.117 28.380 0.614 35.323 o
11 -11 1 16.021 16.715 0.375 97.947 o
11 -11 3 6.423 6.697 0.417 103.341 o
11 -11 7 1.305 1.885 0.531 66.480 o
11 -11 9 5.039 4.145 0.625 47.575 o
11 -11 10 2.265 3.406 0.844 26.346 o
11 -11 11 7.164 7.446 0.760 31.934 o
11 -11 12 4.307 4.082 0.344 154.487 o
11 -11 13 6.948 6.613 0.552 59.872 o
11 -11 14 4.784 4.728 0.489 76.984 o
11 -11 15 5.543 5.280 0.927 21.718 o
11 -10 0 1.245 1.166 0.271 255.185 o
11 -10 1 7.918 8.311 0.375 122.668 o
11 -10 2 11.141 11.123 0.385 108.879 o
11 -10 3 24.970 26.015 0.552 43.791 o
11 -10 4 25.443 25.547 0.750 27.298 o
11 -10 5 36.973 38.586 1.229 10.535 o
11 -10 6 31.154 30.202 0.760 24.640 o
11 -10 7 36.011 34.482 0.927 17.023 o
11 -10 8 24.515 22.683 0.604 39.492 o
11 -10 9 26.205 24.922 0.458 55.442 o
11 -10 10 12.780 12.716 0.396 99.820 o
11 -10 11 15.168 15.257 0.458 73.731 o
11 -10 12 4.168 4.520 0.344 154.376 o
11 -10 13 7.156 6.874 0.323 164.914 o
11 -10 14 0.680 0.667 0.219 391.979 o
11 -9 0 11.881 12.633 0.344 128.089 o
11 -9 1 566.033 566.496 3.385 0.255 o
11 -9 2 8.930 9.404 0.292 185.894 o
11 -9 3 393.102 389.523 2.926 0.490 o
11 -9 4 9.482 9.404 0.312 163.408 o
11 -9 5 206.158 201.770 1.770 1.669 o
11 -9 6 10.877 10.342 0.375 115.412 o
11 -9 7 85.188 83.451 1.156 6.895 o
11 -9 8 10.593 10.258 0.417 96.408 o
11 -9 9 27.972 27.359 0.458 52.257 o
11 -9 10 7.889 7.488 0.396 111.623 o
11 -9 11 7.073 7.019 0.312 175.114 o
11 -9 12 4.349 4.520 0.250 283.583 o
11 -9 13 1.225 1.375 0.271 255.091 o
11 -9 14 1.797 1.666 0.240 324.011 o
11 -8 0 45.884 45.584 0.448 30.950 o
11 -8 1 13.099 13.539 0.208 242.697 o
11 -8 2 53.735 53.353 0.760 16.548 o
11 -8 3 6.654 6.790 0.292 200.392 o
11 -8 4 46.886 45.969 0.771 18.514 o
11 -8 5 4.834 4.666 0.271 241.604 o
11 -8 6 33.223 32.629 0.719 25.808 o
11 -8 7 4.003 4.364 0.365 137.952 o
11 -8 8 19.695 18.788 0.396 81.839 o
11 -8 9 2.699 2.666 0.292 217.316 o
11 -8 10 9.304 9.290 0.312 164.223 o
11 -8 11 1.143 1.083 0.271 255.335 o
11 -8 12 3.071 2.510 0.250 293.098 o
11 -7 0 7.391 7.894 0.156 529.429 o
11 -7 1 47.307 46.219 0.437 30.367 o
11 -7 2 5.842 5.665 0.198 411.580 o
11 -7 3 21.804 21.985 0.333 92.196 o
11 -7 4 5.413 5.509 0.240 297.566 o
11 -7 5 3.386 3.270 0.271 248.814 o
11 -7 6 4.684 4.603 0.271 242.294 o
11 -7 8 3.023 3.135 0.344 156.622 o
11 -7 9 5.857 5.686 0.323 169.598 o
11 -7 10 1.242 1.166 0.281 236.703 o
11 -7 11 9.226 9.467 0.281 195.955 o
11 -7 13 7.607 8.061 0.312 171.880 o
11 -6 0 1.037 0.969 0.146 875.371 o
11 -6 2 1.225 1.104 0.187 530.408 o
11 -6 3 6.227 6.249 0.240 289.375 o
11 -6 4 5.024 4.853 0.281 224.011 o
11 -6 5 12.364 12.258 0.302 155.646 o
11 -6 6 14.470 13.862 0.323 130.723 o
11 -6 7 12.581 12.591 0.396 100.276 o
11 -6 8 25.471 24.745 0.552 43.881 o
11 -6 9 7.909 7.623 0.396 111.506 o
11 -6 10 30.330 29.994 0.437 50.996 o
11 -6 11 3.088 2.656 0.281 232.619 o
11 -6 12 26.178 27.140 0.437 57.364 o
11 -6 14 17.160 16.882 0.656 38.574 o
11 -5 0 0.762 0.916 0.167 673.381 o
11 -5 1 3.098 3.385 0.177 563.698 o
11 -5 2 1.766 1.604 0.177 588.580 o
11 -5 3 1.382 1.229 0.219 389.904 o
11 -5 4 7.177 6.905 0.250 260.134 o
11 -5 6 8.310 8.696 0.302 178.857 o
11 -5 7 3.864 3.572 0.312 187.151 o
11 -5 8 4.833 4.687 0.312 184.058 o
11 -5 9 10.502 9.758 0.312 159.183 o
11 -5 10 1.291 1.333 0.344 158.586 o
11 -5 11 14.724 14.653 0.344 117.392 o
11 -5 13 14.225 14.195 0.344 119.424 o
11 -4 0 0.831 0.781 0.167 673.374 o
11 -4 1 22.095 22.016 0.281 108.273 o
11 -4 3 3.275 3.458 0.219 375.755 o
11 -4 6 0.984 0.864 0.250 299.835 o
11 -4 7 1.772 1.989 0.292 219.196 o
11 -4 8 1.574 1.666 0.271 254.454 o
11 -4 9 2.090 2.020 0.271 253.325 o
11 -4 10 1.358 1.156 0.312 191.790 o
11 -4 11 1.139 1.239 0.323 179.751 o
11 -3 0 0.494 0.635 0.167 675.114 o
11 -3 1 130.647 129.098 1.000 4.386 o
11 -3 2 0.931 1.166 0.167 671.716 o
11 -3 3 74.874 73.891 0.771 11.239 o
11 -3 4 3.209 2.624 0.250 292.421 o
11 -3 5 32.667 30.994 0.489 42.743 o
11 -3 6 3.384 3.374 0.385 124.643 o
11 -3 7 11.366 11.508 0.365 118.795 o
11 -3 8 1.991 1.854 0.437 97.801 o
11 -3 9 3.469 3.312 0.323 176.381 o
11 -3 11 1.122 1.135 0.312 191.941 o
11 -2 0 254.644 252.728 1.770 1.201 o
11 -2 1 133.499 135.024 1.000 4.192 o
11 -2 2 160.231 155.884 1.073 3.111 o
11 -2 3 80.183 78.525 0.771 10.303 o
11 -2 4 70.795 67.371 0.771 12.241 o
11 -2 5 45.294 45.084 0.573 25.924 o
11 -2 6 20.668 19.569 0.437 69.254 o
11 -2 7 23.827 23.453 0.437 62.563 o
11 -2 8 2.943 2.458 0.375 132.218 o
11 -2 9 10.955 11.237 0.562 55.256 o
11 -2 11 3.971 3.760 0.344 155.154 o
11 -2 12 0.523 0.792 0.219 392.107 o
11 -1 0 16.901 17.101 0.292 133.366 o
11 -1 1 17.513 16.778 0.312 120.857 o
11 -1 2 21.691 21.922 0.396 75.595 o
11 -1 3 24.698 24.380 0.583 41.069 o
11 -1 4 16.726 16.361 0.365 100.817 o
11 -1 5 24.944 23.839 0.458 57.431 o
11 -1 6 8.916 8.446 0.562 56.723 o
11 -1 7 20.087 19.850 0.656 36.969 o
11 -1 8 3.576 3.635 0.323 175.980 o
11 -1 9 13.286 12.893 0.437 83.530 o
11 -1 11 7.160 7.353 0.469 81.756 o
11 0 0 3.530 3.135 0.250 290.262 o
11 0 1 4.913 4.478 0.302 196.434 o
11 0 2 1.234 1.302 0.271 255.122 o
11 0 3 3.590 3.291 0.250 289.710 o
11 0 5 2.908 2.635 0.365 139.756 o
11 0 6 2.270 2.666 0.375 132.574 o
11 0 7 2.222 1.958 0.406 113.255 o
11 0 8 6.238 5.957 0.375 127.016 o
11 0 9 1.353 1.166 0.302 205.198 o
11 0 10 8.202 8.102 0.521 66.119 o
11 1 0 6.809 6.769 0.292 199.854 o
11 1 1 11.761 11.539 0.281 177.966 o
11 1 2 17.722 17.121 0.344 105.744 o
11 1 3 7.358 6.842 0.292 197.628 o
11 1 4 25.025 24.412 0.437 60.445 o
11 1 5 7.345 7.988 0.406 106.696 o
11 1 6 23.478 22.454 0.698 31.801 o
11 1 7 9.546 9.602 0.375 118.658 o
11 1 8 15.618 15.132 0.698 35.229 o
11 1 9 11.586 11.935 1.000 18.305 o
11 1 10 7.507 7.394 0.312 173.230 o
11 2 0 16.303 15.997 0.323 121.097 o
11 2 1 39.295 38.388 0.771 21.137 o
11 2 2 14.333 13.758 0.302 144.511 o
11 2 3 13.596 12.622 0.323 135.744 o
11 2 4 8.017 7.655 0.396 111.340 o
11 2 5 2.177 1.833 0.344 157.926 o
11 2 6 2.333 2.218 0.323 178.463 o
11 3 0 6.506 6.634 0.302 188.724 o
11 3 1 4.373 4.426 0.292 211.595 o
11 3 3 6.251 6.447 0.458 86.276 o
11 3 5 5.552 6.332 0.469 83.046 o
11 3 6 1.124 1.521 0.323 179.683 o
11 3 7 3.755 2.791 0.292 215.115 o
11 3 8 1.161 1.021 0.333 168.758 o
11 3 9 2.149 2.020 0.437 97.737 o
11 4 0 79.532 76.744 0.927 9.132 o
11 4 1 102.293 99.458 1.229 5.365 o
11 4 2 46.083 44.605 0.698 21.110 o
11 4 3 54.815 53.655 0.844 14.607 o
11 4 4 17.735 17.434 0.406 83.389 o
11 4 5 24.666 23.151 0.562 43.740 o
11 4 6 3.831 3.218 0.375 131.248 o
11 4 7 9.398 8.727 0.323 155.819 o
11 5 0 3.249 3.208 0.312 188.506 o
11 5 1 32.840 31.546 0.625 31.618 o
11 5 3 23.081 22.631 0.500 53.389 o
11 5 5 11.664 11.768 0.573 52.967 o
11 5 7 4.331 4.509 0.344 154.152 o
11 6 0 22.617 22.651 0.635 37.355 o
11 6 1 1.053 1.094 0.302 205.428 o
11 6 2 25.355 24.745 0.635 35.695 o
11 6 3 1.670 1.583 0.521 69.140 o
11 6 4 22.156 22.391 0.573 44.308 o
11 6 6 16.174 16.517 0.708 33.969 o
11 7 0 15.211 15.039 0.469 71.110 o
11 7 2 11.236 12.091 0.927 21.228 o
11 7 3 1.094 1.989 0.427 102.811 o
11 7 4 7.700 7.988 0.531 63.914 o
11 9 0 33.779 35.545 0.927 17.263 o
11 9 2 16.435 16.184 0.542 54.428 o
11 10 0 6.004 7.082 0.458 86.230 o
11 10 1 14.395 15.747 1.229 12.095 o
11 10 2 6.258 6.301 0.385 120.323 o
11 11 0 34.399 36.930 0.927 17.078 o
12 -19 10 31.477 28.817 1.385 8.945 o
12 -18 9 96.979 96.147 2.697 2.067 o
12 -18 10 6.648 6.592 0.604 50.306 o
12 -18 11 71.458 72.568 2.312 2.960 o
12 -18 12 7.715 7.811 1.229 12.343 o
12 -18 13 42.652 45.532 2.385 3.101 o
12 -17 6 8.392 7.655 0.656 42.368 o
12 -17 7 5.750 5.488 0.656 43.013 o
12 -17 8 4.370 4.062 0.927 21.774 o
12 -16 4 11.257 10.883 0.656 41.328 o
12 -16 5 12.828 13.383 0.760 30.752 o
12 -16 7 7.478 7.248 1.541 7.871 o
12 -16 8 7.195 6.874 1.229 12.358 o
12 -16 9 3.067 3.999 0.531 66.065 o
12 -16 10 3.912 4.260 0.708 37.219 o
12 -16 12 1.831 3.041 0.656 43.536 o
12 -15 7 1.893 1.750 0.531 66.428 o
12 -15 9 6.653 8.342 1.312 10.845 o
12 -15 11 11.078 10.696 1.614 7.145 o
12 -15 13 11.923 12.695 0.500 67.407 o
12 -14 1 26.284 27.348 1.541 7.474 o
12 -14 2 4.446 4.697 0.489 77.118 o
12 -14 3 15.414 15.059 0.448 76.387 o
12 -14 4 5.986 7.248 0.531 64.757 o
12 -14 5 4.140 4.968 0.667 41.924 o
12 -14 6 3.195 3.312 0.927 21.812 o
12 -14 11 5.131 6.478 1.614 7.192 o
12 -14 12 5.542 4.676 1.458 8.814 o
12 -14 13 5.322 5.238 0.427 100.042 o
12 -14 14 7.853 9.050 0.531 63.606 o
12 -13 0 9.150 10.185 0.573 54.355 o
12 -13 1 198.275 198.615 2.697 1.260 o
12 -13 2 8.800 8.675 0.573 54.768 o
12 -13 3 298.705 292.991 4.385 0.517 o
12 -13 4 9.946 9.779 0.531 62.389 o
12 -13 5 341.807 329.858 4.926 0.405 o
12 -13 6 10.984 10.987 1.156 13.814 o
12 -13 7 300.180 298.687 10.008 0.160 o
12 -13 9 205.498 211.466 8.467 0.235 o
12 -13 10 7.348 9.175 1.698 6.491 o
12 -13 11 111.054 103.385 3.770 1.139 o
12 -13 13 47.787 47.261 1.156 10.578 o
12 -13 14 1.837 1.854 0.365 140.677 o
12 -12 0 100.417 99.687 3.614 1.252 o
12 -12 1 3.006 3.510 0.531 66.125 o
12 -12 2 134.316 134.326 2.926 1.557 o
12 -12 3 10.917 11.737 0.542 59.151 o
12 -12 4 160.796 156.967 2.083 2.026 o
12 -12 5 23.632 24.766 0.927 19.347 o
12 -12 6 166.307 166.121 2.385 1.701 o
12 -12 7 32.347 31.275 0.844 20.642 o
12 -12 8 147.256 146.803 3.083 1.371 o
12 -12 9 30.137 29.952 1.000 15.987 o
12 -12 10 112.556 107.925 3.853 1.090 o
12 -12 11 20.017 20.183 1.770 5.847 o
12 -12 12 75.221 77.286 2.229 3.087 o
12 -12 13 9.723 10.841 0.760 31.424 o
12 -12 14 44.351 47.667 1.843 4.945 o
12 -11 0 7.302 6.509 0.458 85.542 o
12 -11 1 25.348 26.578 0.614 37.109 o
12 -11 3 22.258 24.682 0.656 35.200 o
12 -11 5 14.070 14.060 0.771 29.707 o
12 -11 6 7.059 7.571 0.448 89.158 o
12 -11 7 6.887 6.936 0.771 31.141 o
12 -11 8 12.813 11.935 1.458 8.711 o
12 -11 9 3.094 2.593 0.656 43.466 o
12 -11 10 13.367 12.591 0.625 44.325 o
12 -11 11 1.734 1.458 0.323 179.311 o
12 -11 12 9.881 10.092 0.531 62.341 o
12 -11 13 1.422 1.250 0.292 219.962 o
12 -11 14 5.705 7.030 0.927 21.679 o
12 -10 0 13.264 13.768 0.583 50.075 o
12 -10 2 13.872 14.299 0.469 72.887 o
12 -10 4 6.117 5.124 0.500 73.263 o
12 -10 8 1.075 1.333 0.385 126.281 o
12 -10 9 0.777 1.041 0.250 299.967 o
12 -10 10 3.757 3.499 0.417 106.634 o
12 -10 12 4.169 4.478 0.417 106.076 o
12 -10 13 1.112 1.333 0.260 275.982 o
12 -9 0 9.004 9.227 0.281 197.628 o
12 -9 1 60.268 60.373 1.156 9.202 o
12 -9 2 15.697 15.434 0.417 85.082 o
12 -9 3 84.324 82.441 0.771 9.623 o
12 -9 4 16.479 16.288 0.396 89.935 o
12 -9 5 79.900 77.827 0.844 9.743 o
12 -9 6 11.106 9.800 0.323 148.717 o
12 -9 7 58.667 59.050 0.927 12.283 o
12 -9 8 4.821 4.916 0.344 153.111 o
12 -9 9 36.252 35.857 0.698 25.390 o
12 -9 10 1.269 1.073 0.281 236.721 o
12 -9 11 19.781 19.131 0.437 70.741 o
12 -9 13 9.777 9.696 0.312 161.867 o
12 -8 0 23.975 24.474 0.469 56.472 o
12 -8 1 0.750 0.760 0.177 597.152 o
12 -8 2 13.988 14.757 0.281 158.641 o
12 -8 4 4.438 4.822 0.312 184.775 o
12 -8 8 1.157 0.802 0.250 299.661 o
12 -8 9 1.822 1.583 0.281 235.806 o
12 -8 10 4.416 4.572 0.406 111.251 o
12 -8 11 3.125 3.104 0.250 291.859 o
12 -8 12 6.465 6.415 0.417 103.435 o
12 -8 13 3.085 2.968 0.312 188.943 o
12 -7 0 1.216 1.458 0.198 475.770 o
12 -7 1 42.154 42.439 0.646 24.619 o
12 -7 2 1.753 1.802 0.219 387.784 o
12 -7 3 80.546 77.827 1.156 7.321 o
12 -7 4 3.547 3.739 0.292 214.520 o
12 -7 5 96.092 93.220 1.614 4.308 o
12 -7 6 6.564 6.394 0.333 157.482 o
12 -7 7 79.454 77.900 1.385 6.008 o
12 -7 8 9.151 8.925 0.333 147.865 o
12 -7 9 47.120 46.053 0.510 27.447 o
12 -7 10 9.399 9.477 0.385 113.356 o
12 -7 11 19.968 19.433 0.458 65.700 o
12 -7 12 7.322 7.134 0.312 174.195 o
12 -7 13 5.820 5.332 0.281 220.277 o
12 -6 0 353.213 344.105 2.843 0.590 o
12 -6 1 48.672 48.448 0.594 23.183 o
12 -6 2 435.753 426.473 3.156 0.406 o
12 -6 3 45.359 44.668 1.073 12.154 o
12 -6 4 454.985 445.407 3.853 0.345 o
12 -6 5 30.242 29.140 0.396 56.983 o
12 -6 6 391.414 382.670 3.614 0.444 o
12 -6 7 15.089 14.591 0.365 106.703 o
12 -6 8 277.151 281.670 2.926 0.795 o
12 -6 9 5.962 5.061 0.344 151.081 o
12 -6 10 162.565 170.975 2.083 1.949 o
12 -6 11 2.076 2.156 0.281 235.014 o
12 -6 12 79.895 87.909 1.312 6.172 o
12 -5 0 3.800 4.114 0.219 369.854 o
12 -5 1 7.263 7.780 0.302 184.274 o
12 -5 3 24.526 23.776 0.385 71.495 o
12 -5 4 1.361 0.896 0.250 299.313 o
12 -5 5 42.498 41.398 0.771 20.024 o
12 -5 6 6.117 6.697 0.312 178.324 o
12 -5 7 49.736 48.802 0.677 20.158 o
12 -5 8 8.931 9.071 0.302 175.811 o
12 -5 9 44.058 42.637 0.667 23.118 o
12 -5 10 7.539 7.686 0.417 101.698 o
12 -5 11 31.483 31.973 0.489 43.307 o
12 -5 12 4.226 4.728 0.406 111.336 o
12 -5 13 18.860 18.631 0.406 80.490 o
12 -4 0 1.571 1.385 0.177 590.922 o
12 -4 1 19.634 19.881 0.396 80.972 o
12 -4 2 1.945 1.989 0.219 386.685 o
12 -4 3 9.869 9.519 0.312 161.856 o
12 -4 4 3.195 3.468 0.250 290.917 o
12 -4 5 1.663 1.645 0.281 235.972 o
12 -4 6 4.659 4.468 0.292 210.750 o
12 -4 8 5.018 5.530 0.375 128.845 o
12 -4 9 1.965 2.447 0.489 78.113 o
12 -4 10 3.723 4.645 0.344 154.899 o
12 -4 11 3.278 3.281 0.333 166.009 o
12 -4 12 1.802 2.135 0.281 235.449 o
12 -3 0 19.776 20.110 0.344 96.431 o
12 -3 1 91.966 87.836 0.750 8.724 o
12 -3 2 15.451 15.184 0.302 137.140 o
12 -3 3 83.738 81.983 0.844 9.154 o
12 -3 4 11.108 10.748 0.302 163.877 o
12 -3 5 54.125 51.989 1.541 6.413 o
12 -3 6 6.886 6.582 0.354 139.858 o
12 -3 7 25.687 24.620 0.542 44.972 o
12 -3 8 3.496 3.228 0.292 215.201 o
12 -3 9 9.093 9.227 0.458 83.051 o
12 -3 10 1.470 1.708 0.281 236.172 o
12 -3 11 2.503 2.729 0.292 217.599 o
12 -3 12 0.577 0.739 0.219 392.071 o
12 -2 1 7.766 7.603 0.219 316.442 o
12 -2 2 5.438 5.478 0.250 275.280 o
12 -2 3 1.877 1.698 0.271 253.970 o
12 -2 4 14.278 13.497 0.323 131.980 o
12 -2 6 16.991 16.101 0.344 109.116 o
12 -2 8 13.966 13.789 0.521 60.858 o
12 -2 10 9.134 10.196 0.406 102.968 o
12 -2 11 0.943 0.906 0.250 299.858 o
12 -1 0 13.802 13.799 0.312 139.617 o
12 -1 1 10.660 10.123 0.375 116.048 o
12 -1 2 8.260 8.217 0.302 179.926 o
12 -1 3 11.008 10.487 0.281 184.474 o
12 -1 4 5.177 5.051 0.271 239.492 o
12 -1 5 9.105 8.811 0.489 73.570 o
12 -1 6 4.185 4.655 0.771 31.432 o
12 -1 7 5.586 4.811 0.698 38.148 o
12 -1 8 4.102 4.364 0.344 154.577 o
12 -1 9 2.330 2.666 0.375 132.539 o
12 -1 10 3.924 4.072 0.406 111.787 o
12 0 0 183.939 179.983 1.541 2.125 o
12 0 1 16.687 16.455 0.448 73.944 o
12 0 2 206.992 199.687 1.770 1.670 o
12 0 3 19.659 18.725 0.396 81.959 o
12 0 4 197.221 193.605 1.927 1.683 o
12 0 5 15.739 15.570 0.604 45.531 o
12 0 6 154.083 155.582 2.312 1.883 o
12 0 7 9.067 8.082 0.406 104.486 o
12 0 8 97.433 103.614 1.541 4.374 o
12 0 9 3.880 3.853 0.375 130.923 o
12 0 10 49.860 55.915 1.312 8.372 o
12 1 0 99.453 94.761 1.073 6.244 o
12 1 1 33.095 32.743 0.552 36.438 o
12 1 2 81.516 77.984 0.927 8.901 o
12 1 3 52.459 52.531 0.844 15.080 o
12 1 4 51.912 49.250 0.656 20.085 o
12 1 5 63.658 63.091 1.073 9.724 o
12 1 6 26.177 25.338 0.844 22.318 o
12 1 7 58.833 62.289 1.312 7.764 o
12 1 8 10.872 10.290 0.406 100.409 o
12 1 9 42.258 46.605 0.927 15.278 o
12 2 0 11.521 11.050 0.365 118.959 o
12 2 2 2.448 2.322 0.344 157.532 o
12 2 6 1.362 1.500 0.302 205.061 o
12 2 7 1.793 1.614 0.292 219.393 o
12 2 8 2.767 2.020 0.614 49.589 o
12 2 9 2.341 2.604 0.292 217.966 o
12 4 0 29.629 28.400 0.573 38.054 o
12 4 1 1.969 1.989 0.302 204.230 o
12 4 2 37.801 36.846 0.489 36.690 o
12 4 3 2.116 2.010 0.302 204.048 o
12 4 4 32.291 31.327 0.635 31.217 o
12 4 5 1.820 1.906 0.427 102.651 o
12 4 6 19.799 18.788 0.573 46.781 o
12 4 7 1.451 1.770 0.437 97.935 o
12 5 0 4.508 3.916 0.385 123.507 o
12 5 1 11.454 11.310 0.437 86.742 o
12 5 2 1.641 1.500 0.281 236.092 o
12 5 3 2.323 2.104 0.323 178.530 o
12 6 0 37.630 37.263 0.542 33.187 o
12 6 1 7.551 7.332 0.292 195.920 o
12 6 2 35.757 34.430 0.489 39.022 o
12 6 3 1.912 1.989 0.323 178.961 o
12 6 4 29.580 28.817 0.771 24.694 o
12 7 0 92.270 91.148 1.698 4.157 o
12 7 1 27.925 29.973 0.656 31.883 o
12 7 2 71.529 75.692 1.541 5.514 o
12 7 3 26.041 25.307 0.750 27.173 o
12 7 4 47.135 49.927 1.385 7.937 o
12 8 0 1.815 2.541 0.458 89.106 o
12 9 0 2.098 2.260 0.489 78.106 o
12 9 1 4.531 4.520 0.448 91.843 o
12 10 0 1.546 1.937 0.354 149.164 o
13 -19 11 111.847 114.851 4.155 0.952 o
13 -19 12 5.587 4.364 1.000 18.694 o
13 -17 7 2.630 1.843 0.604 51.328 o
13 -17 10 1.773 2.343 0.531 66.407 o
13 -17 12 2.079 2.062 0.604 51.364 o
13 -16 7 38.041 38.054 0.927 16.481 o
13 -16 9 15.047 15.716 0.844 24.819 o
13 -16 11 2.440 2.458 0.531 66.311 o
13 -15 0 15.541 17.163 1.541 7.743 o
13 -15 2 6.331 6.447 1.458 8.803 o
13 -15 5 16.002 17.382 0.844 24.581 o
13 -15 7 30.946 33.368 0.927 17.811 o
13 -15 9 34.741 36.482 2.229 3.606 o
13 -15 11 26.606 28.525 1.927 4.871 o
13 -15 13 14.777 14.205 1.385 9.584 o
13 -14 0 58.431 57.925 1.385 7.290 o
13 -14 1 40.663 40.398 1.385 8.394 o
13 -14 2 32.842 33.514 0.698 26.878 o
13 -14 3 76.680 75.016 1.770 4.411 o
13 -14 4 8.041 8.165 0.614 48.136 o
13 -14 5 99.106 96.376 2.156 2.882 o
13 -14 7 95.438 97.302 4.239 0.951 o
13 -14 8 4.398 6.978 1.614 7.194 o
13 -14 10 8.381 10.269 1.698 6.483 o
13 -14 11 44.752 45.074 2.000 4.280 o
13 -14 12 7.041 7.311 0.708 36.731 o
13 -14 13 23.542 24.005 0.771 26.727 o
13 -14 14 3.496 4.207 0.927 21.795 o
13 -13 0 30.866 33.451 0.844 20.715 o
13 -13 1 1104.320 1103.900 9.238 0.058 o
13 -13 2 28.281 29.483 0.844 21.563 o
13 -13 3 954.468 923.765 10.008 0.069 o
13 -13 4 26.299 25.484 1.541 7.492 o
13 -13 5 667.089 648.635 10.779 0.094 o
13 -13 6 25.101 24.922 0.708 30.146 o
13 -13 7 381.825 372.359 8.467 0.189 o
13 -13 8 23.073 23.735 0.844 22.997 o
13 -13 9 181.847 189.523 7.696 0.285 o
13 -13 10 18.756 17.486 1.770 5.870 o
13 -13 12 12.711 13.747 0.625 44.352 o
13 -13 13 25.050 27.265 1.000 16.645 o
13 -12 0 64.863 64.559 1.698 5.084 o
13 -12 1 1.384 1.927 0.489 78.243 o
13 -12 2 94.069 91.918 1.843 3.692 o
13 -12 4 107.788 104.999 2.229 2.616 o
13 -12 6 100.871 98.459 2.541 2.237 o
13 -12 8 78.998 77.598 3.385 1.485 o
13 -12 10 52.066 51.093 2.229 3.424 o
13 -12 11 3.320 2.760 0.656 43.442 o
13 -12 12 28.467 28.380 1.927 4.855 o
13 -12 13 3.264 3.447 0.489 77.703 o
13 -12 14 12.534 11.883 1.073 15.917 o
13 -11 0 5.815 5.343 1.312 10.869 o
13 -11 1 77.507 73.464 2.083 3.438 o
13 -11 2 16.474 16.601 0.573 49.304 o
13 -11 3 70.326 69.715 1.541 5.642 o
13 -11 4 23.603 24.422 0.656 34.721 o
13 -11 5 45.119 46.063 1.073 12.112 o
13 -11 6 22.747 22.433 0.750 28.389 o
13 -11 7 18.289 17.496 0.667 37.031 o
13 -11 8 16.886 16.840 1.614 7.059 o
13 -11 9 3.253 2.229 0.458 88.759 o
13 -11 10 10.550 10.456 0.750 32.179 o
13 -11 12 5.859 6.270 0.406 109.245 o
13 -11 13 1.127 1.031 0.312 191.968 o
13 -10 0 22.745 24.026 1.000 17.019 o
13 -10 1 43.428 42.283 1.614 6.335 o
13 -10 2 7.322 8.009 0.500 71.982 o
13 -10 3 44.155 44.012 1.312 8.949 o
13 -10 5 36.982 37.221 1.229 10.573 o
13 -10 7 24.335 23.276 0.844 22.820 o
13 -10 9 11.625 11.289 0.573 53.092 o
13 -10 11 3.445 2.979 0.281 231.423 o
13 -10 13 0.366 0.646 0.187 533.892 o
13 -9 0 3.821 3.603 0.271 247.009 o
13 -9 1 9.886 9.644 0.406 102.303 o
13 -9 2 1.033 1.010 0.198 477.245 o
13 -9 3 5.621 6.207 0.292 205.080 o
13 -9 5 1.778 1.489 0.271 254.286 o
13 -9 12 1.051 1.031 0.281 236.928 o
13 -9 13 1.299 1.062 0.240 325.739 o
13 -8 0 10.367 10.477 0.312 158.380 o
13 -8 1 9.637 9.258 0.312 163.123 o
13 -8 2 22.856 22.443 0.406 70.875 o
13 -8 3 36.845 36.263 0.771 21.986 o
13 -8 4 34.732 35.284 0.667 27.599 o
13 -8 5 62.949 61.019 0.771 13.950 o
13 -8 6 39.566 38.117 0.656 25.852 o
13 -8 7 67.826 66.976 0.927 10.774 o
13 -8 8 34.529 35.774 0.594 31.885 o
13 -8 9 51.903 50.427 0.844 15.346 o
13 -8 10 22.921 23.537 0.667 34.281 o
13 -8 11 29.920 28.911 0.521 42.611 o
13 -8 12 11.363 11.966 0.458 79.624 o
13 -8 13 13.509 12.393 0.375 107.938 o
13 -7 0 24.032 23.953 0.354 79.225 o
13 -7 1 1012.600 999.978 7.540 0.074 o
13 -7 2 10.624 10.894 0.365 121.092 o
13 -7 3 717.757 695.438 4.624 0.158 o
13 -7 4 2.897 3.031 0.292 216.623 o
13 -7 5 401.930 394.449 4.082 0.395 o
13 -7 7 179.301 178.056 2.229 1.682 o
13 -7 9 64.417 64.976 1.000 10.385 o
13 -7 11 19.205 18.725 0.542 51.661 o
13 -7 13 5.126 4.562 0.333 162.220 o
13 -6 0 510.559 497.135 3.770 0.294 o
13 -6 1 190.224 185.680 1.614 1.975 o
13 -6 2 473.615 465.194 4.624 0.292 o
13 -6 3 124.371 120.860 1.229 4.219 o
13 -6 4 340.080 333.097 2.926 0.612 o
13 -6 5 77.987 75.515 1.156 7.542 o
13 -6 6 191.834 187.221 2.156 1.610 o
13 -6 7 48.959 48.886 0.844 15.975 o
13 -6 8 85.288 85.295 1.312 5.997 o
13 -6 9 30.535 29.515 0.750 25.417 o
13 -6 10 29.436 26.963 0.489 47.161 o
13 -6 11 18.058 18.892 0.437 73.230 o
13 -6 12 7.498 6.780 0.323 164.127 o
13 -5 0 31.437 30.983 0.417 51.705 o
13 -5 1 0.906 1.166 0.271 255.521 o
13 -5 2 52.008 50.802 0.844 15.297 o
13 -5 3 8.567 8.457 0.302 178.344 o
13 -5 4 54.286 53.697 0.844 14.689 o
13 -5 5 16.286 16.497 0.406 86.629 o
13 -5 6 40.240 40.356 0.844 18.305 o
13 -5 7 18.953 18.777 0.458 67.280 o
13 -5 8 22.449 21.954 0.458 61.335 o
13 -5 9 16.539 16.340 0.437 77.005 o
13 -5 10 9.786 10.019 0.489 72.677 o
13 -5 11 11.422 11.143 0.375 113.532 o
13 -5 12 3.446 3.531 0.271 248.266 o
13 -4 0 3.793 4.353 0.292 213.199 o
13 -4 1 3.844 3.655 0.292 213.923 o
13 -4 2 7.168 7.238 0.302 185.531 o
13 -4 4 7.529 7.436 0.375 124.013 o
13 -4 6 4.417 3.833 0.437 96.434 o
13 -4 8 1.148 1.229 0.375 133.375 o
13 -4 11 0.692 0.823 0.271 255.821 o
13 -3 0 29.009 28.754 0.458 50.471 o
13 -3 1 2.196 2.322 0.219 384.892 o
13 -3 2 26.317 25.870 0.552 42.943 o
13 -3 3 7.338 6.999 0.281 210.608 o
13 -3 4 20.644 19.933 0.354 91.133 o
13 -3 5 9.928 10.373 0.385 111.697 o
13 -3 6 13.282 13.653 0.489 68.446 o
13 -3 7 7.652 7.186 0.406 106.807 o
13 -3 8 6.383 5.832 0.469 82.716 o
13 -3 9 3.586 3.583 0.437 96.914 o
13 -3 10 1.927 2.239 0.323 178.838 o
13 -3 11 0.938 0.781 0.250 299.934 o
13 -2 0 29.631 29.431 0.667 30.607 o
13 -2 1 19.456 19.527 0.437 70.913 o
13 -2 2 30.003 29.973 0.406 55.350 o
13 -2 3 3.244 2.406 0.292 216.558 o
13 -2 4 25.211 25.859 0.542 44.871 o
13 -2 6 18.672 17.840 0.437 73.111 o
13 -2 7 3.109 3.406 0.552 61.252 o
13 -2 8 12.299 12.747 0.406 96.322 o
13 -2 9 4.530 4.437 0.344 153.916 o
13 -2 10 7.044 7.196 0.489 75.331 o
13 -2 11 3.360 3.114 0.312 188.405 o
13 -1 0 6.511 6.415 0.271 230.592 o
13 -1 1 207.042 199.531 1.770 1.670 o
13 -1 2 12.317 12.060 0.396 101.194 o
13 -1 3 143.041 139.637 1.614 2.886 o
13 -1 4 17.097 16.799 0.437 75.944 o
13 -1 5 80.144 79.525 1.312 6.344 o
13 -1 6 17.118 16.986 0.614 43.273 o
13 -1 7 36.825 36.326 0.687 25.627 o
13 -1 8 12.496 12.841 0.698 36.282 o
13 -1 9 14.401 14.476 0.469 72.251 o
13 -1 10 6.718 6.749 0.312 176.551 o
13 0 0 407.445 387.523 3.385 0.441 o
13 0 1 420.805 405.759 3.468 0.412 o
13 0 2 288.270 277.442 2.697 0.817 o
13 0 3 256.812 254.041 2.468 1.000 o
13 0 4 155.964 153.572 2.000 2.168 o
13 0 5 135.555 134.711 2.385 2.034 o
13 0 6 62.290 62.508 1.385 7.028 o
13 0 7 63.999 65.247 2.312 3.054 o
13 0 8 17.044 17.309 0.542 53.640 o
13 0 9 27.974 29.296 0.719 27.914 o
13 1 0 0.671 1.187 0.302 205.614 o
13 1 1 96.601 93.689 1.156 6.041 o
13 1 3 97.448 96.532 1.073 6.303 o
13 1 4 1.653 2.052 0.302 204.538 o
13 1 5 70.341 70.516 2.156 3.349 o
13 1 6 1.872 1.989 0.448 93.333 o
13 1 7 38.227 37.950 1.000 14.658 o
13 1 8 1.067 1.687 0.417 108.043 o
13 1 9 15.988 15.611 0.531 56.768 o
13 2 1 5.684 5.280 0.281 220.885 o
13 2 2 4.974 5.301 0.292 208.609 o
13 2 3 12.078 11.925 0.417 93.182 o
13 2 4 9.162 8.227 0.521 65.599 o
13 2 5 13.460 12.622 0.552 55.516 o
13 2 6 10.461 9.842 0.531 62.096 o
13 2 7 9.977 8.967 0.844 25.744 o
13 2 8 9.063 9.727 0.927 21.447 o
13 3 0 52.769 52.166 0.729 17.601 o
13 3 1 10.694 10.404 0.489 71.868 o
13 3 2 29.321 28.661 0.396 58.555 o
13 3 3 12.316 11.987 0.375 110.851 o
13 3 4 13.070 12.966 0.437 83.755 o
13 3 5 10.329 9.935 0.604 48.786 o
13 3 6 4.601 4.426 0.323 173.549 o
13 3 7 6.049 5.343 0.927 21.698 o
13 4 0 6.964 6.280 0.354 139.990 o
13 4 1 1.973 2.374 0.365 140.464 o
13 4 2 3.728 3.833 0.333 165.044 o
13 4 4 1.321 1.135 0.344 158.616 o
13 5 0 2.171 2.197 0.250 296.295 o
13 5 1 1.234 0.989 0.250 299.430 o
13 5 2 3.524 3.958 0.573 56.799 o
13 5 3 1.737 1.604 0.302 204.678 o
13 5 4 5.093 5.301 0.344 152.365 o
13 5 5 1.958 1.833 0.344 158.076 o
13 6 0 127.337 125.474 1.770 3.007 o
13 6 1 128.860 127.484 1.614 3.238 o
13 6 2 80.066 77.754 1.385 5.987 o
13 6 3 77.815 78.213 2.926 1.928 o
13 6 4 40.195 41.991 1.385 8.381 o
13 7 0 53.442 54.509 2.083 3.834 o
13 7 1 11.029 11.133 0.573 53.389 o
13 7 2 27.244 26.276 1.385 9.122 o
13 7 3 9.314 9.133 0.427 94.426 o
13 8 0 54.268 60.592 2.229 3.364 o
13 8 2 57.544 57.936 2.000 4.045 o
13 9 0 7.733 7.988 0.542 61.560 o
14 -19 10 9.040 9.144 0.604 49.323 o
14 -19 11 4.264 4.322 1.229 12.409 o
14 -19 12 4.457 3.760 0.927 21.776 o
14 -18 7 6.720 6.551 0.656 42.778 o
14 -18 8 5.287 5.947 0.656 43.046 o
14 -17 5 3.370 3.864 0.604 51.142 o
14 -17 11 1.367 2.187 0.604 51.408 o
14 -16 1 105.104 105.311 2.614 2.092 o
14 -16 3 163.498 164.434 3.926 0.911 o
14 -16 7 231.439 235.565 6.540 0.353 o
14 -16 9 201.777 204.072 6.009 0.426 o
14 -16 11 141.911 144.032 4.385 0.811 o
14 -16 13 80.904 87.763 2.770 2.083 o
14 -15 0 47.324 48.584 1.843 4.892 o
14 -15 1 149.697 149.646 2.926 1.455 o
14 -15 2 41.430 43.710 1.073 12.558 o
14 -15 3 131.279 125.172 4.082 0.944 o
14 -15 4 23.625 24.141 0.844 22.868 o
14 -15 5 82.776 79.598 2.083 3.335 o
14 -15 6 7.410 6.082 1.312 10.849 o
14 -15 7 34.438 37.023 1.229 10.723 o
14 -15 9 7.365 6.655 0.927 21.616 o
14 -14 2 9.409 9.071 1.073 16.090 o
14 -14 3 5.128 5.238 0.844 26.205 o
14 -14 4 17.481 17.132 0.729 31.841 o
14 -14 5 6.886 7.124 0.656 42.701 o
14 -14 6 14.158 13.268 0.760 30.531 o
14 -14 7 7.555 8.977 0.573 55.150 o
14 -14 11 4.415 5.041 0.708 37.146 o
14 -14 13 2.523 2.624 0.573 57.030 o
14 -13 0 12.881 12.924 0.760 30.781 o
14 -13 2 26.236 25.318 0.750 27.120 o
14 -13 3 9.782 9.415 0.500 70.092 o
14 -13 4 38.214 38.992 0.927 16.390 o
14 -13 5 29.761 29.171 1.458 8.184 o
14 -13 6 40.297 39.888 1.073 12.836 o
14 -13 7 42.853 42.189 1.770 5.387 o
14 -13 8 31.484 30.223 1.000 15.829 o
14 -13 9 42.847 44.209 1.458 7.546 o
14 -13 10 18.717 17.757 1.843 5.423 o
14 -13 11 33.771 34.607 2.697 2.504 o
14 -13 12 8.766 9.644 1.000 18.497 o
14 -13 13 22.132 24.068 1.229 11.661 o
14 -12 0 6.844 6.999 0.708 36.777 o
14 -12 1 32.228 34.410 0.927 17.560 o
14 -12 2 7.112 6.853 1.385 9.742 o
14 -12 3 16.130 17.017 0.844 24.588 o
14 -12 4 5.955 6.655 0.573 55.984 o
14 -12 5 6.309 7.155 1.073 16.206 o
14 -12 7 2.393 2.531 0.656 43.517 o
14 -12 8 1.330 1.573 0.489 78.272 o
14 -11 0 19.277 18.538 0.573 47.159 o
14 -11 2 10.461 10.404 1.073 16.030 o
14 -11 4 3.859 3.010 0.531 66.003 o
14 -11 5 6.857 6.415 0.708 36.812 o
14 -11 7 12.145 12.560 0.844 25.354 o
14 -11 9 10.655 10.925 0.687 37.959 o
14 -11 11 5.450 4.759 0.302 194.654 o
14 -11 13 1.532 2.197 0.489 78.204 o
14 -10 0 10.205 11.060 0.760 31.341 o
14 -10 1 29.452 29.650 1.614 6.770 o
14 -10 2 8.230 7.342 0.573 55.197 o
14 -10 3 37.218 39.304 1.614 6.512 o
14 -10 4 2.639 2.697 0.531 66.261 o
14 -10 5 44.372 43.220 1.000 13.664 o
14 -10 7 46.549 46.709 0.844 16.584 o
14 -10 9 40.791 39.679 0.708 22.956 o
14 -10 10 1.597 1.552 0.354 149.234 o
14 -10 11 29.049 28.411 0.458 50.606 o
14 -10 12 1.501 1.625 0.312 191.520 o
14 -9 0 1.135 1.177 0.375 133.385 o
14 -9 1 114.863 110.310 1.073 5.159 o
14 -9 2 3.239 3.228 0.385 124.797 o
14 -9 3 101.608 98.459 1.312 5.101 o
14 -9 4 8.817 8.457 0.344 141.468 o
14 -9 5 77.217 74.453 1.000 8.827 o
14 -9 6 16.304 15.653 0.344 111.620 o
14 -9 7 49.250 48.761 0.771 17.703 o
14 -9 8 20.354 19.683 0.542 50.516 o
14 -9 9 25.918 25.161 0.635 35.355 o
14 -9 10 17.873 18.111 0.698 34.192 o
14 -9 11 11.253 10.383 0.292 173.386 o
14 -9 12 11.404 10.956 0.302 162.247 o
14 -8 1 42.222 40.367 0.698 22.839 o
14 -8 3 28.955 28.182 0.614 34.966 o
14 -8 5 10.991 10.446 0.365 120.783 o
14 -8 6 1.838 1.739 0.312 191.188 o
14 -8 7 1.309 1.062 0.323 179.708 o
14 -8 8 6.635 6.978 0.406 108.076 o
14 -8 10 11.359 11.258 0.375 113.544 o
14 -8 11 1.661 1.677 0.344 158.308 o
14 -8 12 12.366 12.841 0.573 52.395 o
14 -7 0 63.285 61.435 0.844 12.752 o
14 -7 1 87.276 83.909 1.000 7.703 o
14 -7 2 53.389 51.739 0.844 14.993 o
14 -7 3 146.348 143.491 1.614 2.802 o
14 -7 4 43.589 43.074 0.625 24.849 o
14 -7 5 156.156 151.885 1.698 2.497 o
14 -7 6 33.309 32.951 0.604 32.475 o
14 -7 7 120.152 120.787 1.614 3.469 o
14 -7 8 22.609 22.089 0.604 40.618 o
14 -7 9 70.679 73.130 2.083 3.525 o
14 -7 10 13.102 12.851 0.375 108.311 o
14 -7 11 32.976 33.097 0.562 35.602 o
14 -7 12 6.393 6.103 0.375 126.701 o
14 -6 0 52.941 51.635 0.844 15.075 o
14 -6 1 23.150 22.297 0.344 85.585 o
14 -6 2 11.760 11.727 0.437 86.129 o
14 -6 3 8.012 7.717 0.521 66.304 o
14 -6 5 1.406 1.687 0.344 158.444 o
14 -6 6 5.040 4.843 0.344 152.823 o
14 -6 8 10.907 10.675 0.365 120.717 o
14 -6 10 11.711 11.633 0.333 136.576 o
14 -6 12 8.913 8.759 0.344 140.873 o
14 -5 0 104.091 101.614 0.927 6.419 o
14 -5 1 5.445 5.790 0.302 193.228 o
14 -5 2 67.009 65.403 1.073 9.358 o
14 -5 3 9.654 8.884 0.354 131.814 o
14 -5 4 32.595 31.046 0.437 48.063 o
14 -5 5 11.577 10.696 0.365 119.226 o
14 -5 6 12.331 11.893 0.583 50.916 o
14 -5 7 9.785 9.633 0.458 82.257 o
14 -5 8 3.748 3.531 0.281 229.947 o
14 -5 9 5.714 5.416 0.667 41.707 o
14 -5 11 2.134 1.458 0.375 132.960 o
14 -4 0 16.005 16.726 0.385 94.085 o
14 -4 1 8.746 8.821 0.312 166.923 o
14 -4 2 8.917 9.581 0.385 114.067 o
14 -4 3 5.553 5.655 0.333 160.385 o
14 -4 4 2.010 1.833 0.323 178.944 o
14 -4 5 3.923 4.280 0.406 111.716 o
14 -4 7 3.431 3.874 0.437 96.918 o
14 -4 9 3.253 3.489 0.344 156.184 o
14 -4 10 1.074 1.781 0.344 158.583 o
14 -4 11 2.778 2.020 0.292 217.729 o
14 -3 0 12.451 12.872 0.323 139.173 o
14 -3 1 17.040 16.507 0.365 99.921 o
14 -3 2 11.014 10.050 0.406 100.375 o
14 -3 3 19.963 20.173 0.406 77.372 o
14 -3 4 10.074 9.883 0.469 78.573 o
14 -3 5 23.547 22.058 0.437 63.819 o
14 -3 6 9.234 9.758 0.667 40.708 o
14 -3 7 23.450 24.360 0.531 47.981 o
14 -3 8 7.725 8.988 0.437 91.992 o
14 -3 9 18.518 20.173 0.469 64.742 o
14 -3 10 5.405 5.301 0.302 194.031 o
14 -2 1 32.107 30.681 0.687 28.186 o
14 -2 2 1.270 1.718 0.396 119.634 o
14 -2 3 22.898 22.047 0.542 47.866 o
14 -2 4 2.328 1.885 0.437 97.705 o
14 -2 5 9.939 10.696 0.573 53.940 o
14 -2 6 3.148 3.010 0.469 84.802 o
14 -2 8 3.575 3.853 0.437 96.856 o
14 -2 10 3.427 3.385 0.323 176.389 o
14 -1 0 46.073 45.990 0.729 19.930 o
14 -1 1 25.146 24.620 0.458 56.772 o
14 -1 2 28.976 28.057 0.510 44.749 o
14 -1 3 31.228 30.358 0.531 40.165 o
14 -1 4 20.400 19.860 0.729 30.756 o
14 -1 5 25.854 25.463 0.562 42.253 o
14 -1 6 15.916 15.705 0.489 65.161 o
14 -1 7 14.833 14.341 0.708 34.577 o
14 -1 8 12.340 13.320 0.844 25.290 o
14 -1 9 5.843 5.561 0.344 150.846 o
14 0 0 5.716 5.520 0.333 160.195 o
14 0 1 8.479 8.321 0.292 190.123 o
14 0 2 32.300 30.900 0.427 49.591 o
14 0 3 7.055 6.999 0.417 102.567 o
14 0 4 55.527 52.999 0.771 16.005 o
14 0 5 4.224 3.853 0.427 101.214 o
14 0 6 57.129 58.300 1.156 9.498 o
14 0 8 41.737 45.615 1.073 12.443 o
14 1 0 40.256 40.700 0.771 20.632 o
14 1 1 59.911 57.415 0.927 12.231 o
14 1 2 23.192 22.235 0.489 55.082 o
14 1 3 25.254 25.276 0.542 45.046 o
14 1 4 9.360 9.133 0.583 52.638 o
14 1 5 7.438 7.478 0.437 92.948 o
14 1 6 2.532 1.708 0.344 157.710 o
14 2 0 1.019 1.156 0.312 191.993 o
14 2 1 63.779 62.299 1.073 9.747 o
14 2 2 2.013 2.104 0.385 125.817 o
14 2 3 36.569 34.899 0.521 35.945 o
14 2 4 2.682 2.145 0.469 85.052 o
14 2 5 17.012 16.424 0.448 73.556 o
14 2 7 6.861 7.176 0.927 21.627 o
14 4 0 1.293 1.229 0.344 158.608 o
14 4 1 5.251 5.603 0.344 151.847 o
14 4 3 5.994 6.697 0.344 149.510 o
14 4 5 4.342 4.239 0.489 77.239 o
14 5 0 22.421 21.756 0.583 43.115 o
14 5 1 3.736 3.593 0.406 112.069 o
14 5 2 13.402 13.528 0.323 134.873 o
14 5 3 2.794 2.447 0.240 319.628 o
14 5 4 8.750 7.925 0.542 61.144 o
14 6 0 48.920 48.313 0.771 17.821 o
14 6 2 49.834 51.250 1.385 7.797 o
14 7 0 3.327 3.062 0.427 101.887 o
14 7 1 17.046 18.163 0.771 28.776 o
14 7 2 3.224 3.124 0.500 74.577 o
14 8 0 23.320 24.089 1.614 6.922 o
15 -19 9 8.122 7.290 1.229 12.340 o
15 -19 10 6.551 6.124 1.000 18.643 o
15 -19 11 8.330 9.186 0.604 49.528 o
15 -18 6 21.071 22.006 1.229 11.748 o
15 -18 8 5.856 6.332 1.458 8.807 o
15 -17 4 12.212 12.862 0.760 30.897 o
15 -17 5 136.682 129.640 3.697 1.094 o
15 -17 6 6.888 8.342 1.156 13.946 o
15 -17 9 59.563 59.040 2.385 2.948 o
15 -17 11 32.523 33.274 1.000 15.552 o
15 -16 1 16.449 17.392 1.614 7.061 o
15 -16 3 25.937 27.213 1.229 11.419 o
15 -16 7 14.177 15.278 0.844 24.958 o
15 -16 9 4.553 4.739 0.844 26.244 o
15 -16 10 2.679 4.145 1.229 12.422 o
15 -16 12 3.750 5.915 0.656 43.244 o
15 -15 0 4.309 5.593 1.458 8.818 o
15 -15 1 8.076 8.644 0.708 36.489 o
15 -15 2 14.030 15.424 0.844 24.967 o
15 -15 3 27.500 28.588 0.927 18.605 o
15 -15 4 21.810 24.891 0.771 27.025 o
15 -15 5 46.842 46.855 1.229 9.704 o
15 -15 6 21.201 20.808 0.844 23.548 o
15 -15 7 51.533 54.780 1.541 6.450 o
15 -15 8 14.164 14.403 1.770 5.918 o
15 -15 9 40.148 40.481 1.229 10.296 o
15 -15 10 6.817 8.280 1.614 7.180 o
15 -15 11 23.199 24.880 0.750 27.964 o
15 -15 12 2.435 3.145 0.750 33.325 o
15 -14 0 112.946 111.393 2.541 2.109 o
15 -14 1 101.585 98.146 2.229 2.713 o
15 -14 2 79.635 80.369 2.083 3.369 o
15 -14 3 105.116 102.541 2.156 2.781 o
15 -14 4 39.054 38.700 0.719 23.182 o
15 -14 5 96.948 94.532 2.312 2.632 o
15 -14 6 12.565 13.841 0.844 25.236 o
15 -14 7 78.796 76.661 1.927 3.838 o
15 -14 8 2.248 2.343 0.750 33.347 o
15 -14 9 55.563 57.165 1.614 5.841 o
15 -14 11 33.658 35.347 0.927 17.294 o
15 -14 13 17.610 16.778 1.073 15.538 o
15 -13 0 10.443 12.289 1.541 7.828 o
15 -13 1 2.539 2.531 0.417 107.467 o
15 -13 2 5.876 6.405 0.844 26.135 o
15 -13 5 1.265 1.979 0.458 89.267 o
15 -13 8 2.548 2.364 0.542 63.786 o
15 -13 9 4.643 3.978 0.573 56.597 o
15 -13 10 3.958 4.270 0.531 65.837 o
15 -13 11 4.043 3.489 0.667 42.008 o
15 -12 0 8.023 8.123 0.573 55.136 o
15 -12 1 3.997 4.718 0.500 74.133 o
15 -12 2 5.692 6.217 0.573 56.109 o
15 -12 3 9.418 9.300 0.573 54.422 o
15 -12 4 1.876 2.645 0.531 66.376 o
15 -12 5 15.900 16.674 0.708 34.020 o
15 -12 7 18.537 18.090 0.552 50.737 o
15 -12 9 15.196 16.590 0.771 29.282 o
15 -12 10 2.868 2.854 0.531 66.210 o
15 -12 11 8.984 9.727 0.458 82.928 o
15 -12 12 3.161 3.124 0.760 32.390 o
15 -11 0 5.048 4.437 0.531 65.526 o
15 -11 1 297.620 286.596 4.624 0.493 o
15 -11 2 4.032 4.353 0.500 74.180 o
15 -11 3 256.818 246.188 5.770 0.411 o
15 -11 5 170.535 165.663 3.156 1.213 o
15 -11 7 87.100 87.221 2.770 2.054 o
15 -11 9 34.436 32.983 0.771 22.980 o
15 -11 11 10.810 9.592 0.344 135.039 o
15 -10 0 111.327 106.769 2.083 2.814 o
15 -10 2 146.381 139.106 2.229 2.091 o
15 -10 4 147.267 142.647 2.083 2.222 o
15 -10 6 116.533 113.549 1.698 3.434 o
15 -10 8 75.367 72.151 1.073 8.458 o
15 -10 10 41.621 40.533 0.604 27.033 o
15 -10 11 1.578 1.927 0.271 254.257 o
15 -10 12 20.527 19.298 0.656 36.907 o
15 -9 0 20.566 19.652 0.521 53.555 o
15 -9 1 38.348 37.503 1.073 13.121 o
15 -9 2 44.140 43.033 0.750 20.118 o
15 -9 3 36.460 35.118 0.573 32.413 o
15 -9 4 55.959 52.656 1.156 9.784 o
15 -9 5 29.703 29.108 0.635 32.819 o
15 -9 6 47.581 47.511 0.927 14.476 o
15 -9 7 19.978 19.402 0.719 31.714 o
15 -9 8 28.526 29.025 0.583 37.588 o
15 -9 9 10.569 10.154 0.375 116.194 o
15 -9 10 12.250 12.716 0.437 84.933 o
15 -9 11 4.152 4.187 0.281 227.876 o
15 -9 12 3.735 3.291 0.479 80.964 o
15 -8 0 61.578 61.612 0.750 14.476 o
15 -8 1 47.245 47.271 0.708 20.103 o
15 -8 2 21.518 20.964 0.458 62.988 o
15 -8 3 26.306 26.349 0.458 54.560 o
15 -8 4 1.633 1.104 0.281 236.332 o
15 -8 5 13.520 13.362 0.573 51.709 o
15 -8 6 1.608 1.541 0.323 179.372 o
15 -8 7 7.391 7.488 0.375 124.191 o
15 -8 8 6.557 5.655 0.375 126.784 o
15 -8 9 4.553 4.437 0.458 87.802 o
15 -8 10 7.472 7.405 0.406 106.891 o
15 -8 11 2.940 2.531 0.250 293.507 o
15 -7 0 27.009 27.651 0.521 45.282 o
15 -7 1 5.281 5.280 0.271 238.597 o
15 -7 2 24.005 24.130 0.562 43.849 o
15 -7 3 2.011 1.927 0.281 235.293 o
15 -7 4 21.593 20.694 0.521 52.315 o
15 -7 6 19.426 19.350 0.542 51.287 o
15 -7 8 16.452 15.674 0.375 98.140 o
15 -7 9 1.242 1.583 0.406 113.615 o
15 -7 10 12.370 11.966 0.375 110.760 o
15 -7 11 1.283 1.396 0.292 220.022 o
15 -6 0 25.798 25.297 0.385 68.097 o
15 -6 1 7.172 7.009 0.292 198.024 o
15 -6 2 34.485 33.295 0.427 46.085 o
15 -6 3 2.066 2.218 0.281 234.980 o
15 -6 4 33.310 34.430 0.489 40.875 o
15 -6 6 26.130 26.057 0.667 32.590 o
15 -6 8 17.571 17.486 0.583 46.984 o
15 -6 9 2.241 1.604 0.489 78.138 o
15 -6 10 10.251 10.737 0.531 61.966 o
15 -6 11 2.119 2.041 0.250 296.631 o
15 -5 0 7.590 7.540 0.333 153.734 o
15 -5 1 181.050 176.213 1.698 2.059 o
15 -5 2 5.123 5.176 0.333 161.666 o
15 -5 3 134.175 129.327 1.614 3.124 o
15 -5 4 5.012 4.645 0.312 183.704 o
15 -5 5 77.460 74.474 1.385 6.154 o
15 -5 6 5.385 5.176 0.417 104.927 o
15 -5 7 33.973 34.399 0.656 28.629 o
15 -5 8 4.876 5.207 0.656 43.151 o
15 -5 9 10.975 10.789 0.760 31.250 o
15 -5 10 3.365 2.604 0.448 92.794 o
15 -5 11 2.511 2.552 0.500 74.796 o
15 -4 0 152.044 146.344 1.458 2.892 o
15 -4 1 80.278 76.130 1.156 7.386 o
15 -4 2 159.928 155.040 1.843 2.275 o
15 -4 3 48.636 47.584 0.656 21.286 o
15 -4 4 130.234 128.786 1.927 2.693 o
15 -4 5 23.968 23.506 0.844 22.864 o
15 -4 6 82.834 82.826 1.843 3.973 o
15 -4 7 10.244 9.967 0.708 36.018 o
15 -4 8 41.941 40.460 0.771 20.264 o
15 -4 9 4.219 3.364 0.604 51.061 o
15 -4 10 17.491 17.121 0.844 24.392 o
15 -3 1 5.611 5.093 0.292 206.942 o
15 -3 3 12.438 11.508 0.365 116.394 o
15 -3 4 2.000 1.729 0.406 113.375 o
15 -3 5 13.257 13.091 0.489 68.709 o
15 -3 7 9.186 8.707 1.229 12.309 o
15 -3 9 4.668 4.010 0.844 26.254 o
15 -2 2 1.328 1.614 0.292 219.880 o
15 -2 3 7.025 6.978 0.365 131.917 o
15 -2 4 2.183 2.250 0.344 157.769 o
15 -2 5 10.718 10.237 0.458 81.107 o
15 -2 6 2.621 2.697 0.448 93.033 o
15 -2 7 9.062 9.935 0.656 41.980 o
15 -2 8 2.254 2.156 0.427 102.486 o
15 -2 9 5.011 5.353 0.542 62.954 o
15 -1 0 145.147 141.647 1.614 2.835 o
15 -1 2 95.336 92.304 1.312 5.450 o
15 -1 3 1.405 1.375 0.250 298.859 o
15 -1 4 53.944 52.822 0.844 14.814 o
15 -1 5 6.917 7.655 0.552 59.704 o
15 -1 6 27.989 27.671 0.750 26.345 o
15 -1 7 10.851 11.071 0.531 61.537 o
15 -1 8 14.067 14.820 0.604 46.424 o
15 0 0 55.598 55.176 1.156 9.720 o
15 0 1 9.418 9.248 0.396 108.197 o
15 0 2 52.996 52.551 0.614 20.440 o
15 0 3 4.421 4.114 0.292 211.888 o
15 0 4 35.135 35.451 0.750 23.392 o
15 0 6 17.289 17.809 0.708 33.504 o
15 1 0 31.732 31.150 0.573 36.059 o
15 1 1 7.367 7.603 0.312 173.342 o
15 1 2 17.022 16.736 0.417 81.996 o
15 1 3 3.223 3.197 0.281 231.693 o
15 1 4 9.307 9.696 0.458 82.659 o
15 1 5 1.134 1.593 0.312 191.794 o
15 1 6 5.415 6.020 0.708 37.002 o
15 2 0 94.023 92.220 1.312 5.502 o
15 2 1 43.066 41.950 0.729 21.229 o
15 2 2 73.117 72.631 1.229 7.389 o
15 2 3 27.591 26.942 0.489 48.806 o
15 2 4 47.278 50.094 1.000 12.952 o
15 2 5 13.672 12.560 0.344 123.243 o
15 3 0 20.551 21.162 0.489 58.136 o
15 3 1 8.227 7.780 0.437 92.087 o
15 3 2 13.267 13.591 0.458 76.775 o
15 3 3 12.756 12.601 0.458 77.853 o
15 3 4 6.836 6.530 0.312 176.529 o
15 4 1 0.839 0.781 0.250 300.038 o
15 4 2 1.490 2.229 0.323 179.206 o
15 4 3 2.125 2.333 0.250 296.238 o
15 5 0 40.505 41.356 0.750 21.230 o
15 5 1 4.603 4.312 0.281 226.298 o
15 5 2 20.196 19.788 0.760 28.634 o
15 6 1 4.471 4.499 0.458 87.826 o
15 7 0 7.547 7.957 0.448 88.607 o
16 -20 9 22.776 22.016 1.156 13.092 o
16 -19 8 5.418 7.342 1.229 12.379 o
16 -18 7 9.255 9.144 0.708 36.262 o
16 -18 9 5.765 4.093 1.312 10.875 o
16 -17 1 1.899 1.937 0.604 51.381 o
16 -17 2 16.946 18.215 0.625 41.840 o
16 -17 4 34.303 38.023 1.385 8.682 o
16 -17 6 44.643 46.292 1.312 8.869 o
16 -17 12 13.294 12.695 1.073 15.866 o
16 -16 0 46.667 46.699 1.385 8.024 o
16 -16 1 80.805 76.849 2.385 2.717 o
16 -16 2 35.468 36.596 1.229 10.677 o
16 -16 3 50.657 50.208 1.458 7.168 o
16 -16 4 17.721 18.402 0.667 37.070 o
16 -16 5 23.181 21.870 1.541 7.586 o
16 -16 7 7.839 8.571 0.708 36.530 o
16 -16 9 2.131 2.020 0.656 43.548 o
16 -16 10 1.300 1.906 0.604 51.419 o
16 -16 12 2.881 3.395 1.073 16.299 o
16 -15 0 36.895 39.023 1.156 11.663 o
16 -15 1 41.511 43.314 1.073 12.569 o
16 -15 2 60.281 60.050 1.843 4.581 o
16 -15 3 47.429 45.230 3.468 1.509 o
16 -15 4 83.692 80.212 3.385 1.470 o
16 -15 5 38.820 40.044 1.229 10.386 o
16 -15 6 94.334 90.533 1.843 3.700 o
16 -15 7 24.400 24.911 0.656 34.307 o
16 -15 8 85.643 85.451 3.228 1.586 o
16 -15 9 12.682 12.851 0.844 25.278 o
16 -15 10 63.379 66.684 2.697 2.324 o
16 -15 11 5.938 4.957 0.656 43.024 o
16 -14 0 54.407 53.853 1.458 6.968 o
16 -14 2 77.471 75.557 4.312 0.952 o
16 -14 4 80.911 82.368 2.229 3.005 o
16 -14 6 66.433 65.684 1.698 5.035 o
16 -14 7 0.576 1.885 0.458 89.369 o
16 -14 8 45.847 47.365 1.229 9.749 o
16 -14 10 28.302 28.671 0.698 29.189 o
16 -14 12 16.320 16.320 1.156 13.533 o
16 -13 1 80.113 79.056 3.614 1.314 o
16 -13 3 69.191 71.422 2.083 3.553 o
16 -13 5 49.376 51.343 1.458 7.194 o
16 -13 7 28.272 29.390 2.083 4.176 o
16 -13 9 12.343 12.820 0.771 30.091 o
16 -12 0 2.854 2.895 0.531 66.209 o
16 -12 1 1.758 1.718 0.458 89.203 o
16 -12 3 2.359 1.937 0.417 107.647 o
16 -11 0 29.892 29.275 1.000 16.049 o
16 -11 2 31.491 33.295 0.771 23.669 o
16 -11 3 7.650 7.978 0.489 74.757 o
16 -11 4 30.936 31.025 0.729 26.185 o
16 -11 5 18.581 18.788 0.614 42.212 o
16 -11 6 27.553 28.484 0.771 25.232 o
16 -11 7 21.097 23.245 0.771 27.375 o
16 -11 8 21.205 17.777 1.698 6.346 o
16 -11 9 15.191 14.539 0.667 38.513 o
16 -11 10 13.495 12.779 0.844 25.190 o
16 -11 11 7.705 8.248 0.312 171.271 o
16 -10 1 33.029 34.430 0.771 23.149 o
16 -10 3 13.038 13.383 0.667 39.313 o
16 -10 5 2.341 2.302 0.406 113.140 o
16 -9 0 20.903 20.975 0.521 52.755 o
16 -9 1 24.493 24.360 0.458 57.644 o
16 -9 2 5.583 5.999 0.344 150.920 o
16 -9 3 16.229 16.247 0.625 42.539 o
16 -9 5 6.944 6.915 0.375 125.318 o
16 -9 6 6.003 5.186 0.344 150.896 o
16 -9 7 1.445 1.541 0.344 158.461 o
16 -9 8 12.826 12.320 0.406 95.821 o
16 -9 10 13.516 13.018 0.417 90.267 o
16 -8 0 308.452 299.073 2.926 0.705 o
16 -8 1 20.814 20.340 0.489 58.279 o
16 -8 2 357.992 346.105 3.614 0.503 o
16 -8 3 22.493 21.745 0.489 55.985 o
16 -8 4 321.320 317.777 3.770 0.551 o
16 -8 5 22.799 23.172 0.542 47.536 o
16 -8 6 231.337 234.409 3.228 0.899 o
16 -8 7 19.641 18.861 0.573 46.852 o
16 -8 8 138.349 141.033 2.541 1.839 o
16 -8 9 13.883 14.393 0.375 105.026 o
16 -8 10 71.216 72.329 1.073 8.761 o
16 -8 11 8.095 7.675 0.500 71.649 o
16 -7 0 34.005 33.826 0.656 28.727 o
16 -7 1 32.113 31.868 0.437 48.136 o
16 -7 2 19.095 18.434 0.396 83.231 o
16 -7 3 16.454 16.778 0.417 82.852 o
16 -7 4 8.028 7.957 0.417 101.010 o
16 -7 5 7.994 7.790 0.458 84.550 o
16 -7 6 2.414 2.052 0.344 157.668 o
16 -7 7 3.663 3.916 0.344 155.446 o
16 -6 1 11.716 10.737 0.323 145.180 o
16 -6 3 11.234 11.164 0.365 119.467 o
16 -6 5 7.070 7.155 0.375 124.947 o
16 -6 7 2.870 3.583 0.656 43.445 o
16 -5 0 40.332 41.064 0.760 20.937 o
16 -5 1 6.643 6.165 0.354 140.668 o
16 -5 2 25.488 25.234 0.489 51.505 o
16 -5 3 14.998 14.539 0.406 90.441 o
16 -5 4 16.341 16.663 0.437 77.053 o
16 -5 5 17.864 17.819 0.698 34.236 o
16 -5 6 11.670 11.320 0.625 45.116 o
16 -5 7 13.599 12.799 0.625 44.205 o
16 -5 8 8.849 8.884 0.417 99.512 o
16 -5 9 6.923 7.509 0.604 50.132 o
16 -5 10 6.245 5.509 0.375 127.308 o
16 -4 0 7.004 6.457 0.354 139.757 o
16 -4 4 3.781 3.978 0.323 175.384 o
16 -4 6 9.059 10.581 0.625 46.015 o
16 -4 8 9.300 9.394 0.531 62.824 o
16 -3 0 45.574 44.803 0.698 21.225 o
16 -3 1 11.486 11.289 0.406 98.730 o
16 -3 2 23.227 23.224 0.562 44.633 o
16 -3 3 7.488 8.290 0.354 137.065 o
16 -3 4 6.266 6.592 0.458 86.219 o
16 -3 5 4.224 4.301 0.458 87.987 o
16 -3 7 2.382 2.718 0.448 93.103 o
16 -2 0 185.594 181.212 2.083 1.722 o
16 -2 2 177.979 175.901 2.312 1.642 o
16 -2 3 1.701 1.864 0.385 125.996 o
16 -2 4 139.599 141.564 2.229 2.139 o
16 -2 6 90.196 86.992 3.926 1.108 o
16 -2 7 5.437 5.801 0.437 95.196 o
16 -2 8 48.721 51.177 1.770 5.203 o
16 -1 0 23.919 24.130 0.437 62.015 o
16 -1 1 38.856 38.200 0.625 27.628 o
16 -1 2 16.564 16.965 0.365 100.492 o
16 -1 3 43.991 42.741 0.604 25.628 o
16 -1 4 7.731 8.009 0.521 66.369 o
16 -1 5 35.170 33.993 0.844 19.854 o
16 -1 7 21.517 20.527 0.656 36.297 o
16 0 0 37.352 37.555 0.708 24.301 o
16 0 1 5.653 5.249 0.312 181.451 o
16 0 2 13.213 12.758 0.333 130.320 o
16 0 3 8.199 8.071 0.344 143.374 o
16 0 4 3.110 2.552 0.271 250.525 o
16 0 5 8.639 8.623 0.344 141.695 o
16 1 0 45.998 45.251 0.927 14.850 o
16 1 2 31.853 32.608 0.635 31.130 o
16 1 4 20.073 19.798 0.406 77.500 o
16 2 0 9.824 9.467 0.292 181.848 o
16 2 2 14.836 14.184 0.365 107.769 o
16 2 4 16.745 16.715 0.625 42.234 o
16 3 0 1.540 1.708 0.229 354.480 o
16 3 1 21.162 21.194 0.385 79.800 o
16 3 3 7.735 6.946 0.375 124.075 o
16 4 0 3.098 3.135 0.250 291.902 o
16 4 1 4.422 4.926 0.260 261.344 o
16 4 2 3.520 3.655 0.427 101.650 o
16 5 0 12.215 12.060 0.427 89.020 o
16 5 1 76.037 77.671 3.312 1.552 o
17 -20 8 7.893 7.686 1.073 16.157 o
17 -19 9 3.942 3.853 0.542 63.405 o
17 -18 4 7.884 6.592 0.656 42.569 o
17 -18 6 5.171 4.791 0.604 50.794 o
[truncated: 26,555 more chars]
