# Supplementary material for: Fragmentation and transferability in Hirshfeld atom refinement
Source: IUCrJ. 2022 Feb 26;9(Pt 2):298–315. doi: 10.1107/S2052252522000690 (PMC8895009; doi:10.1107/S2052252522000690)
Supplement: Supplementary file 2 [file m-09-00298-sup2.zip › cif/cc-pVTZ_vs_cc-pVDZ/SEDJOC_cc-pVTZ.cif]

data_SEDJOC_cc-pVTZ
_audit_creation_date               2021-03-03
_audit_creation_method
;
Olex2 1.3
(compiled 2020.07.31 svn.rc2a77460 for OlexSys, GUI svn.r6145)
;
_audit_contact_author_address      ?
_audit_contact_author_email        ?
_audit_contact_author_name         ''
_audit_contact_author_phone        ?
_publ_contact_author_id_orcid      ?
_publ_section_references
;
Bourhis, L.J., Dolomanov, O.V., Gildea, R.J., Howard, J.A.K., Puschmann, H.
 (2015). Acta Cryst. A71, 59-75.

Dolomanov, O.V., Bourhis, L.J., Gildea, R.J, Howard, J.A.K. & Puschmann, H.
 (2009), J. Appl. Cryst. 42, 339-341.
;
_chemical_formula_moiety           'C11 H12 Cl N O'
_chemical_formula_sum              'C11 H12 Cl N O'
_chemical_formula_weight           209.677
_chemical_absolute_configuration   unk
loop_
  _atom_type_symbol
  _atom_type_scat_dispersion_real
  _atom_type_scat_dispersion_imag
  _atom_type_scat_Cromer_Mann_a1
  _atom_type_scat_Cromer_Mann_a2
  _atom_type_scat_Cromer_Mann_a3
  _atom_type_scat_Cromer_Mann_a4
  _atom_type_scat_Cromer_Mann_b1
  _atom_type_scat_Cromer_Mann_b2
  _atom_type_scat_Cromer_Mann_b3
  _atom_type_scat_Cromer_Mann_b4
  _atom_type_scat_Cromer_Mann_c
  _atom_type_scat_source
  _atom_type_scat_dispersion_source
 H 0.00000 0.00000 0.49300 0.32291 0.14019 0.04081 10.51090 26.12570 3.14236
 57.79970 0.0030380000826
 'International Tables Volume C Table 6.1.1.4 (pp. 500-502)'
 'Henke, Gullikson and Davis, At. Data and Nucl. Data Tables, 1993, 54, 2'
 C 0.00347 0.00161 2.31000 1.02000 1.58860 0.86500 20.84390 10.20750 0.56870
 51.65120 0.215599998832
 'International Tables Volume C Table 6.1.1.4 (pp. 500-502)'
 'Henke, Gullikson and Davis, At. Data and Nucl. Data Tables, 1993, 54, 2'
 Cl 0.14873 0.16029 11.46040 7.19640 6.25560 1.64550 0.01040 1.16620 18.51940
 47.77840 -9.55739974976
 'International Tables Volume C Table 6.1.1.4 (pp. 500-502)'
 'Henke, Gullikson and Davis, At. Data and Nucl. Data Tables, 1993, 54, 2'
 O 0.01158 0.00611 3.04850 2.28680 1.54630 0.86700 13.27710 5.70110 0.32390
 32.90890 0.250800013542
 'International Tables Volume C Table 6.1.1.4 (pp. 500-502)'
 'Henke, Gullikson and Davis, At. Data and Nucl. Data Tables, 1993, 54, 2'
 N 0.00653 0.00323 12.21260 3.13220 2.01250 1.16630 0.00570 9.89330 28.99750
 0.58260 -11.5290002823
 'International Tables Volume C Table 6.1.1.4 (pp. 500-502)'
 'Henke, Gullikson and Davis, At. Data and Nucl. Data Tables, 1993, 54, 2'

_space_group_crystal_system        'orthorhombic'
_space_group_IT_number             19
_space_group_name_H-M_alt          'P 21 21 21'
_space_group_name_Hall             ' P 2ac 2ab'
loop_
  _space_group_symop_id
  _space_group_symop_operation_xyz
 1 x,y,z
 2 x+1/2,-y+1/2,-z
 3 -x,y+1/2,-z+1/2
 4 -x+1/2,-y,z+1/2

_symmetry_Int_Tables_number        19
_cell_length_a                     7.3264(3)
_cell_length_b                     8.7103(4)
_cell_length_c                     16.1960(7)
_cell_angle_alpha                  90
_cell_angle_beta                   90
_cell_angle_gamma                  90
_cell_volume                       1033.55(8)
_cell_formula_units_Z              4
_cell_measurement_reflns_used    5717
_cell_measurement_theta_min      2.66
_cell_measurement_theta_max      28.28
_cell_measurement_temperature    100(2)
_exptl_absorpt_coefficient_mu      0.334
_exptl_crystal_density_diffrn      1.347
_exptl_crystal_F_000               440.762
_exptl_crystal_description       cuboid
_exptl_crystal_colour            yellow
_exptl_crystal_size_max          0.6
_exptl_crystal_size_mid          0.42
_exptl_crystal_size_min          0.21
_diffrn_measurement_device_type  
'Bruker APEXII CCD area-detector diffractometer'
_diffrn_ambient_temperature      100(2)
_diffrn_reflns_av_R_equivalents    0.0000
_diffrn_reflns_av_unetI/netI       0.0165
_diffrn_reflns_Laue_measured_fraction_full  0.9991
_diffrn_reflns_Laue_measured_fraction_max  0.9962
_diffrn_reflns_limit_h_max         9
_diffrn_reflns_limit_h_min         -9
_diffrn_reflns_limit_k_max         11
_diffrn_reflns_limit_k_min         0
_diffrn_reflns_limit_l_max         20
_diffrn_reflns_limit_l_min         0
_diffrn_reflns_number              2259
_diffrn_reflns_point_group_measured_fraction_full  0.9989
_diffrn_reflns_point_group_measured_fraction_max  0.9960
_diffrn_reflns_theta_full          25.2417
_diffrn_reflns_theta_max           26.99
_diffrn_reflns_theta_min           2.52
_diffrn_measured_fraction_theta_full  0.9991
_diffrn_measured_fraction_theta_max  0.9962
_diffrn_radiation_type             'Mo K\a'
_diffrn_radiation_wavelength       0.71073
_reflns_Friedel_coverage           0.996
_reflns_limit_h_max                9
_reflns_limit_h_min                -9
_reflns_limit_k_max                11
_reflns_limit_k_min                -11
_reflns_limit_l_max                20
_reflns_limit_l_min                -19
_reflns_number_gt                  2212
_reflns_number_total               2259
_reflns_threshold_expression       I>=2u(I)
_computing_molecular_graphics      'Olex2 1.3 (Dolomanov et al., 2009)'
_computing_publication_material    'Olex2 1.3 (Dolomanov et al., 2009)'
_computing_structure_refinement    'olex2.refine 1.3 (Bourhis et al., 2015)'
_refine_diff_density_max           0.1007
_refine_diff_density_min           -0.1266
_refine_diff_density_rms           0.0342
_refine_ls_abs_structure_details  
 'Flack, H. D. (1983). Acta Cryst. A39, 876-881.'
_refine_ls_abs_structure_Flack     0.01(6)
_refine_ls_d_res_high              0.7829
_refine_ls_d_res_low               8.0980
_refine_ls_goodness_of_fit_ref     1.0466
_refine_ls_hydrogen_treatment      refall
_refine_ls_matrix_type             full
_refine_ls_number_constraints      0
_refine_ls_number_parameters       235
_refine_ls_number_reflns           2259
_refine_ls_number_restraints       0
_refine_ls_R_factor_all            0.0121
_refine_ls_R_factor_gt             0.0115
_refine_ls_restrained_S_all        1.0466
_refine_ls_shift/su_max            0.0010
_refine_ls_shift/su_mean           0.0001
_refine_ls_structure_factor_coef   Fsqd
_refine_ls_weighting_details      
 'w=1/[\s^2^(Fo^2^)+(0.0110P)^2^] where P=(Fo^2^+2Fc^2^)/3'
_refine_ls_weighting_scheme        calc
_refine_ls_wR_factor_gt            0.0240
_refine_ls_wR_factor_ref           0.0243
_olex2_refinement_description
;
;
loop_
  _atom_site_label
  _atom_site_type_symbol
  _atom_site_fract_x
  _atom_site_fract_y
  _atom_site_fract_z
  _atom_site_U_iso_or_equiv
  _atom_site_adp_type
  _atom_site_occupancy
  _atom_site_refinement_flags_posn
 Cl12 Cl 0.00234(2) 0.205210(15) 0.531562(8) 0.02211(4) Uani 1.000000 .
 N11 N 0.21806(6) 0.28847(7) 0.67876(3) 0.01681(10) Uani 1.000000 .
 H11 H 0.2492(12) 0.1846(12) 0.6533(5) 0.034(2) Uani 1.000000 .
 O12 O 0.32999(6) 0.00171(5) 0.68389(3) 0.02222(10) Uani 1.000000 .
 C3 C 0.24660(7) 0.14405(7) 0.80167(4) 0.01709(13) Uani 1.000000 .
 H3 H 0.2241(11) 0.1397(9) 0.8683(5) 0.038(2) Uani 1.000000 .
 C2 C 0.20906(7) 0.28123(7) 0.76192(3) 0.01557(11) Uani 1.000000 .
 C111 C 0.18048(7) 0.41305(6) 0.62672(4) 0.01531(12) Uani 1.000000 .
 C116 C 0.24632(8) 0.56105(7) 0.64177(4) 0.01851(12) Uani 1.000000 .
 H116 H 0.3331(10) 0.5806(10) 0.6957(5) 0.033(2) Uani 1.000000 .
 C4 C 0.30071(7) 0.00703(7) 0.75976(4) 0.01682(12) Uani 1.000000 .
 C113 C 0.04193(8) 0.50713(8) 0.49968(4) 0.02168(13) Uani 1.000000 .
 H113 H -0.0359(12) 0.4821(10) 0.4441(4) 0.044(2) Uani 1.000000 .
 C5 C 0.31685(10) -0.13856(8) 0.80948(5) 0.02219(13) Uani 1.000000 .
 H5A H 0.1897(12) -0.2022(11) 0.8038(6) 0.058(3) Uani 1.000000 .
 H5B H 0.3399(16) -0.1171(10) 0.8747(6) 0.064(3) Uani 1.000000 .
 H5C H 0.4239(10) -0.2114(9) 0.7852(5) 0.047(2) Uani 1.000000 .
 C112 C 0.08015(7) 0.38837(7) 0.55427(3) 0.01705(12) Uani 1.000000 .
 C115 C 0.20749(8) 0.68111(7) 0.58804(4) 0.02171(13) Uani 1.000000 .
 H115 H 0.2561(11) 0.7964(10) 0.6010(5) 0.042(2) Uani 1.000000 .
 C1 C 0.15547(10) 0.41939(7) 0.81139(4) 0.02031(13) Uani 1.000000 .
 H1A H 0.2755(12) 0.4882(11) 0.8235(5) 0.043(2) Uani 1.000000 .
 H1B H 0.0980(13) 0.3837(10) 0.8698(5) 0.049(3) Uani 1.000000 .
 H1C H 0.0556(10) 0.4909(10) 0.7795(5) 0.042(2) Uani 1.000000 .
 C114 C 0.10466(8) 0.65439(7) 0.51721(4) 0.02352(14) Uani 1.000000 .
 H114 H 0.0731(12) 0.7471(10) 0.4748(5) 0.046(2) Uani 1.000000 .

loop_
  _atom_site_aniso_label
  _atom_site_aniso_U_11
  _atom_site_aniso_U_22
  _atom_site_aniso_U_33
  _atom_site_aniso_U_12
  _atom_site_aniso_U_13
  _atom_site_aniso_U_23
 Cl12 0.02336(7) 0.02645(7) 0.01651(8) -0.00572(7) -0.00155(6) -0.00538(5)
 N11 0.0193(2) 0.0182(2) 0.0130(3) 0.0010(2) -0.00123(19) -0.0016(2)
 H11 0.041(6) 0.033(6) 0.026(5) -0.002(5) -0.004(4) -0.003(5)
 O12 0.0295(2) 0.0205(2) 0.0167(2) 0.00121(18) 0.00539(18) -0.00121(19)
 C3 0.0172(3) 0.0204(3) 0.0136(3) 0.0005(2) -0.0003(2) -0.0006(2)
 H3 0.062(6) 0.039(5) 0.013(5) 0.014(5) 0.004(4) -0.001(4)
 C2 0.0146(2) 0.0189(3) 0.0131(3) 0.0003(2) -0.0006(2) -0.0019(2)
 C111 0.0146(2) 0.0183(3) 0.0130(3) -0.0004(2) -0.0001(2) -0.0009(2)
 C116 0.0179(3) 0.0188(3) 0.0188(3) -0.0015(2) -0.0005(3) -0.0008(2)
 H116 0.026(4) 0.048(5) 0.025(5) -0.015(4) -0.009(4) -0.008(4)
 C4 0.0153(3) 0.0192(3) 0.0159(3) -0.0003(2) 0.0005(2) 0.0003(2)
 C113 0.0217(3) 0.0293(3) 0.0141(3) 0.0007(2) -0.0012(2) 0.0030(3)
 H113 0.057(6) 0.055(5) 0.020(5) 0.008(5) -0.007(4) 0.001(4)
 C5 0.0218(3) 0.0217(3) 0.0230(4) 0.0018(3) 0.0005(3) 0.0035(3)
 H5A 0.043(6) 0.050(6) 0.082(7) -0.008(5) -0.002(5) 0.028(6)
 H5B 0.116(9) 0.049(6) 0.029(6) 0.013(7) -0.026(6) 0.002(5)
 H5C 0.034(5) 0.045(6) 0.061(6) 0.022(5) 0.007(4) 0.018(5)
 C112 0.0155(2) 0.0227(3) 0.0129(3) -0.0011(2) 0.0001(2) -0.0008(2)
 C115 0.0225(3) 0.0203(3) 0.0223(3) -0.0015(2) 0.0034(2) 0.0024(3)
 H115 0.055(6) 0.025(5) 0.046(5) -0.010(4) 0.006(5) 0.009(4)
 C1 0.0228(3) 0.0216(3) 0.0166(4) 0.0016(3) 0.0011(3) -0.0038(3)
 H1A 0.042(5) 0.046(6) 0.042(5) -0.007(5) -0.001(5) -0.012(5)
 H1B 0.068(7) 0.046(6) 0.034(6) 0.011(5) 0.021(5) -0.003(5)
 H1C 0.038(5) 0.054(5) 0.035(5) 0.015(5) -0.002(4) -0.007(5)
 C114 0.0245(3) 0.0256(3) 0.0205(4) 0.0015(3) 0.0021(3) 0.0067(3)
 H114 0.057(6) 0.036(5) 0.043(6) 0.007(4) -0.006(4) 0.012(5)

loop_
  _geom_bond_atom_site_label_1
  _geom_bond_atom_site_label_2
  _geom_bond_distance
  _geom_bond_site_symmetry_2
  _geom_bond_publ_flag
 Cl12 C112 1.7336(6) . ?
 N11 H11 1.021(10) . ?
 N11 C2 1.3499(8) . ?
 N11 C111 1.4014(8) . ?
 O12 C4 1.2483(7) . ?
 C3 H3 1.092(7) . ?
 C3 C2 1.3848(8) . ?
 C3 C4 1.4291(8) . ?
 C2 C1 1.4981(8) . ?
 C111 C116 1.3978(8) . ?
 C111 C112 1.4011(8) . ?
 C116 H116 1.094(7) . ?
 C116 C115 1.3899(9) . ?
 C4 C5 1.5068(9) . ?
 C113 H113 1.088(8) . ?
 C113 C112 1.3894(8) . ?
 C113 C114 1.3918(9) . ?
 C5 H5A 1.088(9) . ?
 C5 H5B 1.086(9) . ?
 C5 H5C 1.083(8) . ?
 C115 H115 1.086(8) . ?
 C115 C114 1.3920(9) . ?
 C1 H1A 1.082(9) . ?
 C1 H1B 1.082(9) . ?
 C1 H1C 1.090(8) . ?
 C114 H114 1.085(8) . ?

loop_
  _geom_angle_atom_site_label_1
  _geom_angle_atom_site_label_2
  _geom_angle_atom_site_label_3
  _geom_angle
  _geom_angle_site_symmetry_1
  _geom_angle_site_symmetry_3
  _geom_angle_publ_flag
 C2 N11 H11 111.9(5) . . ?
 C111 N11 H11 119.2(5) . . ?
 C111 N11 C2 128.80(6) . . ?
 C2 C3 H3 117.3(4) . . ?
 C4 C3 H3 118.8(4) . . ?
 C4 C3 C2 123.71(6) . . ?
 C3 C2 N11 119.63(6) . . ?
 C1 C2 N11 120.59(6) . . ?
 C1 C2 C3 119.77(5) . . ?
 C116 C111 N11 122.78(5) . . ?
 C112 C111 N11 119.20(5) . . ?
 C112 C111 C116 117.94(5) . . ?
 H116 C116 C111 118.9(4) . . ?
 C115 C116 C111 120.93(6) . . ?
 C115 C116 H116 120.1(4) . . ?
 C3 C4 O12 123.10(6) . . ?
 C5 C4 O12 118.77(6) . . ?
 C5 C4 C3 118.09(5) . . ?
 C112 C113 H113 118.9(4) . . ?
 C114 C113 H113 121.8(4) . . ?
 C114 C113 C112 119.33(6) . . ?
 H5A C5 C4 108.4(5) . . ?
 H5B C5 C4 112.8(5) . . ?
 H5B C5 H5A 107.6(8) . . ?
 H5C C5 C4 110.8(4) . . ?
 H5C C5 H5A 106.9(7) . . ?
 H5C C5 H5B 110.0(7) . . ?
 C111 C112 Cl12 119.43(4) . . ?
 C113 C112 Cl12 118.94(5) . . ?
 C113 C112 C111 121.63(5) . . ?
 H115 C115 C116 120.5(4) . . ?
 C114 C115 C116 120.06(6) . . ?
 C114 C115 H115 119.5(4) . . ?
 H1A C1 C2 109.2(5) . . ?
 H1B C1 C2 109.8(4) . . ?
 H1B C1 H1A 108.5(7) . . ?
 H1C C1 C2 112.4(4) . . ?
 H1C C1 H1A 108.3(7) . . ?
 H1C C1 H1B 108.5(6) . . ?
 C115 C114 C113 120.06(6) . . ?
 H114 C114 C113 119.1(5) . . ?
 H114 C114 C115 120.8(5) . . ?

loop_
  _geom_torsion_atom_site_label_1
  _geom_torsion_atom_site_label_2
  _geom_torsion_atom_site_label_3
  _geom_torsion_atom_site_label_4
  _geom_torsion
  _geom_torsion_site_symmetry_1
  _geom_torsion_site_symmetry_2
  _geom_torsion_site_symmetry_3
  _geom_torsion_site_symmetry_4
  _geom_torsion_publ_flag
 Cl12 C112 C111 N11 0.91(5) . . . . ?
 Cl12 C112 C111 C116 177.91(4) . . . . ?
 Cl12 C112 C113 C114 -179.68(4) . . . . ?
 N11 C2 C3 C4 1.90(6) . . . . ?
 N11 C111 C116 C115 179.27(6) . . . . ?
 N11 C111 C112 C113 -178.77(5) . . . . ?
 O12 C4 C3 C2 4.65(6) . . . . ?
 C111 C116 C115 C114 -1.25(7) . . . . ?
 C111 C112 C113 C114 -0.00(6) . . . . ?
 C116 C115 C114 C113 -0.58(7) . . . . ?

loop_
  _refln_index_h
  _refln_index_k
  _refln_index_l
  _refln_F_squared_calc
  _refln_F_squared_meas
  _refln_F_squared_sigma
  _refln_F_squared_weight
  _refln_observed_status
-9 -3 -1 0.323 1.754 0.846 419.115 o
-9 -2 -4 4.157 3.998 1.326 170.311 o
-9 -2 -3 22.535 25.702 1.984 74.907 o
-9 -2 -2 117.216 118.310 3.226 24.836 o
-9 -2 -1 97.550 99.937 3.027 29.019 o
-9 -1 -5 1.822 2.913 1.221 200.822 o
-9 -1 -4 8.718 10.178 1.420 147.939 o
-9 -1 -3 17.021 14.928 1.305 172.757 o
-9 -1 -2 62.516 64.422 2.965 32.333 o
-9 -1 -1 22.667 20.587 1.378 153.153 o
-8 -5 -5 143.720 141.768 5.355 9.624 o
-8 -5 -4 116.194 121.526 5.721 8.712 o
-8 -5 -3 25.566 25.785 2.370 52.630 o
-8 -5 -2 11.852 13.519 1.702 102.851 o
-8 -5 -1 103.684 104.948 3.863 18.475 o
-8 -4 -7 229.128 230.493 6.974 5.453 o
-8 -4 -6 9.707 9.834 1.723 100.627 o
-8 -4 -5 257.543 268.680 6.848 5.439 o
-8 -4 -4 32.343 36.632 2.338 53.469 o
-8 -4 -3 115.974 115.241 4.082 16.404 o
-8 -4 -2 133.604 144.680 4.593 12.828 o
-8 -4 -1 22.719 22.852 1.420 144.230 o
-8 -3 -9 4.366 5.199 1.524 128.872 o
-8 -3 -8 160.197 156.300 5.418 9.253 o
-8 -3 -7 69.628 69.245 3.863 19.336 o
-8 -3 -6 64.107 65.518 2.944 32.691 o
-8 -3 -5 31.419 31.799 2.171 61.993 o
-8 -3 -4 66.251 69.109 2.986 31.692 o
-8 -3 -3 24.480 20.263 1.879 83.369 o
-8 -3 -2 205.889 209.676 4.270 12.814 o
-8 -3 -1 400.114 405.510 9.135 2.914 o
-8 -2 -10 30.721 31.631 3.904 19.513 o
-8 -2 -9 74.019 77.899 3.904 18.819 o
-8 -2 -8 16.426 16.192 1.952 77.987 o
-8 -2 -7 222.690 222.454 8.164 4.128 o
-8 -2 -6 98.234 103.695 3.602 21.144 o
-8 -2 -5 18.778 18.509 1.764 95.007 o
-8 -2 -4 215.642 209.029 5.429 8.577 o
-8 -2 -3 58.042 55.757 1.952 71.269 o
-8 -2 -2 128.911 130.785 3.236 23.996 o
-8 -2 -1 225.733 227.152 4.635 10.845 o
-8 -1 -10 77.308 81.062 5.011 11.594 o
-8 -1 -9 75.928 74.131 3.988 18.071 o
-8 -1 -8 8.155 8.466 1.399 152.519 o
-8 -1 -7 24.360 24.971 1.952 77.175 o
-8 -1 -6 19.681 18.822 1.775 93.813 o
-8 -1 -5 98.439 96.868 3.142 27.182 o
-8 -1 -4 78.799 76.939 2.328 48.700 o
-8 -1 -3 341.837 342.216 6.118 5.822 o
-8 -1 -2 84.624 82.534 2.151 54.778 o
-8 -1 -1 81.801 78.995 2.077 58.746 o
-7 -7 -4 75.000 79.935 3.643 21.438 o
-7 -7 -3 1.508 1.044 1.503 132.612 o
-7 -7 -2 72.305 72.711 3.320 25.723 o
-7 -7 -1 179.565 190.384 4.917 10.624 o
-7 -6 -8 7.003 5.763 1.482 136.064 o
-7 -6 -7 19.140 19.532 2.088 68.056 o
-7 -6 -6 86.810 89.612 3.967 17.987 o
-7 -6 -5 47.034 45.234 3.163 29.198 o
-7 -6 -4 207.364 223.968 5.230 9.137 o
-7 -6 -3 75.542 74.590 3.027 30.441 o
-7 -6 -2 18.389 17.924 1.691 103.346 o
-7 -6 -1 1.271 1.942 1.044 274.943 o
-7 -5 -10 44.613 44.910 2.829 36.355 o
-7 -5 -9 50.513 49.462 3.226 27.989 o
-7 -5 -8 16.395 17.758 1.942 78.779 o
-7 -5 -7 57.367 55.454 2.933 33.330 o
-7 -5 -6 3.849 6.305 1.576 120.486 o
-7 -5 -5 70.221 71.876 2.892 33.434 o
-7 -5 -4 29.927 34.492 3.038 32.063 o
-7 -5 -3 171.614 177.533 4.781 11.317 o
-7 -5 -2 75.053 86.240 3.810 19.634 o
-7 -5 -1 378.792 381.176 7.944 3.726 o
-7 -4 -11 46.820 48.188 2.829 36.230 o
-7 -4 -10 97.817 101.565 3.852 18.710 o
-7 -4 -9 132.681 133.385 5.408 9.555 o
-7 -4 -8 26.806 26.600 2.328 54.439 o
-7 -4 -7 16.698 15.127 1.931 79.682 o
-7 -4 -6 179.593 180.216 4.969 10.487 o
-7 -4 -5 172.084 175.184 4.614 12.040 o
-7 -4 -4 182.148 186.929 4.854 10.850 o
-7 -4 -3 183.549 185.039 5.606 8.443 o
-7 -4 -2 22.110 20.503 1.785 92.427 o
-7 -4 -1 37.772 34.920 1.368 147.408 o
-7 -3 -12 6.263 6.869 1.201 207.225 o
-7 -3 -11 5.590 5.919 1.472 138.080 o
-7 -3 -10 157.114 153.752 5.168 10.116 o
-7 -3 -9 104.882 110.898 4.155 16.082 o
-7 -3 -8 78.583 77.356 4.437 14.678 o
-7 -3 -7 32.032 33.030 1.973 74.576 o
-7 -3 -6 313.136 323.352 6.827 5.110 o
-7 -3 -5 132.439 130.096 3.842 17.795 o
-7 -3 -4 215.690 221.097 5.261 8.982 o
-7 -3 -3 71.985 68.170 2.662 38.986 o
-7 -3 -2 383.201 372.741 6.201 5.373 o
-7 -3 -1 420.792 411.690 6.807 4.453 o
-7 -2 -13 62.669 68.911 2.850 34.744 o
-7 -2 -12 94.053 92.191 3.382 23.997 o
-7 -2 -11 347.661 354.722 7.944 3.850 o
-7 -2 -10 199.859 197.097 4.948 10.249 o
-7 -2 -9 190.642 190.447 5.105 9.851 o
-7 -2 -8 1.684 3.184 0.950 331.887 o
-7 -2 -7 632.917 616.304 11.546 1.659 o
-7 -2 -6 1.691 2.662 0.908 363.123 o
-7 -2 -5 191.482 191.950 4.332 12.928 o
-7 -2 -4 123.511 124.637 4.051 16.421 o
-7 -2 -3 307.782 308.006 4.927 8.402 o
-7 -2 -2 109.640 109.771 2.516 38.544 o
-7 -2 -1 113.799 114.114 2.579 36.513 o
-7 -1 -13 45.194 46.894 4.458 14.895 o
-7 -1 -12 41.634 43.616 2.422 49.288 o
-7 -1 -11 3.840 5.188 1.107 244.317 o
-7 -1 -10 492.409 498.828 9.521 2.497 o
-7 -1 -9 247.041 243.051 5.032 9.200 o
-7 -1 -8 74.975 76.145 2.902 32.916 o
-7 -1 -7 20.892 21.495 1.409 146.941 o
-7 -1 -6 151.101 148.031 3.320 21.832 o
-7 -1 -5 4.212 3.696 0.846 418.013 o
-7 -1 -4 299.339 292.774 4.729 9.088 o
-7 -1 -3 48.611 48.711 1.462 123.824 o
-7 -1 -2 58.231 58.492 1.639 96.834 o
-7 -1 -1 191.129 188.234 3.268 19.949 o
-6 -8 -5 159.369 164.975 5.251 9.763 o
-6 -8 -4 59.913 59.536 3.174 28.540 o
-6 -8 -3 23.810 31.162 2.412 50.813 o
-6 -8 -2 181.229 180.697 4.364 13.041 o
-6 -8 -1 23.082 21.777 1.712 100.143 o
-6 -7 -9 53.045 51.686 3.048 31.140 o
-6 -7 -8 179.759 180.592 5.449 8.922 o
-6 -7 -7 4.178 3.936 1.284 181.555 o
-6 -7 -6 132.485 135.180 4.479 13.503 o
-6 -7 -5 20.766 21.390 2.641 42.641 o
-6 -7 -4 53.514 59.641 2.954 32.938 o
-6 -7 -3 48.313 49.692 2.328 52.530 o
-6 -7 -2 24.309 23.781 1.649 107.399 o
-6 -7 -1 95.422 96.168 3.017 29.376 o
-6 -6 -11 286.813 283.661 7.151 4.917 o
-6 -6 -10 117.780 120.106 4.865 11.820 o
-6 -6 -9 72.075 69.756 3.247 26.875 o
-6 -6 -8 38.784 39.847 2.537 45.278 o
-6 -6 -7 338.537 341.308 7.725 4.076 o
-6 -6 -6 10.579 10.116 1.503 131.863 o
-6 -6 -5 120.224 122.820 4.009 16.807 o
-6 -6 -4 9.979 10.241 1.702 103.075 o
-6 -6 -3 33.968 34.868 1.900 79.900 o
-6 -6 -2 5.283 4.228 0.898 370.493 o
-6 -6 -1 77.824 74.767 2.986 31.144 o
-6 -5 -12 280.772 286.031 7.005 5.109 o
-6 -5 -11 225.671 230.639 6.180 6.749 o
-6 -5 -10 176.532 184.371 5.178 9.772 o
-6 -5 -9 19.547 18.520 2.850 36.700 o
-6 -5 -8 268.704 271.029 6.452 5.952 o
-6 -5 -7 102.212 101.701 3.570 21.410 o
-6 -5 -6 190.577 197.671 5.502 8.627 o
-6 -5 -5 167.058 169.933 7.569 4.939 o
-6 -5 -4 55.541 55.486 2.318 52.200 o
-6 -5 -3 113.905 111.932 3.403 22.837 o
-6 -5 -2 117.523 119.198 3.257 24.397 o
-6 -5 -1 205.325 200.772 4.218 13.156 o
-6 -4 -14 37.416 38.031 2.109 64.915 o
-6 -4 -13 42.697 40.923 2.098 64.928 o
-6 -4 -12 23.755 24.752 1.670 104.806 o
-6 -4 -11 121.648 117.444 3.372 22.865 o
-6 -4 -10 23.023 25.827 2.036 71.139 o
-6 -4 -9 362.929 366.080 7.892 3.832 o
-6 -4 -8 73.262 69.662 3.184 27.849 o
-6 -4 -7 212.199 213.570 5.971 7.293 o
-6 -4 -6 14.099 15.273 1.315 170.734 o
-6 -4 -5 56.399 51.540 2.276 54.100 o
-6 -4 -4 251.248 250.850 5.522 7.871 o
-6 -4 -3 229.287 226.787 4.802 10.217 o
-6 -4 -2 114.686 115.356 3.570 20.909 o
-6 -4 -1 129.644 129.334 2.495 36.363 o
-6 -3 -14 47.036 45.359 2.234 57.082 o
-6 -3 -13 82.812 78.139 3.529 22.630 o
-6 -3 -12 73.524 75.550 2.610 40.105 o
-6 -3 -11 17.567 17.142 1.388 152.581 o
-6 -3 -10 312.681 316.399 6.493 5.549 o
-6 -3 -9 246.088 243.187 6.159 6.637 o
-6 -3 -8 145.117 136.652 3.706 18.537 o
-6 -3 -7 71.572 70.602 2.182 55.806 o
-6 -3 -6 375.902 367.698 6.431 5.159 o
-6 -3 -5 123.165 125.253 3.487 21.405 o
-6 -3 -4 390.234 379.432 7.871 3.750 o
-6 -3 -3 567.903 543.123 9.072 2.499 o
-6 -3 -2 96.918 97.922 2.370 44.385 o
-6 -3 -1 123.193 126.088 2.954 28.325 o
-6 -2 -15 4.700 7.631 1.211 203.839 o
-6 -2 -14 75.191 73.796 2.766 36.004 o
-6 -2 -13 112.235 119.406 3.497 21.703 o
-6 -2 -12 186.169 178.682 4.531 12.192 o
-6 -2 -11 127.064 121.233 3.476 21.459 o
-6 -2 -10 186.731 183.870 4.426 12.624 o
-6 -2 -9 351.661 353.668 6.128 5.712 o
-6 -2 -8 88.167 84.873 2.954 31.092 o
-6 -2 -7 60.732 62.240 2.213 56.033 o
-6 -2 -6 14.068 14.020 1.023 280.000 o
-6 -2 -5 611.410 610.812 8.080 2.720 o
-6 -2 -4 187.994 188.547 3.341 19.441 o
-6 -2 -3 199.545 197.264 3.101 20.867 o
-6 -2 -2 781.115 759.094 8.717 2.026 o
-6 -2 -1 215.431 214.124 3.215 18.856 o
-6 -1 -15 97.879 97.703 3.518 22.156 o
-6 -1 -14 72.260 71.333 2.714 37.513 o
-6 -1 -13 240.236 242.310 6.024 6.928 o
-6 -1 -12 57.323 57.991 2.526 44.202 o
-6 -1 -11 135.317 131.088 3.622 19.617 o
-6 -1 -10 26.120 27.623 1.514 126.113 o
-6 -1 -9 35.527 35.526 1.555 116.564 o
-6 -1 -8 152.901 148.846 3.372 21.210 o
-6 -1 -7 158.607 157.510 3.257 22.008 o
-6 -1 -6 406.290 399.967 5.794 5.633 o
-6 -1 -5 250.242 251.664 4.040 12.552 o
-6 -1 -4 121.976 121.599 2.255 43.630 o
-6 -1 -3 186.188 186.000 2.641 26.904 o
-6 -1 -2 312.745 307.870 4.917 8.369 o
-6 -1 -1 882.792 884.149 9.897 1.563 o
-5 -9 -5 24.644 22.361 2.631 42.881 o
-5 -9 -4 71.320 66.969 7.005 6.036 o
-5 -9 -3 74.141 74.757 3.696 20.927 o
-5 -9 -2 56.508 58.774 3.288 26.741 o
-5 -9 -1 111.146 115.930 3.487 21.900 o
-5 -8 -9 45.710 51.206 3.936 19.016 o
-5 -8 -8 12.273 11.588 2.088 68.479 o
-5 -8 -7 88.209 89.550 4.301 15.414 o
-5 -8 -6 30.322 29.554 2.746 39.194 o
-5 -8 -5 110.921 117.966 4.833 12.034 o
-5 -8 -4 220.766 226.181 6.138 6.869 o
-5 -8 -3 40.833 46.957 2.328 53.136 o
-5 -8 -2 511.417 539.762 9.698 2.366 o
-5 -8 -1 236.842 249.158 5.648 7.710 o
-5 -7 -11 78.575 77.001 3.758 20.174 o
-5 -7 -10 88.739 85.280 4.134 16.639 o
-5 -7 -9 7.589 6.921 1.649 109.899 o
-5 -7 -8 107.920 105.522 4.416 14.354 o
-5 -7 -7 3.786 2.579 1.294 178.710 o
-5 -7 -6 219.299 217.642 6.525 6.202 o
-5 -7 -5 43.700 44.180 2.923 34.154 o
-5 -7 -4 28.811 26.955 1.681 102.625 o
-5 -7 -3 250.942 262.709 5.804 7.222 o
-5 -7 -2 8.896 7.965 1.148 225.765 o
-5 -7 -1 74.756 76.542 2.777 35.707 o
-5 -6 -13 29.690 32.644 4.760 13.160 o
-5 -6 -12 134.708 136.141 4.896 11.453 o
-5 -6 -11 20.196 17.768 1.816 89.608 o
-5 -6 -10 66.079 65.508 3.560 22.715 o
-5 -6 -9 59.232 63.253 2.913 33.584 o
-5 -6 -8 53.833 50.057 2.599 42.277 o
-5 -6 -7 1.240 0.647 1.034 280.560 o
-5 -6 -6 108.723 106.169 4.113 16.363 o
-5 -6 -5 24.062 23.802 1.535 123.639 o
-5 -6 -4 213.615 217.485 4.792 10.512 o
-5 -6 -3 131.611 130.796 3.487 21.060 o
-5 -6 -2 944.886 940.292 14.344 0.958 o
-5 -6 -1 217.228 219.636 4.844 10.272 o
-5 -5 -14 43.037 42.061 2.203 59.100 o
-5 -5 -13 71.104 69.036 3.414 24.468 o
-5 -5 -12 59.209 61.718 2.401 48.352 o
-5 -5 -11 760.245 772.843 12.298 1.353 o
-5 -5 -10 180.939 177.419 4.207 13.886 o
-5 -5 -9 100.996 104.196 3.466 22.595 o
-5 -5 -8 7.151 4.677 1.065 263.215 o
-5 -5 -7 168.596 161.029 4.405 13.190 o
-5 -5 -6 117.293 116.483 3.581 20.716 o
-5 -5 -5 54.383 53.085 1.900 75.689 o
-5 -5 -4 4.186 2.996 0.679 648.482 o
-5 -5 -3 427.606 416.200 7.266 4.029 o
-5 -5 -2 175.581 175.101 3.633 17.738 o
-5 -5 -1 283.547 285.122 4.593 9.731 o
-5 -4 -15 45.969 45.297 2.328 52.849 o
-5 -4 -14 95.496 93.308 2.923 31.143 o
-5 -4 -13 26.682 25.149 1.848 85.715 o
-5 -4 -12 214.269 214.562 4.656 11.018 o
-5 -4 -11 96.539 92.681 3.111 27.832 o
-5 -4 -10 33.092 33.135 1.681 101.368 o
-5 -4 -9 44.438 42.791 2.286 54.908 o
-5 -4 -8 6.045 5.512 0.877 387.668 o
-5 -4 -7 454.791 455.661 7.694 3.564 o
-5 -4 -6 60.406 62.783 1.900 73.819 o
-5 -4 -5 168.498 167.438 3.257 21.397 o
-5 -4 -4 7.385 7.182 0.741 539.230 o
-5 -4 -3 149.203 151.435 2.871 27.385 o
-5 -4 -2 481.081 490.258 7.370 3.633 o
-5 -4 -1 17.182 17.570 0.699 570.618 o
-5 -3 -16 15.673 14.626 1.566 120.836 o
-5 -3 -15 36.943 37.008 1.910 78.583 o
-5 -3 -14 23.056 23.249 1.608 113.147 o
-5 -3 -13 271.573 275.894 5.470 7.708 o
-5 -3 -12 192.886 192.065 4.197 13.579 o
-5 -3 -11 60.690 60.110 2.130 60.240 o
-5 -3 -10 83.402 87.002 2.495 42.299 o
-5 -3 -9 62.870 61.791 2.234 54.886 o
-5 -3 -8 428.532 420.992 7.809 3.620 o
-5 -3 -7 63.600 64.338 2.485 44.980 o
-5 -3 -6 824.986 820.656 10.805 1.512 o
-5 -3 -5 734.489 731.044 10.554 1.703 o
-5 -3 -4 94.473 92.525 1.869 65.871 o
-5 -3 -3 454.396 449.784 5.512 5.446 o
-5 -3 -2 75.880 76.887 1.441 108.055 o
-5 -3 -1 787.727 775.161 8.299 2.101 o
-5 -2 -17 9.812 10.366 1.263 186.432 o
-5 -2 -16 116.883 120.837 3.758 18.965 o
-5 -2 -15 49.132 50.715 3.455 24.493 o
-5 -2 -14 42.934 45.652 2.213 58.434 o
-5 -2 -13 575.004 576.863 9.385 2.343 o
-5 -2 -12 166.683 167.720 3.810 16.769 o
-5 -2 -11 115.840 117.517 3.236 24.766 o
-5 -2 -10 73.082 71.782 2.370 47.953 o
-5 -2 -9 288.448 278.285 5.554 7.380 o
-5 -2 -8 270.959 271.384 4.291 11.001 o
-5 -2 -7 602.349 604.058 7.850 2.846 o
-5 -2 -6 25.932 28.698 0.960 297.008 o
-5 -2 -5 1163.360 1146.180 11.932 0.988 o
-5 -2 -4 46.952 46.842 1.357 142.289 o
-5 -2 -3 86.418 86.971 1.608 85.972 o
-5 -2 -2 285.973 283.369 3.497 13.623 o
-5 -2 -1 1011.500 1009.040 9.594 1.395 o
-5 -1 -17 2.751 2.850 0.887 380.188 o
-5 -1 -16 18.320 18.394 1.399 150.056 o
-5 -1 -15 94.588 95.239 2.881 31.945 o
-5 -1 -14 48.448 49.692 1.963 72.414 o
-5 -1 -13 6.210 7.496 0.940 337.494 o
-5 -1 -12 525.129 524.833 8.613 2.793 o
-5 -1 -11 106.090 107.840 3.007 28.799 o
-5 -1 -10 489.145 485.529 7.141 3.765 o
-5 -1 -9 13.770 14.250 0.919 345.577 o
-5 -1 -8 1287.320 1290.000 14.626 0.725 o
-5 -1 -7 220.731 214.437 3.581 16.142 o
-5 -1 -6 401.730 404.602 4.844 6.977 o
-5 -1 -5 178.359 178.703 2.505 29.656 o
-5 -1 -4 125.645 129.261 1.858 55.635 o
-5 -1 -3 374.772 382.669 3.883 9.307 o
-5 -1 -2 91.364 93.276 1.441 96.904 o
-5 -1 -1 113.691 114.688 1.775 63.601 o
-4 -10 -2 210.436 208.236 7.266 5.160 o
-4 -10 -1 31.538 30.734 2.213 59.756 o
-4 -9 -8 33.649 35.494 3.497 24.226 o
-4 -9 -7 17.761 18.384 2.359 53.471 o
-4 -9 -6 11.634 14.406 2.255 58.725 o
-4 -9 -5 194.150 191.282 5.700 8.106 o
-4 -9 -4 71.900 70.644 3.476 23.601 o
-4 -9 -3 151.748 157.479 5.282 9.749 o
-4 -9 -2 82.203 83.171 2.892 32.646 o
-4 -9 -1 224.546 221.765 4.927 9.895 o
-4 -8 -11 160.382 169.401 6.775 6.103 o
-4 -8 -10 88.747 92.149 4.865 12.165 o
-4 -8 -9 218.778 222.266 7.809 4.487 o
-4 -8 -8 5.306 5.825 1.545 125.363 o
-4 -8 -7 174.828 183.640 5.909 7.742 o
-4 -8 -6 120.313 123.833 5.053 10.977 o
-4 -8 -5 118.310 117.465 4.113 16.120 o
-4 -8 -4 2.081 3.654 0.846 418.682 o
-4 -8 -3 159.149 164.808 3.769 17.305 o
-4 -8 -2 109.017 109.823 2.954 29.488 o
-4 -8 -1 75.032 76.887 2.631 39.391 o
-4 -7 -13 53.542 50.506 5.930 8.445 o
-4 -7 -12 62.787 55.423 5.825 8.720 o
-4 -7 -11 60.098 56.770 3.727 20.947 o
-4 -7 -10 228.037 230.983 6.660 5.916 o
-4 -7 -9 46.651 44.274 3.142 29.596 o
-4 -7 -8 44.291 46.748 2.860 35.568 o
-4 -7 -7 8.875 7.600 2.380 52.823 o
-4 -7 -6 316.516 305.072 7.892 4.048 o
-4 -7 -5 20.918 20.200 1.816 89.441 o
-4 -7 -4 127.665 130.681 3.163 24.985 o
-4 -7 -3 146.722 146.591 3.466 20.530 o
-4 -7 -2 28.170 29.283 1.994 73.573 o
-4 -7 -1 58.979 55.694 2.025 66.538 o
-4 -6 -15 172.010 166.269 4.489 12.684 o
-4 -6 -14 23.071 24.428 1.743 96.497 o
-4 -6 -13 64.071 59.641 3.518 23.328 o
-4 -6 -12 6.074 6.650 1.733 99.644 o
-4 -6 -11 196.382 188.411 4.729 11.152 o
-4 -6 -10 38.966 40.881 3.581 23.037 o
-4 -6 -9 662.566 660.546 13.331 1.301 o
-4 -6 -8 101.444 101.179 3.821 18.929 o
-4 -6 -7 474.669 460.871 9.928 2.395 o
-4 -6 -6 14.800 15.492 1.535 125.816 o
-4 -6 -5 234.058 247.039 4.750 10.197 o
-4 -6 -4 22.706 21.860 1.368 155.236 o
-4 -6 -3 321.104 316.065 5.585 6.897 o
-4 -6 -2 2.698 4.468 0.773 501.120 o
-4 -6 -1 54.191 52.667 1.681 94.507 o
-4 -5 -16 13.162 12.569 1.837 88.254 o
-4 -5 -15 28.508 32.373 1.879 82.390 o
-4 -5 -14 37.843 36.225 1.952 75.338 o
-4 -5 -13 282.798 283.911 6.170 6.283 o
-4 -5 -12 83.051 82.263 3.810 19.534 o
-4 -5 -11 212.803 214.447 4.980 9.902 o
-4 -5 -10 579.072 579.776 11.515 1.733 o
-4 -5 -9 14.969 14.375 1.294 176.101 o
-4 -5 -8 453.298 439.919 9.396 2.664 o
-4 -5 -7 166.151 165.236 4.082 15.010 o
-4 -5 -6 366.644 364.911 6.504 5.131 o
-4 -5 -5 298.544 297.128 5.575 7.178 o
-4 -5 -4 254.091 257.698 3.915 12.941 o
-4 -5 -3 51.031 54.390 1.430 126.333 o
-4 -5 -2 36.390 36.141 1.305 161.023 o
-4 -5 -1 276.778 279.882 3.685 13.112 o
-4 -4 -17 89.447 90.124 3.351 24.574 o
-4 -4 -16 10.675 9.208 1.201 206.164 o
-4 -4 -15 61.700 60.580 2.359 49.799 o
-4 -4 -14 71.086 67.710 2.474 44.668 o
-4 -4 -13 45.670 44.378 1.848 81.882 o
-4 -4 -12 79.345 78.254 2.391 46.359 o
-4 -4 -11 382.000 373.106 6.660 4.863 o
-4 -4 -10 112.655 108.341 3.351 23.569 o
-4 -4 -9 143.192 138.365 3.299 22.548 o
-4 -4 -8 228.175 225.127 4.865 10.034 o
-4 -4 -7 261.957 255.829 4.959 9.163 o
-4 -4 -6 217.483 218.571 3.748 15.175 o
-4 -4 -5 660.000 669.012 8.268 2.473 o
-4 -4 -4 344.817 342.873 4.698 8.255 o
-4 -4 -3 320.029 325.189 4.447 9.302 o
-4 -4 -2 392.810 398.046 4.948 6.938 o
-4 -4 -1 92.294 89.685 1.670 78.983 o
-4 -3 -17 129.785 132.665 3.664 19.359 o
-4 -3 -16 15.007 16.776 1.347 162.639 o
-4 -3 -15 65.660 65.455 2.704 38.288 o
-4 -3 -14 86.696 87.232 2.693 36.723 o
-4 -3 -13 127.083 128.572 3.153 25.194 o
-4 -3 -12 68.085 68.817 2.140 58.297 o
-4 -3 -11 157.556 153.429 3.445 20.251 o
-4 -3 -10 779.347 756.464 10.815 1.590 o
-4 -3 -9 128.916 125.127 3.549 20.589 o
-4 -3 -8 705.165 692.334 9.061 2.123 o
-4 -3 -7 116.929 113.915 2.328 42.604 o
-4 -3 -6 443.859 441.902 5.721 5.320 o
-4 -3 -5 98.786 101.430 1.754 70.191 o
-4 -3 -4 603.153 599.976 6.869 3.302 o
-4 -3 -3 107.349 110.063 1.712 69.061 o
-4 -3 -2 58.364 58.816 1.013 208.571 o
-4 -3 -1 798.066 789.567 8.007 2.139 o
-4 -2 -18 216.942 215.804 5.303 8.877 o
-4 -2 -17 3.536 3.748 0.846 418.245 o
-4 -2 -16 145.506 145.401 3.800 17.647 o
-4 -2 -15 70.437 70.978 2.203 54.979 o
-4 -2 -14 715.703 709.246 10.241 1.805 o
-4 -2 -13 107.365 106.044 2.443 40.823 o
-4 -2 -12 249.276 251.779 4.165 12.052 o
-4 -2 -11 1046.970 1029.250 12.997 1.002 o
-4 -2 -10 58.703 57.156 1.827 80.040 o
-4 -2 -9 214.899 217.631 3.633 15.945 o
-4 -2 -8 394.239 391.187 5.543 6.078 o
-4 -2 -7 267.427 264.139 3.915 12.566 o
-4 -2 -6 115.280 116.348 2.130 48.791 o
-4 -2 -5 252.323 251.205 3.247 16.494 o
-4 -2 -4 503.446 504.142 6.222 4.331 o
-4 -2 -3 273.425 272.699 3.330 14.940 o
-4 -2 -2 72.021 70.779 1.169 151.109 o
-4 -2 -1 747.473 744.907 7.422 2.455 o
-4 -1 -18 12.341 17.444 3.309 27.308 o
-4 -1 -17 298.996 296.115 10.533 2.464 o
-4 -1 -16 152.630 150.380 3.894 16.711 o
-4 -1 -15 576.611 592.616 8.748 2.556 o
-4 -1 -14 99.161 97.181 2.558 38.884 o
-4 -1 -13 493.084 482.010 6.838 3.967 o
-4 -1 -12 3.271 3.769 0.679 648.912 o
-4 -1 -11 24.200 21.401 1.524 125.501 o
-4 -1 -10 154.574 149.723 2.996 25.423 o
-4 -1 -9 182.150 185.206 2.610 27.638 o
-4 -1 -8 120.095 121.703 2.140 47.354 o
-4 -1 -7 252.483 251.852 3.153 17.039 o
-4 -1 -6 331.829 323.508 3.915 10.575 o
-4 -1 -5 908.074 920.687 9.302 1.607 o
-4 -1 -4 1031.930 1028.290 9.980 1.319 o
-4 -1 -3 1340.090 1338.150 11.671 0.852 o
-4 -1 -2 834.012 849.124 7.736 2.075 o
-4 -1 -1 2523.150 2528.130 21.182 0.247 o
-3 -10 -6 23.598 29.930 2.568 44.903 o
-3 -10 -5 175.724 181.834 5.648 8.396 o
-3 -10 -4 106.640 109.009 4.332 14.869 o
-3 -10 -3 39.497 41.633 2.860 35.781 o
-3 -10 -2 31.161 35.129 2.224 59.100 o
-3 -10 -1 1.943 0.532 0.908 363.223 o
-3 -9 -10 66.557 71.771 4.374 15.219 o
-3 -9 -9 63.530 69.443 4.301 15.762 o
-3 -9 -8 62.180 57.365 4.009 18.152 o
-3 -9 -7 7.081 5.303 1.555 123.615 o
-3 -9 -6 184.617 183.682 4.948 10.491 o
-3 -9 -5 72.916 70.560 3.101 29.273 o
-3 -9 -4 158.673 161.070 4.593 12.407 o
-3 -9 -3 5.700 5.376 0.992 303.561 o
-3 -9 -2 53.242 54.859 2.798 36.661 o
-3 -9 -1 50.419 52.907 2.328 52.258 o
-3 -8 -12 88.217 89.299 4.656 13.249 o
-3 -8 -11 68.083 74.600 4.176 16.623 o
-3 -8 -10 6.491 9.531 1.963 77.673 o
-3 -8 -9 297.859 299.884 9.124 3.190 o
-3 -8 -8 5.952 5.105 1.326 170.133 o
-3 -8 -7 36.066 37.551 2.693 40.420 o
-3 -8 -6 87.805 83.683 3.361 24.571 o
-3 -8 -5 155.022 157.479 4.656 12.185 o
-3 -8 -4 66.016 66.468 2.213 55.253 o
-3 -8 -3 186.438 194.216 4.207 13.627 o
-3 -8 -2 203.661 201.367 4.113 13.707 o
-3 -8 -1 267.453 271.426 5.032 8.814 o
-3 -7 -14 0.483 -1.065 0.929 347.187 o
-3 -7 -13 70.814 72.398 3.121 28.944 o
-3 -7 -12 28.138 25.159 1.963 76.061 o
-3 -7 -11 117.576 112.997 7.193 5.617 o
-3 -7 -10 53.649 61.039 3.539 23.229 o
-3 -7 -9 7.823 8.477 1.608 115.612 o
-3 -7 -8 44.960 39.764 2.558 44.295 o
-3 -7 -7 135.817 134.659 4.061 16.031 o
-3 -7 -6 79.976 73.588 2.725 36.764 o
-3 -7 -5 55.457 57.334 2.015 67.540 o
-3 -7 -4 213.202 210.073 4.207 12.969 o
-3 -7 -3 326.622 316.086 5.689 6.672 o
-3 -7 -2 132.788 136.465 2.871 28.817 o
-3 -7 -1 482.927 481.436 6.807 4.034 o
-3 -6 -16 93.035 90.260 3.393 23.918 o
-3 -6 -15 305.569 296.303 7.224 4.743 o
-3 -6 -14 406.222 412.630 9.103 2.912 o
-3 -6 -13 28.012 29.951 1.984 74.315 o
-3 -6 -12 109.418 114.385 3.821 18.637 o
-3 -6 -11 21.273 22.100 1.555 121.080 o
-3 -6 -10 100.269 98.997 3.027 28.919 o
-3 -6 -9 85.758 89.508 2.881 32.536 o
-3 -6 -8 58.114 60.799 2.443 46.933 o
-3 -6 -7 78.474 79.121 2.735 36.438 o
-3 -6 -6 224.857 225.148 4.311 12.148 o
-3 -6 -5 35.527 36.653 1.388 143.904 o
-3 -6 -4 688.316 694.265 8.101 2.439 o
-3 -6 -3 134.996 137.049 2.589 33.616 o
-3 -6 -2 145.309 144.012 2.505 34.057 o
-3 -6 -1 614.397 602.075 6.796 3.295 o
-3 -5 -17 347.322 345.515 7.589 4.160 o
-3 -5 -16 2.665 1.117 0.898 371.581 o
-3 -5 -15 345.110 334.595 6.880 4.885 o
-3 -5 -14 80.216 76.229 2.933 32.043 o
-3 -5 -13 877.930 869.492 16.181 0.847 o
-3 -5 -12 2.823 2.526 0.814 451.415 o
-3 -5 -11 173.397 168.357 4.144 14.464 o
-3 -5 -10 15.731 15.659 1.493 132.720 o
-3 -5 -9 590.135 588.086 10.147 2.071 o
-3 -5 -8 356.988 354.472 6.285 5.475 o
-3 -5 -7 106.168 103.914 2.547 38.306 o
-3 -5 -6 23.896 22.883 1.107 232.113 o
-3 -5 -5 818.734 824.873 10.022 1.652 o
-3 -5 -4 9.641 10.586 0.616 765.976 o
-3 -5 -3 1.791 1.305 0.407 1804.620 o
-3 -5 -2 80.506 80.144 1.754 77.794 o
-3 -5 -1 980.785 968.573 9.406 1.475 o
-3 -4 -18 33.819 34.889 1.702 98.722 o
-3 -4 -17 37.078 38.636 2.244 57.553 o
-3 -4 -16 393.752 394.194 6.942 4.484 o
-3 -4 -15 15.595 14.553 1.190 207.517 o
-3 -4 -14 380.510 376.729 7.276 4.267 o
-3 -4 -13 109.988 104.363 2.725 33.947 o
-3 -4 -12 209.492 199.477 4.468 11.954 o
-3 -4 -11 102.380 103.497 2.672 35.632 o
-3 -4 -10 396.387 383.900 6.619 4.811 o
-3 -4 -9 219.780 225.743 4.144 12.981 o
-3 -4 -8 70.058 72.074 1.743 82.322 o
-3 -4 -7 214.196 216.347 4.124 13.288 o
-3 -4 -6 317.859 319.614 4.792 8.527 o
-3 -4 -5 201.876 199.435 3.142 20.343 o
-3 -4 -4 741.564 744.323 7.924 2.322 o
-3 -4 -3 79.915 78.108 1.493 100.416 o
-3 -4 -2 660.232 659.137 7.308 2.834 o
-3 -4 -1 370.449 368.137 3.957 9.342 o
-3 -3 -18 19.746 20.096 1.201 201.323 o
-3 -3 -17 162.531 164.401 4.844 11.241 o
-3 -3 -16 0.365 -0.271 0.616 790.019 o
-3 -3 -15 298.701 307.244 8.446 3.644 o
-3 -3 -14 143.799 149.336 3.090 24.773 o
-3 -3 -13 10.357 11.494 0.898 365.554 o
-3 -3 -12 305.847 302.358 4.729 8.941 o
-3 -3 -11 288.139 285.770 5.011 8.555 o
-3 -3 -10 1005.390 987.395 12.590 1.076 o
-3 -3 -9 65.134 67.982 1.629 94.335 o
-3 -3 -8 279.679 284.454 4.228 10.944 o
-3 -3 -7 157.942 154.744 2.808 27.638 o
-3 -3 -6 142.638 145.161 2.620 32.087 o
-3 -3 -5 6.789 7.402 0.626 752.642 o
-3 -3 -4 1171.030 1173.190 12.475 0.935 o
-3 -3 -3 2166.200 2160.670 21.119 0.297 o
-3 -3 -2 66.236 67.366 1.242 144.324 o
-3 -3 -1 1816.100 1813.650 16.453 0.449 o
-3 -2 -19 68.572 64.234 5.846 8.633 o
-3 -2 -18 30.548 26.307 3.883 19.739 o
-3 -2 -17 35.801 33.333 1.472 129.536 o
-3 -2 -16 62.395 64.140 2.109 60.872 o
-3 -2 -15 92.691 90.468 2.234 49.892 o
-3 -2 -14 193.143 190.061 3.382 18.877 o
-3 -2 -13 90.168 91.731 2.119 54.696 o
-3 -2 -12 199.560 201.346 3.435 18.042 o
-3 -2 -11 864.433 864.376 11.024 1.418 o
-3 -2 -10 284.478 284.861 4.134 11.172 o
-3 -2 -9 950.219 961.265 10.492 1.366 o
-3 -2 -8 40.584 42.102 1.462 128.137 o
-3 -2 -7 547.213 556.099 7.109 3.448 o
-3 -2 -6 117.072 117.538 2.819 31.231 o
-3 -2 -5 916.586 911.521 10.178 1.468 o
-3 -2 -4 80.872 81.616 1.253 126.979 o
-3 -2 -3 1507.190 1498.720 14.876 0.608 o
-3 -2 -2 41.413 42.624 0.752 386.649 o
-3 -2 -1 856.552 847.872 7.579 2.066 o
-3 -1 -19 75.911 72.836 5.700 9.037 o
-3 -1 -18 78.282 86.167 6.003 8.140 o
-3 -1 -17 101.736 116.337 5.481 9.544 o
-3 -1 -16 91.468 94.749 4.040 17.273 o
-3 -1 -15 42.096 42.363 1.482 124.288 o
-3 -1 -14 154.797 154.473 2.871 26.957 o
-3 -1 -13 246.864 248.845 3.957 13.020 o
-3 -1 -12 358.797 356.841 5.209 7.043 o
-3 -1 -11 41.041 38.720 1.242 172.427 o
-3 -1 -10 681.599 683.221 7.976 2.507 o
-3 -1 -9 99.999 102.098 1.900 62.068 o
-3 -1 -8 463.708 473.596 5.846 4.963 o
-3 -1 -7 133.780 134.533 1.764 56.850 o
-3 -1 -6 1998.190 1971.660 22.664 0.303 o
-3 -1 -5 132.493 133.448 2.077 46.568 o
-3 -1 -4 2023.010 2006.680 18.833 0.355 o
-3 -1 -3 1054.870 1050.200 9.176 1.378 o
-3 -1 -2 611.999 617.316 5.449 3.997 o
-3 -1 -1 609.033 613.558 5.241 4.147 o
-2 -10 -7 5.805 4.927 1.441 144.154 o
-2 -10 -6 129.429 134.554 4.301 14.573 o
-2 -10 -5 55.850 56.081 2.913 33.831 o
-2 -10 -4 69.362 70.654 2.923 32.828 o
-2 -10 -3 15.498 16.129 1.430 144.430 o
-2 -10 -2 299.250 304.832 5.783 6.758 o
-2 -10 -1 27.770 33.030 1.858 84.242 o
-2 -9 -11 39.496 36.392 5.710 9.141 o
-2 -9 -10 52.575 60.726 3.873 19.503 o
-2 -9 -9 9.591 12.225 2.203 61.604 o
-2 -9 -8 110.637 110.053 4.541 13.569 o
-2 -9 -7 8.613 7.308 1.409 150.289 o
-2 -9 -6 89.136 88.902 3.027 29.619 o
-2 -9 -5 29.193 29.314 2.036 70.574 o
-2 -9 -4 22.897 24.648 1.514 127.125 o
-2 -9 -3 239.853 235.786 4.437 11.300 o
-2 -9 -2 11.587 11.055 1.117 237.230 o
-2 -9 -1 320.635 322.934 5.126 7.746 o
-2 -8 -13 110.082 109.291 4.896 11.790 o
-2 -8 -12 96.868 93.632 5.804 8.614 o
-2 -8 -11 91.981 100.574 4.552 13.749 o
-2 -8 -10 50.661 50.590 3.320 26.456 o
-2 -8 -9 120.446 111.222 4.948 11.465 o
-2 -8 -8 77.254 80.123 3.643 21.394 o
-2 -8 -7 110.081 110.669 3.737 19.425 o
-2 -8 -6 4.788 2.871 1.107 244.346 o
-2 -8 -5 102.168 104.447 2.485 40.248 o
-2 -8 -4 317.070 321.055 5.199 7.643 o
-2 -8 -3 19.714 19.783 1.242 188.484 o
-2 -8 -2 20.516 20.012 1.190 204.428 o
-2 -8 -1 330.875 332.486 5.011 7.823 o
-2 -7 -15 32.850 34.252 2.944 34.058 o
-2 -7 -14 20.706 20.503 1.743 96.975 o
-2 -7 -13 44.699 49.671 2.547 44.424 o
-2 -7 -12 150.979 144.127 4.374 13.754 o
-2 -7 -11 28.221 31.235 2.057 69.183 o
-2 -7 -10 122.277 118.206 3.925 17.461 o
-2 -7 -9 0.798 -0.010 0.720 577.594 o
-2 -7 -8 911.189 877.655 13.634 1.058 o
-2 -7 -7 54.584 54.640 2.224 56.520 o
-2 -7 -6 41.304 38.114 1.816 85.775 o
-2 -7 -5 37.014 36.945 1.451 132.025 o
-2 -7 -4 212.244 209.697 3.654 16.009 o
-2 -7 -3 6.573 6.358 0.710 588.810 o
-2 -7 -2 231.577 228.916 3.737 14.717 o
-2 -7 -1 129.768 130.493 2.599 34.102 o
-2 -6 -16 4.779 5.429 1.117 239.629 o
-2 -6 -15 49.509 52.312 2.412 48.963 o
-2 -6 -14 47.559 46.341 2.297 54.080 o
-2 -6 -13 191.316 185.415 4.896 10.598 o
-2 -6 -12 50.521 48.940 2.307 53.299 o
-2 -6 -11 274.102 271.624 6.420 5.971 o
-2 -6 -10 27.188 27.257 1.608 112.100 o
-2 -6 -9 291.956 287.847 5.460 7.500 o
-2 -6 -8 242.220 239.032 4.823 9.907 o
-2 -6 -7 840.335 835.021 11.776 1.343 o
-2 -6 -6 111.672 110.710 2.662 34.944 o
-2 -6 -5 768.855 776.340 7.861 2.248 o
-2 -6 -4 10.441 10.659 0.679 632.656 o
-2 -6 -3 140.522 141.674 2.359 37.686 o
-2 -6 -2 218.202 221.212 3.111 19.394 o
-2 -6 -1 193.453 191.877 2.819 24.134 o
-2 -5 -17 5.824 5.115 1.054 268.685 o
-2 -5 -16 26.135 28.020 1.702 100.519 o
-2 -5 -15 33.474 32.822 3.706 21.613 o
-2 -5 -14 121.259 116.014 3.518 21.265 o
-2 -5 -13 207.109 204.123 5.094 9.649 o
-2 -5 -12 244.887 245.703 5.773 7.391 o
-2 -5 -11 115.168 112.026 3.247 24.757 o
-2 -5 -10 138.527 138.855 3.174 24.206 o
-2 -5 -9 18.751 17.371 1.159 216.714 o
-2 -5 -8 538.540 520.417 7.068 3.567 o
-2 -5 -7 100.353 101.576 2.077 54.137 o
-2 -5 -6 1165.760 1164.930 12.966 0.904 o
-2 -5 -5 34.374 36.120 1.274 169.428 o
-2 -5 -4 890.935 895.517 8.790 1.732 o
-2 -5 -3 278.538 281.103 3.664 13.140 o
-2 -5 -2 124.283 121.724 2.171 45.784 o
-2 -5 -1 97.902 97.964 1.503 87.829 o
-2 -4 -18 90.184 91.993 2.986 30.259 o
-2 -4 -17 19.257 20.983 1.232 191.541 o
-2 -4 -16 46.852 46.706 1.691 95.956 o
-2 -4 -15 10.259 11.024 1.023 282.760 o
-2 -4 -14 69.356 68.076 2.224 54.340 o
-2 -4 -13 233.779 229.449 5.272 8.743 o
-2 -4 -12 262.046 250.589 4.708 9.930 o
-2 -4 -11 64.948 61.989 1.931 70.994 o
-2 -4 -10 426.341 422.693 6.086 5.100 o
-2 -4 -9 1274.510 1266.520 15.607 0.684 o
-2 -4 -8 8.311 9.771 0.793 469.192 o
-2 -4 -7 1124.490 1111.750 13.999 0.864 o
-2 -4 -6 389.720 395.687 4.719 7.362 o
-2 -4 -5 500.250 505.217 5.909 4.597 o
-2 -4 -4 495.296 492.366 5.815 4.744 o
-2 -4 -3 82.611 83.067 1.430 104.472 o
-2 -4 -2 931.033 931.147 9.730 1.507 o
-2 -4 -1 713.571 718.746 6.963 2.725 o
-2 -3 -19 129.187 128.583 7.965 4.580 o
-2 -3 -18 61.266 62.919 5.324 10.405 o
-2 -3 -17 77.840 75.081 2.526 42.251 o
-2 -3 -16 89.037 88.318 2.349 46.359 o
-2 -3 -15 337.974 337.100 5.742 6.421 o
-2 -3 -14 26.352 27.571 1.315 165.016 o
-2 -3 -13 50.678 49.326 1.587 106.237 o
-2 -3 -12 1434.310 1428.310 18.634 0.505 o
-2 -3 -11 158.049 158.408 2.913 26.084 o
-2 -3 -10 38.865 41.163 1.274 165.506 o
-2 -3 -9 233.302 229.428 3.779 14.443 o
-2 -3 -8 451.810 455.943 6.243 4.708 o
-2 -3 -7 16.157 16.620 0.773 476.667 o
-2 -3 -6 1369.600 1368.110 15.440 0.646 o
-2 -3 -5 71.254 73.327 1.388 117.536 o
-2 -3 -4 296.662 295.802 3.664 12.496 o
-2 -3 -3 1901.410 1884.540 17.674 0.403 o
-2 -3 -2 1589.970 1599.370 14.521 0.581 o
-2 -3 -1 313.180 314.572 3.163 13.729 o
-2 -2 -19 43.176 49.901 4.666 13.609 o
-2 -2 -18 423.073 443.541 17.570 0.906 o
-2 -2 -17 22.137 23.123 3.205 29.008 o
-2 -2 -16 325.467 334.741 10.721 2.343 o
-2 -2 -15 60.706 57.584 1.754 85.539 o
-2 -2 -14 606.049 585.559 7.788 2.887 o
-2 -2 -13 486.970 488.504 6.681 4.094 o
-2 -2 -12 781.314 774.921 9.938 1.745 o
-2 -2 -11 667.427 671.612 8.790 2.287 o
-2 -2 -10 515.827 507.149 6.107 4.349 o
-2 -2 -9 638.467 641.066 7.652 2.783 o
-2 -2 -8 20.412 20.722 0.783 451.636 o
-2 -2 -7 606.069 602.169 6.765 3.340 o
-2 -2 -6 221.598 227.256 3.153 18.799 o
-2 -2 -5 577.477 587.908 6.358 3.701 o
-2 -2 -4 94.832 96.388 1.451 93.704 o
-2 -2 -3 734.362 740.470 6.775 2.698 o
-2 -2 -2 635.590 644.856 5.408 3.829 o
-2 -2 -1 169.429 170.727 1.597 49.791 o
-2 -1 -19 123.889 118.049 6.932 6.014 o
-2 -1 -18 8.755 12.851 2.589 44.632 o
-2 -1 -17 772.623 766.653 29.888 0.311 o
-2 -1 -16 186.129 191.418 6.639 6.202 o
-2 -1 -15 665.633 667.478 11.536 1.608 o
-2 -1 -14 44.936 46.456 1.441 128.982 o
-2 -1 -13 166.634 163.116 2.808 26.815 o
-2 -1 -12 69.225 68.180 1.472 109.508 o
-2 -1 -11 721.655 723.131 8.644 2.181 o
-2 -1 -10 501.427 501.825 6.191 4.371 o
-2 -1 -9 71.539 72.627 1.357 121.674 o
-2 -1 -8 206.745 207.714 2.599 25.163 o
-2 -1 -7 647.486 638.383 6.472 3.264 o
-2 -1 -6 19.315 19.804 0.595 749.869 o
-2 -1 -5 53.927 56.070 0.814 293.280 o
-2 -1 -4 60.490 59.849 0.804 276.773 o
-2 -1 -3 1906.800 1935.990 15.377 0.442 o
-2 -1 -2 2661.980 2671.860 19.981 0.239 o
-2 -1 -1 8376.850 7838.840 71.187 0.023 o
-1 -11 -2 69.409 71.761 2.996 31.321 o
-1 -11 -1 58.271 60.747 2.255 54.449 o
-1 -10 -8 9.587 13.968 1.691 104.255 o
-1 -10 -7 136.215 132.790 4.238 14.869 o
-1 -10 -6 90.534 96.398 3.529 22.236 o
-1 -10 -5 106.193 111.295 3.800 18.922 o
-1 -10 -4 65.072 63.514 2.526 43.542 o
-1 -10 -3 113.487 115.565 3.205 25.317 o
-1 -10 -2 89.845 91.596 2.881 32.280 o
-1 -10 -1 47.563 48.376 1.848 81.237 o
-1 -9 -11 49.955 50.611 3.508 23.775 o
-1 -9 -10 163.625 158.534 5.533 8.876 o
-1 -9 -9 13.826 11.985 1.618 113.558 o
-1 -9 -8 211.159 213.330 5.220 9.182 o
-1 -9 -7 51.981 49.285 2.579 43.046 o
-1 -9 -6 130.056 129.303 3.915 17.274 o
-1 -9 -5 34.999 37.415 1.743 93.851 o
-1 -9 -4 115.307 117.183 3.518 21.419 o
-1 -9 -3 69.115 67.397 2.203 55.331 o
-1 -9 -2 52.047 53.586 1.848 80.001 o
-1 -9 -1 31.784 32.362 1.482 129.163 o
-1 -8 -14 92.247 91.554 3.455 23.130 o
-1 -8 -13 88.768 93.423 3.497 22.686 o
-1 -8 -12 62.910 60.820 2.871 34.422 o
-1 -8 -11 108.121 103.747 3.790 19.056 o
-1 -8 -10 66.708 66.353 3.769 20.339 o
-1 -8 -9 52.506 54.410 2.933 33.507 o
-1 -8 -8 9.913 7.715 1.315 172.216 o
-1 -8 -7 226.280 222.715 4.708 10.607 o
-1 -8 -6 30.048 29.491 1.420 141.179 o
-1 -8 -5 52.680 49.608 1.764 87.294 o
-1 -8 -4 63.975 61.895 2.109 60.815 o
-1 -8 -3 9.376 8.936 0.866 393.831 o
-1 -8 -2 217.154 217.892 3.779 15.014 o
-1 -8 -1 209.476 205.657 2.975 21.313 o
-1 -7 -15 97.826 95.302 3.351 24.248 o
-1 -7 -14 162.385 161.091 4.583 12.407 o
-1 -7 -13 98.412 93.193 3.320 24.680 o
-1 -7 -12 23.510 27.059 1.816 88.861 o
-1 -7 -11 1.258 0.835 0.804 463.732 o
-1 -7 -10 24.874 23.238 1.649 107.356 o
-1 -7 -9 0.535 0.741 0.741 545.504 o
-1 -7 -8 157.544 154.462 4.009 15.762 o
-1 -7 -7 61.570 55.507 2.057 64.375 o
-1 -7 -6 115.019 119.052 2.558 36.688 o
-1 -7 -5 541.314 536.129 7.266 3.414 o
-1 -7 -4 10.971 10.805 0.835 421.058 o
-1 -7 -3 728.708 717.660 8.247 2.284 o
-1 -7 -2 1322.470 1303.890 14.031 0.740 o
-1 -7 -1 949.889 948.978 9.469 1.513 o
-1 -6 -17 66.648 63.044 5.564 9.522 o
-1 -6 -16 229.445 226.494 7.485 4.811 o
-1 -6 -15 101.493 96.481 3.184 26.439 o
-1 -6 -14 237.820 241.131 5.763 7.480 o
-1 -6 -13 47.673 49.149 2.213 57.894 o
-1 -6 -12 413.536 412.223 8.581 3.183 o
-1 -6 -11 147.261 140.891 4.009 16.112 o
-1 -6 -10 296.789 298.067 5.982 6.459 o
-1 -6 -9 72.558 75.300 2.161 56.351 o
-1 -6 -8 1.790 1.180 0.585 876.172 o
-1 -6 -7 10.552 9.051 0.908 358.067 o
-1 -6 -6 128.818 130.587 2.683 32.538 o
-1 -6 -5 106.719 108.476 1.942 58.147 o
-1 -6 -4 259.577 255.474 3.758 13.538 o
-1 -6 -3 44.108 46.142 1.221 172.948 o
-1 -6 -2 1188.350 1179.870 11.985 0.959 o
-1 -6 -1 199.656 197.817 2.432 28.066 o
-1 -5 -18 15.024 17.538 1.368 157.703 o
-1 -5 -17 246.746 241.172 5.345 8.377 o
-1 -5 -16 126.820 131.610 3.268 23.676 o
-1 -5 -15 470.316 466.664 12.538 1.632 o
-1 -5 -14 45.072 45.359 2.370 51.137 o
-1 -5 -13 473.570 463.846 11.097 2.002 o
-1 -5 -12 219.279 217.224 4.677 10.852 o
-1 -5 -11 1109.990 1102.280 17.799 0.646 o
-1 -5 -10 114.110 114.406 2.547 37.203 o
-1 -5 -9 66.155 62.856 1.702 88.040 o
-1 -5 -8 59.253 58.252 1.587 102.110 o
-1 -5 -7 5.603 5.575 0.574 898.871 o
-1 -5 -6 34.915 34.189 1.117 215.273 o
-1 -5 -5 78.911 78.066 1.535 96.739 o
-1 -5 -4 46.659 48.220 1.211 172.843 o
-1 -5 -3 982.845 975.985 10.387 1.341 o
-1 -5 -2 81.610 80.081 1.566 92.427 o
-1 -5 -1 709.873 710.227 6.525 2.905 o
-1 -4 -19 31.323 31.162 3.946 19.103 o
-1 -4 -18 269.928 279.736 10.074 2.713 o
-1 -4 -17 12.543 12.204 1.420 147.329 o
-1 -4 -16 239.184 231.933 4.990 9.473 o
-1 -4 -15 98.995 93.162 2.547 39.330 o
-1 -4 -14 628.817 620.876 10.199 1.983 o
-1 -4 -13 93.376 89.842 2.443 42.882 o
-1 -4 -12 1026.440 1017.230 14.532 0.889 o
-1 -4 -11 137.253 137.863 2.652 32.219 o
-1 -4 -10 785.048 783.700 9.970 1.729 o
-1 -4 -9 321.341 312.735 4.666 8.824 o
-1 -4 -8 43.389 43.105 1.221 174.539 o
-1 -4 -7 53.589 53.565 1.388 131.865 o
-1 -4 -6 358.585 351.329 4.311 8.857 o
-1 -4 -5 433.332 431.390 5.157 6.104 o
-1 -4 -4 2505.160 2496.340 23.781 0.227 o
-1 -4 -3 761.865 761.997 7.422 2.400 o
-1 -4 -2 1874.290 1867.840 18.509 0.392 o
-1 -4 -1 130.180 131.036 1.712 60.217 o
-1 -3 -19 54.953 61.008 4.980 11.900 o
-1 -3 -18 9.459 10.596 2.547 46.110 o
-1 -3 -17 69.183 74.778 6.285 7.474 o
-1 -3 -16 30.290 31.475 1.368 151.109 o
-1 -3 -15 104.535 106.148 2.714 34.472 o
-1 -3 -14 353.297 345.473 6.159 5.685 o
-1 -3 -13 328.785 334.710 5.241 7.379 o
-1 -3 -12 1006.880 1003.850 13.373 0.998 o
-1 -3 -11 122.083 119.970 2.255 43.718 o
-1 -3 -10 250.694 249.597 3.737 13.940 o
-1 -3 -9 104.534 103.309 2.025 55.452 o
-1 -3 -8 588.158 584.119 7.527 3.057 o
-1 -3 -7 138.582 141.956 2.683 31.402 o
-1 -3 -6 1022.690 1019.440 11.609 1.152 o
-1 -3 -5 986.917 1001.770 10.231 1.344 o
-1 -3 -4 182.975 182.837 2.244 33.081 o
-1 -3 -3 617.409 627.369 5.992 3.645 o
-1 -3 -2 122.542 124.010 1.420 78.148 o
-1 -3 -1 1286.660 1325.660 10.262 0.972 o
-1 -2 -19 97.491 100.375 6.191 7.590 o
-1 -2 -18 160.480 177.805 8.665 3.823 o
-1 -2 -17 44.813 45.453 3.946 18.951 o
-1 -2 -16 314.679 334.167 10.523 2.434 o
-1 -2 -15 21.822 24.251 1.827 88.173 o
-1 -2 -14 203.961 204.060 3.476 17.540 o
-1 -2 -13 502.462 496.406 6.608 4.063 o
-1 -2 -12 56.227 55.569 1.441 122.206 o
-1 -2 -11 391.085 392.889 5.272 6.482 o
-1 -2 -10 132.411 135.139 2.192 43.170 o
-1 -2 -9 665.053 675.057 7.924 2.573 o
-1 -2 -8 124.755 126.276 2.036 49.703 o
-1 -2 -7 1364.580 1377.810 14.396 0.693 o
-1 -2 -6 309.193 313.434 3.288 13.374 o
-1 -2 -5 1383.770 1412.360 13.321 0.730 o
-1 -2 -4 1163.580 1189.620 10.408 1.096 o
-1 -2 -3 292.505 301.627 2.746 16.616 o
-1 -2 -2 1269.940 1297.770 9.792 1.024 o
-1 -2 -1 866.289 885.694 6.577 2.223 o
-1 -1 -18 100.265 99.603 7.757 4.884 o
-1 -1 -17 177.054 180.874 6.681 6.185 o
-1 -1 -16 46.781 52.030 4.479 14.735 o
-1 -1 -15 478.134 477.083 9.698 2.467 o
-1 -1 -14 171.110 171.019 4.019 15.236 o
-1 -1 -13 91.664 95.156 2.286 47.857 o
-1 -1 -12 151.332 151.967 3.205 22.998 o
-1 -1 -11 161.792 161.143 2.318 35.222 o
-1 -1 -10 657.770 666.862 7.370 2.806 o
-1 -1 -9 22.511 22.591 0.679 574.707 o
-1 -1 -8 2122.310 2152.170 22.372 0.286 o
-1 -1 -7 368.381 374.390 3.915 9.420 o
-1 -1 -6 1252.620 1286.370 11.755 0.908 o
-1 -1 -5 25.321 26.005 0.553 779.295 o
-1 -1 -4 3299.480 3303.830 26.109 0.151 o
-1 -1 -3 1848.140 1862.230 16.108 0.446 o
-1 -1 -2 2747.430 2755.370 22.215 0.214 o
-1 -1 -1 2865.190 2824.600 21.265 0.210 o
0 0 2 217.140 211.242 5.376 8.695 o
0 0 4 3850.530 3919.340 46.550 0.075 o
0 0 6 5393.260 5427.560 70.654 0.035 o
0 0 8 478.559 488.859 7.663 3.459 o
0 0 10 83.447 83.088 3.539 22.435 o
0 0 12 152.725 159.170 3.247 22.327 o
0 0 14 1187.430 1193.290 20.660 0.502 o
0 0 16 156.216 161.895 12.747 1.811 o
0 0 18 981.500 998.356 38.114 0.191 o
0 1 1 1767.720 1754.580 21.547 0.358 o
0 1 2 1403.500 1434.900 13.112 0.727 o
0 1 3 542.363 564.044 5.094 4.814 o
0 1 4 222.282 224.438 2.046 29.487 o
0 1 5 796.907 829.300 7.057 2.337 o
0 1 6 688.662 698.003 5.825 3.277 o
0 1 7 137.540 141.298 1.576 62.435 o
0 1 8 94.284 95.949 1.138 126.143 o
0 1 9 1365.680 1402.260 13.216 0.744 o
0 1 10 374.544 374.975 5.074 7.033 o
0 1 11 267.131 269.870 4.197 11.418 o
0 1 12 506.652 515.490 7.360 3.510 o
0 1 13 1289.140 1316.830 18.561 0.548 o
0 1 14 8.116 7.652 1.482 135.916 o
0 1 15 336.855 344.231 7.329 4.437 o
0 1 16 74.792 77.377 2.735 36.689 o
0 1 17 37.813 38.615 2.203 59.629 o
0 1 18 6.332 7.015 1.816 90.692 o
0 1 19 86.472 76.782 6.170 7.705 o
0 2 0 215.320 219.563 2.485 25.357 o
0 2 1 615.775 633.863 4.656 4.398 o
0 2 2 2296.050 2328.190 16.787 0.325 o
0 2 3 593.894 613.892 5.230 4.239 o
0 2 4 804.147 823.736 7.736 2.159 o
0 2 5 758.564 769.095 7.036 2.512 o
0 2 6 155.590 155.579 1.848 47.392 o
0 2 7 70.751 72.523 1.096 165.284 o
0 2 8 93.220 95.709 1.430 96.410 o
0 2 9 648.429 662.456 7.005 2.987 o
0 2 10 91.716 91.554 1.608 83.379 o
0 2 11 279.577 285.571 4.572 9.847 o
0 2 12 173.764 174.120 2.840 25.622 o
0 2 13 174.334 178.055 4.186 14.117 o
0 2 14 592.006 581.916 11.421 1.742 o
0 2 15 803.216 791.634 32.227 0.269 o
0 2 16 1136.020 1147.090 29.157 0.298 o
0 2 17 15.964 16.463 4.572 14.314 o
0 2 18 215.841 235.232 10.366 2.643 o
0 2 19 134.511 137.248 10.867 2.491 o
0 2 20 227.982 202.734 10.659 2.510 o
0 3 1 823.055 842.652 5.961 2.534 o
0 3 2 2350.770 2353.360 17.100 0.313 o
0 3 3 49.666 49.264 0.752 348.554 o
0 3 4 2932.700 2942.060 26.328 0.173 o
0 3 5 2629.220 2575.550 25.190 0.206 o
0 3 6 290.515 290.634 3.330 14.112 o
0 3 7 253.331 254.764 3.121 17.140 o
0 3 8 468.654 476.164 5.303 5.468 o
0 3 9 149.325 151.383 2.234 38.944 o
0 3 10 2193.850 2159.650 25.065 0.250 o
0 3 11 84.906 83.213 1.869 68.948 o
0 3 12 518.222 505.666 6.692 3.916 o
0 3 13 240.216 237.132 3.810 14.008 o
0 3 14 333.389 327.068 6.733 5.121 o
0 3 15 91.079 89.758 2.808 33.776 o
0 3 16 109.167 103.873 8.310 4.255 o
0 3 17 377.249 386.187 18.927 0.798 o
0 3 18 99.274 96.241 4.844 12.171 o
0 3 19 119.859 129.366 7.224 5.550 o
0 4 0 572.938 569.973 7.266 3.254 o
0 4 1 0.068 0.146 0.188 8487.730 o
0 4 2 58.913 59.411 0.898 244.549 o
0 4 3 2198.330 2185.400 20.722 0.297 o
0 4 4 1370.760 1345.800 13.185 0.755 o
0 4 5 1221.750 1215.610 12.579 0.889 o
0 4 6 49.615 49.431 1.096 200.250 o
0 4 7 772.284 760.003 8.268 2.152 o
0 4 8 231.610 236.892 3.184 17.963 o
0 4 9 242.748 239.982 3.361 16.352 o
0 4 10 55.029 55.287 1.336 139.356 o
0 4 11 1081.850 1077.450 13.279 0.947 o
0 4 12 390.561 383.118 6.713 4.745 o
0 4 13 63.241 62.710 1.827 78.549 o
0 4 14 271.147 261.738 4.917 9.135 o
0 4 15 28.115 28.823 1.482 130.643 o
0 4 16 34.639 35.014 2.704 40.198 o
0 4 17 0.401 0.783 2.349 54.323 o
0 4 18 1.719 2.986 3.184 29.561 o
0 4 19 78.909 84.601 5.888 8.454 o
0 5 1 97.607 98.778 1.451 91.936 o
0 5 2 694.827 698.807 6.274 3.070 o
0 5 3 244.459 241.590 2.986 18.684 o
0 5 4 521.724 508.328 6.170 4.268 o
0 5 5 0.166 0.021 0.271 4068.110 o
0 5 6 680.531 682.511 8.393 2.374 o
0 5 7 8.449 7.057 0.720 569.224 o
0 5 8 1137.360 1137.480 12.131 0.990 o
0 5 9 38.734 38.730 1.180 190.666 o
0 5 10 927.183 895.820 11.358 1.303 o
0 5 11 54.109 54.745 1.754 87.364 o
0 5 12 55.756 56.279 1.890 75.946 o
0 5 13 34.856 32.613 1.430 137.148 o
0 5 14 58.079 58.325 1.869 76.879 o
0 5 15 11.725 11.087 1.107 241.615 o
0 5 16 2.418 3.977 1.274 184.651 o
0 5 17 66.328 65.184 2.620 40.563 o
0 5 18 13.324 14.031 0.981 304.256 o
0 6 0 509.650 520.365 9.302 2.536 o
0 6 1 0.016 0.188 0.271 4068.170 o
0 6 2 8.517 9.312 0.491 1198.790 o
0 6 3 1160.400 1147.780 11.723 1.005 o
0 6 4 560.189 560.004 6.305 3.869 o
0 6 5 405.729 401.731 5.272 6.316 o
0 6 6 28.108 28.155 0.971 288.835 o
0 6 7 408.986 406.335 5.804 5.580 o
0 6 8 45.987 45.192 1.576 109.536 o
0 6 9 620.344 596.719 8.811 2.442 o
0 6 10 192.427 190.927 4.103 14.098 o
0 6 11 127.538 127.184 3.341 22.859 o
0 6 12 171.553 169.025 3.988 15.444 o
0 6 13 0.268 1.190 0.720 577.588 o
0 6 14 29.321 29.377 1.858 84.273 o
0 6 15 27.666 28.166 2.464 48.631 o
0 6 16 3.143 3.111 1.305 175.885 o
0 6 17 31.929 34.200 2.829 36.855 o
0 7 1 58.039 56.968 1.284 146.292 o
0 7 2 0.029 -0.574 0.313 3055.670 o
0 7 3 11.237 11.828 0.825 430.700 o
0 7 4 288.529 295.144 4.583 9.617 o
0 7 5 133.430 132.644 2.610 33.514 o
0 7 6 1260.380 1252.450 15.022 0.721 o
0 7 7 0.253 -0.188 0.491 1244.940 o
0 7 8 67.510 69.736 2.485 44.513 o
0 7 9 25.274 23.572 1.587 115.661 o
0 7 10 532.972 527.746 9.782 2.313 o
0 7 11 3.512 4.082 0.898 371.079 o
0 7 12 156.444 155.715 4.009 15.772 o
0 7 13 82.704 85.614 3.007 30.332 o
0 7 14 95.055 93.454 3.142 27.377 o
0 7 15 95.284 100.866 4.531 13.836 o
0 7 16 5.734 5.961 4.051 18.263 o
0 8 0 6.554 6.921 0.908 360.993 o
0 8 1 413.351 412.024 5.074 6.482 o
0 8 2 242.126 239.231 3.570 15.185 o
0 8 3 67.792 67.449 1.921 70.683 o
0 8 4 96.195 97.014 2.297 46.879 o
0 8 5 57.371 57.730 1.900 74.793 o
0 8 6 1.074 1.086 0.616 789.743 o
0 8 7 85.388 83.317 2.370 46.266 o
0 8 8 9.908 8.372 1.169 217.548 o
0 8 9 93.129 94.947 3.153 27.257 o
0 8 10 78.173 74.548 2.944 31.957 o
0 8 11 78.242 71.876 3.769 20.116 o
0 8 12 111.013 113.122 3.539 21.371 o
0 8 13 3.312 1.399 0.908 362.960 o
0 8 14 18.453 16.901 2.328 54.910 o
0 9 1 268.774 270.737 3.769 13.072 o
0 9 2 76.750 82.680 2.244 51.829 o
0 9 3 205.753 205.229 3.769 15.543 o
0 9 4 5.178 4.927 0.908 361.969 o
0 9 5 85.382 86.856 2.766 35.096 o
0 9 6 39.831 42.624 1.952 74.728 o
0 9 7 72.709 69.120 3.831 19.598 o
0 9 8 68.716 69.308 2.881 33.779 o
0 9 9 7.655 6.932 1.253 190.179 o
0 9 10 118.816 110.147 3.904 17.777 o
0 9 11 138.408 141.402 6.869 6.052 o
0 9 12 90.649 88.808 3.393 24.005 o
0 10 0 614.674 636.295 10.471 1.920 o
0 10 1 16.915 16.077 1.159 217.809 o
0 10 2 74.798 75.425 2.338 48.777 o
0 10 3 2.969 2.412 0.898 371.408 o
0 10 4 109.369 111.222 3.330 23.892 o
0 10 5 2.053 1.816 0.898 371.621 o
0 10 6 0.305 0.063 0.940 339.517 o
0 10 7 8.346 8.185 1.441 143.835 o
0 10 8 0.358 1.065 1.075 259.214 o
0 10 9 15.894 11.296 1.566 121.004 o
0 11 1 370.934 391.281 6.493 5.053 o
0 11 2 17.663 17.329 1.420 146.004 o
0 11 3 19.355 20.681 1.764 94.853 o
1 0 1 533.790 530.909 4.186 5.803 o
1 0 2 3199.270 3124.730 27.435 0.153 o
1 0 3 4040.290 3924.300 32.529 0.100 o
1 0 4 1462.590 1502.590 11.400 0.765 o
1 0 5 3150.380 3139.670 24.251 0.169 o
1 0 6 1571.640 1586.670 12.768 0.649 o
1 0 7 1885.020 1891.880 16.995 0.418 o
1 0 8 1252.950 1273.720 11.160 0.950 o
1 0 9 2052.380 2053.630 22.413 0.297 o
1 0 10 234.846 234.762 3.602 15.292 o
1 0 11 727.238 738.487 9.197 2.014 o
1 0 12 58.292 60.601 1.284 144.922 o
1 0 13 109.303 112.026 1.910 58.655 o
1 0 14 4.550 3.779 0.825 439.221 o
1 0 15 28.507 29.471 1.503 127.010 o
1 0 16 10.120 10.492 1.169 217.232 o
1 0 17 9.101 13.258 3.142 30.314 o
1 0 18 7.056 4.604 2.443 50.185 o
1 1 0 342.654 357.322 2.871 13.168 o
1 1 1 2837.180 2804.550 23.311 0.199 o
1 1 2 2791.950 2807.530 22.988 0.204 o
1 1 3 1870.170 1891.510 15.189 0.458 o
1 1 4 3247.060 3275.180 26.454 0.152 o
1 1 5 26.380 26.078 0.376 1336.510 o
1 1 6 1266.370 1292.440 10.888 0.955 o
1 1 7 366.532 368.419 3.685 10.063 o
1 1 8 2167.410 2217.540 20.566 0.301 o
1 1 9 23.005 23.217 0.668 587.214 o
1 1 10 643.328 656.736 7.370 2.861 o
1 1 11 159.483 165.131 2.380 34.077 o
1 1 12 145.048 148.533 2.276 38.678 o
1 1 13 90.610 90.093 1.806 70.606 o
1 1 14 179.742 180.519 3.111 22.082 o
1 1 15 469.540 478.273 8.226 3.171 o
1 1 16 46.711 51.759 2.004 69.716 o
1 1 17 177.886 178.097 7.381 5.143 o
1 1 18 99.153 101.774 6.807 6.306 o
1 1 19 100.015 93.078 6.953 6.056 o
1 1 20 81.503 74.663 6.598 6.768 o
1 2 0 379.780 392.711 3.184 10.754 o
1 2 1 859.800 878.428 6.431 2.279 o
1 2 2 1279.190 1298.170 9.803 1.017 o
1 2 3 297.343 307.651 2.819 15.926 o
1 2 4 1150.730 1161.010 9.813 1.169 o
1 2 5 1367.430 1392.720 14.072 0.704 o
1 2 6 307.482 308.037 3.288 13.505 o
1 2 7 1360.170 1359.580 13.790 0.727 o
1 2 8 124.576 124.699 1.733 61.545 o
1 2 9 660.788 670.171 7.151 2.879 o
1 2 10 127.376 130.545 1.827 56.334 o
1 2 11 375.338 377.230 4.531 7.988 o
1 2 12 61.790 60.350 1.430 120.014 o
1 2 13 495.760 512.869 9.907 2.335 o
1 2 14 214.100 220.440 6.399 6.436 o
1 2 15 22.994 18.968 3.769 21.019 o
1 2 16 310.950 328.122 15.962 1.123 o
1 2 17 43.151 41.914 2.182 60.183 o
1 2 18 160.173 164.954 5.794 8.163 o
1 2 19 92.865 91.105 6.274 7.421 o
1 2 20 48.713 42.416 4.562 14.222 o
1 3 0 1129.260 1135.490 8.278 1.348 o
1 3 1 1275.900 1302.130 9.740 1.022 o
1 3 2 121.642 122.893 1.242 89.893 o
1 3 3 642.928 652.894 6.389 3.293 o
1 3 4 197.381 196.126 2.432 28.329 o
1 3 5 991.420 994.922 9.844 1.392 o
1 3 6 998.154 1012.660 10.011 1.355 o
1 3 7 137.625 142.081 2.328 38.694 o
1 3 8 590.334 582.219 7.193 3.214 o
1 3 9 108.452 108.884 2.057 53.074 o
1 3 10 239.777 233.290 3.612 15.111 o
1 3 11 112.711 110.857 2.265 45.123 o
1 3 12 1025.960 1022.450 13.373 0.982 o
1 3 13 339.240 339.721 6.525 5.312 o
1 3 14 345.186 347.289 11.264 2.122 o
1 3 15 110.211 106.117 8.205 4.359 o
1 3 16 30.009 28.134 4.875 12.555 o
1 3 17 67.792 72.345 7.161 5.779 o
1 3 18 8.933 10.774 3.685 22.052 o
1 3 19 55.130 57.761 3.915 19.087 o
1 4 0 3358.330 3356.080 26.349 0.146 o
1 4 1 129.010 126.349 1.587 66.735 o
1 4 2 1834.900 1840.000 14.835 0.479 o
1 4 3 747.809 747.287 6.827 2.634 o
1 4 4 2564.640 2524.240 24.815 0.214 o
1 4 5 448.932 450.034 4.896 6.213 o
1 4 6 349.315 349.085 4.186 9.312 o
1 4 7 59.578 60.194 1.127 176.221 o
1 4 8 43.668 44.148 1.639 102.740 o
1 4 9 307.731 311.200 4.541 9.340 o
1 4 10 765.430 765.817 8.696 2.052 o
1 4 11 142.527 142.801 2.735 30.195 o
1 4 12 1056.320 1026.670 16.171 0.762 o
1 4 13 89.600 91.721 2.819 33.581 o
1 4 14 605.707 599.674 11.306 1.746 o
1 4 15 100.687 101.137 2.808 32.905 o
1 4 16 247.885 246.465 14.114 1.451 o
1 4 17 12.722 10.241 3.643 22.550 o
1 4 18 266.653 256.769 15.450 1.213 o
1 4 19 30.938 35.358 5.888 8.614 o
1 5 0 152.945 151.998 1.952 45.334 o
1 5 1 687.004 688.879 6.316 3.099 o
1 5 2 82.392 82.315 1.263 124.306 o
1 5 3 989.442 982.645 9.479 1.448 o
1 5 4 47.924 47.291 1.086 206.357 o
1 5 5 70.234 71.009 1.754 81.594 o
1 5 6 33.919 33.594 1.034 248.612 o
1 5 7 5.311 5.877 0.501 1176.590 o
1 5 8 58.607 59.651 1.409 124.673 o
1 5 9 64.632 63.399 1.566 101.671 o
1 5 10 116.303 113.435 2.495 38.305 o
1 5 11 1112.520 1101.470 16.734 0.701 o
1 5 12 222.476 225.805 4.134 12.975 o
1 5 13 494.292 501.960 8.863 2.769 o
1 5 14 45.097 44.430 2.057 67.027 o
1 5 15 461.069 461.372 9.312 2.669 o
1 5 16 125.245 129.543 3.748 18.762 o
1 5 17 253.584 249.430 9.542 3.037 o
1 5 18 15.026 12.914 4.447 15.135 o
1 6 0 683.269 669.461 6.660 3.005 o
1 6 1 200.086 196.157 2.547 26.670 o
1 6 2 1183.900 1167.530 11.379 1.011 o
1 6 3 44.053 43.459 0.981 250.984 o
1 6 4 262.819 263.899 3.361 15.272 o
1 6 5 104.902 107.505 1.942 58.594 o
1 6 6 135.658 136.893 2.307 39.706 o
1 6 7 9.948 10.241 0.710 580.767 o
1 6 8 1.853 2.244 0.449 1483.870 o
1 6 9 73.351 70.508 2.338 49.146 o
1 6 10 304.987 299.978 5.616 7.035 o
1 6 11 146.572 146.319 4.270 14.402 o
1 6 12 400.264 405.969 7.558 3.914 o
1 6 13 47.245 49.556 1.764 88.417 o
1 6 14 225.038 221.692 7.934 4.345 o
1 6 15 101.116 107.892 3.508 22.057 o
1 6 16 231.549 232.038 6.222 6.636 o
1 6 17 67.944 66.969 3.957 18.496 o
1 7 0 2106.470 2112.000 19.042 0.334 o
1 7 1 939.154 931.492 9.489 1.533 o
1 7 2 1333.060 1305.920 12.726 0.804 o
1 7 3 712.341 696.312 7.370 2.620 o
1 7 4 12.513 11.525 0.856 399.277 o
1 7 5 539.634 526.462 7.099 3.533 o
1 7 6 109.094 107.652 2.359 42.912 o
1 7 7 62.082 60.779 1.858 76.656 o
1 7 8 164.072 160.298 3.382 20.491 o
1 7 9 0.621 0.021 0.699 612.606 o
1 7 10 23.762 24.230 1.566 118.893 o
1 7 11 1.674 1.670 0.804 463.598 o
1 7 12 23.516 21.714 1.482 132.579 o
1 7 13 95.941 94.696 3.842 18.902 o
1 7 14 162.515 166.885 6.869 5.945 o
1 7 15 100.914 102.432 4.468 14.137 o
1 8 0 0.297 0.814 0.418 1718.560 o
1 8 1 207.363 207.244 3.090 20.367 o
1 8 2 228.657 226.275 3.236 17.931 o
1 8 3 9.428 9.354 0.887 375.568 o
1 8 4 62.797 59.881 2.338 50.561 o
1 8 5 55.396 57.605 2.004 68.174 o
1 8 6 27.466 28.395 1.618 110.553 o
1 8 7 219.369 225.002 4.541 11.307 o
1 8 8 9.665 10.899 1.054 266.665 o
1 8 9 55.812 51.686 2.297 53.226 o
1 8 10 65.286 65.633 2.474 45.168 o
1 8 11 105.500 101.785 3.048 28.278 o
1 8 12 65.537 63.535 3.487 23.668 o
1 8 13 89.795 91.397 5.261 10.456 o
1 8 14 88.625 86.522 3.957 18.073 o
1 9 0 22.207 22.121 1.117 229.338 o
1 9 1 34.886 33.709 1.180 195.302 o
1 9 2 52.226 52.218 1.378 134.598 o
1 9 3 68.498 66.980 2.255 53.137 o
1 9 4 111.820 112.777 2.766 32.702 o
1 9 5 32.393 32.133 1.837 85.601 o
1 9 6 131.142 136.966 3.539 20.454 o
1 9 7 53.416 58.148 2.547 43.742 o
1 9 8 213.766 207.568 5.105 9.531 o
1 9 9 13.674 10.314 1.378 156.275 o
1 9 10 163.722 163.242 4.771 11.538 o
1 9 11 49.058 51.811 2.662 40.574 o
1 10 0 14.060 15.524 1.138 227.011 o
1 10 1 46.411 47.092 1.388 136.902 o
1 10 2 93.225 96.575 2.579 38.829 o
1 10 3 115.782 119.052 3.101 26.629 o
1 10 4 62.651 60.100 2.902 33.745 o
1 10 5 105.057 109.510 3.330 24.064 o
1 10 6 91.551 88.882 3.017 29.703 o
1 10 7 139.614 145.422 4.291 14.397 o
1 10 8 9.254 6.921 1.347 164.478 o
1 11 0 1.790 0.971 0.741 545.273 o
1 11 1 58.565 63.555 2.265 53.829 o
1 11 2 71.339 71.656 2.641 39.491 o
2 0 0 4927.460 4828.450 56.488 0.049 o
2 0 1 2790.420 2784.420 19.793 0.226 o
2 0 2 23903.500 19414.100 308.841 0.002 o
2 0 3 1693.210 1715.580 12.339 0.600 o
2 0 4 4653.280 4598.320 34.429 0.080 o
2 0 5 98.844 99.791 1.107 124.546 o
2 0 6 81.794 81.501 1.023 162.100 o
2 0 7 246.648 249.618 2.568 21.459 o
2 0 8 300.183 300.051 3.299 13.805 o
2 0 9 145.403 148.052 2.057 44.064 o
2 0 10 289.985 291.470 3.299 14.255 o
2 0 11 63.283 63.670 1.159 164.126 o
2 0 12 483.107 489.402 6.253 4.447 o
2 0 13 57.464 57.563 2.036 65.995 o
2 0 14 35.155 35.369 1.681 100.775 o
2 0 15 20.247 19.386 2.192 61.745 o
2 0 16 928.170 912.711 19.511 0.620 o
2 0 17 3.544 0.459 1.451 142.286 o
2 0 18 31.348 31.172 2.599 43.597 o
2 0 19 13.140 18.248 3.967 19.013 o
2 1 0 1080.040 1108.640 8.278 1.419 o
2 1 1 8221.130 7728.450 66.844 0.024 o
2 1 2 2650.910 2643.340 19.449 0.245 o
2 1 3 1909.420 1902.030 14.135 0.471 o
2 1 4 56.997 57.730 0.710 333.836 o
2 1 5 53.981 55.768 0.731 335.981 o
2 1 6 21.201 21.370 0.397 1415.830 o
2 1 7 638.970 637.026 5.888 3.583 o
2 1 8 198.292 199.488 2.265 30.344 o
2 1 9 68.344 67.700 1.086 172.577 o
2 1 10 498.748 505.531 5.543 4.921 o
2 1 11 728.337 741.222 8.164 2.285 o
2 1 12 66.684 66.604 1.545 102.598 o
2 1 13 173.739 177.116 2.881 25.023 o
2 1 14 43.919 44.357 2.391 50.384 o
2 1 15 642.201 654.512 13.989 1.219 o
2 1 16 185.857 187.409 4.854 10.804 o
2 1 17 792.538 820.656 28.197 0.344 o
2 1 18 8.474 8.560 2.652 42.574 o
2 1 19 123.834 128.802 8.435 4.103 o
2 1 20 93.569 79.977 6.994 6.009 o
2 2 0 634.600 644.657 5.783 3.639 o
2 2 1 172.492 175.947 1.712 45.719 o
2 2 2 612.491 613.381 5.460 3.999 o
2 2 3 715.526 710.791 5.846 3.140 o
2 2 4 97.474 100.448 1.201 114.977 o
2 2 5 598.436 608.401 5.241 4.222 o
2 2 6 223.877 229.188 2.255 26.748 o
2 2 7 593.944 594.694 5.387 4.194 o
2 2 8 20.165 20.545 0.501 997.084 o
2 2 9 620.026 627.923 6.180 3.534 o
2 2 10 514.812 520.689 5.168 5.097 o
2 2 11 684.532 698.681 7.746 2.559 o
2 2 12 772.432 788.262 8.425 2.086 o
2 2 13 480.407 491.114 7.579 3.501 o
2 2 14 583.836 577.949 12.621 1.499 o
2 2 15 60.528 62.940 5.397 10.132 o
2 2 16 316.632 319.061 10.366 2.506 o
2 2 17 23.360 21.401 3.027 32.481 o
2 2 18 421.619 402.942 12.861 1.610 o
2 2 19 46.422 45.339 4.489 14.688 o
2 3 0 781.184 776.393 7.736 2.255 o
2 3 1 315.412 313.152 3.257 13.315 o
2 3 2 1588.360 1582.960 14.156 0.596 o
2 3 3 1876.160 1853.550 17.758 0.408 o
2 3 4 315.153 315.178 3.382 12.819 o
2 3 5 64.505 64.526 1.117 171.460 o
2 3 6 1363.200 1392.460 13.770 0.720 o
2 3 7 15.274 15.931 0.532 959.650 o
2 3 8 469.776 464.441 6.305 4.535 o
2 3 9 233.117 232.215 3.403 16.561 o
2 3 10 35.842 34.450 1.054 237.457 o
2 3 11 161.327 163.023 2.610 30.086 o
2 3 12 1445.070 1448.950 16.985 0.555 o
2 3 13 50.984 52.949 2.192 58.462 o
2 3 14 26.605 25.608 1.754 94.879 o
2 3 15 345.165 338.123 16.703 1.022 o
2 3 16 90.178 105.251 8.059 4.538 o
2 3 17 79.212 68.723 7.757 4.925 o
2 3 18 60.033 58.012 3.497 23.685 o
2 3 19 130.882 128.228 5.763 8.505 o
2 4 0 123.480 124.094 1.660 65.240 o
2 4 1 706.910 704.820 6.535 2.920 o
2 4 2 935.053 922.816 8.289 1.734 o
2 4 3 90.949 90.688 1.305 111.202 o
2 4 4 509.588 500.875 4.917 5.446 o
2 4 5 492.109 484.370 5.063 5.505 o
2 4 6 386.424 383.420 4.562 7.751 o
2 4 7 1136.160 1157.150 11.410 1.043 o
2 4 8 8.256 8.884 0.491 1201.950 o
2 4 9 1285.890 1277.850 15.753 0.672 o
2 4 10 422.068 418.789 5.919 5.320 o
2 4 11 65.522 67.147 1.649 92.355 o
2 4 12 265.165 263.053 4.583 10.191 o
2 4 13 240.839 239.387 4.666 10.436 o
2 4 14 65.456 66.844 1.869 74.663 o
2 4 15 9.799 8.999 2.422 50.999 o
2 4 16 45.792 32.749 5.533 9.725 o
2 4 17 20.050 24.230 4.959 12.162 o
2 4 18 89.314 85.750 8.519 4.078 o
2 5 0 58.752 59.453 1.138 174.960 o
2 5 1 94.970 92.734 1.618 81.322 o
2 5 2 127.027 124.417 1.806 57.917 o
2 5 3 283.477 280.560 3.215 15.037 o
2 5 4 895.188 888.241 8.164 1.845 o
2 5 5 33.134 33.897 1.002 263.280 o
2 5 6 1168.740 1156.600 12.245 0.958 o
2 5 7 100.495 101.806 1.743 70.290 o
2 5 8 549.004 546.704 6.253 3.984 o
2 5 9 18.985 19.271 0.835 404.335 o
2 5 10 144.318 139.617 2.620 32.174 o
2 5 11 115.344 116.035 2.641 34.926 o
2 5 12 246.931 247.519 5.846 7.219 o
2 5 13 208.939 210.303 4.646 11.162 o
2 5 14 120.438 120.586 3.142 25.795 o
2 5 15 34.208 33.605 2.349 52.988 o
2 5 16 26.422 25.838 1.253 181.421 o
2 5 17 5.889 5.919 3.288 27.705 o
2 6 0 0.009 0.825 0.324 2861.450 o
2 6 1 192.542 191.846 2.641 26.241 o
2 6 2 217.074 214.238 2.777 22.491 o
2 6 3 130.816 130.034 1.994 49.748 o
2 6 4 10.100 10.325 0.616 764.941 o
2 6 5 755.020 758.103 7.569 2.379 o
2 6 6 112.110 109.385 1.963 56.144 o
2 6 7 842.168 828.726 12.507 1.245 o
2 6 8 242.349 240.097 4.071 12.704 o
2 6 9 280.964 278.702 4.865 9.054 o
2 6 10 26.835 26.276 1.409 144.680 o
2 6 11 264.514 261.707 4.844 9.421 o
2 6 12 49.179 44.754 3.476 24.252 o
2 6 13 185.706 180.811 4.531 12.183 o
2 6 14 46.990 44.785 2.077 65.540 o
2 6 15 50.741 50.663 2.255 55.566 o
2 6 16 4.483 4.499 1.921 81.176 o
2 7 0 306.025 302.943 3.779 11.771 o
2 7 1 128.833 127.017 2.130 46.026 o
2 7 2 235.022 231.411 3.142 18.225 o
2 7 3 7.789 8.707 0.626 748.884 o
2 7 4 211.502 207.046 2.881 22.032 o
2 7 5 35.798 36.538 1.514 122.456 o
2 7 6 39.089 39.920 1.597 109.487 o
2 7 7 54.593 55.193 2.015 67.803 o
2 7 8 908.650 888.231 12.590 1.170 o
2 7 9 0.591 0.522 0.605 817.424 o
2 7 10 120.999 123.154 2.871 29.904 o
2 7 11 28.596 26.600 1.952 76.755 o
2 7 12 150.559 146.330 4.071 15.569 o
2 7 13 47.236 48.251 4.479 14.743 o
2 7 14 20.157 21.954 2.036 71.431 o
2 7 15 33.680 35.223 2.610 43.112 o
2 8 0 36.749 37.864 1.148 201.920 o
2 8 1 332.977 331.317 4.353 9.298 o
2 8 2 24.088 25.347 1.034 262.830 o
2 8 3 22.534 20.921 0.929 325.278 o
2 8 4 322.660 320.825 4.646 8.803 o
2 8 5 106.942 103.747 3.341 23.963 o
2 8 6 4.245 4.854 0.898 370.743 o
2 8 7 108.610 105.741 2.944 29.793 o
2 8 8 76.708 78.849 2.526 42.196 o
2 8 9 121.263 118.060 3.059 27.019 o
2 8 10 48.044 49.097 2.234 56.845 o
2 8 11 90.009 86.042 2.840 33.270 o
2 8 12 97.361 100.428 4.886 11.973 o
2 8 13 110.595 107.986 3.716 19.642 o
2 9 0 78.240 80.133 2.213 53.086 o
2 9 1 331.205 331.557 4.541 8.863 o
2 9 2 11.225 9.834 0.773 490.763 o
2 9 3 235.658 237.759 3.560 15.459 o
2 9 4 22.044 23.708 1.837 87.196 o
2 9 5 30.124 29.721 1.796 89.943 o
2 9 6 86.179 87.744 2.850 33.206 o
2 9 7 8.746 9.761 1.232 196.226 o
2 9 8 107.227 110.293 3.675 20.099 o
2 9 9 9.728 11.066 1.514 130.095 o
2 9 10 52.369 52.448 2.547 43.957 o
2 9 11 43.224 40.745 2.631 41.995 o
2 10 0 122.265 128.040 3.038 27.044 o
2 10 1 27.955 25.462 1.159 209.413 o
2 10 2 304.456 311.566 4.552 9.356 o
2 10 3 15.079 13.864 1.462 138.632 o
2 10 4 68.201 70.519 3.372 25.098 o
2 10 5 57.809 61.102 2.558 43.070 o
2 10 6 131.535 135.024 3.748 18.544 o
2 10 7 5.784 5.898 1.315 172.817 o
3 0 1 22.396 25.180 0.856 375.491 o
3 0 2 276.804 280.560 2.589 18.736 o
3 0 3 8.079 9.041 0.397 1807.130 o
3 0 4 158.363 161.436 1.733 49.484 o
3 0 5 1102.260 1109.870 10.158 1.199 o
3 0 6 1582.360 1596.590 15.033 0.567 o
3 0 7 2133.710 2127.910 19.960 0.317 o
3 0 8 21.091 21.182 0.616 692.195 o
3 0 9 399.420 396.031 4.520 7.587 o
3 0 10 199.822 201.596 2.620 25.630 o
3 0 11 335.223 335.305 3.790 10.754 o
3 0 12 0.679 1.148 0.407 1807.180 o
3 0 13 207.442 206.920 3.602 16.526 o
3 0 14 6.386 6.984 1.629 112.784 o
3 0 15 5.175 4.719 1.190 211.160 o
3 0 16 5.956 4.886 1.284 181.363 o
3 0 17 42.078 44.190 2.787 37.515 o
3 0 18 9.534 8.675 2.464 49.294 o
3 0 19 146.179 136.538 7.840 4.689 o
3 1 0 630.204 635.961 5.408 3.879 o
3 1 1 621.609 621.492 5.261 4.043 o
3 1 2 619.620 623.914 5.658 3.824 o
3 1 3 1040.070 1028.790 8.905 1.438 o
3 1 4 2078.480 2041.750 16.359 0.384 o
3 1 5 130.314 128.833 1.545 67.916 o
3 1 6 2005.330 1976.180 17.705 0.378 o
3 1 7 134.927 131.735 1.608 63.249 o
3 1 8 455.159 456.674 4.896 6.125 o
3 1 9 98.746 97.766 1.503 87.528 o
3 1 10 698.219 711.177 7.443 2.612 o
3 1 11 39.337 36.642 1.326 154.860 o
3 1 12 361.468 359.629 4.938 7.486 o
3 1 13 242.045 243.563 5.689 7.599 o
3 1 14 154.148 155.224 4.886 11.209 o
3 1 15 43.018 44.034 2.505 46.086 o
3 1 16 91.060 91.303 3.727 20.131 o
3 1 17 99.087 100.135 6.556 6.786 o
3 1 18 74.956 73.911 3.570 22.340 o
3 1 19 74.424 82.837 6.786 6.409 o
3 2 0 746.164 736.055 6.921 2.624 o
3 2 1 853.778 842.965 7.579 2.077 o
3 2 2 44.473 43.637 0.835 321.491 o
3 2 3 1513.120 1498.210 13.665 0.651 o
3 2 4 84.028 86.428 1.180 132.819 o
3 2 5 877.171 878.647 7.882 1.937 o
3 2 6 119.468 119.072 2.140 47.635 o
3 2 7 535.562 540.023 5.752 4.423 o
3 2 8 41.092 42.113 0.752 388.576 o
3 2 9 931.695 931.773 8.341 1.723 o
3 2 10 290.212 292.566 3.268 14.371 o
3 2 11 849.013 870.922 9.437 1.691 o
3 2 12 194.686 192.963 4.092 14.087 o
3 2 13 96.621 98.987 2.641 36.927 o
3 2 14 190.952 186.553 5.992 7.451 o
3 2 15 91.268 92.974 3.570 21.780 o
3 2 16 68.918 65.925 3.758 20.418 o
3 2 17 35.467 37.488 2.391 51.040 o
3 2 18 30.230 31.005 3.080 31.233 o
3 2 19 66.089 76.479 6.003 8.186 o
3 3 0 0.010 0.501 0.209 6874.690 o
3 3 1 1847.380 1827.340 17.246 0.425 o
3 3 2 70.313 68.493 1.159 155.547 o
3 3 3 2166.180 2127.050 21.234 0.297 o
3 3 4 1165.750 1162.920 11.410 1.022 o
3 3 5 6.260 6.608 0.386 1945.130 o
3 3 6 157.447 157.719 1.900 45.458 o
3 3 7 159.855 159.619 1.942 43.825 o
3 3 8 266.427 268.304 3.090 16.539 o
3 3 9 63.689 62.313 1.065 185.646 o
3 3 10 1004.570 1010.750 10.888 1.247 o
3 3 11 297.679 297.911 4.186 10.635 o
3 3 12 291.052 292.879 4.875 8.817 o
3 3 13 14.190 14.104 1.420 146.929 o
3 3 14 145.725 147.457 4.938 11.119 o
3 3 15 306.538 307.097 7.715 4.232 o
3 3 16 0.421 1.315 2.422 51.094 o
3 3 17 163.207 155.757 6.326 6.949 o
3 3 18 21.201 20.597 2.401 51.513 o
3 4 0 118.158 118.864 1.691 65.943 o
3 4 1 369.902 368.565 3.863 9.567 o
3 4 2 683.784 676.946 6.713 2.971 o
3 4 3 83.219 86.303 1.514 95.314 o
3 4 4 739.115 724.383 7.965 2.337 o
3 4 5 194.355 193.621 2.579 26.813 o
3 4 6 328.037 322.423 3.779 11.072 o
3 4 7 206.779 207.067 2.683 24.283 o
3 4 8 69.424 69.057 1.420 115.584 o
3 4 9 226.237 226.588 3.299 17.587 o
3 4 10 400.885 394.089 5.481 6.099 o
3 4 11 103.723 103.121 2.370 43.412 o
3 4 12 198.624 201.847 3.863 15.204 o
3 4 13 111.973 110.658 2.422 40.715 o
3 4 14 393.387 396.710 7.850 3.731 o
3 4 15 14.922 16.536 4.259 16.495 o
3 4 16 386.816 412.807 20.033 0.713 o
3 4 17 36.699 24.804 5.408 10.204 o
3 4 18 35.865 30.974 3.194 28.970 o
3 5 0 155.371 154.786 2.036 42.582 o
3 5 1 975.973 970.963 9.521 1.464 o
3 5 2 80.106 79.444 1.472 102.160 o
3 5 3 0.698 0.512 0.292 3505.790 o
3 5 4 10.160 9.844 0.532 1013.860 o
3 5 5 825.279 814.027 8.153 2.031 o
3 5 6 25.152 24.783 0.783 435.423 o
3 5 7 104.905 104.958 1.702 71.042 o
3 5 8 362.538 356.361 4.823 7.708 o
3 5 9 593.545 581.029 8.592 2.593 o
3 5 10 16.110 16.285 1.013 283.594 o
3 5 11 180.767 181.281 3.842 16.032 o
3 5 12 3.046 4.259 0.762 514.796 o
3 5 13 872.763 874.471 13.018 1.148 o
3 5 14 81.813 82.211 2.526 41.687 o
3 5 15 356.890 353.344 6.974 4.695 o
3 5 16 2.722 1.221 1.764 96.270 o
3 5 17 354.264 351.904 18.948 0.801 o
3 6 0 1512.350 1489.200 14.814 0.610 o
3 6 1 612.812 599.089 6.420 3.498 o
3 6 2 156.089 153.147 2.307 36.485 o
3 6 3 136.081 131.349 2.130 44.666 o
3 6 4 673.985 653.980 7.381 2.775 o
3 6 5 36.322 34.732 1.127 210.301 o
3 6 6 225.174 215.272 3.142 18.980 o
3 6 7 76.980 76.177 2.224 53.030 o
3 6 8 58.303 56.018 2.537 43.861 o
3 6 9 84.679 87.869 2.370 46.114 o
3 6 10 95.973 91.773 2.401 43.816 o
3 6 11 21.478 20.545 1.190 203.860 o
3 6 12 104.603 105.522 2.840 31.932 o
3 6 13 28.195 28.322 2.401 51.137 o
3 6 14 409.572 420.355 8.769 3.077 o
3 6 15 305.140 311.378 6.744 5.274 o
3 6 16 84.149 83.599 2.599 39.413 o
3 7 0 977.073 952.736 10.492 1.344 o
3 7 1 482.585 475.841 5.930 4.765 o
3 7 2 130.350 132.905 2.338 39.763 o
3 7 3 326.475 323.780 4.249 9.733 o
3 7 4 216.520 209.593 3.236 18.745 o
3 7 5 50.881 49.139 1.388 134.285 o
3 7 6 85.027 82.618 1.921 65.981 o
3 7 7 132.548 134.815 3.268 23.392 o
3 7 8 47.415 47.019 1.910 76.488 o
3 7 9 7.488 7.026 0.971 315.802 o
3 7 10 54.246 55.214 2.015 67.848 o
3 7 11 117.804 115.982 3.038 27.548 o
3 7 12 29.139 30.661 1.910 79.809 o
3 7 13 69.612 66.353 2.860 34.267 o
3 7 14 0.491 0.115 0.971 317.963 o
3 8 0 945.016 942.672 12.037 1.189 o
3 8 1 266.375 269.359 3.925 12.488 o
3 8 2 189.970 194.299 3.153 20.895 o
3 8 3 181.890 183.244 3.048 22.554 o
3 8 4 68.131 66.019 1.754 82.739 o
3 8 5 150.761 153.084 2.840 27.692 o
3 8 6 85.975 82.670 2.652 37.953 o
3 8 7 38.068 36.455 2.182 60.797 o
3 8 8 6.281 7.339 1.054 268.315 o
3 8 9 293.508 298.808 5.679 7.014 o
3 8 10 5.717 5.011 1.013 291.259 o
3 8 11 71.098 63.879 4.980 11.817 o
3 8 12 86.643 87.942 3.393 24.126 o
3 9 0 26.615 27.852 1.775 92.578 o
3 9 1 52.812 54.045 1.482 118.089 o
3 9 2 50.359 50.057 1.503 116.916 o
3 9 3 6.587 7.057 0.762 511.253 o
3 9 4 162.095 164.860 2.944 25.269 o
3 9 5 73.703 77.085 2.714 37.276 o
3 9 6 187.512 182.158 4.322 13.131 o
3 9 7 7.148 7.266 1.180 214.417 o
3 9 8 60.438 57.845 2.412 48.016 o
3 9 9 64.453 68.953 2.610 40.865 o
3 9 10 71.068 74.225 2.975 31.624 o
3 10 0 26.153 29.429 1.952 76.845 o
3 10 1 2.237 2.495 0.825 440.232 o
3 10 2 30.291 30.515 1.336 158.043 o
3 10 3 36.647 39.200 1.388 142.938 o
3 10 4 108.055 116.108 3.132 26.564 o
3 10 5 175.675 181.511 4.489 12.518 o
3 10 6 23.022 22.006 1.775 93.327 o
4 0 0 3201.950 3174.500 45.401 0.091 o
4 0 1 119.958 124.689 1.754 61.779 o
4 0 2 194.894 192.702 2.140 32.894 o
4 0 3 639.046 636.358 5.700 3.680 o
4 0 4 274.068 274.307 2.829 17.591 o
4 0 5 898.525 906.750 8.164 1.824 o
4 0 6 62.389 64.912 1.169 162.213 o
4 0 7 2.503 3.174 0.345 2506.470 o
4 0 8 59.006 60.142 1.462 117.077 o
4 0 9 12.144 11.786 0.574 863.597 o
4 0 10 166.576 169.704 2.683 28.341 o
4 0 11 25.520 24.961 0.992 282.559 o
4 0 12 98.068 101.910 2.370 44.061 o
4 0 13 2.179 2.140 0.564 941.439 o
4 0 14 184.077 184.225 3.810 16.119 o
4 0 15 5.921 7.276 1.002 296.962 o
4 0 16 368.016 364.984 9.803 2.669 o
4 0 17 48.131 45.641 3.017 31.982 o
4 0 18 289.780 307.452 14.333 1.388 o
4 1 0 492.811 481.906 5.011 5.563 o
4 1 1 2600.680 2565.260 22.727 0.227 o
4 1 2 841.087 855.137 7.715 2.060 o
4 1 3 1314.590 1302.280 11.692 0.873 o
4 1 4 1026.060 1018.720 9.176 1.426 o
4 1 5 893.436 888.137 8.195 1.842 o
4 1 6 322.824 314.541 3.424 12.468 o
4 1 7 250.649 249.597 2.840 19.220 o
4 1 8 117.872 117.162 1.785 61.795 o
4 1 9 184.751 184.517 2.579 27.885 o
4 1 10 152.415 152.604 2.391 35.220 o
4 1 11 22.176 23.280 1.013 275.850 o
4 1 12 2.885 2.986 0.595 844.006 o
4 1 13 480.145 465.704 7.443 3.630 o
4 1 14 100.555 99.592 2.881 31.517 o
4 1 15 593.473 596.844 13.968 1.261 o
4 1 16 152.709 154.420 5.366 9.480 o
4 1 17 281.480 285.195 8.320 3.802 o
4 1 18 11.553 12.120 1.973 76.662 o
4 2 0 1489.720 1456.580 13.352 0.679 o
4 2 1 743.330 738.132 7.120 2.566 o
4 2 2 80.509 81.041 1.180 137.853 o
4 2 3 277.620 280.706 3.883 12.276 o
4 2 4 481.796 481.207 5.021 5.645 o
4 2 5 238.675 238.886 2.798 20.418 o
4 2 6 109.913 108.790 1.587 75.681 o
4 2 7 265.234 265.632 3.194 16.054 o
4 2 8 395.960 389.955 4.385 7.912 o
4 2 9 228.652 226.860 2.746 21.734 o
4 2 10 54.375 55.434 1.514 113.040 o
4 2 11 1024.890 1018.010 14.594 0.885 o
4 2 12 239.117 234.512 4.646 10.566 o
4 2 13 110.900 111.692 3.435 22.566 o
4 2 14 721.593 720.521 13.697 1.198 o
4 2 15 69.694 74.538 4.061 17.524 o
4 2 16 138.617 136.600 5.011 10.940 o
4 2 17 4.036 3.466 1.388 155.327 o
4 2 18 210.235 210.324 8.592 3.788 o
4 3 0 9.012 9.145 0.512 1103.810 o
4 3 1 795.468 793.242 7.965 2.151 o
4 3 2 58.021 58.419 1.221 157.879 o
4 3 3 115.528 114.698 1.754 64.143 o
4 3 4 589.254 583.503 6.003 3.867 o
4 3 5 95.653 95.542 1.587 82.865 o
4 3 6 456.536 447.080 4.896 6.157 o
4 3 7 115.065 115.627 1.764 63.642 o
4 3 8 708.490 692.856 7.506 2.588 o
4 3 9 131.847 132.216 2.077 46.762 o
4 3 10 795.970 783.387 9.197 1.874 o
4 3 11 157.164 156.613 2.495 32.623 o
4 3 12 63.105 63.660 2.714 38.186 o
4 3 13 126.758 128.113 4.833 11.843 o
4 3 14 87.621 86.929 3.069 28.991 o
4 3 15 61.270 60.403 2.610 41.292 o
4 3 16 14.624 11.911 1.670 106.562 o
4 3 17 131.080 126.401 5.836 8.309 o
4 4 0 671.275 654.564 8.832 2.283 o
4 4 1 93.512 93.976 1.660 78.669 o
4 4 2 390.167 384.276 4.886 7.139 o
4 4 3 310.068 309.645 3.998 10.886 o
4 4 4 338.376 344.638 4.082 9.796 o
4 4 5 670.222 671.340 7.109 2.865 o
4 4 6 221.392 219.312 2.892 21.081 o
4 4 7 273.540 273.002 3.476 14.226 o
4 4 8 227.599 228.165 3.455 16.488 o
4 4 9 154.645 154.859 2.766 28.461 o
4 4 10 115.137 116.243 2.443 39.586 o
4 4 11 394.277 384.172 7.109 4.349 o
4 4 12 75.418 74.308 2.286 50.765 o
4 4 13 44.395 45.516 1.409 134.574 o
4 4 14 73.870 75.321 4.980 11.771 o
4 4 15 62.594 62.219 3.518 23.331 o
4 4 16 11.239 7.704 2.130 65.906 o
4 4 17 89.311 97.745 9.218 3.485 o
4 5 0 49.672 48.690 1.117 194.566 o
4 5 1 281.721 280.654 3.445 14.016 o
4 5 2 34.549 35.693 1.065 234.057 o
4 5 3 49.675 48.940 1.201 172.747 o
4 5 4 258.126 258.523 3.664 13.977 o
4 5 5 301.535 303.266 4.218 10.422 o
4 5 6 376.290 366.101 4.604 7.906 o
4 5 7 168.625 165.277 2.558 30.230 o
4 5 8 451.060 437.977 5.877 5.121 o
4 5 9 15.190 14.928 0.846 403.681 o
4 5 10 582.548 572.677 7.861 2.935 o
4 5 11 212.315 214.061 3.842 14.832 o
4 5 12 81.692 82.900 2.631 38.768 o
4 5 13 282.586 292.472 7.026 5.064 o
4 5 14 37.783 36.966 1.462 130.017 o
4 5 15 29.569 32.039 3.727 21.407 o
4 5 16 12.914 7.673 2.370 53.228 o
4 6 0 43.832 43.428 1.190 182.101 o
4 6 1 51.594 50.997 1.347 140.639 o
4 6 2 2.992 3.529 0.522 1095.190 o
4 6 3 321.154 321.212 4.332 9.616 o
4 6 4 22.405 21.161 0.992 287.717 o
4 6 5 228.948 227.142 3.445 16.526 o
4 6 6 14.591 15.179 0.898 360.095 o
4 6 7 448.933 433.905 5.742 5.290 o
4 6 8 101.692 99.091 2.558 38.605 o
4 6 9 656.174 637.089 9.625 2.090 o
4 6 10 38.309 38.887 1.660 102.174 o
4 6 11 192.596 185.050 4.071 14.327 o
4 6 12 5.828 5.251 0.908 361.664 o
4 6 13 66.474 63.587 2.025 64.907 o
4 6 14 22.134 23.854 1.315 167.234 o
4 6 15 169.125 165.559 4.186 14.330 o
4 7 0 67.781 63.785 1.942 69.683 o
4 7 1 58.620 56.655 1.545 107.385 o
4 7 2 31.186 30.567 1.221 186.479 o
4 7 3 144.109 143.866 2.620 32.022 o
4 7 4 133.085 128.217 2.453 37.020 o
4 7 5 21.315 21.380 1.075 247.509 o
4 7 6 321.009 317.255 4.604 8.951 o
4 7 7 8.891 9.260 0.720 566.960 o
4 7 8 39.893 42.645 2.057 67.660 o
4 7 9 47.772 44.910 2.255 56.041 o
4 7 10 223.393 232.737 4.666 10.726 o
4 7 11 60.609 63.681 3.194 28.112 o
4 7 12 60.782 60.131 2.380 49.083 o
4 7 13 52.576 54.734 2.610 41.901 o
4 8 0 213.272 203.695 4.510 11.688 o
4 8 1 76.103 77.795 2.057 60.719 o
4 8 2 107.900 104.666 2.328 44.133 o
4 8 3 161.990 163.377 3.038 24.169 o
4 8 4 2.106 1.827 0.616 789.021 o
4 8 5 116.157 122.382 2.662 34.187 o
4 8 6 122.810 124.939 2.599 34.887 o
4 8 7 177.266 178.087 3.873 15.951 o
4 8 8 5.330 5.512 1.044 274.132 o
4 8 9 217.346 219.876 4.927 9.990 o
4 8 10 88.936 94.300 2.923 31.438 o
4 8 11 163.938 156.028 5.324 9.523 o
4 9 0 0.001 0.386 0.887 380.637 o
4 9 1 214.801 213.727 4.886 10.195 o
4 9 2 81.481 77.857 1.963 64.783 o
4 9 3 161.503 162.073 3.069 23.858 o
4 9 4 70.772 72.387 1.973 66.541 o
4 9 5 193.732 199.801 3.612 16.978 o
4 9 6 11.138 13.582 1.514 129.829 o
4 9 7 18.087 18.447 1.608 114.199 o
4 9 8 35.737 39.941 2.151 62.563 o
4 10 0 83.070 82.973 3.101 28.703 o
4 10 1 30.838 30.692 2.046 69.691 o
4 10 2 207.690 219.479 4.531 11.567 o
5 0 1 81.787 83.192 1.315 117.835 o
5 0 2 64.870 66.896 1.148 163.322 o
5 0 3 466.295 463.606 5.136 5.718 o
5 0 4 43.828 44.879 0.919 277.881 o
5 0 5 100.014 100.824 1.430 92.096 o
5 0 6 5.033 5.105 0.480 1282.570 o
5 0 7 68.571 71.615 1.430 114.066 o
5 0 8 103.377 101.973 2.641 36.334 o
5 0 9 395.795 391.960 5.272 6.445 o
5 0 10 20.275 20.816 1.242 188.073 o
5 0 11 224.546 221.129 3.988 13.684 o
5 0 12 10.911 10.450 0.856 401.380 o
5 0 13 90.320 93.329 2.829 33.278 o
5 0 14 3.469 3.048 0.804 462.886 o
5 0 15 30.343 30.191 1.816 87.896 o
5 0 16 1.358 1.326 0.804 463.683 o
5 0 17 21.973 24.919 3.205 29.000 o
5 1 0 236.379 232.977 2.735 21.207 o
5 1 1 109.091 108.195 1.597 75.421 o
5 1 2 96.192 97.797 1.555 84.566 o
5 1 3 379.062 374.317 4.040 8.960 o
5 1 4 129.159 128.520 2.579 34.659 o
5 1 5 177.652 177.544 2.359 32.026 o
5 1 6 418.103 411.043 4.364 7.527 o
5 1 7 218.818 220.659 2.808 21.919 o
5 1 8 1294.580 1274.980 14.699 0.721 o
5 1 9 13.273 13.853 0.856 397.184 o
5 1 10 484.315 479.996 7.308 3.681 o
5 1 11 105.496 104.520 2.704 34.688 o
5 1 12 534.546 528.936 9.343 2.469 o
5 1 13 6.951 8.331 0.971 315.757 o
5 1 14 50.903 51.080 2.808 36.558 o
5 1 15 92.557 86.376 2.787 34.239 o
5 1 16 17.962 21.297 3.403 25.780 o
5 1 17 3.091 5.032 2.672 41.953 o
5 2 0 172.734 169.808 2.328 33.429 o
5 2 1 1016.510 1006.620 9.615 1.389 o
5 2 2 282.572 279.527 3.236 14.984 o
5 2 3 78.353 75.926 1.305 123.561 o
5 2 4 51.127 50.339 1.357 139.221 o
5 2 5 1189.640 1167.130 11.410 1.005 o
5 2 6 24.549 25.410 0.793 425.954 o
5 2 7 577.409 563.229 6.493 3.674 o
5 2 8 269.518 266.697 3.904 12.533 o
5 2 9 277.294 272.605 3.654 13.327 o
5 2 10 69.953 68.170 2.109 59.642 o
5 2 11 128.075 128.823 3.414 21.985 o
5 2 12 171.913 173.660 4.113 14.624 o
5 2 13 564.986 560.056 9.907 2.199 o
5 2 14 42.937 45.704 2.036 68.501 o
5 2 15 50.577 55.162 3.059 30.954 o
5 2 16 113.353 121.369 12.559 1.881 o
5 2 17 9.314 11.233 2.558 45.733 o
5 3 0 331.797 335.931 4.144 9.820 o
5 3 1 772.352 758.552 8.769 2.029 o
5 3 2 77.040 78.432 1.576 93.458 o
5 3 3 454.568 441.474 5.094 5.957 o
5 3 4 90.053 88.339 1.566 87.775 o
5 3 5 743.856 723.256 8.028 2.310 o
5 3 6 811.366 805.164 9.281 1.818 o
5 3 7 63.884 62.063 1.462 114.510 o
5 3 8 425.727 423.852 5.679 5.553 o
5 3 9 64.645 67.512 1.712 86.912 o
5 3 10 74.455 73.546 1.649 88.631 o
5 3 11 60.502 59.568 1.879 75.561 o
5 3 12 192.280 186.574 4.322 13.011 o
5 3 13 272.479 274.547 8.278 3.867 o
5 3 14 21.578 20.534 2.318 55.244 o
5 3 15 35.876 35.317 2.840 36.479 o
5 3 16 15.648 16.494 2.276 57.529 o
5 4 0 359.303 361.748 4.499 8.364 o
5 4 1 17.974 19.793 0.929 331.267 o
5 4 2 485.792 482.052 6.191 4.504 o
5 4 3 146.931 147.134 2.840 28.115 o
5 4 4 5.465 4.583 0.992 303.729 o
5 4 5 168.621 165.716 2.735 27.599 o
5 4 6 64.568 63.524 1.535 105.135 o
5 4 7 461.985 451.412 5.773 5.115 o
5 4 8 5.957 6.295 0.699 607.136 o
5 4 9 45.567 47.259 1.514 117.666 o
5 4 10 36.542 39.096 1.357 149.120 o
5 4 11 93.716 93.809 2.161 52.341 o
5 4 12 213.258 211.942 4.416 12.015 o
5 4 13 27.134 27.184 2.693 40.817 o
5 4 14 96.590 102.651 4.740 12.683 o
5 4 15 47.082 52.124 5.783 8.885 o
5 5 0 262.019 260.757 3.998 12.379 o
5 5 1 304.049 301.773 4.458 9.691 o
5 5 2 176.214 172.679 2.913 24.635 o
5 5 3 427.884 420.814 5.700 5.524 o
5 5 4 4.210 3.508 0.616 786.096 o
5 5 5 49.310 47.531 1.555 110.808 o
5 5 6 119.812 121.985 2.526 36.870 o
5 5 7 169.868 167.595 3.414 19.860 o
5 5 8 6.466 7.704 0.752 525.212 o
5 5 9 100.190 96.889 2.286 46.778 o
5 5 10 184.501 186.407 3.341 19.615 o
5 5 11 756.743 764.815 13.300 1.217 o
5 5 12 60.658 63.973 2.244 54.531 o
5 5 13 77.926 83.296 2.620 39.282 o
5 5 14 42.545 43.794 2.057 67.331 o
5 6 0 25.620 24.877 1.294 170.963 o
5 6 1 218.526 217.851 3.716 15.338 o
5 6 2 932.151 918.307 11.452 1.278 o
5 6 3 130.271 129.376 2.422 37.955 o
5 6 4 226.007 227.904 3.476 16.414 o
5 6 5 24.620 23.499 1.242 185.700 o
5 6 6 103.500 103.904 2.432 41.583 o
5 6 7 1.157 1.409 0.595 846.005 o
5 6 8 52.677 54.024 1.712 91.643 o
5 6 9 59.698 62.543 1.848 77.718 o
5 6 10 61.940 62.511 3.988 18.312 o
5 6 11 20.011 19.376 1.816 89.556 o
5 6 12 139.624 139.461 4.750 12.035 o
5 6 13 29.515 32.279 1.733 96.232 o
5 7 0 14.933 12.621 1.378 155.856 o
5 7 1 74.734 74.423 2.025 62.818 o
5 7 2 9.578 7.047 0.940 336.029 o
5 7 3 247.925 246.319 4.259 11.754 o
5 7 4 29.922 28.949 1.263 176.208 o
5 7 5 42.273 42.050 1.545 115.221 o
5 7 6 220.883 218.341 3.706 15.327 o
5 7 7 4.142 3.842 0.668 668.472 o
5 7 8 106.998 102.254 2.318 44.688 o
5 7 9 7.822 7.214 1.274 183.978 o
5 7 10 91.468 93.454 3.184 26.860 o
5 7 11 76.890 71.876 3.883 19.015 o
5 8 0 12.389 15.701 1.493 133.178 o
5 8 1 237.129 230.524 5.053 9.318 o
5 8 2 517.353 532.297 8.216 2.988 o
5 8 3 39.925 42.134 1.670 100.283 o
5 8 4 213.694 223.780 3.842 14.676 o
5 8 5 110.175 111.212 2.672 34.808 o
5 8 6 30.638 29.491 1.409 142.977 o
5 8 7 87.922 86.909 2.119 55.368 o
5 8 8 12.149 13.644 1.399 151.668 o
5 8 9 49.153 52.270 2.297 53.735 o
5 9 0 79.326 82.378 2.996 30.731 o
5 9 1 105.719 107.359 3.403 23.163 o
5 9 2 56.917 52.469 2.474 46.175 o
5 9 3 74.412 78.505 2.213 53.632 o
5 9 4 65.860 68.264 2.004 65.847 o
5 9 5 26.685 26.725 1.430 140.633 o
6 0 0 499.399 491.730 10.815 2.044 o
6 0 1 278.670 275.977 3.372 14.518 o
6 0 2 42.755 42.154 1.034 233.093 o
6 0 3 71.242 70.352 1.420 114.362 o
6 0 4 147.609 148.627 2.631 31.377 o
6 0 5 16.516 18.259 0.773 474.288 o
6 0 6 93.527 93.537 2.130 53.645 o
6 0 7 2.908 2.787 0.616 787.980 o
6 0 8 17.476 17.517 1.127 229.149 o
6 0 9 0.087 0.825 0.585 876.913 o
6 0 10 0.905 1.253 0.668 671.224 o
6 0 11 137.724 133.646 3.497 20.719 o
6 0 12 102.057 104.603 3.539 21.723 o
6 0 13 3.728 5.126 1.117 239.799 o
6 0 14 628.356 638.268 12.757 1.422 o
6 0 15 21.364 22.508 1.858 85.392 o
6 1 0 259.535 259.013 3.247 16.090 o
6 1 1 860.913 854.229 8.832 1.799 o
6 1 2 308.832 305.333 3.883 11.327 o
6 1 3 190.872 190.645 3.069 21.725 o
6 1 4 125.604 127.560 2.067 48.429 o
6 1 5 246.761 251.132 3.539 15.038 o
6 1 6 408.619 402.337 5.094 6.541 o
6 1 7 160.577 161.216 2.714 28.613 o
6 1 8 153.432 151.706 2.954 25.979 o
6 1 9 36.000 38.041 1.743 93.627 o
6 1 10 24.816 25.107 1.639 108.556 o
6 1 11 130.255 137.435 4.823 11.811 o
6 1 12 57.578 60.507 2.213 56.441 o
6 1 13 242.681 246.893 5.449 8.132 o
6 1 14 71.194 74.945 3.069 29.820 o
6 1 15 91.704 94.926 3.414 23.622 o
6 2 0 20.987 20.472 0.846 390.702 o
6 2 1 216.404 214.865 3.038 20.208 o
6 2 2 772.707 753.708 8.299 2.149 o
6 2 3 194.847 188.818 2.819 24.142 o
6 2 4 197.172 195.395 2.850 23.475 o
6 2 5 603.890 589.693 7.172 3.169 o
6 2 6 12.190 13.676 0.773 486.444 o
6 2 7 57.305 58.075 1.451 119.698 o
6 2 8 86.980 88.673 2.171 53.176 o
6 2 9 339.966 352.519 9.792 2.722 o
6 2 10 187.945 185.039 4.646 11.624 o
6 2 11 133.130 130.201 3.737 18.654 o
6 2 12 193.163 194.090 4.740 11.116 o
6 2 13 108.898 114.187 3.904 17.930 o
6 2 14 66.935 72.189 2.599 40.921 o
6 2 15 4.530 4.385 0.981 310.460 o
6 3 0 40.898 40.087 1.482 125.092 o
6 3 1 119.102 118.373 2.422 39.623 o
6 3 2 92.517 94.101 2.067 56.409 o
6 3 3 562.639 557.884 6.827 3.549 o
6 3 4 396.372 389.486 5.136 6.653 o
6 3 5 125.405 125.900 2.526 36.207 o
6 3 6 376.250 366.080 5.199 6.852 o
6 3 7 73.201 70.988 1.754 80.849 o
6 3 8 144.455 145.150 2.871 27.859 o
6 3 9 245.302 244.429 4.134 12.331 o
6 3 10 309.628 302.556 6.097 6.177 o
6 3 11 16.554 16.369 1.524 127.226 o
6 3 12 77.679 76.281 2.829 34.369 o
6 3 13 83.650 79.121 2.975 31.016 o
6 3 14 45.643 46.320 1.848 81.728 o
6 4 0 327.598 333.008 4.917 8.053 o
6 4 1 131.402 133.374 2.850 29.330 o
6 4 2 116.496 113.310 2.620 35.395 o
6 4 3 235.973 230.242 4.113 12.752 o
6 4 4 252.953 244.137 4.322 11.443 o
6 4 5 64.783 65.111 1.984 67.496 o
6 4 6 12.999 13.790 0.929 338.891 o
6 4 7 220.804 222.559 3.946 13.964 o
6 4 8 74.076 74.005 1.900 70.205 o
6 4 9 368.146 371.853 5.752 6.056 o
6 4 10 22.984 23.374 1.336 162.026 o
6 4 11 126.780 126.516 2.693 32.636 o
6 4 12 25.291 24.178 1.127 222.700 o
6 4 13 45.882 44.869 2.161 60.928 o
6 4 14 36.812 28.844 3.101 30.729 o
6 5 0 10.502 10.293 0.825 432.336 o
6 5 1 201.678 200.688 3.529 17.301 o
6 5 2 116.181 114.197 2.526 37.527 o
6 5 3 115.651 111.775 2.693 33.957 o
6 5 4 50.269 49.097 1.816 83.286 o
6 5 5 167.605 168.608 3.810 16.735 o
6 5 6 179.997 171.646 3.925 15.624 o
6 5 7 101.765 99.551 2.610 37.286 o
6 5 8 269.446 263.387 4.760 9.588 o
6 5 9 19.980 19.083 1.388 151.803 o
6 5 10 172.828 173.493 3.936 15.701 o
6 5 11 227.081 230.858 4.614 10.876 o
6 5 12 281.962 280.038 5.950 6.672 o
6 6 0 5.281 4.687 0.658 687.957 o
6 6 1 78.301 81.731 2.130 56.613 o
6 6 2 5.051 5.272 0.752 527.551 o
6 6 3 30.096 30.389 1.409 143.007 o
6 6 4 9.885 8.393 1.107 242.659 o
6 6 5 119.733 119.834 3.737 19.100 o
6 6 6 10.408 8.049 1.065 261.763 o
6 6 7 344.253 340.765 6.201 5.698 o
6 6 8 37.828 41.351 1.775 89.938 o
6 6 9 65.177 66.833 2.798 35.907 o
6 6 10 117.701 113.999 2.913 29.634 o
6 6 11 283.580 292.378 9.510 2.988 o
6 7 0 12.578 12.924 1.326 168.649 o
6 7 1 96.635 98.444 2.203 50.048 o
6 7 2 24.328 25.180 1.388 149.812 o
6 7 3 49.228 50.339 1.942 73.711 o
6 7 4 51.828 52.082 2.036 67.080 o
6 7 5 20.581 19.282 1.420 145.172 o
6 7 6 126.702 132.477 3.643 19.637 o
6 7 7 4.150 4.489 0.898 370.832 o
6 7 8 182.322 190.165 3.675 17.015 o
6 7 9 52.205 52.416 1.879 77.656 o
6 8 0 23.031 22.257 1.921 79.880 o
6 8 1 23.274 23.311 2.725 40.020 o
6 8 2 183.768 181.375 3.581 17.791 o
6 8 3 25.743 27.090 1.514 126.258 o
6 8 4 59.031 60.371 2.234 55.337 o
6 8 5 163.952 177.940 4.228 14.075 o
7 0 1 37.347 36.486 1.190 189.521 o
7 0 2 1.659 1.994 0.491 1243.010 o
7 0 3 9.568 9.396 0.752 520.483 o
7 0 4 1.144 0.762 0.407 1806.740 o
7 0 5 158.260 154.389 2.579 31.186 o
7 0 6 7.194 8.936 0.971 315.536 o
7 0 7 213.534 217.245 4.625 11.128 o
7 0 8 18.795 17.298 1.368 156.878 o
7 0 9 353.565 359.577 7.736 3.994 o
7 0 10 2.782 2.819 0.950 331.753 o
7 0 11 281.409 287.304 6.159 6.298 o
7 0 12 32.471 32.237 2.203 60.206 o
7 0 13 36.747 38.668 3.257 27.811 o
7 1 0 45.258 44.566 1.451 127.573 o
7 1 1 192.524 194.299 3.080 21.459 o
7 1 2 61.916 62.219 1.660 93.151 o
7 1 3 47.354 49.817 1.409 132.314 o
7 1 4 299.391 302.243 4.708 9.079 o
7 1 5 4.296 4.760 0.699 609.665 o
7 1 6 150.652 151.685 2.599 31.557 o
7 1 7 21.349 21.297 1.044 261.868 o
7 1 8 82.012 82.190 2.662 37.956 o
7 1 9 247.709 254.305 5.763 7.361 o
7 1 10 503.737 510.552 9.625 2.428 o
7 1 11 4.405 3.529 1.023 285.795 o
7 1 12 39.293 40.463 2.203 59.452 o
7 1 13 45.311 43.856 3.080 30.817 o
7 2 0 108.009 106.242 2.307 44.668 o
7 2 1 112.282 111.702 2.412 40.913 o
7 2 2 111.001 111.650 2.109 50.510 o
7 2 3 313.463 314.760 4.437 9.506 o
7 2 4 122.520 123.572 2.422 39.022 o
7 2 5 179.498 179.141 3.027 22.996 o
7 2 6 2.066 2.265 0.543 1015.170 o
7 2 7 653.672 654.961 7.871 2.643 o
7 2 8 1.600 1.180 0.553 978.216 o
7 2 9 197.521 199.769 5.783 7.851 o
7 2 10 199.261 209.530 5.982 7.360 o
7 2 11 338.021 343.270 8.498 3.481 o
7 2 12 90.439 91.136 3.790 19.527 o
7 2 13 67.288 75.101 3.424 24.343 o
7 3 0 1.486 1.462 0.689 630.989 o
7 3 1 425.486 416.023 6.431 4.773 o
7 3 2 377.932 368.481 5.909 5.786 o
7 3 3 77.457 75.864 2.182 54.774 o
7 3 4 211.806 207.056 3.998 14.072 o
7 3 5 126.991 128.217 2.641 33.574 o
7 3 6 307.026 304.811 5.063 8.120 o
7 3 7 31.400 33.114 1.409 142.107 o
7 3 8 73.919 75.362 2.412 46.246 o
7 3 9 102.632 101.085 3.069 28.080 o
7 3 10 152.907 157.667 5.251 9.845 o
7 3 11 5.295 4.927 1.388 155.211 o
7 3 12 5.293 7.433 1.608 115.766 o
7 4 0 372.430 377.219 5.909 5.794 o
7 4 1 36.800 36.486 1.618 107.804 o
7 4 2 20.260 18.697 1.263 182.480 o
7 4 3 188.410 195.646 3.873 15.467 o
7 4 4 182.530 185.300 3.779 16.354 o
7 4 5 175.579 165.027 3.842 16.362 o
7 4 6 176.446 179.319 4.040 14.907 o
7 4 7 15.346 14.239 1.294 176.025 o
7 4 8 27.219 25.796 1.984 74.551 o
7 4 9 131.828 132.811 3.466 21.238 o
7 4 10 94.513 95.375 3.059 28.718 o
7 4 11 49.843 53.836 1.712 92.334 o
7 5 0 41.930 41.570 1.984 72.318 o
7 5 1 361.216 364.922 5.616 6.332 o
7 5 2 75.201 77.899 2.192 54.471 o
7 5 3 173.808 174.308 3.716 17.175 o
7 5 4 30.900 31.621 1.796 89.716 o
7 5 5 75.034 76.584 2.944 32.045 o
7 5 6 3.625 3.487 1.075 258.879 o
7 5 7 56.283 57.229 2.318 52.068 o
7 5 8 16.793 15.784 1.420 146.323 o
7 5 9 49.159 44.357 2.652 41.040 o
7 5 10 44.771 45.328 2.328 52.929 o
7 6 0 322.496 326.557 7.402 4.447 o
7 6 1 1.147 0.230 0.595 846.244 o
7 6 2 22.569 21.015 1.420 144.497 o
7 6 3 76.669 75.519 2.380 47.089 o
7 6 4 201.953 212.725 5.126 9.560 o
7 6 5 46.242 44.608 2.140 62.040 o
7 6 6 88.130 88.182 2.923 31.621 o
7 6 7 19.745 19.198 1.629 111.079 o
7 6 8 6.565 7.976 1.201 207.093 o
7 7 0 45.842 49.347 2.370 50.959 o
7 7 1 179.574 190.332 6.493 6.488 o
7 7 2 72.851 72.178 2.234 53.282 o
7 7 3 1.990 2.474 0.835 429.362 o
7 7 4 74.281 75.561 2.756 36.256 o
8 0 0 6.260 9.375 2.286 57.270 o
8 0 1 56.298 57.636 1.754 86.548 o
8 0 2 325.857 326.859 4.990 7.952 o
8 0 3 85.938 86.334 2.130 55.238 o
8 0 4 44.522 44.639 1.649 101.278 o
8 0 5 10.668 10.961 0.877 382.819 o
8 0 6 151.486 157.302 4.134 15.046 o
8 0 7 52.249 50.548 2.923 33.807 o
8 0 8 3.166 2.965 1.608 115.908 o
8 0 9 120.700 126.464 3.831 18.180 o
8 0 10 13.058 13.738 1.827 89.232 o
8 1 0 0.377 0.115 0.522 1100.000 o
8 1 1 80.411 85.092 2.349 47.386 o
8 1 2 85.522 85.771 2.370 46.134 o
8 1 3 344.469 351.872 5.272 7.092 o
8 1 4 77.031 82.242 2.077 59.213 o
8 1 5 105.253 104.509 2.840 31.924 o
8 1 6 20.156 20.576 1.138 222.945 o
8 1 7 23.204 24.418 1.890 82.398 o
8 1 8 9.178 9.907 1.545 124.994 o
8 1 9 73.866 73.358 4.531 14.150 o
8 1 10 79.564 85.865 3.320 25.351 o
8 2 0 357.867 348.135 5.335 6.878 o
8 2 1 223.755 225.774 4.291 12.251 o
8 2 2 129.625 132.362 3.080 25.989 o
8 2 3 55.525 52.928 1.952 71.871 o
8 2 4 212.261 219.719 4.207 12.895 o
8 2 5 20.081 19.783 1.221 194.637 o
8 2 6 100.491 102.609 2.798 33.086 o
8 2 7 217.650 222.642 4.458 11.684 o
8 2 8 16.158 16.359 1.952 77.996 o
8 2 9 73.447 71.061 3.570 22.398 o
8 2 10 33.047 33.041 2.652 41.846 o
8 3 0 84.567 83.338 2.631 38.562 o
8 3 1 404.616 398.860 6.994 4.381 o
8 3 2 209.974 212.307 4.531 11.587 o
8 3 3 28.254 28.875 1.712 98.962 o
8 3 4 65.577 64.672 2.380 48.517 o
8 3 5 32.186 33.364 1.816 87.453 o
8 3 6 60.270 61.269 2.161 58.638 o
8 3 7 70.210 72.335 2.307 50.564 o
8 3 8 158.995 158.502 4.343 13.690 o
8 3 9 4.780 5.940 1.201 207.486 o
8 4 0 0.514 1.190 0.679 650.820 o
8 4 1 23.872 25.733 1.660 106.007 o
8 4 2 132.480 134.627 3.518 20.656 o
8 4 3 122.766 126.223 3.518 21.073 o
8 4 4 31.753 32.780 1.879 82.004 o
8 4 5 258.325 257.698 5.345 8.194 o
8 4 6 8.860 10.815 1.462 139.601 o
8 4 7 230.859 236.850 5.543 8.047 o
8 5 0 25.453 25.650 1.462 135.352 o
8 5 1 105.680 104.050 2.704 34.692 o
8 5 2 10.491 12.381 1.263 186.102 o
8 5 3 24.528 25.765 1.921 79.616 o
8 5 4 113.322 112.850 3.351 23.472 o
8 5 5 142.501 148.073 4.322 14.148 o
9 0 1 116.772 114.239 3.236 24.793 o
9 0 2 27.322 29.199 1.754 94.553 o
9 0 3 18.067 19.710 1.806 90.729 o
9 0 4 12.873 15.242 1.441 142.863 o
9 0 5 125.327 131.610 3.236 24.122 o
9 1 0 5.623 5.074 1.002 297.352 o
9 1 1 22.628 21.098 1.441 140.429 o
9 1 2 59.877 61.582 2.443 46.782 o
9 1 3 17.430 16.912 1.503 130.557 o
9 1 4 11.039 11.139 1.180 213.117 o
9 1 5 2.105 1.305 0.720 577.180 o
9 2 0 149.826 158.408 3.925 16.459 o
9 2 1 98.001 99.227 3.059 28.489 o
9 2 2 118.380 120.920 3.382 22.793 o
9 2 3 21.892 20.555 1.639 109.321 o
9 2 4 4.046 3.142 1.054 269.184 o
9 3 0 306.416 304.874 5.971 6.390 o
9 3 1 0.920 0.940 0.856 408.941 o

_iucr_refine_instructions_details
;
TITL I
CELL 0.71073 7.3264 8.7103 16.196 90 90 90
ZERR 4 0.0003 0.0004 0.0007 0 0 0
LATT -1
SYMM 0.5-X,-Y,0.5+Z
SYMM -X,0.5+Y,0.5-Z
SYMM 0.5+X,0.5-Y,-Z
SFAC C H N O Cl
UNIT 44 48 4 4 4

L.S. 150 0 0
PLAN  1
CONF
MORE -1
BOND $H
fmap 2 53
acta 
WGHT 0.010964 0
FVAR 0.978726
REM <olex2.extras>
REM <HklSrc "%.\\sedjoc.hkl">
REM </olex2.extras>

Cl12  5     0.00234  0.20521  0.53156  11.00000  0.02336  0.02645  0.01651 =
 -0.00538 -0.00155 -0.00572 
N11   3     0.21806  0.28847  0.67876  11.00000  0.01927  0.01821  0.01296 =
 -0.00163 -0.00123  0.00098 
H11   2     0.24924  0.18458  0.65325  11.00000  0.04147  0.03291  0.02647 =
 -0.00347 -0.00380 -0.00189 
O12   4     0.32999  0.00171  0.68389  11.00000  0.02947  0.02051  0.01668 =
 -0.00121  0.00539  0.00121 
C3    1     0.24660  0.14405  0.80167  11.00000  0.01723  0.02038  0.01365 =
 -0.00058 -0.00033  0.00048 
H3    2     0.22407  0.13971  0.86828  11.00000  0.06248  0.03867  0.01266 =
 -0.00068  0.00407  0.01356 
C2    1     0.20906  0.28123  0.76192  11.00000  0.01465  0.01891  0.01314 =
 -0.00187 -0.00057  0.00030 
C111  1     0.18048  0.41305  0.62672  11.00000  0.01460  0.01833  0.01299 =
 -0.00093 -0.00009 -0.00038 
C116  1     0.24632  0.56105  0.64177  11.00000  0.01794  0.01881  0.01878 =
 -0.00084 -0.00051 -0.00150 
H116  2     0.33314  0.58063  0.69573  11.00000  0.02565  0.04779  0.02523 =
 -0.00762 -0.00936 -0.01484 
C4    1     0.30071  0.00703  0.75976  11.00000  0.01534  0.01924  0.01589 =
 0.00026  0.00054 -0.00026 
C113  1     0.04193  0.50713  0.49968  11.00000  0.02170  0.02927  0.01408 =
 0.00304 -0.00116  0.00067 
H113  2    -0.03585  0.48209  0.44407  11.00000  0.05675  0.05487  0.01964 =
 0.00064 -0.00678  0.00757 
C5    1     0.31685 -0.13856  0.80948  11.00000  0.02177  0.02175  0.02305 =
 0.00351  0.00047  0.00179 
H5A   2     0.18966 -0.20216  0.80383  11.00000  0.04270  0.05021  0.08234 =
 0.02766 -0.00150 -0.00809 
H5B   2     0.33994 -0.11709  0.87470  11.00000  0.11565  0.04911  0.02853 =
 0.00157 -0.02553  0.01258 
H5C   2     0.42390 -0.21144  0.78517  11.00000  0.03445  0.04529  0.06080 =
 0.01759  0.00695  0.02187 
C112  1     0.08015  0.38837  0.55427  11.00000  0.01550  0.02272  0.01293 =
 -0.00078  0.00013 -0.00114 
C115  1     0.20749  0.68111  0.58804  11.00000  0.02255  0.02031  0.02228 =
 0.00245  0.00336 -0.00151 
H115  2     0.25615  0.79638  0.60104  11.00000  0.05503  0.02503  0.04625 =
 0.00882  0.00628 -0.01044 
C1    1     0.15547  0.41939  0.81139  11.00000  0.02278  0.02155  0.01661 =
 -0.00380  0.00115  0.00164 
H1A   2     0.27549  0.48821  0.82349  11.00000  0.04201  0.04554  0.04243 =
 -0.01170 -0.00088 -0.00725 
H1B   2     0.09797  0.38366  0.86985  11.00000  0.06848  0.04634  0.03357 =
 -0.00338  0.02145  0.01105 
H1C   2     0.05562  0.49086  0.77952  11.00000  0.03788  0.05372  0.03454 =
 -0.00668 -0.00193  0.01534 
C114  1     0.10466  0.65439  0.51721  11.00000  0.02452  0.02555  0.02050 =
 0.00667  0.00211  0.00150 
H114  2     0.07315  0.74711  0.47482  11.00000  0.05743  0.03576  0.04345 =
 0.01167 -0.00562  0.00671 
HKLF 4

END
Q1 1 0.25 -0.203704 0.981481 11 0.05 0.1

  REM The information below was added by Olex2.
  REM
  REM R1 = 0.0115 for 2212 Fo > 4sig(Fo) and 0.0121 for all 2259 data
  REM 235 parameters refined using 0 restraints
  REM Highest difference peak 0.1007, deepest hole -0.1266
  REM Mean Shift 0.0001, Max Shift 0.0010.

  REM +++ Tabular Listing of Refinement Information +++
  REM R1_all = 0.0121
  REM R1_gt = 0.0115
  REM wR_ref = 0.0243
  REM GOOF = 1.0466
  REM Shift_max = 0.0010
  REM Shift_mean = 0.0001
  REM Reflections_all = 2259
  REM Reflections_gt = 2212
  REM Parameters = 235
  REM Hole = -0.1266
  REM Peak = 0.1007
  REM Flack = 0.01(6)

  
;
_olex2_submission_special_instructions  'No special instructions were received'
