# Supplementary material for: Fragmentation and transferability in Hirshfeld atom refinement
Source: IUCrJ. 2022 Feb 26;9(Pt 2):298–315. doi: 10.1107/S2052252522000690 (PMC8895009; doi:10.1107/S2052252522000690)
Supplement: Supplementary file 2 [file m-09-00298-sup2.zip › cif/cc-pVTZ_vs_cc-pVDZ/ADOWUO_cc-pVTZ.cif]

data_ADOWUO_cc-pVTZ
_audit_creation_date               2022-01-10
_audit_creation_method
;
Olex2 1.3
(compiled 2020.07.31 svn.rc2a77460 for OlexSys, GUI svn.r6145)
;
_audit_contact_author_address      ?
_audit_contact_author_email        ?
_audit_contact_author_name         ''
_audit_contact_author_phone        ?
_publ_contact_author_id_orcid      ?
_publ_section_references
;
Bourhis, L.J., Dolomanov, O.V., Gildea, R.J., Howard, J.A.K., Puschmann, H.
 (2015). Acta Cryst. A71, 59-75.

Dolomanov, O.V., Bourhis, L.J., Gildea, R.J, Howard, J.A.K. & Puschmann, H.
 (2009), J. Appl. Cryst. 42, 339-341.
;
_chemical_formula_moiety           'C3 H2 N8 O8'
_chemical_formula_sum              'C3 H2 N8 O8'
_chemical_formula_weight           278.098
loop_
  _atom_type_symbol
  _atom_type_scat_dispersion_real
  _atom_type_scat_dispersion_imag
  _atom_type_scat_Cromer_Mann_a1
  _atom_type_scat_Cromer_Mann_a2
  _atom_type_scat_Cromer_Mann_a3
  _atom_type_scat_Cromer_Mann_a4
  _atom_type_scat_Cromer_Mann_b1
  _atom_type_scat_Cromer_Mann_b2
  _atom_type_scat_Cromer_Mann_b3
  _atom_type_scat_Cromer_Mann_b4
  _atom_type_scat_Cromer_Mann_c
  _atom_type_scat_source
  _atom_type_scat_dispersion_source
 H 0.00000 0.00000 0.49300 0.32291 0.14019 0.04081 10.51090 26.12570 3.14236
 57.79970 0.0030380000826
 'International Tables Volume C Table 6.1.1.4 (pp. 500-502)'
 'Henke, Gullikson and Davis, At. Data and Nucl. Data Tables, 1993, 54, 2'
 C 0.00347 0.00161 2.31000 1.02000 1.58860 0.86500 20.84390 10.20750 0.56870
 51.65120 0.215599998832
 'International Tables Volume C Table 6.1.1.4 (pp. 500-502)'
 'Henke, Gullikson and Davis, At. Data and Nucl. Data Tables, 1993, 54, 2'
 O 0.01158 0.00611 3.04850 2.28680 1.54630 0.86700 13.27710 5.70110 0.32390
 32.90890 0.250800013542
 'International Tables Volume C Table 6.1.1.4 (pp. 500-502)'
 'Henke, Gullikson and Davis, At. Data and Nucl. Data Tables, 1993, 54, 2'
 N 0.00653 0.00323 12.21260 3.13220 2.01250 1.16630 0.00570 9.89330 28.99750
 0.58260 -11.5290002823
 'International Tables Volume C Table 6.1.1.4 (pp. 500-502)'
 'Henke, Gullikson and Davis, At. Data and Nucl. Data Tables, 1993, 54, 2'

_space_group_crystal_system        'monoclinic'
_space_group_IT_number             14
_space_group_name_H-M_alt          'P 1 21/n 1'
_space_group_name_Hall             '-P 2ybc (x-z,y,z)'
loop_
  _space_group_symop_id
  _space_group_symop_operation_xyz
 1 x,y,z
 2 -x+1/2,y+1/2,-z+1/2
 3 -x,-y,-z
 4 x-1/2,-y-1/2,z-1/2

_symmetry_Int_Tables_number        14
_cell_length_a                     9.1597(7)
_cell_length_b                     10.5684(7)
_cell_length_c                     9.9433(7)
_cell_angle_alpha                  90
_cell_angle_beta                   101.110(7)
_cell_angle_gamma                  90
_cell_volume                       944.51(12)
_cell_formula_units_Z              4
_cell_measurement_temperature    173(2)
_cell_measurement_reflns_used    2868
_cell_measurement_theta_min      4.6330
_cell_measurement_theta_max      31.1480
_exptl_crystal_description       block
_exptl_crystal_colour            colorless
_exptl_absorpt_coefficient_mu      0.192
_exptl_crystal_density_diffrn      1.956
_exptl_crystal_F_000               560.419
_diffrn_ambient_temperature      173(2)
_diffrn_measurement_device_type  'Xcalibur, Sapphire3'
_diffrn_reflns_av_R_equivalents    0.0235
_diffrn_reflns_av_unetI/netI       0.0261
_diffrn_reflns_Laue_measured_fraction_full  0.9953
_diffrn_reflns_Laue_measured_fraction_max  0.9301
_diffrn_reflns_limit_h_max         12
_diffrn_reflns_limit_h_min         -13
_diffrn_reflns_limit_k_max         15
_diffrn_reflns_limit_k_min         -15
_diffrn_reflns_limit_l_max         14
_diffrn_reflns_limit_l_min         -13
_diffrn_reflns_number              9913
_diffrn_reflns_point_group_measured_fraction_full  0.9953
_diffrn_reflns_point_group_measured_fraction_max  0.9301
_diffrn_reflns_theta_full          25.2417
_diffrn_reflns_theta_max           32.25
_diffrn_reflns_theta_min           4.39
_diffrn_measured_fraction_theta_full  0.9953
_diffrn_measured_fraction_theta_max  0.9301
_diffrn_radiation_type             'Mo K\a'
_diffrn_radiation_wavelength       0.71073
_reflns_Friedel_coverage           0.0
_reflns_limit_h_max                8
_reflns_limit_h_min                -13
_reflns_limit_k_max                15
_reflns_limit_k_min                0
_reflns_limit_l_max                14
_reflns_limit_l_min                -8
_reflns_number_gt                  2513
_reflns_number_total               3112
_reflns_threshold_expression       I>=2u(I)
_computing_molecular_graphics      'Olex2 1.3 (Dolomanov et al., 2009)'
_computing_publication_material    'Olex2 1.3 (Dolomanov et al., 2009)'
_computing_structure_refinement    'olex2.refine 1.3 (Bourhis et al., 2015)'
_refine_diff_density_max           0.3445
_refine_diff_density_min           -0.4876
_refine_diff_density_rms           0.0595
_refine_ls_d_res_high              0.6659
_refine_ls_d_res_low               4.6465
_refine_ls_goodness_of_fit_ref     1.0970
_refine_ls_hydrogen_treatment      refall
_refine_ls_matrix_type             full
_refine_ls_number_constraints      0
_refine_ls_number_parameters       190
_refine_ls_number_reflns           3112
_refine_ls_number_restraints       0
_refine_ls_R_factor_all            0.0424
_refine_ls_R_factor_gt             0.0301
_refine_ls_restrained_S_all        1.0970
_refine_ls_shift/su_max            0.0007
_refine_ls_shift/su_mean           0.0001
_refine_ls_structure_factor_coef   Fsqd
_refine_ls_weighting_details      
 'w=1/[\s^2^(Fo^2^)+(0.0239P)^2^+0.0674P] where P=(Fo^2^+2Fc^2^)/3'
_refine_ls_weighting_scheme        calc
_refine_ls_wR_factor_gt            0.0611
_refine_ls_wR_factor_ref           0.0686
_olex2_refinement_description
;
;
loop_
  _atom_site_label
  _atom_site_type_symbol
  _atom_site_fract_x
  _atom_site_fract_y
  _atom_site_fract_z
  _atom_site_U_iso_or_equiv
  _atom_site_adp_type
  _atom_site_occupancy
  _atom_site_refinement_flags_posn
 O1 O 0.66139(8) -0.23454(7) 0.73837(7) 0.03175(17) Uani 1.000000 .
 O2 O 0.66399(9) -0.30388(7) 0.94431(7) 0.03903(19) Uani 1.000000 .
 O3 O 0.53889(9) 0.34903(7) 0.52710(7) 0.03733(18) Uani 1.000000 .
 O4 O 0.30793(8) 0.39506(8) 0.52536(7) 0.03968(19) Uani 1.000000 .
 O5 O 0.28902(9) 0.44000(7) 0.80914(8) 0.04033(19) Uani 1.000000 .
 O6 O 0.21118(8) 0.24811(7) 0.75917(8) 0.03972(19) Uani 1.000000 .
 O7 O 0.60784(11) 0.47721(8) 0.76496(9) 0.0505(2) Uani 1.000000 .
 O8 O 0.60837(9) 0.34325(7) 0.92918(7) 0.03695(18) Uani 1.000000 .
 N1 N 0.53538(9) -0.01431(8) 0.66582(8) 0.02222(16) Uani 1.000000 .
 N2 N 0.49899(8) 0.10324(7) 0.61726(7) 0.02158(16) Uani 1.000000 .
 N3 N 0.50193(8) 0.09486(7) 0.84464(7) 0.01901(15) Uani 1.000000 .
 N4 N 0.56671(9) -0.11906(7) 0.88717(8) 0.02488(17) Uani 1.000000 .
 N5 N 0.63481(9) -0.22605(7) 0.85372(8) 0.02447(16) Uani 1.000000 .
 N6 N 0.42910(9) 0.35427(7) 0.57688(8) 0.02657(17) Uani 1.000000 .
 N7 N 0.30148(9) 0.33271(8) 0.77012(8) 0.02803(18) Uani 1.000000 .
 N8 N 0.56717(9) 0.38310(8) 0.81558(8) 0.02703(17) Uani 1.000000 .
 C1 C 0.53717(9) -0.01744(8) 0.80067(8) 0.01836(17) Uani 1.000000 .
 C2 C 0.48138(9) 0.16479(8) 0.72799(8) 0.01813(16) Uani 1.000000 .
 C3 C 0.44688(9) 0.30246(8) 0.72321(8) 0.02072(17) Uani 1.000000 .
 H1 H 0.5506(18) -0.0847(14) 0.6019(13) 0.042(4) Uani 1.000000 .
 H2 H 0.5450(16) -0.1178(14) 0.9858(14) 0.037(4) Uani 1.000000 .

loop_
  _atom_site_aniso_label
  _atom_site_aniso_U_11
  _atom_site_aniso_U_22
  _atom_site_aniso_U_33
  _atom_site_aniso_U_12
  _atom_site_aniso_U_13
  _atom_site_aniso_U_23
 O1 0.0477(4) 0.0256(4) 0.0259(3) 0.0082(3) 0.0170(3) -0.0010(3)
 O2 0.0646(5) 0.0259(4) 0.0302(4) 0.0149(3) 0.0184(4) 0.0062(3)
 O3 0.0469(4) 0.0376(4) 0.0310(4) 0.0013(3) 0.0161(3) 0.0100(3)
 O4 0.0395(4) 0.0455(5) 0.0294(4) 0.0022(3) -0.0051(3) 0.0123(3)
 O5 0.0446(5) 0.0325(4) 0.0461(4) 0.0167(3) 0.0143(4) 0.0015(4)
 O6 0.0253(4) 0.0421(5) 0.0537(5) 0.0014(3) 0.0127(3) 0.0057(4)
 O7 0.0670(6) 0.0305(4) 0.0481(5) -0.0205(4) -0.0037(4) 0.0026(4)
 O8 0.0449(4) 0.0366(4) 0.0252(3) -0.0060(3) -0.0037(3) -0.0057(3)
 N1 0.0320(4) 0.0216(4) 0.0140(3) 0.0022(3) 0.0068(3) -0.0012(3)
 N2 0.0290(4) 0.0228(4) 0.0134(3) 0.0011(3) 0.0052(3) 0.0006(3)
 N3 0.0246(3) 0.0194(3) 0.0130(3) 0.0015(3) 0.0036(3) -0.0012(3)
 N4 0.0389(4) 0.0207(4) 0.0165(3) 0.0062(3) 0.0091(3) 0.0008(3)
 N5 0.0342(4) 0.0199(4) 0.0210(4) 0.0027(3) 0.0097(3) -0.0004(3)
 N6 0.0336(4) 0.0236(4) 0.0214(3) -0.0013(3) 0.0024(3) 0.0044(3)
 N7 0.0261(4) 0.0288(4) 0.0299(4) 0.0073(3) 0.0071(3) 0.0041(3)
 N8 0.0296(4) 0.0215(4) 0.0280(4) -0.0028(3) 0.0007(3) -0.0020(3)
 C1 0.0234(4) 0.0190(4) 0.0130(3) 0.0012(3) 0.0042(3) -0.0012(3)
 C2 0.0205(4) 0.0191(4) 0.0145(3) -0.0002(3) 0.0026(3) 0.0003(3)
 C3 0.0229(4) 0.0201(4) 0.0184(4) 0.0008(3) 0.0021(3) 0.0005(3)
 H1 0.074(12) 0.037(9) 0.017(7) 0.008(8) 0.015(7) -0.004(7)
 H2 0.044(10) 0.043(10) 0.027(8) 0.012(7) 0.018(7) 0.004(7)

loop_
  _geom_bond_atom_site_label_1
  _geom_bond_atom_site_label_2
  _geom_bond_distance
  _geom_bond_site_symmetry_2
  _geom_bond_publ_flag
 O1 N5 1.2209(9) . ?
 O2 N5 1.2110(10) . ?
 O3 N6 1.2046(11) . ?
 O4 N6 1.2087(10) . ?
 O5 N7 1.2110(11) . ?
 O6 N7 1.2085(11) . ?
 O7 N8 1.2057(11) . ?
 O8 N8 1.1964(10) . ?
 N1 N2 1.3511(10) . ?
 N1 C1 1.3382(10) . ?
 N1 H1 1.005(14) . ?
 N2 C2 1.3153(10) . ?
 N3 C1 1.3260(11) . ?
 N3 C2 1.3575(10) . ?
 N4 N5 1.3632(11) . ?
 N4 C1 1.3699(11) . ?
 N4 H2 1.038(13) . ?
 N6 C3 1.5337(11) . ?
 N7 C3 1.5274(12) . ?
 N8 C3 1.5472(12) . ?
 C2 C3 1.4876(12) . ?

loop_
  _geom_angle_atom_site_label_1
  _geom_angle_atom_site_label_2
  _geom_angle_atom_site_label_3
  _geom_angle
  _geom_angle_site_symmetry_1
  _geom_angle_site_symmetry_3
  _geom_angle_publ_flag
 C1 N1 N2 109.59(7) . . ?
 H1 N1 N2 120.6(8) . . ?
 H1 N1 C1 129.7(8) . . ?
 C2 N2 N1 102.55(7) . . ?
 C2 N3 C1 102.01(7) . . ?
 C1 N4 N5 122.78(7) . . ?
 H2 N4 N5 114.9(8) . . ?
 H2 N4 C1 122.2(8) . . ?
 O2 N5 O1 126.41(8) . . ?
 N4 N5 O1 118.27(8) . . ?
 N4 N5 O2 115.32(7) . . ?
 O4 N6 O3 127.83(8) . . ?
 C3 N6 O3 115.40(7) . . ?
 C3 N6 O4 116.77(8) . . ?
 O6 N7 O5 128.06(9) . . ?
 C3 N7 O5 115.81(8) . . ?
 C3 N7 O6 116.07(8) . . ?
 O8 N8 O7 128.17(9) . . ?
 C3 N8 O7 116.65(8) . . ?
 C3 N8 O8 115.18(8) . . ?
 N3 C1 N1 110.58(7) . . ?
 N4 C1 N1 127.68(8) . . ?
 N4 C1 N3 121.72(7) . . ?
 N3 C2 N2 115.26(8) . . ?
 C3 C2 N2 121.10(7) . . ?
 C3 C2 N3 123.60(7) . . ?
 N7 C3 N6 106.00(7) . . ?
 N8 C3 N6 107.44(7) . . ?
 N8 C3 N7 105.46(7) . . ?
 C2 C3 N6 111.26(7) . . ?
 C2 C3 N7 112.78(7) . . ?
 C2 C3 N8 113.40(7) . . ?

loop_
  _geom_torsion_atom_site_label_1
  _geom_torsion_atom_site_label_2
  _geom_torsion_atom_site_label_3
  _geom_torsion_atom_site_label_4
  _geom_torsion
  _geom_torsion_site_symmetry_1
  _geom_torsion_site_symmetry_2
  _geom_torsion_site_symmetry_3
  _geom_torsion_site_symmetry_4
  _geom_torsion_publ_flag
 O1 N5 N4 C1 -4.99(10) . . . . ?
 O2 N5 N4 C1 174.49(8) . . . . ?
 O3 N6 C3 N7 173.61(8) . . . . ?
 O3 N6 C3 N8 61.23(8) . . . . ?
 O3 N6 C3 C2 -63.45(9) . . . . ?
 O4 N6 C3 N7 -6.46(9) . . . . ?
 O4 N6 C3 N8 -118.84(8) . . . . ?
 O4 N6 C3 C2 116.48(8) . . . . ?
 O5 N7 C3 N6 -80.04(8) . . . . ?
 O5 N7 C3 N8 33.72(8) . . . . ?
 O5 N7 C3 C2 157.99(8) . . . . ?
 O6 N7 C3 N6 97.44(8) . . . . ?
 O6 N7 C3 N8 -148.80(8) . . . . ?
 O6 N7 C3 C2 -24.54(9) . . . . ?
 O7 N8 C3 N6 9.79(9) . . . . ?
 O7 N8 C3 N7 -102.95(9) . . . . ?
 O7 N8 C3 C2 133.17(9) . . . . ?
 O8 N8 C3 N6 -170.05(8) . . . . ?
 O8 N8 C3 N7 77.21(9) . . . . ?
 O8 N8 C3 C2 -46.67(9) . . . . ?
 N1 N2 C2 N3 -0.82(7) . . . . ?
 N1 N2 C2 C3 177.03(6) . . . . ?
 N1 C1 N3 C2 -0.84(8) . . . . ?
 N1 C1 N4 N5 16.77(11) . . . . ?
 N2 C2 N3 C1 1.06(8) . . . . ?
 N2 C2 C3 N6 2.67(9) . . . . ?
 N2 C2 C3 N7 121.63(8) . . . . ?
 N2 C2 C3 N8 -118.59(8) . . . . ?
 N3 C1 N4 N5 -164.80(8) . . . . ?
 N3 C2 C3 N6 -179.66(8) . . . . ?
 N3 C2 C3 N7 -60.70(9) . . . . ?
 N3 C2 C3 N8 59.08(9) . . . . ?

loop_
  _refln_index_h
  _refln_index_k
  _refln_index_l
  _refln_F_squared_calc
  _refln_F_squared_meas
  _refln_F_squared_sigma
  _refln_F_squared_weight
  _refln_observed_status
-13 0 1 3.283 -2.331 3.860 33.678 o
-13 0 3 19.780 17.115 5.074 18.619 o
-13 0 5 16.463 17.237 4.831 20.582 o
-13 0 7 72.812 77.303 6.977 8.917 o
-13 1 0 5.014 4.686 3.083 51.456 o
-13 1 1 0.519 -1.011 1.761 162.276 o
-13 1 2 7.277 2.005 4.273 27.183 o
-13 1 3 0.091 -1.899 1.479 231.268 o
-13 1 4 0.039 -0.042 1.210 345.859 o
-13 1 5 31.881 26.468 3.514 34.039 o
-13 1 6 9.557 11.191 3.004 51.927 o
-13 1 7 4.187 9.808 4.079 29.703 o
-13 2 1 6.091 2.986 3.107 50.626 o
-13 2 2 9.243 7.341 2.712 63.555 o
-13 2 3 16.055 12.611 2.663 61.620 o
-13 2 4 31.781 28.998 3.635 32.011 o
-13 2 5 28.556 38.848 7.453 8.696 o
-13 3 2 15.697 15.926 4.953 19.697 o
-12 0 -2 6.208 9.638 3.617 37.239 o
-12 0 0 41.478 47.074 7.866 7.695 o
-12 0 2 133.522 153.432 13.377 2.539 o
-12 0 4 145.206 183.862 10.185 3.939 o
-12 0 6 24.983 24.722 3.983 28.319 o
-12 0 8 6.266 4.394 2.525 74.834 o
-12 1 -4 2.309 2.501 2.768 64.793 o
-12 1 -3 9.283 8.365 5.086 19.113 o
-12 1 -2 8.620 10.116 1.976 110.980 o
-12 1 -1 0.198 4.960 2.136 108.201 o
-12 1 0 0.687 0.692 1.970 129.001 o
-12 1 1 0.006 1.128 1.970 129.714 o
-12 1 2 12.072 13.440 2.487 71.201 o
-12 1 3 2.516 5.084 1.728 157.459 o
-12 1 4 69.144 82.597 5.617 12.795 o
-12 1 5 4.395 2.249 1.869 135.158 o
-12 1 6 0.551 0.390 1.236 324.458 o
-12 1 7 9.413 12.406 2.892 55.525 o
-12 1 8 28.163 25.782 3.261 39.272 o
-12 1 9 22.324 21.384 6.130 12.885 o
-12 2 -3 33.738 36.146 5.121 17.339 o
-12 2 -2 0.398 3.376 1.541 205.264 o
-12 2 -1 28.416 31.886 4.504 22.255 o
-12 2 0 1.543 1.301 1.168 346.285 o
-12 2 1 92.165 108.607 6.761 8.778 o
-12 2 2 5.236 2.016 1.281 262.271 o
-12 2 3 47.130 46.858 4.329 21.873 o
-12 2 4 3.164 6.115 1.743 152.389 o
-12 2 5 1.334 3.041 1.414 237.859 o
-12 2 6 15.851 12.954 2.874 53.966 o
-12 2 7 0.901 2.328 1.789 153.932 o
-12 2 8 60.539 52.556 9.893 4.888 o
-12 2 9 78.017 62.465 9.808 4.867 o
-12 3 -3 0.862 -2.420 2.027 122.187 o
-12 3 -2 8.441 13.270 2.578 68.675 o
-12 3 -1 39.671 43.096 4.384 22.116 o
-12 3 0 11.047 4.783 5.620 15.723 o
-12 3 1 6.878 3.046 1.424 209.092 o
-12 3 2 0.005 0.026 1.407 255.826 o
-12 3 3 1.831 0.023 1.400 248.062 o
-12 3 4 4.734 5.108 2.384 84.103 o
-12 3 5 0.000 -0.644 1.901 140.239 o
-12 3 6 0.136 -0.359 3.642 38.204 o
-12 3 7 28.828 29.079 4.493 22.416 o
-12 3 8 16.682 9.941 2.856 54.803 o
-12 3 9 0.750 1.942 2.233 100.039 o
-12 4 -3 0.000 0.291 2.525 79.428 o
-12 4 -2 42.107 40.786 6.968 9.683 o
-12 4 -1 6.185 11.932 2.544 71.832 o
-12 4 0 104.092 118.261 8.864 5.469 o
-12 4 1 0.004 1.656 2.015 123.691 o
-12 4 2 33.997 38.831 4.050 25.960 o
-12 4 3 9.317 8.426 2.756 61.422 o
-12 4 4 27.272 25.021 4.107 26.599 o
-12 4 5 91.092 87.464 8.521 6.086 o
-12 4 6 7.483 8.425 2.514 73.675 o
-12 4 7 28.677 28.125 4.454 22.808 o
-12 4 8 14.119 6.885 2.734 60.757 o
-12 5 -2 46.547 40.980 7.332 8.753 o
-12 5 0 1.348 1.828 1.436 234.269 o
-12 5 1 4.858 8.886 3.447 41.127 o
-12 5 2 22.697 22.611 4.855 19.958 o
-12 5 3 0.053 0.182 1.450 240.171 o
-12 5 4 22.061 27.522 4.438 23.436 o
-12 5 5 1.176 0.615 1.894 138.751 o
-12 5 6 1.663 0.266 2.306 93.851 o
-12 5 7 8.878 3.496 2.233 92.247 o
-12 6 2 4.666 11.119 4.321 26.454 o
-12 6 6 5.542 9.662 3.812 33.743 o
-11 0 -5 0.977 1.311 2.209 102.299 o
-11 0 -3 62.556 60.524 7.538 8.022 o
-11 0 -1 93.278 77.954 9.565 4.975 o
-11 0 1 82.622 87.665 9.565 5.007 o
-11 0 3 93.672 80.992 6.532 9.516 o
-11 0 5 123.531 120.222 11.556 3.371 o
-11 0 7 64.948 59.808 5.044 15.846 o
-11 0 9 1.562 -4.127 3.132 51.308 o
-11 1 -5 0.029 0.659 1.496 224.745 o
-11 1 -4 64.381 65.138 6.512 10.313 o
-11 1 -3 0.369 -0.098 1.826 151.323 o
-11 1 -2 5.733 4.488 1.392 219.201 o
-11 1 -1 18.508 17.773 2.603 61.854 o
-11 1 0 0.001 -0.379 1.467 235.464 o
-11 1 1 39.683 40.956 3.917 26.721 o
-11 1 2 3.286 3.997 1.471 210.378 o
-11 1 3 42.680 50.805 4.225 22.948 o
-11 1 4 7.657 11.871 1.950 113.689 o
-11 1 5 128.464 141.290 5.935 9.344 o
-11 1 6 66.630 68.402 3.718 24.211 o
-11 1 7 0.582 2.073 1.815 150.508 o
-11 1 8 76.348 85.532 5.775 11.980 o
-11 1 9 0.679 1.743 1.569 200.111 o
-11 1 10 3.766 3.921 1.989 120.113 o
-11 2 -6 35.416 31.706 6.968 9.839 o
-11 2 -5 0.022 -8.284 2.699 69.581 o
-11 2 -4 0.162 -3.980 4.079 30.457 o
-11 2 -3 81.251 85.593 6.049 11.002 o
-11 2 -2 6.696 5.517 1.634 162.510 o
-11 2 -1 55.138 65.031 5.962 12.231 o
-11 2 0 0.021 -1.973 1.339 282.477 o
-11 2 1 78.765 90.956 5.537 12.622 o
-11 2 2 7.406 7.112 1.878 125.101 o
-11 2 3 43.415 45.436 3.999 25.246 o
-11 2 4 22.618 20.701 2.799 52.832 o
-11 2 5 106.841 111.249 5.250 12.193 o
-11 2 6 17.319 14.785 2.434 70.483 o
-11 2 7 164.570 172.553 7.949 5.604 o
-11 2 8 55.375 55.100 4.712 18.317 o
-11 2 9 111.034 117.790 7.055 7.829 o
-11 2 10 11.177 9.146 3.081 49.391 o
-11 3 -5 0.085 -7.268 2.743 67.315 o
-11 3 -4 4.060 5.372 2.950 56.222 o
-11 3 -3 1.507 1.746 1.466 224.378 o
-11 3 -2 4.574 5.980 1.942 122.889 o
-11 3 -1 6.855 6.925 1.907 122.757 o
-11 3 0 49.605 45.257 3.980 24.829 o
-11 3 1 22.901 23.789 2.989 46.902 o
-11 3 2 72.495 69.567 5.018 15.397 o
-11 3 3 12.858 10.770 2.102 95.257 o
-11 3 4 38.122 34.453 4.238 23.875 o
-11 3 5 8.080 10.330 2.229 90.387 o
-11 3 6 15.419 14.343 3.074 47.846 o
-11 3 7 0.386 1.922 1.723 167.336 o
-11 3 8 2.624 1.200 1.515 207.474 o
-11 3 9 32.799 31.355 3.809 29.332 o
-11 3 10 1.007 2.428 2.792 64.195 o
-11 4 -4 13.612 9.616 3.496 38.588 o
-11 4 -3 0.396 -1.595 1.438 242.951 o
-11 4 -2 0.025 -1.100 2.579 76.202 o
-11 4 -1 19.977 20.270 2.554 62.514 o
-11 4 0 39.681 32.118 4.034 25.901 o
-11 4 1 12.645 17.161 3.390 40.353 o
-11 4 2 13.127 11.573 2.100 94.723 o
-11 4 3 6.213 9.154 2.995 53.434 o
-11 4 4 12.232 15.223 2.497 70.124 o
-11 4 5 16.792 11.575 2.789 56.812 o
-11 4 6 39.459 35.191 4.755 19.496 o
-11 4 7 26.402 16.108 3.458 36.705 o
-11 4 8 23.029 26.091 3.371 38.059 o
-11 4 9 26.558 26.098 3.631 32.994 o
-11 4 10 4.734 1.412 5.839 14.759 o
-11 5 -4 74.482 72.784 7.098 8.666 o
-11 5 -3 1.739 -0.481 1.313 281.006 o
-11 5 -2 12.030 8.182 1.573 155.309 o
-11 5 -1 3.377 0.851 1.215 307.022 o
-11 5 0 59.032 61.015 6.272 11.164 o
-11 5 1 1.299 1.055 2.270 96.813 o
-11 5 2 5.486 1.966 2.100 107.587 o
-11 5 3 5.915 4.146 2.122 103.894 o
-11 5 4 56.369 63.878 4.959 16.599 o
-11 5 5 18.682 14.870 3.197 43.810 o
-11 5 6 101.326 108.879 8.270 6.215 o
-11 5 7 38.646 38.914 4.984 17.903 o
-11 5 8 50.020 57.435 6.471 10.786 o
-11 5 9 0.958 1.834 2.001 123.903 o
-11 6 -3 12.098 17.021 3.536 37.444 o
-11 6 -2 0.667 -0.219 1.298 295.598 o
-11 6 -1 47.006 50.868 4.361 21.475 o
-11 6 0 25.850 26.766 3.628 33.100 o
-11 6 1 0.816 -0.344 1.897 139.357 o
-11 6 2 17.434 22.201 4.382 24.497 o
-11 6 3 1.870 -1.673 1.680 174.363 o
-11 6 4 3.999 1.527 1.356 246.274 o
-11 6 5 0.959 -1.830 1.912 136.966 o
-11 6 6 11.272 7.512 2.584 68.416 o
-11 6 7 0.184 -2.545 2.610 74.327 o
-11 6 8 0.130 -3.096 5.924 14.442 o
-11 7 -3 1.710 2.678 1.639 179.436 o
-11 7 -2 28.525 28.046 3.767 30.609 o
-11 7 -1 4.696 4.480 3.751 35.217 o
-11 7 0 40.684 40.476 4.492 21.245 o
-11 7 1 13.296 16.196 3.062 48.493 o
-11 7 2 60.304 67.964 6.708 9.843 o
-11 7 3 16.462 14.049 2.583 64.430 o
-11 7 4 2.459 -2.238 1.505 213.300 o
-11 7 5 9.885 8.537 3.423 40.862 o
-11 7 6 0.718 -1.600 2.202 103.853 o
-11 7 7 0.190 -9.978 4.394 26.239 o
-11 8 -1 3.053 3.642 2.622 71.393 o
-11 8 0 59.010 63.270 6.591 10.218 o
-11 8 1 0.432 -0.673 1.636 188.097 o
-11 8 2 10.580 10.174 2.244 87.384 o
-11 8 3 0.789 -4.791 1.771 159.753 o
-11 8 4 1.320 -2.891 1.907 137.091 o
-11 8 5 1.503 -6.433 3.714 36.557 o
-11 8 6 0.279 -0.437 2.331 93.099 o
-11 9 3 30.885 20.466 5.511 15.525 o
-11 9 4 3.875 2.865 2.670 68.707 o
-10 0 -6 5.834 12.236 4.249 27.217 o
-10 0 -4 7.393 7.510 2.591 69.973 o
-10 0 -2 26.706 29.422 5.377 16.239 o
-10 0 0 36.770 31.245 5.681 14.349 o
-10 0 2 6.712 9.467 2.298 86.981 o
-10 0 4 50.318 55.293 4.020 23.899 o
-10 0 6 23.075 23.709 3.571 34.648 o
-10 0 8 140.481 147.823 8.578 5.341 o
-10 0 10 74.885 80.115 10.609 4.186 o
-10 1 -6 72.349 82.057 7.164 8.492 o
-10 1 -5 35.843 32.905 3.716 30.077 o
-10 1 -4 15.292 18.524 2.418 71.367 o
-10 1 -3 2.229 2.036 1.078 386.627 o
-10 1 -2 0.190 -1.689 4.928 20.861 o
-10 1 -1 1.062 0.985 1.731 165.339 o
-10 1 0 26.821 27.286 2.592 56.604 o
-10 1 1 30.651 26.927 2.487 58.533 o
-10 1 2 173.144 180.159 7.347 6.076 o
-10 1 3 52.481 44.207 3.222 33.468 o
-10 1 4 9.693 7.847 1.278 221.142 o
-10 1 5 67.605 72.047 3.244 28.302 o
-10 1 6 16.005 19.900 1.985 96.072 o
-10 1 7 1.007 4.932 1.491 212.767 o
-10 1 8 5.022 4.513 1.612 172.381 o
-10 1 9 32.992 28.922 4.538 21.759 o
-10 1 10 0.002 0.513 1.863 145.600 o
-10 1 11 12.238 12.454 5.268 17.679 o
-10 2 -7 0.020 -7.089 3.690 37.220 o
-10 2 -6 3.533 2.140 4.783 21.956 o
-10 2 -5 103.574 111.130 8.323 6.117 o
-10 2 -4 2.558 3.713 1.720 160.232 o
-10 2 -3 22.517 25.517 2.583 59.132 o
-10 2 -2 2.018 2.150 1.320 268.982 o
-10 2 -1 0.003 -1.413 1.098 420.211 o
-10 2 0 8.294 6.404 1.395 203.110 o
-10 2 1 222.748 219.563 7.008 5.500 o
-10 2 2 42.172 39.954 2.914 41.326 o
-10 2 3 2.016 3.057 1.043 405.070 o
-10 2 4 57.888 62.211 3.705 25.681 o
-10 2 5 28.080 25.593 2.435 61.875 o
-10 2 6 1.961 2.070 0.832 611.143 o
-10 2 7 11.614 10.057 2.133 94.444 o
-10 2 8 21.764 21.848 3.032 46.350 o
-10 2 9 54.782 57.128 4.687 18.444 o
-10 2 10 1.654 2.382 2.420 84.690 o
-10 2 11 20.636 19.404 4.115 27.357 o
-10 3 -7 16.038 17.212 5.317 17.165 o
-10 3 -6 0.331 0.045 1.424 248.152 o
-10 3 -5 6.155 1.798 2.100 106.946 o
-10 3 -4 5.792 2.356 2.270 92.526 o
-10 3 -3 2.704 1.158 1.453 224.039 o
-10 3 -2 71.754 67.449 4.977 15.672 o
-10 3 -1 167.632 182.568 7.735 5.728 o
-10 3 0 8.484 9.792 1.699 143.393 o
-10 3 1 17.782 12.367 1.739 119.335 o
-10 3 2 65.078 71.204 4.745 17.114 o
-10 3 3 0.601 1.339 1.083 412.123 o
-10 3 4 99.347 100.288 5.364 12.314 o
-10 3 5 42.062 35.080 3.318 34.739 o
-10 3 6 5.822 3.445 1.359 230.487 o
-10 3 7 0.035 1.015 1.219 335.463 o
-10 3 8 30.007 29.993 5.027 18.230 o
-10 3 9 45.779 46.863 4.385 21.521 o
-10 3 10 16.723 14.829 3.477 38.053 o
-10 3 11 45.825 51.686 9.177 5.712 o
-10 4 -6 1.412 0.595 4.236 28.121 o
-10 4 -5 4.663 1.774 1.517 198.015 o
-10 4 -4 3.115 3.113 1.298 266.677 o
-10 4 -3 26.814 24.998 3.244 39.965 o
-10 4 -2 58.898 56.997 4.029 22.933 o
-10 4 -1 4.094 4.235 2.091 108.723 o
-10 4 0 94.951 98.481 5.602 11.748 o
-10 4 1 7.136 5.802 1.671 154.991 o
-10 4 2 19.717 19.648 2.349 71.722 o
-10 4 3 6.356 8.880 1.889 124.173 o
-10 4 4 24.756 25.281 3.581 34.111 o
-10 4 5 27.711 25.831 3.794 30.465 o
-10 4 6 24.147 27.096 3.121 42.975 o
-10 4 7 7.086 4.176 1.619 165.878 o
-10 4 8 0.986 2.772 1.322 273.277 o
-10 4 9 33.659 30.573 3.773 29.736 o
-10 4 10 0.016 -5.248 2.047 120.888 o
-10 5 -5 123.217 131.724 10.111 4.230 o
-10 5 -4 148.433 159.461 8.271 5.516 o
-10 5 -3 75.202 78.745 5.699 12.374 o
-10 5 -2 42.967 50.808 3.870 26.352 o
-10 5 -1 4.583 6.391 1.473 199.955 o
-10 5 0 10.278 3.971 1.315 218.598 o
-10 5 1 9.095 7.272 2.962 54.005 o
-10 5 2 72.315 70.816 4.880 16.040 o
-10 5 3 5.162 6.275 1.655 162.042 o
-10 5 4 1.118 1.116 1.486 221.795 o
-10 5 5 64.459 56.833 5.654 13.224 o
-10 5 6 46.216 49.252 5.802 13.295 o
-10 5 7 2.367 1.460 1.380 247.753 o
-10 5 8 35.447 36.301 3.865 28.037 o
-10 5 9 1.539 2.362 1.439 230.826 o
-10 5 10 22.320 30.533 5.028 18.548 o
-10 6 -5 12.425 15.007 5.681 15.236 o
-10 6 -4 2.202 -0.370 1.526 208.576 o
-10 6 -3 37.964 37.771 3.488 32.616 o
-10 6 -2 6.597 7.953 1.760 140.792 o
-10 6 -1 37.979 44.073 3.531 31.522 o
-10 6 0 43.548 48.976 3.671 28.621 o
-10 6 1 55.917 55.664 5.518 14.082 o
-10 6 2 3.662 3.091 1.352 244.951 o
-10 6 3 6.457 3.479 1.415 212.212 o
-10 6 4 56.021 61.197 6.106 11.766 o
-10 6 5 12.386 11.104 3.872 31.915 o
-10 6 6 126.555 129.579 8.882 5.237 o
-10 6 7 1.307 -0.426 1.650 182.120 o
-10 6 8 59.653 61.038 10.743 4.171 o
-10 6 9 0.097 1.169 1.855 145.933 o
-10 6 10 7.151 10.463 4.079 29.417 o
-10 7 -4 7.702 5.387 1.503 184.046 o
-10 7 -3 32.376 34.886 4.054 26.257 o
-10 7 -2 0.007 1.730 1.279 302.460 o
-10 7 -1 24.338 24.184 2.793 51.842 o
-10 7 0 16.338 11.258 2.258 81.636 o
-10 7 1 1.126 0.869 1.298 288.925 o
-10 7 2 71.127 62.183 4.840 16.527 o
-10 7 3 6.278 3.920 1.610 170.105 o
-10 7 4 6.962 10.760 2.829 58.959 o
-10 7 5 13.917 14.505 3.344 41.381 o
-10 7 6 115.939 111.745 8.526 5.766 o
-10 7 7 4.638 6.482 2.761 63.422 o
-10 7 8 101.717 91.419 7.961 6.712 o
-10 8 -4 1.608 3.711 3.981 31.658 o
-10 8 -3 0.179 2.341 1.303 288.334 o
-10 8 -2 0.033 -1.093 1.419 251.479 o
-10 8 -1 86.330 92.540 6.327 10.045 o
-10 8 0 2.243 4.094 1.709 162.587 o
-10 8 1 41.228 38.839 3.467 32.334 o
-10 8 2 22.738 20.438 2.970 47.917 o
-10 8 3 3.025 1.508 1.258 288.715 o
-10 8 4 14.258 9.047 2.416 74.867 o
-10 8 5 5.342 0.294 1.887 132.849 o
-10 8 6 38.163 31.119 5.511 15.123 o
-10 8 7 31.322 36.086 5.209 16.909 o
-10 9 -3 3.994 -1.024 1.388 240.345 o
-10 9 -2 0.001 -1.658 1.772 161.376 o
-10 9 -1 64.046 67.004 5.491 13.717 o
-10 9 0 1.108 -3.476 1.915 136.307 o
-10 9 1 14.528 10.463 1.964 104.594 o
-10 9 2 0.439 1.166 1.101 402.577 o
-10 9 3 0.731 2.828 1.521 210.351 o
-10 9 4 29.852 32.847 4.891 19.096 o
-10 9 5 50.843 55.316 8.169 7.056 o
-10 9 6 33.825 41.708 8.181 7.225 o
-10 10 -1 17.151 12.465 3.109 46.693 o
-10 10 0 5.050 4.043 4.188 28.366 o
-10 10 1 35.482 37.315 3.567 31.882 o
-10 10 2 67.555 65.237 5.489 13.631 o
-10 10 3 3.181 1.728 2.379 86.677 o
-10 10 4 53.530 48.448 16.885 1.747 o
-9 0 -7 16.850 13.741 4.564 22.997 o
-9 0 -5 34.086 28.244 3.922 27.941 o
-9 0 -3 0.020 -0.343 2.209 103.831 o
-9 0 -1 323.491 350.215 14.323 1.743 o
-9 0 1 127.548 143.623 7.576 6.630 o
-9 0 3 0.553 -2.633 1.633 188.211 o
-9 0 5 22.971 19.175 3.016 46.808 o
-9 0 7 114.679 113.399 7.016 7.872 o
-9 0 9 123.003 123.328 12.066 3.118 o
-9 0 11 1.601 1.408 2.525 78.223 o
-9 1 -8 1.878 4.252 2.422 83.749 o
-9 1 -7 7.008 10.629 2.532 72.359 o
-9 1 -6 75.999 75.280 5.409 13.464 o
-9 1 -5 11.527 7.196 1.654 145.939 o
-9 1 -4 1.901 1.235 0.985 467.524 o
-9 1 -3 117.557 111.161 4.568 13.979 o
-9 1 -2 25.312 24.899 2.414 64.265 o
-9 1 -1 113.363 120.181 5.752 10.445 o
-9 1 0 6.476 2.779 1.301 245.878 o
-9 1 1 19.488 10.783 1.797 112.510 o
-9 1 2 8.031 7.531 1.422 195.870 o
-9 1 3 4.626 3.487 0.833 512.229 o
-9 1 4 58.710 70.490 3.255 29.709 o
-9 1 5 2.364 2.061 0.821 610.784 o
-9 1 6 24.794 15.727 1.909 94.184 o
-9 1 7 169.014 186.676 6.286 7.368 o
-9 1 8 12.949 9.893 1.955 107.702 o
-9 1 9 130.215 121.647 6.478 8.474 o
-9 1 10 45.176 43.684 5.487 14.796 o
-9 1 11 40.755 34.593 5.107 17.158 o
-9 1 12 2.597 3.257 3.010 54.756 o
-9 2 -8 76.815 82.474 6.144 10.879 o
-9 2 -7 80.553 83.761 5.969 11.280 o
-9 2 -6 53.482 52.165 4.585 19.345 o
-9 2 -5 3.920 1.460 1.453 218.047 o
-9 2 -4 2.066 3.502 1.906 133.136 o
-9 2 -3 1.160 2.236 1.149 356.254 o
-9 2 -2 16.642 14.363 2.735 58.283 o
-9 2 -1 0.096 -0.070 0.956 551.773 o
-9 2 0 210.457 220.956 6.644 5.982 o
-9 2 1 0.455 1.149 1.015 470.929 o
-9 2 2 22.358 23.767 1.879 94.422 o
-9 2 3 0.072 1.251 0.777 798.624 o
-9 2 4 413.391 429.936 7.878 2.659 o
-9 2 5 24.814 18.438 1.759 103.081 o
-9 2 6 56.748 57.756 3.048 33.795 o
-9 2 7 33.928 32.513 2.734 48.894 o
-9 2 8 30.843 28.973 3.270 38.246 o
-9 2 9 1.915 1.815 1.724 163.478 o
-9 2 10 9.591 9.193 2.800 59.428 o
-9 2 11 1.789 3.477 3.520 40.376 o
-9 3 -8 12.623 15.974 5.098 18.755 o
-9 3 -7 53.943 53.171 5.938 12.508 o
-9 3 -6 5.717 7.058 2.426 80.138 o
-9 3 -5 0.030 1.357 1.578 200.968 o
-9 3 -4 27.791 27.269 3.210 40.223 o
-9 3 -3 41.574 44.495 3.907 26.442 o
-9 3 -2 1.716 1.388 0.990 465.439 o
-9 3 -1 206.636 215.035 7.834 5.041 o
-9 3 0 239.993 253.117 7.132 4.995 o
-9 3 1 121.700 123.784 4.227 14.617 o
-9 3 2 192.132 206.804 5.391 7.854 o
-9 3 3 54.580 63.770 4.020 23.096 o
-9 3 4 10.308 12.129 1.635 145.787 o
-9 3 5 191.936 194.174 6.112 7.083 o
-9 3 6 8.601 5.081 1.549 172.824 o
-9 3 7 3.539 0.801 1.121 352.413 o
-9 3 8 172.713 168.848 7.655 5.829 o
-9 3 9 0.533 1.040 1.101 402.257 o
-9 3 10 7.002 4.347 2.392 82.368 o
-9 3 11 6.348 1.585 3.253 46.430 o
-9 4 -8 26.788 27.530 6.943 10.047 o
-9 4 -7 3.904 2.927 2.001 119.221 o
-9 4 -6 97.862 104.708 8.196 6.363 o
-9 4 -5 51.714 51.304 5.582 14.019 o
-9 4 -4 1.979 -1.443 1.722 165.817 o
-9 4 -3 148.808 155.723 6.286 8.077 o
-9 4 -2 81.601 75.921 4.360 18.094 o
-9 4 -1 127.220 135.418 6.259 8.802 o
-9 4 0 18.273 16.997 2.365 72.650 o
-9 4 1 203.855 221.739 5.764 6.988 o
-9 4 2 16.817 17.471 1.653 125.310 o
-9 4 3 0.005 -0.661 1.101 418.380 o
-9 4 4 15.894 14.275 1.780 116.838 o
-9 4 5 60.655 62.241 4.263 20.741 o
-9 4 6 14.538 13.149 2.039 97.118 o
-9 4 7 9.605 10.556 2.149 94.834 o
-9 4 8 26.053 22.564 3.061 44.465 o
-9 4 9 97.991 92.888 6.003 10.598 o
-9 4 10 0.934 1.243 1.922 134.702 o
-9 4 11 0.005 -1.838 2.122 112.522 o
-9 5 -7 9.340 10.423 5.657 15.498 o
-9 5 -6 52.927 48.204 5.712 13.482 o
-9 5 -5 0.353 -1.205 1.683 177.969 o
-9 5 -4 12.729 16.755 2.896 53.633 o
-9 5 -3 35.060 35.860 3.164 38.672 o
-9 5 -2 9.566 14.060 1.990 106.106 o
-9 5 -1 7.741 5.012 1.340 222.175 o
-9 5 0 66.728 61.287 3.568 25.974 o
-9 5 1 46.993 51.304 3.212 33.969 o
-9 5 2 35.879 32.332 3.515 32.958 o
-9 5 3 7.972 3.037 1.565 174.862 o
-9 5 4 33.923 30.805 5.790 13.940 o
-9 5 5 0.719 3.686 1.509 211.745 o
-9 5 6 3.659 2.515 1.410 228.812 o
-9 5 7 50.159 45.785 4.176 22.958 o
-9 5 8 6.792 5.148 1.740 146.104 o
-9 5 9 57.662 58.143 4.921 16.881 o
-9 5 10 2.582 3.809 1.746 155.713 o
-9 5 11 33.551 25.399 7.077 9.617 o
-9 6 -6 0.125 1.921 2.123 111.223 o
-9 6 -5 45.165 39.226 6.081 12.374 o
-9 6 -4 4.046 5.989 1.805 141.249 o
-9 6 -3 37.180 36.463 3.264 36.397 o
-9 6 -2 153.860 172.242 6.705 7.202 o
-9 6 -1 13.833 17.778 2.156 87.358 o
-9 6 0 41.056 49.023 3.658 29.095 o
-9 6 1 12.730 12.251 1.699 132.578 o
-9 6 2 11.654 9.811 1.992 105.988 o
-9 6 3 0.138 -0.283 1.736 167.873 o
-9 6 4 213.274 214.239 10.401 3.409 o
-9 6 5 10.225 12.648 2.906 54.746 o
-9 6 6 115.086 111.601 7.947 6.478 o
-9 6 7 51.125 49.433 5.458 14.623 o
-9 6 8 10.727 10.223 2.716 62.177 o
-9 6 9 70.658 72.241 6.867 9.242 o
-9 6 10 5.230 2.818 1.862 134.210 o
-9 6 11 0.738 -7.769 3.617 38.638 o
-9 7 -6 22.029 32.070 6.676 10.865 o
-9 7 -5 0.017 -1.796 1.760 163.679 o
-9 7 -4 14.564 16.108 2.333 76.949 o
-9 7 -3 9.927 9.522 2.341 81.834 o
-9 7 -2 0.231 0.321 1.035 465.123 o
-9 7 -1 0.060 0.554 1.587 199.955 o
-9 7 0 15.257 13.572 1.737 122.728 o
-9 7 1 19.536 17.560 2.472 66.799 o
-9 7 2 0.274 0.611 1.486 226.743 o
-9 7 3 116.959 129.265 8.129 6.135 o
-9 7 4 9.376 9.513 2.557 70.167 o
-9 7 5 175.257 215.391 10.956 3.311 o
-9 7 6 75.648 77.043 6.818 9.228 o
-9 7 7 32.370 29.733 4.424 22.771 o
-9 7 8 30.586 32.219 4.779 19.884 o
-9 7 9 33.379 29.171 5.195 17.048 o
-9 7 10 0.271 5.244 2.501 79.385 o
-9 8 -5 4.159 1.165 2.476 79.812 o
-9 8 -4 10.995 10.507 2.432 75.493 o
-9 8 -3 25.167 25.942 2.818 50.573 o
-9 8 -2 124.166 127.638 6.070 9.340 o
-9 8 -1 0.448 0.865 1.030 460.192 o
-9 8 0 97.953 104.777 4.655 14.835 o
-9 8 1 21.216 17.803 2.353 71.192 o
-9 8 2 23.396 28.933 4.254 25.144 o
-9 8 3 79.392 73.347 6.390 10.247 o
-9 8 4 37.334 40.621 6.130 12.359 o
-9 8 5 23.512 20.801 3.842 30.570 o
-9 8 6 1.445 1.494 4.746 22.402 o
-9 8 7 1.682 -0.347 5.717 15.470 o
-9 8 8 3.864 6.372 2.849 60.010 o
-9 8 9 85.847 101.697 11.799 3.377 o
-9 9 -4 54.893 52.749 5.780 13.085 o
-9 9 -3 24.447 20.850 2.644 57.153 o
-9 9 -2 10.700 14.274 2.240 85.934 o
-9 9 -1 4.297 5.831 1.387 224.150 o
-9 9 0 9.490 7.461 1.649 151.007 o
-9 9 1 5.257 6.165 1.573 176.890 o
-9 9 2 6.712 3.507 1.588 173.653 o
-9 9 3 40.641 45.917 5.260 16.064 o
-9 9 4 1.109 -0.718 1.913 136.683 o
-9 9 5 6.276 3.016 2.351 86.016 o
-9 9 6 3.269 5.542 2.385 84.919 o
-9 9 7 4.926 9.418 3.969 31.265 o
-9 10 -3 2.319 3.812 2.986 55.631 o
-9 10 -2 23.528 21.539 2.736 54.346 o
-9 10 -1 70.108 78.940 5.049 15.144 o
-9 10 0 1.237 0.530 2.404 86.696 o
-9 10 1 1.412 0.264 1.335 273.625 o
-9 10 2 0.239 -1.111 1.475 231.753 o
-9 10 3 15.525 14.938 2.756 57.835 o
-9 10 4 6.343 7.132 3.526 39.279 o
-9 10 5 71.826 66.169 6.814 9.396 o
-9 10 6 5.293 4.118 5.778 15.027 o
-9 11 -1 0.181 2.252 6.737 11.153 o
-9 11 0 26.590 25.840 2.956 46.455 o
-9 11 1 1.796 -1.880 2.491 80.598 o
-9 11 2 0.224 -1.316 1.884 142.444 o
-9 11 3 70.587 67.888 6.298 10.753 o
-9 11 4 1.643 6.288 2.622 71.434 o
-9 12 2 12.533 15.999 4.613 22.723 o
-8 0 -6 32.031 33.358 4.111 25.736 o
-8 0 -4 661.837 690.251 17.056 0.854 o
-8 0 -2 0.087 -0.436 1.398 258.688 o
-8 0 0 271.237 277.935 7.842 4.132 o
-8 0 2 5.201 1.215 1.076 355.167 o
-8 0 4 68.672 60.888 4.532 18.440 o
-8 0 6 3.586 2.512 1.486 208.415 o
-8 0 8 181.133 195.580 8.808 4.613 o
-8 0 10 94.628 119.468 12.430 3.026 o
-8 0 12 14.595 15.416 5.462 16.368 o
-8 1 -7 50.926 45.691 4.201 22.683 o
-8 1 -6 16.140 11.810 2.056 94.931 o
-8 1 -5 1.821 1.643 0.967 480.589 o
-8 1 -4 310.501 321.818 8.262 3.474 o
-8 1 -3 152.699 148.028 5.547 9.384 o
-8 1 -2 117.171 112.666 4.654 13.660 o
-8 1 -1 16.467 14.035 1.454 153.177 o
-8 1 0 300.161 309.134 7.183 4.069 o
-8 1 1 250.698 249.285 4.675 6.802 o
-8 1 2 378.447 389.307 5.578 3.612 o
-8 1 3 42.010 38.722 2.230 58.342 o
-8 1 4 43.226 43.160 2.434 51.185 o
-8 1 5 300.437 295.851 7.120 4.158 o
-8 1 6 340.053 349.791 7.957 3.295 o
-8 1 7 4.738 4.307 1.100 331.050 o
-8 1 8 4.446 4.820 1.525 191.497 o
-8 1 9 65.750 67.126 4.643 17.771 o
-8 1 10 28.082 30.531 4.526 22.127 o
-8 1 11 28.955 35.464 5.055 17.969 o
-8 1 12 0.133 -0.806 4.139 29.573 o
-8 2 -7 4.198 2.860 1.721 157.239 o
-8 2 -6 12.542 10.716 2.010 102.892 o
-8 2 -5 4.532 1.224 1.269 274.248 o
-8 2 -4 38.155 42.570 2.753 45.475 o
-8 2 -3 13.172 11.225 2.058 98.063 o
-8 2 -2 56.322 55.689 3.817 25.155 o
-8 2 -1 175.656 167.470 5.544 8.520 o
-8 2 0 21.249 27.180 1.863 94.870 o
-8 2 1 1625.290 1660.180 14.099 0.275 o
-8 2 2 10.352 10.298 1.060 269.356 o
-8 2 3 128.366 134.466 3.554 16.279 o
-8 2 4 140.537 148.933 4.411 12.405 o
-8 2 5 12.933 11.357 1.340 186.358 o
-8 2 6 305.873 316.857 7.613 3.794 o
-8 2 7 21.495 18.995 2.062 86.079 o
-8 2 8 151.254 154.932 8.516 5.275 o
-8 2 9 2.972 2.389 1.251 288.416 o
-8 2 10 17.436 14.924 3.216 43.619 o
-8 2 11 16.753 19.970 3.695 33.705 o
-8 2 12 22.432 26.839 6.421 11.741 o
-8 3 -7 4.063 1.479 1.493 206.776 o
-8 3 -6 2.769 6.440 3.569 38.947 o
-8 3 -5 0.642 -0.902 1.657 182.630 o
-8 3 -4 6.587 8.655 1.844 129.232 o
-8 3 -3 0.665 0.411 1.318 285.287 o
-8 3 -2 127.748 120.494 4.995 11.961 o
-8 3 -1 518.855 507.339 11.132 1.634 o
-8 3 0 306.622 307.636 6.248 4.462 o
-8 3 1 6.575 5.852 0.905 399.212 o
-8 3 2 7.592 6.718 0.993 336.116 o
-8 3 3 81.386 75.377 2.902 29.178 o
-8 3 4 167.628 162.910 5.188 9.410 o
-8 3 5 204.799 192.936 5.801 7.215 o
-8 3 6 121.362 118.772 4.684 13.212 o
-8 3 7 87.054 81.231 4.976 14.635 o
-8 3 8 189.409 198.018 7.935 5.222 o
-8 3 9 6.328 1.701 1.150 305.574 o
-8 3 10 25.533 23.626 3.193 41.450 o
-8 3 11 0.683 -2.605 2.306 94.740 o
-8 3 12 13.274 11.736 2.998 50.983 o
-8 4 -7 2.432 0.992 1.600 188.273 o
-8 4 -6 13.744 18.755 3.455 38.661 o
-8 4 -5 71.998 66.903 6.149 11.171 o
-8 4 -4 68.558 63.943 6.316 10.788 o
-8 4 -3 245.206 262.073 7.642 4.555 o
-8 4 -2 99.527 107.738 4.802 14.108 o
-8 4 -1 26.665 25.319 2.176 73.500 o
-8 4 0 21.741 21.874 2.018 87.219 o
-8 4 1 73.930 74.209 3.130 28.290 o
-8 4 2 12.236 8.138 1.135 242.824 o
-8 4 3 158.108 171.123 5.181 9.587 o
-8 4 4 90.626 78.994 3.865 20.204 o
-8 4 5 377.139 389.356 10.076 2.410 o
-8 4 6 0.967 -0.212 1.287 298.035 o
-8 4 7 279.462 278.539 9.260 3.399 o
-8 4 8 15.221 12.254 3.049 48.886 o
-8 4 9 2.927 2.956 1.640 175.257 o
-8 4 10 23.528 20.303 2.848 51.145 o
-8 4 11 0.172 -2.863 1.942 134.105 o
-8 4 12 55.979 54.004 6.437 10.804 o
-8 5 -7 54.583 47.797 5.791 13.121 o
-8 5 -6 12.243 11.370 3.078 48.907 o
-8 5 -5 128.921 128.639 8.582 5.520 o
-8 5 -4 11.067 13.417 1.978 105.757 o
-8 5 -3 14.521 16.166 2.123 89.642 o
-8 5 -2 118.165 121.841 5.158 11.841 o
-8 5 -1 290.728 298.005 6.735 4.436 o
-8 5 0 121.855 118.527 4.622 13.395 o
-8 5 1 10.000 9.464 1.457 178.437 o
-8 5 2 2.455 2.710 0.883 530.955 o
-8 5 3 121.392 113.330 5.168 11.852 o
-8 5 4 331.627 334.627 12.114 2.181 o
-8 5 5 37.559 37.188 3.707 29.701 o
-8 5 6 46.905 48.068 3.902 25.738 o
-8 5 7 10.963 12.359 2.255 85.472 o
-8 5 8 121.567 121.107 6.565 8.489 o
-8 5 9 47.395 46.393 4.333 21.834 o
-8 5 10 57.476 57.444 4.947 16.763 o
-8 5 11 8.500 8.183 2.219 91.645 o
-8 6 -7 9.422 3.386 2.103 102.348 o
-8 6 -6 2.595 1.085 1.901 134.880 o
-8 6 -5 43.205 37.479 3.920 26.506 o
-8 6 -4 16.023 14.826 2.003 97.392 o
-8 6 -3 183.953 189.296 6.763 6.500 o
-8 6 -2 0.000 0.320 0.828 731.957 o
-8 6 -1 14.535 13.537 1.598 139.770 o
-8 6 0 51.960 50.491 3.118 34.467 o
-8 6 1 200.565 203.173 6.177 6.765 o
-8 6 2 40.456 38.918 4.123 24.606 o
-8 6 3 73.848 68.239 5.519 13.244 o
-8 6 4 169.634 171.813 8.866 4.752 o
-8 6 5 1.061 2.146 1.759 158.834 o
-8 6 6 123.280 138.530 9.638 4.568 o
-8 6 7 3.245 7.156 2.566 73.429 o
-8 6 8 120.220 126.485 8.534 5.656 o
-8 6 9 43.508 52.032 7.562 8.236 o
-8 6 10 38.241 38.865 5.116 17.120 o
-8 6 11 9.593 10.286 2.980 52.820 o
-8 7 -7 13.232 14.168 4.018 29.536 o
-8 7 -6 0.906 6.993 2.689 68.185 o
-8 7 -5 2.820 0.591 1.298 277.425 o
-8 7 -4 7.190 5.854 1.392 209.553 o
-8 7 -3 1.289 1.927 1.410 242.548 o
-8 7 -2 18.451 16.041 1.829 107.573 o
-8 7 -1 21.602 24.088 2.113 80.926 o
-8 7 0 7.438 7.945 1.381 206.670 o
-8 7 1 169.885 162.211 5.716 8.453 o
-8 7 2 5.708 3.378 1.442 209.042 o
-8 7 3 0.755 0.914 1.289 295.116 o
-8 7 4 24.478 25.147 3.627 33.413 o
-8 7 5 101.371 106.581 7.442 7.410 o
-8 7 6 6.737 8.447 2.408 80.153 o
-8 7 7 61.584 69.019 6.348 10.793 o
-8 7 8 24.704 16.718 3.463 36.847 o
-8 7 9 128.787 136.061 9.424 4.715 o
-8 7 10 9.117 12.164 3.848 32.599 o
-8 7 11 2.158 1.287 2.161 105.676 o
-8 8 -6 37.592 41.400 5.648 14.326 o
-8 8 -5 11.214 7.854 2.246 87.657 o
-8 8 -4 9.510 7.912 2.611 67.862 o
-8 8 -3 10.276 7.009 1.384 196.203 o
-8 8 -2 75.802 71.845 3.778 22.564 o
-8 8 -1 33.579 36.008 2.678 49.865 o
-8 8 0 21.254 19.455 1.962 92.380 o
-8 8 1 9.867 8.757 1.735 136.940 o
-8 8 2 39.976 42.403 4.831 18.745 o
-8 8 3 5.381 3.086 1.551 185.653 o
-8 8 4 7.091 5.248 1.871 127.971 o
-8 8 5 16.227 17.550 3.295 41.760 o
-8 8 6 62.699 60.297 6.028 11.870 o
-8 8 7 21.598 17.698 3.848 30.887 o
-8 8 8 0.923 1.348 2.452 83.301 o
-8 8 9 27.421 35.602 5.236 16.915 o
-8 8 10 1.361 3.423 3.035 54.212 o
-8 9 -5 9.195 10.850 3.277 44.280 o
-8 9 -4 72.088 71.674 5.455 13.494 o
-8 9 -3 135.060 139.529 5.479 10.161 o
-8 9 -2 132.985 134.551 5.318 10.678 o
-8 9 -1 196.813 194.711 6.280 6.790 o
-8 9 0 67.064 58.842 3.453 27.212 o
-8 9 1 164.797 163.105 6.487 7.393 o
-8 9 2 141.400 130.497 6.799 7.638 o
-8 9 3 39.430 42.177 4.838 18.736 o
-8 9 4 24.811 25.213 3.939 28.874 o
-8 9 5 3.781 3.193 1.765 150.736 o
-8 9 6 13.096 12.490 3.330 42.058 o
-8 9 7 3.914 7.505 2.506 76.340 o
-8 9 8 32.067 27.703 4.678 20.706 o
-8 9 9 132.644 127.358 13.352 2.574 o
-8 10 -4 4.253 6.353 2.433 80.861 o
-8 10 -3 37.483 40.734 4.119 24.825 o
-8 10 -2 5.003 3.687 1.124 320.036 o
-8 10 -1 1.525 1.626 1.219 318.400 o
-8 10 0 0.635 -0.342 0.928 569.956 o
-8 10 1 1.167 3.512 1.358 256.130 o
-8 10 2 0.789 0.013 1.388 258.348 o
-8 10 3 5.938 6.346 2.060 108.406 o
-8 10 4 143.526 148.527 7.616 6.349 o
-8 10 5 0.119 -0.795 1.399 258.220 o
-8 10 6 10.907 5.288 2.259 88.040 o
-8 10 7 0.399 -0.394 2.233 101.240 o
-8 11 -3 0.677 1.640 1.720 167.555 o
-8 11 -2 4.283 5.873 2.197 98.108 o
-8 11 -1 1.406 1.784 1.173 342.295 o
-8 11 0 32.460 31.147 3.137 40.268 o
-8 11 1 0.291 1.101 1.143 376.950 o
-8 11 2 2.102 1.621 1.331 265.975 o
-8 11 3 1.679 0.537 1.905 136.377 o
-8 11 4 4.899 4.830 2.290 90.756 o
-8 11 5 0.354 4.538 2.586 74.460 o
-8 11 6 12.636 9.201 4.079 28.989 o
-8 12 -2 1.608 2.468 7.307 9.469 o
-8 12 -1 23.220 17.051 4.006 28.591 o
-8 12 0 49.438 46.258 4.599 19.687 o
-8 12 1 49.389 41.442 4.355 21.695 o
-8 12 2 0.061 2.723 4.042 30.900 o
-8 12 3 0.737 1.241 4.358 26.605 o
-7 0 -5 276.470 261.137 10.248 3.064 o
-7 0 -3 323.312 325.916 8.769 3.191 o
-7 0 -1 2.210 3.066 1.457 221.002 o
-7 0 1 141.441 136.271 4.041 13.733 o
-7 0 3 47.046 40.451 3.322 33.334 o
-7 0 5 37.242 61.120 14.967 2.221 o
-7 0 7 80.576 83.757 5.391 13.208 o
-7 0 9 303.749 294.240 17.674 1.319 o
-7 0 11 33.065 29.230 6.288 11.995 o
-7 0 13 62.755 64.456 9.832 4.910 o
-7 1 -6 106.472 107.423 4.860 13.577 o
-7 1 -5 134.876 133.017 5.175 10.987 o
-7 1 -4 1.948 1.949 1.027 426.923 o
-7 1 -3 61.082 60.043 3.706 25.428 o
-7 1 -2 63.236 56.702 3.125 31.652 o
-7 1 -1 2.241 2.131 0.614 960.487 o
-7 1 0 1070.680 1070.270 11.717 0.586 o
-7 1 1 281.417 274.090 4.330 6.178 o
-7 1 2 245.666 225.881 3.978 7.845 o
-7 1 3 171.897 164.280 4.171 11.211 o
-7 1 4 1.540 1.106 0.872 592.355 o
-7 1 5 0.096 0.106 0.685 1065.830 o
-7 1 6 3.791 3.316 0.998 406.092 o
-7 1 7 97.464 89.712 3.890 19.002 o
-7 1 8 50.626 50.601 2.985 36.773 o
-7 1 9 122.801 117.719 6.975 7.774 o
-7 1 10 51.217 39.239 4.950 17.500 o
-7 1 11 4.350 2.382 3.472 41.178 o
-7 1 12 0.477 -2.083 1.720 170.080 o
-7 1 13 62.917 63.127 6.963 9.215 o
-7 2 -6 18.013 15.325 2.322 75.533 o
-7 2 -5 51.789 53.468 3.339 31.204 o
-7 2 -4 271.179 278.299 6.502 4.897 o
-7 2 -3 16.257 17.066 2.285 78.104 o
-7 2 -2 0.061 0.398 0.939 567.051 o
-7 2 -1 2.417 3.887 0.857 542.286 o
-7 2 0 48.178 51.229 2.366 49.227 o
-7 2 1 412.049 401.055 5.562 3.296 o
-7 2 2 96.913 88.507 2.905 25.538 o
-7 2 3 142.014 139.054 3.339 15.829 o
-7 2 4 308.667 302.975 5.787 4.695 o
-7 2 5 182.282 187.996 5.601 8.022 o
-7 2 6 30.379 32.915 2.353 61.832 o
-7 2 7 22.117 25.120 2.653 56.953 o
-7 2 8 1.334 -0.552 1.612 190.595 o
-7 2 9 88.922 88.469 5.244 13.342 o
-7 2 10 83.618 79.003 5.162 14.068 o
-7 2 11 0.052 -0.277 2.573 76.511 o
-7 2 12 14.057 15.871 3.698 34.274 o
-7 2 13 19.862 31.695 5.073 18.325 o
-7 3 -6 36.660 38.121 3.636 30.695 o
-7 3 -5 111.462 103.263 6.912 8.194 o
-7 3 -4 151.064 148.160 5.301 9.919 o
-7 3 -3 15.020 14.704 1.786 117.250 o
-7 3 -2 41.570 36.913 2.154 61.415 o
-7 3 -1 4.292 3.371 0.808 544.928 o
-7 3 0 523.544 555.491 7.785 1.951 o
-7 3 1 70.137 67.338 2.997 30.942 o
-7 3 2 325.436 333.110 5.606 4.406 o
-7 3 3 449.099 458.691 8.393 2.326 o
-7 3 4 0.744 1.443 0.772 764.677 o
-7 3 5 266.268 268.145 6.441 5.058 o
-7 3 6 3.561 4.994 1.228 283.285 o
-7 3 7 55.544 49.446 3.692 26.859 o
-7 3 8 6.308 3.079 1.217 274.049 o
-7 3 9 34.743 35.841 5.095 17.462 o
-7 3 10 8.608 3.730 1.400 206.238 o
-7 3 11 6.086 3.939 2.039 111.716 o
-7 3 12 15.348 18.253 4.077 28.354 o
-7 4 -6 0.081 0.678 1.501 222.977 o
-7 4 -5 7.433 2.964 1.687 155.196 o
-7 4 -4 240.885 238.757 8.363 4.256 o
-7 4 -3 193.792 203.236 5.208 8.101 o
-7 4 -2 70.207 77.504 3.191 28.013 o
-7 4 -1 130.461 133.271 4.449 13.160 o
-7 4 0 34.221 31.025 2.189 66.220 o
-7 4 1 40.792 44.239 2.472 50.970 o
-7 4 2 157.415 145.581 4.381 11.788 o
-7 4 3 180.680 182.953 4.224 10.368 o
-7 4 4 46.079 42.580 2.518 48.188 o
-7 4 5 27.629 27.224 2.119 74.791 o
-7 4 6 26.193 23.668 2.627 56.480 o
-7 4 7 0.031 -0.056 1.151 381.986 o
-7 4 8 114.726 114.989 6.641 8.537 o
-7 4 9 217.694 236.423 8.930 4.104 o
-7 4 10 5.713 3.342 2.377 84.554 o
-7 4 11 1.591 2.446 1.448 227.726 o
-7 4 12 3.610 0.104 1.844 142.060 o
-7 5 -6 10.331 9.210 3.544 38.136 o
-7 5 -5 143.907 148.236 8.723 5.174 o
-7 5 -4 51.011 49.946 3.316 31.931 o
-7 5 -3 11.129 11.323 1.348 191.767 o
-7 5 -2 105.304 106.934 3.884 17.708 o
-7 5 -1 79.139 75.817 3.255 26.215 o
-7 5 0 51.746 51.612 2.891 37.910 o
-7 5 1 123.242 128.400 5.031 11.882 o
-7 5 2 27.042 23.572 1.840 91.941 o
-7 5 3 24.066 20.214 1.722 105.630 o
-7 5 4 110.928 93.831 6.239 9.682 o
-7 5 5 58.316 54.430 5.305 14.979 o
-7 5 6 270.790 265.175 8.794 3.705 o
-7 5 7 8.024 7.565 1.860 125.858 o
-7 5 8 204.483 201.123 8.176 4.864 o
-7 5 9 31.421 28.373 3.289 37.833 o
-7 5 10 10.909 11.742 2.493 71.968 o
-7 5 11 35.739 32.691 4.049 26.097 o
-7 5 12 41.876 47.082 6.021 12.585 o
-7 6 -6 32.031 35.609 4.618 20.951 o
-7 6 -5 248.304 259.343 9.418 3.570 o
-7 6 -4 61.631 58.802 3.176 31.124 o
-7 6 -3 120.222 111.943 4.211 15.115 o
-7 6 -2 8.236 7.363 1.171 260.789 o
-7 6 -1 4.522 3.828 1.099 336.275 o
-7 6 0 13.318 13.991 1.714 128.154 o
-7 6 1 91.364 91.004 4.752 15.135 o
-7 6 2 6.664 6.802 1.535 178.940 o
-7 6 3 42.162 39.154 3.989 25.790 o
-7 6 4 140.834 142.543 12.430 2.889 o
-7 6 5 12.110 11.926 2.780 58.788 o
-7 6 6 7.046 5.053 2.925 56.247 o
-7 6 7 437.045 438.762 14.704 1.427 o
-7 6 8 3.866 2.599 2.045 114.640 o
-7 6 9 0.443 -0.826 1.730 168.281 o
-7 6 10 19.000 27.539 4.382 24.192 o
-7 6 11 1.440 1.599 1.835 146.145 o
-7 6 12 8.353 11.750 4.127 28.598 o
-7 7 -6 19.956 25.243 4.382 24.211 o
-7 7 -5 28.395 21.378 2.924 47.394 o
-7 7 -4 42.881 42.937 2.771 43.604 o
-7 7 -3 3.746 4.200 1.036 376.826 o
-7 7 -2 190.517 201.282 5.727 7.518 o
-7 7 -1 0.283 -0.168 0.948 556.354 o
-7 7 0 28.522 34.064 2.367 62.001 o
-7 7 1 347.918 354.042 9.102 2.873 o
-7 7 2 2.255 2.307 1.219 308.635 o
-7 7 3 62.296 58.044 5.072 15.865 o
-7 7 4 4.888 2.949 1.652 167.511 o
-7 7 5 18.021 13.716 7.186 9.579 o
-7 7 6 431.100 408.776 14.306 1.509 o
-7 7 7 116.167 108.852 7.784 6.700 o
-7 7 8 1.639 0.213 1.765 158.705 o
-7 7 9 3.145 3.568 1.909 130.952 o
-7 7 10 54.302 56.282 6.168 11.658 o
-7 7 11 4.289 2.124 1.638 172.899 o
-7 7 12 25.474 26.535 6.021 13.209 o
-7 8 -6 31.943 39.836 5.352 16.010 o
-7 8 -5 4.380 -3.481 1.845 140.592 o
-7 8 -4 0.850 0.640 0.828 686.775 o
-7 8 -3 9.700 8.262 1.367 199.555 o
-7 8 -2 5.706 7.247 1.298 238.501 o
-7 8 -1 42.404 49.399 2.947 39.457 o
-7 8 0 27.656 25.986 2.193 71.859 o
-7 8 1 152.069 151.022 6.575 7.608 o
-7 8 2 42.410 51.503 4.847 18.274 o
-7 8 3 67.364 65.427 5.586 13.253 o
-7 8 4 0.773 -0.759 1.659 181.754 o
-7 8 5 30.640 27.637 4.139 25.817 o
-7 8 6 197.933 216.873 10.916 3.233 o
-7 8 7 0.067 -0.122 1.906 139.386 o
-7 8 8 6.893 6.956 2.641 67.871 o
-7 8 9 4.354 3.800 2.355 86.845 o
-7 8 10 22.433 18.009 3.896 30.090 o
-7 8 11 0.073 -0.170 2.136 110.972 o
-7 9 -6 0.986 0.949 2.154 107.714 o
-7 9 -5 107.717 111.465 16.084 1.858 o
-7 9 -4 21.059 23.402 3.038 46.183 o
-7 9 -3 71.380 72.590 3.762 23.107 o
-7 9 -2 30.195 28.017 2.330 64.077 o
-7 9 -1 17.845 17.253 1.856 105.331 o
-7 9 0 28.211 26.313 2.511 58.963 o
-7 9 1 7.928 4.384 1.277 239.921 o
-7 9 2 56.936 59.156 4.372 20.351 o
-7 9 3 38.087 38.809 4.655 20.199 o
-7 9 4 39.178 44.222 4.948 17.977 o
-7 9 5 5.742 3.476 1.972 119.554 o
-7 9 6 176.805 197.307 10.829 3.404 o
-7 9 7 12.597 7.609 2.392 77.631 o
-7 9 8 16.514 14.249 3.350 40.783 o
-7 9 9 40.047 47.203 5.956 12.878 o
-7 9 10 4.621 4.637 3.593 38.300 o
-7 10 -6 3.399 -2.258 2.792 63.754 o
-7 10 -5 37.959 45.183 4.456 21.562 o
-7 10 -4 4.336 5.175 1.837 137.033 o
-7 10 -3 1.143 -0.159 1.189 346.131 o
-7 10 -2 13.605 9.019 1.482 163.798 o
-7 10 -1 16.238 17.034 1.915 102.705 o
-7 10 0 21.843 22.877 2.186 77.335 o
-7 10 1 48.513 47.793 4.095 23.739 o
-7 10 2 0.390 -0.368 1.270 311.022 o
-7 10 3 6.094 6.008 1.834 133.640 o
-7 10 4 1.009 3.617 1.513 209.578 o
-7 10 5 136.857 145.811 9.488 4.581 o
-7 10 6 0.886 -2.127 2.440 84.576 o
-7 10 7 7.549 2.541 4.103 29.384 o
-7 10 8 0.601 0.760 2.707 68.758 o
-7 11 -5 9.473 7.063 3.411 41.337 o
-7 11 -4 1.333 -0.936 1.290 293.714 o
-7 11 -3 27.564 27.393 3.467 35.430 o
-7 11 -2 27.740 24.771 3.233 40.016 o
-7 11 -1 7.295 3.887 1.345 225.810 o
-7 11 0 0.015 1.108 1.470 231.918 o
-7 11 1 10.577 7.880 2.457 75.161 o
-7 11 2 0.318 -1.947 1.626 190.577 o
-7 11 3 80.515 76.540 10.852 4.001 o
-7 11 4 5.782 4.799 2.272 91.369 o
-7 11 5 11.675 11.761 3.593 36.791 o
-7 11 6 1.570 0.079 1.867 142.491 o
-7 11 7 0.046 2.349 2.364 89.825 o
-7 12 -4 29.435 33.454 6.846 10.243 o
-7 12 -3 15.198 13.658 2.663 61.780 o
-7 12 -2 9.647 10.892 2.422 76.751 o
-7 12 -1 1.803 6.513 2.582 73.430 o
-7 12 0 1.680 -0.142 1.432 238.452 o
-7 12 1 13.172 13.002 2.514 69.426 o
-7 12 2 42.632 54.654 5.816 13.264 o
-7 12 3 0.236 0.540 3.132 51.559 o
-7 12 4 79.646 93.302 7.951 6.949 o
-7 12 5 2.148 3.053 2.513 78.194 o
-7 13 -2 1.557 5.050 3.544 39.751 o
-7 13 -1 19.687 16.241 4.953 19.515 o
-7 13 1 97.436 91.209 10.730 3.998 o
-7 13 2 0.475 3.739 2.185 103.850 o
-7 13 3 2.417 -2.403 2.695 68.756 o
-6 0 -4 12.460 12.168 2.622 65.024 o
-6 0 -2 159.286 148.089 7.972 5.769 o
-6 0 0 484.875 461.407 6.668 2.452 o
-6 0 2 19.935 12.373 1.718 117.967 o
-6 0 4 83.139 82.245 5.110 14.229 o
-6 0 6 5.141 2.472 0.987 398.827 o
-6 0 8 1048.890 1045.270 18.128 0.494 o
-6 0 10 541.255 550.000 24.326 0.635 o
-6 0 12 16.686 20.611 5.462 16.227 o
-6 1 -5 292.457 287.065 7.120 4.274 o
-6 1 -4 0.018 1.129 0.665 1082.200 o
-6 1 -3 23.861 24.420 2.197 74.778 o
-6 1 -2 34.837 30.786 1.530 96.760 o
-6 1 -1 1002.550 1009.950 10.083 0.679 o
-6 1 0 104.620 100.523 2.325 27.457 o
-6 1 1 1439.420 1459.780 9.623 0.366 o
-6 1 2 32.436 30.989 1.468 103.613 o
-6 1 3 27.080 27.349 2.401 63.232 o
-6 1 4 108.579 104.664 3.609 18.892 o
-6 1 5 249.536 237.184 5.904 5.905 o
-6 1 6 51.627 50.301 2.677 41.840 o
-6 1 7 0.770 2.402 0.915 546.894 o
-6 1 8 1.446 1.194 0.888 575.508 o
-6 1 9 7.849 5.145 1.328 224.357 o
-6 1 10 41.656 41.233 4.873 18.412 o
-6 1 11 11.961 12.262 3.171 46.296 o
-6 1 12 0.704 1.456 2.015 122.871 o
-6 1 13 5.820 6.368 6.579 11.596 o
-6 2 -5 42.614 38.551 2.679 46.382 o
-6 2 -4 2.341 3.824 0.950 461.206 o
-6 2 -3 407.837 423.155 6.418 3.044 o
-6 2 -2 86.364 81.745 2.755 29.097 o
-6 2 -1 824.638 824.418 11.147 0.892 o
-6 2 0 115.617 107.530 2.546 23.704 o
-6 2 1 1304.760 1318.720 20.079 0.344 o
-6 2 2 130.140 123.778 2.905 19.175 o
-6 2 3 413.500 421.914 5.736 3.167 o
-6 2 4 907.772 903.867 10.605 0.788 o
-6 2 5 6.810 6.250 1.685 153.028 o
-6 2 6 329.209 327.780 6.764 3.908 o
-6 2 7 66.236 68.875 3.239 28.815 o
-6 2 8 153.300 163.984 6.492 7.589 o
-6 2 9 46.904 44.975 3.641 28.808 o
-6 2 10 31.702 32.961 3.219 38.648 o
-6 2 11 40.887 44.587 5.347 15.622 o
-6 2 12 12.448 15.008 3.483 38.611 o
-6 2 13 6.111 2.091 1.932 124.666 o
-6 3 -5 206.843 190.729 7.159 5.758 o
-6 3 -4 34.408 36.298 1.996 71.944 o
-6 3 -3 170.029 165.932 4.247 11.099 o
-6 3 -2 43.738 41.654 2.113 60.166 o
-6 3 -1 316.559 321.276 6.279 4.269 o
-6 3 0 1326.190 1343.200 11.159 0.413 o
-6 3 1 19.292 19.195 1.253 164.565 o
-6 3 2 308.107 308.466 4.989 5.070 o
-6 3 3 110.727 112.041 3.549 18.667 o
-6 3 4 2.278 1.263 0.472 1424.840 o
-6 3 5 93.917 91.423 3.732 20.151 o
-6 3 6 46.173 38.736 2.402 51.691 o
-6 3 7 1194.650 1204.080 17.374 0.421 o
-6 3 8 15.760 13.916 2.121 89.708 o
-6 3 9 86.766 85.397 5.091 14.084 o
-6 3 10 27.785 29.206 4.263 24.683 o
-6 3 11 142.071 148.023 13.292 2.557 o
-6 3 12 35.930 35.872 5.139 17.140 o
-6 3 13 4.640 5.942 5.742 15.211 o
-6 4 -5 208.084 214.768 9.631 3.834 o
-6 4 -4 0.038 -0.703 0.684 1079.930 o
-6 4 -3 8.295 7.861 1.048 300.798 o
-6 4 -2 108.791 105.692 3.491 19.432 o
-6 4 -1 141.652 146.532 4.377 12.500 o
-6 4 0 58.657 68.422 2.964 33.462 o
-6 4 1 14.818 13.952 1.312 179.611 o
-6 4 2 164.563 163.067 4.268 11.350 o
-6 4 3 336.064 331.181 5.258 4.441 o
-6 4 4 112.558 116.679 3.847 16.952 o
-6 4 5 314.541 304.640 6.827 4.122 o
-6 4 6 480.086 486.949 10.833 1.792 o
-6 4 7 78.612 81.861 3.873 21.118 o
-6 4 8 1.474 1.998 1.236 309.187 o
-6 4 9 15.429 14.469 1.956 101.898 o
-6 4 10 15.585 15.160 2.075 92.448 o
-6 4 11 42.518 41.813 3.397 32.884 o
-6 4 12 10.659 15.530 3.485 38.819 o
-6 4 13 9.580 12.964 3.731 34.471 o
-6 5 -5 160.015 163.314 6.313 7.732 o
-6 5 -4 25.559 24.932 1.935 87.115 o
-6 5 -3 170.155 173.120 4.747 9.975 o
-6 5 -2 21.421 19.059 1.620 119.044 o
-6 5 -1 78.015 75.549 3.022 28.571 o
-6 5 0 72.234 63.805 3.011 30.719 o
-6 5 1 483.630 487.116 9.181 2.017 o
-6 5 2 48.001 39.965 2.657 44.908 o
-6 5 3 330.534 339.361 6.064 4.127 o
-6 5 4 27.402 28.207 2.793 50.162 o
-6 5 5 568.586 576.753 9.084 1.648 o
-6 5 6 231.298 227.350 6.182 6.037 o
-6 5 7 7.823 9.863 1.532 171.125 o
-6 5 8 172.896 171.525 6.069 7.744 o
-6 5 9 370.222 367.181 9.236 2.694 o
-6 5 10 26.583 24.798 2.626 56.102 o
-6 5 11 42.490 45.394 3.685 28.819 o
-6 5 12 0.160 -0.090 1.164 372.273 o
-6 5 13 73.690 58.969 8.764 6.023 o
-6 6 -5 96.706 104.359 4.064 17.578 o
-6 6 -4 3.340 4.374 1.160 316.451 o
-6 6 -3 2.580 2.340 0.810 611.882 o
-6 6 -2 55.157 58.847 3.180 32.220 o
-6 6 -1 528.844 537.529 8.300 1.903 o
-6 6 0 169.322 162.393 5.711 8.474 o
-6 6 1 49.805 50.023 3.171 34.161 o
-6 6 2 0.697 0.092 0.792 766.646 o
-6 6 3 276.184 290.345 7.717 4.101 o
-6 6 4 253.651 277.131 10.147 3.174 o
-6 6 5 129.002 140.944 7.518 6.705 o
-6 6 6 77.358 72.395 7.040 8.747 o
-6 6 7 227.887 232.053 7.743 4.806 o
-6 6 8 0.899 2.478 1.189 335.438 o
-6 6 9 5.522 1.832 1.255 270.361 o
-6 6 10 51.445 52.708 4.371 20.997 o
-6 6 11 11.251 9.100 2.139 94.735 o
-6 6 12 11.495 12.444 2.516 70.325 o
-6 6 13 9.884 11.799 4.030 29.792 o
-6 7 -5 5.827 4.289 1.253 260.727 o
-6 7 -4 42.091 38.700 2.504 50.746 o
-6 7 -3 141.102 147.834 4.752 11.521 o
-6 7 -2 936.983 977.277 11.897 0.702 o
-6 7 -1 15.522 14.174 1.498 149.555 o
-6 7 0 783.155 824.666 11.872 0.909 o
-6 7 1 53.008 48.855 3.317 31.671 o
-6 7 2 1063.850 1114.400 15.157 0.522 o
-6 7 3 2.860 3.483 1.783 149.510 o
-6 7 4 212.423 215.506 9.355 3.961 o
-6 7 5 136.438 131.819 13.935 2.372 o
-6 7 6 22.056 24.253 3.651 33.436 o
-6 7 7 4.935 2.359 1.645 169.542 o
-6 7 8 13.365 9.240 2.706 61.699 o
-6 7 9 16.060 13.189 3.059 48.249 o
-6 7 10 14.840 20.522 3.919 30.444 o
-6 7 11 17.465 18.266 3.805 31.969 o
-6 7 12 18.153 17.747 5.535 15.820 o
-6 8 -5 23.372 18.721 2.180 78.055 o
-6 8 -4 0.496 0.164 0.814 735.902 o
-6 8 -3 29.664 30.589 2.273 65.816 o
-6 8 -2 8.613 7.977 1.277 226.668 o
-6 8 -1 98.417 98.451 3.896 18.530 o
-6 8 0 36.244 34.457 2.594 51.409 o
-6 8 1 21.707 24.284 2.430 65.677 o
-6 8 2 84.087 85.385 4.539 16.680 o
-6 8 3 0.423 2.125 1.452 232.863 o
-6 8 4 24.733 24.534 3.568 34.393 o
-6 8 5 583.371 602.433 16.837 0.971 o
-6 8 6 1.850 2.763 2.124 108.762 o
-6 8 7 102.768 105.807 7.663 7.052 o
-6 8 8 138.151 152.503 9.438 4.591 o
-6 8 9 17.908 19.198 2.911 51.178 o
-6 8 10 1.062 -2.615 1.947 132.000 o
-6 8 11 63.573 65.240 7.405 8.242 o
-6 9 -5 123.400 122.852 6.622 8.332 o
-6 9 -4 1.270 2.290 2.100 112.140 o
-6 9 -3 21.726 20.624 2.031 86.990 o
-6 9 -2 14.433 13.246 1.643 134.861 o
-6 9 -1 15.541 18.143 1.857 107.697 o
-6 9 0 0.011 0.711 0.913 596.368 o
-6 9 1 14.512 16.259 1.938 103.384 o
-6 9 2 5.761 7.290 1.392 212.712 o
-6 9 3 10.025 12.430 3.192 46.127 o
-6 9 4 320.524 324.906 12.549 2.126 o
-6 9 5 80.588 81.133 6.582 9.655 o
-6 9 6 0.068 2.190 1.917 135.993 o
-6 9 7 0.509 -0.881 1.627 189.820 o
-6 9 8 9.636 8.125 2.862 57.233 o
-6 9 9 77.551 86.175 6.111 10.910 o
-6 9 10 19.123 18.575 3.083 46.133 o
-6 10 -5 7.658 6.497 1.622 160.823 o
-6 10 -4 114.449 106.866 6.289 9.342 o
-6 10 -3 7.790 10.116 2.093 101.359 o
-6 10 -2 293.901 301.030 7.425 4.046 o
-6 10 -1 0.130 0.469 0.812 750.214 o
-6 10 0 37.584 34.820 2.834 44.973 o
-6 10 1 26.333 22.225 2.372 66.142 o
-6 10 2 56.183 52.877 4.174 22.165 o
-6 10 3 36.335 37.197 3.563 31.822 o
-6 10 4 98.022 92.828 7.112 8.127 o
-6 10 5 56.904 59.851 5.952 12.290 o
-6 10 6 31.763 34.245 7.186 9.310 o
-6 10 7 41.884 31.243 4.515 21.292 o
-6 10 8 21.078 17.900 3.727 32.774 o
-6 10 9 147.083 143.014 10.188 4.030 o
-6 10 10 58.689 52.487 8.521 6.477 o
-6 11 -5 0.538 5.279 2.154 105.916 o
-6 11 -4 6.970 7.174 1.957 116.985 o
-6 11 -3 1.770 1.311 1.745 160.579 o
-6 11 -2 15.012 17.319 2.732 58.459 o
-6 11 -1 28.570 28.936 2.815 49.074 o
-6 11 0 54.809 54.500 3.283 31.331 o
-6 11 1 13.342 12.768 1.891 111.103 o
-6 11 2 0.200 -0.433 1.049 456.498 o
-6 11 3 2.224 3.814 1.442 223.256 o
-6 11 4 53.041 60.095 9.893 4.904 o
-6 11 5 7.550 10.103 3.727 34.971 o
-6 11 6 17.476 17.758 3.704 33.616 o
-6 11 7 28.476 22.482 4.025 27.564 o
-6 11 8 34.780 41.001 9.080 5.914 o
-6 12 -5 8.208 12.260 4.224 27.338 o
-6 12 -4 1.886 3.421 1.704 165.153 o
-6 12 -3 17.806 17.666 3.838 31.472 o
-6 12 -2 91.388 97.453 6.272 10.012 o
-6 12 -1 213.249 224.915 9.238 3.993 o
-6 12 0 46.181 49.772 3.775 27.072 o
-6 12 1 7.629 5.648 2.145 99.434 o
-6 12 2 6.643 5.748 2.309 87.663 o
-6 12 3 0.880 1.493 1.921 134.654 o
-6 12 4 0.630 1.898 2.963 57.268 o
-6 12 5 66.165 74.156 7.201 8.562 o
-6 12 6 0.915 1.315 1.877 141.035 o
-6 13 -3 0.661 0.934 2.486 81.341 o
-6 13 -2 9.949 7.855 2.074 101.894 o
-6 13 -1 0.229 1.926 1.582 198.170 o
-6 13 0 18.188 22.830 3.882 30.495 o
-6 13 1 43.337 50.133 5.625 14.117 o
-6 13 2 7.234 4.179 2.279 89.926 o
-6 13 3 2.286 -0.026 2.707 68.205 o
-6 13 4 17.559 17.645 3.888 30.756 o
-6 13 5 13.069 18.645 4.977 19.568 o
-6 13 6 13.444 16.047 4.758 21.366 o
-6 14 1 7.410 8.011 3.472 40.233 o
-6 14 2 8.373 16.897 5.098 18.899 o
-5 0 -3 9.697 9.521 0.932 322.702 o
-5 0 -1 2162.270 2129.590 19.091 0.161 o
-5 0 1 77.528 72.793 2.443 35.240 o
-5 0 3 805.892 805.796 12.433 0.874 o
-5 0 5 1767.910 1754.700 19.730 0.222 o
-5 0 7 981.944 985.848 18.111 0.535 o
-5 0 9 66.832 66.471 8.036 7.078 o
-5 0 11 168.480 203.880 15.100 1.959 o
-5 0 13 39.746 38.188 7.380 8.740 o
-5 1 -4 31.749 30.203 1.581 98.219 o
-5 1 -3 230.790 231.846 3.805 8.364 o
-5 1 -2 273.143 268.555 4.026 6.609 o
-5 1 -1 0.115 0.648 0.445 2327.370 o
-5 1 0 553.608 539.450 8.000 1.855 o
-5 1 1 129.979 131.611 2.644 19.855 o
-5 1 2 492.536 465.995 5.029 2.645 o
-5 1 3 286.910 279.995 5.215 5.468 o
-5 1 4 788.987 806.642 9.143 1.017 o
-5 1 5 681.483 658.035 8.589 1.339 o
-5 1 6 299.757 298.180 6.026 4.707 o
-5 1 7 17.035 14.234 1.413 156.978 o
-5 1 8 22.537 24.248 1.880 93.909 o
-5 1 9 1.048 0.062 0.942 541.148 o
-5 1 10 273.987 289.868 12.227 2.381 o
-5 1 11 50.743 39.235 7.429 8.503 o
-5 1 12 0.005 0.150 3.690 37.212 o
-5 1 13 50.874 49.481 9.395 5.443 o
-5 1 14 81.507 76.887 7.651 7.501 o
-5 2 -4 211.713 212.974 3.888 9.193 o
-5 2 -3 396.067 404.763 5.033 3.539 o
-5 2 -2 402.762 399.147 5.585 3.369 o
-5 2 -1 2335.970 2414.750 13.475 0.144 o
-5 2 0 529.562 523.725 5.098 2.297 o
-5 2 1 2607.300 2594.710 12.831 0.120 o
-5 2 2 8.543 8.108 0.716 452.852 o
-5 2 3 0.219 0.553 0.459 2178.670 o
-5 2 4 108.038 107.474 3.387 19.961 o
-5 2 5 0.112 -0.933 0.660 1151.690 o
-5 2 6 83.448 81.228 3.174 25.918 o
-5 2 7 0.261 0.517 0.710 961.788 o
-5 2 8 423.843 438.986 8.766 2.403 o
-5 2 9 15.525 13.793 2.207 84.420 o
-5 2 10 91.527 87.832 4.390 16.885 o
-5 2 11 69.913 75.633 6.640 9.770 o
-5 2 12 59.221 66.938 6.555 10.277 o
-5 2 13 23.692 21.160 3.964 28.878 o
-5 2 14 107.780 113.836 13.085 2.732 o
-5 3 -4 0.002 0.036 0.386 3375.150 o
-5 3 -3 13.800 15.013 1.037 235.992 o
-5 3 -2 131.200 124.090 2.458 20.936 o
-5 3 -1 1834.200 1801.740 13.518 0.230 o
-5 3 0 9.032 6.904 0.936 343.427 o
-5 3 1 258.871 257.784 4.149 6.959 o
-5 3 2 2.681 2.337 0.481 1243.350 o
-5 3 3 0.883 0.817 0.368 2610.880 o
-5 3 4 1365.180 1382.500 12.250 0.385 o
-5 3 5 68.824 63.143 2.393 39.611 o
-5 3 6 67.830 67.828 2.563 36.815 o
-5 3 7 78.613 77.688 3.631 23.076 o
-5 3 8 495.833 517.868 9.762 1.850 o
-5 3 9 105.310 95.031 4.011 17.545 o
-5 3 10 4.427 2.933 1.423 220.495 o
-5 3 11 80.526 80.916 5.579 12.584 o
-5 3 12 3.740 2.356 1.582 185.688 o
-5 3 13 49.146 51.615 4.851 17.896 o
-5 4 -4 184.700 194.121 4.688 9.248 o
-5 4 -3 261.721 257.473 4.511 6.615 o
-5 4 -2 245.073 253.635 5.012 6.585 o
-5 4 -1 3.797 4.102 0.917 455.766 o
-5 4 0 54.813 51.642 2.741 39.642 o
-5 4 1 1238.590 1227.600 10.952 0.471 o
-5 4 2 94.448 93.525 2.927 25.372 o
-5 4 3 123.027 121.288 3.484 17.502 o
-5 4 4 0.572 1.046 0.411 2318.650 o
-5 4 5 16.662 16.252 1.516 142.062 o
-5 4 6 1.893 1.689 0.736 759.575 o
-5 4 7 72.323 72.701 3.252 27.455 o
-5 4 8 14.230 17.022 1.842 111.532 o
-5 4 9 598.289 622.905 11.500 1.322 o
-5 4 10 14.248 14.085 1.742 123.390 o
-5 4 11 67.685 75.879 4.033 21.256 o
-5 4 12 76.433 85.711 5.171 14.192 o
-5 4 13 131.270 135.672 11.133 3.546 o
-5 5 -4 499.422 515.945 7.956 2.085 o
-5 5 -3 412.186 409.485 6.850 2.958 o
-5 5 -2 22.164 19.224 1.484 130.438 o
-5 5 -1 415.241 425.460 5.397 3.217 o
-5 5 0 0.739 -0.310 0.771 807.369 o
-5 5 1 65.993 67.389 4.130 21.064 o
-5 5 2 39.244 39.942 2.472 52.447 o
-5 5 3 1689.900 1708.260 10.367 0.272 o
-5 5 4 206.722 204.035 3.563 9.980 o
-5 5 5 700.558 725.648 10.171 1.156 o
-5 5 6 353.292 369.308 6.974 3.464 o
-5 5 7 1359.550 1413.460 18.475 0.334 o
-5 5 8 14.374 13.699 1.735 124.323 o
-5 5 9 368.938 388.058 8.446 2.861 o
-5 5 10 79.099 73.494 3.903 21.256 o
-5 5 11 11.020 9.605 2.067 100.439 o
-5 5 12 2.539 4.672 1.763 152.133 o
-5 5 13 56.819 62.445 5.489 14.059 o
-5 6 -4 1.179 0.436 0.632 1095.070 o
-5 6 -3 40.888 44.810 2.420 52.160 o
-5 6 -2 97.332 101.661 3.489 20.769 o
-5 6 -1 152.809 148.214 3.459 14.382 o
-5 6 0 349.563 344.210 7.183 3.515 o
-5 6 1 156.199 154.212 5.199 9.872 o
-5 6 2 282.961 289.206 6.983 4.430 o
-5 6 3 335.922 325.842 5.727 4.279 o
-5 6 4 137.399 139.575 5.546 9.943 o
-5 6 5 1.447 1.229 0.667 941.419 o
-5 6 6 23.455 20.868 1.997 87.354 o
-5 6 7 61.308 59.466 3.475 27.737 o
-5 6 8 99.631 103.015 4.771 14.337 o
-5 6 9 9.853 11.786 1.959 110.014 o
-5 6 10 5.513 4.636 1.304 245.239 o
-5 6 11 10.183 11.836 2.043 102.127 o
-5 6 12 90.331 96.124 5.489 12.298 o
-5 6 13 122.364 125.288 9.484 4.739 o
-5 7 -4 2.054 2.034 0.789 664.641 o
-5 7 -3 692.467 723.034 9.849 1.188 o
-5 7 -2 5.308 5.067 1.026 356.976 o
-5 7 -1 22.273 19.396 1.965 91.200 o
-5 7 0 351.313 338.332 6.120 3.909 o
-5 7 1 20.874 19.714 2.054 86.797 o
-5 7 2 5.670 3.429 1.107 322.679 o
-5 7 3 660.723 657.742 11.070 1.219 o
-5 7 4 0.757 1.544 1.282 296.045 o
-5 7 5 59.545 56.944 3.181 31.596 o
-5 7 6 1.323 0.331 0.825 678.303 o
-5 7 7 109.127 108.199 4.767 13.762 o
-5 7 8 125.836 124.363 5.350 11.005 o
-5 7 9 4.454 2.585 1.500 201.468 o
-5 7 10 142.561 158.000 6.659 7.591 o
-5 7 11 86.999 88.551 5.272 13.316 o
-5 7 12 0.127 0.343 1.251 320.963 o
-5 8 -4 169.656 177.637 5.210 9.094 o
-5 8 -3 77.962 79.131 3.449 24.504 o
-5 8 -2 355.556 358.008 7.140 3.434 o
-5 8 -1 17.171 16.884 1.589 131.878 o
-5 8 0 169.454 167.282 4.572 10.440 o
-5 8 1 691.876 727.442 12.853 1.022 o
-5 8 2 34.502 34.805 2.458 55.964 o
-5 8 3 52.512 49.352 3.294 32.019 o
-5 8 4 7.150 6.836 2.027 109.890 o
-5 8 5 30.606 27.872 2.876 47.025 o
-5 8 6 258.577 262.862 8.843 3.772 o
-5 8 7 98.552 104.203 5.875 10.773 o
-5 8 8 37.282 36.475 3.182 37.823 o
-5 8 9 6.867 5.656 1.598 168.245 o
-5 8 10 0.029 -4.462 1.560 208.104 o
-5 8 11 19.445 20.953 2.703 57.078 o
-5 8 12 53.917 54.909 6.057 12.061 o
-5 9 -4 27.494 27.858 3.087 42.849 o
-5 9 -3 20.532 19.736 1.877 98.961 o
-5 9 -2 413.637 422.826 8.049 2.638 o
-5 9 -1 157.147 149.080 4.730 10.918 o
-5 9 0 55.042 50.304 3.141 33.556 o
-5 9 1 472.944 496.100 8.336 2.166 o
-5 9 2 108.116 108.874 4.478 14.876 o
-5 9 3 0.120 -0.600 1.091 424.281 o
-5 9 4 90.275 101.018 6.892 8.610 o
-5 9 5 40.751 42.112 3.621 30.071 o
-5 9 6 72.969 70.711 4.833 16.244 o
-5 9 7 104.879 104.804 6.127 9.960 o
-5 9 8 68.115 67.994 5.159 14.974 o
-5 9 9 63.194 59.478 4.972 16.303 o
-5 9 10 0.798 3.037 1.623 184.986 o
-5 9 11 144.904 154.306 8.596 5.258 o
-5 10 -4 127.243 129.356 6.741 7.992 o
-5 10 -3 0.515 0.737 1.288 298.284 o
-5 10 -2 9.489 10.232 1.668 145.140 o
-5 10 -1 33.217 31.565 2.331 61.490 o
-5 10 0 16.549 13.209 1.824 112.590 o
-5 10 1 116.606 110.491 4.179 15.504 o
-5 10 2 54.319 52.550 2.920 36.734 o
-5 10 3 29.097 25.415 3.068 43.197 o
-5 10 4 13.474 10.824 2.348 78.541 o
-5 10 5 30.592 32.427 4.050 26.595 o
-5 10 6 3.515 3.146 1.555 191.093 o
-5 10 7 7.956 4.937 1.693 150.755 o
-5 10 8 21.568 19.088 2.793 53.683 o
-5 10 9 2.170 3.336 1.834 143.207 o
-5 10 10 9.072 10.963 3.201 46.266 o
-5 11 -4 15.922 15.270 2.607 63.375 o
-5 11 -3 236.584 237.548 9.212 3.813 o
-5 11 -2 0.346 -0.452 1.462 235.573 o
-5 11 -1 108.160 115.703 5.242 12.087 o
-5 11 0 40.905 41.696 3.178 36.619 o
-5 11 1 13.869 12.832 1.676 132.479 o
-5 11 2 65.018 56.274 4.202 21.077 o
-5 11 3 155.509 157.094 7.133 6.730 o
-5 11 4 83.752 83.552 6.865 8.928 o
-5 11 5 21.049 19.037 3.519 36.217 o
-5 11 6 75.134 77.897 5.419 13.409 o
-5 11 7 22.751 20.835 3.095 44.669 o
-5 11 8 0.012 -0.831 1.287 306.113 o
-5 11 9 16.856 15.448 2.754 57.321 o
-5 11 10 6.515 8.157 3.520 39.303 o
-5 12 -4 66.168 69.235 5.468 13.696 o
-5 12 -3 17.868 15.135 2.563 64.353 o
-5 12 -2 0.016 0.859 1.978 128.936 o
-5 12 -1 7.905 6.966 1.894 122.634 o
-5 12 0 194.457 191.822 6.964 6.109 o
-5 12 1 0.991 0.561 1.341 273.212 o
-5 12 2 40.602 41.909 3.857 27.241 o
-5 12 3 9.829 9.087 2.019 106.161 o
-5 12 4 4.784 5.014 1.667 162.465 o
-5 12 5 0.733 0.002 2.123 111.686 o
-5 12 6 5.313 8.962 3.848 33.191 o
-5 12 7 0.516 -1.181 4.066 30.609 o
-5 12 8 65.231 56.833 8.376 6.618 o
-5 13 -4 21.967 23.500 3.563 34.952 o
-5 13 -3 28.424 25.556 3.340 37.717 o
-5 13 -2 0.040 0.978 1.308 292.298 o
-5 13 -1 5.623 7.066 2.445 79.059 o
-5 13 0 6.402 7.551 1.838 131.310 o
-5 13 1 0.203 0.096 1.590 199.690 o
-5 13 2 46.466 59.648 7.210 8.909 o
-5 13 3 27.310 26.596 3.330 38.024 o
-5 13 4 62.327 57.214 5.051 15.989 o
-5 13 5 3.385 6.348 2.128 104.856 o
-5 13 6 145.929 141.755 13.547 2.470 o
-5 14 -2 6.015 -2.986 3.083 51.797 o
-5 14 -1 9.230 7.842 4.006 30.386 o
-5 14 1 25.243 25.345 6.215 12.455 o
-5 14 2 52.534 51.468 8.376 6.738 o
-5 14 3 10.152 13.814 4.516 23.874 o
-5 14 4 53.289 42.437 7.356 8.610 o
-4 0 -2 62.387 52.335 1.736 56.423 o
-4 0 0 845.730 918.107 7.513 0.925 o
-4 0 2 3993.670 4126.570 24.307 0.050 o
-4 0 4 2186.400 2173.470 19.386 0.156 o
-4 0 6 291.047 274.838 11.737 2.489 o
-4 0 8 2733.550 2801.970 27.008 0.096 o
-4 0 10 40.716 51.031 7.210 9.038 o
-4 0 12 0.000 -1.117 2.282 97.327 o
-4 0 14 11.913 7.259 4.151 28.169 o
-4 1 -3 841.464 856.622 7.974 0.956 o
-4 1 -2 180.243 178.400 3.202 12.422 o
-4 1 -1 3.424 4.464 0.538 919.613 o
-4 1 0 940.950 909.780 8.034 0.814 o
-4 1 1 346.005 346.836 4.544 4.504 o
-4 1 2 737.222 744.544 6.357 1.258 o
-4 1 3 75.024 66.945 2.361 37.719 o
-4 1 4 69.321 67.820 2.486 37.481 o
-4 1 5 817.500 814.891 8.826 0.986 o
-4 1 6 10.595 10.454 1.011 282.048 o
-4 1 7 22.564 20.840 1.265 150.939 o
-4 1 8 52.673 53.606 2.326 47.891 o
-4 1 9 1.465 1.372 0.756 756.454 o
-4 1 10 311.706 319.840 8.479 3.388 o
-4 1 11 3.045 4.549 1.440 218.445 o
-4 1 12 11.503 6.304 2.152 94.856 o
-4 1 13 30.446 39.961 5.157 17.179 o
-4 1 14 18.401 19.053 3.772 32.318 o
-4 2 -3 634.128 650.619 5.907 1.625 o
-4 2 -2 135.861 123.929 2.698 19.412 o
-4 2 -1 1932.580 1942.060 10.953 0.212 o
-4 2 0 956.619 981.846 6.818 0.787 o
-4 2 1 231.565 233.389 3.466 8.668 o
-4 2 2 9.342 8.456 0.644 472.996 o
-4 2 3 3542.710 3512.130 21.950 0.065 o
-4 2 4 1246.700 1239.670 11.998 0.455 o
-4 2 5 2.268 2.554 0.578 1020.110 o
-4 2 6 180.421 172.418 3.548 11.890 o
-4 2 7 125.405 122.268 3.120 18.803 o
-4 2 8 256.971 262.358 5.964 5.552 o
-4 2 9 0.034 -0.529 0.918 599.910 o
-4 2 10 2.343 1.584 0.977 461.424 o
-4 2 11 82.997 76.760 4.476 17.341 o
-4 2 12 50.052 52.339 3.885 25.355 o
-4 2 13 6.549 3.911 1.363 224.411 o
-4 2 14 170.301 185.985 11.422 3.170 o
-4 3 -3 1092.110 1080.420 10.380 0.591 o
-4 3 -2 9.319 10.994 0.997 295.423 o
-4 3 -1 16.617 16.023 0.897 245.503 o
-4 3 0 327.743 339.705 5.179 4.522 o
-4 3 1 1506.960 1500.510 10.501 0.336 o
-4 3 2 440.116 448.159 4.960 3.044 o
-4 3 3 18.608 16.703 0.939 222.526 o
-4 3 4 97.602 93.535 3.103 23.676 o
-4 3 5 20.398 18.615 1.171 173.018 o
-4 3 6 453.010 451.892 5.616 2.829 o
-4 3 7 299.369 301.663 6.188 4.607 o
-4 3 8 30.794 27.030 1.923 81.935 o
-4 3 9 94.269 96.039 4.526 15.829 o
-4 3 10 15.067 13.966 1.706 125.945 o
-4 3 11 46.107 50.630 3.218 34.116 o
-4 3 12 11.342 9.916 1.902 114.711 o
-4 3 13 49.375 50.759 4.124 23.268 o
-4 3 14 44.969 48.154 4.845 18.239 o
-4 4 -3 24.902 21.729 0.994 173.595 o
-4 4 -2 328.660 332.409 4.056 5.023 o
-4 4 -1 334.094 330.900 4.886 4.620 o
-4 4 0 717.334 696.778 9.181 1.205 o
-4 4 1 72.784 71.468 2.934 30.767 o
-4 4 2 1517.330 1502.600 8.636 0.341 o
-4 4 3 341.220 346.710 3.988 4.768 o
-4 4 4 17.285 14.764 0.778 271.275 o
-4 4 5 56.616 53.447 2.384 45.282 o
-4 4 6 309.325 314.938 6.146 4.442 o
-4 4 7 239.666 240.279 6.432 5.605 o
-4 4 8 625.819 661.237 11.305 1.257 o
-4 4 9 38.059 39.582 3.105 38.724 o
-4 4 10 11.583 10.841 1.743 130.794 o
-4 4 11 42.967 45.338 3.582 30.044 o
-4 4 12 0.161 1.723 1.223 328.756 o
-4 4 13 77.828 84.177 5.383 13.331 o
-4 4 14 0.971 6.264 4.904 20.912 o
-4 5 -3 129.001 126.593 2.834 19.446 o
-4 5 -2 415.192 404.969 5.926 3.172 o
-4 5 -1 219.558 221.256 4.147 8.485 o
-4 5 0 36.431 34.533 2.259 61.464 o
-4 5 1 19.082 19.854 1.727 112.652 o
-4 5 2 366.025 358.467 6.875 3.441 o
-4 5 3 44.413 47.517 2.177 56.433 o
-4 5 4 292.004 287.195 3.919 6.096 o
-4 5 5 50.348 49.745 2.653 42.750 o
-4 5 6 51.719 54.191 2.995 35.971 o
-4 5 7 2145.910 2167.640 19.760 0.159 o
-4 5 8 77.886 82.745 4.154 19.326 o
-4 5 9 376.403 384.212 8.002 2.952 o
-4 5 10 1.996 1.037 1.180 336.496 o
-4 5 11 0.242 -0.996 1.166 370.135 o
-4 5 12 2.252 1.230 1.389 246.079 o
-4 5 13 83.951 86.260 6.336 10.146 o
-4 6 -3 3.530 2.594 0.728 673.679 o
-4 6 -2 40.409 42.568 1.812 72.172 o
-4 6 -1 11.999 11.482 1.058 253.960 o
-4 6 0 82.155 72.469 2.592 32.496 o
-4 6 1 100.665 95.493 3.896 18.470 o
-4 6 2 123.553 131.844 4.537 13.262 o
-4 6 3 727.295 736.452 9.064 1.162 o
-4 6 4 95.100 93.657 3.235 23.078 o
-4 6 5 264.700 258.162 10.111 3.181 o
-4 6 6 3.887 3.922 1.320 251.576 o
-4 6 7 19.392 17.494 2.150 83.251 o
-4 6 8 371.756 388.459 10.492 2.337 o
-4 6 9 47.883 46.856 3.270 33.370 o
-4 6 10 22.795 18.550 2.684 56.897 o
-4 6 11 54.715 47.055 4.385 20.859 o
-4 6 12 35.882 39.384 5.878 13.397 o
-4 6 13 0.019 1.677 2.828 63.058 o
-4 7 -3 16.096 15.410 2.227 82.122 o
-4 7 -2 41.062 36.331 1.798 74.701 o
-4 7 -1 175.126 179.641 4.331 10.452 o
-4 7 0 0.805 1.746 0.682 935.581 o
-4 7 1 7.109 5.331 0.995 348.663 o
-4 7 2 0.349 1.285 0.764 806.982 o
-4 7 3 15.172 12.435 1.355 173.950 o
-4 7 4 22.870 24.417 1.829 96.874 o
-4 7 5 200.015 192.527 8.208 4.921 o
-4 7 6 299.859 301.619 10.850 2.674 o
-4 7 7 9.121 6.866 2.037 106.593 o
-4 7 8 23.623 21.188 2.657 56.983 o
-4 7 9 56.914 58.523 4.510 19.418 o
-4 7 10 0.944 2.556 1.339 267.526 o
-4 7 11 21.205 23.550 3.233 41.515 o
-4 7 12 17.206 18.972 3.066 47.021 o
-4 7 13 59.709 57.084 6.368 10.900 o
-4 8 -3 33.731 34.792 2.409 57.847 o
-4 8 -2 251.667 248.632 4.891 6.605 o
-4 8 -1 27.443 26.867 1.816 91.183 o
-4 8 0 0.035 0.316 0.651 1170.280 o
-4 8 1 140.411 140.438 4.080 13.559 o
-4 8 2 10.042 8.319 1.028 290.174 o
-4 8 3 45.675 45.523 2.603 45.903 o
-4 8 4 225.949 222.905 7.272 5.228 o
-4 8 5 625.121 633.111 15.403 1.004 o
-4 8 6 60.327 54.959 4.875 17.085 o
-4 8 7 0.017 1.156 1.707 172.265 o
-4 8 8 0.045 2.243 3.714 36.597 o
-4 8 9 50.808 50.730 4.300 21.670 o
-4 8 10 12.095 11.857 1.832 119.301 o
-4 8 11 14.664 14.940 2.640 62.665 o
-4 8 12 33.773 27.929 4.618 21.078 o
-4 9 -3 7.025 7.779 1.409 202.271 o
-4 9 -2 0.995 0.176 0.801 734.284 o
-4 9 -1 1.499 2.020 0.988 465.184 o
-4 9 0 72.899 70.484 3.086 29.206 o
-4 9 1 247.919 256.154 5.841 5.830 o
-4 9 2 122.411 118.781 4.614 13.389 o
-4 9 3 9.010 5.058 0.948 349.332 o
-4 9 4 54.845 55.824 3.201 32.272 o
-4 9 5 215.975 212.885 9.361 3.944 o
-4 9 6 50.354 52.898 4.960 17.154 o
-4 9 7 71.106 69.377 5.971 11.719 o
-4 9 8 36.215 32.643 4.649 20.541 o
-4 9 9 30.336 25.927 3.246 39.122 o
-4 9 10 0.014 1.830 1.202 340.809 o
-4 9 11 42.822 44.779 4.575 20.323 o
-4 9 12 2.146 2.403 2.670 69.578 o
-4 10 -3 30.437 30.783 3.240 38.724 o
-4 10 -2 41.654 39.946 2.913 41.481 o
-4 10 -1 77.246 73.500 3.334 25.940 o
-4 10 0 67.750 70.723 3.252 28.307 o
-4 10 1 14.166 13.798 1.477 156.438 o
-4 10 2 21.201 18.142 1.668 115.852 o
-4 10 3 4.995 4.862 1.031 359.160 o
-4 10 4 18.442 19.047 2.373 71.509 o
-4 10 5 5.047 8.295 1.677 156.104 o
-4 10 6 22.742 21.084 3.394 38.116 o
-4 10 7 0.580 1.108 2.537 78.129 o
-4 10 8 18.792 17.094 3.162 44.399 o
-4 10 9 4.076 6.373 4.358 26.222 o
-4 10 10 73.254 81.731 6.984 8.859 o
-4 11 -3 76.805 79.048 5.259 13.954 o
-4 11 -2 30.681 27.319 3.123 41.400 o
-4 11 -1 80.401 82.792 4.265 18.476 o
-4 11 0 22.701 23.148 2.063 83.197 o
-4 11 1 10.502 10.464 1.340 197.610 o
-4 11 2 46.267 46.794 3.189 34.885 o
-4 11 3 1.343 3.329 1.327 266.867 o
-4 11 4 47.395 48.878 5.177 16.171 o
-4 11 5 4.990 2.464 1.234 279.738 o
-4 11 6 0.014 -0.476 1.520 219.354 o
-4 11 7 1.049 0.794 1.438 237.670 o
-4 11 8 2.725 1.611 3.435 42.370 o
-4 11 9 66.507 70.796 6.993 9.031 o
-4 11 10 47.771 41.053 7.405 8.579 o
-4 12 -3 2.573 1.499 1.403 238.877 o
-4 12 -2 122.435 121.288 6.552 8.495 o
-4 12 -1 5.129 3.493 1.850 135.377 o
-4 12 0 79.161 79.812 4.315 18.385 o
-4 12 1 1.448 -0.712 1.384 255.810 o
-4 12 2 3.539 6.260 2.055 111.771 o
-4 12 3 4.824 4.955 1.584 177.805 o
-4 12 4 6.940 8.279 3.229 46.269 o
-4 12 5 36.903 33.185 4.566 21.135 o
-4 12 6 1.526 0.132 3.132 51.301 o
-4 12 7 1.259 0.764 1.243 313.130 o
-4 12 8 7.909 6.384 1.949 117.093 o
-4 12 9 2.979 -2.670 2.792 63.911 o
-4 13 -3 30.675 29.143 3.648 31.963 o
-4 13 -2 21.511 22.994 3.058 45.607 o
-4 13 -1 42.131 36.357 4.711 19.625 o
-4 13 0 8.153 5.683 2.158 97.834 o
-4 13 1 34.738 34.006 2.975 42.754 o
-4 13 2 5.607 7.539 1.996 114.466 o
-4 13 3 3.451 1.175 1.310 266.708 o
-4 13 4 1.069 -0.680 1.513 216.790 o
-4 13 5 16.244 15.233 2.647 61.628 o
-4 13 6 87.479 91.144 6.556 9.482 o
-4 14 -3 15.004 12.794 4.710 21.791 o
-4 14 -2 0.627 0.767 1.906 137.824 o
-4 14 -1 6.431 5.528 2.041 110.199 o
-4 14 0 10.429 8.497 2.474 74.155 o
-4 14 1 212.857 231.641 11.858 2.772 o
-4 14 2 3.747 3.356 1.251 279.253 o
-4 14 3 18.246 16.999 2.822 54.237 o
-4 14 4 0.764 2.111 2.404 86.497 o
-4 14 5 10.772 5.171 3.035 51.434 o
-4 15 -1 70.680 70.428 9.759 4.928 o
-4 15 2 17.795 7.307 3.447 39.095 o
-3 0 -1 3355.390 3517.470 17.213 0.071 o
-3 0 1 26098.700 23327.300 147.302 0.001 o
-3 0 3 625.763 595.618 13.462 1.153 o
-3 0 5 4.154 7.166 0.688 605.969 o
-3 0 7 0.093 0.230 0.403 2956.340 o
-3 0 9 34.290 29.043 2.115 69.697 o
-3 0 11 20.986 18.722 2.518 63.850 o
-3 0 13 86.973 93.127 10.536 4.170 o
-3 1 -2 2451.410 2444.780 12.299 0.135 o
-3 1 -1 3657.260 3735.360 19.602 0.060 o
-3 1 0 11781.500 11234.600 78.520 0.006 o
-3 1 1 5786.810 5876.910 56.274 0.022 o
-3 1 2 26.955 22.368 1.086 155.358 o
-3 1 3 1318.520 1357.360 8.244 0.433 o
-3 1 4 1024.850 1099.710 10.228 0.629 o
-3 1 5 939.950 960.673 10.207 0.745 o
-3 1 6 536.240 533.886 5.946 2.154 o
-3 1 7 2093.250 2080.870 11.836 0.183 o
-3 1 8 87.047 82.514 2.553 30.786 o
-3 1 9 355.546 356.550 8.272 3.075 o
-3 1 10 246.638 249.201 7.330 4.808 o
-3 1 11 72.165 69.017 4.282 19.480 o
-3 1 12 61.110 56.874 4.010 22.893 o
-3 1 13 59.581 51.841 3.998 23.378 o
-3 1 14 11.239 7.642 3.337 42.697 o
-3 2 -2 1.401 2.679 0.421 1675.930 o
-3 2 -1 2951.460 2906.850 12.874 0.096 o
-3 2 0 7231.650 7301.090 24.396 0.016 o
-3 2 1 2.427 4.700 0.572 925.706 o
-3 2 2 49.258 52.233 1.286 78.175 o
-3 2 3 1074.620 1030.730 8.951 0.638 o
-3 2 4 749.532 725.489 6.001 1.266 o
-3 2 5 16.164 18.105 1.125 198.006 o
-3 2 6 49.491 48.062 1.881 61.694 o
-3 2 7 137.605 132.684 2.932 17.894 o
-3 2 8 56.923 57.545 2.628 40.151 o
-3 2 9 31.272 32.557 2.616 53.065 o
-3 2 10 176.872 181.448 6.356 7.178 o
-3 2 11 123.669 127.503 5.646 10.297 o
-3 2 12 4.818 4.562 1.581 179.097 o
-3 2 13 0.065 -0.488 1.468 234.811 o
-3 2 14 211.254 219.200 8.514 4.483 o
-3 3 -2 181.643 166.471 3.290 12.499 o
-3 3 -1 1787.130 1776.150 13.939 0.238 o
-3 3 0 0.866 0.540 0.460 1929.420 o
-3 3 1 2021.320 2032.860 10.368 0.196 o
-3 3 2 841.951 834.721 6.625 1.007 o
-3 3 3 41.088 44.130 1.328 90.293 o
-3 3 4 101.712 106.838 3.238 21.505 o
-3 3 5 1083.430 1121.780 11.445 0.568 o
-3 3 6 170.033 171.819 3.883 11.728 o
-3 3 7 0.023 0.179 0.636 1237.230 o
-3 3 8 161.344 155.116 4.455 11.244 o
-3 3 9 414.069 424.196 7.784 2.691 o
-3 3 10 242.036 246.869 7.534 4.732 o
-3 3 11 100.258 95.409 4.979 13.698 o
-3 3 12 81.218 91.352 5.133 14.023 o
-3 3 13 7.674 5.670 1.872 126.618 o
-3 3 14 2.612 10.329 2.960 55.527 o
-3 4 -2 288.878 284.520 3.756 6.280 o
-3 4 -1 82.122 80.988 2.197 35.809 o
-3 4 0 441.402 462.795 6.987 2.612 o
-3 4 1 689.291 679.900 8.295 1.319 o
-3 4 2 785.937 771.003 7.535 1.106 o
-3 4 3 1885.540 1904.470 25.433 0.180 o
-3 4 4 188.791 191.640 5.464 8.017 o
-3 4 5 31.828 31.037 2.401 59.913 o
-3 4 6 25.151 25.433 2.372 65.904 o
-3 4 7 279.796 286.887 6.947 4.494 o
-3 4 8 68.180 64.485 3.023 31.265 o
-3 4 9 377.864 374.099 7.594 3.088 o
-3 4 10 208.893 210.643 7.097 5.659 o
-3 4 11 53.074 57.278 3.964 24.048 o
-3 4 12 28.991 27.672 3.381 36.681 o
-3 4 13 3.587 0.599 1.505 207.403 o
-3 4 14 12.712 6.094 3.812 33.131 o
-3 5 -2 166.701 166.943 3.159 13.654 o
-3 5 -1 93.628 97.444 2.648 27.315 o
-3 5 0 197.697 210.101 4.486 8.890 o
-3 5 1 0.729 0.472 0.406 2433.510 o
-3 5 2 0.214 0.369 0.554 1560.490 o
-3 5 3 29.005 28.658 2.589 55.539 o
-3 5 4 747.490 737.126 13.504 0.923 o
-3 5 5 355.326 364.251 10.152 2.527 o
-3 5 6 80.404 80.524 5.124 14.327 o
-3 5 7 52.887 57.186 4.855 17.525 o
-3 5 8 648.964 669.142 15.176 0.974 o
-3 5 9 280.150 287.869 9.447 3.291 o
-3 5 10 87.316 83.883 4.335 17.572 o
-3 5 11 78.817 79.803 5.490 12.980 o
-3 5 12 6.364 6.601 2.047 109.003 o
-3 5 13 58.357 62.125 5.417 14.320 o
-3 6 -2 0.403 0.697 0.479 1921.870 o
-3 6 -1 807.727 824.753 8.306 1.010 o
-3 6 0 35.619 37.291 1.795 79.093 o
-3 6 1 357.578 336.749 5.848 3.956 o
-3 6 2 579.240 588.780 9.347 1.581 o
-3 6 3 57.081 54.848 5.620 13.626 o
-3 6 4 291.088 281.363 8.726 3.547 o
-3 6 5 488.180 494.571 12.318 1.573 o
-3 6 6 145.195 142.769 7.044 7.112 o
-3 6 7 18.233 15.030 3.629 34.961 o
-3 6 8 22.000 22.794 3.305 39.897 o
-3 6 9 5.809 3.150 2.064 110.059 o
-3 6 10 82.034 87.933 4.895 15.059 o
-3 6 11 107.155 110.727 6.572 8.860 o
-3 6 12 0.332 1.514 2.830 62.879 o
-3 6 13 243.737 263.901 11.116 2.875 o
-3 7 -2 1150.670 1175.220 10.881 0.526 o
-3 7 -1 2351.770 2372.580 16.167 0.141 o
-3 7 0 85.584 74.731 2.721 30.227 o
-3 7 1 655.419 667.759 8.632 1.379 o
-3 7 2 337.658 328.475 7.108 3.698 o
-3 7 3 243.973 234.705 7.953 4.499 o
-3 7 4 140.867 145.232 6.575 7.871 o
-3 7 5 54.597 54.696 4.327 21.021 o
-3 7 6 115.201 114.686 6.582 8.644 o
-3 7 7 37.910 36.400 3.961 26.663 o
-3 7 8 104.396 103.499 6.951 8.237 o
-3 7 9 9.135 3.908 1.672 152.427 o
-3 7 10 136.672 151.307 6.310 8.336 o
-3 7 11 0.187 -0.367 2.707 69.094 o
-3 7 12 15.443 12.450 3.595 36.169 o
-3 7 13 2.874 3.860 3.107 51.311 o
-3 8 -2 25.780 24.531 1.694 102.499 o
-3 8 -1 882.240 903.140 10.058 0.827 o
-3 8 0 131.702 127.804 4.235 13.907 o
-3 8 1 142.637 144.978 3.861 13.951 o
-3 8 2 337.774 340.059 7.567 3.481 o
-3 8 3 50.038 43.167 2.803 40.950 o
-3 8 4 0.121 -2.005 1.444 242.286 o
-3 8 5 170.995 180.914 8.201 5.259 o
-3 8 6 202.617 190.766 8.840 4.443 o
-3 8 7 160.192 159.256 12.648 2.734 o
-3 8 8 7.654 5.707 2.129 100.697 o
-3 8 9 3.456 1.967 1.500 206.470 o
-3 8 10 24.517 27.178 3.276 39.553 o
-3 8 11 66.096 65.979 5.380 14.122 o
-3 8 12 40.784 33.280 6.737 10.386 o
-3 9 -2 912.540 933.345 9.644 0.794 o
-3 9 -1 147.330 150.095 4.380 12.143 o
-3 9 0 9.873 9.097 1.211 233.983 o
-3 9 1 31.350 29.152 1.894 81.913 o
-3 9 2 109.786 109.203 3.651 18.378 o
-3 9 3 45.353 43.672 2.946 39.462 o
-3 9 4 390.739 394.138 11.856 1.989 o
-3 9 5 7.670 5.220 1.683 152.615 o
-3 9 6 204.574 208.339 9.543 3.924 o
-3 9 7 73.732 70.898 5.957 11.674 o
-3 9 8 15.669 17.014 4.564 22.970 o
-3 9 9 2.671 3.071 1.344 253.536 o
-3 9 10 12.915 19.030 2.886 53.552 o
-3 9 11 18.841 15.627 2.298 76.137 o
-3 9 12 2.125 1.092 2.185 103.529 o
-3 10 -2 41.208 41.821 2.473 51.267 o
-3 10 -1 8.615 9.463 1.466 181.436 o
-3 10 0 184.878 198.727 5.933 7.399 o
-3 10 1 45.664 46.913 2.934 39.205 o
-3 10 2 23.977 24.681 2.181 75.383 o
-3 10 3 61.496 67.775 4.966 16.215 o
-3 10 4 46.531 41.741 4.092 24.221 o
-3 10 5 259.830 266.959 10.704 2.954 o
-3 10 6 91.996 82.730 6.332 10.016 o
-3 10 7 0.010 0.636 1.393 259.210 o
-3 10 8 26.846 23.965 6.482 11.482 o
-3 10 9 3.230 7.487 1.746 150.282 o
-3 10 10 18.717 18.934 3.016 47.978 o
-3 10 11 7.199 4.484 1.726 147.896 o
-3 11 -2 8.489 6.932 1.347 212.218 o
-3 11 -1 3.934 4.079 1.024 382.421 o
-3 11 0 442.215 470.526 9.556 2.126 o
-3 11 1 93.730 101.177 5.340 12.580 o
-3 11 2 1.839 0.868 1.133 365.369 o
-3 11 3 84.251 85.312 6.271 10.318 o
-3 11 4 27.455 24.995 2.788 50.811 o
-3 11 5 7.737 6.892 3.375 42.516 o
-3 11 6 0.639 -0.678 1.259 314.116 o
-3 11 7 34.259 36.049 4.686 20.277 o
-3 11 8 41.374 42.862 5.345 15.648 o
-3 11 9 39.495 43.724 4.431 21.711 o
-3 11 10 21.535 23.839 4.346 24.520 o
-3 12 -2 110.385 109.379 6.039 9.977 o
-3 12 -1 6.474 10.652 1.735 141.688 o
-3 12 0 24.414 19.031 2.302 71.219 o
-3 12 1 4.933 2.920 1.324 247.044 o
-3 12 2 32.527 32.599 3.304 36.953 o
-3 12 3 12.207 8.885 2.358 79.482 o
-3 12 4 51.099 50.837 5.268 15.513 o
-3 12 5 51.420 45.561 5.499 14.495 o
-3 12 6 0.383 -2.864 1.721 170.209 o
-3 12 7 1.913 4.241 2.213 99.749 o
-3 12 8 0.532 -0.578 1.906 138.642 o
-3 12 9 37.252 33.242 4.005 26.401 o
-3 13 -2 66.730 66.379 6.126 11.377 o
-3 13 -1 7.331 1.982 2.658 67.959 o
-3 13 0 55.978 53.672 3.671 26.760 o
-3 13 1 0.258 0.443 1.454 237.401 o
-3 13 2 13.300 15.148 2.542 67.505 o
-3 13 3 0.335 0.134 1.304 295.058 o
-3 13 4 82.689 92.557 6.858 8.884 o
-3 13 5 19.076 19.684 3.757 32.443 o
-3 13 6 10.689 14.576 3.251 44.224 o
-3 13 7 13.305 9.562 6.336 12.349 o
-3 13 8 40.755 44.597 7.987 7.494 o
-3 14 -2 0.353 0.727 1.482 227.547 o
-3 14 -1 46.864 46.355 7.259 8.879 o
-3 14 0 51.101 58.294 4.755 18.200 o
-3 14 1 0.862 0.488 1.523 214.028 o
-3 14 2 124.959 122.195 7.597 6.770 o
-3 14 3 0.458 -1.681 1.576 202.461 o
-3 14 4 5.375 4.044 1.747 149.086 o
-3 14 5 0.048 0.022 1.665 182.751 o
-3 15 -1 30.262 29.011 6.118 12.688 o
-3 15 0 24.984 15.999 4.540 22.660 o
-3 15 1 0.315 -6.045 3.059 54.087 o
-3 15 2 50.858 44.821 5.476 14.631 o
-3 15 3 22.801 18.281 5.365 16.629 o
-2 0 0 8042.730 8581.710 58.472 0.012 o
-2 0 2 6866.150 7102.850 120.124 0.012 o
-2 0 4 10000.700 9293.710 56.784 0.009 o
-2 0 6 69.603 68.446 2.420 38.221 o
-2 0 8 7.105 7.421 1.016 327.296 o
-2 0 10 127.745 119.515 5.674 10.229 o
-2 0 12 14.040 12.798 2.209 85.856 o
-2 0 14 31.678 33.624 6.676 10.705 o
-2 1 -1 338.691 375.076 3.468 4.780 o
-2 1 0 5955.560 6187.010 57.552 0.021 o
-2 1 1 0.175 1.256 0.265 4755.580 o
-2 1 2 9.021 12.606 0.612 451.649 o
-2 1 3 487.429 455.947 4.345 2.799 o
-2 1 4 51.419 44.652 1.518 72.407 o
-2 1 5 1200.120 1135.810 5.528 0.561 o
-2 1 6 4.672 4.558 0.537 827.318 o
-2 1 7 204.890 190.502 3.125 10.986 o
-2 1 8 244.872 236.749 3.764 7.918 o
-2 1 9 0.642 0.636 0.518 1626.100 o
-2 1 10 166.904 165.936 4.724 10.258 o
-2 1 11 33.328 29.007 2.175 67.948 o
-2 1 12 27.788 25.358 2.356 65.106 o
-2 1 13 3.925 7.281 1.947 122.302 o
-2 1 14 44.166 52.093 5.191 16.164 o
-2 2 -1 4508.360 4576.530 15.997 0.041 o
-2 2 0 3318.850 3625.520 26.199 0.067 o
-2 2 1 246.286 266.397 2.610 8.385 o
-2 2 2 53.750 66.709 1.556 61.360 o
-2 2 3 448.699 450.694 4.636 3.031 o
-2 2 4 132.279 134.221 2.564 19.774 o
-2 2 5 3.518 3.318 0.566 904.719 o
-2 2 6 117.890 115.487 2.427 23.448 o
-2 2 7 18.643 16.431 0.861 237.875 o
-2 2 8 298.040 293.847 5.899 4.823 o
-2 2 9 124.741 124.360 3.691 16.404 o
-2 2 10 344.260 354.565 8.728 3.004 o
-2 2 11 59.174 62.373 3.981 23.061 o
-2 2 12 3.326 1.635 1.155 332.421 o
-2 2 13 0.957 1.180 1.387 254.149 o
-2 2 14 12.195 17.454 2.916 53.055 o
-2 3 -1 1929.440 1889.960 11.570 0.215 o
-2 3 0 446.167 464.903 8.482 2.310 o
-2 3 1 160.510 172.688 3.598 12.825 o
-2 3 2 1577.090 1581.470 12.213 0.302 o
-2 3 3 2400.120 2305.920 18.785 0.136 o
-2 3 4 87.458 90.923 3.445 22.698 o
-2 3 5 54.938 52.257 2.899 36.959 o
-2 3 6 41.266 42.393 2.281 56.305 o
-2 3 7 1154.340 1147.620 11.271 0.526 o
-2 3 8 116.944 119.939 3.910 16.253 o
-2 3 9 284.932 282.933 6.368 4.786 o
-2 3 10 183.383 181.474 6.402 7.001 o
-2 3 11 37.341 34.227 3.016 41.223 o
-2 3 12 50.457 55.213 3.964 24.403 o
-2 3 13 35.822 30.642 3.707 30.344 o
-2 3 14 214.509 231.265 17.528 1.449 o
-2 4 -1 195.363 194.120 3.331 11.028 o
-2 4 0 3742.070 3751.380 36.365 0.053 o
-2 4 1 50.764 48.384 2.502 45.842 o
-2 4 2 696.347 699.742 10.331 1.174 o
-2 4 3 198.388 202.604 6.060 6.943 o
-2 4 4 783.885 799.582 13.088 0.873 o
-2 4 5 131.285 130.254 5.839 9.615 o
-2 4 6 384.317 380.055 8.530 2.779 o
-2 4 7 379.559 375.219 7.483 3.105 o
-2 4 8 355.220 363.971 7.796 3.203 o
-2 4 9 13.135 10.471 1.283 198.268 o
-2 4 10 18.809 17.555 1.999 93.373 o
-2 4 11 47.666 46.046 4.139 23.487 o
-2 4 12 21.220 19.811 2.929 49.588 o
-2 4 13 10.423 11.865 2.484 72.670 o
-2 5 -1 606.020 599.903 6.997 1.700 o
-2 5 0 253.033 259.792 3.824 7.337 o
-2 5 1 0.006 1.217 0.898 607.333 o
-2 5 2 42.485 45.531 2.815 42.466 o
-2 5 3 2423.280 2471.770 22.286 0.125 o
-2 5 4 716.007 696.834 12.771 1.016 o
-2 5 5 915.502 908.393 15.576 0.649 o
-2 5 6 409.674 413.508 11.353 2.002 o
-2 5 7 272.644 264.974 8.208 3.982 o
-2 5 8 115.896 111.185 5.174 12.083 o
-2 5 9 227.302 234.748 9.977 3.491 o
-2 5 10 139.995 143.243 5.700 9.497 o
-2 5 11 0.030 0.900 1.229 331.051 o
-2 5 12 25.099 26.501 3.382 37.443 o
-2 5 13 90.861 83.237 7.732 7.221 o
-2 6 -1 809.918 826.126 10.109 0.944 o
-2 6 0 1802.660 1827.670 12.711 0.235 o
-2 6 1 602.697 614.462 17.953 0.884 o
-2 6 2 400.064 407.184 9.024 2.520 o
-2 6 3 42.059 45.538 3.270 34.541 o
-2 6 4 550.375 554.944 11.879 1.438 o
-2 6 5 33.182 30.358 3.098 40.988 o
-2 6 6 219.789 228.298 8.729 4.240 o
-2 6 7 87.792 82.984 5.644 12.093 o
-2 6 8 104.290 108.302 5.331 12.093 o
-2 6 9 93.025 94.038 5.190 13.265 o
-2 6 10 38.385 43.510 3.279 35.262 o
-2 6 11 51.153 50.865 4.508 20.073 o
-2 6 12 65.814 73.900 5.685 12.794 o
-2 6 13 0.113 2.673 3.581 39.327 o
-2 7 -1 205.995 201.793 3.623 9.969 o
-2 7 0 28.217 25.407 1.428 117.784 o
-2 7 1 436.879 439.033 6.695 2.758 o
-2 7 2 94.545 98.091 3.665 20.174 o
-2 7 3 64.355 61.423 2.979 32.819 o
-2 7 4 298.620 288.057 9.068 3.337 o
-2 7 5 119.626 118.365 6.213 9.256 o
-2 7 6 687.700 678.838 15.669 0.906 o
-2 7 7 0.092 0.519 1.383 262.986 o
-2 7 8 130.199 126.675 6.039 9.268 o
-2 7 9 169.849 182.725 7.595 5.842 o
-2 7 10 15.546 19.014 2.703 59.000 o
-2 7 11 0.096 -0.374 1.952 132.901 o
-2 7 12 20.569 19.712 3.969 29.201 o
-2 8 -1 136.487 138.838 4.280 13.221 o
-2 8 0 572.328 590.939 7.391 1.779 o
-2 8 1 110.090 113.050 3.662 18.133 o
-2 8 2 105.779 108.182 4.103 16.613 o
-2 8 3 748.716 766.595 10.975 1.020 o
-2 8 4 73.173 70.946 4.771 16.543 o
-2 8 5 331.266 328.916 10.728 2.537 o
-2 8 6 201.990 204.829 8.909 4.347 o
-2 8 7 29.574 27.228 3.579 33.292 o
-2 8 8 77.456 76.356 4.881 15.634 o
-2 8 9 3.007 2.237 1.427 227.639 o
-2 8 10 27.495 25.229 3.211 40.470 o
-2 8 11 3.964 5.902 2.092 107.863 o
-2 8 12 88.876 94.832 8.317 6.334 o
-2 9 -1 11.715 14.715 1.587 146.130 o
-2 9 0 119.757 118.838 4.229 14.867 o
-2 9 1 319.115 311.602 6.374 4.249 o
-2 9 2 31.065 30.013 2.062 73.862 o
-2 9 3 81.596 86.572 5.298 13.466 o
-2 9 4 6.072 5.180 2.233 93.920 o
-2 9 5 47.663 51.674 4.549 19.980 o
-2 9 6 105.266 103.834 6.731 8.643 o
-2 9 7 1.653 2.175 1.287 284.471 o
-2 9 8 24.988 22.532 2.890 49.130 o
-2 9 9 19.799 22.394 3.201 42.651 o
-2 9 10 22.278 27.479 3.350 38.492 o
-2 9 11 16.419 21.121 4.576 22.689 o
-2 10 -1 107.041 109.626 4.301 15.632 o
-2 10 0 242.702 249.180 6.463 5.476 o
-2 10 1 884.804 911.965 13.911 0.713 o
-2 10 2 909.251 924.161 17.647 0.596 o
-2 10 3 294.368 291.579 8.377 3.642 o
-2 10 4 6.366 8.849 2.011 111.172 o
-2 10 5 0.004 2.000 1.408 250.026 o
-2 10 6 28.373 24.615 3.455 35.728 o
-2 10 7 16.672 15.704 3.071 47.432 o
-2 10 8 12.911 11.086 2.630 64.710 o
-2 10 9 0.091 1.205 2.525 79.122 o
-2 10 10 48.261 56.201 4.995 16.971 o
-2 10 11 0.750 2.379 2.209 102.009 o
-2 11 -1 140.198 158.178 5.445 9.801 o
-2 11 0 23.597 22.043 2.102 80.754 o
-2 11 1 1.848 3.506 2.318 91.485 o
-2 11 2 70.268 68.909 5.473 13.535 o
-2 11 3 1.117 -0.348 1.018 465.947 o
-2 11 4 0.635 0.751 1.471 229.431 o
-2 11 5 6.959 8.303 2.215 93.253 o
-2 11 6 110.412 93.146 6.854 8.406 o
-2 11 7 2.160 1.671 1.452 225.875 o
-2 11 8 70.261 67.892 7.607 7.760 o
-2 11 9 5.165 4.632 3.440 41.594 o
-2 11 10 12.156 12.759 3.557 37.349 o
-2 12 -1 148.570 153.229 8.309 5.507 o
-2 12 0 1.382 1.119 0.977 486.099 o
-2 12 1 25.966 27.313 2.968 46.137 o
-2 12 2 82.633 77.385 8.983 5.639 o
-2 12 3 238.558 245.022 12.588 2.439 o
-2 12 4 15.294 15.823 2.972 50.618 o
-2 12 5 112.440 114.848 7.512 7.100 o
-2 12 6 32.756 24.412 3.088 42.000 o
-2 12 7 0.213 -1.463 1.581 202.049 o
-2 12 8 4.865 6.949 2.120 103.697 o
-2 12 9 8.015 10.887 2.721 62.917 o
-2 13 -1 84.169 85.808 6.582 9.538 o
-2 13 0 9.347 8.078 1.810 129.194 o
-2 13 1 18.580 19.697 3.643 34.353 o
-2 13 2 16.374 13.868 2.858 54.184 o
-2 13 3 19.217 23.698 3.777 31.872 o
-2 13 4 4.019 6.234 2.022 114.651 o
-2 13 5 5.069 6.906 2.374 83.983 o
-2 13 6 21.309 19.976 3.797 31.537 o
-2 13 7 0.382 -0.235 1.867 144.642 o
-2 13 8 83.370 84.724 7.634 7.460 o
-2 14 -1 80.717 82.845 6.810 9.108 o
-2 14 0 1.465 2.030 1.686 171.438 o
-2 14 1 8.223 5.024 2.003 112.030 o
-2 14 2 6.471 3.456 1.456 202.205 o
-2 14 3 7.879 3.086 2.064 107.748 o
-2 14 4 24.855 22.819 3.813 30.714 o
-2 14 5 24.889 21.201 5.329 16.722 o
-2 14 6 2.859 2.282 2.476 80.254 o
-2 15 -1 6.560 4.517 2.125 102.750 o
-2 15 0 0.002 1.360 2.379 89.061 o
-2 15 1 22.839 16.732 3.372 38.923 o
-2 15 2 29.163 27.410 3.452 35.423 o
-2 15 3 0.641 -11.920 4.394 26.211 o
-1 0 3 10105.100 9591.350 33.026 0.009 o
-1 0 5 5.317 9.784 0.895 394.288 o
-1 0 7 0.203 -0.043 0.514 1853.690 o
-1 0 9 351.125 348.279 7.583 3.352 o
-1 0 11 240.364 228.298 10.156 3.357 o
-1 0 13 9.697 9.541 2.093 99.730 o
-1 1 2 843.595 899.951 7.175 0.948 o
-1 1 3 831.620 920.052 10.241 0.864 o
-1 1 4 816.485 811.973 6.507 1.063 o
-1 1 5 477.233 468.891 4.315 2.827 o
-1 1 6 1030.620 1044.310 6.925 0.694 o
-1 1 7 23.947 23.820 1.172 153.050 o
-1 1 8 310.329 297.981 4.376 5.427 o
-1 1 9 9.573 8.675 0.939 325.728 o
-1 1 10 0.262 0.208 0.745 886.316 o
-1 1 11 47.370 52.765 2.825 39.989 o
-1 1 12 30.707 31.007 2.305 63.910 o
-1 1 13 9.511 9.090 1.773 132.496 o
-1 1 14 0.044 2.144 2.246 99.513 o
-1 2 0 809.526 897.202 5.726 1.031 o
-1 2 1 301.955 323.052 4.863 5.117 o
-1 2 2 313.471 339.605 4.764 4.885 o
-1 2 3 1393.870 1392.580 13.227 0.368 o
-1 2 4 2598.680 2602.050 35.420 0.096 o
-1 2 5 695.050 719.066 6.657 1.354 o
-1 2 6 389.249 366.450 4.357 3.961 o
-1 2 7 33.032 36.042 1.452 100.097 o
-1 2 8 388.026 379.370 4.974 3.741 o
-1 2 9 436.896 444.289 6.476 2.786 o
-1 2 10 37.088 35.258 2.131 65.321 o
-1 2 11 38.411 33.738 3.017 41.000 o
-1 2 12 52.324 50.534 3.671 27.405 o
-1 2 13 2.102 3.211 1.898 134.323 o
-1 2 14 110.275 114.904 12.017 3.186 o
-1 3 0 4250.290 4306.870 45.617 0.040 o
-1 3 1 9335.110 8666.690 28.775 0.010 o
-1 3 2 433.238 439.594 19.130 1.006 o
-1 3 3 965.362 1013.650 12.199 0.662 o
-1 3 4 262.392 268.823 5.721 5.597 o
-1 3 5 2.240 3.140 0.585 979.476 o
-1 3 6 41.171 39.939 2.202 59.304 o
-1 3 7 202.430 201.877 5.246 7.855 o
-1 3 8 1052.740 1063.400 12.814 0.580 o
-1 3 9 4.007 3.927 1.038 374.436 o
-1 3 10 148.887 161.535 5.170 10.048 o
-1 3 11 106.187 100.403 5.753 10.938 o
-1 3 12 13.911 14.340 2.422 73.190 o
-1 3 13 10.640 5.896 4.819 21.225 o
-1 3 14 52.880 58.581 9.104 5.741 o
-1 4 0 28.934 31.475 1.308 120.003 o
-1 4 1 48.338 40.698 1.737 69.430 o
-1 4 2 4.082 6.234 1.056 349.349 o
-1 4 3 1808.070 1755.260 17.162 0.225 o
-1 4 4 334.593 323.118 8.047 3.388 o
-1 4 5 62.266 57.291 3.716 25.356 o
-1 4 6 10.545 9.848 1.425 181.943 o
-1 4 7 66.174 64.606 4.010 22.067 o
-1 4 8 68.406 69.733 3.966 21.963 o
-1 4 9 0.393 1.766 1.489 222.739 o
-1 4 10 11.767 10.718 2.036 101.601 o
-1 4 11 5.626 3.952 1.377 225.008 o
-1 4 12 46.147 42.609 4.146 23.712 o
-1 4 13 30.813 31.073 5.013 18.258 o
-1 5 0 480.069 477.200 5.618 2.598 o
-1 5 1 4064.920 4084.250 43.505 0.044 o
-1 5 2 32.141 30.434 2.300 63.446 o
-1 5 3 43.576 41.904 2.901 40.975 o
-1 5 4 360.710 363.270 8.993 2.816 o
-1 5 5 541.560 534.320 17.880 0.971 o
-1 5 6 652.689 651.230 11.121 1.234 o
-1 5 7 40.656 41.610 3.053 38.859 o
-1 5 8 605.752 613.700 12.071 1.272 o
-1 5 9 82.227 84.094 4.729 15.902 o
-1 5 10 0.054 0.246 0.980 523.658 o
-1 5 11 1.451 0.544 1.282 294.172 o
-1 5 12 1.689 -1.227 2.086 114.501 o
-1 5 13 0.718 -0.084 1.621 190.576 o
-1 6 0 6.786 6.293 0.747 492.251 o
-1 6 1 291.740 285.608 5.506 5.181 o
-1 6 2 500.663 490.131 7.178 2.239 o
-1 6 3 11.302 11.119 1.767 128.236 o
-1 6 4 129.923 123.765 3.059 18.551 o
-1 6 5 446.622 436.985 11.174 1.897 o
-1 6 6 29.325 23.951 2.781 50.576 o
-1 6 7 799.511 840.888 13.956 0.807 o
-1 6 8 499.465 518.773 16.808 1.095 o
-1 6 9 158.848 160.611 6.765 7.134 o
-1 6 10 61.236 63.083 4.551 18.724 o
-1 6 11 1.945 1.204 1.004 450.518 o
-1 6 12 4.723 3.653 2.877 59.065 o
-1 6 13 114.037 108.762 12.673 2.890 o
-1 7 0 302.698 307.524 5.347 4.968 o
-1 7 1 10.892 10.801 1.092 254.352 o
-1 7 2 25.253 22.999 2.991 46.338 o
-1 7 3 680.187 694.365 19.132 0.745 o
-1 7 4 49.368 47.135 2.331 50.375 o
-1 7 5 187.756 200.901 7.898 5.256 o
-1 7 6 2.151 3.890 1.692 166.193 o
-1 7 7 271.891 271.887 8.329 3.900 o
-1 7 8 0.675 0.825 1.648 183.318 o
-1 7 9 60.899 62.096 4.414 19.673 o
-1 7 10 8.984 5.754 1.900 121.333 o
-1 7 11 1.417 2.327 1.481 219.348 o
-1 7 12 27.850 25.655 5.280 16.823 o
-1 8 0 3.436 2.982 0.726 671.733 o
-1 8 1 543.732 542.622 7.787 1.905 o
-1 8 2 160.137 162.424 4.274 11.543 o
-1 8 3 4.195 5.762 0.992 385.296 o
-1 8 4 24.994 20.696 2.608 58.200 o
-1 8 5 241.864 259.870 9.444 3.594 o
-1 8 6 300.436 312.267 10.881 2.642 o
-1 8 7 3.377 3.112 1.396 232.888 o
-1 8 8 231.450 233.600 8.506 4.266 o
-1 8 9 154.849 159.571 7.325 6.483 o
-1 8 10 19.716 14.469 2.935 50.650 o
-1 8 11 9.382 6.619 5.450 16.719 o
-1 8 12 150.066 167.890 10.543 3.739 o
-1 9 0 843.286 872.808 10.280 0.875 o
-1 9 1 25.892 29.418 1.949 83.896 o
-1 9 2 37.157 35.491 2.688 48.456 o
-1 9 3 154.927 159.569 5.919 8.508 o
-1 9 4 802.763 836.189 17.941 0.671 o
-1 9 5 198.444 204.794 8.774 4.466 o
-1 9 6 279.526 293.511 11.072 2.697 o
-1 9 7 15.723 15.781 2.333 76.249 o
-1 9 8 3.312 2.483 1.388 237.383 o
-1 9 9 65.782 66.905 4.938 16.169 o
-1 9 10 9.931 10.838 2.630 66.108 o
-1 9 11 2.758 0.693 2.865 60.713 o
-1 9 12 6.347 13.280 4.467 24.628 o
-1 10 0 567.984 573.867 10.975 1.471 o
-1 10 1 7.622 7.572 1.436 194.322 o
-1 10 2 74.831 71.128 4.041 20.784 o
-1 10 3 24.567 23.672 2.434 64.192 o
-1 10 4 1.386 1.480 1.079 401.835 o
-1 10 5 22.825 21.415 3.035 46.068 o
-1 10 6 63.415 58.777 5.167 15.335 o
-1 10 7 11.240 12.139 2.426 75.188 o
-1 10 8 11.946 6.743 1.746 133.478 o
-1 10 9 0.083 0.129 1.248 324.235 o
-1 10 10 4.213 2.177 3.192 48.563 o
-1 10 11 1.692 -4.710 2.938 58.220 o
-1 11 0 72.160 69.224 5.338 14.005 o
-1 11 1 17.517 17.182 2.928 51.095 o
-1 11 2 48.595 55.979 6.142 11.882 o
-1 11 3 249.801 240.924 8.041 4.364 o
-1 11 4 39.844 42.652 3.570 30.820 o
-1 11 5 71.258 72.024 4.800 16.465 o
-1 11 6 19.054 16.283 2.900 51.624 o
-1 11 7 16.380 16.649 2.690 59.612 o
-1 11 8 5.619 3.610 1.475 200.941 o
-1 11 9 61.447 73.496 6.978 9.124 o
-1 11 10 0.289 10.002 4.054 30.384 o
-1 12 0 19.414 13.068 2.376 72.575 o
-1 12 1 3.046 0.132 1.340 261.462 o
-1 12 2 21.282 26.454 3.642 33.531 o
-1 12 3 0.345 -0.223 2.100 114.533 o
-1 12 4 3.066 2.994 1.210 302.788 o
-1 12 5 3.076 6.226 1.650 168.345 o
-1 12 6 18.145 14.387 2.594 63.104 o
-1 12 7 6.362 3.379 1.702 154.828 o
-1 12 8 179.083 182.125 10.877 3.402 o
-1 12 9 0.059 -0.364 1.724 170.446 o
-1 13 0 21.008 20.615 3.546 35.611 o
-1 13 1 31.294 27.473 4.224 24.868 o
-1 13 2 273.295 296.096 16.363 1.528 o
-1 13 3 1.602 1.952 1.936 131.120 o
-1 13 4 97.100 90.009 7.193 8.014 o
-1 13 5 0.792 3.072 1.700 169.132 o
-1 13 6 0.438 -0.739 1.857 146.113 o
-1 13 7 18.194 17.362 2.381 71.774 o
-1 13 8 26.276 23.039 5.438 16.023 o
-1 14 0 105.960 113.089 8.788 5.555 o
-1 14 1 12.185 13.684 3.004 50.848 o
-1 14 2 28.807 28.597 4.089 26.497 o
-1 14 3 3.369 3.215 2.282 93.213 o
-1 14 4 10.279 7.984 2.558 70.052 o
-1 14 5 6.447 4.816 2.150 100.568 o
-1 14 6 36.744 30.832 6.433 11.410 o
-1 15 0 125.172 134.777 9.055 5.065 o
-1 15 1 0.401 -0.937 5.135 19.212 o
-1 15 2 53.101 54.538 5.916 12.591 o
-1 15 3 34.785 27.166 6.069 12.798 o
-1 15 4 3.142 4.297 2.816 61.997 o
0 0 4 2854.420 2669.810 13.884 0.105 o
0 0 6 695.989 695.710 9.584 1.220 o
0 0 8 12.504 9.631 1.185 224.448 o
0 0 10 176.169 159.454 5.297 9.020 o
0 0 12 3.529 2.795 1.250 283.176 o
0 0 14 0.056 -1.287 3.010 55.915 o
0 1 2 1927.090 2080.590 7.604 0.209 o
0 1 3 3562.780 3700.770 19.318 0.063 o
0 1 4 3254.160 3305.620 16.098 0.077 o
0 1 5 128.204 143.223 2.534 19.846 o
0 1 6 29.811 30.311 1.293 120.546 o
0 1 7 402.695 405.849 4.846 3.523 o
0 1 8 122.084 118.174 2.831 20.695 o
0 1 9 4.294 3.056 0.605 796.953 o
0 1 10 258.753 254.945 5.181 6.174 o
0 1 11 0.001 1.190 0.800 760.392 o
0 1 12 6.280 7.489 1.475 191.110 o
0 1 13 11.538 9.228 2.188 90.873 o
0 2 1 7324.490 6812.890 197.993 0.007 o
0 2 2 30.364 23.414 1.479 111.958 o
0 2 3 157.209 186.413 2.962 14.096 o
0 2 4 1841.920 1925.280 8.723 0.230 o
0 2 5 1792.380 1767.910 11.341 0.245 o
0 2 6 2291.020 2290.560 16.496 0.148 o
0 2 7 222.894 221.239 3.791 8.797 o
0 2 8 297.292 301.975 4.781 5.388 o
0 2 9 54.446 53.715 2.090 52.257 o
0 2 10 281.419 283.043 5.514 5.343 o
0 2 11 40.827 41.190 2.811 43.617 o
0 2 12 0.864 -0.284 1.371 264.236 o
0 2 13 32.349 29.898 4.444 22.587 o
0 2 14 38.834 37.508 7.138 9.322 o
0 3 1 580.251 638.082 11.302 1.357 o
0 3 2 529.198 559.289 11.360 1.528 o
0 3 3 1.729 2.281 0.464 1464.700 o
0 3 4 2714.060 2778.840 17.610 0.106 o
0 3 5 26.837 29.434 1.558 107.089 o
0 3 6 36.091 33.784 1.828 78.788 o
0 3 7 997.465 1006.530 12.309 0.641 o
0 3 8 230.833 235.562 4.839 7.245 o
0 3 9 3.815 2.129 0.808 577.120 o
0 3 10 360.309 354.967 8.517 2.978 o
0 3 11 22.075 20.355 2.186 78.072 o
0 3 12 109.697 105.486 7.925 6.599 o
0 3 13 6.628 5.576 2.156 99.527 o
0 3 14 9.664 10.196 3.981 30.588 o
0 4 0 1265.200 1377.530 20.575 0.342 o
0 4 1 5.405 5.999 0.641 628.430 o
0 4 2 9595.490 8804.610 31.653 0.010 o
0 4 3 223.008 214.509 3.583 9.151 o
0 4 4 1406.860 1443.710 16.568 0.333 o
0 4 5 11.479 8.363 1.196 230.786 o
0 4 6 14.175 12.886 1.567 145.187 o
0 4 7 291.129 283.539 7.416 4.152 o
0 4 8 21.738 18.721 2.628 59.288 o
0 4 9 85.564 89.920 4.765 15.405 o
0 4 10 142.295 147.813 9.565 4.482 o
0 4 11 37.191 33.889 3.430 33.921 o
0 4 12 18.136 25.954 5.717 14.764 o
0 4 13 2.028 -4.359 2.501 79.884 o
0 5 1 1402.330 1397.330 9.396 0.389 o
0 5 2 525.788 528.084 4.573 2.358 o
0 5 3 534.611 519.876 5.358 2.255 o
0 5 4 3.155 2.770 0.475 1166.880 o
0 5 5 1.113 1.602 0.687 906.523 o
0 5 6 188.700 180.515 5.848 7.621 o
0 5 7 0.135 1.040 0.828 709.124 o
0 5 8 25.394 25.973 2.562 58.505 o
0 5 9 107.278 106.822 5.384 11.853 o
0 5 10 91.170 88.348 6.450 9.685 o
0 5 11 45.879 50.842 4.351 21.637 o
0 5 12 0.360 -0.167 1.715 171.404 o
0 5 13 97.030 106.574 8.840 5.593 o
0 6 0 178.726 173.192 5.263 8.814 o
0 6 1 1226.320 1170.720 9.571 0.503 o
0 6 2 153.974 144.734 3.472 14.384 o
0 6 3 2792.610 2710.340 18.902 0.103 o
0 6 4 402.104 401.185 12.006 1.923 o
0 6 5 382.947 372.373 10.682 2.283 o
0 6 6 260.656 264.681 7.408 4.535 o
0 6 7 103.160 99.328 4.793 14.169 o
0 6 8 310.430 301.738 8.838 3.315 o
0 6 9 35.938 38.993 3.627 30.858 o
0 6 10 6.402 2.794 1.647 164.690 o
0 6 11 15.315 23.635 3.750 32.774 o
0 6 12 4.421 5.723 3.841 33.578 o
0 7 1 158.161 153.870 3.770 13.057 o
0 7 2 135.662 135.234 3.345 16.444 o
0 7 3 557.338 533.638 6.142 2.049 o
0 7 4 195.657 197.697 4.781 8.720 o
0 7 5 14.242 17.517 2.508 67.966 o
0 7 6 338.673 354.159 9.007 2.949 o
0 7 7 61.264 64.777 4.126 21.607 o
0 7 8 7.329 5.466 1.534 178.970 o
0 7 9 21.107 19.049 2.527 63.371 o
0 7 10 18.792 14.189 2.986 49.441 o
0 7 11 38.609 46.397 5.329 15.766 o
0 7 12 60.419 67.010 15.720 1.999 o
0 8 0 1062.830 1108.580 15.396 0.520 o
0 8 1 368.598 369.722 6.240 3.579 o
0 8 2 76.058 70.925 2.633 33.558 o
0 8 3 284.116 275.002 6.410 4.818 o
0 8 4 52.411 47.663 3.858 25.613 o
0 8 5 30.028 27.727 3.123 41.503 o
0 8 6 9.185 13.351 1.965 109.296 o
0 8 7 29.205 31.734 4.319 23.910 o
0 8 8 68.218 74.744 4.789 16.612 o
0 8 9 34.673 31.472 4.325 23.448 o
0 8 10 11.250 8.897 2.380 78.819 o
0 8 11 19.626 23.619 4.043 28.148 o
0 8 12 11.252 14.906 4.637 22.597 o
0 9 1 96.886 92.800 4.331 16.666 o
0 9 2 1.065 0.710 1.083 409.791 o
0 9 3 63.585 60.195 3.637 25.768 o
0 9 4 1.597 0.747 1.098 391.198 o
0 9 5 9.854 9.435 2.186 92.353 o
0 9 6 91.320 93.223 5.094 13.706 o
0 9 7 17.623 13.578 2.078 91.066 o
0 9 8 21.050 21.484 2.737 55.222 o
0 9 9 18.470 14.000 2.981 49.723 o
0 9 10 11.762 10.068 2.677 63.408 o
0 9 11 37.906 45.327 5.651 14.244 o
0 10 0 12.081 19.373 4.176 27.347 o
0 10 1 731.169 735.042 12.955 0.967 o
0 10 2 6.946 8.384 1.578 167.677 o
0 10 3 10.231 9.695 1.607 152.778 o
0 10 4 187.619 190.538 7.081 6.094 o
0 10 5 23.470 26.656 2.758 52.764 o
0 10 6 193.493 190.197 7.638 5.482 o
0 10 7 0.103 -1.029 1.239 329.185 o
0 10 8 0.404 -3.241 3.023 55.371 o
0 10 9 3.428 4.111 2.051 113.587 o
0 10 10 0.036 -3.204 2.062 119.109 o
0 11 1 71.743 72.861 5.425 13.604 o
0 11 2 78.281 73.697 4.333 18.557 o
0 11 3 3.501 2.288 1.056 381.350 o
0 11 4 36.629 36.394 3.298 35.939 o
0 11 5 119.671 114.168 6.010 9.747 o
0 11 6 4.051 3.066 1.617 176.437 o
0 11 7 1.072 1.076 1.343 270.224 o
0 11 8 84.156 89.324 7.526 7.606 o
0 11 9 0.013 2.193 1.887 140.402 o
0 12 0 37.991 42.437 6.361 11.517 o
0 12 1 4.205 0.753 1.266 279.565 o
0 12 2 61.405 71.586 5.705 12.891 o
0 12 3 310.733 325.707 9.797 2.909 o
0 12 4 73.329 79.767 5.048 14.984 o
0 12 5 0.530 -0.922 2.020 123.515 o
0 12 6 15.202 15.079 2.870 53.983 o
0 12 7 4.020 1.619 1.361 244.300 o
0 12 8 5.316 9.835 2.363 83.495 o
0 13 1 23.308 20.411 3.252 40.982 o
0 13 2 24.739 25.120 3.824 30.438 o
0 13 3 1.402 3.826 2.197 101.802 o
0 13 4 0.195 1.180 1.420 246.886 o
0 13 5 5.790 5.216 1.495 192.766 o
0 13 6 2.502 -0.808 1.517 209.915 o
0 13 7 24.135 26.950 3.654 32.917 o
0 14 0 39.074 45.253 7.235 9.038 o
0 14 1 4.865 3.519 1.988 118.983 o
0 14 2 41.523 40.438 4.879 18.397 o
0 14 3 2.148 0.686 1.420 238.019 o
0 14 4 4.048 2.138 2.367 86.801 o
0 14 5 51.256 56.990 5.017 16.687 o
0 15 1 3.399 1.409 3.010 54.790 o
0 15 2 0.523 0.112 1.906 138.561 o
0 15 3 0.590 1.845 3.253 47.586 o
0 15 4 10.658 4.758 3.180 47.179 o
1 0 3 9.583 11.219 1.059 272.067 o
1 0 5 151.335 160.750 7.115 6.787 o
1 0 7 8.439 8.447 1.105 276.796 o
1 0 9 224.722 225.899 7.008 5.435 o
1 0 11 2.749 -0.726 1.318 272.052 o
1 0 13 79.095 84.315 10.536 4.217 o
1 1 2 1304.550 1466.370 11.656 0.395 o
1 1 3 166.373 162.220 2.153 16.186 o
1 1 4 7905.470 7480.170 29.341 0.014 o
1 1 5 502.111 481.670 4.779 2.580 o
1 1 6 198.009 199.186 3.362 10.743 o
1 1 7 194.548 189.258 3.554 10.815 o
1 1 8 24.614 21.714 1.363 134.420 o
1 1 9 39.129 39.277 1.804 74.866 o
1 1 10 12.043 11.539 1.144 231.504 o
1 1 11 19.942 20.034 2.477 65.728 o
1 1 12 0.169 0.251 1.381 263.910 o
1 1 13 5.427 2.986 1.963 121.416 o
1 2 1 25.445 26.110 0.823 182.066 o
1 2 2 996.991 1057.260 5.191 0.738 o
1 2 3 2716.020 2800.880 28.264 0.096 o
1 2 4 19.210 15.144 0.837 243.066 o
1 2 5 1431.130 1437.110 12.621 0.354 o
1 2 6 137.609 137.210 3.027 17.338 o
1 2 7 1444.490 1453.090 13.986 0.340 o
1 2 8 648.166 651.468 7.670 1.475 o
1 2 9 303.033 318.103 5.736 4.697 o
1 2 10 22.503 22.638 1.790 101.060 o
1 2 11 5.711 4.763 1.777 143.325 o
1 2 12 15.816 14.476 2.410 72.611 o
1 2 13 7.168 2.577 2.452 79.069 o
1 3 1 939.023 1040.480 18.747 0.529 o
1 3 2 3449.260 3448.550 24.832 0.066 o
1 3 3 160.897 138.837 2.431 17.045 o
1 3 4 1254.820 1221.380 8.673 0.486 o
1 3 5 7.782 5.889 0.788 447.475 o
1 3 6 567.071 553.438 6.060 1.983 o
1 3 7 0.002 0.572 0.486 2034.900 o
1 3 8 825.376 816.155 9.291 0.959 o
1 3 9 266.692 263.358 5.896 5.451 o
1 3 10 80.696 74.232 5.669 12.376 o
1 3 11 18.433 15.740 2.349 73.706 o
1 3 12 27.621 31.855 4.556 21.855 o
1 3 13 0.011 -2.435 1.825 152.107 o
1 3 14 0.085 4.103 2.695 68.877 o
1 4 1 869.982 868.545 5.343 0.976 o
1 4 2 40.993 40.071 1.473 86.530 o
1 4 3 578.661 583.106 5.337 1.949 o
1 4 4 2.963 3.027 0.530 1040.780 o
1 4 5 92.285 86.275 2.459 30.184 o
1 4 6 786.661 748.498 12.662 0.913 o
1 4 7 5.481 5.986 1.275 250.325 o
1 4 8 121.927 117.387 5.082 12.003 o
1 4 9 384.792 398.414 9.924 2.398 o
1 4 10 49.454 48.776 5.778 13.308 o
1 4 11 46.110 43.684 5.953 12.777 o
1 4 12 61.893 68.104 5.190 15.093 o
1 4 13 16.060 9.788 2.554 66.928 o
1 5 1 695.715 717.716 6.210 1.375 o
1 5 2 323.786 323.356 4.508 4.969 o
1 5 3 314.650 296.320 4.380 5.369 o
1 5 4 30.974 25.711 1.460 110.447 o
1 5 5 404.163 396.268 8.092 2.744 o
1 5 6 319.064 319.222 7.718 3.639 o
1 5 7 60.591 56.662 3.532 27.433 o
1 5 8 83.880 74.326 4.220 18.795 o
1 5 9 56.222 50.978 4.872 17.416 o
1 5 10 30.993 30.592 3.947 27.849 o
1 5 11 121.314 122.423 8.078 6.187 o
1 5 12 76.601 74.631 5.536 12.977 o
1 5 13 0.004 -7.283 3.423 43.256 o
1 6 1 21.343 20.058 1.191 164.710 o
1 6 2 77.858 77.511 2.223 37.166 o
1 6 3 526.280 509.309 6.140 2.226 o
1 6 4 36.389 34.387 1.821 78.565 o
1 6 5 1.541 0.379 0.806 696.593 o
1 6 6 26.273 21.958 2.130 77.205 o
1 6 7 2.213 3.624 1.154 334.208 o
1 6 8 6.444 5.547 1.461 197.311 o
1 6 9 26.010 17.872 3.012 46.268 o
1 6 10 0.090 0.313 1.538 213.334 o
1 6 11 5.501 0.827 1.590 180.817 o
1 6 12 33.583 32.655 5.292 16.411 o
1 7 1 305.836 291.525 4.906 5.270 o
1 7 2 785.655 771.546 9.157 1.045 o
1 7 3 118.011 122.966 3.199 19.140 o
1 7 4 135.148 123.632 3.659 15.794 o
1 7 5 1566.990 1588.270 18.138 0.274 o
1 7 6 93.068 83.570 5.095 13.836 o
1 7 7 495.138 507.892 11.321 1.665 o
1 7 8 11.392 14.072 2.852 56.029 o
1 7 9 25.191 26.700 3.844 30.022 o
1 7 10 219.319 229.371 11.354 2.942 o
1 7 11 0.891 2.756 1.474 222.662 o
1 7 12 35.332 34.462 6.737 10.462 o
1 8 1 186.041 186.994 4.317 9.928 o
1 8 2 482.990 468.565 7.663 2.286 o
1 8 3 710.813 717.700 9.476 1.183 o
1 8 4 302.377 296.097 9.435 3.152 o
1 8 5 5.003 1.913 1.163 311.184 o
1 8 6 188.709 186.426 6.882 6.319 o
1 8 7 31.626 30.826 3.018 43.024 o
1 8 8 10.758 12.912 2.875 55.610 o
1 8 9 70.415 78.871 6.650 9.706 o
1 8 10 7.859 6.741 3.302 44.315 o
1 8 11 0.733 -1.939 2.670 70.745 o
1 8 12 46.123 53.750 8.788 6.191 o
1 9 1 328.540 332.425 8.074 3.388 o
1 9 2 30.609 31.073 2.152 69.968 o
1 9 3 112.076 110.288 3.977 16.652 o
1 9 4 51.549 50.184 3.432 30.331 o
1 9 5 328.118 331.546 8.031 3.409 o
1 9 6 149.938 141.750 6.267 8.230 o
1 9 7 49.422 51.682 5.246 15.672 o
1 9 8 15.300 14.705 3.141 46.022 o
1 9 9 0.344 1.279 1.852 145.872 o
1 9 10 45.339 51.237 5.919 12.832 o
1 9 11 16.482 11.459 4.249 26.436 o
1 10 1 272.169 278.096 7.810 4.140 o
1 10 2 868.455 867.926 13.564 0.753 o
1 10 3 0.501 0.299 1.086 419.419 o
1 10 4 68.870 63.246 4.127 21.019 o
1 10 5 16.840 18.533 2.077 89.539 o
1 10 6 2.006 1.449 1.205 321.405 o
1 10 7 0.909 2.071 1.862 142.556 o
1 10 8 4.176 4.767 1.939 124.697 o
1 10 9 71.523 78.991 10.730 4.112 o
1 10 10 20.693 19.954 4.224 26.045 o
1 11 1 0.344 0.306 0.827 716.743 o
1 11 2 22.841 23.801 2.656 56.817 o
1 11 3 16.820 13.965 2.013 96.260 o
1 11 4 38.104 40.992 3.540 31.613 o
1 11 5 253.352 254.013 7.766 4.440 o
1 11 6 19.839 15.088 2.841 53.395 o
1 11 7 33.180 32.057 3.854 28.668 o
1 11 8 102.542 96.567 6.475 9.303 o
1 11 9 0.025 -0.478 1.351 277.607 o
1 12 1 108.599 103.631 6.896 8.269 o
1 12 2 34.977 36.777 4.170 24.708 o
1 12 3 23.100 22.445 2.683 56.075 o
1 12 4 59.207 59.481 4.452 19.627 o
1 12 5 17.265 15.864 2.214 81.801 o
1 12 6 0.172 1.777 1.358 267.808 o
1 12 7 0.337 -0.244 1.815 153.212 o
1 12 8 24.739 30.785 3.877 29.394 o
1 13 1 3.672 3.656 1.737 154.865 o
1 13 2 119.678 126.047 9.844 4.462 o
1 13 3 6.222 4.318 1.966 118.983 o
1 13 4 13.033 12.252 1.864 114.467 o
1 13 5 6.521 4.200 1.633 164.940 o
1 13 6 63.674 55.293 4.918 16.668 o
1 13 7 63.603 53.750 8.546 6.402 o
1 14 1 8.113 9.316 3.896 32.084 o
1 14 2 1.151 2.080 1.585 194.025 o
1 14 3 0.016 -1.174 1.431 247.267 o
1 14 4 5.889 6.221 2.027 111.821 o
1 14 5 0.002 0.510 2.088 115.969 o
1 15 1 13.977 7.340 5.559 15.949 o
1 15 2 12.054 13.061 4.079 28.869 o
2 0 2 6821.800 6606.440 348.390 0.003 o
2 0 4 420.759 441.999 6.214 2.945 o
2 0 6 733.014 721.876 21.340 0.627 o
2 0 8 67.394 61.356 2.973 32.312 o
2 0 10 8.679 10.424 1.679 145.155 o
2 0 12 28.224 25.564 5.729 14.442 o
2 1 2 1448.310 1529.330 9.616 0.353 o
2 1 3 0.821 1.201 0.329 2938.420 o
2 1 4 192.963 190.637 4.296 9.650 o
2 1 5 56.884 52.212 2.226 48.587 o
2 1 6 386.628 381.284 5.195 3.684 o
2 1 7 50.019 44.210 1.943 60.810 o
2 1 8 1291.340 1311.760 11.159 0.431 o
2 1 9 0.039 -0.090 0.878 656.575 o
2 1 10 547.168 555.352 8.578 1.788 o
2 1 11 29.621 31.543 2.470 58.506 o
2 1 12 2.729 0.995 1.421 233.914 o
2 1 13 3.411 3.870 3.617 38.017 o
2 2 2 5665.470 5762.610 51.357 0.023 o
2 2 3 1258.890 1265.910 6.249 0.490 o
2 2 4 97.612 96.405 2.150 30.581 o
2 2 5 636.308 630.562 7.864 1.514 o
2 2 6 17.085 17.852 1.153 189.847 o
2 2 7 120.261 112.268 3.042 20.206 o
2 2 8 47.134 41.705 2.012 61.248 o
2 2 9 126.414 122.616 4.683 12.890 o
2 2 10 4.597 3.958 1.018 377.498 o
2 2 11 29.907 28.362 2.686 52.299 o
2 2 12 85.474 90.186 5.002 14.393 o
2 2 13 0.051 0.401 1.491 226.922 o
2 3 2 296.220 309.206 2.976 6.277 o
2 3 3 568.778 596.074 7.736 1.750 o
2 3 4 565.276 563.184 6.448 1.936 o
2 3 5 5.580 4.738 0.600 690.804 o
2 3 6 225.143 216.322 3.897 8.681 o
2 3 7 518.207 512.250 6.436 2.218 o
2 3 8 81.786 84.887 3.786 21.266 o
2 3 9 37.074 41.734 2.852 43.723 o
2 3 10 67.189 65.156 3.722 24.296 o
2 3 11 2.019 0.238 1.542 204.896 o
2 3 12 83.610 86.670 5.753 11.815 o
2 3 13 56.980 52.031 6.227 11.453 o
2 4 2 484.755 493.668 4.743 2.649 o
2 4 3 2483.080 2443.240 11.838 0.134 o
2 4 4 18.802 15.524 0.992 215.149 o
2 4 5 101.537 93.551 2.596 26.691 o
2 4 6 247.864 239.768 6.363 5.547 o
2 4 7 97.608 94.438 4.285 16.784 o
2 4 8 49.567 52.046 4.648 19.160 o
2 4 9 38.839 36.816 4.189 24.195 o
2 4 10 132.170 131.264 17.552 1.550 o
2 4 11 4.819 4.236 1.919 126.563 o
2 4 12 15.735 9.825 2.161 88.848 o
2 4 13 24.483 25.030 5.778 14.320 o
2 5 2 252.059 243.957 3.631 7.734 o
2 5 3 124.357 124.158 2.886 19.849 o
2 5 4 65.291 63.484 2.151 44.541 o
2 5 5 146.792 145.057 4.876 11.055 o
2 5 6 133.287 124.499 4.854 12.050 o
2 5 7 114.961 113.556 6.666 8.497 o
2 5 8 47.733 53.368 5.644 13.845 o
2 5 9 91.277 84.319 6.300 10.095 o
2 5 10 15.078 16.181 3.152 45.618 o
2 5 11 24.063 18.955 8.643 6.627 o
2 5 12 20.456 17.218 2.790 54.460 o
2 6 2 64.740 65.656 2.035 46.311 o
2 6 3 3.097 2.924 0.635 826.197 o
2 6 4 1780.090 1801.500 13.511 0.238 o
2 6 5 34.648 28.432 1.812 83.318 o
2 6 6 39.790 35.933 2.779 45.401 o
2 6 7 27.799 29.062 3.660 32.177 o
2 6 8 373.478 375.621 13.704 1.729 o
2 6 9 0.699 2.696 1.857 143.090 o
2 6 10 23.189 23.931 5.899 13.812 o
2 6 11 56.593 52.291 5.749 13.163 o
2 6 12 18.441 15.795 3.398 39.278 o
2 7 2 183.329 182.459 3.896 10.860 o
2 7 3 936.661 943.693 8.303 0.797 o
2 7 4 298.251 294.863 4.750 5.447 o
2 7 5 212.937 206.564 6.539 6.153 o
2 7 6 220.962 228.939 7.204 5.305 o
2 7 7 1.798 3.626 2.018 119.635 o
2 7 8 202.220 214.297 10.323 3.501 o
2 7 9 2.905 -0.468 1.712 165.530 o
2 7 10 0.016 -0.218 1.845 148.857 o
2 7 11 18.548 23.119 4.126 27.236 o
2 7 12 7.897 5.535 3.253 45.700 o
2 8 2 96.907 95.416 3.009 24.290 o
2 8 3 139.111 132.953 3.329 16.322 o
2 8 4 586.758 599.342 9.846 1.507 o
2 8 5 0.385 0.137 1.065 438.787 o
2 8 6 9.969 7.307 2.719 62.946 o
2 8 7 505.027 526.418 16.077 1.144 o
2 8 8 160.410 164.671 9.472 4.385 o
2 8 9 29.010 36.586 4.749 20.079 o
2 8 10 14.944 15.672 5.183 18.089 o
2 8 11 8.753 5.188 1.999 111.644 o
2 9 2 64.425 67.362 3.217 29.463 o
2 9 3 128.131 129.512 4.016 14.800 o
2 9 4 362.406 360.647 10.954 2.312 o
2 9 5 16.507 17.167 1.873 105.703 o
2 9 6 0.000 -0.202 1.372 269.336 o
2 9 7 53.808 52.981 5.437 14.564 o
2 9 8 3.330 -0.551 1.515 207.108 o
2 9 9 77.874 77.239 7.013 8.761 o
2 9 10 13.772 16.081 3.504 37.885 o
2 10 2 503.557 512.162 10.141 1.787 o
2 10 3 12.582 12.787 1.605 143.931 o
2 10 4 163.661 171.257 5.920 8.170 o
2 10 5 17.893 20.880 3.754 32.553 o
2 10 6 162.478 163.729 7.508 6.143 o
2 10 7 7.141 4.844 1.611 166.334 o
2 10 8 23.035 18.052 2.724 55.582 o
2 10 9 55.721 58.856 5.172 15.636 o
2 10 10 82.582 102.799 8.302 6.376 o
2 11 2 323.661 341.047 9.472 2.913 o
2 11 3 40.541 36.854 2.846 43.578 o
2 11 4 80.914 82.387 4.341 18.029 o
2 11 5 9.837 4.198 1.866 125.017 o
2 11 6 152.300 156.589 7.654 6.147 o
2 11 7 27.357 24.332 3.284 39.127 o
2 11 8 24.480 19.460 3.009 46.548 o
2 11 9 14.090 16.950 3.945 30.339 o
2 12 2 2.133 0.541 0.942 508.632 o
2 12 3 148.174 145.095 5.853 8.963 o
2 12 4 6.977 7.009 1.821 132.900 o
2 12 5 117.485 117.512 6.707 8.336 o
2 12 6 28.870 31.740 3.730 30.848 o
2 12 7 35.054 30.718 4.633 20.791 o
2 12 8 2.306 1.879 3.326 45.212 o
2 13 2 14.031 12.004 2.145 90.444 o
2 13 3 0.830 -0.972 1.830 149.720 o
2 13 4 0.001 2.221 1.500 220.473 o
2 13 5 2.423 6.295 3.254 46.722 o
2 13 6 0.595 0.719 1.472 229.394 o
2 13 7 19.609 22.262 5.487 15.977 o
2 14 2 5.436 2.937 2.083 108.771 o
2 14 3 2.094 -0.375 3.714 36.486 o
2 14 4 61.208 59.064 9.674 5.081 o
2 14 6 17.694 11.532 3.981 29.735 o
2 15 2 0.003 -0.461 3.690 37.222 o
3 0 3 32.688 33.889 2.437 57.618 o
3 0 5 183.905 186.346 6.480 6.855 o
3 0 7 631.534 628.532 13.536 1.119 o
3 0 9 4.638 5.301 1.269 259.875 o
3 0 11 129.943 133.678 9.541 4.620 o
3 0 13 0.261 -0.146 1.869 144.561 o
3 1 3 128.155 126.215 4.103 14.597 o
3 1 4 173.464 167.862 4.072 11.269 o
3 1 5 1.570 0.812 0.655 976.304 o
3 1 6 26.410 26.308 1.418 121.117 o
3 1 7 491.396 490.995 6.476 2.379 o
3 1 8 29.137 29.682 2.143 71.808 o
3 1 9 135.067 132.385 4.117 13.971 o
3 1 10 102.040 102.311 4.261 16.350 o
3 1 11 25.105 21.439 2.462 63.362 o
3 1 12 31.189 31.070 3.484 34.266 o
3 1 13 112.345 111.020 8.592 5.726 o
3 2 3 19.209 21.776 1.000 196.260 o
3 2 4 106.337 105.587 2.898 23.057 o
3 2 5 4.780 4.336 0.566 785.854 o
3 2 6 96.982 97.261 2.632 26.879 o
3 2 7 9.872 10.197 1.219 228.841 o
3 2 8 22.402 21.641 1.750 104.822 o
3 2 9 84.378 78.501 3.963 20.158 o
3 2 10 44.311 44.072 3.189 35.517 o
3 2 11 4.800 4.243 1.002 382.006 o
3 2 12 104.440 118.913 6.192 9.650 o
3 2 13 2.214 1.573 4.042 30.763 o
3 3 3 2452.890 2437.130 8.539 0.138 o
3 3 4 74.672 72.169 1.852 43.983 o
3 3 5 1184.660 1203.850 15.140 0.452 o
3 3 6 1007.010 1002.210 9.863 0.682 o
3 3 7 0.038 0.718 0.941 561.308 o
3 3 8 370.534 379.471 8.248 2.931 o
3 3 9 28.824 27.365 2.406 62.151 o
3 3 10 38.417 39.476 3.016 40.324 o
3 3 11 24.946 27.691 4.667 21.198 o
3 3 12 7.693 6.972 1.910 121.177 o
3 3 13 11.178 15.076 4.588 23.057 o
3 4 3 385.856 394.178 4.977 3.691 o
3 4 4 59.097 58.614 1.691 57.499 o
3 4 5 5.978 3.878 0.655 632.827 o
3 4 6 29.309 25.587 3.282 38.658 o
3 4 7 763.956 771.021 17.301 0.738 o
3 4 8 3.189 2.905 1.796 147.426 o
3 4 9 241.308 255.639 10.967 2.956 o
3 4 10 1.339 2.967 1.431 232.741 o
3 4 11 132.214 130.718 8.645 5.420 o
3 4 12 35.601 40.264 4.251 23.721 o
3 4 13 18.140 19.592 4.977 19.329 o
3 5 3 61.090 61.492 1.980 49.755 o
3 5 4 17.838 14.338 0.995 223.076 o
3 5 5 45.788 40.656 2.100 59.687 o
3 5 6 69.898 75.019 5.352 13.926 o
3 5 7 586.047 607.370 15.892 1.027 o
3 5 8 197.773 198.658 13.753 2.253 o
3 5 9 1.748 1.873 1.621 184.289 o
3 5 10 50.959 46.846 5.206 15.912 o
3 5 11 18.191 18.982 4.212 26.426 o
3 5 12 29.534 24.346 4.188 25.530 o
3 6 3 0.003 0.786 0.552 1572.050 o
3 6 4 223.831 218.232 4.100 8.457 o
3 6 5 133.510 122.771 4.775 12.300 o
3 6 6 69.538 71.295 9.589 5.094 o
3 6 7 144.619 144.398 10.803 3.662 o
3 6 8 8.800 4.524 1.749 141.245 o
3 6 9 2.040 2.337 1.966 126.282 o
3 6 10 1.766 1.752 1.894 136.758 o
3 6 11 41.990 37.164 5.025 17.538 o
3 6 12 46.859 56.469 8.934 5.990 o
3 7 3 292.651 287.361 5.007 5.447 o
3 7 4 22.543 21.610 1.431 132.428 o
3 7 5 273.348 279.012 8.383 3.836 o
3 7 6 2.399 1.682 1.295 277.731 o
3 7 7 72.232 78.438 6.256 10.715 o
3 7 8 5.757 4.365 1.765 145.341 o
3 7 9 31.800 29.163 5.244 16.823 o
3 7 10 122.868 125.237 8.926 5.239 o
3 7 11 120.770 126.454 17.929 1.498 o
3 8 3 74.540 80.790 2.718 31.862 o
3 8 4 822.890 849.046 11.697 0.862 o
3 8 5 148.028 136.122 6.184 8.473 o
3 8 6 10.594 12.729 2.081 98.115 o
3 8 7 184.799 196.121 8.028 5.200 o
3 8 8 0.370 1.890 1.557 204.019 o
3 8 9 70.588 74.250 6.811 9.355 o
3 8 10 3.577 1.518 1.522 201.428 o
3 8 11 0.069 -1.627 2.646 72.351 o
3 9 3 43.246 43.490 2.441 50.932 o
3 9 4 1.817 2.391 1.223 310.483 o
3 9 5 149.015 149.862 6.769 7.386 o
3 9 6 67.410 60.888 4.526 18.559 o
3 9 7 0.360 0.091 1.513 219.670 o
3 9 8 2.594 0.709 1.598 188.625 o
3 9 9 85.148 90.290 6.107 10.680 o
3 9 10 18.327 16.068 2.701 58.555 o
3 10 3 23.499 24.681 2.224 73.623 o
3 10 4 10.182 8.857 1.934 113.920 o
3 10 5 11.164 13.485 2.398 76.397 o
3 10 6 4.938 3.542 1.371 231.110 o
3 10 7 7.287 8.933 2.191 94.464 o
3 10 8 19.175 23.411 3.529 35.996 o
3 10 9 27.044 25.399 3.475 35.535 o
3 10 10 0.444 0.437 1.699 173.711 o
3 11 3 97.672 101.346 5.732 11.234 o
3 11 4 0.017 -0.809 1.379 266.536 o
3 11 5 105.257 108.419 6.341 9.414 o
3 11 6 13.148 16.545 2.692 60.889 o
3 11 7 21.507 21.862 3.203 42.297 o
3 11 8 0.508 0.054 1.288 301.091 o
3 11 9 0.090 -2.306 2.670 71.033 o
3 12 3 24.211 23.214 3.861 30.089 o
3 12 4 46.678 44.293 4.094 24.070 o
3 12 5 37.618 42.203 4.351 22.583 o
3 12 6 10.597 13.999 2.802 58.129 o
3 12 7 2.403 2.528 2.288 93.805 o
3 13 3 1.659 0.060 1.582 196.406 o
3 13 4 33.861 34.986 3.930 27.515 o
3 13 5 10.853 7.453 2.167 93.784 o
3 13 6 13.747 11.154 3.217 44.814 o
3 14 3 0.278 0.373 1.828 150.788 o
3 14 4 74.279 70.574 9.978 4.714 o
3 14 5 40.766 32.944 6.992 9.693 o
4 0 4 1194.150 1179.370 23.013 0.357 o
4 0 6 837.567 864.031 15.927 0.704 o
4 0 8 822.374 807.437 14.111 0.797 o
4 0 10 28.334 34.132 3.287 37.912 o
4 0 12 62.546 69.381 6.397 10.627 o
4 1 4 799.508 802.242 7.688 1.057 o
4 1 5 66.330 71.525 4.212 20.294 o
4 1 6 527.597 492.585 10.091 1.755 o
4 1 7 167.302 155.510 4.510 10.876 o
4 1 8 304.198 304.048 6.645 4.312 o
4 1 9 150.211 151.025 5.632 9.249 o
4 1 10 0.685 1.848 0.810 695.014 o
4 1 11 8.649 10.201 1.558 163.818 o
4 1 12 2.885 2.607 1.411 232.205 o
4 2 4 766.166 772.718 7.061 1.154 o
4 2 5 223.046 224.400 4.705 7.708 o
4 2 6 319.058 322.531 6.015 4.355 o
4 2 7 1113.840 1132.210 11.991 0.541 o
4 2 8 46.031 44.609 2.991 38.394 o
4 2 9 11.832 8.689 1.503 166.076 o
4 2 10 29.399 27.813 2.659 53.384 o
4 2 11 6.318 10.779 1.617 159.571 o
4 2 12 48.287 48.040 4.456 20.748 o
4 3 4 1121.100 1125.740 10.970 0.553 o
4 3 5 9.604 8.530 0.993 305.554 o
4 3 6 54.441 48.579 2.345 47.762 o
4 3 7 98.335 101.210 4.203 16.901 o
4 3 8 44.190 40.551 2.911 40.782 o
4 3 9 330.395 339.986 8.596 3.168 o
4 3 10 51.655 53.563 3.656 27.469 o
4 3 11 11.733 10.492 2.180 90.695 o
4 3 12 1.606 4.196 1.538 199.897 o
4 4 4 9.309 9.091 0.867 356.321 o
4 4 5 22.826 21.319 2.078 82.993 o
4 4 6 71.805 73.713 5.402 13.675 o
4 4 7 42.901 45.935 4.497 20.870 o
4 4 8 116.075 114.408 7.769 6.690 o
4 4 9 40.207 39.775 4.673 19.911 o
4 4 10 261.313 279.306 12.464 2.366 o
4 4 11 63.496 69.341 8.327 6.652 o
4 4 12 27.384 30.584 3.836 29.645 o
4 5 4 150.469 155.284 4.105 12.571 o
4 5 5 19.930 21.046 1.765 107.450 o
4 5 6 77.344 84.339 4.501 17.323 o
4 5 7 98.128 92.280 6.531 9.313 o
4 5 8 13.896 15.159 2.905 53.240 o
4 5 9 26.542 27.275 3.878 29.374 o
4 5 10 1.192 -2.482 2.768 65.710 o
4 5 11 13.688 17.958 3.771 32.976 o
4 5 12 11.997 18.111 5.171 18.234 o
4 6 4 199.579 204.307 4.884 8.372 o
4 6 5 481.296 506.569 10.078 1.866 o
4 6 6 213.793 222.564 8.070 4.755 o
4 6 7 57.927 60.881 4.225 21.294 o
4 6 8 52.567 50.385 4.032 23.810 o
4 6 9 115.734 127.668 8.678 5.536 o
4 6 10 53.453 59.660 6.427 10.826 o
4 6 11 73.488 82.120 7.655 7.555 o
4 7 4 118.771 114.574 3.810 16.726 o
4 7 5 115.876 118.959 4.657 13.561 o
4 7 6 42.153 38.883 3.397 33.197 o
4 7 7 1.506 3.990 1.942 128.948 o
4 7 8 24.649 28.111 3.172 41.611 o
4 7 9 18.955 18.697 2.630 60.412 o
4 7 10 1.209 0.202 3.387 43.965 o
4 7 11 0.288 5.899 3.544 39.874 o
4 8 4 15.886 16.207 1.583 135.871 o
4 8 5 268.382 270.551 8.846 3.678 o
4 8 6 4.000 4.536 1.488 202.351 o
4 8 7 73.497 76.538 5.248 14.184 o
4 8 8 33.498 32.522 3.561 32.600 o
4 8 9 48.503 50.220 7.635 8.048 o
4 8 10 21.539 16.145 3.549 35.824 o
4 9 4 22.737 20.569 2.589 59.870 o
4 9 5 123.205 125.990 6.399 8.721 o
4 9 6 63.007 60.210 4.654 18.076 o
4 9 7 79.269 76.407 5.305 13.728 o
4 9 8 28.954 32.988 3.751 30.461 o
4 9 9 2.424 6.464 2.215 98.073 o
4 10 4 331.518 340.497 10.533 2.567 o
4 10 5 0.022 -1.439 1.429 248.177 o
4 10 6 0.650 0.567 1.585 198.399 o
4 10 7 61.133 72.580 5.445 13.911 o
4 10 8 7.372 11.235 2.435 77.340 o
4 10 9 52.131 48.482 7.574 8.138 o
4 11 4 6.049 4.303 1.628 167.007 o
4 11 5 3.463 4.433 1.538 192.758 o
4 11 6 1.309 3.628 1.922 132.048 o
4 11 7 57.954 67.960 5.513 13.821 o
4 11 8 29.608 30.905 6.531 11.217 o
4 12 4 23.539 19.296 2.890 50.072 o
4 12 5 0.072 -0.456 2.024 123.593 o
4 12 6 26.153 26.579 3.436 36.265 o
4 12 7 19.735 18.378 4.637 22.025 o
4 13 4 2.391 3.140 2.545 76.145 o
4 13 5 96.525 102.663 6.837 8.600 o
5 0 5 425.332 399.449 11.010 2.039 o
5 0 7 259.851 240.803 9.398 3.566 o
5 0 9 172.215 177.495 7.291 6.167 o
5 0 11 193.741 209.327 10.840 3.301 o
5 1 5 250.457 262.431 6.341 5.371 o
5 1 6 0.131 -0.632 0.757 876.491 o
5 1 7 41.979 41.509 2.486 50.683 o
5 1 8 33.027 32.554 2.336 61.155 o
5 1 9 207.613 215.250 7.013 5.721 o
5 1 10 20.861 19.715 2.094 84.425 o
5 1 11 107.034 118.753 6.722 8.490 o
5 1 12 43.858 42.188 4.279 22.732 o
5 2 5 85.249 85.628 2.629 30.117 o
5 2 6 139.727 144.427 4.271 12.938 o
5 2 7 0.383 0.939 0.957 531.171 o
5 2 8 342.122 355.157 8.598 3.055 o
5 2 9 0.331 3.324 1.624 185.882 o
5 2 10 9.391 7.945 2.854 57.664 o
5 2 11 10.731 11.110 1.850 120.108 o
5 2 12 3.505 3.027 1.801 145.848 o
5 3 5 3.481 4.461 0.697 675.599 o
5 3 6 74.334 70.175 3.424 25.750 o
5 3 7 3.371 1.933 1.835 142.148 o
5 3 8 0.563 1.076 1.231 324.008 o
5 3 9 157.450 145.213 7.036 6.916 o
5 3 10 7.715 8.236 1.874 124.237 o
5 3 11 0.024 0.778 2.088 115.783 o
5 3 12 2.811 4.490 2.001 119.577 o
5 4 5 52.146 53.517 3.357 30.908 o
5 4 6 10.932 8.717 1.580 156.245 o
5 4 7 11.948 13.625 2.753 59.550 o
5 4 8 0.938 3.540 2.233 99.150 o
5 4 9 28.483 22.174 3.689 32.113 o
5 4 10 44.892 53.705 5.832 13.151 o
5 4 11 0.639 3.091 1.899 136.817 o
5 5 5 39.368 38.254 3.090 38.845 o
5 5 6 40.300 39.072 3.148 37.532 o
5 5 7 13.123 11.935 2.789 58.072 o
5 5 8 22.832 22.913 3.884 29.943 o
5 5 9 55.459 71.055 6.569 10.271 o
5 5 10 2.194 0.669 1.372 253.854 o
5 5 11 16.151 21.199 8.752 6.500 o
5 6 5 89.078 88.379 3.547 21.959 o
5 6 6 40.536 37.758 3.258 35.740 o
5 6 7 16.250 16.595 2.750 57.486 o
5 6 8 143.359 150.796 9.352 4.631 o
5 6 9 120.907 124.535 8.822 5.359 o
5 6 10 1.226 -1.568 6.009 14.018 o
5 7 5 135.428 136.375 5.229 10.778 o
5 7 6 21.096 20.509 2.593 60.458 o
5 7 7 0.000 -0.308 1.090 426.681 o
5 7 8 120.297 122.464 8.700 5.496 o
5 7 9 58.202 51.295 5.938 12.417 o
5 7 10 64.099 68.922 7.080 8.889 o
5 8 5 34.416 37.070 3.447 33.856 o
5 8 6 0.439 2.925 1.616 187.793 o
5 8 7 28.984 28.857 3.217 39.673 o
5 8 8 0.243 1.575 1.853 145.709 o
5 8 9 33.071 34.958 5.264 16.546 o
5 9 5 5.859 6.321 1.616 166.808 o
5 9 6 5.311 4.010 1.562 182.146 o
5 9 7 18.548 14.332 2.550 64.766 o
5 9 8 17.464 15.720 3.678 34.188 o
5 10 5 2.387 0.632 1.520 208.294 o
5 10 6 97.365 98.192 6.256 9.906 o
5 10 7 2.953 4.738 1.537 194.253 o
5 10 8 70.574 72.759 8.958 5.762 o
5 11 5 66.821 64.235 5.189 14.972 o
5 11 6 34.028 29.414 3.594 32.264 o
5 11 7 18.042 14.688 4.516 23.363 o
5 11 8 8.232 11.386 4.394 25.364 o
5 12 5 0.634 3.230 2.455 82.721 o
5 12 6 34.359 39.548 7.089 9.486 o
6 0 6 199.217 202.620 8.826 4.432 o
6 0 8 0.261 -1.025 1.536 213.839 o
6 0 10 0.107 -1.141 2.476 82.594 o
6 1 6 244.555 245.991 6.869 5.171 o
6 1 7 57.428 53.709 3.420 29.314 o
6 1 8 34.132 40.807 4.682 20.176 o
6 1 9 127.733 118.176 6.408 8.691 o
6 1 10 6.415 1.009 1.177 296.816 o
6 1 11 4.596 3.492 2.018 116.084 o
6 2 6 14.039 14.212 1.804 117.337 o
6 2 7 0.843 1.820 1.436 236.623 o
6 2 8 0.144 1.053 1.216 335.929 o
6 2 9 14.092 11.068 2.667 62.616 o
6 2 10 3.650 3.707 1.399 229.131 o
6 2 11 0.627 -4.085 1.928 135.266 o
6 3 6 51.778 49.629 3.876 25.401 o
6 3 7 0.130 0.027 1.107 411.700 o
6 3 8 77.416 79.877 5.292 13.782 o
6 3 9 101.342 108.807 6.963 8.222 o
6 3 10 43.471 51.451 5.690 13.811 o
6 3 11 13.043 17.425 7.417 9.034 o
6 4 6 19.436 19.200 3.167 43.892 o
6 4 7 4.742 6.435 2.161 100.483 o
6 4 8 302.026 289.630 13.049 2.102 o
6 4 9 15.929 16.748 4.758 21.222 o
6 4 10 12.673 14.279 3.423 39.887 o
6 4 11 1.241 5.559 2.622 71.800 o
6 5 6 357.549 355.231 13.367 1.840 o
6 5 7 11.520 7.321 2.755 60.825 o
6 5 8 33.174 23.030 3.792 30.003 o
6 5 9 1.336 0.653 1.913 135.758 o
6 5 10 21.024 28.075 4.502 22.877 o
6 6 6 4.582 3.910 1.922 126.707 o
6 6 7 11.274 8.279 2.249 87.240 o
6 6 8 57.625 55.089 5.835 12.760 o
6 6 9 35.319 42.552 5.667 14.291 o
6 6 10 20.065 17.285 5.584 15.511 o
6 7 6 37.977 39.383 4.902 18.452 o
6 7 7 17.140 13.613 3.017 49.103 o
6 7 8 2.412 1.475 2.925 58.246 o
6 7 9 2.837 0.135 2.152 106.360 o
6 8 6 44.124 44.315 4.016 25.064 o
6 8 7 5.773 1.985 5.147 18.909 o
6 8 8 1.201 3.748 4.006 31.314 o
6 9 6 2.725 3.368 1.482 211.230 o
6 9 7 1.400 1.007 2.197 103.154 o
6 10 6 72.623 86.846 6.000 11.357 o
6 10 7 57.879 60.038 9.201 5.596 o
6 11 6 0.068 0.846 1.882 142.191 o
7 0 7 204.211 216.314 10.061 3.619 o
7 0 9 207.823 210.119 15.683 1.779 o
7 1 7 106.455 102.649 5.841 10.662 o
7 1 8 120.086 123.112 7.193 7.423 o
7 1 9 4.338 1.476 1.596 182.161 o
7 1 10 0.503 -0.091 1.446 239.776 o
7 2 7 22.558 21.312 2.797 52.821 o
7 2 8 45.628 39.870 3.907 26.261 o
7 2 9 21.932 23.807 3.194 42.202 o
7 2 10 10.622 3.889 2.057 104.851 o
7 3 7 165.648 154.641 8.281 5.364 o
7 3 8 17.012 13.399 2.979 50.261 o
7 3 9 108.515 107.645 10.730 3.925 o
7 3 10 13.559 19.994 6.446 11.858 o
7 4 7 17.871 8.609 2.386 74.400 o
7 4 8 36.597 39.577 5.115 17.178 o
7 4 9 17.672 23.435 4.185 26.603 o
7 4 10 3.008 -4.661 3.205 48.705 o
7 5 7 0.392 -3.302 2.077 116.997 o
7 5 8 9.155 8.845 2.995 52.643 o
7 5 9 2.595 5.611 4.795 21.810 o
7 6 7 39.932 36.168 4.770 19.336 o
7 6 8 7.752 4.063 2.631 68.644 o
7 6 9 0.714 0.170 2.331 92.699 o
7 7 7 22.127 20.029 6.227 12.520 o
7 7 8 86.878 109.149 8.949 5.538 o
7 8 7 0.998 0.171 1.794 155.211 o
8 0 8 0.830 0.655 1.991 126.231 o
8 1 8 4.032 2.428 1.405 228.580 o
8 1 9 112.904 112.937 8.564 5.744 o
8 2 8 0.197 0.068 1.257 318.766 o
8 2 9 20.436 19.303 3.070 46.060 o
8 3 8 13.113 12.094 3.017 50.410 o
8 3 9 18.392 18.277 5.438 16.349 o
8 4 8 0.158 6.007 2.495 79.588 o
8 4 9 0.000 -3.302 2.573 76.538 o
8 5 8 4.168 6.385 2.241 94.448 o
8 6 8 72.423 57.343 9.517 5.188 o

_iucr_refine_instructions_details
;
TITL kx389
CELL 0.71073 9.1597 10.5684 9.9433 90 101.11 90
ZERR 4 0.0007 0.0007 0.0007 0 0.007 0
LATT 1
SYMM 0.5-X,0.5+Y,0.5-Z
SFAC C H N O
UNIT 12 8 32 32

L.S. 150 0 0
PLAN  5
CONF
MORE -1
BOND $H
fmap 2 53
acta 
WGHT 0.023911 0.067383
FVAR 0.641802
REM <olex2.extras>
REM <HklSrc "%.\\adowuo.hkl">
REM </olex2.extras>

O1    4     0.66139 -0.23454  0.73837  11.00000  0.04769  0.02559  0.02594 =
 -0.00105  0.01698  0.00821 
O2    4     0.66399 -0.30388  0.94431  11.00000  0.06464  0.02594  0.03023 =
 0.00619  0.01845  0.01491 
O3    4     0.53889  0.34903  0.52710  11.00000  0.04690  0.03755  0.03100 =
 0.00998  0.01613  0.00127 
O4    4     0.30793  0.39506  0.52536  11.00000  0.03947  0.04547  0.02942 =
 0.01232 -0.00507  0.00222 
O5    4     0.28902  0.44000  0.80914  11.00000  0.04462  0.03251  0.04611 =
 0.00154  0.01435  0.01669 
O6    4     0.21118  0.24811  0.75917  11.00000  0.02535  0.04210  0.05374 =
 0.00572  0.01272  0.00137 
O7    4     0.60784  0.47721  0.76496  11.00000  0.06699  0.03053  0.04808 =
 0.00256 -0.00368 -0.02052 
O8    4     0.60837  0.34325  0.92918  11.00000  0.04491  0.03657  0.02519 =
 -0.00569 -0.00366 -0.00597 
N1    3     0.53538 -0.01431  0.66582  11.00000  0.03199  0.02160  0.01399 =
 -0.00121  0.00675  0.00221 
N2    3     0.49899  0.10324  0.61726  11.00000  0.02898  0.02282  0.01338 =
 0.00065  0.00520  0.00109 
N3    3     0.50193  0.09486  0.84464  11.00000  0.02462  0.01941  0.01298 =
 -0.00119  0.00358  0.00150 
N4    3     0.56671 -0.11906  0.88717  11.00000  0.03893  0.02070  0.01650 =
 0.00080  0.00907  0.00621 
N5    3     0.63481 -0.22605  0.85372  11.00000  0.03421  0.01993  0.02102 =
 -0.00039  0.00968  0.00267 
N6    3     0.42910  0.35427  0.57688  11.00000  0.03361  0.02356  0.02138 =
 0.00444  0.00242 -0.00129 
N7    3     0.30148  0.33271  0.77012  11.00000  0.02606  0.02885  0.02987 =
 0.00413  0.00707  0.00727 
N8    3     0.56717  0.38310  0.81558  11.00000  0.02964  0.02147  0.02801 =
 -0.00196  0.00065 -0.00277 
C1    1     0.53717 -0.01744  0.80067  11.00000  0.02336  0.01902  0.01297 =
 -0.00119  0.00416  0.00120 
C2    1     0.48138  0.16479  0.72799  11.00000  0.02055  0.01908  0.01446 =
 0.00032  0.00263 -0.00017 
C3    1     0.44688  0.30246  0.72321  11.00000  0.02293  0.02009  0.01838 =
 0.00054  0.00213  0.00077 
H1    2     0.55057 -0.08468  0.60193  11.00000  0.07379  0.03740  0.01655 =
 -0.00414  0.01523  0.00848 
H2    2     0.54504 -0.11780  0.98585  11.00000  0.04416  0.04319  0.02723 =
 0.00419  0.01808  0.01159 
HKLF 4

END
Q1 1 0.527778 0.5 0.775 11 0.05 0.34
Q4 1 0.583333 -0.325 0.9 11 0.05 0.21
Q3 1 0.722222 0.075 0.7 11 0.05 0.22
Q5 1 0.5 0.375 0.95 11 0.05 0.2
Q2 1 0.583333 0.4 0.875 11 0.05 0.23

  REM The information below was added by Olex2.
  REM
  REM R1 = 0.0301 for 2513 Fo > 4sig(Fo) and 0.0424 for all 3112 data
  REM 190 parameters refined using 0 restraints
  REM Highest difference peak 0.3445, deepest hole -0.4876
  REM Mean Shift 0.0001, Max Shift 0.0007.

  REM +++ Tabular Listing of Refinement Information +++
  REM R1_all = 0.0424
  REM R1_gt = 0.0301
  REM wR_ref = 0.0686
  REM GOOF = 1.0970
  REM Shift_max = 0.0007
  REM Shift_mean = 0.0001
  REM Reflections_all = 3112
  REM Reflections_gt = 2513
  REM Parameters = 190
  REM Hole = -0.4876
  REM Peak = 0.3445
  REM Flack = n/a

  
;
_olex2_submission_special_instructions  'No special instructions were received'
