# Supplementary material for: Fragmentation and transferability in Hirshfeld atom refinement
Source: IUCrJ. 2022 Feb 26;9(Pt 2):298–315. doi: 10.1107/S2052252522000690 (PMC8895009; doi:10.1107/S2052252522000690)
Supplement: Supplementary file 2 [file m-09-00298-sup2.zip › cif/cc-pVTZ_vs_cc-pVDZ/SEFSIF11_cc-pVTZ.cif]

data_SEFSIF11_cc-pVTZ
_audit_creation_date               2021-03-04
_audit_creation_method
;
Olex2 1.3
(compiled 2020.07.31 svn.rc2a77460 for OlexSys, GUI svn.r6145)
;
_audit_contact_author_address      ?
_audit_contact_author_email        ?
_audit_contact_author_name         ''
_audit_contact_author_phone        ?
_publ_contact_author_id_orcid      ?
_publ_section_references
;
Bourhis, L.J., Dolomanov, O.V., Gildea, R.J., Howard, J.A.K., Puschmann, H.
 (2015). Acta Cryst. A71, 59-75.

Dolomanov, O.V., Bourhis, L.J., Gildea, R.J, Howard, J.A.K. & Puschmann, H.
 (2009), J. Appl. Cryst. 42, 339-341.
;
_chemical_formula_moiety           'C6 H8 O2'
_chemical_formula_sum              'C6 H8 O2'
_chemical_formula_weight           112.129
loop_
  _atom_type_symbol
  _atom_type_scat_dispersion_real
  _atom_type_scat_dispersion_imag
  _atom_type_scat_Cromer_Mann_a1
  _atom_type_scat_Cromer_Mann_a2
  _atom_type_scat_Cromer_Mann_a3
  _atom_type_scat_Cromer_Mann_a4
  _atom_type_scat_Cromer_Mann_b1
  _atom_type_scat_Cromer_Mann_b2
  _atom_type_scat_Cromer_Mann_b3
  _atom_type_scat_Cromer_Mann_b4
  _atom_type_scat_Cromer_Mann_c
  _atom_type_scat_source
  _atom_type_scat_dispersion_source
 H 0.00000 0.00000 0.49300 0.32291 0.14019 0.04081 10.51090 26.12570 3.14236
 57.79970 0.0030380000826
 'International Tables Volume C Table 6.1.1.4 (pp. 500-502)' custom
 C -0.00150 0.00010 2.31000 1.02000 1.58860 0.86500 20.84390 10.20750 0.56870
 51.65120 0.215599998832
 'International Tables Volume C Table 6.1.1.4 (pp. 500-502)' custom
 O -0.00230 0.00040 3.04850 2.28680 1.54630 0.86700 13.27710 5.70110 0.32390
 32.90890 0.250800013542
 'International Tables Volume C Table 6.1.1.4 (pp. 500-502)' custom

_space_group_crystal_system        'monoclinic'
_space_group_IT_number             12
_space_group_name_H-M_alt          'C 1 2/m 1'
_space_group_name_Hall             '-C 2y'
loop_
  _space_group_symop_id
  _space_group_symop_operation_xyz
 1 x,y,z
 2 -x,y,-z
 3 -x,-y,-z
 4 x,-y,z
 5 x+1/2,y+1/2,z
 6 -x+1/2,y+1/2,-z
 7 -x+1/2,-y+1/2,-z
 8 x+1/2,-y+1/2,z

_symmetry_Int_Tables_number        12
_cell_length_a                     12.402(3)
_cell_length_b                     6.470(2)
_cell_length_c                     6.321(2)
_cell_angle_alpha                  90
_cell_angle_beta                   93.69(2)
_cell_angle_gamma                  90
_cell_volume                       506.2(3)
_cell_formula_units_Z              4
_cell_measurement_temperature      100.0
_exptl_absorpt_coefficient_mu      0.029
_exptl_crystal_density_diffrn      1.471
_exptl_crystal_F_000               239.920
_exptl_crystal_description       ?
_exptl_crystal_colour            colourless
_exptl_crystal_size_max            0.3
_exptl_crystal_size_mid            0.2
_exptl_crystal_size_min            0.1
_diffrn_reflns_av_R_equivalents    0.0000
_diffrn_reflns_av_unetI/netI       0.1775
_diffrn_reflns_Laue_measured_fraction_full  0.9861
_diffrn_reflns_Laue_measured_fraction_max  0.9662
_diffrn_reflns_limit_h_max         36
_diffrn_reflns_limit_h_min         -37
_diffrn_reflns_limit_k_max         19
_diffrn_reflns_limit_k_min         0
_diffrn_reflns_limit_l_max         19
_diffrn_reflns_limit_l_min         0
_diffrn_reflns_number              7434
_diffrn_reflns_point_group_measured_fraction_full  0.9861
_diffrn_reflns_point_group_measured_fraction_max  0.9662
_diffrn_reflns_theta_full          7.5103
_diffrn_reflns_theta_max           19.29
_diffrn_reflns_theta_min           0.99
_diffrn_ambient_temperature        100.0
_diffrn_measured_fraction_theta_full  0.9861
_diffrn_measured_fraction_theta_max  0.9662
_diffrn_radiation_type             synchrotron
_diffrn_radiation_wavelength       0.21784
_reflns_Friedel_coverage           0.0
_reflns_limit_h_max                36
_reflns_limit_h_min                -37
_reflns_limit_k_max                19
_reflns_limit_k_min                0
_reflns_limit_l_max                19
_reflns_limit_l_min                0
_reflns_number_gt                  5951
_reflns_number_total               7432
_reflns_threshold_expression       I>=2u(I)
_computing_molecular_graphics      'Olex2 1.3 (Dolomanov et al., 2009)'
_computing_publication_material    'Olex2 1.3 (Dolomanov et al., 2009)'
_computing_structure_refinement    'olex2.refine 1.3 (Bourhis et al., 2015)'
_refine_diff_density_max           0.7458
_refine_diff_density_min           -0.3802
_refine_diff_density_rms           0.0624
_refine_ls_d_res_high              0.3298
_refine_ls_d_res_low               6.3079
_refine_ls_goodness_of_fit_ref     0.9991
_refine_ls_hydrogen_treatment      refall
_refine_ls_matrix_type             full
_refine_ls_number_constraints      0
_refine_ls_number_parameters       78
_refine_ls_number_reflns           7432
_refine_ls_number_restraints       0
_refine_ls_R_factor_all            0.0365
_refine_ls_R_factor_gt             0.0251
_refine_ls_restrained_S_all        0.9991
_refine_ls_shift/su_max            0.0006
_refine_ls_shift/su_mean           0.0000
_refine_ls_structure_factor_coef   Fsqd
_refine_ls_weighting_details      
 'w=1/[\s^2^(Fo^2^)+(0.0097P)^2^] where P=(Fo^2^+2Fc^2^)/3'
_refine_ls_weighting_scheme        calc
_refine_ls_wR_factor_gt            0.0585
_refine_ls_wR_factor_ref           0.0609
_olex2_refinement_description
;
1. Others
 Fixed U33: H4(0.0291) H21A(0.0262)
;
loop_
  _atom_site_label
  _atom_site_type_symbol
  _atom_site_fract_x
  _atom_site_fract_y
  _atom_site_fract_z
  _atom_site_U_iso_or_equiv
  _atom_site_adp_type
  _atom_site_occupancy
  _atom_site_site_symmetry_order
  _atom_site_refinement_flags_posn
  _atom_site_refinement_flags_adp
  _atom_site_refinement_flags_occupancy
 O1 O 0.304901(9) 0.0 1.067827(15) 0.016171(17) Uani 1.000000 2 S T P
 O3 O 0.178900(8) 0.0 0.368254(15) 0.012832(13) Uani 1.000000 2 S T P
 C1 C 0.302401(9) 0.0 0.875874(17) 0.010797(14) Uani 1.000000 2 S T P
 C2 C 0.210256(8) 0.0 0.734784(17) 0.009858(13) Uani 1.000000 2 S T P
 C3 C 0.243355(8) 0.0 0.537451(16) 0.009413(13) Uani 1.000000 2 S T P
 C4 C 0.361518(9) 0.0 0.528607(18) 0.010813(14) Uani 1.000000 2 S T P
 C5 C 0.401380(10) 0.0 0.75689(2) 0.014281(18) Uani 1.000000 2 S T P
 C21 C 0.100058(10) 0.0 0.80247(2) 0.014004(17) Uani 1.000000 2 S T P
 H3 H 0.2210(5) 0.0 0.2446(11) 0.0367(15) Uani 1.000000 2 S T P
 H4 H 0.3860(3) 0.1333(5) 0.4441(6) 0.027027 Uani 1.000000 1 . . .
 H5 H 0.4481(3) 0.1335(7) 0.7970(7) 0.0406(10) Uani 1.000000 1 . . .
 H21A H 0.0415(4) 0.0 0.6668(9) 0.032562 Uani 1.000000 2 S T P
 H21B H 0.0851(3) 0.1315(7) 0.8945(8) 0.0412(12) Uani 1.000000 1 . . .

loop_
  _atom_site_aniso_label
  _atom_site_aniso_U_11
  _atom_site_aniso_U_22
  _atom_site_aniso_U_33
  _atom_site_aniso_U_12
  _atom_site_aniso_U_13
  _atom_site_aniso_U_23
 O1 0.01563(3) 0.02522(5) 0.00778(2) -0.000000 0.00170(2) 0.000000
 O3 0.01170(3) 0.01756(3) 0.00916(2) -0.000000 0.000066(18) 0.000000
 C1 0.01082(3) 0.01417(3) 0.00751(3) -0.000000 0.00149(2) 0.000000
 C2 0.00934(3) 0.01206(3) 0.00837(3) -0.000000 0.00213(2) 0.000000
 C3 0.00946(3) 0.01104(3) 0.00785(2) -0.000000 0.001414(19) 0.000000
 C4 0.00992(3) 0.01389(3) 0.00885(3) -0.000000 0.00233(2) 0.000000
 C5 0.00971(3) 0.02343(5) 0.00973(3) -0.000000 0.00083(2) 0.000000
 C21 0.01055(3) 0.01787(4) 0.01400(4) -0.000000 0.00404(3) 0.000000
 H3 0.036(3) 0.055(4) 0.017(3) -0.000000 -0.006(3) 0.000000
 H4 0.026300 0.026200 0.029100 -0.004900 0.005800 0.007400
 H5 0.0357(19) 0.060(2) 0.026(2) -0.0267(19) -0.0000(16) -0.010(2)
 H21A 0.021700 0.049200 0.026200 -0.000000 -0.003000 0.000000
 H21B 0.0297(17) 0.045(2) 0.051(3) -0.0016(17) 0.0191(19) -0.024(2)

loop_
  _geom_bond_atom_site_label_1
  _geom_bond_atom_site_label_2
  _geom_bond_distance
  _geom_bond_site_symmetry_2
  _geom_bond_publ_flag
 O1 C1 1.2117(4) . ?
 O3 C3 1.2934(4) . ?
 O3 H3 0.968(7) . ?
 C1 C2 1.4036(4) . ?
 C1 C5 1.4803(4) . ?
 C2 C3 1.3380(4) . ?
 C2 C21 1.4581(4) . ?
 C3 C4 1.4701(4) . ?
 C4 C5 1.4949(5) . ?
 C4 H4 1.069(3) . ?
 C4 H4 1.069(3) 4 ?
 C5 H5 1.062(3) 4 ?
 C5 H5 1.062(3) . ?
 C21 H21A 1.087(5) . ?
 C21 H21B 1.054(4) . ?
 C21 H21B 1.054(4) 4 ?

loop_
  _geom_angle_atom_site_label_1
  _geom_angle_atom_site_label_2
  _geom_angle_atom_site_label_3
  _geom_angle
  _geom_angle_site_symmetry_1
  _geom_angle_site_symmetry_3
  _geom_angle_publ_flag
 H3 O3 C3 109.3(4) . . ?
 C2 C1 O1 127.123(11) . . ?
 C5 C1 O1 122.692(12) . . ?
 C5 C1 C2 110.185(9) . . ?
 C3 C2 C1 107.833(9) . . ?
 C21 C2 C1 123.623(10) . . ?
 C21 C2 C3 128.544(11) . . ?
 C2 C3 O3 124.091(10) . . ?
 C4 C3 O3 122.216(9) . . ?
 C4 C3 C2 113.692(10) . . ?
 C5 C4 C3 103.405(9) . . ?
 H4 C4 C3 109.56(18) . . ?
 H4 C4 C3 109.56(18) 4 . ?
 H4 C4 C5 113.3(2) 4 . ?
 H4 C4 C5 113.3(2) . . ?
 H4 C4 H4 107.6(4) 4 . ?
 C4 C5 C1 104.886(10) . . ?
 H5 C5 C1 109.6(3) 4 . ?
 H5 C5 C1 109.6(3) . . ?
 H5 C5 C4 111.8(2) . . ?
 H5 C5 C4 111.8(2) 4 . ?
 H5 C5 H5 108.9(5) 4 . ?
 H21A C21 C2 111.1(3) . . ?
 H21B C21 C2 111.3(2) 4 . ?
 H21B C21 C2 111.3(2) . . ?
 H21B C21 H21A 107.7(3) 4 . ?
 H21B C21 H21A 107.7(3) . . ?
 H21B C21 H21B 107.7(5) 4 . ?

loop_
  _geom_torsion_atom_site_label_1
  _geom_torsion_atom_site_label_2
  _geom_torsion_atom_site_label_3
  _geom_torsion_atom_site_label_4
  _geom_torsion
  _geom_torsion_site_symmetry_1
  _geom_torsion_site_symmetry_2
  _geom_torsion_site_symmetry_3
  _geom_torsion_site_symmetry_4
  _geom_torsion_publ_flag
 O1 C1 C2 C3 -180.0 . . . . ?
 O1 C1 C2 C21 0.0 . . . . ?
 O1 C1 C5 C4 180.0 . . . . ?
 O3 C3 C2 C1 180.0 . . . . ?
 O3 C3 C2 C21 -0.0 . . . . ?
 O3 C3 C4 C5 180.0 . . . . ?
 C1 C2 C3 C4 0.0 . . . . ?
 C1 C5 C4 C3 0.0 . . . . ?
 C2 C3 C4 C5 -0.0 . . . . ?

loop_
  _refln_index_h
  _refln_index_k
  _refln_index_l
  _refln_F_squared_calc
  _refln_F_squared_meas
  _refln_F_squared_sigma
  _refln_F_squared_weight
  _refln_observed_status
-37 3 1 0.680 0.419 0.309 37.745 o
-37 3 3 3.094 3.022 0.469 16.361 o
-36 0 1 1.094 0.928 0.249 57.963 o
-36 0 2 4.571 4.319 0.439 18.562 o
-36 0 3 0.176 0.190 0.249 58.053 o
-36 0 4 1.425 0.958 0.259 53.557 o
-36 0 5 1.386 1.506 0.549 11.988 o
-36 2 1 1.014 0.898 0.190 100.266 o
-36 2 2 4.198 4.109 0.359 27.651 o
-36 2 3 0.167 0.539 0.279 46.278 o
-36 2 4 1.312 1.107 0.219 74.746 o
-36 2 5 1.253 1.277 0.359 27.966 o
-36 2 6 0.007 0.329 1.117 2.893 o
-36 4 1 0.808 0.628 0.219 74.888 o
-36 4 2 3.258 3.052 0.329 33.031 o
-36 4 3 0.144 0.509 0.239 62.988 o
-36 4 4 1.026 0.818 0.379 25.113 o
-36 4 5 0.925 0.968 0.309 37.725 o
-35 1 1 0.131 0.110 0.160 141.731 o
-35 1 2 2.104 1.965 0.170 123.855 o
-35 1 3 6.842 6.563 0.359 27.106 o
-35 1 4 0.854 0.559 0.140 184.625 o
-35 1 5 0.298 0.259 0.150 161.213 o
-35 1 6 0.423 0.339 0.170 125.491 o
-35 1 7 0.365 0.209 0.219 74.955 o
-35 3 1 0.125 0.170 0.199 90.709 o
-35 3 2 1.756 1.656 0.170 124.359 o
-35 3 3 5.965 5.755 0.339 30.529 o
-35 3 4 0.770 0.588 0.180 111.829 o
-35 3 5 0.237 0.160 0.160 141.716 o
-35 3 6 0.342 0.180 0.170 125.521 o
-35 3 7 0.310 0.279 0.379 25.127 o
-35 5 1 0.113 0.449 1.237 2.360 o
-35 5 2 1.228 1.137 0.170 124.974 o
-35 5 3 4.542 4.468 0.369 26.140 o
-35 5 4 0.625 0.449 0.239 62.962 o
-35 5 5 0.151 0.698 1.337 2.021 o
-35 5 6 0.225 0.140 0.359 27.997 o
-35 7 2 0.724 0.658 0.319 35.419 o
-34 0 1 2.077 2.075 0.229 68.073 o
-34 0 2 0.111 0.319 0.429 19.624 o
-34 0 3 0.907 0.668 0.190 100.335 o
-34 0 4 0.544 0.449 0.219 74.931 o
-34 0 5 0.986 0.808 0.190 100.290 o
-34 0 6 5.779 5.147 0.569 11.069 o
-34 0 7 0.389 0.219 0.209 82.260 o
-34 0 8 2.938 2.543 0.389 23.741 o
-34 2 1 1.948 1.955 0.160 139.794 o
-34 2 2 0.109 0.100 0.160 141.733 o
-34 2 3 0.841 0.768 0.140 184.541 o
-34 2 4 0.516 0.419 0.150 161.111 o
-34 2 5 0.949 0.658 0.170 125.260 o
-34 2 6 5.343 4.957 0.289 41.877 o
-34 2 7 0.362 0.349 0.140 185.016 o
-34 2 8 2.743 2.494 0.399 22.585 o
-34 2 9 2.251 1.736 0.359 27.911 o
-34 4 1 1.606 1.566 0.160 140.436 o
-34 4 2 0.102 0.130 0.150 161.259 o
-34 4 3 0.668 0.579 0.150 160.995 o
-34 4 4 0.437 0.399 0.150 161.147 o
-34 4 5 0.845 0.668 0.160 141.420 o
-34 4 6 4.225 3.920 0.309 37.143 o
-34 4 7 0.293 0.140 0.209 82.269 o
-34 4 8 2.234 2.144 0.389 23.785 o
-34 6 1 1.163 1.277 0.190 100.139 o
-34 6 2 0.088 0.110 0.180 111.989 o
-34 6 3 0.455 0.429 0.160 141.636 o
-34 6 4 0.330 0.369 0.170 125.507 o
-34 6 5 0.686 0.559 0.190 100.405 o
-34 6 6 2.865 2.883 0.309 37.457 o
-34 8 1 0.739 0.778 0.239 62.937 o
-34 8 2 0.067 0.030 1.097 2.999 o
-34 8 3 0.266 0.379 0.299 40.313 o
-33 1 1 6.488 6.553 0.309 36.261 o
-33 1 2 1.272 0.888 0.140 183.978 o
-33 1 4 1.868 1.606 0.140 182.366 o
-33 1 5 2.366 2.354 0.180 110.215 o
-33 1 6 4.321 4.508 0.259 52.285 o
-33 1 7 0.035 0.309 0.509 13.950 o
-33 1 8 3.317 2.932 0.249 57.185 o
-33 1 10 2.707 2.334 0.409 21.506 o
-33 3 1 5.533 5.356 0.249 55.562 o
-33 3 2 1.083 0.798 0.140 184.269 o
-33 3 4 1.613 1.366 0.160 140.535 o
-33 3 5 1.991 1.935 0.170 123.992 o
-33 3 6 3.649 4.010 0.239 61.573 o
-33 3 7 0.031 0.010 0.958 3.937 o
-33 3 8 2.877 2.494 0.349 29.451 o
-33 3 9 0.009 0.379 0.299 40.316 o
-33 5 1 4.029 3.940 0.239 61.399 o
-33 5 2 0.791 0.628 0.160 141.458 o
-33 5 3 0.007 0.140 0.249 58.056 o
-33 5 4 1.208 1.107 0.150 160.347 o
-33 5 5 1.424 1.486 0.160 140.666 o
-33 5 6 2.611 2.833 0.209 81.039 o
-33 5 7 0.023 0.150 0.409 21.585 o
-33 5 8 2.168 1.755 0.309 37.607 o
-33 7 1 2.518 2.593 0.239 62.340 o
-33 7 2 0.497 0.369 0.150 161.129 o
-33 7 3 0.001 0.080 0.319 35.435 o
-33 7 4 0.792 0.648 0.170 125.330 o
-33 7 5 0.870 0.908 0.160 141.337 o
-33 7 6 1.589 1.716 0.249 57.826 o
-33 7 7 0.015 0.479 1.267 2.250 o
-33 9 1 1.361 1.566 0.269 49.644 o
-33 9 2 0.270 0.279 0.209 82.266 o
-33 9 3 0.015 0.050 0.219 74.969 o
-32 0 1 1.873 1.935 0.239 62.630 o
-32 0 2 1.300 0.938 0.190 100.152 o
-32 0 3 0.411 0.419 0.170 125.485 o
-32 0 5 12.062 12.119 0.868 4.709 o
-32 0 6 21.145 21.554 1.566 1.447 o
-32 0 7 1.277 0.748 0.180 111.601 o
-32 0 8 0.210 0.190 0.249 58.053 o
-32 0 9 7.567 6.753 0.828 5.229 o
-32 0 10 0.156 0.539 0.359 27.996 o
-32 2 1 1.740 1.716 0.150 159.280 o
-32 2 2 1.174 0.738 0.140 184.198 o
-32 2 3 0.358 0.359 0.120 251.770 o
-32 2 5 11.203 11.081 0.549 11.550 o
-32 2 6 19.556 20.457 1.027 3.305 o
-32 2 7 1.145 0.718 0.140 184.244 o
-32 2 8 0.202 0.090 0.150 161.249 o
-32 2 9 6.982 6.403 0.608 9.640 o
-32 2 10 0.135 0.249 0.359 27.997 o
-32 4 1 1.402 1.466 0.170 124.736 o
-32 4 2 0.868 0.569 0.130 214.006 o
-32 4 3 0.232 0.209 0.140 185.084 o
-32 4 4 0.050 0.070 0.239 62.995 o
-32 4 5 8.996 8.867 0.409 20.663 o
-32 4 6 15.521 16.198 0.818 5.216 o
-32 4 7 0.828 0.519 0.160 141.467 o
-32 4 8 0.182 0.100 0.170 125.545 o
-32 4 9 5.499 4.828 0.529 12.799 o
-32 4 10 0.085 0.180 0.289 43.145 o
-32 6 1 0.988 1.077 0.180 111.657 o
-32 6 2 0.529 0.479 0.120 251.551 o
-32 6 3 0.107 0.040 0.140 185.122 o
-32 6 5 6.268 6.374 0.389 23.287 o
-32 6 6 10.610 11.271 0.718 6.854 o
-32 6 7 0.484 0.229 0.180 111.940 o
-32 6 8 0.150 0.339 0.778 5.964 o
-32 6 9 3.700 3.361 0.489 15.037 o
-32 8 1 0.613 0.628 0.150 161.012 o
-32 8 2 0.267 0.140 0.140 185.084 o
-32 8 3 0.033 0.060 0.130 214.703 o
-32 8 4 0.034 0.120 0.180 111.990 o
-32 8 5 3.801 3.780 0.279 45.500 o
-32 8 6 6.263 6.683 0.539 12.282 o
-32 8 7 0.226 0.249 0.279 46.279 o
-32 10 1 0.338 0.638 0.209 82.246 o
-32 10 2 0.114 0.289 0.319 35.434 o
-31 1 1 0.602 0.479 0.140 184.851 o
-31 1 3 1.195 1.057 0.150 160.387 o
-31 1 4 0.697 0.658 0.130 214.150 o
-31 1 5 3.097 3.232 0.190 98.004 o
-31 1 6 6.715 6.982 0.319 33.996 o
-31 1 7 0.173 0.209 0.190 100.504 o
-31 1 8 1.458 0.928 0.160 140.893 o
-31 1 9 0.198 0.170 0.160 141.721 o
-31 1 10 5.842 5.386 0.479 15.544 o
-31 1 11 4.193 3.661 0.349 29.260 o
-31 3 1 0.460 0.399 0.150 161.138 o
-31 3 2 0.000 0.050 1.446 1.726 o
-31 3 3 1.028 0.848 0.140 184.304 o
-31 3 4 0.579 0.479 0.120 251.494 o
-31 3 5 2.678 2.883 0.180 109.603 o
-31 3 6 5.640 5.885 0.279 44.541 o
-31 3 7 0.173 0.269 0.289 43.143 o
-31 3 8 1.241 0.828 0.180 111.599 o
-31 3 9 0.172 0.170 0.170 125.543 o
-31 3 10 4.980 4.439 0.399 22.377 o
-31 3 11 3.694 3.471 0.469 16.335 o
-31 5 1 0.265 0.180 0.140 185.079 o
-31 5 2 0.001 0.080 0.259 53.676 o
-31 5 3 0.760 0.658 0.130 214.081 o
-31 5 4 0.402 0.399 0.140 184.986 o
-31 5 5 2.004 2.164 0.160 139.579 o
-31 5 6 3.988 4.409 0.259 52.438 o
-31 5 8 0.909 0.539 0.219 74.880 o
-31 5 9 0.131 0.489 0.409 21.585 o
-31 5 10 3.625 2.972 0.389 23.687 o
-31 7 1 0.110 0.309 0.199 90.707 o
-31 7 3 0.480 0.349 0.140 184.960 o
-31 7 4 0.230 0.379 0.209 82.266 o
-31 7 5 1.307 1.486 0.160 140.777 o
-31 7 6 2.391 2.643 0.199 89.431 o
-31 7 7 0.152 0.090 0.170 125.547 o
-31 7 8 0.575 0.369 0.190 100.446 o
-31 7 9 0.086 0.199 0.369 26.505 o
-31 9 1 0.030 0.429 0.259 53.674 o
-31 9 2 0.003 0.020 0.997 3.629 o
-31 9 3 0.257 0.199 0.130 214.638 o
-31 9 4 0.104 0.190 0.150 161.256 o
-31 9 5 0.745 0.968 0.140 184.538 o
-31 9 6 1.229 1.476 0.180 111.437 o
-31 9 7 0.119 0.349 0.928 4.195 o
-30 0 1 0.764 1.097 0.329 33.298 o
-30 0 2 1.901 1.446 0.239 62.683 o
-30 0 3 0.438 0.509 0.180 111.923 o
-30 0 4 2.678 2.903 0.249 57.405 o
-30 0 5 1.904 2.005 0.199 89.923 o
-30 0 6 3.040 3.182 0.269 49.172 o
-30 0 7 0.017 0.120 0.389 23.856 o
-30 0 8 1.620 0.938 0.219 74.689 o
-30 0 10 0.045 0.010 1.167 2.651 o
-30 0 11 0.627 1.366 0.389 23.845 o
-30 0 12 1.443 1.347 0.349 29.576 o
-30 2 1 0.684 0.499 0.150 161.008 o
-30 2 2 1.714 1.317 0.150 159.606 o
-30 2 3 0.419 0.489 0.120 251.661 o
-30 2 4 2.382 2.573 0.170 123.168 o
-30 2 5 1.816 1.855 0.140 182.217 o
-30 2 6 2.895 2.962 0.180 109.303 o
-30 2 7 0.019 0.559 0.618 9.439 o
-30 2 8 1.493 0.987 0.190 100.058 o
-30 2 10 0.033 0.050 0.190 100.513 o
-30 2 11 0.572 0.489 0.299 40.304 o
-30 2 12 1.348 1.207 0.349 29.582 o
-30 4 1 0.489 0.409 0.150 161.124 o
-30 4 2 1.266 1.017 0.140 183.900 o
-30 4 3 0.356 0.489 0.130 214.515 o
-30 4 4 1.691 1.795 0.140 182.532 o
-30 4 5 1.565 1.646 0.140 182.915 o
-30 4 6 2.493 2.573 0.170 123.023 o
-30 4 7 0.020 0.319 0.499 14.514 o
-30 4 8 1.171 0.618 0.170 125.159 o
-30 4 9 0.041 0.040 0.170 125.554 o
-30 4 10 0.010 0.030 1.426 1.774 o
-30 4 11 0.444 0.549 0.309 37.749 o
-30 6 1 0.277 0.219 0.150 161.223 o
-30 6 2 0.763 0.539 0.130 214.143 o
-30 6 3 0.263 0.249 0.140 185.070 o
-30 6 4 0.961 1.057 0.140 184.261 o
-30 6 5 1.213 1.386 0.140 183.712 o
-30 6 6 1.936 2.164 0.160 139.671 o
-30 6 7 0.020 0.110 0.289 43.145 o
-30 6 8 0.783 0.419 0.190 100.399 o
-30 6 9 0.026 0.010 0.928 4.195 o
-30 6 10 0.000 0.020 1.187 2.562 o
-30 8 1 0.121 0.339 0.499 14.514 o
-30 8 2 0.372 0.389 0.140 185.003 o
-30 8 3 0.173 0.190 0.130 214.668 o
-30 8 4 0.431 0.579 0.140 184.925 o
-30 8 5 0.842 0.928 0.140 184.461 o
-30 8 6 1.341 1.456 0.180 111.379 o
-30 8 8 0.442 0.130 0.239 62.983 o
-30 8 9 0.014 0.130 0.339 31.389 o
-30 10 1 0.039 0.289 0.219 74.967 o
-30 10 2 0.146 0.249 0.199 90.706 o
-30 10 3 0.099 0.140 0.130 214.691 o
-30 10 4 0.150 0.329 0.160 141.716 o
-30 10 5 0.519 0.588 0.140 184.869 o
-30 10 6 0.820 0.968 0.150 160.763 o
-30 10 7 0.013 0.329 1.277 2.215 o
-29 1 1 6.751 6.922 0.319 33.994 o
-29 1 2 0.432 0.379 0.120 251.700 o
-29 1 3 0.000 0.100 0.389 23.856 o
-29 1 4 2.631 2.683 0.170 122.764 o
-29 1 5 4.437 4.129 0.219 72.340 o
-29 1 6 0.687 0.668 0.130 214.156 o
-29 1 7 2.803 2.653 0.170 122.545 o
-29 1 8 2.912 2.713 0.199 89.025 o
-29 1 10 2.349 1.775 0.190 99.313 o
-29 1 11 7.742 7.800 0.409 20.885 o
-29 1 12 0.049 0.130 2.444 0.605 o
-29 1 13 1.712 1.486 0.339 31.321 o
-29 3 1 5.494 5.506 0.269 47.914 o
-29 3 2 0.374 0.209 0.120 251.814 o
-29 3 3 0.005 0.040 0.219 74.969 o
-29 3 4 2.040 2.075 0.160 139.590 o
-29 3 5 3.959 3.750 0.190 96.718 o
-29 3 6 0.561 0.569 0.120 251.462 o
-29 3 7 2.285 2.224 0.180 110.356 o
-29 3 8 2.354 2.125 0.199 89.625 o
-29 3 9 0.064 0.040 0.190 100.512 o
-29 3 10 1.930 1.327 0.180 111.032 o
-29 3 11 6.673 6.423 0.588 10.303 o
-29 3 12 0.045 0.519 0.628 9.142 o
-29 5 1 3.621 3.700 0.229 67.014 o
-29 5 2 0.282 0.190 0.130 214.631 o
-29 5 3 0.020 0.180 0.180 111.990 o
-29 5 4 1.211 1.357 0.130 212.835 o
-29 5 5 3.089 3.012 0.170 121.850 o
-29 5 6 0.375 0.489 0.130 214.503 o
-29 5 7 1.509 1.446 0.160 140.600 o
-29 5 8 1.558 1.526 0.180 111.222 o
-29 5 9 0.035 0.110 0.180 111.990 o
-29 5 10 1.294 0.997 0.190 100.142 o
-29 5 11 4.935 5.207 0.638 8.808 o
-29 5 12 0.039 0.359 1.247 2.322 o
-29 7 1 1.927 2.015 0.170 124.017 o
-29 7 2 0.184 0.180 0.140 185.099 o
-29 7 3 0.042 0.060 0.160 141.738 o
-29 7 4 0.537 0.788 0.140 184.789 o
-29 7 5 2.118 2.095 0.150 158.334 o
-29 7 6 0.205 0.249 0.140 185.086 o
-29 7 7 0.805 0.768 0.140 184.575 o
-29 7 8 0.840 0.718 0.170 125.295 o
-29 7 9 0.013 0.379 0.429 19.624 o
-29 7 10 0.711 0.469 0.229 68.544 o
-29 7 11 3.174 3.641 0.529 12.870 o
-29 9 1 0.821 0.778 0.150 160.832 o
-29 9 2 0.100 0.010 0.828 5.267 o
-29 9 3 0.055 0.080 0.160 141.737 o
-29 9 4 0.166 0.279 0.120 251.913 o
-29 9 5 1.292 1.386 0.140 183.592 o
-29 9 6 0.092 0.209 0.160 141.730 o
-29 9 7 0.349 0.359 0.190 100.481 o
-29 9 8 0.363 0.190 0.170 125.517 o
-29 11 1 0.274 0.359 0.140 185.048 o
-29 11 2 0.044 0.010 0.848 5.022 o
-29 11 3 0.049 0.120 0.150 161.264 o
-29 11 4 0.030 0.259 0.170 125.550 o
-29 11 5 0.700 0.708 0.140 184.693 o
-29 11 6 0.034 0.199 0.219 74.968 o
-28 0 1 13.812 13.774 0.718 6.767 o
-28 0 2 1.500 1.247 0.180 111.347 o
-28 0 3 0.000 0.060 0.299 40.317 o
-28 0 4 1.097 1.127 0.209 82.066 o
-28 0 5 1.137 1.446 0.190 100.114 o
-28 0 6 1.119 1.017 0.190 100.207 o
-28 0 7 0.617 0.708 0.180 111.856 o
-28 0 8 2.169 2.065 0.249 57.663 o
-28 0 9 3.960 3.770 0.459 17.034 o
-28 0 10 3.206 3.162 0.299 39.894 o
-28 0 11 11.815 12.498 0.878 4.605 o
-28 0 12 1.165 0.728 0.229 68.466 o
-28 0 13 0.320 0.389 0.289 43.140 o
-28 2 1 12.524 12.478 0.469 15.405 o
-28 2 2 1.375 1.197 0.150 160.114 o
-28 2 4 1.023 1.057 0.140 184.187 o
-28 2 5 1.094 1.466 0.140 183.825 o
-28 2 6 0.974 0.918 0.150 160.658 o
-28 2 7 0.533 0.549 0.130 214.361 o
-28 2 8 1.958 1.935 0.190 99.531 o
-28 2 9 3.619 3.401 0.239 61.733 o
-28 2 10 3.012 2.733 0.199 88.939 o
-28 2 11 10.876 11.301 0.569 10.791 o
-28 2 12 1.077 0.828 0.229 68.472 o
-28 2 13 0.281 0.199 0.219 74.960 o
-28 4 1 9.443 9.476 0.379 23.752 o
-28 4 2 1.060 0.968 0.160 141.192 o
-28 4 4 0.862 0.908 0.130 213.794 o
-28 4 5 0.970 1.307 0.130 213.321 o
-28 4 6 0.656 0.539 0.140 184.793 o
-28 4 7 0.341 0.419 0.130 214.545 o
-28 4 8 1.442 1.287 0.160 140.744 o
-28 4 9 2.780 2.543 0.219 73.926 o
-28 4 10 2.503 2.284 0.219 74.123 o
-28 4 11 8.544 9.286 0.549 11.715 o
-28 4 12 0.852 0.598 0.199 90.588 o
-28 4 13 0.191 0.070 0.209 82.275 o
-28 6 1 5.970 5.995 0.269 47.589 o
-28 6 2 0.683 0.588 0.120 251.288 o
-28 6 3 0.004 0.010 0.908 4.382 o
-28 6 4 0.661 0.748 0.120 251.203 o
-28 6 5 0.777 1.067 0.130 213.801 o
-28 6 6 0.340 0.389 0.120 251.773 o
-28 6 7 0.161 0.199 0.130 214.670 o
-28 6 8 0.872 0.828 0.160 141.359 o
-28 6 9 1.797 1.616 0.190 99.733 o
-28 6 10 1.861 1.845 0.219 74.473 o
-28 6 11 5.699 6.394 0.509 13.776 o
-28 6 12 0.571 0.549 0.389 23.852 o
-28 8 1 3.152 3.252 0.190 97.935 o
-28 8 2 0.373 0.439 0.150 161.163 o
-28 8 3 0.007 0.060 0.150 161.267 o
-28 8 4 0.445 0.529 0.130 214.440 o
-28 8 5 0.555 0.768 0.120 251.341 o
-28 8 6 0.123 0.160 0.140 185.113 o
-28 8 7 0.055 0.130 0.170 125.552 o
-28 8 8 0.430 0.429 0.209 82.247 o
-28 8 9 0.975 0.678 0.180 111.744 o
-28 8 10 1.217 1.386 0.239 62.830 o
-28 8 11 3.269 3.591 0.509 13.893 o
-28 10 1 1.405 1.416 0.180 111.353 o
-28 10 2 0.179 0.180 0.160 141.723 o
-28 10 4 0.267 0.239 0.120 251.872 o
-28 10 5 0.350 0.588 0.130 214.486 o
-28 10 6 0.025 0.070 0.130 214.704 o
-28 10 7 0.012 0.100 0.160 141.738 o
-28 10 8 0.174 0.120 0.180 111.984 o
-28 10 9 0.443 0.429 0.199 90.672 o
-28 12 1 0.536 0.429 0.140 184.908 o
-28 12 2 0.076 0.170 0.160 141.733 o
-28 12 3 0.006 0.120 0.160 141.738 o
-28 12 4 0.143 0.170 0.120 251.943 o
-28 12 5 0.191 0.399 0.160 141.704 o
-28 12 6 0.001 0.010 1.047 3.291 o
-27 1 1 21.440 21.475 0.758 5.846 o
-27 1 3 2.923 2.543 0.160 137.798 o
-27 1 4 17.362 17.704 0.588 9.632 o
-27 1 5 54.804 54.589 1.656 1.195 o
-27 1 6 0.868 0.658 0.120 250.942 o
-27 1 7 2.604 2.464 0.170 122.949 o
-27 1 8 0.006 0.050 0.190 100.513 o
-27 1 9 0.026 0.309 0.499 14.514 o
-27 1 10 8.401 8.747 0.389 22.837 o
-27 1 11 4.325 4.429 0.249 56.449 o
-27 1 12 0.315 0.180 0.170 125.525 o
-27 1 13 1.793 1.307 0.229 68.271 o
-27 1 14 0.516 0.439 0.279 46.269 o
-27 3 1 18.079 17.794 0.668 7.572 o
-27 3 2 0.000 0.100 0.170 125.554 o
-27 3 3 2.435 2.035 0.150 157.789 o
-27 3 4 15.259 15.520 0.529 11.977 o
-27 3 5 46.492 45.124 1.596 1.315 o
-27 3 6 0.800 0.579 0.130 214.080 o
-27 3 7 2.283 2.214 0.180 110.362 o
-27 3 8 0.005 0.010 0.868 4.794 o
-27 3 9 0.029 0.050 0.170 125.554 o
-27 3 10 7.100 7.241 0.329 31.918 o
-27 3 11 3.614 3.780 0.229 66.995 o
-27 3 12 0.248 0.100 0.160 141.719 o
-27 3 13 1.530 1.227 0.319 35.369 o
-27 5 1 12.945 12.897 0.499 13.659 o
-27 5 2 0.007 0.229 0.180 111.989 o
-27 5 3 1.697 1.327 0.130 211.800 o
-27 5 4 11.832 12.179 0.449 16.809 o
-27 5 5 33.820 34.900 1.187 2.379 o
-27 5 6 0.657 0.588 0.120 251.323 o
-27 5 7 1.770 1.716 0.150 159.234 o
-27 5 8 0.004 0.010 0.868 4.794 o
-27 5 9 0.031 0.219 0.249 58.056 o
-27 5 10 5.068 5.117 0.309 36.830 o
-27 5 11 2.556 2.942 0.199 89.208 o
-27 5 12 0.150 0.140 0.190 100.508 o
-27 5 13 1.113 1.077 0.239 62.871 o
-27 7 1 7.908 8.149 0.349 28.243 o
-27 7 2 0.029 0.100 0.130 214.702 o
-27 7 3 0.991 0.788 0.130 213.696 o
-27 7 4 8.049 8.338 0.339 29.788 o
-27 7 5 21.094 22.223 0.788 5.438 o
-27 7 6 0.485 0.449 0.130 214.440 o
-27 7 7 1.200 1.177 0.150 160.319 o
-27 7 8 0.003 0.199 0.229 68.592 o
-27 7 9 0.032 0.100 0.519 13.419 o
-27 7 10 3.085 3.301 0.289 42.672 o
-27 7 11 1.547 1.676 0.239 62.737 o
-27 7 12 0.070 0.120 2.603 0.533 o
-27 9 1 4.170 4.239 0.229 66.522 o
-27 9 2 0.046 0.110 0.180 111.990 o
-27 9 3 0.489 0.449 0.120 251.611 o
-27 9 4 4.790 4.987 0.239 60.669 o
-27 9 5 11.325 11.879 0.598 9.743 o
-27 9 6 0.324 0.289 0.130 214.590 o
-27 9 7 0.702 0.718 0.150 160.933 o
-27 9 9 0.032 0.010 0.768 6.120 o
-27 9 10 1.606 1.716 0.239 62.720 o
-27 11 1 1.936 1.935 0.160 139.824 o
-27 11 2 0.051 0.060 0.110 299.871 o
-27 11 3 0.206 0.199 0.199 90.704 o
-27 11 4 2.493 2.474 0.180 110.025 o
-27 11 5 5.327 5.536 0.329 32.506 o
-27 11 6 0.192 0.170 0.150 161.245 o
-27 11 7 0.355 0.219 0.150 161.203 o
-27 11 8 0.001 0.100 0.229 68.592 o
-27 13 1 0.812 0.698 0.120 251.003 o
-27 13 2 0.044 0.030 0.120 251.978 o
-27 13 3 0.073 0.150 0.130 214.694 o
-27 13 4 1.143 1.027 0.199 90.455 o
-26 0 1 11.077 11.560 0.668 7.876 o
-26 0 2 56.489 54.579 2.204 0.701 o
-26 0 3 0.019 0.080 2.224 0.730 o
-26 0 4 27.892 28.806 1.277 2.118 o
-26 0 5 24.900 25.913 1.187 2.459 o
-26 0 6 0.732 0.888 0.229 68.518 o
-26 0 7 0.064 0.429 1.466 1.679 o
-26 0 9 8.355 8.119 0.469 15.963 o
-26 0 10 20.783 21.036 1.177 2.532 o
-26 0 11 4.594 4.678 0.339 30.855 o
-26 0 12 2.383 2.125 0.299 40.097 o
-26 0 14 0.486 0.239 0.309 37.752 o
-26 2 1 10.345 10.563 0.449 17.062 o
-26 2 2 51.755 49.911 1.416 1.605 o
-26 2 3 0.019 0.050 1.905 0.995 o
-26 2 4 25.411 26.342 0.828 4.833 o
-26 2 5 22.754 23.699 0.788 5.384 o
-26 2 6 0.695 0.808 0.140 184.655 o
-26 2 8 0.006 0.090 0.180 111.991 o
-26 2 9 7.643 7.371 0.319 33.678 o
-26 2 10 19.372 19.729 0.818 5.125 o
-26 2 11 4.375 4.478 0.249 56.413 o
-26 2 12 2.198 1.835 0.199 89.806 o
-26 2 13 0.056 0.040 0.229 68.592 o
-26 2 14 0.438 0.120 0.219 74.954 o
-26 4 1 8.263 8.498 0.359 26.658 o
-26 4 2 39.925 39.149 1.117 2.589 o
-26 4 4 19.291 20.228 0.648 7.914 o
-26 4 5 17.385 18.492 0.658 7.801 o
-26 4 6 0.613 0.688 0.130 214.222 o
-26 4 7 0.098 0.010 0.838 5.142 o
-26 4 9 5.853 5.536 0.289 41.615 o
-26 4 10 15.636 15.979 0.678 7.472 o
-26 4 11 3.769 3.860 0.249 56.827 o
-26 4 12 1.725 1.436 0.199 90.153 o
-26 4 13 0.052 0.020 0.958 3.937 o
-26 4 14 0.330 0.140 0.339 31.387 o
-26 6 1 5.631 6.204 0.299 38.944 o
-26 6 2 26.073 26.043 0.818 4.930 o
-26 6 3 0.035 0.229 0.668 8.083 o
-26 6 4 12.323 13.286 0.459 16.015 o
-26 6 5 11.143 12.198 0.469 15.555 o
-26 6 6 0.503 0.569 0.130 214.378 o
-26 6 7 0.109 0.010 0.798 5.670 o
-26 6 8 0.049 0.239 0.199 90.710 o
-26 6 9 3.740 3.531 0.209 79.992 o
-26 6 10 10.950 11.171 0.588 10.094 o
-26 6 11 2.911 3.022 0.219 73.730 o
-26 6 12 1.148 0.848 0.190 100.228 o
-26 8 1 3.344 3.760 0.219 73.251 o
-26 8 2 14.439 14.732 0.519 12.504 o
-26 8 4 6.649 7.231 0.299 38.444 o
-26 8 5 6.025 6.792 0.309 36.360 o
-26 8 6 0.374 0.419 0.140 184.995 o
-26 8 7 0.115 0.130 0.209 82.277 o
-26 8 8 0.075 0.020 0.908 4.382 o
-26 8 9 2.017 1.805 0.190 99.535 o
-26 8 10 6.707 6.783 0.479 15.464 o
-26 8 11 2.005 2.364 0.279 46.034 o
-26 8 12 0.657 0.638 0.269 49.747 o
-26 10 1 1.724 1.985 0.150 159.096 o
-26 10 2 6.839 7.032 0.299 38.412 o
-26 10 3 0.032 0.239 0.339 31.388 o
-26 10 4 3.045 3.311 0.180 108.901 o
-26 10 5 2.785 3.172 0.199 88.945 o
-26 10 6 0.255 0.160 0.130 214.646 o
-26 10 7 0.107 0.120 0.170 125.549 o
-26 10 8 0.079 0.090 0.170 125.552 o
-26 10 9 0.932 0.708 0.160 141.359 o
-26 10 10 3.617 3.740 0.349 29.321 o
-26 12 1 0.772 0.858 0.130 213.946 o
-26 12 2 2.808 2.753 0.160 137.817 o
-26 12 3 0.021 0.030 0.140 185.128 o
-26 12 4 1.197 1.267 0.130 212.948 o
-26 12 5 1.114 1.187 0.150 160.402 o
-26 12 6 0.159 0.150 0.150 161.251 o
-26 12 7 0.083 0.050 0.120 251.972 o
-26 12 8 0.063 0.060 1.616 1.383 o
-26 14 1 0.307 0.339 0.170 125.513 o
-26 14 2 1.004 0.918 0.180 111.684 o
-25 1 1 55.876 54.569 1.855 0.968 o
-25 1 2 9.614 10.413 0.369 24.846 o
-25 1 3 1.276 0.888 0.140 183.973 o
-25 1 4 45.042 44.415 1.297 1.932 o
-25 1 5 55.644 55.926 1.636 1.217 o
-25 1 6 0.559 0.269 0.140 184.940 o
-25 1 7 2.337 2.005 0.180 110.410 o
-25 1 8 0.551 0.569 0.130 214.337 o
-25 1 9 0.007 0.150 0.150 161.266 o
-25 1 10 0.112 0.678 0.140 185.049 o
-25 1 11 1.815 1.616 0.160 140.171 o
-25 1 12 1.943 1.825 0.180 110.831 o
-25 1 13 3.304 2.853 0.209 80.578 o
-25 1 14 3.179 2.284 0.289 42.750 o
-25 1 15 0.002 0.239 0.439 18.742 o
-25 3 1 47.802 47.188 1.476 1.510 o
-25 3 2 9.033 9.865 0.359 26.348 o
-25 3 3 1.051 0.628 0.120 250.631 o
-25 3 4 38.502 38.590 1.127 2.563 o
-25 3 5 47.531 47.847 1.396 1.670 o
-25 3 6 0.572 0.229 0.130 214.457 o
-25 3 7 1.903 1.516 0.160 140.126 o
-25 3 8 0.340 0.449 0.140 185.004 o
-25 3 9 0.001 0.160 0.140 185.126 o
-25 3 10 0.109 0.658 0.150 161.211 o
-25 3 11 1.586 1.357 0.160 140.567 o
-25 3 12 1.526 1.386 0.150 159.812 o
-25 3 13 2.847 2.274 0.209 81.065 o
-25 3 14 2.669 2.354 0.279 45.922 o
-25 5 1 34.986 34.591 1.147 2.526 o
-25 5 2 7.642 8.239 0.299 37.893 o
-25 5 3 0.774 0.539 0.120 251.191 o
-25 5 4 28.169 28.327 0.868 4.364 o
-25 5 5 34.970 36.257 1.097 2.734 o
-25 5 6 0.607 0.389 0.120 251.513 o
-25 5 7 1.258 0.908 0.160 141.068 o
-25 5 8 0.125 0.140 0.130 214.686 o
-25 5 9 0.004 0.080 0.140 185.128 o
-25 5 10 0.101 0.748 0.140 185.040 o
-25 5 11 1.208 1.077 0.150 160.363 o
-25 5 12 0.928 0.658 0.150 160.798 o
-25 5 13 2.103 1.656 0.199 89.909 o
-25 5 14 1.877 1.686 0.259 53.433 o
-25 7 1 22.151 22.751 0.818 5.045 o
-25 7 2 5.824 6.254 0.259 51.153 o
-25 7 3 0.492 0.469 0.120 251.597 o
-25 7 4 17.767 18.363 0.608 9.019 o
-25 7 5 22.311 23.958 0.798 5.267 o
-25 7 6 0.589 0.469 0.160 141.583 o
-25 7 7 0.668 0.439 0.140 184.820 o
-25 7 8 0.015 0.060 0.140 185.128 o
-25 7 9 0.020 0.100 0.160 141.738 o
-25 7 10 0.089 0.608 0.160 141.704 o
-25 7 11 0.813 1.007 0.160 141.341 o
-25 7 12 0.426 0.319 0.190 100.473 o
-25 7 13 1.346 0.798 0.269 49.688 o
-25 9 1 12.201 12.927 0.489 14.252 o
-25 9 2 3.968 4.309 0.209 79.468 o
-25 9 3 0.264 0.299 0.120 251.856 o
-25 9 4 9.699 10.284 0.389 22.500 o
-25 9 5 12.317 13.595 0.539 11.827 o
-25 9 6 0.489 0.399 0.140 184.943 o
-25 9 7 0.287 0.239 0.219 74.959 o
-25 9 9 0.037 0.140 0.130 214.700 o
-25 9 10 0.067 0.469 0.180 111.978 o
-25 9 11 0.487 0.349 0.209 82.246 o
-25 9 12 0.141 0.020 1.436 1.750 o
-25 11 1 5.884 6.144 0.309 36.490 o
-25 11 2 2.350 2.374 0.150 157.621 o
-25 11 3 0.125 0.130 0.130 214.687 o
-25 11 4 4.607 4.738 0.239 60.856 o
-25 11 5 5.925 6.374 0.309 36.447 o
-25 11 6 0.350 0.120 0.130 214.617 o
-25 11 7 0.098 0.060 0.150 161.263 o
-25 11 8 0.026 0.010 0.788 5.814 o
-25 11 9 0.041 0.140 0.150 161.264 o
-25 11 10 0.044 0.359 0.170 125.545 o
-25 13 1 2.540 2.434 0.150 157.164 o
-25 13 2 1.202 1.137 0.120 249.719 o
-25 13 3 0.053 0.010 0.688 7.621 o
-25 13 4 1.931 1.765 0.170 124.139 o
-25 13 5 2.510 2.623 0.209 81.161 o
-25 13 6 0.214 0.190 0.269 49.771 o
-25 13 7 0.026 0.269 0.409 21.585 o
-24 0 1 0.013 0.060 0.199 90.713 o
-24 0 2 22.439 21.445 0.908 4.152 o
-24 0 3 25.353 25.275 1.057 3.066 o
-24 0 4 0.471 0.449 0.170 125.467 o
-24 0 5 5.551 5.137 0.299 39.124 o
-24 0 6 0.058 0.289 0.768 6.120 o
-24 0 7 40.249 38.560 1.995 0.875 o
-24 0 8 7.626 7.870 0.429 19.051 o
-24 0 9 7.455 7.700 0.439 18.241 o
-24 0 10 35.049 35.010 1.626 1.309 o
-24 0 11 0.006 0.429 0.738 6.626 o
-24 0 12 5.286 4.967 0.339 30.721 o
-24 0 13 0.051 0.190 0.259 53.676 o
-24 0 14 1.414 1.436 0.239 62.789 o
-24 0 15 0.586 0.748 0.319 35.422 o
-24 2 1 0.005 0.229 0.269 49.774 o
-24 2 2 21.136 20.318 0.618 8.535 o
-24 2 3 23.444 23.370 0.728 6.210 o
-24 2 4 0.483 0.469 0.110 299.347 o
-24 2 5 5.036 4.688 0.219 71.616 o
-24 2 6 0.076 0.758 0.758 6.282 o
-24 2 7 37.354 36.267 1.307 1.968 o
-24 2 8 7.087 7.291 0.319 33.850 o
-24 2 9 6.845 7.142 0.289 40.947 o
-24 2 10 32.635 32.855 1.097 2.769 o
-24 2 11 0.014 0.598 0.489 15.112 o
-24 2 12 4.810 4.409 0.219 71.927 o
-24 2 13 0.045 0.040 0.140 185.127 o
-24 2 14 1.299 1.426 0.199 90.332 o
-24 2 15 0.563 0.569 0.239 62.962 o
-24 4 1 0.000 0.130 0.180 111.991 o
-24 4 2 17.683 17.235 0.549 10.953 o
-24 4 3 18.515 18.811 0.598 9.246 o
-24 4 4 0.405 0.359 0.120 251.732 o
-24 4 5 3.748 3.581 0.190 97.081 o
-24 4 6 0.142 0.170 0.509 13.950 o
-24 4 7 30.293 29.683 1.027 3.167 o
-24 4 8 5.648 5.835 0.279 44.547 o
-24 4 9 5.358 5.536 0.259 51.580 o
-24 4 10 26.392 26.113 0.997 3.408 o
-24 4 11 0.046 0.509 0.559 11.570 o
-24 4 12 3.634 3.341 0.199 88.133 o
-24 4 13 0.028 0.080 0.219 74.969 o
-24 4 14 1.015 1.067 0.190 100.236 o
-24 6 1 0.008 0.259 0.150 161.262 o
-24 6 2 13.166 13.296 0.459 15.919 o
-24 6 3 12.501 12.737 0.439 17.410 o
-24 6 4 0.242 0.180 0.120 251.901 o
-24 6 5 2.305 2.354 0.150 157.731 o
-24 6 6 0.249 0.190 0.140 185.082 o
-24 6 7 21.528 21.275 0.768 5.706 o
-24 6 8 3.875 3.930 0.219 72.834 o
-24 6 9 3.608 3.800 0.219 73.064 o
-24 6 10 18.471 18.991 0.828 5.029 o
-24 6 11 0.105 0.239 0.209 82.275 o
-24 6 12 2.295 2.254 0.190 99.174 o
-24 6 13 0.014 0.120 0.239 62.995 o
-24 6 14 0.673 0.938 0.269 49.737 o
-24 8 1 0.021 0.170 0.140 185.124 o
-24 8 2 8.673 9.107 0.329 31.232 o
-24 8 3 7.252 7.331 0.289 40.742 o
-24 8 4 0.129 0.170 0.110 299.831 o
-24 8 5 1.188 1.277 0.130 212.956 o
-24 8 6 0.327 0.379 0.130 214.565 o
-24 8 7 13.255 13.156 0.549 11.379 o
-24 8 8 2.321 2.075 0.170 123.549 o
-24 8 9 2.078 2.294 0.180 110.515 o
-24 8 10 11.221 11.450 0.618 9.155 o
-24 8 11 0.163 0.209 0.190 100.505 o
-24 8 12 1.220 0.778 0.180 111.620 o
-24 8 13 0.004 0.209 0.319 35.435 o
-24 10 1 0.033 0.180 0.120 251.970 o
-24 10 2 4.981 5.356 0.239 60.434 o
-24 10 3 3.631 3.700 0.190 97.148 o
-24 10 4 0.062 0.070 0.110 299.868 o
-24 10 5 0.519 0.628 0.140 184.856 o
-24 10 6 0.322 0.309 0.140 185.039 o
-24 10 7 7.154 6.773 0.359 27.034 o
-24 10 8 1.222 1.107 0.130 213.051 o
-24 10 9 1.030 1.137 0.140 184.129 o
-24 10 10 5.972 5.755 0.379 24.574 o
-24 10 11 0.181 0.199 0.209 82.273 o
-24 12 1 0.033 0.209 0.130 214.696 o
-24 12 2 2.482 2.713 0.160 138.423 o
-24 12 3 1.581 1.586 0.130 211.767 o
-24 12 4 0.022 0.120 0.120 251.976 o
-24 12 5 0.200 0.309 0.100 362.663 o
-24 12 6 0.252 0.249 0.170 125.529 o
-24 12 7 3.421 2.863 0.239 61.942 o
-24 12 8 0.571 0.638 0.140 184.818 o
-24 12 9 0.447 0.668 0.150 161.086 o
-24 14 1 0.023 0.190 0.199 90.712 o
-24 14 2 1.080 1.097 0.120 250.063 o
-24 14 3 0.605 0.539 0.110 299.091 o
-24 14 4 0.006 0.180 0.130 214.701 o
-24 14 5 0.070 0.100 0.130 214.698 o
-24 14 6 0.159 0.080 0.160 141.730 o
-23 1 1 14.914 14.313 0.569 10.512 o
-23 1 2 27.820 28.038 0.808 4.978 o
-23 1 3 43.784 44.615 1.247 2.080 o
-23 1 4 0.294 0.080 0.140 185.085 o
-23 1 5 12.315 12.518 0.419 19.022 o
-23 1 6 28.381 27.798 0.838 4.652 o
-23 1 7 9.661 10.523 0.399 21.437 o
-23 1 8 35.046 35.249 1.057 2.928 o
-23 1 10 4.941 5.795 0.259 51.720 o
-23 1 11 2.882 2.583 0.170 122.482 o
-23 1 12 4.717 4.658 0.229 66.014 o
-23 1 13 7.100 6.713 0.349 28.560 o
-23 1 14 4.557 4.379 0.279 45.190 o
-23 1 15 0.017 0.150 0.190 100.512 o
-23 3 1 13.627 13.366 0.469 15.242 o
-23 3 2 24.565 24.776 0.738 6.003 o
-23 3 3 36.419 37.513 1.077 2.806 o
-23 3 4 0.310 0.120 0.120 251.881 o
-23 3 5 9.546 9.795 0.339 29.196 o
-23 3 6 23.726 22.492 0.908 4.128 o
-23 3 7 8.159 8.718 0.349 28.123 o
-23 3 8 30.190 30.481 0.977 3.468 o
-23 3 9 0.083 0.229 0.160 141.730 o
-23 3 10 4.088 4.857 0.219 72.328 o
-23 3 11 2.570 2.344 0.170 123.072 o
-23 3 12 4.077 4.040 0.219 72.647 o
-23 3 13 6.237 5.725 0.319 34.281 o
-23 3 14 3.862 3.621 0.259 52.634 o
-23 3 15 0.026 0.259 0.259 53.676 o
-23 5 1 11.131 10.862 0.409 20.213 o
-23 5 2 18.783 19.001 0.588 9.514 o
-23 5 3 24.793 25.654 0.768 5.567 o
-23 5 4 0.307 0.120 0.110 299.739 o
-23 5 5 6.026 6.154 0.249 55.021 o
-23 5 6 16.801 16.767 0.598 9.391 o
-23 5 7 5.871 6.364 0.289 41.464 o
-23 5 8 22.620 22.562 0.818 5.038 o
-23 5 9 0.023 0.190 0.180 111.989 o
-23 5 10 2.798 3.321 0.190 98.261 o
-23 5 11 2.025 1.825 0.160 139.779 o
-23 5 12 3.031 2.942 0.190 98.219 o
-23 5 13 4.807 4.458 0.299 39.415 o
-23 5 14 2.769 2.514 0.259 53.146 o
-23 5 15 0.042 0.120 0.219 74.969 o
-23 7 1 8.052 8.099 0.329 31.554 o
-23 7 2 12.468 12.687 0.419 18.985 o
-23 7 3 14.110 14.752 0.479 14.537 o
-23 7 4 0.282 0.429 0.229 68.579 o
-23 7 5 3.024 3.032 0.160 137.143 o
-23 7 6 10.181 10.194 0.409 20.406 o
-23 7 7 3.591 3.880 0.219 73.048 o
-23 7 8 14.640 14.333 0.549 11.259 o
-23 7 9 0.000 0.050 0.170 125.554 o
-23 7 10 1.594 1.995 0.160 140.209 o
-23 7 11 1.396 1.117 0.150 160.136 o
-23 7 12 1.968 1.805 0.170 124.082 o
-23 7 13 3.255 3.152 0.279 45.716 o
-23 7 14 1.687 1.636 0.239 62.711 o
-23 9 1 5.217 5.366 0.249 55.740 o
-23 9 2 7.332 7.561 0.279 43.435 o
-23 9 3 6.815 7.261 0.279 43.748 o
-23 9 4 0.235 0.219 0.120 251.894 o
-23 9 5 1.134 1.147 0.140 183.990 o
-23 9 6 5.283 5.197 0.319 34.562 o
-23 9 7 1.857 2.035 0.170 124.078 o
-23 9 8 8.197 8.059 0.359 26.715 o
-23 9 9 0.007 0.140 0.190 100.512 o
-23 9 10 0.762 1.007 0.140 184.501 o
-23 9 11 0.851 0.698 0.180 111.785 o
-23 9 12 1.132 1.067 0.180 111.594 o
-23 9 13 1.941 1.825 0.229 68.155 o
-23 11 1 2.984 3.012 0.170 122.011 o
-23 11 2 3.821 3.900 0.180 107.397 o
-23 11 3 2.792 2.903 0.170 122.382 o
-23 11 4 0.164 0.190 0.120 251.932 o
-23 11 5 0.310 0.349 0.110 299.636 o
-23 11 6 2.381 2.254 0.180 110.248 o
-23 11 7 0.816 0.928 0.140 184.487 o
-23 11 8 4.020 3.820 0.239 61.434 o
-23 11 9 0.014 0.339 0.249 58.055 o
-23 11 10 0.308 0.499 0.140 185.007 o
-23 11 11 0.459 0.469 0.180 111.922 o
-23 13 1 1.493 1.466 0.120 248.423 o
-23 13 2 1.750 1.746 0.130 211.130 o
-23 13 3 0.982 0.898 0.110 297.782 o
-23 13 4 0.095 0.219 0.130 214.683 o
-23 13 5 0.055 0.030 0.110 299.873 o
-23 13 6 0.957 0.808 0.120 250.639 o
-23 13 7 0.305 0.339 0.130 214.587 o
-23 13 8 1.724 1.586 0.199 90.119 o
-23 13 9 0.014 0.050 0.239 62.995 o
-23 15 1 0.659 0.529 0.110 299.001 o
-23 15 2 0.715 0.628 0.100 361.260 o
-23 15 3 0.303 0.219 0.090 447.575 o
-23 15 4 0.047 0.010 0.908 4.382 o
-22 0 1 5.534 5.426 0.389 23.420 o
-22 0 2 0.737 0.658 0.150 160.930 o
-22 0 3 20.453 20.607 0.868 4.557 o
-22 0 4 2.178 2.224 0.190 99.274 o
-22 0 5 13.879 14.034 0.668 7.769 o
-22 0 6 5.927 5.985 0.339 30.515 o
-22 0 7 125.023 122.833 6.344 0.087 o
-22 0 8 15.041 15.380 0.718 6.721 o
-22 0 9 19.260 19.031 0.868 4.585 o
-22 0 10 14.230 14.383 0.678 7.536 o
-22 0 12 0.015 0.439 0.399 22.678 o
-22 0 13 10.823 10.094 0.658 8.134 o
-22 0 14 0.473 0.269 0.239 62.978 o
-22 0 15 4.304 3.641 0.598 10.036 o
-22 0 16 0.868 1.147 0.359 27.979 o
-22 2 1 5.335 5.326 0.239 60.212 o
-22 2 2 0.788 0.598 0.110 298.664 o
-22 2 3 18.540 18.811 0.579 9.836 o
-22 2 4 2.121 2.144 0.140 181.206 o
-22 2 5 12.794 12.917 0.439 17.359 o
-22 2 6 5.243 5.406 0.239 60.247 o
-22 2 7 115.022 112.121 4.668 0.157 o
-22 2 8 13.782 14.074 0.459 15.801 o
-22 2 9 17.380 17.555 0.588 9.636 o
-22 2 10 12.992 13.166 0.459 15.946 o
-22 2 11 0.069 0.259 0.299 40.316 o
-22 2 12 0.014 0.219 0.130 214.697 o
-22 2 13 9.915 9.306 0.459 16.461 o
-22 2 14 0.450 0.389 0.150 161.144 o
-22 2 15 3.972 3.511 0.349 29.294 o
-22 2 16 0.783 1.167 0.329 33.296 o
-22 4 1 4.163 4.169 0.209 79.356 o
-22 4 2 0.933 0.778 0.120 250.715 o
-22 4 3 13.606 14.014 0.449 16.480 o
-22 4 4 1.706 1.676 0.120 247.357 o
-22 4 5 9.774 9.914 0.349 27.587 o
-22 4 6 3.703 3.940 0.199 87.774 o
-22 4 7 90.021 89.828 3.252 0.319 o
-22 4 8 10.741 11.091 0.399 21.215 o
-22 4 9 12.787 12.747 0.459 15.993 o
-22 4 10 10.043 10.353 0.369 24.761 o
-22 4 12 0.012 0.289 0.130 214.693 o
-22 4 13 7.594 7.241 0.379 24.249 o
-22 4 14 0.386 0.309 0.150 161.181 o
-22 4 15 3.094 2.653 0.449 17.847 o
-22 6 1 2.460 2.374 0.160 138.739 o
-22 6 2 1.036 0.938 0.120 250.343 o
-22 6 3 8.129 8.488 0.309 35.410 o
-22 6 4 1.118 1.167 0.120 249.890 o
-22 6 5 6.180 6.354 0.249 54.858 o
-22 6 6 2.090 2.314 0.150 158.183 o
-22 6 7 60.633 61.441 2.025 0.812 o
-22 6 8 7.159 7.112 0.309 35.969 o
-22 6 9 7.646 7.760 0.329 31.710 o
-22 6 10 6.669 6.882 0.279 43.900 o
-22 6 11 0.071 0.110 0.209 82.278 o
-22 6 12 0.011 0.070 0.140 185.128 o
-22 6 13 4.885 4.668 0.259 52.008 o
-22 6 14 0.296 0.309 0.170 125.518 o
-22 6 15 2.056 2.224 0.628 9.133 o
-22 8 1 1.262 1.317 0.150 160.176 o
-22 8 2 0.985 0.958 0.110 297.685 o
-22 8 3 4.071 4.339 0.190 96.194 o
-22 8 4 0.682 0.668 0.110 298.817 o
-22 8 5 3.327 3.531 0.209 80.314 o
-22 8 6 0.909 1.087 0.150 160.641 o
-22 8 7 35.215 36.456 1.247 2.158 o
-22 8 8 4.067 3.980 0.209 79.526 o
-22 8 9 3.722 3.631 0.199 87.909 o
-22 8 10 3.768 3.900 0.199 87.729 o
-22 8 11 0.065 0.060 0.160 141.737 o
-22 8 12 0.010 0.090 0.150 161.267 o
-22 8 13 2.666 2.533 0.239 62.299 o
-22 8 14 0.203 0.180 0.209 82.273 o
-22 10 1 0.553 0.628 0.120 251.435 o
-22 10 2 0.795 0.808 0.120 250.938 o
-22 10 3 1.729 1.915 0.130 210.957 o
-22 10 4 0.367 0.439 0.110 299.523 o
-22 10 5 1.534 1.646 0.140 182.971 o
-22 10 6 0.296 0.379 0.130 214.581 o
-22 10 7 17.652 17.964 0.788 5.551 o
-22 10 8 1.999 1.915 0.150 158.703 o
-22 10 9 1.490 1.416 0.180 111.300 o
-22 10 10 1.827 1.845 0.150 159.043 o
-22 10 11 0.056 0.040 0.140 185.126 o
-22 10 12 0.009 0.070 0.140 185.128 o
-22 12 1 0.183 0.289 0.130 214.649 o
-22 12 2 0.525 0.439 0.110 299.308 o
-22 12 3 0.635 0.688 0.110 298.893 o
-22 12 4 0.169 0.289 0.120 251.909 o
-22 12 5 0.607 0.658 0.130 214.244 o
-22 12 6 0.067 0.170 0.269 49.773 o
-22 12 7 7.744 7.830 0.489 14.765 o
-22 12 8 0.864 0.678 0.120 250.931 o
-22 12 9 0.492 0.389 0.110 299.393 o
-22 12 10 0.782 0.908 0.150 160.813 o
-22 14 1 0.044 0.199 0.229 68.591 o
-22 14 2 0.285 0.279 0.090 447.551 o
-22 14 3 0.209 0.209 0.090 447.739 o
-22 14 4 0.070 0.100 0.080 566.904 o
-22 14 5 0.207 0.239 0.090 447.721 o
-22 14 6 0.008 0.209 0.140 185.124 o
-22 14 7 3.012 2.783 0.259 53.043 o
-22 14 8 0.332 0.279 0.150 161.201 o
-21 1 1 92.350 88.482 3.770 0.241 o
-21 1 2 8.410 7.780 0.279 42.842 o
-21 1 3 0.028 0.090 1.736 1.198 o
-21 1 4 0.240 0.389 0.110 299.684 o
-21 1 5 58.327 57.841 1.626 1.220 o
-21 1 6 27.806 26.512 0.778 5.347 o
-21 1 7 6.660 7.092 0.269 46.980 o
-21 1 8 17.738 17.645 0.569 10.243 o
-21 1 9 2.526 2.254 0.150 157.384 o
-21 1 10 9.814 10.234 0.369 24.823 o
-21 1 11 0.644 0.519 0.120 251.388 o
-21 1 12 22.812 22.961 0.878 4.407 o
-21 1 13 1.369 1.606 0.160 140.661 o
-21 1 14 0.039 0.030 0.170 125.554 o
-21 1 15 0.112 0.319 0.150 161.246 o
-21 1 16 1.358 1.646 0.289 43.044 o
-21 3 1 77.956 74.657 2.643 0.479 o
-21 3 2 6.857 6.364 0.249 54.406 o
-21 3 3 0.066 0.050 0.130 214.701 o
-21 3 4 0.190 0.259 0.110 299.773 o
-21 3 5 49.023 48.964 1.327 1.820 o
-21 3 6 23.902 23.150 0.698 6.690 o
-21 3 7 5.284 5.526 0.239 60.179 o
-21 3 8 15.019 14.702 0.489 13.906 o
-21 3 9 2.162 1.905 0.150 158.426 o
-21 3 10 8.226 8.658 0.329 31.427 o
-21 3 11 0.568 0.489 0.120 251.502 o
-21 3 12 19.197 19.400 0.788 5.507 o
-21 3 13 1.358 1.526 0.140 183.377 o
-21 3 14 0.039 0.199 0.239 62.994 o
-21 3 15 0.097 0.229 0.170 125.546 o
-21 3 16 1.166 1.127 0.299 40.261 o
-21 5 1 56.308 54.908 1.646 1.204 o
-21 5 2 5.120 4.598 0.209 78.217 o
-21 5 3 0.102 0.180 0.150 161.257 o
-21 5 4 0.119 0.140 0.100 362.799 o
-21 5 5 34.328 35.728 1.077 2.835 o
-21 5 6 16.704 16.288 0.539 11.436 o
-21 5 7 3.311 3.601 0.199 88.312 o
-21 5 8 10.986 11.031 0.379 23.300 o
-21 5 9 1.500 1.247 0.130 212.348 o
-21 5 10 5.799 6.124 0.259 51.202 o
-21 5 11 0.422 0.389 0.120 251.704 o
-21 5 12 13.629 13.874 0.608 9.311 o
-21 5 13 1.292 1.436 0.150 160.071 o
-21 5 14 0.038 0.040 0.140 185.127 o
-21 5 15 0.073 0.239 0.209 82.277 o
-21 7 1 34.626 34.691 1.077 2.837 o
-21 7 2 3.456 3.102 0.170 121.180 o
-21 7 3 0.128 0.199 0.110 299.825 o
-21 7 4 0.070 0.120 0.120 251.969 o
-21 7 5 20.314 21.395 0.738 6.175 o
-21 7 6 9.809 9.785 0.369 24.871 o
-21 7 7 1.645 1.855 0.160 140.230 o
-21 7 8 6.998 7.132 0.319 33.897 o
-21 7 9 0.892 0.738 0.150 160.795 o
-21 7 10 3.448 3.511 0.180 108.228 o
-21 7 11 0.269 0.239 0.120 251.871 o
-21 7 12 8.180 7.770 0.449 17.398 o
-21 7 13 1.128 1.187 0.150 160.389 o
-21 7 14 0.034 0.100 0.180 111.990 o
-21 7 15 0.048 0.319 0.429 19.624 o
-21 9 1 18.141 18.672 0.658 7.770 o
-21 9 2 2.011 1.686 0.130 210.484 o
-21 9 3 0.153 0.229 0.100 362.744 o
-21 9 4 0.037 0.130 0.130 214.700 o
-21 9 5 10.184 10.832 0.439 17.811 o
-21 9 6 5.086 5.107 0.239 60.446 o
-21 9 7 0.639 0.758 0.160 141.501 o
-21 9 8 3.837 3.970 0.209 79.730 o
-21 9 9 0.465 0.369 0.140 184.963 o
-21 9 10 1.744 1.885 0.160 140.096 o
-21 9 11 0.152 0.219 0.279 46.281 o
-21 9 12 4.204 4.030 0.239 61.283 o
-21 9 13 0.867 0.848 0.180 111.752 o
-21 11 1 8.284 8.558 0.349 28.113 o
-21 11 2 1.055 0.778 0.120 250.471 o
-21 11 3 0.142 0.249 0.110 299.805 o
-21 11 4 0.017 0.040 0.100 362.850 o
-21 11 5 4.281 4.588 0.229 66.336 o
-21 11 6 2.320 2.264 0.199 89.602 o
-21 11 7 0.188 0.319 0.110 299.753 o
-21 11 8 1.831 1.855 0.150 159.029 o
-21 11 9 0.203 0.130 0.130 214.668 o
-21 11 10 0.758 0.798 0.130 214.000 o
-21 11 11 0.073 0.130 0.170 125.551 o
-21 11 12 1.877 1.825 0.199 89.984 o
-21 13 1 3.331 3.361 0.170 121.172 o
-21 13 2 0.510 0.359 0.090 446.876 o
-21 13 3 0.098 0.419 0.329 33.319 o
-21 13 4 0.007 0.050 0.110 299.877 o
-21 13 5 1.517 1.496 0.140 183.134 o
-21 13 6 0.944 0.848 0.140 184.396 o
-21 13 7 0.040 0.349 0.289 43.144 o
-21 13 8 0.776 0.678 0.100 360.984 o
-21 13 9 0.076 0.060 0.160 141.737 o
-21 13 10 0.286 0.329 0.170 125.518 o
-21 15 1 1.190 0.948 0.100 358.722 o
-21 15 2 0.224 0.180 0.080 566.593 o
-21 15 3 0.054 0.090 0.100 362.838 o
-21 15 5 0.453 0.399 0.090 446.989 o
-21 15 6 0.354 0.369 0.120 251.770 o
-20 0 1 0.000 0.010 0.918 4.287 o
-20 0 3 23.050 23.011 0.928 3.967 o
-20 0 4 35.624 35.379 1.426 1.677 o
-20 0 5 7.473 7.162 0.399 21.980 o
-20 0 6 2.991 2.952 0.199 88.868 o
-20 0 7 7.064 6.743 0.359 27.052 o
-20 0 8 5.037 4.628 0.289 42.022 o
-20 0 9 5.510 5.127 0.309 36.721 o
-20 0 10 0.512 0.638 0.170 125.430 o
-20 0 11 5.200 5.266 0.319 34.573 o
-20 0 12 4.123 4.069 0.279 45.369 o
-20 0 13 1.605 1.566 0.209 81.839 o
-20 0 14 0.094 0.080 0.269 49.773 o
-20 0 15 10.281 9.525 0.728 6.691 o
-20 0 16 1.796 1.935 0.519 13.403 o
-20 2 1 0.025 0.040 0.140 185.128 o
-20 2 2 0.002 0.339 0.499 14.514 o
-20 2 3 21.417 21.026 0.628 8.259 o
-20 2 4 31.513 31.259 0.948 3.647 o
-20 2 5 6.899 6.743 0.259 50.403 o
-20 2 6 2.653 2.683 0.150 156.644 o
-20 2 7 7.087 6.852 0.259 50.257 o
-20 2 8 4.616 4.199 0.190 95.546 o
-20 2 9 4.953 4.578 0.209 78.399 o
-20 2 10 0.505 0.678 0.130 214.330 o
-20 2 11 4.702 4.638 0.209 78.622 o
-20 2 12 3.913 3.870 0.209 79.707 o
-20 2 13 1.502 1.526 0.140 183.133 o
-20 2 14 0.090 0.030 0.997 3.629 o
-20 2 15 9.484 8.638 0.519 13.037 o
-20 2 16 1.601 1.486 0.199 90.198 o
-20 4 1 0.142 0.319 0.140 185.093 o
-20 4 2 0.000 0.120 0.229 68.592 o
-20 4 3 17.064 16.896 0.509 12.635 o
-20 4 4 22.453 22.282 0.658 7.519 o
-20 4 5 5.756 5.635 0.219 70.512 o
-20 4 6 1.805 1.775 0.130 210.940 o
-20 4 7 6.497 6.324 0.249 54.661 o
-20 4 8 3.625 3.112 0.170 120.882 o
-20 4 9 3.655 3.461 0.180 107.969 o
-20 4 10 0.508 0.479 0.140 184.909 o
-20 4 11 3.420 3.252 0.180 108.445 o
-20 4 12 3.339 3.232 0.180 108.567 o
-20 4 13 1.229 1.237 0.130 212.916 o
-20 4 14 0.077 0.229 0.269 49.773 o
-20 4 15 7.448 6.822 0.439 18.279 o
-20 4 16 1.137 1.037 0.229 68.445 o
-20 6 1 0.290 0.359 0.130 214.589 o
-20 6 2 0.017 0.229 0.239 62.994 o
-20 6 3 11.677 11.401 0.379 23.116 o
-20 6 4 13.414 13.545 0.449 16.534 o
-20 6 5 4.365 4.319 0.219 72.322 o
-20 6 6 0.910 0.808 0.140 184.453 o
-20 6 7 5.167 5.336 0.249 55.776 o
-20 6 8 2.514 2.045 0.160 138.914 o
-20 6 9 2.248 2.095 0.140 180.957 o
-20 6 10 0.484 0.459 0.120 251.610 o
-20 6 11 1.970 1.915 0.150 158.751 o
-20 6 12 2.547 2.414 0.170 123.057 o
-20 6 13 0.866 0.938 0.130 213.768 o
-20 6 15 4.983 4.468 0.379 24.757 o
-20 8 1 0.444 0.549 0.120 251.605 o
-20 8 2 0.044 0.030 0.997 3.629 o
-20 8 3 6.788 6.733 0.259 50.472 o
-20 8 4 6.531 6.743 0.259 50.620 o
-20 8 5 2.875 2.962 0.170 122.215 o
-20 8 6 0.347 0.459 0.110 299.536 o
-20 8 7 3.810 3.930 0.199 87.672 o
-20 8 8 1.527 1.187 0.140 183.378 o
-20 8 9 1.132 0.977 0.130 213.326 o
-20 8 10 0.384 0.379 0.110 299.539 o
-20 8 11 0.904 0.858 0.130 213.771 o
-20 8 12 1.734 1.656 0.180 111.056 o
-20 8 13 0.528 0.618 0.130 214.336 o
-20 10 1 0.469 0.479 0.110 299.362 o
-20 10 2 0.055 0.229 0.479 15.749 o
-20 10 3 3.326 3.232 0.160 136.328 o
-20 10 4 2.518 2.633 0.150 156.997 o
-20 10 5 1.667 1.736 0.130 211.363 o
-20 10 6 0.100 0.239 0.120 251.946 o
-20 10 7 2.535 2.713 0.170 122.875 o
-20 10 8 0.801 0.618 0.120 251.086 o
-20 10 9 0.464 0.379 0.110 299.439 o
-20 10 10 0.257 0.190 0.130 214.640 o
-20 10 11 0.322 0.339 0.150 161.196 o
-20 10 12 1.047 1.077 0.160 141.162 o
-20 10 13 0.281 0.399 0.150 161.199 o
-20 12 1 0.367 0.399 0.110 299.547 o
-20 12 2 0.047 0.110 0.130 214.700 o
-20 12 3 1.388 1.257 0.110 295.743 o
-20 12 4 0.793 0.788 0.100 360.738 o
-20 12 5 0.860 0.848 0.130 213.837 o
-20 12 6 0.019 0.050 0.110 299.876 o
-20 12 7 1.445 1.536 0.140 183.223 o
-20 12 8 0.370 0.309 0.110 299.595 o
-20 12 9 0.157 0.199 0.219 74.965 o
-20 12 10 0.143 0.110 0.120 251.952 o
-20 12 11 0.083 0.170 0.130 214.691 o
-20 14 1 0.236 0.209 0.100 362.677 o
-20 14 2 0.030 0.070 0.110 299.874 o
-20 14 3 0.492 0.349 0.090 446.947 o
-20 14 4 0.205 0.140 0.090 447.793 o
-20 14 5 0.391 0.349 0.100 362.371 o
-20 14 6 0.002 0.070 0.100 362.850 o
-20 14 7 0.715 0.658 0.090 445.469 o
-20 14 8 0.154 0.199 0.140 185.103 o
-20 14 9 0.044 0.130 0.279 46.282 o
-20 16 1 0.125 0.569 0.449 17.918 o
-20 16 2 0.015 0.030 0.090 447.964 o
-20 16 3 0.146 0.120 0.180 111.985 o
-20 16 4 0.041 0.070 0.170 125.553 o
-19 1 1 126.644 119.661 5.057 0.134 o
-19 1 2 16.961 16.348 0.479 14.136 o
-19 1 3 8.010 8.009 0.279 42.988 o
-19 1 4 11.486 11.201 0.359 25.598 o
-19 1 5 2.599 2.264 0.140 179.813 o
-19 1 6 22.995 22.452 0.658 7.492 o
-19 1 7 1.485 1.526 0.120 248.355 o
-19 1 8 59.689 60.624 1.696 1.124 o
-19 1 9 20.950 20.707 0.638 8.057 o
-19 1 10 8.236 8.398 0.339 29.733 o
-19 1 11 34.719 34.301 1.087 2.791 o
-19 1 12 2.971 3.092 0.180 109.132 o
-19 1 13 4.861 4.748 0.219 71.740 o
-19 1 14 0.208 0.030 0.140 185.109 o
-19 1 15 2.041 2.294 0.229 68.048 o
-19 1 16 0.974 0.868 0.170 125.197 o
-19 1 17 0.342 0.379 0.299 40.312 o
-19 3 1 106.023 99.364 3.541 0.267 o
-19 3 2 15.117 14.782 0.449 16.229 o
-19 3 3 6.522 6.483 0.249 54.591 o
-19 3 4 9.043 8.837 0.299 37.200 o
-19 3 5 2.174 1.795 0.130 209.831 o
-19 3 6 20.410 19.909 0.618 8.583 o
-19 3 7 1.548 1.436 0.130 212.024 o
-19 3 8 49.419 50.011 1.406 1.635 o
-19 3 9 17.729 17.335 0.559 10.591 o
-19 3 10 6.463 6.483 0.269 47.234 o
-19 3 11 29.466 29.065 0.918 3.914 o
-19 3 12 2.518 2.673 0.170 122.924 o
-19 3 13 4.384 4.299 0.219 72.315 o
-19 3 14 0.213 0.180 0.150 161.240 o
-19 3 15 1.730 1.975 0.199 90.021 o
-19 3 16 0.784 0.778 0.170 125.306 o
-19 5 1 74.837 71.934 2.414 0.570 o
-19 5 2 11.897 11.271 0.369 24.240 o
-19 5 3 3.035 2.922 0.140 177.511 o
-19 5 4 5.509 5.376 0.209 77.374 o
-19 5 5 1.390 1.227 0.120 249.091 o
-19 5 6 16.907 16.647 0.579 9.999 o
-19 5 7 1.541 1.526 0.130 211.935 o
-19 5 8 34.412 35.249 1.017 3.147 o
-19 5 9 12.508 12.338 0.419 19.006 o
-19 5 10 3.968 3.970 0.190 96.568 o
-19 5 11 21.242 20.826 0.668 7.396 o
-19 5 12 1.867 2.015 0.150 158.840 o
-19 5 13 3.549 3.341 0.199 88.213 o
-19 5 14 0.211 0.209 0.150 161.238 o
-19 5 15 1.242 1.297 0.249 57.919 o
-19 5 16 0.507 0.519 0.229 68.561 o
-19 7 1 45.472 45.513 1.347 1.800 o
-19 7 2 8.279 7.979 0.299 37.693 o
-19 7 3 0.777 0.529 0.100 361.223 o
-19 7 4 2.615 2.623 0.140 179.261 o
-19 7 5 0.708 0.638 0.120 251.215 o
-19 7 6 12.240 12.278 0.449 16.756 o
-19 7 7 1.411 1.376 0.140 183.412 o
-19 7 8 20.127 20.806 0.668 7.440 o
-19 7 9 7.334 7.181 0.269 46.599 o
-19 7 10 1.871 1.935 0.140 182.016 o
-19 7 11 13.022 12.627 0.489 14.193 o
-19 7 12 1.201 1.347 0.140 183.759 o
-19 7 13 2.561 2.394 0.190 98.903 o
-19 7 14 0.188 0.040 0.130 214.683 o
-19 7 15 0.756 0.768 0.239 62.936 o
-19 9 1 23.644 24.796 0.808 5.109 o
-19 9 2 5.121 5.017 0.219 71.396 o
-19 9 3 0.079 0.429 0.698 7.405 o
-19 9 4 0.923 0.958 0.120 250.558 o
-19 9 5 0.318 0.359 0.100 362.479 o
-19 9 6 7.650 7.760 0.339 29.955 o
-19 9 7 1.134 1.047 0.120 249.995 o
-19 9 8 9.865 9.924 0.389 22.503 o
-19 9 9 3.681 3.331 0.209 80.118 o
-19 9 10 0.659 0.539 0.110 298.992 o
-19 9 11 6.855 6.643 0.319 34.004 o
-19 9 12 0.658 0.728 0.130 214.155 o
-19 9 13 1.632 1.516 0.140 182.909 o
-19 9 14 0.144 0.160 0.199 90.708 o
-19 11 1 10.541 11.560 0.429 18.514 o
-19 11 2 2.801 2.693 0.140 178.606 o
-19 11 3 0.011 0.060 0.160 141.739 o
-19 11 4 0.238 0.309 0.100 362.620 o
-19 11 5 0.116 0.219 0.110 299.826 o
-19 11 6 4.270 4.269 0.209 79.213 o
-19 11 7 0.780 0.788 0.120 250.981 o
-19 11 8 4.123 4.010 0.209 79.463 o
-19 11 9 1.596 1.376 0.130 211.982 o
-19 11 10 0.164 0.140 0.170 125.545 o
-19 11 11 3.139 2.873 0.180 109.059 o
-19 11 12 0.315 0.439 0.120 251.773 o
-19 11 13 0.916 0.808 0.150 160.750 o
-19 13 1 4.120 4.439 0.209 79.273 o
-19 13 2 1.360 1.207 0.110 295.955 o
-19 13 3 0.086 0.140 0.130 214.693 o
-19 13 4 0.046 0.090 0.110 299.870 o
-19 13 5 0.029 0.100 0.100 362.843 o
-19 13 6 2.111 2.095 0.150 158.345 o
-19 13 7 0.456 0.389 0.090 446.993 o
-19 13 8 1.482 1.257 0.120 248.777 o
-19 13 9 0.591 0.449 0.110 299.193 o
-19 13 10 0.024 0.209 0.150 161.263 o
-19 13 11 1.258 1.137 0.160 140.975 o
-19 15 1 1.425 1.456 0.130 212.282 o
-19 15 2 0.588 0.469 0.080 564.475 o
-19 15 3 0.102 0.130 0.120 251.961 o
-19 15 4 0.006 0.030 0.140 185.129 o
-19 15 5 0.005 0.060 0.080 566.952 o
-19 15 6 0.921 0.738 0.090 444.171 o
-19 15 7 0.227 0.279 0.110 299.739 o
-19 15 8 0.458 0.239 0.180 111.943 o
-18 0 1 29.365 28.397 1.347 1.908 o
-18 0 2 173.117 173.094 7.191 0.066 o
-18 0 3 19.497 18.572 0.748 6.078 o
-18 0 4 2.407 2.603 0.219 74.093 o
-18 0 5 15.459 14.852 0.569 10.466 o
-18 0 6 44.424 45.872 1.726 1.140 o
-18 0 7 0.188 0.369 0.150 161.226 o
-18 0 8 9.710 10.503 0.509 13.468 o
-18 0 9 12.027 12.767 0.608 9.395 o
-18 0 10 5.542 5.715 0.349 28.927 o
-18 0 11 1.522 1.785 0.199 90.166 o
-18 0 12 46.004 46.420 1.995 0.864 o
-18 0 13 22.165 22.861 1.117 2.788 o
-18 0 14 0.639 0.519 0.190 100.420 o
-18 0 15 6.347 6.074 0.479 15.502 o
-18 0 16 0.715 0.569 0.279 46.258 o
-18 0 17 2.019 2.095 0.409 21.535 o
-18 2 1 29.442 28.676 0.977 3.488 o
-18 2 2 160.456 160.297 4.768 0.144 o
-18 2 3 17.868 16.318 0.579 9.952 o
-18 2 4 1.889 2.015 0.120 246.016 o
-18 2 5 14.219 13.735 0.399 20.327 o
-18 2 6 40.082 40.875 1.107 2.621 o
-18 2 7 0.110 0.279 0.120 251.935 o
-18 2 8 9.144 9.964 0.339 29.285 o
-18 2 9 11.129 11.760 0.389 22.106 o
-18 2 10 5.021 5.097 0.219 71.450 o
-18 2 11 1.282 1.676 0.130 212.357 o
-18 2 12 42.860 43.308 1.426 1.636 o
-18 2 13 20.279 20.906 0.758 5.882 o
-18 2 14 0.540 0.489 0.150 161.084 o
-18 2 15 5.862 5.466 0.299 38.985 o
-18 2 16 0.680 0.758 0.190 100.383 o
-18 2 17 1.856 1.955 0.379 25.070 o
-18 4 1 27.046 26.163 0.798 5.132 o
-18 4 2 124.657 123.272 4.060 0.201 o
-18 4 3 13.127 12.458 0.389 21.638 o
-18 4 4 1.414 1.426 0.110 295.283 o
-18 4 5 11.684 11.341 0.359 25.529 o
-18 4 6 30.030 30.791 0.898 4.050 o
-18 4 7 0.000 0.080 0.120 251.980 o
-18 4 8 7.103 7.850 0.279 43.475 o
-18 4 9 8.826 9.316 0.339 29.460 o
-18 4 10 3.799 3.800 0.190 96.886 o
-18 4 11 0.787 1.147 0.130 213.732 o
-18 4 12 34.621 34.192 1.197 2.339 o
-18 4 13 15.512 15.650 0.638 8.394 o
-18 4 14 0.322 0.269 0.150 161.206 o
-18 4 15 4.617 4.249 0.259 52.216 o
-18 4 16 0.581 0.579 0.199 90.642 o
-18 6 1 21.031 20.437 0.648 7.835 o
-18 6 2 81.567 81.201 2.773 0.435 o
-18 6 3 7.745 7.142 0.259 49.754 o
-18 6 4 1.230 1.197 0.110 296.469 o
-18 6 5 8.785 8.438 0.309 35.181 o
-18 6 6 18.949 19.749 0.648 7.939 o
-18 6 7 0.153 0.249 0.120 251.925 o
-18 6 8 4.453 4.927 0.209 78.725 o
-18 6 9 6.000 6.204 0.249 55.022 o
-18 6 10 2.482 2.414 0.150 157.309 o
-18 6 11 0.333 0.638 0.120 251.672 o
-18 6 12 24.257 24.168 0.958 3.716 o
-18 6 13 9.927 10.244 0.479 15.130 o
-18 6 14 0.125 0.170 0.160 141.729 o
-18 6 15 3.109 2.733 0.269 49.211 o
-18 6 16 0.451 0.459 0.279 46.271 o
-18 8 1 14.589 14.303 0.499 13.455 o
-18 8 2 46.262 46.989 1.327 1.841 o
-18 8 3 3.957 3.431 0.160 134.693 o
-18 8 4 0.805 0.718 0.110 298.488 o
-18 8 5 5.653 5.586 0.229 64.948 o
-18 8 6 10.012 10.732 0.399 21.364 o
-18 8 7 0.427 0.509 0.110 299.399 o
-18 8 8 2.471 2.683 0.150 157.046 o
-18 8 9 3.519 3.551 0.180 108.100 o
-18 8 10 1.376 1.337 0.150 160.031 o
-18 8 11 0.072 0.439 0.140 185.095 o
-18 8 12 14.817 14.014 0.668 7.741 o
-18 8 13 5.386 5.197 0.279 44.767 o
-18 8 14 0.024 0.120 0.150 161.266 o
-18 8 15 1.802 1.556 0.299 40.193 o
-18 10 1 9.090 9.196 0.339 29.405 o
-18 10 2 22.791 23.799 0.708 6.548 o
-18 10 3 1.734 1.317 0.140 182.905 o
-18 10 4 0.417 0.399 0.120 251.704 o
-18 10 5 3.071 3.102 0.180 109.001 o
-18 10 6 4.467 4.708 0.229 66.170 o
-18 10 7 0.593 0.638 0.130 214.266 o
-18 10 8 1.241 1.337 0.130 212.795 o
-18 10 9 1.813 1.686 0.140 182.397 o
-18 10 10 0.630 0.569 0.120 251.374 o
-18 10 11 0.001 0.160 0.110 299.871 o
-18 10 12 7.942 7.481 0.409 20.880 o
-18 10 13 2.501 2.234 0.170 123.231 o
-18 10 14 0.000 0.180 0.369 26.505 o
-18 12 1 4.854 5.207 0.239 60.562 o
-18 12 2 9.757 10.094 0.389 22.507 o
-18 12 3 0.631 0.459 0.100 361.737 o
-18 12 4 0.210 0.199 0.100 362.708 o
-18 12 5 1.452 1.436 0.120 248.598 o
-18 12 6 1.695 1.915 0.140 182.404 o
-18 12 7 0.551 0.539 0.100 361.839 o
-18 12 8 0.558 0.519 0.110 299.190 o
-18 12 9 0.831 0.718 0.120 250.953 o
-18 12 10 0.244 0.369 0.140 185.056 o
-18 12 11 0.008 0.319 0.160 141.733 o
-18 12 12 3.753 3.102 0.239 61.740 o
-18 14 1 2.223 2.214 0.150 158.026 o
-18 14 2 3.666 3.421 0.170 120.537 o
-18 14 3 0.195 0.100 0.090 447.828 o
-18 14 4 0.097 0.120 0.110 299.853 o
-18 14 5 0.605 0.608 0.090 446.070 o
-18 14 6 0.545 0.579 0.090 446.370 o
-18 14 7 0.370 0.399 0.090 447.219 o
-18 14 8 0.233 0.130 0.090 447.762 o
-18 14 9 0.342 0.219 0.100 362.545 o
-18 14 10 0.081 0.190 0.209 82.277 o
-18 16 1 0.887 0.758 0.100 360.447 o
-18 16 2 1.224 0.918 0.080 556.703 o
-18 16 3 0.051 0.040 0.150 161.266 o
-18 16 4 0.040 0.299 0.269 49.773 o
-18 16 5 0.223 0.199 0.190 100.501 o
-18 16 6 0.150 0.140 0.190 100.508 o
-17 1 1 10.040 10.044 0.439 17.871 o
-17 1 2 127.183 128.399 3.930 0.213 o
-17 1 3 120.407 120.599 3.740 0.235 o
-17 1 4 0.427 0.628 0.100 362.024 o
-17 1 5 1.341 1.207 0.100 357.230 o
-17 1 6 207.617 205.490 6.094 0.088 o
-17 1 7 82.806 83.345 2.803 0.425 o
-17 1 8 27.597 29.005 0.818 4.863 o
-17 1 9 9.758 9.605 0.329 30.823 o
-17 1 10 18.903 18.752 0.588 9.514 o
-17 1 11 27.674 27.479 0.828 4.773 o
-17 1 12 6.313 7.032 0.299 38.593 o
-17 1 13 7.426 8.169 0.389 23.022 o
-17 1 14 0.008 0.130 0.209 82.279 o
-17 1 15 0.128 0.229 0.170 125.544 o
-17 1 16 2.030 1.825 0.180 110.760 o
-17 1 17 13.909 14.004 1.007 3.495 o
-17 3 1 7.120 6.932 0.279 43.684 o
-17 3 2 109.357 108.610 3.381 0.288 o
-17 3 3 110.011 111.024 3.551 0.263 o
-17 3 4 0.469 0.499 0.090 446.780 o
-17 3 5 0.736 0.738 0.090 445.172 o
-17 3 6 176.624 174.171 5.316 0.116 o
-17 3 7 69.985 70.648 2.284 0.636 o
-17 3 8 23.805 24.497 0.718 6.338 o
-17 3 9 7.816 7.481 0.279 43.219 o
-17 3 10 15.426 15.380 0.509 12.852 o
-17 3 11 22.989 23.140 0.738 6.075 o
-17 3 12 5.356 5.885 0.269 47.891 o
-17 3 13 6.396 7.062 0.319 34.070 o
-17 3 14 0.010 0.110 0.180 111.991 o
-17 3 15 0.099 0.140 0.170 125.549 o
-17 3 16 1.657 1.696 0.219 74.567 o
-17 3 17 11.796 12.039 1.277 2.197 o
-17 5 1 3.357 3.142 0.160 136.357 o
-17 5 2 78.871 78.817 2.703 0.458 o
-17 5 3 83.803 83.834 2.803 0.424 o
-17 5 4 0.361 0.439 0.090 447.191 o
-17 5 5 0.203 0.299 0.100 362.665 o
-17 5 6 131.095 129.017 4.508 0.165 o
-17 5 7 50.604 51.288 1.386 1.669 o
-17 5 8 18.036 19.141 0.579 9.857 o
-17 5 9 5.518 5.306 0.209 77.402 o
-17 5 10 10.360 10.313 0.359 25.988 o
-17 5 11 16.058 16.218 0.529 11.889 o
-17 5 12 3.798 4.199 0.209 79.665 o
-17 5 13 4.782 5.177 0.249 56.030 o
-17 5 14 0.012 0.040 0.190 100.513 o
-17 5 15 0.058 0.120 0.150 161.264 o
-17 5 16 1.098 1.027 0.199 90.469 o
-17 7 1 1.035 0.878 0.120 250.408 o
-17 7 2 48.784 50.091 1.386 1.681 o
-17 7 3 55.277 56.454 1.676 1.166 o
-17 7 4 0.237 0.150 0.110 299.778 o
-17 7 5 0.003 0.090 0.100 362.849 o
-17 7 6 84.856 84.572 3.192 0.333 o
-17 7 7 31.338 31.858 0.968 3.510 o
-17 7 8 12.092 12.986 0.419 19.020 o
-17 7 9 3.309 3.122 0.160 136.478 o
-17 7 10 5.752 5.675 0.239 59.807 o
-17 7 11 9.496 9.635 0.359 26.270 o
-17 7 12 2.306 2.573 0.160 138.826 o
-17 7 13 3.119 3.172 0.180 108.896 o
-17 7 14 0.015 0.120 0.219 74.969 o
-17 7 15 0.024 0.090 0.160 141.738 o
-17 7 16 0.592 0.608 0.259 53.650 o
-17 9 1 0.117 0.070 0.100 362.818 o
-17 9 2 26.307 28.038 0.808 5.013 o
-17 9 3 31.815 33.075 0.977 3.431 o
-17 9 4 0.137 0.269 0.239 62.992 o
-17 9 5 0.056 0.130 0.100 362.830 o
-17 9 6 46.840 47.567 1.476 1.513 o
-17 9 7 16.774 17.146 0.598 9.382 o
-17 9 8 7.068 7.361 0.299 38.272 o
-17 9 9 1.586 1.426 0.120 248.188 o
-17 9 10 2.628 2.623 0.160 138.252 o
-17 9 11 4.772 4.917 0.229 65.882 o
-17 9 12 1.212 1.337 0.140 183.750 o
-17 9 13 1.788 1.795 0.150 159.145 o
-17 9 15 0.006 0.070 0.180 111.991 o
-17 11 1 0.007 0.309 0.579 10.786 o
-17 11 2 12.379 13.266 0.459 16.010 o
-17 11 3 15.784 16.627 0.588 9.747 o
-17 11 4 0.063 0.050 0.140 185.126 o
-17 11 5 0.131 0.199 0.110 299.823 o
-17 11 6 22.342 22.632 0.768 5.669 o
-17 11 7 7.899 7.880 0.329 31.626 o
-17 11 8 3.592 3.690 0.190 97.201 o
-17 11 9 0.638 0.549 0.120 251.376 o
-17 11 10 0.986 0.977 0.120 250.408 o
-17 11 11 2.081 2.095 0.140 181.360 o
-17 11 12 0.546 0.658 0.110 299.090 o
-17 11 13 0.910 0.838 0.130 213.776 o
-17 13 1 0.069 0.199 0.090 447.900 o
-17 13 2 5.137 5.446 0.249 55.763 o
-17 13 3 6.938 7.201 0.299 38.347 o
-17 13 4 0.020 0.190 0.249 58.056 o
-17 13 5 0.135 0.219 0.090 447.828 o
-17 13 6 9.409 9.296 0.369 25.003 o
-17 13 7 3.311 3.122 0.199 88.526 o
-17 13 8 1.605 1.446 0.120 248.096 o
-17 13 9 0.220 0.249 0.110 299.755 o
-17 13 10 0.305 0.269 0.110 299.679 o
-17 13 11 0.808 0.738 0.120 250.976 o
-17 15 1 0.080 0.180 0.080 566.850 o
-17 15 2 1.915 1.925 0.140 181.930 o
-17 15 3 2.748 2.553 0.170 122.693 o
-17 15 4 0.003 0.050 0.199 90.713 o
-17 15 5 0.093 0.219 0.160 141.730 o
-17 15 6 3.512 3.361 0.229 67.167 o
-17 15 7 1.244 0.908 0.130 213.193 o
-17 15 8 0.628 0.469 0.080 564.227 o
-17 15 9 0.063 0.359 0.299 40.316 o
-17 17 1 0.052 0.070 0.150 161.265 o
-17 17 2 0.648 0.628 0.160 141.526 o
-17 17 3 0.981 0.868 0.209 82.124 o
-17 17 4 0.000 0.160 0.249 58.056 o
-16 0 1 37.742 38.211 1.746 1.135 o
-16 0 2 363.547 356.052 14.742 0.016 o
-16 0 3 35.995 36.127 1.396 1.743 o
-16 0 4 408.882 417.772 17.415 0.011 o
-16 0 5 42.781 41.593 1.416 1.661 o
-16 0 6 40.574 43.498 1.636 1.273 o
-16 0 7 49.081 50.989 1.905 0.935 o
-16 0 8 45.971 47.487 1.835 1.011 o
-16 0 9 1.692 1.755 0.180 111.050 o
-16 0 10 0.889 0.758 0.170 125.264 o
-16 0 11 72.988 76.343 3.960 0.223 o
-16 0 12 29.079 30.980 1.596 1.373 o
-16 0 13 20.457 20.417 1.107 2.854 o
-16 0 14 0.931 0.818 0.239 62.914 o
-16 0 15 0.408 0.579 0.259 53.660 o
-16 0 17 0.538 1.037 0.349 29.609 o
-16 2 1 31.652 31.708 1.037 3.087 o
-16 2 2 338.772 334.417 9.486 0.036 o
-16 2 3 33.632 32.905 0.888 4.047 o
-16 2 4 375.881 377.825 10.772 0.028 o
-16 2 5 41.355 39.708 1.007 3.085 o
-16 2 6 37.006 38.660 1.047 2.939 o
-16 2 7 45.072 46.739 1.247 2.065 o
-16 2 8 41.961 43.139 1.197 2.257 o
-16 2 9 1.739 1.706 0.120 247.181 o
-16 2 10 0.789 0.648 0.120 251.082 o
-16 2 11 67.162 70.149 2.224 0.671 o
-16 2 12 27.364 28.975 1.107 2.780 o
-16 2 13 18.924 19.161 0.758 5.935 o
-16 2 14 0.922 0.908 0.160 141.304 o
-16 2 15 0.355 0.379 0.170 125.501 o
-16 2 17 0.519 1.277 0.229 68.520 o
-16 4 1 22.965 22.861 0.698 6.729 o
-16 4 2 261.238 259.431 7.351 0.060 o
-16 4 3 26.238 25.504 0.708 6.395 o
-16 4 4 286.694 290.331 7.481 0.057 o
-16 4 5 31.314 30.013 0.838 4.565 o
-16 4 6 28.305 29.634 0.818 4.839 o
-16 4 7 35.571 36.675 1.007 3.180 o
-16 4 8 33.125 33.813 0.948 3.604 o
-16 4 9 1.868 1.815 0.130 210.707 o
-16 4 10 0.507 0.489 0.110 299.297 o
-16 4 11 52.219 54.499 1.676 1.176 o
-16 4 12 22.841 24.188 0.868 4.492 o
-16 4 13 15.009 15.191 0.658 7.942 o
-16 4 14 0.868 0.808 0.160 141.367 o
-16 4 15 0.232 0.329 0.190 100.495 o
-16 4 16 0.002 0.070 0.190 100.513 o
-16 4 17 0.463 0.828 0.339 31.380 o
-16 6 1 16.523 16.228 0.539 11.451 o
-16 6 2 165.668 165.962 5.027 0.130 o
-16 6 3 17.405 16.877 0.499 13.062 o
-16 6 4 182.729 187.506 5.546 0.106 o
-16 6 5 17.329 16.408 0.509 12.633 o
-16 6 6 18.610 19.968 0.658 7.726 o
-16 6 7 24.722 25.454 0.738 5.988 o
-16 6 8 22.662 23.090 0.678 7.099 o
-16 6 9 1.944 1.975 0.130 210.256 o
-16 6 10 0.219 0.100 0.140 185.100 o
-16 6 11 34.232 35.907 1.127 2.610 o
-16 6 12 16.916 18.133 0.648 8.053 o
-16 6 13 10.219 10.303 0.429 18.633 o
-16 6 14 0.748 0.598 0.140 184.699 o
-16 6 15 0.113 0.100 0.150 161.260 o
-16 8 1 10.137 10.104 0.369 24.768 o
-16 8 2 91.315 94.297 3.122 0.342 o
-16 8 3 9.981 9.595 0.339 29.101 o
-16 8 4 99.611 103.274 3.451 0.281 o
-16 8 5 8.011 7.461 0.289 40.390 o
-16 8 6 10.537 11.470 0.419 19.360 o
-16 8 7 14.725 15.241 0.529 12.028 o
-16 8 8 13.129 13.196 0.429 18.044 o
-16 8 9 1.774 1.746 0.130 211.066 o
-16 8 10 0.068 0.040 0.110 299.870 o
-16 8 11 19.135 19.709 0.658 7.711 o
-16 8 12 11.075 11.470 0.469 15.596 o
-16 8 13 5.991 5.805 0.279 44.417 o
-16 8 14 0.577 0.439 0.140 184.880 o
-16 8 15 0.039 0.090 0.160 141.738 o
-16 10 1 5.302 5.266 0.219 71.119 o
-16 10 2 43.962 46.739 1.396 1.689 o
-16 10 3 4.799 4.518 0.199 86.243 o
-16 10 4 46.299 48.445 1.536 1.407 o
-16 10 5 3.067 2.663 0.160 137.416 o
-16 10 6 5.107 5.695 0.249 55.709 o
-16 10 7 7.464 7.610 0.309 35.789 o
-16 10 8 6.689 6.703 0.279 43.931 o
-16 10 9 1.369 1.366 0.120 248.951 o
-16 10 10 0.012 0.080 0.110 299.875 o
-16 10 11 9.274 9.316 0.419 19.669 o
-16 10 12 6.398 6.403 0.309 36.309 o
-16 10 13 3.061 2.713 0.199 88.908 o
-16 10 14 0.388 0.120 0.140 185.050 o
-16 12 1 2.520 2.593 0.150 157.037 o
-16 12 2 18.293 19.719 0.678 7.325 o
-16 12 3 1.990 1.706 0.130 210.516 o
-16 12 4 18.539 18.861 0.708 6.761 o
-16 12 5 0.911 0.688 0.160 141.377 o
-16 12 6 2.150 2.454 0.160 139.160 o
-16 12 7 3.356 3.341 0.190 97.669 o
-16 12 8 3.083 2.932 0.170 121.921 o
-16 12 9 0.899 0.828 0.120 250.733 o
-16 12 10 0.000 0.090 0.110 299.876 o
-16 12 11 3.927 3.780 0.229 66.814 o
-16 12 12 3.263 2.972 0.199 88.633 o
-16 12 13 1.376 1.157 0.140 183.639 o
-16 14 1 1.071 1.007 0.110 297.343 o
-16 14 2 6.657 6.982 0.319 34.011 o
-16 14 3 0.732 0.559 0.090 445.625 o
-16 14 4 6.507 6.653 0.329 32.132 o
-16 14 5 0.214 0.349 0.160 141.704 o
-16 14 6 0.789 0.848 0.090 444.608 o
-16 14 7 1.351 1.177 0.110 296.050 o
-16 14 8 1.285 1.037 0.110 296.558 o
-16 14 9 0.503 0.419 0.090 446.800 o
-16 14 10 0.001 0.030 0.090 447.965 o
-16 14 11 1.466 1.317 0.160 140.707 o
-16 16 1 0.404 0.499 0.229 68.569 o
-16 16 2 2.153 2.125 0.180 110.524 o
-16 16 3 0.238 0.359 0.160 141.699 o
-16 16 4 2.019 1.805 0.190 99.534 o
-16 16 5 0.041 0.040 0.180 111.991 o
-16 16 6 0.251 0.469 0.209 82.261 o
-16 16 7 0.483 0.638 0.180 111.899 o
-16 16 8 0.491 0.509 0.269 49.758 o
-15 1 1 63.123 59.257 2.873 0.419 o
-15 1 2 73.610 71.376 2.294 0.627 o
-15 1 3 112.490 113.667 3.521 0.266 o
-15 1 4 4.630 4.658 0.160 131.394 o
-15 1 5 2.573 2.444 0.140 179.637 o
-15 1 6 122.295 122.424 3.900 0.217 o
-15 1 7 114.245 113.926 3.641 0.250 o
-15 1 8 15.689 15.909 0.489 13.778 o
-15 1 9 13.995 14.353 0.459 15.759 o
-15 1 10 8.706 8.478 0.339 29.603 o
-15 1 11 0.018 0.778 0.150 161.218 o
-15 1 12 32.070 32.895 1.247 2.185 o
-15 1 13 0.266 0.239 0.160 141.705 o
-15 1 14 0.264 0.329 0.170 125.521 o
-15 1 15 17.853 18.442 0.828 5.044 o
-15 1 16 0.402 0.409 0.160 141.655 o
-15 1 17 12.063 12.169 0.908 4.310 o
-15 3 1 45.601 43.927 1.366 1.756 o
-15 3 2 60.249 59.287 1.995 0.837 o
-15 3 3 108.166 108.919 3.391 0.287 o
-15 3 4 3.163 3.202 0.140 176.618 o
-15 3 5 2.521 2.344 0.120 242.426 o
-15 3 6 107.917 107.592 3.451 0.278 o
-15 3 7 94.192 93.489 3.062 0.354 o
-15 3 8 11.550 11.530 0.369 24.291 o
-15 3 9 12.565 12.558 0.409 19.841 o
-15 3 10 7.733 7.421 0.309 35.731 o
-15 3 11 0.019 0.738 0.150 161.223 o
-15 3 12 27.035 27.878 1.037 3.151 o
-15 3 13 0.270 0.299 0.160 141.699 o
-15 3 14 0.142 0.319 0.279 46.280 o
-15 3 15 14.991 15.650 0.808 5.354 o
-15 3 16 0.315 0.339 0.170 125.512 o
-15 3 17 10.401 10.433 0.708 7.056 o
-15 5 1 28.563 27.230 0.828 4.756 o
-15 5 2 40.124 39.837 1.067 2.802 o
-15 5 3 86.030 86.876 2.803 0.422 o
-15 5 4 1.692 1.636 0.100 353.584 o
-15 5 5 1.967 1.765 0.120 246.203 o
-15 5 6 76.068 75.844 2.543 0.515 o
-15 5 7 66.494 66.359 2.224 0.674 o
-15 5 8 6.370 6.274 0.259 50.847 o
-15 5 9 10.471 10.463 0.359 25.944 o
-15 5 10 5.853 5.745 0.239 59.711 o
-15 5 11 0.023 0.668 0.150 161.230 o
-15 5 12 19.130 19.749 0.718 6.557 o
-15 5 13 0.262 0.259 0.140 185.068 o
-15 5 15 10.583 11.002 0.559 11.187 o
-15 5 16 0.192 0.259 0.239 62.990 o
-15 5 17 7.744 7.820 0.768 6.062 o
-15 7 1 15.044 14.672 0.479 14.442 o
-15 7 2 22.741 22.931 0.648 7.701 o
-15 7 3 57.541 58.948 1.835 0.980 o
-15 7 4 0.618 0.579 0.090 446.078 o
-15 7 5 1.347 1.057 0.110 296.294 o
-15 7 6 45.389 46.321 1.386 1.705 o
-15 7 7 40.623 40.825 1.127 2.534 o
-15 7 8 2.496 2.134 0.130 208.196 o
-15 7 9 7.605 7.580 0.269 46.339 o
-15 7 10 3.856 3.730 0.180 107.473 o
-15 7 11 0.026 0.469 0.150 161.247 o
-15 7 12 11.385 11.560 0.439 17.626 o
-15 7 13 0.240 0.259 0.150 161.227 o
-15 7 14 0.003 0.209 0.399 22.678 o
-15 7 15 6.317 6.084 0.379 24.509 o
-15 7 16 0.089 0.080 0.259 53.676 o
-15 9 1 6.465 6.044 0.249 54.774 o
-15 9 2 11.333 11.829 0.369 24.307 o
-15 9 3 34.603 36.536 1.087 2.782 o
-15 9 4 0.114 0.219 0.110 299.827 o
-15 9 5 0.895 0.708 0.110 298.277 o
-15 9 6 24.295 25.404 0.818 4.975 o
-15 9 7 21.390 21.465 0.708 6.633 o
-15 9 8 0.584 0.469 0.110 299.189 o
-15 9 9 4.787 4.788 0.199 86.095 o
-15 9 10 2.256 2.184 0.150 157.991 o
-15 9 11 0.026 0.439 0.140 185.105 o
-15 9 12 5.800 5.765 0.269 47.720 o
-15 9 13 0.202 0.170 0.130 214.662 o
-15 9 14 0.045 0.130 0.150 161.264 o
-15 9 15 3.225 3.082 0.299 39.898 o
-15 11 1 2.292 2.045 0.140 180.909 o
-15 11 2 4.946 5.306 0.229 65.611 o
-15 11 3 18.146 19.410 0.638 8.212 o
-15 11 4 0.003 0.020 0.828 5.267 o
-15 11 5 0.528 0.459 0.100 361.987 o
-15 11 6 11.257 11.809 0.429 18.404 o
-15 11 7 9.800 9.665 0.379 23.668 o
-15 11 8 0.046 0.150 0.349 29.620 o
-15 11 9 2.670 2.543 0.150 156.762 o
-15 11 10 1.144 1.117 0.110 296.916 o
-15 11 11 0.021 0.279 0.130 214.692 o
-15 11 12 2.552 2.304 0.160 138.648 o
-15 11 13 0.149 0.130 0.130 214.681 o
-15 11 14 0.083 0.120 0.209 82.278 o
-15 13 1 0.669 0.529 0.090 445.968 o
-15 13 2 1.926 2.085 0.120 245.723 o
-15 13 3 8.213 8.708 0.349 28.112 o
-15 13 4 0.007 0.569 0.409 21.585 o
-15 13 5 0.265 0.259 0.080 566.384 o
-15 13 6 4.517 4.598 0.209 78.823 o
-15 13 7 3.965 3.671 0.199 87.645 o
-15 13 8 0.005 0.080 0.190 100.513 o
-15 13 9 1.285 1.167 0.110 296.320 o
-15 13 10 0.499 0.439 0.100 362.074 o
-15 13 11 0.015 0.150 0.100 362.840 o
-15 13 12 0.971 0.798 0.120 250.622 o
-15 15 1 0.157 0.160 0.070 740.162 o
-15 15 2 0.699 0.798 0.160 141.462 o
-15 15 3 3.303 3.311 0.219 73.417 o
-15 15 4 0.017 0.339 0.209 82.277 o
-15 15 5 0.118 0.439 0.199 90.702 o
-15 15 6 1.615 1.616 0.150 159.535 o
-15 15 7 1.435 1.337 0.140 183.406 o
-15 15 8 0.030 0.080 0.160 141.738 o
-15 15 9 0.528 0.439 0.110 299.303 o
-15 15 10 0.190 0.379 0.399 22.677 o
-15 17 1 0.029 0.160 0.219 74.969 o
-15 17 2 0.243 0.259 0.160 141.707 o
-15 17 3 1.196 1.007 0.180 111.577 o
-15 17 4 0.015 0.020 1.027 3.420 o
-15 17 5 0.047 0.160 0.180 111.989 o
-15 17 6 0.518 0.678 0.229 68.552 o
-14 0 1 1.347 1.257 0.150 160.112 o
-14 0 2 1.886 2.384 0.160 139.590 o
-14 0 3 28.241 27.270 1.037 3.143 o
-14 0 4 264.031 267.819 8.907 0.042 o
-14 0 5 5.039 4.997 0.269 48.210 o
-14 0 6 36.524 36.516 1.366 1.813 o
-14 0 7 10.204 10.583 0.489 14.509 o
-14 0 8 21.241 21.435 0.868 4.539 o
-14 0 9 29.995 32.726 1.416 1.723 o
-14 0 10 6.819 6.832 0.459 16.802 o
-14 0 11 97.976 98.686 6.443 0.085 o
-14 0 12 0.619 0.618 0.209 82.213 o
-14 0 13 2.805 2.374 0.289 42.808 o
-14 0 14 0.990 0.878 0.219 74.838 o
-14 0 15 8.242 8.787 0.608 9.580 o
-14 0 16 1.936 1.716 0.309 37.631 o
-14 0 17 0.046 0.369 0.519 13.419 o
-14 0 18 0.440 0.569 0.409 21.583 o
-14 2 1 1.167 1.137 0.090 441.136 o
-14 2 2 3.661 3.990 0.160 134.732 o
-14 2 3 26.068 26.043 0.708 6.392 o
-14 2 4 241.233 241.457 6.164 0.083 o
-14 2 5 5.734 5.596 0.219 70.554 o
-14 2 6 33.207 33.204 0.898 3.973 o
-14 2 7 8.977 9.306 0.309 34.946 o
-14 2 8 19.879 19.869 0.579 9.718 o
-14 2 9 28.208 30.671 0.958 3.627 o
-14 2 10 6.266 6.394 0.299 38.714 o
-14 2 11 89.069 90.227 3.700 0.250 o
-14 2 12 0.690 0.708 0.160 141.489 o
-14 2 13 2.597 2.234 0.180 110.042 o
-14 2 14 0.902 0.778 0.160 141.356 o
-14 2 15 7.676 8.119 0.429 19.034 o
-14 2 16 1.766 1.576 0.219 74.552 o
-14 2 17 0.036 0.150 0.199 90.712 o
-14 2 18 0.374 0.519 0.319 35.429 o
-14 4 1 0.635 0.509 0.110 299.065 o
-14 4 2 2.436 2.583 0.120 242.251 o
-14 4 3 20.919 20.697 0.549 10.573 o
-14 4 4 182.017 183.427 5.227 0.119 o
-14 4 5 5.309 5.147 0.199 85.205 o
-14 4 6 24.669 25.055 0.698 6.626 o
-14 4 7 6.653 6.842 0.249 54.381 o
-14 4 8 17.116 17.066 0.519 12.185 o
-14 4 9 23.297 24.986 0.788 5.356 o
-14 4 10 4.835 4.917 0.229 65.837 o
-14 4 11 68.072 69.231 2.484 0.547 o
-14 4 12 0.873 0.928 0.150 160.736 o
-14 4 13 2.083 1.666 0.170 124.036 o
-14 4 14 0.698 0.658 0.160 141.496 o
-14 4 15 6.194 6.693 0.349 28.732 o
-14 4 16 1.338 1.337 0.190 100.049 o
-14 4 17 0.015 0.100 0.209 82.279 o
-14 6 1 0.195 0.209 0.100 362.717 o
-14 6 2 0.099 0.130 0.090 447.904 o
-14 6 3 14.344 13.974 0.389 21.215 o
-14 6 4 114.924 115.263 3.581 0.257 o
-14 6 5 4.066 3.551 0.170 119.674 o
-14 6 6 14.806 14.862 0.449 16.266 o
-14 6 7 4.353 4.389 0.180 106.147 o
-14 6 8 13.953 13.784 0.439 17.141 o
-14 6 9 16.754 17.734 0.569 10.302 o
-14 6 10 3.063 3.152 0.180 108.980 o
-14 6 11 44.276 45.712 1.516 1.453 o
-14 6 12 1.062 1.057 0.160 141.159 o
-14 6 13 1.474 1.037 0.150 160.092 o
-14 6 14 0.464 0.509 0.150 161.114 o
-14 6 15 4.335 4.668 0.279 45.215 o
-14 6 16 0.840 0.718 0.209 82.168 o
-14 6 17 0.001 0.429 0.359 27.997 o
-14 8 2 0.133 0.299 0.080 566.663 o
-14 8 3 8.872 8.847 0.319 33.060 o
-14 8 4 64.267 66.299 2.254 0.659 o
-14 8 5 3.195 2.663 0.150 155.380 o
-14 8 6 7.319 7.431 0.289 40.694 o
-14 8 7 2.313 2.214 0.130 208.695 o
-14 8 8 9.916 9.994 0.349 27.540 o
-14 8 9 10.499 11.052 0.369 24.586 o
-14 8 10 1.597 1.795 0.140 182.715 o
-14 8 11 24.264 25.395 0.878 4.365 o
-14 8 12 1.105 1.047 0.140 184.092 o
-14 8 13 0.918 0.598 0.130 213.925 o
-14 8 14 0.264 0.219 0.160 141.707 o
-14 8 15 2.635 2.733 0.239 62.275 o
-14 8 16 0.440 0.559 0.259 53.659 o
-14 10 2 0.419 0.598 0.090 446.782 o
-14 10 3 4.991 5.147 0.229 65.637 o
-14 10 4 32.113 33.025 1.047 3.022 o
-14 10 5 2.129 1.696 0.120 245.691 o
-14 10 6 3.025 3.052 0.160 137.122 o
-14 10 7 1.021 0.918 0.110 297.636 o
-14 10 8 5.957 5.975 0.239 59.553 o
-14 10 9 5.782 6.074 0.249 55.198 o
-14 10 10 0.709 0.828 0.110 298.584 o
-14 10 11 11.303 11.381 0.459 16.227 o
-14 10 12 0.945 0.828 0.140 184.406 o
-14 10 13 0.507 0.359 0.130 214.457 o
-14 10 14 0.132 0.219 0.199 90.708 o
-14 10 15 1.392 1.366 0.190 100.017 o
-14 12 1 0.002 0.339 0.499 14.514 o
-14 12 2 0.551 0.768 0.080 563.753 o
-14 12 3 2.400 2.514 0.150 157.375 o
-14 12 4 13.920 14.612 0.529 12.109 o
-14 12 5 1.165 0.728 0.110 297.486 o
-14 12 6 1.054 1.047 0.100 359.134 o
-14 12 7 0.387 0.299 0.100 362.417 o
-14 12 8 3.153 3.042 0.160 136.877 o
-14 12 9 2.825 2.813 0.150 156.098 o
-14 12 10 0.263 0.269 0.090 447.602 o
-14 12 11 4.568 4.419 0.219 72.121 o
-14 12 12 0.659 0.519 0.100 361.583 o
-14 12 13 0.256 0.509 0.429 19.623 o
-14 14 1 0.002 0.030 0.120 251.981 o
-14 14 2 0.446 0.618 0.170 125.451 o
-14 14 3 0.992 0.948 0.160 141.246 o
-14 14 4 5.257 5.336 0.309 36.758 o
-14 14 5 0.550 0.499 0.130 214.368 o
-14 14 6 0.318 0.379 0.130 214.569 o
-14 14 7 0.118 0.249 0.190 100.506 o
-14 14 8 1.487 1.267 0.110 295.313 o
-14 14 9 1.233 1.107 0.110 296.621 o
-14 14 10 0.079 0.209 0.120 251.956 o
-14 14 11 1.617 1.376 0.150 159.698 o
-14 16 1 0.002 0.100 0.140 185.128 o
-14 16 2 0.259 0.858 0.638 8.858 o
-14 16 3 0.358 0.319 0.160 141.678 o
-14 16 4 1.754 1.636 0.199 90.093 o
-14 16 5 0.222 0.329 0.269 49.770 o
-14 16 6 0.086 0.060 0.140 185.124 o
-14 16 7 0.027 0.070 0.160 141.738 o
-14 16 8 0.619 0.549 0.150 161.030 o
-14 18 1 0.001 0.110 0.209 82.279 o
-14 18 2 0.119 0.150 0.269 49.773 o
-13 1 1 85.797 82.437 3.162 0.338 o
-13 1 2 8.230 8.787 0.279 42.672 o
-13 1 3 5.665 5.845 0.190 92.637 o
-13 1 4 24.482 25.664 0.598 8.682 o
-13 1 5 184.223 187.576 5.386 0.112 o
-13 1 6 113.709 117.417 3.611 0.253 o
-13 1 7 15.743 16.358 0.489 13.749 o
-13 1 8 5.218 5.576 0.229 65.300 o
-13 1 9 67.777 68.952 2.743 0.454 o
-13 1 10 47.287 49.961 1.666 1.207 o
-13 1 11 0.282 0.459 0.140 185.026 o
-13 1 12 3.406 3.451 0.209 80.285 o
-13 1 13 0.354 0.419 0.160 141.666 o
-13 1 14 0.912 0.728 0.160 141.365 o
-13 1 15 13.984 14.742 0.648 8.219 o
-13 1 16 1.223 1.047 0.190 100.161 o
-13 1 17 4.856 4.099 0.329 32.723 o
-13 1 18 1.512 1.396 0.339 31.334 o
-13 3 1 70.341 67.346 2.324 0.617 o
-13 3 2 7.475 7.770 0.259 49.726 o
-13 3 3 6.705 6.832 0.219 68.901 o
-13 3 4 22.663 23.280 0.569 9.705 o
-13 3 5 144.889 148.527 4.449 0.166 o
-13 3 6 95.369 96.092 3.032 0.359 o
-13 3 7 14.412 14.812 0.449 16.322 o
-13 3 8 5.098 5.416 0.239 60.339 o
-13 3 9 58.651 58.509 2.254 0.668 o
-13 3 10 39.503 40.326 1.366 1.792 o
-13 3 11 0.324 0.559 0.140 184.986 o
-13 3 12 2.720 2.713 0.190 98.624 o
-13 3 13 0.299 0.389 0.150 161.195 o
-13 3 14 0.909 0.808 0.170 125.243 o
-13 3 15 11.657 12.288 0.588 10.043 o
-13 3 16 0.973 1.007 0.219 74.829 o
-13 3 17 4.228 3.930 0.459 17.020 o
-13 3 18 1.311 0.588 0.309 37.716 o
-13 5 1 47.260 45.154 1.426 1.614 o
-13 5 2 3.779 3.790 0.150 152.203 o
-13 5 3 1.922 1.965 0.100 350.550 o
-13 5 4 14.830 15.450 0.449 16.223 o
-13 5 5 94.269 95.653 3.002 0.367 o
-13 5 6 62.490 61.970 2.095 0.760 o
-13 5 7 10.021 10.234 0.339 28.997 o
-13 5 8 4.359 4.409 0.190 95.758 o
-13 5 9 44.966 45.363 1.347 1.803 o
-13 5 10 28.031 28.985 1.037 3.137 o
-13 5 11 0.334 0.499 0.140 184.995 o
-13 5 12 1.671 1.506 0.160 140.398 o
-13 5 13 0.208 0.279 0.170 125.533 o
-13 5 14 0.884 0.968 0.190 100.297 o
-13 5 15 8.133 8.628 0.459 16.641 o
-13 5 16 0.620 0.668 0.209 82.209 o
-13 5 17 3.207 2.224 0.439 18.668 o
-13 7 1 27.831 26.871 0.808 4.991 o
-13 7 2 1.528 1.327 0.090 437.179 o
-13 7 3 0.037 0.060 0.080 566.940 o
-13 7 4 8.297 8.538 0.279 42.703 o
-13 7 5 51.318 52.265 1.755 1.084 o
-13 7 6 34.041 34.192 0.928 3.726 o
-13 7 7 6.075 6.174 0.229 64.343 o
-13 7 8 3.189 3.082 0.160 136.765 o
-13 7 9 30.469 30.641 0.977 3.463 o
-13 7 10 16.736 17.405 0.598 9.378 o
-13 7 11 0.299 0.429 0.120 251.789 o
-13 7 12 0.806 0.638 0.150 160.891 o
-13 7 13 0.120 0.050 0.140 185.121 o
-13 7 14 0.799 0.798 0.150 160.841 o
-13 7 15 4.776 5.187 0.309 36.890 o
-13 7 16 0.315 0.479 0.190 100.478 o
-13 7 17 2.125 2.015 0.459 17.115 o
-13 9 1 15.238 15.011 0.479 14.403 o
-13 9 2 0.597 0.459 0.100 361.823 o
-13 9 3 0.140 0.219 0.080 566.728 o
-13 9 4 4.491 4.598 0.190 95.440 o
-13 9 5 23.608 23.968 0.758 5.757 o
-13 9 6 15.357 15.420 0.529 11.974 o
-13 9 7 3.546 3.471 0.160 135.591 o
-13 9 8 2.057 1.865 0.130 210.083 o
-13 9 9 17.670 17.864 0.579 9.918 o
-13 9 10 8.462 8.538 0.339 29.658 o
-13 9 11 0.237 0.319 0.110 299.716 o
-13 9 12 0.314 0.359 0.130 214.577 o
-13 9 13 0.062 0.309 0.459 17.148 o
-13 9 14 0.638 0.708 0.160 141.513 o
-13 9 15 2.376 2.593 0.209 81.245 o
-13 9 16 0.128 0.259 0.319 35.434 o
-13 11 1 7.560 7.570 0.319 33.673 o
-13 11 2 0.170 0.140 0.080 566.744 o
-13 11 3 0.434 0.479 0.080 565.291 o
-13 11 4 2.195 2.304 0.150 157.994 o
-13 11 5 9.336 9.426 0.349 27.759 o
-13 11 6 5.555 5.496 0.229 65.064 o
-13 11 7 1.839 1.676 0.120 246.870 o
-13 11 8 1.181 1.047 0.110 296.911 o
-13 11 9 8.837 8.907 0.319 33.061 o
-13 11 10 3.715 3.790 0.180 107.640 o
-13 11 11 0.158 0.259 0.110 299.793 o
-13 11 12 0.094 0.050 0.130 214.698 o
-13 11 14 0.447 0.379 0.130 214.492 o
-13 13 1 3.263 3.242 0.170 121.385 o
-13 13 2 0.028 0.010 0.778 5.964 o
-13 13 3 0.522 0.519 0.140 184.889 o
-13 13 4 0.944 0.828 0.140 184.407 o
-13 13 5 3.180 3.212 0.209 80.539 o
-13 13 6 1.663 1.616 0.130 211.526 o
-13 13 7 0.835 0.728 0.090 444.682 o
-13 13 8 0.600 0.499 0.100 361.766 o
-13 13 9 3.862 3.770 0.190 96.827 o
-13 13 10 1.424 1.287 0.110 295.533 o
-13 13 11 0.086 0.150 0.090 447.906 o
-13 13 12 0.020 0.060 0.110 299.875 o
-13 13 13 0.014 0.010 1.087 3.054 o
-13 15 1 1.222 1.107 0.140 183.898 o
-13 15 2 0.001 0.090 0.209 82.279 o
-13 15 3 0.387 0.409 0.150 161.164 o
-13 15 4 0.364 0.399 0.170 125.497 o
-13 15 5 0.939 0.828 0.140 184.412 o
-13 15 6 0.415 0.409 0.170 125.485 o
-13 15 7 0.345 0.329 0.150 161.190 o
-13 15 8 0.272 0.140 0.130 214.644 o
-13 15 9 1.457 1.357 0.180 111.339 o
-13 15 10 0.478 0.359 0.160 141.640 o
-13 17 1 0.397 0.339 0.140 185.003 o
-13 17 2 0.001 0.070 0.140 185.128 o
-13 17 3 0.215 0.140 0.130 214.663 o
-13 17 4 0.129 0.359 0.239 62.991 o
-13 17 5 0.246 0.219 0.150 161.230 o
-13 17 6 0.084 0.060 0.170 125.552 o
-13 17 7 0.132 0.070 0.160 141.733 o
-12 0 1 9.917 11.151 0.559 11.213 o
-12 0 2 96.365 99.613 4.239 0.191 o
-12 0 4 0.184 0.289 0.090 447.718 o
-12 0 5 16.513 17.285 0.698 7.027 o
-12 0 6 2.673 3.192 0.199 89.025 o
-12 0 7 291.900 295.288 12.607 0.022 o
-12 0 8 0.465 0.588 0.180 111.909 o
-12 0 9 191.091 195.286 10.244 0.033 o
-12 0 10 23.779 24.168 1.207 2.391 o
-12 0 11 1.359 1.376 0.209 81.955 o
-12 0 12 0.192 0.848 0.938 4.106 o
-12 0 13 7.642 7.341 0.489 14.785 o
-12 0 14 2.739 2.683 0.279 45.877 o
-12 0 15 31.226 31.648 1.935 0.941 o
-12 0 16 5.913 6.144 0.449 17.626 o
-12 0 17 0.018 0.130 0.279 46.282 o
-12 0 18 0.836 0.748 0.329 33.301 o
-12 2 1 11.032 11.760 0.369 24.385 o
-12 2 2 63.763 66.060 2.095 0.756 o
-12 2 4 0.036 0.170 0.070 740.423 o
-12 2 5 17.664 17.754 0.549 10.935 o
-12 2 6 2.483 3.132 0.150 156.521 o
-12 2 7 265.499 271.061 8.348 0.047 o
-12 2 8 0.130 0.030 0.130 214.694 o
-12 2 9 173.755 177.881 6.633 0.077 o
-12 2 10 21.355 21.664 0.798 5.312 o
-12 2 11 1.306 1.317 0.150 160.126 o
-12 2 12 0.163 0.269 0.209 82.273 o
-12 2 13 7.006 6.613 0.319 33.967 o
-12 2 14 2.507 2.474 0.199 89.409 o
-12 2 15 28.649 29.285 1.237 2.246 o
-12 2 16 5.370 5.616 0.329 32.489 o
-12 2 17 0.021 0.110 0.160 141.738 o
-12 2 18 0.751 0.140 0.319 35.425 o
-12 4 1 10.128 10.473 0.339 28.930 o
-12 4 2 26.021 27.280 0.718 6.215 o
-12 4 3 2.349 2.214 0.100 345.670 o
-12 4 4 0.023 0.050 0.070 740.501 o
-12 4 5 14.578 14.642 0.429 17.712 o
-12 4 6 1.977 2.454 0.130 209.412 o
-12 4 7 202.003 203.475 6.483 0.079 o
-12 4 8 0.003 0.170 0.439 18.742 o
-12 4 9 131.451 134.114 5.246 0.124 o
-12 4 10 15.614 15.799 0.598 9.474 o
-12 4 11 1.061 0.987 0.160 141.185 o
-12 4 12 0.094 0.259 0.359 27.997 o
-12 4 13 5.435 4.997 0.279 44.786 o
-12 4 14 1.912 1.656 0.180 110.922 o
-12 4 15 22.145 21.774 1.087 2.942 o
-12 4 16 4.033 4.099 0.299 39.639 o
-12 4 17 0.029 0.020 0.997 3.629 o
-12 4 18 0.545 0.539 0.519 13.418 o
-12 6 1 6.418 6.703 0.249 54.587 o
-12 6 2 8.137 8.239 0.259 49.133 o
-12 6 3 0.753 0.688 0.080 562.556 o
-12 6 4 0.077 0.180 0.070 740.341 o
-12 6 5 7.760 7.850 0.259 49.514 o
-12 6 6 1.405 1.676 0.120 248.370 o
-12 6 7 131.068 130.613 4.349 0.176 o
-12 6 8 0.086 0.299 0.259 53.675 o
-12 6 9 83.543 84.722 3.351 0.304 o
-12 6 10 9.410 9.436 0.389 22.621 o
-12 6 11 0.747 0.788 0.140 184.619 o
-12 6 12 0.031 0.409 0.549 11.995 o
-12 6 13 3.610 3.341 0.239 61.751 o
-12 6 14 1.201 1.117 0.190 100.155 o
-12 6 15 14.477 14.493 0.798 5.501 o
-12 6 16 2.518 2.484 0.299 40.055 o
-12 6 17 0.040 0.100 0.339 31.389 o
-12 8 1 3.550 3.641 0.160 135.392 o
-12 8 2 1.433 1.396 0.100 356.120 o
-12 8 3 0.096 0.140 0.110 299.850 o
-12 8 4 0.075 0.229 0.090 447.883 o
-12 8 5 3.773 3.860 0.180 107.501 o
-12 8 6 0.913 1.047 0.100 359.764 o
-12 8 7 72.449 72.583 2.414 0.572 o
-12 8 8 0.293 0.359 0.100 362.515 o
-12 8 9 44.901 46.001 1.406 1.664 o
-12 8 10 4.591 4.638 0.219 72.013 o
-12 8 11 0.493 0.509 0.130 214.411 o
-12 8 13 2.086 1.815 0.160 139.704 o
-12 8 14 0.621 0.688 0.170 125.386 o
-12 8 15 8.047 8.209 0.559 11.348 o
-12 8 16 1.314 1.446 0.209 81.958 o
-12 10 1 1.824 1.805 0.110 292.402 o
-12 10 2 0.060 0.279 0.349 29.620 o
-12 10 3 0.003 0.020 0.080 566.956 o
-12 10 4 0.033 0.409 0.259 53.675 o
-12 10 5 1.812 1.825 0.130 210.851 o
-12 10 6 0.552 0.559 0.110 299.167 o
-12 10 7 33.962 34.491 1.037 3.047 o
-12 10 8 0.450 0.409 0.100 362.207 o
-12 10 9 20.589 21.106 0.708 6.664 o
-12 10 10 1.799 1.815 0.130 210.902 o
-12 10 11 0.279 0.309 0.110 299.684 o
-12 10 12 0.001 0.299 0.469 16.426 o
-12 10 13 1.065 0.818 0.140 184.279 o
-12 10 14 0.265 0.289 0.160 141.701 o
-12 10 15 3.850 3.681 0.309 37.236 o
-12 12 1 0.809 0.708 0.110 298.489 o
-12 12 2 0.051 0.309 0.329 33.319 o
-12 12 3 0.042 0.130 0.170 125.552 o
-12 12 4 0.006 0.170 0.399 22.678 o
-12 12 5 0.720 0.748 0.140 184.659 o
-12 12 6 0.309 0.349 0.080 566.096 o
-12 12 7 13.745 13.705 0.479 14.628 o
-12 12 8 0.397 0.359 0.090 447.202 o
-12 12 9 8.178 8.159 0.309 35.451 o
-12 12 10 0.580 0.569 0.100 361.727 o
-12 12 11 0.134 0.229 0.120 251.936 o
-12 12 12 0.007 0.399 0.399 22.678 o
-12 12 13 0.490 0.329 0.120 251.669 o
-12 12 14 0.090 0.100 0.130 214.695 o
-12 14 1 0.317 0.419 0.150 161.185 o
-12 14 2 0.162 0.369 0.160 141.712 o
-12 14 3 0.042 0.060 0.160 141.738 o
-12 14 5 0.245 0.279 0.130 214.627 o
-12 14 6 0.149 0.249 0.130 214.666 o
-12 14 7 4.854 4.608 0.249 56.141 o
-12 14 8 0.266 0.289 0.150 161.217 o
-12 14 9 2.871 2.743 0.170 122.382 o
-12 14 10 0.154 0.190 0.090 447.824 o
-12 14 11 0.057 0.110 0.130 214.699 o
-12 14 12 0.009 0.170 0.259 53.676 o
-12 16 1 0.114 0.319 0.279 46.280 o
-12 16 2 0.158 0.180 0.130 214.673 o
-12 16 4 0.000 0.050 0.229 68.592 o
-12 16 5 0.079 0.199 0.279 46.281 o
-12 16 6 0.060 0.090 0.140 185.124 o
-12 16 7 1.494 1.297 0.170 124.730 o
-12 16 8 0.146 0.160 0.140 185.109 o
-12 16 9 0.908 0.928 0.190 100.296 o
-12 18 1 0.038 0.130 0.519 13.419 o
-12 18 2 0.097 0.150 0.150 161.259 o
-12 18 3 0.007 0.050 0.120 251.980 o
-12 18 4 0.000 0.030 0.140 185.129 o
-11 1 1 597.402 603.434 25.584 0.005 o
-11 1 2 0.332 0.299 0.070 739.057 o
-11 1 3 135.513 143.071 3.551 0.251 o
-11 1 4 29.025 29.913 0.758 5.514 o
-11 1 5 231.787 246.095 6.882 0.069 o
-11 1 6 149.856 158.830 4.708 0.148 o
-11 1 7 28.223 29.235 0.977 3.500 o
-11 1 8 38.197 42.231 1.366 1.793 o
-11 1 9 19.248 19.799 0.708 6.726 o
-11 1 10 0.058 0.399 0.279 46.281 o
-11 1 11 7.033 7.191 0.329 31.941 o
-11 1 12 102.519 100.222 4.668 0.159 o
-11 1 13 0.657 0.579 0.140 184.778 o
-11 1 14 8.512 8.967 0.419 19.782 o
-11 1 15 0.010 0.409 0.190 100.508 o
-11 1 16 1.082 1.656 0.190 100.092 o
-11 1 17 2.183 2.035 0.190 99.340 o
-11 1 18 0.048 0.050 1.895 1.005 o
-11 3 1 540.872 541.324 17.944 0.010 o
-11 3 3 123.613 128.130 3.421 0.274 o
-11 3 4 13.907 14.732 0.399 20.290 o
-11 3 5 177.074 182.120 5.067 0.126 o
-11 3 6 123.541 127.750 4.099 0.198 o
-11 3 7 23.172 23.450 0.748 5.918 o
-11 3 8 32.834 34.990 1.157 2.501 o
-11 3 9 15.916 15.959 0.608 9.166 o
-11 3 10 0.090 0.199 0.150 161.257 o
-11 3 11 6.022 5.905 0.309 36.485 o
-11 3 12 85.677 84.811 3.740 0.246 o
-11 3 13 0.388 0.489 0.140 184.972 o
-11 3 14 7.554 7.860 0.369 25.483 o
-11 3 15 0.012 0.369 0.209 82.276 o
-11 3 16 0.915 1.426 0.170 125.077 o
-11 3 17 1.863 1.746 0.190 99.653 o
-11 3 18 0.037 0.070 1.726 1.212 o
-11 5 1 344.572 341.928 10.812 0.028 o
-11 5 2 0.326 0.160 0.100 362.604 o
-11 5 3 84.307 85.639 2.683 0.459 o
-11 5 4 10.996 11.560 0.359 25.677 o
-11 5 5 115.640 116.629 3.511 0.266 o
-11 5 6 80.184 81.450 2.673 0.466 o
-11 5 7 17.036 17.006 0.549 11.007 o
-11 5 8 25.431 26.901 0.888 4.244 o
-11 5 9 10.336 10.483 0.429 18.608 o
-11 5 10 0.086 0.090 0.140 185.122 o
-11 5 11 4.489 4.508 0.239 60.991 o
-11 5 12 60.027 59.287 2.095 0.765 o
-11 5 13 0.125 0.080 0.160 141.733 o
-11 5 14 5.969 6.094 0.329 32.316 o
-11 5 15 0.016 0.190 0.160 141.736 o
-11 5 16 0.652 0.888 0.180 111.819 o
-11 5 17 1.362 1.177 0.209 81.985 o
-11 7 1 185.981 186.130 5.835 0.097 o
-11 7 2 0.854 0.519 0.080 562.422 o
-11 7 3 48.759 48.734 1.586 1.319 o
-11 7 4 8.970 9.515 0.339 29.395 o
-11 7 5 66.441 67.835 2.284 0.641 o
-11 7 6 42.253 43.228 1.317 1.898 o
-11 7 7 10.225 10.194 0.349 27.433 o
-11 7 8 17.172 18.053 0.579 9.942 o
-11 7 9 5.599 5.695 0.259 51.418 o
-11 7 10 0.059 0.120 0.150 161.264 o
-11 7 11 2.911 2.883 0.190 98.365 o
-11 7 12 35.326 35.109 1.317 1.952 o
-11 7 14 4.182 4.199 0.259 52.404 o
-11 7 15 0.019 0.209 0.170 125.552 o
-11 7 16 0.394 0.559 0.190 100.461 o
-11 7 17 0.856 0.569 0.239 62.936 o
-11 9 1 92.668 93.998 3.192 0.328 o
-11 9 2 0.851 0.509 0.110 298.624 o
-11 9 3 24.561 24.946 0.688 6.805 o
-11 9 4 5.559 5.755 0.229 64.955 o
-11 9 5 33.009 33.713 0.997 3.288 o
-11 9 6 19.509 19.919 0.598 9.160 o
-11 9 7 5.131 5.007 0.199 85.527 o
-11 9 8 9.873 10.393 0.379 23.585 o
-11 9 9 2.660 2.653 0.160 138.170 o
-11 9 10 0.044 0.110 0.130 214.700 o
-11 9 11 1.640 1.616 0.160 140.372 o
-11 9 12 17.665 17.335 0.688 7.186 o
-11 9 13 0.015 0.110 0.239 62.995 o
-11 9 14 2.588 2.623 0.289 42.823 o
-11 9 15 0.019 0.489 0.439 18.742 o
-11 9 16 0.207 0.479 0.239 62.986 o
-11 11 1 40.175 42.062 1.556 1.401 o
-11 11 2 0.568 0.439 0.080 564.682 o
-11 11 3 10.787 10.712 0.399 21.239 o
-11 11 4 3.226 3.321 0.170 121.380 o
-11 11 5 14.383 14.842 0.489 13.962 o
-11 11 6 7.636 7.780 0.309 35.704 o
-11 11 7 2.363 2.224 0.130 208.505 o
-11 11 8 4.971 5.236 0.209 78.038 o
-11 11 9 1.052 1.137 0.100 358.931 o
-11 11 10 0.030 0.050 0.110 299.875 o
-11 11 11 0.808 0.718 0.100 360.808 o
-11 11 12 7.600 7.271 0.339 30.024 o
-11 11 13 0.048 0.090 0.150 161.265 o
-11 11 14 1.408 1.327 0.170 124.784 o
-11 11 15 0.016 0.120 0.180 111.991 o
-11 13 1 14.991 15.500 0.638 8.416 o
-11 13 2 0.323 0.339 0.130 214.577 o
-11 13 3 4.324 4.429 0.349 29.197 o
-11 13 4 1.743 1.785 0.150 159.222 o
-11 13 5 5.544 5.665 0.259 51.454 o
-11 13 6 2.457 2.504 0.180 110.047 o
-11 13 7 1.006 0.977 0.170 125.152 o
-11 13 8 2.249 2.224 0.140 180.792 o
-11 13 9 0.347 0.349 0.080 565.956 o
-11 13 10 0.015 0.120 0.110 299.872 o
-11 13 11 0.348 0.349 0.090 447.339 o
-11 13 12 2.829 2.244 0.180 109.790 o
-11 13 13 0.051 0.180 0.359 27.998 o
-11 15 1 4.879 4.838 0.349 29.094 o
-11 15 2 0.153 0.209 0.140 185.103 o
-11 15 3 1.581 1.536 0.180 111.203 o
-11 15 4 0.820 0.908 0.180 111.759 o
-11 15 5 1.877 1.865 0.170 124.143 o
-11 15 6 0.672 0.618 0.150 160.981 o
-11 15 7 0.397 0.339 0.140 185.003 o
-11 15 8 0.919 0.808 0.160 141.337 o
-11 15 9 0.099 0.150 0.120 251.959 o
-11 15 10 0.006 0.070 0.219 74.969 o
-11 15 11 0.131 0.219 0.180 111.983 o
-11 17 1 1.396 1.297 0.160 140.782 o
-11 17 2 0.061 0.060 0.120 251.975 o
-11 17 3 0.528 0.549 0.140 184.876 o
-11 17 4 0.337 0.329 0.170 125.509 o
-11 17 5 0.563 0.489 0.110 299.208 o
-11 17 6 0.158 0.160 0.120 251.940 o
-11 17 7 0.150 0.090 0.130 214.685 o
-11 17 8 0.342 0.349 0.190 100.482 o
-10 0 1 162.197 160.985 7.740 0.058 o
-10 0 2 40.731 39.039 1.875 0.985 o
-10 0 3 20.352 21.684 0.718 6.492 o
-10 0 4 14.980 16.428 0.658 7.923 o
-10 0 5 40.213 44.655 2.184 0.732 o
-10 0 6 273.820 295.129 15.011 0.016 o
-10 0 7 6.267 6.403 0.389 23.285 o
-10 0 8 6.316 6.174 0.409 21.123 o
-10 0 9 64.496 65.192 3.870 0.235 o
-10 0 10 1.628 1.626 0.229 68.272 o
-10 0 11 5.715 5.965 0.389 23.372 o
-10 0 12 2.858 3.381 0.329 33.058 o
-10 0 13 5.914 5.925 0.409 21.172 o
-10 0 14 4.417 5.017 0.389 23.547 o
-10 0 15 7.605 7.760 0.539 12.214 o
-10 0 16 28.590 28.696 1.706 1.209 o
-10 0 17 0.594 0.479 0.239 62.964 o
-10 0 18 1.782 1.506 0.409 21.551 o
-10 2 1 151.484 150.412 4.598 0.155 o
-10 2 2 80.330 78.597 2.234 0.646 o
-10 2 3 17.838 18.971 0.439 16.151 o
-10 2 4 16.091 17.315 0.479 14.180 o
-10 2 5 48.203 50.809 1.706 1.152 o
-10 2 6 236.593 250.105 8.518 0.046 o
-10 2 7 6.364 6.364 0.269 47.313 o
-10 2 8 5.685 5.596 0.259 51.400 o
-10 2 9 59.512 60.265 2.344 0.620 o
-10 2 10 1.778 1.755 0.160 140.132 o
-10 2 11 5.308 5.606 0.279 44.721 o
-10 2 12 2.685 3.052 0.199 89.070 o
-10 2 13 5.768 5.735 0.289 41.610 o
-10 2 14 4.145 4.668 0.289 42.267 o
-10 2 15 6.926 6.812 0.329 32.014 o
-10 2 16 26.149 26.312 1.237 2.265 o
-10 2 17 0.589 0.529 0.180 111.887 o
-10 2 18 1.662 1.456 0.249 57.836 o
-10 4 1 107.184 107.104 3.391 0.287 o
-10 4 2 112.008 109.926 3.002 0.355 o
-10 4 3 13.856 14.453 0.409 19.446 o
-10 4 4 14.900 15.450 0.429 17.597 o
-10 4 5 39.266 41.124 1.257 2.089 o
-10 4 6 164.012 167.598 5.227 0.121 o
-10 4 7 6.367 6.573 0.289 41.243 o
-10 4 8 5.206 5.017 0.239 60.398 o
-10 4 9 45.983 47.408 1.656 1.227 o
-10 4 10 1.982 1.905 0.160 139.782 o
-10 4 11 4.104 4.199 0.229 66.577 o
-10 4 12 2.233 2.474 0.180 110.286 o
-10 4 13 5.212 5.147 0.279 44.839 o
-10 4 14 3.377 3.641 0.219 73.268 o
-10 4 15 5.232 5.227 0.279 44.818 o
-10 4 16 20.021 20.288 1.097 2.908 o
-10 4 17 0.565 0.579 0.160 141.571 o
-10 4 18 1.349 1.097 0.269 49.672 o
-10 6 1 60.662 59.566 2.105 0.757 o
-10 6 2 80.844 81.121 2.324 0.601 o
-10 6 3 9.548 9.805 0.289 39.104 o
-10 6 4 11.083 11.690 0.389 22.122 o
-10 6 5 18.805 19.849 0.559 10.428 o
-10 6 6 97.079 96.381 3.321 0.303 o
-10 6 7 5.760 5.875 0.229 64.740 o
-10 6 8 4.474 4.069 0.229 66.380 o
-10 6 9 30.005 30.541 1.037 3.110 o
-10 6 10 1.977 1.895 0.170 124.027 o
-10 6 11 2.546 2.553 0.170 122.966 o
-10 6 12 1.620 1.726 0.160 140.333 o
-10 6 13 4.247 4.209 0.249 56.538 o
-10 6 14 2.384 2.543 0.199 89.469 o
-10 6 15 3.284 3.311 0.219 73.429 o
-10 6 16 12.874 12.927 0.788 5.673 o
-10 6 17 0.504 0.549 0.180 111.904 o
-10 8 1 31.414 31.509 0.958 3.578 o
-10 8 2 50.773 50.879 1.755 1.087 o
-10 8 3 6.080 6.124 0.209 76.264 o
-10 8 4 7.961 8.249 0.289 40.237 o
-10 8 5 8.844 9.116 0.319 33.024 o
-10 8 6 48.904 48.475 1.656 1.218 o
-10 8 7 4.722 4.967 0.219 71.766 o
-10 8 8 3.096 2.793 0.150 155.465 o
-10 8 9 17.226 17.634 0.668 7.605 o
-10 8 10 1.734 1.626 0.160 140.260 o
-10 8 11 1.346 1.446 0.170 124.785 o
-10 8 12 0.993 0.938 0.150 160.633 o
-10 8 13 3.110 2.922 0.209 80.688 o
-10 8 14 1.493 1.526 0.209 81.886 o
-10 8 15 1.719 1.676 0.180 111.059 o
-10 8 16 7.001 7.082 0.559 11.402 o
-10 8 17 0.404 0.439 0.329 33.315 o
-10 10 1 14.378 14.463 0.529 12.082 o
-10 10 2 28.079 28.866 0.948 3.711 o
-10 10 3 3.616 3.631 0.170 120.438 o
-10 10 4 5.245 5.187 0.209 77.770 o
-10 10 5 3.860 4.030 0.190 96.667 o
-10 10 6 21.089 20.946 0.668 7.400 o
-10 10 7 3.368 3.491 0.160 135.960 o
-10 10 8 1.948 1.566 0.120 246.665 o
-10 10 9 8.749 8.827 0.339 29.546 o
-10 10 10 1.312 1.307 0.120 249.199 o
-10 10 11 0.635 0.648 0.130 214.220 o
-10 10 12 0.510 0.439 0.130 214.425 o
-10 10 13 2.027 1.965 0.190 99.475 o
-10 10 14 0.832 1.047 0.180 111.728 o
-10 10 15 0.754 0.698 0.150 160.905 o
-10 12 1 5.626 5.885 0.299 38.993 o
-10 12 2 12.636 12.847 0.549 11.424 o
-10 12 3 1.863 1.775 0.160 140.016 o
-10 12 4 2.849 2.863 0.170 122.327 o
-10 12 5 1.307 1.436 0.140 183.530 o
-10 12 6 7.871 7.670 0.329 31.662 o
-10 12 7 1.986 2.005 0.130 210.084 o
-10 12 8 1.099 0.848 0.090 442.691 o
-10 12 9 3.896 3.860 0.180 107.314 o
-10 12 10 0.832 0.748 0.100 360.668 o
-10 12 11 0.260 0.279 0.100 362.612 o
-10 12 12 0.218 0.229 0.110 299.764 o
-10 12 13 1.162 0.997 0.150 160.450 o
-10 12 14 0.414 0.439 0.130 214.494 o
-10 14 1 1.928 1.895 0.170 124.077 o
-10 14 2 4.918 4.987 0.339 30.780 o
-10 14 3 0.855 1.047 0.160 141.303 o
-10 14 4 1.290 1.327 0.140 183.641 o
-10 14 5 0.356 0.439 0.130 214.531 o
-10 14 6 2.564 2.334 0.199 89.418 o
-10 14 7 0.986 0.997 0.140 184.267 o
-10 14 8 0.531 0.399 0.130 214.424 o
-10 14 9 1.542 1.536 0.160 140.520 o
-10 14 10 0.436 0.359 0.070 738.137 o
-10 14 11 0.094 0.140 0.080 566.858 o
-10 14 12 0.075 0.080 0.090 447.936 o
-10 16 1 0.602 0.519 0.140 184.838 o
-10 16 2 1.743 1.706 0.190 99.738 o
-10 16 3 0.361 0.429 0.170 125.495 o
-10 16 4 0.500 0.588 0.140 184.881 o
-10 16 5 0.077 0.050 0.130 214.700 o
-10 16 6 0.733 0.628 0.130 214.127 o
-10 16 7 0.416 0.389 0.140 184.982 o
-10 16 8 0.225 0.269 0.219 74.961 o
-10 16 9 0.553 0.409 0.190 100.447 o
-10 16 10 0.193 0.180 0.259 53.674 o
-10 18 1 0.175 0.199 0.180 111.981 o
-10 18 2 0.565 0.459 0.110 299.229 o
-10 18 3 0.139 0.209 0.160 141.726 o
-10 18 4 0.165 0.180 0.130 214.671 o
-10 18 5 0.011 0.060 0.150 161.267 o
-9 1 1 113.693 106.465 3.720 0.241 o
-9 1 2 117.032 112.211 2.942 0.365 o
-9 1 3 1107.390 1210.950 33.135 0.003 o
-9 1 4 50.854 50.919 1.676 1.184 o
-9 1 5 86.142 91.205 3.361 0.300 o
-9 1 6 0.177 0.319 0.100 362.681 o
-9 1 7 110.022 111.592 4.159 0.196 o
-9 1 8 5.652 6.403 0.289 41.534 o
-9 1 9 9.564 10.303 0.409 20.487 o
-9 1 10 245.901 246.524 8.767 0.044 o
-9 1 11 5.363 5.685 0.279 44.685 o
-9 1 12 35.812 35.608 1.277 2.064 o
-9 1 13 2.572 2.713 0.190 98.756 o
-9 1 14 10.713 11.610 0.509 13.367 o
-9 1 15 2.591 2.583 0.199 89.312 o
-9 1 16 2.691 2.833 0.219 73.897 o
-9 1 17 1.577 1.885 0.209 81.789 o
-9 1 18 0.265 0.369 0.209 82.264 o
-9 3 1 35.325 35.139 1.267 2.098 o
-9 3 2 106.647 102.635 2.753 0.419 o
-9 3 3 848.473 907.220 26.152 0.005 o
-9 3 4 53.612 53.941 1.746 1.089 o
-9 3 5 77.980 81.699 2.773 0.436 o
-9 3 6 0.010 0.219 0.170 125.552 o
-9 3 7 90.077 89.200 3.451 0.285 o
-9 3 8 6.049 6.733 0.289 41.332 o
-9 3 9 9.129 9.625 0.389 22.651 o
-9 3 10 200.667 195.945 7.800 0.056 o
-9 3 11 4.303 4.409 0.249 56.465 o
-9 3 12 30.651 30.831 1.097 2.795 o
-9 3 13 2.329 2.384 0.180 110.236 o
-9 3 14 9.645 10.373 0.469 15.772 o
-9 3 15 2.276 2.274 0.190 99.181 o
-9 3 16 2.189 2.444 0.219 74.227 o
-9 3 17 1.260 1.396 0.180 111.442 o
-9 3 18 0.223 0.150 0.190 100.503 o
-9 5 1 28.876 29.274 0.898 4.083 o
-9 5 2 69.444 65.880 1.925 0.872 o
-9 5 3 495.652 521.106 16.208 0.013 o
-9 5 4 45.967 46.909 1.576 1.345 o
-9 5 5 55.717 57.402 2.085 0.778 o
-9 5 6 0.044 0.150 0.239 62.995 o
-9 5 7 69.378 69.032 2.833 0.426 o
-9 5 8 6.145 6.533 0.289 41.334 o
-9 5 9 8.024 8.279 0.349 28.203 o
-9 5 10 138.490 137.785 5.416 0.116 o
-9 5 11 2.683 2.813 0.180 109.636 o
-9 5 12 22.623 22.592 0.848 4.710 o
-9 5 13 1.940 1.925 0.190 99.546 o
-9 5 14 7.746 8.249 0.389 22.971 o
-9 5 15 1.757 1.716 0.180 111.016 o
-9 5 16 1.455 1.616 0.219 74.641 o
-9 5 17 0.802 0.838 0.199 90.573 o
-9 5 18 0.160 0.150 0.229 68.589 o
-9 7 1 23.217 24.417 0.738 6.049 o
-9 7 2 38.372 36.346 1.137 2.533 o
-9 7 3 249.383 254.214 8.029 0.051 o
-9 7 4 37.276 38.082 1.267 2.080 o
-9 7 5 34.192 34.461 1.037 3.045 o
-9 7 6 0.024 0.269 0.359 27.998 o
-9 7 7 46.767 46.211 1.596 1.313 o
-9 7 8 5.585 5.855 0.269 47.797 o
-9 7 9 6.446 6.583 0.289 41.212 o
-9 7 10 80.156 79.625 3.411 0.295 o
-9 7 11 1.299 1.337 0.150 160.122 o
-9 7 12 14.448 14.223 0.569 10.541 o
-9 7 13 1.431 1.546 0.150 159.832 o
-9 7 14 5.523 5.945 0.329 32.425 o
-9 7 15 1.196 1.257 0.170 124.956 o
-9 7 16 0.797 0.828 0.160 141.402 o
-9 7 17 0.403 0.509 0.209 82.246 o
-9 9 1 11.248 12.179 0.449 16.876 o
-9 9 2 20.525 19.759 0.559 10.306 o
-9 9 3 117.701 118.016 3.900 0.219 o
-9 9 4 27.228 27.270 0.818 4.891 o
-9 9 5 19.046 19.300 0.598 9.203 o
-9 9 6 0.011 0.319 0.409 21.585 o
-9 9 7 25.544 24.966 0.778 5.427 o
-9 9 8 4.403 4.498 0.209 78.981 o
-9 9 9 4.406 4.488 0.229 66.286 o
-9 9 10 38.587 38.581 1.386 1.752 o
-9 9 11 0.485 0.598 0.130 214.381 o
-9 9 12 7.946 7.670 0.359 26.803 o
-9 9 13 0.921 0.708 0.160 141.366 o
-9 9 14 3.471 3.571 0.239 61.762 o
-9 9 15 0.718 0.549 0.160 141.513 o
-9 9 16 0.363 0.389 0.180 111.947 o
-9 11 1 4.464 5.167 0.309 36.963 o
-9 11 2 9.677 9.296 0.419 19.620 o
-9 11 3 49.639 49.572 1.835 1.003 o
-9 11 4 16.754 17.016 0.638 8.319 o
-9 11 5 9.446 9.605 0.389 22.601 o
-9 11 7 11.933 11.650 0.399 20.959 o
-9 11 8 2.987 2.992 0.170 122.023 o
-9 11 9 2.547 2.643 0.140 179.427 o
-9 11 10 15.817 15.779 0.579 10.085 o
-9 11 11 0.134 0.239 0.140 185.103 o
-9 11 12 3.807 3.401 0.219 73.064 o
-9 11 13 0.524 0.409 0.150 161.110 o
-9 11 14 1.910 1.865 0.180 110.841 o
-9 11 15 0.380 0.409 0.170 125.493 o
-9 13 1 1.540 1.736 0.160 140.416 o
-9 13 2 3.914 3.641 0.269 48.857 o
-9 13 3 18.240 18.303 0.828 5.039 o
-9 13 4 8.863 9.146 0.439 18.042 o
-9 13 5 4.166 4.309 0.259 52.388 o
-9 13 6 0.001 0.130 0.439 18.742 o
-9 13 7 5.010 4.798 0.239 60.592 o
-9 13 8 1.745 1.686 0.190 99.743 o
-9 13 9 1.292 1.357 0.110 295.928 o
-9 13 10 5.591 5.217 0.239 60.077 o
-9 13 11 0.026 0.299 0.309 37.757 o
-9 13 12 1.607 1.287 0.130 212.061 o
-9 13 13 0.257 0.249 0.130 214.628 o
-9 15 1 0.441 0.459 0.140 184.952 o
-9 15 2 1.404 1.247 0.160 140.798 o
-9 15 3 5.958 5.965 0.399 22.216 o
-9 15 4 4.057 4.010 0.239 61.366 o
-9 15 5 1.649 1.616 0.150 159.487 o
-9 15 6 0.001 0.040 0.150 161.268 o
-9 15 7 1.892 1.696 0.170 124.212 o
-9 15 8 0.878 0.918 0.150 160.736 o
-9 15 9 0.571 0.698 0.150 161.016 o
-9 15 10 1.704 1.626 0.190 99.784 o
-9 15 11 0.003 0.259 0.170 125.551 o
-9 17 1 0.105 0.199 0.120 251.950 o
-9 17 2 0.449 0.329 0.130 214.506 o
-9 17 3 1.751 1.566 0.180 111.075 o
-9 17 4 1.602 1.556 0.170 124.538 o
-9 17 5 0.588 0.439 0.120 251.507 o
-9 17 6 0.000 0.020 0.898 4.480 o
-9 17 7 0.647 0.499 0.150 161.029 o
-9 17 8 0.382 0.329 0.180 111.948 o
-8 0 1 108.564 102.855 5.087 0.134 o
-8 0 2 12.724 13.625 0.469 15.324 o
-8 0 3 159.949 169.513 6.603 0.078 o
-8 0 4 309.915 336.801 14.263 0.017 o
-8 0 5 35.765 38.670 2.294 0.670 o
-8 0 6 111.016 118.285 6.264 0.089 o
-8 0 7 147.682 160.606 8.099 0.053 o
-8 0 8 70.811 72.014 4.259 0.194 o
-8 0 9 21.560 22.263 1.117 2.794 o
-8 0 10 108.380 108.430 6.094 0.094 o
-8 0 11 18.463 19.370 1.047 3.196 o
-8 0 12 3.312 3.252 0.279 45.691 o
-8 0 13 2.443 2.334 0.269 49.406 o
-8 0 14 70.456 73.909 3.800 0.242 o
-8 0 15 3.147 3.371 0.319 35.102 o
-8 0 16 7.036 6.783 0.489 14.833 o
-8 0 17 0.260 0.529 0.269 49.766 o
-8 0 18 4.198 3.571 0.579 10.739 o
-8 2 1 70.123 67.626 2.214 0.675 o
-8 2 2 0.014 0.050 0.060 1007.910 o
-8 2 3 174.297 180.844 4.628 0.148 o
-8 2 4 265.938 286.162 9.376 0.038 o
-8 2 5 42.008 44.136 1.805 1.053 o
-8 2 6 102.540 106.974 4.588 0.164 o
-8 2 7 126.054 129.087 4.748 0.150 o
-8 2 8 64.822 65.621 2.733 0.459 o
-8 2 9 20.284 20.816 0.728 6.342 o
-8 2 10 99.341 100.740 4.060 0.207 o
-8 2 11 16.807 17.355 0.648 8.072 o
-8 2 12 2.969 2.863 0.190 98.319 o
-8 2 13 2.543 2.484 0.180 109.968 o
-8 2 14 64.573 67.745 2.573 0.514 o
-8 2 15 2.987 3.202 0.229 67.475 o
-8 2 16 6.527 6.134 0.329 32.188 o
-8 2 17 0.254 0.569 0.180 111.950 o
-8 2 18 3.904 3.521 0.399 22.491 o
-8 4 1 38.822 37.543 1.396 1.729 o
-8 4 2 1.188 1.297 0.070 719.895 o
-8 4 3 136.700 137.056 3.720 0.232 o
-8 4 4 175.233 185.083 5.456 0.110 o
-8 4 5 38.948 39.279 1.416 1.680 o
-8 4 6 69.696 72.303 2.843 0.422 o
-8 4 7 85.381 87.365 3.391 0.296 o
-8 4 8 52.897 52.904 2.234 0.687 o
-8 4 9 17.183 17.295 0.638 8.296 o
-8 4 10 78.311 77.869 3.321 0.311 o
-8 4 11 13.170 13.475 0.529 12.201 o
-8 4 12 2.218 2.075 0.170 123.668 o
-8 4 13 2.763 2.723 0.199 89.136 o
-8 4 14 49.883 52.126 2.045 0.817 o
-8 4 15 2.529 2.723 0.229 67.785 o
-8 4 16 5.201 5.037 0.319 34.597 o
-8 4 17 0.234 0.419 0.150 161.209 o
-8 4 18 3.141 2.903 0.519 13.376 o
-8 6 1 24.108 23.260 0.698 6.680 o
-8 6 2 1.126 1.067 0.070 723.597 o
-8 6 3 79.951 78.557 2.643 0.477 o
-8 6 4 98.465 99.444 2.972 0.370 o
-8 6 5 27.296 27.359 0.798 5.112 o
-8 6 6 35.460 36.217 1.366 1.818 o
-8 6 7 48.612 49.273 1.895 0.947 o
-8 6 8 40.044 40.027 1.406 1.697 o
-8 6 9 13.019 13.106 0.489 14.172 o
-8 6 10 53.887 54.300 2.005 0.841 o
-8 6 11 8.956 9.097 0.389 22.722 o
-8 6 12 1.420 1.247 0.150 160.032 o
-8 6 13 2.866 2.833 0.190 98.432 o
-8 6 14 32.611 34.282 1.376 1.808 o
-8 6 15 1.894 2.035 0.180 110.786 o
-8 6 16 3.562 3.351 0.229 67.143 o
-8 6 17 0.199 0.519 0.180 111.961 o
-8 8 1 11.754 11.510 0.419 19.183 o
-8 8 2 2.505 2.484 0.110 286.065 o
-8 8 3 47.584 47.069 1.755 1.097 o
-8 8 4 49.888 49.323 1.815 1.024 o
-8 8 5 17.180 16.976 0.529 11.769 o
-8 8 6 16.409 16.477 0.519 12.272 o
-8 8 7 22.538 22.592 0.738 6.096 o
-8 8 8 25.964 25.275 0.868 4.431 o
-8 8 9 8.680 8.648 0.359 26.556 o
-8 8 10 31.977 32.207 1.137 2.600 o
-8 8 11 5.091 5.276 0.279 44.860 o
-8 8 12 0.755 0.549 0.140 184.713 o
-8 8 13 2.624 2.533 0.199 89.306 o
-8 8 14 18.165 18.931 0.838 4.921 o
-8 8 15 1.257 1.376 0.160 140.873 o
-8 8 16 2.106 1.845 0.190 99.462 o
-8 8 17 0.153 0.150 0.269 49.773 o
-8 10 1 4.736 4.588 0.279 45.099 o
-8 10 2 1.966 1.885 0.130 210.325 o
-8 10 3 26.686 26.472 0.888 4.227 o
-8 10 4 22.892 22.801 0.798 5.267 o
-8 10 5 8.912 9.216 0.349 27.889 o
-8 10 6 6.780 6.822 0.259 50.450 o
-8 10 7 8.434 8.159 0.289 40.042 o
-8 10 8 14.208 14.084 0.489 14.016 o
-8 10 9 5.203 5.147 0.249 55.809 o
-8 10 10 16.458 16.378 0.638 8.344 o
-8 10 11 2.489 2.553 0.170 123.042 o
-8 10 12 0.322 0.299 0.120 251.819 o
-8 10 13 2.052 1.895 0.160 139.696 o
-8 10 14 8.745 8.767 0.529 12.596 o
-8 10 15 0.734 0.778 0.160 141.449 o
-8 10 16 1.078 0.788 0.160 141.241 o
-8 12 1 1.696 1.516 0.140 182.792 o
-8 12 2 1.311 1.237 0.160 140.887 o
-8 12 3 13.042 13.216 0.588 9.964 o
-8 12 4 9.394 9.336 0.429 18.788 o
-8 12 5 4.022 4.199 0.259 52.466 o
-8 12 6 2.299 2.304 0.160 139.048 o
-8 12 7 2.582 2.374 0.209 81.191 o
-8 12 8 6.859 6.733 0.259 50.431 o
-8 12 9 2.795 2.723 0.140 178.578 o
-8 12 10 7.492 7.341 0.299 38.121 o
-8 12 11 1.089 1.017 0.140 184.131 o
-8 12 12 0.110 0.050 0.140 185.122 o
-8 12 13 1.353 1.187 0.150 160.145 o
-8 12 14 3.683 3.321 0.219 73.173 o
-8 14 1 0.545 0.449 0.140 184.897 o
-8 14 2 0.708 0.668 0.150 160.944 o
-8 14 3 5.536 5.526 0.329 32.465 o
-8 14 4 3.395 3.411 0.219 73.329 o
-8 14 5 1.647 1.746 0.160 140.291 o
-8 14 6 0.640 0.628 0.130 214.226 o
-8 14 7 0.645 0.638 0.140 184.764 o
-8 14 8 2.897 2.863 0.219 73.781 o
-8 14 9 1.316 1.247 0.190 100.079 o
-8 14 10 3.042 2.743 0.190 98.305 o
-8 14 11 0.426 0.399 0.090 447.067 o
-8 14 12 0.029 0.030 0.080 566.950 o
-8 16 1 0.164 0.180 0.140 185.104 o
-8 16 2 0.321 0.289 0.130 214.591 o
-8 16 3 2.064 1.915 0.190 99.466 o
-8 16 4 1.086 1.057 0.120 250.096 o
-8 16 5 0.601 0.668 0.140 184.785 o
-8 16 6 0.148 0.219 0.160 141.724 o
-8 16 7 0.128 0.319 0.249 58.053 o
-8 16 8 1.055 0.968 0.160 141.196 o
-8 16 9 0.544 0.698 0.160 141.556 o
-8 16 10 1.105 1.127 0.219 74.790 o
-8 18 1 0.049 0.070 0.110 299.871 o
-8 18 2 0.128 0.170 0.100 362.784 o
-8 18 3 0.682 0.588 0.150 160.984 o
-8 18 4 0.311 0.359 0.120 251.806 o
-8 18 5 0.197 0.229 0.140 185.091 o
-8 18 6 0.028 0.140 0.170 125.553 o
-7 1 1 3056.660 3271.970 128.758 0.000 o
-7 1 2 32.861 31.928 0.977 3.424 o
-7 1 3 186.961 206.378 6.872 0.071 o
-7 1 4 376.736 399.490 14.273 0.017 o
-7 1 5 113.270 116.998 4.139 0.197 o
-7 1 6 76.151 83.086 3.132 0.348 o
-7 1 7 3.737 3.651 0.190 97.052 o
-7 1 8 140.864 149.624 5.416 0.115 o
-7 1 9 31.439 33.583 1.117 2.685 o
-7 1 10 90.144 91.334 3.700 0.250 o
-7 1 11 59.871 61.711 2.424 0.581 o
-7 1 12 1.595 1.576 0.160 140.443 o
-7 1 13 0.442 0.479 0.150 161.130 o
-7 1 14 30.794 32.047 1.257 2.161 o
-7 1 15 4.919 5.187 0.289 41.973 o
-7 1 16 13.082 13.086 0.588 9.965 o
-7 1 17 8.780 8.708 0.439 18.072 o
-7 1 18 2.635 2.703 0.249 57.449 o
-7 3 1 1803.180 1891.250 65.521 0.001 o
-7 3 2 22.901 22.801 0.608 8.617 o
-7 3 3 99.125 110.914 3.142 0.332 o
-7 3 4 422.279 432.105 14.682 0.016 o
-7 3 5 95.271 94.317 3.491 0.277 o
-7 3 6 58.490 62.698 2.553 0.527 o
-7 3 7 8.921 8.837 0.339 29.499 o
-7 3 8 117.046 123.003 4.608 0.160 o
-7 3 9 27.921 29.105 0.997 3.375 o
-7 3 10 74.392 74.398 3.162 0.343 o
-7 3 11 49.591 50.839 1.765 1.078 o
-7 3 12 1.304 1.117 0.160 140.944 o
-7 3 13 0.443 0.449 0.140 184.954 o
-7 3 14 26.288 27.290 1.007 3.340 o
-7 3 15 4.359 4.548 0.259 52.261 o
-7 3 16 11.100 11.041 0.509 13.360 o
-7 3 17 7.140 7.152 0.429 19.130 o
-7 3 18 2.203 2.115 0.229 68.023 o
-7 5 1 847.465 889.256 31.748 0.003 o
-7 5 2 19.261 19.001 0.519 11.904 o
-7 5 3 45.539 48.794 1.586 1.328 o
-7 5 4 304.406 302.280 9.685 0.035 o
-7 5 5 69.390 68.244 2.643 0.486 o
-7 5 6 36.696 38.251 1.486 1.544 o
-7 5 7 9.630 9.655 0.379 23.701 o
-7 5 8 81.409 82.826 3.292 0.315 o
-7 5 9 21.974 22.462 0.788 5.416 o
-7 5 10 50.206 49.462 1.825 1.013 o
-7 5 11 34.270 34.501 1.187 2.377 o
-7 5 12 0.927 0.698 0.160 141.365 o
-7 5 13 0.393 0.459 0.160 141.650 o
-7 5 14 19.225 20.058 0.808 5.246 o
-7 5 15 3.402 3.431 0.219 73.319 o
-7 5 16 7.986 7.710 0.389 22.975 o
-7 5 17 4.725 4.558 0.309 36.972 o
-7 5 18 1.548 1.466 0.279 46.155 o
-7 7 1 383.383 396.029 14.941 0.015 o
-7 7 2 14.510 14.054 0.409 19.362 o
-7 7 3 21.984 23.061 0.708 6.587 o
-7 7 4 183.967 179.347 5.835 0.097 o
-7 7 5 43.241 42.441 1.496 1.498 o
-7 7 6 20.610 20.956 0.718 6.496 o
-7 7 7 8.334 8.059 0.329 31.481 o
-7 7 8 48.777 49.652 1.895 0.946 o
-7 7 9 15.192 15.510 0.569 10.463 o
-7 7 10 28.683 28.886 1.037 3.131 o
-7 7 11 19.799 19.968 0.738 6.208 o
-7 7 12 0.580 0.529 0.130 214.329 o
-7 7 13 0.304 0.369 0.140 185.035 o
-7 7 14 12.105 12.458 0.539 11.874 o
-7 7 15 2.342 2.444 0.190 99.062 o
-7 7 16 4.912 4.449 0.279 45.064 o
-7 7 17 2.545 2.474 0.259 53.208 o
-7 9 1 169.406 172.475 6.832 0.073 o
-7 9 2 9.619 9.236 0.399 21.543 o
-7 9 3 10.977 11.111 0.449 16.966 o
-7 9 4 107.774 107.403 3.770 0.236 o
-7 9 5 23.303 22.721 0.698 6.719 o
-7 9 6 9.740 9.765 0.339 29.145 o
-7 9 7 6.786 6.733 0.259 50.474 o
-7 9 8 25.517 25.784 0.888 4.251 o
-7 9 9 9.409 9.735 0.399 21.537 o
-7 9 10 13.944 13.954 0.559 10.935 o
-7 9 11 9.666 9.695 0.419 19.596 o
-7 9 12 0.317 0.309 0.130 214.588 o
-7 9 13 0.207 0.549 0.389 23.855 o
-7 9 14 6.611 6.703 0.339 30.306 o
-7 9 15 1.432 1.416 0.160 140.692 o
-7 9 16 2.610 2.304 0.209 81.195 o
-7 11 1 68.406 69.541 3.381 0.304 o
-7 11 2 5.579 5.217 0.279 44.692 o
-7 11 3 5.501 5.596 0.289 41.723 o
-7 11 4 54.957 53.612 2.603 0.512 o
-7 11 5 10.765 10.672 0.479 15.044 o
-7 11 6 3.901 3.681 0.229 66.859 o
-7 11 7 4.312 4.329 0.190 95.877 o
-7 11 8 11.696 11.929 0.419 19.160 o
-7 11 9 5.123 5.197 0.269 48.136 o
-7 11 10 5.700 5.546 0.269 47.815 o
-7 11 11 4.039 3.880 0.209 79.594 o
-7 11 12 0.151 0.279 0.279 46.280 o
-7 11 13 0.118 0.150 0.150 161.257 o
-7 11 14 3.154 3.002 0.209 80.630 o
-7 11 15 0.782 0.718 0.130 214.020 o
-7 13 1 24.223 24.427 1.217 2.351 o
-7 13 2 2.729 2.613 0.219 73.934 o
-7 13 3 2.509 2.563 0.180 109.962 o
-7 13 4 23.900 24.018 0.987 3.510 o
-7 13 5 4.352 4.339 0.289 42.256 o
-7 13 6 1.374 1.297 0.150 160.057 o
-7 13 7 2.223 2.284 0.199 89.657 o
-7 13 8 4.751 4.688 0.259 52.063 o
-7 13 9 2.434 2.404 0.130 207.937 o
-7 13 10 1.996 1.775 0.130 210.396 o
-7 13 11 1.466 1.357 0.140 183.338 o
-7 13 13 0.054 0.080 0.140 185.125 o
-7 13 14 1.326 1.047 0.160 140.955 o
-7 15 1 7.527 7.610 0.549 11.787 o
-7 15 2 1.140 1.067 0.150 160.437 o
-7 15 3 1.011 0.908 0.120 250.427 o
-7 15 4 9.178 9.097 0.459 16.535 o
-7 15 5 1.613 1.576 0.150 159.566 o
-7 15 6 0.405 0.379 0.130 214.519 o
-7 15 7 0.994 1.007 0.160 141.224 o
-7 15 8 1.737 1.726 0.209 81.758 o
-7 15 9 1.026 1.107 0.180 111.634 o
-7 15 10 0.608 0.658 0.170 125.396 o
-7 15 11 0.473 0.299 0.100 362.267 o
-7 17 1 2.081 1.855 0.160 139.684 o
-7 17 2 0.410 0.648 0.499 14.513 o
-7 17 3 0.365 0.359 0.120 251.765 o
-7 17 4 3.154 2.793 0.209 80.702 o
-7 17 5 0.560 0.559 0.120 251.469 o
-7 17 6 0.096 0.309 0.259 53.674 o
-7 17 7 0.386 0.349 0.140 185.005 o
-7 17 8 0.578 0.539 0.140 184.847 o
-7 17 9 0.385 0.389 0.229 68.574 o
-7 19 2 0.128 0.040 0.110 299.855 o
-7 19 3 0.118 0.180 0.190 100.508 o
-6 0 1 22.261 23.958 1.167 2.559 o
-6 0 2 389.017 422.839 16.258 0.013 o
-6 0 3 556.837 598.995 30.920 0.004 o
-6 0 4 1150.730 1310.330 69.231 0.001 o
-6 0 5 977.766 1120.990 60.035 0.001 o
-6 0 6 47.224 51.477 2.932 0.409 o
-6 0 7 34.489 34.940 1.825 1.048 o
-6 0 8 40.312 41.453 2.125 0.773 o
-6 0 9 83.780 86.287 4.838 0.150 o
-6 0 10 110.355 114.365 6.314 0.088 o
-6 0 11 49.965 52.375 2.683 0.485 o
-6 0 12 8.039 8.807 0.549 11.745 o
-6 0 13 17.795 17.994 0.968 3.738 o
-6 0 14 27.191 28.995 1.556 1.448 o
-6 0 15 4.924 4.758 0.389 23.513 o
-6 0 16 0.000 0.140 0.329 33.320 o
-6 0 17 0.260 0.369 0.219 74.957 o
-6 0 18 0.016 0.140 0.249 58.056 o
-6 2 1 21.945 23.649 0.848 4.713 o
-6 2 2 260.279 273.136 7.102 0.063 o
-6 2 3 338.279 363.852 12.408 0.022 o
-6 2 4 855.818 942.539 35.798 0.003 o
-6 2 5 918.092 1012.890 38.740 0.002 o
-6 2 6 44.467 46.640 1.905 0.945 o
-6 2 7 33.369 35.060 1.277 2.078 o
-6 2 8 39.332 38.511 1.297 1.980 o
-6 2 9 75.204 77.131 3.162 0.343 o
-6 2 10 102.081 105.937 4.189 0.195 o
-6 2 11 44.448 46.291 1.556 1.383 o
-6 2 12 7.127 7.930 0.359 26.934 o
-6 2 13 16.676 17.076 0.688 7.220 o
-6 2 14 25.003 26.083 1.007 3.359 o
-6 2 15 4.684 4.608 0.269 48.424 o
-6 2 17 0.259 0.359 0.190 100.491 o
-6 2 18 0.011 0.010 0.938 4.107 o
-6 4 1 10.586 11.121 0.329 30.301 o
-6 4 2 140.862 141.824 4.109 0.193 o
-6 4 3 174.916 179.387 5.915 0.095 o
-6 4 4 467.601 492.011 18.811 0.010 o
-6 4 5 684.539 726.007 28.327 0.004 o
-6 4 6 35.841 37.394 1.486 1.548 o
-6 4 7 25.667 26.252 0.868 4.428 o
-6 4 8 31.512 31.180 1.047 3.037 o
-6 4 9 57.938 59.297 2.454 0.570 o
-6 4 10 80.885 81.550 3.381 0.300 o
-6 4 11 31.665 33.065 1.157 2.516 o
-6 4 12 5.205 5.785 0.289 41.789 o
-6 4 13 13.883 14.443 0.588 9.897 o
-6 4 14 19.503 20.358 0.828 5.001 o
-6 4 15 4.037 4.139 0.259 52.472 o
-6 4 17 0.249 0.449 0.170 125.514 o
-6 4 18 0.002 0.100 0.209 82.279 o
-6 6 1 2.013 2.134 0.140 181.474 o
-6 6 2 78.410 80.323 2.523 0.519 o
-6 6 3 119.716 116.799 4.099 0.199 o
-6 6 4 241.197 242.185 8.009 0.052 o
-6 6 5 399.090 408.177 15.550 0.014 o
-6 6 6 25.340 26.183 0.878 4.341 o
-6 6 7 15.499 15.141 0.539 11.565 o
-6 6 8 20.698 20.078 0.698 6.855 o
-6 6 9 39.606 39.887 1.496 1.513 o
-6 6 10 54.971 55.986 2.234 0.684 o
-6 6 11 18.015 18.502 0.698 6.965 o
-6 6 12 3.217 3.471 0.209 80.418 o
-6 6 13 10.301 10.593 0.469 15.706 o
-6 6 14 13.003 13.625 0.588 9.956 o
-6 6 15 3.128 3.112 0.229 67.428 o
-6 6 16 0.001 0.020 0.948 4.021 o
-6 6 17 0.222 0.259 0.160 141.711 o
-6 6 18 0.001 0.010 1.057 3.229 o
-6 8 1 0.358 0.938 0.209 82.226 o
-6 8 2 39.962 39.827 1.526 1.457 o
-6 8 3 68.571 66.897 2.424 0.572 o
-6 8 4 111.355 109.867 4.219 0.191 o
-6 8 5 206.363 204.911 6.962 0.069 o
-6 8 6 16.117 16.088 0.569 10.391 o
-6 8 7 8.721 8.159 0.319 33.222 o
-6 8 8 12.744 12.458 0.489 14.225 o
-6 8 9 22.882 22.791 0.818 5.031 o
-6 8 10 32.254 32.406 1.147 2.555 o
-6 8 11 8.158 8.348 0.389 22.903 o
-6 8 12 1.612 1.746 0.150 159.447 o
-6 8 13 6.743 6.822 0.329 32.057 o
-6 8 14 7.456 7.491 0.379 24.251 o
-6 8 15 2.141 2.115 0.170 123.732 o
-6 8 16 0.001 0.439 0.519 13.419 o
-6 8 17 0.174 0.010 1.107 2.945 o
-6 10 1 0.087 0.618 0.419 20.569 o
-6 10 2 18.272 18.672 0.748 6.106 o
-6 10 3 33.545 32.825 1.476 1.582 o
-6 10 4 45.291 45.024 2.314 0.651 o
-6 10 5 94.920 92.990 3.960 0.219 o
-6 10 6 8.665 8.528 0.299 37.424 o
-6 10 7 4.612 4.309 0.190 95.474 o
-6 10 8 6.969 6.703 0.299 38.425 o
-6 10 9 11.202 10.952 0.429 18.468 o
-6 10 10 16.523 16.577 0.628 8.588 o
-6 10 11 2.975 2.883 0.180 109.254 o
-6 10 12 0.662 0.688 0.130 214.172 o
-6 10 13 3.893 3.820 0.219 72.859 o
-6 10 14 3.716 3.671 0.229 66.969 o
-6 10 15 1.285 1.267 0.150 160.178 o
-6 10 16 0.001 0.329 0.628 9.142 o
-6 12 1 0.010 0.409 0.539 12.443 o
-6 12 2 6.729 6.773 0.329 32.066 o
-6 12 3 15.025 14.782 0.618 8.952 o
-6 12 4 16.486 16.158 0.708 6.856 o
-6 12 5 37.151 37.643 1.736 1.149 o
-6 12 6 3.960 3.880 0.299 39.678 o
-6 12 7 2.137 1.975 0.170 123.814 o
-6 12 8 3.244 3.122 0.150 154.663 o
-6 12 9 4.852 4.808 0.229 65.864 o
-6 12 10 7.489 7.331 0.319 33.729 o
-6 12 11 0.847 0.748 0.140 184.544 o
-6 12 12 0.236 0.299 0.130 214.627 o
-6 12 13 1.992 1.895 0.150 158.731 o
-6 12 14 1.638 1.546 0.180 111.162 o
-6 14 1 0.000 0.509 0.728 6.809 o
-6 14 2 2.007 1.935 0.180 110.733 o
-6 14 3 5.994 5.885 0.309 36.496 o
-6 14 4 5.308 5.217 0.319 34.555 o
-6 14 5 12.596 12.747 0.598 9.677 o
-6 14 6 1.603 1.616 0.160 140.412 o
-6 14 7 0.854 0.818 0.170 125.267 o
-6 14 8 1.319 1.337 0.170 124.845 o
-6 14 9 1.892 1.855 0.199 89.969 o
-6 14 10 3.053 2.563 0.160 137.539 o
-6 14 11 0.176 0.229 0.130 214.661 o
-6 14 12 0.074 0.090 0.100 362.831 o
-6 14 13 0.904 0.678 0.100 360.534 o
-6 16 1 0.002 0.289 0.618 9.439 o
-6 16 2 0.511 0.459 0.130 214.416 o
-6 16 3 2.105 1.895 0.170 123.892 o
-6 16 4 1.502 1.376 0.130 212.199 o
-6 16 5 3.799 3.581 0.259 52.663 o
-6 16 6 0.577 0.499 0.120 251.485 o
-6 16 7 0.296 0.289 0.140 185.052 o
-6 16 8 0.468 0.519 0.160 141.617 o
-6 16 9 0.665 0.569 0.180 111.862 o
-6 16 10 1.131 0.977 0.199 90.466 o
-6 18 1 0.002 0.309 0.439 18.742 o
-6 18 2 0.111 0.140 0.100 362.803 o
-6 18 3 0.662 0.449 0.110 299.070 o
-6 18 4 0.381 0.279 0.090 447.342 o
-6 18 5 1.028 0.858 0.110 297.706 o
-6 18 6 0.183 0.239 0.140 185.093 o
-6 18 7 0.089 0.070 0.120 251.970 o
-5 1 1 5588.430 5910.070 213.260 0.000 o
-5 1 2 74.610 78.009 2.144 0.703 o
-5 1 3 117.402 127.631 4.508 0.166 o
-5 1 4 206.726 219.833 8.029 0.053 o
-5 1 5 26.102 31.958 1.376 1.834 o
-5 1 6 53.827 54.330 2.184 0.716 o
-5 1 7 26.512 29.065 0.958 3.659 o
-5 1 8 243.617 253.496 9.715 0.036 o
-5 1 9 22.072 22.841 0.798 5.284 o
-5 1 10 22.752 24.277 0.838 4.798 o
-5 1 11 53.541 56.873 2.105 0.767 o
-5 1 12 0.158 0.170 0.140 185.106 o
-5 1 13 15.735 16.348 0.668 7.676 o
-5 1 14 31.222 31.399 1.227 2.261 o
-5 1 15 6.368 6.344 0.319 34.171 o
-5 1 16 9.068 8.927 0.449 17.269 o
-5 1 17 1.933 1.466 0.219 74.514 o
-5 1 18 1.575 1.556 0.279 46.147 o
-5 1 19 4.112 3.671 0.489 15.021 o
-5 3 1 1745.090 1875.480 59.816 0.001 o
-5 3 2 32.417 34.341 1.037 3.065 o
-5 3 3 86.063 88.611 3.012 0.369 o
-5 3 4 84.608 89.988 3.232 0.324 o
-5 3 5 10.225 12.717 0.459 16.268 o
-5 3 6 40.377 40.446 1.696 1.192 o
-5 3 7 21.929 22.681 0.748 5.962 o
-5 3 8 191.424 192.942 6.643 0.076 o
-5 3 9 21.757 22.522 0.778 5.550 o
-5 3 10 18.381 19.590 0.718 6.580 o
-5 3 11 46.648 48.395 1.706 1.158 o
-5 3 12 0.132 0.090 0.170 125.549 o
-5 3 13 13.306 13.565 0.539 11.766 o
-5 3 14 25.847 25.714 1.007 3.352 o
-5 3 15 4.924 4.828 0.269 48.290 o
-5 3 16 7.770 7.331 0.429 19.063 o
-5 3 17 1.617 1.406 0.239 62.751 o
-5 3 18 1.324 1.307 0.239 62.818 o
-5 5 1 684.364 727.374 26.202 0.005 o
-5 5 2 11.342 11.231 0.409 20.151 o
-5 5 3 50.026 48.635 1.726 1.126 o
-5 5 4 76.553 79.256 2.912 0.399 o
-5 5 5 1.914 2.214 0.130 209.985 o
-5 5 6 26.145 26.921 0.968 3.606 o
-5 5 7 12.407 12.468 0.459 16.051 o
-5 5 8 121.379 120.419 4.478 0.169 o
-5 5 9 18.709 19.191 0.688 7.123 o
-5 5 10 12.995 13.605 0.519 12.656 o
-5 5 11 35.191 36.775 1.297 2.005 o
-5 5 12 0.067 0.070 0.120 251.973 o
-5 5 13 9.744 9.795 0.429 18.721 o
-5 5 14 17.733 17.535 0.708 6.804 o
-5 5 15 2.912 2.593 0.219 73.845 o
-5 5 16 5.735 5.286 0.329 32.449 o
-5 5 17 1.132 0.948 0.190 100.215 o
-5 5 18 0.940 0.559 0.359 27.985 o
-5 7 1 335.072 348.441 12.757 0.021 o
-5 7 2 2.725 2.304 0.150 156.905 o
-5 7 3 25.831 25.833 1.087 2.901 o
-5 7 4 63.304 63.795 2.324 0.625 o
-5 7 5 0.051 0.010 0.668 8.083 o
-5 7 6 14.294 14.562 0.519 12.522 o
-5 7 7 5.780 5.655 0.239 59.794 o
-5 7 8 64.548 65.082 2.703 0.469 o
-5 7 9 14.082 14.363 0.539 11.689 o
-5 7 10 7.786 8.079 0.349 28.277 o
-5 7 11 22.958 23.499 0.878 4.401 o
-5 7 13 6.094 6.114 0.309 36.436 o
-5 7 14 10.145 10.124 0.459 16.402 o
-5 7 15 1.282 1.217 0.160 140.920 o
-5 7 16 3.659 3.491 0.229 67.051 o
-5 7 17 0.666 0.439 0.180 111.879 o
-5 9 1 145.421 149.774 6.124 0.091 o
-5 9 2 0.501 0.319 0.110 299.429 o
-5 9 3 13.398 13.056 0.569 10.628 o
-5 9 4 35.122 34.212 1.366 1.823 o
-5 9 5 0.129 0.140 0.190 100.509 o
-5 9 6 6.774 6.743 0.269 47.012 o
-5 9 7 2.137 2.025 0.130 209.587 o
-5 9 8 29.643 29.464 1.077 2.907 o
-5 9 9 9.482 9.645 0.389 22.591 o
-5 9 10 3.732 3.730 0.209 79.917 o
-5 9 11 12.972 13.156 0.539 11.800 o
-5 9 13 3.227 3.162 0.209 80.523 o
-5 9 14 4.895 4.578 0.259 52.024 o
-5 9 15 0.393 0.329 0.150 161.175 o
-5 9 16 2.036 1.885 0.180 110.729 o
-5 11 1 59.419 62.100 3.541 0.280 o
-5 11 2 0.033 0.170 0.409 21.585 o
-5 11 3 6.085 5.875 0.289 41.474 o
-5 11 4 16.732 16.737 0.848 4.846 o
-5 11 5 0.294 0.209 0.140 185.066 o
-5 11 6 2.663 2.563 0.180 109.797 o
-5 11 7 0.549 0.499 0.080 564.614 o
-5 11 8 11.713 11.550 0.449 16.859 o
-5 11 9 5.612 5.616 0.259 51.432 o
-5 11 10 1.496 1.376 0.120 248.554 o
-5 11 11 6.393 6.244 0.299 38.697 o
-5 11 12 0.000 0.020 0.958 3.937 o
-5 11 13 1.468 1.426 0.150 159.861 o
-5 11 14 2.015 1.905 0.180 110.739 o
-5 11 15 0.069 0.339 0.349 29.620 o
-5 13 1 22.502 23.340 1.257 2.218 o
-5 13 2 0.008 0.170 0.399 22.678 o
-5 13 3 2.248 2.174 0.160 139.221 o
-5 13 4 7.112 7.391 0.369 25.596 o
-5 13 5 0.272 0.259 0.140 185.065 o
-5 13 6 0.853 0.758 0.160 141.390 o
-5 13 7 0.098 0.160 0.199 90.710 o
-5 13 8 3.995 3.820 0.219 72.787 o
-5 13 9 2.862 2.743 0.140 178.343 o
-5 13 10 0.522 0.359 0.090 446.834 o
-5 13 11 2.754 2.474 0.170 122.739 o
-5 13 12 0.001 0.130 0.199 90.713 o
-5 13 13 0.575 0.509 0.110 299.170 o
-5 13 14 0.722 0.559 0.110 298.847 o
-5 15 1 7.527 7.690 0.489 14.781 o
-5 15 2 0.024 0.608 0.888 4.581 o
-5 15 3 0.705 0.698 0.120 251.174 o
-5 15 4 2.694 2.603 0.180 109.741 o
-5 15 5 0.182 0.579 0.449 17.918 o
-5 15 6 0.227 0.359 0.150 161.218 o
-5 15 8 1.207 1.057 0.170 125.012 o
-5 15 9 1.260 1.177 0.190 100.119 o
-5 15 10 0.156 0.229 0.170 125.541 o
-5 15 11 1.036 0.628 0.130 213.746 o
-5 15 12 0.001 0.060 0.239 62.995 o
-5 17 1 2.227 1.855 0.209 81.514 o
-5 17 2 0.017 0.818 0.738 6.626 o
-5 17 3 0.188 0.160 0.120 251.928 o
-5 17 4 0.938 0.788 0.100 360.195 o
-5 17 5 0.101 0.070 0.110 299.859 o
-5 17 6 0.048 0.090 0.150 161.265 o
-5 17 7 0.000 0.020 0.938 4.107 o
-5 17 8 0.332 0.339 0.150 161.193 o
-5 17 9 0.485 0.439 0.160 141.625 o
-5 19 2 0.007 0.010 0.698 7.405 o
-5 19 3 0.041 0.050 0.130 214.703 o
-4 0 1 2.577 2.424 0.120 241.946 o
-4 0 2 717.762 833.241 45.184 0.002 o
-4 0 3 55.443 54.190 2.883 0.420 o
-4 0 4 136.000 145.764 7.551 0.061 o
-4 0 5 414.034 447.436 27.449 0.005 o
-4 0 6 11.136 12.089 0.598 9.747 o
-4 0 7 43.591 46.001 2.683 0.489 o
-4 0 8 4.210 4.618 0.299 39.540 o
-4 0 9 31.925 33.913 1.566 1.415 o
-4 0 10 50.124 53.582 2.932 0.408 o
-4 0 11 96.613 95.673 5.506 0.116 o
-4 0 12 19.802 21.086 1.087 2.959 o
-4 0 13 9.967 9.984 0.638 8.662 o
-4 0 14 0.028 0.140 0.748 6.451 o
-4 0 15 7.049 7.102 0.479 15.435 o
-4 0 16 3.973 3.671 0.319 34.956 o
-4 0 17 1.361 1.187 0.229 68.387 o
-4 0 18 3.831 3.471 0.349 29.312 o
-4 2 1 6.605 6.433 0.199 82.440 o
-4 2 2 672.916 742.794 26.123 0.005 o
-4 2 3 36.349 35.548 1.416 1.697 o
-4 2 4 125.241 139.420 4.957 0.138 o
-4 2 5 299.447 328.184 12.647 0.021 o
-4 2 6 18.027 19.480 0.668 7.544 o
-4 2 7 40.669 41.732 1.995 0.873 o
-4 2 8 4.974 5.187 0.249 55.924 o
-4 2 9 26.266 27.479 0.928 3.895 o
-4 2 10 47.461 50.400 1.965 0.885 o
-4 2 11 87.414 86.068 3.641 0.259 o
-4 2 12 17.737 18.522 0.688 7.165 o
-4 2 13 9.382 9.336 0.429 18.789 o
-4 2 14 0.038 0.020 1.586 1.435 o
-4 2 15 6.532 6.493 0.329 32.145 o
-4 2 16 3.683 3.481 0.219 73.120 o
-4 2 17 1.306 1.127 0.160 140.939 o
-4 2 18 3.421 3.272 0.319 35.070 o
-4 2 19 0.129 0.160 0.289 43.144 o
-4 4 1 11.227 10.633 0.349 27.101 o
-4 4 2 315.613 338.567 13.086 0.020 o
-4 4 3 24.673 25.235 1.087 2.912 o
-4 4 4 75.442 80.961 3.012 0.375 o
-4 4 5 167.892 176.614 6.563 0.079 o
-4 4 6 18.107 19.350 0.668 7.543 o
-4 4 7 31.870 33.264 1.257 2.153 o
-4 4 8 5.675 5.665 0.269 47.799 o
-4 4 9 17.489 18.273 0.648 8.028 o
-4 4 10 38.679 40.366 1.386 1.748 o
-4 4 11 64.799 63.746 2.643 0.490 o
-4 4 12 12.669 13.286 0.529 12.241 o
-4 4 13 7.701 7.700 0.409 20.895 o
-4 4 15 5.238 5.197 0.279 44.821 o
-4 4 16 2.939 2.633 0.199 89.036 o
-4 4 17 1.148 0.977 0.180 111.608 o
-4 4 18 2.429 2.184 0.289 42.882 o
-4 6 1 2.025 1.885 0.120 245.728 o
-4 6 2 75.249 75.565 3.232 0.329 o
-4 6 3 21.888 21.893 0.838 4.835 o
-4 6 4 33.612 33.514 1.416 1.710 o
-4 6 5 94.107 96.142 3.740 0.243 o
-4 6 6 9.801 10.114 0.379 23.625 o
-4 6 7 21.403 21.604 0.738 6.142 o
-4 6 8 5.605 5.655 0.259 51.425 o
-4 6 9 10.456 10.643 0.419 19.429 o
-4 6 10 26.827 27.858 0.968 3.592 o
-4 6 11 39.627 38.790 1.317 1.923 o
-4 6 12 7.241 7.551 0.349 28.448 o
-4 6 13 5.497 5.436 0.279 44.682 o
-4 6 15 3.662 3.621 0.269 48.938 o
-4 6 16 2.020 1.765 0.190 99.546 o
-4 6 17 0.909 0.579 0.180 111.785 o
-4 6 18 1.364 0.798 0.449 17.907 o
-4 8 1 0.842 0.918 0.100 360.317 o
-4 8 2 17.445 17.794 0.708 6.808 o
-4 8 3 16.399 16.488 0.818 5.201 o
-4 8 4 15.512 15.261 0.579 10.116 o
-4 8 5 45.742 44.565 1.845 1.004 o
-4 8 6 6.298 6.184 0.259 50.913 o
-4 8 7 12.778 12.518 0.469 15.376 o
-4 8 8 4.590 4.528 0.209 78.786 o
-4 8 9 4.936 4.887 0.239 60.611 o
-4 8 10 16.289 16.956 0.638 8.339 o
-4 8 11 19.972 19.609 0.768 5.761 o
-4 8 12 3.356 3.431 0.209 80.329 o
-4 8 13 3.453 3.371 0.209 80.279 o
-4 8 14 0.158 0.010 0.858 4.906 o
-4 8 15 2.235 2.015 0.180 110.500 o
-4 8 16 1.199 1.157 0.180 111.539 o
-4 8 17 0.637 0.569 0.199 90.633 o
-4 10 1 0.737 0.798 0.120 251.045 o
-4 10 2 4.457 4.209 0.219 72.293 o
-4 10 3 10.248 9.894 0.519 12.959 o
-4 10 4 7.334 7.112 0.419 20.010 o
-4 10 5 19.936 19.480 0.778 5.625 o
-4 10 6 4.309 4.169 0.239 61.188 o
-4 10 7 6.654 6.324 0.269 47.179 o
-4 10 8 2.903 2.803 0.160 137.594 o
-4 10 9 1.872 1.815 0.150 158.995 o
-4 10 10 8.676 8.937 0.369 25.182 o
-4 10 11 8.295 7.959 0.379 24.083 o
-4 10 12 1.253 1.337 0.140 183.689 o
-4 10 13 1.902 1.995 0.180 110.795 o
-4 10 14 0.158 0.180 0.199 90.707 o
-4 10 15 1.198 1.157 0.160 141.015 o
-4 10 16 0.616 0.668 0.170 125.391 o
-4 12 1 0.497 0.499 0.110 299.305 o
-4 12 2 0.920 0.798 0.100 360.245 o
-4 12 3 5.610 5.506 0.279 44.626 o
-4 12 4 3.259 3.022 0.239 61.976 o
-4 12 5 7.821 7.401 0.459 16.712 o
-4 12 6 2.387 2.264 0.209 81.329 o
-4 12 7 2.975 2.833 0.199 88.929 o
-4 12 8 1.551 1.536 0.120 248.126 o
-4 12 9 0.604 0.559 0.100 361.677 o
-4 12 10 4.070 4.010 0.219 72.664 o
-4 12 11 2.866 2.623 0.170 122.477 o
-4 12 12 0.377 0.439 0.110 299.511 o
-4 12 13 0.918 0.868 0.120 250.657 o
-4 12 14 0.123 0.160 0.170 125.547 o
-4 12 15 0.574 0.449 0.130 214.369 o
-4 14 1 0.269 0.319 0.110 299.689 o
-4 14 2 0.135 0.170 0.110 299.828 o
-4 14 3 2.720 2.613 0.170 122.691 o
-4 14 4 1.324 1.147 0.130 212.818 o
-4 14 5 2.665 2.344 0.209 81.152 o
-4 14 6 1.090 0.968 0.160 141.171 o
-4 14 7 1.145 1.037 0.160 141.104 o
-4 14 8 0.713 0.778 0.180 111.817 o
-4 14 9 0.154 0.140 0.150 161.253 o
-4 14 10 1.706 1.406 0.120 247.823 o
-4 14 11 0.817 0.648 0.100 360.897 o
-4 14 12 0.094 0.150 0.120 251.960 o
-4 14 13 0.389 0.249 0.110 299.606 o
-4 16 1 0.123 0.160 0.090 447.871 o
-4 16 2 0.011 0.110 0.569 11.168 o
-4 16 3 1.151 0.938 0.100 358.932 o
-4 16 4 0.487 0.339 0.110 299.434 o
-4 16 5 0.799 0.638 0.110 298.595 o
-4 16 6 0.428 0.369 0.120 251.708 o
-4 16 7 0.384 0.369 0.150 161.171 o
-4 16 8 0.275 0.249 0.160 141.702 o
-4 16 9 0.028 0.110 0.170 125.553 o
-4 16 10 0.651 0.648 0.190 100.403 o
-4 18 1 0.046 0.309 0.399 22.678 o
-4 18 2 0.000 0.429 0.449 17.919 o
-4 18 3 0.424 0.359 0.130 214.513 o
-4 18 4 0.163 0.120 0.090 447.852 o
-4 18 5 0.214 0.160 0.100 362.722 o
-4 18 6 0.144 0.249 0.190 100.505 o
-4 18 7 0.112 0.100 0.120 251.962 o
-3 1 1 8.635 8.997 0.239 56.015 o
-3 1 2 400.632 441.960 17.874 0.011 o
-3 1 3 207.980 226.276 9.346 0.039 o
-3 1 4 17.354 18.961 0.788 5.548 o
-3 1 5 412.530 459.595 18.482 0.010 o
-3 1 6 503.468 564.245 22.791 0.007 o
-3 1 7 0.054 0.259 0.249 58.055 o
-3 1 8 0.439 0.479 0.110 299.404 o
-3 1 9 76.040 77.899 3.262 0.323 o
-3 1 10 0.257 0.519 0.130 214.565 o
-3 1 11 17.610 17.814 0.668 7.588 o
-3 1 12 14.610 15.211 0.588 9.843 o
-3 1 13 6.330 6.463 0.309 36.320 o
-3 1 14 2.885 2.324 0.190 98.650 o
-3 1 15 9.928 10.064 0.449 17.131 o
-3 1 16 4.379 4.429 0.259 52.277 o
-3 1 17 0.710 0.519 0.150 160.988 o
-3 1 19 2.164 1.706 0.439 18.706 o
-3 3 1 148.405 159.040 5.616 0.107 o
-3 3 2 320.223 345.080 14.493 0.016 o
-3 3 3 135.081 149.115 5.795 0.102 o
-3 3 4 8.125 8.817 0.349 28.120 o
-3 3 5 289.311 308.514 11.899 0.024 o
-3 3 6 368.851 393.375 15.091 0.015 o
-3 3 7 0.640 0.569 0.100 361.567 o
-3 3 8 0.281 0.239 0.100 362.610 o
-3 3 9 66.156 65.341 2.733 0.458 o
-3 3 10 0.295 0.439 0.120 251.789 o
-3 3 11 15.378 15.081 0.569 10.464 o
-3 3 12 11.480 11.670 0.479 14.940 o
-3 3 13 5.220 5.017 0.279 44.860 o
-3 3 14 2.639 2.154 0.180 110.039 o
-3 3 15 8.012 8.049 0.369 25.387 o
-3 3 16 3.686 3.681 0.229 66.983 o
-3 3 17 0.629 0.130 0.259 53.660 o
-3 3 18 0.013 0.100 0.239 62.995 o
-3 5 1 51.642 53.721 2.095 0.778 o
-3 5 2 120.855 126.574 5.147 0.129 o
-3 5 3 55.301 56.983 2.264 0.666 o
-3 5 4 3.606 3.720 0.170 120.375 o
-3 5 5 140.547 142.961 5.426 0.115 o
-3 5 6 237.522 244.529 9.007 0.042 o
-3 5 7 0.302 0.349 0.090 447.444 o
-3 5 9 52.467 51.806 2.174 0.725 o
-3 5 10 0.174 0.080 0.199 90.709 o
-3 5 11 12.169 11.829 0.469 15.473 o
-3 5 12 7.187 7.291 0.329 31.890 o
-3 5 13 3.598 3.501 0.219 73.170 o
-3 5 14 2.156 1.706 0.170 123.939 o
-3 5 15 5.173 5.117 0.289 41.906 o
-3 5 16 2.629 2.504 0.190 98.798 o
-3 5 17 0.491 0.399 0.209 82.242 o
-3 5 18 0.020 0.060 0.199 90.713 o
-3 7 1 11.661 11.630 0.469 15.532 o
-3 7 2 44.447 45.562 2.583 0.526 o
-3 7 3 24.041 23.749 1.057 3.082 o
-3 7 4 1.010 0.958 0.080 558.897 o
-3 7 5 56.300 54.789 2.174 0.719 o
-3 7 6 132.651 135.181 5.256 0.123 o
-3 7 7 0.040 0.588 0.449 17.918 o
-3 7 9 37.071 36.815 1.327 1.913 o
-3 7 10 0.099 0.209 0.120 251.951 o
-3 7 11 8.582 8.358 0.369 25.255 o
-3 7 12 3.591 3.641 0.219 73.128 o
-3 7 13 2.057 2.015 0.160 139.608 o
-3 7 14 1.563 1.187 0.150 159.893 o
-3 7 15 2.667 2.484 0.199 89.293 o
-3 7 16 1.605 1.436 0.170 124.586 o
-3 7 17 0.336 0.339 0.219 74.953 o
-3 9 1 5.899 6.005 0.279 44.414 o
-3 9 2 20.770 20.278 0.948 3.851 o
-3 9 3 12.284 11.839 0.608 9.403 o
-3 9 4 0.258 0.279 0.130 214.622 o
-3 9 5 20.342 19.201 0.758 5.901 o
-3 9 6 62.109 61.581 2.533 0.533 o
-3 9 7 0.017 0.229 0.180 111.989 o
-3 9 9 22.535 22.622 0.808 5.156 o
-3 9 10 0.068 0.130 0.120 251.968 o
-3 9 11 5.212 4.947 0.259 51.793 o
-3 9 12 1.433 1.436 0.150 159.899 o
-3 9 13 0.990 0.997 0.150 160.609 o
-3 9 14 1.006 0.748 0.170 125.211 o
-3 9 15 1.092 1.087 0.160 141.126 o
-3 9 16 0.851 0.628 0.160 141.427 o
-3 11 1 3.458 3.421 0.190 97.510 o
-3 11 2 9.512 9.107 0.409 20.578 o
-3 11 3 6.286 5.995 0.359 27.244 o
-3 11 5 5.892 5.456 0.359 27.345 o
-3 11 6 25.047 24.726 0.997 3.429 o
-3 11 7 0.003 0.199 0.180 111.990 o
-3 11 9 11.951 12.049 0.469 15.483 o
-3 11 10 0.031 0.020 0.898 4.480 o
-3 11 11 2.725 2.464 0.170 122.787 o
-3 11 12 0.452 0.509 0.130 214.442 o
-3 11 13 0.412 0.429 0.130 214.499 o
-3 11 14 0.567 0.449 0.140 184.883 o
-3 11 15 0.346 0.319 0.140 185.028 o
-3 13 1 1.870 1.885 0.170 124.141 o
-3 13 2 3.833 3.541 0.199 87.843 o
-3 13 3 2.889 2.823 0.180 109.393 o
-3 13 4 0.002 0.030 1.207 2.478 o
-3 13 5 1.211 0.858 0.180 111.606 o
-3 13 6 8.906 8.797 0.529 12.587 o
-3 13 7 0.001 0.279 0.319 35.434 o
-3 13 8 0.032 0.090 0.140 185.126 o
-3 13 9 5.594 5.336 0.259 51.511 o
-3 13 10 0.009 0.110 0.130 214.703 o
-3 13 11 1.231 0.997 0.110 296.823 o
-3 13 12 0.110 0.120 0.110 299.848 o
-3 13 13 0.148 0.150 0.110 299.827 o
-3 13 14 0.273 0.269 0.150 161.218 o
-3 15 1 0.902 0.888 0.130 213.753 o
-3 15 2 1.350 1.087 0.100 357.520 o
-3 15 3 1.139 1.027 0.110 297.086 o
-3 15 4 0.023 0.060 0.180 111.991 o
-3 15 5 0.147 0.080 0.130 214.687 o
-3 15 6 2.802 2.723 0.239 62.216 o
-3 15 7 0.003 0.100 0.150 161.267 o
-3 15 8 0.023 0.110 0.180 111.991 o
-3 15 9 2.303 1.975 0.180 110.455 o
-3 15 10 0.002 0.080 0.140 185.128 o
-3 15 11 0.477 0.319 0.090 447.035 o
-3 15 12 0.020 0.050 0.229 68.592 o
-3 17 1 0.374 0.648 0.309 37.750 o
-3 17 2 0.415 0.219 0.090 447.334 o
-3 17 3 0.383 0.219 0.080 566.064 o
-3 17 4 0.028 0.239 0.249 58.056 o
-3 17 5 0.003 0.050 0.140 185.128 o
-3 17 6 0.791 0.698 0.130 214.021 o
-3 17 7 0.002 0.040 0.140 185.129 o
-3 17 8 0.013 0.180 0.668 8.083 o
-3 17 9 0.836 0.728 0.180 111.785 o
-3 19 4 0.020 0.080 1.716 1.227 o
-2 0 1 337.532 372.200 23.380 0.006 o
-2 0 2 3191.440 3580.620 250.284 0.000 o
-2 0 3 10.243 11.620 0.668 7.895 o
-2 0 4 2.737 2.583 0.180 109.704 o
-2 0 5 34.174 30.132 1.785 1.098 o
-2 0 6 2.362 2.573 0.199 89.474 o
-2 0 7 23.464 22.253 1.047 3.149 o
-2 0 8 96.302 98.077 5.227 0.128 o
-2 0 9 363.439 364.669 19.061 0.010 o
-2 0 10 72.510 75.555 4.379 0.183 o
-2 0 11 3.004 2.364 0.229 67.659 o
-2 0 12 6.564 6.653 0.419 20.106 o
-2 0 13 0.043 0.279 0.190 100.509 o
-2 0 14 3.846 3.900 0.339 31.014 o
-2 0 15 28.571 28.437 1.656 1.281 o
-2 0 16 22.851 22.811 2.005 0.887 o
-2 0 18 0.166 0.040 0.199 90.710 o
-2 2 1 181.737 199.356 8.648 0.046 o
-2 2 2 1870.620 2121.420 102.944 0.000 o
-2 2 3 38.432 36.656 1.466 1.581 o
-2 2 4 3.326 2.972 0.140 176.451 o
-2 2 5 33.429 31.529 1.347 1.887 o
-2 2 6 0.103 0.279 0.090 447.830 o
-2 2 7 20.208 19.270 0.668 7.467 o
-2 2 8 89.538 88.621 3.391 0.295 o
-2 2 9 326.098 311.467 13.635 0.018 o
-2 2 10 65.613 67.815 2.833 0.428 o
-2 2 11 2.866 2.254 0.160 138.158 o
-2 2 12 6.250 6.304 0.299 38.734 o
-2 2 13 0.032 0.160 0.140 185.124 o
-2 2 14 3.659 3.770 0.229 66.972 o
-2 2 15 26.264 26.541 1.127 2.704 o
-2 2 16 20.815 20.387 1.197 2.452 o
-2 2 18 0.166 0.120 0.199 90.708 o
-2 2 19 1.703 1.077 0.309 37.676 o
-2 4 1 70.824 77.350 4.050 0.214 o
-2 4 2 648.941 729.708 33.145 0.003 o
-2 4 3 95.645 91.424 3.531 0.272 o
-2 4 4 2.396 2.174 0.110 287.868 o
-2 4 5 34.812 33.683 1.406 1.729 o
-2 4 6 2.747 2.743 0.150 156.362 o
-2 4 7 16.543 16.348 0.588 9.714 o
-2 4 8 73.765 73.131 2.932 0.397 o
-2 4 9 236.328 234.385 8.538 0.046 o
-2 4 10 50.038 50.380 1.995 0.857 o
-2 4 11 2.364 1.765 0.150 158.183 o
-2 4 12 5.109 5.027 0.249 55.894 o
-2 4 13 0.010 0.190 0.140 185.124 o
-2 4 14 3.125 3.022 0.199 88.729 o
-2 4 15 20.339 20.188 0.848 4.768 o
-2 4 16 15.755 15.031 0.968 3.766 o
-2 4 17 0.020 0.020 0.997 3.629 o
-2 4 18 0.164 0.060 0.190 100.509 o
-2 6 1 33.467 36.346 2.125 0.781 o
-2 6 2 228.293 245.946 12.508 0.022 o
-2 6 3 42.228 38.571 1.726 1.152 o
-2 6 4 1.289 1.147 0.090 440.123 o
-2 6 5 26.951 27.359 1.117 2.742 o
-2 6 6 1.637 1.556 0.120 247.805 o
-2 6 7 12.606 12.528 0.459 16.026 o
-2 6 8 53.540 52.046 2.184 0.717 o
-2 6 9 141.400 139.291 5.217 0.124 o
-2 6 10 32.612 33.194 1.147 2.549 o
-2 6 11 1.612 1.147 0.140 183.270 o
-2 6 12 3.505 3.361 0.209 80.243 o
-2 6 13 0.000 0.050 0.150 161.268 o
-2 6 14 2.365 2.244 0.180 110.269 o
-2 6 15 13.324 12.907 0.638 8.520 o
-2 6 16 9.933 9.545 0.608 9.521 o
-2 6 17 0.006 0.259 0.618 9.439 o
-2 6 18 0.152 0.180 0.239 62.992 o
-2 8 1 17.516 18.482 0.768 5.827 o
-2 8 2 84.342 88.611 4.578 0.167 o
-2 8 3 27.329 27.020 1.426 1.716 o
-2 8 4 1.158 1.037 0.130 213.229 o
-2 8 5 15.730 15.570 0.588 9.777 o
-2 8 6 1.089 1.047 0.100 358.970 o
-2 8 7 7.393 7.451 0.309 35.839 o
-2 8 8 34.169 33.633 1.237 2.205 o
-2 8 9 71.209 69.890 2.962 0.391 o
-2 8 10 18.102 18.223 0.668 7.564 o
-2 8 11 0.959 0.539 0.140 184.538 o
-2 8 12 2.122 1.945 0.170 123.847 o
-2 8 13 0.007 0.339 0.579 10.786 o
-2 8 14 1.595 1.516 0.170 124.561 o
-2 8 15 7.497 7.251 0.369 25.544 o
-2 8 16 5.233 4.738 0.319 34.622 o
-2 8 17 0.001 0.010 0.868 4.794 o
-2 10 1 9.542 9.785 0.409 20.527 o
-2 10 2 31.605 32.007 1.676 1.244 o
-2 10 3 19.623 19.749 0.958 3.788 o
-2 10 4 1.065 0.958 0.130 213.452 o
-2 10 5 7.809 7.391 0.389 23.023 o
-2 10 6 0.606 0.648 0.130 214.249 o
-2 10 7 3.452 3.481 0.180 108.243 o
-2 10 8 19.063 18.582 0.678 7.318 o
-2 10 9 30.078 29.703 1.087 2.852 o
-2 10 10 8.699 8.688 0.369 25.202 o
-2 10 11 0.528 0.519 0.140 184.886 o
-2 10 12 1.138 1.017 0.150 160.463 o
-2 10 13 0.018 0.100 0.160 141.738 o
-2 10 14 0.961 0.788 0.170 125.223 o
-2 10 15 3.672 3.441 0.259 52.732 o
-2 10 16 2.317 2.065 0.209 81.417 o
-2 12 1 4.700 4.768 0.269 48.388 o
-2 12 2 10.893 10.902 0.469 15.639 o
-2 12 3 11.076 11.221 0.598 9.765 o
-2 12 4 0.755 0.708 0.140 184.646 o
-2 12 5 3.089 2.873 0.249 57.275 o
-2 12 6 0.200 0.359 0.170 125.528 o
-2 12 7 1.352 1.327 0.160 140.809 o
-2 12 8 9.131 9.017 0.359 26.420 o
-2 12 9 10.714 10.493 0.429 18.560 o
-2 12 10 3.677 3.631 0.199 87.953 o
-2 12 11 0.267 0.319 0.120 251.848 o
-2 12 12 0.528 0.479 0.130 214.394 o
-2 12 13 0.020 0.349 0.399 22.678 o
-2 12 14 0.512 0.489 0.209 82.235 o
-2 12 15 1.590 1.287 0.199 90.245 o
-2 14 1 2.050 2.035 0.170 123.876 o
-2 14 2 3.281 3.202 0.199 88.518 o
-2 14 3 5.217 5.356 0.289 41.854 o
-2 14 4 0.455 0.389 0.120 251.674 o
-2 14 5 1.029 0.968 0.140 184.233 o
-2 14 6 0.049 0.040 0.150 161.266 o
-2 14 7 0.457 0.459 0.150 161.127 o
-2 14 8 3.791 3.621 0.249 56.868 o
-2 14 9 3.255 3.142 0.229 67.358 o
-2 14 10 1.393 1.207 0.120 249.112 o
-2 14 11 0.123 0.160 0.110 299.835 o
-2 14 12 0.214 0.239 0.110 299.763 o
-2 14 13 0.015 0.120 0.110 299.872 o
-2 16 1 0.800 1.107 0.379 25.115 o
-2 16 2 0.871 0.678 0.120 250.920 o
-2 16 3 2.138 2.055 0.140 181.272 o
-2 16 4 0.244 0.239 0.100 362.653 o
-2 16 5 0.318 0.319 0.120 251.815 o
-2 16 6 0.010 0.110 0.269 49.774 o
-2 16 7 0.137 0.160 0.150 161.254 o
-2 16 8 1.373 1.307 0.170 124.816 o
-2 16 9 0.845 0.598 0.190 100.362 o
-2 16 10 0.483 0.429 0.180 111.922 o
-2 18 1 0.278 0.499 0.419 20.569 o
-2 18 2 0.205 0.509 0.539 12.443 o
-2 18 3 0.761 0.539 0.110 298.788 o
-2 18 4 0.114 0.090 0.080 566.863 o
-2 18 5 0.093 0.070 0.100 362.828 o
-2 18 6 0.001 0.040 0.110 299.878 o
-2 18 7 0.037 0.050 0.120 251.978 o
-1 1 1 1171.310 1340.690 83.295 0.001 o
-1 1 2 940.736 1052.140 47.757 0.002 o
-1 1 3 1651.790 1820.260 81.350 0.001 o
-1 1 4 299.173 347.274 14.034 0.018 o
-1 1 5 11.606 12.059 0.449 16.842 o
-1 1 6 977.759 1049.560 40.865 0.002 o
-1 1 7 10.913 11.610 0.429 18.463 o
-1 1 8 0.517 0.708 0.100 361.711 o
-1 1 9 168.611 169.912 6.064 0.092 o
-1 1 10 0.911 0.918 0.130 213.717 o
-1 1 11 7.611 7.750 0.339 29.965 o
-1 1 12 14.325 14.543 0.559 10.896 o
-1 1 13 66.986 67.566 2.673 0.477 o
-1 1 14 41.787 42.022 1.586 1.348 o
-1 1 15 1.255 1.317 0.170 124.896 o
-1 1 16 2.457 2.723 0.199 89.358 o
-1 1 17 0.033 0.170 0.409 21.585 o
-1 1 18 0.130 0.160 0.190 100.508 o
-1 1 19 3.633 3.212 0.459 17.056 o
-1 3 1 583.200 639.969 36.845 0.003 o
-1 3 2 304.030 330.218 14.533 0.016 o
-1 3 3 609.081 667.728 27.838 0.004 o
-1 3 4 309.308 342.467 14.084 0.017 o
-1 3 5 9.051 8.747 0.319 33.017 o
-1 3 6 793.802 833.730 32.277 0.003 o
-1 3 7 13.554 13.226 0.499 13.594 o
-1 3 8 0.290 0.419 0.110 299.621 o
-1 3 9 141.955 139.959 5.187 0.126 o
-1 3 10 1.150 1.067 0.120 249.934 o
-1 3 11 6.284 6.204 0.289 41.343 o
-1 3 12 11.521 11.640 0.479 14.937 o
-1 3 13 55.414 54.958 2.025 0.823 o
-1 3 14 36.161 36.356 1.347 1.865 o
-1 3 15 1.057 1.177 0.170 125.067 o
-1 3 16 2.170 2.204 0.190 99.288 o
-1 3 17 0.028 0.199 0.469 16.426 o
-1 3 18 0.135 0.209 0.170 125.544 o
-1 5 1 217.139 233.218 13.276 0.020 o
-1 5 2 122.735 125.187 6.503 0.083 o
-1 5 3 213.593 223.653 9.575 0.038 o
-1 5 4 151.565 155.948 6.533 0.080 o
-1 5 5 10.381 9.835 0.349 27.439 o
-1 5 6 519.117 538.601 22.143 0.007 o
-1 5 7 9.379 9.276 0.359 26.336 o
-1 5 8 0.555 0.539 0.120 251.487 o
-1 5 9 103.552 104.261 4.030 0.209 o
-1 5 10 1.282 1.227 0.130 212.822 o
-1 5 11 4.593 4.458 0.229 66.169 o
-1 5 12 7.145 7.391 0.329 31.888 o
-1 5 13 38.129 37.872 1.416 1.686 o
-1 5 14 27.105 26.811 1.077 2.939 o
-1 5 15 0.739 0.878 0.150 160.855 o
-1 5 16 1.689 1.775 0.170 124.365 o
-1 5 17 0.019 0.110 0.170 125.553 o
-1 5 18 0.136 0.409 0.319 35.433 o
-1 7 1 90.309 90.896 5.137 0.133 o
-1 7 2 65.276 65.950 3.481 0.288 o
-1 7 3 83.348 78.318 3.740 0.247 o
-1 7 4 61.050 59.606 2.474 0.559 o
-1 7 5 10.214 9.705 0.349 27.500 o
-1 7 6 290.425 290.740 11.800 0.025 o
-1 7 7 5.984 5.965 0.249 55.106 o
-1 7 8 0.864 0.858 0.110 298.164 o
-1 7 9 64.718 63.766 2.663 0.483 o
-1 7 10 1.234 1.167 0.130 212.974 o
-1 7 11 2.893 2.753 0.180 109.429 o
-1 7 12 3.462 3.481 0.209 80.230 o
-1 7 13 21.922 21.614 0.858 4.627 o
-1 7 14 17.624 17.615 0.748 6.134 o
-1 7 15 0.439 0.678 0.140 184.891 o
-1 7 16 1.165 1.197 0.150 160.346 o
-1 7 17 0.011 0.170 0.239 62.995 o
-1 9 1 45.082 45.852 2.583 0.526 o
-1 9 2 31.038 30.791 1.845 1.033 o
-1 9 3 30.032 29.205 1.586 1.390 o
-1 9 4 28.617 28.108 1.257 2.181 o
-1 9 5 7.804 7.531 0.339 29.946 o
-1 9 6 145.455 141.036 5.675 0.106 o
-1 9 7 4.010 4.079 0.199 87.385 o
-1 9 8 0.763 0.728 0.100 360.945 o
-1 9 9 34.821 34.750 1.247 2.165 o
-1 9 10 0.950 0.948 0.120 250.513 o
-1 9 11 1.504 1.426 0.140 183.216 o
-1 9 12 1.325 1.386 0.150 160.062 o
-1 9 13 10.594 10.652 0.489 14.477 o
-1 9 14 9.950 9.635 0.509 13.480 o
-1 9 15 0.229 0.489 0.160 141.688 o
-1 9 16 0.712 0.758 0.160 141.465 o
-1 11 1 20.861 21.704 0.908 4.171 o
-1 11 2 13.890 13.585 0.678 7.556 o
-1 11 3 10.147 9.406 0.499 14.000 o
-1 11 4 12.569 12.657 0.668 7.824 o
-1 11 5 4.951 5.037 0.329 32.624 o
-1 11 6 64.443 63.885 2.733 0.460 o
-1 11 7 2.286 2.474 0.160 138.937 o
-1 11 8 0.554 0.489 0.100 361.892 o
-1 11 9 16.410 16.687 0.618 8.852 o
-1 11 10 0.608 0.579 0.110 299.050 o
-1 11 11 0.678 0.668 0.140 184.727 o
-1 11 12 0.388 0.509 0.130 214.488 o
-1 11 13 4.359 4.299 0.259 52.312 o
-1 11 14 4.893 4.857 0.309 36.901 o
-1 11 15 0.106 0.339 0.180 111.981 o
-1 13 1 8.208 8.877 0.529 12.618 o
-1 13 2 5.679 5.645 0.279 44.572 o
-1 13 3 3.176 2.972 0.219 73.594 o
-1 13 4 4.799 5.007 0.339 30.797 o
-1 13 5 2.733 2.763 0.219 73.894 o
-1 13 6 25.072 24.966 1.257 2.204 o
-1 13 7 1.124 1.287 0.170 124.992 o
-1 13 8 0.356 0.439 0.130 214.531 o
-1 13 9 6.881 6.783 0.309 36.108 o
-1 13 10 0.352 0.369 0.100 362.419 o
-1 13 11 0.274 0.289 0.100 362.588 o
-1 13 12 0.082 0.190 0.120 251.958 o
-1 13 13 1.551 1.456 0.170 124.622 o
-1 13 14 2.102 1.925 0.199 89.835 o
-1 15 1 2.891 3.451 0.399 22.553 o
-1 15 2 1.964 1.775 0.130 210.489 o
-1 15 3 0.861 0.758 0.110 298.302 o
-1 15 4 1.662 1.746 0.180 111.075 o
-1 15 5 1.329 1.396 0.160 140.798 o
-1 15 6 8.666 8.458 0.519 13.084 o
-1 15 7 0.481 0.549 0.160 141.608 o
-1 15 8 0.190 0.369 0.180 111.971 o
-1 15 9 2.603 2.424 0.199 89.360 o
-1 15 10 0.182 0.499 0.279 46.278 o
-1 15 11 0.099 0.070 0.080 566.891 o
-1 15 12 0.012 0.150 0.100 362.841 o
-1 17 1 0.934 1.027 0.339 31.365 o
-1 17 2 0.568 0.569 0.389 23.851 o
-1 17 3 0.198 0.199 0.080 566.631 o
-1 17 4 0.527 0.549 0.100 361.886 o
-1 17 5 0.565 0.559 0.110 299.144 o
-1 17 6 2.689 2.474 0.209 81.100 o
-1 17 7 0.176 0.190 0.160 141.722 o
-1 17 8 0.085 0.090 0.160 141.735 o
-1 17 9 0.896 0.658 0.199 90.572 o
-1 19 4 0.153 0.100 0.199 90.709 o
0 0 1 216.465 228.321 16.328 0.013 o
0 0 2 29.132 26.472 1.646 1.297 o
0 0 3 407.597 417.563 23.280 0.006 o
0 0 4 40.043 40.585 2.234 0.702 o
0 0 5 40.689 42.032 2.454 0.584 o
0 0 6 92.748 95.953 4.887 0.146 o
0 0 7 162.689 168.874 8.558 0.048 o
0 0 8 57.573 57.093 3.391 0.306 o
0 0 9 1.386 1.007 0.190 100.101 o
0 0 10 80.414 82.966 4.738 0.157 o
0 0 11 52.506 50.689 2.533 0.541 o
0 0 12 35.302 36.117 1.785 1.092 o
0 0 13 5.732 5.945 0.409 21.188 o
0 0 14 1.838 2.095 0.259 53.403 o
0 0 15 28.341 28.895 1.646 1.297 o
0 0 16 8.826 8.109 0.539 12.156 o
0 0 17 5.747 5.606 0.439 18.453 o
0 0 18 3.914 3.521 0.379 24.897 o
0 2 1 124.875 132.867 7.640 0.060 o
0 2 2 10.237 9.276 0.509 13.473 o
0 2 3 136.022 139.231 5.576 0.110 o
0 2 4 33.688 33.294 1.366 1.830 o
0 2 5 42.284 43.209 1.765 1.099 o
0 2 6 78.238 79.136 3.042 0.367 o
0 2 7 133.443 138.443 5.007 0.135 o
0 2 8 55.106 54.938 2.464 0.568 o
0 2 9 1.510 1.107 0.120 248.917 o
0 2 10 73.747 75.196 3.062 0.365 o
0 2 11 48.744 47.428 1.606 1.291 o
0 2 12 33.006 33.184 1.137 2.588 o
0 2 13 5.137 5.406 0.309 36.779 o
0 2 14 1.799 1.885 0.170 124.210 o
0 2 15 26.224 27.060 1.117 2.749 o
0 2 16 7.924 7.610 0.379 24.170 o
0 2 17 5.256 5.227 0.299 39.195 o
0 2 18 3.621 3.172 0.289 42.574 o
0 4 0 6243.790 6859.030 28046.400 0.000 o
0 4 1 45.421 45.333 3.381 0.311 o
0 4 2 2.846 2.294 0.140 179.068 o
0 4 3 50.566 50.320 2.174 0.727 o
0 4 4 29.717 27.998 1.217 2.314 o
0 4 5 35.013 35.967 1.476 1.573 o
0 4 6 50.516 50.390 2.055 0.810 o
0 4 7 80.517 82.108 3.132 0.346 o
0 4 8 45.196 45.233 1.915 0.936 o
0 4 9 0.979 0.588 0.130 213.852 o
0 4 10 56.726 56.345 2.434 0.580 o
0 4 11 39.375 38.431 1.327 1.898 o
0 4 12 27.617 27.529 0.977 3.517 o
0 4 13 3.704 3.730 0.219 73.022 o
0 4 14 1.655 1.726 0.160 140.293 o
0 4 15 20.842 20.976 0.888 4.356 o
0 4 16 5.729 5.446 0.299 39.028 o
0 4 17 4.020 3.790 0.259 52.544 o
0 4 18 2.870 2.643 0.319 35.184 o
0 6 0 2373.300 2560.950 200.064 0.000 o
0 6 1 26.474 25.794 1.885 0.998 o
0 6 2 0.573 0.579 0.100 361.733 o
0 6 3 63.261 63.456 2.713 0.467 o
0 6 4 24.584 23.001 1.027 3.254 o
0 6 5 24.103 23.908 0.977 3.577 o
0 6 6 27.380 26.492 1.007 3.333 o
0 6 7 39.119 39.428 1.676 1.223 o
0 6 8 30.636 30.850 1.087 2.843 o
0 6 9 0.275 0.199 0.140 185.074 o
0 6 10 36.773 36.246 1.247 2.150 o
0 6 11 28.094 27.369 0.968 3.580 o
0 6 12 20.662 20.437 0.768 5.736 o
0 6 13 2.147 2.194 0.180 110.498 o
0 6 14 1.401 1.476 0.160 140.692 o
0 6 15 14.292 14.493 0.688 7.324 o
0 6 16 3.333 3.152 0.229 67.316 o
0 6 17 2.581 2.583 0.229 67.792 o
0 6 18 1.955 1.775 0.509 13.932 o
0 8 0 1022.300 1056.400 61.262 0.001 o
0 8 1 18.121 17.555 0.938 3.971 o
0 8 3 45.709 44.535 2.095 0.788 o
0 8 4 16.176 15.729 0.638 8.367 o
0 8 5 15.052 14.752 0.539 11.610 o
0 8 6 12.153 11.630 0.429 18.295 o
0 8 7 15.907 16.088 0.569 10.404 o
0 8 8 18.228 18.143 0.648 8.001 o
0 8 9 0.063 0.389 0.389 23.856 o
0 8 10 20.405 20.248 0.738 6.188 o
0 8 11 17.541 17.256 0.658 7.818 o
0 8 12 13.413 13.236 0.549 11.368 o
0 8 13 1.014 1.037 0.140 184.210 o
0 8 14 1.076 1.157 0.140 184.059 o
0 8 15 8.499 8.568 0.459 16.614 o
0 8 16 1.552 1.516 0.160 140.520 o
0 8 17 1.404 1.317 0.199 90.313 o
0 10 0 430.216 441.052 30.043 0.004 o
0 10 1 11.401 10.922 0.588 10.081 o
0 10 2 0.000 0.040 0.170 125.554 o
0 10 3 24.059 24.208 1.227 2.315 o
0 10 4 8.688 8.538 0.449 17.321 o
0 10 5 8.269 8.279 0.379 24.061 o
0 10 6 4.258 4.159 0.199 87.074 o
0 10 7 5.432 5.665 0.259 51.510 o
0 10 8 9.720 9.805 0.409 20.500 o
0 10 9 0.012 0.130 0.399 22.678 o
0 10 10 9.857 9.765 0.409 20.484 o
0 10 11 9.537 9.825 0.439 17.937 o
0 10 12 7.576 7.471 0.359 26.893 o
0 10 13 0.401 0.419 0.130 214.509 o
0 10 14 0.734 0.778 0.140 184.634 o
0 10 15 4.431 4.139 0.279 45.267 o
0 10 16 0.571 0.658 0.150 161.026 o
0 12 0 170.585 172.445 10.952 0.029 o
0 12 1 6.567 6.663 0.319 34.078 o
0 12 2 0.030 0.070 1.486 1.634 o
0 12 3 10.940 11.291 0.588 10.092 o
0 12 4 3.882 3.830 0.259 52.588 o
0 12 5 4.050 4.279 0.289 42.343 o
0 12 6 1.256 1.267 0.160 140.922 o
0 12 7 1.463 1.516 0.130 212.128 o
0 12 8 4.508 4.389 0.219 72.181 o
0 12 9 0.000 0.259 0.339 31.388 o
0 12 10 4.208 4.040 0.209 79.374 o
0 12 11 4.578 4.548 0.269 48.475 o
0 12 12 3.751 3.611 0.229 66.965 o
0 12 13 0.135 0.120 0.120 251.953 o
0 12 14 0.440 0.549 0.150 161.116 o
0 12 15 2.041 1.775 0.259 53.394 o
0 14 0 60.707 63.277 7.122 0.071 o
0 14 1 3.280 3.800 0.579 10.751 o
0 14 2 0.060 0.269 0.429 19.624 o
0 14 3 4.284 4.299 0.289 42.279 o
0 14 4 1.532 1.546 0.160 140.526 o
0 14 5 1.759 1.805 0.180 110.981 o
0 14 6 0.328 0.359 0.140 185.028 o
0 14 7 0.288 0.359 0.150 161.203 o
0 14 8 1.810 1.825 0.180 110.935 o
0 14 9 0.002 0.449 0.319 35.434 o
0 14 10 1.608 1.386 0.120 248.181 o
0 14 11 1.943 1.925 0.160 139.820 o
0 14 12 1.609 1.566 0.150 159.578 o
0 14 13 0.040 0.120 0.140 185.125 o
0 16 1 1.392 1.546 0.289 43.045 o
0 16 2 0.048 0.259 0.389 23.856 o
0 16 3 1.478 1.386 0.120 248.593 o
0 16 4 0.564 0.588 0.120 251.446 o
0 16 5 0.685 0.748 0.130 214.114 o
0 16 6 0.076 0.080 0.130 214.698 o
0 16 8 0.638 0.539 0.150 161.023 o
0 16 9 0.002 0.090 0.219 74.969 o
0 16 10 0.558 0.329 0.199 90.664 o
0 18 2 0.026 0.170 0.299 40.317 o
0 18 3 0.463 0.319 0.080 565.532 o
0 18 4 0.198 0.229 0.090 447.741 o
0 18 5 0.242 0.299 0.100 362.621 o
0 18 6 0.016 0.110 0.150 161.266 o
0 18 7 0.001 0.060 0.309 37.758 o
1 1 0 137.719 131.321 9.715 0.038 o
1 1 1 830.925 881.087 52.156 0.001 o
1 1 2 8.977 9.944 0.499 14.059 o
1 1 3 283.016 294.610 11.949 0.024 o
1 1 4 1664.010 1743.780 82.138 0.001 o
1 1 5 551.483 578.199 23.659 0.006 o
1 1 6 328.328 347.514 12.837 0.021 o
1 1 7 3.969 3.601 0.170 119.812 o
1 1 8 38.962 38.491 1.616 1.312 o
1 1 9 74.770 77.640 3.162 0.343 o
1 1 10 52.928 52.594 2.184 0.717 o
1 1 11 108.217 109.478 4.449 0.173 o
1 1 12 0.465 0.728 0.160 141.581 o
1 1 13 4.824 4.608 0.259 52.048 o
1 1 14 10.360 10.144 0.439 17.830 o
1 1 15 8.799 8.508 0.419 19.775 o
1 1 16 1.547 1.187 0.160 140.691 o
1 1 17 13.257 12.338 1.077 3.070 o
1 1 18 0.504 0.549 0.180 111.904 o
1 3 0 7.120 7.481 0.329 31.883 o
1 3 1 82.549 79.954 4.289 0.190 o
1 3 2 41.691 40.705 1.666 1.230 o
1 3 3 154.720 165.762 6.773 0.075 o
1 3 4 848.161 908.008 34.711 0.003 o
1 3 5 546.957 554.659 21.574 0.007 o
1 3 6 291.068 296.176 11.181 0.027 o
1 3 7 2.117 2.115 0.170 123.759 o
1 3 8 38.371 38.361 1.556 1.411 o
1 3 9 65.884 67.187 2.803 0.437 o
1 3 10 40.514 40.246 1.406 1.695 o
1 3 11 90.339 90.467 3.700 0.250 o
1 3 12 0.383 0.608 0.130 214.456 o
1 3 13 4.022 3.700 0.229 66.781 o
1 3 14 9.108 8.877 0.419 19.716 o
1 3 15 7.485 7.191 0.349 28.434 o
1 3 16 1.509 1.157 0.160 140.742 o
1 3 17 11.182 10.792 0.708 7.038 o
1 3 18 0.469 0.658 0.160 141.593 o
1 5 0 3.844 3.930 0.180 107.340 o
1 5 1 58.919 56.265 2.254 0.669 o
1 5 2 11.969 10.662 0.429 18.386 o
1 5 3 52.344 51.786 2.254 0.677 o
1 5 4 411.222 424.685 17.684 0.011 o
1 5 5 359.146 354.954 13.984 0.017 o
1 5 6 208.147 204.373 7.680 0.057 o
1 5 7 1.124 1.077 0.100 358.727 o
1 5 8 29.243 29.215 1.047 3.068 o
1 5 9 46.932 47.727 1.925 0.922 o
1 5 10 23.914 23.539 0.828 4.891 o
1 5 11 63.577 64.105 2.733 0.460 o
1 5 12 0.226 1.656 0.499 14.511 o
1 5 13 2.817 2.514 0.180 109.654 o
1 5 14 7.130 6.932 0.359 27.024 o
1 5 15 5.431 5.366 0.289 41.784 o
1 5 16 1.397 1.187 0.160 140.832 o
1 5 17 7.966 7.870 0.549 11.766 o
1 5 18 0.399 0.409 0.209 82.251 o
1 7 0 3.779 3.830 0.219 72.936 o
1 7 1 68.234 67.765 2.873 0.416 o
1 7 2 2.528 2.095 0.140 180.237 o
1 7 3 13.237 12.598 0.489 14.175 o
1 7 4 193.502 197.550 7.780 0.056 o
1 7 5 200.401 194.109 7.291 0.064 o
1 7 6 133.586 128.608 4.967 0.137 o
1 7 7 0.598 0.559 0.100 361.694 o
1 7 8 18.178 17.844 0.628 8.488 o
1 7 9 28.361 29.255 1.037 3.132 o
1 7 10 10.738 10.443 0.429 18.560 o
1 7 11 37.915 39.079 1.416 1.685 o
1 7 12 0.102 0.459 0.160 141.714 o
1 7 13 1.686 1.466 0.170 124.506 o
1 7 14 4.920 4.907 0.269 48.275 o
1 7 15 3.379 3.361 0.209 80.339 o
1 7 16 1.176 1.007 0.160 141.092 o
1 7 17 4.824 4.698 0.479 15.604 o
1 9 0 1.398 1.426 0.140 183.394 o
1 9 1 43.472 43.837 1.955 0.903 o
1 9 2 1.295 1.177 0.110 296.264 o
1 9 3 2.677 2.394 0.170 122.898 o
1 9 4 83.220 82.946 3.421 0.292 o
1 9 5 108.921 107.194 4.449 0.173 o
1 9 6 78.309 75.844 3.032 0.370 o
1 9 7 0.434 0.469 0.100 362.178 o
1 9 8 9.910 9.685 0.389 22.515 o
1 9 9 15.071 15.480 0.588 9.813 o
1 9 10 3.511 3.501 0.209 80.185 o
1 9 11 19.273 19.998 0.768 5.773 o
1 9 12 0.038 0.160 0.130 214.698 o
1 9 13 0.857 0.658 0.130 213.965 o
1 9 14 2.963 2.922 0.209 80.787 o
1 9 15 1.815 1.805 0.190 99.664 o
1 9 16 0.873 0.958 0.170 125.225 o
1 11 0 0.359 0.678 0.329 33.314 o
1 11 1 21.828 22.113 1.097 2.891 o
1 11 2 0.750 0.768 0.120 251.048 o
1 11 3 0.305 0.279 0.120 251.837 o
1 11 4 32.791 33.424 1.566 1.414 o
1 11 5 52.451 51.427 2.204 0.706 o
1 11 6 40.531 40.077 1.506 1.492 o
1 11 7 0.332 0.419 0.090 447.293 o
1 11 8 4.530 4.528 0.219 72.107 o
1 11 9 7.006 7.311 0.319 33.870 o
1 11 10 0.761 0.758 0.110 298.543 o
1 11 11 8.415 8.907 0.399 21.742 o
1 11 12 0.010 0.190 0.140 185.124 o
1 11 13 0.368 0.309 0.120 251.782 o
1 11 14 1.558 1.536 0.160 140.503 o
1 11 15 0.848 0.858 0.140 184.490 o
1 13 0 0.076 0.688 0.329 33.318 o
1 13 1 9.354 9.426 0.608 9.540 o
1 13 2 0.380 0.259 0.100 362.460 o
1 13 3 0.000 0.539 0.698 7.405 o
1 13 4 11.344 11.510 0.638 8.603 o
1 13 5 21.853 22.133 1.107 2.841 o
1 13 6 18.396 18.123 0.838 4.924 o
1 13 7 0.199 0.409 0.180 111.968 o
1 13 8 1.773 1.696 0.120 247.076 o
1 13 9 2.902 2.883 0.170 122.234 o
1 13 10 0.076 0.249 0.140 185.113 o
1 13 11 3.195 3.301 0.219 73.486 o
1 13 12 0.001 0.219 0.229 68.591 o
1 13 13 0.138 0.070 0.140 185.117 o
1 13 14 0.717 0.618 0.150 160.954 o
1 15 0 0.011 0.628 0.339 31.387 o
1 15 1 3.475 3.591 0.439 18.631 o
1 15 2 0.175 0.150 0.080 566.728 o
1 15 3 0.032 0.070 0.100 362.846 o
1 15 4 3.443 3.481 0.289 42.579 o
1 15 5 8.067 7.940 0.479 15.347 o
1 15 6 7.353 7.211 0.469 16.063 o
1 15 7 0.103 0.120 0.140 185.118 o
1 15 8 0.628 0.628 0.130 214.238 o
1 15 9 1.099 0.968 0.160 141.164 o
1 15 10 0.000 0.150 0.199 90.713 o
1 15 11 1.072 0.898 0.110 297.512 o
1 15 12 0.000 0.170 0.239 62.995 o
1 17 1 1.155 1.845 0.539 12.436 o
1 17 2 0.074 0.429 1.077 3.111 o
1 17 3 0.041 0.180 0.120 251.968 o
1 17 4 0.937 0.908 0.120 250.580 o
1 17 5 2.662 2.563 0.229 67.763 o
1 17 6 2.602 2.294 0.209 81.202 o
1 17 7 0.048 0.010 0.888 4.581 o
1 17 8 0.204 0.160 0.140 185.097 o
1 17 9 0.386 0.339 0.180 111.947 o
1 19 4 0.232 0.190 0.120 251.903 o
2 0 1 0.629 0.708 0.090 445.753 o
2 0 2 51.920 51.148 2.673 0.488 o
2 0 3 40.003 44.036 2.384 0.618 o
2 0 4 204.413 226.825 11.470 0.027 o
2 0 5 399.821 443.267 25.574 0.005 o
2 0 6 110.366 109.807 5.496 0.115 o
2 0 7 59.794 62.289 3.511 0.285 o
2 0 8 2.516 1.995 0.190 99.103 o
2 0 9 157.527 156.247 7.959 0.055 o
2 0 10 22.166 22.971 1.137 2.694 o
2 0 11 84.227 84.372 4.867 0.148 o
2 0 12 45.104 45.173 2.234 0.697 o
2 0 13 7.336 7.321 0.529 12.690 o
2 0 14 7.041 6.792 0.459 16.788 o
2 0 15 8.075 8.319 0.569 10.958 o
2 0 16 3.116 2.763 0.279 45.790 o
2 0 17 4.248 4.887 0.409 21.349 o
2 0 18 0.096 0.399 0.379 25.128 o
2 2 0 4663.150 4804.610 252.818 0.000 o
2 2 1 16.880 16.258 0.728 6.492 o
2 2 2 61.291 61.831 2.324 0.627 o
2 2 3 63.597 66.159 2.434 0.572 o
2 2 4 151.311 166.909 6.314 0.086 o
2 2 5 313.332 342.636 13.715 0.018 o
2 2 6 127.992 127.102 4.399 0.173 o
2 2 7 50.397 50.221 2.125 0.760 o
2 2 8 2.204 1.815 0.130 209.706 o
2 2 9 147.483 139.590 5.227 0.123 o
2 2 10 20.666 20.966 0.788 5.461 o
2 2 11 77.710 75.176 3.282 0.319 o
2 2 12 42.203 42.331 1.456 1.579 o
2 2 13 6.477 6.294 0.319 34.149 o
2 2 14 6.191 5.935 0.319 34.267 o
2 2 15 7.522 7.760 0.379 24.221 o
2 2 16 2.896 2.743 0.199 89.026 o
2 2 17 3.930 4.698 0.289 42.320 o
2 2 18 0.088 0.120 0.199 90.711 o
2 4 0 1792.170 1938.340 90.187 0.000 o
2 4 1 10.644 10.892 0.469 15.662 o
2 4 2 24.823 27.250 1.207 2.378 o
2 4 3 48.328 46.530 1.965 0.886 o
2 4 4 67.853 69.251 2.553 0.519 o
2 4 5 193.477 195.236 7.501 0.060 o
2 4 6 109.555 105.049 3.840 0.228 o
2 4 7 29.506 29.544 1.147 2.584 o
2 4 8 1.428 1.117 0.120 249.139 o
2 4 9 113.626 111.532 4.349 0.180 o
2 4 10 17.136 17.256 0.648 8.061 o
2 4 11 62.205 61.043 2.484 0.553 o
2 4 12 34.399 34.561 1.217 2.268 o
2 4 13 4.469 4.439 0.259 52.238 o
2 4 14 4.122 3.800 0.219 72.702 o
2 4 15 6.108 6.244 0.369 25.836 o
2 4 16 2.327 2.144 0.190 99.192 o
2 4 17 3.119 3.651 0.289 42.630 o
2 4 18 0.068 0.170 0.259 53.676 o
2 6 0 582.365 622.445 29.753 0.004 o
2 6 1 0.002 0.239 0.060 1007.750 o
2 6 2 3.685 4.339 0.180 107.268 o
2 6 3 17.169 16.258 0.579 9.995 o
2 6 4 21.328 20.926 0.838 4.853 o
2 6 5 117.435 116.420 4.329 0.180 o
2 6 6 61.614 57.961 2.334 0.624 o
2 6 7 12.045 11.899 0.439 17.523 o
2 6 8 0.535 0.369 0.110 299.346 o
2 6 9 71.585 70.189 2.863 0.417 o
2 6 10 12.976 12.568 0.479 14.760 o
2 6 11 43.653 43.169 1.536 1.424 o
2 6 12 24.425 24.427 0.898 4.191 o
2 6 13 2.429 2.324 0.180 110.166 o
2 6 14 2.013 1.736 0.160 139.852 o
2 6 15 4.340 4.289 0.259 52.322 o
2 6 16 1.625 1.676 0.190 99.815 o
2 6 17 2.131 2.643 0.279 45.991 o
2 6 18 0.044 0.150 0.259 53.676 o
2 8 0 240.817 252.778 12.229 0.023 o
2 8 1 1.475 1.107 0.110 295.693 o
2 8 2 0.634 0.828 0.100 361.200 o
2 8 3 7.805 7.142 0.269 46.350 o
2 8 4 5.981 5.685 0.229 64.634 o
2 8 5 63.889 62.349 2.533 0.531 o
2 8 6 32.205 30.571 1.207 2.329 o
2 8 7 3.462 3.301 0.180 108.353 o
2 8 8 0.113 0.708 0.588 10.424 o
2 8 9 39.056 38.241 1.386 1.750 o
2 8 10 8.684 8.548 0.359 26.565 o
2 8 11 26.743 26.751 0.997 3.401 o
2 8 12 15.178 15.310 0.628 8.668 o
2 8 13 1.029 0.898 0.140 184.274 o
2 8 14 0.690 0.549 0.140 184.764 o
2 8 15 2.707 2.693 0.219 73.925 o
2 8 16 0.995 0.908 0.209 82.117 o
2 8 17 1.257 1.516 0.219 74.709 o
2 10 0 110.313 110.086 4.798 0.149 o
2 10 1 2.003 1.476 0.130 210.805 o
2 10 2 0.168 0.229 0.090 447.782 o
2 10 3 4.433 4.060 0.229 66.410 o
2 10 4 1.506 1.386 0.140 183.247 o
2 10 5 30.473 31.379 1.187 2.411 o
2 10 6 15.205 15.081 0.549 11.198 o
2 10 7 0.613 0.579 0.110 299.041 o
2 10 8 0.012 0.229 0.499 14.514 o
2 10 9 18.268 18.433 0.718 6.599 o
2 10 10 5.035 5.177 0.269 48.175 o
2 10 11 14.383 14.572 0.588 9.870 o
2 10 12 8.250 8.538 0.409 20.779 o
2 10 13 0.333 0.369 0.150 161.188 o
2 10 14 0.140 0.080 0.150 161.258 o
2 10 15 1.499 1.386 0.160 140.641 o
2 10 16 0.538 0.608 0.150 161.056 o
2 12 0 47.514 50.500 2.553 0.536 o
2 12 1 1.698 2.204 0.319 35.322 o
2 12 2 0.043 0.469 0.389 23.856 o
2 12 3 2.141 1.915 0.160 139.562 o
2 12 4 0.243 0.349 0.120 251.854 o
2 12 5 13.230 13.864 0.608 9.327 o
2 12 6 5.942 6.224 0.349 28.818 o
2 12 7 0.027 0.040 0.100 362.849 o
2 12 9 7.285 7.431 0.319 33.774 o
2 12 10 2.560 2.563 0.180 109.908 o
2 12 11 6.816 6.922 0.339 30.239 o
2 12 12 3.937 3.920 0.239 61.451 o
2 12 13 0.083 0.120 0.130 214.695 o
2 12 14 0.007 0.030 0.987 3.702 o
2 14 0 18.471 20.268 1.446 1.698 o
2 14 1 1.072 1.137 0.229 68.447 o
2 14 2 0.007 0.080 0.170 125.554 o
2 14 3 0.844 0.758 0.120 250.896 o
2 14 4 0.011 0.239 0.529 12.918 o
2 14 5 5.163 5.665 0.359 27.435 o
2 14 6 1.999 1.945 0.180 110.735 o
2 14 7 0.015 0.090 0.160 141.738 o
2 14 8 0.004 0.110 0.180 111.991 o
2 14 9 2.530 2.394 0.160 138.609 o
2 14 10 1.137 0.997 0.120 250.048 o
2 14 11 2.865 2.663 0.180 109.514 o
2 14 12 1.666 1.376 0.140 182.975 o
2 14 13 0.016 0.050 0.160 141.739 o
2 16 0 6.446 7.491 0.878 4.660 o
2 16 1 0.539 0.898 0.519 13.417 o
2 16 2 0.000 0.190 0.529 12.918 o
2 16 3 0.278 0.299 0.100 362.577 o
2 16 4 0.003 0.100 0.120 251.979 o
2 16 5 1.786 1.875 0.180 110.935 o
2 16 6 0.602 0.608 0.150 161.023 o
2 16 7 0.043 0.010 0.848 5.022 o
2 16 8 0.004 0.160 0.229 68.592 o
2 16 9 0.772 0.728 0.170 125.321 o
2 16 10 0.439 0.409 0.160 141.644 o
2 18 3 0.074 0.279 0.259 53.675 o
2 18 4 0.009 0.070 0.080 566.950 o
2 18 5 0.554 0.579 0.140 184.850 o
2 18 6 0.163 0.190 0.120 251.932 o
2 18 7 0.034 0.229 0.299 40.316 o
3 1 0 167.854 150.203 6.154 0.090 o
3 1 1 3067.170 3102.980 167.159 0.000 o
3 1 2 2414.200 2439.000 118.075 0.000 o
3 1 3 810.162 824.673 31.369 0.003 o
3 1 4 45.877 52.245 2.055 0.814 o
3 1 5 218.515 217.429 7.959 0.053 o
3 1 6 198.617 201.450 9.984 0.035 o
3 1 8 90.990 91.783 3.521 0.274 o
3 1 9 2.870 3.062 0.170 122.148 o
3 1 10 1.322 1.197 0.130 212.773 o
3 1 11 82.794 83.156 3.641 0.260 o
3 1 12 4.415 4.409 0.239 61.062 o
3 1 13 8.086 7.620 0.349 28.262 o
3 1 14 1.042 0.788 0.150 160.655 o
3 1 15 17.205 17.126 0.768 5.847 o
3 1 16 0.945 0.977 0.150 160.657 o
3 1 17 22.413 21.295 1.376 1.861 o
3 1 18 0.162 0.209 0.190 100.505 o
3 3 0 56.103 52.574 1.875 0.951 o
3 3 1 1122.070 1139.060 46.071 0.002 o
3 3 2 575.304 581.061 22.861 0.007 o
3 3 3 407.785 411.808 16.687 0.012 o
3 3 4 15.492 16.527 0.559 10.764 o
3 3 5 125.004 120.310 4.269 0.184 o
3 3 6 153.554 153.344 5.685 0.105 o
3 3 7 0.162 0.489 0.369 26.504 o
3 3 8 67.451 67.915 2.743 0.454 o
3 3 9 2.130 2.144 0.160 139.415 o
3 3 10 0.804 0.608 0.140 184.647 o
3 3 11 69.842 69.431 2.992 0.384 o
3 3 12 3.875 3.750 0.229 66.853 o
3 3 13 6.552 6.254 0.309 36.286 o
3 3 14 0.845 0.708 0.150 160.840 o
3 3 15 14.640 13.774 0.648 8.213 o
3 3 16 0.906 1.007 0.150 160.677 o
3 3 17 18.908 18.552 1.207 2.424 o
3 3 18 0.113 0.120 0.199 90.710 o
3 5 0 18.476 16.587 0.638 8.257 o
3 5 1 335.037 350.326 14.852 0.016 o
3 5 2 239.472 242.694 10.064 0.034 o
3 5 3 220.137 213.340 8.727 0.045 o
3 5 4 1.589 1.546 0.110 294.232 o
3 5 5 81.579 77.979 2.972 0.383 o
3 5 6 117.953 115.362 4.229 0.188 o
3 5 7 0.431 0.379 0.100 362.272 o
3 5 8 40.772 40.196 1.656 1.247 o
3 5 9 1.486 1.376 0.150 159.870 o
3 5 10 0.269 0.399 0.140 185.043 o
3 5 11 48.452 48.645 1.775 1.071 o
3 5 12 2.968 2.942 0.190 98.280 o
3 5 13 4.333 4.030 0.229 66.485 o
3 5 14 0.533 0.549 0.150 161.074 o
3 5 15 10.637 10.134 0.479 15.077 o
3 5 16 0.813 0.828 0.170 125.283 o
3 5 17 13.504 13.236 1.037 3.303 o
3 5 18 0.051 0.050 0.190 100.512 o
3 7 0 7.245 6.413 0.319 33.928 o
3 7 1 96.317 95.963 3.232 0.319 o
3 7 2 138.703 134.942 6.134 0.092 o
3 7 3 120.255 113.477 4.289 0.183 o
3 7 4 0.047 0.050 0.120 251.977 o
3 7 5 54.767 52.804 2.194 0.710 o
3 7 6 81.240 79.345 3.062 0.362 o
3 7 7 0.627 0.539 0.100 361.643 o
3 7 8 20.534 19.809 0.698 6.865 o
3 7 9 0.930 0.808 0.130 213.769 o
3 7 10 0.026 0.010 0.748 6.451 o
3 7 11 28.321 28.706 1.087 2.871 o
3 7 12 1.967 1.875 0.170 124.048 o
3 7 13 2.374 2.294 0.199 89.558 o
3 7 14 0.270 0.199 0.140 185.075 o
3 7 15 6.601 6.324 0.339 30.347 o
3 7 16 0.666 0.718 0.150 160.955 o
3 7 17 8.214 7.760 0.628 9.004 o
3 9 0 2.236 2.005 0.150 158.199 o
3 9 1 27.528 27.270 1.207 2.364 o
3 9 2 62.797 60.823 2.354 0.612 o
3 9 3 58.573 55.357 2.324 0.632 o
3 9 4 0.039 0.150 0.299 40.317 o
3 9 5 31.239 31.090 1.207 2.333 o
3 9 6 47.413 46.151 1.975 0.879 o
3 9 7 0.635 0.569 0.100 361.582 o
3 9 8 8.603 8.428 0.349 28.055 o
3 9 9 0.500 0.559 0.120 251.539 o
3 9 10 0.018 0.160 0.130 214.700 o
3 9 11 14.324 14.991 0.638 8.450 o
3 9 12 1.140 1.167 0.150 160.387 o
3 9 13 1.080 1.087 0.150 160.486 o
3 9 14 0.115 0.090 0.130 214.692 o
3 9 15 3.515 3.401 0.249 57.023 o
3 9 16 0.484 0.648 0.140 184.872 o
3 11 0 0.506 0.389 0.100 362.113 o
3 11 1 7.170 6.753 0.359 27.032 o
3 11 2 25.939 25.893 0.977 3.546 o
3 11 3 25.694 25.564 0.987 3.483 o
3 11 4 0.070 0.090 0.160 141.736 o
3 11 5 16.215 16.657 0.588 9.724 o
3 11 6 24.073 23.978 0.838 4.776 o
3 11 7 0.444 0.429 0.090 446.972 o
3 11 8 3.012 2.843 0.170 122.099 o
3 11 9 0.244 0.309 0.100 362.612 o
3 11 10 0.097 0.309 0.130 214.672 o
3 11 11 6.252 6.403 0.329 32.219 o
3 11 12 0.586 0.648 0.140 184.804 o
3 11 13 0.414 0.449 0.130 214.490 o
3 11 14 0.042 0.120 0.180 111.990 o
3 11 15 1.617 1.476 0.199 90.193 o
3 13 0 0.072 0.239 0.120 251.954 o
3 13 1 1.415 0.968 0.309 37.699 o
3 13 2 9.915 10.094 0.469 15.761 o
3 13 3 10.003 10.004 0.489 14.545 o
3 13 4 0.028 0.259 0.289 43.145 o
3 13 5 7.547 7.740 0.419 19.956 o
3 13 6 10.726 10.762 0.509 13.395 o
3 13 7 0.224 0.229 0.080 566.533 o
3 13 8 0.876 0.798 0.110 298.211 o
3 13 9 0.110 0.150 0.100 362.801 o
3 13 10 0.127 0.269 0.110 299.807 o
3 13 11 2.378 2.374 0.170 123.299 o
3 13 12 0.269 0.229 0.120 251.874 o
3 13 13 0.137 0.170 0.140 185.109 o
3 13 14 0.013 0.020 0.987 3.702 o
3 15 0 0.002 0.309 0.329 33.319 o
3 15 1 0.174 0.239 0.259 53.673 o
3 15 2 3.350 3.371 0.279 45.667 o
3 15 3 3.413 3.421 0.259 52.823 o
3 15 4 0.008 0.100 0.150 161.267 o
3 15 5 3.050 2.942 0.239 62.078 o
3 15 6 4.224 4.050 0.269 48.689 o
3 15 7 0.085 0.120 0.130 214.695 o
3 15 8 0.205 0.229 0.130 214.652 o
3 15 9 0.047 0.080 0.110 299.870 o
3 15 10 0.101 0.279 0.199 90.708 o
3 15 11 0.804 0.738 0.110 298.465 o
3 15 12 0.112 0.080 0.249 58.056 o
3 17 0 0.001 0.658 0.479 15.748 o
3 17 2 1.014 1.157 0.299 40.270 o
3 17 3 1.028 0.958 0.110 297.553 o
3 17 4 0.002 0.050 0.100 362.851 o
3 17 5 1.080 0.908 0.150 160.569 o
3 17 6 1.486 1.117 0.170 124.803 o
3 17 7 0.023 0.050 0.130 214.704 o
3 17 8 0.036 0.040 0.140 185.128 o
3 17 9 0.020 0.100 0.239 62.995 o
4 0 0 339.807 353.309 24.497 0.006 o
4 0 1 150.894 164.845 9.007 0.043 o
4 0 2 91.457 100.371 5.256 0.127 o
4 0 3 609.247 590.846 32.147 0.003 o
4 0 4 311.799 323.396 17.136 0.012 o
4 0 5 1339.340 1409.990 74.249 0.001 o
4 0 6 10.945 9.346 0.628 8.914 o
4 0 7 89.457 87.834 4.678 0.160 o
4 0 8 28.011 29.594 1.406 1.758 o
4 0 9 15.480 14.612 0.758 6.056 o
4 0 10 2.475 2.484 0.229 67.855 o
4 0 11 150.803 146.851 8.249 0.051 o
4 0 12 4.685 4.838 0.349 29.121 o
4 0 13 11.958 11.520 0.708 7.016 o
4 0 14 0.793 0.678 0.199 90.592 o
4 0 15 1.671 2.005 0.259 53.441 o
4 0 16 7.057 7.112 0.509 13.704 o
4 0 17 0.056 0.449 0.289 43.144 o
4 0 18 0.028 0.419 0.439 18.742 o
4 2 0 72.361 69.092 2.504 0.536 o
4 2 1 85.856 90.437 3.511 0.277 o
4 2 2 21.465 24.198 1.017 3.337 o
4 2 3 270.833 260.827 10.114 0.033 o
4 2 4 282.623 285.653 10.453 0.031 o
4 2 5 1139.920 1197.120 45.084 0.002 o
4 2 6 5.201 4.678 0.199 85.648 o
4 2 7 84.112 81.071 3.102 0.352 o
4 2 8 27.197 28.078 0.928 3.878 o
4 2 9 13.729 12.747 0.489 14.123 o
4 2 10 2.109 2.105 0.160 139.473 o
4 2 11 138.827 133.845 5.446 0.115 o
4 2 12 4.036 4.139 0.229 66.638 o
4 2 13 11.091 10.942 0.459 16.270 o
4 2 14 0.680 0.598 0.160 141.519 o
4 2 15 1.539 1.726 0.180 111.168 o
4 2 16 6.518 6.284 0.349 28.710 o
4 2 17 0.063 0.289 0.170 125.547 o
4 2 18 0.032 0.100 0.180 111.991 o
4 4 0 5.036 5.077 0.190 94.277 o
4 4 1 21.933 23.908 1.047 3.154 o
4 4 2 0.159 0.100 0.060 1007.410 o
4 4 3 104.957 100.830 3.621 0.256 o
4 4 4 177.206 167.478 6.374 0.083 o
4 4 5 761.863 769.126 29.753 0.004 o
4 4 6 2.248 2.224 0.130 208.897 o
4 4 7 63.666 61.601 2.494 0.548 o
4 4 8 21.210 21.634 0.748 5.996 o
4 4 9 10.071 9.685 0.409 20.459 o
4 4 10 1.335 1.436 0.130 212.499 o
4 4 11 106.711 103.503 4.279 0.187 o
4 4 12 2.620 2.743 0.190 98.701 o
4 4 13 8.792 8.568 0.379 23.948 o
4 4 14 0.435 0.449 0.140 184.958 o
4 4 15 1.195 1.456 0.190 100.086 o
4 4 16 5.156 5.027 0.279 44.881 o
4 4 17 0.081 0.339 0.160 141.725 o
4 4 18 0.042 0.040 0.209 82.279 o
4 6 0 5.903 5.965 0.239 59.596 o
4 6 1 6.228 6.513 0.219 69.587 o
4 6 2 2.468 1.975 0.110 288.046 o
4 6 3 87.094 82.607 3.072 0.357 o
4 6 4 81.356 76.054 2.903 0.400 o
4 6 5 429.512 420.067 16.009 0.013 o
4 6 6 2.014 1.965 0.170 123.952 o
4 6 7 37.878 36.915 1.386 1.758 o
4 6 8 13.145 13.146 0.479 14.715 o
4 6 9 6.453 6.094 0.269 47.335 o
4 6 10 0.648 0.718 0.140 184.731 o
4 6 11 68.426 67.247 2.863 0.419 o
4 6 12 1.244 1.247 0.150 160.234 o
4 6 13 5.962 5.745 0.329 32.355 o
4 6 14 0.204 0.120 0.160 141.723 o
4 6 15 0.794 0.838 0.160 141.401 o
4 6 16 3.514 3.481 0.239 61.763 o
4 6 17 0.099 0.539 0.329 33.318 o
4 8 0 2.428 2.543 0.180 110.056 o
4 8 1 1.782 1.825 0.090 431.854 o
4 8 2 3.041 2.803 0.140 177.684 o
4 8 3 54.021 51.687 2.045 0.812 o
4 8 4 33.372 31.030 1.327 1.942 o
4 8 5 213.944 207.385 7.930 0.054 o
4 8 6 1.190 1.396 0.160 140.923 o
4 8 7 20.102 20.118 0.698 6.874 o
4 8 8 7.284 7.092 0.299 38.243 o
4 8 9 3.725 3.501 0.199 87.969 o
4 8 10 0.202 0.369 0.120 251.872 o
4 8 11 37.513 37.573 1.396 1.735 o
4 8 12 0.384 0.469 0.130 214.504 o
4 8 13 3.483 3.441 0.229 67.162 o
4 8 14 0.061 0.110 0.170 125.552 o
4 8 15 0.464 0.549 0.170 125.456 o
4 8 16 2.075 2.085 0.219 74.348 o
4 8 17 0.103 0.140 0.209 82.277 o
4 10 0 0.265 0.349 0.429 19.623 o
4 10 1 0.380 0.379 0.070 738.481 o
4 10 2 2.269 2.154 0.110 288.759 o
4 10 3 26.190 25.265 0.888 4.245 o
4 10 4 11.776 11.261 0.449 16.868 o
4 10 5 95.931 94.666 3.800 0.236 o
4 10 6 0.585 0.738 0.110 298.942 o
4 10 7 9.607 9.865 0.399 21.496 o
4 10 8 3.541 3.461 0.199 88.164 o
4 10 9 1.966 1.805 0.150 158.849 o
4 10 10 0.027 0.130 0.209 82.279 o
4 10 11 17.772 17.804 0.728 6.451 o
4 10 12 0.056 0.569 0.479 15.748 o
4 10 13 1.750 1.656 0.170 124.365 o
4 10 14 0.008 0.279 0.329 33.319 o
4 10 15 0.242 0.289 0.150 161.223 o
4 10 16 1.070 1.077 0.180 111.620 o
4 12 0 0.001 0.110 0.130 214.704 o
4 12 1 0.078 0.190 0.120 251.959 o
4 12 2 1.049 0.987 0.110 297.445 o
4 12 3 11.162 11.101 0.509 13.354 o
4 12 4 3.282 3.202 0.209 80.469 o
4 12 5 37.852 38.630 1.406 1.708 o
4 12 6 0.259 0.509 0.110 299.606 o
4 12 7 3.924 4.179 0.199 87.424 o
4 12 8 1.493 1.426 0.130 212.162 o
4 12 9 0.903 0.768 0.120 250.779 o
4 12 10 0.000 0.150 0.190 100.512 o
4 12 11 7.332 7.531 0.379 24.267 o
4 12 12 0.000 0.239 0.399 22.678 o
4 12 13 0.755 0.728 0.140 184.637 o
4 12 14 0.000 0.030 0.130 214.705 o
4 14 0 0.071 0.219 0.100 362.803 o
4 14 1 0.008 0.299 0.559 11.570 o
4 14 2 0.388 0.439 0.100 362.295 o
4 14 3 4.093 4.010 0.239 61.347 o
4 14 4 0.683 0.768 0.130 214.105 o
4 14 5 13.127 13.296 0.579 10.289 o
4 14 6 0.093 0.359 0.329 33.319 o
4 14 7 1.401 1.456 0.120 248.721 o
4 14 8 0.555 0.459 0.090 446.555 o
4 14 9 0.352 0.329 0.090 447.352 o
4 14 10 0.003 0.120 0.120 251.978 o
4 14 11 2.681 2.573 0.170 122.771 o
4 14 12 0.013 0.100 0.110 299.874 o
4 14 13 0.280 0.429 0.339 31.386 o
4 16 0 0.101 0.359 0.369 26.504 o
4 16 1 0.001 0.160 0.429 19.624 o
4 16 2 0.139 0.190 0.299 40.316 o
4 16 3 1.285 1.167 0.130 212.875 o
4 16 4 0.096 0.190 0.180 111.986 o
4 16 5 4.056 3.990 0.299 39.646 o
4 16 6 0.029 0.818 0.349 29.619 o
4 16 7 0.453 0.489 0.140 184.938 o
4 16 8 0.184 0.209 0.140 185.096 o
4 16 9 0.118 0.180 0.180 111.985 o
4 16 10 0.004 0.010 0.798 5.670 o
4 18 0 0.073 0.369 0.449 17.918 o
4 18 2 0.049 0.299 0.429 19.624 o
4 18 3 0.351 0.289 0.110 299.625 o
4 18 4 0.006 0.070 0.140 185.128 o
4 18 5 1.130 0.918 0.120 250.155 o
4 18 6 0.008 0.070 0.180 111.991 o
4 18 7 0.134 0.180 0.190 100.507 o
5 1 0 29.914 27.828 1.127 2.674 o
5 1 1 1055.220 1064.290 40.466 0.002 o
5 1 2 980.031 1010.070 38.940 0.002 o
5 1 3 450.514 441.132 17.305 0.011 o
5 1 4 272.654 270.901 9.845 0.035 o
5 1 5 16.451 16.288 0.559 10.711 o
5 1 6 0.788 1.067 0.090 443.982 o
5 1 7 0.002 0.070 0.100 362.850 o
5 1 8 163.559 164.246 5.905 0.097 o
5 1 9 0.339 0.299 0.130 214.579 o
5 1 10 104.000 100.261 3.960 0.217 o
5 1 11 16.451 16.837 0.678 7.433 o
5 1 12 16.059 16.527 0.638 8.356 o
5 1 13 1.292 1.426 0.160 140.819 o
5 1 14 2.611 2.823 0.190 98.672 o
5 1 15 20.210 20.348 0.928 4.017 o
5 1 16 0.712 0.818 0.180 111.811 o
5 1 17 1.144 1.097 0.160 141.082 o
5 1 18 1.024 0.808 0.199 90.521 o
5 3 0 6.241 5.965 0.229 64.289 o
5 3 1 539.808 537.504 20.846 0.008 o
5 3 2 609.383 623.292 23.948 0.006 o
5 3 3 290.113 279.369 10.393 0.031 o
5 3 4 209.838 205.051 7.570 0.059 o
5 3 5 6.258 6.234 0.259 50.921 o
5 3 6 0.024 0.030 0.090 447.962 o
5 3 7 0.002 0.259 0.279 46.282 o
5 3 8 136.425 132.029 4.838 0.144 o
5 3 9 0.142 0.010 0.798 5.670 o
5 3 10 87.766 84.312 3.451 0.286 o
5 3 11 14.489 14.882 0.569 10.520 o
5 3 12 13.669 14.014 0.569 10.588 o
5 3 13 1.047 1.147 0.170 125.082 o
5 3 14 2.003 2.115 0.180 110.660 o
5 3 15 16.631 16.148 0.808 5.324 o
5 3 16 0.581 0.698 0.150 161.010 o
5 3 17 1.021 0.948 0.160 141.227 o
5 3 18 0.849 0.778 0.289 43.113 o
5 5 0 3.824 3.571 0.160 134.842 o
5 5 1 212.657 208.851 7.860 0.055 o
5 5 2 235.576 231.244 8.767 0.044 o
5 5 3 136.979 128.927 4.488 0.165 o
5 5 4 134.100 129.765 4.778 0.148 o
5 5 5 4.072 3.800 0.180 107.085 o
5 5 6 0.302 0.399 0.090 447.387 o
5 5 7 0.010 0.030 0.100 362.851 o
5 5 8 85.545 81.221 3.292 0.314 o
5 5 9 0.011 0.010 0.758 6.282 o
5 5 10 62.786 59.696 2.484 0.553 o
5 5 11 11.744 11.730 0.469 15.520 o
5 5 12 9.872 10.094 0.439 17.887 o
5 5 13 0.718 0.888 0.160 141.429 o
5 5 14 1.176 1.337 0.180 111.505 o
5 5 15 11.267 11.062 0.549 11.547 o
5 5 16 0.382 0.519 0.160 141.644 o
5 5 17 0.813 0.718 0.199 90.584 o
5 5 18 0.584 0.489 0.229 68.555 o
5 7 0 3.380 3.311 0.140 175.670 o
5 7 1 91.831 89.579 3.132 0.341 o
5 7 2 85.105 81.370 3.032 0.367 o
5 7 3 63.903 60.255 2.354 0.611 o
5 7 4 74.839 74.388 2.873 0.412 o
5 7 5 2.714 2.444 0.140 179.235 o
5 7 6 0.863 0.977 0.120 250.656 o
5 7 7 0.004 0.010 0.718 6.999 o
5 7 8 43.435 41.812 1.556 1.392 o
5 7 10 38.682 37.384 1.317 1.931 o
5 7 11 8.449 8.319 0.389 22.862 o
5 7 12 6.129 6.264 0.309 36.406 o
5 7 13 0.415 0.519 0.130 214.466 o
5 7 14 0.522 0.588 0.160 141.586 o
5 7 15 6.314 6.084 0.359 27.232 o
5 7 16 0.202 0.289 0.160 141.712 o
5 7 17 0.578 0.539 0.180 111.888 o
5 9 0 2.363 2.374 0.160 138.893 o
5 9 1 38.567 37.473 1.416 1.685 o
5 9 2 35.105 34.451 1.327 1.927 o
5 9 3 29.934 28.636 1.007 3.294 o
5 9 4 36.608 36.955 1.576 1.384 o
5 9 5 1.228 1.127 0.120 249.665 o
5 9 6 0.964 1.097 0.140 184.234 o
5 9 7 0.010 0.120 0.209 82.279 o
5 9 8 18.977 18.263 0.658 7.745 o
5 9 10 20.491 20.816 0.788 5.466 o
5 9 11 5.254 5.147 0.279 44.824 o
5 9 12 3.268 3.491 0.219 73.383 o
5 9 13 0.201 0.349 0.140 185.073 o
5 9 14 0.170 0.489 0.409 21.585 o
5 9 15 2.933 2.763 0.219 73.788 o
5 9 16 0.085 0.150 0.170 125.550 o
5 11 0 1.544 1.616 0.140 182.980 o
5 11 1 14.719 14.313 0.509 12.958 o
5 11 2 14.100 13.894 0.469 15.161 o
5 11 3 13.069 13.036 0.429 18.064 o
5 11 4 15.326 15.989 0.579 10.106 o
5 11 5 0.516 0.539 0.090 446.551 o
5 11 6 0.727 0.918 0.130 213.965 o
5 11 7 0.014 0.070 0.120 251.979 o
5 11 8 6.823 6.723 0.309 36.135 o
5 11 9 0.079 0.110 0.140 185.122 o
5 11 10 9.432 9.984 0.429 18.746 o
5 11 11 2.878 2.803 0.180 109.418 o
5 11 12 1.503 1.596 0.160 140.530 o
5 11 13 0.083 0.279 0.180 111.984 o
5 11 14 0.039 0.170 0.160 141.736 o
5 11 15 1.134 1.067 0.160 141.101 o
5 13 0 0.923 1.017 0.130 213.627 o
5 13 1 5.085 4.977 0.269 48.196 o
5 13 2 5.131 4.838 0.229 65.648 o
5 13 3 5.143 5.087 0.269 48.150 o
5 13 4 5.494 6.024 0.279 44.570 o
5 13 5 0.226 0.349 0.150 161.220 o
5 13 6 0.458 0.638 0.100 361.943 o
5 13 7 0.006 0.020 0.090 447.965 o
5 13 8 1.982 1.865 0.130 210.308 o
5 13 9 0.056 0.110 0.150 161.264 o
5 13 10 3.839 3.940 0.229 66.818 o
5 13 11 1.384 1.337 0.160 140.776 o
5 13 12 0.606 0.638 0.130 214.254 o
5 13 13 0.030 0.050 0.110 299.875 o
5 15 0 0.468 0.509 0.120 251.602 o
5 15 1 1.532 1.426 0.289 43.038 o
5 15 2 1.711 1.546 0.150 159.447 o
5 15 3 1.785 1.686 0.140 182.453 o
5 15 4 1.728 1.865 0.170 124.287 o
5 15 5 0.096 0.170 0.319 35.434 o
5 15 6 0.254 0.678 0.289 43.138 o
5 15 7 0.001 0.080 0.140 185.128 o
5 15 8 0.470 0.359 0.080 565.408 o
5 15 9 0.028 0.120 0.160 141.737 o
5 15 10 1.393 1.157 0.160 140.849 o
5 15 11 0.580 0.519 0.110 299.153 o
5 17 0 0.201 0.329 0.289 43.142 o
5 17 1 0.401 0.768 0.299 40.306 o
5 17 2 0.526 0.588 0.269 49.755 o
5 17 3 0.545 0.449 0.100 361.962 o
5 17 4 0.488 0.379 0.110 299.405 o
5 17 5 0.039 0.150 0.259 53.676 o
5 17 6 0.125 0.110 0.130 214.688 o
5 17 7 0.000 0.050 0.130 214.705 o
5 17 8 0.089 0.130 0.170 125.550 o
6 0 0 13.190 13.356 0.658 8.027 o
6 0 1 17.955 14.602 1.127 2.784 o
6 0 2 174.276 168.645 8.727 0.046 o
6 0 3 248.910 245.477 12.508 0.022 o
6 0 4 93.116 88.881 4.439 0.176 o
6 0 5 382.465 406.771 21.405 0.008 o
6 0 6 3.331 2.932 0.219 73.515 o
6 0 7 3.774 3.571 0.249 56.886 o
6 0 8 5.965 5.875 0.369 25.881 o
6 0 9 5.517 5.815 0.379 24.625 o
6 0 10 71.875 70.548 4.119 0.207 o
6 0 11 32.652 32.207 1.586 1.381 o
6 0 12 31.726 31.768 1.576 1.401 o
6 0 13 9.398 9.416 0.588 10.182 o
6 0 14 7.518 7.431 0.509 13.674 o
6 0 15 0.000 0.050 0.219 74.969 o
6 0 16 9.907 9.914 0.668 7.921 o
6 0 17 0.000 0.160 0.569 11.168 o
6 0 18 0.169 0.239 0.339 31.388 o
6 2 0 7.804 6.962 0.269 46.401 o
6 2 1 61.251 55.377 2.055 0.794 o
6 2 2 99.641 103.603 3.471 0.278 o
6 2 3 147.330 147.739 5.346 0.118 o
6 2 4 121.465 114.555 3.980 0.210 o
6 2 5 371.926 376.299 13.445 0.019 o
6 2 6 3.813 3.730 0.180 107.538 o
6 2 7 2.344 2.085 0.130 208.811 o
6 2 8 5.091 4.887 0.229 65.660 o
6 2 9 4.449 4.578 0.229 66.227 o
6 2 10 65.790 64.633 2.962 0.393 o
6 2 11 29.741 28.806 1.007 3.295 o
6 2 12 28.495 29.015 1.037 3.132 o
6 2 13 8.591 8.638 0.399 21.736 o
6 2 14 6.828 6.633 0.339 30.267 o
6 2 15 0.001 0.120 0.180 111.991 o
6 2 16 9.223 9.126 0.499 14.069 o
6 2 17 0.000 0.040 0.160 141.739 o
6 2 18 0.138 0.259 0.279 46.280 o
6 4 0 13.130 12.917 0.389 21.590 o
6 4 1 59.315 52.056 1.955 0.875 o
6 4 2 31.323 32.855 1.357 1.866 o
6 4 3 59.569 61.092 2.334 0.624 o
6 4 4 114.565 105.907 3.720 0.241 o
6 4 5 284.324 281.753 11.331 0.027 o
6 4 6 4.327 4.289 0.199 86.925 o
6 4 7 0.673 0.559 0.130 214.227 o
6 4 8 4.523 4.229 0.209 78.995 o
6 4 9 2.612 2.673 0.160 138.236 o
6 4 10 51.431 51.597 1.865 0.969 o
6 4 11 22.765 22.522 0.828 4.923 o
6 4 12 20.545 20.567 0.788 5.468 o
6 4 13 6.685 6.942 0.339 30.265 o
6 4 14 5.104 5.157 0.289 41.921 o
6 4 15 0.005 0.100 0.150 161.267 o
6 4 16 7.436 7.221 0.409 20.953 o
6 4 17 0.004 0.040 0.180 111.991 o
6 4 18 0.073 0.030 1.127 2.842 o
6 6 0 0.000 0.070 0.060 1007.910 o
6 6 1 20.694 17.784 0.618 8.622 o
6 6 2 6.019 6.174 0.249 55.018 o
6 6 3 24.763 24.297 0.898 4.187 o
6 6 4 64.467 59.526 2.354 0.611 o
6 6 5 172.674 165.762 5.835 0.098 o
6 6 6 3.863 3.730 0.180 107.462 o
6 6 7 0.138 0.170 0.100 362.777 o
6 6 8 4.455 4.189 0.209 79.079 o
6 6 9 1.164 1.157 0.130 213.112 o
6 6 10 34.541 34.970 1.227 2.232 o
6 6 11 14.822 14.752 0.569 10.505 o
6 6 12 11.958 12.009 0.479 14.882 o
6 6 13 4.474 4.678 0.249 56.316 o
6 6 14 3.163 3.172 0.209 80.564 o
6 6 15 0.016 0.249 0.459 17.148 o
6 6 16 5.196 4.937 0.299 39.251 o
6 6 17 0.015 0.080 0.180 111.991 o
6 8 0 0.846 1.027 0.070 729.071 o
6 8 1 9.311 8.628 0.289 39.515 o
6 8 2 0.182 0.249 0.070 739.924 o
6 8 3 8.469 8.219 0.299 37.569 o
6 8 4 34.693 32.716 1.177 2.418 o
6 8 5 95.703 93.050 3.581 0.264 o
6 8 6 3.027 3.032 0.170 121.930 o
6 8 8 3.603 3.451 0.199 88.110 o
6 8 9 0.363 0.429 0.120 251.738 o
6 8 10 19.697 20.318 0.778 5.621 o
6 8 11 8.153 8.129 0.379 24.092 o
6 8 12 5.626 5.795 0.289 41.648 o
6 8 13 2.529 2.603 0.199 89.349 o
6 8 14 1.645 1.646 0.160 140.350 o
6 8 15 0.027 0.120 0.160 141.737 o
6 8 16 3.168 2.992 0.279 45.754 o
6 10 0 0.618 0.698 0.120 251.302 o
6 10 1 4.870 4.907 0.199 85.919 o
6 10 2 0.281 0.299 0.070 739.350 o
6 10 3 2.753 2.583 0.140 178.913 o
6 10 4 18.069 17.764 0.618 8.751 o
6 10 5 47.406 46.211 1.855 0.990 o
6 10 6 2.157 2.314 0.150 158.058 o
6 10 7 0.006 0.209 0.219 74.969 o
6 10 8 2.420 2.464 0.160 138.731 o
6 10 9 0.075 0.100 0.120 251.969 o
6 10 10 9.614 10.264 0.439 17.905 o
6 10 11 3.834 3.970 0.269 48.830 o
6 10 12 2.094 2.144 0.190 99.365 o
6 10 13 1.205 1.337 0.160 140.935 o
6 10 14 0.726 0.688 0.150 160.927 o
6 10 15 0.031 0.080 0.140 185.127 o
6 12 0 0.318 0.389 0.110 299.607 o
6 12 1 2.280 2.384 0.130 208.516 o
6 12 2 0.729 0.728 0.090 445.235 o
6 12 3 0.824 0.668 0.090 444.899 o
6 12 4 8.042 8.259 0.339 29.799 o
6 12 5 20.592 20.776 0.758 5.876 o
6 12 6 1.267 1.476 0.120 249.085 o
6 12 7 0.013 0.130 0.399 22.678 o
6 12 8 1.397 1.416 0.130 212.388 o
6 12 9 0.007 0.100 0.180 111.991 o
6 12 10 4.061 4.369 0.239 61.269 o
6 12 11 1.585 1.596 0.190 99.860 o
6 12 12 0.601 0.608 0.130 214.274 o
6 12 13 0.489 0.539 0.130 214.402 o
6 12 14 0.274 0.389 0.160 141.689 o
6 14 0 0.142 0.209 0.110 299.815 o
6 14 1 1.008 1.047 0.130 213.472 o
6 14 2 0.707 0.768 0.090 445.243 o
6 14 3 0.203 0.249 0.130 214.649 o
6 14 4 3.131 3.272 0.229 67.387 o
6 14 5 7.933 7.900 0.299 37.846 o
6 14 6 0.618 0.748 0.100 361.372 o
6 14 7 0.010 0.100 0.180 111.991 o
6 14 8 0.673 0.708 0.100 361.266 o
6 14 9 0.000 0.289 0.419 20.570 o
6 14 10 1.494 1.576 0.160 140.549 o
6 14 11 0.587 0.559 0.120 251.436 o
6 14 12 0.126 0.170 0.130 214.682 o
6 16 0 0.061 0.090 0.130 214.700 o
6 16 1 0.432 0.539 0.289 43.135 o
6 16 2 0.452 0.728 0.259 53.654 o
6 16 3 0.041 0.499 0.319 35.434 o
6 16 4 1.095 1.127 0.130 213.261 o
6 16 5 2.738 2.603 0.199 89.199 o
6 16 6 0.261 0.299 0.170 125.524 o
6 16 7 0.005 0.140 0.170 125.553 o
6 16 8 0.270 0.219 0.080 566.426 o
6 16 9 0.003 0.100 0.150 161.267 o
6 16 10 0.483 0.509 0.199 90.662 o
6 18 0 0.027 0.160 0.269 49.774 o
6 18 1 0.177 0.588 0.329 33.317 o
6 18 2 0.219 0.559 0.309 37.754 o
6 18 3 0.007 0.269 0.688 7.621 o
6 18 4 0.342 0.289 0.120 251.808 o
6 18 5 0.852 0.618 0.120 251.003 o
6 18 6 0.095 0.060 0.110 299.862 o
7 1 0 58.499 54.220 2.025 0.820 o
7 1 1 3.459 3.661 0.160 135.574 o
7 1 2 128.035 133.775 4.728 0.151 o
7 1 3 8.689 10.164 0.359 26.391 o
7 1 4 96.435 101.259 3.591 0.262 o
7 1 5 71.106 67.945 2.743 0.452 o
7 1 6 258.278 254.194 9.625 0.037 o
7 1 7 42.664 40.206 1.765 1.101 o
7 1 8 79.372 76.752 3.062 0.363 o
7 1 9 3.210 3.421 0.190 97.784 o
7 1 10 89.161 85.480 3.541 0.272 o
7 1 11 18.533 18.492 0.708 6.767 o
7 1 12 7.373 7.650 0.349 28.410 o
7 1 13 3.867 3.920 0.229 66.808 o
7 1 14 0.001 0.190 0.199 90.712 o
7 1 15 0.135 0.160 0.140 185.111 o
7 1 16 7.476 8.159 0.429 19.052 o
7 1 17 0.194 0.299 0.150 161.232 o
7 1 18 0.007 0.080 0.339 31.389 o
7 3 0 26.450 24.407 0.987 3.481 o
7 3 1 3.185 3.511 0.160 136.329 o
7 3 2 153.812 151.070 5.276 0.120 o
7 3 3 3.110 3.681 0.170 121.275 o
7 3 4 67.012 66.648 2.533 0.528 o
7 3 5 84.784 79.904 3.162 0.339 o
7 3 6 192.704 191.037 6.613 0.077 o
7 3 7 36.636 35.329 1.297 2.002 o
7 3 8 69.784 66.309 2.743 0.453 o
7 3 9 2.496 2.613 0.160 138.484 o
7 3 10 76.233 72.782 3.092 0.358 o
7 3 11 17.016 16.857 0.638 8.312 o
7 3 12 5.864 5.865 0.289 41.554 o
7 3 13 3.167 3.112 0.199 88.656 o
7 3 14 0.000 0.110 0.170 125.554 o
7 3 15 0.158 0.269 0.160 141.720 o
7 3 16 6.289 6.703 0.369 25.777 o
7 3 17 0.140 0.259 0.170 125.541 o
7 3 18 0.010 0.030 1.446 1.726 o
7 5 0 18.898 18.034 0.539 11.198 o
7 5 1 0.213 0.449 0.080 566.252 o
7 5 2 73.190 71.047 2.743 0.451 o
7 5 3 0.304 0.339 0.080 566.131 o
7 5 4 40.691 40.745 1.706 1.178 o
7 5 5 54.826 50.430 2.035 0.819 o
7 5 6 112.952 108.520 4.000 0.210 o
7 5 7 28.086 26.741 0.888 4.202 o
7 5 8 49.659 47.318 1.935 0.910 o
7 5 9 1.551 1.496 0.130 211.947 o
7 5 10 57.291 55.018 2.115 0.757 o
7 5 11 14.197 14.173 0.549 11.291 o
7 5 12 3.702 3.830 0.219 72.989 o
7 5 13 2.065 2.055 0.180 110.633 o
7 5 14 0.000 0.429 0.598 10.079 o
7 5 15 0.188 0.239 0.150 161.240 o
7 5 16 4.467 4.788 0.309 37.004 o
7 5 17 0.070 0.120 0.170 125.551 o
7 7 0 17.279 16.577 0.529 11.777 o
7 7 1 0.332 0.259 0.070 739.178 o
7 7 2 29.718 28.387 0.968 3.553 o
7 7 4 24.196 23.868 0.788 5.348 o
7 7 5 26.342 24.527 0.818 4.941 o
7 7 6 53.706 51.627 2.184 0.717 o
7 7 7 18.274 17.555 0.618 8.747 o
7 7 8 30.041 28.836 0.977 3.480 o
7 7 9 0.845 0.778 0.130 213.904 o
7 7 10 37.524 36.885 1.297 1.993 o
7 7 11 10.546 10.323 0.449 17.054 o
7 7 12 1.883 1.995 0.170 124.072 o
7 7 13 1.080 1.147 0.160 141.112 o
7 7 14 0.001 0.100 0.170 125.554 o
7 7 15 0.203 0.329 0.150 161.227 o
7 7 16 2.690 2.803 0.229 67.700 o
7 7 17 0.020 0.050 1.526 1.550 o
7 9 0 12.289 12.248 0.439 17.469 o
7 9 1 0.794 0.678 0.080 562.263 o
7 9 2 15.783 15.310 0.499 13.298 o
7 9 3 0.007 0.120 0.150 161.266 o
7 9 4 12.095 12.378 0.449 16.767 o
7 9 5 11.746 11.161 0.419 19.209 o
7 9 6 21.337 21.145 0.728 6.307 o
7 9 7 10.579 10.533 0.409 20.322 o
7 9 8 16.032 15.999 0.588 9.751 o
7 9 9 0.376 0.399 0.120 251.740 o
7 9 10 21.309 21.694 0.818 5.072 o
7 9 11 6.902 6.992 0.339 30.213 o
7 9 12 0.770 0.838 0.140 184.575 o
7 9 13 0.462 0.479 0.140 184.936 o
7 9 14 0.002 0.050 0.140 185.128 o
7 9 15 0.187 0.319 0.180 111.974 o
7 9 16 1.379 1.476 0.219 74.682 o
7 11 0 7.352 7.561 0.359 26.926 o
7 11 1 0.849 0.818 0.100 360.480 o
7 11 2 8.221 8.229 0.299 37.667 o
7 11 3 0.053 0.419 0.389 23.856 o
7 11 4 5.304 5.665 0.249 55.605 o
7 11 5 4.264 4.119 0.199 87.089 o
7 11 6 6.926 7.022 0.309 36.057 o
7 11 7 5.499 5.665 0.259 51.476 o
7 11 8 7.383 7.790 0.329 31.775 o
7 11 9 0.141 0.140 0.120 251.948 o
7 11 10 10.605 11.052 0.479 15.042 o
7 11 11 3.947 3.920 0.239 61.446 o
7 11 12 0.255 0.349 0.130 214.608 o
7 11 13 0.159 0.229 0.140 185.099 o
7 11 14 0.002 0.060 0.130 214.705 o
7 11 15 0.142 0.339 0.219 74.963 o
7 13 0 3.809 4.020 0.239 61.491 o
7 13 1 0.648 0.638 0.120 251.302 o
7 13 2 3.776 3.870 0.190 96.870 o
7 13 3 0.081 0.030 0.080 566.923 o
7 13 4 2.144 2.344 0.120 244.222 o
7 13 5 1.260 1.267 0.120 249.396 o
7 13 6 1.733 1.815 0.140 182.427 o
7 13 7 2.518 2.753 0.170 122.870 o
7 13 8 2.975 3.262 0.180 109.021 o
7 13 9 0.049 0.249 0.249 58.055 o
7 13 10 4.646 4.897 0.279 45.078 o
7 13 11 1.968 1.895 0.170 124.036 o
7 13 12 0.072 0.170 0.140 185.119 o
7 13 13 0.042 0.060 0.130 214.703 o
7 15 0 1.685 1.716 0.170 124.396 o
7 15 1 0.371 0.349 0.100 362.404 o
7 15 2 1.540 1.496 0.110 294.575 o
7 15 3 0.069 0.309 0.379 25.128 o
7 15 4 0.763 0.818 0.100 360.790 o
7 15 5 0.332 0.349 0.070 738.906 o
7 15 6 0.305 0.299 0.070 739.219 o
7 15 7 1.036 1.107 0.110 297.295 o
7 15 8 1.071 1.187 0.130 213.251 o
7 15 9 0.016 0.070 0.140 185.128 o
7 15 10 1.799 1.526 0.160 140.243 o
7 15 11 0.857 0.728 0.120 250.899 o
7 17 0 0.646 0.549 0.110 299.006 o
7 17 1 0.171 0.479 0.369 26.504 o
7 17 2 0.552 0.569 0.229 68.554 o
7 17 3 0.041 0.050 0.090 447.956 o
7 17 4 0.237 0.449 0.180 111.961 o
7 17 5 0.082 0.150 0.160 141.734 o
7 17 6 0.029 0.070 0.160 141.738 o
7 17 7 0.387 0.459 0.190 100.469 o
7 17 8 0.346 0.309 0.170 125.509 o
8 0 0 285.867 290.700 14.333 0.017 o
8 0 1 1221.550 1213.790 63.975 0.001 o
8 0 2 137.048 127.232 6.054 0.094 o
8 0 3 605.016 528.128 55.636 0.001 o
8 0 4 509.134 500.180 27.000 0.005 o
8 0 5 3.262 3.631 0.239 61.843 o
8 0 6 22.067 20.627 0.997 3.477 o
8 0 7 15.854 14.692 0.738 6.366 o
8 0 8 8.584 8.927 0.529 12.600 o
8 0 9 33.961 34.421 1.666 1.252 o
8 0 10 107.273 103.244 6.054 0.096 o
8 0 11 2.646 2.803 0.259 53.141 o
8 0 12 2.827 2.962 0.269 49.252 o
8 0 13 13.035 13.116 0.808 5.399 o
8 0 14 8.840 8.558 0.549 11.718 o
8 0 15 0.254 0.499 0.219 74.953 o
8 0 16 30.924 31.748 2.932 0.415 o
8 0 17 0.030 0.020 1.067 3.169 o
8 0 18 0.152 0.329 0.489 15.112 o
8 2 0 187.552 186.459 7.032 0.068 o
8 2 1 780.027 790.920 29.993 0.004 o
8 2 2 98.441 94.087 3.301 0.307 o
8 2 3 458.315 468.551 17.664 0.011 o
8 2 4 439.501 419.049 15.420 0.014 o
8 2 5 2.937 3.092 0.150 155.487 o
8 2 6 19.198 18.552 0.628 8.426 o
8 2 7 16.818 15.720 0.559 10.705 o
8 2 8 8.439 8.807 0.349 28.049 o
8 2 9 30.018 29.654 0.997 3.348 o
8 2 10 98.945 96.282 4.060 0.208 o
8 2 11 2.310 2.374 0.170 123.382 o
8 2 12 2.631 2.683 0.180 109.767 o
8 2 13 12.025 12.159 0.529 12.319 o
8 2 14 8.121 8.109 0.379 24.099 o
8 2 15 0.197 0.569 0.150 161.199 o
8 2 16 28.513 29.424 2.035 0.856 o
8 2 17 0.033 0.050 0.140 185.127 o
8 2 18 0.141 0.070 0.279 46.281 o
8 4 0 76.823 74.438 2.753 0.445 o
8 4 1 404.507 403.589 14.912 0.015 o
8 4 2 75.477 69.850 2.583 0.503 o
8 4 3 244.599 244.400 9.077 0.041 o
8 4 4 310.287 291.019 10.822 0.029 o
8 4 5 4.526 4.359 0.199 86.660 o
8 4 6 15.342 14.672 0.529 12.003 o
8 4 7 15.303 14.423 0.529 12.015 o
8 4 8 7.722 8.049 0.339 29.903 o
8 4 9 20.415 20.238 0.728 6.347 o
8 4 10 75.936 71.306 3.222 0.331 o
8 4 11 1.482 1.576 0.150 159.745 o
8 4 12 2.104 2.214 0.170 123.717 o
8 4 13 9.542 9.605 0.429 18.756 o
8 4 14 6.343 6.204 0.319 34.195 o
8 4 15 0.086 0.379 0.150 161.245 o
8 4 16 22.378 21.654 1.446 1.689 o
8 4 17 0.040 0.140 0.199 90.712 o
8 6 0 24.849 23.888 0.728 6.158 o
8 6 1 268.912 260.688 9.685 0.036 o
8 6 2 67.287 62.519 2.394 0.589 o
8 6 3 120.061 114.754 4.069 0.202 o
8 6 4 199.040 184.863 6.453 0.080 o
8 6 5 7.303 6.753 0.279 43.640 o
8 6 6 11.358 11.341 0.419 19.253 o
8 6 7 10.710 10.363 0.399 21.280 o
8 6 8 6.209 6.364 0.289 41.341 o
8 6 9 10.927 10.623 0.419 19.365 o
8 6 10 48.275 48.455 1.736 1.118 o
8 6 11 0.696 0.688 0.130 214.135 o
8 6 12 1.473 1.626 0.150 159.724 o
8 6 13 6.588 6.553 0.319 34.087 o
8 6 14 4.225 4.279 0.269 48.649 o
8 6 15 0.012 0.349 0.190 100.509 o
8 6 16 15.020 14.902 1.227 2.366 o
8 6 17 0.048 0.419 0.808 5.530 o
8 8 0 6.773 6.374 0.249 54.459 o
8 8 1 155.326 154.631 4.997 0.133 o
8 8 2 47.676 45.832 1.925 0.923 o
8 8 3 54.794 52.963 2.164 0.728 o
8 8 4 111.689 105.538 4.000 0.211 o
8 8 5 7.263 6.733 0.279 43.663 o
8 8 6 7.117 7.241 0.299 38.276 o
8 8 7 6.425 6.344 0.269 47.288 o
8 8 8 4.469 4.748 0.229 66.155 o
8 8 9 4.609 4.578 0.259 52.149 o
8 8 10 26.317 26.911 1.037 3.162 o
8 8 11 0.232 0.389 0.150 161.213 o
8 8 12 0.925 1.137 0.140 184.256 o
8 8 13 3.943 3.950 0.249 56.733 o
8 8 14 2.401 2.394 0.190 99.035 o
8 8 15 0.002 0.140 0.170 125.554 o
8 8 16 8.679 8.847 0.728 6.719 o
8 10 0 1.830 1.955 0.150 158.950 o
8 10 1 76.144 77.540 2.803 0.430 o
8 10 2 28.841 29.025 0.888 4.169 o
8 10 3 22.280 21.983 0.748 5.962 o
8 10 4 53.877 53.582 2.224 0.692 o
8 10 5 5.427 5.087 0.239 60.231 o
8 10 6 3.959 4.219 0.209 79.516 o
8 10 7 3.226 3.361 0.190 97.799 o
8 10 8 2.855 3.112 0.180 109.261 o
8 10 9 1.440 1.317 0.150 159.965 o
8 10 10 12.373 13.266 0.579 10.325 o
8 10 11 0.043 0.110 0.130 214.700 o
8 10 12 0.522 0.648 0.130 214.327 o
8 10 13 2.062 2.105 0.199 89.807 o
8 10 14 1.180 1.277 0.170 124.960 o
8 10 15 0.021 0.688 0.429 19.624 o
8 12 0 0.417 0.948 0.309 37.745 o
8 12 1 33.902 36.486 1.386 1.774 o
8 12 2 15.421 16.827 0.559 10.759 o
8 12 3 8.169 8.249 0.299 37.683 o
8 12 4 22.846 23.669 0.828 4.910 o
8 12 5 3.394 3.242 0.180 108.487 o
8 12 6 1.962 2.264 0.160 139.567 o
8 12 7 1.345 1.526 0.140 183.398 o
8 12 8 1.565 1.795 0.150 159.478 o
8 12 9 0.320 0.339 0.120 251.806 o
8 12 10 4.982 5.207 0.279 44.911 o
8 12 11 0.001 0.090 0.140 185.128 o
8 12 12 0.269 0.529 0.150 161.183 o
8 12 13 0.956 1.017 0.170 125.168 o
8 12 14 0.506 0.509 0.150 161.095 o
8 14 0 0.061 0.180 0.419 20.570 o
8 14 1 13.455 14.363 0.678 7.558 o
8 14 2 7.165 7.840 0.349 28.434 o
8 14 3 2.685 2.563 0.140 179.144 o
8 14 4 8.496 8.807 0.329 31.328 o
8 14 5 1.779 1.666 0.120 247.110 o
8 14 6 0.870 0.958 0.100 360.127 o
8 14 7 0.491 0.628 0.110 299.211 o
8 14 8 0.736 0.778 0.140 184.633 o
8 14 9 0.046 0.170 0.539 12.444 o
8 14 10 1.742 1.736 0.150 159.262 o
8 14 11 0.003 0.020 0.130 214.705 o
8 14 12 0.129 0.299 0.150 161.245 o
8 16 0 0.002 0.209 0.768 6.120 o
8 16 1 4.732 4.808 0.359 27.547 o
8 16 2 2.892 3.102 0.229 67.543 o
8 16 3 0.783 0.549 0.100 361.171 o
8 16 4 2.770 2.713 0.199 89.134 o
8 16 5 0.789 0.678 0.080 562.303 o
8 16 6 0.351 0.379 0.090 447.294 o
8 16 7 0.162 0.249 0.100 362.728 o
8 16 8 0.297 0.349 0.110 299.649 o
8 16 9 0.002 0.120 0.170 125.554 o
8 18 0 0.001 0.070 0.199 90.713 o
8 18 1 1.500 1.516 0.419 20.545 o
8 18 2 1.026 1.197 0.309 37.715 o
8 18 3 0.207 0.209 0.120 251.910 o
8 18 4 0.800 0.648 0.110 298.579 o
8 18 5 0.302 0.239 0.190 100.493 o
9 1 0 3.526 4.399 0.190 96.854 o
9 1 1 0.234 0.439 0.140 185.048 o
9 1 2 269.885 256.897 9.416 0.038 o
9 1 3 179.915 173.163 5.755 0.100 o
9 1 4 109.718 105.418 3.780 0.235 o
9 1 5 33.456 31.040 1.077 2.866 o
9 1 6 4.510 4.718 0.219 72.047 o
9 1 7 284.119 273.136 9.934 0.034 o
9 1 8 224.357 211.594 7.381 0.061 o
9 1 9 0.330 0.449 0.110 299.561 o
9 1 10 71.448 69.770 2.962 0.391 o
9 1 11 4.414 4.379 0.239 61.071 o
9 1 12 19.579 20.707 0.808 5.233 o
9 1 13 10.825 11.670 0.519 12.869 o
9 1 14 1.538 1.516 0.170 124.609 o
9 1 15 19.641 20.158 0.958 3.786 o
9 1 16 1.725 2.693 0.219 74.366 o
9 1 17 0.482 0.399 0.150 161.129 o
9 3 0 0.845 1.087 0.090 443.569 o
9 3 1 5.507 4.439 0.190 94.041 o
9 3 2 140.809 135.640 4.788 0.146 o
9 3 3 152.649 144.607 4.877 0.139 o
9 3 4 74.800 75.136 2.843 0.420 o
9 3 5 25.297 24.656 0.808 5.075 o
9 3 6 2.304 2.304 0.150 157.781 o
9 3 7 244.888 233.099 8.029 0.052 o
9 3 8 188.542 178.131 6.354 0.083 o
9 3 9 0.459 0.579 0.120 251.574 o
9 3 10 61.922 60.554 2.394 0.594 o
9 3 11 4.110 4.089 0.219 72.605 o
9 3 12 16.243 17.036 0.678 7.437 o
9 3 13 8.691 9.456 0.409 20.664 o
9 3 14 1.330 1.297 0.150 160.109 o
9 3 15 16.625 16.278 1.017 3.404 o
9 3 16 1.511 2.234 0.190 99.719 o
9 3 17 0.438 0.479 0.180 111.925 o
9 5 0 0.113 0.140 0.090 447.889 o
9 5 1 11.995 10.323 0.369 24.328 o
9 5 2 106.613 103.124 3.750 0.239 o
9 5 3 95.428 88.791 3.491 0.278 o
9 5 4 43.264 41.373 1.686 1.199 o
9 5 5 19.457 18.303 0.618 8.671 o
9 5 6 0.761 0.718 0.100 360.967 o
9 5 7 174.534 166.052 6.154 0.089 o
9 5 8 132.899 125.257 4.768 0.148 o
9 5 9 0.651 0.579 0.120 251.338 o
9 5 10 45.448 44.794 1.546 1.399 o
9 5 11 3.406 3.351 0.229 67.226 o
9 5 12 11.317 11.949 0.529 12.370 o
9 5 13 5.636 6.114 0.319 34.379 o
9 5 14 1.005 0.987 0.160 141.223 o
9 5 15 11.965 12.637 0.728 6.636 o
9 5 16 1.159 1.706 0.199 90.333 o
9 5 17 0.362 0.339 0.239 62.982 o
9 7 0 0.940 0.908 0.100 359.940 o
9 7 1 10.245 9.655 0.349 27.498 o
9 7 2 79.382 76.602 2.903 0.401 o
9 7 3 49.080 46.211 1.895 0.948 o
9 7 4 20.198 19.629 0.668 7.460 o
9 7 5 12.777 12.019 0.439 17.421 o
9 7 6 0.123 0.130 0.100 362.799 o
9 7 7 107.245 103.363 4.089 0.203 o
9 7 8 80.281 75.635 3.122 0.350 o
9 7 9 0.740 0.539 0.140 184.729 o
9 7 10 28.647 28.656 1.037 3.132 o
9 7 11 2.580 2.613 0.190 98.793 o
9 7 12 6.633 7.261 0.359 27.082 o
9 7 13 2.957 3.311 0.209 80.660 o
9 7 14 0.656 0.708 0.150 160.964 o
9 7 15 7.359 7.790 0.449 17.464 o
9 7 16 0.775 1.237 0.190 100.289 o
9 9 0 1.378 1.406 0.130 212.440 o
9 9 1 6.785 6.583 0.249 54.380 o
9 9 2 45.893 45.592 1.736 1.125 o
9 9 3 23.219 22.103 0.748 5.935 o
9 9 4 8.239 8.269 0.329 31.478 o
9 9 5 6.670 6.423 0.289 41.157 o
9 9 6 0.014 0.140 0.120 251.976 o
9 9 7 58.252 57.711 2.274 0.658 o
9 9 8 42.050 41.962 1.446 1.600 o
9 9 9 0.696 0.608 0.130 214.178 o
9 9 10 15.862 16.198 0.638 8.370 o
9 9 11 1.770 1.765 0.160 140.136 o
9 9 12 3.291 3.740 0.239 61.806 o
9 9 13 1.244 1.436 0.160 140.857 o
9 9 14 0.369 0.499 0.150 161.154 o
9 9 15 3.884 4.069 0.299 39.674 o
9 11 0 1.165 1.227 0.120 249.698 o
9 11 1 3.538 3.601 0.180 108.037 o
9 11 2 23.194 24.158 0.758 5.765 o
9 11 3 9.689 9.585 0.369 24.916 o
9 11 4 3.058 3.212 0.170 121.741 o
9 11 5 3.019 3.002 0.170 121.967 o
9 11 6 0.145 0.319 0.110 299.783 o
9 11 7 27.673 28.706 1.017 3.257 o
9 11 8 19.164 19.909 0.768 5.776 o
9 11 9 0.528 0.489 0.120 251.547 o
9 11 10 7.680 8.059 0.399 21.897 o
9 11 11 1.072 1.057 0.160 141.151 o
9 11 12 1.418 1.516 0.150 159.868 o
9 11 13 0.418 0.579 0.140 184.932 o
9 11 14 0.181 0.279 0.160 141.715 o
9 13 0 0.691 1.416 0.309 37.726 o
9 13 1 1.463 1.696 0.209 81.867 o
9 13 2 10.297 11.091 0.399 21.288 o
9 13 3 3.535 3.621 0.170 120.592 o
9 13 4 0.951 0.948 0.100 359.815 o
9 13 5 1.187 1.187 0.120 249.692 o
9 13 6 0.192 0.349 0.110 299.739 o
9 13 7 11.595 12.458 0.489 14.324 o
9 13 8 7.648 8.149 0.369 25.442 o
9 13 9 0.315 0.359 0.130 214.576 o
9 13 10 3.264 3.341 0.209 80.431 o
9 13 11 0.578 0.668 0.150 161.020 o
9 13 12 0.542 0.569 0.140 184.861 o
9 13 13 0.112 0.279 0.160 141.725 o
9 15 0 0.344 0.409 0.120 251.762 o
9 15 1 0.541 1.077 0.299 40.295 o
9 15 2 3.941 4.309 0.249 56.655 o
9 15 3 1.166 1.137 0.100 358.367 o
9 15 4 0.238 0.299 0.070 739.570 o
9 15 5 0.410 0.459 0.080 565.451 o
9 15 6 0.152 0.199 0.090 447.820 o
9 15 7 4.347 4.389 0.229 66.358 o
9 15 8 2.704 2.763 0.199 89.165 o
9 15 9 0.153 0.110 0.140 185.112 o
9 15 10 1.233 1.037 0.120 249.766 o
9 15 11 0.279 0.359 0.239 62.986 o
9 17 0 0.151 0.150 0.110 299.826 o
9 17 1 0.188 0.160 0.100 362.744 o
9 17 2 1.311 1.177 0.130 212.815 o
9 17 3 0.356 0.399 0.110 299.560 o
9 17 4 0.047 0.190 0.319 35.434 o
9 17 5 0.129 0.170 0.090 447.861 o
9 17 6 0.089 0.170 0.150 161.259 o
9 17 7 1.470 1.197 0.140 183.461 o
10 0 0 671.820 681.941 37.224 0.003 o
10 0 1 1141.400 1120.860 59.517 0.001 o
10 0 2 846.013 735.533 52.864 0.001 o
10 0 3 7.313 8.797 0.489 14.762 o
10 0 4 6.831 6.084 0.369 25.742 o
10 0 5 11.624 11.610 0.598 9.737 o
10 0 6 68.656 68.204 3.810 0.241 o
10 0 7 74.372 76.144 4.289 0.191 o
10 0 8 27.223 28.457 1.357 1.889 o
10 0 9 5.692 5.127 0.359 27.398 o
10 0 10 8.974 9.515 0.559 11.288 o
10 0 11 3.109 3.022 0.269 49.175 o
10 0 12 30.842 30.721 1.716 1.191 o
10 0 13 24.090 24.198 1.376 1.852 o
10 0 14 13.062 13.136 0.848 4.913 o
10 0 15 0.024 0.539 0.229 68.588 o
10 0 16 14.802 15.570 1.486 1.619 o
10 0 17 0.242 0.409 0.279 46.277 o
10 2 0 534.929 530.581 21.066 0.008 o
10 2 1 965.928 986.206 37.523 0.002 o
10 2 2 755.802 716.562 26.482 0.005 o
10 2 3 6.642 7.371 0.299 38.422 o
10 2 4 3.139 2.863 0.150 155.268 o
10 2 5 9.398 9.087 0.349 27.786 o
10 2 6 62.607 61.332 2.474 0.557 o
10 2 7 69.663 70.578 2.833 0.426 o
10 2 8 26.067 26.681 0.968 3.609 o
10 2 9 5.240 4.588 0.229 65.660 o
10 2 10 7.956 8.568 0.399 21.828 o
10 2 11 2.932 2.703 0.180 109.413 o
10 2 12 28.169 27.349 1.037 3.143 o
10 2 13 22.754 22.851 1.017 3.332 o
10 2 14 12.051 12.378 0.559 11.081 o
10 2 15 0.027 0.509 0.160 141.721 o
10 2 16 13.655 13.784 0.958 3.864 o
10 2 17 0.207 0.249 0.190 100.500 o
10 4 0 316.492 314.868 11.281 0.026 o
10 4 1 652.408 649.984 26.432 0.005 o
10 4 2 544.559 516.368 19.609 0.009 o
10 4 3 3.815 3.980 0.190 96.755 o
10 4 4 1.806 1.606 0.120 247.121 o
10 4 5 4.678 4.458 0.199 86.424 o
10 4 6 46.430 45.383 1.805 1.044 o
10 4 7 51.026 51.218 2.045 0.816 o
10 4 8 21.747 22.013 0.788 5.426 o
10 4 9 3.962 3.451 0.190 96.900 o
10 4 10 5.766 6.114 0.309 36.526 o
10 4 11 2.383 2.224 0.180 110.261 o
10 4 12 21.665 21.505 0.818 5.067 o
10 4 13 19.188 19.510 0.908 4.205 o
10 4 14 9.449 9.705 0.469 15.817 o
10 4 15 0.035 0.579 0.239 62.990 o
10 4 16 10.750 10.533 0.868 4.727 o
10 4 17 0.127 0.229 0.209 82.275 o
10 6 0 164.961 159.748 5.037 0.130 o
10 6 1 385.819 372.709 13.784 0.018 o
10 6 2 335.394 314.728 11.650 0.025 o
10 6 3 2.064 1.825 0.120 245.688 o
10 6 4 2.650 2.404 0.150 156.961 o
10 6 5 1.634 1.496 0.110 294.135 o
10 6 6 29.378 29.105 0.968 3.553 o
10 6 7 28.083 28.377 0.958 3.643 o
10 6 8 15.751 15.779 0.588 9.771 o
10 6 9 2.524 2.125 0.170 123.271 o
10 6 10 3.551 3.681 0.229 67.059 o
10 6 11 1.685 1.546 0.160 140.360 o
10 6 12 14.198 14.283 0.579 10.211 o
10 6 13 14.360 14.513 0.618 8.985 o
10 6 14 6.314 6.493 0.339 30.389 o
10 6 15 0.045 0.429 0.259 53.674 o
10 6 16 7.256 7.171 0.579 10.632 o
10 6 17 0.052 0.319 0.419 20.570 o
10 8 0 74.909 73.630 2.613 0.491 o
10 8 1 205.874 202.278 6.224 0.085 o
10 8 2 184.860 177.073 6.384 0.082 o
10 8 3 1.381 1.187 0.120 249.173 o
10 8 4 2.204 2.025 0.140 181.151 o
10 8 5 0.457 0.449 0.100 362.153 o
10 8 6 15.840 16.158 0.588 9.756 o
10 8 7 13.111 13.575 0.509 13.119 o
10 8 8 10.017 10.254 0.409 20.426 o
10 8 9 1.401 1.277 0.150 160.037 o
10 8 10 1.796 1.815 0.209 81.716 o
10 8 11 1.065 0.987 0.140 184.178 o
10 8 12 7.957 8.338 0.419 19.880 o
10 8 13 9.474 9.984 0.509 13.498 o
10 8 14 3.624 3.641 0.249 56.933 o
10 8 15 0.050 0.259 0.688 7.621 o
10 8 16 4.230 3.870 0.409 21.384 o
10 10 0 28.550 27.928 0.888 4.184 o
10 10 1 99.406 100.800 3.541 0.268 o
10 10 2 90.093 89.150 3.092 0.350 o
10 10 3 0.917 0.688 0.130 213.868 o
10 10 4 1.392 1.366 0.120 248.884 o
10 10 5 0.091 0.349 0.289 43.144 o
10 10 6 7.012 7.620 0.339 30.119 o
10 10 7 5.188 5.745 0.279 44.739 o
10 10 8 5.490 5.775 0.279 44.620 o
10 10 9 0.650 0.579 0.120 251.341 o
10 10 10 0.746 0.748 0.150 160.894 o
10 10 11 0.590 0.539 0.130 214.315 o
10 10 12 3.862 4.099 0.259 52.546 o
10 10 13 5.487 5.645 0.319 34.468 o
10 10 14 1.794 1.865 0.180 110.932 o
10 10 15 0.044 0.379 0.339 31.388 o
10 12 0 9.121 8.867 0.379 23.865 o
10 12 1 42.285 45.203 1.466 1.553 o
10 12 2 38.506 40.645 1.307 1.951 o
10 12 3 0.594 0.618 0.130 214.275 o
10 12 4 0.812 0.788 0.160 141.405 o
10 12 5 0.009 0.499 0.678 7.847 o
10 12 6 2.719 3.092 0.180 109.434 o
10 12 7 1.630 1.875 0.150 159.325 o
10 12 8 2.638 2.873 0.190 98.626 o
10 12 9 0.253 0.339 0.150 161.214 o
10 12 10 0.265 0.349 0.140 185.053 o
10 12 11 0.291 0.359 0.140 185.042 o
10 12 12 1.659 1.765 0.170 124.397 o
10 12 13 2.788 2.633 0.199 89.150 o
10 14 0 2.426 1.805 0.319 35.276 o
10 14 1 15.830 17.275 0.688 7.242 o
10 14 2 14.540 15.680 0.588 9.835 o
10 14 3 0.340 0.369 0.080 565.943 o
10 14 4 0.403 0.569 0.120 251.637 o
10 14 5 0.000 0.190 0.269 49.774 o
10 14 6 0.975 0.987 0.140 184.285 o
10 14 7 0.406 0.539 0.100 362.164 o
10 14 8 1.127 1.137 0.120 249.906 o
10 14 9 0.083 0.080 0.130 214.698 o
10 14 10 0.080 0.239 0.180 111.986 o
10 14 11 0.130 0.140 0.110 299.837 o
10 16 0 0.524 1.167 0.359 27.987 o
10 16 1 5.289 5.456 0.339 30.679 o
10 16 2 4.898 4.927 0.259 51.943 o
10 16 3 0.163 0.199 0.080 566.702 o
10 16 4 0.168 0.229 0.080 566.663 o
10 16 5 0.003 0.080 0.080 566.950 o
10 16 6 0.329 0.289 0.080 566.130 o
10 16 7 0.079 0.140 0.090 447.915 o
10 16 8 0.428 0.399 0.100 362.259 o
10 16 9 0.022 0.170 0.219 74.969 o
10 18 0 0.090 0.040 0.110 299.866 o
10 18 1 1.593 1.177 0.140 183.276 o
10 18 2 1.487 1.147 0.130 212.484 o
10 18 3 0.067 0.110 0.080 566.902 o
10 18 4 0.061 0.190 0.239 62.994 o
11 1 0 3.144 3.232 0.160 136.705 o
11 1 1 1.006 1.347 0.110 296.999 o
11 1 2 31.856 30.571 1.017 3.203 o
11 1 3 181.422 166.550 5.845 0.097 o
11 1 4 46.585 48.675 1.985 0.870 o
11 1 5 1.461 1.436 0.110 295.060 o
11 1 6 125.142 119.771 4.449 0.170 o
11 1 7 244.699 237.348 8.378 0.048 o
11 1 8 19.097 19.041 0.678 7.308 o
11 1 9 3.401 2.982 0.180 108.651 o
11 1 10 54.556 54.100 1.945 0.889 o
11 1 11 22.227 22.452 0.818 5.047 o
11 1 12 0.052 0.249 0.140 185.117 o
11 1 13 0.000 0.180 0.150 161.265 o
11 1 14 0.764 1.107 0.150 160.751 o
11 1 15 7.427 7.481 0.399 21.966 o
11 1 16 1.473 1.446 0.180 111.302 o
11 1 17 0.047 0.439 0.259 53.674 o
11 3 1 0.150 0.050 0.100 362.806 o
11 3 2 33.422 31.569 1.047 3.016 o
11 3 3 128.097 119.661 4.259 0.184 o
11 3 4 37.590 36.675 1.366 1.808 o
11 3 5 1.842 1.845 0.120 246.534 o
11 3 6 99.283 94.666 3.710 0.246 o
11 3 7 207.390 201.909 7.092 0.067 o
11 3 8 16.218 16.348 0.618 8.868 o
11 3 9 2.493 2.125 0.170 123.310 o
11 3 10 44.819 45.383 1.596 1.320 o
11 3 11 18.110 18.393 0.708 6.781 o
11 3 12 0.078 0.289 0.140 185.109 o
11 3 13 0.000 0.419 0.289 43.144 o
11 3 14 0.703 0.938 0.150 160.859 o
11 3 15 6.294 6.074 0.329 32.247 o
11 3 16 1.166 1.087 0.190 100.176 o
11 3 17 0.057 0.369 0.289 43.144 o
11 5 0 0.067 0.040 0.090 447.948 o
11 5 1 0.918 0.539 0.100 360.737 o
11 5 2 28.801 27.988 0.938 3.780 o
11 5 3 85.047 78.996 3.062 0.360 o
11 5 4 18.303 18.044 0.618 8.733 o
11 5 5 1.229 1.157 0.120 249.625 o
11 5 6 64.987 63.207 2.643 0.490 o
11 5 7 154.797 151.908 5.635 0.106 o
11 5 8 12.642 12.757 0.499 13.690 o
11 5 9 1.466 1.077 0.170 124.832 o
11 5 10 30.468 30.661 1.117 2.704 o
11 5 11 11.945 12.248 0.509 13.258 o
11 5 12 0.110 0.309 0.140 185.101 o
11 5 13 0.000 0.219 0.140 185.124 o
11 5 14 0.585 0.808 0.150 160.976 o
11 5 15 4.523 4.309 0.269 48.539 o
11 5 16 0.732 0.788 0.180 111.809 o
11 5 17 0.071 0.080 0.199 90.712 o
11 7 0 0.469 0.539 0.120 251.585 o
11 7 1 1.461 1.327 0.150 159.932 o
11 7 2 21.211 21.136 0.718 6.475 o
11 7 3 51.584 48.774 1.855 0.981 o
11 7 4 6.338 6.214 0.269 47.362 o
11 7 5 0.585 0.509 0.110 299.153 o
11 7 6 36.757 36.775 1.227 2.213 o
11 7 7 100.926 99.653 4.249 0.190 o
11 7 8 8.707 8.807 0.379 23.942 o
11 7 9 0.637 0.489 0.140 184.824 o
11 7 10 17.322 17.794 0.728 6.462 o
11 7 11 6.449 6.593 0.319 34.118 o
11 7 12 0.133 0.269 0.140 185.101 o
11 7 13 0.000 0.130 0.130 214.703 o
11 7 14 0.437 0.499 0.150 161.127 o
11 7 15 2.762 2.603 0.219 73.920 o
11 7 16 0.363 0.529 0.199 90.676 o
11 9 0 0.379 0.409 0.080 565.704 o
11 9 1 1.381 1.167 0.110 295.950 o
11 9 2 12.970 13.346 0.529 12.219 o
11 9 3 24.973 24.218 0.828 4.863 o
11 9 4 1.751 1.676 0.130 211.219 o
11 9 5 0.241 0.299 0.100 362.622 o
11 9 6 17.798 18.532 0.668 7.569 o
11 9 7 56.487 57.063 2.194 0.706 o
11 9 8 5.322 5.446 0.279 44.745 o
11 9 9 0.173 0.199 0.180 111.981 o
11 9 10 8.237 8.628 0.399 21.786 o
11 9 11 2.827 2.833 0.190 98.469 o
11 9 12 0.139 0.259 0.140 185.100 o
11 9 13 0.000 0.409 0.339 31.388 o
11 9 14 0.291 0.369 0.160 141.687 o
11 9 15 1.449 1.307 0.199 90.298 o
11 11 0 0.244 0.329 0.080 566.342 o
11 11 1 0.825 0.828 0.100 360.549 o
11 11 2 6.460 6.992 0.269 47.108 o
11 11 3 10.201 10.333 0.399 21.366 o
11 11 4 0.276 0.309 0.110 299.687 o
11 11 5 0.075 0.180 0.160 141.733 o
11 11 6 7.405 8.119 0.359 26.864 o
11 11 7 27.626 29.135 1.047 3.084 o
11 11 8 2.930 3.082 0.190 98.249 o
11 11 9 0.024 0.030 1.037 3.355 o
11 11 10 3.330 3.571 0.219 73.320 o
11 11 11 0.978 1.097 0.150 160.576 o
11 11 12 0.119 0.359 0.229 68.587 o
11 11 13 0.000 0.349 0.409 21.585 o
11 11 14 0.168 0.239 0.170 125.539 o
11 13 0 0.130 0.130 0.080 566.816 o
11 13 1 0.409 0.359 0.090 447.169 o
11 13 2 2.769 3.112 0.160 137.556 o
11 13 3 3.719 3.880 0.180 107.567 o
11 13 4 0.005 0.010 0.638 8.859 o
11 13 5 0.015 0.060 0.150 161.267 o
11 13 6 2.715 3.002 0.199 89.066 o
11 13 7 11.930 12.787 0.539 11.874 o
11 13 8 1.421 1.566 0.140 183.239 o
11 13 9 0.000 0.090 0.199 90.713 o
11 13 10 1.174 1.197 0.140 183.902 o
11 13 11 0.260 0.289 0.140 185.064 o
11 13 12 0.082 0.170 0.150 161.259 o
11 15 0 0.047 0.140 0.209 82.278 o
11 15 1 0.186 0.738 0.469 16.425 o
11 15 2 1.046 1.117 0.110 297.244 o
11 15 3 1.214 1.227 0.090 440.411 o
11 15 4 0.013 0.080 0.090 447.959 o
11 15 5 0.002 0.090 0.160 141.739 o
11 15 6 0.886 0.838 0.130 213.809 o
11 15 7 4.549 4.648 0.249 56.286 o
11 15 8 0.606 0.608 0.110 299.026 o
11 15 9 0.002 0.040 0.130 214.705 o
11 15 10 0.370 0.359 0.140 185.010 o
11 17 0 0.011 0.229 0.509 13.950 o
11 17 1 0.077 0.419 0.239 62.992 o
11 17 2 0.351 0.369 0.110 299.582 o
11 17 3 0.364 0.339 0.080 565.911 o
11 17 4 0.023 0.060 0.090 447.959 o
11 17 5 0.000 0.060 0.130 214.705 o
11 17 6 0.261 0.249 0.110 299.724 o
11 17 7 1.543 1.247 0.140 183.303 o
12 0 0 11.030 11.829 0.598 9.755 o
12 0 1 175.849 176.944 8.468 0.048 o
12 0 2 77.351 74.827 4.010 0.217 o
12 0 3 7.151 7.311 0.419 20.018 o
12 0 4 10.119 8.718 0.638 8.674 o
12 0 5 190.169 182.998 8.837 0.044 o
12 0 6 41.952 40.785 1.875 0.982 o
12 0 7 32.358 32.646 1.526 1.487 o
12 0 8 3.308 3.401 0.269 49.071 o
12 0 9 33.960 32.546 1.556 1.429 o
12 0 10 15.092 14.782 0.788 5.624 o
12 0 11 2.752 3.212 0.289 42.744 o
12 0 12 14.454 14.273 0.838 5.005 o
12 0 13 8.971 9.176 0.588 10.200 o
12 0 14 8.205 8.638 0.588 10.232 o
12 0 15 0.344 0.419 0.379 25.126 o
12 0 16 0.391 0.419 0.229 68.573 o
12 0 17 0.060 0.190 0.269 49.773 o
12 2 0 9.645 9.595 0.359 26.240 o
12 2 1 192.580 193.331 6.653 0.076 o
12 2 2 70.152 67.316 2.613 0.496 o
12 2 3 5.635 5.476 0.229 65.007 o
12 2 4 6.020 5.955 0.249 55.087 o
12 2 5 169.449 162.511 5.905 0.096 o
12 2 6 38.599 38.132 1.237 2.165 o
12 2 7 28.316 28.526 0.968 3.570 o
12 2 8 3.308 3.391 0.190 97.693 o
12 2 9 30.367 29.235 1.027 3.169 o
12 2 10 13.669 13.725 0.559 10.958 o
12 2 11 2.536 2.912 0.190 98.700 o
12 2 12 13.436 13.186 0.549 11.368 o
12 2 13 8.624 8.528 0.419 19.794 o
12 2 14 7.437 7.710 0.389 23.052 o
12 2 15 0.312 0.309 0.269 49.768 o
12 2 16 0.340 0.469 0.160 141.663 o
12 2 17 0.053 0.060 0.269 49.774 o
12 4 0 6.342 6.064 0.259 50.921 o
12 4 1 155.867 153.763 5.266 0.120 o
12 4 2 50.761 48.355 1.965 0.882 o
12 4 3 2.388 2.234 0.140 180.421 o
12 4 4 3.373 3.361 0.170 121.100 o
12 4 5 125.076 117.826 4.349 0.178 o
12 4 6 31.267 30.840 1.017 3.208 o
12 4 7 19.723 19.939 0.718 6.537 o
12 4 8 3.314 3.361 0.190 97.703 o
12 4 9 22.311 21.375 0.778 5.551 o
12 4 10 10.010 10.224 0.419 19.517 o
12 4 11 2.014 2.214 0.170 123.817 o
12 4 12 10.727 10.652 0.469 15.665 o
12 4 13 7.563 7.880 0.379 24.205 o
12 4 14 5.554 5.745 0.319 34.441 o
12 4 15 0.233 0.209 0.249 58.052 o
12 4 16 0.223 0.389 0.170 125.523 o
12 4 17 0.037 0.040 0.209 82.279 o
12 6 0 4.211 3.850 0.180 106.826 o
12 6 1 86.335 84.951 3.222 0.326 o
12 6 2 31.991 31.130 1.007 3.257 o
12 6 3 0.665 0.728 0.100 361.261 o
12 6 4 3.353 3.192 0.170 121.277 o
12 6 5 78.028 75.176 2.992 0.380 o
12 6 6 21.751 21.305 0.748 5.986 o
12 6 7 11.319 11.281 0.439 17.651 o
12 6 8 2.951 2.912 0.180 109.266 o
12 6 9 13.742 13.246 0.519 12.614 o
12 6 10 5.988 6.324 0.309 36.437 o
12 6 11 1.380 1.536 0.160 140.684 o
12 6 12 7.322 7.341 0.349 28.453 o
12 6 13 5.986 6.214 0.319 34.283 o
12 6 14 3.438 3.521 0.229 67.164 o
12 6 15 0.143 0.140 0.249 58.055 o
12 6 16 0.107 0.190 0.170 125.547 o
12 8 0 2.525 2.065 0.140 180.284 o
12 8 1 45.475 45.732 1.506 1.466 o
12 8 2 18.919 18.752 0.668 7.525 o
12 8 3 0.067 0.269 0.180 111.986 o
12 8 4 2.475 2.364 0.150 157.375 o
12 8 5 41.813 40.865 1.376 1.757 o
12 8 6 12.603 12.787 0.489 14.223 o
12 8 7 5.085 5.057 0.259 51.827 o
12 8 8 2.215 2.274 0.160 139.197 o
12 8 9 6.913 6.892 0.319 33.954 o
12 8 10 2.995 3.272 0.209 80.647 o
12 8 11 0.806 0.878 0.140 184.521 o
12 8 12 4.334 4.429 0.269 48.585 o
12 8 13 4.244 4.309 0.259 52.357 o
12 8 14 1.771 1.686 0.190 99.728 o
12 8 15 0.072 0.080 0.339 31.389 o
12 10 0 1.198 0.858 0.130 213.315 o
12 10 1 22.341 23.050 0.718 6.409 o
12 10 2 10.290 10.742 0.379 23.469 o
12 10 3 0.033 0.030 0.100 362.849 o
12 10 4 1.443 1.376 0.130 212.330 o
12 10 5 19.689 19.988 0.718 6.537 o
12 10 6 6.380 6.723 0.309 36.267 o
12 10 7 1.745 1.825 0.160 140.130 o
12 10 8 1.458 1.576 0.140 183.167 o
12 10 9 2.841 2.853 0.199 89.027 o
12 10 10 1.251 1.576 0.160 140.788 o
12 10 11 0.410 0.469 0.130 214.486 o
12 10 12 2.250 2.294 0.180 110.356 o
12 10 13 2.653 2.633 0.209 81.074 o
12 10 14 0.770 0.688 0.150 160.899 o
12 12 0 0.512 0.479 0.100 362.002 o
12 12 1 9.541 10.004 0.359 26.217 o
12 12 2 5.030 5.655 0.239 60.305 o
12 12 3 0.140 0.180 0.090 447.845 o
12 12 4 0.776 0.748 0.120 251.021 o
12 12 5 8.000 8.438 0.359 26.717 o
12 12 6 2.858 3.162 0.190 98.280 o
12 12 7 0.459 0.549 0.120 251.590 o
12 12 8 0.825 0.928 0.130 213.831 o
12 12 9 0.968 0.958 0.140 184.309 o
12 12 10 0.442 0.539 0.130 214.438 o
12 12 11 0.183 0.349 0.140 185.079 o
12 12 12 1.025 1.167 0.180 111.621 o
12 12 13 1.442 1.446 0.180 111.321 o
12 14 0 0.194 0.219 0.140 185.093 o
12 14 1 3.631 3.790 0.239 61.635 o
12 14 2 2.192 2.374 0.140 180.746 o
12 14 3 0.147 0.209 0.090 447.820 o
12 14 4 0.348 0.319 0.090 447.375 o
12 14 5 2.776 2.853 0.180 109.507 o
12 14 6 1.138 1.207 0.130 213.114 o
12 14 7 0.085 0.180 0.130 214.689 o
12 14 8 0.398 0.409 0.110 299.504 o
12 14 9 0.271 0.299 0.110 299.696 o
12 14 10 0.136 0.170 0.120 251.945 o
12 14 11 0.070 0.110 0.130 214.697 o
12 16 0 0.063 0.160 0.130 214.695 o
12 16 1 1.252 1.107 0.120 249.628 o
12 16 2 0.857 0.848 0.100 360.393 o
12 16 3 0.100 0.170 0.090 447.888 o
12 16 4 0.124 0.130 0.090 447.884 o
12 16 5 0.825 0.768 0.090 444.627 o
12 16 6 0.412 0.339 0.100 362.342 o
12 16 7 0.009 0.090 0.100 362.848 o
12 16 8 0.166 0.110 0.120 251.945 o
12 18 0 0.018 0.070 0.120 251.979 o
12 18 1 0.392 0.359 0.110 299.541 o
12 18 2 0.301 0.369 0.100 362.497 o
12 18 3 0.051 0.040 0.100 362.845 o
13 1 0 73.345 71.535 3.102 0.357 o
13 1 1 60.244 55.676 2.214 0.691 o
13 1 2 203.717 197.670 6.553 0.077 o
13 1 3 74.296 70.379 2.773 0.441 o
13 1 4 60.181 55.656 2.294 0.647 o
13 1 5 0.239 0.389 0.100 362.569 o
13 1 6 2.585 2.284 0.150 157.227 o
13 1 7 21.890 22.023 0.788 5.423 o
13 1 8 16.942 17.026 0.618 8.821 o
13 1 9 13.334 12.787 0.519 12.661 o
13 1 10 3.735 3.641 0.209 79.951 o
13 1 11 17.070 17.684 0.698 7.006 o
13 1 12 5.085 5.137 0.289 41.930 o
13 1 13 4.899 4.977 0.269 48.270 o
13 1 14 1.588 1.436 0.170 124.600 o
13 1 15 2.054 1.736 0.209 81.622 o
13 1 16 1.932 2.075 0.190 99.502 o
13 1 17 0.174 0.339 0.519 13.419 o
13 3 0 43.885 45.044 1.825 1.027 o
13 3 1 49.425 46.829 1.855 0.986 o
13 3 2 143.380 138.692 5.037 0.132 o
13 3 3 59.852 56.265 2.364 0.611 o
13 3 4 52.906 50.330 1.975 0.869 o
13 3 5 0.272 0.399 0.120 251.819 o
13 3 6 1.364 1.077 0.120 249.373 o
13 3 7 20.583 21.066 0.748 6.020 o
13 3 8 14.039 14.114 0.569 10.566 o
13 3 9 11.409 10.972 0.449 16.926 o
13 3 10 3.263 3.331 0.209 80.435 o
13 3 11 13.973 14.054 0.598 9.590 o
13 3 12 4.463 4.468 0.249 56.373 o
13 3 13 3.949 4.069 0.239 61.407 o
13 3 14 1.298 1.127 0.160 140.945 o
13 3 15 1.743 1.406 0.170 124.482 o
13 3 16 1.606 1.616 0.199 90.166 o
13 3 17 0.128 0.329 0.309 37.756 o
13 5 0 26.843 27.060 0.878 4.308 o
13 5 1 26.339 25.295 0.828 4.824 o
13 5 2 88.083 86.038 3.321 0.307 o
13 5 3 38.241 35.947 1.157 2.457 o
13 5 4 38.289 36.306 1.177 2.379 o
13 5 5 0.520 0.539 0.110 299.237 o
13 5 6 0.669 0.768 0.150 160.938 o
13 5 7 17.982 18.223 0.668 7.568 o
13 5 8 9.606 9.456 0.409 20.541 o
13 5 9 7.894 7.580 0.349 28.308 o
13 5 10 2.414 2.494 0.170 123.178 o
13 5 11 9.422 9.555 0.439 17.964 o
13 5 12 3.476 3.601 0.219 73.217 o
13 5 13 2.596 2.733 0.190 98.727 o
13 5 14 0.875 0.738 0.160 141.384 o
13 5 15 1.254 0.987 0.170 125.004 o
13 5 16 1.109 1.347 0.199 90.414 o
13 7 0 16.033 16.597 0.539 11.474 o
13 7 1 10.171 9.705 0.369 24.803 o
13 7 2 47.790 46.829 1.636 1.251 o
13 7 3 20.791 20.018 0.698 6.853 o
13 7 4 23.423 23.430 0.798 5.248 o
13 7 5 0.590 0.529 0.120 251.451 o
13 7 6 0.290 0.130 0.130 214.639 o
13 7 7 13.847 14.004 0.549 11.318 o
13 7 8 5.679 5.775 0.279 44.547 o
13 7 9 4.501 4.239 0.229 66.306 o
13 7 10 1.576 1.636 0.150 159.577 o
13 7 11 5.217 5.227 0.279 44.823 o
13 7 12 2.415 2.494 0.180 110.096 o
13 7 13 1.386 1.626 0.170 124.686 o
13 7 14 0.493 0.489 0.160 141.614 o
13 7 15 0.770 0.668 0.170 125.335 o
13 7 16 0.638 0.738 0.279 46.257 o
13 9 0 7.316 7.840 0.289 40.609 o
13 9 1 2.995 2.773 0.150 155.739 o
13 9 2 22.384 22.811 0.788 5.403 o
13 9 3 9.449 9.276 0.379 23.769 o
13 9 4 12.813 13.665 0.519 12.667 o
13 9 5 0.480 0.539 0.110 299.300 o
13 9 6 0.083 0.110 0.209 82.278 o
13 9 7 9.420 10.004 0.429 18.747 o
13 9 8 2.895 2.912 0.180 109.332 o
13 9 9 2.213 2.154 0.170 123.627 o
13 9 10 0.901 0.948 0.140 184.389 o
13 9 11 2.364 2.464 0.190 99.037 o
13 9 12 1.480 1.606 0.170 124.619 o
13 9 13 0.603 0.638 0.150 161.015 o
13 9 14 0.234 0.209 0.170 125.534 o
13 9 15 0.405 0.429 0.199 90.677 o
13 11 0 2.855 3.122 0.150 155.653 o
13 11 1 0.496 0.419 0.110 299.366 o
13 11 2 9.167 9.845 0.349 27.749 o
13 11 3 3.522 3.551 0.190 97.363 o
13 11 4 6.101 6.743 0.299 38.711 o
13 11 5 0.327 0.449 0.120 251.759 o
13 11 6 0.021 0.199 0.479 15.749 o
13 11 7 5.590 6.164 0.309 36.567 o
13 11 8 1.271 1.267 0.150 160.193 o
13 11 9 0.905 0.868 0.140 184.426 o
13 11 10 0.437 0.529 0.140 184.936 o
13 11 11 0.879 0.848 0.170 125.248 o
13 11 12 0.806 0.908 0.140 184.507 o
13 11 13 0.217 0.329 0.180 111.971 o
13 13 0 1.041 1.117 0.110 297.261 o
13 13 1 0.012 0.399 0.449 17.919 o
13 13 2 3.278 3.521 0.170 121.127 o
13 13 3 1.098 1.127 0.110 297.059 o
13 13 4 2.518 2.932 0.160 138.173 o
13 13 5 0.176 0.259 0.110 299.782 o
13 13 6 0.005 0.299 0.459 17.148 o
13 13 7 2.845 3.112 0.190 98.317 o
13 13 8 0.504 0.459 0.120 251.589 o
13 13 9 0.300 0.329 0.150 161.203 o
13 13 10 0.180 0.249 0.120 251.913 o
13 13 11 0.266 0.289 0.150 161.218 o
13 13 12 0.394 0.429 0.190 100.470 o
13 15 0 0.344 0.369 0.100 362.431 o
13 15 1 0.019 0.170 0.140 185.125 o
13 15 2 1.015 1.107 0.110 297.361 o
13 15 3 0.280 0.299 0.080 566.278 o
13 15 4 0.925 1.147 0.110 297.580 o
13 15 5 0.077 0.080 0.090 447.934 o
13 15 6 0.001 0.339 0.389 23.856 o
13 15 7 1.247 1.337 0.130 212.783 o
13 15 8 0.186 0.190 0.110 299.796 o
13 15 9 0.080 0.100 0.130 214.697 o
13 17 0 0.105 0.339 0.150 161.245 o
13 17 1 0.035 0.120 0.160 141.737 o
13 17 2 0.274 0.279 0.080 566.328 o
13 17 3 0.056 0.040 0.080 566.936 o
13 17 4 0.306 0.249 0.080 566.274 o
13 17 5 0.028 0.070 0.070 740.490 o
13 17 6 0.000 0.060 0.110 299.877 o
14 0 0 70.401 70.757 3.880 0.233 o
14 0 1 3.222 3.182 0.219 73.505 o
14 0 2 10.358 10.254 0.539 12.032 o
14 0 3 11.049 11.161 0.638 8.617 o
14 0 4 13.126 12.558 0.638 8.532 o
14 0 5 215.035 206.218 10.124 0.034 o
14 0 6 55.334 54.001 2.992 0.391 o
14 0 7 107.512 100.531 5.805 0.104 o
14 0 8 6.466 6.653 0.439 18.364 o
14 0 9 0.131 0.100 0.209 82.277 o
14 0 10 13.316 13.774 0.768 5.950 o
14 0 11 22.037 22.642 1.227 2.327 o
14 0 12 12.007 12.847 0.758 6.132 o
14 0 13 6.156 6.334 0.489 14.888 o
14 0 14 1.966 1.815 0.259 53.405 o
14 0 15 1.825 1.576 0.229 68.226 o
14 0 16 1.900 1.716 0.359 27.930 o
14 2 0 61.764 59.916 2.424 0.580 o
14 2 1 1.551 1.616 0.120 247.994 o
14 2 2 8.552 8.428 0.339 29.649 o
14 2 3 11.893 11.959 0.449 16.815 o
14 2 4 11.729 11.231 0.429 18.380 o
14 2 5 193.003 183.158 6.513 0.079 o
14 2 6 52.587 51.417 1.775 1.060 o
14 2 7 99.081 91.893 3.830 0.232 o
14 2 8 5.964 6.074 0.299 38.861 o
14 2 9 0.144 0.100 0.140 185.114 o
14 2 10 11.957 12.219 0.499 13.766 o
14 2 11 19.953 19.979 0.798 5.357 o
14 2 12 11.002 11.560 0.519 12.862 o
14 2 13 5.732 5.685 0.299 38.991 o
14 2 14 1.817 1.666 0.180 110.991 o
14 2 15 1.665 1.456 0.180 111.174 o
14 2 16 1.727 1.706 0.190 99.748 o
14 4 0 40.794 39.329 1.287 1.998 o
14 4 1 1.073 1.047 0.110 297.273 o
14 4 2 5.550 5.546 0.239 59.993 o
14 4 3 11.414 11.281 0.419 19.249 o
14 4 4 8.295 8.119 0.319 33.365 o
14 4 5 141.467 133.845 4.967 0.136 o
14 4 6 42.925 41.074 1.357 1.799 o
14 4 7 75.909 70.977 3.192 0.337 o
14 4 8 4.737 4.678 0.239 60.796 o
14 4 9 0.146 0.219 0.170 125.543 o
14 4 10 8.871 9.047 0.389 22.740 o
14 4 11 14.903 15.310 0.628 8.679 o
14 4 12 8.459 8.817 0.419 19.797 o
14 4 13 4.659 4.738 0.279 45.100 o
14 4 14 1.436 1.357 0.150 159.946 o
14 4 15 1.269 1.057 0.190 100.140 o
14 4 16 1.297 1.277 0.180 111.455 o
14 6 0 22.554 22.273 0.678 7.120 o
14 6 1 1.959 1.935 0.130 210.271 o
14 6 2 3.329 3.401 0.180 108.468 o
14 6 3 9.230 9.476 0.369 25.021 o
14 6 4 4.628 4.349 0.219 72.101 o
14 6 5 87.365 83.594 3.411 0.293 o
14 6 6 29.492 28.536 0.977 3.489 o
14 6 7 48.722 47.258 1.586 1.321 o
14 6 8 3.211 3.032 0.190 97.989 o
14 6 9 0.106 0.090 0.140 185.120 o
14 6 10 5.475 5.715 0.309 36.656 o
14 6 11 9.268 9.645 0.459 16.504 o
14 6 12 5.500 5.885 0.319 34.437 o
14 6 13 3.319 3.361 0.219 73.392 o
14 6 14 0.973 0.908 0.160 141.272 o
14 6 15 0.808 0.638 0.170 125.325 o
14 6 16 0.805 0.838 0.239 62.927 o
14 8 0 10.687 11.091 0.379 23.355 o
14 8 1 1.957 1.875 0.120 246.025 o
14 8 2 1.451 1.486 0.130 212.190 o
14 8 3 6.725 6.922 0.299 38.471 o
14 8 4 1.886 1.726 0.140 182.207 o
14 8 5 45.411 44.645 1.496 1.487 o
14 8 6 18.052 18.163 0.668 7.567 o
14 8 7 26.971 26.861 0.958 3.667 o
14 8 8 1.829 1.646 0.150 159.197 o
14 8 9 0.066 0.130 0.239 62.994 o
14 8 10 2.764 2.932 0.199 89.055 o
14 8 11 4.799 5.087 0.269 48.288 o
14 8 12 3.042 3.072 0.209 80.683 o
14 8 13 2.072 2.174 0.209 81.512 o
14 8 14 0.564 0.569 0.150 161.053 o
14 8 15 0.431 0.529 0.249 58.038 o
14 10 0 4.034 4.259 0.190 96.296 o
14 10 1 1.423 1.386 0.110 295.330 o
14 10 2 0.368 0.439 0.100 362.333 o
14 10 3 4.060 4.279 0.219 72.571 o
14 10 4 0.534 0.479 0.130 214.390 o
14 10 5 19.613 19.849 0.728 6.375 o
14 10 6 9.831 10.333 0.459 16.422 o
14 10 7 12.874 13.495 0.569 10.643 o
14 10 8 0.901 0.888 0.130 213.753 o
14 10 9 0.038 0.319 0.529 12.917 o
14 10 10 1.170 1.386 0.160 140.944 o
14 10 11 2.090 2.394 0.190 99.276 o
14 10 12 1.434 1.496 0.209 81.911 o
14 10 13 1.144 1.037 0.160 141.105 o
14 10 14 0.275 0.239 0.150 161.221 o
14 12 0 1.275 1.416 0.110 295.875 o
14 12 1 0.927 0.958 0.100 359.893 o
14 12 2 0.042 0.170 0.110 299.861 o
14 12 3 2.095 2.274 0.140 181.113 o
14 12 4 0.105 0.130 0.160 141.733 o
14 12 5 7.161 7.570 0.349 28.462 o
14 12 6 4.656 5.236 0.259 51.983 o
14 12 7 5.337 5.785 0.289 41.746 o
14 12 8 0.386 0.409 0.130 214.521 o
14 12 9 0.016 0.279 0.429 19.624 o
14 12 10 0.423 0.539 0.140 184.941 o
14 12 11 0.785 0.868 0.170 125.286 o
14 12 12 0.583 0.628 0.150 161.028 o
14 14 0 0.344 0.389 0.090 447.300 o
14 14 1 0.502 0.489 0.100 362.013 o
14 14 2 0.000 0.110 0.120 251.979 o
14 14 3 0.978 1.067 0.110 297.539 o
14 14 4 0.013 0.150 0.199 90.712 o
14 14 5 2.232 2.304 0.170 123.518 o
14 14 6 1.946 2.164 0.160 139.658 o
14 14 7 1.954 2.154 0.170 123.915 o
14 14 8 0.142 0.140 0.120 251.948 o
14 14 9 0.005 0.060 0.150 161.267 o
14 14 10 0.131 0.309 0.160 141.720 o
14 16 0 0.076 0.150 0.180 111.988 o
14 16 1 0.223 0.190 0.080 566.585 o
14 16 2 0.011 0.130 0.110 299.872 o
14 16 3 0.415 0.409 0.100 362.274 o
14 16 4 0.001 0.269 0.369 26.505 o
14 16 5 0.593 0.588 0.100 361.667 o
14 16 6 0.726 0.658 0.110 298.734 o
14 16 7 0.639 0.618 0.120 251.327 o
14 18 0 0.014 0.239 0.249 58.056 o
14 18 1 0.084 0.479 0.808 5.530 o
15 1 0 230.045 223.015 7.590 0.058 o
15 1 1 53.270 48.126 1.885 0.950 o
15 1 2 237.536 234.356 7.910 0.053 o
15 1 3 49.627 47.158 1.686 1.178 o
15 1 4 138.553 131.850 4.867 0.142 o
15 1 5 7.841 7.351 0.309 35.707 o
15 1 6 0.057 0.369 0.130 214.675 o
15 1 7 0.020 0.579 0.130 214.655 o
15 1 8 21.041 20.278 0.838 4.864 o
15 1 9 1.981 2.045 0.160 139.691 o
15 1 10 26.653 27.878 1.017 3.272 o
15 1 11 7.805 7.959 0.369 25.431 o
15 1 12 31.808 32.875 1.376 1.813 o
15 1 13 3.853 4.069 0.239 61.456 o
15 1 14 0.612 0.678 0.160 141.531 o
15 1 15 3.529 3.411 0.249 57.016 o
15 1 16 0.561 0.598 0.190 100.427 o
15 3 0 180.924 176.245 6.194 0.087 o
15 3 1 44.673 41.852 1.396 1.696 o
15 3 2 197.476 191.805 6.842 0.072 o
15 3 3 37.106 35.728 1.177 2.390 o
15 3 4 114.892 108.540 4.189 0.193 o
15 3 5 6.461 5.875 0.259 50.908 o
15 3 6 0.017 0.339 0.130 214.687 o
15 3 7 0.000 0.598 0.140 185.094 o
15 3 8 17.309 16.946 0.648 8.060 o
15 3 9 1.421 1.396 0.150 159.940 o
15 3 10 22.069 22.582 0.868 4.518 o
15 3 11 6.457 6.763 0.329 32.131 o
15 3 12 27.493 28.925 1.297 2.058 o
15 3 13 3.296 3.521 0.229 67.240 o
15 3 14 0.459 0.489 0.140 184.935 o
15 3 15 2.905 2.763 0.259 53.076 o
15 3 16 0.468 0.499 0.190 100.453 o
15 5 0 125.555 125.766 4.608 0.159 o
15 5 1 32.963 31.459 1.047 3.021 o
15 5 2 135.570 130.922 4.867 0.142 o
15 5 3 26.805 25.744 0.878 4.320 o
15 5 4 78.000 73.870 2.992 0.380 o
15 5 5 4.344 4.079 0.209 79.232 o
15 5 6 0.023 0.160 0.130 214.700 o
15 5 7 0.026 0.499 0.130 214.666 o
15 5 8 11.865 11.570 0.469 15.515 o
15 5 9 0.741 0.678 0.130 214.091 o
15 5 10 15.300 15.979 0.638 8.396 o
15 5 11 4.490 4.977 0.279 45.116 o
15 5 12 20.637 21.355 0.977 3.624 o
15 5 13 2.407 2.573 0.190 98.957 o
15 5 14 0.253 0.339 0.150 161.214 o
15 5 15 1.981 1.875 0.219 74.425 o
15 5 16 0.326 0.459 0.319 35.430 o
15 7 0 75.499 76.283 2.743 0.448 o
15 7 1 21.580 21.355 0.748 5.990 o
15 7 2 80.817 79.296 3.222 0.329 o
15 7 3 16.857 16.438 0.608 9.111 o
15 7 4 45.241 43.837 1.496 1.488 o
15 7 5 2.541 2.573 0.160 138.442 o
15 7 6 0.031 0.479 0.229 68.588 o
15 7 7 0.106 0.499 0.130 214.639 o
15 7 8 6.755 6.583 0.309 36.177 o
15 7 9 0.269 0.309 0.130 214.611 o
15 7 10 8.837 9.226 0.409 20.660 o
15 7 11 2.650 3.022 0.219 73.870 o
15 7 12 13.437 13.964 0.858 4.794 o
15 7 13 1.511 1.606 0.180 111.226 o
15 7 14 0.098 0.209 0.170 125.547 o
15 7 15 1.117 0.938 0.239 62.881 o
15 9 0 39.377 41.034 1.267 2.059 o
15 9 1 12.805 13.036 0.459 15.975 o
15 9 2 41.668 41.992 1.456 1.581 o
15 9 3 8.359 8.338 0.349 28.121 o
15 9 4 22.491 23.110 0.818 5.035 o
15 9 5 1.204 1.297 0.130 212.907 o
15 9 6 0.011 0.279 0.249 58.056 o
15 9 7 0.183 0.439 0.130 214.620 o
15 9 8 3.229 3.192 0.199 88.568 o
15 9 9 0.049 0.010 0.768 6.120 o
15 9 10 4.263 4.668 0.279 45.237 o
15 9 11 1.328 1.646 0.170 124.723 o
15 9 12 7.625 7.969 0.479 15.374 o
15 9 13 0.825 0.987 0.170 125.241 o
15 9 14 0.024 0.070 0.170 125.554 o
15 11 0 18.073 19.360 0.658 7.759 o
15 11 1 6.757 7.281 0.289 40.954 o
15 11 2 18.581 19.669 0.648 7.955 o
15 11 3 3.545 3.671 0.209 80.091 o
15 11 4 9.615 10.453 0.439 17.895 o
15 11 5 0.451 0.509 0.120 251.619 o
15 11 6 0.003 0.110 0.130 214.704 o
15 11 7 0.190 0.389 0.120 251.873 o
15 11 8 1.352 1.317 0.140 183.554 o
15 11 9 0.000 0.110 0.269 49.774 o
15 11 10 1.742 1.895 0.180 110.960 o
15 11 11 0.578 0.788 0.150 160.986 o
15 11 12 3.801 3.421 0.299 39.758 o
15 11 13 0.393 0.439 0.190 100.470 o
15 13 0 7.193 8.029 0.329 31.794 o
15 13 1 3.120 3.391 0.180 108.752 o
15 13 2 7.307 7.880 0.309 35.797 o
15 13 3 1.305 1.357 0.120 249.149 o
15 13 4 3.614 3.970 0.209 79.916 o
15 13 5 0.148 0.219 0.130 214.670 o
15 13 6 0.001 0.439 0.499 14.514 o
15 13 7 0.149 0.369 0.150 161.235 o
15 13 8 0.512 0.499 0.120 251.559 o
15 13 9 0.008 0.070 0.229 68.592 o
15 13 10 0.603 0.688 0.140 184.777 o
15 13 11 0.225 0.379 0.160 141.700 o
15 15 0 2.490 2.474 0.170 123.092 o
15 15 1 1.264 1.347 0.120 249.277 o
15 15 2 2.547 2.494 0.150 157.087 o
15 15 3 0.405 0.389 0.100 362.310 o
15 15 4 1.212 1.287 0.120 249.498 o
15 15 5 0.044 0.309 0.379 25.128 o
15 15 6 0.001 0.190 0.140 185.125 o
15 15 7 0.093 0.269 0.140 185.108 o
15 15 8 0.182 0.199 0.160 141.721 o
15 17 0 0.761 0.708 0.190 100.369 o
15 17 1 0.452 0.419 0.080 565.347 o
15 17 2 0.793 0.648 0.090 445.114 o
15 17 3 0.107 0.060 0.090 447.923 o
15 17 4 0.367 0.269 0.090 447.386 o
15 17 5 0.012 0.090 0.160 141.738 o
16 0 0 6.522 6.663 0.389 23.239 o
16 0 1 0.001 0.140 0.150 161.266 o
16 0 2 101.129 94.766 5.097 0.134 o
16 0 3 16.006 14.931 0.768 5.892 o
16 0 4 0.923 0.838 0.150 160.732 o
16 0 5 13.606 11.819 0.658 8.037 o
16 0 6 127.541 128.279 7.251 0.067 o
16 0 7 77.368 74.129 4.578 0.168 o
16 0 8 7.195 7.680 0.479 15.410 o
16 0 9 0.372 0.509 0.190 100.468 o
16 0 10 12.798 13.495 0.808 5.400 o
16 0 11 12.969 14.153 0.838 5.023 o
16 0 12 4.844 5.436 0.409 21.284 o
16 0 13 0.841 0.997 0.229 68.495 o
16 0 14 6.080 5.885 0.479 15.521 o
16 0 15 0.426 0.419 0.269 49.763 o
16 0 16 0.044 0.010 1.067 3.169 o
16 2 0 5.517 5.606 0.259 51.483 o
16 2 1 0.002 0.050 0.110 299.877 o
16 2 2 88.809 83.764 3.292 0.313 o
16 2 3 15.155 14.153 0.539 11.624 o
16 2 4 0.724 0.718 0.120 251.129 o
16 2 5 12.589 11.819 0.459 16.067 o
16 2 6 116.879 115.382 4.538 0.165 o
16 2 7 70.705 68.404 2.703 0.465 o
16 2 8 7.112 7.301 0.329 31.907 o
16 2 9 0.320 0.469 0.140 185.008 o
16 2 10 11.849 12.368 0.519 12.780 o
16 2 11 11.963 12.887 0.539 11.870 o
16 2 12 4.372 4.818 0.279 45.179 o
16 2 13 0.795 0.908 0.180 111.768 o
16 2 14 5.497 5.286 0.379 24.657 o
16 2 15 0.386 0.479 0.160 141.649 o
16 2 16 0.039 0.140 0.329 33.320 o
16 4 0 4.485 4.558 0.219 72.132 o
16 4 1 0.061 0.160 0.110 299.858 o
16 4 2 63.896 61.072 2.364 0.606 o
16 4 3 14.236 13.286 0.509 13.041 o
16 4 4 0.671 0.668 0.150 160.967 o
16 4 5 9.877 9.555 0.399 21.479 o
16 4 6 91.055 89.878 3.740 0.245 o
16 4 7 55.206 53.971 1.795 1.030 o
16 4 8 6.553 6.483 0.299 38.604 o
16 4 9 0.189 0.259 0.140 185.089 o
16 4 10 9.339 9.585 0.459 16.500 o
16 4 11 9.343 10.284 0.449 17.178 o
16 4 12 3.247 3.661 0.229 67.229 o
16 4 13 0.671 0.668 0.150 160.967 o
16 4 14 4.064 4.000 0.259 52.488 o
16 4 15 0.290 0.429 0.229 68.578 o
16 4 16 0.027 0.229 0.389 23.856 o
16 6 0 3.657 3.681 0.180 107.807 o
16 6 1 0.279 0.409 0.110 299.637 o
16 6 2 40.277 38.959 1.297 1.974 o
16 6 3 13.034 12.448 0.469 15.353 o
16 6 4 0.748 0.768 0.150 160.887 o
16 6 5 6.726 6.872 0.329 32.055 o
16 6 6 61.554 61.312 2.154 0.723 o
16 6 7 37.116 36.645 1.277 2.054 o
16 6 8 5.361 5.436 0.299 39.136 o
16 6 9 0.075 0.100 0.150 161.263 o
16 6 10 6.272 6.394 0.319 34.189 o
16 6 11 6.150 6.613 0.349 28.747 o
16 6 12 1.996 2.164 0.180 110.645 o
16 6 13 0.504 0.608 0.170 125.436 o
16 6 14 2.452 2.374 0.199 89.480 o
16 6 15 0.183 0.239 0.199 90.704 o
16 8 0 2.467 2.494 0.140 179.861 o
16 8 1 0.464 0.539 0.100 362.043 o
16 8 2 21.492 21.066 0.748 5.996 o
16 8 3 9.884 9.924 0.409 20.469 o
16 8 4 0.636 0.539 0.140 184.807 o
16 8 5 4.103 4.488 0.229 66.485 o
16 8 6 35.811 36.765 1.287 2.031 o
16 8 7 21.296 21.714 0.818 5.072 o
16 8 8 3.938 4.069 0.239 61.413 o
16 8 9 0.017 0.160 0.170 125.553 o
16 8 10 3.630 3.730 0.239 61.650 o
16 8 11 3.458 3.820 0.229 67.071 o
16 8 12 1.011 1.127 0.160 141.170 o
16 8 13 0.339 0.399 0.160 141.672 o
16 8 14 1.205 1.187 0.180 111.528 o
16 10 0 1.514 1.646 0.120 248.066 o
16 10 1 0.475 0.529 0.100 362.030 o
16 10 2 9.564 9.994 0.379 23.681 o
16 10 3 6.316 6.563 0.299 38.670 o
16 10 4 0.463 0.469 0.120 251.627 o
16 10 5 2.177 2.573 0.170 123.422 o
16 10 6 17.909 19.131 0.748 6.110 o
16 10 7 10.644 11.241 0.499 13.902 o
16 10 8 2.539 2.643 0.190 98.815 o
16 10 9 0.000 0.130 0.249 58.056 o
16 10 10 1.800 1.905 0.170 124.199 o
16 10 11 1.689 2.015 0.180 110.955 o
16 10 12 0.429 0.539 0.199 90.667 o
16 10 13 0.206 0.329 0.219 74.961 o
16 12 0 0.847 0.968 0.110 298.063 o
16 12 1 0.353 0.489 0.110 299.510 o
16 12 2 3.751 4.089 0.199 87.650 o
16 12 3 3.607 3.920 0.199 87.880 o
16 12 4 0.297 0.449 0.140 185.022 o
16 12 5 1.001 1.227 0.130 213.336 o
16 12 6 7.870 8.718 0.399 21.829 o
16 12 7 4.690 5.197 0.289 42.040 o
16 12 8 1.390 1.476 0.170 124.741 o
16 12 9 0.002 0.080 0.180 111.991 o
16 12 10 0.764 0.728 0.150 160.889 o
16 12 11 0.719 0.948 0.160 141.412 o
16 12 12 0.156 0.150 0.239 62.993 o
16 14 0 0.402 0.509 0.100 362.203 o
16 14 1 0.206 0.279 0.100 362.672 o
16 14 2 1.342 1.357 0.110 295.728 o
16 14 3 1.822 1.945 0.150 158.972 o
16 14 4 0.163 0.229 0.120 251.924 o
16 14 5 0.406 0.549 0.130 214.461 o
16 14 6 3.063 3.292 0.209 80.594 o
16 14 7 1.825 1.965 0.160 139.946 o
16 14 8 0.650 0.698 0.140 184.737 o
16 14 9 0.004 0.120 0.180 111.991 o
16 16 0 0.163 0.199 0.080 566.703 o
16 16 1 0.097 0.379 0.329 33.319 o
16 16 2 0.445 0.379 0.090 447.040 o
16 16 3 0.809 0.728 0.090 444.819 o
16 16 4 0.078 0.100 0.090 447.928 o
16 16 5 0.145 0.259 0.120 251.926 o
16 16 6 1.058 0.948 0.130 213.472 o
17 1 0 96.586 93.998 3.770 0.240 o
17 1 1 143.229 134.004 5.775 0.103 o
17 1 2 19.568 19.500 0.678 7.284 o
17 1 3 37.213 35.838 1.217 2.247 o
17 1 4 72.956 71.246 2.903 0.405 o
17 1 5 13.985 14.114 0.529 12.122 o
17 1 6 70.446 69.471 2.743 0.452 o
17 1 7 0.000 0.140 0.209 82.279 o
17 1 8 0.649 0.668 0.120 251.279 o
17 1 9 22.710 22.442 0.868 4.509 o
17 1 10 1.019 1.157 0.150 160.510 o
17 1 11 25.186 25.265 1.037 3.180 o
17 1 12 10.433 10.832 0.628 8.908 o
17 1 13 7.274 7.361 0.379 24.288 o
17 1 14 0.406 0.349 0.170 125.494 o
17 1 15 0.097 0.279 0.160 141.726 o
17 3 0 86.424 84.382 3.321 0.308 o
17 3 1 118.548 110.974 4.189 0.192 o
17 3 2 18.588 18.682 0.668 7.538 o
17 3 3 29.010 27.519 0.928 3.856 o
17 3 4 62.068 59.925 2.224 0.681 o
17 3 5 11.037 11.301 0.469 15.607 o
17 3 6 58.009 56.135 1.895 0.926 o
17 3 7 0.002 0.060 0.209 82.279 o
17 3 8 0.376 0.479 0.120 251.705 o
17 3 9 19.962 19.839 0.778 5.621 o
17 3 10 0.862 0.868 0.170 125.251 o
17 3 11 21.241 21.694 0.908 4.166 o
17 3 12 9.476 9.615 0.489 14.596 o
17 3 13 6.228 6.254 0.359 27.233 o
17 3 14 0.360 0.379 0.150 161.178 o
17 3 15 0.090 0.698 0.628 9.142 o
17 3 16 0.305 0.379 0.259 53.668 o
17 5 0 58.605 58.080 2.105 0.760 o
17 5 1 80.716 76.612 3.162 0.341 o
17 5 2 16.071 16.088 0.588 9.746 o
17 5 3 20.279 19.191 0.678 7.264 o
17 5 4 45.858 44.176 1.456 1.562 o
17 5 5 6.953 7.092 0.309 36.038 o
17 5 6 39.550 39.119 1.357 1.819 o
17 5 7 0.012 0.030 0.130 214.705 o
17 5 8 0.120 0.150 0.140 185.114 o
17 5 9 15.230 15.310 0.618 8.933 o
17 5 10 0.633 0.648 0.140 184.770 o
17 5 11 15.099 15.211 0.658 7.939 o
17 5 12 7.717 8.109 0.409 20.870 o
17 5 13 4.575 4.608 0.299 39.454 o
17 5 14 0.284 0.239 0.170 125.525 o
17 5 15 0.077 0.429 0.249 58.053 o
17 7 0 33.083 33.394 0.997 3.289 o
17 7 1 46.853 45.952 1.546 1.393 o
17 7 2 11.830 11.760 0.469 15.510 o
17 7 3 12.322 11.650 0.459 16.105 o
17 7 4 29.118 28.088 0.987 3.431 o
17 7 5 3.318 3.611 0.209 80.291 o
17 7 6 22.608 22.562 0.818 5.038 o
17 7 7 0.021 0.060 0.150 161.267 o
17 7 8 0.007 0.160 0.160 141.737 o
17 7 9 10.227 10.603 0.459 16.372 o
17 7 10 0.404 0.449 0.140 184.974 o
17 7 11 9.081 9.116 0.439 18.022 o
17 7 12 5.612 5.735 0.349 28.914 o
17 7 13 2.903 2.912 0.209 80.830 o
17 7 14 0.197 0.199 0.150 161.241 o
17 9 0 16.919 17.505 0.579 9.973 o
17 9 1 23.291 23.699 0.758 5.769 o
17 9 2 7.711 7.840 0.349 28.319 o
17 9 3 6.056 5.775 0.269 47.601 o
17 9 4 16.160 16.188 0.618 8.874 o
17 9 5 1.141 1.386 0.140 183.815 o
17 9 6 10.774 11.271 0.489 14.439 o
17 9 7 0.024 0.040 0.130 214.705 o
17 9 8 0.019 0.339 0.489 15.113 o
17 9 9 6.066 6.563 0.329 32.243 o
17 9 10 0.225 0.259 0.170 125.532 o
17 9 11 4.687 4.798 0.289 42.099 o
17 9 12 3.617 3.601 0.249 56.944 o
17 9 13 1.598 1.476 0.219 74.619 o
17 11 0 7.427 7.820 0.309 35.767 o
17 11 1 9.923 10.682 0.379 23.547 o
17 11 2 4.471 4.638 0.219 72.111 o
17 11 3 2.551 2.523 0.170 122.980 o
17 11 4 7.922 8.329 0.359 26.744 o
17 11 5 0.279 0.449 0.130 214.571 o
17 11 6 4.318 4.568 0.259 52.274 o
17 11 7 0.026 0.180 0.209 82.278 o
17 11 8 0.069 0.140 0.140 185.121 o
17 11 9 3.158 3.541 0.219 73.436 o
17 11 10 0.113 0.319 0.219 74.965 o
17 11 11 2.101 1.985 0.199 89.819 o
17 11 12 2.038 1.985 0.199 89.855 o
17 13 0 2.784 2.942 0.160 137.686 o
17 13 1 3.677 3.900 0.190 96.974 o
17 13 2 2.231 2.464 0.150 157.769 o
17 13 3 0.950 0.898 0.120 250.564 o
17 13 4 3.401 3.461 0.209 80.284 o
17 13 5 0.042 0.648 0.618 9.439 o
17 13 6 1.486 1.686 0.170 124.582 o
17 13 7 0.023 0.070 0.130 214.704 o
17 13 8 0.085 0.249 0.199 90.709 o
17 13 9 1.457 1.556 0.170 124.658 o
17 13 10 0.052 0.180 0.199 90.711 o
17 15 0 0.918 0.888 0.110 297.978 o
17 15 1 1.202 1.237 0.120 249.590 o
17 15 2 0.965 0.888 0.100 359.881 o
17 15 3 0.307 0.369 0.120 251.805 o
17 15 4 1.286 1.287 0.140 183.677 o
17 15 5 0.002 0.060 0.110 299.877 o
17 15 6 0.444 0.499 0.120 251.632 o
17 15 7 0.016 0.060 0.120 251.979 o
17 17 0 0.268 0.199 0.110 299.738 o
17 17 1 0.351 0.319 0.080 565.997 o
17 17 2 0.366 0.309 0.090 447.344 o
17 17 3 0.086 0.648 0.977 3.778 o
18 0 0 91.919 85.998 5.027 0.139 o
18 0 1 17.892 16.926 0.878 4.517 o
18 0 2 47.313 45.782 2.134 0.758 o
18 0 3 45.383 42.241 1.935 0.919 o
18 0 4 2.300 2.304 0.209 81.365 o
18 0 5 117.448 110.186 6.384 0.086 o
18 0 6 25.782 26.282 1.307 2.039 o
18 0 7 1.560 1.755 0.219 74.588 o
18 0 8 0.812 0.668 0.180 111.803 o
18 0 9 0.007 0.299 0.209 82.278 o
18 0 10 25.467 25.544 1.357 1.899 o
18 0 11 0.433 0.539 0.209 82.241 o
18 0 12 0.745 1.097 0.259 53.621 o
18 0 13 0.064 0.768 0.868 4.794 o
18 0 14 0.357 0.279 0.219 74.954 o
18 0 15 6.426 7.062 0.848 4.994 o
18 2 0 85.719 80.472 3.222 0.327 o
18 2 1 15.065 14.223 0.519 12.475 o
18 2 2 43.019 42.121 1.396 1.703 o
18 2 3 43.660 41.653 1.406 1.679 o
18 2 4 2.282 2.164 0.150 157.962 o
18 2 5 105.776 100.541 4.119 0.201 o
18 2 6 24.020 25.843 0.948 3.783 o
18 2 7 1.528 1.626 0.150 159.649 o
18 2 8 0.793 0.848 0.140 184.549 o
18 2 9 0.000 0.539 0.239 62.992 o
18 2 10 23.411 23.559 0.908 4.125 o
18 2 11 0.375 0.519 0.150 161.148 o
18 2 12 0.657 0.818 0.150 160.930 o
18 2 13 0.054 0.170 0.170 125.551 o
18 2 14 0.349 0.299 0.170 125.510 o
18 2 15 5.899 6.463 0.588 10.321 o
18 4 0 67.891 63.875 2.434 0.570 o
18 4 1 10.605 10.054 0.399 21.323 o
18 4 2 33.452 32.516 1.097 2.764 o
18 4 3 38.495 36.675 1.207 2.270 o
18 4 4 1.979 1.855 0.150 158.786 o
18 4 5 79.319 76.533 2.992 0.379 o
18 4 6 19.773 20.896 0.768 5.751 o
18 4 7 1.398 1.506 0.140 183.328 o
18 4 8 0.776 0.778 0.140 184.597 o
18 4 9 0.016 0.369 0.259 53.675 o
18 4 10 18.225 18.323 0.748 6.112 o
18 4 11 0.242 0.269 0.140 185.073 o
18 4 12 0.456 0.489 0.160 141.626 o
18 4 13 0.031 0.090 0.150 161.266 o
18 4 14 0.323 0.329 0.160 141.684 o
18 4 15 4.566 4.987 0.449 17.737 o
18 6 0 45.048 43.558 1.287 1.961 o
18 6 1 6.734 6.513 0.289 41.115 o
18 6 2 22.363 21.574 0.768 5.682 o
18 6 3 29.910 29.145 1.007 3.291 o
18 6 4 1.562 1.436 0.140 183.108 o
18 6 5 50.722 49.991 1.656 1.212 o
18 6 6 14.223 15.021 0.588 9.867 o
18 6 7 1.182 1.317 0.140 183.806 o
18 6 8 0.767 0.848 0.160 141.413 o
18 6 9 0.081 0.459 0.160 141.717 o
18 6 10 12.077 12.258 0.569 10.713 o
18 6 11 0.110 0.199 0.180 111.985 o
18 6 12 0.250 0.419 0.140 185.046 o
18 6 13 0.011 0.419 0.359 27.997 o
18 6 14 0.282 0.190 0.180 111.971 o
18 8 0 25.993 26.093 0.818 4.931 o
18 8 1 3.538 3.461 0.190 97.396 o
18 8 2 12.527 12.408 0.489 14.246 o
18 8 3 20.489 21.076 0.768 5.733 o
18 8 4 1.217 1.107 0.140 183.905 o
18 8 5 27.206 27.709 0.997 3.391 o
18 8 6 8.822 9.535 0.419 19.711 o
18 8 7 0.923 1.007 0.140 184.332 o
18 8 8 0.667 0.588 0.140 184.766 o
18 8 9 0.165 0.399 0.140 185.077 o
18 8 10 6.824 6.753 0.349 28.609 o
18 8 11 0.032 0.209 0.199 90.711 o
18 8 12 0.103 0.369 0.199 90.705 o
18 8 13 0.001 0.090 0.160 141.739 o
18 8 14 0.219 0.429 0.309 37.755 o
18 10 0 13.134 13.794 0.479 14.684 o
18 10 1 1.570 1.566 0.120 248.013 o
18 10 2 6.064 6.124 0.259 51.059 o
18 10 3 12.470 13.565 0.539 11.818 o
18 10 4 0.838 0.808 0.150 160.809 o
18 10 5 12.332 13.356 0.549 11.427 o
18 10 6 4.808 5.306 0.279 44.954 o
18 10 7 0.626 0.688 0.140 184.759 o
18 10 8 0.487 0.469 0.130 214.430 o
18 10 9 0.196 0.399 0.160 141.703 o
18 10 10 3.306 3.272 0.239 61.903 o
18 10 11 0.004 0.090 0.199 90.713 o
18 10 12 0.031 0.180 0.160 141.736 o
18 12 0 5.738 6.224 0.279 44.435 o
18 12 1 0.590 0.718 0.120 251.327 o
18 12 2 2.603 2.643 0.160 138.277 o
18 12 3 6.620 7.620 0.309 36.059 o
18 12 4 0.503 0.509 0.130 214.403 o
18 12 5 4.852 5.526 0.289 41.942 o
18 12 6 2.292 2.633 0.209 81.280 o
18 12 7 0.366 0.469 0.140 184.987 o
18 12 8 0.310 0.329 0.140 185.040 o
18 12 9 0.160 0.339 0.170 125.535 o
18 12 10 1.391 1.426 0.180 111.358 o
18 12 11 0.000 0.339 0.299 40.316 o
18 14 0 2.207 2.354 0.150 157.924 o
18 14 1 0.180 0.269 0.100 362.702 o
18 14 2 1.000 0.958 0.110 297.639 o
18 14 3 3.067 3.481 0.219 73.508 o
18 14 4 0.268 0.329 0.120 251.844 o
18 14 5 1.668 1.765 0.170 124.390 o
18 14 6 0.950 1.077 0.140 184.262 o
18 14 7 0.188 0.170 0.130 214.666 o
18 14 8 0.170 0.170 0.140 185.103 o
18 16 0 0.762 0.718 0.100 360.965 o
18 16 1 0.043 0.130 0.120 251.972 o
18 16 2 0.352 0.259 0.100 362.503 o
18 16 3 1.250 1.197 0.110 296.395 o
18 16 4 0.126 0.170 0.120 251.948 o
18 16 5 0.505 0.509 0.120 251.561 o
19 1 0 1.872 2.085 0.160 139.809 o
19 1 1 22.170 21.325 0.758 5.829 o
19 1 2 0.140 0.120 0.150 161.256 o
19 1 3 8.199 7.850 0.349 28.212 o
19 1 4 105.732 101.688 4.060 0.206 o
19 1 5 2.806 2.523 0.180 109.661 o
19 1 6 9.906 9.904 0.409 20.467 o
19 1 7 4.456 4.658 0.249 56.330 o
19 1 8 0.771 0.658 0.140 184.654 o
19 1 9 55.780 52.505 2.713 0.473 o
19 1 10 2.143 2.105 0.170 123.735 o
19 1 11 10.131 10.423 0.489 14.520 o
19 1 12 0.260 0.409 0.150 161.204 o
19 1 13 3.169 3.092 0.259 52.952 o
19 1 14 0.050 0.160 0.170 125.551 o
19 1 15 6.143 6.902 0.579 10.665 o
19 3 0 1.956 2.204 0.160 139.616 o
19 3 1 18.031 17.385 0.628 8.505 o
19 3 2 0.295 0.239 0.120 251.855 o
19 3 3 7.481 7.062 0.319 33.770 o
19 3 4 89.640 87.823 3.770 0.241 o
19 3 5 2.338 2.095 0.190 99.202 o
19 3 6 8.173 8.189 0.359 26.707 o
19 3 7 3.602 3.661 0.209 80.050 o
19 3 8 0.793 0.598 0.140 184.661 o
19 3 9 47.121 46.719 1.915 0.932 o
19 3 10 1.905 1.845 0.170 124.125 o
19 3 11 8.725 8.817 0.419 19.765 o
19 3 12 0.271 0.389 0.170 125.515 o
19 3 13 2.662 2.454 0.279 45.914 o
19 3 14 0.046 0.269 0.229 68.590 o
19 3 15 5.189 5.645 0.658 8.279 o
19 5 0 1.483 1.805 0.150 159.588 o
19 5 1 12.482 12.229 0.479 14.823 o
19 5 2 0.506 0.349 0.180 111.925 o
19 5 3 6.414 5.945 0.279 44.214 o
19 5 4 65.098 63.297 2.115 0.743 o
19 5 5 1.818 1.686 0.160 140.126 o
19 5 6 5.847 5.865 0.299 38.929 o
19 5 7 2.384 2.364 0.170 123.297 o
19 5 8 0.831 0.698 0.170 125.303 o
19 5 9 33.985 34.272 1.347 1.879 o
19 5 10 1.489 1.366 0.160 140.660 o
19 5 11 6.457 6.653 0.359 27.163 o
19 5 12 0.283 0.319 0.150 161.209 o
19 5 13 1.882 1.636 0.190 99.676 o
19 5 14 0.038 0.299 0.339 31.388 o
19 7 0 0.917 1.197 0.140 184.231 o
19 7 1 7.449 7.351 0.329 31.815 o
19 7 2 0.696 0.529 0.150 160.993 o
19 7 3 4.866 4.568 0.239 60.751 o
19 7 4 40.874 40.426 1.396 1.715 o
19 7 5 1.303 1.237 0.170 124.890 o
19 7 6 3.505 3.551 0.219 73.214 o
19 7 7 1.287 1.267 0.140 183.691 o
19 7 8 0.831 0.638 0.150 160.874 o
19 7 9 20.963 21.554 0.948 3.842 o
19 7 10 1.020 1.007 0.160 141.206 o
19 7 11 4.132 4.239 0.269 48.688 o
19 7 12 0.274 0.319 0.160 141.696 o
19 7 13 1.133 0.928 0.190 100.219 o
19 7 14 0.028 0.140 0.199 90.712 o
19 9 0 0.563 0.898 0.120 251.238 o
19 9 1 3.702 3.790 0.190 97.010 o
19 9 2 0.753 0.638 0.160 141.475 o
19 9 3 3.234 3.072 0.190 97.944 o
19 9 4 22.117 22.512 0.848 4.719 o
19 9 5 0.793 0.828 0.170 125.291 o
19 9 6 1.757 1.785 0.170 124.298 o
19 9 7 0.557 0.539 0.130 214.345 o
19 9 8 0.715 0.509 0.150 160.988 o
19 9 9 11.133 12.099 0.718 6.837 o
19 9 10 0.620 0.588 0.150 161.019 o
19 9 11 2.289 2.304 0.199 89.609 o
19 9 12 0.229 0.209 0.160 141.713 o
19 9 13 0.589 0.529 0.170 125.423 o
19 11 0 0.298 0.559 0.110 299.534 o
19 11 1 1.548 1.726 0.150 159.552 o
19 11 2 0.603 0.628 0.120 251.369 o
19 11 3 1.858 1.775 0.160 140.023 o
19 11 4 10.319 11.201 0.479 15.059 o
19 11 5 0.435 0.539 0.130 214.444 o
19 11 6 0.774 0.868 0.160 141.404 o
19 11 7 0.196 0.190 0.140 185.096 o
19 11 8 0.520 0.469 0.140 184.905 o
19 11 9 5.183 5.356 0.349 29.012 o
19 11 10 0.333 0.359 0.180 111.954 o
19 11 11 1.098 1.137 0.209 82.064 o
19 13 0 0.129 0.309 0.100 362.731 o
19 13 1 0.560 0.668 0.120 251.400 o
19 13 2 0.385 0.439 0.110 299.502 o
19 13 3 0.898 0.898 0.130 213.751 o
19 13 4 4.204 4.588 0.269 48.603 o
19 13 5 0.221 0.379 0.160 141.700 o
19 13 6 0.303 0.409 0.150 161.191 o
19 13 7 0.055 0.060 0.140 185.126 o
19 13 8 0.325 0.140 0.150 161.221 o
19 13 9 2.141 2.035 0.219 74.332 o
19 15 0 0.049 0.170 0.100 362.825 o
19 15 1 0.174 0.239 0.110 299.789 o
19 15 2 0.206 0.259 0.130 214.646 o
19 15 3 0.364 0.399 0.120 251.750 o
19 15 4 1.506 1.506 0.170 124.639 o
19 15 5 0.101 0.110 0.110 299.853 o
19 15 6 0.107 0.120 0.130 214.691 o
20 0 0 132.058 124.559 7.022 0.071 o
20 0 1 83.383 79.575 4.578 0.167 o
20 0 2 19.589 18.602 0.977 3.646 o
20 0 3 102.410 98.257 5.835 0.103 o
20 0 4 22.990 23.629 1.217 2.358 o
20 0 5 6.871 6.074 0.519 13.219 o
20 0 6 22.483 21.345 1.117 2.791 o
20 0 7 4.763 4.498 0.329 32.705 o
20 0 8 0.078 0.648 1.127 2.842 o
20 0 9 23.834 25.325 1.376 1.851 o
20 0 10 4.058 3.950 0.329 32.863 o
20 0 11 0.143 0.409 0.249 58.052 o
20 0 12 2.004 2.154 0.259 53.365 o
20 0 13 0.355 0.409 0.219 74.949 o
20 0 14 2.270 2.314 0.479 15.716 o
20 2 0 121.180 113.427 4.478 0.169 o
20 2 1 76.346 74.757 3.122 0.351 o
20 2 2 16.816 15.999 0.608 9.123 o
20 2 3 94.854 90.746 3.671 0.253 o
20 2 4 21.251 21.544 0.778 5.573 o
20 2 5 6.512 6.743 0.309 36.225 o
20 2 6 20.167 19.560 0.748 6.049 o
20 2 7 4.286 4.229 0.229 66.451 o
20 2 8 0.065 0.369 0.838 5.142 o
20 2 9 21.966 22.701 0.968 3.676 o
20 2 10 3.752 3.631 0.229 66.960 o
20 2 11 0.129 0.399 0.170 125.535 o
20 2 12 1.791 1.785 0.170 124.265 o
20 2 13 0.313 0.409 0.229 68.578 o
20 2 14 2.138 2.144 0.269 49.483 o
20 2 15 3.232 3.820 0.519 13.365 o
20 4 0 92.676 88.372 3.641 0.257 o
20 4 1 58.094 57.871 1.935 0.890 o
20 4 2 11.633 10.922 0.449 16.904 o
20 4 3 74.448 71.346 2.613 0.492 o
20 4 4 16.804 17.415 0.668 7.623 o
20 4 5 5.301 5.366 0.269 48.026 o
20 4 6 14.807 14.732 0.569 10.507 o
20 4 7 3.138 3.102 0.199 88.684 o
20 4 9 17.275 18.163 0.758 5.983 o
20 4 10 2.972 2.793 0.199 88.948 o
20 4 11 0.099 0.199 0.150 161.256 o
20 4 12 1.283 1.117 0.170 124.945 o
20 4 13 0.218 0.070 0.199 90.707 o
20 4 14 1.791 1.666 0.229 68.223 o
20 6 0 59.360 57.771 1.746 1.071 o
20 6 1 37.248 37.693 1.307 1.964 o
20 6 2 6.869 6.423 0.299 38.508 o
20 6 3 49.889 49.831 1.656 1.214 o
20 6 4 11.336 11.949 0.489 14.366 o
20 6 5 3.565 3.710 0.229 67.043 o
20 6 6 8.931 8.987 0.389 22.735 o
20 6 7 1.893 1.835 0.160 139.942 o
20 6 9 11.649 12.268 0.569 10.733 o
20 6 10 2.008 1.845 0.180 110.770 o
20 6 11 0.065 0.190 0.180 111.988 o
20 6 12 0.731 0.728 0.160 141.463 o
20 6 13 0.119 0.030 0.977 3.778 o
20 6 14 1.325 1.197 0.209 81.993 o
20 8 0 32.076 32.097 1.017 3.192 o
20 8 1 20.432 21.175 0.748 6.022 o
20 8 2 3.131 2.723 0.190 98.228 o
20 8 3 29.004 29.833 1.057 3.014 o
20 8 4 6.565 6.982 0.339 30.286 o
20 8 5 2.096 2.174 0.170 123.749 o
20 8 6 4.360 4.628 0.249 56.384 o
20 8 7 0.937 0.868 0.150 160.709 o
20 8 8 0.001 0.050 0.279 46.282 o
20 8 9 6.718 7.321 0.399 22.060 o
20 8 10 1.172 0.938 0.190 100.202 o
20 8 11 0.034 0.140 0.170 125.552 o
20 8 12 0.331 0.359 0.170 125.507 o
20 8 13 0.051 0.030 0.190 100.513 o
20 10 0 14.658 15.141 0.549 11.232 o
20 10 1 9.491 10.214 0.389 22.542 o
20 10 2 1.076 0.798 0.140 184.278 o
20 10 3 14.587 15.969 0.628 8.679 o
20 10 4 3.358 3.571 0.219 73.302 o
20 10 5 1.104 1.227 0.150 160.393 o
20 10 6 1.756 2.085 0.190 99.614 o
20 10 7 0.387 0.449 0.140 184.982 o
20 10 8 0.002 0.120 0.299 40.317 o
20 10 9 3.338 3.561 0.279 45.648 o
20 10 10 0.604 0.549 0.170 125.415 o
20 10 11 0.015 0.080 0.160 141.739 o
20 10 12 0.119 0.100 0.239 62.994 o
20 12 0 5.797 6.034 0.269 47.660 o
20 12 1 3.761 4.129 0.209 79.726 o
20 12 2 0.287 0.349 0.160 141.690 o
20 12 3 6.415 7.321 0.319 34.031 o
20 12 4 1.532 1.646 0.160 140.473 o
20 12 5 0.501 0.708 0.160 141.571 o
20 12 6 0.593 0.788 0.150 160.977 o
20 12 7 0.142 0.249 0.209 82.274 o
20 12 8 0.007 0.389 0.449 17.919 o
20 12 9 1.442 1.526 0.180 111.296 o
20 12 10 0.275 0.209 0.150 161.225 o
20 14 0 2.033 2.045 0.140 181.531 o
20 14 1 1.283 1.386 0.130 212.660 o
20 14 2 0.053 0.199 0.239 62.994 o
20 14 3 2.511 2.753 0.180 109.859 o
20 14 4 0.623 0.638 0.140 184.780 o
20 14 5 0.199 0.319 0.180 111.973 o
20 14 6 0.168 0.289 0.160 141.717 o
20 14 7 0.048 0.060 0.180 111.991 o
20 16 0 0.644 0.539 0.100 361.598 o
20 16 1 0.376 0.419 0.110 299.525 o
20 16 2 0.005 0.050 0.110 299.877 o
20 16 3 0.881 0.828 0.229 68.502 o
21 1 0 40.913 39.758 1.347 1.836 o
21 1 1 28.556 28.327 1.057 3.025 o
21 1 2 0.145 0.010 0.987 3.702 o
21 1 3 2.892 3.092 0.190 98.281 o
21 1 4 19.490 19.570 0.728 6.382 o
21 1 5 3.973 3.950 0.219 72.757 o
21 1 6 21.855 22.103 0.828 4.944 o
21 1 7 8.346 8.747 0.389 22.845 o
21 1 8 15.010 14.253 0.588 9.847 o
21 1 9 21.195 21.933 0.948 3.837 o
21 1 10 2.516 2.354 0.199 89.444 o
21 1 11 3.599 3.571 0.239 61.703 o
21 1 12 0.090 0.090 0.170 125.551 o
21 1 13 0.763 0.798 0.170 125.311 o
21 1 14 0.073 0.110 2.035 0.872 o
21 3 0 34.201 32.975 1.137 2.580 o
21 3 1 24.785 24.357 0.908 4.100 o
21 3 2 0.126 0.389 0.638 8.859 o
21 3 3 2.117 2.224 0.170 123.697 o
21 3 4 15.934 15.849 0.618 8.892 o
21 3 5 3.470 3.401 0.199 88.258 o
21 3 6 17.686 18.223 0.718 6.618 o
21 3 7 7.322 7.451 0.349 28.441 o
21 3 8 12.814 11.899 0.509 13.207 o
21 3 9 18.096 18.851 0.778 5.670 o
21 3 10 1.961 1.925 0.170 124.028 o
21 3 11 3.019 2.982 0.219 73.681 o
21 3 12 0.083 0.140 0.190 100.510 o
21 3 13 0.616 0.608 0.170 125.402 o
21 5 0 23.222 23.470 0.838 4.797 o
21 5 1 18.134 17.894 0.668 7.569 o
21 5 2 0.134 0.060 0.140 185.118 o
21 5 3 1.295 1.406 0.170 124.837 o
21 5 4 10.777 10.732 0.449 17.008 o
21 5 5 2.589 2.533 0.180 109.893 o
21 5 6 11.789 12.229 0.509 13.270 o
21 5 7 5.532 5.576 0.289 41.717 o
21 5 8 9.426 8.967 0.409 20.599 o
21 5 9 13.197 13.964 0.628 8.768 o
21 5 10 1.174 1.187 0.170 124.992 o
21 5 11 2.145 2.065 0.180 110.557 o
21 5 12 0.070 0.030 0.997 3.629 o
21 5 13 0.400 0.449 0.170 125.484 o
21 5 14 0.033 0.848 0.758 6.282 o
21 7 0 13.145 13.864 0.479 14.680 o
21 7 1 11.184 11.391 0.459 16.238 o
21 7 2 0.143 0.070 0.140 185.116 o
21 7 3 0.604 0.648 0.140 184.791 o
21 7 4 6.029 6.024 0.299 38.848 o
21 7 5 1.624 1.726 0.150 159.443 o
21 7 6 6.414 6.882 0.319 34.089 o
21 7 7 3.599 3.531 0.209 80.104 o
21 7 8 5.962 5.685 0.299 38.922 o
21 7 9 8.277 8.847 0.419 19.816 o
21 7 10 0.526 0.489 0.150 161.091 o
21 7 11 1.290 1.327 0.160 140.866 o
21 7 12 0.051 0.160 0.209 82.278 o
21 7 13 0.205 0.429 0.269 49.769 o
21 9 0 6.289 6.932 0.309 36.263 o
21 9 1 5.956 6.264 0.269 47.533 o
21 9 2 0.115 0.130 0.140 185.116 o
21 9 3 0.199 0.479 0.299 40.313 o
21 9 4 2.788 2.873 0.199 89.060 o
21 9 5 0.908 0.958 0.140 184.376 o
21 9 6 2.834 3.212 0.209 80.777 o
21 9 7 2.053 1.995 0.199 89.843 o
21 9 8 3.274 3.182 0.209 80.482 o
21 9 9 4.514 4.688 0.279 45.155 o
21 9 10 0.170 0.369 0.209 82.270 o
21 9 11 0.658 0.588 0.190 100.408 o
21 9 12 0.032 0.040 0.170 125.554 o
21 11 0 2.541 2.942 0.180 109.723 o
21 11 1 2.749 2.982 0.170 122.386 o
21 11 2 0.085 0.100 0.140 185.122 o
21 11 3 0.050 0.100 0.199 90.712 o
21 11 4 1.098 1.167 0.160 141.091 o
21 11 5 0.461 0.549 0.140 184.917 o
21 11 6 1.034 1.277 0.160 141.098 o
21 11 7 1.017 0.938 0.180 111.675 o
21 11 8 1.586 1.317 0.180 111.271 o
21 11 9 2.153 2.095 0.219 74.315 o
21 11 10 0.036 0.150 0.190 100.512 o
21 13 0 0.882 1.057 0.120 250.540 o
21 13 1 1.088 1.197 0.130 213.213 o
21 13 2 0.060 0.170 0.150 161.261 o
21 13 3 0.009 0.489 0.559 11.570 o
21 13 4 0.376 0.539 0.140 184.965 o
21 13 5 0.209 0.259 0.150 161.234 o
21 13 6 0.309 0.439 0.170 125.504 o
21 13 7 0.433 0.259 0.170 125.497 o
21 13 8 0.680 0.539 0.150 160.999 o
21 15 0 0.268 0.449 0.120 251.804 o
21 15 1 0.369 0.409 0.110 299.539 o
21 15 2 0.038 0.110 0.130 214.701 o
21 15 3 0.001 0.199 0.199 90.712 o
21 15 4 0.114 0.130 0.120 251.958 o
21 15 5 0.086 0.309 0.798 5.670 o
22 0 0 2.816 2.743 0.249 57.386 o
22 0 1 24.334 24.587 1.217 2.350 o
22 0 2 0.295 0.170 0.199 90.700 o
22 0 3 28.948 28.586 1.406 1.756 o
22 0 4 2.739 2.932 0.259 53.098 o
22 0 5 6.241 5.925 0.459 16.867 o
22 0 6 27.387 27.310 1.396 1.787 o
22 0 7 1.146 0.758 0.229 68.467 o
22 0 8 0.383 0.070 0.229 68.583 o
22 0 9 7.599 8.189 0.569 10.976 o
22 0 10 6.624 6.832 0.499 14.275 o
22 0 11 0.874 0.977 0.229 68.492 o
22 0 12 0.682 0.778 0.259 53.639 o
22 0 13 0.184 0.209 0.319 35.434 o
22 0 14 0.543 0.469 0.289 43.133 o
22 2 0 2.468 2.464 0.180 110.056 o
22 2 1 22.427 22.681 0.798 5.278 o
22 2 2 0.243 0.040 0.130 214.669 o
22 2 3 26.420 26.432 0.928 3.900 o
22 2 4 2.717 2.922 0.190 98.530 o
22 2 5 5.849 5.655 0.279 44.504 o
22 2 6 25.284 25.275 0.928 3.924 o
22 2 7 1.039 0.708 0.150 160.691 o
22 2 8 0.396 0.070 0.140 185.056 o
22 2 9 6.917 7.241 0.359 27.034 o
22 2 10 6.001 6.084 0.319 34.295 o
22 2 11 0.809 0.918 0.170 125.265 o
22 2 12 0.632 0.748 0.180 111.846 o
22 2 13 0.159 0.160 0.170 125.544 o
22 2 14 0.527 0.509 0.319 35.426 o
22 4 0 1.601 1.626 0.160 140.409 o
22 4 1 17.500 18.004 0.668 7.589 o
22 4 2 0.171 0.199 0.199 90.706 o
22 4 3 20.274 20.337 0.788 5.476 o
22 4 4 2.588 2.773 0.199 89.246 o
22 4 5 4.742 4.588 0.249 56.204 o
22 4 6 19.864 19.929 0.778 5.622 o
22 4 7 0.762 0.539 0.140 184.711 o
22 4 8 0.403 0.170 0.160 141.684 o
22 4 9 5.214 5.596 0.309 36.737 o
22 4 10 4.455 4.668 0.269 48.498 o
22 4 11 0.639 0.718 0.150 160.971 o
22 4 12 0.502 0.579 0.170 125.441 o
22 4 13 0.102 0.199 0.190 100.508 o
22 4 14 0.480 0.349 0.299 40.309 o
22 6 0 0.775 0.918 0.130 213.904 o
22 6 1 11.468 11.650 0.469 15.550 o
22 6 2 0.133 0.040 0.160 141.734 o
22 6 3 13.138 13.206 0.539 11.788 o
22 6 4 2.272 2.424 0.170 123.398 o
22 6 5 3.346 3.301 0.239 61.879 o
22 6 6 13.290 13.435 0.549 11.369 o
22 6 7 0.441 0.279 0.150 161.167 o
22 6 8 0.380 0.339 0.180 111.948 o
22 6 9 3.252 3.651 0.249 57.077 o
22 6 10 2.711 2.903 0.199 89.107 o
22 6 11 0.427 0.509 0.160 141.632 o
22 6 12 0.344 0.409 0.170 125.500 o
22 6 13 0.047 0.399 0.668 8.083 o
22 8 0 0.281 0.539 0.120 251.760 o
22 8 1 6.344 6.483 0.279 44.130 o
22 8 2 0.088 0.160 0.209 82.277 o
22 8 3 7.197 7.471 0.339 30.094 o
22 8 4 1.817 1.925 0.180 110.891 o
22 8 5 2.077 2.055 0.160 139.553 o
22 8 6 7.629 7.930 0.359 26.839 o
22 8 7 0.209 0.150 0.180 111.980 o
22 8 8 0.332 0.239 0.170 125.518 o
22 8 9 1.689 1.885 0.190 99.717 o
22 8 10 1.352 1.526 0.190 99.997 o
22 8 11 0.244 0.319 0.180 111.968 o
22 8 12 0.203 0.209 0.160 141.717 o
22 10 0 0.063 0.249 0.140 185.115 o
22 10 1 3.035 3.202 0.180 108.984 o
22 10 2 0.046 0.120 0.180 111.990 o
22 10 3 3.417 3.601 0.219 73.255 o
22 10 4 1.278 1.476 0.150 160.064 o
22 10 5 1.115 1.257 0.170 125.007 o
22 10 6 3.756 4.109 0.269 48.833 o
22 10 7 0.088 0.150 0.539 12.444 o
22 10 8 0.253 0.219 0.170 125.531 o
22 10 9 0.737 0.808 0.170 125.320 o
22 10 10 0.558 0.688 0.180 111.875 o
22 10 11 0.119 0.229 0.180 111.984 o
22 12 0 0.004 0.209 0.150 161.264 o
22 12 1 1.261 1.386 0.150 160.137 o
22 12 2 0.024 0.030 0.150 161.267 o
22 12 3 1.431 1.486 0.140 183.289 o
22 12 4 0.766 0.828 0.180 111.792 o
22 12 5 0.523 0.678 0.150 161.046 o
22 12 6 1.582 1.666 0.180 111.159 o
22 12 7 0.034 0.040 0.150 161.267 o
22 12 8 0.164 0.279 0.239 62.991 o
22 12 9 0.269 0.329 0.140 185.055 o
22 14 0 0.001 0.379 0.469 16.426 o
22 14 1 0.455 0.409 0.110 299.430 o
22 14 2 0.012 0.160 0.150 161.265 o
22 14 3 0.537 0.598 0.130 214.337 o
22 14 4 0.394 0.439 0.120 251.707 o
22 14 5 0.219 0.269 0.209 82.270 o
22 14 6 0.575 0.489 0.170 125.433 o
23 1 0 14.512 14.433 0.569 10.531 o
23 1 1 23.949 23.360 0.878 4.386 o
23 1 2 0.031 0.030 0.140 185.128 o
23 1 3 0.623 0.628 0.130 214.242 o
23 1 4 50.745 49.462 1.825 1.012 o
23 1 5 1.124 1.147 0.150 160.413 o
23 1 6 1.735 1.855 0.170 124.285 o
23 1 7 0.205 0.120 0.180 111.981 o
23 1 8 0.823 0.519 0.140 184.669 o
23 1 9 5.017 5.127 0.279 44.912 o
23 1 10 0.383 0.728 0.160 141.611 o
23 1 11 0.060 0.090 0.150 161.264 o
23 1 12 1.685 1.736 0.199 90.102 o
23 1 13 0.323 0.399 0.239 62.983 o
23 3 0 11.693 11.361 0.469 15.542 o
23 3 1 19.251 19.171 0.718 6.561 o
23 3 2 0.007 0.010 0.858 4.906 o
23 3 3 0.660 0.638 0.150 160.982 o
23 3 4 42.692 42.241 1.526 1.445 o
23 3 5 0.859 0.928 0.140 184.444 o
23 3 6 1.430 1.536 0.150 159.840 o
23 3 7 0.240 0.110 0.150 161.242 o
23 3 8 0.793 0.539 0.140 184.686 o
23 3 9 4.395 4.568 0.259 52.242 o
23 3 10 0.347 0.738 0.160 141.621 o
23 3 11 0.048 0.180 0.160 141.735 o
23 3 12 1.443 1.396 0.170 124.731 o
23 3 13 0.236 0.190 0.229 68.586 o
23 5 0 7.975 7.969 0.349 28.248 o
23 5 1 12.685 12.687 0.509 13.187 o
23 5 2 0.003 0.239 0.569 11.168 o
23 5 3 0.670 0.628 0.140 184.749 o
23 5 4 30.731 30.571 1.127 2.658 o
23 5 5 0.519 0.598 0.140 184.866 o
23 5 6 0.968 1.027 0.140 184.270 o
23 5 7 0.297 0.219 0.170 125.525 o
23 5 8 0.699 0.509 0.140 184.772 o
23 5 9 3.374 3.541 0.229 67.193 o
23 5 10 0.287 0.439 0.170 125.508 o
23 5 11 0.029 0.140 0.160 141.737 o
23 5 12 1.061 1.117 0.170 125.082 o
23 5 13 0.122 0.170 0.279 46.281 o
23 7 0 4.495 4.488 0.209 78.898 o
23 7 1 6.806 6.912 0.329 32.031 o
23 7 2 0.029 0.040 0.150 161.267 o
23 7 3 0.642 0.588 0.140 184.785 o
23 7 4 18.942 19.929 0.768 5.781 o
23 7 5 0.231 0.389 0.140 185.058 o
23 7 6 0.540 0.479 0.160 141.599 o
23 7 7 0.335 0.459 0.219 74.949 o
23 7 8 0.562 0.579 0.160 141.572 o
23 7 9 2.273 2.284 0.190 99.179 o
23 7 10 0.212 0.449 0.190 100.491 o
23 7 11 0.014 0.140 0.160 141.738 o
23 7 12 0.666 0.718 0.170 125.365 o
23 9 0 2.059 2.105 0.160 139.543 o
23 9 1 2.959 3.072 0.180 109.158 o
23 9 2 0.066 0.120 0.239 62.995 o
23 9 3 0.546 0.459 0.160 141.601 o
23 9 4 9.918 10.932 0.469 15.725 o
23 9 5 0.069 0.219 0.160 141.732 o
23 9 6 0.251 0.369 0.150 161.211 o
23 9 7 0.307 0.339 0.229 68.580 o
23 9 8 0.405 0.459 0.170 125.482 o
23 9 9 1.339 1.386 0.180 111.401 o
23 9 10 0.141 0.379 0.199 90.703 o
23 9 11 0.006 0.369 0.269 49.773 o
23 11 0 0.781 0.868 0.120 250.910 o
23 11 1 1.072 1.257 0.130 213.189 o
23 11 2 0.086 0.140 0.170 125.550 o
23 11 3 0.387 0.439 0.140 184.984 o
23 11 4 4.463 5.227 0.299 39.405 o
23 11 5 0.012 0.229 0.170 125.552 o
23 11 6 0.094 0.140 0.180 111.988 o
23 11 7 0.224 0.150 0.160 141.719 o
23 11 8 0.250 0.160 0.160 141.714 o
23 11 9 0.692 0.788 0.190 100.377 o
23 13 0 0.244 0.259 0.120 251.879 o
23 13 1 0.329 0.419 0.140 185.015 o
23 13 2 0.075 0.110 0.130 214.697 o
23 13 3 0.231 0.160 0.120 251.911 o
23 13 4 1.745 2.115 0.180 110.873 o
23 13 5 0.000 0.199 0.160 141.737 o
23 13 6 0.028 0.080 0.150 161.266 o
23 15 0 0.062 0.100 0.130 214.699 o
23 15 1 0.088 0.090 0.100 362.826 o
23 15 2 0.049 0.070 0.140 185.126 o
24 0 0 4.675 4.768 0.359 27.557 o
24 0 1 7.889 8.239 0.519 13.128 o
24 0 2 26.294 26.372 1.327 1.979 o
24 0 3 3.055 2.753 0.279 45.805 o
24 0 4 1.259 1.845 0.229 68.336 o
24 0 5 30.960 30.461 1.556 1.439 o
24 0 6 2.813 2.514 0.299 40.011 o
24 0 7 1.237 0.968 0.190 100.171 o
24 0 8 9.757 9.695 0.648 8.412 o
24 0 9 8.091 8.309 0.579 10.590 o
24 0 10 8.766 9.186 0.758 6.202 o
24 0 11 1.481 1.546 0.249 57.861 o
24 0 12 1.277 1.197 0.249 57.921 o
24 0 13 0.163 0.209 0.289 43.144 o
24 2 0 4.122 4.079 0.229 66.603 o
24 2 1 7.075 7.341 0.349 28.503 o
24 2 2 24.129 24.158 0.888 4.286 o
24 2 3 2.876 2.533 0.180 109.576 o
24 2 4 1.278 1.965 0.170 124.638 o
24 2 5 28.293 27.798 1.097 2.826 o
24 2 6 2.619 2.354 0.170 123.002 o
24 2 7 1.069 0.768 0.140 184.302 o
24 2 8 9.061 9.116 0.419 19.707 o
24 2 9 7.490 7.580 0.379 24.239 o
24 2 10 8.051 8.608 0.479 15.326 o
24 2 11 1.334 1.426 0.170 124.801 o
24 2 12 1.176 1.137 0.180 111.556 o
24 2 13 0.152 0.628 0.977 3.778 o
24 4 0 2.761 2.743 0.180 109.588 o
24 4 1 5.160 5.446 0.289 41.858 o
24 4 2 18.915 18.632 0.728 6.410 o
24 4 3 2.416 2.115 0.170 123.410 o
24 4 4 1.332 1.815 0.219 74.648 o
24 4 5 21.855 21.325 0.838 4.841 o
24 4 6 2.113 1.765 0.190 99.484 o
24 4 7 0.685 0.588 0.150 160.982 o
24 4 8 7.304 7.291 0.349 28.461 o
24 4 9 5.956 6.184 0.329 32.309 o
24 4 10 6.214 6.394 0.359 27.224 o
24 4 11 0.971 0.987 0.170 125.168 o
24 4 12 0.923 0.968 0.229 68.486 o
24 6 0 1.342 1.337 0.140 183.554 o
24 6 1 3.106 3.341 0.229 67.383 o
24 6 2 12.713 12.737 0.509 13.182 o
24 6 3 1.810 1.576 0.160 140.201 o
24 6 4 1.366 1.825 0.190 99.915 o
24 6 5 14.391 14.303 0.588 9.876 o
24 6 6 1.480 1.406 0.160 140.649 o
24 6 7 0.306 0.279 0.150 161.208 o
24 6 8 5.133 5.236 0.289 41.900 o
24 6 9 4.069 4.239 0.259 52.440 o
24 6 10 4.049 4.189 0.279 45.373 o
24 6 11 0.575 0.688 0.170 125.402 o
24 6 12 0.619 0.628 0.199 90.631 o
24 8 0 0.444 0.519 0.120 251.621 o
24 8 1 1.528 1.726 0.140 182.910 o
24 8 2 7.275 7.291 0.349 28.467 o
24 8 3 1.204 1.037 0.160 141.059 o
24 8 4 1.250 1.626 0.170 124.790 o
24 8 5 8.051 8.149 0.379 24.107 o
24 8 6 0.889 0.778 0.150 160.782 o
24 8 7 0.083 0.020 0.997 3.629 o
24 8 8 3.136 3.282 0.229 67.382 o
24 8 9 2.403 2.514 0.199 89.466 o
24 8 10 2.242 2.364 0.229 67.965 o
24 8 11 0.279 0.489 0.180 111.952 o
24 10 0 0.081 0.199 0.130 214.688 o
24 10 1 0.623 0.788 0.140 184.723 o
24 10 2 3.593 3.641 0.199 88.030 o
24 10 3 0.702 0.608 0.150 160.967 o
24 10 4 0.967 1.137 0.160 141.198 o
24 10 5 3.898 3.950 0.249 56.753 o
24 10 6 0.453 0.469 0.170 125.469 o
24 10 7 0.008 0.229 0.259 53.676 o
24 10 8 1.679 1.835 0.180 111.030 o
24 10 9 1.241 1.376 0.170 124.885 o
24 10 10 1.059 1.227 0.319 35.395 o
24 12 0 0.002 0.199 0.229 68.592 o
24 12 1 0.219 0.329 0.130 214.628 o
24 12 2 1.544 1.566 0.150 159.668 o
24 12 3 0.357 0.259 0.150 161.197 o
24 12 4 0.639 0.838 0.150 160.935 o
24 12 5 1.666 1.765 0.209 81.778 o
24 12 6 0.197 0.140 0.180 111.981 o
24 12 7 0.001 0.040 0.199 90.713 o
24 14 0 0.005 0.120 0.110 299.874 o
24 14 1 0.068 0.130 0.130 214.696 o
24 14 2 0.576 0.598 0.130 214.302 o
24 14 3 0.161 0.369 0.249 58.052 o
24 14 4 0.360 0.399 0.269 49.765 o
25 1 0 1.372 0.928 0.150 160.269 o
25 1 1 5.027 5.157 0.269 48.183 o
25 1 2 2.615 2.274 0.180 110.003 o
25 1 3 11.226 10.722 0.459 16.268 o
25 1 4 46.896 46.061 1.726 1.135 o
25 1 5 4.656 4.598 0.249 56.245 o
25 1 6 2.427 2.204 0.180 110.228 o
25 1 7 2.200 1.915 0.170 123.778 o
25 1 8 0.191 0.449 0.160 141.699 o
25 1 9 2.770 2.873 0.209 80.928 o
25 1 10 6.826 6.812 0.379 24.392 o
25 1 11 0.978 1.177 0.160 141.176 o
25 1 12 0.591 0.778 0.219 74.908 o
25 3 0 1.138 0.977 0.160 141.132 o
25 3 1 4.433 4.558 0.249 56.366 o
25 3 2 2.397 2.085 0.170 123.452 o
25 3 3 9.835 9.715 0.449 17.157 o
25 3 4 39.556 39.059 1.446 1.614 o
25 3 5 3.895 4.020 0.239 61.447 o
25 3 6 2.073 1.885 0.160 139.674 o
25 3 7 1.848 1.726 0.180 110.944 o
25 3 8 0.205 0.429 0.150 161.215 o
25 3 9 2.373 2.583 0.209 81.249 o
25 3 10 5.827 5.755 0.339 30.555 o
25 3 11 0.774 1.047 0.170 125.251 o
25 3 12 0.501 0.479 0.229 68.562 o
25 5 0 0.767 0.668 0.130 214.066 o
25 5 1 3.262 3.381 0.219 73.421 o
25 5 2 1.952 1.765 0.160 139.912 o
25 5 3 7.532 7.381 0.359 26.910 o
25 5 4 28.057 28.467 1.107 2.777 o
25 5 5 2.775 3.022 0.209 80.877 o
25 5 6 1.517 1.426 0.150 159.797 o
25 5 7 1.297 1.087 0.170 124.945 o
25 5 8 0.220 0.529 0.160 141.685 o
25 5 9 1.751 1.965 0.219 74.491 o
25 5 10 4.261 4.429 0.329 32.794 o
25 5 11 0.484 0.748 0.160 141.570 o
25 5 12 0.360 0.359 0.229 68.576 o
25 7 0 0.422 0.479 0.130 214.475 o
25 7 1 2.041 2.144 0.190 99.402 o
25 7 2 1.431 1.357 0.160 140.721 o
25 7 3 5.048 4.947 0.259 51.870 o
25 7 4 16.788 17.555 0.718 6.651 o
25 7 5 1.682 2.015 0.199 90.035 o
25 7 6 0.955 0.908 0.140 184.352 o
25 7 7 0.769 0.588 0.150 160.931 o
25 7 8 0.216 0.419 0.170 125.522 o
25 7 9 1.115 1.157 0.170 125.038 o
25 7 10 2.688 2.573 0.309 37.501 o
25 7 11 0.234 0.249 0.170 125.531 o
25 9 0 0.181 0.229 0.130 214.659 o
25 9 1 1.135 1.167 0.150 160.391 o
25 9 2 0.933 0.997 0.160 141.269 o
25 9 3 2.969 3.002 0.199 88.866 o
25 9 4 8.593 9.236 0.499 14.104 o
25 9 5 0.875 1.137 0.150 160.648 o
25 9 6 0.527 0.579 0.170 125.434 o
25 9 7 0.384 0.319 0.150 161.180 o
25 9 8 0.180 0.309 0.170 125.534 o
25 9 9 0.622 0.718 0.150 160.981 o
25 9 10 1.479 1.616 0.249 57.855 o
25 11 0 0.055 0.299 0.289 43.145 o
25 11 1 0.552 0.678 0.130 214.286 o
25 11 2 0.523 0.489 0.130 214.394 o
25 11 3 1.543 1.616 0.160 140.477 o
25 11 4 3.795 3.980 0.299 39.703 o
25 11 5 0.402 0.569 0.150 161.127 o
25 11 6 0.258 0.130 0.170 125.536 o
25 11 7 0.161 0.070 0.150 161.256 o
25 11 8 0.126 0.150 0.150 161.256 o
25 13 0 0.010 0.110 0.130 214.703 o
25 13 1 0.233 0.239 0.150 161.231 o
25 13 2 0.254 0.209 0.120 251.887 o
25 13 3 0.709 0.579 0.130 214.179 o
25 13 4 1.453 1.666 0.180 111.245 o
25 13 5 0.168 0.389 0.180 111.973 o
26 0 0 34.916 34.720 1.736 1.155 o
26 0 1 31.276 30.691 1.716 1.190 o
26 0 2 0.609 0.479 0.199 90.645 o
26 0 3 6.390 6.214 0.419 20.141 o
26 0 4 19.148 19.689 1.057 3.132 o
26 0 5 1.571 1.995 0.279 46.121 o
26 0 6 0.227 0.269 0.199 90.701 o
26 0 7 1.997 1.865 0.229 68.132 o
26 0 8 11.373 10.074 0.938 4.055 o
26 0 9 4.647 4.548 0.389 23.547 o
26 0 10 1.434 1.656 0.259 53.508 o
26 0 11 2.717 2.623 0.349 29.458 o
26 0 12 0.037 0.010 1.137 2.792 o
26 2 0 32.313 31.579 1.147 2.557 o
26 2 1 28.901 28.576 1.057 3.021 o
26 2 2 0.654 0.738 0.150 160.956 o
26 2 3 5.879 5.825 0.289 41.556 o
26 2 4 17.773 18.522 0.728 6.441 o
26 2 5 1.508 1.855 0.160 140.386 o
26 2 6 0.199 0.289 0.160 141.712 o
26 2 7 1.888 1.755 0.170 124.187 o
26 2 8 10.425 10.264 0.569 10.832 o
26 2 9 4.364 4.419 0.259 52.286 o
26 2 10 1.338 1.526 0.180 111.360 o
26 2 11 2.521 2.563 0.299 40.049 o
26 4 0 25.557 25.345 0.968 3.622 o
26 4 1 22.752 22.322 0.918 4.058 o
26 4 2 0.718 0.638 0.150 160.947 o
26 4 3 4.600 4.508 0.259 52.168 o
26 4 4 14.250 14.941 0.618 8.981 o
26 4 5 1.314 1.616 0.160 140.709 o
26 4 6 0.133 0.150 0.160 141.729 o
26 4 7 1.604 1.466 0.160 140.492 o
26 4 8 8.054 7.900 0.439 18.179 o
26 4 9 3.614 3.511 0.239 61.710 o
26 4 10 1.082 1.337 0.170 125.003 o
26 4 11 1.997 1.965 0.339 31.289 o
26 6 0 17.312 17.485 0.628 8.535 o
26 6 1 15.223 15.300 0.628 8.667 o
26 6 2 0.726 0.688 0.160 141.476 o
26 6 3 3.088 2.922 0.199 88.801 o
26 6 4 9.878 10.652 0.469 15.741 o
26 6 5 1.033 1.396 0.160 141.052 o
26 6 6 0.064 0.249 0.259 53.675 o
26 6 7 1.220 1.187 0.190 100.133 o
26 6 8 5.259 5.177 0.309 36.777 o
26 6 9 2.638 2.563 0.229 67.773 o
26 6 10 0.762 0.968 0.170 125.274 o
26 6 11 1.363 1.307 0.239 62.811 o
26 8 0 10.130 10.343 0.409 20.403 o
26 8 1 8.759 8.957 0.369 25.165 o
26 8 2 0.660 0.569 0.140 184.779 o
26 8 3 1.775 1.636 0.180 111.032 o
26 8 4 5.969 6.433 0.349 28.795 o
26 8 5 0.741 0.977 0.160 141.392 o
26 8 6 0.020 0.020 0.908 4.382 o
26 8 7 0.819 0.648 0.160 141.439 o
26 8 8 2.932 2.932 0.299 39.959 o
26 8 9 1.696 1.696 0.229 68.245 o
26 8 10 0.464 0.588 0.170 125.450 o
26 10 0 5.174 5.476 0.269 48.057 o
26 10 1 4.393 4.608 0.239 61.018 o
26 10 2 0.508 0.389 0.150 161.121 o
26 10 3 0.880 0.808 0.160 141.361 o
26 10 4 3.185 3.481 0.229 67.307 o
26 10 5 0.482 0.618 0.160 141.595 o
26 10 6 0.004 0.429 0.658 8.330 o
26 10 7 0.483 0.509 0.180 111.913 o
26 10 8 1.415 1.307 0.180 111.380 o
26 12 0 2.321 2.304 0.180 110.283 o
26 12 1 1.927 2.055 0.180 110.750 o
26 12 2 0.320 0.369 0.219 74.953 o
26 12 3 0.384 0.259 0.130 214.566 o
26 12 4 1.522 1.486 0.190 99.922 o
26 12 5 0.280 0.399 0.160 141.686 o
26 14 0 0.921 0.858 0.269 49.722 o
26 14 1 0.744 0.559 0.259 53.642 o
27 1 1 2.591 2.893 0.209 81.033 o
27 1 2 3.341 2.932 0.199 88.583 o
27 1 3 13.700 13.934 0.588 9.917 o
27 1 4 0.462 0.648 0.140 184.886 o
27 1 5 27.088 27.120 1.117 2.742 o
27 1 6 0.252 0.269 0.190 100.496 o
27 1 7 4.067 3.820 0.239 61.410 o
27 1 8 5.070 5.137 0.299 39.258 o
27 1 10 1.494 1.287 0.190 99.987 o
27 1 11 0.084 0.349 0.409 21.585 o
27 3 0 0.005 0.329 0.399 22.678 o
27 3 1 2.042 2.294 0.180 110.548 o
27 3 2 2.676 2.414 0.180 109.864 o
27 3 3 11.719 12.089 0.529 12.341 o
27 3 4 0.427 0.618 0.150 161.106 o
27 3 5 22.861 22.592 1.007 3.395 o
27 3 6 0.269 0.130 0.160 141.714 o
27 3 7 3.534 3.311 0.219 73.273 o
27 3 8 4.265 4.149 0.269 48.658 o
27 3 9 0.001 0.050 0.190 100.513 o
27 3 10 1.334 1.177 0.219 74.732 o
27 3 11 0.058 0.170 0.249 58.056 o
27 5 0 0.020 0.379 0.519 13.419 o
27 5 1 1.242 1.456 0.160 140.851 o
27 5 2 1.727 1.466 0.180 111.127 o
27 5 3 8.580 8.688 0.389 22.814 o
27 5 4 0.351 0.449 0.150 161.169 o
27 5 5 16.311 16.438 0.828 5.082 o
27 5 6 0.288 0.239 0.160 141.701 o
27 5 7 2.688 2.504 0.190 98.747 o
27 5 8 3.021 2.823 0.229 67.548 o
27 5 9 0.000 0.170 0.259 53.676 o
27 5 10 1.075 0.928 0.190 100.239 o
27 5 11 0.025 1.117 1.067 3.169 o
27 7 0 0.045 0.100 0.160 141.737 o
27 7 1 0.571 0.758 0.150 160.999 o
27 7 2 0.893 0.768 0.150 160.783 o
27 7 3 5.400 5.486 0.289 41.775 o
27 7 4 0.260 0.379 0.160 141.693 o
27 7 5 9.890 10.204 0.638 8.661 o
27 7 6 0.286 0.329 0.160 141.693 o
27 7 7 1.777 1.626 0.199 90.085 o
27 7 8 1.811 1.626 0.190 99.721 o
27 7 9 0.001 0.549 0.758 6.282 o
27 7 10 0.775 0.698 0.180 111.810 o
27 9 0 0.063 0.170 0.130 214.694 o
27 9 1 0.197 0.429 0.140 185.062 o
27 9 2 0.365 0.379 0.130 214.543 o
27 9 3 2.948 2.942 0.209 80.790 o
27 9 4 0.173 0.329 0.170 125.534 o
27 9 5 5.150 5.256 0.319 34.584 o
27 9 6 0.244 0.170 0.150 161.236 o
27 9 7 1.016 0.987 0.160 141.216 o
27 9 8 0.929 0.878 0.160 141.310 o
27 11 0 0.064 0.269 0.140 185.113 o
27 11 1 0.048 0.190 0.150 161.262 o
27 11 2 0.119 0.140 0.209 82.277 o
27 11 3 1.408 1.327 0.160 140.758 o
27 11 4 0.099 0.199 0.199 90.709 o
27 11 5 2.310 2.244 0.249 57.605 o
27 11 6 0.173 0.429 0.209 82.268 o
27 13 0 0.049 0.120 0.130 214.699 o
27 13 1 0.006 0.170 0.219 74.969 o
27 13 2 0.030 0.050 0.150 161.267 o
27 13 3 0.586 0.559 0.289 43.129 o
28 0 0 6.400 6.144 0.449 17.594 o
28 0 1 23.145 22.612 1.217 2.360 o
28 0 2 0.177 0.090 0.279 46.281 o
28 0 3 0.296 0.190 0.219 74.960 o
28 0 4 6.278 6.254 0.439 18.393 o
28 0 5 1.614 2.194 0.269 49.566 o
28 0 6 0.864 0.728 0.199 90.571 o
28 0 7 3.615 3.361 0.309 37.305 o
28 0 8 0.903 0.748 0.199 90.559 o
28 0 10 0.010 0.130 0.329 33.320 o
28 2 0 6.031 5.785 0.309 36.499 o
28 2 1 21.597 21.465 0.878 4.436 o
28 2 2 0.152 0.130 0.269 49.773 o
28 2 3 0.287 0.269 0.160 141.698 o
28 2 4 5.858 5.675 0.309 36.561 o
28 2 5 1.400 1.746 0.170 124.628 o
28 2 6 0.791 0.509 0.160 141.488 o
28 2 7 3.333 3.252 0.219 73.417 o
28 2 8 0.831 0.768 0.150 160.828 o
28 2 9 0.012 0.050 1.805 1.108 o
28 2 10 0.009 0.010 0.958 3.937 o
28 4 0 5.006 4.937 0.259 51.892 o
28 4 1 17.512 17.475 0.728 6.461 o
28 4 2 0.093 0.190 0.379 25.128 o
28 4 3 0.264 0.130 0.140 185.086 o
28 4 4 4.733 4.728 0.269 48.383 o
28 4 5 0.907 1.267 0.150 160.563 o
28 4 6 0.609 0.519 0.140 184.833 o
28 4 7 2.605 2.484 0.199 89.337 o
28 4 8 0.651 0.618 0.160 141.527 o
28 4 9 0.024 0.190 0.259 53.676 o
28 4 10 0.006 0.229 0.269 49.774 o
28 6 0 3.640 3.521 0.209 80.075 o
28 6 1 12.362 12.508 0.569 10.693 o
28 6 2 0.037 0.080 0.289 43.145 o
28 6 3 0.228 0.160 0.150 161.239 o
28 6 4 3.321 3.371 0.239 61.875 o
28 6 5 0.422 0.628 0.140 184.916 o
28 6 6 0.396 0.399 0.160 141.658 o
28 6 7 1.730 1.666 0.170 124.378 o
28 6 8 0.431 0.409 0.190 100.466 o
28 6 9 0.042 0.718 0.618 9.439 o
28 6 10 0.003 0.728 0.668 8.083 o
28 8 0 2.338 2.304 0.180 110.267 o
28 8 1 7.617 7.640 0.349 28.360 o
28 8 2 0.008 0.199 0.369 26.505 o
28 8 3 0.172 0.100 0.160 141.728 o
28 8 4 2.054 2.164 0.199 89.794 o
28 8 5 0.127 0.389 0.150 161.237 o
28 8 6 0.219 0.190 0.160 141.717 o
28 8 7 0.986 0.808 0.170 125.206 o
28 8 8 0.246 0.150 0.190 100.501 o
28 10 0 1.322 1.267 0.150 160.136 o
28 10 1 4.081 4.179 0.259 52.447 o
28 10 2 0.000 0.160 0.239 62.995 o
28 10 3 0.107 0.030 0.150 161.263 o
28 10 4 1.116 1.117 0.190 100.189 o
28 10 5 0.017 0.209 0.170 125.552 o
28 10 6 0.107 0.349 0.259 53.674 o
28 12 0 0.654 0.539 0.140 184.794 o
28 12 1 1.918 1.795 0.209 81.669 o
28 12 2 0.001 0.010 0.848 5.022 o
28 12 3 0.056 0.030 0.130 214.703 o
29 1 0 5.485 5.446 0.289 41.753 o
29 1 1 3.061 3.671 0.249 57.144 o
29 1 2 0.503 0.479 0.190 100.449 o
29 1 3 0.069 0.150 0.170 125.551 o
29 1 4 0.127 1.067 0.708 7.198 o
29 1 5 5.298 5.027 0.299 39.211 o
29 1 6 1.664 1.626 0.170 124.455 o
29 1 7 1.805 1.516 0.160 140.241 o
29 1 9 2.286 2.075 0.190 99.249 o
29 1 10 0.764 0.738 0.199 90.592 o
29 3 0 4.800 4.917 0.279 45.023 o
29 3 1 2.579 3.122 0.239 62.225 o
29 3 2 0.485 0.339 0.160 141.640 o
29 3 3 0.037 0.638 0.628 9.142 o
29 3 4 0.111 0.359 0.399 22.678 o
29 3 5 4.605 4.399 0.329 32.740 o
29 3 6 1.472 1.327 0.199 90.285 o
29 3 7 1.545 1.317 0.170 124.683 o
29 3 9 1.876 1.965 0.249 57.742 o
29 3 10 0.670 0.549 0.359 27.990 o
29 5 0 3.685 3.900 0.219 72.977 o
29 5 1 1.863 2.115 0.190 99.535 o
29 5 2 0.438 0.319 0.150 161.161 o
29 5 3 0.006 0.279 0.289 43.145 o
29 5 4 0.089 0.199 0.219 74.967 o
29 5 5 3.472 3.112 0.229 67.255 o
29 5 6 1.151 0.948 0.160 141.133 o
29 5 7 1.136 0.928 0.180 111.625 o
29 5 9 1.259 1.376 0.269 49.666 o
29 7 0 2.484 2.763 0.180 109.883 o
29 7 1 1.148 1.337 0.150 160.289 o
29 7 2 0.360 0.289 0.170 125.508 o
29 7 3 0.002 0.349 0.389 23.856 o
29 7 4 0.064 0.140 0.229 68.591 o
29 7 5 2.275 2.244 0.219 74.233 o
29 7 6 0.791 0.788 0.160 141.416 o
29 7 7 0.717 0.509 0.160 141.522 o
29 7 8 0.004 0.219 0.309 37.758 o
29 9 0 1.466 1.736 0.170 124.578 o
29 9 1 0.605 0.758 0.150 160.979 o
29 9 2 0.261 0.199 0.130 214.637 o
29 9 3 0.015 0.090 0.199 90.713 o
29 9 4 0.041 0.130 0.190 100.512 o
29 9 5 1.288 1.277 0.180 111.460 o
29 9 6 0.476 0.539 0.160 141.611 o
29 9 7 0.397 0.040 1.207 2.478 o
29 11 0 0.764 1.027 0.209 82.153 o
29 11 1 0.278 0.509 0.150 161.183 o
29 11 2 0.162 0.090 0.150 161.255 o
29 11 3 0.025 0.219 0.180 111.989 o
29 11 4 0.024 0.190 0.339 31.389 o
30 0 0 6.363 6.763 0.479 15.483 o
30 0 1 6.689 6.563 0.479 15.471 o
30 0 2 0.060 0.329 1.676 1.286 o
30 0 3 14.546 14.503 1.097 2.951 o
30 0 4 0.080 0.120 0.219 74.968 o
30 0 5 0.790 0.579 0.229 68.529 o
30 0 6 5.871 5.326 0.529 12.780 o
30 0 7 0.305 0.289 0.209 82.264 o
30 0 8 0.147 0.319 0.289 43.143 o
30 0 9 0.953 0.958 0.289 43.102 o
30 2 0 5.760 6.314 0.339 30.515 o
30 2 1 6.190 6.194 0.319 34.235 o
30 2 2 0.047 0.199 0.668 8.083 o
30 2 3 13.363 13.106 0.688 7.366 o
30 2 4 0.068 0.150 0.199 90.711 o
30 2 5 0.744 0.499 0.160 141.512 o
30 2 6 5.386 5.346 0.349 28.981 o
30 2 7 0.270 0.269 0.160 141.702 o
30 2 8 0.133 0.259 0.160 141.723 o
30 2 9 0.885 0.987 0.219 74.847 o
30 4 0 4.246 4.698 0.269 48.568 o
30 4 1 4.932 4.738 0.269 48.304 o
30 4 2 0.021 0.150 0.668 8.083 o
30 4 3 10.367 10.264 0.628 8.918 o
30 4 4 0.039 0.010 1.017 3.488 o
30 4 5 0.622 0.439 0.160 141.576 o
30 4 6 4.160 4.119 0.289 42.335 o
30 4 7 0.188 0.229 0.160 141.718 o
30 4 8 0.099 0.329 0.299 40.316 o
30 4 9 0.709 0.818 0.229 68.525 o
30 6 0 2.539 2.813 0.190 98.741 o
30 6 1 3.402 3.311 0.229 67.239 o
30 6 2 0.004 0.140 0.579 10.786 o
30 6 3 6.799 6.743 0.399 22.084 o
30 6 4 0.014 0.229 0.349 29.620 o
30 6 5 0.462 0.459 0.160 141.629 o
30 6 6 2.718 2.703 0.299 40.011 o
30 6 7 0.101 0.120 0.160 141.733 o
30 6 8 0.062 0.130 0.219 74.969 o
30 8 0 1.243 1.506 0.190 100.054 o
30 8 1 2.033 1.885 0.170 123.974 o
30 8 2 0.000 0.070 0.229 68.592 o
30 8 3 3.781 3.671 0.309 37.249 o
30 8 4 0.002 0.249 0.389 23.856 o
30 8 5 0.305 0.329 0.180 111.960 o
30 8 6 1.518 1.556 0.170 124.609 o
30 8 7 0.043 0.020 0.977 3.778 o
30 10 0 0.501 0.748 0.150 161.040 o
30 10 1 1.062 0.977 0.170 125.121 o
30 10 2 0.002 0.070 0.180 111.991 o
30 10 3 1.797 1.736 0.289 42.994 o
30 10 4 0.000 0.090 0.160 141.739 o
31 1 0 18.331 18.492 0.808 5.276 o
31 1 1 4.273 4.179 0.249 56.532 o
31 1 2 0.473 0.409 0.180 111.926 o
31 1 3 0.210 0.519 0.160 141.688 o
31 1 4 1.107 0.908 0.180 111.642 o
31 1 5 0.466 0.409 0.150 161.134 o
31 1 6 1.454 1.696 0.209 81.870 o
31 1 7 0.042 0.150 0.190 100.512 o
31 1 8 4.077 3.611 0.339 31.002 o
31 3 0 15.626 16.428 0.768 5.885 o
31 3 1 3.717 3.591 0.239 61.642 o
31 3 2 0.396 0.309 0.170 125.500 o
31 3 3 0.155 0.419 0.150 161.228 o
31 3 4 0.923 0.608 0.160 141.393 o
31 3 5 0.396 0.509 0.170 125.478 o
31 3 6 1.191 1.227 0.199 90.407 o
31 3 7 0.030 0.070 0.190 100.513 o
31 3 8 3.478 3.292 0.369 26.295 o
31 5 0 11.379 12.019 0.569 10.752 o
31 5 1 2.798 2.693 0.199 89.120 o
31 5 2 0.278 0.100 0.160 141.714 o
31 5 3 0.080 0.170 0.160 141.733 o
31 5 4 0.645 0.479 0.150 161.035 o
31 5 5 0.287 0.379 0.170 125.513 o
31 5 6 0.798 0.928 0.190 100.329 o
31 5 7 0.014 0.140 0.449 17.919 o
31 5 8 2.540 2.494 0.309 37.525 o
31 7 0 7.114 7.740 0.419 20.001 o
31 7 1 1.833 1.676 0.180 110.975 o
31 7 2 0.165 0.060 0.160 141.730 o
31 7 3 0.027 0.180 0.160 141.736 o
31 7 4 0.383 0.229 0.180 111.956 o
31 7 5 0.179 0.249 0.180 111.978 o
31 7 6 0.442 0.698 0.160 141.595 o
31 9 0 3.860 4.139 0.299 39.672 o
31 9 1 1.051 0.968 0.160 141.199 o
31 9 2 0.084 0.100 0.190 100.511 o
31 9 3 0.004 0.070 0.160 141.739 o
31 9 4 0.198 0.150 0.170 125.541 o
31 11 0 1.840 2.194 0.399 22.628 o
32 0 0 0.189 0.938 0.219 74.942 o
32 0 1 0.050 0.020 1.187 2.562 o
32 0 2 1.350 1.177 0.239 62.825 o
32 0 3 1.704 1.746 0.259 53.458 o
32 0 4 1.264 1.067 0.219 74.762 o
32 0 5 1.678 1.516 0.239 62.726 o
32 0 6 5.077 5.027 0.788 5.792 o
32 2 0 0.184 0.977 0.170 125.473 o
32 2 1 0.049 0.080 0.259 53.676 o
32 2 2 1.239 1.087 0.160 141.011 o
32 2 3 1.545 1.267 0.180 111.313 o
32 2 4 1.150 0.868 0.170 125.103 o
32 2 5 1.566 1.347 0.190 99.935 o
32 2 6 4.742 4.568 0.499 14.396 o
32 2 7 0.042 0.190 0.429 19.624 o
32 4 0 0.167 0.848 0.160 141.659 o
32 4 1 0.045 0.469 0.678 7.847 o
32 4 2 0.958 0.898 0.180 111.707 o
32 4 3 1.148 0.968 0.190 100.205 o
32 4 4 0.870 0.758 0.170 125.273 o
32 4 5 1.273 1.067 0.180 111.524 o
32 4 6 3.869 3.840 0.339 31.015 o
32 4 7 0.026 0.419 1.007 3.557 o
32 6 0 0.139 0.678 0.150 161.200 o
32 6 1 0.039 0.409 0.569 11.168 o
32 6 2 0.623 0.519 0.190 100.423 o
32 6 3 0.700 0.638 0.180 111.842 o
32 6 4 0.550 0.509 0.160 141.590 o
32 6 5 0.906 0.778 0.170 125.252 o
32 6 6 2.758 2.623 0.319 35.198 o
32 8 0 0.103 0.598 0.170 125.525 o
32 8 1 0.032 0.090 0.150 161.266 o
32 8 2 0.341 0.229 0.150 161.206 o
32 8 3 0.353 0.309 0.190 100.483 o
32 8 4 0.293 0.259 0.170 125.522 o
32 10 1 0.025 0.070 0.279 46.282 o
33 1 0 14.990 14.951 0.938 4.011 o
33 1 2 0.532 0.399 0.190 100.451 o
33 1 3 1.332 1.147 0.209 81.999 o
33 1 4 0.280 0.429 0.209 82.260 o
33 1 5 1.458 1.137 0.229 68.371 o
33 1 6 0.408 0.509 0.209 82.245 o
33 3 0 12.959 12.957 0.678 7.589 o
33 3 1 0.000 0.030 1.117 2.893 o
33 3 2 0.451 0.209 0.160 141.668 o
33 3 3 1.114 1.027 0.190 100.207 o
33 3 4 0.218 0.379 0.209 82.267 o
33 3 5 1.291 1.177 0.239 62.835 o
33 3 6 0.351 0.728 0.239 62.972 o
33 5 0 9.694 9.934 0.588 10.163 o
33 5 1 0.004 0.010 0.838 5.142 o
33 5 2 0.325 0.110 0.170 125.528 o
33 5 3 0.781 0.628 0.190 100.374 o
33 5 4 0.131 0.239 0.209 82.275 o
33 5 5 1.010 0.898 0.209 82.115 o
33 5 6 0.260 0.479 0.339 31.386 o
33 7 0 6.304 6.553 0.429 19.227 o
33 7 1 0.023 0.199 0.209 82.278 o
33 7 2 0.200 0.130 0.190 100.505 o
33 7 3 0.464 0.489 0.209 82.240 o
33 7 4 0.059 0.439 0.329 33.319 o
33 9 0 3.581 4.219 0.549 11.942 o
34 0 0 0.261 0.708 0.239 62.978 o
34 0 1 0.011 0.030 1.097 2.999 o
34 0 3 2.457 2.045 0.648 8.578 o
34 0 4 3.093 2.912 0.449 17.843 o
34 2 0 0.230 0.688 0.150 161.170 o
34 2 1 0.007 0.110 0.279 46.282 o
34 2 3 2.275 1.975 0.269 49.473 o
34 2 4 2.844 2.613 0.299 39.998 o
34 2 5 0.398 0.509 0.209 82.246 o
34 4 0 0.155 0.608 0.170 125.516 o
34 4 3 1.805 1.526 0.239 62.697 o
34 4 4 2.209 1.955 0.269 49.487 o
34 4 5 0.362 0.339 0.289 43.139 o
34 6 0 0.078 0.339 0.199 90.707 o
34 6 1 0.003 0.100 0.219 74.969 o
34 6 2 0.000 0.259 0.848 5.022 o
34 6 3 1.232 1.097 0.219 74.766 o
34 6 4 1.455 1.376 0.549 11.988 o
34 8 0 0.029 0.668 0.579 10.786 o
34 8 1 0.013 0.100 0.279 46.282 o
35 1 0 3.929 3.651 0.299 39.709 o
35 1 1 0.173 0.040 0.199 90.710 o
35 1 2 0.000 0.339 1.047 3.291 o
35 1 3 0.006 0.249 0.379 25.128 o
35 3 0 3.460 2.982 0.269 49.087 o
35 3 1 0.157 0.120 0.229 68.590 o
35 3 2 0.000 0.040 0.229 68.592 o
35 3 3 0.005 0.628 1.107 2.945 o
35 3 4 0.252 0.020 1.237 2.360 o
35 5 0 2.686 2.454 0.269 49.343 o
35 5 1 0.129 0.030 0.150 161.262 o
35 5 2 0.000 0.120 0.209 82.279 o
35 5 3 0.004 0.110 0.299 40.317 o
36 0 0 0.570 0.529 0.229 68.555 o
36 0 1 0.254 0.060 1.496 1.613 o
36 2 0 0.522 0.479 0.259 53.657 o
36 2 1 0.243 0.249 0.329 33.318 o
36 2 2 3.461 3.012 0.469 16.350 o
36 4 0 0.399 0.409 0.289 43.138 o
36 4 1 0.213 0.060 0.289 43.144 o

_iucr_refine_instructions_details
;
TITL sefsif
CELL 0.21784 12.402 6.47 6.321 90 93.69 90
ZERR 4 0.003 0.002 0.002 0 0.02 0
LATT 7
SYMM -X,+Y,-Z
SFAC C H O
DISP C -0.0015 0.0001
DISP H 0 0
DISP O -0.0023 0.0004
UNIT 24 32 8

SIZE 0.3 0.2 0.1
TEMP -173.15
CONF
ACTA 
MORE -1
BOND $H
OMIT -12 2 3
OMIT -12 0 3
WGHT 0.009652 0
FVAR 1.001289
REM <olex2.extras>
REM <HklSrc "%.\\sefsif.hkl">
REM </olex2.extras>

O1    3     0.30490  0.00000  1.06783  10.50000  0.01563  0.02522  0.00778 =
 0.00000  0.00170  0.00000 
O3    3     0.17890  0.00000  0.36825  10.50000  0.01170  0.01756  0.00916 =
 0.00000  0.00007  0.00000 
C1    1     0.30240  0.00000  0.87587  10.50000  0.01082  0.01417  0.00751 =
 0.00000  0.00149  0.00000 
C2    1     0.21026  0.00000  0.73478  10.50000  0.00934  0.01206  0.00837 =
 0.00000  0.00213  0.00000 
C3    1     0.24335  0.00000  0.53745  10.50000  0.00946  0.01104  0.00785 =
 0.00000  0.00141  0.00000 
C4    1     0.36152  0.00000  0.52861  10.50000  0.00992  0.01389  0.00885 =
 0.00000  0.00233  0.00000 
C5    1     0.40138  0.00000  0.75689  10.50000  0.00971  0.02343  0.00973 =
 0.00000  0.00083  0.00000 
C21   1     0.10006  0.00000  0.80247  10.50000  0.01055  0.01787  0.01400 =
 0.00000  0.00404  0.00000 
H3    2     0.22103  0.00000  0.24461  10.50000  0.03620  0.05545  0.01733 =
 0.00000 -0.00593 -0.00000 
H4    2     0.38599  0.13332  0.44409  11.00000  0.02630  0.02620  10.02910 =
  0.00740  0.00580 -0.00490 
H5    2     0.44807  0.13354  0.79703  11.00000  0.03574  0.05975  0.02604 =
 -0.00963 -0.00000 -0.02671 
H21A  2     0.04153  0.00000  0.66677  10.50000  0.02170  0.04920  10.02620 =
  0.00000 -0.00300 -0.00000 
H21B  2     0.08515  0.13149  0.89454  11.00000  0.02974  0.04532  0.05065 =
 -0.02379  0.01905 -0.00165 
HKLF 4

END
Q3 1 0.427083 0 0.8125 11 0.05 0.55
Q1 1 0.15625 0 0.333333 11 0.05 0.75
Q2 1 0.270833 0 1.041667 11 0.05 0.61
Q5 1 0.104167 0 0.854167 11 0.05 0.48
Q4 1 0.229167 0 0.875 11 0.05 0.55

  REM The information below was added by Olex2.
  REM
  REM R1 = 0.0251 for 5951 Fo > 4sig(Fo) and 0.0365 for all 7432 data
  REM 78 parameters refined using 0 restraints
  REM Highest difference peak 0.7458, deepest hole -0.3802
  REM Mean Shift 0.0000, Max Shift 0.0006.

  REM +++ Tabular Listing of Refinement Information +++
  REM R1_all = 0.0365
  REM R1_gt = 0.0251
  REM wR_ref = 0.0609
  REM GOOF = 0.9991
  REM Shift_max = 0.0006
  REM Shift_mean = 0.0000
  REM Reflections_all = 7432
  REM Reflections_gt = 5951
  REM Parameters = 78
  REM Hole = -0.3802
  REM Peak = 0.7458
  REM Flack = n/a

  
;
_olex2_submission_special_instructions  'No special instructions were received'

# start Validation Reply Form
_vrf_PLAT183_SEFSIF11_cc-pVTZ
;
PROBLEM: Missing _cell_measurement_reflns_used Value ....     Please Do ! 
RESPONSE: We did not collect the X-ray data, we used the following
data set to carry out Hirshfeld Atom Refinement:
 	 	A. Nassour, M. Kubicki, J. Wright, T. Borowiak, G. Dutkiewicz, 
		C. Lecomte, C. Jelsch CCDC 972265: Experimental Crystal 
		Structure Determination, 2014, DOI: 10.5517/cc11mqds
This field was not found in the corresponding CIF file.
;
_vrf_PLAT184_SEFSIF11_cc-pVTZ
;
PROBLEM: Missing _cell_measurement_reflns_min Value ....     Please Do ! 
RESPONSE: We did not collect the X-ray data, we used the following
data set to carry out Hirshfeld Atom Refinement:
 	 	A. Nassour, M. Kubicki, J. Wright, T. Borowiak, G. Dutkiewicz, 
		C. Lecomte, C. Jelsch CCDC 972265: Experimental Crystal 
		Structure Determination, 2014, DOI: 10.5517/cc11mqds
This field was not found in the corresponding CIF file.
;
_vrf_PLAT185_SEFSIF11_cc-pVTZ
;
PROBLEM: Missing _cell_measurement_reflns_max Value ....     Please Do ! 
RESPONSE: We did not collect the X-ray data, we used the following
data set to carry out Hirshfeld Atom Refinement:
 	 	A. Nassour, M. Kubicki, J. Wright, T. Borowiak, G. Dutkiewicz, 
		C. Lecomte, C. Jelsch CCDC 972265: Experimental Crystal 
		Structure Determination, 2014, DOI: 10.5517/cc11mqds
This field was not found in the corresponding CIF file.
;
_vrf_EXPT005_SEFSIF11_cc-pVTZ
;
PROBLEM: _exptl_crystal_description is missing
RESPONSE: We did not collect the X-ray data, we used the following
data set to carry out Hirshfeld Atom Refinement:
 	 	A. Nassour, M. Kubicki, J. Wright, T. Borowiak, G. Dutkiewicz, 
		C. Lecomte, C. Jelsch CCDC 972265: Experimental Crystal 
		Structure Determination, 2014, DOI: 10.5517/cc11mqds
This field was not found in the corresponding CIF file.
;
_vrf_DIFF003_SEFSIF11_cc-pVTZ
;
PROBLEM: _diffrn_measurement_device_type is missing
RESPONSE: We did not collect the X-ray data, we used the following
data set to carry out Hirshfeld Atom Refinement:
 	 	A. Nassour, M. Kubicki, J. Wright, T. Borowiak, G. Dutkiewicz, 
		C. Lecomte, C. Jelsch CCDC 972265: Experimental Crystal 
		Structure Determination, 2014, DOI: 10.5517/cc11mqds
This field was not found in the corresponding CIF file.
;
_vrf_PLAT699_SEFSIF11_cc-pVTZ
;
PROBLEM: Missing _exptl_crystal_description Value .......     Please Do !  
RESPONSE: We did not collect the X-ray data, we used the following
data set to carry out Hirshfeld Atom Refinement:
 	 	A. Nassour, M. Kubicki, J. Wright, T. Borowiak, G. Dutkiewicz, 
		C. Lecomte, C. Jelsch CCDC 972265: Experimental Crystal 
		Structure Determination, 2014, DOI: 10.5517/cc11mqds
This field was not found in the corresponding CIF file.
;
# end Validation Reply Form
