# Supplementary material for: Fragmentation and transferability in Hirshfeld atom refinement
Source: IUCrJ. 2022 Feb 26;9(Pt 2):298–315. doi: 10.1107/S2052252522000690 (PMC8895009; doi:10.1107/S2052252522000690)
Supplement: Supplementary file 2 [file m-09-00298-sup2.zip › cif/cc-pVTZ_vs_cc-pVDZ/EDAWIP_cc-pVDZ.cif]

data_EDAWIP_cc-pVDZ
_audit_creation_date               2021-03-03
_audit_creation_method
;
Olex2 1.3
(compiled 2020.07.31 svn.rc2a77460 for OlexSys, GUI svn.r6145)
;
_audit_contact_author_address      ?
_audit_contact_author_email        ?
_audit_contact_author_name         ''
_audit_contact_author_phone        ?
_publ_contact_author_id_orcid      ?
_publ_section_references
;
Bourhis, L.J., Dolomanov, O.V., Gildea, R.J., Howard, J.A.K., Puschmann, H.
 (2015). Acta Cryst. A71, 59-75.

Dolomanov, O.V., Bourhis, L.J., Gildea, R.J, Howard, J.A.K. & Puschmann, H.
 (2009), J. Appl. Cryst. 42, 339-341.
;
_chemical_formula_moiety           'C2 H4 N2 O2'
_chemical_formula_sum              'C2 H4 N2 O2'
_chemical_formula_weight           88.066
loop_
  _atom_type_symbol
  _atom_type_scat_dispersion_real
  _atom_type_scat_dispersion_imag
  _atom_type_scat_Cromer_Mann_a1
  _atom_type_scat_Cromer_Mann_a2
  _atom_type_scat_Cromer_Mann_a3
  _atom_type_scat_Cromer_Mann_a4
  _atom_type_scat_Cromer_Mann_b1
  _atom_type_scat_Cromer_Mann_b2
  _atom_type_scat_Cromer_Mann_b3
  _atom_type_scat_Cromer_Mann_b4
  _atom_type_scat_Cromer_Mann_c
  _atom_type_scat_source
  _atom_type_scat_dispersion_source
 H 0.00000 0.00000 0.49300 0.32291 0.14019 0.04081 10.51090 26.12570 3.14236
 57.79970 0.0030380000826
 'International Tables Volume C Table 6.1.1.4 (pp. 500-502)'
 'Henke, Gullikson and Davis, At. Data and Nucl. Data Tables, 1993, 54, 2'
 C 0.01920 0.00962 2.31000 1.02000 1.58860 0.86500 20.84390 10.20750 0.56870
 51.65120 0.215599998832
 'International Tables Volume C Table 6.1.1.4 (pp. 500-502)'
 'Henke, Gullikson and Davis, At. Data and Nucl. Data Tables, 1993, 54, 2'
 O 0.05239 0.03376 3.04850 2.28680 1.54630 0.86700 13.27710 5.70110 0.32390
 32.90890 0.250800013542
 'International Tables Volume C Table 6.1.1.4 (pp. 500-502)'
 'Henke, Gullikson and Davis, At. Data and Nucl. Data Tables, 1993, 54, 2'
 N 0.03256 0.01839 12.21260 3.13220 2.01250 1.16630 0.00570 9.89330 28.99750
 0.58260 -11.5290002823
 'International Tables Volume C Table 6.1.1.4 (pp. 500-502)'
 'Henke, Gullikson and Davis, At. Data and Nucl. Data Tables, 1993, 54, 2'

_space_group_crystal_system        'monoclinic'
_space_group_IT_number             14
_space_group_name_H-M_alt          'P 1 21/c 1'
_space_group_name_Hall             '-P 2ybc'
loop_
  _space_group_symop_id
  _space_group_symop_operation_xyz
 1 x,y,z
 2 -x,y+1/2,-z+1/2
 3 -x,-y,-z
 4 x,-y-1/2,z-1/2

_symmetry_Int_Tables_number        14
_cell_length_a                     5.5459(2)
_cell_length_b                     10.3058(3)
_cell_length_c                     6.8702(3)
_cell_angle_alpha                  90
_cell_angle_beta                   100.131(2)
_cell_angle_gamma                  90
_cell_volume                       386.54(3)
_cell_formula_units_Z              4
_cell_measurement_reflns_used    1596
_cell_measurement_theta_min      7.8
_cell_measurement_theta_max      66.8
_cell_measurement_temperature    293(2)
_exptl_absorpt_coefficient_mu      1.176
_exptl_crystal_density_diffrn      1.513
_exptl_crystal_F_000               184.779
_exptl_crystal_description       Plate
_exptl_crystal_colour            'pale yellow'
_exptl_crystal_size_max          .39
_exptl_crystal_size_mid          .27
_exptl_crystal_size_min          .03
_exptl_absorpt_correction_type   Multi-scan
_exptl_absorpt_process_details   '(SADABS; Bruker, 2001)'
_exptl_absorpt_correction_T_min  .75
_exptl_absorpt_correction_T_max  .97
_diffrn_ambient_temperature      293(2)
_diffrn_measurement_device_type  'CCD area-detector'
_diffrn_reflns_av_R_equivalents    0.0000
_diffrn_reflns_av_unetI/netI       0.0259
_diffrn_reflns_Laue_measured_fraction_full  0.9393
_diffrn_reflns_Laue_measured_fraction_max  0.9393
_diffrn_reflns_limit_h_max         6
_diffrn_reflns_limit_h_min         -6
_diffrn_reflns_limit_k_max         11
_diffrn_reflns_limit_k_min         0
_diffrn_reflns_limit_l_max         8
_diffrn_reflns_limit_l_min         0
_diffrn_reflns_number              650
_diffrn_reflns_point_group_measured_fraction_full  0.9393
_diffrn_reflns_point_group_measured_fraction_max  0.9393
_diffrn_reflns_theta_full          66.6804
_diffrn_reflns_theta_max           66.68
_diffrn_reflns_theta_min           7.84
_diffrn_measured_fraction_theta_full  0.9393
_diffrn_measured_fraction_theta_max  0.9393
_diffrn_radiation_type             'Cu K\a'
_diffrn_radiation_wavelength       1.54178
_reflns_Friedel_coverage           0.0
_reflns_limit_h_max                6
_reflns_limit_h_min                -6
_reflns_limit_k_max                11
_reflns_limit_k_min                0
_reflns_limit_l_max                8
_reflns_limit_l_min                0
_reflns_number_gt                  589
_reflns_number_total               650
_reflns_threshold_expression       I>=2u(I)
_computing_molecular_graphics      'Olex2 1.3 (Dolomanov et al., 2009)'
_computing_publication_material    'Olex2 1.3 (Dolomanov et al., 2009)'
_computing_structure_refinement    'olex2.refine 1.3 (Bourhis et al., 2015)'
_refine_diff_density_max           0.1219
_refine_diff_density_min           -0.1701
_refine_diff_density_rms           0.0396
_refine_ls_d_res_high              0.8395
_refine_ls_d_res_low               5.6543
_refine_ls_goodness_of_fit_ref     1.2006
_refine_ls_hydrogen_treatment      refall
_refine_ls_matrix_type             full
_refine_ls_number_constraints      0
_refine_ls_number_parameters       91
_refine_ls_number_reflns           650
_refine_ls_number_restraints       0
_refine_ls_R_factor_all            0.0324
_refine_ls_R_factor_gt             0.0309
_refine_ls_restrained_S_all        1.2006
_refine_ls_shift/su_max            0.0010
_refine_ls_shift/su_mean           0.0001
_refine_ls_structure_factor_coef   Fsqd
_refine_ls_weighting_details      
 'w=1/[\s^2^(Fo^2^)+(0.0488P)^2^] where P=(Fo^2^+2Fc^2^)/3'
_refine_ls_weighting_scheme        calc
_refine_ls_wR_factor_gt            0.0749
_refine_ls_wR_factor_ref           0.0766
_olex2_refinement_description
;
;
loop_
  _atom_site_label
  _atom_site_type_symbol
  _atom_site_fract_x
  _atom_site_fract_y
  _atom_site_fract_z
  _atom_site_U_iso_or_equiv
  _atom_site_adp_type
  _atom_site_occupancy
  _atom_site_refinement_flags_posn
 N1 N 0.87540(17) 0.79938(9) 0.40635(13) 0.0602(3) Uani 1.000000 .
 H1A H 1.028(3) 0.8425(11) 0.479(2) 0.072(4) Uani 1.000000 .
 H1B H 0.736(3) 0.8509(14) 0.3458(19) 0.073(3) Uani 1.000000 .
 C1 C 0.86305(16) 0.67304(10) 0.40074(13) 0.0584(3) Uani 1.000000 .
 H1 H 1.027(2) 0.6219(13) 0.472(2) 0.094(4) Uani 1.000000 .
 C2 C 0.67102(16) 0.59506(9) 0.31448(13) 0.0582(3) Uani 1.000000 .
 H2 H 0.6882(18) 0.4914(16) 0.3175(16) 0.082(4) Uani 1.000000 .
 N2 N 0.45330(12) 0.64394(8) 0.21778(10) 0.0541(3) Uani 1.000000 .
 O2A O 0.28831(12) 0.56649(7) 0.14673(12) 0.0760(3) Uani 1.000000 .
 O2B O 0.41963(12) 0.76299(7) 0.20032(10) 0.0639(3) Uani 1.000000 .

loop_
  _atom_site_aniso_label
  _atom_site_aniso_U_11
  _atom_site_aniso_U_22
  _atom_site_aniso_U_33
  _atom_site_aniso_U_12
  _atom_site_aniso_U_13
  _atom_site_aniso_U_23
 N1 0.0516(5) 0.0530(6) 0.0689(6) -0.0017(4) -0.0084(4) -0.0032(3)
 H1A 0.063(8) 0.060(9) 0.087(9) -0.022(8) -0.003(7) -0.015(7)
 H1B 0.080(9) 0.056(9) 0.074(9) -0.000(8) -0.008(8) 0.002(6)
 C1 0.0466(5) 0.0521(5) 0.0686(6) 0.0051(4) -0.0115(4) -0.0001(4)
 H1 0.057(7) 0.095(9) 0.114(10) -0.006(8) -0.026(7) 0.011(9)
 C2 0.0512(5) 0.0440(6) 0.0718(6) 0.0046(4) -0.0101(4) 0.0013(4)
 H2 0.059(7) 0.046(7) 0.127(10) 0.013(6) -0.022(7) -0.004(7)
 N2 0.0449(4) 0.0464(5) 0.0652(5) 0.0008(3) -0.0063(3) 0.0007(3)
 O2A 0.0548(4) 0.0534(5) 0.1069(6) -0.0030(3) -0.0210(4) -0.0007(3)
 O2B 0.0511(4) 0.0468(5) 0.0854(6) 0.0052(3) -0.0112(3) 0.0032(3)

loop_
  _geom_bond_atom_site_label_1
  _geom_bond_atom_site_label_2
  _geom_bond_distance
  _geom_bond_site_symmetry_2
  _geom_bond_publ_flag
 N1 H1A 1.009(14) . ?
 N1 H1B 0.970(16) . ?
 N1 C1 1.3040(13) . ?
 C1 H1 1.091(13) . ?
 C1 C2 1.3818(12) . ?
 C2 H2 1.072(16) . ?
 C2 N2 1.3678(11) . ?
 N2 O2A 1.2472(10) . ?
 N2 O2B 1.2436(10) . ?

loop_
  _geom_angle_atom_site_label_1
  _geom_angle_atom_site_label_2
  _geom_angle_atom_site_label_3
  _geom_angle
  _geom_angle_site_symmetry_1
  _geom_angle_site_symmetry_3
  _geom_angle_publ_flag
 H1B N1 H1A 120.6(11) . . ?
 C1 N1 H1A 119.3(8) . . ?
 C1 N1 H1B 120.1(8) . . ?
 H1 C1 N1 115.7(7) . . ?
 C2 C1 N1 128.75(9) . . ?
 C2 C1 H1 115.5(7) . . ?
 H2 C2 C1 120.8(5) . . ?
 N2 C2 C1 122.82(9) . . ?
 N2 C2 H2 116.4(5) . . ?
 O2A N2 C2 118.59(8) . . ?
 O2B N2 C2 120.99(8) . . ?
 O2B N2 O2A 120.41(7) . . ?

loop_
  _geom_torsion_atom_site_label_1
  _geom_torsion_atom_site_label_2
  _geom_torsion_atom_site_label_3
  _geom_torsion_atom_site_label_4
  _geom_torsion
  _geom_torsion_site_symmetry_1
  _geom_torsion_site_symmetry_2
  _geom_torsion_site_symmetry_3
  _geom_torsion_site_symmetry_4
  _geom_torsion_publ_flag
 N1 C1 C2 N2 -0.33(12) . . . . ?
 C1 C2 N2 O2A -178.94(8) . . . . ?
 C1 C2 N2 O2B 1.17(10) . . . . ?

loop_
  _refln_index_h
  _refln_index_k
  _refln_index_l
  _refln_F_squared_calc
  _refln_F_squared_meas
  _refln_F_squared_sigma
  _refln_F_squared_weight
  _refln_observed_status
-6 0 2 18.859 20.149 0.874 0.738 o
-6 0 4 0.242 0.175 0.066 276.344 o
-6 1 1 11.456 10.888 0.852 1.185 o
-6 1 2 26.645 26.058 1.256 0.375 o
-6 1 3 2.869 2.807 0.131 33.364 o
-6 1 4 9.879 9.687 0.437 2.897 o
-6 2 1 9.249 8.562 0.295 4.336 o
-6 2 2 0.414 0.459 0.066 257.478 o
-6 2 3 2.629 2.687 0.197 22.004 o
-6 2 4 1.661 1.463 0.076 102.267 o
-6 3 1 2.778 2.654 0.120 37.728 o
-6 3 2 0.363 0.317 0.076 198.671 o
-6 3 3 2.229 2.086 0.142 38.672 o
-6 4 1 1.135 0.917 0.066 174.390 o
-6 4 2 3.903 3.451 0.197 16.870 o
-5 0 2 9.176 9.698 0.481 2.773 o
-5 0 4 0.383 0.448 0.109 98.914 o
-5 1 1 12.965 12.384 0.328 2.455 o
-5 1 2 49.506 50.095 1.485 0.150 o
-5 1 3 0.150 0.142 0.076 206.650 o
-5 1 4 0.010 0.000 0.055 408.609 o
-5 1 5 0.138 0.066 0.055 404.448 o
-5 1 6 1.344 1.234 0.109 76.143 o
-5 2 1 12.579 11.697 0.590 1.722 o
-5 2 2 24.555 24.594 1.267 0.400 o
-5 2 3 0.517 0.699 0.087 144.555 o
-5 2 4 3.770 3.528 0.404 6.224 o
-5 2 5 0.016 -0.033 0.055 408.586 o
-5 2 6 4.093 4.106 0.218 13.886 o
-5 3 1 9.116 8.660 0.295 4.373 o
-5 3 2 4.777 4.314 0.186 14.261 o
-5 3 3 2.020 2.009 0.120 50.490 o
-5 3 4 0.010 0.011 0.055 408.587 o
-5 3 5 0.301 0.306 0.087 155.182 o
-5 4 1 7.765 7.361 0.295 5.396 o
-5 4 2 5.460 5.177 0.218 10.470 o
-5 4 3 2.420 2.304 0.120 43.585 o
-5 4 4 0.118 0.120 0.087 158.919 o
-5 4 5 2.053 2.020 0.142 40.476 o
-5 5 1 17.619 17.791 1.190 0.563 o
-5 5 2 0.955 1.081 0.153 47.318 o
-5 5 4 0.170 0.120 0.076 206.491 o
-5 6 1 1.328 1.518 0.098 85.330 o
-5 6 2 1.218 1.311 0.120 67.122 o
-5 7 1 18.094 20.084 0.786 0.836 o
-5 7 2 5.796 5.930 0.273 7.815 o
-5 8 1 1.934 1.824 0.109 59.406 o
-4 0 2 3.032 2.763 0.186 22.105 o
-4 0 4 21.929 22.454 0.994 0.566 o
-4 0 6 0.018 0.033 0.076 208.438 o
-4 1 1 1.270 1.420 0.087 103.362 o
-4 1 2 1.229 1.245 0.098 91.659 o
-4 1 3 0.233 0.109 0.066 278.089 o
-4 1 4 39.058 42.385 1.267 0.223 o
-4 1 5 0.056 0.055 0.066 283.287 o
-4 1 6 0.321 0.306 0.066 268.843 o
-4 1 7 0.270 0.218 0.076 203.193 o
-4 2 1 0.674 0.699 0.066 225.497 o
-4 2 2 68.685 63.059 1.671 0.091 o
-4 2 3 2.181 2.141 0.131 42.929 o
-4 2 4 49.890 53.470 1.584 0.140 o
-4 2 5 0.108 0.033 0.066 282.693 o
-4 2 6 0.006 -0.022 0.044 638.461 o
-4 3 1 15.287 13.935 0.360 1.861 o
-4 3 2 6.771 6.181 0.251 7.332 o
-4 3 3 2.853 2.818 0.153 28.583 o
-4 3 4 7.985 8.235 0.371 4.156 o
-4 3 5 0.065 0.044 0.066 283.245 o
-4 3 6 0.689 0.623 0.066 227.537 o
-4 4 1 18.513 17.638 0.524 1.142 o
-4 4 2 0.043 0.066 0.066 283.369 o
-4 4 3 23.692 24.430 1.070 0.485 o
-4 4 4 0.775 0.819 0.098 109.300 o
-4 4 5 1.571 1.922 0.109 65.084 o
-4 4 6 0.003 -0.011 0.044 638.471 o
-4 5 1 2.333 2.326 0.120 44.491 o
-4 5 2 0.014 -0.044 0.087 159.614 o
-4 5 3 0.114 0.153 0.066 281.244 o
-4 5 4 0.014 0.033 0.066 283.703 o
-4 5 5 0.063 0.109 0.066 282.797 o
-4 5 6 0.039 0.022 0.044 637.604 o
-4 6 1 0.009 0.022 0.087 159.610 o
-4 6 2 37.836 40.681 1.562 0.202 o
-4 6 3 18.328 19.942 0.754 0.860 o
-4 6 4 11.368 12.537 0.590 1.798 o
-4 6 5 1.571 1.627 0.098 77.652 o
-4 7 1 16.703 19.177 0.775 0.913 o
-4 7 2 35.765 39.633 1.136 0.267 o
-4 7 3 6.667 7.743 0.262 6.535 o
-4 7 4 1.588 1.791 0.153 40.731 o
-4 7 5 1.655 1.616 0.120 58.394 o
-4 8 1 2.009 2.283 0.120 48.836 o
-4 8 2 0.836 0.786 0.076 163.650 o
-4 8 3 30.248 34.631 1.485 0.265 o
-4 8 4 0.745 0.841 0.098 109.762 o
-4 9 1 5.725 5.799 0.197 10.370 o
-4 9 2 23.839 25.905 0.743 0.613 o
-4 9 3 0.688 0.764 0.076 172.614 o
-3 0 2 36.819 29.301 1.900 0.190 o
-3 0 4 2.220 1.988 0.142 39.167 o
-3 0 6 45.371 44.493 1.332 0.184 o
-3 1 1 0.843 0.819 0.087 131.049 o
-3 1 2 520.242 557.752 12.450 0.001 o
-3 1 3 3.980 4.139 0.633 2.769 o
-3 1 4 0.889 0.786 0.066 201.880 o
-3 1 5 1.085 1.005 0.066 174.978 o
-3 1 6 20.268 21.777 0.557 0.910 o
-3 1 7 0.688 0.732 0.055 292.985 o
-3 2 1 53.104 49.735 1.048 0.162 o
-3 2 2 339.613 333.585 7.503 0.004 o
-3 2 3 0.783 0.426 0.120 78.691 o
-3 2 4 0.194 0.273 0.055 393.360 o
-3 2 5 17.332 16.502 0.437 1.377 o
-3 2 6 3.005 3.003 0.153 27.130 o
-3 2 7 3.861 3.517 0.120 25.431 o
-3 3 1 12.998 12.122 0.393 2.258 o
-3 3 2 109.718 104.646 2.719 0.035 o
-3 3 3 2.589 2.621 0.109 43.449 o
-3 3 4 1.011 0.896 0.120 73.008 o
-3 3 5 0.998 0.950 0.098 101.853 o
-3 3 6 0.145 0.197 0.055 400.214 o
-3 3 7 0.188 0.186 0.044 611.766 o
-3 4 1 144.882 137.136 4.554 0.018 o
-3 4 2 5.765 5.373 0.251 8.778 o
-3 4 3 15.114 14.645 0.393 1.770 o
-3 4 4 0.066 0.011 0.066 283.412 o
-3 4 5 0.615 0.721 0.098 114.202 o
-3 4 6 0.984 0.939 0.098 102.378 o
-3 4 7 0.384 0.371 0.055 366.358 o
-3 5 1 0.401 0.328 0.055 366.973 o
-3 5 2 0.954 0.863 0.076 154.649 o
-3 5 3 2.621 2.665 0.109 42.761 o
-3 5 4 5.217 5.657 0.229 10.052 o
-3 5 5 3.400 3.910 0.175 19.996 o
-3 5 6 0.845 0.917 0.087 129.138 o
-3 5 7 0.349 0.273 0.044 564.609 o
-3 6 1 93.327 90.929 2.119 0.049 o
-3 6 2 41.681 42.702 1.223 0.213 o
-3 6 3 10.616 10.943 0.349 3.073 o
-3 6 4 12.743 12.243 0.415 2.217 o
-3 6 5 1.883 1.944 0.120 52.812 o
-3 6 6 0.272 0.273 0.055 385.712 o
-3 7 1 60.829 64.020 1.802 0.098 o
-3 7 2 14.641 15.825 0.491 1.561 o
-3 7 3 7.862 8.606 0.295 4.997 o
-3 7 4 1.633 1.605 0.109 66.895 o
-3 7 5 2.389 2.534 0.131 38.877 o
-3 7 6 0.279 0.229 0.066 273.300 o
-3 8 1 102.500 112.324 3.113 0.033 o
-3 8 2 15.041 16.993 0.524 1.413 o
-3 8 3 8.110 9.196 0.491 2.952 o
-3 8 4 21.092 21.700 0.644 0.814 o
-3 8 5 0.582 0.688 0.087 142.632 o
-3 9 1 11.646 13.204 0.415 2.320 o
-3 9 2 1.169 1.212 0.087 111.049 o
-3 9 3 19.706 21.711 0.644 0.867 o
-3 9 4 0.592 0.655 0.098 115.408 o
-3 10 1 0.089 0.153 0.076 207.447 o
-3 10 2 4.975 5.188 0.186 12.800 o
-3 10 3 0.900 0.961 0.066 192.931 o
-2 0 2 81.210 79.375 2.228 0.060 o
-2 0 4 1056.240 1324.400 41.904 0.000 o
-2 0 6 59.327 61.748 2.621 0.079 o
-2 0 8 0.780 1.048 0.098 106.288 o
-2 1 1 47.433 47.518 0.852 0.200 o
-2 1 2 0.912 0.797 0.066 199.282 o
-2 1 3 0.066 0.011 0.055 407.887 o
-2 1 4 145.355 151.552 5.515 0.015 o
-2 1 5 6.917 6.596 0.175 8.632 o
-2 1 6 0.568 0.481 0.066 244.324 o
-2 1 7 0.219 0.262 0.055 391.548 o
-2 1 8 0.712 0.699 0.055 291.806 o
-2 2 1 7.096 7.284 0.197 7.574 o
-2 2 2 1.822 1.649 0.087 80.905 o
-2 2 3 242.962 262.544 7.437 0.006 o
-2 2 4 64.859 64.183 1.573 0.098 o
-2 2 5 55.640 54.081 1.038 0.146 o
-2 2 6 4.028 4.237 0.153 19.211 o
-2 2 7 2.252 2.359 0.098 55.032 o
-2 2 8 0.650 0.775 0.055 295.500 o
-2 3 1 18.915 18.380 0.666 0.951 o
-2 3 2 3.596 3.200 0.109 30.054 o
-2 3 3 2.531 2.599 0.120 40.629 o
-2 3 4 1.919 1.835 0.087 75.403 o
-2 3 5 0.444 0.502 0.066 253.492 o
-2 3 6 1.036 1.103 0.076 143.076 o
-2 3 7 0.138 0.076 0.044 627.608 o
-2 4 1 82.361 89.499 2.938 0.047 o
-2 4 2 1.704 1.540 0.120 58.250 o
-2 4 3 34.703 32.807 1.081 0.309 o
-2 4 4 6.313 5.745 0.218 8.884 o
-2 4 5 12.485 12.439 0.349 2.471 o
-2 4 6 2.689 2.949 0.120 37.143 o
-2 4 7 0.007 0.022 0.033 1134.690 o
-2 5 1 24.558 22.017 0.677 0.677 o
-2 5 2 102.612 102.102 4.521 0.027 o
-2 5 3 17.068 15.934 0.349 1.549 o
-2 5 4 4.217 4.467 0.153 18.056 o
-2 5 5 1.391 1.507 0.087 97.399 o
-2 5 6 3.011 2.992 0.120 33.879 o
-2 5 7 0.022 0.000 0.033 1134.510 o
-2 6 1 34.160 31.584 0.688 0.391 o
-2 6 2 101.086 92.185 2.228 0.044 o
-2 6 3 21.152 19.876 0.481 0.970 o
-2 6 4 4.964 4.794 0.142 15.702 o
-2 6 5 18.602 19.702 0.513 1.086 o
-2 6 6 0.119 0.066 0.044 630.364 o
-2 6 7 0.345 0.306 0.066 267.387 o
-2 7 1 13.116 12.570 0.339 2.372 o
-2 7 3 21.897 22.956 0.688 0.737 o
-2 7 4 1.346 1.212 0.076 123.299 o
-2 7 5 0.044 0.055 0.044 636.687 o
-2 7 6 3.540 2.883 0.251 13.630 o
-2 8 1 10.716 11.030 0.360 2.978 o
-2 8 2 86.165 88.341 2.468 0.051 o
-2 8 3 6.178 7.033 0.273 6.996 o
-2 8 4 0.087 0.197 0.055 403.722 o
-2 8 5 5.013 5.417 0.295 8.115 o
-2 9 1 68.260 70.179 1.966 0.080 o
-2 9 2 8.813 9.654 0.317 4.095 o
-2 9 3 0.001 -0.011 0.055 408.624 o
-2 9 4 1.589 1.573 0.109 68.031 o
-2 9 5 0.268 0.295 0.066 272.196 o
-2 10 1 3.602 3.877 0.153 21.790 o
-2 10 2 28.761 29.323 0.852 0.447 o
-2 10 3 4.047 4.489 0.164 17.710 o
-2 10 4 1.322 1.158 0.087 106.299 o
-2 11 1 1.721 1.693 0.087 83.344 o
-2 11 3 2.631 2.151 0.120 42.023 o
-1 0 4 460.663 504.217 15.868 0.002 o
-1 0 6 12.705 12.832 0.612 1.600 o
-1 0 8 0.166 0.109 0.055 401.663 o
-1 1 1 13.914 14.460 0.295 2.172 o
-1 1 2 349.377 373.557 6.389 0.004 o
-1 1 3 50.084 51.034 0.939 0.176 o
-1 1 4 16.417 16.262 0.404 1.519 o
-1 1 5 4.524 3.877 0.164 17.136 o
-1 1 6 28.009 27.390 0.688 0.526 o
-1 1 7 0.004 -0.011 0.044 638.468 o
-1 1 8 4.921 4.969 0.175 13.741 o
-1 2 1 1573.870 1439.750 40.179 0.000 o
-1 2 2 585.475 650.341 12.483 0.001 o
-1 2 3 546.743 638.372 10.987 0.001 o
-1 2 4 16.084 15.737 0.437 1.525 o
-1 2 5 14.948 14.023 0.284 2.059 o
-1 2 6 2.466 2.949 0.120 39.441 o
-1 2 7 0.036 0.022 0.033 1132.570 o
-1 2 8 0.786 0.524 0.076 173.868 o
-1 3 1 3.399 3.342 0.098 33.009 o
-1 3 2 4.016 3.833 0.131 22.364 o
-1 3 3 0.150 0.044 0.055 404.400 o
-1 3 4 12.010 11.828 0.360 2.590 o
-1 3 5 0.100 0.044 0.044 633.254 o
-1 3 6 9.177 10.058 0.284 4.136 o
-1 3 7 0.897 0.830 0.066 199.122 o
-1 4 1 370.485 417.973 7.710 0.003 o
-1 4 2 29.987 31.202 0.732 0.445 o
-1 4 3 169.505 174.050 4.663 0.013 o
-1 4 4 7.959 8.049 0.175 6.667 o
-1 4 5 1.423 1.551 0.087 95.497 o
-1 4 6 1.070 1.463 0.098 92.995 o
-1 4 7 0.895 0.808 0.055 255.390 o
-1 5 1 35.324 35.297 0.721 0.349 o
-1 5 2 6.928 7.175 0.240 6.965 o
-1 5 3 0.541 0.633 0.109 95.881 o
-1 5 4 60.159 57.511 1.048 0.129 o
-1 5 5 0.015 0.066 0.044 637.665 o
-1 5 6 0.001 0.022 0.055 408.604 o
-1 5 7 0.016 0.022 0.033 1134.250 o
-1 6 1 119.527 118.581 6.149 0.017 o
-1 6 2 37.223 35.384 1.190 0.264 o
-1 6 3 100.162 97.591 1.463 0.047 o
-1 6 4 11.267 10.539 0.382 2.795 o
-1 6 5 2.462 2.719 0.142 34.188 o
-1 6 6 0.941 0.819 0.087 127.346 o
-1 6 7 0.300 0.262 0.044 578.684 o
-1 7 1 70.928 68.432 1.409 0.089 o
-1 7 2 1.530 1.398 0.076 109.665 o
-1 7 3 4.253 4.641 0.153 17.610 o
-1 7 4 22.330 21.089 0.535 0.851 o
-1 7 5 0.731 0.917 0.076 165.870 o
-1 7 6 0.434 0.459 0.076 193.065 o
-1 8 1 27.862 27.772 0.808 0.487 o
-1 8 2 3.975 4.074 0.142 20.840 o
-1 8 3 21.891 22.476 0.557 0.827 o
-1 8 4 6.355 6.280 0.197 9.078 o
-1 8 5 0.439 0.481 0.044 508.306 o
-1 8 6 7.995 7.317 0.371 4.323 o
-1 9 1 0.990 0.972 0.087 122.548 o
-1 9 2 1.351 1.256 0.098 88.215 o
-1 9 3 1.095 1.190 0.076 137.312 o
-1 9 4 19.956 20.084 0.502 1.010 o
-1 9 5 3.071 3.309 0.142 27.800 o
-1 10 1 23.000 22.213 0.655 0.733 o
-1 10 2 3.723 3.822 0.153 21.367 o
-1 10 3 17.096 16.688 0.502 1.298 o
-1 10 4 1.370 1.278 0.076 120.350 o
-1 11 1 4.056 3.582 0.142 21.605 o
-1 11 2 0.087 0.055 0.044 633.859 o
0 0 2 1526.080 1607.000 38.333 0.000 o
0 0 4 90.904 92.960 3.091 0.041 o
0 0 6 2.608 2.359 0.175 26.638 o
0 1 1 85.460 89.433 1.573 0.060 o
0 1 2 128.912 144.869 2.523 0.025 o
0 1 3 46.325 46.906 0.961 0.200 o
0 1 4 445.917 475.800 9.763 0.002 o
0 1 5 0.584 0.644 0.055 316.333 o
0 1 6 34.997 33.080 0.819 0.349 o
0 1 7 0.031 0.011 0.044 638.008 o
0 2 0 1397.030 1324.920 52.028 0.000 o
0 2 1 2211.450 1942.290 47.343 0.000 o
0 2 2 10.319 10.462 0.229 3.944 o
0 2 3 48.647 50.019 1.114 0.174 o
0 2 4 1.601 1.715 0.109 66.468 o
0 2 5 3.913 3.396 0.098 28.311 o
0 2 6 19.174 18.107 0.470 1.144 o
0 2 7 0.343 0.328 0.055 374.467 o
0 3 1 0.958 0.797 0.055 247.061 o
0 3 2 64.461 70.616 1.529 0.095 o
0 3 3 1.504 1.562 0.109 69.783 o
0 3 4 107.021 107.224 2.337 0.037 o
0 3 5 5.151 4.915 0.142 14.946 o
0 3 6 20.588 20.248 0.524 0.956 o
0 3 7 2.563 2.490 0.120 40.880 o
0 4 0 65.199 71.097 1.791 0.087 o
0 4 1 635.333 733.200 15.333 0.001 o
0 4 2 3.261 2.894 0.131 29.956 o
0 4 3 29.924 28.100 0.688 0.483 o
0 4 4 1.387 1.485 0.076 114.404 o
0 4 5 18.889 18.719 0.491 1.121 o
0 4 6 0.013 -0.022 0.055 408.599 o
0 4 7 1.710 1.605 0.098 74.509 o
0 5 1 9.303 9.578 0.240 4.542 o
0 5 2 357.716 388.923 8.169 0.003 o
0 5 3 5.728 4.882 0.208 10.708 o
0 5 4 1.203 1.125 0.066 160.403 o
0 5 5 0.486 0.612 0.087 146.825 o
0 5 6 5.201 5.810 0.218 10.381 o
0 5 7 0.182 0.142 0.044 616.552 o
0 6 0 78.767 84.519 2.468 0.056 o
0 6 1 213.254 225.772 4.226 0.009 o
0 6 2 109.704 109.593 2.403 0.035 o
0 6 3 12.701 12.341 0.262 2.730 o
0 6 4 0.000 0.022 0.044 638.430 o
0 6 5 8.547 9.196 0.371 3.795 o
0 6 6 19.283 20.182 0.633 0.926 o
0 6 7 0.056 0.033 0.033 1129.300 o
0 7 1 48.292 47.878 0.950 0.189 o
0 7 2 47.041 39.928 0.764 0.228 o
0 7 3 2.785 2.785 0.142 31.520 o
0 7 4 7.448 8.147 0.426 3.783 o
0 7 5 49.097 57.751 1.878 0.122 o
0 7 6 0.551 0.371 0.055 342.541 o
0 8 0 9.461 8.639 0.251 4.608 o
0 8 1 42.087 40.998 0.786 0.255 o
0 8 2 57.877 53.306 1.256 0.133 o
0 8 3 0.037 0.076 0.055 407.811 o
0 8 4 45.313 47.234 1.704 0.153 o
0 8 5 6.322 6.269 0.349 5.617 o
0 8 6 1.496 1.463 0.120 61.877 o
0 9 1 2.401 2.130 0.098 54.411 o
0 9 2 43.931 43.794 1.267 0.197 o
0 9 3 30.083 31.551 0.928 0.394 o
0 9 4 7.729 8.049 0.273 5.514 o
0 9 5 16.783 16.436 0.491 1.348 o
0 10 0 5.576 5.635 0.306 7.244 o
0 10 1 34.493 32.370 0.928 0.340 o
0 10 2 13.855 14.121 0.885 0.978 o
0 10 3 2.924 3.080 0.131 31.812 o
0 10 4 3.898 3.844 0.197 16.342 o
0 11 1 2.053 1.878 0.120 50.929 o
0 11 2 20.597 18.741 1.321 0.452 o
0 11 3 2.705 2.403 0.142 33.538 o
1 0 0 890.880 801.632 30.208 0.000 o
1 0 2 185.040 183.955 4.576 0.012 o
1 0 4 9.264 8.868 0.371 3.618 o
1 1 0 113.713 124.828 2.850 0.030 o
1 1 1 100.889 113.055 1.878 0.041 o
1 1 2 2336.560 2271.610 40.113 0.000 o
1 1 3 10.028 9.425 0.218 4.382 o
1 1 4 121.149 124.938 2.359 0.029 o
1 1 5 2.586 2.261 0.208 21.116 o
1 2 0 2.047 2.556 0.131 42.172 o
1 2 1 40.583 44.656 0.797 0.252 o
1 2 2 235.255 256.854 4.729 0.007 o
1 2 3 59.514 61.388 1.420 0.114 o
1 2 4 192.805 206.562 5.155 0.010 o
1 2 5 2.036 1.671 0.109 58.949 o
1 2 6 6.633 6.509 0.240 7.551 o
1 3 0 58.355 60.394 1.147 0.127 o
1 3 1 21.154 18.730 0.393 1.067 o
1 3 2 498.887 570.377 10.430 0.002 o
1 3 3 16.271 17.288 0.917 0.813 o
1 3 4 126.862 123.583 2.588 0.027 o
1 3 5 15.619 15.159 0.491 1.501 o
1 3 6 0.261 0.404 0.087 154.996 o
1 3 7 1.606 1.507 0.131 52.800 o
1 4 0 1.327 1.343 0.076 120.877 o
1 4 1 118.882 131.184 2.807 0.028 o
1 4 2 0.124 0.306 0.066 278.495 o
1 4 3 143.864 157.919 4.893 0.016 o
1 4 4 0.027 0.066 0.044 637.230 o
1 4 5 14.554 13.914 0.459 1.738 o
1 4 6 0.976 1.027 0.087 122.048 o
1 4 7 0.089 0.131 0.066 282.095 o
1 5 0 452.814 497.959 11.303 0.002 o
1 5 1 34.411 31.224 1.431 0.259 o
1 5 2 11.350 11.511 0.349 2.818 o
1 5 3 2.614 2.479 0.087 52.119 o
1 5 4 12.913 13.531 0.349 2.288 o
1 5 5 0.663 0.557 0.055 310.707 o
1 5 6 0.769 0.819 0.076 166.551 o
1 6 0 226.123 239.511 5.515 0.008 o
1 6 1 35.707 35.679 1.594 0.218 o
1 6 2 17.177 14.787 0.459 1.433 o
1 6 3 72.326 72.025 2.141 0.072 o
1 6 4 115.255 113.885 4.663 0.023 o
1 6 5 0.122 0.066 0.044 630.121 o
1 6 6 3.752 3.429 0.404 6.250 o
1 7 0 19.969 18.446 0.393 1.152 o
1 7 1 7.847 6.946 0.186 7.155 o
1 7 2 32.257 31.922 1.245 0.303 o
1 7 3 150.821 145.710 4.849 0.016 o
1 7 4 2.252 2.446 0.273 13.949 o
1 7 5 13.502 14.066 0.677 1.346 o
1 7 6 12.707 12.330 0.393 2.290 o
1 8 0 130.399 123.813 2.850 0.026 o
1 8 1 3.065 2.883 0.131 31.482 o
1 8 2 104.065 108.206 3.025 0.034 o
1 8 3 53.249 53.928 1.529 0.133 o
1 8 4 4.615 4.543 0.153 16.544 o
1 8 5 10.073 9.665 0.251 4.080 o
1 9 0 33.979 32.873 0.950 0.339 o
1 9 1 83.260 83.918 2.337 0.055 o
1 9 2 8.920 8.344 0.284 4.645 o
1 9 3 44.450 46.611 1.332 0.183 o
1 9 4 27.241 28.832 0.863 0.472 o
1 9 5 0.883 0.950 0.076 156.218 o
1 10 0 35.184 34.849 1.005 0.309 o
1 10 1 5.333 5.570 0.208 10.791 o
1 10 2 9.002 8.737 0.360 3.815 o
1 10 3 1.887 1.933 0.098 66.618 o
1 10 4 0.049 0.044 0.066 283.416 o
1 11 0 23.298 22.104 0.972 0.555 o
1 11 1 3.339 3.309 0.131 27.942 o
1 11 2 7.779 7.197 0.229 6.419 o
1 11 3 0.119 0.098 0.033 1104.060 o
2 0 0 9.460 8.617 0.328 3.952 o
2 0 2 8.470 9.851 1.616 0.435 o
2 0 4 92.874 92.982 3.888 0.034 o
2 1 0 2464.680 2320.060 47.769 0.000 o
2 1 1 16.733 15.475 0.415 1.510 o
2 1 2 139.121 147.304 3.986 0.019 o
2 1 3 16.109 15.923 0.732 1.060 o
2 1 4 4.252 3.528 0.197 15.823 o
2 2 0 765.307 795.854 15.333 0.001 o
2 2 1 162.268 162.681 3.167 0.017 o
2 2 2 631.474 727.674 15.366 0.001 o
2 2 3 3.628 3.648 0.175 19.641 o
2 2 4 72.928 69.174 1.868 0.077 o
2 2 5 0.408 0.546 0.120 81.643 o
2 3 0 518.147 552.881 11.260 0.002 o
2 3 1 23.905 23.011 0.666 0.687 o
2 3 2 255.211 269.260 6.181 0.006 o
2 3 3 50.704 52.793 1.311 0.152 o
2 3 4 1.533 1.496 0.098 80.287 o
2 3 5 7.968 7.765 0.404 3.903 o
2 3 6 1.524 1.627 0.142 46.956 o
2 4 0 7.554 8.245 0.295 5.264 o
2 4 1 298.559 321.354 10.157 0.004 o
2 4 2 0.690 0.797 0.109 92.424 o
2 4 3 50.158 48.512 1.081 0.173 o
2 4 4 14.635 15.191 0.590 1.398 o
2 4 5 0.570 0.623 0.076 182.715 o
2 4 6 1.142 1.169 0.120 69.261 o
2 5 0 11.349 10.845 0.328 3.005 o
2 5 1 1.923 1.846 0.131 47.298 o
2 5 2 14.351 14.088 0.404 1.879 o
2 5 3 0.732 0.699 0.066 220.193 o
2 5 4 3.897 3.615 0.273 11.174 o
2 5 5 13.411 14.372 0.448 1.874 o
2 5 6 2.893 2.577 0.164 26.854 o
2 6 0 59.387 57.030 2.020 0.099 o
2 6 1 162.785 157.242 2.818 0.017 o
2 6 2 246.504 241.935 4.106 0.008 o
2 6 3 0.089 0.044 0.044 634.141 o
2 6 4 3.702 3.102 0.175 20.381 o
2 6 5 17.220 17.037 0.557 1.203 o
2 6 6 0.774 0.786 0.087 134.236 o
2 7 0 40.624 39.261 0.852 0.266 o
2 7 1 172.158 170.238 2.981 0.015 o
2 7 2 37.169 36.105 0.939 0.296 o
2 7 3 40.333 40.343 0.961 0.254 o
2 7 4 50.663 51.537 1.212 0.159 o
2 7 5 10.031 9.742 0.481 2.613 o
2 8 0 75.525 79.451 2.217 0.064 o
2 8 1 130.583 136.459 3.014 0.024 o
2 8 2 3.197 3.342 0.153 25.123 o
2 8 3 16.641 16.633 0.415 1.464 o
2 8 4 0.194 0.295 0.044 599.669 o
2 8 5 5.695 5.668 0.393 5.259 o
2 9 0 4.579 4.609 0.186 14.386 o
2 9 1 41.836 42.101 0.961 0.238 o
2 9 2 73.395 74.143 2.075 0.071 o
2 9 3 7.219 7.568 0.251 6.365 o
2 9 4 23.712 22.104 0.961 0.553 o
2 10 0 9.744 9.884 0.317 3.704 o
2 10 1 1.194 1.081 0.087 112.567 o
2 10 2 0.097 0.087 0.044 631.556 o
2 10 3 0.668 0.743 0.076 174.337 o
2 11 0 6.470 6.443 0.284 6.761 o
2 11 1 0.003 -0.044 0.044 638.472 o
2 11 2 1.714 1.485 0.109 66.498 o
3 0 0 5.837 5.362 0.306 7.149 o
3 0 2 143.479 146.376 7.514 0.011 o
3 0 4 2.293 2.184 0.164 31.255 o
3 1 0 34.147 33.026 0.830 0.357 o
3 1 1 14.484 14.110 0.437 1.785 o
3 1 2 57.541 55.610 1.715 0.114 o
3 1 3 25.166 24.387 0.481 0.712 o
3 1 4 231.288 239.926 5.242 0.008 o
3 2 0 430.232 461.363 12.821 0.002 o
3 2 1 0.168 0.306 0.098 124.710 o
3 2 2 199.234 194.057 3.211 0.012 o
3 2 3 14.737 14.951 0.306 1.976 o
3 2 4 71.408 73.816 2.053 0.073 o
3 2 5 3.189 3.254 0.197 19.269 o
3 3 0 103.487 99.044 2.151 0.041 o
3 3 1 52.334 56.069 1.518 0.133 o
3 3 2 19.637 19.429 0.382 1.150 o
3 3 3 17.838 17.769 0.524 1.181 o
3 3 4 2.184 2.250 0.120 46.797 o
3 3 5 8.653 8.322 0.273 4.901 o
3 4 0 0.231 0.197 0.087 157.256 o
3 4 1 55.795 55.883 1.474 0.127 o
3 4 2 43.917 41.588 0.743 0.244 o
3 4 3 10.174 10.517 0.273 3.726 o
3 4 4 8.890 9.327 0.317 4.130 o
3 4 5 5.463 5.231 0.186 11.755 o
3 5 0 3.300 3.276 0.120 30.250 o
3 5 1 0.077 0.076 0.044 633.802 o
3 5 2 6.442 6.225 0.186 9.284 o
3 5 3 39.134 39.491 1.267 0.231 o
3 5 4 5.003 5.166 0.197 12.227 o
3 5 5 11.500 11.664 0.360 2.718 o
3 6 0 167.768 166.307 7.208 0.010 o
3 6 1 0.001 -0.011 0.044 638.474 o
3 6 2 0.138 0.666 0.284 15.068 o
3 6 3 29.639 28.766 1.321 0.321 o
3 6 4 0.988 0.972 0.076 149.568 o
3 6 5 0.225 0.240 0.044 598.839 o
3 7 0 69.377 72.331 2.031 0.076 o
3 7 1 45.808 46.666 0.939 0.205 o
3 7 2 74.926 77.605 1.529 0.076 o
3 7 3 33.681 33.364 0.950 0.339 o
3 7 4 0.816 0.819 0.066 206.987 o
3 8 0 0.025 0.109 0.131 70.914 o
3 8 1 9.911 10.484 0.273 3.832 o
3 8 2 0.374 0.360 0.066 263.767 o
3 8 3 12.290 11.980 0.786 1.253 o
3 8 4 8.647 8.977 0.524 2.662 o
3 9 0 69.828 75.192 2.097 0.073 o
3 9 1 12.232 12.254 0.382 2.421 o
3 9 2 24.314 25.151 0.721 0.621 o
3 9 3 0.874 1.027 0.087 125.963 o
3 10 0 1.523 1.507 0.087 92.809 o
3 10 1 1.919 1.584 0.120 54.830 o
4 0 0 63.727 60.951 1.321 0.109 o
4 0 2 16.306 16.229 0.557 1.293 o
4 0 4 8.528 8.923 0.393 3.654 o
4 1 0 101.055 96.084 1.453 0.047 o
4 1 1 27.367 24.922 0.426 0.654 o
4 1 2 327.875 351.310 7.678 0.004 o
4 1 3 82.368 83.590 1.857 0.062 o
4 1 4 0.616 0.644 0.066 233.074 o
4 2 0 130.728 124.402 2.086 0.028 o
4 2 1 27.650 26.779 0.623 0.561 o
4 2 2 65.542 67.580 1.518 0.095 o
4 2 3 16.978 17.780 0.437 1.354 o
4 2 4 1.450 1.485 0.076 111.385 o
4 2 5 0.345 0.317 0.066 267.053 o
4 3 0 22.251 19.833 0.415 0.960 o
4 3 1 18.008 17.321 0.426 1.303 o
4 3 2 1.798 1.726 0.087 80.473 o
4 3 3 12.197 12.952 0.328 2.554 o
4 3 4 48.254 49.538 1.387 0.161 o
4 3 5 0.521 0.568 0.076 186.579 o
4 4 0 27.374 25.228 0.590 0.596 o
4 4 1 18.790 18.315 0.448 1.185 o
4 4 2 16.483 17.801 0.437 1.394 o
4 4 3 11.142 12.155 0.306 2.987 o
4 4 4 10.636 10.899 0.339 3.133 o
4 5 0 3.078 2.850 0.164 25.208 o
4 5 1 43.073 43.390 0.994 0.224 o
4 5 2 4.118 4.117 0.142 20.108 o
4 5 3 16.043 16.163 0.448 1.491 o
4 5 4 0.002 -0.011 0.044 638.473 o
4 6 0 1.259 1.169 0.098 91.865 o
4 6 1 15.222 14.722 0.360 1.817 o
4 6 2 0.169 0.131 0.044 619.593 o
4 6 3 0.111 0.175 0.055 402.991 o
4 6 4 5.531 5.231 0.284 8.070 o
4 7 0 37.047 40.474 1.551 0.207 o
4 7 1 40.141 41.129 1.048 0.243 o
4 7 2 0.789 0.852 0.066 208.015 o
4 7 3 0.363 0.284 0.044 559.334 o
4 8 0 2.143 2.293 0.164 31.803 o
4 8 1 8.753 9.447 0.404 3.424 o
4 8 2 21.894 19.363 0.819 0.705 o
4 9 0 8.152 8.562 0.371 4.038 o
4 9 1 3.087 3.047 0.164 24.681 o
5 0 0 40.609 40.419 1.201 0.227 o
5 0 2 1.968 2.315 0.164 32.759 o
5 0 4 73.963 78.785 2.916 0.055 o
5 1 0 155.175 156.074 3.014 0.018 o
5 1 1 52.340 56.473 1.278 0.143 o
5 1 2 0.245 0.218 0.055 391.156 o
5 1 3 5.617 6.312 0.208 9.775 o
5 1 4 2.472 2.414 0.142 35.314 o
5 2 0 14.419 13.924 0.349 2.008 o
5 2 1 21.600 22.334 0.535 0.855 o
5 2 2 6.732 7.263 0.208 7.765 o
5 2 3 0.060 0.120 0.044 633.386 o
5 3 0 1.096 1.081 0.076 140.330 o
5 3 1 8.458 8.770 0.240 5.239 o
5 3 2 46.014 47.714 1.070 0.193 o
5 3 3 0.119 0.164 0.044 624.507 o
5 4 0 11.782 12.166 0.459 2.221 o
5 4 1 6.737 7.077 0.197 8.092 o
5 4 2 15.903 15.628 0.382 1.641 o
5 4 3 2.325 2.217 0.076 66.433 o
5 5 0 2.383 2.173 0.120 44.804 o
5 5 1 8.019 7.601 0.208 6.375 o
5 5 2 0.776 0.688 0.055 282.573 o
5 5 3 0.000 0.022 0.033 1134.930 o
5 6 0 0.195 0.240 0.066 276.975 o
5 6 1 0.000 -0.022 0.044 638.475 o
5 6 2 4.570 4.368 0.240 11.485 o
5 7 0 0.124 0.142 0.076 207.047 o
5 7 1 0.042 0.098 0.066 283.187 o
6 0 0 0.112 0.273 0.055 399.829 o
6 0 2 73.311 81.755 3.025 0.053 o
6 1 0 0.777 0.775 0.055 275.737 o
6 1 1 1.988 2.053 0.131 45.451 o
6 1 2 0.013 0.076 0.055 408.242 o
6 2 0 6.605 6.673 0.229 7.742 o
6 2 1 0.024 0.000 0.044 638.263 o
6 3 0 14.153 14.066 0.426 1.854 o
6 3 1 0.014 0.055 0.044 637.881 o
6 4 0 8.668 8.071 0.426 3.457 o

_iucr_refine_instructions_details
;
TITL 1
CELL 1.54178 5.5459 10.3058 6.8702 90 100.131 90
ZERR 4 0.0002 0.0003 0.0003 0 0.002 0
LATT 1
SYMM -X,0.5+Y,0.5-Z
SFAC C H N O
UNIT 8 16 8 8

CONF
MORE -1
BOND $H
ACTA 
WGHT 0.048837 0
FVAR 0.9569
REM <olex2.extras>
REM <HklSrc "%.\\edawip.hkl">
REM </olex2.extras>

N1    3     0.87540  0.79938  0.40635  11.00000  0.05162  0.05304  0.06889 =
 -0.00322 -0.00844 -0.00172 
H1A   2     1.02829  0.84253  0.47934  11.00000  0.06279  0.05972  0.08682 =
 -0.01460 -0.00282 -0.02189 
H1B   2     0.73597  0.85095  0.34580  11.00000  0.07996  0.05582  0.07392 =
 0.00220 -0.00844 -0.00008 
C1    1     0.86305  0.67304  0.40074  11.00000  0.04660  0.05210  0.06857 =
 -0.00013 -0.01153  0.00505 
H1    2     1.02717  0.62188  0.47197  11.00000  0.05713  0.09550  0.11436 =
 0.01095 -0.02569 -0.00616 
C2    1     0.67102  0.59506  0.31448  11.00000  0.05119  0.04405  0.07180 =
 0.00125 -0.01015  0.00456 
H2    2     0.68824  0.49144  0.31752  11.00000  0.05861  0.04644  0.12732 =
 -0.00366 -0.02213  0.01284 
N2    3     0.45330  0.64394  0.21778  11.00000  0.04488  0.04644  0.06516 =
 0.00075 -0.00634  0.00083 
O2A   4     0.28831  0.56649  0.14673  11.00000  0.05476  0.05335  0.10694 =
 -0.00069 -0.02104 -0.00304 
O2B   4     0.41963  0.76299  0.20032  11.00000  0.05113  0.04684  0.08539 =
 0.00321 -0.01124  0.00518 
HKLF 4

END
Q1 1 0.722222 0.84375 0.333333 11 0.05 0.12
Q2 1 0.444444 0.78125 0.208333 11 0.05 0.11
Q3 1 1.222222 0.6875 0.625 11 0.05 0.09
Q4 1 0.277778 0.5625 0.166667 11 0.05 0.09
Q5 1 0.666667 0.59375 0.333333 11 0.05 0.09

  REM The information below was added by Olex2.
  REM
  REM R1 = 0.0309 for 589 Fo > 4sig(Fo) and 0.0324 for all 650 data
  REM 91 parameters refined using 0 restraints
  REM Highest difference peak 0.1219, deepest hole -0.1701
  REM Mean Shift 0.0001, Max Shift 0.0010.

  REM +++ Tabular Listing of Refinement Information +++
  REM R1_all = 0.0324
  REM R1_gt = 0.0309
  REM wR_ref = 0.0766
  REM GOOF = 1.2006
  REM Shift_max = 0.0010
  REM Shift_mean = 0.0001
  REM Reflections_all = 650
  REM Reflections_gt = 589
  REM Parameters = 91
  REM Hole = -0.1701
  REM Peak = 0.1219
  REM Flack = n/a

  
;
_olex2_submission_special_instructions  'No special instructions were received'

# start Validation Reply Form
_vrf_PLAT029_EDAWIP_cc-pVDZ
;
PROBLEM: _diffrn_measured_fraction_theta_full value Low .      0.939 Why?  
RESPONSE: We did not collect the X-ray data, we used the following
data set to carry out Hirshfeld Atom Refinement:
 	R.N.Evans, R.Gilardi CCDC 175365: Experimental 
	Crystal Structure Determination, 2002, DOI: 10.5517/cc5wgyf
This field was not found in the corresponding CIF file.
;
# end Validation Reply Form
