# Supplementary material for: Fragmentation and transferability in Hirshfeld atom refinement
Source: IUCrJ. 2022 Feb 26;9(Pt 2):298–315. doi: 10.1107/S2052252522000690 (PMC8895009; doi:10.1107/S2052252522000690)
Supplement: Supplementary file 2 [file m-09-00298-sup2.zip › cif/cc-pVTZ_vs_cc-pVDZ/MANMUJ08_cc-pVTZ.cif]

data_MANMUJ08_cc-pVTZ
_audit_creation_date               2021-03-03
_audit_creation_method
;
Olex2 1.3
(compiled 2020.07.31 svn.rc2a77460 for OlexSys, GUI svn.r6145)
;
_audit_contact_author_address      ?
_audit_contact_author_email        ?
_audit_contact_author_name         ''
_audit_contact_author_phone        ?
_publ_contact_author_id_orcid      ?
_publ_section_references
;
Bourhis, L.J., Dolomanov, O.V., Gildea, R.J., Howard, J.A.K., Puschmann, H.
 (2015). Acta Cryst. A71, 59-75.

Dolomanov, O.V., Bourhis, L.J., Gildea, R.J, Howard, J.A.K. & Puschmann, H.
 (2009), J. Appl. Cryst. 42, 339-341.
;
_chemical_formula_moiety           'C5 H11 N O2, 2(C3 H5 N2), 2(C6 H2 N3 O7)'
_chemical_formula_sum              'C23 H25 N11 O16'
_chemical_formula_weight           711.519
loop_
  _atom_type_symbol
  _atom_type_scat_dispersion_real
  _atom_type_scat_dispersion_imag
  _atom_type_scat_Cromer_Mann_a1
  _atom_type_scat_Cromer_Mann_a2
  _atom_type_scat_Cromer_Mann_a3
  _atom_type_scat_Cromer_Mann_a4
  _atom_type_scat_Cromer_Mann_b1
  _atom_type_scat_Cromer_Mann_b2
  _atom_type_scat_Cromer_Mann_b3
  _atom_type_scat_Cromer_Mann_b4
  _atom_type_scat_Cromer_Mann_c
  _atom_type_scat_source
  _atom_type_scat_dispersion_source
 H 0.00000 0.00000 0.49300 0.32291 0.14019 0.04081 10.51090 26.12570 3.14236
 57.79970 0.0030380000826
 'International Tables Volume C Table 6.1.1.4 (pp. 500-502)'
 'Henke, Gullikson and Davis, At. Data and Nucl. Data Tables, 1993, 54, 2'
 C 0.00347 0.00161 2.31000 1.02000 1.58860 0.86500 20.84390 10.20750 0.56870
 51.65120 0.215599998832
 'International Tables Volume C Table 6.1.1.4 (pp. 500-502)'
 'Henke, Gullikson and Davis, At. Data and Nucl. Data Tables, 1993, 54, 2'
 O 0.01158 0.00611 3.04850 2.28680 1.54630 0.86700 13.27710 5.70110 0.32390
 32.90890 0.250800013542
 'International Tables Volume C Table 6.1.1.4 (pp. 500-502)'
 'Henke, Gullikson and Davis, At. Data and Nucl. Data Tables, 1993, 54, 2'
 N 0.00653 0.00323 12.21260 3.13220 2.01250 1.16630 0.00570 9.89330 28.99750
 0.58260 -11.5290002823
 'International Tables Volume C Table 6.1.1.4 (pp. 500-502)'
 'Henke, Gullikson and Davis, At. Data and Nucl. Data Tables, 1993, 54, 2'

_space_group_crystal_system        'monoclinic'
_space_group_IT_number             15
_space_group_name_H-M_alt          'C 1 2/c 1'
_space_group_name_Hall             '-C 2yc'
loop_
  _space_group_symop_id
  _space_group_symop_operation_xyz
 1 x,y,z
 2 -x,y,-z+1/2
 3 -x,-y,-z
 4 x,-y,z-1/2
 5 x+1/2,y+1/2,z
 6 -x+1/2,y+1/2,-z+1/2
 7 -x+1/2,-y+1/2,-z
 8 x+1/2,-y+1/2,z-1/2

_symmetry_Int_Tables_number        15
_cell_length_a                     33.5939(5)
_cell_length_b                     7.66580(8)
_cell_length_c                     25.1324(3)
_cell_angle_alpha                  90
_cell_angle_beta                   114.7162(17)
_cell_angle_gamma                  90
_cell_volume                       5879.28(15)
_cell_formula_units_Z              8
_cell_measurement_temperature    99.98(19)
_cell_measurement_reflns_used    37970
_cell_measurement_theta_min      2.7860
_cell_measurement_theta_max      57.9410
_exptl_absorpt_coefficient_mu      0.138
_exptl_crystal_density_diffrn      1.608
_exptl_crystal_F_000               2945.981
_exptl_crystal_description       block
_exptl_crystal_colour            yellow
_exptl_crystal_size_max            0.2874
_exptl_crystal_size_mid            0.2068
_exptl_crystal_size_min            0.1611
_diffrn_measurement_device_type  'SuperNova, Single source at offset, Atlas'
_diffrn_reflns_av_R_equivalents    0.0000
_diffrn_reflns_av_unetI/netI       0.0907
_diffrn_reflns_Laue_measured_fraction_full  0.9647
_diffrn_reflns_Laue_measured_fraction_max  0.7426
_diffrn_reflns_limit_h_max         60
_diffrn_reflns_limit_h_min         -77
_diffrn_reflns_limit_k_max         18
_diffrn_reflns_limit_k_min         0
_diffrn_reflns_limit_l_max         59
_diffrn_reflns_limit_l_min         0
_diffrn_reflns_number              31489
_diffrn_reflns_point_group_measured_fraction_full  0.9647
_diffrn_reflns_point_group_measured_fraction_max  0.7426
_diffrn_reflns_theta_full          25.2406
_diffrn_reflns_theta_max           58.41
_diffrn_reflns_theta_min           2.67
_diffrn_ambient_temperature        99.98(19)
_diffrn_measured_fraction_theta_full  0.9647
_diffrn_measured_fraction_theta_max  0.7426
_diffrn_radiation_type             'Mo K\a'
_diffrn_radiation_wavelength       0.7107
_reflns_Friedel_coverage           0.0
_reflns_limit_h_max                60
_reflns_limit_h_min                -77
_reflns_limit_k_max                18
_reflns_limit_k_min                0
_reflns_limit_l_max                59
_reflns_limit_l_min                0
_reflns_number_gt                  23190
_reflns_number_total               31489
_reflns_threshold_expression       I>=2u(I)
_computing_molecular_graphics      'Olex2 1.3 (Dolomanov et al., 2009)'
_computing_publication_material    'Olex2 1.3 (Dolomanov et al., 2009)'
_computing_structure_refinement    'olex2.refine 1.3 (Bourhis et al., 2015)'
_refine_diff_density_max           0.8437
_refine_diff_density_min           -0.5615
_refine_diff_density_rms           0.0822
_refine_ls_d_res_high              0.4172
_refine_ls_d_res_low               7.6291
_refine_ls_goodness_of_fit_ref     0.9059
_refine_ls_hydrogen_treatment      refall
_refine_ls_matrix_type             full
_refine_ls_number_constraints      0
_refine_ls_number_parameters       676
_refine_ls_number_reflns           31489
_refine_ls_number_restraints       0
_refine_ls_R_factor_all            0.0581
_refine_ls_R_factor_gt             0.0367
_refine_ls_restrained_S_all        0.9059
_refine_ls_shift/su_max            0.0004
_refine_ls_shift/su_mean           0.0000
_refine_ls_structure_factor_coef   Fsqd
_refine_ls_weighting_details      
 'w=1/[\s^2^(Fo^2^)+(0.0000P)^2^] where P=(Fo^2^+2Fc^2^)/3'
_refine_ls_weighting_scheme        calc
_refine_ls_wR_factor_gt            0.0805
_refine_ls_wR_factor_ref           0.0924
_olex2_refinement_description
;
;
loop_
  _atom_site_label
  _atom_site_type_symbol
  _atom_site_fract_x
  _atom_site_fract_y
  _atom_site_fract_z
  _atom_site_U_iso_or_equiv
  _atom_site_adp_type
  _atom_site_occupancy
  _atom_site_refinement_flags_posn
 O8 O 0.396598(10) 0.11487(3) 0.219264(13) 0.01573(5) Uani 1.000000 .
 O9 O 0.452924(9) -0.06037(4) 0.231456(13) 0.01689(5) Uani 1.000000 .
 N7 N 0.405079(11) -0.36336(4) 0.239583(13) 0.01329(5) Uani 1.000000 .
 C12 C 0.415183(11) -0.03153(4) 0.227004(14) 0.01155(5) Uani 1.000000 .
 C13 C 0.386764(11) -0.18133(4) 0.232208(15) 0.01198(5) Uani 1.000000 .
 C14 C 0.447155(13) -0.38070(5) 0.293505(17) 0.01699(6) Uani 1.000000 .
 C15 C 0.371841(15) -0.48177(5) 0.24649(2) 0.02242(8) Uani 1.000000 .
 C16 C 0.41145(2) -0.41833(7) 0.18680(2) 0.02705(10) Uani 1.000000 .
 N1A N 0.241464(11) 0.20842(4) 0.151245(13) 0.01425(5) Uani 1.000000 .
 N3A N 0.310069(11) 0.13680(4) 0.189519(15) 0.01597(5) Uani 1.000000 .
 C2A C 0.277878(13) 0.20610(5) 0.142556(16) 0.01555(6) Uani 1.000000 .
 C4A C 0.293482(14) 0.09255(6) 0.229503(16) 0.01851(6) Uani 1.000000 .
 C5A C 0.250297(14) 0.13792(5) 0.205307(16) 0.01778(6) Uani 1.000000 .
 O1A O 0.179119(9) 0.34350(4) 0.057820(12) 0.01461(4) Uani 1.000000 .
 O2A O 0.152963(11) 0.31059(5) 0.144370(14) 0.02247(6) Uani 1.000000 .
 O3A O 0.085837(11) 0.37282(4) 0.125167(14) 0.01962(5) Uani 1.000000 .
 O4A O 0.002695(12) 0.75782(5) -0.028666(16) 0.02620(7) Uani 1.000000 .
 O5A O 0.024098(11) 0.81796(4) -0.096842(14) 0.02192(6) Uani 1.000000 .
 O6A O 0.150571(12) 0.53236(5) -0.099077(13) 0.02332(6) Uani 1.000000 .
 O7A O 0.204963(10) 0.52905(5) -0.013310(14) 0.02065(6) Uani 1.000000 .
 N4A N 0.117003(11) 0.37148(4) 0.111824(13) 0.01335(5) Uani 1.000000 .
 N5A N 0.028564(11) 0.74376(4) -0.051197(14) 0.01550(5) Uani 1.000000 .
 N6A N 0.165879(11) 0.52998(4) -0.045110(13) 0.01354(5) Uani 1.000000 .
 C6A C 0.145347(11) 0.43396(4) 0.035476(13) 0.01022(4) Uani 1.000000 .
 C7A C 0.111405(11) 0.45064(4) 0.056730(13) 0.01069(5) Uani 1.000000 .
 C8A C 0.073338(11) 0.54626(4) 0.028271(14) 0.01182(5) Uani 1.000000 .
 C9A C 0.066836(11) 0.63493(4) -0.022786(14) 0.01175(5) Uani 1.000000 .
 C10 C 0.097483(12) 0.62713(4) -0.046727(14) 0.01169(5) Uani 1.000000 .
 C11 C 0.134980(11) 0.53187(4) -0.018281(13) 0.01071(5) Uani 1.000000 .
 N1B N 0.450766(11) 0.28489(4) 0.088202(13) 0.01365(5) Uani 1.000000 .
 N3B N 0.487894(12) 0.12453(4) 0.163270(14) 0.01609(5) Uani 1.000000 .
 C2B C 0.448387(13) 0.19178(4) 0.131399(16) 0.01439(5) Uani 1.000000 .
 C4B C 0.492909(13) 0.27736(5) 0.092418(17) 0.01606(6) Uani 1.000000 .
 C5B C 0.516438(13) 0.17617(5) 0.139681(17) 0.01774(6) Uani 1.000000 .
 O1B O 0.396440(9) 0.45023(4) -0.009118(13) 0.01663(5) Uani 1.000000 .
 O2B O 0.362446(11) 0.38153(5) 0.068168(13) 0.02175(6) Uani 1.000000 .
 O3B O 0.291934(11) 0.37323(4) 0.030718(16) 0.02207(6) Uani 1.000000 .
 O4B O 0.212984(11) 0.81431(5) -0.108369(16) 0.02355(6) Uani 1.000000 .
 O5B O 0.236512(11) 0.89285(5) -0.172902(15) 0.02292(6) Uani 1.000000 .
 O6B O 0.378456(11) 0.75375(4) -0.150462(14) 0.01894(5) Uani 1.000000 .
 O7B O 0.411782(12) 0.52584(5) -0.101632(16) 0.02513(7) Uani 1.000000 .
 N4B N 0.326335(10) 0.41980(4) 0.029628(13) 0.01302(5) Uani 1.000000 .
 N5B N 0.240810(11) 0.81301(4) -0.128110(15) 0.01552(5) Uani 1.000000 .
 N6B N 0.382627(11) 0.63446(4) -0.115251(13) 0.01368(5) Uani 1.000000 .
 C6B C 0.360824(11) 0.52441(4) -0.036523(14) 0.01110(5) Uani 1.000000 .
 C7B C 0.324093(11) 0.52514(4) -0.019760(14) 0.01113(5) Uani 1.000000 .
 C8B C 0.285511(12) 0.61506(4) -0.048843(15) 0.01222(5) Uani 1.000000 .
 C9B C 0.280392(11) 0.71393(4) -0.097849(15) 0.01236(5) Uani 1.000000 .
 C1 C 0.312644(12) 0.71770(4) -0.118750(15) 0.01244(5) Uani 1.000000 .
 C2 C 0.350797(11) 0.62408(4) -0.090111(14) 0.01135(5) Uani 1.000000 .
 H1a H 0.3803(3) -0.1567(11) 0.2705(4) 0.0316(19) Uani 1.000000 .
 H1b H 0.3561(2) -0.1828(10) 0.1920(4) 0.0260(18) Uani 1.000000 .
 H1c H 0.4566(3) -0.5170(13) 0.2972(5) 0.049(3) Uani 1.000000 .
 H1d H 0.4411(3) -0.3433(13) 0.3309(4) 0.038(2) Uani 1.000000 .
 H1e H 0.4713(3) -0.3001(13) 0.2888(4) 0.039(2) Uani 1.000000 .
 H1f H 0.3428(3) -0.4723(13) 0.2065(5) 0.052(3) Uani 1.000000 .
 H1g H 0.3678(3) -0.4358(13) 0.2860(4) 0.039(2) Uani 1.000000 .
 H1h H 0.3845(4) -0.6116(12) 0.2518(5) 0.050(3) Uani 1.000000 .
 H1i H 0.4357(4) -0.3373(15) 0.1834(5) 0.053(3) Uani 1.000000 .
 H1j H 0.3798(4) -0.4026(15) 0.1485(5) 0.055(3) Uani 1.000000 .
 H1k H 0.4208(5) -0.5527(13) 0.1922(5) 0.059(3) Uani 1.000000 .
 H3A H 0.3431(3) 0.1270(13) 0.1971(5) 0.034(2) Uani 1.000000 .
 H2A H 0.2816(3) 0.2510(14) 0.1039(4) 0.038(2) Uani 1.000000 .
 H4A H 0.3139(3) 0.0322(15) 0.2702(4) 0.049(3) Uani 1.000000 .
 H5A H 0.2266(3) 0.1265(14) 0.2228(5) 0.044(3) Uani 1.000000 .
 H8A H 0.0492(3) 0.5543(11) 0.0469(4) 0.030(2) Uani 1.000000 .
 H10 H 0.0924(3) 0.6979(12) -0.0860(4) 0.037(2) Uani 1.000000 .
 H1l H 0.2124(3) 0.2616(13) 0.1215(5) 0.030(2) Uani 1.000000 .
 H1m H 0.4254(3) 0.3479(14) 0.0553(5) 0.036(2) Uani 1.000000 .
 H3B H 0.4948(4) 0.0464(15) 0.1992(5) 0.042(3) Uani 1.000000 .
 H2B H 0.4200(3) 0.1739(12) 0.1398(5) 0.037(2) Uani 1.000000 .
 H4B H 0.5019(3) 0.3465(12) 0.0631(4) 0.040(2) Uani 1.000000 .
 H5B H 0.5506(3) 0.1410(13) 0.1584(5) 0.042(3) Uani 1.000000 .
 H8B H 0.2595(2) 0.6094(11) -0.0341(4) 0.0247(18) Uani 1.000000 .
 H1 H 0.3076(3) 0.7955(10) -0.1573(4) 0.0281(18) Uani 1.000000 .

loop_
  _atom_site_aniso_label
  _atom_site_aniso_U_11
  _atom_site_aniso_U_22
  _atom_site_aniso_U_33
  _atom_site_aniso_U_12
  _atom_site_aniso_U_13
  _atom_site_aniso_U_23
 O8 0.01379(11) 0.01223(9) 0.01944(11) -0.00062(7) 0.00523(9) 0.00042(8)
 O9 0.01113(11) 0.01972(12) 0.02032(11) -0.00008(8) 0.00706(9) 0.00354(9)
 N7 0.01484(12) 0.01178(10) 0.01109(10) 0.00094(8) 0.00331(9) -0.00017(7)
 C12 0.00981(12) 0.01259(11) 0.01108(10) -0.00068(8) 0.00321(9) 0.00063(8)
 C13 0.01034(12) 0.01182(11) 0.01278(11) -0.00017(8) 0.00385(9) 0.00134(8)
 C14 0.01424(15) 0.01843(14) 0.01553(13) 0.00351(11) 0.00350(11) 0.00380(10)
 C15 0.01909(18) 0.01432(14) 0.02715(19) -0.00326(12) 0.00305(14) 0.00487(12)
 C16 0.0437(3) 0.02171(18) 0.01749(16) 0.00529(18) 0.01454(18) -0.00413(13)
 N1A 0.01240(12) 0.01558(11) 0.01228(10) 0.00204(8) 0.00272(9) 0.00111(8)
 N3A 0.01212(13) 0.01620(12) 0.01748(12) 0.00176(9) 0.00410(10) -0.00088(9)
 C2A 0.01592(15) 0.01511(12) 0.01583(13) 0.00153(10) 0.00683(11) 0.00227(10)
 C4A 0.01574(16) 0.02477(16) 0.01137(12) 0.00525(12) 0.00208(11) 0.00174(11)
 C5A 0.01536(16) 0.02480(16) 0.01320(13) 0.00414(12) 0.00601(11) 0.00246(11)
 O1A 0.01315(11) 0.01801(10) 0.01225(9) 0.00561(8) 0.00490(8) 0.00369(7)
 O2A 0.01798(13) 0.03488(16) 0.01417(11) 0.00633(11) 0.00633(9) 0.01102(10)
 O3A 0.02037(14) 0.02444(13) 0.01857(12) 0.00304(10) 0.01260(11) 0.00728(9)
 O4A 0.01718(14) 0.03784(18) 0.02300(14) 0.01306(12) 0.00782(11) 0.00452(12)
 O5A 0.01962(14) 0.02373(13) 0.01687(11) 0.00744(10) 0.00217(10) 0.00666(9)
 O6A 0.02287(15) 0.03730(17) 0.01283(10) -0.00421(12) 0.01047(10) -0.00137(10)
 O7A 0.01331(12) 0.03133(15) 0.01969(12) 0.00224(10) 0.00926(10) 0.00483(10)
 N4A 0.01461(13) 0.01535(11) 0.01078(9) 0.00100(8) 0.00598(9) 0.00321(7)
 N5A 0.01223(12) 0.01738(12) 0.01316(11) 0.00429(9) 0.00164(9) 0.00054(8)
 N6A 0.01412(13) 0.01647(11) 0.01204(10) 0.00005(9) 0.00745(9) 0.00054(8)
 C6A 0.01024(12) 0.01132(10) 0.00867(9) 0.00116(8) 0.00352(8) 0.00087(7)
 C7A 0.01044(12) 0.01225(11) 0.00939(10) 0.00051(8) 0.00415(9) 0.00126(7)
 C8A 0.01022(12) 0.01415(11) 0.01096(10) 0.00105(9) 0.00429(9) 0.00104(8)
 C9A 0.01043(12) 0.01291(11) 0.01031(10) 0.00164(8) 0.00276(9) 0.00095(8)
 C10 0.01208(13) 0.01285(11) 0.00931(10) 0.00120(9) 0.00364(9) 0.00186(8)
 C11 0.01077(12) 0.01244(10) 0.00904(9) 0.00052(8) 0.00425(9) 0.00086(8)
 N1B 0.01306(12) 0.01390(10) 0.01270(10) 0.00155(8) 0.00410(9) 0.00165(8)
 N3B 0.01971(14) 0.01547(11) 0.01217(10) 0.00287(9) 0.00577(10) 0.00275(8)
 C2B 0.01531(15) 0.01379(12) 0.01576(12) -0.00034(10) 0.00817(11) 0.00049(9)
 C4B 0.01614(15) 0.01838(14) 0.01595(13) 0.00163(11) 0.00897(11) 0.00293(10)
 C5B 0.01365(15) 0.02057(15) 0.01769(14) 0.00407(11) 0.00526(12) 0.00176(11)
 O1B 0.01212(11) 0.02207(12) 0.01614(10) 0.00511(8) 0.00634(9) 0.00635(8)
 O2B 0.01594(13) 0.03455(16) 0.01299(10) 0.00223(10) 0.00428(9) 0.00711(10)
 O3B 0.01704(13) 0.02759(14) 0.02463(14) 0.00247(10) 0.01173(11) 0.01131(11)
 O4B 0.01410(13) 0.02723(15) 0.02972(16) 0.00761(10) 0.00954(12) 0.00864(12)
 O5B 0.02034(14) 0.02529(14) 0.02037(12) 0.00872(11) 0.00580(11) 0.00877(10)
 O6B 0.02410(14) 0.01866(11) 0.01947(12) -0.00019(10) 0.01445(11) 0.00249(9)
 O7B 0.02242(15) 0.03290(16) 0.02730(15) 0.01158(12) 0.01754(13) 0.01037(12)
 N4B 0.01365(12) 0.01421(10) 0.01220(10) 0.00145(8) 0.00638(9) 0.00170(8)
 N5B 0.01196(12) 0.01447(11) 0.01749(12) 0.00272(8) 0.00355(9) 0.00216(9)
 N6B 0.01355(12) 0.01600(11) 0.01334(10) -0.00040(8) 0.00744(9) -0.00025(8)
 C6B 0.00969(12) 0.01195(10) 0.01151(10) 0.00069(8) 0.00428(9) 0.00090(8)
 C7B 0.01048(12) 0.01150(10) 0.01181(10) 0.00073(8) 0.00506(9) 0.00102(8)
 C8B 0.01074(13) 0.01214(11) 0.01413(12) 0.00098(8) 0.00556(10) 0.00128(8)
 C9B 0.01066(13) 0.01190(11) 0.01367(11) 0.00124(8) 0.00426(9) 0.00155(8)
 C1 0.01188(13) 0.01266(11) 0.01226(11) 0.00092(9) 0.00454(9) 0.00156(8)
 C2 0.01105(12) 0.01187(10) 0.01137(10) 0.00011(8) 0.00491(9) 0.00060(8)
 H1a 0.041(5) 0.029(5) 0.030(5) -0.004(4) 0.020(4) -0.000(4)
 H1b 0.015(4) 0.021(4) 0.030(5) -0.006(3) -0.002(3) 0.001(3)
 H1c 0.042(6) 0.038(6) 0.063(7) 0.013(4) 0.019(5) 0.011(5)
 H1d 0.040(5) 0.049(6) 0.021(5) 0.007(4) 0.009(4) -0.001(4)
 H1e 0.026(5) 0.050(6) 0.039(6) 0.000(4) 0.012(4) 0.010(4)
 H1f 0.027(5) 0.039(6) 0.060(7) -0.008(4) -0.011(5) 0.014(5)
 H1g 0.055(6) 0.045(6) 0.033(5) -0.010(5) 0.034(5) -0.007(4)
 H1h 0.052(6) 0.028(5) 0.053(7) 0.006(4) 0.006(5) -0.002(4)
 H1i 0.068(7) 0.065(7) 0.043(6) 0.021(6) 0.040(6) 0.002(5)
 H1j 0.076(8) 0.050(7) 0.032(6) -0.000(6) 0.017(6) -0.015(5)
 H1k 0.106(10) 0.039(6) 0.043(6) 0.017(6) 0.042(7) -0.005(5)
 H3A 0.035(6) 0.028(6) 0.037(6) 0.008(4) 0.015(5) 0.002(4)
 H2A 0.038(5) 0.047(6) 0.036(5) 0.006(4) 0.024(4) 0.008(4)
 H4A 0.042(6) 0.074(8) 0.019(5) 0.011(5) 0.000(4) 0.013(5)
 H5A 0.047(6) 0.054(7) 0.044(6) 0.009(5) 0.030(5) 0.008(5)
 H8A 0.032(5) 0.030(5) 0.031(5) 0.006(4) 0.016(4) 0.002(4)
 H10 0.043(5) 0.038(5) 0.028(5) 0.008(4) 0.013(4) 0.012(4)
 H1l 0.017(4) 0.033(5) 0.035(6) 0.001(4) 0.007(4) 0.004(4)
 H1m 0.039(6) 0.032(6) 0.039(6) -0.012(5) 0.017(5) -0.006(5)
 H3B 0.052(7) 0.048(7) 0.027(6) -0.000(5) 0.018(5) 0.001(5)
 H2B 0.047(6) 0.040(5) 0.043(6) -0.016(4) 0.036(5) -0.001(4)
 H4B 0.051(6) 0.039(5) 0.040(6) -0.006(4) 0.028(5) 0.015(4)
 H5B 0.020(4) 0.050(6) 0.045(6) 0.010(4) 0.003(4) 0.000(5)
 H8B 0.014(4) 0.030(4) 0.026(4) -0.002(3) 0.005(3) 0.004(3)
 H1 0.037(5) 0.022(4) 0.030(5) -0.001(3) 0.018(4) 0.006(3)

loop_
  _geom_bond_atom_site_label_1
  _geom_bond_atom_site_label_2
  _geom_bond_distance
  _geom_bond_site_symmetry_2
  _geom_bond_publ_flag
 O8 C12 1.2592(4) . ?
 O9 C12 1.2451(5) . ?
 N7 C13 1.5049(4) . ?
 N7 C14 1.5001(5) . ?
 N7 C15 1.5043(5) . ?
 N7 C16 1.4900(5) . ?
 C12 C13 1.5335(5) . ?
 C13 H1a 1.089(9) . ?
 C13 H1b 1.100(7) . ?
 C14 H1c 1.085(10) . ?
 C14 H1d 1.079(10) . ?
 C14 H1e 1.066(9) . ?
 C15 H1f 1.072(9) . ?
 C15 H1g 1.113(9) . ?
 C15 H1h 1.068(9) . ?
 C16 H1i 1.056(12) . ?
 C16 H1j 1.102(12) . ?
 C16 H1k 1.069(10) . ?
 N1A C2A 1.3296(5) . ?
 N1A C5A 1.3744(5) . ?
 N1A H1l 1.034(9) . ?
 N3A C2A 1.3332(5) . ?
 N3A C4A 1.3797(6) . ?
 N3A H3A 1.046(11) . ?
 C2A H2A 1.085(9) . ?
 C4A C5A 1.3630(6) . ?
 C4A H4A 1.069(9) . ?
 C5A H5A 1.061(10) . ?
 O1A C6A 1.2453(4) . ?
 O2A N4A 1.2329(4) . ?
 O3A N4A 1.2257(5) . ?
 O4A N5A 1.2243(5) . ?
 O5A N5A 1.2321(5) . ?
 O6A N6A 1.2334(4) . ?
 O7A N6A 1.2187(5) . ?
 N4A C7A 1.4502(4) . ?
 N5A C9A 1.4461(4) . ?
 N6A C11 1.4552(5) . ?
 C6A C7A 1.4530(5) . ?
 C6A C11 1.4548(4) . ?
 C7A C8A 1.3854(5) . ?
 C8A C9A 1.3863(5) . ?
 C8A H8A 1.094(9) . ?
 C9A C10 1.3941(5) . ?
 C10 C11 1.3704(5) . ?
 C10 H10 1.074(9) . ?
 N1B C2B 1.3293(5) . ?
 N1B C4B 1.3760(5) . ?
 N1B H1m 1.027(11) . ?
 N3B C2B 1.3341(5) . ?
 N3B C5B 1.3795(6) . ?
 N3B H3B 1.026(11) . ?
 C2B H2B 1.069(9) . ?
 C4B C5B 1.3610(5) . ?
 C4B H4B 1.049(9) . ?
 C5B H5B 1.075(8) . ?
 O1B C6B 1.2410(4) . ?
 O2B N4B 1.2302(4) . ?
 O3B N4B 1.2207(5) . ?
 O4B N5B 1.2280(5) . ?
 O5B N5B 1.2356(5) . ?
 O6B N6B 1.2391(4) . ?
 O7B N6B 1.2204(5) . ?
 N4B C7B 1.4561(4) . ?
 N5B C9B 1.4414(4) . ?
 N6B C2 1.4539(5) . ?
 C6B C7B 1.4611(5) . ?
 C6B C2 1.4600(4) . ?
 C7B C8B 1.3774(5) . ?
 C8B C9B 1.3942(5) . ?
 C8B H8B 1.083(8) . ?
 C9B C1 1.3881(5) . ?
 C1 C2 1.3800(5) . ?
 C1 H1 1.090(8) . ?

loop_
  _geom_angle_atom_site_label_1
  _geom_angle_atom_site_label_2
  _geom_angle_atom_site_label_3
  _geom_angle
  _geom_angle_site_symmetry_1
  _geom_angle_site_symmetry_3
  _geom_angle_publ_flag
 C14 N7 C13 112.07(3) . . ?
 C15 N7 C13 106.78(3) . . ?
 C15 N7 C14 107.86(3) . . ?
 C16 N7 C13 110.86(3) . . ?
 C16 N7 C14 110.33(4) . . ?
 C16 N7 C15 108.78(4) . . ?
 O9 C12 O8 126.34(3) . . ?
 C13 C12 O8 113.23(3) . . ?
 C13 C12 O9 120.41(3) . . ?
 C12 C13 N7 117.89(3) . . ?
 H1a C13 N7 105.9(4) . . ?
 H1a C13 C12 107.9(4) . . ?
 H1b C13 N7 106.4(4) . . ?
 H1b C13 C12 107.9(4) . . ?
 H1b C13 H1a 110.9(7) . . ?
 H1c C14 N7 107.1(6) . . ?
 H1d C14 N7 108.2(5) . . ?
 H1d C14 H1c 109.7(8) . . ?
 H1e C14 N7 108.8(5) . . ?
 H1e C14 H1c 111.0(8) . . ?
 H1e C14 H1d 111.9(8) . . ?
 H1f C15 N7 106.2(6) . . ?
 H1g C15 N7 106.5(5) . . ?
 H1g C15 H1f 114.4(9) . . ?
 H1h C15 N7 107.5(6) . . ?
 H1h C15 H1f 109.8(8) . . ?
 H1h C15 H1g 112.0(9) . . ?
 H1i C16 N7 107.9(6) . . ?
 H1j C16 N7 107.6(6) . . ?
 H1j C16 H1i 111.1(9) . . ?
 H1k C16 N7 107.7(6) . . ?
 H1k C16 H1i 112.4(9) . . ?
 H1k C16 H1j 110.0(9) . . ?
 C5A N1A C2A 108.90(3) . . ?
 H1l N1A C2A 122.8(6) . . ?
 H1l N1A C5A 128.2(6) . . ?
 C4A N3A C2A 108.52(3) . . ?
 H3A N3A C2A 126.6(6) . . ?
 H3A N3A C4A 124.7(6) . . ?
 N3A C2A N1A 108.75(3) . . ?
 H2A C2A N1A 126.9(5) . . ?
 H2A C2A N3A 124.4(5) . . ?
 C5A C4A N3A 106.92(3) . . ?
 H4A C4A N3A 120.7(6) . . ?
 H4A C4A C5A 132.4(6) . . ?
 C4A C5A N1A 106.91(4) . . ?
 H5A C5A N1A 123.6(6) . . ?
 H5A C5A C4A 129.5(6) . . ?
 O3A N4A O2A 122.26(3) . . ?
 C7A N4A O2A 119.46(3) . . ?
 C7A N4A O3A 118.24(3) . . ?
 O5A N5A O4A 123.80(3) . . ?
 C9A N5A O4A 118.61(3) . . ?
 C9A N5A O5A 117.58(3) . . ?
 O7A N6A O6A 124.11(4) . . ?
 C11 N6A O6A 117.34(3) . . ?
 C11 N6A O7A 118.54(3) . . ?
 C7A C6A O1A 126.18(3) . . ?
 C11 C6A O1A 121.69(3) . . ?
 C11 C6A C7A 112.09(3) . . ?
 C6A C7A N4A 120.38(3) . . ?
 C8A C7A N4A 115.95(3) . . ?
 C8A C7A C6A 123.62(3) . . ?
 C9A C8A C7A 119.44(3) . . ?
 H8A C8A C7A 119.8(5) . . ?
 H8A C8A C9A 120.7(5) . . ?
 C8A C9A N5A 120.22(3) . . ?
 C10 C9A N5A 118.44(3) . . ?
 C10 C9A C8A 121.30(3) . . ?
 C11 C10 C9A 118.77(3) . . ?
 H10 C10 C9A 120.8(5) . . ?
 H10 C10 C11 120.4(5) . . ?
 C6A C11 N6A 119.01(3) . . ?
 C10 C11 N6A 116.22(3) . . ?
 C10 C11 C6A 124.77(3) . . ?
 C4B N1B C2B 109.02(3) . . ?
 H1m N1B C2B 126.6(6) . . ?
 H1m N1B C4B 124.3(6) . . ?
 C5B N3B C2B 109.08(3) . . ?
 H3B N3B C2B 123.8(7) . . ?
 H3B N3B C5B 127.1(7) . . ?
 N3B C2B N1B 108.26(3) . . ?
 H2B C2B N1B 126.4(6) . . ?
 H2B C2B N3B 125.3(6) . . ?
 C5B C4B N1B 107.13(3) . . ?
 H4B C4B N1B 120.9(5) . . ?
 H4B C4B C5B 132.0(5) . . ?
 C4B C5B N3B 106.51(3) . . ?
 H5B C5B N3B 123.0(6) . . ?
 H5B C5B C4B 130.4(6) . . ?
 O3B N4B O2B 122.94(3) . . ?
 C7B N4B O2B 119.07(3) . . ?
 C7B N4B O3B 117.99(3) . . ?
 O5B N5B O4B 123.05(3) . . ?
 C9B N5B O4B 118.77(3) . . ?
 C9B N5B O5B 118.18(3) . . ?
 O7B N6B O6B 122.79(4) . . ?
 C2 N6B O6B 117.82(3) . . ?
 C2 N6B O7B 119.38(3) . . ?
 C7B C6B O1B 125.18(3) . . ?
 C2 C6B O1B 123.28(3) . . ?
 C2 C6B C7B 111.53(3) . . ?
 C6B C7B N4B 119.65(3) . . ?
 C8B C7B N4B 115.58(3) . . ?
 C8B C7B C6B 124.73(3) . . ?
 C9B C8B C7B 118.82(3) . . ?
 H8B C8B C7B 120.9(4) . . ?
 H8B C8B C9B 120.3(4) . . ?
 C8B C9B N5B 119.89(3) . . ?
 C1 C9B N5B 118.90(3) . . ?
 C1 C9B C8B 121.21(3) . . ?
 C2 C1 C9B 119.57(3) . . ?
 H1 C1 C9B 119.5(4) . . ?
 H1 C1 C2 120.9(4) . . ?
 C6B C2 N6B 120.10(3) . . ?
 C1 C2 N6B 115.87(3) . . ?
 C1 C2 C6B 123.99(3) . . ?

loop_
  _geom_torsion_atom_site_label_1
  _geom_torsion_atom_site_label_2
  _geom_torsion_atom_site_label_3
  _geom_torsion_atom_site_label_4
  _geom_torsion
  _geom_torsion_site_symmetry_1
  _geom_torsion_site_symmetry_2
  _geom_torsion_site_symmetry_3
  _geom_torsion_site_symmetry_4
  _geom_torsion_publ_flag
 O8 C12 C13 N7 178.04(3) . . . . ?
 O9 C12 C13 N7 -3.16(4) . . . . ?
 N1A C2A N3A C4A 0.29(4) . . . . ?
 N1A C5A C4A N3A 0.08(4) . . . . ?
 O1A C6A C7A N4A 6.30(4) . . . . ?
 O1A C6A C7A C8A -176.48(3) . . . . ?
 O1A C6A C11 N6A -2.77(4) . . . . ?
 O1A C6A C11 C10 176.73(3) . . . . ?
 O2A N4A C7A C6A 9.86(4) . . . . ?
 O2A N4A C7A C8A -167.56(3) . . . . ?
 O3A N4A C7A C6A -172.46(3) . . . . ?
 O3A N4A C7A C8A 10.12(4) . . . . ?
 O4A N5A C9A C8A 1.23(4) . . . . ?
 O4A N5A C9A C10 -176.39(4) . . . . ?
 O5A N5A C9A C8A -179.13(3) . . . . ?
 O5A N5A C9A C10 3.25(4) . . . . ?
 O6A N6A C11 C6A 144.70(3) . . . . ?
 O6A N6A C11 C10 -34.84(4) . . . . ?
 O7A N6A C11 C6A -36.48(4) . . . . ?
 O7A N6A C11 C10 143.98(3) . . . . ?
 N4A C7A C6A C11 -176.10(3) . . . . ?
 N4A C7A C8A C9A 176.03(3) . . . . ?
 N5A C9A C8A C7A -176.31(3) . . . . ?
 N5A C9A C10 C11 176.49(3) . . . . ?
 N6A C11 C6A C7A 179.51(3) . . . . ?
 N6A C11 C10 C9A -179.46(3) . . . . ?
 C6A C7A C8A C9A -1.30(4) . . . . ?
 C6A C11 C10 C9A 1.02(4) . . . . ?
 C7A C8A C9A C10 1.24(4) . . . . ?
 C8A C9A C10 C11 -1.10(4) . . . . ?
 N1B C2B N3B C5B -0.04(3) . . . . ?
 N1B C4B C5B N3B -0.10(3) . . . . ?
 O1B C6B C7B N4B -5.90(4) . . . . ?
 O1B C6B C7B C8B 176.59(3) . . . . ?
 O1B C6B C2 N6B 2.47(4) . . . . ?
 O1B C6B C2 C1 -175.11(3) . . . . ?
 O2B N4B C7B C6B 25.07(4) . . . . ?
 O2B N4B C7B C8B -157.20(3) . . . . ?
 O3B N4B C7B C6B -154.87(3) . . . . ?
 O3B N4B C7B C8B 22.87(4) . . . . ?
 O4B N5B C9B C8B 3.18(4) . . . . ?
 O4B N5B C9B C1 -177.51(3) . . . . ?
 O5B N5B C9B C8B -176.79(3) . . . . ?
 O5B N5B C9B C1 2.52(4) . . . . ?
 O6B N6B C2 C6B -161.25(3) . . . . ?
 O6B N6B C2 C1 16.53(4) . . . . ?
 O7B N6B C2 C6B 19.56(4) . . . . ?
 O7B N6B C2 C1 -162.67(4) . . . . ?
 N4B C7B C6B C2 174.52(3) . . . . ?
 N4B C7B C8B C9B -177.81(3) . . . . ?
 N5B C9B C8B C7B -178.32(3) . . . . ?
 N5B C9B C1 C2 179.74(3) . . . . ?
 N6B C2 C6B C7B -177.94(3) . . . . ?
 N6B C2 C1 C9B 179.57(3) . . . . ?
 C6B C7B C8B C9B -0.20(4) . . . . ?
 C6B C2 C1 C9B -2.76(4) . . . . ?
 C7B C8B C9B C1 2.39(4) . . . . ?
 C8B C9B C1 C2 -0.96(4) . . . . ?

loop_
  _refln_index_h
  _refln_index_k
  _refln_index_l
  _refln_F_squared_calc
  _refln_F_squared_meas
  _refln_F_squared_sigma
  _refln_F_squared_weight
  _refln_observed_status
-77 1 26 9.915 8.653 8.012 265.840 o
-77 1 27 0.130 14.101 10.758 147.422 o
-77 1 28 111.070 92.432 34.427 14.397 o
-77 1 29 35.546 25.592 16.985 59.149 o
-75 1 27 397.335 420.224 139.083 0.882 o
-75 1 28 89.519 75.264 27.835 22.024 o
-75 1 30 77.291 99.894 39.143 11.137 o
-73 1 28 231.911 231.102 77.553 2.837 o
-73 1 29 13.531 74.348 65.421 3.987 o
-73 1 30 501.393 505.468 163.209 0.641 o
-71 1 29 1.006 15.886 7.508 302.698 o
-71 1 30 0.669 11.537 15.062 75.215 o
-71 1 31 168.924 183.811 53.701 5.917 o
-71 1 32 16.449 26.370 11.628 126.191 o
-71 1 33 31.151 22.616 10.438 156.613 o
-69 1 26 43.455 64.048 18.999 47.272 o
-69 1 27 7.186 2.884 19.594 44.444 o
-69 1 28 26.322 22.753 9.660 182.866 o
-69 1 29 0.392 18.907 9.019 209.780 o
-69 1 30 147.302 138.854 36.854 12.563 o
-69 1 31 49.044 62.262 20.647 40.026 o
-69 1 32 82.838 102.458 29.483 19.630 o
-69 1 33 189.750 216.590 65.513 3.976 o
-67 1 27 167.526 222.770 67.893 3.702 o
-67 1 29 13.435 9.980 25.225 26.816 o
-67 1 30 0.486 12.590 12.223 114.202 o
-67 1 31 6.187 -1.740 11.903 120.434 o
-67 1 32 7.547 19.823 15.428 71.686 o
-67 1 34 59.515 87.579 25.317 26.622 o
-66 2 30 62.519 87.030 33.466 15.236 o
-66 2 31 105.538 139.312 40.745 10.278 o
-66 2 32 2.406 -6.135 49.947 6.840 o
-66 2 33 12.627 19.640 13.597 92.296 o
-66 2 34 46.947 42.073 25.866 25.503 o
-65 1 27 9.505 7.417 6.638 387.223 o
-65 1 28 2.709 -14.284 27.606 22.390 o
-65 1 29 0.003 15.153 11.216 135.633 o
-65 1 31 0.037 12.864 13.780 89.859 o
-65 1 32 3.049 8.469 13.505 93.552 o
-65 1 34 247.293 270.337 78.423 2.774 o
-65 3 22 113.567 167.192 65.238 4.009 o
-65 9 33 0.373 -2.884 16.939 59.469 o
-64 2 25 0.193 14.375 7.142 334.540 o
-64 2 26 5.753 30.856 10.484 155.248 o
-64 2 27 7.267 12.086 6.592 392.620 o
-64 2 28 30.021 30.261 24.493 28.444 o
-64 2 29 35.129 52.099 15.199 73.862 o
-64 2 30 32.130 53.335 16.344 63.879 o
-64 2 31 13.989 -0.687 34.565 14.283 o
-64 2 33 97.845 104.701 31.085 17.659 o
-64 2 34 17.961 14.925 13.048 100.232 o
-64 8 28 2.829 16.298 9.568 186.382 o
-64 8 29 181.258 192.326 63.590 4.220 o
-64 8 33 0.004 22.616 27.789 22.096 o
-64 8 34 151.020 173.281 67.893 3.702 o
-63 1 28 63.404 55.395 46.514 7.887 o
-63 1 30 108.029 122.510 31.864 16.806 o
-63 1 32 1.052 28.384 12.681 106.105 o
-63 1 33 367.464 416.561 109.462 1.424 o
-63 1 34 239.594 315.568 83.367 2.455 o
-63 7 28 4.538 31.726 22.753 32.960 o
-63 7 29 523.521 520.301 154.328 0.716 o
-63 7 30 37.934 39.555 16.802 60.446 o
-63 9 31 0.428 -14.284 14.650 79.505 o
-63 9 33 93.725 69.862 28.064 21.666 o
-63 9 34 6.712 -5.265 21.563 36.699 o
-63 9 35 3.513 -2.930 11.354 132.371 o
-63 9 36 2.885 8.195 8.744 223.167 o
-63 9 37 34.440 21.609 10.484 155.248 o
-62 2 25 19.018 8.836 12.086 116.812 o
-62 2 26 19.294 26.187 26.919 23.547 o
-62 2 27 84.016 66.062 18.633 49.148 o
-62 2 29 44.762 72.151 20.510 40.564 o
-62 2 30 30.444 23.119 38.868 11.295 o
-62 2 31 14.639 8.057 6.547 398.130 o
-62 2 33 550.094 665.472 162.843 0.643 o
-62 2 34 528.221 547.357 143.249 0.832 o
-62 6 26 35.029 35.114 12.498 109.237 o
-62 6 27 188.303 228.035 66.337 3.878 o
-62 6 28 33.577 31.680 12.407 110.856 o
-62 6 29 590.352 656.408 174.105 0.563 o
-62 6 30 139.882 149.887 42.668 9.373 o
-62 6 31 9.672 7.783 10.850 144.944 o
-62 6 32 58.143 47.475 17.855 53.526 o
-62 8 25 2.809 11.125 10.575 152.571 o
-62 8 26 50.404 70.915 29.620 19.449 o
-62 8 27 29.303 28.979 11.445 130.262 o
-62 8 28 22.790 7.829 22.799 32.828 o
-62 8 29 191.409 217.139 70.136 3.469 o
-62 8 33 189.583 187.519 66.794 3.825 o
-62 8 34 39.304 47.704 19.365 45.501 o
-62 8 35 12.250 5.997 6.638 387.223 o
-62 8 36 18.299 11.583 14.146 85.267 o
-62 10 12 0.432 -0.595 34.931 13.985 o
-62 10 13 49.487 42.531 16.206 64.967 o
-62 10 14 48.718 36.396 23.486 30.936 o
-62 10 15 4.201 -22.479 25.683 25.869 o
-62 10 16 11.194 24.996 22.845 32.696 o
-62 10 17 1.098 17.626 13.505 93.552 o
-62 10 18 77.637 42.347 18.907 47.731 o
-62 10 19 10.938 -2.930 11.171 136.747 o
-62 10 20 13.271 19.777 13.872 88.677 o
-62 10 30 10.598 19.137 23.302 31.424 o
-62 10 31 0.014 20.739 9.339 195.631 o
-62 10 33 183.051 196.675 73.845 3.129 o
-62 10 34 46.946 40.425 19.640 44.237 o
-62 10 35 202.802 196.996 80.620 2.625 o
-61 1 28 254.235 266.766 65.467 3.981 o
-61 1 29 194.375 189.121 60.889 4.603 o
-61 1 30 364.418 437.849 104.884 1.551 o
-61 1 31 17.290 24.447 37.037 12.439 o
-61 1 32 0.618 8.469 15.016 75.674 o
-61 1 33 93.150 110.561 28.934 20.383 o
-61 1 34 83.033 119.992 33.557 15.153 o
-61 3 25 632.024 727.139 151.901 0.740 o
-61 5 26 136.904 158.540 45.232 8.340 o
-61 5 27 43.222 49.306 35.114 13.839 o
-61 5 28 168.616 211.554 60.385 4.680 o
-61 5 29 18.762 40.654 12.636 106.876 o
-61 5 30 188.009 213.568 61.621 4.494 o
-61 7 25 171.365 185.917 56.127 5.416 o
-61 7 26 16.889 32.642 36.258 12.979 o
-61 7 27 0.990 48.986 17.534 55.501 o
-61 7 28 69.691 82.635 29.071 20.191 o
-61 7 30 51.843 54.296 18.633 49.148 o
-61 7 34 50.880 56.814 19.411 45.286 o
-61 7 35 41.008 40.699 15.337 72.545 o
-61 7 37 1.201 -9.156 54.067 5.837 o
-61 9 14 278.914 254.130 80.803 2.613 o
-61 9 15 76.053 83.504 30.399 18.465 o
-61 9 16 7.623 15.153 10.209 163.715 o
-61 9 17 3.625 -7.829 12.452 110.042 o
-61 9 18 5.199 0.092 19.411 45.286 o
-61 9 24 25.471 2.381 6.913 357.062 o
-61 9 25 40.166 23.989 9.934 172.893 o
-61 9 26 1.392 -6.684 34.244 14.551 o
-61 9 27 8.825 2.747 7.691 288.455 o
-61 9 32 45.152 52.282 18.084 52.180 o
-61 9 33 6.037 24.539 11.812 122.309 o
-61 9 34 2.994 1.785 12.727 105.343 o
-61 9 35 12.141 14.742 8.561 232.816 o
-61 9 36 7.627 2.106 12.956 101.654 o
-61 9 37 45.814 40.196 17.809 53.802 o
-61 9 38 9.924 14.513 8.698 225.522 o
-61 9 39 0.016 -4.441 11.125 137.875 o
-61 11 28 0.318 -3.983 11.995 118.603 o
-61 11 29 8.015 10.026 7.920 272.022 o
-60 2 26 18.861 26.965 12.315 112.510 o
-60 2 27 196.297 259.716 66.886 3.814 o
-60 2 28 575.729 567.501 133.909 0.952 o
-60 2 29 161.600 149.429 37.998 11.818 o
-60 2 30 11.402 78.469 80.346 2.643 o
-60 2 31 327.849 400.813 94.767 1.900 o
-60 2 33 0.348 -4.303 32.367 16.288 o
-60 2 34 6.061 -0.641 20.601 40.204 o
-60 6 24 312.556 368.903 98.475 1.760 o
-60 6 25 367.313 437.941 109.325 1.428 o
-60 6 26 33.518 47.337 15.474 71.263 o
-60 6 27 17.753 25.363 10.713 148.684 o
-60 6 28 7.046 6.135 10.438 156.613 o
-60 6 29 543.297 576.749 149.154 0.767 o
-60 6 30 131.747 139.266 40.287 10.513 o
-60 6 31 5.560 -12.178 30.902 17.869 o
-60 6 32 0.172 3.617 21.654 36.389 o
-60 6 34 86.146 119.809 36.716 12.658 o
-60 6 36 55.647 50.451 21.242 37.815 o
-60 8 1 163.296 131.987 46.971 7.734 o
-60 8 2 157.482 134.596 46.559 7.871 o
-60 8 3 0.811 -7.233 37.632 12.049 o
-60 8 16 23.667 35.434 12.361 111.678 o
-60 8 17 21.885 38.502 15.749 68.799 o
-60 8 23 61.836 80.941 24.722 27.920 o
-60 8 24 13.153 33.466 19.274 45.934 o
-60 8 25 298.874 332.507 101.268 1.664 o
-60 8 26 81.948 75.767 26.782 23.790 o
-60 8 27 163.062 197.499 59.927 4.751 o
-60 8 29 222.278 212.653 66.153 3.899 o
-60 8 33 25.388 33.557 15.016 75.674 o
-60 8 34 351.363 386.346 123.792 1.113 o
-60 8 35 1.926 -2.426 22.295 34.327 o
-60 8 36 4.042 4.761 17.168 57.894 o
-60 8 37 3.318 -1.053 24.127 29.314 o
-60 8 38 9.438 6.043 16.893 59.792 o
-60 8 39 33.806 31.085 17.397 56.381 o
-60 10 10 39.647 55.075 19.869 43.223 o
-60 10 11 15.191 9.248 25.042 27.210 o
-60 10 12 57.415 67.435 25.912 25.413 o
-60 10 13 504.020 528.038 173.464 0.567 o
-60 10 14 14.327 -6.547 14.238 84.174 o
-60 10 15 2.562 6.318 18.267 51.139 o
-60 10 16 10.223 -12.864 14.009 86.947 o
-60 10 17 1.530 -3.250 32.276 16.380 o
-60 10 18 24.719 16.619 9.477 190.001 o
-60 10 20 19.314 14.696 8.561 232.816 o
-60 10 21 13.455 32.459 20.281 41.485 o
-60 10 22 51.276 46.514 16.069 66.082 o
-60 10 23 23.562 16.664 7.920 272.022 o
-60 10 24 0.679 11.399 7.325 318.022 o
-60 10 25 26.563 11.399 21.014 38.643 o
-60 10 26 78.428 59.195 28.018 21.737 o
-60 10 30 45.591 29.437 24.447 28.550 o
-60 10 31 134.796 123.838 50.222 6.765 o
-60 10 32 2.992 -4.349 34.198 14.590 o
-60 10 34 2.571 -7.462 31.268 17.452 o
-60 10 36 47.807 42.668 18.267 51.139 o
-60 10 37 1.045 3.800 9.339 195.631 o
-59 1 30 988.669 1106.570 211.966 0.380 o
-59 1 31 17.496 71.785 37.266 12.287 o
-59 1 32 577.734 615.617 121.457 1.157 o
-59 1 33 17.491 23.119 32.779 15.881 o
-59 1 34 1201.060 1390.140 269.009 0.236 o
-59 3 23 11.245 -9.980 22.753 32.960 o
-59 3 25 10.525 33.512 31.909 16.758 o
-59 3 26 270.556 226.479 58.142 5.048 o
-59 3 29 94.148 80.712 33.969 14.787 o
-59 3 30 33.055 33.145 14.696 79.011 o
-59 3 34 61.077 61.255 20.098 42.244 o
-59 5 24 34.853 16.435 11.216 135.633 o
-59 5 25 20.923 45.689 22.707 33.093 o
-59 5 26 92.558 101.359 26.461 24.369 o
-59 5 27 197.255 233.346 56.906 5.269 o
-59 5 28 129.989 133.497 35.938 13.212 o
-59 5 29 15.914 14.696 10.438 156.613 o
-59 5 30 29.580 68.900 20.830 39.325 o
-59 5 31 86.446 90.921 26.736 23.871 o
-59 5 32 74.471 92.523 42.256 9.556 o
-59 5 33 280.093 283.979 75.996 2.954 o
-59 7 1 237.142 241.953 74.394 3.083 o
-59 7 2 101.137 131.483 38.410 11.566 o
-59 7 3 0.963 16.481 10.347 159.397 o
-59 7 4 141.002 147.735 45.186 8.357 o
-59 7 5 56.728 40.470 16.664 61.446 o
-59 7 22 43.383 62.812 19.091 46.819 o
-59 7 23 329.922 342.945 95.316 1.878 o
-59 7 25 120.693 146.636 44.865 8.477 o
-59 7 26 225.434 213.202 61.896 4.454 o
-59 7 27 21.306 58.325 23.394 31.178 o
-59 7 28 6.624 7.371 20.464 40.746 o
-59 7 29 59.491 73.891 24.859 27.612 o
-59 7 30 1.017 -18.633 26.873 23.628 o
-59 7 31 24.050 26.919 11.857 121.366 o
-59 7 34 19.080 -9.889 31.589 17.100 o
-59 7 35 0.821 13.048 15.749 68.799 o
-59 7 36 0.084 13.460 11.171 136.747 o
-59 7 37 12.207 -0.595 18.404 50.379 o
-59 7 39 279.535 267.361 90.967 2.062 o
-59 9 1 36.217 41.615 18.404 50.379 o
-59 9 2 43.871 25.729 12.910 102.376 o
-59 9 3 111.889 109.966 37.357 12.227 o
-59 9 13 420.776 442.244 138.671 0.887 o
-59 9 14 40.052 -8.286 29.437 19.691 o
-59 9 15 49.086 64.551 23.119 31.924 o
-59 9 16 0.554 19.549 9.431 191.850 o
-59 9 17 37.142 41.752 14.604 80.005 o
-59 9 18 9.099 15.016 19.594 44.444 o
-59 9 19 73.627 73.295 25.454 26.336 o
-59 9 20 31.827 34.153 19.915 43.025 o
-59 9 21 194.464 209.814 57.821 5.104 o
-59 9 22 0.494 9.110 22.021 35.189 o
-59 9 23 128.272 148.926 48.436 7.273 o
-59 9 24 28.889 25.683 8.882 216.318 o
-59 9 25 34.603 27.011 13.917 88.095 o
-59 9 26 31.492 46.285 15.337 72.545 o
-59 9 27 38.267 65.513 27.240 22.997 o
-59 9 32 48.258 74.348 27.469 22.615 o
-59 9 33 0.014 0.275 6.547 398.130 o
-59 9 34 27.789 26.004 27.652 22.316 o
-59 9 35 8.903 10.484 12.636 106.876 o
-59 9 36 16.682 7.920 12.956 101.654 o
-59 9 37 119.883 164.720 55.349 5.570 o
-59 9 38 98.562 84.832 34.519 14.320 o
-59 9 39 0.000 15.932 9.797 177.774 o
-59 9 40 8.159 0.595 10.758 147.422 o
-59 11 22 46.967 39.463 16.252 64.601 o
-59 11 23 0.561 -10.347 38.731 11.375 o
-59 11 24 21.362 2.152 8.698 225.522 o
-59 11 25 0.544 -1.099 15.108 74.760 o
-59 11 26 7.663 8.286 19.777 43.624 o
-59 11 27 3.661 22.524 10.896 143.729 o
-59 11 28 58.213 32.184 11.812 122.309 o
-59 11 29 1.534 -28.430 23.394 31.178 o
-59 11 30 3.094 6.638 7.874 275.195 o
-59 11 31 16.669 30.765 14.604 80.005 o
-58 2 26 262.322 275.510 62.903 4.312 o
-58 2 27 172.727 293.777 91.928 2.019 o
-58 2 28 339.217 353.979 78.743 2.752 o
-58 2 29 4.804 3.022 12.590 107.654 o
-58 2 30 153.215 181.934 44.499 8.617 o
-58 2 31 6.882 -4.212 18.999 47.272 o
-58 2 33 190.412 267.819 62.583 4.357 o
-58 4 23 57.924 80.620 20.968 38.812 o
-58 4 24 4.913 33.832 22.616 33.361 o
-58 4 25 0.107 -2.106 13.002 100.939 o
-58 4 26 31.510 17.717 13.277 96.806 o
-58 4 29 30.041 53.197 16.344 63.879 o
-58 4 30 11.707 -0.732 28.476 21.043 o
-58 6 1 219.806 248.545 76.042 2.951 o
-58 6 3 65.947 55.120 17.626 54.926 o
-58 6 4 1.918 13.551 20.830 39.325 o
-58 6 5 75.509 63.361 25.180 26.914 o
-58 6 6 238.877 251.521 65.146 4.021 o
-58 6 22 141.553 170.626 48.436 7.273 o
-58 6 23 237.006 261.089 68.534 3.633 o
-58 6 24 56.027 90.234 43.126 9.175 o
-58 6 25 20.854 27.560 10.713 148.684 o
-58 6 27 47.021 51.458 20.189 41.862 o
-58 6 29 318.248 365.103 92.798 1.981 o
-58 6 30 120.713 135.832 39.005 11.216 o
-58 6 31 8.830 42.576 13.277 96.806 o
-58 6 35 383.803 448.196 124.158 1.107 o
-58 6 36 24.123 34.565 14.238 84.174 o
-58 6 37 92.764 105.296 29.849 19.151 o
-58 6 38 64.555 60.751 19.640 44.237 o
-58 8 1 13.930 18.084 9.751 179.448 o
-58 8 2 0.462 26.278 14.284 83.635 o
-58 8 3 40.260 39.509 12.407 110.856 o
-58 8 4 92.494 109.920 38.273 11.649 o
-58 8 5 9.051 10.621 18.816 48.196 o
-58 8 7 78.281 90.005 39.463 10.957 o
-58 8 17 80.156 97.651 39.830 10.756 o
-58 8 18 62.214 72.654 22.479 33.770 o
-58 8 19 46.721 66.153 19.686 44.031 o
-58 8 20 38.084 53.060 16.939 59.469 o
-58 8 21 17.406 10.758 12.315 112.510 o
-58 8 22 68.022 66.062 19.137 46.596 o
-58 8 23 87.292 87.075 23.028 32.178 o
-58 8 24 9.128 3.708 18.862 47.963 o
-58 8 25 121.584 143.386 42.759 9.333 o
-58 8 27 102.093 60.110 19.915 43.025 o
-58 8 28 31.604 56.173 20.144 42.053 o
-58 8 29 14.986 27.606 11.812 122.309 o
-58 8 33 97.134 160.279 53.472 5.968 o
-58 8 35 73.958 104.198 34.610 14.245 o
-58 8 36 299.396 309.434 101.954 1.642 o
-58 8 37 33.799 44.224 18.175 51.655 o
-58 8 38 194.159 200.841 70.549 3.428 o
-58 8 39 134.707 148.880 50.725 6.632 o
-58 8 40 40.129 47.887 23.074 32.051 o
-58 10 1 10.044 21.105 15.153 74.309 o
-58 10 2 41.732 30.811 30.353 18.521 o
-58 10 3 457.606 474.337 163.347 0.640 o
-58 10 4 249.602 264.523 95.041 1.889 o
-58 10 9 542.550 579.541 185.047 0.498 o
-58 10 10 316.546 307.511 100.215 1.699 o
-58 10 11 39.261 39.738 15.337 72.545 o
-58 10 12 94.366 76.042 36.304 12.946 o
-58 10 15 2.862 3.708 11.491 129.226 o
-58 10 17 512.207 505.880 153.824 0.721 o
-58 10 18 5.708 68.534 84.558 2.387 o
-58 10 19 378.439 424.252 131.803 0.982 o
-58 10 20 4.026 15.749 11.995 118.603 o
-58 10 21 83.643 103.740 31.955 16.710 o
-58 10 22 16.710 29.208 19.457 45.073 o
-58 10 23 119.906 90.326 31.406 17.300 o
-58 10 24 20.224 9.568 7.188 330.292 o
-58 10 25 0.659 3.388 12.636 106.876 o
-58 10 26 18.405 30.948 13.597 92.296 o
-58 10 27 27.040 35.846 19.137 46.596 o
-58 10 28 7.582 0.732 19.045 47.045 o
-58 10 29 30.137 41.020 15.978 66.841 o
-58 10 30 129.773 152.451 46.147 8.013 o
-58 10 31 216.475 245.295 78.148 2.794 o
-58 10 32 14.225 34.977 14.238 84.174 o
-58 10 33 169.355 164.262 59.515 4.817 o
-58 10 34 16.292 18.587 26.370 24.539 o
-58 10 36 10.665 12.040 9.156 203.534 o
-58 10 37 2.848 19.823 14.696 79.011 o
-58 12 22 45.677 23.898 12.636 106.876 o
-58 12 24 15.990 -0.961 10.942 142.528 o
-58 12 26 11.993 -6.821 23.165 31.798 o
-57 1 29 50.252 97.925 61.346 4.534 o
-57 1 31 39.249 118.939 100.443 1.691 o
-57 1 32 640.426 709.834 130.796 0.997 o
-57 1 33 11.332 38.090 21.837 35.782 o
-57 1 34 111.705 112.118 27.148 23.152 o
-57 3 24 54.144 135.878 30.032 18.919 o
-57 3 26 1213.290 1314.560 200.063 0.426 o
-57 3 27 615.282 727.185 125.898 1.077 o
-57 3 28 50.282 24.035 6.547 398.130 o
-57 3 29 10.976 5.585 7.600 295.448 o
-57 3 30 23.320 15.245 18.724 48.669 o
-57 3 34 254.556 274.503 67.802 3.712 o
-57 5 1 31.999 32.138 12.315 112.510 o
-57 5 2 122.156 124.799 34.015 14.748 o
-57 5 3 28.591 37.083 12.636 106.876 o
-57 5 22 29.312 46.651 40.242 10.537 o
-57 5 23 67.956 97.330 23.302 31.424 o
-57 5 24 0.495 1.236 8.149 256.955 o
-57 5 25 12.661 29.391 11.537 128.202 o
-57 5 26 70.021 67.802 19.137 46.596 o
-57 5 27 16.353 45.827 17.030 58.832 o
-57 5 28 4.462 -17.763 21.425 37.171 o
-57 5 29 231.328 274.091 70.182 3.464 o
-57 5 30 299.218 329.303 81.399 2.575 o
-57 5 31 44.644 52.740 16.298 64.239 o
-57 5 32 44.401 70.640 30.536 18.300 o
-57 5 33 298.725 328.707 84.008 2.418 o
-57 5 35 118.289 164.903 48.803 7.164 o
-57 5 36 35.814 46.697 19.732 43.827 o
-57 7 1 261.797 295.104 77.736 2.824 o
-57 7 2 167.768 190.403 49.169 7.058 o
-57 7 3 174.198 188.297 48.894 7.138 o
-57 7 4 11.855 31.268 15.337 72.545 o
-57 7 5 164.988 161.927 47.933 7.427 o
-57 7 6 8.928 9.339 15.291 72.980 o
-57 7 7 188.772 216.956 60.156 4.715 o
-57 7 8 3.203 0.458 11.262 134.532 o
-57 7 9 119.986 99.391 30.628 18.191 o
-57 7 19 435.855 438.032 114.498 1.302 o
-57 7 20 5.380 19.732 35.343 13.660 o
-57 7 21 238.566 261.547 68.443 3.643 o
-57 7 22 14.556 1.785 11.995 118.603 o
-57 7 23 40.058 36.808 18.312 50.883 o
-57 7 24 5.400 -29.254 46.330 7.949 o
-57 7 26 205.057 154.969 43.904 8.852 o
-57 7 27 140.017 142.791 38.914 11.268 o
-57 7 28 16.599 9.339 14.604 80.005 o
-57 7 29 750.742 839.898 201.940 0.418 o
-57 7 30 129.960 155.930 47.566 7.542 o
-57 7 31 291.540 321.383 89.456 2.132 o
-57 7 34 51.920 55.487 29.071 20.191 o
-57 7 36 20.755 3.205 14.101 85.821 o
-57 7 37 187.017 168.291 54.434 5.759 o
-57 7 38 100.166 110.973 35.892 13.245 o
-57 7 39 28.078 42.531 15.382 72.114 o
-57 7 40 266.752 265.713 86.114 2.301 o
-57 9 1 108.507 106.075 36.991 12.470 o
-57 9 2 34.502 35.434 14.970 76.138 o
-57 9 3 158.572 177.768 52.373 6.221 o
-57 9 4 253.544 231.606 66.428 3.867 o
-57 9 5 133.751 131.208 45.781 8.141 o
-57 9 6 375.705 425.122 129.698 1.014 o
-57 9 7 63.417 63.864 24.630 28.128 o
-57 9 8 75.362 75.401 25.225 26.816 o
-57 9 15 128.930 151.627 48.619 7.219 o
-57 9 16 26.231 59.653 34.610 14.245 o
-57 9 17 227.657 279.630 85.198 2.351 o
-57 9 18 29.202 60.751 30.444 18.410 o
-57 9 19 0.012 -6.959 13.643 91.678 o
-57 9 20 24.346 71.006 33.924 14.827 o
-57 9 21 502.655 569.561 136.061 0.922 o
-57 9 22 0.964 6.501 10.301 160.817 o
-57 9 23 0.796 -2.838 23.302 31.424 o
-57 9 24 33.598 43.492 16.756 60.776 o
-57 9 25 237.945 248.637 64.917 4.049 o
-57 9 26 5.472 17.855 17.534 55.501 o
-57 9 27 15.727 16.161 8.882 216.318 o
-57 9 28 20.240 27.926 13.277 96.806 o
-57 9 29 37.597 35.343 13.277 96.806 o
-57 9 30 9.043 24.447 29.895 19.093 o
-57 9 32 30.948 30.078 12.727 105.343 o
-57 9 33 7.191 19.823 18.404 50.379 o
-57 9 35 5.614 7.050 7.188 330.292 o
-57 9 36 87.291 108.821 39.280 11.059 o
-57 9 37 440.361 448.928 148.880 0.770 o
-57 9 39 29.123 52.923 22.936 32.436 o
-57 9 40 168.255 188.663 70.091 3.473 o
-57 9 41 88.951 69.679 27.057 23.309 o
-57 9 42 0.000 -3.205 11.903 120.434 o
-57 11 2 2.564 22.936 9.751 179.448 o
-57 11 3 42.951 61.484 26.645 24.035 o
-57 11 4 19.695 22.524 11.354 132.371 o
-57 11 5 87.818 90.555 32.505 16.150 o
-57 11 6 6.631 33.557 26.645 24.035 o
-57 11 7 295.572 260.723 96.094 1.848 o
-57 11 8 317.295 336.765 115.963 1.269 o
-57 11 19 23.492 26.507 12.544 108.442 o
-57 11 20 62.709 54.434 20.189 41.862 o
-57 11 23 19.152 6.409 15.153 74.309 o
-57 11 24 38.255 41.294 15.794 68.400 o
-57 11 25 10.591 23.898 23.028 32.178 o
-57 11 26 36.593 26.965 19.823 43.423 o
-57 11 27 17.435 19.549 10.347 159.397 o
-57 11 28 5.848 4.670 12.223 114.202 o
-57 11 29 39.464 50.176 19.365 45.501 o
-57 11 30 46.624 38.456 15.428 71.686 o
-57 11 31 27.237 43.904 15.382 72.114 o
-57 11 32 15.689 21.059 17.030 58.832 o
-57 11 33 7.585 4.990 6.409 415.376 o
-56 2 28 3.281 31.818 21.792 35.932 o
-56 2 29 999.915 1128.960 204.275 0.409 o
-56 2 30 552.171 641.529 132.628 0.970 o
-56 2 31 214.623 245.432 58.416 5.000 o
-56 2 33 1.099 18.907 8.286 248.508 o
-56 2 34 13.637 23.806 32.505 16.150 o
-56 4 2 49.911 56.082 18.175 51.655 o
-56 4 3 18.625 25.775 11.674 125.204 o
-56 4 4 106.644 142.425 36.350 12.914 o
-56 4 6 958.829 1053.560 189.533 0.475 o
-56 4 23 5.620 10.850 11.262 134.532 o
-56 4 24 0.418 30.032 18.770 48.432 o
-56 4 25 108.796 140.593 32.093 16.568 o
-56 4 26 2008.700 2308.230 297.210 0.193 o
-56 4 27 84.357 141.463 37.220 12.317 o
-56 4 29 76.015 94.263 26.049 25.146 o
-56 4 30 367.004 427.320 97.422 1.798 o
-56 4 31 28.500 22.021 8.057 262.828 o
-56 4 32 10.370 24.172 8.332 245.784 o
-56 6 1 0.218 4.853 10.896 143.729 o
-56 6 2 113.273 111.614 28.110 21.595 o
-56 6 3 255.154 295.562 68.351 3.652 o
-56 6 4 208.440 215.262 58.829 4.931 o
-56 6 6 723.933 767.335 172.182 0.576 o
-56 6 7 7.731 57.409 62.125 4.421 o
-56 6 21 2.692 16.893 6.959 352.379 o
-56 6 22 13.712 79.979 66.153 3.899 o
-56 6 23 983.291 1110.190 214.301 0.372 o
-56 6 24 0.000 38.502 58.691 4.954 o
-56 6 25 77.749 48.162 17.717 54.359 o
-56 6 26 86.435 126.172 60.110 4.722 o
-56 6 27 328.769 381.493 91.882 2.021 o
-56 6 28 0.069 6.135 9.522 188.179 o
-56 6 29 1144.910 1316.480 264.019 0.245 o
-56 6 30 9.950 -9.110 23.944 29.764 o
-56 6 31 60.850 56.952 29.391 19.753 o
-56 6 32 50.080 80.483 23.760 30.225 o
-56 6 35 2.012 11.445 14.879 77.078 o
-56 6 36 12.236 12.819 16.710 61.110 o
-56 6 37 38.607 51.641 28.430 21.111 o
-56 6 38 3.478 16.069 18.999 47.272 o
-56 6 39 56.477 58.233 20.830 39.325 o
-56 8 1 132.944 139.083 38.593 11.456 o
-56 8 2 222.814 226.479 61.484 4.514 o
-56 8 3 68.481 53.747 20.876 39.153 o
-56 8 4 3.851 11.216 18.953 47.500 o
-56 8 5 21.965 3.937 15.794 68.400 o
-56 8 6 12.371 17.443 11.079 139.016 o
-56 8 7 3.040 4.899 23.944 29.764 o
-56 8 8 32.224 57.043 31.360 17.351 o
-56 8 17 495.566 552.943 137.297 0.905 o
-56 8 18 34.370 61.896 24.767 27.817 o
-56 8 19 14.616 30.170 15.520 70.843 o
-56 8 20 34.979 39.738 10.758 147.422 o
-56 8 21 2.555 8.836 11.995 118.603 o
-56 8 22 103.559 137.160 32.459 16.196 o
-56 8 23 7.384 10.530 16.161 65.335 o
-56 8 24 193.307 219.337 53.884 5.877 o
-56 8 25 119.362 125.440 31.131 17.607 o
-56 8 26 51.937 48.619 21.837 35.782 o
-56 8 27 5.850 -7.233 17.443 56.085 o
-56 8 28 2.930 -7.966 19.686 44.031 o
-56 8 29 0.225 1.831 11.354 132.371 o
-56 8 33 118.589 115.780 36.487 12.817 o
-56 8 34 0.488 -7.645 40.013 10.658 o
-56 8 35 0.099 -18.633 17.168 57.894 o
-56 8 36 372.149 397.013 123.563 1.118 o
-56 8 37 6.114 16.206 22.387 34.047 o
-56 8 38 22.028 -4.075 17.992 52.712 o
-56 8 39 12.474 29.071 16.985 59.149 o
-56 8 40 47.098 77.004 30.490 18.355 o
-56 8 41 14.440 -0.549 11.583 127.191 o
-56 10 2 2.489 19.137 16.023 66.460 o
-56 10 3 50.913 41.020 16.115 65.707 o
-56 10 4 2.605 5.631 8.241 251.277 o
-56 10 5 4.874 17.259 21.883 35.632 o
-56 10 6 303.095 293.685 81.627 2.561 o
-56 10 7 37.690 51.046 15.108 74.760 o
-56 10 8 75.812 57.409 21.334 37.491 o
-56 10 9 5.367 -23.211 26.736 23.871 o
-56 10 10 47.767 44.545 14.604 80.005 o
-56 10 11 302.188 228.676 74.211 3.098 o
-56 10 12 33.126 37.586 28.064 21.666 o
-56 10 13 382.914 424.207 130.293 1.005 o
-56 10 14 4.919 50.451 30.673 18.136 o
-56 10 15 8.293 17.488 41.523 9.897 o
-56 10 16 139.387 105.022 34.748 14.132 o
-56 10 18 0.116 8.882 13.093 99.532 o
-56 10 19 4.325 -1.328 18.770 48.432 o
-56 10 20 13.761 10.484 7.645 291.920 o
-56 10 21 95.958 84.878 24.905 27.511 o
-56 10 22 8.790 36.167 15.291 72.980 o
-56 10 23 271.777 281.965 76.775 2.895 o
-56 10 24 15.455 29.208 14.055 86.381 o
-56 10 25 18.662 35.663 12.910 102.376 o
-56 10 26 4.480 10.621 8.744 223.167 o
-56 10 27 51.426 49.718 18.404 50.379 o
-56 10 28 11.172 6.226 16.069 66.082 o
-56 10 29 5.722 -7.142 28.567 20.909 o
-56 10 30 15.134 12.819 33.969 14.787 o
-56 10 31 85.590 100.810 30.628 18.191 o
-56 10 32 17.803 33.191 14.879 77.078 o
-56 10 33 5.707 0.458 5.311 605.036 o
-56 10 34 0.126 -0.458 10.530 153.901 o
-56 10 35 242.234 240.625 75.310 3.009 o
-56 10 36 2.692 7.966 17.122 58.204 o
-56 10 37 12.509 17.809 16.527 62.472 o
-56 12 6 2.687 5.723 9.477 190.001 o
-56 12 7 18.883 27.789 18.312 50.883 o
-56 12 8 143.910 117.520 47.704 7.498 o
-56 12 9 3.690 -9.843 13.368 95.484 o
-56 12 10 6.349 6.272 7.554 299.040 o
-56 12 19 1.866 -1.648 13.231 97.477 o
-56 12 20 33.832 15.749 9.385 193.727 o
-56 12 21 1.183 -28.018 21.700 36.236 o
-56 12 23 11.951 26.690 31.040 17.711 o
-56 12 24 76.572 44.270 18.129 51.917 o
-56 12 25 0.900 -4.990 12.544 108.442 o
-56 12 26 99.396 86.618 30.948 17.816 o
-56 12 27 12.885 22.250 13.460 94.189 o
-56 12 28 24.826 20.189 10.209 163.715 o
-56 12 29 0.019 13.826 24.676 28.023 o
-56 12 30 31.897 26.461 31.589 17.100 o
-55 1 29 75.575 101.039 27.743 22.169 o
-55 1 30 183.271 190.815 42.668 9.373 o
-55 1 31 67.034 97.880 22.616 33.361 o
-55 1 32 764.308 851.206 142.196 0.844 o
-55 1 33 373.269 434.828 95.133 1.885 o
-55 1 34 191.399 236.413 52.511 6.188 o
-55 3 4 283.665 247.126 55.532 5.533 o
-55 3 21 15.921 32.184 8.698 225.522 o
-55 3 22 402.792 423.154 85.061 2.358 o
-55 3 23 61.692 98.109 19.549 44.652 o
-55 3 24 69.956 56.997 11.857 121.366 o
-55 3 25 2.628 -1.648 21.334 37.491 o
-55 3 26 68.370 65.970 14.284 83.635 o
-55 3 27 300.562 303.986 56.402 5.364 o
-55 3 28 434.095 429.517 78.423 2.774 o
-55 3 29 47.061 65.101 15.703 69.200 o
-55 3 34 62.369 63.864 30.078 18.861 o
-55 5 1 78.627 98.429 26.278 24.710 o
-55 5 2 273.442 353.429 72.563 3.241 o
-55 5 4 13.309 38.410 26.461 24.369 o
-55 5 5 7.428 27.102 19.732 43.827 o
-55 5 8 0.009 44.453 52.877 6.103 o
-55 5 9 196.018 168.474 39.875 10.732 o
-55 5 22 36.044 73.707 60.706 4.630 o
-55 5 23 116.407 139.632 32.413 16.242 o
-55 5 24 182.330 190.769 44.499 8.617 o
-55 5 25 1.993 2.472 5.631 538.129 o
-55 5 26 0.024 -9.843 38.410 11.566 o
-55 5 28 797.175 887.510 183.353 0.508 o
-55 5 29 255.739 280.134 66.016 3.915 o
-55 5 30 729.173 775.164 164.537 0.630 o
-55 5 32 16.578 10.392 29.529 19.569 o
-55 5 33 99.620 137.755 36.121 13.078 o
-55 5 35 7.333 -20.006 15.474 71.263 o
-55 5 36 0.036 -2.060 12.040 117.702 o
-55 5 37 155.218 183.444 49.169 7.058 o
-55 5 38 4.942 2.976 18.953 47.500 o
-55 7 1 116.300 142.974 34.519 14.320 o
-55 7 2 0.121 9.477 14.375 82.573 o
-55 7 3 222.763 212.561 49.718 6.903 o
-55 7 4 61.062 68.534 18.450 50.129 o
-55 7 5 124.151 128.599 31.680 17.001 o
-55 7 6 29.551 40.516 18.862 47.963 o
-55 7 7 75.406 106.670 25.500 26.241 o
-55 7 10 31.373 27.652 15.245 73.419 o
-55 7 18 5.633 -0.046 33.695 15.029 o
-55 7 19 69.708 75.905 20.418 40.929 o
-55 7 20 1.884 1.099 7.508 302.698 o
-55 7 21 485.122 527.488 110.149 1.406 o
-55 7 22 24.019 28.247 9.706 181.145 o
-55 7 23 12.410 -1.373 23.760 30.225 o
-55 7 24 736.993 784.366 152.863 0.730 o
-55 7 25 378.568 415.737 84.695 2.379 o
-55 7 26 54.483 53.472 19.182 46.373 o
-55 7 27 19.857 8.469 12.681 106.105 o
-55 7 28 25.281 28.750 9.385 193.727 o
-55 7 29 0.017 0.641 9.385 193.727 o
-55 7 30 73.927 71.922 21.609 36.544 o
-55 7 31 98.118 94.858 30.170 18.747 o
-55 7 34 17.014 14.238 7.371 314.084 o
-55 7 35 339.751 335.575 95.728 1.862 o
-55 7 36 28.606 60.477 20.418 40.929 o
-55 7 37 144.999 154.190 44.865 8.477 o
-55 7 39 91.389 81.536 25.683 25.869 o
-55 7 41 17.569 32.321 13.505 93.552 o
-55 9 1 6.788 10.118 26.736 23.871 o
-55 9 2 195.350 229.134 62.857 4.319 o
-55 9 4 23.186 34.656 11.399 131.310 o
-55 9 5 37.207 45.140 21.471 37.013 o
-55 9 6 174.035 204.961 54.663 5.711 o
-55 9 7 4.630 10.667 12.498 109.237 o
-55 9 8 111.313 125.898 32.871 15.792 o
-55 9 9 8.813 13.917 9.477 190.001 o
-55 9 10 15.561 -5.311 11.537 128.202 o
-55 9 11 13.511 18.450 9.385 193.727 o
-55 9 14 38.123 58.142 19.411 45.286 o
-55 9 16 12.077 24.127 27.606 22.390 o
-55 9 17 21.096 8.057 10.438 156.613 o
-55 9 18 85.872 88.678 34.931 13.985 o
-55 9 19 25.106 35.206 11.537 128.202 o
-55 9 20 17.718 44.316 12.864 103.106 o
-55 9 21 100.737 145.355 35.206 13.767 o
-55 9 22 20.101 10.484 12.910 102.376 o
-55 9 23 8.834 6.547 14.375 82.573 o
-55 9 24 35.027 38.502 13.093 99.532 o
-55 9 25 46.764 51.916 19.320 45.716 o
-55 9 26 17.498 16.664 7.417 310.218 o
-55 9 27 16.211 34.153 15.840 68.006 o
-55 9 28 97.572 94.263 31.085 17.659 o
-55 9 30 12.992 16.573 19.091 46.819 o
-55 9 31 264.566 302.475 92.844 1.980 o
-55 9 32 1.525 -5.356 19.228 46.153 o
-55 9 33 9.480 -3.525 25.958 25.324 o
-55 9 34 36.704 52.557 17.214 57.587 o
-55 9 35 0.910 -16.664 15.749 68.799 o
-55 9 36 335.337 340.061 111.614 1.370 o
-55 9 37 0.350 0.412 26.324 24.624 o
-55 9 38 0.634 0.229 15.016 75.674 o
-55 9 39 107.343 98.795 36.213 13.012 o
-55 9 40 7.747 13.963 19.411 45.286 o
-55 9 41 12.254 40.058 24.081 29.426 o
-55 9 42 1.787 22.799 12.086 116.812 o
-55 11 1 2.128 -4.303 48.253 7.329 o
-55 11 2 1.926 -0.412 25.775 25.685 o
-55 11 3 225.094 217.963 79.384 2.708 o
-55 11 4 3.357 13.185 13.505 93.552 o
-55 11 5 40.273 26.736 10.987 141.343 o
-55 11 6 241.038 247.400 74.486 3.076 o
-55 11 7 30.477 37.449 16.573 62.127 o
-55 11 8 5.758 4.075 16.206 64.967 o
-55 11 9 12.846 7.325 7.645 291.920 o
-55 11 10 36.312 21.059 17.397 56.381 o
-55 11 12 7.816 -5.402 35.160 13.803 o
-55 11 13 8.423 32.367 39.417 10.982 o
-55 11 20 10.918 1.236 17.626 54.926 o
-55 11 21 18.373 10.804 15.794 68.400 o
-55 11 22 26.897 50.863 19.777 43.624 o
-55 11 23 37.493 15.016 16.710 61.110 o
-55 11 26 66.120 96.506 33.557 15.153 o
-55 11 27 11.080 23.257 12.269 113.352 o
-55 11 28 27.113 9.019 7.371 314.084 o
-55 11 29 12.628 11.354 12.040 117.702 o
-55 11 30 2.505 10.118 7.233 326.124 o
-55 11 31 19.555 41.386 19.045 47.045 o
-55 11 32 44.746 48.894 16.573 62.127 o
-55 11 33 1.016 1.602 12.910 102.376 o
-55 11 35 65.334 37.907 15.657 69.606 o
-55 11 36 14.979 24.584 12.910 102.376 o
-54 2 24 60.212 77.187 28.110 21.595 o
-54 2 25 165.563 176.394 36.258 12.979 o
-54 2 27 100.198 90.463 20.052 42.437 o
-54 2 28 19.821 24.355 13.093 99.532 o
-54 2 33 243.866 306.000 69.084 3.575 o
-54 2 34 10.706 10.163 7.737 285.052 o
-54 4 1 90.831 99.894 19.365 45.501 o
-54 4 2 50.507 59.607 13.277 96.806 o
-54 4 3 467.014 474.383 90.692 2.075 o
-54 4 4 56.047 66.566 22.158 34.754 o
-54 4 5 408.382 410.060 87.625 2.222 o
-54 4 6 856.501 928.393 175.250 0.556 o
-54 4 7 521.380 595.656 113.995 1.313 o
-54 4 8 41.426 70.274 69.679 3.515 o
-54 4 20 966.936 1000.820 173.327 0.568 o
-54 4 22 761.777 743.300 136.931 0.910 o
-54 4 23 118.914 123.380 30.902 17.869 o
-54 4 25 1249.230 1298.670 220.298 0.352 o
-54 4 27 272.318 288.878 62.537 4.363 o
-54 4 28 191.042 178.729 39.280 11.059 o
-54 4 29 673.312 774.111 155.289 0.708 o
-54 4 30 71.912 93.988 28.750 20.643 o
-54 4 31 291.148 262.142 62.583 4.357 o
-54 4 32 2.011 6.364 9.934 172.893 o
-54 4 33 356.923 378.838 75.630 2.983 o
-54 4 34 39.722 30.032 26.233 24.796 o
-54 4 35 10.270 -1.923 20.098 42.244 o
-54 6 1 139.002 166.460 44.179 8.743 o
-54 6 2 156.590 167.146 40.013 10.658 o
-54 6 3 64.077 69.770 19.091 46.819 o
-54 6 4 33.261 62.216 15.749 68.799 o
-54 6 5 38.975 47.017 17.168 57.894 o
-54 6 6 22.839 37.403 9.522 188.179 o
-54 6 7 4.359 15.474 6.913 357.062 o
-54 6 8 316.270 360.754 83.276 2.461 o
-54 6 10 0.098 30.994 47.017 7.719 o
-54 6 11 696.810 737.806 157.120 0.691 o
-54 6 18 63.001 99.802 52.282 6.243 o
-54 6 21 1247.860 1300.360 231.286 0.319 o
-54 6 22 14.460 85.061 116.696 1.253 o
-54 6 23 419.176 426.450 95.682 1.864 o
-54 6 25 2.433 -3.846 21.242 37.815 o
-54 6 26 23.654 56.265 15.794 68.400 o
-54 6 27 34.209 81.948 21.700 36.236 o
-54 6 28 23.594 2.793 10.942 142.528 o
-54 6 29 495.119 522.224 122.373 1.139 o
-54 6 30 1.053 15.428 7.371 314.084 o
-54 6 31 83.804 73.524 20.693 39.849 o
-54 6 32 2.644 6.272 6.638 387.223 o
-54 6 34 6.368 9.614 10.255 162.256 o
-54 6 35 143.217 152.588 40.333 10.489 o
-54 6 36 0.693 -10.804 31.406 17.300 o
-54 6 38 33.226 37.907 20.556 40.383 o
-54 6 39 11.672 28.979 41.798 9.767 o
-54 6 40 117.905 114.269 36.625 12.721 o
-54 8 1 0.313 7.462 15.932 67.226 o
-54 8 2 26.695 36.304 11.491 129.226 o
-54 8 3 225.504 228.493 56.219 5.399 o
-54 8 4 105.727 132.490 33.008 15.661 o
-54 8 5 108.714 98.200 25.180 26.914 o
-54 8 6 253.406 282.972 68.076 3.682 o
-54 8 7 33.652 62.171 16.847 60.118 o
-54 8 8 0.009 -7.004 11.720 124.227 o
-54 8 9 37.395 25.592 25.225 26.816 o
-54 8 10 601.672 666.022 137.709 0.900 o
-54 8 17 4.011 8.469 20.876 39.153 o
-54 8 18 1.730 -20.327 27.469 22.615 o
-54 8 19 51.335 73.753 34.153 14.629 o
-54 8 20 279.870 323.260 70.503 3.433 o
-54 8 21 7.250 24.996 9.110 205.585 o
-54 8 22 3.259 -8.332 36.167 13.045 o
-54 8 23 43.992 47.704 13.872 88.677 o
-54 8 24 13.704 11.628 14.467 81.531 o
-54 8 25 167.467 138.900 38.410 11.566 o
-54 8 26 16.948 7.783 14.146 85.267 o
-54 8 27 1.227 -4.670 20.510 40.564 o
-54 8 28 28.263 8.286 6.776 371.684 o
-54 8 29 0.034 -12.315 30.399 18.465 o
-54 8 30 141.862 156.983 45.003 8.425 o
-54 8 31 15.808 32.276 11.812 122.309 o
-54 8 32 7.213 -2.518 14.329 83.101 o
-54 8 33 1.272 -3.846 11.216 135.633 o
-54 8 34 29.008 40.882 15.886 67.614 o
-54 8 35 37.189 43.172 16.115 65.707 o
-54 8 36 106.794 131.666 39.372 11.008 o
-54 8 37 62.919 65.513 23.394 31.178 o
-54 8 38 75.100 85.748 28.201 21.455 o
-54 8 39 5.252 20.647 11.491 129.226 o
-54 8 40 113.003 88.174 29.117 20.127 o
-54 8 41 0.338 16.435 13.872 88.677 o
-54 8 42 125.774 151.627 55.441 5.551 o
-54 8 43 1.922 -24.676 22.982 32.306 o
-54 10 1 0.130 6.226 19.365 45.501 o
-54 10 2 17.180 32.093 13.322 96.141 o
-54 10 3 1.149 34.382 14.375 82.573 o
-54 10 4 167.236 175.891 56.631 5.321 o
-54 10 5 182.833 193.608 54.113 5.827 o
-54 10 6 44.679 45.232 15.474 71.263 o
-54 10 7 19.932 9.065 15.291 72.980 o
-54 10 8 484.857 503.911 129.835 1.012 o
-54 10 9 235.866 215.903 67.390 3.757 o
-54 10 10 0.017 -13.597 25.134 27.012 o
-54 10 11 0.238 2.930 12.178 115.062 o
-54 10 12 7.778 17.443 12.223 114.202 o
-54 10 13 2.260 17.397 15.382 72.114 o
-54 10 14 116.058 146.362 39.601 10.881 o
-54 10 15 8.830 5.311 33.557 15.153 o
-54 10 16 138.423 180.377 58.600 4.969 o
-54 10 17 12.853 78.423 34.382 14.435 o
-54 10 19 182.401 218.238 63.407 4.244 o
-54 10 20 4.397 -8.790 12.590 107.654 o
-54 10 21 20.285 32.962 13.597 92.296 o
-54 10 22 14.860 36.533 21.700 36.236 o
-54 10 23 145.004 158.631 42.805 9.313 o
-54 10 24 5.863 43.217 17.626 54.926 o
-54 10 25 11.193 9.889 13.231 97.477 o
-54 10 26 40.595 38.410 20.968 38.812 o
-54 10 27 119.823 120.724 37.861 11.904 o
-54 10 28 68.143 67.802 24.218 29.093 o
-54 10 29 0.663 0.229 7.142 334.540 o
-54 10 31 5.150 -16.252 16.069 66.082 o
-54 10 32 131.201 142.196 43.904 8.852 o
-54 10 33 8.114 11.674 22.112 34.898 o
-54 10 34 78.678 61.942 18.450 50.129 o
-54 10 35 208.085 252.803 74.531 3.072 o
-54 10 36 92.297 100.489 32.230 16.427 o
-54 10 37 13.861 7.325 8.378 243.105 o
-54 10 38 3.150 3.891 11.949 119.513 o
-54 10 39 59.799 86.251 32.642 16.015 o
-54 10 40 17.985 20.647 15.153 74.309 o
-54 12 1 9.041 9.248 8.927 214.105 o
-54 12 2 84.540 83.184 30.765 18.029 o
-54 12 3 43.543 41.935 15.382 72.114 o
-54 12 4 101.712 89.548 32.047 16.615 o
-54 12 5 58.452 64.872 24.172 29.203 o
-54 12 6 65.383 60.385 24.951 27.410 o
-54 12 7 16.602 5.173 7.554 299.040 o
-54 12 8 25.635 31.772 15.291 72.980 o
-54 12 9 2.328 -11.216 26.965 23.468 o
-54 12 10 25.315 27.102 20.693 39.849 o
-54 12 11 1.971 14.238 21.654 36.389 o
-54 12 13 25.454 56.173 22.753 32.960 o
-54 12 14 16.312 16.527 13.734 90.460 o
-54 12 15 0.635 -2.747 24.447 28.550 o
-54 12 22 57.004 66.337 24.218 29.093 o
-54 12 23 4.053 -2.472 13.551 92.921 o
-54 12 24 71.232 93.118 34.519 14.320 o
-54 12 26 77.360 42.714 17.259 57.282 o
-54 12 27 2.271 -3.434 11.766 123.262 o
-54 12 28 13.318 26.461 20.281 41.485 o
-54 12 29 9.001 21.563 12.269 113.352 o
-54 12 30 38.468 51.046 20.144 42.053 o
-54 12 31 27.461 46.971 24.722 27.920 o
-54 12 32 2.500 2.930 8.195 254.092 o
-54 12 33 66.174 73.112 31.497 17.200 o
-53 1 29 0.538 23.486 13.185 98.155 o
-53 1 30 10.813 13.368 10.072 168.210 o
-53 1 31 20.295 28.522 7.645 291.920 o
-53 1 32 14.241 15.428 8.607 230.346 o
-53 3 1 280.449 266.628 55.990 5.443 o
-53 3 2 369.395 349.629 75.127 3.023 o
-53 3 3 74.966 56.448 23.394 31.178 o
-53 3 4 33.319 24.951 22.479 33.770 o
-53 3 5 5.097 5.402 4.715 767.401 o
-53 3 6 214.675 236.001 48.436 7.273 o
-53 3 7 11.562 9.202 14.101 85.821 o
-53 3 21 1301.980 1475.200 228.584 0.327 o
-53 3 22 1560.250 1756.020 236.093 0.306 o
-53 3 24 672.281 715.648 97.880 1.781 o
-53 3 25 1405.310 1534.810 175.250 0.556 o
-53 3 26 4.331 -4.441 31.726 16.952 o
-53 3 27 455.722 502.675 75.859 2.965 o
-53 3 28 129.022 148.147 24.630 28.128 o
-53 3 29 160.818 163.438 28.384 21.179 o
-53 3 30 4.229 -6.272 11.720 124.227 o
-53 3 31 0.911 -0.137 14.421 82.049 o
-53 3 32 824.353 914.063 177.676 0.541 o
-53 3 34 0.007 2.884 16.710 61.110 o
-53 5 1 4.386 4.670 5.356 594.737 o
-53 5 2 653.949 747.008 136.290 0.919 o
-53 5 3 1330.200 1430.520 213.339 0.375 o
-53 5 4 58.107 78.377 56.356 5.373 o
-53 5 5 1.441 16.252 24.035 29.538 o
-53 5 6 349.395 393.991 82.543 2.504 o
-53 5 7 307.420 372.291 75.996 2.954 o
-53 5 9 306.734 317.812 67.664 3.727 o
-53 5 10 128.399 132.811 35.984 13.178 o
-53 5 11 68.388 83.413 17.900 53.253 o
-53 5 22 732.357 829.460 151.352 0.745 o
-53 5 23 98.811 86.572 21.792 35.932 o
-53 5 24 150.316 182.208 39.234 11.085 o
-53 5 25 7.861 6.364 6.272 433.766 o
-53 5 26 316.800 307.374 71.235 3.363 o
-53 5 27 500.380 547.815 111.614 1.370 o
-53 5 28 155.897 133.818 37.952 11.846 o
-53 5 29 98.252 109.279 26.599 24.118 o
-53 5 30 631.005 713.863 149.841 0.760 o
-53 5 31 901.738 971.885 200.338 0.425 o
-53 5 32 232.506 237.786 54.617 5.720 o
-53 5 33 187.854 240.533 58.188 5.040 o
-53 5 35 199.792 191.090 47.795 7.470 o
-53 5 36 87.799 107.219 27.057 23.309 o
-53 5 37 14.553 -1.328 25.912 25.413 o
-53 5 38 233.010 247.492 68.626 3.623 o
-53 5 39 182.425 160.233 45.644 8.190 o
-53 7 1 0.661 6.913 26.278 24.710 o
-53 7 2 330.112 357.870 78.194 2.791 o
-53 7 3 169.240 168.520 37.357 12.227 o
-53 7 4 0.012 1.099 6.135 453.406 o
-53 7 5 9.435 17.122 13.963 87.518 o
-53 7 6 256.542 276.975 58.554 4.977 o
-53 7 7 0.458 -10.347 25.546 26.147 o
-53 7 8 126.855 120.312 24.951 27.410 o
-53 7 9 52.289 45.277 10.942 142.528 o
-53 7 10 230.218 211.874 52.557 6.178 o
-53 7 12 212.503 216.315 58.783 4.938 o
-53 7 17 13.383 13.139 6.089 460.250 o
-53 7 18 133.166 114.681 26.233 24.796 o
-53 7 19 131.902 141.601 32.916 15.748 o
-53 7 20 23.332 24.447 9.477 190.001 o
-53 7 21 221.050 237.191 49.947 6.840 o
-53 7 22 86.834 86.251 19.091 46.819 o
-53 7 23 93.334 64.551 16.985 59.149 o
-53 7 24 8.010 13.734 7.233 326.124 o
-53 7 25 11.158 14.101 44.957 8.443 o
-53 7 26 759.537 844.110 160.005 0.667 o
-53 7 27 4.681 14.192 24.722 27.920 o
-53 7 28 126.174 133.543 31.131 17.607 o
-53 7 29 84.226 69.175 15.886 67.614 o
-53 7 30 42.359 40.425 10.758 147.422 o
-53 7 34 149.791 146.911 41.432 9.940 o
-53 7 38 64.791 57.730 24.859 27.612 o
-53 7 39 226.567 284.346 84.329 2.399 o
-53 7 40 80.975 77.187 25.225 26.816 o
-53 7 41 209.033 225.151 73.204 3.184 o
-53 7 42 38.459 6.959 8.790 220.849 o
-53 9 1 0.067 -16.115 15.932 67.226 o
-53 9 2 93.907 90.738 25.088 27.110 o
-53 9 3 39.046 42.531 23.028 32.178 o
-53 9 4 2.645 31.726 12.361 111.678 o
-53 9 5 66.380 77.370 22.982 32.306 o
-53 9 6 90.734 98.200 26.278 24.710 o
-53 9 7 29.342 38.273 13.963 87.518 o
-53 9 8 86.794 85.565 27.835 22.024 o
-53 9 9 38.567 25.546 8.286 248.508 o
-53 9 10 0.017 -30.490 20.327 41.298 o
-53 9 11 57.431 50.267 13.322 96.141 o
-53 9 12 60.109 64.139 16.802 60.446 o
-53 9 13 4.736 21.837 13.002 100.939 o
-53 9 14 4.135 -12.315 13.048 100.232 o
-53 9 15 1.929 -21.471 16.115 65.707 o
-53 9 16 74.210 62.903 19.732 43.827 o
-53 9 17 5.213 -3.479 10.026 169.750 o
-53 9 18 14.476 60.110 26.828 23.708 o
-53 9 19 179.217 168.062 45.415 8.273 o
-53 9 20 4.273 14.009 18.999 47.272 o
-53 9 21 46.536 36.442 21.380 37.330 o
-53 9 22 87.908 93.668 25.088 27.110 o
-53 9 24 79.799 110.561 28.567 20.909 o
-53 9 25 0.107 -2.152 17.397 56.381 o
-53 9 26 126.970 104.243 28.567 20.909 o
-53 9 27 101.229 139.037 35.572 13.485 o
-53 9 28 196.543 173.922 49.535 6.954 o
-53 9 29 7.465 2.243 15.749 68.799 o
-53 9 30 0.106 -25.820 21.883 35.632 o
-53 9 31 140.248 142.562 46.834 7.779 o
-53 9 32 25.783 25.546 9.431 191.850 o
-53 9 33 110.772 145.996 40.654 10.325 o
-53 9 34 12.039 43.812 14.558 80.509 o
-53 9 35 12.693 14.787 6.913 357.062 o
-53 9 36 88.609 83.504 24.813 27.714 o
-53 9 37 28.209 31.726 11.537 128.202 o
-53 9 38 14.335 0.595 12.223 114.202 o
-53 9 39 5.575 16.619 19.549 44.652 o
-53 9 40 3.632 17.946 26.599 24.118 o
-53 9 41 1.747 -1.877 16.069 66.082 o
-53 9 42 5.078 14.970 11.125 137.875 o
-53 11 1 134.140 126.127 46.697 7.825 o
-53 11 2 139.173 163.759 56.860 5.278 o
-53 11 3 21.180 19.274 18.907 47.731 o
-53 11 4 89.038 83.871 30.582 18.245 o
-53 11 5 539.691 525.840 146.179 0.799 o
-53 11 6 10.208 15.245 14.925 76.606 o
-53 11 7 170.011 174.609 51.412 6.456 o
-53 11 8 198.335 218.833 62.812 4.325 o
-53 11 9 16.446 47.063 18.404 50.379 o
-53 11 10 80.354 74.852 27.469 22.615 o
-53 11 11 28.102 27.285 11.812 122.309 o
-53 11 13 1.292 -3.205 31.864 16.806 o
-53 11 14 13.288 2.014 7.233 326.124 o
-53 11 15 17.511 29.254 12.910 102.376 o
-53 11 16 8.072 45.781 21.380 37.330 o
-53 11 25 19.369 23.348 11.812 122.309 o
-53 11 26 45.067 57.180 20.052 42.437 o
-53 11 28 17.268 29.117 11.720 124.227 o
-53 11 29 18.295 18.495 10.713 148.684 o
-53 11 30 0.425 1.145 5.631 538.129 o
-53 11 31 17.912 22.845 9.614 184.611 o
-53 11 32 96.093 93.393 34.107 14.668 o
-53 11 34 14.410 15.245 13.597 92.296 o
-53 11 35 13.784 6.867 11.354 132.371 o
-53 11 36 0.788 -2.793 26.599 24.118 o
-53 11 37 2.902 13.368 8.790 220.849 o
-53 11 39 21.165 10.209 7.966 268.905 o
-53 13 6 2.895 1.877 21.517 36.855 o
-53 13 7 25.156 9.614 29.117 20.127 o
-53 13 8 86.238 57.547 26.416 24.454 o
-53 13 9 369.647 322.115 130.338 1.004 o
-53 13 11 573.321 408.458 184.314 0.502 o
-53 13 13 8.428 1.465 15.932 67.226 o
-53 13 14 24.703 17.397 14.421 82.049 o
-53 13 15 0.987 -1.053 12.178 115.062 o
-53 13 22 0.000 -6.913 29.666 19.389 o
-53 13 23 146.423 184.223 70.274 3.455 o
-53 13 24 41.761 47.566 23.852 29.993 o
-53 13 25 183.781 184.360 72.059 3.286 o
-53 13 26 0.010 2.976 6.409 415.376 o
-53 13 27 0.192 3.983 7.783 281.708 o
-53 13 28 0.499 3.525 6.592 392.620 o
-52 2 20 84.451 110.561 40.470 10.418 o
-52 2 22 60.658 81.673 16.802 60.446 o
-52 2 24 64.459 72.197 19.549 44.652 o
-52 2 25 22.136 20.006 10.896 143.729 o
-52 2 26 297.542 322.481 54.296 5.788 o
-52 2 28 34.139 41.798 16.802 60.446 o
-52 2 30 0.310 -6.913 38.593 11.456 o
-52 2 31 165.202 207.525 43.080 9.194 o
-52 2 33 41.791 40.928 10.758 147.422 o
-52 4 1 133.851 151.169 26.507 24.285 o
-52 4 2 8.999 25.820 11.491 129.226 o
-52 4 3 156.043 141.189 24.310 28.874 o
-52 4 4 79.407 88.220 17.763 54.080 o
-52 4 5 22.766 30.215 7.508 302.698 o
-52 4 6 912.467 916.352 140.639 0.863 o
-52 4 7 129.301 133.864 24.859 27.612 o
-52 4 8 22.740 32.962 17.305 56.979 o
-52 4 9 551.175 575.147 104.518 1.562 o
-52 4 10 5.805 18.679 17.809 53.802 o
-52 4 19 195.262 177.630 75.356 3.005 o
-52 4 21 1458.200 1590.890 220.802 0.350 o
-52 4 22 350.087 334.384 65.055 4.032 o
-52 4 23 304.294 333.789 54.342 5.778 o
-52 4 24 463.361 519.202 83.733 2.434 o
-52 4 25 128.056 130.842 25.088 27.110 o
-52 4 26 262.993 246.668 44.499 8.617 o
-52 4 27 122.587 136.153 25.683 25.869 o
-52 4 28 56.592 52.328 13.139 98.840 o
-52 4 29 9.866 3.754 4.578 814.136 o
-52 4 30 887.508 956.227 174.517 0.560 o
-52 4 31 83.434 82.314 16.756 60.776 o
-52 4 32 770.564 857.844 146.316 0.797 o
-52 4 33 1.475 11.171 15.886 67.614 o
-52 4 34 40.407 34.794 8.515 235.327 o
-52 4 35 79.040 69.633 25.363 26.526 o
-52 4 36 25.514 46.925 11.354 132.371 o
-52 4 37 44.828 66.382 18.633 49.148 o
-52 6 1 85.914 113.995 24.310 28.874 o
-52 6 2 4.051 -1.740 19.823 43.423 o
-52 6 3 940.061 1016.110 172.686 0.572 o
-52 6 4 40.801 58.783 15.657 69.606 o
-52 6 5 477.184 464.540 89.273 2.141 o
-52 6 6 295.069 265.759 53.197 6.030 o
-52 6 7 332.609 326.602 72.563 3.241 o
-52 6 8 165.224 161.653 37.724 11.991 o
-52 6 9 966.459 1072.370 194.569 0.451 o
-52 6 10 235.459 193.379 43.400 9.059 o
-52 6 11 593.744 661.261 132.902 0.966 o
-52 6 13 236.790 206.518 47.063 7.704 o
-52 6 17 7096.390 7675.590 258.251 0.256 o
-52 6 18 568.477 674.537 134.505 0.943 o
-52 6 19 309.586 384.286 81.261 2.584 o
-52 6 20 172.966 196.309 43.767 8.908 o
-52 6 21 12.289 12.178 11.125 137.875 o
-52 6 22 1.306 -9.889 17.397 56.381 o
-52 6 23 48.195 41.478 9.934 172.893 o
-52 6 24 249.456 240.900 47.109 7.689 o
-52 6 25 32.508 40.333 20.464 40.746 o
-52 6 26 254.671 243.326 54.891 5.663 o
-52 6 27 20.553 34.427 37.266 12.287 o
-52 6 28 152.623 150.986 36.808 12.595 o
-52 6 29 196.884 182.071 43.355 9.078 o
-52 6 30 212.598 236.367 60.797 4.616 o
-52 6 31 518.683 553.401 128.873 1.027 o
-52 6 32 446.531 507.253 120.267 1.180 o
-52 6 34 30.869 25.180 26.233 24.796 o
-52 6 35 671.556 755.981 180.514 0.524 o
-52 6 36 22.806 35.251 15.474 71.263 o
-52 6 38 1.474 0.320 6.821 366.711 o
-52 6 39 2.287 -3.754 14.650 79.505 o
-52 6 40 71.526 85.061 25.454 26.336 o
-52 8 1 531.077 574.322 127.775 1.045 o
-52 8 2 42.605 27.514 8.653 227.915 o
-52 8 3 9.779 -4.715 23.898 29.878 o
-52 8 4 36.820 49.901 13.368 95.484 o
-52 8 6 0.001 -6.913 57.959 5.080 o
-52 8 7 444.072 525.108 110.057 1.409 o
-52 8 8 385.675 414.821 90.875 2.066 o
-52 8 9 197.189 211.829 53.564 5.947 o
-52 8 10 118.466 124.982 27.926 21.880 o
-52 8 11 278.848 320.146 79.979 2.668 o
-52 8 13 761.631 813.345 154.419 0.716 o
-52 8 18 89.480 103.694 27.926 21.880 o
-52 8 19 64.488 49.169 13.505 93.552 o
-52 8 21 107.154 120.267 31.680 17.001 o
-52 8 22 139.308 164.491 42.988 9.233 o
-52 8 23 28.435 20.693 7.920 272.022 o
-52 8 24 132.892 134.596 30.994 17.763 o
-52 8 25 282.718 332.507 75.127 3.023 o
-52 8 26 32.801 30.170 8.653 227.915 o
-52 8 27 9.513 33.603 10.575 152.571 o
-52 8 28 101.979 85.931 28.476 21.043 o
-52 8 29 8.012 21.563 12.040 117.702 o
-52 8 31 11.962 15.108 14.879 77.078 o
-52 8 32 241.284 267.178 72.838 3.216 o
-52 8 33 2.806 -5.723 19.777 43.624 o
-52 8 34 32.581 41.340 12.132 115.932 o
-52 8 35 2.881 4.899 12.727 105.343 o
-52 8 36 72.643 79.384 21.929 35.483 o
-52 8 37 66.217 63.224 18.587 49.391 o
-52 8 38 14.191 -7.508 15.840 68.006 o
-52 8 39 4.577 -12.178 40.104 10.609 o
-52 8 40 94.141 112.575 39.234 11.085 o
-52 8 41 67.269 65.467 22.936 32.436 o
-52 8 42 21.957 46.147 17.168 57.894 o
-52 8 43 254.164 259.944 88.083 2.199 o
-52 10 1 97.416 96.140 35.068 13.875 o
-52 10 2 10.366 18.633 9.431 191.850 o
-52 10 3 61.162 110.561 38.548 11.483 o
-52 10 4 214.539 254.084 67.756 3.717 o
-52 10 5 234.045 251.109 65.787 3.943 o
-52 10 6 7.866 20.464 8.149 256.955 o
-52 10 7 5.419 -3.846 16.115 65.707 o
-52 10 8 0.446 19.365 7.829 278.423 o
-52 10 9 72.935 60.110 20.830 39.325 o
-52 10 10 4.589 1.648 10.530 153.901 o
-52 10 11 80.672 84.100 18.770 48.432 o
-52 10 12 72.961 94.584 25.317 26.622 o
-52 10 13 124.827 148.147 38.731 11.375 o
-52 10 14 0.044 -0.687 10.896 143.729 o
-52 10 15 16.284 29.849 11.033 140.173 o
-52 10 16 9.178 15.611 12.040 117.702 o
-52 10 17 4.914 10.713 8.195 254.092 o
-52 10 18 194.124 219.932 59.653 4.795 o
-52 10 19 106.034 135.970 40.104 10.609 o
-52 10 20 84.643 146.957 42.943 9.253 o
-52 10 22 2.963 14.879 11.171 136.747 o
-52 10 23 114.979 134.779 43.950 8.834 o
-52 10 24 2.467 8.973 23.577 30.696 o
-52 10 26 40.311 37.083 12.498 109.237 o
-52 10 28 118.687 147.506 45.506 8.240 o
-52 10 29 199.722 257.655 79.293 2.714 o
-52 10 30 24.533 17.992 13.093 99.532 o
-52 10 31 39.702 54.937 17.351 56.678 o
-52 10 32 7.160 9.751 6.135 453.406 o
-52 10 33 12.441 25.454 9.751 179.448 o
-52 10 34 69.265 88.998 26.873 23.628 o
-52 10 35 21.326 32.550 18.953 47.500 o
-52 10 36 3.631 6.272 6.089 460.250 o
-52 10 37 49.138 31.131 20.418 40.929 o
-52 10 38 0.615 0.549 5.723 521.047 o
-52 10 39 25.051 18.175 8.012 265.840 o
-52 10 40 88.537 54.251 20.968 38.812 o
-52 10 41 25.593 49.672 22.295 34.327 o
-52 12 1 7.411 -3.022 28.979 20.318 o
-52 12 2 0.994 -5.677 13.322 96.141 o
-52 12 3 15.585 14.925 9.385 193.727 o
-52 12 4 18.173 13.826 7.783 281.708 o
-52 12 5 2.470 12.178 8.973 211.926 o
-52 12 6 77.474 69.358 21.654 36.389 o
-52 12 7 64.128 58.416 19.137 46.596 o
-52 12 8 5.263 25.408 12.223 114.202 o
-52 12 9 81.770 93.347 33.557 15.153 o
-52 12 10 0.222 13.872 10.575 152.571 o
-52 12 11 11.762 19.915 12.819 103.844 o
-52 12 12 31.382 41.844 15.749 68.799 o
-52 12 14 75.909 101.680 37.174 12.348 o
-52 12 15 71.159 82.909 30.536 18.300 o
-52 12 16 182.562 220.710 74.302 3.091 o
-52 12 17 18.874 31.406 14.513 81.017 o
-52 12 18 19.575 17.626 13.185 98.155 o
-52 12 25 0.024 10.484 9.156 203.534 o
-52 12 26 10.671 3.159 7.142 334.540 o
-52 12 27 0.882 -0.961 18.175 51.655 o
-52 12 28 3.992 22.066 11.628 126.191 o
-52 12 29 75.106 85.748 33.466 15.236 o
-52 12 30 2.815 5.768 7.325 318.022 o
-52 12 31 1.292 -44.682 36.808 12.595 o
-52 12 33 0.222 2.152 7.829 278.423 o
-52 12 34 4.778 7.737 14.055 86.381 o
-52 12 35 49.589 34.931 15.657 69.606 o
-52 12 36 18.501 42.897 21.105 38.309 o
-51 1 29 0.232 15.291 12.086 116.812 o
-51 1 30 279.765 284.758 56.402 5.364 o
-51 1 31 178.945 193.333 40.242 10.537 o
-51 1 32 155.958 148.514 26.919 23.547 o
-51 1 33 46.352 54.479 12.727 105.343 o
-51 3 1 242.529 233.025 39.188 11.111 o
-51 3 2 1094.670 1096.500 142.104 0.845 o
-51 3 3 1141.930 1242.820 195.302 0.447 o
-51 3 5 126.853 145.629 29.529 19.569 o
-51 3 6 825.985 796.406 134.642 0.941 o
-51 3 7 236.312 198.873 37.998 11.818 o
-51 3 8 373.913 443.023 77.278 2.857 o
-51 3 9 538.211 563.930 98.338 1.765 o
-51 3 18 198.870 210.913 40.654 10.325 o
-51 3 20 0.035 6.501 19.686 44.031 o
-51 3 22 49.931 60.065 13.002 100.939 o
-51 3 23 5.234 7.829 6.547 398.130 o
-51 3 24 130.397 206.518 30.170 18.747 o
-51 3 25 146.553 159.089 29.025 20.254 o
-51 3 26 2252.200 2290.240 197.087 0.439 o
-51 3 27 0.148 12.132 6.272 433.766 o
-51 3 28 113.624 108.226 16.985 59.149 o
-51 3 29 65.657 93.347 27.194 23.074 o
-51 3 30 1325.650 1394.720 189.213 0.477 o
-51 3 31 13.633 30.170 6.867 361.838 o
-51 3 32 100.153 107.219 25.500 26.241 o
-51 3 34 679.636 756.165 148.971 0.769 o
-51 5 1 347.514 341.938 65.787 3.943 o
-51 5 2 602.923 647.297 113.033 1.336 o
-51 5 3 28.617 52.236 22.753 32.960 o
-51 5 4 9.205 3.617 17.488 55.792 o
-51 5 5 1626.590 1592.080 207.983 0.394 o
-51 5 6 37.316 36.625 12.773 104.590 o
-51 5 7 2032.630 2119.340 232.979 0.314 o
-51 5 8 101.472 177.356 79.064 2.730 o
-51 5 9 591.220 629.443 117.703 1.232 o
-51 5 10 53.631 59.378 13.231 97.477 o
-51 5 11 656.946 706.767 129.789 1.013 o
-51 5 12 346.075 333.835 65.833 3.937 o
-51 5 16 0.250 8.469 29.895 19.093 o
-51 5 18 891.206 921.159 157.990 0.684 o
-51 5 19 255.442 315.294 70.640 3.420 o
-51 5 22 505.934 592.269 107.997 1.463 o
-51 5 23 259.123 236.184 52.328 6.232 o
-51 5 24 2.312 20.327 10.896 143.729 o
-51 5 25 8.987 -2.930 15.474 71.263 o
-51 5 27 87.981 95.545 20.418 40.929 o
-51 5 28 522.367 568.096 112.026 1.360 o
-51 5 29 254.009 306.504 62.812 4.325 o
-51 5 30 301.479 350.591 76.409 2.923 o
-51 5 31 173.090 191.548 43.675 8.945 o
-51 5 34 435.460 476.168 104.976 1.548 o
-51 5 35 181.716 204.733 51.137 6.525 o
-51 5 36 43.975 58.279 16.802 60.446 o
-51 5 37 16.490 11.720 6.455 409.505 o
-51 5 38 10.838 25.637 8.836 218.566 o
-51 5 40 213.745 202.810 54.937 5.654 o
-51 7 1 212.133 229.775 49.764 6.890 o
-51 7 2 258.443 278.165 58.554 4.977 o
-51 7 3 3.154 7.325 16.023 66.460 o
-51 7 4 63.047 77.187 17.580 55.212 o
-51 7 5 867.701 896.209 159.959 0.667 o
-51 7 6 72.554 82.223 31.131 17.607 o
-51 7 7 530.649 518.424 96.781 1.822 o
-51 7 8 38.858 25.912 7.920 272.022 o
-51 7 9 104.313 131.254 27.148 23.152 o
-51 7 10 514.844 546.030 98.109 1.773 o
-51 7 11 279.210 297.073 57.089 5.236 o
-51 7 12 54.028 63.315 17.122 58.204 o
-51 7 13 359.915 438.124 94.629 1.906 o
-51 7 20 426.681 478.961 103.511 1.593 o
-51 7 22 1277.470 1466.780 250.422 0.272 o
-51 7 23 1303.300 1491.220 218.650 0.357 o
-51 7 24 0.139 2.106 5.311 605.036 o
-51 7 25 2.326 -2.701 11.949 119.513 o
-51 7 26 12.199 6.776 5.219 626.451 o
-51 7 27 238.734 231.102 48.436 7.273 o
-51 7 28 216.135 243.692 52.328 6.232 o
-51 7 29 236.642 319.643 66.749 3.830 o
-51 7 30 257.626 262.371 56.127 5.416 o
-51 7 31 1.939 -6.226 9.431 191.850 o
-51 7 32 58.129 50.313 36.900 12.532 o
-51 7 33 30.120 41.386 13.322 96.141 o
-51 7 34 6.028 5.723 5.448 574.914 o
-51 7 35 277.693 324.587 75.767 2.972 o
-51 7 36 169.108 201.116 55.807 5.479 o
-51 7 37 351.621 424.802 114.132 1.310 o
-51 7 38 78.509 79.522 35.938 13.212 o
-51 7 39 33.636 53.335 17.855 53.526 o
-51 7 40 118.675 99.619 32.138 16.520 o
-51 7 41 131.654 166.505 51.961 6.320 o
-51 7 43 5.448 11.399 9.889 174.498 o
-51 9 1 52.717 81.536 22.753 32.960 o
-51 9 2 12.357 -8.973 24.355 28.766 o
-51 9 3 104.961 94.446 25.637 25.961 o
-51 9 4 0.019 13.002 11.399 131.310 o
-51 9 5 39.197 24.081 10.163 165.193 o
-51 9 6 51.161 60.202 17.946 52.982 o
-51 9 7 4.461 35.846 18.129 51.917 o
-51 9 9 261.426 325.915 73.982 3.118 o
-51 9 10 88.569 98.612 24.539 28.338 o
-51 9 11 52.225 40.974 10.987 141.343 o
-51 9 12 48.533 116.101 26.553 24.201 o
-51 9 13 79.970 83.093 19.320 45.716 o
-51 9 14 163.717 133.131 32.367 16.288 o
-51 9 15 0.025 19.915 18.175 51.655 o
-51 9 16 70.237 92.478 23.028 32.178 o
-51 9 17 121.143 145.080 42.210 9.577 o
-51 9 18 17.327 51.366 33.374 15.319 o
-51 9 19 0.179 -10.850 33.420 15.277 o
-51 9 20 28.834 57.043 24.310 28.874 o
-51 9 21 0.061 -28.567 52.785 6.124 o
-51 9 22 15.843 37.907 13.368 95.484 o
-51 9 23 238.321 283.384 74.944 3.038 o
-51 9 24 39.672 51.961 15.199 73.862 o
-51 9 26 398.807 487.339 109.508 1.423 o
-51 9 27 122.732 144.668 41.615 9.853 o
-51 9 28 3.556 38.181 13.780 89.859 o
-51 9 29 89.223 78.972 24.859 27.612 o
-51 9 30 3.614 -1.236 33.649 15.070 o
-51 9 31 28.087 43.126 23.440 31.057 o
-51 9 32 6.526 33.466 11.125 137.875 o
-51 9 33 0.244 11.262 14.192 84.718 o
-51 9 34 63.040 70.777 19.045 47.045 o
-51 9 35 95.945 95.865 27.194 23.074 o
-51 9 36 23.866 32.779 10.987 141.343 o
-51 9 37 1.920 -6.043 33.191 15.489 o
-51 9 38 3.852 9.385 6.821 366.711 o
-51 9 39 224.274 248.087 70.503 3.433 o
-51 9 40 16.062 18.221 27.881 21.951 o
-51 9 41 32.087 36.671 13.093 99.532 o
-51 9 42 30.014 34.565 14.284 83.635 o
-51 9 43 84.251 85.748 30.673 18.136 o
-51 9 44 98.618 96.552 34.656 14.207 o
-51 11 1 9.835 1.785 21.654 36.389 o
-51 11 2 0.628 -11.812 22.066 35.043 o
-51 11 3 55.866 60.706 20.601 40.204 o
-51 11 4 122.655 137.297 45.689 8.174 o
-51 11 5 31.999 66.474 23.806 30.109 o
-51 11 6 53.709 58.279 18.495 49.881 o
-51 11 7 79.127 58.325 21.517 36.855 o
-51 11 8 7.909 8.012 11.949 119.513 o
-51 11 9 57.472 88.861 24.905 27.511 o
-51 11 10 1.831 0.229 6.821 366.711 o
-51 11 11 8.694 6.867 20.510 40.564 o
-51 11 13 2.898 16.893 15.566 70.427 o
-51 11 14 131.630 135.145 45.277 8.323 o
-51 11 15 31.358 12.819 18.267 51.139 o
-51 11 16 5.059 -18.587 15.978 66.841 o
-51 11 17 3.112 -7.920 42.714 9.353 o
-51 11 18 185.298 216.407 66.108 3.904 o
-51 11 19 20.178 -0.732 21.242 37.815 o
-51 11 27 7.686 -0.504 53.426 5.978 o
-51 11 28 52.951 68.305 21.151 38.143 o
-51 11 29 72.546 72.838 23.531 30.816 o
-51 11 30 2.655 -7.829 12.910 102.376 o
-51 11 31 55.026 59.882 21.883 35.632 o
-51 11 32 13.779 24.905 10.850 144.944 o
-51 11 33 63.712 62.262 22.524 33.633 o
-51 11 34 10.558 11.720 9.019 209.780 o
-51 11 35 11.809 12.727 15.062 75.215 o
-51 11 36 26.282 31.223 12.864 103.106 o
-51 11 37 100.374 88.266 35.663 13.416 o
-51 11 39 5.991 -0.229 28.567 20.909 o
-51 11 40 86.314 83.276 33.969 14.787 o
-51 13 1 1.036 -14.101 16.252 64.601 o
-51 13 2 2.566 10.438 7.600 295.448 o
-51 13 3 11.069 5.585 14.101 85.821 o
-51 13 4 1.364 -6.409 27.057 23.309 o
-51 13 5 19.428 30.353 15.474 71.263 o
-51 13 8 0.558 14.970 9.934 172.893 o
-51 13 9 15.807 15.749 29.575 19.509 o
-51 13 10 4.736 21.654 11.537 128.202 o
-51 13 11 4.360 4.166 16.435 63.170 o
-51 13 12 8.503 2.655 11.766 123.262 o
-51 13 13 0.357 1.007 7.004 347.788 o
-51 13 14 15.829 6.821 14.146 85.267 o
-51 13 15 0.618 12.727 13.002 100.939 o
-51 13 17 14.589 3.846 20.052 42.437 o
-51 13 18 5.287 -0.046 17.443 56.085 o
-51 13 19 59.899 71.922 31.497 17.200 o
-51 13 25 0.807 -10.987 34.977 13.948 o
-51 13 26 222.478 237.512 92.249 2.005 o
-51 13 27 2.816 -3.067 15.108 74.760 o
-51 13 28 2.976 16.481 12.407 110.856 o
-51 13 29 38.776 29.575 13.734 90.460 o
-51 13 30 0.519 -18.679 40.196 10.561 o
-51 13 31 3.459 7.600 9.477 190.001 o
-50 2 3 1.472 3.708 13.734 90.460 o
-50 2 5 0.052 -6.821 22.524 33.633 o
-50 2 6 142.295 147.415 28.018 21.737 o
-50 2 7 615.192 631.182 104.014 1.577 o
-50 2 18 485.837 478.091 79.751 2.683 o
-50 2 20 914.659 951.329 143.752 0.826 o
-50 2 21 1649.670 1738.030 205.373 0.405 o
-50 2 22 16.633 23.852 7.645 291.920 o
-50 2 23 1332.980 1386.660 185.047 0.498 o
-50 2 24 2307.470 2379.330 203.405 0.412 o
-50 2 25 11.276 4.715 7.691 288.455 o
-50 2 26 0.523 19.686 5.173 637.588 o
-50 2 27 2.968 -0.366 13.734 90.460 o
-50 2 28 1328.690 1510.910 180.331 0.525 o
-50 2 29 0.017 -15.474 18.221 51.396 o
-50 2 30 49.942 55.578 13.917 88.095 o
-50 4 1 1.273 2.243 4.624 798.094 o
-50 4 2 75.976 74.806 12.315 112.510 o
-50 4 3 42.245 56.723 9.843 176.125 o
-50 4 4 2.136 -10.804 23.531 30.816 o
-50 4 5 4.965 -2.701 17.809 53.802 o
-50 4 6 491.005 488.208 78.057 2.801 o
-50 4 7 4.341 -1.190 11.766 123.262 o
-50 4 8 198.305 202.947 39.692 10.831 o
-50 4 9 924.303 907.425 127.775 1.045 o
-50 4 10 300.714 289.885 46.559 7.871 o
-50 4 11 227.490 238.885 39.555 10.906 o
-50 4 12 70.100 57.135 10.575 152.571 o
-50 4 16 624.481 621.477 106.715 1.498 o
-50 4 17 2273.600 2552.930 237.008 0.304 o
-50 4 20 304.759 278.623 49.901 6.852 o
-50 4 21 20.685 39.509 14.467 81.531 o
-50 4 22 4.740 14.696 6.684 381.937 o
-50 4 23 0.206 -5.219 6.043 467.250 o
-50 4 24 39.277 45.598 11.949 119.513 o
-50 4 25 28.346 31.085 6.592 392.620 o
-50 4 26 87.099 71.647 13.093 99.532 o
-50 4 27 0.155 2.243 4.075 1027.820 o
-50 4 28 286.437 301.651 52.282 6.243 o
-50 4 29 31.992 38.914 17.305 56.979 o
-50 4 30 380.308 440.642 74.257 3.095 o
-50 4 31 512.062 523.414 88.861 2.161 o
-50 4 32 2.897 0.137 15.016 75.674 o
-50 4 33 1162.060 1254.990 190.449 0.470 o
-50 4 34 1.706 -7.325 25.180 26.914 o
-50 4 35 41.098 15.566 10.850 144.944 o
-50 4 36 96.678 127.866 25.637 25.961 o
-50 4 37 179.998 208.487 45.048 8.408 o
-50 4 38 89.694 84.832 27.743 22.169 o
-50 6 1 632.527 632.190 115.689 1.275 o
-50 6 2 20.497 11.262 11.354 132.371 o
-50 6 3 152.845 148.788 29.300 19.876 o
-50 6 4 21.934 34.610 8.424 240.470 o
-50 6 5 406.888 446.365 80.025 2.664 o
-50 6 6 10.321 20.372 26.965 23.468 o
-50 6 7 273.877 282.560 50.222 6.765 o
-50 6 8 1189.660 1276.140 182.575 0.512 o
-50 6 9 257.221 254.268 46.971 7.734 o
-50 6 10 204.194 206.976 37.449 12.167 o
-50 6 12 572.456 576.337 115.917 1.270 o
-50 6 13 2857.670 3128.860 259.670 0.253 o
-50 6 20 44.511 49.855 11.262 134.532 o
-50 6 21 75.021 102.595 19.594 44.444 o
-50 6 22 319.044 397.608 66.886 3.814 o
-50 6 23 88.780 94.996 17.717 54.359 o
-50 6 24 95.895 109.325 20.281 41.485 o
-50 6 25 44.346 29.025 10.942 142.528 o
-50 6 26 67.264 68.031 14.055 86.381 o
-50 6 27 618.497 657.369 114.315 1.306 o
-50 6 28 181.619 222.175 49.810 6.878 o
-50 6 29 913.095 1043.120 172.137 0.576 o
-50 6 30 92.975 84.741 18.495 49.881 o
-50 6 31 2.129 1.740 15.245 73.419 o
-50 6 34 13.049 -1.465 15.016 75.674 o
-50 6 35 676.081 689.874 157.578 0.687 o
-50 6 36 3.971 2.518 10.118 166.691 o
-50 6 37 664.532 720.776 169.390 0.595 o
-50 6 38 71.371 87.762 26.233 24.796 o
-50 6 39 10.207 5.127 10.118 166.691 o
-50 6 40 22.663 56.402 18.541 49.635 o
-50 6 41 2.539 17.672 8.790 220.849 o
-50 6 42 68.738 84.420 25.637 25.961 o
-50 8 1 548.986 574.094 120.770 1.170 o
-50 8 2 26.168 60.156 15.382 72.114 o
-50 8 3 221.076 227.028 50.588 6.668 o
-50 8 4 3.397 -2.838 29.117 20.127 o
-50 8 5 215.986 214.301 46.834 7.779 o
-50 8 6 534.872 602.203 118.069 1.224 o
-50 8 7 45.007 59.973 13.917 88.095 o
-50 8 8 33.210 29.986 9.751 179.448 o
-50 8 9 390.077 401.820 98.246 1.768 o
-50 8 10 1289.330 1338.130 211.783 0.380 o
-50 8 11 408.675 452.728 103.740 1.586 o
-50 8 12 1083.810 1121.310 215.903 0.366 o
-50 8 13 58.822 78.057 19.045 47.045 o
-50 8 14 24.499 17.626 18.404 50.379 o
-50 8 15 16.158 29.163 27.194 23.074 o
-50 8 16 30.771 36.854 23.531 30.816 o
-50 8 18 406.977 493.015 110.790 1.390 o
-50 8 19 246.691 329.898 76.180 2.940 o
-50 8 20 668.680 748.840 155.060 0.710 o
-50 8 24 32.981 53.609 37.769 11.962 o
-50 8 26 654.204 783.221 149.795 0.760 o
-50 8 27 292.458 297.805 73.662 3.145 o
-50 8 28 0.641 4.670 8.744 223.167 o
-50 8 29 8.853 20.830 8.286 248.508 o
-50 8 30 65.197 98.887 29.666 19.389 o
-50 8 31 311.874 329.348 83.779 2.431 o
-50 8 32 24.156 48.116 27.560 22.465 o
-50 8 33 190.415 205.602 49.306 7.019 o
-50 8 34 169.375 224.647 55.532 5.533 o
-50 8 35 156.859 200.017 50.176 6.778 o
-50 8 36 16.944 24.676 20.968 38.812 o
-50 8 37 375.834 422.330 100.901 1.676 o
-50 8 38 98.206 88.907 27.743 22.169 o
-50 8 39 0.003 13.505 15.062 75.215 o
-50 8 40 97.051 75.310 20.556 40.383 o
-50 8 42 0.480 -2.472 16.939 59.469 o
-50 8 43 38.777 53.884 19.274 45.934 o
-50 8 44 6.559 0.549 26.049 25.146 o
-50 10 1 419.465 433.592 126.768 1.062 o
-50 10 2 0.286 12.315 9.568 186.382 o
-50 10 3 5.612 9.934 38.822 11.322 o
-50 10 4 26.139 7.554 7.737 285.052 o
-50 10 5 101.057 90.692 25.225 26.816 o
-50 10 6 29.065 40.104 12.178 115.062 o
-50 10 7 121.771 121.045 30.856 17.922 o
-50 10 8 12.081 5.952 12.407 110.856 o
-50 10 9 21.781 33.374 10.530 153.901 o
-50 10 10 2.241 7.462 8.882 216.318 o
-50 10 11 12.053 25.866 15.153 74.309 o
-50 10 12 0.610 -10.438 23.806 30.109 o
-50 10 13 24.887 46.193 13.185 98.155 o
-50 10 14 9.051 78.285 81.170 2.590 o
-50 10 15 1063.030 1205.870 232.201 0.316 o
-50 10 16 84.314 128.461 32.642 16.015 o
-50 10 17 3.508 -9.385 25.820 25.594 o
-50 10 18 12.525 -8.836 22.707 33.093 o
-50 10 19 25.067 33.374 14.604 80.005 o
-50 10 21 144.519 107.128 32.184 16.474 o
-50 10 22 18.748 11.766 14.146 85.267 o
-50 10 23 240.929 300.598 81.582 2.564 o
-50 10 28 68.636 30.444 28.567 20.909 o
-50 10 29 7.827 11.995 17.351 56.678 o
-50 10 30 62.671 103.877 28.384 21.179 o
-50 10 31 139.999 173.693 47.887 7.441 o
-50 10 32 5.306 5.906 8.653 227.915 o
-50 10 33 5.574 7.554 9.980 171.310 o
-50 10 34 180.030 170.717 47.383 7.600 o
-50 10 35 21.032 34.153 13.185 98.155 o
-50 10 36 0.000 4.761 7.783 281.708 o
-50 10 37 0.074 -4.029 16.664 61.446 o
-50 10 38 10.607 17.305 8.607 230.346 o
-50 10 39 1.547 8.927 8.332 245.784 o
-50 10 40 238.680 236.733 85.290 2.346 o
-50 10 41 54.001 56.723 24.493 28.444 o
-50 10 42 39.254 30.078 12.727 105.343 o
-50 10 43 20.190 29.437 12.819 103.844 o
-50 12 1 0.755 -17.443 20.327 41.298 o
-50 12 2 4.048 3.250 7.783 281.708 o
-50 12 3 62.805 52.831 18.587 49.391 o
-50 12 4 11.353 -1.602 25.363 26.526 o
-50 12 5 88.088 95.224 28.338 21.248 o
-50 12 6 129.371 159.089 47.566 7.542 o
-50 12 7 68.066 71.510 21.105 38.309 o
-50 12 8 42.444 38.914 27.652 22.316 o
-50 12 9 23.667 11.354 7.600 295.448 o
-50 12 10 178.947 152.863 54.663 5.711 o
-50 12 11 10.386 25.408 12.040 117.702 o
-50 12 12 38.502 52.831 21.288 37.652 o
-50 12 13 107.904 86.389 28.796 20.578 o
-50 12 14 11.278 13.139 12.864 103.106 o
-50 12 16 16.864 -8.057 13.780 89.859 o
-50 12 17 10.450 -8.103 31.864 16.806 o
-50 12 20 18.658 22.570 13.917 88.095 o
-50 12 21 97.869 93.668 35.114 13.839 o
-50 12 27 58.557 97.925 35.297 13.696 o
-50 12 28 70.414 90.601 34.244 14.551 o
-50 12 29 0.639 14.742 15.199 73.862 o
-50 12 30 1.434 -11.812 29.620 19.449 o
-50 12 32 25.490 34.015 17.580 55.212 o
-50 12 34 0.020 -1.511 51.504 6.433 o
-50 12 35 1.750 35.846 15.611 70.014 o
-50 12 36 70.409 85.565 33.832 14.908 o
-50 12 37 1.220 -0.687 11.812 122.309 o
-50 14 12 32.702 32.001 15.108 74.760 o
-50 14 13 1.480 15.611 9.202 201.514 o
-50 14 14 36.520 31.223 13.551 92.921 o
-50 14 24 8.601 12.361 13.643 91.678 o
-49 1 29 941.001 995.599 155.884 0.702 o
-49 1 30 191.277 186.054 34.015 14.748 o
-49 1 31 461.016 510.092 91.242 2.050 o
-49 1 32 808.364 842.965 143.203 0.832 o
-49 1 33 737.733 817.831 143.981 0.823 o
-49 3 1 285.523 265.026 39.555 10.906 o
-49 3 2 107.205 133.543 20.510 40.564 o
-49 3 3 60.251 70.732 11.171 136.747 o
-49 3 4 20.105 18.221 4.715 767.401 o
-49 3 5 566.308 599.822 88.769 2.165 o
-49 3 6 1027.300 1052.830 134.276 0.946 o
-49 3 8 878.847 991.891 142.013 0.846 o
-49 3 18 604.788 623.674 99.253 1.732 o
-49 3 21 1177.670 1246.660 172.686 0.572 o
-49 3 22 2.952 -24.996 16.985 59.149 o
-49 3 23 6.504 15.428 6.043 467.250 o
-49 3 24 212.885 197.179 28.064 21.666 o
-49 3 25 847.669 907.150 141.784 0.849 o
-49 3 26 194.967 169.939 32.047 16.615 o
-49 3 27 0.733 -2.426 21.837 35.782 o
-49 3 28 500.151 500.020 70.915 3.393 o
-49 3 29 431.104 390.420 57.913 5.088 o
-49 3 30 27.835 39.097 9.843 176.125 o
-49 3 31 441.904 461.839 76.317 2.930 o
-49 3 32 698.097 724.484 117.154 1.243 o
-49 3 33 139.886 160.829 33.924 14.827 o
-49 3 34 510.074 523.002 103.602 1.590 o
-49 3 35 98.619 82.909 18.587 49.391 o
-49 5 1 13.467 24.905 7.096 338.870 o
-49 5 2 397.918 413.219 69.770 3.505 o
-49 5 3 1377.470 1412.430 190.632 0.470 o
-49 5 4 31.940 39.326 7.920 272.022 o
-49 5 5 510.357 509.039 84.191 2.407 o
-49 5 6 72.725 66.245 30.536 18.300 o
-49 5 7 2.764 -8.012 7.096 338.870 o
-49 5 8 247.215 260.906 44.179 8.743 o
-49 5 9 1118.300 1130.060 151.810 0.740 o
-49 5 11 9.194 8.790 4.120 1005.110 o
-49 5 12 1006.070 1076.720 168.749 0.599 o
-49 5 13 407.946 454.102 81.902 2.544 o
-49 5 18 83.893 98.246 33.420 15.277 o
-49 5 19 26.197 28.522 13.780 89.859 o
-49 5 20 23.024 28.476 6.364 421.374 o
-49 5 21 13.304 8.973 9.660 182.866 o
-49 5 22 116.668 119.076 20.510 40.564 o
-49 5 23 40.310 43.629 9.843 176.125 o
-49 5 24 70.378 59.012 11.354 132.371 o
-49 5 25 69.928 55.120 24.905 27.511 o
-49 5 26 285.269 278.211 55.532 5.533 o
-49 5 27 2.029 -0.092 34.610 14.245 o
-49 5 28 127.561 144.759 29.849 19.151 o
-49 5 29 13.210 0.137 5.631 538.129 o
-49 5 30 158.323 182.620 39.830 10.756 o
-49 5 32 337.192 373.298 82.177 2.527 o
-49 5 34 85.598 115.734 27.194 23.074 o
-49 5 35 3.140 10.255 9.522 188.179 o
-49 5 36 274.107 298.767 69.404 3.542 o
-49 5 37 62.222 97.513 23.028 32.178 o
-49 5 38 82.961 81.811 19.640 44.237 o
-49 5 39 601.830 657.369 133.680 0.955 o
-49 5 40 549.496 635.532 135.100 0.935 o
-49 5 42 120.894 137.068 38.822 11.322 o
-49 7 1 47.430 58.829 17.122 58.204 o
-49 7 2 510.673 526.252 98.887 1.745 o
-49 7 3 587.237 607.331 111.980 1.361 o
-49 7 4 2.011 8.332 15.382 72.114 o
-49 7 5 52.397 57.776 16.710 61.110 o
-49 7 6 87.785 108.501 21.700 36.236 o
-49 7 7 91.098 106.670 21.746 36.084 o
-49 7 8 295.000 328.112 60.339 4.687 o
-49 7 9 124.563 111.339 25.408 26.431 o
-49 7 10 288.646 323.443 60.751 4.623 o
-49 7 11 63.730 78.057 16.023 66.460 o
-49 7 12 124.561 138.030 29.712 19.329 o
-49 7 13 6.884 -5.448 20.418 40.929 o
-49 7 20 393.993 473.971 95.179 1.884 o
-49 7 22 654.916 700.312 139.357 0.879 o
-49 7 23 28.566 29.849 11.125 137.875 o
-49 7 24 145.309 168.108 37.266 12.287 o
-49 7 25 124.792 105.388 22.112 34.898 o
-49 7 26 34.205 35.297 9.385 193.727 o
-49 7 27 144.033 144.531 29.117 20.127 o
-49 7 28 14.203 11.812 21.105 38.309 o
-49 7 29 101.667 125.943 25.683 25.869 o
-49 7 30 29.711 37.403 14.925 76.606 o
-49 7 33 58.700 62.125 15.245 73.419 o
-49 7 34 166.087 184.635 42.988 9.233 o
-49 7 35 7.728 10.575 21.380 37.330 o
-49 7 36 85.130 65.650 16.619 61.785 o
-49 7 37 148.905 149.109 36.487 12.817 o
-49 7 38 18.056 1.053 7.920 272.022 o
-49 7 39 13.880 33.832 10.530 153.901 o
-49 7 40 76.545 86.389 26.736 23.871 o
-49 7 41 378.924 372.383 108.043 1.462 o
-49 7 42 4.670 5.585 27.789 22.096 o
-49 7 43 156.582 174.014 56.539 5.338 o
-49 9 1 23.321 40.242 12.727 105.343 o
-49 9 2 206.527 235.406 55.944 5.452 o
-49 9 3 0.013 15.245 9.202 201.514 o
-49 9 4 97.366 80.666 26.049 25.146 o
-49 9 5 157.994 164.400 38.731 11.375 o
-49 9 6 67.683 63.544 18.404 50.379 o
-49 9 7 97.335 103.145 24.447 28.550 o
-49 9 8 36.047 39.875 22.250 34.469 o
-49 9 9 1.927 29.483 11.537 128.202 o
-49 9 10 90.589 74.989 17.946 52.982 o
-49 9 11 14.333 17.305 12.819 103.844 o
-49 9 12 8.734 0.229 11.354 132.371 o
-49 9 13 229.518 243.830 51.870 6.342 o
-49 9 14 305.510 312.593 65.650 3.959 o
-49 9 15 18.321 12.269 12.040 117.702 o
-49 9 16 0.181 -2.610 16.344 63.879 o
-49 9 17 16.697 24.447 7.874 275.195 o
-49 9 18 6.063 30.994 36.854 12.563 o
-49 9 19 377.448 406.810 87.075 2.250 o
-49 9 20 110.329 155.335 42.027 9.661 o
-49 9 21 48.164 83.596 30.170 18.747 o
-49 9 22 613.744 745.177 171.724 0.579 o
-49 9 23 774.113 871.075 192.646 0.460 o
-49 9 25 259.371 288.786 69.862 3.496 o
-49 9 26 151.466 155.747 41.340 9.984 o
-49 9 28 523.422 632.419 158.585 0.678 o
-49 9 29 93.375 77.141 23.577 30.696 o
-49 9 30 108.731 154.145 42.393 9.495 o
-49 9 31 463.404 517.142 132.124 0.977 o
-49 9 32 0.010 5.173 16.481 62.819 o
-49 9 33 257.039 311.036 77.599 2.834 o
-49 9 34 143.257 159.180 41.615 9.853 o
-49 9 35 21.426 3.846 7.737 285.052 o
-49 9 36 1.028 1.557 11.125 137.875 o
-49 9 37 26.718 44.408 13.414 94.834 o
-49 9 38 5.752 6.867 14.055 86.381 o
-49 9 39 1.632 -5.631 12.910 102.376 o
-49 9 40 182.006 206.747 68.534 3.633 o
-49 9 41 208.555 220.802 64.872 4.055 o
-49 9 42 49.279 37.998 18.221 51.396 o
-49 9 43 3.852 11.766 6.959 352.379 o
-49 9 44 31.763 24.859 9.934 172.893 o
-49 9 45 154.911 161.103 59.927 4.751 o
-49 11 1 0.916 7.050 8.286 248.508 o
-49 11 2 91.785 94.812 30.444 18.410 o
-49 11 3 10.375 19.274 22.982 32.306 o
-49 11 5 3.714 6.226 8.103 259.867 o
-49 11 6 469.503 506.246 145.080 0.811 o
-49 11 7 18.254 43.172 14.467 81.531 o
-49 11 8 178.878 239.618 63.681 4.208 o
-49 11 9 0.778 7.508 10.072 168.210 o
-49 11 10 16.767 17.809 8.561 232.816 o
-49 11 11 70.456 78.560 23.165 31.798 o
-49 11 13 11.570 17.076 24.127 29.314 o
-49 11 14 5.969 14.970 8.790 220.849 o
-49 11 15 3.046 16.756 9.065 207.667 o
-49 11 16 31.097 29.849 34.290 14.512 o
-49 11 17 20.264 10.850 22.479 33.770 o
-49 11 18 98.085 87.075 28.613 20.842 o
-49 11 20 6.482 20.922 9.934 172.893 o
-49 11 21 107.213 107.814 33.283 15.404 o
-49 11 22 2.784 9.019 12.910 102.376 o
-49 11 28 45.270 28.705 11.491 129.226 o
-49 11 29 1.822 -5.723 27.789 22.096 o
-49 11 30 14.502 35.892 15.749 68.799 o
-49 11 31 103.248 90.738 29.986 18.976 o
-49 11 33 20.067 9.614 18.404 50.379 o
-49 11 36 68.515 97.468 36.900 12.532 o
-49 11 37 297.202 326.785 114.636 1.298 o
-49 11 38 73.820 67.298 25.500 26.241 o
-49 11 40 8.023 10.804 8.927 214.105 o
-49 11 41 1.115 15.840 9.202 201.514 o
-49 11 42 9.797 3.342 23.623 30.577 o
-49 13 1 1.764 -0.458 13.917 88.095 o
-49 13 2 51.189 51.458 18.907 47.731 o
-49 13 3 0.030 12.773 12.910 102.376 o
-49 13 4 0.014 -7.279 14.329 83.101 o
-49 13 5 1.679 5.402 14.925 76.606 o
-49 13 6 2.196 6.913 7.737 285.052 o
-49 13 7 201.501 140.456 63.910 4.178 o
-49 13 8 17.154 32.550 14.879 77.078 o
-49 13 9 2.436 25.729 14.284 83.635 o
-49 13 10 0.000 19.549 16.481 62.819 o
-49 13 11 79.220 74.531 42.943 9.253 o
-49 13 12 43.644 62.628 24.584 28.232 o
-49 13 13 112.732 119.397 43.446 9.040 o
-49 13 14 6.126 3.525 10.942 142.528 o
-49 13 15 24.082 37.449 20.739 39.673 o
-49 13 16 0.271 -21.563 22.158 34.754 o
-49 13 17 71.726 109.371 39.830 10.756 o
-49 13 18 144.671 141.784 54.525 5.739 o
-49 13 19 109.162 160.188 62.766 4.331 o
-49 13 20 104.360 91.058 32.321 16.334 o
-49 13 21 137.975 138.579 52.465 6.199 o
-49 13 22 75.293 93.302 33.054 15.618 o
-49 13 27 73.692 65.650 24.355 28.766 o
-49 13 28 2.406 2.472 24.951 27.410 o
-49 13 29 0.152 6.821 9.065 207.667 o
-49 13 30 113.188 106.258 43.492 9.021 o
-49 13 31 18.406 23.028 11.033 140.173 o
-49 13 32 146.872 129.972 57.547 5.153 o
-48 2 1 303.939 341.938 52.465 6.199 o
-48 2 2 53.805 52.602 9.385 193.727 o
-48 2 3 53.565 57.226 11.171 136.747 o
-48 2 4 283.171 279.493 50.908 6.584 o
-48 2 5 164.343 169.207 30.170 18.747 o
-48 2 6 892.089 918.550 134.962 0.937 o
-48 2 7 42.282 74.119 36.762 12.626 o
-48 2 8 28.800 45.003 11.903 120.434 o
-48 2 17 110.994 102.275 30.719 18.082 o
-48 2 18 7.532 -4.487 21.929 35.483 o
-48 2 20 3004.900 3080.690 199.147 0.430 o
-48 2 21 3968.560 3986.010 144.256 0.820 o
-48 2 24 1101.580 1087.850 131.529 0.986 o
-48 2 25 538.573 537.103 75.447 2.998 o
-48 2 26 242.338 274.732 37.495 12.137 o
-48 2 27 3.689 -5.127 12.361 111.678 o
-48 2 28 13.222 16.161 6.867 361.838 o
-48 2 29 270.304 279.996 45.140 8.374 o
-48 2 30 1.571 17.305 4.944 697.990 o
-48 2 31 183.298 176.989 34.931 13.985 o
-48 2 33 502.744 549.738 99.482 1.724 o
-48 4 1 7.573 6.180 11.399 131.310 o
-48 4 2 361.926 351.964 50.496 6.692 o
-48 4 3 84.654 92.157 18.404 50.379 o
-48 4 4 516.612 534.081 72.883 3.212 o
-48 4 5 497.754 529.640 70.549 3.428 o
-48 4 6 418.864 415.508 57.730 5.120 o
-48 4 7 56.974 41.523 8.653 227.915 o
-48 4 8 90.220 118.207 23.623 30.577 o
-48 4 9 251.720 284.804 44.362 8.671 o
-48 4 10 323.651 326.235 56.265 5.390 o
-48 4 11 430.355 459.046 64.780 4.066 o
-48 4 12 1327.240 1379.840 158.494 0.679 o
-48 4 13 225.531 293.044 78.240 2.787 o
-48 4 14 283.626 257.060 38.090 11.761 o
-48 4 15 820.934 754.837 116.284 1.262 o
-48 4 16 1760.260 1821.440 180.057 0.526 o
-48 4 17 2811.880 2937.220 217.322 0.361 o
-48 4 20 1699.820 1825.380 210.776 0.384 o
-48 4 21 113.203 116.421 21.425 37.171 o
-48 4 22 53.328 66.428 12.544 108.442 o
-48 4 23 1.237 5.448 6.821 366.711 o
-48 4 24 4.078 -18.724 21.242 37.815 o
-48 4 25 82.078 89.319 14.192 84.718 o
-48 4 26 22.861 32.825 14.558 80.509 o
-48 4 27 473.629 519.339 81.948 2.541 o
-48 4 28 42.367 37.769 7.737 285.052 o
-48 4 29 227.484 224.144 43.538 9.002 o
-48 4 30 132.532 162.935 29.529 19.569 o
-48 4 31 639.814 695.276 110.241 1.404 o
-48 4 32 927.432 966.116 148.468 0.774 o
-48 4 33 44.765 38.364 8.882 216.318 o
-48 4 34 453.465 526.985 92.661 1.987 o
-48 4 35 246.193 247.263 47.383 7.600 o
-48 4 36 22.879 7.691 7.600 295.448 o
-48 4 37 32.864 10.347 4.670 782.522 o
-48 4 38 221.697 181.751 37.678 12.020 o
-48 6 1 101.833 80.483 16.527 62.472 o
-48 6 2 15.612 16.527 5.723 521.047 o
-48 6 3 22.890 21.334 14.604 80.005 o
-48 6 4 41.077 51.504 10.621 151.259 o
-48 6 5 216.382 186.466 33.054 15.618 o
-48 6 6 13.773 33.741 28.110 21.595 o
-48 6 7 634.831 675.132 108.135 1.459 o
-48 6 8 151.793 159.913 28.705 20.709 o
-48 6 9 16.821 21.654 5.723 521.047 o
-48 6 10 112.291 120.129 21.151 38.143 o
-48 6 11 47.745 49.444 16.023 66.460 o
-48 6 12 164.607 196.996 38.776 11.348 o
-48 6 13 2059.230 2137.330 253.031 0.267 o
-48 6 15 1101.030 1191.400 187.885 0.483 o
-48 6 21 349.167 374.214 71.144 3.371 o
-48 6 22 2.108 11.445 33.008 15.661 o
-48 6 23 1013.690 1174.740 189.259 0.476 o
-48 6 24 39.324 33.054 8.927 214.105 o
-48 6 25 155.380 159.364 30.078 18.861 o
-48 6 26 79.150 111.522 24.539 28.338 o
-48 6 27 0.924 -16.252 38.776 11.348 o
-48 6 28 22.933 40.058 18.312 50.883 o
-48 6 29 512.562 556.010 96.873 1.818 o
-48 6 30 142.887 175.982 34.748 14.132 o
-48 6 31 350.567 366.385 80.208 2.652 o
-48 6 32 130.070 157.349 38.593 11.456 o
-48 6 33 63.318 32.459 31.497 17.200 o
-48 6 34 5.074 4.349 4.487 847.705 o
-48 6 35 315.758 318.681 64.276 4.130 o
-48 6 36 99.599 128.553 34.565 14.283 o
-48 6 37 303.558 337.864 84.283 2.402 o
-48 6 38 46.224 47.429 13.872 88.677 o
-48 6 39 1.244 2.243 9.568 186.382 o
-48 6 40 111.741 107.997 31.726 16.952 o
-48 6 41 110.283 105.434 33.832 14.908 o
-48 8 1 33.197 63.315 15.245 73.419 o
-48 8 2 47.315 62.583 15.794 68.400 o
-48 8 3 21.644 30.399 24.264 28.983 o
-48 8 4 42.727 58.371 14.238 84.174 o
-48 8 5 477.250 517.737 99.802 1.713 o
-48 8 6 72.534 49.077 13.872 88.677 o
-48 8 7 305.749 319.322 62.995 4.300 o
-48 8 8 94.505 101.863 20.647 40.026 o
-48 8 9 373.224 358.465 68.809 3.604 o
-48 8 10 7.929 3.250 14.421 82.049 o
-48 8 11 253.843 315.477 59.515 4.817 o
-48 8 12 257.759 292.266 65.238 4.009 o
-48 8 13 1.126 -19.732 12.040 117.702 o
-48 8 14 762.743 783.816 133.772 0.954 o
-48 8 15 27.541 31.818 13.963 87.518 o
-48 8 16 345.253 353.155 75.676 2.980 o
-48 8 17 249.749 308.930 64.826 4.060 o
-48 8 18 901.751 981.453 162.431 0.647 o
-48 8 20 1219.190 1374.160 238.061 0.301 o
-48 8 21 1166.050 1350.540 232.659 0.315 o
-48 8 22 42.425 67.847 18.679 48.908 o
-48 8 23 9.297 -0.824 9.843 176.125 o
-48 8 24 0.320 -7.920 27.102 23.230 o
-48 8 25 67.399 84.741 21.425 37.171 o
-48 8 26 21.181 15.657 16.115 65.707 o
-48 8 28 194.345 214.026 45.506 8.240 o
-48 8 29 7.588 8.882 9.202 201.514 o
-48 8 30 5.577 46.330 14.604 80.005 o
-48 8 31 26.394 54.525 30.215 18.690 o
-48 8 32 1840.280 2134.540 340.794 0.147 o
-48 8 33 137.062 162.751 38.273 11.649 o
-48 8 34 164.900 202.672 47.795 7.470 o
-48 8 35 12.191 12.819 6.226 440.169 o
-48 8 36 5.414 3.067 12.956 101.654 o
-48 8 37 15.705 11.674 6.318 427.503 o
-48 8 38 3.061 18.679 12.498 109.237 o
-48 8 39 0.021 20.372 8.149 256.955 o
-48 8 40 314.732 357.046 90.875 2.066 o
-48 8 41 2.465 15.886 11.262 134.532 o
-48 8 42 101.732 68.305 20.876 39.153 o
-48 8 43 27.626 41.203 14.238 84.174 o
-48 8 44 4.901 12.452 7.233 326.124 o
-48 10 1 1.982 17.397 9.339 195.631 o
-48 10 2 24.239 35.389 13.460 94.189 o
-48 10 3 364.391 418.576 116.238 1.263 o
-48 10 4 48.175 61.163 19.182 46.373 o
-48 10 5 156.037 171.862 50.863 6.596 o
-48 10 6 114.591 103.373 26.645 24.035 o
-48 10 7 2.075 -1.282 22.021 35.189 o
-48 10 8 9.353 -1.969 31.818 16.855 o
-48 10 9 261.393 325.732 74.623 3.064 o
-48 10 10 14.745 7.188 11.583 127.191 o
-48 10 11 76.808 68.488 17.534 55.501 o
-48 10 12 109.356 130.613 26.599 24.118 o
-48 10 13 30.814 43.584 15.428 71.686 o
-48 10 14 45.874 33.191 10.850 144.944 o
-48 10 15 13.774 25.271 11.949 119.513 o
-48 10 16 65.134 78.789 20.739 39.673 o
-48 10 17 106.057 111.339 26.004 25.235 o
-48 10 18 250.289 311.997 70.136 3.469 o
-48 10 19 50.133 43.950 15.978 66.841 o
-48 10 20 21.462 -13.460 23.898 29.878 o
-48 10 21 52.797 45.369 23.028 32.178 o
-48 10 22 11.947 6.592 5.768 512.809 o
-48 10 23 20.150 12.498 18.999 47.272 o
-48 10 30 109.773 111.339 28.979 20.318 o
-48 10 31 5.767 0.000 31.223 17.504 o
-48 10 32 5.319 -5.494 25.363 26.526 o
-48 10 33 46.692 45.506 14.101 85.821 o
-48 10 34 4.235 33.557 18.495 49.881 o
-48 10 35 223.211 222.129 61.942 4.447 o
-48 10 36 147.039 162.385 44.041 8.797 o
-48 10 37 27.687 49.810 15.199 73.862 o
-48 10 38 0.141 -5.860 21.975 35.336 o
-48 10 39 80.231 114.040 40.425 10.442 o
-48 10 40 51.229 38.227 16.023 66.460 o
-48 10 41 11.745 9.156 19.320 45.716 o
-48 10 42 6.679 -7.096 12.773 104.590 o
-48 10 43 178.051 157.807 60.751 4.623 o
-48 12 1 109.188 117.886 36.304 12.946 o
-48 12 2 23.400 1.648 17.443 56.085 o
-48 12 3 16.273 26.645 21.609 36.544 o
-48 12 4 157.464 153.961 43.400 9.059 o
-48 12 5 33.242 36.121 12.956 101.654 o
-48 12 6 11.559 10.438 11.995 118.603 o
-48 12 7 0.551 -13.139 16.435 63.170 o
-48 12 8 51.434 62.079 22.433 33.908 o
-48 12 9 319.514 353.795 94.629 1.906 o
-48 12 10 31.640 14.284 9.065 207.667 o
-48 12 11 40.529 35.114 15.199 73.862 o
-48 12 12 335.474 430.021 130.201 1.007 o
-48 12 13 109.546 100.672 32.688 15.970 o
-48 12 14 8.201 11.949 14.467 81.531 o
-48 12 15 6.818 5.860 18.221 51.396 o
-48 12 16 19.481 32.779 32.962 15.705 o
-48 12 17 4.447 -5.173 19.960 42.828 o
-48 12 18 6.736 6.913 33.374 15.319 o
-48 12 20 108.039 119.626 41.294 10.007 o
-48 12 21 2.567 25.134 32.505 16.150 o
-48 12 22 225.585 241.128 76.866 2.888 o
-48 12 23 111.118 105.159 37.540 12.108 o
-48 12 24 153.891 162.202 53.152 6.040 o
-48 12 29 0.160 28.705 12.681 106.105 o
-48 12 30 0.088 57.226 23.257 31.548 o
-48 12 32 6.620 13.551 8.286 248.508 o
-48 12 35 3.068 -13.643 14.696 79.011 o
-48 12 36 2.654 1.282 6.592 392.620 o
-48 12 37 0.214 3.846 12.361 111.678 o
-48 12 38 1.849 -9.889 21.014 38.643 o
-48 12 39 4.005 7.188 12.132 115.932 o
-48 14 5 10.844 1.969 6.501 403.757 o
-48 14 6 9.666 28.842 15.566 70.427 o
-48 14 7 142.587 171.175 69.175 3.566 o
-48 14 8 3.086 18.541 34.244 14.551 o
-48 14 9 361.548 336.582 127.271 1.053 o
-48 14 10 8.407 35.846 16.802 60.446 o
-48 14 11 15.007 11.720 17.122 58.204 o
-48 14 12 157.836 134.001 53.152 6.040 o
-48 14 13 124.264 118.390 44.179 8.743 o
-48 14 14 16.036 12.819 19.686 44.031 o
-48 14 16 90.908 110.012 45.461 8.257 o
-48 14 18 34.379 10.850 10.850 144.944 o
-48 14 19 147.816 135.420 53.243 6.019 o
-48 14 20 112.458 127.775 53.243 6.019 o
-48 14 21 134.396 115.734 47.566 7.542 o
-48 14 26 9.447 15.108 9.706 181.145 o
-48 14 27 14.686 1.923 14.650 79.505 o
-48 14 28 43.005 46.697 19.960 42.828 o
-47 1 5 139.280 153.870 25.408 26.431 o
-47 1 18 5.149 7.417 14.879 77.078 o
-47 1 21 878.425 883.756 120.999 1.165 o
-47 1 22 4.018 15.245 9.568 186.382 o
-47 1 24 480.420 461.335 71.876 3.303 o
-47 1 28 926.556 943.409 139.724 0.874 o
-47 1 29 15.969 6.089 9.431 191.850 o
-47 1 30 414.957 409.236 71.418 3.345 o
-47 1 31 1320.820 1395.590 194.111 0.453 o
-47 1 32 220.824 224.647 43.263 9.117 o
-47 3 1 133.611 113.674 17.168 57.894 o
-47 3 2 38.453 30.307 5.952 481.737 o
-47 3 3 1183.230 1218.460 133.177 0.962 o
-47 3 4 132.924 147.689 21.151 38.143 o
-47 3 5 217.064 202.627 27.011 23.388 o
-47 3 6 41.835 46.697 7.874 275.195 o
-47 3 7 410.227 411.846 57.913 5.088 o
-47 3 9 1804.420 1816.040 173.601 0.566 o
-47 3 10 220.211 239.709 52.511 6.188 o
-47 3 11 173.935 166.597 28.979 20.318 o
-47 3 15 940.089 937.457 130.064 1.009 o
-47 3 18 1027.980 1035.340 140.685 0.862 o
-47 3 20 23.425 32.733 8.836 218.566 o
-47 3 21 74.536 60.523 11.445 130.262 o
-47 3 22 1689.940 1756.570 199.742 0.428 o
-47 3 23 779.254 779.879 91.745 2.027 o
-47 3 24 3.007 -5.219 23.302 31.424 o
-47 3 25 148.310 156.571 22.112 34.898 o
-47 3 26 27.116 33.374 6.455 409.505 o
-47 3 27 599.668 613.603 78.057 2.801 o
-47 3 28 228.222 229.454 31.085 17.659 o
-47 3 29 240.794 245.844 39.463 10.957 o
-47 3 30 923.401 1020.820 140.364 0.866 o
-47 3 31 25.402 23.806 15.337 72.545 o
-47 3 32 74.756 76.134 18.221 51.396 o
-47 3 33 511.423 540.857 87.259 2.241 o
-47 3 34 44.932 57.638 11.216 135.633 o
-47 3 35 256.639 302.109 65.970 3.921 o
-47 3 36 340.868 305.268 62.995 4.300 o
-47 5 1 432.030 472.185 77.919 2.810 o
-47 5 2 130.227 150.803 26.187 24.883 o
-47 5 3 74.844 79.247 14.604 80.005 o
-47 5 4 484.252 479.006 74.760 3.053 o
-47 5 5 1970.040 2017.340 206.381 0.401 o
-47 5 6 7.269 14.879 29.117 20.127 o
-47 5 7 342.990 376.961 58.416 5.000 o
-47 5 8 245.945 229.912 35.892 13.245 o
-47 5 9 126.997 130.064 23.669 30.459 o
-47 5 10 240.799 258.663 40.699 10.301 o
-47 5 11 1.157 -8.378 7.417 310.218 o
-47 5 12 382.651 388.955 69.358 3.547 o
-47 5 13 49.681 76.271 22.707 33.093 o
-47 5 14 1128.610 1161.460 166.460 0.616 o
-47 5 21 190.879 199.376 36.762 12.626 o
-47 5 22 65.832 70.045 12.178 115.062 o
-47 5 23 178.793 190.312 31.040 17.711 o
-47 5 24 71.453 73.982 13.048 100.232 o
-47 5 25 427.412 497.731 74.257 3.095 o
-47 5 26 864.500 920.472 151.260 0.746 o
-47 5 27 8.396 1.557 3.662 1272.090 o
-47 5 28 2.840 3.250 16.069 66.082 o
-47 5 29 36.847 45.415 13.002 100.939 o
-47 5 30 29.013 39.326 10.438 156.613 o
-47 5 31 11.967 6.501 13.231 97.477 o
-47 5 34 273.077 260.402 50.222 6.765 o
-47 5 35 7.852 18.312 13.917 88.095 o
-47 5 36 486.312 544.153 100.901 1.676 o
-47 5 37 155.468 182.849 38.731 11.375 o
-47 5 38 67.858 68.397 16.298 64.239 o
-47 5 39 192.503 175.341 38.364 11.593 o
-47 5 40 1.660 16.802 10.850 144.944 o
-47 5 41 13.075 7.279 7.874 275.195 o
-47 7 1 142.048 147.277 28.796 20.578 o
-47 7 2 80.760 85.198 17.488 55.792 o
-47 7 3 59.227 64.963 15.794 68.400 o
-47 7 4 97.939 89.502 17.488 55.792 o
-47 7 5 277.853 279.081 50.542 6.680 o
-47 7 6 186.695 173.739 32.825 15.836 o
-47 7 7 71.178 73.387 13.688 91.066 o
-47 7 8 126.199 153.870 28.384 21.179 o
-47 7 9 1302.260 1355.480 184.177 0.503 o
-47 7 11 1555.010 1691.330 209.311 0.389 o
-47 7 13 1.851 1.007 11.171 136.747 o
-47 7 15 424.613 463.853 75.630 2.983 o
-47 7 16 5.588 51.366 57.867 5.096 o
-47 7 20 705.978 685.708 126.676 1.063 o
-47 7 21 224.788 233.117 52.236 6.254 o
-47 7 23 231.961 222.862 46.147 8.013 o
-47 7 24 71.315 85.427 20.052 42.437 o
-47 7 25 61.078 71.098 16.847 60.118 o
-47 7 26 285.517 281.187 60.019 4.737 o
-47 7 27 37.373 54.388 13.185 98.155 o
-47 7 28 378.885 430.112 79.476 2.701 o
-47 7 29 126.939 143.890 29.163 20.064 o
-47 7 31 147.134 151.627 36.945 12.501 o
-47 7 32 397.638 469.392 108.272 1.456 o
-47 7 33 12.416 7.966 18.907 47.731 o
-47 7 34 95.303 101.725 23.165 31.798 o
-47 7 35 331.342 334.201 71.373 3.350 o
-47 7 36 6.388 -5.219 13.780 89.859 o
-47 7 37 47.358 66.886 19.228 46.153 o
-47 7 38 63.682 81.719 20.647 40.026 o
-47 7 39 216.940 244.516 57.867 5.096 o
-47 7 40 7.261 26.324 18.084 52.180 o
-47 7 41 26.964 16.985 21.334 37.491 o
-47 7 42 43.002 34.656 11.583 127.191 o
-47 7 43 12.678 3.617 12.223 114.202 o
-47 7 44 157.669 199.514 64.505 4.101 o
-47 9 1 88.043 88.678 21.563 36.699 o
-47 9 2 11.481 9.294 10.301 160.817 o
-47 9 3 0.010 8.149 18.129 51.917 o
-47 9 4 69.005 61.575 15.428 71.686 o
-47 9 5 98.319 83.276 19.045 47.045 o
-47 9 6 1.517 10.484 15.886 67.614 o
-47 9 7 412.700 437.849 88.128 2.197 o
-47 9 8 93.692 125.440 27.789 22.096 o
-47 9 9 521.178 581.418 129.881 1.012 o
-47 9 10 645.391 711.208 134.093 0.949 o
-47 9 11 129.375 128.919 26.599 24.118 o
-47 9 12 30.392 31.955 11.308 133.445 o
-47 9 13 1.231 3.022 16.756 60.776 o
-47 9 14 614.665 628.527 119.809 1.189 o
-47 9 15 70.864 88.769 18.495 49.881 o
-47 9 16 55.933 134.779 59.057 4.892 o
-47 9 17 798.801 928.896 165.269 0.625 o
-47 9 18 22.710 27.423 16.893 59.792 o
-47 9 19 0.229 0.320 7.737 285.052 o
-47 9 20 294.738 326.739 64.002 4.166 o
-47 9 21 933.219 1211.730 202.627 0.416 o
-47 9 22 1259.780 1681.630 279.768 0.218 o
-47 9 23 2184.080 2475.650 336.490 0.151 o
-47 9 24 302.964 446.044 111.385 1.375 o
-47 9 25 1026.400 1201.020 245.935 0.282 o
-47 9 26 15.338 39.234 21.334 37.491 o
-47 9 31 151.603 209.997 47.704 7.498 o
-47 9 32 267.792 256.648 61.209 4.554 o
-47 9 33 132.777 139.678 34.382 14.435 o
-47 9 34 0.562 14.650 16.298 64.239 o
-47 9 35 331.538 347.798 85.198 2.351 o
-47 9 36 8.945 8.286 7.325 318.022 o
-47 9 37 541.422 563.198 138.030 0.896 o
-47 9 38 20.165 10.987 21.700 36.236 o
-47 9 39 35.313 0.641 8.561 232.816 o
-47 9 40 40.276 53.655 15.886 67.614 o
-47 9 41 418.065 411.663 110.790 1.390 o
-47 9 42 481.505 522.361 141.875 0.848 o
-47 9 43 74.190 85.015 26.645 24.035 o
-47 9 44 57.339 80.803 24.676 28.023 o
-47 11 1 28.538 29.483 13.185 98.155 o
-47 11 2 144.126 167.787 49.169 7.058 o
-47 11 3 21.733 10.392 8.469 237.878 o
-47 11 4 3.495 6.318 13.231 97.477 o
-47 11 6 65.354 69.450 25.363 26.526 o
-47 11 7 0.442 -12.132 18.358 50.630 o
-47 11 8 1.964 15.978 9.614 184.611 o
-47 11 9 59.353 53.609 15.657 69.606 o
-47 11 10 0.004 -10.530 34.382 14.435 o
-47 11 11 35.227 47.612 14.284 83.635 o
-47 11 12 40.814 47.154 14.055 86.381 o
-47 11 13 3.949 4.853 14.009 86.947 o
-47 11 14 176.518 186.466 53.793 5.897 o
-47 11 15 79.070 80.758 23.302 31.424 o
-47 11 16 0.096 14.146 8.927 214.105 o
-47 11 17 0.769 -12.681 14.238 84.174 o
-47 11 18 8.069 -8.836 24.493 28.444 o
-47 11 19 25.230 19.640 13.597 92.296 o
-47 11 20 14.662 31.726 23.852 29.993 o
-47 11 21 356.155 423.795 118.207 1.221 o
-47 11 22 31.829 51.458 19.960 42.828 o
-47 11 23 51.317 60.431 19.732 43.827 o
-47 11 24 5.308 8.195 49.398 6.993 o
-47 11 30 79.716 126.539 42.027 9.661 o
-47 11 31 54.450 45.506 26.095 25.058 o
-47 11 32 34.594 45.369 24.355 28.766 o
-47 11 33 44.586 58.325 19.228 46.153 o
-47 11 34 12.291 -21.242 21.654 36.389 o
-47 11 35 6.953 0.137 7.691 288.455 o
-47 11 36 1.040 -0.229 46.239 7.981 o
-47 11 37 122.936 136.702 50.679 6.644 o
-47 11 39 54.848 76.409 31.635 17.051 o
-47 11 40 3.650 -10.072 14.329 83.101 o
-47 11 41 112.300 136.748 51.137 6.525 o
-47 11 42 15.168 1.190 22.982 32.306 o
-47 11 43 26.016 0.229 6.226 440.169 o
-47 13 1 62.862 55.853 18.404 50.379 o
-47 13 2 33.214 27.881 15.703 69.200 o
-47 13 3 112.495 123.517 41.432 9.940 o
-47 13 4 33.609 31.864 13.139 98.840 o
-47 13 5 8.978 42.622 14.833 77.555 o
-47 13 6 0.121 8.882 9.934 172.893 o
-47 13 7 16.937 19.182 8.561 232.816 o
-47 13 8 7.356 -14.558 17.672 54.642 o
-47 13 9 0.098 14.192 17.305 56.979 o
-47 13 10 12.245 -17.214 54.113 5.827 o
-47 13 11 1.163 5.723 14.513 81.017 o
-47 13 14 19.093 20.830 13.734 90.460 o
-47 13 15 41.944 49.627 21.380 37.330 o
-47 13 16 0.585 21.425 11.445 130.262 o
-47 13 18 4.163 12.636 20.693 39.849 o
-47 13 19 32.470 23.715 15.520 70.843 o
-47 13 20 0.350 15.108 22.799 32.828 o
-47 13 21 5.845 -14.650 31.406 17.300 o
-47 13 22 40.698 26.004 24.401 28.658 o
-47 13 23 0.989 -3.113 20.922 38.982 o
-47 13 24 22.083 7.050 15.978 66.841 o
-47 13 25 56.413 58.645 22.295 34.327 o
-47 13 29 16.678 20.601 10.484 155.248 o
-47 13 31 15.869 52.877 45.964 8.077 o
-47 13 32 128.553 164.262 68.443 3.643 o
-47 13 33 7.618 3.113 6.959 352.379 o
-47 13 34 15.765 21.059 21.197 37.978 o
-47 13 35 4.548 4.807 8.012 265.840 o
-46 2 1 746.205 815.909 95.041 1.889 o
-46 2 2 143.822 118.161 15.978 66.841 o
-46 2 3 852.264 785.968 89.456 2.132 o
-46 2 4 201.507 211.554 36.167 13.045 o
-46 2 5 1381.190 1374.760 167.558 0.608 o
-46 2 6 412.921 384.560 60.339 4.687 o
-46 2 7 1086.290 1099.290 143.111 0.833 o
-46 2 8 5.346 7.874 11.995 118.603 o
-46 2 10 477.200 489.994 70.686 3.415 o
-46 2 15 104.580 103.419 16.344 63.879 o
-46 2 17 5.847 -13.597 9.065 207.667 o
-46 2 18 8.816 16.893 4.899 711.098 o
-46 2 20 1424.290 1529.410 171.404 0.581 o
-46 2 22 500.636 533.074 79.613 2.692 o
-46 2 23 404.978 382.454 52.373 6.221 o
-46 2 24 18.993 10.163 10.484 155.248 o
-46 2 25 471.846 453.140 61.942 4.447 o
-46 2 26 158.631 143.798 18.221 51.396 o
-46 2 27 5.408 -9.660 10.163 165.193 o
-46 2 28 1354.440 1443.250 143.981 0.823 o
-46 2 29 5448.270 5883.090 144.668 0.815 o
-46 2 30 712.275 793.384 109.874 1.413 o
-46 2 31 36.372 45.140 16.161 65.335 o
-46 2 32 144.247 102.641 20.235 41.673 o
-46 4 1 338.393 341.526 48.024 7.399 o
-46 4 2 1441.850 1436.240 151.901 0.740 o
-46 4 3 46.199 47.292 7.462 306.423 o
-46 4 4 606.280 590.300 73.341 3.172 o
-46 4 5 105.671 114.224 16.619 61.785 o
-46 4 6 348.410 335.987 43.446 9.040 o
-46 4 7 4.102 -0.916 15.932 67.226 o
-46 4 8 5.953 2.793 6.226 440.169 o
-46 4 9 16.330 20.830 9.110 205.585 o
-46 4 10 36.587 30.948 6.501 403.757 o
-46 4 11 231.457 219.978 31.589 17.100 o
-46 4 12 321.376 314.698 44.270 8.707 o
-46 4 14 0.869 -0.687 19.686 44.031 o
-46 4 15 204.756 189.533 27.606 22.390 o
-46 4 16 453.339 464.540 63.452 4.238 o
-46 4 17 1239.960 1278.750 143.203 0.832 o
-46 4 18 60.444 53.243 9.797 177.774 o
-46 4 19 104.288 71.830 11.216 135.633 o
-46 4 20 155.223 134.779 20.647 40.026 o
-46 4 21 65.744 72.425 12.864 103.106 o
-46 4 22 647.935 674.720 104.793 1.554 o
-46 4 23 19.674 19.228 8.332 245.784 o
-46 4 24 473.380 478.640 68.626 3.623 o
-46 4 25 1420.230 1434.820 164.766 0.629 o
-46 4 26 39.305 49.718 10.118 166.691 o
-46 4 27 139.803 138.579 22.250 34.469 o
-46 4 28 18.244 25.729 12.086 116.812 o
-46 4 29 13.914 -0.778 25.866 25.503 o
-46 4 30 1068.320 1074.340 146.133 0.799 o
-46 4 31 178.840 173.281 31.085 17.659 o
-46 4 32 1.682 -6.501 27.331 22.843 o
-46 4 33 160.312 156.022 34.656 14.207 o
-46 4 34 60.909 48.482 17.214 57.587 o
-46 4 35 0.001 -19.411 18.862 47.963 o
-46 4 36 9.621 19.137 11.491 129.226 o
-46 4 37 5.325 -0.412 23.577 30.696 o
-46 4 38 247.022 282.102 56.219 5.399 o
-46 4 39 4.169 18.404 12.452 110.042 o
-46 4 40 86.063 70.320 20.006 42.632 o
-46 6 1 332.014 307.190 61.942 4.447 o
-46 6 2 10.217 8.515 12.407 110.856 o
-46 6 3 293.683 280.775 48.757 7.178 o
-46 6 4 116.686 118.207 20.418 40.929 o
-46 6 5 33.809 33.008 13.872 88.677 o
-46 6 6 27.688 65.329 19.823 43.423 o
-46 6 7 1.218 2.747 17.672 54.642 o
-46 6 8 390.929 414.867 75.813 2.969 o
-46 6 9 253.243 267.224 50.130 6.790 o
-46 6 10 19.248 8.973 9.248 199.524 o
-46 6 12 302.213 286.726 45.552 8.223 o
-46 6 13 38.542 48.528 9.980 171.310 o
-46 6 14 8.435 -4.212 32.184 16.474 o
-46 6 15 1235.880 1320.690 184.177 0.503 o
-46 6 22 149.051 199.010 39.372 11.008 o
-46 6 23 22.179 7.004 9.065 207.667 o
-46 6 24 441.006 464.906 88.174 2.195 o
-46 6 25 102.518 105.113 35.801 13.313 o
-46 6 26 30.698 38.181 20.922 38.982 o
-46 6 27 616.520 674.995 107.952 1.464 o
-46 6 28 96.431 111.935 20.647 40.026 o
-46 6 29 82.068 87.991 21.288 37.652 o
-46 6 30 112.170 108.776 22.387 34.047 o
-46 6 31 113.894 107.173 23.806 30.109 o
-46 6 32 29.866 31.635 18.862 47.963 o
-46 6 33 51.455 42.988 11.857 121.366 o
-46 6 34 0.369 21.929 6.455 409.505 o
-46 6 35 16.125 12.223 15.978 66.841 o
-46 6 36 18.457 18.495 12.636 106.876 o
-46 6 37 30.948 47.154 11.903 120.434 o
-46 6 38 11.831 23.302 7.874 275.195 o
-46 6 39 1.895 13.139 13.643 91.678 o
-46 6 40 266.191 291.762 76.729 2.898 o
-46 6 41 86.278 95.911 26.461 24.369 o
-46 6 42 11.164 12.773 10.987 141.343 o
-46 6 43 34.755 29.529 11.583 127.191 o
-46 8 1 219.523 248.087 50.496 6.692 o
-46 8 2 297.499 327.151 65.329 3.998 o
-46 8 3 1.210 -1.557 22.845 32.696 o
-46 8 4 282.645 283.201 55.624 5.515 o
-46 8 5 11.968 -4.624 24.401 28.658 o
-46 8 6 9.200 -4.715 26.599 24.118 o
-46 8 7 245.491 236.505 44.820 8.494 o
-46 8 8 24.259 27.789 13.505 93.552 o
-46 8 9 1.216 -15.016 11.537 128.202 o
-46 8 11 117.399 106.578 20.327 41.298 o
-46 8 12 126.747 127.363 29.071 20.191 o
-46 8 13 1.551 -1.694 27.743 22.169 o
-46 8 14 0.856 3.891 13.597 92.296 o
-46 8 15 178.556 205.694 39.143 11.137 o
-46 8 16 13.721 40.287 25.088 27.110 o
-46 8 17 27.604 29.575 8.149 256.955 o
-46 8 18 7.400 9.706 4.761 752.714 o
-46 8 19 109.986 119.031 24.493 28.444 o
-46 8 20 1086.980 1234.900 184.360 0.502 o
-46 8 21 19.545 27.240 29.758 19.270 o
-46 8 23 136.559 158.860 34.610 14.245 o
-46 8 24 32.416 67.161 41.294 10.007 o
-46 8 25 176.888 241.037 58.737 4.946 o
-46 8 26 481.220 518.241 109.600 1.421 o
-46 8 27 0.237 -11.399 24.447 28.550 o
-46 8 30 120.840 133.497 33.466 15.236 o
-46 8 31 129.769 132.490 37.312 12.257 o
-46 8 32 1144.320 1265.750 218.330 0.358 o
-46 8 33 234.314 285.032 62.583 4.357 o
-46 8 34 116.420 130.750 31.131 17.607 o
-46 8 35 27.394 20.418 9.385 193.727 o
-46 8 36 98.161 82.452 20.922 38.982 o
-46 8 37 2.391 5.585 11.812 122.309 o
-46 8 38 158.183 174.929 45.827 8.125 o
-46 8 39 0.323 11.216 14.604 80.005 o
-46 8 40 147.565 188.297 54.525 5.739 o
-46 8 41 1.842 4.441 17.030 58.832 o
-46 8 42 141.179 153.366 42.805 9.313 o
-46 8 43 24.787 33.969 11.720 124.227 o
-46 8 44 5.984 -11.171 25.088 27.110 o
-46 8 45 74.537 69.404 20.372 41.113 o
-46 10 3 188.942 217.917 59.607 4.803 o
-46 10 4 268.219 285.307 76.912 2.885 o
-46 10 5 120.625 157.715 43.080 9.194 o
-46 10 7 34.784 51.504 14.329 83.101 o
-46 10 8 0.049 1.007 9.477 190.001 o
-46 10 9 464.096 471.544 100.077 1.704 o
-46 10 10 1.472 -9.706 12.544 108.442 o
-46 10 11 408.177 440.779 95.041 1.889 o
-46 10 13 250.481 250.834 49.077 7.084 o
-46 10 14 253.369 336.856 62.216 4.408 o
-46 10 15 1624.300 1857.790 274.091 0.227 o
-46 10 16 48.386 84.649 34.336 14.473 o
-46 10 17 48.141 50.267 23.989 29.651 o
-46 10 18 82.131 82.177 19.411 45.286 o
-46 10 19 9.721 -2.793 11.399 131.310 o
-46 10 20 400.288 429.975 89.822 2.115 o
-46 10 21 35.239 39.692 21.151 38.143 o
-46 10 22 7.347 16.710 21.242 37.815 o
-46 10 23 643.478 728.879 150.894 0.749 o
-46 10 30 56.439 81.444 26.324 24.624 o
-46 10 31 15.041 11.812 6.409 415.376 o
-46 10 32 3.695 -11.171 15.428 71.686 o
-46 10 33 183.286 242.914 61.942 4.447 o
-46 10 34 156.530 182.163 47.017 7.719 o
-46 10 35 155.992 205.099 52.785 6.124 o
-46 10 36 15.647 33.786 11.995 118.603 o
-46 10 37 200.124 267.590 86.068 2.303 o
-46 10 38 12.224 29.071 25.866 25.503 o
-46 10 39 161.791 180.423 56.997 5.252 o
-46 10 40 2.898 3.754 15.749 68.799 o
-46 10 41 73.130 74.806 27.240 22.997 o
-46 10 42 59.770 91.333 36.671 12.689 o
-46 10 43 21.682 3.891 8.378 243.105 o
-46 10 44 33.596 52.053 21.883 35.632 o
-46 10 45 3.276 -15.337 14.467 81.531 o
-46 12 1 32.937 43.217 14.238 84.174 o
-46 12 2 1.369 6.501 14.192 84.718 o
-46 12 3 17.288 36.304 13.460 94.189 o
-46 12 4 200.595 225.792 61.758 4.474 o
-46 12 5 1.496 -12.178 15.062 75.215 o
-46 12 6 4.532 12.315 8.012 265.840 o
-46 12 7 81.275 100.718 30.628 18.191 o
-46 12 8 12.521 4.395 22.982 32.306 o
-46 12 9 1.342 13.551 7.966 268.905 o
-46 12 10 16.369 5.952 6.867 361.838 o
-46 12 11 57.938 75.676 21.242 37.815 o
-46 12 12 84.352 94.492 32.001 16.663 o
-46 12 13 29.934 29.208 27.514 22.540 o
-46 12 14 65.674 69.587 24.767 27.817 o
-46 12 15 35.512 45.781 20.693 39.849 o
-46 12 17 110.178 141.509 45.323 8.307 o
-46 12 18 78.791 91.425 30.948 17.816 o
-46 12 21 19.365 -2.976 16.619 61.785 o
-46 12 22 73.885 74.302 25.088 27.110 o
-46 12 23 32.776 49.306 34.290 14.512 o
-46 12 24 407.898 454.147 137.389 0.904 o
-46 12 25 57.132 66.062 31.955 16.710 o
-46 12 26 533.070 535.225 160.279 0.664 o
-46 12 30 52.608 83.504 30.261 18.634 o
-46 12 31 145.629 161.973 59.103 4.885 o
-46 12 32 43.705 69.175 30.902 17.869 o
-46 12 33 12.479 9.339 11.125 137.875 o
-46 12 34 42.611 53.426 30.399 18.465 o
-46 12 35 19.695 -4.029 43.492 9.021 o
-46 12 36 96.949 96.781 36.671 12.689 o
-46 12 37 27.540 14.055 8.973 211.926 o
-46 12 38 13.935 12.681 9.614 184.611 o
-46 12 39 1.892 24.951 11.903 120.434 o
-46 12 40 257.480 243.005 100.672 1.684 o
-46 14 1 62.435 59.790 25.271 26.719 o
-46 14 2 17.898 20.327 9.751 179.448 o
-46 14 3 4.643 4.075 7.829 278.423 o
-46 14 4 2.733 14.101 10.713 148.684 o
-46 14 5 59.543 39.601 16.664 61.446 o
-46 14 7 48.296 27.331 11.720 124.227 o
-46 14 8 0.045 -20.418 38.914 11.268 o
-46 14 9 19.403 54.708 22.341 34.187 o
-46 14 10 29.559 14.696 9.294 197.563 o
-46 14 11 58.937 80.254 33.512 15.194 o
-46 14 12 0.259 12.590 20.144 42.053 o
-46 14 14 1.126 -0.412 34.336 14.473 o
-46 14 15 88.274 78.102 30.353 18.521 o
-46 14 16 18.259 16.435 10.163 165.193 o
-46 14 17 14.509 23.806 14.101 85.821 o
-46 14 18 2.987 -4.395 51.183 6.513 o
-46 14 19 23.381 21.883 12.178 115.062 o
-46 14 20 50.665 76.225 28.796 20.578 o
-46 14 21 4.476 12.223 9.339 195.631 o
-46 14 23 3.006 1.923 17.992 52.712 o
-46 14 24 2.655 8.469 18.175 51.655 o
-46 14 28 17.409 13.002 9.019 209.780 o
-46 14 29 44.701 30.994 17.076 58.517 o
-46 14 30 0.399 0.549 18.953 47.500 o
-45 1 1 474.143 501.348 77.828 2.817 o
-45 1 3 564.793 584.257 86.206 2.296 o
-45 1 4 1085.820 1157.710 145.812 0.803 o
-45 1 5 1176.060 1194.110 148.193 0.777 o
-45 1 6 17.371 8.561 2.976 1926.950 o
-45 1 7 986.243 994.683 124.295 1.104 o
-45 1 16 379.368 364.966 52.877 6.103 o
-45 1 20 21.333 23.623 4.212 961.881 o
-45 1 21 394.046 399.073 58.188 5.040 o
-45 1 22 160.924 164.537 25.637 25.961 o
-45 1 23 556.236 618.181 75.722 2.976 o
-45 1 24 1.903 -10.621 30.124 18.804 o
-45 1 25 2.192 9.980 4.715 767.401 o
-45 1 26 1346.900 1379.010 169.390 0.595 o
-45 1 27 2440.790 2555.590 213.523 0.374 o
-45 1 28 1022.960 1045.450 144.393 0.818 o
-45 1 29 2541.060 2658.090 219.657 0.354 o
-45 1 30 936.015 934.390 139.907 0.872 o
-45 1 31 3779.020 4094.100 142.791 0.837 o
-45 1 32 288.607 317.491 57.821 5.104 o
-45 3 1 167.696 166.780 24.081 29.426 o
-45 3 2 56.397 54.663 7.783 281.708 o
-45 3 3 14.033 20.372 6.364 421.374 o
-45 3 4 1051.200 1053.740 112.438 1.350 o
-45 3 5 225.975 216.865 28.934 20.383 o
-45 3 6 581.986 544.061 64.689 4.078 o
-45 3 7 159.403 163.530 22.616 33.361 o
-45 3 8 114.696 100.352 14.238 84.174 o
-45 3 9 215.107 222.496 30.124 18.804 o
-45 3 10 1713.440 1793.100 162.889 0.643 o
-45 3 11 9.936 5.036 5.631 538.129 o
-45 3 12 194.427 209.494 28.750 20.643 o
-45 3 13 24.904 20.968 8.424 240.470 o
-45 3 14 309.465 313.874 47.841 7.455 o
-45 3 15 159.774 151.581 23.898 29.878 o
-45 3 18 493.395 638.462 88.266 2.190 o
-45 3 20 136.002 129.926 21.425 37.171 o
-45 3 21 30.482 122.601 23.119 31.924 o
-45 3 22 12.771 8.515 9.706 181.145 o
-45 3 23 1998.230 1995.870 158.540 0.679 o
-45 3 24 236.221 278.165 35.251 13.731 o
-45 3 25 138.365 159.684 21.425 37.171 o
-45 3 26 0.407 -1.236 13.414 94.834 o
-45 3 27 36.052 46.102 8.424 240.470 o
-45 3 28 350.798 364.966 47.978 7.413 o
-45 3 29 635.889 663.641 92.020 2.015 o
-45 3 30 40.935 211.829 34.702 14.170 o
-45 3 31 7.382 -2.976 25.225 26.816 o
-45 3 33 14.660 265.575 52.328 6.232 o
-45 3 34 2121.510 2257.140 225.288 0.336 o
-45 3 35 1761.080 1865.710 216.636 0.364 o
-45 3 36 70.352 114.040 25.225 26.816 o
-45 3 37 118.848 130.018 27.606 22.390 o
-45 5 1 1139.210 1096.230 146.682 0.793 o
-45 5 2 274.803 286.955 45.277 8.323 o
-45 5 3 157.211 150.207 24.355 28.766 o
-45 5 4 0.000 -0.778 15.520 70.843 o
-45 5 5 517.652 543.512 78.835 2.746 o
-45 5 6 79.198 93.531 21.700 36.236 o
-45 5 7 12.264 18.541 8.103 259.867 o
-45 5 8 180.922 191.410 28.705 20.709 o
-45 5 9 453.856 455.246 64.093 4.154 o
-45 5 10 644.994 667.945 90.326 2.091 o
-45 5 11 1071.890 1113.530 134.184 0.948 o
-45 5 12 242.378 231.331 33.512 15.194 o
-45 5 14 1178.990 1202.070 160.966 0.659 o
-45 5 15 415.090 446.777 73.295 3.176 o
-45 5 22 21.983 13.551 17.763 54.080 o
-45 5 24 327.360 370.460 55.029 5.635 o
-45 5 25 137.090 111.935 19.182 46.373 o
-45 5 26 399.431 412.395 64.505 4.101 o
-45 5 27 73.338 60.706 10.896 143.729 o
-45 5 28 3.137 -3.434 25.088 27.110 o
-45 5 29 479.958 560.863 88.357 2.186 o
-45 5 30 751.998 769.258 117.337 1.239 o
-45 5 31 118.231 99.894 20.510 40.564 o
-45 5 32 162.224 170.946 31.818 16.855 o
-45 5 33 249.547 248.270 40.425 10.442 o
-45 5 34 41.348 28.888 8.515 235.327 o
-45 5 35 693.464 773.836 112.850 1.340 o
-45 5 36 1185.960 1235.580 189.945 0.473 o
-45 5 37 44.387 55.303 12.315 112.510 o
-45 5 38 1042.940 1125.390 187.198 0.487 o
-45 5 39 4.962 16.161 12.590 107.654 o
-45 5 40 177.148 208.075 44.820 8.494 o
-45 5 41 224.895 238.290 51.824 6.353 o
-45 5 43 241.505 236.184 67.207 3.778 o
-45 5 44 120.535 135.695 38.273 11.649 o
-45 7 1 261.776 315.843 58.829 4.931 o
-45 7 2 132.913 147.506 27.606 22.390 o
-45 7 3 166.771 159.272 29.391 19.753 o
-45 7 4 22.397 36.030 11.857 121.366 o
-45 7 5 701.871 722.241 113.079 1.334 o
-45 7 6 102.632 127.088 23.852 29.993 o
-45 7 7 192.303 187.748 33.374 15.319 o
-45 7 8 3.965 21.746 13.002 100.939 o
-45 7 9 120.702 118.344 19.915 43.025 o
-45 7 10 58.930 82.680 15.291 72.980 o
-45 7 12 564.541 530.556 95.591 1.867 o
-45 7 13 94.235 122.647 21.425 37.171 o
-45 7 14 112.629 120.450 24.539 28.338 o
-45 7 15 426.176 458.863 72.380 3.257 o
-45 7 16 1283.350 1436.930 177.905 0.539 o
-45 7 17 2.187 1.053 5.723 521.047 o
-45 7 18 27.466 15.337 14.146 85.267 o
-45 7 19 128.264 126.172 24.676 28.023 o
-45 7 20 276.227 295.287 58.645 4.961 o
-45 7 21 0.151 16.023 10.026 169.750 o
-45 7 22 108.365 115.460 24.996 27.309 o
-45 7 23 27.974 35.206 12.223 114.202 o
-45 7 25 427.944 524.513 101.954 1.642 o
-45 7 26 528.548 674.033 126.218 1.071 o
-45 7 27 8.840 -4.487 8.286 248.508 o
-45 7 28 13.295 34.290 27.560 22.465 o
-45 7 29 201.332 190.037 36.121 13.078 o
-45 7 30 13.101 3.067 4.853 724.578 o
-45 7 31 60.589 79.522 25.042 27.210 o
-45 7 32 644.637 680.397 147.415 0.785 o
-45 7 33 74.968 63.910 16.161 65.335 o
-45 7 34 1.813 13.277 19.732 43.827 o
-45 7 35 284.128 341.572 71.281 3.358 o
-45 7 36 192.954 181.155 40.379 10.466 o
-45 7 37 341.236 410.747 87.167 2.246 o
-45 7 38 377.669 412.487 89.685 2.121 o
-45 7 39 65.750 85.290 21.242 37.815 o
-45 7 40 272.712 310.944 72.197 3.274 o
-45 7 42 102.651 92.569 24.996 27.309 o
-45 7 43 23.185 -3.846 26.187 24.883 o
-45 7 44 35.748 20.922 16.664 61.446 o
-45 7 45 12.482 28.750 12.452 110.042 o
-45 9 1 211.747 234.628 52.053 6.298 o
-45 9 2 440.344 510.916 101.130 1.668 o
-45 9 3 106.690 134.001 28.430 21.111 o
-45 9 4 0.001 1.465 15.703 69.200 o
-45 9 5 1.528 2.381 18.953 47.500 o
-45 9 6 24.905 4.670 5.540 556.066 o
-45 9 7 817.039 964.605 191.319 0.466 o
-45 9 8 23.023 32.916 8.698 225.522 o
-45 9 9 25.325 14.375 9.660 182.866 o
-45 9 10 27.353 39.875 9.660 182.866 o
-45 9 11 5.318 23.348 20.372 41.113 o
-45 9 12 443.697 542.047 101.542 1.655 o
-45 9 13 0.008 -1.923 16.161 65.335 o
-45 9 14 0.909 17.717 22.066 35.043 o
-45 9 15 296.110 313.050 53.701 5.917 o
-45 9 16 3.959 21.746 25.454 26.336 o
-45 9 17 485.772 600.601 106.899 1.493 o
-45 9 18 1131.250 1223.680 194.798 0.450 o
-45 9 19 120.743 140.502 28.842 20.512 o
-45 9 20 707.775 767.152 135.786 0.925 o
-45 9 21 49.806 74.989 16.252 64.601 o
-45 9 22 0.001 -17.259 22.387 34.047 o
-45 9 23 19.326 89.273 68.397 3.647 o
-45 9 24 680.545 801.305 146.408 0.796 o
-45 9 25 21.006 -21.197 19.549 44.652 o
-45 9 31 583.508 611.313 129.331 1.020 o
-45 9 32 7.367 5.631 7.279 322.035 o
-45 9 33 73.405 90.738 26.507 24.285 o
-45 9 34 16.589 -0.504 26.049 25.146 o
-45 9 35 314.486 332.599 78.606 2.762 o
-45 9 36 2.402 3.022 15.840 68.006 o
-45 9 37 370.121 358.190 90.143 2.100 o
-45 9 38 5.801 -0.732 20.647 40.026 o
-45 9 39 0.850 -3.708 13.734 90.460 o
-45 9 40 38.137 51.961 15.932 67.226 o
-45 9 41 31.965 44.545 14.879 77.078 o
-45 9 42 20.131 37.540 15.108 74.760 o
-45 9 43 1.002 -4.624 17.443 56.085 o
-45 9 44 2.737 16.115 12.681 106.105 o
-45 9 45 10.633 17.626 10.163 165.193 o
-45 11 1 278.342 357.916 105.479 1.534 o
-45 11 2 907.828 1003.660 249.277 0.275 o
-45 11 3 60.624 59.332 23.715 30.341 o
-45 11 4 63.309 69.404 32.688 15.970 o
-45 11 5 23.224 22.066 9.843 176.125 o
-45 11 6 1.319 -1.465 12.681 106.105 o
-45 11 7 143.887 170.122 47.109 7.689 o
-45 11 8 17.625 14.055 18.312 50.883 o
-45 11 9 2.832 4.578 20.235 41.673 o
-45 11 10 194.426 200.017 49.077 7.084 o
-45 11 11 0.250 4.578 17.168 57.894 o
-45 11 12 13.461 40.882 16.390 63.523 o
-45 11 14 696.238 690.011 174.792 0.559 o
-45 11 15 146.452 162.751 49.215 7.045 o
-45 11 16 44.546 26.782 28.018 21.737 o
-45 11 18 13.227 39.692 13.048 100.232 o
-45 11 19 128.894 225.334 115.734 1.274 o
-45 11 20 1046.230 1123.100 255.916 0.261 o
-45 11 23 332.035 339.100 91.882 2.021 o
-45 11 27 260.084 383.141 182.254 0.514 o
-45 11 31 50.789 81.811 34.427 14.397 o
-45 11 32 91.580 112.347 39.234 11.085 o
-45 11 33 83.838 99.024 31.680 17.001 o
-45 11 34 124.947 108.684 36.854 12.563 o
-45 11 35 44.035 44.499 16.527 62.472 o
-45 11 36 20.840 7.737 10.026 169.750 o
-45 11 37 47.831 44.774 17.488 55.792 o
-45 11 39 15.063 18.084 13.688 91.066 o
-45 11 40 79.805 59.790 24.401 28.658 o
-45 11 41 3.765 3.708 10.942 142.528 o
-45 11 43 64.227 49.993 21.975 35.336 o
-45 11 44 0.017 7.188 13.048 100.232 o
-45 13 1 4.060 3.022 12.590 107.654 o
-45 13 2 0.142 11.445 8.103 259.867 o
-45 13 3 24.956 14.192 7.554 299.040 o
-45 13 4 52.303 58.188 20.464 40.746 o
-45 13 5 58.850 80.941 26.461 24.369 o
-45 13 6 232.973 255.137 73.936 3.121 o
-45 13 7 274.774 315.843 89.731 2.119 o
-45 13 8 0.582 6.226 12.727 105.343 o
-45 13 9 11.291 -14.146 18.175 51.655 o
-45 13 11 36.270 16.802 27.881 21.951 o
-45 13 12 5.432 6.180 13.048 100.232 o
-45 13 13 45.242 33.878 14.238 84.174 o
-45 13 14 49.212 40.196 16.710 61.110 o
-45 13 16 60.009 77.324 24.767 27.817 o
-45 13 17 315.984 356.588 120.404 1.177 o
-45 13 18 121.068 159.089 53.152 6.040 o
-45 13 19 0.019 -2.610 13.917 88.095 o
-45 13 20 12.496 24.081 31.040 17.711 o
-45 13 22 0.873 1.923 23.669 30.459 o
-45 13 23 134.900 128.324 42.347 9.515 o
-45 13 24 125.810 160.691 57.135 5.227 o
-45 13 25 12.789 17.992 30.124 18.804 o
-45 13 26 24.467 15.657 10.713 148.684 o
-45 13 27 52.814 69.404 26.049 25.146 o
-45 13 30 5.741 37.449 34.977 13.948 o
-45 13 31 149.354 164.079 62.079 4.428 o
-45 13 32 25.655 46.468 20.601 40.204 o
-45 13 33 61.503 64.826 27.835 22.024 o
-45 13 34 11.487 0.824 6.684 381.937 o
-45 13 35 117.943 113.399 48.940 7.124 o
-45 13 36 7.517 5.585 7.096 338.870 o
-45 13 37 0.901 11.033 10.713 148.684 o
-45 15 14 20.190 3.617 14.421 82.049 o
-45 15 15 1.656 16.802 21.380 37.330 o
-44 2 1 1552.130 1513.980 136.977 0.909 o
-44 2 2 907.832 898.543 97.193 1.806 o
-44 2 3 335.251 345.463 42.027 9.661 o
-44 2 4 17.421 6.776 9.248 199.524 o
-44 2 5 60.783 73.845 10.575 152.571 o
-44 2 6 477.636 482.303 68.809 3.604 o
-44 2 7 106.028 129.331 19.732 43.827 o
-44 2 8 35.822 23.898 5.723 521.047 o
-44 2 9 10.222 14.146 9.065 207.667 o
-44 2 10 15.214 12.956 3.846 1153.820 o
-44 2 11 38.534 39.463 7.874 275.195 o
-44 2 14 1212.400 1209.170 138.854 0.885 o
-44 2 15 568.805 570.339 75.951 2.958 o
-44 2 17 127.415 129.560 19.732 43.827 o
-44 2 18 436.442 437.437 62.720 4.338 o
-44 2 20 1101.020 1137.150 135.695 0.927 o
-44 2 21 780.145 769.029 102.092 1.637 o
-44 2 22 156.784 159.638 24.813 27.714 o
-44 2 23 760.572 786.975 92.661 1.987 o
-44 2 24 442.125 426.038 55.166 5.607 o
-44 2 25 1096.320 1087.530 122.098 1.145 o
-44 2 26 413.595 410.427 48.116 7.370 o
-44 2 27 993.557 1014.920 105.479 1.534 o
-44 2 28 1859.900 1968.490 163.209 0.641 o
-44 2 29 128.740 120.816 16.619 61.785 o
-44 2 30 1187.190 1261.680 147.277 0.787 o
-44 2 31 78.389 87.075 26.187 24.883 o
-44 2 32 0.710 -9.110 7.554 299.040 o
-44 2 33 159.331 160.783 30.078 18.861 o
-44 4 1 32.566 45.689 10.118 166.691 o
-44 4 2 51.491 46.971 7.417 310.218 o
-44 4 3 239.962 251.109 32.916 15.748 o
-44 4 4 128.288 150.803 20.418 40.929 o
-44 4 5 68.637 68.305 9.110 205.585 o
-44 4 6 323.904 316.118 39.646 10.856 o
-44 4 7 177.012 169.344 21.654 36.389 o
-44 4 8 46.653 40.882 8.195 254.092 o
-44 4 9 33.518 38.044 6.867 361.838 o
-44 4 10 145.715 133.726 16.710 61.110 o
-44 4 11 37.450 41.752 6.409 415.376 o
-44 4 12 684.056 706.538 86.206 2.296 o
-44 4 13 22.153 22.021 8.424 240.470 o
-44 4 14 159.435 131.575 18.816 48.196 o
-44 4 15 536.547 538.659 78.789 2.749 o
-44 4 16 709.791 718.853 100.031 1.705 o
-44 4 17 1060.620 1035.430 134.413 0.944 o
-44 4 19 233.513 212.515 34.198 14.590 o
-44 4 20 1402.050 1363.820 143.890 0.824 o
-44 4 21 111.873 113.445 16.802 60.446 o
-44 4 22 355.466 332.141 46.239 7.981 o
-44 4 23 0.736 6.455 3.754 1210.790 o
-44 4 24 6.199 18.953 7.325 318.022 o
-44 4 25 1365.650 1411.380 128.416 1.035 o
-44 4 26 401.671 411.296 48.116 7.370 o
-44 4 27 1.099 -0.366 18.267 51.139 o
-44 4 28 136.697 141.463 22.341 34.187 o
-44 4 29 20.724 25.408 13.643 91.678 o
-44 4 30 189.182 194.798 31.909 16.758 o
-44 4 31 0.019 14.787 8.378 243.105 o
-44 4 33 16.637 23.394 14.696 79.011 o
-44 4 34 1.624 14.375 7.096 338.870 o
-44 4 35 71.536 76.546 14.833 77.555 o
-44 4 36 592.000 642.124 108.180 1.458 o
-44 4 37 500.825 523.231 91.699 2.029 o
-44 4 38 53.819 42.668 9.706 181.145 o
-44 4 39 7.697 -3.388 21.380 37.330 o
-44 4 40 114.220 158.768 33.466 15.236 o
-44 6 1 130.747 149.704 25.637 25.961 o
-44 6 2 12.129 -9.797 10.942 142.528 o
-44 6 3 6.288 5.540 8.149 256.955 o
-44 6 4 163.291 159.913 26.553 24.201 o
-44 6 5 48.464 52.877 9.797 177.774 o
-44 6 6 137.045 134.505 22.112 34.898 o
-44 6 7 110.445 100.489 16.710 61.110 o
-44 6 8 765.207 783.404 107.997 1.463 o
-44 6 9 250.730 241.357 37.495 12.137 o
-44 6 10 6.616 2.426 8.607 230.346 o
-44 6 11 249.713 282.148 42.759 9.333 o
-44 6 12 6.471 24.264 12.223 114.202 o
-44 6 13 4.945 20.739 7.233 326.124 o
-44 6 14 11.598 12.498 3.800 1181.790 o
-44 6 15 27.790 10.118 3.571 1338.160 o
-44 6 16 1303.310 1366.560 179.049 0.532 o
-44 6 21 1588.780 1687.990 209.723 0.388 o
-44 6 23 78.332 75.951 14.467 81.531 o
-44 6 24 55.101 60.614 12.086 116.812 o
-44 6 25 67.621 67.298 14.192 84.718 o
-44 6 26 48.540 34.336 12.452 110.042 o
-44 6 27 605.548 637.500 99.207 1.734 o
-44 6 28 4.272 -13.963 9.843 176.125 o
-44 6 29 3.034 -2.152 8.515 235.327 o
-44 6 30 14.594 16.985 7.188 330.292 o
-44 6 31 387.344 423.657 86.114 2.301 o
-44 6 32 72.582 66.153 22.433 33.908 o
-44 6 33 313.063 298.309 56.356 5.373 o
-44 6 34 35.626 35.846 8.241 251.277 o
-44 6 35 682.736 754.242 134.138 0.948 o
-44 6 36 0.297 -8.515 36.213 13.012 o
-44 6 37 11.379 13.414 12.407 110.856 o
-44 6 38 92.930 102.046 24.035 29.538 o
-44 6 39 81.179 101.542 23.577 30.696 o
-44 6 40 0.062 19.320 16.115 65.707 o
-44 6 41 463.702 475.436 121.457 1.157 o
-44 6 42 78.700 98.567 23.119 31.924 o
-44 6 43 51.264 51.641 12.315 112.510 o
-44 6 44 72.372 84.603 27.606 22.390 o
-44 6 45 3.862 -15.886 15.016 75.674 o
-44 6 47 1.386 3.846 6.318 427.503 o
-44 8 1 145.601 150.162 28.888 20.447 o
-44 8 2 1444.890 1568.360 214.392 0.371 o
-44 8 3 1202.440 1326.280 194.020 0.453 o
-44 8 4 302.228 304.947 56.585 5.329 o
-44 8 5 939.147 1010.660 156.937 0.693 o
-44 8 6 99.156 115.963 22.295 34.327 o
-44 8 7 425.838 430.479 74.944 3.038 o
-44 8 8 2.744 -0.870 18.541 49.635 o
-44 8 9 13.199 3.846 4.212 961.881 o
-44 8 10 137.891 164.674 34.244 14.551 o
-44 8 11 10.309 20.647 14.421 82.049 o
-44 8 12 1016.310 1059.600 180.698 0.523 o
-44 8 13 10.010 18.312 11.857 121.366 o
-44 8 14 101.290 85.382 23.852 29.993 o
-44 8 15 0.494 -11.216 23.623 30.577 o
-44 8 16 82.971 85.290 16.435 63.170 o
-44 8 17 410.406 475.115 80.575 2.628 o
-44 8 18 574.446 652.516 105.617 1.530 o
-44 8 19 134.893 142.837 26.095 25.058 o
-44 8 20 135.815 124.250 22.936 32.436 o
-44 8 21 272.418 249.918 46.193 7.997 o
-44 8 22 173.934 171.312 33.054 15.618 o
-44 8 23 44.014 53.976 21.929 35.483 o
-44 8 24 27.247 29.163 28.476 21.043 o
-44 8 25 15.315 31.131 26.965 23.468 o
-44 8 26 22.764 42.943 11.491 129.226 o
-44 8 27 24.579 136.198 153.137 0.728 o
-44 8 31 60.787 64.048 16.298 64.239 o
-44 8 32 0.968 1.969 16.802 60.446 o
-44 8 33 24.247 16.985 17.580 55.212 o
-44 8 34 57.642 81.856 19.549 44.652 o
-44 8 35 1.353 -9.248 13.551 92.921 o
-44 8 36 25.367 41.661 10.896 143.729 o
-44 8 37 113.060 117.474 28.659 20.775 o
-44 8 38 3.475 4.166 23.852 29.993 o
-44 8 39 604.144 685.250 152.176 0.737 o
-44 8 40 1.411 21.609 9.110 205.585 o
-44 8 41 50.581 62.400 22.707 33.093 o
-44 8 42 495.530 530.922 133.635 0.955 o
-44 8 43 15.652 22.295 27.835 22.024 o
-44 8 44 130.972 135.374 38.822 11.322 o
-44 8 45 6.006 7.691 6.821 366.711 o
-44 8 46 5.061 4.899 6.684 381.937 o
-44 8 47 26.236 48.345 19.777 43.624 o
-44 10 1 355.986 392.984 103.145 1.604 o
-44 10 2 3.150 27.560 12.773 104.590 o
-44 10 3 321.625 343.266 84.832 2.371 o
-44 10 4 0.031 -17.305 34.656 14.207 o
-44 10 5 2.399 2.884 7.233 326.124 o
-44 10 7 351.442 365.836 87.075 2.250 o
-44 10 8 16.621 19.732 11.354 132.371 o
-44 10 9 73.364 68.900 18.724 48.669 o
-44 10 10 40.166 61.804 38.273 11.649 o
-44 10 11 352.079 359.930 79.522 2.698 o
-44 10 12 4.217 -0.137 22.295 34.327 o
-44 10 13 206.456 231.148 43.950 8.834 o
-44 10 14 193.297 182.483 38.639 11.429 o
-44 10 15 14.138 12.452 10.072 168.210 o
-44 10 16 153.248 124.524 26.965 23.468 o
-44 10 17 522.494 569.287 111.797 1.365 o
-44 10 18 20.399 27.881 14.009 86.947 o
-44 10 19 86.308 85.336 19.823 43.423 o
-44 10 20 24.674 52.145 23.989 29.651 o
-44 10 21 361.010 411.159 85.107 2.356 o
-44 10 22 523.109 577.161 116.696 1.253 o
-44 10 23 2.704 20.235 9.431 191.850 o
-44 10 24 112.647 131.758 37.220 12.317 o
-44 10 25 552.074 622.805 145.629 0.805 o
-44 10 26 824.712 1053.600 233.849 0.312 o
-44 10 27 896.121 966.253 222.999 0.343 o
-44 10 29 248.563 265.301 69.450 3.538 o
-44 10 30 28.550 35.343 13.872 88.677 o
-44 10 31 6.389 21.334 17.030 58.832 o
-44 10 32 32.288 32.505 10.392 157.996 o
-44 10 33 77.578 84.054 24.035 29.538 o
-44 10 34 95.224 124.662 33.741 14.989 o
-44 10 35 153.271 138.167 36.762 12.626 o
-44 10 36 172.608 222.450 68.855 3.599 o
-44 10 39 93.682 94.767 32.642 16.015 o
-44 10 40 35.228 19.045 10.255 162.256 o
-44 10 41 7.495 25.775 13.826 89.265 o
-44 10 42 0.014 11.537 17.214 57.587 o
-44 10 43 7.771 5.631 22.845 32.696 o
-44 10 45 4.635 -3.891 14.055 86.381 o
-44 12 1 57.215 84.283 25.454 26.336 o
-44 12 2 24.892 17.992 9.248 199.524 o
-44 12 3 12.168 14.421 17.580 55.212 o
-44 12 4 2.970 39.234 16.481 62.819 o
-44 12 5 50.585 53.564 19.640 44.237 o
-44 12 6 1.831 15.520 11.079 139.016 o
-44 12 7 32.477 16.023 10.804 146.175 o
-44 12 8 10.857 24.035 10.163 165.193 o
-44 12 9 66.186 64.093 17.992 52.712 o
-44 12 10 53.806 68.259 27.377 22.766 o
-44 12 11 104.456 135.924 36.258 12.979 o
-44 12 12 115.178 136.565 36.808 12.595 o
-44 12 13 1.117 -9.294 30.536 18.300 o
-44 12 14 172.486 158.906 45.461 8.257 o
-44 12 15 44.864 104.655 34.061 14.708 o
-44 12 16 17.827 31.451 13.048 100.232 o
-44 12 18 1.140 1.328 36.533 12.785 o
-44 12 19 44.952 28.155 22.158 34.754 o
-44 12 22 430.354 425.122 129.057 1.024 o
-44 12 23 486.368 527.763 157.990 0.684 o
-44 12 24 57.200 67.985 29.712 19.329 o
-44 12 25 64.228 100.077 34.656 14.207 o
-44 12 26 112.494 149.979 49.444 6.980 o
-44 12 27 1.023 6.684 9.797 177.774 o
-44 12 28 83.894 129.743 47.795 7.470 o
-44 12 29 4.106 21.105 10.942 142.528 o
-44 12 32 44.802 26.370 17.900 53.253 o
-44 12 33 149.182 144.714 52.923 6.092 o
-44 12 34 76.090 92.569 32.642 16.015 o
-44 12 35 2.326 11.766 15.382 72.114 o
-44 12 36 59.685 58.829 20.830 39.325 o
-44 12 38 40.701 23.348 12.361 111.678 o
-44 12 39 29.101 23.989 11.491 129.226 o
-44 12 40 2.748 8.607 17.122 58.204 o
-44 12 41 4.634 -1.465 11.354 132.371 o
-44 14 1 24.560 48.803 16.756 60.776 o
-44 14 2 15.214 9.522 17.443 56.085 o
-44 14 3 6.358 17.900 13.322 96.141 o
-44 14 4 6.288 -6.318 25.637 25.961 o
-44 14 5 0.413 -0.458 34.382 14.435 o
-44 14 6 40.019 58.874 23.806 30.109 o
-44 14 8 60.532 52.785 20.235 41.673 o
-44 14 9 0.315 -6.730 18.999 47.272 o
-44 14 10 27.065 23.806 18.221 51.396 o
-44 14 11 12.377 -3.708 24.081 29.426 o
-44 14 12 0.091 18.221 11.445 130.262 o
-44 14 13 3.885 11.125 9.202 201.514 o
-44 14 14 58.495 33.191 14.650 79.505 o
-44 14 15 1.813 17.626 14.375 82.573 o
-44 14 17 50.371 41.890 19.365 45.501 o
-44 14 18 89.788 83.688 32.962 15.705 o
-44 14 19 80.120 58.233 21.975 35.336 o
-44 14 20 63.758 33.420 15.382 72.114 o
-44 14 21 6.053 -18.084 25.408 26.431 o
-44 14 22 8.287 17.214 17.580 55.212 o
-44 14 23 21.206 29.117 14.467 81.531 o
-44 14 24 11.590 28.247 13.917 88.095 o
-44 14 25 34.650 58.371 24.035 29.538 o
-44 14 26 24.852 18.633 12.269 113.352 o
-44 14 27 26.678 -0.458 11.949 119.513 o
-44 14 29 0.085 -10.118 19.503 44.862 o
-44 14 31 62.706 113.903 45.918 8.093 o
-44 14 32 13.880 31.589 15.474 71.263 o
-43 1 1 1695.410 1737.160 181.934 0.516 o
-43 1 2 108.360 123.151 19.320 45.716 o
-43 1 3 1.429 -6.638 16.023 66.460 o
-43 1 4 1648.240 1653.470 170.763 0.585 o
-43 1 5 25.371 30.124 9.431 191.850 o
-43 1 6 362.172 361.624 50.084 6.802 o
-43 1 7 272.226 278.303 38.960 11.242 o
-43 1 8 546.910 547.541 71.647 3.324 o
-43 1 14 6834.230 6916.550 180.194 0.526 o
-43 1 15 256.911 265.804 36.579 12.753 o
-43 1 20 3.771 3.113 15.291 72.980 o
-43 1 21 19.728 11.583 16.206 64.967 o
-43 1 22 55.103 61.163 9.751 179.448 o
-43 1 23 313.893 296.157 37.815 11.933 o
-43 1 24 1504.260 1591.160 147.689 0.782 o
-43 1 26 1081.390 1143.380 141.051 0.858 o
-43 1 27 832.805 839.532 115.322 1.283 o
-43 1 28 3897.420 3989.030 128.187 1.038 o
-43 1 29 495.017 553.172 84.008 2.418 o
-43 3 1 192.963 193.287 24.264 28.983 o
-43 3 2 1023.710 1029.390 104.976 1.548 o
-43 3 3 239.965 219.978 27.285 22.919 o
-43 3 4 474.969 467.470 52.877 6.103 o
-43 3 5 1349.620 1320.230 120.496 1.175 o
-43 3 6 409.430 400.080 45.369 8.290 o
-43 3 7 494.162 490.864 54.067 5.837 o
-43 3 8 2376.430 2385.370 168.840 0.599 o
-43 3 9 188.412 206.198 27.102 23.230 o
-43 3 10 0.004 -6.638 13.505 93.552 o
-43 3 11 452.595 454.651 54.617 5.720 o
-43 3 12 21.399 17.305 9.019 209.780 o
-43 3 13 93.743 85.015 10.484 155.248 o
-43 3 14 2.271 -10.987 21.334 37.491 o
-43 3 15 62.867 59.973 8.286 248.508 o
-43 3 18 71.937 71.922 11.171 136.747 o
-43 3 19 188.940 148.742 21.929 35.483 o
-43 3 20 25.598 24.996 9.980 171.310 o
-43 3 21 102.620 108.821 16.802 60.446 o
-43 3 22 341.915 344.456 51.092 6.537 o
-43 3 23 784.457 814.535 84.237 2.405 o
-43 3 24 368.713 376.915 57.501 5.161 o
-43 3 25 579.741 597.350 69.038 3.580 o
-43 3 26 505.714 545.709 64.551 4.095 o
-43 3 27 131.147 135.924 16.756 60.776 o
-43 3 28 129.671 130.934 20.006 42.632 o
-43 3 29 0.871 -10.438 9.294 197.563 o
-43 3 30 1284.400 1344.820 155.289 0.708 o
-43 3 31 329.258 305.588 46.468 7.903 o
-43 3 32 82.565 79.796 14.970 76.138 o
-43 3 33 472.604 514.075 77.644 2.830 o
-43 3 34 209.029 209.173 34.702 14.170 o
-43 3 35 0.014 0.870 10.392 157.996 o
-43 3 36 13.124 11.812 11.216 135.633 o
-43 3 37 34.958 41.523 8.332 245.784 o
-43 5 1 980.328 998.300 127.317 1.053 o
-43 5 2 17.758 18.495 5.082 660.771 o
-43 5 3 6.740 24.127 16.298 64.239 o
-43 5 4 1637.410 1689.460 172.640 0.573 o
-43 5 5 186.732 210.638 30.307 18.577 o
-43 5 6 710.143 757.675 96.232 1.843 o
-43 5 7 613.953 630.313 83.688 2.436 o
-43 5 8 937.546 958.196 114.956 1.291 o
-43 5 9 422.435 459.550 61.758 4.474 o
-43 5 10 45.133 48.711 7.783 281.708 o
-43 5 11 49.740 64.734 9.660 182.866 o
-43 5 12 1132.370 1092.110 125.623 1.081 o
-43 5 13 377.617 386.300 53.106 6.050 o
-43 5 14 189.935 204.366 28.750 20.643 o
-43 5 15 6.358 13.048 11.308 133.445 o
-43 5 16 212.114 195.393 30.719 18.082 o
-43 5 23 152.729 154.511 27.057 23.309 o
-43 5 25 373.856 375.129 54.846 5.673 o
-43 5 26 4.063 -0.504 9.522 188.179 o
-43 5 27 132.900 140.639 22.570 33.497 o
-43 5 28 2.503 1.328 13.872 88.677 o
-43 5 29 121.718 135.603 22.936 32.436 o
-43 5 30 360.593 407.954 57.501 5.161 o
-43 5 31 217.621 226.616 38.273 11.649 o
-43 5 32 36.298 45.735 8.836 218.566 o
-43 5 33 32.734 26.873 11.125 137.875 o
-43 5 34 537.310 573.269 85.015 2.361 o
-43 5 35 118.423 132.536 22.890 32.565 o
-43 5 36 681.904 678.749 104.381 1.566 o
-43 5 37 196.779 218.192 40.425 10.442 o
-43 5 38 0.497 -11.262 10.209 163.715 o
-43 5 39 105.911 115.643 22.570 33.497 o
-43 5 41 88.933 83.230 22.616 33.361 o
-43 5 42 39.686 28.934 11.903 120.434 o
-43 5 43 91.199 147.232 38.822 11.322 o
-43 5 44 0.015 -18.267 14.604 80.005 o
-43 7 1 1026.530 1105.560 156.937 0.693 o
-43 7 2 127.506 136.839 24.447 28.550 o
-43 7 3 57.004 66.245 14.192 84.718 o
-43 7 4 1229.420 1262.140 165.269 0.625 o
-43 7 5 174.173 185.779 32.916 15.748 o
-43 7 6 117.145 85.610 15.062 75.215 o
-43 7 7 368.418 379.295 59.286 4.855 o
-43 7 8 85.954 85.382 14.146 85.267 o
-43 7 9 118.326 131.849 21.425 37.171 o
-43 7 10 238.804 286.040 45.415 8.273 o
-43 7 11 181.001 183.536 29.071 20.191 o
-43 7 12 7.162 -10.209 30.032 18.919 o
-43 7 13 804.856 809.225 114.407 1.304 o
-43 7 14 214.941 208.990 39.234 11.085 o
-43 7 15 53.954 48.436 8.973 211.926 o
-43 7 16 665.648 708.781 100.672 1.684 o
-43 7 17 26.972 24.172 10.575 152.571 o
-43 7 18 13.649 22.250 6.547 398.130 o
-43 7 19 373.287 400.263 63.224 4.269 o
-43 7 20 975.103 1033.870 141.280 0.855 o
-43 7 21 0.335 19.594 17.534 55.501 o
-43 7 22 384.751 417.980 75.539 2.990 o
-43 7 23 65.972 99.391 28.659 20.775 o
-43 7 24 12.867 -1.373 25.866 25.503 o
-43 7 25 40.885 57.180 22.204 34.611 o
-43 7 26 107.160 117.520 27.835 22.024 o
-43 7 27 410.528 431.944 83.504 2.447 o
-43 7 28 29.090 17.259 6.043 467.250 o
-43 7 30 473.275 470.857 95.865 1.857 o
-43 7 31 312.730 343.769 74.074 3.110 o
-43 7 32 236.867 241.037 53.976 5.857 o
-43 7 33 29.371 47.475 10.896 143.729 o
-43 7 34 188.424 209.952 42.851 9.293 o
-43 7 35 77.094 87.442 19.320 45.716 o
-43 7 36 50.305 61.713 14.329 83.101 o
-43 7 37 1.137 8.424 10.163 165.193 o
-43 7 38 415.026 488.941 103.007 1.608 o
-43 7 39 289.074 279.127 64.322 4.124 o
-43 7 40 10.343 23.257 31.360 17.351 o
-43 7 41 240.788 239.847 56.402 5.364 o
-43 7 42 56.443 73.570 21.014 38.643 o
-43 7 43 62.153 47.017 17.122 58.204 o
-43 7 44 90.654 84.832 23.760 30.225 o
-43 7 45 29.983 33.100 15.703 69.200 o
-43 7 47 46.626 45.140 16.847 60.118 o
-43 7 48 14.228 15.337 8.515 235.327 o
-43 9 1 55.346 54.846 13.322 96.141 o
-43 9 2 3.776 -5.402 11.537 128.202 o
-43 9 3 0.981 -1.602 39.830 10.756 o
-43 9 4 238.401 259.258 51.687 6.387 o
-43 9 5 243.192 284.071 55.303 5.579 o
-43 9 6 291.859 299.270 57.501 5.161 o
-43 9 7 7.852 -7.737 10.758 147.422 o
-43 9 8 97.176 111.843 23.440 31.057 o
-43 9 10 178.615 239.297 46.239 7.981 o
-43 9 11 1549.130 1674.030 220.298 0.352 o
-43 9 12 4.298 38.090 20.968 38.812 o
-43 9 13 68.156 73.250 17.122 58.204 o
-43 9 14 11.951 6.180 7.096 338.870 o
-43 9 15 232.370 259.761 42.668 9.373 o
-43 9 16 27.165 48.345 12.086 116.812 o
-43 9 17 57.434 45.323 18.541 49.635 o
-43 9 18 0.728 9.751 10.713 148.684 o
-43 9 19 354.342 398.661 74.211 3.098 o
-43 9 20 870.075 910.904 151.077 0.748 o
-43 9 21 718.685 753.555 131.987 0.980 o
-43 9 22 195.205 241.540 47.475 7.571 o
-43 9 23 288.784 344.319 67.847 3.707 o
-43 9 24 31.843 31.635 31.268 17.452 o
-43 9 25 1890.640 2121.860 266.995 0.239 o
-43 9 26 276.773 329.806 75.493 2.994 o
-43 9 31 55.346 61.118 20.372 41.113 o
-43 9 32 59.698 46.742 12.269 113.352 o
-43 9 33 33.039 36.625 11.537 128.202 o
-43 9 34 112.512 131.941 30.948 17.816 o
-43 9 35 72.069 93.256 23.806 30.109 o
-43 9 36 27.373 27.560 15.886 67.614 o
-43 9 37 160.005 181.110 45.048 8.408 o
-43 9 38 192.031 217.505 64.643 4.083 o
-43 9 39 2.211 -19.777 25.454 26.336 o
-43 9 40 44.041 53.014 16.985 59.149 o
-43 9 41 232.257 219.382 59.469 4.825 o
-43 9 42 0.092 5.402 19.457 45.073 o
-43 9 43 155.500 152.542 43.492 9.021 o
-43 9 44 3.958 -8.927 15.886 67.614 o
-43 9 45 114.262 95.179 34.610 14.245 o
-43 11 1 65.927 82.177 23.715 30.341 o
-43 11 2 130.562 146.041 41.478 9.918 o
-43 11 3 29.085 34.015 17.443 56.085 o
-43 11 4 9.023 -5.906 17.900 53.253 o
-43 11 5 159.199 173.235 49.123 7.071 o
-43 11 6 8.044 -4.807 56.448 5.355 o
-43 11 8 3.349 -6.318 25.500 26.241 o
-43 11 9 453.240 522.178 115.643 1.276 o
-43 11 10 359.906 400.767 88.861 2.161 o
-43 11 12 215.692 253.215 57.409 5.177 o
-43 11 13 177.171 203.863 48.574 7.232 o
-43 11 14 426.658 501.119 123.105 1.126 o
-43 11 15 6.887 23.211 13.048 100.232 o
-43 11 16 333.298 371.146 94.446 1.913 o
-43 11 18 14.530 14.375 31.955 16.710 o
-43 11 19 12.831 4.166 11.399 131.310 o
-43 11 20 169.015 196.446 53.014 6.071 o
-43 11 21 312.467 292.907 79.567 2.695 o
-43 11 22 0.316 25.820 32.184 16.474 o
-43 11 25 1048.690 1236.040 262.096 0.248 o
-43 11 26 487.213 557.750 148.880 0.770 o
-43 11 27 89.134 90.280 31.177 17.555 o
-43 11 29 303.288 309.983 84.649 2.381 o
-43 11 32 87.872 95.957 31.909 16.758 o
-43 11 33 70.942 43.995 39.051 11.189 o
-43 11 35 288.900 294.646 87.533 2.227 o
-43 11 36 9.375 2.335 10.301 160.817 o
-43 11 37 15.476 -7.920 17.030 58.832 o
-43 11 38 3.521 22.753 27.377 22.766 o
-43 11 39 169.435 174.334 62.857 4.319 o
-43 11 40 3.182 18.084 10.667 149.963 o
-43 11 42 13.849 19.915 14.970 76.138 o
-43 11 43 19.373 26.141 12.361 111.678 o
-43 11 44 3.922 3.022 29.483 19.630 o
-43 11 45 10.942 11.857 7.783 281.708 o
-43 13 1 38.352 25.683 11.354 132.371 o
-43 13 2 3.582 -10.118 17.809 53.802 o
-43 13 3 1.889 -9.156 15.428 71.686 o
-43 13 4 47.379 60.477 20.327 41.298 o
-43 13 5 36.719 49.489 16.115 65.707 o
-43 13 6 7.678 2.014 16.939 59.469 o
-43 13 7 89.515 77.461 23.302 31.424 o
-43 13 8 6.711 -17.946 18.084 52.180 o
-43 13 9 85.683 88.220 25.912 25.413 o
-43 13 10 27.111 29.254 15.840 68.006 o
-43 13 11 264.186 311.036 98.109 1.773 o
-43 13 12 33.612 75.539 26.553 24.201 o
-43 13 14 64.844 87.808 30.902 17.869 o
-43 13 15 9.540 18.084 10.209 163.715 o
-43 13 16 89.669 98.017 35.801 13.313 o
-43 13 17 0.180 25.683 17.030 58.832 o
-43 13 18 153.187 199.056 64.093 4.154 o
-43 13 19 155.138 183.399 58.691 4.954 o
-43 13 20 152.019 161.103 52.053 6.298 o
-43 13 21 13.301 49.901 37.495 12.137 o
-43 13 23 9.570 32.001 13.139 98.840 o
-43 13 24 0.473 -17.351 40.745 10.278 o
-43 13 26 91.089 93.073 33.741 14.989 o
-43 13 27 181.293 144.027 47.566 7.542 o
-43 13 28 94.302 113.674 44.591 8.582 o
-43 13 30 170.392 187.382 69.221 3.561 o
-43 13 31 43.557 27.835 13.414 94.834 o
-43 13 32 35.019 36.396 17.214 57.587 o
-43 13 34 8.413 7.600 13.643 91.678 o
-43 13 35 0.070 9.614 7.920 272.022 o
-43 13 36 24.212 36.030 16.710 61.110 o
-43 13 37 0.899 -3.205 26.049 25.146 o
-43 13 38 0.705 20.327 10.942 142.528 o
-43 15 8 0.120 6.821 7.783 281.708 o
-43 15 9 142.725 127.363 49.672 6.916 o
-43 15 10 2.970 22.845 13.917 88.095 o
-43 15 11 16.166 10.392 8.241 251.277 o
-43 15 12 28.594 27.514 13.368 95.484 o
-43 15 13 8.530 0.137 16.847 60.118 o
-43 15 14 23.302 38.273 20.144 42.053 o
-43 15 16 41.011 57.547 25.134 27.012 o
-43 15 17 135.733 128.049 50.176 6.778 o
-43 15 18 5.838 18.587 24.264 28.983 o
-43 15 19 13.285 4.441 10.026 169.750 o
-43 15 21 3.240 8.424 8.241 251.277 o
-42 2 1 142.214 142.150 22.295 34.327 o
-42 2 2 0.332 -5.585 7.188 330.292 o
-42 2 3 194.306 191.044 24.813 27.714 o
-42 2 4 327.470 331.683 37.998 11.818 o
-42 2 5 405.261 394.586 42.943 9.253 o
-42 2 6 339.241 333.789 40.654 10.325 o
-42 2 7 7.714 6.226 7.554 299.040 o
-42 2 8 198.567 191.777 23.852 29.993 o
-42 2 9 0.352 0.183 6.592 392.620 o
-42 2 10 36.644 20.785 3.388 1486.730 o
-42 2 11 615.996 615.937 79.109 2.727 o
-42 2 12 217.195 201.436 27.743 22.169 o
-42 2 13 2429.440 2442.100 181.247 0.519 o
-42 2 14 23.243 23.715 5.127 649.024 o
-42 2 15 0.006 -7.783 5.082 660.771 o
-42 2 16 1664.020 1700.210 163.621 0.637 o
-42 2 18 2080.120 2065.820 175.066 0.557 o
-42 2 20 7.867 -11.399 8.515 235.327 o
-42 2 21 5.111 -3.342 6.776 371.684 o
-42 2 22 10.299 20.922 4.166 983.137 o
-42 2 23 763.358 762.757 86.526 2.279 o
-42 2 24 2644.360 2650.490 170.076 0.590 o
-42 2 25 898.579 944.370 95.453 1.873 o
-42 2 26 2694.820 2720.950 156.754 0.694 o
-42 2 27 1562.630 1610.530 138.304 0.892 o
-42 2 28 1961.350 1976.370 154.694 0.713 o
-42 2 29 645.254 645.970 83.733 2.434 o
-42 2 30 344.660 365.424 51.504 6.433 o
-42 2 31 86.138 78.789 12.956 101.654 o
-42 2 32 406.196 431.898 73.158 3.188 o
-42 4 1 1794.690 1865.210 156.434 0.697 o
-42 4 2 227.334 233.300 27.926 21.880 o
-42 4 3 58.279 58.325 7.737 285.052 o
-42 4 4 1581.540 1613.280 155.243 0.708 o
-42 4 5 2.892 14.146 3.388 1486.730 o
-42 4 6 197.179 196.767 23.806 30.109 o
-42 4 7 3.356 3.800 4.624 798.094 o
-42 4 8 4.604 -4.944 13.688 91.066 o
-42 4 9 499.886 510.138 56.539 5.338 o
-42 4 10 1.667 -7.462 20.235 41.673 o
-42 4 11 1611.680 1632.180 133.406 0.959 o
-42 4 12 734.918 769.533 88.953 2.157 o
-42 4 13 500.682 498.646 66.886 3.814 o
-42 4 14 623.935 612.046 72.563 3.241 o
-42 4 15 419.304 402.918 50.176 6.778 o
-42 4 16 478.900 477.221 66.840 3.819 o
-42 4 17 374.991 332.141 47.841 7.455 o
-42 4 19 1383.270 1356.580 155.701 0.704 o
-42 4 20 796.079 802.678 107.128 1.487 o
-42 4 21 494.867 503.820 62.812 4.325 o
-42 4 22 41.775 31.131 5.448 574.914 o
-42 4 23 197.149 191.593 22.066 35.043 o
-42 4 24 1158.740 1206.970 110.470 1.398 o
-42 4 25 994.137 998.483 96.644 1.827 o
-42 4 26 90.502 87.671 14.329 83.101 o
-42 4 27 14.841 5.677 5.631 538.129 o
-42 4 28 1473.390 1507.020 163.347 0.640 o
-42 4 29 1903.650 1966.250 169.664 0.593 o
-42 4 30 754.769 787.387 107.631 1.473 o
-42 4 31 2202.180 2347.100 185.321 0.497 o
-42 4 32 1352.730 1379.010 168.016 0.604 o
-42 4 33 371.594 421.826 77.416 2.847 o
-42 4 34 140.652 137.068 27.835 22.024 o
-42 4 35 548.745 572.079 92.661 1.987 o
-42 4 36 328.951 381.401 65.284 4.004 o
-42 4 37 94.649 107.723 21.425 37.171 o
-42 4 38 2.828 -3.800 13.597 92.296 o
-42 4 39 797.531 853.953 129.240 1.022 o
-42 4 40 1.213 3.022 7.829 278.423 o
-42 4 41 14.721 10.163 16.206 64.967 o
-42 4 42 95.060 85.977 20.189 41.862 o
-42 4 43 5.325 5.448 6.684 381.937 o
-42 4 44 710.532 767.106 178.958 0.533 o
-42 4 45 1118.640 1130.790 252.207 0.268 o
-42 4 46 101.241 90.646 26.141 24.970 o
-42 4 47 51.169 63.361 19.915 43.025 o
-42 4 48 121.815 143.432 44.087 8.779 o
-42 4 49 13.057 13.963 16.573 62.127 o
-42 4 50 7.578 -1.419 16.847 60.118 o
-42 4 51 40.036 52.419 20.189 41.862 o
-42 6 1 1.863 -15.520 8.698 225.522 o
-42 6 2 228.190 238.794 37.586 12.078 o
-42 6 3 4.281 9.156 9.110 205.585 o
-42 6 4 0.221 -6.547 7.462 306.423 o
-42 6 5 48.197 51.229 10.530 153.901 o
-42 6 6 226.500 238.107 35.251 13.731 o
-42 6 7 633.410 664.831 89.639 2.124 o
-42 6 8 153.498 157.761 24.081 29.426 o
-42 6 9 494.227 576.245 77.507 2.840 o
-42 6 10 976.425 962.820 136.015 0.922 o
-42 6 11 2.525 14.329 5.173 637.588 o
-42 6 12 43.110 57.684 9.294 197.563 o
-42 6 13 68.485 74.486 12.269 113.352 o
-42 6 14 2.115 1.694 8.927 214.105 o
-42 6 15 1906.420 2083.540 184.223 0.503 o
-42 6 16 76.642 75.584 13.917 88.095 o
-42 6 18 205.311 220.619 38.548 11.483 o
-42 6 20 152.745 172.091 30.536 18.300 o
-42 6 21 1055.520 1214.340 166.734 0.614 o
-42 6 24 137.150 131.849 24.630 28.128 o
-42 6 25 41.418 31.177 17.717 54.359 o
-42 6 26 110.132 105.617 23.486 30.936 o
-42 6 27 527.659 541.131 95.270 1.880 o
-42 6 28 9.448 1.602 3.296 1570.480 o
-42 6 29 1.921 3.754 3.479 1409.520 o
-42 6 30 153.348 175.479 35.663 13.416 o
-42 6 31 896.188 946.842 163.667 0.637 o
-42 6 32 367.841 455.750 88.357 2.186 o
-42 6 33 2695.730 2820.430 242.090 0.291 o
-42 6 34 1563.630 1721.640 222.770 0.344 o
-42 6 35 1471.890 1507.710 213.660 0.374 o
-42 6 36 34.196 22.387 6.455 409.505 o
-42 6 37 251.580 304.856 61.118 4.568 o
-42 6 38 50.835 67.756 14.238 84.174 o
-42 6 39 5.908 22.021 11.216 135.633 o
-42 6 40 168.167 193.013 38.410 11.566 o
-42 6 41 25.040 29.941 14.742 78.521 o
-42 6 42 25.914 13.826 9.385 193.727 o
-42 6 43 3.770 -6.592 17.717 54.359 o
-42 6 44 142.739 153.824 40.333 10.489 o
-42 6 45 276.639 317.766 75.081 3.027 o
-42 6 46 258.257 277.112 70.274 3.455 o
-42 6 47 119.167 110.195 37.540 12.108 o
-42 8 1 264.775 293.914 51.687 6.387 o
-42 8 2 361.236 382.546 68.809 3.604 o
-42 8 3 49.441 52.511 13.505 93.552 o
-42 8 4 3.926 12.040 16.390 63.523 o
-42 8 5 1109.620 1211.140 168.657 0.600 o
-42 8 6 2.738 12.773 4.715 767.401 o
-42 8 7 9.727 -9.522 30.856 17.922 o
-42 8 8 0.109 7.279 7.829 278.423 o
-42 8 9 34.717 30.719 6.409 415.376 o
-42 8 10 547.181 618.822 111.110 1.382 o
-42 8 11 84.547 74.028 17.351 56.678 o
-42 8 12 5.050 -6.547 19.503 44.862 o
-42 8 13 306.775 349.767 57.180 5.219 o
-42 8 14 49.340 28.338 6.913 357.062 o
-42 8 15 42.631 32.413 6.959 352.379 o
-42 8 16 3063.720 3345.310 203.222 0.413 o
-42 8 17 5.898 18.724 14.101 85.821 o
-42 8 18 42.716 38.868 8.012 265.840 o
-42 8 19 2.647 12.864 18.587 49.391 o
-42 8 20 360.773 355.764 60.110 4.722 o
-42 8 21 108.047 124.021 27.698 22.243 o
-42 8 22 88.108 104.793 19.915 43.025 o
-42 8 23 245.144 270.474 48.436 7.273 o
-42 8 24 72.413 71.373 16.023 66.460 o
-42 8 25 0.731 13.963 8.836 218.566 o
-42 8 26 24.760 25.775 39.601 10.881 o
-42 8 31 1414.730 1531.050 258.708 0.255 o
-42 8 32 895.130 998.712 174.563 0.560 o
-42 8 33 26.508 31.818 8.286 248.508 o
-42 8 34 64.318 70.457 16.619 61.785 o
-42 8 35 1.941 1.282 5.356 594.737 o
-42 8 36 95.717 123.471 29.941 19.035 o
-42 8 37 45.547 63.361 15.657 69.606 o
-42 8 38 21.915 41.294 10.896 143.729 o
-42 8 39 11.046 12.132 14.604 80.005 o
-42 8 40 2.307 9.522 7.279 322.035 o
-42 8 41 3.115 20.739 10.255 162.256 o
-42 8 42 156.024 120.358 32.688 15.970 o
-42 8 43 283.160 320.284 83.642 2.439 o
-42 8 44 0.610 -9.065 12.315 112.510 o
-42 8 45 135.603 133.131 37.724 11.991 o
-42 8 46 95.395 112.484 36.442 12.849 o
-42 8 47 6.466 -11.125 12.727 105.343 o
-42 8 48 71.467 69.679 27.194 23.074 o
-42 10 1 100.981 101.863 25.637 25.961 o
-42 10 2 154.626 166.414 41.752 9.788 o
-42 10 4 118.613 170.717 39.921 10.707 o
-42 10 5 369.682 435.743 102.229 1.633 o
-42 10 6 0.481 2.793 17.809 53.802 o
-42 10 7 6.608 31.864 10.392 157.996 o
-42 10 8 338.409 368.995 86.068 2.303 o
-42 10 9 11.646 19.686 13.414 94.834 o
-42 10 10 126.671 165.865 40.425 10.442 o
-42 10 11 198.481 180.972 43.217 9.136 o
-42 10 12 40.218 62.079 25.180 26.914 o
-42 10 13 604.782 650.548 119.992 1.185 o
-42 10 14 0.725 1.465 11.125 137.875 o
-42 10 15 280.013 306.961 60.248 4.701 o
-42 10 17 90.942 104.564 26.919 23.547 o
-42 10 19 52.401 50.267 17.809 53.802 o
-42 10 21 606.015 740.691 163.392 0.639 o
-42 10 22 259.317 304.352 72.654 3.233 o
-42 10 23 0.595 1.602 8.698 225.522 o
-42 10 25 1473.350 1598.490 293.593 0.198 o
-42 10 26 320.076 393.762 98.521 1.758 o
-42 10 27 97.380 74.348 22.479 33.770 o
-42 10 28 140.263 142.699 59.103 4.885 o
-42 10 29 638.905 703.883 148.101 0.778 o
-42 10 30 10.082 -4.166 29.163 20.064 o
-42 10 31 20.754 31.177 12.086 116.812 o
-42 10 33 26.694 20.281 9.385 193.727 o
-42 10 34 65.051 98.338 27.240 22.997 o
-42 10 35 70.056 98.017 29.071 20.191 o
-42 10 36 0.265 14.696 18.907 47.731 o
-42 10 38 82.799 92.386 31.589 17.100 o
-42 10 40 51.903 46.422 22.890 32.565 o
-42 10 41 164.435 195.164 71.098 3.376 o
-42 10 42 134.063 137.480 46.697 7.825 o
-42 10 43 17.113 37.540 14.879 77.078 o
-42 10 44 10.183 5.311 13.826 89.265 o
-42 12 1 234.462 246.714 64.734 4.072 o
-42 12 2 125.246 144.256 39.875 10.732 o
-42 12 3 24.858 31.772 19.365 45.501 o
-42 12 4 22.674 32.916 21.654 36.389 o
-42 12 5 102.620 128.461 35.389 13.625 o
-42 12 6 3.988 11.903 7.417 310.218 o
-42 12 7 42.055 26.873 10.118 166.691 o
-42 12 8 35.841 15.840 14.650 79.505 o
-42 12 9 140.385 181.567 45.918 8.093 o
-42 12 10 8.075 -4.212 34.839 14.058 o
-42 12 11 51.214 75.813 21.700 36.236 o
-42 12 12 47.521 83.367 29.803 19.210 o
-42 12 14 12.812 23.028 13.780 89.859 o
-42 12 15 567.400 642.628 167.696 0.607 o
-42 12 16 558.730 594.329 158.082 0.683 o
-42 12 17 167.952 171.038 49.444 6.980 o
-42 12 18 37.399 55.670 18.312 50.883 o
-42 12 20 33.872 39.967 16.023 66.460 o
-42 12 21 2.069 31.818 15.978 66.841 o
-42 12 22 6.271 19.640 13.277 96.806 o
-42 12 23 1.098 -13.368 24.310 28.874 o
-42 12 24 7.186 -8.698 35.068 13.875 o
-42 12 25 42.830 5.265 8.012 265.840 o
-42 12 28 171.660 131.346 41.249 10.029 o
-42 12 29 425.867 470.583 147.918 0.780 o
-42 12 32 46.481 68.443 28.430 21.111 o
-42 12 33 46.144 50.084 19.182 46.373 o
-42 12 35 5.453 4.807 8.378 243.105 o
-42 12 36 6.225 1.602 7.783 281.708 o
-42 12 37 1.156 -0.732 13.597 92.296 o
-42 12 38 7.212 -18.999 18.358 50.630 o
-42 12 39 61.599 42.897 16.847 60.118 o
-42 12 40 5.252 46.010 22.982 32.306 o
-42 12 41 2.924 11.995 10.575 152.571 o
-42 12 42 96.402 94.629 39.234 11.085 o
-42 14 1 5.150 15.428 17.488 55.792 o
-42 14 2 33.684 49.306 16.802 60.446 o
-42 14 3 15.218 32.413 13.048 100.232 o
-42 14 4 30.658 30.032 14.604 80.005 o
-42 14 5 58.901 61.758 21.151 38.143 o
-42 14 6 54.788 67.618 26.141 24.970 o
-42 14 7 42.141 68.809 22.295 34.327 o
-42 14 10 14.935 34.519 19.457 45.073 o
-42 14 11 24.539 48.070 32.459 16.196 o
-42 14 12 16.770 12.498 8.882 216.318 o
-42 14 13 0.314 -2.838 33.008 15.661 o
-42 14 14 49.925 45.048 18.358 50.630 o
-42 14 15 115.429 152.405 52.831 6.113 o
-42 14 16 6.596 28.567 33.969 14.787 o
-42 14 17 2.264 -35.389 33.466 15.236 o
-42 14 18 74.481 83.688 49.901 6.852 o
-42 14 20 120.080 128.370 46.559 7.871 o
-42 14 21 3.784 21.242 12.681 106.105 o
-42 14 22 6.198 23.623 17.946 52.982 o
-42 14 23 14.479 -0.046 23.394 31.178 o
-42 14 24 5.236 0.320 8.103 259.867 o
-42 14 25 0.252 18.084 10.758 147.422 o
-42 14 26 0.586 -19.732 18.129 51.917 o
-42 14 27 0.021 9.751 9.431 191.850 o
-42 14 28 62.778 61.575 25.500 26.241 o
-42 14 29 2.603 -22.204 29.346 19.814 o
-42 14 30 36.101 32.871 14.650 79.505 o
-42 14 31 71.572 71.739 31.955 16.710 o
-42 14 32 40.919 28.155 21.837 35.782 o
-42 14 33 115.795 123.334 51.687 6.387 o
-41 1 1 1511.680 1533.750 125.486 1.084 o
-41 1 2 5.449 11.445 5.036 672.840 o
-41 1 3 720.135 724.942 79.247 2.717 o
-41 1 4 284.041 270.108 32.596 16.060 o
-41 1 5 553.405 545.618 69.999 3.482 o
-41 1 6 116.352 145.629 20.098 42.244 o
-41 1 7 71.879 75.539 11.033 140.173 o
-41 1 8 18.622 13.505 11.491 129.226 o
-41 1 9 579.070 594.466 74.348 3.087 o
-41 1 14 3797.850 3898.800 135.786 0.925 o
-41 1 15 316.210 309.708 40.928 10.186 o
-41 1 16 3575.190 3610.750 149.566 0.763 o
-41 1 19 9.931 1.053 4.944 697.990 o
-41 1 21 54.223 51.183 11.949 119.513 o
-41 1 22 3.104 -2.381 23.302 31.424 o
-41 1 23 1627.960 1644.450 143.340 0.830 o
-41 1 24 571.273 552.302 64.551 4.095 o
-41 1 25 51.293 61.942 8.378 243.105 o
-41 1 26 624.177 666.342 89.868 2.113 o
-41 1 27 195.891 195.805 26.416 24.454 o
-41 1 28 5875.850 6201.080 156.067 0.701 o
-41 1 29 125.046 136.382 18.541 49.635 o
-41 1 30 168.012 167.879 24.401 28.658 o
-41 1 31 1864.130 1942.580 203.405 0.412 o
-41 3 1 70.859 79.659 14.421 82.049 o
-41 3 2 15.456 9.339 8.790 220.849 o
-41 3 3 1250.220 1254.630 113.125 1.333 o
-41 3 4 2051.400 2087.290 146.041 0.800 o
-41 3 5 3640.280 3699.290 127.134 1.056 o
-41 3 6 2390.100 2380.700 149.063 0.768 o
-41 3 7 172.509 168.886 18.541 49.635 o
-41 3 8 285.755 270.199 29.208 20.001 o
-41 3 9 28.643 28.476 3.800 1181.790 o
-41 3 10 223.854 227.348 27.606 22.390 o
-41 3 11 5.293 2.884 1.648 6281.910 o
-41 3 12 7.016 12.636 4.212 961.881 o
-41 3 13 69.381 61.118 7.645 291.920 o
-41 3 14 1668.910 1648.340 140.364 0.866 o
-41 3 15 631.108 603.714 77.324 2.854 o
-41 3 16 1685.390 1677.740 141.509 0.852 o
-41 3 17 1935.170 1897.940 173.006 0.570 o
-41 3 18 1056.910 1102.640 110.012 1.410 o
-41 3 19 2307.820 2367.790 161.470 0.654 o
-41 3 20 1.303 -2.381 9.660 182.866 o
-41 3 21 0.692 8.561 4.761 752.714 o
-41 3 22 480.265 509.817 55.120 5.616 o
-41 3 23 36.217 29.986 7.966 268.905 o
-41 3 24 65.602 71.556 8.927 214.105 o
-41 3 25 752.368 779.604 82.223 2.524 o
-41 3 26 1.478 8.653 2.838 2117.940 o
-41 3 27 19.405 13.414 12.727 105.343 o
-41 3 28 1143.380 1223.360 136.153 0.920 o
-41 3 29 60.503 56.448 8.653 227.915 o
-41 3 30 5190.280 5393.640 135.420 0.930 o
-41 3 31 3977.400 4140.020 169.481 0.594 o
-41 3 32 2324.920 2481.050 198.873 0.431 o
-41 3 33 251.319 267.315 41.203 10.051 o
-41 3 34 562.386 542.413 81.719 2.555 o
-41 3 35 200.505 154.328 25.180 26.914 o
-41 3 36 591.127 636.447 99.024 1.740 o
-41 3 37 239.850 251.567 44.408 8.653 o
-41 3 38 205.967 185.184 33.512 15.194 o
-41 3 41 250.023 281.553 64.917 4.049 o
-41 3 43 8.197 13.368 7.142 334.540 o
-41 3 44 997.989 1102.910 224.373 0.339 o
-41 3 45 1.946 11.720 18.358 50.630 o
-41 3 46 22.418 18.221 14.329 83.101 o
-41 3 47 4.318 12.452 15.611 70.014 o
-41 3 48 71.764 74.440 22.341 34.187 o
-41 3 51 63.420 67.710 24.859 27.612 o
-41 3 52 92.534 101.634 34.931 13.985 o
-41 3 53 95.195 88.998 30.124 18.804 o
-41 5 1 34.870 20.464 11.674 125.204 o
-41 5 2 1.540 1.328 7.783 281.708 o
-41 5 3 28.462 34.244 8.103 259.867 o
-41 5 4 452.037 470.766 62.079 4.428 o
-41 5 5 4.277 -15.062 23.165 31.798 o
-41 5 6 646.585 638.462 80.529 2.631 o
-41 5 7 668.369 636.310 77.919 2.810 o
-41 5 8 391.167 411.754 52.785 6.124 o
-41 5 9 245.461 253.856 33.786 14.948 o
-41 5 10 452.442 447.738 56.494 5.346 o
-41 5 11 1244.670 1266.620 130.522 1.002 o
-41 5 12 1068.870 1094.260 118.069 1.224 o
-41 5 13 130.836 111.797 15.291 72.980 o
-41 5 14 310.600 291.442 44.179 8.743 o
-41 5 15 627.026 649.174 78.011 2.804 o
-41 5 16 9.978 8.515 10.392 157.996 o
-41 5 21 1470.560 1617.490 180.469 0.524 o
-41 5 22 461.780 499.104 75.356 3.005 o
-41 5 23 535.562 517.966 76.134 2.944 o
-41 5 24 62.138 66.199 12.178 115.062 o
-41 5 25 483.688 520.896 82.726 2.493 o
-41 5 26 5.327 -6.226 6.043 467.250 o
-41 5 27 542.668 564.800 78.102 2.797 o
-41 5 28 60.130 65.558 11.445 130.262 o
-41 5 29 1.980 1.969 13.139 98.840 o
-41 5 30 230.534 248.820 35.434 13.590 o
-41 5 31 74.945 62.857 11.354 132.371 o
-41 5 32 65.287 56.036 9.110 205.585 o
-41 5 33 95.633 72.883 12.178 115.062 o
-41 5 34 728.785 732.313 104.564 1.561 o
-41 5 35 721.621 739.912 106.120 1.515 o
-41 5 36 1676.910 1795.850 257.472 0.257 o
-41 5 37 125.714 146.682 26.233 24.796 o
-41 5 38 147.355 164.720 27.698 22.243 o
-41 5 39 478.789 485.141 82.360 2.516 o
-41 5 40 49.246 51.733 12.132 115.932 o
-41 5 41 86.420 82.314 16.893 59.792 o
-41 5 42 0.801 -15.794 11.812 122.309 o
-41 5 43 12.936 26.828 13.688 91.066 o
-41 5 44 11.105 17.900 8.195 254.092 o
-41 5 45 21.750 15.062 17.351 56.678 o
-41 7 1 781.079 883.893 125.806 1.078 o
-41 7 2 87.619 93.256 16.023 66.460 o
-41 7 3 111.118 103.877 17.122 58.204 o
-41 7 4 13.504 10.575 16.344 63.879 o
-41 7 5 156.098 154.190 25.363 26.526 o
-41 7 6 1.125 5.127 7.600 295.448 o
-41 7 7 1497.790 1549.590 174.105 0.563 o
-41 7 8 0.484 14.009 12.223 114.202 o
-41 7 9 374.773 389.917 57.913 5.088 o
-41 7 10 3.473 7.004 6.318 427.503 o
-41 7 11 227.951 223.274 34.565 14.283 o
-41 7 12 185.571 191.181 30.124 18.804 o
-41 7 13 88.769 78.102 13.048 100.232 o
-41 7 14 942.423 1002.470 147.140 0.788 o
-41 7 15 365.725 393.121 57.913 5.088 o
-41 7 16 693.377 698.343 97.193 1.806 o
-41 7 17 312.625 343.815 51.870 6.342 o
-41 7 18 86.673 79.247 15.703 69.200 o
-41 7 19 611.947 616.212 87.442 2.232 o
-41 7 20 159.946 177.356 32.642 16.015 o
-41 7 21 1013.010 1055.890 139.952 0.871 o
-41 7 22 282.674 286.177 44.957 8.443 o
-41 7 23 5.812 13.231 7.966 268.905 o
-41 7 24 67.415 80.483 17.717 54.359 o
-41 7 25 17.151 -4.944 22.936 32.436 o
-41 7 26 57.764 36.533 8.607 230.346 o
-41 7 27 275.560 277.433 57.226 5.210 o
-41 7 31 141.616 149.063 30.353 18.521 o
-41 7 32 337.362 375.999 68.900 3.594 o
-41 7 33 794.354 872.586 145.446 0.807 o
-41 7 34 45.612 56.265 15.703 69.200 o
-41 7 35 216.135 214.530 43.446 9.040 o
-41 7 36 217.067 210.135 44.728 8.529 o
-41 7 37 61.397 63.956 15.794 68.400 o
-41 7 38 257.707 236.871 52.785 6.124 o
-41 7 39 17.849 29.803 8.927 214.105 o
-41 7 40 228.830 227.760 51.916 6.331 o
-41 7 41 256.170 322.573 75.676 2.980 o
-41 7 42 0.823 1.053 10.713 148.684 o
-41 7 43 56.630 48.940 13.277 96.806 o
-41 7 44 11.062 -0.916 34.107 14.668 o
-41 7 45 48.140 27.606 17.534 55.501 o
-41 7 46 7.009 -4.944 16.206 64.967 o
-41 7 47 0.013 -14.375 13.185 98.155 o
-41 7 48 43.672 47.383 17.214 57.587 o
-41 7 49 76.734 77.919 27.606 22.390 o
-41 9 1 66.305 98.383 20.922 38.982 o
-41 9 2 103.655 115.368 23.715 30.341 o
-41 9 3 116.581 123.380 24.539 28.338 o
-41 9 4 144.611 124.387 24.401 28.658 o
-41 9 5 26.336 35.023 14.421 82.049 o
-41 9 6 105.188 117.886 22.707 33.093 o
-41 9 8 79.295 83.459 22.936 32.436 o
-41 9 9 30.728 17.763 6.135 453.406 o
-41 9 10 66.086 62.949 18.358 50.630 o
-41 9 11 7.396 12.452 11.491 129.226 o
-41 9 12 18.977 15.245 14.421 82.049 o
-41 9 13 42.111 54.205 12.636 106.876 o
-41 9 14 9.788 3.067 14.650 79.505 o
-41 9 15 72.915 77.370 13.917 88.095 o
-41 9 16 767.226 813.665 117.428 1.237 o
-41 9 17 17.873 11.354 13.963 87.518 o
-41 9 18 91.414 102.549 19.045 47.045 o
-41 9 19 1904.560 2066.780 237.924 0.301 o
-41 9 20 1.373 12.132 18.816 48.196 o
-41 9 21 0.473 9.934 11.857 121.366 o
-41 9 22 55.379 64.185 13.368 95.484 o
-41 9 23 218.741 233.620 43.950 8.834 o
-41 9 24 94.278 83.962 17.809 53.802 o
-41 9 25 358.675 400.309 86.389 2.286 o
-41 9 27 391.588 440.276 98.154 1.771 o
-41 9 28 231.743 227.028 53.930 5.867 o
-41 9 30 133.043 121.136 32.138 16.520 o
-41 9 31 745.668 824.241 180.011 0.527 o
-41 9 33 15.594 18.404 7.050 343.286 o
-41 9 34 36.797 31.864 11.445 130.262 o
-41 9 35 14.496 -2.472 32.459 16.196 o
-41 9 36 14.968 4.487 18.404 50.379 o
-41 9 37 32.612 25.866 8.653 227.915 o
-41 9 38 0.066 -19.777 21.242 37.815 o
-41 9 39 250.968 292.724 76.225 2.937 o
-41 9 40 1.136 15.749 12.636 106.876 o
-41 9 41 63.886 84.832 24.905 27.511 o
-41 9 42 36.287 33.878 22.616 33.361 o
-41 9 43 210.363 206.152 65.558 3.970 o
-41 9 44 0.790 -0.641 50.496 6.692 o
-41 9 45 9.313 24.905 13.643 91.678 o
-41 11 1 241.906 256.007 69.908 3.492 o
-41 11 4 32.566 12.910 29.712 19.329 o
-41 11 5 76.738 89.593 27.285 22.919 o
-41 11 6 108.307 146.591 43.812 8.889 o
-41 11 7 334.905 351.323 75.539 2.990 o
-41 11 8 100.355 80.666 19.732 43.827 o
-41 11 9 1.920 10.896 14.009 86.947 o
-41 11 10 16.459 11.583 14.558 80.509 o
-41 11 11 49.444 62.720 15.566 70.427 o
-41 11 12 0.131 -13.185 48.436 7.273 o
-41 11 13 25.938 13.734 13.139 98.840 o
-41 11 14 573.185 671.241 132.490 0.972 o
-41 11 15 51.334 88.632 25.912 25.413 o
-41 11 16 82.897 96.186 24.859 27.612 o
-41 11 17 63.541 78.606 22.021 35.189 o
-41 11 18 11.106 26.278 18.999 47.272 o
-41 11 19 157.728 169.481 44.499 8.617 o
-41 11 21 166.081 207.479 53.152 6.040 o
-41 11 22 71.897 133.909 41.249 10.029 o
-41 11 23 1618.190 1776.490 330.310 0.156 o
-41 11 24 18.420 45.644 34.382 14.435 o
-41 11 25 181.017 209.540 60.614 4.644 o
-41 11 26 36.867 65.787 21.059 38.475 o
-41 11 27 41.507 23.989 20.189 41.862 o
-41 11 28 293.414 289.153 79.293 2.714 o
-41 11 29 20.066 19.823 19.457 45.073 o
-41 11 30 1.147 -0.641 27.652 22.316 o
-41 11 31 0.311 -1.877 61.804 4.467 o
-41 11 33 86.947 88.266 26.416 24.454 o
-41 11 34 2.495 1.785 19.457 45.073 o
-41 11 35 37.805 18.450 16.985 59.149 o
-41 11 36 36.058 46.285 19.594 44.444 o
-41 11 38 2.340 6.180 22.753 32.960 o
-41 11 39 17.112 3.754 26.416 24.454 o
-41 11 40 0.297 3.708 7.783 281.708 o
-41 11 43 35.726 40.425 19.640 44.237 o
-41 11 44 8.100 5.127 12.498 109.237 o
-41 11 45 0.155 -0.366 22.616 33.361 o
-41 13 1 4.626 -11.079 17.305 56.979 o
-41 13 2 127.084 145.217 41.706 9.810 o
-41 13 3 523.541 588.011 150.299 0.755 o
-41 13 4 10.491 26.599 11.766 123.262 o
-41 13 5 0.004 -27.743 44.728 8.529 o
-41 13 6 14.143 3.754 17.626 54.926 o
-41 13 7 9.100 0.458 9.431 191.850 o
-41 13 8 64.024 58.829 19.823 43.423 o
-41 13 9 6.264 -3.250 35.434 13.590 o
-41 13 10 132.827 167.238 46.102 8.029 o
-41 13 11 70.124 56.036 18.175 51.655 o
-41 13 12 79.685 75.218 24.996 27.309 o
-41 13 13 13.489 35.206 20.647 40.026 o
-41 13 14 138.693 166.368 51.870 6.342 o
-41 13 15 0.550 3.388 29.254 19.939 o
-41 13 16 57.866 45.277 16.710 61.110 o
-41 13 17 17.316 5.082 13.231 97.477 o
-41 13 18 194.943 205.419 67.161 3.783 o
-41 13 19 76.909 76.546 25.729 25.776 o
-41 13 20 42.301 34.794 13.872 88.677 o
-41 13 21 136.969 121.549 39.646 10.856 o
-41 13 22 6.145 21.380 10.896 143.729 o
-41 13 23 0.166 -18.953 28.888 20.447 o
-41 13 24 12.941 45.644 17.855 53.526 o
-41 13 25 143.472 128.278 43.858 8.871 o
-41 13 26 22.328 51.687 54.983 5.644 o
-41 13 27 453.780 441.649 143.294 0.831 o
-41 13 28 446.976 542.734 174.197 0.562 o
-41 13 29 99.940 151.672 55.349 5.570 o
-41 13 30 187.704 203.680 71.006 3.384 o
-41 13 31 220.364 197.865 72.746 3.224 o
-41 13 32 21.466 -0.504 13.139 98.840 o
-41 13 33 12.532 12.132 9.614 184.611 o
-41 13 34 0.308 23.898 20.144 42.053 o
-41 13 35 1.636 -20.327 53.564 5.947 o
-41 13 36 0.038 -4.441 17.534 55.501 o
-41 13 37 22.982 15.520 13.231 97.477 o
-41 13 38 10.242 3.525 6.776 371.684 o
-41 13 39 0.224 8.515 15.016 75.674 o
-41 15 3 86.289 72.838 32.596 16.060 o
-41 15 6 23.359 -4.899 24.584 28.232 o
-41 15 7 14.804 20.556 28.750 20.643 o
-41 15 8 19.302 -1.419 14.192 84.718 o
-41 15 9 120.248 153.275 62.033 4.434 o
-41 15 11 57.371 69.724 28.338 21.248 o
-41 15 13 12.674 16.023 11.628 126.191 o
-41 15 14 53.178 56.173 29.391 19.753 o
-41 15 15 4.685 24.264 25.866 25.503 o
-41 15 16 12.071 0.504 9.248 199.524 o
-41 15 18 43.283 2.838 11.537 128.202 o
-41 15 20 1.056 13.826 14.238 84.174 o
-41 15 21 2.810 33.695 24.767 27.817 o
-41 15 22 38.916 31.909 15.611 70.014 o
-41 15 23 1.623 15.703 10.896 143.729 o
-41 15 24 57.130 57.638 24.310 28.874 o
-40 2 1 6.645 3.205 2.106 3847.520 o
-40 2 2 4.618 -1.328 9.019 209.780 o
-40 2 3 58.019 69.724 8.012 265.840 o
-40 2 4 494.419 481.387 48.894 7.138 o
-40 2 5 2266.820 2203.990 140.639 0.863 o
-40 2 6 3.434 8.332 6.547 398.130 o
-40 2 7 484.378 443.389 49.077 7.084 o
-40 2 8 2236.420 2163.560 151.947 0.739 o
-40 2 9 138.820 139.220 16.435 63.170 o
-40 2 10 66.414 58.050 12.773 104.590 o
-40 2 11 49.737 42.759 5.402 584.700 o
-40 2 12 14.452 11.949 2.014 4205.250 o
-40 2 13 38.522 38.731 7.233 326.124 o
-40 2 14 203.203 228.584 29.986 18.976 o
-40 2 15 87.727 85.107 11.766 123.262 o
-40 2 16 55.946 51.504 10.026 169.750 o
-40 2 18 867.957 900.787 103.923 1.580 o
-40 2 19 562.565 559.032 70.091 3.473 o
-40 2 20 1286.970 1332.320 137.572 0.902 o
-40 2 21 185.324 182.300 25.225 26.816 o
-40 2 22 514.668 519.752 58.783 4.938 o
-40 2 23 165.745 159.364 20.281 41.485 o
-40 2 24 43.670 29.025 4.349 902.090 o
-40 2 25 766.764 770.952 78.560 2.765 o
-40 2 26 630.345 617.860 65.787 3.943 o
-40 2 27 219.339 244.425 28.522 20.976 o
-40 2 28 14.427 -1.007 7.600 295.448 o
-40 2 29 381.569 403.926 53.060 6.061 o
-40 2 30 9.995 7.050 7.004 347.788 o
-40 2 31 340.481 351.094 43.995 8.816 o
-40 2 32 80.534 70.686 12.864 103.106 o
-40 2 34 168.099 159.593 29.803 19.210 o
-40 2 35 519.460 583.341 98.933 1.743 o
-40 2 41 637.508 667.853 131.987 0.980 o
-40 2 42 225.224 239.892 54.617 5.720 o
-40 2 43 5.262 -1.923 34.107 14.668 o
-40 2 45 60.269 47.841 13.414 94.834 o
-40 2 46 116.634 124.524 31.955 16.710 o
-40 2 47 399.869 443.114 114.498 1.302 o
-40 2 48 153.337 171.862 48.070 7.384 o
-40 2 50 0.180 30.032 12.910 102.376 o
-40 2 51 27.195 40.974 15.108 74.760 o
-40 2 52 7.262 26.599 11.628 126.191 o
-40 2 53 58.147 71.464 26.736 23.871 o
-40 2 54 22.600 33.374 15.794 68.400 o
-40 4 1 254.763 250.697 29.300 19.876 o
-40 4 2 0.703 23.440 19.228 46.153 o
-40 4 3 213.915 210.638 24.630 28.128 o
-40 4 4 546.163 583.296 79.659 2.689 o
-40 4 5 198.847 190.312 22.936 32.436 o
-40 4 6 105.034 106.487 12.636 106.876 o
-40 4 7 247.426 236.917 27.194 23.074 o
-40 4 8 34.812 18.221 7.645 291.920 o
-40 4 9 354.129 373.435 40.013 10.658 o
-40 4 10 314.734 324.221 35.892 13.245 o
-40 4 11 17.799 11.216 5.311 605.036 o
-40 4 12 477.466 451.126 46.925 7.749 o
-40 4 14 1137.230 1171.670 134.138 0.948 o
-40 4 15 846.837 810.873 86.801 2.265 o
-40 4 17 21.810 16.893 10.163 165.193 o
-40 4 18 200.760 218.284 31.451 17.250 o
-40 4 19 145.695 142.058 17.900 53.253 o
-40 4 20 164.392 165.269 21.197 37.978 o
-40 4 21 1217.720 1249.130 125.989 1.075 o
-40 4 22 3325.660 3384.080 141.829 0.848 o
-40 4 23 268.920 270.886 29.346 19.814 o
-40 4 24 745.974 735.884 72.105 3.282 o
-40 4 25 282.885 288.649 35.572 13.485 o
-40 4 26 326.622 324.038 38.685 11.402 o
-40 4 27 248.635 251.200 35.572 13.485 o
-40 4 28 458.017 456.436 56.631 5.321 o
-40 4 29 643.877 656.774 77.553 2.837 o
-40 4 30 361.046 388.635 48.391 7.287 o
-40 4 31 0.288 6.547 9.294 197.563 o
-40 4 32 312.195 298.355 41.340 9.984 o
-40 4 33 9.267 8.927 4.075 1027.820 o
-40 4 34 919.525 963.369 110.012 1.410 o
-40 4 35 187.050 200.292 28.522 20.976 o
-40 4 36 556.733 560.725 73.982 3.118 o
-40 4 37 290.624 307.694 44.499 8.617 o
-40 4 38 1310.520 1346.420 156.708 0.695 o
-40 4 39 365.703 380.165 57.364 5.186 o
-40 4 40 28.099 39.967 10.438 156.613 o
-40 4 41 626.744 610.581 111.980 1.361 o
-40 4 42 3.435 -6.547 20.281 41.485 o
-40 4 43 174.363 157.212 33.695 15.029 o
-40 4 44 1.051 -13.277 19.182 46.373 o
-40 4 45 2.872 -1.236 10.026 169.750 o
-40 4 46 242.794 273.908 71.785 3.311 o
-40 4 47 42.722 50.130 16.847 60.118 o
-40 4 48 19.061 26.461 14.284 83.635 o
-40 4 49 0.110 12.086 8.057 262.828 o
-40 4 51 8.180 27.331 14.513 81.017 o
-40 4 52 0.429 21.609 14.421 82.049 o
-40 4 53 174.292 151.443 50.725 6.632 o
-40 4 55 11.129 0.320 32.459 16.196 o
-40 6 1 91.846 120.129 21.609 36.544 o
-40 6 2 109.729 98.246 15.657 69.606 o
-40 6 3 256.397 271.664 38.227 11.677 o
-40 6 4 0.515 3.571 14.421 82.049 o
-40 6 5 61.744 74.715 11.354 132.371 o
-40 6 6 240.546 243.005 34.656 14.207 o
-40 6 7 346.424 327.380 44.911 8.460 o
-40 6 8 33.523 25.775 4.715 767.401 o
-40 6 9 18.064 25.729 9.477 190.001 o
-40 6 10 37.347 40.745 11.995 118.603 o
-40 6 11 1282.750 1314.650 140.181 0.868 o
-40 6 12 4.065 -5.814 21.014 38.643 o
-40 6 13 0.566 2.884 8.469 237.878 o
-40 6 14 44.246 42.943 7.783 281.708 o
-40 6 15 353.902 354.757 47.841 7.455 o
-40 6 16 388.808 354.070 48.345 7.301 o
-40 6 17 11.359 12.040 4.670 782.522 o
-40 6 18 92.442 81.719 13.322 96.141 o
-40 6 19 81.755 85.931 15.566 70.427 o
-40 6 20 21.630 30.444 9.477 190.001 o
-40 6 21 141.838 132.811 24.813 27.714 o
-40 6 22 0.630 9.980 14.513 81.017 o
-40 6 24 195.981 205.099 37.083 12.409 o
-40 6 25 1764.330 1854.730 212.744 0.377 o
-40 6 26 733.930 788.211 124.250 1.105 o
-40 6 27 841.956 867.367 135.786 0.925 o
-40 6 29 35.523 61.987 11.583 127.191 o
-40 6 30 623.410 631.640 112.072 1.359 o
-40 6 31 485.970 479.693 88.128 2.197 o
-40 6 32 163.349 150.574 25.592 26.054 o
-40 6 33 613.999 677.284 110.149 1.406 o
-40 6 34 4.465 -11.445 21.197 37.978 o
-40 6 35 212.263 222.679 38.136 11.733 o
-40 6 37 1362.910 1522.360 197.041 0.439 o
-40 6 38 161.960 186.970 35.160 13.803 o
-40 6 39 48.440 36.579 8.103 259.867 o
-40 6 40 2.070 16.756 12.910 102.376 o
-40 6 41 44.001 40.562 17.900 53.253 o
-40 6 42 256.680 269.604 54.525 5.739 o
-40 6 43 183.832 173.785 37.083 12.409 o
-40 6 44 6.991 2.884 9.294 197.563 o
-40 6 45 248.136 230.874 66.428 3.867 o
-40 6 46 17.388 20.098 10.667 149.963 o
-40 6 47 10.759 -1.373 17.214 57.587 o
-40 6 48 19.570 22.158 8.836 218.566 o
-40 6 49 220.911 246.073 70.136 3.469 o
-40 8 1 330.812 377.235 57.364 5.186 o
-40 8 2 1334.920 1397.510 179.599 0.529 o
-40 8 3 76.843 92.340 16.939 59.469 o
-40 8 4 28.540 51.687 20.006 42.632 o
-40 8 5 5.549 14.604 7.325 318.022 o
-40 8 6 98.064 106.944 19.137 46.596 o
-40 8 7 0.407 7.188 9.065 207.667 o
-40 8 8 53.034 44.224 8.195 254.092 o
-40 8 9 270.411 270.428 42.622 9.393 o
-40 8 10 37.039 41.020 9.294 197.563 o
-40 8 11 43.582 40.333 7.783 281.708 o
-40 8 13 111.068 112.667 19.137 46.596 o
-40 8 14 89.456 80.666 15.520 70.843 o
-40 8 15 94.913 113.445 20.281 41.485 o
-40 8 16 170.926 168.108 27.102 23.230 o
-40 8 17 573.956 610.169 80.208 2.652 o
-40 8 18 83.945 117.428 20.327 41.298 o
-40 8 19 7.055 9.751 7.783 281.708 o
-40 8 20 48.234 25.225 15.337 72.545 o
-40 8 21 41.369 45.735 10.530 153.901 o
-40 8 22 16.035 14.375 8.332 245.784 o
-40 8 23 70.981 77.049 18.953 47.500 o
-40 8 24 24.345 82.131 14.650 79.505 o
-40 8 25 121.552 134.367 23.852 29.993 o
-40 8 26 0.326 -18.038 11.125 137.875 o
-40 8 27 325.202 361.166 74.302 3.091 o
-40 8 31 11.370 9.248 9.248 199.524 o
-40 8 32 7.632 5.677 15.611 70.014 o
-40 8 33 27.742 25.363 8.149 256.955 o
-40 8 34 277.810 307.007 63.773 4.196 o
-40 8 35 33.268 32.825 30.215 18.690 o
-40 8 36 351.696 362.265 77.736 2.824 o
-40 8 37 71.592 95.270 21.746 36.084 o
-40 8 38 16.982 5.906 6.043 467.250 o
-40 8 39 74.618 85.198 20.144 42.053 o
-40 8 40 0.324 11.354 9.797 177.774 o
-40 8 41 393.798 435.194 103.602 1.590 o
-40 8 42 43.530 47.383 14.467 81.531 o
-40 8 43 11.562 8.515 9.568 186.382 o
-40 8 44 1.146 -16.802 19.091 46.819 o
-40 8 45 5.880 11.033 7.737 285.052 o
-40 8 47 1.573 8.012 7.233 326.124 o
-40 10 1 65.164 44.041 27.743 22.169 o
-40 10 2 61.418 79.064 21.334 37.491 o
-40 10 3 153.353 155.152 37.632 12.049 o
-40 10 4 48.410 62.857 16.527 62.472 o
-40 10 5 503.293 544.702 117.337 1.239 o
-40 10 6 238.933 251.383 54.479 5.749 o
-40 10 7 90.595 122.418 30.124 18.804 o
-40 10 8 125.093 130.567 29.483 19.630 o
-40 10 9 47.059 53.197 14.101 85.821 o
-40 10 11 353.015 327.700 62.537 4.363 o
-40 10 12 59.149 74.577 25.363 26.526 o
-40 10 13 655.784 713.085 123.380 1.121 o
-40 10 15 47.089 38.181 9.339 195.631 o
-40 10 16 156.130 143.981 31.680 17.001 o
-40 10 17 45.826 55.075 15.108 74.760 o
-40 10 19 77.681 71.968 19.411 45.286 o
-40 10 23 16.913 23.486 8.744 223.167 o
-40 10 24 158.235 185.505 46.605 7.856 o
-40 10 25 264.438 336.673 81.673 2.558 o
-40 10 27 70.890 81.124 21.014 38.643 o
-40 10 28 9.140 -7.966 33.924 14.827 o
-40 10 29 77.421 70.365 17.214 57.587 o
-40 10 30 1.929 -2.655 17.351 56.678 o
-40 10 31 11.797 20.464 16.802 60.446 o
-40 10 32 1.270 -19.411 14.284 83.635 o
-40 10 33 0.247 1.373 22.799 32.828 o
-40 10 34 182.806 180.926 55.441 5.551 o
-40 10 37 88.207 113.995 35.984 13.178 o
-40 10 38 9.707 19.457 19.503 44.862 o
-40 10 39 43.330 50.954 29.071 20.191 o
-40 10 40 53.894 82.085 31.909 16.758 o
-40 10 41 348.436 385.064 120.953 1.166 o
-40 10 42 4.295 3.296 22.524 33.633 o
-40 10 43 7.293 -0.366 17.809 53.802 o
-40 10 44 9.201 13.963 8.973 211.926 o
-40 12 1 46.463 71.098 20.693 39.849 o
-40 12 2 270.904 290.801 70.640 3.420 o
-40 12 3 167.476 180.057 45.323 8.307 o
-40 12 4 0.677 10.530 13.368 95.484 o
-40 12 5 345.691 403.651 95.682 1.864 o
-40 12 6 0.688 4.853 23.989 29.651 o
-40 12 7 0.824 -1.969 13.460 94.189 o
-40 12 8 142.772 177.539 41.523 9.897 o
-40 12 9 43.677 40.333 14.375 82.573 o
-40 12 10 166.453 190.632 45.598 8.207 o
-40 12 11 13.551 24.447 11.583 127.191 o
-40 12 12 0.344 -1.785 23.715 30.341 o
-40 12 13 21.529 26.782 9.431 191.850 o
-40 12 14 19.808 15.794 18.633 49.148 o
-40 12 15 41.939 47.566 26.690 23.953 o
-40 12 16 8.906 4.715 18.862 47.963 o
-40 12 17 131.783 163.942 43.767 8.908 o
-40 12 18 173.236 195.119 52.923 6.092 o
-40 12 19 155.896 179.324 50.084 6.802 o
-40 12 21 68.105 67.207 54.113 5.827 o
-40 12 22 609.170 649.266 173.922 0.564 o
-40 12 23 167.071 178.225 52.328 6.232 o
-40 12 24 46.289 47.887 18.724 48.669 o
-40 12 25 12.817 4.258 27.881 21.951 o
-40 12 26 12.417 3.434 37.266 12.287 o
-40 12 27 186.140 201.757 61.026 4.582 o
-40 12 28 16.948 7.050 22.890 32.565 o
-40 12 29 11.787 29.529 13.963 87.518 o
-40 12 30 163.300 149.612 43.584 8.983 o
-40 12 31 36.925 40.425 15.199 73.862 o
-40 12 32 70.493 94.492 37.907 11.875 o
-40 12 33 184.392 195.073 55.532 5.533 o
-40 12 34 0.953 -27.606 63.269 4.263 o
-40 12 35 29.648 57.593 22.433 33.908 o
-40 12 37 0.354 5.265 18.816 48.196 o
-40 12 38 28.934 26.187 15.703 69.200 o
-40 12 39 36.921 36.030 19.960 42.828 o
-40 12 40 90.091 104.243 40.333 10.489 o
-40 12 41 4.882 2.701 11.445 130.262 o
-40 12 43 1.851 -1.694 23.074 32.051 o
-40 14 1 7.997 26.873 12.727 105.343 o
-40 14 2 3.673 -6.638 34.931 13.985 o
-40 14 3 5.045 25.317 11.125 137.875 o
-40 14 4 5.867 19.686 10.667 149.963 o
-40 14 5 59.625 58.691 18.724 48.669 o
-40 14 6 27.095 30.856 10.804 146.175 o
-40 14 7 39.713 49.169 16.252 64.601 o
-40 14 8 3.744 -5.540 12.727 105.343 o
-40 14 9 5.739 7.920 8.469 237.878 o
-40 14 10 11.532 11.262 20.876 39.153 o
-40 14 11 52.935 40.791 36.487 12.817 o
-40 14 12 69.210 67.756 25.500 26.241 o
-40 14 13 11.574 13.505 9.522 188.179 o
-40 14 14 1.141 -1.099 13.780 89.859 o
-40 14 15 1.083 -10.301 64.276 4.130 o
-40 14 16 1.762 25.592 12.269 113.352 o
-40 14 17 19.846 12.727 10.347 159.397 o
-40 14 18 98.671 112.301 36.487 12.817 o
-40 14 19 93.438 105.159 36.487 12.817 o
-40 14 20 2.427 36.030 15.108 74.760 o
-40 14 21 12.146 32.779 14.375 82.573 o
-40 14 22 233.166 254.771 87.213 2.243 o
-40 14 23 73.349 88.449 31.909 16.758 o
-40 14 24 34.379 34.336 16.344 63.879 o
-40 14 25 25.569 30.261 13.917 88.095 o
-40 14 26 1.875 26.828 25.317 26.622 o
-40 14 27 142.025 120.038 43.584 8.983 o
-40 14 28 0.021 2.381 15.474 71.263 o
-40 14 29 82.632 72.242 25.637 25.961 o
-40 14 30 37.459 19.503 17.397 56.381 o
-40 14 31 6.056 12.819 23.944 29.764 o
-40 14 32 188.401 204.549 80.575 2.628 o
-40 14 33 84.846 97.147 40.058 10.634 o
-40 14 34 30.339 28.338 13.139 98.840 o
-39 1 1 0.047 -0.687 8.698 225.522 o
-39 1 2 228.304 193.470 20.830 39.325 o
-39 1 3 994.899 961.721 84.283 2.402 o
-39 1 4 154.129 142.654 14.787 78.035 o
-39 1 5 31.961 30.765 14.238 84.174 o
-39 1 6 2353.100 2256.130 168.245 0.603 o
-39 1 7 1176.330 1095.080 90.280 2.094 o
-39 1 8 388.180 378.288 40.425 10.442 o
-39 1 10 882.764 854.365 82.497 2.507 o
-39 1 11 663.705 636.127 76.225 2.937 o
-39 1 12 223.265 225.014 25.500 26.241 o
-39 1 13 2377.560 2305.900 149.338 0.765 o
-39 1 14 153.392 135.008 20.464 40.746 o
-39 1 15 130.178 138.945 15.794 68.400 o
-39 1 16 72.334 49.398 14.558 80.509 o
-39 1 17 172.033 175.570 22.479 33.770 o
-39 1 18 1111.650 1095.720 116.101 1.266 o
-39 1 19 90.472 103.099 13.963 87.518 o
-39 1 20 351.963 331.088 41.157 10.073 o
-39 1 21 620.939 619.188 74.898 3.042 o
-39 1 22 407.750 381.905 42.897 9.273 o
-39 1 23 1160.650 1159.400 110.927 1.387 o
-39 1 24 153.839 157.029 19.320 45.716 o
-39 1 25 278.038 245.432 34.244 14.551 o
-39 1 26 396.450 390.878 46.239 7.981 o
-39 1 27 35.864 56.173 14.101 85.821 o
-39 1 28 15.225 4.212 9.660 182.866 o
-39 1 29 703.266 755.844 88.449 2.181 o
-39 1 30 12.326 1.602 4.761 752.714 o
-39 1 41 779.742 796.681 148.742 0.771 o
-39 1 42 44.449 36.121 14.009 86.947 o
-39 1 43 517.566 575.696 120.724 1.171 o
-39 1 44 269.915 295.287 70.869 3.397 o
-39 1 46 107.385 92.020 24.584 28.232 o
-39 1 47 714.758 819.022 191.456 0.466 o
-39 1 48 3.955 -5.997 16.481 62.819 o
-39 1 49 102.684 123.288 36.442 12.849 o
-39 1 51 35.454 63.361 23.074 32.051 o
-39 1 52 78.882 115.689 47.750 7.484 o
-39 1 53 0.115 -9.568 14.742 78.521 o
-39 1 54 0.244 -8.790 13.826 89.265 o
-39 3 1 499.672 473.833 50.817 6.608 o
-39 3 2 613.614 578.580 65.558 3.970 o
-39 3 3 268.865 292.128 31.955 16.710 o
-39 3 4 560.064 555.323 55.303 5.579 o
-39 3 5 135.151 138.075 14.696 79.011 o
-39 3 6 5.028 40.562 4.944 697.990 o
-39 3 7 61.450 44.133 6.547 398.130 o
-39 3 8 208.741 179.141 24.310 28.874 o
-39 3 9 2019.190 2014.820 132.902 0.966 o
-39 3 10 793.172 777.544 71.098 3.376 o
-39 3 11 5.417 2.884 3.800 1181.790 o
-39 3 12 287.695 281.919 32.230 16.427 o
-39 3 13 9.973 11.903 5.906 489.235 o
-39 3 14 1211.410 1208.430 110.744 1.391 o
-39 3 16 3520.930 3445.800 158.448 0.680 o
-39 3 19 1002.450 1008.560 100.215 1.699 o
-39 3 20 305.914 282.102 33.008 15.661 o
-39 3 21 1439.750 1458.310 131.712 0.984 o
-39 3 22 1125.060 1152.440 94.171 1.924 o
-39 3 23 54.315 48.391 5.448 574.914 o
-39 3 24 96.613 142.882 15.291 72.980 o
-39 3 25 645.414 630.587 61.346 4.534 o
-39 3 26 222.118 232.842 24.951 27.410 o
-39 3 27 2389.960 2463.980 158.402 0.680 o
-39 3 28 88.354 70.365 8.882 216.318 o
-39 3 29 655.195 677.833 84.649 2.381 o
-39 3 30 1691.670 1756.940 187.610 0.485 o
-39 3 31 823.841 846.811 107.219 1.484 o
-39 3 32 96.633 95.957 15.291 72.980 o
-39 3 33 211.079 209.997 28.293 21.317 o
-39 3 34 9.535 9.751 7.417 310.218 o
-39 3 35 9.046 24.218 4.441 865.274 o
-39 3 36 135.205 155.472 22.524 33.633 o
-39 3 37 394.362 373.802 54.663 5.711 o
-39 3 38 259.691 287.321 43.629 8.964 o
-39 3 39 28.758 20.693 5.631 538.129 o
-39 3 40 195.390 223.777 47.521 7.556 o
-39 3 41 30.755 54.891 13.322 96.141 o
-39 3 42 36.868 37.907 13.185 98.155 o
-39 3 43 757.574 861.232 181.155 0.520 o
-39 3 44 12.684 15.016 7.783 281.708 o
-39 3 45 1.233 10.347 6.455 409.505 o
-39 3 46 573.519 590.529 143.386 0.830 o
-39 3 47 0.357 34.656 17.946 52.982 o
-39 3 49 0.733 11.445 9.019 209.780 o
-39 3 50 175.066 206.152 64.643 4.083 o
-39 3 51 15.727 13.322 20.601 40.204 o
-39 3 52 24.127 21.334 10.484 155.248 o
-39 3 54 1.511 -0.412 24.127 29.314 o
-39 3 55 6.223 3.891 11.354 132.371 o
-39 3 57 44.243 52.007 22.021 35.189 o
-39 5 1 631.396 695.184 76.409 2.923 o
-39 5 2 159.645 157.807 21.883 35.632 o
-39 5 3 88.534 93.439 12.956 101.654 o
-39 5 4 1464.600 1383.410 137.847 0.898 o
-39 5 5 209.689 215.812 32.688 15.970 o
-39 5 6 1109.330 1111.470 116.558 1.256 o
-39 5 7 891.611 844.201 93.668 1.945 o
-39 5 8 183.452 182.987 23.531 30.816 o
-39 5 9 707.301 722.561 94.355 1.917 o
-39 5 10 580.347 557.521 65.329 3.998 o
-39 5 11 301.486 306.183 37.952 11.846 o
-39 5 12 14.791 12.407 8.698 225.522 o
-39 5 13 119.366 116.284 15.337 72.545 o
-39 5 14 277.295 284.117 35.206 13.767 o
-39 5 15 56.120 50.863 7.737 285.052 o
-39 5 16 42.746 50.130 8.424 240.470 o
-39 5 17 7.793 5.494 11.308 133.445 o
-39 5 21 284.174 294.280 42.988 9.233 o
-39 5 22 229.462 231.514 35.023 13.912 o
-39 5 23 317.717 310.304 48.940 7.124 o
-39 5 24 28.391 26.690 9.980 171.310 o
-39 5 25 344.708 329.806 50.863 6.596 o
-39 5 26 647.963 627.199 81.307 2.581 o
-39 5 27 1.464 2.472 7.829 278.423 o
-39 5 28 52.137 49.444 7.233 326.124 o
-39 5 29 13.119 10.209 13.048 100.232 o
-39 5 30 812.375 871.487 115.872 1.271 o
-39 5 31 525.624 529.274 78.469 2.771 o
-39 5 32 467.419 509.222 70.594 3.424 o
-39 5 33 285.779 321.520 47.566 7.542 o
-39 5 34 0.033 3.983 3.250 1615.030 o
-39 5 35 29.633 35.297 9.522 188.179 o
-39 5 36 688.027 739.363 97.056 1.811 o
-39 5 37 0.254 5.448 7.920 272.022 o
-39 5 38 504.051 544.794 79.659 2.689 o
-39 5 39 500.152 526.161 79.522 2.698 o
-39 5 40 46.358 51.733 11.491 129.226 o
-39 5 41 580.821 639.972 98.750 1.750 o
-39 5 42 50.432 63.498 11.720 124.227 o
-39 5 43 313.717 322.893 63.864 4.184 o
-39 5 44 353.920 373.939 72.197 3.274 o
-39 5 45 2.754 13.368 9.568 186.382 o
-39 5 46 8.923 26.141 14.146 85.267 o
-39 5 47 3.706 -11.171 11.537 128.202 o
-39 5 49 6.342 11.354 29.666 19.389 o
-39 5 50 10.643 8.469 10.758 147.422 o
-39 7 1 54.626 58.005 9.568 186.382 o
-39 7 2 1301.090 1333.330 138.991 0.883 o
-39 7 3 263.453 242.502 37.495 12.137 o
-39 7 4 755.027 790.088 104.289 1.569 o
-39 7 5 123.544 104.152 16.481 62.819 o
-39 7 6 119.495 108.409 16.756 60.776 o
-39 7 7 1001.640 1081.480 130.842 0.997 o
-39 7 8 86.916 84.603 13.048 100.232 o
-39 7 9 342.878 327.426 46.468 7.903 o
-39 7 10 253.949 278.532 40.882 10.209 o
-39 7 11 0.341 15.382 5.402 584.700 o
-39 7 12 548.870 582.655 90.509 2.083 o
-39 7 13 1499.770 1583.150 164.262 0.632 o
-39 7 14 35.371 38.273 7.737 285.052 o
-39 7 15 391.769 387.994 54.571 5.730 o
-39 7 16 543.940 557.063 75.035 3.031 o
-39 7 17 10.399 1.282 8.103 259.867 o
-39 7 18 108.328 81.170 12.407 110.856 o
-39 7 19 117.549 110.195 18.221 51.396 o
-39 7 20 362.147 351.186 51.000 6.560 o
-39 7 21 132.867 150.162 23.989 29.651 o
-39 7 22 658.066 685.433 94.538 1.909 o
-39 7 23 382.046 346.013 53.152 6.040 o
-39 7 24 59.408 38.960 6.959 352.379 o
-39 7 25 58.286 80.346 14.558 80.509 o
-39 7 26 3.846 14.101 4.624 798.094 o
-39 7 27 28.390 35.480 10.438 156.613 o
-39 7 31 125.884 139.266 25.088 27.110 o
-39 7 32 346.323 357.046 63.773 4.196 o
-39 7 33 284.895 312.272 57.409 5.177 o
-39 7 34 175.425 196.858 39.326 11.033 o
-39 7 35 25.637 35.206 8.469 237.878 o
-39 7 36 319.462 330.584 63.727 4.202 o
-39 7 37 13.530 6.089 14.879 77.078 o
-39 7 38 415.769 434.828 87.854 2.211 o
-39 7 39 12.277 1.602 5.448 574.914 o
-39 7 40 150.619 149.933 34.061 14.708 o
-39 7 41 10.555 14.558 35.206 13.767 o
-39 7 42 83.533 71.739 19.915 43.025 o
-39 7 43 13.235 34.153 10.713 148.684 o
-39 7 44 113.872 150.665 44.820 8.494 o
-39 7 45 2.738 -5.631 11.354 132.371 o
-39 7 46 26.981 19.732 15.245 73.419 o
-39 7 47 0.548 2.564 12.269 113.352 o
-39 7 48 23.667 32.688 14.604 80.005 o
-39 7 49 121.516 92.157 33.054 15.618 o
-39 7 50 179.472 148.514 52.877 6.103 o
-39 7 51 38.441 47.978 17.809 53.802 o
-39 9 1 2.555 -11.766 25.683 25.869 o
-39 9 2 157.902 172.915 32.505 16.150 o
-39 9 3 14.345 21.288 14.513 81.017 o
-39 9 4 351.625 351.552 60.431 4.673 o
-39 9 5 58.157 64.597 12.544 108.442 o
-39 9 6 7.903 32.138 18.862 47.963 o
-39 9 7 50.275 55.670 12.086 116.812 o
-39 9 8 203.514 183.170 31.772 16.904 o
-39 9 9 15.601 74.486 27.240 22.997 o
-39 9 10 0.013 -8.424 14.879 77.078 o
-39 9 11 0.374 -19.869 10.850 144.944 o
-39 9 12 210.012 203.359 35.618 13.450 o
-39 9 13 85.156 101.451 17.900 53.253 o
-39 9 14 688.650 715.969 101.130 1.668 o
-39 9 15 77.211 104.838 17.580 55.212 o
-39 9 16 54.294 52.145 9.843 176.125 o
-39 9 17 73.382 85.610 14.925 76.606 o
-39 9 18 185.986 173.922 31.223 17.504 o
-39 9 19 422.653 461.839 79.064 2.730 o
-39 9 20 63.608 54.251 10.804 146.175 o
-39 9 21 25.382 51.870 10.804 146.175 o
-39 9 22 25.890 40.654 14.970 76.138 o
-39 9 23 126.708 142.425 26.507 24.285 o
-39 9 24 12.118 22.250 17.259 57.282 o
-39 9 26 54.950 65.970 28.155 21.525 o
-39 9 27 196.289 301.697 65.284 4.004 o
-39 9 28 90.345 71.098 16.664 61.446 o
-39 9 29 14.017 -8.607 31.955 16.710 o
-39 9 30 48.812 42.759 12.864 103.106 o
-39 9 31 20.016 33.924 11.079 139.016 o
-39 9 32 31.612 45.873 15.566 70.427 o
-39 9 33 28.183 50.588 12.223 114.202 o
-39 9 34 11.739 1.694 9.156 203.534 o
-39 9 35 32.298 27.240 13.963 87.518 o
-39 9 36 15.240 30.124 10.163 165.193 o
-39 9 37 41.413 28.979 9.294 197.563 o
-39 9 38 26.891 39.234 18.084 52.180 o
-39 9 39 448.769 499.654 114.819 1.294 o
-39 9 40 5.197 11.674 8.607 230.346 o
-39 9 41 0.739 -6.867 47.337 7.615 o
-39 9 42 9.212 29.300 12.269 113.352 o
-39 9 43 5.556 2.335 7.188 330.292 o
-39 9 44 0.087 -14.329 15.749 68.799 o
-39 9 45 1.029 20.601 10.026 169.750 o
-39 9 46 1.231 13.826 9.110 205.585 o
-39 11 1 30.678 38.960 38.776 11.348 o
-39 11 3 211.472 230.141 59.286 4.855 o
-39 11 4 322.212 337.085 81.536 2.567 o
-39 11 5 1.031 -21.929 15.749 68.799 o
-39 11 6 36.904 28.888 10.072 168.210 o
-39 11 7 57.553 63.132 15.474 71.263 o
-39 11 8 5.222 21.517 7.508 302.698 o
-39 11 9 0.867 8.561 15.566 70.427 o
-39 11 10 49.029 55.120 28.613 20.842 o
-39 11 11 61.452 57.455 13.368 95.484 o
-39 11 12 3.233 -4.212 32.367 16.288 o
-39 11 13 663.779 729.612 138.579 0.889 o
-39 11 14 25.871 16.206 10.713 148.684 o
-39 11 15 61.855 62.445 34.107 14.668 o
-39 11 16 7.170 -0.870 21.105 38.309 o
-39 11 17 207.376 219.382 52.282 6.243 o
-39 11 18 28.485 55.303 17.717 54.359 o
-39 11 20 6.162 15.611 17.946 52.982 o
-39 11 21 200.646 203.680 50.451 6.704 o
-39 11 22 0.019 5.311 32.550 16.105 o
-39 11 23 164.052 211.920 55.166 5.607 o
-39 11 24 15.157 14.055 14.787 78.035 o
-39 11 25 10.018 23.348 20.327 41.298 o
-39 11 27 3.234 9.294 30.765 18.029 o
-39 11 28 49.112 78.881 26.095 25.058 o
-39 11 29 28.752 27.148 26.004 25.235 o
-39 11 30 29.211 39.875 14.238 84.174 o
-39 11 31 16.367 15.886 42.759 9.333 o
-39 11 32 56.547 85.839 28.567 20.909 o
-39 11 33 0.401 4.761 21.105 38.309 o
-39 11 34 28.709 36.350 23.944 29.764 o
-39 11 35 129.508 149.017 49.581 6.941 o
-39 11 37 35.703 -1.465 14.192 84.718 o
-39 11 38 77.142 70.228 25.683 25.869 o
-39 11 39 0.009 -13.277 28.018 21.737 o
-39 11 40 33.559 39.097 14.970 76.138 o
-39 11 41 23.107 41.432 15.611 70.014 o
-39 11 42 22.528 23.898 14.146 85.267 o
-39 11 43 103.361 89.548 32.230 16.427 o
-39 11 44 37.259 26.965 17.672 54.642 o
-39 13 1 84.217 95.408 26.278 24.710 o
-39 13 2 11.879 20.922 9.248 199.524 o
-39 13 3 265.910 301.239 81.307 2.581 o
-39 13 4 1.582 -17.076 19.365 45.501 o
-39 13 5 163.716 194.249 50.679 6.644 o
-39 13 6 9.077 10.209 7.783 281.708 o
-39 13 7 55.477 66.428 18.724 48.669 o
-39 13 8 119.479 104.472 42.943 9.253 o
-39 13 9 37.254 55.487 17.259 57.282 o
-39 13 10 19.273 28.155 10.347 159.397 o
-39 13 11 52.053 62.171 22.479 33.770 o
-39 13 12 31.454 -5.494 53.152 6.040 o
-39 13 13 26.553 54.571 21.014 38.643 o
-39 13 14 20.158 43.446 28.018 21.737 o
-39 13 15 91.069 99.024 33.969 14.787 o
-39 13 16 30.316 70.777 23.257 31.548 o
-39 13 17 166.418 160.966 49.855 6.865 o
-39 13 18 58.248 102.183 33.237 15.446 o
-39 13 19 346.288 385.613 114.040 1.312 o
-39 13 20 119.657 168.245 49.627 6.928 o
-39 13 21 87.726 104.060 31.543 17.150 o
-39 13 23 101.696 121.915 40.150 10.585 o
-39 13 24 0.001 6.867 10.896 143.729 o
-39 13 26 0.384 46.925 66.153 3.899 o
-39 13 27 514.501 632.327 191.136 0.467 o
-39 13 29 23.179 13.093 14.696 79.011 o
-39 13 31 22.562 17.763 13.597 92.296 o
-39 13 32 1.566 11.171 18.770 48.432 o
-39 13 33 0.388 -4.670 14.009 86.947 o
-39 13 35 1.467 -3.342 13.048 100.232 o
-39 13 36 5.887 23.486 12.269 113.352 o
-39 13 37 91.292 77.049 31.451 17.250 o
-39 13 38 48.064 50.588 21.792 35.932 o
-39 13 39 99.273 117.154 49.627 6.928 o
-39 15 1 84.823 113.766 47.933 7.427 o
-39 15 2 0.096 -16.985 19.549 44.652 o
-39 15 3 3.474 8.882 11.674 125.204 o
-39 15 4 2.104 0.549 19.960 42.828 o
-39 15 5 8.760 3.113 26.370 24.539 o
-39 15 6 1.209 16.069 19.045 47.045 o
-39 15 7 79.910 97.605 39.509 10.931 o
-39 15 8 18.069 14.833 24.676 28.023 o
-39 15 9 3.851 7.279 7.920 272.022 o
-39 15 10 15.507 32.321 15.474 71.263 o
-39 15 11 4.028 17.809 11.674 125.204 o
-39 15 12 8.847 10.347 12.269 113.352 o
-39 15 13 19.067 27.698 12.773 104.590 o
-39 15 14 6.473 5.219 7.920 272.022 o
-39 15 15 27.336 33.237 16.527 62.472 o
-39 15 16 27.141 15.291 19.182 46.373 o
-39 15 17 63.940 82.955 32.550 16.105 o
-39 15 18 0.858 -6.272 25.546 26.147 o
-39 15 19 0.550 -30.673 26.233 24.796 o
-39 15 20 10.459 24.264 14.192 84.718 o
-39 15 21 54.082 61.163 27.423 22.691 o
-39 15 22 15.183 2.655 13.643 91.678 o
-39 15 23 0.593 2.793 7.920 272.022 o
-39 15 24 50.470 35.709 14.604 80.005 o
-39 15 25 0.178 16.847 10.942 142.528 o
-39 15 26 1.006 -6.501 28.110 21.595 o
-38 0 12 169.036 165.407 21.334 37.491 o
-38 0 14 1118.590 1080.110 108.501 1.449 o
-38 0 16 1674.110 1628.020 144.027 0.823 o
-38 2 1 3929.790 3879.760 119.855 1.188 o
-38 2 2 77.698 73.341 10.301 160.817 o
-38 2 3 656.480 662.268 60.934 4.596 o
-38 2 4 1222.300 1170.850 96.140 1.846 o
-38 2 5 18.284 12.040 8.515 235.327 o
-38 2 6 265.072 258.067 24.081 29.426 o
-38 2 7 106.201 105.617 9.477 190.001 o
-38 2 8 97.309 93.118 9.980 171.310 o
-38 2 9 49.682 31.451 9.019 209.780 o
-38 2 10 27.375 28.384 7.874 275.195 o
-38 2 11 3826.920 3713.520 125.348 1.086 o
-38 2 12 198.516 188.251 17.214 57.587 o
-38 2 13 2880.920 2855.770 151.123 0.747 o
-38 2 14 1634.280 1661.620 147.598 0.783 o
-38 2 15 50.328 50.634 6.913 357.062 o
-38 2 16 31.138 38.502 5.173 637.588 o
-38 2 19 448.313 453.186 55.853 5.470 o
-38 2 20 62.720 71.464 13.963 87.518 o
-38 2 21 158.432 161.927 20.830 39.325 o
-38 2 22 1256.310 1205.140 112.118 1.357 o
-38 2 23 19.788 18.312 3.296 1570.480 o
-38 2 24 28.716 31.680 9.751 179.448 o
-38 2 25 24.358 20.510 4.761 752.714 o
-38 2 26 301.518 304.398 37.220 12.317 o
-38 2 27 11.007 5.723 11.399 131.310 o
-38 2 28 648.809 668.265 77.965 2.807 o
-38 2 29 14.721 18.999 7.142 334.540 o
-38 2 30 4.121 -4.715 15.886 67.614 o
-38 2 31 16.080 24.722 8.561 232.816 o
-38 2 32 129.659 129.240 19.320 45.716 o
-38 2 33 14.715 1.923 10.163 165.193 o
-38 2 34 78.063 82.314 11.857 121.366 o
-38 2 35 30.868 33.145 9.477 190.001 o
-38 2 36 79.743 86.984 16.985 59.149 o
-38 2 37 968.051 981.865 156.663 0.695 o
-38 2 39 137.303 145.721 28.979 20.318 o
-38 2 40 400.353 416.607 80.162 2.655 o
-38 2 41 335.387 340.519 73.387 3.168 o
-38 2 42 291.320 280.180 62.262 4.402 o
-38 2 43 96.514 108.226 27.057 23.309 o
-38 2 44 153.733 156.022 36.671 12.689 o
-38 2 45 452.349 521.995 120.587 1.173 o
-38 2 46 403.318 428.464 106.761 1.497 o
-38 2 47 106.422 114.636 33.237 15.446 o
-38 2 48 74.557 87.167 24.493 28.444 o
-38 2 49 3.472 -18.816 37.083 12.409 o
-38 2 50 144.620 132.856 39.967 10.682 o
-38 2 51 639.078 663.824 183.628 0.506 o
-38 2 52 6.157 12.910 9.339 195.631 o
-38 2 53 1.443 -3.388 24.539 28.338 o
-38 2 54 71.306 59.286 35.709 13.382 o
-38 2 55 5.964 22.845 14.787 78.035 o
-38 4 1 470.425 488.208 66.978 3.804 o
-38 4 2 511.326 513.754 54.754 5.692 o
-38 4 3 100.052 93.760 10.804 146.175 o
-38 4 4 5.814 11.216 7.920 272.022 o
-38 4 5 1108.360 1111.420 98.017 1.776 o
-38 4 6 1101.320 1079.790 94.446 1.913 o
-38 4 7 515.672 515.036 51.733 6.376 o
-38 4 8 12.198 10.026 2.518 2691.360 o
-38 4 9 74.796 65.101 7.325 318.022 o
-38 4 10 3455.070 3361.790 134.459 0.944 o
-38 4 11 127.358 128.645 13.826 89.265 o
-38 4 12 445.616 421.506 42.851 9.293 o
-38 4 13 422.352 399.897 40.745 10.278 o
-38 4 14 732.813 690.469 65.787 3.943 o
-38 4 15 4.850 0.366 1.557 7042.700 o
-38 4 16 1326.910 1308.150 135.603 0.928 o
-38 4 17 45.935 40.379 5.997 474.411 o
-38 4 18 89.686 86.984 11.125 137.875 o
-38 4 19 55.437 42.256 6.226 440.169 o
-38 4 20 67.186 62.903 8.057 262.828 o
-38 4 21 486.178 483.310 50.817 6.608 o
-38 4 22 112.424 80.529 9.294 197.563 o
-38 4 23 1325.330 1332.460 116.055 1.267 o
-38 4 24 175.515 169.115 20.144 42.053 o
-38 4 25 131.682 124.066 15.520 70.843 o
-38 4 26 19.769 25.546 7.600 295.448 o
-38 4 27 305.805 302.338 37.403 12.197 o
-38 4 28 2072.670 2107.620 159.180 0.673 o
-38 4 29 932.146 947.392 93.439 1.954 o
-38 4 30 178.880 181.430 24.172 29.203 o
-38 4 31 596.978 576.154 64.643 4.083 o
-38 4 32 95.023 122.373 19.457 45.073 o
-38 4 33 185.530 190.632 23.989 29.651 o
-38 4 34 2343.480 2343.440 172.365 0.574 o
-38 4 35 910.613 915.986 105.571 1.531 o
-38 4 36 1182.070 1224.050 134.688 0.941 o
-38 4 37 1244.320 1291.530 142.287 0.843 o
-38 4 38 1030.140 1025.810 126.539 1.066 o
-38 4 39 271.785 257.655 42.164 9.598 o
-38 4 40 284.062 314.241 52.877 6.103 o
-38 4 41 85.427 88.037 17.351 56.678 o
-38 4 42 7.479 11.445 4.166 983.137 o
-38 4 43 0.519 -6.180 12.452 110.042 o
-38 4 44 394.103 459.137 84.969 2.363 o
-38 4 45 422.294 414.364 103.328 1.598 o
-38 4 46 386.206 407.680 109.325 1.428 o
-38 4 47 211.375 211.874 60.477 4.665 o
-38 4 48 707.813 678.199 173.235 0.569 o
-38 4 50 180.072 171.633 56.082 5.425 o
-38 4 52 17.643 9.202 7.783 281.708 o
-38 4 53 4.411 14.146 22.890 32.565 o
-38 4 55 68.352 57.821 22.204 34.611 o
-38 4 56 0.026 -8.973 12.590 107.654 o
-38 4 57 154.453 131.117 50.588 6.668 o
-38 6 1 99.599 111.110 13.963 87.518 o
-38 6 2 84.329 79.155 11.812 122.309 o
-38 6 3 176.443 178.637 22.890 32.565 o
-38 6 4 102.091 135.329 19.182 46.373 o
-38 6 5 59.273 53.976 12.590 107.654 o
-38 6 6 30.850 35.297 8.241 251.277 o
-38 6 7 26.471 25.271 5.585 546.987 o
-38 6 8 195.846 210.180 28.064 21.666 o
-38 6 9 1755.330 1759.230 157.120 0.691 o
-38 6 10 667.572 662.588 78.606 2.762 o
-38 6 11 66.634 65.146 12.452 110.042 o
-38 6 12 1135.910 1122.000 119.671 1.191 o
-38 6 13 983.967 943.638 104.655 1.558 o
-38 6 14 1.057 -14.375 27.606 22.390 o
-38 6 15 325.067 330.264 49.031 7.098 o
-38 6 16 66.729 63.178 8.744 223.167 o
-38 6 17 59.147 59.012 8.286 248.508 o
-38 6 18 1896.030 2017.020 194.935 0.449 o
-38 6 19 739.810 743.712 103.831 1.583 o
-38 6 20 29.871 41.890 9.385 193.727 o
-38 6 21 2.510 13.322 5.402 584.700 o
-38 6 22 147.309 149.841 20.922 38.982 o
-38 6 23 222.653 225.654 38.685 11.402 o
-38 6 24 164.655 163.255 28.430 21.111 o
-38 6 26 19.569 5.631 8.286 248.508 o
-38 6 28 55.345 45.918 14.467 81.531 o
-38 6 30 327.921 355.764 64.597 4.089 o
-38 6 31 2787.020 2852.980 214.301 0.372 o
-38 6 32 860.660 863.979 145.263 0.809 o
-38 6 33 5010.240 5232.130 128.782 1.029 o
-38 6 34 622.348 696.558 99.848 1.712 o
-38 6 35 506.021 479.327 76.500 2.916 o
-38 6 36 163.289 163.759 29.208 20.001 o
-38 6 37 282.581 275.373 46.193 7.997 o
-38 6 38 20.595 26.828 6.959 352.379 o
-38 6 39 16.725 0.732 5.173 637.588 o
-38 6 40 66.546 65.558 13.460 94.189 o
-38 6 41 144.950 140.456 28.430 21.111 o
-38 6 42 2.285 -12.132 11.995 118.603 o
-38 6 43 49.681 41.615 14.650 79.505 o
-38 6 45 462.006 453.094 104.610 1.559 o
-38 6 46 63.352 52.602 17.122 58.204 o
-38 6 47 368.761 363.547 94.812 1.898 o
-38 6 48 0.000 4.120 16.069 66.082 o
-38 6 49 38.360 29.437 10.392 157.996 o
-38 6 50 38.274 48.162 14.970 76.138 o
-38 6 51 106.467 113.995 39.280 11.059 o
-38 8 1 20.787 5.814 5.219 626.451 o
-38 8 2 39.231 52.877 9.248 199.524 o
-38 8 3 54.937 43.995 8.744 223.167 o
-38 8 4 1048.070 1083.590 142.608 0.839 o
-38 8 5 9.863 -1.328 17.214 57.587 o
-38 8 6 0.346 4.166 5.311 605.036 o
-38 8 7 0.136 -7.645 10.163 165.193 o
-38 8 8 574.494 574.872 83.001 2.477 o
-38 8 9 20.874 4.578 12.223 114.202 o
-38 8 10 337.167 363.364 63.132 4.281 o
-38 8 11 286.932 339.558 58.737 4.946 o
-38 8 12 451.483 464.997 67.802 3.712 o
-38 8 13 40.779 37.312 13.414 94.834 o
-38 8 14 261.123 268.368 40.699 10.301 o
-38 8 15 173.314 185.047 29.483 19.630 o
-38 8 16 556.043 576.978 75.859 2.965 o
-38 8 17 95.995 97.193 14.513 81.017 o
-38 8 18 28.348 35.343 14.375 82.573 o
-38 8 19 5.771 6.455 13.277 96.806 o
-38 8 20 175.793 212.744 34.473 14.358 o
-38 8 21 62.329 83.642 14.055 86.381 o
-38 8 22 8.097 8.195 8.378 243.105 o
-38 8 23 1.481 -1.053 35.343 13.660 o
-38 8 24 4.152 -4.899 14.009 86.947 o
-38 8 25 2.410 12.361 6.043 467.250 o
-38 8 26 1.266 -4.578 24.905 27.511 o
-38 8 27 648.949 671.790 125.303 1.087 o
-38 8 28 592.840 591.124 112.896 1.339 o
-38 8 29 1335.210 1441.960 223.915 0.340 o
-38 8 30 1024.490 1073.560 189.991 0.473 o
-38 8 33 29.452 27.972 16.664 61.446 o
-38 8 34 6.598 8.515 12.590 107.654 o
-38 8 35 76.494 93.439 20.464 40.746 o
-38 8 36 0.385 -3.113 9.019 209.780 o
-38 8 37 12.168 -1.831 14.238 84.174 o
-38 8 38 0.864 0.824 8.195 254.092 o
-38 8 39 18.924 23.257 13.185 98.155 o
-38 8 40 11.885 -1.145 20.098 42.244 o
-38 8 41 148.977 180.011 45.323 8.307 o
-38 8 42 46.287 63.864 18.450 50.129 o
-38 8 43 66.525 93.210 25.958 25.324 o
-38 8 44 71.678 80.117 22.753 32.960 o
-38 8 45 20.675 14.696 8.012 265.840 o
-38 8 46 203.365 211.783 67.207 3.778 o
-38 10 1 140.925 112.759 25.317 26.622 o
-38 10 3 0.858 -8.469 16.115 65.707 o
-38 10 4 73.909 84.237 29.941 19.035 o
-38 10 5 202.740 197.453 42.805 9.313 o
-38 10 6 101.980 133.818 31.909 16.758 o
-38 10 7 65.830 49.993 12.727 105.343 o
-38 10 8 285.417 291.579 60.934 4.596 o
-38 10 11 20.430 31.497 14.192 84.718 o
-38 10 12 4.348 -0.275 12.407 110.856 o
-38 10 13 670.129 752.273 122.785 1.132 o
-38 10 14 4.791 -0.595 28.110 21.595 o
-38 10 15 9.809 9.614 6.776 371.684 o
-38 10 16 0.691 4.715 16.206 64.967 o
-38 10 17 26.534 64.093 15.932 67.226 o
-38 10 18 210.942 216.407 46.788 7.795 o
-38 10 19 219.763 268.277 59.149 4.877 o
-38 10 20 17.700 35.846 17.488 55.792 o
-38 10 21 326.362 326.098 72.700 3.228 o
-38 10 22 48.238 22.799 10.347 159.397 o
-38 10 23 85.643 84.100 21.425 37.171 o
-38 10 24 186.875 210.226 48.253 7.329 o
-38 10 25 108.219 107.356 25.546 26.147 o
-38 10 26 22.912 23.715 8.515 235.327 o
-38 10 27 0.024 -3.388 22.250 34.469 o
-38 10 28 140.557 125.943 33.374 15.319 o
-38 10 29 515.898 584.028 118.069 1.224 o
-38 10 30 143.041 149.475 34.702 14.170 o
-38 10 31 6.203 24.539 9.477 190.001 o
-38 10 32 17.652 41.981 14.329 83.101 o
-38 10 33 0.324 -1.053 19.777 43.624 o
-38 10 34 28.047 13.139 11.537 128.202 o
-38 10 35 51.667 40.928 13.734 90.460 o
-38 10 36 66.862 55.624 24.447 28.550 o
-38 10 38 9.949 -1.282 23.394 31.178 o
-38 10 39 17.089 17.626 25.637 25.961 o
-38 10 40 1.429 1.969 15.978 66.841 o
-38 10 41 29.432 29.025 12.681 106.105 o
-38 10 42 13.676 -8.469 23.715 30.341 o
-38 10 43 145.872 141.646 45.873 8.109 o
-38 10 44 10.732 21.105 10.713 148.684 o
-38 10 45 259.644 248.820 90.372 2.089 o
-38 10 46 207.695 174.242 66.840 3.819 o
-38 12 1 107.925 130.293 33.420 15.277 o
-38 12 2 303.034 389.367 89.227 2.143 o
-38 12 3 1.247 -7.554 42.485 9.454 o
-38 12 4 272.489 311.769 71.876 3.303 o
-38 12 5 177.230 201.711 48.024 7.399 o
-38 12 6 2.527 11.583 19.503 44.862 o
-38 12 7 44.855 72.471 18.175 51.655 o
-38 12 8 2.110 -2.426 61.667 4.487 o
-38 12 9 239.145 264.477 62.583 4.357 o
-38 12 10 0.935 -17.672 17.809 53.802 o
-38 12 11 0.095 -8.012 31.406 17.300 o
-38 12 12 282.871 322.161 70.549 3.428 o
-38 12 13 287.601 324.816 73.982 3.118 o
-38 12 14 25.192 24.355 9.706 181.145 o
-38 12 15 6.465 37.037 29.758 19.270 o
-38 12 16 368.847 425.214 110.561 1.396 o
-38 12 18 248.122 258.022 70.365 3.446 o
-38 12 23 181.102 189.533 52.648 6.156 o
-38 12 24 25.536 33.283 35.709 13.382 o
-38 12 25 256.304 207.937 59.927 4.751 o
-38 12 27 5.452 30.307 21.746 36.084 o
-38 12 28 92.259 89.868 29.071 20.191 o
-38 12 29 61.058 87.487 25.912 25.413 o
-38 12 30 0.027 -3.296 28.384 21.179 o
-38 12 31 0.610 -24.493 37.312 12.257 o
-38 12 32 0.236 18.495 15.840 68.006 o
-38 12 33 24.529 30.399 38.502 11.511 o
-38 12 34 68.517 60.797 20.098 42.244 o
-38 12 35 67.602 61.530 21.837 35.782 o
-38 12 37 5.725 12.269 15.794 68.400 o
-38 12 38 12.381 11.766 14.925 76.606 o
-38 12 40 76.491 69.404 28.201 21.455 o
-38 12 41 2.342 -7.325 24.996 27.309 o
-38 12 42 0.462 2.289 21.609 36.544 o
-38 12 43 91.993 80.300 32.642 16.015 o
-38 14 1 159.226 149.475 44.682 8.547 o
-38 14 2 48.161 20.189 21.837 35.782 o
-38 14 3 218.078 184.085 52.373 6.221 o
-38 14 4 17.588 14.879 8.149 256.955 o
-38 14 5 0.724 -2.152 48.665 7.205 o
-38 14 6 5.891 5.768 11.720 124.227 o
-38 14 7 60.949 43.584 19.411 45.286 o
-38 14 8 6.924 13.368 13.368 95.484 o
-38 14 9 11.429 -2.289 25.363 26.526 o
-38 14 10 192.189 188.114 61.987 4.441 o
-38 14 11 7.367 16.527 13.505 93.552 o
-38 14 12 18.956 25.408 12.681 106.105 o
-38 14 13 107.544 165.910 49.993 6.827 o
-38 14 14 496.343 549.784 161.515 0.654 o
-38 14 16 8.130 19.594 24.035 29.538 o
-38 14 17 207.043 252.940 82.268 2.521 o
-38 14 18 61.639 43.584 22.753 32.960 o
-38 14 19 90.978 63.590 21.105 38.309 o
-38 14 21 3.761 -7.325 35.572 13.485 o
-38 14 22 25.388 12.956 26.690 23.953 o
-38 14 24 44.413 59.653 23.302 31.424 o
-38 14 25 0.002 -12.178 26.416 24.454 o
-38 14 26 60.322 86.434 28.842 20.512 o
-38 14 27 44.175 52.877 24.905 27.511 o
-38 14 28 11.295 14.192 11.812 122.309 o
-38 14 30 41.525 43.034 21.471 37.013 o
-38 14 31 40.772 45.506 19.411 45.286 o
-38 14 33 44.351 30.948 14.467 81.531 o
-38 14 34 8.902 -17.488 18.587 49.391 o
-38 14 35 12.092 -4.670 27.423 22.691 o
-37 1 1 32.630 32.321 4.120 1005.110 o
-37 1 2 1322.590 1307.460 112.575 1.346 o
-37 1 3 806.493 748.565 60.980 4.589 o
-37 1 4 374.724 365.836 31.864 16.806 o
-37 1 5 0.858 1.465 7.188 330.292 o
-37 1 6 23.917 26.828 8.882 216.318 o
-37 1 7 64.738 67.344 12.086 116.812 o
-37 1 8 121.292 109.783 11.583 127.191 o
-37 1 9 589.484 543.832 48.299 7.315 o
-37 1 10 115.690 97.010 11.216 135.633 o
-37 1 11 106.216 101.313 11.857 121.366 o
-37 1 12 481.710 452.728 45.552 8.223 o
-37 1 13 1185.590 1150.520 113.033 1.336 o
-37 1 14 34.982 30.215 4.075 1027.820 o
-37 1 15 465.672 464.402 46.788 7.795 o
-37 1 16 816.939 812.521 87.213 2.243 o
-37 1 17 1333.980 1293.450 125.257 1.088 o
-37 1 18 385.785 353.887 42.988 9.233 o
-37 1 19 304.509 321.886 33.008 15.661 o
-37 1 20 146.208 161.653 18.358 50.630 o
-37 1 22 310.407 306.778 33.603 15.111 o
-37 1 23 496.200 500.707 53.518 5.958 o
-37 1 24 105.718 102.687 13.185 98.155 o
-37 1 25 424.394 422.146 47.566 7.542 o
-37 1 26 311.433 312.501 33.008 15.661 o
-37 1 27 341.816 335.025 35.572 13.485 o
-37 1 28 21.391 9.202 4.441 865.274 o
-37 1 29 849.554 860.591 95.453 1.873 o
-37 1 30 1528.990 1471.490 162.522 0.646 o
-37 1 31 0.613 10.530 22.890 32.565 o
-37 1 35 391.562 434.645 71.647 3.324 o
-37 1 36 163.263 167.787 31.131 17.607 o
-37 1 38 67.845 75.035 16.344 63.879 o
-37 1 39 47.574 39.509 12.498 109.237 o
-37 1 40 40.330 22.387 14.421 82.049 o
-37 1 41 286.579 323.672 65.787 3.943 o
-37 1 42 7.314 -1.419 32.871 15.792 o
-37 1 43 106.991 101.680 20.830 39.325 o
-37 1 44 53.325 40.745 11.674 125.204 o
-37 1 45 1.002 -1.923 8.012 265.840 o
-37 1 46 240.670 238.382 52.328 6.232 o
-37 1 47 6.541 38.044 13.048 100.232 o
-37 1 48 75.494 85.336 21.014 38.643 o
-37 1 49 55.691 58.691 16.115 65.707 o
-37 1 50 24.809 26.004 9.248 199.524 o
-37 1 51 35.441 41.432 13.460 94.189 o
-37 1 52 6.676 4.624 6.364 421.374 o
-37 1 53 8.317 2.701 19.365 45.501 o
-37 1 54 6.145 10.347 9.385 193.727 o
-37 1 55 32.446 36.442 21.380 37.330 o
-37 1 56 36.823 14.513 14.925 76.606 o
-37 3 1 468.876 489.445 49.581 6.941 o
-37 3 2 3026.050 2946.010 139.952 0.871 o
-37 3 3 182.173 174.380 18.770 48.432 o
-37 3 4 1025.450 957.372 83.276 2.461 o
-37 3 5 368.822 370.322 35.663 13.416 o
-37 3 6 97.985 98.475 9.568 186.382 o
-37 3 7 499.980 470.171 39.326 11.033 o
-37 3 8 27.697 27.560 3.113 1760.670 o
-37 3 9 357.184 356.176 33.649 15.070 o
-37 3 10 803.633 786.792 76.180 2.940 o
-37 3 11 1077.430 1111.060 89.731 2.119 o
-37 3 12 320.743 302.383 32.733 15.925 o
-37 3 13 348.647 308.198 33.557 15.153 o
-37 3 14 1002.890 1010.800 107.540 1.475 o
-37 3 16 150.265 136.336 17.809 53.802 o
-37 3 17 255.130 249.827 32.642 16.015 o
-37 3 18 1584.570 1607.510 147.735 0.782 o
-37 3 19 1753.840 1808.440 159.593 0.670 o
-37 3 20 428.368 416.424 52.236 6.254 o
-37 3 21 66.264 55.578 10.896 143.729 o
-37 3 22 282.395 307.419 35.526 13.520 o
-37 3 23 47.328 39.463 5.768 512.809 o
-37 3 24 328.785 343.037 33.054 15.618 o
-37 3 25 314.190 302.841 30.902 17.869 o
-37 3 26 770.167 763.444 76.363 2.926 o
-37 3 27 926.437 949.498 92.020 2.015 o
-37 3 28 1201.410 1272.850 117.886 1.228 o
-37 3 29 1575.730 1581.370 124.295 1.104 o
-37 3 30 240.384 222.953 27.194 23.074 o
-37 3 31 19.191 13.460 3.617 1304.500 o
-37 3 32 1599.340 1638.780 137.160 0.907 o
-37 3 33 309.431 317.491 37.861 11.904 o
-37 3 34 316.027 310.944 37.952 11.846 o
-37 3 35 114.980 120.129 16.206 64.967 o
-37 3 36 1320.000 1333.140 134.962 0.937 o
-37 3 37 291.605 321.199 42.302 9.536 o
-37 3 38 266.123 291.533 40.196 10.561 o
-37 3 39 230.606 230.461 35.984 13.178 o
-37 3 40 1012.690 1040.970 157.853 0.685 o
-37 3 41 81.371 99.116 19.549 44.652 o
-37 3 42 25.157 5.494 13.551 92.921 o
-37 3 43 47.022 27.377 10.575 152.571 o
-37 3 44 1614.900 1730.110 283.476 0.212 o
-37 3 45 232.029 238.290 59.424 4.832 o
-37 3 47 397.129 399.622 100.123 1.702 o
-37 3 48 41.246 30.078 19.915 43.025 o
-37 3 49 60.062 74.211 23.669 30.459 o
-37 3 50 12.568 43.400 22.066 35.043 o
-37 3 51 118.433 130.659 43.492 9.021 o
-37 3 52 28.371 -13.002 20.922 38.982 o
-37 3 53 42.007 38.960 15.978 66.841 o
-37 3 54 8.007 8.561 17.397 56.381 o
-37 3 57 18.954 34.473 20.281 41.485 o
-37 3 58 0.006 2.335 13.139 98.840 o
-37 5 1 186.861 196.217 24.584 28.232 o
-37 5 2 1573.520 1581.500 130.110 1.008 o
-37 5 3 356.040 341.343 37.449 12.167 o
-37 5 4 1164.350 1193.560 118.069 1.224 o
-37 5 5 2045.480 2081.520 157.029 0.692 o
-37 5 6 29.801 32.230 12.407 110.856 o
-37 5 7 4740.000 4869.170 122.189 1.143 o
-37 5 8 27.896 21.563 3.342 1527.750 o
-37 5 9 1571.720 1586.590 136.977 0.909 o
-37 5 10 3857.120 3900.540 125.028 1.092 o
-37 5 11 28.553 30.765 4.258 941.306 o
-37 5 12 458.707 455.475 52.465 6.199 o
-37 5 13 746.178 704.524 75.996 2.954 o
-37 5 14 20.372 11.674 11.857 121.366 o
-37 5 15 159.890 155.472 21.700 36.236 o
-37 5 16 1192.490 1229.910 118.390 1.217 o
-37 5 17 366.018 369.361 43.538 9.002 o
-37 5 18 1182.670 1155.740 130.613 1.000 o
-37 5 19 1695.610 1710.150 168.794 0.599 o
-37 5 20 428.609 428.052 59.332 4.847 o
-37 5 21 2021.450 2099.380 186.741 0.489 o
-37 5 22 724.041 694.269 93.622 1.947 o
-37 5 23 3151.810 3230.310 176.577 0.547 o
-37 5 25 8.002 4.990 7.096 338.870 o
-37 5 26 179.793 186.008 26.049 25.146 o
-37 5 27 96.985 89.685 15.382 72.114 o
-37 5 28 913.898 948.582 105.296 1.539 o
-37 5 29 18.767 25.912 12.040 117.702 o
-37 5 30 29.283 33.832 5.906 489.235 o
-37 5 31 1699.020 1817.180 166.872 0.613 o
-37 5 32 2920.720 3142.680 163.392 0.639 o
-37 5 33 3590.660 3785.310 142.470 0.841 o
-37 5 34 324.937 352.376 48.207 7.342 o
-37 5 35 3370.480 3537.730 163.667 0.637 o
-37 5 36 0.692 -20.189 24.127 29.314 o
-37 5 37 1073.500 1027.650 125.989 1.075 o
-37 5 38 324.505 315.111 49.123 7.071 o
-37 5 39 13.421 14.970 6.776 371.684 o
-37 5 40 20.952 15.062 10.484 155.248 o
-37 5 41 102.755 108.455 18.770 48.432 o
-37 5 42 52.289 44.041 9.568 186.382 o
-37 5 43 34.718 37.586 9.477 190.001 o
-37 5 44 410.497 406.352 78.285 2.784 o
-37 5 45 9.437 25.363 8.195 254.092 o
-37 5 46 177.126 201.757 43.309 9.097 o
-37 5 47 569.297 561.962 114.498 1.302 o
-37 5 48 109.463 100.764 31.314 17.401 o
-37 5 49 462.425 483.493 122.601 1.135 o
-37 5 50 214.671 231.102 65.742 3.948 o
-37 5 51 177.858 197.270 63.040 4.294 o
-37 5 52 7.823 10.575 10.987 141.343 o
-37 5 53 24.323 13.322 15.566 70.427 o
-37 5 54 77.626 57.272 22.250 34.469 o
-37 7 1 114.966 124.112 16.802 60.446 o
-37 7 2 525.769 560.222 66.886 3.814 o
-37 7 3 14.423 26.416 8.241 251.277 o
-37 7 4 279.658 290.343 36.945 12.501 o
-37 7 5 184.322 158.585 22.982 32.306 o
-37 7 6 2289.330 2347.650 184.040 0.504 o
-37 7 7 60.527 64.185 9.614 184.611 o
-37 7 8 200.695 200.246 27.881 21.951 o
-37 7 9 2.830 4.670 13.505 93.552 o
-37 7 10 56.912 48.391 7.325 318.022 o
-37 7 11 133.084 146.682 20.235 41.673 o
-37 7 12 215.084 263.332 42.759 9.333 o
-37 7 13 6.543 -1.740 5.173 637.588 o
-37 7 14 218.894 215.537 30.170 18.747 o
-37 7 15 153.810 152.084 21.380 37.330 o
-37 7 16 130.602 138.487 20.144 42.053 o
-37 7 17 807.925 820.670 101.863 1.645 o
-37 7 18 490.510 520.713 69.999 3.482 o
-37 7 19 1353.840 1409.230 151.993 0.739 o
-37 7 20 14.398 -0.732 11.857 121.366 o
-37 7 21 428.604 441.695 61.346 4.534 o
-37 7 22 50.625 49.993 8.332 245.784 o
-37 7 23 1331.740 1344.130 155.243 0.708 o
-37 7 24 467.241 492.237 70.732 3.411 o
-37 7 25 345.540 372.520 56.814 5.286 o
-37 7 26 506.446 537.377 78.102 2.797 o
-37 7 27 40.928 56.906 19.915 43.025 o
-37 7 31 0.118 3.662 7.508 302.698 o
-37 7 32 118.831 123.792 22.845 32.696 o
-37 7 33 743.176 715.328 116.970 1.247 o
-37 7 34 4.202 10.072 8.424 240.470 o
-37 7 35 1245.710 1334.380 198.506 0.433 o
-37 7 36 931.728 1027.780 167.970 0.605 o
-37 7 37 1207.460 1337.670 212.012 0.380 o
-37 7 38 571.944 637.271 139.495 0.877 o
-37 7 39 211.820 225.746 48.391 7.287 o
-37 7 40 536.906 587.141 119.809 1.189 o
-37 7 41 271.382 270.016 62.445 4.376 o
-37 7 42 43.267 45.781 11.857 121.366 o
-37 7 43 29.540 56.036 15.794 68.400 o
-37 7 44 192.683 233.941 53.793 5.897 o
-37 7 45 35.479 36.625 15.840 68.006 o
-37 7 46 9.218 44.820 37.540 12.108 o
-37 7 47 299.565 310.670 83.184 2.466 o
-37 7 48 22.118 12.223 10.942 142.528 o
-37 7 49 2.112 -24.493 20.372 41.113 o
-37 7 50 131.971 85.610 34.290 14.512 o
-37 7 51 2.056 5.585 7.645 291.920 o
-37 9 1 120.172 122.876 20.281 41.485 o
-37 9 2 112.005 102.366 17.900 53.253 o
-37 9 3 651.040 666.251 103.648 1.588 o
-37 9 4 5.886 3.479 9.339 195.631 o
-37 9 5 52.440 62.857 16.893 59.792 o
-37 9 6 9.416 23.577 11.583 127.191 o
-37 9 7 60.698 65.421 15.474 71.263 o
-37 9 8 23.207 32.276 6.409 415.376 o
-37 9 9 14.448 10.118 14.055 86.381 o
-37 9 10 531.189 562.328 86.709 2.270 o
-37 9 11 198.644 204.321 35.160 13.803 o
-37 9 12 11.474 18.633 6.364 421.374 o
-37 9 13 517.815 621.797 94.584 1.907 o
-37 9 14 175.808 165.224 25.225 26.816 o
-37 9 15 6.293 16.847 10.987 141.343 o
-37 9 16 1.351 -9.751 24.035 29.538 o
-37 9 17 58.008 46.056 8.882 216.318 o
-37 9 18 265.117 266.308 44.728 8.529 o
-37 9 19 87.534 80.849 14.375 82.573 o
-37 9 20 17.336 10.621 12.956 101.654 o
-37 9 21 18.645 14.833 5.768 512.809 o
-37 9 22 21.743 14.421 14.375 82.573 o
-37 9 23 20.442 9.019 5.997 474.411 o
-37 9 24 1.132 9.614 6.776 371.684 o
-37 9 25 127.712 105.479 23.531 30.816 o
-37 9 26 259.393 282.057 61.942 4.447 o
-37 9 27 619.572 720.089 144.485 0.817 o
-37 9 28 196.947 173.464 40.058 10.634 o
-37 9 29 92.146 92.752 19.503 44.862 o
-37 9 30 9.936 5.814 7.829 278.423 o
-37 9 31 25.051 47.612 13.277 96.806 o
-37 9 32 3.545 1.557 9.614 184.611 o
-37 9 33 132.223 134.184 29.529 19.569 o
-37 9 34 27.168 33.924 9.385 193.727 o
-37 9 35 32.616 47.475 12.407 110.856 o
-37 9 36 18.698 33.008 17.580 55.212 o
-37 9 37 16.238 29.803 9.477 190.001 o
-37 9 38 198.542 197.820 47.383 7.600 o
-37 9 39 273.056 294.509 82.314 2.518 o
-37 9 41 0.880 0.595 20.785 39.499 o
-37 9 42 68.693 75.630 24.996 27.309 o
-37 9 43 194.089 237.420 79.247 2.717 o
-37 9 44 59.541 57.593 21.746 36.084 o
-37 9 45 1.930 -1.602 24.493 28.444 o
-37 11 1 2.386 23.440 9.660 182.866 o
-37 11 3 73.658 55.899 16.298 64.239 o
-37 11 4 0.180 -6.318 28.430 21.111 o
-37 11 6 355.168 454.743 104.976 1.548 o
-37 11 7 67.132 96.049 20.189 41.862 o
-37 11 8 67.535 72.059 15.749 68.799 o
-37 11 9 32.728 24.676 7.279 322.035 o
-37 11 10 4.780 -3.891 29.712 19.329 o
-37 11 11 97.582 105.205 23.531 30.816 o
-37 11 12 100.066 118.664 24.539 28.338 o
-37 11 13 133.727 161.424 33.557 15.153 o
-37 11 14 2.093 -1.007 19.274 45.934 o
-37 11 15 124.160 144.164 29.758 19.270 o
-37 11 16 48.593 23.806 35.297 13.696 o
-37 11 17 172.843 185.184 48.207 7.342 o
-37 11 18 92.927 66.428 17.259 57.282 o
-37 11 20 43.429 66.611 19.915 43.025 o
-37 11 21 8.138 26.233 33.969 14.787 o
-37 11 22 661.439 756.668 167.238 0.610 o
-37 11 23 16.537 26.599 23.257 31.548 o
-37 11 24 13.793 36.487 26.919 23.547 o
-37 11 25 5.047 -17.305 14.375 82.573 o
-37 11 26 100.050 44.316 58.188 5.040 o
-37 11 27 325.404 347.432 90.097 2.102 o
-37 11 28 9.888 39.784 13.643 91.678 o
-37 11 29 12.233 17.214 34.336 14.473 o
-37 11 30 5.078 9.797 12.086 116.812 o
-37 11 31 190.808 140.960 41.340 9.984 o
-37 11 32 1.268 -6.684 14.925 76.606 o
-37 11 33 1.610 7.325 21.746 36.084 o
-37 11 34 2.297 10.530 12.864 103.106 o
-37 11 35 4.565 -21.380 30.856 17.922 o
-37 11 36 19.396 -10.438 41.432 9.940 o
-37 11 37 50.332 34.336 18.175 51.655 o
-37 11 39 3.342 10.987 9.934 172.893 o
-37 11 41 156.362 139.174 49.215 7.045 o
-37 11 42 0.849 7.645 21.700 36.236 o
-37 11 43 309.770 363.867 131.620 0.985 o
-37 11 44 30.185 40.425 18.862 47.963 o
-37 11 45 50.750 58.050 25.088 27.110 o
-37 13 1 531.309 559.856 136.015 0.922 o
-37 13 2 32.239 40.608 13.093 99.532 o
-37 13 3 17.931 23.302 30.215 18.690 o
-37 13 4 5.180 6.776 11.354 132.371 o
-37 13 5 251.671 252.848 64.551 4.095 o
-37 13 6 19.714 42.485 12.773 104.590 o
-37 13 7 79.130 100.947 28.064 21.666 o
-37 13 8 1.957 5.356 23.760 30.225 o
-37 13 9 92.405 93.073 27.240 22.997 o
-37 13 10 38.678 67.115 18.450 50.129 o
-37 13 11 89.393 93.622 23.394 31.178 o
-37 13 12 36.185 26.141 11.033 140.173 o
-37 13 13 17.982 33.695 12.452 110.042 o
-37 13 14 13.241 2.243 7.966 268.905 o
-37 13 15 92.620 94.858 42.805 9.313 o
-37 13 16 13.360 29.163 14.879 77.078 o
-37 13 17 116.035 127.088 38.822 11.322 o
-37 13 18 2.820 14.329 11.125 137.875 o
-37 13 20 56.603 47.109 15.337 72.545 o
-37 13 21 5.770 11.857 34.061 14.708 o
-37 13 22 132.351 144.256 45.918 8.093 o
-37 13 23 69.769 63.452 22.433 33.908 o
-37 13 24 13.898 4.258 21.792 35.932 o
-37 13 25 5.054 14.055 12.452 110.042 o
-37 13 26 33.629 27.926 12.407 110.856 o
-37 13 27 36.598 30.032 15.108 74.760 o
-37 13 28 20.551 15.337 12.498 109.237 o
-37 13 29 6.160 3.434 19.045 47.045 o
-37 13 30 6.162 26.278 14.467 81.531 o
-37 13 32 12.918 31.955 26.049 25.146 o
-37 13 33 90.253 143.294 45.232 8.340 o
-37 13 34 12.287 25.775 12.727 105.343 o
-37 13 35 5.974 9.934 19.411 45.286 o
-37 13 36 51.873 73.616 27.926 21.880 o
-37 13 37 202.072 204.366 76.134 2.944 o
-37 13 38 37.649 15.657 21.746 36.084 o
-37 13 39 3.814 0.092 13.826 89.265 o
-37 15 1 0.057 -3.296 17.626 54.926 o
-37 15 2 67.668 45.735 17.900 53.253 o
-37 15 3 20.619 21.197 11.949 119.513 o
-37 15 4 24.815 31.864 15.245 73.419 o
-37 15 5 36.326 40.745 14.375 82.573 o
-37 15 7 16.963 17.305 20.922 38.982 o
-37 15 8 18.114 6.959 8.195 254.092 o
-37 15 9 7.980 2.381 19.915 43.025 o
-37 15 10 39.764 14.375 15.932 67.226 o
-37 15 11 5.927 -14.192 29.758 19.270 o
-37 15 12 0.508 -27.560 24.493 28.444 o
-37 15 13 72.398 119.855 43.950 8.834 o
-37 15 14 2.257 1.145 14.284 83.635 o
-37 15 15 3.285 38.273 15.932 67.226 o
-37 15 16 0.040 1.831 21.197 37.978 o
-37 15 18 37.485 24.493 11.812 122.309 o
-37 15 19 14.607 -7.325 20.327 41.298 o
-37 15 20 2.280 -5.540 34.061 14.708 o
-37 15 22 3.918 8.698 14.833 77.555 o
-37 15 23 2.684 -5.814 20.510 40.564 o
-37 15 24 0.366 2.426 20.464 40.746 o
-37 15 25 24.900 2.610 7.874 275.195 o
-37 15 26 4.551 11.445 11.674 125.204 o
-37 15 27 28.850 57.180 25.729 25.776 o
-37 15 28 55.678 42.439 20.830 39.325 o
-37 15 30 23.395 18.312 20.785 39.499 o
-36 0 4 0.708 0.000 18.862 47.963 o
-36 0 8 12799.600 12788.900 332.187 0.155 o
-36 0 10 2074.850 2023.200 159.180 0.673 o
-36 0 12 3923.530 3898.210 134.917 0.937 o
-36 0 14 442.170 411.525 47.292 7.630 o
-36 0 20 79.257 72.471 20.418 40.929 o
-36 2 1 26.484 33.466 4.715 767.401 o
-36 2 2 4.123 -0.732 11.857 121.366 o
-36 2 3 176.681 180.057 14.833 77.555 o
-36 2 4 303.924 300.827 22.341 34.187 o
-36 2 5 71.549 65.375 8.057 262.828 o
-36 2 6 422.217 402.918 28.064 21.666 o
-36 2 7 2672.740 2610.020 107.860 1.467 o
-36 2 8 527.176 490.406 37.540 12.108 o
-36 2 9 156.097 153.778 12.636 106.876 o
-36 2 10 810.747 780.474 60.477 4.665 o
-36 2 11 2055.370 1993.490 115.322 1.283 o
-36 2 12 1340.290 1337.130 98.109 1.773 o
-36 2 13 58.439 49.398 5.631 538.129 o
-36 2 14 1373.970 1351.000 110.149 1.406 o
-36 2 15 460.419 411.800 48.619 7.219 o
-36 2 16 337.228 293.456 69.496 3.533 o
-36 2 17 633.427 632.831 70.091 3.473 o
-36 2 19 4114.920 4099.550 131.803 0.982 o
-36 2 20 41.057 37.495 5.265 615.604 o
-36 2 21 159.074 133.452 14.696 79.011 o
-36 2 22 23.645 29.163 3.754 1210.790 o
-36 2 23 113.831 120.816 14.055 86.381 o
-36 2 24 201.535 193.516 20.418 40.929 o
-36 2 25 2178.030 2167.590 139.037 0.883 o
-36 2 26 556.100 544.290 54.617 5.720 o
-36 2 27 84.656 76.546 9.980 171.310 o
-36 2 28 4.201 7.371 5.082 660.771 o
-36 2 29 72.086 79.293 10.804 146.175 o
-36 2 30 605.048 627.612 67.893 3.702 o
-36 2 31 1771.640 1754.740 143.249 0.832 o
-36 2 32 188.436 185.779 26.049 25.146 o
-36 2 33 39.320 45.735 8.332 245.784 o
-36 2 34 36.326 23.211 4.395 883.394 o
-36 2 35 361.503 402.461 51.458 6.444 o
-36 2 36 0.018 -8.057 25.454 26.336 o
-36 2 37 253.520 272.900 49.993 6.827 o
-36 2 38 1056.050 1058.780 166.093 0.619 o
-36 2 40 1057.110 1128.960 187.839 0.484 o
-36 2 41 819.076 821.952 151.123 0.747 o
-36 2 42 784.239 867.870 144.805 0.814 o
-36 2 43 41.039 56.265 12.132 115.932 o
-36 2 44 1.416 15.886 10.896 143.729 o
-36 2 45 199.930 211.005 45.506 8.240 o
-36 2 46 28.461 22.753 7.050 343.286 o
-36 2 47 8.551 -10.942 37.861 11.904 o
-36 2 48 6.559 -31.177 28.293 21.317 o
-36 2 49 14.716 10.758 10.850 144.944 o
-36 2 50 36.212 41.569 15.520 70.843 o
-36 2 51 0.030 -11.445 25.637 25.961 o
-36 2 52 116.809 93.897 27.102 23.230 o
-36 2 53 104.029 91.242 26.736 23.871 o
-36 2 55 230.659 225.700 78.148 2.794 o
-36 2 58 68.490 66.520 26.141 24.970 o
-36 4 1 585.498 578.901 52.373 6.221 o
-36 4 2 190.992 215.262 20.830 39.325 o
-36 4 3 407.687 404.338 52.053 6.298 o
-36 4 4 913.320 890.257 81.216 2.587 o
-36 4 5 547.336 493.336 47.017 7.719 o
-36 4 6 510.745 451.172 44.041 8.797 o
-36 4 7 1271.800 1185.680 94.858 1.896 o
-36 4 8 258.634 271.847 34.702 14.170 o
-36 4 9 1095.130 1135.600 93.164 1.966 o
-36 4 10 5240.820 5182.730 163.667 0.637 o
-36 4 11 162.722 147.735 15.016 75.674 o
-36 4 12 1063.820 1008.830 83.642 2.439 o
-36 4 13 21.816 25.317 7.325 318.022 o
-36 4 14 781.375 765.138 68.305 3.657 o
-36 4 15 112.917 103.145 10.713 148.684 o
-36 4 16 1282.110 1258.110 113.399 1.327 o
-36 4 17 690.143 665.884 79.613 2.692 o
-36 4 18 33.440 32.916 4.349 902.090 o
-36 4 19 235.155 217.368 25.180 26.914 o
-36 4 20 658.293 641.208 68.259 3.662 o
-36 4 21 167.931 154.923 16.619 61.785 o
-36 4 22 4477.430 4455.770 109.645 1.419 o
-36 4 23 41.352 36.487 7.325 318.022 o
-36 4 24 3.449 7.325 2.655 2420.140 o
-36 4 25 35.276 43.126 6.180 446.714 o
-36 4 26 0.385 3.937 4.258 941.306 o
-36 4 27 52.614 59.057 8.653 227.915 o
-36 4 28 2036.870 2047.140 139.724 0.874 o
-36 4 29 18.617 17.168 5.265 615.604 o
-36 4 30 435.997 424.664 51.046 6.549 o
-36 4 31 960.802 1006.130 98.475 1.760 o
-36 4 32 261.143 277.524 33.420 15.277 o
-36 4 33 14.514 7.737 4.349 902.090 o
-36 4 34 202.907 226.295 29.071 20.191 o
-36 4 35 121.770 115.689 16.664 61.446 o
-36 4 36 1.610 12.361 7.462 306.423 o
-36 4 37 1081.470 1158.530 130.567 1.001 o
-36 4 38 340.617 350.865 49.306 7.019 o
-36 4 39 90.121 102.961 16.206 64.967 o
-36 4 40 62.172 74.623 12.132 115.932 o
-36 4 41 286.540 285.399 48.940 7.124 o
-36 4 42 105.682 104.930 19.228 46.153 o
-36 4 43 92.968 77.874 15.199 73.862 o
-36 4 44 7.693 8.698 12.864 103.106 o
-36 4 45 167.506 200.750 42.073 9.640 o
-36 4 46 130.826 130.155 27.881 21.951 o
-36 4 47 128.957 109.645 26.233 24.796 o
-36 4 48 33.469 28.613 16.298 64.239 o
-36 4 49 0.008 14.192 11.995 118.603 o
-36 4 52 8.708 4.853 9.431 191.850 o
-36 4 53 112.587 110.424 36.213 13.012 o
-36 4 54 30.000 32.367 14.925 76.606 o
-36 4 55 0.268 -2.289 26.095 25.058 o
-36 4 56 1.737 16.939 19.137 46.596 o
-36 6 1 12.379 17.946 3.296 1570.480 o
-36 6 2 17.217 13.322 6.089 460.250 o
-36 6 3 572.175 613.603 66.062 3.910 o
-36 6 4 757.880 742.201 78.423 2.774 o
-36 6 5 17.998 16.802 6.730 376.758 o
-36 6 6 44.499 51.870 11.125 137.875 o
-36 6 7 1355.540 1371.640 132.399 0.973 o
-36 6 8 4.687 3.891 5.219 626.451 o
-36 6 9 1447.600 1506.100 138.991 0.883 o
-36 6 10 598.334 585.859 68.809 3.604 o
-36 6 11 2505.870 2487.140 166.414 0.616 o
-36 6 12 2801.570 2919.640 162.935 0.643 o
-36 6 13 399.427 321.703 39.463 10.957 o
-36 6 14 488.699 506.750 60.156 4.715 o
-36 6 16 763.420 763.306 86.068 2.303 o
-36 6 17 9.284 19.732 3.754 1210.790 o
-36 6 18 297.078 317.171 45.918 8.093 o
-36 6 19 645.444 570.889 68.763 3.609 o
-36 6 20 38.094 26.049 8.653 227.915 o
-36 6 21 134.297 178.775 24.767 27.817 o
-36 6 22 524.224 553.538 70.274 3.455 o
-36 6 23 159.204 160.050 22.570 33.497 o
-36 6 24 232.117 279.768 38.456 11.538 o
-36 6 25 619.509 635.577 94.355 1.917 o
-36 6 26 1156.100 1200.790 159.638 0.670 o
-36 6 27 27.955 60.431 11.720 124.227 o
-36 6 31 189.207 188.572 27.835 22.024 o
-36 6 32 134.556 141.189 21.517 36.855 o
-36 6 33 6.962 15.016 10.026 169.750 o
-36 6 34 2.537 1.923 12.315 112.510 o
-36 6 35 4.725 4.990 5.860 496.909 o
-36 6 36 1201.800 1290.980 165.910 0.620 o
-36 6 37 304.420 313.096 50.908 6.584 o
-36 6 38 71.283 80.666 16.664 61.446 o
-36 6 39 90.300 103.465 17.855 53.526 o
-36 6 40 8.090 -12.590 15.199 73.862 o
-36 6 41 73.362 81.261 15.520 70.843 o
-36 6 42 51.791 57.959 11.445 130.262 o
-36 6 43 5.159 15.153 5.723 521.047 o
-36 6 44 228.494 205.511 55.715 5.497 o
-36 6 45 138.241 159.638 34.061 14.708 o
-36 6 46 106.611 92.432 21.929 35.483 o
-36 6 47 165.450 184.955 40.974 10.164 o
-36 6 48 54.662 66.520 16.390 63.523 o
-36 6 49 35.194 39.372 13.460 94.189 o
-36 6 50 4.946 14.101 16.344 63.879 o
-36 6 51 64.922 87.625 26.233 24.796 o
-36 6 53 144.811 101.084 37.403 12.197 o
-36 8 1 384.721 410.793 54.754 5.692 o
-36 8 2 11.108 -12.086 15.840 68.006 o
-36 8 3 598.473 606.049 76.592 2.909 o
-36 8 4 523.772 532.982 68.351 3.652 o
-36 8 5 224.721 218.009 30.536 18.300 o
-36 8 6 15.629 -2.610 24.813 27.714 o
-36 8 7 54.582 76.775 16.115 65.707 o
-36 8 8 79.754 76.958 17.809 53.802 o
-36 8 9 165.272 164.262 25.317 26.622 o
-36 8 10 286.938 294.097 43.172 9.155 o
-36 8 12 245.591 245.249 36.671 12.689 o
-36 8 13 27.554 -4.853 5.494 565.372 o
-36 8 14 718.044 782.672 102.778 1.615 o
-36 8 15 0.438 12.910 6.318 427.503 o
-36 8 16 1115.130 1189.020 126.905 1.060 o
-36 8 17 57.149 55.303 9.431 191.850 o
-36 8 18 0.217 -6.364 10.438 156.613 o
-36 8 19 432.531 430.753 63.224 4.269 o
-36 8 20 101.693 93.347 15.245 73.419 o
-36 8 21 14.751 15.382 6.135 453.406 o
-36 8 22 10.548 3.250 16.023 66.460 o
-36 8 23 3.229 -4.212 21.563 36.699 o
-36 8 24 48.547 66.199 12.132 115.932 o
-36 8 25 0.196 -8.882 15.932 67.226 o
-36 8 26 114.824 96.094 33.695 15.029 o
-36 8 27 339.411 368.583 74.028 3.114 o
-36 8 29 154.438 176.944 38.639 11.429 o
-36 8 30 0.322 -17.488 31.131 17.607 o
-36 8 31 260.741 274.182 50.451 6.704 o
-36 8 32 251.550 284.391 53.793 5.897 o
-36 8 33 0.596 -19.045 11.995 118.603 o
-36 8 34 43.638 44.224 17.900 53.253 o
-36 8 35 38.345 48.711 15.886 67.614 o
-36 8 36 61.850 79.338 20.144 42.053 o
-36 8 37 47.094 42.347 14.558 80.509 o
-36 8 38 99.097 114.544 27.057 23.309 o
-36 8 39 81.304 73.707 18.450 50.129 o
-36 8 40 47.257 40.425 22.753 32.960 o
-36 8 41 422.811 442.565 101.268 1.664 o
-36 8 42 3.484 10.301 7.417 310.218 o
-36 8 43 114.143 121.411 31.589 17.100 o
-36 8 44 6.302 17.946 15.657 69.606 o
-36 8 45 1.813 5.265 13.917 88.095 o
-36 10 1 77.740 87.579 21.929 35.483 o
-36 10 2 2.718 -5.677 22.845 32.696 o
-36 10 3 75.067 80.941 27.789 22.096 o
-36 10 4 34.645 22.433 11.674 125.204 o
-36 10 5 327.259 343.541 70.594 3.424 o
-36 10 6 5.249 21.517 9.248 199.524 o
-36 10 7 530.221 576.062 111.385 1.375 o
-36 10 8 16.098 26.278 12.590 107.654 o
-36 10 9 62.853 62.995 31.680 17.001 o
-36 10 10 18.905 23.715 14.329 83.101 o
-36 10 11 657.811 726.498 117.337 1.239 o
-36 10 12 265.616 333.423 56.997 5.252 o
-36 10 13 77.108 72.151 16.847 60.118 o
-36 10 14 198.888 172.823 31.635 17.051 o
-36 10 15 35.176 21.700 5.677 529.485 o
-36 10 16 63.036 58.508 22.021 35.189 o
-36 10 17 28.523 20.647 10.621 151.259 o
-36 10 19 141.537 187.290 43.629 8.964 o
-36 10 20 0.006 2.610 35.984 13.178 o
-36 10 21 339.219 428.693 91.470 2.039 o
-36 10 22 194.445 166.048 39.051 11.189 o
-36 10 23 91.175 65.513 36.075 13.111 o
-36 10 24 42.716 48.207 11.995 118.603 o
-36 10 26 21.745 19.549 19.594 44.444 o
-36 10 27 267.956 274.365 57.318 5.194 o
-36 10 28 129.394 160.233 34.794 14.095 o
-36 10 29 4.779 -7.233 24.310 28.874 o
-36 10 30 97.167 94.355 24.539 28.338 o
-36 10 31 47.241 63.956 19.274 45.934 o
-36 10 33 165.403 177.813 45.964 8.077 o
-36 10 34 14.525 0.275 11.033 140.173 o
-36 10 35 13.308 -0.137 32.596 16.060 o
-36 10 37 7.078 16.161 13.139 98.840 o
-36 10 38 244.388 253.947 77.690 2.827 o
-36 10 39 116.428 155.747 50.908 6.584 o
-36 10 40 0.083 9.614 8.149 256.955 o
-36 10 41 60.424 35.023 13.688 91.066 o
-36 10 42 106.982 87.442 29.666 19.389 o
-36 10 43 1.064 -7.783 13.551 92.921 o
-36 10 44 23.652 37.312 16.847 60.118 o
-36 10 45 365.270 370.918 128.141 1.039 o
-36 12 1 354.084 383.507 86.022 2.306 o
-36 12 2 83.273 72.792 20.052 42.437 o
-36 12 3 82.019 86.343 22.570 33.497 o
-36 12 4 82.149 97.056 22.982 32.306 o
-36 12 5 120.956 155.381 36.671 12.689 o
-36 12 6 46.130 79.979 19.686 44.031 o
-36 12 7 1.363 16.206 10.713 148.684 o
-36 12 8 150.583 194.707 42.988 9.233 o
-36 12 9 200.192 219.978 48.665 7.205 o
-36 12 10 25.884 47.200 24.905 27.511 o
-36 12 11 316.335 354.482 78.057 2.801 o
-36 12 12 0.862 14.238 17.900 53.253 o
-36 12 13 3.942 7.874 33.969 14.787 o
-36 12 14 213.981 255.321 65.146 4.021 o
-36 12 15 97.632 168.245 44.087 8.779 o
-36 12 16 134.294 185.642 51.870 6.342 o
-36 12 18 195.788 245.752 63.361 4.250 o
-36 12 19 24.676 21.014 11.125 137.875 o
-36 12 20 0.863 2.884 11.125 137.875 o
-36 12 21 41.927 27.972 38.914 11.268 o
-36 12 22 57.574 67.161 21.105 38.309 o
-36 12 23 36.566 23.486 16.847 60.118 o
-36 12 24 69.222 98.841 32.550 16.105 o
-36 12 25 8.886 5.311 11.171 136.747 o
-36 12 27 69.491 78.377 25.820 25.594 o
-36 12 28 49.111 65.192 24.081 29.426 o
-36 12 29 5.995 21.334 13.872 88.677 o
-36 12 30 18.089 30.170 12.910 102.376 o
-36 12 31 113.618 114.407 40.974 10.164 o
-36 12 32 17.505 9.797 13.963 87.518 o
-36 12 33 1.352 33.237 30.536 18.300 o
-36 12 34 56.380 68.397 21.014 38.643 o
-36 12 35 0.921 -1.831 43.995 8.816 o
-36 12 37 14.525 5.311 11.812 122.309 o
-36 12 38 5.548 -25.180 22.250 34.469 o
-36 12 39 7.757 8.744 19.182 46.373 o
-36 12 40 1.811 9.385 9.889 174.498 o
-36 12 41 44.166 41.432 15.932 67.226 o
-36 12 42 451.660 374.946 161.103 0.657 o
-36 12 43 275.408 206.884 109.645 1.419 o
-36 14 1 36.074 36.671 13.048 100.232 o
-36 14 2 59.895 71.510 22.479 33.770 o
-36 14 3 29.003 48.574 18.907 47.731 o
-36 14 4 217.189 222.038 62.812 4.325 o
-36 14 5 12.678 18.221 10.255 162.256 o
-36 14 6 352.256 360.983 99.482 1.724 o
-36 14 7 39.827 49.947 17.672 54.642 o
-36 14 8 0.127 11.537 12.819 103.844 o
-36 14 9 85.258 88.953 26.004 25.235 o
-36 14 10 23.103 26.141 12.956 101.654 o
-36 14 11 54.132 40.654 16.344 63.879 o
-36 14 12 0.574 -6.409 17.305 56.979 o
-36 14 13 0.818 -11.628 15.566 70.427 o
-36 14 14 1.573 -7.233 29.712 19.329 o
-36 14 15 22.598 47.246 18.541 49.635 o
-36 14 16 63.750 51.870 17.763 54.080 o
-36 14 17 15.774 5.311 20.510 40.564 o
-36 14 18 45.096 66.108 24.493 28.444 o
-36 14 19 273.103 286.360 89.822 2.115 o
-36 14 21 121.242 122.739 39.601 10.881 o
-36 14 22 12.410 8.882 11.812 122.309 o
-36 14 23 7.134 8.195 8.378 243.105 o
-36 14 24 2.374 -0.778 15.153 74.309 o
-36 14 26 0.181 21.151 29.025 20.254 o
-36 14 28 232.445 238.336 87.396 2.234 o
-36 14 29 142.053 161.470 61.118 4.568 o
-36 14 30 20.659 42.210 19.457 45.073 o
-36 14 31 34.526 25.912 14.833 77.555 o
-36 14 32 76.367 92.935 34.565 14.283 o
-36 14 33 60.958 59.653 25.134 27.012 o
-36 14 34 39.767 56.539 24.767 27.817 o
-36 14 35 75.522 89.960 38.502 11.511 o
-36 14 36 68.086 70.640 32.138 16.520 o
-35 1 1 1124.410 1113.810 81.490 2.570 o
-35 1 2 27.634 14.055 14.604 80.005 o
-35 1 3 718.461 718.441 46.742 7.810 o
-35 1 4 1000.370 960.851 58.645 4.961 o
-35 1 5 2665.450 2552.380 118.985 1.205 o
-35 1 6 1126.710 1031.810 69.541 3.528 o
-35 1 7 590.822 576.520 44.911 8.460 o
-35 1 8 3322.620 3198.400 117.245 1.241 o
-35 1 9 4.976 5.311 11.537 128.202 o
-35 1 10 273.618 291.991 22.433 33.908 o
-35 1 11 886.290 826.255 54.296 5.788 o
-35 1 12 167.436 165.040 13.231 97.477 o
-35 1 13 37.760 63.727 10.713 148.684 o
-35 1 14 381.179 372.611 32.001 16.663 o
-35 1 15 801.491 821.814 67.527 3.742 o
-35 1 16 1479.420 1383.270 110.195 1.405 o
-35 1 17 698.821 693.994 58.737 4.946 o
-35 1 18 1099.280 1071.050 84.008 2.418 o
-35 1 19 192.127 199.971 21.609 36.544 o
-35 1 20 386.447 359.976 37.266 12.287 o
-35 1 21 1469.420 1438.940 133.268 0.961 o
-35 1 22 39.546 43.446 5.860 496.909 o
-35 1 23 22.160 13.780 3.296 1570.480 o
-35 1 24 107.103 102.824 11.949 119.513 o
-35 1 25 625.154 625.826 59.561 4.810 o
-35 1 26 187.189 188.526 20.006 42.632 o
-35 1 27 23.095 22.341 5.219 626.451 o
-35 1 28 39.258 32.001 7.920 272.022 o
-35 1 29 611.532 629.031 82.040 2.535 o
-35 1 30 215.537 219.886 32.047 16.615 o
-35 1 31 1777.240 1849.640 157.715 0.686 o
-35 1 32 150.018 132.170 20.922 38.982 o
-35 1 34 41.328 18.175 16.847 60.118 o
-35 1 36 11.125 16.802 6.226 440.169 o
-35 1 37 108.928 112.301 18.816 48.196 o
-35 1 38 26.443 30.307 6.959 352.379 o
-35 1 39 49.524 38.044 7.920 272.022 o
-35 1 40 258.933 300.094 50.222 6.765 o
-35 1 41 17.847 22.616 10.301 160.817 o
-35 1 42 758.045 816.000 131.117 0.993 o
-35 1 43 83.767 80.575 16.985 59.149 o
-35 1 44 285.420 260.494 50.725 6.632 o
-35 1 45 1716.930 1823.040 257.930 0.256 o
-35 1 46 33.698 36.900 14.009 86.947 o
-35 1 47 12.231 32.642 9.385 193.727 o
-35 1 48 2.251 15.153 15.245 73.419 o
-35 1 49 112.450 113.812 27.743 22.169 o
-35 1 50 54.148 62.491 17.855 53.526 o
-35 1 51 246.496 228.813 58.096 5.056 o
-35 1 52 31.399 24.722 9.065 207.667 o
-35 1 53 5.642 12.040 7.417 310.218 o
-35 1 54 21.259 5.127 11.583 127.191 o
-35 1 55 78.394 69.862 26.049 25.146 o
-35 1 56 73.076 79.842 27.652 22.316 o
-35 1 57 0.928 35.984 16.664 61.446 o
-35 1 58 1.897 -4.487 16.756 60.776 o
-35 3 1 505.998 496.815 43.263 9.117 o
-35 3 2 1971.790 1909.750 126.127 1.073 o
-35 3 3 639.258 660.299 59.195 4.870 o
-35 3 4 3179.540 3183.290 120.175 1.182 o
-35 3 5 1794.800 1793.200 104.289 1.569 o
-35 3 6 489.413 483.997 37.312 12.257 o
-35 3 7 276.171 256.465 22.295 34.327 o
-35 3 8 720.404 676.551 49.855 6.865 o
-35 3 9 101.560 88.586 7.920 272.022 o
-35 3 10 1307.600 1278.620 96.003 1.851 o
-35 3 11 4689.880 4532.680 113.995 1.313 o
-35 3 12 271.463 251.338 25.912 25.413 o
-35 3 13 1098.120 1028.150 91.196 2.052 o
-35 3 14 3880.710 3819.100 133.223 0.961 o
-35 3 15 1148.090 1143.430 98.658 1.753 o
-35 3 17 85.172 101.680 12.864 103.106 o
-35 3 18 67.873 66.291 8.882 216.318 o
-35 3 19 1153.370 1127.910 114.544 1.301 o
-35 3 20 91.817 84.832 10.118 166.691 o
-35 3 21 13.761 3.800 6.043 467.250 o
-35 3 22 559.782 549.830 47.887 7.441 o
-35 3 23 7.915 9.019 2.884 2051.240 o
-35 3 24 19.631 18.633 4.075 1027.820 o
-35 3 25 756.094 765.412 66.566 3.851 o
-35 3 26 66.688 55.761 6.455 409.505 o
-35 3 27 1198.400 1217.090 99.848 1.712 o
-35 3 28 3204.650 3356.620 131.254 0.990 o
-35 3 29 134.799 120.404 13.231 97.477 o
-35 3 30 398.283 417.065 43.492 9.021 o
-35 3 31 476.619 463.395 49.352 7.006 o
-35 3 32 59.363 70.549 9.248 199.524 o
-35 3 33 492.885 530.602 58.554 4.977 o
-35 3 34 145.393 156.800 19.137 46.596 o
-35 3 35 1471.560 1490.400 136.839 0.911 o
-35 3 36 765.046 801.121 91.745 2.027 o
-35 3 37 84.837 84.878 12.452 110.042 o
-35 3 38 837.919 932.421 108.501 1.449 o
-35 3 39 12.154 5.402 3.800 1181.790 o
-35 3 40 1225.020 1215.440 155.472 0.706 o
-35 3 41 745.473 727.506 109.508 1.423 o
-35 3 42 470.492 466.462 85.565 2.331 o
-35 3 43 12.076 12.223 14.742 78.521 o
-35 3 44 50.256 43.538 9.019 209.780 o
-35 3 45 192.291 198.918 49.306 7.019 o
-35 3 46 0.746 7.233 7.462 306.423 o
-35 3 47 428.042 447.830 99.665 1.718 o
-35 3 48 222.034 230.645 54.067 5.837 o
-35 3 49 63.849 75.493 19.640 44.237 o
-35 3 50 105.495 100.672 28.247 21.386 o
-35 3 51 10.387 8.286 14.833 77.555 o
-35 3 52 4.353 7.508 8.057 262.828 o
-35 3 53 114.792 122.006 39.005 11.216 o
-35 3 54 16.708 14.833 8.698 225.522 o
-35 3 55 4.993 6.913 20.601 40.204 o
-35 3 56 117.221 120.679 43.995 8.816 o
-35 3 58 3.157 2.976 14.101 85.821 o
-35 5 1 153.747 187.702 21.014 38.643 o
-35 5 2 101.360 62.857 9.385 193.727 o
-35 5 3 1818.030 1758.910 128.919 1.027 o
-35 5 4 1007.320 1004.760 89.960 2.108 o
-35 5 5 113.937 116.421 14.146 85.267 o
-35 5 6 1250.130 1336.030 119.855 1.188 o
-35 5 7 3653.590 3705.100 133.772 0.954 o
-35 5 8 755.909 753.418 77.965 2.807 o
-35 5 9 92.314 95.087 11.491 129.226 o
-35 5 10 160.056 158.082 18.404 50.379 o
-35 5 11 536.523 554.453 59.836 4.766 o
-35 5 12 1203.200 1231.870 128.645 1.031 o
-35 5 13 37.516 36.900 11.949 119.513 o
-35 5 14 119.745 116.650 14.055 86.381 o
-35 5 15 0.813 1.648 3.479 1409.520 o
-35 5 16 8.312 7.874 2.838 2117.940 o
-35 5 17 41.422 28.155 9.889 174.498 o
-35 5 18 559.929 546.533 68.076 3.682 o
-35 5 19 1539.840 1483.720 152.176 0.737 o
-35 5 20 986.552 979.255 101.130 1.668 o
-35 5 21 3.059 7.966 9.934 172.893 o
-35 5 22 9.541 3.662 12.590 107.654 o
-35 5 23 527.082 556.102 65.421 3.987 o
-35 5 24 30.214 19.549 15.153 74.309 o
-35 5 25 1642.360 1644.130 151.398 0.744 o
-35 5 26 544.616 558.665 68.992 3.585 o
-35 5 27 15.323 20.189 3.662 1272.090 o
-35 5 28 125.192 117.199 17.351 56.678 o
-35 5 29 103.910 117.611 16.710 61.110 o
-35 5 30 248.123 246.393 41.523 9.897 o
-35 5 31 367.721 369.132 44.041 8.797 o
-35 5 32 428.754 433.775 52.236 6.254 o
-35 5 33 147.277 145.217 19.320 45.716 o
-35 5 34 28.785 41.249 11.720 124.227 o
-35 5 35 16.108 24.493 10.072 168.210 o
-35 5 36 17.487 16.115 9.751 179.448 o
-35 5 37 396.674 431.440 60.156 4.715 o
-35 5 38 74.921 85.839 15.794 68.400 o
-35 5 39 10.657 8.927 9.797 177.774 o
-35 5 40 195.731 193.608 31.589 17.100 o
-35 5 41 13.712 20.876 5.311 605.036 o
-35 5 42 131.201 149.200 25.729 25.776 o
-35 5 43 694.063 697.565 120.084 1.183 o
-35 5 44 364.618 402.873 76.637 2.905 o
-35 5 45 319.736 337.360 64.231 4.136 o
-35 5 46 11.856 6.455 10.896 143.729 o
-35 5 47 3.270 7.645 10.575 152.571 o
-35 5 48 25.593 30.032 8.607 230.346 o
-35 5 49 10.494 16.206 6.272 433.766 o
-35 5 50 27.329 25.363 13.185 98.155 o
-35 5 51 0.195 -8.698 21.700 36.236 o
-35 5 52 0.519 12.223 12.498 109.237 o
-35 5 53 0.320 -10.804 13.597 92.296 o
-35 5 54 38.269 26.278 16.664 61.446 o
-35 5 55 22.186 3.388 6.776 371.684 o
-35 7 1 1365.250 1357.540 131.758 0.983 o
-35 7 2 1590.230 1671.600 147.049 0.789 o
-35 7 3 133.560 111.385 18.358 50.630 o
-35 7 4 29.859 27.606 4.532 830.666 o
-35 7 5 0.207 -1.831 12.864 103.106 o
-35 7 6 443.660 441.924 56.219 5.399 o
-35 7 7 756.782 805.196 95.316 1.878 o
-35 7 8 1.483 -2.289 18.953 47.500 o
-35 7 9 231.752 219.703 29.483 19.630 o
-35 7 10 513.717 496.678 71.098 3.376 o
-35 7 11 8.057 17.488 10.301 160.817 o
-35 7 12 105.837 106.487 14.970 76.138 o
-35 7 14 726.297 757.355 88.998 2.154 o
-35 7 15 798.302 810.278 95.591 1.867 o
-35 7 16 1.129 0.275 3.983 1075.620 o
-35 7 17 413.431 430.662 49.901 6.852 o
-35 7 18 271.015 252.757 39.875 10.732 o
-35 7 19 1.207 -4.532 30.032 18.919 o
-35 7 20 107.945 115.414 16.664 61.446 o
-35 7 21 675.311 829.872 102.320 1.630 o
-35 7 22 1.781 -11.628 21.654 36.389 o
-35 7 23 207.804 194.798 28.934 20.383 o
-35 7 24 453.546 448.196 64.231 4.136 o
-35 7 25 640.135 651.097 88.586 2.174 o
-35 7 26 111.500 110.927 18.541 49.635 o
-35 7 27 148.297 180.011 35.343 13.660 o
-35 7 28 31.427 24.676 17.946 52.982 o
-35 7 29 145.996 158.128 31.406 17.300 o
-35 7 30 229.699 201.711 34.885 14.021 o
-35 7 31 641.188 712.764 125.165 1.089 o
-35 7 32 230.553 245.478 42.073 9.640 o
-35 7 33 742.665 762.849 120.816 1.169 o
-35 7 34 13.064 9.934 17.214 57.587 o
-35 7 35 19.027 27.102 6.730 376.758 o
-35 7 36 3.881 11.720 5.173 637.588 o
-35 7 38 527.128 591.078 112.575 1.346 o
-35 7 39 0.684 10.392 10.896 143.729 o
-35 7 40 624.237 691.384 121.457 1.157 o
-35 7 41 243.600 266.857 52.007 6.309 o
-35 7 42 53.147 55.395 13.322 96.141 o
-35 7 43 159.747 164.262 37.174 12.348 o
-35 7 44 177.125 171.450 38.776 11.348 o
-35 7 45 1.537 -1.557 11.216 135.633 o
-35 7 46 3.742 4.075 10.209 163.715 o
-35 7 47 103.475 99.711 28.064 21.666 o
-35 7 48 0.059 -19.365 26.965 23.468 o
-35 7 49 2.264 16.390 7.600 295.448 o
-35 7 50 32.741 41.890 26.507 24.285 o
-35 7 51 0.909 -13.505 13.002 100.939 o
-35 7 52 184.212 154.511 54.205 5.808 o
-35 9 1 569.871 617.311 84.649 2.381 o
-35 9 2 81.907 90.005 15.978 66.841 o
-35 9 3 2.383 -16.802 22.707 33.093 o
-35 9 4 863.191 951.237 132.628 0.970 o
-35 9 5 61.098 52.831 9.477 190.001 o
-35 9 6 95.349 120.129 20.647 40.026 o
-35 9 7 0.187 -11.674 25.500 26.241 o
-35 9 8 199.762 225.014 37.083 12.409 o
-35 9 9 824.909 906.967 125.028 1.092 o
-35 9 10 2.828 -4.441 22.479 33.770 o
-35 9 11 299.093 312.959 49.352 7.006 o
-35 9 12 77.423 63.224 10.713 148.684 o
-35 9 13 45.303 22.982 10.026 169.750 o
-35 9 14 357.278 407.176 56.127 5.416 o
-35 9 15 96.309 105.983 16.344 63.879 o
-35 9 16 1.767 -0.275 6.592 392.620 o
-35 9 17 303.259 295.104 48.619 7.219 o
-35 9 18 1153.030 1152.350 150.253 0.756 o
-35 9 19 284.860 283.522 45.964 8.077 o
-35 9 20 26.070 17.351 16.802 60.446 o
-35 9 21 25.211 -6.455 8.012 265.840 o
-35 9 22 53.508 40.928 9.339 195.631 o
-35 9 23 1003.930 1078.190 179.690 0.528 o
-35 9 24 0.058 -2.518 26.233 24.796 o
-35 9 25 122.711 152.359 37.678 12.020 o
-35 9 27 0.106 -0.320 19.686 44.031 o
-35 9 28 284.560 332.507 60.843 4.609 o
-35 9 29 122.651 124.478 24.996 27.309 o
-35 9 30 1.871 7.371 11.079 139.016 o
-35 9 31 154.885 168.566 35.801 13.313 o
-35 9 32 36.870 30.673 14.513 81.017 o
-35 9 33 99.830 101.496 22.753 32.960 o
-35 9 34 208.185 194.615 39.372 11.008 o
-35 9 35 91.174 94.126 25.820 25.594 o
-35 9 36 0.082 -17.259 18.495 49.881 o
-35 9 37 109.517 127.134 31.909 16.758 o
-35 9 38 4.190 12.773 18.862 47.963 o
-35 9 39 112.519 116.284 34.931 13.985 o
-35 9 40 29.387 45.644 30.811 17.975 o
-35 9 41 779.417 832.481 215.125 0.369 o
-35 9 42 542.950 607.788 168.566 0.601 o
-35 9 43 54.672 51.046 41.294 10.007 o
-35 9 44 103.596 105.708 36.396 12.881 o
-35 9 45 1.932 14.009 8.469 237.878 o
-35 11 1 86.198 68.580 17.305 56.979 o
-35 11 2 45.987 89.319 24.676 28.023 o
-35 11 3 277.939 323.534 74.715 3.057 o
-35 11 5 13.422 26.828 9.522 188.179 o
-35 11 6 90.842 103.007 21.837 35.782 o
-35 11 7 457.366 493.656 92.386 1.999 o
-35 11 8 132.322 112.438 23.119 31.924 o
-35 11 9 15.540 -2.381 12.178 115.062 o
-35 11 10 52.554 62.216 13.872 88.677 o
-35 11 11 29.573 41.981 9.980 171.310 o
-35 11 12 4.390 11.125 13.231 97.477 o
-35 11 13 0.333 4.715 8.882 216.318 o
-35 11 14 195.607 189.671 39.738 10.806 o
-35 11 15 112.827 84.741 18.084 52.180 o
-35 11 17 81.626 98.429 30.582 18.245 o
-35 11 18 0.296 15.062 21.380 37.330 o
-35 11 19 185.504 183.170 45.827 8.125 o
-35 11 20 21.857 18.587 8.469 237.878 o
-35 11 22 413.313 499.242 113.216 1.331 o
-35 11 23 62.541 82.543 30.261 18.634 o
-35 11 25 100.535 67.161 20.739 39.673 o
-35 11 26 2.682 1.282 18.633 49.148 o
-35 11 27 6.513 -12.452 14.009 86.947 o
-35 11 28 63.707 65.467 19.640 44.237 o
-35 11 29 2.512 -5.448 13.414 94.834 o
-35 11 30 2.626 -18.175 27.743 22.169 o
-35 11 31 2.285 11.583 15.840 68.006 o
-35 11 32 92.412 115.917 34.885 14.021 o
-35 11 34 114.019 123.838 40.837 10.232 o
-35 11 36 14.099 21.654 11.399 131.310 o
-35 11 37 27.398 32.825 14.421 82.049 o
-35 11 38 105.116 149.566 49.077 7.084 o
-35 11 39 14.588 32.413 16.435 63.170 o
-35 11 40 3.405 3.708 7.645 291.920 o
-35 11 41 9.151 17.672 9.706 181.145 o
-35 11 42 9.645 6.180 8.057 262.828 o
-35 11 43 0.449 4.807 7.600 295.448 o
-35 11 44 8.311 -6.089 22.890 32.565 o
-35 13 1 58.182 35.206 11.399 131.310 o
-35 13 2 4.336 -4.303 40.562 10.371 o
-35 13 3 129.594 112.301 29.529 19.569 o
-35 13 4 170.407 194.890 49.123 7.071 o
-35 13 5 0.042 -1.099 25.912 25.413 o
-35 13 6 51.773 57.501 19.777 43.624 o
-35 13 7 99.022 101.771 26.645 24.035 o
-35 13 8 32.673 15.566 16.069 66.082 o
-35 13 9 6.209 35.114 13.002 100.939 o
-35 13 10 77.986 72.105 18.404 50.379 o
-35 13 11 45.621 58.508 25.866 25.503 o
-35 13 12 53.190 50.771 17.900 53.253 o
-35 13 13 58.907 81.765 24.813 27.714 o
-35 13 14 10.573 33.512 24.447 28.550 o
-35 13 15 0.958 47.978 38.502 11.511 o
-35 13 16 210.399 220.664 60.797 4.616 o
-35 13 17 14.437 30.170 15.245 73.419 o
-35 13 18 77.921 63.956 20.556 40.383 o
-35 13 19 45.215 20.647 15.062 75.215 o
-35 13 20 2.237 23.806 11.445 130.262 o
-35 13 21 117.379 108.501 31.040 17.711 o
-35 13 22 6.884 19.732 32.596 16.060 o
-35 13 23 189.100 241.357 76.317 2.930 o
-35 13 24 12.522 22.936 24.310 28.874 o
-35 13 25 28.324 15.199 9.614 184.611 o
-35 13 26 32.971 61.758 53.747 5.907 o
-35 13 27 232.021 249.369 77.919 2.810 o
-35 13 29 59.022 78.148 26.004 25.235 o
-35 13 30 156.961 199.514 70.640 3.420 o
-35 13 31 176.860 169.664 57.867 5.096 o
-35 13 33 99.235 83.276 25.592 26.054 o
-35 13 34 13.689 22.936 12.361 111.678 o
-35 13 35 16.234 36.945 17.168 57.894 o
-35 13 36 8.287 8.607 25.637 25.961 o
-35 13 38 4.373 -2.472 33.283 15.404 o
-35 13 40 11.054 -18.633 24.767 27.817 o
-35 15 1 211.295 167.558 67.710 3.722 o
-35 15 2 4.829 0.137 8.241 251.277 o
-35 15 3 0.022 -1.282 13.460 94.189 o
-35 15 4 235.339 184.085 65.421 3.987 o
-35 15 5 165.074 193.242 64.963 4.043 o
-35 15 6 1.848 23.669 10.484 155.248 o
-35 15 7 49.831 50.359 18.221 51.396 o
-35 15 8 0.076 13.048 23.119 31.924 o
-35 15 9 63.067 74.623 27.423 22.691 o
-35 15 10 47.429 43.309 23.944 29.764 o
-35 15 11 65.074 58.874 23.119 31.924 o
-35 15 12 8.754 -9.202 14.604 80.005 o
-35 15 13 4.196 5.265 10.667 149.963 o
-35 15 14 6.622 22.433 21.334 37.491 o
-35 15 15 29.816 14.375 9.522 188.179 o
-35 15 16 0.768 -5.997 25.225 26.816 o
-35 15 17 46.689 47.795 21.471 37.013 o
-35 15 18 5.336 13.780 11.491 129.226 o
-35 15 19 35.683 51.733 21.197 37.978 o
-35 15 20 43.790 79.751 31.543 17.150 o
-35 15 21 6.554 27.881 17.030 58.832 o
-35 15 22 0.239 3.113 9.065 207.667 o
-35 15 23 21.896 33.695 14.742 78.521 o
-35 15 24 18.769 4.990 8.882 216.318 o
-35 15 27 61.864 50.267 22.936 32.436 o
-35 15 28 2.276 -4.670 30.490 18.355 o
-35 15 29 37.984 57.547 26.233 24.796 o
-35 15 31 0.932 7.554 7.691 288.455 o
-34 0 2 4029.610 4040.860 141.280 0.855 o
-34 0 4 840.867 845.895 74.669 3.060 o
-34 0 6 1336.070 1286.170 93.210 1.964 o
-34 0 8 328.269 323.488 28.018 21.737 o
-34 0 10 525.258 563.518 51.870 6.342 o
-34 0 12 11904.700 11823.600 341.206 0.147 o
-34 0 14 2820.690 2892.630 150.299 0.755 o
-34 0 18 356.181 346.699 40.058 10.634 o
-34 2 1 952.811 943.500 66.794 3.825 o
-34 2 2 1910.230 1849.690 98.795 1.748 o
-34 2 3 4426.080 4158.700 108.180 1.458 o
-34 2 4 1531.050 1435.780 83.871 2.426 o
-34 2 5 36.733 35.480 5.997 474.411 o
-34 2 6 205.013 202.627 14.375 82.573 o
-34 2 7 2150.010 2050.030 107.219 1.484 o
-34 2 8 9.997 13.002 4.441 865.274 o
-34 2 9 882.054 827.903 57.043 5.244 o
-34 2 10 6391.720 6295.340 157.075 0.692 o
-34 2 11 7050.350 7075.950 171.129 0.583 o
-34 2 12 1868.880 1808.530 106.441 1.506 o
-34 2 13 1263.730 1253.390 92.844 1.980 o
-34 2 14 50.311 58.554 10.804 146.175 o
-34 2 15 182.489 159.364 19.228 46.153 o
-34 2 17 933.296 938.693 82.772 2.491 o
-34 2 18 562.889 520.255 50.817 6.608 o
-34 2 19 0.541 3.479 12.086 116.812 o
-34 2 20 105.924 111.202 14.101 85.821 o
-34 2 21 7.269 6.226 5.723 521.047 o
-34 2 22 53.729 54.205 7.096 338.870 o
-34 2 23 50.003 45.689 4.487 847.705 o
-34 2 24 343.092 330.676 32.642 16.015 o
-34 2 25 944.154 967.902 78.743 2.752 o
-34 2 26 256.673 253.627 21.883 35.632 o
-34 2 27 78.890 77.416 8.103 259.867 o
-34 2 28 115.102 94.492 9.751 179.448 o
-34 2 29 232.456 243.372 24.676 28.023 o
-34 2 30 479.019 490.909 48.803 7.164 o
-34 2 31 14.699 13.551 3.846 1153.820 o
-34 2 32 253.514 256.282 28.705 20.709 o
-34 2 33 75.199 88.357 10.209 163.715 o
-34 2 34 1682.140 1746.730 139.174 0.881 o
-34 2 35 64.923 47.978 6.409 415.376 o
-34 2 36 782.814 836.373 99.619 1.719 o
-34 2 37 2408.760 2397.780 181.888 0.516 o
-34 2 38 648.400 638.736 94.400 1.915 o
-34 2 39 1783.650 1950.910 210.135 0.386 o
-34 2 40 271.950 280.409 48.482 7.259 o
-34 2 41 210.522 215.262 37.952 11.846 o
-34 2 42 267.668 277.341 50.908 6.584 o
-34 2 43 24.465 14.101 7.600 295.448 o
-34 2 44 5.660 -2.930 25.134 27.012 o
-34 2 45 181.221 188.892 46.056 8.045 o
-34 2 46 4.617 20.510 6.730 376.758 o
-34 2 47 19.695 14.284 7.783 281.708 o
-34 2 48 393.455 430.387 92.935 1.976 o
-34 2 49 96.501 99.757 25.317 26.622 o
-34 2 50 844.763 904.770 195.164 0.448 o
-34 2 51 93.900 107.448 27.881 21.951 o
-34 2 52 82.038 89.960 26.873 23.628 o
-34 2 53 7.352 8.790 13.780 89.859 o
-34 2 54 15.543 14.375 16.161 65.335 o
-34 2 55 1.525 -2.426 12.864 103.106 o
-34 2 56 6.880 -3.296 26.278 24.710 o
-34 2 57 0.001 3.250 7.188 330.292 o
-34 2 58 126.046 128.233 51.412 6.456 o
-34 4 1 8.304 10.942 3.067 1813.620 o
-34 4 2 89.826 89.410 8.836 218.566 o
-34 4 3 1313.490 1315.700 94.080 1.928 o
-34 4 4 49.043 54.663 11.125 137.875 o
-34 4 5 34.524 34.382 5.311 605.036 o
-34 4 6 327.738 322.161 31.635 17.051 o
-34 4 7 69.088 68.031 7.188 330.292 o
-34 4 8 333.852 309.708 27.057 23.309 o
-34 4 9 152.708 154.236 15.474 71.263 o
-34 4 10 1022.610 983.788 79.934 2.671 o
-34 4 11 2173.350 2137.650 129.240 1.022 o
-34 4 12 13.363 14.146 5.311 605.036 o
-34 4 13 1696.680 1750.300 130.750 0.998 o
-34 4 14 3330.960 3219.640 133.909 0.952 o
-34 4 15 1058.000 996.240 81.948 2.541 o
-34 4 16 348.808 312.821 30.215 18.690 o
-34 4 17 66.671 58.188 5.860 496.909 o
-34 4 18 205.396 191.685 21.563 36.699 o
-34 4 19 12.615 15.520 2.838 2117.940 o
-34 4 20 1337.240 1347.380 106.807 1.496 o
-34 4 21 209.204 187.977 19.274 45.934 o
-34 4 22 3.425 9.706 2.426 2898.310 o
-34 4 23 1128.270 1141.500 109.188 1.431 o
-34 4 24 2250.450 2256.500 157.624 0.687 o
-34 4 25 316.746 329.440 35.434 13.590 o
-34 4 26 41.714 39.555 4.578 814.136 o
-34 4 27 266.860 284.025 29.575 19.509 o
-34 4 28 214.797 206.198 22.570 33.497 o
-34 4 29 12.391 9.065 4.990 685.242 o
-34 4 30 70.076 67.939 8.012 265.840 o
-34 4 31 188.531 190.586 22.524 33.633 o
-34 4 32 791.778 797.596 82.406 2.513 o
-34 4 33 3404.200 3594.220 138.487 0.890 o
-34 4 34 3917.700 4096.850 119.809 1.189 o
-34 4 35 1216.030 1229.270 124.341 1.104 o
-34 4 36 569.737 605.728 73.204 3.184 o
-34 4 37 282.281 294.418 40.745 10.278 o
-34 4 38 12.215 2.381 6.272 433.766 o
-34 4 39 134.979 131.712 19.960 42.828 o
-34 4 40 159.743 163.575 27.835 22.024 o
-34 4 41 271.158 267.407 46.514 7.887 o
-34 4 42 1.746 -2.884 12.636 106.876 o
-34 4 43 2.674 -0.641 8.012 265.840 o
-34 4 44 81.323 103.328 17.763 54.080 o
-34 4 45 400.673 397.287 75.493 2.994 o
-34 4 46 24.149 24.310 12.727 105.343 o
-34 4 47 25.098 32.871 14.055 86.381 o
-34 4 48 246.739 254.588 71.144 3.371 o
-34 4 49 1.933 -13.185 18.404 50.379 o
-34 4 50 368.942 385.155 88.998 2.154 o
-34 4 51 68.320 84.649 30.353 18.521 o
-34 4 52 3.697 1.785 13.322 96.141 o
-34 4 53 20.244 27.377 30.902 17.869 o
-34 4 54 10.899 7.508 14.558 80.509 o
-34 4 55 104.024 100.856 37.678 12.020 o
-34 4 57 8.532 15.337 13.048 100.232 o
-34 6 1 552.467 570.248 60.889 4.603 o
-34 6 2 44.155 37.952 7.966 268.905 o
-34 6 3 780.221 753.647 75.584 2.987 o
-34 6 4 79.005 92.203 11.354 132.371 o
-34 6 5 195.883 194.981 21.792 35.932 o
-34 6 6 532.370 548.502 55.578 5.524 o
-34 6 7 175.090 186.100 22.433 33.908 o
-34 6 8 331.605 333.881 39.555 10.906 o
-34 6 9 22.597 25.454 5.173 637.588 o
-34 6 10 291.393 282.560 33.969 14.787 o
-34 6 11 177.911 161.790 19.640 44.237 o
-34 6 12 113.368 124.753 15.199 73.862 o
-34 6 13 976.455 977.882 113.995 1.313 o
-34 6 14 311.086 310.624 36.854 12.563 o
-34 6 15 1589.030 1605.680 139.907 0.872 o
-34 6 16 150.632 127.729 15.932 67.226 o
-34 6 17 81.515 74.440 9.522 188.179 o
-34 6 18 1425.660 1461.970 134.459 0.944 o
-34 6 19 871.793 878.217 95.270 1.880 o
-34 6 20 29.631 13.643 12.590 107.654 o
-34 6 21 1054.590 1062.900 113.354 1.328 o
-34 6 22 2.613 -10.438 16.298 64.239 o
-34 6 23 1133.820 1094.390 119.122 1.202 o
-34 6 24 157.665 137.526 18.724 48.669 o
-34 6 25 2.868 -5.814 13.322 96.141 o
-34 6 26 46.635 41.249 6.638 387.223 o
-34 6 27 2067.090 2090.090 207.022 0.398 o
-34 6 29 1431.880 1512.740 189.579 0.475 o
-34 6 30 84.920 89.044 14.101 85.821 o
-34 6 31 2396.580 2532.100 183.582 0.506 o
-34 6 32 0.075 -3.205 19.640 44.237 o
-34 6 33 607.992 581.373 72.059 3.286 o
-34 6 34 134.988 145.309 21.105 38.309 o
-34 6 35 238.205 233.437 33.008 15.661 o
-34 6 36 2.312 12.498 10.530 153.901 o
-34 6 37 4.784 0.412 8.378 243.105 o
-34 6 38 36.525 44.362 10.667 149.963 o
-34 6 39 96.765 107.952 18.679 48.908 o
-34 6 40 4.346 -7.462 20.693 39.849 o
-34 6 41 255.142 293.914 51.641 6.399 o
-34 6 42 72.684 60.568 11.445 130.262 o
-34 6 43 29.756 49.810 11.720 124.227 o
-34 6 44 0.194 -1.190 24.859 27.612 o
-34 6 45 28.251 49.718 14.467 81.531 o
-34 6 46 2.042 16.939 11.079 139.016 o
-34 6 47 295.781 313.050 78.331 2.781 o
-34 6 48 5.682 2.381 10.255 162.256 o
-34 6 49 45.164 38.273 12.223 114.202 o
-34 6 50 45.744 44.316 12.910 102.376 o
-34 6 51 101.248 95.224 27.881 21.951 o
-34 6 52 3.986 5.631 5.677 529.485 o
-34 6 53 319.979 280.729 99.711 1.716 o
-34 8 1 2562.300 2644.900 178.866 0.533 o
-34 8 2 350.820 338.276 48.940 7.124 o
-34 8 3 868.276 876.843 100.901 1.676 o
-34 8 4 0.074 15.337 7.233 326.124 o
-34 8 5 11.290 -5.265 20.372 41.113 o
-34 8 6 141.972 153.183 23.074 32.051 o
-34 8 7 416.679 418.118 57.272 5.202 o
-34 8 8 951.520 941.394 111.843 1.364 o
-34 8 9 170.248 166.734 23.989 29.651 o
-34 8 10 503.743 536.690 71.464 3.341 o
-34 8 11 805.324 905.639 129.423 1.019 o
-34 8 12 0.552 -6.409 6.409 415.376 o
-34 8 13 19.553 -2.197 8.149 256.955 o
-34 8 14 1334.650 1429.050 151.856 0.740 o
-34 8 15 106.902 109.371 15.840 68.006 o
-34 8 16 12.238 -0.595 17.168 57.894 o
-34 8 17 9.405 18.450 4.487 847.705 o
-34 8 18 50.101 34.839 11.125 137.875 o
-34 8 19 364.999 359.198 51.641 6.399 o
-34 8 20 426.451 414.913 59.012 4.900 o
-34 8 21 5.364 3.525 3.113 1760.670 o
-34 8 22 0.168 -3.891 17.946 52.982 o
-34 8 23 985.502 997.110 130.567 1.001 o
-34 8 24 42.790 41.661 15.749 68.799 o
-34 8 25 4.618 0.137 4.853 724.578 o
-34 8 26 126.570 151.306 31.406 17.300 o
-34 8 27 0.358 -17.214 11.399 131.310 o
-34 8 28 228.289 208.395 38.776 11.348 o
-34 8 29 48.112 51.000 10.026 169.750 o
-34 8 30 217.560 209.036 38.181 11.705 o
-34 8 31 7.851 2.243 9.385 193.727 o
-34 8 32 159.491 146.179 28.522 20.976 o
-34 8 33 55.325 72.425 18.907 47.731 o
-34 8 34 759.018 770.311 122.876 1.130 o
-34 8 35 338.731 342.945 67.252 3.773 o
-34 8 36 39.304 50.084 13.322 96.141 o
-34 8 37 99.875 95.499 22.433 33.908 o
-34 8 38 4.341 -6.638 25.775 25.685 o
-34 8 39 0.891 -4.578 10.118 166.691 o
-34 8 40 23.862 4.303 6.318 427.503 o
-34 8 41 123.582 155.152 38.227 11.677 o
-34 8 42 10.321 2.838 11.583 127.191 o
-34 8 43 42.089 47.475 14.375 82.573 o
-34 8 44 12.801 12.407 6.638 387.223 o
-34 8 45 14.244 15.428 8.607 230.346 o
-34 10 1 687.892 771.959 145.126 0.810 o
-34 10 2 26.327 16.298 11.583 127.191 o
-34 10 3 84.560 128.187 25.775 25.685 o
-34 10 4 728.849 780.840 138.671 0.887 o
-34 10 6 429.191 459.046 88.495 2.179 o
-34 10 7 2.264 23.348 7.142 334.540 o
-34 10 8 77.935 74.852 21.563 36.699 o
-34 10 9 36.348 59.927 19.365 45.501 o
-34 10 10 223.500 269.513 45.506 8.240 o
-34 10 11 41.279 60.019 12.269 113.352 o
-34 10 12 77.940 82.726 15.428 71.686 o
-34 10 13 46.456 56.906 16.115 65.707 o
-34 10 14 3.784 10.484 5.127 649.024 o
-34 10 15 7.059 3.342 3.983 1075.620 o
-34 10 16 57.869 63.910 17.946 52.982 o
-34 10 17 60.528 74.348 38.273 11.649 o
-34 10 18 203.698 248.591 50.908 6.584 o
-34 10 19 108.979 130.110 27.881 21.951 o
-34 10 20 645.483 654.805 126.035 1.074 o
-34 10 21 38.136 40.974 13.917 88.095 o
-34 10 23 23.092 17.351 18.495 49.881 o
-34 10 24 20.903 23.394 8.195 254.092 o
-34 10 26 29.470 21.929 18.907 47.731 o
-34 10 27 588.780 611.313 132.490 0.972 o
-34 10 28 86.974 54.846 14.879 77.078 o
-34 10 29 0.933 11.583 42.027 9.661 o
-34 10 30 54.144 36.808 16.161 65.335 o
-34 10 31 2.431 14.558 32.916 15.748 o
-34 10 32 188.850 228.630 61.896 4.454 o
-34 10 33 113.163 126.676 36.854 12.563 o
-34 10 34 17.378 2.060 11.583 127.191 o
-34 10 36 101.827 149.521 43.538 9.002 o
-34 10 37 4.743 4.853 8.469 237.878 o
-34 10 38 88.713 80.208 24.264 28.983 o
-34 10 39 139.219 181.705 56.494 5.346 o
-34 10 40 12.590 16.298 16.435 63.170 o
-34 10 42 0.001 4.120 19.365 45.501 o
-34 10 43 101.415 104.289 40.058 10.634 o
-34 10 45 12.278 -0.504 28.384 21.179 o
-34 12 1 0.001 -1.740 20.327 41.298 o
-34 12 2 31.314 27.606 8.653 227.915 o
-34 12 3 156.041 176.577 38.822 11.322 o
-34 12 4 430.036 454.926 93.485 1.952 o
-34 12 5 0.996 30.902 9.706 181.145 o
-34 12 6 342.617 346.013 73.295 3.176 o
-34 12 7 533.371 606.964 138.442 0.890 o
-34 12 8 61.341 76.454 20.830 39.325 o
-34 12 9 22.094 16.893 9.889 174.498 o
-34 12 10 76.328 84.100 19.594 44.444 o
-34 12 11 0.066 -4.899 26.965 23.468 o
-34 12 12 1.240 -9.706 19.503 44.862 o
-34 12 13 16.396 -0.732 13.917 88.095 o
-34 12 14 13.910 8.927 6.455 409.505 o
-34 12 15 245.531 296.569 69.587 3.524 o
-34 12 16 213.998 243.921 65.879 3.932 o
-34 12 17 0.211 -3.937 47.246 7.644 o
-34 12 18 24.587 9.385 23.989 29.651 o
-34 12 19 11.503 5.585 17.580 55.212 o
-34 12 20 123.750 121.686 35.251 13.731 o
-34 12 21 0.862 5.402 25.271 26.719 o
-34 12 22 53.800 40.974 17.030 58.832 o
-34 12 23 178.374 219.382 58.600 4.969 o
-34 12 24 205.265 228.813 62.949 4.306 o
-34 12 26 4.553 9.339 15.337 72.545 o
-34 12 28 241.539 288.832 76.271 2.933 o
-34 12 29 14.020 34.885 18.084 52.180 o
-34 12 30 3.105 17.946 17.305 56.979 o
-34 12 31 78.957 76.454 26.507 24.285 o
-34 12 32 2.768 -17.855 18.221 51.396 o
-34 12 33 60.432 61.758 35.801 13.313 o
-34 12 34 1.808 24.127 17.580 55.212 o
-34 12 35 51.446 70.640 25.500 26.241 o
-34 12 36 3.983 -30.490 41.981 9.682 o
-34 12 37 0.276 -5.814 38.136 11.733 o
-34 12 38 77.795 95.728 32.871 15.792 o
-34 12 39 161.509 181.110 66.978 3.804 o
-34 12 40 130.967 110.012 41.020 10.141 o
-34 12 42 207.691 246.531 94.492 1.911 o
-34 12 43 47.578 27.835 12.910 102.376 o
-34 14 1 178.339 206.381 57.776 5.112 o
-34 14 2 112.291 111.477 31.223 17.504 o
-34 14 3 74.240 47.933 15.794 68.400 o
-34 14 4 64.153 85.977 24.401 28.658 o
-34 14 5 43.791 46.514 17.488 55.792 o
-34 14 6 52.500 59.012 17.672 54.642 o
-34 14 7 3.353 10.621 10.209 163.715 o
-34 14 8 0.694 16.619 10.438 156.613 o
-34 14 9 53.431 61.530 19.594 44.444 o
-34 14 10 151.001 188.755 54.891 5.663 o
-34 14 11 8.718 28.293 22.204 34.611 o
-34 14 12 20.765 10.484 11.674 125.204 o
-34 14 13 5.327 25.912 30.582 18.245 o
-34 14 15 39.444 43.263 16.390 63.523 o
-34 14 16 33.260 26.141 17.534 55.501 o
-34 14 17 0.136 -0.778 29.437 19.691 o
-34 14 18 59.282 68.900 24.355 28.766 o
-34 14 19 2.811 -0.275 70.777 3.406 o
-34 14 20 0.471 -13.780 32.505 16.150 o
-34 14 21 77.584 77.553 27.423 22.691 o
-34 14 22 291.221 296.523 94.629 1.906 o
-34 14 23 53.026 30.124 13.322 96.141 o
-34 14 24 40.435 38.364 27.881 21.951 o
-34 14 26 0.173 8.515 24.813 27.714 o
-34 14 27 3.972 32.321 23.669 30.459 o
-34 14 28 86.916 66.703 27.148 23.152 o
-34 14 29 0.379 43.904 18.587 49.391 o
-34 14 30 20.945 15.978 23.302 31.424 o
-34 14 31 7.523 25.042 13.414 94.834 o
-34 14 33 9.351 5.906 12.819 103.844 o
-34 14 34 1.565 -9.568 13.826 89.265 o
-34 14 35 35.094 36.213 17.580 55.212 o
-34 14 36 232.385 241.724 96.460 1.834 o
-34 16 15 15.158 6.867 11.720 124.227 o
-34 16 16 0.074 1.740 7.325 318.022 o
-34 16 17 0.115 -5.723 49.215 7.045 o
-34 16 18 65.035 70.365 28.705 20.709 o
-34 16 19 0.946 9.477 10.667 149.963 o
-34 16 20 1.072 1.557 7.279 322.035 o
-33 1 1 8410.950 8168.200 192.784 0.459 o
-33 1 2 209.455 194.249 14.192 84.718 o
-33 1 3 9850.250 9719.620 230.782 0.320 o
-33 1 4 801.458 842.507 50.725 6.632 o
-33 1 5 1041.320 1013.270 59.149 4.877 o
-33 1 6 429.827 405.162 26.828 23.708 o
-33 1 7 114.413 114.178 8.332 245.784 o
-33 1 8 4178.610 4313.800 117.062 1.245 o
-33 1 9 599.272 608.521 39.280 11.059 o
-33 1 10 2206.490 2315.140 107.906 1.465 o
-33 1 11 2745.400 2729.920 114.636 1.298 o
-33 1 12 32.004 28.018 5.631 538.129 o
-33 1 13 5541.390 5500.770 132.261 0.975 o
-33 1 14 10688.300 10487.100 251.383 0.270 o
-33 1 15 129.986 133.268 12.452 110.042 o
-33 1 16 1088.650 1106.530 81.536 2.567 o
-33 1 18 702.256 663.550 61.301 4.541 o
-33 1 19 438.463 437.254 42.118 9.619 o
-33 1 20 11.241 10.301 6.547 398.130 o
-33 1 21 1613.030 1590.800 121.274 1.160 o
-33 1 22 670.935 636.539 60.339 4.687 o
-33 1 23 0.089 -2.564 11.491 129.226 o
-33 1 24 36.804 36.167 4.303 921.385 o
-33 1 25 242.977 244.104 24.355 28.766 o
-33 1 26 307.717 290.847 27.881 21.951 o
-33 1 27 2698.830 2688.080 139.449 0.877 o
-33 1 28 1013.450 1031.580 83.230 2.463 o
-33 1 29 75.891 74.348 8.607 230.346 o
-33 1 30 1198.680 1185.910 116.742 1.252 o
-33 1 31 34.539 38.227 8.515 235.327 o
-33 1 32 827.042 843.789 95.408 1.875 o
-33 1 33 625.293 626.650 77.278 2.857 o
-33 1 34 5.013 3.662 2.884 2051.240 o
-33 1 35 345.247 360.067 59.057 4.892 o
-33 1 36 65.291 59.286 9.385 193.727 o
-33 1 37 557.563 577.619 79.751 2.683 o
-33 1 38 1935.470 2041.970 200.475 0.425 o
-33 1 39 1339.150 1469.200 178.271 0.537 o
-33 1 40 10.459 4.258 11.903 120.434 o
-33 1 41 26.751 15.016 11.949 119.513 o
-33 1 42 1662.560 1770.350 253.169 0.266 o
-33 1 43 25.954 22.524 7.920 272.022 o
-33 1 44 653.520 656.866 116.787 1.251 o
-33 1 45 18.724 43.126 12.407 110.856 o
-33 1 46 282.795 319.002 76.592 2.909 o
-33 1 47 4.565 25.958 20.327 41.298 o
-33 1 48 42.665 44.545 12.452 110.042 o
-33 1 49 0.496 -6.364 11.720 124.227 o
-33 1 50 17.265 6.318 17.626 54.926 o
-33 1 51 48.387 47.475 18.816 48.196 o
-33 1 52 10.424 -1.282 17.030 58.832 o
-33 1 53 215.347 191.365 51.870 6.342 o
-33 1 54 27.237 25.500 10.804 146.175 o
-33 1 55 38.112 36.808 12.544 108.442 o
-33 1 56 10.595 6.272 7.829 278.423 o
-33 1 57 3.638 21.609 10.118 166.691 o
-33 1 58 0.513 4.166 15.199 73.862 o
-33 1 59 29.080 32.184 15.520 70.843 o
-33 3 1 192.940 189.991 16.802 60.446 o
-33 3 2 717.878 718.258 52.694 6.145 o
-33 3 3 219.701 240.213 19.274 45.934 o
-33 3 4 205.813 199.285 16.115 65.707 o
-33 3 5 1007.880 913.560 67.847 3.707 o
-33 3 6 1083.520 1039.000 74.211 3.098 o
-33 3 7 131.318 119.534 9.706 181.145 o
-33 3 8 2956.020 2799.920 118.802 1.209 o
-33 3 9 3630.470 3429.960 126.859 1.060 o
-33 3 10 1349.050 1323.890 82.909 2.482 o
-33 3 11 6738.280 6614.440 158.723 0.677 o
-33 3 12 2111.390 2048.840 107.082 1.488 o
-33 3 13 646.340 616.578 44.179 8.743 o
-33 3 14 0.281 -5.036 12.269 113.352 o
-33 3 15 156.772 147.461 13.780 89.859 o
-33 3 16 260.887 263.058 31.085 17.659 o
-33 3 17 234.148 219.703 26.233 24.796 o
-33 3 18 42.940 68.809 10.621 151.259 o
-33 3 19 17.942 15.153 5.906 489.235 o
-33 3 20 145.781 157.670 14.650 79.505 o
-33 3 21 121.509 131.529 12.178 115.062 o
-33 3 22 478.346 460.511 40.104 10.609 o
-33 3 23 2711.420 2753.090 122.098 1.145 o
-33 3 24 1757.400 2090.500 115.689 1.275 o
-33 3 25 511.625 522.315 47.246 7.644 o
-33 3 26 8.262 8.836 5.265 615.604 o
-33 3 27 1039.490 1068.390 87.030 2.253 o
-33 3 28 194.420 205.099 21.242 37.815 o
-33 3 29 461.396 465.409 46.514 7.887 o
-33 3 30 10.585 92.935 12.590 107.654 o
-33 3 31 45.375 51.595 7.600 295.448 o
-33 3 32 388.735 422.833 45.232 8.340 o
-33 3 33 2591.840 2704.920 152.588 0.733 o
-33 3 34 153.386 163.392 18.953 47.500 o
-33 3 35 679.861 709.010 78.057 2.801 o
-33 3 36 167.609 172.686 21.654 36.389 o
-33 3 37 163.116 168.566 24.722 27.920 o
-33 3 38 322.840 319.872 42.988 9.233 o
-33 3 39 315.523 321.611 47.521 7.556 o
-33 3 40 751.458 712.032 102.687 1.618 o
-33 3 41 5.802 11.995 3.983 1075.620 o
-33 3 42 2.303 4.029 7.783 281.708 o
-33 3 43 83.253 88.311 16.573 62.127 o
-33 3 44 4.186 1.877 5.265 615.604 o
-33 3 45 144.587 174.883 43.721 8.927 o
-33 3 46 177.351 173.052 38.822 11.322 o
-33 3 47 21.722 25.271 16.619 61.785 o
-33 3 48 912.738 1003.240 173.693 0.566 o
-33 3 49 145.326 134.779 35.114 13.839 o
-33 3 50 170.676 156.891 40.333 10.489 o
-33 3 52 9.710 -0.183 26.828 23.708 o
-33 3 53 29.792 45.781 15.337 72.545 o
-33 3 54 6.136 11.812 15.428 71.686 o
-33 3 55 271.828 276.242 82.452 2.510 o
-33 3 56 151.155 142.654 55.303 5.579 o
-33 3 57 0.009 -7.737 39.417 10.982 o
-33 3 58 16.375 43.492 18.907 47.731 o
-33 5 1 2048.770 2044.030 135.786 0.925 o
-33 5 2 6.563 -0.870 7.874 275.195 o
-33 5 3 455.151 425.260 42.073 9.640 o
-33 5 4 1081.560 1062.900 90.189 2.098 o
-33 5 5 78.293 80.849 8.698 225.522 o
-33 5 6 2190.030 2162.240 133.497 0.957 o
-33 5 7 141.241 148.285 16.390 63.523 o
-33 5 8 302.149 298.629 32.916 15.748 o
-33 5 9 1852.210 1762.480 134.550 0.943 o
-33 5 10 1132.370 1153.220 102.961 1.610 o
-33 5 11 1420.630 1355.070 115.963 1.269 o
-33 5 12 1132.400 1127.490 102.275 1.631 o
-33 5 13 48.373 43.446 7.233 326.124 o
-33 5 14 27.775 14.970 10.667 149.963 o
-33 5 15 76.084 83.688 9.477 190.001 o
-33 5 16 1706.370 1772.000 137.160 0.907 o
-33 5 17 1194.850 1142.010 104.243 1.570 o
-33 5 18 494.871 479.190 60.248 4.701 o
-33 5 19 2244.170 2276.000 154.557 0.714 o
-33 5 20 1.963 10.255 7.096 338.870 o
-33 5 21 2356.160 2404.880 158.540 0.679 o
-33 5 22 119.082 103.694 11.216 135.633 o
-33 5 23 1272.050 1292.170 110.057 1.409 o
-33 5 24 68.823 64.002 10.026 169.750 o
-33 5 25 25.728 13.139 6.455 409.505 o
-33 5 26 46.992 48.757 10.026 169.750 o
-33 5 27 3.794 10.347 8.973 211.926 o
-33 5 28 65.804 64.780 9.706 181.145 o
-33 5 29 1.544 12.727 3.113 1760.670 o
-33 5 30 160.236 178.363 21.380 37.330 o
-33 5 31 1.615 -10.163 15.291 72.980 o
-33 5 32 762.217 752.639 82.726 2.493 o
-33 5 33 807.449 822.776 91.516 2.037 o
-33 5 34 103.711 125.440 17.168 57.894 o
-33 5 35 512.005 538.613 68.443 3.643 o
-33 5 36 1.205 -7.920 13.597 92.296 o
-33 5 37 502.949 538.842 79.934 2.671 o
-33 5 38 64.208 76.363 11.812 122.309 o
-33 5 39 0.197 -2.426 26.599 24.118 o
-33 5 40 4.762 4.212 3.479 1409.520 o
-33 5 41 3.574 2.472 8.927 214.105 o
-33 5 42 129.030 161.424 27.240 22.997 o
-33 5 43 106.911 129.148 25.912 25.413 o
-33 5 44 167.281 172.365 34.153 14.629 o
-33 5 45 101.091 114.636 21.929 35.483 o
-33 5 46 181.993 186.191 39.326 11.033 o
-33 5 47 8.386 7.096 7.829 278.423 o
-33 5 48 35.876 38.960 10.255 162.256 o
-33 5 49 44.222 46.376 12.956 101.654 o
-33 5 50 5.009 6.821 11.628 126.191 o
-33 5 51 1.588 -8.195 12.910 102.376 o
-33 5 52 256.158 238.061 67.069 3.793 o
-33 5 53 2.490 17.763 8.103 259.867 o
-33 5 54 3.838 8.424 5.814 504.765 o
-33 5 55 43.476 32.825 14.604 80.005 o
-33 5 56 11.365 7.966 13.277 96.806 o
-33 7 1 318.586 321.474 39.738 10.806 o
-33 7 2 5.865 10.347 6.089 460.250 o
-33 7 3 77.237 71.189 15.382 72.114 o
-33 7 4 23.289 19.320 10.026 169.750 o
-33 7 5 2654.060 2629.480 153.229 0.727 o
-33 7 6 159.251 152.863 18.312 50.883 o
-33 7 7 829.740 819.525 81.902 2.544 o
-33 7 8 193.337 174.197 22.662 33.227 o
-33 7 9 1044.690 1088.120 114.224 1.308 o
-33 7 10 53.916 46.010 6.501 403.757 o
-33 7 11 386.597 391.748 55.487 5.542 o
-33 7 12 186.586 175.616 22.753 32.960 o
-33 7 13 409.960 388.955 47.795 7.470 o
-33 7 14 576.039 567.776 68.076 3.682 o
-33 7 15 850.528 859.080 95.453 1.873 o
-33 7 16 305.275 322.069 47.109 7.689 o
-33 7 17 0.558 -12.086 7.371 314.084 o
-33 7 19 1047.820 1066.190 117.611 1.234 o
-33 7 20 268.744 300.781 40.562 10.371 o
-33 7 21 549.432 575.833 73.250 3.180 o
-33 7 22 59.570 51.137 9.385 193.727 o
-33 7 23 281.083 298.217 41.569 9.875 o
-33 7 24 804.688 788.669 98.750 1.750 o
-33 7 25 462.408 505.285 69.908 3.492 o
-33 7 26 47.199 50.084 9.294 197.563 o
-33 7 28 2.234 -0.687 9.522 188.179 o
-33 7 29 16.512 24.676 9.797 177.774 o
-33 7 30 471.081 489.261 74.440 3.079 o
-33 7 31 13.503 7.279 7.462 306.423 o
-33 7 32 6.835 11.125 4.075 1027.820 o
-33 7 33 301.241 353.704 60.019 4.737 o
-33 7 34 486.643 507.208 86.434 2.284 o
-33 7 35 550.976 621.431 106.899 1.493 o
-33 7 36 175.989 198.964 38.044 11.790 o
-33 7 37 1617.690 1712.900 232.522 0.316 o
-33 7 38 574.711 572.171 107.356 1.481 o
-33 7 39 108.161 97.651 18.587 49.391 o
-33 7 40 9.151 9.065 8.790 220.849 o
-33 7 41 286.318 278.944 62.033 4.434 o
-33 7 42 16.325 12.361 5.677 529.485 o
-33 7 43 25.881 36.487 11.079 139.016 o
-33 7 44 20.520 30.215 13.185 98.155 o
-33 7 45 45.473 59.149 17.305 56.979 o
-33 7 46 41.075 52.373 16.161 65.335 o
-33 7 47 26.279 24.264 11.262 134.532 o
-33 7 48 78.039 83.504 24.722 27.920 o
-33 7 49 3.613 -1.648 21.975 35.336 o
-33 7 50 167.242 141.234 40.882 10.209 o
-33 7 51 13.036 5.677 16.939 59.469 o
-33 7 52 95.025 85.748 31.818 16.855 o
-33 9 1 499.566 506.017 70.274 3.455 o
-33 9 2 216.835 223.457 32.916 15.748 o
-33 9 3 484.298 721.737 100.947 1.674 o
-33 9 4 47.942 42.118 10.896 143.729 o
-33 9 5 509.095 541.818 78.011 2.804 o
-33 9 6 55.275 84.054 15.749 68.799 o
-33 9 7 13.311 4.120 14.467 81.531 o
-33 9 8 193.771 171.496 30.261 18.634 o
-33 9 9 394.589 429.471 64.963 4.043 o
-33 9 10 102.841 103.282 16.481 62.819 o
-33 9 11 626.691 625.689 86.663 2.272 o
-33 9 12 57.359 81.902 15.337 72.545 o
-33 9 13 16.229 14.329 6.043 467.250 o
-33 9 14 45.664 58.874 10.209 163.715 o
-33 9 15 161.953 179.965 25.408 26.431 o
-33 9 16 655.342 658.422 83.871 2.426 o
-33 9 17 1.068 -1.190 6.135 453.406 o
-33 9 18 609.492 648.442 92.340 2.001 o
-33 9 19 266.396 267.544 42.439 9.474 o
-33 9 20 184.878 182.117 34.748 14.132 o
-33 9 21 0.137 10.392 6.364 421.374 o
-33 9 22 144.548 172.045 33.741 14.989 o
-33 9 23 479.013 498.006 94.126 1.926 o
-33 9 24 84.210 116.604 24.813 27.714 o
-33 9 25 24.402 12.452 14.558 80.509 o
-33 9 26 17.202 14.238 18.816 48.196 o
-33 9 27 137.354 174.975 31.589 17.100 o
-33 9 28 217.418 228.768 42.576 9.413 o
-33 9 29 177.315 203.451 39.830 10.756 o
-33 9 30 136.127 220.207 42.851 9.293 o
-33 9 31 141.448 117.840 24.264 28.983 o
-33 9 32 211.703 200.154 40.379 10.466 o
-33 9 33 134.530 148.468 30.856 17.922 o
-33 9 34 115.854 122.968 25.363 26.526 o
-33 9 35 0.001 0.092 7.600 295.448 o
-33 9 37 193.574 203.817 54.525 5.739 o
-33 9 38 313.711 337.589 89.639 2.124 o
-33 9 39 265.716 352.285 93.851 1.937 o
-33 9 40 77.421 86.984 27.240 22.997 o
-33 9 41 420.595 458.634 127.088 1.056 o
-33 9 42 0.206 28.659 11.171 136.747 o
-33 9 43 147.375 127.042 44.774 8.512 o
-33 9 44 0.308 7.920 8.744 223.167 o
-33 9 45 62.246 68.351 25.088 27.110 o
-33 11 1 49.094 49.215 12.636 106.876 o
-33 11 2 115.624 128.919 26.049 25.146 o
-33 11 3 668.253 748.428 129.972 1.010 o
-33 11 4 124.470 153.458 45.186 8.357 o
-33 11 5 1492.220 1628.200 225.426 0.336 o
-33 11 6 4.844 15.382 16.435 63.170 o
-33 11 7 466.543 479.647 79.522 2.698 o
-33 11 8 0.102 7.004 10.621 151.259 o
-33 11 9 64.965 79.567 21.334 37.491 o
-33 11 10 9.375 19.777 14.879 77.078 o
-33 11 11 62.374 68.580 13.963 87.518 o
-33 11 12 1.866 -9.019 24.218 29.093 o
-33 11 13 162.536 156.434 30.536 18.300 o
-33 11 14 467.707 545.938 92.340 2.001 o
-33 11 15 1282.210 1411.980 204.092 0.410 o
-33 11 16 289.638 337.909 69.999 3.482 o
-33 11 17 39.697 27.926 27.057 23.309 o
-33 11 18 32.282 63.498 34.198 14.590 o
-33 11 19 197.200 216.178 48.299 7.315 o
-33 11 21 21.191 19.228 24.676 28.023 o
-33 11 22 15.819 58.554 34.519 14.320 o
-33 11 24 9.682 4.487 12.773 104.590 o
-33 11 25 2.042 24.035 39.601 10.881 o
-33 11 26 193.635 225.792 57.638 5.136 o
-33 11 27 85.299 99.711 26.965 23.468 o
-33 11 28 0.324 8.607 8.469 237.878 o
-33 11 29 0.811 8.057 18.495 49.881 o
-33 11 30 34.746 51.366 15.016 75.674 o
-33 11 31 15.825 12.269 12.040 117.702 o
-33 11 33 99.809 137.938 41.294 10.007 o
-33 11 34 8.652 27.011 16.847 60.118 o
-33 11 35 0.475 28.888 17.900 53.253 o
-33 11 36 3.486 10.804 7.874 275.195 o
-33 11 38 26.366 44.087 16.161 65.335 o
-33 11 39 60.739 62.720 24.905 27.511 o
-33 11 40 7.743 5.219 13.093 99.532 o
-33 11 41 88.301 104.610 36.671 12.689 o
-33 11 43 27.373 62.857 22.341 34.187 o
-33 11 44 1.801 20.418 14.055 86.381 o
-33 11 45 2.624 -9.110 21.014 38.643 o
-33 13 1 347.240 353.612 73.936 3.121 o
-33 13 2 66.224 75.767 24.996 27.309 o
-33 13 3 93.832 83.413 19.228 46.153 o
-33 13 4 9.223 4.578 5.814 504.765 o
-33 13 5 28.437 37.083 14.009 86.947 o
-33 13 6 15.265 35.663 13.688 91.066 o
-33 13 7 12.446 22.204 10.804 146.175 o
-33 13 8 4.974 15.794 8.103 259.867 o
-33 13 9 104.788 107.448 25.454 26.336 o
-33 13 10 406.612 462.388 104.793 1.554 o
-33 13 11 230.545 258.571 60.019 4.737 o
-33 13 12 304.944 317.583 73.662 3.145 o
-33 13 15 51.733 74.715 24.310 28.874 o
-33 13 16 250.303 308.839 82.543 2.504 o
-33 13 19 142.783 157.303 45.415 8.273 o
-33 13 20 61.229 95.591 28.705 20.709 o
-33 13 21 29.029 28.338 15.337 72.545 o
-33 13 22 70.036 39.967 14.970 76.138 o
-33 13 23 27.978 45.506 15.932 67.226 o
-33 13 24 136.356 122.464 34.931 13.985 o
-33 13 25 57.681 68.259 21.151 38.143 o
-33 13 26 12.411 32.779 31.726 16.952 o
-33 13 27 29.905 40.425 25.683 25.869 o
-33 13 28 22.659 7.279 8.607 230.346 o
-33 13 29 0.678 -17.305 19.182 46.373 o
-33 13 30 0.657 2.197 17.397 56.381 o
-33 13 31 19.711 15.978 15.703 69.200 o
-33 13 32 6.779 17.717 26.461 24.369 o
-33 13 34 5.964 -10.255 35.114 13.839 o
-33 13 35 16.191 42.759 17.534 55.501 o
-33 13 36 9.702 36.442 26.233 24.796 o
-33 13 37 109.765 114.315 42.439 9.474 o
-33 13 38 8.469 11.079 9.706 181.145 o
-33 13 39 0.040 0.732 12.819 103.844 o
-33 13 40 31.697 31.268 14.192 84.718 o
-33 15 1 3.913 8.057 8.607 230.346 o
-33 15 2 0.007 -9.980 43.538 9.002 o
-33 15 3 26.844 29.529 12.498 109.237 o
-33 15 4 3.303 11.171 9.339 195.631 o
-33 15 5 1.081 6.821 10.896 143.729 o
-33 15 6 23.743 35.480 20.647 40.026 o
-33 15 7 1.064 -0.504 13.597 92.296 o
-33 15 11 58.585 89.410 29.208 20.001 o
-33 15 12 170.859 164.812 56.723 5.303 o
-33 15 14 47.750 60.980 22.066 35.043 o
-33 15 16 2.491 4.120 30.536 18.300 o
-33 15 17 1.744 -6.226 16.161 65.335 o
-33 15 18 15.431 10.072 10.255 162.256 o
-33 15 19 185.013 181.934 65.238 4.009 o
-33 15 20 1.799 -4.624 14.238 84.174 o
-33 15 21 18.641 32.962 16.939 59.469 o
-33 15 22 0.764 26.187 17.534 55.501 o
-33 15 23 47.413 56.127 22.570 33.497 o
-33 15 24 5.826 -3.296 22.066 35.043 o
-33 15 25 4.060 -6.959 52.969 6.082 o
-33 15 26 0.068 25.500 19.686 44.031 o
-33 15 27 34.202 53.426 21.883 35.632 o
-33 15 28 0.325 9.294 20.510 40.564 o
-33 15 29 6.503 -4.212 18.221 51.396 o
-33 15 31 6.569 -10.163 29.254 19.939 o
-32 0 2 11493.200 11320.500 284.117 0.211 o
-32 0 4 9495.600 9560.440 240.167 0.296 o
-32 0 6 2442.280 2421.680 145.675 0.804 o
-32 0 8 1820.610 1982.960 133.177 0.962 o
-32 0 10 973.115 993.768 91.882 2.021 o
-32 0 14 144.322 137.572 13.643 91.678 o
-32 0 16 140.719 402.918 34.931 13.985 o
-32 0 18 1002.010 889.708 88.128 2.197 o
-32 0 26 373.680 421.643 56.860 5.278 o
-32 2 1 7117.040 6829.610 162.522 0.646 o
-32 2 2 3848.600 3784.350 112.942 1.338 o
-32 2 3 1609.640 1610.710 80.300 2.646 o
-32 2 4 6631.310 6535.600 152.954 0.729 o
-32 2 5 21909.700 21686.900 507.940 0.066 o
-32 2 6 1613.770 1628.110 80.391 2.640 o
-32 2 7 310.435 315.843 20.556 40.383 o
-32 2 8 297.715 297.668 19.594 44.444 o
-32 2 9 595.837 597.579 37.357 12.227 o
-32 2 10 470.965 475.573 30.170 18.747 o
-32 2 11 179.808 171.404 11.812 122.309 o
-32 2 12 149.422 136.427 9.385 193.727 o
-32 2 13 5334.530 5386.910 126.859 1.060 o
-32 2 14 3322.670 3324.800 124.158 1.107 o
-32 2 15 726.476 744.765 59.424 4.832 o
-32 2 16 5082.000 5096.250 125.348 1.086 o
-32 2 17 775.243 741.744 76.042 2.951 o
-32 2 18 129.831 129.606 24.355 28.766 o
-32 2 19 420.841 392.618 33.924 14.827 o
-32 2 20 21.832 11.445 3.754 1210.790 o
-32 2 21 0.002 -1.007 13.002 100.939 o
-32 2 22 1253.760 1214.940 79.705 2.686 o
-32 2 23 322.795 301.102 23.898 29.878 o
-32 2 24 423.216 406.215 33.100 15.575 o
-32 2 25 1946.720 1901.740 109.783 1.416 o
-32 2 26 2348.090 2396.590 128.553 1.033 o
-32 2 27 552.043 533.577 48.162 7.356 o
-32 2 28 658.188 656.820 58.005 5.072 o
-32 2 29 241.666 241.953 24.264 28.983 o
-32 2 30 6.102 7.600 4.258 941.306 o
-32 2 31 323.947 312.409 35.389 13.625 o
-32 2 32 0.052 -2.610 14.925 76.606 o
-32 2 33 12.674 11.399 5.311 605.036 o
-32 2 34 56.363 68.351 8.836 218.566 o
-32 2 35 876.788 841.500 86.755 2.267 o
-32 2 36 2682.160 2794.610 171.175 0.582 o
-32 2 37 264.164 261.867 35.938 13.212 o
-32 2 38 736.827 732.267 120.404 1.177 o
-32 2 39 1015.080 1034.510 142.242 0.843 o
-32 2 40 1.306 -2.793 8.744 223.167 o
-32 2 41 0.798 7.050 3.846 1153.820 o
-32 2 42 232.169 224.510 40.928 10.186 o
-32 2 43 213.619 180.148 35.618 13.450 o
-32 2 44 1088.950 1114.680 178.363 0.536 o
-32 2 45 680.778 738.173 134.688 0.941 o
-32 2 46 618.780 692.208 134.505 0.943 o
-32 2 47 207.813 218.742 48.803 7.164 o
-32 2 48 8.821 -3.205 33.420 15.277 o
-32 2 49 22.023 33.832 15.520 70.843 o
-32 2 50 3.500 -4.441 45.735 8.158 o
-32 2 51 29.907 23.440 20.830 39.325 o
-32 2 52 71.311 72.792 22.753 32.960 o
-32 2 53 382.689 367.988 97.559 1.793 o
-32 2 54 6.495 10.621 13.048 100.232 o
-32 2 55 42.596 46.742 15.153 74.309 o
-32 2 56 23.669 29.483 20.189 41.862 o
-32 2 57 0.725 2.060 9.568 186.382 o
-32 2 58 30.676 19.732 9.294 197.563 o
-32 2 59 205.717 166.322 61.072 4.575 o
-32 4 1 29.103 26.873 3.205 1661.500 o
-32 4 2 656.913 634.936 51.870 6.342 o
-32 4 3 46.476 40.013 6.089 460.250 o
-32 4 4 951.712 912.690 68.717 3.614 o
-32 4 5 2428.370 2334.370 123.288 1.123 o
-32 4 6 58.350 48.391 6.043 467.250 o
-32 4 7 13.482 8.241 5.540 556.066 o
-32 4 8 1660.980 1629.210 95.911 1.855 o
-32 4 9 7690.620 7498.830 179.416 0.530 o
-32 4 10 54.253 59.424 6.913 357.062 o
-32 4 11 250.553 226.250 19.274 45.934 o
-32 4 12 2.624 2.426 4.075 1027.820 o
-32 4 13 1117.100 1145.210 81.078 2.596 o
-32 4 14 1943.010 1804.500 110.744 1.391 o
-32 4 15 198.470 187.382 20.510 40.564 o
-32 4 16 2741.790 2704.740 127.775 1.045 o
-32 4 17 930.324 890.257 61.713 4.480 o
-32 4 18 1709.890 1676.180 101.680 1.650 o
-32 4 19 287.246 267.224 24.035 29.538 o
-32 4 20 663.589 632.968 52.877 6.103 o
-32 4 21 371.801 358.419 31.772 16.904 o
-32 4 22 1107.870 1084.550 101.680 1.650 o
-32 4 23 454.462 448.745 43.446 9.040 o
-32 4 24 13.270 7.142 3.022 1869.000 o
-32 4 25 240.665 246.347 27.102 23.230 o
-32 4 26 986.526 1002.510 92.203 2.007 o
-32 4 27 457.277 441.786 43.172 9.155 o
-32 4 28 2418.900 2451.750 151.077 0.748 o
-32 4 29 71.822 84.924 9.660 182.866 o
-32 4 30 299.361 277.845 30.582 18.245 o
-32 4 31 312.099 294.097 32.688 15.970 o
-32 4 32 709.999 720.272 75.172 3.020 o
-32 4 33 178.376 166.872 20.876 39.153 o
-32 4 34 29.433 30.444 5.677 529.485 o
-32 4 35 0.358 3.571 6.226 440.169 o
-32 4 36 247.597 245.111 28.567 20.909 o
-32 4 37 51.168 54.983 7.233 326.124 o
-32 4 38 154.616 167.284 24.447 28.550 o
-32 4 39 2.709 8.057 4.578 814.136 o
-32 4 40 269.475 287.550 46.422 7.918 o
-32 4 41 2.680 -0.320 27.743 22.169 o
-32 4 42 23.579 19.869 9.614 184.611 o
-32 4 43 65.514 61.667 11.812 122.309 o
-32 4 44 1.541 13.505 9.980 171.310 o
-32 4 45 5.052 10.713 5.631 538.129 o
-32 4 46 3.983 7.829 4.303 921.385 o
-32 4 47 419.292 405.162 73.891 3.125 o
-32 4 48 29.575 55.807 12.681 106.105 o
-32 4 49 94.129 83.001 20.556 40.383 o
-32 4 50 0.457 -5.631 14.284 83.635 o
-32 4 51 31.545 36.945 10.667 149.963 o
-32 4 52 13.994 9.202 5.768 512.809 o
-32 4 53 11.059 9.019 12.223 114.202 o
-32 4 54 148.774 161.103 49.672 6.916 o
-32 4 55 8.124 13.826 8.012 265.840 o
-32 4 56 15.100 5.585 9.751 179.448 o
-32 4 57 1.460 7.233 7.233 326.124 o
-32 6 1 29.443 20.327 6.547 398.130 o
-32 6 2 239.023 239.801 25.958 25.324 o
-32 6 3 328.905 331.866 34.656 14.207 o
-32 6 4 55.586 42.073 8.653 227.915 o
-32 6 5 0.026 -9.294 10.438 156.613 o
-32 6 6 1925.310 1917.400 131.117 0.993 o
-32 6 7 1119.770 1114.490 95.682 1.864 o
-32 6 8 615.543 608.383 64.460 4.107 o
-32 6 9 297.688 273.770 31.085 17.659 o
-32 6 10 1088.460 1086.430 102.229 1.633 o
-32 6 11 873.686 870.937 87.213 2.243 o
-32 6 12 194.955 177.996 21.151 38.143 o
-32 6 13 574.057 544.656 58.874 4.923 o
-32 6 15 177.300 167.604 20.189 41.862 o
-32 6 16 16.626 12.819 2.747 2261.490 o
-32 6 17 3.218 7.783 6.272 433.766 o
-32 6 18 354.758 357.870 41.798 9.767 o
-32 6 19 441.439 408.778 47.750 7.484 o
-32 6 20 409.890 435.743 51.504 6.433 o
-32 6 21 5.823 8.469 6.226 440.169 o
-32 6 22 732.420 734.785 83.504 2.447 o
-32 6 23 141.200 124.891 16.664 61.446 o
-32 6 24 2.752 5.814 4.532 830.666 o
-32 6 25 937.145 1007.910 113.308 1.329 o
-32 6 26 27.834 18.404 10.942 142.528 o
-32 6 27 1915.680 1964.320 196.950 0.440 o
-32 6 28 41.579 28.613 10.896 143.729 o
-32 6 29 356.332 368.537 47.383 7.600 o
-32 6 30 344.571 343.586 40.974 10.164 o
-32 6 31 453.150 461.793 55.578 5.524 o
-32 6 32 570.463 616.166 73.250 3.180 o
-32 6 33 252.633 256.602 33.374 15.319 o
-32 6 34 763.984 763.352 93.988 1.932 o
-32 6 35 44.021 58.874 14.696 79.011 o
-32 6 36 178.602 171.221 26.416 24.454 o
-32 6 37 169.515 172.182 26.965 23.468 o
-32 6 38 93.312 97.376 16.023 66.460 o
-32 6 39 0.288 -11.262 13.688 91.066 o
-32 6 40 49.204 46.147 8.836 218.566 o
-32 6 41 4.983 7.829 9.248 199.524 o
-32 6 42 1.427 -0.183 30.673 18.136 o
-32 6 43 123.054 136.107 27.285 22.919 o
-32 6 44 72.911 82.131 23.302 31.424 o
-32 6 45 4.479 -3.708 25.820 25.594 o
-32 6 46 3.199 10.575 5.356 594.737 o
-32 6 47 24.840 32.321 8.744 223.167 o
-32 6 48 32.093 49.489 12.590 107.654 o
-32 6 49 2.366 -12.086 14.925 76.606 o
-32 6 50 93.622 99.665 25.408 26.431 o
-32 6 51 128.923 133.955 37.861 11.904 o
-32 6 52 110.307 128.416 36.533 12.785 o
-32 6 53 0.063 10.621 14.421 82.049 o
-32 8 1 103.532 109.142 14.742 78.521 o
-32 8 2 2393.180 2389.030 165.819 0.621 o
-32 8 3 905.881 900.420 98.933 1.743 o
-32 8 4 729.130 773.378 109.233 1.430 o
-32 8 5 389.692 432.630 57.180 5.219 o
-32 8 6 46.922 44.682 7.096 338.870 o
-32 8 7 376.176 395.731 51.961 6.320 o
-32 8 8 1962.860 2038.670 170.031 0.590 o
-32 8 9 248.573 251.567 40.287 10.513 o
-32 8 10 4449.130 4546.560 131.803 0.982 o
-32 8 11 505.242 508.535 65.879 3.932 o
-32 8 12 2045.670 2164.070 173.785 0.565 o
-32 8 13 437.835 443.984 58.050 5.064 o
-32 8 14 256.975 252.482 35.023 13.912 o
-32 8 15 885.245 928.255 100.810 1.679 o
-32 8 16 310.555 288.100 35.709 13.382 o
-32 8 17 164.069 169.710 21.059 38.475 o
-32 8 18 839.831 845.071 103.648 1.588 o
-32 8 19 0.304 -2.243 27.331 22.843 o
-32 8 20 11.840 4.944 7.737 285.052 o
-32 8 21 977.439 1017.160 123.838 1.113 o
-32 8 22 333.640 312.638 48.162 7.356 o
-32 8 23 833.531 934.939 122.098 1.145 o
-32 8 24 144.333 156.205 28.567 20.909 o
-32 8 25 713.177 799.794 126.539 1.066 o
-32 8 26 345.429 334.842 59.195 4.870 o
-32 8 27 684.910 744.124 125.531 1.083 o
-32 8 28 919.836 1018.170 141.829 0.848 o
-32 8 29 48.964 52.740 10.667 149.963 o
-32 8 30 253.551 237.649 41.249 10.029 o
-32 8 31 718.549 770.814 122.281 1.141 o
-32 8 32 11.396 17.855 5.860 496.909 o
-32 8 33 86.723 60.110 13.963 87.518 o
-32 8 34 197.052 176.577 31.085 17.659 o
-32 8 36 193.231 243.646 49.810 6.878 o
-32 8 37 295.361 318.224 65.650 3.959 o
-32 8 38 729.151 757.950 145.034 0.811 o
-32 8 39 97.028 101.451 23.302 31.424 o
-32 8 40 138.558 124.753 28.888 20.447 o
-32 8 41 189.315 206.198 48.116 7.370 o
-32 8 42 59.845 72.013 19.320 45.716 o
-32 8 43 0.030 -34.427 23.440 31.057 o
-32 8 45 121.565 116.238 36.854 12.563 o
-32 10 1 196.619 156.205 33.008 15.661 o
-32 10 2 771.615 795.170 137.984 0.896 o
-32 10 3 1202.840 1350.220 200.063 0.426 o
-32 10 4 117.025 119.031 23.486 30.936 o
-32 10 5 261.699 236.138 38.731 11.375 o
-32 10 6 179.074 174.792 30.994 17.763 o
-32 10 7 14.578 1.373 5.127 649.024 o
-32 10 8 42.660 43.309 11.995 118.603 o
-32 10 9 73.539 92.386 14.925 76.606 o
-32 10 10 0.056 12.773 9.385 193.727 o
-32 10 11 348.536 395.044 63.864 4.184 o
-32 10 12 82.693 48.528 13.231 97.477 o
-32 10 13 123.161 133.085 20.647 40.026 o
-32 10 14 239.204 256.374 42.576 9.413 o
-32 10 15 398.363 366.156 59.103 4.885 o
-32 10 16 190.222 215.216 42.851 9.293 o
-32 10 17 807.822 900.787 151.627 0.742 o
-32 10 18 501.595 506.200 98.704 1.751 o
-32 10 21 76.314 85.519 19.045 47.045 o
-32 10 25 0.988 -0.824 21.288 37.652 o
-32 10 26 2.810 -16.710 13.551 92.921 o
-32 10 27 103.896 111.889 32.047 16.615 o
-32 10 28 3.068 35.663 14.879 77.078 o
-32 10 29 837.376 866.588 176.165 0.550 o
-32 10 31 864.800 944.050 198.781 0.432 o
-32 10 32 22.993 8.424 21.288 37.652 o
-32 10 33 60.172 60.706 17.900 53.253 o
-32 10 34 1.263 13.551 11.491 129.226 o
-32 10 35 0.218 -10.850 13.734 90.460 o
-32 10 37 144.550 193.196 55.212 5.598 o
-32 10 38 28.407 47.933 25.820 25.594 o
-32 10 39 0.999 -9.889 34.198 14.590 o
-32 10 40 0.744 -3.891 13.734 90.460 o
-32 10 41 217.966 193.425 62.583 4.357 o
-32 10 42 78.155 129.698 47.704 7.498 o
-32 10 43 1110.610 1114.540 305.359 0.183 o
-32 10 44 195.534 189.854 68.534 3.633 o
-32 10 45 1219.020 1170.250 328.387 0.158 o
-32 12 1 338.239 378.059 72.013 3.290 o
-32 12 2 1056.330 1287.730 196.126 0.444 o
-32 12 3 75.135 82.772 17.809 53.802 o
-32 12 4 2.174 1.053 8.378 243.105 o
-32 12 5 355.518 387.307 71.464 3.341 o
-32 12 6 37.694 19.411 17.809 53.802 o
-32 12 7 139.011 145.400 29.575 19.509 o
-32 12 8 128.259 147.689 27.835 22.024 o
-32 12 9 217.133 206.335 39.555 10.906 o
-32 12 10 22.364 34.977 20.601 40.204 o
-32 12 11 13.893 -16.390 27.423 22.691 o
-32 12 12 121.860 125.577 25.180 26.914 o
-32 12 13 422.451 486.606 87.671 2.220 o
-32 12 14 1.371 27.423 20.464 40.746 o
-32 12 15 19.622 11.674 24.493 28.444 o
-32 12 16 134.858 160.783 36.396 12.881 o
-32 12 17 13.060 14.787 6.501 403.757 o
-32 12 18 3.864 -6.409 47.521 7.556 o
-32 12 19 152.074 162.065 41.661 9.831 o
-32 12 22 3.099 -12.269 13.780 89.859 o
-32 12 23 99.737 108.776 32.321 16.334 o
-32 12 24 23.050 6.318 25.454 26.336 o
-32 12 25 31.506 40.837 13.597 92.296 o
-32 12 26 57.134 65.696 18.999 47.272 o
-32 12 27 195.260 219.199 61.438 4.521 o
-32 12 29 70.726 61.713 22.936 32.436 o
-32 12 30 42.563 33.603 27.926 21.880 o
-32 12 31 22.815 24.951 21.105 38.309 o
-32 12 32 19.225 10.209 8.927 214.105 o
-32 12 33 152.020 153.961 49.169 7.058 o
-32 12 35 107.050 142.058 51.046 6.549 o
-32 12 37 22.922 31.955 19.549 44.652 o
-32 12 38 31.622 22.387 11.033 140.173 o
-32 12 39 417.085 426.084 139.861 0.872 o
-32 12 40 346.271 341.984 123.471 1.119 o
-32 12 41 216.178 227.806 88.953 2.157 o
-32 12 42 592.683 575.009 199.330 0.429 o
-32 12 43 79.017 53.564 25.912 25.413 o
-32 14 1 198.454 205.373 50.679 6.644 o
-32 14 2 333.076 384.331 86.618 2.274 o
-32 14 3 206.345 184.497 56.952 5.261 o
-32 14 4 10.934 33.283 13.872 88.677 o
-32 14 5 117.767 107.952 27.148 23.152 o
-32 14 6 67.418 94.584 25.134 27.012 o
-32 14 7 330.082 360.937 90.921 2.064 o
-32 14 8 68.489 88.037 24.859 27.612 o
-32 14 9 308.456 341.389 76.134 2.944 o
-32 14 10 17.702 26.095 9.889 174.498 o
-32 14 11 7.136 -3.479 13.872 88.677 o
-32 14 12 1.120 28.247 25.637 25.961 o
-32 14 14 8.311 21.517 10.987 141.343 o
-32 14 15 25.371 33.283 13.414 94.834 o
-32 14 16 295.438 296.203 90.829 2.068 o
-32 14 17 23.134 22.753 10.392 157.996 o
-32 14 18 43.604 31.360 13.002 100.939 o
-32 14 19 52.962 72.151 23.577 30.696 o
-32 14 20 0.236 -8.698 16.664 61.446 o
-32 14 21 6.037 14.650 12.498 109.237 o
-32 14 22 1.329 -1.511 44.591 8.582 o
-32 14 24 2.762 18.999 11.995 118.603 o
-32 14 25 179.359 171.724 55.303 5.579 o
-32 14 26 0.314 -19.640 45.506 8.240 o
-32 14 27 5.502 -22.387 23.898 29.878 o
-32 14 28 0.234 17.763 20.556 40.383 o
-32 14 29 8.386 15.794 24.310 28.874 o
-32 14 30 21.747 27.926 15.108 74.760 o
-32 14 31 17.239 45.461 18.084 52.180 o
-32 14 33 26.583 43.263 19.960 42.828 o
-32 14 35 7.815 16.893 13.734 90.460 o
-32 14 36 235.678 193.837 74.715 3.057 o
-32 16 1 54.169 70.457 31.680 17.001 o
-32 16 15 0.058 6.180 7.600 295.448 o
-32 16 16 8.430 3.617 16.802 60.446 o
-32 16 18 1.378 7.600 10.255 162.256 o
-32 16 20 34.542 45.003 19.686 44.031 o
-32 16 21 3.636 -1.328 15.245 73.419 o
-32 16 22 39.537 54.754 23.669 30.459 o
-31 1 1 3814.700 3783.940 110.515 1.397 o
-31 1 2 5814.120 5787.490 146.087 0.800 o
-31 1 3 265.586 240.488 16.756 60.776 o
-31 1 4 81.544 78.148 10.621 151.259 o
-31 1 5 13530.400 13714.200 340.839 0.147 o
-31 1 6 1505.890 1434.180 78.972 2.736 o
-31 1 7 8945.610 8960.070 240.030 0.296 o
-31 1 8 8880.890 8595.520 217.139 0.362 o
-31 1 9 140.213 126.905 9.614 184.611 o
-31 1 10 499.139 542.367 39.738 10.806 o
-31 1 11 582.350 612.962 40.516 10.395 o
-31 1 12 736.262 723.706 50.313 6.741 o
-31 1 13 118.452 106.166 12.269 113.352 o
-31 1 14 2436.220 2457.570 116.558 1.256 o
-31 1 15 7548.200 7428.240 182.941 0.510 o
-31 1 16 2957.780 2849.680 117.016 1.246 o
-31 1 17 12.512 10.804 4.807 738.445 o
-31 1 18 8905.510 9020.690 226.524 0.333 o
-31 1 19 7812.840 7894.930 193.928 0.454 o
-31 1 20 385.878 397.150 31.223 17.504 o
-31 1 21 4106.730 3974.800 120.816 1.169 o
-31 1 22 1408.200 1338.730 97.697 1.788 o
-31 1 23 429.348 444.488 39.005 11.216 o
-31 1 24 0.516 -2.197 10.301 160.817 o
-31 1 25 1455.510 1436.200 97.376 1.800 o
-31 1 26 2355.300 2323.480 135.512 0.929 o
-31 1 27 320.103 300.964 27.377 22.766 o
-31 1 28 2517.600 2447.360 131.163 0.992 o
-31 1 29 218.882 209.677 20.830 39.325 o
-31 1 30 3578.010 3556.180 123.151 1.125 o
-31 1 31 958.848 988.549 84.878 2.369 o
-31 1 32 133.323 153.961 20.418 40.929 o
-31 1 33 1078.130 1088.810 117.474 1.236 o
-31 1 34 205.142 167.604 23.394 31.178 o
-31 1 35 116.259 112.575 16.481 62.819 o
-31 1 36 176.609 175.616 26.187 24.883 o
-31 1 37 144.951 145.172 22.204 34.611 o
-31 1 38 114.077 112.347 18.862 47.963 o
-31 1 39 171.397 171.084 28.659 20.775 o
-31 1 40 1013.490 1000.770 139.586 0.876 o
-31 1 41 1314.950 1351.040 180.514 0.524 o
-31 1 42 2558.250 2624.530 239.938 0.296 o
-31 1 43 141.150 172.503 33.832 14.908 o
-31 1 44 2139.320 2157.340 253.627 0.265 o
-31 1 45 429.560 476.626 89.090 2.150 o
-31 1 46 2535.630 2766.040 284.025 0.212 o
-31 1 47 1967.450 2066.970 282.148 0.214 o
-31 1 48 31.450 37.861 10.621 151.259 o
-31 1 49 414.816 452.270 101.268 1.664 o
-31 1 50 17.031 -5.356 23.623 30.577 o
-31 1 51 74.643 102.778 27.881 21.951 o
-31 1 52 84.014 80.575 26.599 24.118 o
-31 1 53 49.158 9.706 7.554 299.040 o
-31 1 54 6.366 8.241 8.607 230.346 o
-31 1 55 0.423 14.055 12.178 115.062 o
-31 1 56 390.052 403.697 121.686 1.152 o
-31 1 57 10.543 16.756 20.281 41.485 o
-31 1 58 13.913 14.192 8.195 254.092 o
-31 1 59 112.286 105.067 36.900 12.532 o
-31 3 1 148.843 134.230 9.843 176.125 o
-31 3 2 91.081 81.902 8.561 232.816 o
-31 3 3 21.984 23.760 4.258 941.306 o
-31 3 4 147.149 150.116 11.491 129.226 o
-31 3 5 278.797 293.227 25.454 26.336 o
-31 3 6 2928.500 2772.630 121.411 1.158 o
-31 3 7 285.778 300.827 20.693 39.849 o
-31 3 8 1516.400 1508.940 83.001 2.477 o
-31 3 9 1349.970 1345.920 81.994 2.538 o
-31 3 10 729.338 681.542 46.697 7.825 o
-31 3 11 57.718 62.354 7.645 291.920 o
-31 3 12 646.923 639.194 44.774 8.512 o
-31 3 13 70.627 59.653 9.110 205.585 o
-31 3 14 2076.230 2070.810 101.451 1.658 o
-31 3 15 55.875 56.677 11.399 131.310 o
-31 3 16 383.214 380.120 30.124 18.804 o
-31 3 17 322.743 315.751 31.085 17.659 o
-31 3 18 297.387 274.137 24.447 28.550 o
-31 3 19 10.235 12.819 4.487 847.705 o
-31 3 20 145.170 139.678 11.857 121.366 o
-31 3 21 103.040 88.998 8.332 245.784 o
-31 3 22 179.090 167.970 14.192 84.718 o
-31 3 23 431.835 444.991 36.075 13.111 o
-31 3 24 25.887 30.215 12.910 102.376 o
-31 3 25 53.549 46.834 4.807 738.445 o
-31 3 26 3825.330 3853.890 115.414 1.281 o
-31 3 27 427.724 392.435 36.213 13.012 o
-31 3 28 874.991 892.271 83.276 2.461 o
-31 3 29 0.876 -2.060 12.681 106.105 o
-31 3 30 0.999 1.282 7.096 338.870 o
-31 3 31 971.951 953.709 95.682 1.864 o
-31 3 32 204.156 188.847 21.197 37.978 o
-31 3 33 47.056 48.803 6.180 446.714 o
-31 3 34 301.088 303.574 35.526 13.520 o
-31 3 35 33.093 26.324 4.075 1027.820 o
-31 3 36 381.828 379.891 49.993 6.827 o
-31 3 37 1786.870 1794.430 156.159 0.700 o
-31 3 38 171.838 163.667 21.654 36.389 o
-31 3 39 57.516 65.696 12.040 117.702 o
-31 3 40 9.266 21.105 7.462 306.423 o
-31 3 41 124.050 126.768 21.654 36.389 o
-31 3 42 1246.700 1308.190 169.619 0.593 o
-31 3 43 0.198 -2.518 24.081 29.426 o
-31 3 44 11.421 16.344 6.592 392.620 o
-31 3 45 283.358 282.331 52.007 6.309 o
-31 3 46 22.316 20.281 13.277 96.806 o
-31 3 47 623.458 638.141 132.673 0.969 o
-31 3 48 3.309 17.030 7.096 338.870 o
-31 3 49 37.224 46.559 16.893 59.792 o
-31 3 50 707.685 750.625 195.393 0.447 o
-31 3 51 377.049 381.905 95.728 1.862 o
-31 3 52 183.375 170.534 45.735 8.158 o
-31 3 53 273.774 249.644 69.129 3.571 o
-31 3 54 9.976 -14.879 27.240 22.997 o
-31 3 55 0.507 1.969 11.903 120.434 o
-31 3 56 112.646 83.642 27.789 22.096 o
-31 3 57 27.965 29.254 11.857 121.366 o
-31 3 58 0.206 -4.166 11.125 137.875 o
-31 5 1 208.538 215.628 24.081 29.426 o
-31 5 2 25.584 25.592 5.723 521.047 o
-31 5 3 2382.510 2307.870 124.753 1.096 o
-31 5 4 2873.370 2796.900 122.373 1.139 o
-31 5 5 111.343 114.452 10.118 166.691 o
-31 5 6 1058.740 1085.190 73.662 3.145 o
-31 5 7 141.822 133.040 11.079 139.016 o
-31 5 8 862.835 868.328 73.891 3.125 o
-31 5 9 1154.430 1165.350 91.242 2.050 o
-31 5 10 497.758 456.391 42.164 9.598 o
-31 5 11 23.472 15.611 2.289 3256.540 o
-31 5 12 5.635 12.178 5.311 605.036 o
-31 5 13 2.257 -16.252 20.372 41.113 o
-31 5 14 238.431 193.104 20.144 42.053 o
-31 5 15 2869.980 2660.240 137.114 0.908 o
-31 5 16 1317.060 1238.010 89.181 2.145 o
-31 5 17 133.245 112.850 11.399 131.310 o
-31 5 18 505.381 500.707 52.511 6.188 o
-31 5 19 621.004 642.124 66.245 3.888 o
-31 5 20 5.475 16.206 8.103 259.867 o
-31 5 21 458.623 451.629 49.672 6.916 o
-31 5 22 293.963 303.162 31.451 17.250 o
-31 5 23 6.127 5.265 10.804 146.175 o
-31 5 24 149.054 162.751 16.756 60.776 o
-31 5 25 258.108 257.564 26.507 24.285 o
-31 5 26 285.505 290.251 30.170 18.747 o
-31 5 28 27.752 23.028 5.631 538.129 o
-31 5 29 224.981 222.679 25.958 25.324 o
-31 5 30 2290.080 2325.990 150.299 0.755 o
-31 5 31 432.511 424.710 47.795 7.470 o
-31 5 32 160.147 169.161 21.059 38.475 o
-31 5 33 143.834 136.610 17.717 54.359 o
-31 5 34 42.933 44.362 10.530 153.901 o
-31 5 35 137.601 152.268 20.372 41.113 o
-31 5 36 547.176 580.228 73.112 3.192 o
-31 5 37 42.017 40.150 7.966 268.905 o
-31 5 38 12.072 13.917 6.547 398.130 o
-31 5 39 563.520 578.946 73.478 3.160 o
-31 5 40 0.031 -1.099 16.847 60.118 o
-31 5 41 6.131 6.547 4.303 921.385 o
-31 5 42 5.134 -0.275 19.869 43.223 o
-31 5 43 59.803 37.632 7.645 291.920 o
-31 5 44 6.808 -10.255 10.667 149.963 o
-31 5 45 88.594 89.822 21.242 37.815 o
-31 5 46 139.693 130.247 25.729 25.776 o
-31 5 47 5.251 11.262 11.583 127.191 o
-31 5 48 11.056 9.294 8.332 245.784 o
-31 5 49 66.025 79.201 17.443 56.085 o
-31 5 50 30.812 39.646 11.033 140.173 o
-31 5 51 19.578 13.688 11.628 126.191 o
-31 5 52 30.119 29.758 8.057 262.828 o
-31 5 53 124.917 109.508 33.054 15.618 o
-31 5 54 273.223 249.323 88.220 2.192 o
-31 5 55 9.174 20.235 10.392 157.996 o
-31 5 56 179.902 150.299 56.952 5.261 o
-31 7 1 177.390 191.365 21.380 37.330 o
-31 7 2 25.039 23.852 5.860 496.909 o
-31 7 3 35.662 27.102 7.462 306.423 o
-31 7 4 10.086 5.448 3.067 1813.620 o
-31 7 5 347.505 376.137 40.470 10.418 o
-31 7 6 221.256 212.378 24.127 29.314 o
-31 7 7 95.032 79.888 10.484 155.248 o
-31 7 8 1557.420 1547.760 136.748 0.912 o
-31 7 9 2408.020 2412.150 161.561 0.654 o
-31 7 10 312.181 311.356 38.044 11.790 o
-31 7 11 1384.460 1382.130 128.370 1.035 o
-31 7 12 1655.770 1716.600 166.505 0.615 o
-31 7 13 224.215 199.971 24.951 27.410 o
-31 7 14 923.862 894.011 95.041 1.889 o
-31 7 15 141.518 139.357 18.084 52.180 o
-31 7 16 6.449 14.375 6.455 409.505 o
-31 7 17 181.866 173.144 20.281 41.485 o
-31 7 18 2.165 1.236 9.706 181.145 o
-31 7 19 935.002 950.917 104.472 1.563 o
-31 7 20 467.618 468.523 58.188 5.040 o
-31 7 21 10.759 16.161 5.585 546.987 o
-31 7 22 1396.910 1410.050 143.157 0.833 o
-31 7 23 458.203 448.928 67.802 3.712 o
-31 7 24 37.367 39.967 14.009 86.947 o
-31 7 25 430.173 463.166 71.876 3.303 o
-31 7 26 26.339 25.958 6.547 398.130 o
-31 7 27 132.058 145.492 25.225 26.816 o
-31 7 28 121.214 104.060 16.435 63.170 o
-31 7 29 1.304 -6.776 14.696 79.011 o
-31 7 30 684.262 699.717 100.169 1.701 o
-31 7 31 168.582 194.798 32.230 16.427 o
-31 7 32 19.482 25.408 13.002 100.939 o
-31 7 33 319.516 358.740 53.335 5.999 o
-31 7 34 123.195 113.079 17.443 56.085 o
-31 7 35 146.438 147.873 27.606 22.390 o
-31 7 36 1.271 -10.209 10.392 157.996 o
-31 7 37 12.566 17.855 13.093 99.532 o
-31 7 38 7.027 7.600 11.674 125.204 o
-31 7 39 731.134 870.068 128.645 1.031 o
-31 7 40 224.720 246.347 43.263 9.117 o
-31 7 41 142.975 133.497 25.134 27.012 o
-31 7 42 44.926 45.186 9.065 207.667 o
-31 7 43 7.694 -5.906 13.963 87.518 o
-31 7 44 126.334 118.481 24.493 28.444 o
-31 7 45 0.810 8.469 16.802 60.446 o
-31 7 46 84.542 85.748 22.570 33.497 o
-31 7 47 62.872 52.969 15.153 74.309 o
-31 7 48 41.265 38.090 13.093 99.532 o
-31 7 49 51.841 69.862 25.317 26.622 o
-31 7 50 30.190 13.551 24.035 29.538 o
-31 7 51 4.106 27.377 21.609 36.544 o
-31 7 52 51.472 33.374 14.009 86.947 o
-31 9 1 1630.170 1636.620 177.951 0.539 o
-31 9 2 1667.570 1733.820 179.690 0.528 o
-31 9 3 2312.860 2429.140 226.891 0.331 o
-31 9 4 1504.270 1659.840 200.612 0.424 o
-31 9 5 2974.340 3123.130 207.251 0.397 o
-31 9 6 153.466 157.761 23.898 29.878 o
-31 9 7 83.147 100.306 16.069 66.082 o
-31 9 8 1004.670 1093.620 131.987 0.980 o
-31 9 9 2353.770 2444.380 191.456 0.466 o
-31 9 10 1417.150 1493.970 144.759 0.814 o
-31 9 11 230.179 222.084 32.779 15.881 o
-31 9 12 50.845 48.619 8.149 256.955 o
-31 9 13 266.666 262.371 31.131 17.607 o
-31 9 14 142.062 157.120 21.334 37.491 o
-31 9 15 90.378 63.636 9.248 199.524 o
-31 9 16 255.714 249.277 30.994 17.763 o
-31 9 17 432.421 460.740 54.205 5.808 o
-31 9 18 125.017 137.206 22.021 35.189 o
-31 9 19 880.522 888.151 119.076 1.203 o
-31 9 20 150.638 144.759 24.035 29.538 o
-31 9 21 183.561 165.727 30.399 18.465 o
-31 9 22 2495.080 2673.790 242.502 0.290 o
-31 9 23 517.379 518.332 91.745 2.027 o
-31 9 24 18.581 27.789 7.188 330.292 o
-31 9 26 242.843 222.129 46.239 7.981 o
-31 9 27 2.617 6.959 7.371 314.084 o
-31 9 28 81.592 68.443 21.563 36.699 o
-31 9 29 3.661 0.778 11.216 135.633 o
-31 9 31 19.901 2.381 14.742 78.521 o
-31 9 32 36.036 34.839 8.973 211.926 o
-31 9 34 795.084 908.936 181.567 0.518 o
-31 9 35 189.864 208.990 51.366 6.467 o
-31 9 36 349.885 380.211 94.217 1.922 o
-31 9 37 255.614 298.080 74.989 3.034 o
-31 9 38 115.966 142.379 38.273 11.649 o
-31 9 39 93.707 103.190 28.888 20.447 o
-31 9 40 226.717 216.086 64.780 4.066 o
-31 9 41 444.728 489.719 129.789 1.013 o
-31 9 42 94.575 111.294 33.832 14.908 o
-31 9 43 50.108 42.622 16.893 59.792 o
-31 9 44 31.393 29.941 29.483 19.630 o
-31 9 45 2.703 16.344 9.019 209.780 o
-31 11 1 52.424 60.523 14.787 78.035 o
-31 11 3 314.168 333.606 60.065 4.730 o
-31 11 4 45.583 77.141 18.267 51.139 o
-31 11 5 2479.330 2674.620 218.879 0.356 o
-31 11 6 0.834 29.803 22.707 33.093 o
-31 11 7 1800.630 1940.840 210.867 0.384 o
-31 11 8 931.226 1031.260 139.861 0.872 o
-31 11 9 36.224 53.289 20.052 42.437 o
-31 11 10 23.209 13.597 10.438 156.613 o
-31 11 11 234.287 261.272 42.759 9.333 o
-31 11 12 74.813 81.353 16.206 64.967 o
-31 11 13 0.004 -6.821 16.481 62.819 o
-31 11 14 4.015 -0.595 8.561 232.816 o
-31 11 15 7.325 12.269 20.739 39.673 o
-31 11 16 321.015 353.979 65.192 4.015 o
-31 11 17 187.633 199.468 38.364 11.593 o
-31 11 18 1357.200 1573.310 214.850 0.370 o
-31 11 19 443.486 535.821 95.362 1.876 o
-31 11 20 91.634 102.229 20.601 40.204 o
-31 11 21 52.840 44.545 11.216 135.633 o
-31 11 22 358.636 382.134 73.707 3.141 o
-31 11 23 50.602 53.106 14.009 86.947 o
-31 11 24 27.980 41.890 23.394 31.178 o
-31 11 25 396.091 495.991 113.262 1.330 o
-31 11 26 103.065 96.873 29.758 19.270 o
-31 11 27 60.115 51.092 20.235 41.673 o
-31 11 28 92.470 105.663 28.293 21.317 o
-31 11 29 32.859 -15.062 55.715 5.497 o
-31 11 30 544.474 573.315 137.847 0.898 o
-31 11 31 399.366 437.071 113.949 1.314 o
-31 11 32 311.712 350.865 90.005 2.106 o
-31 11 33 0.098 20.922 22.982 32.306 o
-31 11 34 0.129 1.557 12.315 112.510 o
-31 11 35 17.116 39.738 15.153 74.309 o
-31 11 38 31.338 49.627 28.796 20.578 o
-31 11 39 2.925 1.785 7.829 278.423 o
-31 11 40 0.133 13.368 9.522 188.179 o
-31 11 41 206.920 225.700 74.669 3.060 o
-31 11 43 184.195 217.414 78.835 2.746 o
-31 11 44 678.049 691.705 234.307 0.311 o
-31 11 45 7.985 -1.099 44.957 8.443 o
-31 13 1 101.016 103.053 28.293 21.317 o
-31 13 2 38.303 41.432 12.498 109.237 o
-31 13 3 199.777 212.332 44.636 8.564 o
-31 13 4 6.703 3.479 10.804 146.175 o
-31 13 5 29.537 26.370 12.407 110.856 o
-31 13 6 9.765 4.715 13.780 89.859 o
-31 13 7 200.954 241.586 46.880 7.764 o
-31 13 8 84.238 113.125 25.408 26.431 o
-31 13 9 147.045 144.256 28.796 20.578 o
-31 13 10 160.244 183.765 35.846 13.279 o
-31 13 11 113.943 124.021 24.493 28.444 o
-31 13 12 411.537 473.238 95.179 1.884 o
-31 13 13 115.310 150.528 39.280 11.059 o
-31 13 14 162.836 216.040 51.412 6.456 o
-31 13 15 71.155 52.557 31.818 16.855 o
-31 13 16 23.460 20.739 9.477 190.001 o
-31 13 17 25.581 28.934 10.438 156.613 o
-31 13 18 4.134 11.628 17.580 55.212 o
-31 13 19 36.565 72.746 21.014 38.643 o
-31 13 20 1.964 4.487 6.318 427.503 o
-31 13 21 5.980 17.809 11.949 119.513 o
-31 13 22 26.881 64.872 24.493 28.444 o
-31 13 23 124.013 143.249 42.988 9.233 o
-31 13 24 24.121 44.774 30.994 17.763 o
-31 13 25 3.435 -19.549 19.091 46.819 o
-31 13 27 187.151 190.586 58.188 5.040 o
-31 13 28 33.282 44.453 29.208 20.001 o
-31 13 29 32.469 18.770 20.372 41.113 o
-31 13 30 73.633 57.272 23.348 31.301 o
-31 13 31 1.057 -10.804 16.115 65.707 o
-31 13 32 13.782 3.159 7.920 272.022 o
-31 13 34 5.996 10.438 8.378 243.105 o
-31 13 35 31.823 28.384 14.329 83.101 o
-31 13 36 26.112 24.127 20.006 42.632 o
-31 13 37 12.691 14.925 9.843 176.125 o
-31 13 38 54.762 54.754 26.370 24.539 o
-31 13 39 242.438 221.214 85.656 2.326 o
-31 13 40 36.874 28.430 13.551 92.921 o
-31 15 1 94.439 80.483 24.630 28.128 o
-31 15 2 5.704 29.025 11.033 140.173 o
-31 15 3 12.879 25.912 10.438 156.613 o
-31 15 4 6.459 4.807 9.980 171.310 o
-31 15 5 259.969 246.988 72.013 3.290 o
-31 15 6 2.753 20.693 20.006 42.632 o
-31 15 7 154.196 158.540 42.027 9.661 o
-31 15 8 0.891 10.392 7.783 281.708 o
-31 15 9 29.257 46.788 18.404 50.379 o
-31 15 10 31.992 7.279 8.149 256.955 o
-31 15 11 0.060 13.322 20.098 42.244 o
-31 15 12 25.115 26.278 22.295 34.327 o
-31 15 13 209.225 211.462 68.900 3.594 o
-31 15 14 15.242 6.135 9.065 207.667 o
-31 15 15 15.504 27.835 12.773 104.590 o
-31 15 16 77.127 67.298 22.295 34.327 o
-31 15 17 15.067 37.037 23.669 30.459 o
-31 15 18 14.906 0.916 13.368 95.484 o
-31 15 19 266.012 263.561 93.118 1.968 o
-31 15 20 1.208 -9.156 33.832 14.908 o
-31 15 21 1.947 3.388 12.361 111.678 o
-31 15 22 2.080 39.509 16.847 60.118 o
-31 15 23 0.707 -15.566 19.091 46.819 o
-31 15 24 13.794 9.568 14.329 83.101 o
-31 15 25 35.517 39.601 28.979 20.318 o
-31 15 26 1.357 -3.937 16.710 61.110 o
-31 15 27 1.526 20.647 12.636 106.876 o
-31 15 29 124.715 153.641 63.819 4.190 o
-31 15 32 10.723 23.669 10.804 146.175 o
-30 0 2 1500.170 1555.410 112.575 1.346 o
-30 0 4 47729.800 48447.400 1218.280 0.011 o
-30 0 6 22526.300 22909.700 575.971 0.051 o
-30 0 8 15.030 25.592 9.889 174.498 o
-30 0 10 12074.800 12051.700 313.554 0.174 o
-30 0 12 405.667 427.457 42.485 9.454 o
-30 0 14 5812.850 5605.970 145.629 0.805 o
-30 0 16 59.802 80.162 11.125 137.875 o
-30 0 18 1778.810 1724.840 122.876 1.130 o
-30 0 20 9239.610 8817.460 229.180 0.325 o
-30 0 22 695.232 664.282 70.136 3.469 o
-30 0 24 3234.040 3230.080 166.872 0.613 o
-30 0 26 2.520 0.961 6.959 352.379 o
-30 2 1 481.948 469.164 26.645 24.035 o
-30 2 2 1873.280 1856.240 81.307 2.581 o
-30 2 3 90.072 79.751 10.438 156.613 o
-30 2 4 77.466 86.526 5.906 489.235 o
-30 2 5 409.287 381.310 25.454 26.336 o
-30 2 6 1750.690 1757.670 91.608 2.033 o
-30 2 7 13469.400 13739.800 329.760 0.157 o
-30 2 8 4519.160 4491.070 128.187 1.038 o
-30 2 9 705.033 727.689 48.345 7.301 o
-30 2 10 737.651 819.663 50.908 6.584 o
-30 2 11 1220.750 1256.460 72.334 3.261 o
-30 2 12 1278.170 1296.650 70.594 3.424 o
-30 2 13 329.139 353.750 21.425 37.171 o
-30 2 14 1071.990 1091.690 68.031 3.687 o
-30 2 15 559.420 525.611 32.733 15.925 o
-30 2 16 642.018 635.669 41.340 9.984 o
-30 2 17 189.318 201.848 16.435 63.170 o
-30 2 18 690.395 672.385 50.267 6.753 o
-30 2 19 12556.800 12457.600 310.487 0.177 o
-30 2 20 2.918 4.670 4.212 961.881 o
-30 2 21 3038.390 3128.860 116.833 1.250 o
-30 2 22 844.028 862.010 53.793 5.897 o
-30 2 23 6790.930 6535.460 155.838 0.703 o
-30 2 24 11.268 7.417 2.564 2596.100 o
-30 2 25 12.351 10.713 2.152 3685.540 o
-30 2 26 14.376 17.580 3.937 1100.780 o
-30 2 27 180.303 181.796 19.549 44.652 o
-30 2 28 19.518 27.972 8.057 262.828 o
-30 2 29 295.036 301.102 29.163 20.064 o
-30 2 30 2927.310 2974.890 134.276 0.946 o
-30 2 31 1881.580 1910.940 129.835 1.012 o
-30 2 32 1324.760 1359.470 110.012 1.410 o
-30 2 33 2001.810 2049.110 139.586 0.876 o
-30 2 34 305.373 314.424 35.526 13.520 o
-30 2 35 1642.110 1693.580 136.885 0.911 o
-30 2 36 57.124 65.604 9.385 193.727 o
-30 2 37 1838.720 1878.620 166.231 0.618 o
-30 2 38 301.630 278.577 37.220 12.317 o
-30 2 39 47.538 43.217 7.371 314.084 o
-30 2 40 529.465 488.392 68.122 3.677 o
-30 2 41 2.724 8.469 7.737 285.052 o
-30 2 42 2.119 -6.135 13.734 90.460 o
-30 2 43 16.502 16.619 11.308 133.445 o
-30 2 44 28.809 19.686 22.662 33.227 o
-30 2 45 0.513 -7.829 9.202 201.514 o
-30 2 46 180.238 182.483 45.781 8.141 o
-30 2 47 64.614 68.351 17.488 55.792 o
-30 2 48 0.312 7.554 10.850 144.944 o
-30 2 49 0.090 2.564 5.402 584.700 o
-30 2 50 7.886 10.621 14.375 82.573 o
-30 2 51 30.433 44.911 16.069 66.082 o
-30 2 52 49.135 53.381 21.883 35.632 o
-30 2 53 91.939 109.188 30.215 18.690 o
-30 2 54 20.699 18.495 11.033 140.173 o
-30 2 55 69.102 75.996 23.486 30.936 o
-30 2 56 71.732 82.131 25.363 26.526 o
-30 2 57 204.787 193.974 61.621 4.494 o
-30 2 58 4.916 -11.216 16.802 60.446 o
-30 2 59 22.320 26.049 25.180 26.914 o
-30 4 1 880.763 862.880 57.226 5.210 o
-30 4 2 1624.120 1543.140 79.751 2.683 o
-30 4 3 2617.890 2502.940 123.883 1.112 o
-30 4 4 5.176 0.595 2.610 2505.800 o
-30 4 5 582.102 562.465 40.470 10.418 o
-30 4 6 3380.130 3289.230 122.144 1.144 o
-30 4 7 1298.550 1277.340 84.786 2.374 o
-30 4 8 1267.280 1146.170 74.348 3.087 o
-30 4 9 15.442 7.096 5.219 626.451 o
-30 4 10 1697.460 1700.760 96.277 1.841 o
-30 4 11 49.370 39.463 4.990 685.242 o
-30 4 12 6080.490 5933.540 141.051 0.858 o
-30 4 13 487.386 499.745 35.023 13.912 o
-30 4 14 322.708 294.463 24.539 28.338 o
-30 4 15 305.984 261.135 21.975 35.336 o
-30 4 16 1381.410 1313.870 88.495 2.179 o
-30 4 17 1077.930 1026.780 74.806 3.049 o
-30 4 18 43.120 42.485 3.937 1100.780 o
-30 4 19 239.097 223.686 17.168 57.894 o
-30 4 20 1496.300 1458.400 87.213 2.243 o
-30 4 21 1000.970 980.171 69.724 3.510 o
-30 4 22 7417.530 7270.290 176.211 0.550 o
-30 4 23 977.036 953.435 81.399 2.575 o
-30 4 24 661.180 661.032 62.216 4.408 o
-30 4 25 14.235 13.826 5.082 660.771 o
-30 4 26 151.671 143.661 15.749 68.799 o
-30 4 27 625.018 647.572 64.368 4.118 o
-30 4 28 1552.950 1544.380 123.242 1.123 o
-30 4 29 348.871 325.457 33.603 15.111 o
-30 4 30 557.516 556.697 55.624 5.515 o
-30 4 31 527.400 519.156 50.267 6.753 o
-30 4 32 6.834 9.522 7.371 314.084 o
-30 4 33 398.394 407.130 45.552 8.223 o
-30 4 34 2.941 5.723 9.431 191.850 o
-30 4 35 11.440 19.045 8.103 259.867 o
-30 4 36 378.337 410.610 51.412 6.456 o
-30 4 37 542.633 552.302 68.900 3.594 o
-30 4 38 43.829 31.726 5.631 538.129 o
-30 4 39 7.206 2.335 6.364 421.374 o
-30 4 40 217.250 219.932 32.459 16.196 o
-30 4 41 968.474 1027.690 160.188 0.665 o
-30 4 42 17.401 18.129 9.202 201.514 o
-30 4 43 80.849 58.508 11.308 133.445 o
-30 4 44 262.064 299.362 53.243 6.019 o
-30 4 45 20.873 33.878 8.561 232.816 o
-30 4 46 65.995 57.226 12.956 101.654 o
-30 4 47 0.002 -6.135 22.707 33.093 o
-30 4 48 19.180 -0.275 16.893 59.792 o
-30 4 49 52.949 73.341 16.985 59.149 o
-30 4 50 44.547 69.084 16.893 59.792 o
-30 4 51 163.510 195.302 44.774 8.512 o
-30 4 52 10.268 -0.504 17.672 54.642 o
-30 4 53 277.103 234.948 59.836 4.766 o
-30 4 54 63.880 57.135 16.206 64.967 o
-30 4 55 99.068 57.730 18.221 51.396 o
-30 4 56 18.167 25.500 9.751 179.448 o
-30 4 57 21.836 32.642 11.995 118.603 o
-30 6 1 1.057 -14.513 4.807 738.445 o
-30 6 2 324.934 323.122 36.350 12.914 o
-30 6 3 56.925 126.310 13.231 97.477 o
-30 6 4 196.620 190.998 19.686 44.031 o
-30 6 5 819.872 809.820 71.922 3.299 o
-30 6 6 638.432 623.217 57.913 5.088 o
-30 6 7 44.348 45.003 4.670 782.522 o
-30 6 8 130.357 135.695 12.636 106.876 o
-30 6 9 2416.230 2525.550 138.945 0.884 o
-30 6 10 9.748 0.961 10.987 141.343 o
-30 6 11 857.518 811.239 71.189 3.367 o
-30 6 12 34.148 64.002 8.149 256.955 o
-30 6 13 725.797 709.331 71.510 3.337 o
-30 6 14 502.169 467.470 50.359 6.728 o
-30 6 15 2879.450 2968.480 152.771 0.731 o
-30 6 16 27.149 24.447 11.812 122.309 o
-30 6 17 209.655 191.593 19.686 44.031 o
-30 6 18 456.279 588.240 62.720 4.338 o
-30 6 19 3010.090 3062.520 172.823 0.571 o
-30 6 20 61.305 61.804 10.438 156.613 o
-30 6 21 57.612 79.613 10.438 156.613 o
-30 6 22 41.387 34.748 4.899 711.098 o
-30 6 23 37.336 51.183 11.033 140.173 o
-30 6 24 40.105 46.834 11.949 119.513 o
-30 6 25 1.499 3.800 8.698 225.522 o
-30 6 26 19.717 19.549 9.934 172.893 o
-30 6 27 3.525 -8.241 21.380 37.330 o
-30 6 28 495.334 498.967 53.106 6.050 o
-30 6 29 748.554 725.629 76.683 2.902 o
-30 6 30 1089.020 1132.760 110.241 1.404 o
-30 6 31 463.417 482.028 55.990 5.443 o
-30 6 32 3.834 9.660 7.737 285.052 o
-30 6 33 367.863 381.539 47.658 7.513 o
-30 6 34 0.874 -14.284 22.479 33.770 o
-30 6 35 139.416 144.439 18.816 48.196 o
-30 6 36 17.801 13.231 10.850 144.944 o
-30 6 37 86.248 114.452 16.161 65.335 o
-30 6 38 28.870 45.094 7.004 347.788 o
-30 6 39 9.396 5.723 3.067 1813.620 o
-30 6 40 87.395 86.984 14.421 82.049 o
-30 6 41 59.579 73.707 11.949 119.513 o
-30 6 42 8.989 13.231 6.959 352.379 o
-30 6 43 9.924 7.966 5.723 521.047 o
-30 6 44 2.882 7.004 9.843 176.125 o
-30 6 45 669.496 728.101 127.912 1.043 o
-30 6 46 228.216 226.753 45.232 8.340 o
-30 6 47 207.098 242.502 51.687 6.387 o
-30 6 48 21.987 14.101 5.448 574.914 o
-30 6 49 116.335 129.652 29.483 19.630 o
-30 6 50 0.524 -6.135 18.999 47.272 o
-30 6 51 173.608 163.392 38.731 11.375 o
-30 6 52 4.733 3.067 5.173 637.588 o
-30 6 53 384.948 392.251 116.329 1.261 o
-30 6 54 133.201 114.590 42.210 9.577 o
-30 8 1 308.122 294.189 36.716 12.658 o
-30 8 2 242.094 231.652 28.293 21.317 o
-30 8 3 278.556 284.025 33.054 15.618 o
-30 8 4 671.170 681.725 73.524 3.156 o
-30 8 5 606.878 657.003 79.201 2.720 o
-30 8 6 118.795 116.421 16.344 63.879 o
-30 8 7 436.786 435.194 55.166 5.607 o
-30 8 8 240.173 231.057 27.057 23.309 o
-30 8 9 471.266 483.310 53.976 5.857 o
-30 8 10 1132.350 1087.530 117.245 1.241 o
-30 8 11 881.337 850.702 86.938 2.258 o
-30 8 12 128.493 145.263 17.717 54.359 o
-30 8 13 249.383 239.938 28.293 21.317 o
-30 8 14 223.259 215.262 22.707 33.093 o
-30 8 15 28.823 25.912 7.783 281.708 o
-30 8 16 1253.770 1250.780 108.592 1.447 o
-30 8 17 231.727 253.398 28.567 20.909 o
-30 8 18 109.102 113.583 15.153 74.309 o
-30 8 19 340.970 368.445 44.957 8.443 o
-30 8 20 1678.830 1727.590 148.880 0.770 o
-30 8 21 281.022 276.471 33.420 15.277 o
-30 8 22 2399.560 2402.680 171.724 0.579 o
-30 8 23 162.654 156.571 27.285 22.919 o
-30 8 24 905.006 894.103 115.048 1.289 o
-30 8 27 54.872 46.971 8.195 254.092 o
-30 8 28 239.705 263.378 44.087 8.779 o
-30 8 29 227.276 245.066 40.242 10.537 o
-30 8 30 764.267 754.562 113.537 1.324 o
-30 8 31 55.927 43.675 16.206 64.967 o
-30 8 32 80.243 78.606 15.474 71.263 o
-30 8 33 398.949 433.088 75.172 3.020 o
-30 8 34 567.788 587.507 119.809 1.189 o
-30 8 35 151.834 163.347 33.512 15.194 o
-30 8 36 119.567 107.311 23.806 30.109 o
-30 8 37 1.219 11.583 5.585 546.987 o
-30 8 38 11.702 1.923 4.761 752.714 o
-30 8 39 109.887 107.494 23.669 30.459 o
-30 8 40 1.266 0.229 6.455 409.505 o
-30 8 41 238.068 239.847 54.983 5.644 o
-30 8 42 0.053 3.205 12.223 114.202 o
-30 8 43 109.269 117.611 37.449 12.167 o
-30 8 44 22.121 26.370 15.428 71.686 o
-30 10 1 406.892 441.649 71.327 3.354 o
-30 10 2 1491.460 1578.530 189.396 0.476 o
-30 10 3 1019.040 1126.620 147.827 0.781 o
-30 10 4 312.385 328.204 60.248 4.701 o
-30 10 5 18.824 12.590 13.734 90.460 o
-30 10 6 1266.070 1429.190 175.066 0.557 o
-30 10 7 4390.270 4610.600 153.504 0.724 o
-30 10 8 31.782 46.605 18.770 48.432 o
-30 10 9 789.480 826.713 106.670 1.500 o
-30 10 10 108.254 109.920 19.869 43.223 o
-30 10 11 2.100 -14.101 13.780 89.859 o
-30 10 12 78.238 89.136 14.421 82.049 o
-30 10 13 213.635 219.520 32.276 16.380 o
-30 10 14 268.104 273.862 39.646 10.856 o
-30 10 15 781.521 806.615 103.785 1.584 o
-30 10 16 414.813 485.874 67.847 3.707 o
-30 10 17 204.827 258.159 43.767 8.908 o
-30 10 18 87.166 98.063 23.669 30.459 o
-30 10 19 103.179 126.905 23.577 30.696 o
-30 10 20 34.714 48.207 13.460 94.189 o
-30 10 21 150.311 161.653 28.934 20.383 o
-30 10 22 27.218 46.971 9.934 172.893 o
-30 10 23 205.310 246.027 43.950 8.834 o
-30 10 24 145.395 156.800 29.254 19.939 o
-30 10 25 7.131 26.690 18.038 52.445 o
-30 10 27 14.214 36.075 10.575 152.571 o
-30 10 28 261.370 300.277 66.337 3.878 o
-30 10 30 179.141 221.305 53.609 5.937 o
-30 10 31 483.191 488.346 112.575 1.346 o
-30 10 33 87.033 86.114 26.278 24.710 o
-30 10 34 119.367 131.025 37.266 12.287 o
-30 10 35 20.370 -20.189 54.159 5.817 o
-30 10 36 0.327 14.238 21.242 37.815 o
-30 10 37 428.898 438.719 115.780 1.273 o
-30 10 38 349.056 308.747 87.808 2.213 o
-30 10 39 145.741 157.029 46.010 8.061 o
-30 10 40 40.103 53.701 20.601 40.204 o
-30 10 41 10.390 7.829 9.568 186.382 o
-30 10 42 204.347 200.063 62.171 4.415 o
-30 10 43 174.620 202.489 67.802 3.712 o
-30 10 44 152.030 120.999 41.157 10.073 o
-30 12 1 60.921 60.248 11.674 125.204 o
-30 12 2 19.962 21.883 16.481 62.819 o
-30 12 3 905.339 934.802 136.336 0.918 o
-30 12 4 643.787 669.593 100.535 1.688 o
-30 12 5 91.907 115.826 19.869 43.223 o
-30 12 6 840.733 871.807 136.427 0.917 o
-30 12 7 24.963 -6.501 33.420 15.277 o
-30 12 8 325.307 333.972 75.813 2.969 o
-30 12 9 50.655 62.857 13.872 88.677 o
-30 12 10 72.751 68.855 12.819 103.844 o
-30 12 11 55.194 76.454 15.520 70.843 o
-30 12 12 32.849 62.491 18.816 48.196 o
-30 12 13 36.251 45.598 14.604 80.005 o
-30 12 14 204.458 247.950 51.229 6.502 o
-30 12 15 7.525 53.793 18.862 47.963 o
-30 12 16 99.235 74.715 23.257 31.548 o
-30 12 17 12.479 -0.916 46.056 8.045 o
-30 12 18 100.734 104.426 23.074 32.051 o
-30 12 19 204.728 223.365 47.246 7.644 o
-30 12 20 277.295 297.485 62.903 4.312 o
-30 12 21 78.159 92.111 20.372 41.113 o
-30 12 22 88.378 71.647 17.397 56.381 o
-30 12 23 50.256 87.991 35.297 13.696 o
-30 12 24 400.436 456.253 98.978 1.742 o
-30 12 25 7.657 9.156 16.344 63.879 o
-30 12 26 54.884 98.567 28.430 21.111 o
-30 12 27 29.567 16.390 29.941 19.035 o
-30 12 29 105.405 140.731 40.425 10.442 o
-30 12 30 6.719 22.890 19.137 46.596 o
-30 12 32 124.293 135.924 43.629 8.964 o
-30 12 33 0.137 43.355 31.864 16.806 o
-30 12 35 75.323 75.905 27.881 21.951 o
-30 12 36 32.596 57.089 22.112 34.898 o
-30 12 37 13.502 19.274 9.614 184.611 o
-30 12 38 0.312 -6.821 21.471 37.013 o
-30 12 39 135.299 153.321 56.997 5.252 o
-30 12 40 78.762 50.542 20.601 40.204 o
-30 12 41 75.609 70.136 29.300 19.876 o
-30 12 42 41.544 62.949 25.729 25.776 o
-30 14 1 0.760 -17.122 15.062 75.215 o
-30 14 2 55.086 50.771 18.816 48.196 o
-30 14 3 2.778 11.766 7.691 288.455 o
-30 14 4 308.566 358.969 83.093 2.471 o
-30 14 5 14.192 40.104 10.530 153.901 o
-30 14 6 5.164 2.793 19.732 43.827 o
-30 14 7 62.285 78.789 20.601 40.204 o
-30 14 8 33.302 23.074 10.438 156.613 o
-30 14 9 2.468 18.312 11.903 120.434 o
-30 14 10 105.601 115.277 27.011 23.388 o
-30 14 11 113.915 189.487 48.070 7.384 o
-30 14 12 77.993 105.250 28.888 20.447 o
-30 14 13 0.072 -11.583 14.833 77.555 o
-30 14 14 50.571 45.689 22.021 35.189 o
-30 14 15 1.243 -19.091 25.866 25.503 o
-30 14 16 12.769 -2.197 15.932 67.226 o
-30 14 17 3.824 -2.197 29.986 18.976 o
-30 14 19 102.627 117.154 31.131 17.607 o
-30 14 20 12.867 14.513 13.505 93.552 o
-30 14 21 56.972 49.260 15.657 69.606 o
-30 14 22 96.631 115.460 33.924 14.827 o
-30 14 23 181.390 166.460 48.528 7.246 o
-30 14 24 212.033 230.782 71.281 3.358 o
-30 14 25 1.347 10.484 20.510 40.564 o
-30 14 26 4.366 -18.724 17.397 56.381 o
-30 14 27 7.193 12.864 13.597 92.296 o
-30 14 28 18.165 14.146 9.614 184.611 o
-30 14 29 21.078 5.997 20.785 39.499 o
-30 14 30 238.240 262.371 87.945 2.206 o
-30 14 31 14.282 26.233 22.753 32.960 o
-30 14 33 3.466 0.320 29.437 19.691 o
-30 14 34 38.572 19.640 23.119 31.924 o
-30 14 36 16.289 28.430 13.460 94.189 o
-30 16 1 33.016 37.540 20.235 41.673 o
-30 16 15 36.448 34.290 32.916 15.748 o
-30 16 16 4.436 -10.621 15.703 69.200 o
-30 16 17 4.073 -18.679 36.716 12.658 o
-30 16 19 20.906 15.428 15.199 73.862 o
-30 16 20 13.413 15.657 26.553 24.201 o
-30 16 21 2.835 -3.250 12.910 102.376 o
-30 16 22 29.088 -0.870 42.073 9.640 o
-30 16 23 0.255 -11.445 20.510 40.564 o
-30 16 24 0.058 26.004 14.742 78.521 o
-29 1 1 1.306 -4.715 21.609 36.544 o
-29 1 2 38.644 34.290 6.180 446.714 o
-29 1 3 5609.700 5577.680 131.941 0.980 o
-29 1 4 9282.930 9274.490 220.847 0.350 o
-29 1 5 6559.780 6555.700 166.505 0.615 o
-29 1 6 4.471 3.708 10.942 142.528 o
-29 1 7 418.597 440.184 32.230 16.427 o
-29 1 8 2589.300 2593.360 127.866 1.044 o
-29 1 9 10946.800 11227.300 291.671 0.201 o
-29 1 10 5930.920 5945.810 149.017 0.768 o
-29 1 11 15.683 -1.648 14.604 80.005 o
-29 1 12 520.580 523.963 38.090 11.761 o
-29 1 13 122.271 119.443 12.544 108.442 o
-29 1 14 3015.470 2999.020 135.924 0.924 o
-29 1 15 188.136 209.723 15.245 73.419 o
-29 1 16 3.177 3.891 7.783 281.708 o
-29 1 17 1060.820 1058.460 76.866 2.888 o
-29 1 18 40.386 38.593 8.012 265.840 o
-29 1 19 2844.400 2946.280 123.334 1.122 o
-29 1 20 3473.560 3370.580 125.211 1.088 o
-29 1 21 0.078 4.487 7.600 295.448 o
-29 1 22 430.822 454.330 35.343 13.660 o
-29 1 23 113.146 93.439 7.600 295.448 o
-29 1 24 2.710 -4.624 9.110 205.585 o
-29 1 25 1126.610 1110.690 76.042 2.951 o
-29 1 26 3641.620 3676.900 110.012 1.410 o
-29 1 27 3531.680 3475.140 114.681 1.297 o
-29 1 28 7.709 11.766 5.356 594.737 o
-29 1 29 13.837 3.388 6.043 467.250 o
-29 1 30 2782.260 2809.170 133.909 0.952 o
-29 1 31 134.706 127.134 13.368 95.484 o
-29 1 32 564.782 557.063 59.286 4.855 o
-29 1 33 707.847 660.894 69.770 3.505 o
-29 1 34 222.317 233.254 30.582 18.245 o
-29 1 35 34.071 25.363 8.561 232.816 o
-29 1 36 24.107 14.009 12.910 102.376 o
-29 1 37 91.341 118.481 18.587 49.391 o
-29 1 38 557.307 610.169 85.748 2.321 o
-29 1 39 45.245 53.289 10.987 141.343 o
-29 1 40 66.063 75.767 14.375 82.573 o
-29 1 41 56.722 61.392 11.308 133.445 o
-29 1 42 286.063 290.984 50.771 6.620 o
-29 1 43 51.538 37.128 8.836 218.566 o
-29 1 44 0.404 -9.385 9.522 188.179 o
-29 1 45 97.164 131.346 28.613 20.842 o
-29 1 46 14.315 1.328 18.999 47.272 o
-29 1 47 194.972 239.435 54.251 5.798 o
-29 1 48 25.085 28.018 9.980 171.310 o
-29 1 49 55.439 60.294 19.320 45.716 o
-29 1 51 0.001 10.347 15.245 73.419 o
-29 1 52 11.371 -7.142 41.661 9.831 o
-29 1 53 1.231 3.754 13.688 91.066 o
-29 1 54 1.923 -6.913 26.828 23.708 o
-29 1 55 0.662 11.674 19.869 43.223 o
-29 1 56 4.792 7.096 13.185 98.155 o
-29 1 57 3.312 11.857 7.004 347.788 o
-29 1 58 26.487 18.312 10.667 149.963 o
-29 1 59 7.655 5.219 6.135 453.406 o
-29 3 1 8367.940 8228.900 193.333 0.457 o
-29 3 2 191.406 177.722 10.896 143.729 o
-29 3 3 1224.270 1193.240 65.970 3.921 o
-29 3 4 7604.040 7531.610 192.143 0.462 o
-29 3 5 3870.500 3894.680 126.172 1.072 o
-29 3 6 5331.440 5255.520 124.891 1.094 o
-29 3 7 7.539 0.732 3.983 1075.620 o
-29 3 8 1043.740 1075.070 59.973 4.744 o
-29 3 9 976.713 1019.360 57.821 5.104 o
-29 3 10 2409.620 2425.480 105.663 1.528 o
-29 3 11 346.563 339.374 21.609 36.544 o
-29 3 12 341.876 317.812 18.724 48.669 o
-29 3 13 8137.240 8175.430 200.338 0.425 o
-29 3 14 1090.040 1072.600 54.663 5.711 o
-29 3 15 286.648 266.583 16.710 61.110 o
-29 3 16 1264.000 1272.250 66.932 3.809 o
-29 3 17 0.609 4.532 7.417 310.218 o
-29 3 18 2487.620 2452.990 105.708 1.527 o
-29 3 19 284.839 276.288 18.404 50.379 o
-29 3 20 114.501 124.891 9.522 188.179 o
-29 3 21 7418.420 7407.450 176.028 0.551 o
-29 3 22 258.994 245.295 19.640 44.237 o
-29 3 23 1917.980 1982.960 125.165 1.089 o
-29 3 24 531.338 500.844 39.234 11.085 o
-29 3 25 2881.000 2820.930 120.862 1.168 o
-29 3 26 744.511 746.688 62.262 4.402 o
-29 3 27 149.508 154.740 17.992 52.712 o
-29 3 28 162.130 142.516 13.597 92.296 o
-29 3 29 3.588 -4.532 8.836 218.566 o
-29 3 30 281.898 299.453 30.582 18.245 o
-29 3 31 1197.490 1217.360 110.424 1.399 o
-29 3 32 12.648 11.766 4.395 883.394 o
-29 3 33 9.955 3.296 2.426 2898.310 o
-29 3 34 87.172 80.941 9.889 174.498 o
-29 3 35 249.838 243.326 31.909 16.758 o
-29 3 36 30.658 23.669 5.814 504.765 o
-29 3 37 43.014 27.194 8.469 237.878 o
-29 3 38 6.467 4.761 13.551 92.921 o
-29 3 39 29.141 23.623 10.667 149.963 o
-29 3 40 25.286 32.413 9.751 179.448 o
-29 3 41 309.456 320.055 50.451 6.704 o
-29 3 42 23.391 17.763 4.899 711.098 o
-29 3 43 63.157 40.882 12.773 104.590 o
-29 3 44 31.196 39.967 8.515 235.327 o
-29 3 45 6.384 26.873 8.973 211.926 o
-29 3 46 156.477 175.570 38.319 11.621 o
-29 3 47 12.909 10.987 15.428 71.686 o
-29 3 48 16.499 17.214 13.780 89.859 o
-29 3 49 583.659 594.695 153.504 0.724 o
-29 3 50 235.024 241.037 60.980 4.589 o
-29 3 51 6.258 -5.860 18.541 49.635 o
-29 3 52 186.894 167.467 47.063 7.704 o
-29 3 53 4.617 7.279 15.520 70.843 o
-29 3 54 9.496 -15.016 32.413 16.242 o
-29 3 55 0.847 -13.963 14.604 80.005 o
-29 3 56 15.863 14.375 8.332 245.784 o
-29 3 57 140.491 125.806 43.263 9.117 o
-29 3 58 82.313 59.378 21.883 35.632 o
-29 5 1 39.846 32.093 10.118 166.691 o
-29 5 2 4786.130 4672.000 113.079 1.334 o
-29 5 3 216.082 201.711 16.161 65.335 o
-29 5 4 198.241 197.408 15.794 68.400 o
-29 5 5 205.488 183.353 14.833 77.555 o
-29 5 6 229.576 223.915 17.672 54.642 o
-29 5 7 2.505 18.221 4.166 983.137 o
-29 5 8 827.693 749.938 56.127 5.416 o
-29 5 9 1239.690 1186.510 81.216 2.587 o
-29 5 10 23.795 16.573 4.532 830.666 o
-29 5 11 20.248 18.907 4.258 941.306 o
-29 5 12 1649.020 1582.690 100.306 1.696 o
-29 5 13 55.244 63.773 7.233 326.124 o
-29 5 14 4050.740 3909.600 119.305 1.199 o
-29 5 15 147.908 133.314 12.132 115.932 o
-29 5 16 160.410 156.571 13.734 90.460 o
-29 5 17 0.009 -0.046 6.135 453.406 o
-29 5 18 144.208 134.138 12.544 108.442 o
-29 5 19 25.794 22.707 3.662 1272.090 o
-29 5 20 0.242 -0.320 13.734 90.460 o
-29 5 21 742.161 735.105 64.643 4.083 o
-29 5 22 1514.150 1506.290 115.093 1.288 o
-29 5 23 1073.040 1021.470 83.321 2.458 o
-29 5 24 1915.930 1835.950 145.217 0.809 o
-29 5 25 413.561 401.545 38.593 11.456 o
-29 5 26 351.065 358.282 38.685 11.402 o
-29 5 27 29.153 22.021 4.670 782.522 o
-29 5 28 64.397 55.944 6.272 433.766 o
-29 5 29 4078.220 4099.140 110.515 1.397 o
-29 5 30 143.958 140.960 15.382 72.114 o
-29 5 31 124.191 121.640 13.872 88.677 o
-29 5 32 7.839 11.216 5.952 481.737 o
-29 5 33 58.762 54.067 7.966 268.905 o
-29 5 34 176.079 170.259 23.165 31.798 o
-29 5 35 812.578 816.733 100.947 1.674 o
-29 5 36 16.540 14.009 5.814 504.765 o
-29 5 37 0.653 2.701 4.761 752.714 o
-29 5 38 61.264 52.099 8.836 218.566 o
-29 5 39 16.843 8.882 4.349 902.090 o
-29 5 40 74.747 76.454 12.315 112.510 o
-29 5 41 394.270 448.333 68.763 3.609 o
-29 5 42 9.829 12.636 5.768 512.809 o
-29 5 43 71.742 81.353 16.206 64.967 o
-29 5 44 120.252 125.760 27.469 22.615 o
-29 5 45 244.178 258.663 52.053 6.298 o
-29 5 46 52.299 51.916 16.206 64.967 o
-29 5 47 24.526 16.161 6.180 446.714 o
-29 5 48 8.517 30.719 8.653 227.915 o
-29 5 49 118.719 117.382 24.722 27.920 o
-29 5 50 17.506 28.430 9.980 171.310 o
-29 5 51 8.899 24.539 8.607 230.346 o
-29 5 52 172.748 207.800 55.349 5.570 o
-29 5 53 167.428 179.278 48.207 7.342 o
-29 5 54 257.757 247.217 69.221 3.561 o
-29 5 55 99.909 106.487 31.040 17.711 o
-29 5 56 4.519 8.698 8.241 251.277 o
-29 7 1 80.911 92.569 10.392 157.996 o
-29 7 2 51.760 55.624 10.850 144.944 o
-29 7 3 25.686 22.662 3.296 1570.480 o
-29 7 4 37.036 38.593 4.715 767.401 o
-29 7 5 65.130 71.556 7.783 281.708 o
-29 7 6 24.257 26.187 8.103 259.867 o
-29 7 7 165.331 144.988 17.259 57.282 o
-29 7 8 586.684 582.471 63.590 4.220 o
-29 7 9 499.732 500.249 49.810 6.878 o
-29 7 10 588.430 590.895 56.448 5.355 o
-29 7 11 929.633 886.457 90.738 2.072 o
-29 7 12 108.186 105.617 12.910 102.376 o
-29 7 13 779.098 800.755 84.054 2.415 o
-29 7 14 290.139 281.919 33.191 15.489 o
-29 7 15 1233.140 1215.670 103.282 1.600 o
-29 7 16 499.285 530.785 54.846 5.673 o
-29 7 17 2128.930 2143.100 142.058 0.846 o
-29 7 18 115.264 117.749 15.016 75.674 o
-29 7 19 146.888 147.415 19.182 46.373 o
-29 7 20 1023.130 1018.760 109.005 1.436 o
-29 7 21 100.486 104.472 12.407 110.856 o
-29 7 22 179.462 181.338 21.380 37.330 o
-29 7 23 18.730 8.653 6.867 361.838 o
-29 7 25 1681.270 1680.160 183.536 0.507 o
-29 7 26 1520.870 1525.060 181.567 0.518 o
-29 7 27 5.144 4.807 16.527 62.472 o
-29 7 28 830.603 863.567 111.843 1.364 o
-29 7 29 567.838 575.879 81.948 2.541 o
-29 7 30 93.308 100.443 16.756 60.776 o
-29 7 31 562.503 615.983 91.745 2.027 o
-29 7 32 92.880 88.311 13.231 97.477 o
-29 7 33 232.422 228.996 30.261 18.634 o
-29 7 34 47.983 41.294 8.561 232.816 o
-29 7 35 9.127 16.573 7.645 291.920 o
-29 7 36 103.094 98.795 14.787 78.035 o
-29 7 37 17.812 30.170 5.768 512.809 o
-29 7 38 275.559 268.139 40.287 10.513 o
-29 7 39 681.042 754.196 105.250 1.540 o
-29 7 40 96.154 102.183 17.855 53.526 o
-29 7 41 1.372 1.053 10.438 156.613 o
-29 7 42 5.085 3.342 9.797 177.774 o
-29 7 43 2.239 -4.670 24.218 29.093 o
-29 7 44 12.018 1.602 4.487 847.705 o
-29 7 45 25.881 22.295 7.737 285.052 o
-29 7 46 7.315 19.365 7.325 318.022 o
-29 7 47 26.976 37.540 9.385 193.727 o
-29 7 48 5.035 -3.388 38.319 11.621 o
-29 7 49 21.318 40.882 12.864 103.106 o
-29 7 50 5.248 18.312 8.103 259.867 o
-29 7 51 2.041 -2.884 22.570 33.497 o
-29 9 1 407.726 446.090 56.173 5.408 o
-29 9 2 1183.570 1160.640 137.526 0.902 o
-29 9 3 45.374 47.063 7.691 288.455 o
-29 9 4 51.159 56.952 13.505 93.552 o
-29 9 5 62.316 64.002 11.079 139.016 o
-29 9 6 903.150 972.800 116.284 1.262 o
-29 9 7 2335.790 2420.030 184.772 0.500 o
-29 9 8 63.804 69.496 11.033 140.173 o
-29 9 9 24.063 26.095 7.004 347.788 o
-29 9 10 1342.760 1401.400 148.834 0.770 o
-29 9 11 521.076 562.465 67.344 3.762 o
-29 9 12 1.787 0.183 11.766 123.262 o
-29 9 13 795.803 804.372 91.837 2.023 o
-29 9 14 945.083 948.902 102.549 1.623 o
-29 9 15 35.272 26.507 5.402 584.700 o
-29 9 16 15.593 12.178 9.751 179.448 o
-29 9 17 1078.380 1099.520 119.168 1.202 o
-29 9 18 252.917 259.258 34.748 14.132 o
-29 9 19 471.678 495.030 64.460 4.107 o
-29 9 20 301.262 289.702 42.988 9.233 o
-29 9 21 180.711 207.205 32.871 15.792 o
-29 9 22 519.036 524.513 77.370 2.851 o
-29 9 23 1128.970 1125.940 147.140 0.788 o
-29 9 24 17.794 -2.472 32.321 16.334 o
-29 9 25 535.022 540.078 83.459 2.450 o
-29 9 26 8.489 3.754 29.071 20.191 o
-29 9 27 1104.230 1186.410 163.118 0.641 o
-29 9 28 3.325 20.556 9.385 193.727 o
-29 9 29 191.284 225.014 41.111 10.096 o
-29 9 30 71.426 73.295 31.726 16.952 o
-29 9 31 96.713 92.111 21.746 36.084 o
-29 9 32 13.846 -8.790 11.079 139.016 o
-29 9 33 8.125 -5.127 12.910 102.376 o
-29 9 34 4.613 -3.983 20.327 41.298 o
-29 9 36 10.336 -4.212 26.919 23.547 o
-29 9 37 106.660 135.832 38.868 11.295 o
-29 9 38 261.076 291.854 79.613 2.692 o
-29 9 39 68.049 77.828 24.493 28.444 o
-29 9 40 14.708 -8.149 14.558 80.509 o
-29 9 41 78.854 68.122 23.440 31.057 o
-29 9 42 124.988 126.676 37.266 12.287 o
-29 9 43 45.612 46.742 15.245 73.419 o
-29 9 44 79.003 108.180 36.671 12.689 o
-29 11 1 178.788 200.704 37.769 11.962 o
-29 11 2 435.670 494.297 83.596 2.442 o
-29 11 3 638.089 691.751 101.268 1.664 o
-29 11 4 43.990 34.885 11.995 118.603 o
-29 11 5 734.133 782.214 100.443 1.691 o
-29 11 6 518.994 584.211 77.141 2.867 o
-29 11 7 698.394 750.213 95.545 1.869 o
-29 11 8 906.106 928.621 114.040 1.312 o
-29 11 9 62.144 74.211 13.414 94.834 o
-29 11 10 0.016 -7.829 15.428 71.686 o
-29 11 11 76.822 94.629 15.153 74.309 o
-29 11 12 334.162 333.743 47.521 7.556 o
-29 11 13 26.758 22.753 5.402 584.700 o
-29 11 14 57.090 63.224 10.942 142.528 o
-29 11 15 4.807 11.491 3.708 1240.870 o
-29 11 16 126.099 118.069 23.394 31.178 o
-29 11 17 62.732 46.925 17.030 58.832 o
-29 11 18 198.257 183.399 35.755 13.347 o
-29 11 19 3.691 -4.166 32.642 16.015 o
-29 11 20 215.308 201.482 38.731 11.375 o
-29 11 21 53.012 67.985 16.756 60.776 o
-29 11 22 16.094 8.744 26.416 24.454 o
-29 11 23 44.660 28.018 8.103 259.867 o
-29 11 24 621.418 699.671 127.363 1.052 o
-29 11 25 9.180 14.604 14.513 81.017 o
-29 11 26 429.063 435.835 94.171 1.924 o
-29 11 27 25.250 17.030 18.907 47.731 o
-29 11 28 8.525 24.493 29.025 20.254 o
-29 11 29 174.013 180.789 43.080 9.194 o
-29 11 30 189.206 235.726 60.523 4.658 o
-29 11 31 42.348 65.787 31.589 17.100 o
-29 11 32 62.591 56.677 26.736 23.871 o
-29 11 33 36.079 22.890 10.026 169.750 o
-29 11 36 4.013 5.265 27.240 22.997 o
-29 11 37 7.809 -7.920 25.271 26.719 o
-29 11 38 3.214 -33.832 31.040 17.711 o
-29 11 39 2.478 8.286 21.975 35.336 o
-29 11 40 58.889 49.444 18.495 49.881 o
-29 11 41 69.003 99.253 35.160 13.803 o
-29 11 42 26.307 38.822 15.932 67.226 o
-29 11 43 16.102 20.647 14.009 86.947 o
-29 11 44 31.763 14.604 11.903 120.434 o
-29 13 1 20.435 -1.923 31.451 17.250 o
-29 13 2 16.071 19.686 7.279 322.035 o
-29 13 3 11.566 8.653 6.592 392.620 o
-29 13 4 130.892 142.058 27.285 22.919 o
-29 13 5 32.134 41.066 9.751 179.448 o
-29 13 6 9.062 5.082 6.272 433.766 o
-29 13 7 3.903 4.578 13.322 96.141 o
-29 13 8 111.315 124.616 24.081 29.426 o
-29 13 9 1.295 18.770 19.823 43.423 o
-29 13 10 274.966 288.558 57.180 5.219 o
-29 13 11 251.842 252.757 46.056 8.045 o
-29 13 12 34.111 51.183 12.956 101.654 o
-29 13 13 96.203 95.270 23.531 30.816 o
-29 13 14 77.864 44.041 21.151 38.143 o
-29 13 15 68.109 75.447 18.312 50.883 o
-29 13 16 183.137 195.393 43.446 9.040 o
-29 13 17 0.319 18.633 7.783 281.708 o
-29 13 18 11.393 13.963 20.968 38.812 o
-29 13 19 1.595 16.802 8.149 256.955 o
-29 13 20 108.702 130.384 31.360 17.351 o
-29 13 21 23.634 20.739 15.153 74.309 o
-29 13 22 21.525 9.980 18.221 51.396 o
-29 13 24 141.065 175.616 54.846 5.673 o
-29 13 25 66.722 63.040 20.418 40.929 o
-29 13 26 110.619 130.064 40.104 10.609 o
-29 13 27 104.895 153.961 47.750 7.484 o
-29 13 28 73.552 106.029 31.360 17.351 o
-29 13 29 9.915 4.990 13.185 98.155 o
-29 13 30 0.003 -8.241 20.647 40.026 o
-29 13 32 6.858 0.549 20.647 40.026 o
-29 13 34 3.627 1.877 15.153 74.309 o
-29 13 35 3.641 4.532 31.406 17.300 o
-29 13 37 1.445 -9.477 14.558 80.509 o
-29 13 38 0.010 0.504 24.630 28.128 o
-29 13 39 1.605 11.033 9.477 190.001 o
-29 13 40 1.106 14.101 9.019 209.780 o
-29 15 1 5.251 -8.515 14.329 83.101 o
-29 15 2 2.127 -2.930 23.165 31.798 o
-29 15 3 3.992 -2.564 23.028 32.178 o
-29 15 4 61.618 55.807 18.450 50.129 o
-29 15 5 2.888 -8.607 15.840 68.006 o
-29 15 6 28.075 21.151 17.672 54.642 o
-29 15 7 4.312 -16.115 23.440 31.057 o
-29 15 8 8.532 35.251 25.134 27.012 o
-29 15 9 264.077 296.066 81.536 2.567 o
-29 15 10 7.868 43.034 15.382 72.114 o
-29 15 11 29.809 32.688 11.079 139.016 o
-29 15 12 64.737 73.433 22.387 34.047 o
-29 15 13 57.594 56.539 16.985 59.149 o
-29 15 14 41.448 50.908 16.344 63.879 o
-29 15 15 63.195 75.310 24.539 28.338 o
-29 15 16 43.532 29.163 11.628 126.191 o
-29 15 17 19.119 32.321 15.978 66.841 o
-29 15 18 7.963 4.853 23.577 30.696 o
-29 15 19 103.159 96.735 28.750 20.643 o
-29 15 20 0.238 -26.049 21.929 35.483 o
-29 15 21 23.694 13.231 15.978 66.841 o
-29 15 22 29.194 54.022 23.669 30.459 o
-29 15 23 0.082 3.754 16.023 66.460 o
-29 15 24 0.503 -6.684 14.146 85.267 o
-29 15 25 32.655 -12.315 21.975 35.336 o
-29 15 26 51.386 87.579 34.885 14.021 o
-29 15 27 0.907 41.752 17.397 56.381 o
-29 15 28 21.692 26.919 13.368 95.484 o
-29 15 29 4.001 -11.171 15.611 70.014 o
-29 15 32 8.671 8.469 6.638 387.223 o
-28 0 2 74516.500 74591.700 1876.930 0.005 o
-28 0 4 52039.600 52305.900 1316.710 0.010 o
-28 0 6 147.287 158.402 43.263 9.117 o
-28 0 12 973.339 973.670 87.442 2.232 o
-28 0 14 6571.590 7542.330 277.707 0.221 o
-28 0 16 6825.670 6557.260 164.857 0.628 o
-28 0 18 1361.100 1335.520 102.183 1.634 o
-28 0 20 819.306 826.850 70.228 3.460 o
-28 0 22 5884.160 5870.860 152.771 0.731 o
-28 0 24 2054.340 2017.380 136.519 0.916 o
-28 0 26 167.303 155.976 16.847 60.118 o
-28 0 28 34.370 99.940 60.751 4.623 o
-28 2 1 5628.250 5593.980 138.259 0.893 o
-28 2 2 546.560 556.331 32.413 16.242 o
-28 2 3 35.427 37.495 7.050 343.286 o
-28 2 4 102.701 115.322 9.568 186.382 o
-28 2 5 3792.540 3886.160 142.104 0.845 o
-28 2 6 13398.500 13676.400 331.225 0.156 o
-28 2 7 377.972 402.369 30.353 18.521 o
-28 2 8 3456.420 3614.360 138.121 0.894 o
-28 2 9 3968.050 3981.570 139.403 0.878 o
-28 2 10 1179.180 1095.950 63.407 4.244 o
-28 2 11 3288.380 3430.640 129.423 1.019 o
-28 2 12 174.418 190.678 14.742 78.521 o
-28 2 13 8420.300 8264.060 195.027 0.449 o
-28 2 14 6376.100 6407.190 168.886 0.598 o
-28 2 15 4314.570 4386.640 131.987 0.980 o
-28 2 16 985.433 978.248 62.216 4.408 o
-28 2 17 2638.650 2612.080 120.908 1.167 o
-28 2 18 1621.430 1606.000 94.996 1.891 o
-28 2 19 2410.960 2355.250 112.026 1.360 o
-28 2 20 750.020 728.284 50.176 6.778 o
-28 2 21 1080.670 1038.770 63.681 4.208 o
-28 2 22 172.376 162.843 11.171 136.747 o
-28 2 23 2054.890 2059.000 98.017 1.776 o
-28 2 24 299.001 289.336 22.982 32.306 o
-28 2 25 69.783 64.917 5.631 538.129 o
-28 2 26 74.313 68.351 6.180 446.714 o
-28 2 27 3544.450 3450.880 119.214 1.201 o
-28 2 28 0.417 -4.441 10.163 165.193 o
-28 2 29 84.927 78.194 8.057 262.828 o
-28 2 30 71.435 73.662 8.882 216.318 o
-28 2 31 115.721 112.163 12.132 115.932 o
-28 2 32 14.204 14.879 6.638 387.223 o
-28 2 33 306.315 298.080 31.818 16.855 o
-28 2 34 42.479 43.309 9.660 182.866 o
-28 2 35 101.497 100.535 11.995 118.603 o
-28 2 36 0.345 -10.026 11.354 132.371 o
-28 2 37 295.396 278.577 41.523 9.897 o
-28 2 38 63.615 72.242 14.284 83.635 o
-28 2 39 1942.840 1974.210 181.751 0.517 o
-28 2 40 196.810 215.171 32.047 16.615 o
-28 2 41 363.368 353.063 53.701 5.917 o
-28 2 42 843.865 873.318 120.404 1.177 o
-28 2 43 126.755 150.299 29.666 19.389 o
-28 2 44 898.761 892.729 148.605 0.773 o
-28 2 45 21.481 19.045 12.590 107.654 o
-28 2 46 43.567 32.001 8.698 225.522 o
-28 2 47 1.281 6.867 9.110 205.585 o
-28 2 48 15.796 30.673 23.074 32.051 o
-28 2 49 11.588 12.819 11.125 137.875 o
-28 2 51 21.445 27.606 10.575 152.571 o
-28 2 52 40.486 43.858 13.414 94.834 o
-28 2 53 1.818 29.620 15.245 73.419 o
-28 2 54 0.195 13.185 7.554 299.040 o
-28 2 55 2.626 20.098 12.544 108.442 o
-28 2 56 29.031 6.226 15.978 66.841 o
-28 2 57 30.743 24.081 14.970 76.138 o
-28 2 58 33.322 33.008 13.368 95.484 o
-28 2 59 35.996 28.750 11.583 127.191 o
-28 4 1 1190.900 1187.150 71.373 3.350 o
-28 4 2 3559.950 3416.630 118.298 1.219 o
-28 4 3 2732.780 2688.080 113.354 1.328 o
-28 4 4 2648.550 2622.700 135.603 0.928 o
-28 4 5 13.987 4.899 6.638 387.223 o
-28 4 6 2639.100 2641.060 105.388 1.536 o
-28 4 7 1755.060 1781.380 88.403 2.183 o
-28 4 8 3766.660 3789.890 113.995 1.313 o
-28 4 9 566.443 532.753 32.184 16.474 o
-28 4 10 923.966 880.323 46.788 7.795 o
-28 4 11 881.132 854.090 46.834 7.779 o
-28 4 12 130.046 152.451 10.575 152.571 o
-28 4 13 1325.950 1312.680 71.785 3.311 o
-28 4 14 5225.860 5151.550 130.888 0.996 o
-28 4 15 1338.950 1250.190 77.049 2.874 o
-28 4 16 1895.790 1867.730 101.359 1.661 o
-28 4 17 148.162 120.953 13.277 96.806 o
-28 4 18 159.898 165.269 12.544 108.442 o
-28 4 19 389.815 386.437 26.187 24.883 o
-28 4 20 44.220 50.084 6.272 433.766 o
-28 4 21 132.472 125.074 9.934 172.893 o
-28 4 22 629.617 608.979 44.408 8.653 o
-28 4 23 5466.280 5355.600 129.881 1.012 o
-28 4 24 1274.380 1290.340 93.118 1.968 o
-28 4 25 649.060 655.721 56.219 5.399 o
-28 4 26 702.210 702.326 72.197 3.274 o
-28 4 27 1170.280 1150.750 99.116 1.737 o
-28 4 28 215.869 207.846 20.510 40.564 o
-28 4 29 842.058 830.009 75.035 3.031 o
-28 4 30 233.859 234.490 25.500 26.241 o
-28 4 31 454.552 430.891 44.636 8.564 o
-28 4 32 206.724 220.985 24.493 28.444 o
-28 4 33 113.160 108.272 13.460 94.189 o
-28 4 34 3.947 -3.250 12.636 106.876 o
-28 4 35 685.932 732.175 81.170 2.590 o
-28 4 36 1490.350 1605.400 144.668 0.815 o
-28 4 37 15.601 11.583 5.082 660.771 o
-28 4 38 0.641 0.595 7.737 285.052 o
-28 4 39 217.824 245.249 34.427 14.397 o
-28 4 40 131.989 137.435 20.647 40.026 o
-28 4 41 129.434 152.313 24.767 27.817 o
-28 4 42 168.066 155.289 27.789 22.096 o
-28 4 43 12.219 21.425 14.787 78.035 o
-28 4 44 34.659 24.081 14.696 79.011 o
-28 4 45 248.326 256.282 50.908 6.584 o
-28 4 46 963.124 945.423 207.800 0.395 o
-28 4 47 67.706 86.160 21.151 38.143 o
-28 4 48 365.427 410.930 84.420 2.394 o
-28 4 49 51.283 41.798 12.727 105.343 o
-28 4 50 59.460 69.679 20.968 38.812 o
-28 4 51 4.328 10.347 10.072 168.210 o
-28 4 52 80.389 79.338 24.218 29.093 o
-28 4 53 108.378 98.704 29.758 19.270 o
-28 4 54 18.354 17.946 12.452 110.042 o
-28 4 55 140.759 125.257 35.068 13.875 o
-28 4 56 0.725 -7.645 20.739 39.673 o
-28 4 57 0.042 -15.245 16.435 63.170 o
-28 6 1 121.857 123.242 14.284 83.635 o
-28 6 2 211.527 185.184 17.259 57.282 o
-28 6 3 286.493 283.796 24.355 28.766 o
-28 6 4 6.751 10.347 10.621 151.259 o
-28 6 5 4069.230 3867.440 112.759 1.342 o
-28 6 6 499.194 494.252 41.798 9.767 o
-28 6 7 5441.850 5355.550 147.140 0.788 o
-28 6 8 1405.160 1425.890 105.663 1.528 o
-28 6 9 1010.550 995.691 82.818 2.488 o
-28 6 10 395.477 389.321 36.304 12.946 o
-28 6 11 1327.680 1293.500 92.203 2.007 o
-28 6 12 1122.980 1126.670 82.680 2.496 o
-28 6 13 4758.660 4608.730 142.837 0.836 o
-28 6 14 425.535 397.883 48.070 7.384 o
-28 6 15 2621.460 2566.390 151.352 0.745 o
-28 6 16 1235.710 1227.710 108.501 1.449 o
-28 6 17 353.955 334.842 34.015 14.748 o
-28 6 18 779.264 789.905 78.698 2.755 o
-28 6 19 823.391 840.402 83.825 2.428 o
-28 6 20 102.738 115.734 13.872 88.677 o
-28 6 21 491.691 497.319 55.395 5.561 o
-28 6 22 49.469 35.343 11.354 132.371 o
-28 6 23 24.470 18.312 7.188 330.292 o
-28 6 24 52.307 66.474 8.973 211.926 o
-28 6 25 1047.330 1051.680 102.183 1.634 o
-28 6 26 417.491 389.093 42.943 9.253 o
-28 6 27 156.460 146.087 19.091 46.819 o
-28 6 28 355.325 358.145 38.776 11.348 o
-28 6 29 148.277 115.185 14.329 83.101 o
-28 6 30 85.436 77.370 8.698 225.522 o
-28 6 31 1282.690 1327.510 115.277 1.284 o
-28 6 32 296.713 304.901 31.726 16.952 o
-28 6 33 553.662 617.723 68.671 3.618 o
-28 6 34 205.652 194.340 23.577 30.696 o
-28 6 35 279.343 268.002 33.786 14.948 o
-28 6 36 317.122 310.304 40.699 10.301 o
-28 6 37 24.238 35.389 5.860 496.909 o
-28 6 38 7.400 -5.127 15.886 67.614 o
-28 6 39 7.982 17.626 7.691 288.455 o
-28 6 40 386.920 413.265 59.378 4.840 o
-28 6 41 31.827 38.456 7.417 310.218 o
-28 6 42 246.645 221.076 35.480 13.555 o
-28 6 43 518.720 523.185 85.885 2.313 o
-28 6 44 53.390 51.961 10.804 146.175 o
-28 6 45 3.933 -6.318 21.792 35.932 o
-28 6 46 94.366 98.887 20.327 41.298 o
-28 6 47 135.848 148.101 31.268 17.452 o
-28 6 48 276.408 260.448 54.434 5.759 o
-28 6 49 821.393 804.326 156.250 0.699 o
-28 6 50 126.103 132.948 30.032 18.919 o
-28 6 51 557.389 570.065 125.577 1.082 o
-28 6 52 192.962 174.975 53.701 5.917 o
-28 6 53 8.013 4.624 7.462 306.423 o
-28 6 54 32.291 27.835 21.837 35.782 o
-28 6 55 64.342 65.513 24.172 29.203 o
-28 8 1 65.046 69.450 8.790 220.849 o
-28 8 2 811.886 823.920 77.049 2.874 o
-28 8 3 487.975 498.921 49.901 6.852 o
-28 8 4 105.642 108.409 14.101 85.821 o
-28 8 5 2.963 0.824 9.248 199.524 o
-28 8 6 115.236 126.172 16.206 64.967 o
-28 8 7 94.288 100.123 14.833 77.555 o
-28 8 8 850.653 852.259 93.164 1.966 o
-28 8 9 183.103 192.738 24.676 28.023 o
-28 8 10 861.119 887.419 87.487 2.229 o
-28 8 11 2698.050 2769.430 152.084 0.738 o
-28 8 12 1920.170 1934.660 144.576 0.816 o
-28 8 13 64.842 48.482 6.638 387.223 o
-28 8 14 1415.910 1414.170 113.171 1.332 o
-28 8 15 42.012 46.193 6.959 352.379 o
-28 8 16 920.597 868.374 80.300 2.646 o
-28 8 17 51.518 39.830 4.807 738.445 o
-28 8 18 3.827 -6.592 9.614 184.611 o
-28 8 19 8.616 7.829 3.983 1075.620 o
-28 8 20 53.970 51.824 6.776 371.684 o
-28 8 21 249.235 243.601 33.329 15.361 o
-28 8 22 1554.060 1548.450 159.547 0.670 o
-28 8 23 151.247 133.543 20.052 42.437 o
-28 8 24 80.713 78.606 12.178 115.062 o
-28 8 25 149.308 151.169 26.965 23.468 o
-28 8 26 75.684 77.782 12.544 108.442 o
-28 8 27 148.723 158.860 25.317 26.622 o
-28 8 28 207.125 195.714 31.864 16.806 o
-28 8 29 412.617 372.932 67.802 3.712 o
-28 8 30 84.113 74.394 12.956 101.654 o
-28 8 31 8.696 11.995 13.505 93.552 o
-28 8 32 572.973 603.989 98.567 1.756 o
-28 8 33 16.030 9.706 16.298 64.239 o
-28 8 34 619.698 651.189 112.209 1.355 o
-28 8 35 39.979 25.363 7.554 299.040 o
-28 8 36 154.042 143.661 27.881 21.951 o
-28 8 37 108.671 131.803 25.729 25.776 o
-28 8 38 168.162 177.127 34.977 13.948 o
-28 8 39 308.140 314.882 59.973 4.744 o
-28 8 40 7.390 -3.342 19.869 43.223 o
-28 8 41 0.009 7.920 9.980 171.310 o
-28 8 42 2.181 -0.137 10.530 153.901 o
-28 8 43 136.067 118.939 27.285 22.919 o
-28 8 44 201.492 214.850 48.803 7.164 o
-28 8 45 943.102 904.037 208.441 0.393 o
-28 8 46 493.036 564.663 163.804 0.636 o
-28 8 47 327.539 319.643 88.632 2.172 o
-28 8 48 392.752 376.457 104.747 1.555 o
-28 8 49 94.379 53.472 18.816 48.196 o
-28 10 1 2095.970 2181.510 208.487 0.393 o
-28 10 2 1179.320 1277.200 160.096 0.666 o
-28 10 3 27.110 30.811 11.491 129.226 o
-28 10 4 653.059 718.029 101.451 1.658 o
-28 10 5 367.060 387.124 51.870 6.342 o
-28 10 6 211.372 214.347 31.543 17.150 o
-28 10 7 27.165 59.149 10.209 163.715 o
-28 10 8 320.819 357.000 45.415 8.273 o
-28 10 9 93.531 97.605 12.956 101.654 o
-28 10 10 0.009 -1.053 17.305 56.979 o
-28 10 11 0.452 -1.511 24.584 28.232 o
-28 10 12 281.361 307.053 42.302 9.536 o
-28 10 13 1991.140 2117.460 166.277 0.617 o
-28 10 14 46.166 38.960 10.758 147.422 o
-28 10 15 2.942 -13.002 12.040 117.702 o
-28 10 16 275.084 277.570 36.258 12.979 o
-28 10 17 361.937 389.550 60.797 4.616 o
-28 10 18 729.468 744.078 108.043 1.462 o
-28 10 19 121.537 110.241 20.693 39.849 o
-28 10 20 6.847 -4.212 23.760 30.225 o
-28 10 21 813.299 805.837 120.999 1.165 o
-28 10 22 66.999 67.069 13.093 99.532 o
-28 10 23 24.432 7.645 11.583 127.191 o
-28 10 24 0.044 -2.197 11.903 120.434 o
-28 10 25 1.396 7.645 12.544 108.442 o
-28 10 26 610.874 687.814 131.117 0.993 o
-28 10 27 8.554 32.550 10.667 149.963 o
-28 10 28 1.555 11.995 9.614 184.611 o
-28 10 29 611.283 642.170 134.596 0.942 o
-28 10 30 102.019 150.482 37.357 12.227 o
-28 10 31 79.145 74.760 36.716 12.658 o
-28 10 32 323.831 335.163 80.025 2.664 o
-28 10 33 52.340 68.031 19.640 44.237 o
-28 10 35 0.331 -14.787 36.442 12.849 o
-28 10 36 54.127 72.838 20.739 39.673 o
-28 10 37 2.462 10.804 19.365 45.501 o
-28 10 38 126.529 130.247 37.266 12.287 o
-28 10 40 24.929 54.113 25.820 25.594 o
-28 10 41 123.160 111.065 34.290 14.512 o
-28 10 42 184.086 179.461 61.072 4.575 o
-28 10 43 578.585 602.524 172.137 0.576 o
-28 10 44 94.794 109.233 40.287 10.513 o
-28 12 1 474.914 491.367 76.454 2.919 o
-28 12 2 222.508 210.913 34.839 14.058 o
-28 12 3 55.226 60.110 10.484 155.248 o
-28 12 4 636.488 710.200 103.236 1.601 o
-28 12 5 17.617 32.413 7.829 278.423 o
-28 12 6 111.420 115.551 18.587 49.391 o
-28 12 7 0.375 3.250 12.864 103.106 o
-28 12 8 172.667 203.084 32.001 16.663 o
-28 12 9 325.781 387.490 68.351 3.652 o
-28 12 10 333.940 364.554 57.318 5.194 o
-28 12 11 50.783 35.023 8.332 245.784 o
-28 12 12 525.429 526.115 111.248 1.379 o
-28 12 13 262.184 293.044 47.566 7.542 o
-28 12 14 41.410 59.653 11.216 135.633 o
-28 12 15 17.347 29.346 9.431 191.850 o
-28 12 16 522.503 673.805 110.241 1.404 o
-28 12 17 713.138 825.340 127.546 1.049 o
-28 12 18 44.225 69.908 17.305 56.979 o
-28 12 19 0.112 -5.402 33.512 15.194 o
-28 12 20 368.907 427.549 77.187 2.864 o
-28 12 21 239.815 258.479 46.285 7.965 o
-28 12 22 35.626 67.298 16.344 63.879 o
-28 12 23 68.639 123.609 27.331 22.843 o
-28 12 24 196.512 274.137 60.706 4.630 o
-28 12 25 135.096 147.049 38.868 11.295 o
-28 12 26 0.041 -9.614 32.321 16.334 o
-28 12 27 90.550 80.620 22.479 33.770 o
-28 12 28 35.482 47.795 17.305 56.979 o
-28 12 29 12.674 -5.082 32.321 16.334 o
-28 12 30 23.639 23.852 18.129 51.917 o
-28 12 31 264.231 323.443 91.104 2.056 o
-28 12 32 30.915 25.683 17.397 56.381 o
-28 12 35 52.040 48.757 17.488 55.792 o
-28 12 36 22.637 48.757 17.214 57.587 o
-28 12 37 11.000 15.566 12.956 101.654 o
-28 12 39 0.203 27.698 31.085 17.659 o
-28 12 40 32.191 40.974 25.637 25.961 o
-28 12 41 2.615 -12.178 33.466 15.236 o
-28 12 42 12.410 1.419 6.821 366.711 o
-28 14 1 200.673 230.187 58.645 4.961 o
-28 14 2 65.822 75.859 19.503 44.862 o
-28 14 3 60.710 76.134 15.749 68.799 o
-28 14 4 24.765 63.361 15.566 70.427 o
-28 14 5 7.114 26.599 9.156 203.534 o
-28 14 6 61.984 72.975 16.435 63.170 o
-28 14 7 28.005 32.138 8.378 243.105 o
-28 14 8 45.872 37.815 10.804 146.175 o
-28 14 9 11.077 14.696 10.713 148.684 o
-28 14 10 115.665 123.883 25.683 25.869 o
-28 14 11 71.991 87.854 26.873 23.628 o
-28 14 12 27.849 29.666 23.348 31.301 o
-28 14 13 19.047 10.438 17.900 53.253 o
-28 14 14 20.755 -0.732 19.091 46.819 o
-28 14 15 0.081 -0.229 18.038 52.445 o
-28 14 16 460.080 472.643 113.033 1.336 o
-28 14 17 0.543 -8.973 54.937 5.654 o
-28 14 18 25.341 9.843 12.819 103.844 o
-28 14 19 110.401 125.165 33.695 15.029 o
-28 14 20 25.887 15.153 7.874 275.195 o
-28 14 21 38.011 35.114 12.315 112.510 o
-28 14 22 42.712 56.723 17.534 55.501 o
-28 14 23 4.698 15.199 14.925 76.606 o
-28 14 24 254.532 271.939 84.191 2.407 o
-28 14 25 24.024 12.773 19.137 46.596 o
-28 14 26 32.320 46.559 22.479 33.770 o
-28 14 27 4.128 3.067 9.248 199.524 o
-28 14 28 0.202 29.208 17.992 52.712 o
-28 14 29 7.257 -7.645 47.246 7.644 o
-28 14 30 101.003 45.552 17.992 52.712 o
-28 14 33 0.236 -11.354 19.365 45.501 o
-28 14 34 0.676 14.787 21.883 35.632 o
-28 14 35 69.085 65.238 25.775 25.685 o
-28 14 36 0.851 -6.638 29.620 19.449 o
-28 16 3 33.135 39.555 18.038 52.445 o
-28 16 4 232.595 254.268 93.347 1.958 o
-28 16 5 41.368 50.679 23.760 30.225 o
-28 16 7 3.424 1.419 21.242 37.815 o
-28 16 8 18.714 39.372 18.038 52.445 o
-28 16 9 32.777 48.574 21.837 35.782 o
-28 16 10 7.632 -8.332 43.492 9.021 o
-28 16 11 112.444 96.506 39.921 10.707 o
-28 16 12 0.006 5.219 8.836 218.566 o
-28 16 13 185.629 190.220 70.594 3.424 o
-28 16 14 26.977 27.789 17.259 57.282 o
-28 16 15 51.562 61.713 23.760 30.225 o
-28 16 16 13.707 26.370 12.727 105.343 o
-28 16 17 139.290 130.750 40.608 10.348 o
-28 16 18 33.298 33.603 18.816 48.196 o
-28 16 20 47.054 34.702 18.129 51.917 o
-28 16 21 5.926 7.142 22.204 34.611 o
-28 16 22 19.834 28.705 15.108 74.760 o
-28 16 23 5.131 13.277 10.209 163.715 o
-28 16 24 15.047 9.797 15.062 75.215 o
-28 16 25 3.004 6.135 17.122 58.204 o
-27 1 1 4957.740 5004.370 130.979 0.995 o
-27 1 2 1618.340 1579.670 83.962 2.420 o
-27 1 3 10.471 7.829 4.303 921.385 o
-27 1 4 388.641 401.591 25.592 26.054 o
-27 1 5 15660.200 15909.400 385.659 0.115 o
-27 1 6 165.771 167.192 12.773 104.590 o
-27 1 7 1670.110 1696.550 100.581 1.687 o
-27 1 8 1928.670 1945.510 110.927 1.387 o
-27 1 9 624.492 635.715 53.838 5.887 o
-27 1 10 629.480 652.562 48.482 7.259 o
-27 1 11 3587.900 3666.640 162.797 0.644 o
-27 1 12 677.631 709.514 58.691 4.954 o
-27 1 13 1629.040 1639.870 98.338 1.765 o
-27 1 14 5684.630 5757.550 140.136 0.869 o
-27 1 15 2042.950 2010.840 123.197 1.124 o
-27 1 16 1912.640 1860.630 106.532 1.504 o
-27 1 17 2.701 7.188 7.691 288.455 o
-27 1 18 328.203 327.471 23.165 31.798 o
-27 1 19 39.365 32.779 5.127 649.024 o
-27 1 20 2037.340 2042.880 106.487 1.505 o
-27 1 21 5166.140 5169.130 123.883 1.112 o
-27 1 22 1551.120 1483.350 87.716 2.218 o
-27 1 23 1478.160 1400.170 84.786 2.374 o
-27 1 24 249.813 243.555 18.862 47.963 o
-27 1 25 1560.130 1518.780 82.406 2.513 o
-27 1 26 576.227 565.670 39.555 10.906 o
-27 1 27 623.909 593.962 42.576 9.413 o
-27 1 28 8382.340 8326.780 199.605 0.428 o
-27 1 29 0.911 9.019 7.371 314.084 o
-27 1 30 4388.310 4417.680 106.990 1.491 o
-27 1 31 1367.800 1366.700 102.504 1.624 o
-27 1 32 260.666 259.716 31.726 16.952 o
-27 1 33 151.362 181.934 20.693 39.849 o
-27 1 34 795.426 768.388 80.803 2.613 o
-27 1 35 24.323 4.258 8.057 262.828 o
-27 1 36 4.338 6.364 4.258 941.306 o
-27 1 37 0.445 7.371 16.756 60.776 o
-27 1 38 257.746 228.081 36.258 12.979 o
-27 1 39 1359.670 1370.590 163.942 0.635 o
-27 1 40 240.659 246.027 40.654 10.325 o
-27 1 41 6.984 4.212 12.498 109.237 o
-27 1 42 114.996 131.025 25.500 26.241 o
-27 1 43 828.039 827.766 135.237 0.933 o
-27 1 44 2957.990 3152.890 247.080 0.280 o
-27 1 45 93.858 95.133 20.189 41.862 o
-27 1 46 345.241 388.040 77.278 2.857 o
-27 1 47 221.504 235.223 50.725 6.632 o
-27 1 48 1.389 -14.375 24.630 28.128 o
-27 1 49 0.226 6.043 10.347 159.397 o
-27 1 50 64.233 34.748 11.125 137.875 o
-27 1 51 5.278 -7.920 36.579 12.753 o
-27 1 53 12.234 8.149 11.628 126.191 o
-27 1 54 29.419 31.864 21.059 38.475 o
-27 1 55 363.325 370.002 106.670 1.500 o
-27 1 56 18.511 24.218 9.477 190.001 o
-27 1 57 46.074 43.629 14.696 79.011 o
-27 1 58 80.554 74.165 24.859 27.612 o
-27 1 59 26.593 19.228 11.903 120.434 o
-27 3 1 558.143 548.227 33.741 14.989 o
-27 3 2 134.999 128.416 8.973 211.926 o
-27 3 3 1850.140 1886.080 87.671 2.220 o
-27 3 4 238.116 248.179 16.023 66.460 o
-27 3 5 722.234 792.698 51.092 6.537 o
-27 3 6 1281.450 1220.060 69.587 3.524 o
-27 3 7 14483.900 14612.500 347.432 0.141 o
-27 3 8 1024.170 1007.270 58.783 4.938 o
-27 3 9 2185.350 2211.360 100.810 1.679 o
-27 3 10 219.013 206.838 12.223 114.202 o
-27 3 11 79.005 81.444 6.867 361.838 o
-27 3 12 1564.920 1494.610 79.155 2.723 o
-27 3 13 528.797 563.518 34.748 14.132 o
-27 3 14 2000.080 2022.600 100.215 1.699 o
-27 3 15 1404.050 1328.930 84.786 2.374 o
-27 3 16 1.819 8.653 11.720 124.227 o
-27 3 17 916.721 937.640 61.438 4.521 o
-27 3 18 3371.520 3222.570 115.277 1.284 o
-27 3 19 58.397 48.253 5.540 556.066 o
-27 3 20 2530.460 2403.960 104.701 1.557 o
-27 3 21 2365.300 2303.010 113.995 1.313 o
-27 3 22 260.317 262.279 21.014 38.643 o
-27 3 23 1159.040 1125.340 74.211 3.098 o
-27 3 24 2.147 17.443 6.364 421.374 o
-27 3 25 3863.820 3792.860 111.614 1.370 o
-27 3 26 453.103 430.707 38.136 11.733 o
-27 3 27 19.509 25.042 9.889 174.498 o
-27 3 28 3.398 6.043 6.959 352.379 o
-27 3 29 128.709 116.925 11.308 133.445 o
-27 3 30 448.547 438.902 41.798 9.767 o
-27 3 31 2079.600 2125.430 134.596 0.942 o
-27 3 32 1820.920 1873.400 132.536 0.971 o
-27 3 33 665.588 703.425 70.594 3.424 o
-27 3 34 76.829 65.146 13.505 93.552 o
-27 3 35 1739.550 1759.410 141.417 0.853 o
-27 3 36 151.266 188.709 23.531 30.816 o
-27 3 37 9.632 1.923 5.677 529.485 o
-27 3 38 1239.060 1257.560 180.469 0.524 o
-27 3 39 46.802 54.571 9.110 205.585 o
-27 3 40 132.725 134.321 21.929 35.483 o
-27 3 41 33.753 37.128 19.091 46.819 o
-27 3 42 95.258 177.584 29.986 18.976 o
-27 3 43 117.542 147.140 25.500 26.241 o
-27 3 44 23.482 23.211 7.508 302.698 o
-27 3 45 100.335 114.224 24.630 28.128 o
-27 3 46 756.662 805.654 135.649 0.927 o
-27 3 47 1643.290 1693.760 237.786 0.302 o
-27 3 49 1064.100 1143.700 225.746 0.335 o
-27 3 50 119.865 154.373 41.386 9.962 o
-27 3 51 214.402 213.385 56.814 5.286 o
-27 3 52 3.969 12.727 9.339 195.631 o
-27 3 53 8.459 8.332 7.737 285.052 o
-27 3 54 10.604 21.425 10.255 162.256 o
-27 3 55 12.602 9.660 7.874 275.195 o
-27 3 56 8.089 6.821 6.272 433.766 o
-27 3 57 67.438 72.288 26.187 24.883 o
-27 3 58 3.535 -16.435 23.348 31.301 o
-27 5 1 398.525 372.978 29.437 19.691 o
-27 5 2 933.390 896.804 60.797 4.616 o
-27 5 3 804.264 763.077 50.542 6.680 o
-27 5 4 121.871 109.600 9.110 205.585 o
-27 5 5 364.555 372.383 27.743 22.169 o
-27 5 6 135.747 137.526 10.667 149.963 o
-27 5 7 431.156 433.958 33.924 14.827 o
-27 5 8 6550.790 6352.980 154.465 0.715 o
-27 5 9 0.054 -2.060 15.474 71.263 o
-27 5 10 2188.990 2063.350 101.771 1.647 o
-27 5 11 86.854 71.510 5.723 521.047 o
-27 5 12 2109.800 2031.710 107.036 1.489 o
-27 5 13 58.086 48.894 7.737 285.052 o
-27 5 14 5215.770 5099.960 122.327 1.140 o
-27 5 15 3649.010 3615.100 120.312 1.179 o
-27 5 16 1965.200 1895.520 104.838 1.552 o
-27 5 17 12.637 6.135 5.677 529.485 o
-27 5 18 102.270 92.523 8.424 240.470 o
-27 5 19 875.146 851.664 66.245 3.888 o
-27 5 20 25.002 27.743 3.205 1661.500 o
-27 5 21 399.620 408.687 35.068 13.875 o
-27 5 22 268.380 243.646 22.387 34.047 o
-27 5 23 272.827 276.380 25.500 26.241 o
-27 5 24 2691.280 2702.910 132.582 0.971 o
-27 5 25 1350.050 1330.030 109.600 1.421 o
-27 5 26 2.877 1.465 6.776 371.684 o
-27 5 27 980.949 968.726 77.874 2.814 o
-27 5 28 1436.250 1387.940 102.870 1.612 o
-27 5 29 203.383 189.121 21.059 38.475 o
-27 5 30 33.869 43.675 4.761 752.714 o
-27 5 31 205.854 206.976 24.172 29.203 o
-27 5 32 102.797 113.399 13.734 90.460 o
-27 5 33 0.325 13.826 4.578 814.136 o
-27 5 34 632.839 573.773 92.661 1.987 o
-27 5 35 22.462 24.539 5.219 626.451 o
-27 5 36 619.934 623.033 75.539 2.990 o
-27 5 37 5.441 7.233 8.653 227.915 o
-27 5 38 367.854 378.746 53.014 6.071 o
-27 5 39 855.924 894.972 113.445 1.326 o
-27 5 40 1.149 5.952 7.096 338.870 o
-27 5 41 443.698 420.910 64.231 4.136 o
-27 5 42 163.650 204.961 37.312 12.257 o
-27 5 43 95.532 104.243 20.922 38.982 o
-27 5 44 17.593 18.358 6.409 415.376 o
-27 5 45 330.157 359.243 69.358 3.547 o
-27 5 46 1.146 5.356 9.889 174.498 o
-27 5 47 57.438 67.527 14.879 77.078 o
-27 5 48 20.282 53.426 18.495 49.881 o
-27 5 49 175.177 153.595 38.227 11.677 o
-27 5 50 107.263 113.995 29.666 19.389 o
-27 5 51 262.613 273.038 71.922 3.299 o
-27 5 52 80.779 84.191 21.380 37.330 o
-27 5 53 127.303 121.594 33.191 15.489 o
-27 5 54 153.135 149.429 42.347 9.515 o
-27 5 55 69.114 47.978 17.214 57.587 o
-27 5 56 75.875 64.963 22.982 32.306 o
-27 7 1 45.442 50.084 5.952 481.737 o
-27 7 2 1384.570 1403.510 104.472 1.563 o
-27 7 3 13.236 13.551 3.617 1304.500 o
-27 7 4 311.768 292.266 26.919 23.547 o
-27 7 5 697.921 643.223 55.212 5.598 o
-27 7 6 276.726 277.936 31.543 17.150 o
-27 7 7 2985.240 2995.950 153.549 0.724 o
-27 7 8 1658.880 1669.860 133.452 0.958 o
-27 7 9 2586.050 2556.460 141.646 0.850 o
-27 7 10 8020.440 8168.010 243.509 0.288 o
-27 7 11 1031.100 1042.850 98.612 1.755 o
-27 7 12 211.861 200.521 20.922 38.982 o
-27 7 13 629.559 638.141 60.614 4.644 o
-27 7 14 1039.150 1021.740 91.333 2.046 o
-27 7 15 49.058 31.635 9.889 174.498 o
-27 7 16 323.207 294.830 28.247 21.386 o
-27 7 17 1357.420 1349.530 102.549 1.623 o
-27 7 18 433.618 402.461 41.890 9.724 o
-27 7 19 430.903 426.129 44.499 8.617 o
-27 7 20 3.225 5.677 9.248 199.524 o
-27 7 21 1857.900 1839.750 139.037 0.883 o
-27 7 22 2650.220 2725.070 154.465 0.715 o
-27 7 23 2905.100 2933.780 168.337 0.602 o
-27 7 24 946.241 930.224 121.365 1.158 o
-27 7 26 294.998 288.970 44.774 8.512 o
-27 7 27 1232.850 1290.890 142.196 0.844 o
-27 7 28 20.619 11.949 8.103 259.867 o
-27 7 29 544.863 524.009 65.604 3.965 o
-27 7 30 755.456 758.728 77.095 2.871 o
-27 7 31 66.697 79.384 10.758 147.422 o
-27 7 32 0.059 -7.554 13.826 89.265 o
-27 7 33 773.131 840.493 92.386 1.999 o
-27 7 34 321.700 283.796 48.619 7.219 o
-27 7 35 297.368 299.316 39.738 10.806 o
-27 7 36 261.435 267.956 36.808 12.595 o
-27 7 37 178.659 178.408 28.201 21.455 o
-27 7 38 158.068 180.102 27.606 22.390 o
-27 7 39 540.118 562.374 80.208 2.652 o
-27 7 40 151.679 180.652 30.399 18.465 o
-27 7 41 6.621 18.038 6.089 460.250 o
-27 7 42 44.829 33.512 11.171 136.747 o
-27 7 43 371.192 406.810 69.541 3.528 o
-27 7 44 70.163 57.135 12.773 104.590 o
-27 7 45 93.682 97.559 21.425 37.171 o
-27 7 46 2.662 -0.229 20.968 38.812 o
-27 7 47 161.373 157.578 38.410 11.566 o
-27 7 48 5.602 5.265 6.043 467.250 o
-27 7 49 61.306 39.646 13.597 92.296 o
-27 7 50 66.065 52.145 15.749 68.799 o
-27 7 51 67.512 53.106 16.206 64.967 o
-27 7 52 47.644 53.381 19.182 46.373 o
-27 7 53 48.658 28.155 14.284 83.635 o
-27 9 1 1156.990 1181.010 123.242 1.123 o
-27 9 2 44.639 30.261 15.932 67.226 o
-27 9 3 95.387 89.868 13.048 100.232 o
-27 9 4 453.455 493.519 65.329 3.998 o
-27 9 5 6235.610 6519.530 163.987 0.635 o
-27 9 6 1865.660 1973.250 173.098 0.569 o
-27 9 7 107.769 118.069 14.879 77.078 o
-27 9 8 168.421 158.952 19.823 43.423 o
-27 9 9 13.308 15.886 3.617 1304.500 o
-27 9 10 363.792 391.748 42.897 9.273 o
-27 9 11 110.933 110.103 13.048 100.232 o
-27 9 12 46.891 83.459 10.118 166.691 o
-27 9 13 611.147 630.221 65.421 3.987 o
-27 9 14 1261.680 1275.460 123.838 1.113 o
-27 9 15 456.966 540.124 62.903 4.312 o
-27 9 16 834.314 881.604 98.154 1.771 o
-27 9 17 327.489 348.164 44.545 8.599 o
-27 9 18 821.040 902.755 111.248 1.379 o
-27 9 19 1533.450 1630.810 169.573 0.593 o
-27 9 20 345.040 330.081 48.070 7.384 o
-27 9 21 1251.830 1275.920 153.275 0.726 o
-27 9 22 70.297 58.737 16.664 61.446 o
-27 9 23 46.099 29.437 6.043 467.250 o
-27 9 24 690.388 692.437 98.795 1.748 o
-27 9 25 415.506 434.050 61.621 4.494 o
-27 9 28 666.789 686.898 122.785 1.132 o
-27 9 29 65.385 61.484 14.101 85.821 o
-27 9 30 726.469 749.847 142.425 0.841 o
-27 9 31 10.838 19.274 15.794 68.400 o
-27 9 32 1033.720 1092.060 200.383 0.425 o
-27 9 33 342.131 335.666 74.440 3.079 o
-27 9 35 71.900 50.176 12.819 103.844 o
-27 9 36 0.001 22.387 15.840 68.006 o
-27 9 37 172.717 211.325 47.978 7.413 o
-27 9 38 148.550 151.169 35.801 13.313 o
-27 9 39 31.120 93.760 23.257 31.548 o
-27 9 40 12.416 6.730 11.308 133.445 o
-27 9 41 164.670 159.318 40.654 10.325 o
-27 9 42 5.072 15.932 17.717 54.359 o
-27 9 43 3.862 -6.135 36.671 12.689 o
-27 9 44 2.399 -3.617 11.995 118.603 o
-27 11 1 3551.880 3736.920 189.854 0.473 o
-27 11 2 148.029 211.142 37.724 11.991 o
-27 11 3 1168.110 1161.230 145.767 0.803 o
-27 11 4 1711.060 1848.360 172.732 0.572 o
-27 11 5 528.348 605.911 86.984 2.255 o
-27 11 6 38.557 29.346 9.294 197.563 o
-27 11 7 827.987 926.699 121.274 1.160 o
-27 11 8 10.896 -2.564 11.812 122.309 o
-27 11 9 246.406 244.379 34.473 14.358 o
-27 11 10 6.583 -2.564 33.557 15.153 o
-27 11 11 15.227 27.926 7.279 322.035 o
-27 11 12 295.846 307.694 43.309 9.097 o
-27 11 13 201.692 188.938 30.399 18.465 o
-27 11 14 180.378 197.637 28.842 20.512 o
-27 11 15 24.578 17.168 6.180 446.714 o
-27 11 16 271.290 284.895 46.376 7.934 o
-27 11 17 493.622 490.452 72.609 3.237 o
-27 11 18 624.935 716.518 115.460 1.280 o
-27 11 19 397.491 441.054 75.676 2.980 o
-27 11 20 50.188 47.429 17.855 53.526 o
-27 11 21 130.821 113.445 21.700 36.236 o
-27 11 22 108.758 110.057 22.021 35.189 o
-27 11 23 43.330 39.646 13.643 91.678 o
-27 11 24 2.108 -9.751 11.033 140.173 o
-27 11 25 303.559 328.570 65.009 4.038 o
-27 11 26 2.706 10.255 25.134 27.012 o
-27 11 27 158.310 169.619 43.629 8.964 o
-27 11 29 1.911 -8.744 15.657 69.606 o
-27 11 32 0.732 -21.059 25.271 26.719 o
-27 11 35 56.925 69.450 21.746 36.084 o
-27 11 36 156.829 195.897 59.515 4.817 o
-27 11 37 1.767 2.335 11.445 130.262 o
-27 11 38 21.493 24.127 16.435 63.170 o
-27 11 39 139.204 141.738 45.186 8.357 o
-27 11 40 0.577 20.693 10.667 149.963 o
-27 11 41 51.334 46.605 18.816 48.196 o
-27 11 42 20.343 36.808 15.886 67.614 o
-27 11 43 5.093 4.807 11.171 136.747 o
-27 13 1 233.575 224.418 40.608 10.348 o
-27 13 2 141.766 163.347 29.529 19.569 o
-27 13 3 207.834 239.297 40.882 10.209 o
-27 13 4 4.200 13.505 10.209 163.715 o
-27 13 5 235.880 228.630 41.111 10.096 o
-27 13 6 165.370 196.400 36.030 13.145 o
-27 13 7 504.184 601.059 96.277 1.841 o
-27 13 8 590.153 612.458 99.070 1.739 o
-27 13 9 10.323 47.337 27.514 22.540 o
-27 13 10 265.908 277.341 50.359 6.728 o
-27 13 11 36.190 44.865 12.636 106.876 o
-27 13 12 0.106 2.747 7.417 310.218 o
-27 13 13 39.934 60.385 14.238 84.174 o
-27 13 14 3.206 19.640 7.325 318.022 o
-27 13 15 0.018 2.701 18.495 49.881 o
-27 13 16 4.368 -1.007 17.397 56.381 o
-27 13 17 22.099 5.494 8.195 254.092 o
-27 13 18 82.331 81.902 16.161 65.335 o
-27 13 19 128.390 132.444 36.304 12.946 o
-27 13 20 40.639 37.769 9.248 199.524 o
-27 13 21 56.457 111.385 26.278 24.710 o
-27 13 22 145.875 183.444 39.143 11.137 o
-27 13 23 99.830 116.421 26.736 23.871 o
-27 13 24 2.343 4.212 6.043 467.250 o
-27 13 25 234.376 267.910 65.879 3.932 o
-27 13 26 9.792 21.746 10.575 152.571 o
-27 13 27 13.282 9.156 15.566 70.427 o
-27 13 28 150.128 130.796 36.854 12.563 o
-27 13 29 45.340 63.773 40.242 10.537 o
-27 13 31 17.772 22.066 11.674 125.204 o
-27 13 34 67.663 105.067 40.516 10.395 o
-27 13 35 77.300 64.643 24.996 27.309 o
-27 13 36 0.066 18.541 25.866 25.503 o
-27 13 37 2.775 10.118 9.797 177.774 o
-27 13 38 5.337 -2.701 14.467 81.531 o
-27 13 39 1.894 -10.163 16.893 59.792 o
-27 15 1 34.563 27.926 9.889 174.498 o
-27 15 2 15.445 -6.409 22.936 32.436 o
-27 15 3 1.414 -0.366 37.769 11.962 o
-27 15 4 60.422 71.052 17.855 53.526 o
-27 15 5 5.288 0.183 12.132 115.932 o
-27 15 6 0.682 1.190 11.903 120.434 o
-27 15 7 28.801 39.326 13.368 95.484 o
-27 15 8 31.333 56.173 18.541 49.635 o
-27 15 9 317.291 326.373 82.268 2.521 o
-27 15 10 108.612 138.075 37.449 12.167 o
-27 15 11 0.379 10.896 10.621 151.259 o
-27 15 12 101.608 116.238 28.110 21.595 o
-27 15 13 205.119 186.100 51.504 6.433 o
-27 15 14 32.779 44.270 14.284 83.635 o
-27 15 15 141.539 141.875 39.646 10.856 o
-27 15 16 24.442 7.645 16.435 63.170 o
-27 15 17 72.536 76.134 34.336 14.473 o
-27 15 19 44.080 52.923 18.084 52.180 o
-27 15 20 25.552 20.968 16.939 59.469 o
-27 15 21 65.286 95.591 29.986 18.976 o
-27 15 22 1.671 -4.670 18.999 47.272 o
-27 15 23 56.559 63.040 30.582 18.245 o
-27 15 24 15.036 30.673 18.907 47.731 o
-27 15 26 41.608 44.087 17.397 56.381 o
-27 15 27 54.797 52.007 24.401 28.658 o
-27 15 28 16.963 47.750 20.327 41.298 o
-27 15 29 16.836 31.635 15.382 72.114 o
-27 15 32 14.242 27.102 13.688 91.066 o
-26 0 2 8370.700 8475.570 245.752 0.283 o
-26 0 4 29391.600 30575.600 796.131 0.027 o
-26 0 12 46.877 57.821 19.960 42.828 o
-26 0 18 5378.100 5308.210 140.456 0.865 o
-26 0 20 2001.260 1994.170 134.093 0.949 o
-26 0 22 3240.330 3285.610 153.549 0.724 o
-26 0 24 4427.480 4399.050 119.626 1.192 o
-26 0 26 550.775 599.868 57.226 5.210 o
-26 2 1 9231.970 9349.990 225.197 0.336 o
-26 2 2 1688.960 1689.460 88.861 2.161 o
-26 2 3 132.300 97.376 7.783 281.708 o
-26 2 4 1902.250 1907.010 109.050 1.435 o
-26 2 5 4824.110 4827.510 161.561 0.654 o
-26 2 6 29826.000 31156.800 765.092 0.029 o
-26 2 7 68610.900 70515.400 1732.670 0.006 o
-26 2 8 22893.700 23022.500 565.945 0.053 o
-26 2 9 364.641 396.830 28.979 20.318 o
-26 2 10 655.057 641.895 44.911 8.460 o
-26 2 11 110.600 98.704 9.980 171.310 o
-26 2 12 5899.680 5998.910 146.041 0.800 o
-26 2 13 259.640 259.349 16.802 60.446 o
-26 2 14 1217.870 1168.510 86.206 2.296 o
-26 2 15 181.298 161.424 15.153 74.309 o
-26 2 16 902.637 847.406 54.159 5.817 o
-26 2 17 10289.900 10461.300 304.672 0.184 o
-26 2 18 368.380 389.642 32.276 16.380 o
-26 2 19 2866.420 2752.170 116.329 1.261 o
-26 2 20 798.953 732.679 52.511 6.188 o
-26 2 21 9214.860 9124.560 215.308 0.368 o
-26 2 22 996.336 968.634 60.889 4.603 o
-26 2 23 337.340 345.509 26.004 25.235 o
-26 2 24 705.443 681.679 46.330 7.949 o
-26 2 25 425.375 395.593 30.902 17.869 o
-26 2 26 481.713 457.718 33.191 15.489 o
-26 2 27 1600.250 1557.100 98.292 1.766 o
-26 2 28 4018.130 4001.580 112.713 1.343 o
-26 2 29 10.176 13.277 5.219 626.451 o
-26 2 30 24.224 28.522 3.571 1338.160 o
-26 2 31 113.559 104.793 10.758 147.422 o
-26 2 32 318.584 323.763 32.779 15.881 o
-26 2 33 70.010 66.153 7.554 299.040 o
-26 2 34 276.080 269.238 29.346 19.814 o
-26 2 35 2613.880 2564.280 164.354 0.632 o
-26 2 36 8.177 23.074 10.438 156.613 o
-26 2 37 5.937 10.896 8.973 211.926 o
-26 2 38 737.387 770.723 94.812 1.898 o
-26 2 39 34.739 41.340 8.698 225.522 o
-26 2 40 1.200 12.681 3.800 1181.790 o
-26 2 41 435.606 449.111 64.780 4.066 o
-26 2 42 54.844 43.858 9.248 199.524 o
-26 2 43 573.415 597.579 94.400 1.915 o
-26 2 44 47.712 78.926 16.573 62.127 o
-26 2 45 0.291 -2.197 13.505 93.552 o
-26 2 46 11.331 27.881 8.424 240.470 o
-26 2 47 562.108 584.806 117.062 1.245 o
-26 2 48 94.534 81.856 19.503 44.862 o
-26 2 49 223.217 208.716 57.547 5.153 o
-26 2 50 4.844 15.382 21.837 35.782 o
-26 2 51 8.534 21.425 8.653 227.915 o
-26 2 52 91.095 99.436 28.201 21.455 o
-26 2 53 29.007 11.171 22.616 33.361 o
-26 2 54 16.867 18.862 16.985 59.149 o
-26 2 55 374.612 356.084 102.549 1.623 o
-26 2 56 28.956 34.748 12.864 103.106 o
-26 2 57 282.715 275.373 86.297 2.291 o
-26 2 58 22.421 6.821 6.272 433.766 o
-26 2 59 40.517 36.808 13.505 93.552 o
-26 4 1 3764.830 3732.070 117.291 1.240 o
-26 4 2 128.679 138.075 8.744 223.167 o
-26 4 3 12.639 7.279 6.638 387.223 o
-26 4 4 226.972 218.833 14.329 83.101 o
-26 4 5 4985.560 4869.270 119.946 1.186 o
-26 4 6 2057.250 2057.440 95.636 1.866 o
-26 4 7 152.216 160.600 10.209 163.715 o
-26 4 8 5.040 -2.747 15.062 75.215 o
-26 4 9 4767.900 4905.980 130.247 1.006 o
-26 4 10 24200.900 24166.900 570.111 0.052 o
-26 4 11 23302.400 23543.500 557.200 0.055 o
-26 4 12 7264.180 7219.940 170.351 0.588 o
-26 4 13 2516.940 2514.340 112.026 1.360 o
-26 4 14 1078.180 1070.080 61.072 4.575 o
-26 4 15 310.709 316.759 19.777 43.624 o
-26 4 16 5654.330 5577.090 132.719 0.969 o
-26 4 17 910.843 869.060 67.207 3.778 o
-26 4 18 2899.090 2782.390 128.004 1.041 o
-26 4 19 1070.310 1026.410 58.554 4.977 o
-26 4 20 196.966 182.483 13.185 98.155 o
-26 4 21 923.287 918.779 59.332 4.847 o
-26 4 22 1410.490 1340.100 80.620 2.625 o
-26 4 23 1997.540 1933.700 115.460 1.280 o
-26 4 24 11.908 17.030 5.585 546.987 o
-26 4 25 3644.600 3471.110 130.659 1.000 o
-26 4 26 573.304 542.962 51.916 6.331 o
-26 4 27 109.159 109.050 11.354 132.371 o
-26 4 28 1.268 1.511 4.990 685.242 o
-26 4 29 89.940 97.422 11.216 135.633 o
-26 4 30 2430.320 2512.050 140.273 0.867 o
-26 4 31 122.453 143.478 16.115 65.707 o
-26 4 32 86.409 74.989 9.248 199.524 o
-26 4 33 28.568 24.996 3.571 1338.160 o
-26 4 34 107.848 108.959 13.139 98.840 o
-26 4 35 35.041 44.957 7.462 306.423 o
-26 4 36 101.317 91.470 11.766 123.262 o
-26 4 37 48.267 54.251 8.149 256.955 o
-26 4 38 903.434 955.953 109.508 1.423 o
-26 4 39 393.636 392.709 52.831 6.113 o
-26 4 40 2259.140 2238.780 208.258 0.393 o
-26 4 41 66.226 63.361 11.537 128.202 o
-26 4 42 699.727 734.235 110.927 1.387 o
-26 4 43 86.883 53.152 10.621 151.259 o
-26 4 44 7.043 2.381 5.219 626.451 o
-26 4 45 51.203 54.296 13.185 98.155 o
-26 4 46 647.720 623.217 112.621 1.345 o
-26 4 47 1.605 -1.877 16.939 59.469 o
-26 4 48 50.622 51.092 13.048 100.232 o
-26 4 49 7.954 5.311 13.002 100.939 o
-26 4 50 40.001 36.716 11.491 129.226 o
-26 4 51 4.025 11.491 6.638 387.223 o
-26 4 52 733.429 741.789 184.131 0.503 o
-26 4 53 136.829 137.847 40.470 10.418 o
-26 4 54 288.441 300.186 87.396 2.234 o
-26 4 55 219.831 195.027 51.916 6.331 o
-26 4 56 147.876 129.972 38.090 11.761 o
-26 4 57 61.120 43.492 15.016 75.674 o
-26 6 1 3429.550 3348.280 120.129 1.182 o
-26 6 2 280.146 266.171 28.338 21.248 o
-26 6 3 2.616 0.687 7.417 310.218 o
-26 6 4 0.321 -2.014 9.248 199.524 o
-26 6 5 574.408 548.319 41.752 9.788 o
-26 6 6 171.545 172.823 13.963 87.518 o
-26 6 7 646.754 656.454 55.670 5.506 o
-26 6 8 2083.690 1957.140 123.151 1.125 o
-26 6 9 631.141 623.308 50.084 6.802 o
-26 6 10 0.006 -17.259 22.250 34.469 o
-26 6 11 4701.580 4583.820 115.093 1.288 o
-26 6 12 2667.510 2594.230 134.184 0.948 o
-26 6 13 160.205 176.760 15.474 71.263 o
-26 6 14 2258.610 2128.860 120.908 1.167 o
-26 6 15 7343.230 7111.390 178.729 0.534 o
-26 6 16 233.271 227.623 20.189 41.862 o
-26 6 17 5.229 1.145 4.212 961.881 o
-26 6 18 157.015 147.003 14.970 76.138 o
-26 6 19 501.913 481.250 45.506 8.240 o
-26 6 20 1440.970 1389.220 108.867 1.440 o
-26 6 21 65.827 56.219 6.684 381.937 o
-26 6 22 314.923 304.627 31.680 17.001 o
-26 6 23 1222.970 1257.600 105.983 1.519 o
-26 6 24 115.953 135.832 15.566 70.427 o
-26 6 25 78.204 69.496 9.843 176.125 o
-26 6 26 226.282 242.181 27.698 22.243 o
-26 6 27 4.640 -1.282 11.216 135.633 o
-26 6 28 8.183 7.554 3.617 1304.500 o
-26 6 29 590.521 615.983 60.339 4.687 o
-26 6 30 2.071 10.255 3.434 1447.350 o
-26 6 31 40.947 32.962 7.325 318.022 o
-26 6 32 303.280 304.856 34.931 13.985 o
-26 6 33 484.393 499.425 61.392 4.527 o
-26 6 34 0.517 11.445 10.896 143.729 o
-26 6 35 82.821 72.425 10.484 155.248 o
-26 6 36 368.629 316.804 45.186 8.357 o
-26 6 37 1247.080 1378.790 154.328 0.716 o
-26 6 38 60.088 54.800 12.819 103.844 o
-26 6 39 394.691 422.009 62.583 4.357 o
-26 6 40 0.430 7.691 5.219 626.451 o
-26 6 41 372.308 394.037 63.132 4.281 o
-26 6 42 61.039 46.834 9.477 190.001 o
-26 6 43 1334.340 1335.840 201.528 0.420 o
-26 6 44 333.630 318.681 58.829 4.931 o
-26 6 45 59.734 72.746 16.619 61.785 o
-26 6 46 132.400 131.941 29.803 19.210 o
-26 6 47 0.551 10.621 9.614 184.611 o
-26 6 48 31.044 12.361 10.850 144.944 o
-26 6 49 344.844 330.676 70.320 3.451 o
-26 6 50 186.815 170.534 39.601 10.881 o
-26 6 51 43.581 55.075 16.847 60.118 o
-26 6 53 246.629 244.242 75.218 3.016 o
-26 6 54 61.219 67.527 24.218 29.093 o
-26 6 55 14.904 19.274 8.561 232.816 o
-26 8 1 0.022 -5.127 21.929 35.483 o
-26 8 2 917.347 912.644 81.307 2.581 o
-26 8 3 294.398 274.457 27.652 22.316 o
-26 8 4 3054.770 2990.600 145.950 0.801 o
-26 8 5 1605.330 1517.910 123.929 1.111 o
-26 8 6 903.548 903.076 85.061 2.358 o
-26 8 7 2012.240 1987.220 138.213 0.893 o
-26 8 8 565.499 586.775 54.205 5.808 o
-26 8 9 2351.980 2366.280 134.871 0.938 o
-26 8 10 9667.820 9684.230 234.948 0.309 o
-26 8 11 3144.910 3079.730 134.871 0.938 o
-26 8 12 26.636 22.799 5.860 496.909 o
-26 8 13 348.380 353.521 35.023 13.912 o
-26 8 14 2762.730 2831.230 139.312 0.879 o
-26 8 15 21.114 17.534 4.120 1005.110 o
-26 8 16 275.603 260.585 26.782 23.790 o
-26 8 17 692.694 699.213 65.925 3.926 o
-26 8 18 421.515 419.354 47.612 7.527 o
-26 8 19 985.279 931.368 93.347 1.958 o
-26 8 20 4.099 5.311 12.178 115.062 o
-26 8 21 8.464 4.075 10.667 149.963 o
-26 8 22 110.798 102.412 18.038 52.445 o
-26 8 23 2.724 2.518 4.441 865.274 o
-26 8 24 45.283 50.222 20.739 39.673 o
-26 8 25 0.294 0.549 7.279 322.035 o
-26 8 26 78.629 74.898 13.368 95.484 o
-26 8 27 79.923 85.656 19.960 42.828 o
-26 8 28 510.002 509.268 67.847 3.707 o
-26 8 29 64.010 33.374 6.547 398.130 o
-26 8 30 680.981 693.399 93.164 1.966 o
-26 8 31 296.822 311.860 52.419 6.210 o
-26 8 32 399.866 389.138 65.650 3.959 o
-26 8 33 868.908 852.121 119.351 1.198 o
-26 8 34 52.245 64.048 11.628 126.191 o
-26 8 35 89.465 72.654 14.146 85.267 o
-26 8 36 69.337 71.693 16.893 59.792 o
-26 8 37 157.186 152.084 31.543 17.150 o
-26 8 38 277.415 315.660 59.836 4.766 o
-26 8 39 204.855 190.586 36.762 12.626 o
-26 8 40 16.105 13.460 9.522 188.179 o
-26 8 41 20.383 13.963 11.949 119.513 o
-26 8 42 9.309 5.448 10.667 149.963 o
-26 8 43 115.872 132.582 27.652 22.316 o
-26 8 44 1.990 -6.318 12.361 111.678 o
-26 8 45 59.435 72.654 21.654 36.389 o
-26 8 46 1.660 2.197 9.522 188.179 o
-26 8 47 126.951 84.649 25.408 26.431 o
-26 8 48 6.004 10.621 9.706 181.145 o
-26 8 49 19.838 25.225 10.072 168.210 o
-26 8 50 62.595 60.523 19.091 46.819 o
-26 8 51 0.267 7.233 16.756 60.776 o
-26 8 52 19.049 22.021 11.262 134.532 o
-26 10 1 194.861 192.097 31.360 17.351 o
-26 10 2 583.659 561.229 79.796 2.680 o
-26 10 3 646.665 676.185 94.950 1.893 o
-26 10 4 108.108 125.257 19.869 43.223 o
-26 10 5 158.835 188.709 35.618 13.450 o
-26 10 6 1010.740 995.141 112.575 1.346 o
-26 10 7 3331.190 3406.240 148.056 0.778 o
-26 10 8 140.320 169.710 21.105 38.309 o
-26 10 9 63.456 72.013 9.385 193.727 o
-26 10 10 99.022 101.725 13.277 96.806 o
-26 10 11 27.119 21.609 4.120 1005.110 o
-26 10 12 13.698 16.023 5.631 538.129 o
-26 10 13 55.893 45.552 10.438 156.613 o
-26 10 14 506.330 531.426 69.175 3.566 o
-26 10 15 4.106 9.019 14.467 81.531 o
-26 10 16 308.101 320.146 44.179 8.743 o
-26 10 17 674.147 711.482 101.863 1.645 o
-26 10 18 12.676 23.119 5.265 615.604 o
-26 10 19 11.171 15.382 6.272 433.766 o
-26 10 20 138.162 142.837 24.264 28.983 o
-26 10 21 1108.630 1128.870 152.725 0.732 o
-26 10 22 120.620 114.315 20.144 42.053 o
-26 10 23 163.474 133.497 23.944 29.764 o
-26 10 24 15.987 17.443 9.522 188.179 o
-26 10 25 0.959 -5.173 25.775 25.685 o
-26 10 26 438.848 452.774 90.555 2.081 o
-26 10 27 0.353 -17.443 15.520 70.843 o
-26 10 28 3.868 -1.282 16.206 64.967 o
-26 10 29 626.416 659.200 131.666 0.984 o
-26 10 30 68.513 76.500 19.503 44.862 o
-26 10 31 214.157 255.824 58.691 4.954 o
-26 10 32 99.575 89.319 23.028 32.178 o
-26 10 33 0.039 -24.630 16.619 61.785 o
-26 10 35 136.871 168.062 43.492 9.021 o
-26 10 36 10.926 0.320 11.125 137.875 o
-26 10 38 17.058 1.282 9.660 182.866 o
-26 10 39 43.518 35.160 16.985 59.149 o
-26 10 40 11.675 16.573 9.889 174.498 o
-26 10 41 1.234 -0.504 12.727 105.343 o
-26 10 44 0.040 13.002 31.909 16.758 o
-26 12 1 27.150 27.102 14.742 78.521 o
-26 12 2 139.346 162.843 27.057 23.309 o
-26 12 3 130.592 146.408 27.789 22.096 o
-26 12 4 2141.730 2324.030 210.913 0.384 o
-26 12 5 101.291 147.049 22.524 33.633 o
-26 12 6 96.564 111.110 18.084 52.180 o
-26 12 7 113.946 101.771 17.946 52.982 o
-26 12 8 22.451 17.305 7.050 343.286 o
-26 12 9 39.106 49.123 9.065 207.667 o
-26 12 10 437.985 434.828 79.109 2.727 o
-26 12 11 100.925 108.501 18.267 51.139 o
-26 12 12 94.142 134.459 27.423 22.691 o
-26 12 13 97.873 102.183 20.144 42.053 o
-26 12 14 680.573 778.139 108.638 1.446 o
-26 12 15 17.603 34.519 18.175 51.655 o
-26 12 16 331.262 346.791 61.118 4.568 o
-26 12 17 103.572 114.269 23.302 31.424 o
-26 12 18 129.880 183.628 34.656 14.207 o
-26 12 19 6.366 6.867 20.006 42.632 o
-26 12 20 7.873 27.835 7.600 295.448 o
-26 12 21 314.608 336.078 66.886 3.814 o
-26 12 22 12.775 -10.255 26.599 24.118 o
-26 12 23 39.166 66.291 28.430 21.111 o
-26 12 24 548.133 614.198 121.228 1.161 o
-26 12 25 113.019 150.345 43.904 8.852 o
-26 12 26 251.603 276.059 71.510 3.337 o
-26 12 27 0.001 -6.364 18.129 51.917 o
-26 12 28 34.014 38.822 28.476 21.043 o
-26 12 29 183.447 268.002 75.264 3.012 o
-26 12 30 54.213 60.294 18.312 50.883 o
-26 12 32 73.419 80.208 27.698 22.243 o
-26 12 35 23.520 36.762 15.657 69.606 o
-26 12 36 165.700 197.774 62.308 4.395 o
-26 12 37 25.804 47.292 16.985 59.149 o
-26 12 38 18.567 23.944 20.830 39.325 o
-26 12 39 0.251 22.387 13.277 96.806 o
-26 12 40 49.478 46.605 23.715 30.341 o
-26 12 41 235.292 220.069 82.268 2.521 o
-26 14 1 0.743 -0.366 34.107 14.668 o
-26 14 2 26.841 48.299 14.742 78.521 o
-26 14 3 34.708 27.972 15.840 68.006 o
-26 14 4 205.375 221.946 43.629 8.964 o
-26 14 5 41.281 46.147 12.636 106.876 o
-26 14 6 51.761 43.812 14.742 78.521 o
-26 14 7 477.681 516.089 95.087 1.887 o
-26 14 8 622.952 707.682 125.531 1.083 o
-26 14 9 1.838 -8.561 13.277 96.806 o
-26 14 10 257.416 219.108 42.531 9.433 o
-26 14 11 79.598 109.508 22.204 34.611 o
-26 14 12 154.900 181.110 45.827 8.125 o
-26 14 13 69.859 91.013 21.380 37.330 o
-26 14 14 69.834 65.742 15.978 66.841 o
-26 14 15 0.013 -15.703 14.146 85.267 o
-26 14 16 161.024 150.391 33.374 15.319 o
-26 14 17 25.977 34.610 10.301 160.817 o
-26 14 18 233.708 236.871 53.884 5.877 o
-26 14 19 143.787 134.047 29.986 18.976 o
-26 14 20 15.455 55.029 35.663 13.416 o
-26 14 21 346.925 406.444 89.593 2.126 o
-26 14 22 24.969 18.999 10.347 159.397 o
-26 14 23 12.335 18.633 10.713 148.684 o
-26 14 24 1.145 0.595 14.742 78.521 o
-26 14 25 12.880 2.564 13.048 100.232 o
-26 14 26 6.168 11.033 10.667 149.963 o
-26 14 27 32.509 36.121 21.471 37.013 o
-26 14 28 44.643 55.212 21.014 38.643 o
-26 14 29 0.056 5.723 14.879 77.078 o
-26 14 30 68.209 69.633 25.820 25.594 o
-26 14 34 421.500 450.393 156.388 0.698 o
-26 14 35 30.310 26.187 12.544 108.442 o
-26 16 1 13.021 11.171 9.065 207.667 o
-26 16 3 2.098 -0.092 28.796 20.578 o
-26 16 4 102.603 92.569 29.620 19.449 o
-26 16 5 0.012 12.498 24.905 27.511 o
-26 16 6 92.910 87.442 28.247 21.386 o
-26 16 7 0.033 4.303 14.467 81.531 o
-26 16 8 26.876 19.640 15.062 75.215 o
-26 16 9 12.920 30.032 15.108 74.760 o
-26 16 10 20.458 21.517 14.879 77.078 o
-26 16 11 0.811 7.600 8.424 240.470 o
-26 16 12 38.891 8.241 16.710 61.110 o
-26 16 13 0.200 -11.537 15.657 69.606 o
-26 16 14 0.939 -0.961 14.009 86.947 o
-26 16 15 71.868 57.318 24.813 27.714 o
-26 16 16 62.450 61.758 23.623 30.577 o
-26 16 17 24.923 24.127 11.399 131.310 o
-26 16 18 33.354 31.497 13.322 96.141 o
-26 16 19 0.102 12.819 21.700 36.236 o
-26 16 20 1.305 -5.311 14.329 83.101 o
-26 16 21 29.922 14.375 18.084 52.180 o
-26 16 22 0.619 -3.525 24.722 27.920 o
-26 16 23 20.413 10.942 9.202 201.514 o
-26 16 24 11.809 8.057 17.305 56.979 o
-25 1 1 24.833 27.423 5.082 660.771 o
-25 1 2 980.735 1007.460 58.829 4.931 o
-25 1 3 72.073 73.158 11.537 128.202 o
-25 1 4 4481.910 4547.930 171.175 0.582 o
-25 1 5 309.014 318.819 22.936 32.436 o
-25 1 6 7916.910 7832.990 191.822 0.464 o
-25 1 7 1165.580 1203.220 77.141 2.867 o
-25 1 8 124.153 131.117 21.654 36.389 o
-25 1 9 1705.550 1734.000 104.014 1.577 o
-25 1 10 4.181 -2.655 30.765 18.029 o
-25 1 11 398.654 366.889 26.233 24.796 o
-25 1 12 3476.830 3631.160 174.380 0.561 o
-25 1 13 718.257 754.562 70.411 3.442 o
-25 1 14 202.223 210.409 18.953 47.500 o
-25 1 15 3086.530 3212.590 174.242 0.562 o
-25 1 16 1001.240 1021.370 72.425 3.253 o
-25 1 17 3108.210 3092.550 142.013 0.846 o
-25 1 18 627.891 586.500 42.393 9.495 o
-25 1 19 1444.580 1469.390 84.237 2.405 o
-25 1 20 2569.360 2637.670 119.717 1.191 o
-25 1 21 44.866 46.285 6.638 387.223 o
-25 1 22 207.287 210.730 14.421 82.049 o
-25 1 23 2625.780 2603.150 118.619 1.213 o
-25 1 24 1616.270 1647.380 85.656 2.326 o
-25 1 25 1884.330 1855.000 97.056 1.811 o
-25 1 26 24.329 18.633 5.952 481.737 o
-25 1 27 2828.150 2760.820 116.238 1.263 o
-25 1 28 265.495 249.506 24.767 27.817 o
-25 1 29 117.909 119.168 11.216 135.633 o
-25 1 30 0.951 -1.602 5.677 529.485 o
-25 1 31 654.127 630.587 61.163 4.561 o
-25 1 32 685.274 678.245 67.756 3.717 o
-25 1 33 488.362 490.635 52.557 6.178 o
-25 1 34 2593.080 2653.880 156.296 0.699 o
-25 1 35 698.627 741.057 79.659 2.689 o
-25 1 36 669.522 643.085 73.662 3.145 o
-25 1 37 665.454 657.598 78.102 2.797 o
-25 1 38 855.617 876.248 113.399 1.327 o
-25 1 39 877.602 878.812 119.214 1.201 o
-25 1 40 211.350 183.948 30.811 17.975 o
-25 1 41 26.039 17.488 6.272 433.766 o
-25 1 42 196.114 204.870 37.907 11.875 o
-25 1 43 140.950 172.777 32.642 16.015 o
-25 1 44 250.784 240.213 45.094 8.391 o
-25 1 45 17.236 9.110 17.443 56.085 o
-25 1 46 5.203 -11.079 13.368 95.484 o
-25 1 47 18.926 8.012 10.301 160.817 o
-25 1 48 82.815 83.276 20.144 42.053 o
-25 1 49 265.837 279.676 66.245 3.888 o
-25 1 50 186.800 201.070 56.631 5.321 o
-25 1 51 80.072 66.520 19.228 46.153 o
-25 1 52 0.466 7.462 6.638 387.223 o
-25 1 53 23.275 35.389 11.079 139.016 o
-25 1 54 53.871 35.618 12.132 115.932 o
-25 1 55 67.177 58.691 20.372 41.113 o
-25 1 56 3.601 -7.508 13.460 94.189 o
-25 1 57 0.000 -7.050 19.137 46.596 o
-25 1 58 57.680 84.420 34.107 14.668 o
-25 1 59 9.613 8.286 13.048 100.232 o
-25 3 1 1488.130 1415.550 70.594 3.424 o
-25 3 2 18.839 13.185 8.836 218.566 o
-25 3 3 237.871 250.971 16.573 62.127 o
-25 3 4 808.700 746.505 47.292 7.630 o
-25 3 5 10.064 29.620 4.761 752.714 o
-25 3 6 444.561 467.332 33.603 15.111 o
-25 3 7 2484.040 2701.350 126.356 1.069 o
-25 3 8 34.704 39.051 6.180 446.714 o
-25 3 9 1327.460 1320.920 69.770 3.505 o
-25 3 10 21068.500 21305.100 506.475 0.067 o
-25 3 11 3033.330 3007.860 120.587 1.173 o
-25 3 12 7626.370 7517.700 178.821 0.534 o
-25 3 13 39.695 34.610 3.617 1304.500 o
-25 3 14 100.627 95.820 6.364 421.374 o
-25 3 15 35.944 35.846 3.754 1210.790 o
-25 3 16 257.419 263.149 22.021 35.189 o
-25 3 17 2309.530 2315.280 113.537 1.324 o
-25 3 18 3381.210 3396.990 122.830 1.131 o
-25 3 19 3038.920 3086.970 119.488 1.195 o
-25 3 20 0.141 -1.053 10.575 152.571 o
-25 3 21 5166.470 5010.130 121.549 1.155 o
-25 3 22 349.763 335.941 37.449 12.167 o
-25 3 23 721.947 682.228 57.180 5.219 o
-25 3 24 300.367 293.319 23.211 31.672 o
-25 3 25 0.009 -5.631 3.434 1447.350 o
-25 3 26 123.931 119.717 10.621 151.259 o
-25 3 27 31.241 24.767 4.441 865.274 o
-25 3 28 655.961 620.882 53.884 5.877 o
-25 3 29 3115.080 3069.660 130.750 0.998 o
-25 3 30 618.000 635.120 58.416 5.000 o
-25 3 31 1244.440 1308.560 104.838 1.552 o
-25 3 32 597.075 635.211 61.026 4.582 o
-25 3 33 121.748 100.764 11.628 126.191 o
-25 3 34 161.848 155.976 18.221 51.396 o
-25 3 35 1218.230 1187.740 121.228 1.161 o
-25 3 36 164.090 167.879 20.327 41.298 o
-25 3 37 2.015 -16.344 23.898 29.878 o
-25 3 38 156.204 182.163 26.095 25.058 o
-25 3 39 799.001 859.813 122.189 1.143 o
-25 3 40 87.369 101.634 15.840 68.006 o
-25 3 41 73.313 73.570 13.734 90.460 o
-25 3 42 6.014 6.730 4.578 814.136 o
-25 3 43 133.973 158.677 29.986 18.976 o
-25 3 44 31.411 26.233 7.645 291.920 o
-25 3 45 25.969 40.379 10.118 166.691 o
-25 3 46 19.828 -2.976 22.982 32.306 o
-25 3 47 125.228 115.872 27.240 22.997 o
-25 3 48 54.484 58.920 17.763 54.080 o
-25 3 49 4.149 7.508 13.322 96.141 o
-25 3 50 26.337 39.555 17.717 54.359 o
-25 3 51 3.610 1.190 12.269 113.352 o
-25 3 52 0.782 -4.624 12.590 107.654 o
-25 3 53 6.916 1.099 10.118 166.691 o
-25 3 54 7.337 9.751 9.202 201.514 o
-25 3 55 15.654 24.355 9.889 174.498 o
-25 3 56 3.964 -10.804 14.421 82.049 o
-25 3 57 30.893 19.365 8.469 237.878 o
-25 3 58 172.770 147.369 51.229 6.502 o
-25 5 1 2096.560 2119.750 108.913 1.438 o
-25 5 2 199.938 204.778 14.696 79.011 o
-25 5 3 630.650 587.462 35.389 13.625 o
-25 5 4 387.914 384.560 23.989 29.651 o
-25 5 5 13364.300 13166.100 310.990 0.176 o
-25 5 6 31.469 36.075 4.258 941.306 o
-25 5 7 681.942 675.178 41.386 9.962 o
-25 5 8 3547.030 3494.140 113.033 1.336 o
-25 5 9 850.693 846.994 50.542 6.680 o
-25 5 10 194.919 191.136 13.185 98.155 o
-25 5 11 22.299 28.750 2.793 2187.950 o
-25 5 12 269.729 268.002 18.724 48.669 o
-25 5 13 925.370 905.823 56.952 5.261 o
-25 5 14 3001.490 2992.520 116.742 1.252 o
-25 5 15 1205.730 1157.850 70.182 3.464 o
-25 5 16 9989.570 9908.970 233.987 0.312 o
-25 5 17 380.162 350.225 26.004 25.235 o
-25 5 18 194.938 207.983 15.657 69.606 o
-25 5 19 213.738 204.733 14.696 79.011 o
-25 5 20 132.939 129.789 9.614 184.611 o
-25 5 21 1010.520 966.894 65.055 4.032 o
-25 5 22 240.500 230.049 19.411 45.286 o
-25 5 23 50.351 44.224 5.814 504.765 o
-25 5 24 33.530 22.662 5.540 556.066 o
-25 5 25 35.491 29.391 4.532 830.666 o
-25 5 26 1640.190 1586.540 111.568 1.371 o
-25 5 27 952.601 979.942 83.321 2.458 o
-25 5 28 153.975 149.246 15.337 72.545 o
-25 5 29 653.893 618.455 60.202 4.708 o
-25 5 30 292.755 270.886 27.789 22.096 o
-25 5 31 13.724 10.438 8.332 245.784 o
-25 5 32 61.301 56.952 7.829 278.423 o
-25 5 33 807.108 800.847 92.111 2.011 o
-25 5 34 1056.900 1071.640 108.226 1.457 o
-25 5 35 24.742 20.556 4.029 1051.310 o
-25 5 36 501.990 516.318 64.414 4.113 o
-25 5 37 796.866 752.136 92.020 2.015 o
-25 5 38 272.473 270.932 37.220 12.317 o
-25 5 39 32.114 27.377 8.378 243.105 o
-25 5 40 32.681 45.598 7.829 278.423 o
-25 5 41 938.620 986.031 141.875 0.848 o
-25 5 42 33.186 38.502 10.896 143.729 o
-25 5 43 2.114 -6.180 26.690 23.953 o
-25 5 44 85.586 78.743 16.435 63.170 o
-25 5 45 10.397 -7.783 21.334 37.491 o
-25 5 46 3.960 -6.180 11.720 124.227 o
-25 5 47 2.037 2.564 6.684 381.937 o
-25 5 48 2.190 -2.701 15.428 71.686 o
-25 5 49 25.790 29.941 9.522 188.179 o
-25 5 50 105.246 108.455 29.529 19.569 o
-25 5 51 57.939 45.689 16.252 64.601 o
-25 5 52 95.845 125.852 44.179 8.743 o
-25 5 53 430.960 394.998 100.810 1.679 o
-25 5 54 3.960 15.199 6.913 357.062 o
-25 5 55 181.844 170.076 49.581 6.941 o
-25 5 56 59.956 37.495 14.604 80.005 o
-25 7 1 5222.220 5067.450 124.707 1.097 o
-25 7 2 480.185 462.800 45.186 8.357 o
-25 7 3 64.681 52.969 6.592 392.620 o
-25 7 4 737.816 724.713 60.248 4.701 o
-25 7 5 0.284 0.732 5.265 615.604 o
-25 7 6 528.201 539.117 50.222 6.765 o
-25 7 7 24.745 15.611 3.067 1813.620 o
-25 7 8 249.094 245.523 24.218 29.093 o
-25 7 9 2868.370 2815.070 139.724 0.874 o
-25 7 10 42.603 41.890 4.578 814.136 o
-25 7 11 516.504 508.444 60.934 4.596 o
-25 7 12 1130.520 1104.970 91.287 2.048 o
-25 7 13 773.184 735.975 66.062 3.910 o
-25 7 14 242.664 251.567 23.028 32.178 o
-25 7 15 37.615 34.382 4.029 1051.310 o
-25 7 16 93.743 81.948 8.744 223.167 o
-25 7 17 24.471 23.806 4.715 767.401 o
-25 7 18 45.836 45.827 5.540 556.066 o
-25 7 19 534.114 541.635 54.617 5.720 o
-25 7 20 710.105 692.575 68.259 3.662 o
-25 7 21 504.637 493.473 57.593 5.144 o
-25 7 22 73.545 75.813 10.026 169.750 o
-25 7 23 102.097 84.512 11.399 131.310 o
-25 7 24 0.004 9.202 8.103 259.867 o
-25 7 25 133.724 142.425 19.182 46.373 o
-25 7 26 39.593 35.892 9.660 182.866 o
-25 7 27 107.477 122.373 14.742 78.521 o
-25 7 28 27.548 20.098 5.311 605.036 o
-25 7 29 0.413 11.079 8.973 211.926 o
-25 7 30 129.106 131.163 17.305 56.979 o
-25 7 31 23.322 21.334 8.241 251.277 o
-25 7 32 4.766 8.744 3.205 1661.500 o
-25 7 33 504.036 519.477 62.033 4.434 o
-25 7 34 39.070 35.114 5.952 481.737 o
-25 7 35 470.984 540.170 67.664 3.727 o
-25 7 36 291.437 290.801 40.242 10.537 o
-25 7 37 550.826 532.936 73.524 3.156 o
-25 7 38 2.299 7.554 14.055 86.381 o
-25 7 39 407.607 384.698 56.539 5.338 o
-25 7 40 26.128 17.946 6.272 433.766 o
-25 7 41 119.290 125.074 21.563 36.699 o
-25 7 42 37.991 46.651 9.110 205.585 o
-25 7 43 94.321 106.990 17.259 57.282 o
-25 7 44 54.258 50.725 11.125 137.875 o
-25 7 45 40.769 42.210 11.720 124.227 o
-25 7 46 34.548 32.825 11.995 118.603 o
-25 7 47 91.644 77.599 19.915 43.025 o
-25 7 48 7.731 30.353 10.713 148.684 o
-25 7 49 207.406 198.964 53.381 5.988 o
-25 7 50 134.939 125.394 31.955 16.710 o
-25 7 51 63.094 37.952 14.604 80.005 o
-25 7 52 0.907 -14.558 15.291 72.980 o
-25 7 53 40.601 33.969 13.734 90.460 o
-25 7 54 196.488 148.880 57.226 5.210 o
-25 9 1 216.818 219.337 27.240 22.997 o
-25 9 2 1386.360 1421.410 143.111 0.833 o
-25 9 3 30.423 42.897 9.065 207.667 o
-25 9 4 174.174 165.773 23.211 31.672 o
-25 9 5 1827.600 1904.490 166.048 0.619 o
-25 9 6 132.941 138.716 19.686 44.031 o
-25 9 7 17.169 5.997 2.106 3847.520 o
-25 9 8 372.308 394.953 44.545 8.599 o
-25 9 9 41.821 37.952 4.990 685.242 o
-25 9 10 251.389 234.902 25.363 26.526 o
-25 9 11 14.789 4.944 6.272 433.766 o
-25 9 12 165.630 174.105 20.052 42.437 o
-25 9 13 987.437 955.861 97.147 1.808 o
-25 9 14 89.917 96.735 12.590 107.654 o
-25 9 15 430.336 427.365 50.725 6.632 o
-25 9 16 694.109 724.667 81.032 2.599 o
-25 9 17 33.875 52.785 8.378 243.105 o
-25 9 18 24.573 16.756 3.708 1240.870 o
-25 9 19 37.660 47.566 15.794 68.400 o
-25 9 20 531.546 519.614 72.792 3.220 o
-25 9 21 21.974 21.563 10.713 148.684 o
-25 9 22 587.289 628.893 87.854 2.211 o
-25 9 23 254.300 251.979 40.104 10.609 o
-25 9 24 13.403 20.098 9.934 172.893 o
-25 9 25 0.170 1.557 3.983 1075.620 o
-25 9 26 73.453 68.122 15.749 68.799 o
-25 9 27 2.948 -1.328 37.724 11.991 o
-25 9 28 37.324 46.147 9.019 209.780 o
-25 9 29 66.886 69.953 13.277 96.806 o
-25 9 30 405.979 424.527 72.746 3.224 o
-25 9 31 133.090 149.200 28.201 21.455 o
-25 9 32 249.225 265.575 50.679 6.644 o
-25 9 33 2.337 -12.681 33.924 14.827 o
-25 9 34 187.269 202.123 47.246 7.644 o
-25 9 35 419.570 389.688 78.972 2.736 o
-25 9 36 211.764 252.024 54.983 5.644 o
-25 9 37 21.760 18.633 7.050 343.286 o
-25 9 38 100.838 91.104 21.929 35.483 o
-25 9 39 0.001 7.554 9.980 171.310 o
-25 9 40 87.766 90.326 23.577 30.696 o
-25 9 41 35.572 56.768 16.435 63.170 o
-25 9 42 11.977 14.513 16.390 63.523 o
-25 9 43 490.594 509.085 126.630 1.064 o
-25 9 44 5.355 27.606 10.667 149.963 o
-25 9 45 39.145 40.470 15.840 68.006 o
-25 9 46 0.924 2.838 16.847 60.118 o
-25 9 47 1.328 -15.840 16.252 64.601 o
-25 9 48 7.995 0.504 8.149 256.955 o
-25 9 49 70.517 74.440 29.529 19.569 o
-25 11 1 1055.290 1137.610 156.388 0.698 o
-25 11 2 2.671 18.862 4.715 767.401 o
-25 11 3 2206.790 2366.140 199.834 0.427 o
-25 11 4 0.336 3.937 7.874 275.195 o
-25 11 5 171.012 196.080 30.582 18.245 o
-25 11 6 488.652 507.482 65.009 4.038 o
-25 11 7 51.281 51.824 7.829 278.423 o
-25 11 8 0.004 -19.228 35.206 13.767 o
-25 11 9 294.818 298.996 40.150 10.585 o
-25 11 10 31.148 29.391 12.223 114.202 o
-25 11 11 522.312 568.737 70.869 3.397 o
-25 11 12 233.126 240.350 32.825 15.836 o
-25 11 13 338.111 339.329 46.422 7.918 o
-25 11 14 163.134 170.809 24.905 27.511 o
-25 11 15 8.340 -5.677 10.392 157.996 o
-25 11 16 1128.890 1190.900 165.178 0.625 o
-25 11 17 17.449 25.088 6.547 398.130 o
-25 11 18 11.586 -1.511 9.202 201.514 o
-25 11 19 130.339 120.541 21.700 36.236 o
-25 11 20 327.898 354.757 72.609 3.237 o
-25 11 21 30.379 30.444 7.874 275.195 o
-25 11 22 0.000 2.426 10.896 143.729 o
-25 11 23 0.003 -8.607 11.079 139.016 o
-25 11 24 235.625 243.921 47.246 7.644 o
-25 11 25 281.318 295.333 56.402 5.364 o
-25 11 26 30.471 -19.365 15.199 73.862 o
-25 11 27 14.393 53.747 15.932 67.226 o
-25 11 28 46.834 81.032 39.051 11.189 o
-25 11 29 3.990 17.763 18.038 52.445 o
-25 11 30 29.189 11.445 10.484 155.248 o
-25 11 31 714.816 694.543 163.026 0.642 o
-25 11 35 17.667 3.250 13.139 98.840 o
-25 11 36 1.145 18.358 9.614 184.611 o
-25 11 37 132.430 148.285 43.812 8.889 o
-25 11 38 3.775 -11.949 35.343 13.660 o
-25 11 39 14.280 14.650 19.549 44.652 o
-25 11 40 346.416 366.202 111.477 1.373 o
-25 11 41 230.360 221.809 74.760 3.053 o
-25 11 42 0.412 -13.597 22.479 33.770 o
-25 13 1 169.969 174.563 31.085 17.659 o
-25 13 2 10.168 15.291 8.927 214.105 o
-25 13 3 33.621 45.781 9.339 195.631 o
-25 13 4 16.704 16.527 11.537 128.202 o
-25 13 5 280.389 316.667 54.663 5.711 o
-25 13 6 558.342 653.478 102.320 1.630 o
-25 13 7 1040.940 1175.340 168.428 0.602 o
-25 13 8 891.054 1079.560 169.435 0.594 o
-25 13 9 708.199 823.691 122.830 1.131 o
-25 13 10 52.553 93.897 33.557 15.153 o
-25 13 11 693.406 736.479 114.773 1.295 o
-25 13 12 33.006 73.753 19.549 44.652 o
-25 13 13 18.082 11.125 7.554 299.040 o
-25 13 14 2.578 15.749 13.139 98.840 o
-25 13 15 97.107 105.525 23.486 30.936 o
-25 13 16 22.569 37.998 18.450 50.129 o
-25 13 17 269.080 305.634 58.325 5.016 o
-25 13 18 19.491 35.160 12.956 101.654 o
-25 13 19 2.798 11.354 10.804 146.175 o
-25 13 20 48.305 174.380 88.357 2.186 o
-25 13 21 1391.550 1605.040 269.238 0.235 o
-25 13 22 20.686 58.554 23.852 29.993 o
-25 13 23 61.434 91.928 20.235 41.673 o
-25 13 24 32.735 2.197 19.823 43.423 o
-25 13 25 17.554 13.780 27.743 22.169 o
-25 13 26 2.898 -11.308 32.871 15.792 o
-25 13 27 31.912 15.794 20.464 40.746 o
-25 13 30 57.212 34.473 18.221 51.396 o
-25 13 31 15.968 18.633 13.414 94.834 o
-25 13 35 2.069 -7.874 24.127 29.314 o
-25 13 36 94.281 74.531 27.881 21.951 o
-25 13 37 10.589 17.534 15.199 73.862 o
-25 13 38 0.477 1.740 7.233 326.124 o
-25 15 1 26.537 28.476 12.910 102.376 o
-25 15 2 25.547 19.869 7.691 288.455 o
-25 15 3 7.653 8.057 12.544 108.442 o
-25 15 4 1.593 13.185 6.821 366.711 o
-25 15 5 38.876 31.543 15.840 68.006 o
-25 15 6 0.336 2.701 27.835 22.024 o
-25 15 7 63.292 61.942 19.686 44.031 o
-25 15 8 2.503 -22.066 31.040 17.711 o
-25 15 9 14.402 4.715 11.125 137.875 o
-25 15 10 223.119 209.356 49.855 6.865 o
-25 15 11 88.561 139.357 32.230 16.427 o
-25 15 12 406.718 484.958 110.332 1.402 o
-25 15 13 219.037 229.821 57.272 5.202 o
-25 15 14 89.727 115.414 38.410 11.566 o
-25 15 15 8.485 -3.754 31.680 17.001 o
-25 15 16 128.624 153.504 37.312 12.257 o
-25 15 17 10.632 16.527 8.653 227.915 o
-25 15 18 186.303 192.051 48.711 7.191 o
-25 15 19 485.731 471.407 113.171 1.332 o
-25 15 20 2.042 40.104 11.766 123.262 o
-25 15 21 68.540 78.606 23.577 30.696 o
-25 15 22 0.718 21.837 10.118 166.691 o
-25 15 23 13.673 36.396 23.028 32.178 o
-25 15 24 14.081 11.903 15.382 72.114 o
-25 15 25 30.713 46.971 18.999 47.272 o
-25 15 27 35.385 30.490 29.529 19.569 o
-25 15 28 1.429 -3.434 35.297 13.696 o
-25 15 32 43.958 33.283 17.351 56.678 o
-25 17 3 3.933 15.199 11.125 137.875 o
-25 17 4 44.246 21.517 11.354 132.371 o
-25 17 5 3.475 3.067 7.645 291.920 o
-25 17 7 0.485 11.399 12.819 103.844 o
-25 17 8 7.926 18.862 10.987 141.343 o
-25 17 10 31.763 37.449 17.672 54.642 o
-25 17 11 51.347 57.730 25.088 27.110 o
-25 17 12 7.778 25.592 18.633 49.148 o
-24 0 4 1675.580 1676.410 140.364 0.866 o
-24 0 10 1948.860 1992.160 157.944 0.684 o
-24 0 18 444.893 526.939 51.366 6.467 o
-24 0 20 96.950 91.974 13.688 91.066 o
-24 0 22 2031.040 1911.950 118.527 1.215 o
-24 0 24 7836.330 7665.160 188.435 0.481 o
-24 0 26 7441.340 7503.730 188.663 0.479 o
-24 2 1 4046.010 4174.580 151.718 0.741 o
-24 2 2 56.352 63.224 12.269 113.352 o
-24 2 3 1915.300 2003.060 114.956 1.291 o
-24 2 4 183.898 226.341 26.919 23.547 o
-24 2 5 1334.960 1304.800 99.207 1.734 o
-24 2 6 13739.800 14126.300 342.808 0.145 o
-24 2 7 597.289 598.953 41.890 9.724 o
-24 2 8 1094.360 1138.210 68.626 3.623 o
-24 2 9 3081.030 3109.810 152.176 0.737 o
-24 2 10 674.405 622.805 38.319 11.621 o
-24 2 11 4898.050 4937.570 163.896 0.635 o
-24 2 12 597.065 586.134 38.227 11.677 o
-24 2 13 2.119 -0.824 6.089 460.250 o
-24 2 14 2412.260 2480.140 129.789 1.013 o
-24 2 15 1213.880 1188.660 91.104 2.056 o
-24 2 16 7735.330 7707.780 184.772 0.500 o
-24 2 17 105.905 133.818 9.934 172.893 o
-24 2 18 2977.860 3157.420 139.083 0.882 o
-24 2 19 967.988 927.202 63.178 4.275 o
-24 2 20 338.543 375.816 26.553 24.201 o
-24 2 21 3329.830 3314.860 121.274 1.160 o
-24 2 22 1793.200 1760.050 87.991 2.204 o
-24 2 23 1019.070 979.255 62.171 4.415 o
-24 2 24 508.568 472.643 34.702 14.170 o
-24 2 25 226.229 231.789 18.221 51.396 o
-24 2 26 200.252 195.622 15.062 75.215 o
-24 2 27 1588.180 1609.480 98.475 1.760 o
-24 2 28 24.616 23.852 2.518 2691.360 o
-24 2 29 261.723 269.330 25.042 27.210 o
-24 2 30 537.948 538.796 48.711 7.191 o
-24 2 31 436.925 435.469 41.066 10.118 o
-24 2 32 1225.710 1217.870 100.352 1.694 o
-24 2 33 488.219 488.712 49.535 6.954 o
-24 2 34 15.742 22.066 5.494 565.372 o
-24 2 35 355.074 364.005 42.622 9.393 o
-24 2 36 275.653 293.731 47.750 7.484 o
-24 2 37 346.868 368.720 47.429 7.585 o
-24 2 38 70.931 49.123 7.920 272.022 o
-24 2 39 277.276 266.766 38.410 11.566 o
-24 2 40 203.282 182.300 27.652 22.316 o
-24 2 41 45.648 46.193 14.696 79.011 o
-24 2 42 164.859 168.108 27.743 22.169 o
-24 2 43 1176.060 1187.330 160.737 0.660 o
-24 2 44 0.292 11.033 12.407 110.856 o
-24 2 45 309.921 307.694 60.065 4.730 o
-24 2 46 200.810 188.938 40.928 10.186 o
-24 2 47 74.588 87.396 40.196 10.561 o
-24 2 48 322.560 354.757 90.234 2.096 o
-24 2 49 361.382 357.595 83.093 2.471 o
-24 2 50 73.292 72.700 19.777 43.624 o
-24 2 51 53.317 64.185 19.274 45.934 o
-24 2 52 24.881 30.856 11.537 128.202 o
-24 2 53 12.050 24.493 9.797 177.774 o
-24 2 54 143.813 171.221 49.672 6.916 o
-24 2 55 69.930 57.135 19.228 46.153 o
-24 2 56 3.364 31.177 14.604 80.005 o
-24 2 57 0.158 1.785 12.498 109.237 o
-24 2 58 0.320 -9.706 13.002 100.939 o
-24 2 59 59.449 45.506 24.401 28.658 o
-24 4 1 412.133 398.386 23.944 29.764 o
-24 4 2 0.255 15.978 9.522 188.179 o
-24 4 3 126.575 130.613 11.812 122.309 o
-24 4 4 8203.210 8294.960 195.027 0.449 o
[truncated: 873,481 more chars]
