# Supplementary material for: Fragmentation and transferability in Hirshfeld atom refinement
Source: IUCrJ. 2022 Feb 26;9(Pt 2):298–315. doi: 10.1107/S2052252522000690 (PMC8895009; doi:10.1107/S2052252522000690)
Supplement: Supplementary file 2 [file m-09-00298-sup2.zip › cif/cc-pVTZ_vs_cc-pVDZ/TATNBZ03_cc-pVTZ.cif]

data_TATNBZ03_cc-pVTZ
_audit_creation_date               2021-03-03
_audit_creation_method
;
Olex2 1.3
(compiled 2020.07.31 svn.rc2a77460 for OlexSys, GUI svn.r6145)
;
_audit_contact_author_address      ?
_audit_contact_author_email        ?
_audit_contact_author_name         ''
_audit_contact_author_phone        ?
_publ_contact_author_id_orcid      ?
_publ_section_references
;
Bourhis, L.J., Dolomanov, O.V., Gildea, R.J., Howard, J.A.K., Puschmann, H.
 (2015). Acta Cryst. A71, 59-75.

Dolomanov, O.V., Bourhis, L.J., Gildea, R.J, Howard, J.A.K. & Puschmann, H.
 (2009), J. Appl. Cryst. 42, 339-341.
;
_chemical_formula_moiety           'C6 H6 N6 O6'
_chemical_formula_sum              'C6 H6 N6 O6'
_chemical_formula_weight           258.151
loop_
  _atom_type_symbol
  _atom_type_scat_dispersion_real
  _atom_type_scat_dispersion_imag
  _atom_type_scat_Cromer_Mann_a1
  _atom_type_scat_Cromer_Mann_a2
  _atom_type_scat_Cromer_Mann_a3
  _atom_type_scat_Cromer_Mann_a4
  _atom_type_scat_Cromer_Mann_b1
  _atom_type_scat_Cromer_Mann_b2
  _atom_type_scat_Cromer_Mann_b3
  _atom_type_scat_Cromer_Mann_b4
  _atom_type_scat_Cromer_Mann_c
  _atom_type_scat_source
  _atom_type_scat_dispersion_source
 H 0.00000 0.00000 0.49300 0.32291 0.14019 0.04081 10.51090 26.12570 3.14236
 57.79970 0.0030380000826
 'International Tables Volume C Table 6.1.1.4 (pp. 500-502)' custom
 C 0.00300 0.00200 2.31000 1.02000 1.58860 0.86500 20.84390 10.20750 0.56870
 51.65120 0.215599998832
 'International Tables Volume C Table 6.1.1.4 (pp. 500-502)' custom
 O 0.01100 0.00600 3.04850 2.28680 1.54630 0.86700 13.27710 5.70110 0.32390
 32.90890 0.250800013542
 'International Tables Volume C Table 6.1.1.4 (pp. 500-502)' custom
 N 0.00600 0.00300 12.21260 3.13220 2.01250 1.16630 0.00570 9.89330 28.99750
 0.58260 -11.5290002823
 'International Tables Volume C Table 6.1.1.4 (pp. 500-502)' custom

_space_group_crystal_system        'triclinic'
_space_group_IT_number             2
_space_group_name_H-M_alt          'P -1'
_space_group_name_Hall             '-P 1'
loop_
  _space_group_symop_id
  _space_group_symop_operation_xyz
 1 x,y,z
 2 -x,-y,-z

_symmetry_Int_Tables_number        2
_cell_length_a                     8.9970(3)
_cell_length_b                     9.0201(4)
_cell_length_c                     6.5975(2)
_cell_angle_alpha                  108.870(3)
_cell_angle_beta                   92.384(2)
_cell_angle_gamma                  119.960(3)
_cell_volume                       425.25(3)
_cell_formula_units_Z              2
_cell_measurement_temperature      20.00(10)
_cell_measurement_reflns_used    124957
_cell_measurement_theta_min      2.652
_cell_measurement_theta_max      70.985
_exptl_absorpt_coefficient_mu      0.181
_exptl_crystal_density_diffrn      2.016
_exptl_crystal_F_000               264.158
_exptl_crystal_description       block
_exptl_crystal_colour            yellow
_exptl_crystal_size_max            0.25
_exptl_crystal_size_mid            0.21
_exptl_crystal_size_min            0.15
_diffrn_measurement_device_type       'Rigaku R-axis Rapid'
_diffrn_reflns_av_R_equivalents    0.0000
_diffrn_reflns_av_unetI/netI       0.0152
_diffrn_reflns_Laue_measured_fraction_full  0.9494
_diffrn_reflns_Laue_measured_fraction_max  0.6671
_diffrn_reflns_limit_h_max         20
_diffrn_reflns_limit_h_min         -23
_diffrn_reflns_limit_k_max         20
_diffrn_reflns_limit_k_min         0
_diffrn_reflns_limit_l_max         16
_diffrn_reflns_limit_l_min         -17
_diffrn_reflns_number              11188
_diffrn_reflns_point_group_measured_fraction_full  0.9494
_diffrn_reflns_point_group_measured_fraction_max  0.6671
_diffrn_reflns_theta_full          25.2417
_diffrn_reflns_theta_max           70.99
_diffrn_reflns_theta_min           2.65
_diffrn_ambient_temperature        20.00(10)
_diffrn_measured_fraction_theta_full  0.9494
_diffrn_measured_fraction_theta_max  0.6671
_diffrn_radiation_type             'Mo K\a'
_diffrn_radiation_wavelength       0.71073
_reflns_Friedel_coverage           0.0
_reflns_limit_h_max                23
_reflns_limit_h_min                -23
_reflns_limit_k_max                18
_reflns_limit_k_min                -20
_reflns_limit_l_max                17
_reflns_limit_l_min                0
_reflns_number_gt                  11188
_reflns_number_total               11188
_reflns_threshold_expression       I>=2u(I)
_computing_molecular_graphics      'Olex2 1.3 (Dolomanov et al., 2009)'
_computing_publication_material    'Olex2 1.3 (Dolomanov et al., 2009)'
_computing_structure_refinement    'olex2.refine 1.3 (Bourhis et al., 2015)'
_refine_diff_density_max           0.2956
_refine_diff_density_min           -0.2854
_refine_diff_density_rms           0.0479
_refine_ls_d_res_high              0.3759
_refine_ls_d_res_low               7.6811
_refine_ls_goodness_of_fit_ref     1.1728
_refine_ls_hydrogen_treatment      refall
_refine_ls_matrix_type             full
_refine_ls_number_constraints      0
_refine_ls_number_parameters       217
_refine_ls_number_reflns           11188
_refine_ls_number_restraints       0
_refine_ls_R_factor_all            0.0183
_refine_ls_R_factor_gt             0.0183
_refine_ls_restrained_S_all        1.1728
_refine_ls_shift/su_max            0.0002
_refine_ls_shift/su_mean           0.0000
_refine_ls_structure_factor_coef   Fsqd
_refine_ls_weighting_details      
 'w=1/[\s^2^(Fo^2^)+(0.0157P)^2^] where P=(Fo^2^+2Fc^2^)/3'
_refine_ls_weighting_scheme        calc
_refine_ls_wR_factor_gt            0.0362
_refine_ls_wR_factor_ref           0.0362
_olex2_refinement_description
;
;
loop_
  _atom_site_label
  _atom_site_type_symbol
  _atom_site_fract_x
  _atom_site_fract_y
  _atom_site_fract_z
  _atom_site_U_iso_or_equiv
  _atom_site_adp_type
  _atom_site_occupancy
  _atom_site_refinement_flags_posn
 O(1) O 0.836896(12) 0.310529(16) 0.287418(19) 0.008024(16) Uani 1.000000 .
 O(2) O 0.695580(12) 0.030872(15) 0.270702(18) 0.006895(14) Uani 1.000000 .
 O(3) O 0.049985(13) -0.293833(16) 0.24053(2) 0.008267(16) Uani 1.000000 .
 O(4) O -0.083993(11) -0.151749(15) 0.251665(17) 0.006949(15) Uani 1.000000 .
 O(5) O 0.234346(12) 0.476705(16) 0.221719(18) 0.007225(15) Uani 1.000000 .
 O(6) O 0.512076(12) 0.617818(15) 0.236802(17) 0.006529(14) Uani 1.000000 .
 N(1) N 0.694060(12) 0.169881(16) 0.273510(17) 0.004375(14) Uani 1.000000 .
 N(2) N 0.369015(13) -0.148658(17) 0.236240(19) 0.005672(15) Uani 1.000000 .
 N(3) N 0.054859(12) -0.151819(16) 0.246638(17) 0.004537(14) Uani 1.000000 .
 N(4) N 0.069529(13) 0.171261(17) 0.260280(19) 0.005846(15) Uani 1.000000 .
 N(5) N 0.373049(12) 0.476216(16) 0.232439(16) 0.004152(14) Uani 1.000000 .
 N(6) N 0.684201(13) 0.471674(17) 0.252305(19) 0.005784(15) Uani 1.000000 .
 C(1) C 0.534705(13) 0.166642(18) 0.260246(19) 0.004065(15) Uani 1.000000 .
 C(2) C 0.372143(13) 0.001903(18) 0.248116(18) 0.003863(15) Uani 1.000000 .
 C(3) C 0.213472(14) 0.005562(18) 0.247790(19) 0.004165(15) Uani 1.000000 .
 C(4) C 0.212873(13) 0.166076(18) 0.249805(18) 0.003911(15) Uani 1.000000 .
 C(5) C 0.373831(14) 0.321831(18) 0.241588(19) 0.004050(15) Uani 1.000000 .
 C(6) C 0.536934(13) 0.326067(18) 0.251279(18) 0.003844(15) Uani 1.000000 .
 H(1) H 0.4825(5) -0.1456(6) 0.2388(7) 0.0225(9) Uani 1.000000 .
 H(2) H 0.2536(5) -0.2622(5) 0.2254(7) 0.0221(9) Uani 1.000000 .
 H(3) H -0.0393(5) 0.0608(5) 0.2690(7) 0.0194(9) Uani 1.000000 .
 H(4) H 0.0740(5) 0.2856(6) 0.2625(7) 0.0202(9) Uani 1.000000 .
 H(5) H 0.6805(5) 0.5806(5) 0.2438(7) 0.0213(9) Uani 1.000000 .
 H(6) H 0.7954(5) 0.4691(6) 0.2589(8) 0.0220(9) Uani 1.000000 .

loop_
  _atom_site_aniso_label
  _atom_site_aniso_U_11
  _atom_site_aniso_U_22
  _atom_site_aniso_U_33
  _atom_site_aniso_U_12
  _atom_site_aniso_U_13
  _atom_site_aniso_U_23
 O(1) 0.00342(2) 0.00568(4) 0.01656(4) 0.00245(2) 0.00304(2) 0.00615(3)
 O(2) 0.00441(2) 0.00546(4) 0.01312(3) 0.00336(2) 0.00290(2) 0.00504(3)
 O(3) 0.00465(3) 0.00528(4) 0.01730(4) 0.00287(2) 0.00399(2) 0.00678(3)
 O(4) 0.00377(2) 0.00547(4) 0.01336(3) 0.00268(2) 0.00348(2) 0.00525(3)
 O(5) 0.00448(2) 0.00585(4) 0.01424(4) 0.00350(2) 0.00311(2) 0.00598(3)
 O(6) 0.00452(2) 0.00454(3) 0.01221(3) 0.00254(2) 0.00289(2) 0.00499(3)
 N(1) 0.00302(2) 0.00407(4) 0.00697(3) 0.00216(2) 0.001626(19) 0.00281(2)
 N(2) 0.00420(2) 0.00407(4) 0.01029(3) 0.00261(2) 0.00250(2) 0.00389(3)
 N(3) 0.00307(2) 0.00365(4) 0.00742(3) 0.00166(2) 0.001747(19) 0.00302(2)
 N(4) 0.00357(2) 0.00507(4) 0.01082(3) 0.00284(2) 0.00289(2) 0.00435(3)
 N(5) 0.00367(2) 0.00341(3) 0.00638(3) 0.00217(2) 0.001520(19) 0.00263(2)
 N(6) 0.00342(2) 0.00420(4) 0.01077(3) 0.00191(2) 0.00253(2) 0.00431(3)
 C(1) 0.00290(3) 0.00339(4) 0.00669(3) 0.00184(3) 0.00157(2) 0.00263(3)
 C(2) 0.00304(3) 0.00320(4) 0.00606(3) 0.00180(3) 0.00146(2) 0.00240(3)
 C(3) 0.00290(3) 0.00334(4) 0.00710(3) 0.00179(3) 0.00170(2) 0.00281(3)
 C(4) 0.00293(3) 0.00341(4) 0.00618(3) 0.00189(3) 0.00149(2) 0.00246(3)
 C(5) 0.00296(3) 0.00336(4) 0.00669(3) 0.00185(3) 0.00157(2) 0.00269(3)
 C(6) 0.00285(3) 0.00321(4) 0.00604(3) 0.00166(2) 0.00143(2) 0.00241(3)
 H(1) 0.0138(19) 0.022(2) 0.035(3) 0.0115(18) 0.0072(18) 0.012(2)
 H(2) 0.0154(19) 0.014(2) 0.032(2) 0.0034(17) 0.0090(18) 0.0116(18)
 H(3) 0.0141(19) 0.014(2) 0.032(2) 0.0065(17) 0.0086(17) 0.0133(19)
 H(4) 0.021(2) 0.017(2) 0.029(2) 0.0128(18) 0.0081(17) 0.0114(18)
 H(5) 0.020(2) 0.016(2) 0.031(2) 0.0094(18) 0.0062(18) 0.0130(19)
 H(6) 0.0096(18) 0.022(2) 0.037(3) 0.0090(17) 0.0070(17) 0.0134(19)

loop_
  _geom_bond_atom_site_label_1
  _geom_bond_atom_site_label_2
  _geom_bond_distance
  _geom_bond_site_symmetry_2
  _geom_bond_publ_flag
 O(1) N(1) 1.24736(15) . ?
 O(2) N(1) 1.25493(18) . ?
 O(3) N(3) 1.24693(18) . ?
 O(4) N(3) 1.25138(14) . ?
 O(5) N(5) 1.24926(14) . ?
 O(6) N(5) 1.25472(15) . ?
 N(1) C(1) 1.41779(15) . ?
 N(2) C(2) 1.3206(2) . ?
 N(2) H(1) 1.007(4) . ?
 N(2) H(2) 1.008(4) . ?
 N(3) C(3) 1.42144(17) . ?
 N(4) C(4) 1.31749(15) . ?
 N(4) H(3) 1.011(4) . ?
 N(4) H(4) 1.007(4) . ?
 N(5) C(5) 1.41671(19) . ?
 N(6) C(6) 1.31757(17) . ?
 N(6) H(5) 1.018(4) . ?
 N(6) H(6) 1.012(4) . ?
 C(1) C(2) 1.44784(18) . ?
 C(1) C(6) 1.4485(2) . ?
 C(2) C(3) 1.44427(16) . ?
 C(3) C(4) 1.4463(2) . ?
 C(4) C(5) 1.44831(17) . ?
 C(5) C(6) 1.44690(16) . ?

loop_
  _geom_angle_atom_site_label_1
  _geom_angle_atom_site_label_2
  _geom_angle_atom_site_label_3
  _geom_angle
  _geom_angle_site_symmetry_1
  _geom_angle_site_symmetry_3
  _geom_angle_publ_flag
 O(2) N(1) O(1) 117.925(10) . . ?
 C(1) N(1) O(1) 121.102(12) . . ?
 C(1) N(1) O(2) 120.973(10) . . ?
 H(1) N(2) C(2) 118.6(2) . . ?
 H(2) N(2) C(2) 119.1(2) . . ?
 H(2) N(2) H(1) 122.3(3) . . ?
 O(4) N(3) O(3) 118.094(10) . . ?
 C(3) N(3) O(3) 121.017(10) . . ?
 C(3) N(3) O(4) 120.890(12) . . ?
 H(3) N(4) C(4) 118.2(2) . . ?
 H(4) N(4) C(4) 118.7(2) . . ?
 H(4) N(4) H(3) 123.1(3) . . ?
 O(6) N(5) O(5) 117.746(12) . . ?
 C(5) N(5) O(5) 121.163(10) . . ?
 C(5) N(5) O(6) 121.088(10) . . ?
 H(5) N(6) C(6) 118.6(2) . . ?
 H(6) N(6) C(6) 118.4(2) . . ?
 H(6) N(6) H(5) 123.0(4) . . ?
 C(2) C(1) N(1) 119.446(12) . . ?
 C(6) C(1) N(1) 119.172(10) . . ?
 C(6) C(1) C(2) 121.346(10) . . ?
 C(1) C(2) N(2) 120.658(10) . . ?
 C(3) C(2) N(2) 120.811(10) . . ?
 C(3) C(2) C(1) 118.529(12) . . ?
 C(2) C(3) N(3) 119.161(12) . . ?
 C(4) C(3) N(3) 119.403(10) . . ?
 C(4) C(3) C(2) 121.435(10) . . ?
 C(3) C(4) N(4) 120.824(11) . . ?
 C(5) C(4) N(4) 120.633(12) . . ?
 C(5) C(4) C(3) 118.542(10) . . ?
 C(4) C(5) N(5) 119.259(10) . . ?
 C(6) C(5) N(5) 119.382(10) . . ?
 C(6) C(5) C(4) 121.314(12) . . ?
 C(1) C(6) N(6) 120.737(10) . . ?
 C(5) C(6) N(6) 120.793(12) . . ?
 C(5) C(6) C(1) 118.470(10) . . ?

loop_
  _geom_torsion_atom_site_label_1
  _geom_torsion_atom_site_label_2
  _geom_torsion_atom_site_label_3
  _geom_torsion_atom_site_label_4
  _geom_torsion
  _geom_torsion_site_symmetry_1
  _geom_torsion_site_symmetry_2
  _geom_torsion_site_symmetry_3
  _geom_torsion_site_symmetry_4
  _geom_torsion_publ_flag
 O(1) N(1) C(1) C(2) -178.945(11) . . . . ?
 O(1) N(1) C(1) C(6) 3.210(13) . . . . ?
 O(2) N(1) C(1) C(2) 1.350(12) . . . . ?
 O(2) N(1) C(1) C(6) -176.496(11) . . . . ?
 O(3) N(3) C(3) C(2) -1.745(13) . . . . ?
 O(3) N(3) C(3) C(4) 178.583(11) . . . . ?
 O(4) N(3) C(3) C(2) 178.277(11) . . . . ?
 O(4) N(3) C(3) C(4) -1.395(13) . . . . ?
 O(5) N(5) C(5) C(4) -3.125(12) . . . . ?
 O(5) N(5) C(5) C(6) 179.281(11) . . . . ?
 O(6) N(5) C(5) C(4) 176.240(11) . . . . ?
 O(6) N(5) C(5) C(6) -1.354(12) . . . . ?
 N(1) C(1) C(2) N(2) -3.991(13) . . . . ?
 N(1) C(1) C(2) C(3) 176.421(10) . . . . ?
 N(1) C(1) C(6) N(6) 0.927(13) . . . . ?
 N(1) C(1) C(6) C(5) -178.960(10) . . . . ?
 N(2) C(2) C(1) C(6) 173.806(11) . . . . ?
 N(2) C(2) C(3) N(3) 3.399(13) . . . . ?
 N(2) C(2) C(3) C(4) -176.936(11) . . . . ?
 N(3) C(3) C(2) C(1) -177.014(10) . . . . ?
 N(3) C(3) C(4) N(4) 2.972(13) . . . . ?
 N(3) C(3) C(4) C(5) -177.448(10) . . . . ?
 N(4) C(4) C(3) C(2) -176.692(11) . . . . ?
 N(4) C(4) C(5) N(5) -3.504(13) . . . . ?
 N(4) C(4) C(5) C(6) 174.042(11) . . . . ?
 N(5) C(5) C(4) C(3) 176.915(10) . . . . ?
 N(5) C(5) C(6) N(6) 0.192(13) . . . . ?
 N(5) C(5) C(6) C(1) -179.920(10) . . . . ?
 N(6) C(6) C(1) C(2) -176.876(11) . . . . ?
 N(6) C(6) C(5) C(4) -177.351(11) . . . . ?
 C(1) C(2) C(3) C(4) 2.651(12) . . . . ?
 C(1) C(6) C(5) C(4) 2.537(12) . . . . ?
 C(2) C(3) C(4) C(5) 2.888(13) . . . . ?
 C(3) C(4) C(5) C(6) -5.539(12) . . . . ?

loop_
  _refln_index_h
  _refln_index_k
  _refln_index_l
  _refln_F_squared_calc
  _refln_F_squared_meas
  _refln_F_squared_sigma
  _refln_F_squared_weight
  _refln_observed_status
-23 9 2 32.576 35.200 1.244 10.873 o
-23 10 1 15.473 16.957 0.622 44.083 o
-23 10 2 5.496 6.555 0.611 51.869 o
-23 10 3 18.289 19.455 2.572 2.959 o
-23 10 4 8.410 9.896 0.495 74.807 o
-23 11 1 7.162 8.083 0.854 26.691 o
-23 11 3 4.752 5.417 1.086 16.732 o
-23 12 1 20.093 21.310 1.012 17.580 o
-23 12 2 1.558 1.718 0.453 96.202 o
-23 12 3 12.466 13.890 0.717 35.714 o
-23 13 1 4.501 5.175 0.537 67.317 o
-23 13 2 3.680 4.732 0.453 94.653 o
-23 13 3 2.488 2.435 0.674 43.419 o
-23 13 4 4.912 5.154 0.432 102.760 o
-23 15 1 4.856 6.102 1.086 16.722 o
-23 15 2 114.483 115.371 3.425 1.323 o
-23 15 3 3.221 3.225 0.516 73.608 o
-23 16 1 4.507 5.522 0.938 22.379 o
-22 3 3 6.578 8.589 0.938 22.199 o
-22 4 4 13.788 13.637 1.012 18.518 o
-22 5 1 47.294 51.736 2.645 2.613 o
-22 5 4 25.326 23.260 1.086 14.922 o
-22 5 6 23.479 25.357 0.706 30.869 o
-22 6 1 15.673 17.621 0.548 54.135 o
-22 6 3 15.655 16.536 1.086 15.968 o
-22 6 5 10.867 11.024 0.348 131.785 o
-22 6 6 0.983 0.959 0.316 197.793 o
-22 7 1 18.065 20.235 0.506 57.774 o
-22 7 2 31.462 31.491 2.877 2.325 o
-22 7 3 19.442 20.245 0.738 30.960 o
-22 7 4 36.581 37.582 1.012 14.573 o
-22 7 5 16.714 17.084 0.559 51.885 o
-22 7 6 27.893 27.170 0.938 18.548 o
-22 8 1 83.443 81.256 1.865 3.835 o
-22 8 2 33.038 35.643 2.572 2.874 o
-22 8 3 45.367 45.118 1.086 11.765 o
-22 8 4 46.289 48.069 1.086 11.517 o
-22 8 5 19.471 20.383 0.379 82.416 o
-22 8 6 50.651 50.788 1.402 7.625 o
-22 9 1 35.092 35.928 0.854 19.102 o
-22 9 3 25.485 25.937 0.611 36.985 o
-22 9 5 14.103 14.428 0.854 25.455 o
-22 9 7 6.225 6.956 0.938 22.265 o
-22 10 5 3.354 3.868 0.432 104.430 o
-22 11 2 33.835 37.108 0.854 19.245 o
-22 11 3 43.865 46.182 1.634 6.271 o
-22 11 4 25.523 27.191 0.759 26.650 o
-22 11 5 33.942 34.631 1.718 6.118 o
-22 11 6 15.112 15.787 0.854 25.189 o
-22 12 1 16.407 16.894 0.632 42.382 o
-22 12 3 17.370 18.222 0.769 29.632 o
-22 12 4 0.589 1.180 0.390 130.207 o
-22 12 5 14.580 14.291 1.402 9.828 o
-22 13 1 19.485 20.836 0.674 35.836 o
-22 13 2 52.056 52.284 1.792 5.107 o
-22 13 3 25.422 27.781 0.938 18.887 o
-22 13 4 38.450 38.889 1.475 7.788 o
-22 13 5 23.873 24.124 0.854 22.770 o
-22 13 6 20.516 20.741 0.717 32.056 o
-22 14 1 23.356 27.170 1.475 8.518 o
-22 14 2 11.468 10.950 1.086 16.381 o
-22 14 3 6.918 7.346 0.537 65.799 o
-22 14 4 12.120 13.522 1.244 12.499 o
-22 15 3 1.527 1.749 0.548 65.849 o
-22 16 1 24.250 28.392 1.328 10.293 o
-22 16 2 50.414 54.266 2.877 2.217 o
-22 16 3 21.691 22.532 0.769 27.872 o
-22 17 1 15.370 17.326 0.717 34.350 o
-21 1 2 12.883 13.732 0.611 47.592 o
-21 1 3 44.359 43.590 2.498 2.950 o
-21 1 4 8.348 9.317 1.012 19.016 o
-21 1 5 32.867 31.986 1.170 12.156 o
-21 2 4 1.393 1.539 0.400 123.174 o
-21 2 6 2.728 2.772 0.285 239.275 o
-21 3 1 26.630 28.413 0.664 31.771 o
-21 3 3 26.980 29.847 2.023 4.623 o
-21 3 5 23.089 25.188 1.244 11.753 o
-21 3 6 0.460 0.970 0.316 198.063 o
-21 3 7 17.821 19.160 0.495 60.474 o
-21 3 8 1.242 1.813 0.485 84.144 o
-21 4 1 6.918 7.451 1.328 11.160 o
-21 4 3 4.144 4.721 0.348 157.793 o
-21 4 4 1.698 2.361 0.516 74.063 o
-21 4 5 3.552 3.267 0.348 159.949 o
-21 4 6 3.242 3.815 0.316 192.651 o
-21 4 7 4.300 4.332 0.348 157.863 o
-21 4 8 5.299 5.333 0.369 138.570 o
-21 5 1 27.691 28.508 1.328 10.130 o
-21 5 2 43.980 42.989 1.086 12.021 o
-21 5 3 42.540 46.635 3.657 1.431 o
-21 5 4 41.101 41.429 1.244 10.082 o
-21 5 5 47.391 48.543 1.170 10.259 o
-21 5 6 32.157 32.060 0.527 37.225 o
-21 5 7 38.982 38.952 0.854 17.958 o
-21 5 8 20.328 21.162 0.411 72.397 o
-21 6 1 2.755 3.035 0.453 95.570 o
-21 6 2 1.579 2.002 0.348 162.866 o
-21 6 3 17.750 18.770 0.464 66.999 o
-21 6 4 1.472 1.686 0.295 226.065 o
-21 6 5 39.481 38.499 0.854 17.901 o
-21 6 6 0.588 0.717 0.221 403.797 o
-21 6 7 53.185 53.222 0.938 12.557 o
-21 7 1 63.982 62.412 1.244 7.801 o
-21 7 2 11.081 12.341 0.537 61.636 o
-21 7 3 59.578 59.683 1.244 8.177 o
-21 7 4 0.523 1.033 0.253 309.205 o
-21 7 5 43.338 43.178 0.854 16.638 o
-21 7 6 2.737 2.635 0.232 356.698 o
-21 7 7 24.134 22.701 0.611 38.725 o
-21 7 8 10.149 11.498 0.611 49.377 o
-21 8 1 29.487 31.259 0.643 31.133 o
-21 8 2 5.615 6.608 1.328 11.184 o
-21 8 3 24.537 25.747 0.527 45.961 o
-21 8 4 4.486 4.300 0.295 215.628 o
-21 8 5 15.335 15.882 0.569 51.703 o
-21 8 6 1.829 1.886 0.253 305.748 o
-21 8 7 7.345 7.936 0.316 173.842 o
-21 9 1 13.831 13.901 0.674 39.454 o
-21 9 3 16.608 16.652 0.453 72.444 o
-21 9 5 13.941 13.153 0.611 47.207 o
-21 9 7 9.049 9.000 0.527 66.546 o
-21 10 1 27.663 30.447 0.938 18.324 o
-21 10 2 2.913 2.709 0.495 80.123 o
-21 10 3 19.278 20.773 0.717 32.483 o
-21 10 4 4.105 3.436 0.537 67.729 o
-21 10 5 15.355 15.313 0.548 55.293 o
-21 10 6 4.489 4.774 0.390 126.038 o
-21 10 7 13.959 13.395 1.012 18.514 o
-21 10 8 4.303 5.512 0.854 26.993 o
-21 11 1 3.354 2.319 0.611 52.726 o
-21 11 2 10.035 10.824 0.622 48.008 o
-21 11 3 5.612 7.198 1.475 9.065 o
-21 11 4 5.231 5.754 0.379 131.110 o
-21 11 5 6.723 6.798 0.348 149.918 o
-21 11 6 3.000 3.541 0.453 95.343 o
-21 11 7 5.737 6.808 0.674 42.702 o
-21 11 8 2.017 2.308 0.506 77.112 o
-21 12 1 23.445 24.366 1.012 17.043 o
-21 12 2 11.756 11.941 0.717 36.161 o
-21 12 3 22.310 22.385 1.402 9.492 o
-21 12 4 14.196 14.533 0.622 45.334 o
-21 12 5 18.695 17.885 0.780 28.639 o
-21 12 6 11.848 10.244 0.495 71.561 o
-21 12 7 13.644 13.364 0.664 40.765 o
-21 13 1 3.722 4.553 0.717 38.294 o
-21 13 2 3.127 2.814 0.854 27.112 o
-21 13 3 5.079 5.712 0.580 57.797 o
-21 13 4 17.861 18.612 1.475 8.777 o
-21 13 6 33.365 35.316 1.402 8.807 o
-21 13 7 3.675 3.931 0.938 22.437 o
-21 14 1 91.771 87.875 2.498 2.400 o
-21 14 2 27.131 32.091 1.718 6.281 o
-21 14 3 58.994 61.464 3.815 1.284 o
-21 14 4 19.730 22.712 1.475 8.681 o
-21 15 1 7.188 7.873 1.328 11.153 o
-21 15 3 11.406 13.364 1.012 18.705 o
-21 15 5 10.738 13.300 1.170 14.139 o
-21 16 1 45.099 40.154 2.803 2.381 o
-21 16 3 34.914 37.466 1.012 14.797 o
-21 16 4 1.765 1.634 0.527 71.185 o
-21 16 5 24.725 26.126 1.012 16.791 o
-21 17 1 3.434 3.657 0.548 65.327 o
-21 17 2 5.018 4.753 1.086 16.734 o
-21 18 1 14.755 15.629 1.086 16.057 o
-21 18 2 4.200 4.553 0.495 79.288 o
-20 -1 4 42.202 41.914 2.255 3.588 o
-20 -1 6 24.465 29.847 2.340 3.511 o
-20 0 2 19.286 20.773 1.244 12.061 o
-20 0 4 31.596 34.104 0.664 28.293 o
-20 0 6 38.911 39.585 1.086 12.734 o
-20 0 8 37.853 38.183 1.244 10.418 o
-20 1 1 63.174 62.802 1.560 5.805 o
-20 1 2 25.557 27.296 1.328 10.258 o
-20 1 3 77.538 74.912 1.718 4.503 o
-20 1 4 30.364 31.902 2.182 3.968 o
-20 1 5 76.726 73.362 2.413 2.739 o
-20 1 6 29.394 30.458 1.328 10.000 o
-20 1 7 62.325 61.358 1.086 9.317 o
-20 1 8 24.280 24.187 0.474 53.556 o
-20 1 9 43.388 45.065 1.012 13.209 o
-20 2 1 14.800 16.304 0.527 59.077 o
-20 2 3 22.056 22.427 0.706 31.964 o
-20 2 5 23.617 24.524 0.506 49.905 o
-20 2 7 17.847 18.443 0.527 55.350 o
-20 2 9 9.131 9.706 0.327 154.600 o
-20 3 1 7.512 8.589 0.580 56.418 o
-20 3 2 1.871 1.813 0.443 100.717 o
-20 3 3 8.337 9.569 0.580 55.846 o
-20 3 4 6.336 6.165 0.580 57.325 o
-20 3 5 7.008 6.777 0.537 65.897 o
-20 3 6 9.620 10.613 0.379 117.695 o
-20 3 7 4.786 4.816 0.306 200.010 o
-20 3 8 8.827 9.475 0.379 120.748 o
-20 3 9 3.005 2.824 0.337 171.031 o
-20 4 1 18.073 19.097 0.664 37.783 o
-20 4 3 12.955 14.681 0.632 44.532 o
-20 4 5 7.963 8.294 0.327 161.352 o
-20 4 6 3.140 2.782 0.232 353.834 o
-20 4 7 4.843 4.732 0.327 176.259 o
-20 4 8 3.079 2.719 0.253 299.655 o
-20 4 9 3.269 3.067 0.316 193.364 o
-20 5 1 49.661 48.142 1.170 10.086 o
-20 5 2 12.527 12.974 0.674 40.069 o
-20 5 3 38.092 40.480 0.643 25.196 o
-20 5 4 4.886 5.196 0.379 132.043 o
-20 5 5 22.596 22.722 0.727 30.244 o
-20 5 7 11.253 11.013 0.527 64.244 o
-20 5 9 5.508 5.712 0.316 184.123 o
-20 6 1 29.628 29.467 2.108 4.254 o
-20 6 2 3.771 3.805 0.759 34.210 o
-20 6 3 30.800 30.911 0.464 44.066 o
-20 6 4 8.445 8.737 0.369 128.630 o
-20 6 5 20.758 20.741 0.411 72.006 o
-20 6 6 12.427 12.352 0.327 136.960 o
-20 6 7 8.739 9.095 0.369 127.509 o
-20 6 8 12.761 12.478 0.348 123.434 o
-20 6 9 1.900 1.391 0.232 363.660 o
-20 6 10 9.564 9.959 1.012 18.932 o
-20 7 1 94.615 91.764 1.402 4.799 o
-20 7 2 44.853 47.004 1.560 6.729 o
-20 7 3 121.142 114.981 3.267 1.398 o
-20 7 4 54.691 54.993 1.244 8.664 o
-20 7 5 128.745 127.754 1.402 3.284 o
-20 7 6 48.334 49.376 0.938 13.530 o
-20 7 7 113.668 113.738 1.328 4.001 o
-20 7 8 33.439 33.230 0.559 33.772 o
-20 7 9 84.581 92.312 2.645 2.234 o
-20 7 10 19.311 19.234 0.664 37.208 o
-20 8 1 10.241 11.193 0.464 81.710 o
-20 8 2 4.413 4.700 0.548 64.904 o
-20 8 3 11.956 11.920 0.348 126.906 o
-20 8 4 1.348 1.265 0.274 262.448 o
-20 8 5 11.083 11.129 0.348 130.936 o
-20 8 7 8.675 8.821 0.348 141.824 o
-20 8 9 6.093 6.345 0.717 37.893 o
-20 9 1 27.158 26.232 0.622 35.104 o
-20 9 2 58.978 57.090 1.244 8.303 o
-20 9 3 36.072 34.684 0.590 29.969 o
-20 9 4 53.203 51.083 1.170 9.674 o
-20 9 5 35.116 33.546 0.780 21.933 o
-20 9 6 38.699 39.553 1.244 10.313 o
-20 9 7 25.943 27.539 0.854 21.978 o
-20 9 8 21.963 21.342 1.475 8.640 o
-20 9 9 15.256 16.504 0.632 43.039 o
-20 10 1 25.959 26.116 0.706 29.776 o
-20 10 3 9.050 9.791 0.453 87.421 o
-20 10 4 2.363 3.035 0.548 65.627 o
-20 10 6 1.871 2.572 0.664 44.845 o
-20 10 8 1.159 1.244 0.358 153.935 o
-20 11 1 35.634 38.605 1.012 14.629 o
-20 11 2 5.794 6.113 0.717 37.953 o
-20 11 3 26.081 25.968 1.244 11.563 o
-20 11 4 4.756 4.974 0.769 33.161 o
-20 11 5 14.221 14.976 0.548 56.297 o
-20 11 6 3.552 3.657 0.580 58.433 o
-20 11 7 5.920 5.765 0.422 106.429 o
-20 11 8 2.766 3.257 0.432 104.955 o
-20 12 1 3.098 3.183 0.759 34.276 o
-20 12 2 14.091 14.027 0.854 25.487 o
-20 12 4 7.767 8.020 1.402 10.010 o
-20 12 6 2.750 2.456 0.495 80.207 o
-20 13 1 60.877 60.252 2.182 3.497 o
-20 13 2 72.865 74.891 4.047 1.119 o
-20 13 3 64.596 65.711 2.645 2.465 o
-20 13 4 71.246 73.331 3.973 1.161 o
-20 13 5 61.866 58.766 2.108 3.700 o
-20 13 6 52.691 53.949 1.634 5.890 o
-20 13 7 51.197 52.843 1.634 5.953 o
-20 13 8 30.910 38.647 2.340 3.446 o
-20 14 1 57.308 57.375 2.413 2.987 o
-20 14 3 68.958 72.983 4.047 1.126 o
-20 14 5 61.916 64.668 3.510 1.491 o
-20 15 2 38.292 42.051 1.865 5.127 o
-20 15 3 0.762 2.340 0.664 44.915 o
-20 15 4 22.183 22.417 0.854 23.287 o
-20 15 5 2.430 3.625 1.170 14.461 o
-20 15 6 10.956 10.771 1.170 14.178 o
-20 16 2 9.277 10.318 1.328 11.095 o
-20 16 4 7.851 9.127 1.560 8.090 o
-20 16 6 5.444 5.270 0.938 22.345 o
-20 18 1 30.633 32.207 1.328 9.895 o
-20 18 2 29.371 31.048 1.328 9.987 o
-20 18 3 24.805 24.714 1.086 14.903 o
-19 -2 6 3.965 4.974 0.453 94.403 o
-19 -2 7 4.594 4.437 0.664 44.443 o
-19 -2 8 10.098 11.403 0.622 47.868 o
-19 -1 1 41.027 44.190 1.170 10.976 o
-19 -1 2 1.557 1.296 0.348 163.129 o
-19 -1 3 46.360 44.053 1.560 6.727 o
-19 -1 5 41.437 44.664 1.012 13.485 o
-19 -1 6 2.024 3.067 0.495 80.320 o
-19 -1 7 30.245 30.806 0.590 34.353 o
-19 -1 8 3.409 3.467 0.390 127.897 o
-19 -1 9 18.756 19.118 0.580 46.748 o
-19 0 1 57.755 57.301 1.475 6.615 o
-19 0 2 128.954 123.866 3.899 1.032 o
-19 0 3 54.719 51.114 2.023 4.128 o
-19 0 4 136.100 132.350 3.193 1.350 o
-19 0 5 49.189 48.427 3.425 1.608 o
-19 0 6 126.823 120.282 2.961 1.572 o
-19 0 7 43.048 44.770 0.685 21.107 o
-19 0 8 106.134 105.475 1.865 3.172 o
-19 0 9 35.941 34.400 0.527 33.736 o
-19 0 10 79.798 80.708 1.328 5.921 o
-19 1 1 8.716 9.201 0.548 61.974 o
-19 1 2 52.441 50.429 1.086 10.772 o
-19 1 3 13.882 15.503 0.632 43.925 o
-19 1 4 50.693 51.684 2.413 3.064 o
-19 1 5 15.640 16.789 0.938 21.013 o
-19 1 6 43.588 44.243 1.012 13.236 o
-19 1 7 11.708 11.698 0.464 79.641 o
-19 1 8 32.635 34.536 0.685 26.693 o
-19 1 9 5.262 5.185 0.306 197.833 o
-19 1 10 20.728 20.636 0.453 63.704 o
-19 2 1 1.687 1.781 0.379 136.985 o
-19 2 5 9.174 10.033 1.086 16.509 o
-19 2 6 0.808 1.412 0.432 106.003 o
-19 2 7 21.761 22.743 0.400 70.575 o
-19 2 8 1.631 1.960 0.274 261.349 o
-19 2 9 27.752 27.307 0.854 21.617 o
-19 2 10 3.025 3.109 0.285 238.000 o
-19 3 1 37.106 37.972 1.012 14.479 o
-19 3 2 11.707 11.804 1.086 16.347 o
-19 3 3 39.703 41.324 1.086 12.559 o
-19 3 4 4.865 4.806 0.379 132.351 o
-19 3 5 32.282 33.040 1.086 13.767 o
-19 3 7 19.332 20.319 0.495 58.158 o
-19 3 9 8.091 8.231 0.285 203.650 o
-19 3 10 1.683 1.665 0.327 184.473 o
-19 3 11 2.062 1.686 0.400 122.858 o
-19 4 3 1.578 2.266 0.379 136.912 o
-19 4 5 3.706 3.299 0.306 205.253 o
-19 4 7 5.317 5.491 0.358 146.231 o
-19 4 8 1.698 1.581 0.253 306.522 o
-19 4 9 5.129 5.027 0.295 211.991 o
-19 4 10 3.275 2.645 0.327 181.725 o
-19 4 11 3.530 3.351 0.516 73.496 o
-19 5 1 11.348 11.224 0.453 83.650 o
-19 5 2 1.374 1.612 0.453 96.257 o
-19 5 3 12.702 12.942 0.316 141.266 o
-19 5 5 8.336 8.263 0.316 169.368 o
-19 5 6 5.229 5.628 0.348 154.769 o
-19 5 7 2.921 3.035 0.274 256.568 o
-19 5 8 8.915 8.990 0.327 156.712 o
-19 5 10 9.217 9.380 0.443 91.269 o
-19 6 1 102.088 97.845 1.718 3.635 o
-19 6 2 211.323 204.953 3.120 0.965 o
-19 6 3 72.936 72.614 1.865 4.138 o
-19 6 4 209.624 208.305 3.899 0.762 o
-19 6 5 48.516 48.385 0.854 15.144 o
-19 6 6 170.822 169.352 1.950 1.808 o
-19 6 7 32.712 33.240 0.537 35.654 o
-19 6 8 116.373 119.186 1.718 3.122 o
-19 6 9 22.969 21.162 0.464 58.545 o
-19 6 10 67.576 67.924 2.108 3.556 o
-19 6 11 15.964 16.810 0.664 39.168 o
-19 7 1 4.933 4.711 0.379 132.322 o
-19 7 2 197.546 192.802 2.413 1.295 o
-19 7 3 4.519 4.669 0.537 67.399 o
-19 7 4 144.156 142.562 1.792 2.387 o
-19 7 5 3.465 3.889 0.369 142.301 o
-19 7 6 93.671 92.238 1.244 5.371 o
-19 7 7 2.613 2.445 0.274 258.398 o
-19 7 8 56.105 55.889 1.086 10.146 o
-19 7 9 2.107 2.298 0.253 304.247 o
-19 7 10 31.514 32.239 0.938 17.559 o
-19 8 1 2.509 2.593 0.348 161.725 o
-19 8 3 5.253 5.333 0.316 185.491 o
-19 8 5 7.797 7.282 0.306 183.908 o
-19 8 7 8.795 8.610 0.379 121.755 o
-19 8 9 7.623 7.061 0.263 238.590 o
-19 8 10 1.300 1.391 0.453 96.297 o
-19 9 1 4.982 4.806 0.379 132.185 o
-19 9 3 7.649 7.546 0.348 146.513 o
-19 9 4 1.879 1.834 0.379 136.863 o
-19 9 5 8.516 8.674 0.506 72.323 o
-19 9 6 9.674 9.011 0.348 138.580 o
-19 9 7 6.353 6.829 0.379 128.346 o
-19 9 8 16.311 15.956 0.548 54.289 o
-19 9 9 2.876 2.477 0.348 161.371 o
-19 9 10 16.347 16.567 0.580 49.233 o
-19 10 1 36.047 36.644 1.012 14.703 o
-19 10 2 6.749 7.630 0.769 32.805 o
-19 10 3 28.447 27.992 1.402 9.165 o
-19 10 4 6.566 6.134 0.622 49.944 o
-19 10 5 14.419 15.250 0.495 66.358 o
-19 10 6 4.260 4.584 0.348 157.708 o
-19 10 7 4.220 4.068 0.348 158.237 o
-19 10 8 1.665 1.265 0.285 243.024 o
-19 11 2 5.613 3.478 0.717 38.148 o
-19 11 3 4.785 4.911 0.717 38.161 o
-19 11 4 8.709 8.811 0.780 31.604 o
-19 11 5 5.165 5.575 0.854 26.939 o
-19 11 6 11.525 11.646 0.590 51.972 o
-19 11 7 3.161 3.299 0.559 63.009 o
-19 11 8 12.256 12.900 0.464 78.204 o
-19 12 1 88.837 86.631 3.120 1.702 o
-19 12 2 41.392 42.051 1.402 8.285 o
-19 12 3 53.427 56.226 5.449 0.652 o
-19 12 4 44.340 42.125 1.950 4.641 o
-19 12 5 27.281 28.624 1.170 12.718 o
-19 12 6 35.490 35.380 1.012 14.858 o
-19 12 7 12.485 11.867 0.717 35.981 o
-19 12 8 22.318 21.816 0.506 52.567 o
-19 12 9 5.449 6.229 1.560 8.119 o
-19 13 1 53.565 49.481 2.108 3.874 o
-19 13 2 262.966 269.463 10.908 0.145 o
-19 13 3 50.787 52.400 2.108 3.891 o
-19 13 4 181.813 189.145 5.533 0.508 o
-19 13 5 37.051 36.275 0.780 21.031 o
-19 13 6 113.194 116.931 3.351 1.370 o
-19 13 7 20.828 22.385 1.475 8.656 o
-19 13 8 65.646 72.266 2.182 3.362 o
-19 14 1 32.179 31.786 1.086 13.841 o
-19 14 3 17.461 17.758 1.718 6.547 o
-19 14 5 7.240 6.819 1.475 9.052 o
-19 14 7 2.489 2.139 0.390 129.157 o
-19 15 2 15.980 15.840 1.634 7.257 o
-19 15 4 21.930 25.758 1.634 7.075 o
-19 15 6 22.270 22.280 1.012 17.293 o
-19 16 1 31.754 31.881 1.718 6.192 o
-19 16 2 9.841 9.338 0.769 32.226 o
-19 16 3 17.547 20.372 1.560 7.873 o
-19 16 4 8.662 9.127 1.328 11.118 o
-19 16 5 5.780 8.874 1.244 12.720 o
-19 16 6 6.209 7.335 1.086 16.668 o
-19 18 1 12.965 14.186 1.328 10.965 o
-19 18 2 5.105 4.521 1.086 16.734 o
-19 18 3 8.169 8.621 1.086 16.578 o
-19 18 4 8.949 9.801 0.938 22.000 o
-18 -4 4 20.670 22.417 0.717 31.706 o
-18 -4 6 26.074 29.699 0.674 31.031 o
-18 -4 7 3.433 3.583 1.012 19.305 o
-18 -4 8 24.901 27.886 1.170 12.919 o
-18 -3 1 16.122 16.399 0.727 33.382 o
-18 -3 2 16.401 17.526 0.854 24.829 o
-18 -3 3 24.000 25.157 0.674 32.936 o
-18 -3 4 10.973 11.414 0.537 62.046 o
-18 -3 5 26.107 28.382 0.717 28.651 o
-18 -3 6 4.052 4.374 0.548 65.063 o
-18 -3 7 20.643 21.215 0.780 27.704 o
-18 -3 9 11.955 11.667 0.495 70.763 o
-18 -2 2 35.877 38.394 0.696 24.271 o
-18 -2 4 57.553 53.971 1.402 7.210 o
-18 -2 5 2.501 2.993 0.537 68.187 o
-18 -2 6 64.677 63.182 1.402 6.647 o
-18 -2 7 2.908 3.921 1.012 19.312 o
-18 -2 8 53.010 54.972 1.560 6.304 o
-18 -2 9 2.031 1.960 0.464 91.741 o
-18 -2 10 32.354 32.829 1.086 13.770 o
-18 -1 1 36.558 39.016 1.012 14.482 o
-18 -1 3 27.092 29.404 0.759 25.825 o
-18 -1 5 17.373 21.057 0.854 24.343 o
-18 -1 6 2.082 2.761 0.674 43.437 o
-18 -1 7 9.811 10.033 0.664 42.624 o
-18 -1 8 5.164 5.955 0.432 102.168 o
-18 -1 9 4.811 3.731 0.495 79.197 o
-18 -1 10 6.345 6.703 0.432 100.589 o
-18 -1 11 1.952 1.929 0.348 162.595 o
-18 0 1 13.827 14.565 0.643 42.881 o
-18 0 2 4.756 4.426 0.506 75.865 o
-18 0 3 12.712 13.606 0.643 43.550 o
-18 0 4 3.977 4.289 0.495 79.444 o
-18 0 5 11.190 11.319 0.506 69.042 o
-18 0 6 2.890 2.782 0.664 44.752 o
-18 0 7 8.565 8.821 0.379 122.022 o
-18 0 8 1.325 1.444 0.285 243.380 o
-18 0 9 5.354 5.312 0.379 131.260 o
-18 0 11 2.725 2.761 0.348 161.382 o
-18 1 1 9.789 9.359 0.580 55.212 o
-18 1 2 16.905 18.296 0.938 20.769 o
-18 1 3 5.660 5.881 0.453 92.834 o
-18 1 4 12.724 12.995 1.086 16.260 o
-18 1 6 6.414 6.545 0.453 91.896 o
-18 1 8 1.685 1.602 0.285 242.730 o
-18 2 1 5.847 5.754 0.379 130.130 o
-18 2 2 1.900 2.287 0.379 136.714 o
-18 2 3 9.932 9.633 0.580 55.075 o
-18 2 4 6.472 7.767 0.453 91.273 o
-18 2 5 9.018 9.664 0.506 71.559 o
-18 2 6 12.790 12.889 0.411 94.587 o
-18 2 7 4.555 4.732 0.316 188.357 o
-18 2 8 16.697 16.209 0.379 93.738 o
-18 2 9 1.052 1.381 0.285 243.759 o
-18 2 10 15.397 14.628 0.453 75.657 o
-18 2 12 10.446 9.791 1.012 18.885 o
-18 3 1 18.452 17.811 0.537 53.419 o
-18 3 2 20.664 21.816 0.506 54.260 o
-18 3 3 28.986 30.700 0.780 24.056 o
-18 3 4 20.837 21.310 0.622 40.003 o
-18 3 5 36.003 35.548 0.611 28.685 o
-18 3 6 12.933 12.963 0.411 94.245 o
-18 3 7 35.281 35.380 0.495 35.828 o
-18 3 8 4.247 4.342 0.327 178.132 o
-18 3 9 27.885 28.276 0.622 34.149 o
-18 3 11 18.501 18.833 0.696 34.810 o
-18 4 1 3.012 3.320 0.590 56.509 o
-18 4 2 8.802 9.506 0.358 133.410 o
-18 4 3 2.741 2.392 0.527 70.938 o
-18 4 4 16.989 18.096 0.464 68.481 o
-18 4 5 1.396 0.980 0.285 243.588 o
-18 4 6 19.719 19.518 0.495 58.174 o
-18 4 8 15.140 14.944 0.369 103.138 o
-18 4 10 8.036 8.073 0.527 67.487 o
-18 4 12 3.031 3.510 0.938 22.462 o
-18 5 1 4.308 4.458 0.379 133.337 o
-18 5 3 14.825 14.765 0.379 100.068 o
-18 5 5 22.733 22.806 0.474 56.183 o
-18 5 7 20.977 20.825 0.400 73.820 o
-18 5 8 0.733 0.896 0.253 309.038 o
-18 5 9 12.529 12.584 0.358 118.492 o
-18 5 10 1.051 0.938 0.274 263.064 o
-18 5 11 4.717 4.163 0.348 157.258 o
-18 6 1 24.341 24.651 0.537 45.416 o
-18 6 2 50.666 50.282 0.854 14.582 o
-18 6 3 30.925 31.733 0.464 43.536 o
-18 6 4 22.083 22.216 0.443 62.562 o
-18 6 5 38.352 39.079 0.780 20.308 o
-18 6 6 5.370 5.986 0.348 154.077 o
-18 6 7 40.040 40.185 0.495 30.869 o
-18 6 9 33.214 32.776 0.738 24.342 o
-18 6 10 0.817 0.801 0.242 336.369 o
-18 6 11 21.787 21.911 0.938 19.870 o
-18 7 1 10.063 10.307 0.369 122.743 o
-18 7 2 3.833 3.404 0.548 65.258 o
-18 7 3 7.547 7.778 0.327 163.672 o
-18 7 4 6.126 6.092 0.285 219.722 o
-18 7 5 4.025 3.868 0.337 168.480 o
-18 7 6 6.299 5.870 0.316 181.294 o
-18 7 7 1.687 1.865 0.253 306.173 o
-18 7 8 5.197 5.217 0.295 211.370 o
-18 7 10 3.754 3.562 0.327 180.004 o
-18 7 11 0.688 1.707 0.527 71.306 o
-18 8 1 11.393 11.582 0.369 117.647 o
-18 8 3 10.873 10.834 0.316 153.543 o
-18 8 5 7.249 7.272 0.358 140.163 o
-18 8 6 1.767 1.328 0.221 399.321 o
-18 8 7 3.066 3.151 0.306 206.931 o
-18 8 8 3.755 2.919 0.432 104.477 o
-18 8 10 3.982 3.689 0.495 79.567 o
-18 9 1 18.134 18.011 0.390 85.110 o
-18 9 2 22.297 23.386 0.464 57.988 o
-18 9 3 23.865 24.409 0.506 49.717 o
-18 9 4 27.816 28.561 0.938 18.450 o
-18 9 5 29.291 30.163 1.012 15.988 o
-18 9 6 21.953 21.784 0.674 34.570 o
-18 9 7 30.936 30.426 1.560 7.432 o
-18 9 8 11.403 12.995 0.411 97.106 o
-18 9 9 26.849 26.938 0.727 28.027 o
-18 9 10 3.774 4.079 0.443 99.273 o
-18 9 11 18.886 17.906 1.012 17.876 o
-18 10 1 12.598 13.184 0.854 25.767 o
-18 10 2 3.539 3.235 0.769 33.319 o
-18 10 3 16.810 16.409 0.780 29.280 o
-18 10 5 14.671 15.334 0.580 50.722 o
-18 10 7 8.401 8.052 0.527 67.268 o
-18 10 9 3.002 2.677 0.348 161.096 o
-18 11 1 15.518 16.104 0.622 44.279 o
-18 11 3 20.769 22.174 1.086 15.367 o
-18 11 5 19.742 19.518 0.854 24.046 o
-18 11 7 12.842 13.005 0.506 66.738 o
-18 11 9 5.342 5.659 0.411 112.436 o
-18 12 1 18.945 20.910 0.780 28.190 o
-18 12 2 6.305 7.061 0.580 57.180 o
-18 12 3 19.379 19.908 1.865 5.545 o
-18 12 5 20.242 21.415 0.506 54.901 o
-18 12 6 2.009 1.771 0.432 105.626 o
-18 12 7 18.850 18.991 0.854 24.261 o
-18 12 8 4.823 4.827 0.379 132.396 o
-18 12 9 14.563 15.113 0.780 29.942 o
-18 13 5 4.934 5.333 0.632 48.791 o
-18 13 7 7.527 7.641 0.664 43.561 o
-18 13 9 7.863 7.841 1.012 19.077 o
-18 14 1 19.403 21.057 2.023 4.727 o
-18 14 2 4.062 3.868 0.717 38.294 o
-18 14 3 20.276 20.941 1.718 6.488 o
-18 14 5 15.730 15.714 0.854 25.094 o
-18 14 6 4.298 4.595 0.611 52.373 o
-18 14 7 9.727 9.843 0.580 55.124 o
-18 14 8 3.397 4.015 0.516 73.433 o
-18 15 1 4.180 5.006 1.475 9.083 o
-18 15 2 24.204 26.063 1.012 16.856 o
-18 15 4 18.441 16.367 1.560 7.894 o
-18 15 6 10.800 10.202 1.086 16.432 o
-18 15 7 5.476 4.711 0.506 75.460 o
-18 16 1 18.988 22.406 1.718 6.496 o
-18 16 3 25.098 27.402 1.634 6.994 o
-18 16 5 22.442 23.586 1.402 9.468 o
-18 17 1 4.712 5.596 0.611 52.178 o
-17 -5 1 27.348 27.370 1.170 12.760 o
-17 -5 3 39.996 38.035 2.413 3.193 o
-17 -5 5 44.711 42.799 1.244 9.782 o
-17 -5 7 39.334 39.184 1.560 7.043 o
-17 -5 9 28.009 31.638 0.717 27.362 o
-17 -4 2 16.073 16.926 0.422 81.306 o
-17 -4 4 14.667 15.514 0.780 29.875 o
-17 -4 6 12.119 13.374 0.580 52.880 o
-17 -4 8 10.259 11.277 0.569 56.366 o
-17 -4 10 9.523 9.021 1.012 18.961 o
-17 -3 1 2.092 1.349 0.306 210.276 o
-17 -3 2 2.792 2.572 0.295 222.922 o
-17 -3 4 6.032 7.019 0.422 105.586 o
-17 -3 5 1.186 1.886 0.495 80.612 o
-17 -3 6 7.504 8.347 0.580 56.471 o
-17 -3 7 3.805 4.100 0.348 158.909 o
-17 -3 8 6.453 6.945 0.358 142.370 o
-17 -3 9 4.237 4.015 0.432 103.768 o
-17 -3 10 4.251 4.405 0.453 94.401 o
-17 -2 2 4.161 3.257 0.348 159.016 o
-17 -2 6 0.837 1.391 0.432 106.000 o
-17 -2 7 2.747 2.255 0.664 44.789 o
-17 -2 8 4.706 4.300 0.622 50.584 o
-17 -2 9 5.111 5.017 0.327 175.218 o
-17 -2 10 7.800 8.463 0.664 43.393 o
-17 -2 11 5.178 6.028 0.622 50.301 o
-17 -1 2 33.459 34.273 0.685 26.422 o
-17 -1 4 29.805 30.774 0.696 27.997 o
-17 -1 6 19.131 19.982 1.012 17.748 o
-17 -1 7 1.370 1.497 0.411 116.971 o
-17 -1 8 8.931 9.053 0.453 87.990 o
-17 -1 10 3.175 3.752 0.306 205.995 o
-17 -1 11 1.793 1.686 0.263 282.389 o
-17 -1 12 0.986 1.149 0.348 163.488 o
-17 0 3 1.785 1.971 0.495 80.499 o
-17 0 5 4.288 4.732 0.411 114.033 o
-17 0 7 6.731 7.420 0.337 157.673 o
-17 0 8 5.514 5.248 0.358 146.086 o
-17 0 9 7.310 7.462 0.411 108.707 o
-17 0 10 10.407 10.128 0.548 60.683 o
-17 0 11 5.774 5.723 0.348 153.471 o
-17 0 12 11.710 11.182 0.453 83.199 o
-17 1 1 11.639 12.752 0.411 96.892 o
-17 1 2 15.463 15.081 0.938 21.132 o
-17 1 3 16.316 16.209 0.580 49.372 o
-17 1 4 4.664 6.608 0.938 22.349 o
-17 1 5 13.580 14.080 0.759 31.840 o
-17 1 7 6.088 6.397 0.379 129.187 o
-17 2 1 19.617 19.455 0.495 58.321 o
-17 2 2 144.094 138.820 2.498 1.763 o
-17 2 3 13.703 14.354 0.474 72.663 o
-17 2 4 161.645 158.065 3.267 1.164 o
-17 2 5 8.093 8.505 0.527 67.319 o
-17 2 6 144.129 141.550 1.950 2.235 o
-17 2 7 5.137 4.458 0.316 187.116 o
-17 2 8 104.104 104.158 1.475 4.084 o
-17 2 9 4.254 3.868 0.316 190.262 o
-17 2 10 62.228 65.701 1.328 7.194 o
-17 2 11 4.190 4.226 0.411 114.361 o
-17 2 12 31.440 29.984 1.170 12.348 o
-17 3 2 2.554 2.161 0.569 60.918 o
-17 3 6 3.987 4.310 0.379 133.831 o
-17 3 8 6.844 7.483 0.358 140.868 o
-17 3 10 5.830 5.986 0.316 182.655 o
-17 3 11 1.945 2.224 0.295 224.943 o
-17 3 12 3.076 2.972 0.316 193.829 o
-17 4 1 1.897 2.245 0.274 260.483 o
-17 4 2 7.145 7.082 0.306 187.076 o
-17 4 3 1.627 1.855 0.348 162.885 o
-17 4 5 1.374 1.317 0.390 129.950 o
-17 4 6 1.307 1.338 0.274 262.455 o
-17 4 7 1.194 1.444 0.253 307.839 o
-17 4 8 6.020 5.807 0.464 88.567 o
-17 4 9 0.939 0.980 0.274 263.167 o
-17 4 10 8.129 8.189 0.727 36.351 o
-17 4 12 6.302 6.229 0.274 233.681 o
-17 5 1 7.324 7.873 0.611 51.138 o
-17 5 2 49.951 48.227 0.854 14.896 o
-17 5 3 3.455 4.195 0.327 179.971 o
-17 5 4 39.424 39.258 0.559 28.534 o
-17 5 6 22.853 22.311 0.400 68.990 o
-17 5 8 9.614 9.053 0.274 204.277 o
-17 5 9 2.284 1.412 0.274 260.548 o
-17 5 10 2.982 2.930 0.327 181.975 o
-17 5 11 3.039 2.466 0.316 194.364 o
-17 5 12 0.767 1.212 0.274 263.227 o
-17 6 1 2.853 3.278 0.327 181.900 o
-17 6 2 15.868 15.145 0.411 86.464 o
-17 6 3 3.816 3.362 0.295 219.244 o
-17 6 4 17.961 17.969 0.643 40.204 o
-17 6 5 2.178 2.066 0.316 196.039 o
-17 6 6 17.439 16.662 0.295 123.919 o
-17 6 8 14.793 14.354 0.516 62.005 o
-17 6 10 10.775 10.739 0.295 171.335 o
-17 6 12 6.496 6.387 0.453 91.893 o
-17 7 1 4.563 4.405 0.495 79.155 o
-17 7 3 4.947 4.880 0.369 139.520 o
-17 7 5 2.573 2.150 0.242 329.121 o
-17 7 6 2.453 2.171 0.285 240.679 o
-17 7 8 4.186 4.152 0.495 79.383 o
-17 7 10 4.455 4.880 0.685 41.768 o
-17 7 11 1.749 1.254 0.285 242.905 o
-17 7 12 3.369 3.510 0.369 142.639 o
-17 8 1 32.427 32.819 0.527 36.748 o
-17 8 2 71.298 72.182 1.560 5.359 o
-17 8 3 19.973 20.614 0.601 42.949 o
-17 8 4 81.462 79.075 1.012 7.536 o
-17 8 5 9.558 9.475 0.274 203.262 o
-17 8 6 66.418 65.932 1.086 8.762 o
-17 8 7 3.957 4.089 0.327 179.046 o
-17 8 8 39.166 38.499 1.012 14.177 o
-17 8 9 1.747 1.570 0.453 96.172 o
-17 8 10 16.665 18.475 0.632 41.859 o
-17 9 1 38.609 40.502 0.674 23.735 o
-17 9 2 86.579 84.523 1.634 4.414 o
-17 9 3 51.428 51.684 1.012 11.807 o
-17 9 4 47.287 47.384 0.938 13.835 o
-17 9 5 53.206 53.412 1.012 11.495 o
-17 9 6 20.377 20.309 0.622 40.537 o
-17 9 7 43.613 42.430 0.780 18.535 o
-17 9 8 7.762 8.589 0.569 58.319 o
-17 9 9 29.142 29.920 0.780 24.122 o
-17 9 10 3.221 3.067 0.559 63.020 o
-17 9 11 16.381 16.346 0.453 72.993 o
-17 10 1 2.298 3.267 0.580 58.689 o
-17 10 7 2.952 2.255 0.432 105.118 o
-17 10 9 3.443 3.541 0.443 99.636 o
-17 11 5 2.714 1.908 0.622 51.064 o
-17 11 7 7.910 6.850 0.590 54.685 o
-17 11 9 10.011 9.865 0.464 82.740 o
-17 12 1 41.109 43.853 1.086 12.277 o
-17 12 2 58.497 61.780 2.340 3.121 o
-17 12 3 33.447 34.926 0.780 22.204 o
-17 12 4 45.355 48.627 1.634 6.191 o
-17 12 5 19.388 18.127 1.012 17.816 o
-17 12 6 26.385 25.673 0.780 25.507 o
-17 12 7 7.442 8.094 0.632 47.832 o
-17 12 8 11.780 11.730 0.411 97.584 o
-17 12 10 4.090 4.216 0.516 73.159 o
-17 13 2 4.086 5.006 1.634 7.414 o
-17 13 8 1.589 1.897 0.348 162.898 o
-17 13 9 0.500 1.423 0.464 92.096 o
-17 14 4 5.786 5.270 1.560 8.120 o
-17 14 6 4.576 3.657 0.537 67.549 o
-17 15 1 45.348 46.762 1.402 7.982 o
-17 15 2 81.698 84.365 4.047 1.097 o
-17 15 3 48.815 49.765 1.402 7.740 o
-17 15 4 51.758 50.029 2.023 4.180 o
-17 15 5 40.591 39.300 1.865 5.111 o
-17 15 6 27.770 28.055 0.717 28.102 o
-17 15 7 25.729 24.651 1.634 7.010 o
-17 16 1 22.612 24.050 1.634 7.078 o
-17 16 3 9.437 8.990 1.560 8.075 o
-17 16 6 4.342 4.384 0.516 73.033 o
-17 17 2 3.946 4.216 0.611 52.477 o
-16 -7 5 6.631 6.671 1.012 19.157 o
-16 -7 6 4.290 4.648 0.664 44.472 o
-16 -7 7 6.042 7.609 0.938 22.257 o
-16 -6 2 33.443 38.067 2.182 3.916 o
-16 -6 4 62.586 64.162 1.865 4.441 o
-16 -6 6 82.504 79.696 1.718 4.315 o
-16 -6 7 2.211 2.066 0.306 209.576 o
-16 -6 8 79.884 79.222 1.718 4.387 o
-16 -6 9 1.824 1.475 0.411 116.814 o
-16 -6 10 58.040 65.089 3.035 1.960 o
-16 -5 1 83.716 83.585 1.328 5.676 o
-16 -5 2 7.130 6.924 1.086 16.645 o
-16 -5 3 76.282 76.851 2.498 2.580 o
-16 -5 4 1.080 1.012 0.285 243.931 o
-16 -5 5 59.573 59.440 1.086 9.653 o
-16 -5 7 40.492 44.549 1.086 12.306 o
-16 -5 8 5.318 5.185 0.506 75.421 o
-16 -5 9 23.988 24.398 0.738 28.810 o
-16 -5 10 8.825 9.285 0.495 74.716 o
-16 -5 11 12.177 14.744 1.012 18.599 o
-16 -4 1 7.362 7.609 0.379 125.731 o
-16 -4 2 3.635 3.615 0.316 192.016 o
-16 -4 3 7.109 6.977 0.495 76.913 o
-16 -4 4 5.886 6.281 0.759 33.894 o
-16 -4 5 4.266 5.006 1.012 19.267 o
-16 -4 6 10.336 13.511 0.632 45.887 o
-16 -4 8 15.192 16.030 1.012 18.305 o
-16 -4 10 16.817 16.968 0.780 29.212 o
-16 -3 1 38.789 39.163 0.664 24.329 o
-16 -3 2 1.288 1.275 0.348 163.300 o
-16 -3 3 48.256 50.398 1.634 6.079 o
-16 -3 5 42.238 43.663 1.718 5.827 o
-16 -3 7 26.069 27.244 0.569 39.901 o
-16 -3 9 11.202 11.993 0.506 68.730 o
-16 -3 11 3.222 3.752 0.348 160.076 o
-16 -2 1 0.758 1.244 0.411 117.167 o
-16 -2 2 5.137 5.038 0.379 131.792 o
-16 -2 3 2.946 2.435 0.738 36.288 o
-16 -2 4 2.180 2.403 0.696 40.856 o
-16 -2 5 4.782 5.417 1.560 8.126 o
-16 -2 7 4.390 4.490 0.422 108.569 o
-16 -2 9 2.531 1.992 0.306 209.111 o
-16 -1 2 56.863 57.628 1.170 9.117 o
-16 -1 4 54.663 56.310 1.012 11.159 o
-16 -1 6 39.176 40.807 0.738 21.227 o
-16 -1 7 1.564 1.528 0.369 145.025 o
-16 -1 8 19.814 20.467 0.527 52.608 o
-16 -1 9 3.701 3.594 0.464 90.765 o
-16 -1 10 6.505 6.313 0.390 122.114 o
-16 -1 11 6.271 6.397 0.559 61.580 o
-16 -1 12 1.129 1.075 0.221 402.107 o
-16 -1 13 7.616 6.608 0.674 42.345 o
-16 0 1 2.751 4.015 0.464 91.113 o
-16 0 2 76.431 75.755 1.475 5.489 o
-16 0 4 112.829 110.386 2.255 2.422 o
-16 0 6 122.235 119.112 1.792 2.899 o
-16 0 8 96.815 96.285 1.560 4.183 o
-16 0 10 55.173 55.709 0.938 12.114 o
-16 0 12 21.633 21.732 0.443 63.563 o
-16 1 1 21.061 22.237 0.632 38.598 o
-16 1 2 23.359 23.102 0.780 26.713 o
-16 1 3 4.320 3.994 0.379 133.615 o
-16 1 4 14.685 15.998 0.506 63.448 o
-16 1 6 5.278 4.679 0.369 139.149 o
-16 1 7 4.747 4.837 0.306 200.099 o
-16 1 9 7.860 7.441 0.306 183.300 o
-16 1 11 6.214 6.408 0.327 170.163 o
-16 1 13 2.880 2.751 0.369 143.562 o
-16 2 2 160.590 158.370 2.108 1.844 o
-16 2 3 1.885 2.087 0.443 100.668 o
-16 2 4 113.334 113.738 2.023 2.725 o
-16 2 5 7.164 7.346 0.411 109.000 o
-16 2 6 67.256 65.701 1.170 8.031 o
-16 2 7 15.314 15.197 0.495 65.419 o
-16 2 8 34.009 34.663 0.516 35.655 o
-16 2 9 20.663 19.571 0.537 50.739 o
-16 2 10 14.627 14.797 0.632 43.742 o
-16 2 11 19.440 19.729 0.643 39.051 o
-16 2 12 5.219 4.447 0.327 175.672 o
-16 2 13 13.679 13.153 0.464 76.213 o
-16 3 1 13.322 14.049 0.379 104.661 o
-16 3 2 59.401 57.311 1.012 10.574 o
-16 3 3 10.082 10.455 0.337 142.123 o
-16 3 4 54.573 52.906 0.938 12.387 o
-16 3 5 3.976 3.604 0.285 234.171 o
-16 3 6 37.566 37.003 0.537 31.272 o
-16 3 8 20.146 20.477 0.422 71.035 o
-16 3 10 8.641 8.621 0.464 84.900 o
-16 3 11 1.826 1.433 0.348 162.894 o
-16 3 12 2.948 2.824 0.358 151.885 o
-16 3 13 1.984 2.108 0.316 196.269 o
-16 4 1 1.318 1.475 0.274 262.333 o
-16 4 2 21.941 21.689 0.548 47.384 o
-16 4 4 30.821 30.932 0.653 29.938 o
-16 4 6 26.068 25.389 0.400 60.941 o
-16 4 8 14.649 15.071 0.411 88.901 o
-16 4 10 5.687 5.175 0.327 173.467 o
-16 4 12 1.551 1.612 0.285 242.933 o
-16 5 2 56.735 54.202 0.748 14.891 o
-16 5 3 1.423 1.307 0.285 243.341 o
-16 5 4 62.721 60.916 0.854 11.789 o
-16 5 5 6.691 6.260 0.306 190.576 o
-16 5 6 52.778 52.484 0.854 14.019 o
-16 5 7 10.793 10.645 0.295 171.488 o
-16 5 8 33.266 31.775 0.674 27.526 o
-16 5 9 11.463 11.298 0.369 117.839 o
-16 5 10 15.626 15.577 0.348 109.436 o
-16 5 11 9.606 10.044 0.569 57.055 o
-16 5 12 5.473 5.175 0.379 131.183 o
-16 5 13 6.825 7.051 0.348 149.340 o
-16 6 1 8.040 8.347 0.379 123.625 o
-16 6 2 2.290 1.939 0.316 195.972 o
-16 6 3 3.815 4.005 0.295 218.284 o
-16 6 4 3.886 3.615 0.422 109.332 o
-16 6 5 1.520 1.507 0.253 307.054 o
-16 6 6 3.933 3.594 0.274 251.868 o
-16 6 8 2.230 2.224 0.274 259.714 o
-16 6 10 0.482 0.938 0.253 309.297 o
-16 7 1 55.326 53.191 0.854 13.529 o
-16 7 2 45.527 46.014 0.738 18.706 o
-16 7 3 77.671 75.038 1.328 6.157 o
-16 7 4 46.365 46.014 0.611 21.982 o
-16 7 5 84.204 82.025 0.938 7.623 o
-16 7 6 36.091 35.611 0.495 35.138 o
-16 7 7 68.324 67.924 1.170 7.876 o
-16 7 8 21.906 21.763 0.727 30.644 o
-16 7 9 40.333 39.195 1.012 13.980 o
-16 7 10 10.748 10.223 0.369 121.100 o
-16 7 11 16.424 16.156 0.443 75.705 o
-16 7 12 4.536 5.659 0.495 78.862 o
-16 8 1 21.069 21.289 0.611 40.950 o
-16 8 2 198.380 194.593 1.950 1.480 o
-16 8 3 23.950 24.293 0.411 63.547 o
-16 8 4 88.994 86.473 1.086 6.400 o
-16 8 5 28.314 27.981 0.464 48.178 o
-16 8 6 24.928 24.798 0.759 27.199 o
-16 8 7 30.420 28.593 0.548 38.136 o
-16 8 8 2.940 2.709 0.432 105.008 o
-16 8 9 27.201 25.009 0.854 21.980 o
-16 8 11 19.527 19.308 0.759 29.615 o
-16 9 1 26.252 26.158 0.664 32.461 o
-16 9 2 30.368 30.374 0.516 40.092 o
-16 9 3 20.986 20.730 0.495 56.114 o
-16 9 4 25.129 23.850 0.696 31.238 o
-16 9 5 12.941 13.163 0.611 47.704 o
-16 9 6 12.324 13.754 0.854 25.766 o
-16 9 7 6.295 6.460 0.379 128.775 o
-16 9 8 3.072 3.478 0.759 34.269 o
-16 9 9 2.391 2.529 0.432 105.319 o
-16 10 1 52.395 50.977 1.244 8.960 o
-16 10 2 2.417 2.656 0.411 116.254 o
-16 10 3 57.993 58.407 1.718 5.236 o
-16 10 4 1.989 1.465 0.379 136.906 o
-16 10 5 47.740 46.846 0.938 13.808 o
-16 10 7 30.502 30.426 0.611 32.872 o
-16 10 9 15.566 15.998 0.527 58.531 o
-16 10 11 6.407 7.209 0.611 51.525 o
-16 11 1 6.248 7.188 0.938 22.258 o
-16 11 2 26.500 27.412 0.780 25.229 o
-16 11 3 20.364 19.803 0.938 20.217 o
-16 11 4 20.641 20.077 0.727 31.355 o
-16 11 5 28.205 27.338 0.780 24.755 o
-16 11 6 13.466 12.763 0.527 61.761 o
-16 11 7 24.927 25.431 0.727 28.964 o
-16 11 8 6.933 6.703 0.464 87.446 o
-16 11 9 16.261 16.378 0.495 63.739 o
-16 11 10 2.661 1.981 0.453 95.819 o
-16 11 11 8.587 7.989 1.012 19.038 o
-16 12 2 8.677 9.274 0.632 47.266 o
-16 12 4 13.605 12.984 0.769 31.151 o
-16 12 6 14.287 13.385 0.443 81.153 o
-16 12 7 0.833 1.043 0.327 185.323 o
-16 12 8 11.386 10.318 0.580 54.146 o
-16 12 10 7.502 7.093 0.632 47.958 o
-16 13 1 78.996 77.536 2.645 2.326 o
-16 13 3 64.309 65.237 1.718 4.977 o
-16 13 4 3.203 4.237 0.464 90.852 o
-16 13 5 43.073 39.574 0.780 19.025 o
-16 13 6 5.153 5.090 0.717 38.106 o
-16 13 7 22.754 22.353 0.696 32.483 o
-16 13 8 4.754 4.943 0.537 67.268 o
-16 13 9 8.721 9.538 0.611 50.351 o
-16 13 10 3.017 2.856 0.938 22.471 o
-16 14 2 25.970 25.673 1.865 5.437 o
-16 14 4 6.691 6.576 1.634 7.397 o
-16 15 1 23.462 23.165 0.854 22.953 o
-16 15 2 21.369 20.330 1.792 5.971 o
-16 15 3 6.594 8.473 1.634 7.391 o
-16 15 4 13.218 11.709 0.769 31.368 o
-16 15 6 9.398 9.843 1.402 9.973 o
-16 15 8 7.171 5.438 0.938 22.255 o
-16 16 1 95.572 95.663 2.877 1.881 o
-16 16 2 45.396 42.852 1.244 9.732 o
-16 16 3 83.598 83.901 3.973 1.131 o
-16 16 4 33.788 32.176 1.718 6.147 o
-16 16 5 54.915 56.363 3.193 1.809 o
-16 16 6 20.207 19.729 0.780 28.015 o
-16 16 7 27.136 26.464 1.012 16.483 o
-16 17 3 6.514 6.450 0.611 51.604 o
-15 -8 4 111.746 113.653 10.128 0.188 o
-15 -8 6 137.095 131.812 4.911 0.692 o
-15 -8 7 4.208 5.312 0.854 27.004 o
-15 -8 8 138.280 135.933 3.267 1.292 o
-15 -7 1 20.457 21.120 0.506 54.831 o
-15 -7 2 10.826 12.278 0.717 36.353 o
-15 -7 3 10.909 11.445 0.537 62.081 o
-15 -7 4 12.248 13.237 0.443 84.342 o
-15 -7 6 10.242 10.834 0.348 134.040 o
-15 -7 8 5.881 6.186 0.348 152.696 o
-15 -7 9 8.215 8.790 0.453 88.948 o
-15 -6 1 6.181 6.608 0.295 204.421 o
-15 -6 3 5.479 5.786 0.306 196.029 o
-15 -6 5 2.360 2.550 0.453 95.825 o
-15 -6 6 2.883 3.594 0.432 104.798 o
-15 -6 8 9.854 9.896 0.327 151.548 o
-15 -6 9 1.418 1.939 0.348 163.007 o
-15 -6 10 16.662 16.978 0.664 38.842 o
-15 -6 11 4.987 5.849 0.854 26.942 o
-15 -5 1 4.689 4.827 0.285 229.105 o
-15 -5 2 62.293 62.159 1.012 10.009 o
-15 -5 3 4.434 4.110 0.379 133.397 o
-15 -5 4 69.753 68.040 1.328 6.730 o
-15 -5 5 3.553 4.447 0.495 79.588 o
-15 -5 6 58.127 57.986 1.170 9.004 o
-15 -5 7 2.037 2.361 0.474 87.672 o
-15 -5 8 36.086 35.759 1.865 5.216 o
-15 -5 10 16.676 16.293 0.548 53.865 o
-15 -5 12 5.649 6.197 0.432 101.579 o
-15 -4 4 4.095 4.416 0.379 133.633 o
-15 -4 6 5.905 5.723 0.379 130.062 o
-15 -4 8 4.342 3.805 0.464 90.368 o
-15 -4 10 1.639 1.771 0.379 137.013 o
-15 -3 1 1.540 1.180 0.253 307.386 o
-15 -3 2 25.650 25.631 0.495 48.615 o
-15 -3 3 0.758 1.159 0.274 263.264 o
-15 -3 4 26.003 27.222 1.012 16.574 o
-15 -3 5 7.389 8.558 0.769 32.659 o
-15 -3 6 23.297 23.407 0.854 22.961 o
-15 -3 7 13.946 13.859 0.527 60.890 o
-15 -3 8 20.113 20.319 0.632 39.606 o
-15 -3 9 14.466 14.944 1.012 18.411 o
-15 -3 10 17.575 18.433 0.443 72.154 o
-15 -3 11 10.329 10.318 0.464 82.116 o
-15 -3 12 15.160 14.460 0.527 59.574 o
-15 -3 13 5.693 5.754 0.379 130.381 o
-15 -2 1 52.380 52.242 0.780 15.432 o
-15 -2 2 104.931 99.320 1.634 3.746 o
-15 -2 3 49.370 48.754 1.328 8.398 o
-15 -2 4 102.134 101.112 1.792 3.436 o
-15 -2 5 38.361 39.669 0.780 20.228 o
-15 -2 6 89.695 88.570 1.718 4.028 o
-15 -2 7 26.840 27.328 0.580 38.411 o
-15 -2 8 70.950 72.530 1.244 7.059 o
-15 -2 9 18.692 18.412 0.495 59.922 o
-15 -2 10 49.516 49.439 1.475 7.125 o
-15 -2 11 13.530 13.079 0.611 47.432 o
-15 -2 12 29.684 27.855 0.580 36.389 o
-15 -2 13 9.697 9.843 0.527 65.816 o
-15 -1 1 14.938 15.092 0.495 65.884 o
-15 -1 2 54.657 54.908 1.170 9.401 o
-15 -1 3 26.474 27.075 0.569 39.676 o
-15 -1 4 78.279 74.690 1.718 4.486 o
-15 -1 5 39.422 41.229 0.938 15.542 o
-15 -1 6 88.612 87.558 1.560 4.550 o
-15 -1 7 46.960 46.393 1.086 11.534 o
-15 -1 8 77.503 78.052 1.328 6.092 o
-15 -1 9 43.274 43.168 0.854 16.652 o
-15 -1 10 52.194 51.410 0.854 14.213 o
-15 -1 11 30.249 29.773 0.769 24.306 o
-15 -1 12 27.225 26.569 0.590 37.511 o
-15 -1 13 15.801 15.145 0.443 77.458 o
-15 0 1 13.759 13.047 0.527 61.395 o
-15 0 2 35.522 35.011 0.611 29.055 o
-15 0 3 15.846 16.441 0.464 71.143 o
-15 0 4 8.073 7.746 0.411 107.363 o
-15 0 5 16.396 16.430 0.569 50.774 o
-15 0 6 0.946 1.338 0.316 197.692 o
-15 0 7 16.424 16.198 0.411 84.366 o
-15 0 8 18.391 18.412 0.696 34.931 o
-15 0 9 15.905 16.567 0.400 88.251 o
-15 0 10 38.978 37.140 0.696 23.395 o
-15 0 11 14.093 14.481 0.400 94.233 o
-15 0 12 44.168 42.167 1.244 9.842 o
-15 0 13 10.811 10.645 0.569 56.233 o
-15 0 14 34.565 38.805 1.328 9.515 o
-15 1 1 4.461 4.405 0.358 148.711 o
-15 1 2 182.182 177.615 2.255 1.508 o
-15 1 3 7.225 8.263 0.537 65.398 o
-15 1 4 178.323 172.862 2.645 1.349 o
-15 1 5 4.873 4.690 0.369 139.786 o
-15 1 6 134.615 131.960 1.634 2.798 o
-15 1 7 1.103 1.117 0.274 262.891 o
-15 1 8 77.273 76.366 1.170 7.001 o
-15 1 10 33.075 33.177 0.780 22.552 o
-15 1 11 1.256 1.223 0.379 137.314 o
-15 1 12 10.069 9.580 0.422 98.144 o
-15 1 13 2.437 2.087 0.285 240.810 o
-15 1 14 1.890 1.697 0.379 136.897 o
-15 2 3 6.761 6.724 0.327 167.981 o
-15 2 5 10.839 10.718 0.569 56.197 o
-15 2 7 8.607 8.473 0.337 150.331 o
-15 2 9 3.786 4.015 0.464 90.614 o
-15 2 12 0.695 0.970 0.295 227.193 o
-15 3 2 0.874 1.086 0.285 244.098 o
-15 3 3 4.040 4.279 0.316 190.282 o
-15 3 4 2.498 2.782 0.285 239.846 o
-15 3 5 13.823 14.122 0.316 134.082 o
-15 3 6 3.155 3.120 0.253 298.403 o
-15 3 7 18.822 18.675 0.400 80.115 o
-15 3 8 2.744 2.435 0.348 161.550 o
-15 3 9 15.670 15.682 0.464 71.892 o
-15 3 10 2.078 1.497 0.379 136.846 o
-15 3 11 9.180 9.569 0.379 119.865 o
-15 3 12 1.588 1.370 0.295 226.120 o
-15 3 13 4.135 4.521 0.369 141.008 o
-15 4 1 105.072 103.220 1.475 4.069 o
-15 4 2 113.017 109.606 1.634 3.442 o
-15 4 3 108.613 104.621 1.170 4.708 o
-15 4 4 68.573 66.944 1.170 7.893 o
-15 4 5 91.466 87.643 1.086 6.220 o
-15 4 6 37.520 37.435 0.696 23.856 o
-15 4 7 65.717 64.436 0.938 10.258 o
-15 4 8 20.924 20.361 0.464 61.708 o
-15 4 9 42.270 42.304 0.643 23.192 o
-15 4 10 12.821 12.236 0.369 112.984 o
-15 4 11 25.162 25.758 0.938 19.083 o
-15 4 12 8.354 8.389 0.590 54.210 o
-15 4 13 13.962 13.764 0.601 48.511 o
-15 5 1 194.600 187.901 1.718 1.640 o
-15 5 2 14.435 15.229 0.369 104.640 o
-15 5 3 170.344 165.147 1.560 2.097 o
-15 5 4 25.189 24.630 0.379 66.451 o
-15 5 5 125.018 123.001 1.475 3.307 o
-15 5 6 33.469 33.620 0.464 40.252 o
-15 5 7 78.471 78.600 1.012 7.787 o
-15 5 8 32.502 30.901 0.527 37.399 o
-15 5 9 42.263 40.892 0.854 17.083 o
-15 5 10 23.234 23.165 0.516 49.588 o
-15 5 11 19.234 18.802 0.938 20.437 o
-15 5 12 12.431 12.046 0.548 58.688 o
-15 5 13 7.155 6.956 0.379 126.757 o
-15 6 1 10.593 10.054 0.274 194.584 o
-15 6 2 10.630 10.117 0.316 156.096 o
-15 6 3 8.920 9.222 0.316 165.088 o
-15 6 5 5.007 5.248 0.274 243.256 o
-15 6 6 3.056 2.972 0.316 193.869 o
-15 6 7 2.271 2.308 0.285 240.934 o
-15 6 8 12.571 11.509 0.643 44.028 o
-15 6 9 1.146 1.138 0.306 211.436 o
-15 6 10 18.410 16.473 0.495 61.311 o
-15 6 12 16.592 15.830 0.569 50.847 o
-15 7 1 4.812 5.080 0.253 283.500 o
-15 7 2 29.248 29.372 0.464 46.437 o
-15 7 4 27.922 27.286 0.369 60.870 o
-15 7 5 2.042 1.834 0.295 225.109 o
-15 7 6 21.800 21.394 0.495 54.868 o
-15 7 7 13.499 13.047 0.400 96.976 o
-15 7 8 13.113 12.573 0.495 69.141 o
-15 7 9 26.397 24.872 0.854 22.164 o
-15 7 10 5.769 5.544 0.285 222.749 o
-15 7 11 30.311 30.416 0.527 39.247 o
-15 7 12 1.721 1.602 0.274 261.521 o
-15 7 13 24.493 27.907 1.402 9.318 o
-15 8 1 69.419 67.545 0.780 11.157 o
-15 8 2 96.992 94.029 1.012 6.008 o
-15 8 3 78.461 76.988 1.170 6.908 o
-15 8 4 101.306 98.003 1.012 5.659 o
-15 8 5 66.597 64.857 0.780 11.769 o
-15 8 6 76.461 74.543 1.086 7.630 o
-15 8 7 41.840 41.145 0.780 19.139 o
-15 8 8 43.650 44.443 0.854 16.451 o
-15 8 9 18.897 18.433 0.643 39.637 o
-15 8 10 19.224 20.267 0.590 44.751 o
-15 8 11 5.676 4.880 0.537 66.927 o
-15 8 12 6.485 7.367 0.379 127.623 o
-15 9 1 35.505 35.127 0.759 22.401 o
-15 9 2 3.653 3.678 0.411 115.059 o
-15 9 3 28.732 28.297 1.086 14.361 o
-15 9 5 20.536 20.256 0.580 45.130 o
-15 9 6 2.473 2.392 0.717 38.477 o
-15 9 7 12.763 13.005 0.854 25.757 o
-15 9 8 3.685 3.531 0.537 67.836 o
-15 9 9 6.728 6.229 0.854 26.805 o
-15 9 10 2.840 3.436 0.537 68.064 o
-15 9 11 2.984 3.299 0.453 95.408 o
-15 9 12 1.545 1.560 0.485 84.113 o
-15 10 1 2.911 1.876 0.453 95.744 o
-15 10 2 64.256 61.264 2.255 3.263 o
-15 10 3 7.053 7.672 0.453 90.754 o
-15 10 4 28.973 28.888 0.495 43.833 o
-15 10 5 10.072 10.244 0.569 56.753 o
-15 10 6 11.062 10.718 0.379 114.208 o
-15 10 7 10.205 10.444 0.632 46.526 o
-15 10 8 4.331 4.321 0.590 56.153 o
-15 10 9 8.180 8.062 0.506 72.791 o
-15 10 10 2.224 2.572 0.495 80.332 o
-15 10 11 5.591 6.155 0.432 101.658 o
-15 11 1 269.035 257.227 3.510 0.668 o
-15 11 2 3.128 2.940 0.422 110.083 o
-15 11 3 193.101 187.669 2.572 1.267 o
-15 11 4 0.668 1.381 0.379 137.485 o
-15 11 5 114.364 113.579 2.340 2.281 o
-15 11 7 58.309 60.368 1.560 6.020 o
-15 11 9 26.706 27.433 0.938 18.714 o
-15 11 11 11.313 11.540 1.086 16.374 o
-15 12 2 7.351 7.567 0.506 73.536 o
-15 12 4 5.059 5.480 0.854 26.949 o
-15 12 6 2.997 3.056 0.464 91.212 o
-15 13 1 11.132 10.613 0.769 31.886 o
-15 13 2 9.676 9.654 0.769 32.227 o
-15 13 3 25.043 25.441 0.759 27.066 o
-15 13 4 5.293 5.723 0.506 75.298 o
-15 13 5 38.851 36.275 1.792 5.557 o
-15 13 6 1.592 1.950 0.379 136.991 o
-15 13 7 45.326 43.958 1.086 11.830 o
-15 13 9 41.208 40.470 1.086 12.445 o
-15 14 1 88.876 88.570 2.730 2.109 o
-15 14 2 115.441 113.811 2.730 1.851 o
-15 14 3 67.648 70.738 2.572 2.548 o
-15 14 4 84.826 84.839 1.950 3.553 o
-15 14 5 44.217 43.811 0.938 14.579 o
-15 14 6 44.708 43.832 1.475 7.440 o
-15 14 7 23.923 23.618 0.622 37.628 o
-15 14 8 16.156 15.840 0.506 62.030 o
-15 14 9 10.259 10.739 1.328 11.071 o
-15 15 5 3.680 2.129 0.548 65.450 o
-15 15 6 2.649 2.076 0.453 95.806 o
-15 15 7 3.308 3.952 0.495 79.779 o
-15 16 1 4.795 4.310 0.611 52.300 o
-15 16 7 4.076 3.288 0.938 22.435 o
-14 -9 2 4.215 4.490 0.664 44.494 o
-14 -9 3 1.350 2.435 0.674 43.493 o
-14 -9 5 1.254 1.792 0.516 74.174 o
-14 -9 8 2.555 2.424 0.474 87.509 o
-14 -8 1 39.702 42.936 2.572 2.822 o
-14 -8 2 31.044 34.347 1.475 8.149 o
-14 -8 3 44.845 46.035 1.244 9.659 o
-14 -8 4 28.394 31.796 1.012 15.998 o
-14 -8 5 39.170 41.724 1.792 5.497 o
-14 -8 6 16.410 17.727 0.717 33.956 o
-14 -8 7 27.421 30.648 1.086 14.374 o
-14 -8 8 4.319 5.006 0.348 157.212 o
-14 -8 9 16.442 18.475 0.527 56.621 o
-14 -8 11 9.346 9.359 1.012 18.961 o
-14 -7 1 50.474 51.852 2.413 3.066 o
-14 -7 2 2.144 1.960 0.622 51.117 o
-14 -7 3 93.276 91.226 2.413 2.496 o
-14 -7 5 121.691 118.796 1.865 2.800 o
-14 -7 7 118.223 115.529 1.792 2.999 o
-14 -7 9 88.682 88.960 1.560 4.527 o
-14 -7 11 53.059 50.893 2.182 3.646 o
-14 -6 1 0.657 1.149 0.327 185.384 o
-14 -6 2 39.456 42.146 0.769 19.942 o
-14 -6 3 6.447 6.998 0.495 77.353 o
-14 -6 4 26.578 29.246 0.527 42.722 o
-14 -6 5 17.046 18.117 0.527 56.234 o
-14 -6 6 15.495 16.515 0.674 38.346 o
-14 -6 7 25.623 26.601 0.780 25.591 o
-14 -6 8 7.834 8.284 0.327 161.822 o
-14 -6 9 26.456 28.002 0.706 29.224 o
-14 -6 10 3.256 2.614 0.295 221.775 o
-14 -6 11 20.784 20.836 0.495 56.278 o
-14 -5 1 3.613 3.330 0.337 169.689 o
-14 -5 2 36.535 36.876 0.527 32.532 o
-14 -5 3 2.122 2.023 0.337 172.615 o
-14 -5 4 51.081 49.607 1.012 11.973 o
-14 -5 6 58.004 57.006 1.170 9.052 o
-14 -5 8 52.973 53.433 1.012 11.521 o
-14 -5 10 39.995 39.248 1.170 11.271 o
-14 -5 12 26.412 26.832 0.559 40.778 o
-14 -4 1 2.591 2.287 0.327 183.049 o
-14 -4 2 5.241 5.238 0.390 124.776 o
-14 -4 4 13.439 13.511 0.548 57.433 o
-14 -4 6 22.249 23.344 0.495 53.336 o
-14 -4 8 24.499 24.134 0.780 26.253 o
-14 -4 10 18.168 17.526 0.580 47.692 o
-14 -4 12 8.933 8.948 0.559 59.746 o
-14 -3 4 1.567 1.844 0.327 184.498 o
-14 -3 5 2.439 2.772 0.316 195.125 o
-14 -3 6 5.290 5.691 0.506 75.308 o
-14 -3 7 8.826 8.958 0.443 92.030 o
-14 -3 8 9.283 9.875 0.422 99.144 o
-14 -3 9 14.412 14.691 0.527 60.128 o
-14 -3 10 10.134 10.223 0.390 111.620 o
-14 -3 11 15.031 14.944 0.379 99.342 o
-14 -3 12 7.237 7.557 0.316 174.961 o
-14 -3 13 11.499 11.498 0.527 63.867 o
-14 -3 14 3.324 3.077 0.580 58.534 o
-14 -2 1 87.788 86.157 1.402 5.156 o
-14 -2 3 89.892 85.609 1.402 5.086 o
-14 -2 5 68.746 65.089 1.560 5.570 o
-14 -2 7 39.445 41.408 0.738 21.058 o
-14 -2 8 3.695 3.899 0.316 191.559 o
-14 -2 9 17.619 18.359 0.464 67.453 o
-14 -2 10 6.738 7.051 0.306 188.811 o
-14 -2 11 6.788 6.313 0.327 168.542 o
-14 -2 12 8.255 7.957 0.316 170.291 o
-14 -2 13 2.768 2.824 0.253 300.764 o
-14 -2 14 7.338 6.756 0.432 99.438 o
-14 -1 1 105.176 104.073 1.328 4.429 o
-14 -1 2 50.453 49.428 0.706 17.720 o
-14 -1 3 135.745 131.106 2.108 2.230 o
-14 -1 4 44.765 46.319 0.854 16.049 o
-14 -1 5 129.358 128.071 1.865 2.614 o
-14 -1 6 28.695 28.772 0.495 44.144 o
-14 -1 7 90.057 89.824 1.402 5.001 o
-14 -1 8 13.554 12.889 0.422 89.438 o
-14 -1 9 44.810 45.339 0.717 19.562 o
-14 -1 10 4.971 4.890 0.274 244.322 o
-14 -1 11 15.032 15.197 0.495 65.725 o
-14 -1 12 1.613 1.412 0.253 306.947 o
-14 -1 13 2.842 2.603 0.295 222.773 o
-14 0 1 6.323 6.987 0.327 168.941 o
-14 0 2 2.483 2.909 0.327 182.760 o
-14 0 3 2.162 2.846 0.379 136.344 o
-14 0 4 24.769 25.030 0.527 46.071 o
-14 0 6 46.962 45.950 0.622 21.467 o
-14 0 7 1.223 1.655 0.274 262.340 o
-14 0 8 49.491 49.576 0.580 21.056 o
-14 0 9 3.212 2.877 0.285 237.794 o
-14 0 10 36.185 38.373 0.643 26.438 o
-14 0 11 3.677 3.573 0.337 169.374 o
-14 0 12 20.218 21.605 0.580 44.884 o
-14 0 13 2.763 2.371 0.253 301.710 o
-14 0 14 9.157 9.749 0.379 119.718 o
-14 1 1 11.846 12.130 0.348 126.921 o
-14 1 2 74.079 72.424 1.012 8.405 o
-14 1 3 1.772 1.697 0.327 184.372 o
-14 1 4 103.862 100.574 1.402 4.335 o
-14 1 6 118.977 115.213 1.402 3.680 o
-14 1 7 3.808 3.510 0.285 234.915 o
-14 1 8 109.777 109.058 1.560 3.674 o
-14 1 9 6.636 6.871 0.337 158.721 o
-14 1 10 83.187 83.975 1.328 5.691 o
-14 1 11 7.047 6.766 0.622 49.724 o
-14 1 12 53.616 58.913 1.086 10.240 o
-14 1 13 5.774 5.691 0.327 172.501 o
-14 1 14 30.658 31.196 2.182 3.968 o
-14 2 1 28.994 29.046 0.559 38.132 o
-14 2 3 16.125 16.915 0.516 59.520 o
-14 2 4 1.646 2.161 0.274 261.116 o
-14 2 5 5.004 5.280 0.295 211.987 o
-14 2 6 3.592 3.183 0.285 236.165 o
-14 2 7 0.567 1.149 0.285 244.331 o
-14 2 8 3.739 3.657 0.411 114.997 o
-14 2 10 2.023 1.444 0.379 136.893 o
-14 3 1 18.810 19.561 0.369 87.796 o
-14 3 2 13.595 13.121 0.464 76.344 o
-14 3 3 26.672 27.043 0.453 51.801 o
-14 3 4 12.492 12.900 0.495 69.608 o
-14 3 5 38.587 37.888 0.580 28.350 o
-14 3 6 8.670 8.737 0.390 116.097 o
-14 3 7 46.351 46.288 0.527 24.544 o
-14 3 8 4.222 4.015 0.253 290.449 o
-14 3 9 43.031 41.145 0.569 25.817 o
-14 3 10 1.359 1.760 0.358 153.694 o
-14 3 11 30.682 30.121 0.559 36.597 o
-14 3 13 17.076 18.233 0.464 68.271 o
-14 4 1 12.286 12.320 0.337 131.194 o
-14 4 2 15.664 15.492 0.369 101.022 o
-14 4 3 13.014 12.436 0.348 122.693 o
-14 4 4 7.571 8.020 0.274 220.702 o
-14 4 5 9.998 10.107 0.348 135.921 o
-14 4 6 1.301 0.991 0.274 262.713 o
-14 4 7 5.591 5.270 0.316 184.555 o
-14 4 9 2.437 2.203 0.379 136.377 o
-14 4 11 1.015 1.233 0.327 185.166 o
-14 4 13 0.562 1.064 0.285 244.366 o
-14 5 1 1.655 2.150 0.306 210.326 o
-14 5 2 119.876 116.541 1.012 4.399 o
-14 5 4 99.000 97.771 1.634 3.911 o
-14 5 6 58.645 57.248 0.748 14.203 o
-14 5 7 2.611 2.867 0.253 301.326 o
-14 5 8 24.598 23.850 0.495 50.598 o
-14 5 9 4.790 4.627 0.643 47.319 o
-14 5 10 7.033 5.912 0.348 150.251 o
-14 5 11 5.914 6.165 0.443 96.766 o
-14 5 12 1.261 0.991 0.306 211.400 o
-14 5 13 5.437 5.396 0.327 173.850 o
-14 6 1 41.157 40.702 0.611 25.129 o
-14 6 2 109.391 106.413 1.086 4.859 o
-14 6 3 47.614 46.035 0.696 19.221 o
-14 6 4 140.582 136.713 1.328 3.025 o
-14 6 5 37.900 37.466 0.464 34.961 o
-14 6 6 127.203 125.889 1.244 3.595 o
-14 6 7 21.753 20.920 0.369 79.308 o
-14 6 8 85.463 86.157 1.244 5.900 o
-14 6 9 9.374 9.928 0.580 55.276 o
-14 6 10 43.604 43.263 0.854 16.576 o
-14 6 11 3.153 3.130 0.274 255.637 o
-14 6 12 17.007 17.653 0.495 62.212 o
-14 7 1 22.746 22.174 0.601 40.742 o
-14 7 2 73.188 71.170 0.938 9.101 o
-14 7 4 78.481 74.775 1.012 7.939 o
-14 7 5 16.672 15.766 0.285 134.713 o
-14 7 6 75.702 73.141 0.938 8.759 o
-14 7 7 36.209 34.010 0.559 31.830 o
-14 7 8 63.444 62.391 1.086 9.171 o
-14 7 9 38.542 38.699 0.854 18.076 o
-14 7 10 45.275 43.474 0.854 16.227 o
-14 7 11 28.186 26.938 1.634 6.932 o
-14 7 12 27.452 27.570 1.086 14.520 o
-14 7 13 16.047 16.504 0.938 20.982 o
-14 8 1 38.027 36.665 0.537 31.095 o
-14 8 2 0.777 0.927 0.221 403.216 o
-14 8 3 20.540 19.676 0.263 116.131 o
-14 8 4 3.977 3.689 0.274 251.501 o
-14 8 5 5.639 5.670 0.390 123.917 o
-14 8 6 7.798 7.567 0.453 90.050 o
-14 8 8 9.600 8.821 0.453 87.343 o
-14 8 10 8.920 9.306 0.453 87.856 o
-14 8 11 1.997 1.950 0.379 136.758 o
-14 8 12 6.876 6.945 0.474 83.740 o
-14 8 13 2.334 2.846 0.938 22.487 o
-14 9 1 114.912 111.166 1.718 3.228 o
-14 9 3 100.626 94.725 1.328 4.757 o
-14 9 4 1.303 1.370 0.432 105.900 o
-14 9 5 78.056 77.051 1.244 6.525 o
-14 9 6 1.624 1.634 0.506 77.247 o
-14 9 7 53.078 53.834 1.244 8.814 o
-14 9 9 30.927 30.732 1.012 15.745 o
-14 9 11 15.036 16.051 0.632 43.254 o
-14 10 1 23.553 23.502 0.706 31.194 o
-14 10 2 5.433 5.512 0.622 50.302 o
-14 10 3 18.919 17.453 0.443 70.838 o
-14 10 5 14.415 13.637 0.580 51.416 o
-14 10 7 9.708 8.853 0.411 103.840 o
-14 10 8 4.237 4.521 0.495 79.278 o
-14 10 9 5.636 4.974 0.664 44.230 o
-14 10 10 5.250 4.795 0.464 89.495 o
-14 10 11 2.902 3.752 0.495 79.959 o
-14 10 12 3.702 3.330 0.516 73.445 o
-14 11 1 10.315 10.929 0.548 60.487 o
-14 11 2 24.929 24.040 0.622 36.947 o
-14 11 3 15.329 15.039 0.495 65.488 o
-14 11 4 22.069 22.006 0.611 40.149 o
-14 11 5 13.475 12.826 0.443 82.812 o
-14 11 6 13.612 13.933 0.559 55.289 o
-14 11 7 8.609 8.126 0.453 88.879 o
-14 11 8 5.711 5.839 0.443 97.102 o
-14 11 9 4.603 4.226 0.495 79.178 o
-14 11 10 1.520 1.634 0.453 96.221 o
-14 11 11 2.362 2.508 0.390 129.119 o
-14 12 1 46.684 46.973 1.012 12.673 o
-14 12 2 5.872 5.544 1.012 19.207 o
-14 12 3 48.377 48.385 1.475 7.194 o
-14 12 4 4.297 3.868 0.464 90.375 o
-14 12 5 36.339 36.929 0.696 24.368 o
-14 12 6 2.635 2.940 0.664 44.769 o
-14 12 7 19.921 19.866 0.717 32.417 o
-14 12 9 7.941 8.589 0.580 56.237 o
-14 12 11 2.266 2.045 0.485 83.901 o
-14 13 1 11.911 12.731 0.938 21.626 o
-14 13 2 4.812 4.627 0.537 67.304 o
-14 13 3 35.346 33.525 0.622 28.953 o
-14 13 5 49.573 45.297 1.086 11.321 o
-14 13 7 45.670 45.971 1.012 12.863 o
-14 13 9 30.882 31.765 0.664 29.113 o
-14 13 10 0.756 1.296 0.411 117.162 o
-14 14 1 3.390 2.371 0.495 80.026 o
-14 14 2 5.450 6.049 1.560 8.120 o
-14 14 3 4.135 3.984 0.537 67.637 o
-14 14 4 22.024 20.256 0.580 44.101 o
-14 14 5 5.540 5.154 0.432 102.190 o
-14 14 6 34.566 34.536 1.950 4.838 o
-14 14 7 6.551 7.082 0.674 42.518 o
-14 14 8 34.303 34.484 1.012 15.070 o
-14 14 9 6.245 8.242 1.012 19.141 o
-14 15 1 129.666 133.372 3.510 1.198 o
-14 15 2 37.883 39.522 1.950 4.757 o
-14 15 3 86.692 87.169 2.803 2.039 o
-14 15 4 21.337 23.734 1.718 6.451 o
-14 15 5 46.257 48.933 3.035 2.030 o
-14 15 6 8.436 9.095 1.475 9.027 o
-14 15 7 19.990 21.226 1.244 12.016 o
-14 16 3 31.987 32.545 1.012 15.494 o
-14 16 5 16.217 15.514 0.664 39.331 o
-14 16 7 7.863 9.538 1.086 16.573 o
-13 -10 2 3.334 3.531 0.611 52.640 o
-13 -10 3 11.935 12.784 1.170 14.102 o
-13 -10 4 4.153 5.185 0.432 103.382 o
-13 -10 5 8.521 9.886 0.938 22.029 o
-13 -10 6 5.441 5.449 0.495 78.436 o
-13 -10 7 2.774 3.436 0.548 65.505 o
-13 -10 8 6.427 7.862 0.379 127.272 o
-13 -9 1 12.943 12.710 0.622 46.360 o
-13 -9 2 17.093 18.823 0.632 41.556 o
-13 -9 3 26.519 29.393 1.475 8.386 o
-13 -9 4 23.742 26.063 0.537 45.326 o
-13 -9 5 40.866 43.769 3.510 1.555 o
-13 -9 6 21.639 22.986 0.527 49.783 o
-13 -9 7 47.773 46.519 1.560 6.636 o
-13 -9 8 12.472 14.575 0.506 66.340 o
-13 -9 9 42.432 44.022 1.792 5.407 o
-13 -9 10 3.840 4.152 0.464 90.548 o
-13 -8 2 36.273 39.058 0.780 20.866 o
-13 -8 4 13.887 15.155 0.717 35.131 o
-13 -8 6 1.561 1.960 0.432 105.745 o
-13 -8 7 1.930 2.413 0.580 58.797 o
-13 -8 9 5.478 5.385 0.316 184.723 o
-13 -8 10 3.310 3.668 0.379 134.957 o
-13 -8 11 9.518 9.970 0.622 48.372 o
-13 -8 12 4.549 4.974 1.086 16.742 o
-13 -7 1 7.267 8.326 0.379 125.211 o
-13 -7 2 85.006 85.609 1.634 4.443 o
-13 -7 3 1.343 1.623 0.432 105.857 o
-13 -7 4 106.337 103.146 2.498 2.208 o
-13 -7 6 109.298 107.815 1.560 3.701 o
-13 -7 7 5.606 6.165 0.379 130.189 o
-13 -7 8 95.157 93.250 1.402 4.753 o
-13 -7 9 10.649 10.023 0.443 88.939 o
-13 -7 10 72.289 70.823 1.170 7.504 o
-13 -7 11 11.511 11.319 0.590 52.063 o
-13 -7 12 48.766 45.676 2.108 3.960 o
-13 -7 13 9.048 9.011 1.012 18.987 o
-13 -6 1 178.299 177.225 2.108 1.617 o
-13 -6 2 168.168 165.231 1.718 2.012 o
-13 -6 3 199.705 195.457 2.340 1.306 o
-13 -6 4 186.302 184.233 2.340 1.418 o
-13 -6 5 187.539 181.820 3.583 0.928 o
-13 -6 6 179.249 176.139 2.572 1.371 o
-13 -6 7 153.356 150.118 2.182 1.891 o
-13 -6 8 151.534 148.242 2.255 1.857 o
-13 -6 9 114.603 112.568 1.560 3.516 o
-13 -6 10 112.215 111.556 1.634 3.438 o
-13 -6 11 81.277 81.098 1.328 5.844 o
-13 -6 12 71.949 71.381 1.475 5.748 o
-13 -6 13 55.035 56.099 1.402 7.281 o
-13 -5 1 1.055 1.275 0.274 262.852 o
-13 -5 2 1.699 1.950 0.274 261.223 o
-13 -5 3 1.604 1.897 0.348 162.886 o
-13 -5 4 1.965 2.129 0.411 116.617 o
-13 -5 5 3.875 4.036 0.327 179.275 o
-13 -5 6 2.370 2.319 0.379 136.384 o
-13 -5 7 8.563 8.558 0.358 135.290 o
-13 -5 8 1.976 1.676 0.400 122.902 o
-13 -5 9 13.749 12.984 0.295 150.111 o
-13 -5 11 15.571 15.429 0.706 35.512 o
-13 -5 13 12.730 11.856 0.379 108.811 o
-13 -4 1 5.316 4.837 0.285 226.413 o
-13 -4 2 7.835 7.999 0.369 130.879 o
-13 -4 3 8.539 8.821 0.337 149.988 o
-13 -4 4 4.033 4.079 0.664 44.548 o
-13 -4 5 10.773 10.676 0.348 132.627 o
-13 -4 7 12.435 12.742 0.411 95.402 o
-13 -4 8 1.872 1.707 0.411 116.749 o
-13 -4 9 13.867 13.690 0.369 108.225 o
-13 -4 10 7.171 6.492 0.348 149.168 o
-13 -4 11 14.459 14.143 0.780 30.070 o
-13 -4 12 9.866 9.506 0.443 90.342 o
-13 -4 13 13.301 12.615 0.422 90.129 o
-13 -4 14 8.023 8.368 0.432 97.601 o
-13 -3 1 7.587 7.767 0.464 86.368 o
-13 -3 2 75.200 72.467 1.086 7.801 o
-13 -3 3 5.247 5.670 0.327 173.993 o
-13 -3 4 80.391 77.114 1.086 7.258 o
-13 -3 5 4.751 4.859 0.327 176.330 o
-13 -3 6 62.445 62.033 1.012 10.000 o
-13 -3 7 5.516 5.196 0.327 173.906 o
-13 -3 8 33.204 33.188 0.548 34.625 o
-13 -3 9 6.226 6.313 0.306 192.287 o
-13 -3 10 10.564 10.971 0.327 146.807 o
-13 -3 11 5.634 5.333 0.316 184.322 o
-13 -3 12 1.169 1.549 0.274 262.503 o
-13 -3 13 3.825 3.510 0.274 252.467 o
-13 -2 2 1.478 1.317 0.348 163.173 o
-13 -2 3 1.168 1.096 0.316 197.618 o
-13 -2 4 11.174 11.013 0.348 130.833 o
-13 -2 5 4.061 4.058 0.369 141.430 o
-13 -2 6 24.875 24.988 0.464 53.822 o
-13 -2 7 3.300 3.594 0.327 180.844 o
-13 -2 8 32.485 31.817 0.569 34.123 o
-13 -2 10 29.409 29.362 0.527 40.370 o
-13 -2 12 19.935 19.993 0.422 71.808 o
-13 -2 13 1.709 1.665 0.274 261.484 o
-13 -2 14 10.677 10.824 0.411 100.432 o
-13 -2 15 2.699 2.298 0.358 152.425 o
-13 -1 1 61.616 61.717 1.086 9.364 o
-13 -1 2 5.870 5.923 0.295 207.230 o
-13 -1 3 17.405 17.547 0.369 93.818 o
-13 -1 4 13.231 13.543 0.379 105.508 o
-13 -1 6 16.239 16.620 0.411 84.317 o
-13 -1 7 12.406 12.615 0.464 78.194 o
-13 -1 8 12.930 12.573 0.390 102.918 o
-13 -1 9 29.876 29.478 0.611 33.477 o
-13 -1 10 7.223 7.282 0.358 140.213 o
-13 -1 11 34.378 33.409 0.548 33.786 o
-13 -1 12 2.968 2.550 0.390 128.666 o
-13 -1 13 27.022 27.844 0.569 39.029 o
-13 -1 14 0.935 0.833 0.263 284.669 o
-13 -1 15 16.593 16.610 0.464 70.021 o
-13 0 1 584.923 569.383 4.131 0.198 o
-13 0 2 453.444 438.351 3.815 0.309 o
-13 0 3 665.571 652.737 5.217 0.147 o
-13 0 4 401.292 395.352 4.679 0.324 o
-13 0 5 625.035 613.626 4.911 0.166 o
-13 0 6 296.040 285.893 2.803 0.683 o
-13 0 7 491.791 485.556 5.217 0.229 o
-13 0 8 190.323 187.121 2.182 1.457 o
-13 0 9 331.404 331.706 3.583 0.496 o
-13 0 10 110.285 110.154 1.328 4.161 o
-13 0 11 194.831 201.370 2.572 1.224 o
-13 0 12 58.461 61.632 1.086 9.655 o
-13 0 13 101.083 108.278 1.560 3.904 o
-13 0 14 28.272 27.222 0.769 25.268 o
-13 0 15 46.473 51.146 1.475 7.216 o
-13 1 1 245.869 239.627 2.182 1.020 o
-13 1 2 2.845 2.940 0.285 238.740 o
-13 1 3 238.715 231.680 1.950 1.127 o
-13 1 4 1.393 1.929 0.274 261.827 o
-13 1 5 197.228 190.472 1.718 1.607 o
-13 1 7 143.273 141.466 1.634 2.576 o
-13 1 9 93.296 94.029 1.328 5.052 o
-13 1 11 54.627 57.596 1.170 9.296 o
-13 1 13 28.637 29.288 0.759 25.367 o
-13 1 15 13.395 14.417 1.012 18.518 o
-13 2 1 43.291 41.956 0.611 23.971 o
-13 2 2 21.464 21.531 0.348 84.367 o
-13 2 3 55.968 53.591 0.780 14.576 o
-13 2 4 8.491 8.600 0.369 128.684 o
-13 2 5 50.182 49.123 0.674 18.560 o
-13 2 7 35.801 35.527 0.432 39.522 o
-13 2 8 1.600 1.307 0.285 243.089 o
-13 2 9 23.194 22.669 0.854 23.058 o
-13 2 10 6.187 5.786 0.411 111.351 o
-13 2 11 15.022 15.682 0.474 70.213 o
-13 2 12 7.841 7.483 0.590 54.591 o
-13 2 13 9.995 9.706 0.611 49.817 o
-13 2 14 5.850 5.101 0.327 173.117 o
-13 3 2 28.286 28.866 0.369 58.939 o
-13 3 4 23.083 22.585 0.348 79.088 o
-13 3 6 14.914 14.481 0.369 104.361 o
-13 3 8 6.719 6.756 0.358 141.986 o
-13 3 9 2.480 1.781 0.316 195.816 o
-13 3 10 1.507 1.307 0.285 243.224 o
-13 3 11 5.306 4.574 0.464 89.531 o
-13 3 13 5.733 5.796 0.379 130.282 o
-13 4 1 13.807 14.217 0.285 153.681 o
-13 4 2 1.074 1.570 0.221 401.500 o
-13 4 3 25.204 25.241 0.337 73.217 o
-13 4 5 27.909 27.222 0.432 52.733 o
-13 4 7 20.056 19.571 0.527 52.798 o
-13 4 8 0.932 1.244 0.295 226.901 o
-13 4 9 9.213 9.338 0.422 99.664 o
-13 4 10 1.655 1.591 0.337 173.246 o
-13 4 11 2.275 2.814 0.274 258.825 o
-13 4 12 1.829 1.623 0.285 242.472 o
-13 4 14 1.392 1.128 0.295 226.500 o
-13 5 1 2.909 2.456 0.285 239.215 o
-13 5 2 9.068 8.948 0.295 184.880 o
-13 5 3 19.368 19.655 0.348 92.411 o
-13 5 5 42.632 42.462 0.632 23.391 o
-13 5 6 1.266 1.233 0.285 243.592 o
-13 5 7 58.598 59.240 1.328 7.573 o
-13 5 8 2.446 2.382 0.253 302.907 o
-13 5 9 58.626 59.872 0.938 11.389 o
-13 5 10 1.580 1.718 0.390 129.780 o
-13 5 11 45.352 46.678 1.012 12.859 o
-13 5 13 28.182 27.296 1.086 14.463 o
-13 6 1 261.774 256.215 2.730 0.821 o
-13 6 2 423.817 415.682 2.961 0.377 o
-13 6 3 303.686 297.739 2.340 0.709 o
-13 6 4 272.105 266.427 2.572 0.804 o
-13 6 5 288.854 285.587 2.182 0.786 o
-13 6 6 140.434 138.357 1.402 2.921 o
-13 6 7 223.992 224.977 2.645 1.021 o
-13 6 8 60.463 60.968 0.854 12.113 o
-13 6 9 142.710 144.743 1.792 2.392 o
-13 6 10 22.660 22.090 0.495 53.567 o
-13 6 11 75.716 81.172 1.718 4.469 o
-13 6 12 7.817 7.145 0.390 119.183 o
-13 6 13 34.081 35.443 0.938 16.879 o
-13 7 1 1126.960 1109.310 13.248 0.041 o
-13 7 2 37.153 36.275 0.622 27.450 o
-13 7 3 987.464 973.767 6.935 0.069 o
-13 7 4 41.539 40.807 0.590 25.764 o
-13 7 5 706.885 703.293 4.289 0.140 o
-13 7 6 35.469 34.368 0.632 28.152 o
-13 7 7 429.089 430.405 5.301 0.269 o
-13 7 8 24.152 22.754 0.527 47.623 o
-13 7 9 227.592 232.376 2.877 0.933 o
-13 7 10 13.658 13.880 0.854 25.563 o
-13 7 11 108.014 114.127 2.182 2.558 o
-13 7 12 6.649 6.260 0.432 100.499 o
-13 7 13 46.766 51.684 1.244 9.327 o
-13 8 2 2.646 2.561 0.253 301.798 o
-13 8 3 4.875 4.901 0.306 199.588 o
-13 8 5 11.246 11.456 0.390 107.907 o
-13 8 7 13.281 14.112 0.443 82.133 o
-13 8 8 1.133 1.623 0.379 137.283 o
-13 8 9 11.827 12.025 0.727 35.157 o
-13 8 10 1.533 1.412 0.348 163.107 o
-13 8 11 9.047 10.824 0.769 32.234 o
-13 8 12 1.382 1.180 0.348 163.273 o
-13 8 13 6.202 7.030 0.432 100.567 o
-13 9 1 13.774 13.754 0.337 123.467 o
-13 9 2 5.948 5.544 0.316 182.987 o
-13 9 3 17.476 17.969 0.674 37.270 o
-13 9 4 5.268 5.670 0.622 50.321 o
-13 9 5 21.161 21.036 0.464 60.956 o
-13 9 6 3.280 3.762 0.464 90.929 o
-13 9 7 23.251 21.995 0.706 31.595 o
-13 9 8 1.848 1.676 0.506 77.206 o
-13 9 9 21.768 21.700 0.664 35.545 o
-13 9 10 1.282 1.876 0.590 56.810 o
-13 9 11 16.630 17.674 0.780 29.172 o
-13 10 1 36.882 35.569 1.328 9.477 o
-13 10 2 37.118 35.780 0.780 21.080 o
-13 10 3 27.621 26.748 0.727 27.789 o
-13 10 4 36.206 34.747 0.854 18.989 o
-13 10 5 18.642 18.117 0.495 60.142 o
-13 10 6 22.672 21.004 0.548 47.068 o
-13 10 7 10.781 10.349 0.495 72.520 o
-13 10 8 8.832 9.411 0.537 64.138 o
-13 10 9 4.831 5.006 0.379 132.257 o
-13 11 1 65.703 62.876 2.108 3.618 o
-13 11 3 46.294 47.984 1.086 11.520 o
-13 11 4 1.503 1.265 0.306 211.036 o
-13 11 5 30.841 29.783 0.569 35.818 o
-13 11 6 4.475 4.521 0.464 90.080 o
-13 11 7 20.889 21.036 0.590 43.412 o
-13 11 8 4.851 5.111 0.506 75.665 o
-13 11 9 14.276 14.386 0.506 64.667 o
-13 11 10 3.105 3.288 0.622 50.933 o
-13 11 11 9.317 9.422 0.537 63.832 o
-13 12 1 8.879 9.137 0.580 55.697 o
-13 12 2 34.310 31.501 2.182 3.937 o
-13 12 3 22.543 22.248 0.664 35.066 o
-13 12 4 12.329 11.625 0.506 67.869 o
-13 12 5 33.722 30.542 0.780 22.740 o
-13 12 6 2.264 2.308 0.453 95.903 o
-13 12 7 34.390 33.440 0.780 22.149 o
-13 12 9 25.925 26.295 0.938 18.924 o
-13 12 11 15.284 16.177 1.012 18.290 o
-13 13 1 1041.370 1036.860 18.696 0.032 o
-13 13 2 32.050 32.734 1.086 13.806 o
-13 13 3 797.101 796.932 9.348 0.081 o
-13 13 4 28.311 26.790 1.086 14.475 o
-13 13 5 508.244 500.595 5.691 0.208 o
-13 13 6 20.248 20.140 0.622 40.656 o
-13 13 7 275.233 285.198 6.313 0.336 o
-13 13 8 11.304 12.858 1.402 9.913 o
-13 13 9 129.494 148.401 4.131 0.917 o
-13 13 10 4.817 5.733 0.495 78.698 o
-13 14 1 12.560 13.184 1.560 8.014 o
-13 14 2 65.841 63.898 3.120 1.838 o
-13 14 4 52.193 51.715 1.170 9.730 o
-13 14 6 31.838 28.993 0.938 17.770 o
-13 14 7 2.849 2.909 0.537 68.122 o
-13 14 8 15.988 16.251 0.674 38.206 o
-13 15 1 10.630 10.613 1.475 8.989 o
-13 15 2 23.475 24.166 0.854 22.847 o
-13 15 3 19.904 20.720 1.718 6.495 o
-13 15 4 24.720 23.829 0.854 22.625 o
-13 15 5 22.233 22.195 0.854 23.299 o
-13 15 6 20.033 18.728 0.506 56.510 o
-13 15 7 18.384 18.349 0.717 33.202 o
-13 15 8 13.511 13.659 0.548 57.325 o
-13 15 9 12.281 12.563 1.012 18.672 o
-13 16 5 15.185 15.250 1.328 10.887 o
-13 16 7 7.712 7.325 1.086 16.619 o
-12 -11 3 9.789 11.424 0.537 62.865 o
-12 -11 5 18.193 21.890 0.664 37.115 o
-12 -11 7 22.178 25.526 0.674 33.655 o
-12 -11 8 2.211 2.593 0.432 105.384 o
-12 -11 9 19.395 21.004 1.170 13.514 o
-12 -10 3 3.594 3.573 0.379 134.707 o
-12 -10 4 1.961 2.308 0.495 80.426 o
-12 -10 5 10.153 11.572 0.453 84.971 o
-12 -10 6 2.978 3.952 0.379 135.151 o
-12 -10 7 15.495 17.094 0.643 41.574 o
-12 -10 8 4.792 5.301 0.379 132.102 o
-12 -10 9 15.045 15.482 0.464 72.866 o
-12 -10 10 6.714 7.356 0.580 56.977 o
-12 -10 11 9.804 10.507 0.674 41.304 o
-12 -10 12 7.467 6.914 0.938 22.196 o
-12 -9 1 6.075 5.544 0.537 66.621 o
-12 -9 2 8.397 9.411 0.506 72.136 o
-12 -9 3 4.321 4.258 0.537 67.534 o
-12 -9 4 21.669 24.588 1.012 17.231 o
-12 -9 6 37.648 42.040 0.727 21.865 o
-12 -9 8 46.325 45.560 1.244 9.572 o
-12 -9 9 3.717 4.015 0.390 127.327 o
-12 -9 10 42.170 43.779 1.170 10.897 o
-12 -9 11 7.619 7.630 0.432 98.574 o
-12 -9 13 8.550 11.150 1.012 18.956 o
-12 -8 2 7.049 7.778 0.622 49.576 o
-12 -8 3 3.026 4.121 0.422 109.767 o
-12 -8 4 10.869 11.329 0.632 46.106 o
-12 -8 5 8.613 8.526 0.506 72.305 o
-12 -8 6 10.336 10.718 0.379 115.917 o
-12 -8 7 12.941 13.458 0.674 39.845 o
-12 -8 8 7.261 7.472 0.422 103.773 o
-12 -8 9 12.533 13.237 0.780 30.562 o
-12 -8 10 4.494 4.679 0.306 201.135 o
-12 -8 11 8.443 7.799 0.379 123.357 o
-12 -8 12 2.931 2.213 0.306 208.180 o
-12 -7 1 30.819 31.659 0.590 33.760 o
-12 -7 2 104.856 105.865 2.340 2.415 o
-12 -7 3 36.889 39.300 0.780 20.668 o
-12 -7 4 103.752 102.282 1.402 4.312 o
-12 -7 5 46.726 49.692 1.170 10.266 o
-12 -7 6 92.569 90.604 1.402 4.894 o
-12 -7 7 56.045 58.070 1.086 10.048 o
-12 -7 8 74.024 72.867 1.950 3.856 o
-12 -7 9 58.018 56.542 1.244 8.386 o
-12 -7 10 51.438 51.821 1.012 11.797 o
-12 -7 11 49.747 49.112 1.402 7.710 o
-12 -7 12 29.718 27.760 0.727 26.879 o
-12 -7 13 35.250 33.662 2.340 3.434 o
-12 -6 1 17.080 17.885 0.348 101.507 o
-12 -6 2 35.595 37.487 0.674 25.445 o
-12 -6 3 24.555 25.072 0.443 57.139 o
-12 -6 4 29.591 29.826 0.611 33.539 o
-12 -6 5 23.355 23.355 0.464 56.679 o
-12 -6 6 21.065 22.322 0.464 60.246 o
-12 -6 7 14.840 15.535 0.474 70.532 o
-12 -6 8 11.992 12.436 0.411 96.526 o
-12 -6 9 6.405 7.030 0.295 202.488 o
-12 -6 10 5.021 5.090 0.274 243.579 o
-12 -6 11 2.089 2.287 0.316 196.010 o
-12 -5 1 32.436 32.566 0.516 37.602 o
-12 -5 2 8.022 7.852 0.379 124.171 o
-12 -5 3 61.925 60.020 1.012 10.159 o
-12 -5 4 8.816 9.432 0.316 165.084 o
-12 -5 5 83.606 81.794 1.328 5.722 o
-12 -5 6 5.737 5.143 0.443 97.388 o
-12 -5 7 81.742 81.488 1.170 6.575 o
-12 -5 8 1.887 1.971 0.253 305.455 o
-12 -5 9 58.884 58.534 0.938 11.441 o
-12 -5 11 31.833 30.384 0.516 38.916 o
-12 -5 13 13.281 12.794 0.379 106.306 o
-12 -4 2 13.076 12.868 0.369 111.453 o
-12 -4 4 1.859 2.456 0.411 116.591 o
-12 -4 7 3.091 3.014 0.285 237.946 o
-12 -4 8 2.138 2.709 0.285 240.782 o
-12 -4 9 4.970 4.869 0.316 187.005 o
-12 -4 10 2.420 2.182 0.285 240.742 o
-12 -4 11 4.686 4.374 0.411 113.820 o
-12 -4 13 3.003 2.824 0.348 161.002 o
-12 -4 15 1.420 1.233 0.348 163.235 o
-12 -3 2 3.861 3.931 0.285 233.999 o
-12 -3 4 13.960 14.333 0.527 60.674 o
-12 -3 6 28.220 28.361 0.400 55.421 o
-12 -3 8 36.759 35.401 0.464 36.675 o
-12 -3 9 2.889 2.582 0.379 135.869 o
-12 -3 10 33.855 34.157 0.759 23.035 o
-12 -3 11 5.790 5.754 0.495 78.150 o
-12 -3 12 23.688 22.901 0.411 65.109 o
-12 -3 13 7.064 6.250 0.559 61.284 o
-12 -3 14 13.481 13.121 0.379 105.412 o
-12 -3 15 6.087 5.849 0.580 57.462 o
-12 -2 1 3.571 3.404 0.285 235.877 o
-12 -2 2 23.447 23.818 0.369 72.544 o
-12 -2 3 13.759 14.502 0.390 98.856 o
-12 -2 4 28.573 29.088 0.390 55.671 o
-12 -2 5 30.905 31.396 0.548 36.798 o
-12 -2 6 23.588 23.997 0.611 38.665 o
-12 -2 7 43.507 43.115 0.611 23.648 o
-12 -2 8 14.420 14.776 0.369 105.287 o
-12 -2 9 41.165 39.585 0.495 30.351 o
-12 -2 10 7.213 6.882 0.443 95.107 o
-12 -2 11 27.328 27.054 0.854 21.735 o
-12 -2 12 3.317 2.666 0.327 181.637 o
-12 -2 13 12.914 13.248 0.495 68.998 o
-12 -2 14 1.550 1.465 0.295 226.108 o
-12 -2 15 4.279 4.163 0.316 189.829 o
-12 -1 1 18.029 18.443 0.348 97.909 o
-12 -1 2 94.357 91.922 1.086 5.937 o
-12 -1 3 11.445 12.141 0.316 148.320 o
-12 -1 4 69.421 68.283 1.244 7.278 o
-12 -1 5 12.224 12.468 0.327 137.519 o
-12 -1 6 41.740 41.408 0.580 25.949 o
-12 -1 7 17.325 17.179 0.400 84.675 o
-12 -1 8 21.908 21.152 0.443 63.585 o
-12 -1 9 22.048 21.700 0.464 59.379 o
-12 -1 10 10.723 10.697 0.400 105.015 o
-12 -1 11 21.839 21.795 0.464 59.588 o
-12 -1 12 5.155 4.195 0.411 113.438 o
-12 -1 13 16.665 16.241 0.548 53.895 o
-12 -1 14 2.514 2.645 0.295 223.448 o
-12 -1 15 10.101 9.580 0.559 58.927 o
-12 0 1 8.540 8.494 0.285 200.372 o
-12 0 2 147.572 144.743 1.328 2.803 o
-12 0 3 1.739 2.055 0.242 332.549 o
-12 0 4 114.263 113.506 0.938 4.848 o
-12 0 6 88.854 87.790 1.012 6.703 o
-12 0 7 1.149 1.086 0.274 262.853 o
-12 0 8 66.528 66.849 1.086 8.714 o
-12 0 9 2.466 2.793 0.316 195.064 o
-12 0 10 45.012 46.014 1.012 12.944 o
-12 0 11 3.239 3.415 0.411 115.478 o
-12 0 12 26.522 24.904 0.780 25.577 o
-12 0 13 3.549 4.089 0.611 52.559 o
-12 0 14 13.514 12.584 0.548 57.718 o
-12 0 15 3.423 2.930 0.379 135.217 o
-12 1 1 9.164 9.822 0.263 217.423 o
-12 1 2 18.826 18.802 0.285 117.704 o
-12 1 3 7.344 7.388 0.316 174.877 o
-12 1 4 16.594 16.915 0.400 86.456 o
-12 1 5 5.506 5.449 0.295 209.698 o
-12 1 6 8.303 8.294 0.285 202.283 o
-12 1 7 3.294 3.088 0.337 170.403 o
-12 1 8 1.681 1.950 0.274 261.259 o
-12 1 12 0.477 0.980 0.274 263.592 o
-12 2 1 19.973 19.434 0.316 100.775 o
-12 2 2 12.512 12.299 0.285 166.298 o
-12 2 3 30.138 30.163 0.474 44.117 o
-12 2 4 38.773 38.415 0.537 30.134 o
-12 2 5 27.710 27.117 0.379 59.914 o
-12 2 6 55.487 54.192 0.854 13.419 o
-12 2 7 16.101 15.925 0.516 60.019 o
-12 2 8 50.513 51.399 0.727 16.997 o
-12 2 9 5.920 5.986 0.306 194.062 o
-12 2 10 32.788 32.271 0.727 25.043 o
-12 2 11 1.235 1.381 0.274 262.530 o
-12 2 12 15.982 16.177 0.369 99.281 o
-12 2 14 6.101 7.367 0.411 110.446 o
-12 3 1 67.847 66.702 0.674 12.556 o
-12 3 2 24.758 26.116 0.464 53.288 o
-12 3 3 28.117 27.665 0.474 47.416 o
-12 3 4 28.656 28.498 0.348 61.378 o
-12 3 5 5.129 4.953 0.274 243.384 o
-12 3 6 30.624 29.193 0.464 45.108 o
-12 3 8 29.017 27.633 0.400 54.799 o
-12 3 10 23.570 23.165 0.516 49.271 o
-12 3 12 16.151 15.566 0.369 99.638 o
-12 3 14 9.412 9.475 0.506 71.323 o
-12 4 1 19.302 19.107 0.274 119.085 o
-12 4 2 2.097 2.139 0.221 395.722 o
-12 4 3 7.426 7.156 0.285 210.268 o
-12 4 4 3.148 3.193 0.253 298.263 o
-12 4 6 3.609 3.836 0.295 219.158 o
-12 4 7 2.431 2.435 0.274 258.918 o
-12 4 8 2.847 2.561 0.285 239.240 o
-12 4 9 6.526 5.522 0.453 92.251 o
-12 4 10 1.556 1.433 0.253 307.058 o
-12 4 11 6.978 6.640 0.400 115.212 o
-12 4 13 4.707 5.090 0.316 187.438 o
-12 5 2 5.600 5.786 0.221 348.340 o
-12 5 3 0.837 0.833 0.211 444.356 o
-12 5 4 3.441 3.615 0.285 235.956 o
-12 5 5 1.408 2.034 0.295 225.918 o
-12 5 6 1.125 0.906 0.253 308.460 o
-12 5 13 0.777 0.864 0.285 244.278 o
-12 6 1 34.655 34.115 0.464 38.983 o
-12 6 2 258.997 259.250 2.413 0.885 o
-12 6 3 12.638 12.352 0.369 113.318 o
-12 6 4 189.005 187.279 1.475 1.811 o
-12 6 6 139.316 139.906 1.402 2.928 o
-12 6 7 2.128 1.707 0.285 241.849 o
-12 6 8 98.954 98.076 1.244 5.018 o
-12 6 9 7.983 8.442 0.337 152.363 o
-12 6 10 64.027 63.814 1.086 9.058 o
-12 6 11 10.570 9.917 0.274 195.183 o
-12 6 12 36.316 36.212 1.012 14.696 o
-12 6 13 8.970 9.538 0.348 139.900 o
-12 6 14 17.728 19.582 1.086 15.711 o
-12 7 1 10.374 10.918 0.306 163.908 o
-12 7 2 1.291 1.623 0.190 543.396 o
-12 7 4 1.530 1.497 0.221 399.957 o
-12 7 6 1.402 1.149 0.285 243.474 o
-12 7 7 1.908 1.855 0.242 332.310 o
-12 7 9 1.595 1.686 0.400 123.067 o
-12 8 1 3.766 3.847 0.211 413.064 o
-12 8 2 28.872 28.751 0.400 54.214 o
-12 8 3 6.116 5.775 0.221 342.438 o
-12 8 4 26.027 24.430 0.400 61.776 o
-12 8 5 4.775 4.553 0.379 132.652 o
-12 8 6 19.488 18.707 0.580 46.387 o
-12 8 7 1.799 1.792 0.422 111.022 o
-12 8 8 12.232 11.614 0.559 57.000 o
-12 8 10 6.270 7.567 0.506 74.228 o
-12 8 12 2.581 2.161 0.348 161.881 o
-12 9 1 23.876 24.630 0.506 49.597 o
-12 9 2 2.961 2.719 0.327 182.177 o
-12 9 3 2.253 1.992 0.379 136.580 o
-12 9 5 1.190 1.128 0.348 163.393 o
-12 9 7 5.617 5.301 0.559 62.031 o
-12 9 9 6.160 6.081 0.379 129.336 o
-12 9 11 3.650 4.100 0.327 179.674 o
-12 9 13 1.359 2.013 0.400 123.097 o
-12 10 1 1.200 1.475 0.379 137.286 o
-12 10 2 5.065 4.753 0.379 132.103 o
-12 10 8 3.465 3.288 0.379 134.994 o
-12 10 9 2.664 2.097 0.432 105.294 o
-12 10 10 3.371 3.731 0.432 104.463 o
-12 10 11 3.393 3.478 0.411 115.340 o
-12 10 12 1.983 2.308 0.432 105.536 o
-12 11 1 20.369 19.782 0.854 23.901 o
-12 11 2 12.091 11.150 0.590 51.806 o
-12 11 3 10.979 10.739 0.453 84.445 o
-12 11 4 11.416 10.834 0.443 87.302 o
-12 11 5 4.039 3.225 0.537 67.779 o
-12 11 6 7.781 7.188 0.580 56.595 o
-12 11 7 1.071 1.465 0.422 111.296 o
-12 11 8 4.477 4.068 0.506 76.062 o
-12 11 10 2.531 2.550 0.559 63.199 o
-12 11 12 1.543 2.403 0.495 80.504 o
-12 12 2 72.277 71.950 1.170 7.467 o
-12 12 4 50.609 48.195 0.854 14.779 o
-12 12 5 1.846 1.749 0.495 80.508 o
-12 12 6 35.290 33.588 0.611 29.526 o
-12 12 7 3.540 2.677 0.422 109.905 o
-12 12 8 24.117 25.062 1.086 14.950 o
-12 12 9 4.262 4.490 0.664 44.488 o
-12 12 10 15.539 15.545 0.938 21.097 o
-12 12 11 3.461 3.330 0.443 99.685 o
-12 13 1 102.252 106.877 3.741 1.190 o
-12 13 2 12.002 11.941 0.622 46.955 o
-12 13 3 41.265 38.278 0.854 17.554 o
-12 13 4 15.532 14.597 0.696 36.633 o
-12 13 5 13.845 13.395 0.548 57.175 o
-12 13 6 17.670 17.379 0.706 34.478 o
-12 13 7 4.166 2.656 0.854 27.073 o
-12 13 8 16.580 15.809 0.769 30.135 o
-12 13 10 12.730 13.300 1.170 14.059 o
-12 14 1 29.857 30.300 1.634 6.856 o
-12 14 3 25.156 23.544 1.792 5.899 o
-12 14 5 17.451 15.967 0.854 24.782 o
-12 14 7 10.506 9.791 0.717 36.727 o
-12 14 9 5.583 5.375 0.390 124.208 o
-12 15 1 4.964 5.185 1.402 10.055 o
-12 15 3 5.159 5.375 0.664 44.278 o
-12 15 5 4.308 2.603 0.664 44.607 o
-12 16 6 4.989 3.035 0.527 70.198 o
-12 16 8 5.155 4.890 0.938 22.365 o
-11 -12 2 33.784 39.321 1.402 8.700 o
-11 -12 4 23.303 25.452 0.769 26.990 o
-11 -12 6 10.984 12.036 0.854 26.062 o
-11 -12 8 3.244 5.554 1.170 14.440 o
-11 -11 2 58.426 54.150 2.182 3.564 o
-11 -11 4 76.457 75.829 1.792 4.267 o
-11 -11 6 79.948 74.290 2.255 3.007 o
-11 -11 7 2.013 2.477 0.348 162.293 o
-11 -11 8 68.352 66.301 2.255 3.188 o
-11 -11 9 2.115 2.403 0.379 136.534 o
-11 -11 10 49.228 52.695 1.634 6.015 o
-11 -11 12 30.793 35.032 1.328 9.814 o
-11 -10 1 21.171 21.668 1.475 8.657 o
-11 -10 2 3.139 2.751 0.464 91.217 o
-11 -10 3 22.244 22.922 0.590 41.905 o
-11 -10 5 16.926 17.400 0.580 48.571 o
-11 -10 7 9.575 10.792 0.506 70.656 o
-11 -10 8 2.571 3.098 0.495 80.166 o
-11 -10 9 4.608 5.080 0.464 89.824 o
-11 -10 10 4.341 4.342 0.432 103.566 o
-11 -10 11 2.661 2.603 0.327 182.723 o
-11 -10 12 4.463 4.184 0.611 52.381 o
-11 -9 2 49.412 53.644 1.012 11.931 o
-11 -9 4 50.623 55.056 1.086 10.722 o
-11 -9 5 2.858 2.171 0.495 80.217 o
-11 -9 6 37.045 39.880 0.938 16.034 o
-11 -9 7 2.729 2.340 0.379 136.102 o
-11 -9 8 19.213 19.940 0.559 48.884 o
-11 -9 9 1.340 1.802 0.432 105.834 o
-11 -9 10 6.915 8.442 0.495 76.532 o
-11 -9 12 1.651 1.781 0.327 184.448 o
-11 -8 5 1.210 1.507 0.443 100.934 o
-11 -8 6 1.099 1.307 0.379 137.357 o
-11 -8 7 1.126 1.507 0.285 243.596 o
-11 -7 2 18.229 19.097 0.495 60.056 o
-11 -7 3 1.006 1.033 0.242 335.847 o
-11 -7 4 17.420 17.843 0.443 72.850 o
-11 -7 6 11.402 12.320 0.495 70.985 o
-11 -7 8 3.671 3.678 0.316 191.864 o
-11 -7 12 1.578 1.191 0.348 163.150 o
-11 -7 13 0.978 0.949 0.253 308.660 o
-11 -7 14 4.178 3.805 0.327 178.875 o
-11 -6 2 13.706 13.754 0.358 113.332 o
-11 -6 3 0.732 1.180 0.295 227.091 o
-11 -6 4 3.808 3.784 0.379 134.352 o
-11 -6 5 2.512 2.793 0.295 223.294 o
-11 -6 7 2.225 2.076 0.285 241.281 o
-11 -6 8 3.016 2.635 0.295 222.331 o
-11 -6 10 7.077 6.661 0.274 227.892 o
-11 -6 12 7.689 7.925 0.495 76.152 o
-11 -6 13 2.903 2.403 0.316 194.659 o
-11 -6 14 5.444 5.038 0.316 185.359 o
-11 -6 15 4.679 3.604 0.495 79.286 o
-11 -5 1 32.353 32.334 0.696 26.707 o
-11 -5 2 12.513 12.731 0.316 142.518 o
-11 -5 3 19.131 19.202 0.369 87.451 o
-11 -5 4 25.701 28.034 0.516 45.070 o
-11 -5 5 4.805 4.932 0.316 187.384 o
-11 -5 6 33.884 34.979 0.706 25.147 o
-11 -5 8 30.439 29.952 0.559 36.819 o
-11 -5 9 2.348 2.308 0.295 224.129 o
-11 -5 10 19.062 18.622 0.495 59.395 o
-11 -5 11 4.096 3.773 0.274 250.837 o
-11 -5 12 8.174 7.746 0.348 144.792 o
-11 -5 13 3.028 3.151 0.285 237.931 o
-11 -5 14 2.151 1.602 0.316 196.379 o
-11 -4 1 158.270 152.764 1.634 2.276 o
-11 -4 2 96.327 93.323 1.634 4.035 o
-11 -4 3 197.808 192.180 1.950 1.493 o
-11 -4 4 83.522 82.500 1.475 5.102 o
-11 -4 5 200.026 193.898 1.718 1.570 o
-11 -4 6 53.116 51.199 0.854 14.071 o
-11 -4 7 165.658 160.942 1.718 2.065 o
-11 -4 8 25.817 26.179 0.422 57.651 o
-11 -4 9 115.797 113.579 1.328 3.939 o
-11 -4 10 10.262 9.865 0.306 166.912 o
-11 -4 11 71.073 69.537 1.244 7.141 o
-11 -4 12 3.692 3.351 0.274 253.289 o
-11 -4 13 39.773 37.888 0.780 20.091 o
-11 -4 14 1.360 1.328 0.274 262.381 o
-11 -4 15 20.767 21.057 0.495 56.176 o
-11 -3 1 0.960 0.854 0.285 244.126 o
-11 -3 2 15.645 15.672 0.348 109.229 o
-11 -3 4 20.167 20.709 0.400 75.475 o
-11 -3 5 5.394 5.417 0.285 224.770 o
-11 -3 6 16.822 16.926 0.337 107.785 o
-11 -3 7 11.191 10.876 0.316 152.100 o
-11 -3 8 10.276 10.560 0.432 92.933 o
-11 -3 9 12.556 12.742 0.327 135.709 o
-11 -3 10 5.450 5.259 0.274 240.971 o
-11 -3 11 9.506 8.747 0.369 126.075 o
-11 -3 12 3.170 2.740 0.285 238.114 o
-11 -3 13 5.284 5.659 0.464 89.170 o
-11 -3 14 2.345 1.960 0.295 224.465 o
-11 -3 15 2.236 2.371 0.390 129.245 o
-11 -2 1 69.853 66.617 0.854 10.452 o
-11 -2 2 12.629 12.826 0.306 148.802 o
-11 -2 3 78.960 76.029 0.854 8.888 o
-11 -2 4 7.096 7.377 0.285 211.442 o
-11 -2 5 56.844 54.603 1.170 9.238 o
-11 -2 6 3.505 3.404 0.253 296.013 o
-11 -2 7 24.649 24.440 0.432 59.014 o
-11 -2 8 1.924 1.876 0.327 184.123 o
-11 -2 9 5.002 4.795 0.411 113.284 o
-11 -2 10 1.178 1.033 0.316 197.635 o
-11 -2 15 1.960 2.108 0.253 305.028 o
-11 -1 1 22.950 23.007 0.337 81.238 o
-11 -1 3 36.674 36.391 0.559 30.857 o
-11 -1 4 1.057 1.086 0.274 262.968 o
-11 -1 5 41.385 40.639 0.516 28.959 o
-11 -1 6 4.674 4.953 0.327 176.403 o
-11 -1 7 31.882 31.259 0.569 34.678 o
-11 -1 8 7.343 7.420 0.358 139.764 o
-11 -1 9 17.057 17.042 0.400 85.367 o
-11 -1 10 7.811 7.904 0.316 172.122 o
-11 -1 11 6.478 6.650 0.569 59.262 o
-11 -1 12 6.437 6.829 0.316 179.173 o
-11 -1 13 1.806 2.224 0.369 144.665 o
-11 -1 14 4.212 3.973 0.348 158.332 o
-11 0 1 7.378 7.188 0.253 256.773 o
-11 0 2 4.349 4.922 0.242 310.426 o
-11 0 3 9.531 9.591 0.263 215.575 o
-11 0 4 4.062 3.689 0.253 292.293 o
-11 0 5 8.088 7.989 0.295 192.237 o
-11 0 6 4.308 4.584 0.316 189.211 o
-11 0 7 3.402 3.594 0.295 220.098 o
-11 0 8 5.309 4.932 0.295 211.485 o
-11 0 10 6.070 5.659 0.295 206.944 o
-11 0 11 0.785 0.906 0.285 244.255 o
-11 0 12 5.590 5.364 0.443 97.419 o
-11 0 13 2.899 2.877 0.400 121.997 o
-11 0 14 4.037 3.826 0.443 99.186 o
-11 0 15 3.634 3.046 0.780 32.429 o
-11 1 1 6.420 6.587 0.221 334.030 o
-11 1 2 5.454 5.364 0.211 383.406 o
-11 1 5 5.174 5.122 0.253 280.954 o
-11 1 6 2.907 2.856 0.285 238.686 o
-11 1 7 16.501 16.167 0.400 87.427 o
-11 1 8 4.429 4.469 0.253 287.865 o
-11 1 9 23.364 22.722 0.464 57.062 o
-11 1 10 2.234 2.340 0.337 172.324 o
-11 1 11 21.326 20.583 0.643 37.897 o
-11 1 13 13.983 13.775 0.390 99.173 o
-11 1 15 6.950 7.145 0.527 68.381 o
-11 2 1 202.930 202.466 1.244 1.695 o
-11 2 2 285.545 283.870 1.560 0.882 o
-11 2 3 254.283 253.106 2.023 0.991 o
-11 2 4 216.404 215.787 1.634 1.395 o
-11 2 5 256.550 252.010 1.950 0.998 o
-11 2 6 118.501 116.383 1.086 4.305 o
-11 2 7 208.138 203.404 1.792 1.442 o
-11 2 8 49.898 50.724 0.727 17.231 o
-11 2 9 136.801 136.565 1.402 3.013 o
-11 2 10 16.919 16.188 0.527 57.227 o
-11 2 11 73.019 73.900 1.328 6.414 o
-11 2 12 4.850 4.764 0.411 113.459 o
-11 2 13 31.669 31.164 0.854 20.355 o
-11 2 14 1.287 1.370 0.316 197.414 o
-11 2 15 11.203 11.561 0.495 71.547 o
-11 3 1 165.892 162.734 0.759 2.721 o
-11 3 2 7.873 8.305 0.200 354.150 o
-11 3 3 140.721 139.600 0.759 3.645 o
-11 3 4 21.171 21.858 0.274 105.349 o
-11 3 5 81.516 80.624 1.475 5.208 o
-11 3 6 30.692 30.489 0.453 45.365 o
-11 3 7 33.809 32.460 0.443 42.112 o
-11 3 8 31.572 30.542 0.537 37.421 o
-11 3 9 10.448 10.792 0.422 96.557 o
-11 3 10 26.015 25.136 0.590 38.737 o
-11 3 11 2.559 2.308 0.295 223.706 o
-11 3 12 18.329 17.779 0.400 82.010 o
-11 3 14 11.442 12.014 0.569 55.470 o
-11 4 1 52.947 51.810 0.443 22.572 o
-11 4 2 1.098 1.296 0.169 688.894 o
-11 4 3 65.609 63.614 0.569 14.520 o
-11 4 4 0.543 0.706 0.190 549.369 o
-11 4 5 49.077 48.269 0.611 20.610 o
-11 4 7 23.963 23.734 0.400 65.795 o
-11 4 9 7.594 7.135 0.316 174.414 o
-11 4 10 0.678 1.001 0.274 263.417 o
-11 4 11 1.336 1.275 0.285 243.478 o
-11 4 12 0.922 1.370 0.306 211.524 o
-11 5 1 1.453 1.486 0.169 684.268 o
-11 5 2 8.639 9.127 0.190 359.633 o
-11 5 4 13.972 14.133 0.306 139.603 o
-11 5 5 2.004 2.709 0.242 330.342 o
-11 5 6 10.484 10.075 0.295 174.598 o
-11 5 7 3.587 3.394 0.253 295.624 o
-11 5 8 4.378 4.195 0.390 126.511 o
-11 5 9 3.213 2.824 0.390 128.356 o
-11 5 10 0.903 0.864 0.285 244.172 o
-11 5 11 2.073 2.161 0.221 395.794 o
-11 5 13 1.198 1.275 0.253 307.997 o
-11 6 1 3.654 3.752 0.169 623.450 o
-11 6 2 2.734 3.098 0.179 580.980 o
-11 6 3 16.756 16.831 0.232 160.777 o
-11 6 4 5.060 5.280 0.221 357.180 o
-11 6 5 27.873 27.001 0.400 56.923 o
-11 6 6 4.330 4.247 0.316 189.593 o
-11 6 7 29.337 28.477 0.559 38.091 o
-11 6 8 1.659 1.412 0.274 261.813 o
-11 6 9 23.425 22.680 0.464 57.012 o
-11 6 11 15.323 14.607 0.379 99.039 o
-11 6 13 8.420 8.178 0.464 85.352 o
-11 6 14 0.563 1.296 0.348 163.631 o
-11 7 1 60.325 58.734 0.485 17.734 o
-11 7 2 10.028 10.349 0.211 283.999 o
-11 7 3 53.105 51.294 0.527 20.687 o
-11 7 4 10.922 10.676 0.337 138.842 o
-11 7 5 39.203 38.215 0.443 34.836 o
-11 7 6 8.393 8.579 0.337 150.846 o
-11 7 7 27.371 25.041 0.464 50.869 o
-11 7 8 4.124 4.216 0.295 216.975 o
-11 7 9 18.510 18.591 0.780 28.597 o
-11 7 11 11.660 11.719 0.337 134.446 o
-11 7 13 6.551 6.734 0.548 63.699 o
-11 8 1 28.789 29.119 0.411 52.839 o
-11 8 2 27.605 27.496 0.474 48.043 o
-11 8 3 50.082 49.945 0.611 19.986 o
-11 8 4 10.441 9.770 0.358 128.555 o
-11 8 5 62.446 62.486 1.170 8.501 o
-11 8 6 1.830 2.561 0.348 162.424 o
-11 8 7 56.264 56.310 1.328 7.787 o
-11 8 9 37.207 38.120 0.938 16.151 o
-11 8 11 18.053 17.558 0.611 43.786 o
-11 8 13 6.309 7.578 0.432 100.147 o
-11 9 1 606.736 595.552 6.777 0.146 o
-11 9 2 20.067 21.131 0.643 38.391 o
-11 9 3 475.379 460.789 4.131 0.276 o
-11 9 4 30.439 29.720 0.527 39.418 o
-11 9 5 291.166 288.317 3.510 0.599 o
-11 9 6 35.798 34.305 0.664 26.481 o
-11 9 7 144.472 150.034 2.877 1.461 o
-11 9 8 32.036 30.806 0.854 20.314 o
-11 9 9 59.258 61.084 2.255 3.319 o
-11 9 10 22.306 22.322 0.706 31.890 o
-11 9 11 20.726 21.732 0.938 20.033 o
-11 9 12 12.452 12.731 0.453 81.152 o
-11 9 13 6.601 7.335 0.854 26.771 o
-11 10 3 4.169 4.353 0.474 86.417 o
-11 10 4 1.520 1.623 0.411 116.899 o
-11 10 5 11.234 10.645 0.738 34.508 o
-11 10 7 13.648 12.320 0.548 57.716 o
-11 10 9 11.018 11.098 0.548 59.975 o
-11 10 11 6.720 7.989 0.938 22.209 o
-11 11 1 19.879 20.351 0.759 29.366 o
-11 11 2 1.099 1.149 0.379 137.386 o
-11 11 3 14.698 14.902 0.506 63.987 o
-11 11 4 1.278 1.412 0.379 137.267 o
-11 11 5 6.670 6.439 0.422 105.170 o
-11 12 1 24.207 25.009 0.622 37.080 o
-11 12 2 12.422 11.899 0.453 81.761 o
-11 12 3 38.037 36.181 1.086 13.005 o
-11 12 4 7.837 8.115 0.464 85.960 o
-11 12 5 37.871 37.656 0.643 25.874 o
-11 12 6 3.910 4.721 0.474 86.456 o
-11 12 7 26.741 26.116 0.780 25.344 o
-11 12 9 14.187 15.514 0.938 21.250 o
-11 12 11 5.883 7.588 0.854 26.818 o
-11 13 1 46.742 49.797 1.718 5.640 o
-11 13 2 1.523 1.834 0.390 129.780 o
-11 13 3 30.110 26.948 0.938 18.213 o
-11 13 5 16.079 16.620 0.674 38.098 o
-11 13 7 8.194 7.946 0.780 31.737 o
-11 13 8 1.357 1.855 0.611 52.960 o
-11 13 9 4.517 5.533 1.170 14.421 o
-11 14 1 33.351 32.566 1.560 7.332 o
-11 14 2 16.492 15.693 1.475 8.840 o
-11 14 3 30.319 30.616 1.170 12.411 o
-11 14 4 13.071 13.743 0.674 39.751 o
-11 14 5 24.020 25.642 1.718 6.393 o
-11 14 6 8.472 7.535 0.664 43.340 o
-11 14 7 15.655 15.366 0.769 30.413 o
-11 14 8 4.876 4.848 1.328 11.202 o
-11 14 9 7.960 8.842 0.495 75.594 o
-11 15 4 12.041 12.995 1.560 8.022 o
-11 15 5 65.120 65.437 2.182 3.411 o
-11 15 6 11.886 11.129 0.632 45.743 o
-11 15 7 29.572 29.583 1.170 12.508 o
-11 15 8 9.194 9.959 0.611 50.087 o
-11 15 9 11.038 11.719 0.453 83.732 o
-11 16 4 38.407 34.610 1.950 4.785 o
-11 16 6 21.134 19.834 0.632 39.196 o
-11 16 8 8.931 9.390 0.938 22.017 o
-10 -13 4 8.328 9.517 1.170 14.286 o
-10 -13 6 21.350 25.304 1.950 5.045 o
-10 -13 8 33.007 39.522 1.560 7.237 o
-10 -13 10 34.401 36.138 1.170 11.864 o
-10 -12 1 3.033 3.214 0.548 65.473 o
-10 -12 10 2.300 2.319 0.453 95.889 o
-10 -12 12 3.069 4.374 0.938 22.449 o
-10 -11 2 31.830 32.903 0.854 20.131 o
-10 -11 4 28.584 30.015 0.738 26.330 o
-10 -11 6 24.872 26.948 1.475 8.476 o
-10 -11 7 5.889 6.555 0.422 106.020 o
-10 -11 8 21.980 23.502 0.780 27.036 o
-10 -11 9 13.695 14.417 0.706 36.262 o
-10 -11 10 19.245 19.993 0.580 46.112 o
-10 -11 11 18.788 20.477 2.255 3.827 o
-10 -11 12 15.446 16.357 1.012 18.268 o
-10 -11 13 17.790 19.213 1.170 13.660 o
-10 -10 2 24.375 25.694 0.622 36.795 o
-10 -10 3 5.339 5.154 0.632 48.727 o
-10 -10 4 28.295 28.824 0.727 27.190 o
-10 -10 5 7.785 8.463 0.580 56.330 o
-10 -10 6 24.683 26.464 0.569 41.153 o
-10 -10 7 5.217 5.217 0.348 155.227 o
-10 -10 8 16.911 18.085 0.706 34.618 o
-10 -10 10 9.473 9.601 0.422 99.062 o
-10 -10 12 4.404 3.931 0.495 79.336 o
-10 -10 13 2.192 1.749 0.548 65.762 o
-10 -9 2 9.572 9.569 0.495 73.959 o
-10 -9 4 27.276 27.496 0.854 21.698 o
-10 -9 6 43.422 46.994 0.759 18.573 o
-10 -9 7 1.957 2.624 0.464 91.665 o
-10 -9 8 46.864 48.374 1.475 7.257 o
-10 -9 9 2.281 2.677 0.495 80.305 o
-10 -9 10 37.471 38.678 0.938 16.062 o
-10 -9 12 23.446 21.194 0.938 19.682 o
-10 -9 14 11.894 12.868 2.023 4.797 o
-10 -8 1 26.717 28.540 0.664 31.703 o
-10 -8 3 23.208 24.841 1.244 11.756 o
-10 -8 5 16.684 18.939 0.759 30.451 o
-10 -8 6 1.826 1.728 0.327 184.302 o
-10 -8 7 9.316 9.991 0.706 38.035 o
-10 -8 8 4.008 4.226 0.285 232.937 o
-10 -8 9 3.255 3.267 0.253 297.581 o
-10 -8 10 3.992 3.573 0.337 168.814 o
-10 -8 12 2.393 2.139 0.253 303.535 o
-10 -8 14 0.989 1.033 0.274 263.081 o
-10 -7 1 8.599 9.422 0.464 84.526 o
-10 -7 2 1.407 1.381 0.253 307.458 o
-10 -7 3 8.848 9.843 0.495 74.462 o
-10 -7 5 7.270 7.557 0.369 132.608 o
-10 -7 6 3.606 3.478 0.337 169.577 o
-10 -7 7 4.013 4.321 0.274 250.029 o
-10 -7 8 8.773 8.884 0.400 110.382 o
-10 -7 9 1.080 1.107 0.274 262.927 o
-10 -7 10 9.373 8.948 0.306 173.174 o
-10 -7 12 5.256 4.974 0.369 138.943 o
-10 -7 14 1.261 0.959 0.285 243.762 o
-10 -6 1 8.121 8.210 0.316 170.318 o
-10 -6 2 5.099 4.353 0.348 156.344 o
-10 -6 3 19.997 20.825 0.643 38.502 o
-10 -6 4 13.983 14.386 0.411 90.857 o
-10 -6 5 39.490 40.575 0.611 25.885 o
-10 -6 6 18.020 18.032 0.327 106.023 o
-10 -6 7 57.451 56.521 0.780 14.015 o
-10 -6 8 14.538 14.323 0.369 105.578 o
-10 -6 9 60.405 57.870 0.854 12.353 o
-10 -6 10 8.366 7.957 0.274 215.884 o
-10 -6 11 45.987 44.844 1.328 8.705 o
-10 -6 12 3.895 3.415 0.443 99.405 o
-10 -6 13 25.248 23.881 0.411 61.807 o
-10 -6 14 1.749 1.370 0.306 210.700 o
-10 -6 15 9.702 9.432 0.443 90.606 o
-10 -5 1 6.347 5.881 0.337 160.866 o
-10 -5 2 141.564 138.504 1.402 2.897 o
-10 -5 3 7.256 6.893 0.316 176.119 o
-10 -5 4 109.484 106.339 1.402 4.072 o
-10 -5 5 11.759 11.751 0.443 86.151 o
-10 -5 6 64.873 62.718 0.854 11.360 o
-10 -5 7 20.344 20.140 0.348 89.100 o
-10 -5 8 29.650 29.214 0.411 51.637 o
-10 -5 9 28.952 27.897 0.653 31.515 o
-10 -5 10 10.474 10.128 0.327 148.761 o
-10 -5 11 30.906 29.372 0.464 44.731 o
-10 -5 12 2.828 2.593 0.379 135.917 o
-10 -5 13 24.420 23.133 0.643 35.686 o
-10 -5 14 0.577 0.885 0.285 244.418 o
-10 -5 15 14.354 13.669 0.422 87.321 o
-10 -4 1 31.218 31.227 0.706 26.811 o
-10 -4 2 12.107 12.352 0.337 131.769 o
-10 -4 3 23.169 24.419 0.422 62.913 o
-10 -4 4 16.892 17.105 0.548 53.368 o
-10 -4 5 16.699 17.000 0.348 103.973 o
-10 -4 6 11.451 11.329 0.316 150.026 o
-10 -4 7 13.776 13.690 0.348 118.245 o
-10 -4 8 3.217 3.689 0.253 296.742 o
-10 -4 9 13.071 13.068 0.453 80.064 o
-10 -4 11 12.278 11.266 0.348 126.921 o
-10 -4 12 1.209 1.391 0.348 163.311 o
-10 -4 13 9.928 9.148 0.379 118.660 o
-10 -4 14 2.871 2.909 0.306 207.604 o
-10 -4 15 6.427 6.492 0.379 128.516 o
-10 -4 16 3.124 2.972 0.348 160.751 o
-10 -3 1 17.040 17.126 0.422 79.394 o
-10 -3 2 21.112 21.415 0.358 82.761 o
-10 -3 3 22.278 22.511 0.379 74.142 o
-10 -3 4 42.912 42.525 0.717 20.529 o
-10 -3 5 19.286 19.308 0.316 103.309 o
-10 -3 6 49.726 48.385 0.780 16.411 o
-10 -3 7 12.037 12.025 0.285 169.813 o
-10 -3 8 36.351 35.137 0.643 27.066 o
-10 -3 9 5.998 5.407 0.316 183.048 o
-10 -3 10 17.255 17.010 0.348 102.289 o
-10 -3 11 2.578 2.498 0.348 161.701 o
-10 -3 12 4.958 4.226 0.358 148.029 o
-10 -2 1 4.368 4.700 0.253 287.523 o
-10 -2 2 18.681 18.981 0.432 72.390 o
-10 -2 3 2.616 2.487 0.274 258.329 o
-10 -2 4 7.429 7.388 0.295 196.900 o
-10 -2 5 23.281 23.460 0.400 67.215 o
-10 -2 6 0.818 0.727 0.242 336.423 o
-10 -2 7 43.132 42.451 0.717 20.474 o
-10 -2 9 46.278 45.992 0.759 17.980 o
-10 -2 10 0.671 1.180 0.295 227.136 o
-10 -2 11 36.164 35.917 0.938 16.500 o
-10 -2 13 22.476 22.501 0.706 31.792 o
-10 -2 15 11.573 13.184 0.706 37.058 o
-10 -1 2 17.307 16.736 0.242 151.204 o
-10 -1 4 10.446 10.307 0.221 261.884 o
-10 -1 5 1.985 2.319 0.253 304.612 o
-10 -1 6 4.357 4.490 0.285 231.116 o
-10 -1 7 4.458 4.447 0.274 247.787 o
-10 -1 9 4.524 4.332 0.369 140.586 o
-10 -1 11 2.589 2.582 0.285 239.870 o
-10 -1 12 0.855 0.896 0.295 227.106 o
-10 -1 13 0.873 0.854 0.274 263.302 o
-10 -1 14 2.096 2.213 0.622 51.110 o
-10 -1 16 2.623 3.151 0.348 161.270 o
-10 0 1 1.500 1.591 0.179 606.485 o
-10 0 3 8.654 9.243 0.232 271.147 o
-10 0 5 23.544 24.430 0.348 75.867 o
-10 0 6 1.739 1.686 0.242 333.154 o
-10 0 7 36.682 36.012 0.474 35.838 o
-10 0 8 2.552 2.445 0.316 195.205 o
-10 0 9 36.630 35.285 0.464 36.827 o
-10 0 10 2.033 1.507 0.295 225.386 o
-10 0 11 24.558 23.871 0.706 30.741 o
-10 0 12 1.104 1.170 0.295 226.777 o
-10 0 13 10.818 11.034 0.348 131.924 o
-10 0 15 2.742 3.689 0.664 44.722 o
-10 1 1 13.049 13.522 0.190 250.748 o
-10 1 2 39.782 39.153 0.400 36.238 o
-10 1 3 22.493 22.880 0.253 104.148 o
-10 1 4 24.491 25.273 0.316 78.901 o
-10 1 5 20.851 20.931 0.263 111.967 o
-10 1 6 6.645 7.030 0.263 245.453 o
-10 1 7 11.373 10.855 0.358 124.362 o
-10 1 9 3.472 3.214 0.274 254.366 o
-10 1 10 0.894 1.086 0.348 163.543 o
-10 1 12 1.763 2.245 0.285 242.032 o
-10 2 1 191.659 190.620 1.170 1.905 o
-10 2 2 111.650 111.630 0.653 5.657 o
-10 2 3 138.269 138.272 0.727 3.777 o
-10 2 4 66.999 68.135 0.590 13.493 o
-10 2 5 72.692 72.656 0.717 10.905 o
-10 2 6 45.217 45.297 0.696 20.038 o
-10 2 7 27.654 26.358 0.400 57.730 o
-10 2 8 36.494 36.149 0.495 34.647 o
-10 2 9 7.042 6.819 0.295 200.063 o
-10 2 10 30.710 28.540 0.938 17.988 o
-10 2 11 0.887 0.822 0.253 308.884 o
-10 2 12 23.513 23.355 0.580 42.003 o
-10 2 14 15.285 16.346 0.506 62.663 o
-10 3 1 35.159 34.357 0.358 46.208 o
-10 3 2 23.721 24.293 0.232 101.693 o
-10 3 3 59.163 57.975 0.611 16.164 o
-10 3 4 19.548 20.657 0.253 122.418 o
-10 3 5 56.267 55.815 0.527 18.786 o
-10 3 6 14.586 14.438 0.358 109.763 o
-10 3 7 34.700 33.651 0.527 34.835 o
-10 3 8 11.162 10.381 0.327 145.647 o
-10 3 9 14.359 14.333 0.348 115.369 o
-10 3 10 8.633 8.674 0.295 187.795 o
-10 3 11 3.513 3.394 0.274 253.883 o
-10 3 12 6.142 6.260 0.400 116.705 o
-10 3 14 3.655 3.151 0.316 192.478 o
-10 4 1 40.384 39.574 0.358 37.709 o
-10 4 2 17.410 17.611 0.232 153.458 o
-10 4 3 90.773 89.824 0.706 7.870 o
-10 4 4 19.590 19.624 0.221 137.804 o
-10 4 5 113.798 112.178 0.748 5.319 o
-10 4 6 16.225 15.577 0.263 149.373 o
-10 4 7 97.697 96.285 1.402 4.611 o
-10 4 8 10.740 10.771 0.369 120.413 o
-10 4 9 62.867 65.753 0.938 10.511 o
-10 4 10 6.055 6.208 0.443 96.614 o
-10 4 11 31.116 31.849 0.738 25.183 o
-10 4 12 2.988 2.983 0.274 256.435 o
-10 4 13 11.831 13.279 1.012 18.678 o
-10 4 14 1.273 2.224 0.348 163.008 o
-10 4 15 3.450 4.015 0.938 22.443 o
-10 5 1 8.597 9.190 0.179 387.162 o
-10 5 2 57.176 56.742 0.432 20.028 o
-10 5 3 2.469 2.550 0.190 528.146 o
-10 5 4 6.410 6.482 0.200 393.901 o
-10 5 6 1.988 1.749 0.253 305.483 o
-10 5 7 1.337 1.149 0.221 401.323 o
-10 5 8 12.943 12.605 0.453 80.563 o
-10 5 9 2.140 1.929 0.327 183.852 o
-10 5 10 18.185 17.695 0.495 60.883 o
-10 5 11 1.463 1.275 0.369 145.142 o
-10 5 12 15.551 15.851 0.443 77.299 o
-10 5 14 9.981 10.128 0.527 65.514 o
-10 6 1 2.077 1.981 0.169 672.577 o
-10 6 2 33.875 33.693 0.390 45.635 o
-10 6 3 4.097 4.142 0.190 493.479 o
-10 6 4 19.291 18.949 0.242 132.540 o
-10 6 5 4.443 4.574 0.232 337.472 o
-10 6 6 6.107 6.060 0.285 219.890 o
-10 6 7 3.233 3.035 0.337 170.537 o
-10 6 9 1.551 1.981 0.253 306.384 o
-10 7 1 32.533 32.460 0.337 52.908 o
-10 7 2 4.338 4.205 0.158 670.883 o
-10 7 3 29.154 29.899 0.348 59.277 o
-10 7 4 4.158 4.068 0.200 447.338 o
-10 7 5 23.144 23.344 0.337 80.331 o
-10 7 6 5.042 4.374 0.242 307.315 o
-10 7 7 15.814 16.241 0.369 99.639 o
-10 7 8 5.084 4.469 0.253 283.720 o
-10 7 9 8.867 9.306 0.358 133.502 o
-10 7 10 3.548 2.824 0.369 142.825 o
-10 7 11 3.965 3.510 0.348 159.128 o
-10 7 12 1.482 1.486 0.379 137.161 o
-10 7 13 1.445 1.296 0.390 129.927 o
-10 8 1 123.936 122.696 1.012 4.138 o
-10 8 2 74.376 74.870 0.464 12.492 o
-10 8 3 79.340 77.430 0.759 9.416 o
-10 8 4 45.068 45.181 0.780 17.848 o
-10 8 5 32.367 32.302 0.632 30.115 o
-10 8 6 28.438 28.076 0.611 34.674 o
-10 8 7 6.594 5.828 0.780 32.062 o
-10 8 8 19.145 18.591 1.086 15.641 o
-10 8 10 13.064 13.121 0.443 83.209 o
-10 8 12 8.367 8.379 0.453 89.006 o
-10 8 13 1.366 1.444 0.432 105.875 o
-10 9 1 26.885 27.149 0.516 44.411 o
-10 9 2 35.028 34.600 0.653 27.248 o
-10 9 3 4.396 4.669 0.379 133.085 o
-10 9 4 28.673 27.433 0.537 40.778 o
-10 9 6 16.098 15.851 0.527 58.121 o
-10 9 8 6.233 6.597 0.559 61.555 o
-10 9 10 1.504 1.749 0.327 184.600 o
-10 10 1 3.708 4.005 0.327 179.652 o
-10 10 2 14.212 14.460 0.348 115.632 o
-10 10 3 2.330 2.097 0.348 162.170 o
-10 10 4 21.487 20.435 0.696 33.359 o
-10 10 5 1.175 1.180 0.379 137.353 o
-10 10 6 20.854 21.068 0.622 40.060 o
-10 10 8 14.017 14.280 0.590 49.867 o
-10 10 10 6.724 6.850 0.632 48.202 o
-10 10 12 2.286 2.582 0.453 95.847 o
-10 11 1 4.818 4.774 0.422 108.057 o
-10 11 2 4.990 4.985 0.348 155.931 o
-10 11 3 6.784 6.713 0.379 127.673 o
-10 11 4 20.008 19.719 0.580 45.681 o
-10 11 5 6.745 6.471 0.348 150.273 o
-10 11 6 30.355 30.416 0.664 29.643 o
-10 11 7 5.326 5.090 0.506 75.441 o
-10 11 8 28.589 29.446 0.854 21.207 o
-10 11 9 3.543 3.678 1.012 19.301 o
-10 11 10 19.188 18.833 1.634 7.185 o
-10 11 11 2.070 2.340 0.453 95.963 o
-10 11 12 9.824 11.266 0.717 36.715 o
-10 12 1 18.687 17.210 0.580 47.447 o
-10 12 3 4.300 4.015 0.379 133.627 o
-10 12 7 2.105 1.655 0.537 68.378 o
-10 12 11 4.306 4.816 1.012 19.268 o
-10 13 1 9.335 9.043 0.664 42.906 o
-10 13 2 24.519 25.736 0.854 22.468 o
-10 13 3 6.858 6.555 0.537 66.025 o
-10 13 4 15.476 14.966 0.548 55.334 o
-10 13 5 2.499 2.751 0.432 105.218 o
-10 13 6 7.708 8.537 0.580 56.347 o
-10 13 8 2.865 2.803 0.664 44.754 o
-10 14 1 15.984 17.126 1.402 9.759 o
-10 14 3 10.993 11.066 0.717 36.461 o
-10 14 5 4.843 4.289 0.537 67.352 o
-10 14 7 1.138 2.340 0.632 49.492 o
-10 15 3 37.628 35.886 1.718 6.024 o
-10 15 5 15.420 14.165 0.717 34.822 o
-10 15 7 6.232 5.059 0.537 66.658 o
-10 15 8 2.845 2.287 0.632 49.349 o
-10 15 9 2.884 2.719 0.453 95.582 o
-10 16 5 25.608 21.700 1.718 6.400 o
-10 16 6 3.237 2.403 0.548 65.517 o
-10 16 7 13.549 13.184 0.537 59.444 o
-9 -14 3 12.663 16.009 1.086 16.176 o
-9 -14 5 21.437 23.966 0.854 23.282 o
-9 -14 7 34.170 41.956 1.086 13.108 o
-9 -14 8 4.428 4.321 0.769 33.216 o
-9 -14 9 46.114 49.829 1.950 4.551 o
-9 -14 10 6.743 8.210 0.611 51.270 o
-9 -13 2 45.631 46.509 2.877 2.252 o
-9 -13 4 50.501 48.311 2.340 3.257 o
-9 -13 6 38.787 38.952 1.718 5.963 o
-9 -13 8 18.952 20.056 0.622 41.395 o
-9 -13 10 4.395 4.795 1.170 14.428 o
-9 -12 1 8.509 9.801 1.328 11.115 o
-9 -12 2 9.416 9.295 0.717 37.024 o
-9 -12 3 5.881 6.418 0.580 57.436 o
-9 -12 4 15.394 17.200 0.580 49.652 o
-9 -12 5 3.788 4.479 0.464 90.488 o
-9 -12 6 16.562 17.632 0.632 42.122 o
-9 -12 7 2.400 2.529 0.432 105.315 o
-9 -12 8 11.069 11.656 0.506 68.999 o
-9 -12 10 3.790 4.089 1.170 14.443 o
-9 -11 1 4.572 5.154 0.717 38.172 o
-9 -11 2 42.676 45.961 1.170 10.763 o
-9 -11 3 11.113 13.754 0.706 37.106 o
-9 -11 4 60.070 57.027 1.560 6.017 o
-9 -11 5 17.583 18.970 0.854 24.494 o
-9 -11 6 69.722 69.705 1.634 5.124 o
-9 -11 7 19.108 18.770 0.622 41.662 o
-9 -11 8 63.242 61.295 1.950 4.156 o
-9 -11 9 14.763 15.809 0.780 29.821 o
-9 -11 10 43.005 47.415 1.086 11.892 o
-9 -11 11 8.286 8.800 0.717 37.306 o
-9 -11 12 21.029 20.593 0.854 23.695 o
-9 -11 13 3.383 3.204 0.453 95.237 o
-9 -11 14 6.916 7.989 1.012 19.117 o
-9 -10 1 40.433 44.580 1.086 12.310 o
-9 -10 3 26.812 28.055 1.170 12.774 o
-9 -10 5 9.802 10.760 0.495 73.228 o
-9 -10 10 2.710 2.361 0.548 65.625 o
-9 -10 11 2.253 2.403 0.706 39.645 o
-9 -10 12 2.715 2.477 0.432 105.180 o
-9 -10 13 2.541 2.371 0.432 105.287 o
-9 -9 1 25.525 27.275 1.328 10.260 o
-9 -9 3 33.907 35.316 0.938 16.918 o
-9 -9 5 34.306 36.687 0.938 16.740 o
-9 -9 6 1.263 1.391 0.379 137.277 o
-9 -9 7 27.875 28.319 0.664 31.227 o
-9 -9 8 3.021 2.624 0.379 135.737 o
-9 -9 9 20.143 22.659 0.780 27.645 o
-9 -9 10 3.627 3.288 0.464 90.877 o
-9 -9 11 14.650 13.469 0.527 60.451 o
-9 -9 12 2.916 2.435 0.622 51.011 o
-9 -9 13 11.431 9.728 0.759 32.762 o
-9 -9 14 1.815 1.497 0.379 136.993 o
-9 -9 15 9.144 11.150 1.086 16.486 o
-9 -8 1 56.372 57.459 1.244 8.466 o
-9 -8 2 79.570 78.137 1.718 4.409 o
-9 -8 3 75.119 72.856 1.634 4.914 o
-9 -8 4 65.807 64.510 1.718 4.947 o
-9 -8 5 91.186 89.972 1.170 5.824 o
-9 -8 6 39.222 38.689 1.012 14.157 o
-9 -8 7 100.537 99.173 1.402 4.467 o
-9 -8 8 16.347 16.841 0.400 87.046 o
-9 -8 9 97.710 95.737 1.244 5.119 o
-9 -8 10 4.685 4.342 0.253 286.670 o
-9 -8 11 80.465 78.368 1.328 5.945 o
-9 -8 12 0.970 0.906 0.253 308.705 o
-9 -8 13 54.380 52.516 1.086 10.477 o
-9 -8 15 29.590 28.603 1.718 6.267 o
-9 -7 1 11.284 10.571 0.411 99.562 o
-9 -7 2 35.761 34.747 0.611 29.002 o
-9 -7 3 16.226 15.914 0.285 136.564 o
-9 -7 4 35.663 35.875 0.727 23.482 o
-9 -7 5 22.124 22.406 0.422 66.160 o
-9 -7 6 20.650 20.351 0.316 97.052 o
-9 -7 7 25.145 25.367 0.653 33.939 o
-9 -7 8 4.642 4.447 0.274 246.946 o
-9 -7 9 22.194 21.563 0.495 54.350 o
-9 -7 11 14.869 14.059 0.527 60.005 o
-9 -7 12 4.178 3.805 0.411 114.561 o
-9 -7 13 7.540 7.409 0.537 65.459 o
-9 -7 14 7.616 7.535 0.327 163.852 o
-9 -7 15 2.906 2.761 0.285 238.818 o
-9 -6 1 24.580 24.040 0.422 61.043 o
-9 -6 2 16.605 15.545 0.348 106.465 o
-9 -6 3 38.340 37.740 0.537 30.587 o
-9 -6 4 12.157 12.647 0.369 114.209 o
-9 -6 5 35.610 35.422 0.453 38.315 o
-9 -6 6 7.823 7.715 0.337 153.988 o
-9 -6 7 18.416 18.222 0.337 100.673 o
-9 -6 8 5.858 5.933 0.285 221.402 o
-9 -6 9 3.499 3.183 0.274 254.322 o
-9 -6 10 5.774 5.681 0.274 238.134 o
-9 -6 12 6.254 5.407 0.495 77.978 o
-9 -6 13 3.929 3.457 0.316 191.529 o
-9 -6 14 6.025 5.154 0.411 111.934 o
-9 -6 15 7.155 6.292 0.379 127.378 o
-9 -6 16 4.708 4.332 0.938 22.395 o
-9 -5 1 62.759 62.043 0.780 12.599 o
-9 -5 2 45.737 45.824 0.674 20.391 o
-9 -5 3 95.538 92.080 0.854 6.770 o
-9 -5 4 23.451 23.492 0.611 38.895 o
-9 -5 5 114.528 113.263 1.086 4.512 o
-9 -5 6 9.857 9.896 0.559 58.976 o
-9 -5 7 102.684 100.880 1.170 5.029 o
-9 -5 8 3.285 3.120 0.253 297.791 o
-9 -5 9 67.912 66.027 1.012 9.257 o
-9 -5 11 32.781 32.334 0.674 27.611 o
-9 -5 13 11.069 11.245 0.358 124.674 o
-9 -5 15 2.277 2.371 0.316 195.683 o
-9 -4 1 3.274 3.299 0.274 254.925 o
-9 -4 2 3.190 3.235 0.285 237.331 o
-9 -4 3 12.143 11.751 0.316 146.174 o
-9 -4 5 25.917 26.190 0.337 70.605 o
-9 -4 6 1.953 2.171 0.285 241.738 o
-9 -4 7 34.469 33.114 0.495 37.324 o
-9 -4 8 3.571 3.141 0.285 236.300 o
-9 -4 9 30.537 28.961 0.559 37.092 o
-9 -4 10 2.741 3.510 0.253 299.400 o
-9 -4 11 18.832 17.990 0.516 56.362 o
-9 -4 12 1.217 1.223 0.253 308.012 o
-9 -4 13 8.165 7.788 0.306 181.217 o
-9 -4 15 2.444 2.266 0.337 172.126 o
-9 -3 1 5.441 5.333 0.242 300.432 o
-9 -3 2 79.775 78.052 0.780 9.190 o
-9 -3 3 3.791 4.015 0.221 376.272 o
-9 -3 4 33.769 33.841 0.400 44.813 o
-9 -3 5 2.363 2.403 0.253 303.173 o
-9 -3 6 3.694 3.794 0.327 179.893 o
-9 -3 7 1.470 1.149 0.274 262.350 o
-9 -3 8 1.385 1.001 0.285 243.589 o
-9 -3 9 0.769 0.727 0.242 336.493 o
-9 -3 10 7.805 7.694 0.263 235.059 o
-9 -3 12 9.510 8.737 0.327 154.990 o
-9 -3 14 6.632 6.471 0.327 168.784 o
-9 -3 16 3.255 3.394 0.348 160.285 o
-9 -2 1 171.698 170.374 0.938 2.441 o
-9 -2 2 397.546 393.328 2.572 0.437 o
-9 -2 3 199.998 200.052 1.328 1.703 o
-9 -2 4 374.024 367.465 2.413 0.496 o
-9 -2 5 180.925 181.588 1.244 2.055 o
-9 -2 6 259.499 253.644 1.950 0.982 o
-9 -2 7 137.033 134.615 1.170 3.331 o
-9 -2 8 141.180 140.612 1.244 3.071 o
-9 -2 9 92.442 90.678 0.938 6.690 o
-9 -2 10 64.377 64.457 0.854 11.309 o
-9 -2 11 56.486 55.161 0.854 13.177 o
-9 -2 12 25.984 25.072 0.379 64.615 o
-9 -2 13 30.942 27.665 0.854 20.891 o
-9 -2 14 9.818 10.444 0.443 89.781 o
-9 -2 15 14.954 15.187 0.780 29.848 o
-9 -2 16 3.666 3.889 0.443 99.400 o
-9 -1 1 44.139 43.410 0.443 29.512 o
-9 -1 2 50.888 49.702 0.432 24.288 o
-9 -1 3 41.615 41.787 0.411 33.165 o
-9 -1 4 42.217 43.400 0.474 29.444 o
-9 -1 5 42.428 42.810 0.506 28.195 o
-9 -1 6 34.824 35.190 0.464 38.374 o
-9 -1 7 43.099 42.304 0.674 21.831 o
-9 -1 8 29.797 29.056 0.369 56.367 o
-9 -1 9 38.216 36.560 0.495 33.281 o
-9 -1 10 24.420 23.281 0.569 42.481 o
-9 -1 11 27.508 26.032 0.422 55.380 o
-9 -1 12 17.473 16.747 0.495 62.198 o
-9 -1 13 15.595 14.818 0.548 55.299 o
-9 -1 14 10.268 10.328 0.854 26.255 o
-9 -1 15 6.894 6.861 0.432 99.890 o
-9 0 1 172.582 172.082 1.012 2.370 o
-9 0 2 105.684 105.327 0.696 6.127 o
-9 0 3 170.460 169.742 0.938 2.468 o
-9 0 4 87.531 86.779 0.580 8.942 o
-9 0 5 106.092 104.463 0.653 6.239 o
-9 0 6 53.187 52.516 0.580 19.272 o
-9 0 7 36.792 36.339 0.411 39.612 o
-9 0 8 26.830 25.758 0.474 49.809 o
-9 0 9 3.640 3.615 0.358 150.537 o
-9 0 10 12.458 11.625 0.348 125.772 o
-9 0 12 5.719 5.512 0.316 183.771 o
-9 0 13 8.142 7.430 0.495 75.998 o
-9 0 14 2.708 2.824 0.348 161.365 o
-9 0 15 10.642 10.434 0.422 96.533 o
-9 1 1 29.486 29.731 0.390 53.877 o
-9 1 2 5.244 4.901 0.158 629.448 o
-9 1 3 41.465 41.229 0.390 34.478 o
-9 1 4 2.001 2.013 0.169 673.490 o
-9 1 5 48.582 48.438 0.443 25.496 o
-9 1 6 8.340 8.220 0.221 300.339 o
-9 1 7 42.573 41.903 0.622 23.897 o
-9 1 8 6.367 6.566 0.327 169.454 o
-9 1 9 27.470 27.043 0.432 53.413 o
-9 1 10 1.766 2.002 0.295 225.417 o
-9 1 11 12.812 12.984 0.400 98.469 o
-9 1 13 4.060 4.648 0.379 133.531 o
-9 2 1 50.513 49.934 0.400 25.234 o
-9 2 2 9.421 9.517 0.169 392.518 o
-9 2 3 18.105 18.327 0.211 157.287 o
-9 2 4 26.537 26.474 0.285 77.869 o
-9 2 5 2.655 2.898 0.190 523.820 o
-9 2 6 38.173 38.394 0.464 34.402 o
-9 2 8 34.167 32.176 0.390 46.185 o
-9 2 10 21.122 20.804 0.443 64.990 o
-9 2 11 1.847 2.097 0.316 196.449 o
-9 2 12 9.185 8.484 0.474 80.992 o
-9 2 13 1.755 1.497 0.306 210.616 o
-9 2 14 2.640 2.782 0.548 65.599 o
-9 3 1 182.073 178.468 0.780 2.282 o
-9 3 2 0.368 0.464 0.148 908.719 o
-9 3 3 115.592 113.116 0.759 5.179 o
-9 3 4 8.962 8.916 0.190 355.536 o
-9 3 5 48.150 47.984 0.506 23.969 o
-9 3 6 22.166 21.753 0.253 107.856 o
-9 3 7 14.173 13.374 0.316 134.182 o
-9 3 8 27.960 26.442 0.548 40.748 o
-9 3 9 2.735 2.751 0.285 239.286 o
-9 3 10 23.501 22.764 0.443 60.162 o
-9 3 12 14.240 14.565 0.411 90.184 o
-9 3 14 6.404 6.671 0.537 66.216 o
-9 4 1 264.401 261.822 1.244 1.060 o
-9 4 2 99.992 99.014 0.696 6.751 o
-9 4 3 212.026 210.096 1.086 1.624 o
-9 4 4 77.277 76.914 0.717 9.994 o
-9 4 5 126.264 128.144 0.696 4.446 o
-9 4 6 48.483 48.048 0.569 22.006 o
-9 4 7 60.735 60.578 0.854 12.102 o
-9 4 8 25.815 24.956 0.411 60.093 o
-9 4 9 25.308 24.356 0.611 37.550 o
-9 4 10 11.882 11.424 0.411 97.677 o
-9 4 11 9.866 9.886 0.696 39.022 o
-9 4 12 4.924 4.774 0.316 187.272 o
-9 4 13 3.997 4.100 0.443 99.123 o
-9 4 14 1.998 1.855 0.537 68.379 o
-9 5 1 23.227 23.755 0.316 84.281 o
-9 5 2 527.559 522.874 2.572 0.265 o
-9 5 3 18.874 19.192 0.316 104.926 o
-9 5 4 419.828 418.559 1.865 0.423 o
-9 5 5 6.546 6.576 0.190 425.322 o
-9 5 6 270.893 271.560 2.961 0.736 o
-9 5 8 150.024 151.984 1.402 2.619 o
-9 5 10 72.778 77.040 1.170 7.266 o
-9 5 11 2.204 2.846 0.379 136.313 o
-9 5 12 31.010 30.848 0.632 31.142 o
-9 5 13 2.485 2.076 0.674 43.432 o
-9 5 14 11.576 13.226 0.632 45.440 o
-9 6 1 167.431 163.514 0.938 2.577 o
-9 6 3 107.207 104.779 0.590 6.307 o
-9 6 4 2.342 2.308 0.169 665.605 o
-9 6 5 47.800 47.984 0.569 22.286 o
-9 6 6 4.040 3.678 0.253 292.443 o
-9 6 7 13.779 13.595 0.474 73.033 o
-9 6 8 2.899 2.793 0.242 326.069 o
-9 6 9 1.443 1.823 0.253 306.861 o
-9 6 10 1.332 1.328 0.306 211.178 o
-9 6 13 1.658 1.623 0.432 105.767 o
-9 7 1 29.947 29.393 0.337 59.627 o
-9 7 2 10.150 10.170 0.169 367.711 o
-9 7 3 15.192 15.809 0.253 161.791 o
-9 7 4 3.347 3.394 0.211 419.713 o
-9 7 5 4.185 4.026 0.221 372.558 o
-9 7 6 2.809 2.761 0.221 389.300 o
-9 7 8 4.842 4.152 0.379 132.834 o
-9 7 10 7.854 8.284 0.590 54.431 o
-9 7 12 9.451 10.096 0.569 57.123 o
-9 7 14 8.391 8.294 0.432 97.171 o
-9 8 1 14.295 14.502 0.221 198.364 o
-9 8 2 64.531 62.318 0.506 15.724 o
-9 8 3 53.381 52.706 0.590 18.952 o
-9 8 4 51.291 49.786 0.854 14.514 o
-9 8 5 75.890 74.385 1.328 6.259 o
-9 8 6 37.761 36.191 0.727 22.752 o
-9 8 7 67.641 65.848 1.244 7.462 o
-9 8 8 23.540 23.070 0.664 34.419 o
-9 8 9 43.240 43.558 0.938 14.751 o
-9 8 10 11.563 11.962 0.443 86.283 o
-9 8 11 20.562 22.733 0.706 32.467 o
-9 8 12 4.167 4.015 0.379 133.791 o
-9 8 13 7.269 7.778 0.495 76.516 o
-9 9 1 76.224 74.121 1.012 8.151 o
-9 9 2 95.956 94.651 1.012 6.050 o
-9 9 3 34.583 34.789 0.780 21.909 o
-9 9 4 45.703 43.969 1.012 12.985 o
-9 9 5 8.388 8.589 0.506 72.449 o
-9 9 6 18.007 17.252 0.674 37.200 o
-9 9 8 5.972 5.301 0.464 88.797 o
-9 10 1 12.275 12.120 0.390 104.897 o
-9 10 2 34.013 33.535 1.170 12.001 o
-9 10 3 4.249 4.447 0.253 289.015 o
-9 10 4 17.473 16.978 0.495 62.069 o
-9 10 6 5.559 5.185 0.443 97.524 o
-9 11 1 22.543 21.605 0.622 38.966 o
-9 11 2 478.302 462.349 4.131 0.274 o
-9 11 3 9.562 9.127 0.379 119.507 o
-9 11 4 335.214 332.244 4.289 0.431 o
-9 11 5 1.995 1.950 0.432 105.599 o
-9 11 6 192.180 198.956 6.935 0.345 o
-9 11 8 91.666 92.702 3.267 1.553 o
-9 11 10 37.000 38.752 1.244 10.457 o
-9 11 11 1.569 2.055 0.548 65.826 o
-9 11 12 12.982 13.827 1.634 7.308 o
-9 12 2 9.372 9.390 0.422 99.380 o
-9 12 3 3.353 3.004 0.717 38.395 o
-9 12 5 4.119 2.719 0.464 90.775 o
-9 12 7 3.306 2.603 0.537 68.052 o
-9 13 1 27.222 27.317 0.854 21.729 o
-9 13 2 3.116 3.320 0.664 44.703 o
-9 13 3 25.146 25.399 1.012 16.785 o
-9 13 4 6.155 6.060 0.537 66.472 o
-9 13 5 17.148 16.789 1.170 13.762 o
-9 13 6 8.468 8.442 0.506 72.445 o
-9 13 7 8.352 9.064 0.580 55.953 o
-9 13 8 9.404 9.833 0.769 32.257 o
-9 13 9 2.765 3.341 0.537 68.092 o
-9 13 10 8.700 8.948 0.537 64.360 o
-9 14 2 54.599 51.979 2.413 3.032 o
-9 14 3 17.648 17.368 1.244 12.214 o
-9 14 4 33.392 33.377 0.738 24.187 o
-9 14 5 19.275 18.875 0.854 24.193 o
-9 14 6 18.985 18.781 0.780 28.452 o
-9 14 7 13.645 13.490 1.012 18.535 o
-9 14 8 9.915 9.253 0.674 41.449 o
-9 14 9 6.420 7.124 0.495 77.329 o
-9 14 10 4.591 4.880 0.938 22.388 o
-9 15 3 7.514 6.840 0.664 43.657 o
-9 15 4 4.364 4.901 0.938 22.397 o
-9 15 5 2.810 2.245 0.495 80.220 o
-9 15 6 8.032 7.282 0.537 65.226 o
-9 15 8 7.501 6.734 1.475 9.050 o
-9 16 3 34.322 32.123 1.718 6.137 o
-9 16 5 15.274 13.901 0.717 34.906 o
-9 16 7 5.253 5.554 0.580 57.769 o
-9 17 6 16.759 18.233 1.170 13.744 o
-8 -15 4 75.899 79.380 2.572 2.453 o
-8 -15 5 13.612 15.408 1.170 13.973 o
-8 -15 6 79.469 88.265 3.815 1.221 o
-8 -15 7 8.253 8.684 1.718 6.676 o
-8 -15 8 64.968 72.561 2.340 3.003 o
-8 -15 9 2.803 2.898 0.611 52.761 o
-8 -15 10 40.263 42.715 2.413 3.175 o
-8 -14 1 9.281 10.075 0.548 61.390 o
-8 -14 2 35.144 39.616 1.475 7.901 o
-8 -14 3 26.204 27.001 1.328 10.235 o
-8 -14 4 42.420 46.098 1.244 9.827 o
-8 -14 5 46.299 50.092 1.328 8.536 o
-8 -14 6 40.776 44.717 2.023 4.373 o
-8 -14 7 55.976 57.301 2.340 3.166 o
-8 -14 8 32.133 35.253 1.012 15.301 o
-8 -14 9 47.734 54.160 2.255 3.477 o
-8 -14 10 21.763 25.009 1.402 9.466 o
-8 -14 11 28.698 30.163 0.854 21.106 o
-8 -14 12 13.423 12.847 1.086 16.224 o
-8 -13 1 3.206 2.371 0.611 52.743 o
-8 -13 4 10.129 10.613 0.580 54.728 o
-8 -13 6 29.950 30.774 1.012 15.866 o
-8 -13 7 2.495 3.004 0.495 80.202 o
-8 -13 8 48.786 52.706 1.402 7.669 o
-8 -13 9 5.988 5.828 0.717 37.946 o
-8 -13 10 55.446 56.943 3.657 1.401 o
-8 -13 11 7.105 8.421 0.664 43.568 o
-8 -13 12 48.562 49.808 2.023 4.229 o
-8 -13 13 5.410 5.111 1.012 19.230 o
-8 -12 1 18.979 20.888 0.717 32.566 o
-8 -12 2 6.800 8.210 0.717 37.632 o
-8 -12 3 19.082 20.319 1.244 12.082 o
-8 -12 4 1.486 1.960 0.495 80.556 o
-8 -12 5 17.173 17.526 0.580 48.364 o
-8 -12 7 14.000 14.713 0.674 39.246 o
-8 -12 8 4.876 5.807 0.495 78.647 o
-8 -12 9 9.942 9.454 1.865 5.657 o
-8 -12 10 10.013 10.413 0.622 48.098 o
-8 -12 11 5.620 5.480 0.664 44.188 o
-8 -12 12 11.339 11.488 0.717 36.324 o
-8 -12 14 9.251 9.190 0.495 74.398 o
-8 -11 2 3.620 3.762 0.464 90.763 o
-8 -11 5 3.554 3.394 0.464 90.887 o
-8 -11 7 7.752 9.243 0.495 75.600 o
-8 -11 8 3.330 3.668 0.464 90.928 o
-8 -11 9 11.704 11.214 0.495 71.231 o
-8 -11 10 8.096 8.263 1.012 19.056 o
-8 -11 11 13.335 13.311 0.632 44.667 o
-8 -11 12 9.155 9.390 0.717 37.069 o
-8 -11 13 12.490 11.730 0.580 53.140 o
-8 -11 14 6.115 6.049 0.664 44.041 o
-8 -10 1 2.494 2.255 0.590 56.664 o
-8 -10 3 8.225 8.231 1.086 16.584 o
-8 -10 5 11.809 12.141 0.443 85.796 o
-8 -10 7 10.379 10.339 0.453 85.465 o
-8 -10 9 6.464 6.977 0.548 63.684 o
-8 -10 10 2.910 3.183 0.580 58.598 o
-8 -10 11 3.289 4.100 0.854 27.080 o
-8 -10 12 4.422 4.015 0.548 65.006 o
-8 -10 14 4.352 3.805 0.611 52.439 o
-8 -9 1 13.614 14.438 0.527 60.926 o
-8 -9 2 64.378 64.478 2.413 2.894 o
-8 -9 3 18.743 20.056 0.664 37.278 o
-8 -9 4 70.558 67.018 1.718 4.788 o
-8 -9 5 25.118 25.294 0.738 28.284 o
-8 -9 6 71.797 71.170 1.402 6.136 o
-8 -9 7 32.711 33.704 0.674 27.358 o
-8 -9 8 64.487 60.378 1.328 7.215 o
-8 -9 9 38.522 38.721 1.244 10.354 o
-8 -9 10 49.071 47.141 1.012 12.367 o
-8 -9 11 37.806 32.956 1.170 11.715 o
-8 -9 12 31.127 28.866 1.170 12.416 o
-8 -9 13 29.247 26.263 1.086 14.410 o
-8 -9 14 16.589 15.545 1.012 18.203 o
-8 -9 15 17.260 16.978 0.780 29.104 o
-8 -8 1 35.894 37.519 0.780 21.176 o
-8 -8 2 236.382 225.683 4.521 0.586 o
-8 -8 3 48.996 48.870 0.938 13.470 o
-8 -8 4 270.626 261.906 3.510 0.660 o
-8 -8 5 52.052 50.977 1.170 9.772 o
-8 -8 6 242.258 236.823 2.340 1.004 o
-8 -8 7 40.114 39.184 0.664 23.823 o
-8 -8 8 169.208 164.915 1.718 2.002 o
-8 -8 9 20.065 19.613 0.453 65.353 o
-8 -8 10 93.365 90.520 1.086 6.030 o
-8 -8 11 4.873 4.943 0.327 175.921 o
-8 -8 12 41.663 38.689 0.854 17.430 o
-8 -8 14 15.648 15.187 0.643 41.940 o
-8 -8 15 1.232 0.896 0.285 243.829 o
-8 -7 1 8.668 7.957 0.411 106.275 o
-8 -7 2 35.683 34.652 0.643 27.467 o
-8 -7 3 12.311 12.383 0.369 114.150 o
-8 -7 4 108.702 107.267 1.244 4.466 o
-8 -7 5 11.375 11.351 0.285 175.600 o
-8 -7 6 183.047 179.565 1.634 1.829 o
-8 -7 7 6.764 6.028 0.337 159.537 o
-8 -7 8 205.861 200.674 2.023 1.378 o
-8 -7 9 2.515 2.203 0.285 240.500 o
-8 -7 10 167.926 165.537 1.950 1.853 o
-8 -7 12 103.856 107.509 2.023 2.906 o
-8 -7 14 49.877 52.822 1.718 5.521 o
-8 -7 16 18.852 19.044 0.664 37.453 o
-8 -6 1 96.400 93.713 1.170 5.475 o
-8 -6 2 32.611 31.976 0.854 20.063 o
-8 -6 3 43.505 42.725 0.643 22.652 o
-8 -6 4 15.409 15.134 0.348 110.800 o
-8 -6 5 5.762 6.313 0.253 272.598 o
-8 -6 6 1.929 1.634 0.242 332.617 o
-8 -6 7 2.105 2.150 0.295 224.729 o
-8 -6 8 0.903 1.001 0.295 227.028 o
-8 -6 9 16.373 15.840 0.643 41.459 o
-8 -6 10 5.805 5.175 0.411 112.182 o
-8 -6 11 26.820 25.821 0.569 39.873 o
-8 -6 12 8.230 7.567 0.400 112.466 o
-8 -6 13 26.248 24.788 0.590 38.699 o
-8 -6 14 6.825 5.976 0.348 150.689 o
-8 -6 15 18.852 18.422 0.611 43.081 o
-8 -6 16 4.158 4.827 0.464 90.178 o
-8 -5 1 4.778 5.196 0.295 212.994 o
-8 -5 2 9.996 10.423 0.306 166.847 o
-8 -5 3 3.663 3.446 0.274 253.218 o
-8 -5 4 11.168 11.351 0.348 130.317 o
-8 -5 6 11.455 11.561 0.358 123.106 o
-8 -5 7 3.839 3.699 0.327 179.697 o
-8 -5 8 10.384 9.717 0.316 157.979 o
-8 -5 9 13.876 13.511 0.306 141.456 o
-8 -5 10 7.540 6.703 0.464 86.906 o
-8 -5 11 21.056 20.298 0.400 74.169 o
-8 -5 12 3.892 3.847 0.253 292.798 o
-8 -5 13 21.279 20.477 0.464 61.167 o
-8 -5 15 16.809 16.536 0.411 83.298 o
-8 -4 1 16.786 17.073 0.358 99.720 o
-8 -4 2 0.358 0.643 0.200 493.647 o
-8 -4 3 26.959 27.465 0.337 67.096 o
-8 -4 5 23.501 23.186 0.358 75.212 o
-8 -4 7 11.651 11.214 0.306 157.189 o
-8 -4 8 0.768 1.064 0.253 308.882 o
-8 -4 9 3.394 3.088 0.253 297.346 o
-8 -4 10 0.874 0.991 0.295 227.055 o
-8 -3 1 32.831 32.566 0.369 49.463 o
-8 -3 2 39.089 39.585 0.453 33.837 o
-8 -3 3 39.434 39.753 0.464 32.979 o
-8 -3 4 22.569 23.892 0.295 91.009 o
-8 -3 5 38.340 38.278 0.527 30.961 o
-8 -3 6 19.041 19.160 0.253 128.824 o
-8 -3 7 35.082 33.999 0.411 42.483 o
-8 -3 8 21.465 20.773 0.432 66.505 o
-8 -3 9 31.292 30.247 0.390 51.027 o
-8 -3 10 23.154 21.911 0.358 77.408 o
-8 -3 11 25.347 24.124 0.527 45.962 o
-8 -3 12 20.395 20.309 0.400 75.423 o
-8 -3 13 17.174 16.346 0.780 29.201 o
-8 -3 14 14.231 13.732 0.706 36.203 o
-8 -3 15 9.182 8.969 0.379 120.523 o
-8 -3 16 7.969 8.115 0.432 97.832 o
-8 -2 1 157.023 157.591 0.674 3.023 o
-8 -2 2 130.375 129.936 0.854 4.032 o
-8 -2 3 130.451 132.592 0.938 3.866 o
-8 -2 4 157.212 156.421 1.086 2.730 o
-8 -2 5 89.687 89.972 0.601 8.432 o
-8 -2 6 137.791 137.029 0.854 3.672 o
-8 -2 7 52.577 53.538 0.685 17.086 o
-8 -2 8 89.407 88.655 0.854 7.365 o
-8 -2 9 25.604 25.968 0.379 64.493 o
-8 -2 10 44.527 42.968 0.548 25.462 o
-8 -2 11 9.346 8.937 0.337 147.160 o
-8 -2 12 17.479 18.349 0.443 72.367 o
-8 -2 13 2.056 1.728 0.379 136.790 o
-8 -2 14 5.656 5.238 0.379 130.851 o
-8 -2 16 1.694 2.498 0.379 136.776 o
-8 -1 1 70.707 70.222 0.485 13.543 o
-8 -1 2 3.524 3.931 0.169 624.414 o
-8 -1 3 95.744 95.431 0.506 7.884 o
-8 -1 4 18.225 18.707 0.242 139.382 o
-8 -1 5 88.476 88.813 0.516 8.993 o
-8 -1 6 31.017 30.879 0.285 62.375 o
-8 -1 7 56.778 57.786 0.748 14.518 o
-8 -1 8 28.935 27.338 0.474 46.738 o
-8 -1 9 25.752 25.367 0.369 66.479 o
-8 -1 10 16.909 15.935 0.369 97.175 o
-8 -1 11 7.814 7.282 0.358 138.792 o
-8 -1 12 5.985 6.081 0.295 206.410 o
-8 -1 13 1.282 1.465 0.443 100.922 o
-8 0 1 0.461 0.453 0.148 908.199 o
-8 0 2 82.594 82.247 0.464 10.463 o
-8 0 3 58.342 57.954 0.495 18.320 o
-8 0 4 80.032 79.760 0.643 9.956 o
-8 0 5 166.716 165.453 1.012 2.525 o
-8 0 6 51.249 51.578 0.453 23.141 o
-8 0 7 228.241 227.159 1.402 1.341 o
-8 0 8 24.038 23.576 0.316 82.315 o
-8 0 9 214.426 214.691 1.475 1.464 o
-8 0 10 8.713 8.821 0.285 198.456 o
-8 0 11 154.162 160.478 2.108 1.893 o
-8 0 12 2.428 3.225 0.527 70.915 o
-8 0 13 87.647 97.065 1.792 3.779 o
-8 0 15 40.066 42.156 1.170 11.143 o
-8 1 1 1.998 2.192 0.137 999.852 o
-8 1 2 446.262 449.786 1.402 0.386 o
-8 1 3 0.507 0.632 0.158 790.677 o
-8 1 4 202.720 201.286 1.086 1.758 o
-8 1 5 1.570 1.686 0.169 681.680 o
-8 1 6 49.603 48.880 0.443 24.856 o
-8 1 7 10.435 10.381 0.211 278.296 o
-8 1 8 3.411 3.330 0.253 296.670 o
-8 1 9 19.942 18.970 0.369 85.774 o
-8 1 10 1.377 1.328 0.337 173.552 o
-8 1 11 23.000 22.828 0.443 60.822 o
-8 1 12 6.329 6.049 0.411 111.005 o
-8 1 13 19.319 18.696 0.780 28.378 o
-8 1 14 7.631 8.031 0.379 124.780 o
-8 1 15 12.871 13.174 0.664 41.086 o
-8 1 16 5.862 6.165 0.854 26.872 o
-8 2 1 1.647 1.865 0.158 770.514 o
-8 2 2 113.674 113.421 0.495 5.778 o
-8 2 4 80.236 79.928 0.495 10.828 o
-8 2 5 0.525 0.748 0.148 906.670 o
-8 2 6 32.504 31.976 0.358 51.297 o
-8 2 7 0.700 0.632 0.179 615.240 o
-8 2 8 7.328 6.850 0.285 211.609 o
-8 2 14 1.215 1.360 0.295 226.567 o
-8 3 1 2.664 2.877 0.148 839.185 o
-8 3 2 0.577 0.706 0.137 1050.490 o
-8 3 3 0.586 0.495 0.148 907.186 o
-8 3 5 4.051 3.910 0.169 611.847 o
-8 3 7 6.328 6.450 0.253 267.859 o
-8 3 8 2.364 2.276 0.274 259.306 o
-8 3 9 6.846 6.850 0.295 200.894 o
-8 3 10 4.933 4.447 0.379 132.506 o
-8 3 11 5.896 5.786 0.411 111.708 o
-8 3 12 5.639 5.396 0.622 50.267 o
-8 3 13 4.043 3.647 0.379 134.160 o
-8 3 14 4.342 3.984 0.348 158.097 o
-8 3 15 2.139 1.549 0.400 122.854 o
-8 4 1 264.935 258.523 1.086 1.087 o
-8 4 2 11.164 11.056 0.190 297.796 o
-8 4 3 155.893 151.594 0.938 2.928 o
-8 4 4 24.786 24.872 0.306 80.760 o
-8 4 5 91.386 90.910 0.559 8.376 o
-8 4 6 29.411 29.204 0.316 63.425 o
-8 4 7 55.794 55.267 0.769 14.621 o
-8 4 8 23.199 22.417 0.400 68.279 o
-8 4 9 33.619 33.440 0.854 19.686 o
-8 4 10 13.723 13.901 0.622 45.715 o
-8 4 11 18.422 18.022 0.506 58.555 o
-8 4 12 6.498 7.483 0.537 65.974 o
-8 4 13 8.569 8.621 0.495 75.198 o
-8 4 14 2.646 3.025 0.316 194.565 o
-8 4 15 3.189 4.890 0.938 22.438 o
-8 5 1 46.860 47.563 0.369 28.996 o
-8 5 2 3.066 3.299 0.148 818.658 o
-8 5 3 62.457 62.686 0.464 16.792 o
-8 5 4 6.881 7.240 0.169 488.967 o
-8 5 5 56.886 58.039 0.548 17.856 o
-8 5 6 7.508 7.420 0.232 293.337 o
-8 5 7 36.192 36.771 0.580 29.903 o
-8 5 8 6.470 6.893 0.285 215.989 o
-8 5 9 15.976 15.577 0.516 60.306 o
-8 5 10 5.138 5.122 0.696 40.419 o
-8 5 11 4.421 4.310 0.411 114.107 o
-8 5 12 3.859 5.048 0.537 67.556 o
-8 5 13 0.542 1.170 0.348 163.661 o
-8 5 14 2.683 2.824 0.316 194.674 o
-8 6 1 138.918 138.357 0.780 3.698 o
-8 6 2 25.596 25.304 0.306 78.058 o
-8 6 3 184.584 182.758 1.012 2.113 o
-8 6 4 34.053 33.525 0.400 44.671 o
-8 6 5 183.602 181.978 1.475 1.897 o
-8 6 6 30.668 30.416 0.400 50.653 o
-8 6 7 150.886 151.288 1.244 2.762 o
-8 6 8 20.272 20.140 0.548 49.382 o
-8 6 9 103.074 106.961 1.244 4.679 o
-8 6 10 9.956 10.518 0.443 89.546 o
-8 6 11 57.172 60.631 1.718 5.228 o
-8 6 12 3.572 4.743 0.464 90.534 o
-8 6 13 25.320 29.130 1.012 16.541 o
-8 7 1 7.474 7.441 0.158 511.614 o
-8 7 2 147.509 144.817 0.780 3.351 o
-8 7 3 8.392 8.315 0.179 401.375 o
-8 7 4 17.447 16.978 0.211 167.639 o
-8 7 5 5.273 4.764 0.274 243.139 o
-8 7 6 2.665 2.624 0.211 429.313 o
-8 7 7 1.886 1.834 0.253 305.659 o
-8 7 8 23.307 22.501 0.696 32.234 o
-8 7 10 33.656 33.799 0.854 19.640 o
-8 7 12 27.908 30.089 1.170 12.616 o
-8 7 14 16.586 20.140 1.086 15.775 o
-8 8 1 99.813 98.382 0.516 7.334 o
-8 8 2 16.018 15.935 0.232 169.579 o
-8 8 3 60.703 59.757 0.653 14.934 o
-8 8 4 10.290 10.528 0.306 165.220 o
-8 8 5 20.251 20.636 0.506 55.295 o
-8 8 6 2.586 3.046 0.348 161.379 o
-8 8 7 2.299 2.793 0.422 110.587 o
-8 8 11 2.963 3.699 0.537 68.003 o
-8 8 12 2.780 2.940 0.780 32.478 o
-8 8 13 4.310 4.837 0.432 103.396 o
-8 9 1 9.084 8.863 0.253 235.886 o
-8 9 2 41.113 40.006 0.611 25.298 o
-8 9 3 26.194 25.905 0.495 47.933 o
-8 9 4 32.887 31.754 0.759 23.688 o
-8 9 5 29.903 29.162 0.780 24.014 o
-8 9 6 22.648 22.701 0.674 34.067 o
-8 9 7 22.328 21.700 1.012 17.318 o
-8 9 8 13.802 13.153 0.527 61.314 o
-8 9 9 12.508 12.847 0.854 25.804 o
-8 9 10 7.448 7.704 0.717 37.564 o
-8 9 11 5.515 5.870 0.580 57.642 o
-8 9 12 3.471 3.910 0.738 36.200 o
-8 9 13 1.932 2.435 0.411 116.562 o
-8 10 1 58.787 59.050 0.938 11.421 o
-8 10 2 71.810 70.401 0.854 9.984 o
-8 10 3 32.047 31.543 0.527 37.498 o
-8 10 4 34.896 34.273 0.854 19.321 o
-8 10 5 19.266 19.360 0.527 53.623 o
-8 10 6 16.122 16.220 0.580 49.496 o
-8 10 7 13.204 12.278 0.674 39.958 o
-8 10 8 7.101 7.103 0.622 49.660 o
-8 10 9 9.442 8.568 0.769 32.353 o
-8 10 11 6.236 8.705 0.717 37.686 o
-8 11 1 46.201 45.487 0.727 18.870 o
-8 11 2 25.311 24.851 0.443 56.279 o
-8 11 3 45.594 44.348 1.244 9.666 o
-8 11 4 4.008 3.699 0.464 90.580 o
-8 11 5 37.172 36.455 0.780 20.974 o
-8 11 7 24.106 23.565 0.854 22.779 o
-8 11 9 12.027 11.635 1.244 12.532 o
-8 11 11 4.452 5.090 1.012 19.260 o
-8 12 1 16.614 16.504 0.506 61.218 o
-8 12 2 4.746 5.059 0.580 57.983 o
-8 12 3 13.778 13.775 0.580 51.768 o
-8 12 5 10.353 12.120 0.769 31.891 o
-8 12 7 7.214 7.662 0.632 47.959 o
-8 12 9 4.477 4.827 0.674 43.069 o
-8 12 11 2.347 3.573 0.548 65.579 o
-8 13 1 23.208 24.029 1.086 15.078 o
-8 13 2 9.097 8.020 0.854 26.510 o
-8 13 3 25.512 25.157 0.854 22.321 o
-8 13 4 21.012 20.646 1.012 17.518 o
-8 13 5 23.427 24.198 0.664 34.212 o
-8 13 6 27.903 26.232 1.012 16.403 o
-8 13 7 16.988 17.442 0.717 33.815 o
-8 13 8 25.904 24.134 0.938 19.094 o
-8 13 9 9.471 11.034 0.938 21.913 o
-8 13 10 18.065 19.308 0.769 29.309 o
-8 14 2 8.433 7.209 1.328 11.139 o
-8 14 3 13.315 12.099 0.706 36.719 o
-8 14 4 4.002 3.741 0.769 33.270 o
-8 14 6 2.165 1.981 0.495 80.417 o
-8 14 9 7.321 6.861 0.495 76.805 o
-8 15 2 72.695 67.840 2.730 2.279 o
-8 15 3 34.081 33.525 2.182 3.930 o
-8 15 4 48.926 48.817 1.244 9.276 o
-8 15 5 23.264 23.017 0.622 38.165 o
-8 15 6 23.736 22.648 0.717 30.564 o
-8 15 7 11.558 12.447 0.580 53.466 o
-8 15 8 8.181 8.621 0.611 50.718 o
-8 15 9 4.114 4.700 0.938 22.410 o
-8 16 5 10.622 8.768 0.664 42.571 o
-8 16 7 7.829 7.694 0.453 89.952 o
-7 -16 5 6.877 8.252 0.548 63.193 o
-7 -16 6 12.462 12.794 0.611 48.026 o
-7 -16 7 7.153 9.211 0.611 50.972 o
-7 -16 8 9.312 10.149 0.717 36.954 o
-7 -16 9 6.047 7.388 0.548 63.778 o
-7 -15 2 2.801 3.552 0.717 38.416 o
-7 -15 4 14.839 16.378 0.674 38.624 o
-7 -15 6 37.253 40.881 1.170 11.432 o
-7 -15 7 4.495 4.226 1.012 19.271 o
-7 -15 8 60.154 63.688 2.413 2.935 o
-7 -15 9 4.233 5.038 0.854 27.010 o
-7 -15 10 68.835 74.047 3.351 1.590 o
-7 -15 12 58.456 66.733 3.120 1.860 o
-7 -14 1 123.738 131.812 5.375 0.604 o
-7 -14 2 4.875 5.512 1.718 6.701 o
-7 -14 3 124.646 125.963 3.815 1.076 o
-7 -14 4 5.769 6.408 0.717 37.936 o
-7 -14 5 92.779 92.396 3.193 1.609 o
-7 -14 6 7.365 7.778 0.537 65.453 o
-7 -14 7 48.500 55.003 1.475 7.051 o
-7 -14 8 9.701 9.949 0.854 26.342 o
-7 -14 9 15.797 18.306 0.854 24.866 o
-7 -14 10 11.758 12.657 0.632 45.483 o
-7 -14 11 2.048 2.624 0.548 65.717 o
-7 -14 12 12.008 13.216 0.664 41.387 o
-7 -13 1 91.187 91.616 3.351 1.491 o
-7 -13 3 135.063 134.067 3.351 1.261 o
-7 -13 5 158.761 154.007 3.657 1.018 o
-7 -13 7 149.878 147.463 5.839 0.501 o
-7 -13 9 116.431 117.785 3.815 1.105 o
-7 -13 11 77.164 76.429 2.730 2.224 o
-7 -13 13 45.443 44.001 1.950 4.609 o
-7 -12 1 33.848 33.873 0.938 17.045 o
-7 -12 2 139.465 137.883 2.645 1.685 o
-7 -12 3 37.608 38.636 0.759 21.281 o
-7 -12 4 164.467 157.833 3.193 1.187 o
-7 -12 5 37.785 39.290 1.244 10.385 o
-7 -12 6 159.104 155.651 3.741 0.983 o
-7 -12 7 36.401 38.183 1.328 9.432 o
-7 -12 8 129.537 126.279 3.657 1.136 o
-7 -12 9 34.285 36.507 1.244 10.716 o
-7 -12 10 92.838 91.300 2.572 2.274 o
-7 -12 11 30.445 31.965 1.402 9.004 o
-7 -12 12 61.763 63.371 2.572 2.618 o
-7 -12 13 24.005 22.206 1.475 8.571 o
-7 -12 14 39.680 39.764 3.351 1.705 o
-7 -11 3 4.722 4.542 0.664 44.416 o
-7 -11 5 9.344 9.601 0.632 46.985 o
-7 -11 6 2.263 2.508 0.422 110.674 o
-7 -11 7 11.460 12.078 0.580 53.624 o
-7 -11 9 10.993 10.434 0.632 46.232 o
-7 -11 11 9.388 8.589 0.580 55.588 o
-7 -11 13 7.544 7.219 0.717 37.589 o
-7 -11 14 4.756 4.574 0.495 79.022 o
-7 -11 15 5.663 5.491 0.495 78.300 o
-7 -10 2 1.430 1.412 0.464 91.951 o
-7 -10 4 1.753 2.023 0.464 91.807 o
-7 -10 5 3.509 3.330 0.422 109.707 o
-7 -10 6 1.449 1.897 0.443 100.827 o
-7 -10 7 6.100 5.681 0.622 50.122 o
-7 -10 9 5.724 5.512 0.464 88.904 o
-7 -10 11 3.580 2.983 0.537 67.938 o
-7 -10 12 2.098 2.045 0.580 58.799 o
-7 -10 14 5.021 4.785 0.664 44.350 o
-7 -9 2 59.697 57.817 1.560 6.016 o
-7 -9 3 7.065 6.724 0.548 63.467 o
-7 -9 4 74.901 71.750 1.560 5.244 o
-7 -9 5 16.409 16.114 0.622 43.817 o
-7 -9 6 83.389 80.940 1.560 4.815 o
-7 -9 7 20.848 21.183 0.590 43.390 o
-7 -9 8 80.695 78.210 1.634 4.671 o
-7 -9 9 15.565 15.745 0.527 58.645 o
-7 -9 10 65.547 63.445 1.792 4.666 o
-7 -9 11 6.227 5.955 0.590 55.419 o
-7 -9 12 43.375 39.406 1.560 6.907 o
-7 -9 14 22.927 19.455 0.938 19.883 o
-7 -9 16 9.572 7.672 1.012 18.995 o
-7 -8 1 89.478 82.415 2.023 3.321 o
-7 -8 2 19.435 19.234 0.938 20.381 o
-7 -8 3 52.241 52.358 1.244 8.923 o
-7 -8 4 8.124 8.389 0.379 123.407 o
-7 -8 5 12.881 13.585 0.358 115.996 o
-7 -8 6 1.689 1.433 0.253 306.734 o
-7 -8 9 13.102 13.248 0.559 55.876 o
-7 -8 11 28.257 27.517 0.664 31.235 o
-7 -8 13 30.479 30.184 1.012 15.836 o
-7 -8 15 22.298 21.120 0.738 29.906 o
-7 -7 1 2.814 2.666 0.242 326.805 o
-7 -7 2 116.094 112.020 1.012 4.638 o
-7 -7 3 9.463 10.286 0.337 144.515 o
-7 -7 4 97.546 96.053 0.854 6.491 o
-7 -7 5 17.195 17.379 0.348 101.918 o
-7 -7 6 49.975 49.597 0.938 13.273 o
-7 -7 7 19.914 19.476 0.590 44.559 o
-7 -7 8 12.637 12.468 0.464 77.995 o
-7 -7 9 16.146 15.661 0.348 107.698 o
-7 -7 11 9.853 9.211 0.316 161.262 o
-7 -7 12 1.806 1.981 0.327 184.192 o
-7 -7 13 4.808 4.532 0.369 140.010 o
-7 -7 14 4.573 4.405 0.348 157.299 o
-7 -7 15 1.984 1.665 0.464 91.794 o
-7 -7 16 4.708 4.690 0.316 187.995 o
-7 -6 1 207.182 202.076 1.328 1.626 o
-7 -6 2 730.765 719.344 3.425 0.139 o
-7 -6 3 298.234 296.727 2.255 0.735 o
-7 -6 4 815.472 809.389 6.081 0.099 o
-7 -6 5 329.770 327.185 2.255 0.623 o
-7 -6 6 733.187 719.491 4.205 0.133 o
-7 -6 7 293.727 288.233 2.498 0.727 o
-7 -6 8 540.898 536.428 4.437 0.217 o
-7 -6 9 220.195 215.713 1.792 1.320 o
-7 -6 10 339.418 334.425 3.267 0.510 o
-7 -6 11 142.556 139.284 1.634 2.605 o
-7 -6 12 187.395 190.230 2.413 1.359 o
-7 -6 13 80.452 81.878 1.170 6.639 o
-7 -6 14 93.573 96.991 1.475 4.513 o
-7 -6 15 39.660 36.476 1.086 12.819 o
-7 -6 16 43.113 46.551 2.340 3.327 o
-7 -5 1 6.969 7.040 0.221 324.615 o
-7 -5 2 26.045 26.411 0.358 66.638 o
-7 -5 4 16.514 17.231 0.253 148.732 o
-7 -5 5 4.800 4.922 0.211 394.702 o
-7 -5 6 12.055 12.520 0.274 177.140 o
-7 -5 7 10.734 10.992 0.295 170.884 o
-7 -5 8 12.468 11.930 0.327 137.617 o
-7 -5 9 12.122 11.593 0.358 121.126 o
-7 -5 10 14.960 13.764 0.327 124.588 o
-7 -5 11 10.441 9.896 0.337 141.850 o
-7 -5 12 16.215 15.482 0.464 71.293 o
-7 -5 13 7.985 7.451 0.337 153.895 o
-7 -5 14 14.342 12.794 0.379 103.691 o
-7 -5 15 5.710 5.396 0.443 97.300 o
-7 -5 16 10.121 10.297 0.559 58.709 o
-7 -4 1 2.395 2.435 0.179 591.054 o
-7 -4 2 45.390 44.717 0.464 27.581 o
-7 -4 3 10.998 11.519 0.221 248.390 o
-7 -4 4 53.956 53.496 0.590 18.647 o
-7 -4 5 21.115 21.047 0.274 107.190 o
-7 -4 6 44.024 43.495 0.464 28.740 o
-7 -4 7 20.841 19.877 0.348 88.127 o
-7 -4 8 28.849 28.160 0.369 58.595 o
-7 -4 9 11.863 11.930 0.348 127.185 o
-7 -4 10 17.659 17.495 0.348 100.373 o
-7 -4 11 3.885 3.647 0.285 234.415 o
-7 -4 12 11.080 11.098 0.348 130.998 o
-7 -4 14 7.278 6.313 0.664 43.770 o
-7 -4 16 4.833 4.648 0.527 69.957 o
-7 -3 1 1.485 1.317 0.169 684.859 o
-7 -3 2 46.326 45.729 0.432 27.840 o
-7 -3 3 1.144 1.223 0.137 1037.140 o
-7 -3 4 17.057 17.137 0.221 163.763 o
-7 -3 5 1.116 1.191 0.169 689.212 o
-7 -3 6 3.842 4.258 0.211 409.992 o
-7 -3 7 0.692 0.674 0.190 548.941 o
-7 -3 13 2.333 1.623 0.348 162.392 o
-7 -3 15 3.895 3.594 0.348 159.173 o
-7 -2 1 53.216 53.212 0.369 23.734 o
-7 -2 2 1.294 1.317 0.148 893.202 o
-7 -2 3 78.821 78.990 0.506 11.062 o
-7 -2 4 14.181 14.428 0.200 219.446 o
-7 -2 5 86.702 86.705 0.537 9.242 o
-7 -2 6 28.285 28.118 0.263 74.474 o
-7 -2 7 81.002 81.720 0.611 9.896 o
-7 -2 8 29.359 27.286 0.432 50.874 o
-7 -2 9 67.740 67.250 0.769 11.529 o
-7 -2 10 19.960 19.202 0.474 61.782 o
-7 -2 11 49.672 50.113 0.780 16.234 o
-7 -2 12 9.184 10.075 0.411 103.693 o
-7 -2 13 30.821 31.838 0.464 43.587 o
-7 -2 14 2.582 2.002 0.390 129.141 o
-7 -2 15 15.922 15.946 1.086 15.970 o
-7 -1 1 270.680 270.390 1.244 1.010 o
-7 -1 2 206.758 206.597 0.938 1.735 o
-7 -1 3 191.235 191.010 0.938 2.002 o
-7 -1 4 83.218 82.805 0.611 9.540 o
-7 -1 5 79.865 78.442 0.759 9.298 o
-7 -1 6 8.840 8.853 0.190 358.416 o
-7 -1 7 21.383 21.036 0.263 109.460 o
-7 -1 8 3.098 3.120 0.221 385.860 o
-7 -1 9 3.653 3.647 0.232 347.398 o
-7 -1 10 20.105 19.613 0.369 84.618 o
-7 -1 12 29.057 28.698 0.569 37.353 o
-7 -1 14 24.907 25.589 0.590 39.303 o
-7 0 1 887.766 892.753 3.425 0.096 o
-7 0 2 1016.420 1021.290 4.047 0.073 o
-7 0 3 1040.710 1054.000 4.827 0.068 o
-7 0 4 896.285 902.871 4.985 0.088 o
-7 0 5 806.837 814.838 4.047 0.111 o
-7 0 6 638.915 640.575 2.730 0.183 o
-7 0 7 493.501 496.622 2.340 0.301 o
-7 0 8 400.563 396.364 2.413 0.439 o
-7 0 9 260.133 262.370 1.865 0.977 o
-7 0 10 223.412 224.819 2.108 1.179 o
-7 0 11 119.342 122.538 1.718 3.035 o
-7 0 12 109.314 112.641 1.718 3.325 o
-7 0 13 47.396 49.059 1.718 5.633 o
-7 0 14 46.782 49.059 1.170 10.288 o
-7 0 15 16.425 17.927 1.792 6.041 o
-7 0 16 17.756 20.867 0.769 29.185 o
-7 1 1 0.567 0.769 0.148 906.226 o
-7 1 2 780.069 785.244 3.351 0.122 o
-7 1 3 25.938 25.673 0.358 67.565 o
-7 1 4 714.160 719.491 3.657 0.142 o
-7 1 5 53.593 52.822 0.390 23.201 o
-7 1 6 521.541 525.288 2.645 0.266 o
-7 1 7 56.689 56.574 0.495 19.102 o
-7 1 8 340.149 339.569 2.255 0.590 o
-7 1 9 44.324 44.507 0.580 24.103 o
-7 1 10 203.110 207.135 2.023 1.375 o
-7 1 11 28.617 28.951 0.601 35.103 o
-7 1 12 110.210 114.981 1.792 3.148 o
-7 1 13 15.942 16.473 0.474 68.565 o
-7 1 14 54.130 66.818 2.255 3.344 o
-7 1 15 7.906 9.053 0.537 64.798 o
-7 2 1 255.027 258.165 0.938 1.161 o
-7 2 2 8.986 9.591 0.190 348.789 o
-7 2 3 187.571 189.534 0.748 2.130 o
-7 2 4 34.014 34.347 0.369 46.798 o
-7 2 5 92.774 91.690 0.580 8.109 o
-7 2 6 41.090 41.208 0.422 33.294 o
-7 2 7 36.058 36.528 0.432 38.827 o
-7 2 8 33.643 32.471 0.400 45.738 o
-7 2 9 10.741 11.161 0.348 131.965 o
-7 2 10 22.474 22.385 0.548 46.667 o
-7 2 11 1.863 2.129 0.316 196.410 o
-7 2 12 13.239 13.427 0.411 93.215 o
-7 2 14 7.285 7.609 0.348 147.408 o
-7 3 1 27.423 27.475 0.316 69.340 o
-7 3 2 110.668 109.975 0.485 6.107 o
-7 3 3 30.833 30.669 0.337 57.022 o
-7 3 4 20.230 19.919 0.211 137.238 o
-7 3 5 23.023 22.764 0.253 102.248 o
-7 3 6 1.225 1.244 0.169 687.948 o
-7 3 7 14.695 14.850 0.295 140.804 o
-7 3 9 9.469 9.243 0.337 146.244 o
-7 3 11 6.526 6.134 0.348 151.227 o
-7 3 13 4.796 4.700 0.432 103.054 o
-7 3 15 3.558 3.678 0.390 127.655 o
-7 4 1 210.166 211.888 0.727 1.725 o
-7 4 2 18.941 19.255 0.316 104.586 o
-7 4 3 100.961 100.416 0.527 7.117 o
-7 4 4 11.835 11.751 0.169 315.375 o
-7 4 5 36.942 36.687 0.443 37.307 o
-7 4 6 8.940 8.716 0.200 333.115 o
-7 4 7 14.427 14.533 0.242 179.543 o
-7 4 8 6.584 6.798 0.369 134.825 o
-7 4 9 7.141 7.304 0.316 175.787 o
-7 4 10 3.825 3.510 0.506 76.424 o
-7 4 11 4.420 4.310 0.379 133.287 o
-7 4 12 1.451 1.454 0.432 105.851 o
-7 4 13 2.981 3.689 0.495 79.942 o
-7 5 1 165.327 166.317 0.748 2.703 o
-7 5 2 27.530 27.760 0.327 67.215 o
-7 5 3 66.521 67.239 0.432 15.401 o
-7 5 4 37.364 36.434 0.400 39.695 o
-7 5 5 12.461 12.383 0.200 253.230 o
-7 5 6 40.734 40.480 0.537 28.445 o
-7 5 8 38.891 38.478 0.674 24.004 o
-7 5 9 1.163 1.296 0.306 211.352 o
-7 5 10 32.015 32.513 0.559 34.915 o
-7 5 11 2.400 1.897 0.379 136.512 o
-7 5 12 22.109 22.564 0.674 34.332 o
-7 5 13 1.899 2.255 0.316 196.284 o
-7 5 14 12.715 13.817 0.379 106.443 o
-7 6 1 376.426 377.351 1.328 0.539 o
-7 6 2 24.354 24.261 0.348 74.233 o
-7 6 3 275.868 275.069 1.634 0.925 o
-7 6 4 36.175 35.717 0.432 39.091 o
-7 6 5 154.620 155.177 0.780 3.038 o
-7 6 6 43.232 43.758 0.580 24.740 o
-7 6 7 68.846 67.503 0.854 10.522 o
-7 6 8 39.788 38.605 0.516 30.503 o
-7 6 9 22.946 22.965 0.854 23.078 o
-7 6 10 28.648 28.803 1.012 16.153 o
-7 6 11 5.059 5.596 0.506 75.448 o
-7 6 12 16.515 16.631 0.674 37.924 o
-7 6 14 7.844 7.641 0.780 31.804 o
-7 7 1 121.330 119.576 0.664 4.906 o
-7 7 2 2059.270 2051.140 8.568 0.018 o
-7 7 3 99.216 96.896 0.643 7.065 o
-7 7 4 1563.850 1570.480 7.167 0.030 o
-7 7 5 73.489 72.266 0.706 10.908 o
-7 7 6 1015.750 992.463 4.437 0.073 o
-7 7 7 48.935 47.889 0.674 19.100 o
-7 7 8 576.747 581.145 5.923 0.169 o
-7 7 9 28.145 28.013 0.622 34.079 o
-7 7 10 284.688 301.006 4.753 0.457 o
-7 7 11 13.569 14.080 0.696 37.364 o
-7 7 12 122.480 140.296 3.035 1.492 o
-7 7 13 5.449 6.018 0.622 50.239 o
-7 7 14 46.731 55.593 1.950 4.493 o
-7 8 1 118.824 114.907 0.559 5.326 o
-7 8 2 27.352 26.790 0.369 62.283 o
-7 8 3 28.682 28.087 0.379 57.578 o
-7 8 5 2.157 2.466 0.327 183.505 o
-7 8 6 5.910 5.818 0.453 92.653 o
-7 8 8 12.301 13.184 0.854 25.809 o
-7 8 9 2.832 2.877 0.379 135.791 o
-7 8 10 11.885 13.142 1.170 14.097 o
-7 8 11 3.664 4.079 0.464 90.661 o
-7 8 12 7.958 8.884 0.580 56.166 o
-7 8 13 3.026 3.193 0.453 95.413 o
-7 9 1 25.466 25.431 0.495 48.901 o
-7 9 2 11.983 11.804 0.253 200.052 o
-7 9 3 27.038 27.012 0.400 58.167 o
-7 9 4 5.314 5.649 0.327 173.838 o
-7 9 5 25.501 24.103 0.527 45.837 o
-7 9 6 2.320 2.666 0.506 77.004 o
-7 9 7 20.293 19.244 0.854 23.967 o
-7 9 8 1.243 1.855 0.464 91.944 o
-7 9 9 13.844 13.817 0.527 60.995 o
-7 9 11 8.475 9.928 1.560 8.080 o
-7 9 13 4.923 5.596 0.938 22.360 o
-7 10 1 21.250 21.521 0.369 79.763 o
-7 10 2 6.826 6.724 0.327 167.777 o
-7 10 3 7.677 7.546 0.295 195.331 o
-7 10 4 2.789 2.824 0.348 161.268 o
-7 10 5 1.588 1.834 0.422 111.090 o
-7 11 2 59.950 57.185 1.792 4.869 o
-7 11 4 36.670 36.318 0.611 28.174 o
-7 11 6 18.702 20.288 0.622 41.468 o
-7 11 8 8.814 9.548 0.706 38.197 o
-7 11 9 1.612 2.076 0.548 65.819 o
-7 11 10 4.236 4.964 1.475 9.083 o
-7 12 5 2.074 2.139 0.422 110.844 o
-7 12 6 1.626 2.361 0.506 77.184 o
-7 12 7 2.542 2.392 0.464 91.513 o
-7 12 8 3.871 3.141 0.537 67.838 o
-7 12 9 2.393 3.531 0.664 44.764 o
-7 12 10 4.540 4.837 0.632 48.914 o
-7 13 1 19.793 17.758 1.244 12.109 o
-7 13 2 697.621 674.005 10.128 0.090 o
-7 13 3 8.883 7.746 0.464 85.100 o
-7 13 4 507.799 511.503 10.128 0.119 o
-7 13 5 4.312 4.943 1.475 9.083 o
-7 13 6 307.347 321.884 8.568 0.203 o
-7 13 7 2.313 1.549 0.495 80.432 o
-7 13 8 155.462 170.680 4.205 0.824 o
-7 13 9 1.228 1.528 0.495 80.632 o
-7 13 10 66.610 77.272 2.572 2.532 o
-7 14 2 26.677 24.725 0.580 39.386 o
-7 14 3 82.882 81.878 2.340 2.770 o
-7 14 4 7.774 7.778 0.506 73.177 o
-7 14 5 79.579 81.878 1.950 3.674 o
-7 14 7 57.491 58.070 2.340 3.148 o
-7 14 9 33.061 33.472 1.012 15.296 o
-7 15 2 12.671 11.846 1.475 8.948 o
-7 15 3 27.864 27.275 0.759 25.916 o
-7 15 5 27.997 26.917 0.664 31.490 o
-7 15 7 22.764 20.920 0.854 23.321 o
-7 16 5 2.700 2.413 0.548 65.622 o
-7 16 6 5.937 5.807 0.769 33.005 o
-7 16 7 1.208 2.129 0.411 116.920 o
-6 -16 3 12.877 13.669 1.012 18.587 o
-6 -16 4 20.726 21.342 1.244 11.977 o
-6 -16 5 11.674 13.395 1.244 12.515 o
-6 -16 6 11.402 13.680 0.717 36.028 o
-6 -16 7 6.731 7.388 0.611 51.401 o
-6 -16 8 3.479 3.952 1.086 16.772 o
-6 -15 1 1.751 2.108 0.506 77.184 o
-6 -15 3 4.293 5.059 1.012 19.265 o
-6 -15 5 10.650 11.214 0.780 31.102 o
-6 -15 7 20.757 25.620 0.780 27.081 o
-6 -15 9 30.103 30.816 0.780 23.722 o
-6 -15 11 32.953 35.717 1.328 9.684 o
-6 -15 13 28.106 27.697 1.170 12.691 o
-6 -14 2 10.869 12.173 0.632 45.941 o
-6 -14 3 5.165 5.217 0.717 38.096 o
-6 -14 4 12.410 13.469 0.769 31.353 o
-6 -14 5 16.702 18.201 0.674 37.536 o
-6 -14 6 12.772 12.837 0.717 35.774 o
-6 -14 7 25.716 25.283 1.086 14.793 o
-6 -14 8 12.687 14.049 0.632 44.790 o
-6 -14 9 26.541 29.404 1.012 16.376 o
-6 -14 10 12.271 13.880 1.634 7.316 o
-6 -14 11 21.120 20.846 1.792 5.971 o
-6 -14 12 10.945 10.297 0.537 62.459 o
-6 -14 13 14.208 14.765 1.170 13.960 o
-6 -14 14 8.402 7.483 1.012 19.060 o
-6 -13 1 93.645 95.347 3.193 1.600 o
-6 -13 2 189.304 190.546 4.363 0.710 o
-6 -13 3 94.637 92.775 2.572 2.254 o
-6 -13 4 218.284 208.389 3.510 0.835 o
-6 -13 5 85.729 81.562 1.950 3.566 o
-6 -13 6 224.011 221.162 4.985 0.534 o
-6 -13 7 73.553 69.516 2.803 2.167 o
-6 -13 8 202.056 197.713 4.521 0.652 o
-6 -13 9 61.633 62.054 2.108 3.681 o
-6 -13 10 157.440 156.737 3.899 0.930 o
-6 -13 11 49.457 50.335 1.402 7.695 o
-6 -13 12 104.728 103.451 3.425 1.375 o
-6 -13 13 35.901 35.822 2.498 3.023 o
-6 -13 14 59.435 58.218 3.120 1.871 o
-6 -12 1 18.983 21.584 0.759 29.446 o
-6 -12 2 24.054 26.453 0.938 19.199 o
-6 -12 3 28.814 29.594 0.664 30.514 o
-6 -12 4 36.131 36.455 1.012 14.705 o
-6 -12 5 39.931 41.092 0.854 17.539 o
-6 -12 6 40.144 41.851 1.012 13.832 o
-6 -12 7 46.440 45.739 2.730 2.484 o
-6 -12 8 32.408 33.778 0.938 17.288 o
-6 -12 9 42.690 43.200 1.328 8.940 o
-6 -12 10 18.965 18.644 0.854 24.272 o
-6 -12 11 30.072 30.553 1.170 12.432 o
-6 -12 12 8.124 7.251 1.475 9.041 o
-6 -12 13 16.131 15.956 1.560 7.938 o
-6 -12 14 2.665 2.961 0.495 80.159 o
-6 -12 15 6.717 5.944 0.548 63.800 o
-6 -11 4 8.334 9.032 0.453 88.680 o
-6 -11 6 29.299 30.057 1.244 11.247 o
-6 -11 8 50.113 50.967 1.012 12.007 o
-6 -11 10 54.960 56.489 1.086 10.227 o
-6 -11 11 2.493 3.193 0.580 58.665 o
-6 -11 12 42.935 40.544 0.854 16.982 o
-6 -11 13 2.729 2.403 0.432 105.191 o
-6 -11 14 25.415 24.883 0.938 19.111 o
-6 -11 15 2.058 2.023 0.453 96.019 o
-6 -10 1 8.239 8.294 0.632 47.562 o
-6 -10 2 24.044 24.250 0.590 40.295 o
-6 -10 3 4.947 4.911 0.453 93.757 o
-6 -10 4 13.128 12.710 0.706 36.685 o
-6 -10 6 2.679 2.329 0.664 44.792 o
-6 -10 9 1.818 1.781 0.464 91.821 o
-6 -10 10 3.628 4.152 0.717 38.322 o
-6 -10 11 2.673 3.794 0.580 58.586 o
-6 -10 12 6.276 5.575 0.717 37.923 o
-6 -10 13 2.046 1.992 0.537 68.361 o
-6 -10 14 5.538 5.238 0.537 66.911 o
-6 -10 15 1.027 1.254 0.285 243.858 o
-6 -10 16 3.288 3.415 0.495 79.884 o
-6 -9 1 32.545 32.492 0.780 22.796 o
-6 -9 3 33.236 33.894 0.780 22.407 o
-6 -9 5 17.831 17.843 0.674 37.151 o
-6 -9 7 2.606 2.550 0.559 63.187 o
-6 -9 10 4.896 4.079 0.422 108.304 o
-6 -9 11 8.078 6.766 0.422 103.156 o
-6 -9 12 8.589 8.199 0.622 49.020 o
-6 -9 13 12.654 10.434 0.664 41.646 o
-6 -9 14 9.285 8.526 0.348 140.464 o
-6 -9 15 11.429 10.075 0.854 26.129 o
-6 -9 16 7.099 6.777 0.453 91.147 o
-6 -8 1 16.840 16.441 0.622 43.506 o
-6 -8 2 8.944 8.884 0.590 53.858 o
-6 -8 3 75.832 73.373 1.244 6.752 o
-6 -8 4 8.268 8.410 0.548 62.440 o
-6 -8 5 142.638 140.454 1.402 2.858 o
-6 -8 6 9.248 8.863 0.274 207.282 o
-6 -8 7 166.791 160.784 1.244 2.402 o
-6 -8 8 9.768 9.201 0.327 153.175 o
-6 -8 9 140.133 137.419 1.560 2.746 o
-6 -8 10 8.213 8.041 0.411 106.922 o
-6 -8 11 92.126 91.068 1.402 4.901 o
-6 -8 12 5.133 5.702 0.327 174.256 o
-6 -8 13 50.151 48.922 1.012 12.127 o
-6 -8 14 2.271 2.161 0.379 136.511 o
-6 -8 15 23.591 23.260 0.580 41.982 o
-6 -7 1 398.356 384.212 2.340 0.453 o
-6 -7 2 424.295 417.937 2.498 0.395 o
-6 -7 3 419.905 418.095 3.267 0.367 o
-6 -7 4 345.215 343.626 2.498 0.557 o
-6 -7 5 361.922 357.095 2.023 0.548 o
-6 -7 6 257.254 255.520 1.634 1.047 o
-6 -7 7 264.821 259.408 2.340 0.879 o
-6 -7 8 182.529 179.723 1.718 1.787 o
-6 -7 9 171.903 169.742 1.560 2.050 o
-6 -7 10 122.733 118.406 1.328 3.674 o
-6 -7 11 100.926 99.173 1.244 4.916 o
-6 -7 12 75.785 75.544 1.328 6.236 o
-6 -7 13 53.219 55.562 1.086 10.441 o
-6 -7 14 41.638 39.374 0.495 30.124 o
-6 -7 15 24.765 24.356 0.464 54.335 o
-6 -7 16 19.987 18.254 0.780 28.264 o
-6 -6 1 372.614 374.780 2.730 0.474 o
-6 -6 2 14.007 14.228 0.221 202.394 o
-6 -6 3 349.460 353.596 2.023 0.575 o
-6 -6 4 26.220 26.653 0.337 69.465 o
-6 -6 5 293.901 297.813 2.182 0.754 o
-6 -6 6 32.863 33.577 0.516 36.898 o
-6 -6 7 224.869 221.320 1.718 1.295 o
-6 -6 8 27.533 26.295 0.358 63.942 o
-6 -6 9 153.511 152.300 1.244 2.703 o
-6 -6 10 16.260 15.682 0.400 88.434 o
-6 -6 11 90.981 91.764 1.086 6.130 o
-6 -6 12 7.239 6.745 0.379 126.798 o
-6 -6 13 46.226 44.580 0.854 15.935 o
-6 -6 14 2.715 3.225 0.464 91.293 o
-6 -6 15 20.282 20.151 0.443 66.723 o
-6 -5 4 5.555 6.071 0.190 449.582 o
-6 -5 5 2.020 2.108 0.190 535.293 o
-6 -5 6 22.942 23.692 0.295 90.151 o
-6 -5 7 2.405 2.287 0.200 477.812 o
-6 -5 8 37.171 36.170 0.611 27.969 o
-6 -5 10 35.604 34.463 0.559 32.057 o
-6 -5 12 23.268 22.532 0.369 74.257 o
-6 -5 13 0.460 1.012 0.285 244.453 o
-6 -5 14 11.017 10.771 0.379 114.254 o
-6 -5 16 3.914 3.531 0.506 76.388 o
-6 -4 1 37.958 37.709 0.379 39.795 o
-6 -4 2 16.034 16.104 0.232 168.813 o
-6 -4 3 11.148 11.393 0.169 332.747 o
-6 -4 4 19.400 19.402 0.253 126.329 o
-6 -4 5 0.784 0.854 0.158 787.954 o
-6 -4 6 14.587 14.438 0.242 178.670 o
-6 -4 7 20.542 20.298 0.263 114.724 o
-6 -4 8 6.298 5.754 0.253 270.701 o
-6 -4 9 41.340 40.217 0.706 21.712 o
-6 -4 10 1.313 1.539 0.253 307.492 o
-6 -4 11 43.284 42.040 0.516 27.514 o
-6 -4 13 30.786 30.901 0.527 38.694 o
-6 -4 15 16.280 17.579 0.580 48.943 o
-6 -3 1 60.478 59.862 0.432 18.293 o
-6 -3 2 128.545 127.206 0.780 4.254 o
-6 -3 3 58.849 58.017 0.464 18.665 o
-6 -3 4 107.430 105.865 0.717 5.943 o
-6 -3 5 29.283 28.624 0.348 60.157 o
-6 -3 6 59.202 59.230 0.453 18.509 o
-6 -3 7 5.201 5.154 0.190 464.972 o
-6 -3 8 26.216 25.610 0.285 79.911 o
-6 -3 10 11.245 10.096 0.316 153.531 o
-6 -3 11 4.324 3.805 0.369 141.244 o
-6 -3 12 5.280 4.974 0.443 97.847 o
-6 -3 13 7.462 6.745 0.422 103.985 o
-6 -3 14 2.748 3.214 0.327 182.122 o
-6 -3 15 6.899 6.998 0.664 43.778 o
-6 -2 1 75.484 75.671 0.495 11.982 o
-6 -2 2 2.788 3.193 0.137 949.156 o
-6 -2 3 118.561 119.418 0.727 4.936 o
-6 -2 4 4.773 5.038 0.169 578.364 o
-6 -2 5 118.102 118.333 1.012 4.433 o
-6 -2 6 0.773 0.748 0.169 693.476 o
-6 -2 7 89.425 88.496 0.601 8.539 o
-6 -2 8 0.624 0.664 0.190 549.186 o
-6 -2 9 57.315 57.037 0.780 13.992 o
-6 -2 10 3.651 3.583 0.358 150.542 o
-6 -2 11 31.501 30.015 0.664 29.225 o
-6 -2 12 5.126 5.101 0.348 155.536 o
-6 -2 13 14.683 14.565 0.411 89.326 o
-6 -2 14 4.020 3.373 0.432 104.153 o
-6 -2 15 5.855 5.069 0.495 78.310 o
-6 -2 16 2.104 2.108 0.453 95.990 o
-6 -1 1 269.934 271.718 1.170 1.020 o
-6 -1 2 62.032 62.296 0.464 16.975 o
-6 -1 3 353.198 357.095 1.792 0.579 o
-6 -1 4 4.627 4.774 0.158 652.180 o
-6 -1 5 297.140 297.349 1.865 0.784 o
-6 -1 7 197.634 199.114 1.086 1.824 o
-6 -1 9 116.341 115.371 1.012 4.560 o
-6 -1 11 62.088 64.162 1.402 6.747 o
-6 -1 13 30.203 30.500 0.854 20.744 o
-6 -1 15 13.592 14.554 0.674 39.422 o
-6 0 1 3629.520 3654.320 12.468 0.006 o
-6 0 2 2.331 2.445 0.148 855.898 o
-6 0 3 2525.250 2544.230 10.908 0.012 o
-6 0 4 0.754 1.043 0.137 1045.870 o
-6 0 5 1351.900 1361.710 7.240 0.039 o
-6 0 6 6.610 6.597 0.179 462.284 o
-6 0 7 689.430 700.489 3.120 0.154 o
-6 0 8 11.422 11.140 0.221 245.719 o
-6 0 9 350.668 350.245 2.730 0.525 o
-6 0 10 12.326 12.036 0.369 114.575 o
-6 0 11 170.426 174.495 1.792 1.889 o
-6 0 12 10.128 10.286 0.611 49.642 o
-6 0 13 76.009 80.782 2.730 2.218 o
-6 0 14 6.833 7.904 0.769 32.776 o
-6 0 15 30.600 28.687 1.244 11.209 o
-6 1 1 21.787 22.227 0.358 80.192 o
-6 1 2 0.874 0.970 0.137 1044.540 o
-6 1 3 17.497 18.075 0.253 140.345 o
-6 1 4 2.595 2.656 0.137 968.692 o
-6 1 5 5.910 5.912 0.148 652.065 o
-6 1 6 4.934 4.880 0.169 576.153 o
-6 1 7 1.834 1.676 0.158 768.939 o
-6 1 8 5.504 5.501 0.200 416.602 o
-6 1 10 4.170 3.899 0.285 232.941 o
-6 1 11 1.170 0.885 0.274 262.953 o
-6 1 12 2.253 2.287 0.379 136.479 o
-6 1 13 1.093 1.444 0.348 163.361 o
-6 2 1 40.004 40.881 0.316 39.577 o
-6 2 2 33.171 33.683 0.337 51.062 o
-6 2 3 77.830 78.600 0.453 11.587 o
-6 2 4 31.848 32.450 0.369 50.872 o
-6 2 5 90.360 89.824 0.611 8.324 o
-6 2 6 20.393 20.267 0.221 131.069 o
-6 2 7 86.270 86.241 0.738 8.324 o
-6 2 8 9.742 9.180 0.306 170.931 o
-6 2 9 70.799 72.614 0.854 9.973 o
-6 2 10 3.065 3.446 0.253 298.061 o
-6 2 11 47.837 46.920 0.727 18.242 o
-6 2 13 25.833 25.968 0.706 29.852 o
-6 2 15 11.134 11.688 0.611 48.903 o
-6 3 1 6.667 7.209 0.158 542.007 o
-6 3 2 577.607 590.303 2.108 0.225 o
-6 3 3 9.433 9.496 0.169 392.491 o
-6 3 4 211.795 212.731 1.170 1.589 o
-6 3 5 8.030 7.662 0.179 416.946 o
-6 3 6 49.148 49.059 0.400 26.219 o
-6 3 7 4.212 4.258 0.221 371.182 o
-6 3 8 5.792 5.733 0.253 274.487 o
-6 3 9 1.127 1.254 0.316 197.590 o
-6 4 1 36.537 36.876 0.327 45.218 o
-6 4 2 53.303 53.391 0.411 22.754 o
-6 4 3 35.745 35.801 0.348 45.387 o
-6 4 4 26.095 25.831 0.316 74.252 o
-6 4 5 13.790 13.617 0.179 252.006 o
-6 4 6 6.609 6.640 0.200 389.276 o
-6 4 7 2.321 2.224 0.211 433.465 o
-6 4 12 2.361 2.192 0.379 136.436 o
-6 4 14 2.607 2.614 0.432 105.199 o
-6 5 1 73.397 74.553 0.369 13.393 o
-6 5 2 74.365 74.079 0.369 13.234 o
-6 5 3 143.861 142.867 0.780 3.481 o
-6 5 4 56.891 55.815 0.516 18.776 o
-6 5 5 138.668 138.662 1.086 3.345 o
-6 5 6 35.289 35.443 0.443 39.307 o
-6 5 7 101.647 102.903 0.780 6.233 o
-6 5 8 19.751 19.329 0.369 85.802 o
-6 5 9 62.752 63.835 1.086 9.169 o
-6 5 10 9.255 10.096 0.379 119.108 o
-6 5 11 33.379 33.651 1.012 15.244 o
-6 5 12 3.202 3.668 0.327 180.957 o
-6 5 13 15.743 16.799 0.559 52.717 o
-6 6 1 2530.450 2535.680 9.348 0.012 o
-6 6 3 1331.570 1322.760 7.788 0.040 o
-6 6 5 650.140 652.969 3.193 0.173 o
-6 6 6 0.513 0.854 0.211 445.108 o
-6 6 7 313.971 315.887 2.572 0.638 o
-6 6 8 1.931 1.992 0.327 184.052 o
-6 6 9 146.708 147.073 1.718 2.396 o
-6 6 10 3.241 2.846 0.379 135.434 o
-6 6 11 64.986 70.201 2.182 3.383 o
-6 6 12 3.368 2.972 0.495 79.933 o
-6 6 13 27.180 30.331 0.706 28.503 o
-6 6 14 2.473 2.540 0.369 144.031 o
-6 7 1 35.062 34.568 0.285 51.941 o
-6 7 2 328.516 326.331 1.560 0.685 o
-6 7 3 19.931 19.539 0.221 135.976 o
-6 7 4 147.477 145.671 1.012 3.122 o
-6 7 5 14.011 13.754 0.221 204.646 o
-6 7 6 58.118 58.249 0.748 14.208 o
-6 7 7 10.445 10.044 0.358 128.158 o
-6 7 8 19.983 19.160 0.474 61.780 o
-6 7 9 7.326 7.040 0.506 73.726 o
-6 7 10 5.877 5.090 1.475 9.071 o
-6 7 11 4.659 4.374 0.464 90.013 o
-6 7 13 2.721 2.983 0.495 80.139 o
-6 8 1 82.982 81.878 0.759 8.768 o
-6 8 2 80.048 78.052 0.495 11.006 o
-6 8 3 78.755 77.104 0.653 10.234 o
-6 8 4 53.729 52.980 0.727 16.051 o
-6 8 5 61.214 60.125 1.012 10.229 o
-6 8 6 32.509 32.028 1.012 15.460 o
-6 8 7 42.680 43.463 0.854 16.741 o
-6 8 8 18.805 18.812 0.854 24.286 o
-6 8 9 26.551 26.832 1.475 8.425 o
-6 8 10 10.551 10.982 0.854 26.181 o
-6 8 11 14.319 15.882 0.674 38.913 o
-6 8 12 5.667 5.101 0.537 66.886 o
-6 8 13 6.574 7.188 0.548 63.587 o
-6 9 1 55.250 54.413 0.537 19.153 o
-6 9 2 38.394 38.573 0.580 28.273 o
-6 9 3 42.169 41.018 0.559 26.675 o
-6 9 4 8.449 8.305 0.358 135.914 o
-6 9 5 30.107 29.035 0.569 36.543 o
-6 9 7 18.543 17.442 0.622 42.331 o
-6 9 9 8.934 8.347 0.632 47.333 o
-6 9 10 3.109 2.698 0.580 58.605 o
-6 9 11 3.000 2.972 0.664 44.732 o
-6 9 12 2.801 2.424 0.495 80.197 o
-6 10 1 60.684 58.608 0.590 16.026 o
-6 10 2 2.426 2.761 0.274 258.481 o
-6 10 3 42.231 42.125 1.012 13.546 o
-6 10 5 18.017 18.422 0.664 37.954 o
-6 10 7 3.986 4.289 0.453 94.602 o
-6 11 1 30.077 29.162 0.548 38.178 o
-6 11 2 1.647 1.676 0.316 196.923 o
-6 11 3 45.361 43.052 1.328 8.792 o
-6 11 4 1.703 1.539 0.432 105.766 o
-6 11 5 46.012 45.234 1.170 10.513 o
-6 11 7 34.475 36.033 0.727 23.847 o
-6 11 9 20.139 19.919 0.717 32.332 o
-6 11 11 9.621 9.622 1.170 14.244 o
-6 12 1 190.821 187.195 2.572 1.280 o
-6 12 3 131.467 130.020 1.792 2.662 o
-6 12 5 80.243 79.770 1.792 4.135 o
-6 12 6 2.464 2.635 0.622 51.051 o
-6 12 7 44.209 45.592 0.938 14.442 o
-6 12 8 2.170 2.129 0.537 68.330 o
-6 12 9 22.695 23.608 0.780 26.826 o
-6 12 11 11.097 11.993 0.674 40.695 o
-6 13 1 216.465 206.439 2.877 1.017 o
-6 13 2 326.044 323.370 4.985 0.389 o
-6 13 3 146.255 139.832 3.267 1.254 o
-6 13 4 147.577 145.439 3.267 1.239 o
-6 13 5 90.446 90.056 1.950 3.408 o
-6 13 6 52.827 48.965 1.402 7.563 o
-6 13 7 52.210 55.204 2.730 2.432 o
-6 13 8 14.870 13.943 0.674 39.068 o
-6 13 9 28.222 27.381 0.938 18.479 o
-6 13 10 3.266 2.424 0.537 68.083 o
-6 14 1 61.942 57.891 2.340 3.106 o
-6 14 2 72.608 68.093 1.950 3.925 o
-6 14 3 47.543 43.653 1.012 12.774 o
-6 14 4 57.264 55.931 1.560 6.136 o
-6 14 5 28.172 28.023 0.706 28.565 o
-6 14 6 35.702 36.802 0.938 16.503 o
-6 14 7 13.832 13.848 1.402 9.850 o
-6 14 8 18.099 19.634 0.938 20.531 o
-6 14 9 5.956 6.629 0.611 51.736 o
-6 15 2 14.642 13.142 0.717 35.204 o
-6 15 3 4.613 5.754 0.664 44.337 o
-6 15 4 14.036 13.216 0.548 57.100 o
-6 15 6 10.755 11.087 0.717 36.516 o
-6 15 8 7.013 6.861 0.664 43.768 o
-6 16 5 3.736 3.625 0.611 52.566 o
-5 -17 4 1.528 1.117 0.369 145.149 o
-5 -17 5 74.194 75.217 4.827 0.803 o
-5 -17 6 2.218 2.161 0.516 73.984 o
-5 -17 7 66.898 72.403 3.267 1.674 o
-5 -17 8 2.858 3.931 1.170 14.455 o
-5 -16 2 29.347 31.017 1.244 11.214 o
-5 -16 4 47.758 46.583 2.803 2.356 o
-5 -16 5 11.496 11.856 1.402 9.919 o
-5 -16 6 58.209 59.388 2.182 3.535 o
-5 -16 7 26.688 29.235 1.170 12.739 o
-5 -16 8 54.868 62.465 3.425 1.580 o
-5 -16 9 38.078 42.483 1.244 10.255 o
-5 -16 10 41.736 46.130 1.792 5.399 o
-5 -16 11 38.834 38.404 2.108 4.118 o
-5 -15 1 18.541 19.539 1.560 7.862 o
-5 -15 2 22.052 22.143 1.475 8.627 o
-5 -15 3 33.045 37.551 1.244 10.764 o
-5 -15 4 18.038 19.961 0.854 24.322 o
-5 -15 5 42.706 45.476 1.865 5.018 o
-5 -15 6 12.033 13.385 0.632 45.215 o
-5 -15 7 41.006 45.234 1.328 8.978 o
-5 -15 8 7.449 8.768 1.560 8.095 o
-5 -15 9 29.857 32.218 1.086 14.054 o
-5 -15 10 4.962 6.292 0.674 42.883 o
-5 -15 11 16.742 17.579 1.328 10.801 o
-5 -15 12 3.670 3.668 1.086 16.772 o
-5 -15 13 7.244 6.555 1.086 16.647 o
-5 -14 1 2.610 2.087 0.611 52.834 o
-5 -14 2 10.113 11.509 0.854 26.203 o
-5 -14 3 5.387 5.818 1.170 14.402 o
-5 -14 4 8.315 8.937 0.674 41.911 o
-5 -14 5 10.091 10.339 0.537 63.028 o
-5 -14 6 5.878 6.808 0.632 48.420 o
-5 -14 7 14.251 14.986 0.854 25.389 o
-5 -14 8 3.089 2.561 0.611 52.746 o
-5 -14 9 14.900 14.976 0.674 38.865 o
-5 -14 11 12.034 12.942 2.340 3.596 o
-5 -14 13 8.056 8.020 0.664 43.385 o
-5 -13 3 1.915 2.666 0.422 110.798 o
-5 -13 5 4.312 4.922 0.580 58.115 o
-5 -13 6 4.307 4.384 0.580 58.183 o
-5 -13 7 6.170 5.101 0.854 26.888 o
-5 -13 8 8.738 9.917 1.170 14.267 o
-5 -13 9 4.952 3.541 0.717 38.219 o
-5 -13 10 11.830 11.867 0.854 25.962 o
-5 -13 12 11.407 9.749 0.674 40.945 o
-5 -13 14 8.029 7.145 0.537 65.265 o
-5 -12 1 71.284 69.990 1.792 4.455 o
-5 -12 2 15.447 15.661 0.738 32.829 o
-5 -12 3 68.426 65.753 1.475 6.001 o
-5 -12 4 12.930 14.618 0.938 21.432 o
-5 -12 5 45.773 47.974 1.402 7.932 o
-5 -12 6 7.599 7.736 0.506 73.312 o
-5 -12 7 18.170 18.190 0.854 24.459 o
-5 -12 8 3.539 3.362 0.506 76.550 o
-5 -12 13 2.742 2.645 0.537 68.174 o
-5 -12 15 3.351 1.749 0.453 95.590 o
-5 -11 1 24.984 24.999 0.537 44.735 o
-5 -11 2 10.481 10.845 0.727 35.609 o
-5 -11 3 37.463 37.740 0.674 24.678 o
-5 -11 4 17.292 17.337 0.622 43.031 o
-5 -11 5 44.508 44.485 1.012 13.104 o
-5 -11 6 16.089 16.515 0.674 38.115 o
-5 -11 7 40.209 41.798 1.402 8.347 o
-5 -11 8 9.134 9.717 0.780 31.473 o
-5 -11 9 26.566 26.948 1.170 12.833 o
-5 -11 10 3.194 3.341 0.580 58.533 o
-5 -11 11 12.235 13.269 0.717 35.861 o
-5 -11 13 3.531 3.773 0.537 67.845 o
-5 -10 1 4.472 4.974 0.548 64.841 o
-5 -10 2 137.830 131.190 2.340 1.979 o
-5 -10 3 3.286 3.151 0.422 109.916 o
-5 -10 4 189.032 177.541 2.803 1.214 o
-5 -10 6 202.653 194.836 3.035 1.038 o
-5 -10 8 171.069 163.124 3.193 1.152 o
-5 -10 9 4.237 3.235 0.717 38.308 o
-5 -10 10 116.805 117.089 5.059 0.684 o
-5 -10 11 7.906 7.388 0.769 32.668 o
-5 -10 12 67.418 68.651 2.730 2.308 o
-5 -10 13 8.358 8.642 0.580 56.044 o
-5 -10 14 34.867 27.612 1.086 13.780 o
-5 -10 15 6.147 5.270 0.527 69.263 o
-5 -10 16 17.185 17.769 1.328 10.783 o
-5 -9 1 41.354 42.546 1.634 6.396 o
-5 -9 2 19.213 19.424 0.559 49.083 o
-5 -9 3 91.699 88.886 1.560 4.437 o
-5 -9 4 6.396 6.513 0.580 57.244 o
-5 -9 5 133.597 128.461 1.950 2.448 o
-5 -9 7 136.583 134.225 2.255 2.056 o
-5 -9 9 103.065 101.660 1.865 3.261 o
-5 -9 10 2.712 2.677 0.379 135.979 o
-5 -9 11 59.936 59.725 1.170 8.796 o
-5 -9 12 2.515 2.550 0.537 68.229 o
-5 -9 13 27.932 25.663 0.643 33.276 o
-5 -9 14 1.404 1.697 0.327 184.710 o
-5 -9 15 10.955 10.528 0.379 114.687 o
-5 -8 1 33.103 34.589 0.738 24.084 o
-5 -8 3 22.818 23.281 0.411 66.240 o
-5 -8 4 4.610 4.848 0.285 229.384 o
-5 -8 5 6.373 6.260 0.221 336.534 o
-5 -8 6 6.669 6.503 0.221 331.530 o
-5 -8 8 4.622 4.584 0.348 157.039 o
-5 -8 9 2.475 2.076 0.316 195.607 o
-5 -8 10 1.717 1.760 0.327 184.395 o
-5 -8 11 5.257 5.417 0.316 185.351 o
-5 -8 13 5.398 5.607 0.379 130.965 o
-5 -8 15 4.115 3.921 0.348 158.543 o
-5 -8 16 0.251 1.149 0.358 154.263 o
-5 -7 2 4.429 4.859 0.221 366.043 o
-5 -7 3 2.016 2.203 0.179 597.560 o
-5 -7 4 4.307 4.837 0.190 483.972 o
-5 -7 5 8.521 8.874 0.200 338.680 o
-5 -7 6 5.036 5.069 0.200 427.264 o
-5 -7 7 14.242 14.143 0.263 166.190 o
-5 -7 8 4.456 4.332 0.253 288.112 o
-5 -7 9 17.843 17.885 0.316 110.925 o
-5 -7 10 2.646 2.266 0.274 258.558 o
-5 -7 11 19.670 19.002 0.390 80.759 o
-5 -7 13 19.023 19.339 0.674 36.347 o
-5 -7 15 15.481 15.492 0.443 77.685 o
-5 -7 17 10.265 11.382 1.170 14.192 o
-5 -6 1 2.997 3.267 0.179 575.260 o
-5 -6 2 1.994 2.087 0.148 869.916 o
-5 -6 4 6.251 6.429 0.179 472.681 o
-5 -6 5 0.886 0.738 0.169 692.791 o
-5 -6 6 11.733 11.814 0.221 238.442 o
-5 -6 7 4.922 5.038 0.179 519.169 o
-5 -6 8 12.810 11.993 0.263 183.131 o
-5 -6 9 10.800 10.940 0.316 153.628 o
-5 -6 10 8.439 7.683 0.285 203.234 o
-5 -6 11 14.561 14.417 0.348 114.595 o
-5 -6 12 3.037 3.151 0.316 193.734 o
-5 -6 13 13.553 13.490 0.611 47.318 o
-5 -6 15 9.257 9.411 0.411 104.130 o
-5 -6 17 4.870 5.217 0.854 26.969 o
-5 -5 1 83.243 82.025 0.643 9.406 o
-5 -5 2 50.273 49.945 0.411 25.085 o
-5 -5 3 78.349 78.906 0.506 11.145 o
-5 -5 4 42.951 42.493 0.422 31.467 o
-5 -5 5 40.850 41.060 0.422 33.534 o
-5 -5 6 18.727 18.802 0.253 131.447 o
-5 -5 7 11.707 11.909 0.190 282.293 o
-5 -5 8 2.537 2.224 0.190 529.239 o
-5 -5 9 1.825 1.623 0.221 398.403 o
-5 -5 12 2.985 2.403 0.316 194.517 o
-5 -5 14 3.827 3.647 0.379 134.408 o
-5 -5 16 2.573 3.362 0.759 34.301 o
-5 -4 1 113.211 113.116 0.780 5.257 o
-5 -4 2 327.346 325.393 2.572 0.601 o
-5 -4 3 205.144 205.037 1.170 1.686 o
-5 -4 4 334.781 331.706 1.950 0.633 o
-5 -4 5 198.962 197.397 1.244 1.759 o
-5 -4 6 283.672 281.456 1.634 0.884 o
-5 -4 7 122.840 121.526 0.854 4.477 o
-5 -4 8 199.159 196.153 1.634 1.603 o
-5 -4 9 54.257 53.391 0.780 14.933 o
-5 -4 10 117.694 115.687 1.560 3.409 o
-5 -4 11 17.234 16.936 0.495 62.357 o
-5 -4 12 59.104 60.378 1.170 8.835 o
-5 -4 13 3.535 3.625 0.527 70.575 o
-5 -4 14 25.495 25.062 0.664 33.060 o
-5 -4 16 9.679 9.970 0.537 63.422 o
-5 -3 1 8.815 9.116 0.169 412.426 o
-5 -3 2 1.804 2.034 0.158 766.262 o
-5 -3 3 71.682 72.066 0.485 13.144 o
-5 -3 4 1.732 1.602 0.137 1017.640 o
-5 -3 5 151.029 150.424 0.938 3.051 o
-5 -3 6 0.686 0.759 0.137 1048.850 o
-5 -3 7 171.011 170.058 0.938 2.455 o
-5 -3 9 138.316 137.029 0.938 3.556 o
-5 -3 11 89.900 92.396 1.244 5.538 o
-5 -3 13 49.251 47.742 1.950 4.517 o
-5 -3 15 23.606 26.242 1.634 7.037 o
-5 -3 17 10.313 11.899 1.086 16.415 o
-5 -2 1 222.954 225.757 0.938 1.495 o
-5 -2 2 14.617 15.640 0.221 190.183 o
-5 -2 3 144.067 145.523 0.643 3.558 o
-5 -2 4 36.359 37.572 0.358 42.898 o
-5 -2 5 42.199 42.135 0.379 33.992 o
-5 -2 6 34.547 34.947 0.400 43.343 o
-5 -2 7 4.714 4.690 0.158 650.707 o
-5 -2 8 18.920 18.802 0.285 117.299 o
-5 -2 10 6.084 5.712 0.285 220.847 o
-5 -2 11 2.367 1.950 0.274 259.714 o
-5 -2 13 3.728 4.163 0.611 52.521 o
-5 -2 15 3.392 4.500 0.495 79.641 o
-5 -1 1 13.876 14.396 0.200 223.145 o
-5 -1 2 17.263 17.727 0.358 97.494 o
-5 -1 3 80.209 81.330 0.464 10.902 o
-5 -1 4 0.819 0.833 0.148 903.423 o
-5 -1 5 113.742 114.517 0.611 5.534 o
-5 -1 6 5.278 5.702 0.148 682.956 o
-5 -1 7 98.156 98.698 0.548 7.375 o
-5 -1 8 14.283 14.491 0.211 208.015 o
-5 -1 9 70.248 70.854 0.854 10.144 o
-5 -1 10 15.328 14.681 0.337 116.507 o
-5 -1 11 44.091 43.168 0.717 20.085 o
-5 -1 12 11.030 11.561 0.696 38.496 o
-5 -1 13 23.980 24.524 1.244 11.723 o
-5 -1 14 6.228 6.703 0.379 128.680 o
-5 -1 15 11.171 9.780 1.244 12.584 o
-5 -1 16 3.054 3.120 0.938 22.467 o
-5 0 1 158.188 160.394 0.537 3.038 o
-5 0 2 88.934 90.604 0.411 9.237 o
-5 0 3 160.148 161.332 0.748 2.863 o
-5 0 4 22.695 22.944 0.358 77.278 o
-5 0 5 80.110 79.696 0.453 11.109 o
-5 0 6 1.468 1.465 0.148 888.686 o
-5 0 7 36.886 36.771 0.400 39.996 o
-5 0 8 0.502 0.548 0.179 616.143 o
-5 0 9 20.586 20.140 0.348 88.455 o
-5 0 10 2.686 2.761 0.253 301.236 o
-5 0 11 13.286 13.532 0.369 109.998 o
-5 0 12 4.090 4.289 0.379 133.717 o
-5 0 13 8.615 9.475 0.379 121.210 o
-5 0 14 4.207 4.310 0.411 114.308 o
-5 0 15 5.103 5.038 0.495 78.730 o
-5 1 1 141.965 147.283 0.674 3.568 o
-5 1 2 2.113 2.424 0.126 1151.750 o
-5 1 3 76.108 76.872 0.422 12.256 o
-5 1 4 1.148 1.233 0.137 1036.930 o
-5 1 5 14.644 14.386 0.190 224.452 o
-5 1 6 6.240 6.229 0.179 475.280 o
-5 1 8 10.333 10.128 0.211 281.380 o
-5 1 10 11.565 11.519 0.348 128.792 o
-5 1 11 0.993 1.475 0.316 197.608 o
-5 1 12 9.716 9.380 0.358 131.107 o
-5 1 14 6.243 7.198 0.432 100.430 o
-5 1 16 3.130 3.077 0.548 65.467 o
-5 2 1 190.124 196.237 0.938 1.983 o
-5 2 2 142.045 142.562 0.580 3.720 o
-5 2 3 186.299 189.376 0.759 2.146 o
-5 2 4 78.678 78.368 0.400 11.767 o
-5 2 5 102.318 103.061 0.632 6.614 o
-5 2 6 56.783 56.163 0.422 20.478 o
-5 2 7 43.432 43.706 0.422 30.713 o
-5 2 8 42.848 43.294 0.622 23.511 o
-5 2 9 13.257 12.678 0.348 121.524 o
-5 2 10 27.920 26.790 0.495 45.811 o
-5 2 11 2.006 2.287 0.348 162.388 o
-5 2 12 14.492 14.544 0.411 89.716 o
-5 2 14 5.780 6.134 1.086 16.697 o
-5 3 1 112.782 114.581 0.537 5.725 o
-5 3 2 595.214 607.166 2.182 0.212 o
-5 3 3 110.118 110.544 0.537 6.025 o
-5 3 4 398.519 406.017 1.718 0.465 o
-5 3 5 98.151 98.076 0.580 7.306 o
-5 3 6 223.916 227.475 1.328 1.389 o
-5 3 7 85.022 86.705 0.580 9.244 o
-5 3 8 114.609 115.761 1.560 3.479 o
-5 3 9 66.532 67.850 0.938 9.975 o
-5 3 10 50.931 50.008 1.086 10.944 o
-5 3 11 44.560 44.549 1.328 8.795 o
-5 3 12 19.112 20.003 0.506 56.805 o
-5 3 13 25.170 26.263 0.537 44.058 o
-5 3 14 6.203 7.093 0.411 110.492 o
-5 3 15 12.172 13.806 0.938 21.549 o
-5 4 1 129.302 132.803 0.590 4.356 o
-5 4 2 9.370 9.569 0.179 366.478 o
-5 4 3 34.417 34.389 0.337 48.820 o
-5 4 4 31.702 31.480 0.337 54.954 o
-5 4 5 5.566 5.522 0.148 674.622 o
-5 4 6 34.950 35.727 0.369 44.833 o
-5 4 7 0.938 1.128 0.200 491.240 o
-5 4 8 26.268 25.821 0.422 57.263 o
-5 4 10 14.801 15.925 0.506 63.369 o
-5 4 12 6.210 7.030 0.474 84.229 o
-5 4 14 1.924 2.382 0.506 77.124 o
-5 5 1 6.946 6.692 0.126 717.700 o
-5 5 2 95.938 97.138 0.506 7.782 o
-5 5 3 1.338 1.475 0.116 1424.530 o
-5 5 4 11.819 11.625 0.190 282.772 o
-5 5 5 10.375 10.349 0.169 360.615 o
-5 5 7 14.044 13.627 0.306 140.422 o
-5 5 8 5.903 5.522 0.379 130.229 o
-5 5 9 11.280 11.972 0.379 112.191 o
-5 5 10 10.052 9.717 0.474 79.495 o
-5 5 11 6.416 6.882 0.559 61.423 o
-5 5 12 9.710 9.991 0.453 86.509 o
-5 5 13 2.745 3.056 0.432 105.019 o
-5 5 14 6.902 7.746 0.548 63.303 o
-5 6 1 80.453 80.866 0.369 11.396 o
-5 6 2 59.427 58.724 0.358 19.954 o
-5 6 3 69.771 69.136 0.495 13.766 o
-5 6 4 85.264 84.450 0.601 9.244 o
-5 6 5 39.196 38.952 0.464 33.439 o
-5 6 6 83.632 83.280 0.696 8.987 o
-5 6 7 20.366 20.730 0.548 49.063 o
-5 6 8 65.254 65.943 0.938 10.225 o
-5 6 9 10.716 10.613 0.495 72.458 o
-5 6 10 41.790 45.234 1.328 8.934 o
-5 6 11 5.727 6.924 0.506 74.739 o
-5 6 12 22.289 24.208 0.590 41.454 o
-5 6 13 3.060 2.951 0.495 80.039 o
-5 6 14 10.071 12.183 0.664 42.212 o
-5 7 1 143.615 141.940 0.727 3.552 o
-5 7 2 25.916 25.441 0.295 79.008 o
-5 7 3 56.244 55.425 0.379 21.608 o
-5 7 4 29.202 28.624 0.274 70.080 o
-5 7 5 19.708 18.875 0.379 83.575 o
-5 7 6 22.769 21.542 0.327 86.113 o
-5 7 7 6.720 6.102 0.348 150.792 o
-5 7 8 14.843 15.429 0.717 34.805 o
-5 7 9 2.001 2.877 0.580 58.759 o
-5 7 10 8.669 10.349 0.548 61.671 o
-5 7 12 4.718 4.258 0.938 22.395 o
-5 8 1 6.667 7.008 0.169 498.161 o
-5 8 2 8.727 8.737 0.190 361.656 o
-5 8 3 7.310 7.441 0.221 317.964 o
-5 8 4 10.935 10.971 0.285 179.274 o
-5 8 5 6.529 6.313 0.348 151.003 o
-5 8 6 12.033 12.763 0.559 56.755 o
-5 8 7 5.622 5.902 0.727 36.915 o
-5 8 8 10.466 9.928 0.780 31.243 o
-5 8 9 4.680 5.206 0.506 75.722 o
-5 8 10 6.913 5.554 0.580 57.231 o
-5 8 11 3.488 3.299 0.537 67.921 o
-5 8 12 3.327 3.225 0.495 79.903 o
-5 8 13 2.189 2.540 0.432 105.405 o
-5 9 1 28.861 28.150 0.464 47.496 o
-5 9 2 358.277 349.855 2.108 0.556 o
-5 9 3 20.720 20.783 0.390 76.745 o
-5 9 4 266.727 265.795 3.583 0.653 o
-5 9 5 17.817 17.031 0.580 48.096 o
-5 9 6 161.469 164.841 2.730 1.418 o
-5 9 7 15.949 15.935 0.780 29.537 o
-5 9 8 79.040 81.794 1.792 4.139 o
-5 9 9 13.030 12.794 0.674 39.929 o
-5 9 10 30.809 31.838 0.643 30.358 o
-5 9 11 9.007 9.749 0.506 71.535 o
-5 9 12 9.543 10.824 0.537 63.231 o
-5 10 1 16.080 15.661 0.379 95.896 o
-5 10 2 1.344 1.381 0.327 184.886 o
-5 10 5 4.874 5.217 0.506 75.629 o
-5 10 6 3.577 3.415 0.559 62.904 o
-5 10 7 8.730 8.589 0.495 75.080 o
-5 10 8 5.600 5.754 0.738 35.895 o
-5 10 9 7.093 7.346 0.590 54.894 o
-5 10 10 4.924 5.459 0.464 89.490 o
-5 10 12 2.995 4.047 0.432 104.598 o
-5 11 2 2.512 2.961 0.285 239.586 o
-5 11 4 2.547 2.529 0.422 110.528 o
-5 11 6 2.911 3.267 0.495 80.036 o
-5 11 7 2.049 2.203 0.464 91.701 o
-5 11 8 3.443 3.235 0.453 95.200 o
-5 11 9 2.046 2.340 0.548 65.740 o
-5 11 10 3.622 4.163 0.537 67.764 o
-5 12 1 3.962 3.415 0.390 127.384 o
-5 12 2 21.773 21.552 0.580 43.826 o
-5 12 3 5.594 5.238 0.537 66.888 o
-5 12 4 25.761 24.493 0.622 36.357 o
-5 12 5 4.500 3.921 0.464 90.243 o
-5 12 6 24.965 24.946 0.622 36.674 o
-5 12 7 2.499 2.951 0.464 91.428 o
-5 12 8 19.063 20.245 0.622 41.282 o
-5 12 10 11.488 12.320 0.780 30.851 o
-5 13 1 2.149 1.876 0.453 96.013 o
-5 13 2 32.430 30.173 1.086 13.898 o
-5 13 4 33.828 32.112 0.664 27.764 o
-5 13 6 24.747 25.125 1.402 9.360 o
-5 13 8 14.379 15.303 0.674 38.998 o
-5 13 10 7.267 8.705 0.854 26.654 o
-5 14 1 2.582 2.793 0.453 95.692 o
-5 14 2 49.141 47.531 1.402 7.779 o
-5 14 3 6.195 5.670 0.464 88.484 o
-5 14 4 25.617 23.976 0.938 19.150 o
-5 14 5 6.318 6.165 0.580 57.331 o
-5 14 6 11.588 12.499 0.769 31.619 o
-5 14 7 4.234 4.679 0.537 67.494 o
-5 14 8 4.551 5.860 0.664 44.339 o
-5 14 9 2.208 1.876 0.411 116.563 o
-5 15 3 21.662 20.256 0.854 23.605 o
-5 15 4 16.593 16.230 0.580 49.182 o
-5 15 5 13.266 13.458 0.632 44.665 o
-5 15 6 7.802 7.831 0.537 65.202 o
-5 15 7 8.142 9.243 0.664 43.205 o
-5 15 8 2.959 1.908 0.485 83.727 o
-5 16 4 4.470 3.425 1.012 19.282 o
-5 16 5 25.955 25.768 0.854 22.163 o
-5 16 6 1.122 1.844 0.506 77.306 o
-5 16 7 15.993 14.628 0.769 30.420 o
-4 -18 7 1.498 2.139 0.464 91.856 o
-4 -18 9 3.225 4.047 0.938 22.449 o
-4 -17 3 9.466 8.832 0.548 61.649 o
-4 -17 5 4.746 4.374 0.664 44.425 o
-4 -17 10 2.831 3.404 1.086 16.787 o
-4 -16 1 8.522 8.105 0.548 62.385 o
-4 -16 3 12.865 12.246 0.664 41.255 o
-4 -16 5 12.988 13.005 2.108 4.419 o
-4 -16 6 2.842 3.720 0.611 52.699 o
-4 -16 7 9.163 9.843 1.475 9.014 o
-4 -16 8 6.613 7.451 0.580 56.997 o
-4 -16 9 4.706 5.364 1.402 10.056 o
-4 -16 10 7.262 7.567 0.611 51.207 o
-4 -16 11 1.904 2.161 0.537 68.370 o
-4 -16 12 4.658 3.899 1.012 19.271 o
-4 -15 1 5.704 5.122 0.717 38.033 o
-4 -15 2 2.527 2.076 0.611 52.844 o
-4 -15 3 3.755 4.574 0.854 27.047 o
-4 -14 1 3.775 4.511 0.664 44.553 o
-4 -14 3 5.605 6.123 0.537 66.699 o
-4 -14 4 1.899 1.749 0.506 77.190 o
-4 -14 5 8.783 9.148 0.769 32.411 o
-4 -14 7 12.161 13.817 1.718 6.626 o
-4 -14 9 13.268 13.427 0.632 44.671 o
-4 -14 11 10.971 11.182 0.769 31.863 o
-4 -14 13 6.917 6.134 1.328 11.170 o
-4 -14 15 3.446 2.677 0.390 128.220 o
-4 -13 1 9.944 9.021 0.780 31.401 o
-4 -13 3 10.901 11.530 0.780 31.030 o
-4 -13 5 6.205 6.608 0.674 42.633 o
-4 -13 11 5.075 5.681 0.537 67.007 o
-4 -13 13 7.087 8.705 0.717 37.539 o
-4 -13 15 5.163 4.500 0.495 78.838 o
-4 -12 3 6.168 5.259 0.506 74.957 o
-4 -12 5 22.580 23.839 0.664 34.684 o
-4 -12 7 34.670 35.675 1.170 11.861 o
-4 -12 9 32.178 34.526 0.938 17.264 o
-4 -12 11 20.317 19.908 0.759 29.304 o
-4 -12 13 9.352 10.149 1.086 16.499 o
-4 -12 15 3.414 3.488 0.611 52.630 o
-4 -11 1 127.436 123.001 2.340 2.111 o
-4 -11 2 122.543 119.028 2.023 2.564 o
-4 -11 3 123.065 118.016 1.950 2.664 o
-4 -11 4 120.962 115.687 2.182 2.397 o
-4 -11 5 96.385 92.153 1.560 4.254 o
-4 -11 6 106.374 101.660 1.792 3.347 o
-4 -11 7 63.158 61.348 1.560 5.831 o
-4 -11 8 87.713 87.558 2.255 2.838 o
-4 -11 9 36.926 36.297 0.938 16.345 o
-4 -11 10 68.802 68.367 2.572 2.549 o
-4 -11 11 20.751 20.962 0.938 20.084 o
-4 -11 12 49.923 49.165 1.634 6.047 o
-4 -11 13 11.707 11.783 0.769 31.666 o
-4 -11 14 31.985 33.620 1.865 5.298 o
-4 -11 15 6.539 6.766 1.328 11.171 o
-4 -11 16 17.361 16.799 1.170 13.750 o
-4 -10 1 13.365 13.848 0.580 51.997 o
-4 -10 2 13.654 13.532 0.938 21.413 o
-4 -10 3 24.820 24.324 0.717 29.864 o
-4 -10 4 6.862 6.914 0.632 48.158 o
-4 -10 5 28.276 28.540 0.759 25.593 o
-4 -10 6 2.177 2.224 0.537 68.320 o
-4 -10 7 20.007 20.098 0.759 29.366 o
-4 -10 9 8.362 8.041 0.769 32.558 o
-4 -10 14 3.601 3.394 0.348 159.781 o
-4 -10 16 4.296 3.815 0.400 120.398 o
-4 -9 1 8.623 8.410 0.632 47.423 o
-4 -9 2 11.402 11.993 0.780 30.897 o
-4 -9 4 15.009 15.292 0.527 59.340 o
-4 -9 5 4.629 4.679 0.422 108.274 o
-4 -9 6 11.600 11.224 0.411 98.385 o
-4 -9 7 19.879 20.361 0.674 35.769 o
-4 -9 8 5.627 5.691 0.295 208.715 o
-4 -9 9 29.854 28.835 0.780 24.074 o
-4 -9 10 1.905 1.939 0.379 136.817 o
-4 -9 11 27.083 25.884 0.569 39.667 o
-4 -9 13 17.208 16.409 0.601 45.907 o
-4 -9 15 8.055 7.862 0.559 60.467 o
-4 -9 17 2.819 2.582 0.854 27.127 o
-4 -8 1 4.222 4.374 0.422 108.762 o
-4 -8 2 26.070 26.927 0.559 40.994 o
-4 -8 3 5.153 5.048 0.253 281.346 o
-4 -8 4 13.428 13.943 0.242 189.819 o
-4 -8 5 1.437 1.444 0.169 684.681 o
-4 -8 6 2.741 2.603 0.190 524.587 o
-4 -8 9 4.064 3.805 0.306 203.654 o
-4 -8 10 1.698 1.570 0.274 261.595 o
-4 -8 11 6.961 6.566 0.316 177.785 o
-4 -8 12 3.708 3.720 0.316 191.734 o
-4 -8 13 6.074 5.670 0.379 129.825 o
-4 -8 14 4.424 4.416 0.411 114.054 o
-4 -8 15 3.394 3.720 0.590 56.407 o
-4 -8 16 3.845 4.015 0.495 79.556 o
-4 -8 17 1.320 1.855 0.485 84.126 o
-4 -7 1 37.136 36.318 0.369 42.035 o
-4 -7 2 9.055 9.253 0.179 376.528 o
-4 -7 3 37.639 37.224 0.358 41.678 o
-4 -7 4 11.922 12.341 0.263 188.156 o
-4 -7 5 25.221 25.642 0.327 74.647 o
-4 -7 6 7.629 7.767 0.190 392.230 o
-4 -7 7 9.413 9.338 0.221 280.179 o
-4 -7 8 2.690 2.319 0.221 391.614 o
-4 -7 9 1.221 0.938 0.242 335.510 o
-4 -6 1 16.712 16.283 0.190 191.020 o
-4 -6 2 2.749 2.656 0.148 840.021 o
-4 -6 3 52.129 51.979 0.432 23.149 o
-4 -6 5 85.226 84.839 0.759 8.386 o
-4 -6 7 90.942 89.582 0.938 6.832 o
-4 -6 8 1.629 1.581 0.169 681.609 o
-4 -6 9 71.217 69.589 0.685 11.643 o
-4 -6 10 4.652 4.268 0.253 287.107 o
-4 -6 11 43.526 41.155 0.601 24.417 o
-4 -6 12 6.154 5.807 0.327 171.234 o
-4 -6 13 21.359 20.456 0.527 51.194 o
-4 -6 14 4.839 5.775 0.495 78.675 o
-4 -6 15 8.666 7.873 0.780 31.677 o
-4 -6 16 2.394 1.939 0.390 129.282 o
-4 -6 17 3.090 3.351 0.506 76.698 o
-4 -5 1 164.152 164.220 1.012 2.582 o
-4 -5 2 187.557 187.669 1.328 1.897 o
-4 -5 3 215.277 215.397 1.328 1.501 o
-4 -5 4 102.783 103.220 0.717 6.335 o
-4 -5 5 202.602 201.612 1.244 1.702 o
-4 -5 6 41.582 42.662 0.432 31.918 o
-4 -5 7 137.742 136.955 0.854 3.674 o
-4 -5 8 16.609 16.641 0.316 117.870 o
-4 -5 9 71.779 71.708 0.780 10.547 o
-4 -5 10 8.289 8.052 0.274 216.076 o
-4 -5 11 29.757 28.034 0.422 51.090 o
-4 -5 12 5.116 4.100 0.379 132.493 o
-4 -5 13 9.962 10.255 0.495 73.312 o
-4 -5 14 3.230 3.362 0.464 91.045 o
-4 -5 15 2.791 2.719 0.495 80.157 o
-4 -5 16 1.723 2.013 0.495 80.507 o
-4 -4 1 327.870 327.312 1.170 0.711 o
-4 -4 2 11.232 11.013 0.148 377.459 o
-4 -4 3 234.966 231.807 1.244 1.317 o
-4 -4 4 9.633 9.633 0.190 336.530 o
-4 -4 5 134.405 132.413 0.854 3.853 o
-4 -4 6 8.521 8.157 0.169 432.245 o
-4 -4 7 74.725 74.922 0.537 11.870 o
-4 -4 8 6.361 6.250 0.190 432.173 o
-4 -4 9 45.123 43.147 0.580 24.052 o
-4 -4 10 4.377 3.836 0.306 202.730 o
-4 -4 11 29.788 28.656 0.590 35.276 o
-4 -4 12 3.071 3.857 0.379 135.105 o
-4 -4 13 20.198 20.140 0.495 57.302 o
-4 -4 15 13.059 13.216 0.769 31.243 o
-4 -3 1 180.673 182.357 0.643 2.326 o
-4 -3 2 102.900 106.023 0.527 6.731 o
-4 -3 3 130.143 130.094 0.622 4.340 o
-4 -3 4 89.989 90.288 0.464 8.934 o
-4 -3 5 46.048 45.350 0.369 30.296 o
-4 -3 6 48.894 48.743 0.432 25.554 o
-4 -3 7 9.982 9.970 0.169 373.877 o
-4 -3 8 20.987 20.414 0.253 116.086 o
-4 -3 9 1.618 1.507 0.221 399.573 o
-4 -3 10 7.242 7.725 0.348 147.367 o
-4 -3 12 1.743 1.655 0.306 210.533 o
-4 -2 1 40.106 40.502 0.337 38.605 o
-4 -2 2 5.307 5.659 0.169 555.193 o
-4 -2 3 72.461 73.067 0.443 13.220 o
-4 -2 4 6.883 6.924 0.158 539.548 o
-4 -2 5 46.640 46.351 0.400 28.513 o
-4 -2 6 33.750 33.778 0.358 48.373 o
-4 -2 7 17.616 17.326 0.200 171.065 o
-4 -2 8 48.081 48.311 0.443 25.793 o
-4 -2 9 5.197 5.407 0.221 354.986 o
-4 -2 10 44.870 44.043 0.938 14.459 o
-4 -2 11 1.388 1.286 0.327 184.889 o
-4 -2 12 31.504 31.269 0.569 34.913 o
-4 -2 14 17.117 18.148 0.580 48.192 o
-4 -2 16 7.280 8.400 0.495 76.280 o
-4 -1 1 156.354 161.153 0.622 3.028 o
-4 -1 2 83.367 85.345 0.443 10.223 o
-4 -1 3 84.418 86.062 0.527 9.623 o
-4 -1 4 62.000 62.602 0.422 17.497 o
-4 -1 5 16.218 16.726 0.211 179.009 o
-4 -1 6 19.393 19.613 0.211 143.651 o
-4 -1 7 0.364 0.474 0.148 908.710 o
-4 -1 8 2.779 2.888 0.190 522.325 o
-4 -1 9 1.244 1.086 0.253 308.091 o
-4 -1 11 3.457 3.056 0.306 206.148 o
-4 -1 13 4.188 3.625 0.664 44.557 o
-4 -1 15 3.660 4.173 0.611 52.532 o
-4 0 1 2.843 2.940 0.126 1098.890 o
-4 0 2 2.507 2.719 0.137 970.969 o
-4 0 3 8.032 7.989 0.158 485.076 o
-4 0 5 2.474 2.477 0.158 747.781 o
-4 0 6 1.696 1.802 0.158 770.221 o
-4 0 8 4.726 4.542 0.190 479.202 o
-4 0 9 1.322 1.149 0.253 307.878 o
-4 0 10 5.917 5.807 0.400 117.324 o
-4 0 11 2.467 2.677 0.295 223.513 o
-4 0 12 4.726 4.574 0.348 156.852 o
-4 0 13 2.238 2.002 0.348 162.304 o
-4 0 14 2.408 2.192 0.348 162.044 o
-4 0 15 1.385 1.813 0.453 96.232 o
-4 1 1 308.132 316.562 1.402 0.767 o
-4 1 2 184.491 190.536 0.653 2.199 o
-4 1 3 406.433 416.915 1.950 0.438 o
-4 1 4 143.739 146.451 0.696 3.509 o
-4 1 5 255.970 258.945 1.170 1.122 o
-4 1 6 77.646 78.442 0.537 11.089 o
-4 1 7 127.410 129.704 0.854 4.143 o
-4 1 8 39.957 41.587 0.527 29.037 o
-4 1 9 55.766 57.269 0.759 14.602 o
-4 1 10 19.434 18.759 0.369 87.252 o
-4 1 11 20.268 20.952 0.464 62.181 o
-4 1 12 8.162 8.347 0.537 64.854 o
-4 1 13 5.889 5.881 0.559 61.827 o
-4 1 14 2.823 2.835 0.348 161.219 o
-4 2 1 6079.670 6077.850 29.604 0.002 o
-4 2 2 2.103 2.255 0.116 1358.870 o
-4 2 3 2336.440 2419.600 7.630 0.014 o
-4 2 4 10.016 9.843 0.169 374.550 o
-4 2 5 694.804 702.586 2.877 0.154 o
-4 2 6 8.994 8.821 0.190 355.828 o
-4 2 7 237.139 241.334 1.560 1.203 o
-4 2 8 4.449 4.258 0.221 368.865 o
-4 2 9 93.669 95.737 1.086 5.870 o
-4 2 10 1.258 1.244 0.295 226.583 o
-4 2 11 39.836 39.585 0.569 27.760 o
-4 2 13 17.595 15.893 0.411 82.404 o
-4 2 15 7.875 8.263 0.938 22.129 o
-4 3 1 249.814 255.583 1.086 1.178 o
-4 3 2 61.459 63.645 0.369 18.172 o
-4 3 3 197.557 201.138 0.738 1.925 o
-4 3 4 16.527 16.820 0.221 169.098 o
-4 3 5 97.665 97.771 0.527 7.525 o
-4 3 6 4.492 4.574 0.158 659.898 o
-4 3 7 44.697 44.981 0.453 28.289 o
-4 3 8 1.704 1.697 0.253 306.356 o
-4 3 9 20.162 20.161 0.443 66.895 o
-4 3 10 1.167 1.676 0.379 137.258 o
-4 3 11 8.570 8.115 0.379 122.761 o
-4 3 12 1.248 1.328 0.327 184.978 o
-4 3 13 3.296 3.130 0.348 160.411 o
-4 4 1 1.350 1.486 0.116 1423.730 o
-4 4 3 0.900 0.906 0.137 1044.630 o
-4 4 4 0.977 0.949 0.126 1221.460 o
-4 4 5 4.642 4.774 0.169 585.405 o
-4 4 6 3.382 3.341 0.169 634.502 o
-4 4 7 6.000 5.723 0.221 344.098 o
-4 4 8 4.795 4.395 0.327 176.790 o
-4 4 9 4.939 4.616 0.285 228.504 o
-4 4 10 4.151 4.226 0.443 98.977 o
-4 4 11 3.053 3.077 0.316 193.773 o
-4 4 12 2.311 2.529 0.327 183.264 o
-4 4 13 1.487 2.687 0.590 56.755 o
-4 5 1 79.158 80.687 0.358 11.693 o
-4 5 2 66.770 66.934 0.348 16.203 o
-4 5 3 14.135 14.586 0.200 219.074 o
-4 5 4 39.174 38.868 0.348 39.815 o
-4 5 6 18.109 17.790 0.285 123.123 o
-4 5 7 8.887 8.347 0.232 273.465 o
-4 5 8 7.352 7.462 0.337 155.792 o
-4 5 9 16.286 15.324 0.527 58.189 o
-4 5 10 2.606 2.919 0.379 135.966 o
-4 5 11 16.042 15.334 0.580 49.839 o
-4 5 13 10.960 11.150 0.590 52.387 o
-4 6 1 5.922 5.986 0.116 894.409 o
-4 6 2 61.436 60.378 0.327 19.285 o
-4 6 3 14.724 14.744 0.200 211.606 o
-4 6 4 29.571 29.130 0.348 59.222 o
-4 6 5 9.693 9.264 0.169 389.029 o
-4 6 6 11.205 11.077 0.232 234.504 o
-4 6 7 3.198 3.225 0.253 297.953 o
-4 6 8 3.268 3.120 0.411 115.563 o
-4 7 1 10.623 10.581 0.158 375.555 o
-4 7 2 89.132 86.937 0.527 8.982 o
-4 7 3 15.410 14.934 0.211 194.604 o
-4 7 4 39.910 38.805 0.379 37.403 o
-4 7 5 13.964 13.669 0.358 112.701 o
-4 7 6 20.314 19.402 0.516 54.222 o
-4 7 7 9.210 9.517 0.495 74.293 o
-4 7 8 11.397 10.887 0.854 26.082 o
-4 7 9 4.536 3.963 0.422 108.670 o
-4 7 10 6.338 6.808 0.938 22.263 o
-4 7 12 3.218 3.836 0.422 109.733 o
-4 8 1 219.459 214.154 0.854 1.595 o
-4 8 2 24.706 24.535 0.400 63.859 o
-4 8 3 139.651 136.639 1.170 3.242 o
-4 8 4 31.073 29.446 0.632 31.462 o
-4 8 5 76.265 76.545 1.560 5.118 o
-4 8 6 23.634 23.734 0.664 34.223 o
-4 8 7 36.791 33.915 0.780 21.422 o
-4 8 8 12.199 12.204 0.590 51.468 o
-4 8 9 16.119 16.841 0.622 43.779 o
-4 8 10 4.291 4.437 0.411 114.170 o
-4 8 11 6.762 7.030 0.706 38.846 o
-4 8 13 2.844 2.477 0.537 68.170 o
-4 9 1 53.270 51.431 0.495 21.316 o
-4 9 2 209.277 204.953 1.475 1.544 o
-4 9 3 16.397 16.251 0.369 98.096 o
-4 9 4 103.142 101.354 1.402 4.346 o
-4 9 5 3.734 3.541 0.506 76.451 o
-4 9 6 41.528 41.113 1.012 13.701 o
-4 9 8 14.468 14.438 0.622 45.224 o
-4 9 10 4.986 4.490 0.548 64.751 o
-4 9 12 2.061 2.677 0.453 95.910 o
-4 10 1 33.123 32.197 0.632 29.774 o
-4 10 2 54.772 54.666 0.780 14.705 o
-4 10 3 24.050 23.471 0.527 47.395 o
-4 10 4 44.440 42.546 1.244 9.810 o
-4 10 5 11.390 11.382 0.632 45.891 o
-4 10 6 28.610 27.971 0.696 29.023 o
-4 10 7 3.737 4.152 0.506 76.339 o
-4 10 8 14.923 16.083 0.559 53.585 o
-4 10 10 6.439 6.977 0.506 74.305 o
-4 11 1 20.779 20.330 0.379 79.597 o
-4 11 2 14.957 15.039 0.411 88.334 o
-4 11 3 14.091 13.669 0.632 44.248 o
-4 11 4 13.033 13.775 0.664 40.916 o
-4 11 5 10.764 10.645 0.443 88.351 o
-4 11 6 10.475 10.729 0.590 52.731 o
-4 11 7 8.369 7.852 0.854 26.591 o
-4 11 8 7.241 7.957 0.506 73.479 o
-4 11 9 5.761 5.891 0.506 75.007 o
-4 11 10 4.171 5.396 0.506 75.909 o
-4 11 11 3.204 3.984 0.548 65.344 o
-4 12 2 7.915 7.335 0.506 73.233 o
-4 12 4 2.164 1.897 0.537 68.350 o
-4 13 1 2.858 2.118 0.495 80.225 o
-4 13 2 2.259 2.224 0.432 105.442 o
-4 13 3 3.038 3.235 0.432 104.811 o
-4 13 5 1.669 2.603 0.495 80.457 o
-4 14 2 25.327 23.945 0.717 29.748 o
-4 14 4 18.361 17.790 1.012 17.933 o
-4 14 5 2.215 3.689 0.664 44.773 o
-4 14 6 10.944 11.741 0.632 45.996 o
-4 14 7 2.425 2.856 0.854 27.135 o
-4 14 8 5.168 5.775 0.611 52.050 o
-4 15 3 32.182 30.637 0.706 26.562 o
-4 15 4 30.192 28.898 1.012 15.954 o
-4 15 5 14.422 13.722 1.634 7.291 o
-4 15 6 12.060 11.625 0.674 40.447 o
-4 15 7 6.007 5.902 0.495 77.977 o
-4 16 4 6.722 6.713 1.402 10.030 o
-4 16 5 7.776 7.746 0.611 51.009 o
-4 16 6 5.297 5.944 1.402 10.049 o
-3 -18 6 6.621 8.263 1.086 16.640 o
-3 -18 7 24.988 28.687 1.244 11.548 o
-3 -18 9 26.102 31.923 1.328 10.125 o
-3 -17 3 3.274 3.531 0.537 67.946 o
-3 -17 5 7.879 7.620 1.244 12.692 o
-3 -17 7 15.854 17.864 0.769 30.060 o
-3 -17 9 23.292 24.419 0.854 22.859 o
-3 -17 11 24.426 23.608 1.170 13.103 o
-3 -16 1 2.126 2.076 0.664 44.845 o
-3 -16 2 45.240 43.864 1.086 11.844 o
-3 -16 3 2.089 2.677 0.548 65.706 o
-3 -16 4 52.075 49.513 2.023 4.179 o
-3 -16 5 2.473 2.435 0.495 80.286 o
-3 -16 6 43.578 50.292 1.950 4.588 o
-3 -16 7 3.667 2.951 0.537 67.919 o
-3 -16 8 26.224 27.159 1.244 11.520 o
-3 -16 9 5.410 6.049 1.475 9.071 o
-3 -16 10 10.898 11.098 0.717 36.480 o
-3 -16 11 6.383 6.387 0.664 43.953 o
-3 -16 13 5.399 5.702 1.086 16.713 o
-3 -15 1 12.257 11.530 0.717 36.085 o
-3 -15 2 30.212 30.616 1.012 15.843 o
-3 -15 3 9.062 9.569 0.717 37.070 o
-3 -15 4 44.553 45.107 1.244 9.712 o
-3 -15 5 4.457 3.847 0.780 32.347 o
-3 -15 6 49.731 53.412 2.182 3.670 o
-3 -15 8 42.459 43.052 1.475 7.547 o
-3 -15 10 28.753 28.571 1.634 6.901 o
-3 -15 11 3.009 2.930 0.611 52.732 o
-3 -15 12 16.523 19.339 1.560 7.902 o
-3 -15 13 6.098 7.557 1.328 11.171 o
-3 -15 15 6.736 7.293 1.012 19.140 o
-3 -14 1 9.634 8.379 0.632 47.095 o
-3 -14 2 3.162 2.824 0.664 44.724 o
-3 -14 3 5.841 5.702 0.717 37.975 o
-3 -14 5 1.374 2.877 0.580 58.834 o
-3 -14 9 3.150 2.993 0.580 58.573 o
-3 -14 11 6.803 4.943 0.664 44.014 o
-3 -14 12 4.417 5.101 0.664 44.420 o
-3 -14 13 7.527 7.093 0.717 37.603 o
-3 -14 14 7.311 6.429 1.328 11.162 o
-3 -14 15 5.481 5.217 0.611 52.042 o
-3 -13 1 19.927 19.729 0.854 23.991 o
-3 -13 2 15.429 16.209 0.780 29.625 o
-3 -13 3 42.356 42.736 0.759 19.406 o
-3 -13 4 15.818 16.810 0.664 39.228 o
-3 -13 5 61.680 60.283 2.023 3.948 o
-3 -13 6 10.775 12.794 1.634 7.338 o
-3 -13 7 61.753 56.078 2.498 2.782 o
-3 -13 8 5.006 5.006 0.506 75.616 o
-3 -13 9 41.561 42.683 1.244 10.006 o
-3 -13 11 17.292 17.569 0.717 33.694 o
-3 -13 13 3.210 4.310 0.664 44.637 o
-3 -12 2 3.279 2.961 0.537 68.016 o
-3 -12 5 3.103 3.246 0.495 79.976 o
-3 -12 7 8.538 8.747 0.769 32.480 o
-3 -12 8 3.110 2.287 0.548 65.555 o
-3 -12 9 11.866 12.173 0.580 53.370 o
-3 -12 10 2.853 2.877 0.664 44.751 o
-3 -12 11 9.731 10.233 2.182 4.143 o
-3 -12 13 4.794 6.081 0.717 38.089 o
-3 -11 1 44.800 44.095 0.938 14.466 o
-3 -11 2 1.327 1.349 0.379 137.259 o
-3 -11 3 36.596 37.698 1.086 13.076 o
-3 -11 4 4.807 6.302 0.664 44.259 o
-3 -11 5 29.113 30.121 0.590 35.241 o
-3 -11 6 12.091 12.584 0.664 41.469 o
-3 -11 7 22.978 23.829 0.759 27.939 o
-3 -11 8 19.059 18.791 0.854 24.241 o
-3 -11 9 16.693 17.895 0.717 33.837 o
-3 -11 10 19.997 19.719 0.759 29.423 o
-3 -11 11 9.852 8.800 0.717 36.984 o
-3 -11 12 14.827 13.058 1.792 6.079 o
-3 -11 13 4.110 3.120 0.664 44.600 o
-3 -11 14 8.044 8.442 0.717 37.387 o
-3 -11 15 0.968 1.602 0.432 105.951 o
-3 -11 16 3.220 3.520 0.516 73.565 o
-3 -10 1 20.800 20.709 0.938 20.094 o
-3 -10 2 21.238 21.447 0.622 39.740 o
-3 -10 3 17.705 17.969 0.527 55.698 o
-3 -10 4 15.244 15.998 0.411 86.846 o
-3 -10 5 10.679 11.530 0.474 77.848 o
-3 -10 6 3.769 4.458 0.464 90.504 o
-3 -10 7 5.042 5.270 0.537 67.100 o
-3 -10 10 5.470 4.700 1.560 8.124 o
-3 -10 12 10.413 10.286 0.548 60.629 o
-3 -10 14 9.976 10.044 0.854 26.305 o
-3 -10 16 6.271 6.144 0.379 129.091 o
-3 -9 1 41.909 41.735 1.402 8.268 o
-3 -9 2 0.882 0.927 0.285 244.163 o
-3 -9 3 76.325 75.555 1.012 8.083 o
-3 -9 5 84.962 81.488 1.012 7.188 o
-3 -9 6 1.627 1.760 0.295 225.804 o
-3 -9 7 64.156 61.095 1.402 6.721 o
-3 -9 8 2.182 1.834 0.474 87.704 o
-3 -9 9 36.494 37.371 1.086 13.104 o
-3 -9 10 1.429 1.265 0.306 211.112 o
-3 -9 11 17.026 16.588 0.348 103.607 o
-3 -9 13 6.852 6.345 0.348 150.164 o
-3 -9 15 2.434 2.171 0.432 105.379 o
-3 -8 1 96.494 95.737 1.328 4.894 o
-3 -8 2 26.141 27.465 0.516 44.930 o
-3 -8 3 126.230 128.692 0.938 4.075 o
-3 -8 4 46.857 48.163 0.390 28.148 o
-3 -8 5 119.853 119.892 1.086 4.195 o
-3 -8 6 62.782 63.245 0.717 13.290 o
-3 -8 7 77.977 76.598 0.580 10.894 o
-3 -8 8 69.373 68.588 0.622 12.659 o
-3 -8 9 34.699 34.673 0.548 33.176 o
-3 -8 10 66.553 65.437 0.938 10.107 o
-3 -8 11 10.102 10.139 0.337 142.595 o
-3 -8 12 55.316 55.488 0.854 13.341 o
-3 -8 13 1.555 1.233 0.379 137.186 o
-3 -8 14 39.051 39.469 0.780 20.073 o
-3 -8 16 23.031 23.471 0.622 38.169 o
-3 -7 1 12.243 12.078 0.158 321.433 o
-3 -7 2 16.766 17.168 0.221 165.877 o
-3 -7 3 45.880 45.550 0.422 28.524 o
-3 -7 4 12.157 12.552 0.221 229.767 o
-3 -7 5 78.309 77.473 0.622 10.489 o
-3 -7 6 9.412 9.454 0.179 366.811 o
-3 -7 7 75.512 74.585 0.664 10.790 o
-3 -7 8 8.478 7.873 0.221 300.783 o
-3 -7 9 45.438 44.127 0.559 24.412 o
-3 -7 10 7.573 7.103 0.379 125.812 o
-3 -7 11 16.670 15.693 0.559 52.439 o
-3 -7 12 5.792 6.165 0.358 144.622 o
-3 -7 13 2.667 2.466 0.379 136.101 o
-3 -7 14 3.530 3.773 0.348 159.603 o
-3 -6 1 182.795 180.566 1.402 1.953 o
-3 -6 3 179.779 178.310 1.012 2.212 o
-3 -6 4 5.935 6.081 0.169 531.722 o
-3 -6 5 105.291 103.915 0.643 6.340 o
-3 -6 6 15.503 15.303 0.200 200.369 o
-3 -6 7 38.871 38.362 0.369 39.186 o
-3 -6 8 14.098 13.901 0.221 203.088 o
-3 -6 9 9.502 9.274 0.253 230.700 o
-3 -6 10 5.885 5.238 0.285 222.920 o
-3 -6 11 1.423 1.686 0.348 163.090 o
-3 -6 16 2.270 1.792 0.453 95.988 o
-3 -5 1 39.121 39.690 0.348 39.449 o
-3 -5 2 5.559 5.544 0.148 674.466 o
-3 -5 3 2.307 2.403 0.148 857.207 o
-3 -5 4 5.882 5.965 0.158 589.647 o
-3 -5 5 5.735 5.775 0.158 597.910 o
-3 -5 6 13.566 13.290 0.169 270.577 o
-3 -5 7 17.924 17.432 0.200 168.027 o
-3 -5 8 21.085 20.541 0.295 101.669 o
-3 -5 9 20.627 19.940 0.411 72.959 o
-3 -5 10 20.845 19.550 0.316 97.716 o
-3 -5 11 16.093 16.346 0.443 76.071 o
-3 -5 12 14.166 13.933 0.474 72.354 o
-3 -5 13 9.450 9.907 0.548 61.340 o
-3 -5 14 6.791 7.240 0.622 49.729 o
-3 -5 15 4.159 4.616 0.548 64.995 o
-3 -5 16 2.257 2.118 0.390 129.311 o
-3 -5 17 1.297 1.444 0.453 96.292 o
-3 -4 1 20.855 20.983 0.348 86.639 o
-3 -4 2 230.627 231.680 1.012 1.396 o
-3 -4 3 15.187 15.239 0.253 163.739 o
-3 -4 4 162.059 163.050 0.611 2.880 o
-3 -4 5 1.213 1.212 0.148 895.442 o
-3 -4 6 84.676 83.817 0.580 9.465 o
-3 -4 7 1.203 1.180 0.158 781.997 o
-3 -4 8 41.832 42.009 0.411 32.917 o
-3 -4 9 4.653 4.195 0.253 287.325 o
-3 -4 10 20.942 20.383 0.443 65.568 o
-3 -4 11 5.693 5.385 0.327 173.158 o
-3 -4 12 9.663 8.821 0.443 91.054 o
-3 -4 13 4.362 4.469 0.622 50.634 o
-3 -4 14 3.569 3.668 0.422 109.546 o
-3 -4 15 2.385 2.940 0.759 34.322 o
-3 -3 1 372.282 381.640 1.718 0.525 o
-3 -3 2 399.580 413.964 1.328 0.470 o
-3 -3 3 371.556 380.386 1.402 0.542 o
-3 -3 4 231.684 236.265 1.012 1.372 o
-3 -3 5 171.777 172.008 0.727 2.535 o
-3 -3 6 90.186 90.910 0.653 8.105 o
-3 -3 7 46.493 47.025 0.379 29.078 o
-3 -3 8 30.909 31.449 0.337 56.255 o
-3 -3 9 6.693 6.355 0.242 285.389 o
-3 -3 10 9.468 9.074 0.306 172.445 o
-3 -3 12 2.142 2.224 0.422 110.795 o
-3 -2 1 218.404 227.623 0.685 1.576 o
-3 -2 2 484.489 498.561 2.182 0.311 o
-3 -2 3 236.725 243.600 0.938 1.323 o
-3 -2 4 528.920 541.729 2.730 0.255 o
-3 -2 5 136.697 137.345 0.674 3.900 o
-3 -2 6 362.158 367.381 1.475 0.568 o
-3 -2 7 61.493 61.179 0.443 17.599 o
-3 -2 8 225.376 228.877 1.560 1.312 o
-3 -2 9 22.816 22.448 0.411 66.943 o
-3 -2 10 132.980 133.129 1.328 3.232 o
-3 -2 11 6.006 5.396 0.379 130.163 o
-3 -2 12 71.395 72.235 1.475 5.753 o
-3 -2 14 34.002 34.673 0.938 16.954 o
-3 -2 16 14.339 15.998 0.580 50.722 o
-3 -1 1 49.757 51.083 0.348 26.676 o
-3 -1 2 159.952 165.927 0.854 2.752 o
-3 -1 3 33.645 34.610 0.316 51.512 o
-3 -1 4 40.412 41.787 0.369 36.142 o
-3 -1 5 17.495 17.421 0.232 153.519 o
-3 -1 6 9.164 9.359 0.169 400.725 o
-3 -1 7 12.235 12.088 0.200 258.220 o
-3 -1 8 3.838 3.899 0.190 499.690 o
-3 -1 9 10.347 10.117 0.285 185.207 o
-3 -1 10 3.022 3.035 0.316 193.873 o
-3 -1 11 9.023 8.621 0.443 91.994 o
-3 -1 12 2.804 2.645 0.432 105.095 o
-3 -1 13 7.277 7.957 0.379 125.557 o
-3 -1 14 2.247 2.740 0.432 105.336 o
-3 -1 15 5.084 4.859 0.759 34.053 o
-3 0 1 276.571 287.611 0.938 0.978 o
-3 0 2 394.521 405.870 1.792 0.468 o
-3 0 3 183.933 191.558 0.611 2.213 o
-3 0 4 231.915 235.422 1.170 1.341 o
-3 0 5 71.963 72.772 0.432 13.441 o
-3 0 6 99.222 100.184 0.580 7.125 o
-3 0 7 27.043 27.644 0.348 65.159 o
-3 0 8 37.251 38.278 0.400 38.920 o
-3 0 9 9.929 9.896 0.316 159.514 o
-3 0 10 9.866 10.128 0.422 98.032 o
-3 0 11 3.012 3.056 0.285 238.114 o
-3 0 12 0.738 1.064 0.327 185.365 o
-3 1 1 390.645 396.195 1.950 0.474 o
-3 1 2 128.857 133.203 0.674 4.266 o
-3 1 3 38.427 39.195 0.316 42.229 o
-3 1 4 27.286 28.340 0.337 65.567 o
-3 1 5 1.107 1.159 0.137 1038.550 o
-3 1 6 0.444 0.537 0.137 1052.680 o
-3 1 7 10.743 10.845 0.190 306.533 o
-3 1 8 2.408 2.371 0.200 477.404 o
-3 1 9 12.063 12.046 0.400 100.976 o
-3 1 10 5.612 6.123 0.379 130.213 o
-3 1 11 7.330 7.304 0.295 197.574 o
-3 1 12 5.491 5.385 0.348 154.466 o
-3 1 13 2.429 2.614 0.432 105.283 o
-3 1 14 3.447 3.594 0.717 38.363 o
-3 2 1 8.957 9.359 0.221 285.649 o
-3 2 2 218.382 226.368 1.012 1.515 o
-3 2 3 31.502 31.533 0.306 58.546 o
-3 2 4 22.152 22.965 0.348 80.872 o
-3 2 5 8.273 8.368 0.190 373.861 o
-3 2 8 5.733 5.670 0.221 347.481 o
-3 2 10 8.977 8.884 0.379 121.064 o
-3 2 11 1.346 1.096 0.327 184.991 o
-3 2 12 7.643 7.493 0.464 86.444 o
-3 2 13 1.183 0.896 0.274 262.931 o
-3 2 14 4.578 4.711 0.316 188.323 o
-3 3 1 275.205 283.870 1.244 0.960 o
-3 3 2 231.282 238.847 0.854 1.394 o
-3 3 3 93.172 94.493 0.443 8.402 o
-3 3 4 86.369 87.095 0.411 9.809 o
-3 3 5 31.137 31.227 0.358 53.831 o
-3 3 6 24.587 24.683 0.285 85.954 o
-3 3 7 15.013 14.986 0.211 198.195 o
-3 3 8 4.947 4.827 0.253 283.448 o
-3 3 9 8.909 9.000 0.379 121.087 o
-3 3 11 5.139 4.574 0.379 132.125 o
-3 3 13 2.438 2.224 0.295 224.036 o
-3 3 14 0.800 1.391 0.327 185.247 o
-3 4 1 243.006 249.892 1.012 1.248 o
-3 4 2 242.714 245.455 0.938 1.276 o
-3 4 3 125.170 127.596 0.537 4.712 o
-3 4 4 164.599 165.389 0.717 2.744 o
-3 4 5 49.078 49.713 0.422 25.494 o
-3 4 6 93.849 95.115 0.643 7.603 o
-3 4 7 19.670 19.181 0.263 121.331 o
-3 4 8 48.567 49.713 1.086 11.199 o
-3 4 9 8.148 7.809 0.464 85.806 o
-3 4 10 21.818 22.227 0.527 49.965 o
-3 4 11 3.241 3.299 0.348 160.370 o
-3 4 12 8.443 7.736 0.411 106.802 o
-3 4 13 1.109 1.497 0.390 130.014 o
-3 4 14 2.994 3.267 0.537 68.048 o
-3 5 1 540.265 546.872 2.803 0.246 o
-3 5 2 2.386 2.477 0.116 1331.870 o
-3 5 3 432.496 433.366 1.475 0.409 o
-3 5 4 0.817 0.938 0.148 902.838 o
-3 5 5 295.207 294.851 1.634 0.820 o
-3 5 7 186.003 184.549 1.402 1.895 o
-3 5 9 104.057 108.046 1.792 3.330 o
-3 5 10 1.726 2.066 0.348 162.726 o
-3 5 11 50.242 49.439 0.938 13.246 o
-3 5 12 2.523 2.276 0.706 39.632 o
-3 5 13 20.919 23.934 0.664 35.423 o
-3 5 14 2.329 2.045 0.495 80.371 o
-3 6 1 128.365 128.229 0.516 4.576 o
-3 6 2 198.736 201.138 0.643 1.935 o
-3 6 3 23.319 23.049 0.263 97.818 o
-3 6 4 76.479 75.396 0.527 11.605 o
-3 6 5 0.801 0.706 0.148 904.294 o
-3 6 6 25.977 25.462 0.464 52.237 o
-3 6 8 6.458 6.334 0.379 128.599 o
-3 6 9 1.885 1.865 0.316 196.544 o
-3 7 1 69.545 67.766 0.348 15.310 o
-3 7 2 21.779 21.394 0.253 110.300 o
-3 7 3 22.399 21.995 0.232 112.536 o
-3 7 4 4.751 4.700 0.148 725.888 o
-3 7 5 4.703 4.563 0.221 364.750 o
-3 8 2 5.843 5.765 0.221 345.663 o
-3 8 4 19.106 18.496 0.495 59.417 o
-3 8 6 29.698 29.794 0.622 32.769 o
-3 8 8 29.810 28.930 0.738 26.101 o
-3 8 10 21.180 21.426 0.664 35.876 o
-3 8 12 11.041 12.689 0.548 59.427 o
-3 9 1 116.053 114.043 1.086 4.439 o
-3 9 2 3.928 4.005 0.274 251.050 o
-3 9 3 54.800 54.793 1.560 6.244 o
-3 9 4 7.239 7.124 0.453 90.841 o
-3 9 5 18.186 17.748 0.580 47.604 o
-3 9 6 4.790 3.625 0.422 108.598 o
-3 9 7 3.629 4.553 0.854 27.054 o
-3 10 1 52.162 51.620 0.643 18.347 o
-3 10 2 13.795 12.721 0.369 109.721 o
-3 10 3 47.909 47.089 0.854 15.377 o
-3 10 4 6.214 5.607 0.443 96.747 o
-3 10 5 31.367 29.942 0.738 25.415 o
-3 10 6 2.263 2.255 0.422 110.734 o
-3 10 7 14.788 14.101 0.559 54.399 o
-3 10 9 4.755 4.247 0.580 58.088 o
-3 11 1 113.881 115.835 2.255 2.381 o
-3 11 2 6.722 6.597 0.537 66.081 o
-3 11 3 112.365 110.702 2.108 2.632 o
-3 11 4 12.581 11.604 0.632 45.359 o
-3 11 5 87.701 86.863 1.718 4.097 o
-3 11 6 14.116 13.806 0.580 51.550 o
-3 11 7 54.296 56.574 1.402 7.305 o
-3 11 8 11.910 11.993 0.548 59.070 o
-3 11 9 26.840 29.046 0.854 21.626 o
-3 11 10 8.201 8.558 0.664 43.279 o
-3 11 11 10.804 12.299 0.611 48.914 o
-3 12 1 29.036 27.191 1.012 16.205 o
-3 12 3 12.343 11.741 0.632 45.430 o
-3 12 4 5.376 4.827 0.464 89.398 o
-3 12 5 3.698 3.299 0.422 109.585 o
-3 12 6 8.120 7.841 0.506 72.913 o
-3 12 8 7.407 7.209 0.506 73.618 o
-3 12 10 4.978 4.310 0.453 93.948 o
-3 13 1 10.917 11.182 0.580 54.166 o
-3 13 2 2.613 3.267 0.464 91.325 o
-3 13 3 3.002 3.647 0.854 27.101 o
-3 14 3 13.016 13.637 0.632 44.736 o
-3 14 4 3.055 3.826 0.664 44.682 o
-3 14 5 8.067 8.368 0.580 56.230 o
-3 14 6 5.015 5.617 1.475 9.076 o
-3 14 7 4.570 4.764 0.495 79.066 o
-3 14 8 4.788 4.943 0.769 33.159 o
-3 15 4 11.767 11.245 0.717 36.247 o
-3 15 5 2.076 2.108 0.495 80.422 o
-3 15 6 7.371 8.115 0.537 65.359 o
-3 16 4 15.683 15.071 1.402 9.792 o
-3 16 6 5.070 4.637 0.938 22.374 o
-2 -18 8 9.077 11.920 1.244 12.612 o
-2 -17 10 4.012 5.270 1.170 14.431 o
-2 -17 12 4.407 5.428 1.086 16.740 o
-2 -16 1 4.254 5.839 1.328 11.203 o
-2 -16 3 5.643 5.333 1.402 10.048 o
-2 -16 5 6.719 8.168 0.717 37.650 o
-2 -16 6 6.263 9.306 0.717 37.630 o
-2 -16 7 8.371 9.422 0.717 37.227 o
-2 -16 8 10.728 13.416 1.634 7.335 o
-2 -16 9 11.278 12.289 0.717 36.239 o
-2 -16 10 11.934 12.268 1.402 9.907 o
-2 -16 11 14.797 15.239 1.475 8.879 o
-2 -16 12 10.149 10.866 1.402 9.952 o
-2 -16 13 16.684 18.285 1.328 10.791 o
-2 -16 14 7.137 7.809 1.170 14.342 o
-2 -15 1 96.050 100.722 2.413 2.424 o
-2 -15 2 18.832 19.392 1.634 7.186 o
-2 -15 3 134.457 134.847 5.217 0.625 o
-2 -15 4 16.176 18.370 1.718 6.559 o
-2 -15 5 163.690 162.892 4.521 0.733 o
-2 -15 6 12.166 12.773 0.769 31.475 o
-2 -15 7 169.196 168.498 6.081 0.450 o
-2 -15 8 9.403 8.821 0.717 37.077 o
-2 -15 9 144.399 142.794 3.351 1.213 o
-2 -15 10 8.334 7.799 1.560 8.091 o
-2 -15 11 99.172 97.455 4.595 0.843 o
-2 -15 12 7.966 8.979 1.475 9.033 o
-2 -15 13 53.653 54.729 3.351 1.658 o
-2 -15 14 7.025 6.597 1.244 12.719 o
-2 -15 15 22.455 24.893 1.328 10.447 o
-2 -14 1 86.767 84.059 2.108 3.165 o
-2 -14 2 1.748 1.865 0.495 80.516 o
-2 -14 3 120.027 116.383 3.267 1.400 o
-2 -14 4 9.356 9.169 0.717 37.050 o
-2 -14 5 136.241 140.686 3.741 1.061 o
-2 -14 6 24.574 26.263 1.012 16.801 o
-2 -14 7 124.057 120.588 2.730 1.773 o
-2 -14 8 39.439 38.457 1.170 11.350 o
-2 -14 9 89.995 88.265 3.120 1.693 o
-2 -14 10 41.914 42.367 1.244 9.993 o
-2 -14 11 52.396 56.690 1.792 5.049 o
-2 -14 12 30.394 33.683 1.865 5.321 o
-2 -14 13 24.947 24.514 1.718 6.387 o
-2 -14 14 14.890 14.618 0.769 30.681 o
-2 -14 16 4.552 4.922 0.537 67.344 o
-2 -13 1 17.939 16.873 0.622 42.809 o
-2 -13 2 2.630 3.394 0.464 91.293 o
-2 -13 3 4.798 5.164 0.527 69.869 o
-2 -13 4 3.823 3.035 0.464 90.843 o
-2 -13 6 2.754 3.510 0.537 68.076 o
-2 -13 7 18.280 18.032 0.938 20.611 o
-2 -13 9 46.003 47.046 1.475 7.320 o
-2 -13 13 57.464 58.123 2.108 3.765 o
-2 -13 15 40.165 43.347 6.619 0.448 o
-2 -12 1 24.725 24.092 0.696 31.351 o
-2 -12 2 15.436 15.661 0.495 65.034 o
-2 -12 3 24.818 24.746 0.938 19.213 o
-2 -12 4 10.562 10.592 0.580 54.510 o
-2 -12 5 14.418 14.670 0.506 64.385 o
-2 -12 6 3.760 4.026 0.537 67.744 o
-2 -12 7 2.677 2.456 0.717 38.463 o
-2 -12 11 6.840 6.682 0.632 48.194 o
-2 -12 13 12.450 12.394 0.854 25.843 o
-2 -12 14 2.876 2.582 0.537 68.152 o
-2 -12 15 12.602 12.794 0.717 35.826 o
-2 -11 1 7.009 6.482 0.580 57.029 o
-2 -11 2 46.684 44.664 1.086 11.652 o
-2 -11 3 11.851 11.762 0.506 68.246 o
-2 -11 4 57.482 54.887 1.012 10.920 o
-2 -11 5 12.578 11.856 0.453 81.578 o
-2 -11 6 44.428 43.200 1.475 7.464 o
-2 -11 7 7.518 7.630 0.580 56.612 o
-2 -11 8 20.386 22.122 0.759 28.963 o
-2 -11 10 4.102 3.404 0.580 58.344 o
-2 -11 16 4.276 3.573 0.464 90.469 o
-2 -10 1 18.661 18.865 0.527 54.408 o
-2 -10 3 16.329 16.061 0.369 98.521 o
-2 -10 4 24.807 24.651 0.443 57.084 o
-2 -10 5 12.960 13.142 0.379 106.670 o
-2 -10 6 61.523 59.177 1.402 6.892 o
-2 -10 7 8.270 8.041 0.632 47.592 o
-2 -10 8 75.468 72.983 1.950 3.829 o
-2 -10 9 3.444 4.542 0.717 38.321 o
-2 -10 10 61.485 61.474 2.108 3.687 o
-2 -10 12 37.549 38.415 1.402 8.549 o
-2 -10 14 18.306 17.716 0.780 28.757 o
-2 -10 16 7.481 7.578 1.244 12.700 o
-2 -9 1 306.959 312.778 2.961 0.613 o
-2 -9 2 244.678 243.284 2.182 1.017 o
-2 -9 3 294.505 300.700 3.657 0.565 o
-2 -9 4 232.227 234.325 2.803 0.933 o
-2 -9 5 234.039 234.789 4.131 0.647 o
-2 -9 6 167.948 161.490 1.560 2.150 o
-2 -9 7 163.028 160.004 1.328 2.404 o
-2 -9 8 103.285 100.806 1.170 5.005 o
-2 -9 9 104.240 102.366 1.170 4.932 o
-2 -9 10 60.675 59.894 1.402 6.916 o
-2 -9 11 61.027 59.546 0.854 12.135 o
-2 -9 12 35.559 35.538 1.012 14.839 o
-2 -9 13 31.814 29.720 0.495 40.919 o
-2 -9 14 20.063 19.761 0.590 44.369 o
-2 -9 15 14.439 14.829 1.012 18.418 o
-2 -9 16 10.160 9.991 0.938 21.899 o
-2 -9 17 5.680 4.996 1.012 19.223 o
-2 -8 1 120.274 121.600 0.854 4.582 o
-2 -8 2 163.094 167.181 0.938 2.623 o
-2 -8 3 150.821 152.837 1.012 2.963 o
-2 -8 4 169.676 172.704 1.012 2.413 o
-2 -8 5 163.336 162.818 1.244 2.441 o
-2 -8 6 148.302 148.242 1.086 3.000 o
-2 -8 7 142.265 140.844 1.170 3.130 o
-2 -8 8 110.018 108.436 0.759 5.607 o
-2 -8 9 97.628 94.957 0.854 6.522 o
-2 -8 10 67.192 65.184 1.086 8.728 o
-2 -8 11 52.580 53.612 1.170 9.621 o
-2 -8 12 31.539 30.795 0.780 23.319 o
-2 -8 13 22.006 22.828 0.580 43.224 o
-2 -8 14 10.225 11.224 0.548 60.450 o
-2 -8 15 7.093 7.599 0.537 65.644 o
-2 -8 16 1.776 1.707 0.390 129.690 o
-2 -8 17 1.793 2.045 0.611 52.918 o
-2 -7 1 68.837 67.355 0.464 14.488 o
-2 -7 2 15.471 15.830 0.211 189.790 o
-2 -7 3 27.840 27.907 0.369 60.482 o
-2 -7 4 27.168 27.191 0.316 70.218 o
-2 -7 6 30.822 30.690 0.306 60.566 o
-2 -7 7 16.938 16.715 0.242 153.691 o
-2 -7 8 23.034 22.596 0.285 94.254 o
-2 -7 9 44.887 44.601 0.854 16.192 o
-2 -7 10 11.902 11.140 0.411 97.904 o
-2 -7 11 52.597 51.157 0.938 12.784 o
-2 -7 12 4.242 3.805 0.379 133.829 o
-2 -7 13 39.776 39.195 0.780 19.919 o
-2 -7 15 21.367 21.658 0.643 37.606 o
-2 -7 17 8.416 8.705 0.495 75.287 o
-2 -6 1 16.854 16.588 0.232 160.950 o
-2 -6 2 90.150 92.628 0.432 8.889 o
-2 -6 3 34.880 34.442 0.327 48.992 o
-2 -6 4 32.408 33.251 0.306 55.489 o
-2 -6 5 32.267 31.459 0.369 50.976 o
-2 -6 7 15.035 14.470 0.200 209.714 o
-2 -6 8 17.299 17.126 0.337 105.920 o
-2 -6 9 3.250 3.394 0.211 420.660 o
-2 -6 10 44.416 45.487 0.706 19.951 o
-2 -6 12 53.968 55.720 1.086 10.361 o
-2 -6 14 44.419 45.328 1.718 5.753 o
-2 -6 16 27.571 29.615 0.759 25.645 o
-2 -5 1 82.216 82.658 0.453 10.543 o
-2 -5 2 159.578 165.927 0.727 2.838 o
-2 -5 3 102.482 103.378 0.400 7.160 o
-2 -5 4 159.816 162.965 0.632 2.920 o
-2 -5 5 63.089 63.403 0.453 16.640 o
-2 -5 6 80.131 80.782 0.443 11.076 o
-2 -5 7 25.123 25.230 0.285 83.550 o
-2 -5 8 21.500 21.278 0.263 108.456 o
-2 -5 9 7.662 7.546 0.221 312.952 o
-2 -5 10 1.265 1.180 0.316 197.512 o
-2 -5 11 1.593 1.244 0.379 137.166 o
-2 -5 12 1.542 1.802 0.422 111.110 o
-2 -5 14 6.026 7.188 0.717 37.840 o
-2 -5 16 7.487 7.809 0.674 42.240 o
-2 -4 1 18.569 18.875 0.316 106.547 o
-2 -4 2 60.566 62.181 0.358 18.875 o
-2 -4 4 83.048 84.450 0.400 10.531 o
-2 -4 5 6.050 6.134 0.137 710.636 o
-2 -4 6 61.010 61.095 0.411 18.207 o
-2 -4 7 5.917 5.933 0.148 651.353 o
-2 -4 8 35.577 35.917 0.390 42.487 o
-2 -4 9 2.829 2.846 0.200 470.980 o
-2 -4 10 18.342 18.327 0.369 90.472 o
-2 -4 12 8.078 7.841 0.495 75.890 o
-2 -4 14 3.066 3.963 0.422 109.793 o
-2 -3 1 375.266 388.185 1.475 0.525 o
-2 -3 2 100.193 105.633 0.443 7.170 o
-2 -3 3 75.511 77.388 0.411 12.389 o
-2 -3 4 92.166 95.589 0.443 8.452 o
-2 -3 5 0.797 0.696 0.137 1047.780 o
-2 -3 6 57.186 57.965 0.369 20.849 o
-2 -3 7 1.341 1.360 0.137 1031.190 o
-2 -3 8 37.093 37.772 0.390 39.971 o
-2 -3 9 1.069 1.001 0.190 546.610 o
-2 -3 10 25.090 24.978 0.516 47.008 o
-2 -3 12 16.302 15.914 0.580 49.478 o
-2 -3 14 9.519 9.896 0.548 61.301 o
-2 -3 16 4.745 5.017 0.432 102.964 o
-2 -2 1 20.641 20.709 0.274 109.813 o
-2 -2 2 6107.540 6140.950 21.816 0.002 o
-2 -2 4 2501.420 2568.400 8.568 0.012 o
-2 -2 5 16.719 16.662 0.242 155.324 o
-2 -2 6 828.133 844.453 3.267 0.109 o
-2 -2 7 31.803 32.502 0.390 48.890 o
-2 -2 8 307.933 317.215 1.718 0.739 o
-2 -2 9 30.721 30.321 0.622 32.091 o
-2 -2 10 121.350 120.514 1.328 3.683 o
-2 -2 11 20.874 21.110 0.411 71.470 o
-2 -2 12 44.018 45.054 0.759 18.669 o
-2 -2 13 10.611 9.675 0.506 70.257 o
-2 -2 14 13.143 11.972 1.560 8.014 o
-2 -2 15 4.174 6.144 0.664 44.377 o
-2 -2 16 2.884 3.141 1.012 19.320 o
-2 -1 1 563.857 583.168 2.108 0.234 o
-2 -1 2 45.225 47.162 0.295 32.680 o
-2 -1 3 223.726 232.060 0.717 1.504 o
-2 -1 4 18.319 18.622 0.306 111.867 o
-2 -1 5 36.025 36.929 0.358 43.642 o
-2 -1 6 13.443 13.395 0.190 246.240 o
-2 -1 7 1.242 1.560 0.158 779.051 o
-2 -1 8 9.259 9.021 0.179 374.650 o
-2 -1 9 0.962 1.054 0.221 402.608 o
-2 -1 10 4.409 4.310 0.327 177.798 o
-2 -1 11 2.434 2.171 0.506 77.035 o
-2 -1 13 1.759 1.865 0.495 80.514 o
-2 0 1 43.175 44.696 0.337 33.895 o
-2 0 2 14.072 14.323 0.242 183.144 o
-2 0 3 70.754 73.436 0.379 14.046 o
-2 0 4 54.754 55.572 0.369 22.434 o
-2 0 5 51.531 52.790 0.400 23.978 o
-2 0 6 83.202 84.133 0.495 10.076 o
-2 0 7 30.352 31.174 0.369 53.917 o
-2 0 8 98.268 100.490 0.580 7.192 o
-2 0 9 16.637 16.198 0.400 87.111 o
-2 0 10 94.185 95.347 1.086 5.853 o
-2 0 11 7.826 7.240 0.390 119.081 o
-2 0 12 71.222 75.070 1.402 6.075 o
-2 0 13 2.924 2.413 0.348 161.352 o
-2 0 14 42.083 43.653 1.865 5.046 o
-2 1 1 1839.200 1875.080 9.348 0.021 o
-2 1 2 174.885 180.734 0.854 2.346 o
-2 1 3 792.460 819.517 2.498 0.120 o
-2 1 4 82.374 84.597 0.432 10.476 o
-2 1 5 182.897 185.877 0.938 2.148 o
-2 1 6 27.635 28.255 0.348 63.464 o
-2 1 7 26.690 27.402 0.464 50.301 o
-2 1 8 7.289 7.588 0.221 317.311 o
-2 1 11 3.534 2.835 0.443 99.782 o
-2 1 13 8.022 7.968 0.379 124.053 o
-2 1 15 7.848 8.031 0.780 31.778 o
-2 2 1 62.902 64.425 0.369 17.562 o
-2 2 2 95.534 98.308 0.432 7.981 o
-2 2 3 96.334 98.856 0.506 7.662 o
-2 2 4 59.710 61.000 0.400 18.819 o
-2 2 5 56.010 56.574 0.411 20.895 o
-2 2 6 24.743 24.925 0.316 78.703 o
-2 2 7 23.811 23.460 0.348 76.365 o
-2 2 8 8.518 8.452 0.263 227.181 o
-2 2 9 7.106 7.356 0.337 156.674 o
-2 2 10 1.979 2.182 0.348 162.461 o
-2 3 1 123.961 126.342 0.559 4.771 o
-2 3 2 58.399 61.190 0.337 20.171 o
-2 3 3 105.148 107.815 0.611 6.294 o
-2 3 5 50.206 50.851 0.422 24.613 o
-2 3 6 10.441 10.381 0.200 296.233 o
-2 3 7 21.641 21.289 0.232 117.893 o
-2 3 8 16.062 15.693 0.369 99.706 o
-2 3 9 8.231 8.105 0.516 69.973 o
-2 3 10 14.408 14.417 0.706 36.043 o
-2 3 11 2.104 2.445 0.443 100.529 o
-2 3 12 9.404 9.548 0.569 57.290 o
-2 3 14 4.748 5.069 0.348 156.329 o
-2 4 1 1.958 2.076 0.105 1638.960 o
-2 4 2 2446.730 2515.420 5.217 0.013 o
-2 4 3 5.147 5.006 0.137 786.734 o
-2 4 4 752.290 768.182 2.645 0.133 o
-2 4 5 9.063 8.842 0.169 409.636 o
-2 4 6 254.801 260.420 1.475 1.075 o
-2 4 7 10.277 10.571 0.306 165.182 o
-2 4 8 92.806 94.029 0.854 6.897 o
-2 4 9 8.633 8.242 0.358 135.520 o
-2 4 10 32.996 33.746 0.643 28.885 o
-2 4 11 5.585 5.775 0.348 153.832 o
-2 4 12 10.947 10.507 0.411 100.229 o
-2 4 13 2.840 2.266 0.316 194.881 o
-2 4 14 3.356 3.130 0.369 142.869 o
-2 5 1 229.374 234.083 0.854 1.426 o
-2 5 2 51.762 51.926 0.316 25.985 o
-2 5 3 87.737 89.034 0.443 9.372 o
-2 5 4 25.761 26.042 0.295 78.621 o
-2 5 5 31.235 31.659 0.390 50.167 o
-2 5 6 17.936 17.484 0.348 99.575 o
-2 5 7 10.187 9.991 0.285 186.513 o
-2 5 8 12.025 11.466 0.590 51.757 o
-2 5 9 2.515 2.972 0.348 161.504 o
-2 5 10 6.453 6.650 0.348 150.774 o
-2 5 12 2.511 1.960 0.495 80.337 o
-2 6 1 73.379 73.067 0.400 13.340 o
-2 6 2 23.624 23.913 0.274 92.627 o
-2 6 3 36.633 36.813 0.285 47.954 o
-2 6 4 34.121 34.178 0.337 49.371 o
-2 6 5 13.445 13.005 0.242 193.530 o
-2 6 6 39.809 39.469 0.527 29.730 o
-2 6 7 3.789 2.940 0.242 320.736 o
-2 6 8 38.381 37.119 0.632 26.232 o
-2 6 10 29.800 29.847 0.569 36.478 o
-2 6 12 18.411 18.865 0.464 66.045 o
-2 7 1 60.146 58.555 0.337 19.999 o
-2 7 2 81.649 80.708 0.674 9.493 o
-2 7 3 19.445 19.392 0.242 130.461 o
-2 7 4 55.506 54.403 0.464 20.528 o
-2 7 5 1.234 1.149 0.211 442.505 o
-2 7 6 36.163 35.137 0.854 18.957 o
-2 7 7 2.025 1.360 0.327 184.287 o
-2 7 8 20.927 20.256 0.759 29.077 o
-2 7 9 8.633 8.642 0.780 31.627 o
-2 7 10 9.938 11.224 0.548 60.633 o
-2 7 11 11.716 11.793 0.632 45.677 o
-2 7 12 3.639 2.687 0.495 79.888 o
-2 7 13 9.734 11.024 0.495 73.171 o
-2 8 1 11.465 11.435 0.221 243.559 o
-2 8 2 91.641 90.214 0.780 7.452 o
-2 8 3 1.240 1.360 0.253 307.833 o
-2 8 4 59.265 59.915 1.012 10.448 o
-2 8 6 25.944 24.777 0.706 30.038 o
-2 8 8 6.391 7.251 0.495 77.307 o
-2 9 3 2.689 2.498 0.253 301.755 o
-2 9 4 3.502 3.351 0.379 134.922 o
-2 9 5 4.538 4.195 0.379 133.209 o
-2 9 6 8.987 8.284 0.453 88.365 o
-2 9 7 3.860 3.488 0.422 109.399 o
-2 9 8 9.340 9.485 0.780 31.459 o
-2 9 10 6.009 6.787 0.537 66.373 o
-2 10 1 68.530 66.586 0.780 11.354 o
-2 10 2 38.971 39.321 0.780 20.113 o
-2 10 3 26.659 26.369 0.506 46.084 o
-2 10 4 21.306 21.015 0.590 43.145 o
-2 10 5 7.394 7.103 0.580 56.765 o
-2 10 6 10.440 10.328 0.495 72.844 o
-2 10 8 4.959 5.512 0.453 93.528 o
-2 10 10 2.501 2.719 0.432 105.225 o
-2 11 1 275.240 270.316 2.803 0.753 o
-2 11 2 113.257 110.228 1.560 3.576 o
-2 11 3 138.918 137.419 2.498 1.807 o
-2 11 4 76.242 76.282 1.718 4.518 o
-2 11 5 52.470 53.233 1.634 5.908 o
-2 11 6 45.763 46.340 1.086 11.661 o
-2 11 7 13.868 12.573 0.548 57.463 o
-2 11 8 23.946 24.598 1.012 16.972 o
-2 11 9 2.121 2.582 0.580 58.762 o
-2 11 10 10.573 9.896 0.664 42.414 o
-2 12 1 46.427 44.917 1.402 7.974 o
-2 12 2 16.299 16.019 0.548 54.274 o
-2 12 3 39.313 38.014 1.170 11.379 o
-2 12 4 17.146 16.251 0.854 24.811 o
-2 12 5 23.901 24.746 0.664 33.867 o
-2 12 6 13.212 13.121 0.854 25.684 o
-2 12 7 10.799 11.224 0.622 47.620 o
-2 12 8 8.321 8.410 0.506 72.564 o
-2 12 9 3.730 4.637 0.674 43.181 o
-2 13 1 14.583 13.321 0.717 35.195 o
-2 13 2 23.927 23.671 0.622 37.611 o
-2 13 3 15.299 15.514 0.854 25.181 o
-2 13 4 14.093 15.197 0.854 25.397 o
-2 13 5 14.285 15.008 0.674 39.088 o
-2 13 6 8.592 8.895 1.402 9.992 o
-2 13 7 11.954 13.037 1.086 16.301 o
-2 13 8 5.120 6.186 1.012 19.222 o
-2 13 9 8.777 9.011 0.495 74.869 o
-2 14 2 22.346 22.448 0.717 31.102 o
-2 14 4 10.673 11.361 0.548 60.116 o
-2 14 6 2.701 1.644 0.495 80.329 o
-2 15 3 9.418 9.664 0.580 55.318 o
-2 15 5 7.712 7.546 0.464 86.354 o
-2 15 7 3.892 4.690 0.938 22.418 o
-1 -18 12 7.489 7.514 0.938 22.177 o
-1 -17 6 5.303 4.732 1.402 10.054 o
-1 -17 8 4.454 4.226 1.402 10.063 o
-1 -17 11 4.938 7.124 1.244 12.749 o
-1 -17 13 3.887 3.583 1.086 16.768 o
-1 -16 1 4.461 4.669 1.244 12.773 o
-1 -16 2 4.561 4.553 0.611 52.323 o
-1 -16 3 8.715 9.158 0.664 43.062 o
-1 -16 4 6.799 7.135 1.012 19.141 o
-1 -16 5 15.034 15.482 0.632 43.390 o
-1 -16 6 9.058 9.875 0.580 55.440 o
-1 -16 7 20.799 22.227 1.718 6.471 o
-1 -16 8 9.796 10.845 0.717 36.769 o
-1 -16 9 21.462 22.100 1.086 15.312 o
-1 -16 10 8.509 9.253 0.717 37.217 o
-1 -16 11 15.519 14.691 1.475 8.870 o
-1 -16 12 6.213 8.442 1.475 9.054 o
-1 -16 13 7.137 6.345 1.328 11.165 o
-1 -15 2 41.164 44.422 2.803 2.388 o
-1 -15 3 1.620 2.498 0.495 80.479 o
-1 -15 4 31.134 34.874 1.086 13.790 o
-1 -15 5 6.413 6.987 0.580 57.154 o
-1 -15 6 15.685 17.305 1.170 13.825 o
-1 -15 7 16.589 15.672 1.718 6.570 o
-1 -15 8 4.652 4.142 0.580 58.128 o
-1 -15 9 29.674 29.752 2.023 4.596 o
-1 -15 11 38.028 40.976 1.950 4.745 o
-1 -15 13 35.893 41.830 1.865 5.169 o
-1 -15 15 25.542 24.018 2.182 4.033 o
-1 -14 1 48.421 47.984 1.950 4.528 o
-1 -14 2 132.847 133.909 2.730 1.675 o
-1 -14 3 54.933 53.834 1.634 5.823 o
-1 -14 4 146.904 148.717 3.035 1.359 o
-1 -14 5 49.025 50.493 1.634 6.054 o
-1 -14 6 115.067 113.190 4.985 0.706 o
-1 -14 7 35.977 37.898 1.086 13.131 o
-1 -14 8 59.154 60.368 1.560 5.990 o
-1 -14 9 23.180 23.523 0.759 27.924 o
-1 -14 10 16.179 14.755 0.674 38.422 o
-1 -14 11 13.976 14.533 1.792 6.080 o
-1 -14 13 8.134 8.537 1.634 7.380 o
-1 -14 15 4.522 4.131 0.611 52.374 o
-1 -13 2 31.178 31.238 0.759 24.287 o
-1 -13 3 15.722 15.640 0.622 44.294 o
-1 -13 4 52.409 50.819 1.560 6.399 o
-1 -13 5 44.525 44.833 1.328 8.789 o
-1 -13 6 66.559 65.374 1.475 6.084 o
-1 -13 7 64.320 62.570 2.108 3.639 o
-1 -13 8 62.660 60.610 1.560 5.862 o
-1 -13 9 62.703 63.024 2.340 3.074 o
-1 -13 10 43.747 43.537 2.023 4.341 o
-1 -13 11 45.989 44.622 1.328 8.711 o
-1 -13 12 22.904 23.660 1.012 17.145 o
-1 -13 13 26.655 24.756 2.023 4.650 o
-1 -13 14 9.167 8.189 0.717 37.191 o
-1 -13 15 12.359 11.667 1.244 12.521 o
-1 -13 16 2.910 3.520 1.170 14.457 o
-1 -12 1 127.611 126.975 2.413 2.016 o
-1 -12 2 4.590 4.163 0.432 103.441 o
-1 -12 3 194.877 189.924 2.572 1.252 o
-1 -12 4 7.461 7.272 0.622 49.528 o
-1 -12 5 251.907 250.376 3.425 0.725 o
-1 -12 6 9.430 9.106 0.664 42.870 o
-1 -12 7 265.576 264.710 7.788 0.254 o
-1 -12 8 10.695 11.287 1.170 14.178 o
-1 -12 9 228.126 223.028 4.437 0.613 o
-1 -12 10 11.783 12.099 0.854 25.953 o
-1 -12 11 163.090 164.367 3.815 0.937 o
-1 -12 12 12.450 12.383 0.854 25.844 o
-1 -12 13 100.069 101.038 7.715 0.320 o
-1 -12 14 11.870 11.414 0.548 59.296 o
-1 -12 15 54.579 58.998 1.865 4.657 o
-1 -12 16 9.660 9.317 0.379 119.076 o
-1 -12 17 27.340 26.284 1.086 14.592 o
-1 -11 1 34.767 34.515 0.622 28.993 o
-1 -11 2 4.082 4.015 0.559 62.704 o
-1 -11 3 18.461 18.201 0.411 78.561 o
-1 -11 4 18.813 19.539 0.443 69.405 o
-1 -11 5 4.627 5.059 0.422 108.103 o
-1 -11 6 36.291 38.035 0.854 18.621 o
-1 -11 8 43.764 46.288 1.792 5.355 o
-1 -11 10 39.018 39.374 1.170 11.347 o
-1 -11 12 28.423 28.835 1.012 16.179 o
-1 -11 14 18.038 19.339 0.559 50.020 o
-1 -11 16 10.414 10.444 0.632 46.449 o
-1 -10 2 13.059 13.237 0.316 139.135 o
-1 -10 3 0.851 1.223 0.253 308.645 o
-1 -10 4 5.697 5.733 0.253 275.177 o
-1 -10 5 1.729 1.886 0.285 242.417 o
-1 -10 7 3.537 3.510 0.717 38.359 o
-1 -10 8 3.513 4.321 0.580 58.372 o
-1 -10 9 4.825 4.058 0.537 67.399 o
-1 -10 10 8.723 8.537 0.622 48.916 o
-1 -10 11 4.012 3.362 0.422 109.332 o
-1 -10 12 9.425 9.338 0.590 53.548 o
-1 -10 13 1.861 1.591 0.443 100.754 o
-1 -10 14 6.652 6.292 0.527 68.764 o
-1 -10 16 3.547 4.015 0.495 79.676 o
-1 -9 2 57.605 58.945 0.780 13.763 o
-1 -9 3 1.022 1.233 0.253 308.357 o
-1 -9 4 58.927 58.861 0.664 15.277 o
-1 -9 5 1.453 1.707 0.274 261.917 o
-1 -9 6 40.524 41.998 1.012 13.774 o
-1 -9 7 1.754 2.055 0.327 184.208 o
-1 -9 8 19.747 18.791 0.390 80.818 o
-1 -9 9 2.276 2.687 0.390 129.117 o
-1 -9 10 7.988 7.694 0.327 162.307 o
-1 -9 11 2.766 2.255 0.306 208.454 o
-1 -9 12 3.581 3.415 0.327 180.485 o
-1 -9 13 2.717 2.772 0.495 80.171 o
-1 -9 14 2.373 2.677 0.464 91.522 o
-1 -9 15 2.038 2.287 0.495 80.411 o
-1 -9 16 2.156 2.540 0.464 91.616 o
-1 -8 1 47.506 47.089 0.537 23.518 o
-1 -8 2 1.466 1.602 0.179 606.749 o
-1 -8 3 41.844 41.914 0.358 35.324 o
-1 -8 5 20.683 20.509 0.221 128.711 o
-1 -8 6 1.645 1.602 0.137 1020.140 o
-1 -8 7 4.530 4.974 0.190 478.830 o
-1 -8 8 10.019 10.307 0.253 222.104 o
-1 -8 10 22.492 21.974 0.548 46.820 o
-1 -8 12 30.385 30.352 0.854 20.721 o
-1 -8 13 1.671 1.307 0.422 111.149 o
-1 -8 14 28.396 29.731 1.170 12.593 o
-1 -8 15 1.233 2.340 0.379 137.076 o
-1 -8 16 19.657 19.908 0.759 29.493 o
-1 -7 1 187.658 186.647 0.938 2.077 o
-1 -7 2 203.686 207.293 1.170 1.690 o
-1 -7 3 334.461 338.083 1.718 0.644 o
-1 -7 4 160.891 160.468 0.780 2.837 o
-1 -7 5 333.998 329.440 0.938 0.704 o
-1 -7 6 77.874 76.387 0.464 11.707 o
-1 -7 7 214.991 213.289 1.475 1.465 o
-1 -7 8 26.466 25.916 0.495 47.657 o
-1 -7 9 100.204 100.184 0.854 6.180 o
-1 -7 10 7.118 7.420 0.411 109.013 o
-1 -7 11 33.412 33.630 0.527 35.746 o
-1 -7 12 1.655 1.486 0.379 137.078 o
-1 -7 13 6.558 5.881 0.506 74.560 o
-1 -6 1 515.425 518.743 1.634 0.289 o
-1 -6 2 108.204 109.301 0.411 6.438 o
-1 -6 3 616.420 626.168 2.413 0.197 o
-1 -6 4 301.700 304.589 1.328 0.813 o
-1 -6 5 555.631 552.784 1.792 0.250 o
-1 -6 6 385.555 382.958 1.865 0.495 o
-1 -6 7 405.404 401.032 2.413 0.430 o
-1 -6 8 338.211 339.421 2.182 0.599 o
-1 -6 9 258.355 257.459 1.634 1.037 o
-1 -6 10 240.657 242.430 2.340 0.999 o
-1 -6 11 144.868 145.597 1.865 2.284 o
-1 -6 12 145.056 149.254 2.413 1.782 o
-1 -6 13 70.673 74.290 1.560 5.345 o
-1 -6 14 74.587 77.346 1.634 4.863 o
-1 -6 15 30.251 32.713 1.475 8.205 o
-1 -6 16 32.973 33.683 0.706 25.711 o
-1 -6 17 11.740 11.730 0.854 25.983 o
-1 -5 2 19.957 20.952 0.253 119.696 o
-1 -5 4 6.527 6.766 0.137 670.814 o
-1 -5 5 1.076 1.064 0.126 1217.510 o
-1 -5 6 51.710 52.253 0.358 24.991 o
-1 -5 7 5.656 5.712 0.148 666.869 o
-1 -5 8 77.102 77.905 0.527 11.291 o
-1 -5 9 11.265 11.635 0.316 150.166 o
-1 -5 10 72.470 73.763 1.328 6.445 o
-1 -5 11 15.205 14.544 0.643 42.282 o
-1 -5 12 52.471 51.652 1.634 5.932 o
-1 -5 13 16.126 17.042 0.580 49.223 o
-1 -5 14 31.050 32.334 1.012 15.627 o
-1 -5 15 14.023 14.955 0.717 35.120 o
-1 -5 16 15.610 16.736 0.632 42.811 o
-1 -5 17 10.029 12.257 1.170 14.185 o
-1 -4 1 6.650 6.798 0.137 663.948 o
-1 -4 2 141.772 147.505 0.485 3.718 o
-1 -4 3 2.539 2.666 0.116 1313.860 o
-1 -4 4 34.318 34.652 0.306 51.343 o
-1 -4 8 4.443 4.606 0.158 660.991 o
-1 -4 10 7.972 7.778 0.580 56.395 o
-1 -4 12 6.441 6.313 0.453 91.976 o
-1 -4 14 3.266 2.909 0.664 44.709 o
-1 -3 1 34.049 35.053 0.253 55.703 o
-1 -3 2 350.518 363.397 1.086 0.614 o
-1 -3 3 25.308 25.705 0.263 86.483 o
-1 -3 4 236.742 242.504 0.938 1.327 o
-1 -3 5 1.831 1.865 0.126 1177.420 o
-1 -3 6 107.860 108.816 0.674 5.928 o
-1 -3 7 1.638 1.634 0.148 883.533 o
-1 -3 8 47.624 48.290 0.527 23.517 o
-1 -3 9 5.346 5.196 0.263 259.604 o
-1 -3 10 22.162 21.099 0.464 59.620 o
-1 -3 11 5.438 5.449 0.379 131.026 o
-1 -3 12 10.946 9.454 0.664 42.367 o
-1 -3 13 3.298 2.877 0.580 58.557 o
-1 -3 14 5.953 5.428 0.664 44.131 o
-1 -3 15 1.315 1.591 0.432 105.869 o
-1 -3 16 3.579 5.164 0.548 65.086 o
-1 -2 1 4.467 4.616 0.116 1072.680 o
-1 -2 2 789.034 811.697 3.351 0.118 o
-1 -2 3 14.416 14.744 0.253 170.773 o
-1 -2 4 434.459 446.055 1.328 0.403 o
-1 -2 5 6.562 6.640 0.148 610.154 o
-1 -2 6 178.980 181.272 0.938 2.238 o
-1 -2 7 1.467 1.381 0.158 777.146 o
-1 -2 8 86.892 89.898 0.706 8.239 o
-1 -2 10 50.322 52.074 0.854 14.483 o
-1 -2 12 30.322 31.291 0.854 20.633 o
-1 -2 14 17.117 16.936 0.759 30.603 o
-1 -2 16 8.612 9.896 1.086 16.536 o
-1 -1 1 569.851 589.639 2.498 0.225 o
-1 -1 2 1262.300 1313.240 5.059 0.046 o
-1 -1 3 370.972 381.556 1.560 0.535 o
-1 -1 4 446.047 460.104 1.950 0.367 o
-1 -1 5 123.863 125.952 0.717 4.563 o
-1 -1 6 105.543 108.584 0.527 6.434 o
-1 -1 7 30.756 31.101 0.369 53.378 o
-1 -1 8 21.382 21.573 0.221 121.960 o
-1 -1 9 4.240 3.805 0.316 190.375 o
-1 -1 10 2.562 2.192 0.411 116.301 o
-1 -1 13 2.083 2.139 0.379 136.644 o
-1 -1 15 3.357 3.773 0.622 50.862 o
-1 0 1 243.964 255.045 0.938 1.237 o
-1 0 2 1082.690 1119.420 5.449 0.061 o
-1 0 3 44.900 45.655 0.348 31.753 o
-1 0 4 832.343 858.459 3.583 0.106 o
-1 0 5 21.492 21.637 0.348 84.162 o
-1 0 6 503.894 513.210 2.340 0.288 o
-1 0 7 21.477 20.962 0.232 119.536 o
-1 0 8 300.318 310.122 1.560 0.787 o
-1 0 9 18.271 17.684 0.400 82.225 o
-1 0 10 162.441 166.317 1.475 2.254 o
-1 0 11 12.181 11.962 0.453 82.046 o
-1 0 12 73.564 75.734 1.718 4.595 o
-1 0 13 6.600 5.807 0.622 49.978 o
-1 0 14 27.079 26.674 1.086 14.599 o
-1 0 15 3.059 3.720 0.495 79.910 o
-1 1 1 947.408 981.513 4.047 0.081 o
-1 1 2 68.216 70.770 0.400 14.814 o
-1 1 3 728.937 749.485 2.730 0.140 o
-1 1 4 64.796 66.375 0.390 16.443 o
-1 1 5 498.441 506.202 2.340 0.294 o
-1 1 6 59.765 60.526 0.422 18.577 o
-1 1 7 364.008 374.158 2.255 0.516 o
-1 1 8 50.748 52.179 0.559 20.651 o
-1 1 9 255.080 259.567 2.572 0.867 o
-1 1 10 37.172 36.781 0.495 33.935 o
-1 1 11 159.180 164.525 1.718 2.121 o
-1 1 12 22.459 22.954 0.495 53.319 o
-1 1 13 86.616 92.470 1.792 3.851 o
-1 1 14 11.120 12.025 0.453 83.422 o
-1 1 15 41.385 48.353 1.402 8.135 o
-1 2 1 290.694 297.349 1.402 0.856 o
-1 2 2 692.693 722.094 2.803 0.153 o
-1 2 3 54.624 54.898 0.358 22.850 o
-1 2 4 188.489 192.085 0.780 2.088 o
-1 2 5 2.007 1.981 0.148 870.920 o
-1 2 6 50.299 50.893 0.400 25.094 o
-1 2 7 1.758 2.055 0.169 676.745 o
-1 2 8 13.957 13.890 0.432 84.464 o
-1 2 9 5.972 5.933 0.358 144.489 o
-1 2 10 3.058 3.299 0.316 193.550 o
-1 2 11 6.828 6.682 0.295 201.362 o
-1 2 13 5.081 5.154 0.348 155.574 o
-1 3 1 291.002 299.520 1.012 0.887 o
-1 3 2 26.953 27.391 0.274 77.313 o
-1 3 3 59.703 61.137 0.369 19.241 o
-1 3 4 11.065 10.855 0.190 301.080 o
-1 3 5 2.681 2.877 0.158 738.055 o
-1 3 6 7.882 7.925 0.190 385.742 o
-1 3 7 1.595 1.707 0.221 399.243 o
-1 3 8 5.881 5.807 0.285 221.595 o
-1 3 9 5.775 5.723 0.295 208.044 o
-1 3 10 4.167 4.237 0.369 141.162 o
-1 3 11 6.099 6.260 0.506 74.716 o
-1 3 12 2.878 2.730 0.390 128.666 o
-1 3 13 3.727 3.752 0.358 150.320 o
-1 3 14 2.010 2.023 0.379 136.727 o
-1 4 1 206.887 211.793 1.012 1.686 o
-1 4 2 271.368 278.178 0.854 1.032 o
-1 4 3 129.498 131.106 0.548 4.430 o
-1 4 4 146.444 147.705 0.780 3.341 o
-1 4 5 67.110 67.840 0.432 15.170 o
-1 4 6 68.653 69.990 0.685 12.027 o
-1 4 7 31.105 30.237 0.527 38.703 o
-1 4 8 31.766 31.480 0.653 29.381 o
-1 4 9 11.933 10.992 0.337 134.764 o
-1 4 10 14.397 14.438 0.464 74.424 o
-1 4 11 3.535 3.805 0.327 180.197 o
-1 4 12 6.459 6.482 0.316 179.704 o
-1 4 13 0.804 1.033 0.253 308.854 o
-1 4 14 2.960 2.877 0.242 325.539 o
-1 5 2 20.680 20.699 0.295 102.846 o
-1 5 3 3.379 3.467 0.137 915.875 o
-1 5 4 2.513 2.487 0.137 975.354 o
-1 5 5 5.216 5.196 0.169 564.110 o
-1 5 6 0.752 0.790 0.190 548.514 o
-1 5 7 5.290 5.417 0.242 301.311 o
-1 5 8 1.172 1.064 0.253 308.242 o
-1 5 9 4.618 4.837 0.390 125.842 o
-1 5 10 2.035 2.108 0.253 304.790 o
-1 5 11 3.624 3.394 0.274 253.469 o
-1 5 12 2.338 2.656 0.274 258.870 o
-1 5 13 2.542 2.519 0.242 328.436 o
-1 6 1 62.949 62.655 0.327 18.321 o
-1 6 2 35.537 35.053 0.316 48.474 o
-1 6 3 36.743 36.212 0.390 41.111 o
-1 6 4 44.992 44.549 0.411 29.788 o
-1 6 5 15.725 15.303 0.274 146.771 o
-1 6 6 38.473 38.236 0.569 28.818 o
-1 6 7 4.823 4.711 0.253 284.626 o
-1 6 8 23.945 23.513 0.443 59.027 o
-1 6 10 10.803 10.697 0.379 114.846 o
-1 6 12 3.452 3.457 0.348 159.955 o
-1 7 1 506.320 500.669 2.803 0.280 o
-1 7 2 21.356 21.183 0.263 109.263 o
-1 7 3 542.156 533.624 3.657 0.233 o
-1 7 4 6.850 6.650 0.221 328.449 o
-1 7 5 472.084 460.631 4.131 0.278 o
-1 7 6 2.771 3.004 0.358 151.982 o
-1 7 7 343.504 343.700 3.657 0.466 o
-1 7 8 1.482 1.844 0.379 137.075 o
-1 7 9 208.305 217.969 3.815 0.774 o
-1 7 11 105.464 118.796 3.120 1.559 o
-1 7 13 45.297 51.831 2.730 2.475 o
-1 8 1 73.408 73.067 1.086 7.914 o
-1 8 2 65.948 65.753 0.696 12.743 o
-1 8 3 26.047 24.893 0.443 55.285 o
-1 8 4 7.987 8.083 0.337 152.909 o
-1 8 5 4.497 4.079 0.379 133.337 o
-1 8 8 7.355 7.082 0.411 108.916 o
-1 8 10 10.917 11.077 0.759 32.731 o
-1 8 11 1.784 2.066 0.495 80.489 o
-1 8 12 9.315 9.116 0.611 50.205 o
-1 9 1 20.055 19.940 0.390 78.974 o
-1 9 2 2.747 2.740 0.285 239.268 o
-1 9 3 18.156 17.874 0.379 88.290 o
-1 9 4 1.356 1.180 0.379 137.283 o
-1 9 5 13.693 13.659 0.569 53.551 o
-1 9 6 1.749 1.718 0.379 136.968 o
-1 9 7 8.757 8.653 0.443 92.305 o
-1 9 8 2.485 2.150 0.464 91.573 o
-1 9 9 4.607 4.627 0.759 34.108 o
-1 9 10 2.760 3.193 0.559 63.100 o
-1 9 11 1.858 2.572 0.632 49.430 o
-1 10 1 25.274 25.642 0.590 39.050 o
-1 10 2 26.491 25.136 0.590 38.432 o
-1 10 3 13.065 13.100 0.495 68.919 o
-1 10 4 17.196 16.736 0.474 66.817 o
-1 10 5 6.516 7.957 0.453 91.140 o
-1 10 6 8.213 8.210 0.537 64.864 o
-1 10 7 3.020 2.856 0.422 110.174 o
-1 10 8 2.980 3.678 0.780 32.448 o
-1 11 1 8.394 8.800 0.580 55.993 o
-1 11 3 15.237 14.207 0.632 43.595 o
-1 11 5 14.136 13.321 0.548 56.986 o
-1 11 7 8.911 8.716 0.854 26.494 o
-1 11 9 4.322 5.196 1.012 19.262 o
-1 12 1 1.355 1.275 0.379 137.263 o
-1 12 2 2.516 3.120 0.464 91.391 o
-1 13 1 92.585 89.898 1.718 3.943 o
-1 13 3 87.969 90.130 3.120 1.698 o
-1 13 5 70.280 71.360 2.255 3.137 o
-1 13 7 46.658 48.069 5.449 0.655 o
-1 14 1 27.449 30.005 1.792 5.816 o
-1 14 2 28.181 26.822 0.938 18.530 o
-1 14 3 19.741 18.970 0.622 41.260 o
-1 14 4 37.033 36.223 1.170 11.644 o
-1 14 5 11.168 11.435 0.580 53.962 o
-1 14 6 36.578 33.883 1.170 11.778 o
-1 14 7 4.997 4.058 1.244 12.770 o
-1 15 2 8.243 9.211 1.560 8.086 o
-1 15 4 5.439 5.038 1.012 19.231 o
-1 15 5 12.013 11.993 1.170 14.115 o
-1 15 6 4.187 4.332 1.086 16.756 o
0 -18 12 32.399 32.439 1.328 9.798 o
0 -17 10 10.611 11.604 1.402 9.938 o
0 -17 12 15.081 14.354 1.402 9.816 o
0 -17 13 4.485 4.184 1.244 12.775 o
0 -16 2 35.514 38.868 1.718 6.038 o
0 -16 3 67.948 68.620 3.035 1.913 o
0 -16 7 39.386 39.616 1.170 11.306 o
0 -16 8 40.635 41.766 1.950 4.700 o
0 -16 9 14.331 16.420 1.634 7.275 o
0 -16 10 27.492 28.392 1.718 6.308 o
0 -16 12 13.928 16.704 1.560 7.968 o
0 -16 14 4.996 6.165 1.244 12.756 o
0 -16 15 3.329 3.457 1.086 16.779 o
0 -15 1 10.457 9.696 1.475 8.997 o
0 -15 2 16.003 15.577 0.769 30.304 o
0 -15 4 25.676 26.369 0.938 18.957 o
0 -15 5 2.299 2.287 0.611 52.858 o
0 -15 6 24.726 24.683 0.854 22.535 o
0 -15 7 10.772 11.751 0.769 31.847 o
0 -15 8 14.077 15.577 1.012 18.417 o
0 -15 9 15.255 14.481 0.769 30.612 o
0 -15 10 3.777 4.974 0.664 44.522 o
0 -14 1 5.544 5.196 0.495 78.450 o
0 -14 2 8.401 8.716 0.664 43.206 o
0 -14 3 1.650 2.013 0.611 52.932 o
0 -14 6 31.326 33.946 1.012 15.489 o
0 -14 8 72.267 68.293 1.634 5.068 o
0 -14 10 90.879 87.948 2.877 1.929 o
0 -14 12 79.420 81.014 4.131 1.063 o
0 -14 14 53.326 55.298 3.267 1.740 o
0 -14 16 29.215 30.047 4.047 1.194 o
0 -13 1 610.621 591.663 10.128 0.103 o
0 -13 2 456.617 443.336 7.167 0.195 o
0 -13 3 700.891 701.111 8.568 0.102 o
0 -13 4 444.081 450.271 9.348 0.145 o
0 -13 5 670.612 674.784 10.128 0.093 o
0 -13 6 353.970 349.781 5.839 0.306 o
0 -13 7 543.341 532.454 8.568 0.136 o
0 -13 8 237.815 236.823 4.363 0.601 o
0 -13 9 379.133 375.791 9.348 0.162 o
0 -13 10 140.889 138.662 3.193 1.317 o
0 -13 11 229.864 232.850 6.619 0.348 o
0 -13 12 76.856 77.051 3.351 1.561 o
0 -13 13 120.907 127.217 4.047 0.985 o
0 -13 14 39.542 39.859 1.244 10.245 o
0 -13 15 54.854 54.445 1.634 5.816 o
0 -13 16 19.075 17.463 0.580 47.096 o
0 -12 2 110.917 109.764 1.402 3.979 o
0 -12 4 125.490 125.573 2.340 2.117 o
0 -12 6 137.617 137.345 2.413 1.889 o
0 -12 8 140.091 138.747 2.730 1.616 o
0 -12 10 124.508 122.148 2.498 1.979 o
0 -12 12 92.716 94.725 2.413 2.484 o
0 -12 14 56.947 58.924 3.899 1.237 o
0 -12 16 28.879 30.152 1.792 5.792 o
0 -11 1 15.883 16.293 0.411 85.322 o
0 -11 3 16.017 16.114 0.316 121.182 o
0 -11 5 7.446 8.199 0.506 73.258 o
0 -11 11 8.947 9.043 0.548 61.888 o
0 -11 12 1.006 1.402 0.422 111.319 o
0 -11 13 11.091 10.075 1.086 16.421 o
0 -11 14 1.575 2.002 0.379 136.986 o
0 -11 15 8.328 7.873 0.411 106.874 o
0 -11 17 4.376 4.974 0.527 70.069 o
0 -10 1 6.673 7.346 0.327 167.273 o
0 -10 2 1.092 1.296 0.253 308.177 o
0 -10 3 5.829 6.165 0.253 272.646 o
0 -10 4 0.848 1.054 0.274 263.225 o
0 -10 5 3.352 3.689 0.327 180.660 o
0 -10 6 2.879 4.089 0.464 91.039 o
0 -10 8 8.175 7.915 0.506 72.848 o
0 -10 10 13.647 14.597 0.854 25.511 o
0 -10 11 4.027 3.720 0.580 58.325 o
0 -10 12 14.745 14.302 0.738 33.206 o
0 -10 13 7.370 6.808 0.453 90.868 o
0 -10 14 11.231 10.918 0.495 71.829 o
0 -10 15 7.752 8.052 0.717 37.478 o
0 -10 16 6.352 6.208 0.495 77.670 o
0 -10 17 5.684 4.943 1.086 16.715 o
0 -9 2 249.325 253.485 2.572 0.896 o
0 -9 3 0.637 1.012 0.221 403.426 o
0 -9 4 280.738 284.808 4.437 0.504 o
0 -9 5 1.150 1.138 0.295 226.747 o
0 -9 6 213.970 211.108 2.572 1.113 o
0 -9 7 1.599 1.507 0.211 440.063 o
0 -9 8 111.155 107.815 0.854 5.331 o
0 -9 9 1.419 1.064 0.190 544.400 o
0 -9 10 37.395 36.476 0.854 18.552 o
0 -9 12 5.900 6.334 0.327 171.206 o
0 -9 16 1.562 1.718 0.443 100.821 o
0 -8 1 109.259 108.900 1.012 5.000 o
0 -8 2 11.711 12.078 0.211 250.903 o
0 -8 3 44.697 44.095 0.348 32.507 o
0 -8 4 97.181 96.664 0.495 7.717 o
0 -8 5 7.627 7.388 0.137 603.646 o
0 -8 6 194.623 192.496 1.328 1.794 o
0 -8 8 224.519 221.710 1.328 1.405 o
0 -8 10 188.565 187.817 1.792 1.657 o
0 -8 12 124.280 125.035 2.023 2.502 o
0 -8 14 65.689 68.852 1.865 4.328 o
0 -8 16 28.331 30.152 0.706 28.100 o
0 -7 1 1420.510 1427.150 5.059 0.038 o
0 -7 2 709.468 721.525 3.193 0.146 o
0 -7 3 1165.270 1184.100 4.827 0.055 o
0 -7 4 708.354 714.264 2.413 0.152 o
0 -7 5 636.282 631.838 2.498 0.187 o
0 -7 6 513.024 503.620 2.877 0.274 o
0 -7 7 272.845 272.024 1.634 0.943 o
0 -7 8 312.274 315.877 2.182 0.683 o
0 -7 9 104.625 104.463 0.938 5.538 o
0 -7 10 171.964 173.252 1.792 1.879 o
0 -7 11 36.490 35.432 0.527 33.031 o
0 -7 12 86.356 89.118 1.475 4.885 o
0 -7 13 11.430 11.329 0.495 71.441 o
0 -7 14 39.396 39.427 1.086 12.691 o
0 -7 15 3.289 3.183 0.537 67.986 o
0 -7 16 16.414 17.537 0.769 29.962 o
0 -6 1 13.807 13.817 0.190 238.596 o
0 -6 2 3476.800 3515.670 15.577 0.006 o
0 -6 3 18.516 18.823 0.253 132.532 o
0 -6 4 2766.830 2804.420 10.908 0.010 o
0 -6 5 8.740 8.600 0.158 454.101 o
0 -6 6 1670.160 1658.500 11.688 0.024 o
0 -6 7 1.563 1.581 0.169 682.420 o
0 -6 8 925.196 940.263 5.449 0.081 o
0 -6 10 490.653 504.874 4.679 0.240 o
0 -6 12 240.450 248.585 3.267 0.784 o
0 -6 14 105.351 117.395 3.035 1.629 o
0 -6 16 40.797 42.451 1.634 6.413 o
0 -5 1 253.984 257.385 0.938 1.170 o
0 -5 2 69.454 71.697 0.348 14.819 o
0 -5 3 155.657 158.529 0.527 3.130 o
0 -5 4 74.635 75.186 0.358 13.124 o
0 -5 5 30.376 30.057 0.316 60.770 o
0 -5 6 38.305 37.825 0.316 43.168 o
0 -5 8 17.587 17.158 0.232 153.793 o
0 -5 9 7.288 7.451 0.232 295.508 o
0 -5 10 9.180 9.643 0.443 91.147 o
0 -5 11 13.516 14.323 0.674 39.491 o
0 -5 12 5.424 5.723 0.379 130.834 o
0 -5 13 12.270 11.719 0.527 63.170 o
0 -5 14 3.279 2.403 0.664 44.733 o
0 -5 15 7.536 8.368 0.506 73.138 o
0 -5 16 1.814 1.423 0.390 129.740 o
0 -5 17 3.425 3.773 0.548 65.315 o
0 -4 2 10.644 11.382 0.190 303.691 o
0 -4 3 0.348 0.495 0.095 2193.360 o
0 -4 4 12.225 12.647 0.190 268.801 o
0 -4 6 0.714 0.706 0.137 1048.830 o
0 -4 8 2.904 2.919 0.158 731.864 o
0 -4 10 10.476 10.539 0.348 133.770 o
0 -4 12 13.867 15.819 0.854 25.384 o
0 -4 14 11.395 12.215 0.527 63.667 o
0 -4 15 2.068 2.656 0.432 105.432 o
0 -4 16 6.632 6.945 0.379 127.739 o
0 -3 1 0.794 1.275 0.095 2149.150 o
0 -3 2 626.978 656.162 1.865 0.191 o
0 -3 3 28.282 29.404 0.274 71.349 o
0 -3 4 333.918 342.667 1.328 0.666 o
0 -3 5 23.379 23.376 0.316 84.385 o
0 -3 6 124.737 125.457 0.559 4.756 o
0 -3 7 6.899 6.650 0.158 543.586 o
0 -3 8 43.289 44.391 0.411 30.998 o
0 -3 9 0.666 0.812 0.190 548.795 o
0 -3 10 11.870 11.572 0.337 133.970 o
0 -3 16 0.799 1.244 0.369 145.422 o
0 -2 1 11.847 12.373 0.221 234.108 o
0 -2 2 20.133 20.931 0.221 130.653 o
0 -2 3 18.485 18.918 0.274 123.291 o
0 -2 4 28.148 28.624 0.316 66.563 o
0 -2 5 34.232 34.716 0.337 48.850 o
0 -2 6 27.744 27.791 0.369 60.743 o
0 -2 7 22.896 22.722 0.263 100.012 o
0 -2 8 27.780 28.297 0.285 72.376 o
0 -2 9 10.800 10.413 0.369 120.723 o
0 -2 10 24.175 23.154 0.632 36.696 o
0 -2 11 3.243 3.172 0.474 87.123 o
0 -2 12 16.721 16.546 0.443 74.939 o
0 -2 14 9.068 9.380 0.411 104.471 o
0 -2 16 3.963 4.289 0.611 52.467 o
0 -1 1 323.838 338.156 1.475 0.687 o
0 -1 2 602.788 618.759 1.950 0.208 o
0 -1 3 0.307 0.453 0.105 1779.310 o
0 -1 4 508.974 518.659 2.572 0.278 o
0 -1 5 34.669 36.075 0.369 44.960 o
0 -1 6 324.601 331.000 1.560 0.689 o
0 -1 7 33.840 34.652 0.443 41.021 o
0 -1 8 207.237 213.606 1.328 1.575 o
0 -1 9 27.489 26.653 0.674 31.078 o
0 -1 10 124.960 127.449 1.402 3.376 o
0 -1 11 19.330 19.634 0.464 64.298 o
0 -1 12 66.189 68.525 1.475 6.035 o
0 -1 13 10.537 10.781 1.012 18.849 o
0 -1 14 30.173 31.670 0.854 20.624 o
0 -1 15 4.206 5.101 0.622 50.603 o
0 -1 16 12.052 12.995 0.537 60.674 o
0 0 2 35464.300 34132.800 132.434 0.000 o
0 0 4 9202.770 9402.530 31.164 0.001 o
0 0 6 2701.430 2771.700 12.468 0.010 o
0 0 8 1006.860 1053.220 5.997 0.067 o
0 0 9 1.057 0.959 0.253 308.527 o
0 0 10 399.229 417.010 5.607 0.275 o
0 0 11 1.791 1.749 0.379 136.937 o
0 0 12 148.888 156.347 1.950 2.096 o
0 0 13 1.838 2.287 0.285 241.850 o
0 0 14 50.408 55.362 1.865 4.777 o
0 0 15 1.348 1.591 0.285 243.248 o
0 1 0 140.087 147.231 1.086 3.203 o
0 1 1 739.058 763.355 2.730 0.136 o
0 1 2 17.174 17.642 0.285 127.780 o
0 1 3 409.631 419.497 2.413 0.414 o
0 1 4 38.877 39.890 0.358 39.015 o
0 1 5 210.842 213.606 0.780 1.697 o
0 1 6 17.147 17.242 0.211 169.003 o
0 1 7 124.148 126.975 0.622 4.664 o
0 1 8 6.491 6.703 0.242 285.636 o
0 1 9 71.589 73.520 0.938 9.143 o
0 1 10 2.334 2.740 0.295 223.724 o
0 1 11 36.818 36.212 0.443 37.616 o
0 1 12 0.699 0.927 0.274 263.431 o
0 1 13 16.346 17.094 0.379 93.516 o
0 1 15 6.190 6.028 0.527 69.061 o
0 2 0 1.431 1.507 0.095 2081.770 o
0 2 1 104.876 107.730 0.474 6.630 o
0 2 2 1.977 2.076 0.105 1637.270 o
0 2 3 92.634 94.493 0.464 8.392 o
0 2 4 6.536 6.408 0.169 510.258 o
0 2 5 52.936 54.097 0.379 23.433 o
0 2 6 11.940 11.762 0.190 279.821 o
0 2 7 31.950 32.871 0.443 43.773 o
0 2 8 16.290 15.250 0.400 88.822 o
0 2 9 19.992 18.960 0.348 91.650 o
0 2 10 16.757 16.841 0.400 86.195 o
0 2 11 12.207 12.605 0.390 104.506 o
0 2 12 13.143 12.763 0.559 56.014 o
0 2 13 7.111 6.619 0.337 157.730 o
0 2 14 7.992 8.336 0.537 64.954 o
0 2 15 3.884 4.015 0.327 179.278 o
0 3 0 527.333 546.071 2.413 0.260 o
0 3 1 19.608 20.467 0.253 122.590 o
0 3 2 214.696 221.457 0.938 1.586 o
0 3 3 26.412 26.685 0.327 70.752 o
0 3 4 77.611 78.031 0.453 11.675 o
0 3 5 11.668 11.709 0.190 284.471 o
0 3 6 34.603 35.253 0.432 40.782 o
0 3 7 2.370 2.066 0.190 531.940 o
0 3 8 16.249 16.926 0.369 97.603 o
0 3 10 6.357 6.165 0.358 143.433 o
0 3 12 1.590 1.644 0.316 196.999 o
0 3 13 1.518 1.602 0.295 226.060 o
0 4 0 0.489 0.559 0.095 2187.120 o
0 4 1 1.245 1.307 0.105 1722.970 o
0 4 2 13.008 12.879 0.200 242.911 o
0 4 3 5.924 5.891 0.148 651.938 o
0 4 4 13.882 13.806 0.190 237.695 o
0 4 5 8.577 8.263 0.190 369.030 o
0 4 6 6.848 6.545 0.190 419.679 o
0 4 7 6.962 6.745 0.253 261.829 o
0 4 8 1.720 1.623 0.221 398.883 o
0 4 9 3.484 3.004 0.274 254.700 o
0 5 0 8.995 9.253 0.169 406.212 o
0 5 1 180.873 181.198 0.854 2.249 o
0 5 2 10.255 10.233 0.148 415.572 o
0 5 3 90.853 90.362 0.537 8.546 o
0 5 4 48.189 48.132 0.411 26.722 o
0 5 5 49.215 49.133 0.464 24.401 o
0 5 6 68.637 69.463 0.717 11.757 o
0 5 7 30.467 29.710 0.474 44.017 o
0 5 8 62.932 64.973 0.854 11.472 o
0 5 9 18.768 19.476 0.495 59.248 o
0 5 10 42.725 44.074 0.643 22.691 o
0 5 11 10.010 10.497 0.285 186.068 o
0 5 12 22.677 22.912 0.601 40.556 o
0 5 13 4.306 4.848 0.295 215.307 o
0 6 0 2847.560 2865.970 10.128 0.009 o
0 6 1 2.581 2.540 0.116 1315.450 o
0 6 2 1713.010 1706.810 6.935 0.026 o
0 6 4 901.443 909.879 7.325 0.078 o
0 6 5 1.875 1.834 0.221 397.667 o
0 6 6 432.150 437.023 2.877 0.362 o
0 6 7 2.859 2.761 0.221 388.950 o
0 6 8 183.642 185.719 1.634 1.793 o
0 6 9 2.181 2.150 0.316 195.977 o
0 6 10 68.301 73.130 1.170 7.697 o
0 6 11 1.012 1.138 0.274 262.992 o
0 6 12 22.848 23.312 0.443 60.694 o
0 7 0 489.704 489.444 2.255 0.308 o
0 7 1 1170.540 1152.930 7.167 0.051 o
0 7 2 268.965 266.881 1.718 0.957 o
0 7 3 752.745 743.088 6.081 0.113 o
0 7 4 136.728 137.493 1.865 2.443 o
0 7 5 409.470 406.407 3.899 0.351 o
0 7 6 67.741 66.765 1.475 6.008 o
0 7 7 188.692 194.519 3.267 1.009 o
0 7 8 32.947 32.576 1.012 15.369 o
0 7 9 72.448 77.673 1.560 5.227 o
0 7 10 15.763 16.093 0.580 49.773 o
0 7 11 23.096 24.271 0.559 44.221 o
0 7 12 7.377 7.304 0.611 51.213 o
0 8 0 6.903 7.030 0.190 413.811 o
0 8 1 152.470 150.582 1.865 2.161 o
0 8 2 39.956 39.290 0.727 21.577 o
0 8 3 150.291 152.068 1.950 2.104 o
0 8 4 58.997 57.796 1.086 9.783 o
0 8 5 117.546 116.467 1.402 3.701 o
0 8 6 55.167 55.499 1.328 7.872 o
0 8 7 75.671 77.241 1.792 4.269 o
0 8 8 39.222 38.815 0.727 21.877 o
0 8 9 40.476 40.523 1.012 13.876 o
0 8 10 22.646 23.523 0.506 51.373 o
0 8 11 18.305 18.707 0.938 20.565 o
0 9 0 155.973 156.737 1.402 2.481 o
0 9 2 75.397 73.626 1.244 6.769 o
0 9 4 30.354 28.961 0.664 29.967 o
0 9 6 10.368 10.139 0.443 89.244 o
0 9 7 1.458 1.834 0.422 111.133 o
0 9 8 2.819 2.593 0.379 135.924 o
0 9 9 2.226 1.886 0.432 105.523 o
0 9 11 2.326 2.361 0.674 43.434 o
0 10 0 3.283 3.636 0.327 180.837 o
0 10 1 6.798 7.008 0.759 33.737 o
0 10 2 6.302 6.250 0.664 43.984 o
0 10 3 6.502 6.397 0.327 169.299 o
0 10 4 7.057 6.439 0.706 38.846 o
0 10 5 5.443 5.227 0.453 93.268 o
0 10 6 4.822 4.996 0.464 89.713 o
0 10 7 3.683 4.152 0.379 134.284 o
0 10 8 1.913 2.730 0.495 80.389 o
0 10 9 1.873 1.665 0.495 80.511 o
0 11 1 9.782 9.306 0.738 34.947 o
0 11 3 4.484 4.226 0.506 76.026 o
0 11 4 6.437 4.880 0.537 66.608 o
0 11 6 9.075 8.979 0.422 100.146 o
0 11 7 0.907 1.591 0.464 92.029 o
0 11 8 8.562 8.600 0.537 64.547 o
0 12 0 93.958 93.639 1.950 3.317 o
0 12 1 1.424 1.138 0.348 163.261 o
0 12 2 72.684 71.444 1.865 4.156 o
0 12 3 5.074 4.500 0.379 132.272 o
0 12 4 49.282 46.846 0.938 13.577 o
0 12 5 8.423 9.243 0.780 31.614 o
0 12 6 28.883 29.668 0.854 21.120 o
0 12 7 8.654 11.024 1.012 18.953 o
0 12 8 14.745 15.672 1.402 9.808 o
0 12 9 6.149 6.408 0.548 63.945 o
0 13 0 383.216 372.598 5.839 0.284 o
0 13 1 438.698 432.660 7.630 0.188 o
0 13 2 265.466 263.076 3.815 0.622 o
0 13 3 257.477 263.308 7.167 0.292 o
0 13 4 154.494 153.775 3.267 1.198 o
0 13 5 122.237 127.523 4.047 0.982 o
0 13 6 77.339 83.048 2.961 1.920 o
0 13 7 46.564 47.774 1.718 5.670 o
0 13 8 34.305 38.183 3.120 1.973 o
0 14 0 36.067 37.403 1.792 5.600 o
0 14 1 10.230 10.370 0.537 62.923 o
0 14 2 53.392 52.411 2.023 4.138 o
0 14 3 12.465 13.353 0.769 31.354 o
0 14 4 48.329 46.214 1.865 4.906 o
0 14 5 10.807 11.182 1.475 8.982 o
0 14 6 31.235 31.554 1.475 8.191 o
0 14 7 6.953 7.325 1.012 19.130 o
0 15 5 24.276 26.506 1.328 10.334 o
1 -17 10 29.157 32.207 1.718 6.241 o
1 -17 11 9.646 9.369 1.402 9.973 o
1 -16 4 32.302 34.895 1.718 6.150 o
1 -16 7 85.370 79.928 3.510 1.412 o
1 -16 8 84.647 83.048 3.267 1.596 o
1 -16 9 104.062 98.393 4.289 0.945 o
1 -16 12 80.161 80.160 4.131 1.062 o
1 -16 14 54.855 57.775 3.351 1.651 o
1 -15 3 159.975 154.323 3.425 1.107 o
1 -15 4 47.749 51.620 1.792 5.211 o
1 -15 5 142.510 135.469 4.521 0.784 o
1 -15 6 63.893 64.478 2.961 2.026 o
1 -15 7 94.979 92.396 2.108 2.990 o
1 -15 8 65.931 62.897 2.961 2.020 o
1 -15 9 47.660 47.384 1.328 8.536 o
1 -15 10 52.440 53.538 2.182 3.638 o
1 -15 11 18.259 18.138 1.792 6.020 o
1 -15 13 5.464 5.006 1.560 8.123 o
1 -15 14 16.083 20.172 1.634 7.224 o
1 -15 16 6.419 6.313 1.012 19.173 o
1 -14 1 30.323 29.467 1.560 7.463 o
1 -14 2 8.111 7.957 1.012 19.062 o
1 -14 3 27.406 27.981 0.854 21.619 o
1 -14 4 5.353 6.165 0.537 66.796 o
1 -14 5 21.526 22.111 0.674 34.684 o
1 -14 6 6.538 6.555 0.464 87.847 o
1 -14 7 15.957 17.115 0.632 42.549 o
1 -14 8 10.289 10.307 0.580 54.725 o
1 -14 9 11.722 9.717 1.560 8.046 o
1 -14 10 13.882 13.216 1.634 7.301 o
1 -14 11 8.291 8.284 1.012 19.046 o
1 -14 12 14.360 13.775 0.854 25.465 o
1 -14 13 5.253 5.006 0.780 32.234 o
1 -14 14 11.577 12.742 0.632 45.540 o
1 -14 16 7.661 6.439 1.086 16.636 o
1 -13 0 8.741 8.052 0.664 43.204 o
1 -13 1 83.817 79.465 1.560 4.825 o
1 -13 2 24.592 23.523 1.475 8.535 o
1 -13 3 67.142 68.251 1.865 4.304 o
1 -13 4 41.233 42.820 1.328 9.034 o
1 -13 5 48.418 49.302 1.402 7.771 o
1 -13 6 47.122 46.130 1.170 10.382 o
1 -13 7 30.943 32.871 1.865 5.319 o
1 -13 8 40.324 38.742 1.086 12.629 o
1 -13 9 16.649 18.085 0.854 24.738 o
1 -13 10 28.683 30.416 0.854 21.082 o
1 -13 11 7.057 6.977 1.086 16.647 o
1 -13 12 18.962 19.371 0.706 33.669 o
1 -13 14 12.704 13.595 1.086 16.244 o
1 -13 16 8.754 10.107 0.464 83.995 o
1 -12 0 5.565 6.239 0.464 88.750 o
1 -12 1 6.922 7.051 0.495 77.016 o
1 -12 2 10.408 10.708 0.379 115.762 o
1 -12 3 14.343 14.323 0.580 51.248 o
1 -12 4 14.316 15.124 1.086 16.101 o
1 -12 5 16.295 17.326 0.548 53.757 o
1 -12 6 12.630 13.279 0.769 31.327 o
1 -12 7 11.067 11.688 0.938 21.751 o
1 -12 8 5.896 6.966 0.717 37.877 o
1 -12 9 4.632 4.637 0.759 34.106 o
1 -12 14 2.200 2.224 0.622 51.100 o
1 -12 16 2.831 3.056 0.611 52.747 o
1 -11 2 1.716 1.591 0.253 306.461 o
1 -11 3 7.693 8.020 0.253 250.860 o
1 -11 4 2.853 3.183 0.274 256.548 o
1 -11 5 32.424 34.094 1.328 9.754 o
1 -11 6 2.146 2.013 0.379 136.644 o
1 -11 7 50.060 49.070 1.475 7.110 o
1 -11 9 45.496 43.326 1.012 13.052 o
1 -11 11 28.414 28.708 1.402 9.152 o
1 -11 13 12.999 12.310 0.780 30.562 o
1 -11 14 0.937 1.338 0.432 105.985 o
1 -11 15 4.515 4.848 1.012 19.262 o
1 -11 16 1.178 1.834 0.422 111.218 o
1 -10 0 28.960 29.067 0.527 40.846 o
1 -10 1 46.706 46.762 0.643 20.814 o
1 -10 2 21.206 22.058 0.390 74.493 o
1 -10 3 77.198 77.978 0.727 9.861 o
1 -10 4 10.399 11.193 0.443 88.477 o
1 -10 5 105.415 110.776 2.572 2.097 o
1 -10 6 4.427 4.774 0.327 177.215 o
1 -10 7 114.659 117.237 2.413 2.173 o
1 -10 8 2.803 3.056 0.464 91.291 o
1 -10 9 99.417 97.455 1.560 4.094 o
1 -10 10 2.953 2.709 0.422 110.257 o
1 -10 11 69.267 66.997 1.634 5.179 o
1 -10 12 3.390 2.529 0.495 80.000 o
1 -10 13 39.176 38.868 1.244 10.304 o
1 -10 14 3.202 3.604 0.537 67.955 o
1 -10 15 18.399 17.368 0.474 64.898 o
1 -10 16 2.312 1.886 0.495 80.394 o
1 -10 17 7.506 7.335 0.495 76.504 o
1 -9 0 12.663 13.121 0.253 189.621 o
1 -9 1 17.314 17.822 0.400 84.038 o
1 -9 2 52.340 53.254 0.611 18.737 o
1 -9 3 10.374 11.435 0.274 191.506 o
1 -9 4 134.099 135.005 1.475 2.987 o
1 -9 5 3.493 3.794 0.253 295.078 o
1 -9 6 211.416 204.647 1.244 1.605 o
1 -9 8 230.056 228.329 2.255 1.096 o
1 -9 10 190.638 189.461 1.718 1.668 o
1 -9 11 1.242 1.064 0.274 262.744 o
1 -9 12 126.071 129.789 2.255 2.181 o
1 -9 13 1.510 1.792 0.537 68.451 o
1 -9 14 67.775 69.716 1.950 3.998 o
1 -9 16 30.199 31.870 0.727 25.999 o
1 -8 0 199.178 196.933 1.560 1.631 o
1 -8 1 129.006 130.642 1.012 3.836 o
1 -8 2 321.272 321.810 2.182 0.655 o
1 -8 3 138.404 140.064 1.012 3.423 o
1 -8 4 276.550 270.548 1.402 0.963 o
1 -8 5 94.399 93.408 0.559 7.940 o
1 -8 6 132.766 128.376 1.086 3.647 o
1 -8 7 50.028 50.050 0.495 22.957 o
1 -8 8 36.355 35.337 0.379 42.702 o
1 -8 9 25.596 25.051 0.348 70.685 o
1 -8 10 3.492 3.067 0.316 192.910 o
1 -8 11 14.114 13.195 0.369 108.227 o
1 -8 13 8.371 9.633 0.664 43.092 o
1 -8 14 3.522 3.415 0.379 134.868 o
1 -8 15 5.015 6.123 0.506 75.338 o
1 -8 16 4.466 4.816 0.495 79.103 o
1 -8 17 2.844 2.161 0.453 95.714 o
1 -7 0 66.857 66.596 0.369 16.028 o
1 -7 1 352.363 359.435 2.023 0.564 o
1 -7 2 155.036 158.908 0.854 2.931 o
1 -7 3 175.974 179.090 0.938 2.301 o
1 -7 4 219.389 218.433 0.706 1.605 o
1 -7 5 81.523 81.098 0.569 10.119 o
1 -7 6 205.613 202.698 1.244 1.668 o
1 -7 7 47.146 47.868 0.527 23.822 o
1 -7 8 154.998 156.273 1.086 2.775 o
1 -7 9 31.218 31.976 0.453 44.059 o
1 -7 10 103.544 104.231 1.402 4.287 o
1 -7 11 19.864 20.277 0.685 34.890 o
1 -7 12 62.390 60.684 1.328 7.322 o
1 -7 13 11.211 12.088 0.474 76.941 o
1 -7 14 33.850 35.822 0.674 26.465 o
1 -7 15 5.560 5.449 0.780 32.186 o
1 -7 16 16.551 18.022 0.580 48.615 o
1 -7 17 2.486 3.510 0.537 68.136 o
1 -6 0 13.306 13.637 0.179 258.960 o
1 -6 1 59.615 61.590 0.400 18.748 o
1 -6 2 0.298 0.527 0.095 2194.440 o
1 -6 3 21.201 21.921 0.242 115.070 o
1 -6 4 2.071 2.023 0.116 1368.490 o
1 -6 5 1.372 1.328 0.126 1204.850 o
1 -6 6 4.305 4.226 0.137 850.976 o
1 -6 8 5.576 5.807 0.211 378.825 o
1 -6 9 1.457 1.423 0.232 365.158 o
1 -6 10 6.848 7.377 0.379 126.938 o
1 -6 11 1.390 1.360 0.379 137.231 o
1 -6 12 7.412 7.567 0.938 22.180 o
1 -6 14 6.474 7.219 0.453 91.531 o
1 -6 16 4.474 5.333 0.464 89.829 o
1 -5 0 105.202 107.804 0.495 6.557 o
1 -5 1 12.680 13.100 0.285 163.066 o
1 -5 2 209.446 217.252 0.674 1.715 o
1 -5 3 51.074 51.968 0.285 27.061 o
1 -5 4 155.728 157.896 0.738 3.009 o
1 -5 5 54.790 54.287 0.337 23.312 o
1 -5 6 60.191 61.000 0.432 18.199 o
1 -5 7 33.840 33.683 0.369 47.431 o
1 -5 8 16.772 16.778 0.285 131.756 o
1 -5 9 16.379 16.451 0.348 105.772 o
1 -5 10 3.569 3.478 0.285 235.762 o
1 -5 11 5.976 5.280 0.411 111.917 o
1 -4 0 251.746 259.229 1.086 1.157 o
1 -4 1 183.579 189.988 0.738 2.188 o
1 -4 2 38.080 39.300 0.221 47.804 o
1 -4 3 65.322 66.069 0.295 17.259 o
1 -4 4 6.761 6.998 0.137 653.679 o
1 -4 5 18.473 18.370 0.285 120.197 o
1 -4 6 30.814 31.080 0.369 53.308 o
1 -4 7 9.207 8.874 0.190 351.332 o
1 -4 8 28.777 29.372 0.400 53.911 o
1 -4 9 6.285 6.218 0.242 289.590 o
1 -4 10 16.752 16.040 0.495 63.384 o
1 -4 11 4.006 3.625 0.379 134.216 o
1 -4 12 6.429 4.721 0.622 50.159 o
1 -4 13 2.076 1.865 0.422 110.900 o
1 -3 0 122.313 125.109 0.580 4.851 o
1 -3 1 457.666 473.562 1.865 0.351 o
1 -3 2 297.454 304.589 1.475 0.813 o
1 -3 3 218.559 223.955 0.854 1.559 o
1 -3 4 316.055 322.811 1.170 0.751 o
1 -3 5 40.231 41.271 0.390 35.487 o
1 -3 6 252.517 254.265 1.170 1.154 o
1 -3 7 2.698 2.835 0.158 738.155 o
1 -3 8 194.485 198.176 1.244 1.802 o
1 -3 10 140.059 144.975 1.475 2.779 o
1 -3 12 87.658 91.068 2.255 2.818 o
1 -3 14 45.997 46.541 0.685 19.906 o
1 -3 16 20.321 21.457 0.527 51.687 o
1 -2 0 1516.290 1573.890 7.398 0.031 o
1 -2 1 488.028 506.223 2.255 0.303 o
1 -2 2 1142.640 1184.630 3.741 0.058 o
1 -2 3 247.805 253.939 1.086 1.195 o
1 -2 4 349.191 356.947 1.560 0.601 o
1 -2 5 58.723 60.347 0.432 18.810 o
1 -2 6 78.269 79.612 0.485 11.232 o
1 -2 7 10.955 10.739 0.190 303.859 o
1 -2 8 15.931 15.893 0.221 177.707 o
1 -2 9 1.745 1.317 0.221 399.436 o
1 -2 10 1.667 1.412 0.390 129.810 o
1 -1 0 64.526 67.134 0.611 13.867 o
1 -1 1 382.331 398.851 1.560 0.501 o
1 -1 2 43.769 44.580 0.358 32.644 o
1 -1 3 30.825 31.343 0.316 58.785 o
1 -1 4 37.605 37.919 0.348 41.993 o
1 -1 5 11.298 11.024 0.169 333.457 o
1 -1 6 36.712 37.066 0.411 39.343 o
1 -1 7 18.059 17.959 0.211 159.024 o
1 -1 8 32.974 33.989 0.369 48.342 o
1 -1 9 22.497 22.490 0.400 69.470 o
1 -1 10 25.552 25.188 0.495 48.936 o
1 -1 11 21.476 21.162 0.706 32.419 o
1 -1 12 16.354 16.209 0.727 33.340 o
1 -1 13 16.352 16.272 0.527 57.703 o
1 -1 14 8.535 8.747 0.580 55.942 o
1 -1 15 10.164 10.212 0.306 166.556 o
1 -1 16 3.690 3.657 0.348 159.445 o
1 0 0 310.342 323.212 1.560 0.738 o
1 0 1 401.730 417.473 1.328 0.465 o
1 0 2 40.317 41.977 0.327 38.183 o
1 0 3 241.129 247.489 0.938 1.280 o
1 0 4 125.854 128.851 0.780 4.327 o
1 0 5 149.190 150.814 0.664 3.317 o
1 0 6 80.186 82.025 0.780 8.929 o
1 0 7 103.668 107.267 0.717 6.140 o
1 0 8 48.537 50.661 0.854 14.931 o
1 0 9 69.281 71.971 0.854 10.193 o
1 0 10 30.072 29.794 0.622 32.571 o
1 0 11 41.239 42.567 0.580 25.913 o
1 0 12 17.398 17.674 0.938 20.746 o
1 0 13 21.541 22.164 0.400 71.513 o
1 0 14 8.990 9.243 0.527 66.505 o
1 0 15 10.046 10.739 0.306 165.871 o
1 1 0 1336.910 1389.900 6.387 0.040 o
1 1 1 341.270 354.439 1.170 0.642 o
1 1 2 445.454 460.494 2.023 0.366 o
1 1 3 104.506 107.583 0.474 6.664 o
1 1 4 86.123 87.306 0.516 9.374 o
1 1 5 26.942 28.066 0.358 63.404 o
1 1 6 19.938 20.509 0.316 99.109 o
1 1 7 7.349 7.198 0.190 403.338 o
1 1 8 7.043 7.082 0.285 212.508 o
1 1 9 1.705 2.023 0.253 305.905 o
1 1 10 3.195 3.604 0.285 236.751 o
1 1 12 1.421 1.475 0.274 262.167 o
1 2 0 549.261 572.018 1.634 0.250 o
1 2 1 6.470 6.798 0.126 742.865 o
1 2 2 129.631 133.677 0.464 4.454 o
1 2 3 12.141 12.331 0.190 272.420 o
1 2 4 11.242 11.277 0.169 332.000 o
1 2 5 5.055 5.206 0.158 630.679 o
1 2 7 1.369 1.581 0.169 684.678 o
1 2 8 1.440 0.991 0.221 401.240 o
1 2 10 1.308 1.201 0.316 197.468 o
1 3 0 233.789 245.370 0.780 1.362 o
1 3 1 5.276 5.659 0.137 762.858 o
1 3 2 92.583 93.945 0.495 8.321 o
1 3 3 3.186 3.330 0.137 928.149 o
1 3 4 42.266 42.367 0.358 34.767 o
1 3 5 15.893 15.893 0.211 185.616 o
1 3 6 28.322 28.245 0.348 62.208 o
1 3 7 21.313 20.741 0.263 110.385 o
1 3 8 22.835 22.111 0.337 82.669 o
1 3 9 17.902 17.758 0.390 85.892 o
1 3 10 17.917 17.695 0.559 50.741 o
1 3 11 10.747 11.403 0.337 138.189 o
1 3 12 12.273 13.037 0.337 129.982 o
1 3 13 4.854 4.469 0.285 229.161 o
1 3 14 7.088 7.124 0.358 140.717 o
1 4 0 146.496 150.793 0.580 3.454 o
1 4 1 3.847 4.015 0.148 776.283 o
1 4 2 51.788 52.727 0.400 23.866 o
1 4 4 7.053 7.061 0.169 486.684 o
1 4 5 0.693 0.464 0.137 1050.560 o
1 4 7 2.654 2.519 0.221 391.190 o
1 4 8 1.292 1.149 0.221 401.474 o
1 4 9 3.681 3.720 0.242 319.014 o
1 4 10 1.891 1.686 0.253 305.856 o
1 4 11 3.053 2.961 0.253 299.231 o
1 4 12 1.263 1.096 0.221 401.657 o
1 4 13 1.695 2.023 0.327 184.286 o
1 5 0 77.557 78.916 0.369 12.098 o
1 5 1 4.370 4.469 0.137 841.349 o
1 5 2 66.577 66.712 0.432 15.456 o
1 5 3 12.828 12.858 0.190 258.509 o
1 5 4 31.029 30.627 0.379 52.217 o
1 5 5 20.041 19.424 0.242 127.152 o
1 5 6 9.586 9.675 0.274 202.426 o
1 5 7 23.473 22.564 0.316 85.250 o
1 5 8 1.511 0.854 0.242 334.951 o
1 5 9 22.570 22.754 0.348 80.116 o
1 5 11 18.089 18.306 0.369 91.130 o
1 5 13 12.068 14.280 0.854 25.765 o
1 6 0 4.274 4.405 0.137 847.934 o
1 6 1 360.072 356.557 1.244 0.594 o
1 6 2 10.788 10.866 0.179 325.088 o
1 6 3 246.102 246.087 1.634 1.125 o
1 6 4 30.144 30.384 0.348 57.208 o
1 6 5 168.716 165.231 1.244 2.338 o
1 6 6 33.489 34.347 0.674 26.909 o
1 6 7 110.147 109.838 1.086 4.756 o
1 6 8 25.091 24.556 0.643 34.985 o
1 6 9 65.013 66.480 1.012 9.516 o
1 6 10 14.072 14.734 0.854 25.436 o
1 6 11 33.656 35.569 0.780 22.057 o
1 6 12 6.241 6.724 0.854 26.823 o
1 6 13 15.139 17.980 1.086 15.954 o
1 7 0 154.046 150.276 0.854 3.053 o
1 7 1 55.199 53.117 0.432 21.543 o
1 7 2 78.968 76.914 0.854 8.842 o
1 7 3 6.119 5.807 0.200 404.236 o
1 7 4 31.215 29.573 0.422 48.355 o
1 7 6 9.815 9.127 0.390 113.420 o
1 7 7 3.345 2.919 0.443 99.861 o
1 7 8 2.314 2.392 0.527 71.027 o
1 7 9 4.479 4.310 0.706 39.367 o
1 7 11 3.492 3.541 0.348 159.834 o
1 8 0 2.338 2.635 0.253 302.840 o
1 8 1 35.007 34.210 0.632 28.403 o
1 8 2 2.307 2.161 0.253 303.799 o
1 8 3 19.032 18.201 0.443 70.091 o
1 8 4 1.822 1.507 0.348 162.869 o
1 8 5 8.221 7.978 0.411 106.958 o
1 8 6 1.206 1.117 0.348 163.388 o
1 8 7 2.994 2.224 0.548 65.584 o
1 8 9 0.995 1.781 0.495 80.647 o
1 9 0 39.921 40.143 0.674 23.322 o
1 9 2 22.049 22.153 1.012 17.324 o
1 9 3 1.593 1.570 0.432 105.794 o
1 9 4 11.037 10.539 0.411 100.039 o
1 9 5 3.310 3.436 0.422 109.806 o
1 9 6 5.769 5.301 0.453 92.981 o
1 9 7 3.672 3.214 0.379 134.815 o
1 9 8 3.524 2.961 0.422 109.821 o
1 9 9 2.637 2.793 0.432 105.141 o
1 9 10 2.449 2.097 0.316 195.631 o
1 10 0 10.309 9.970 0.453 85.784 o
1 10 2 2.658 3.436 0.548 65.530 o
1 10 6 2.586 2.698 0.559 63.177 o
1 10 8 4.944 4.816 0.348 156.191 o
1 10 10 4.591 4.310 0.548 64.909 o
1 11 1 40.953 41.777 1.086 12.403 o
1 11 3 34.903 32.386 0.938 16.994 o
1 11 4 2.647 2.940 0.548 65.582 o
1 11 5 23.756 22.427 0.780 26.696 o
1 11 6 1.631 1.834 0.506 77.229 o
1 11 7 13.954 13.617 0.495 67.722 o
1 11 9 7.560 7.599 0.717 37.553 o
1 12 0 1.840 1.623 0.432 105.709 o
1 12 1 75.928 76.535 1.950 3.788 o
1 12 3 44.524 44.633 0.854 16.260 o
1 12 5 27.106 26.632 0.706 29.238 o
1 12 7 16.942 15.661 0.769 30.064 o
1 13 0 14.691 12.995 0.632 44.129 o
1 13 1 5.572 5.480 0.664 44.196 o
1 13 2 6.015 6.102 0.464 88.456 o
1 13 3 17.937 19.086 0.854 24.420 o
1 13 4 2.488 2.287 0.622 51.068 o
1 13 5 23.082 24.155 0.938 19.518 o
1 13 7 18.998 18.622 1.475 8.750 o
1 14 0 88.663 87.643 2.645 2.221 o
1 14 1 32.819 32.871 1.792 5.701 o
1 14 2 44.882 43.895 1.170 10.664 o
1 14 3 16.884 17.632 1.086 15.845 o
1 14 4 17.615 16.230 1.560 7.910 o
1 14 5 6.501 4.806 1.244 12.743 o
1 14 6 5.482 5.248 1.086 16.717 o
1 15 0 38.913 38.183 1.718 5.969 o
2 -19 13 8.863 9.854 0.938 22.005 o
2 -17 10 30.836 29.520 1.718 6.234 o
2 -17 12 15.434 15.471 1.560 7.954 o
2 -16 8 7.530 7.188 1.475 9.047 o
2 -16 11 17.995 17.980 1.718 6.539 o
2 -16 13 9.253 9.274 1.560 8.076 o
2 -16 15 5.163 4.342 1.170 14.420 o
2 -15 7 11.861 11.119 1.402 9.919 o
2 -15 9 11.528 10.750 1.560 8.042 o
2 -15 13 4.261 5.038 0.664 44.448 o
2 -14 4 35.407 35.474 2.255 3.673 o
2 -14 6 32.149 34.853 1.634 6.745 o
2 -14 8 28.309 28.519 1.634 6.912 o
2 -14 10 23.466 22.785 0.938 19.562 o
2 -14 11 1.669 2.045 0.664 44.875 o
2 -14 12 17.159 18.264 0.717 33.624 o
2 -14 13 1.951 2.023 0.611 52.905 o
2 -14 14 10.428 9.875 0.506 70.326 o
2 -14 15 1.574 1.254 0.379 137.172 o
2 -14 16 5.070 4.732 0.443 98.114 o
2 -13 1 11.510 10.075 1.170 14.171 o
2 -13 2 63.820 62.159 1.475 6.262 o
2 -13 3 6.175 6.734 0.495 77.615 o
2 -13 4 80.657 80.392 2.645 2.305 o
2 -13 6 76.380 75.755 1.792 4.269 o
2 -13 8 51.847 50.967 1.950 4.446 o
2 -13 9 2.977 4.047 0.537 67.956 o
2 -13 10 24.145 22.954 0.938 19.449 o
2 -13 11 5.574 4.637 0.548 64.520 o
2 -13 12 6.950 6.302 0.453 91.514 o
2 -13 13 5.618 5.111 0.537 66.904 o
2 -13 15 3.927 4.342 0.495 79.454 o
2 -12 0 8.511 8.526 0.622 48.990 o
2 -12 1 36.283 35.348 0.854 18.909 o
2 -12 3 15.493 16.494 0.854 25.069 o
2 -12 4 6.806 7.093 0.495 77.081 o
2 -12 5 1.884 2.161 0.379 136.763 o
2 -12 6 31.570 32.892 1.402 8.937 o
2 -12 8 55.130 53.422 1.560 6.256 o
2 -12 9 1.880 2.319 0.674 43.466 o
2 -12 10 58.656 55.846 1.634 5.677 o
2 -12 12 43.792 44.222 0.854 16.444 o
2 -12 14 24.319 25.262 0.664 33.556 o
2 -12 16 10.441 11.045 0.590 52.670 o
2 -11 0 150.615 151.436 2.108 1.970 o
2 -11 1 411.116 408.283 3.815 0.353 o
2 -11 2 174.119 176.677 1.634 1.938 o
2 -11 3 447.843 449.723 4.521 0.283 o
2 -11 4 165.102 169.826 2.877 1.309 o
2 -11 5 346.603 363.956 6.935 0.252 o
2 -11 6 123.375 122.696 1.560 3.209 o
2 -11 7 196.075 198.335 5.217 0.539 o
2 -11 8 73.140 71.803 1.328 6.460 o
2 -11 9 86.718 81.952 1.475 4.997 o
2 -11 10 35.364 34.547 1.328 9.587 o
2 -11 11 31.861 30.858 0.780 23.219 o
2 -11 12 14.380 15.271 0.664 40.117 o
2 -11 13 10.146 9.643 0.548 60.997 o
2 -11 14 5.174 6.049 0.453 93.157 o
2 -11 15 2.902 2.719 0.422 110.284 o
2 -11 16 1.788 2.203 0.453 96.073 o
2 -10 0 61.041 60.905 1.170 8.666 o
2 -10 1 130.584 131.338 0.938 3.882 o
2 -10 2 77.132 79.148 0.632 10.464 o
2 -10 3 181.673 185.635 2.572 1.332 o
2 -10 4 74.354 77.789 2.340 2.880 o
2 -10 5 182.074 184.781 3.583 0.939 o
2 -10 6 56.870 59.830 1.170 9.030 o
2 -10 7 137.695 137.809 2.108 2.172 o
2 -10 8 39.442 40.407 1.170 11.268 o
2 -10 9 85.182 82.500 1.328 5.635 o
2 -10 10 27.597 27.633 0.664 31.509 o
2 -10 11 46.407 45.971 1.560 6.693 o
2 -10 12 19.758 18.949 0.780 28.233 o
2 -10 13 23.695 23.492 0.938 19.476 o
2 -10 14 13.885 14.344 0.580 51.526 o
2 -10 15 11.910 11.203 0.717 36.216 o
2 -10 16 9.093 9.148 0.590 53.737 o
2 -10 17 5.969 6.524 0.432 101.085 o
2 -9 0 12.628 12.858 0.242 201.011 o
2 -9 1 6.211 6.661 0.190 431.077 o
2 -9 2 38.726 39.522 0.516 30.873 o
2 -9 3 26.474 26.063 0.337 69.552 o
2 -9 4 47.688 47.563 0.495 24.598 o
2 -9 5 41.943 40.965 0.622 24.343 o
2 -9 6 30.014 30.005 0.559 37.092 o
2 -9 7 38.607 37.087 0.453 35.160 o
2 -9 8 10.508 10.413 0.274 193.967 o
2 -9 9 25.569 24.387 0.559 42.308 o
2 -9 10 1.676 1.612 0.327 184.504 o
2 -9 11 13.388 12.457 0.559 55.951 o
2 -9 13 5.716 6.102 0.411 111.736 o
2 -9 15 2.020 1.739 0.495 80.475 o
2 -8 0 92.837 92.396 0.611 7.946 o
2 -8 1 37.859 38.868 0.411 37.462 o
2 -8 2 49.516 50.071 0.369 26.575 o
2 -8 3 57.696 60.073 0.685 15.087 o
2 -8 4 9.161 9.338 0.158 431.106 o
2 -8 5 43.782 43.084 0.348 33.644 o
2 -8 7 19.281 19.044 0.348 93.499 o
2 -8 8 0.918 0.980 0.190 547.405 o
2 -8 9 5.423 5.248 0.221 353.354 o
2 -8 10 1.073 1.128 0.306 211.501 o
2 -8 11 0.804 1.528 0.348 163.485 o
2 -7 0 113.603 116.762 0.559 5.572 o
2 -7 1 88.173 91.142 0.443 9.183 o
2 -7 2 123.235 129.546 0.622 4.648 o
2 -7 3 62.022 62.455 0.285 19.151 o
2 -7 4 89.735 91.142 0.474 8.874 o
2 -7 5 26.277 26.316 0.285 78.781 o
2 -7 6 48.487 48.163 0.369 27.766 o
2 -7 7 12.623 12.405 0.200 250.948 o
2 -7 8 22.477 22.596 0.306 90.680 o
2 -7 9 9.504 9.569 0.263 215.852 o
2 -7 10 8.864 9.517 0.464 84.195 o
2 -7 11 8.523 9.095 0.411 105.597 o
2 -7 12 2.742 3.120 0.506 76.835 o
2 -7 13 6.873 6.935 0.759 33.733 o
2 -7 15 4.512 4.258 0.506 76.007 o
2 -7 17 2.379 2.287 0.411 116.374 o
2 -6 0 8.405 8.895 0.190 366.285 o
2 -6 1 76.839 78.685 0.369 12.258 o
2 -6 3 25.822 25.547 0.211 95.356 o
2 -6 4 14.248 14.280 0.190 229.999 o
2 -6 5 0.691 0.696 0.116 1461.760 o
2 -6 6 29.377 28.751 0.369 57.270 o
2 -6 7 1.709 1.781 0.158 770.176 o
2 -6 8 35.266 35.411 0.453 38.618 o
2 -6 9 2.788 2.803 0.285 239.077 o
2 -6 10 32.261 30.985 0.727 25.442 o
2 -6 12 23.064 23.513 0.938 19.568 o
2 -6 14 12.894 13.290 0.527 62.019 o
2 -6 16 5.755 6.460 0.537 66.560 o
2 -5 0 158.099 162.807 0.717 2.912 o
2 -5 1 358.546 375.011 1.244 0.579 o
2 -5 2 323.912 335.290 1.170 0.711 o
2 -5 3 191.901 195.226 0.748 2.032 o
2 -5 4 316.422 320.409 0.938 0.768 o
2 -5 5 38.260 39.416 0.348 40.481 o
2 -5 6 215.029 214.544 1.402 1.483 o
2 -5 7 2.578 2.466 0.148 848.290 o
2 -5 8 128.504 131.654 0.938 3.946 o
2 -5 10 67.759 70.454 1.012 9.061 o
2 -5 11 3.400 3.109 0.422 109.855 o
2 -5 12 29.615 30.869 0.664 29.871 o
2 -5 13 4.151 4.469 0.632 49.016 o
2 -5 14 10.238 10.950 0.854 26.221 o
2 -5 15 2.885 3.510 0.464 91.164 o
2 -4 0 6125.870 6183.020 23.376 0.002 o
2 -4 1 3.577 4.015 0.137 893.036 o
2 -4 2 6288.300 6293.640 24.145 0.002 o
2 -4 3 15.671 16.367 0.274 144.128 o
2 -4 4 2732.940 2794.320 12.468 0.010 o
2 -4 5 23.435 23.723 0.327 81.421 o
2 -4 6 934.724 941.823 4.595 0.083 o
2 -4 7 22.859 22.880 0.337 81.627 o
2 -4 8 346.024 355.388 2.108 0.574 o
2 -4 9 17.412 17.094 0.337 105.609 o
2 -4 10 135.874 140.148 1.402 2.995 o
2 -4 11 10.744 10.739 0.369 120.444 o
2 -4 12 52.750 54.192 1.170 9.584 o
2 -4 13 5.632 6.292 0.464 88.679 o
2 -4 14 20.087 20.530 0.527 52.328 o
2 -4 15 2.672 1.718 0.506 77.033 o
2 -4 16 7.740 8.821 0.580 56.273 o
2 -3 0 499.324 510.459 2.023 0.298 o
2 -3 1 33.561 34.895 0.221 59.264 o
2 -3 2 880.651 907.550 2.572 0.098 o
2 -3 4 520.919 534.088 2.730 0.262 o
2 -3 5 3.559 3.689 0.148 793.607 o
2 -3 6 211.812 215.239 1.244 1.556 o
2 -3 7 6.537 6.640 0.158 555.941 o
2 -3 8 85.130 87.717 0.590 9.118 o
2 -3 9 6.031 6.144 0.316 181.730 o
2 -3 10 33.176 33.261 0.464 40.681 o
2 -3 11 4.480 4.300 0.295 215.650 o
2 -3 12 11.467 11.098 0.379 112.791 o
2 -3 13 3.065 3.446 0.337 170.479 o
2 -3 14 3.408 3.478 0.306 205.765 o
2 -3 15 1.984 1.771 0.316 196.482 o
2 -2 0 33.332 33.883 0.285 55.324 o
2 -2 2 11.045 11.393 0.253 209.223 o
2 -2 3 29.688 30.879 0.316 61.287 o
2 -2 4 55.950 57.870 0.369 21.391 o
2 -2 5 23.648 24.335 0.348 75.738 o
2 -2 6 53.603 55.067 0.422 22.023 o
2 -2 7 9.649 9.569 0.190 336.823 o
2 -2 8 39.458 40.407 0.495 31.169 o
2 -2 9 2.756 2.582 0.295 222.990 o
2 -2 10 26.061 26.063 0.516 45.630 o
2 -2 12 15.024 15.545 0.369 102.648 o
2 -2 14 7.472 7.535 0.274 222.823 o
2 -2 16 3.286 2.677 0.295 221.620 o
2 -1 0 137.124 139.758 0.611 3.906 o
2 -1 1 1440.040 1492.580 4.669 0.036 o
2 -1 2 17.261 17.832 0.285 126.928 o
2 -1 3 403.465 414.438 1.634 0.455 o
2 -1 5 76.830 78.442 0.464 11.710 o
2 -1 7 18.332 18.454 0.221 149.803 o
2 -1 9 6.236 6.071 0.274 234.502 o
2 -1 10 1.033 1.233 0.285 243.864 o
2 -1 11 2.761 3.141 0.285 238.695 o
2 -1 12 1.463 1.233 0.316 197.321 o
2 -1 13 1.374 1.149 0.316 197.435 o
2 -1 14 1.338 1.423 0.274 262.342 o
2 -1 15 0.644 0.896 0.295 227.250 o
2 0 0 0.706 0.790 0.116 1460.200 o
2 0 1 4.459 4.974 0.126 931.010 o
2 0 2 2.587 2.761 0.126 1118.360 o
2 0 4 0.886 0.780 0.137 1045.860 o
2 0 6 1.383 1.307 0.169 686.024 o
2 0 8 2.728 2.298 0.221 391.432 o
2 0 10 3.670 3.320 0.242 320.313 o
2 0 12 3.497 3.836 0.369 142.294 o
2 0 14 2.505 2.276 0.348 161.901 o
2 1 0 117.524 120.430 0.516 5.310 o
2 1 1 520.224 536.270 2.182 0.272 o
2 1 2 141.737 145.281 0.854 3.435 o
2 1 3 239.648 245.002 1.012 1.286 o
2 1 4 122.658 124.024 0.696 4.691 o
2 1 5 100.531 102.440 0.696 6.584 o
2 1 6 93.504 96.211 0.643 7.584 o
2 1 7 52.357 54.076 0.527 20.449 o
2 1 8 61.430 62.623 0.769 12.908 o
2 1 9 31.159 31.080 0.706 26.860 o
2 1 10 32.672 32.249 0.548 35.293 o
2 1 11 18.068 18.233 0.432 74.011 o
2 1 12 13.354 13.248 0.601 48.977 o
2 1 13 9.228 9.390 0.464 83.871 o
2 1 14 4.071 4.447 0.327 178.408 o
2 1 15 4.035 4.437 0.327 178.500 o
2 2 0 6420.300 6549.940 22.596 0.002 o
2 2 1 9.037 9.295 0.158 435.232 o
2 2 2 2938.490 2992.190 11.688 0.009 o
2 2 3 0.413 0.569 0.126 1234.990 o
2 2 4 1055.500 1071.140 4.753 0.066 o
2 2 5 8.139 8.052 0.169 443.693 o
2 2 6 395.014 407.419 2.572 0.431 o
2 2 7 12.925 12.436 0.274 171.911 o
2 2 8 146.237 149.254 1.560 2.546 o
2 2 9 11.563 10.961 0.306 158.198 o
2 2 10 48.292 48.575 0.748 17.419 o
2 2 11 7.267 7.061 0.348 148.181 o
2 2 12 13.751 13.606 0.422 88.453 o
2 2 13 3.440 3.868 0.274 253.267 o
2 2 14 3.569 3.720 0.337 169.432 o
2 3 0 31.465 32.745 0.337 54.331 o
2 3 1 485.329 501.596 1.402 0.323 o
2 3 2 0.450 0.559 0.137 1052.540 o
2 3 3 344.196 344.248 1.718 0.616 o
2 3 4 2.815 2.824 0.158 735.351 o
2 3 5 205.395 206.207 1.244 1.653 o
2 3 6 5.826 5.870 0.211 375.011 o
2 3 7 111.576 112.178 1.086 4.650 o
2 3 8 5.458 5.575 0.400 118.077 o
2 3 9 53.818 55.277 0.938 12.327 o
2 3 10 3.294 3.457 0.295 220.583 o
2 3 11 23.083 22.290 0.738 29.458 o
2 3 12 1.344 1.117 0.295 226.559 o
2 3 13 9.200 9.728 0.443 91.067 o
2 4 0 16.125 16.557 0.232 166.416 o
2 4 1 55.521 55.520 0.369 22.096 o
2 4 2 1.241 1.191 0.137 1035.410 o
2 4 3 60.447 60.041 0.548 16.541 o
2 4 5 46.457 47.289 0.537 23.936 o
2 4 7 29.538 28.866 0.559 37.814 o
2 4 9 15.494 15.134 0.400 90.608 o
2 4 11 6.633 6.724 0.285 215.583 o
2 4 12 0.510 0.970 0.221 403.713 o
2 4 13 2.391 2.666 0.285 240.247 o
2 5 0 71.222 72.066 0.474 13.329 o
2 5 1 29.442 29.552 0.337 60.380 o
2 5 2 15.902 15.640 0.211 186.684 o
2 5 3 4.371 4.163 0.190 488.691 o
2 5 4 2.043 2.118 0.169 672.039 o
2 5 7 0.988 0.854 0.253 308.717 o
2 5 9 1.709 2.023 0.274 261.128 o
2 5 11 1.409 1.402 0.306 211.063 o
2 6 0 93.349 93.713 0.580 7.952 o
2 6 1 3.637 3.583 0.169 625.831 o
2 6 2 57.005 56.563 0.527 18.425 o
2 6 3 0.423 0.622 0.169 695.553 o
2 6 4 26.945 25.483 0.369 64.170 o
2 6 6 11.158 10.402 0.316 153.249 o
2 6 8 4.397 3.963 0.295 216.497 o
2 6 10 1.835 1.370 0.295 225.784 o
2 7 0 6.929 6.798 0.148 592.119 o
2 7 1 75.591 73.015 0.453 12.513 o
2 7 2 3.602 3.689 0.169 625.413 o
2 7 3 57.551 55.920 0.854 12.946 o
2 7 4 2.550 2.940 0.327 182.640 o
2 7 5 36.580 36.486 0.706 23.926 o
2 7 6 2.037 2.403 0.453 95.964 o
2 7 7 20.875 20.446 0.696 33.596 o
2 7 9 11.019 9.991 0.780 31.144 o
2 7 11 5.465 5.881 0.422 106.860 o
2 8 0 131.213 132.898 2.108 2.270 o
2 8 1 90.898 89.740 1.170 5.845 o
2 8 2 90.142 89.666 1.560 4.472 o
2 8 3 67.317 65.658 1.170 8.028 o
2 8 4 52.991 53.032 1.244 8.848 o
2 8 5 47.323 44.580 0.759 17.897 o
2 8 6 25.923 25.093 0.495 48.610 o
2 8 7 29.803 28.392 0.780 24.151 o
2 8 8 10.226 10.771 0.453 85.385 o
2 8 9 15.875 16.061 0.548 54.592 o
2 8 10 3.205 3.594 0.453 95.229 o
2 8 11 6.870 7.852 1.012 19.122 o
2 9 0 190.126 183.696 1.950 1.583 o
2 9 1 260.362 256.057 3.425 0.701 o
2 9 2 111.772 107.193 2.572 2.062 o
2 9 3 180.905 181.356 2.961 1.175 o
2 9 4 50.828 49.786 1.244 9.110 o
2 9 5 103.155 101.270 1.634 3.766 o
2 9 6 17.794 16.863 0.474 65.982 o
2 9 7 48.229 46.815 0.685 19.200 o
2 9 8 4.743 4.584 0.379 132.674 o
2 9 9 18.783 19.424 0.548 50.894 o
2 10 0 7.787 7.915 0.506 73.121 o
2 10 1 19.933 19.761 0.622 40.935 o
2 10 2 24.612 23.787 0.664 33.761 o
2 10 3 19.146 19.086 0.622 41.555 o
2 10 4 29.160 28.392 0.738 26.409 o
2 10 5 15.591 15.261 0.674 38.550 o
2 10 6 20.983 19.118 0.780 27.892 o
2 10 7 10.283 10.708 0.453 85.353 o
2 10 8 10.350 8.937 0.422 98.208 o
2 10 9 5.378 6.439 0.759 33.942 o
2 11 0 23.411 23.291 1.012 17.108 o
2 11 1 2.876 2.550 0.464 91.362 o
2 11 2 6.250 6.313 0.506 74.614 o
2 12 0 14.245 15.155 0.632 43.837 o
2 12 1 17.081 16.757 0.674 37.674 o
2 12 2 8.871 7.535 0.464 85.220 o
2 12 3 9.254 8.916 0.780 31.516 o
2 12 4 3.759 4.131 0.537 67.729 o
2 12 5 4.522 4.859 0.664 44.422 o
2 12 6 1.040 1.539 0.464 92.011 o
2 12 7 2.330 2.076 0.422 110.744 o
2 13 1 23.806 21.763 0.854 23.025 o
2 13 3 19.518 20.035 0.580 45.910 o
2 13 5 11.725 11.161 0.537 61.597 o
2 13 7 5.735 7.630 0.548 63.861 o
2 14 1 53.234 54.729 2.961 2.090 o
2 14 3 28.724 28.571 0.854 21.272 o
2 15 0 17.296 17.105 0.854 24.710 o
2 15 1 60.500 59.630 2.803 2.264 o
2 15 2 11.943 12.763 1.244 12.517 o
2 15 3 33.676 27.517 1.012 15.600 o
3 -18 14 16.677 17.769 1.244 12.247 o
3 -17 13 10.811 10.887 1.475 8.984 o
3 -17 15 7.979 8.895 1.086 16.581 o
3 -16 8 28.489 27.728 1.718 6.296 o
3 -16 12 8.203 9.222 1.634 7.377 o
3 -15 5 13.403 13.448 1.402 9.864 o
3 -15 7 21.905 21.226 1.560 7.775 o
3 -15 8 18.905 17.579 1.634 7.200 o
3 -15 9 23.809 23.471 1.244 11.761 o
3 -15 10 26.236 26.442 1.012 16.593 o
3 -15 11 18.148 18.707 1.402 9.678 o
3 -15 12 26.917 26.811 0.938 18.729 o
3 -15 13 10.242 9.422 0.717 36.829 o
3 -15 14 21.938 20.836 0.674 34.782 o
3 -15 15 4.604 4.131 0.632 48.967 o
3 -15 16 14.511 18.496 1.244 12.321 o
3 -14 4 3.637 3.267 1.086 16.776 o
3 -14 5 10.107 11.445 1.244 12.591 o
3 -14 7 5.097 5.270 0.664 44.297 o
3 -14 8 5.943 5.691 0.664 44.109 o
3 -14 10 6.465 7.093 0.580 57.117 o
3 -14 11 2.872 2.445 0.622 51.016 o
3 -14 12 6.233 5.849 0.464 88.384 o
3 -14 13 4.069 3.351 0.464 90.639 o
3 -14 14 4.975 4.289 0.495 78.985 o
3 -14 15 5.479 6.313 0.464 88.787 o
3 -14 16 3.145 2.192 0.516 73.770 o
3 -13 0 4.572 4.089 1.170 14.431 o
3 -13 1 24.283 22.290 0.717 30.430 o
3 -13 3 36.937 37.856 1.950 4.783 o
3 -13 4 24.500 26.695 0.632 35.581 o
3 -13 5 38.771 36.212 1.328 9.356 o
3 -13 7 27.891 27.496 0.717 28.160 o
3 -13 8 50.280 50.039 1.865 4.832 o
3 -13 9 13.562 15.229 0.854 25.476 o
3 -13 10 42.920 43.885 1.328 8.908 o
3 -13 11 4.216 3.510 0.422 109.119 o
3 -13 12 25.597 26.348 0.706 29.870 o
3 -13 14 9.959 11.466 0.580 54.596 o
3 -13 16 2.011 2.582 0.674 43.448 o
3 -12 0 0.936 1.286 0.316 197.716 o
3 -12 1 47.425 45.624 0.632 21.061 o
3 -12 2 8.039 7.925 0.390 118.068 o
3 -12 3 52.164 54.898 0.854 13.917 o
3 -12 4 13.537 14.786 0.422 87.783 o
3 -12 5 37.775 39.311 0.938 15.962 o
3 -12 6 9.389 10.486 0.453 86.598 o
3 -12 7 18.513 18.370 0.854 24.380 o
3 -12 8 2.239 2.255 0.537 68.307 o
3 -12 9 6.802 6.734 0.464 87.547 o
3 -12 11 2.358 2.319 0.759 34.339 o
3 -12 14 2.123 2.814 0.506 77.033 o
3 -11 0 0.651 0.822 0.253 309.179 o
3 -11 1 90.862 89.740 0.780 7.538 o
3 -11 2 2.378 2.350 0.190 530.309 o
3 -11 3 58.889 61.390 0.938 11.259 o
3 -11 4 13.780 14.344 0.422 87.744 o
3 -11 5 36.429 38.014 0.727 22.887 o
3 -11 6 24.340 24.556 0.590 40.004 o
3 -11 7 27.141 26.970 0.674 31.161 o
3 -11 8 25.294 24.598 0.622 36.588 o
3 -11 9 24.442 23.671 0.622 37.323 o
3 -11 10 18.762 17.980 0.622 42.066 o
3 -11 11 21.823 20.551 0.706 32.403 o
3 -11 12 10.765 10.423 0.548 60.360 o
3 -11 13 16.659 15.282 1.170 13.827 o
3 -11 14 4.977 5.217 0.537 67.135 o
3 -11 15 10.246 10.845 1.328 11.070 o
3 -11 16 1.923 2.298 0.580 58.804 o
3 -11 17 4.997 3.583 0.938 22.398 o
3 -10 0 23.350 23.038 0.327 82.535 o
3 -10 1 37.009 36.897 0.495 34.009 o
3 -10 2 27.916 27.191 0.379 59.518 o
3 -10 3 14.230 14.829 0.285 149.731 o
3 -10 4 21.863 21.247 0.559 46.329 o
3 -10 5 2.177 2.192 0.348 162.273 o
3 -10 6 10.516 10.413 0.316 155.953 o
3 -10 8 2.563 2.519 0.422 110.523 o
3 -10 15 1.052 1.539 0.432 105.940 o
3 -9 1 168.486 167.645 0.854 2.570 o
3 -9 2 18.158 18.359 0.263 130.898 o
3 -9 3 152.097 152.142 1.012 2.943 o
3 -9 4 56.276 56.763 0.559 18.046 o
3 -9 5 83.625 80.856 1.086 6.914 o
3 -9 6 75.678 73.489 0.632 11.095 o
3 -9 7 30.620 29.246 0.527 39.462 o
3 -9 8 65.096 63.519 0.759 12.349 o
3 -9 9 7.920 7.957 0.274 218.715 o
3 -9 10 41.892 43.041 0.674 22.117 o
3 -9 11 1.316 1.296 0.327 184.940 o
3 -9 12 21.168 21.816 0.759 28.779 o
3 -9 14 8.452 7.778 0.548 62.511 o
3 -9 16 2.678 3.025 0.432 105.062 o
3 -8 1 11.892 12.194 0.211 247.955 o
3 -8 2 0.569 0.653 0.126 1232.330 o
3 -8 3 60.619 61.390 0.379 18.721 o
3 -8 5 127.852 123.391 0.717 4.449 o
3 -8 7 158.372 156.663 1.170 2.637 o
3 -8 9 145.515 144.975 1.012 3.177 o
3 -8 11 110.856 111.398 1.328 4.123 o
3 -8 13 72.585 78.758 1.950 3.828 o
3 -8 15 41.223 42.725 0.759 19.710 o
3 -8 17 20.349 22.385 0.548 48.401 o
3 -7 0 71.755 73.373 0.411 13.584 o
3 -7 1 125.647 128.303 0.506 4.710 o
3 -7 2 145.902 151.984 0.706 3.359 o
3 -7 3 115.024 115.371 0.854 4.953 o
3 -7 4 161.819 162.112 0.854 2.753 o
3 -7 5 57.118 56.110 0.390 20.909 o
3 -7 6 120.576 119.186 0.717 4.864 o
3 -7 7 20.089 20.108 0.274 113.405 o
3 -7 8 74.880 73.657 0.706 10.612 o
3 -7 9 6.746 6.587 0.253 264.129 o
3 -7 10 39.385 39.068 0.938 15.721 o
3 -7 11 2.726 2.824 0.422 110.353 o
3 -7 12 15.724 14.681 0.854 25.179 o
3 -7 13 1.422 1.728 0.537 68.465 o
3 -7 14 3.729 3.499 0.664 44.623 o
3 -6 0 414.387 431.258 1.634 0.429 o
3 -6 1 297.890 307.941 1.012 0.846 o
3 -6 2 504.100 528.544 2.803 0.273 o
3 -6 3 279.882 284.481 1.244 0.940 o
3 -6 4 318.214 321.410 1.402 0.731 o
3 -6 5 125.791 125.879 0.632 4.601 o
3 -6 6 133.736 133.825 0.706 4.032 o
3 -6 7 37.608 37.898 0.400 38.763 o
3 -6 8 46.424 46.857 0.527 24.379 o
3 -6 9 9.334 9.137 0.316 163.563 o
3 -6 10 12.717 12.078 0.369 113.473 o
3 -6 11 2.337 1.655 0.327 183.782 o
3 -6 12 2.137 1.686 0.411 116.640 o
3 -6 13 0.995 1.317 0.379 137.392 o
3 -5 0 4.122 4.258 0.116 1118.080 o
3 -5 1 385.279 397.607 1.475 0.500 o
3 -5 2 7.695 8.094 0.148 537.146 o
3 -5 3 102.314 103.841 0.464 7.016 o
3 -5 4 13.204 13.743 0.242 192.469 o
3 -5 5 18.716 19.276 0.285 117.156 o
3 -5 6 18.633 18.559 0.263 127.955 o
3 -5 7 8.815 8.379 0.169 421.809 o
3 -5 8 21.279 21.426 0.295 99.411 o
3 -5 9 8.537 8.948 0.348 142.041 o
3 -5 10 18.893 18.517 0.390 82.925 o
3 -5 11 8.689 8.958 0.369 127.792 o
3 -5 12 12.678 12.468 0.548 58.364 o
3 -5 13 7.299 6.713 0.443 95.106 o
3 -5 14 6.192 6.903 0.506 74.475 o
3 -5 15 4.755 5.280 0.422 107.878 o
3 -5 16 2.078 2.034 0.580 58.802 o
3 -4 0 191.167 193.634 1.086 1.929 o
3 -4 1 225.678 232.133 1.244 1.380 o
3 -4 2 32.757 33.799 0.274 57.348 o
3 -4 3 80.525 82.732 0.379 11.173 o
3 -4 5 10.784 10.655 0.158 370.666 o
3 -4 6 0.777 0.927 0.148 903.361 o
3 -4 9 1.056 1.117 0.295 226.846 o
3 -4 11 1.980 2.456 0.348 162.334 o
3 -4 13 1.720 1.823 0.379 136.956 o
3 -4 15 1.081 1.001 0.232 366.788 o
3 -4 16 1.065 1.170 0.232 366.623 o
3 -3 0 283.206 293.608 1.170 0.915 o
3 -3 1 389.313 401.802 1.402 0.493 o
3 -3 2 86.002 89.424 0.400 9.740 o
3 -3 3 212.442 216.019 1.086 1.593 o
3 -3 4 4.010 4.184 0.137 867.102 o
3 -3 5 68.682 68.989 0.400 14.921 o
3 -3 6 0.460 0.485 0.137 1052.780 o
3 -3 7 19.310 19.128 0.221 141.115 o
3 -3 8 1.166 1.191 0.200 490.109 o
3 -3 9 4.098 3.973 0.285 233.072 o
3 -2 0 634.915 651.156 3.035 0.179 o
3 -2 1 60.547 61.991 0.295 19.693 o
3 -2 2 556.107 572.882 2.803 0.231 o
3 -2 3 208.317 214.069 0.938 1.681 o
3 -2 4 219.069 222.954 0.938 1.540 o
3 -2 5 233.642 235.727 1.012 1.359 o
3 -2 6 72.222 73.605 0.611 11.814 o
3 -2 7 197.131 200.516 1.170 1.790 o
3 -2 8 27.275 27.465 0.348 64.887 o
3 -2 9 142.918 145.671 1.475 2.721 o
3 -2 10 11.747 12.563 0.527 63.251 o
3 -2 11 87.573 95.115 1.475 4.741 o
3 -2 12 5.410 5.702 0.379 130.873 o
3 -2 13 44.654 45.887 0.854 16.113 o
3 -2 14 2.474 2.550 0.337 171.919 o
3 -2 15 19.122 19.171 0.348 93.766 o
3 -1 0 164.424 169.352 0.569 2.779 o
3 -1 1 672.568 698.613 1.718 0.169 o
3 -1 2 55.178 57.533 0.348 22.169 o
3 -1 3 371.260 381.482 1.402 0.541 o
3 -1 4 2.126 2.340 0.158 756.942 o
3 -1 5 139.592 141.308 0.622 3.785 o
3 -1 6 3.256 3.478 0.148 808.679 o
3 -1 7 54.748 55.414 0.495 19.994 o
3 -1 8 9.383 9.485 0.253 230.807 o
3 -1 9 23.592 22.743 0.400 67.298 o
3 -1 10 10.926 10.139 0.348 132.990 o
3 -1 11 10.892 11.077 0.306 161.095 o
3 -1 12 9.255 9.717 0.495 74.169 o
3 -1 13 5.351 5.955 0.411 112.256 o
3 -1 14 6.503 7.008 0.306 189.840 o
3 -1 15 2.731 2.498 0.295 223.139 o
3 0 0 323.291 335.753 0.854 0.729 o
3 0 1 164.619 168.657 0.780 2.676 o
3 0 2 128.111 132.118 0.527 4.490 o
3 0 3 55.389 56.184 0.400 21.428 o
3 0 4 46.527 47.025 0.464 26.313 o
3 0 5 18.670 18.401 0.253 132.840 o
3 0 6 23.652 23.249 0.253 98.848 o
3 0 7 7.463 7.240 0.200 369.949 o
3 0 8 13.703 12.594 0.348 120.230 o
3 0 9 2.777 2.782 0.242 326.705 o
3 0 10 7.052 6.935 0.369 133.727 o
3 0 12 2.833 2.772 0.285 238.998 o
3 0 14 0.838 1.328 0.348 163.514 o
3 1 0 288.149 296.495 1.634 0.841 o
3 1 1 27.524 28.593 0.316 67.913 o
3 1 2 191.446 197.239 0.580 2.072 o
3 1 3 12.474 12.341 0.190 267.382 o
3 1 4 67.455 68.672 0.474 14.556 o
3 1 5 9.395 9.380 0.190 343.182 o
3 1 6 16.369 16.104 0.200 187.823 o
3 1 7 9.030 8.958 0.200 329.662 o
3 1 8 2.021 2.055 0.253 304.918 o
3 1 9 8.657 8.452 0.348 142.413 o
3 1 11 7.393 7.420 0.580 56.704 o
3 1 13 5.268 5.248 0.569 59.926 o
3 2 0 130.340 133.836 0.854 3.966 o
3 2 1 92.672 95.737 0.390 8.547 o
3 2 2 1.580 1.454 0.137 1023.940 o
3 2 3 39.775 40.934 0.369 37.102 o
3 2 4 6.673 6.777 0.190 420.852 o
3 2 5 29.023 29.689 0.369 57.087 o
3 2 6 10.354 10.318 0.221 262.912 o
3 2 7 25.936 24.925 0.390 63.155 o
3 2 8 7.140 7.472 0.274 225.058 o
3 2 9 21.667 21.141 0.495 55.149 o
3 2 10 2.885 2.645 0.253 300.649 o
3 2 11 15.258 15.545 0.411 87.259 o
3 2 13 8.758 9.180 0.379 121.219 o
3 3 0 347.376 358.265 1.244 0.620 o
3 3 1 162.999 167.181 0.643 2.798 o
3 3 2 168.357 168.657 0.854 2.563 o
3 3 3 40.428 40.986 0.411 34.403 o
3 3 4 62.910 62.117 0.443 17.018 o
3 3 5 7.594 7.420 0.211 339.097 o
3 3 6 20.601 20.130 0.390 77.653 o
3 3 7 1.404 1.370 0.253 307.477 o
3 3 8 5.530 5.217 0.253 278.181 o
3 3 11 0.477 1.012 0.253 309.265 o
3 3 13 0.555 0.822 0.253 309.283 o
3 4 0 211.114 211.814 0.854 1.686 o
3 4 1 4.858 4.764 0.148 720.174 o
3 4 2 140.083 139.442 0.854 3.566 o
3 4 4 81.302 81.014 0.590 10.030 o
3 4 5 6.038 6.134 0.221 341.248 o
3 4 6 43.333 43.126 0.664 21.951 o
3 4 7 10.468 9.791 0.316 157.469 o
3 4 8 20.203 19.940 0.495 57.407 o
3 4 9 9.891 9.222 0.400 108.029 o
3 4 10 7.722 8.463 0.295 192.875 o
3 4 11 6.434 5.912 0.316 180.767 o
3 4 12 2.283 2.055 0.242 330.537 o
3 4 13 3.190 3.183 0.938 22.462 o
3 5 0 16.800 16.262 0.253 149.956 o
3 5 1 86.231 86.863 0.706 8.459 o
3 5 2 38.837 38.605 0.411 36.719 o
3 5 3 99.429 99.404 0.601 7.076 o
3 5 4 56.478 56.310 0.632 16.716 o
3 5 5 83.433 83.195 0.854 8.110 o
3 5 6 59.090 58.376 0.938 11.425 o
3 5 7 57.235 57.996 0.854 12.832 o
3 5 8 47.484 46.878 0.632 20.825 o
3 5 9 33.657 33.672 0.580 32.190 o
3 5 10 30.113 29.246 0.495 42.630 o
3 5 11 17.549 17.811 0.464 67.917 o
3 5 12 15.434 14.154 0.327 122.090 o
3 6 0 3.084 3.183 0.148 820.032 o
3 6 1 117.184 113.738 0.748 5.104 o
3 6 2 3.970 4.163 0.190 495.413 o
3 6 3 52.467 52.105 0.569 19.814 o
3 6 4 1.773 1.802 0.221 398.231 o
3 6 5 16.402 16.083 0.369 98.304 o
3 6 7 2.770 2.593 0.242 327.200 o
3 7 0 19.026 18.865 0.242 134.271 o
3 7 1 0.421 0.548 0.158 791.353 o
3 7 2 16.039 15.092 0.221 180.162 o
3 7 3 1.155 1.212 0.274 262.762 o
3 7 4 10.305 9.612 0.379 117.272 o
3 7 5 3.256 3.510 0.548 65.388 o
3 7 6 5.184 5.196 0.379 131.604 o
3 7 7 3.629 3.383 0.348 159.748 o
3 7 8 2.145 1.813 0.348 162.477 o
3 7 9 2.852 2.593 0.379 135.896 o
3 7 10 0.873 1.602 0.390 130.074 o
3 7 11 1.846 2.034 0.348 162.640 o
3 8 0 9.928 10.107 0.316 159.075 o
3 8 1 62.249 59.851 1.402 6.842 o
3 8 2 2.237 1.771 0.464 91.709 o
3 8 3 39.939 39.890 0.780 19.786 o
3 8 5 27.472 26.970 0.495 46.157 o
3 8 7 19.584 18.781 0.938 20.392 o
3 8 9 13.260 13.153 0.506 66.266 o
3 9 0 3.850 4.110 0.464 90.554 o
3 9 1 11.704 12.130 0.559 57.174 o
3 9 2 5.165 5.217 0.506 75.489 o
3 9 4 3.544 4.026 0.453 94.936 o
3 9 6 1.189 1.802 0.379 137.222 o
3 9 7 2.148 2.161 0.327 183.705 o
3 9 9 1.703 1.349 0.285 242.902 o
3 10 0 15.769 15.903 0.706 35.370 o
3 10 1 17.030 17.010 1.086 15.856 o
3 10 2 6.778 6.039 0.453 91.795 o
3 10 3 9.662 9.158 1.086 16.507 o
3 10 5 3.585 3.826 0.738 36.194 o
3 11 1 49.838 51.842 1.244 9.107 o
3 11 3 47.598 47.310 1.402 7.859 o
3 11 4 2.128 2.424 0.464 91.643 o
3 11 5 37.962 39.079 1.086 12.860 o
3 11 6 3.115 3.952 0.664 44.668 o
3 11 7 25.163 25.663 0.938 19.090 o
3 11 8 3.051 4.163 0.548 65.359 o
3 12 0 9.502 9.643 0.453 86.971 o
3 12 2 13.195 13.332 0.559 55.785 o
3 12 4 11.934 11.435 1.634 7.333 o
3 12 6 7.984 7.082 0.495 76.246 o
3 12 7 2.248 1.929 0.548 65.740 o
3 13 0 9.686 8.684 0.717 37.032 o
3 13 1 6.236 6.576 0.854 26.829 o
3 13 2 3.451 3.510 0.938 22.451 o
3 14 0 6.660 7.198 0.664 43.809 o
3 14 1 10.616 10.139 0.664 42.363 o
3 14 2 8.492 8.094 0.674 41.971 o
3 14 3 9.333 8.115 1.086 16.543 o
3 14 4 7.499 6.028 0.854 26.751 o
3 15 0 15.813 16.620 0.717 34.322 o
3 15 1 12.845 14.049 0.664 40.935 o
3 15 2 6.884 6.366 1.012 19.153 o
4 -19 12 3.198 4.996 1.170 14.444 o
4 -17 12 16.779 18.886 1.634 7.223 o
4 -17 14 9.177 9.801 1.328 11.102 o
4 -16 9 6.868 6.945 1.560 8.107 o
4 -16 15 7.303 8.916 1.328 11.143 o
4 -15 7 51.304 49.692 2.645 2.596 o
4 -15 8 190.466 186.805 6.081 0.433 o
4 -15 9 22.792 22.332 1.402 9.477 o
4 -15 10 146.854 141.076 3.510 1.132 o
4 -15 11 7.620 7.420 0.717 37.558 o
4 -15 12 95.632 91.764 3.425 1.423 o
4 -15 14 51.694 53.422 1.950 4.428 o
4 -15 16 22.799 24.862 1.328 10.434 o
4 -14 0 30.350 28.782 1.475 8.270 o
4 -14 8 27.973 26.685 0.717 28.278 o
4 -14 10 19.443 18.949 0.622 41.429 o
4 -14 12 10.732 11.741 0.548 59.952 o
4 -14 13 4.898 4.837 0.495 78.887 o
4 -14 14 4.594 4.110 0.432 103.459 o
4 -14 15 4.115 3.351 0.432 104.095 o
4 -14 16 1.521 2.266 0.580 58.850 o
4 -13 0 6.155 6.134 0.432 101.095 o
4 -13 4 11.434 12.995 1.012 18.716 o
4 -13 5 6.019 6.418 0.379 129.288 o
4 -13 6 4.919 4.700 1.012 19.252 o
4 -13 7 12.674 12.478 0.506 67.148 o
4 -13 9 13.522 12.974 0.495 68.511 o
4 -13 10 3.686 4.521 0.664 44.564 o
4 -13 11 9.077 9.348 0.780 31.510 o
4 -13 12 11.374 11.245 0.506 68.910 o
4 -13 13 4.130 3.109 0.780 32.395 o
4 -13 14 15.018 16.588 0.527 58.757 o
4 -13 16 12.656 12.773 0.464 77.776 o
4 -12 0 13.018 12.868 0.422 90.405 o
4 -12 1 7.442 7.251 0.337 155.839 o
4 -12 3 14.387 15.218 0.527 59.920 o
4 -12 4 5.963 6.513 0.295 205.578 o
4 -12 5 14.590 14.944 0.527 59.862 o
4 -12 6 1.625 1.602 0.348 162.979 o
4 -12 7 7.666 7.420 0.411 108.219 o
4 -12 9 1.531 1.475 0.379 137.141 o
4 -12 12 1.461 2.371 0.632 49.469 o
4 -12 14 2.490 2.656 0.590 56.638 o
4 -12 15 2.165 2.972 0.422 110.610 o
4 -12 16 2.720 3.014 0.632 49.322 o
4 -11 0 16.819 15.819 0.780 29.348 o
4 -11 1 32.787 31.143 0.495 39.487 o
4 -11 2 18.352 18.949 0.580 47.082 o
4 -11 3 46.434 50.018 1.170 10.277 o
4 -11 4 18.219 18.591 0.411 78.648 o
4 -11 5 49.873 50.103 1.086 11.046 o
4 -11 6 15.820 16.262 0.527 58.186 o
4 -11 7 36.756 34.473 0.854 18.901 o
4 -11 8 11.766 11.329 0.453 83.027 o
4 -11 9 16.963 16.683 0.590 47.349 o
4 -11 10 7.134 6.292 0.632 48.168 o
4 -11 11 3.624 4.258 0.780 32.391 o
4 -11 12 3.317 3.362 0.506 76.624 o
4 -11 17 2.927 3.025 0.516 73.718 o
4 -10 0 51.468 49.892 0.548 21.064 o
4 -10 1 23.787 23.397 0.316 83.236 o
4 -10 2 34.517 33.862 0.295 52.507 o
4 -10 3 3.158 3.604 0.253 297.236 o
4 -10 4 15.047 15.577 0.285 143.433 o
4 -10 5 5.596 5.986 0.274 238.268 o
4 -10 6 3.547 3.857 0.348 159.511 o
4 -10 7 31.608 32.165 0.938 17.549 o
4 -10 9 49.828 46.393 1.475 7.175 o
4 -10 11 46.436 44.907 0.706 19.445 o
4 -10 13 30.234 30.215 0.611 33.077 o
4 -10 15 14.594 15.503 0.527 59.613 o
4 -10 17 5.438 6.513 0.548 64.215 o
4 -9 0 332.107 329.757 1.718 0.660 o
4 -9 1 116.469 117.785 0.622 5.271 o
4 -9 2 391.478 397.143 2.255 0.458 o
4 -9 3 152.309 152.837 1.012 2.931 o
4 -9 4 337.763 336.849 3.741 0.471 o
4 -9 5 119.365 114.433 0.938 4.609 o
4 -9 6 225.344 216.567 1.865 1.263 o
4 -9 7 64.644 62.739 0.485 15.902 o
4 -9 8 125.963 120.746 1.012 4.101 o
4 -9 9 27.531 26.105 0.516 44.301 o
4 -9 10 62.045 59.925 0.938 10.959 o
4 -9 11 9.900 9.612 0.337 144.176 o
4 -9 12 27.524 27.265 0.580 37.980 o
4 -9 13 3.266 2.793 0.379 135.435 o
4 -9 14 11.205 10.602 0.358 125.207 o
4 -9 16 4.278 3.109 0.432 104.066 o
4 -8 0 8.210 8.220 0.169 439.586 o
4 -8 1 282.093 282.700 1.012 0.958 o
4 -8 2 0.579 0.696 0.116 1464.380 o
4 -8 3 288.649 289.561 1.328 0.886 o
4 -8 4 0.413 0.379 0.126 1236.030 o
4 -8 5 238.729 232.102 1.328 1.273 o
4 -8 6 3.522 3.235 0.158 710.620 o
4 -8 7 166.270 163.577 1.012 2.549 o
4 -8 8 8.702 8.589 0.253 240.203 o
4 -8 9 102.022 102.756 0.854 5.987 o
4 -8 10 11.152 10.982 0.495 71.874 o
4 -8 11 55.282 56.331 1.086 10.204 o
4 -8 12 9.516 9.569 0.316 161.919 o
4 -8 13 25.433 26.927 1.012 16.660 o
4 -8 14 5.875 5.596 0.348 153.384 o
4 -8 15 9.364 9.169 0.548 61.610 o
4 -8 17 2.515 3.689 0.432 104.974 o
4 -7 0 188.562 191.874 0.696 2.117 o
4 -7 1 3.636 3.868 0.169 622.502 o
4 -7 2 254.760 259.567 1.012 1.149 o
4 -7 3 1.121 1.212 0.095 2125.600 o
4 -7 4 173.187 171.850 0.611 2.561 o
4 -7 5 0.870 0.843 0.126 1225.080 o
4 -7 6 62.260 61.443 0.506 16.456 o
4 -7 7 0.909 0.780 0.158 787.199 o
4 -7 8 10.558 10.528 0.274 193.262 o
4 -7 12 3.192 2.846 0.327 181.697 o
4 -7 14 5.767 5.839 0.727 36.900 o
4 -7 16 4.774 4.606 0.938 22.387 o
4 -6 0 74.537 76.356 0.474 12.244 o
4 -6 1 3.762 4.026 0.126 1008.470 o
4 -6 2 29.095 29.615 0.253 71.960 o
4 -6 3 31.557 32.355 0.306 57.718 o
4 -6 4 0.262 0.369 0.116 1472.240 o
4 -6 5 29.182 29.530 0.379 55.699 o
4 -6 6 5.903 5.723 0.190 446.229 o
4 -6 7 9.431 9.201 0.221 280.797 o
4 -6 8 11.141 11.403 0.242 220.509 o
4 -6 10 9.732 9.717 0.348 137.334 o
4 -6 11 1.836 1.697 0.253 305.997 o
4 -6 12 5.673 5.565 0.316 183.834 o
4 -6 13 5.931 5.839 0.411 111.634 o
4 -6 14 2.330 2.013 0.306 209.429 o
4 -6 15 7.216 7.367 0.400 114.282 o
4 -5 0 57.696 58.671 0.316 21.290 o
4 -5 1 116.133 118.986 0.485 5.477 o
4 -5 2 10.620 10.908 0.190 308.077 o
4 -5 3 50.448 52.400 0.379 25.137 o
4 -5 4 0.322 0.516 0.137 1053.740 o
4 -5 5 7.518 7.567 0.169 466.905 o
4 -5 6 2.716 2.519 0.158 741.573 o
4 -5 7 0.474 0.611 0.179 616.132 o
4 -5 8 1.680 1.918 0.179 603.061 o
4 -5 11 0.487 1.022 0.274 263.568 o
4 -5 13 1.450 1.560 0.274 262.048 o
4 -5 15 2.258 2.034 0.306 209.526 o
4 -4 0 0.839 0.991 0.095 2156.070 o
4 -4 1 6.027 6.250 0.105 976.502 o
4 -4 2 0.485 0.622 0.095 2185.960 o
4 -4 3 2.577 2.772 0.116 1307.100 o
4 -4 4 6.706 6.914 0.137 658.375 o
4 -4 6 9.578 9.612 0.169 387.614 o
4 -4 7 2.347 2.392 0.169 664.796 o
4 -4 8 8.048 8.315 0.221 303.384 o
4 -4 9 4.468 4.437 0.253 287.719 o
4 -4 10 5.013 5.175 0.253 281.860 o
4 -4 11 4.383 4.500 0.285 230.994 o
4 -4 12 2.212 2.245 0.253 303.983 o
4 -4 13 2.902 2.477 0.390 128.745 o
4 -4 15 1.469 1.212 0.327 184.855 o
4 -3 0 117.312 120.820 0.474 5.371 o
4 -3 1 117.612 120.440 0.506 5.320 o
4 -3 2 57.407 59.230 0.316 21.294 o
4 -3 3 14.358 14.660 0.285 149.494 o
4 -3 4 7.604 7.367 0.158 508.609 o
4 -3 7 4.065 3.963 0.169 610.843 o
4 -3 8 0.752 0.833 0.200 492.433 o
4 -3 9 6.245 6.376 0.274 233.585 o
4 -3 10 1.394 1.507 0.274 262.185 o
4 -3 11 5.661 6.081 0.295 207.771 o
4 -3 12 0.943 1.402 0.400 123.340 o
4 -3 13 3.848 3.625 0.253 293.642 o
4 -3 14 0.245 1.022 0.295 227.428 o
4 -3 15 2.140 2.045 0.232 361.286 o
4 -2 0 2.910 3.014 0.126 1092.860 o
4 -2 1 6487.460 6525.010 29.604 0.002 o
4 -2 2 3.461 3.415 0.126 1047.270 o
4 -2 3 3004.710 3070.090 12.468 0.008 o
4 -2 5 1105.560 1131.130 5.143 0.060 o
4 -2 6 4.933 5.090 0.158 636.726 o
4 -2 7 430.104 439.679 2.413 0.380 o
4 -2 8 11.359 11.150 0.274 186.013 o
4 -2 9 168.112 175.591 2.413 1.523 o
4 -2 10 13.481 12.289 0.379 106.437 o
4 -2 11 59.057 61.506 1.170 8.795 o
4 -2 12 10.985 10.645 0.348 132.011 o
4 -2 13 17.374 17.273 0.348 101.541 o
4 -2 14 6.626 7.925 0.611 51.351 o
4 -2 15 4.083 3.984 0.274 250.447 o
4 -1 0 104.424 107.245 0.495 6.638 o
4 -1 1 46.055 47.289 0.316 31.314 o
4 -1 2 23.874 24.598 0.316 81.388 o
4 -1 4 1.379 1.444 0.158 777.956 o
4 -1 5 4.559 4.806 0.169 587.199 o
4 -1 6 0.518 0.843 0.169 694.635 o
4 -1 7 3.685 3.594 0.190 504.498 o
4 -1 8 2.664 2.171 0.285 240.188 o
4 -1 9 1.769 1.570 0.285 242.617 o
4 -1 10 3.867 3.615 0.274 252.093 o
4 -1 12 3.495 3.478 0.316 192.472 o
4 -1 14 2.210 2.150 0.274 259.856 o
4 0 0 3.730 4.047 0.126 1009.800 o
4 0 1 1.394 1.602 0.126 1199.480 o
4 0 2 2.747 2.930 0.137 956.645 o
4 0 3 4.737 4.764 0.169 583.009 o
4 0 4 1.804 1.834 0.158 768.070 o
4 0 5 1.471 1.349 0.169 684.837 o
4 0 6 1.834 1.865 0.158 767.240 o
4 0 8 2.333 2.139 0.221 394.382 o
4 0 9 2.553 2.529 0.263 279.062 o
4 0 10 2.452 2.308 0.295 223.923 o
4 0 11 5.884 5.839 0.337 162.130 o
4 0 12 1.872 1.655 0.443 100.741 o
4 0 13 6.998 7.852 0.295 197.851 o
4 0 14 1.035 1.897 0.411 117.013 o
4 1 0 24.665 25.178 0.348 72.542 o
4 1 1 99.672 102.197 0.485 7.263 o
4 1 2 0.150 0.400 0.126 1238.060 o
4 1 3 26.011 26.970 0.358 66.167 o
4 1 4 7.758 7.778 0.190 389.603 o
4 1 5 2.831 2.993 0.169 650.027 o
4 1 6 8.577 8.484 0.221 295.762 o
4 1 8 4.116 3.826 0.274 250.643 o
4 1 11 0.509 0.927 0.285 244.449 o
4 1 14 0.741 0.885 0.242 336.420 o
4 2 0 27.261 27.623 0.369 61.718 o
4 2 1 3.131 3.183 0.137 934.050 o
4 2 2 18.652 18.696 0.221 146.819 o
4 2 3 1.474 1.507 0.148 888.155 o
4 2 4 5.618 5.628 0.158 604.405 o
4 2 5 4.490 4.542 0.190 483.355 o
4 2 7 3.641 3.457 0.253 295.184 o
4 2 9 1.524 1.749 0.274 261.751 o
4 3 0 59.610 59.862 0.400 19.058 o
4 3 1 114.865 113.263 0.727 5.278 o
4 3 2 22.016 22.828 0.285 97.356 o
4 3 3 37.461 37.140 0.390 39.920 o
4 3 4 7.876 7.662 0.211 333.296 o
4 3 5 5.482 5.638 0.221 350.510 o
4 3 6 3.181 3.467 0.285 237.006 o
4 3 8 1.304 1.201 0.253 307.863 o
4 3 9 1.697 1.444 0.306 210.718 o
4 3 11 2.619 2.698 0.327 182.715 o
4 3 13 1.970 1.749 0.253 305.537 o
4 4 0 15.443 14.944 0.221 185.936 o
4 4 1 319.614 316.414 2.108 0.672 o
4 4 2 18.136 17.853 0.221 153.247 o
4 4 3 225.641 223.881 1.012 1.465 o
4 4 4 16.080 14.955 0.221 180.397 o
4 4 5 124.725 125.731 1.244 3.665 o
4 4 6 11.731 11.308 0.295 164.829 o
4 4 7 55.101 55.962 0.780 14.514 o
4 4 8 7.608 6.924 0.348 147.459 o
4 4 9 19.236 18.580 0.474 63.078 o
4 4 10 4.524 4.711 0.274 246.879 o
4 4 11 5.357 4.880 0.316 185.859 o
4 4 12 2.436 2.255 0.221 393.420 o
4 4 13 1.264 2.898 0.854 27.166 o
4 5 0 223.986 221.858 1.402 1.389 o
4 5 1 97.852 96.443 0.611 7.301 o
4 5 2 187.589 183.453 1.012 2.068 o
4 5 3 50.883 50.103 0.506 22.307 o
4 5 4 121.324 118.564 0.854 4.601 o
4 5 5 24.958 23.723 0.369 69.593 o
4 5 6 62.664 61.949 1.012 9.982 o
4 5 7 12.185 11.688 0.306 153.552 o
4 5 8 25.579 24.208 0.390 64.382 o
4 5 9 6.066 5.628 0.306 194.183 o
4 5 10 8.010 7.124 0.285 207.172 o
4 5 11 2.962 2.593 0.253 300.436 o
4 6 0 13.106 12.837 0.190 254.718 o
4 6 1 0.988 0.875 0.169 691.576 o
4 6 2 23.856 23.513 0.285 90.044 o
4 6 3 1.700 1.760 0.221 398.665 o
4 6 4 24.971 23.787 0.453 55.913 o
4 6 5 7.057 6.914 0.316 176.810 o
4 6 6 17.578 16.662 0.495 62.127 o
4 6 7 10.299 9.917 0.495 73.160 o
4 6 8 8.652 8.326 0.316 167.984 o
4 6 9 10.119 9.454 0.337 143.702 o
4 6 10 2.933 2.919 0.327 182.063 o
4 6 11 7.732 7.609 0.316 172.989 o
4 7 0 2.555 2.161 0.211 431.983 o
4 7 1 28.084 27.138 0.474 47.727 o
4 7 3 18.523 18.127 0.527 54.875 o
4 7 5 11.597 11.688 0.643 44.370 o
4 7 7 7.060 7.409 0.443 94.989 o
4 7 9 4.045 4.353 0.443 99.006 o
4 8 0 28.746 29.436 1.865 5.375 o
4 8 2 20.768 20.267 1.402 9.577 o
4 8 4 10.561 9.886 0.780 31.230 o
4 8 5 0.970 1.275 0.422 111.342 o
4 8 6 3.854 4.026 0.379 134.159 o
4 9 0 4.505 4.584 0.506 75.940 o
4 9 1 13.902 13.775 0.580 51.691 o
4 9 3 10.304 10.212 0.495 73.022 o
4 9 5 4.114 3.615 0.453 94.727 o
4 9 8 1.302 1.539 0.432 105.879 o
4 10 0 17.037 16.831 0.527 56.828 o
4 10 1 4.015 3.921 0.464 90.516 o
4 10 2 14.121 13.427 0.580 51.664 o
4 10 4 8.120 8.199 0.580 56.244 o
4 10 6 3.338 3.035 0.664 44.694 o
4 11 0 104.386 104.231 2.498 2.220 o
4 11 1 106.933 107.656 3.583 1.264 o
4 11 2 71.266 68.978 1.792 4.467 o
4 11 3 73.825 73.900 1.950 3.850 o
4 11 4 37.319 35.527 1.170 11.649 o
4 11 5 42.815 41.471 1.328 8.982 o
4 11 6 14.202 13.342 0.632 44.273 o
4 11 7 21.297 21.089 0.674 35.005 o
4 12 1 5.103 4.679 0.664 44.345 o
4 12 3 11.478 12.773 0.769 31.613 o
4 12 4 2.872 2.298 0.464 91.411 o
4 12 5 12.477 11.867 0.580 53.108 o
4 12 6 2.054 2.572 0.432 105.455 o
4 13 0 3.067 2.751 0.664 44.737 o
4 13 1 5.684 5.185 1.012 19.220 o
4 13 2 4.154 3.510 0.611 52.503 o
4 13 3 2.255 1.749 0.548 65.753 o
4 13 4 4.033 4.110 0.769 33.255 o
4 14 0 1.608 1.591 0.453 96.205 o
4 14 1 2.951 3.035 0.548 65.510 o
4 15 0 1.756 1.707 0.443 100.767 o
4 15 1 5.471 5.048 1.086 16.719 o
4 16 0 3.381 4.226 0.938 22.442 o
5 -19 12 26.007 26.000 1.475 8.455 o
5 -19 14 21.590 22.280 1.086 15.294 o
5 -18 11 9.382 8.726 1.475 9.018 o
5 -18 12 39.846 40.164 1.792 5.499 o
5 -18 14 35.452 36.233 1.475 7.954 o
5 -17 8 49.882 46.699 2.730 2.465 o
5 -17 9 10.050 9.728 1.475 9.003 o
5 -17 11 5.833 5.185 1.560 8.120 o
5 -17 12 12.150 10.486 1.560 8.036 o
5 -17 14 5.135 4.627 1.328 11.200 o
5 -16 7 10.682 9.201 1.402 9.957 o
5 -16 8 20.742 25.252 1.634 7.102 o
5 -16 9 8.321 10.665 1.634 7.370 o
5 -16 10 19.968 20.477 1.792 5.987 o
5 -16 11 6.104 6.134 1.244 12.739 o
5 -16 12 16.478 13.838 1.475 8.859 o
5 -16 13 3.943 3.899 0.664 44.571 o
5 -16 14 10.642 10.750 0.611 49.326 o
5 -16 15 2.224 4.121 1.244 12.798 o
5 -15 7 46.362 42.609 2.645 2.643 o
5 -15 8 32.592 36.676 1.865 5.265 o
5 -15 9 24.894 24.872 0.854 22.480 o
5 -15 10 13.662 12.816 0.632 44.632 o
5 -15 11 9.409 8.927 0.938 21.998 o
5 -15 12 2.762 3.394 0.780 32.468 o
5 -15 13 2.436 2.835 0.432 105.228 o
5 -14 5 22.077 19.698 1.244 11.951 o
5 -14 7 30.002 30.342 1.402 9.055 o
5 -14 8 53.452 48.975 1.170 9.739 o
5 -14 9 22.834 21.700 1.012 17.262 o
5 -14 10 24.512 23.934 0.854 22.657 o
5 -14 11 9.501 9.390 0.527 66.109 o
5 -14 12 8.313 8.347 0.506 72.593 o
5 -14 14 1.994 2.234 0.622 51.118 o
5 -13 0 16.301 14.502 0.854 25.100 o
5 -13 4 12.863 13.501 1.012 18.595 o
5 -13 5 4.434 4.985 0.611 52.305 o
5 -13 6 55.488 54.508 1.475 6.769 o
5 -13 8 93.217 89.508 1.560 4.384 o
5 -13 10 97.214 95.737 2.023 3.095 o
5 -13 12 72.294 74.206 1.634 4.978 o
5 -13 14 40.501 42.683 0.854 17.259 o
5 -13 16 17.454 18.222 0.506 59.458 o
5 -12 0 17.193 17.252 0.348 102.112 o
5 -12 4 22.534 24.187 0.769 27.395 o
5 -12 5 12.530 12.763 0.306 149.413 o
5 -12 6 35.967 36.128 0.769 21.727 o
5 -12 7 28.059 29.109 0.506 43.547 o
5 -12 8 50.566 48.986 1.328 8.322 o
5 -12 9 38.120 36.781 1.086 12.964 o
5 -12 10 55.884 53.328 1.475 6.777 o
5 -12 11 38.670 39.511 0.727 21.941 o
5 -12 12 48.165 47.310 0.938 13.709 o
5 -12 13 32.176 33.135 1.012 15.432 o
5 -12 14 33.240 33.240 0.854 19.790 o
5 -12 15 22.940 24.735 1.086 15.070 o
5 -12 16 19.076 19.982 0.854 24.127 o
5 -11 0 2.445 2.435 0.211 431.779 o
5 -11 2 1.903 1.771 0.548 65.801 o
5 -11 4 1.092 1.665 0.221 401.277 o
5 -11 5 7.007 7.409 0.274 226.057 o
5 -11 7 19.919 19.518 0.632 39.918 o
5 -11 9 30.525 29.952 0.759 24.684 o
5 -11 11 32.073 31.701 1.328 9.834 o
5 -11 13 25.678 24.092 0.738 28.297 o
5 -11 15 16.644 16.167 0.495 63.434 o
5 -10 0 10.055 9.780 0.221 269.702 o
5 -10 1 69.863 67.597 0.432 14.514 o
5 -10 2 22.650 22.290 0.232 110.687 o
5 -10 3 117.969 118.796 0.685 5.055 o
5 -10 4 30.558 31.090 0.527 38.795 o
5 -10 5 103.462 102.282 1.244 4.754 o
5 -10 6 31.185 30.774 0.664 29.198 o
5 -10 7 53.832 52.674 0.854 13.822 o
5 -10 8 27.169 26.263 0.506 45.657 o
5 -10 9 16.875 15.619 0.411 84.055 o
5 -10 10 20.863 19.887 0.643 38.304 o
5 -10 11 2.323 1.950 0.306 209.490 o
5 -10 12 13.671 13.458 0.464 76.025 o
5 -10 14 7.117 6.397 0.453 91.312 o
5 -10 16 2.658 3.257 0.664 44.752 o
5 -9 0 381.271 376.181 2.108 0.495 o
5 -9 1 48.699 48.395 0.348 28.155 o
5 -9 2 306.613 310.280 2.108 0.712 o
5 -9 3 79.326 80.940 0.759 9.217 o
5 -9 4 187.776 184.623 1.792 1.677 o
5 -9 5 95.102 92.396 0.759 7.165 o
5 -9 6 96.254 93.639 0.748 7.064 o
5 -9 7 78.770 75.418 0.569 10.936 o
5 -9 8 44.544 43.853 0.569 24.510 o
5 -9 9 47.856 47.194 0.854 15.377 o
5 -9 10 18.233 17.252 0.422 77.160 o
5 -9 11 22.450 21.963 0.516 50.909 o
5 -9 12 5.993 6.165 0.495 77.906 o
5 -9 13 8.532 7.936 0.453 89.068 o
5 -9 14 1.330 1.781 0.464 91.934 o
5 -9 15 2.914 2.888 0.379 135.715 o
5 -8 0 8.697 8.853 0.179 388.652 o
5 -8 1 3.105 3.478 0.137 928.493 o
5 -8 2 14.244 14.829 0.232 188.356 o
5 -8 4 22.518 22.806 0.285 95.650 o
5 -8 6 22.279 22.016 0.274 100.790 o
5 -8 8 13.066 12.584 0.221 219.983 o
5 -8 10 4.152 3.625 0.316 190.807 o
5 -8 11 0.688 1.054 0.285 244.273 o
5 -8 13 2.343 2.582 0.348 161.910 o
5 -8 15 3.501 3.478 0.358 150.815 o
5 -7 0 6.679 7.156 0.169 495.761 o
5 -7 1 249.991 255.520 1.244 1.152 o
5 -7 2 5.607 5.544 0.116 937.433 o
5 -7 3 238.366 238.383 1.086 1.304 o
5 -7 4 47.361 46.488 0.348 29.677 o
5 -7 5 136.260 135.079 0.559 4.071 o
5 -7 6 78.468 77.167 0.443 11.665 o
5 -7 7 58.465 58.639 0.495 18.170 o
5 -7 8 76.556 78.442 0.854 9.012 o
5 -7 9 20.176 19.908 0.337 92.904 o
5 -7 10 54.110 54.845 0.759 15.186 o
5 -7 11 5.010 5.027 0.316 186.663 o
5 -7 12 28.026 27.971 0.664 31.237 o
5 -7 14 10.124 10.212 0.495 73.185 o
5 -7 16 2.278 2.319 0.221 394.176 o
5 -6 0 17.257 17.463 0.253 143.539 o
5 -6 1 19.170 19.402 0.190 155.529 o
5 -6 2 0.338 0.369 0.084 2776.300 o
5 -6 3 17.778 17.558 0.263 135.013 o
5 -6 5 118.069 117.479 0.569 5.280 o
5 -6 7 188.238 189.461 0.854 2.083 o
5 -6 8 1.708 1.644 0.190 540.175 o
5 -6 9 190.446 193.581 1.718 1.651 o
5 -6 10 3.307 3.046 0.274 255.252 o
5 -6 11 146.109 149.728 1.718 2.386 o
5 -6 12 3.583 4.005 0.348 159.340 o
5 -6 13 88.911 96.127 1.475 4.680 o
5 -6 14 2.764 1.834 0.348 161.860 o
5 -6 15 43.956 46.583 1.086 11.836 o
5 -6 16 1.690 1.444 0.263 282.889 o
5 -5 0 245.872 250.145 1.328 1.176 o
5 -5 1 29.992 30.089 0.221 73.001 o
5 -5 2 217.130 221.236 0.748 1.606 o
5 -5 3 16.778 16.726 0.274 137.229 o
5 -5 4 66.257 65.985 0.432 15.638 o
5 -5 6 4.276 4.416 0.190 488.151 o
5 -5 7 5.467 5.512 0.190 456.607 o
5 -5 8 2.573 2.656 0.221 391.270 o
5 -5 9 16.078 15.303 0.327 117.611 o
5 -5 10 12.016 11.762 0.327 139.689 o
5 -5 11 20.678 20.562 0.400 74.637 o
5 -5 12 17.116 16.957 0.369 95.316 o
5 -5 13 17.562 18.865 0.495 60.925 o
5 -5 14 16.408 17.031 0.443 75.049 o
5 -5 15 11.070 11.066 0.527 64.363 o
5 -5 16 12.359 12.405 0.327 137.123 o
5 -4 0 6.310 6.893 0.148 615.275 o
5 -4 1 210.947 218.791 0.938 1.633 o
5 -4 2 47.871 49.576 0.285 30.023 o
5 -4 3 139.820 142.235 0.643 3.743 o
5 -4 4 46.074 46.193 0.379 29.633 o
5 -4 5 51.564 53.032 0.411 23.658 o
5 -4 6 23.843 23.576 0.232 102.669 o
5 -4 7 13.964 13.732 0.295 147.155 o
5 -4 8 9.944 9.991 0.242 238.090 o
5 -4 9 2.437 2.540 0.295 223.718 o
5 -4 10 3.343 3.573 0.295 220.290 o
5 -3 0 494.642 506.275 2.572 0.292 o
5 -3 1 77.108 77.978 0.369 12.274 o
5 -3 2 153.319 158.297 0.601 3.151 o
5 -3 3 37.768 37.740 0.358 41.263 o
5 -3 4 29.425 30.542 0.358 57.023 o
5 -3 5 19.366 19.097 0.200 150.354 o
5 -3 6 9.949 9.780 0.190 329.524 o
5 -3 7 10.453 10.075 0.179 339.221 o
5 -3 8 6.516 6.408 0.327 169.239 o
5 -3 9 5.407 6.165 0.316 183.726 o
5 -3 10 5.234 5.196 0.306 197.909 o
5 -3 11 2.531 2.961 0.390 128.842 o
5 -3 12 3.854 4.036 0.274 251.291 o
5 -3 13 1.133 0.780 0.242 335.845 o
5 -3 14 2.272 3.077 0.580 58.707 o
5 -2 0 229.053 233.546 0.938 1.416 o
5 -2 1 51.133 53.054 0.369 24.845 o
5 -2 2 209.774 213.922 0.854 1.689 o
5 -2 4 142.459 143.416 0.611 3.666 o
5 -2 5 4.693 4.616 0.158 652.629 o
5 -2 6 86.739 88.570 0.590 8.881 o
5 -2 7 8.593 8.906 0.242 255.962 o
5 -2 8 45.372 46.056 0.717 19.301 o
5 -2 9 9.348 9.274 0.316 163.225 o
5 -2 10 18.477 18.812 0.411 77.956 o
5 -2 11 8.091 8.220 0.464 85.659 o
5 -2 12 5.226 5.670 0.495 78.494 o
5 -2 13 5.885 6.281 0.443 96.740 o
5 -2 14 0.844 0.875 0.274 263.321 o
5 -2 15 3.699 3.183 0.295 219.840 o
5 -1 0 20.724 21.363 0.306 98.302 o
5 -1 1 84.599 87.453 0.443 9.897 o
5 -1 2 36.670 37.909 0.369 41.681 o
5 -1 3 18.302 19.002 0.253 133.210 o
5 -1 4 34.215 34.926 0.400 43.716 o
5 -1 5 1.903 1.960 0.169 675.344 o
5 -1 6 26.407 26.474 0.327 70.997 o
5 -1 8 17.654 17.042 0.379 90.453 o
5 -1 10 9.196 9.032 0.306 173.793 o
5 -1 11 0.505 0.980 0.316 198.042 o
5 -1 12 3.264 3.604 0.495 79.858 o
5 -1 13 0.885 1.054 0.337 173.915 o
5 0 0 143.757 146.609 0.580 3.600 o
5 0 1 35.160 36.286 0.358 45.034 o
5 0 2 111.603 112.884 0.464 5.982 o
5 0 3 3.608 3.531 0.158 703.820 o
5 0 4 60.136 60.642 0.464 17.812 o
5 0 5 46.334 46.108 0.422 28.076 o
5 0 6 29.514 28.909 0.327 62.164 o
5 0 7 77.304 77.525 0.780 9.500 o
5 0 8 13.053 12.995 0.263 177.983 o
5 0 9 74.908 77.346 1.086 7.641 o
5 0 10 4.566 4.353 0.443 98.641 o
5 0 11 51.441 52.769 1.560 6.399 o
5 0 12 1.025 1.265 0.306 211.484 o
5 0 13 26.581 27.444 0.464 50.400 o
5 1 0 12.898 13.364 0.179 267.253 o
5 1 1 1.993 2.129 0.137 1001.120 o
5 1 3 11.454 11.709 0.190 287.838 o
5 1 4 24.939 24.841 0.285 84.666 o
5 1 5 10.003 10.075 0.190 325.951 o
5 1 6 60.022 60.262 0.727 13.953 o
5 1 7 4.438 4.395 0.285 230.983 o
5 1 8 77.946 78.442 0.938 8.307 o
5 1 10 71.920 76.977 1.402 6.002 o
5 1 12 51.484 54.877 1.086 10.646 o
5 1 14 29.968 31.417 1.634 6.840 o
5 2 1 165.514 165.147 1.012 2.549 o
5 2 2 2.045 2.129 0.148 868.084 o
5 2 3 74.956 74.058 0.506 12.147 o
5 2 4 2.757 2.593 0.169 655.456 o
5 2 5 24.120 23.397 0.316 82.335 o
5 2 6 1.072 1.212 0.253 308.289 o
5 2 7 4.678 4.321 0.295 214.928 o
5 2 13 1.239 1.381 0.242 334.971 o
5 3 0 1.474 1.423 0.137 1027.130 o
5 3 1 1.134 1.275 0.137 1036.800 o
5 3 2 1.919 1.802 0.169 676.250 o
5 3 3 7.469 7.567 0.190 397.353 o
5 3 4 3.145 3.014 0.190 516.630 o
5 3 5 8.474 8.263 0.306 178.800 o
5 3 6 4.606 3.963 0.295 215.795 o
5 3 7 5.506 5.649 0.274 239.652 o
5 3 8 5.474 5.407 0.337 163.691 o
5 3 9 2.229 1.707 0.285 241.651 o
5 3 10 5.095 5.354 0.337 164.656 o
5 3 12 3.595 4.226 0.411 114.881 o
5 4 0 272.189 269.305 1.475 0.975 o
5 4 1 27.808 27.686 0.327 66.718 o
5 4 2 196.102 194.983 1.475 1.704 o
5 4 3 0.938 0.769 0.190 547.793 o
5 4 4 123.467 124.171 0.854 4.399 o
5 4 5 2.292 2.224 0.285 240.979 o
5 4 6 67.362 68.557 0.938 9.845 o
5 4 7 6.137 6.113 0.337 161.115 o
5 4 8 30.864 30.542 0.537 37.938 o
5 4 9 5.981 6.060 0.253 271.921 o
5 4 10 11.340 11.171 0.390 108.013 o
5 4 11 3.779 3.520 0.221 378.595 o
5 4 12 3.160 3.351 0.422 109.933 o
5 5 0 34.856 34.073 0.411 42.681 o
5 5 1 53.388 52.748 0.464 21.708 o
5 5 2 16.173 16.125 0.285 136.300 o
5 5 3 23.647 22.448 0.316 84.927 o
5 5 4 5.257 5.533 0.316 185.174 o
5 5 5 8.152 8.105 0.348 144.348 o
5 5 6 1.092 1.064 0.253 308.381 o
5 5 7 2.581 2.877 0.274 257.864 o
5 5 9 1.034 0.769 0.253 308.711 o
5 5 11 0.676 0.812 0.190 548.756 o
5 6 1 9.929 9.843 0.274 199.628 o
5 6 2 0.766 0.927 0.190 548.189 o
5 6 3 18.157 17.800 0.400 82.339 o
5 6 4 1.333 1.433 0.274 262.342 o
5 6 5 22.633 21.099 0.443 62.575 o
5 6 6 1.653 1.528 0.306 210.720 o
5 6 7 20.889 19.908 0.495 56.671 o
5 6 8 1.230 1.423 0.443 100.939 o
5 6 9 14.756 13.996 0.506 64.383 o
5 6 11 8.069 8.948 0.548 62.402 o
5 7 0 8.007 8.062 0.253 248.125 o
5 7 1 5.385 5.554 0.295 209.968 o
5 7 2 17.116 16.652 0.590 47.263 o
5 7 3 11.514 10.834 0.464 80.407 o
5 7 4 29.572 28.245 0.590 35.533 o
5 7 5 13.006 13.037 0.474 74.300 o
5 7 6 38.051 37.224 0.938 16.086 o
5 7 7 9.759 9.422 0.738 34.940 o
5 7 8 36.909 37.561 1.170 11.598 o
5 7 9 5.212 5.364 0.379 131.436 o
5 7 10 27.681 28.181 0.706 28.722 o
5 8 1 25.582 25.494 1.170 12.956 o
5 8 3 9.967 10.349 0.548 60.889 o
5 8 4 5.745 6.429 0.706 39.059 o
5 8 5 0.797 1.402 0.422 111.365 o
5 8 6 4.393 4.110 0.674 43.130 o
5 8 8 2.140 1.612 0.390 129.526 o
5 8 9 4.273 4.627 0.390 126.382 o
5 9 0 29.132 29.151 1.560 7.500 o
5 9 1 10.637 11.361 0.474 77.987 o
5 9 2 29.181 30.764 0.780 23.991 o
5 9 4 21.551 20.498 0.664 35.918 o
5 9 6 12.360 12.088 0.769 31.505 o
5 9 8 5.620 6.229 0.674 42.776 o
5 10 0 79.253 77.441 1.634 4.724 o
5 10 1 3.170 3.510 0.464 91.039 o
5 10 2 36.571 35.559 0.780 21.258 o
5 10 4 13.893 13.364 0.664 40.672 o
5 10 6 4.523 4.047 1.012 19.273 o
5 11 0 2.560 2.856 0.422 110.436 o
5 11 1 13.679 13.764 0.759 31.854 o
5 11 3 6.222 5.217 0.759 33.916 o
5 11 5 2.242 2.698 0.432 105.348 o
5 11 6 2.861 2.572 0.432 105.085 o
5 12 0 12.499 13.680 0.759 32.130 o
5 12 1 56.097 53.517 1.402 7.292 o
5 12 2 6.669 6.250 0.580 57.194 o
5 12 3 35.243 34.505 1.634 6.671 o
5 12 5 18.507 18.433 0.769 29.308 o
5 13 2 2.620 2.034 0.611 52.836 o
5 13 4 4.471 5.417 0.854 26.986 o
5 14 0 10.994 11.962 1.792 6.114 o
5 14 2 10.473 9.938 0.453 85.599 o
5 15 0 20.473 20.014 0.717 32.199 o
5 15 1 7.297 7.725 0.938 22.182 o
6 -19 11 71.436 72.730 3.351 1.585 o
6 -19 13 35.726 35.243 1.475 7.962 o
6 -19 14 53.774 51.905 2.730 2.432 o
6 -18 10 34.239 33.504 1.792 5.670 o
6 -18 11 16.786 15.935 1.560 7.927 o
6 -18 13 19.504 18.675 1.475 8.737 o
6 -18 15 17.667 19.012 1.170 13.673 o
6 -16 9 30.962 28.866 1.792 5.768 o
6 -16 13 11.574 10.665 1.244 12.560 o
6 -16 14 2.940 2.487 0.453 95.608 o
6 -16 15 5.101 4.563 0.432 102.852 o
6 -16 16 4.783 4.184 0.938 22.394 o
6 -15 7 60.202 56.806 2.730 2.384 o
6 -15 8 23.369 21.521 1.634 7.088 o
6 -15 9 44.409 43.200 1.170 10.733 o
6 -15 10 33.719 32.102 0.938 17.211 o
6 -15 11 23.131 22.343 1.086 15.158 o
6 -15 12 31.513 30.268 1.012 15.700 o
6 -15 13 7.727 8.336 0.590 54.471 o
6 -15 14 20.886 21.278 0.938 20.043 o
6 -14 7 6.456 6.439 1.244 12.730 o
6 -14 9 33.021 31.933 1.170 12.146 o
6 -14 10 1.661 1.328 0.432 105.810 o
6 -14 11 53.742 54.308 1.244 8.752 o
6 -14 12 2.665 3.183 0.464 91.321 o
6 -14 13 52.996 55.035 1.170 9.530 o
6 -14 14 2.302 2.298 0.379 136.441 o
6 -14 15 37.320 38.109 0.780 20.712 o
6 -14 16 1.468 1.507 0.369 145.081 o
6 -13 4 850.182 796.932 13.248 0.057 o
6 -13 5 283.480 283.174 6.229 0.338 o
6 -13 6 717.574 703.134 6.619 0.117 o
6 -13 7 205.513 200.211 2.108 1.349 o
6 -13 8 486.375 471.064 8.568 0.152 o
6 -13 9 120.113 116.467 1.792 2.958 o
6 -13 10 271.768 265.100 3.510 0.655 o
6 -13 11 57.546 56.700 1.950 4.298 o
6 -13 12 127.067 123.634 2.877 1.626 o
6 -13 13 23.392 24.419 0.664 34.177 o
6 -13 14 49.992 51.009 1.328 8.297 o
6 -13 15 8.606 10.539 0.674 41.630 o
6 -13 16 16.560 18.053 0.759 30.602 o
6 -12 0 15.725 14.755 0.348 110.408 o
6 -12 3 281.414 278.579 5.375 0.410 o
6 -12 4 94.111 95.589 1.560 4.269 o
6 -12 5 288.184 286.209 2.877 0.691 o
6 -12 6 110.336 105.791 2.413 2.266 o
6 -12 7 263.808 262.454 2.877 0.780 o
6 -12 8 92.430 88.960 1.244 5.501 o
6 -12 9 216.236 213.374 2.572 1.098 o
6 -12 10 59.003 56.458 1.718 5.235 o
6 -12 11 158.175 159.467 2.961 1.323 o
6 -12 12 29.970 30.458 0.854 20.799 o
6 -12 13 102.284 104.695 2.413 2.346 o
6 -12 14 12.482 13.606 0.769 31.324 o
6 -12 15 57.724 64.699 3.193 1.787 o
6 -12 16 4.347 4.300 0.443 98.816 o
6 -11 1 10.797 10.971 0.253 212.961 o
6 -11 2 1.973 1.992 0.211 436.575 o
6 -11 4 7.845 7.978 0.379 124.402 o
6 -11 6 9.583 8.737 0.306 172.690 o
6 -11 7 3.331 3.172 0.306 206.308 o
6 -11 8 5.552 5.459 0.527 69.490 o
6 -11 9 4.743 4.753 0.422 108.136 o
6 -11 11 4.698 4.458 0.580 58.076 o
6 -11 13 3.865 4.131 0.664 44.566 o
6 -11 15 2.789 2.139 0.390 128.952 o
6 -10 0 7.891 7.799 0.221 308.546 o
6 -10 1 51.611 50.282 0.411 24.312 o
6 -10 2 13.507 14.196 0.348 118.299 o
6 -10 3 23.224 23.671 0.422 63.408 o
6 -10 4 12.918 13.553 0.285 160.448 o
6 -10 5 4.758 5.080 0.253 283.852 o
6 -10 6 8.571 8.631 0.348 142.402 o
6 -10 8 5.553 5.248 0.432 102.133 o
6 -10 10 4.586 4.553 0.348 157.137 o
6 -10 12 4.709 4.405 0.443 98.516 o
6 -10 14 4.878 4.816 0.348 156.323 o
6 -10 16 4.370 4.795 0.316 188.769 o
6 -9 0 85.828 84.059 0.780 8.252 o
6 -9 1 69.104 68.535 0.632 12.607 o
6 -9 2 113.278 111.714 0.938 4.933 o
6 -9 3 77.184 76.377 0.664 10.425 o
6 -9 4 98.579 95.199 0.643 7.187 o
6 -9 5 71.781 69.189 0.611 12.272 o
6 -9 6 69.366 66.259 0.495 14.178 o
6 -9 7 54.048 52.463 0.527 20.127 o
6 -9 8 46.476 45.107 0.696 19.689 o
6 -9 9 31.737 29.910 0.464 43.634 o
6 -9 10 30.339 29.541 0.611 33.204 o
6 -9 11 13.213 12.678 0.390 102.162 o
6 -9 12 18.204 17.916 0.443 71.583 o
6 -9 13 3.054 2.888 0.348 160.896 o
6 -9 14 9.442 9.295 0.495 74.190 o
6 -9 16 4.092 4.195 0.242 314.785 o
6 -8 0 90.859 89.898 0.611 8.268 o
6 -8 1 53.516 54.519 0.432 21.960 o
6 -8 2 57.222 55.478 0.411 20.627 o
6 -8 3 9.951 10.413 0.137 450.682 o
6 -8 4 12.193 11.993 0.190 274.181 o
6 -8 5 2.519 2.529 0.158 746.140 o
6 -8 7 26.636 26.506 0.527 43.825 o
6 -8 8 6.735 6.798 0.211 355.841 o
6 -8 9 49.794 49.597 0.780 16.263 o
6 -8 10 11.322 11.509 0.306 158.046 o
6 -8 11 54.081 55.309 0.938 12.289 o
6 -8 12 9.506 9.622 0.348 138.164 o
6 -8 13 41.268 41.345 0.854 17.239 o
6 -8 14 5.245 5.522 0.516 72.406 o
6 -8 15 23.666 23.903 0.569 42.800 o
6 -8 16 2.073 2.298 0.379 136.598 o
6 -7 0 585.457 584.960 2.877 0.213 o
6 -7 1 69.682 70.022 0.422 14.360 o
6 -7 2 689.738 695.420 2.498 0.159 o
6 -7 3 110.804 111.630 0.580 5.861 o
6 -7 4 509.707 508.383 2.108 0.290 o
6 -7 5 126.372 126.279 0.601 4.608 o
6 -7 6 270.347 270.158 1.475 0.981 o
6 -7 7 111.698 112.641 0.717 5.489 o
6 -7 8 111.467 110.544 0.748 5.490 o
6 -7 9 81.336 81.636 0.938 7.875 o
6 -7 10 33.505 32.776 0.580 32.539 o
6 -7 11 49.537 49.734 0.727 17.444 o
6 -7 12 5.994 5.333 0.379 130.235 o
6 -7 13 25.500 26.875 0.569 40.430 o
6 -7 15 11.399 11.403 0.358 123.498 o
6 -6 0 2.520 2.572 0.105 1561.050 o
6 -6 1 3583.860 3609.140 13.248 0.006 o
6 -6 2 13.430 13.564 0.200 233.398 o
6 -6 3 3261.440 3284.300 9.348 0.007 o
6 -6 4 21.406 21.342 0.295 99.116 o
6 -6 5 2182.340 2191.340 10.908 0.015 o
6 -6 6 17.861 17.484 0.242 145.304 o
6 -6 7 1281.820 1292.360 3.583 0.047 o
6 -6 8 10.063 9.759 0.232 253.269 o
6 -6 9 691.823 713.031 4.521 0.141 o
6 -6 10 3.824 3.762 0.253 293.404 o
6 -6 11 335.497 351.330 3.120 0.516 o
6 -6 13 143.448 154.165 1.865 2.248 o
6 -6 15 54.119 60.083 1.475 6.709 o
6 -5 0 50.033 50.577 0.316 27.437 o
6 -5 1 1.176 1.486 0.116 1431.590 o
6 -5 2 6.079 6.197 0.126 785.383 o
6 -5 3 28.127 28.392 0.295 69.886 o
6 -5 4 4.140 4.131 0.148 762.408 o
6 -5 5 57.761 58.386 0.495 18.439 o
6 -5 6 21.339 21.215 0.274 105.957 o
6 -5 7 55.204 55.983 0.485 19.932 o
6 -5 8 31.635 30.637 0.474 42.459 o
6 -5 9 38.878 38.836 0.706 22.743 o
6 -5 10 31.684 31.311 0.569 34.786 o
6 -5 11 21.735 22.332 0.369 77.778 o
6 -5 12 24.925 24.862 0.422 59.911 o
6 -5 13 9.727 9.000 0.411 103.683 o
6 -5 14 15.998 16.388 0.516 59.896 o
6 -5 15 3.542 3.773 0.358 150.562 o
6 -4 0 47.091 47.563 0.327 30.131 o
6 -4 1 4.575 4.511 0.116 1067.920 o
6 -4 2 10.585 10.623 0.148 400.446 o
6 -4 3 5.414 5.596 0.137 757.304 o
6 -4 5 17.372 17.611 0.211 165.702 o
6 -4 6 4.670 4.711 0.158 651.806 o
6 -4 7 16.426 16.515 0.263 145.449 o
6 -4 8 8.114 7.989 0.295 192.107 o
6 -4 9 9.486 9.390 0.274 204.012 o
6 -4 10 8.604 8.442 0.295 188.528 o
6 -4 11 3.407 3.541 0.274 254.005 o
6 -4 12 7.314 7.398 0.348 147.612 o
6 -4 14 5.389 5.343 0.348 154.731 o
6 -3 0 817.158 835.821 2.877 0.113 o
6 -3 1 3.029 3.235 0.126 1079.260 o
6 -3 2 536.118 548.042 2.108 0.259 o
6 -3 3 1.996 2.066 0.137 1002.070 o
6 -3 4 212.434 214.660 1.012 1.619 o
6 -3 5 2.546 2.540 0.148 848.138 o
6 -3 6 73.643 73.331 0.548 12.120 o
6 -3 7 2.771 2.498 0.211 428.966 o
6 -3 8 26.601 25.852 0.527 44.132 o
6 -3 9 1.987 2.361 0.411 116.553 o
6 -3 10 10.497 10.613 0.327 147.748 o
6 -3 11 0.784 0.980 0.274 263.328 o
6 -3 12 4.637 3.815 0.274 248.409 o
6 -3 14 2.241 1.960 0.253 304.364 o
6 -2 0 20.851 20.804 0.306 98.815 o
6 -2 1 6.816 6.924 0.148 594.106 o
6 -2 2 11.404 11.572 0.179 307.185 o
6 -2 4 9.341 9.443 0.190 343.599 o
6 -2 5 3.932 3.878 0.169 615.188 o
6 -2 6 10.309 10.550 0.211 278.868 o
6 -2 7 8.678 9.095 0.274 210.224 o
6 -2 8 10.630 10.739 0.327 146.997 o
6 -2 9 10.891 10.381 0.316 154.431 o
6 -2 10 8.459 9.095 0.400 110.753 o
6 -2 11 9.860 10.645 0.601 51.323 o
6 -2 12 4.833 4.690 0.295 213.718 o
6 -2 13 6.891 6.271 0.316 178.559 o
6 -2 14 1.930 1.960 0.306 210.077 o
6 -2 15 3.838 3.805 0.327 179.591 o
6 -1 0 0.612 0.674 0.126 1231.490 o
6 -1 1 4.028 4.142 0.148 766.655 o
6 -1 2 0.683 0.717 0.137 1049.160 o
6 -1 3 4.175 4.342 0.158 673.892 o
6 -1 5 25.319 25.642 0.274 84.458 o
6 -1 7 41.306 40.365 0.580 26.398 o
6 -1 8 2.120 2.561 0.253 303.755 o
6 -1 9 41.906 41.155 0.696 21.728 o
6 -1 10 4.400 4.268 0.464 90.200 o
6 -1 11 31.028 31.870 0.674 28.438 o
6 -1 12 4.721 5.554 0.348 155.899 o
6 -1 13 17.820 19.012 0.411 79.004 o
6 -1 14 3.239 3.952 0.337 169.796 o
6 0 0 9.885 10.096 0.169 374.658 o
6 0 1 3409.090 3428.400 14.797 0.006 o
6 0 2 9.066 9.359 0.169 403.147 o
6 0 3 2340.720 2368.180 10.908 0.013 o
6 0 4 4.382 4.469 0.190 485.882 o
6 0 5 1380.310 1396.750 6.229 0.039 o
6 0 6 1.533 1.296 0.306 210.987 o
6 0 7 725.148 736.554 4.289 0.133 o
6 0 9 329.350 345.955 3.741 0.476 o
6 0 11 126.250 138.357 1.792 2.678 o
6 0 13 41.045 44.169 1.086 12.267 o
6 1 0 213.093 214.301 1.012 1.615 o
6 1 1 120.586 120.514 0.696 4.868 o
6 1 2 335.276 333.572 1.634 0.654 o
6 1 3 34.837 34.716 0.379 44.757 o
6 1 4 341.888 342.456 1.718 0.623 o
6 1 5 6.665 6.555 0.232 306.779 o
6 1 6 270.836 271.170 2.255 0.854 o
6 1 8 176.385 181.514 1.865 1.753 o
6 1 10 95.701 101.660 1.560 4.139 o
6 1 12 43.692 47.089 0.854 16.183 o
6 2 0 0.751 0.706 0.137 1048.330 o
6 2 1 27.542 26.695 0.337 66.695 o
6 2 2 13.938 13.869 0.190 236.550 o
6 2 3 4.961 4.785 0.179 521.123 o
6 2 4 31.533 31.227 0.316 57.644 o
6 2 6 39.365 38.468 0.780 20.122 o
6 2 7 1.052 1.349 0.253 308.201 o
6 2 8 34.871 33.198 0.527 34.874 o
6 2 9 2.614 2.298 0.274 258.601 o
6 2 10 23.786 23.481 0.474 54.540 o
6 2 11 3.172 3.120 0.411 115.631 o
6 2 12 13.170 13.237 0.411 93.530 o
6 3 0 92.047 90.594 0.706 7.718 o
6 3 1 37.391 36.992 0.400 39.399 o
6 3 2 41.669 41.229 0.464 30.938 o
6 3 3 16.375 15.872 0.221 174.128 o
6 3 4 12.821 12.173 0.316 142.395 o
6 3 5 5.369 5.027 0.295 211.069 o
6 3 6 2.605 2.572 0.295 223.332 o
6 3 7 1.164 1.180 0.274 262.770 o
6 4 0 10.626 10.760 0.221 257.093 o
6 4 1 45.100 44.696 0.474 27.375 o
6 4 2 7.910 7.609 0.211 333.178 o
6 4 3 32.956 32.450 0.527 36.497 o
6 4 4 7.095 7.093 0.274 226.480 o
6 4 5 17.974 17.389 0.369 92.573 o
6 4 6 6.578 6.049 0.348 151.203 o
6 4 7 8.088 7.925 0.337 152.841 o
6 4 8 5.393 5.322 0.443 97.606 o
6 4 9 3.358 2.761 0.316 193.490 o
6 4 10 3.556 3.594 0.232 348.293 o
6 4 11 1.480 1.328 0.242 334.431 o
6 5 0 2.910 2.993 0.179 578.988 o
6 5 2 5.876 5.659 0.221 345.895 o
6 5 4 6.729 6.756 0.316 178.275 o
6 5 5 1.792 1.929 0.295 225.434 o
6 5 6 6.000 5.786 0.411 111.582 o
6 5 7 4.806 4.869 0.285 228.531 o
6 5 8 4.487 4.163 0.400 120.025 o
6 5 9 6.446 6.049 0.306 191.945 o
6 5 10 2.877 2.698 0.253 300.573 o
6 5 11 5.641 5.196 0.548 64.391 o
6 6 0 5.716 5.238 0.221 350.133 o
6 6 1 342.986 335.595 1.792 0.623 o
6 6 2 2.466 2.519 0.253 302.576 o
6 6 3 264.250 256.995 2.023 0.943 o
6 6 4 1.654 1.897 0.274 261.365 o
6 6 5 167.503 167.950 1.718 2.004 o
6 6 6 1.638 1.286 0.285 243.050 o
6 6 7 86.770 89.582 1.328 5.412 o
6 6 8 1.619 1.402 0.295 226.058 o
6 6 9 36.895 37.624 1.170 11.597 o
6 6 10 1.268 1.539 0.348 163.235 o
6 7 0 452.322 436.096 3.425 0.325 o
6 7 1 307.164 303.894 3.510 0.559 o
6 7 2 403.737 397.301 5.607 0.278 o
6 7 3 195.540 192.106 2.803 1.153 o
6 7 4 296.913 298.825 4.911 0.431 o
6 7 5 104.879 106.023 2.108 2.761 o
6 7 6 178.341 180.344 2.877 1.224 o
6 7 7 48.594 47.110 1.244 9.359 o
6 7 8 87.170 93.798 1.718 4.026 o
6 7 9 20.176 20.435 0.527 52.290 o
6 8 0 12.135 11.814 0.854 25.925 o
6 8 2 16.604 18.549 0.854 24.705 o
6 8 3 12.901 12.373 0.674 40.044 o
6 8 4 19.061 18.591 0.622 41.737 o
6 8 5 26.045 25.873 1.012 16.650 o
6 8 6 17.071 17.969 1.402 9.719 o
6 8 7 26.558 25.705 0.854 22.042 o
6 8 8 11.789 10.739 0.495 71.378 o
6 9 1 18.637 18.675 0.854 24.329 o
6 9 3 5.609 4.574 0.938 22.353 o
6 10 0 27.290 27.507 0.664 31.677 o
6 10 1 7.303 7.209 0.495 76.695 o
6 10 2 22.512 22.722 0.569 44.065 o
6 10 3 3.849 2.972 0.632 49.180 o
6 10 4 14.659 14.702 0.938 21.243 o
6 10 6 7.933 8.558 0.664 43.348 o
6 11 0 1.905 1.865 0.464 91.788 o
6 11 2 4.402 4.479 0.664 44.468 o
6 11 4 3.993 4.943 0.537 67.530 o
6 11 6 2.275 1.676 0.506 77.124 o
6 12 0 12.450 11.741 0.632 45.385 o
6 12 1 12.388 12.657 1.634 7.321 o
6 12 2 5.604 6.619 1.086 16.695 o
6 12 3 8.278 9.559 1.012 19.014 o
6 12 4 2.655 2.519 0.632 49.357 o
6 12 5 5.486 5.807 0.548 64.334 o
6 13 0 146.052 148.095 4.363 0.814 o
6 13 1 79.262 82.732 2.730 2.191 o
6 13 2 98.920 102.282 3.035 1.696 o
6 13 3 55.891 59.272 1.792 4.939 o
6 14 0 7.922 7.841 0.664 43.440 o
6 15 0 2.958 3.204 0.938 22.468 o
7 -20 13 17.478 16.473 1.012 18.080 o
7 -19 12 46.459 44.001 2.730 2.488 o
7 -19 13 11.602 11.582 1.244 12.546 o
7 -19 14 21.777 23.376 1.244 11.872 o
7 -17 11 5.688 5.955 1.634 7.404 o
7 -17 12 22.832 22.311 1.718 6.439 o
7 -17 14 14.501 13.659 0.537 58.495 o
7 -16 10 12.803 13.269 1.718 6.623 o
7 -16 11 29.915 30.648 1.328 9.970 o
7 -16 12 22.359 20.583 1.560 7.772 o
7 -16 13 21.792 20.699 1.792 5.964 o
7 -16 14 22.314 21.605 1.086 15.261 o
7 -16 15 13.257 11.983 1.086 16.258 o
7 -15 9 28.219 26.685 0.717 28.188 o
7 -15 10 48.710 44.781 2.108 3.966 o
7 -15 11 26.935 27.159 1.012 16.465 o
7 -15 12 18.717 18.096 0.780 28.607 o
7 -15 13 20.572 19.603 1.086 15.489 o
7 -15 14 4.944 4.332 0.432 103.085 o
7 -15 15 12.610 12.120 0.727 34.950 o
7 -14 6 97.935 98.308 2.803 1.937 o
7 -14 7 6.319 5.407 0.759 33.894 o
7 -14 8 74.293 70.991 2.572 2.498 o
7 -14 9 5.796 6.165 0.580 57.506 o
7 -14 10 50.023 48.100 1.402 7.722 o
7 -14 11 2.257 2.192 0.348 162.196 o
7 -14 12 30.941 30.458 0.706 27.058 o
7 -14 14 17.626 19.550 0.854 24.434 o
7 -14 16 9.106 9.622 0.611 50.188 o
7 -13 4 584.397 582.230 10.128 0.106 o
7 -13 5 100.773 99.088 2.877 1.842 o
7 -13 6 388.192 382.726 4.985 0.321 o
7 -13 7 107.334 103.915 2.572 2.109 o
7 -13 8 225.341 223.649 3.193 0.874 o
7 -13 9 90.168 89.824 1.718 4.002 o
7 -13 10 115.471 109.996 2.182 2.494 o
7 -13 11 61.059 57.333 1.792 4.842 o
7 -13 12 51.769 51.778 1.086 10.771 o
7 -13 13 34.228 35.496 0.938 16.851 o
7 -13 14 20.023 21.415 0.854 23.811 o
7 -13 15 16.562 17.379 0.632 42.185 o
7 -13 16 6.641 5.912 0.938 22.271 o
7 -12 0 1.195 0.959 0.263 284.231 o
7 -12 3 5.557 6.408 0.348 153.186 o
7 -12 4 1.031 1.149 0.327 185.182 o
7 -12 5 13.185 14.006 0.453 79.249 o
7 -12 6 5.536 5.575 0.432 101.995 o
7 -12 7 17.830 17.748 0.495 61.247 o
7 -12 8 8.922 9.000 0.632 47.230 o
7 -12 9 16.016 14.797 0.717 34.543 o
7 -12 10 8.087 7.746 0.453 89.651 o
7 -12 11 9.889 9.622 0.474 79.713 o
7 -12 12 5.048 4.289 0.632 48.871 o
7 -12 13 4.007 3.826 0.422 109.158 o
7 -12 14 2.507 1.971 0.379 136.411 o
7 -11 0 72.293 71.265 1.012 8.611 o
7 -11 2 54.214 54.729 0.717 15.936 o
7 -11 4 18.765 19.592 0.464 65.081 o
7 -11 8 4.563 4.869 0.506 75.852 o
7 -11 10 12.866 12.858 0.495 69.248 o
7 -11 12 13.882 14.860 1.012 18.462 o
7 -11 14 9.161 8.800 0.379 120.755 o
7 -11 16 4.211 4.426 0.527 70.228 o
7 -10 0 14.982 15.282 0.253 164.987 o
7 -10 1 34.062 34.115 0.495 37.252 o
7 -10 2 23.989 24.008 0.590 40.410 o
7 -10 3 30.950 30.700 0.696 27.564 o
7 -10 4 23.926 23.787 0.548 44.931 o
7 -10 5 16.034 16.051 0.358 103.277 o
7 -10 6 13.772 13.743 0.306 141.400 o
7 -10 7 4.628 4.384 0.327 177.201 o
7 -10 8 3.919 3.931 0.348 158.861 o
7 -10 14 1.174 1.159 0.316 197.591 o
7 -10 16 1.171 1.865 0.369 145.141 o
7 -9 0 21.118 21.394 0.348 85.427 o
7 -9 1 25.559 25.726 0.432 56.843 o
7 -9 2 23.554 23.650 0.495 51.791 o
7 -9 3 32.603 32.334 0.316 54.916 o
7 -9 4 14.989 14.323 0.285 147.030 o
7 -9 5 47.204 45.666 0.527 24.294 o
7 -9 6 5.563 5.038 0.158 616.315 o
7 -9 7 63.093 62.170 0.664 14.018 o
7 -9 8 1.282 1.128 0.221 401.543 o
7 -9 9 70.865 69.252 0.938 9.435 o
7 -9 11 64.755 64.151 1.012 9.657 o
7 -9 13 47.355 47.542 1.170 10.304 o
7 -9 15 27.690 28.266 0.674 30.639 o
7 -8 0 132.688 131.190 0.590 4.252 o
7 -8 1 263.309 262.064 1.475 1.030 o
7 -8 2 268.834 268.915 1.475 0.990 o
7 -8 3 330.470 323.370 1.634 0.678 o
7 -8 4 299.152 294.851 1.244 0.846 o
7 -8 5 263.384 255.277 0.938 1.123 o
7 -8 6 227.633 223.418 1.475 1.338 o
7 -8 7 154.660 150.192 1.244 2.701 o
7 -8 8 139.325 136.565 1.170 3.251 o
7 -8 9 70.310 70.064 0.780 10.856 o
7 -8 10 73.218 71.929 1.244 6.943 o
7 -8 11 23.045 23.007 0.400 68.029 o
7 -8 12 33.635 32.871 0.780 22.438 o
7 -8 13 4.316 3.604 0.306 203.233 o
7 -8 14 13.736 14.228 0.390 99.219 o
7 -8 16 5.143 5.322 1.012 19.235 o
7 -7 0 2093.740 2104.890 7.008 0.017 o
7 -7 1 126.607 125.341 0.780 4.367 o
7 -7 2 1444.080 1431.830 7.240 0.035 o
7 -7 3 109.040 107.425 0.780 5.640 o
7 -7 4 702.438 701.501 3.267 0.150 o
7 -7 5 84.163 83.353 0.464 10.152 o
7 -7 6 291.687 291.584 1.170 0.886 o
7 -7 7 62.338 62.012 0.611 14.907 o
7 -7 8 117.143 117.479 1.012 4.487 o
7 -7 9 43.337 43.579 0.727 19.936 o
7 -7 10 46.999 46.330 1.244 9.498 o
7 -7 11 26.819 26.316 0.464 50.771 o
7 -7 12 19.186 19.845 0.348 92.649 o
7 -7 13 14.281 13.659 0.369 107.157 o
7 -7 14 8.152 8.663 0.337 151.480 o
7 -7 15 6.550 6.060 0.306 191.524 o
7 -7 16 3.584 4.384 0.516 73.309 o
7 -6 0 19.250 19.128 0.242 132.268 o
7 -6 1 343.710 344.090 1.718 0.617 o
7 -6 2 27.533 27.212 0.242 81.086 o
7 -6 3 201.837 199.736 1.012 1.800 o
7 -6 4 45.365 44.570 0.400 29.918 o
7 -6 5 88.853 88.886 0.611 8.532 o
7 -6 6 56.922 57.080 0.506 18.747 o
7 -6 7 32.419 32.155 0.506 38.564 o
7 -6 8 53.641 53.285 0.759 15.449 o
7 -6 9 8.883 8.452 0.400 110.572 o
7 -6 10 39.763 38.215 0.664 24.139 o
7 -6 12 23.906 24.029 0.495 51.224 o
7 -6 14 12.098 12.931 0.369 113.988 o
7 -6 15 0.347 0.896 0.221 404.035 o
7 -5 0 10.522 10.982 0.158 373.084 o
7 -5 1 193.496 196.153 1.012 1.915 o
7 -5 2 0.149 0.400 0.126 1238.070 o
7 -5 3 114.311 113.811 0.643 5.461 o
7 -5 4 4.310 4.163 0.148 754.974 o
7 -5 5 47.243 47.331 0.432 26.844 o
7 -5 6 12.811 12.552 0.221 222.811 o
7 -5 7 18.395 17.895 0.285 121.599 o
7 -5 8 17.471 16.778 0.337 105.927 o
7 -5 9 7.532 7.388 0.306 184.816 o
7 -5 10 15.999 16.083 0.422 82.195 o
7 -5 11 3.288 2.888 0.327 181.497 o
7 -5 12 10.487 10.908 0.369 120.890 o
7 -5 13 1.456 1.244 0.253 307.501 o
7 -5 14 4.968 5.659 0.327 174.753 o
7 -4 0 29.333 29.583 0.295 65.916 o
7 -4 1 231.040 231.754 1.170 1.360 o
7 -4 2 30.650 30.943 0.348 55.936 o
7 -4 3 119.420 119.186 0.516 5.240 o
7 -4 4 24.082 24.356 0.285 88.002 o
7 -4 5 31.139 31.122 0.369 52.807 o
7 -4 6 16.389 16.346 0.221 172.093 o
7 -4 7 2.823 2.508 0.274 257.693 o
7 -4 8 9.318 9.137 0.379 120.037 o
7 -4 10 4.076 4.479 0.285 232.215 o
7 -4 11 2.026 2.108 0.285 241.656 o
7 -4 13 2.046 2.361 0.253 304.345 o
7 -4 15 1.062 0.833 0.274 263.112 o
7 -3 0 249.664 251.304 0.938 1.213 o
7 -3 1 16.099 16.093 0.211 182.855 o
7 -3 2 243.723 245.307 0.780 1.292 o
7 -3 3 9.356 9.169 0.169 398.350 o
7 -3 4 132.622 132.118 0.706 4.104 o
7 -3 5 8.212 8.052 0.169 441.751 o
7 -3 6 51.069 50.429 0.559 20.854 o
7 -3 7 10.219 10.075 0.285 186.082 o
7 -3 8 14.262 14.049 0.348 116.126 o
7 -3 9 12.747 11.688 0.390 104.324 o
7 -3 10 2.328 2.150 0.295 224.319 o
7 -3 11 13.096 13.912 0.443 82.565 o
7 -3 13 10.509 11.034 0.400 105.104 o
7 -3 15 6.631 7.672 0.938 22.223 o
7 -2 0 2.799 2.824 0.137 956.669 o
7 -2 1 208.796 210.339 0.780 1.735 o
7 -2 2 26.229 25.399 0.348 69.006 o
7 -2 3 123.459 124.097 0.611 4.777 o
7 -2 4 36.526 36.202 0.369 42.767 o
7 -2 5 68.896 69.695 0.485 13.999 o
7 -2 6 29.174 28.866 0.327 62.847 o
7 -2 7 38.017 37.919 0.474 34.108 o
7 -2 8 16.696 16.673 0.400 86.496 o
7 -2 9 18.725 18.433 0.369 89.390 o
7 -2 10 6.999 6.977 0.464 87.269 o
7 -2 11 7.331 6.882 0.316 175.863 o
7 -2 12 2.144 1.655 0.274 260.590 o
7 -2 13 2.050 2.055 0.369 144.554 o
7 -1 0 587.765 588.775 2.572 0.215 o
7 -1 1 10.698 11.034 0.169 345.998 o
7 -1 2 319.735 320.725 1.560 0.715 o
7 -1 3 23.397 23.555 0.253 99.241 o
7 -1 4 154.031 155.177 0.706 3.105 o
7 -1 5 20.440 19.961 0.221 131.685 o
7 -1 6 74.062 75.038 0.854 9.462 o
7 -1 7 11.467 10.560 0.274 187.233 o
7 -1 8 36.970 36.075 0.611 28.088 o
7 -1 9 4.287 4.100 0.337 167.752 o
7 -1 10 19.803 21.047 0.464 62.732 o
7 -1 12 11.429 12.436 0.411 97.580 o
7 -1 14 6.694 6.977 0.443 95.602 o
7 0 0 854.025 862.369 3.351 0.103 o
7 0 1 454.081 453.538 2.340 0.352 o
7 0 2 572.465 573.894 2.498 0.227 o
7 0 3 147.299 146.366 0.759 3.354 o
7 0 4 355.724 357.632 1.792 0.574 o
7 0 5 27.903 27.107 0.348 64.037 o
7 0 6 215.783 218.274 1.634 1.391 o
7 0 8 124.434 127.681 1.475 3.267 o
7 0 9 1.875 2.656 0.422 110.818 o
7 0 10 65.677 72.066 1.328 6.838 o
7 0 11 4.546 4.374 0.369 140.523 o
7 0 12 31.011 32.724 0.717 26.085 o
7 0 13 4.002 4.121 0.443 99.112 o
7 1 0 251.952 251.620 1.402 1.125 o
7 1 1 228.956 225.683 1.086 1.416 o
7 1 2 191.535 189.924 1.170 1.911 o
7 1 3 134.305 132.739 0.938 3.741 o
7 1 4 112.074 111.862 0.780 5.350 o
7 1 5 62.629 63.213 0.854 11.638 o
7 1 6 55.822 56.099 0.780 14.362 o
7 1 7 24.287 23.007 0.516 48.670 o
7 1 8 23.879 22.754 0.369 72.751 o
7 1 9 7.769 7.936 0.464 86.113 o
7 1 10 8.453 8.505 0.400 111.281 o
7 1 11 2.014 2.045 0.390 129.476 o
7 1 12 2.294 2.751 0.411 116.295 o
7 2 0 1.387 1.360 0.137 1030.100 o
7 2 1 22.790 22.606 0.242 106.398 o
7 2 2 4.837 4.827 0.190 474.654 o
7 2 3 4.400 4.237 0.200 442.793 o
7 2 4 4.466 4.205 0.285 231.246 o
7 2 6 2.323 2.224 0.285 240.911 o
7 2 7 2.253 1.771 0.274 260.207 o
7 2 9 4.366 3.889 0.274 249.439 o
7 2 11 4.055 4.279 0.369 141.287 o
7 3 0 72.110 71.444 0.632 11.829 o
7 3 1 2.138 2.150 0.158 758.659 o
7 3 2 69.699 69.389 0.643 12.319 o
7 3 3 2.301 2.150 0.253 303.840 o
7 3 4 45.878 43.653 0.854 16.092 o
7 3 5 1.565 1.391 0.422 111.169 o
7 3 6 21.069 20.456 0.369 81.385 o
7 3 8 6.282 5.733 0.348 152.288 o
7 3 10 0.931 0.875 0.274 263.232 o
7 4 0 23.712 23.513 0.316 83.284 o
7 4 2 7.135 6.829 0.242 279.272 o
7 4 4 0.935 1.022 0.285 244.071 o
7 4 7 0.872 0.790 0.242 336.291 o
7 4 9 1.597 1.328 0.232 364.855 o
7 4 11 1.644 1.697 0.369 144.932 o
7 5 0 35.135 34.663 0.464 38.334 o
7 5 1 23.549 23.692 0.400 66.546 o
7 5 2 37.268 36.297 0.717 23.303 o
7 5 3 35.069 34.284 0.611 29.462 o
7 5 4 32.120 30.268 0.706 26.654 o
7 5 5 33.048 32.429 0.643 29.166 o
7 5 6 23.695 23.723 0.400 66.266 o
7 5 7 21.693 22.480 0.348 82.600 o
7 5 8 15.649 14.438 0.464 72.755 o
7 5 9 10.178 10.455 0.495 73.026 o
7 5 10 9.530 9.875 0.348 137.707 o
7 6 0 536.381 523.654 4.131 0.228 o
7 6 1 105.589 103.915 1.170 4.844 o
7 6 2 335.310 330.378 3.267 0.519 o
7 6 3 36.410 35.200 0.643 27.026 o
7 6 4 185.585 187.353 1.950 1.604 o
7 6 5 6.721 6.671 0.337 158.764 o
7 6 6 93.871 93.798 1.634 4.093 o
7 6 8 44.533 44.570 1.402 8.074 o
7 6 10 20.108 22.922 1.012 17.493 o
7 7 0 89.925 87.400 1.170 5.956 o
7 7 2 45.599 45.845 1.086 11.703 o
7 7 4 13.689 12.742 0.938 21.450 o
7 8 0 27.767 27.517 0.738 27.022 o
7 8 1 98.798 98.393 2.498 2.293 o
7 8 2 26.341 25.273 0.854 22.134 o
7 8 3 80.879 82.573 3.741 1.268 o
7 8 4 17.619 16.093 1.792 6.038 o
7 8 5 52.569 52.305 2.413 3.047 o
7 8 6 8.583 8.726 0.664 43.156 o
7 8 7 28.252 28.624 0.938 18.375 o
7 8 8 3.106 3.425 0.717 38.398 o
7 9 0 41.722 43.273 0.780 18.900 o
7 9 2 24.498 22.996 0.938 19.393 o
7 9 4 11.312 11.393 0.738 34.408 o
7 9 6 3.719 3.741 0.854 27.069 o
7 10 3 2.250 2.498 0.664 44.820 o
7 11 2 3.144 3.120 0.664 44.710 o
7 11 3 2.551 2.350 0.464 91.517 o
7 11 4 4.527 4.606 0.611 52.325 o
7 11 5 4.121 3.984 0.453 94.613 o
7 12 0 96.603 96.601 3.267 1.527 o
7 12 1 26.030 27.244 0.780 25.386 o
7 12 2 55.596 55.551 1.792 4.989 o
7 12 3 16.533 16.631 0.780 29.319 o
7 12 4 27.638 26.706 1.170 12.763 o
7 13 0 2.052 2.224 0.611 52.886 o
7 13 1 48.779 49.755 2.730 2.463 o
7 13 2 4.180 4.542 1.012 19.275 o
7 14 0 4.105 4.753 0.854 27.025 o
8 -20 13 12.629 12.615 1.012 18.645 o
8 -19 12 18.242 17.389 1.402 9.694 o
8 -19 14 17.169 14.586 1.086 15.931 o
8 -17 9 39.835 38.573 1.950 4.736 o
8 -17 10 11.592 11.572 1.718 6.641 o
8 -17 11 16.672 14.575 1.718 6.575 o
8 -17 13 5.037 7.135 1.475 9.070 o
8 -16 8 324.613 304.358 10.128 0.155 o
8 -16 10 232.001 224.745 8.568 0.229 o
8 -16 12 135.173 134.141 2.877 1.553 o
8 -16 13 1.055 1.718 0.453 96.313 o
8 -16 14 66.130 67.503 1.950 4.048 o
8 -16 15 1.616 2.076 0.411 116.778 o
8 -15 8 5.071 4.616 1.475 9.079 o
8 -15 10 14.335 13.490 0.632 44.178 o
8 -15 12 16.524 15.830 0.854 24.952 o
8 -15 14 12.373 11.835 1.244 12.518 o
8 -14 5 65.576 60.273 1.634 5.395 o
8 -14 6 29.570 29.552 0.717 27.174 o
8 -14 7 35.353 34.336 0.938 16.761 o
8 -14 8 21.713 20.119 0.717 31.744 o
8 -14 9 13.997 13.205 0.632 44.396 o
8 -14 10 13.621 13.068 0.769 31.139 o
8 -14 11 4.048 4.047 0.674 43.179 o
8 -14 12 7.849 8.379 0.495 75.859 o
8 -14 14 4.326 3.984 0.432 103.714 o
8 -13 3 15.341 16.125 0.464 72.037 o
8 -13 4 11.757 12.636 0.443 85.510 o
8 -13 5 12.248 12.320 0.717 35.984 o
8 -13 6 23.812 22.743 0.854 22.924 o
8 -13 7 9.403 8.990 0.664 42.895 o
8 -13 8 32.638 33.746 3.193 1.894 o
8 -13 9 6.341 7.177 0.506 74.304 o
8 -13 10 34.971 35.611 0.780 21.689 o
8 -13 11 3.276 3.931 0.422 109.660 o
8 -13 12 30.285 31.132 0.738 25.576 o
8 -13 14 21.308 22.237 0.559 46.376 o
8 -12 0 10.096 10.012 0.432 93.603 o
8 -12 1 15.939 16.504 0.527 57.970 o
8 -12 2 10.193 10.465 0.348 134.764 o
8 -12 3 9.542 9.875 0.348 137.672 o
8 -12 4 3.825 3.910 0.379 134.260 o
8 -12 5 1.967 2.139 0.432 105.574 o
8 -12 9 4.701 5.385 0.422 107.879 o
8 -12 10 4.503 4.205 0.422 108.595 o
8 -12 11 9.401 8.674 0.696 39.282 o
8 -12 12 4.006 4.300 0.643 47.475 o
8 -12 13 10.001 9.569 0.548 61.108 o
8 -12 15 7.113 7.483 0.706 38.744 o
8 -11 0 77.285 77.694 1.086 7.457 o
8 -11 1 40.487 40.755 0.727 21.192 o
8 -11 2 140.692 143.805 1.402 2.863 o
8 -11 3 32.203 33.588 0.938 17.337 o
8 -11 4 159.223 158.529 1.634 2.225 o
8 -11 5 23.864 26.337 0.759 27.289 o
8 -11 6 117.410 116.151 1.792 3.008 o
8 -11 7 16.006 15.271 0.495 64.625 o
8 -11 8 58.311 59.672 1.475 6.542 o
8 -11 9 8.927 8.916 0.780 31.564 o
8 -11 10 18.407 17.853 1.012 17.926 o
8 -11 11 3.717 3.773 0.422 109.400 o
8 -11 12 2.690 2.498 0.495 80.218 o
8 -11 13 1.017 1.159 0.306 211.533 o
8 -10 0 135.140 130.800 1.718 2.692 o
8 -10 1 100.342 100.648 1.475 4.246 o
8 -10 2 214.562 215.165 1.718 1.382 o
8 -10 3 133.696 136.323 1.244 3.294 o
8 -10 4 268.103 265.795 4.131 0.571 o
8 -10 5 132.118 135.933 3.815 1.046 o
8 -10 6 261.965 254.423 2.498 0.867 o
8 -10 7 101.897 98.308 1.086 5.384 o
8 -10 8 205.377 194.909 1.950 1.430 o
8 -10 9 65.153 63.962 0.938 10.350 o
8 -10 10 131.549 127.217 1.328 3.336 o
8 -10 11 36.025 35.770 0.674 25.613 o
8 -10 12 69.524 68.314 1.086 8.406 o
8 -10 13 17.960 17.758 0.400 82.780 o
8 -10 14 30.873 29.720 0.696 27.786 o
8 -10 15 8.446 8.284 0.316 168.888 o
8 -10 16 11.938 12.362 0.495 70.436 o
8 -9 0 41.985 41.977 0.559 26.530 o
8 -9 1 0.634 0.727 0.169 694.330 o
8 -9 2 32.393 32.144 0.369 50.335 o
8 -9 3 23.087 22.901 0.358 76.445 o
8 -9 4 17.747 18.169 0.274 128.641 o
8 -9 5 52.240 50.904 0.453 22.845 o
8 -9 6 6.581 6.555 0.211 359.741 o
8 -9 7 58.834 58.228 0.569 16.904 o
8 -9 8 1.396 1.676 0.253 307.149 o
8 -9 9 44.737 44.738 0.938 14.426 o
8 -9 11 24.880 24.746 0.400 63.393 o
8 -9 13 10.276 9.717 0.327 150.294 o
8 -9 15 3.181 2.761 0.379 135.530 o
8 -8 0 9.607 9.875 0.169 383.767 o
8 -8 1 86.053 85.683 0.548 9.336 o
8 -8 3 30.831 30.595 0.316 59.445 o
8 -8 4 4.587 4.490 0.169 590.633 o
8 -8 5 1.107 1.033 0.137 1039.800 o
8 -8 6 13.609 13.248 0.316 136.801 o
8 -8 7 5.697 5.280 0.211 380.732 o
8 -8 8 16.162 15.461 0.327 117.020 o
8 -8 9 18.451 18.559 0.337 100.045 o
8 -8 10 12.677 13.111 0.495 69.313 o
8 -8 11 23.320 23.218 0.537 46.882 o
8 -8 12 7.522 7.167 0.348 147.366 o
8 -8 13 19.141 19.592 0.348 93.126 o
8 -8 14 3.595 3.815 0.443 99.465 o
8 -8 15 11.791 12.215 0.358 121.185 o
8 -7 0 388.970 386.225 2.108 0.476 o
8 -7 1 2.619 2.635 0.126 1120.060 o
8 -7 2 518.643 510.702 3.120 0.263 o
8 -7 4 423.303 415.365 2.023 0.415 o
8 -7 5 0.607 0.790 0.169 694.310 o
8 -7 6 263.536 259.250 1.718 0.996 o
8 -7 7 1.173 1.107 0.221 401.925 o
8 -7 8 144.690 144.269 1.402 2.783 o
8 -7 9 0.971 0.938 0.242 335.999 o
8 -7 10 73.437 74.975 1.012 8.350 o
8 -7 12 34.473 34.716 0.474 38.141 o
8 -7 14 14.834 15.092 0.327 122.575 o
8 -6 0 10.766 10.918 0.169 345.796 o
8 -6 1 63.119 63.108 0.443 16.807 o
8 -6 2 2.211 2.118 0.116 1356.230 o
8 -6 3 12.079 12.141 0.169 306.932 o
8 -6 4 0.539 0.516 0.137 1051.900 o
8 -6 6 0.764 0.822 0.169 693.306 o
8 -6 7 4.742 4.837 0.253 284.744 o
8 -6 8 1.519 1.602 0.274 261.892 o
8 -6 9 10.387 9.664 0.358 128.853 o
8 -6 10 1.895 1.876 0.253 305.571 o
8 -6 11 11.708 11.667 0.400 102.084 o
8 -6 12 1.438 1.897 0.295 225.970 o
8 -6 13 9.267 9.158 0.358 132.629 o
8 -6 14 0.685 0.864 0.242 336.516 o
8 -6 15 5.634 5.133 0.422 107.075 o
8 -5 1 29.355 29.014 0.316 63.723 o
8 -5 2 3.650 3.784 0.137 895.146 o
8 -5 3 24.034 23.818 0.274 91.412 o
8 -5 4 6.383 6.123 0.169 518.544 o
8 -5 5 24.266 24.029 0.327 78.916 o
8 -5 6 3.737 3.857 0.190 501.625 o
8 -5 7 22.203 21.605 0.369 77.548 o
8 -5 9 16.379 16.230 0.379 94.481 o
8 -5 11 9.315 9.601 0.390 113.956 o
8 -5 12 1.496 1.612 0.274 261.923 o
8 -5 13 3.907 4.079 0.253 292.067 o
8 -5 14 2.178 1.929 0.253 304.620 o
8 -5 15 1.127 1.043 0.253 308.340 o
8 -4 0 3.465 3.510 0.137 910.798 o
8 -4 1 377.555 368.351 1.634 0.532 o
8 -4 2 4.539 4.216 0.137 839.147 o
8 -4 3 389.086 380.513 1.718 0.498 o
8 -4 4 11.407 11.150 0.190 293.074 o
8 -4 5 294.139 291.489 1.634 0.829 o
8 -4 6 18.236 17.737 0.253 137.086 o
8 -4 7 175.192 173.958 1.328 2.130 o
8 -4 8 19.754 19.455 0.537 51.578 o
8 -4 9 84.162 86.779 1.086 6.688 o
8 -4 10 16.017 15.682 0.474 68.968 o
8 -4 11 32.388 32.323 0.495 39.328 o
8 -4 12 10.177 9.886 0.306 167.261 o
8 -4 13 10.070 10.202 0.527 65.424 o
8 -4 14 5.228 4.732 0.285 227.024 o
8 -3 0 17.308 17.326 0.221 161.163 o
8 -3 1 22.191 22.417 0.337 83.938 o
8 -3 2 64.624 63.930 0.432 16.377 o
8 -3 3 49.678 49.923 0.464 23.988 o
8 -3 4 100.227 99.636 0.580 7.064 o
8 -3 5 62.698 62.623 0.506 16.173 o
8 -3 6 98.246 96.359 0.854 6.433 o
8 -3 7 55.692 56.869 0.780 14.313 o
8 -3 8 72.722 73.657 1.012 8.469 o
8 -3 9 37.202 36.233 0.590 28.974 o
8 -3 10 43.397 43.094 0.674 21.598 o
8 -3 11 18.802 19.982 0.369 87.304 o
8 -3 12 21.631 22.090 0.527 50.198 o
8 -3 13 7.152 7.620 0.464 86.841 o
8 -3 14 9.344 8.958 0.348 139.648 o
8 -2 0 77.140 76.914 0.485 11.652 o
8 -2 1 8.443 8.695 0.179 396.005 o
8 -2 2 18.654 18.443 0.221 147.649 o
8 -2 3 17.427 17.221 0.190 179.585 o
8 -2 5 24.707 23.755 0.253 94.014 o
8 -2 6 5.810 5.396 0.253 275.573 o
8 -2 7 28.311 27.686 0.432 51.930 o
8 -2 8 11.924 11.182 0.327 141.165 o
8 -2 9 26.605 25.589 0.516 45.354 o
8 -2 10 11.373 12.152 0.348 128.397 o
8 -2 11 20.128 20.741 0.495 57.049 o
8 -2 12 7.165 7.599 0.337 156.144 o
8 -2 13 12.228 12.879 0.443 84.638 o
8 -2 14 3.380 3.267 0.379 135.091 o
8 -1 0 557.691 559.139 2.498 0.238 o
8 -1 2 433.699 431.943 1.950 0.396 o
8 -1 3 1.353 1.349 0.158 778.967 o
8 -1 4 247.284 243.368 1.328 1.187 o
8 -1 5 5.396 5.385 0.232 325.236 o
8 -1 6 114.081 113.421 1.560 3.518 o
8 -1 7 7.570 7.694 0.422 103.215 o
8 -1 8 42.873 41.197 0.569 25.878 o
8 -1 9 6.516 6.566 0.369 135.192 o
8 -1 10 12.691 13.121 0.390 102.838 o
8 -1 11 3.974 4.268 0.316 190.460 o
8 -1 12 2.853 2.677 0.369 143.624 o
8 -1 13 1.842 1.781 0.263 282.162 o
8 0 0 53.066 52.611 0.411 23.044 o
8 0 1 24.000 23.850 0.242 98.927 o
8 0 2 23.238 22.975 0.253 100.982 o
8 0 3 57.367 57.311 0.464 19.301 o
8 0 4 8.529 8.653 0.211 316.807 o
8 0 5 63.263 62.528 0.780 12.477 o
8 0 6 3.337 3.257 0.253 297.215 o
8 0 7 49.374 46.635 0.611 20.789 o
8 0 8 1.676 1.623 0.285 242.727 o
8 0 9 30.732 29.372 0.664 29.707 o
8 0 10 1.073 1.391 0.327 185.078 o
8 0 11 16.162 15.903 0.369 99.169 o
8 0 13 7.465 7.862 0.548 62.999 o
8 1 1 39.134 39.037 0.422 35.703 o
8 1 2 3.171 3.183 0.211 422.419 o
8 1 3 19.623 19.318 0.274 117.169 o
8 1 4 5.682 5.364 0.285 223.573 o
8 1 5 10.245 9.580 0.316 158.853 o
8 1 6 6.547 6.945 0.295 202.040 o
8 1 7 5.654 5.164 0.306 196.513 o
8 1 8 6.147 6.439 0.443 96.415 o
8 1 9 3.038 3.235 0.316 193.650 o
8 1 10 4.934 5.870 0.358 146.597 o
8 1 11 1.408 1.792 0.285 243.014 o
8 1 12 3.418 3.299 0.253 296.715 o
8 2 0 84.364 84.597 0.748 8.543 o
8 2 1 153.514 152.300 1.012 2.910 o
8 2 2 49.932 49.439 0.643 19.342 o
8 2 3 123.039 122.306 1.086 4.044 o
8 2 4 30.726 29.025 0.379 53.789 o
8 2 5 80.419 80.782 1.170 6.674 o
8 2 6 20.232 20.045 0.400 75.990 o
8 2 7 41.566 40.249 0.854 17.290 o
8 2 8 13.529 12.457 0.390 101.696 o
8 2 9 16.309 15.777 0.369 98.947 o
8 2 10 8.419 8.916 0.527 66.984 o
8 2 11 4.631 4.195 0.306 201.457 o
8 2 12 4.513 5.006 0.369 140.099 o
8 3 0 69.197 69.115 0.527 13.587 o
8 3 1 19.204 19.308 0.285 115.006 o
8 3 2 97.278 93.945 0.854 6.581 o
8 3 3 6.936 6.587 0.337 158.274 o
8 3 4 104.225 104.937 1.244 4.674 o
8 3 5 1.016 1.054 0.274 263.037 o
8 3 6 86.407 89.582 1.086 6.463 o
8 3 8 56.268 58.070 1.012 10.878 o
8 3 9 0.506 0.927 0.232 367.955 o
8 3 10 29.293 28.656 0.854 21.140 o
8 4 1 5.086 4.490 0.221 361.139 o
8 4 4 1.950 2.266 0.253 304.811 o
8 4 6 4.066 4.627 0.495 79.332 o
8 4 8 4.576 4.627 0.358 148.337 o
8 4 10 3.381 3.562 0.253 296.242 o
8 5 0 7.684 7.588 0.379 125.117 o
8 5 1 1.245 1.180 0.316 197.527 o
8 5 2 4.439 4.342 0.327 177.693 o
8 5 4 1.550 1.022 0.285 243.362 o
8 5 5 3.848 3.235 0.327 180.143 o
8 5 7 7.316 6.482 0.316 176.653 o
8 5 9 7.397 7.240 0.232 295.471 o
8 6 0 38.456 37.730 0.611 26.997 o
8 6 1 124.356 120.198 1.244 3.754 o
8 6 2 30.902 30.310 0.738 25.508 o
8 6 3 111.185 110.312 1.560 3.624 o
8 6 4 18.793 18.918 0.506 57.702 o
8 6 5 74.160 72.540 1.560 5.256 o
8 6 6 9.368 9.021 0.348 139.481 o
8 6 7 38.423 37.962 1.086 12.871 o
8 6 8 4.180 3.868 0.337 168.186 o
8 6 9 16.019 16.378 1.086 15.949 o
8 7 0 2.661 3.004 0.464 91.357 o
8 7 1 3.947 2.993 0.422 109.517 o
8 7 2 2.199 1.981 0.422 110.824 o
8 7 4 9.132 10.876 0.769 32.216 o
8 7 6 10.705 10.929 0.632 46.247 o
8 7 8 7.779 7.504 0.548 62.931 o
8 8 0 164.475 160.868 2.803 1.373 o
8 8 1 21.498 23.049 0.854 23.361 o
8 8 2 94.039 93.713 2.572 2.255 o
8 8 3 10.796 11.393 0.590 52.408 o
8 8 4 45.929 46.214 0.938 14.130 o
8 8 5 4.508 4.553 0.537 67.423 o
8 8 6 19.992 20.003 0.854 23.952 o
8 9 0 55.985 56.363 1.244 8.529 o
8 9 1 8.874 9.622 0.664 42.954 o
8 9 2 45.625 44.127 1.086 11.790 o
8 9 3 4.577 4.700 0.664 44.426 o
8 9 4 33.375 32.186 2.340 3.451 o
8 9 5 1.578 1.634 0.432 105.790 o
8 9 6 21.018 19.698 1.402 9.578 o
8 10 3 1.507 1.929 0.379 137.041 o
8 10 5 3.358 2.940 0.580 58.540 o
8 11 0 3.749 4.437 0.674 43.192 o
8 11 2 2.160 2.382 0.495 80.371 o
8 12 0 10.070 10.750 0.769 32.065 o
8 12 1 16.246 18.349 1.086 15.864 o
8 12 2 8.565 9.264 1.402 9.990 o
8 12 3 11.544 11.308 1.012 18.766 o
8 13 1 4.152 4.195 1.086 16.758 o
9 -19 12 12.224 11.793 1.402 9.906 o
9 -19 14 3.589 3.193 0.938 22.451 o
9 -18 13 1.694 1.381 0.464 91.899 o
9 -17 9 8.852 9.907 1.634 7.369 o
9 -17 10 52.370 52.453 2.108 3.870 o
9 -17 11 8.310 7.809 1.475 9.036 o
9 -17 12 38.743 37.835 0.938 15.925 o
9 -17 13 4.749 5.280 0.537 67.208 o
9 -17 14 25.478 25.241 0.769 26.385 o
9 -16 9 18.624 17.969 1.170 13.648 o
9 -16 10 2.900 3.657 0.664 44.708 o
9 -16 11 4.728 3.921 0.632 48.964 o
9 -15 6 14.501 14.112 1.012 18.443 o
9 -15 8 6.851 7.061 0.780 31.963 o
9 -15 11 7.432 7.325 1.012 19.109 o
9 -15 13 7.163 7.124 0.580 56.850 o
9 -15 15 4.987 5.512 0.548 64.574 o
9 -14 4 118.066 114.676 2.182 2.436 o
9 -14 5 3.492 3.868 0.611 52.587 o
9 -14 6 109.461 103.841 2.413 2.283 o
9 -14 8 85.420 82.732 2.023 3.383 o
9 -14 9 3.986 4.100 0.580 58.292 o
9 -14 10 57.612 59.282 1.950 4.274 o
9 -14 12 35.092 34.210 1.012 14.986 o
9 -14 13 1.321 2.498 0.464 91.856 o
9 -14 14 20.324 20.973 0.580 45.029 o
9 -13 1 22.707 22.427 0.453 59.768 o
9 -13 3 15.903 16.441 0.780 29.489 o
9 -13 4 2.515 2.846 0.632 49.354 o
9 -13 5 10.864 12.299 0.580 53.893 o
9 -13 6 5.286 5.059 0.537 67.046 o
9 -13 7 8.384 8.020 0.580 56.169 o
9 -13 8 5.946 6.176 0.506 74.826 o
9 -13 9 7.227 7.609 0.632 47.963 o
9 -13 10 4.240 3.341 0.580 58.320 o
9 -13 11 5.823 6.018 0.769 33.006 o
9 -13 13 3.580 3.604 0.422 109.561 o
9 -13 15 1.367 1.897 0.369 145.031 o
9 -12 0 35.108 33.620 0.780 21.925 o
9 -12 2 75.406 74.954 1.328 6.269 o
9 -12 3 7.171 7.641 0.474 83.211 o
9 -12 4 102.057 101.586 1.244 4.823 o
9 -12 5 16.306 16.768 0.674 37.980 o
9 -12 6 94.055 90.836 1.950 3.339 o
9 -12 7 19.175 18.949 0.674 36.365 o
9 -12 8 63.723 64.120 2.413 2.901 o
9 -12 9 14.312 16.863 0.854 25.231 o
9 -12 10 33.690 33.103 1.328 9.714 o
9 -12 11 7.072 7.093 0.411 109.309 o
9 -12 12 14.629 14.249 0.696 36.993 o
9 -12 13 2.223 1.781 0.432 105.545 o
9 -12 14 5.633 5.796 0.422 106.725 o
9 -11 0 539.868 540.791 4.131 0.222 o
9 -11 1 35.168 35.358 0.759 22.466 o
9 -11 2 461.457 470.053 4.437 0.272 o
9 -11 3 39.832 39.658 0.780 19.844 o
9 -11 4 296.401 302.260 3.815 0.543 o
9 -11 5 35.853 35.675 1.560 7.209 o
9 -11 6 152.409 144.817 1.792 2.264 o
9 -11 7 28.015 28.466 0.759 25.685 o
9 -11 8 69.793 66.891 3.351 1.598 o
9 -11 9 19.454 18.981 1.328 10.682 o
9 -11 10 31.634 33.989 0.938 17.397 o
9 -11 11 11.439 12.194 0.854 25.993 o
9 -11 12 15.285 16.230 0.527 58.679 o
9 -11 13 5.292 5.512 0.411 112.577 o
9 -11 14 7.925 7.609 0.537 65.195 o
9 -11 15 1.791 2.319 0.348 162.565 o
9 -10 0 42.191 42.251 0.854 16.960 o
9 -10 1 20.601 21.384 0.611 41.197 o
9 -10 2 30.633 31.248 0.727 25.956 o
9 -10 3 23.095 24.282 0.527 47.885 o
9 -10 4 10.385 11.466 0.443 88.307 o
9 -10 5 19.928 19.761 0.569 47.035 o
9 -10 7 15.688 14.375 0.474 70.198 o
9 -10 8 1.815 1.612 0.285 242.504 o
9 -10 9 12.523 11.582 0.411 96.331 o
9 -10 10 5.330 4.943 0.358 146.722 o
9 -10 11 10.100 9.253 0.337 144.105 o
9 -10 12 5.636 5.407 0.411 112.243 o
9 -10 13 7.678 7.672 0.495 76.255 o
9 -10 14 3.632 3.552 0.221 379.734 o
9 -10 15 5.165 5.291 0.348 155.259 o
9 -9 0 155.742 153.617 1.475 2.444 o
9 -9 1 99.888 99.562 0.938 5.939 o
9 -9 2 181.552 180.734 1.086 2.133 o
9 -9 3 78.190 76.935 0.601 10.691 o
9 -9 4 150.080 146.767 1.328 2.737 o
9 -9 5 37.433 36.866 0.559 30.287 o
9 -9 6 91.974 88.338 0.674 7.965 o
9 -9 7 10.655 9.991 0.242 231.455 o
9 -9 8 42.871 42.146 0.559 26.059 o
9 -9 9 1.269 1.265 0.285 243.569 o
9 -9 10 14.613 14.070 0.306 136.850 o
9 -9 12 3.173 3.025 0.306 206.833 o
9 -8 0 82.124 80.940 0.559 10.108 o
9 -8 1 0.637 0.559 0.137 1050.650 o
9 -8 2 105.970 104.547 0.601 6.377 o
9 -8 3 18.556 17.990 0.316 108.161 o
9 -8 4 127.611 125.267 1.012 3.968 o
9 -8 5 32.183 32.271 0.390 48.554 o
9 -8 6 134.228 130.168 0.854 3.896 o
9 -8 7 29.395 28.803 0.400 53.447 o
9 -8 8 120.334 118.881 1.086 4.196 o
9 -8 9 19.434 19.107 0.369 86.832 o
9 -8 10 91.089 94.419 1.086 6.049 o
9 -8 11 10.363 10.054 0.295 175.290 o
9 -8 12 58.030 58.450 1.170 8.993 o
9 -8 13 4.764 4.732 0.285 228.989 o
9 -8 14 31.337 31.923 0.738 25.097 o
9 -8 15 2.011 2.340 0.263 280.997 o
9 -7 0 30.561 29.836 0.337 58.181 o
9 -7 1 33.648 33.556 0.337 50.469 o
9 -7 2 54.987 54.339 0.495 20.104 o
9 -7 3 21.896 21.436 0.295 97.262 o
9 -7 4 57.918 56.785 0.527 18.101 o
9 -7 5 8.959 8.948 0.221 288.156 o
9 -7 6 41.229 40.807 0.717 21.303 o
9 -7 7 2.415 2.129 0.221 393.929 o
9 -7 8 22.553 21.384 0.474 57.252 o
9 -7 10 10.299 9.991 0.537 63.005 o
9 -7 12 4.246 4.816 0.295 215.568 o
9 -7 14 1.750 1.581 0.253 306.388 o
9 -6 0 10.068 10.392 0.158 392.053 o
9 -6 1 178.611 173.399 1.170 2.180 o
9 -6 2 33.653 33.346 0.327 51.534 o
9 -6 3 139.527 135.069 0.938 3.550 o
9 -6 4 46.979 46.130 0.379 29.053 o
9 -6 5 92.225 89.118 0.717 7.723 o
9 -6 6 40.827 39.964 0.548 28.072 o
9 -6 7 55.351 54.972 0.938 12.140 o
9 -6 8 25.668 25.346 0.474 51.319 o
9 -6 9 29.470 28.603 0.453 47.692 o
9 -6 10 12.287 12.668 0.327 136.892 o
9 -6 11 13.118 12.605 0.348 122.088 o
9 -6 12 4.713 4.532 0.411 113.715 o
9 -6 13 4.631 4.426 0.274 247.046 o
9 -6 14 1.675 1.581 0.274 261.629 o
9 -5 0 495.431 492.332 2.877 0.289 o
9 -5 1 10.060 9.949 0.179 348.337 o
9 -5 2 336.598 330.305 1.792 0.643 o
9 -5 3 0.488 0.548 0.137 1052.240 o
9 -5 4 175.199 172.166 1.086 2.287 o
9 -5 5 0.701 0.738 0.179 615.006 o
9 -5 6 75.888 74.827 0.854 9.274 o
9 -5 7 1.429 1.813 0.285 242.967 o
9 -5 8 29.234 28.993 0.432 49.984 o
9 -5 9 0.814 0.885 0.285 244.240 o
9 -5 10 10.954 10.918 0.369 119.668 o
9 -5 12 4.550 4.764 0.316 188.327 o
9 -5 14 2.228 2.614 0.316 195.575 o
9 -4 0 96.959 95.821 0.632 7.334 o
9 -4 1 230.339 227.707 0.938 1.428 o
9 -4 2 71.469 69.885 0.432 13.870 o
9 -4 3 142.652 138.431 0.674 3.684 o
9 -4 4 47.587 47.004 0.464 25.758 o
9 -4 5 67.718 65.901 0.569 13.805 o
9 -4 6 32.908 31.849 0.643 29.366 o
9 -4 7 26.464 25.821 0.590 38.231 o
9 -4 8 23.503 22.153 0.348 78.603 o
9 -4 9 9.283 8.916 0.337 147.407 o
9 -4 10 16.024 15.946 0.348 107.635 o
9 -4 11 3.462 3.193 0.285 236.560 o
9 -4 12 9.710 9.980 0.316 160.255 o
9 -4 13 1.653 1.402 0.337 173.324 o
9 -4 14 5.050 5.565 0.506 75.460 o
9 -3 0 1.686 1.749 0.137 1016.850 o
9 -3 1 177.918 173.863 0.759 2.396 o
9 -3 2 3.654 3.752 0.158 699.170 o
9 -3 3 115.067 112.631 0.580 5.570 o
9 -3 4 2.751 2.793 0.190 523.271 o
9 -3 5 54.172 52.590 0.854 13.772 o
9 -3 6 1.583 1.718 0.253 306.643 o
9 -3 7 18.739 18.433 0.422 75.228 o
9 -3 8 1.040 1.043 0.295 226.895 o
9 -3 9 4.294 3.647 0.285 232.951 o
9 -3 14 0.741 1.370 0.295 227.009 o
9 -2 0 1.630 1.655 0.169 681.128 o
9 -2 1 79.112 78.052 0.590 10.545 o
9 -2 2 0.829 0.991 0.169 692.314 o
9 -2 3 82.045 80.940 0.516 10.358 o
9 -2 4 2.838 3.025 0.200 469.942 o
9 -2 5 64.606 63.751 0.759 12.410 o
9 -2 6 7.341 7.272 0.348 147.708 o
9 -2 7 40.967 39.142 0.516 29.637 o
9 -2 8 11.279 11.540 0.348 129.667 o
9 -2 9 20.957 21.068 0.516 52.783 o
9 -2 10 11.507 12.057 0.548 59.325 o
9 -2 11 8.564 9.158 0.306 176.385 o
9 -2 12 8.410 9.749 0.390 115.617 o
9 -2 13 2.812 3.257 0.253 299.645 o
9 -1 0 46.398 45.170 0.390 29.401 o
9 -1 1 22.680 22.912 0.232 109.140 o
9 -1 2 98.739 97.455 0.727 6.800 o
9 -1 3 21.919 21.384 0.242 112.979 o
9 -1 4 118.253 116.773 1.012 4.457 o
9 -1 5 23.203 22.922 0.358 76.163 o
9 -1 6 101.538 101.270 1.170 5.070 o
9 -1 7 22.814 21.668 0.590 41.942 o
9 -1 8 68.258 69.811 1.328 6.762 o
9 -1 9 19.303 18.844 0.696 34.507 o
9 -1 10 37.324 36.824 0.548 30.912 o
9 -1 11 13.763 13.290 0.685 38.486 o
9 -1 12 17.253 17.126 0.369 94.747 o
9 -1 13 8.320 8.168 0.559 60.261 o
9 0 0 86.338 85.535 0.537 9.360 o
9 0 1 121.959 120.978 0.611 4.924 o
9 0 2 47.959 47.563 0.474 25.102 o
9 0 3 69.568 67.745 0.727 11.640 o
9 0 4 18.486 17.790 0.327 104.868 o
9 0 5 36.033 35.074 0.411 40.968 o
9 0 6 4.550 4.553 0.337 166.754 o
9 0 7 17.785 17.073 0.390 86.900 o
9 0 9 8.277 8.516 0.611 50.703 o
9 0 11 3.458 3.657 0.274 253.595 o
9 1 0 53.276 52.653 0.432 22.474 o
9 1 1 46.419 46.456 0.516 24.810 o
9 1 2 45.025 45.318 0.548 24.684 o
9 1 3 42.629 42.093 0.611 24.215 o
9 1 4 30.918 30.416 0.495 41.396 o
9 1 5 32.084 32.186 0.516 38.018 o
9 1 6 17.748 17.168 0.369 93.428 o
9 1 7 19.182 19.065 0.453 66.996 o
9 1 8 8.841 8.484 0.369 127.994 o
9 1 9 8.912 8.442 0.390 115.914 o
9 1 10 4.037 4.247 0.327 178.701 o
9 1 11 3.243 3.141 0.306 206.546 o
9 2 0 309.644 303.040 2.023 0.723 o
9 2 1 110.669 108.363 0.938 5.133 o
9 2 2 188.250 183.843 1.402 1.874 o
9 2 3 53.425 52.137 0.706 16.629 o
9 2 4 97.367 97.223 1.086 5.637 o
9 2 5 18.937 18.327 0.369 88.997 o
9 2 6 46.088 44.454 0.611 22.378 o
9 2 7 4.735 4.195 0.285 230.204 o
9 2 8 21.206 19.655 0.464 61.800 o
9 2 9 0.864 1.728 0.495 80.667 o
9 2 10 9.911 9.306 0.327 152.442 o
9 3 0 99.282 95.041 0.854 6.408 o
9 3 1 5.990 6.292 0.232 315.011 o
9 3 2 79.291 75.671 1.012 7.838 o
9 3 3 4.694 5.048 0.285 228.624 o
9 3 4 44.708 42.662 0.632 22.565 o
9 3 5 2.412 2.677 0.285 240.185 o
9 3 6 18.481 19.308 0.611 43.039 o
9 3 8 5.675 5.480 0.348 153.961 o
9 3 10 1.355 1.465 0.242 334.577 o
9 4 0 10.013 9.896 0.306 168.004 o
9 4 2 12.679 11.582 0.369 114.236 o
9 4 4 9.183 8.948 0.443 91.588 o
9 4 6 3.988 4.469 0.411 114.435 o
9 5 0 71.187 68.883 0.854 10.149 o
9 5 1 36.075 34.842 0.443 38.870 o
9 5 2 86.918 84.597 1.086 6.584 o
9 5 3 20.834 19.940 0.411 72.587 o
9 5 4 83.504 82.658 1.560 4.784 o
9 5 5 13.352 12.310 0.411 94.069 o
9 5 6 63.803 63.835 1.170 8.350 o
9 5 7 9.342 9.306 0.443 91.155 o
9 5 8 39.356 38.731 0.643 25.037 o
9 5 9 6.426 4.974 1.012 19.198 o
9 6 0 16.729 16.146 0.369 97.368 o
9 6 1 8.754 8.674 0.337 149.535 o
9 6 2 11.451 11.150 0.369 118.065 o
9 6 3 1.101 1.539 0.379 137.313 o
9 6 4 4.788 4.753 0.422 108.094 o
9 7 0 23.103 22.174 0.611 39.489 o
9 7 1 8.418 9.348 0.411 105.562 o
9 7 2 9.763 9.749 0.696 39.065 o
9 7 3 6.832 8.410 1.086 16.630 o
9 7 5 5.510 4.479 0.664 44.294 o
9 7 7 4.024 4.268 0.854 27.041 o
9 8 0 71.915 73.310 2.255 3.107 o
9 8 1 37.745 38.067 0.854 18.310 o
9 8 2 50.625 52.316 1.244 9.036 o
9 8 3 21.985 21.468 0.780 27.311 o
9 8 4 29.143 31.828 2.023 4.591 o
9 8 5 11.009 10.665 0.674 40.927 o
9 8 6 14.592 13.564 0.506 64.761 o
9 9 1 14.429 13.543 0.738 33.390 o
9 9 3 6.256 5.839 0.537 66.476 o
9 9 5 2.278 2.298 0.464 91.616 o
9 10 1 40.178 40.670 0.780 19.624 o
9 10 3 28.247 27.328 0.664 31.283 o
9 11 0 26.792 27.107 0.780 25.189 o
9 11 2 15.969 15.714 0.580 49.762 o
9 12 0 3.892 4.047 1.170 14.441 o
9 12 1 10.634 12.225 0.664 42.023 o
10 -19 12 4.141 4.374 1.244 12.778 o
10 -17 11 1.444 1.876 0.537 68.454 o
10 -16 9 2.177 1.771 0.537 68.358 o
10 -16 12 4.976 3.878 0.537 67.378 o
10 -16 13 3.537 2.803 0.495 79.903 o
10 -16 14 4.641 5.976 0.611 52.150 o
10 -15 4 3.432 3.973 0.548 65.288 o
10 -15 5 228.855 220.309 4.289 0.639 o
10 -15 6 2.768 2.498 0.495 80.196 o
10 -15 7 213.791 205.343 6.619 0.362 o
10 -15 9 166.675 166.633 3.583 1.006 o
10 -15 11 110.677 112.494 2.961 1.676 o
10 -15 13 63.350 65.964 1.950 4.112 o
10 -15 14 1.592 1.939 0.611 52.940 o
10 -15 15 31.332 34.937 1.328 9.789 o
10 -14 0 5.603 5.965 1.170 14.397 o
10 -14 2 15.382 14.512 0.664 39.872 o
10 -14 3 12.051 14.112 1.244 12.491 o
10 -14 5 7.591 8.516 1.950 5.192 o
10 -14 6 25.905 26.506 0.854 22.096 o
10 -14 7 4.917 4.332 0.664 44.402 o
10 -14 8 18.031 17.853 0.717 33.403 o
10 -14 9 3.788 4.669 0.580 58.272 o
10 -14 10 7.878 7.873 0.674 42.144 o
10 -14 13 2.666 2.413 0.432 105.219 o
10 -14 15 1.842 1.918 0.537 68.397 o
10 -13 0 29.994 31.269 1.328 9.950 o
10 -13 1 6.042 5.649 0.495 78.032 o
10 -13 2 26.458 27.328 0.674 31.381 o
10 -13 3 0.972 1.128 0.348 163.499 o
10 -13 4 15.203 15.851 0.938 21.118 o
10 -13 6 4.634 5.944 0.717 38.117 o
10 -13 7 2.339 2.435 0.537 68.273 o
10 -13 9 2.278 1.992 0.464 91.664 o
10 -13 14 1.187 1.423 0.390 129.999 o
10 -12 1 33.371 33.303 0.854 19.755 o
10 -12 3 32.166 32.745 1.012 15.458 o
10 -12 4 2.526 2.203 0.611 52.837 o
10 -12 5 16.769 17.421 0.769 29.887 o
10 -12 6 6.347 5.870 1.012 19.184 o
10 -12 8 7.338 7.240 1.170 14.344 o
10 -12 10 4.895 4.669 1.170 14.421 o
10 -12 12 1.824 3.035 0.664 44.832 o
10 -12 13 1.940 2.192 0.495 80.443 o
10 -11 1 1.755 2.182 0.390 129.580 o
10 -11 2 9.421 10.054 0.590 53.388 o
10 -11 4 17.699 18.443 0.559 50.622 o
10 -11 6 16.651 16.631 0.548 53.750 o
10 -11 8 11.170 9.749 0.611 49.314 o
10 -11 12 4.102 4.089 0.443 99.057 o
10 -11 14 2.836 2.445 0.285 239.419 o
10 -10 0 5.255 5.691 0.327 173.941 o
10 -10 1 3.855 3.963 0.379 134.196 o
10 -10 2 0.986 1.612 0.306 211.369 o
10 -10 3 1.931 1.929 0.327 184.087 o
10 -10 6 0.955 1.117 0.348 163.509 o
10 -10 8 3.101 2.972 0.379 135.505 o
10 -10 9 2.207 2.013 0.274 260.028 o
10 -10 10 5.548 5.807 0.274 239.007 o
10 -10 11 3.062 2.709 0.253 299.754 o
10 -10 12 6.066 5.955 0.316 181.929 o
10 -10 13 2.616 3.046 0.274 257.506 o
10 -10 14 4.427 3.815 0.369 141.094 o
10 -10 15 1.625 1.802 0.432 105.750 o
10 -9 0 27.473 28.529 0.516 43.293 o
10 -9 1 77.871 77.283 0.643 10.417 o
10 -9 2 12.290 12.436 0.253 195.154 o
10 -9 3 129.216 129.230 1.086 3.739 o
10 -9 4 2.381 2.519 0.200 476.979 o
10 -9 5 140.161 138.979 1.560 2.732 o
10 -9 7 111.308 108.278 1.170 4.534 o
10 -9 9 69.482 67.102 0.854 10.468 o
10 -9 11 35.550 33.314 0.674 26.287 o
10 -9 13 15.521 14.923 0.474 70.064 o
10 -8 0 113.152 112.568 0.685 5.477 o
10 -8 1 132.725 132.982 0.854 3.899 o
10 -8 2 137.945 138.199 0.854 3.649 o
10 -8 3 106.491 105.633 0.938 5.409 o
10 -8 4 129.120 129.936 1.170 3.603 o
10 -8 5 73.659 72.635 0.727 10.680 o
10 -8 6 97.236 98.624 1.244 5.078 o
10 -8 7 49.235 48.448 0.643 19.715 o
10 -8 8 61.900 62.212 0.748 13.135 o
10 -8 9 33.143 31.997 0.706 25.957 o
10 -8 10 34.066 33.514 0.537 34.633 o
10 -8 11 22.007 20.024 0.400 72.635 o
10 -8 12 16.380 15.819 0.548 54.289 o
10 -8 13 13.654 13.659 0.369 108.840 o
10 -8 14 6.892 6.734 0.337 158.191 o
10 -7 0 7.829 7.694 0.169 456.770 o
10 -7 1 32.001 31.280 0.432 45.488 o
10 -7 2 15.478 15.398 0.221 183.660 o
10 -7 3 27.029 27.033 0.506 45.430 o
10 -7 4 21.754 22.027 0.379 75.721 o
10 -7 5 18.706 18.696 0.348 95.605 o
10 -7 6 20.665 19.634 0.316 98.164 o
10 -7 7 9.698 9.580 0.369 124.577 o
10 -7 8 14.007 13.838 0.327 128.046 o
10 -7 9 3.006 2.719 0.285 238.602 o
10 -7 10 6.947 7.672 0.316 175.821 o
10 -7 12 2.501 2.709 0.253 302.078 o
10 -7 14 0.643 0.769 0.221 403.652 o
10 -6 0 31.229 30.922 0.369 52.821 o
10 -6 2 12.351 12.299 0.190 269.510 o
10 -6 4 0.757 0.717 0.169 693.670 o
10 -6 5 2.648 2.666 0.190 525.335 o
10 -6 6 1.130 1.180 0.274 262.816 o
10 -6 7 6.292 6.218 0.306 192.214 o
10 -6 8 3.430 3.246 0.274 254.460 o
10 -6 9 9.058 9.043 0.453 87.849 o
10 -6 10 2.742 2.614 0.253 301.309 o
10 -6 11 8.966 8.948 0.411 104.997 o
10 -6 13 6.400 6.513 0.285 217.310 o
10 -5 0 137.103 134.921 0.854 3.726 o
10 -5 1 8.270 8.558 0.158 468.916 o
10 -5 2 170.755 166.159 1.086 2.403 o
10 -5 3 1.913 1.823 0.148 875.184 o
10 -5 4 137.126 132.202 1.328 3.149 o
10 -5 6 80.754 79.222 0.938 8.027 o
10 -5 7 2.620 2.224 0.316 195.274 o
10 -5 8 36.933 36.096 0.611 28.101 o
10 -5 9 3.911 4.195 0.316 190.702 o
10 -5 10 13.424 13.364 0.390 100.909 o
10 -5 11 2.844 2.635 0.274 257.439 o
10 -5 12 4.063 3.857 0.316 190.743 o
10 -5 14 1.175 0.938 0.274 262.914 o
10 -4 0 10.517 10.107 0.169 360.132 o
10 -4 1 5.861 5.860 0.158 592.165 o
10 -4 2 4.022 3.847 0.158 686.523 o
10 -4 4 0.926 0.949 0.179 613.301 o
10 -4 5 3.060 2.824 0.253 299.505 o
10 -4 7 3.149 3.004 0.327 181.634 o
10 -4 9 1.564 1.423 0.285 243.057 o
10 -3 0 21.429 21.963 0.263 107.326 o
10 -3 1 8.817 8.705 0.190 360.252 o
10 -3 2 12.188 12.036 0.211 245.315 o
10 -3 4 3.480 3.499 0.221 381.259 o
10 -3 5 1.843 1.728 0.253 305.932 o
10 -3 7 3.762 3.541 0.327 180.010 o
10 -3 9 3.352 2.687 0.348 160.636 o
10 -3 10 1.610 1.960 0.316 196.808 o
10 -3 11 2.085 2.466 0.358 152.914 o
10 -3 12 1.726 1.391 0.232 364.302 o
10 -3 13 1.127 0.949 0.295 226.859 o
10 -2 0 165.507 165.463 1.086 2.497 o
10 -2 1 197.121 195.605 1.086 1.849 o
10 -2 2 189.402 189.071 1.086 1.977 o
10 -2 3 160.950 159.540 1.244 2.508 o
10 -2 4 167.037 164.915 1.170 2.418 o
10 -2 5 112.235 110.312 1.086 4.661 o
10 -2 6 116.591 118.796 1.402 3.696 o
10 -2 7 70.002 69.431 1.012 8.901 o
10 -2 8 64.731 67.028 1.170 8.165 o
10 -2 9 40.030 38.183 0.622 25.736 o
10 -2 10 28.454 28.434 0.569 37.849 o
10 -2 11 21.187 21.394 0.443 64.461 o
10 -2 12 9.934 10.286 0.348 135.843 o
10 -2 13 10.287 10.824 0.306 164.544 o
10 -1 0 34.708 34.842 0.390 44.025 o
10 -1 1 2.992 2.993 0.190 518.854 o
10 -1 2 17.654 17.200 0.253 141.980 o
10 -1 4 5.267 4.679 0.316 186.420 o
10 -1 5 1.427 1.001 0.285 243.536 o
10 -1 7 2.973 2.603 0.327 182.250 o
10 -1 9 3.175 2.572 0.443 100.037 o
10 -1 11 2.434 2.856 0.316 195.064 o
10 0 0 1.564 1.771 0.169 681.228 o
10 0 2 2.179 2.340 0.253 303.932 o
10 0 4 1.800 1.612 0.285 242.530 o
10 0 12 1.368 1.423 0.348 163.209 o
10 1 0 20.793 20.151 0.337 90.801 o
10 1 2 18.190 17.864 0.369 91.431 o
10 1 3 2.614 2.403 0.274 258.454 o
10 1 4 11.485 11.224 0.348 129.513 o
10 1 5 6.970 6.703 0.337 158.014 o
10 1 6 4.916 4.974 0.295 212.893 o
10 1 7 9.527 8.758 0.348 139.400 o
10 1 8 1.167 1.212 0.274 262.745 o
10 1 9 8.066 7.715 0.348 145.136 o
10 1 11 4.467 4.416 0.411 114.013 o
10 2 0 23.930 22.986 0.316 83.406 o
10 2 1 24.366 23.544 0.390 67.109 o
10 2 2 18.559 18.528 0.411 78.069 o
10 2 3 37.991 35.959 0.854 18.481 o
10 2 4 9.351 9.380 0.316 162.994 o
10 2 5 34.417 31.923 0.643 28.651 o
10 2 6 3.054 2.867 0.316 193.971 o
10 2 7 21.414 21.310 0.674 34.906 o
10 2 9 9.783 9.938 0.516 68.209 o
10 3 0 4.461 4.584 0.295 215.225 o
10 3 1 7.949 7.651 0.285 206.055 o
10 3 3 1.759 1.296 0.274 261.737 o
10 3 9 0.851 0.959 0.253 308.840 o
10 4 0 3.158 2.719 0.327 181.859 o
10 4 1 35.555 33.440 0.527 34.320 o
10 4 3 32.607 31.196 0.495 39.616 o
10 4 4 2.364 2.255 0.379 136.411 o
10 4 5 24.158 23.144 0.559 43.842 o
10 4 6 4.422 3.994 0.306 202.373 o
10 4 7 14.817 14.670 0.443 79.350 o
10 4 8 3.946 3.267 0.253 294.077 o
10 4 9 7.771 10.550 1.086 16.557 o
10 5 0 140.637 136.481 1.475 2.846 o
10 5 1 7.143 6.671 0.495 76.995 o
10 5 2 109.125 107.973 1.328 4.233 o
10 5 3 7.563 6.893 0.411 108.753 o
10 5 4 67.856 68.841 1.086 8.521 o
10 5 5 6.232 5.723 0.432 101.228 o
10 5 6 34.992 32.871 0.664 27.112 o
10 5 7 3.706 3.984 0.316 191.436 o
10 5 8 15.652 14.122 0.611 46.065 o
10 6 1 3.230 2.909 0.316 193.595 o
10 6 2 2.363 2.266 0.400 122.543 o
10 6 3 1.594 1.560 0.348 163.016 o
10 6 4 7.309 6.661 0.422 104.237 o
10 6 6 9.652 8.747 0.422 99.444 o
10 7 0 4.135 4.195 0.327 178.546 o
10 7 1 7.544 8.041 0.759 33.565 o
10 7 2 4.766 3.815 0.506 75.993 o
10 7 3 6.270 5.333 0.506 74.881 o
10 7 4 3.540 3.678 0.664 44.635 o
10 7 5 4.753 5.491 0.717 38.130 o
10 7 6 2.080 2.182 0.432 105.523 o
10 8 0 2.364 2.550 0.422 110.616 o
10 8 1 25.510 24.820 0.780 25.874 o
10 8 2 2.140 2.456 0.464 91.635 o
10 8 3 19.841 21.226 0.938 20.191 o
10 8 5 12.354 11.719 0.632 45.429 o
10 9 4 2.060 1.665 0.443 100.680 o
10 10 0 14.989 15.166 0.674 38.796 o
10 10 2 6.010 5.449 0.379 130.114 o
10 11 0 31.891 35.032 1.012 15.346 o
10 11 2 27.233 29.056 1.012 16.312 o
11 -19 12 5.473 4.437 0.548 64.592 o
11 -18 10 8.352 8.136 0.664 43.294 o
11 -18 11 9.741 9.791 0.717 36.900 o
11 -18 12 5.975 5.470 0.495 78.125 o
11 -18 13 15.666 15.503 0.580 50.028 o
11 -17 9 41.706 41.292 1.634 6.403 o
11 -17 11 28.114 25.083 1.792 5.844 o
11 -17 13 14.788 13.543 1.402 9.832 o
11 -16 5 31.643 30.985 0.938 17.640 o
11 -16 6 5.398 4.932 0.664 44.275 o
11 -16 7 24.792 26.453 0.780 25.846 o
11 -16 9 17.099 16.451 0.854 24.801 o
11 -16 11 11.220 11.277 1.328 11.044 o
11 -16 13 7.096 7.420 1.402 10.022 o
11 -15 3 206.964 202.856 3.741 0.811 o
11 -15 4 12.753 13.300 0.854 25.737 o
11 -15 6 15.989 17.526 1.634 7.244 o
11 -15 7 120.656 116.541 2.498 2.033 o
11 -15 8 16.032 16.357 0.674 38.168 o
11 -15 9 69.510 70.169 2.572 2.537 o
11 -15 10 11.844 11.572 0.780 30.855 o
11 -15 11 31.714 31.491 0.938 17.587 o
11 -15 12 6.248 5.933 0.717 37.901 o
11 -15 13 10.471 11.888 0.506 69.425 o
11 -15 14 2.316 2.319 0.495 80.341 o
11 -14 0 14.860 14.386 0.717 34.957 o
11 -14 1 33.644 32.819 0.854 19.748 o
11 -14 2 7.293 7.630 0.611 51.187 o
11 -14 3 31.688 34.357 0.938 17.358 o
11 -14 5 26.881 28.066 0.938 18.637 o
11 -14 6 2.051 2.224 0.674 43.458 o
11 -14 7 18.979 19.866 0.938 20.400 o
11 -14 8 9.327 10.413 0.938 21.948 o
11 -14 9 10.093 9.633 0.632 46.715 o
11 -14 10 13.553 14.944 1.865 5.617 o
11 -14 11 3.514 3.183 0.611 52.639 o
11 -14 12 11.011 11.741 0.854 26.077 o
11 -14 14 5.471 6.229 0.537 66.733 o
11 -13 0 8.799 9.812 0.664 42.949 o
11 -13 1 52.882 51.389 1.170 9.687 o
11 -13 2 20.883 21.584 0.559 46.956 o
11 -13 3 37.813 36.929 1.012 14.455 o
11 -13 4 29.551 28.392 0.622 33.220 o
11 -13 5 12.901 12.510 1.402 9.885 o
11 -13 6 27.890 27.391 1.634 6.934 o
11 -13 8 18.372 17.379 1.718 6.538 o
11 -13 10 8.424 7.567 0.717 37.398 o
11 -13 11 11.837 12.204 1.402 9.909 o
11 -13 13 13.225 13.458 0.854 25.658 o
11 -13 15 9.118 10.297 1.012 18.948 o
11 -12 0 17.663 17.094 0.769 29.701 o
11 -12 1 7.436 6.998 0.537 65.622 o
11 -12 2 24.855 25.937 0.938 19.116 o
11 -12 4 35.227 35.601 0.938 16.679 o
11 -12 6 46.944 47.752 1.402 7.880 o
11 -12 8 54.417 51.473 2.108 3.850 o
11 -12 10 52.703 49.260 1.865 4.792 o
11 -12 12 42.331 40.913 1.244 10.014 o
11 -12 14 28.527 28.719 0.622 33.682 o
11 -11 1 16.217 16.915 0.379 94.045 o
11 -11 3 6.477 6.777 0.422 105.200 o
11 -11 7 1.384 1.908 0.537 68.459 o
11 -11 9 5.167 4.195 0.632 48.857 o
11 -11 10 2.278 3.446 0.854 27.130 o
11 -11 11 7.264 7.535 0.769 32.745 o
11 -11 12 4.337 4.131 0.348 157.976 o
11 -11 13 7.024 6.692 0.559 61.207 o
11 -11 14 4.825 4.785 0.495 78.936 o
11 -11 15 5.622 5.343 0.938 22.335 o
11 -10 0 1.325 1.180 0.274 262.544 o
11 -10 1 8.085 8.410 0.379 123.466 o
11 -10 2 11.543 11.256 0.390 107.475 o
11 -10 3 25.419 26.327 0.559 41.697 o
11 -10 4 26.024 25.852 0.759 26.702 o
11 -10 5 37.396 39.047 1.244 10.420 o
11 -10 6 31.359 30.563 0.769 23.862 o
11 -10 7 36.288 34.895 0.938 16.563 o
11 -10 8 24.372 22.954 0.611 38.511 o
11 -10 9 26.477 25.220 0.464 51.796 o
11 -10 10 12.704 12.868 0.400 98.813 o
11 -10 11 15.374 15.440 0.464 72.453 o
11 -10 12 4.174 4.574 0.348 157.871 o
11 -10 13 7.239 6.956 0.327 166.070 o
11 -10 14 0.685 0.674 0.221 403.662 o
11 -9 0 11.978 12.784 0.348 125.453 o
11 -9 1 576.493 573.272 3.425 0.212 o
11 -9 2 9.009 9.517 0.295 183.724 o
11 -9 3 399.474 394.182 2.961 0.415 o
11 -9 4 9.654 9.517 0.316 161.452 o
11 -9 5 208.556 204.184 1.792 1.437 o
11 -9 6 11.133 10.465 0.379 114.341 o
11 -9 7 85.899 84.450 1.170 6.253 o
11 -9 8 10.750 10.381 0.422 96.399 o
11 -9 9 28.222 27.686 0.464 48.439 o
11 -9 10 7.929 7.578 0.400 112.959 o
11 -9 11 7.107 7.103 0.316 176.281 o
11 -9 12 4.362 4.574 0.253 287.950 o
11 -9 13 1.207 1.391 0.274 262.563 o
11 -9 14 1.809 1.686 0.242 332.928 o
11 -8 0 46.726 46.130 0.453 26.793 o
11 -8 1 13.128 13.701 0.211 224.660 o
11 -8 2 54.676 53.992 0.769 14.973 o
11 -8 3 6.666 6.871 0.295 201.667 o
11 -8 4 47.687 46.519 0.780 17.079 o
11 -8 5 4.916 4.721 0.274 244.997 o
11 -8 6 33.709 33.019 0.727 24.605 o
11 -8 7 4.140 4.416 0.369 141.075 o
11 -8 8 19.915 19.012 0.400 77.615 o
11 -8 9 2.782 2.698 0.295 222.801 o
11 -8 10 9.410 9.401 0.316 162.707 o
11 -8 11 1.168 1.096 0.274 262.821 o
11 -8 12 3.118 2.540 0.253 299.875 o
11 -7 0 7.494 7.989 0.158 502.127 o
11 -7 1 48.266 46.772 0.443 26.107 o
11 -7 2 5.933 5.733 0.200 407.859 o
11 -7 3 22.327 22.248 0.337 83.803 o
11 -7 4 5.430 5.575 0.242 299.537 o
11 -7 5 3.435 3.309 0.274 254.325 o
11 -7 6 4.644 4.658 0.274 246.443 o
11 -7 8 3.011 3.172 0.348 160.768 o
11 -7 9 6.016 5.754 0.327 171.714 o
11 -7 10 1.250 1.180 0.285 243.644 o
11 -7 11 9.382 9.580 0.285 192.409 o
11 -7 13 7.699 8.157 0.316 172.064 o
11 -6 0 0.823 0.980 0.148 902.525 o
11 -6 2 1.000 1.117 0.190 546.668 o
11 -6 3 6.483 6.323 0.242 287.386 o
11 -6 4 4.759 4.911 0.285 228.639 o
11 -6 5 12.488 12.405 0.306 150.447 o
11 -6 6 14.468 14.027 0.327 125.944 o
11 -6 7 12.489 12.742 0.400 99.388 o
11 -6 8 25.790 25.041 0.559 41.900 o
11 -6 9 7.858 7.715 0.400 112.963 o
11 -6 10 30.728 30.352 0.443 46.404 o
11 -6 11 3.069 2.687 0.285 238.471 o
11 -6 12 26.522 27.465 0.443 53.035 o
11 -6 14 17.412 17.084 0.664 38.503 o
11 -5 0 0.811 0.927 0.169 692.653 o
11 -5 1 3.580 3.425 0.179 563.475 o
11 -5 2 1.782 1.623 0.179 603.535 o
11 -5 3 1.600 1.244 0.221 400.181 o
11 -5 4 7.285 6.987 0.253 258.315 o
11 -5 6 8.342 8.800 0.306 178.191 o
11 -5 7 3.978 3.615 0.316 191.234 o
11 -5 8 4.824 4.743 0.316 187.600 o
11 -5 9 10.703 9.875 0.316 156.298 o
11 -5 10 1.291 1.349 0.348 163.277 o
11 -5 11 14.927 14.829 0.348 112.792 o
11 -5 13 14.429 14.365 0.348 115.097 o
11 -4 0 0.783 0.790 0.169 693.288 o
11 -4 1 22.461 22.280 0.285 96.758 o
11 -4 3 3.316 3.499 0.221 382.623 o
11 -4 6 0.994 0.875 0.253 308.693 o
11 -4 7 1.824 2.013 0.295 225.317 o
11 -4 8 1.563 1.686 0.274 261.737 o
11 -4 9 2.133 2.045 0.274 260.167 o
11 -4 10 1.349 1.170 0.316 197.447 o
11 -4 11 1.151 1.254 0.327 185.072 o
11 -3 0 0.464 0.643 0.169 695.342 o
11 -3 1 132.478 130.642 1.012 3.728 o
11 -3 2 0.965 1.180 0.169 690.556 o
11 -3 3 75.627 74.775 0.780 9.863 o
11 -3 4 3.172 2.656 0.253 299.382 o
11 -3 5 32.978 31.364 0.495 39.236 o
11 -3 6 3.314 3.415 0.390 128.009 o
11 -3 7 11.521 11.646 0.369 117.229 o
11 -3 8 1.982 1.876 0.443 100.671 o
11 -3 9 3.494 3.351 0.327 180.709 o
11 -3 11 1.108 1.149 0.316 197.644 o
11 -2 0 259.522 255.751 1.792 1.007 o
11 -2 1 135.615 136.639 1.012 3.548 o
11 -2 2 162.611 157.749 1.086 2.616 o
11 -2 3 81.455 79.465 0.780 8.930 o
11 -2 4 71.399 68.177 0.780 10.836 o
11 -2 5 46.037 45.624 0.580 23.153 o
11 -2 6 20.811 19.803 0.443 66.194 o
11 -2 7 24.180 23.734 0.443 58.552 o
11 -2 8 2.972 2.487 0.379 135.839 o
11 -2 9 11.101 11.372 0.569 55.859 o
11 -2 11 4.037 3.805 0.348 158.770 o
11 -2 12 0.533 0.801 0.221 403.818 o
11 -1 0 17.417 17.305 0.295 122.615 o
11 -1 1 17.747 16.978 0.316 112.941 o
11 -1 2 22.103 22.185 0.400 70.461 o
11 -1 3 24.903 24.672 0.590 39.602 o
11 -1 4 16.779 16.557 0.369 96.705 o
11 -1 5 25.119 24.124 0.464 54.048 o
11 -1 6 8.874 8.547 0.569 57.806 o
11 -1 7 20.275 20.087 0.664 36.587 o
11 -1 8 3.569 3.678 0.327 180.255 o
11 -1 9 13.435 13.047 0.443 82.705 o
11 -1 11 7.238 7.441 0.474 83.240 o
11 0 0 3.572 3.172 0.253 296.260 o
11 0 1 4.867 4.532 0.306 200.205 o
11 0 2 1.212 1.317 0.274 262.609 o
11 0 3 3.525 3.330 0.253 296.103 o
11 0 5 2.894 2.666 0.369 143.589 o
11 0 6 2.345 2.698 0.379 136.262 o
11 0 7 2.236 1.981 0.411 116.524 o
11 0 8 6.332 6.028 0.379 129.086 o
11 0 9 1.352 1.180 0.306 211.231 o
11 0 10 8.315 8.199 0.527 67.276 o
11 1 0 6.842 6.850 0.295 200.909 o
11 1 1 12.030 11.677 0.285 170.853 o
11 1 2 17.756 17.326 0.348 100.334 o
11 1 3 7.579 6.924 0.295 197.293 o
11 1 4 25.088 24.704 0.443 56.673 o
11 1 5 7.534 8.083 0.411 107.922 o
11 1 6 23.630 22.722 0.706 31.313 o
11 1 7 9.722 9.717 0.379 118.482 o
11 1 8 15.761 15.313 0.706 35.469 o
11 1 9 11.791 12.078 1.012 18.723 o
11 1 10 7.561 7.483 0.316 173.880 o
11 2 0 16.406 16.188 0.327 114.832 o
11 2 1 39.593 38.847 0.780 20.013 o
11 2 2 14.426 13.922 0.306 138.023 o
11 2 3 13.601 12.773 0.327 131.627 o
11 2 4 8.081 7.746 0.400 112.566 o
11 2 5 2.166 1.855 0.348 162.440 o
11 2 6 2.359 2.245 0.327 183.388 o
11 3 0 6.656 6.713 0.306 189.817 o
11 3 1 4.508 4.479 0.295 215.245 o
11 3 3 6.463 6.524 0.464 87.923 o
11 3 5 5.719 6.408 0.474 84.820 o
11 3 6 1.140 1.539 0.327 184.980 o
11 3 7 3.843 2.824 0.295 219.940 o
11 3 8 1.172 1.033 0.337 173.772 o
11 3 9 2.186 2.045 0.443 100.572 o
11 4 0 79.693 77.662 0.938 8.187 o
11 4 1 102.990 100.648 1.244 4.804 o
11 4 2 46.274 45.139 0.706 19.458 o
11 4 3 55.274 54.297 0.854 13.445 o
11 4 4 17.823 17.642 0.411 80.297 o
11 4 5 24.847 23.428 0.569 42.120 o
11 4 6 3.825 3.257 0.379 134.627 o
11 4 7 9.450 8.832 0.327 155.039 o
11 5 0 3.363 3.246 0.316 192.992 o
11 5 1 33.322 31.923 0.632 29.744 o
11 5 3 23.473 22.901 0.506 50.855 o
11 5 5 11.868 11.909 0.580 53.443 o
11 5 7 4.397 4.563 0.348 157.479 o
11 6 0 22.748 22.922 0.643 36.588 o
11 6 1 1.087 1.107 0.306 211.498 o
11 6 2 25.590 25.041 0.643 34.610 o
11 6 3 1.714 1.602 0.527 71.195 o
11 6 4 22.412 22.659 0.580 43.002 o
11 6 6 16.385 16.715 0.717 34.126 o
11 7 0 15.263 15.218 0.474 70.203 o
11 7 2 11.295 12.236 0.938 21.706 o
11 7 3 1.128 2.013 0.432 105.863 o
11 7 4 7.742 8.083 0.537 65.165 o
11 9 0 34.368 35.970 0.938 16.789 o
11 9 2 16.772 16.378 0.548 53.755 o
11 10 0 5.986 7.167 0.464 88.052 o
11 10 1 14.694 15.935 1.244 12.364 o
11 10 2 6.286 6.376 0.390 122.411 o
11 11 0 35.122 37.371 0.938 16.551 o
12 -19 10 31.936 29.162 1.402 9.000 o
12 -18 9 97.650 97.297 2.730 2.023 o
12 -18 10 7.026 6.671 0.611 51.421 o
12 -18 11 72.011 73.436 2.340 2.927 o
12 -18 12 8.126 7.904 1.244 12.683 o
12 -18 13 42.947 46.077 2.413 3.145 o
12 -17 6 8.410 7.746 0.664 43.329 o
12 -17 7 5.623 5.554 0.664 44.181 o
12 -17 8 4.375 4.110 0.938 22.411 o
12 -16 4 11.160 11.013 0.664 42.050 o
12 -16 5 12.486 13.543 0.769 31.330 o
12 -16 7 7.274 7.335 1.560 8.102 o
12 -16 8 7.252 6.956 1.244 12.711 o
12 -16 9 2.996 4.047 0.537 67.951 o
12 -16 10 3.986 4.310 0.717 38.280 o
12 -16 12 1.882 3.077 0.664 44.826 o
12 -15 7 1.970 1.771 0.537 68.389 o
12 -15 9 6.841 8.442 1.328 11.154 o
12 -15 11 11.318 10.824 1.634 7.342 o
12 -15 13 12.130 12.847 0.506 67.486 o
12 -14 1 26.750 27.676 1.560 7.583 o
12 -14 2 4.604 4.753 0.495 79.052 o
12 -14 3 15.694 15.239 0.453 74.788 o
12 -14 4 6.119 7.335 0.537 66.194 o
12 -14 5 4.248 5.027 0.674 43.087 o
12 -14 6 3.236 3.351 0.938 22.459 o
12 -14 11 5.150 6.555 1.634 7.405 o
12 -14 12 5.623 4.732 1.475 9.074 o
12 -14 13 5.382 5.301 0.432 102.269 o
12 -14 14 7.953 9.158 0.537 64.740 o
12 -13 0 9.495 10.307 0.580 55.123 o
12 -13 1 200.487 200.990 2.730 1.140 o
12 -13 2 9.092 8.779 0.580 55.681 o
12 -13 3 301.738 296.495 4.437 0.473 o
12 -13 4 10.320 9.896 0.537 63.022 o
12 -13 5 345.368 333.804 4.985 0.369 o
12 -13 6 11.448 11.119 1.170 14.154 o
12 -13 7 303.507 302.260 10.128 0.158 o
12 -13 9 207.993 213.996 8.568 0.235 o
12 -13 10 7.584 9.285 1.718 6.679 o
12 -13 11 112.534 104.621 3.815 1.130 o
12 -13 13 48.482 47.826 1.170 10.198 o
12 -13 14 1.906 1.876 0.369 144.715 o
12 -12 0 101.661 100.880 3.657 1.246 o
12 -12 1 3.003 3.552 0.537 68.011 o
12 -12 2 135.596 135.933 2.961 1.488 o
12 -12 3 10.943 11.877 0.548 59.766 o
12 -12 4 162.759 158.845 2.108 1.822 o
12 -12 5 23.684 25.062 0.938 19.360 o
12 -12 6 169.009 168.109 2.413 1.542 o
12 -12 7 32.398 31.649 0.854 20.144 o
12 -12 8 149.896 148.559 3.120 1.300 o
12 -12 9 30.239 30.310 1.012 15.859 o
12 -12 10 114.486 109.216 3.899 1.080 o
12 -12 11 20.140 20.425 1.792 5.986 o
12 -12 12 76.485 78.210 2.255 3.025 o
12 -12 13 9.784 10.971 0.769 32.096 o
12 -12 14 45.191 48.237 1.865 4.946 o
12 -11 0 7.379 6.587 0.464 87.103 o
12 -11 1 25.742 26.896 0.622 35.701 o
12 -11 3 22.596 24.978 0.664 34.415 o
12 -11 5 14.323 14.228 0.780 30.090 o
12 -11 6 7.003 7.662 0.453 90.808 o
12 -11 7 7.049 7.019 0.780 31.942 o
12 -11 8 12.800 12.078 1.475 8.944 o
12 -11 9 3.178 2.624 0.664 44.732 o
12 -11 10 13.432 12.742 0.632 44.750 o
12 -11 11 1.776 1.475 0.327 184.474 o
12 -11 12 9.935 10.212 0.537 63.174 o
12 -11 13 1.460 1.265 0.295 226.343 o
12 -11 14 5.719 7.114 0.938 22.287 o
12 -10 0 13.354 13.933 0.590 50.350 o
12 -10 2 13.961 14.470 0.474 72.277 o
12 -10 4 6.093 5.185 0.506 75.018 o
12 -10 8 1.095 1.349 0.390 130.043 o
12 -10 9 0.778 1.054 0.253 308.875 o
12 -10 10 3.793 3.541 0.422 109.429 o
12 -10 12 4.206 4.532 0.422 108.709 o
12 -10 13 1.128 1.349 0.263 284.033 o
12 -9 0 9.204 9.338 0.285 194.140 o
12 -9 1 61.712 61.095 1.170 8.608 o
12 -9 2 16.029 15.619 0.422 82.558 o
12 -9 3 85.995 83.427 0.780 8.267 o
12 -9 4 16.737 16.483 0.400 86.607 o
12 -9 5 81.035 78.758 0.854 8.545 o
12 -9 6 11.114 9.917 0.327 146.720 o
12 -9 7 59.290 59.757 0.938 11.312 o
12 -9 8 4.738 4.974 0.348 156.442 o
12 -9 9 36.679 36.286 0.706 23.927 o
12 -9 10 1.229 1.086 0.285 243.726 o
12 -9 11 20.077 19.360 0.443 67.624 o
12 -9 13 9.939 9.812 0.316 159.649 o
12 -8 0 24.727 24.767 0.474 52.709 o
12 -8 1 0.793 0.769 0.179 614.500 o
12 -8 2 14.493 14.934 0.285 148.041 o
12 -8 4 4.618 4.880 0.316 187.981 o
12 -8 8 1.192 0.812 0.253 308.427 o
12 -8 9 1.846 1.602 0.285 242.460 o
12 -8 10 4.486 4.627 0.411 113.893 o
12 -8 11 3.166 3.141 0.253 298.301 o
12 -8 12 6.524 6.492 0.422 105.314 o
12 -8 13 3.128 3.004 0.316 193.700 o
12 -7 0 1.156 1.475 0.200 489.468 o
12 -7 1 42.001 42.947 0.653 22.808 o
12 -7 2 1.732 1.823 0.221 398.373 o
12 -7 3 81.221 78.758 1.170 6.686 o
12 -7 4 3.641 3.784 0.295 219.140 o
12 -7 5 97.334 94.335 1.634 3.996 o
12 -7 6 6.737 6.471 0.337 158.998 o
12 -7 7 80.420 78.832 1.402 5.598 o
12 -7 8 9.287 9.032 0.337 147.199 o
12 -7 9 47.645 46.604 0.516 24.203 o
12 -7 10 9.500 9.591 0.390 113.591 o
12 -7 11 20.210 19.666 0.464 63.107 o
12 -7 12 7.418 7.219 0.316 174.915 o
12 -7 13 5.915 5.396 0.285 222.409 o
12 -6 0 351.812 348.221 2.877 0.513 o
12 -6 1 49.341 49.028 0.601 20.661 o
12 -6 2 435.645 431.575 3.193 0.349 o
12 -6 3 45.616 45.202 1.086 11.735 o
12 -6 4 456.824 450.735 3.899 0.299 o
12 -6 5 30.062 29.488 0.400 52.069 o
12 -6 6 394.590 387.247 3.657 0.386 o
12 -6 7 14.938 14.765 0.369 103.916 o
12 -6 8 280.131 285.039 2.961 0.699 o
12 -6 9 5.932 5.122 0.348 153.788 o
12 -6 10 164.509 173.020 2.108 1.745 o
12 -6 11 2.075 2.182 0.285 241.483 o
12 -6 12 80.945 88.960 1.328 5.680 o
12 -5 0 3.764 4.163 0.221 375.844 o
12 -5 1 7.223 7.873 0.306 185.094 o
12 -5 3 24.995 24.061 0.390 65.528 o
12 -5 4 1.353 0.906 0.253 308.054 o
12 -5 5 43.385 41.893 0.780 18.658 o
12 -5 6 6.089 6.777 0.316 180.467 o
12 -5 7 50.544 49.386 0.685 18.178 o
12 -5 8 8.963 9.180 0.306 174.522 o
12 -5 9 44.653 43.147 0.674 21.172 o
12 -5 10 7.599 7.778 0.422 103.119 o
12 -5 11 31.914 32.355 0.495 39.711 o
12 -5 12 4.239 4.785 0.411 114.055 o
12 -5 13 19.156 18.854 0.411 76.648 o
12 -4 0 1.566 1.402 0.179 606.757 o
12 -4 1 20.283 20.119 0.400 75.822 o
12 -4 2 1.951 2.013 0.221 396.834 o
12 -4 3 10.159 9.633 0.316 159.100 o
12 -4 4 3.208 3.510 0.253 297.223 o
12 -4 5 1.693 1.665 0.285 242.666 o
12 -4 6 4.676 4.521 0.295 214.585 o
12 -4 8 5.056 5.596 0.379 131.496 o
12 -4 9 1.986 2.477 0.495 80.401 o
12 -4 10 3.771 4.700 0.348 158.464 o
12 -4 11 3.304 3.320 0.337 170.205 o
12 -4 12 1.820 2.161 0.285 242.005 o
12 -3 0 20.324 20.351 0.348 88.871 o
12 -3 1 93.878 88.886 0.759 7.410 o
12 -3 2 15.799 15.366 0.306 128.775 o
12 -3 3 84.897 82.963 0.854 7.989 o
12 -3 4 11.178 10.876 0.306 160.215 o
12 -3 5 54.550 52.611 1.560 6.291 o
12 -3 6 6.820 6.661 0.358 141.865 o
12 -3 7 25.890 24.914 0.548 42.929 o
12 -3 8 3.446 3.267 0.295 220.426 o
12 -3 9 9.211 9.338 0.464 83.918 o
12 -3 10 1.454 1.728 0.285 242.993 o
12 -3 11 2.553 2.761 0.295 223.240 o
12 -3 12 0.575 0.748 0.221 403.792 o
12 -2 1 7.829 7.694 0.221 309.968 o
12 -2 2 5.460 5.544 0.253 277.534 o
12 -2 3 1.864 1.718 0.274 261.124 o
12 -2 4 14.369 13.659 0.327 127.012 o
12 -2 6 17.124 16.293 0.348 103.757 o
12 -2 8 14.101 13.954 0.527 60.716 o
12 -2 10 9.227 10.318 0.411 103.415 o
12 -2 11 0.952 0.917 0.253 308.724 o
12 -1 0 14.089 13.964 0.316 133.307 o
12 -1 1 10.896 10.244 0.379 115.162 o
12 -1 2 8.406 8.315 0.306 178.988 o
12 -1 3 11.278 10.613 0.285 178.317 o
12 -1 4 5.239 5.111 0.274 242.431 o
12 -1 5 9.289 8.916 0.495 74.482 o
12 -1 6 4.219 4.711 0.780 32.332 o
12 -1 7 5.698 4.869 0.706 39.178 o
12 -1 8 4.132 4.416 0.348 158.086 o
12 -1 9 2.403 2.698 0.379 136.217 o
12 -1 10 3.965 4.121 0.411 114.610 o
12 0 0 185.348 182.136 1.560 1.833 o
12 0 1 16.836 16.652 0.453 72.114 o
12 0 2 209.364 202.076 1.792 1.438 o
12 0 3 19.854 18.949 0.400 77.797 o
12 0 4 199.722 195.921 1.950 1.466 o
12 0 5 15.921 15.756 0.611 45.479 o
12 0 6 155.954 157.443 2.340 1.721 o
12 0 7 9.175 8.178 0.411 105.284 o
12 0 8 98.618 104.853 1.560 4.015 o
12 0 9 3.914 3.899 0.379 134.163 o
12 0 10 50.555 56.584 1.328 8.105 o
12 1 0 100.311 95.895 1.086 5.521 o
12 1 1 33.796 33.135 0.559 33.576 o
12 1 2 82.307 78.916 0.938 7.907 o
12 1 3 53.553 53.159 0.854 13.829 o
12 1 4 52.478 49.839 0.664 18.050 o
12 1 5 64.833 63.846 1.086 8.987 o
12 1 6 26.499 25.642 0.854 22.061 o
12 1 7 59.846 63.034 1.328 7.398 o
12 1 8 11.030 10.413 0.411 100.166 o
12 1 9 42.995 47.162 0.938 14.508 o
12 2 0 11.620 11.182 0.369 117.578 o
12 2 2 2.466 2.350 0.348 161.903 o
12 2 6 1.385 1.518 0.306 211.027 o
12 2 7 1.822 1.634 0.295 225.612 o
12 2 8 2.812 2.045 0.622 51.046 o
12 2 9 2.366 2.635 0.295 223.767 o
12 4 0 29.415 28.740 0.580 36.278 o
12 4 1 1.972 2.013 0.306 209.978 o
12 4 2 37.835 37.287 0.495 33.293 o
12 4 3 2.144 2.034 0.306 209.704 o
12 4 4 32.541 31.701 0.643 29.572 o
12 4 5 1.852 1.929 0.432 105.654 o
12 4 6 20.034 19.012 0.580 45.906 o
12 4 7 1.477 1.792 0.443 100.834 o
12 5 0 4.531 3.963 0.390 126.468 o
12 5 1 11.414 11.445 0.443 86.868 o
12 5 2 1.646 1.518 0.285 242.859 o
12 5 3 2.328 2.129 0.327 183.503 o
12 6 0 38.060 37.709 0.548 30.226 o
12 6 1 7.577 7.420 0.295 196.116 o
12 6 2 36.239 34.842 0.495 35.313 o
12 6 3 1.910 2.013 0.327 184.064 o
12 6 4 30.096 29.162 0.780 23.959 o
12 7 0 94.001 92.238 1.718 3.882 o
12 7 1 28.278 30.331 0.664 30.590 o
12 7 2 72.961 76.598 1.560 5.228 o
12 7 3 26.439 25.610 0.759 26.611 o
12 7 4 48.131 50.524 1.402 7.755 o
12 8 0 1.832 2.572 0.464 91.710 o
12 9 0 2.109 2.287 0.495 80.395 o
12 9 1 4.638 4.574 0.453 94.092 o
12 10 0 1.477 1.960 0.358 153.560 o
13 -19 11 113.437 116.225 4.205 0.948 o
13 -19 12 5.688 4.416 1.012 19.233 o
13 -17 7 2.576 1.865 0.611 52.850 o
13 -17 10 1.957 2.371 0.537 68.345 o
13 -17 12 2.258 2.087 0.611 52.872 o
13 -16 7 38.403 38.510 0.938 15.925 o
13 -16 9 15.150 15.903 0.854 25.173 o
13 -16 11 2.418 2.487 0.537 68.254 o
13 -15 0 15.682 17.368 1.560 7.934 o
13 -15 2 6.420 6.524 1.475 9.061 o
13 -15 5 16.480 17.590 0.854 24.810 o
13 -15 7 31.662 33.767 0.938 17.410 o
13 -15 9 35.450 36.918 2.255 3.666 o
13 -15 11 27.085 28.866 1.950 4.966 o
13 -15 13 15.002 14.375 1.402 9.817 o
13 -14 0 59.154 58.618 1.402 7.020 o
13 -14 1 41.312 40.881 1.402 8.316 o
13 -14 2 33.309 33.915 0.706 25.547 o
13 -14 3 77.647 75.913 1.792 4.238 o
13 -14 4 8.216 8.263 0.622 49.133 o
13 -14 5 100.325 97.528 2.182 2.753 o
13 -14 7 96.751 98.466 4.289 0.956 o
13 -14 8 4.420 7.061 1.634 7.408 o
13 -14 10 8.511 10.392 1.718 6.669 o
13 -14 11 45.519 45.613 2.023 4.302 o
13 -14 12 7.176 7.398 0.717 37.637 o
13 -14 13 23.947 24.293 0.780 26.385 o
13 -14 14 3.559 4.258 0.938 22.436 o
13 -13 0 31.252 33.852 0.854 20.154 o
13 -13 1 1113.340 1117.110 9.348 0.050 o
13 -13 2 28.637 29.836 0.854 21.155 o
13 -13 3 962.633 934.815 10.128 0.061 o
13 -13 4 26.644 25.789 1.560 7.610 o
13 -13 5 673.846 656.394 10.908 0.086 o
13 -13 6 25.436 25.220 0.717 29.475 o
13 -13 7 386.469 376.814 8.568 0.181 o
13 -13 8 23.365 24.018 0.854 22.885 o
13 -13 9 184.236 191.790 7.788 0.286 o
13 -13 10 18.975 17.695 1.792 6.015 o
13 -13 12 12.846 13.912 0.632 44.750 o
13 -13 13 25.334 27.591 1.012 16.632 o
13 -12 0 65.621 65.332 1.718 4.941 o
13 -12 1 1.486 1.950 0.495 80.557 o
13 -12 2 95.085 93.018 1.865 3.490 o
13 -12 4 109.052 106.255 2.255 2.486 o
13 -12 6 102.171 99.636 2.572 2.167 o
13 -12 8 80.054 78.526 3.425 1.491 o
13 -12 10 52.785 51.705 2.255 3.438 o
13 -12 11 3.410 2.793 0.664 44.699 o
13 -12 12 28.878 28.719 1.950 4.947 o
13 -12 13 3.364 3.488 0.495 79.843 o
13 -12 14 12.717 12.025 1.086 16.287 o
13 -11 0 5.887 5.407 1.328 11.188 o
13 -11 1 78.394 74.343 2.108 3.355 o
13 -11 2 16.646 16.799 0.580 48.959 o
13 -11 3 70.952 70.549 1.560 5.399 o
13 -11 4 23.875 24.714 0.664 33.886 o
13 -11 5 45.107 46.614 1.086 11.714 o
13 -11 6 23.100 22.701 0.759 28.072 o
13 -11 7 18.035 17.706 0.674 37.096 o
13 -11 8 17.248 17.042 1.634 7.230 o
13 -11 9 3.147 2.255 0.464 91.314 o
13 -11 10 10.823 10.581 0.759 32.797 o
13 -11 12 6.014 6.345 0.411 111.218 o
13 -11 13 1.157 1.043 0.316 197.646 o
13 -10 0 23.061 24.314 1.012 17.090 o
13 -10 1 43.871 42.789 1.634 6.320 o
13 -10 2 7.413 8.105 0.506 73.313 o
13 -10 3 44.566 44.538 1.328 8.795 o
13 -10 5 37.189 37.667 1.244 10.481 o
13 -10 7 24.375 23.555 0.854 22.725 o
13 -10 9 11.602 11.424 0.580 53.727 o
13 -10 11 3.397 3.014 0.285 237.038 o
13 -10 13 0.339 0.653 0.190 549.973 o
13 -9 0 3.861 3.647 0.274 252.052 o
13 -9 1 10.013 9.759 0.411 102.544 o
13 -9 2 1.045 1.022 0.200 491.017 o
13 -9 3 5.663 6.281 0.295 207.345 o
13 -9 5 1.753 1.507 0.274 261.550 o
13 -9 12 1.072 1.043 0.285 243.923 o
13 -9 13 1.304 1.075 0.242 335.178 o
13 -8 0 10.559 10.602 0.316 155.371 o
13 -8 1 9.583 9.369 0.316 162.054 o
13 -8 2 23.125 22.712 0.411 66.202 o
13 -8 3 36.878 36.697 0.780 21.021 o
13 -8 4 34.983 35.706 0.674 26.036 o
13 -8 5 63.178 61.748 0.780 12.554 o
13 -8 6 39.855 38.573 0.664 24.036 o
13 -8 7 68.319 67.777 0.938 9.783 o
13 -8 8 34.925 36.202 0.601 29.610 o
13 -8 9 52.461 51.030 0.854 14.199 o
13 -8 10 23.261 23.818 0.674 33.554 o
13 -8 11 30.267 29.256 0.527 39.733 o
13 -8 12 11.509 12.109 0.464 79.632 o
13 -8 13 13.652 12.541 0.379 105.706 o
13 -7 0 24.147 24.240 0.358 72.679 o
13 -7 1 1018.510 1011.940 7.630 0.063 o
13 -7 2 10.743 11.024 0.369 120.077 o
13 -7 3 722.351 703.756 4.679 0.133 o
13 -7 4 3.007 3.067 0.295 221.829 o
13 -7 5 405.178 399.167 4.131 0.347 o
13 -7 7 181.127 180.186 2.255 1.506 o
13 -7 9 65.027 65.753 1.012 9.551 o
13 -7 11 19.311 18.949 0.548 50.657 o
13 -7 13 5.150 4.616 0.337 165.378 o
13 -6 0 513.279 503.082 3.815 0.252 o
13 -6 1 191.100 187.901 1.634 1.711 o
13 -6 2 476.544 470.759 4.679 0.256 o
13 -6 3 125.508 122.306 1.244 3.691 o
13 -6 4 342.496 337.081 2.961 0.530 o
13 -6 5 79.176 76.419 1.170 6.881 o
13 -6 6 193.486 189.461 2.182 1.429 o
13 -6 7 49.829 49.470 0.854 14.805 o
13 -6 8 86.160 86.315 1.328 5.508 o
13 -6 9 31.062 29.868 0.759 24.532 o
13 -6 10 29.753 27.286 0.495 43.852 o
13 -6 11 18.388 19.118 0.443 70.376 o
13 -6 12 7.581 6.861 0.327 165.100 o
13 -5 0 31.730 31.354 0.422 46.714 o
13 -5 1 0.846 1.180 0.274 263.159 o
13 -5 2 52.429 51.410 0.854 14.172 o
13 -5 3 8.503 8.558 0.306 178.013 o
13 -5 4 54.692 54.339 0.854 13.538 o
13 -5 5 16.412 16.694 0.411 83.911 o
13 -5 6 40.654 40.839 0.854 17.417 o
13 -5 7 19.219 19.002 0.464 64.869 o
13 -5 8 22.780 22.216 0.464 58.116 o
13 -5 9 16.779 16.536 0.443 74.858 o
13 -5 10 9.930 10.139 0.495 73.393 o
13 -5 11 11.564 11.277 0.379 112.343 o
13 -5 12 3.474 3.573 0.274 253.694 o
13 -4 0 3.876 4.405 0.295 217.469 o
13 -4 1 3.825 3.699 0.295 218.718 o
13 -4 2 7.299 7.325 0.306 185.931 o
13 -4 4 7.580 7.525 0.379 125.385 o
13 -4 6 4.410 3.878 0.443 98.919 o
13 -4 8 1.146 1.244 0.379 137.352 o
13 -4 11 0.727 0.833 0.274 263.449 o
13 -3 0 29.340 29.098 0.464 46.484 o
13 -3 1 2.223 2.350 0.221 394.407 o
13 -3 2 26.579 26.179 0.559 40.895 o
13 -3 3 7.420 7.082 0.285 210.498 o
13 -3 4 20.838 20.172 0.358 84.947 o
13 -3 5 10.021 10.497 0.390 111.569 o
13 -3 6 13.411 13.817 0.495 68.187 o
13 -3 7 7.734 7.272 0.411 108.227 o
13 -3 8 6.440 5.902 0.474 84.480 o
13 -3 9 3.623 3.625 0.443 99.505 o
13 -3 10 1.931 2.266 0.327 183.898 o
13 -3 11 0.937 0.790 0.253 308.837 o
13 -2 0 29.880 29.783 0.674 29.367 o
13 -2 1 19.627 19.761 0.443 68.001 o
13 -2 2 30.227 30.331 0.411 50.177 o
13 -2 3 3.185 2.435 0.295 222.168 o
13 -2 4 25.450 26.169 0.548 42.784 o
13 -2 6 18.917 18.053 0.443 70.382 o
13 -2 7 3.191 3.446 0.559 62.986 o
13 -2 8 12.465 12.900 0.411 95.196 o
13 -2 9 4.584 4.490 0.348 157.201 o
13 -2 10 7.114 7.282 0.495 76.803 o
13 -2 11 3.385 3.151 0.316 193.044 o
13 -1 0 6.422 6.492 0.274 232.235 o
13 -1 1 209.208 201.918 1.792 1.440 o
13 -1 2 12.195 12.204 0.400 100.544 o
13 -1 3 144.692 141.308 1.634 2.555 o
13 -1 4 17.097 17.000 0.443 74.004 o
13 -1 5 81.028 80.476 1.328 5.869 o
13 -1 6 17.284 17.189 0.622 43.074 o
13 -1 7 37.162 36.760 0.696 24.103 o
13 -1 8 12.671 12.995 0.706 36.776 o
13 -1 9 14.518 14.649 0.474 71.481 o
13 -1 10 6.803 6.829 0.316 177.878 o
13 0 0 410.902 392.158 3.425 0.380 o
13 0 1 424.986 410.612 3.510 0.355 o
13 0 2 291.110 280.761 2.730 0.711 o
13 0 3 259.789 257.079 2.498 0.870 o
13 0 4 157.679 155.409 2.023 1.948 o
13 0 5 137.227 136.323 2.413 1.896 o
13 0 6 62.964 63.255 1.402 6.727 o
13 0 7 64.754 66.027 2.340 3.038 o
13 0 8 17.195 17.516 0.548 52.959 o
13 0 9 28.306 29.646 0.727 27.043 o
13 1 0 0.680 1.201 0.306 211.758 o
13 1 1 97.574 94.809 1.170 5.394 o
13 1 3 98.610 97.686 1.086 5.562 o
13 1 4 1.694 2.076 0.306 210.322 o
13 1 5 71.288 71.360 2.182 3.295 o
13 1 6 1.906 2.013 0.453 96.066 o
13 1 7 38.718 38.404 1.012 14.241 o
13 1 8 1.069 1.707 0.422 111.266 o
13 1 9 16.145 15.798 0.537 56.253 o
13 2 1 5.810 5.343 0.285 223.026 o
13 2 2 5.126 5.364 0.295 211.359 o
13 2 3 12.329 12.067 0.422 92.307 o
13 2 4 9.358 8.326 0.527 66.565 o
13 2 5 13.761 12.773 0.559 55.588 o
13 2 6 10.632 9.959 0.537 62.790 o
13 2 7 10.210 9.074 0.854 26.334 o
13 2 8 9.191 9.843 0.938 21.980 o
13 3 0 53.314 52.790 0.738 15.967 o
13 3 1 10.924 10.528 0.495 72.303 o
13 3 2 29.654 29.003 0.400 52.952 o
13 3 3 12.562 12.130 0.379 108.886 o
13 3 4 13.194 13.121 0.443 83.014 o
13 3 5 10.513 10.054 0.611 49.530 o
13 3 6 4.613 4.479 0.327 177.126 o
13 3 7 6.126 5.407 0.938 22.309 o
13 4 0 7.129 6.355 0.358 141.510 o
13 4 1 1.976 2.403 0.369 144.482 o
13 4 2 3.855 3.878 0.337 168.784 o
13 4 4 1.382 1.149 0.348 163.282 o
13 5 0 2.184 2.224 0.253 304.114 o
13 5 1 1.305 1.001 0.253 308.054 o
13 5 2 3.545 4.005 0.580 58.399 o
13 5 3 1.817 1.623 0.306 210.458 o
13 5 4 5.114 5.364 0.348 155.288 o
13 5 5 2.042 1.855 0.348 162.549 o
13 6 0 128.681 126.975 1.792 2.729 o
13 6 1 130.907 129.009 1.634 2.890 o
13 6 2 81.027 78.685 1.402 5.576 o
13 6 3 78.932 79.148 2.961 1.922 o
13 6 4 40.731 42.493 1.402 8.306 o
13 7 0 54.601 55.161 2.108 3.823 o
13 7 1 11.304 11.266 0.580 53.934 o
13 7 2 27.856 26.590 1.402 9.216 o
13 7 3 9.513 9.243 0.432 94.996 o
13 8 0 55.428 61.316 2.255 3.359 o
13 8 2 58.687 58.629 2.023 4.009 o
13 9 0 7.805 8.083 0.548 62.770 o
14 -19 10 9.173 9.253 0.611 50.233 o
14 -19 11 4.393 4.374 1.244 12.775 o
14 -19 12 4.549 3.805 0.938 22.410 o
14 -18 7 6.844 6.629 0.664 43.831 o
14 -18 8 5.426 6.018 0.664 44.174 o
14 -17 5 3.419 3.910 0.611 52.596 o
14 -17 11 1.377 2.213 0.611 52.946 o
14 -16 1 106.384 106.571 2.645 2.023 o
14 -16 3 165.498 166.401 3.973 0.878 o
14 -16 7 234.706 238.383 6.619 0.344 o
14 -16 9 204.869 206.513 6.081 0.418 o
14 -16 11 144.128 145.755 4.437 0.797 o
14 -16 13 82.111 88.813 2.803 2.061 o
14 -15 0 47.732 49.165 1.865 4.889 o
14 -15 1 150.917 151.436 2.961 1.376 o
14 -15 2 41.773 44.232 1.086 12.188 o
14 -15 3 132.311 126.669 4.131 0.932 o
14 -15 4 23.884 24.430 0.854 22.736 o
14 -15 5 83.545 80.550 2.108 3.236 o
14 -15 6 7.560 6.155 1.328 11.161 o
14 -15 7 34.844 37.466 1.244 10.647 o
14 -15 9 7.467 6.734 0.938 22.201 o
14 -14 2 9.153 9.180 1.086 16.528 o
14 -14 3 5.229 5.301 0.854 26.944 o
14 -14 4 17.230 17.337 0.738 32.078 o
14 -14 5 6.993 7.209 0.664 43.734 o
14 -14 6 14.056 13.427 0.769 31.005 o
14 -14 7 7.659 9.085 0.580 56.252 o
14 -14 11 4.472 5.101 0.717 38.186 o
14 -14 13 2.554 2.656 0.580 58.697 o
14 -13 0 12.998 13.079 0.769 31.271 o
14 -13 2 26.325 25.620 0.759 26.645 o
14 -13 3 9.885 9.527 0.506 70.920 o
14 -13 4 38.272 39.458 0.938 15.870 o
14 -13 5 30.198 29.520 1.475 8.262 o
14 -13 6 40.348 40.365 1.086 12.541 o
14 -13 7 43.678 42.694 1.792 5.395 o
14 -13 8 31.551 30.584 1.012 15.675 o
14 -13 9 43.782 44.738 1.475 7.459 o
14 -13 10 18.779 17.969 1.865 5.560 o
14 -13 11 34.489 35.021 2.730 2.558 o
14 -13 12 8.803 9.759 1.012 18.980 o
14 -13 13 22.550 24.356 1.244 11.805 o
14 -12 0 7.052 7.082 0.717 37.685 o
14 -12 1 32.325 34.821 0.938 17.216 o
14 -12 2 7.274 6.935 1.402 10.023 o
14 -12 3 16.221 17.221 0.854 24.886 o
14 -12 4 6.062 6.734 0.580 57.322 o
14 -12 5 6.371 7.240 1.086 16.664 o
14 -12 7 2.415 2.561 0.664 44.804 o
14 -12 8 1.338 1.591 0.495 80.611 o
14 -11 0 19.642 18.759 0.580 46.263 o
14 -11 2 10.729 10.528 1.086 16.428 o
14 -11 4 4.064 3.046 0.537 67.798 o
14 -11 5 6.970 6.492 0.717 37.747 o
14 -11 7 12.303 12.710 0.854 25.842 o
14 -11 9 10.798 11.056 0.696 38.628 o
14 -11 11 5.541 4.816 0.306 197.510 o
14 -11 13 1.565 2.224 0.495 80.517 o
14 -10 0 10.501 11.193 0.769 31.949 o
14 -10 1 29.703 30.005 1.634 6.863 o
14 -10 2 8.502 7.430 0.580 56.245 o
14 -10 3 37.820 39.774 1.634 6.533 o
14 -10 4 2.713 2.730 0.537 68.171 o
14 -10 5 45.445 43.737 1.012 13.033 o
14 -10 7 47.801 47.268 0.854 15.381 o
14 -10 9 41.828 40.154 0.717 21.219 o
14 -10 10 1.617 1.570 0.358 153.595 o
14 -10 11 29.706 28.751 0.464 46.283 o
14 -10 12 1.536 1.644 0.316 197.055 o
14 -9 0 1.126 1.191 0.379 137.368 o
14 -9 1 116.136 111.630 1.086 4.482 o
14 -9 2 3.212 3.267 0.390 128.166 o
14 -9 3 102.796 99.636 1.328 4.589 o
14 -9 4 8.754 8.558 0.348 141.978 o
14 -9 5 78.103 75.344 1.012 7.946 o
14 -9 6 16.272 15.840 0.348 107.034 o
14 -9 7 49.750 49.344 0.780 16.301 o
14 -9 8 20.448 19.919 0.548 49.329 o
14 -9 9 26.133 25.462 0.643 34.230 o
14 -9 10 18.028 18.327 0.706 34.187 o
14 -9 11 11.325 10.507 0.295 169.056 o
14 -9 12 11.504 11.087 0.306 158.181 o
14 -8 1 42.481 40.849 0.706 21.249 o
14 -8 3 29.045 28.519 0.622 33.457 o
14 -8 5 11.007 10.571 0.369 119.980 o
14 -8 6 1.870 1.760 0.316 196.626 o
14 -8 7 1.320 1.075 0.327 185.016 o
14 -8 8 6.730 7.061 0.411 109.806 o
14 -8 10 11.527 11.393 0.379 112.294 o
14 -8 11 1.659 1.697 0.348 162.920 o
14 -8 12 12.532 12.995 0.580 52.749 o
14 -7 0 63.938 62.170 0.854 11.527 o
14 -7 1 87.934 84.913 1.012 6.861 o
14 -7 2 54.000 52.358 0.854 13.821 o
14 -7 3 147.296 145.207 1.634 2.486 o
14 -7 4 44.131 43.590 0.632 22.607 o
14 -7 5 157.301 153.702 1.718 2.211 o
14 -7 6 33.663 33.346 0.611 30.416 o
14 -7 7 121.516 122.232 1.634 3.132 o
14 -7 8 22.781 22.353 0.611 39.626 o
14 -7 9 71.786 74.005 2.108 3.452 o
14 -7 10 13.165 13.005 0.379 106.333 o
14 -7 11 33.527 33.493 0.569 32.968 o
14 -7 12 6.409 6.176 0.379 128.824 o
14 -6 0 53.571 52.253 0.854 13.903 o
14 -6 1 23.309 22.564 0.348 78.577 o
14 -6 2 11.903 11.867 0.443 85.858 o
14 -6 3 8.068 7.809 0.527 67.547 o
14 -6 5 1.423 1.707 0.348 163.082 o
14 -6 6 5.120 4.901 0.348 155.753 o
14 -6 8 11.062 10.803 0.369 119.537 o
14 -6 10 11.864 11.772 0.337 133.639 o
14 -6 12 9.032 8.863 0.348 140.716 o
14 -5 0 104.972 102.830 0.938 5.563 o
14 -5 1 5.500 5.860 0.306 195.823 o
14 -5 2 67.673 66.185 1.086 8.646 o
14 -5 3 9.820 8.990 0.358 131.354 o
14 -5 4 32.947 31.417 0.443 43.497 o
14 -5 5 11.772 10.824 0.369 117.650 o
14 -5 6 12.435 12.036 0.590 51.387 o
14 -5 7 9.940 9.749 0.464 82.886 o
14 -5 8 3.754 3.573 0.285 234.991 o
14 -5 9 5.813 5.480 0.674 42.807 o
14 -5 11 2.174 1.475 0.379 136.795 o
14 -4 0 16.513 16.926 0.390 89.886 o
14 -4 1 8.950 8.927 0.316 165.569 o
14 -4 2 9.117 9.696 0.390 114.261 o
14 -4 3 5.846 5.723 0.337 162.375 o
14 -4 4 2.029 1.855 0.327 184.020 o
14 -4 5 4.193 4.332 0.411 114.310 o
14 -4 7 3.627 3.921 0.443 99.414 o
14 -4 9 3.389 3.531 0.348 159.994 o
14 -4 10 1.101 1.802 0.348 163.255 o
14 -4 11 2.875 2.045 0.295 223.318 o
14 -3 0 12.484 13.026 0.327 135.440 o
14 -3 1 17.340 16.704 0.369 95.065 o
14 -3 2 11.044 10.170 0.411 100.358 o
14 -3 3 20.384 20.414 0.411 72.970 o
14 -3 4 10.162 10.002 0.474 79.230 o
14 -3 5 23.988 22.322 0.443 59.792 o
14 -3 6 9.372 9.875 0.674 41.513 o
14 -3 7 23.820 24.651 0.537 45.853 o
14 -3 8 7.845 9.095 0.443 93.142 o
14 -3 9 18.791 20.414 0.474 62.487 o
14 -3 10 5.472 5.364 0.306 196.799 o
14 -2 1 32.379 31.048 0.696 26.944 o
14 -2 2 1.270 1.739 0.400 123.182 o
14 -2 3 23.124 22.311 0.548 46.171 o
14 -2 4 2.346 1.908 0.443 100.539 o
14 -2 5 10.055 10.824 0.580 54.712 o
14 -2 6 3.196 3.046 0.474 87.168 o
14 -2 8 3.642 3.899 0.443 99.411 o
14 -2 10 3.487 3.425 0.327 180.654 o
14 -1 0 46.444 46.541 0.738 18.395 o
14 -1 1 25.414 24.914 0.464 53.223 o
14 -1 2 29.143 28.392 0.516 41.924 o
14 -1 3 31.677 30.721 0.537 37.280 o
14 -1 4 20.455 20.098 0.738 30.663 o
14 -1 5 26.308 25.768 0.569 40.250 o
14 -1 6 15.928 15.893 0.495 64.370 o
14 -1 7 15.104 14.512 0.717 34.865 o
14 -1 8 12.347 13.479 0.854 25.782 o
14 -1 9 5.938 5.628 0.348 153.207 o
14 0 0 5.778 5.586 0.337 162.721 o
14 0 1 8.425 8.421 0.295 189.480 o
14 0 2 32.699 31.269 0.432 44.739 o
14 0 3 7.066 7.082 0.422 104.277 o
14 0 4 56.336 53.633 0.780 14.501 o
14 0 5 4.257 3.899 0.432 103.797 o
14 0 6 58.038 58.998 1.170 8.971 o
14 0 8 42.385 46.161 1.086 12.022 o
14 1 0 40.779 41.187 0.780 19.403 o
14 1 1 60.485 58.102 0.938 11.265 o
14 1 2 23.465 22.501 0.495 52.490 o
14 1 3 25.582 25.578 0.548 42.911 o
14 1 4 9.421 9.243 0.590 53.571 o
14 1 5 7.563 7.567 0.443 94.351 o
14 1 6 2.515 1.728 0.348 162.169 o
14 2 0 1.003 1.170 0.316 197.710 o
14 2 1 64.911 63.045 1.086 9.015 o
14 2 2 1.987 2.129 0.390 129.467 o
14 2 3 37.309 35.316 0.527 32.536 o
14 2 4 2.668 2.171 0.474 87.513 o
14 2 5 17.390 16.620 0.453 71.335 o
14 2 7 7.028 7.261 0.938 22.212 o
14 4 0 1.292 1.244 0.348 163.307 o
14 4 1 5.348 5.670 0.348 154.468 o
14 4 3 6.104 6.777 0.348 151.470 o
14 4 5 4.420 4.289 0.495 79.248 o
14 5 0 22.536 22.016 0.590 42.011 o
14 5 1 3.792 3.636 0.411 114.963 o
14 5 2 13.447 13.690 0.327 130.461 o
14 5 3 2.829 2.477 0.242 327.195 o
14 5 4 8.779 8.020 0.548 62.268 o
14 6 0 49.270 48.891 0.780 16.456 o
14 6 2 50.290 51.863 1.402 7.616 o
14 7 0 3.360 3.098 0.432 104.664 o
14 7 1 17.265 18.380 0.780 28.932 o
14 7 2 3.267 3.162 0.506 76.672 o
14 8 0 23.856 24.377 1.634 7.050 o
15 -19 9 8.417 7.377 1.244 12.683 o
15 -19 10 6.487 6.197 1.012 19.172 o
15 -19 11 8.563 9.295 0.611 50.456 o
15 -18 6 21.530 22.269 1.244 11.913 o
15 -18 8 6.019 6.408 1.475 9.065 o
15 -17 4 12.640 13.016 0.769 31.352 o
15 -17 5 138.508 131.190 3.741 1.067 o
15 -17 6 7.170 8.442 1.170 14.333 o
15 -17 9 60.616 59.746 2.413 2.948 o
15 -17 11 33.181 33.672 1.012 15.268 o
15 -16 1 16.302 17.600 1.634 7.239 o
15 -16 3 25.756 27.539 1.244 11.536 o
15 -16 7 14.079 15.461 0.854 25.379 o
15 -16 9 4.487 4.795 0.854 27.003 o
15 -16 10 2.695 4.195 1.244 12.794 o
15 -16 12 3.786 5.986 0.664 44.448 o
15 -15 0 4.453 5.659 1.475 9.079 o
15 -15 1 8.136 8.747 0.717 37.340 o
15 -15 2 14.309 15.608 0.854 25.331 o
15 -15 3 27.633 28.930 0.938 18.450 o
15 -15 4 22.202 25.188 0.780 26.744 o
15 -15 5 47.111 47.415 1.244 9.452 o
15 -15 6 21.652 21.057 0.854 23.528 o
15 -15 7 51.975 55.435 1.560 6.333 o
15 -15 8 14.566 14.575 1.792 6.075 o
15 -15 9 40.614 40.965 1.244 10.132 o
15 -15 10 7.072 8.379 1.634 7.388 o
15 -15 11 23.487 25.178 0.759 27.581 o
15 -15 12 2.548 3.183 0.759 34.308 o
15 -14 0 113.729 112.726 2.572 2.025 o
15 -14 1 102.969 99.320 2.255 2.593 o
15 -14 2 80.243 81.330 2.108 3.278 o
15 -14 3 106.525 103.768 2.182 2.638 o
15 -14 4 39.474 39.163 0.727 21.745 o
15 -14 5 98.279 95.663 2.340 2.536 o
15 -14 6 12.780 14.006 0.854 25.683 o
15 -14 7 79.901 77.578 1.950 3.707 o
15 -14 8 2.311 2.371 0.759 34.340 o
15 -14 9 56.325 57.849 1.634 5.718 o
15 -14 11 34.077 35.770 0.938 16.853 o
15 -14 13 17.802 16.978 1.086 15.802 o
15 -13 0 10.322 12.436 1.560 8.047 o
15 -13 1 2.516 2.561 0.422 110.536 o
15 -13 2 5.780 6.482 0.854 26.867 o
15 -13 5 1.317 2.002 0.464 91.913 o
15 -13 8 2.580 2.392 0.548 65.646 o
15 -13 9 4.720 4.026 0.580 58.125 o
15 -13 10 3.993 4.321 0.537 67.629 o
15 -13 11 4.079 3.531 0.674 43.207 o
15 -12 0 8.034 8.220 0.580 56.276 o
15 -12 1 4.014 4.774 0.506 76.108 o
15 -12 2 5.655 6.292 0.580 57.531 o
15 -12 3 9.403 9.411 0.580 55.386 o
15 -12 4 1.820 2.677 0.537 68.342 o
15 -12 5 15.830 16.873 0.717 34.277 o
15 -12 7 18.462 18.306 0.559 50.090 o
15 -12 9 15.177 16.789 0.780 29.616 o
15 -12 10 3.000 2.888 0.537 68.091 o
15 -12 11 9.003 9.843 0.464 83.869 o
15 -12 12 3.269 3.162 0.769 33.338 o
15 -11 0 4.963 4.490 0.537 67.274 o
15 -11 1 298.604 290.024 4.679 0.456 o
15 -11 2 3.982 4.405 0.506 76.195 o
15 -11 3 258.110 249.133 5.839 0.395 o
15 -11 5 172.043 167.645 3.193 1.140 o
15 -11 7 88.218 88.265 2.803 2.026 o
15 -11 9 34.956 33.377 0.780 22.001 o
15 -11 11 10.982 9.706 0.348 133.490 o
15 -10 0 111.164 108.046 2.108 2.665 o
15 -10 2 146.396 140.770 2.255 1.935 o
15 -10 4 147.719 144.354 2.108 2.033 o
15 -10 6 117.299 114.907 1.718 3.145 o
15 -10 8 76.113 73.015 1.086 7.712 o
15 -10 10 42.120 41.018 0.611 24.652 o
15 -10 11 1.633 1.950 0.274 261.356 o
15 -10 12 20.784 19.529 0.664 36.484 o
15 -9 0 20.515 19.887 0.527 52.230 o
15 -9 1 38.687 37.951 1.086 12.843 o
15 -9 2 44.070 43.547 0.759 18.850 o
15 -9 3 36.791 35.538 0.580 29.913 o
15 -9 4 56.059 53.285 1.170 9.354 o
15 -9 5 29.987 29.457 0.643 31.327 o
15 -9 6 47.954 48.079 0.938 13.683 o
15 -9 7 20.239 19.634 0.727 31.563 o
15 -9 8 28.948 29.372 0.590 35.569 o
15 -9 9 10.755 10.276 0.379 115.454 o
15 -9 10 12.479 12.868 0.443 84.274 o
15 -9 11 4.228 4.237 0.285 232.097 o
15 -9 12 3.801 3.330 0.485 83.165 o
15 -8 0 61.715 62.349 0.759 13.018 o
15 -8 1 47.329 47.837 0.717 18.514 o
15 -8 2 21.531 21.215 0.464 60.360 o
15 -8 3 26.529 26.664 0.464 50.903 o
15 -8 4 1.627 1.117 0.285 243.189 o
15 -8 5 13.743 13.522 0.580 51.866 o
15 -8 6 1.620 1.560 0.327 184.580 o
15 -8 7 7.525 7.578 0.379 125.443 o
15 -8 8 6.607 5.723 0.379 128.873 o
15 -8 9 4.614 4.490 0.464 90.005 o
15 -8 10 7.532 7.493 0.411 108.361 o
15 -8 11 2.968 2.561 0.253 300.479 o
15 -7 0 27.115 27.981 0.527 42.802 o
15 -7 1 5.246 5.343 0.274 241.806 o
15 -7 2 24.236 24.419 0.569 42.203 o
15 -7 3 1.979 1.950 0.285 241.903 o
15 -7 4 21.962 20.941 0.527 50.421 o
15 -7 6 19.824 19.582 0.548 49.978 o
15 -7 8 16.769 15.861 0.379 93.984 o
15 -7 9 1.277 1.602 0.411 116.984 o
15 -7 10 12.577 12.109 0.379 108.875 o
15 -7 11 1.316 1.412 0.295 226.425 o
15 -6 0 25.756 25.599 0.390 62.890 o
15 -6 1 7.269 7.093 0.295 198.363 o
15 -6 2 34.548 33.693 0.432 41.594 o
15 -6 3 2.109 2.245 0.285 241.347 o
15 -6 4 33.591 34.842 0.495 37.336 o
15 -6 6 26.538 26.369 0.674 31.556 o
15 -6 8 17.909 17.695 0.590 46.429 o
15 -6 9 2.220 1.623 0.495 80.444 o
15 -6 10 10.434 10.866 0.537 62.615 o
15 -6 11 2.114 2.066 0.253 304.606 o
15 -5 0 7.571 7.630 0.337 154.882 o
15 -5 1 181.472 178.321 1.718 1.804 o
15 -5 2 5.113 5.238 0.337 164.750 o
15 -5 3 134.784 130.874 1.634 2.805 o
15 -5 4 5.020 4.700 0.316 187.103 o
15 -5 5 77.928 75.365 1.402 5.776 o
15 -5 6 5.425 5.238 0.422 107.237 o
15 -5 7 34.183 34.810 0.664 27.045 o
15 -5 8 4.943 5.270 0.664 44.323 o
15 -5 9 11.028 10.918 0.769 31.877 o
15 -5 10 3.430 2.635 0.453 95.354 o
15 -5 11 2.522 2.582 0.506 76.965 o
15 -4 0 152.576 148.095 1.475 2.537 o
15 -4 1 80.571 77.040 1.170 6.777 o
15 -4 2 161.024 156.895 1.865 2.028 o
15 -4 3 48.953 48.153 0.664 19.318 o
15 -4 4 131.531 130.326 1.950 2.463 o
15 -4 5 24.232 23.787 0.854 22.730 o
15 -4 6 83.821 83.817 1.865 3.801 o
15 -4 7 10.405 10.086 0.717 36.717 o
15 -4 8 42.454 40.944 0.780 19.009 o
15 -4 9 4.303 3.404 0.611 52.486 o
15 -4 10 17.693 17.326 0.854 24.621 o
15 -3 1 5.608 5.154 0.295 209.879 o
15 -3 3 12.459 11.646 0.369 114.739 o
15 -3 4 2.115 1.749 0.411 116.635 o
15 -3 5 13.311 13.248 0.495 68.588 o
15 -3 7 9.236 8.811 1.244 12.648 o
15 -3 9 4.688 4.058 0.854 27.012 o
15 -2 2 1.320 1.634 0.295 226.290 o
15 -2 3 7.034 7.061 0.369 133.633 o
15 -2 4 2.193 2.276 0.348 162.217 o
15 -2 5 10.854 10.360 0.464 81.479 o
15 -2 6 2.649 2.730 0.453 95.678 o
15 -2 7 9.223 10.054 0.664 42.794 o
15 -2 8 2.280 2.182 0.432 105.442 o
15 -2 9 5.094 5.417 0.548 64.552 o
15 -1 0 146.744 143.342 1.634 2.508 o
15 -1 2 96.666 93.408 1.328 4.932 o
15 -1 3 1.452 1.391 0.253 307.347 o
15 -1 4 54.834 53.454 0.854 13.588 o
15 -1 5 7.053 7.746 0.559 60.962 o
15 -1 6 28.474 28.002 0.759 25.615 o
15 -1 7 11.038 11.203 0.537 62.075 o
15 -1 8 14.307 14.997 0.611 46.544 o
15 0 0 56.284 55.836 1.170 9.234 o
15 0 1 9.526 9.359 0.400 108.580 o
15 0 2 53.784 53.180 0.622 18.094 o
15 0 3 4.501 4.163 0.295 215.810 o
15 0 4 35.741 35.875 0.759 22.221 o
15 0 6 17.591 18.022 0.717 33.521 o
15 1 0 31.886 31.522 0.580 33.876 o
15 1 1 7.409 7.694 0.316 174.059 o
15 1 2 17.076 16.936 0.422 79.499 o
15 1 3 3.231 3.235 0.285 237.208 o
15 1 4 9.321 9.812 0.464 83.539 o
15 1 5 1.134 1.612 0.316 197.442 o
15 1 6 5.425 6.092 0.717 38.006 o
15 2 0 95.311 93.323 1.328 4.986 o
15 2 1 43.588 42.451 0.738 19.718 o
15 2 2 74.157 73.499 1.244 6.844 o
15 2 3 27.915 27.265 0.495 45.590 o
15 2 4 47.989 50.693 1.012 12.282 o
15 2 5 13.811 12.710 0.348 119.699 o
15 3 0 20.827 21.415 0.495 55.914 o
15 3 1 8.328 7.873 0.443 93.295 o
15 3 2 13.453 13.754 0.464 76.117 o
15 3 3 12.888 12.752 0.464 77.494 o
15 3 4 6.940 6.608 0.316 177.783 o
15 4 1 0.875 0.790 0.253 308.922 o
15 4 2 1.579 2.255 0.327 184.285 o
15 4 3 2.192 2.361 0.253 303.853 o
15 5 0 41.420 41.851 0.759 19.775 o
15 5 1 4.705 4.363 0.285 229.984 o
15 5 2 20.600 20.024 0.769 28.528 o
15 6 1 4.614 4.553 0.464 89.986 o
15 7 0 7.611 8.052 0.453 89.992 o
16 -20 9 22.944 22.280 1.170 13.248 o
16 -19 8 5.423 7.430 1.244 12.739 o
16 -18 7 9.483 9.253 0.717 37.014 o
16 -18 9 5.888 4.142 1.328 11.195 o
16 -17 1 1.901 1.960 0.611 52.913 o
16 -17 2 17.095 18.433 0.632 41.653 o
16 -17 4 34.597 38.478 1.402 8.682 o
16 -17 6 45.095 46.846 1.328 8.699 o
16 -17 12 13.489 12.847 1.086 16.220 o
16 -16 0 47.191 47.257 1.402 7.880 o
16 -16 1 81.409 77.768 2.413 2.674 o
16 -16 2 35.883 37.034 1.244 10.591 o
16 -16 3 51.115 50.809 1.475 7.030 o
16 -16 4 17.974 18.622 0.674 36.932 o
16 -16 5 23.468 22.132 1.560 7.730 o
16 -16 7 7.963 8.674 0.717 37.380 o
16 -16 9 2.163 2.045 0.664 44.843 o
16 -16 10 1.313 1.929 0.611 52.961 o
16 -16 12 2.922 3.436 1.086 16.785 o
16 -15 0 37.122 39.490 1.170 11.501 o
16 -15 1 41.466 43.832 1.086 12.241 o
16 -15 2 60.636 60.768 1.865 4.516 o
16 -15 3 47.484 45.771 3.510 1.541 o
16 -15 4 84.230 81.172 3.425 1.474 o
16 -15 5 38.995 40.523 1.244 10.259 o
16 -15 6 95.063 91.616 1.865 3.504 o
16 -15 7 24.594 25.209 0.664 33.441 o
16 -15 8 86.455 86.473 3.267 1.583 o
16 -15 9 12.801 13.005 0.854 25.751 o
16 -15 10 64.079 67.482 2.730 2.331 o
16 -15 11 5.983 5.017 0.664 44.164 o
16 -14 0 55.230 54.498 1.475 6.780 o
16 -14 2 78.701 76.461 4.363 0.965 o
16 -14 4 82.417 83.353 2.255 2.925 o
16 -14 6 67.935 66.470 1.718 4.865 o
16 -14 7 0.618 1.908 0.464 92.049 o
16 -14 8 47.042 47.932 1.244 9.439 o
16 -14 10 29.081 29.014 0.706 28.031 o
16 -14 12 16.770 16.515 1.170 13.790 o
16 -13 1 81.281 80.002 3.657 1.322 o
16 -13 3 70.129 72.277 2.108 3.488 o
16 -13 5 50.046 51.958 1.475 7.050 o
16 -13 7 28.631 29.741 2.108 4.262 o
16 -13 9 12.449 12.974 0.780 30.605 o
16 -12 0 2.872 2.930 0.537 68.115 o
16 -12 1 1.640 1.739 0.464 91.870 o
16 -12 3 2.220 1.960 0.422 110.819 o
16 -11 0 30.191 29.625 1.012 15.908 o
16 -11 2 31.866 33.693 0.780 22.818 o
16 -11 3 7.679 8.073 0.495 76.104 o
16 -11 4 31.433 31.396 0.738 25.153 o
16 -11 5 18.706 19.012 0.622 41.815 o
16 -11 6 28.089 28.824 0.780 24.577 o
16 -11 7 21.330 23.523 0.780 27.210 o
16 -11 8 21.623 17.990 1.718 6.490 o
16 -11 9 15.409 14.713 0.674 38.723 o
16 -11 10 13.723 12.931 0.854 25.624 o
16 -11 11 7.823 8.347 0.316 171.216 o
16 -10 1 33.139 34.842 0.780 22.302 o
16 -10 3 13.157 13.543 0.674 39.755 o
16 -10 5 2.396 2.329 0.411 116.354 o
16 -9 0 20.690 21.226 0.527 51.454 o
16 -9 1 24.489 24.651 0.464 54.490 o
16 -9 2 5.477 6.071 0.348 153.745 o
16 -9 3 16.249 16.441 0.632 42.571 o
16 -9 5 6.964 6.998 0.379 127.077 o
16 -9 6 6.088 5.248 0.348 153.295 o
16 -9 7 1.444 1.560 0.348 163.117 o
16 -9 8 12.999 12.468 0.411 94.592 o
16 -9 10 13.724 13.174 0.422 88.885 o
16 -8 0 310.184 302.650 2.961 0.617 o
16 -8 1 21.066 20.583 0.495 56.108 o
16 -8 2 360.275 350.245 3.657 0.442 o
16 -8 3 22.618 22.006 0.495 53.657 o
16 -8 4 324.069 321.578 3.815 0.491 o
16 -8 5 22.814 23.449 0.548 45.962 o
16 -8 6 233.980 237.213 3.267 0.815 o
16 -8 7 19.639 19.086 0.580 46.153 o
16 -8 8 140.183 142.720 2.572 1.720 o
16 -8 9 13.909 14.565 0.379 102.574 o
16 -8 10 72.144 73.194 1.086 8.006 o
16 -8 11 8.140 7.767 0.506 72.925 o
16 -7 0 33.856 34.231 0.664 27.304 o
16 -7 1 32.163 32.249 0.443 43.874 o
16 -7 2 19.019 18.654 0.400 79.742 o
16 -7 3 16.542 16.978 0.422 80.417 o
16 -7 4 8.020 8.052 0.422 102.352 o
16 -7 5 8.058 7.883 0.464 85.858 o
16 -7 6 2.428 2.076 0.348 162.083 o
16 -7 7 3.685 3.963 0.348 159.213 o
16 -6 1 11.689 10.866 0.327 142.683 o
16 -6 3 11.263 11.298 0.369 118.364 o
16 -6 5 7.138 7.240 0.379 126.519 o
16 -6 7 2.925 3.625 0.664 44.707 o
16 -5 0 40.947 41.556 0.769 19.625 o
16 -5 1 6.726 6.239 0.358 142.547 o
16 -5 2 26.061 25.536 0.495 48.250 o
16 -5 3 15.186 14.713 0.411 88.206 o
16 -5 4 16.791 16.863 0.443 74.585 o
16 -5 5 18.138 18.032 0.706 34.200 o
16 -5 6 11.951 11.456 0.632 45.650 o
16 -5 7 13.831 12.953 0.632 44.527 o
16 -5 8 8.986 8.990 0.422 100.271 o
16 -5 9 7.031 7.599 0.611 51.276 o
16 -5 10 6.297 5.575 0.379 129.533 o
16 -4 0 6.863 6.534 0.358 141.910 o
16 -4 4 3.925 4.026 0.327 179.179 o
16 -4 6 9.285 10.708 0.632 46.812 o
16 -4 8 9.495 9.506 0.537 63.691 o
16 -3 0 46.113 45.339 0.706 19.476 o
16 -3 1 11.566 11.424 0.411 98.263 o
16 -3 2 23.521 23.502 0.569 43.050 o
16 -3 3 7.569 8.389 0.358 138.033 o
16 -3 4 6.328 6.671 0.464 87.974 o
16 -3 5 4.291 4.353 0.464 90.239 o
16 -3 7 2.425 2.751 0.453 95.763 o
16 -2 0 188.287 183.380 2.108 1.520 o
16 -2 2 180.819 178.005 2.340 1.472 o
16 -2 3 1.657 1.886 0.390 129.704 o
16 -2 4 141.959 143.257 2.255 1.964 o
16 -2 6 91.681 88.033 3.973 1.113 o
16 -2 7 5.435 5.870 0.443 97.334 o
16 -2 8 49.459 51.789 1.792 5.171 o
16 -1 0 24.030 24.419 0.443 58.291 o
16 -1 1 39.166 38.657 0.632 25.565 o
16 -1 2 16.683 17.168 0.369 96.160 o
16 -1 3 44.463 43.252 0.611 23.240 o
16 -1 4 7.794 8.105 0.527 67.624 o
16 -1 5 35.623 34.400 0.854 19.151 o
16 -1 7 21.824 20.773 0.664 35.731 o
16 0 0 37.824 38.004 0.717 22.837 o
16 0 1 5.732 5.312 0.316 184.049 o
16 0 2 13.386 12.910 0.337 126.295 o
16 0 3 8.332 8.168 0.348 143.752 o
16 0 4 3.140 2.582 0.274 256.591 o
16 0 5 8.786 8.726 0.348 141.637 o
16 1 0 46.631 45.792 0.938 14.055 o
16 1 2 32.255 32.998 0.643 29.402 o
16 1 4 20.271 20.035 0.411 73.518 o
16 2 0 10.057 9.580 0.295 178.125 o
16 2 2 15.146 14.354 0.369 103.909 o
16 2 4 17.058 16.915 0.632 42.053 o
16 3 0 1.598 1.728 0.232 364.157 o
16 3 1 21.522 21.447 0.390 74.472 o
16 3 3 7.833 7.030 0.379 125.375 o
16 4 0 3.183 3.172 0.253 298.148 o
16 4 1 4.569 4.985 0.263 264.638 o
16 4 2 3.638 3.699 0.432 104.301 o
16 5 0 12.524 12.204 0.432 88.172 o
16 5 1 77.280 78.600 3.351 1.558 o
17 -20 8 8.175 7.778 1.086 16.594 o
17 -19 9 3.849 3.899 0.548 65.187 o
17 -18 4 7.925 6.671 0.664 43.581 o
[truncated: 26,608 more chars]
