# Supplementary material for: Fragmentation and transferability in Hirshfeld atom refinement
Source: IUCrJ. 2022 Feb 26;9(Pt 2):298–315. doi: 10.1107/S2052252522000690 (PMC8895009; doi:10.1107/S2052252522000690)
Supplement: Supplementary file 2 [file m-09-00298-sup2.zip › cif/cc-pVTZ_vs_cc-pVDZ/SEDJOC_cc-pVDZ.cif]

data_SEDJOC_cc-pVDZ
_audit_creation_date               2021-03-03
_audit_creation_method
;
Olex2 1.3
(compiled 2020.07.31 svn.rc2a77460 for OlexSys, GUI svn.r6145)
;
_audit_contact_author_address      ?
_audit_contact_author_email        ?
_audit_contact_author_name         ''
_audit_contact_author_phone        ?
_publ_contact_author_id_orcid      ?
_publ_section_references
;
Bourhis, L.J., Dolomanov, O.V., Gildea, R.J., Howard, J.A.K., Puschmann, H.
 (2015). Acta Cryst. A71, 59-75.

Dolomanov, O.V., Bourhis, L.J., Gildea, R.J, Howard, J.A.K. & Puschmann, H.
 (2009), J. Appl. Cryst. 42, 339-341.
;
_chemical_formula_moiety           'C11 H12 Cl N O'
_chemical_formula_sum              'C11 H12 Cl N O'
_chemical_formula_weight           209.677
_chemical_absolute_configuration   unk
loop_
  _atom_type_symbol
  _atom_type_scat_dispersion_real
  _atom_type_scat_dispersion_imag
  _atom_type_scat_Cromer_Mann_a1
  _atom_type_scat_Cromer_Mann_a2
  _atom_type_scat_Cromer_Mann_a3
  _atom_type_scat_Cromer_Mann_a4
  _atom_type_scat_Cromer_Mann_b1
  _atom_type_scat_Cromer_Mann_b2
  _atom_type_scat_Cromer_Mann_b3
  _atom_type_scat_Cromer_Mann_b4
  _atom_type_scat_Cromer_Mann_c
  _atom_type_scat_source
  _atom_type_scat_dispersion_source
 H 0.00000 0.00000 0.49300 0.32291 0.14019 0.04081 10.51090 26.12570 3.14236
 57.79970 0.0030380000826
 'International Tables Volume C Table 6.1.1.4 (pp. 500-502)'
 'Henke, Gullikson and Davis, At. Data and Nucl. Data Tables, 1993, 54, 2'
 C 0.00347 0.00161 2.31000 1.02000 1.58860 0.86500 20.84390 10.20750 0.56870
 51.65120 0.215599998832
 'International Tables Volume C Table 6.1.1.4 (pp. 500-502)'
 'Henke, Gullikson and Davis, At. Data and Nucl. Data Tables, 1993, 54, 2'
 Cl 0.14873 0.16029 11.46040 7.19640 6.25560 1.64550 0.01040 1.16620 18.51940
 47.77840 -9.55739974976
 'International Tables Volume C Table 6.1.1.4 (pp. 500-502)'
 'Henke, Gullikson and Davis, At. Data and Nucl. Data Tables, 1993, 54, 2'
 O 0.01158 0.00611 3.04850 2.28680 1.54630 0.86700 13.27710 5.70110 0.32390
 32.90890 0.250800013542
 'International Tables Volume C Table 6.1.1.4 (pp. 500-502)'
 'Henke, Gullikson and Davis, At. Data and Nucl. Data Tables, 1993, 54, 2'
 N 0.00653 0.00323 12.21260 3.13220 2.01250 1.16630 0.00570 9.89330 28.99750
 0.58260 -11.5290002823
 'International Tables Volume C Table 6.1.1.4 (pp. 500-502)'
 'Henke, Gullikson and Davis, At. Data and Nucl. Data Tables, 1993, 54, 2'

_space_group_crystal_system        'orthorhombic'
_space_group_IT_number             19
_space_group_name_H-M_alt          'P 21 21 21'
_space_group_name_Hall             ' P 2ac 2ab'
loop_
  _space_group_symop_id
  _space_group_symop_operation_xyz
 1 x,y,z
 2 x+1/2,-y+1/2,-z
 3 -x,y+1/2,-z+1/2
 4 -x+1/2,-y,z+1/2

_symmetry_Int_Tables_number        19
_cell_length_a                     7.3264(3)
_cell_length_b                     8.7103(4)
_cell_length_c                     16.1960(7)
_cell_angle_alpha                  90
_cell_angle_beta                   90
_cell_angle_gamma                  90
_cell_volume                       1033.55(8)
_cell_formula_units_Z              4
_cell_measurement_reflns_used    5717
_cell_measurement_theta_min      2.66
_cell_measurement_theta_max      28.28
_cell_measurement_temperature    100(2)
_exptl_absorpt_coefficient_mu      0.334
_exptl_crystal_density_diffrn      1.347
_exptl_crystal_F_000               440.762
_exptl_crystal_description       cuboid
_exptl_crystal_colour            yellow
_exptl_crystal_size_max          0.6
_exptl_crystal_size_mid          0.42
_exptl_crystal_size_min          0.21
_diffrn_measurement_device_type  
'Bruker APEXII CCD area-detector diffractometer'
_diffrn_ambient_temperature      100(2)
_diffrn_reflns_av_R_equivalents    0.0000
_diffrn_reflns_av_unetI/netI       0.0165
_diffrn_reflns_Laue_measured_fraction_full  0.9991
_diffrn_reflns_Laue_measured_fraction_max  0.9962
_diffrn_reflns_limit_h_max         9
_diffrn_reflns_limit_h_min         -9
_diffrn_reflns_limit_k_max         11
_diffrn_reflns_limit_k_min         0
_diffrn_reflns_limit_l_max         20
_diffrn_reflns_limit_l_min         0
_diffrn_reflns_number              2259
_diffrn_reflns_point_group_measured_fraction_full  0.9989
_diffrn_reflns_point_group_measured_fraction_max  0.9960
_diffrn_reflns_theta_full          25.2417
_diffrn_reflns_theta_max           26.99
_diffrn_reflns_theta_min           2.52
_diffrn_measured_fraction_theta_full  0.9991
_diffrn_measured_fraction_theta_max  0.9962
_diffrn_radiation_type             'Mo K\a'
_diffrn_radiation_wavelength       0.71073
_reflns_Friedel_coverage           0.996
_reflns_limit_h_max                9
_reflns_limit_h_min                -9
_reflns_limit_k_max                11
_reflns_limit_k_min                -11
_reflns_limit_l_max                20
_reflns_limit_l_min                -19
_reflns_number_gt                  2212
_reflns_number_total               2259
_reflns_threshold_expression       I>=2u(I)
_computing_molecular_graphics      'Olex2 1.3 (Dolomanov et al., 2009)'
_computing_publication_material    'Olex2 1.3 (Dolomanov et al., 2009)'
_computing_structure_refinement    'olex2.refine 1.3 (Bourhis et al., 2015)'
_refine_diff_density_max           0.1011
_refine_diff_density_min           -0.1392
_refine_diff_density_rms           0.0349
_refine_ls_abs_structure_details  
 'Flack, H. D. (1983). Acta Cryst. A39, 876-881.'
_refine_ls_abs_structure_Flack     0.02(6)
_refine_ls_d_res_high              0.7829
_refine_ls_d_res_low               8.0980
_refine_ls_goodness_of_fit_ref     1.0659
_refine_ls_hydrogen_treatment      refall
_refine_ls_matrix_type             full
_refine_ls_number_constraints      0
_refine_ls_number_parameters       235
_refine_ls_number_reflns           2259
_refine_ls_number_restraints       0
_refine_ls_R_factor_all            0.0121
_refine_ls_R_factor_gt             0.0115
_refine_ls_restrained_S_all        1.0659
_refine_ls_shift/su_max            0.0009
_refine_ls_shift/su_mean           0.0001
_refine_ls_structure_factor_coef   Fsqd
_refine_ls_weighting_details      
 'w=1/[\s^2^(Fo^2^)+(0.0103P)^2^] where P=(Fo^2^+2Fc^2^)/3'
_refine_ls_weighting_scheme        calc
_refine_ls_wR_factor_gt            0.0239
_refine_ls_wR_factor_ref           0.0242
_olex2_refinement_description
;
;
loop_
  _atom_site_label
  _atom_site_type_symbol
  _atom_site_fract_x
  _atom_site_fract_y
  _atom_site_fract_z
  _atom_site_U_iso_or_equiv
  _atom_site_adp_type
  _atom_site_occupancy
  _atom_site_refinement_flags_posn
 Cl12 Cl 0.00236(2) 0.205231(15) 0.531562(8) 0.02218(4) Uani 1.000000 .
 N11 N 0.21812(6) 0.28845(7) 0.67877(3) 0.01656(10) Uani 1.000000 .
 H11 H 0.2492(12) 0.1841(12) 0.6531(5) 0.032(2) Uani 1.000000 .
 O12 O 0.32998(6) 0.00173(5) 0.68391(3) 0.02200(10) Uani 1.000000 .
 C3 C 0.24659(7) 0.14406(7) 0.80165(4) 0.01675(13) Uani 1.000000 .
 H3 H 0.2250(11) 0.1408(9) 0.8681(5) 0.035(2) Uani 1.000000 .
 C2 C 0.20906(7) 0.28122(7) 0.76191(3) 0.01535(12) Uani 1.000000 .
 C111 C 0.18049(7) 0.41305(6) 0.62671(4) 0.01510(12) Uani 1.000000 .
 C116 C 0.24626(8) 0.56105(7) 0.64178(4) 0.01827(12) Uani 1.000000 .
 H116 H 0.3328(10) 0.5814(10) 0.6959(5) 0.0306(19) Uani 1.000000 .
 C4 C 0.30067(7) 0.00704(7) 0.75974(4) 0.01655(12) Uani 1.000000 .
 C113 C 0.04196(8) 0.50716(8) 0.49969(4) 0.02144(13) Uani 1.000000 .
 H113 H -0.0357(12) 0.4818(10) 0.4442(4) 0.042(2) Uani 1.000000 .
 C5 C 0.31686(10) -0.13855(8) 0.80948(5) 0.02182(13) Uani 1.000000 .
 H5A H 0.1889(12) -0.2017(11) 0.8039(6) 0.055(3) Uani 1.000000 .
 H5B H 0.3397(16) -0.1170(10) 0.8745(6) 0.062(3) Uani 1.000000 .
 H5C H 0.4239(11) -0.2110(9) 0.7854(5) 0.044(2) Uani 1.000000 .
 C112 C 0.08019(7) 0.38842(7) 0.55428(4) 0.01696(12) Uani 1.000000 .
 C115 C 0.20743(8) 0.68109(7) 0.58803(4) 0.02136(13) Uani 1.000000 .
 H115 H 0.2562(11) 0.7959(10) 0.6010(5) 0.040(2) Uani 1.000000 .
 C1 C 0.15547(10) 0.41940(8) 0.81137(4) 0.01996(13) Uani 1.000000 .
 H1A H 0.2742(12) 0.4887(11) 0.8233(5) 0.042(2) Uani 1.000000 .
 H1B H 0.0990(12) 0.3835(10) 0.8696(5) 0.045(2) Uani 1.000000 .
 H1C H 0.0558(10) 0.4909(10) 0.7794(5) 0.040(2) Uani 1.000000 .
 C114 C 0.10463(8) 0.65436(7) 0.51719(4) 0.02323(14) Uani 1.000000 .
 H114 H 0.0731(12) 0.7460(10) 0.4748(5) 0.044(2) Uani 1.000000 .

loop_
  _atom_site_aniso_label
  _atom_site_aniso_U_11
  _atom_site_aniso_U_22
  _atom_site_aniso_U_33
  _atom_site_aniso_U_12
  _atom_site_aniso_U_13
  _atom_site_aniso_U_23
 Cl12 0.02345(7) 0.02660(7) 0.01650(8) -0.00567(7) -0.00150(6) -0.00535(5)
 N11 0.0184(2) 0.0181(3) 0.0131(3) 0.0009(2) -0.00138(19) -0.0016(2)
 H11 0.038(6) 0.029(6) 0.028(5) -0.003(5) -0.004(4) -0.006(5)
 O12 0.0290(2) 0.0200(2) 0.0170(2) 0.00123(19) 0.00547(18) -0.00125(19)
 C3 0.0165(3) 0.0203(3) 0.0134(3) 0.0002(2) -0.0003(2) -0.0007(2)
 H3 0.054(6) 0.037(5) 0.015(5) 0.010(5) 0.003(4) -0.001(4)
 C2 0.0141(2) 0.0188(3) 0.0131(3) 0.0002(2) -0.0005(2) -0.0019(2)
 C111 0.0142(2) 0.0183(3) 0.0128(3) -0.0002(2) 0.0001(2) -0.0010(2)
 C116 0.0174(3) 0.0189(3) 0.0185(3) -0.0014(2) -0.0002(3) -0.0009(2)
 H116 0.024(4) 0.043(5) 0.025(5) -0.013(4) -0.010(4) -0.006(4)
 C4 0.0149(3) 0.0190(3) 0.0157(3) -0.0004(2) 0.0005(2) 0.0003(2)
 C113 0.0213(3) 0.0291(3) 0.0139(3) 0.0010(2) -0.0009(2) 0.0028(3)
 H113 0.054(6) 0.050(5) 0.021(5) 0.007(5) -0.004(4) 0.000(4)
 C5 0.0215(3) 0.0213(3) 0.0227(4) 0.0019(3) 0.0005(3) 0.0035(3)
 H5A 0.041(6) 0.047(6) 0.077(7) -0.007(5) -0.003(5) 0.028(6)
 H5B 0.115(9) 0.044(6) 0.028(6) 0.011(7) -0.027(6) 0.003(5)
 H5C 0.035(5) 0.044(6) 0.054(6) 0.022(5) 0.008(4) 0.019(5)
 C112 0.0151(2) 0.0229(3) 0.0129(3) -0.0011(2) 0.0004(2) -0.0008(2)
 C115 0.0221(3) 0.0200(3) 0.0220(3) -0.0014(2) 0.0036(2) 0.0023(3)
 H115 0.050(6) 0.025(5) 0.044(5) -0.010(4) 0.005(5) 0.009(4)
 C1 0.0224(3) 0.0213(3) 0.0162(4) 0.0017(3) 0.0010(3) -0.0038(3)
 H1A 0.040(5) 0.044(6) 0.041(6) -0.007(5) 0.001(5) -0.014(5)
 H1B 0.061(6) 0.044(6) 0.030(5) 0.011(5) 0.021(5) -0.003(5)
 H1C 0.037(5) 0.053(5) 0.031(5) 0.011(5) -0.003(4) -0.009(5)
 C114 0.0240(3) 0.0256(3) 0.0202(4) 0.0016(3) 0.0025(3) 0.0066(3)
 H114 0.055(6) 0.034(5) 0.044(6) 0.004(4) -0.006(4) 0.012(5)

loop_
  _geom_bond_atom_site_label_1
  _geom_bond_atom_site_label_2
  _geom_bond_distance
  _geom_bond_site_symmetry_2
  _geom_bond_publ_flag
 Cl12 C112 1.7339(6) . ?
 N11 H11 1.025(10) . ?
 N11 C2 1.3496(8) . ?
 N11 C111 1.4017(8) . ?
 O12 C4 1.2477(7) . ?
 C3 H3 1.089(8) . ?
 C3 C2 1.3846(8) . ?
 C3 C4 1.4290(8) . ?
 C2 C1 1.4983(8) . ?
 C111 C116 1.3977(8) . ?
 C111 C112 1.4008(8) . ?
 C116 H116 1.096(7) . ?
 C116 C115 1.3899(9) . ?
 C4 C5 1.5071(9) . ?
 C113 H113 1.086(8) . ?
 C113 C112 1.3891(8) . ?
 C113 C114 1.3912(9) . ?
 C5 H5A 1.090(9) . ?
 C5 H5B 1.082(9) . ?
 C5 H5C 1.080(8) . ?
 C115 H115 1.083(8) . ?
 C115 C114 1.3920(9) . ?
 C1 H1A 1.076(9) . ?
 C1 H1B 1.077(8) . ?
 C1 H1C 1.090(9) . ?
 C114 H114 1.077(8) . ?

loop_
  _geom_angle_atom_site_label_1
  _geom_angle_atom_site_label_2
  _geom_angle_atom_site_label_3
  _geom_angle
  _geom_angle_site_symmetry_1
  _geom_angle_site_symmetry_3
  _geom_angle_publ_flag
 C2 N11 H11 112.0(5) . . ?
 C111 N11 H11 119.1(5) . . ?
 C111 N11 C2 128.80(6) . . ?
 C2 C3 H3 116.9(4) . . ?
 C4 C3 H3 119.3(4) . . ?
 C4 C3 C2 123.70(6) . . ?
 C3 C2 N11 119.62(6) . . ?
 C1 C2 N11 120.59(6) . . ?
 C1 C2 C3 119.78(5) . . ?
 C116 C111 N11 122.77(5) . . ?
 C112 C111 N11 119.23(5) . . ?
 C112 C111 C116 117.92(5) . . ?
 H116 C116 C111 119.2(4) . . ?
 C115 C116 C111 120.93(6) . . ?
 C115 C116 H116 119.8(4) . . ?
 C3 C4 O12 123.11(6) . . ?
 C5 C4 O12 118.78(6) . . ?
 C5 C4 C3 118.08(5) . . ?
 C112 C113 H113 118.7(4) . . ?
 C114 C113 H113 121.9(4) . . ?
 C114 C113 C112 119.34(6) . . ?
 H5A C5 C4 108.2(5) . . ?
 H5B C5 C4 112.7(5) . . ?
 H5B C5 H5A 107.5(8) . . ?
 H5C C5 C4 110.8(4) . . ?
 H5C C5 H5A 107.4(7) . . ?
 H5C C5 H5B 109.9(7) . . ?
 C111 C112 Cl12 119.42(4) . . ?
 C113 C112 Cl12 118.93(5) . . ?
 C113 C112 C111 121.65(5) . . ?
 H115 C115 C116 120.4(4) . . ?
 C114 C115 C116 120.07(6) . . ?
 C114 C115 H115 119.6(4) . . ?
 H1A C1 C2 109.6(5) . . ?
 H1B C1 C2 109.6(4) . . ?
 H1B C1 H1A 108.4(7) . . ?
 H1C C1 C2 112.3(4) . . ?
 H1C C1 H1A 107.8(7) . . ?
 H1C C1 H1B 108.9(6) . . ?
 C115 C114 C113 120.05(6) . . ?
 H114 C114 C113 118.8(5) . . ?
 H114 C114 C115 121.1(5) . . ?

loop_
  _geom_torsion_atom_site_label_1
  _geom_torsion_atom_site_label_2
  _geom_torsion_atom_site_label_3
  _geom_torsion_atom_site_label_4
  _geom_torsion
  _geom_torsion_site_symmetry_1
  _geom_torsion_site_symmetry_2
  _geom_torsion_site_symmetry_3
  _geom_torsion_site_symmetry_4
  _geom_torsion_publ_flag
 Cl12 C112 C111 N11 0.91(5) . . . . ?
 Cl12 C112 C111 C116 177.94(4) . . . . ?
 Cl12 C112 C113 C114 -179.68(4) . . . . ?
 N11 C2 C3 C4 1.86(6) . . . . ?
 N11 C111 C116 C115 179.26(6) . . . . ?
 N11 C111 C112 C113 -178.76(5) . . . . ?
 O12 C4 C3 C2 4.68(6) . . . . ?
 C111 C116 C115 C114 -1.22(7) . . . . ?
 C111 C112 C113 C114 -0.00(6) . . . . ?
 C116 C115 C114 C113 -0.58(7) . . . . ?

loop_
  _refln_index_h
  _refln_index_k
  _refln_index_l
  _refln_F_squared_calc
  _refln_F_squared_meas
  _refln_F_squared_sigma
  _refln_F_squared_weight
  _refln_observed_status
-9 -3 -1 0.278 1.749 0.843 415.800 o
-9 -2 -4 4.053 3.987 1.322 168.990 o
-9 -2 -3 22.032 25.631 1.978 74.495 o
-9 -2 -2 118.147 117.984 3.217 25.025 o
-9 -2 -1 99.387 99.662 3.019 29.114 o
-9 -1 -5 1.753 2.905 1.218 199.242 o
-9 -1 -4 8.681 10.150 1.416 146.859 o
-9 -1 -3 17.161 14.887 1.301 171.739 o
-9 -1 -2 62.799 64.244 2.957 32.270 o
-9 -1 -1 22.602 20.530 1.374 152.502 o
-8 -5 -5 147.603 141.377 5.341 9.616 o
-8 -5 -4 115.831 121.191 5.705 8.696 o
-8 -5 -3 25.895 25.714 2.363 52.289 o
-8 -5 -2 12.068 13.482 1.697 102.101 o
-8 -5 -1 105.553 104.659 3.852 18.477 o
-8 -4 -7 229.774 229.857 6.954 5.484 o
-8 -4 -6 9.995 9.807 1.718 99.862 o
-8 -4 -5 260.003 267.940 6.829 5.486 o
-8 -4 -4 33.131 36.531 2.332 53.166 o
-8 -4 -3 117.942 114.924 4.071 16.420 o
-8 -4 -2 133.984 144.282 4.581 12.873 o
-8 -4 -1 23.390 22.789 1.416 143.457 o
-8 -3 -9 4.599 5.185 1.520 127.859 o
-8 -3 -8 159.852 155.869 5.403 9.287 o
-8 -3 -7 70.011 69.054 3.852 19.265 o
-8 -3 -6 64.111 65.338 2.936 32.648 o
-8 -3 -5 31.146 31.711 2.165 61.702 o
-8 -3 -4 66.841 68.919 2.977 31.642 o
-8 -3 -3 24.690 20.207 1.874 82.870 o
-8 -3 -2 206.780 209.099 4.258 13.047 o
-8 -3 -1 401.358 404.393 9.109 2.956 o
-8 -2 -10 31.861 31.544 3.894 19.369 o
-8 -2 -9 74.269 77.684 3.894 18.764 o
-8 -2 -8 16.471 16.147 1.947 77.445 o
-8 -2 -7 225.121 221.841 8.141 4.132 o
-8 -2 -6 98.435 103.409 3.592 21.190 o
-8 -2 -5 18.588 18.458 1.759 94.421 o
-8 -2 -4 215.618 208.453 5.414 8.674 o
-8 -2 -3 58.103 55.603 1.947 71.507 o
-8 -2 -2 129.262 130.425 3.227 24.268 o
-8 -2 -1 227.155 226.526 4.622 11.039 o
-8 -1 -10 77.941 80.839 4.997 11.539 o
-8 -1 -9 77.053 73.926 3.977 18.005 o
-8 -1 -8 8.262 8.443 1.395 151.377 o
-8 -1 -7 24.249 24.902 1.947 76.745 o
-8 -1 -6 19.590 18.770 1.770 93.236 o
-8 -1 -5 98.917 96.601 3.134 27.295 o
-8 -1 -4 79.376 76.727 2.322 48.971 o
-8 -1 -3 342.248 341.273 6.101 5.971 o
-8 -1 -2 84.462 82.307 2.145 55.401 o
-8 -1 -1 81.365 78.778 2.072 59.447 o
-7 -7 -4 75.293 79.715 3.633 21.394 o
-7 -7 -3 1.173 1.041 1.499 131.565 o
-7 -7 -2 73.614 72.510 3.311 25.658 o
-7 -7 -1 179.397 189.860 4.903 10.728 o
-7 -6 -8 6.949 5.747 1.478 135.027 o
-7 -6 -7 19.693 19.478 2.082 67.576 o
-7 -6 -6 86.572 89.365 3.956 17.969 o
-7 -6 -5 46.894 45.109 3.154 29.058 o
-7 -6 -4 208.731 223.351 5.216 9.239 o
-7 -6 -3 76.487 74.384 3.019 30.423 o
-7 -6 -2 17.826 17.875 1.687 102.749 o
-7 -6 -1 1.398 1.936 1.041 272.764 o
-7 -5 -10 45.591 44.787 2.821 36.167 o
-7 -5 -9 51.877 49.326 3.217 27.837 o
-7 -5 -8 16.653 17.709 1.936 78.227 o
-7 -5 -7 57.927 55.302 2.925 33.223 o
-7 -5 -6 3.874 6.288 1.572 119.546 o
-7 -5 -5 70.094 71.678 2.884 33.446 o
-7 -5 -4 30.561 34.397 3.030 31.848 o
-7 -5 -3 172.316 177.044 4.768 11.409 o
-7 -5 -2 75.376 86.003 3.800 19.590 o
-7 -5 -1 380.495 380.125 7.923 3.791 o
-7 -4 -11 46.965 48.056 2.821 36.081 o
-7 -4 -10 98.530 101.286 3.842 18.717 o
-7 -4 -9 131.992 133.017 5.393 9.562 o
-7 -4 -8 27.135 26.526 2.322 54.097 o
-7 -4 -7 16.540 15.085 1.926 79.138 o
-7 -4 -6 179.975 179.720 4.955 10.575 o
-7 -4 -5 172.651 174.702 4.602 12.150 o
-7 -4 -4 182.094 186.414 4.841 10.960 o
-7 -4 -3 184.218 184.529 5.591 8.490 o
-7 -4 -2 21.897 20.447 1.780 91.904 o
-7 -4 -1 37.644 34.824 1.364 147.721 o
-7 -3 -12 6.270 6.850 1.197 205.668 o
-7 -3 -11 5.374 5.903 1.468 137.025 o
-7 -3 -10 156.818 153.329 5.153 10.159 o
-7 -3 -9 104.919 110.593 4.143 16.098 o
-7 -3 -8 77.691 77.143 4.425 14.632 o
-7 -3 -7 31.936 32.939 1.968 74.275 o
-7 -3 -6 313.947 322.461 6.809 5.195 o
-7 -3 -5 132.855 129.738 3.831 17.914 o
-7 -3 -4 215.251 220.488 5.247 9.102 o
-7 -3 -3 72.358 67.982 2.655 39.028 o
-7 -3 -2 380.059 371.713 6.184 5.556 o
-7 -3 -1 419.278 410.556 6.788 4.597 o
-7 -2 -13 64.023 68.721 2.842 34.664 o
-7 -2 -12 94.532 91.937 3.373 24.039 o
-7 -2 -11 350.745 353.745 7.923 3.902 o
-7 -2 -10 201.184 196.554 4.935 10.359 o
-7 -2 -9 190.455 189.922 5.091 9.947 o
-7 -2 -8 1.638 3.175 0.947 329.287 o
-7 -2 -7 633.295 614.605 11.514 1.700 o
-7 -2 -6 1.559 2.655 0.906 360.286 o
-7 -2 -5 190.048 191.421 4.320 13.150 o
-7 -2 -4 122.947 124.293 4.039 16.502 o
-7 -2 -3 305.668 307.157 4.914 8.694 o
-7 -2 -2 108.826 109.468 2.509 39.184 o
-7 -2 -1 112.648 113.799 2.571 37.162 o
-7 -1 -13 45.703 46.765 4.445 14.796 o
-7 -1 -12 41.706 43.496 2.415 49.104 o
-7 -1 -11 3.906 5.174 1.104 242.425 o
-7 -1 -10 494.252 497.454 9.495 2.550 o
-7 -1 -9 250.427 242.382 5.018 9.346 o
-7 -1 -8 75.346 75.936 2.894 32.940 o
-7 -1 -7 20.558 21.436 1.405 146.312 o
-7 -1 -6 151.049 147.623 3.311 22.191 o
-7 -1 -5 4.140 3.685 0.843 414.859 o
-7 -1 -4 297.189 291.968 4.716 9.409 o
-7 -1 -3 48.466 48.576 1.458 124.668 o
-7 -1 -2 57.870 58.331 1.634 97.724 o
-7 -1 -1 189.070 187.715 3.259 20.588 o
-6 -8 -5 160.917 164.520 5.237 9.795 o
-6 -8 -4 60.544 59.372 3.165 28.441 o
-6 -8 -3 23.892 31.076 2.405 50.494 o
-6 -8 -2 180.625 180.199 4.352 13.221 o
-6 -8 -1 23.455 21.717 1.707 99.558 o
-6 -7 -9 52.523 51.543 3.040 31.035 o
-6 -7 -8 180.852 180.094 5.434 8.970 o
-6 -7 -7 4.035 3.925 1.281 180.151 o
-6 -7 -6 132.560 134.808 4.466 13.553 o
-6 -7 -5 21.061 21.331 2.634 42.336 o
-6 -7 -4 52.874 59.476 2.946 32.857 o
-6 -7 -3 48.674 49.555 2.322 52.409 o
-6 -7 -2 24.393 23.715 1.645 106.862 o
-6 -7 -1 96.269 95.903 3.009 29.496 o
-6 -6 -11 287.314 282.879 7.131 4.973 o
-6 -6 -10 120.350 119.775 4.851 11.802 o
-6 -6 -9 72.048 69.564 3.238 26.841 o
-6 -6 -8 39.152 39.738 2.530 45.057 o
-6 -6 -7 339.738 340.367 7.704 4.135 o
-6 -6 -6 10.848 10.088 1.499 130.885 o
-6 -6 -5 119.838 122.482 3.998 16.882 o
-6 -6 -4 10.118 10.213 1.697 102.302 o
-6 -6 -3 34.084 34.772 1.895 79.618 o
-6 -6 -2 5.473 4.216 0.895 367.656 o
-6 -6 -1 76.899 74.561 2.977 31.208 o
-6 -5 -12 281.811 285.242 6.986 5.167 o
-6 -5 -11 227.812 230.003 6.163 6.801 o
-6 -5 -10 177.400 183.863 5.164 9.838 o
-6 -5 -9 19.939 18.469 2.842 36.428 o
-6 -5 -8 269.206 270.282 6.434 6.030 o
-6 -5 -7 103.370 101.421 3.560 21.447 o
-6 -5 -6 189.255 197.126 5.486 8.703 o
-6 -5 -5 168.219 169.465 7.548 4.931 o
-6 -5 -4 55.597 55.333 2.311 52.190 o
-6 -5 -3 113.945 111.623 3.394 22.982 o
-6 -5 -2 116.632 118.869 3.248 24.641 o
-6 -5 -1 203.310 200.218 4.206 13.443 o
-6 -4 -14 37.090 37.926 2.103 64.713 o
-6 -4 -13 42.967 40.810 2.093 64.752 o
-6 -4 -12 24.009 24.684 1.666 104.252 o
-6 -4 -11 120.522 117.120 3.363 23.088 o
-6 -4 -10 22.761 25.756 2.030 70.731 o
-6 -4 -9 362.563 365.071 7.870 3.899 o
-6 -4 -8 73.402 69.471 3.175 27.819 o
-6 -4 -7 212.291 212.982 5.955 7.353 o
-6 -4 -6 14.232 15.231 1.312 169.649 o
-6 -4 -5 56.034 51.398 2.270 54.125 o
-6 -4 -4 250.415 250.158 5.507 8.008 o
-6 -4 -3 228.046 226.162 4.789 10.420 o
-6 -4 -2 113.222 115.038 3.560 21.060 o
-6 -4 -1 128.835 128.978 2.488 37.245 o
-6 -3 -14 47.379 45.234 2.228 56.946 o
-6 -3 -13 82.782 77.924 3.519 22.615 o
-6 -3 -12 73.868 75.342 2.603 40.199 o
-6 -3 -11 17.604 17.094 1.385 151.706 o
-6 -3 -10 311.457 315.527 6.475 5.661 o
-6 -3 -9 245.331 242.517 6.142 6.718 o
-6 -3 -8 146.322 136.276 3.696 18.703 o
-6 -3 -7 71.258 70.407 2.176 56.169 o
-6 -3 -6 370.840 366.685 6.413 5.329 o
-6 -3 -5 121.252 124.907 3.477 21.632 o
-6 -3 -4 390.330 378.387 7.850 3.824 o
-6 -3 -3 560.348 541.626 9.047 2.590 o
-6 -3 -2 95.608 97.652 2.363 45.071 o
-6 -3 -1 122.510 125.740 2.946 28.743 o
-6 -2 -15 4.527 7.610 1.208 202.307 o
-6 -2 -14 75.574 73.593 2.759 36.053 o
-6 -2 -13 112.545 119.077 3.488 21.825 o
-6 -2 -12 186.481 178.189 4.518 12.338 o
-6 -2 -11 126.995 120.899 3.467 21.644 o
-6 -2 -10 186.574 183.363 4.414 12.797 o
-6 -2 -9 350.439 352.693 6.111 5.876 o
-6 -2 -8 86.808 84.639 2.946 31.257 o
-6 -2 -7 60.087 62.069 2.207 56.221 o
-6 -2 -6 13.824 13.982 1.020 278.654 o
-6 -2 -5 603.214 609.129 8.058 2.858 o
-6 -2 -4 186.891 188.027 3.331 19.994 o
-6 -2 -3 198.214 196.720 3.092 21.624 o
-6 -2 -2 773.578 757.002 8.693 2.148 o
-6 -2 -1 210.949 213.534 3.206 19.709 o
-6 -1 -15 97.282 97.434 3.508 22.223 o
-6 -1 -14 73.071 71.136 2.707 37.531 o
-6 -1 -13 241.929 241.642 6.007 7.001 o
-6 -1 -12 56.900 57.831 2.519 44.188 o
-6 -1 -11 135.841 130.727 3.613 19.787 o
-6 -1 -10 25.909 27.547 1.510 125.701 o
-6 -1 -9 34.819 35.428 1.551 116.633 o
-6 -1 -8 152.417 148.436 3.363 21.568 o
-6 -1 -7 156.325 157.076 3.248 22.520 o
-6 -1 -6 402.155 398.865 5.778 5.877 o
-6 -1 -5 249.155 250.970 4.029 12.970 o
-6 -1 -4 120.221 121.264 2.249 44.893 o
-6 -1 -3 185.479 185.487 2.634 28.006 o
-6 -1 -2 310.440 307.021 4.903 8.668 o
-6 -1 -1 872.676 881.712 9.869 1.660 o
-5 -9 -5 24.318 22.300 2.623 42.599 o
-5 -9 -4 71.659 66.784 6.986 5.996 o
-5 -9 -3 72.892 74.551 3.685 20.898 o
-5 -9 -2 55.966 58.612 3.279 26.653 o
-5 -9 -1 112.578 115.611 3.477 21.987 o
-5 -8 -9 45.880 51.064 3.925 18.903 o
-5 -8 -8 12.088 11.556 2.082 67.973 o
-5 -8 -7 86.942 89.303 4.289 15.395 o
-5 -8 -6 30.300 29.473 2.738 38.951 o
-5 -8 -5 110.190 117.641 4.820 12.035 o
-5 -8 -4 222.453 225.558 6.121 6.920 o
-5 -8 -3 41.110 46.827 2.322 52.950 o
-5 -8 -2 513.171 538.274 9.672 2.420 o
-5 -8 -1 238.242 248.472 5.632 7.809 o
-5 -7 -11 78.661 76.789 3.748 20.133 o
-5 -7 -10 89.087 85.045 4.123 16.606 o
-5 -7 -9 7.683 6.902 1.645 109.056 o
-5 -7 -8 108.047 105.231 4.404 14.354 o
-5 -7 -7 3.606 2.571 1.291 177.320 o
-5 -7 -6 219.580 217.042 6.507 6.242 o
-5 -7 -5 43.344 44.058 2.915 34.000 o
-5 -7 -4 29.110 26.880 1.676 102.174 o
-5 -7 -3 250.797 261.985 5.788 7.333 o
-5 -7 -2 9.488 7.943 1.145 224.032 o
-5 -7 -1 73.222 76.331 2.769 35.846 o
-5 -6 -13 29.695 32.554 4.747 13.064 o
-5 -6 -12 134.655 135.766 4.883 11.479 o
-5 -6 -11 20.451 17.719 1.811 89.024 o
-5 -6 -10 65.260 65.327 3.550 22.657 o
-5 -6 -9 60.318 63.078 2.905 33.483 o
-5 -6 -8 53.372 49.919 2.592 42.202 o
-5 -6 -7 1.264 0.645 1.031 278.339 o
-5 -6 -6 108.521 105.877 4.102 16.387 o
-5 -6 -5 24.109 23.736 1.530 123.076 o
-5 -6 -4 211.275 216.886 4.779 10.708 o
-5 -6 -3 130.133 130.435 3.477 21.310 o
-5 -6 -2 936.444 937.701 14.304 0.996 o
-5 -6 -1 216.445 219.030 4.831 10.447 o
-5 -5 -14 42.934 41.945 2.197 58.947 o
-5 -5 -13 71.576 68.846 3.404 24.408 o
-5 -5 -12 59.388 61.548 2.394 48.367 o
-5 -5 -11 761.786 770.713 12.264 1.395 o
-5 -5 -10 181.020 176.930 4.196 14.081 o
-5 -5 -9 101.294 103.909 3.456 22.668 o
-5 -5 -8 7.059 4.664 1.062 261.280 o
-5 -5 -7 166.714 160.585 4.393 13.347 o
-5 -5 -6 117.143 116.162 3.571 20.843 o
-5 -5 -5 54.649 52.938 1.895 75.862 o
-5 -5 -4 3.847 2.988 0.677 643.876 o
-5 -5 -3 422.993 415.053 7.246 4.159 o
-5 -5 -2 173.394 174.618 3.623 18.136 o
-5 -5 -1 283.427 284.337 4.581 10.039 o
-5 -4 -15 45.887 45.172 2.322 52.718 o
-5 -4 -14 95.051 93.051 2.915 31.341 o
-5 -4 -13 26.400 25.079 1.843 85.303 o
-5 -4 -12 214.232 213.971 4.643 11.207 o
-5 -4 -11 96.462 92.426 3.102 27.957 o
-5 -4 -10 33.175 33.044 1.676 101.097 o
-5 -4 -9 43.905 42.673 2.280 54.787 o
-5 -4 -8 6.007 5.497 0.874 384.859 o
-5 -4 -7 451.675 454.406 7.673 3.677 o
-5 -4 -6 59.981 62.610 1.895 74.299 o
-5 -4 -5 167.216 166.977 3.248 21.919 o
-5 -4 -4 7.554 7.163 0.739 535.537 o
-5 -4 -3 147.411 151.017 2.863 28.106 o
-5 -4 -2 477.482 488.907 7.350 3.772 o
-5 -4 -1 16.777 17.521 0.698 571.913 o
-5 -3 -16 15.656 14.585 1.562 120.045 o
-5 -3 -15 37.112 36.906 1.905 78.351 o
-5 -3 -14 23.570 23.185 1.603 112.509 o
-5 -3 -13 270.637 275.134 5.455 7.874 o
-5 -3 -12 192.079 191.536 4.185 13.824 o
-5 -3 -11 60.187 59.945 2.124 60.462 o
-5 -3 -10 82.653 86.763 2.488 42.645 o
-5 -3 -9 62.393 61.621 2.228 55.067 o
-5 -3 -8 426.143 419.832 7.787 3.716 o
-5 -3 -7 63.071 64.161 2.478 45.057 o
-5 -3 -6 816.330 818.394 10.775 1.587 o
-5 -3 -5 725.701 729.029 10.525 1.777 o
-5 -3 -4 92.779 92.270 1.864 67.583 o
-5 -3 -3 450.458 448.544 5.497 5.740 o
-5 -3 -2 75.245 76.675 1.437 110.851 o
-5 -3 -1 781.513 773.024 8.276 2.235 o
-5 -2 -17 9.551 10.338 1.260 185.164 o
-5 -2 -16 116.871 120.504 3.748 19.060 o
-5 -2 -15 49.517 50.575 3.446 24.365 o
-5 -2 -14 42.915 45.526 2.207 58.290 o
-5 -2 -13 576.012 575.274 9.359 2.414 o
-5 -2 -12 165.317 167.258 3.800 17.055 o
-5 -2 -11 116.595 117.193 3.227 24.951 o
-5 -2 -10 71.858 71.584 2.363 48.262 o
-5 -2 -9 288.031 277.518 5.538 7.544 o
-5 -2 -8 268.282 270.636 4.279 11.405 o
-5 -2 -7 596.557 602.393 7.829 2.987 o
-5 -2 -6 25.777 28.619 0.958 297.929 o
-5 -2 -5 1143.410 1143.020 11.899 1.059 o
-5 -2 -4 47.403 46.713 1.353 143.135 o
-5 -2 -3 86.043 86.731 1.603 88.169 o
-5 -2 -2 283.583 282.588 3.488 14.349 o
-5 -2 -1 998.233 1006.260 9.567 1.501 o
-5 -1 -17 2.712 2.842 0.885 377.235 o
-5 -1 -16 17.799 18.344 1.395 149.333 o
-5 -1 -15 94.255 94.977 2.873 32.155 o
-5 -1 -14 49.648 49.555 1.957 72.302 o
-5 -1 -13 6.463 7.475 0.937 334.970 o
-5 -1 -12 523.585 523.387 8.589 2.882 o
-5 -1 -11 106.210 107.542 2.998 29.027 o
-5 -1 -10 488.485 484.190 7.121 3.907 o
-5 -1 -9 13.955 14.211 0.916 343.812 o
-5 -1 -8 1274.560 1286.450 14.585 0.768 o
-5 -1 -7 218.197 213.846 3.571 16.710 o
-5 -1 -6 400.170 403.487 4.831 7.341 o
-5 -1 -5 175.286 178.210 2.499 31.084 o
-5 -1 -4 124.593 128.905 1.853 57.915 o
-5 -1 -3 370.807 381.614 3.873 9.938 o
-5 -1 -2 90.352 93.019 1.437 100.569 o
-5 -1 -1 113.040 114.372 1.770 65.890 o
-4 -10 -2 210.687 207.662 7.246 5.176 o
-4 -10 -1 31.732 30.649 2.207 59.441 o
-4 -9 -8 33.341 35.396 3.488 24.070 o
-4 -9 -7 18.145 18.333 2.353 53.082 o
-4 -9 -6 11.697 14.367 2.249 58.285 o
-4 -9 -5 194.318 190.755 5.684 8.160 o
-4 -9 -4 71.783 70.449 3.467 23.554 o
-4 -9 -3 152.620 157.045 5.268 9.775 o
-4 -9 -2 83.007 82.942 2.884 32.707 o
-4 -9 -1 223.416 221.154 4.914 10.070 o
-4 -8 -11 161.166 168.934 6.757 6.100 o
-4 -8 -10 88.809 91.895 4.851 12.126 o
-4 -8 -9 218.435 221.654 7.787 4.500 o
-4 -8 -8 5.107 5.809 1.541 124.400 o
-4 -8 -7 175.423 183.134 5.892 7.770 o
-4 -8 -6 120.851 123.492 5.039 10.973 o
-4 -8 -5 118.542 117.141 4.102 16.165 o
-4 -8 -4 2.255 3.644 0.843 415.382 o
-4 -8 -3 158.875 164.353 3.758 17.557 o
-4 -8 -2 109.096 109.520 2.946 29.760 o
-4 -8 -1 76.245 76.675 2.623 39.443 o
-4 -7 -13 52.983 50.367 5.913 8.388 o
-4 -7 -12 61.922 55.270 5.809 8.666 o
-4 -7 -11 59.875 56.613 3.717 20.858 o
-4 -7 -10 229.065 230.347 6.642 5.955 o
-4 -7 -9 47.195 44.152 3.134 29.440 o
-4 -7 -8 43.476 46.619 2.853 35.432 o
-4 -7 -7 8.552 7.579 2.374 52.417 o
-4 -7 -6 318.935 304.231 7.870 4.089 o
-4 -7 -5 21.435 20.145 1.811 88.857 o
-4 -7 -4 127.534 130.321 3.154 25.301 o
-4 -7 -3 145.817 146.187 3.456 20.841 o
-4 -7 -2 28.114 29.202 1.988 73.207 o
-4 -7 -1 58.062 55.541 2.020 66.844 o
-4 -6 -15 172.909 165.811 4.477 12.800 o
-4 -6 -14 23.165 24.361 1.739 95.972 o
-4 -6 -13 64.299 59.476 3.508 23.242 o
-4 -6 -12 6.127 6.632 1.728 98.871 o
-4 -6 -11 195.423 187.892 4.716 11.304 o
-4 -6 -10 39.207 40.768 3.571 22.892 o
-4 -6 -9 660.022 658.726 13.294 1.329 o
-4 -6 -8 102.374 100.900 3.810 18.942 o
-4 -6 -7 473.859 459.600 9.901 2.440 o
-4 -6 -6 14.879 15.450 1.530 124.982 o
-4 -6 -5 233.261 246.358 4.737 10.419 o
-4 -6 -4 22.814 21.800 1.364 154.564 o
-4 -6 -3 320.290 315.194 5.570 7.090 o
-4 -6 -2 2.561 4.456 0.770 497.330 o
-4 -6 -1 54.403 52.522 1.676 94.966 o
-4 -5 -16 13.431 12.534 1.832 87.604 o
-4 -5 -15 28.230 32.283 1.874 82.055 o
-4 -5 -14 37.701 36.125 1.947 75.137 o
-4 -5 -13 281.894 283.129 6.153 6.394 o
-4 -5 -12 83.801 82.036 3.800 19.495 o
-4 -5 -11 212.017 213.856 4.966 10.051 o
-4 -5 -10 576.997 578.178 11.483 1.771 o
-4 -5 -9 14.883 14.335 1.291 175.050 o
-4 -5 -8 448.255 438.706 9.370 2.722 o
-4 -5 -7 164.472 164.780 4.071 15.226 o
-4 -5 -6 363.523 363.905 6.486 5.282 o
-4 -5 -5 295.052 296.309 5.559 7.375 o
-4 -5 -4 254.198 256.988 3.904 13.385 o
-4 -5 -3 50.449 54.240 1.426 127.694 o
-4 -5 -2 35.876 36.042 1.301 161.641 o
-4 -5 -1 275.381 279.110 3.675 13.716 o
-4 -4 -17 90.117 89.875 3.342 24.599 o
-4 -4 -16 10.193 9.182 1.197 204.838 o
-4 -4 -15 61.788 60.413 2.353 49.851 o
-4 -4 -14 71.724 67.524 2.467 44.747 o
-4 -4 -13 45.791 44.256 1.843 81.882 o
-4 -4 -12 78.909 78.038 2.384 46.683 o
-4 -4 -11 380.898 372.078 6.642 4.999 o
-4 -4 -10 111.223 108.042 3.342 23.760 o
-4 -4 -9 142.391 137.983 3.290 22.900 o
-4 -4 -8 225.709 224.506 4.851 10.239 o
-4 -4 -7 259.805 255.124 4.945 9.395 o
-4 -4 -6 215.601 217.968 3.737 15.648 o
-4 -4 -5 656.663 667.169 8.245 2.597 o
-4 -4 -4 341.495 341.928 4.685 8.638 o
-4 -4 -3 321.724 324.293 4.435 9.657 o
-4 -4 -2 389.060 396.949 4.935 7.301 o
-4 -4 -1 91.509 89.438 1.666 81.176 o
-4 -3 -17 130.906 132.299 3.654 19.493 o
-4 -3 -16 14.939 16.730 1.343 161.673 o
-4 -3 -15 64.705 65.275 2.696 38.335 o
-4 -3 -14 86.924 86.992 2.686 36.916 o
-4 -3 -13 126.801 128.218 3.144 25.514 o
-4 -3 -12 68.443 68.627 2.134 58.569 o
-4 -3 -11 156.587 153.006 3.436 20.614 o
-4 -3 -10 771.282 754.379 10.786 1.661 o
-4 -3 -9 127.074 124.782 3.540 20.812 o
-4 -3 -8 697.293 690.426 9.036 2.232 o
-4 -3 -7 116.440 113.601 2.322 43.526 o
-4 -3 -6 441.134 440.684 5.705 5.578 o
-4 -3 -5 98.552 101.150 1.749 72.134 o
-4 -3 -4 595.842 598.323 6.850 3.504 o
-4 -3 -3 107.215 109.760 1.707 71.353 o
-4 -3 -2 58.206 58.654 1.010 214.556 o
-4 -3 -1 791.965 787.391 7.985 2.283 o
-4 -2 -18 217.307 215.210 5.289 8.986 o
-4 -2 -17 3.265 3.737 0.843 415.117 o
-4 -2 -16 144.811 145.000 3.789 17.846 o
-4 -2 -15 71.815 70.782 2.197 55.138 o
-4 -2 -14 713.708 707.291 10.213 1.876 o
-4 -2 -13 106.355 105.752 2.436 41.527 o
-4 -2 -12 248.693 251.085 4.154 12.421 o
-4 -2 -11 1032.460 1026.410 12.961 1.057 o
-4 -2 -10 58.213 56.998 1.822 80.551 o
-4 -2 -9 212.845 217.032 3.623 16.468 o
-4 -2 -8 389.496 390.109 5.528 6.353 o
-4 -2 -7 266.753 263.411 3.904 13.045 o
-4 -2 -6 114.967 116.027 2.124 50.032 o
-4 -2 -5 253.293 250.512 3.238 17.206 o
-4 -2 -4 497.943 502.753 6.205 4.566 o
-4 -2 -3 274.933 271.948 3.321 15.623 o
-4 -2 -2 71.719 70.584 1.166 156.023 o
-4 -2 -1 745.865 742.854 7.402 2.613 o
-4 -1 -18 12.419 17.396 3.300 27.098 o
-4 -1 -17 301.575 295.299 10.504 2.469 o
-4 -1 -16 154.477 149.966 3.883 16.857 o
-4 -1 -15 578.295 590.983 8.724 2.644 o
-4 -1 -14 99.181 96.913 2.551 39.294 o
-4 -1 -13 491.975 480.682 6.819 4.131 o
-4 -1 -12 3.115 3.758 0.677 644.111 o
-4 -1 -11 24.269 21.342 1.520 124.906 o
-4 -1 -10 154.743 149.310 2.988 25.963 o
-4 -1 -9 179.497 184.696 2.603 28.903 o
-4 -1 -8 118.565 121.368 2.134 48.813 o
-4 -1 -7 249.417 251.158 3.144 17.961 o
-4 -1 -6 328.458 322.617 3.904 11.174 o
-4 -1 -5 907.173 918.149 9.276 1.706 o
-4 -1 -4 1026.650 1025.450 9.953 1.409 o
-4 -1 -3 1328.010 1334.460 11.639 0.919 o
-4 -1 -2 829.269 846.784 7.714 2.225 o
-4 -1 -1 2515.930 2521.170 21.123 0.266 o
-3 -10 -6 23.952 29.847 2.561 44.603 o
-3 -10 -5 175.561 181.333 5.632 8.440 o
-3 -10 -4 106.190 108.708 4.320 14.880 o
-3 -10 -3 38.884 41.518 2.853 35.612 o
-3 -10 -2 31.172 35.032 2.217 58.810 o
-3 -10 -1 2.002 0.531 0.906 360.352 o
-3 -9 -10 65.732 71.573 4.362 15.156 o
-3 -9 -9 65.265 69.252 4.289 15.675 o
-3 -9 -8 61.342 57.207 3.998 18.075 o
-3 -9 -7 7.258 5.289 1.551 122.657 o
-3 -9 -6 183.831 183.176 4.935 10.599 o
-3 -9 -5 72.398 70.366 3.092 29.272 o
-3 -9 -4 157.846 160.626 4.581 12.511 o
-3 -9 -3 5.251 5.362 0.989 301.398 o
-3 -9 -2 53.197 54.708 2.790 36.560 o
-3 -9 -1 49.893 52.761 2.322 52.226 o
-3 -8 -12 88.692 89.053 4.643 13.207 o
-3 -8 -11 67.294 74.395 4.164 16.564 o
-3 -8 -10 6.085 9.505 1.957 77.082 o
-3 -8 -9 298.059 299.057 9.099 3.208 o
-3 -8 -8 5.964 5.091 1.322 168.828 o
-3 -8 -7 36.087 37.447 2.686 40.205 o
-3 -8 -6 87.316 83.452 3.352 24.608 o
-3 -8 -5 154.611 157.045 4.643 12.269 o
-3 -8 -4 65.422 66.285 2.207 55.524 o
-3 -8 -3 184.690 193.680 4.196 13.876 o
-3 -8 -2 203.065 200.812 4.102 13.992 o
-3 -8 -1 266.702 270.678 5.018 9.031 o
-3 -7 -14 0.526 -1.062 0.927 344.434 o
-3 -7 -13 71.126 72.198 3.113 28.913 o
-3 -7 -12 27.843 25.090 1.957 75.685 o
-3 -7 -11 117.134 112.685 7.173 5.594 o
-3 -7 -10 53.815 60.871 3.529 23.124 o
-3 -7 -9 7.633 8.453 1.603 114.747 o
-3 -7 -8 45.478 39.654 2.551 44.100 o
-3 -7 -7 135.261 134.287 4.050 16.143 o
-3 -7 -6 79.201 73.385 2.717 36.910 o
-3 -7 -5 55.511 57.175 2.009 67.697 o
-3 -7 -4 210.495 209.494 4.196 13.289 o
-3 -7 -3 324.400 315.215 5.674 6.867 o
-3 -7 -2 131.387 136.088 2.863 29.402 o
-3 -7 -1 481.693 480.109 6.788 4.198 o
-3 -6 -16 94.923 90.011 3.383 23.916 o
-3 -6 -15 307.168 295.486 7.204 4.802 o
-3 -6 -14 407.770 411.493 9.078 2.956 o
-3 -6 -13 27.948 29.868 1.978 73.950 o
-3 -6 -12 108.994 114.070 3.810 18.706 o
-3 -6 -11 21.219 22.039 1.551 120.457 o
-3 -6 -10 100.801 98.725 3.019 29.076 o
-3 -6 -9 87.124 89.261 2.873 32.608 o
-3 -6 -8 56.713 60.632 2.436 47.019 o
-3 -6 -7 77.877 78.903 2.728 36.580 o
-3 -6 -6 221.585 224.527 4.300 12.476 o
-3 -6 -5 35.352 36.552 1.385 144.124 o
-3 -6 -4 683.739 692.352 8.079 2.574 o
-3 -6 -3 132.921 136.671 2.582 34.541 o
-3 -6 -2 144.792 143.615 2.499 35.046 o
-3 -6 -1 607.756 600.415 6.777 3.500 o
-3 -5 -17 353.221 344.562 7.569 4.212 o
-3 -5 -16 2.707 1.114 0.895 368.660 o
-3 -5 -15 344.450 333.673 6.861 4.987 o
-3 -5 -14 80.299 76.019 2.925 32.097 o
-3 -5 -13 877.854 867.095 16.137 0.868 o
-3 -5 -12 2.941 2.519 0.812 447.878 o
-3 -5 -11 171.910 167.893 4.133 14.679 o
-3 -5 -10 15.762 15.616 1.489 131.873 o
-3 -5 -9 583.775 586.465 10.119 2.137 o
-3 -5 -8 354.592 353.495 6.267 5.634 o
-3 -5 -7 104.168 103.628 2.540 38.955 o
-3 -5 -6 23.416 22.820 1.104 232.009 o
-3 -5 -5 813.196 822.600 9.994 1.739 o
-3 -5 -4 9.486 10.556 0.614 763.144 o
-3 -5 -3 1.669 1.301 0.406 1791.020 o
-3 -5 -2 79.496 79.923 1.749 79.350 o
-3 -5 -1 980.813 965.903 9.380 1.571 o
-3 -4 -18 33.515 34.792 1.697 98.538 o
-3 -4 -17 37.204 38.530 2.238 57.316 o
-3 -4 -16 392.971 393.107 6.923 4.607 o
-3 -4 -15 16.123 14.512 1.187 206.191 o
-3 -4 -14 380.749 375.690 7.256 4.363 o
-3 -4 -13 108.501 104.076 2.717 34.429 o
-3 -4 -12 208.112 198.927 4.456 12.179 o
-3 -4 -11 102.457 103.212 2.665 36.003 o
-3 -4 -10 392.814 382.842 6.600 4.967 o
-3 -4 -9 218.172 225.121 4.133 13.320 o
-3 -4 -8 69.687 71.875 1.739 83.423 o
-3 -4 -7 214.208 215.751 4.112 13.587 o
-3 -4 -6 314.288 318.733 4.779 8.872 o
-3 -4 -5 200.738 198.886 3.134 21.069 o
-3 -4 -4 736.097 742.271 7.902 2.469 o
-3 -4 -3 79.775 77.893 1.489 102.829 o
-3 -4 -2 659.349 657.320 7.287 2.994 o
-3 -4 -1 369.898 367.122 3.946 9.890 o
-3 -3 -18 19.907 20.041 1.197 200.440 o
-3 -3 -17 163.049 163.947 4.831 11.311 o
-3 -3 -16 0.400 -0.271 0.614 783.754 o
-3 -3 -15 297.515 306.397 8.422 3.676 o
-3 -3 -14 143.586 148.925 3.082 25.230 o
-3 -3 -13 10.089 11.462 0.895 363.579 o
-3 -3 -12 303.268 301.525 4.716 9.274 o
-3 -3 -11 285.930 284.982 4.997 8.812 o
-3 -3 -10 997.565 984.674 12.555 1.131 o
-3 -3 -9 65.142 67.794 1.624 95.497 o
-3 -3 -8 278.366 283.670 4.216 11.357 o
-3 -3 -7 157.298 154.318 2.800 28.394 o
-3 -3 -6 141.064 144.761 2.613 33.005 o
-3 -3 -5 6.660 7.381 0.625 748.250 o
-3 -3 -4 1173.260 1169.950 12.441 0.988 o
-3 -3 -3 2167.260 2154.720 21.061 0.316 o
-3 -3 -2 65.192 67.180 1.239 148.498 o
-3 -3 -1 1816.050 1808.650 16.407 0.481 o
-3 -2 -19 67.525 64.057 5.830 8.583 o
-3 -2 -18 30.413 26.235 3.873 19.600 o
-3 -2 -17 35.982 33.241 1.468 129.455 o
-3 -2 -16 61.187 63.963 2.103 61.241 o
-3 -2 -15 92.218 90.219 2.228 50.584 o
-3 -2 -14 191.359 189.537 3.373 19.445 o
-3 -2 -13 89.521 91.479 2.113 55.560 o
-3 -2 -12 199.923 200.791 3.425 18.539 o
-3 -2 -11 858.748 861.994 10.994 1.488 o
-3 -2 -10 283.038 284.076 4.123 11.620 o
-3 -2 -9 945.758 958.616 10.463 1.446 o
-3 -2 -8 40.103 41.986 1.458 128.626 o
-3 -2 -7 541.252 554.567 7.090 3.624 o
-3 -2 -6 116.826 117.214 2.811 31.657 o
-3 -2 -5 916.179 909.009 10.150 1.549 o
-3 -2 -4 80.926 81.391 1.249 131.267 o
-3 -2 -3 1502.980 1494.590 14.835 0.647 o
-3 -2 -2 41.533 42.507 0.750 396.239 o
-3 -2 -1 863.822 845.535 7.558 2.198 o
-3 -1 -19 74.551 72.635 5.684 8.992 o
-3 -1 -18 77.814 85.930 5.986 8.098 o
-3 -1 -17 104.170 116.017 5.466 9.507 o
-3 -1 -16 93.569 94.487 4.029 17.232 o
-3 -1 -15 42.038 42.247 1.478 124.660 o
-3 -1 -14 155.438 154.047 2.863 27.573 o
-3 -1 -13 246.677 248.159 3.946 13.442 o
-3 -1 -12 357.124 355.858 5.195 7.323 o
-3 -1 -11 40.579 38.613 1.239 173.679 o
-3 -1 -10 676.196 681.338 7.954 2.649 o
-3 -1 -9 99.927 101.816 1.895 63.532 o
-3 -1 -8 460.283 472.291 5.830 5.217 o
-3 -1 -7 133.539 134.162 1.759 59.398 o
-3 -1 -6 1980.720 1966.220 22.602 0.321 o
-3 -1 -5 131.254 133.080 2.072 48.300 o
-3 -1 -4 2017.460 2001.150 18.781 0.380 o
-3 -1 -3 1055.200 1047.300 9.151 1.476 o
-3 -1 -2 612.972 615.615 5.434 4.274 o
-3 -1 -1 610.679 611.867 5.226 4.439 o
-2 -10 -7 5.734 4.914 1.437 143.046 o
-2 -10 -6 129.495 134.183 4.289 14.635 o
-2 -10 -5 55.960 55.926 2.905 33.732 o
-2 -10 -4 69.400 70.460 2.915 32.822 o
-2 -10 -3 15.640 16.084 1.426 143.511 o
-2 -10 -2 297.074 303.992 5.768 6.925 o
-2 -10 -1 27.938 32.939 1.853 83.857 o
-2 -9 -11 38.816 36.292 5.695 9.076 o
-2 -9 -10 51.239 60.559 3.862 19.417 o
-2 -9 -9 9.633 12.191 2.197 61.135 o
-2 -9 -8 111.321 109.749 4.529 13.564 o
-2 -9 -7 8.599 7.287 1.405 149.172 o
-2 -9 -6 89.519 88.657 3.019 29.710 o
-2 -9 -5 29.375 29.233 2.030 70.208 o
-2 -9 -4 22.715 24.580 1.510 126.581 o
-2 -9 -3 238.887 235.136 4.425 11.587 o
-2 -9 -2 11.590 11.025 1.114 235.701 o
-2 -9 -1 318.945 322.044 5.112 8.012 o
-2 -8 -13 109.600 108.989 4.883 11.781 o
-2 -8 -12 96.981 93.373 5.788 8.578 o
-2 -8 -11 91.878 100.297 4.539 13.724 o
-2 -8 -10 50.750 50.450 3.311 26.331 o
-2 -8 -9 120.680 110.915 4.935 11.460 o
-2 -8 -8 78.417 79.902 3.633 21.340 o
-2 -8 -7 110.243 110.364 3.727 19.491 o
-2 -8 -6 5.084 2.863 1.104 242.423 o
-2 -8 -5 102.154 104.159 2.478 40.775 o
-2 -8 -4 315.508 320.170 5.185 7.894 o
-2 -8 -3 19.597 19.728 1.239 187.698 o
-2 -8 -2 20.272 19.957 1.187 203.742 o
-2 -8 -1 330.142 331.570 4.997 8.107 o
-2 -7 -15 32.887 34.157 2.936 33.849 o
-2 -7 -14 20.908 20.447 1.739 96.382 o
-2 -7 -13 44.782 49.534 2.540 44.273 o
-2 -7 -12 150.371 143.730 4.362 13.858 o
-2 -7 -11 28.345 31.149 2.051 68.824 o
-2 -7 -10 121.590 117.880 3.914 17.552 o
-2 -7 -9 0.783 -0.010 0.718 573.020 o
-2 -7 -8 914.300 875.237 13.596 1.094 o
-2 -7 -7 54.305 54.489 2.217 56.557 o
-2 -7 -6 40.506 38.009 1.811 85.783 o
-2 -7 -5 37.000 36.843 1.447 132.142 o
-2 -7 -4 212.052 209.119 3.644 16.459 o
-2 -7 -3 6.396 6.340 0.708 585.033 o
-2 -7 -2 231.525 228.285 3.727 15.180 o
-2 -7 -1 128.380 130.134 2.592 34.910 o
-2 -6 -16 5.045 5.414 1.114 237.762 o
-2 -6 -15 48.967 52.168 2.405 48.901 o
-2 -6 -14 48.206 46.213 2.290 53.924 o
-2 -6 -13 190.391 184.904 4.883 10.721 o
-2 -6 -12 50.093 48.805 2.301 53.249 o
-2 -6 -11 273.099 270.876 6.403 6.059 o
-2 -6 -10 27.126 27.182 1.603 111.671 o
-2 -6 -9 292.945 287.054 5.445 7.669 o
-2 -6 -8 239.984 238.373 4.810 10.138 o
-2 -6 -7 838.620 832.719 11.743 1.398 o
-2 -6 -6 110.417 110.405 2.655 35.495 o
-2 -6 -5 764.555 774.201 7.839 2.394 o
-2 -6 -4 10.271 10.629 0.677 630.114 o
-2 -6 -3 141.463 141.283 2.353 38.703 o
-2 -6 -2 216.638 220.602 3.102 20.219 o
-2 -6 -1 192.849 191.348 2.811 25.069 o
-2 -5 -17 5.563 5.101 1.051 266.711 o
-2 -5 -16 26.582 27.942 1.697 100.015 o
-2 -5 -15 33.269 32.731 3.696 21.468 o
-2 -5 -14 121.851 115.694 3.508 21.397 o
-2 -5 -13 207.459 203.560 5.080 9.764 o
-2 -5 -12 244.098 245.026 5.757 7.499 o
-2 -5 -11 114.412 111.717 3.238 24.977 o
-2 -5 -10 138.167 138.473 3.165 24.583 o
-2 -5 -9 19.323 17.323 1.156 215.522 o
-2 -5 -8 536.684 518.983 7.048 3.728 o
-2 -5 -7 99.402 101.296 2.072 55.320 o
-2 -5 -6 1156.860 1161.720 12.930 0.959 o
-2 -5 -5 33.829 36.021 1.270 170.053 o
-2 -5 -4 888.537 893.049 8.766 1.846 o
-2 -5 -3 277.302 280.328 3.654 13.750 o
-2 -5 -2 123.811 121.389 2.165 47.075 o
-2 -5 -1 97.952 97.694 1.499 90.831 o
-2 -4 -18 90.678 91.739 2.977 30.367 o
-2 -4 -17 18.950 20.925 1.228 190.825 o
-2 -4 -16 46.454 46.577 1.687 96.259 o
-2 -4 -15 10.255 10.994 1.020 280.947 o
-2 -4 -14 69.126 67.888 2.217 54.616 o
-2 -4 -13 232.340 228.816 5.257 8.889 o
-2 -4 -12 258.898 249.898 4.695 10.219 o
-2 -4 -11 64.543 61.819 1.926 71.501 o
-2 -4 -10 420.865 421.529 6.069 5.328 o
-2 -4 -9 1261.730 1263.030 15.564 0.721 o
-2 -4 -8 8.492 9.744 0.791 466.131 o
-2 -4 -7 1122.060 1108.690 13.961 0.906 o
-2 -4 -6 386.507 394.596 4.706 7.764 o
-2 -4 -5 500.277 503.825 5.892 4.833 o
-2 -4 -4 495.148 491.009 5.799 4.988 o
-2 -4 -3 82.645 82.838 1.426 107.361 o
-2 -4 -2 932.884 928.581 9.703 1.594 o
-2 -4 -1 714.766 716.765 6.944 2.896 o
-2 -3 -19 130.497 128.228 7.943 4.558 o
-2 -3 -18 62.753 62.745 5.309 10.338 o
-2 -3 -17 76.815 74.874 2.519 42.498 o
-2 -3 -16 90.275 88.074 2.342 46.709 o
-2 -3 -15 338.828 336.171 5.726 6.600 o
-2 -3 -14 26.027 27.495 1.312 164.764 o
-2 -3 -13 51.287 49.191 1.582 106.619 o
-2 -3 -12 1418.070 1424.370 18.583 0.530 o
-2 -3 -11 157.172 157.972 2.905 26.771 o
-2 -3 -10 38.109 41.049 1.270 166.687 o
-2 -3 -9 231.257 228.796 3.769 14.940 o
-2 -3 -8 452.310 454.687 6.226 4.898 o
-2 -3 -7 16.083 16.574 0.770 475.950 o
-2 -3 -6 1370.250 1364.340 15.397 0.681 o
-2 -3 -5 70.954 73.125 1.385 120.304 o
-2 -3 -4 297.415 294.987 3.654 13.077 o
-2 -3 -3 1904.430 1879.350 17.625 0.429 o
-2 -3 -2 1597.430 1594.960 14.481 0.619 o
-2 -3 -1 312.671 313.705 3.154 14.593 o
-2 -2 -19 43.433 49.763 4.654 13.518 o
-2 -2 -18 422.730 442.319 17.521 0.906 o
-2 -2 -17 22.794 23.060 3.196 28.793 o
-2 -2 -16 327.853 333.819 10.692 2.351 o
-2 -2 -15 60.382 57.425 1.749 86.202 o
-2 -2 -14 602.279 583.946 7.766 3.026 o
-2 -2 -13 481.429 487.158 6.663 4.287 o
-2 -2 -12 773.636 772.785 9.911 1.835 o
-2 -2 -11 663.698 669.761 8.766 2.395 o
-2 -2 -10 509.654 505.751 6.090 4.599 o
-2 -2 -9 635.427 639.299 7.631 2.931 o
-2 -2 -8 20.288 20.665 0.781 452.478 o
-2 -2 -7 605.258 600.509 6.746 3.526 o
-2 -2 -6 222.256 226.630 3.144 19.515 o
-2 -2 -5 580.484 586.288 6.340 3.896 o
-2 -2 -4 94.815 96.122 1.447 96.983 o
-2 -2 -3 738.171 738.430 6.757 2.870 o
-2 -2 -2 631.750 643.078 5.393 4.130 o
-2 -2 -1 169.911 170.256 1.593 52.994 o
-2 -1 -19 124.889 117.724 6.913 5.990 o
-2 -1 -18 8.466 12.816 2.582 44.291 o
-2 -1 -17 775.687 764.540 29.806 0.311 o
-2 -1 -16 186.691 190.890 6.621 6.217 o
-2 -1 -15 663.844 665.638 11.504 1.654 o
-2 -1 -14 44.934 46.328 1.437 129.638 o
-2 -1 -13 165.671 162.667 2.800 27.644 o
-2 -1 -12 67.910 67.992 1.468 111.984 o
-2 -1 -11 716.966 721.138 8.620 2.299 o
-2 -1 -10 496.839 500.442 6.174 4.604 o
-2 -1 -9 71.747 72.427 1.353 124.406 o
-2 -1 -8 205.870 207.141 2.592 26.404 o
-2 -1 -7 649.785 636.624 6.455 3.458 o
-2 -1 -6 19.410 19.749 0.593 753.854 o
-2 -1 -5 53.398 55.916 0.812 305.154 o
-2 -1 -4 60.700 59.684 0.802 288.181 o
-2 -1 -3 1901.850 1930.650 15.335 0.477 o
-2 -1 -2 2670.100 2664.500 19.926 0.258 o
-2 -1 -1 8405.720 7817.240 70.990 0.024 o
-1 -11 -2 69.259 71.563 2.988 31.313 o
-1 -11 -1 58.010 60.580 2.249 54.543 o
-1 -10 -8 9.312 13.930 1.687 103.508 o
-1 -10 -7 136.513 132.424 4.227 14.944 o
-1 -10 -6 90.655 96.132 3.519 22.263 o
-1 -10 -5 105.805 110.988 3.789 18.983 o
-1 -10 -4 64.666 63.339 2.519 43.604 o
-1 -10 -3 112.703 115.246 3.196 25.553 o
-1 -10 -2 89.463 91.343 2.873 32.457 o
-1 -10 -1 47.143 48.243 1.843 81.391 o
-1 -9 -11 50.032 50.471 3.498 23.654 o
-1 -9 -10 163.122 158.097 5.518 8.910 o
-1 -9 -9 13.892 11.951 1.614 112.761 o
-1 -9 -8 210.887 212.742 5.205 9.298 o
-1 -9 -7 52.427 49.149 2.571 42.919 o
-1 -9 -6 129.064 128.947 3.904 17.401 o
-1 -9 -5 35.571 37.312 1.739 93.569 o
-1 -9 -4 114.831 116.860 3.508 21.563 o
-1 -9 -3 68.414 67.211 2.197 55.664 o
-1 -9 -2 51.398 53.438 1.843 80.332 o
-1 -9 -1 32.267 32.273 1.478 128.844 o
-1 -8 -14 92.571 91.302 3.446 23.159 o
-1 -8 -13 87.737 93.165 3.488 22.734 o
-1 -8 -12 62.551 60.653 2.863 34.384 o
-1 -8 -11 107.579 103.461 3.779 19.116 o
-1 -8 -10 67.325 66.170 3.758 20.259 o
-1 -8 -9 52.035 54.261 2.925 33.408 o
-1 -8 -8 10.549 7.694 1.312 170.888 o
-1 -8 -7 225.894 222.102 4.695 10.809 o
-1 -8 -6 29.083 29.410 1.416 141.190 o
-1 -8 -5 52.093 49.472 1.759 87.702 o
-1 -8 -4 63.027 61.725 2.103 61.161 o
-1 -8 -3 9.250 8.912 0.864 391.431 o
-1 -8 -2 216.397 217.292 3.769 15.445 o
-1 -8 -1 207.534 205.090 2.967 22.231 o
-1 -7 -15 97.536 95.039 3.342 24.333 o
-1 -7 -14 160.399 160.647 4.570 12.531 o
-1 -7 -13 97.388 92.936 3.311 24.790 o
-1 -7 -12 23.536 26.985 1.811 88.387 o
-1 -7 -11 1.216 0.833 0.802 460.073 o
-1 -7 -10 24.885 23.174 1.645 106.832 o
-1 -7 -9 0.481 0.739 0.739 541.189 o
-1 -7 -8 156.393 154.036 3.998 15.958 o
-1 -7 -7 61.544 55.354 2.051 64.583 o
-1 -7 -6 114.353 118.723 2.551 37.349 o
-1 -7 -5 536.416 534.651 7.246 3.575 o
-1 -7 -4 10.570 10.775 0.833 419.100 o
-1 -7 -3 724.274 715.682 8.224 2.415 o
-1 -7 -2 1311.290 1300.290 13.992 0.787 o
-1 -7 -1 943.239 946.362 9.442 1.616 o
-1 -6 -17 66.382 62.870 5.549 9.466 o
-1 -6 -16 230.198 225.870 7.464 4.830 o
-1 -6 -15 102.252 96.216 3.175 26.544 o
-1 -6 -14 238.865 240.466 5.747 7.571 o
-1 -6 -13 47.656 49.014 2.207 57.813 o
-1 -6 -12 416.214 411.087 8.558 3.238 o
-1 -6 -11 147.535 140.503 3.998 16.247 o
-1 -6 -10 297.416 297.246 5.965 6.587 o
-1 -6 -9 73.084 75.092 2.155 56.684 o
-1 -6 -8 1.756 1.176 0.583 869.336 o
-1 -6 -7 10.440 9.026 0.906 355.920 o
-1 -6 -6 128.127 130.227 2.676 33.205 o
-1 -6 -5 106.890 108.177 1.936 59.595 o
-1 -6 -4 259.351 254.770 3.748 14.052 o
-1 -6 -3 44.343 46.015 1.218 174.367 o
-1 -6 -2 1186.520 1176.620 11.951 1.019 o
-1 -6 -1 198.975 197.272 2.426 29.489 o
-1 -5 -18 15.108 17.490 1.364 156.740 o
-1 -5 -17 245.829 240.508 5.330 8.526 o
-1 -5 -16 127.275 131.247 3.259 23.926 o
-1 -5 -15 471.287 465.378 12.503 1.647 o
-1 -5 -14 44.939 45.234 2.363 50.997 o
-1 -5 -13 471.737 462.567 11.067 2.031 o
-1 -5 -12 217.403 216.626 4.664 11.068 o
-1 -5 -11 1102.750 1099.240 17.750 0.668 o
-1 -5 -10 113.233 114.091 2.540 37.867 o
-1 -5 -9 65.821 62.683 1.697 89.033 o
-1 -5 -8 58.479 58.092 1.582 103.304 o
-1 -5 -7 5.341 5.559 0.573 893.510 o
-1 -5 -6 34.711 34.095 1.114 216.441 o
-1 -5 -5 78.025 77.851 1.530 99.166 o
-1 -5 -4 46.449 48.087 1.208 174.883 o
-1 -5 -3 984.343 973.295 10.359 1.418 o
-1 -5 -2 81.632 79.860 1.562 94.476 o
-1 -5 -1 707.023 708.270 6.507 3.112 o
-1 -4 -19 31.786 31.076 3.935 18.966 o
-1 -4 -18 270.236 278.965 10.046 2.718 o
-1 -4 -17 12.706 12.170 1.416 146.302 o
-1 -4 -16 238.457 231.294 4.976 9.654 o
-1 -4 -15 99.084 92.905 2.540 39.726 o
-1 -4 -14 625.595 619.165 10.171 2.048 o
-1 -4 -13 93.109 89.594 2.436 43.331 o
-1 -4 -12 1019.500 1014.430 14.492 0.927 o
-1 -4 -11 136.256 137.483 2.644 33.009 o
-1 -4 -10 780.917 781.540 9.942 1.813 o
-1 -4 -9 319.877 311.873 4.654 9.170 o
-1 -4 -8 43.170 42.986 1.218 176.091 o
-1 -4 -7 52.878 53.417 1.385 133.590 o
-1 -4 -6 354.919 350.361 4.300 9.348 o
-1 -4 -5 432.325 430.201 5.143 6.420 o
-1 -4 -4 2509.930 2489.470 23.715 0.242 o
-1 -4 -3 765.371 759.897 7.402 2.546 o
-1 -4 -2 1883.470 1862.690 18.458 0.416 o
-1 -4 -1 130.530 130.675 1.707 62.785 o
-1 -3 -19 54.182 60.840 4.966 11.830 o
-1 -3 -18 9.305 10.567 2.540 45.755 o
-1 -3 -17 69.658 74.572 6.267 7.427 o
-1 -3 -16 29.898 31.388 1.364 151.084 o
-1 -3 -15 104.711 105.856 2.707 34.833 o
-1 -3 -14 349.382 344.521 6.142 5.860 o
-1 -3 -13 327.173 333.787 5.226 7.635 o
-1 -3 -12 998.105 1001.080 13.336 1.045 o
-1 -3 -11 121.589 119.640 2.249 44.829 o
-1 -3 -10 249.019 248.909 3.727 14.484 o
-1 -3 -9 103.522 103.024 2.020 56.828 o
-1 -3 -8 586.934 582.509 7.506 3.200 o
-1 -3 -7 138.524 141.564 2.676 32.114 o
-1 -3 -6 1021.360 1016.630 11.577 1.214 o
-1 -3 -5 989.294 999.009 10.203 1.423 o
-1 -3 -4 184.749 182.333 2.238 34.499 o
-1 -3 -3 620.238 625.640 5.976 3.869 o
-1 -3 -2 122.413 123.669 1.416 82.307 o
-1 -3 -1 1294.280 1322.010 10.234 1.043 o
-1 -2 -19 99.218 100.099 6.174 7.552 o
-1 -2 -18 161.280 177.315 8.641 3.811 o
-1 -2 -17 45.236 45.328 3.935 18.832 o
-1 -2 -16 315.066 333.246 10.494 2.444 o
-1 -2 -15 22.281 24.184 1.822 87.628 o
-1 -2 -14 201.047 203.498 3.467 18.133 o
-1 -2 -13 501.813 495.038 6.590 4.243 o
-1 -2 -12 56.225 55.416 1.437 123.539 o
-1 -2 -11 387.669 391.806 5.257 6.787 o
-1 -2 -10 130.660 134.766 2.186 44.705 o
-1 -2 -9 663.467 673.196 7.902 2.707 o
-1 -2 -8 124.416 125.928 2.030 51.304 o
-1 -2 -7 1360.100 1374.010 14.356 0.735 o
-1 -2 -6 309.114 312.570 3.279 14.158 o
-1 -2 -5 1380.820 1408.470 13.284 0.778 o
-1 -2 -4 1171.420 1186.340 10.380 1.167 o
-1 -2 -3 294.006 300.796 2.738 17.669 o
-1 -2 -2 1275.860 1294.190 9.765 1.102 o
-1 -2 -1 870.452 883.253 6.559 2.393 o
-1 -1 -18 101.061 99.328 7.735 4.856 o
-1 -1 -17 175.822 180.376 6.663 6.199 o
-1 -1 -16 46.643 51.887 4.466 14.643 o
-1 -1 -15 479.177 475.768 9.672 2.515 o
-1 -1 -14 171.241 170.548 4.008 15.447 o
-1 -1 -13 90.251 94.893 2.280 48.594 o
-1 -1 -12 151.577 151.548 3.196 23.407 o
-1 -1 -11 161.555 160.699 2.311 36.601 o
-1 -1 -10 652.441 665.024 7.350 2.975 o
-1 -1 -9 22.264 22.529 0.677 579.234 o
-1 -1 -8 2118.020 2146.240 22.310 0.304 o
-1 -1 -7 369.786 373.358 3.904 9.947 o
-1 -1 -6 1253.830 1282.830 11.722 0.968 o
-1 -1 -5 25.485 25.933 0.552 791.465 o
-1 -1 -4 3300.060 3294.720 26.037 0.162 o
-1 -1 -3 1854.690 1857.100 16.064 0.477 o
-1 -1 -2 2756.830 2747.780 22.154 0.229 o
-1 -1 -1 2875.130 2816.820 21.207 0.226 o
0 0 2 220.115 210.660 5.362 8.774 o
0 0 4 3877.960 3908.530 46.421 0.079 o
0 0 6 5392.710 5412.600 70.460 0.037 o
0 0 8 477.466 487.511 7.641 3.575 o
0 0 10 83.518 82.859 3.529 22.426 o
0 0 12 149.764 158.732 3.238 22.854 o
0 0 14 1186.600 1190.000 20.603 0.516 o
0 0 16 155.918 161.449 12.711 1.801 o
0 0 18 993.671 995.605 38.009 0.191 o
0 1 1 1770.480 1749.740 21.488 0.375 o
0 1 2 1407.400 1430.950 13.076 0.775 o
0 1 3 542.587 562.489 5.080 5.137 o
0 1 4 223.537 223.819 2.040 31.366 o
0 1 5 798.962 827.014 7.038 2.500 o
0 1 6 688.531 696.079 5.809 3.520 o
0 1 7 138.092 140.909 1.572 65.627 o
0 1 8 95.044 95.685 1.135 131.846 o
0 1 9 1364.250 1398.390 13.180 0.793 o
0 1 10 370.845 373.941 5.060 7.364 o
0 1 11 263.724 269.127 4.185 11.858 o
0 1 12 501.718 514.069 7.340 3.660 o
0 1 13 1282.300 1313.200 18.510 0.570 o
0 1 14 7.981 7.631 1.478 134.904 o
0 1 15 336.323 343.282 7.308 4.516 o
0 1 16 72.797 77.164 2.728 36.870 o
0 1 17 37.808 38.509 2.197 59.406 o
0 1 18 6.488 6.996 1.811 89.986 o
0 1 19 86.183 76.571 6.153 7.664 o
0 2 0 213.851 218.957 2.478 26.810 o
0 2 1 614.895 632.116 4.643 4.762 o
0 2 2 2298.280 2321.770 16.740 0.352 o
0 2 3 595.891 612.200 5.216 4.531 o
0 2 4 803.062 821.465 7.714 2.302 o
0 2 5 763.418 766.976 7.017 2.670 o
0 2 6 155.962 155.150 1.843 49.724 o
0 2 7 70.437 72.323 1.093 171.273 o
0 2 8 93.032 95.445 1.426 99.864 o
0 2 9 643.233 660.631 6.986 3.175 o
0 2 10 90.676 91.302 1.603 85.965 o
0 2 11 278.114 284.784 4.560 10.174 o
0 2 12 173.708 173.640 2.832 26.417 o
0 2 13 173.008 177.565 4.175 14.331 o
0 2 14 587.164 580.312 11.389 1.784 o
0 2 15 798.293 789.453 32.138 0.269 o
0 2 16 1126.990 1143.930 29.077 0.302 o
0 2 17 16.176 16.418 4.560 14.203 o
0 2 18 218.262 234.584 10.338 2.637 o
0 2 19 136.097 136.869 10.838 2.476 o
0 2 20 231.262 202.175 10.629 2.503 o
0 3 1 819.825 840.330 5.944 2.757 o
0 3 2 2375.960 2346.870 17.053 0.336 o
0 3 3 50.126 49.128 0.750 359.374 o
0 3 4 2963.710 2933.950 26.256 0.184 o
0 3 5 2651.500 2568.450 25.121 0.218 o
0 3 6 296.367 289.833 3.321 14.683 o
0 3 7 251.501 254.062 3.113 18.039 o
0 3 8 468.929 474.852 5.289 5.763 o
0 3 9 148.100 150.965 2.228 40.496 o
0 3 10 2186.170 2153.700 24.996 0.263 o
0 3 11 84.061 82.984 1.864 70.236 o
0 3 12 512.435 504.273 6.673 4.114 o
0 3 13 239.455 236.479 3.800 14.478 o
0 3 14 329.459 326.167 6.715 5.239 o
0 3 15 91.708 89.511 2.800 33.935 o
0 3 16 111.476 103.586 8.287 4.229 o
0 3 17 382.282 385.122 18.875 0.796 o
0 3 18 98.045 95.976 4.831 12.153 o
0 3 19 120.743 129.009 7.204 5.527 o
0 4 0 572.809 568.403 7.246 3.404 o
0 4 1 0.085 0.146 0.187 8420.400 o
0 4 2 59.535 59.247 0.895 251.990 o
0 4 3 2214.460 2179.370 20.665 0.315 o
0 4 4 1374.560 1342.090 13.149 0.802 o
0 4 5 1216.610 1212.260 12.545 0.945 o
0 4 6 50.314 49.295 1.093 202.843 o
0 4 7 766.033 757.908 8.245 2.287 o
0 4 8 230.010 236.239 3.175 18.773 o
0 4 9 243.172 239.321 3.352 16.998 o
0 4 10 54.792 55.135 1.333 141.277 o
0 4 11 1074.550 1074.480 13.242 0.996 o
0 4 12 385.706 382.062 6.694 4.898 o
0 4 13 63.038 62.537 1.822 79.165 o
0 4 14 268.499 261.017 4.903 9.390 o
0 4 15 28.008 28.744 1.478 130.296 o
0 4 16 35.055 34.917 2.696 39.963 o
0 4 17 0.334 0.781 2.342 53.892 o
0 4 18 1.603 2.977 3.175 29.327 o
0 4 19 77.651 84.368 5.872 8.413 o
0 5 1 98.191 98.506 1.447 95.049 o
0 5 2 698.568 696.881 6.257 3.270 o
0 5 3 244.608 240.924 2.977 19.583 o
0 5 4 522.517 506.927 6.153 4.479 o
0 5 5 0.207 0.021 0.271 4035.830 o
0 5 6 681.953 680.630 8.370 2.486 o
0 5 7 8.559 7.038 0.718 565.572 o
0 5 8 1132.860 1134.350 12.097 1.050 o
0 5 9 38.230 38.624 1.176 192.160 o
0 5 10 919.648 893.351 11.327 1.371 o
0 5 11 54.574 54.594 1.749 87.679 o
0 5 12 55.432 56.124 1.884 76.274 o
0 5 13 34.119 32.523 1.426 137.345 o
0 5 14 58.646 58.164 1.864 77.152 o
0 5 15 11.690 11.056 1.104 240.084 o
0 5 16 2.383 3.966 1.270 183.203 o
0 5 17 66.842 65.004 2.613 40.563 o
0 5 18 13.627 13.992 0.979 302.487 o
0 6 0 510.782 518.931 9.276 2.599 o
0 6 1 0.014 0.187 0.271 4035.920 o
0 6 2 8.250 9.286 0.489 1196.230 o
0 6 3 1157.290 1144.610 11.691 1.069 o
0 6 4 552.735 558.460 6.288 4.112 o
0 6 5 406.634 400.624 5.257 6.590 o
0 6 6 28.199 28.078 0.968 289.659 o
0 6 7 405.320 405.215 5.788 5.822 o
0 6 8 45.714 45.068 1.572 109.962 o
0 6 9 618.252 595.075 8.787 2.540 o
0 6 10 191.925 190.401 4.091 14.357 o
0 6 11 129.556 126.833 3.331 23.029 o
0 6 12 172.844 168.559 3.977 15.639 o
0 6 13 0.241 1.187 0.718 573.016 o
0 6 14 28.998 29.296 1.853 83.932 o
0 6 15 26.918 28.088 2.457 48.357 o
0 6 16 3.496 3.102 1.301 174.488 o
0 6 17 31.416 34.105 2.821 36.644 o
0 7 1 57.346 56.811 1.281 149.065 o
0 7 2 0.027 -0.573 0.312 3031.450 o
0 7 3 11.196 11.795 0.822 428.499 o
0 7 4 288.025 294.331 4.570 9.940 o
0 7 5 132.572 132.278 2.603 34.300 o
0 7 6 1262.220 1249.000 14.981 0.756 o
0 7 7 0.159 -0.187 0.489 1235.080 o
0 7 8 65.527 69.543 2.478 44.736 o
0 7 9 25.740 23.507 1.582 115.066 o
0 7 10 535.758 526.291 9.755 2.365 o
0 7 11 3.378 4.071 0.895 368.259 o
0 7 12 158.384 155.286 3.998 15.908 o
0 7 13 82.866 85.378 2.998 30.400 o
0 7 14 94.959 93.196 3.134 27.489 o
0 7 15 95.058 100.588 4.518 13.816 o
0 7 16 5.674 5.944 4.039 18.119 o
0 8 0 6.698 6.902 0.906 358.352 o
0 8 1 409.987 410.889 5.060 6.826 o
0 8 2 241.389 238.571 3.560 15.760 o
0 8 3 68.995 67.263 1.916 71.046 o
0 8 4 97.235 96.746 2.290 47.407 o
0 8 5 58.025 57.571 1.895 75.001 o
0 8 6 1.138 1.083 0.614 783.495 o
0 8 7 85.243 83.088 2.363 46.664 o
0 8 8 10.186 8.349 1.166 215.966 o
0 8 9 93.023 94.685 3.144 27.363 o
0 8 10 78.604 74.343 2.936 31.981 o
0 8 11 77.377 71.678 3.758 20.083 o
0 8 12 110.444 112.810 3.529 21.493 o
0 8 13 3.386 1.395 0.906 360.115 o
0 8 14 18.278 16.855 2.322 54.526 o
0 9 1 266.317 269.991 3.758 13.653 o
0 9 2 76.197 82.453 2.238 52.290 o
0 9 3 206.259 204.664 3.758 15.916 o
0 9 4 5.396 4.914 0.906 359.194 o
0 9 5 84.428 86.617 2.759 35.310 o
0 9 6 38.837 42.507 1.947 74.692 o
0 9 7 74.350 68.929 3.821 19.516 o
0 9 8 66.698 69.117 2.873 33.849 o
0 9 9 7.778 6.913 1.249 188.751 o
0 9 10 119.050 109.843 3.894 17.839 o
0 9 11 140.245 141.013 6.850 6.034 o
0 9 12 89.875 88.564 3.383 24.061 o
0 10 0 609.843 634.542 10.442 1.981 o
0 10 1 16.723 16.032 1.156 216.787 o
0 10 2 74.828 75.217 2.332 49.041 o
0 10 3 2.927 2.405 0.895 368.522 o
0 10 4 108.950 110.915 3.321 24.053 o
0 10 5 2.004 1.811 0.895 368.707 o
0 10 6 0.280 0.062 0.937 336.826 o
0 10 7 8.653 8.162 1.437 142.738 o
0 10 8 0.308 1.062 1.072 257.161 o
0 10 9 16.090 11.264 1.562 120.170 o
0 11 1 368.102 390.203 6.475 5.209 o
0 11 2 17.513 17.282 1.416 145.190 o
0 11 3 18.914 20.624 1.759 94.308 o
1 0 1 535.526 529.446 4.175 6.240 o
1 0 2 3197.850 3116.120 27.359 0.164 o
1 0 3 4044.130 3913.480 32.440 0.108 o
1 0 4 1473.860 1498.450 11.368 0.820 o
1 0 5 3145.960 3131.010 24.184 0.182 o
1 0 6 1586.270 1582.300 12.732 0.693 o
1 0 7 1879.180 1886.670 16.949 0.448 o
1 0 8 1255.340 1270.210 11.129 1.016 o
1 0 9 2047.560 2047.970 22.352 0.314 o
1 0 10 236.684 234.115 3.592 15.767 o
1 0 11 721.997 736.452 9.172 2.116 o
1 0 12 58.704 60.434 1.281 147.144 o
1 0 13 108.636 111.717 1.905 60.404 o
1 0 14 4.348 3.769 0.822 435.987 o
1 0 15 27.971 29.389 1.499 126.770 o
1 0 16 10.774 10.463 1.166 215.598 o
1 0 17 8.821 13.222 3.134 30.079 o
1 0 18 6.456 4.591 2.436 49.797 o
1 1 0 342.327 356.337 2.863 14.169 o
1 1 1 2847.080 2796.820 23.247 0.214 o
1 1 2 2801.460 2799.800 22.924 0.219 o
1 1 3 1876.730 1886.300 15.148 0.492 o
1 1 4 3247.650 3266.150 26.381 0.163 o
1 1 5 26.545 26.006 0.375 1384.180 o
1 1 6 1267.820 1288.870 10.858 1.023 o
1 1 7 367.930 367.403 3.675 10.660 o
1 1 8 2163.130 2211.430 20.509 0.321 o
1 1 9 22.763 23.153 0.666 592.469 o
1 1 10 638.095 654.926 7.350 3.029 o
1 1 11 159.266 164.676 2.374 35.350 o
1 1 12 145.224 148.123 2.270 39.958 o
1 1 13 89.235 89.844 1.801 72.374 o
1 1 14 179.875 180.022 3.102 22.690 o
1 1 15 470.564 476.955 8.204 3.256 o
1 1 16 46.580 51.616 1.999 69.732 o
1 1 17 176.695 177.606 7.360 5.145 o
1 1 18 99.937 101.494 6.788 6.273 o
1 1 19 101.063 92.822 6.934 6.024 o
1 1 20 81.688 74.457 6.580 6.728 o
1 2 0 382.753 391.629 3.175 11.487 o
1 2 1 863.915 876.007 6.413 2.456 o
1 2 2 1285.180 1294.590 9.776 1.094 o
1 2 3 298.930 306.803 2.811 16.924 o
1 2 4 1158.510 1157.810 9.786 1.248 o
1 2 5 1364.390 1388.880 14.034 0.748 o
1 2 6 307.417 307.188 3.279 14.287 o
1 2 7 1355.610 1355.840 13.752 0.773 o
1 2 8 124.241 124.356 1.728 64.112 o
1 2 9 659.119 668.324 7.131 3.048 o
1 2 10 125.669 130.186 1.822 58.887 o
1 2 11 372.131 376.190 4.518 8.425 o
1 2 12 61.774 60.184 1.426 121.737 o
1 2 13 495.085 511.456 9.880 2.385 o
1 2 14 211.031 219.832 6.382 6.492 o
1 2 15 23.455 18.916 3.758 20.860 o
1 2 16 311.433 327.218 15.918 1.120 o
1 2 17 43.559 41.799 2.176 59.996 o
1 2 18 161.045 164.499 5.778 8.179 o
1 2 19 94.524 90.854 6.257 7.381 o
1 2 20 48.808 42.299 4.549 14.130 o
1 3 0 1131.230 1132.360 8.256 1.457 o
1 3 1 1283.440 1298.550 9.713 1.099 o
1 3 2 121.532 122.555 1.239 95.444 o
1 3 3 645.880 651.095 6.371 3.490 o
1 3 4 199.226 195.586 2.426 29.538 o
1 3 5 993.854 992.180 9.817 1.477 o
1 3 6 996.828 1009.870 9.984 1.441 o
1 3 7 137.565 141.689 2.322 39.843 o
1 3 8 589.042 580.614 7.173 3.375 o
1 3 9 107.402 108.583 2.051 54.464 o
1 3 10 238.163 232.648 3.602 15.684 o
1 3 11 112.246 110.551 2.259 46.085 o
1 3 12 1017.080 1019.630 13.336 1.031 o
1 3 13 337.569 338.784 6.507 5.440 o
1 3 14 341.326 346.332 11.233 2.134 o
1 3 15 110.400 105.825 8.183 4.335 o
1 3 16 29.620 28.057 4.862 12.463 o
1 3 17 68.252 72.146 7.142 5.740 o
1 3 18 8.810 10.744 3.675 21.880 o
1 3 19 54.267 57.602 3.904 18.999 o
1 4 0 3379.040 3346.830 26.277 0.157 o
1 4 1 129.355 126.001 1.582 69.824 o
1 4 2 1844.060 1834.920 14.794 0.514 o
1 4 3 751.265 745.228 6.809 2.804 o
1 4 4 2569.410 2517.280 24.746 0.228 o
1 4 5 447.915 448.794 4.883 6.573 o
1 4 6 345.716 348.123 4.175 9.835 o
1 4 7 58.827 60.028 1.124 181.035 o
1 4 8 43.449 44.027 1.634 102.960 o
1 4 9 306.326 310.342 4.529 9.704 o
1 4 10 761.375 763.707 8.672 2.169 o
1 4 11 141.488 142.408 2.728 30.944 o
1 4 12 1049.260 1023.840 16.126 0.790 o
1 4 13 89.353 91.468 2.811 33.776 o
1 4 14 602.578 598.021 11.275 1.791 o
1 4 15 100.783 100.859 2.800 33.179 o
1 4 16 247.164 245.786 14.075 1.446 o
1 4 17 12.890 10.213 3.633 22.374 o
1 4 18 266.901 256.061 15.408 1.208 o
1 4 19 31.387 35.261 5.872 8.549 o
1 5 0 153.950 151.580 1.947 47.243 o
1 5 1 684.310 686.980 6.298 3.319 o
1 5 2 82.418 82.088 1.260 128.572 o
1 5 3 990.990 979.937 9.453 1.540 o
1 5 4 47.722 47.160 1.083 209.702 o
1 5 5 69.409 70.814 1.749 82.761 o
1 5 6 33.706 33.502 1.031 250.307 o
1 5 7 5.065 5.861 0.500 1170.140 o
1 5 8 57.819 59.487 1.405 126.696 o
1 5 9 64.311 63.224 1.562 103.066 o
1 5 10 115.440 113.122 2.488 39.037 o
1 5 11 1105.200 1098.430 16.688 0.727 o
1 5 12 220.592 225.183 4.123 13.326 o
1 5 13 492.346 500.577 8.839 2.845 o
1 5 14 44.943 44.308 2.051 66.949 o
1 5 15 462.138 460.100 9.286 2.722 o
1 5 16 125.706 129.186 3.737 18.880 o
1 5 17 252.690 248.742 9.515 3.042 o
1 5 18 15.106 12.878 4.435 15.017 o
1 6 0 684.585 667.616 6.642 3.192 o
1 6 1 199.403 195.617 2.540 27.936 o
1 6 2 1182.140 1164.310 11.348 1.078 o
1 6 3 44.308 43.340 0.979 254.628 o
1 6 4 262.544 263.172 3.352 15.980 o
1 6 5 105.078 107.209 1.936 60.010 o
1 6 6 134.921 136.515 2.301 40.929 o
1 6 7 9.847 10.213 0.708 577.968 o
1 6 8 1.818 2.238 0.448 1472.590 o
1 6 9 73.892 70.314 2.332 49.329 o
1 6 10 305.622 299.151 5.601 7.201 o
1 6 11 146.855 145.916 4.258 14.502 o
1 6 12 402.852 404.851 7.537 3.999 o
1 6 13 47.231 49.419 1.759 88.596 o
1 6 14 226.067 221.081 7.912 4.355 o
1 6 15 101.883 107.594 3.498 22.117 o
1 6 16 232.263 231.398 6.205 6.696 o
1 6 17 67.668 66.784 3.946 18.428 o
1 7 0 2088.630 2106.170 18.989 0.360 o
1 7 1 932.676 928.924 9.463 1.635 o
1 7 2 1321.790 1302.320 12.691 0.862 o
1 7 3 708.049 694.393 7.350 2.787 o
1 7 4 12.084 11.493 0.854 397.641 o
1 7 5 534.797 525.011 7.079 3.703 o
1 7 6 108.507 107.355 2.353 43.702 o
1 7 7 62.065 60.611 1.853 77.143 o
1 7 8 162.885 159.856 3.373 20.919 o
1 7 9 0.569 0.021 0.698 607.755 o
1 7 10 23.772 24.163 1.562 118.340 o
1 7 11 1.632 1.666 0.802 459.959 o
1 7 12 23.567 21.654 1.478 131.964 o
1 7 13 94.976 94.435 3.831 18.927 o
1 7 14 160.532 166.425 6.850 5.949 o
1 7 15 100.613 102.150 4.456 14.128 o
1 8 0 0.343 0.812 0.416 1704.930 o
1 8 1 205.442 206.673 3.082 21.188 o
1 8 2 227.814 225.652 3.227 18.664 o
1 8 3 9.314 9.328 0.885 373.263 o
1 8 4 61.840 59.716 2.332 50.707 o
1 8 5 54.826 57.446 1.999 68.418 o
1 8 6 26.552 28.317 1.614 110.278 o
1 8 7 218.857 224.381 4.529 11.535 o
1 8 8 10.296 10.869 1.051 264.683 o
1 8 9 55.384 51.543 2.290 53.243 o
1 8 10 65.907 65.452 2.467 45.195 o
1 8 11 104.953 101.504 3.040 28.500 o
1 8 12 65.144 63.359 3.477 23.601 o
1 8 13 88.752 91.145 5.247 10.421 o
1 8 14 88.971 86.284 3.946 18.047 o
1 9 0 21.971 22.060 1.114 228.903 o
1 9 1 35.397 33.616 1.176 195.643 o
1 9 2 51.582 52.074 1.374 136.249 o
1 9 3 67.785 66.795 2.249 53.418 o
1 9 4 111.340 112.467 2.759 33.133 o
1 9 5 32.950 32.044 1.832 85.230 o
1 9 6 130.084 136.588 3.529 20.684 o
1 9 7 53.877 57.987 2.540 43.653 o
1 9 8 213.527 206.996 5.091 9.658 o
1 9 9 13.739 10.286 1.374 155.212 o
1 9 10 163.258 162.792 4.758 11.625 o
1 9 11 49.124 51.668 2.655 40.449 o
1 10 0 14.456 15.481 1.135 225.598 o
1 10 1 46.005 46.963 1.385 137.981 o
1 10 2 92.829 96.309 2.571 39.207 o
1 10 3 114.984 118.723 3.092 26.925 o
1 10 4 62.264 59.934 2.894 33.701 o
1 10 5 104.725 109.208 3.321 24.205 o
1 10 6 91.661 88.637 3.009 29.817 o
1 10 7 139.895 145.021 4.279 14.482 o
1 10 8 8.985 6.902 1.343 163.295 o
1 11 0 1.928 0.968 0.739 540.953 o
1 11 1 58.307 63.380 2.259 53.935 o
1 11 2 71.168 71.459 2.634 39.574 o
2 0 0 4963.700 4815.140 56.332 0.052 o
2 0 1 2787.690 2776.750 19.739 0.245 o
2 0 2 23943.400 19360.600 307.990 0.002 o
2 0 3 1709.200 1710.850 12.305 0.644 o
2 0 4 4679.740 4585.650 34.334 0.086 o
2 0 5 97.967 99.516 1.104 132.090 o
2 0 6 80.298 81.276 1.020 171.412 o
2 0 7 248.897 248.930 2.561 22.607 o
2 0 8 299.951 299.224 3.290 14.583 o
2 0 9 145.493 147.644 2.051 45.800 o
2 0 10 288.962 290.666 3.290 15.052 o
2 0 11 63.609 63.495 1.156 167.941 o
2 0 12 481.204 488.053 6.236 4.657 o
2 0 13 56.726 57.404 2.030 66.261 o
2 0 14 35.202 35.271 1.676 100.579 o
2 0 15 20.186 19.333 2.186 61.331 o
2 0 16 929.370 910.196 19.458 0.631 o
2 0 17 3.685 0.458 1.447 141.161 o
2 0 18 33.026 31.086 2.592 43.293 o
2 0 19 12.625 18.198 3.956 18.867 o
2 1 0 1079.710 1105.580 8.256 1.534 o
2 1 1 8249.580 7707.150 66.660 0.026 o
2 1 2 2659.010 2636.060 19.395 0.265 o
2 1 3 1904.440 1896.780 14.096 0.510 o
2 1 4 57.189 57.571 0.708 349.141 o
2 1 5 53.656 55.614 0.729 351.392 o
2 1 6 21.280 21.311 0.396 1448.000 o
2 1 7 641.260 635.270 5.872 3.816 o
2 1 8 197.438 198.938 2.259 32.046 o
2 1 9 68.550 67.513 1.083 177.930 o
2 1 10 494.175 504.137 5.528 5.223 o
2 1 11 723.518 739.179 8.141 2.420 o
2 1 12 65.383 66.420 1.541 104.535 o
2 1 13 172.786 176.628 2.873 25.836 o
2 1 14 43.924 44.235 2.384 50.223 o
2 1 15 640.424 652.708 13.950 1.241 o
2 1 16 186.422 186.893 4.841 10.912 o
2 1 17 795.701 818.394 28.119 0.344 o
2 1 18 8.188 8.537 2.644 42.245 o
2 1 19 124.819 128.447 8.412 4.083 o
2 1 20 95.428 79.756 6.975 5.973 o
2 2 0 632.241 642.881 5.768 3.901 o
2 2 1 172.981 175.462 1.707 48.518 o
2 2 2 608.752 611.690 5.445 4.299 o
2 2 3 719.302 708.832 5.830 3.363 o
2 2 4 97.381 100.172 1.197 120.662 o
2 2 5 601.445 606.724 5.226 4.507 o
2 2 6 224.481 228.556 2.249 28.365 o
2 2 7 593.109 593.055 5.372 4.488 o
2 2 8 20.042 20.488 0.500 1010.520 o
2 2 9 617.079 626.192 6.163 3.769 o
2 2 10 508.658 519.254 5.153 5.459 o
2 2 11 680.762 696.756 7.725 2.707 o
2 2 12 764.803 786.090 8.401 2.218 o
2 2 13 474.912 489.760 7.558 3.634 o
2 2 14 580.161 576.356 12.586 1.527 o
2 2 15 60.203 62.766 5.382 10.071 o
2 2 16 319.011 318.182 10.338 2.515 o
2 2 17 24.034 21.342 3.019 32.242 o
2 2 18 421.261 401.832 12.826 1.619 o
2 2 19 46.673 45.214 4.477 14.592 o
2 3 0 792.212 774.253 7.714 2.374 o
2 3 1 315.042 312.289 3.248 14.124 o
2 3 2 1595.810 1578.590 14.117 0.635 o
2 3 3 1879.100 1848.440 17.709 0.434 o
2 3 4 315.887 314.309 3.373 13.536 o
2 3 5 64.224 64.348 1.114 176.477 o
2 3 6 1363.820 1388.620 13.732 0.765 o
2 3 7 15.233 15.887 0.531 963.100 o
2 3 8 470.239 463.161 6.288 4.725 o
2 3 9 231.086 231.575 3.394 17.245 o
2 3 10 35.102 34.355 1.051 239.731 o
2 3 11 160.431 162.573 2.603 31.103 o
2 3 12 1428.790 1444.960 16.938 0.587 o
2 3 13 51.582 52.803 2.186 58.391 o
2 3 14 26.269 25.537 1.749 94.465 o
2 3 15 346.007 337.192 16.657 1.020 o
2 3 16 91.421 104.961 8.037 4.510 o
2 3 17 78.273 68.534 7.735 4.894 o
2 3 18 61.547 57.852 3.488 23.569 o
2 3 19 132.193 127.874 5.747 8.491 o
2 4 0 124.932 123.752 1.655 67.627 o
2 4 1 708.067 702.877 6.517 3.113 o
2 4 2 936.885 920.273 8.266 1.852 o
2 4 3 90.971 90.438 1.301 115.457 o
2 4 4 509.414 499.494 4.903 5.798 o
2 4 5 492.169 483.035 5.049 5.835 o
2 4 6 383.209 382.364 4.549 8.184 o
2 4 7 1133.550 1153.960 11.379 1.110 o
2 4 8 8.433 8.859 0.489 1196.410 o
2 4 9 1273.150 1274.330 15.710 0.708 o
2 4 10 416.618 417.635 5.903 5.564 o
2 4 11 65.064 66.962 1.645 93.578 o
2 4 12 261.994 262.328 4.570 10.516 o
2 4 13 239.360 238.727 4.654 10.684 o
2 4 14 65.208 66.660 1.864 75.301 o
2 4 15 9.791 8.974 2.415 50.607 o
2 4 16 45.380 32.658 5.518 9.656 o
2 4 17 19.728 24.163 4.945 12.069 o
2 4 18 89.799 85.513 8.495 4.051 o
2 5 0 57.796 59.289 1.135 179.717 o
2 5 1 95.016 92.478 1.614 83.596 o
2 5 2 126.479 124.075 1.801 60.270 o
2 5 3 282.234 279.787 3.206 15.883 o
2 5 4 892.689 885.793 8.141 1.975 o
2 5 5 32.605 33.803 0.999 265.558 o
2 5 6 1159.850 1153.410 12.212 1.019 o
2 5 7 99.535 101.525 1.739 72.486 o
2 5 8 547.097 545.197 6.236 4.205 o
2 5 9 19.553 19.218 0.833 403.174 o
2 5 10 143.937 139.232 2.613 32.996 o
2 5 11 114.578 115.715 2.634 35.505 o
2 5 12 246.199 246.837 5.830 7.323 o
2 5 13 209.309 209.723 4.633 11.338 o
2 5 14 121.049 120.254 3.134 26.041 o
2 5 15 34.026 33.512 2.342 52.733 o
2 5 16 26.869 25.766 1.249 180.897 o
2 5 17 5.620 5.903 3.279 27.487 o
2 6 0 0.016 0.822 0.323 2838.790 o
2 6 1 191.941 191.317 2.634 27.363 o
2 6 2 215.532 213.648 2.769 23.600 o
2 6 3 131.704 129.675 1.988 51.329 o
2 6 4 9.935 10.296 0.614 762.267 o
2 6 5 750.871 756.013 7.548 2.536 o
2 6 6 110.855 109.083 1.957 57.863 o
2 6 7 840.561 826.442 12.472 1.291 o
2 6 8 240.121 239.435 4.060 13.118 o
2 6 9 281.834 277.934 4.851 9.293 o
2 6 10 26.783 26.204 1.405 144.266 o
2 6 11 263.520 260.985 4.831 9.664 o
2 6 12 48.768 44.631 3.467 24.129 o
2 6 13 184.803 180.313 4.518 12.346 o
2 6 14 47.640 44.662 2.072 65.405 o
2 6 15 50.190 50.523 2.249 55.551 o
2 6 16 4.750 4.487 1.916 80.535 o
2 7 0 302.154 302.108 3.769 12.418 o
2 7 1 127.464 126.667 2.124 47.591 o
2 7 2 234.906 230.774 3.134 19.004 o
2 7 3 7.593 8.683 0.625 745.137 o
2 7 4 211.395 206.475 2.873 22.946 o
2 7 5 35.791 36.437 1.510 122.433 o
2 7 6 38.359 39.810 1.593 109.684 o
2 7 7 54.313 55.041 2.009 67.971 o
2 7 8 911.800 885.783 12.555 1.214 o
2 7 9 0.583 0.521 0.604 810.955 o
2 7 10 120.431 122.815 2.863 30.349 o
2 7 11 28.726 26.526 1.947 76.359 o
2 7 12 149.934 145.927 4.060 15.721 o
2 7 13 47.332 48.118 4.466 14.649 o
2 7 14 20.370 21.894 2.030 70.960 o
2 7 15 33.756 35.126 2.603 42.873 o
2 8 0 36.461 37.760 1.145 203.273 o
2 8 1 332.228 330.404 4.341 9.720 o
2 8 2 23.791 25.277 1.031 262.999 o
2 8 3 22.401 20.863 0.927 325.329 o
2 8 4 321.029 319.941 4.633 9.159 o
2 8 5 106.981 103.461 3.331 24.086 o
2 8 6 4.522 4.841 0.895 367.854 o
2 8 7 108.751 105.450 2.936 30.055 o
2 8 8 77.864 78.632 2.519 42.306 o
2 8 9 121.519 117.734 3.050 27.312 o
2 8 10 48.142 48.961 2.228 56.754 o
2 8 11 89.921 85.805 2.832 33.436 o
2 8 12 97.495 100.151 4.872 11.944 o
2 8 13 110.085 107.688 3.706 19.723 o
2 9 0 77.800 79.912 2.207 53.571 o
2 9 1 329.390 330.643 4.529 9.253 o
2 9 2 11.228 9.807 0.770 488.215 o
2 9 3 234.695 237.103 3.550 16.036 o
2 9 4 21.846 23.643 1.832 86.708 o
2 9 5 30.329 29.639 1.791 89.559 o
2 9 6 86.549 87.502 2.842 33.330 o
2 9 7 8.734 9.734 1.228 194.825 o
2 9 8 107.882 109.989 3.665 20.157 o
2 9 9 9.753 11.035 1.510 129.146 o
2 9 10 51.042 52.303 2.540 43.928 o
2 9 11 42.525 40.633 2.623 41.840 o
2 10 0 121.467 127.687 3.030 27.419 o
2 10 1 28.120 25.392 1.156 209.225 o
2 10 2 302.260 310.707 4.539 9.727 o
2 10 3 15.220 13.825 1.458 137.713 o
2 10 4 68.220 70.324 3.363 25.044 o
2 10 5 57.920 60.934 2.551 43.035 o
2 10 6 131.592 134.652 3.737 18.692 o
2 10 7 5.704 5.882 1.312 171.502 o
3 0 1 22.812 25.111 0.854 375.599 o
3 0 2 281.080 279.787 2.582 19.771 o
3 0 3 8.198 9.016 0.396 1802.430 o
3 0 4 158.546 160.991 1.728 52.248 o
3 0 5 1096.480 1106.810 10.130 1.286 o
3 0 6 1574.840 1592.190 14.991 0.606 o
3 0 7 2127.920 2122.040 19.905 0.339 o
3 0 8 21.070 21.123 0.614 697.264 o
3 0 9 395.716 394.940 4.508 8.040 o
3 0 10 198.231 201.041 2.613 26.874 o
3 0 11 332.134 334.381 3.779 11.397 o
3 0 12 0.677 1.145 0.406 1792.960 o
3 0 13 206.056 206.350 3.592 17.020 o
3 0 14 6.401 6.965 1.624 111.916 o
3 0 15 5.004 4.706 1.187 209.557 o
3 0 16 5.884 4.872 1.281 179.980 o
3 0 17 43.709 44.068 2.780 37.295 o
3 0 18 9.857 8.651 2.457 48.909 o
3 0 19 147.300 136.161 7.818 4.672 o
3 1 0 631.709 634.208 5.393 4.153 o
3 1 1 623.291 619.779 5.247 4.331 o
3 1 2 620.595 622.195 5.643 4.082 o
3 1 3 1040.410 1025.950 8.880 1.542 o
3 1 4 2072.780 2036.120 16.314 0.415 o
3 1 5 129.049 128.478 1.541 71.742 o
3 1 6 1987.840 1970.730 17.657 0.408 o
3 1 7 134.690 131.372 1.603 66.470 o
3 1 8 451.936 455.415 4.883 6.506 o
3 1 9 98.683 97.496 1.499 90.588 o
3 1 10 692.527 709.217 7.423 2.779 o
3 1 11 38.876 36.541 1.322 155.560 o
3 1 12 359.804 358.638 4.924 7.813 o
3 1 13 241.854 242.892 5.674 7.707 o
3 1 14 154.726 154.796 4.872 11.261 o
3 1 15 42.976 43.912 2.499 45.916 o
3 1 16 93.159 91.052 3.717 20.098 o
3 1 17 101.497 99.859 6.538 6.749 o
3 1 18 74.480 73.708 3.560 22.306 o
3 1 19 73.084 82.609 6.767 6.372 o
3 2 0 747.979 734.026 6.902 2.795 o
3 2 1 861.003 840.642 7.558 2.208 o
3 2 2 44.742 43.517 0.833 328.365 o
3 2 3 1508.950 1494.080 13.628 0.698 o
3 2 4 84.064 86.190 1.176 138.157 o
3 2 5 876.838 876.226 7.860 2.073 o
3 2 6 119.242 118.744 2.134 48.899 o
3 2 7 529.527 538.534 5.736 4.712 o
3 2 8 40.611 41.997 0.750 399.910 o
3 2 9 927.402 929.206 8.318 1.850 o
3 2 10 288.743 291.759 3.259 15.200 o
3 2 11 843.336 868.522 9.411 1.793 o
3 2 12 195.104 192.431 4.081 14.337 o
3 2 13 95.981 98.714 2.634 37.310 o
3 2 14 189.297 186.039 5.976 7.498 o
3 2 15 90.809 92.718 3.560 21.812 o
3 2 16 67.653 65.743 3.748 20.366 o
3 2 17 35.647 37.385 2.384 50.792 o
3 2 18 30.101 30.920 3.071 31.031 o
3 2 19 65.005 76.269 5.986 8.139 o
3 3 0 0.002 0.500 0.208 6820.290 o
3 3 1 1847.390 1822.310 17.198 0.454 o
3 3 2 69.249 68.305 1.156 161.097 o
3 3 3 2167.290 2121.190 21.175 0.316 o
3 3 4 1167.900 1159.720 11.379 1.086 o
3 3 5 6.117 6.590 0.385 1938.770 o
3 3 6 155.783 157.285 1.895 47.997 o
3 3 7 159.230 159.179 1.936 46.076 o
3 3 8 265.244 267.565 3.082 17.451 o
3 3 9 63.710 62.141 1.062 191.040 o
3 3 10 996.805 1007.960 10.858 1.324 o
3 3 11 295.366 297.090 4.175 11.097 o
3 3 12 288.550 292.072 4.862 9.106 o
3 3 13 13.869 14.065 1.416 146.019 o
3 3 14 145.521 147.051 4.924 11.162 o
3 3 15 305.292 306.251 7.694 4.284 o
3 3 16 0.458 1.312 2.415 50.689 o
3 3 17 163.673 155.327 6.309 6.953 o
3 3 18 21.369 20.540 2.394 51.157 o
3 4 0 119.487 118.536 1.687 68.147 o
3 4 1 369.335 367.549 3.852 10.145 o
3 4 2 682.820 675.081 6.694 3.162 o
3 4 3 83.068 86.065 1.510 97.830 o
3 4 4 733.763 722.387 7.943 2.481 o
3 4 5 193.213 193.087 2.571 28.055 o
3 4 6 324.372 321.534 3.769 11.728 o
3 4 7 206.803 206.496 2.676 25.370 o
3 4 8 69.065 68.867 1.416 118.009 o
3 4 9 224.599 225.964 3.290 18.305 o
3 4 10 397.284 393.003 5.466 6.377 o
3 4 11 103.791 102.837 2.363 44.057 o
3 4 12 197.311 201.291 3.852 15.571 o
3 4 13 110.455 110.353 2.415 41.549 o
3 4 14 393.669 395.616 7.829 3.808 o
3 4 15 15.436 16.491 4.248 16.366 o
3 4 16 386.086 411.670 19.978 0.712 o
3 4 17 36.825 24.736 5.393 10.129 o
3 4 18 35.566 30.889 3.186 28.792 o
3 5 0 154.846 154.359 2.030 44.535 o
3 5 1 975.976 968.287 9.495 1.557 o
3 5 2 79.105 79.225 1.468 105.080 o
3 5 3 0.674 0.510 0.291 3478.320 o
3 5 4 10.001 9.817 0.531 1011.630 o
3 5 5 819.747 811.783 8.131 2.168 o
3 5 6 24.656 24.715 0.781 438.894 o
3 5 7 102.919 104.669 1.697 73.793 o
3 5 8 360.137 355.379 4.810 8.065 o
3 5 9 587.105 579.427 8.568 2.704 o
3 5 10 16.120 16.241 1.010 282.357 o
3 5 11 179.240 180.782 3.831 16.357 o
3 5 12 3.175 4.248 0.760 510.811 o
3 5 13 872.701 872.061 12.982 1.189 o
3 5 14 81.899 81.984 2.519 41.921 o
3 5 15 356.186 352.370 6.954 4.799 o
3 5 16 2.767 1.218 1.759 95.509 o
3 5 17 360.225 350.934 18.895 0.798 o
3 6 0 1497.330 1485.090 14.773 0.653 o
3 6 1 606.176 597.438 6.403 3.729 o
3 6 2 155.480 152.725 2.301 37.872 o
3 6 3 133.994 130.987 2.124 46.406 o
3 6 4 669.592 652.177 7.360 2.941 o
3 6 5 36.144 34.636 1.124 211.535 o
3 6 6 221.934 214.679 3.134 19.857 o
3 6 7 76.433 75.967 2.217 53.476 o
3 6 8 56.903 55.864 2.530 43.895 o
3 6 9 86.052 87.627 2.363 46.393 o
3 6 10 96.471 91.520 2.394 44.268 o
3 6 11 21.426 20.488 1.187 203.166 o
3 6 12 104.244 105.231 2.832 32.248 o
3 6 13 28.126 28.244 2.394 50.834 o
3 6 14 411.098 419.197 8.745 3.129 o
3 6 15 306.736 310.519 6.725 5.356 o
3 6 16 85.914 83.369 2.592 39.524 o
3 7 0 969.329 950.110 10.463 1.428 o
3 7 1 481.386 474.529 5.913 5.001 o
3 7 2 128.980 132.538 2.332 40.947 o
3 7 3 324.368 322.887 4.237 10.199 o
3 7 4 213.788 209.015 3.227 19.512 o
3 7 5 50.963 49.003 1.385 135.420 o
3 7 6 84.219 82.390 1.916 67.126 o
3 7 7 132.018 134.444 3.259 23.703 o
3 7 8 47.942 46.890 1.905 76.448 o
3 7 9 7.311 7.006 0.968 313.617 o
3 7 10 54.429 55.062 2.009 67.956 o
3 7 11 117.368 115.663 3.030 27.860 o
3 7 12 28.841 30.576 1.905 79.474 o
3 7 13 69.892 66.170 2.853 34.252 o
3 7 14 0.536 0.115 0.968 315.442 o
3 8 0 936.262 940.074 12.004 1.250 o
3 8 1 265.655 268.616 3.914 12.966 o
3 8 2 189.417 193.764 3.144 21.554 o
3 8 3 180.163 182.739 3.040 23.302 o
3 8 4 67.522 65.837 1.749 83.746 o
3 8 5 150.306 152.662 2.832 28.374 o
3 8 6 85.487 82.442 2.644 38.187 o
3 8 7 38.096 36.354 2.176 60.565 o
3 8 8 6.289 7.319 1.051 266.339 o
3 8 9 293.645 297.985 5.663 7.170 o
3 8 10 5.334 4.997 1.010 289.153 o
3 8 11 70.303 63.703 4.966 11.758 o
3 8 12 87.149 87.700 3.383 24.137 o
3 9 0 26.220 27.776 1.770 92.190 o
3 9 1 52.285 53.896 1.478 119.277 o
3 9 2 50.332 49.919 1.499 117.687 o
3 9 3 6.109 7.038 0.760 508.157 o
3 9 4 161.243 164.406 2.936 25.958 o
3 9 5 73.237 76.873 2.707 37.383 o
3 9 6 186.724 181.656 4.310 13.332 o
3 9 7 7.311 7.246 1.176 212.806 o
3 9 8 59.574 57.686 2.405 48.088 o
3 9 9 66.196 68.763 2.603 40.803 o
3 9 10 70.222 74.020 2.967 31.655 o
3 10 0 26.401 29.348 1.947 76.429 o
3 10 1 2.307 2.488 0.822 436.777 o
3 10 2 30.305 30.430 1.333 157.903 o
3 10 3 36.078 39.092 1.385 143.411 o
3 10 4 107.594 115.788 3.123 26.795 o
3 10 5 175.506 181.011 4.477 12.664 o
3 10 6 23.381 21.946 1.770 92.770 o
4 0 0 3189.620 3165.750 45.276 0.095 o
4 0 1 120.687 124.345 1.749 63.960 o
4 0 2 195.800 192.171 2.134 34.624 o
4 0 3 631.741 634.604 5.684 3.972 o
4 0 4 270.837 273.551 2.821 18.796 o
4 0 5 895.503 904.251 8.141 1.955 o
4 0 6 62.163 64.734 1.166 166.351 o
4 0 7 2.368 3.165 0.344 2489.920 o
4 0 8 58.011 59.976 1.458 118.920 o
4 0 9 12.361 11.754 0.573 861.053 o
4 0 10 164.481 169.236 2.676 29.390 o
4 0 11 24.850 24.892 0.989 283.449 o
4 0 12 98.086 101.629 2.363 44.654 o
4 0 13 2.148 2.134 0.562 934.203 o
4 0 14 183.164 183.717 3.800 16.448 o
4 0 15 5.928 7.256 0.999 294.779 o
4 0 16 368.346 363.978 9.776 2.695 o
4 0 17 48.173 45.516 3.009 31.838 o
4 0 18 293.566 306.605 14.294 1.384 o
4 1 0 492.661 480.578 4.997 5.902 o
4 1 1 2593.310 2558.190 22.664 0.243 o
4 1 2 836.329 852.781 7.694 2.210 o
4 1 3 1302.650 1298.690 11.660 0.941 o
4 1 4 1020.800 1015.920 9.151 1.532 o
4 1 5 892.474 885.689 8.172 1.969 o
4 1 6 319.521 313.674 3.415 13.275 o
4 1 7 247.658 248.909 2.832 20.399 o
4 1 8 116.371 116.839 1.780 64.305 o
4 1 9 182.099 184.009 2.571 29.199 o
4 1 10 152.600 152.183 2.384 36.370 o
4 1 11 22.212 23.216 1.010 275.511 o
4 1 12 2.739 2.977 0.593 837.747 o
4 1 13 479.051 464.421 7.423 3.754 o
4 1 14 100.584 99.318 2.873 31.754 o
4 1 15 595.153 595.200 13.930 1.278 o
4 1 16 154.557 153.995 5.351 9.495 o
4 1 17 283.989 284.409 8.297 3.823 o
4 1 18 11.627 12.087 1.968 76.091 o
4 2 0 1487.100 1452.560 13.315 0.727 o
4 2 1 741.722 736.098 7.100 2.737 o
4 2 2 80.159 80.818 1.176 143.269 o
4 2 3 279.174 279.933 3.873 12.737 o
4 2 4 476.425 479.880 5.008 6.025 o
4 2 5 239.627 238.228 2.790 21.420 o
4 2 6 109.651 108.490 1.582 78.630 o
4 2 7 264.646 264.900 3.186 16.873 o
4 2 8 391.205 388.881 4.372 8.409 o
4 2 9 226.488 226.235 2.738 22.937 o
4 2 10 53.915 55.281 1.510 114.175 o
4 2 11 1010.590 1015.210 14.554 0.925 o
4 2 12 238.593 233.866 4.633 10.802 o
4 2 13 109.862 111.384 3.425 22.723 o
4 2 14 719.632 718.535 13.659 1.227 o
4 2 15 71.058 74.332 4.050 17.447 o
4 2 16 137.951 136.224 4.997 10.969 o
4 2 17 3.747 3.456 1.385 154.124 o
4 2 18 210.571 209.744 8.568 3.788 o
4 3 0 8.754 9.120 0.510 1101.230 o
4 3 1 789.267 791.056 7.943 2.296 o
4 3 2 57.851 58.258 1.218 160.920 o
4 3 3 115.353 114.382 1.749 66.424 o
4 3 4 582.080 581.895 5.986 4.136 o
4 3 5 95.504 95.279 1.582 85.399 o
4 3 6 453.629 445.848 4.883 6.535 o
4 3 7 114.559 115.309 1.759 65.962 o
4 3 8 700.649 690.947 7.485 2.758 o
4 3 9 129.975 131.851 2.072 48.577 o
4 3 10 787.809 781.228 9.172 1.983 o
4 3 11 156.194 156.181 2.488 33.761 o
4 3 12 63.467 63.484 2.707 38.151 o
4 3 13 126.471 127.760 4.820 11.862 o
4 3 14 87.847 86.690 3.061 29.066 o
4 3 15 60.333 60.236 2.603 41.318 o
4 3 16 14.558 11.879 1.666 105.825 o
4 3 17 132.131 126.053 5.820 8.295 o
4 4 0 665.930 652.760 8.807 2.392 o
4 4 1 92.727 93.717 1.655 80.981 o
4 4 2 386.462 383.217 4.872 7.511 o
4 4 3 311.757 308.791 3.987 11.345 o
4 4 4 335.078 343.688 4.071 10.343 o
4 4 5 666.819 669.490 7.090 3.043 o
4 4 6 219.476 218.708 2.884 22.110 o
4 4 7 271.321 272.250 3.467 14.946 o
4 4 8 225.125 227.536 3.446 17.145 o
4 4 9 153.658 154.432 2.759 29.264 o
4 4 10 113.685 115.923 2.436 40.436 o
4 4 11 393.132 383.113 7.090 4.463 o
4 4 12 74.994 74.103 2.280 51.111 o
4 4 13 44.520 45.391 1.405 135.232 o
4 4 14 74.548 75.113 4.966 11.712 o
4 4 15 62.690 62.048 3.508 23.247 o
4 4 16 10.723 7.683 2.124 65.415 o
4 4 17 89.989 97.475 9.193 3.462 o
4 5 0 49.816 48.555 1.114 197.439 o
4 5 1 280.316 279.881 3.436 14.737 o
4 5 2 34.062 35.594 1.062 235.915 o
4 5 3 49.088 48.805 1.197 175.385 o
4 5 4 258.189 257.810 3.654 14.522 o
4 5 5 298.018 302.430 4.206 10.899 o
4 5 6 373.078 365.092 4.591 8.325 o
4 5 7 166.940 164.822 2.551 31.410 o
4 5 8 446.041 436.770 5.861 5.376 o
4 5 9 15.101 14.887 0.843 402.382 o
4 5 10 580.492 571.099 7.839 3.063 o
4 5 11 211.548 213.471 3.831 15.229 o
4 5 12 82.436 82.671 2.623 38.911 o
4 5 13 281.666 291.666 7.006 5.130 o
4 5 14 37.646 36.864 1.458 130.184 o
4 5 15 29.289 31.950 3.717 21.259 o
4 5 16 13.180 7.652 2.363 52.819 o
4 6 0 42.871 43.308 1.187 184.431 o
4 6 1 51.813 50.856 1.343 141.980 o
4 6 2 2.844 3.519 0.521 1087.340 o
4 6 3 320.356 320.326 4.320 10.035 o
4 6 4 22.521 21.102 0.989 287.277 o
4 6 5 228.123 226.516 3.436 17.137 o
4 6 6 14.663 15.137 0.895 358.547 o
4 6 7 448.152 432.710 5.726 5.533 o
4 6 8 102.616 98.818 2.551 38.976 o
4 6 9 653.744 635.333 9.599 2.170 o
4 6 10 38.562 38.780 1.655 102.067 o
4 6 11 191.680 184.540 4.060 14.598 o
4 6 12 5.882 5.237 0.906 358.978 o
4 6 13 66.674 63.411 2.020 65.249 o
4 6 14 22.236 23.788 1.312 166.575 o
4 6 15 170.026 165.103 4.175 14.486 o
4 7 0 66.559 63.609 1.936 70.368 o
4 7 1 57.675 56.499 1.541 108.738 o
4 7 2 31.119 30.483 1.218 186.657 o
4 7 3 143.221 143.470 2.613 32.893 o
4 7 4 132.984 127.864 2.447 37.913 o
4 7 5 21.831 21.321 1.072 246.578 o
4 7 6 323.476 316.381 4.591 9.261 o
4 7 7 8.567 9.234 0.718 564.162 o
4 7 8 39.110 42.528 2.051 67.562 o
4 7 9 48.311 44.787 2.249 55.892 o
4 7 10 224.452 232.096 4.654 10.920 o
4 7 11 60.403 63.505 3.186 28.040 o
4 7 12 59.923 59.965 2.374 49.183 o
4 7 13 52.025 54.583 2.603 41.835 o
4 8 0 211.913 203.133 4.497 11.912 o
4 8 1 77.317 77.580 2.051 61.135 o
4 8 2 107.980 104.378 2.322 44.872 o
4 8 3 161.720 162.927 3.030 24.756 o
4 8 4 2.258 1.822 0.614 782.795 o
4 8 5 116.337 122.044 2.655 34.710 o
4 8 6 123.356 124.595 2.592 35.489 o
4 8 7 177.951 177.596 3.862 16.206 o
4 8 8 5.130 5.497 1.041 272.101 o
4 8 9 217.041 219.270 4.914 10.148 o
4 8 10 89.004 94.040 2.915 31.583 o
4 8 11 164.718 155.598 5.309 9.557 o
4 9 0 0.003 0.385 0.885 377.619 o
4 9 1 213.726 213.138 4.872 10.362 o
4 9 2 82.276 77.643 1.957 65.469 o
4 9 3 162.364 161.626 3.061 24.369 o
4 9 4 70.625 72.188 1.968 67.139 o
4 9 5 193.886 199.250 3.602 17.389 o
4 9 6 11.193 13.544 1.510 128.911 o
4 9 7 18.463 18.396 1.603 113.461 o
4 9 8 35.440 39.831 2.145 62.349 o
4 10 0 82.642 82.744 3.092 28.765 o
4 10 1 31.032 30.607 2.040 69.347 o
4 10 2 207.946 218.874 4.518 11.768 o
5 0 1 80.869 82.963 1.312 122.142 o
5 0 2 63.700 66.712 1.145 168.771 o
5 0 3 461.419 462.328 5.122 6.075 o
5 0 4 43.655 44.755 0.916 283.432 o
5 0 5 100.662 100.546 1.426 95.389 o
5 0 6 4.745 5.091 0.479 1275.540 o
5 0 7 69.126 71.417 1.426 116.036 o
5 0 8 101.196 101.692 2.634 36.876 o
5 0 9 393.411 390.880 5.257 6.742 o
5 0 10 20.360 20.759 1.239 187.270 o
5 0 11 223.987 220.519 3.977 14.053 o
5 0 12 10.977 10.421 0.854 399.044 o
5 0 13 89.855 93.072 2.821 33.488 o
5 0 14 3.401 3.040 0.802 459.353 o
5 0 15 30.212 30.108 1.811 87.557 o
5 0 16 1.480 1.322 0.802 460.009 o
5 0 17 22.168 24.850 3.196 28.790 o
5 1 0 234.263 232.335 2.728 22.428 o
5 1 1 108.459 107.896 1.593 78.415 o
5 1 2 95.076 97.527 1.551 87.639 o
5 1 3 375.073 373.285 4.029 9.541 o
5 1 4 128.095 128.166 2.571 35.456 o
5 1 5 174.606 177.054 2.353 33.699 o
5 1 6 416.498 409.910 4.352 7.991 o
5 1 7 216.285 220.051 2.800 23.059 o
5 1 8 1281.480 1271.470 14.658 0.764 o
5 1 9 13.457 13.815 0.854 395.235 o
5 1 10 483.681 478.673 7.287 3.812 o
5 1 11 105.625 104.232 2.696 35.059 o
5 1 12 532.973 527.478 9.318 2.538 o
5 1 13 7.214 8.308 0.968 313.426 o
5 1 14 52.143 50.940 2.800 36.396 o
5 1 15 92.234 86.138 2.780 34.452 o
5 1 16 17.442 21.238 3.394 25.590 o
5 1 17 3.060 5.018 2.665 41.622 o
5 2 0 171.513 169.340 2.322 34.953 o
5 2 1 1003.200 1003.850 9.588 1.494 o
5 2 2 280.124 278.756 3.227 15.857 o
5 2 3 77.994 75.717 1.301 127.383 o
5 2 4 51.600 50.200 1.353 140.351 o
5 2 5 1169.390 1163.910 11.379 1.083 o
5 2 6 24.382 25.340 0.791 428.403 o
5 2 7 571.852 561.677 6.475 3.894 o
5 2 8 266.841 265.962 3.894 13.062 o
5 2 9 276.958 271.854 3.644 13.914 o
5 2 10 68.767 67.982 2.103 60.146 o
5 2 11 128.873 128.468 3.404 22.177 o
5 2 12 170.514 173.182 4.102 14.847 o
5 2 13 565.961 558.512 9.880 2.257 o
5 2 14 42.896 45.578 2.030 68.400 o
5 2 15 50.962 55.010 3.050 30.826 o
5 2 16 113.341 121.035 12.524 1.868 o
5 2 17 9.050 11.202 2.551 45.383 o
5 3 0 328.017 335.005 4.133 10.351 o
5 3 1 766.244 756.461 8.745 2.147 o
5 3 2 76.397 78.216 1.572 95.531 o
5 3 3 450.676 440.257 5.080 6.310 o
5 3 4 88.453 88.095 1.562 90.709 o
5 3 5 735.020 721.263 8.006 2.459 o
5 3 6 802.807 802.945 9.255 1.926 o
5 3 7 63.364 61.892 1.458 116.400 o
5 3 8 423.356 422.684 5.663 5.807 o
5 3 9 64.148 67.326 1.707 87.938 o
5 3 10 73.756 73.343 1.645 90.260 o
5 3 11 59.997 59.403 1.874 76.055 o
5 3 12 191.513 186.060 4.310 13.222 o
5 3 13 271.487 273.791 8.256 3.893 o
5 3 14 22.082 20.478 2.311 54.857 o
5 3 15 36.027 35.219 2.832 36.268 o
5 3 16 15.633 16.449 2.270 57.114 o
5 4 0 358.104 360.751 4.487 8.775 o
5 4 1 17.560 19.739 0.927 330.874 o
5 4 2 482.166 480.724 6.174 4.729 o
5 4 3 145.149 146.728 2.832 28.843 o
5 4 4 5.654 4.570 0.989 301.396 o
5 4 5 167.339 165.259 2.728 28.535 o
5 4 6 64.120 63.349 1.530 106.700 o
5 4 7 458.841 450.168 5.757 5.374 o
5 4 8 5.923 6.278 0.698 603.014 o
5 4 9 45.002 47.129 1.510 118.343 o
5 4 10 36.632 38.988 1.353 149.417 o
5 4 11 93.634 93.550 2.155 53.123 o
5 4 12 213.247 211.358 4.404 12.244 o
5 4 13 26.862 27.109 2.686 40.558 o
5 4 14 96.116 102.368 4.726 12.662 o
5 4 15 47.004 51.980 5.768 8.823 o
5 5 0 260.041 260.038 3.987 12.848 o
5 5 1 303.780 300.942 4.445 10.053 o
5 5 2 174.015 172.203 2.905 25.488 o
5 5 3 423.223 419.655 5.684 5.792 o
5 5 4 3.869 3.498 0.614 780.714 o
5 5 5 49.638 47.400 1.551 111.257 o
5 5 6 119.665 121.649 2.519 37.567 o
5 5 7 168.015 167.133 3.404 20.323 o
5 5 8 6.379 7.683 0.750 521.755 o
5 5 9 100.523 96.622 2.280 47.431 o
5 5 10 184.589 185.893 3.331 20.113 o
5 5 11 758.216 762.708 13.263 1.249 o
5 5 12 60.825 63.797 2.238 54.636 o
5 5 13 78.418 83.067 2.613 39.420 o
5 5 14 42.454 43.673 2.051 67.211 o
5 6 0 26.598 24.809 1.291 170.173 o
5 6 1 217.743 217.250 3.706 15.797 o
5 6 2 923.857 915.776 11.421 1.346 o
5 6 3 128.804 129.020 2.415 39.002 o
5 6 4 223.610 227.276 3.467 17.054 o
5 6 5 24.653 23.434 1.239 185.196 o
5 6 6 103.333 103.618 2.426 42.183 o
5 6 7 1.172 1.405 0.593 839.344 o
5 6 8 52.236 53.875 1.707 92.167 o
5 6 9 60.782 62.370 1.843 77.997 o
5 6 10 61.161 62.339 3.977 18.237 o
5 6 11 20.262 19.322 1.811 88.978 o
5 6 12 139.535 139.076 4.737 12.078 o
5 6 13 29.520 32.190 1.728 95.885 o
5 7 0 14.723 12.586 1.374 154.888 o
5 7 1 73.145 74.218 2.020 63.623 o
5 7 2 10.196 7.027 0.937 333.488 o
5 7 3 247.766 245.640 4.248 12.086 o
5 7 4 30.238 28.869 1.260 175.993 o
5 7 5 41.919 41.934 1.541 115.553 o
5 7 6 221.172 217.739 3.696 15.767 o
5 7 7 3.967 3.831 0.666 663.670 o
5 7 8 107.150 101.973 2.311 45.413 o
5 7 9 7.911 7.194 1.270 182.603 o
5 7 10 91.814 93.196 3.175 26.934 o
5 7 11 76.990 71.678 3.873 18.962 o
5 8 0 12.077 15.658 1.489 132.313 o
5 8 1 238.494 229.889 5.039 9.468 o
5 8 2 519.119 530.830 8.193 3.083 o
5 8 3 40.189 42.017 1.666 100.244 o
5 8 4 215.400 223.163 3.831 15.026 o
5 8 5 109.444 110.905 2.665 35.308 o
5 8 6 30.588 29.410 1.405 142.765 o
5 8 7 86.600 86.669 2.113 56.258 o
5 8 8 11.962 13.607 1.395 150.668 o
5 8 9 49.329 52.126 2.290 53.651 o
5 9 0 79.340 82.151 2.988 30.784 o
5 9 1 107.133 107.063 3.394 23.236 o
5 9 2 56.366 52.324 2.467 46.157 o
5 9 3 73.193 78.288 2.207 54.143 o
5 9 4 66.209 68.076 1.999 66.219 o
5 9 5 26.333 26.651 1.426 140.288 o
6 0 0 499.767 490.374 10.786 2.078 o
6 0 1 274.884 275.217 3.363 15.348 o
6 0 2 42.889 42.038 1.031 235.934 o
6 0 3 70.538 70.158 1.416 117.041 o
6 0 4 148.132 148.217 2.623 32.165 o
6 0 5 16.396 18.208 0.770 473.938 o
6 0 6 93.389 93.280 2.124 54.480 o
6 0 7 2.680 2.780 0.614 782.163 o
6 0 8 17.091 17.469 1.124 228.274 o
6 0 9 0.082 0.822 0.583 869.965 o
6 0 10 1.054 1.249 0.666 665.891 o
6 0 11 137.704 133.278 3.488 20.947 o
6 0 12 102.036 104.315 3.529 21.794 o
6 0 13 3.864 5.112 1.114 237.931 o
6 0 14 631.495 636.509 12.722 1.449 o
6 0 15 21.955 22.445 1.853 84.838 o
6 1 0 256.422 258.299 3.238 16.958 o
6 1 1 851.027 851.875 8.807 1.922 o
6 1 2 306.549 304.492 3.873 11.902 o
6 1 3 190.097 190.120 3.061 22.449 o
6 1 4 123.815 127.208 2.061 50.185 o
6 1 5 245.770 250.439 3.529 15.651 o
6 1 6 404.461 401.228 5.080 6.887 o
6 1 7 158.276 160.772 2.707 29.596 o
6 1 8 152.954 151.288 2.946 26.580 o
6 1 9 35.278 37.937 1.739 93.566 o
6 1 10 24.616 25.038 1.634 108.076 o
6 1 11 130.749 137.057 4.810 11.832 o
6 1 12 57.149 60.340 2.207 56.563 o
6 1 13 244.416 246.213 5.434 8.248 o
6 1 14 71.995 74.738 3.061 29.785 o
6 1 15 91.077 94.664 3.404 23.684 o
6 2 0 21.169 20.415 0.843 390.543 o
6 2 1 211.933 214.273 3.030 21.212 o
6 2 2 765.220 751.631 8.276 2.285 o
6 2 3 193.536 188.298 2.811 25.117 o
6 2 4 195.968 194.857 2.842 24.429 o
6 2 5 595.806 588.068 7.152 3.353 o
6 2 6 11.969 13.638 0.770 484.743 o
6 2 7 56.688 57.915 1.447 121.328 o
6 2 8 85.632 88.428 2.165 53.982 o
6 2 9 338.830 351.548 9.765 2.744 o
6 2 10 187.816 184.529 4.633 11.766 o
6 2 11 133.014 129.842 3.727 18.806 o
6 2 12 193.538 193.555 4.726 11.251 o
6 2 13 109.211 113.872 3.894 17.974 o
6 2 14 67.304 71.990 2.592 40.961 o
6 2 15 4.361 4.372 0.979 308.126 o
6 3 0 40.797 39.977 1.478 125.389 o
6 3 1 118.423 118.047 2.415 40.471 o
6 3 2 91.246 93.842 2.061 57.506 o
6 3 3 555.147 556.347 6.809 3.751 o
6 3 4 396.391 388.412 5.122 6.949 o
6 3 5 123.444 125.553 2.519 37.104 o
6 3 6 371.251 365.071 5.185 7.173 o
6 3 7 72.877 70.793 1.749 81.971 o
6 3 8 145.647 144.750 2.863 28.378 o
6 3 9 244.542 243.756 4.123 12.704 o
6 3 10 308.409 301.722 6.080 6.314 o
6 3 11 16.603 16.324 1.520 126.423 o
6 3 12 78.025 76.071 2.821 34.424 o
6 3 13 83.599 78.903 2.967 31.088 o
6 3 14 45.979 46.192 1.843 81.714 o
6 4 0 327.662 332.090 4.903 8.342 o
6 4 1 130.553 133.007 2.842 29.886 o
6 4 2 115.011 112.998 2.613 36.042 o
6 4 3 234.686 229.608 4.102 13.120 o
6 4 4 252.123 243.464 4.310 11.774 o
6 4 5 64.377 64.931 1.978 67.956 o
6 4 6 13.132 13.752 0.927 337.086 o
6 4 7 220.807 221.945 3.935 14.330 o
6 4 8 74.219 73.801 1.895 70.951 o
6 4 9 367.804 370.829 5.736 6.262 o
6 4 10 22.719 23.309 1.333 161.495 o
6 4 11 125.616 126.167 2.686 33.299 o
6 4 12 25.557 24.111 1.124 222.272 o
6 4 13 46.160 44.745 2.155 60.796 o
6 4 14 36.431 28.765 3.092 30.544 o
6 5 0 10.568 10.265 0.822 429.830 o
6 5 1 199.678 200.135 3.519 17.829 o
6 5 2 115.301 113.882 2.519 38.228 o
6 5 3 115.693 111.467 2.686 34.427 o
6 5 4 50.346 48.961 1.811 83.453 o
6 5 5 168.775 168.143 3.800 16.965 o
6 5 6 178.697 171.172 3.914 15.906 o
6 5 7 102.912 99.276 2.603 37.609 o
6 5 8 269.959 262.662 4.747 9.834 o
6 5 9 20.379 19.031 1.385 150.946 o
6 5 10 173.699 173.015 3.925 15.922 o
6 5 11 229.215 230.222 4.602 11.066 o
6 5 12 283.058 279.267 5.934 6.787 o
6 6 0 4.881 4.674 0.656 683.530 o
6 6 1 77.355 81.505 2.124 57.273 o
6 6 2 5.239 5.257 0.750 523.594 o
6 6 3 30.206 30.305 1.405 142.746 o
6 6 4 10.020 8.370 1.104 240.950 o
6 6 5 119.279 119.504 3.727 19.214 o
6 6 6 10.673 8.027 1.062 259.910 o
6 6 7 345.569 339.826 6.184 5.836 o
6 6 8 38.189 41.237 1.770 89.769 o
6 6 9 65.097 66.649 2.790 35.896 o
6 6 10 120.260 113.685 2.905 29.857 o
6 6 11 284.072 291.572 9.484 2.999 o
6 7 0 13.303 12.888 1.322 167.408 o
6 7 1 97.493 98.173 2.197 50.717 o
6 7 2 24.437 25.111 1.385 149.254 o
6 7 3 49.599 50.200 1.936 73.729 o
6 7 4 51.168 51.939 2.030 67.211 o
6 7 5 20.871 19.229 1.416 144.377 o
6 7 6 126.734 132.112 3.633 19.793 o
6 7 7 4.006 4.477 0.895 368.051 o
6 7 8 183.498 189.641 3.665 17.340 o
6 7 9 51.678 52.272 1.874 77.922 o
6 8 0 23.126 22.196 1.916 79.400 o
6 8 1 23.651 23.247 2.717 39.737 o
6 8 2 183.167 180.875 3.571 18.194 o
6 8 3 25.845 27.016 1.510 125.766 o
6 8 4 59.685 60.205 2.228 55.368 o
6 8 5 165.570 177.450 4.216 14.215 o
7 0 1 36.583 36.385 1.187 190.911 o
7 0 2 1.681 1.988 0.489 1233.360 o
7 0 3 9.741 9.370 0.750 517.329 o
7 0 4 1.070 0.760 0.406 1792.690 o
7 0 5 156.882 153.964 2.571 32.244 o
7 0 6 7.649 8.912 0.968 313.157 o
7 0 7 213.676 216.646 4.612 11.321 o
7 0 8 19.665 17.250 1.364 155.846 o
7 0 9 353.816 358.586 7.714 4.061 o
7 0 10 2.704 2.811 0.947 329.176 o
7 0 11 282.371 286.512 6.142 6.400 o
7 0 12 32.151 32.148 2.197 59.930 o
7 0 13 36.940 38.561 3.248 27.640 o
7 1 0 44.741 44.443 1.447 128.352 o
7 1 1 190.460 193.764 3.071 22.242 o
7 1 2 61.530 62.048 1.655 94.150 o
7 1 3 47.223 49.680 1.405 133.306 o
7 1 4 297.226 301.410 4.695 9.408 o
7 1 5 4.226 4.747 0.698 605.240 o
7 1 6 150.563 151.267 2.592 32.447 o
7 1 7 21.009 21.238 1.041 261.538 o
7 1 8 82.368 81.963 2.655 38.109 o
7 1 9 251.098 253.604 5.747 7.447 o
7 1 10 505.691 509.145 9.599 2.481 o
7 1 11 4.473 3.519 1.020 283.585 o
7 1 12 39.332 40.352 2.197 59.247 o
7 1 13 45.833 43.735 3.071 30.654 o
7 2 0 107.242 105.950 2.301 45.532 o
7 2 1 111.145 111.394 2.405 41.733 o
7 2 2 110.166 111.342 2.103 51.796 o
7 2 3 311.323 313.893 4.425 9.911 o
7 2 4 121.972 123.231 2.415 39.904 o
7 2 5 178.119 178.647 3.019 23.730 o
7 2 6 1.920 2.259 0.541 1007.490 o
7 2 7 654.032 653.156 7.850 2.774 o
7 2 8 1.555 1.176 0.552 970.586 o
7 2 9 197.372 199.219 5.768 7.909 o
7 2 10 200.554 208.953 5.965 7.404 o
7 2 11 341.020 342.324 8.474 3.517 o
7 2 12 90.913 90.885 3.779 19.517 o
7 2 13 68.672 74.894 3.415 24.264 o
7 3 0 1.351 1.458 0.687 626.063 o
7 3 1 423.999 414.876 6.413 4.947 o
7 3 2 374.836 367.466 5.892 5.996 o
7 3 3 77.812 75.654 2.176 55.170 o
7 3 4 211.353 206.485 3.987 14.405 o
7 3 5 127.401 127.864 2.634 34.185 o
7 3 6 307.806 303.971 5.049 8.357 o
7 3 7 31.301 33.023 1.405 142.013 o
7 3 8 73.085 75.155 2.405 46.521 o
7 3 9 102.664 100.807 3.061 28.258 o
7 3 10 152.564 157.233 5.237 9.882 o
7 3 11 5.068 4.914 1.385 154.024 o
7 3 12 5.301 7.412 1.603 114.871 o
7 4 0 371.222 376.180 5.892 5.991 o
7 4 1 36.682 36.385 1.614 107.733 o
7 4 2 20.113 18.645 1.260 181.705 o
7 4 3 189.087 195.107 3.862 15.761 o
7 4 4 182.435 184.790 3.769 16.672 o
7 4 5 176.137 164.572 3.831 16.611 o
7 4 6 176.863 178.824 4.029 15.126 o
7 4 7 15.194 14.200 1.291 174.997 o
7 4 8 27.545 25.725 1.978 74.129 o
7 4 9 131.140 132.445 3.456 21.477 o
7 4 10 95.218 95.112 3.050 28.826 o
7 4 11 49.991 53.688 1.707 92.660 o
7 5 0 42.544 41.455 1.978 72.124 o
7 5 1 362.872 363.916 5.601 6.534 o
7 5 2 75.526 77.684 2.186 54.845 o
7 5 3 174.556 173.827 3.706 17.462 o
7 5 4 31.548 31.534 1.791 89.305 o
7 5 5 74.919 76.373 2.936 32.081 o
7 5 6 3.645 3.477 1.072 256.866 o
7 5 7 56.844 57.071 2.311 52.037 o
7 5 8 17.043 15.741 1.416 145.402 o
7 5 9 50.500 44.235 2.644 40.848 o
7 5 10 45.747 45.203 2.322 52.726 o
7 6 0 320.449 325.657 7.381 4.521 o
7 6 1 1.267 0.229 0.593 839.523 o
7 6 2 21.968 20.957 1.416 143.971 o
7 6 3 77.615 75.311 2.374 47.269 o
7 6 4 203.342 212.138 5.112 9.661 o
7 6 5 46.107 44.485 2.134 61.949 o
7 6 6 87.910 87.939 2.915 31.759 o
7 6 7 20.299 19.145 1.624 110.363 o
7 6 8 6.511 7.954 1.197 205.561 o
7 7 0 45.231 49.211 2.363 50.869 o
7 7 1 179.397 189.808 6.475 6.506 o
7 7 2 74.142 71.980 2.228 53.464 o
7 7 3 1.660 2.467 0.833 426.056 o
7 7 4 74.570 75.353 2.748 36.312 o
8 0 0 6.437 9.349 2.280 56.823 o
8 0 1 56.432 57.477 1.749 87.013 o
8 0 2 323.381 325.959 4.976 8.253 o
8 0 3 85.945 86.096 2.124 55.910 o
8 0 4 44.954 44.516 1.645 101.372 o
8 0 5 10.690 10.931 0.874 380.587 o
8 0 6 154.457 156.868 4.123 15.138 o
8 0 7 52.430 50.408 2.915 33.682 o
8 0 8 3.354 2.957 1.603 114.992 o
8 0 9 122.672 126.115 3.821 18.240 o
8 0 10 12.951 13.700 1.822 88.598 o
8 1 0 0.380 0.115 0.521 1091.280 o
8 1 1 79.995 84.858 2.342 47.786 o
8 1 2 85.356 85.534 2.363 46.547 o
8 1 3 344.904 350.903 5.257 7.336 o
8 1 4 77.608 82.015 2.072 59.735 o
8 1 5 105.747 104.221 2.832 32.196 o
8 1 6 20.070 20.520 1.135 222.210 o
8 1 7 23.100 24.351 1.884 81.936 o
8 1 8 9.293 9.880 1.541 124.062 o
8 1 9 74.981 73.156 4.518 14.083 o
8 1 10 80.214 85.628 3.311 25.343 o
8 2 0 356.084 347.175 5.320 7.138 o
8 2 1 225.160 225.152 4.279 12.506 o
8 2 2 129.980 131.997 3.071 26.334 o
8 2 3 55.582 52.782 1.947 72.045 o
8 2 4 212.239 219.114 4.196 13.174 o
8 2 5 19.887 19.728 1.218 193.895 o
8 2 6 100.693 102.327 2.790 33.363 o
8 2 7 220.063 222.029 4.445 11.881 o
8 2 8 16.197 16.314 1.947 77.454 o
8 2 9 73.710 70.865 3.560 22.344 o
8 2 10 34.221 32.950 2.644 41.574 o
8 3 0 85.304 83.109 2.623 38.727 o
8 3 1 405.852 397.761 6.975 4.497 o
8 3 2 210.852 211.722 4.518 11.778 o
8 3 3 28.478 28.796 1.707 98.532 o
8 3 4 66.163 64.494 2.374 48.577 o
8 3 5 31.914 33.273 1.811 87.185 o
8 3 6 60.230 61.100 2.155 58.792 o
8 3 7 70.592 72.136 2.301 50.758 o
8 3 8 158.636 158.065 4.331 13.819 o
8 3 9 5.021 5.924 1.197 205.871 o
8 4 0 0.486 1.187 0.677 645.675 o
8 4 1 24.553 25.662 1.655 105.404 o
8 4 2 132.852 134.256 3.508 20.854 o
8 4 3 124.760 125.876 3.508 21.187 o
8 4 4 32.539 32.690 1.874 81.609 o
8 4 5 260.818 256.988 5.330 8.329 o
8 4 6 9.137 10.786 1.458 138.555 o
8 4 7 231.531 236.198 5.528 8.151 o
8 5 0 25.406 25.579 1.458 134.866 o
8 5 1 107.564 103.763 2.696 34.954 o
8 5 2 10.694 12.347 1.260 184.797 o
8 5 3 24.850 25.694 1.916 79.151 o
8 5 4 112.922 112.539 3.342 23.643 o
8 5 5 146.365 147.665 4.310 14.186 o
9 0 1 117.328 113.924 3.227 24.982 o
9 0 2 28.046 29.119 1.749 94.055 o
9 0 3 17.992 19.655 1.801 90.153 o
9 0 4 13.342 15.200 1.437 141.853 o
9 0 5 126.274 131.247 3.227 24.361 o
9 1 0 5.638 5.060 0.999 295.117 o
9 1 1 22.562 21.040 1.437 139.796 o
9 1 2 60.151 61.413 2.436 46.782 o
9 1 3 17.572 16.865 1.499 129.747 o
9 1 4 11.012 11.108 1.176 211.702 o
9 1 5 2.034 1.301 0.718 572.678 o
9 2 0 151.214 157.972 3.914 16.611 o
9 2 1 99.850 98.954 3.050 28.577 o
9 2 2 119.328 120.587 3.373 22.946 o
9 2 3 21.387 20.499 1.634 108.780 o
9 2 4 3.933 3.134 1.051 267.112 o
9 3 0 312.686 304.034 5.955 6.490 o
9 3 1 0.859 0.937 0.854 405.710 o

_iucr_refine_instructions_details
;
TITL I
CELL 0.71073 7.3264 8.7103 16.196 90 90 90
ZERR 4 0.0003 0.0004 0.0007 0 0 0
LATT -1
SYMM 0.5-X,-Y,0.5+Z
SYMM -X,0.5+Y,0.5-Z
SYMM 0.5+X,0.5-Y,-Z
SFAC C H N O Cl
UNIT 44 48 4 4 4

L.S. 150 0 0
PLAN  1
CONF
MORE -1
BOND $H
fmap 2 53
acta 
WGHT 0.010259 0
FVAR 0.980077
REM <olex2.extras>
REM <HklSrc "%.\\sedjoc.hkl">
REM </olex2.extras>

Cl12  5     0.00236  0.20523  0.53156  11.00000  0.02345  0.02660  0.01650 =
 -0.00535 -0.00150 -0.00567 
N11   3     0.21812  0.28845  0.67877  11.00000  0.01843  0.01811  0.01312 =
 -0.00163 -0.00138  0.00087 
H11   2     0.24922  0.18415  0.65307  11.00000  0.03774  0.02926  0.02756 =
 -0.00638 -0.00397 -0.00292 
O12   4     0.32998  0.00173  0.68391  11.00000  0.02903  0.02001  0.01696 =
 -0.00125  0.00547  0.00123 
C3    1     0.24659  0.14406  0.80165  11.00000  0.01654  0.02033  0.01338 =
 -0.00074 -0.00031  0.00024 
H3    2     0.22496  0.14084  0.86815  11.00000  0.05395  0.03740  0.01467 =
 -0.00124  0.00342  0.01050 
C2    1     0.20906  0.28122  0.76191  11.00000  0.01415  0.01878  0.01311 =
 -0.00189 -0.00048  0.00020 
C111  1     0.18049  0.41305  0.62671  11.00000  0.01418  0.01827  0.01284 =
 -0.00103  0.00008 -0.00024 
C116  1     0.24626  0.56105  0.64178  11.00000  0.01743  0.01890  0.01848 =
 -0.00090 -0.00024 -0.00144 
H116  2     0.33276  0.58139  0.69588  11.00000  0.02375  0.04319  0.02492 =
 -0.00586 -0.01007 -0.01317 
C4    1     0.30067  0.00704  0.75974  11.00000  0.01490  0.01905  0.01572 =
 0.00028  0.00048 -0.00037 
C113  1     0.04196  0.50716  0.49969  11.00000  0.02126  0.02912  0.01393 =
 0.00281 -0.00086  0.00095 
H113  2    -0.03570  0.48177  0.44421  11.00000  0.05439  0.04951  0.02062 =
 0.00012 -0.00388  0.00659 
C5    1     0.31686 -0.13855  0.80948  11.00000  0.02147  0.02134  0.02265 =
 0.00348  0.00049  0.00190 
H5A   2     0.18895 -0.20173  0.80394  11.00000  0.04147  0.04693  0.07740 =
 0.02809 -0.00338 -0.00686 
H5B   2     0.33970 -0.11695  0.87448  11.00000  0.11503  0.04449  0.02783 =
 0.00268 -0.02701  0.01073 
H5C   2     0.42393 -0.21099  0.78537  11.00000  0.03549  0.04392  0.05406 =
 0.01914  0.00835  0.02244 
C112  1     0.08019  0.38842  0.55428  11.00000  0.01514  0.02289  0.01285 =
 -0.00081  0.00040 -0.00105 
C115  1     0.20743  0.68109  0.58803  11.00000  0.02207  0.01999  0.02201 =
 0.00229  0.00363 -0.00140 
H115  2     0.25618  0.79593  0.60105  11.00000  0.05037  0.02481  0.04409 =
 0.00876  0.00508 -0.01028 
C1    1     0.15547  0.41940  0.81137  11.00000  0.02245  0.02127  0.01617 =
 -0.00375  0.00099  0.00168 
H1A   2     0.27417  0.48875  0.82329  11.00000  0.04023  0.04410  0.04074 =
 -0.01361  0.00058 -0.00712 
H1B   2     0.09895  0.38351  0.86963  11.00000  0.06102  0.04364  0.03010 =
 -0.00303  0.02121  0.01085 
H1C   2     0.05577  0.49085  0.77941  11.00000  0.03669  0.05274  0.03066 =
 -0.00947 -0.00282  0.01097 
C114  1     0.10463  0.65436  0.51719  11.00000  0.02396  0.02557  0.02015 =
 0.00661  0.00252  0.00164 
H114  2     0.07313  0.74601  0.47485  11.00000  0.05484  0.03434  0.04397 =
 0.01180 -0.00604  0.00375 
HKLF 4

END
Q1 1 0.25 0.203704 0.481481 11 0.05 0.1

  REM The information below was added by Olex2.
  REM
  REM R1 = 0.0115 for 2212 Fo > 4sig(Fo) and 0.0121 for all 2259 data
  REM 235 parameters refined using 0 restraints
  REM Highest difference peak 0.1011, deepest hole -0.1392
  REM Mean Shift 0.0001, Max Shift 0.0009.

  REM +++ Tabular Listing of Refinement Information +++
  REM R1_all = 0.0121
  REM R1_gt = 0.0115
  REM wR_ref = 0.0242
  REM GOOF = 1.0659
  REM Shift_max = 0.0009
  REM Shift_mean = 0.0001
  REM Reflections_all = 2259
  REM Reflections_gt = 2212
  REM Parameters = 235
  REM Hole = -0.1392
  REM Peak = 0.1011
  REM Flack = 0.02(6)

  
;
_olex2_submission_special_instructions  'No special instructions were received'
