# Supplementary material for: Fragmentation and transferability in Hirshfeld atom refinement
Source: IUCrJ. 2022 Feb 26;9(Pt 2):298–315. doi: 10.1107/S2052252522000690 (PMC8895009; doi:10.1107/S2052252522000690)
Supplement: Supplementary file 2 [file m-09-00298-sup2.zip › cif/cc-pVTZ_vs_cc-pVDZ/IYAQOP02_cc-pVTZ.cif]

data_IYAQOP02_cc-pVTZ
_audit_creation_date               2021-03-03
_audit_creation_method
;
Olex2 1.3
(compiled 2020.07.31 svn.rc2a77460 for OlexSys, GUI svn.r6145)
;
_audit_contact_author_address      ?
_audit_contact_author_email        ?
_audit_contact_author_name         ''
_audit_contact_author_phone        ?
_publ_contact_author_id_orcid      ?
_publ_section_references
;
Bourhis, L.J., Dolomanov, O.V., Gildea, R.J., Howard, J.A.K., Puschmann, H.
 (2015). Acta Cryst. A71, 59-75.

Dolomanov, O.V., Bourhis, L.J., Gildea, R.J, Howard, J.A.K. & Puschmann, H.
 (2009), J. Appl. Cryst. 42, 339-341.
;
_chemical_formula_moiety           'C4 H4 N2 O3'
_chemical_formula_sum              'C4 H4 N2 O3'
_chemical_formula_weight           128.088
loop_
  _atom_type_symbol
  _atom_type_scat_dispersion_real
  _atom_type_scat_dispersion_imag
  _atom_type_scat_Cromer_Mann_a1
  _atom_type_scat_Cromer_Mann_a2
  _atom_type_scat_Cromer_Mann_a3
  _atom_type_scat_Cromer_Mann_a4
  _atom_type_scat_Cromer_Mann_b1
  _atom_type_scat_Cromer_Mann_b2
  _atom_type_scat_Cromer_Mann_b3
  _atom_type_scat_Cromer_Mann_b4
  _atom_type_scat_Cromer_Mann_c
  _atom_type_scat_source
  _atom_type_scat_dispersion_source
 H 0.00000 0.00000 0.49300 0.32291 0.14019 0.04081 10.51090 26.12570 3.14236
 57.79970 0.0030380000826
 'International Tables Volume C Table 6.1.1.4 (pp. 500-502)'
 'Henke, Gullikson and Davis, At. Data and Nucl. Data Tables, 1993, 54, 2'
 C 0.00347 0.00161 2.31000 1.02000 1.58860 0.86500 20.84390 10.20750 0.56870
 51.65120 0.215599998832
 'International Tables Volume C Table 6.1.1.4 (pp. 500-502)'
 'Henke, Gullikson and Davis, At. Data and Nucl. Data Tables, 1993, 54, 2'
 O 0.01158 0.00611 3.04850 2.28680 1.54630 0.86700 13.27710 5.70110 0.32390
 32.90890 0.250800013542
 'International Tables Volume C Table 6.1.1.4 (pp. 500-502)'
 'Henke, Gullikson and Davis, At. Data and Nucl. Data Tables, 1993, 54, 2'
 N 0.00653 0.00323 12.21260 3.13220 2.01250 1.16630 0.00570 9.89330 28.99750
 0.58260 -11.5290002823
 'International Tables Volume C Table 6.1.1.4 (pp. 500-502)'
 'Henke, Gullikson and Davis, At. Data and Nucl. Data Tables, 1993, 54, 2'

_space_group_crystal_system        'monoclinic'
_space_group_IT_number             14
_space_group_name_H-M_alt          'P 1 21/n 1'
_space_group_name_Hall             '-P 2ybc (x-z,y,z)'
loop_
  _space_group_symop_id
  _space_group_symop_operation_xyz
 1 x,y,z
 2 -x+1/2,y+1/2,-z+1/2
 3 -x,-y,-z
 4 x-1/2,-y-1/2,z-1/2

_symmetry_Int_Tables_number        14
_cell_length_a                     4.7799(4)
_cell_length_b                     8.9363(8)
_cell_length_c                     11.8023(11)
_cell_angle_alpha                  90
_cell_angle_beta                   96.133(3)
_cell_angle_gamma                  90
_cell_volume                       501.25(8)
_cell_formula_units_Z              4
_cell_measurement_temperature    95(2)
_cell_measurement_reflns_used    7853
_cell_measurement_theta_min      2.87
_cell_measurement_theta_max      27.37
_exptl_crystal_description       block
_exptl_crystal_colour            white
_exptl_crystal_density_method    'not measured'
_exptl_crystal_density_diffrn    1.697
_exptl_crystal_F_000             264
_exptl_transmission_factor_min   ?
_exptl_transmission_factor_max   ?
_exptl_crystal_size_max          0.35
_exptl_crystal_size_mid          0.30
_exptl_crystal_size_min          0.17
_exptl_absorpt_coefficient_mu    0.148
_diffrn_measurement_device_type  'CCD area detector'
_diffrn_reflns_av_R_equivalents    0.0208
_diffrn_reflns_av_unetI/netI       0.0098
_diffrn_reflns_Laue_measured_fraction_full  0.9989
_diffrn_reflns_Laue_measured_fraction_max  0.9982
_diffrn_reflns_limit_h_max         5
_diffrn_reflns_limit_h_min         -6
_diffrn_reflns_limit_k_max         11
_diffrn_reflns_limit_k_min         -11
_diffrn_reflns_limit_l_max         15
_diffrn_reflns_limit_l_min         -15
_diffrn_reflns_number              11533
_diffrn_reflns_point_group_measured_fraction_full  0.9989
_diffrn_reflns_point_group_measured_fraction_max  0.9982
_diffrn_reflns_theta_full          25.2417
_diffrn_reflns_theta_max           27.40
_diffrn_reflns_theta_min           2.87
_diffrn_ambient_temperature        95.15
_diffrn_measured_fraction_theta_full  0.9989
_diffrn_measured_fraction_theta_max  0.9982
_diffrn_radiation_type             'Mo K\a'
_diffrn_radiation_wavelength       0.71073
_reflns_Friedel_coverage           0.0
_reflns_limit_h_max                5
_reflns_limit_h_min                -6
_reflns_limit_k_max                11
_reflns_limit_k_min                0
_reflns_limit_l_max                15
_reflns_limit_l_min                -4
_reflns_number_gt                  1022
_reflns_number_total               1130
_reflns_threshold_expression       I>=2u(I)
_computing_molecular_graphics      'Olex2 1.3 (Dolomanov et al., 2009)'
_computing_publication_material    'Olex2 1.3 (Dolomanov et al., 2009)'
_computing_structure_refinement    'olex2.refine 1.3 (Bourhis et al., 2015)'
_refine_diff_density_max           0.1559
_refine_diff_density_min           -0.1129
_refine_diff_density_rms           0.0324
_refine_ls_d_res_high              0.7723
_refine_ls_d_res_low               7.1095
_refine_ls_goodness_of_fit_ref     1.1448
_refine_ls_hydrogen_treatment      refall
_refine_ls_matrix_type             full
_refine_ls_number_constraints      0
_refine_ls_number_parameters       118
_refine_ls_number_reflns           1130
_refine_ls_number_restraints       0
_refine_ls_R_factor_all            0.0187
_refine_ls_R_factor_gt             0.0151
_refine_ls_restrained_S_all        1.1448
_refine_ls_shift/su_max            0.0001
_refine_ls_shift/su_mean           0.0000
_refine_ls_structure_factor_coef   Fsqd
_refine_ls_weighting_details      
 'w=1/[\s^2^(Fo^2^)+(0.0207P)^2^+0.0103P] where P=(Fo^2^+2Fc^2^)/3'
_refine_ls_weighting_scheme        calc
_refine_ls_wR_factor_gt            0.0347
_refine_ls_wR_factor_ref           0.0362
_olex2_refinement_description
;
;
loop_
  _atom_site_label
  _atom_site_type_symbol
  _atom_site_fract_x
  _atom_site_fract_y
  _atom_site_fract_z
  _atom_site_U_iso_or_equiv
  _atom_site_adp_type
  _atom_site_occupancy
  _atom_site_refinement_flags_posn
 O1 O 0.44060(8) 0.45892(4) 0.25856(3) 0.01633(10) Uani 1.000000 .
 H1 H 0.591(2) 0.4619(10) 0.2016(9) 0.028(2) Uani 1.000000 .
 O2 O 0.06060(7) 0.67699(4) 0.55174(3) 0.01650(10) Uani 1.000000 .
 O3 O 0.69791(8) 0.95000(4) 0.38342(3) 0.01676(10) Uani 1.000000 .
 N1 N 0.25888(9) 0.57087(5) 0.40357(4) 0.01340(11) Uani 1.000000 .
 H4 H 0.1424(17) 0.4772(10) 0.4131(7) 0.028(2) Uani 1.000000 .
 N2 N 0.38149(9) 0.81046(5) 0.46547(4) 0.01367(10) Uani 1.000000 .
 H2 H 0.3534(16) 0.8980(10) 0.5196(7) 0.028(2) Uani 1.000000 .
 C1 C 0.43938(10) 0.57935(5) 0.32140(4) 0.01222(11) Uani 1.000000 .
 C2 C 0.22358(10) 0.68521(5) 0.47794(4) 0.01242(11) Uani 1.000000 .
 C3 C 0.56745(10) 0.82717(5) 0.38499(4) 0.01272(11) Uani 1.000000 .
 C4 C 0.59818(10) 0.70615(5) 0.31055(4) 0.01305(11) Uani 1.000000 .
 H3 H 0.7314(16) 0.7165(8) 0.2435(6) 0.0330(19) Uani 1.000000 .

loop_
  _atom_site_aniso_label
  _atom_site_aniso_U_11
  _atom_site_aniso_U_22
  _atom_site_aniso_U_33
  _atom_site_aniso_U_12
  _atom_site_aniso_U_13
  _atom_site_aniso_U_23
 O1 0.0183(2) 0.01268(19) 0.0193(2) -0.00254(14) 0.00789(15) -0.00421(14)
 H1 0.025(6) 0.018(6) 0.036(6) -0.009(4) -0.010(5) -0.000(5)
 O2 0.02039(19) 0.01434(18) 0.01651(19) -0.00503(14) 0.00997(14) -0.00334(14)
 O3 0.02115(19) 0.01142(19) 0.0196(2) -0.00448(13) 0.01092(14) -0.00231(14)
 N1 0.0145(2) 0.0117(2) 0.0150(2) -0.00252(16) 0.00597(16) -0.00174(16)
 H4 0.029(5) 0.030(5) 0.028(5) -0.003(4) 0.011(4) -0.005(4)
 N2 0.0168(2) 0.0111(2) 0.0143(2) -0.00236(15) 0.00699(17) -0.00178(17)
 H2 0.026(5) 0.030(5) 0.029(5) -0.004(4) 0.015(4) -0.002(4)
 C1 0.0131(2) 0.0108(2) 0.0134(2) -0.00025(17) 0.00436(17) -0.00095(17)
 C2 0.0140(2) 0.0113(2) 0.0128(2) -0.00176(17) 0.00546(17) -0.00091(17)
 C3 0.0150(2) 0.0102(2) 0.0139(2) -0.00170(17) 0.00586(18) -0.00056(18)
 C4 0.0151(2) 0.0114(2) 0.0137(2) -0.00140(17) 0.00607(18) -0.00085(18)
 H3 0.040(5) 0.033(5) 0.029(5) -0.008(4) 0.019(4) -0.005(4)

loop_
  _geom_bond_atom_site_label_1
  _geom_bond_atom_site_label_2
  _geom_bond_distance
  _geom_bond_site_symmetry_2
  _geom_bond_publ_flag
 O1 H1 1.036(12) . ?
 O1 C1 1.3074(6) . ?
 O2 C2 1.2312(6) . ?
 O3 C3 1.2635(6) . ?
 N1 H4 1.018(9) . ?
 N1 C1 1.3673(6) . ?
 N1 C2 1.3691(6) . ?
 N2 H2 1.028(9) . ?
 N2 C2 1.3668(6) . ?
 N2 C3 1.3765(6) . ?
 C1 C4 1.3774(7) . ?
 C3 C4 1.4109(7) . ?
 C4 H3 1.071(7) . ?

loop_
  _geom_angle_atom_site_label_1
  _geom_angle_atom_site_label_2
  _geom_angle_atom_site_label_3
  _geom_angle
  _geom_angle_site_symmetry_1
  _geom_angle_site_symmetry_3
  _geom_angle_publ_flag
 C1 O1 H1 113.1(5) . . ?
 C1 N1 H4 121.2(4) . . ?
 C2 N1 H4 115.9(4) . . ?
 C2 N1 C1 122.93(4) . . ?
 C2 N2 H2 116.5(4) . . ?
 C3 N2 H2 118.9(4) . . ?
 C3 N2 C2 124.60(4) . . ?
 N1 C1 O1 113.46(4) . . ?
 C4 C1 O1 126.05(4) . . ?
 C4 C1 N1 120.48(4) . . ?
 N1 C2 O2 122.66(4) . . ?
 N2 C2 O2 121.57(4) . . ?
 N2 C2 N1 115.78(4) . . ?
 N2 C3 O3 117.41(4) . . ?
 C4 C3 O3 124.92(4) . . ?
 C4 C3 N2 117.67(4) . . ?
 C3 C4 C1 118.53(4) . . ?
 H3 C4 C1 121.1(4) . . ?
 H3 C4 C3 120.2(4) . . ?

loop_
  _geom_hbond_atom_site_label_D
  _geom_hbond_atom_site_label_H
  _geom_hbond_atom_site_label_A
  _geom_hbond_distance_DH
  _geom_hbond_distance_HA
  _geom_hbond_distance_DA
  _geom_hbond_angle_DHA
  _geom_hbond_site_symmetry_A
 O1 H1 O3 1.036(12) 1.501(12) 2.5335(6) 174.2(8) 2_645
 N1 H4 O2 1.018(9) 1.760(9) 2.7727(6) 172.4(7) 3_566
 N2 H2 O3 1.028(9) 1.810(9) 2.8375(6) 179.1(7) 3_676

loop_
  _geom_torsion_atom_site_label_1
  _geom_torsion_atom_site_label_2
  _geom_torsion_atom_site_label_3
  _geom_torsion_atom_site_label_4
  _geom_torsion
  _geom_torsion_site_symmetry_1
  _geom_torsion_site_symmetry_2
  _geom_torsion_site_symmetry_3
  _geom_torsion_site_symmetry_4
  _geom_torsion_publ_flag
 O1 C1 N1 C2 -179.45(4) . . . . ?
 O1 C1 C4 C3 179.11(5) . . . . ?
 O2 C2 N1 C1 179.96(5) . . . . ?
 O2 C2 N2 C3 179.99(4) . . . . ?
 O3 C3 N2 C2 179.66(4) . . . . ?
 O3 C3 C4 C1 -179.28(5) . . . . ?
 N1 C1 C4 C3 -0.80(5) . . . . ?
 N1 C2 N2 C3 0.00(6) . . . . ?
 N2 C3 C4 C1 0.73(5) . . . . ?

loop_
  _refln_index_h
  _refln_index_k
  _refln_index_l
  _refln_F_squared_calc
  _refln_F_squared_meas
  _refln_F_squared_sigma
  _refln_F_squared_weight
  _refln_observed_status
-6 0 -2 0.793 -0.431 1.824 16.064 o
-6 0 0 385.445 394.869 10.302 0.306 o
-6 0 2 0.740 -0.035 0.831 76.873 o
-6 0 4 78.524 80.727 2.405 5.755 o
-6 1 -1 240.629 254.763 3.744 1.263 o
-6 1 0 86.309 85.360 1.833 7.214 o
-6 1 1 18.323 19.360 1.147 32.292 o
-6 1 2 12.532 12.251 0.866 56.609 o
-6 1 3 32.238 31.687 1.272 22.397 o
-6 1 4 57.473 55.682 2.175 7.981 o
-6 1 5 0.894 1.146 1.179 38.210 o
-6 2 -1 0.909 4.136 1.615 20.338 o
-6 2 0 10.216 8.066 0.829 64.954 o
-6 2 1 28.904 28.162 1.451 19.439 o
-6 2 2 17.530 17.995 1.212 29.983 o
-6 2 3 50.783 49.312 2.354 7.490 o
-6 2 4 0.024 -0.057 1.876 15.209 o
-5 0 -3 44.151 42.782 1.125 21.106 o
-5 0 -1 167.202 170.410 2.668 2.548 o
-5 0 1 8.423 7.113 0.834 66.493 o
-5 0 3 144.342 147.692 2.155 3.515 o
-5 0 5 278.937 283.075 3.439 1.105 o
-5 0 7 39.938 39.132 1.783 12.558 o
-5 0 9 0.872 0.488 0.670 117.126 o
-5 1 -4 10.373 9.764 0.489 137.681 o
-5 1 -3 0.100 0.289 0.339 460.282 o
-5 1 -2 19.447 18.537 0.695 63.917 o
-5 1 -1 1.872 1.513 0.412 283.100 o
-5 1 0 39.925 38.607 0.977 26.357 o
-5 1 1 127.861 129.992 1.517 4.991 o
-5 1 2 190.468 190.103 1.835 2.563 o
-5 1 3 48.032 46.609 0.982 22.059 o
-5 1 4 0.735 -0.109 0.436 274.717 o
-5 1 5 47.535 47.161 1.080 20.433 o
-5 1 6 1.132 1.172 0.550 169.823 o
-5 1 7 86.003 86.299 1.770 7.431 o
-5 1 8 81.240 80.506 1.553 8.829 o
-5 1 9 23.264 22.493 1.070 33.245 o
-5 1 10 1.025 0.337 0.543 176.598 o
-5 2 -4 1.833 1.605 0.373 337.060 o
-5 2 -3 16.927 15.812 0.664 73.351 o
-5 2 -2 35.439 34.397 0.743 37.105 o
-5 2 -1 1.083 0.549 0.395 323.179 o
-5 2 0 294.579 320.257 3.897 0.927 o
-5 2 1 534.068 549.020 3.667 0.372 o
-5 2 2 188.855 189.910 1.963 2.528 o
-5 2 3 0.385 -0.192 0.448 262.757 o
-5 2 4 74.056 73.638 1.195 11.797 o
-5 2 5 35.948 35.190 1.009 27.686 o
-5 2 6 12.954 13.106 1.111 37.150 o
-5 2 7 1.290 0.608 0.534 180.432 o
-5 2 8 15.347 14.334 1.072 38.210 o
-5 2 9 41.036 39.327 1.220 20.521 o
-5 3 -4 14.398 14.348 0.636 83.478 o
-5 3 -3 2.828 1.745 0.395 290.823 o
-5 3 -2 1.119 1.343 0.370 357.416 o
-5 3 -1 128.600 131.616 1.296 5.234 o
-5 3 0 30.929 31.842 1.080 28.047 o
-5 3 1 4.183 3.899 0.466 200.989 o
-5 3 2 20.640 19.974 0.872 46.542 o
-5 3 3 126.058 128.025 1.466 5.172 o
-5 3 4 13.259 12.125 0.655 84.563 o
-5 3 5 18.139 17.359 1.018 39.387 o
-5 3 6 142.187 145.727 1.851 3.899 o
-5 3 7 2.714 3.080 0.603 134.896 o
-5 3 8 74.712 75.971 1.519 9.723 o
-5 3 9 9.890 8.124 0.631 100.695 o
-5 4 -4 122.156 126.581 1.357 5.530 o
-5 4 -3 0.039 0.528 0.407 319.824 o
-5 4 -2 81.867 82.698 1.112 10.744 o
-5 4 -1 1.337 1.123 0.393 317.839 o
-5 4 0 86.061 88.133 1.247 9.421 o
-5 4 1 3.654 3.644 0.504 180.026 o
-5 4 2 5.009 4.473 0.456 199.988 o
-5 4 3 1.352 0.806 0.456 242.248 o
-5 4 4 53.913 51.917 1.122 17.685 o
-5 4 5 0.009 -0.454 0.484 228.909 o
-5 4 6 24.966 23.795 1.089 31.527 o
-5 4 7 2.331 1.903 0.597 140.337 o
-5 4 8 42.964 44.822 1.143 20.819 o
-5 5 -4 11.274 10.098 0.598 102.785 o
-5 5 -3 1.907 1.514 0.476 216.958 o
-5 5 -2 51.663 49.019 0.965 20.882 o
-5 5 -1 65.171 66.011 1.037 14.911 o
-5 5 0 1.502 1.459 0.421 276.429 o
-5 5 1 8.171 6.727 0.494 153.438 o
-5 5 2 0.004 0.128 0.448 266.153 o
-5 5 3 208.536 216.380 1.805 2.178 o
-5 5 4 0.287 0.760 0.465 242.810 o
-5 5 5 76.086 75.138 1.224 11.284 o
-5 5 6 11.841 11.678 0.708 78.342 o
-5 5 7 85.575 88.548 1.748 7.469 o
-5 6 -2 13.897 14.887 0.914 50.083 o
-5 6 -1 8.019 6.633 0.639 104.867 o
-5 6 0 9.582 8.725 0.613 105.263 o
-5 6 1 220.449 231.896 2.661 1.727 o
-5 6 2 216.754 222.902 2.198 1.936 o
-5 6 3 122.623 122.877 1.378 5.559 o
-5 6 4 69.217 70.312 1.146 13.021 o
-5 6 5 0.862 -0.091 0.462 243.968 o
-4 0 -2 39.644 38.968 0.648 35.848 o
-4 0 0 6.968 6.537 0.478 168.033 o
-4 0 2 219.449 215.899 2.111 1.971 o
-4 0 4 0.029 0.438 0.431 286.025 o
-4 0 6 14.935 13.021 0.983 44.550 o
-4 0 8 222.376 220.812 2.682 1.749 o
-4 0 10 100.126 99.093 1.583 6.855 o
-4 0 12 5.086 4.349 0.696 98.445 o
-4 1 -3 158.929 159.930 1.062 3.919 o
-4 1 -2 1.629 0.957 0.199 975.067 o
-4 1 -1 1.178 0.830 0.217 914.172 o
-4 1 0 90.268 89.826 0.871 10.344 o
-4 1 1 347.320 343.625 2.082 0.902 o
-4 1 2 3.332 2.636 0.310 405.209 o
-4 1 3 40.660 40.214 0.674 33.932 o
-4 1 4 1.962 1.798 0.336 399.112 o
-4 1 5 86.808 86.571 1.081 10.114 o
-4 1 6 247.655 247.607 1.975 1.633 o
-4 1 7 12.926 12.684 0.572 100.783 o
-4 1 8 69.715 66.751 0.921 14.929 o
-4 1 9 43.097 42.052 0.771 29.405 o
-4 1 10 6.833 6.669 0.462 176.557 o
-4 1 11 50.814 50.171 1.000 20.425 o
-4 1 12 27.169 25.710 0.810 43.253 o
-4 2 -3 27.875 26.323 0.522 61.111 o
-4 2 -2 113.876 112.993 0.829 7.237 o
-4 2 -1 1.450 0.961 0.242 739.218 o
-4 2 0 131.273 130.402 0.951 5.564 o
-4 2 1 30.122 29.812 0.650 47.850 o
-4 2 2 113.554 115.106 1.156 6.608 o
-4 2 3 193.783 195.078 1.306 2.690 o
-4 2 4 322.205 324.475 1.967 1.030 o
-4 2 5 12.088 10.457 0.471 134.275 o
-4 2 6 126.127 124.914 1.173 5.659 o
-4 2 7 45.434 43.713 0.788 27.473 o
-4 2 8 148.826 152.617 1.305 4.143 o
-4 2 9 6.344 5.830 0.427 203.756 o
-4 2 10 50.883 51.113 0.833 22.930 o
-4 2 11 8.749 8.271 0.488 149.365 o
-4 2 12 10.220 10.149 0.578 110.594 o
-4 3 -3 80.149 79.906 0.826 12.564 o
-4 3 -2 93.610 92.321 0.849 9.895 o
-4 3 -1 61.126 60.838 0.673 19.957 o
-4 3 0 56.737 55.573 0.746 21.396 o
-4 3 1 131.072 128.328 1.108 5.438 o
-4 3 2 139.282 136.838 1.050 4.974 o
-4 3 3 1177.440 1233.690 5.435 0.082 o
-4 3 4 271.579 275.232 1.682 1.424 o
-4 3 5 8.000 7.663 0.404 197.038 o
-4 3 6 93.583 93.211 1.056 9.181 o
-4 3 7 25.673 25.999 0.657 54.474 o
-4 3 8 8.491 8.150 0.542 130.602 o
-4 3 9 16.968 16.938 0.948 44.686 o
-4 3 10 62.169 61.246 0.961 16.703 o
-4 3 11 6.690 6.758 0.537 142.028 o
-4 4 -3 0.587 0.561 0.307 532.298 o
-4 4 -2 0.014 0.235 0.286 646.724 o
-4 4 -1 0.006 -0.083 0.270 734.885 o
-4 4 0 10.826 10.334 0.501 130.621 o
-4 4 1 35.718 33.705 0.659 40.434 o
-4 4 2 3.505 3.901 0.370 297.311 o
-4 4 3 22.338 22.843 0.656 60.785 o
-4 4 4 9.081 8.835 0.521 133.991 o
-4 4 5 452.232 469.793 2.881 0.519 o
-4 4 6 53.022 50.895 0.809 22.600 o
-4 4 7 0.797 1.374 0.475 226.854 o
-4 4 8 6.001 5.160 0.432 205.875 o
-4 4 9 50.572 50.802 0.868 22.521 o
-4 4 10 22.004 21.845 0.771 52.075 o
-4 4 11 81.844 83.933 1.214 10.196 o
-4 5 -3 10.710 10.841 0.684 85.258 o
-4 5 -2 139.467 142.492 1.179 4.733 o
-4 5 -1 28.465 26.975 0.622 52.955 o
-4 5 0 61.269 59.223 0.765 19.207 o
-4 5 1 22.820 21.500 0.583 68.066 o
-4 5 2 1.730 0.830 0.328 433.908 o
-4 5 3 426.904 440.959 2.529 0.589 o
-4 5 4 446.693 464.639 2.641 0.537 o
-4 5 5 192.826 198.228 1.514 2.603 o
-4 5 6 56.465 57.033 0.896 19.352 o
-4 5 7 1.680 1.862 0.408 287.905 o
-4 5 8 3.190 3.225 0.432 238.981 o
-4 5 9 59.520 61.975 0.999 16.815 o
-4 5 10 15.323 16.104 0.834 55.732 o
-4 6 -3 105.109 107.089 1.196 7.307 o
-4 6 -2 11.950 12.015 0.595 99.197 o
-4 6 -1 67.206 66.459 0.977 14.996 o
-4 6 0 56.379 55.745 0.855 20.087 o
-4 6 1 13.759 14.000 0.663 80.463 o
-4 6 2 40.784 38.758 0.673 34.359 o
-4 6 3 0.177 0.372 0.337 462.296 o
-4 6 4 272.252 277.404 1.813 1.396 o
-4 6 5 19.204 18.164 0.687 65.338 o
-4 6 6 237.569 242.252 1.845 1.760 o
-4 6 7 9.100 9.301 0.533 129.158 o
-4 6 8 26.775 26.730 0.897 38.545 o
-4 6 9 100.994 103.892 1.389 7.191 o
-4 7 -3 99.440 99.683 1.268 7.773 o
-4 7 -2 12.969 12.561 0.649 85.776 o
-4 7 -1 31.801 30.509 0.829 37.327 o
-4 7 0 88.629 92.480 1.217 9.106 o
-4 7 1 21.829 20.626 0.739 55.544 o
-4 7 2 56.236 55.303 0.937 19.138 o
-4 7 3 0.898 0.498 0.364 381.502 o
-4 7 4 9.910 10.260 0.530 125.251 o
-4 7 5 16.998 17.011 0.778 59.116 o
-4 7 6 123.249 126.524 1.351 5.492 o
-4 7 7 19.104 17.658 0.761 58.196 o
-4 7 8 21.956 23.087 0.910 42.084 o
-4 8 -3 1.009 0.910 0.695 108.488 o
-4 8 -2 4.359 4.657 0.689 101.099 o
-4 8 -1 1.609 1.151 0.467 228.696 o
-4 8 0 9.000 8.420 0.546 126.647 o
-4 8 1 13.154 12.146 0.643 86.932 o
-4 8 2 46.555 46.940 0.951 23.049 o
-4 8 3 13.665 13.534 0.649 83.476 o
-4 8 4 0.318 -0.430 0.443 269.490 o
-4 8 5 0.110 -0.321 0.482 229.341 o
-3 0 -1 239.064 239.954 1.734 1.780 o
-3 0 1 183.380 183.298 1.570 2.849 o
-3 0 3 1130.440 1154.110 10.745 0.078 o
-3 0 5 83.999 82.125 0.876 11.607 o
-3 0 7 39.737 38.891 0.646 35.857 o
-3 0 9 162.731 161.000 1.609 3.442 o
-3 0 11 25.743 25.453 0.912 38.829 o
-3 0 13 140.770 148.307 2.257 3.479 o
-3 1 -2 50.679 48.479 0.440 30.076 o
-3 1 -1 0.965 0.980 0.169 1373.230 o
-3 1 0 368.540 371.810 1.826 0.814 o
-3 1 1 24.020 25.020 0.410 79.405 o
-3 1 2 261.548 264.052 1.364 1.569 o
-3 1 3 143.216 141.646 0.926 4.835 o
-3 1 4 533.162 548.017 2.475 0.394 o
-3 1 5 1.113 0.815 0.185 1186.600 o
-3 1 6 0.882 0.903 0.178 1300.890 o
-3 1 7 52.404 51.058 0.522 27.201 o
-3 1 8 76.556 75.114 0.714 14.164 o
-3 1 9 227.487 231.110 1.422 1.995 o
-3 1 10 2.914 3.022 0.340 357.595 o
-3 1 11 83.421 82.146 0.994 11.149 o
-3 1 12 51.981 52.473 1.011 19.627 o
-3 1 13 3.175 2.381 0.534 167.921 o
-3 1 14 17.063 18.799 2.247 9.979 o
-3 2 -2 34.142 34.014 0.400 52.953 o
-3 2 -1 589.709 588.396 2.467 0.332 o
-3 2 0 117.794 112.486 0.779 7.059 o
-3 2 1 522.172 524.446 2.164 0.420 o
-3 2 2 114.477 111.207 0.780 7.335 o
-3 2 3 1.829 1.822 0.206 851.610 o
-3 2 4 221.654 219.868 1.227 2.161 o
-3 2 5 221.211 221.478 1.236 2.155 o
-3 2 6 0.834 0.964 0.187 1210.850 o
-3 2 7 37.823 37.536 0.524 41.993 o
-3 2 8 315.678 320.361 1.800 1.077 o
-3 2 9 30.432 28.489 0.598 51.188 o
-3 2 10 87.176 86.060 0.965 10.575 o
-3 2 11 1.908 1.687 0.384 319.648 o
-3 2 12 43.837 44.686 1.028 22.802 o
-3 2 13 9.476 8.818 0.806 68.482 o
-3 3 -2 127.225 123.676 0.806 6.104 o
-3 3 -1 34.406 33.935 0.433 51.232 o
-3 3 0 80.663 79.174 0.595 13.584 o
-3 3 1 19.942 18.983 0.383 103.983 o
-3 3 2 27.612 26.664 0.437 67.515 o
-3 3 3 40.054 38.936 0.472 40.911 o
-3 3 4 6.116 5.483 0.271 357.855 o
-3 3 5 147.947 148.041 0.875 4.578 o
-3 3 6 557.537 576.299 2.651 0.359 o
-3 3 7 28.463 28.314 0.610 52.866 o
-3 3 8 321.952 331.073 1.751 1.034 o
-3 3 9 0.497 0.636 0.313 514.660 o
-3 3 10 0.469 -0.037 0.332 471.357 o
-3 3 11 75.099 73.986 1.056 12.496 o
-3 3 12 6.807 6.775 0.582 124.977 o
-3 3 13 69.505 71.307 1.284 11.946 o
-3 4 -2 30.940 30.561 0.522 53.637 o
-3 4 -1 40.739 38.814 0.515 39.079 o
-3 4 0 153.593 153.845 0.920 4.258 o
-3 4 1 5.110 4.251 0.230 474.226 o
-3 4 2 23.413 24.258 0.692 55.512 o
-3 4 3 80.414 77.623 0.641 13.576 o
-3 4 4 712.490 730.250 3.119 0.224 o
-3 4 5 87.850 89.469 0.746 11.098 o
-3 4 6 2403.810 2518.480 10.392 0.020 o
-3 4 7 152.646 154.019 1.166 4.117 o
-3 4 8 65.101 64.094 0.797 17.247 o
-3 4 9 35.534 37.224 0.717 37.005 o
-3 4 10 39.788 40.714 1.078 23.621 o
-3 4 11 3.923 3.716 0.507 176.482 o
-3 4 12 12.146 11.150 0.721 76.302 o
-3 4 13 11.267 12.090 2.293 9.851 o
-3 5 -2 125.174 125.037 0.978 5.968 o
-3 5 -1 135.546 134.055 0.988 5.249 o
-3 5 0 0.142 0.173 0.226 1012.280 o
-3 5 1 81.607 80.339 0.693 12.905 o
-3 5 2 0.006 0.246 0.224 1051.550 o
-3 5 3 0.913 0.988 0.237 809.702 o
-3 5 4 39.530 38.505 0.587 38.005 o
-3 5 5 0.008 -0.008 0.250 856.193 o
-3 5 6 605.553 629.291 3.132 0.301 o
-3 5 7 4.016 3.468 0.352 315.268 o
-3 5 8 147.180 142.550 1.340 4.315 o
-3 5 9 79.078 78.727 1.139 11.180 o
-3 5 10 0.340 -0.123 0.384 357.911 o
-3 5 11 60.356 61.806 1.165 14.979 o
-3 5 12 40.496 42.209 1.261 19.544 o
-3 6 -2 87.916 88.406 0.958 10.378 o
-3 6 -1 56.811 55.788 0.868 19.784 o
-3 6 0 454.498 469.753 2.532 0.526 o
-3 6 1 68.985 68.148 0.747 16.249 o
-3 6 2 4.797 4.490 0.323 329.779 o
-3 6 3 25.133 25.392 0.570 62.354 o
-3 6 4 197.315 201.000 1.356 2.572 o
-3 6 5 16.321 15.069 0.547 93.596 o
-3 6 6 19.095 17.597 0.632 72.352 o
-3 6 7 19.735 21.494 0.698 61.240 o
-3 6 8 111.134 111.498 1.288 6.592 o
-3 6 9 28.293 28.194 0.893 37.398 o
-3 6 10 91.198 95.671 1.459 7.902 o
-3 6 11 0.045 -0.028 0.534 187.667 o
-3 7 -2 90.142 87.425 1.081 9.717 o
-3 7 -1 13.872 13.480 0.616 88.954 o
-3 7 0 24.449 22.625 0.725 52.698 o
-3 7 1 75.086 73.919 1.019 12.728 o
-3 7 2 80.174 79.663 0.944 11.990 o
-3 7 3 36.000 35.703 0.732 36.688 o
-3 7 4 55.273 55.088 0.844 20.658 o
-3 7 5 30.853 30.243 0.728 42.850 o
-3 7 6 13.157 13.259 0.638 86.588 o
-3 7 7 64.033 64.137 1.008 15.559 o
-3 7 8 64.700 65.372 1.187 13.762 o
-3 7 9 63.002 65.648 1.459 11.792 o
-3 7 10 28.806 24.326 1.103 29.415 o
-3 8 -2 79.315 79.691 1.241 10.559 o
-3 8 -1 17.187 16.050 0.803 56.941 o
-3 8 0 3.874 2.889 0.480 196.736 o
-3 8 1 44.310 43.014 0.925 25.075 o
-3 8 2 24.268 23.688 0.782 48.273 o
-3 8 3 98.732 100.250 1.187 8.036 o
-3 8 4 65.648 64.992 1.084 14.515 o
-3 8 5 5.393 4.585 0.532 154.334 o
-3 8 6 3.573 3.200 0.517 173.782 o
-3 8 7 4.946 5.580 0.608 123.285 o
-3 8 8 27.172 28.333 1.142 27.967 o
-3 9 -2 0.115 0.297 0.495 216.709 o
-3 9 -1 4.795 3.515 0.540 155.005 o
-3 9 0 27.495 27.007 1.056 31.165 o
-3 9 1 21.159 20.679 0.905 43.681 o
-3 9 2 20.302 20.774 0.902 44.456 o
-3 9 3 3.662 2.201 0.614 129.392 o
-3 9 4 123.524 125.928 1.581 5.138 o
-3 9 5 27.619 27.508 0.988 33.715 o
-3 9 6 1.357 1.904 0.565 159.463 o
-3 10 -1 61.939 61.114 5.576 1.605 o
-3 10 0 30.924 29.589 1.062 29.072 o
-3 10 1 25.757 25.052 1.012 34.148 o
-3 10 2 87.736 93.226 1.705 7.357 o
-2 0 0 46.898 45.140 0.756 27.175 o
-2 0 2 1317.750 1332.360 8.815 0.064 o
-2 0 4 1692.890 1746.260 11.418 0.038 o
-2 0 6 1258.150 1296.780 6.511 0.071 o
-2 0 8 2.450 2.217 0.442 240.783 o
-2 0 10 391.551 399.595 3.001 0.671 o
-2 0 12 121.744 120.773 1.738 5.048 o
-2 0 14 9.655 10.223 0.932 52.922 o
-2 1 -1 653.959 651.924 3.074 0.268 o
-2 1 0 533.928 537.696 2.872 0.392 o
-2 1 1 889.785 912.188 4.385 0.143 o
-2 1 2 369.302 371.546 2.005 0.803 o
-2 1 3 153.144 149.347 0.997 4.295 o
-2 1 4 1266.400 1277.250 5.459 0.073 o
-2 1 5 131.316 127.566 0.709 5.877 o
-2 1 6 300.364 299.329 1.341 1.230 o
-2 1 7 261.846 264.773 1.320 1.569 o
-2 1 8 17.237 16.868 0.415 112.730 o
-2 1 9 0.227 0.076 0.245 863.804 o
-2 1 10 8.845 7.731 0.463 161.134 o
-2 1 11 90.884 89.440 1.052 9.650 o
-2 1 12 0.933 0.784 0.414 295.501 o
-2 1 13 0.004 0.418 0.442 271.496 o
-2 1 14 24.252 25.055 1.042 33.531 o
-2 2 -1 448.222 447.037 1.991 0.565 o
-2 2 0 195.425 196.249 1.219 2.684 o
-2 2 1 15.608 15.107 0.411 124.376 o
-2 2 2 457.784 466.457 2.305 0.529 o
-2 2 3 66.769 66.376 0.615 18.005 o
-2 2 4 31.573 31.270 0.366 60.570 o
-2 2 5 47.160 46.511 0.440 32.956 o
-2 2 6 67.656 65.684 0.538 18.405 o
-2 2 7 11.046 10.841 0.357 182.919 o
-2 2 8 27.512 27.561 0.501 62.233 o
-2 2 9 307.776 311.049 1.784 1.131 o
-2 2 10 228.910 228.395 1.580 1.960 o
-2 2 11 91.262 89.465 1.200 9.065 o
-2 2 12 163.261 165.273 1.678 3.336 o
-2 2 13 7.765 8.712 1.029 45.712 o
-2 2 14 14.060 12.793 0.877 54.068 o
-2 3 -1 46.100 45.843 0.446 33.810 o
-2 3 0 0.366 0.682 0.177 1473.640 o
-2 3 1 424.542 426.001 1.791 0.629 o
-2 3 2 223.456 221.072 1.058 2.167 o
-2 3 3 286.496 287.785 1.358 1.333 o
-2 3 4 31.157 30.483 0.371 61.701 o
-2 3 5 18.482 17.291 0.345 120.063 o
-2 3 6 2.823 2.899 0.220 656.945 o
-2 3 7 307.984 304.196 1.671 1.155 o
-2 3 8 1094.910 1130.340 5.188 0.095 o
-2 3 9 503.763 511.297 2.722 0.436 o
-2 3 10 172.552 173.008 1.522 3.167 o
-2 3 11 15.709 16.245 0.764 62.531 o
-2 3 12 28.059 26.340 0.888 38.353 o
-2 3 13 46.401 45.612 1.169 19.410 o
-2 3 14 2.298 2.219 0.597 139.991 o
-2 4 -1 1118.230 1139.770 4.680 0.093 o
-2 4 0 0.827 0.567 0.161 1583.700 o
-2 4 1 777.632 791.557 3.230 0.190 o
-2 4 2 142.222 143.171 0.831 4.918 o
-2 4 3 322.581 325.168 1.493 1.060 o
-2 4 4 114.026 114.072 0.749 7.312 o
-2 4 5 196.999 196.408 1.123 2.687 o
-2 4 6 37.056 35.552 0.526 43.605 o
-2 4 7 327.794 331.178 1.772 1.010 o
-2 4 8 0.655 0.587 0.294 576.397 o
-2 4 9 500.172 504.630 3.028 0.437 o
-2 4 10 15.160 13.958 0.665 77.804 o
-2 4 11 82.898 81.039 1.231 10.155 o
-2 4 12 1.640 0.817 0.508 196.413 o
-2 4 13 82.259 81.210 1.504 8.941 o
-2 5 -1 36.363 35.688 0.486 45.767 o
-2 5 0 15.165 14.582 0.394 131.824 o
-2 5 1 56.589 54.671 0.531 24.298 o
-2 5 2 589.173 601.667 2.627 0.326 o
-2 5 3 3.691 3.639 0.334 344.503 o
-2 5 4 8.566 7.840 0.334 235.874 o
-2 5 5 57.516 55.506 0.768 20.874 o
-2 5 6 171.276 170.977 1.265 3.357 o
-2 5 7 762.782 779.655 3.866 0.194 o
-2 5 8 713.869 747.894 4.140 0.214 o
-2 5 9 0.025 -0.283 0.398 337.138 o
-2 5 10 113.946 111.648 1.511 5.980 o
-2 5 11 73.880 72.371 1.197 11.890 o
-2 5 12 6.694 4.781 0.622 115.150 o
-2 5 13 35.959 33.047 1.233 22.244 o
-2 6 -1 114.020 113.514 0.974 6.962 o
-2 6 0 149.673 149.817 1.131 4.301 o
-2 6 1 0.233 -0.016 0.245 871.842 o
-2 6 2 17.825 17.326 0.484 97.185 o
-2 6 3 97.044 95.981 0.876 9.264 o
-2 6 4 0.127 0.025 0.258 793.182 o
-2 6 5 0.013 -0.273 0.270 730.907 o
-2 6 6 50.451 47.382 0.748 25.262 o
-2 6 7 43.290 41.436 0.789 29.007 o
-2 6 8 80.208 79.626 1.144 10.963 o
-2 6 9 172.279 172.561 1.708 3.067 o
-2 6 10 16.670 16.337 0.835 54.341 o
-2 6 11 2.888 2.328 0.551 159.778 o
-2 6 12 126.210 121.874 1.596 5.089 o
-2 7 -1 4.009 3.267 0.398 263.584 o
-2 7 0 350.222 356.805 2.330 0.858 o
-2 7 1 0.704 0.555 0.307 528.382 o
-2 7 2 176.817 177.492 1.413 3.098 o
-2 7 3 72.482 72.747 0.849 14.346 o
-2 7 4 84.752 85.502 0.953 10.953 o
-2 7 5 2.837 2.305 0.371 318.983 o
-2 7 6 209.721 210.292 1.650 2.249 o
-2 7 7 25.798 24.442 0.782 46.614 o
-2 7 8 0.660 0.572 0.445 261.313 o
-2 7 9 4.916 5.095 0.548 147.715 o
-2 7 10 16.787 15.542 0.814 56.513 o
-2 7 11 28.196 30.109 1.097 28.796 o
-2 8 -1 22.976 22.965 0.838 45.903 o
-2 8 0 1.785 1.540 0.415 280.126 o
-2 8 1 80.700 82.564 1.093 10.983 o
-2 8 2 57.760 56.918 1.038 17.329 o
-2 8 3 123.456 123.976 1.268 5.668 o
-2 8 4 148.737 151.897 1.489 3.996 o
-2 8 5 1.883 2.004 0.420 271.069 o
-2 8 6 171.485 173.643 1.759 3.041 o
-2 8 7 51.163 49.382 1.076 19.275 o
-2 8 8 0.988 1.623 0.540 175.805 o
-2 8 9 52.542 50.202 1.256 16.414 o
-2 8 10 104.715 104.014 2.128 5.201 o
-2 9 -1 146.936 146.976 1.719 3.896 o
-2 9 0 26.523 26.268 0.928 37.347 o
-2 9 1 132.977 136.461 1.635 4.544 o
-2 9 2 0.354 -0.093 0.405 321.575 o
-2 9 3 7.081 5.744 0.516 151.539 o
-2 9 4 178.974 180.231 1.728 2.870 o
-2 9 5 0.072 -0.368 0.435 281.666 o
-2 9 6 0.220 0.394 0.488 221.890 o
-2 9 7 49.321 49.843 1.160 18.401 o
-2 9 8 16.724 15.679 0.909 48.187 o
-2 10 -1 23.927 21.874 0.997 36.523 o
-2 10 0 6.815 5.873 0.621 113.715 o
-2 10 1 0.861 0.597 0.519 192.731 o
-2 10 2 15.738 14.789 0.934 47.197 o
-2 10 3 4.513 3.175 0.550 152.020 o
-2 10 4 7.699 7.920 0.624 108.146 o
-2 10 5 13.012 11.774 0.714 75.657 o
-2 10 6 7.817 7.120 0.633 106.275 o
-1 0 1 422.352 451.706 6.879 0.406 o
-1 0 3 2102.480 2217.620 22.624 0.021 o
-1 0 5 1892.470 1944.490 12.687 0.031 o
-1 0 7 289.283 288.149 2.275 1.217 o
-1 0 9 406.036 412.957 3.489 0.609 o
-1 0 11 42.598 40.220 1.197 20.476 o
-1 0 13 40.736 38.791 1.371 17.936 o
-1 0 15 20.882 17.997 1.474 21.014 o
-1 1 0 90.922 94.740 2.084 5.984 o
-1 1 1 6.985 6.405 0.697 92.928 o
-1 1 2 45.719 48.696 0.881 24.384 o
-1 1 3 17.797 17.981 0.399 111.439 o
-1 1 4 1032.260 1079.350 5.346 0.105 o
-1 1 5 2.206 1.603 0.203 841.922 o
-1 1 6 556.538 577.382 2.739 0.358 o
-1 1 7 475.805 483.271 2.423 0.491 o
-1 1 8 253.263 256.329 1.428 1.651 o
-1 1 9 26.623 25.474 0.665 53.054 o
-1 1 10 27.061 27.246 0.699 49.378 o
-1 1 11 116.230 114.405 1.442 5.939 o
-1 1 12 543.150 559.554 3.615 0.362 o
-1 1 13 4.275 3.775 0.516 169.193 o
-1 1 14 0.308 -0.109 0.503 210.194 o
-1 1 15 25.851 24.873 1.454 20.142 o
-1 2 0 1499.550 1591.000 10.784 0.047 o
-1 2 1 359.802 389.727 3.380 0.724 o
-1 2 2 209.251 213.407 1.913 2.152 o
-1 2 3 199.090 203.215 1.429 2.506 o
-1 2 4 376.010 388.509 2.152 0.758 o
-1 2 5 0.847 0.726 0.197 1132.270 o
-1 2 6 691.751 714.455 3.458 0.234 o
-1 2 7 160.351 158.269 1.045 3.913 o
-1 2 8 0.132 0.212 0.227 1003.090 o
-1 2 9 282.871 281.262 1.910 1.313 o
-1 2 10 755.625 773.941 4.448 0.193 o
-1 2 11 257.959 259.126 2.070 1.503 o
-1 2 12 0.073 0.856 0.437 275.276 o
-1 2 13 66.970 64.960 1.189 13.435 o
-1 2 14 0.541 0.679 0.523 191.496 o
-1 2 15 28.536 32.730 1.762 14.096 o
-1 3 0 2559.410 2702.140 17.553 0.016 o
-1 3 1 53.099 50.480 0.572 26.272 o
-1 3 2 1927.150 2007.190 10.280 0.030 o
-1 3 3 516.535 523.293 2.979 0.413 o
-1 3 4 590.549 606.288 2.943 0.320 o
-1 3 5 460.915 465.474 2.278 0.526 o
-1 3 6 128.132 127.313 0.969 5.770 o
-1 3 7 145.684 141.886 0.986 4.689 o
-1 3 8 2.847 2.450 0.291 462.583 o
-1 3 9 14.013 13.249 0.536 104.802 o
-1 3 10 273.281 275.958 2.103 1.354 o
-1 3 11 125.895 125.085 1.397 5.340 o
-1 3 12 55.978 54.783 1.066 17.637 o
-1 3 13 1.035 1.252 0.536 178.609 o
-1 3 14 168.957 174.742 2.040 2.900 o
-1 4 0 654.057 673.304 3.557 0.259 o
-1 4 1 9.524 9.441 0.367 197.049 o
-1 4 2 19.883 17.408 0.384 107.056 o
-1 4 3 0.439 0.093 0.175 1579.450 o
-1 4 4 718.265 725.340 3.295 0.222 o
-1 4 5 96.059 93.592 0.721 9.919 o
-1 4 6 23.844 23.138 0.491 73.888 o
-1 4 7 19.170 18.619 0.512 87.323 o
-1 4 8 74.687 72.449 0.893 13.696 o
-1 4 9 7.619 6.735 0.441 182.576 o
-1 4 10 91.896 91.843 1.193 8.930 o
-1 4 11 46.460 46.108 1.066 21.107 o
-1 4 12 165.481 168.856 1.757 3.201 o
-1 4 13 0.052 -0.124 0.494 218.590 o
-1 4 14 122.767 122.364 1.837 4.824 o
-1 5 0 514.846 524.983 2.829 0.416 o
-1 5 1 0.181 -0.099 0.188 1469.370 o
-1 5 2 1331.950 1354.320 9.213 0.062 o
-1 5 3 35.185 33.750 0.467 48.972 o
-1 5 4 2.695 2.876 0.231 629.583 o
-1 5 5 323.541 324.217 1.772 1.040 o
-1 5 6 70.001 69.357 0.783 15.632 o
-1 5 7 137.626 134.475 1.239 4.888 o
-1 5 8 29.516 28.182 0.721 45.240 o
-1 5 9 68.452 64.888 1.191 13.202 o
-1 5 10 162.078 158.213 1.610 3.487 o
-1 5 11 24.552 23.709 0.890 41.293 o
-1 5 12 18.451 19.806 0.970 41.508 o
-1 5 13 3.624 3.918 0.626 122.811 o
-1 6 0 82.760 84.125 1.350 9.469 o
-1 6 1 149.182 151.828 1.057 4.340 o
-1 6 2 184.990 186.995 1.211 2.945 o
-1 6 3 21.021 21.266 0.475 84.283 o
-1 6 4 103.148 102.217 1.034 8.024 o
-1 6 5 10.056 9.306 0.468 148.189 o
-1 6 6 36.032 33.610 0.829 33.821 o
-1 6 7 169.067 169.980 1.473 3.297 o
-1 6 8 69.077 67.969 1.004 14.299 o
-1 6 9 492.411 503.901 4.050 0.421 o
-1 6 10 340.556 350.765 2.820 0.859 o
-1 6 11 6.139 6.106 0.586 126.444 o
-1 6 12 19.841 18.641 0.898 45.809 o
-1 6 13 6.347 6.055 1.424 25.367 o
-1 7 0 124.559 121.277 1.121 5.899 o
-1 7 1 27.327 25.443 0.645 53.624 o
-1 7 2 0.002 -0.309 0.294 618.128 o
-1 7 3 39.341 37.907 1.093 23.849 o
-1 7 4 21.175 18.585 0.636 67.681 o
-1 7 5 93.130 93.423 1.102 9.060 o
-1 7 6 28.592 27.524 0.759 44.243 o
-1 7 7 70.475 69.365 1.106 13.194 o
-1 7 8 176.198 178.085 2.044 2.756 o
-1 7 9 69.943 69.591 1.359 11.486 o
-1 7 10 28.276 27.593 1.088 29.550 o
-1 7 11 141.238 140.587 2.147 3.666 o
-1 7 12 53.949 56.321 1.285 15.286 o
-1 8 0 26.242 25.674 0.787 45.347 o
-1 8 1 28.829 27.760 0.733 45.379 o
-1 8 2 152.400 153.344 1.431 3.926 o
-1 8 3 81.760 80.743 1.146 10.704 o
-1 8 4 202.516 202.796 1.712 2.364 o
-1 8 5 135.911 138.417 1.428 4.664 o
-1 8 6 0.110 -0.377 0.387 356.301 o
-1 8 7 65.588 64.070 1.234 13.343 o
-1 8 8 13.379 10.837 0.765 68.400 o
-1 8 9 90.569 89.453 1.567 7.782 o
-1 8 10 5.553 4.864 0.683 100.375 o
-1 9 0 91.346 92.614 1.189 8.957 o
-1 9 1 0.104 -0.156 0.379 369.875 o
-1 9 2 9.457 8.922 0.525 130.914 o
-1 9 3 43.199 41.007 0.908 26.288 o
-1 9 4 49.422 49.252 0.979 21.284 o
-1 9 5 50.573 49.686 1.005 20.473 o
-1 9 6 69.951 69.607 1.216 12.472 o
-1 9 7 37.301 35.859 1.151 23.408 o
-1 9 8 9.622 10.200 0.907 55.503 o
-1 9 9 0.741 -0.222 0.584 154.752 o
-1 10 0 211.151 215.043 2.886 1.791 o
-1 10 1 3.409 3.524 0.534 164.494 o
-1 10 2 2.941 2.730 0.514 180.231 o
-1 10 3 71.713 69.773 1.253 11.970 o
-1 10 4 1.446 1.213 0.506 197.301 o
-1 10 5 31.082 29.893 1.080 28.377 o
-1 10 6 68.186 68.972 1.454 11.076 o
-1 10 7 0.001 -1.129 0.556 173.285 o
-1 11 0 142.336 146.259 1.882 3.856 o
-1 11 1 1.003 1.318 0.582 152.617 o
-1 11 2 43.371 43.837 1.181 20.141 o
-1 11 3 49.905 51.205 1.283 16.448 o
-1 11 4 91.953 93.579 1.616 7.395 o
0 0 2 493.739 509.446 7.608 0.315 o
0 0 4 10.518 11.283 0.845 61.158 o
0 0 6 330.155 340.325 3.100 0.880 o
0 0 8 50.743 48.525 0.925 21.898 o
0 0 10 6.416 5.519 0.534 146.815 o
0 0 12 60.248 59.253 1.357 13.379 o
0 0 14 662.337 705.118 12.174 0.152 o
0 1 1 176.575 184.782 2.099 2.668 o
0 1 2 3020.930 3227.930 32.353 0.010 o
0 1 3 8.857 7.559 1.042 44.471 o
0 1 4 122.345 121.585 1.916 4.724 o
0 1 5 442.522 450.445 3.566 0.523 o
0 1 6 7.902 7.635 0.451 172.324 o
0 1 7 453.413 460.378 2.456 0.536 o
0 1 8 11.187 10.262 0.475 137.616 o
0 1 9 119.047 116.218 1.026 6.481 o
0 1 10 105.360 105.459 1.107 7.559 o
0 1 11 69.395 70.006 0.992 14.155 o
0 1 12 642.675 673.929 3.815 0.262 o
0 1 13 57.363 61.082 1.522 12.181 o
0 1 14 6.053 5.868 0.708 92.575 o
0 1 15 32.248 33.185 1.714 14.358 o
0 2 0 0.168 -0.197 0.365 398.796 o
0 2 1 94.245 95.177 1.140 8.755 o
0 2 2 2319.800 2470.910 17.640 0.019 o
0 2 3 485.539 504.709 5.675 0.379 o
0 2 4 588.417 594.133 4.766 0.300 o
0 2 5 609.943 621.889 4.138 0.289 o
0 2 6 749.031 760.236 3.872 0.201 o
0 2 7 188.120 184.592 1.230 2.902 o
0 2 8 433.459 438.653 2.464 0.583 o
0 2 9 397.917 403.573 2.395 0.682 o
0 2 10 19.797 19.309 0.651 67.555 o
0 2 11 0.036 0.253 0.352 429.161 o
0 2 12 173.046 173.218 1.667 3.071 o
0 2 13 154.565 160.697 1.885 3.410 o
0 2 14 0.101 0.458 0.598 148.684 o
0 3 1 247.901 254.976 2.198 1.561 o
0 3 2 1222.660 1269.470 9.340 0.071 o
0 3 3 8.137 7.922 0.474 159.435 o
0 3 4 60.614 60.780 0.798 18.824 o
0 3 5 120.378 118.109 1.119 6.203 o
0 3 6 606.547 613.168 3.266 0.304 o
0 3 7 6.462 6.305 0.369 243.121 o
0 3 8 101.048 97.827 0.933 8.644 o
0 3 9 111.422 110.492 1.039 7.113 o
0 3 10 58.907 57.163 0.888 18.774 o
0 3 11 1.923 1.611 0.398 300.012 o
0 3 12 38.506 39.193 0.952 27.437 o
0 3 13 8.772 8.296 0.657 96.944 o
0 3 14 2.469 1.837 0.657 117.182 o
0 4 0 40.886 38.337 1.158 21.910 o
0 4 1 76.335 79.305 0.838 13.159 o
0 4 2 316.713 326.357 2.175 1.030 o
0 4 3 2170.810 2235.890 9.835 0.025 o
0 4 4 82.260 79.882 0.733 12.662 o
0 4 5 51.850 50.294 0.615 26.242 o
0 4 6 30.032 29.979 0.572 52.274 o
0 4 7 278.487 279.887 1.799 1.355 o
0 4 8 45.173 43.260 0.775 28.005 o
0 4 9 62.084 61.722 0.853 17.752 o
0 4 10 3.252 2.570 0.382 296.195 o
0 4 11 3.390 3.576 0.468 206.042 o
0 4 12 0.929 0.752 0.481 222.814 o
0 4 13 6.195 5.330 0.578 130.682 o
0 4 14 0.172 1.397 0.702 107.273 o
0 5 1 4.612 4.593 0.249 452.066 o
0 5 2 656.925 672.492 3.053 0.262 o
0 5 3 108.853 110.395 0.792 7.769 o
0 5 4 38.931 38.168 0.529 40.510 o
0 5 5 198.367 194.835 1.295 2.624 o
0 5 6 55.799 53.947 0.680 22.885 o
0 5 7 19.374 17.737 0.550 82.508 o
0 5 8 11.401 10.425 0.501 128.144 o
0 5 9 20.328 18.235 0.648 67.960 o
0 5 10 87.593 87.265 1.022 10.229 o
0 5 11 5.122 4.510 0.491 177.177 o
0 5 12 19.789 20.317 0.880 46.452 o
0 5 13 4.767 4.500 0.615 122.770 o
0 6 0 152.936 151.772 1.417 3.944 o
0 6 1 213.490 215.502 1.255 2.280 o
0 6 2 515.826 521.442 2.444 0.424 o
0 6 3 27.473 25.968 0.477 65.429 o
0 6 4 237.428 237.905 1.401 1.869 o
0 6 5 164.556 160.591 1.181 3.687 o
0 6 6 0.417 0.530 0.308 538.353 o
0 6 7 185.414 187.368 1.427 2.845 o
0 6 8 1.115 1.393 0.357 380.805 o
0 6 9 295.575 298.747 2.122 1.181 o
0 6 10 108.595 108.688 1.330 6.728 o
0 6 11 4.416 3.911 0.500 177.446 o
0 6 12 145.716 148.944 1.602 4.016 o
0 7 1 38.152 36.687 0.565 40.649 o
0 7 2 164.914 162.729 1.132 3.679 o
0 7 3 167.491 165.795 1.220 3.528 o
0 7 4 19.547 17.711 0.565 80.055 o
0 7 5 48.481 45.364 0.780 25.934 o
0 7 6 92.411 93.153 1.077 9.225 o
0 7 7 33.481 33.055 0.743 38.985 o
0 7 8 5.944 5.646 0.499 165.282 o
0 7 9 0.002 0.052 0.447 267.800 o
0 7 10 186.424 187.052 1.928 2.599 o
0 7 11 143.045 148.343 2.134 3.556 o
0 7 12 248.941 262.039 2.530 1.464 o
0 8 0 2490.870 2629.510 16.161 0.018 o
0 8 1 667.515 695.993 3.747 0.246 o
0 8 2 135.741 136.414 1.211 4.954 o
0 8 3 5.683 5.667 0.379 247.310 o
0 8 4 0.783 0.240 0.326 474.941 o
0 8 5 2.398 1.744 0.428 257.840 o
0 8 6 9.121 8.080 0.514 137.917 o
0 8 7 32.514 32.038 0.918 32.930 o
0 8 8 3.368 3.832 0.520 171.294 o
0 8 9 2.125 1.507 0.524 181.054 o
0 8 10 6.588 5.398 0.619 115.600 o
0 9 1 0.098 -0.159 0.388 353.512 o
0 9 2 155.395 163.159 1.578 3.609 o
0 9 3 115.812 117.482 1.286 6.176 o
0 9 4 9.403 8.591 0.710 84.396 o
0 9 5 40.514 41.251 1.031 24.360 o
0 9 6 75.721 77.287 1.351 10.479 o
0 9 7 42.373 44.148 1.160 20.736 o
0 9 8 9.444 8.365 0.646 97.946 o
0 9 9 46.767 44.545 1.160 19.600 o
0 10 0 0.012 0.367 0.612 142.308 o
0 10 1 11.701 10.440 0.645 91.266 o
0 10 2 51.921 52.173 1.125 18.065 o
0 10 3 51.108 47.828 1.172 18.066 o
0 10 4 61.287 63.543 1.710 10.258 o
0 10 5 10.426 9.650 1.045 43.133 o
0 10 6 183.015 188.222 2.126 2.539 o
0 10 7 11.295 11.239 0.780 68.661 o
0 11 1 52.977 52.887 1.472 13.665 o
0 11 2 30.466 32.806 1.260 22.970 o
0 11 3 0.000 0.482 0.622 137.647 o
0 11 4 2.765 3.280 0.682 107.265 o
1 0 1 811.766 818.783 11.986 0.123 o
1 0 5 200.132 194.974 2.557 2.100 o
1 0 7 20.864 20.204 0.630 67.497 o
1 0 9 41.747 42.887 1.115 21.940 o
1 0 11 58.981 59.279 1.448 12.726 o
1 0 13 506.670 544.829 5.050 0.365 o
1 1 1 5031.010 5150.330 51.809 0.004 o
1 1 2 9941.940 10203.100 72.409 0.001 o
1 1 3 5091.700 5271.180 52.767 0.004 o
1 1 4 170.888 169.250 2.003 2.937 o
1 1 5 269.520 267.190 1.818 1.444 o
1 1 6 366.468 368.972 2.250 0.802 o
1 1 7 361.892 360.822 2.177 0.829 o
1 1 8 173.385 172.137 1.382 3.237 o
1 1 9 52.507 51.529 0.806 22.708 o
1 1 10 66.621 65.615 0.936 15.535 o
1 1 11 17.617 17.081 0.851 51.765 o
1 1 12 9.277 9.058 0.667 92.807 o
1 1 13 1.810 2.747 0.529 176.208 o
1 1 14 43.707 44.857 1.134 20.787 o
1 2 1 171.766 171.175 1.583 3.165 o
1 2 2 541.001 553.924 3.516 0.368 o
1 2 3 291.136 293.558 1.934 1.235 o
1 2 4 1099.960 1098.810 8.285 0.089 o
1 2 5 21.464 21.251 0.488 81.643 o
1 2 6 87.376 84.583 0.792 11.321 o
1 2 7 3.376 3.131 0.310 397.780 o
1 2 8 158.108 158.222 1.459 3.692 o
1 2 9 117.683 119.978 1.218 6.132 o
1 2 10 60.717 58.231 0.915 17.876 o
1 2 11 23.886 22.675 0.768 50.106 o
1 2 12 2.137 3.234 0.499 192.813 o
1 2 13 21.566 21.452 0.881 44.693 o
1 2 14 57.222 57.926 1.294 14.524 o
1 3 1 204.088 204.763 1.451 2.418 o
1 3 2 4.853 4.802 0.496 175.111 o
1 3 3 2.159 1.062 0.238 700.906 o
1 3 4 131.509 131.098 1.052 5.423 o
1 3 5 453.887 451.192 2.390 0.544 o
1 3 6 330.090 327.622 1.924 0.998 o
1 3 7 20.180 20.258 0.542 78.975 o
1 3 8 72.400 70.766 0.830 14.678 o
1 3 9 119.046 118.080 1.237 6.078 o
1 3 10 105.552 106.703 1.247 7.170 o
1 3 11 149.542 150.820 1.470 4.005 o
1 3 12 12.032 11.572 0.626 93.017 o
1 3 13 9.999 9.076 0.610 104.368 o
1 3 14 1.993 1.769 0.570 154.448 o
1 4 1 59.427 58.640 0.720 20.338 o
1 4 2 3.956 3.497 0.228 549.263 o
1 4 3 40.047 39.133 0.655 35.288 o
1 4 4 771.996 783.074 3.637 0.192 o
1 4 5 17.672 17.569 0.445 104.247 o
1 4 6 184.045 185.821 1.281 2.944 o
1 4 7 12.447 12.740 0.536 110.520 o
1 4 8 11.014 10.823 0.506 127.297 o
1 4 9 15.960 16.421 0.632 79.089 o
1 4 10 145.772 144.241 1.409 4.268 o
1 4 11 0.038 -0.276 0.558 171.605 o
1 4 12 69.244 70.792 1.155 12.918 o
1 4 13 2.916 1.988 0.505 187.900 o
1 5 1 543.112 557.693 2.744 0.377 o
1 5 2 86.530 85.403 0.689 11.764 o
1 5 3 1.568 1.195 0.211 887.768 o
1 5 4 17.231 16.277 0.445 108.006 o
1 5 5 567.554 572.824 3.041 0.347 o
1 5 6 20.309 19.061 0.556 78.192 o
1 5 7 13.546 12.562 0.554 103.252 o
1 5 8 2.159 1.915 0.367 338.401 o
1 5 9 116.644 114.915 1.178 6.395 o
1 5 10 1.080 1.126 0.434 267.780 o
1 5 11 123.677 127.632 1.423 5.341 o
1 5 12 57.216 56.275 1.064 17.210 o
1 5 13 24.317 24.191 1.010 35.125 o
1 6 1 0.537 0.237 0.218 1024.100 o
1 6 2 114.028 110.195 0.887 7.226 o
1 6 3 33.530 33.397 0.549 47.415 o
1 6 4 432.510 438.437 2.287 0.590 o
1 6 5 134.084 132.578 1.123 5.197 o
1 6 6 3.286 2.255 0.380 300.255 o
1 6 7 1.909 2.327 0.353 362.447 o
1 6 8 73.204 73.705 1.022 13.013 o
1 6 9 0.077 0.461 0.391 346.183 o
1 6 10 17.725 16.566 0.777 58.663 o
1 6 11 24.873 22.361 0.880 42.144 o
1 6 12 0.039 -0.319 0.520 197.772 o
1 7 1 28.996 27.515 0.599 53.444 o
1 7 2 508.091 520.313 2.776 0.426 o
1 7 3 1841.390 1906.910 8.434 0.034 o
1 7 4 48.587 47.126 0.811 24.928 o
1 7 5 129.305 126.293 1.107 5.567 o
1 7 6 127.303 124.555 1.203 5.571 o
1 7 7 40.275 38.918 0.787 31.285 o
1 7 8 0.148 0.179 0.395 338.774 o
1 7 9 56.676 57.429 1.103 16.755 o
1 7 10 6.260 6.526 0.645 107.210 o
1 7 11 32.347 33.666 1.044 28.315 o
1 8 1 32.028 30.462 0.752 40.640 o
1 8 2 32.410 30.251 0.759 40.115 o
1 8 3 144.064 147.133 1.416 4.269 o
1 8 4 41.753 40.989 0.851 28.285 o
1 8 5 49.362 50.004 1.006 20.752 o
1 8 6 19.172 18.344 0.826 51.902 o
1 8 7 22.226 20.772 0.847 46.762 o
1 8 8 14.273 13.895 0.788 62.745 o
1 8 9 1.877 1.137 0.611 136.974 o
1 8 10 2.343 2.786 0.626 127.231 o
1 9 1 800.407 849.026 5.037 0.167 o
1 9 2 443.224 459.705 3.176 0.529 o
1 9 3 19.117 17.537 0.815 53.291 o
1 9 4 52.518 53.992 1.087 18.241 o
1 9 5 26.679 25.852 0.982 34.836 o
1 9 6 36.034 36.612 1.098 24.981 o
1 9 7 77.684 80.480 1.372 10.012 o
1 9 8 78.098 80.400 1.414 9.761 o
1 10 1 0.676 0.674 0.482 223.530 o
1 10 2 7.187 6.318 0.623 111.475 o
1 10 3 83.692 84.599 1.439 8.970 o
1 10 4 10.065 9.819 0.701 84.057 o
1 10 5 33.360 33.303 1.122 25.742 o
1 10 6 8.122 8.064 0.712 86.530 o
1 11 1 17.678 17.040 0.972 42.633 o
1 11 2 1.064 0.366 0.559 166.794 o
1 11 3 6.851 7.050 0.699 92.109 o
2 0 2 421.776 416.038 3.038 0.600 o
2 0 4 25.231 24.523 0.576 62.392 o
2 0 6 593.073 597.072 3.839 0.310 o
2 0 8 576.969 580.317 17.368 0.119 o
2 0 10 108.106 102.055 2.306 4.760 o
2 0 12 66.712 70.853 2.266 6.838 o
2 1 2 1.687 1.412 0.173 1123.470 o
2 1 3 194.297 195.188 1.027 2.771 o
2 1 4 203.006 199.967 1.111 2.569 o
2 1 5 66.819 62.582 0.575 18.833 o
2 1 6 8.405 7.327 0.299 267.291 o
2 1 7 138.064 135.824 1.100 4.993 o
2 1 8 13.954 13.608 0.615 88.727 o
2 1 9 48.872 47.724 1.133 19.159 o
2 1 10 83.418 79.249 1.481 9.030 o
2 1 11 8.571 7.888 0.727 82.981 o
2 1 12 10.865 11.228 0.849 60.432 o
2 1 13 11.743 10.756 1.008 44.956 o
2 2 2 297.370 290.064 1.367 1.267 o
2 2 3 1321.200 1338.010 5.140 0.067 o
2 2 4 2832.490 2858.900 14.797 0.014 o
2 2 5 1328.740 1344.370 4.829 0.067 o
2 2 6 45.085 43.119 0.500 34.406 o
2 2 7 150.917 148.778 1.075 4.320 o
2 2 8 81.192 78.171 0.931 12.017 o
2 2 9 1.243 0.614 0.410 298.661 o
2 2 10 2.646 2.181 0.553 160.054 o
2 2 11 15.916 15.360 1.005 41.846 o
2 2 12 8.705 6.818 0.715 85.982 o
2 2 13 6.313 4.971 0.773 79.518 o
2 3 2 433.053 439.545 1.830 0.600 o
2 3 3 70.097 69.311 0.717 16.085 o
2 3 4 133.935 128.428 0.824 5.615 o
2 3 5 35.816 35.462 0.468 47.168 o
2 3 6 574.817 579.475 2.535 0.345 o
2 3 7 27.163 26.587 0.590 57.028 o
2 3 8 2.117 2.363 0.347 368.736 o
2 3 9 59.165 58.572 1.241 14.704 o
2 3 10 0.072 -0.026 0.474 237.707 o
2 3 11 16.389 15.630 0.947 45.536 o
2 3 12 0.933 0.027 0.637 129.830 o
2 3 13 70.258 67.502 2.890 4.808 o
2 4 2 4.435 3.973 0.229 513.317 o
2 4 3 580.085 585.077 2.473 0.340 o
2 4 4 23.377 23.678 0.461 77.422 o
2 4 5 58.295 55.485 0.663 21.908 o
2 4 6 0.343 0.060 0.274 690.212 o
2 4 7 118.192 116.500 1.053 6.479 o
2 4 8 10.386 9.854 0.541 120.999 o
2 4 9 7.759 7.671 0.671 96.417 o
2 4 10 22.507 20.386 0.923 41.801 o
2 4 11 92.219 93.010 1.720 7.059 o
2 4 12 18.698 19.760 1.197 29.998 o
2 5 2 21.250 20.499 0.422 91.691 o
2 5 3 6.395 6.762 0.370 240.984 o
2 5 4 65.691 60.672 0.687 18.507 o
2 5 5 64.257 62.908 0.857 17.045 o
2 5 6 413.203 421.012 2.647 0.626 o
2 5 7 51.131 48.830 0.899 22.155 o
2 5 8 35.554 35.682 0.922 30.381 o
2 5 9 22.721 22.014 0.936 40.405 o
2 5 10 21.433 21.715 1.045 35.378 o
2 5 11 13.673 13.074 1.121 36.318 o
2 5 12 6.803 5.403 0.764 80.381 o
2 6 2 88.488 86.638 0.952 10.439 o
2 6 3 1.628 1.050 0.271 602.067 o
2 6 4 517.283 523.132 3.090 0.410 o
2 6 5 830.918 859.569 4.666 0.160 o
2 6 6 498.704 508.961 3.191 0.433 o
2 6 7 35.849 34.264 1.081 25.882 o
2 6 8 2.818 2.091 0.543 164.883 o
2 6 9 0.724 0.325 0.506 204.154 o
2 6 10 0.038 0.355 0.715 104.463 o
2 6 11 17.390 15.710 0.906 47.945 o
2 7 2 3.164 2.651 0.401 273.911 o
2 7 3 68.101 66.714 1.083 13.956 o
2 7 4 4.879 3.621 0.473 192.605 o
2 7 5 88.552 87.734 1.376 8.702 o
2 7 6 5.688 6.085 0.663 104.150 o
2 7 7 48.158 45.470 1.212 18.358 o
2 7 8 80.103 78.980 1.608 8.720 o
2 7 9 3.196 2.189 0.654 116.324 o
2 7 10 19.697 19.467 1.218 28.904 o
2 8 2 51.744 48.826 1.051 19.573 o
2 8 3 4.015 3.164 0.524 167.744 o
2 8 4 1.173 1.442 0.491 210.323 o
2 8 5 43.658 40.774 1.068 22.643 o
2 8 6 91.993 91.826 1.672 7.261 o
2 8 7 1.271 0.413 0.592 148.368 o
2 8 8 161.197 165.417 3.317 2.227 o
2 8 9 14.262 14.814 1.359 25.650 o
2 9 2 0.618 0.038 0.475 232.362 o
2 9 3 19.630 18.157 0.907 45.486 o
2 9 4 55.990 58.731 1.311 14.486 o
2 9 5 0.981 0.672 0.573 158.291 o
2 9 6 7.982 7.803 0.820 68.562 o
2 9 7 7.890 6.810 1.084 41.911 o
2 10 2 0.105 0.074 0.573 162.303 o
2 10 3 553.979 596.677 4.636 0.323 o
2 10 4 216.546 225.769 2.549 1.817 o
2 10 5 23.504 24.985 1.308 24.260 o
3 0 3 565.155 563.545 3.175 0.350 o
3 0 5 60.547 58.681 0.882 18.220 o
3 0 7 14.484 13.490 0.802 61.182 o
3 0 9 54.305 51.888 1.636 12.009 o
3 0 11 146.041 151.582 3.613 2.234 o
3 1 3 215.516 209.660 1.032 2.343 o
3 1 4 334.646 326.714 1.600 1.004 o
3 1 5 1.562 0.902 0.236 759.416 o
3 1 6 2.974 2.983 0.351 338.606 o
3 1 7 0.726 0.364 0.328 469.022 o
3 1 8 27.029 25.357 0.779 45.324 o
3 1 9 151.022 153.491 1.668 3.757 o
3 1 10 4.914 4.712 0.574 137.570 o
3 1 11 64.106 63.615 1.442 11.912 o
3 1 12 12.626 13.137 0.960 47.608 o
3 2 3 80.214 77.487 0.612 13.749 o
3 2 4 3.923 3.336 0.284 427.592 o
3 2 5 54.696 51.128 0.657 24.192 o
3 2 6 59.622 57.554 0.724 20.406 o
3 2 7 53.715 52.272 0.825 21.877 o
3 2 8 0.667 0.467 0.367 379.457 o
3 2 9 98.984 102.572 1.391 7.356 o
3 2 10 3.211 3.667 0.545 159.077 o
3 2 11 5.267 5.355 0.655 107.846 o
3 2 12 0.131 -0.198 0.655 124.423 o
3 3 3 269.608 271.058 1.383 1.486 o
3 3 4 164.064 163.614 0.991 3.767 o
3 3 5 61.201 58.357 0.667 20.389 o
3 3 6 1052.040 1081.230 4.576 0.104 o
3 3 7 224.365 232.344 1.766 1.940 o
3 3 8 107.426 108.430 1.619 6.140 o
3 3 9 61.176 62.100 1.100 15.439 o
3 3 10 0.236 0.349 0.538 183.069 o
3 3 11 10.255 9.537 1.018 45.242 o
3 4 3 0.027 -0.065 0.235 963.556 o
3 4 4 12.107 11.522 0.474 131.110 o
3 4 5 35.686 34.426 0.644 40.772 o
3 4 6 191.251 188.685 1.405 2.745 o
3 4 7 48.083 48.081 0.843 24.333 o
3 4 8 347.504 363.973 2.481 0.846 o
3 4 9 39.622 40.568 1.005 25.416 o
3 4 10 2.432 1.965 0.704 102.635 o
3 4 11 0.753 1.306 0.699 107.456 o
3 5 3 134.356 134.078 1.076 5.207 o
3 5 4 7.310 6.331 0.379 226.306 o
3 5 5 6.578 5.912 0.380 235.647 o
3 5 6 394.735 406.156 2.582 0.678 o
3 5 7 326.207 339.797 2.451 0.949 o
3 5 8 322.664 334.995 3.244 0.896 o
3 5 9 0.003 0.178 0.516 200.837 o
3 5 10 6.791 7.450 0.762 79.385 o
3 6 3 6.330 5.723 0.388 232.652 o
3 6 4 0.178 0.440 0.325 494.406 o
3 6 5 38.920 39.553 0.823 30.786 o
3 6 6 1.239 1.167 0.411 293.635 o
3 6 7 88.255 88.133 1.204 9.390 o
3 6 8 0.215 -0.309 0.455 257.163 o
3 6 9 64.561 64.306 1.305 12.887 o
3 7 3 68.041 67.440 1.060 14.085 o
3 7 4 31.885 32.420 0.839 36.264 o
3 7 5 8.045 7.282 0.518 142.815 o
3 7 6 1.316 0.370 0.465 235.771 o
3 7 7 0.145 0.934 0.509 202.881 o
3 7 8 3.244 2.948 0.584 141.849 o
3 8 3 71.900 71.574 1.214 12.089 o
3 8 4 14.690 14.805 0.744 67.048 o
3 8 5 32.313 31.742 1.126 26.220 o
3 8 6 2.149 1.966 0.523 180.244 o
3 8 7 0.342 0.556 0.523 192.905 o
3 9 3 4.808 5.799 0.674 103.185 o
3 9 4 126.651 128.353 1.671 4.842 o
3 9 5 19.729 19.614 1.026 37.623 o
4 0 4 90.007 90.101 1.162 9.295 o
4 0 6 271.289 274.118 2.456 1.317 o
4 0 8 0.090 0.334 0.625 136.309 o
4 0 10 3.077 2.329 0.888 65.174 o
4 1 4 35.928 33.696 0.581 43.423 o
4 1 5 94.856 93.410 0.909 9.518 o
4 1 6 1.214 1.471 0.342 409.092 o
4 1 7 24.289 24.132 0.772 48.749 o
4 1 8 0.672 0.399 0.453 253.186 o
4 1 9 0.800 0.896 0.532 183.179 o
4 1 10 4.020 2.970 0.608 129.354 o
4 2 4 55.136 53.977 0.737 22.349 o
4 2 5 76.627 76.322 0.876 13.149 o
4 2 6 20.450 19.939 0.657 65.429 o
4 2 7 46.605 48.173 0.955 22.752 o
4 2 8 13.065 12.906 0.797 63.561 o
4 2 9 18.451 19.573 1.117 33.599 o
4 2 10 4.630 3.984 0.643 114.463 o
4 3 4 61.847 62.581 0.814 18.094 o
4 3 5 5.692 4.996 0.408 227.415 o
4 3 6 46.215 46.675 0.843 25.333 o
4 3 7 19.720 19.369 0.833 50.425 o
4 3 8 90.891 94.080 1.574 7.587 o
4 3 9 5.988 6.040 0.652 106.478 o
4 4 4 2.698 3.161 0.357 334.121 o
4 4 5 22.996 23.363 0.728 53.641 o
4 4 6 19.334 19.428 0.742 58.690 o
4 4 7 130.152 132.081 1.999 4.218 o
4 4 8 14.815 15.339 1.082 37.669 o
4 4 9 720.332 801.833 5.127 0.195 o
4 5 4 83.618 85.371 1.009 10.854 o
4 5 5 21.306 19.544 0.745 56.193 o
4 5 6 0.676 0.136 0.518 195.948 o
4 5 7 95.406 96.342 1.434 7.672 o
4 5 8 28.010 26.854 1.071 30.402 o
4 6 4 22.000 22.164 0.773 51.805 o
4 6 5 37.704 38.083 1.094 24.310 o
4 6 6 6.552 7.123 0.599 119.535 o
4 6 7 17.142 19.183 1.515 20.463 o
4 7 4 4.808 4.328 0.590 131.886 o
4 7 5 19.371 20.523 0.941 42.599 o
5 0 5 121.098 125.699 1.699 5.046 o
5 0 7 4.947 5.573 0.802 75.691 o
5 1 5 0.612 -0.009 0.364 391.237 o
5 1 6 1.912 1.822 0.410 283.268 o
5 1 7 115.607 120.779 1.533 5.652 o
5 2 5 10.537 10.280 0.564 113.131 o
5 2 6 0.195 -0.021 0.403 326.331 o
5 2 7 19.111 18.583 0.844 50.424 o
5 3 5 1.239 0.192 0.429 275.969 o
5 3 6 2.275 1.284 0.457 232.000 o
5 4 5 27.831 28.159 0.860 39.257 o

_iucr_refine_instructions_details
;
TITL IYAQOP02
CELL 0.71073 4.7799 8.9363 11.8023 90 96.133 90
ZERR 4 0.0004 0.0008 0.0011 0 0.003 0
LATT 1
SYMM 0.5-X,0.5+Y,0.5-Z
SFAC C H N O
UNIT 16 16 8 12
EQIV $1 1.5-X,-0.5+Y,0.5-Z
EQIV $2 -X,1-Y,1-Z
EQIV $3 1-X,2-Y,1-Z
EQIV $4 0.5+X,1.5-Y,-0.5+Z

L.S. 1
PLAN  -1
TEMP -178
HTAB C4 O2_$4
HTAB N2 O3_$3
HTAB N1 O2_$2
HTAB O1 O3_$1
CONF
ACTA 
BOND $H
FMAP 2
HTAB 
MORE -1
WGHT 0.020719 0.010324
FVAR 0.309754
REM <olex2.extras>
REM <HklSrc "%.\\IYAQOP02.hkl">
REM </olex2.extras>

O1    4     0.44060  0.45892  0.25856  11.00000  0.01829  0.01268  0.01929 =
 -0.00421  0.00789 -0.00254 
H1    2     0.59115  0.46190  0.20163  11.00000  0.02545  0.01835  0.03633 =
 -0.00022 -0.00984 -0.00889 
O2    4     0.06060  0.67699  0.55174  11.00000  0.02039  0.01434  0.01651 =
 -0.00334  0.00997 -0.00503 
O3    4     0.69791  0.95000  0.38342  11.00000  0.02115  0.01142  0.01960 =
 -0.00231  0.01092 -0.00448 
N1    3     0.25888  0.57087  0.40357  11.00000  0.01452  0.01167  0.01497 =
 -0.00174  0.00597 -0.00252 
H4    2     0.14244  0.47721  0.41311  11.00000  0.02883  0.02992  0.02782 =
 -0.00519  0.01136 -0.00285 
N2    3     0.38149  0.81046  0.46547  11.00000  0.01684  0.01106  0.01427 =
 -0.00178  0.00699 -0.00236 
H2    2     0.35342  0.89797  0.51962  11.00000  0.02650  0.02971  0.02927 =
 -0.00150  0.01474 -0.00359 
C1    1     0.43938  0.57935  0.32140  11.00000  0.01312  0.01077  0.01341 =
 -0.00095  0.00436 -0.00025 
C2    1     0.22358  0.68521  0.47794  11.00000  0.01401  0.01129  0.01284 =
 -0.00091  0.00546 -0.00176 
C3    1     0.56745  0.82717  0.38499  11.00000  0.01496  0.01024  0.01390 =
 -0.00056  0.00586 -0.00170 
C4    1     0.59818  0.70615  0.31055  11.00000  0.01506  0.01141  0.01365 =
 -0.00085  0.00607 -0.00140 
H3    2     0.73142  0.71647  0.24351  11.00000  0.04030  0.03279  0.02926 =
 -0.00547  0.01870 -0.00752 
HKLF 4

END
Q1 1 0.033333 0.666667 0.55 11 0.05 0.16
Q3 1 0.7 0.966667 0.375 11 0.05 0.13
Q4 1 0.466667 0.466667 0.25 11 0.05 0.13
Q2 1 0.366667 0.8 0.475 11 0.05 0.14
Q5 1 0.233333 0.7 0.475 11 0.05 0.11

  REM The information below was added by Olex2.
  REM
  REM R1 = 0.0151 for 1022 Fo > 4sig(Fo) and 0.0187 for all 1130 data
  REM 118 parameters refined using 0 restraints
  REM Highest difference peak 0.1559, deepest hole -0.1129
  REM Mean Shift 0.0000, Max Shift 0.0001.

  REM +++ Tabular Listing of Refinement Information +++
  REM R1_all = 0.0187
  REM R1_gt = 0.0151
  REM wR_ref = 0.0362
  REM GOOF = 1.1448
  REM Shift_max = 0.0001
  REM Shift_mean = 0.0000
  REM Reflections_all = 1130
  REM Reflections_gt = 1022
  REM Parameters = 118
  REM Hole = -0.1129
  REM Peak = 0.1559
  REM Flack = n/a

  
;
_olex2_submission_special_instructions  'No special instructions were received'
