# Supplementary material for: Fragmentation and transferability in Hirshfeld atom refinement
Source: IUCrJ. 2022 Feb 26;9(Pt 2):298–315. doi: 10.1107/S2052252522000690 (PMC8895009; doi:10.1107/S2052252522000690)
Supplement: Supplementary file 2 [file m-09-00298-sup2.zip › cif/cc-pVTZ_vs_cc-pVDZ/IYAQOP02-cc-pVDZ.cif]

data_IYAQOP02-cc-pVDZ
_audit_creation_date               2021-03-03
_audit_creation_method
;
Olex2 1.3
(compiled 2020.07.31 svn.rc2a77460 for OlexSys, GUI svn.r6145)
;
_audit_contact_author_address      ?
_audit_contact_author_email        ?
_audit_contact_author_name         ''
_audit_contact_author_phone        ?
_publ_contact_author_id_orcid      ?
_publ_section_references
;
Bourhis, L.J., Dolomanov, O.V., Gildea, R.J., Howard, J.A.K., Puschmann, H.
 (2015). Acta Cryst. A71, 59-75.

Dolomanov, O.V., Bourhis, L.J., Gildea, R.J, Howard, J.A.K. & Puschmann, H.
 (2009), J. Appl. Cryst. 42, 339-341.
;
_chemical_formula_moiety           'C4 H4 N2 O3'
_chemical_formula_sum              'C4 H4 N2 O3'
_chemical_formula_weight           128.088
loop_
  _atom_type_symbol
  _atom_type_scat_dispersion_real
  _atom_type_scat_dispersion_imag
  _atom_type_scat_Cromer_Mann_a1
  _atom_type_scat_Cromer_Mann_a2
  _atom_type_scat_Cromer_Mann_a3
  _atom_type_scat_Cromer_Mann_a4
  _atom_type_scat_Cromer_Mann_b1
  _atom_type_scat_Cromer_Mann_b2
  _atom_type_scat_Cromer_Mann_b3
  _atom_type_scat_Cromer_Mann_b4
  _atom_type_scat_Cromer_Mann_c
  _atom_type_scat_source
  _atom_type_scat_dispersion_source
 H 0.00000 0.00000 0.49300 0.32291 0.14019 0.04081 10.51090 26.12570 3.14236
 57.79970 0.0030380000826
 'International Tables Volume C Table 6.1.1.4 (pp. 500-502)'
 'Henke, Gullikson and Davis, At. Data and Nucl. Data Tables, 1993, 54, 2'
 C 0.00347 0.00161 2.31000 1.02000 1.58860 0.86500 20.84390 10.20750 0.56870
 51.65120 0.215599998832
 'International Tables Volume C Table 6.1.1.4 (pp. 500-502)'
 'Henke, Gullikson and Davis, At. Data and Nucl. Data Tables, 1993, 54, 2'
 O 0.01158 0.00611 3.04850 2.28680 1.54630 0.86700 13.27710 5.70110 0.32390
 32.90890 0.250800013542
 'International Tables Volume C Table 6.1.1.4 (pp. 500-502)'
 'Henke, Gullikson and Davis, At. Data and Nucl. Data Tables, 1993, 54, 2'
 N 0.00653 0.00323 12.21260 3.13220 2.01250 1.16630 0.00570 9.89330 28.99750
 0.58260 -11.5290002823
 'International Tables Volume C Table 6.1.1.4 (pp. 500-502)'
 'Henke, Gullikson and Davis, At. Data and Nucl. Data Tables, 1993, 54, 2'

_space_group_crystal_system        'monoclinic'
_space_group_IT_number             14
_space_group_name_H-M_alt          'P 1 21/n 1'
_space_group_name_Hall             '-P 2ybc (x-z,y,z)'
loop_
  _space_group_symop_id
  _space_group_symop_operation_xyz
 1 x,y,z
 2 -x+1/2,y+1/2,-z+1/2
 3 -x,-y,-z
 4 x-1/2,-y-1/2,z-1/2

_symmetry_Int_Tables_number        14
_cell_length_a                     4.7799(4)
_cell_length_b                     8.9363(8)
_cell_length_c                     11.8023(11)
_cell_angle_alpha                  90
_cell_angle_beta                   96.133(3)
_cell_angle_gamma                  90
_cell_volume                       501.25(8)
_cell_formula_units_Z              4
_cell_measurement_temperature    95(2)
_cell_measurement_reflns_used    7853
_cell_measurement_theta_min      2.87
_cell_measurement_theta_max      27.37
_exptl_crystal_description       block
_exptl_crystal_colour            white
_exptl_crystal_density_method    'not measured'
_exptl_crystal_density_diffrn    1.697
_exptl_crystal_F_000             264
_exptl_transmission_factor_min   ?
_exptl_transmission_factor_max   ?
_exptl_crystal_size_max          0.35
_exptl_crystal_size_mid          0.30
_exptl_crystal_size_min          0.17
_exptl_absorpt_coefficient_mu    0.148
_diffrn_measurement_device_type  'CCD area detector'
_diffrn_reflns_av_R_equivalents    0.0208
_diffrn_reflns_av_unetI/netI       0.0098
_diffrn_reflns_Laue_measured_fraction_full  0.9989
_diffrn_reflns_Laue_measured_fraction_max  0.9982
_diffrn_reflns_limit_h_max         5
_diffrn_reflns_limit_h_min         -6
_diffrn_reflns_limit_k_max         11
_diffrn_reflns_limit_k_min         -11
_diffrn_reflns_limit_l_max         15
_diffrn_reflns_limit_l_min         -15
_diffrn_reflns_number              11533
_diffrn_reflns_point_group_measured_fraction_full  0.9989
_diffrn_reflns_point_group_measured_fraction_max  0.9982
_diffrn_reflns_theta_full          25.2417
_diffrn_reflns_theta_max           27.40
_diffrn_reflns_theta_min           2.87
_diffrn_ambient_temperature        95.15
_diffrn_measured_fraction_theta_full  0.9989
_diffrn_measured_fraction_theta_max  0.9982
_diffrn_radiation_type             'Mo K\a'
_diffrn_radiation_wavelength       0.71073
_reflns_Friedel_coverage           0.0
_reflns_limit_h_max                5
_reflns_limit_h_min                -6
_reflns_limit_k_max                11
_reflns_limit_k_min                0
_reflns_limit_l_max                15
_reflns_limit_l_min                -4
_reflns_number_gt                  1022
_reflns_number_total               1130
_reflns_threshold_expression       I>=2u(I)
_computing_molecular_graphics      'Olex2 1.3 (Dolomanov et al., 2009)'
_computing_publication_material    'Olex2 1.3 (Dolomanov et al., 2009)'
_computing_structure_refinement    'olex2.refine 1.3 (Bourhis et al., 2015)'
_refine_diff_density_max           0.1585
_refine_diff_density_min           -0.1077
_refine_diff_density_rms           0.0326
_refine_ls_d_res_high              0.7723
_refine_ls_d_res_low               7.1095
_refine_ls_goodness_of_fit_ref     1.3115
_refine_ls_hydrogen_treatment      refall
_refine_ls_matrix_type             full
_refine_ls_number_constraints      0
_refine_ls_number_parameters       118
_refine_ls_number_reflns           1130
_refine_ls_number_restraints       0
_refine_ls_R_factor_all            0.0189
_refine_ls_R_factor_gt             0.0153
_refine_ls_restrained_S_all        1.3115
_refine_ls_shift/su_max            0.0005
_refine_ls_shift/su_mean           0.0001
_refine_ls_structure_factor_coef   Fsqd
_refine_ls_weighting_details      
 'w=1/[\s^2^(Fo^2^)+(0.0191P)^2^] where P=(Fo^2^+2Fc^2^)/3'
_refine_ls_weighting_scheme        calc
_refine_ls_wR_factor_gt            0.0351
_refine_ls_wR_factor_ref           0.0363
_olex2_refinement_description
;
;
loop_
  _atom_site_label
  _atom_site_type_symbol
  _atom_site_fract_x
  _atom_site_fract_y
  _atom_site_fract_z
  _atom_site_U_iso_or_equiv
  _atom_site_adp_type
  _atom_site_occupancy
  _atom_site_refinement_flags_posn
 O1 O 0.44066(8) 0.45895(4) 0.25854(3) 0.01598(10) Uani 1.000000 .
 H1 H 0.592(2) 0.4619(10) 0.2018(10) 0.025(2) Uani 1.000000 .
 O2 O 0.06069(7) 0.67700(4) 0.55171(3) 0.01607(10) Uani 1.000000 .
 O3 O 0.69786(7) 0.94996(4) 0.38344(3) 0.01630(10) Uani 1.000000 .
 N1 N 0.25889(9) 0.57087(5) 0.40356(4) 0.01301(11) Uani 1.000000 .
 H4 H 0.1425(17) 0.4779(10) 0.4127(7) 0.025(2) Uani 1.000000 .
 N2 N 0.38149(9) 0.81043(5) 0.46545(4) 0.01330(11) Uani 1.000000 .
 H2 H 0.3542(16) 0.8975(10) 0.5189(7) 0.026(2) Uani 1.000000 .
 C1 C 0.43937(10) 0.57932(5) 0.32138(4) 0.01195(11) Uani 1.000000 .
 C2 C 0.22351(10) 0.68521(5) 0.47797(4) 0.01214(11) Uani 1.000000 .
 C3 C 0.56748(10) 0.82723(5) 0.38501(4) 0.01241(11) Uani 1.000000 .
 C4 C 0.59814(10) 0.70616(5) 0.31057(4) 0.01269(11) Uani 1.000000 .
 H3 H 0.7309(16) 0.7161(8) 0.2438(6) 0.0309(19) Uani 1.000000 .

loop_
  _atom_site_aniso_label
  _atom_site_aniso_U_11
  _atom_site_aniso_U_22
  _atom_site_aniso_U_33
  _atom_site_aniso_U_12
  _atom_site_aniso_U_13
  _atom_site_aniso_U_23
 O1 0.0178(2) 0.01238(19) 0.0190(2) -0.00250(14) 0.00758(15) -0.00390(14)
 H1 0.020(6) 0.014(6) 0.038(6) -0.012(4) -0.009(5) 0.002(5)
 O2 0.02010(19) 0.01358(18) 0.01622(19) -0.00510(13) 0.00980(14) -0.00345(13)
 O3 0.02076(19) 0.01121(19) 0.0189(2) -0.00428(13) 0.01107(14) -0.00241(13)
 N1 0.0140(2) 0.0113(2) 0.0146(2) -0.00233(16) 0.00557(16) -0.00150(17)
 H4 0.029(5) 0.027(5) 0.022(5) -0.001(4) 0.012(4) -0.007(4)
 N2 0.0164(2) 0.0108(2) 0.0137(2) -0.00203(15) 0.00653(17) -0.00171(17)
 H2 0.022(5) 0.029(5) 0.029(5) -0.003(4) 0.014(4) 0.002(4)
 C1 0.0127(2) 0.0108(2) 0.0130(2) 0.00004(17) 0.00402(17) -0.00071(17)
 C2 0.0136(2) 0.0111(2) 0.0125(2) -0.00144(17) 0.00493(17) -0.00070(17)
 C3 0.0144(2) 0.0101(2) 0.0135(2) -0.00141(17) 0.00537(18) -0.00034(18)
 C4 0.0145(2) 0.0114(2) 0.0131(2) -0.00110(17) 0.00581(18) -0.00066(18)
 H3 0.037(5) 0.028(5) 0.029(5) -0.005(4) 0.013(4) -0.005(4)

loop_
  _geom_bond_atom_site_label_1
  _geom_bond_atom_site_label_2
  _geom_bond_distance
  _geom_bond_site_symmetry_2
  _geom_bond_publ_flag
 O1 H1 1.037(11) . ?
 O1 C1 1.3070(6) . ?
 O2 C2 1.2301(6) . ?
 O3 C3 1.2625(6) . ?
 N1 H4 1.012(8) . ?
 N1 C1 1.3672(6) . ?
 N1 C2 1.3696(6) . ?
 N2 H2 1.019(9) . ?
 N2 C2 1.3668(6) . ?
 N2 C3 1.3764(6) . ?
 C1 C4 1.3776(7) . ?
 C3 C4 1.4112(7) . ?
 C4 H3 1.067(7) . ?

loop_
  _geom_angle_atom_site_label_1
  _geom_angle_atom_site_label_2
  _geom_angle_atom_site_label_3
  _geom_angle
  _geom_angle_site_symmetry_1
  _geom_angle_site_symmetry_3
  _geom_angle_publ_flag
 C1 O1 H1 113.0(5) . . ?
 C1 N1 H4 121.1(4) . . ?
 C2 N1 H4 115.9(4) . . ?
 C2 N1 C1 122.96(4) . . ?
 C2 N2 H2 116.7(4) . . ?
 C3 N2 H2 118.6(4) . . ?
 C3 N2 C2 124.68(4) . . ?
 N1 C1 O1 113.50(4) . . ?
 C4 C1 O1 126.05(4) . . ?
 C4 C1 N1 120.45(4) . . ?
 N1 C2 O2 122.68(4) . . ?
 N2 C2 O2 121.60(4) . . ?
 N2 C2 N1 115.72(4) . . ?
 N2 C3 O3 117.46(4) . . ?
 C4 C3 O3 124.93(4) . . ?
 C4 C3 N2 117.61(4) . . ?
 C3 C4 C1 118.57(4) . . ?
 H3 C4 C1 120.9(4) . . ?
 H3 C4 C3 120.4(4) . . ?

loop_
  _geom_hbond_atom_site_label_D
  _geom_hbond_atom_site_label_H
  _geom_hbond_atom_site_label_A
  _geom_hbond_distance_DH
  _geom_hbond_distance_HA
  _geom_hbond_distance_DA
  _geom_hbond_angle_DHA
  _geom_hbond_site_symmetry_A
 O1 H1 O3 1.037(11) 1.500(12) 2.5335(5) 174.1(8) 2_645
 N1 H4 O2 1.012(8) 1.767(9) 2.7732(6) 172.2(7) 3_566
 N2 H2 O3 1.019(9) 1.819(9) 2.8379(6) 178.7(7) 3_676

loop_
  _geom_torsion_atom_site_label_1
  _geom_torsion_atom_site_label_2
  _geom_torsion_atom_site_label_3
  _geom_torsion_atom_site_label_4
  _geom_torsion
  _geom_torsion_site_symmetry_1
  _geom_torsion_site_symmetry_2
  _geom_torsion_site_symmetry_3
  _geom_torsion_site_symmetry_4
  _geom_torsion_publ_flag
 O1 C1 N1 C2 -179.45(4) . . . . ?
 O1 C1 C4 C3 179.11(5) . . . . ?
 O2 C2 N1 C1 179.96(5) . . . . ?
 O2 C2 N2 C3 179.98(4) . . . . ?
 O3 C3 N2 C2 179.67(4) . . . . ?
 O3 C3 C4 C1 -179.28(5) . . . . ?
 N1 C1 C4 C3 -0.80(5) . . . . ?
 N1 C2 N2 C3 0.00(6) . . . . ?
 N2 C3 C4 C1 0.73(5) . . . . ?

loop_
  _refln_index_h
  _refln_index_k
  _refln_index_l
  _refln_F_squared_calc
  _refln_F_squared_meas
  _refln_F_squared_sigma
  _refln_F_squared_weight
  _refln_observed_status
-6 0 -2 0.824 -0.433 1.831 13.345 o
-6 0 0 394.114 396.329 10.340 0.273 o
-6 0 2 0.668 -0.035 0.834 64.231 o
-6 0 4 79.376 81.025 2.414 5.481 o
-6 1 -1 243.678 255.705 3.758 1.225 o
-6 1 0 86.816 85.676 1.839 7.321 o
-6 1 1 18.653 19.432 1.151 30.727 o
-6 1 2 12.516 12.297 0.870 55.024 o
-6 1 3 32.906 31.804 1.277 22.181 o
-6 1 4 58.339 55.888 2.183 7.487 o
-6 1 5 0.822 1.151 1.184 31.923 o
-6 2 -1 0.898 4.151 1.621 17.003 o
-6 2 0 10.274 8.096 0.832 61.634 o
-6 2 1 29.734 28.266 1.456 18.383 o
-6 2 2 17.695 18.062 1.216 28.038 o
-6 2 3 52.626 49.494 2.363 6.825 o
-6 2 4 0.002 -0.057 1.883 12.614 o
-5 0 -3 44.554 42.940 1.129 22.568 o
-5 0 -1 168.444 171.040 2.678 2.537 o
-5 0 1 8.438 7.140 0.837 61.798 o
-5 0 3 143.819 148.238 2.163 3.612 o
-5 0 5 280.648 284.122 3.452 1.094 o
-5 0 7 38.930 39.277 1.789 11.904 o
-5 0 9 0.988 0.489 0.673 98.802 o
-5 1 -4 10.008 9.800 0.491 161.341 o
-5 1 -3 0.097 0.290 0.340 387.361 o
-5 1 -2 19.744 18.605 0.697 71.797 o
-5 1 -1 2.002 1.518 0.413 259.783 o
-5 1 0 39.834 38.750 0.980 29.240 o
-5 1 1 128.282 130.473 1.523 5.330 o
-5 1 2 191.534 190.806 1.842 2.671 o
-5 1 3 47.403 46.781 0.986 25.062 o
-5 1 4 0.787 -0.109 0.437 233.927 o
-5 1 5 48.822 47.336 1.084 22.074 o
-5 1 6 1.376 1.176 0.552 146.312 o
-5 1 7 87.791 86.619 1.776 7.527 o
-5 1 8 80.955 80.804 1.558 9.285 o
-5 1 9 23.614 22.576 1.074 33.094 o
-5 1 10 1.165 0.338 0.545 150.542 o
-5 2 -4 1.832 1.611 0.375 316.058 o
-5 2 -3 16.966 15.871 0.667 82.062 o
-5 2 -2 35.101 34.525 0.746 44.705 o
-5 2 -1 1.109 0.551 0.396 284.149 o
-5 2 0 294.061 321.441 3.912 0.916 o
-5 2 1 532.445 551.050 3.680 0.375 o
-5 2 2 187.785 190.612 1.970 2.650 o
-5 2 3 0.397 -0.193 0.450 220.802 o
-5 2 4 75.462 73.910 1.200 12.818 o
-5 2 5 36.188 35.320 1.013 29.902 o
-5 2 6 13.419 13.155 1.115 34.193 o
-5 2 7 1.403 0.611 0.536 155.406 o
-5 2 8 14.810 14.387 1.076 36.177 o
-5 2 9 41.395 39.472 1.224 21.249 o
-5 3 -4 15.071 14.401 0.638 91.760 o
-5 3 -3 3.155 1.752 0.396 279.931 o
-5 3 -2 1.066 1.348 0.371 323.305 o
-5 3 -1 128.473 132.103 1.301 5.713 o
-5 3 0 30.218 31.959 1.084 29.383 o
-5 3 1 4.188 3.914 0.468 199.063 o
-5 3 2 20.771 20.048 0.875 48.625 o
-5 3 3 125.537 128.499 1.472 5.586 o
-5 3 4 13.508 12.170 0.657 90.494 o
-5 3 5 18.226 17.423 1.022 38.470 o
-5 3 6 143.372 146.266 1.858 4.046 o
-5 3 7 2.720 3.091 0.606 120.965 o
-5 3 8 73.987 76.252 1.524 10.253 o
-5 3 9 9.733 8.154 0.634 103.456 o
-5 4 -4 123.892 127.049 1.362 5.922 o
-5 4 -3 0.028 0.530 0.408 268.615 o
-5 4 -2 82.621 83.004 1.117 11.942 o
-5 4 -1 1.273 1.127 0.395 286.049 o
-5 4 0 85.917 88.459 1.252 10.368 o
-5 4 1 3.672 3.658 0.506 171.544 o
-5 4 2 5.187 4.490 0.458 204.900 o
-5 4 3 1.271 0.809 0.458 212.669 o
-5 4 4 53.697 52.109 1.127 19.439 o
-5 4 5 0.009 -0.455 0.485 189.902 o
-5 4 6 24.916 23.883 1.093 31.630 o
-5 4 7 2.320 1.910 0.600 123.834 o
-5 4 8 43.621 44.988 1.147 22.093 o
-5 5 -4 12.230 10.136 0.600 109.410 o
-5 5 -3 1.813 1.519 0.478 194.632 o
-5 5 -2 51.866 49.200 0.969 23.699 o
-5 5 -1 66.227 66.255 1.041 16.663 o
-5 5 0 1.650 1.465 0.423 249.075 o
-5 5 1 7.971 6.752 0.496 167.645 o
-5 5 2 0.006 0.129 0.450 221.260 o
-5 5 3 210.589 217.180 1.812 2.259 o
-5 5 4 0.240 0.763 0.466 205.689 o
-5 5 5 76.115 75.416 1.228 12.392 o
-5 5 6 12.120 11.721 0.711 80.138 o
-5 5 7 85.546 88.876 1.755 7.687 o
-5 6 -2 14.391 14.942 0.917 48.681 o
-5 6 -1 8.251 6.658 0.641 103.368 o
-5 6 0 9.947 8.757 0.615 108.685 o
-5 6 1 225.411 232.754 2.671 1.715 o
-5 6 2 221.122 223.726 2.207 1.957 o
-5 6 3 122.513 123.331 1.383 6.032 o
-5 6 4 69.560 70.572 1.151 14.396 o
-5 6 5 0.973 -0.091 0.464 207.954 o
-4 0 -2 40.212 39.113 0.650 44.650 o
-4 0 0 6.986 6.561 0.479 181.144 o
-4 0 2 219.303 216.698 2.119 2.042 o
-4 0 4 0.096 0.439 0.432 239.405 o
-4 0 6 15.126 13.070 0.987 42.618 o
-4 0 8 228.403 221.628 2.692 1.726 o
-4 0 10 100.965 99.459 1.588 7.207 o
-4 0 12 5.157 4.365 0.698 90.165 o
-4 1 -3 158.241 160.521 1.066 4.317 o
-4 1 -2 1.644 0.960 0.200 1102.410 o
-4 1 -1 1.174 0.833 0.218 934.321 o
-4 1 0 89.923 90.159 0.874 12.025 o
-4 1 1 344.054 344.895 2.089 0.939 o
-4 1 2 3.149 2.646 0.311 447.573 o
-4 1 3 40.992 40.363 0.677 41.994 o
-4 1 4 2.098 1.804 0.337 388.346 o
-4 1 5 87.461 86.891 1.085 11.305 o
-4 1 6 250.872 248.523 1.982 1.672 o
-4 1 7 12.760 12.731 0.575 114.845 o
-4 1 8 69.369 66.998 0.925 17.397 o
-4 1 9 43.327 42.207 0.774 35.154 o
-4 1 10 6.274 6.693 0.464 194.397 o
-4 1 11 51.060 50.356 1.003 22.944 o
-4 1 12 27.639 25.805 0.813 48.200 o
-4 2 -3 27.434 26.420 0.524 82.498 o
-4 2 -2 112.375 113.411 0.832 8.395 o
-4 2 -1 1.607 0.965 0.243 751.017 o
-4 2 0 130.742 130.885 0.954 6.253 o
-4 2 1 30.537 29.922 0.652 58.789 o
-4 2 2 112.495 115.531 1.161 7.395 o
-4 2 3 192.464 195.800 1.311 2.906 o
-4 2 4 320.821 325.675 1.975 1.069 o
-4 2 5 12.149 10.496 0.473 163.836 o
-4 2 6 126.281 125.376 1.177 6.232 o
-4 2 7 45.365 43.874 0.791 32.873 o
-4 2 8 148.955 153.181 1.310 4.489 o
-4 2 9 6.323 5.851 0.429 226.048 o
-4 2 10 49.901 51.302 0.836 27.534 o
-4 2 11 9.016 8.302 0.490 166.942 o
-4 2 12 10.252 10.186 0.580 119.337 o
-4 3 -3 80.200 80.202 0.829 14.741 o
-4 3 -2 92.891 92.663 0.852 11.559 o
-4 3 -1 59.985 61.063 0.676 25.052 o
-4 3 0 56.183 55.779 0.749 26.194 o
-4 3 1 129.445 128.803 1.112 6.101 o
-4 3 2 137.392 137.344 1.054 5.593 o
-4 3 3 1171.550 1238.250 5.456 0.081 o
-4 3 4 270.046 276.250 1.688 1.498 o
-4 3 5 7.866 7.691 0.406 239.197 o
-4 3 6 94.064 93.556 1.060 10.303 o
-4 3 7 25.857 26.095 0.659 65.793 o
-4 3 8 8.460 8.180 0.544 139.346 o
-4 3 9 17.181 17.001 0.952 44.151 o
-4 3 10 61.845 61.472 0.964 19.277 o
-4 3 11 6.954 6.783 0.539 145.337 o
-4 4 -3 0.664 0.563 0.308 469.353 o
-4 4 -2 0.015 0.235 0.287 542.309 o
-4 4 -1 0.009 -0.083 0.271 609.857 o
-4 4 0 10.561 10.372 0.503 152.640 o
-4 4 1 35.408 33.829 0.662 50.711 o
-4 4 2 3.467 3.915 0.371 313.626 o
-4 4 3 22.568 22.927 0.659 71.923 o
-4 4 4 8.909 8.868 0.523 147.746 o
-4 4 5 449.446 471.530 2.891 0.529 o
-4 4 6 53.050 51.083 0.812 26.939 o
-4 4 7 0.855 1.379 0.476 196.693 o
-4 4 8 6.081 5.179 0.434 223.089 o
-4 4 9 51.202 50.989 0.871 26.120 o
-4 4 10 21.963 21.925 0.774 57.733 o
-4 4 11 80.922 84.244 1.218 11.353 o
-4 5 -3 10.893 10.882 0.686 87.029 o
-4 5 -2 139.135 143.019 1.183 5.204 o
-4 5 -1 29.184 27.074 0.624 65.276 o
-4 5 0 61.195 59.442 0.768 23.168 o
-4 5 1 22.497 21.579 0.586 85.586 o
-4 5 2 1.797 0.833 0.329 409.138 o
-4 5 3 426.194 442.589 2.538 0.601 o
-4 5 4 446.357 466.357 2.651 0.546 o
-4 5 5 191.497 198.961 1.520 2.788 o
-4 5 6 56.821 57.244 0.900 22.439 o
-4 5 7 1.726 1.869 0.410 264.593 o
-4 5 8 3.138 3.237 0.433 233.450 o
-4 5 9 59.992 62.205 1.003 19.026 o
-4 5 10 15.338 16.164 0.837 56.654 o
-4 6 -3 106.436 107.485 1.201 7.983 o
-4 6 -2 12.672 12.059 0.598 108.069 o
-4 6 -1 66.574 66.704 0.980 17.334 o
-4 6 0 56.363 55.951 0.858 23.669 o
-4 6 1 13.643 14.052 0.666 87.233 o
-4 6 2 41.155 38.901 0.676 42.502 o
-4 6 3 0.155 0.373 0.338 391.893 o
-4 6 4 273.243 278.430 1.820 1.448 o
-4 6 5 19.511 18.231 0.690 73.523 o
-4 6 6 238.070 243.148 1.852 1.833 o
-4 6 7 9.074 9.335 0.535 141.332 o
-4 6 8 26.855 26.829 0.901 41.643 o
-4 6 9 101.089 104.277 1.394 7.777 o
-4 7 -3 100.822 100.052 1.273 8.423 o
-4 7 -2 12.951 12.608 0.651 92.385 o
-4 7 -1 32.589 30.622 0.832 41.999 o
-4 7 0 89.889 92.822 1.221 9.931 o
-4 7 1 22.138 20.703 0.741 62.067 o
-4 7 2 56.922 55.508 0.940 21.856 o
-4 7 3 0.831 0.499 0.365 335.428 o
-4 7 4 9.812 10.298 0.532 140.168 o
-4 7 5 16.607 17.074 0.781 62.739 o
-4 7 6 121.878 126.992 1.356 6.034 o
-4 7 7 19.484 17.723 0.764 62.704 o
-4 7 8 22.216 23.172 0.913 43.904 o
-4 8 -3 1.035 0.913 0.698 91.864 o
-4 8 -2 4.034 4.674 0.692 92.214 o
-4 8 -1 1.488 1.156 0.469 202.909 o
-4 8 0 9.087 8.451 0.548 135.776 o
-4 8 1 12.983 12.191 0.645 94.162 o
-4 8 2 46.670 47.113 0.955 26.133 o
-4 8 3 13.371 13.584 0.651 91.268 o
-4 8 4 0.259 -0.431 0.445 226.011 o
-4 8 5 0.119 -0.322 0.484 190.832 o
-3 0 -1 244.687 240.841 1.740 1.815 o
-3 0 1 184.845 183.976 1.575 3.000 o
-3 0 3 1129.770 1158.380 10.784 0.076 o
-3 0 5 83.417 82.429 0.879 13.588 o
-3 0 7 39.556 39.035 0.648 45.346 o
-3 0 9 165.696 161.596 1.615 3.589 o
-3 0 11 26.384 25.547 0.915 41.173 o
-3 0 13 139.915 148.855 2.266 3.554 o
-3 1 -2 51.159 48.658 0.441 39.975 o
-3 1 -1 0.699 0.984 0.170 1542.000 o
-3 1 0 369.112 373.185 1.833 0.837 o
-3 1 1 25.454 25.112 0.412 110.800 o
-3 1 2 264.974 265.028 1.369 1.627 o
-3 1 3 144.470 142.170 0.930 5.325 o
-3 1 4 536.884 550.044 2.484 0.396 o
-3 1 5 1.122 0.818 0.186 1283.940 o
-3 1 6 1.118 0.907 0.179 1386.110 o
-3 1 7 51.039 51.247 0.524 36.424 o
-3 1 8 76.781 75.391 0.716 16.951 o
-3 1 9 229.445 231.964 1.428 2.091 o
-3 1 10 3.295 3.033 0.341 372.371 o
-3 1 11 85.238 82.450 0.997 12.464 o
-3 1 12 51.790 52.667 1.015 22.151 o
-3 1 13 3.123 2.390 0.536 154.101 o
-3 1 14 16.920 18.868 2.255 8.604 o
-3 2 -2 34.865 34.140 0.401 74.754 o
-3 2 -1 584.723 590.572 2.476 0.340 o
-3 2 0 118.487 112.902 0.782 8.024 o
-3 2 1 518.904 526.386 2.172 0.430 o
-3 2 2 113.706 111.619 0.783 8.482 o
-3 2 3 1.784 1.828 0.207 1014.960 o
-3 2 4 221.245 220.681 1.232 2.312 o
-3 2 5 222.303 222.297 1.240 2.285 o
-3 2 6 0.759 0.968 0.187 1265.980 o
-3 2 7 39.191 37.675 0.526 54.389 o
-3 2 8 320.063 321.546 1.807 1.097 o
-3 2 9 30.019 28.594 0.600 65.910 o
-3 2 10 87.466 86.378 0.969 12.067 o
-3 2 11 1.816 1.693 0.385 299.526 o
-3 2 12 43.053 44.852 1.032 25.418 o
-3 2 13 9.900 8.850 0.809 65.065 o
-3 3 -2 127.394 124.134 0.809 6.908 o
-3 3 -1 35.630 34.061 0.435 70.012 o
-3 3 0 81.814 79.467 0.597 16.249 o
-3 3 1 19.891 19.053 0.385 155.103 o
-3 3 2 27.238 26.762 0.439 97.186 o
-3 3 3 39.722 39.080 0.474 56.327 o
-3 3 4 5.809 5.504 0.272 519.565 o
-3 3 5 146.564 148.588 0.878 5.152 o
-3 3 6 556.250 578.430 2.661 0.364 o
-3 3 7 27.981 28.419 0.613 67.349 o
-3 3 8 320.914 332.297 1.757 1.076 o
-3 3 9 0.448 0.639 0.315 451.347 o
-3 3 10 0.487 -0.037 0.333 402.386 o
-3 3 11 75.846 74.259 1.060 14.007 o
-3 3 12 6.747 6.800 0.584 125.100 o
-3 3 13 69.527 71.571 1.288 12.933 o
-3 4 -2 30.963 30.674 0.524 71.913 o
-3 4 -1 40.769 38.957 0.517 52.234 o
-3 4 0 156.180 154.413 0.924 4.617 o
-3 4 1 5.241 4.267 0.231 717.867 o
-3 4 2 22.945 24.348 0.694 65.559 o
-3 4 3 80.886 77.910 0.643 16.309 o
-3 4 4 707.831 732.950 3.131 0.227 o
-3 4 5 88.052 89.800 0.749 13.049 o
-3 4 6 2394.190 2527.800 10.431 0.020 o
-3 4 7 152.014 154.588 1.170 4.519 o
-3 4 8 65.281 64.331 0.799 20.526 o
-3 4 9 35.291 37.361 0.720 45.144 o
-3 4 10 39.764 40.865 1.082 25.437 o
-3 4 11 3.882 3.730 0.509 169.155 o
-3 4 12 11.784 11.191 0.724 78.123 o
-3 4 13 11.324 12.135 2.301 8.367 o
-3 5 -2 123.012 125.499 0.981 6.819 o
-3 5 -1 135.553 134.551 0.991 5.843 o
-3 5 0 0.164 0.173 0.227 865.336 o
-3 5 1 80.155 80.636 0.696 15.761 o
-3 5 2 0.002 0.247 0.224 887.664 o
-3 5 3 0.853 0.992 0.238 787.980 o
-3 5 4 38.804 38.647 0.589 49.963 o
-3 5 5 0.005 -0.008 0.251 710.734 o
-3 5 6 603.641 631.618 3.143 0.304 o
-3 5 7 4.157 3.480 0.353 342.808 o
-3 5 8 146.428 143.077 1.345 4.701 o
-3 5 9 79.332 79.018 1.143 12.437 o
-3 5 10 0.381 -0.124 0.385 301.565 o
-3 5 11 60.942 62.034 1.169 16.335 o
-3 5 12 40.944 42.365 1.266 20.069 o
-3 6 -2 87.866 88.733 0.962 11.893 o
-3 6 -1 55.586 55.995 0.871 23.635 o
-3 6 0 454.346 471.490 2.542 0.534 o
-3 6 1 69.753 68.400 0.750 19.318 o
-3 6 2 4.851 4.507 0.324 394.574 o
-3 6 3 25.184 25.486 0.572 79.758 o
-3 6 4 196.654 201.743 1.361 2.759 o
-3 6 5 16.403 15.124 0.549 113.369 o
-3 6 6 19.204 17.662 0.634 84.413 o
-3 6 7 19.729 21.574 0.700 69.703 o
-3 6 8 110.311 111.910 1.292 7.268 o
-3 6 9 28.199 28.298 0.896 40.901 o
-3 6 10 91.517 96.025 1.464 8.436 o
-3 6 11 0.053 -0.028 0.536 155.819 o
-3 7 -2 90.416 87.748 1.085 10.902 o
-3 7 -1 14.405 13.530 0.618 98.441 o
-3 7 0 24.895 22.708 0.728 60.225 o
-3 7 1 74.306 74.193 1.023 14.618 o
-3 7 2 80.791 79.957 0.947 13.707 o
-3 7 3 36.009 35.835 0.734 44.251 o
-3 7 4 54.828 55.292 0.847 24.561 o
-3 7 5 30.771 30.355 0.730 51.066 o
-3 7 6 13.132 13.308 0.641 94.390 o
-3 7 7 64.611 64.374 1.012 17.581 o
-3 7 8 64.597 65.614 1.192 15.116 o
-3 7 9 63.347 65.891 1.464 12.262 o
-3 7 10 29.044 24.416 1.108 29.766 o
-3 8 -2 78.947 79.985 1.246 11.629 o
-3 8 -1 16.849 16.109 0.806 59.583 o
-3 8 0 4.280 2.900 0.481 188.626 o
-3 8 1 44.998 43.173 0.928 28.296 o
-3 8 2 24.544 23.775 0.785 53.800 o
-3 8 3 100.597 100.620 1.192 8.748 o
-3 8 4 66.644 65.232 1.088 16.082 o
-3 8 5 5.452 4.602 0.534 151.861 o
-3 8 6 3.684 3.211 0.519 163.329 o
-3 8 7 4.811 5.601 0.610 117.186 o
-3 8 8 26.985 28.438 1.146 28.157 o
-3 9 -2 0.086 0.298 0.497 181.067 o
-3 9 -1 4.732 3.528 0.542 148.560 o
-3 9 0 27.415 27.107 1.060 32.056 o
-3 9 1 21.971 20.756 0.909 44.943 o
-3 9 2 19.419 20.851 0.905 46.411 o
-3 9 3 3.703 2.209 0.616 116.737 o
-3 9 4 125.255 126.393 1.587 5.404 o
-3 9 5 27.958 27.609 0.992 35.316 o
-3 9 6 1.479 1.911 0.567 138.855 o
-3 10 -1 61.176 61.340 5.597 1.368 o
-3 10 0 31.279 29.698 1.066 30.195 o
-3 10 1 26.188 25.145 1.016 35.059 o
-3 10 2 89.754 93.571 1.711 7.514 o
-2 0 0 46.205 45.307 0.758 33.276 o
-2 0 2 1328.260 1337.290 8.848 0.062 o
-2 0 4 1713.660 1752.720 11.460 0.037 o
-2 0 6 1265.060 1301.580 6.535 0.070 o
-2 0 8 2.359 2.226 0.444 224.965 o
-2 0 10 393.043 401.073 3.012 0.675 o
-2 0 12 121.393 121.220 1.745 5.315 o
-2 0 14 9.489 10.261 0.935 49.185 o
-2 1 -1 651.612 654.335 3.085 0.271 o
-2 1 0 537.870 539.684 2.882 0.392 o
-2 1 1 897.384 915.561 4.401 0.141 o
-2 1 2 373.640 372.920 2.013 0.814 o
-2 1 3 154.253 149.899 1.001 4.697 o
-2 1 4 1275.170 1281.970 5.479 0.072 o
-2 1 5 130.777 128.037 0.712 6.715 o
-2 1 6 300.615 300.436 1.346 1.286 o
-2 1 7 261.807 265.752 1.324 1.656 o
-2 1 8 17.138 16.930 0.417 159.718 o
-2 1 9 0.244 0.076 0.246 738.167 o
-2 1 10 8.759 7.759 0.464 185.276 o
-2 1 11 92.087 89.771 1.055 10.761 o
-2 1 12 1.006 0.787 0.416 258.110 o
-2 1 13 0.002 0.419 0.444 226.864 o
-2 1 14 24.870 25.148 1.046 33.867 o
-2 2 -1 454.524 448.690 1.999 0.568 o
-2 2 0 198.132 196.975 1.223 2.837 o
-2 2 1 15.529 15.163 0.412 174.378 o
-2 2 2 464.734 468.182 2.314 0.529 o
-2 2 3 66.811 66.622 0.618 22.282 o
-2 2 4 31.748 31.386 0.367 89.514 o
-2 2 5 47.460 46.683 0.442 44.370 o
-2 2 6 69.014 65.927 0.540 22.607 o
-2 2 7 11.031 10.882 0.359 259.238 o
-2 2 8 28.180 27.663 0.503 83.019 o
-2 2 9 304.019 312.199 1.791 1.191 o
-2 2 10 227.918 229.239 1.585 2.076 o
-2 2 11 92.255 89.796 1.205 9.935 o
-2 2 12 166.113 165.885 1.685 3.468 o
-2 2 13 8.156 8.744 1.033 40.925 o
-2 2 14 14.379 12.840 0.880 52.913 o
-2 3 -1 47.056 46.013 0.448 44.870 o
-2 3 0 0.304 0.685 0.178 1412.520 o
-2 3 1 423.105 427.576 1.797 0.648 o
-2 3 2 227.733 221.889 1.062 2.267 o
-2 3 3 287.369 288.849 1.363 1.394 o
-2 3 4 31.009 30.596 0.372 91.981 o
-2 3 5 18.396 17.355 0.346 187.534 o
-2 3 6 2.871 2.909 0.221 860.214 o
-2 3 7 306.900 305.321 1.677 1.207 o
-2 3 8 1094.780 1134.520 5.207 0.094 o
-2 3 9 504.403 513.187 2.732 0.441 o
-2 3 10 173.795 173.647 1.528 3.351 o
-2 3 11 16.099 16.305 0.767 65.449 o
-2 3 12 28.279 26.437 0.891 41.692 o
-2 3 13 45.865 45.780 1.174 20.857 o
-2 3 14 2.012 2.228 0.599 123.915 o
-2 4 -1 1119.110 1143.980 4.697 0.092 o
-2 4 0 0.775 0.569 0.162 1700.900 o
-2 4 1 783.190 794.483 3.242 0.189 o
-2 4 2 144.609 143.701 0.834 5.393 o
-2 4 3 322.815 326.371 1.499 1.103 o
-2 4 4 114.281 114.493 0.752 8.382 o
-2 4 5 194.550 197.135 1.127 2.942 o
-2 4 6 36.831 35.684 0.528 58.588 o
-2 4 7 328.921 332.403 1.778 1.042 o
-2 4 8 0.758 0.589 0.295 514.179 o
-2 4 9 497.430 506.496 3.039 0.445 o
-2 4 10 14.980 14.010 0.667 85.391 o
-2 4 11 83.209 81.338 1.236 11.137 o
-2 4 12 1.549 0.821 0.509 171.914 o
-2 4 13 83.607 81.510 1.509 9.345 o
-2 5 -1 37.166 35.820 0.488 61.304 o
-2 5 0 15.751 14.636 0.396 184.243 o
-2 5 1 54.693 54.873 0.533 32.465 o
-2 5 2 588.282 603.892 2.637 0.330 o
-2 5 3 3.625 3.653 0.335 381.266 o
-2 5 4 8.514 7.869 0.335 325.937 o
-2 5 5 58.149 55.712 0.771 24.927 o
-2 5 6 170.737 171.610 1.270 3.640 o
-2 5 7 755.660 782.538 3.880 0.196 o
-2 5 8 711.951 750.659 4.156 0.214 o
-2 5 9 0.013 -0.284 0.400 279.919 o
-2 5 10 113.413 112.060 1.517 6.429 o
-2 5 11 73.346 72.638 1.202 13.178 o
-2 5 12 6.731 4.798 0.624 110.987 o
-2 5 13 36.284 33.169 1.237 22.540 o
-2 6 -1 113.237 113.934 0.978 7.910 o
-2 6 0 150.406 150.371 1.135 4.688 o
-2 6 1 0.210 -0.016 0.245 742.519 o
-2 6 2 18.467 17.390 0.486 125.624 o
-2 6 3 97.589 96.336 0.879 10.605 o
-2 6 4 0.107 0.025 0.259 667.380 o
-2 6 5 0.022 -0.274 0.271 606.949 o
-2 6 6 49.937 47.558 0.751 30.946 o
-2 6 7 42.927 41.589 0.792 34.772 o
-2 6 8 79.819 79.920 1.148 12.272 o
-2 6 9 172.923 173.199 1.715 3.226 o
-2 6 10 16.412 16.398 0.838 55.922 o
-2 6 11 2.903 2.336 0.553 144.769 o
-2 6 12 127.585 122.324 1.602 5.360 o
-2 7 -1 4.018 3.279 0.399 271.824 o
-2 7 0 348.700 358.124 2.339 0.883 o
-2 7 1 0.759 0.557 0.308 469.598 o
-2 7 2 178.242 178.149 1.418 3.289 o
-2 7 3 73.454 73.016 0.853 16.641 o
-2 7 4 85.457 85.819 0.956 12.470 o
-2 7 5 3.103 2.314 0.372 316.589 o
-2 7 6 210.942 211.070 1.656 2.356 o
-2 7 7 25.903 24.532 0.784 52.514 o
-2 7 8 0.680 0.574 0.447 223.869 o
-2 7 9 4.919 5.114 0.550 143.502 o
-2 7 10 16.886 15.599 0.817 58.323 o
-2 7 11 27.716 30.221 1.101 29.606 o
-2 8 -1 23.079 23.050 0.841 49.593 o
-2 8 0 1.866 1.546 0.417 256.063 o
-2 8 1 82.141 82.869 1.097 12.151 o
-2 8 2 58.487 57.128 1.042 19.326 o
-2 8 3 124.107 124.435 1.272 6.170 o
-2 8 4 147.172 152.459 1.495 4.331 o
-2 8 5 1.824 2.012 0.421 250.382 o
-2 8 6 172.757 174.285 1.766 3.178 o
-2 8 7 51.914 49.565 1.080 21.099 o
-2 8 8 1.011 1.629 0.542 152.035 o
-2 8 9 52.460 50.388 1.260 17.429 o
-2 8 10 105.616 104.399 2.135 5.201 o
-2 9 -1 147.799 147.519 1.725 4.090 o
-2 9 0 26.682 26.365 0.931 39.778 o
-2 9 1 132.825 136.966 1.641 4.828 o
-2 9 2 0.319 -0.093 0.406 270.689 o
-2 9 3 7.472 5.765 0.518 156.824 o
-2 9 4 182.606 180.897 1.734 2.962 o
-2 9 5 0.058 -0.369 0.437 234.224 o
-2 9 6 0.218 0.395 0.490 186.251 o
-2 9 7 49.287 50.028 1.165 19.862 o
-2 9 8 16.863 15.737 0.913 47.988 o
-2 10 -1 23.504 21.955 1.001 37.461 o
-2 10 0 6.711 5.894 0.623 110.856 o
-2 10 1 0.812 0.599 0.521 164.610 o
-2 10 2 15.226 14.843 0.938 46.468 o
-2 10 3 4.514 3.187 0.553 143.660 o
-2 10 4 7.430 7.949 0.626 108.356 o
-2 10 5 13.391 11.817 0.716 77.987 o
-2 10 6 7.755 7.146 0.635 105.367 o
-1 0 1 422.413 453.377 6.904 0.386 o
-1 0 3 2134.580 2225.820 22.708 0.020 o
-1 0 5 1915.740 1951.680 12.734 0.029 o
-1 0 7 289.391 289.214 2.284 1.251 o
-1 0 9 405.634 414.484 3.502 0.611 o
-1 0 11 42.233 40.368 1.201 21.556 o
-1 0 13 40.366 38.935 1.377 18.069 o
-1 0 15 21.505 18.063 1.479 19.125 o
-1 1 0 89.466 95.090 2.092 6.027 o
-1 1 1 7.218 6.428 0.700 88.152 o
-1 1 2 45.051 48.876 0.884 28.575 o
-1 1 3 18.782 18.047 0.400 156.581 o
-1 1 4 1044.040 1083.340 5.365 0.102 o
-1 1 5 2.166 1.608 0.204 1042.710 o
-1 1 6 564.966 579.517 2.750 0.355 o
-1 1 7 480.649 485.058 2.432 0.493 o
-1 1 8 253.176 257.277 1.434 1.741 o
-1 1 9 26.966 25.569 0.668 63.712 o
-1 1 10 26.450 27.346 0.701 59.399 o
-1 1 11 116.247 114.828 1.448 6.401 o
-1 1 12 543.213 561.623 3.628 0.363 o
-1 1 13 4.365 3.789 0.518 162.611 o
-1 1 14 0.308 -0.109 0.504 175.797 o
-1 1 15 26.241 24.965 1.459 18.846 o
-1 2 0 1510.670 1596.880 10.823 0.046 o
-1 2 1 367.125 391.168 3.393 0.712 o
-1 2 2 213.625 214.196 1.920 2.196 o
-1 2 3 201.545 203.966 1.435 2.631 o
-1 2 4 378.014 389.945 2.159 0.772 o
-1 2 5 0.741 0.729 0.197 1142.380 o
-1 2 6 694.092 717.097 3.471 0.233 o
-1 2 7 159.851 158.855 1.048 4.307 o
-1 2 8 0.117 0.213 0.228 858.335 o
-1 2 9 282.951 282.302 1.917 1.362 o
-1 2 10 750.995 776.803 4.465 0.194 o
-1 2 11 255.568 260.085 2.078 1.573 o
-1 2 12 0.101 0.860 0.439 232.439 o
-1 2 13 67.257 65.200 1.193 14.710 o
-1 2 14 0.472 0.682 0.525 162.371 o
-1 2 15 29.042 32.851 1.768 12.919 o
-1 3 0 2581.430 2712.130 17.618 0.016 o
-1 3 1 52.465 50.666 0.574 34.104 o
-1 3 2 1954.890 2014.620 10.319 0.029 o
-1 3 3 521.687 525.228 2.990 0.411 o
-1 3 4 599.377 608.530 2.954 0.317 o
-1 3 5 466.037 467.195 2.286 0.529 o
-1 3 6 130.019 127.784 0.973 6.349 o
-1 3 7 145.398 142.411 0.990 5.208 o
-1 3 8 2.688 2.460 0.292 510.302 o
-1 3 9 14.386 13.298 0.538 123.771 o
-1 3 10 272.661 276.979 2.111 1.403 o
-1 3 11 125.987 125.547 1.402 5.775 o
-1 3 12 55.795 54.986 1.069 19.715 o
-1 3 13 0.883 1.257 0.538 154.095 o
-1 3 14 172.543 175.388 2.047 2.947 o
-1 4 0 660.885 675.793 3.570 0.256 o
-1 4 1 9.983 9.476 0.369 261.465 o
-1 4 2 19.026 17.472 0.385 163.569 o
-1 4 3 0.439 0.093 0.175 1453.520 o
-1 4 4 720.734 728.022 3.307 0.222 o
-1 4 5 95.954 93.938 0.724 11.657 o
-1 4 6 23.300 23.223 0.493 101.436 o
-1 4 7 18.585 18.688 0.514 114.480 o
-1 4 8 73.448 72.717 0.897 16.209 o
-1 4 9 7.614 6.760 0.443 207.456 o
-1 4 10 92.683 92.182 1.197 9.817 o
-1 4 11 46.542 46.278 1.070 23.154 o
-1 4 12 165.587 169.481 1.763 3.370 o
-1 4 13 0.092 -0.124 0.496 181.561 o
-1 4 14 124.942 122.817 1.844 4.952 o
-1 5 0 517.469 526.925 2.839 0.418 o
-1 5 1 0.203 -0.100 0.188 1261.770 o
-1 5 2 1336.350 1359.330 9.247 0.060 o
-1 5 3 35.808 33.875 0.468 66.712 o
-1 5 4 2.523 2.887 0.232 794.863 o
-1 5 5 327.380 325.416 1.779 1.062 o
-1 5 6 69.702 69.614 0.786 18.722 o
-1 5 7 136.886 134.973 1.243 5.376 o
-1 5 8 29.704 28.286 0.724 53.504 o
-1 5 9 69.143 65.128 1.195 14.400 o
-1 5 10 161.879 158.798 1.616 3.711 o
-1 5 11 24.129 23.797 0.894 44.315 o
-1 5 12 18.528 19.879 0.974 41.432 o
-1 5 13 3.604 3.932 0.628 111.974 o
-1 6 0 82.796 84.436 1.355 10.236 o
-1 6 1 150.729 152.389 1.061 4.720 o
-1 6 2 184.624 187.687 1.215 3.183 o
-1 6 3 21.058 21.345 0.477 114.374 o
-1 6 4 104.091 102.595 1.038 8.957 o
-1 6 5 9.989 9.341 0.469 175.271 o
-1 6 6 36.871 33.734 0.832 38.562 o
-1 6 7 170.461 170.608 1.479 3.496 o
-1 6 8 67.557 68.220 1.008 16.617 o
-1 6 9 490.499 505.764 4.065 0.421 o
-1 6 10 340.151 352.062 2.830 0.873 o
-1 6 11 5.922 6.128 0.589 124.372 o
-1 6 12 20.368 18.710 0.901 46.842 o
-1 6 13 6.252 6.077 1.430 21.733 o
-1 7 0 123.478 121.725 1.125 6.601 o
-1 7 1 27.211 25.537 0.648 65.879 o
-1 7 2 0.006 -0.310 0.295 512.751 o
-1 7 3 40.334 38.047 1.097 25.195 o
-1 7 4 21.200 18.654 0.638 80.122 o
-1 7 5 93.703 93.768 1.106 10.098 o
-1 7 6 27.879 27.626 0.762 51.867 o
-1 7 7 70.776 69.621 1.110 14.709 o
-1 7 8 178.139 178.743 2.051 2.829 o
-1 7 9 70.176 69.848 1.364 12.248 o
-1 7 10 28.562 27.695 1.092 30.126 o
-1 7 11 142.312 141.107 2.155 3.730 o
-1 7 12 54.695 56.529 1.289 16.096 o
-1 8 0 25.886 25.769 0.790 51.500 o
-1 8 1 28.615 27.862 0.736 53.551 o
-1 8 2 152.183 153.911 1.436 4.229 o
-1 8 3 81.368 81.041 1.151 11.980 o
-1 8 4 203.950 203.546 1.718 2.470 o
-1 8 5 136.881 138.929 1.433 4.992 o
-1 8 6 0.133 -0.379 0.388 297.004 o
-1 8 7 66.143 64.307 1.238 14.428 o
-1 8 8 13.374 10.877 0.768 69.071 o
-1 8 9 90.404 89.783 1.573 8.219 o
-1 8 10 5.474 4.882 0.685 93.221 o
-1 9 0 91.510 92.957 1.193 9.913 o
-1 9 1 0.108 -0.156 0.381 308.298 o
-1 9 2 9.632 8.955 0.527 144.057 o
-1 9 3 44.106 41.158 0.911 29.653 o
-1 9 4 50.227 49.434 0.983 23.825 o
-1 9 5 49.796 49.870 1.009 23.251 o
-1 9 6 69.302 69.864 1.220 13.760 o
-1 9 7 38.608 35.992 1.155 24.123 o
-1 9 8 9.575 10.238 0.910 51.834 o
-1 9 9 0.793 -0.223 0.586 130.272 o
-1 10 0 212.176 215.839 2.896 1.789 o
-1 10 1 3.442 3.537 0.536 153.570 o
-1 10 2 3.046 2.740 0.516 166.301 o
-1 10 3 71.604 70.031 1.258 13.057 o
-1 10 4 1.483 1.218 0.508 172.693 o
-1 10 5 32.209 30.003 1.084 29.129 o
-1 10 6 70.141 69.227 1.460 11.438 o
-1 10 7 0.000 -1.133 0.558 143.724 o
-1 11 0 142.126 146.800 1.889 4.029 o
-1 11 1 1.111 1.323 0.584 130.856 o
-1 11 2 43.390 43.999 1.185 21.310 o
-1 11 3 50.327 51.394 1.288 17.225 o
-1 11 4 91.360 93.925 1.622 7.802 o
0 0 2 497.818 511.330 7.636 0.297 o
0 0 4 10.296 11.325 0.848 58.786 o
0 0 6 338.968 341.583 3.111 0.863 o
0 0 8 51.703 48.704 0.928 24.858 o
0 0 10 5.876 5.539 0.536 149.272 o
0 0 12 60.252 59.472 1.362 14.117 o
0 0 14 670.811 707.726 12.219 0.140 o
0 1 1 176.285 185.465 2.107 2.765 o
0 1 2 3035.480 3239.870 32.473 0.010 o
0 1 3 8.879 7.587 1.046 39.921 o
0 1 4 124.020 122.035 1.923 4.835 o
0 1 5 445.096 452.110 3.579 0.521 o
0 1 6 8.108 7.663 0.453 195.823 o
0 1 7 454.900 462.081 2.465 0.543 o
0 1 8 11.004 10.300 0.477 165.738 o
0 1 9 117.898 116.647 1.030 7.336 o
0 1 10 104.674 105.849 1.111 8.499 o
0 1 11 68.753 70.265 0.996 16.316 o
0 1 12 642.796 676.421 3.829 0.262 o
0 1 13 56.784 61.308 1.527 12.521 o
0 1 14 5.928 5.889 0.710 86.435 o
0 1 15 32.262 33.308 1.720 13.364 o
0 2 0 0.098 -0.198 0.366 333.637 o
0 2 1 95.312 95.529 1.144 9.662 o
0 2 2 2329.340 2480.050 17.705 0.019 o
0 2 3 496.809 506.576 5.696 0.362 o
0 2 4 602.505 596.330 4.784 0.290 o
0 2 5 618.300 624.188 4.154 0.284 o
0 2 6 754.977 763.047 3.886 0.199 o
0 2 7 184.623 185.274 1.234 3.197 o
0 2 8 440.522 440.275 2.473 0.582 o
0 2 9 397.957 405.065 2.404 0.696 o
0 2 10 19.504 19.381 0.654 79.082 o
0 2 11 0.042 0.254 0.353 359.157 o
0 2 12 173.971 173.858 1.674 3.232 o
0 2 13 154.620 161.291 1.892 3.562 o
0 2 14 0.099 0.459 0.600 124.102 o
0 3 1 249.546 255.919 2.206 1.599 o
0 3 2 1240.040 1274.170 9.375 0.068 o
0 3 3 8.158 7.951 0.476 178.836 o
0 3 4 60.878 61.005 0.801 22.405 o
0 3 5 118.520 118.546 1.123 7.003 o
0 3 6 609.396 615.436 3.278 0.304 o
0 3 7 6.524 6.329 0.371 293.083 o
0 3 8 101.007 98.188 0.936 9.872 o
0 3 9 110.254 110.900 1.042 8.074 o
0 3 10 58.067 57.375 0.891 22.194 o
0 3 11 1.845 1.617 0.399 278.601 o
0 3 12 38.192 39.338 0.956 30.704 o
0 3 13 8.407 8.326 0.659 97.183 o
0 3 14 2.204 1.844 0.659 102.563 o
0 4 0 41.168 38.479 1.163 23.013 o
0 4 1 77.255 79.598 0.842 15.264 o
0 4 2 316.074 327.563 2.183 1.062 o
0 4 3 2189.600 2244.150 9.871 0.024 o
0 4 4 81.057 80.177 0.736 15.309 o
0 4 5 53.219 50.480 0.618 32.412 o
0 4 6 30.985 30.089 0.574 66.411 o
0 4 7 283.414 280.922 1.805 1.381 o
0 4 8 45.517 43.420 0.778 33.437 o
0 4 9 62.336 61.950 0.856 20.852 o
0 4 10 3.160 2.580 0.383 298.453 o
0 4 11 3.310 3.589 0.470 198.874 o
0 4 12 0.910 0.755 0.482 192.026 o
0 4 13 6.175 5.350 0.580 128.214 o
0 4 14 0.175 1.402 0.705 90.055 o
0 5 1 4.645 4.610 0.249 638.471 o
0 5 2 664.585 674.978 3.065 0.260 o
0 5 3 108.172 110.803 0.795 8.998 o
0 5 4 40.360 38.309 0.531 52.222 o
0 5 5 195.420 195.555 1.299 2.862 o
0 5 6 55.979 54.146 0.682 28.232 o
0 5 7 19.332 17.803 0.552 103.119 o
0 5 8 11.746 10.463 0.503 149.421 o
0 5 9 20.946 18.302 0.650 78.523 o
0 5 10 88.815 87.588 1.026 11.456 o
0 5 11 5.056 4.527 0.493 177.880 o
0 5 12 19.975 20.392 0.884 48.170 o
0 5 13 4.858 4.516 0.617 114.876 o
0 6 0 153.245 152.333 1.422 4.237 o
0 6 1 215.030 216.298 1.259 2.415 o
0 6 2 515.611 523.370 2.453 0.430 o
0 6 3 27.366 26.064 0.479 90.582 o
0 6 4 236.088 238.784 1.406 1.990 o
0 6 5 166.732 161.185 1.185 3.950 o
0 6 6 0.415 0.532 0.309 468.706 o
0 6 7 186.989 188.061 1.432 3.010 o
0 6 8 1.222 1.399 0.358 346.657 o
0 6 9 296.165 299.851 2.130 1.215 o
0 6 10 109.407 109.090 1.335 7.282 o
0 6 11 4.512 3.926 0.502 172.874 o
0 6 12 148.411 149.495 1.608 4.196 o
0 7 1 37.290 36.823 0.567 54.238 o
0 7 2 164.164 163.331 1.136 4.033 o
0 7 3 167.127 166.408 1.224 3.835 o
0 7 4 19.532 17.776 0.567 98.813 o
0 7 5 48.224 45.532 0.783 31.279 o
0 7 6 92.737 93.497 1.081 10.343 o
0 7 7 33.608 33.177 0.746 46.374 o
0 7 8 6.085 5.667 0.501 169.670 o
0 7 9 0.000 0.052 0.449 222.321 o
0 7 10 188.445 187.743 1.935 2.683 o
0 7 11 146.866 148.892 2.142 3.569 o
0 7 12 252.700 263.008 2.539 1.472 o
0 8 0 2474.660 2639.240 16.221 0.017 o
0 8 1 664.138 698.567 3.761 0.248 o
0 8 2 135.555 136.919 1.215 5.437 o
0 8 3 5.704 5.688 0.381 285.040 o
0 8 4 0.775 0.241 0.327 417.002 o
0 8 5 2.373 1.751 0.429 240.297 o
0 8 6 8.998 8.110 0.516 152.081 o
0 8 7 32.360 32.156 0.921 36.396 o
0 8 8 3.153 3.846 0.522 161.472 o
0 8 9 2.448 1.513 0.526 160.907 o
0 8 10 6.818 5.418 0.621 111.746 o
0 9 1 0.092 -0.159 0.390 294.507 o
0 9 2 154.884 163.762 1.583 3.856 o
0 9 3 115.641 117.916 1.291 6.767 o
0 9 4 9.452 8.622 0.713 83.035 o
0 9 5 40.664 41.403 1.035 26.590 o
0 9 6 76.971 77.572 1.356 11.148 o
0 9 7 43.259 44.311 1.164 21.824 o
0 9 8 9.531 8.396 0.648 99.175 o
0 9 9 47.261 44.710 1.165 20.876 o
0 10 0 0.018 0.369 0.614 118.454 o
0 10 1 11.714 10.478 0.647 96.158 o
0 10 2 51.660 52.365 1.129 19.813 o
0 10 3 51.320 48.005 1.176 19.420 o
0 10 4 61.762 63.778 1.717 10.236 o
0 10 5 9.699 9.686 1.049 39.438 o
0 10 6 184.689 188.918 2.134 2.602 o
0 10 7 11.018 11.281 0.783 67.959 o
0 11 1 53.115 53.082 1.478 13.924 o
0 11 2 30.927 32.928 1.265 22.765 o
0 11 3 0.004 0.484 0.625 114.653 o
0 11 4 2.708 3.293 0.684 94.850 o
1 0 1 820.319 821.811 12.030 0.115 o
1 0 5 199.178 195.695 2.567 2.140 o
1 0 7 20.040 20.278 0.632 81.669 o
1 0 9 42.386 43.045 1.119 23.360 o
1 0 11 58.812 59.498 1.454 13.211 o
1 0 13 515.274 546.844 5.068 0.353 o
1 1 1 5055.750 5169.380 52.001 0.004 o
1 1 2 10009.000 10240.800 72.676 0.001 o
1 1 3 5124.000 5290.670 52.962 0.004 o
1 1 4 172.298 169.876 2.011 3.027 o
1 1 5 273.681 268.178 1.825 1.476 o
1 1 6 368.855 370.336 2.258 0.815 o
1 1 7 361.004 362.156 2.185 0.853 o
1 1 8 178.118 172.773 1.387 3.370 o
1 1 9 51.961 51.719 0.809 27.327 o
1 1 10 66.943 65.858 0.939 17.895 o
1 1 11 17.666 17.144 0.854 53.212 o
1 1 12 9.347 9.092 0.670 93.180 o
1 1 13 1.648 2.757 0.531 157.761 o
1 1 14 44.446 45.023 1.138 22.119 o
1 2 1 170.025 171.808 1.589 3.402 o
1 2 2 543.737 555.972 3.529 0.367 o
1 2 3 294.337 294.644 1.941 1.263 o
1 2 4 1104.690 1102.880 8.316 0.087 o
1 2 5 22.740 21.329 0.490 106.220 o
1 2 6 85.646 84.896 0.795 13.580 o
1 2 7 3.185 3.143 0.311 446.016 o
1 2 8 156.556 158.807 1.465 4.003 o
1 2 9 116.488 120.421 1.223 6.820 o
1 2 10 60.140 58.446 0.918 20.921 o
1 2 11 23.487 22.759 0.770 56.564 o
1 2 12 2.122 3.246 0.501 176.625 o
1 2 13 22.222 21.532 0.884 46.651 o
1 2 14 57.775 58.140 1.299 15.365 o
1 3 1 204.852 205.520 1.457 2.561 o
1 3 2 5.097 4.819 0.498 174.246 o
1 3 3 2.450 1.066 0.239 766.621 o
1 3 4 130.023 131.583 1.056 6.099 o
1 3 5 455.918 452.861 2.399 0.550 o
1 3 6 329.730 328.833 1.931 1.032 o
1 3 7 20.043 20.332 0.544 100.709 o
1 3 8 70.612 71.028 0.833 17.747 o
1 3 9 118.451 118.517 1.242 6.712 o
1 3 10 105.594 107.098 1.252 7.883 o
1 3 11 149.145 151.377 1.476 4.311 o
1 3 12 11.981 11.615 0.629 100.170 o
1 3 13 9.802 9.109 0.613 109.432 o
1 3 14 2.034 1.776 0.572 135.945 o
1 4 1 60.263 58.857 0.723 24.481 o
1 4 2 3.987 3.510 0.229 774.890 o
1 4 3 40.230 39.278 0.657 44.150 o
1 4 4 776.507 785.970 3.651 0.190 o
1 4 5 17.973 17.634 0.446 141.667 o
1 4 6 183.166 186.508 1.286 3.184 o
1 4 7 12.566 12.787 0.538 128.628 o
1 4 8 11.246 10.863 0.508 147.612 o
1 4 9 15.890 16.482 0.634 90.099 o
1 4 10 145.570 144.774 1.414 4.609 o
1 4 11 0.016 -0.277 0.560 142.446 o
1 4 12 70.349 71.054 1.159 14.144 o
1 4 13 3.012 1.996 0.507 172.320 o
1 5 1 546.518 559.755 2.754 0.378 o
1 5 2 87.551 85.719 0.691 13.821 o
1 5 3 1.450 1.200 0.212 982.882 o
1 5 4 17.218 16.337 0.447 147.031 o
1 5 5 566.171 574.942 3.052 0.351 o
1 5 6 20.464 19.132 0.558 97.680 o
1 5 7 13.642 12.609 0.556 119.664 o
1 5 8 2.224 1.923 0.369 325.216 o
1 5 9 117.431 115.340 1.183 7.020 o
1 5 10 1.285 1.130 0.435 235.365 o
1 5 11 123.347 128.104 1.428 5.782 o
1 5 12 57.953 56.483 1.068 19.063 o
1 5 13 24.866 24.280 1.014 35.779 o
1 6 1 0.515 0.238 0.219 929.992 o
1 6 2 114.204 110.603 0.890 8.204 o
1 6 3 33.502 33.520 0.552 62.655 o
1 6 4 433.513 440.058 2.296 0.600 o
1 6 5 132.282 133.068 1.128 5.823 o
1 6 6 3.039 2.263 0.381 302.052 o
1 6 7 1.808 2.336 0.354 351.889 o
1 6 8 73.434 73.977 1.026 14.760 o
1 6 9 0.082 0.463 0.392 291.115 o
1 6 10 18.297 16.627 0.780 61.797 o
1 6 11 26.148 22.444 0.883 44.449 o
1 6 12 0.071 -0.320 0.522 164.193 o
1 7 1 28.280 27.616 0.601 68.962 o
1 7 2 505.957 522.237 2.787 0.433 o
1 7 3 1833.990 1913.960 8.465 0.034 o
1 7 4 48.789 47.300 0.814 29.552 o
1 7 5 128.562 126.760 1.111 6.204 o
1 7 6 126.524 125.015 1.207 6.167 o
1 7 7 39.996 39.062 0.790 37.323 o
1 7 8 0.180 0.180 0.397 283.908 o
1 7 9 56.582 57.641 1.107 18.576 o
1 7 10 6.751 6.550 0.648 102.621 o
1 7 11 32.812 33.791 1.048 29.831 o
1 8 1 31.907 30.574 0.755 48.030 o
1 8 2 31.930 30.362 0.762 47.565 o
1 8 3 142.875 147.677 1.421 4.642 o
1 8 4 41.305 41.141 0.854 33.105 o
1 8 5 49.062 50.189 1.010 23.393 o
1 8 6 19.161 18.412 0.829 54.639 o
1 8 7 22.581 20.849 0.850 49.732 o
1 8 8 14.200 13.947 0.791 64.033 o
1 8 9 1.831 1.142 0.613 118.787 o
1 8 10 2.298 2.796 0.629 112.524 o
1 9 1 797.728 852.166 5.055 0.167 o
1 9 2 442.591 461.405 3.188 0.535 o
1 9 3 19.042 17.602 0.818 56.271 o
1 9 4 52.410 54.192 1.091 20.193 o
1 9 5 26.679 25.947 0.986 36.454 o
1 9 6 35.605 36.748 1.102 26.514 o
1 9 7 78.191 80.778 1.377 10.710 o
1 9 8 76.970 80.697 1.419 10.532 o
1 10 1 0.682 0.676 0.484 190.978 o
1 10 2 7.238 6.341 0.626 109.350 o
1 10 3 83.873 84.911 1.445 9.566 o
1 10 4 10.418 9.855 0.703 83.944 o
1 10 5 33.032 33.426 1.126 26.804 o
1 10 6 8.641 8.094 0.715 83.343 o
1 11 1 17.659 17.103 0.975 42.085 o
1 11 2 1.226 0.367 0.561 142.127 o
1 11 3 6.975 7.076 0.702 87.569 o
2 0 2 418.651 417.577 3.050 0.611 o
2 0 4 26.138 24.614 0.578 77.936 o
2 0 6 595.494 599.280 3.853 0.309 o
2 0 8 571.883 582.463 17.433 0.105 o
2 0 10 107.384 102.432 2.315 4.739 o
2 0 12 67.241 71.115 2.274 6.495 o
2 1 2 1.477 1.417 0.174 1439.040 o
2 1 3 194.709 195.909 1.031 2.991 o
2 1 4 203.338 200.706 1.115 2.761 o
2 1 5 65.407 62.813 0.577 24.135 o
2 1 6 8.179 7.354 0.300 396.215 o
2 1 7 137.615 136.326 1.104 5.532 o
2 1 8 13.695 13.658 0.617 99.535 o
2 1 9 47.577 47.900 1.137 21.064 o
2 1 10 83.556 79.542 1.486 9.567 o
2 1 11 8.344 7.917 0.730 80.222 o
2 1 12 10.832 11.269 0.852 58.095 o
2 1 13 11.793 10.796 1.012 41.706 o
2 2 2 298.004 291.137 1.372 1.324 o
2 2 3 1320.850 1342.950 5.159 0.067 o
2 2 4 2838.960 2869.480 14.851 0.014 o
2 2 5 1325.780 1349.350 4.847 0.067 o
2 2 6 44.909 43.278 0.502 46.118 o
2 2 7 149.157 149.328 1.079 4.816 o
2 2 8 81.035 78.460 0.934 13.896 o
2 2 9 1.269 0.616 0.412 263.471 o
2 2 10 2.610 2.189 0.555 144.017 o
2 2 11 15.512 15.417 1.009 40.458 o
2 2 12 8.345 6.843 0.718 83.220 o
2 2 13 6.576 4.990 0.776 72.651 o
2 3 2 434.166 441.170 1.837 0.614 o
2 3 3 68.601 69.567 0.719 19.873 o
2 3 4 133.436 128.903 0.827 6.358 o
2 3 5 35.703 35.593 0.470 65.285 o
2 3 6 571.058 581.617 2.544 0.352 o
2 3 7 27.183 26.686 0.592 72.506 o
2 3 8 2.123 2.372 0.348 363.444 o
2 3 9 59.091 58.789 1.245 15.859 o
2 3 10 0.080 -0.026 0.476 197.584 o
2 3 11 16.465 15.688 0.951 44.741 o
2 3 12 0.976 0.027 0.639 109.412 o
2 3 13 72.317 67.752 2.901 4.365 o
2 4 2 4.425 3.988 0.229 754.326 o
2 4 3 581.480 587.241 2.482 0.343 o
2 4 4 23.620 23.765 0.463 106.902 o
2 4 5 56.932 55.690 0.665 27.820 o
2 4 6 0.381 0.060 0.275 592.039 o
2 4 7 117.617 116.930 1.057 7.279 o
2 4 8 10.381 9.891 0.543 134.505 o
2 4 9 7.913 7.699 0.673 94.059 o
2 4 10 22.789 20.461 0.926 43.228 o
2 4 11 94.948 93.354 1.726 7.177 o
2 4 12 19.052 19.833 1.201 28.333 o
2 5 2 21.081 20.575 0.423 132.092 o
2 5 3 6.229 6.787 0.371 293.009 o
2 5 4 64.998 60.896 0.690 22.900 o
2 5 5 63.879 63.140 0.860 20.175 o
2 5 6 410.877 422.568 2.657 0.640 o
2 5 7 50.570 49.011 0.902 25.893 o
2 5 8 35.948 35.814 0.926 33.700 o
2 5 9 22.915 22.096 0.939 41.831 o
2 5 10 21.336 21.795 1.049 35.259 o
2 5 11 13.847 13.122 1.125 33.534 o
2 5 12 6.787 5.423 0.767 74.264 o
2 6 2 87.867 86.958 0.955 12.054 o
2 6 3 1.612 1.054 0.272 600.429 o
2 6 4 513.356 525.066 3.102 0.417 o
2 6 5 824.820 862.748 4.683 0.161 o
2 6 6 496.895 510.843 3.203 0.438 o
2 6 7 35.566 34.390 1.085 27.471 o
2 6 8 2.676 2.098 0.545 149.257 o
2 6 9 0.810 0.326 0.508 173.355 o
2 6 10 0.021 0.356 0.717 86.892 o
2 6 11 16.933 15.768 0.910 48.243 o
2 7 2 3.127 2.660 0.402 270.902 o
2 7 3 67.850 66.961 1.087 15.709 o
2 7 4 4.865 3.634 0.474 192.584 o
2 7 5 87.937 88.059 1.381 9.451 o
2 7 6 5.743 6.107 0.665 98.269 o
2 7 7 47.547 45.638 1.217 19.591 o
2 7 8 81.155 79.272 1.614 8.995 o
2 7 9 3.430 2.197 0.656 103.145 o
2 7 10 20.251 19.539 1.223 27.250 o
2 8 2 51.728 49.007 1.055 21.767 o
2 8 3 3.826 3.176 0.526 158.942 o
2 8 4 1.198 1.447 0.493 183.924 o
2 8 5 43.441 40.925 1.072 24.691 o
2 8 6 91.634 92.165 1.678 7.593 o
2 8 7 1.296 0.415 0.594 126.645 o
2 8 8 162.485 166.029 3.329 2.144 o
2 8 9 14.192 14.869 1.365 23.082 o
2 9 2 0.570 0.038 0.477 196.475 o
2 9 3 19.693 18.224 0.910 46.461 o
2 9 4 57.167 58.948 1.315 15.173 o
2 9 5 1.174 0.674 0.576 134.885 o
2 9 6 7.991 7.832 0.823 63.895 o
2 9 7 7.722 6.835 1.088 37.148 o
2 10 2 0.197 0.074 0.576 135.011 o
2 10 3 560.741 598.884 4.653 0.316 o
2 10 4 219.404 226.604 2.558 1.826 o
2 10 5 24.196 25.078 1.313 23.018 o
3 0 3 561.903 565.629 3.187 0.355 o
3 0 5 60.372 58.898 0.885 21.380 o
3 0 7 14.380 13.540 0.805 62.107 o
3 0 9 52.826 52.080 1.642 12.072 o
3 0 11 149.033 152.142 3.626 2.093 o
3 1 3 214.825 210.435 1.036 2.529 o
3 1 4 332.904 327.922 1.605 1.050 o
3 1 5 1.570 0.905 0.237 785.455 o
3 1 6 3.024 2.994 0.353 350.029 o
3 1 7 0.791 0.365 0.329 411.542 o
3 1 8 26.967 25.451 0.782 51.592 o
3 1 9 150.796 154.058 1.674 3.986 o
3 1 10 4.966 4.729 0.576 131.492 o
3 1 11 64.317 63.850 1.447 12.437 o
3 1 12 12.757 13.185 0.964 45.199 o
3 2 3 81.244 77.774 0.615 16.456 o
3 2 4 3.540 3.348 0.285 521.581 o
3 2 5 54.218 51.317 0.659 30.443 o
3 2 6 59.113 57.767 0.727 25.077 o
3 2 7 53.343 52.465 0.828 26.114 o
3 2 8 0.609 0.469 0.368 329.269 o
3 2 9 97.979 102.951 1.396 8.028 o
3 2 10 3.067 3.680 0.547 147.594 o
3 2 11 5.614 5.375 0.658 100.737 o
3 2 12 0.160 -0.198 0.658 103.411 o
3 3 3 266.321 272.061 1.389 1.587 o
3 3 4 163.502 164.219 0.995 4.152 o
3 3 5 60.549 58.572 0.670 25.455 o
3 3 6 1044.190 1085.230 4.593 0.104 o
3 3 7 222.691 233.203 1.773 2.051 o
3 3 8 107.737 108.831 1.625 6.478 o
3 3 9 61.653 62.329 1.104 17.099 o
3 3 10 0.206 0.350 0.540 153.323 o
3 3 11 10.698 9.572 1.022 41.286 o
3 4 3 0.027 -0.065 0.236 801.808 o
3 4 4 11.940 11.565 0.475 161.474 o
3 4 5 35.527 34.553 0.647 51.397 o
3 4 6 189.833 189.383 1.411 2.958 o
3 4 7 48.099 48.259 0.846 28.628 o
3 4 8 349.032 365.319 2.490 0.859 o
3 4 9 39.282 40.718 1.008 28.068 o
3 4 10 2.719 1.972 0.707 89.144 o
3 4 11 0.841 1.311 0.701 90.892 o
3 5 3 133.700 134.574 1.080 5.796 o
3 5 4 7.459 6.354 0.380 274.538 o
3 5 5 6.573 5.934 0.381 279.484 o
3 5 6 394.168 407.658 2.591 0.691 o
3 5 7 323.168 341.053 2.460 0.981 o
3 5 8 325.041 336.234 3.256 0.894 o
3 5 9 0.002 0.179 0.518 166.972 o
3 5 10 7.007 7.477 0.765 74.066 o
3 6 3 6.496 5.744 0.390 269.351 o
3 6 4 0.156 0.441 0.326 420.722 o
3 6 5 38.930 39.699 0.826 35.988 o
3 6 6 1.212 1.171 0.413 261.706 o
3 6 7 88.176 88.459 1.208 10.393 o
3 6 8 0.250 -0.310 0.456 214.814 o
3 6 9 65.466 64.544 1.310 13.698 o
3 7 3 68.187 67.689 1.064 15.855 o
3 7 4 31.943 32.540 0.842 41.187 o
3 7 5 7.838 7.309 0.520 153.304 o
3 7 6 1.308 0.371 0.467 204.931 o
3 7 7 0.101 0.937 0.511 171.011 o
3 7 8 3.476 2.959 0.586 128.834 o
3 8 3 71.819 71.839 1.219 13.281 o
3 8 4 14.809 14.859 0.747 70.157 o
3 8 5 32.276 31.860 1.130 27.053 o
3 8 6 2.265 1.973 0.525 161.293 o
3 8 7 0.296 0.558 0.525 162.504 o
3 9 3 4.493 5.821 0.677 95.844 o
3 9 4 127.650 128.828 1.677 5.085 o
3 9 5 19.255 19.686 1.030 37.328 o
4 0 4 88.669 90.434 1.166 10.483 o
4 0 6 271.038 275.131 2.465 1.349 o
4 0 8 0.120 0.335 0.628 113.565 o
4 0 10 3.434 2.338 0.891 56.048 o
4 1 4 35.591 33.821 0.584 56.788 o
4 1 5 94.575 93.756 0.912 10.970 o
4 1 6 1.289 1.476 0.343 378.273 o
4 1 7 24.200 24.221 0.775 54.951 o
4 1 8 0.713 0.400 0.455 216.134 o
4 1 9 0.746 0.899 0.534 156.564 o
4 1 10 3.894 2.981 0.611 118.448 o
4 2 4 54.881 54.176 0.740 27.325 o
4 2 5 76.058 76.604 0.879 15.456 o
4 2 6 20.115 20.012 0.660 76.773 o
4 2 7 46.669 48.351 0.959 25.801 o
4 2 8 12.703 12.954 0.800 63.938 o
4 2 9 19.361 19.646 1.121 32.083 o
4 2 10 5.024 3.999 0.646 105.291 o
4 3 4 61.526 62.813 0.817 21.629 o
4 3 5 5.755 5.014 0.409 250.542 o
4 3 6 46.658 46.848 0.847 29.558 o
4 3 7 20.547 19.440 0.836 52.747 o
4 3 8 92.805 94.428 1.579 7.883 o
4 3 9 6.337 6.063 0.655 101.046 o
4 4 4 2.719 3.173 0.358 340.851 o
4 4 5 23.037 23.450 0.731 61.292 o
4 4 6 19.380 19.500 0.745 64.554 o
4 4 7 132.572 132.570 2.007 4.284 o
4 4 8 15.537 15.395 1.086 35.327 o
4 4 9 736.472 804.798 5.146 0.189 o
4 5 4 84.182 85.687 1.013 12.277 o
4 5 5 21.299 19.617 0.747 62.513 o
4 5 6 0.755 0.137 0.520 165.619 o
4 5 7 98.040 96.698 1.439 8.064 o
4 5 8 28.803 26.953 1.075 30.924 o
4 6 4 21.905 22.246 0.775 57.479 o
4 6 5 38.108 38.224 1.098 25.750 o
4 6 6 6.659 7.149 0.601 118.217 o
4 6 7 17.364 19.254 1.521 18.401 o
4 7 4 4.330 4.344 0.593 124.913 o
4 7 5 19.421 20.599 0.944 43.216 o
5 0 5 122.893 126.164 1.705 5.252 o
5 0 7 4.455 5.594 0.805 68.194 o
5 1 5 0.497 -0.009 0.365 334.880 o
5 1 6 2.034 1.829 0.411 262.049 o
5 1 7 117.670 121.226 1.539 5.946 o
5 2 5 10.010 10.318 0.566 124.918 o
5 2 6 0.251 -0.021 0.405 272.883 o
5 2 7 19.547 18.652 0.847 52.454 o
5 3 5 1.161 0.193 0.431 240.375 o
5 3 6 2.473 1.289 0.459 210.813 o
5 4 5 28.317 28.264 0.863 43.101 o

_iucr_refine_instructions_details
;
TITL IYAQOP02
CELL 0.71073 4.7799 8.9363 11.8023 90 96.133 90
ZERR 4 0.0004 0.0008 0.0011 0 0.003 0
LATT 1
SYMM 0.5-X,0.5+Y,0.5-Z
SFAC C H N O
UNIT 16 16 8 12
EQIV $1 1.5-X,-0.5+Y,0.5-Z
EQIV $2 -X,1-Y,1-Z
EQIV $3 1-X,2-Y,1-Z
EQIV $4 0.5+X,1.5-Y,-0.5+Z

L.S. 1
PLAN  -1
TEMP -178
HTAB C4 O2_$4
HTAB N2 O3_$3
HTAB N1 O2_$2
HTAB O1 O3_$1
CONF
ACTA 
BOND $H
FMAP 2
HTAB 
MORE -1
WGHT 0.019102 0
FVAR 0.309182
REM <olex2.extras>
REM <HklSrc "%.\\IYAQOP02.hkl">
REM </olex2.extras>

O1    4     0.44066  0.45895  0.25854  11.00000  0.01781  0.01238  0.01898 =
 -0.00390  0.00758 -0.00250 
H1    2     0.59208  0.46194  0.20184  11.00000  0.02024  0.01440  0.03848 =
 0.00238 -0.00905 -0.01194 
O2    4     0.06069  0.67700  0.55171  11.00000  0.02010  0.01358  0.01622 =
 -0.00345  0.00980 -0.00510 
O3    4     0.69786  0.94996  0.38344  11.00000  0.02076  0.01121  0.01885 =
 -0.00241  0.01107 -0.00428 
N1    3     0.25889  0.57087  0.40356  11.00000  0.01399  0.01135  0.01456 =
 -0.00150  0.00557 -0.00233 
H4    2     0.14249  0.47790  0.41273  11.00000  0.02890  0.02698  0.02232 =
 -0.00659  0.01164 -0.00096 
N2    3     0.38149  0.81043  0.46545  11.00000  0.01644  0.01080  0.01373 =
 -0.00171  0.00653 -0.00203 
H2    2     0.35418  0.89751  0.51894  11.00000  0.02164  0.02935  0.02902 =
 0.00184  0.01399 -0.00343 
C1    1     0.43937  0.57932  0.32138  11.00000  0.01266  0.01076  0.01299 =
 -0.00071  0.00402  0.00004 
C2    1     0.22351  0.68521  0.47797  11.00000  0.01358  0.01113  0.01248 =
 -0.00070  0.00493 -0.00144 
C3    1     0.56748  0.82723  0.38501  11.00000  0.01444  0.01014  0.01349 =
 -0.00034  0.00537 -0.00141 
C4    1     0.59814  0.70616  0.31057  11.00000  0.01450  0.01140  0.01312 =
 -0.00066  0.00581 -0.00110 
H3    2     0.73093  0.71611  0.24382  11.00000  0.03733  0.02849  0.02900 =
 -0.00533  0.01305 -0.00535 
HKLF 4

END
Q3 1 0.7 0.966667 0.375 11 0.05 0.14
Q1 1 0.033333 0.666667 0.55 11 0.05 0.16
Q2 1 0.366667 0.833333 0.475 11 0.05 0.15
Q4 1 0.433333 0.466667 0.25 11 0.05 0.13
Q5 1 0.233333 0.7 0.475 11 0.05 0.13

  REM The information below was added by Olex2.
  REM
  REM R1 = 0.0153 for 1022 Fo > 4sig(Fo) and 0.0189 for all 1130 data
  REM 118 parameters refined using 0 restraints
  REM Highest difference peak 0.1585, deepest hole -0.1077
  REM Mean Shift 0.0001, Max Shift 0.0005.

  REM +++ Tabular Listing of Refinement Information +++
  REM R1_all = 0.0189
  REM R1_gt = 0.0153
  REM wR_ref = 0.0363
  REM GOOF = 1.3115
  REM Shift_max = 0.0005
  REM Shift_mean = 0.0001
  REM Reflections_all = 1130
  REM Reflections_gt = 1022
  REM Parameters = 118
  REM Hole = -0.1077
  REM Peak = 0.1585
  REM Flack = n/a

  
;
_olex2_submission_special_instructions  'No special instructions were received'
